# Supplementary material for: Transformer-Decoder GPT Models for Generating Virtual Screening Libraries of HMG-Coenzyme A Reductase Inhibitors: Effects of Temperature, Prompt Length, and Transfer-Learning Strategies
Source: J Chem Inf Model. 2024 Nov 7;64(22):8464–80. doi: 10.1021/acs.jcim.4c01309 (PMC11600504; doi:10.1021/acs.jcim.4c01309)
Supplement: Supplementary file 1 — ci4c01309_si_001.xlsx [file ci4c01309_si_001.xlsx]

## Sheet: Index
Transformer-decoder GPT models for generating virtual screening libraries of HMGCR inhibitors: effects of temperature, prompt-length and transfer-learning strategies
Mauricio Cafiero
School of Chemistry, Food and Pharmacy, University of Reading, Reading, UK, RG6 6AD
Supporting Data
Tab	Title	Brief description	Report section
Training Stats	Training Statistics for the GPT and DNN models used in this work.	Epochs and Loss (Sparse Categorical Cross Entropy) for the GPT models used in this work. NoX = all pre-trained, 1X = 1 pre-trained layer, 3 fine-tuned layers. 2X = 2 pre-trained layers, 2 fine-tuned layers. 3X = 3 pre-trained layers, 1 fine-tuned layer. SO = all fine-tuned layers. ALL = all layers trained togther after separate training. Loss (MAE), R2 scores, and MAE for known statins for the DN…	Results and Discussion
Transfer-Frozen	Properties for virtual screening libraries using 1000 prompts, a prompt-length of 12 tokens, and T = 0.0 and 0.5.	"Top" refers to the "docking" subset libraries, or the libraries containing all generated molecules with sub-micromolar IC50 values. "Refined" refers to all valid generated molecules after removal of duplicates and seeds. "Pharm" refers to pharmacophore. T is temperature. NoX = all pre-trained, 1X = 1 pre-trained layer, 3 fine-tuned layers. 2X = 2 pre-trained layers, 2 fine-tuned layers. 3X = 3 p…	Results and Discussion
Transfer-All	Properties for virtual screening libraries using 1000 prompts, a prompt-length of 12 tokens, and T = 0.0 and 0.5.	"Top" refers to the "docking" subset libraries, or the libraries containing all generated molecules with sub-micromolar IC50 values. "Refined" refers to all valid generated molecules after removal of duplicates and seeds. "Pharm" refers to pharmacophore. T is temperature. NoX = all pre-trained, 1X = 1 pre-trained layer, 3 fine-tuned layers. 2X = 2 pre-trained layers, 2 fine-tuned layers. 3X = 3 p…	Results and Discussion
6Seed	Properties for virtual screening libraries using 5000 prompts, a prompt-length of 6 tokens, and T = 0.0 and 0.5.	"Top" refers to the "docking" subset libraries, or the libraries containing all generated molecules with sub-micromolar IC50 values. "Refined" refers to all valid generated molecules after removal of duplicates and seeds. "Pharm" refers to pharmacophore. T is temperature. NoX = all pre-trained, 1X = 1 pre-trained layer, 3 fine-tuned layers. 2X = 2 pre-trained layers, 2 fine-tuned layers. 3X = 3 p…	Results and Discussion
9Seed	Properties for virtual screening libraries using 5000 prompts, a prompt-length of 9 tokens, and T = 0.0 and 0.5.	"Top" refers to the "docking" subset libraries, or the libraries containing all generated molecules with sub-micromolar IC50 values. "Refined" refers to all valid generated molecules after removal of duplicates and seeds. "Pharm" refers to pharmacophore. T is temperature. NoX = all pre-trained, 1X = 1 pre-trained layer, 3 fine-tuned layers. 2X = 2 pre-trained layers, 2 fine-tuned layers. 3X = 3 p…	Results and Discussion
12Seed	Properties for virtual screening libraries using 5000 prompts, a prompt-length of 12 tokens, and T = 0.0 and 0.5.	"Top" refers to the "docking" subset libraries, or the libraries containing all generated molecules with sub-micromolar IC50 values. "Refined" refers to all valid generated molecules after removal of duplicates and seeds. "Pharm" refers to pharmacophore. T is temperature. NoX = all pre-trained, 1X = 1 pre-trained layer, 3 fine-tuned layers. 2X = 2 pre-trained layers, 2 fine-tuned layers. 3X = 3 p…	Results and Discussion
k-means	Results of k-means clustering analysis for the 2183 unique micromolar molecules generated by all 30 5K models.	Score = docking score. The first column of the second table shows standard deviation (STD) for IC50 for each group, the second column is the pooled STD for that group and the previous group, the third column shows t-scores for each adjacent pair of groups (i.e., 1+2, 2+3, etc.), the fourth column shows the pooled STD for the group in that row and another non-adjacent group, the fifth column shows…	Results and Discussion
library clusters	Counts and Percentages of compounds in each k-means group for each T = 0.0 library.	The numbers under each group indicate how many member of that group are in a given library, or the percentage of members of each group in a given library.
Overlap	Overlap tables between each of the 5K libraries at T=0.0 and 0.5.	Each cell is the number of generated molecules that appear in the two libraries names in that row and that column. NoX = all pre-trained, 1X = 1 pre-trained layer, 3 fine-tuned layers. 2X = 2 pre-trained layers, 2 fine-tuned layers. 3X = 3 pre-trained layers, 1 fine-tuned layer. SO = all fine-tuned layers. A=all layers trained together. The number before the S in each name indicates the number of…	Results and Discussion
Acronyms	Variables
Xfer	transfer
IC50	Inhibitory concentration, 50% activity
MW	molecular weight
QED	Quantitative estimate of Drug-likeness
alog P	Calculated log of the partition coefficient between water and octanol
HBA	hydrogen bond acceptor
HBD	hydrogen bond donor

## Sheet: Training Stats
Training Statistics for the GPT and DNN models used in this work. Epochs and Loss (Sparse Categorical Cross Entropy) for the GPT models used in this work. NoX = all pre-trained, 1X = 1 pre-trained layer, 3 fine-tuned layers. 2X = 2 pre-trained layers, 2 fine-tuned layers. 3X = 3 pre-trained layers, 1 fine-tuned layer. SO = all fine-tuned layers. ALL = all layers trained togther after separate tra…
GPT Separated training (Xfer layers optimized and base frozen)
Model	Pre-trained?	Pre-training Epochs	Pre-training Loss	Xfer epochs	Xfer Loss
NoX	3 Block	75	0.0843	25	0.0792
1X	1 Block	75	0.1311	150	0.0529
2X	2Blocks	50	0.0996	125	0.0696
3X	3 Blocks	75	0.0843	100	0.1054
SO				50	0.0716
GPT Full training from separated training weights
Model	Pre-trained?	Xfer epochs	Xfer Loss	Full opt epochs	Full opt Loss
NoXALL	3 Block	25	0.0792	25	0.0806
1XALL	1 Block	150	0.0529	50	0.0404
2XALL	2Blocks	125	0.0696	50	0.0365
3XALL	3 Blocks	100	0.1054	50	0.0349
SO				50	0.0716
DNN training
Model	Training Loss	Validation Loss	Training Score	Validation Score	Known MAE		Diff score T - V
1 Block, Skip = False	0.8693	1.3471	0.92	0.85	5.83		0.07
1 Block, Skip = True	0.8616	1.4267	0.92	0.82	4.95		0.1
2 Blocks, Skip = True, True	0.804	1.4208	0.92	0.82	4.6		0.1
2 Blocks, Skip = False, False	0.8996	1.3859	0.92	0.86	3.72		0.06
2 Blocks, Skip = False, True	0.8834	1.3713	0.89	0.84	3.52		0.05
2 Blocks, Skip = True, False	0.854	1.3669	0.92	0.84	3.35		0.08
3 Blocks, Skip = False, True, True	0.906	1.392	0.91	0.84	6.58		0.07
3 Blocks, Skip = False, True, False	0.877	1.4157	0.92	0.85	5.69		0.07
							0
2 Blocks, Skip = False, True*	0.81	1.32	0.92	0.84	4.19		0.08
			0.915	0.84
			Averages

## Sheet: Transfer-Frozen
Properties for virtual screening libraries using 1000 prompts, a prompt-length of 12 tokens, and T = 0.0 and 0.5. "Top" refers to the "docking" subset libraries, or the libraries containing all generated molecules with sub-micromolar IC50 values. "Refined" refers to all valid generated molecules after removal of duplicates and seeds. "Pharm" refers to pharmacophore. T is temperature. NoX = all pr…
		ATTN-based decoder
		Model	T	Molecules Generated	% valid molecules	After removing duplicates	% Duplicates	After removing seeds	% seeds	Average IC50 (nM)	Average QED	Average MW (g/mol)	Average log P
		SEEDs		1000		1000		1000		5.3e+28	0.43	439	3.8
		NoX1K12S	0	875	87.5	632	27.7714	567	10.2848	250000000000	0.49	359	2.35
			0.5	847	84.7	824	2.71547	771	6.43204	5.1e+19	0.43	428	4.16
		3X1K12S	0	779	77.9	564	27.5995	534	5.31915	72000000000	0.58	299	2.23
			0.5	731	73.1	656	10.2599	632	3.65854	63000000000	0.54	326	2.96
		2X1K12S	0	631	63.1	432	31.5372	410	5.09259	150000000000	0.55	319	1.85
			0.5	605	60.5	529	12.562	511	3.40265	17000000000000	0.52	341	2.62
		1X1K12S	0	579	57.9	385	33.506	364	5.45455	5100000000000	0.55	315	2.23
			0.5	527	52.7	387	26.5655	365	5.68475	5100000000000	0.55	313	2.42
		SO1K12S	0	345	34.5	215	37.6812	198	7.90698	180000000000	0.58	309	2.45
			0.5	292	29.2	214	26.7123	196	8.41121	190000000000	0.55	319	2.7
		Model	T	Molecules with Docking	% in top	IC50 for top (nM)	Average QED for top	Average MW for top (g/mol)	Average log P for top	Average Docking Score for top	Average Rot. Bonds for top	Similar pairs (S > 0.5)	% Similar pairs
		SEEDs		120	12	337	0.29	559	2.6	-8	7.9	30	0.420168
		NoX1K12S	0	52	9.17108	396	0.3	520	2.02	-7.8	6.7	55	4.14781
			0.5	73	9.46822	426	0.42	460	4.48	-7.1	12.6	62	2.35921
		3X1K12S	0	36	6.74157	367	0.51	381	1.97	-7.2	5.1	0	0
			0.5	41	6.48734	365	0.36	488	3.62	-7.8	7.6	4	0.487805
		2X1K12S	0	35	8.53659	351	0.47	444	2.42	-7.3	7.3	3	0.504202
			0.5	48	9.39335	321	0.39	459	3.8	-7.5	8.9	13	1.15248
		1X1K12S	0	37	10.1648	223	0.43	475	4.22	-7.6	8.3	16	2.4024
			0.5	36	9.86301	183	0.51	375	3.47	-7.1	6.1	11	1.74603
		SO1K12S	0	22	11.1111	195	0.42	446	4.09	-7.5	7	6	2.5974
			0.5	25	12.7551	228	0.43	465	4.39	-7.53	7.8	10	3.33333
				Refined Molecule Set
		Model	T	Ator. Pharm.	AT. Ph. Neutral	Fluorophenyl	Butyryl	Deacalin	Methane Sulfon amide	HMGCA Pharm.	HMGCA Pharm. Neutral
		SEEDs		3	30	28	55	6	13	0	6
		NoX1K12S	0	0	12	14	29	4	6	0	5
			0.5	0	11	15	36	2	5	0	3
		3X1K12S	0	7	18	42	22	4	7	0	0
			0.5	5	15	44	23	3	6	0	0
		2X1K12S	0	6	18	32	17	2	8	0	0
			0.5	6	21	44	10	1	9	0	1
		1X1K12S	0	8	15	36	12	2	8	0	1
			0.5	11	22	36	11	4	8	0	0
		SO1K12S	0	5	8	17	5	4	8	0	0
			0.5	4	9	20	4	4	8	0	0
				Docking Molecule Set
		Model	T	Ator. Pharm.	AT. Ph. Neutral	Fluorophenyl	Butyryl	Deacalin	Methane Sulfon amide	HMGCA Pharm.	HMGCA Pharm. Neutral
		SEEDs		3	10	9	6	1	3	0	0
		NoX1K12S	0	0	2	1	3	0	0	0	0
			0.5	0	2	2	7	1	1	0	1
		3X1K12S	0	4	6	8	4	1	1	0	0
			0.5	3	7	10	4	2	0	0	0
		2X1K12S	0	4	6	8	4	1	1	0	0
			0.5	4	10	14	2	1	2	0	1
		1X1K12S	0	5	9	15	2	2	3	0	1
			0.5	3	7	6	4	3	1	0	0
		SO1K12S	0	3	5	6	2	4	3	0	0
			0.5	4	9	10	3	4	3	0	0
				Refined Molecule Set, % fragment in each population
		Model	T	Ator. Pharm.	AT. Ph. Neutral	Fluorophenyl	Butyryl	Deacalin	Methane Sulfon amide	HMGCA Pharm.	HMGCA Pharm. Neutral
		NoX1K12S	0	0	2.1164	2.46914	5.11464	0.705467	1.0582	0	0.881834
			0.5	0	1.42672	1.94553	4.66926	0.259403	0.648508	0	0.389105
		3X1K12S	0	1.31086	3.37079	7.86517	4.11985	0.749064	1.31086	0	0
			0.5	0.791139	2.37342	6.96203	3.63924	0.474684	0.949367	0	0
		2X1K12S	0	1.46341	4.39024	7.80488	4.14634	0.487805	1.95122	0	0
			0.5	1.17417	4.10959	8.61057	1.95695	0.195695	1.76125	0	0.195695
		1X1K12S	0	2.1978	4.12088	9.89011	3.2967	0.549451	2.1978	0	0.274725
			0.5	3.0137	6.0274	9.86301	3.0137	1.09589	2.19178	0	0
		SO1K12S	0	2.52525	4.0404	8.58586	2.52525	2.0202	4.0404	0	0
			0.5	2.04082	4.59184	10.2041	2.04082	2.04082	4.08163	0	0
				Docking Molecule Set, % fragment in each population
		Model	T	Ator. Pharm.	AT. Ph. Neutral	Fluorophenyl	Butyryl	Deacalin	Methane Sulfon amide	HMGCA Pharm.	HMGCA Pharm. Neutral
		NoX1K12S	0	0	3.84615	1.92308	5.76923	0	0	0	0
			0.5	0	2.73973	2.73973	9.58904	1.36986	1.36986	0	1.36986
		3X1K12S	0	11.1111	16.6667	22.2222	11.1111	2.77778	2.77778	0	0
			0.5	7.31707	17.0732	24.3902	9.7561	4.87805	0	0	0
		2X1K12S	0	11.4286	17.1429	22.8571	11.4286	2.85714	2.85714	0	0
			0.5	8.33333	20.8333	29.1667	4.16667	2.08333	4.16667	0	2.08333
		1X1K12S	0	13.5135	24.3243	40.5405	5.40541	5.40541	8.10811	0	2.7027
			0.5	8.33333	19.4444	16.6667	11.1111	8.33333	2.77778	0	0
		SO1K12S	0	13.6364	22.7273	27.2727	9.09091	18.1818	13.6364	0	0
			0.5	16	36	40	12	16	12	0	0

## Sheet: Transfer-All
Properties for virtual screening libraries using 1000 prompts, a prompt-length of 12 tokens, and T = 0.0 and 0.5. "Top" refers to the "docking" subset libraries, or the libraries containing all generated molecules with sub-micromolar IC50 values. "Refined" refers to all valid generated molecules after removal of duplicates and seeds. "Pharm" refers to pharmacophore. T is temperature. NoX = all pr…
		ATTN-based decoder
		Model	T	Molecules Generated	% valid molecules	After removing duplicates	% Duplicates	After removing seeds	% seeds	Average IC50 (nM)	Average QED	Average MW (g/mol)	Average log P	Similar pairs (S > 0.25)	% Similar pairs
		SEEDs		1000		1000		1000		5.3e+28	0.43	439	3.8	17519	3.50731
		NoXA5K6S	0	886	88.6	648	26.8623	588	9.25926	57000000000	0.53	341	2.42	8772	4.18456
			0.5	839	83.9	817	2.62217	750	8.20073	3.2e+20	0.46	411	4.07	16955	5.08646
		3XA5K6S	0	709	70.9	492	30.6065	466	5.28455	110000000000	0.57	320	2.06	3472	2.87451
			0.5	689	68.9	555	19.4485	528	4.86486	98000000000	0.56	320	2.15	4190	2.72547
		2XA5K6S	0	669	66.9	464	30.6428	438	5.60345	5800000000000	0.56	316	2.2	3406	3.17085
			0.5	671	67.1	535	20.2683	512	4.29907	1500000000000	0.56	315	2.31	4447	3.11316
			1	610	61	511	16.2295	491	3.91389	1700000000000	0.55	314	2.3	4256	3.26618
		1XA5K6S	0	547	54.7	362	33.8208	340	6.07735	3.4e+16	0.57	315	2.2	2265	3.46643
			0.5	543	54.3	402	25.9669	380	5.47264	3e+16	0.55	316	2.2	2646	3.28284
		SO5K6S	0	345	34.5	215	37.6812	198	7.90698	180000000000	0.58	309	2.45	801	3.48185
			0.5	292	29.2	214	26.7123	196	8.41121	190000000000	0.55	319	2.7	880	3.86117
		Statin Training Set		905		905		905		46000	0.48	455	3.97	135766	33.1898
		Statin Training Set Experimental		905		905		905		34000
		Chembl Set		232		232		232		23000	0.37	504	3.72	8798	32.8333
		Chembl Set Experimental		232		232		232		22000
		Chembl Set full SMILES		1081		1081		1081		660000000000	0.54	385	2.41	21733	3.72306
		Model	T	Molecules with Docking	% in top	IC50 for top (nM)	Average QED for top	Average MW for top (g/mol)	Average log P for top	Average Docking Score for top	Average Rot. Bonds for top	Similar pairs (S > 0.25)	% Similar pairs
		SEEDs		120	12	337	0.29	559	2.6	-8	7.9	651	9.11765
		NoXA5K6S	0	52	8.84354	384	0.33	506	3.13	-7.6	6.6	260	19.6078
			0.5	71	9.46667	425	0.29	523	3.1	-7.712	7.32	508	20.4427
		3XA5K6S	0	48	10.3004	291	0.45	466	3.77	-7.68	7.6	132	11.7021
			0.5	57	10.7955	326	0.43	461	3.71	-7.69	7.52	127	7.95739
		2XA5K6S	0	48	10.9589	215	0.43	480	4.2	-7.74	7.7	227	20.1241
			0.5	63	12.3047	204	0.39	485	4	-7.7	8	274	14.0297
			1	57	11.609	267	0.41	468	4.34	-7.7	7.7	233	14.599
		1XA5K6S	0	32	9.41176	268	0.44	471	4.36	-7.79	6.47	42	8.46774
			0.5	36	9.47368	255	0.39	494	3.54	-7.7	7.9	59	9.36508
		SO5K6S	0	22	11.1111	195	0.41	478	4.43	-7.68	8.09	40	17.316
			0.5	25	12.7551	228	0.43	465	4.39	-7.53	7.76	56	18.6667
		Statin Training Set		613	67.7348	93	0.46	482	4	-7.95	9.1	92186	49.1454
		Statin Training Set Experimental		595	65.7459	91
		Chembl Set		167	71.9828	60	0.39	509	4.16	-8.1	10.1	7602	54.8445
		Chembl Set Experimental		161	69.3966	40
		Chembl Set full SMILES		241	22.2942	156	0.39	523	4	-7.9	8.9	8596	29.7234
				Refined Molecule Set
		Model	T	Ator. Pharm.	Fluoro phenyl	Butyryl	Deacalin	Methane Sulfon amide	HMGCA Pharm.
		SEEDs		30	28	55	6	13	6
		NoXA5K6S	0	7	16	27	1	5	3
			0.5	8	11	26	3	6	3
		3XA5K6S	0	16	49	21	4	11	0
			0.5	18	38	27	6	13	0
		2XA5K6S	0	20	51	14	4	15	0
			0.5	19	55	22	5	12	0
			1	28	56	12	5	7	0
		1XA5K6S	0	8	27	7	2	12	0
			0.5	11	30	12	3	13	0
		SO5K6S	0	8	17	5	4	8	0
			0.5	9	20	4	4	8	0
				Docking Molecule Set
		Model	T	Ator. Pharm.	Fluorophenyl	Butyryl	Deacalin	Methane Sulfon amide	HMGCA Pharm.
		SEEDs		10	9	6	1	3	0
		NoXA5K6S	0	2	2	3	0	0	0
			0.5	3	1	3	1	0	0
		3XA5K6S	0	14	17	4	4	4	0
			0.5	15	13	6	6	2	0
		2XA5K6S	0	17	24	2	4	6	0
			0.5	15	22	6	5	5	0
			1	17	23	3	5	2	0
		1XA5K6S	0	6	10	2	2	2	0
			0.5	10	12	1	3	1	0
		SO5K6S	0	8	9	2	4	3	0
			0.5	9	10	3	4	3	0
				Refined Molecule Set, % fragment in each population
		Model	T	Ator. Pharm.	Fluoro phenyl	Butyryl	Deacalin	Methane Sulfon amide	HMGCA Pharm.
		SEEDs		3	2.8	5.5	0.6	1.3	0.6
		NoXA5K6S	0	1.19048	2.72109	4.59184	0.170068	0.85034	0.510204
			0.5	1.06667	1.46667	3.46667	0.4	0.8	0.4
		3XA5K6S	0	3.43348	10.515	4.50644	0.858369	2.36052	0
			0.5	3.40909	7.19697	5.11364	1.13636	2.46212	0
		2XA5K6S	0	4.56621	11.6438	3.19635	0.913242	3.42466	0
			0.5	3.71094	10.7422	4.29688	0.976562	2.34375	0
			1	5.70265	11.4053	2.44399	1.01833	1.42566	0
		1XA5K6S	0	2.35294	7.94118	2.05882	0.588235	3.52941	0
			0.5	2.89474	7.89474	3.15789	0.789474	3.42105	0
		SO5K6S	0	4.0404	8.58586	2.52525	2.0202	4.0404	0
			0.5	4.59184	10.2041	2.04082	2.04082	4.08163	0
				Docking Molecule Set, % fragment in each population
		Model	T	Ator. Pharm.	Fluoro phenyl	Butyryl	Deacalin	Methane Sulfon amide	HMGCA Pharm.
		SEEDs		8.33333	7.5	5	0.833333	2.5	0
		NoXA5K6S	0	3.84615	3.84615	5.76923	0	0	0
			0.5	4.22535	1.40845	4.22535	1.40845	0	0
		3XA5K6S	0	29.1667	35.4167	8.33333	8.33333	8.33333	0
			0.5	26.3158	22.807	10.5263	10.5263	3.50877	0
		2XA5K6S	0	35.4167	50	4.16667	8.33333	12.5	0
			0.5	23.8095	34.9206	9.52381	7.93651	7.93651	0
			1	29.8246	40.3509	5.26316	8.77193	3.50877	0
		1XA5K6S	0	18.75	31.25	6.25	6.25	6.25	0
			0.5	27.7778	33.3333	2.77778	8.33333	2.77778	0
		SO5K6S	0	36.3636	40.9091	9.09091	18.1818	13.6364	0
			0.5	36	40	12	16	12	0
				All generated set Similarity with Statins, counts and average for >0.25
		Model	T	Atorvastatin	Rosuva statin	Simvastatin	Lovastatin	Fluvastatin	Prava statin	Average Sim. Score
		SEEDs		45	7	5	4	27	5	0.34
		NoXA5K6S	0	39	0	1	0	13	0	0.29
			0.5	35	2	2	2	20	3	0.3
		3XA5K6S	0	45	15	5	5	41	4	0.34
			0.5	39	13	9	10	31	13	0.36
		2XA5K6S	0	60	23	5	6	44	9	0.35
			0.5	56	23	7	7	46	10	0.36
			1	50	21	8	9	45	13	0.35
		1XA5K6S	0	29	10	3	3	25	3	0.34
			0.5	31	12	3	4	30	5	0.35
		SO5K6S	0	19	9	4	4	19	4	0.37
			0.5	19	11	4	4	21	4	0.37
		Statin Training Set		452	438	156	168	500	95	0.39
		ChEMBL Set		120	128	29	30	129	30	0.44
		ChEMBL Set full SMILES		170	139	29	30	168	30	0.41
				Docking set Similarity with Statins, counts and average for >0.25
		Model	T	Atorvastatin	Rosuva statin	Simvastatin	Lovastatin	Fluvastatin	Prava statin	Average Sim. Score
		SEEDs		11	7	2	2	6	4	0.45
		NoXA5K6S	0	0	0	0	0	0	0	0
			0.5	2	2	1	1	2	2	0.38
		3XA5K6S	0	17	13	5	5	16	4	0.4
			0.5	14	11	7	7	12	10	0.43
		2XA5K6S	0	21	21	4	4	23	6	0.41
			0.5	21	20	7	7	22	8	0.42
			1	22	16	5	5	23	6	0.4
		1XA5K6S	0	9	8	2	2	10	2	0.4
			0.5	10	10	3	3	11	4	0.43
		SO5K6S	0	9	8	4	4	9	4	0.42
			0.5	9	9	4	4	11	4	0.43
		Statin Training Set		403	396	115	123	420	90	0.41
		ChEMBL Set		117	126	25	26	124	26	0.44
		ChEMBL Set Full SMILES		128	131	25	26	132	26	0.43
				% All generated set Similarity with Statins, counts and average for >0.25
		Model	T	Atorvastatin	Rosuva statin	Simvastatin	Lovastatin	Fluvastatin	Prava statin	Average Sim. Score
		SEEDs		4.5	0.7	0.5	0.4	2.7	0.5	0.34
		NoXA5K6S	0	6.63265	0	0.170068	0	2.21088	0	0.29
			0.5	4.66667	0.266667	0.266667	0.266667	2.66667	0.4	0.3
		3XA5K6S	0	9.65665	3.21888	1.07296	1.07296	8.79828	0.858369	0.34
			0.5	7.38636	2.46212	1.70455	1.89394	5.87121	2.46212	0.36
		2XA5K6S	0	13.6986	5.25114	1.14155	1.36986	10.0457	2.05479	0.35
			0.5	10.9375	4.49219	1.36719	1.36719	8.98438	1.95312	0.36
			1	10.1833	4.27699	1.62933	1.83299	9.16497	2.64766
		1XA5K6S	0	8.52941	2.94118	0.882353	0.882353	7.35294	0.882353	0.34
			0.5	8.15789	3.15789	0.789474	1.05263	7.89474	1.31579	0.35
		SO5K6S	0	9.59596	4.54545	2.0202	2.0202	9.59596	2.0202	0.37
			0.5	9.69388	5.61224	2.04082	2.04082	10.7143	2.04082	0.37
		Statin Training Set		49.9448	48.3978	17.2376	18.5635	55.2486	10.4972	0.39
		ChEMBL Set		51.7241	55.1724	12.5	12.931	55.6034	12.931	0.44
		ChEMBL Set Full SMILES		15.7262	12.8585	2.6827	2.77521	15.5412	2.77521	0.41
				% Docking set Similarity with Statins, counts and average for >0.25
		Model	T	Atorvastatin	Rosuva statin	Simvastatin	Lovastatin	Fluvastatin	Prava statin	Average Sim. Score
		SEEDs		9.16667	5.83333	1.66667	1.66667	5	3.33333	0.45
		NoXA5K6S	0	0	0	0	0	0	0	0
			0.5	2.8169	2.8169	1.40845	1.40845	2.8169	2.8169	0.38
		3XA5K6S	0	35.4167	27.0833	10.4167	10.4167	33.3333	8.33333	0.4
			0.5	24.5614	19.2982	12.2807	12.2807	21.0526	17.5439	0.43
		2XA5K6S	0	43.75	43.75	8.33333	8.33333	47.9167	12.5	0.41
			0.5	33.3333	31.746	11.1111	11.1111	34.9206	12.6984	0.42
			1	38.5965	28.0702	8.77193	8.77193	40.3509	10.5263	0.4
		1XA5K6S	0	28.125	25	6.25	6.25	31.25	6.25	0.4
			0.5	27.7778	27.7778	8.33333	8.33333	30.5556	11.1111	0.43
		SO5K6S	0	40.9091	36.3636	18.1818	18.1818	40.9091	18.1818	0.42
			0.5	36	36	16	16	44	16	0.43
		Statin Training Set		65.7423	64.6003	18.7602	20.0653	68.5155	14.6819	0.41
		ChEMBL Set		70.0599	75.4491	14.9701	15.5689	74.2515	15.5689	0.44
		ChEMBL Set full SMILES		53.112	54.3568	10.3734	10.7884	54.7718	10.7884	0.43
			Correlations (Pearson) for properties of all generated molecules
				ln(IC50) w/
		Model	T	MW	QED	aLogP	RotBond	Arom Rings	HBA	HBD	Atorva	Rosuva	Fluva	Simva	Lova
		SEEDs
		NoXA5K6S	0	-0.48	0.27	0	0.01	-0.2	-0.42	-0.41	0	-0.18	-0.04	-0.38	-0.38
			0.5	0.01	0.04	0.3	0.33	-0.29	-0.35	-0.42	-0.15	-0.31	-0.19	-0.46	-0.43
		3XA5K6S	0	-0.65	0.2	-0.23	-0.41	-0.12	-0.27	-0.2	-0.27	-0.34	-0.24	-0.32	-0.34
			0.5	-0.64	0.24	-0.23	-0.44	-0.01	-0.28	-0.21	-0.23	-0.35	-0.21	-0.34	-0.35
		2XA5K6S	0	-0.69	0.3	-0.28	-0.48	-0.21	-0.33	-0.2	-0.37	-0.44	-0.35	-0.29	-0.31
			0.5	-0.7	0.33	-0.3	-0.48	-0.16	-0.33	-0.26	-0.34	-0.41	-0.31	-0.33	-0.34
			1
		1XA5K6S	0	-0.65	0.2	-0.3	-0.4	-0.1	-0.31	-0.2	-0.27	-0.38	-0.24	-0.37	-0.38	-
			0.5	-0.66	0.21	-0.24	-0.43	-0.1	-0.33	-0.26	-0.29	-0.39	-0.26	-0.36	-0.38
		SO5K6S	0	-0.68	0.24	-0.3	-0.46	-0.16	-0.36	-0.25	-0.34	-0.5	-0.32	-0.35	-0.38
			0.5	-0.69	0.25	-0.26	-0.33	-0.18	-0.38	-0.27	-0.36	-0.51	-0.35	-0.33	-0.35
		Statin Training Set		-0.49	0.33	-0.04	-0.31	-0.34	-0.27	-0.21	-0.53	-0.5	-0.46	-0.08	-0.09
		Chembl Set		-0.05	-0.02	-0.35	0.1	-0.43	0.25	0.24	-0.65	-0.61	-0.64	-0.05	-0.07
		Chembl Set full SMILES		-0.54	0.31	-0.4	-0.53	-0.35	-0.22	-0.17	-0.57	-0.6	-0.55	-0.3	-0.32
			Correlations (Pearson) for properties of Docking molecules
				ln(IC50) w/						Score w/
		Model	T	Score	QED	aLogP	RotBond	Arom Rings	Atorva	QED	aLogP	RotBond	Arom Rings	Atorva	Rosuvastatin
		SEEDs
		NoXA5K6S	0	0.1	0.29	-0.35	-0.3	-0.14	-0.17	0.37	0.45	0.22	-0.62	-0.34	-0.16
			0.5	0.27	0.23	-0.06	0.06	-0.17	-0.18	0.36	0.2	0.36	-0.51	-0.05	0.1
		3XA5K6S	0	0.47	0.26	-0.04	-0.31	-0.31	-0.47	0.43	0.12	-0.27	-0.43	-0.24	-0.29
			0.5	0.28	-0.01	-0.1	-0.18	-0.32	-0.54	0.2	0.06	0.09	-0.43	-0.23	-0.23
		2XA5K6S	0	0.46	0.39	-0.14	-0.34	-0.33	-0.41	0.51	-0.03	-0.17	-0.3	-0.1	-0.27
			0.5	0.48	0.17	-0.21	-0.2	-0.43	-0.63	0.32	0	-0.05	-0.3	-0.3	-0.41
			1
		1XA5K6S	0	0.32	0.48	-0.19	-0.52	-0.49	-0.61	0.04	0.03	0.12	-0.1	-0.13	-0.12
			0.5	0.44	0.26	-0.13	-0.42	-0.34	-0.62	0.19	0.02	0.05	-0.33	-0.25	-0.26
		SO5K6S	0	0.46	0	0.13	-0.35	-0.21	-0.49	0.38	0.04	-0.29	-0.65	-0.51	-0.49
			0.5	0.57	0.1	0.05	-0.48	-0.38	-0.58	0.34	0.08	-0.27	-0.62	-0.47	-0.51
		Statin Training Set		0.24	0.47	-0.04	-0.36	-0.27	-0.41	0.04	0.08	0.02	-0.39	-0.32	-0.3
		Chembl Set			0.19	-0.46	0.11	-0.43	-0.42
		Chembl Set full SMILES		0.26	0.09	-0.32	-0.24	-0.48	-0.64	-0.02	-0.02	0.02	-0.32	-0.32	-0.33
			T-scores for Correlations (Pearson) for properties of Docking molecules
				ln(IC50) w/						Score w/
		Model	T	Score	QED	aLogP	RotBond	Arom Rings	Atorva	QED	aLogP	RotBond	Arom Rings	Atorva	Rosuvastatin
		SEEDs
		NoXA5K6S	0	0.710669	2.14269	-2.64198	-2.22375	-0.999796	-1.21984	2.81615	3.56313	1.59471	-5.58763	-2.55646	-1.14614
			0.5	2.3293	1.96315	-0.499297	0.499297	-1.43298	-1.52002	3.20529	1.69558	3.20529	-4.92502	-0.415851	0.834847
		3XA5K6S	0	3.61144	1.82621	-0.27151	-2.21147	-2.21147	-3.61144	3.23029	0.819804	-1.90186	-3.23029	-1.67677	-2.05519
			0.5	2.16306	-0.0741657	-0.745356	-1.35708	-2.5049	-4.75812	1.51383	0.445775	0.670178	-3.53219	-1.75271	-1.75271
		2XA5K6S	0	3.51369	2.87257	-0.958971	-2.45207	-2.37099	-3.04879	4.02126	-0.203562	-1.17003	-2.13294	-0.68165	-1.90186
			0.5	4.2734	1.34735	-1.67756	-1.59426	-3.71987	-6.33594	2.63799	0	-0.391002	-2.45621	-2.45621	-3.51086
			1
		1XA5K6S	0	1.84999	2.99688	-1.05998	-3.33443	-3.07878	-4.21643	0.219265	0.164391	0.662051	-0.550482	-0.718133	-0.662051
			0.5	2.85704	1.57004	-0.764511	-2.69855	-2.10811	-4.60768	1.12844	0.116642	0.291913	-2.0384	-1.50555	-1.57004
		SO5K6S	0	2.31686	0	0.586353	-1.67093	-0.960568	-2.51381	1.83723	0.179029	-1.35515	-3.82518	-2.65154	-2.51381
			0.5	3.32701	0.481999	0.240092	-2.62405	-1.97021	-3.41459	1.73388	0.3849	-1.34482	-3.78971	-2.55367	-2.84346
		Statin Training Set		6.11103	13.162	-0.989529	-9.53814	-6.9314	-11.1114	0.989529	1.98383	0.494467	-10.4692	-8.3489	-7.77358
		Chembl Set
		Chembl Set full SMILES		3.45871	1.16078	-4.33861	-3.17567	-7.02831	-10.6991	-0.256956	-0.256956	0.256956	-4.33861	-4.33861	-4.49048
		critical value for p=0.05, 2-tailed, n-100		2.086
				-2.086

## Sheet: 6Seed
Properties for virtual screening libraries using 5000 prompts, a prompt-length of 6 tokens, and T = 0.0 and 0.5. "Top" refers to the "docking" subset libraries, or the libraries containing all generated molecules with sub-micromolar IC50 values. "Refined" refers to all valid generated molecules after removal of duplicates and seeds. "Pharm" refers to pharmacophore. T is temperature. NoX = all pre…
	ATTN-based decoder
	Model	T	Molecules Generated	% valid molecules	After removing duplicates	% Duplicates	After removing seeds	% seeds	Average IC50 (nM)	Average QED	Average MW (g/mol)	Average log P	Similar pairs (S > 0.25)	% Similar pairs
	SEEDs		5000		5000		5000						470611	3.76564
	NoXA5K6S	0	4688	93.76	469	89.9957	436	7.03625	126000000000	0.5	306	2.27	4211	3.83704
		0.5	4414	88.28	3445	21.9529	3321	3.59942	1.17e+23	0.43	419	4.09	419147	7.06552
	3XA5K6S	0	4464	89.28	391	91.241	355	9.20716	2010000000000	0.55	312	1.67	1548	2.0303
		0.5	4375	87.5	989	77.3943	891	9.909	2830000000000	0.54	331	2.06	11221	2.29672
	2XA5K6S	0	4589	91.78	401	91.2617	365	8.97756	8.21e+24	0.55	314	1.84	1884	2.34913
		0.5	4426	88.52	989	77.6548	904	8.59454	3.32e+24	0.56	326	2.51	14035	2.87269
		1
	1XA5K6S	0	4227	84.54	358	91.5306	324	9.49721	9.29e+24	0.55	302	1.76	1607	2.51475
		0.5	4170	83.4	912	78.1295	826	9.42982	3.63e+24	0.54	330	2.36	10331	2.4869
	SO5K6S	0	4213	84.26	261	93.8049	231	11.4943	1.32e+25	0.55	313	1.81	597	1.7595
		0.5	3797	75.94	656	82.7232	581	11.4329	5.22e+24	0.57	324	2.41	5774	2.68758
	Statin Training Set		905		905		905		46000	0.48	455	3.97	135766	33.1898
	Statin Training Set Experimental		905		905		905		34000
	Chembl Set		232		232		232		23000	0.37	504	3.72	8798	32.8333
	Chembl Set Experimental		232		232		232		22000
	Chembl Set full SMILES		1081		1081		1081		660000000000	0.54	385	2.41	21733	3.72306
	Model	T	Molecules with Docking	% in top	IC50 for top (nM)	Average QED for top	Average MW for top (g/mol)	Average log P for top	Average Docking Score for top	Average Rot. Bonds for top	Similar pairs (S > 0.25)	% Similar pairs
	SEEDs			0
	NoXA5K6S	0	33	7.56881	390	0.31	493	2.03	-7.45	6.88	56	10.6061
		0.5	326	9.81632	397	0.29	506	2.27	-7.8	7.17	15740	29.7121
	3XA5K6S	0	36	10.1408	330	0.43	470	3.14	-7.6	7.6	77	12.2222
		0.5	111	12.4579	195	0.38	496	3.64	-7.76	8.96	1362	22.3096
	2XA5K6S	0	43	11.7808	261	0.42	474	3.4	-7.5	8.02	83	9.19158
		0.5	139	15.3761	195	0.4	482	4.02	-7.69	8.7	1907	19.8832
		1
	1XA5K6S	0	31	9.5679	286	0.43	457	3.34	-7.26	7.58	58	12.4731
		0.5	133	16.1017	195	0.4	470	3.98	-7.64	8.89	2144	24.4247
	SO5K6S	0	21	9.09091	196	0.4	487	2.7	-7.53	6.95	24	11.4286
		0.5	98	16.8675	129	0.41	482	3.78	-7.77	8.67	1526	32.106
	Statin Training Set		613	67.7348	93	0.46	482	4	-7.95	9.1	92186	49.1454
	Statin Training Set Experimental		595	65.7459	91
	Chembl Set		167	71.9828	60	0.39	509	4.16	-8.1	10.1	7602	54.8445
	Chembl Set Experimental		161	69.3966	40
	Chembl Set full SMILES		241	22.2942	156	0.39	523	4	-7.9	8.9	8596	29.7234
			Refined Molecule Set
	Model	T	Ator. Pharm.	Fluoro phenyl	Butyryl	Deacalin	Methane Sulfon amide	HMGCA Pharm.
	SEEDs		127	145	225	16	60	30
	NoXA5K6S	0	5	8	11	1	4	3
		0.5	45	49	76	13	28	15
	3XA5K6S	0	15	32	12	8	13	0
		0.5	62	108	27	10	42	0
	2XA5K6S	0	18	31	10	7	12	0
		0.5	64	119	23	20	39	0
		1							0
	1XA5K6S	0	11	23	11	7	10	0
		0.5	69	99	20	14	35	0
	SO5K6S	0	5	14	6	6	12	0
		0.5	53	76	15	15	28	0
			Docking Molecule Set
	Model	T	Ator. Pharm.	Fluorophenyl	Butyryl	Deacalin	Methane Sulfon amide	HMGCA Pharm.
	SEEDs
	NoXA5K6S	0	1	0	2	0	0	0
		0.5	13	3	17	6	0	0
	3XA5K6S	0	11	13	4	4	3	0
		0.5	47	58	7	5	8	0
	2XA5K6S	0	13	12	3	7	3	0
		0.5	52	65	10	15	13	0
		1
	1XA5K6S	0	9	9	4	7	1	0
		0.5	64	70	8	12	8	0
	SO5K6S	0	5	6	3	4	2	0
		0.5	51	54	8	12	8	0
			Refined Molecule Set, % fragment in each population
	Model	T	Ator. Pharm.	Fluoro phenyl	Butyryl	Deacalin	Methane Sulfon amide	HMGCA Pharm.
	SEEDs		2.54	2.9	4.5	0.32	1.2	0.6
	NoXA5K6S	0	1.14679	1.83486	2.52294	0.229358	0.917431	0.688073
		0.5	1.35501	1.47546	2.28847	0.391448	0.84312	0.451671
	3XA5K6S	0	4.22535	9.01408	3.38028	2.25352	3.66197	0
		0.5	6.95847	12.1212	3.0303	1.12233	4.7138	0
	2XA5K6S	0	4.93151	8.49315	2.73973	1.91781	3.28767	0
		0.5	7.07965	13.1637	2.54425	2.21239	4.31416	0
		1
	1XA5K6S	0	3.39506	7.09877	3.39506	2.16049	3.08642	0
		0.5	8.35351	11.9855	2.42131	1.69492	4.23729	0
	SO5K6S	0	2.1645	6.06061	2.5974	2.5974	5.19481	0
		0.5	9.1222	13.0809	2.58176	2.58176	4.81928	0
			Docking Set, % fragment in each population
	Model	T	Ator. Pharm.	Fluoro phenyl	Butyryl	Deacalin	Methane Sulfon amide	HMGCA Pharm.
	SEEDs		#DIV/0!	#DIV/0!	#DIV/0!	#DIV/0!	#DIV/0!	#DIV/0!
	NoXA5K6S	0	3.0303	0	6.06061	0	0	0
		0.5	3.98773	0.920245	5.21472	1.84049	0	0
	3XA5K6S	0	30.5556	36.1111	11.1111	11.1111	8.33333	0
		0.5	42.3423	52.2523	6.30631	4.5045	7.20721	0
	2XA5K6S	0	30.2326	27.907	6.97674	16.2791	6.97674	0
		0.5	37.4101	46.7626	7.19424	10.7914	9.35252	0
		1
	1XA5K6S	0	29.0323	29.0323	12.9032	22.5806	3.22581	0
		0.5	48.1203	52.6316	6.01504	9.02256	6.01504	0
	SO5K6S	0	23.8095	28.5714	14.2857	19.0476	9.52381	0
		0.5	52.0408	55.102	8.16327	12.2449	8.16327	0
	Refined set Similarity with Statins, counts and average for >0.25
	Model	T	Atorvastatin	Rosuva statin	Simvastatin	Lovastatin	Fluvastatin	Prava statin	Average Sim. Score
	SEEDs
	NoXA5K6S	0	40	0	1	0	18	0	0.3
		0.5	139	1	11	13	92	11	0.31
	3XA5K6S	0	21	13	8	8	27	12	0.38
		0.5	80	58	15	17	89	20	0.38
	2XA5K6S	0	23	15	8	7	23	15	0.41
		0.5	98	68	17	19	107	32	0.4
		1
	1XA5K6S	0	15	7	7	7	14	12	0.4
		0.5	81	69	16	18	81	22	0.41
	SO5K6S	0	10	8	7	7	12	7	0.41
		0.5	66	57	15	17	69	15	0.42
	Statin Training Set		452	438	156	168	500	95	0.39
	ChEMBL Set		120	128	29	30	129	30	0.44
	ChEMBL Set full SMILES		170	139	29	30	168	30	0.41
	Docking set Similarity with Statins, counts and average for >0.25
	Model	T	Atorvastatin	Rosuva statin	Simvastatin	Lovastatin	Fluvastatin	Prava statin	Average Sim. Score
	SEEDs
	NoXA5K6S	0	0	0	0	0	0	0	0
		0.5	4	0	8	8	0	7	0.5
	3XA5K6S	0	10	10	5	5	11	7	0.44
		0.5	49	52	11	11	52	14	0.42
	2XA5K6S	0	10	11	7	7	11	11	0.48
		0.5	56	60	15	16	61	20	0.44
		1
	1XA5K6S	0	6	6	7	7	7	11	0.45
		0.5	60	65	15	15	64	20	0.43
	SO5K6S	0	4	6	5	5	6	5	0.46
		0.5	52	55	14	15	55	14	0.44
	Statin Training Set		403	396	115	123	420	90	0.41
	ChEMBL Set		117	126	25	26	124	26	0.44
	ChEMBL Set Full SMILES		128	131	25	26	132	26	0.43
			% Refined set Similarity with Statins, counts and average for >0.25
	Model	T	Atorvastatin	Rosuva statin	Simvastatin	Lovastatin	Fluvastatin	Prava statin	Average Sim. Score
	SEEDs		0	0	0	0	0	0	0.34
	NoXA5K6S	0	9.17431	0	0.229358	0	4.12844	0	0.29
		0.5	4.18549	0.0301114	0.331226	0.391448	2.77025	0.331226	0.3
	3XA5K6S	0	5.91549	3.66197	2.25352	2.25352	7.60563	3.38028	0.34
		0.5	8.97868	6.50954	1.6835	1.90797	9.98878	2.24467	0.36
	2XA5K6S	0	6.30137	4.10959	2.19178	1.91781	6.30137	4.10959	0.35
		0.5	10.8407	7.52212	1.88053	2.10177	11.8363	3.53982	0.36
		1
	1XA5K6S	0	4.62963	2.16049	2.16049	2.16049	4.32099	3.7037	0.34
		0.5	9.8063	8.35351	1.93705	2.17918	9.8063	2.66344	0.35
	SO5K6S	0	4.329	3.4632	3.0303	3.0303	5.19481	3.0303	0.37
		0.5	11.3597	9.81067	2.58176	2.92599	11.8761	2.58176	0.37
	Statin Training Set		49.9448	48.3978	17.2376	18.5635	55.2486	10.4972	0.39
	ChEMBL Set		51.7241	55.1724	12.5	12.931	55.6034	12.931	0.44
	ChEMBL Set Full SMILES		15.7262	12.8585	2.6827	2.77521	15.5412	2.77521	0.41
			% Docking set Similarity with Statins, counts and average for >0.25
	Model	T	Atorvastatin	Rosuva statin	Simvastatin	Lovastatin	Fluvastatin	Prava statin	Average Sim. Score
	SEEDs		#DIV/0!	#DIV/0!	#DIV/0!	#DIV/0!	#DIV/0!	#DIV/0!	0
	NoXA5K6S	0	0	0	0	0	0	0	0
		0.5	1.22699	0	2.45399	2.45399	0	2.14724	0.5
	3XA5K6S	0	27.7778	27.7778	13.8889	13.8889	30.5556	19.4444	0.44
		0.5	44.1441	46.8468	9.90991	9.90991	46.8468	12.6126	0.42
	2XA5K6S	0	23.2558	25.5814	16.2791	16.2791	25.5814	25.5814	0.48
		0.5	40.2878	43.1655	10.7914	11.5108	43.8849	14.3885	0.44
		1							0
	1XA5K6S	0	19.3548	19.3548	22.5806	22.5806	22.5806	35.4839	0.45
		0.5	45.1128	48.8722	11.2782	11.2782	48.1203	15.0376	0.43
	SO5K6S	0	19.0476	28.5714	23.8095	23.8095	28.5714	23.8095	0.46
		0.5	53.0612	56.1224	14.2857	15.3061	56.1224	14.2857	0.44
	Statin Training Set		65.7423	64.6003	18.7602	20.0653	68.5155	14.6819	0.41
	ChEMBL Set		70.0599	75.4491	14.9701	15.5689	74.2515	15.5689	0.44
	ChEMBL Set full SMILES		53.112	54.3568	10.3734	10.7884	54.7718	10.7884	0.43
		Correlations (Pearson) for properties of Refined molecules
			ln(IC50) w/
	Model	T	MW	QED	aLogP	RotBond	Arom Rings	HBA	HBD	Atorva	Rosuva	Fluva	Simva	Lova
	SEEDs
	NoXA5K6S	0	-0.61	0.22	-0.1	-0.18	-0.12	-0.44	-0.37	-0.08	-0.27	-0.08	-0.39	-0.39
		0.5	0	0.04	0.35	0.35	-0.29	-0.41	-0.49	-0.16	-0.34	-0.19	-0.5	-0.48
	3XA5K6S	0	-0.7	0.17	-0.26	-0.53	-0.19	-0.37	-0.26	-0.35	-0.41	-0.31	-0.39	-0.41
		0.5	-0.72	0.26	-0.35	-0.54	-0.25	-0.36	-0.28	-0.47	-0.54	-0.46	-0.3	-0.33
	2XA5K6S	0	-0.66	0.18	-0.16	-0.5	-0.13	-0.37	-0.29	-0.35	-0.43	-0.3	-0.38	-0.38
		0.5	-0.68	0.3	-0.3	-0.52	-0.22	-0.31	-0.24	-0.44	-0.49	-0.41	-0.33	-0.33
		1
	1XA5K6S	0	-0.62	0.13	-0.15	-0.48	-0.05	-0.38	-0.29	-0.27	-0.4	-0.22	-0.46	-0.44	-
		0.5	-0.68	0.27	-0.32	-0.54	-0.24	-0.32	-0.23	-0.48	-0.54	-0.46	-0.33	-0.33
	SO5K6S	0	-0.62	0.11	-0.12	-0.46	-0.08	-0.41	-0.29	-0.26	-0.39	-0.23	-0.41	-0.42
		0.5	-0.69	0.24	-0.33	-0.54	-0.3	-0.37	-0.28	-0.51	-0.58	-0.5	-0.34	-0.35
	Statin Training Set		-0.49	0.33	-0.04	-0.31	-0.34	-0.27	-0.21	-0.53	-0.5	-0.46	-0.08	-0.09
	Chembl Set		-0.05	-0.02	-0.35	0.1	-0.43	0.25	0.24	-0.65	-0.61	-0.64	-0.05	-0.07
	Chembl Set full SMILES		-0.54	0.31	-0.4	-0.53	-0.35	-0.22	-0.17	-0.57	-0.6	-0.55	-0.3	-0.32
		Correlations (Pearson) for properties of Docking molecules
			ln(IC50) w/						Score w/
	Model	T	Score	QED	aLogP	RotBond	Arom Rings	Atorva	QED	aLogP	RotBond	Arom Rings	Atorva	Rosuvastatin
	SEEDs
	NoXA5K6S	0	-0.06	0.12	-0.06	-0.14	0.16	-0.1	0.29	0.4	0.35	-0.78	-0.45	-0.45
		0.5	0.04	0.04	-0.22	-0.02	0.07	-0.2	0.4	0.48	0.43	-0.68	-0.2	-0.04
	3XA5K6S	0	0.64	0.45	-0.27	-0.48	-0.59	-0.67	0.38	-0.28	-0.33	-0.58	-0.49	-0.58
		0.5	0.56	0.29	-0.39	-0.34	-0.66	-0.74	0.12	-0.28	-0.11	-0.64	-0.48	-0.55
	2XA5K6S	0	0.55	0.3	-0.36	-0.33	-0.62	-0.66	0.31	-0.21	-0.21	-0.46	-0.37	-0.58
		0.5	0.61	0.22	-0.27	-0.23	-0.61	-0.7	0.21	-0.23	-0.06	-0.64	-0.5	-0.45
		1
	1XA5K6S	0	0.7	0.32	-0.26	-0.24	-0.53	-0.57	0.21	-0.24	-0.23	-0.63	-0.52	-0.65
		0.5	0.66	0.35	-0.31	-0.4	-0.72	-0.75	0.17	-0.18	-0.1	-0.73	-0.63	-0.64
	SO5K6S	0	0.43	0.12	-0.4	-0.63	-0.59	-0.7	0.25	-0.25	-0.35	-0.6	-0.43	-0.64
		0.5	0.55	0.14	-0.35	-0.26	-0.53	-0.69	0.22	-0.25	-0.22	-0.71	-0.58	-0.56
	Statin Training Set		0.24	0.47	-0.04	-0.36	-0.27	-0.41	0.04	0.08	0.02	-0.39	-0.32	-0.3
	Chembl Set			0.19	-0.46	0.11	-0.43	-0.42
	Chembl Set full SMILES		0.26	0.09	-0.32	-0.24	-0.48	-0.64	-0.02	-0.02	0.02	-0.32	-0.32	-0.33
		T-scores for Correlations (Pearson) for properties of Docking molecules
			ln(IC50) w/						Score w/
	Model	T	Score	QED	aLogP	RotBond	Arom Rings	Atorva	QED	aLogP	RotBond	Arom Rings	Atorva	Rosuvastatin
	SEEDs
	NoXA5K6S	0	-0.334669	0.672995	-0.334669	-0.78724	0.902469	-0.559581	1.68715	2.42997	2.0803	-6.93991	-2.80561	-2.80561
		0.5	0.720577	0.720577	-4.05946	-0.360072	1.2631	-3.67423	7.85584	9.84875	8.57305	-16.6937	-3.67423	-0.720577
	3XA5K6S	0	4.85676	2.93824	-1.63508	-3.19042	-4.2609	-5.26258	2.39545	-1.70069	-2.0384	-4.15159	-3.27761	-4.15159
		0.5	7.05688	3.16364	-4.42187	-3.77457	-9.17199	-11.4864	1.26196	-3.04509	-1.15545	-8.69601	-5.71244	-6.87549
	2XA5K6S	0	4.2168	2.01369	-2.47079	-2.23843	-5.05981	-5.62526	2.08782	-1.37532	-1.37532	-3.31724	-2.55013	-4.55897
		0.5	9.01042	2.63971	-3.28217	-2.76624	-9.01042	-11.4729	2.51405	-2.76624	-0.70355	-9.74916	-6.75771	-5.89804
		1
	1XA5K6S	0	5.27852	1.81889	-1.45001	-1.33135	-3.36574	-3.73585	1.15668	-1.33135	-1.27271	-4.36863	-3.27838	-4.60613
		0.5	10.0551	4.27642	-3.73196	-4.99524	-11.8748	-12.978	1.97448	-2.0944	-1.15032	-12.2251	-9.28499	-9.53328
	SO5K6S	0	2.07606	0.526875	-1.90238	-3.53608	-3.18521	-4.27258	1.12546	-1.12546	-1.62863	-3.26917	-2.07606	-3.63064
		0.5	6.45247	1.38536	-3.66083	-2.6382	-6.12374	-9.34029	2.20969	-2.52982	-2.20969	-9.87863	-6.97606	-6.6227
	Statin Training Set		6.11103	13.162	-0.989529	-9.53814	-6.9314	-11.1114	0.989529	1.98383	0.494467	-10.4692	-8.3489	-7.77358
	Chembl Set
	Chembl Set full SMILES		3.45871	1.16078	-4.33861	-3.17567	-7.02831	-10.6991	-0.256956	-0.256956	0.256956	-4.33861	-4.33861	-4.49048
	critical value for p=0.05, 2-tailed, n-100		2.08
			-2.08

## Sheet: 9Seed
Properties for virtual screening libraries using 5000 prompts, a prompt-length of 9 tokens, and T = 0.0 and 0.5. "Top" refers to the "docking" subset libraries, or the libraries containing all generated molecules with sub-micromolar IC50 values. "Refined" refers to all valid generated molecules after removal of duplicates and seeds. "Pharm" refers to pharmacophore. T is temperature. NoX = all pre…
	ATTN-based decoder
	Model	T	Molecules Generated	% valid molecules	After removing duplicates	% Duplicates	After removing seeds	% seeds	Average IC50 (nM)	Average QED	Average MW (g/mol)	Average log P	Similar pairs (S > 0.25)	% Similar pairs
	SEEDs		5000		5000		5000		4.52e+24				470611	3.76564
	NoXA5K9S	0	4558	91.16	1392	69.4603	1237	11.1351	134000000000	0.52	315	2.24	33814	3.49269
		0.5	4306	86.12	3660	15.0023	3447	5.81967	4.98e+33	0.45	404	3.86	371598	5.54958
	3XA5K9S	0	3943	78.86	1122	71.5445	1022	8.91266	647000000000	0.56	312	1.85	13369	2.12584
		0.5	3889	77.78	1733	55.4384	1610	7.09752	427000000000	0.54	317	1.98	37004	2.46565
	2XA5K9S	0	3634	72.68	1063	70.7485	973	8.4666	2740000000000000	0.56	320	2.11	14657	2.59667
		0.5	3686	73.72	1572	57.3521	1458	7.25191	1110000000000	0.55	322	2.3	34528	2.79623
		1
	1XA5K9S	0	3316	66.32	867	73.854	781	9.91926	344000000000000	0.55	310	1.95	8882	2.36594
		0.5	3247	64.94	1359	58.146	1248	8.16777	163000000000000	0.54	318	2.16	22750	2.46543
	SO5K9S	0	2466	49.32	541	78.0616	455	15.8965	2.83e+18	0.57	308	2.06	2817	1.92853
		0.5	2373	47.46	790	66.7088	690	12.6582	1.85e+18	0.56	310	2.24	6454	2.07088
	Statin Training Set		905		905		905		46000	0.48	455	3.97	135766	33.1898
	Statin Training Set Experimental		905		905		905		34000
	Chembl Set		232		232		232		23000	0.37	504	3.72	8798	32.8333
	Chembl Set Experimental		232		232		232		22000
	Chembl Set full SMILES		1081		1081		1081		660000000000	0.54	385	2.41	21733	3.72306
	Model	T	Molecules with IC50 < 1000 nM	% in top	IC50 for top (nM)	Average QED for top	Average MW for top (g/mol)	Average log P for top	Average Docking Score for top	Average Rot. Bonds for top	Similar pairs (S > 0.25)	% Similar pairs
	SEEDs		626	12.52	355							0
	NoXA5K9S	0	80	6.46726	396	0.33	493	3.45	-7.48	7.58	276	8.73418
		0.5	284	8.23905	398	0.3	500	3.29	-7.75	7.3	7141	17.7699
	3XA5K9S	0	92	9.00196	274	0.4	478	3.65	-7.8	8.15	796	19.0158
		0.5	156	9.68944	281	0.41	469	3.63	-7.59	8.35	1669	13.8048
	2XA5K9S	0	98	10.0719	238	0.38	495	3.24	-7.65	8.77	639	13.4441
		0.5	155	10.631	254	0.38	488	3.66	-7.67	8.98	1522	12.7524
		1
	1XA5K9S	0	69	8.83483	193	0.39	487	3.69	-7.76	8.83	445	18.9685
		0.5	140	11.2179	243	0.39	481	3.86	-7.62	8.9	1759	18.0781
	SO5K9S	0	52	11.4286	202	0.41	474	3.56	-7.65	7.98	242	18.2504
		0.5	92	13.3333	232	0.41	474	3.6	-7.5	8.35	640	15.2891
	Statin Training Set		613	67.7348	93	0.46	482	4	-7.95	9.1	92186	49.1454
	Statin Training Set Experimental		595	65.7459	91
	Chembl Set		167	71.9828	60	0.39	509	4.16	-8.1	10.1	7602	54.8445
	Chembl Set Experimental		161	69.3966	40
	Chembl Set full SMILES		241	22.2942	156	0.39	523	4	-7.9	8.9	8596	29.7234
			Refined Molecule Set
	Model	T	Ator. Pharm.	Fluoro phenyl	Butyryl	Deacalin	Methane Sulfon amide	HMGCA Pharm.
	SEEDs		127	145	225	16	60	30
	NoXA5K9S	0	15	18	28	1	10	6
		0.5	74	64	96	8	24	16
	3XA5K9S	0	48	106	35	10	29	1
		0.5	95	143	63	16	35	1
	2XA5K9S	0	34	94	32	12	32	0
		0.5	58	127	63	15	36	0
		1
	1XA5K9S	0	33	55	27	8	19	0
		0.5	64	100	43	12	32	0
	SO5K9S	0	24	30	13	13	22	0
		0.5	39	58	22	14	28	0
			Docking Molecule Set
	Model	T	Ator. Pharm.	Fluorophenyl	Butyryl	Deacalin	Methane Sulfon amide	HMGCA Pharm.
	SEEDs
	NoXA5K9S	0	1	1	4	0	0	0
		0.5	10	3	12	4	1	0
	3XA5K9S	0	40	41	6	6	4	0
		0.5	58	61	10	13	2	0
	2XA5K9S	0	28	42	6	10	10	0
		0.5	44	56	10	14	9	0
		1
	1XA5K9S	0	27	31	7	7	1	0
		0.5	57	57	12	10	6	0
	SO5K9S	0	22	20	5	10	3	0
		0.5	36	33	9	13	6	0
			Refined Molecule Set, % fragment in each population
	Model	T	Ator. Pharm.	Fluoro phenyl	Butyryl	Deacalin	Methane Sulfon amide	HMGCA Pharm.
	SEEDs		2.54	2.9	4.5	0.32	1.2	0.6
	NoXA5K9S	0	1.21261	1.45513	2.26354	0.0808407	0.808407	0.485044
		0.5	2.14679	1.85669	2.78503	0.232086	0.696258	0.464172
	3XA5K9S	0	4.69667	10.3718	3.42466	0.978474	2.83757	0.0978474
		0.5	5.90062	8.88199	3.91304	0.993789	2.17391	0.0621118
	2XA5K9S	0	3.49435	9.66084	3.2888	1.2333	3.2888	0
		0.5	3.97805	8.71056	4.32099	1.02881	2.46914	0
		1
	1XA5K9S	0	4.22535	7.04225	3.45711	1.02433	2.43278	0
		0.5	5.12821	8.01282	3.44551	0.961538	2.5641	0
	SO5K9S	0	5.27473	6.59341	2.85714	2.85714	4.83516	0
		0.5	5.65217	8.4058	3.18841	2.02899	4.05797	0
			Docking Set, % fragment in each population
	Model	T	Ator. Pharm.	Fluoro phenyl	Butyryl	Deacalin	Methane Sulfon amide	HMGCA Pharm.
	SEEDs		0	0	0	0	0	0
	NoXA5K9S	0	1.25	1.25	5	0	0	0
		0.5	3.52113	1.05634	4.22535	1.40845	0.352113	0
	3XA5K9S	0	43.4783	44.5652	6.52174	6.52174	4.34783	0
		0.5	37.1795	39.1026	6.41026	8.33333	1.28205	0
	2XA5K9S	0	28.5714	42.8571	6.12245	10.2041	10.2041	0
		0.5	28.3871	36.129	6.45161	9.03226	5.80645	0
		1
	1XA5K9S	0	39.1304	44.9275	10.1449	10.1449	1.44928	0
		0.5	40.7143	40.7143	8.57143	7.14286	4.28571	0
	SO5K9S	0	42.3077	38.4615	9.61538	19.2308	5.76923	0
		0.5	39.1304	35.8696	9.78261	14.1304	6.52174	0
	Refined set Similarity with Statins, counts and average for >0.25
	Model	T	Atorvastatin	Rosuva statin	Simvastatin	Lovastatin	Fluvastatin	Prava statin	Average Sim. Score
	SEEDs
	NoXA5K9S	0	84	0	1	0	40	1	0.29
		0.5	166	1	5	6	89	7	0.3
	3XA5K9S	0	84	43	14	14	89	26	0.36
		0.5	103	56	23	23	114	44	0.36
	2XA5K9S	0	79	40	18	18	75	24	0.37
		0.5	123	55	24	24	103	30	0.36
		1
	1XA5K9S	0	49	31	10	10	47	19	0.39
		0.5	96	56	20	25	96	26	0.38
	SO5K9S	0	39	19	13	14	43	14	0.39
		0.5	56	29	14	16	53	16	0.39
	Statin Training Set		452	438	156	168	500	95	0.39
	ChEMBL Set		120	128	29	30	129	30	0.44
	ChEMBL Set full SMILES		170	139	29	30	168	30	0.41
	Docking set Similarity with Statins, counts and average for >0.25
	Model	T	Atorvastatin	Rosuva statin	Simvastatin	Lovastatin	Fluvastatin	Prava statin	Average Sim. Score
	SEEDs
	NoXA5K9S	0	0	0	0	0	0	0	0
		0.5	1	1	4	4	0	4	0.58
	3XA5K9S	0	39	34	7	6	39	12	0.41
		0.5	52	47	20	19	57	28	0.41
	2XA5K9S	0	31	33	10	11	35	16	0.44
		0.5	47	47	17	18	50	24	0.42
		1
	1XA5K9S	0	29	28	8	8	29	13	0.43
		0.5	57	53	15	17	60	19	0.42
	SO5K9S	0	20	18	10	10	21	11	0.44
		0.5	33	27	14	15	33	15	0.43
	Statin Training Set		403	396	115	123	420	90	0.41
	ChEMBL Set		117	126	25	26	124	26	0.44
	ChEMBL Set Full SMILES		128	131	25	26	132	26	0.43
			% Refined set Similarity with Statins, counts and average for >0.25
	Model	T	Atorvastatin	Rosuva statin	Simvastatin	Lovastatin	Fluvastatin	Prava statin	Average Sim. Score
	SEEDs		0	0	0	0	0	0	0.34
	NoXA5K9S	0	6.79062	0	0.0808407	0	3.23363	0.0808407	0.29
		0.5	4.81578	0.0290107	0.145054	0.174064	2.58196	0.203075	0.3
	3XA5K9S	0	8.21918	4.20744	1.36986	1.36986	8.70841	2.54403	0.34
		0.5	6.39752	3.47826	1.42857	1.42857	7.08075	2.73292	0.36
	2XA5K9S	0	8.11922	4.111	1.84995	1.84995	7.70812	2.4666	0.35
		0.5	8.43621	3.77229	1.64609	1.64609	7.06447	2.05761	0.36
		1
	1XA5K9S	0	6.27401	3.96927	1.28041	1.28041	6.01793	2.43278	0.34
		0.5	7.69231	4.48718	1.60256	2.00321	7.69231	2.08333	0.35
	SO5K9S	0	8.57143	4.17582	2.85714	3.07692	9.45055	3.07692	0.37
		0.5	8.11594	4.2029	2.02899	2.31884	7.68116	2.31884	0.37
	Statin Training Set		49.9448	48.3978	17.2376	18.5635	55.2486	10.4972	0.39
	ChEMBL Set		51.7241	55.1724	12.5	12.931	55.6034	12.931	0.44
	ChEMBL Set Full SMILES		15.7262	12.8585	2.6827	2.77521	15.5412	2.77521	0.41
			% Docking set Similarity with Statins, counts and average for >0.25
	Model	T	Atorvastatin	Rosuva statin	Simvastatin	Lovastatin	Fluvastatin	Prava statin	Average Sim. Score
	SEEDs		0	0	0	0	0	0	0
	NoXA5K9S	0	0	0	0	0	0	0	0
		0.5	0.352113	0.352113	1.40845	1.40845	0	1.40845	0.58
	3XA5K9S	0	42.3913	36.9565	7.6087	6.52174	42.3913	13.0435	0.41
		0.5	33.3333	30.1282	12.8205	12.1795	36.5385	17.9487	0.41
	2XA5K9S	0	31.6327	33.6735	10.2041	11.2245	35.7143	16.3265	0.44
		0.5	30.3226	30.3226	10.9677	11.6129	32.2581	15.4839	0.42
		1							0
	1XA5K9S	0	42.029	40.5797	11.5942	11.5942	42.029	18.8406	0.43
		0.5	40.7143	37.8571	10.7143	12.1429	42.8571	13.5714	0.42
	SO5K9S	0	38.4615	34.6154	19.2308	19.2308	40.3846	21.1538	0.44
		0.5	35.8696	29.3478	15.2174	16.3043	35.8696	16.3043	0.43
	Statin Training Set		65.7423	64.6003	18.7602	20.0653	68.5155	14.6819	0.41
	ChEMBL Set		70.0599	75.4491	14.9701	15.5689	74.2515	15.5689	0.44
	ChEMBL Set full SMILES		53.112	54.3568	10.3734	10.7884	54.7718	10.7884	0.43
		Correlations (Pearson) for properties of Refined molecules
			ln(IC50) w/
	Model	T	MW	QED	aLogP	RotBond	Arom Rings	HBA	HBD	Atorva	Rosuva	Fluva	Simva	Lova
	SEEDs
	NoXA5K9S	0	-0.58	0.25	-0.1	-0.13	-0.13	-0.42	-0.38	-0.06	-0.22	-0.06	-0.37	-0.36
		0.5	-0.02	0.04	0.3	0.32	-0.27	-0.36	-0.44	-0.14	-0.31	-0.17	-0.46	-0.44
	3XA5K9S	0	-0.68	0.14	-0.33	-0.49	-0.23	-0.28	-0.23	-0.41	-0.47	-0.4	-0.31	-0.33
		0.5	-0.67	0.2	-0.32	-0.47	-0.11	-0.26	-0.2	-0.34	-0.41	-0.32	-0.32	-0.33
	2XA5K9S	0	-0.67	0.22	-0.25	-0.48	-0.17	-0.35	-0.25	-0.34	-0.43	-0.33	-0.32	-0.33
		0.5	-0.68	0.27	-0.25	-0.47	-0.16	-0.35	-0.26	-0.33	-0.42	-0.3	-0.32	-0.32
		1
	1XA5K9S	0	-0.68	0.2	-0.24	-0.49	-0.15	-0.35	-0.28	-0.38	-0.48	-0.36	-0.37	-0.36	-
		0.5	-0.69	0.26	-0.29	-0.52	-0.15	-0.36	-0.27	-0.38	-0.46	-0.36	-0.35	-0.35
	SO5K9S	0	-0.67	0.15	-0.3	-0.49	-0.2	-0.35	-0.25	-0.39	-0.48	-0.37	-0.36	-0.37
		0.5	-0.69	0.2	-0.31	-0.53	-0.2	-0.35	-0.27	-0.4	-0.48	-0.38	-0.36	-0.37
	Statin Training Set		-0.49	0.33	-0.04	-0.31	-0.34	-0.27	-0.21	-0.53	-0.5	-0.46	-0.08	-0.09
	Chembl Set		-0.05	-0.02	-0.35	0.1	-0.43	0.25	0.24	-0.65	-0.61	-0.64	-0.05	-0.07
	Chembl Set full SMILES		-0.54	0.31	-0.4	-0.53	-0.35	-0.22	-0.17	-0.57	-0.6	-0.55	-0.3	-0.32
		Correlations (Pearson) for properties of Docking molecules
			ln(IC50) w/						Score w/
	Model	T	Score	QED	aLogP	RotBond	Arom Rings	Atorva	QED	aLogP	RotBond	Arom Rings	Atorva	Rosuvastatin
	SEEDs
	NoXA5K9S	0	0.16	0.27	-0.08	-0.13	-0.09	-0.1	0.26	0.1	0.2	-0.63	-0.52	-0.37
		0.5	0	0.13	-0.27	-0.1	0	-0.06	0.31	0.46	0.44	-0.6	0.62	0.28
	3XA5K9S	0	0.34	0.28	-0.04	-0.44	-0.55	-0.7	0.23	-0.04	-0.44	-0.55	-0.7	-0.59
		0.5	0.4	0.13	-0.29	-0.21	-0.64	-0.74	0	-0.07	0.16	-0.4	-0.3	-0.28
	2XA5K9S	0	0.47	0.12	-0.34	-0.13	-0.49	-0.58	-0.05	-0.39	0.18	-0.47	-0.35	-0.49
		0.5	0.38	0.14	-0.25	-0.13	-0.48	-0.62	0.17	-0.12	0	-0.39	-0.28	-0.38
		1
	1XA5K9S	0	0.46	0.15	-0.29	-0.18	-0.5	-0.57	0.17	-0.11	-0.08	-0.45	-0.33	-0.34
		0.5	0.54	0.25	-0.27	-0.22	-0.6	-0.67	0.12	-0.01	-0.05	-0.63	-0.52	-0.53
	SO5K9S	0	0.42	0.18	-0.21	-0.54	-0.44	-0.67	0.12	-0.2	-0.06	-0.63	-0.46	-0.57
		0.5	0.45	0.18	-0.2	-0.42	-0.43	-0.66	0.19	-0.19	-0.11	-0.53	-0.45	-0.48
	Statin Training Set		0.24	0.47	-0.04	-0.36	-0.27	-0.41	0.04	0.08	0.02	-0.39	-0.32	-0.3
	Chembl Set			0.19	-0.46	0.11	-0.43	-0.42
	Chembl Set full SMILES		0.26	0.09	-0.32	-0.24	-0.48	-0.64	-0.02	-0.02	0.02	-0.32	-0.32	-0.33
		T-scores for Correlations (Pearson) for properties of Docking molecules
			ln(IC50) w/						Score w/
	Model	T	Score	QED	aLogP	RotBond	Arom Rings	Atorva	QED	aLogP	RotBond	Arom Rings	Atorva	Rosuvastatin
	SEEDs
	3+1 (3 Blocks + 1 Block)	0	1.43152	2.47655	-0.708813	-1.15796	-0.798097	-0.887625	2.37804	0.887625	1.80278	-7.16462	-5.37661	-3.51737
		0.5	0	2.20176	-4.70896	-1.68775	0	-1.00939	5.47553	8.6998	8.22815	-12.5946	13.2699	4.89792
	3X (3Blocks + 1 Block Statin Xfer learning)	0	3.42986	2.76699	-0.379777	-4.64835	-6.24758	-9.29896	2.24208	-0.379777	-4.64835	-6.24758	-9.29896	-6.93239
		0.5	5.41603	1.62706	-3.7604	-2.66547	-10.3363	-13.6531	0	-0.870813	2.01146	-5.41603	-3.90266	-3.61949
	2X (2Blocks + 2 Block Statin Xfer learning)	0	5.21719	1.18431	-3.54234	-1.28464	-5.50749	-6.97606	-0.490511	-4.14981	1.79292	-5.21719	-3.66083	-5.50749
		0.5	5.08152	1.74893	-3.19374	-1.62177	-6.76791	-9.77435	2.13384	-1.49512	0	-5.23887	-3.60772	-5.08152
		1
	1X (1Block + 3 Block Statin Xfer learning)	0	4.24055	1.24185	-2.48034	-1.49783	-4.72582	-5.67843	1.41206	-0.905886	-0.656934	-4.12463	-2.86146	-2.95932
		0.5	7.53692	3.03315	-3.29412	-2.64932	-8.81051	-10.6023	1.41994	-0.117479	-0.588103	-9.52984	-7.15155	-7.34211
	SO (4 Blocks Statins only)	0	3.27247	1.29393	-1.51879	-4.53669	-3.46467	-6.38182	0.854704	-1.44338	-0.42503	-5.73629	-3.66328	-4.90542
		0.5	4.78045	1.73598	-1.93649	-4.39048	-4.5184	-8.33435	1.83594	-1.83594	-1.04992	-5.92929	-4.78045	-5.19075
	Statin Training Set		6.11103	13.162	-0.989529	-9.53814	-6.9314	-11.1114	0.989529	1.98383	0.494467	-10.4692	-8.3489	-7.77358
	Chembl Set
	Chembl Set full SMILES		3.45871	1.16078	-4.33861	-3.17567	-7.02831	-10.6991	-0.256956	-0.256956	0.256956	-4.33861	-4.33861	-4.49048
	critical value for p=0.05, 2-tailed, n-100		2.007
			-2.007

## Sheet: 12Seed
Properties for virtual screening libraries using 5000 prompts, a prompt-length of 12 tokens, and T = 0.0 and 0.5. "Top" refers to the "docking" subset libraries, or the libraries containing all generated molecules with sub-micromolar IC50 values. "Refined" refers to all valid generated molecules after removal of duplicates and seeds. "Pharm" refers to pharmacophore. T is temperature. NoX = all pr…
	ATTN-based decoder
	Model	T	Molecules Generated	% valid molecules	After removing duplicates	% Duplicates	After removing seeds	% seeds	Average IC50 (nM)	Average QED	Average MW (g/mol)	Average log P	Similar pairs (S > 0.25)	% Similar pairs
	SEEDs		5000		5000		5000		4.5e+24					0
	NoXA5K9S	0	4466	89.32	2288	48.7685	1966	14.0734	1900000000000	0.54	322	2.31	88647	3.38822
		0.5	4220	84.4	3827	9.3128	3497	8.62294	3.4e+16	0.47	392	3.66	355653	4.85795
	3XA5K9S	0	3586	71.72	1767	50.725	1584	10.3565	490000000000	0.56	311	1.97	34932	2.23886
		0.5	3538	70.76	2272	35.7829	2079	8.49472	26000000000000	0.56	318	2.08	63779	2.47219
	2XA5K9S	0	3349	66.98	1624	51.5079	1457	10.2833	4500000000000000	0.56	317	2.25	36744	2.78812
		0.5	3379	67.58	2066	38.8577	2005	2.95257	850000000000000	0.56	309	2.39	64909	3.04288
		1
	1XA5K9S	0	2837	56.74	1267	55.3401	1110	12.3915	660000000000	0.56	307	2.07	21405	2.66892
		0.5	2738	54.76	1550	43.3893	1384	10.7097	7900000000000000	0.56	309	2.17	30729	2.55974
	SO5K9S	0	1763	35.26	690	60.8622	545	21.0145	8e+18	0.58	292	2.22	5353	2.25195
		0.5	1588	31.76	809	49.0554	655	19.0358	6.6e+18	0.56	297	2.29	7244	2.2164
	Statin Training Set		905		905		905		46000	0.48	455	3.97	135766	33.1898
	Statin Training Set Experimental		905		905		905		34000
	Chembl Set		232		232		232		23000	0.37	504	3.72	8798	32.8333
	Chembl Set Experimental		232		232		232		22000
	Chembl Set full SMILES		1081		1081		1081		660000000000	0.54	385	2.41	21733	3.72306
	Model	T	Molecules with IC50 < 1000 nM	% in top	IC50 for top (nM)	Average QED for top	Average MW for top (g/mol)	Average log P for top	Average Docking Score for top	Average Rot. Bonds for top	Similar pairs (S > 0.25)	% Similar pairs
	SEEDs		626	12.52	355							0
	NoXA5K9S	0	147	7.47711	404	0.33	493	2.98	-7.67	6.83	1654	15.4133
		0.5	288	8.23563	384	0.29	504	2.31	-7.92	6.5	11861	28.6997
	3XA5K9S	0	148	9.34343	308	0.4	469	3.19	-7.6	8.16	1296	11.914
		0.5	197	9.47571	324	0.41	464	3.35	-7.58	7.87	1946	10.0798
	2XA5K9S	0	146	10.0206	253	0.4	489	3.49	-7.6	8.3	1152	10.8833
		0.5	197	9.82544	243	0.39	486	3.56	-7.7	8.2	2262	11.7166
		1
	1XA5K9S	0	102	9.18919	257	0.38	481	3.73	-7.7	8.44	824	15.9969
		0.5	142	10.2601	250	0.39	477	3.69	-7.6	8.3	1224	12.2266
	SO5K9S	0	62	11.3761	213	0.41	465	3.59	-7.59	8.35	447	23.6383
		0.5	77	11.7557	248	0.42	456	3.11	-7.44	8.04	433	14.7984
	Statin Training Set		613	67.7348	93	0.46	482	4	-7.95	9.1	92186	49.1454
	Statin Training Set Experimental		595	65.7459	91
	Chembl Set		167	71.9828	60	0.39	509	4.16	-8.1	10.1	7602	54.8445
	Chembl Set Experimental		161	69.3966	40
	Chembl Set full SMILES		241	22.2942	156	0.39	523	4	-7.9	8.9	8596	29.7234
			Refined Molecule Set
	Model	T	Ator. Pharm.	Fluoro phenyl	Butyryl	Deacalin	Methane Sulfon amide	HMGCA Pharm.
	SEEDs		127	145	225	16	60	30
	NoXA5K9S	0	33	43	53	2	23	15
		0.5	63	60	100	9	41	25
	3XA5K9S	0	62	144	44	11	40	0
		0.5	102	169	60	22	43	0
	2XA5K9S	0	51	144	39	11	31	0
		0.5	59	179	74	17	50	1
		1							0
	1XA5K9S	0	40	72	23	7	26	0
		0.5	47	81	32	15	33	0
	SO5K9S	0	29	41	8	9	15	0
		0.5	30	39	12	15	20	0
			Docking Molecule Set
	Model	T	Ator. Pharm.	Fluorophenyl	Butyryl	Deacalin	Methane Sulfon amide	HMGCA Pharm.
	SEEDs
	NoXA5K9S	0	4	2	3	0	0	0
		0.5	10	2	11	5	3	1
	3XA5K9S	0	46	53	3	7	6	0
		0.5	57	62	7	16	7	0
	2XA5K9S	0	38	46	7	9	11	0
		0.5	42	65	18	15	7	0
		1
	1XA5K9S	0	32	41	3	4	3	0
		0.5	40	45	8	12	7	0
	SO5K9S	0	29	28	2	7	3	0
		0.5	29	25	5	13	6	0
	Statin Training Set		376	447	77	59	42	0
	ChEMBL Set
	ChEMBL Set full SMILES		120	138	26	22	17	0
			Refined Molecule Set, % fragment in each population
	Model	T	Ator. Pharm.	Fluoro phenyl	Butyryl	Deacalin	Methane Sulfon amide	HMGCA Pharm.
	SEEDs		2.54	2.9	4.5	0.32	1.2	0.6
	NoXA5K9S	0	1.67854	2.18718	2.69583	0.101729	1.16989	0.76297
		0.5	1.80154	1.71576	2.85959	0.257363	1.17243	0.714898
	3XA5K9S	0	3.91414	9.09091	2.77778	0.694444	2.52525	0
		0.5	4.9062	8.12891	2.886	1.0582	2.0683	0
	2XA5K9S	0	3.50034	9.88332	2.67673	0.754976	2.12766	0
		0.5	2.94264	8.92768	3.69077	0.84788	2.49377	0.0498753
		1
	1XA5K9S	0	3.6036	6.48649	2.07207	0.630631	2.34234	0
		0.5	3.39595	5.8526	2.31214	1.08382	2.38439	0
	SO5K9S	0	5.3211	7.52294	1.46789	1.65138	2.75229	0
		0.5	4.58015	5.9542	1.83206	2.29008	3.05344	0
			Docking Set, % fragment in each population
	Model	T	Ator. Pharm.	Fluoro phenyl	Butyryl	Deacalin	Methane Sulfon amide	HMGCA Pharm.
	SEEDs		0	0	0	0	0	0
	NoXA5K9S	0	2.72109	1.36054	2.04082	0	0	0
		0.5	3.47222	0.694444	3.81944	1.73611	1.04167	0.347222
	3XA5K9S	0	31.0811	35.8108	2.02703	4.72973	4.05405	0
		0.5	28.934	31.4721	3.5533	8.12183	3.5533	0
	2XA5K9S	0	26.0274	31.5068	4.79452	6.16438	7.53425	0
		0.5	21.3198	32.9949	9.13706	7.61421	3.5533	0
		1
	1XA5K9S	0	31.3725	40.1961	2.94118	3.92157	2.94118	0
		0.5	28.169	31.6901	5.6338	8.4507	4.92958	0
	SO5K9S	0	46.7742	45.1613	3.22581	11.2903	4.83871	0
		0.5	37.6623	32.4675	6.49351	16.8831	7.79221	0
	Statin Training Set		61.3377	72.9201	12.5612	9.6248	6.85155	0
	ChEMBL Set
	ChEMBL Set full SMILES		49.7925	57.2614	10.7884	9.12863	7.05394	0
	Refined set Similarity with Statins, counts and average for >0.25
	Model	T	Atorvastatin	Rosuva statin	Simvastatin	Lovastatin	Fluvastatin	Prava statin	Average Sim. Score
	SEEDs
	NoXA5K9S	0	141	3	1	1	70	0	0.28
		0.5	167	4	7	9	99	6	0.3
	3XA5K9S	0	120	46	13	13	115	22	0.34
		0.5	140	53	28	27	138	38	0.35
	2XA5K9S	0	125	47	23	20	104	26	0.35
		0.5	156	59	28	30	135	30	0.35
		1
	1XA5K9S	0	86	42	11	12	81	17	0.36
		0.5	101	47	22	24	91	32	0.37
	SO5K9S	0	53	28	8	8	50	9	0.38
		0.5	50	23	13	14	47	16	0.38
	Statin Training Set		452	438	156	168	500	95	0.39
	ChEMBL Set		120	128	29	30	129	30	0.44
	ChEMBL Set full SMILES		170	139	29	30	168	30	0.41
	Docking set Similarity with Statins, counts and average for >0.25
	Model	T	Atorvastatin	Rosuva statin	Simvastatin	Lovastatin	Fluvastatin	Prava statin	Average Sim. Score
	SEEDs
	NoXA5K9S	0	2	0	0	0	1	0	0.29
		0.5	3	1	6	6	1	5	0.5
	3XA5K9S	0	52	41	11	10	50	12	0.39
		0.5	57	46	22	20	60	24	0.4
	2XA5K9S	0	46	41	13	13	45	15	0.41
		0.5	61	50	23	23	63	22	0.41
		1
	1XA5K9S	0	43	34	6	8	44	8	0.41
		0.5	47	42	17	18	47	20	0.42
	SO5K9S	0	30	28	7	7	30	8	0.43
		0.5	24	23	13	14	27	14	0.43
	Statin Training Set		403	396	115	123	420	90	0.41
	ChEMBL Set		117	126	25	26	124	26	0.44
	ChEMBL Set Full SMILES		128	131	25	26	132	26	0.43
			% Refined set Similarity with Statins, counts and average for >0.25
	Model	T	Atorvastatin	Rosuva statin	Simvastatin	Lovastatin	Fluvastatin	Prava statin	Average Sim. Score
	SEEDs		0	0	0	0	0	0	0.34
	NoXA5K9S	0	7.17192	0.152594	0.0508647	0.0508647	3.56053	0	0.29
		0.5	4.77552	0.114384	0.200172	0.257363	2.831	0.171576	0.3
	3XA5K9S	0	7.57576	2.90404	0.820707	0.820707	7.2601	1.38889	0.34
		0.5	6.73401	2.5493	1.3468	1.2987	6.63781	1.8278	0.36
	2XA5K9S	0	8.57927	3.22581	1.57859	1.37268	7.13795	1.78449	0.35
		0.5	7.78055	2.94264	1.39651	1.49626	6.73317	1.49626	0.36
		1
	1XA5K9S	0	7.74775	3.78378	0.990991	1.08108	7.2973	1.53153	0.34
		0.5	7.29769	3.39595	1.5896	1.7341	6.57514	2.31214	0.35
	SO5K9S	0	9.72477	5.13761	1.46789	1.46789	9.17431	1.65138	0.37
		0.5	7.63359	3.51145	1.98473	2.1374	7.17557	2.44275	0.37
	Statin Training Set		49.9448	48.3978	17.2376	18.5635	55.2486	10.4972	0.39
	ChEMBL Set		51.7241	55.1724	12.5	12.931	55.6034	12.931	0.44
	ChEMBL Set Full SMILES		15.7262	12.8585	2.6827	2.77521	15.5412	2.77521	0.41
			% Docking set Similarity with Statins, counts and average for >0.25
	Model	T	Atorvastatin	Rosuva statin	Simvastatin	Lovastatin	Fluvastatin	Prava statin	Average Sim. Score
	SEEDs		0	0	0	0	0	0	0
	NoXA5K9S	0	1.36054	0	0	0	0.680272	0	0.29
		0.5	1.04167	0.347222	2.08333	2.08333	0.347222	1.73611	0.5
	3XA5K9S	0	35.1351	27.7027	7.43243	6.75676	33.7838	8.10811	0.39
		0.5	28.934	23.3503	11.1675	10.1523	30.4569	12.1827	0.4
	2XA5K9S	0	31.5068	28.0822	8.90411	8.90411	30.8219	10.274	0.41
		0.5	30.9645	25.3807	11.6751	11.6751	31.9797	11.1675	0.41
		1							0
	1XA5K9S	0	42.1569	33.3333	5.88235	7.84314	43.1373	7.84314	0.41
		0.5	33.0986	29.5775	11.9718	12.6761	33.0986	14.0845	0.42
	SO5K9S	0	48.3871	45.1613	11.2903	11.2903	48.3871	12.9032	0.43
		0.5	31.1688	29.8701	16.8831	18.1818	35.0649	18.1818	0.43
	Statin Training Set		65.7423	64.6003	18.7602	20.0653	68.5155	14.6819	0.41
	ChEMBL Set		70.0599	75.4491	14.9701	15.5689	74.2515	15.5689	0.44
	ChEMBL Set full SMILES		53.112	54.3568	10.3734	10.7884	54.7718	10.7884	0.43
		Correlations (Pearson) for properties of Refined molecules
			ln(IC50) w/
	Model	T	MW	QED	aLogP	RotBond	Arom Rings	HBA	HBD	Atorva	Rosuva	Fluva	Simva	Lova
	SEEDs
	NoXA5K9S	0	-0.55	0.27	-0.11	-0.15	-0.09	-0.38	-0.37	0	-0.14	0	-0.34	-0.32
		0.5	-0.05	0.05	0.3	0.3	-0.27	-0.39	-0.48	-0.13	-0.3	-0.17	-0.46	-0.44
	3XA5K9S	0	-0.65	0.23	-0.22	-0.45	-0.15	-0.31	-0.25	-0.32	-0.38	-0.3	-0.29	-0.31
		0.5	-0.65	0.26	-0.22	-0.43	-0.09	-0.3	-0.25	-0.27	-0.35	-0.25	-0.3	-0.31
	2XA5K9S	0	-0.64	0.26	-0.22	-0.44	-0.12	-0.33	-0.26	-0.29	-0.37	-0.25	-0.3	-0.3
		0.5	-0.68	0.24	-0.27	-0.46	-0.15	-0.34	-0.27	-0.31	-0.39	-0.29	-0.33	-0.34
		1
	1XA5K9S	0	-0.66	0.22	-0.25	-0.46	-0.16	-0.3	-0.26	-0.36	-0.43	-0.33	-0.31	-0.31	-
		0.5	-0.64	0.22	-0.27	-0.45	-0.14	-0.3	-0.24	-0.34	-0.42	-0.31	-0.34	-0.34
	SO5K9S	0	-0.66	0.15	-0.29	-0.48	-0.23	-0.34	-0.27	-0.42	-0.51	-0.42	-0.31	-0.32
		0.5	-0.64	0.14	-0.22	-0.38	-0.13	-0.33	-0.27	-0.34	-0.46	-0.33	-0.37	-0.36
	Statin Training Set		-0.49	0.33	-0.04	-0.31	-0.34	-0.27	-0.21	-0.53	-0.5	-0.46	-0.08	-0.09
	Chembl Set		-0.05	-0.02	-0.35	0.1	-0.43	0.25	0.24	-0.65	-0.61	-0.64	-0.05	-0.07
	Chembl Set full SMILES		-0.54	0.31	-0.4	-0.53	-0.35	-0.22	-0.17	-0.57	-0.6	-0.55	-0.3	-0.32
		Correlations (Pearson) for properties of Docking molecules
			ln(IC50) w/						Score w/
	Model	T	Score	QED	aLogP	RotBond	Arom Rings	Atorva	QED	aLogP	RotBond	Arom Rings	Atorva	Rosuvastatin
	SEEDs
	NoXA5K9S	0	-0.08	0.28	-0.24	-0.31	0.05	-0.02	0.25	0.2	0.21	-0.55	-0.32	-0.24
		0.5	0.02	0.14	-0.16	-0.08	0.04	-0.11	0.31	0.28	0.33	-0.59	-0.33	-0.17
	3XA5K9S	0	0.35	0.22	-0.17	-0.3	-0.49	-0.67	0.19	-0.18	0	-0.45	-0.26	-0.23
		0.5	0.34	0.14	-0.17	-0.26	-0.47	-0.62	0.09	-0.12	0.11	-0.44	-0.28	-0.23
	2XA5K9S	0	0.31	0.17	-0.21	-0.2	-0.47	-0.53	0.02	-0.19	0.1	-0.39	-0.28	-0.34
		0.5	0.22	0.15	-0.17	-0.28	-0.4	-0.58	0.16	-0.14	0.01	-0.34	-0.21	-0.21
		1
	1XA5K9S	0	0.34	0.14	-0.23	-0.22	-0.53	-0.62	0.08	-0.16	-0.03	-0.4	-0.27	-0.29
		0.5	0.32	0.23	-0.06	-0.38	-0.44	-0.64	0.15	-0.17	-0.07	-0.5	-0.34	-0.31
	SO5K9S	0	0.46	0.16	-0.23	-0.47	-0.51	-0.64	0.14	-0.4	-0.11	-0.59	-0.41	-0.41
		0.5	0.47	-0.01	-0.17	-0.32	-0.38	-0.58	0.08	-0.22	-0.18	-0.6	-0.44	-0.5
	Statin Training Set		0.24	0.47	-0.04	-0.36	-0.27	-0.41	0.04	0.08	0.02	-0.39	-0.32	-0.3
	Chembl Set			0.19	-0.46	0.11	-0.43	-0.42
	Chembl Set full SMILES		0.26	0.09	-0.32	-0.24	-0.48	-0.64	-0.02	-0.02	0.02	-0.32	-0.32	-0.33
		T-scores for Correlations (Pearson) for properties of Docking molecules
			ln(IC50) w/						Score w/
	Model	T	Score	QED	aLogP	RotBond	Arom Rings	Atorva	QED	aLogP	RotBond	Arom Rings	Atorva	Rosuvastatin
	SEEDs
	NoXA5K9S	0	-0.966425	3.51213	-2.97699	-3.92632	0.602834	-0.24088	3.10913	2.45798	2.58641	-7.93003	-4.06717	-2.97699
		0.5	0.338298	2.39116	-2.74116	-1.35727	0.677003	-1.87163	5.51423	4.93253	5.91199	-12.3579	-5.91199	-2.91743
	3XA5K9S	0	4.51462	2.72503	-2.08446	-3.79994	-6.79195	-10.9053	2.33837	-2.21106	0	-6.08869	-3.25348	-2.85566
		0.5	5.04861	1.97444	-2.40899	-3.76001	-7.43564	-11.0347	1.2619	-1.68791	1.54544	-6.84218	-4.0729	-3.30025
	2XA5K9S	0	3.91276	2.07013	-2.57747	-2.44949	-6.38973	-7.50002	0.240048	-2.3223	1.20605	-5.08245	-3.5	-4.33846
		0.5	3.14929	2.11861	-2.40899	-4.0729	-6.09449	-9.94242	2.26344	-1.97444	0.139649	-5.04861	-2.99937	-2.99937
		1
	1XA5K9S	0	3.61538	1.41393	-2.36336	-2.25525	-6.25002	-7.9021	0.802572	-1.62088	-0.300135	-4.36436	-2.80415	-3.03022
		0.5	3.99643	2.79637	-0.711211	-4.86085	-5.79751	-9.85532	1.79513	-2.04118	-0.830288	-6.8313	-4.27778	-3.85803
	SO5K9S	0	4.01292	1.25553	-1.83065	-4.12455	-4.59261	-6.45182	1.09522	-3.38062	-0.857259	-5.66027	-3.48196	-3.48196
		0.5	4.61139	-0.0866069	-1.49399	-2.92509	-3.55778	-6.16603	0.695048	-1.95311	-1.58473	-6.49519	-4.24334	-5
	Statin Training Set		6.11103	13.162	-0.989529	-9.53814	-6.9314	-11.1114	0.989529	1.98383	0.494467	-10.4692	-8.3489	-7.77358
	Chembl Set
	Chembl Set full SMILES		3.45871	1.16078	-4.33861	-3.17567	-7.02831	-10.6991	-0.256956	-0.256956	0.256956	-4.33861	-4.33861	-4.49048
	critical value for p=0.05, 2-tailed, n-100		1.999
			-1.999
	null hypothesis is zero correlation
	red box = reject null hypothesis

## Sheet: k-means
Results of k-means clustering analysis for the 2183 unique micromolar molecules generated by all 30 5K models. Score = docking score. The first column of the second table shows standard deviation (STD) for IC50 for each group, the second column is the pooled STD for that group and the previous group, the third column shows t-scores for each adjacent pair of groups (i.e., 1+2, 2+3, etc.), the four…
	Molecules	Mean IC50 (nM)	Median IC50 (nM)	Mean Score (kcal/mol)	Mean QED	Known Statin, or similar		STD	SDPool^2	Tscore, adj	Sdpool^2, other	Tscore, other	Which?
group 0	340	352	296	-7.56	0.15	flavonoids		271			76562.9	4.98202	0,8
group 1	236	432	432	-7.4	0.5	steroids		265	72124.3	-3.51587
group 2	254	469	457	-6.52	0.53	miscellaneous		297	79548.7	-1.45098
group 3	403	289	149	-6.84	0.4	Simvastatin, Lovastatin, Pravastatin		309	92672.1	7.38048
group 4	307	143	19	-7.51	0.45	Fluvastatin		253	81878.7	6.73535
group 5	58	154	9	-7.98	0.34	Rosuvastatin		245	63383.4	-0.30517
group 6	74	274	215	-6.39	0.17	terpenoids		241	58933.4	-2.81867	89733.2	0.395935	6,3
group 7	129	382	289	-6.17	0.1	oligopeptides		297	77267	-2.66434	77488.8	-1.0422	0,7
group 8	228	470	402	-7.71	0.34	flavonoids/quinolones		285	83743.2	-2.76017	84906.1	-0.0376176	8,2
group 9	154	105	13	-7.53	0.23	Atorvastatin		180	61566.5	14.1032	39898.2	1.5923	5,9
						critical value for p=0.05, 2-tailed, n-100		2.003
								-2.003

## Sheet: library clusters
Counts and Percentages of compounds in each k-means group for each T = 0.0 library. The numbers under each group indicate how many member of that group are in a given library, or the percentage of members of each group in a given library.
T = 0.0		Groups/count											T = 0.5		Groups/count
Model		0	1	2	3	4	5	6	7	8	9		Model		0	1	2	3	4	5	6	7	8	9		TOTAL 0.0	TOTAL 0.5
NoX	5K12S	32	19	20	17	10	1	12	8	25	3		NoX	5K12S	65	33	37	23	17	3	21	4	81	4		147	288
	5K9S	18	12	8	9	9	0	8	4	8	4			5K9S	59	26	47	36	14	2	27	10	55	8		80	284
	5K6S	11	5	3	3	6	0	2	1	1	1			5K6S	80	25	54	33	14	0	19	8	78	15		33	326
3X	5K12S	11	18	21	26	31	5	1	11	9	15		3X	5K12S	17	26	29	40	38	4	3	11	14	15		148	197
	5K9S	3	15	7	18	24	2	1	5	4	13			5K9S	7	19	20	38	32	3	0	5	11	21		92	156
	5K6S	2	8	3	7	7	2	0	2	0	5			5K6S	4	11	12	18	28	7	1	6	2	22		36	111
2X	5K12S	11	20	19	27	29	4	0	13	7	16		2X	5K12S	15	29	23	35	44	7	1	16	10	17		146	197
	5K9S	6	9	14	17	18	6	0	11	5	12			5K9S	8	17	23	30	33	6	0	16	6	16		98	155
	5K6S	3	6	6	11	5	2	0	2	1	7			5K6S	5	17	14	31	29	10	0	7	3	23		43	139
1X	5K12S	7	12	10	16	30	3	0	7	3	14		1X	5K12S	9	16	12	35	31	6	0	9	8	16		102	142
	5K9S	2	6	4	17	20	1	0	4	5	10			5K9S	6	13	12	35	31	4	1	7	12	19		69	140
	5K6S	2	4	3	11	4	1	0	1	0	5			5K6S	5	9	16	31	35	7	1	2	3	24		31	133
SO	5K12S	3	7	6	10	17	3	0	1	4	11		SO	5K12S	8	7	10	19	18	4	1	2	3	5		62	77
	5K9S	3	6	5	15	9	3	1	0	1	9			5K9S	5	10	11	23	16	5	0	2	4	16		52	92
	5K6S	2	2	3	5	3	2	0	1	0	3			5K6S	4	5	10	21	31	7	0	3	3	12		21	98
T = 0.0		Groups/%											T = 0.5		Groups/%
Model		0	1	2	3	4	5	6	7	8	9		Model		0	1	2	3	4	5	6	7	8	9
NoX	5K12S	21.7687	12.9252	13.6054	11.5646	6.80272	0.680272	8.16327	5.44218	17.0068	2.04082		NoX	5K12S	22.5694	11.4583	12.8472	7.98611	5.90278	1.04167	7.29167	1.38889	28.125	1.38889
	5K9S	22.5	15	10	11.25	11.25	0	10	5	10	5			5K9S	20.7746	9.15493	16.5493	12.6761	4.92958	0.704225	9.50704	3.52113	19.3662	2.8169
	5K6S	33.3333	15.1515	9.09091	9.09091	18.1818	0	6.06061	3.0303	3.0303	3.0303			5K6S	24.5399	7.66871	16.5644	10.1227	4.29448	0	5.82822	2.45399	23.9264	4.60123
		25.8673	14.3589	10.8988	10.6352	12.0782	0.226757	8.07462	4.49083	10.0124	3.35704				22.628	9.42732	15.3203	10.2616	5.04228	0.581964	7.54231	2.45467	23.8059	2.93567
3X	5K12S	7.43243	12.1622	14.1892	17.5676	20.9459	3.37838	0.675676	7.43243	6.08108	10.1351		3X	5K12S	8.62944	13.198	14.7208	20.3046	19.2893	2.03046	1.52284	5.58376	7.1066	7.61421
	5K9S	3.26087	16.3043	7.6087	19.5652	26.087	2.17391	1.08696	5.43478	4.34783	14.1304			5K9S	4.48718	12.1795	12.8205	24.359	20.5128	1.92308	0	3.20513	7.05128	13.4615
	5K6S	5.55556	22.2222	8.33333	19.4444	19.4444	5.55556	0	5.55556	0	13.8889			5K6S	3.6036	9.90991	10.8108	16.2162	25.2252	6.30631	0.900901	5.40541	1.8018	19.8198
		5.41629	16.8962	10.0437	18.8591	22.1591	3.70262	0.587544	6.14092	3.4763	12.7182				5.57341	11.7625	12.784	20.2933	21.6758	3.41995	0.807915	4.73143	5.31989	13.6319
2X	5K12S	7.53425	13.6986	13.0137	18.4932	19.863	2.73973	0	8.90411	4.79452	10.9589		2X	5K12S	7.61421	14.7208	11.6751	17.7665	22.335	3.5533	0.507614	8.12183	5.07614	8.62944
	5K9S	6.12245	9.18367	14.2857	17.3469	18.3673	6.12245	0	11.2245	5.10204	12.2449			5K9S	5.16129	10.9677	14.8387	19.3548	21.2903	3.87097	0	10.3226	3.87097	10.3226
	5K6S	6.97674	13.9535	13.9535	25.5814	11.6279	4.65116	0	4.65116	2.32558	16.2791			5K6S	3.59712	12.2302	10.0719	22.3022	20.8633	7.19424	0	5.03597	2.15827	16.5468
		6.87781	12.2786	13.751	20.4738	16.6194	4.50445	0	8.25992	4.07405	13.161				5.45754	12.6396	12.1953	19.8078	21.4962	4.87284	0.169205	7.82679	3.70179	11.8329
1X	5K12S	6.86275	11.7647	9.80392	15.6863	29.4118	2.94118	0	6.86275	2.94118	13.7255		1X	5K12S	6.33803	11.2676	8.4507	24.6479	21.831	4.22535	0	6.33803	5.6338	11.2676
	5K9S	2.89855	8.69565	5.7971	24.6377	28.9855	1.44928	0	5.7971	7.24638	14.4928			5K9S	4.28571	9.28571	8.57143	25	22.1429	2.85714	0.714286	5	8.57143	13.5714
	5K6S	6.45161	12.9032	9.67742	35.4839	12.9032	3.22581	0	3.22581	0	16.129			5K6S	3.7594	6.76692	12.0301	23.3083	26.3158	5.26316	0.75188	1.50376	2.25564	18.0451
		5.4043	11.1212	8.42615	25.2693	23.7668	2.53875	0	5.29522	3.39585	14.7824				4.79438	9.10675	9.68407	24.3187	23.4299	4.11522	0.488722	4.2806	5.48696	14.2947
SO	5K12S	4.83871	11.2903	9.67742	16.129	27.4194	4.83871	0	1.6129	6.45161	17.7419		SO	5K12S	10.3896	9.09091	12.987	24.6753	23.3766	5.19481	1.2987	2.5974	3.8961	6.49351
	5K9S	5.76923	11.5385	9.61538	28.8462	17.3077	5.76923	1.92308	0	1.92308	17.3077			5K9S	5.43478	10.8696	11.9565	25	17.3913	5.43478	0	2.17391	4.34783	17.3913
	5K6S	9.52381	9.52381	14.2857	23.8095	14.2857	9.52381	0	4.7619	0	14.2857			5K6S	4.08163	5.10204	10.2041	21.4286	31.6327	7.14286	0	3.06122	3.06122	12.2449
		6.71058	10.7842	11.1928	22.9282	19.6709	6.71058	0.641026	2.12494	2.79156	16.4451				6.63534	8.35417	11.7159	23.7013	24.1335	5.92415	0.4329	2.61085	3.76838	12.0432
		0	1	2	3	4	5	6	7	8	9				0	1	2	3	4	5	6	7	8	9
	NoX	25.8673	14.3589	10.8988	10.6352	12.0782	0.226757	8.07462	4.49083	10.0124	3.35704			NoX	22.628	9.42732	15.3203	10.2616	5.04228	0.581964	7.54231	2.45467	23.8059	2.93567
	3X	5.41629	16.8962	10.0437	18.8591	22.1591	3.70262	0.587544	6.14092	3.4763	12.7182			3X	5.57341	11.7625	12.784	20.2933	21.6758	3.41995	0.807915	4.73143	5.31989	13.6319
	2X	6.87781	12.2786	13.751	20.4738	16.6194	4.50445	0	8.25992	4.07405	13.161			2X	5.45754	12.6396	12.1953	19.8078	21.4962	4.87284	0.169205	7.82679	3.70179	11.8329
	1X	5.4043	11.1212	8.42615	25.2693	23.7668	2.53875	0	5.29522	3.39585	14.7824			1X	4.79438	9.10675	9.68407	24.3187	23.4299	4.11522	0.488722	4.2806	5.48696	14.2947
	SO	6.71058	10.7842	11.1928	22.9282	19.6709	6.71058	0.641026	2.12494	2.79156	16.4451			SO	6.63534	8.35417	11.7159	23.7013	24.1335	5.92415	0.4329	2.61085	3.76838	12.0432

## Sheet: Overlap table
Overlap tables between each of the 5K libraries at T=0.0 and 0.5. Each cell is the number of generated molecules that appear in the two libraries names in that row and that column. NoX = all pre-trained, 1X = 1 pre-trained layer, 3 fine-tuned layers. 2X = 2 pre-trained layers, 2 fine-tuned layers. 3X = 3 pre-trained layers, 1 fine-tuned layer. SO = all fine-tuned layers. A=all layers trained toge…
	T = 0.0, Docking		NoX				3X				2X				1X				SO
			5K 12S	5K 9S	5K 6S		5K 12S	5K 9S	5K 6S		5K 12S	5K 9S	5K 6S		5K 12S	5K 9S	5K 6S		5K 12S	5K 9S	5K 6S
	NoX	5K12S	147
		5K9S	61	80
		5K6S	24	26	33
	3X	5K12S	0	0	0		148
		5K9S	0	0	0		43	92
		5K6S	0	0	0		9	18	36
	2X	5K12S	0	0	0		29	13	5		146
		5K9S	0	0	0		11	21	9		39	98
		5K6S	0	0	0		6	11	16		11	24	43
	1X	5K12S	0	0	0		19	8	1		25	11	2		102
		5K9S	0	0	0		7	15	5		10	16	7		32	69
		5K6S	0	0	0		1	6	10		2	6	11		8	15	31
	SO	5K12S	0	0	0		18	10	2		23	9	4		21	8	2		62
		5K9S	0	0	0		8	13	4		9	13	6		7	11	4		22	52
		5K6S	0	0	0		2	5	6		3	7	8		0	3	6		4	10	21
	T = 0.5, Docking		NoX				3X				2X				1X				SO
			5K 12S	5K 9S	5K 6S		5K 12S	5K 9S	5K 6S		5K 12S	5K 9S	5K 6S		5K 12S	5K 9S	5K 6S		5K 12S	5K 9S	5K 6S
	NoX	5K12S	288
		5K9S	41	284
		5K6S	46	56	326
	3X	5K12S	0	0	0		197
		5K9S	0	0	0		44	156
		5K6S	0	0	0		29	42	111
	2X	5K12S	0	0	0		22	18	22		197
		5K9S	0	0	0		18	27	23		41	155
		5K6S	0	0	0		22	29	51		39	49	139
	1X	5K12S	0	0	0		27	20	17		24	19	21		142
		5K9S	0	0	0		16	30	24		21	28	29		34	140
		5K6S	0	0	0		15	27	43		19	26	50		30	50	133
	SO	5K12S	0	0	0		28	20	16		21	21	20		23	16	13		77
		5K9S	0	0	0		21	28	26		20	31	30		20	22	22		30	92
		5K6S	0	0	0		14	21	34		17	25	38		13	17	34		20	31	98
