# Supplementary material for: Transformer-Decoder GPT Models for Generating Virtual Screening Libraries of HMG-Coenzyme A Reductase Inhibitors: Effects of Temperature, Prompt Length, and Transfer-Learning Strategies
Source: J Chem Inf Model. 2024 Nov 7;64(22):8464–80. doi: 10.1021/acs.jcim.4c01309 (PMC11600504; doi:10.1021/acs.jcim.4c01309)
Supplement: Supplementary file 3 — ci4c01309_si_003.zip [file ci4c01309_si_003.zip]

Archive with 310 entries (284 files):
- Datasets/
- Datasets/images_from_gui/
- Datasets/Poses/
- Datasets/Poses/known_statins_exp_-7.1_6.sdf
- Datasets/Poses/known_statins_exp_-7.6_3.sdf
- Datasets/Poses/known_statins_exp_-7.6_4.sdf
- Datasets/Poses/known_statins_exp_-8.3_1.sdf
- Datasets/Poses/known_statins_exp_-8.5_2.sdf
- Datasets/Poses/known_statins_exp_-8.6_5.sdf
- Datasets/Poses/RDKitDescriptors_10groups_bestSMILES_-5.0_group2.sdf
- Datasets/Poses/RDKitDescriptors_10groups_bestSMILES_-7.3_group4.sdf
- Datasets/Poses/RDKitDescriptors_10groups_bestSMILES_-7.4_group3.sdf
- Datasets/Poses/RDKitDescriptors_10groups_bestSMILES_-7.5_group1.sdf
- Datasets/Poses/RDKitDescriptors_10groups_bestSMILES_-8.0_group9.sdf
- Datasets/Poses/RDKitDescriptors_10groups_bestSMILES_-8.3_group6.sdf
- Datasets/Poses/RDKitDescriptors_10groups_bestSMILES_-8.4_group5.sdf
- Datasets/Poses/RDKitDescriptors_10groups_bestSMILES_-8.6_group0.sdf
- Datasets/Poses/RDKitDescriptors_10groups_bestSMILES_-9.1_group8.sdf
- Datasets/Statin_model_GUI_duplicates_many_models.ipynb
- Datasets/Statin_model_GUI_properties.ipynb
- Datasets/xfer_Learning_files/
- Datasets/xfer_Learning_files/1XA5K6S_model_gen_ic50_results/
- Datasets/xfer_Learning_files/1XA5K6S_model_gen_ic50_results/1XA5K6S_0p0_Docking_Molecules_QED_props.csv
- Datasets/xfer_Learning_files/1XA5K6S_model_gen_ic50_results/1XA5K6S_0p0_Refined_Molecules_QED_props.csv
- Datasets/xfer_Learning_files/1XA5K6S_model_gen_ic50_results/1XA5K6S_0p5_Docking_Molecules_QED_props.csv
- Datasets/xfer_Learning_files/1XA5K6S_model_gen_ic50_results/1XA5K6S_0p5_Refined_Molecules_QED_props.csv
- Datasets/xfer_Learning_files/1XA5K6S_model_gen_ic50_results/1XA5K6S_Docking_0p0_heatmap.jpg
- Datasets/xfer_Learning_files/1XA5K6S_model_gen_ic50_results/1XA5K6S_Docking_0p5_heatmap.jpg
- Datasets/xfer_Learning_files/1XA5K6S_model_gen_ic50_results/1XA5K6S_Docking_Statin_similarity_0p0.csv
- Datasets/xfer_Learning_files/1XA5K6S_model_gen_ic50_results/1XA5K6S_Docking_Statin_similarity_0p5.csv
- Datasets/xfer_Learning_files/1XA5K6S_model_gen_ic50_results/1XA5K6S_Refined_0p0_heatmap.jpg
- Datasets/xfer_Learning_files/1XA5K6S_model_gen_ic50_results/1XA5K6S_Refined_0p5_heatmap.jpg
- Datasets/xfer_Learning_files/1XA5K6S_model_gen_ic50_results/1XA5K6S_Refined_Statin_similarity_0p0.csv
- Datasets/xfer_Learning_files/1XA5K6S_model_gen_ic50_results/1XA5K6S_Refined_Statin_similarity_0p5.csv
- Datasets/xfer_Learning_files/1XA5K9S_model_gen_ic50_results/
- Datasets/xfer_Learning_files/1XA5K9S_model_gen_ic50_results/1XA5K9S_0p0_Docking_Molecules_QED_props.csv
- Datasets/xfer_Learning_files/1XA5K9S_model_gen_ic50_results/1XA5K9S_0p0_Refined_Molecules_QED_props.csv
- Datasets/xfer_Learning_files/1XA5K9S_model_gen_ic50_results/1XA5K9S_0p5_Docking_Molecules_QED_props.csv
- Datasets/xfer_Learning_files/1XA5K9S_model_gen_ic50_results/1XA5K9S_0p5_Refined_Molecules_QED_props.csv
- Datasets/xfer_Learning_files/1XA5K9S_model_gen_ic50_results/1XA5K9S_Docking_0p0_heatmap.jpg
- Datasets/xfer_Learning_files/1XA5K9S_model_gen_ic50_results/1XA5K9S_Docking_0p5_heatmap.jpg
- Datasets/xfer_Learning_files/1XA5K9S_model_gen_ic50_results/1XA5K9S_Docking_Statin_similarity_0p0.csv
- Datasets/xfer_Learning_files/1XA5K9S_model_gen_ic50_results/1XA5K9S_Docking_Statin_similarity_0p5.csv
- Datasets/xfer_Learning_files/1XA5K9S_model_gen_ic50_results/1XA5K9S_Refined_0p0_heatmap.jpg
- Datasets/xfer_Learning_files/1XA5K9S_model_gen_ic50_results/1XA5K9S_Refined_0p5_heatmap.jpg
- Datasets/xfer_Learning_files/1XA5K9S_model_gen_ic50_results/1XA5K9S_Refined_Statin_similarity_0p0.csv
- Datasets/xfer_Learning_files/1XA5K9S_model_gen_ic50_results/1XA5K9S_Refined_Statin_similarity_0p5.csv
- Datasets/xfer_Learning_files/1XA5K_model_gen_ic50_results/
- Datasets/xfer_Learning_files/1XA5K_model_gen_ic50_results/1XA5K_0p0_Docking_Molecules_QED_props.csv
- Datasets/xfer_Learning_files/1XA5K_model_gen_ic50_results/1XA5K_0p0_Refined_Molecules_QED_props.csv
- Datasets/xfer_Learning_files/1XA5K_model_gen_ic50_results/1XA5K_0p5_Docking_Molecules_QED_props.csv
- Datasets/xfer_Learning_files/1XA5K_model_gen_ic50_results/1XA5K_0p5_Refined_Molecules_QED_props.csv
- Datasets/xfer_Learning_files/1XA5K_model_gen_ic50_results/1XA5K_Docking_0p0_heatmap.jpg
- Datasets/xfer_Learning_files/1XA5K_model_gen_ic50_results/1XA5K_Docking_0p5_heatmap.jpg
- Datasets/xfer_Learning_files/1XA5K_model_gen_ic50_results/1XA5K_Docking_Statin_similarity_0p0.csv
- Datasets/xfer_Learning_files/1XA5K_model_gen_ic50_results/1XA5K_Docking_Statin_similarity_0p5.csv
- Datasets/xfer_Learning_files/1XA5K_model_gen_ic50_results/1XA5K_Refined_0p0_heatmap.jpg
- Datasets/xfer_Learning_files/1XA5K_model_gen_ic50_results/1XA5K_Refined_0p5_heatmap.jpg
- Datasets/xfer_Learning_files/1XA5K_model_gen_ic50_results/1XA5K_Refined_Statin_similarity_0p0.csv
- Datasets/xfer_Learning_files/1XA5K_model_gen_ic50_results/1XA5K_Refined_Statin_similarity_0p5.csv
- Datasets/xfer_Learning_files/1XALL_model_gen_ic50_results/
- Datasets/xfer_Learning_files/1XALL_model_gen_ic50_results/1XALL_0p0_Docking_Molecules_QED_props.csv
- Datasets/xfer_Learning_files/1XALL_model_gen_ic50_results/1XALL_0p0_Refined_Molecules_QED_props.csv
- Datasets/xfer_Learning_files/1XALL_model_gen_ic50_results/1XALL_0p5_Docking_Molecules_QED_props.csv
- Datasets/xfer_Learning_files/1XALL_model_gen_ic50_results/1XALL_0p5_Refined_Molecules_QED_props.csv
- Datasets/xfer_Learning_files/1XALL_model_gen_ic50_results/1XALL_Docking_0p0_heatmap.jpg
- Datasets/xfer_Learning_files/1XALL_model_gen_ic50_results/1XALL_Docking_0p5_heatmap.jpg
- Datasets/xfer_Learning_files/1XALL_model_gen_ic50_results/1XALL_Docking_Statin_similarity_0p0.csv
- Datasets/xfer_Learning_files/1XALL_model_gen_ic50_results/1XALL_Docking_Statin_similarity_0p5.csv
- Datasets/xfer_Learning_files/1XALL_model_gen_ic50_results/1XALL_Refined_0p0_heatmap.jpg
- Datasets/xfer_Learning_files/1XALL_model_gen_ic50_results/1XALL_Refined_0p5_heatmap.jpg
- Datasets/xfer_Learning_files/1XALL_model_gen_ic50_results/1XALL_Refined_Statin_similarity_0p0.csv
- Datasets/xfer_Learning_files/1XALL_model_gen_ic50_results/1XALL_Refined_Statin_similarity_0p5.csv
- Datasets/xfer_Learning_files/2XA5K6S_model_gen_ic50_results/
- Datasets/xfer_Learning_files/2XA5K6S_model_gen_ic50_results/2XA5K6S_0p0_Docking_Molecules_QED_props.csv
- Datasets/xfer_Learning_files/2XA5K6S_model_gen_ic50_results/2XA5K6S_0p0_Refined_Molecules_QED_props.csv
- Datasets/xfer_Learning_files/2XA5K6S_model_gen_ic50_results/2XA5K6S_0p5_Docking_Molecules_QED_props.csv
- Datasets/xfer_Learning_files/2XA5K6S_model_gen_ic50_results/2XA5K6S_0p5_Refined_Molecules_QED_props.csv
- Datasets/xfer_Learning_files/2XA5K6S_model_gen_ic50_results/2XA5K6S_Docking_0p0_heatmap.jpg
- Datasets/xfer_Learning_files/2XA5K6S_model_gen_ic50_results/2XA5K6S_Docking_0p5_heatmap.jpg
- Datasets/xfer_Learning_files/2XA5K6S_model_gen_ic50_results/2XA5K6S_Docking_Statin_similarity_0p0.csv
- Datasets/xfer_Learning_files/2XA5K6S_model_gen_ic50_results/2XA5K6S_Docking_Statin_similarity_0p5.csv
- Datasets/xfer_Learning_files/2XA5K6S_model_gen_ic50_results/2XA5K6S_Refined_0p0_heatmap.jpg
- Datasets/xfer_Learning_files/2XA5K6S_model_gen_ic50_results/2XA5K6S_Refined_0p5_heatmap.jpg
- Datasets/xfer_Learning_files/2XA5K6S_model_gen_ic50_results/2XA5K6S_Refined_Statin_similarity_0p0.csv
- Datasets/xfer_Learning_files/2XA5K6S_model_gen_ic50_results/2XA5K6S_Refined_Statin_similarity_0p5.csv
- Datasets/xfer_Learning_files/2XA5K9S_model_gen_ic50_results/
- Datasets/xfer_Learning_files/2XA5K9S_model_gen_ic50_results/2XA5K9S_0p0_Docking_Molecules_QED_props.csv
- Datasets/xfer_Learning_files/2XA5K9S_model_gen_ic50_results/2XA5K9S_0p0_Refined_Molecules_QED_props.csv
- Datasets/xfer_Learning_files/2XA5K9S_model_gen_ic50_results/2XA5K9S_0p5_Docking_Molecules_QED_props.csv
- Datasets/xfer_Learning_files/2XA5K9S_model_gen_ic50_results/2XA5K9S_0p5_Refined_Molecules_QED_props.csv
- Datasets/xfer_Learning_files/2XA5K9S_model_gen_ic50_results/2XA5K9S_Docking_0p0_heatmap.jpg
- Datasets/xfer_Learning_files/2XA5K9S_model_gen_ic50_results/2XA5K9S_Docking_0p5_heatmap.jpg
- Datasets/xfer_Learning_files/2XA5K9S_model_gen_ic50_results/2XA5K9S_Docking_Statin_similarity_0p0.csv
- Datasets/xfer_Learning_files/2XA5K9S_model_gen_ic50_results/2XA5K9S_Docking_Statin_similarity_0p5.csv
- Datasets/xfer_Learning_files/2XA5K9S_model_gen_ic50_results/2XA5K9S_Refined_0p0_heatmap.jpg
- Datasets/xfer_Learning_files/2XA5K9S_model_gen_ic50_results/2XA5K9S_Refined_0p5_heatmap.jpg
- Datasets/xfer_Learning_files/2XA5K9S_model_gen_ic50_results/2XA5K9S_Refined_Statin_similarity_0p0.csv
- Datasets/xfer_Learning_files/2XA5K9S_model_gen_ic50_results/2XA5K9S_Refined_Statin_similarity_0p5.csv
- Datasets/xfer_Learning_files/2XA5K_model_gen_ic50_results/
- Datasets/xfer_Learning_files/2XA5K_model_gen_ic50_results/2XA5K_0p0_Docking_Molecules_QED_props.csv
- Datasets/xfer_Learning_files/2XA5K_model_gen_ic50_results/2XA5K_0p0_Refined_Molecules_QED_props.csv
- Datasets/xfer_Learning_files/2XA5K_model_gen_ic50_results/2XA5K_0p5_Docking_Molecules_QED_props.csv
- Datasets/xfer_Learning_files/2XA5K_model_gen_ic50_results/2XA5K_0p5_Refined_Molecules_QED_props.csv
- Datasets/xfer_Learning_files/2XA5K_model_gen_ic50_results/2XA5K_Docking_0p0_heatmap.jpg
- Datasets/xfer_Learning_files/2XA5K_model_gen_ic50_results/2XA5K_Docking_0p5_heatmap.jpg
- Datasets/xfer_Learning_files/2XA5K_model_gen_ic50_results/2XA5K_Docking_Statin_similarity_0p0.csv
- Datasets/xfer_Learning_files/2XA5K_model_gen_ic50_results/2XA5K_Docking_Statin_similarity_0p5.csv
- Datasets/xfer_Learning_files/2XA5K_model_gen_ic50_results/2XA5K_Refined_0p0_heatmap.jpg
- Datasets/xfer_Learning_files/2XA5K_model_gen_ic50_results/2XA5K_Refined_0p5_heatmap.jpg
- Datasets/xfer_Learning_files/2XA5K_model_gen_ic50_results/2XA5K_Refined_Statin_similarity_0p0.csv
- Datasets/xfer_Learning_files/2XA5K_model_gen_ic50_results/2XA5K_Refined_Statin_similarity_0p5.csv
- Datasets/xfer_Learning_files/2XALL_model_gen_ic50_results/
- Datasets/xfer_Learning_files/2XALL_model_gen_ic50_results/2XALL_0p0_Docking_Molecules_QED_props.csv
- Datasets/xfer_Learning_files/2XALL_model_gen_ic50_results/2XALL_0p0_Refined_Molecules_QED_props.csv
- Datasets/xfer_Learning_files/2XALL_model_gen_ic50_results/2XALL_0p5_Docking_Molecules_QED_props.csv
- Datasets/xfer_Learning_files/2XALL_model_gen_ic50_results/2XALL_0p5_Refined_Molecules_QED_props.csv
- Datasets/xfer_Learning_files/2XALL_model_gen_ic50_results/2XALL_Docking_0p0_heatmap.jpg
- Datasets/xfer_Learning_files/2XALL_model_gen_ic50_results/2XALL_Docking_0p5_heatmap.jpg
- Datasets/xfer_Learning_files/2XALL_model_gen_ic50_results/2XALL_Docking_Statin_similarity_0p0.csv
- Datasets/xfer_Learning_files/2XALL_model_gen_ic50_results/2XALL_Docking_Statin_similarity_0p5.csv
- Datasets/xfer_Learning_files/2XALL_model_gen_ic50_results/2XALL_Docking_Statin_similarity_1p0.csv
- Datasets/xfer_Learning_files/2XALL_model_gen_ic50_results/2XALL_Refined_0p0_heatmap.jpg
- Datasets/xfer_Learning_files/2XALL_model_gen_ic50_results/2XALL_Refined_0p5_heatmap.jpg
- Datasets/xfer_Learning_files/2XALL_model_gen_ic50_results/2XALL_Refined_Statin_similarity_0p0.csv
- Datasets/xfer_Learning_files/2XALL_model_gen_ic50_results/2XALL_Refined_Statin_similarity_0p5.csv
- Datasets/xfer_Learning_files/2XALL_model_gen_ic50_results/2XALL_Refined_Statin_similarity_1p0.csv
- Datasets/xfer_Learning_files/3XA5K6S_model_gen_ic50_results/
- Datasets/xfer_Learning_files/3XA5K6S_model_gen_ic50_results/3XA5K6S_0p0_Docking_Molecules_QED_props.csv
- Datasets/xfer_Learning_files/3XA5K6S_model_gen_ic50_results/3XA5K6S_0p0_Refined_Molecules_QED_props.csv
- Datasets/xfer_Learning_files/3XA5K6S_model_gen_ic50_results/3XA5K6S_0p5_Docking_Molecules_QED_props.csv
- Datasets/xfer_Learning_files/3XA5K6S_model_gen_ic50_results/3XA5K6S_0p5_Refined_Molecules_QED_props.csv
- Datasets/xfer_Learning_files/3XA5K6S_model_gen_ic50_results/3XA5K6S_Docking_0p0_heatmap.jpg
- Datasets/xfer_Learning_files/3XA5K6S_model_gen_ic50_results/3XA5K6S_Docking_0p5_heatmap.jpg
- Datasets/xfer_Learning_files/3XA5K6S_model_gen_ic50_results/3XA5K6S_Docking_Statin_similarity_0p0.csv
- Datasets/xfer_Learning_files/3XA5K6S_model_gen_ic50_results/3XA5K6S_Docking_Statin_similarity_0p5.csv
- Datasets/xfer_Learning_files/3XA5K6S_model_gen_ic50_results/3XA5K6S_Refined_0p0_heatmap.jpg
- Datasets/xfer_Learning_files/3XA5K6S_model_gen_ic50_results/3XA5K6S_Refined_0p5_heatmap.jpg
- Datasets/xfer_Learning_files/3XA5K6S_model_gen_ic50_results/3XA5K6S_Refined_Statin_similarity_0p0.csv
- Datasets/xfer_Learning_files/3XA5K6S_model_gen_ic50_results/3XA5K6S_Refined_Statin_similarity_0p5.csv
- Datasets/xfer_Learning_files/3XA5K9S_model_gen_ic50_results/
- Datasets/xfer_Learning_files/3XA5K9S_model_gen_ic50_results/3XA5K9S_0p0_Docking_Molecules_QED_props.csv
- Datasets/xfer_Learning_files/3XA5K9S_model_gen_ic50_results/3XA5K9S_0p0_Refined_Molecules_QED_props.csv
- Datasets/xfer_Learning_files/3XA5K9S_model_gen_ic50_results/3XA5K9S_0p5_Docking_Molecules_QED_props.csv
- Datasets/xfer_Learning_files/3XA5K9S_model_gen_ic50_results/3XA5K9S_0p5_Refined_Molecules_QED_props.csv
- Datasets/xfer_Learning_files/3XA5K9S_model_gen_ic50_results/3XA5K9S_Docking_0p0_heatmap.jpg
- Datasets/xfer_Learning_files/3XA5K9S_model_gen_ic50_results/3XA5K9S_Docking_0p5_heatmap.jpg
- Datasets/xfer_Learning_files/3XA5K9S_model_gen_ic50_results/3XA5K9S_Docking_Statin_similarity_0p0.csv
- Datasets/xfer_Learning_files/3XA5K9S_model_gen_ic50_results/3XA5K9S_Docking_Statin_similarity_0p5.csv
- Datasets/xfer_Learning_files/3XA5K9S_model_gen_ic50_results/3XA5K9S_Refined_0p0_heatmap.jpg
- Datasets/xfer_Learning_files/3XA5K9S_model_gen_ic50_results/3XA5K9S_Refined_0p5_heatmap.jpg
- Datasets/xfer_Learning_files/3XA5K9S_model_gen_ic50_results/3XA5K9S_Refined_Statin_similarity_0p0.csv
- Datasets/xfer_Learning_files/3XA5K9S_model_gen_ic50_results/3XA5K9S_Refined_Statin_similarity_0p5.csv
- Datasets/xfer_Learning_files/3XA5K_model_gen_ic50_results/
- Datasets/xfer_Learning_files/3XA5K_model_gen_ic50_results/3XA5K_0p0_Docking_Molecules_QED_props.csv
- Datasets/xfer_Learning_files/3XA5K_model_gen_ic50_results/3XA5K_0p0_Refined_Molecules_QED_props.csv
- Datasets/xfer_Learning_files/3XA5K_model_gen_ic50_results/3XA5K_0p5_Docking_Molecules_QED_props.csv
- Datasets/xfer_Learning_files/3XA5K_model_gen_ic50_results/3XA5K_0p5_Refined_Molecules_QED_props.csv
- Datasets/xfer_Learning_files/3XA5K_model_gen_ic50_results/3XA5K_Docking_0p0_heatmap.jpg
- Datasets/xfer_Learning_files/3XA5K_model_gen_ic50_results/3XA5K_Docking_0p5_heatmap.jpg
- Datasets/xfer_Learning_files/3XA5K_model_gen_ic50_results/3XA5K_Docking_Statin_similarity_0p0.csv
- Datasets/xfer_Learning_files/3XA5K_model_gen_ic50_results/3XA5K_Docking_Statin_similarity_0p5.csv
- Datasets/xfer_Learning_files/3XA5K_model_gen_ic50_results/3XA5K_Refined_0p0_heatmap.jpg
- Datasets/xfer_Learning_files/3XA5K_model_gen_ic50_results/3XA5K_Refined_0p5_heatmap.jpg
- Datasets/xfer_Learning_files/3XA5K_model_gen_ic50_results/3XA5K_Refined_Statin_similarity_0p0.csv
- Datasets/xfer_Learning_files/3XA5K_model_gen_ic50_results/3XA5K_Refined_Statin_similarity_0p5.csv
- Datasets/xfer_Learning_files/3XALL_model_gen_ic50_results/
- Datasets/xfer_Learning_files/3XALL_model_gen_ic50_results/3XALL_0p0_Docking_Molecules_QED_props.csv
- Datasets/xfer_Learning_files/3XALL_model_gen_ic50_results/3XALL_0p0_Refined_Molecules_QED_props.csv
- Datasets/xfer_Learning_files/3XALL_model_gen_ic50_results/3XALL_0p5_Docking_Molecules_QED_props.csv
- Datasets/xfer_Learning_files/3XALL_model_gen_ic50_results/3XALL_0p5_Refined_Molecules_QED_props.csv
- Datasets/xfer_Learning_files/3XALL_model_gen_ic50_results/3XALL_Docking_0p0_heatmap.jpg
- Datasets/xfer_Learning_files/3XALL_model_gen_ic50_results/3XALL_Docking_0p5_heatmap.jpg
- Datasets/xfer_Learning_files/3XALL_model_gen_ic50_results/3XALL_Docking_Statin_similarity_0p0.csv
- Datasets/xfer_Learning_files/3XALL_model_gen_ic50_results/3XALL_Docking_Statin_similarity_0p5.csv
- Datasets/xfer_Learning_files/3XALL_model_gen_ic50_results/3XALL_Refined_0p0_heatmap.jpg
- Datasets/xfer_Learning_files/3XALL_model_gen_ic50_results/3XALL_Refined_0p5_heatmap.jpg
- Datasets/xfer_Learning_files/3XALL_model_gen_ic50_results/3XALL_Refined_Statin_similarity_0p0.csv
- Datasets/xfer_Learning_files/3XALL_model_gen_ic50_results/3XALL_Refined_Statin_similarity_0p5.csv
- Datasets/xfer_Learning_files/NoXA5K6S_model_gen_ic50_results/
- Datasets/xfer_Learning_files/NoXA5K6S_model_gen_ic50_results/NoXA5K6S_0p0_Docking_Molecules_QED_props.csv
- Datasets/xfer_Learning_files/NoXA5K6S_model_gen_ic50_results/NoXA5K6S_0p0_Refined_Molecules_QED_props.csv
- Datasets/xfer_Learning_files/NoXA5K6S_model_gen_ic50_results/NoXA5K6S_0p5_Docking_Molecules_QED_props.csv
- Datasets/xfer_Learning_files/NoXA5K6S_model_gen_ic50_results/NoXA5K6S_0p5_Refined_Molecules.csv
- Datasets/xfer_Learning_files/NoXA5K6S_model_gen_ic50_results/NoXA5K6S_0p5_Refined_Molecules_QED_props.csv
- Datasets/xfer_Learning_files/NoXA5K6S_model_gen_ic50_results/NoXA5K6S_Docking_0p0_heatmap.jpg
- Datasets/xfer_Learning_files/NoXA5K6S_model_gen_ic50_results/NoXA5K6S_Docking_0p5_heatmap.jpg
- Datasets/xfer_Learning_files/NoXA5K6S_model_gen_ic50_results/NoXA5K6S_Docking_Statin_similarity_0p0.csv
- Datasets/xfer_Learning_files/NoXA5K6S_model_gen_ic50_results/NoXA5K6S_Docking_Statin_similarity_0p5.csv
- Datasets/xfer_Learning_files/NoXA5K6S_model_gen_ic50_results/NoXA5K6S_Refined_0p0_heatmap.jpg
- Datasets/xfer_Learning_files/NoXA5K6S_model_gen_ic50_results/NoXA5K6S_Refined_0p5_heatmap.jpg
- Datasets/xfer_Learning_files/NoXA5K6S_model_gen_ic50_results/NoXA5K6S_Refined_Statin_similarity_0p0.csv
- Datasets/xfer_Learning_files/NoXA5K6S_model_gen_ic50_results/NoXA5K6S_Refined_Statin_similarity_0p5.csv
- Datasets/xfer_Learning_files/NoXA5K9S_model_gen_ic50_results/
- Datasets/xfer_Learning_files/NoXA5K9S_model_gen_ic50_results/NoXA5K9S_0p0_Docking_Molecules_QED_props.csv
- Datasets/xfer_Learning_files/NoXA5K9S_model_gen_ic50_results/NoXA5K9S_0p0_Refined_Molecules_QED_props.csv
- Datasets/xfer_Learning_files/NoXA5K9S_model_gen_ic50_results/NoXA5K9S_0p5_Docking_Molecules_QED_props.csv
- Datasets/xfer_Learning_files/NoXA5K9S_model_gen_ic50_results/NoXA5K9S_0p5_Refined_Molecules_QED_props.csv
- Datasets/xfer_Learning_files/NoXA5K9S_model_gen_ic50_results/NoXA5K9S_Docking_0p0_heatmap.jpg
- Datasets/xfer_Learning_files/NoXA5K9S_model_gen_ic50_results/NoXA5K9S_Docking_0p5_heatmap.jpg
- Datasets/xfer_Learning_files/NoXA5K9S_model_gen_ic50_results/NoXA5K9S_Docking_Statin_similarity_0p0.csv
- Datasets/xfer_Learning_files/NoXA5K9S_model_gen_ic50_results/NoXA5K9S_Docking_Statin_similarity_0p5.csv
- Datasets/xfer_Learning_files/NoXA5K9S_model_gen_ic50_results/NoXA5K9S_Refined_0p0_heatmap.jpg
- Datasets/xfer_Learning_files/NoXA5K9S_model_gen_ic50_results/NoXA5K9S_Refined_0p5_heatmap.jpg
- Datasets/xfer_Learning_files/NoXA5K9S_model_gen_ic50_results/NoXA5K9S_Refined_Statin_similarity_0p0.csv
- Datasets/xfer_Learning_files/NoXA5K9S_model_gen_ic50_results/NoXA5K9S_Refined_Statin_similarity_0p5.csv
- Datasets/xfer_Learning_files/NoXA5K_model_gen_ic50_results/
- Datasets/xfer_Learning_files/NoXA5K_model_gen_ic50_results/NoXA5K_0p0_Docking_Molecules_QED_props.csv
- Datasets/xfer_Learning_files/NoXA5K_model_gen_ic50_results/NoXA5K_0p0_Refined_Molecules_QED_props.csv
- Datasets/xfer_Learning_files/NoXA5K_model_gen_ic50_results/NoXA5K_0p5_Docking_Molecules_QED_props.csv
- Datasets/xfer_Learning_files/NoXA5K_model_gen_ic50_results/NoXA5K_0p5_Refined_Molecules_QED_props.csv
- Datasets/xfer_Learning_files/NoXA5K_model_gen_ic50_results/NoXA5K_Docking_0p0_heatmap.jpg
- Datasets/xfer_Learning_files/NoXA5K_model_gen_ic50_results/NoXA5K_Docking_0p5_heatmap.jpg
- Datasets/xfer_Learning_files/NoXA5K_model_gen_ic50_results/NoXA5K_Docking_Statin_similarity_0p0.csv
- Datasets/xfer_Learning_files/NoXA5K_model_gen_ic50_results/NoXA5K_Docking_Statin_similarity_0p5.csv
- Datasets/xfer_Learning_files/NoXA5K_model_gen_ic50_results/NoXA5K_Refined_0p0_heatmap.jpg
- Datasets/xfer_Learning_files/NoXA5K_model_gen_ic50_results/NoXA5K_Refined_0p5_heatmap.jpg
- Datasets/xfer_Learning_files/NoXA5K_model_gen_ic50_results/NoXA5K_Refined_Statin_similarity_0p0.csv
- Datasets/xfer_Learning_files/NoXA5K_model_gen_ic50_results/NoXA5K_Refined_Statin_similarity_0p5.csv
- Datasets/xfer_Learning_files/NoXALL_model_gen_ic50_results/
- Datasets/xfer_Learning_files/NoXALL_model_gen_ic50_results/NoXALL_0p0_Docking_Molecules_QED_props.csv
- Datasets/xfer_Learning_files/NoXALL_model_gen_ic50_results/NoXALL_0p0_Refined_Molecules_QED_props.csv
- Datasets/xfer_Learning_files/NoXALL_model_gen_ic50_results/NoXALL_0p5_Docking_Molecules_QED_props.csv
- Datasets/xfer_Learning_files/NoXALL_model_gen_ic50_results/NoXALL_0p5_Refined_Molecules_QED_props.csv
- Datasets/xfer_Learning_files/NoXALL_model_gen_ic50_results/NoXALL_Docking_0p0_heatmap.jpg
- Datasets/xfer_Learning_files/NoXALL_model_gen_ic50_results/NoXALL_Docking_0p5_heatmap.jpg
- Datasets/xfer_Learning_files/NoXALL_model_gen_ic50_results/NoXALL_Docking_Statin_similarity_0p0.csv
- Datasets/xfer_Learning_files/NoXALL_model_gen_ic50_results/NoXALL_Docking_Statin_similarity_0p5.csv
- Datasets/xfer_Learning_files/NoXALL_model_gen_ic50_results/NoXALL_Refined_0p0_heatmap.jpg
- Datasets/xfer_Learning_files/NoXALL_model_gen_ic50_results/NoXALL_Refined_0p5_heatmap.jpg
- Datasets/xfer_Learning_files/NoXALL_model_gen_ic50_results/NoXALL_Refined_Statin_similarity_0p0.csv
- Datasets/xfer_Learning_files/NoXALL_model_gen_ic50_results/NoXALL_Refined_Statin_similarity_0p5.csv
- Datasets/xfer_Learning_files/Seeds/
- Datasets/xfer_Learning_files/Seeds/5KSEEDS_6June_T0.0.csv
- Datasets/xfer_Learning_files/Seeds/Seed_Docking_Molecules_QED_props.csv
- Datasets/xfer_Learning_files/Seeds/Seed_Molecules_11May_QED_props.csv
- Datasets/xfer_Learning_files/Seeds/Seed__Statin_similarity_0p0.csv
- Datasets/xfer_Learning_files/Seeds/Seed__Statin_similarity_0p5.csv
- Datasets/xfer_Learning_files/SO5K6S_model_gen_ic50_results/
- Datasets/xfer_Learning_files/SO5K6S_model_gen_ic50_results/SO5K6S_0p0_Docking_Molecules_QED_props.csv
- Datasets/xfer_Learning_files/SO5K6S_model_gen_ic50_results/SO5K6S_0p0_Refined_Molecules_QED_props.csv
- Datasets/xfer_Learning_files/SO5K6S_model_gen_ic50_results/SO5K6S_0p5_Docking_Molecules_QED_props.csv
- Datasets/xfer_Learning_files/SO5K6S_model_gen_ic50_results/SO5K6S_0p5_Refined_Molecules_QED_props.csv
- Datasets/xfer_Learning_files/SO5K6S_model_gen_ic50_results/SO5K6S_Docking_0p0_heatmap.jpg
- Datasets/xfer_Learning_files/SO5K6S_model_gen_ic50_results/SO5K6S_Docking_0p5_heatmap.jpg
- Datasets/xfer_Learning_files/SO5K6S_model_gen_ic50_results/SO5K6S_Docking_Statin_similarity_0p0.csv
- Datasets/xfer_Learning_files/SO5K6S_model_gen_ic50_results/SO5K6S_Docking_Statin_similarity_0p5.csv
- Datasets/xfer_Learning_files/SO5K6S_model_gen_ic50_results/SO5K6S_Refined_0p0_heatmap.jpg
- Datasets/xfer_Learning_files/SO5K6S_model_gen_ic50_results/SO5K6S_Refined_0p5_heatmap.jpg
- Datasets/xfer_Learning_files/SO5K6S_model_gen_ic50_results/SO5K6S_Refined_Statin_similarity_0p0.csv
- Datasets/xfer_Learning_files/SO5K6S_model_gen_ic50_results/SO5K6S_Refined_Statin_similarity_0p5.csv
- Datasets/xfer_Learning_files/SO5K9S_model_gen_ic50_results/
- Datasets/xfer_Learning_files/SO5K9S_model_gen_ic50_results/SO5K9S_0p0_Docking_Molecules_QED_props.csv
- Datasets/xfer_Learning_files/SO5K9S_model_gen_ic50_results/SO5K9S_0p0_Refined_Molecules_QED_props.csv
- Datasets/xfer_Learning_files/SO5K9S_model_gen_ic50_results/SO5K9S_0p5_Docking_Molecules_QED_props.csv
- Datasets/xfer_Learning_files/SO5K9S_model_gen_ic50_results/SO5K9S_0p5_Refined_Molecules_QED_props.csv
- Datasets/xfer_Learning_files/SO5K9S_model_gen_ic50_results/SO5K9S_Docking_0p0_heatmap.jpg
- Datasets/xfer_Learning_files/SO5K9S_model_gen_ic50_results/SO5K9S_Docking_0p5_heatmap.jpg
- Datasets/xfer_Learning_files/SO5K9S_model_gen_ic50_results/SO5K9S_Docking_Statin_similarity_0p0.csv
- Datasets/xfer_Learning_files/SO5K9S_model_gen_ic50_results/SO5K9S_Docking_Statin_similarity_0p5.csv
- Datasets/xfer_Learning_files/SO5K9S_model_gen_ic50_results/SO5K9S_Refined_0p0_heatmap.jpg
- Datasets/xfer_Learning_files/SO5K9S_model_gen_ic50_results/SO5K9S_Refined_0p5_heatmap.jpg
- Datasets/xfer_Learning_files/SO5K9S_model_gen_ic50_results/SO5K9S_Refined_Statin_similarity_0p0.csv
- Datasets/xfer_Learning_files/SO5K9S_model_gen_ic50_results/SO5K9S_Refined_Statin_similarity_0p5.csv
- Datasets/xfer_Learning_files/SO5K_model_gen_ic50_results/
- Datasets/xfer_Learning_files/SO5K_model_gen_ic50_results/SO5K_0p0_Docking_Molecules_QED_props.csv
- Datasets/xfer_Learning_files/SO5K_model_gen_ic50_results/SO5K_0p0_Refined_Molecules_QED_props.csv
- Datasets/xfer_Learning_files/SO5K_model_gen_ic50_results/SO5K_0p5_Docking_Molecules_QED_props.csv
- Datasets/xfer_Learning_files/SO5K_model_gen_ic50_results/SO5K_0p5_Refined_Molecules_QED_props.csv
- Datasets/xfer_Learning_files/SO5K_model_gen_ic50_results/SO5K_Docking_0p0_heatmap.jpg
- Datasets/xfer_Learning_files/SO5K_model_gen_ic50_results/SO5K_Docking_0p5_heatmap.jpg
- Datasets/xfer_Learning_files/SO5K_model_gen_ic50_results/SO5K_Docking_Statin_similarity_0p0.csv
- Datasets/xfer_Learning_files/SO5K_model_gen_ic50_results/SO5K_Docking_Statin_similarity_0p5.csv
- Datasets/xfer_Learning_files/SO5K_model_gen_ic50_results/SO5K_Refined_0p0_heatmap.jpg
- Datasets/xfer_Learning_files/SO5K_model_gen_ic50_results/SO5K_Refined_0p5_heatmap.jpg
- Datasets/xfer_Learning_files/SO5K_model_gen_ic50_results/SO5K_Refined_Statin_similarity_0p0.csv
- Datasets/xfer_Learning_files/SO5K_model_gen_ic50_results/SO5K_Refined_Statin_similarity_0p5.csv
- Datasets/xfer_Learning_files/SO_model_gen_ic50_results/
- Datasets/xfer_Learning_files/SO_model_gen_ic50_results/SO_0p0_Docking_Molecules_QED_props.csv
- Datasets/xfer_Learning_files/SO_model_gen_ic50_results/SO_0p0_Refined_Molecules_QED_props.csv
- Datasets/xfer_Learning_files/SO_model_gen_ic50_results/SO_0p5_Docking_Molecules_QED_props.csv
- Datasets/xfer_Learning_files/SO_model_gen_ic50_results/SO_0p5_Refined_Molecules_QED_props.csv
- Datasets/xfer_Learning_files/SO_model_gen_ic50_results/SO_Docking_0p0_heatmap.jpg
- Datasets/xfer_Learning_files/SO_model_gen_ic50_results/SO_Docking_0p5_heatmap.jpg
- Datasets/xfer_Learning_files/SO_model_gen_ic50_results/SO_Docking_Statin_similarity_0p0.csv
- Datasets/xfer_Learning_files/SO_model_gen_ic50_results/SO_Docking_Statin_similarity_0p5.csv
- Datasets/xfer_Learning_files/SO_model_gen_ic50_results/SO_Refined_0p0_heatmap.jpg
- Datasets/xfer_Learning_files/SO_model_gen_ic50_results/SO_Refined_0p5_heatmap.jpg
- Datasets/xfer_Learning_files/SO_model_gen_ic50_results/SO_Refined_Statin_similarity_0p0.csv
- Datasets/xfer_Learning_files/SO_model_gen_ic50_results/SO_Refined_Statin_similarity_0p5.csv
- Datasets/xfer_Learning_files/Statins_model_gen_ic50_results/
- Datasets/xfer_Learning_files/Statins_model_gen_ic50_results/Statin_chembl_Docking_Molecules_QED_props.csv
- Datasets/xfer_Learning_files/Statins_model_gen_ic50_results/Statin_chembl_FULL_Docking_Molecules_QED_props.csv
- Datasets/xfer_Learning_files/Statins_model_gen_ic50_results/Statin_chembl_FULL_Molecules_QED_props.csv
- Datasets/xfer_Learning_files/Statins_model_gen_ic50_results/Statin_chembl_FULL_Statin_similarity_0p0.csv
- Datasets/xfer_Learning_files/Statins_model_gen_ic50_results/Statin_chembl_FULL_Statin_similarity_0p5.csv
- Datasets/xfer_Learning_files/Statins_model_gen_ic50_results/Statin_chembl_FULL___0p0_heatmap.jpg
- Datasets/xfer_Learning_files/Statins_model_gen_ic50_results/Statin_chembl_FULL___0p5_heatmap.jpg
- Datasets/xfer_Learning_files/Statins_model_gen_ic50_results/Statin_chembl_Molecules_QED_props.csv
- Datasets/xfer_Learning_files/Statins_model_gen_ic50_results/Statin_chembl_Statin_similarity_0p0.csv
[truncated: 10 more entries]
