# Supplementary material for: Transformer-Decoder GPT Models for Generating Virtual Screening Libraries of HMG-Coenzyme A Reductase Inhibitors: Effects of Temperature, Prompt Length, and Transfer-Learning Strategies
Source: J Chem Inf Model. 2024 Nov 7;64(22):8464–80. doi: 10.1021/acs.jcim.4c01309 (PMC11600504; doi:10.1021/acs.jcim.4c01309)
Supplement: Supplementary file 3 — ci4c01309_si_003.zip [file ci4c01309_si_003.zip › Datasets/Poses/known_statins_exp_-7.1_6.sdf]

-7.1
     RDKit          3D

 30 31  0  0  0  0  0  0  0  0999 V2000
  -14.6510    8.3060   46.8420 C   0  0  1  0  0  0  0  0  0  0  0  0
  -13.5550    7.7810   47.7670 C   0  0  0  0  0  0  0  0  0  0  0  0
  -13.2670    8.7920   48.8790 C   0  0  1  0  0  0  0  0  0  0  0  0
  -13.2200   10.2100   48.3960 C   0  0  0  0  0  0  0  0  0  0  0  0
  -13.6020   10.5880   47.1640 C   0  0  0  0  0  0  0  0  0  0  0  0
  -14.2260    9.6290   46.1440 C   0  0  1  0  0  0  0  0  0  0  0  0
  -13.2430    9.6160   44.9260 C   0  0  2  0  0  0  0  0  0  0  0  0
  -13.2180   11.0630   44.3040 C   0  0  2  0  0  0  0  0  0  0  0  0
  -13.1390   12.1460   45.3660 C   0  0  0  0  0  0  0  0  0  0  0  0
  -13.3140   11.9190   46.6770 C   0  0  0  0  0  0  0  0  0  0  0  0
  -14.4180   11.3810   43.4000 C   0  0  0  0  0  0  0  0  0  0  0  0
  -14.2670    8.7070   49.8920 O   0  0  0  0  0  0  0  0  0  0  0  0
  -15.0310    7.2540   45.9420 O   0  0  0  0  0  0  0  0  0  0  0  0
  -16.1630    6.5660   46.2510 C   0  0  0  0  0  0  0  0  0  0  0  0
  -17.0210    6.9310   47.0440 O   0  0  0  0  0  0  0  0  0  0  0  0
  -16.1950    5.2560   45.4810 C   0  0  1  0  0  0  0  0  0  0  0  0
  -16.6750    5.5370   44.0610 C   0  0  0  0  0  0  0  0  0  0  0  0
  -14.2230    4.3300   44.1510 C   0  0  0  0  0  0  0  0  0  0  0  0
  -14.8100    4.5930   45.5300 C   0  0  0  0  0  0  0  0  0  0  0  0
  -13.4730    8.5110   43.8760 C   0  0  0  0  0  0  0  0  0  0  0  0
  -12.2770    7.5790   43.6030 C   0  0  0  0  0  0  0  0  0  0  0  0
  -11.8820    7.4610   42.1230 C   0  0  1  0  0  0  0  0  0  0  0  0
  -11.6500    6.0780   41.8480 O   0  0  0  0  0  0  0  0  0  0  0  0
  -13.0010    7.9960   41.2090 C   0  0  0  0  0  0  0  0  0  0  0  0
  -12.5380    9.0770   40.2130 C   0  0  1  0  0  0  0  0  0  0  0  0
  -13.3090    8.9310   39.0050 O   0  0  0  0  0  0  0  0  0  0  0  0
  -12.6530   10.5220   40.6670 C   0  0  0  0  0  0  0  0  0  0  0  0
  -13.2610   11.3180   39.5270 C   0  0  0  0  0  0  0  0  0  0  0  0
  -12.4400   11.8530   38.7350 O   0  0  0  0  0  0  0  0  0  0  0  0
  -14.5270   11.3660   39.5420 O   0  0  0  0  0  0  0  0  0  0  0  0
  2  1  1  0
  3  2  1  0
  4  3  1  0
  5  4  2  0
  6  5  1  1
  6  1  1  0
  7  6  1  0
  8  7  1  0
  9  8  1  0
 10  5  1  0
 10  9  2  0
  8 11  1  1
  3 12  1  1
  1 13  1  6
 14 13  1  0
 15 14  2  0
 16 14  1  0
 16 17  1  6
 19 18  1  0
 19 16  1  0
  7 20  1  6
 21 20  1  0
 22 21  1  0
 22 23  1  6
 24 22  1  0
 25 24  1  0
 25 26  1  6
 27 25  1  0
 28 27  1  0
 29 28  2  0
 30 28  1  0
M  CHG  1  30  -1
M  END
$$$$
