# Supplementary material for: Transformer-Decoder GPT Models for Generating Virtual Screening Libraries of HMG-Coenzyme A Reductase Inhibitors: Effects of Temperature, Prompt Length, and Transfer-Learning Strategies
Source: J Chem Inf Model. 2024 Nov 7;64(22):8464–80. doi: 10.1021/acs.jcim.4c01309 (PMC11600504; doi:10.1021/acs.jcim.4c01309)
Supplement: Supplementary file 3 — ci4c01309_si_003.zip [file ci4c01309_si_003.zip › Datasets/Poses/known_statins_exp_-7.6_3.sdf]

-7.6
     RDKit          3D

 30 32  0  0  0  0  0  0  0  0999 V2000
  -16.3990    8.3010   47.4500 C   0  0  1  0  0  0  0  0  0  0  0  0
  -16.1890    7.7650   48.8740 C   0  0  0  0  0  0  0  0  0  0  0  0
  -16.9660    8.6090   49.8820 C   0  0  1  0  0  0  0  0  0  0  0  0
  -16.6360    8.1550   51.3060 C   0  0  0  0  0  0  0  0  0  0  0  0
  -16.6470   10.0620   49.6920 C   0  0  0  0  0  0  0  0  0  0  0  0
  -16.0960   10.5690   48.5740 C   0  0  0  0  0  0  0  0  0  0  0  0
  -15.8430    9.7650   47.2840 C   0  0  1  0  0  0  0  0  0  0  0  0
  -14.3630    9.9770   46.8350 C   0  0  2  0  0  0  0  0  0  0  0  0
  -13.9720   11.5100   46.7680 C   0  0  2  0  0  0  0  0  0  0  0  0
  -14.6480   12.3610   47.8110 C   0  0  0  0  0  0  0  0  0  0  0  0
  -15.6280   11.9340   48.6100 C   0  0  0  0  0  0  0  0  0  0  0  0
  -14.1940   12.2200   45.4280 C   0  0  0  0  0  0  0  0  0  0  0  0
  -15.8590    7.3270   46.5350 O   0  0  0  0  0  0  0  0  0  0  0  0
  -16.7890    6.5870   45.8550 C   0  0  0  0  0  0  0  0  0  0  0  0
  -18.0020    6.7260   45.9880 O   0  0  0  0  0  0  0  0  0  0  0  0
  -16.1690    5.5790   44.8790 C   0  0  0  0  0  0  0  0  0  0  0  0
  -17.2260    5.2100   43.8200 C   0  0  0  0  0  0  0  0  0  0  0  0
  -15.0070    6.2920   44.1710 C   0  0  0  0  0  0  0  0  0  0  0  0
  -14.1750    3.9750   45.3110 C   0  0  0  0  0  0  0  0  0  0  0  0
  -15.6440    4.2960   45.5650 C   0  0  0  0  0  0  0  0  0  0  0  0
  -13.8870    9.2340   45.5620 C   0  0  0  0  0  0  0  0  0  0  0  0
  -12.3810    9.2710   45.2500 C   0  0  0  0  0  0  0  0  0  0  0  0
  -12.1040    9.2200   43.7370 C   0  0  2  0  0  0  0  0  0  0  0  0
  -13.2330    9.8840   42.9630 C   0  0  0  0  0  0  0  0  0  0  0  0
  -12.9570    9.7440   41.4800 C   0  0  2  0  0  0  0  0  0  0  0  0
  -12.7760    8.2910   41.0900 C   0  0  0  0  0  0  0  0  0  0  0  0
  -11.9910    7.4510   42.0610 C   0  0  0  0  0  0  0  0  0  0  0  0
  -11.5300    6.3630   41.7260 O   0  0  0  0  0  0  0  0  0  0  0  0
  -11.9370    7.8470   43.3520 O   0  0  0  0  0  0  0  0  0  0  0  0
  -11.7880   10.4810   41.1280 O   0  0  0  0  0  0  0  0  0  0  0  0
  2  1  1  0
  3  2  1  0
  3  4  1  1
  5  3  1  0
  6  5  2  0
  7  1  1  0
  7  6  1  1
  8  7  1  0
  9  8  1  0
 10  9  1  0
 11  6  1  0
 11 10  2  0
  9 12  1  6
  1 13  1  6
 14 13  1  0
 15 14  2  0
 16 14  1  0
 17 16  1  0
 18 16  1  0
 20 19  1  0
 20 16  1  0
  8 21  1  6
 22 21  1  0
 23 22  1  1
 24 23  1  0
 25 24  1  0
 26 25  1  0
 27 26  1  0
 28 27  2  0
 29 27  1  0
 29 23  1  0
 25 30  1  1
M  END
$$$$
