# Supplementary material for: Transformer-Decoder GPT Models for Generating Virtual Screening Libraries of HMG-Coenzyme A Reductase Inhibitors: Effects of Temperature, Prompt Length, and Transfer-Learning Strategies
Source: J Chem Inf Model. 2024 Nov 7;64(22):8464–80. doi: 10.1021/acs.jcim.4c01309 (PMC11600504; doi:10.1021/acs.jcim.4c01309)
Supplement: Supplementary file 3 — ci4c01309_si_003.zip [file ci4c01309_si_003.zip › Datasets/Poses/known_statins_exp_-7.6_4.sdf]

-7.6
     RDKit          3D

 29 31  0  0  0  0  0  0  0  0999 V2000
  -16.3880    7.6650   47.2220 C   0  0  1  0  0  0  0  0  0  0  0  0
  -16.0360    6.8320   48.4580 C   0  0  0  0  0  0  0  0  0  0  0  0
  -16.7200    7.4170   49.6970 C   0  0  1  0  0  0  0  0  0  0  0  0
  -16.2130    6.7090   50.9540 C   0  0  0  0  0  0  0  0  0  0  0  0
  -16.4900    8.9000   49.7820 C   0  0  0  0  0  0  0  0  0  0  0  0
  -16.0500    9.6510   48.7580 C   0  0  0  0  0  0  0  0  0  0  0  0
  -15.8380    9.1280   47.3260 C   0  0  1  0  0  0  0  0  0  0  0  0
  -14.3600    9.4360   46.9230 C   0  0  2  0  0  0  0  0  0  0  0  0
  -14.0300   10.9730   47.0910 C   0  0  2  0  0  0  0  0  0  0  0  0
  -14.7200   11.6170   48.2710 C   0  0  0  0  0  0  0  0  0  0  0  0
  -15.6540   11.0150   49.0160 C   0  0  0  0  0  0  0  0  0  0  0  0
  -14.3100   11.8610   45.8780 C   0  0  0  0  0  0  0  0  0  0  0  0
  -15.9430    6.9580   46.0530 O   0  0  0  0  0  0  0  0  0  0  0  0
  -16.9150    6.2940   45.3530 C   0  0  0  0  0  0  0  0  0  0  0  0
  -18.1170    6.4760   45.4880 O   0  0  0  0  0  0  0  0  0  0  0  0
  -16.2850    5.3120   44.3760 C   0  0  1  0  0  0  0  0  0  0  0  0
  -15.2670    6.0180   43.4840 C   0  0  0  0  0  0  0  0  0  0  0  0
  -14.1950    4.1170   45.3280 C   0  0  0  0  0  0  0  0  0  0  0  0
  -15.7000    4.0790   45.0880 C   0  0  0  0  0  0  0  0  0  0  0  0
  -13.8360    8.8710   45.5790 C   0  0  0  0  0  0  0  0  0  0  0  0
  -12.3810    9.1670   45.1840 C   0  0  0  0  0  0  0  0  0  0  0  0
  -12.1650    9.1340   43.6610 C   0  0  2  0  0  0  0  0  0  0  0  0
  -13.2520    9.8770   42.8960 C   0  0  0  0  0  0  0  0  0  0  0  0
  -13.0060    9.7110   41.4080 C   0  0  2  0  0  0  0  0  0  0  0  0
  -12.9210    8.2500   41.0260 C   0  0  0  0  0  0  0  0  0  0  0  0
  -12.1140    7.4000   41.9720 C   0  0  0  0  0  0  0  0  0  0  0  0
  -11.5870    6.3550   41.5990 O   0  0  0  0  0  0  0  0  0  0  0  0
  -12.1310    7.7450   43.2780 O   0  0  0  0  0  0  0  0  0  0  0  0
  -11.7990   10.3890   41.0580 O   0  0  0  0  0  0  0  0  0  0  0  0
  2  1  1  0
  3  2  1  0
  3  4  1  1
  5  3  1  0
  6  5  2  0
  7  1  1  0
  7  6  1  1
  8  7  1  0
  9  8  1  0
 10  9  1  0
 11  6  1  0
 11 10  2  0
  9 12  1  6
  1 13  1  6
 14 13  1  0
 15 14  2  0
 16 14  1  0
 16 17  1  1
 19 18  1  0
 19 16  1  0
  8 20  1  6
 21 20  1  0
 22 21  1  1
 23 22  1  0
 24 23  1  0
 25 24  1  0
 26 25  1  0
 27 26  2  0
 28 26  1  0
 28 22  1  0
 24 29  1  1
M  END
$$$$
