# Supplementary material for: Transformer-Decoder GPT Models for Generating Virtual Screening Libraries of HMG-Coenzyme A Reductase Inhibitors: Effects of Temperature, Prompt Length, and Transfer-Learning Strategies
Source: J Chem Inf Model. 2024 Nov 7;64(22):8464–80. doi: 10.1021/acs.jcim.4c01309 (PMC11600504; doi:10.1021/acs.jcim.4c01309)
Supplement: Supplementary file 3 — ci4c01309_si_003.zip [file ci4c01309_si_003.zip › Datasets/Poses/known_statins_exp_-8.3_1.sdf]

-8.3
     RDKit          3D

 41 44  0  0  0  0  0  0  0  0999 V2000
  -14.3310    8.0520   44.9320 N   0  0  0  0  0  0  0  0  0  0  0  0
  -15.0590    6.8860   45.1470 C   0  0  0  0  0  0  0  0  0  0  0  0
  -15.4290    6.8710   46.4940 C   0  0  0  0  0  0  0  0  0  0  0  0
  -14.9450    8.0920   47.0750 C   0  0  0  0  0  0  0  0  0  0  0  0
  -14.2890    8.8140   46.0880 C   0  0  0  0  0  0  0  0  0  0  0  0
  -13.5940   10.0990   46.1880 C   0  0  0  0  0  0  0  0  0  0  0  0
  -12.2310   10.1380   46.5080 C   0  0  0  0  0  0  0  0  0  0  0  0
  -11.5700   11.3630   46.6160 C   0  0  0  0  0  0  0  0  0  0  0  0
  -12.2760   12.5420   46.4100 C   0  0  0  0  0  0  0  0  0  0  0  0
  -13.6290   12.5210   46.0930 C   0  0  0  0  0  0  0  0  0  0  0  0
  -14.2910   11.2970   45.9810 C   0  0  0  0  0  0  0  0  0  0  0  0
  -11.6470   13.7190   46.5290 F   0  0  0  0  0  0  0  0  0  0  0  0
  -15.0240    8.5300   48.4630 C   0  0  0  0  0  0  0  0  0  0  0  0
  -14.0750    8.0850   49.3900 C   0  0  0  0  0  0  0  0  0  0  0  0
  -14.1680    8.4650   50.7290 C   0  0  0  0  0  0  0  0  0  0  0  0
  -15.2100    9.2920   51.1500 C   0  0  0  0  0  0  0  0  0  0  0  0
  -16.1590    9.7400   50.2320 C   0  0  0  0  0  0  0  0  0  0  0  0
  -16.0700    9.3570   48.8920 C   0  0  0  0  0  0  0  0  0  0  0  0
  -16.1700    5.8030   47.1840 C   0  0  0  0  0  0  0  0  0  0  0  0
  -15.7700    4.6450   47.1900 O   0  0  0  0  0  0  0  0  0  0  0  0
  -17.3270    6.2600   47.7860 N   0  0  0  0  0  0  0  0  0  0  0  0
  -18.2600    5.5320   48.5480 C   0  0  0  0  0  0  0  0  0  0  0  0
  -17.9300    4.4500   49.3660 C   0  0  0  0  0  0  0  0  0  0  0  0
  -18.9230    3.7810   50.0890 C   0  0  0  0  0  0  0  0  0  0  0  0
  -20.2520    4.1890   50.0020 C   0  0  0  0  0  0  0  0  0  0  0  0
  -20.5910    5.2670   49.1900 C   0  0  0  0  0  0  0  0  0  0  0  0
  -19.5990    5.9340   48.4660 C   0  0  0  0  0  0  0  0  0  0  0  0
  -15.3300    5.8880   44.0320 C   0  0  0  0  0  0  0  0  0  0  0  0
  -16.7920    5.4400   43.9760 C   0  0  0  0  0  0  0  0  0  0  0  0
  -14.3740    4.6980   44.0970 C   0  0  0  0  0  0  0  0  0  0  0  0
  -13.6600    8.4140   43.6810 C   0  0  0  0  0  0  0  0  0  0  0  0
  -12.3140    7.7080   43.5260 C   0  0  0  0  0  0  0  0  0  0  0  0
  -11.9050    7.5070   42.0640 C   0  0  1  0  0  0  0  0  0  0  0  0
  -11.5900    6.1170   41.8900 O   0  0  0  0  0  0  0  0  0  0  0  0
  -12.9950    7.9200   41.0670 C   0  0  0  0  0  0  0  0  0  0  0  0
  -12.5570    9.1170   40.2040 C   0  0  1  0  0  0  0  0  0  0  0  0
  -13.0210    8.9050   38.8590 O   0  0  0  0  0  0  0  0  0  0  0  0
  -13.1330   10.4300   40.7060 C   0  0  0  0  0  0  0  0  0  0  0  0
  -13.8840   11.2150   39.6310 C   0  0  0  0  0  0  0  0  0  0  0  0
  -15.1420   11.1090   39.6310 O   0  0  0  0  0  0  0  0  0  0  0  0
  -13.1410   11.8750   38.8500 O   0  0  0  0  0  0  0  0  0  0  0  0
  2  1  1  0
  3  2  2  0
  4  3  1  0
  5  4  2  0
  5  1  1  0
  6  5  1  0
  7  6  2  0
  8  7  1  0
  9  8  2  0
 10  9  1  0
 11  6  1  0
 11 10  2  0
 12  9  1  0
 13  4  1  0
 14 13  2  0
 15 14  1  0
 16 15  2  0
 17 16  1  0
 18 13  1  0
 18 17  2  0
 19  3  1  0
 20 19  2  0
 21 19  1  0
 22 21  1  0
 23 22  2  0
 24 23  1  0
 25 24  2  0
 26 25  1  0
 27 26  2  0
 27 22  1  0
 28  2  1  0
 29 28  1  0
 30 28  1  0
 31  1  1  0
 32 31  1  0
 33 32  1  0
 33 34  1  1
 35 33  1  0
 36 35  1  0
 36 37  1  6
 38 36  1  0
 39 38  1  0
 40 39  2  0
 41 39  1  0
M  CHG  1  41  -1
M  END
$$$$
