# Supplementary material for: Transformer-Decoder GPT Models for Generating Virtual Screening Libraries of HMG-Coenzyme A Reductase Inhibitors: Effects of Temperature, Prompt Length, and Transfer-Learning Strategies
Source: J Chem Inf Model. 2024 Nov 7;64(22):8464–80. doi: 10.1021/acs.jcim.4c01309 (PMC11600504; doi:10.1021/acs.jcim.4c01309)
Supplement: Supplementary file 3 — ci4c01309_si_003.zip [file ci4c01309_si_003.zip › Datasets/Poses/known_statins_exp_-8.5_2.sdf]

-8.5
     RDKit          3D

 33 34  0  0  0  0  0  0  0  0999 V2000
  -14.2420    7.5070   45.2060 C   0  0  0  0  0  0  0  0  0  0  0  0
  -15.0520    6.3890   45.4260 C   0  0  0  0  0  0  0  0  0  0  0  0
  -16.0530    6.3940   46.3400 N   0  0  0  0  0  0  0  0  0  0  0  0
  -16.2250    7.5150   47.0420 C   0  0  0  0  0  0  0  0  0  0  0  0
  -15.5140    8.6300   46.9290 N   0  0  0  0  0  0  0  0  0  0  0  0
  -14.5250    8.6250   46.0040 C   0  0  0  0  0  0  0  0  0  0  0  0
  -17.1780    7.4640   48.0780 N   0  0  0  0  0  0  0  0  0  0  0  0
  -18.4440    6.8040   47.7280 C   0  0  0  0  0  0  0  0  0  0  0  0
  -13.7880    9.9060   45.9490 C   0  0  0  0  0  0  0  0  0  0  0  0
  -14.0610   10.8880   44.9780 C   0  0  0  0  0  0  0  0  0  0  0  0
  -13.3530   12.0940   44.9560 C   0  0  0  0  0  0  0  0  0  0  0  0
  -12.3750   12.3340   45.9120 C   0  0  0  0  0  0  0  0  0  0  0  0
  -12.0920   11.3940   46.8920 C   0  0  0  0  0  0  0  0  0  0  0  0
  -12.7980   10.1890   46.9120 C   0  0  0  0  0  0  0  0  0  0  0  0
  -11.7050   13.4940   45.8930 F   0  0  0  0  0  0  0  0  0  0  0  0
  -16.5060    7.0680   49.5690 S   0  0  0  0  0  0  0  0  0  0  0  0
  -15.1430    6.6040   49.4060 O   0  0  0  0  0  0  0  0  0  0  0  0
  -16.7800    8.1710   50.4750 O   0  0  0  0  0  0  0  0  0  0  0  0
  -17.4820    5.6820   50.1360 C   0  0  0  0  0  0  0  0  0  0  0  0
  -14.8900    5.0920   44.6440 C   0  0  0  0  0  0  0  0  0  0  0  0
  -14.1370    4.0380   45.4640 C   0  0  0  0  0  0  0  0  0  0  0  0
  -16.2610    4.5620   44.2210 C   0  0  0  0  0  0  0  0  0  0  0  0
  -13.3800    7.5870   42.9040 C   0  0  0  0  0  0  0  0  0  0  0  0
  -13.1540    7.4820   44.2230 C   0  0  0  0  0  0  0  0  0  0  0  0
  -12.2990    7.5860   41.8660 C   0  0  1  0  0  0  0  0  0  0  0  0
  -11.6460    6.3190   41.9390 O   0  0  0  0  0  0  0  0  0  0  0  0
  -12.7480    7.8830   40.4270 C   0  0  0  0  0  0  0  0  0  0  0  0
  -12.4740    9.2920   39.8660 C   0  0  1  0  0  0  0  0  0  0  0  0
  -12.8550    9.3380   38.4780 O   0  0  0  0  0  0  0  0  0  0  0  0
  -13.1620   10.4280   40.6090 C   0  0  0  0  0  0  0  0  0  0  0  0
  -13.9050   11.2690   39.5800 C   0  0  0  0  0  0  0  0  0  0  0  0
  -15.1580   11.1170   39.5740 O   0  0  0  0  0  0  0  0  0  0  0  0
  -13.1760   12.0110   38.8660 O   0  0  0  0  0  0  0  0  0  0  0  0
  2  1  2  0
  3  2  1  0
  4  3  2  0
  5  4  1  0
  6  5  2  0
  6  1  1  0
  7  4  1  0
  8  7  1  0
  9  6  1  0
 10  9  2  0
 11 10  1  0
 12 11  2  0
 13 12  1  0
 14  9  1  0
 14 13  2  0
 15 12  1  0
 16  7  1  0
 17 16  2  0
 18 16  2  0
 19 16  1  0
 20  2  1  0
 21 20  1  0
 22 20  1  0
 24 23  2  0
 24  1  1  0
 25 23  1  0
 25 26  1  6
 27 25  1  0
 28 27  1  0
 28 29  1  6
 30 28  1  0
 31 30  1  0
 32 31  2  0
 33 31  1  0
M  CHG  1  33  -1
M  END
$$$$
