# Supplementary material for: Transformer-Decoder GPT Models for Generating Virtual Screening Libraries of HMG-Coenzyme A Reductase Inhibitors: Effects of Temperature, Prompt Length, and Transfer-Learning Strategies
Source: J Chem Inf Model. 2024 Nov 7;64(22):8464–80. doi: 10.1021/acs.jcim.4c01309 (PMC11600504; doi:10.1021/acs.jcim.4c01309)
Supplement: Supplementary file 3 — ci4c01309_si_003.zip [file ci4c01309_si_003.zip › Datasets/Poses/known_statins_exp_-8.6_5.sdf]

-8.6
     RDKit          3D

 30 32  0  0  0  0  0  0  0  0999 V2000
  -13.9700    7.6520   45.1630 C   0  0  0  0  0  0  0  0  0  0  0  0
  -14.3140    8.7330   45.9680 C   0  0  0  0  0  0  0  0  0  0  0  0
  -15.4170    8.3400   46.7840 C   0  0  0  0  0  0  0  0  0  0  0  0
  -15.7410    7.0250   46.4470 C   0  0  0  0  0  0  0  0  0  0  0  0
  -14.8710    6.6290   45.4300 N   0  0  0  0  0  0  0  0  0  0  0  0
  -16.7850    6.3400   47.1020 C   0  0  0  0  0  0  0  0  0  0  0  0
  -17.5040    7.0060   48.0990 C   0  0  0  0  0  0  0  0  0  0  0  0
  -17.1960    8.3140   48.4470 C   0  0  0  0  0  0  0  0  0  0  0  0
  -16.1560    8.9870   47.8000 C   0  0  0  0  0  0  0  0  0  0  0  0
  -13.6130   10.0110   45.9770 C   0  0  0  0  0  0  0  0  0  0  0  0
  -13.9140   10.9750   45.0040 C   0  0  0  0  0  0  0  0  0  0  0  0
  -13.2580   12.2080   45.0100 C   0  0  0  0  0  0  0  0  0  0  0  0
  -12.3040   12.4720   45.9860 C   0  0  0  0  0  0  0  0  0  0  0  0
  -11.9900   11.5270   46.9540 C   0  0  0  0  0  0  0  0  0  0  0  0
  -12.6480   10.2950   46.9530 C   0  0  0  0  0  0  0  0  0  0  0  0
  -11.6820   13.6580   45.9910 F   0  0  0  0  0  0  0  0  0  0  0  0
  -14.9660    5.3160   44.7740 C   0  0  0  0  0  0  0  0  0  0  0  0
  -14.4890    4.1320   45.6210 C   0  0  0  0  0  0  0  0  0  0  0  0
  -16.3450    5.0760   44.1590 C   0  0  0  0  0  0  0  0  0  0  0  0
  -13.1220    7.7490   42.9070 C   0  0  0  0  0  0  0  0  0  0  0  0
  -12.9370    7.4620   44.2060 C   0  0  0  0  0  0  0  0  0  0  0  0
  -12.1000    7.5480   41.8110 C   0  0  1  0  0  0  0  0  0  0  0  0
  -11.6180    6.2100   41.8450 O   0  0  0  0  0  0  0  0  0  0  0  0
  -12.7310    7.8490   40.4480 C   0  0  0  0  0  0  0  0  0  0  0  0
  -12.4200    9.2240   39.8330 C   0  0  1  0  0  0  0  0  0  0  0  0
  -12.8270    9.1480   38.4480 O   0  0  0  0  0  0  0  0  0  0  0  0
  -13.1550   10.3970   40.4680 C   0  0  0  0  0  0  0  0  0  0  0  0
  -15.2150   11.1490   39.5670 O   0  0  0  0  0  0  0  0  0  0  0  0
  -13.9600   11.2840   39.5250 C   0  0  0  0  0  0  0  0  0  0  0  0
  -13.2600   12.0310   38.7870 O   0  0  0  0  0  0  0  0  0  0  0  0
  2  1  2  0
  3  2  1  0
  4  3  2  0
  5  4  1  0
  5  1  1  0
  6  4  1  0
  7  6  2  0
  8  7  1  0
  9  8  2  0
  9  3  1  0
 10  2  1  0
 11 10  2  0
 12 11  1  0
 13 12  2  0
 14 13  1  0
 15 10  1  0
 15 14  2  0
 16 13  1  0
 17  5  1  0
 18 17  1  0
 19 17  1  0
 21 20  2  0
 21  1  1  0
 22 20  1  0
 22 23  1  6
 24 22  1  0
 25 24  1  0
 25 26  1  6
 27 25  1  0
 29 27  1  0
 29 28  1  0
 30 29  2  0
M  CHG  1  28  -1
M  END
$$$$
