# Supplementary material for: Transformer-Decoder GPT Models for Generating Virtual Screening Libraries of HMG-Coenzyme A Reductase Inhibitors: Effects of Temperature, Prompt Length, and Transfer-Learning Strategies
Source: J Chem Inf Model. 2024 Nov 7;64(22):8464–80. doi: 10.1021/acs.jcim.4c01309 (PMC11600504; doi:10.1021/acs.jcim.4c01309)
Supplement: Supplementary file 3 — ci4c01309_si_003.zip [file ci4c01309_si_003.zip › Datasets/Poses/RDKitDescriptors_10groups_bestSMILES_-5.0_group2.sdf]

-5.0
     RDKit          3D

 12 12  0  0  0  0  0  0  0  0999 V2000
   -1.9390    6.3140   47.9000 C   0  0  0  0  0  0  0  0  0  0  0  0
   -2.5430    7.5510   47.6630 C   0  0  0  0  0  0  0  0  0  0  0  0
   -2.8250    8.4200   48.7250 C   0  0  0  0  0  0  0  0  0  0  0  0
   -2.5030    8.0530   50.0290 C   0  0  0  0  0  0  0  0  0  0  0  0
   -1.9030    6.8230   50.2810 C   0  0  0  0  0  0  0  0  0  0  0  0
   -1.6240    5.9570   49.2180 C   0  0  0  0  0  0  0  0  0  0  0  0
   -2.9210    9.3430   51.6020 I   0  0  0  0  0  0  0  0  0  0  0  0
   -2.4630    4.4250   46.3330 C   0  0  0  0  0  0  0  0  0  0  0  0
   -3.6400    4.2290   46.6210 O   0  0  0  0  0  0  0  0  0  0  0  0
   -1.6270    5.3820   46.8900 N   0  0  0  0  0  0  0  0  0  0  0  0
   -3.2350    2.5280   44.1760 I   0  0  0  0  0  0  0  0  0  0  0  0
   -1.7670    3.5670   45.2900 C   0  0  0  0  0  0  0  0  0  0  0  0
  2  1  2  0
  3  2  1  0
  4  3  2  0
  5  4  1  0
  6  1  1  0
  6  5  2  0
  7  4  1  0
  9  8  2  0
 10  8  1  0
 10  1  1  0
 12 11  1  0
 12  8  1  0
M  END
$$$$
