# Supplementary material for: Transformer-Decoder GPT Models for Generating Virtual Screening Libraries of HMG-Coenzyme A Reductase Inhibitors: Effects of Temperature, Prompt Length, and Transfer-Learning Strategies
Source: J Chem Inf Model. 2024 Nov 7;64(22):8464–80. doi: 10.1021/acs.jcim.4c01309 (PMC11600504; doi:10.1021/acs.jcim.4c01309)
Supplement: Supplementary file 3 — ci4c01309_si_003.zip [file ci4c01309_si_003.zip › Datasets/Poses/RDKitDescriptors_10groups_bestSMILES_-7.3_group4.sdf]

-7.3
     RDKit          3D

 37 40  0  0  0  0  0  0  0  0999 V2000
  -15.4650    7.9370   46.6470 C   0  0  0  0  0  0  0  0  0  0  0  0
  -16.0740    9.0540   47.1020 C   0  0  0  0  0  0  0  0  0  0  0  0
  -15.4850   10.3820   47.1610 C   0  0  0  0  0  0  0  0  0  0  0  0
  -14.1750   10.5840   47.4060 C   0  0  0  0  0  0  0  0  0  0  0  0
  -13.1310    9.5900   47.6710 C   0  0  0  0  0  0  0  0  0  0  0  0
  -13.1040    8.3820   47.0370 C   0  0  0  0  0  0  0  0  0  0  0  0
  -14.1290    7.8840   46.1890 N   0  0  0  0  0  0  0  0  0  0  0  0
  -11.9750    7.4370   47.2910 C   0  0  0  0  0  0  0  0  0  0  0  0
  -12.0830    6.4210   48.2550 C   0  0  0  0  0  0  0  0  0  0  0  0
  -11.0240    5.5390   48.4710 C   0  0  0  0  0  0  0  0  0  0  0  0
   -9.8570    5.6760   47.7290 C   0  0  0  0  0  0  0  0  0  0  0  0
   -9.7250    6.6800   46.7770 C   0  0  0  0  0  0  0  0  0  0  0  0
  -10.7840    7.5640   46.5590 C   0  0  0  0  0  0  0  0  0  0  0  0
   -8.8420    4.8230   47.9330 F   0  0  0  0  0  0  0  0  0  0  0  0
  -12.0370    9.9890   48.5960 C   0  0  0  0  0  0  0  0  0  0  0  0
  -11.9780    9.4440   49.8860 C   0  0  0  0  0  0  0  0  0  0  0  0
  -10.9640    9.8300   50.7650 C   0  0  0  0  0  0  0  0  0  0  0  0
  -10.0160   10.7600   50.3550 C   0  0  0  0  0  0  0  0  0  0  0  0
  -10.0660   11.3200   49.0830 C   0  0  0  0  0  0  0  0  0  0  0  0
  -11.0820   10.9380   48.2040 C   0  0  0  0  0  0  0  0  0  0  0  0
   -9.0400   11.1060   51.2430 O   0  0  0  0  0  0  0  0  0  0  0  0
  -16.4390   11.4910   46.9250 C   0  0  0  0  0  0  0  0  0  0  0  0
  -16.0420   12.9150   47.2330 C   0  0  0  0  0  0  0  0  0  0  0  0
  -17.0460   12.2200   48.1010 C   0  0  0  0  0  0  0  0  0  0  0  0
  -18.1100    7.0160   47.1100 Br  0  0  0  0  0  0  0  0  0  0  0  0
  -16.2470    6.6370   46.6430 C   0  0  0  0  0  0  0  0  0  0  0  0
  -13.8210    7.3510   44.9260 C   0  0  0  0  0  0  0  0  0  0  0  0
  -13.2310    7.9410   43.8710 C   0  0  0  0  0  0  0  0  0  0  0  0
  -12.9100    7.2920   42.5490 C   0  0  1  0  0  0  0  0  0  0  0  0
  -14.0990    6.7950   41.9450 O   0  0  0  0  0  0  0  0  0  0  0  0
  -12.1760    8.2790   41.6250 C   0  0  0  0  0  0  0  0  0  0  0  0
  -12.9680    9.5830   41.4530 C   0  0  1  0  0  0  0  0  0  0  0  0
  -12.1580   10.6870   41.8760 O   0  0  0  0  0  0  0  0  0  0  0  0
  -13.4960    9.7980   40.0390 C   0  0  0  0  0  0  0  0  0  0  0  0
  -13.5320   11.2740   39.6650 C   0  0  0  0  0  0  0  0  0  0  0  0
  -12.5350   11.6640   38.9880 O   0  0  0  0  0  0  0  0  0  0  0  0
  -14.5400   11.9100   40.0720 O   0  0  0  0  0  0  0  0  0  0  0  0
  2  1  2  0
  3  2  1  0
  4  3  2  0
  5  4  1  0
  6  5  2  0
  7  6  1  0
  7  1  1  0
  8  6  1  0
  9  8  2  0
 10  9  1  0
 11 10  2  0
 12 11  1  0
 13  8  1  0
 13 12  2  0
 14 11  1  0
 15  5  1  0
 16 15  2  0
 17 16  1  0
 18 17  2  0
 19 18  1  0
 20 15  1  0
 20 19  2  0
 21 18  1  0
 22  3  1  0
 23 22  1  0
 24 22  1  0
 24 23  1  0
 26 25  1  0
 26  1  1  0
 27  7  1  0
 28 27  2  0
 29 28  1  0
 29 30  1  6
 31 29  1  0
 32 31  1  0
 32 33  1  6
 34 32  1  0
 35 34  1  0
 36 35  2  0
 37 35  1  0
M  CHG  1  37  -1
M  END
$$$$
