# Supplementary material for: Transformer-Decoder GPT Models for Generating Virtual Screening Libraries of HMG-Coenzyme A Reductase Inhibitors: Effects of Temperature, Prompt Length, and Transfer-Learning Strategies
Source: J Chem Inf Model. 2024 Nov 7;64(22):8464–80. doi: 10.1021/acs.jcim.4c01309 (PMC11600504; doi:10.1021/acs.jcim.4c01309)
Supplement: Supplementary file 3 — ci4c01309_si_003.zip [file ci4c01309_si_003.zip › Datasets/Poses/RDKitDescriptors_10groups_bestSMILES_-7.4_group3.sdf]

-7.4
     RDKit          3D

 31 32  0  0  0  0  0  0  0  0999 V2000
  -14.1850    7.7180   47.1970 C   0  0  1  0  0  0  0  0  0  0  0  0
  -14.6940    7.4800   48.6260 C   0  0  0  0  0  0  0  0  0  0  0  0
  -16.2240    7.4770   48.7420 C   0  0  1  0  0  0  0  0  0  0  0  0
  -16.7910    8.8790   48.9790 C   0  0  0  0  0  0  0  0  0  0  0  0
  -16.8980    6.8520   47.5510 C   0  0  0  0  0  0  0  0  0  0  0  0
  -16.2680    6.4790   46.4230 C   0  0  0  0  0  0  0  0  0  0  0  0
  -14.7560    6.6400   46.2270 C   0  0  1  0  0  0  0  0  0  0  0  0
  -14.4050    6.9160   44.7340 C   0  0  2  0  0  0  0  0  0  0  0  0
  -15.0740    5.8900   43.7660 C   0  0  2  0  0  0  0  0  0  0  0  0
  -16.5130    5.6370   44.1360 C   0  0  0  0  0  0  0  0  0  0  0  0
  -17.0380    5.9140   45.3340 C   0  0  0  0  0  0  0  0  0  0  0  0
  -14.3770    4.5370   43.6240 C   0  0  0  0  0  0  0  0  0  0  0  0
  -14.5430    9.0310   46.7200 O   0  0  0  0  0  0  0  0  0  0  0  0
  -13.5680    9.9890   46.7720 C   0  0  0  0  0  0  0  0  0  0  0  0
  -12.4050    9.7840   47.0980 O   0  0  0  0  0  0  0  0  0  0  0  0
  -14.1620   11.3520   46.4020 C   0  0  2  0  0  0  0  0  0  0  0  0
  -16.4330   12.0780   47.2430 C   0  0  0  0  0  0  0  0  0  0  0  0
  -15.6710   11.2910   46.4710 C   0  0  0  0  0  0  0  0  0  0  0  0
  -13.7540   11.7500   45.0400 C   0  0  0  0  0  0  0  0  0  0  0  0
  -13.4260   12.0800   43.9320 C   0  0  0  0  0  0  0  0  0  0  0  0
  -12.9010    7.1370   44.4320 C   0  0  0  0  0  0  0  0  0  0  0  0
  -12.5300    8.2750   43.4660 C   0  0  0  0  0  0  0  0  0  0  0  0
  -11.9830    7.7310   42.1360 C   0  0  1  0  0  0  0  0  0  0  0  0
  -11.7820    6.3230   42.2740 O   0  0  0  0  0  0  0  0  0  0  0  0
  -12.9630    8.0180   40.9920 C   0  0  0  0  0  0  0  0  0  0  0  0
  -12.6140    9.2390   40.1270 C   0  0  1  0  0  0  0  0  0  0  0  0
  -13.0960    9.0080   38.7970 O   0  0  0  0  0  0  0  0  0  0  0  0
  -13.1250   10.5840   40.6340 C   0  0  0  0  0  0  0  0  0  0  0  0
  -13.9280   11.2980   39.5520 C   0  0  0  0  0  0  0  0  0  0  0  0
  -15.1790   11.1220   39.6190 O   0  0  0  0  0  0  0  0  0  0  0  0
  -13.2470   11.9870   38.7460 O   0  0  0  0  0  0  0  0  0  0  0  0
  2  1  1  0
  3  2  1  0
  3  4  1  6
  5  3  1  0
  6  5  2  0
  7  6  1  6
  7  1  1  0
  8  7  1  0
  9  8  1  0
 10  9  1  0
 11 10  2  0
 11  6  1  0
  9 12  1  1
  1 13  1  6
 14 13  1  0
 15 14  2  0
 16 14  1  0
 18 17  2  0
 18 16  1  0
 16 19  1  6
 20 19  3  0
  8 21  1  1
 22 21  1  0
 23 22  1  0
 23 24  1  1
 25 23  1  0
 26 25  1  0
 26 27  1  6
 28 26  1  0
 29 28  1  0
 30 29  2  0
 31 29  1  0
M  CHG  1  31  -1
M  END
$$$$
