# Supplementary material for: Transformer-Decoder GPT Models for Generating Virtual Screening Libraries of HMG-Coenzyme A Reductase Inhibitors: Effects of Temperature, Prompt Length, and Transfer-Learning Strategies
Source: J Chem Inf Model. 2024 Nov 7;64(22):8464–80. doi: 10.1021/acs.jcim.4c01309 (PMC11600504; doi:10.1021/acs.jcim.4c01309)
Supplement: Supplementary file 3 — ci4c01309_si_003.zip [file ci4c01309_si_003.zip › Datasets/Poses/RDKitDescriptors_10groups_bestSMILES_-7.5_group1.sdf]

-7.5
     RDKit          3D

 32 36  0  0  0  0  0  0  0  0999 V2000
  -28.5800    1.9680   52.3770 C   0  0  1  0  0  0  0  0  0  0  0  0
  -28.5580    2.4220   53.8700 C   0  0  0  0  0  0  0  0  0  0  0  0
  -27.4290    1.6370   54.5650 C   0  0  0  0  0  0  0  0  0  0  0  0
  -26.6990    0.9090   53.4370 C   0  0  2  0  0  0  0  0  0  0  0  0
  -27.8250    0.5800   52.4370 C   0  0  1  0  0  0  0  0  0  0  0  0
  -28.7790   -0.5330   52.9590 C   0  0  0  0  0  0  0  0  0  0  0  0
  -27.1400    0.1210   51.1400 C   0  0  0  0  0  0  0  0  0  0  0  0
  -26.1400   -1.0610   51.3180 C   0  0  1  0  0  0  0  0  0  0  0  0
  -25.2190   -0.9560   52.5590 C   0  0  0  0  0  0  0  0  0  0  0  0
  -23.9380   -1.4190   52.5500 C   0  0  0  0  0  0  0  0  0  0  0  0
  -23.2580   -1.9590   51.2960 C   0  0  0  0  0  0  0  0  0  0  0  0
  -22.1870   -3.0060   51.5530 C   0  0  0  0  0  0  0  0  0  0  0  0
  -21.2410   -2.5250   52.6130 C   0  0  0  0  0  0  0  0  0  0  0  0
  -20.0350   -2.7550   52.5860 O   0  0  0  0  0  0  0  0  0  0  0  0
  -21.8340   -1.8490   53.7840 C   0  0  0  0  0  0  0  0  0  0  0  0
  -23.1040   -1.4090   53.7610 C   0  0  0  0  0  0  0  0  0  0  0  0
  -23.7220   -0.9210   55.0440 C   0  0  0  0  0  0  0  0  0  0  0  0
  -24.7330    0.1790   54.7930 C   0  0  0  0  0  0  0  0  0  0  0  0
  -25.8210   -0.2940   53.8130 C   0  0  1  0  0  0  0  0  0  0  0  0
  -26.7970   -2.4320   51.1260 C   0  0  0  0  0  0  0  0  0  0  0  0
  -27.5440   -2.6810   49.9690 C   0  0  0  0  0  0  0  0  0  0  0  0
  -28.1500   -3.9270   49.7420 C   0  0  0  0  0  0  0  0  0  0  0  0
  -28.0480   -4.9900   50.6540 C   0  0  0  0  0  0  0  0  0  0  0  0
  -27.2710   -4.7330   51.7940 C   0  0  0  0  0  0  0  0  0  0  0  0
  -26.6610   -3.4890   52.0300 C   0  0  0  0  0  0  0  0  0  0  0  0
  -28.6410   -6.2360   50.4170 N   0  0  0  0  0  0  0  0  0  0  0  0
  -29.2450   -6.9530   51.5390 C   0  0  0  0  0  0  0  0  0  0  0  0
  -28.1140   -7.0770   49.3430 C   0  0  0  0  0  0  0  0  0  0  0  0
  -29.9810    1.8200   51.8970 C   0  0  0  0  0  0  0  0  0  0  0  0
  -31.1070    1.6970   51.5000 C   0  0  0  0  0  0  0  0  0  0  0  0
  -27.8880    3.0320   51.4730 C   0  0  0  0  0  0  0  0  0  0  0  0
  -27.8870    4.3250   52.0810 O   0  0  0  0  0  0  0  0  0  0  0  0
  2  1  1  0
  3  2  1  0
  4  3  1  1
  5  1  1  0
  5  4  1  0
  5  6  1  1
  7  5  1  0
  8  7  1  0
  9  8  1  0
 10  9  2  0
 11 10  1  0
 12 11  1  0
 13 12  1  0
 14 13  2  0
 15 13  1  0
 16 15  2  0
 16 10  1  0
 17 16  1  0
 18 17  1  0
 19  9  1  0
 19  4  1  0
 19 18  1  1
  8 20  1  1
 21 20  2  0
 22 21  1  0
 23 22  2  0
 24 23  1  0
 25 24  2  0
 25 20  1  0
 26 23  1  0
 27 26  1  0
 28 26  1  0
  1 29  1  6
 30 29  3  0
 31  1  1  0
 32 31  1  0
M  END
$$$$
