# Supplementary material for: Transformer-Decoder GPT Models for Generating Virtual Screening Libraries of HMG-Coenzyme A Reductase Inhibitors: Effects of Temperature, Prompt Length, and Transfer-Learning Strategies
Source: J Chem Inf Model. 2024 Nov 7;64(22):8464–80. doi: 10.1021/acs.jcim.4c01309 (PMC11600504; doi:10.1021/acs.jcim.4c01309)
Supplement: Supplementary file 3 — ci4c01309_si_003.zip [file ci4c01309_si_003.zip › Datasets/Poses/RDKitDescriptors_10groups_bestSMILES_-8.0_group9.sdf]

-8.0
     RDKit          3D

 45 48  0  0  0  0  0  0  0  0999 V2000
  -15.0490    6.8840   46.6510 C   0  0  0  0  0  0  0  0  0  0  0  0
  -14.9020    8.2370   46.9650 C   0  0  0  0  0  0  0  0  0  0  0  0
  -14.0290    8.7940   45.9770 C   0  0  0  0  0  0  0  0  0  0  0  0
  -13.7300    7.7790   45.0790 C   0  0  0  0  0  0  0  0  0  0  0  0
  -14.6600    6.7790   45.3240 N   0  0  0  0  0  0  0  0  0  0  0  0
  -13.4340   10.1180   45.9250 C   0  0  0  0  0  0  0  0  0  0  0  0
  -13.8510   11.0590   44.9740 C   0  0  0  0  0  0  0  0  0  0  0  0
  -13.2580   12.3220   44.9330 C   0  0  0  0  0  0  0  0  0  0  0  0
  -12.2480   12.6340   45.8350 C   0  0  0  0  0  0  0  0  0  0  0  0
  -11.8170   11.7080   46.7790 C   0  0  0  0  0  0  0  0  0  0  0  0
  -12.4090   10.4450   46.8230 C   0  0  0  0  0  0  0  0  0  0  0  0
  -11.6780   13.8450   45.7920 F   0  0  0  0  0  0  0  0  0  0  0  0
  -15.4090    8.8330   48.1970 C   0  0  0  0  0  0  0  0  0  0  0  0
  -16.5980    9.5730   48.2050 C   0  0  0  0  0  0  0  0  0  0  0  0
  -17.0660   10.1450   49.3900 C   0  0  0  0  0  0  0  0  0  0  0  0
  -16.3490    9.9840   50.5740 C   0  0  0  0  0  0  0  0  0  0  0  0
  -15.1650    9.2500   50.5770 C   0  0  0  0  0  0  0  0  0  0  0  0
  -14.6970    8.6760   49.3940 C   0  0  0  0  0  0  0  0  0  0  0  0
  -16.6950    5.8380   47.9750 N   0  0  0  0  0  0  0  0  0  0  0  0
  -15.3940    5.7590   47.5020 C   0  0  0  0  0  0  0  0  0  0  0  0
  -14.6050    4.9170   47.9130 O   0  0  0  0  0  0  0  0  0  0  0  0
  -16.9030    5.7330   49.4050 C   0  0  0  0  0  0  0  0  0  0  0  0
  -20.5130    7.7530   50.6400 C   0  0  0  0  0  0  0  0  0  0  0  0
  -20.3040    7.4700   49.2880 C   0  0  0  0  0  0  0  0  0  0  0  0
  -19.1090    6.8690   48.8780 C   0  0  0  0  0  0  0  0  0  0  0  0
  -18.1040    6.5720   49.8080 C   0  0  0  0  0  0  0  0  0  0  0  0
  -18.2830    6.9700   51.1420 C   0  0  0  0  0  0  0  0  0  0  0  0
  -19.4810    7.5570   51.5540 C   0  0  0  0  0  0  0  0  0  0  0  0
  -21.6930    8.2200   51.1540 O   0  0  0  0  0  0  0  0  0  0  0  0
  -21.5850    9.5140   51.7370 C   0  0  0  0  0  0  0  0  0  0  0  0
  -21.4810   10.5690   50.7490 N   0  0  0  0  0  0  0  0  0  0  0  0
  -15.1490    5.8310   44.3180 C   0  0  0  0  0  0  0  0  0  0  0  0
  -16.6730    5.6840   44.3340 C   0  0  0  0  0  0  0  0  0  0  0  0
  -14.4330    4.4870   44.3040 C   0  0  0  0  0  0  0  0  0  0  0  0
  -12.6310    7.6570   44.0670 C   0  0  0  0  0  0  0  0  0  0  0  0
  -12.9990    8.0890   42.6540 C   0  0  0  0  0  0  0  0  0  0  0  0
  -12.0240    7.5160   41.6120 C   0  0  1  0  0  0  0  0  0  0  0  0
  -11.7000    6.1390   41.8740 O   0  0  0  0  0  0  0  0  0  0  0  0
  -12.4780    7.7180   40.1580 C   0  0  0  0  0  0  0  0  0  0  0  0
  -12.2170    9.0720   39.4630 C   0  0  1  0  0  0  0  0  0  0  0  0
  -12.7700    8.9940   38.1420 O   0  0  0  0  0  0  0  0  0  0  0  0
  -12.6760   10.3810   40.1030 C   0  0  0  0  0  0  0  0  0  0  0  0
  -13.1710   11.4680   39.1850 C   0  0  0  0  0  0  0  0  0  0  0  0
  -14.4210   11.4790   38.9420 O   0  0  0  0  0  0  0  0  0  0  0  0
  -12.3120   12.1500   38.5600 O   0  0  0  0  0  0  0  0  0  0  0  0
  2  1  2  0
  3  2  1  0
  4  3  2  0
  5  4  1  0
  5  1  1  0
  6  3  1  0
  7  6  2  0
  8  7  1  0
  9  8  2  0
 10  9  1  0
 11  6  1  0
 11 10  2  0
 12  9  1  0
 13  2  1  0
 14 13  2  0
 15 14  1  0
 16 15  2  0
 17 16  1  0
 18 13  1  0
 18 17  2  0
 20 19  1  0
 20  1  1  0
 21 20  2  0
 22 19  1  0
 24 23  2  0
 25 24  1  0
 26 25  2  0
 26 22  1  0
 27 26  1  0
 28 27  2  0
 28 23  1  0
 29 23  1  0
 30 29  1  0
 31 30  1  0
 32  5  1  0
 33 32  1  0
 34 32  1  0
 35  4  1  0
 36 35  1  0
 37 36  1  0
 37 38  1  1
 39 37  1  0
 40 39  1  0
 40 41  1  6
 42 40  1  0
 43 42  1  0
 44 43  2  0
 45 43  1  0
M  CHG  2  31   1  45  -1
M  END
$$$$
