# Supplementary material for: Transformer-Decoder GPT Models for Generating Virtual Screening Libraries of HMG-Coenzyme A Reductase Inhibitors: Effects of Temperature, Prompt Length, and Transfer-Learning Strategies
Source: J Chem Inf Model. 2024 Nov 7;64(22):8464–80. doi: 10.1021/acs.jcim.4c01309 (PMC11600504; doi:10.1021/acs.jcim.4c01309)
Supplement: Supplementary file 3 — ci4c01309_si_003.zip [file ci4c01309_si_003.zip › Datasets/Poses/RDKitDescriptors_10groups_bestSMILES_-8.3_group6.sdf]

-8.3
     RDKit          3D

 43 45  0  0  0  0  0  0  0  0999 V2000
  -21.1550    2.9500   50.6230 C   0  0  0  0  0  0  0  0  0  0  0  0
  -21.0980    3.9580   49.7350 C   0  0  0  0  0  0  0  0  0  0  0  0
  -23.5000    3.7170   52.4910 C   0  0  0  0  0  0  0  0  0  0  0  0
  -23.3990    2.4690   51.6470 C   0  0  0  0  0  0  0  0  0  0  0  0
  -22.3570    2.1690   50.8420 C   0  0  0  0  0  0  0  0  0  0  0  0
  -24.5180    1.5200   51.7120 C   0  0  0  0  0  0  0  0  0  0  0  0
  -24.7930    0.5400   50.8350 C   0  0  0  0  0  0  0  0  0  0  0  0
  -25.9280   -0.3500   50.9890 C   0  0  0  0  0  0  0  0  0  0  0  0
  -27.2310   -0.0710   50.7650 C   0  0  0  0  0  0  0  0  0  0  0  0
  -27.7550    1.2650   50.2980 C   0  0  0  0  0  0  0  0  0  0  0  0
  -28.2120   -1.1360   50.9880 C   0  0  0  0  0  0  0  0  0  0  0  0
  -28.0700   -2.2000   51.7980 C   0  0  0  0  0  0  0  0  0  0  0  0
  -29.1370   -3.2650   51.9880 C   0  0  2  0  0  0  0  0  0  0  0  0
  -29.6630   -3.2830   53.4260 C   0  0  0  0  0  0  0  0  0  0  0  0
  -29.9850   -4.4320   54.0510 C   0  0  0  0  0  0  0  0  0  0  0  0
  -29.8910   -5.7890   53.4300 C   0  0  2  0  0  0  0  0  0  0  0  0
  -29.7070   -5.7300   51.9120 C   0  0  0  0  0  0  0  0  0  0  0  0
  -28.6580   -4.6780   51.4810 C   0  0  0  0  0  0  0  0  0  0  0  0
  -28.5730   -4.6860   49.9390 C   0  0  0  0  0  0  0  0  0  0  0  0
  -27.2700   -5.0780   52.0320 C   0  0  0  0  0  0  0  0  0  0  0  0
  -29.8980   -1.9590   54.1050 C   0  0  0  0  0  0  0  0  0  0  0  0
  -31.0980   -6.4810   53.7300 O   0  0  0  0  0  0  0  0  0  0  0  0
  -19.8970    4.7390   49.5160 C   0  0  0  0  0  0  0  0  0  0  0  0
  -19.6850    6.0330   49.8370 C   0  0  0  0  0  0  0  0  0  0  0  0
  -20.6990    6.9270   50.5080 C   0  0  0  0  0  0  0  0  0  0  0  0
  -18.3780    6.6210   49.5160 C   0  0  0  0  0  0  0  0  0  0  0  0
  -18.0180    7.1900   48.3520 C   0  0  0  0  0  0  0  0  0  0  0  0
  -16.6930    7.7380   48.1310 C   0  0  0  0  0  0  0  0  0  0  0  0
  -15.8490    7.4570   47.1140 C   0  0  0  0  0  0  0  0  0  0  0  0
  -16.1740    6.5210   45.9730 C   0  0  0  0  0  0  0  0  0  0  0  0
  -14.4610    8.0700   46.9800 C   0  0  1  0  0  0  0  0  0  0  0  0
  -13.9560    8.3190   45.6020 C   0  0  0  0  0  0  0  0  0  0  0  0
  -13.8760    9.6330   45.3650 C   0  0  0  0  0  0  0  0  0  0  0  0
  -14.3710   10.3780   46.5650 C   0  0  2  0  0  0  0  0  0  0  0  0
  -14.4510    9.3750   47.6040 O   0  0  0  0  0  0  0  0  0  0  0  0
  -15.7720   10.9780   46.4110 C   0  0  0  0  0  0  0  0  0  0  0  0
  -13.3210   11.4170   46.9510 C   0  0  0  0  0  0  0  0  0  0  0  0
  -13.0190   12.4030   45.8150 C   0  0  2  0  0  0  0  0  0  0  0  0
  -13.3280   11.8890   44.3960 C   0  0  0  0  0  0  0  0  0  0  0  0
  -13.2200   10.3530   44.2100 C   0  0  0  0  0  0  0  0  0  0  0  0
  -11.7310    9.9530   44.1250 C   0  0  0  0  0  0  0  0  0  0  0  0
  -13.9070    9.9660   42.8870 C   0  0  0  0  0  0  0  0  0  0  0  0
  -11.6450   12.7900   45.8760 O   0  0  0  0  0  0  0  0  0  0  0  0
  2  1  2  0
  4  3  1  0
  5  4  2  0
  5  1  1  0
  6  4  1  0
  7  6  2  0
  8  7  1  0
  9  8  2  0
 10  9  1  0
 11  9  1  0
 12 11  2  0
 13 12  1  1
 14 13  1  0
 15 14  2  0
 16 15  1  0
 17 16  1  0
 18 17  1  0
 18 13  1  0
 19 18  1  0
 20 18  1  0
 21 14  1  0
 16 22  1  6
 23  2  1  0
 24 23  2  0
 25 24  1  0
 26 24  1  0
 27 26  2  0
 28 27  1  0
 29 28  2  0
 30 29  1  0
 31 29  1  6
 32 31  1  0
 33 32  2  0
 34 33  1  0
 35 34  1  0
 35 31  1  0
 34 36  1  6
 37 34  1  0
 38 37  1  0
 39 38  1  0
 40 33  1  0
 40 39  1  0
 41 40  1  0
 42 40  1  0
 38 43  1  6
M  END
$$$$
