# Supplementary material for: Transformer-Decoder GPT Models for Generating Virtual Screening Libraries of HMG-Coenzyme A Reductase Inhibitors: Effects of Temperature, Prompt Length, and Transfer-Learning Strategies
Source: J Chem Inf Model. 2024 Nov 7;64(22):8464–80. doi: 10.1021/acs.jcim.4c01309 (PMC11600504; doi:10.1021/acs.jcim.4c01309)
Supplement: Supplementary file 3 — ci4c01309_si_003.zip [file ci4c01309_si_003.zip › Datasets/Poses/RDKitDescriptors_10groups_bestSMILES_-8.4_group5.sdf]

-8.4
     RDKit          3D

 45 48  0  0  0  0  0  0  0  0999 V2000
  -14.6130    6.7450   45.2080 C   0  0  0  0  0  0  0  0  0  0  0  0
  -14.3900    7.8670   45.9930 C   0  0  0  0  0  0  0  0  0  0  0  0
  -15.5620    8.1100   46.7550 C   0  0  0  0  0  0  0  0  0  0  0  0
  -16.4780    7.1050   46.4570 C   0  0  0  0  0  0  0  0  0  0  0  0
  -15.8960    6.2770   45.5000 N   0  0  0  0  0  0  0  0  0  0  0  0
  -13.1670    8.6530   45.9430 C   0  0  0  0  0  0  0  0  0  0  0  0
  -12.0180    8.1990   46.6010 C   0  0  0  0  0  0  0  0  0  0  0  0
  -10.8370    8.9390   46.5370 C   0  0  0  0  0  0  0  0  0  0  0  0
  -10.8120   10.1260   45.8130 C   0  0  0  0  0  0  0  0  0  0  0  0
  -11.9440   10.5890   45.1520 C   0  0  0  0  0  0  0  0  0  0  0  0
  -13.1270    9.8500   45.2140 C   0  0  0  0  0  0  0  0  0  0  0  0
   -9.6770   10.8350   45.7480 F   0  0  0  0  0  0  0  0  0  0  0  0
  -15.8230    9.1890   47.7020 C   0  0  0  0  0  0  0  0  0  0  0  0
  -16.3360   10.4110   47.2490 C   0  0  0  0  0  0  0  0  0  0  0  0
  -16.5770   11.4510   48.1490 C   0  0  0  0  0  0  0  0  0  0  0  0
  -16.3060   11.2760   49.5060 C   0  0  0  0  0  0  0  0  0  0  0  0
  -15.8000   10.0600   49.9640 C   0  0  0  0  0  0  0  0  0  0  0  0
  -15.5630    9.0190   49.0670 C   0  0  0  0  0  0  0  0  0  0  0  0
  -17.8030    6.9330   47.0350 C   0  0  0  0  0  0  0  0  0  0  0  0
  -18.8270    7.2230   46.4310 O   0  0  0  0  0  0  0  0  0  0  0  0
  -17.7420    6.4250   48.3200 N   0  0  0  0  0  0  0  0  0  0  0  0
  -18.8060    6.1240   49.1890 C   0  0  0  0  0  0  0  0  0  0  0  0
  -19.5800    7.0870   49.8410 C   0  0  0  0  0  0  0  0  0  0  0  0
  -20.6290    6.7050   50.6840 C   0  0  0  0  0  0  0  0  0  0  0  0
  -20.9100    5.3500   50.8680 C   0  0  0  0  0  0  0  0  0  0  0  0
  -20.1390    4.3750   50.2360 C   0  0  0  0  0  0  0  0  0  0  0  0
  -19.0930    4.7670   49.3970 C   0  0  0  0  0  0  0  0  0  0  0  0
  -22.2300    4.8740   51.9430 S   0  0  0  0  0  0  0  0  0  0  0  0
  -22.6310    3.5210   51.6390 O   0  0  0  0  0  0  0  0  0  0  0  0
  -23.1830    5.9560   52.0420 O   0  0  0  0  0  0  0  0  0  0  0  0
  -21.4590    4.8110   53.4310 N   0  0  0  0  0  0  0  0  0  0  0  0
  -16.5060    5.0640   44.9240 C   0  0  0  0  0  0  0  0  0  0  0  0
  -15.5690    3.8570   44.9610 C   0  0  0  0  0  0  0  0  0  0  0  0
  -17.1200    5.2780   43.5370 C   0  0  0  0  0  0  0  0  0  0  0  0
  -13.6860    6.1170   44.1940 C   0  0  0  0  0  0  0  0  0  0  0  0
  -13.7780    6.8100   42.8280 C   0  0  0  0  0  0  0  0  0  0  0  0
  -12.4300    7.3040   42.2720 C   0  0  1  0  0  0  0  0  0  0  0  0
  -11.5150    6.1980   42.2280 O   0  0  0  0  0  0  0  0  0  0  0  0
  -12.4800    7.9580   40.8830 C   0  0  0  0  0  0  0  0  0  0  0  0
  -12.9530    9.4130   40.9060 C   0  0  1  0  0  0  0  0  0  0  0  0
  -11.8280   10.2570   41.1600 O   0  0  0  0  0  0  0  0  0  0  0  0
  -13.6040    9.8060   39.5850 C   0  0  0  0  0  0  0  0  0  0  0  0
  -13.4960   11.3260   39.5820 C   0  0  0  0  0  0  0  0  0  0  0  0
  -12.5500   11.7820   38.8760 O   0  0  0  0  0  0  0  0  0  0  0  0
  -14.3240   11.9250   40.3200 O   0  0  0  0  0  0  0  0  0  0  0  0
  2  1  2  0
  3  2  1  0
  4  3  2  0
  5  4  1  0
  5  1  1  0
  6  2  1  0
  7  6  2  0
  8  7  1  0
  9  8  2  0
 10  9  1  0
 11 10  2  0
 11  6  1  0
 12  9  1  0
 13  3  1  0
 14 13  2  0
 15 14  1  0
 16 15  2  0
 17 16  1  0
 18 13  1  0
 18 17  2  0
 19  4  1  0
 20 19  2  0
 21 19  1  0
 22 21  1  0
 23 22  2  0
 24 23  1  0
 25 24  2  0
 26 25  1  0
 27 26  2  0
 27 22  1  0
 28 25  1  0
 29 28  2  0
 30 28  2  0
 31 28  1  0
 32  5  1  0
 33 32  1  0
 34 32  1  0
 35  1  1  0
 36 35  1  0
 37 36  1  0
 37 38  1  6
 39 37  1  0
 40 39  1  0
 40 41  1  6
 42 40  1  0
 43 42  1  0
 44 43  2  0
 45 43  1  0
M  CHG  1  45  -1
M  END
$$$$
