# Supplementary material for: Transformer-Decoder GPT Models for Generating Virtual Screening Libraries of HMG-Coenzyme A Reductase Inhibitors: Effects of Temperature, Prompt Length, and Transfer-Learning Strategies
Source: J Chem Inf Model. 2024 Nov 7;64(22):8464–80. doi: 10.1021/acs.jcim.4c01309 (PMC11600504; doi:10.1021/acs.jcim.4c01309)
Supplement: Supplementary file 3 — ci4c01309_si_003.zip [file ci4c01309_si_003.zip › Datasets/Poses/RDKitDescriptors_10groups_bestSMILES_-8.6_group0.sdf]

-8.6
     RDKit          3D

 42 47  0  0  0  0  0  0  0  0999 V2000
  -12.7750    6.8980   47.1080 C   0  0  0  0  0  0  0  0  0  0  0  0
  -12.9060    5.5230   46.7720 C   0  0  0  0  0  0  0  0  0  0  0  0
  -14.1000    4.9990   46.3020 C   0  0  0  0  0  0  0  0  0  0  0  0
  -15.2080    5.8110   46.1490 C   0  0  0  0  0  0  0  0  0  0  0  0
  -15.1270    7.1550   46.4780 C   0  0  0  0  0  0  0  0  0  0  0  0
  -13.9210    7.7250   46.9670 C   0  0  0  0  0  0  0  0  0  0  0  0
   -7.5260    4.8670   46.0400 C   0  0  0  0  0  0  0  0  0  0  0  0
   -8.4000    5.9420   45.9600 C   0  0  0  0  0  0  0  0  0  0  0  0
   -9.4330    6.0720   46.8910 C   0  0  0  0  0  0  0  0  0  0  0  0
  -10.2900    7.1190   46.6650 O   0  0  0  0  0  0  0  0  0  0  0  0
  -11.3720    7.3160   47.5940 C   0  0  2  0  0  0  0  0  0  0  0  0
  -10.9900    6.8410   49.0180 C   0  0  2  0  0  0  0  0  0  0  0  0
  -10.6290    5.3640   48.9760 C   0  0  0  0  0  0  0  0  0  0  0  0
   -9.5650    5.1510   47.9410 C   0  0  0  0  0  0  0  0  0  0  0  0
   -8.6910    4.0560   47.9770 C   0  0  0  0  0  0  0  0  0  0  0  0
   -7.6670    3.9150   47.0410 C   0  0  0  0  0  0  0  0  0  0  0  0
   -6.5490    4.7650   45.0930 O   0  0  0  0  0  0  0  0  0  0  0  0
   -8.7860    3.0660   48.9150 O   0  0  0  0  0  0  0  0  0  0  0  0
  -11.9800    7.1010   50.0110 O   0  0  0  0  0  0  0  0  0  0  0  0
  -13.9980    9.1530   47.3360 C   0  0  0  0  0  0  0  0  0  0  0  0
  -14.1890    9.5540   48.6710 C   0  0  0  0  0  0  0  0  0  0  0  0
  -14.2220   10.9020   49.0230 C   0  0  0  0  0  0  0  0  0  0  0  0
  -14.0540   11.8720   48.0410 C   0  0  0  0  0  0  0  0  0  0  0  0
  -13.8120   11.5270   46.7060 C   0  0  0  0  0  0  0  0  0  0  0  0
  -13.7950   10.1620   46.3670 C   0  0  0  0  0  0  0  0  0  0  0  0
  -13.5430    9.7310   45.0840 O   0  0  0  0  0  0  0  0  0  0  0  0
  -13.8140   10.6880   44.0570 C   0  0  1  0  0  0  0  0  0  0  0  0
  -13.0760   12.0070   44.3390 C   0  0  2  0  0  0  0  0  0  0  0  0
  -13.6060   12.5770   45.6530 C   0  0  0  0  0  0  0  0  0  0  0  0
  -13.3770   10.0810   42.7300 C   0  0  0  0  0  0  0  0  0  0  0  0
  -13.8680   10.5790   41.5070 C   0  0  0  0  0  0  0  0  0  0  0  0
  -13.4940    9.9930   40.2950 C   0  0  0  0  0  0  0  0  0  0  0  0
  -12.6280    8.9120   40.3060 C   0  0  0  0  0  0  0  0  0  0  0  0
  -12.1270    8.4120   41.5050 C   0  0  0  0  0  0  0  0  0  0  0  0
  -12.4960    8.9850   42.7170 C   0  0  0  0  0  0  0  0  0  0  0  0
  -11.2740    7.3450   41.4410 O   0  0  0  0  0  0  0  0  0  0  0  0
  -12.2650    8.3370   39.1230 O   0  0  0  0  0  0  0  0  0  0  0  0
  -14.3500    8.6060   49.6480 O   0  0  0  0  0  0  0  0  0  0  0  0
  -13.2870   12.9880   43.3160 O   0  0  0  0  0  0  0  0  0  0  0  0
  -14.1450   13.1700   48.4610 O   0  0  0  0  0  0  0  0  0  0  0  0
  -14.1750    3.6720   45.9890 O   0  0  0  0  0  0  0  0  0  0  0  0
  -16.3600    5.2440   45.6780 O   0  0  0  0  0  0  0  0  0  0  0  0
  2  1  2  0
  3  2  1  0
  4  3  2  0
  5  4  1  0
  6  5  2  0
  6  1  1  0
  8  7  2  0
  9  8  1  0
 10  9  1  0
 11  1  1  6
 11 10  1  0
 12 11  1  0
 13 12  1  0
 14 13  1  0
 14  9  2  0
 15 14  1  0
 16 15  2  0
 16  7  1  0
 17  7  1  0
 18 15  1  0
 12 19  1  1
 20  6  1  0
 21 20  2  0
 22 21  1  0
 23 22  2  0
 24 23  1  0
 25 20  1  0
 25 24  2  0
 26 25  1  0
 27 26  1  0
 28 27  1  0
 29 28  1  0
 29 24  1  0
 27 30  1  6
 31 30  2  0
 32 31  1  0
 33 32  2  0
 34 33  1  0
 35 34  2  0
 35 30  1  0
 36 34  1  0
 37 33  1  0
 38 21  1  0
 28 39  1  6
 40 23  1  0
 41  3  1  0
 42  4  1  0
M  END
$$$$
