# Supplementary material for: Transformer-Decoder GPT Models for Generating Virtual Screening Libraries of HMG-Coenzyme A Reductase Inhibitors: Effects of Temperature, Prompt Length, and Transfer-Learning Strategies
Source: J Chem Inf Model. 2024 Nov 7;64(22):8464–80. doi: 10.1021/acs.jcim.4c01309 (PMC11600504; doi:10.1021/acs.jcim.4c01309)
Supplement: Supplementary file 3 — ci4c01309_si_003.zip [file ci4c01309_si_003.zip › Datasets/Poses/RDKitDescriptors_10groups_bestSMILES_-9.1_group8.sdf]

-9.1
     RDKit          3D

 41 46  0  0  0  0  0  0  0  0999 V2000
  -11.7090    7.9910   45.4760 C   0  0  0  0  0  0  0  0  0  0  0  0
  -10.5730    7.6370   46.2230 C   0  0  0  0  0  0  0  0  0  0  0  0
  -10.6330    6.6900   47.2440 C   0  0  0  0  0  0  0  0  0  0  0  0
  -11.8420    6.0660   47.5260 C   0  0  0  0  0  0  0  0  0  0  0  0
  -12.9900    6.4010   46.8050 C   0  0  0  0  0  0  0  0  0  0  0  0
  -12.9310    7.3730   45.8000 C   0  0  0  0  0  0  0  0  0  0  0  0
  -14.0430    7.7570   45.0860 O   0  0  0  0  0  0  0  0  0  0  0  0
  -15.2970    7.5520   45.7720 C   0  0  1  0  0  0  0  0  0  0  0  0
  -15.4160    6.0780   46.1470 C   0  0  0  0  0  0  0  0  0  0  0  0
  -14.2710    5.7120   47.0450 C   0  0  0  0  0  0  0  0  0  0  0  0
  -14.3470    4.8320   47.9000 O   0  0  0  0  0  0  0  0  0  0  0  0
  -12.6470   10.1480   44.4920 C   0  0  1  0  0  0  0  0  0  0  0  0
  -12.5280   11.0720   43.3940 O   0  0  0  0  0  0  0  0  0  0  0  0
  -12.7890   10.4650   42.1940 C   0  0  0  0  0  0  0  0  0  0  0  0
  -13.3650   11.2790   41.2170 C   0  0  0  0  0  0  0  0  0  0  0  0
  -13.6750   10.7350   39.9780 C   0  0  0  0  0  0  0  0  0  0  0  0
  -13.4120    9.3970   39.7000 C   0  0  0  0  0  0  0  0  0  0  0  0
  -12.8140    8.5930   40.6730 C   0  0  0  0  0  0  0  0  0  0  0  0
  -12.4820    9.1250   41.9270 C   0  0  0  0  0  0  0  0  0  0  0  0
  -11.7570    8.3570   42.9760 C   0  0  0  0  0  0  0  0  0  0  0  0
  -11.2030    7.2890   42.7190 O   0  0  0  0  0  0  0  0  0  0  0  0
  -11.6230    9.0120   44.3440 C   0  0  2  0  0  0  0  0  0  0  0  0
  -12.1360   12.4420   48.1210 C   0  0  0  0  0  0  0  0  0  0  0  0
  -12.0700   11.0560   48.1750 C   0  0  0  0  0  0  0  0  0  0  0  0
  -12.2200   10.3090   47.0050 C   0  0  0  0  0  0  0  0  0  0  0  0
  -12.4340   10.9490   45.7720 C   0  0  0  0  0  0  0  0  0  0  0  0
  -12.4930   12.3520   45.7420 C   0  0  0  0  0  0  0  0  0  0  0  0
  -12.3440   13.0990   46.9130 C   0  0  0  0  0  0  0  0  0  0  0  0
  -11.9900   13.1320   49.2880 O   0  0  0  0  0  0  0  0  0  0  0  0
  -14.2490   11.4840   38.9950 O   0  0  0  0  0  0  0  0  0  0  0  0
  -12.5770    7.2800   40.3800 O   0  0  0  0  0  0  0  0  0  0  0  0
  -15.5260    8.5840   46.8780 C   0  0  0  0  0  0  0  0  0  0  0  0
  -15.6300    8.1720   48.2240 C   0  0  0  0  0  0  0  0  0  0  0  0
  -15.8420    9.0880   49.2590 C   0  0  0  0  0  0  0  0  0  0  0  0
  -15.9220   10.4380   48.9580 C   0  0  0  0  0  0  0  0  0  0  0  0
  -15.7870   10.8670   47.6430 C   0  0  0  0  0  0  0  0  0  0  0  0
  -15.5870    9.9620   46.6070 C   0  0  0  0  0  0  0  0  0  0  0  0
  -15.8510   12.2020   47.3530 O   0  0  0  0  0  0  0  0  0  0  0  0
  -16.1300   11.3840   49.9230 O   0  0  0  0  0  0  0  0  0  0  0  0
   -9.3780    8.2340   45.9290 O   0  0  0  0  0  0  0  0  0  0  0  0
  -11.8270    5.1200   48.5160 O   0  0  0  0  0  0  0  0  0  0  0  0
  2  1  2  0
  3  2  1  0
  4  3  2  0
  5  4  1  0
  6  5  2  0
  6  1  1  0
  7  6  1  0
  8  7  1  0
  9  8  1  0
 10  9  1  0
 10  5  1  0
 11 10  2  0
 13 12  1  0
 14 13  1  0
 15 14  2  0
 16 15  1  0
 17 16  2  0
 18 17  1  0
 19 18  2  0
 19 14  1  0
 20 19  1  0
 21 20  2  0
 22 20  1  0
 22 12  1  0
 22  1  1  1
 24 23  2  0
 25 24  1  0
 26 25  2  0
 12 26  1  1
 27 26  1  0
 28 27  2  0
 28 23  1  0
 29 23  1  0
 30 16  1  0
 31 18  1  0
  8 32  1  1
 33 32  2  0
 34 33  1  0
 35 34  2  0
 36 35  1  0
 37 36  2  0
 37 32  1  0
 38 36  1  0
 39 35  1  0
 40  2  1  0
 41  4  1  0
M  END
$$$$
