# Supplementary material for: Transformer-Decoder GPT Models for Generating Virtual Screening Libraries of HMG-Coenzyme A Reductase Inhibitors: Effects of Temperature, Prompt Length, and Transfer-Learning Strategies
Source: J Chem Inf Model. 2024 Nov 7;64(22):8464–80. doi: 10.1021/acs.jcim.4c01309 (PMC11600504; doi:10.1021/acs.jcim.4c01309)
Supplement: Supplementary file 3 — ci4c01309_si_003.zip [file ci4c01309_si_003.zip › Datasets/Statin_model_GUI_duplicates_many_models.ipynb]

# %% [markdown]
# GUI to find duplicates between many models
- features include IC50 (predicted), docking score, similarity scores, QED, and other ADME properties

# %% [code]
import numpy as np
import pandas as pd 
from rdkit import Chem
from rdkit.Chem import AllChem, Draw
from rdkit.Chem.Draw import MolsToGridImage
import matplotlib.pyplot as plt
import seaborn as sns
from tkinter import *
from tkinter import ttk
import shutil
import os

# %% [markdown]
## Various utility functions

# %% [code]
def make_float(for_trans):
    if isinstance(for_trans,float) == True:
        trans = for_trans
    else:
        trans = for_trans.replace("[","").replace("]","")
        trans = float(trans)
    return trans
    
def remove_ions(salt):
    stripped = salt.replace(".[Na+]","").replace("[Na+].","")
    return stripped

def apply_log(ic50):
    lnic50 = np.log(ic50)
    return lnic50

# %% [markdown]
## Create GUI

# %% [code]
TkVersion

# %% [markdown]
## Functions called by events in the GUI

# %% [code]
def about_popup(*args):
    root.update()
    xp,yp= mainframe.winfo_rootx()+25,mainframe.winfo_rooty()+25
    
    about_popup = Toplevel(root)
    about_popup.grid()
    about_popup.geometry(f'535x200+{xp}+{yp}')
    
    t = Text(about_popup, width = 50, height = 10, wrap="word",background="grey40",font=('Ariel', 15, 'bold'),
             foreground="white")
    t.grid(column=1, row=1, sticky=(N,W,E,S))
    t.insert('1.0', "This is a graphical interface to the screening libraries generated by M. Cafiero \
using attention-based decoder models. The models are pre-trained on 40K drug-like molecules and \
fine-tuned on 1K statin-like drugs. The libraries here have had their IC50 values predicted using \
a deep learning model, they have been docked in the HMGCR binding site (docking datasets only) \
and had various ADME and similarity properties calculated.")
    t['state'] = 'disabled'

def csv_popup(*args):
    root.update()
    xp,yp= mainframe.winfo_rootx()+25,mainframe.winfo_rooty()+25
    
    csv_popup = Toplevel(root)
    csv_popup.grid()
    csv_popup.geometry(f'535x200+{xp}+{yp}')
    
    t = Text(csv_popup, width = 50, height = 10, wrap="word",background="grey40",font=('Ariel', 15, 'bold'),
             foreground="white")
    t.grid(column=1, row=1, sticky=(N,W,E,S))
    t.insert('1.0', "Please compare files first and then save as CSV.")
    t['state'] = 'disabled'

def radio_popup(event,*args):
    global rad_popup
    xp, yp = event.x_root-500, event.y_root-50
    
    rad_popup = Toplevel(root)
    rad_popup.grid()
    rad_popup.geometry(f'280x275+{xp}+{yp}')

    t = Text(rad_popup, width = 25, height = 20, wrap="word",background="grey40",font=('Ariel', 15, 'bold'),
             foreground="white")
    t.grid(column=1, row=1, sticky=(N,W,E,S))
    t.insert('1.0', "T = 0.0 returns the library with the most probable generated molecules. T = 0.5 returns \
the library with less probable molecules. Refined libraries include all valid molecules generated by the model, \
while the docking library includes only those molecules with IC50 under 1000 nM.")
    t['state'] = 'disabled'

def des_radio_popup(*args):
    try:
        rad_popup.destroy()
    except:
        dummyvar = 0
        
def setup_model_1(*args):

    try:
        model_name = model_1.get()
        set_type = type_1.get()
        temp = float(temp_1.get())
        sort_by_score = score_sort.get()
        sort_by_sim = sim_sort.get()
        global df1_0p0,df1_0p5,molecule_limit_1

        path = "xfer_Learning_files/"+model_name+"_model_gen_ic50_results/"

        df1_0p0 = pd.read_csv(path+model_name+"_0p0_"+set_type+"_Molecules_QED_props.csv")
        df1_0p5 = pd.read_csv(path+model_name+"_0p5_"+set_type+"_Molecules_QED_props.csv")

        df1s_0p0 = pd.read_csv(path+model_name+"_"+set_type+"_Statin_similarity_0p0.csv")
        df1s_0p5 = pd.read_csv(path+model_name+"_"+set_type+"_Statin_similarity_0p5.csv")

        df1_0p0 = pd.merge(df1_0p0,df1s_0p0,left_on="SMILES",right_on="Generated Molecule")
        df1_0p5 = pd.merge(df1_0p5,df1s_0p5,left_on="SMILES",right_on="Generated Molecule")
        df1_0p0 = df1_0p0.drop(["Generated Molecule"], axis=1)
        df1_0p5 = df1_0p5.drop(["Generated Molecule"], axis=1)
            
        df1_0p0["IC50"] = df1_0p0["IC50"].apply(make_float)
        df1_0p5["IC50"] = df1_0p5["IC50"].apply(make_float)

        if set_type == "Docking" and sort_by_score == "True":
            df1_0p0.sort_values(by=["Score"],inplace=True)
            df1_0p5.sort_values(by=["Score"],inplace=True)
            
        elif sort_by_score == "False" and sort_by_sim == "True":
            df1_0p0.sort_values(by=["atorvastatin"],inplace=True,ascending=False)
            df1_0p5.sort_values(by=["atorvastatin"],inplace=True)
            
        else:
            df1_0p0.sort_values(by=["IC50"],inplace=True)
            df1_0p5.sort_values(by=["IC50"],inplace=True)

        if temp == 0.0:
            molecule_limit_1 = len(df1_0p0['IC50'])
        else:
            molecule_limit_1 = len(df1_0p5['IC50'])
        full_model = f"{model_name}, {set_type}, T={temp}"
        label_1.set(full_model)
        model_menu_1.focus()
    except:
        label_1.set(f"Please choose a temperature and model type first!")

def add(*args):
    
    global running_list_smiles, running_list_score, running_list_ic50, running_list_ator, model_list
    
    try:
        temp = float(temp_1.get())
        set_type = type_1.get()
        model_name = model_1.get()
        number_models = int(model_tally.get())

        temp_smiles = []
        temp_score = []
        temp_ic50 = []
        temp_ator = []

        if number_models == 0:
            running_list_smiles = []
            running_list_score = []
            running_list_ic50 = []
            running_list_ator = []
            model_list = []
        
        if temp == 0.0:
            new_list_smiles = df1_0p0["SMILES"].to_list()
            new_list_ic50 = df1_0p0["IC50"].to_list()
            new_list_ator = df1_0p0["atorvastatin"].to_list()
            if set_type == "Docking":
                new_list_score = df1_0p0["Score"].to_list()
            else:
                new_list_score = ["Not docked!"]*len(new_list_smiles)
        else:
            new_list_smiles = df1_0p5["SMILES"].to_list()
            new_list_ic50 = df1_0p5["IC50"].to_list()
            new_list_ator = df1_0p5["atorvastatin"].to_list()
            if set_type == "Docking":
                new_list_score = df1_0p5["Score"].to_list()
            else:
                new_list_score = ["Not docked!"]*len(new_list_smiles)

        old_length = len(running_list_smiles)
            
        if old_length == 0:
            running_list_smiles = running_list_smiles + new_list_smiles
            running_list_ic50 = running_list_ic50 + new_list_ic50
            running_list_ator = running_list_ator + new_list_ator
            running_list_score = running_list_score + new_list_score
        else:
            for new_smile,new_ic50,new_ator,new_score in zip(new_list_smiles,new_list_ic50,new_list_ator,new_list_score):
                if new_smile in running_list_smiles:
                    temp_smiles.append(new_smile)
                    temp_ic50.append(new_ic50)
                    temp_ator.append(new_ator)
                    i = running_list_smiles.index(new_smile)
                    if running_list_score[i] != "Not docked!":
                        temp_score.append(running_list_score[i])
                    else:
                        temp_score.append(new_score)

            running_list_smiles = temp_smiles.copy()
            running_list_score = temp_score.copy()
            running_list_ic50 = temp_ic50.copy()
            running_list_ator = temp_ator.copy()
        new_length = len(running_list_smiles)
        model_list.append(f"{model_name}, {set_type}, T={temp}")

        if number_models == 0:
            dupes_string = f"List has {number_models+1} models, {new_length} molecules and includes:\n{model_list[0]}"
        else:
            dupes_string = f"List has {number_models+1} models, {new_length} molecules and includes:\n{model_list[0]},"
            for i in range(1,number_models+1):
                dupes_string += f"\n{model_list[i]}"
        dupes.set(dupes_string)
        
        number_models += 1
        model_tally.set(str(number_models))
        model_1.set("Model Chosen.")
        label_1.set("Select a model:")
        
    except:
        dupes.set('Please choose a model.')

def clear(*args):
    try:
        model_tally.set("0")
        dupes.set("No comparisons performed.\n\n\n")
        prep_var.set("Prepare comparison")
        many_image_holder.delete('all')
        done_saving.set("No images saved yet!")
        remove_temp_file()
        model_1.set("Model Chosen.")
        label_1.set("Select a model:")
    except:
        dummy_var = 0.0

def compare(*args):
    
    global dupe_list,ic50_list,ator_list,score_list
    
    try:
        temp1 = float(temp_1.get())
        set_type_1 = type_1.get()
        
        dupe_list = []
        ic50_list = []
        ator_list = []
        score_list = []

        for smile,ic50,ator,score in zip(running_list_smiles,running_list_ic50,running_list_ator,running_list_score):
            dupe_list.append(smile)
            ic50_list.append(f"{ic50:.2f}")
            ator_list.append(f"{ator:.2f}")
            score_list.append(f"{score}")
        
        prep_var.set("Models compared")
    except:
        prep_var.set("Error performing comparison! Choose model and try again.")
        
def gen_many_images(*args):
    temp1 = temp_1.get()
    set_type_1 = type_1.get()
    comparison_string = prep_var.get()
    
    global imob_many

    if comparison_string != "Prepare comparison":
        lmols = []
        lmols_leg = []
    
        for smile in dupe_list:
            m = Chem.MolFromSmiles(smile)
            lmols.append(m)

        for ic50,ator,score in zip(ic50_list,ator_list,score_list):
            textmol =  str(ic50)+ " nM"
            textmol += "\n" +"\n" + str(ator) +" similarity"
            if "docked" in score:
                textmol += "\n" +"\n" + str(score)
            else:
                textmol += "\n" +"\n" + str(score)+ " kcal/mol"
            lmols_leg.append(textmol)
    
        opts = Draw.MolDrawOptions()
        opts.legendFraction = 0.20
        opts.legendFontSize = 15
        img = Draw.MolsToGridImage(lmols[:50], legends=lmols_leg[:50],molsPerRow=3,subImgSize=(250,250),drawOptions=opts)
        png = img.data
        with open("temp_mols.png","wb+") as outimage:
            outimage.write(png)
        imob_many = PhotoImage(file = "temp_mols.png")
        many_image_holder.create_image(-10,-10,image=imob_many,anchor='nw')
        prep_var.set("Prepare comparison")
    else:
        prep_var.set("Press here to compare first!")
   
def save_mol_images(*args):
    temp1 = temp_1.get()
    set_type_1 = type_1.get()
    number_models = int(model_tally.get())
    
    saved_image_name = f"images_from_gui/"
    for model in model_list:
            saved_image_name += f"{model}_"
    saved_image_name += ".png"
    saved_image_name = saved_image_name.replace(" ","").replace(",","")
    
    shutil.move("temp_mols.png", saved_image_name)
    saved_string = saved_image_name[16:]+" saved!"
    done_saving.set(saved_string)

def save_csv(*args):
    set_type_1 = type_1.get()
    number_models = int(model_tally.get())
    
    if number_models > 0:
        if "Docking" in set_type_1:
          print_dictionary = {"IC50": running_list_ic50, "SMILES": running_list_smiles, "Atorvastatin similarity": running_list_ator,
                              "Score": running_list_score}
        else:
          print_dictionary = {"IC50": running_list_ic50, "SMILES": running_list_smiles, "Atorvastatin similarity": running_list_ator}

        outfile_name = ""
        for model in model_list:
            outfile_name += f"{model}_"
        outfile_name += ".csv"
        outfile_name = outfile_name.replace(" ","").replace(",","")
        
        print_df = pd.DataFrame.from_dict(print_dictionary)
        print_df.to_csv(outfile_name, index=False)
    else:
        csv_popup()
    
def remove_temp_file(*args):
    try:
        os.unlink("temp_mols.png")
    except:
        dummyvar = 0

# %% [markdown]
## Code for Tkinter GUI

# %% [code]
root = Tk()
root.title("Find duplicates between many GPT generated Screening Libraries.")
root.resizable(False,False)

style = ttk.Style()
style.configure('big.TButton', font=("Ariel", 15, 'bold'))
frame_style = ttk.Style()

frame_style.configure('grey.TFrame', background="grey25")
label_style = ttk.Style()
label_style.configure('mute.TLabel', background="grey40",font=('Ariel', 15, 'bold'),
                     foreground="white",relief="raised")
radio_style = ttk.Style()
radio_style.configure('mute.TRadiobutton', background="grey40",font=('Ariel', 15, 'bold'),
                     foreground="white",relief="raised", padding="10")

mainframe = ttk.Frame(root,padding="4 4 20 20", style="grey.TFrame")
mainframe.grid(column=0 , row=0,sticky=(N,W,E,S))

root.columnconfigure(0,weight=1)
root.rowconfigure(0,weight=1)
for x in range(3):
   mainframe.columnconfigure(x, weight=2, minsize=20)
   mainframe.rowconfigure(x, weight=2, minsize=10)

model_1 = StringVar()
model_1.set("Model Chosen.")

model_tally = StringVar()
model_tally.set("0")

score_sort = StringVar()
score_sort.set("False")
sim_sort = StringVar()
sim_sort.set("False")
menubar = Menu(root)
root['menu'] = menubar
menu_about = Menu(menubar)
menu_sort = Menu(menubar)
menu_save_csv = Menu(menubar)
menubar.add_cascade(menu=menu_about, label = 'About')
menubar.add_cascade(menu=menu_sort, label = 'Sort')
menubar.add_cascade(menu=menu_save_csv, label = 'Save CSV')
menu_about.add_command(label = 'About', command = about_popup)
menu_save_csv.add_command(label = 'Save list as CSV', command = save_csv)
menu_sort.add_checkbutton(label = 'Sort Docking set by Score', variable = score_sort,
                         onvalue = "True", offvalue = "False")
menu_sort.add_checkbutton(label = 'Sort Docking set by Atorvastatin similarity', variable = sim_sort,
                         onvalue = "True", offvalue = "False")

ttk.Label(mainframe, text="Select a temperature and dataset type for the model: ",
         style = 'mute.TLabel').grid(column=1, row=1, sticky=(W,N,E,S))

temp_1 = StringVar()
radio_frame = ttk.Frame(mainframe, padding="5 5 5 5", style="grey.TFrame")
radio_frame.grid(column=2, row=1, sticky=(N,W,E,S),columnspan=2)
radio_frame.bind("<Enter>",radio_popup)
radio_frame.bind("<Leave>",des_radio_popup)

t0p0 = ttk.Radiobutton(radio_frame, text="0.0", variable=temp_1,value = "0.0",style='mute.TRadiobutton')
t0p5 = ttk.Radiobutton(radio_frame, text="0.5", variable=temp_1,value = "0.5",style='mute.TRadiobutton')
t0p0.grid(column=1, row=1, sticky=(N,W,E,S))
t0p5.grid(column=2, row=1, sticky=(N,W,E,S))

type_1 = StringVar()
refined = ttk.Radiobutton(radio_frame, text="Refined", variable=type_1,value = "Refined",style='mute.TRadiobutton')
docking = ttk.Radiobutton(radio_frame, text="Docking", variable=type_1,value = "Docking",style='mute.TRadiobutton')
refined.grid(column=1, row=2, sticky=(N,W,E,S))
docking.grid(column=2, row=2, sticky=(N,W,E,S))

label_1 = StringVar()
label_1.set("Select a model:")
ttk.Label(mainframe, textvariable=label_1,
         style = 'mute.TLabel').grid(column=1, row=3, sticky=(N,E,S))

model_menu_1 = ttk.Combobox(mainframe, textvariable=model_1, font=('Ariel', 15, 'bold'))
model_menu_1['values'] = ("NoXALL","3XALL","2XALL","1XALL","SO","NoXA5K","3XA5K","2XA5K","1XA5K","SO5K",
                       "NoXA5K9S","3XA5K9S","2XA5K9S","1XA5K9S","SO5K9S","NoXA5K6S","3XA5K6S","2XA5K6S","1XA5K6S","SO5K6S")
model_menu_1.grid(column=2, row=3, sticky=W, columnspan=2)
model_menu_1.bind('<<ComboboxSelected>>', setup_model_1)

button_add = ttk.Button(mainframe, text="Add model to list",command=add,style="big.TButton")
button_add.grid(column=1, row=4, sticky=(W,E), columnspan=1)

button_clear = ttk.Button(mainframe, text="Clear list",command=clear,style="big.TButton")
button_clear.grid(column=2, row=4, sticky=(W,E), columnspan=2)

prep_var = StringVar()
prep_var.set("Prepare comparison")
button_compare = ttk.Button(mainframe, textvariable=prep_var,command=compare,style="big.TButton")
button_compare.grid(column=1, row=5, sticky=(W,E), columnspan=3)

dupes = StringVar()
dupes.set("No comparisons performed.\n\n\n")
ttk.Label(mainframe, textvariable=dupes,
         style = 'mute.TLabel').grid(column=1, row=6, columnspan = 3, sticky=(W,N,E,S))

button_show_many = ttk.Button(mainframe, text="Show duplicate molecules",command=gen_many_images,style="big.TButton")
button_show_many.grid(column=1, row=7, sticky=(W,E), columnspan=3)

h = ttk.Scrollbar(mainframe,orient=HORIZONTAL)
v = ttk.Scrollbar(mainframe,orient=VERTICAL)
many_image_holder = Canvas(mainframe, yscrollcommand=v.set,xscrollcommand=h.set)
v['command'] = many_image_holder.yview
h['command'] = many_image_holder.xview
many_image_holder.grid(column=1, row=8, sticky=(W,E),columnspan=2)
v.grid(column=3, row=8,sticky=(N,S,E),padx=0)
h.grid(column=1, row=9,sticky=(N,W,E),columnspan=2)

saved_text = StringVar()
saved_text.set("Save Image.")
button_save_many = ttk.Button(mainframe, textvariable = saved_text,command=save_mol_images,style="big.TButton")
button_save_many.grid(column=1, row=10, sticky=(W,E),columnspan=3)
done_saving = StringVar()
done_saving.set("No images saved yet!")
display_saved = ttk.Label(mainframe,textvariable=done_saving,font=('Ariel', 15, 'bold'))
display_saved.grid(column=1, row=11, sticky=W,columnspan=3)

for child in mainframe.winfo_children():
        child.grid_configure(padx=5,pady=5)

root.bind("<Destroy>", remove_temp_file)

root.mainloop()

# %% [code]
