# Supplementary material for: Transformer-Decoder GPT Models for Generating Virtual Screening Libraries of HMG-Coenzyme A Reductase Inhibitors: Effects of Temperature, Prompt Length, and Transfer-Learning Strategies
Source: J Chem Inf Model. 2024 Nov 7;64(22):8464–80. doi: 10.1021/acs.jcim.4c01309 (PMC11600504; doi:10.1021/acs.jcim.4c01309)
Supplement: Supplementary file 3 — ci4c01309_si_003.zip [file ci4c01309_si_003.zip › Datasets/Statin_model_GUI_properties.ipynb]

# %% [markdown]
# GUI to query libraries of generated statins
- features include IC50 (predicted), docking score, similarity scores, QED, and other ADME properties

# %% [code]
import numpy as np
import pandas as pd 
from rdkit import Chem
from rdkit.Chem import AllChem, Draw
from rdkit.Chem.Draw import MolsToGridImage
import matplotlib.pyplot as plt
import seaborn as sns
from tkinter import *
from tkinter import ttk
import shutil
import os

# %% [markdown]
## Various utility functions

# %% [code]
def make_float(for_trans):
    if isinstance(for_trans,float) == True:
        trans = for_trans
    else:
        trans = for_trans.replace("[","").replace("]","")
        trans = float(trans)
    return trans
    
def remove_ions(salt):
    stripped = salt.replace(".[Na+]","").replace("[Na+].","")
    return stripped

def apply_log(ic50):
    lnic50 = np.log(ic50)
    return lnic50

# %% [markdown]
## Create GUI

# %% [code]
TkVersion

# %% [markdown]
## Functions called by events in the GUI

# %% [code]
def about_popup(*args):
    root.update()
    xp,yp= mainframe.winfo_rootx()+25,mainframe.winfo_rooty()+25
    
    about_popup = Toplevel(root)
    about_popup.grid()
    about_popup.geometry(f'535x200+{xp}+{yp}')
    
    t = Text(about_popup, width = 50, height = 10, wrap="word",background="grey40",font=('Ariel', 15, 'bold'),
             foreground="white")
    t.grid(column=1, row=1, sticky=(N,W,E,S))
    t.insert('1.0', "This is a graphical interface to the screening libraries generated by M. Cafiero \
using attention-based decoder models. The models are pre-trained on 40K drug-like molecules and \
fine-tuned on 1K statin-like drugs. The libraries here have had their IC50 values predicted using \
a deep learning model, they have been docked in the HMGCR binding site (docking datasets only) \
and had various ADME and similarity properties calculated.")
    t['state'] = 'disabled'

def radio_popup(event,*args):
    global rad_popup
    xp, yp = event.x_root-500, event.y_root-50
    
    rad_popup = Toplevel(root)
    rad_popup.grid()
    rad_popup.geometry(f'280x275+{xp}+{yp}')

    t = Text(rad_popup, width = 25, height = 20, wrap="word",background="grey40",font=('Ariel', 15, 'bold'),
             foreground="white")
    t.grid(column=1, row=1, sticky=(N,W,E,S))
    t.insert('1.0', "T = 0.0 returns the library with the most probable generated molecules. T = 0.5 returns \
the library with less probable molecules. Refined libraries include all valid molecules generated by the model, \
while the docking library includes only those molecules with IC50 under 1000 nM.")
    t['state'] = 'disabled'

def des_radio_popup(*args):
    try:
        rad_popup.destroy()
    except:
        dummyvar = 0
        
def qed_popup(event,*args):
    global qed_popup
    xp, yp = event.x_root+25, event.y_root-150
    
    qed_popup = Toplevel(root)
    qed_popup.grid()
    qed_popup.geometry(f'335x170+{xp}+{yp}')

    t = Text(qed_popup, width = 30, height = 7, wrap="word",background="grey40",font=('Ariel', 15, 'bold'),
             foreground="white")
    t.grid(column=1, row=1, sticky=(N,W,E,S))
    t.insert('1.0', "Quantitative estimate of druglikeness. 1.0 means the molecule has favorable ADME properties \
and few questionable moeties. 0.0 means it has unfavorable ADME properties and many questionable moeties.")
    t['state'] = 'disabled'

def des_qed_popup(*args):
    try:
        qed_popup.destroy()
    except:
        dummyvar = 0
        
def sim_popup(event,*args):
    global sim_popup
    xp, yp = event.x_root+25, event.y_root-150
    
    sim_popup = Toplevel(root)
    sim_popup.grid()
    sim_popup.geometry(f'335x170+{xp}+{yp}')

    t = Text(sim_popup, width = 30, height = 7, wrap="word",background="grey40",font=('Ariel', 15, 'bold'),
             foreground="white")
    t.grid(column=1, row=1, sticky=(N,W,E,S))
    t.insert('1.0', "Similarity to the known statin, Atorvstatin, using Morgan fingerprints and Tanimoto \
similarity. A value of 0.25 or higher indicates similar activity against HMGCR.")
    t['state'] = 'disabled'

def des_sim_popup(*args):
    try:
        sim_popup.destroy()
    except:
        dummyvar = 0
        
def setup_model(*args):
    try:
        model_name = model_chosen.get()
        set_type = type_chosen.get()
        temp = float(temp_chosen.get())
        sort_by_score = score_sort.get()
        sort_by_sim = sim_sort.get()
        global df_0p0,df_0p5,molecule_limit

        path = "xfer_Learning_files/"+model_name+"_model_gen_ic50_results/"

        df_0p0 = pd.read_csv(path+model_name+"_0p0_"+set_type+"_Molecules_QED_props.csv")
        df_0p5 = pd.read_csv(path+model_name+"_0p5_"+set_type+"_Molecules_QED_props.csv")

        dfs_0p0 = pd.read_csv(path+model_name+"_"+set_type+"_Statin_similarity_0p0.csv")
        dfs_0p5 = pd.read_csv(path+model_name+"_"+set_type+"_Statin_similarity_0p5.csv")

        df_0p0 = pd.merge(df_0p0,dfs_0p0,left_on="SMILES",right_on="Generated Molecule")
        df_0p5 = pd.merge(df_0p5,dfs_0p5,left_on="SMILES",right_on="Generated Molecule")
        df_0p0 = df_0p0.drop(["Generated Molecule"], axis=1)
        df_0p5 = df_0p5.drop(["Generated Molecule"], axis=1)
            
        df_0p0["IC50"] = df_0p0["IC50"].apply(make_float)
        df_0p5["IC50"] = df_0p5["IC50"].apply(make_float)

        if set_type == "Docking" and sort_by_score == "True":
            df_0p0.sort_values(by=["Score"],inplace=True)
            df_0p5.sort_values(by=["Score"],inplace=True)
            
        elif sort_by_score == "False" and sort_by_sim == "True":
            df_0p0.sort_values(by=["atorvastatin"],inplace=True,ascending=False)
            df_0p5.sort_values(by=["atorvastatin"],inplace=True)
            
        else:
            df_0p0.sort_values(by=["IC50"],inplace=True)
            df_0p5.sort_values(by=["IC50"],inplace=True)

        model_string.set(f"Model is: {model_name}. Select molecule from library and \ndouble click to show properties.")
        temp = float(temp_chosen.get())
        if temp == 0.0:
            molecule_limit = len(df_0p0['IC50'])
        else:
            molecule_limit = len(df_0p5['IC50'])
        list_of_mols = list(range(int(molecule_limit)))
        list_of_mols_var.set(list_of_mols)
        molecule_menu.focus()
    except:
        model_string.set(f"Please choose a temperature and model type first!.")

def setup_molecule(evt):
    global chosen_molecule_index
    w=evt.widget
    index = int(w.curselection()[0])
    value = w.get(index)
    set_type = type_chosen.get()
    molecule_index = int(value)
    chosen_molecule_index = molecule_index 
    temp = float(temp_chosen.get())
    
    if temp == 0.0:
        pick_ic50.set(f"{df_0p0['IC50'].iloc[int(molecule_index)]:.2f}")
        pick_alogp.set(f"{df_0p0['aLogP'].iloc[int(molecule_index)]:.2f}")
        pick_QED.set(f"{df_0p0['QED'].iloc[int(molecule_index)]:.2f}")
        pick_ator.set(f"{df_0p0['atorvastatin'].iloc[int(molecule_index)]:.2f}")
        if set_type == "Docking":
            pick_score.set(f"{df_0p0['Score'].iloc[int(molecule_index)]:.2f}")
        else:
            pick_score.set("Dataset not docked!")
    else:
        pick_ic50.set(f"{df_0p5['IC50'].iloc[int(molecule_index)]:.2f}")
        pick_alogp.set(f"{df_0p5['aLogP'].iloc[int(molecule_index)]:.2f}")
        pick_QED.set(f"{df_0p5['QED'].iloc[int(molecule_index)]:.2f}")
        pick_ator.set(f"{df_0p5['atorvastatin'].iloc[int(molecule_index)]:.2f}")
        if set_type == "Docking":
            pick_score.set(f"{df_0p5['Score'].iloc[int(molecule_index)]:.2f}")
        else:
            pick_score.set("Dataset not docked!")
            
def gen_image(*args):
    global show_mol

    root.update()
    xp,yp= mainframe.winfo_rootx()+25,mainframe.winfo_rooty()+25
    
    show_mol = Toplevel(mainframe)
    show_mol.grid()
    show_mol.resizable(False,False)
    show_mol.geometry(f"604x485+{xp}+{yp}")
    
    mol_title = ttk.Label(show_mol, text="Molecule:")
    mol_title.grid(column=1, row=1, sticky=W)
    
    button_save = ttk.Button(show_mol, text="Save Molecule Image",command=save_mol_image,style="big.TButton")
    button_save.grid(column=1, row=3, sticky=(W,E))
    
    done_saving.get()
    display_saved = ttk.Label(show_mol,textvariable=done_saving,font=('Ariel', 15, 'bold'))
    display_saved.grid(column=1, row=4, sticky=W)
    
    try:
        temp = float(temp_chosen.get())
        if temp == 0.0:
            m = Chem.MolFromSmiles(df_0p0["SMILES"].iloc[int(chosen_molecule_index)])
            textmol = df_0p0["SMILES"].iloc[int(chosen_molecule_index)]
        else:
            m = Chem.MolFromSmiles(df_0p5["SMILES"].iloc[int(chosen_molecule_index)])
            textmol = df_0p5["SMILES"].iloc[int(chosen_molecule_index)]
            
        mols_leg = [textmol]
        mols = [m]
        img = Draw.MolsToGridImage(mols, legends=mols_leg,molsPerRow=1,subImgSize=(600,400))
        png = img.data
        with open("temp_mol.png","wb+") as outimage:
            outimage.write(png)
        imob = PhotoImage(file = "temp_mol.png")
        image_holder = ttk.Label(show_mol,text = "Image here",image=imob)
        image_holder.image = imob
        image_holder.grid(column=1, row=2, sticky=W)

        show_mol.bind("<Destroy>", remove_temp_file)
    except:
        mol_title['text'] = 'No Model chosen!'

def gen_many_images(*args):
    global many_image_holder, current_val_label, many_mols
    set_type = type_chosen.get()
    sort_by_score = score_sort.get()
    sort_by_sim = sim_sort.get()
    done_saving.set("No images saved yet.")

    root.update()
    xp,yp= mainframe.winfo_rootx()+25,mainframe.winfo_rooty()+25
    
    many_mols = Toplevel(mainframe)
    many_mols.resizable(False,False)
    many_mols.geometry(f"753x478+{xp}+{yp}")

    show_many_mols = ttk.Frame(many_mols,padding="4 4 0 20",style="grey.TFrame")
    show_many_mols.grid()

    if set_type == "Docking" and sort_by_score == "True":
        ttk.Label(show_many_mols, 
                  text="Select an upper limit of Docking Score for molecules to display         \t    \nusing the slider:",
                  style = 'mute.TLabel').grid(column=1, row=0, sticky=(W,N,E,S),columnspan=2)
        
    elif sort_by_score == "False" and sort_by_sim == "True":
        ttk.Label(show_many_mols, 
                  text="Select an upper limit of Atorvastatin similarity for molecules          \t    \nto display using the slider:",
                  style = 'mute.TLabel').grid(column=1, row=0, sticky=(W,N,E,S),columnspan=2)
    else:
        ttk.Label(show_many_mols, 
                  text="Select an upper limit of IC50 for molecules to display using the slider:\t    \nValues above 1 M will be excluded.",
                  style = 'mute.TLabel').grid(column=1, row=0, sticky=(W,N,E,S),columnspan=2)
    
    current_val_label = ttk.Label(show_many_mols, text="No value selected." ,style = 'mute.TLabel')
    current_val_label.grid(column=1, row=1, sticky=(W,N,E,S),columnspan=2)

    try:
        temp = float(temp_chosen.get())
        if set_type == "Docking" and sort_by_score == "True":
            if temp == 0.0:    
                highest_score = df_0p0["Score"].iloc[molecule_limit-1]
                lowest_score = df_0p0["Score"].iloc[0]
            else:
                highest_score = df_0p5["Score"].iloc[molecule_limit-1]
                lowest_score = df_0p5["Score"].iloc[0]

            ic50_scale = ttk.Scale(show_many_mols, orient='horizontal', length = 200, 
                                   from_=highest_score, to=lowest_score, command = make_many_images)

        elif sort_by_score == "False" and sort_by_sim == "True":
            if temp == 0.0:    
                highest_sim = df_0p0["atorvastatin"].iloc[molecule_limit-1]
                lowest_sim = df_0p0["atorvastatin"].iloc[0]
            else:
                highest_sim = df_0p5["atorvastatin"].iloc[molecule_limit-1]
                lowest_sim = df_0p5["atorvastatin"].iloc[0]

            ic50_scale = ttk.Scale(show_many_mols, orient='horizontal', length = 200, 
                                   from_=highest_sim, to=lowest_sim, command = make_many_images)
        else:
            if temp == 0.0:    
                highest_ic50 = df_0p0["IC50"].iloc[molecule_limit-1]
                lowest_ic50 = df_0p0["IC50"].iloc[0]
            else:
                highest_ic50 = df_0p5["IC50"].iloc[molecule_limit-1]
                lowest_ic50 = df_0p5["IC50"].iloc[0]

            if float(highest_ic50) > 1e9 or str(highest_ic50) == "inf":
                highest_ic50 = 1e9

            ic50_scale = ttk.Scale(show_many_mols, orient='horizontal', length = 200, 
                                   from_=lowest_ic50, to=highest_ic50, command = make_many_images)
        
        ic50_scale.grid(column=1,row=2, sticky=(N,W,E,S),columnspan=2)

        h = ttk.Scrollbar(show_many_mols,orient=HORIZONTAL)
        v = ttk.Scrollbar(show_many_mols,orient=VERTICAL)
        many_image_holder = Canvas(show_many_mols, yscrollcommand=v.set,xscrollcommand=h.set)
        v['command'] = many_image_holder.yview
        h['command'] = many_image_holder.xview
        many_image_holder.grid(column=1, row=3, sticky=(W,E),columnspan=2)
        v.grid(column=3, row=3,sticky=(N,S,E),padx=0)
        h.grid(column=1, row=4,sticky=(N,W,E),columnspan=2)
    
        button_save_many = ttk.Button(show_many_mols, text="Save Molecule Image",command=save_mol_images,style="big.TButton")
        button_save_many.grid(column=1, row=5, sticky=(W,E),columnspan=2)
        done_saving.get()
        display_saved = ttk.Label(show_many_mols,textvariable=done_saving,font=('Ariel', 15, 'bold'))
        display_saved.grid(column=1, row=6, sticky=W,columnspan=2)

        many_mols.bind("<Destroy>", remove_temp_file)
    except:
        current_val_label['text'] = 'No Model chosen!'

def make_many_images(val):
    global lmols, lmols_leg,imob_many
    limit_var = float(val)
    sort_by_score = score_sort.get()
    sort_by_sim = sim_sort.get()
    set_type = type_chosen.get()
    temp = float(temp_chosen.get())
    if set_type == "Docking" and sort_by_score == "True":
        current_val_label['text'] = f"Maximum Score is: {val}"
    else:
        current_val_label['text'] = f"Maximum IC50 is: {val}"
        
    lmols = []
    lmols_leg = []
    if set_type == "Docking" and sort_by_score == "True":
        if temp == 0.0:
            for i in range(molecule_limit):
                if abs(df_0p0["Score"].iloc[i]) <= abs(limit_var):
                    m = Chem.MolFromSmiles(df_0p0["SMILES"].iloc[i])
                    textmol =  str(df_0p0["Score"].iloc[i])+ " kcal/mol"
                    textmol += "\n\n" + str(df_0p0["IC50"].iloc[i]) + "nM"
                    lmols.append(m)
                    lmols_leg.append(textmol)
        else:
            for i in range(molecule_limit):
                if abs(df_0p5["Score"].iloc[i]) <= abs(limit_var):
                    m = Chem.MolFromSmiles(df_0p5["SMILES"].iloc[i])
                    textmol =  str(df_0p5["Score"].iloc[i]) + " kcal/mol"
                    textmol += "\n\n" + str(df_0p5["IC50"].iloc[i]) + "nM"
                    lmols.append(m)
                    lmols_leg.append(textmol)
                    
    elif sort_by_score == "False" and sort_by_sim == "True":
        if temp == 0.0:
            for i in range(molecule_limit):
                if abs(df_0p0["atorvastatin"].iloc[i]) >= abs(limit_var):
                    m = Chem.MolFromSmiles(df_0p0["SMILES"].iloc[i])
                    textmol =  str(df_0p0["atorvastatin"].iloc[i])
                    textmol += "\n\n" + str(df_0p0["Score"].iloc[i])+ " kcal/mol"
                    textmol += "\n\n" + str(df_0p0["IC50"].iloc[i]) + "nM"
                    lmols.append(m)
                    lmols_leg.append(textmol)
        else:
            for i in range(molecule_limit):
                if abs(df_0p5["atorvastatin"].iloc[i]) >= abs(limit_var):
                    m = Chem.MolFromSmiles(df_0p5["SMILES"].iloc[i])
                    textmol =  str(df_0p5["atorvastatin"].iloc[i])
                    textmol += "\n\n" + str(df_0p5["Score"].iloc[i]) + " kcal/mol"
                    textmol += "\n\n" + str(df_0p5["IC50"].iloc[i]) + "nM"
                    lmols.append(m)
                    lmols_leg.append(textmol)
    else:
        if temp == 0.0:
            for i in range(molecule_limit):
                if df_0p0["IC50"].iloc[i] <= limit_var:
                    m = Chem.MolFromSmiles(df_0p0["SMILES"].iloc[i])
                    textmol =  str(df_0p0["IC50"].iloc[i])+ "nM"
                    #textmol += df_0p0["SMILES"].iloc[i]
                    lmols.append(m)
                    lmols_leg.append(textmol)
        else:
            for i in range(molecule_limit):
                if df_0p5["IC50"].iloc[i] <= limit_var:
                    m = Chem.MolFromSmiles(df_0p5["SMILES"].iloc[i])
                    textmol =  str(df_0p5["IC50"].iloc[i]) + " nM"
                    #textmol += "\n " + df_0p5["SMILES"].iloc[i]
                    lmols.append(m)
                    lmols_leg.append(textmol)
                
    img = Draw.MolsToGridImage(lmols, legends=lmols_leg,molsPerRow=3,subImgSize=(250,250),maxMols=500)
    png = img.data
    with open("temp_mols.png","wb+") as outimage:
        outimage.write(png)
    imob_many = PhotoImage(file = "temp_mols.png")
    many_image_holder.create_image(-10,-10,image=imob_many,anchor='nw')

def save_mol_image(*args):
    temp1 = pick_ic50.get()
    temp2 = model_chosen.get()
    temp3 = temp_chosen.get()
    temp4 = type_chosen.get()
    saved_image_name = "images_from_gui/"+temp2+"_"+temp4+"_"+temp1+"_T"+temp3+".png"
    shutil.move("temp_mol.png", saved_image_name)
    saved_string = temp2+"_"+temp4+"_"+temp1+"_T"+temp3+".png saved!"
    done_saving.set(saved_string)

def save_mol_images(*args):
    temp1 = model_chosen.get()
    temp2 = type_chosen.get()
    temp3 = temp_chosen.get()
    saved_image_name = "images_from_gui/"+temp1+"_"+temp2+"_"+temp3+".png"
    shutil.move("temp_mols.png", saved_image_name)
    saved_string = temp1+"_"+temp2+"_"+temp3+".png saved!"
    done_saving.set(saved_string)

def remove_temp_file(*args):
    try:
        os.unlink("temp_mol.png")
    except:
        dummyvar = 0
    try:
        os.unlink("temp_mols.png")
    except:
        dummyvar = 0

# %% [markdown]
## Code for Tkinter GUI

# %% [code]
root = Tk()
root.title("Query GPT generated Screening Libraries.")
root.resizable(False,False)

style = ttk.Style()
style.configure('big.TButton', font=("Ariel", 15, 'bold'))
frame_style = ttk.Style()
frame_style.configure('grey.TFrame', background="grey25")
label_style = ttk.Style()
label_style.configure('mute.TLabel', background="grey40",font=('Ariel', 15, 'bold'),
                     foreground="white",relief="raised")
radio_style = ttk.Style()
radio_style.configure('mute.TRadiobutton', background="grey40",font=('Ariel', 15, 'bold'),
                     foreground="white",relief="raised", padding="10")

mainframe = ttk.Frame(root,padding="4 4 20 20", style="grey.TFrame")
mainframe.grid(column=0 , row=0,sticky=(N,W,E,S))

root.columnconfigure(0,weight=1)
root.rowconfigure(0,weight=1)
for x in range(3):
   mainframe.columnconfigure(x, weight=2, minsize=20)
   mainframe.rowconfigure(x, weight=2, minsize=10)

done_saving = StringVar()
done_saving.set("No images saved yet.")

score_sort = StringVar()
score_sort.set("False")
sim_sort = StringVar()
sim_sort.set("False")
menubar = Menu(root)
root['menu'] = menubar
menu_about = Menu(menubar)
menu_sort = Menu(menubar)
menubar.add_cascade(menu=menu_about, label = 'About')
menubar.add_cascade(menu=menu_sort, label = 'Sort')
menu_about.add_command(label = 'About', command = about_popup)
menu_sort.add_checkbutton(label = 'Sort Docking set by Score', variable = score_sort,
                         onvalue = "True", offvalue = "False")
menu_sort.add_checkbutton(label = 'Sort Docking set by Atorvastatin similarity', variable = sim_sort,
                         onvalue = "True", offvalue = "False")

ttk.Label(mainframe, text="Select a temperature and dataset type for the \ngenerative model:",
         style = 'mute.TLabel').grid(column=1, row=1, sticky=(W,N,E,S))

temp_chosen = StringVar()
radio_frame = ttk.Frame(mainframe, padding="5 5 5 5", style="grey.TFrame")
radio_frame.grid(column=2, row=1, sticky=(N,W,E,S),columnspan=2)
radio_frame.bind("<Enter>",radio_popup)
radio_frame.bind("<Leave>",des_radio_popup)

t0p0 = ttk.Radiobutton(radio_frame, text="0.0", variable=temp_chosen,value = "0.0",style='mute.TRadiobutton')
t0p5 = ttk.Radiobutton(radio_frame, text="0.5", variable=temp_chosen,value = "0.5",style='mute.TRadiobutton')
t0p0.grid(column=1, row=1, sticky=(N,W,E,S))
t0p5.grid(column=2, row=1, sticky=(N,W,E,S))

type_chosen = StringVar()
refined = ttk.Radiobutton(radio_frame, text="Refined", variable=type_chosen,value = "Refined",style='mute.TRadiobutton')
docking = ttk.Radiobutton(radio_frame, text="Docking", variable=type_chosen,value = "Docking",style='mute.TRadiobutton')
refined.grid(column=1, row=2, sticky=(N,W,E,S))
docking.grid(column=2, row=2, sticky=(N,W,E,S))

ttk.Label(mainframe, text="Select a generative model to query its library:",
         style = 'mute.TLabel').grid(column=1, row=2, sticky=(N,E,S))

model_chosen = StringVar()
model_menu = ttk.Combobox(mainframe, textvariable=model_chosen, font=('Ariel', 15, 'bold'))
model_menu['values'] = ("NoXALL","3XALL","2XALL","1XALL","SO","NoXA5K","3XA5K","2XA5K","1XA5K","SO5K",
                       "NoXA5K9S","3XA5K9S","2XA5K9S","1XA5K9S","SO5K9S","NoXA5K6S","3XA5K6S","2XA5K6S","1XA5K6S","SO5K6S")
model_menu.grid(column=2, row=2, sticky=W, columnspan=2)
model_menu.bind('<<ComboboxSelected>>', setup_model)

molecule_chosen = StringVar()
list_of_mols = [0]
list_of_mols_var = StringVar(value=list_of_mols)
molecule_menu = Listbox(mainframe, listvariable=list_of_mols_var,font=('Ariel', 15, 'bold'))
molecule_menu.grid(column=2, row=3, sticky=(W,E), columnspan=2)
molecule_menu.bind('<Double-1>', setup_molecule)

sbar = ttk.Scrollbar(mainframe, orient = VERTICAL, command = molecule_menu.yview)
sbar.grid(column=3,row=3, sticky=(N,W,S))
molecule_menu['yscrollcommand'] = sbar.set

model_string = StringVar()
model_string.set("No model selected.")
menu_selection_result = ttk.Label(mainframe,textvariable=model_string,style = 'mute.TLabel')
menu_selection_result.grid(column=1, row=3, sticky=E)

ttk.Label(mainframe, text="IC50 (nM):",style = 'mute.TLabel').grid(column=1, row=4, sticky=E)
pick_ic50 = StringVar()
pick_ic50.set("")
display_ic50 = ttk.Label(mainframe,textvariable=pick_ic50,style = 'mute.TLabel')
display_ic50.grid(column=2, row=4, sticky=W, columnspan=2)

ttk.Label(mainframe, text="Score (kcal/mol):",style = 'mute.TLabel').grid(column=1, row=5, sticky=E)
pick_score = StringVar()
pick_score.set("")
display_score = ttk.Label(mainframe,textvariable=pick_score,style = 'mute.TLabel')
display_score.grid(column=2, row=5, sticky=W, columnspan=2)

title_qed = ttk.Label(mainframe, text="QED:",style = 'mute.TLabel')
title_qed.grid(column=1, row=6, sticky=E)
pick_QED = StringVar()
pick_QED.set("")
display_QED = ttk.Label(mainframe,textvariable=pick_QED,style = 'mute.TLabel')
display_QED.grid(column=2, row=6, sticky=W, columnspan=2)
title_qed.bind("<Enter>",qed_popup)
title_qed.bind("<Leave>",des_qed_popup)

ttk.Label(mainframe, text="aLogP:",style = 'mute.TLabel').grid(column=1, row=7, sticky=E)
pick_alogp = StringVar()
pick_alogp.set("")
display_alogp = ttk.Label(mainframe,textvariable=pick_alogp,style = 'mute.TLabel')
display_alogp.grid(column=2, row=7, sticky=W, columnspan=2)

title_sim = ttk.Label(mainframe, text="Tanimoto atorvastatin similarity:",style = 'mute.TLabel')
title_sim.grid(column=1, row=8, sticky=E)
pick_ator = StringVar()
pick_ator.set("")
display_ator = ttk.Label(mainframe,textvariable=pick_ator,style = 'mute.TLabel')
display_ator.grid(column=2, row=8, sticky=W,columnspan=2)
title_sim.bind("<Enter>",sim_popup)
title_sim.bind("<Leave>",des_sim_popup)

button_show = ttk.Button(mainframe, text="Show Molecule",command=gen_image,style="big.TButton")
button_show.grid(column=1, row=9, sticky=(W,E), columnspan=3)

button_show_many = ttk.Button(mainframe, text="Show Multiple Molecules",command=gen_many_images,style="big.TButton")
button_show_many.grid(column=1, row=10, sticky=(W,E), columnspan=3)

for child in mainframe.winfo_children():
        child.grid_configure(padx=5,pady=5)

model_menu.focus()

root.mainloop()

# %% [code]
