# Supplementary material for: Transformer-Decoder GPT Models for Generating Virtual Screening Libraries of HMG-Coenzyme A Reductase Inhibitors: Effects of Temperature, Prompt Length, and Transfer-Learning Strategies
Source: J Chem Inf Model. 2024 Nov 7;64(22):8464–80. doi: 10.1021/acs.jcim.4c01309 (PMC11600504; doi:10.1021/acs.jcim.4c01309)
Supplement: Supplementary file 3 — ci4c01309_si_003.zip [file ci4c01309_si_003.zip › Datasets/xfer_Learning_files/1XA5K6S_model_gen_ic50_results/1XA5K6S_0p0_Refined_Molecules_QED_props.csv]

IC50	QED	SMILES	MW	aLogP	HBA	HBD	RotBond	AromRings
[330257.62]	0.6874157940277865	O=S1(=O)CC[C@H]2[C@@H]3CCC4=CC(=O)CC[C@]4(C)[C@H]3CC[C@@]21C	322.47	3.2954000000000025	3	0	0	0
[2532819.2]	0.683821820922886	CCO[P@H](=O)N1CC[C@H](O)COC1	209.18199999999996	0.45330000000000004	5	1	3	0
[2257.45]	0.4998451855387982	C#CCCN[C@@H](C)[C@H](O)[C@H](CO)c1ccccc1	247.338	1.1247999999999996	3	3	7	1
[2.964653e+27]	0.4933551561895969	ClP(Cl)(Cl)Cl	173.794	3.3514999999999993	0	0	0	0
[428.0887]	0.4851575408484731	COOC(=O)C1=C(C)NC(C)=C(C(=O)OC)C1c1cccc(Cl)c1Cl	386.231	3.5058000000000025	6	1	4	1
[950.5932]	0.6918289177745705	C[C@@H]1CN(c2c(F)c(N)c3c(=O)c(C(=O)O)cn(C4CC4)c3c2F)C[C@H](C)N1	392.4060000000002	2.0816	6	3	3	2
[16001300.]	0.6047826272419599	CCCCn1cncn1	125.17499999999998	1.0781999999999998	2	0	3	1
[4562932.5]	0.5434346877093879	C[C@H](C[P@](=O)(CO)O)[C@H](C)O	182.156	0.22349999999999998	4	3	4	0
[85410.61]	0.7653282369105839	C=CC[C@@]1(O)C[C@H]2[C@@H]3CCC4=CC(=O)CC[C@]4(C)[C@H]3CC[C@@]21C	314.46900000000005	4.435400000000004	2	1	2	0
[2593076.2]	0.514909656972177	CCCSSc1ccccc1	184.329	3.8369000000000026	2	0	4	1
[2953.3206]	0.503333024515941	C[C@@H]1O[C@@]2(C)[C@H](OC(=O)CO)[C@@H](O[C@@H]3C)[C@@H](O)[C@@H](O[C@H]4C)[C@@]3(C)C4=CC(=O)C[C@@H](O)[C@@]21C	454.51600000000025	0.2761000000000005	9	3	2	0
[112928.59]	0.7692848073367679	CCO[C@]1(O)CC[C@H]2[C@@H]3CCC4=CC(=O)CC[C@]4(C)[C@H]3CC[C@@]21C	332.4840000000001	4.243400000000004	3	1	2	0
[18045.139]	0.7339868503780576	SCCc1cc(CC(CC)C)c(O)cc1	224.36899999999997	3.453100000000002	1	2	5	1
[479571.16]	0.8406391938192932	CSC[C@@H](Cc1ccc(F)cc1)C(=O)O	228.28799999999998	2.4319999999999995	3	1	5	1
[3.109431e+08]	0.5874565100015149	CCN1c2ccccc2CC1	147.22099999999995	2.069	1	0	1	1
[1511888.8]	0.4853032640913572	N[C@@H]1CC[C@H](C(=O)O)CC[C@H]1O	173.21199999999996	-0.05060000000000042	4	3	1	0
[3676776.8]	0.6658018289589027	CNCCc1ccccn1	136.19799999999995	0.8434999999999999	2	1	3	1
[245702.23]	0.6035951041271235	CCNCC(O)c1ccc(N)cc1	180.25099999999998	0.9117000000000001	3	3	4	1
[16798734.]	0.649077594203221	NCOc1ccc(C(=O)O)cc1	167.164	0.6798	4	2	3	1
[2122306.8]	0.5213799945259588	CCNCOc1ccccc1	151.20899999999997	1.6324	2	1	4	1
[606351.5]	0.7060385259365589	C1=CS[C@@H]2C[C@]3(COC(=O)C(C)(C)C)C[C@@H]2CC[C@@H]1C3	294.46000000000004	4.4013000000000035	3	0	2	0
[5174110.]	0.8220901729914654	CC[C@@H]1[C@@H]2C[C@H]3[C@@H]4N(C)c5ccccc5[C@]45C[C@@H]([C@@H]2[C@H]5O)N3[C@@H]1O	326.44	1.5545	4	2	1	1
[49663.406]	0.5263401529335308	CC#Cc1ccc(C(C)(C)C)cc1	172.271	3.355500000000002	0	0	0	1
[2288803.]	0.7332582422036229	Nc1[nH]c(=O)c(C#N)cc1-c1ccncc1	212.21200000000002	0.8907800000000001	4	2	1	2
[1.7383217e+09]	0.5106006980912573	CN[C@@]1(O)C(=O)N2CCC[C@H]2S1(=O)=O	220.25	-1.771199999999999	5	2	1	0
[20551094.]	0.6319589143873816	S=C(c1ccccc1)C(=O)N1CCC(=O)NCC1	262.33399999999995	0.7530999999999999	3	1	2	1
[1.01311706e+09]	0.5723436119287516	OCc1ccccc1	108.13999999999997	1.1789	1	1	1	1
[13344.713]	0.1951926020209803	C=CC[S@@](=O)NC(=O)N[C@@H](C)C(=O)N[C@@H](C(=O)N[C@@H](CCC(=O)O)C(=O)O)C(C)C	448.4980000000003	-0.9011999999999956	8	6	13	0
[1485.5554]	0.6331452806315019	CC[C@H](O)[C@@H](CO)C[C@H]1C[C@H]2[C@@H]3CCCC4=CC(=O)C=C[C@]4(C)[C@@]3(F)[C@@H](O)C[C@]21C	420.56500000000017	3.7429000000000032	4	3	5	0
[3032.068]	0.08096308897735344	N[C@H](C=O)N[C@@H](Cc1ccccc1)C(=O)N1CCC[C@H]1C(=O)N[C@@H](CCC(=O)O)C(=O)NCC(=O)NCC(=O)O	562.5800000000003	-2.6713999999999922	11	7	16	1
[973.7694]	0.4257980527425439	C[C@H]1C=CC[C@H](COC(=O)C(C)(C)C)[C@H]1CCC(O)CC(O)CC(=O)O	370.4860000000001	2.770900000000001	6	3	9	0
[78684888.]	0.655800007320009	N[C@H](C(=O)O)c1ccccc1	151.165	0.7709999999999999	3	2	2	1
[490676.1]	0.7212875918939479	O=CN1CCN(CCCN2c3ccccc3Sc3ccc(Cl)cc32)CC1	387.9360000000002	4.1068000000000024	4	0	5	2
[317034.]	0.6215750604439396	CSc1nc(C)nc(Cl)c1NC1=NCCN1	257.74999999999994	1.5314199999999998	5	2	2	1
[74362.3]	0.34585389640476705	Fc1nc(N)c2nc(CNc3ccc(C(=O)N[C@@H](CCCC(=O)O)C(=O)O)cc3)c2n1	430.3960000000003	1.1820999999999995	9	5	10	2
[30655.238]	0.06824479508490591	CN[C@@H]1[C@H](O[C@H]2[C@H](O[C@H]3[C@H](O)[C@@H](O)[C@H](N=C(N)N)[C@@H](O)[C@@H]3N=C(N)N)O[C@@H](C)[C@]2(O)C=O)O[C@@H](CO)[C@H](O)[C@H]1O	581.5800000000005	-8.161100000000008	17	12	9	0
[96547.73]	0.7913915307247529	CCO[C@@]1(O)C[C@H]2[C@@H]3CCC4=CC(=O)C=C[C@]4(C)[C@H]3CC[C@@]21C	316.4410000000001	3.6293000000000024	3	1	2	0
[32.413918]	0.198900364017339	CC[C@H](N)C(=O)O[C@H]1C[C@@H](C)C=C2C=C[C@H](C)[C@H](CC[C@@H](O)C[C@@H](O)CC(=O)NO)[C@H]21	438.5650000000002	1.8276000000000001	7	5	10	0
[67062868.]	0.6133069132651483	N#CCOc1ccccc1	133.14999999999998	1.5889799999999998	2	0	2	1
[7.1754624e+08]	0.5162349150883755	Nc1noc(O)c1CCN	143.146	-0.5364000000000002	5	3	2	1
[57433396.]	0.6030141722162905	CN1Cc2ccccc2C(=S)[nH]1	178.26	1.3121	3	1	0	1
[129224.086]	0.7092649200190689	Cc1onc(-c2ccccc2Cl)c1C(=O)N[C@@H]1C(=O)N2[C@@H]1SC(C)(C)[C@@H]2C(=O)O	435.8890000000002	2.5487200000000003	7	2	4	2
[22608.691]	0.5604120760868545	C[C@@](O)(CS(=O)(=O)c1ccc(F)cc1)C(=O)Nc1ccc(C#N)c(C(F)(F)F)c1	430.3790000000001	2.8795800000000007	5	2	5	2
[28404982.]	0.575228346064442	N[C@@H](Cn1ccc(=O)c(O)c1)C(=O)O	198.17799999999997	-1.0342000000000002	5	3	3	1
[44523.55]	0.19734911354433324	NC[C@H](N)[C@@H]1O[C@H](CO)[C@@H](O[C@H]2O[C@H](CO)[C@@H](O)[C@H](O)[C@H]2O)O[C@](C)(O)[C@H]1O	414.4080000000001	-5.739299999999991	13	9	6	0
[8083.896]	0.7124527920741569	CCCC1O[C@@H]2C[C@H]3[C@@H]4CCC5=CC(=O)C=C[C@]5(C)[C@H]4[C@@H](O)C[C@]3(C)[C@]2(C(=O)CO)O1	430.5410000000002	2.7168000000000014	6	2	4	0
[13267.207]	0.3984290993834964	CCO[C@H]1C[C@@H](C(=O)N[C@@H]([C@H]2O[C@H](SC)[C@H](O)[C@@H](O)[C@H]2O)[C@@H](C)Cl)N(C)C1	426.9630000000002	-0.621699999999997	8	4	7	0
[9004758.]	0.6198223077407129	CN(c1cc2ccccc2s1)N(O)C(N)=O	237.28399999999996	2.0224	3	2	2	2
[345948.25]	0.5773706461785787	O=COCCN1CCN(C2=Nc3ccccc3Sc3ccc(Cl)cc32)CC1	401.91900000000015	3.6735000000000024	5	0	4	2
[49439.832]	0.674228131064189	S=c1cc(-c2ccc(F)cc2)nc2ccccc2c1N	282.343	4.352590000000003	3	1	1	3
[307565.44]	0.6596772363472835	COCCc1ccc(C(C)=O)cc1	178.231	2.0781	2	0	4	1
[28.71811]	0.4191966803068079	CO[C@H](C)C(=O)O[C@H]1C[C@H](O)C=C2C=C[C@H](C)[C@H](CC[C@@H](O)C[C@@H](O)CC(=O)[O-])[C@H]21	425.4980000000003	0.09450000000000147	8	3	10	0
[8597457.]	0.7814066943314827	C=C(N)NC(=O)Cc1c(C)cccc1C	204.273	1.39204	2	2	3	1
[21715.875]	0.9085285470025662	CCCN1C[C@H](CSC)C[C@@H]2c3cccc4[nH]cc(c34)C[C@H]21	314.4980000000001	4.271100000000003	2	1	4	2
[18.610641]	0.1568888746348767	C[C@@H]1C/C=C/C=C/C=C/C=C/[C@H](O[C@@H]2O[C@H](C)[C@@H](O)[C@H](N)[C@@H]2O)C[C@@H]2O[C@](O)(C[C@@H](O)C[C@H]3O[C@@H]3/C=C/C(=O)O1)C[C@H](O)[C@H]2C(=O)O	665.7330000000004	0.11970000000000325	14	7	3	0
[114644.734]	0.8200598165311511	C[Si](C)(C)CC(C)(C)c1ccc(C(=O)O)cc1	250.414	4.000600000000002	2	1	4	1
[646159.9]	0.6784369835387762	CNCC[C@@H](Cc1ccc(O)cc1)C(=O)O	223.272	1.2449999999999999	4	3	6	1
[3671492.8]	0.6989577762844013	OCCCCCCN1CCC(=O)cccc1	223.316	1.8838	3	1	6	0
[6935.9663]	0.555568062844301	COn1cc(C(=O)NCCc2ccc(S(=O)(=O)NC(=O)NC3CCCCC3)cc2)cn1	449.53300000000024	1.2346	6	3	8	2
[203966.84]	0.7860066731315455	CCCC[C@@]1(O)C[C@H]2[C@@H]3CCC4=CC(=O)CC[C@]4(C)[C@H]3CC[C@@]21C	330.51200000000006	5.049500000000005	2	1	3	0
[1049812.8]	0.6291950414823808	C[C@@H](Oc1ccc(O)c(O)c1)C(=O)O	198.17399999999998	0.9496999999999998	5	3	3	1
[3651.9316]	0.6585731862932572	C/C(C)=C/C(=C\C)C[C@@H](C)CCCC(=O)O	224.34399999999994	4.180000000000002	2	1	7	0
[85126856.]	0.5910950491112942	NCCOCCCN1CCCC1	172.27199999999996	0.4476	3	1	6	0
[7.709446e+08]	0.5439155908694729	C1=Cc2ccccc2N1	117.15099999999997	2.1678999999999995	0	1	0	2
[6917190.5]	0.695704146351295	NCCC[C@@H](CCn1cccn1)C(=O)O	211.26500000000001	0.7128999999999999	4	2	7	1
[2.2273171e+10]	0.5879506912099445	CCOP(=O)(O)OC	140.075	0.7697	4	1	3	0
[265408.4]	0.7104234796477833	CCNC[C@H]1CC[C@H](CC(=O)O)CC1	199.29399999999995	1.8769999999999998	3	2	5	0
[911699.1]	0.5331931708300682	FCCCCCCCCCCCC(=O)O	218.31199999999995	3.9415000000000022	2	1	11	0
[570820.7]	0.7185172397770667	NCCC(=O)c1cc(-c2ccccc2)c(-c2ccccc2)o1	291.35	4.145100000000003	3	1	5	3
[2.379964e+09]	0.6432605804114925	BrCc1cccc2ccccc12	221.097	3.734700000000002	0	0	1	2
[1220.9263]	0.21079477094722301	CCC[S@](=O)[C@@H](Cc1ccc(F)cc1)N[C@@H](O)C(=O)N1CCC[C@H]1C(=O)N[C@@H](CCC(=O)O)C(=O)O	529.5870000000004	0.18620000000000247	9	5	14	1
[25238.396]	0.5474600463076137	C[C@@H]1N[C@H]2[C@@H]3CCC4=CC(=O)C=C[C@]4(C)[C@@]3(F)[C@@H](O)C[C@]2(C)[C@@]1(O)C(=O)CO	393.4550000000002	0.5999999999999996	6	4	2	0
[470080.56]	0.6387897936411859	CC[C@@](C)(O)CCCC(=O)O	160.213	1.4023	3	2	5	0
[834571.06]	0.5820204801786443	CNCC[C@H](C(=O)c1ccccc1)C(=O)N1CCC[C@H]1C(=O)O	318.37300000000005	1.1705999999999999	5	2	7	1
[20596730.]	0.648323379986521	CNc1ccc2ccccc2c1N	172.23099999999997	2.4637	2	2	1	2
[1548919.2]	0.24284360013026632	CC(=N)S	75.136	0.91337	0	2	0	0
[2.9357542e+13]	0.49165650235152397	Cn1ccnc1S	114.17299999999999	0.7087999999999999	1	1	0	1
[716552.8]	0.6687338134994535	CNc1nc(C)nc(Cl)c1NC1=NCCN1	240.69799999999998	0.8512199999999999	5	3	2	1
[20631.635]	0.8921382597118975	COC[C@H]1C[C@@H](c2cccc(O)c2)[C@H](C)[C@@H](O)[C@@H]1N(C)C	293.40700000000004	2.0693	4	2	4	1
[638388.3]	0.2011276719859027	CO[C@]1(NC(=O)CSCC#N)C(=O)N2C(C(=O)O)=C(CSc3nnnn3C)CS[C@@H]21	471.54600000000016	-0.7283199999999983	12	2	9	1
[247276.28]	0.3763070078885819	O=[P@](O)([C@H](O)O)[C@H](CO)C[C@H](O)c1ccc(F)cc1	294.215	0.14869999999999983	6	5	6	1
[39398364.]	0.2883185281991086	N[C@@](CCC(=N)N)C(=O)N	143.17	-1.321439999999999	3	4	4	0
[740007.56]	0.8289288715670488	CN1[C@H]2CC[C@H]1C[C@@H](OC(c1ccccc1)c1ccccc1)C2	307.43700000000007	4.417800000000004	2	0	4	2
[1.7808861e+09]	0.6728817870749022	SCc1ncnc2ccccc12	176.244	2.0595999999999997	2	1	1	2
[252369.89]	0.6249036236588248	C[C@H](C=O)N1CC[C@H](O[C@@H](CO)CC(=O)O)cc1	257.286	0.013999999999999957	6	2	7	0
[9822435.]	0.7239325987035579	C=C(O)OCC(=O)Cc1ccccc1	192.21400000000003	1.844	3	1	5	1
[33169.08]	0.2868130104453407	C=CCN1CC[C@]23c4c5ccc(O)c4O[C@H]2/C(=N/N=C2\CC[C@@]4(O)[C@H]6Cc7ccc(O)c8c7[C@@]4(CCN6CC=C)[C@H]2O8)CC[C@@]3(O)[C@H]1C5	650.7760000000003	3.2752000000000026	8	4	5	2
[370354.9]	0.5902547919222657	CN(Cc1ccc(C(C)(C)C)cc1)Cc1cccc2ccccc12	317.476	5.769300000000006	1	0	4	3
[505157.5]	0.7097305622554313	C[C@@H](c1ccc(NC(=O)O)cc1)C(=O)O	209.201	1.9646	4	3	3	1
[647782.]	0.5101568892419974	CNC[C@H](O)c1ccc(O)c(O)c1	183.207	0.35060000000000013	4	4	3	1
[129.98701]	0.6724726922489869	C[C@@H](C[C@]1(O)CC[C@H]2[C@@H]3c4cccc(O)c4)CC[C@H](O)CC2=C[C@H]1C3	342.4790000000001	4.134200000000003	3	3	1	1
[13737873.]	0.6934427585503005	C/N=C/C(=O)N(CC)c1ccccc1C	204.27300000000002	2.04852	1	0	3	1
[175797.2]	0.4261443688183634	O=c1ncn2nc(Sc3ccc(F)cc3F)ccc2c1-c1c(Cl)cccc1Cl	436.2700000000001	5.492700000000003	4	0	3	4
[9.790818]	0.4336038989642279	CCC(C)(C)C(=O)O[C@@H]1C2C(=C[C@H](C)[C@H]1[C@@H](O)c1ccccc1)C=C[C@H](C)[C@@H]2CC[C@@H]1C[C@@H](O)CC(=O)O1	524.6980000000003	5.545300000000006	6	2	8	1
[1462357.5]	0.6780398534053675	CNCc1ccc(C)c(C)c1	149.23699999999997	2.02284	1	1	2	1
[inf]	0.16216942458620479	[N-]=[N+]=NCC(=O)OCC[N+](C)(C)C.[Cl-].[Cl-]	258.129	-5.445899999999997	2	0	5	0
[8.204762e+10]	0.3426777863228231	ClC1=C(Cl)[C@]2(Cl)[C@@H]3[C@@H]4C[C@@H]([C@H]5O[C@@H]45)[C@@H]3[C@@]1(Cl)C2(Cl)Cl	380.913	4.481400000000002	1	0	0	0
[481641.88]	0.835517721357085	NC1(CCCCCN1)c1ccc(C(=O)c2cccnc2)C1	283.37500000000006	2.3394000000000004	4	2	3	1
[108884.65]	0.7518572149673748	N#CCC(c1ccccc1)c1ccccc1	207.276	3.7321800000000023	1	0	3	2
[504087.72]	0.816977955141682	CO[C@](C)(Cc1ccc(O)c(C)c1)C(=O)O	224.25599999999997	1.73282	4	2	4	1
[1062109.5]	0.25718517203487173	CO[C@H]1[C@H](O)[C@H](N)[C@@H](O[C@H]2O[C@H]([C@H](C)N)CC[C@H]2N)[C@H](O)[C@@H]1N(C)C(=O)CN	405.49600000000015	-3.585399999999993	10	6	6	0
[2289032.]	0.5157715568447383	SCCCCc1ccccc1	166.28900000000002	2.9391000000000007	0	1	4	1
[3246613.8]	0.6993382745630785	OC[C@H](c1ccccc1)C(=O)O	166.17599999999996	0.8471	3	2	3	1
[7.336508e+08]	0.2538649088876262	N=[N+]=CC(=O)O	87.05799999999999	-0.6190300000000002	2	2	1	0
[638388.3]	0.2011276719859027	CO[C@@]1(NC(=O)CSCC#N)C(=O)N2C(C(=O)O)=C(CSc3nnnn3C)CS[C@@H]21	471.54600000000016	-0.7283199999999983	12	2	9	1
[3110551.5]	0.5042881803703999	C[C@@H]1SC[C@H]2[C@@H](C)C(=O)O[C@@H]3O[C@]4(C)CC[C@@H]1[C@]32OO4	300.376	2.1003	6	0	0	0
[69.13345]	0.7079213197705984	Oc1c(Cl)cc(Cl)cc1Sc1cc(Cl)cc(Cl)c1O	356.057	5.862600000000001	3	2	2	2
[21900530.]	0.5700054911331283	COCCn1cncn1	127.14699999999999	-0.0754999999999999	3	0	3	1
[24203.617]	0.41037423598001305	C[C@@H]([C@@H]1C[C@@H](O)[C@H](C)[C@@H](O[C@H]2C[C@@](C)(O)[C@@H](O)[C@H](C)O)[C@@H]2O)C[C@@H](C)O1	376.4900000000001	0.1981000000000006	7	5	8	0
[9333.186]	0.8058613927728192	CN[C@H]1CC[C@@H](c2ccc(Cl)c(Cl)c2)c2ccccc21	306.236	5.179600000000004	1	1	2	2
[11738216.]	0.45269249710117	NCCSCCCS	151.3	0.9982	2	2	5	0
[675.2061]	0.33123941849365507	CCC[C@H]1CCC[C@H](/C=C/[C@@H](O)C[C@@H](O)CC(=O)O)[C@H]1COC(=O)C(C)(C)CC	412.56700000000023	3.941200000000003	6	3	12	0
[1873959.9]	0.5327639891125654	CC[C@@]1(O)C(=O)OCc2c1cc1n(c2=O)Cc2cc3ccccc3nc2-1	348.35800000000006	2.0796	5	1	1	4
[22028.146]	0.17503537053091334	CCN[C@H]1C[C@H](N)[C@@H](O[C@H]2OC(CN)=CC[C@H]2N)[C@H](O)[C@H]1O[C@H]1OC[C@](C)(O)[C@H](NC)[C@H]1O	475.58700000000016	-3.200699999999992	12	8	8	0
[5144333.5]	0.22976831783891516	NCCS[C@@H](N)C(=O)NCC(=O)N[C@H](CC(=O)O)C(=O)O	322.3430000000001	-2.8765999999999963	9	6	10	0
[inf]	0.3647362951907639	C[N+]1(C)[C@H]2C[C@H](OC(=O)[C@H](CO)c3ccccc3)C[C@H]1[C@H]1O[C@H]12.[Br-]	398.2970000000001	-1.9332999999999958	4	1	4	1
[125169.72]	0.28661243847385526	NC(N)=Nc1nc(CSCC/C(N)=N/S(N)(=O)=O)cs1	337.456	-0.7679999999999998	7	4	7	1
[2530708.8]	0.7354070672581984	C1CCC(C(CC2CCCCN2)C2CCCCC2)CC1	277.496	5.295400000000005	1	1	4	0
[4843.337]	0.44748934898992415	CCCSCCCCC#C/C=C/CCCCC(=O)O	282.44899999999996	4.504500000000003	3	1	11	0
[2.640638e+09]	0.425825650815454	C=CCO	58.08	0.1647	1	1	1	0
[55926.64]	0.6530251998867979	C#CCN(C)[C@H](C)Cc1ccccc1	187.286	2.1826	1	0	4	1
[24868.162]	0.667213496992105	C[C@H]1C[C@H]2[C@@H]3CCC4=CC(=O)C=C[C@]4(C)[C@@]3(F)[C@@H](O)C[C@]2(C)[C@@]1(O)C(=O)CO	392.4670000000002	1.8957000000000002	5	3	2	0
[462264.66]	0.8531230107806679	CN1CN(C(=O)NCC2=C(O)c3ccccc3Sc3ccccc32)CC1	367.47400000000016	3.4920000000000027	4	2	2	2
[349531.16]	0.453312740145793	CS(=O)(=O)OCCCCOS(C)(=O)=O	246.30599999999998	-0.2809999999999997	6	0	7	0
[55273.81]	0.7556444301056896	N#CC1OC(CCN2CCCCC2)CCCC1	236.3589999999999	2.7137800000000007	3	0	3	0
[41106.1]	0.1739243858804896	CN[C@@H]1[C@@H](O[C@H]2[C@H](O[C@H]3[C@H](O)[C@@H](N)[C@@H](O)[C@H]3N)CC[C@H](N)[C@@H](O)[C@@H]2N)[C@H](O)[C@@H](O)[C@H]1O	451.5210000000002	-6.622400000000004	13	11	5	0
[1062109.5]	0.25718517203487173	CO[C@H]1[C@@H](O)[C@H](N)[C@@H](O[C@H]2O[C@H]([C@H](C)N)CC[C@H]2N)[C@H](O)[C@@H]1N(C)C(=O)CN	405.49600000000015	-3.585399999999993	10	6	6	0
[6836.2544]	0.21751778620947723	N#C[C@@H](O[C@@H]1O[C@H](CO[C@@H]2O[C@H](CO)[C@@H](O)[C@H](O)[C@H]2O)[C@@H](O)[C@H](O)[C@H]1O)c1ccccc1	457.4320000000001	-3.108019999999997	12	7	7	1
[4081859.]	0.831051812009732	O=C1/C=C/c2ccc(OC)c2c1OCCc1ccccc1	280.323	3.1090000000000018	3	0	5	1
[18144544.]	0.3446247204426618	NCCCNCCSP(=O)(O)O	214.22699999999998	-0.2492999999999997	6	4	7	0
[29433.488]	0.6819198902548534	CC[C@H]1[C@H]2[C@@H]3CCC4=CC(=O)C=C[C@]4(C)[C@@]3(F)[C@@H](O)C[C@]2(C)[C@@]1(O)C(=O)CO	392.4670000000002	1.8957000000000002	5	3	3	0
[5174110.]	0.8220901729914654	CC[C@H]1[C@@H]2C[C@H]3[C@@H]4N(C)c5ccccc5[C@]45C[C@@H]([C@@H]2[C@H]5O)N3[C@@H]1O	326.44	1.5545	4	2	1	1
[108298.914]	0.3564733961772645	C#CB(O)OC(C)=O	111.89299999999999	-0.7976000000000001	3	1	1	0
[754360.4]	0.5104175702352639	CCC[N+](C)(CC)CCOC(=O)O	190.26299999999998	1.5574999999999999	3	1	6	0
[8.837541e+08]	0.6026310045791333	FC(F)(Cl)c1ccc(Cl)cc1	197.011	3.6281000000000008	0	0	1	1
[30070.799]	0.8016505820392625	C[C@@H](CO)NC(=O)[C@@H]1C=C2c3cccc4[nH]cc(c34)C[C@H]2N(C)C1	325.4120000000001	1.5346000000000002	3	3	3	2
[92566.03]	0.5733888503791269	ON=C1CCN(CCCN2c3ccccc3Sc3ccc(Cl)cc32)CC1	387.9360000000002	5.258800000000004	4	1	4	2
[349.72418]	0.0590880110566587	NCCS[C@H](NC(=O)[C@@H](N)Cc1ccccc1)C(=O)N1CCC[C@H]1C(=O)N[C@@H](CCC(=O)O)C(=O)N[C@@H](CCC(=O)O)C(=O)N[C@@H](CCC(=O)O)C	751.8600000000002	-1.2496999999999892	14	9	23	1
[76468.76]	0.8179657096067606	C[C@H](Oc1ccc(N(C)C)cc1)C(=O)O	209.24499999999998	1.6045	4	1	4	1
[479571.16]	0.8406391938192932	CSC[C@H](Cc1ccc(F)cc1)C(=O)O	228.28799999999998	2.4319999999999995	3	1	5	1
[126222.67]	0.38410287831471035	CNC(=C[N+](=O)[O-])NCCSCc1ccc(CN(C)C)o1	314.411	1.4589999999999999	7	2	10	1
[15974587.]	0.569717092648388	N/C(=C\N)C(=O)c1ccc(S(=O)(=O)Nc2ccccc2)cc1	317.37	1.4288999999999994	5	3	5	2
[4.214314e+09]	0.3165786787720106	NNC(=O)c1ccncc1	137.142	-0.3149000000000006	3	2	1	1
[9.202573]	0.20281493718350546	C#Cc1ccc(NC(=O)O[C@H]2C[C@@H](C)C=C3C=C[C@H](C)[C@H](CC[C@@H]4C[C@@H](O[Si](C)(C)C(C)(C)C)CC(=O)O4)[C@H]32)cc1	577.8380000000004	7.865700000000008	5	1	7	1
[73645160.]	0.7116448391760646	CCC1(c2ccccc2)C(=O)NCNC1=O	218.25599999999994	0.5378999999999999	2	2	2	1
[78684888.]	0.655800007320009	N[C@@H](C(=O)O)c1ccccc1	151.165	0.7709999999999999	3	2	2	1
[82726.766]	0.832189988683988	NCC1CCC(CCN2CCCC2)CC(c2ccccc2)C1	300.49	4.021200000000003	2	1	5	1
[inf]	0.8745103781587379	CCCCN1CCCCC1C(=O)Nc1c(C)cccc1C.Cl	324.896	4.3183400000000045	2	1	5	1
[1169746.6]	0.6424706587523783	CC[C@H](c1ccc(O)c(O)c1)C(=O)O	196.20199999999997	1.676	4	3	3	1
[1.4085328e+08]	0.6721670015102429	C[C@@]1(Cn2ccnn2)[C@H](C(=O)O)N2C(=O)C[C@H]2S1(=O)=O	300.296	-1.523199999999998	7	1	3	1
[3449380.5]	0.5068851285074405	Oc1cnc([N+](=O)[O-])n1CC(C)O	187.15499999999997	-0.12230000000000002	5	2	3	1
[81521.29]	0.685142538776804	C[C@H]1C[C@@H]2[C@H]([C@@H](O)C[C@@]3(C)[C@H]2CC[C@]3(O)C(=O)CO)[C@@]2(C)C=CC(=O)C=C12	374.4770000000001	1.8036	5	3	2	0
[212679.16]	0.400579302923924	CO/C(=C(\c1ccccc1)c1ccc(OCCN(C)C)cc1)c1ccccc1	373.49600000000004	5.190000000000005	3	0	8	3
[862362.44]	0.7732495203683034	C=Cc1cc(OC)c(OC)cc1O	180.203	2.0524	3	1	3	1
[5103910.5]	0.2612626527203185	OC[C@H](O)[C@@H](O)[C@H](O)[C@H](O)CO	182.172	-3.5854000000000004	6	6	5	0
[3110551.5]	0.5042881803703999	C[C@H]1SC[C@H]2[C@@H](C)C(=O)O[C@@H]3O[C@]4(C)CC[C@@H]1[C@]32OO4	300.376	2.1003	6	0	0	0
[89469.43]	0.17400656822855506	NC[C@H]1O[C@H](O[C@H]2[C@H](O)[C@@H](O[C@H]3O[C@H](CO)[C@@H](O)[C@H](N)[C@H]3O)[C@H](N)C[C@@H]2N)[C@H](N)C[C@@H]1O	467.5200000000002	-6.295800000000006	14	10	6	0
[14751637.]	0.45120055019422545	O=P(=O)(O)OC[C@H](O)CO	172.07299999999998	-1.3806000000000003	6	3	4	0
[490570.34]	0.6141189367969725	CSCCCCCC1CC(=O)Nc2ccccc2Sc2ccccc21	371.57100000000014	6.187000000000006	3	1	6	2
[2782415.8]	0.6376822429920652	C[C@@H](Cc1ccc(O)c(O)c1)C(=O)O	196.20199999999997	1.3609999999999998	4	3	3	1
[3.1063546e+08]	0.7343500481351655	CSc1ccc(C(=O)N2CCCCC2)cc1	235.35199999999992	3.034600000000002	2	0	2	1
[3238530.2]	0.2346588097545297	CN/C(=N\CCSCc1nc[nH]c1C)NC#N	252.347	0.5974	5	3	5	1
[32904.3]	0.1762694861381223	CC[C@@H]1N[C@H](O[C@H]2[C@H](O)[C@@H](O[C@H]3O[C@H](CO)[C@@H](O)[C@H](N)[C@H]3O)[C@H](N)C[C@@H]2N)[C@H](N)C[C@@H]1O	465.54800000000023	-5.271499999999999	13	10	6	0
[81037.914]	0.6966689993951681	CSCC[C@@H](C(C)C)C(=O)O	176.28099999999998	2.0963	3	1	5	0
[1110390.4]	0.6689565380917978	OCCCc1ccccc1	136.194	1.6115	1	1	3	1
[13943730.]	0.8528036890699656	C[C@H](C(=O)O)c1cccc(C(=O)c2ccccc2)c1	254.285	3.1057000000000015	3	1	4	2
[6.703906e+14]	0.48837238667997585	S=C=Nc1cccc2ccccc12	185.251	3.5741000000000014	1	0	1	2
[8.677211e+12]	0.33649125455948037	[O-][n+]1ccccc1	95.10099999999998	0.3200000000000002	1	0	0	1
[5991.8604]	0.6056838132410555	CC[C@H]1CN2CCc3cc(OC)c(OC)cc3[C@@H]2C[C@@H]1C[C@H]1NCCc2cc(OC)c(OC)cc21	480.64900000000034	4.943400000000005	6	1	7	2
[51004.797]	0.28881445380491755	CC/N=C(\C(=O)N[C@@H]1C(=O)N2C(C(=O)O)=C(COC(C)=O)CS[C@H]12)c1csc(N)n1	453.5020000000002	-0.16399999999999826	9	3	7	1
[32.413918]	0.198900364017339	CC[C@@H](N)C(=O)O[C@H]1C[C@@H](C)C=C2C=C[C@H](C)[C@H](CC[C@@H](O)C[C@@H](O)CC(=O)NO)[C@H]21	438.5650000000002	1.8276000000000001	7	5	10	0
[4.873061e+10]	0.5420450088370231	Brc1ccccc1	157.01	2.4491000000000005	0	0	0	1
[124494.7]	0.8327124144827058	CCCSc1ccc2[nH]c(NC(=O)OC)nc2c1	265.33799999999997	3.2433000000000005	4	2	4	2
[459114.56]	0.750440465982924	COc1nc(C)nc(Cl)c1NC1=NCCN1	241.68200000000002	0.8181199999999997	5	2	2	1
[21216.328]	0.7086826591926151	Nc1c(Br)cc(Br)cc1CN[C@H]1CC[C@H](O)CC1	378.10800000000023	3.1869000000000014	3	3	3	1
[1116675.]	0.7167712037697558	COC/C=C1\[nH]c2ccccc12	161.204	2.0994	2	1	2	1
[950.5932]	0.6918289177745705	C[C@H]1CN(c2c(F)c(N)c3c(=O)c(C(=O)O)cn(C4CC4)c3c2F)C[C@H](C)N1	392.4060000000002	2.0816	6	3	3	2
[33876.703]	0.17478822451364606	C[C@H]1[C@H](NC(=O)/C(=N\OC(C)(C)C(=O)O)c2csc(N)n2)C(=O)N1S(=O)(=O)O	435.44000000000017	-1.1724999999999979	10	4	7	1
[60613068.]	0.6300050920327606	Cc1oc2ccccc2c1C(=O)c1ccccc1	236.26999999999998	3.9722200000000027	2	0	2	3
[81037.914]	0.6966689993951681	CSCC[C@H](C(C)C)C(=O)O	176.28099999999998	2.0963	3	1	5	0
[557626.3]	0.415292557410071	CCCCSc1ccc(C(=O)OCCN(C)C)cc1	281.42099999999994	3.297200000000002	4	0	8	1
[3.7821763e+08]	0.5719431747561196	NCc1ccccc1	107.15599999999996	1.1453	1	1	1	1
[4569.083]	0.6269940138396983	C=C[C@@H]1C[C@@H](C)CC[C@H]2[C@@H]3C[C@H]4CC5=CC(=O)CC[C@]5(C)[C@H]4[C@@H](O)C[C@]3(C)[C@]2(C(=O)CO)O1	456.6230000000003	4.016500000000004	5	2	3	0
[32934.03]	0.7560395435859316	NS(=O)(=O)c1cc(C2(O)NC(=O)c3ccccc32)ccc1Cl	338.77200000000005	0.9242000000000001	4	3	2	2
[1.2279731e+09]	0.5888605034457122	Cn1c2ccccc2c(=O)cc2[nH]cc12	198.225	1.9713999999999996	1	1	0	3
[208023.06]	0.12583815371722123	NO[C@H](C(=O)N[C@@H](CCCN)C(=O)N[C@@H](CCC(=O)O)C(=O)O)C(=O)O	378.3380000000001	-3.0121999999999947	11	7	13	0
[13267.207]	0.3984290993834964	CCO[C@@H]1C[C@@H](C(=O)N[C@@H]([C@H]2O[C@H](SC)[C@H](O)[C@@H](O)[C@H]2O)[C@@H](C)Cl)N(C)C1	426.9630000000002	-0.621699999999997	8	4	7	0
[4.172457]	0.2633102790840525	CCCOC1C[C@@H](OC(=O)c2cccnc2)C[C@H](/C=C/c2c(-c3ccc(F)cc3)nc(N(C)S(C)(=O)=O)nc2C(C)C)O1	612.724	5.367400000000005	9	0	11	3
[72075.1]	0.2079442341493163	CO/N=C(\C(=O)N[C@@H]1C(=O)N2C(C(=O)O)=C(COC(C)=O)CS[C@H]12)c1csc(N)n1	455.47400000000016	-0.6224999999999987	10	3	7	1
[2575796.]	0.43328794180573177	Cn1cnc([N+](=O)[O-])c1Sc1ncnc2[nH]cnc12	277.269	1.1457999999999997	7	1	3	3
[122521.23]	0.8445712183265353	CNS(=O)(=O)Cc1ccc2[nH]cc(CCN(C)C)c2c1	295.408	1.3211999999999997	3	2	6	2
[45909444.]	0.7274025769135067	N[C@@H](Cc1ccc(F)cc1)C(=O)O	183.182	0.7801	3	2	3	1
[32419710.]	0.4983587803637846	O[C@](c1ccc(O)c(O)c1)C(=O)O	183.13899999999998	0.43498999999999993	5	4	2	1
[134.00745]	0.5150085052552582	C[C@@H](CCCC(C)(C)O)[C@H]1CC[C@H]2[C@@H]3CC=C4C[C@@H](O)CC[C@]4(C)[C@H]3CC[C@]12C	402.66300000000024	6.5036000000000085	2	2	5	0
[6605688.]	0.4729878928317988	O=CC(=O)Cc1ccccc1	148.161	0.9970999999999999	2	0	3	1
[75991456.]	0.329586710343032	c1ccc2c(c1)c1cccc3ccc4cccc2c1c34	252.31599999999997	5.737200000000003	0	0	0	5
[15.233474]	0.3459188515486632	CCNC(=O)c1c(-c2ccccc2)c(-c2ccc(F)cc2)c(CC[C@@H](O)C[C@@H](O)CC(=O)[O-])n1C(C)C	509.59800000000035	3.476300000000002	5	3	12	3
[550699.]	0.4106698403593517	CO[C@]12[C@H](COC(N)=O)C3=C(C(=O)C(C)=C(N)C3=O)N1C[C@@H]1N[C@@H]12	334.33200000000005	-1.6511999999999971	8	3	3	0
[156322.98]	0.6606808658786644	CNCCOc1ccc(CC2CNC(=O)c3ccccc3)cccc2[nH]1	351.45	2.4833999999999996	4	3	7	1
[9706.514]	0.7278115473639667	OCCN1CCN(CCCN2c3ccccc3Sc3ccc(C(F)(F)F)cc32)CC1	437.5310000000002	4.308100000000003	5	1	6	2
[390604.6]	0.7173896631380969	CCN[C@@H](C)Cc1ccccc1	163.264	2.2271	1	1	4	1
[72237.3]	0.4505726789966775	CC/C(=C(\c1ccccc1)c1ccc(OCCN(C)C)cc1)c1ccccc1	371.524	5.9961000000000055	2	0	8	3
[746680.44]	0.7809051329103438	O=C(c1ccccc1C(F)(F)F)N1CCC(Cc2ccccc2)CC1	347.38	4.8003000000000045	1	0	3	2
[112500.34]	0.3433083562994692	CCCC[C@@H](CC)COC(=O)c1ccccc1C(=O)OC[C@@H](CC)CCCC	390.5640000000003	6.433000000000007	4	0	14	1
[1983415.5]	0.6416200709452138	N=NC(CCN)c1ccc(C(=O)O)cc1	207.233	1.80567	3	3	5	1
[973.7694]	0.4257980527425439	C[C@@H]1C=CC[C@H](COC(=O)C(C)(C)C)[C@H]1CCC(O)CC(O)CC(=O)O	370.4860000000001	2.770900000000001	6	3	9	0
[112500.34]	0.3433083562994692	CCCC[C@H](CC)COC(=O)c1ccccc1C(=O)OC[C@@H](CC)CCCC	390.5640000000003	6.433000000000007	4	0	14	1
[1.4085328e+08]	0.6721670015102429	C[C@]1(Cn2ccnn2)[C@H](C(=O)O)N2C(=O)C[C@H]2S1(=O)=O	300.296	-1.523199999999998	7	1	3	1
[1546.1047]	0.2963419520142686	COCCOC(=O)C1=C(C)NC(C)=C(C(=O)OC(C)C)C1c1cccc([N+](=O)[O-])c1	418.44600000000014	2.9708000000000014	8	1	8	1
[1.26566776e+08]	0.4433687822838736	O=C/C=C/c1ccccc1	132.16199999999998	1.8987	1	0	2	1
[27568.002]	0.4356457601684276	COC1=C(OC)C(=O)C(CCCCCCCCCCO)=C(C)C1=O	338.444	3.4623000000000026	5	1	12	0
[31303.383]	0.16787618861029813	NC[C@@H]1C[C@H](O[C@H]2[C@H](O)[C@@H](O[C@H]3O[C@H](CO)[C@@H](O)[C@H](N)[C@H]3O)[C@H](N)C[C@@H]2N)[C@H](O)[C@@H](O)[C@@H]1O	482.5310000000002	-6.627800000000002	14	11	6	0
[522347.38]	0.7024085074183606	C=CC[S@](=O)NC(=O)Nc1ccc(C(=O)O)cc1	268.294	1.3559999999999999	4	3	5	1
[4.7587456e+11]	0.7373478458184286	CC1=Nc2ccc(Cl)cc2S(=O)(=O)N1	230.676	1.6818	2	1	0	1
[4.3998566e+09]	0.5694420997689498	O=N/C=C/c1ccccc1	133.14999999999998	2.4237	1	0	2	1
[45909444.]	0.7274025769135067	N[C@H](Cc1ccc(F)cc1)C(=O)O	183.182	0.7801	3	2	3	1
[41034920.]	0.7928662900184025	CN1C=NC(=O)C(C)(c2ccccc2)c2ccccc21	264.32800000000003	2.997300000000002	2	0	1	2
[3125.8826]	0.44392138875629034	CC(=C)[C@H]1C(=O)N2CCC[C@H]2[C@]2(O)O[C@](NC(=O)[C@@H]3C=C4c5cccc6[nH]c(Br)c(c56)C[C@H]4N(C)C3)(C(C)C)C(=O)N12	638.563	2.7228000000000003	6	3	4	2
[9932.301]	0.043741557343612084	N[C@@H](CCC(=O)N[C@@H](CSSC[C@H](NC(=O)CC[C@H](N)C(=O)O)C(=O)NCC(=O)O)C(=O)NCC(=O)O)C(=O)O	612.6400000000004	-3.8767999999999985	16	10	21	0
[7.826287e+09]	0.41487401500285953	O=S(=O)([O-])CCS	141.193	-0.5385999999999997	3	1	2	0
[2.011892e+11]	0.42124595946297344	C[C@@]12C(=O)OC(=O)[C@]1(C)[C@H]1CC[C@@H]2O1	196.20199999999997	0.6436	4	0	0	0
[402828.12]	0.5438612576373347	Fc1ccc(C(c2ccc(F)cc2)N2CCN(C/C=C/c3ccccc3)CC2)cc1	404.5040000000001	5.3852000000000055	2	0	6	3
[24868.162]	0.667213496992105	C[C@@H]1C[C@H]2[C@@H]3CCC4=CC(=O)C=C[C@]4(C)[C@@]3(F)[C@@H](O)C[C@]2(C)[C@@]1(O)C(=O)CO	392.4670000000002	1.8957000000000002	5	3	2	0
[1511888.8]	0.4853032640913572	N[C@H]1CC[C@H](C(=O)O)CC[C@H]1O	173.21199999999996	-0.05060000000000042	4	3	1	0
[2782415.8]	0.6376822429920652	C[C@H](Cc1ccc(O)c(O)c1)C(=O)O	196.20199999999997	1.3609999999999998	4	3	3	1
[2179536.2]	0.698264376644187	N[C@H](CSC(=S)NCc1ccccc1)C(=O)O	270.379	1.2062000000000002	6	3	5	1
[4006250.5]	0.7786697771862998	Cc1[nH]c(=O)c(C#N)cc1-c1ccncc1	211.22400000000002	1.617	3	1	1	2
[30259964.]	0.31773024949938994	C=CCSS	106.21499999999999	1.7504	1	1	2	0
[2.191688e+08]	0.3850054008235984	O=C1O[C@H]([C@@H](O)CO)C(O)=C1O	176.124	-1.4073999999999995	6	4	2	0
[inf]	0.24699187151857604	Cn1c(=O)c2[nH]cnc2n(C)c1=O.Cn1c(=O)c2[nH]cnc2n(C)c1=O.NCCN	420.4340000000002	-3.1755999999999975	8	4	1	4
[1629536.6]	0.6829097001636526	CC(/C=C1\SC(=S)N(CC(=O)O)C1=O)=C\c1ccccc1	319.407	2.918700000000001	5	1	4	1
[5118846.]	0.5086531486976115	C=C/C=C1\C(=O)OCC(C)=C1OCC	194.22999999999996	1.9660999999999997	3	0	3	0
[117920.266]	0.8144352388270709	CNC[C@]1(O)CC[C@H]2[C@@H]3CCC4=CC(=O)CC[C@]4(C)[C@H]3CC[C@@]21C	331.50000000000006	3.4688000000000017	3	2	2	0
[7029.367]	0.7275209083676852	COC[C@@H](O)[C@@H](C)C[C@H]1C[C@H]2[C@@H]3CCCC4=CC(=O)C=C[C@]4(C)[C@H]3CC[C@@]21C	386.5760000000002	4.944000000000005	3	1	5	0
[58603.63]	0.7491026692573882	CCCOc1ccccc1-c1nc2[nH]nnc2c(=O)[nH]1	271.28	1.4969999999999999	5	2	4	3
[9983493.]	0.748363450121821	NC(=O)N1c2ccccc2C=Cc2ccccc21	236.274	3.3872000000000018	1	1	0	2
[19166.057]	0.8428637069733037	CN(C)CCC=C1c2ccccc2COc2ccccc21	279.383	3.9624000000000033	2	0	3	2
[2721390.]	0.7021050807692046	COCC(=O)Cc1ccc(N)cc1	179.219	1.0268000000000002	3	1	4	1
[inf]	0.21331255223089682	C[n+]1ccccc1/C=N/O.[Cl-]	172.615	-2.6767999999999983	1	1	1	1
[599410.7]	0.3157860023293486	CSSCSc1ccccc1	202.36900000000003	3.7474000000000025	3	0	4	1
[81291072.]	0.6951125798613664	O=C1c2ccccc2C(=O)C1c1ccccc1	222.243	2.849400000000001	2	0	1	2
[2198116.]	0.4696303686981007	O=P(O)(O)C(O)(Cc1cccnc1)P(=O)(O)O	283.113	-0.3744000000000002	8	5	4	1
[1.3248498]	0.17655522107811705	COCc1ccc(CNC(=O)c2c(-c3ccccc3)c(-c3ccc(F)cc3)c(CC[C@@H](O)C[C@@H](O)CC(=O)[O-])n2C(C)C)cc1	615.7220000000002	4.803000000000005	6	3	15	4
[1779533.8]	0.7956666859082926	Nc1ccc(S(=O)(=O)Nc2ncsn2)cc1	256.312	0.9211	5	2	3	2
[1226.32]	0.11478388632361944	NCC(=O)N[C@@H](Cc1ccc(F)cc1)C(=O)N1CCC[C@H]1C(=O)N[C@@H](CCC(=O)O)C(=O)NCC(=O)NCC(=O)O	580.5700000000004	-2.5306999999999933	10	7	15	1
[13943730.]	0.8528036890699656	C[C@@H](C(=O)O)c1cccc(C(=O)c2ccccc2)c1	254.285	3.1057000000000015	3	1	4	2
[492.4065]	0.7968347529245803	C#C[C@]1(O)CC[C@H]2[C@@H]3CCc4cc(OC)ccc4[C@H]3CC[C@@]21C	310.4370000000001	3.915600000000003	2	1	1	1
[492.4065]	0.7968347529245803	C#C[C@@]1(O)CC[C@H]2[C@@H]3CCc4cc(OC)ccc4[C@H]3CC[C@@]21C	310.4370000000001	3.915600000000003	2	1	1	1
[21967.666]	0.4391367379374335	C[C@@H]1O[C@@H](O[C@@H]2C=C3CC[C@@H]4[C@H](CC[C@]5(C)[C@@H](c6ccc(=O)oc6)CC[C@]45O)[C@@]3(C)CC2)[C@H](O)[C@H](O)[C@H]1O	530.6580000000004	3.013800000000002	8	4	3	1
[130689.37]	0.8030014418735348	CCCc1cc(OC)c(OC)cc1O	196.24599999999998	2.3619000000000008	3	1	4	1
[1062109.5]	0.25718517203487173	CO[C@@H]1[C@H](O)[C@H](N)[C@@H](O[C@H]2O[C@H]([C@H](C)N)CC[C@H]2N)[C@H](O)[C@@H]1N(C)C(=O)CN	405.49600000000015	-3.585399999999993	10	6	6	0
[30.36677]	0.661245803763767	CN[C@@H](C)C(=O)O[C@H]1C[C@@H](C)C=C2C=C[C@H](C)[C@H](CC[C@@H]3C[C@@H](O)CC(=O)O3)[C@H]21	405.53500000000025	2.7573000000000008	6	2	6	0
[3.8264582]	0.29240752476167753	CNC[C@H]1C[C@@H](c2ccccc2)C[C@@H](/C=C/c2c(-c3ccc(F)cc3)nc(C(C)C)nc2C(C)[C@@H](O)O)c1	517.6890000000001	6.253000000000009	5	3	9	3
[352216.8]	0.8252539098127764	CCc1ccc(CCOc2ccc(CC3SC(=O)NC3=O)cc2)nc1	356.44700000000006	3.159600000000001	5	1	7	2
[1.9936523e+08]	0.7461256239974202	C[C@H]1C(=O)N=C(c2ccccc2)c2ccccc21	235.286	3.1677000000000017	1	0	1	2
[708991.4]	0.578029884636738	O=c1[nH]c(=O)n([C@H]2C[C@H](O)[C@@H](CO)O2)cc1I	354.1	-1.2181000000000002	5	3	2	1
[2668.3396]	0.13220111579248112	C[C@H](O)[C@H](NC(=O)[C@@H]1CCCN1C(=O)[C@H](Cc1ccc(F)cc1)NC(=O)CN)C(=O)NCC(=O)NCC(=O)O	552.5600000000003	-3.0146999999999924	9	7	13	1
[424.16327]	0.10348325925697462	C[C@H]1O[C@H](O[C@H]2[C@H](O)[C@@H](O)[C@@H](O[C@H]3[C@H](O)[C@@H](O)[C@H](O)O[C@@H]3CO)O[C@@H]2CO)[C@H](O)[C@@H](O)[C@@H]1N[C@H]1C=C(CO)[C@@H](O)[C@H](O)[C@H]1O	645.6080000000004	-8.564500000000011	19	14	9	0
[9325966.]	0.5966660766331066	C(=C/c1ccccc1)\CN1CCN(C(c2ccccc2)c2ccccc2)CC1	368.5240000000001	5.1070000000000055	2	0	6	3
[5991.8604]	0.6056838132410555	CC[C@@H]1CN2CCc3cc(OC)c(OC)cc3[C@@H]2C[C@@H]1C[C@H]1NCCc2cc(OC)c(OC)cc21	480.64900000000034	4.943400000000005	6	1	7	2
[295.02664]	0.6269064400841485	Cc1nc(-c2ccccc2)cc(-c2ccc(F)cc2)c1/C=C\[C@@H]1C[C@@H](O)CC(=O)O1	403.45300000000015	4.9428200000000055	4	1	4	3
[596081.06]	0.8383597745599246	CCN[C@H](C)Cc1cccc(C(F)(F)F)c1	231.26099999999997	3.2459000000000024	1	1	4	1
[32045.016]	0.7885432065565257	C[C@@H]1CSC[C@@H](NC(=O)CC(C)(C)C)C1	229.38899999999995	2.6804000000000006	2	1	2	0
[13467.116]	0.6824612195113208	O=C(Nc1ccc(Br)cc1)c1cc(Br)cc(Br)c1O	449.92400000000004	4.932000000000001	2	2	2	2
[30070.799]	0.8016505820392625	C[C@H](CO)NC(=O)[C@@H]1C=C2c3cccc4[nH]cc(c34)C[C@H]2N(C)C1	325.4120000000001	1.5346000000000002	3	3	3	2
[24868.162]	0.667213496992105	C[C@@H]1C[C@@H]2[C@H]3CCC4=CC(=O)C=C[C@]4(C)[C@@]3(F)[C@@H](O)C[C@]2(C)[C@@]1(O)C(=O)CO	392.4670000000002	1.8957000000000002	5	3	2	0
[134811.03]	0.8330157421148819	CCCN(CCC)S(=O)(=O)c1ccc(C(=O)O)cc1	285.36499999999995	2.1955	4	1	7	1
[2323082.]	0.6550248398751946	CCCCOc1ccc(OCCCN2CCOCC2)cc1	293.4069999999999	2.9666000000000015	4	0	9	1
[10.818011]	0.671999391844661	CC[C@H](C)C(=O)O[C@H]1C[C@@H](C)C=C2C=C[C@H](C)[C@H](CC[C@@H]3C[C@@H](O)CC(=O)O3)C21	404.54700000000025	4.195500000000004	5	1	6	0
[57739.48]	0.6966147525766675	CO[C@H]1O[C@@H]2O[C@@]3(C)CC[C@H]4[C@H](C)CC[C@@H]([C@H]1C)[C@@]24OO3	298.379	2.8408000000000015	5	0	1	0
[67376.17]	0.6000211419056563	C=C[C@@H](O)CNC[C@@H](O)COc1ccccc1C	251.326	0.8712199999999989	4	3	8	1
[25840.822]	0.26918868716570815	CN(CCOc1ccc(C[C@H](Nc2ccccc2C(=O)c2ccccc2)C(=O)O)cc1)c1ccccn1	495.5790000000002	4.9356000000000035	7	2	12	4
[829602.6]	0.7325276241844828	CN1CCC(=C2c3ccccc3CC(=O)c3sccc32)CC1	309.4340000000001	4.014400000000004	2	0	0	2
[740007.56]	0.8289288715670488	CN1[C@@H]2CC[C@H]1C[C@@H](OC(c1ccccc1)c1ccccc1)C2	307.43700000000007	4.417800000000004	2	0	4	2
[87620.12]	0.5604883600608829	C=CCC1(C(C)CCC)C(=O)NC(=O)NC1=O	238.28699999999998	1.3510999999999997	3	2	5	0
[205261.58]	0.7267386274784771	C=C[C@]1(O)CC[C@H]2[C@@H]3CCC4=CC(=O)CC[C@]4(C)[C@H]3CC[C@@]21C	314.46900000000005	4.435400000000004	2	1	1	0
[189786.67]	0.37275346885903077	O=C(CCCCCCCCC(=O)Nc1ccc(Cl)cc1)c1ccccc1	371.9080000000001	6.282200000000006	2	1	11	2
[111649.98]	0.6303314667677087	CN1C(=O)CN=C(c2ccccc2)c2cc([N+](=O)[O-])ccc21	295.29800000000006	2.4086000000000007	3	0	2	2
[198356.38]	0.6924179093667031	N#C[C@@]1(O)CC[C@H]2[C@@H]3CCC4=CC(=O)CC[C@]4(C)[C@H]3CC[C@@]21C	313.4410000000001	3.772980000000003	3	1	0	0
[6005.682]	0.6289233664726205	Cc1c(C)c2c(c(C)c1O)CCC(C)(CN1CCN(c3cc(N4CCCC4)nc(N4CCCC4)n3)CC1)O2	520.7220000000004	4.213760000000003	8	1	5	2
[1302.4159]	0.3655121723624898	C=CC1CCC[C@H](/C=C/[C@@H](O)C[C@@H](O)CC(=O)O)[C@H]1COC(=O)C(C)(C)CC	396.5240000000002	3.3271000000000015	6	3	11	0
[4770966.5]	0.7407442417149674	N#Cc1ccc(C(c2ccc(C#N)cc2)n2cncn2)cc1	285.31	2.65916	4	0	3	3
[99940.57]	0.44208017823980256	CCCCc1nc(Cl)c(CO)n1Cc1ccc(-c2ccccc2-c2nnn[nH]2)cc1	422.9200000000001	4.2668000000000035	5	2	8	4
[2.0198054e+08]	0.43583499661104974	CC(O)CO	76.095	-0.6405000000000001	2	2	1	0
[12602.4375]	0.43725083605407455	C/C(=C\CC[C@@H](C)[C@H]1CC[C@@]2(C)C3=C(CC[C@]12C)[C@@]1(C)CC[C@H](O)C(C)(C)[C@@H]1CC3=O)C(=O)O	470.69400000000024	6.722800000000007	4	2	5	0
[5.6413203e+08]	0.5759219369139065	N[C@@]1(Cn2ccnn2)[C@H](C(=O)O)N2C(=O)C[C@H]2S1(=O)=O	301.284	-2.6268999999999982	8	2	3	1
[931860.06]	0.5042031477298718	C[C@H]1CC[C@H]2[C@@H](C)C(=O)O[C@@H]3O[C@]4(C)CC[C@@H]1[C@]32OO4	282.33599999999996	2.3949000000000007	5	0	0	0
[16849436.]	0.8001945345367882	O=C1NC(=O)C(c2ccccc2)(c2ccccc2)N1	252.27300000000002	1.7696	2	2	2	2
[1.075483e+09]	0.514729544768675	Oc1ccccc1	94.11299999999999	1.3921999999999999	1	1	0	1
[537601.5]	0.3043612043102547	N=C(N)NC(=O)c1nc(Cl)c(N)nc1N	229.63099999999997	-1.0823299999999998	6	5	1	1
[567924.3]	0.5031075138837579	O=C(/C=C/c1ccc(O)c(O)c1)OCCc1ccccc1	284.311	2.8969000000000005	4	2	5	2
[57739.48]	0.6966147525766675	CO[C@@H]1O[C@@H]2O[C@@]3(C)CC[C@H]4[C@H](C)CC[C@@H]([C@H]1C)[C@@]24OO3	298.379	2.8408000000000015	5	0	1	0
[4614311.]	0.5236765333965968	N[C@H](O)[C@H](O)c1ccccc1	153.18099999999998	-0.0028999999999999027	3	3	2	1
[2179536.2]	0.698264376644187	N[C@@H](CSC(=S)NCc1ccccc1)C(=O)O	270.379	1.2062000000000002	6	3	5	1
[4010298.5]	0.8598088939629729	C[C@@H](N)[C@H]1CC[C@H](C(=O)Nc2ccncc2)CC1	247.34199999999998	2.1737	3	2	3	1
[237377.75]	0.48965047274782125	CCN(CC)CCOCCC1=CC2CCC1C2(C)C	265.441	3.727300000000003	2	0	8	0
[296688.8]	0.8794576573550539	CCCNC(=O)NS(=O)(=O)c1ccc(Cl)cc1	276.745	1.7379	3	2	4	1
[12103.417]	0.35210117154039805	O=[N+]([O-])c1cc([As](=O)(O)O)ccc1O	263.037	-1.1386000000000003	6	3	2	1
[68237.836]	0.5710137425129463	CCCC(=O)Nc1ccc(OCC(O)CNC(C)C)c(C(C)=O)c1	336.4320000000001	2.3655	5	3	10	1
[505157.5]	0.7097305622554313	C[C@H](c1ccc(NC(=O)O)cc1)C(=O)O	209.201	1.9646	4	3	3	1
[4024658.2]	0.41814433191503886	O=C([C@H](CO)c1ccc(O)c(O)c1)C(=O)O	226.184	-0.17260000000000003	6	4	4	1
[6959.8203]	0.571136456131648	C[C@H](CCC(=O)O)[C@H]1CC[C@H]2[C@@H]3[C@H](O)C[C@@H]4C[C@H](O)CC[C@]4(C)[C@H]3C[C@H](O)[C@]12C	408.5790000000002	3.4487000000000023	5	4	4	0
[51586.195]	0.8910262977655083	CCn1cc(C(=O)O)c(=O)c2cc(F)c(N3CCNCC3)cc21	319.336	1.2683	5	2	3	2
[9932.301]	0.043741557343612084	N[C@H](CCC(=O)N[C@@H](CSSC[C@H](NC(=O)CC[C@H](N)C(=O)O)C(=O)NCC(=O)O)C(=O)NCC(=O)O)C(=O)O	612.6400000000004	-3.8767999999999985	16	10	21	0
[675.2061]	0.33123941849365507	CCC[C@@H]1CCC[C@H](/C=C/[C@@H](O)C[C@@H](O)CC(=O)O)[C@H]1COC(=O)C(C)(C)CC	412.56700000000023	3.941200000000003	6	3	12	0
[1320952.4]	0.5525575425662069	Nc1nc(N)nc(NC2CC2)n1	166.188	-0.3897000000000006	6	3	2	1
[218101.52]	0.1777516062242982	C[C@H](N)C(=O)N[C@@H]1CC[C@H]1C(=O)N[C@@H](CC(=O)O)C(=O)NCC(=O)NCC(=O)O	415.4030000000002	-3.4950999999999954	9	7	11	0
[57191.4]	0.7971701178185844	CC[C@@H](CO)NC(=O)[C@@H]1C=C2c3cccc4[nH]cc(c34)C[C@H]2N(C)C1	339.4390000000002	1.9247	3	3	4	2
[528.36725]	0.5295731957656133	CC1=C(/C=C/C(C)=C/C=C/C(C)=C\C(=O)O)C(C)(C)CCC1	300.44200000000006	5.602600000000005	2	1	5	0
[40128564.]	0.770678866809672	CCOc1ccc(NC(C)=O)cc1	179.219	2.0437	2	1	3	1
[1.4440706]	0.5348692706997701	CC(C)c1nc(-c2ccc(F)cc2)nc(-c2ccc(F)cc2)c1/C=C/[C@@H]1C[C@@H](O)CC(=O)O1	450.4850000000002	5.291900000000006	5	1	5	3
[8.902797e+12]	0.38574768522744685	Cn1nc([N+](=O)[O-])n1C	130.107	-0.33320000000000016	3	0	1	1
[9513.364]	0.485670453468661	COc1cccc(Sc2c(/C=C/[C@@H]3C[C@@H](O)CC(=O)O3)c(C3CC3)nc3ccc(F)cc23)c1	465.5460000000002	5.490800000000005	6	1	6	3
[120.96881]	0.3700735420849879	CCOC(=O)C1=C(C)NC(C)=C(C(=O)OCC)C1c1ccccc1/C=C/C(=O)OC(C)(C)C	455.5510000000002	4.402500000000004	7	1	7	1
[883894.44]	0.8600549198257493	Cc1cccc(Nc2ccccc2C(=O)O)c1C	241.29	3.7452400000000017	3	2	3	2
[11254.986]	0.3182616134760953	CCCC/C=C/CC/C=C\CCCCCCCC(=O)O	280.4519999999999	5.884500000000005	2	1	14	0
[2485583.2]	0.5541818739705442	O=C(O)CCCC[C@@H]1CCSS1	206.332	2.7851000000000017	4	1	5	0
[4.2084925e+10]	0.41381170250557187	C=C(C)[C@@H]1[C@H]2OC(=O)[C@@H]1[C@]1(O)C[C@H]3O[C@]34C(=O)O[C@H]2[C@]14C	292.287	-0.0620000000000005	6	1	1	0
[8243388.5]	0.47344241954632516	O=c1cc(-c2ccccc2)oc2c1ccc1ccccc12	272.303	4.613200000000003	2	0	1	4
[115761.07]	0.7695961013290725	COC(=O)Nc1nc2cc(Sc3ccccc3)ccc2[nH]1	299.355	3.892400000000001	4	2	3	3
[2.5515974]	0.19152620334273385	Cc1cnc(CNC(=O)c2c(-c3ccccc3)c(-c3ccc(F)cc3)c(CC[C@@H](O)C[C@@H](O)CC(=O)[O-])n2C(C)C)[nH]1	575.6610000000002	3.6881200000000023	6	4	13	4
[1712800.9]	0.5530315284690744	CC1(C)S[C@@H]2[C@H](NC(=O)[C@H](N)c3ccc(O)cc3)C(=O)N2[C@H]1C(=O)O	365.4110000000001	0.023700000000000443	7	4	4	1
[29178.408]	0.7869434425499668	CCN1CCC[C@H]1CNC(=O)c1cc(S(N)(=O)=O)ccc1OC	341.4330000000001	0.5567000000000012	5	2	6	1
[1247.9241]	0.4683330433225475	CCCCCCCCC#CC#C/C=C\CCCC(=O)O	274.404	4.5549000000000035	2	1	10	0
