# Supplementary material for: Transformer-Decoder GPT Models for Generating Virtual Screening Libraries of HMG-Coenzyme A Reductase Inhibitors: Effects of Temperature, Prompt Length, and Transfer-Learning Strategies
Source: J Chem Inf Model. 2024 Nov 7;64(22):8464–80. doi: 10.1021/acs.jcim.4c01309 (PMC11600504; doi:10.1021/acs.jcim.4c01309)
Supplement: Supplementary file 3 — ci4c01309_si_003.zip [file ci4c01309_si_003.zip › Datasets/xfer_Learning_files/1XA5K6S_model_gen_ic50_results/1XA5K6S_0p5_Docking_Molecules_QED_props.csv]

IC50	QED	SMILES	MW	aLogP	HBA	HBD	RotBond	AromRings	Score
1.2862506	0.17809383892911615	COc1ccc(CCNC(=O)c2c(-c3ccccc3)c(-c3ccc(F)cc3)c(CC[C@@H](O)C[C@@H](O)CC(=O)[O-])n2C(C)C)cc1	615.7220000000002	4.707700000000004	6	3	15	4	-8.3
468.13492	0.7541997849632782	C#CCCN(C)C(=O)N[C@H]1C[C@@H]2[C@@H]3CCC=C4C(=O)C=C[C@]4(C)[C@H]3CC[C@@]21C	380.53200000000015	3.9375000000000027	2	1	3	0	-7.4
428.0887	0.4851575408484731	COOC(=O)C1=C(C)NC(C)=C(C(=O)OC)C1c1cccc(Cl)c1Cl	386.231	3.5058000000000025	6	1	4	1	-6.4
950.5932	0.6918289177745705	C[C@@H]1CN(c2c(F)c(N)c3c(=O)c(C(=O)O)cn(C4CC4)c3c2F)C[C@H](C)N1	392.4060000000002	2.0816	6	3	3	2	-6.9
1.2834809	0.1694236858001086	CC(C)n1c(CC[C@@H](O)C[C@@H](O)CC(=O)[O-])c(-c2ccc(F)cc2)c(-c2ccccc2)c1C(=O)NCc1cccc(C(N)=O)c1	614.6940000000001	3.7555000000000014	6	4	14	4	-8.4
24.755318	0.5084706697797187	CC(C)c1cc(-c2ccccc2)nc(-c2ccc(F)cc2)c1CCC1C[C@@H](O)CC(=O)O1	433.52300000000025	5.677200000000007	4	1	6	3	-8.8
89.38401	0.7575938736926923	CN(C)c1nc(C(C)(C)C)cc(-c2ccc(F)cc2)c1/C=C/[C@@H]1C[C@@H](O)CC(=O)O1	412.50500000000017	4.330900000000004	5	1	4	2	-7.6
4.6131406	0.5645279138585303	CC(C)c1nc(-c2ccc(F)cc2)nc(-c2ccccc2)c1/C=C/[C@@H]1C[C@@H](O)CC(=O)O1	432.4950000000002	5.152800000000007	5	1	5	3	-8.2
973.7694	0.4257980527425439	C[C@H]1C=CC[C@H](COC(=O)C(C)(C)C)[C@H]1CCC(O)CC(O)CC(=O)O	370.4860000000001	2.770900000000001	6	3	9	0	-6.4
9.764964	0.4491618061716244	CC[C@H](O)C(=O)O[C@H]1C[C@@H](C)C=C2C=C[C@H](C)[C@H](CC[C@@H](O)C[C@@H](O)CC(=O)[O-])[C@H]21	423.52600000000024	1.1056999999999997	7	3	10	0	-7.3
127.296265	0.3404919405275157	CC/C=C\CCC[C@@H]1C[C@@H]2CC[C@@](C)(OC)CC(=O)N1CCC[C@H]1C[C@@H](O)CC(=O)N[C@@H]2C(=O)CC[C@]1(C)O	548.7650000000004	4.0652000000000035	6	3	6	0	-7.5
2.9707725	0.40996088518425733	CC(C)c1cc(-c2ccc(F)cc2)c(-c2ccc(F)cc2)n1/C=C/[C@@H](O)C[C@@H](O)CC(=O)O	455.50100000000015	5.281000000000007	4	3	9	3	-8.4
9.216702	0.45599607485150623	CC(C)c1c(-c2ccc(F)cc2)nc(-c2ccccc2)n1/C=C/[C@@H](O)C[C@@H](O)CC(=O)O	438.49900000000014	4.536900000000005	5	3	9	3	-8.4
1.4236042	0.17809383892911615	COc1ccc(CCNC(=O)c2c(-c3ccccc3)c(-c3cccc(F)c3)c(CC[C@@H](O)C[C@@H](O)CC(=O)[O-])n2C(C)C)cc1	615.7220000000002	4.7077000000000035	6	3	15	4	-8.1
11.881284	0.19204176551405622	C#Cc1ccc(CNC(=O)O[C@H]2C[C@@H](C)C=C3C=C[C@H](C)[C@H](CC[C@@H]4C[C@@H](O[Si](C)(C)C(C)(C)C)CC(=O)O4)[C@H]32)cc1	591.8650000000005	7.543400000000008	5	1	8	1	0.0
350.1794	0.49881023623637494	C=C[C@H]1CC[C@H](C)C[C@H](/C=C/[C@@H](O)C[C@@H](O)CC(=O)O)[C@H]1C	310.434	3.003700000000001	4	3	7	0	-7.2
32.413918	0.198900364017339	CC[C@H](N)C(=O)O[C@H]1C[C@@H](C)C=C2C=C[C@H](C)[C@H](CC[C@@H](O)C[C@@H](O)CC(=O)NO)[C@H]21	438.5650000000002	1.8276000000000001	7	5	10	0	-7.1
6.9631777	0.4090872997217439	O=C(O)C[C@H](O)C[C@H](O)/C=C/n1c(C(F)(F)F)nc(-c2ccc(F)cc2)c1-c1ccc(F)cc1	482.40500000000014	4.571400000000002	5	3	8	3	-8.3
3.3297477	0.33067366477593	CC(C)c1cc(-c2cccc(Br)c2)c(-c2ccc(F)cc2)n1/C=C/[C@@H](O)C[C@@H](O)CC(=O)O	516.4070000000003	5.904400000000007	4	3	9	3	-8.6
30.36677	0.661245803763767	CN[C@@H](C)C(=O)O[C@H]1C[C@@H](C)C=C2C=C[C@H](C)[C@H](CC[C@@H]3C[C@@H](O)CC(=O)O3)[C@H]21	405.53500000000025	2.7573000000000008	6	2	6	0	-7.3
628.3011	0.2770801179590114	CC/C=C\CCC[C@@H]1C[C@@H]2CC[C@@](C)(OC)CC(=O)N1CCC[C@H]1CC[C@@H]2C(=O)NC(=O)CCCC1	502.74000000000046	5.938600000000006	4	1	6	0	-7.3
13.639762	0.4147649388905927	CC(C)c1nc(C2CCCCCC2)cc(-c2ccc(F)cc2)c1/C=C/[C@@H]1C[C@@H](O)CC(=O)O1	451.58200000000016	6.528600000000009	4	1	5	2	-8.4
117.74797	0.6473705821266053	CO[C@H](C)C(=O)O[C@H]1C[C@H](O)C=C2C=C[C@H](C)[C@H](CC[C@@H]3C[C@@H](O)CC(=O)O3)[C@H]21	408.49100000000027	1.9091	7	2	6	0	-7.3
18.610641	0.1568888746348767	C[C@@H]1C/C=C/C=C/C=C/C=C/[C@H](O[C@@H]2O[C@H](C)[C@@H](O)[C@H](N)[C@@H]2O)C[C@@H]2O[C@](O)(C[C@@H](O)C[C@H]3O[C@@H]3/C=C/C(=O)O1)C[C@H](O)[C@H]2C(=O)O	665.7330000000004	0.11970000000000325	14	7	3	0	-7.5
3.3489017	0.39802503200392936	CC(C)c1nc(-c2ccc(F)cc2)c(-c2cccc(Cl)c2)n1/C=C/[C@H](O)C[C@H](O)CC(=O)O	472.94400000000013	5.190300000000007	5	3	9	3	-8.2
276.13348	0.3071178717347496	Cc1c(C)c2c(c(C)c1O)CC[C@@](C)(CCC[C@H](C)CCC[C@H](C)CCCCC(C)C)O2	444.74400000000037	9.230360000000001	2	1	13	1	-6.1
4.258828	0.3477321497212847	CNc1cccc(-c2nc(C(C)C)n(/C=C/[C@@H](O)C[C@@H](O)CC(=O)O)c2-c2ccc(F)cc2)c1	467.5410000000002	4.578600000000003	6	4	10	3	-8.2
18.292986	0.5361616604202587	CC(C)c1nn(-c2ccccc2)c(-c2ccc(F)cc2)c1/C=C/[C@@H](O)C[C@@H](O)CC(=O)[O-]	437.4910000000002	3.066900000000002	5	2	9	3	-8.3
108.70308	0.5207186552033779	CC[C@@H](O)[C@@H](CO)C[C@H]1O[C@@H](C)C=C2C=C[C@H](C)[C@H](CC[C@@H]3C[C@@H](O)CC(=O)O3)[C@H]21	422.5620000000003	2.754600000000001	6	3	8	0	-7.4
770.31793	0.4401302146322338	CCCCCCCCC#CC#CC#CCCCCCC(=O)O	300.44199999999995	4.782300000000004	2	1	11	0	0.0
859.0658	0.43742967742632344	C[C@H](C=O)N1CC[C@H](O[C@@H](COc2ccc(C[C@@H](O)[C@H](C)O)C2)c2ccccc2)C[C@@H](O)C1	459.5830000000002	2.519400000000001	7	3	11	1	-7.5
1.294897	0.1931580696986653	COc1cccc(CNC(=O)c2c(-c3ccccc3)c(-c3ccc(F)cc3)c(CC[C@@H](O)C[C@@H](O)CC(=O)[O-])n2C(C)C)c1	601.6950000000003	4.665200000000005	6	3	14	4	-8.4
1.4107248	0.19077052590280874	CC(C)n1c(CC[C@@H](O)C[C@@H](O)CC(=O)[O-])c(-c2ccc(F)cc2)c(-c2ccc(F)cc2)c1C(=O)Nc1cccc(C(=O)N(C)C)c1	646.711	4.819800000000004	6	3	13	4	-8.1
279.99475	0.264042525448212	CCCCCCCCC#CC#CC#C/CC=C\CCCCCC(=O)O	340.5070000000001	5.7286000000000055	2	1	13	0	-5.2
42.683098	0.326500977362608	Cc1c(O)cccc1C(=O)N[C@@H](CSc1ccccc1)[C@H](O)CN1C[C@H]2CCCC[C@H]2C[C@H]1C(=O)NC(C)(C)C	567.7960000000003	4.747620000000004	6	4	9	2	-7.8
578.59344	0.32834650610487814	CC(=O)[C@]1(O)Cc2c(O)c3c(c(O)c2[C@@H](O[C@H]2C[C@H](N)[C@H](O)[C@H](C)O2)C1)C(=O)c1ccccc1C3=O	497.5000000000002	1.0202999999999998	10	5	3	3	-8.2
170.78365	0.3306896244442351	CCCCCCCCC#CC#CC#C/C=CCC(O)CCCCCC(=O)O	370.53300000000024	5.089500000000004	3	2	14	0	-5.8
22.112476	0.4491618061716244	CC[C@H](C)C(=O)O[C@H]1C[C@H](O)C=C2C=C[C@H](C)[C@H](CC[C@@H](O)C[C@@H](O)CC(=O)[O-])[C@H]21	423.52600000000024	1.1056999999999997	7	3	10	0	-7.3
1.8334833	0.25511846581703995	CC(C)OC1C[C@@H](OCc2ccccc2)C[C@H](/C=C/c2c(-c3ccc(F)cc3)nc(N(C)S(C)(=O)=O)nc2C(C)C)O1	597.753	6.3306000000000076	7	0	11	3	-8.8
2.5914164	0.18701996554516526	COc1ccc(NC(=O)c2c(-c3ccccc3)c(-c3ccc(F)cc3)c(CC[C@@H](O)C[C@@H](O)CC(=O)[O-])n2C(C)C)[nH]1	576.6450000000002	4.315600000000003	6	4	13	4	-8.1
69.13345	0.7079213197705984	Oc1c(Cl)cc(Cl)cc1Sc1cc(Cl)cc(Cl)c1O	356.057	5.862600000000001	3	2	2	2	-6.6
3.560891	0.4347445242149645	CC(C)c1nc(-c2ccc(F)cc2)c(-c2ccc(F)cc2)n1/C=C/[C@H](O)C[C@@H](O)CC(=O)O	456.48900000000015	4.676000000000006	5	3	9	3	-8.1
1.6993256	0.18428512584733345	COCc1ccc(NC(=O)c2c(-c3ccccc3)c(-c3ccc(F)cc3)c(CC[C@@H](O)C[C@@H](O)CC(=O)[O-])n2C(C)C)cc1	601.6950000000002	5.1253000000000055	6	3	14	4	-8.0
2.3643987	0.3683067406678045	CC(C)c1cc(-c2cccc(Cl)c2)c(-c2ccc(F)cc2)n1/C=C/[C@@H](O)C[C@@H](O)CC(=O)O	471.9560000000002	5.795300000000007	4	3	9	3	-8.5
1.6793314	0.21608764547351036	CC(C)n1c(CC[C@@H](O)C[C@@H](O)CC(=O)[O-])c(-c2ccc(F)cc2)c(-c2ccccc2)c1C(=O)NCc1ccccc1	571.6690000000002	4.6566000000000045	5	3	13	4	-8.1
675.2061	0.33123941849365507	CCC[C@H]1CCC[C@H](/C=C/[C@@H](O)C[C@@H](O)CC(=O)O)[C@H]1COC(=O)C(C)(C)CC	412.56700000000023	3.941200000000003	6	3	12	0	-6.7
4.8352065	0.4661891857498084	CC(C)c1nc(-c2ccccn2)c(-c2ccc(F)cc2)n1/C=C/[C@@H](O)C[C@@H](O)CC(=O)O	439.48700000000014	3.9319000000000024	6	3	9	3	-8.2
455.01065	0.51917970894521	COc1ccc(Cl)cc1C(=O)NCCc1ccc(S(=O)(=O)NC(=O)NC2CCCCC2)cc1	494.0130000000003	3.641700000000003	5	3	8	2	-9.3
31.388361	0.35425561364817365	CC[C@@H](C)C(=O)O[C@H]1C[C@H](O)C[C@@H]2C=C[C@H](C)[C@H](CC[C@H](O)C[C@H](O)CC(=O)[O-])[C@@H]12	425.54200000000026	1.1856000000000002	7	3	10	0	-6.8
54.671776	0.6231196003654554	C=C1[C@H]2CCC3[C@@](C[C@@H]4C(C)=CC(=O)CO)C[C@@H]5O[C@@]4(C)[C@H]3O[C@@H]5C[C@@H]12	357.4700000000001	3.005790000000002	4	1	3	0	0.0
11.543854	0.5246403478312968	CC[C@H](C)C(=O)O[C@H]1C[C@@H](C)C=C2C=C[C@H](C)[C@H](CC[C@@H](O)C[C@@H](O)CC(=O)[O-])[C@H]21	421.55400000000026	2.3809000000000005	6	2	10	0	-7.5
2.2074609	0.2335188461814743	C=CCOC1C[C@H](OCc2ccccc2)C[C@@H](/C=C/c2c(-c3ccc(F)cc3)nc(N(C)S(C)(=O)=O)nc2C(C)C)O1	595.7370000000002	6.108200000000007	7	0	12	3	-9.3
9.236706	0.5450109582713388	CCCOC1C[C@@H](O)C[C@H](/C=C/c2c(-c3ccc(F)cc3)nc(N(C)S(C)(=O)=O)nc2C(C)C)O1	507.6280000000002	4.107700000000004	7	1	9	2	-7.7
3.3489017	0.39802503200392936	CC(C)c1nc(-c2ccc(F)cc2)c(-c2cccc(Cl)c2)n1/C=C/[C@H](O)C[C@@H](O)CC(=O)O	472.94400000000013	5.190300000000007	5	3	9	3	-7.9
894.13605	0.5381375409117467	CCCCCCCCC#CC#CC#C/C=CCC(=O)O	270.37199999999996	3.778100000000003	2	1	8	0	-5.4
982.0369	0.5905026229896804	O=c1ccc(O)c(-c2ccc(F)cc2)n1/C=C/[C@@H](O)C[C@H](O)CC(=O)O	363.3410000000002	1.4172999999999996	6	4	7	2	-7.5
4.0691476	0.23275635981944623	CC(C)n1c(CC[C@@H](O)C[C@@H](O)CC(=O)[O-])c(-c2ccc(F)cc2)c2c3ccccc3n(Cc3ccccc3F)c(=O)c21	587.6430000000001	4.715100000000005	5	2	11	5	-8.3
1.5781578	0.6212905942573727	CC(C)c1nc(C2CCCCC2)nc(-c2ccc(F)cc2)c1/C=C/[C@@H]1C[C@@H](O)CC(=O)O1	438.5430000000002	5.533500000000008	5	1	5	2	-8.0
31.388361	0.35425561364817365	CC[C@H](C)C(=O)O[C@H]1C[C@H](O)C[C@@H]2C=C[C@H](C)[C@H](CC[C@H](O)C[C@H](O)CC(=O)[O-])[C@@H]12	425.54200000000026	1.1856000000000002	7	3	10	0	-6.8
4.787503	0.6098603402539736	CC(C)c1c(/C=C/[C@@H](O)C[C@@H](O)CC(=O)[O-])c(-c2ccc(F)cc2)cn1C1CCCCC1	442.55100000000016	4.1879000000000035	4	2	9	2	-8.9
89.23169	0.6368688503311563	CC(C)c1c(CC[C@@H](O)C[C@@H](O)CC(=O)[O-])c(-c2ccc(F)cc2)cn1C(C)C	404.502	3.1830000000000025	4	2	10	2	-7.9
9.202573	0.20281493718350546	C#Cc1ccc(NC(=O)O[C@H]2C[C@@H](C)C=C3C=C[C@H](C)[C@H](CC[C@@H]4C[C@@H](O[Si](C)(C)C(C)(C)C)CC(=O)O4)[C@H]32)cc1	577.8380000000004	7.865700000000008	5	1	7	1	0.0
12.556638	0.43668089362970736	O=C(O)C[C@H](O)C[C@H](O)/C=C/n1c(C(F)(F)F)nc(-c2ccccn2)c1-c1ccc(F)cc1	465.40300000000013	3.827300000000002	6	3	8	3	-8.4
1.3462288	0.17376085154108137	NCCc1ccc(CNC(=O)c2c(-c3ccccc3)c(-c3ccc(F)cc3)c(C[C@@H](O)C[C@@H](O)CC(=O)[O-])n2C(C)C)cc1	600.7110000000001	3.7677000000000023	6	4	14	4	-7.9
90.75191	0.41721810248569374	CCCCCCCCC#CC#CC#C/C=CCC(C)OCCC(=O)O	342.47900000000016	4.573300000000004	3	1	12	0	-5.4
133.5479	0.08293035859507704	CC(C)[C@H](NC(=O)[C@H](Cc1ccc(O)cc1)NC(=O)CNC(=O)[C@H](Cc1ccccc1)NC(=O)[C@@H](N)CCC(=O)N[C@@H](CCC(=O)O)C(=O)O)C	712.8010000000002	-0.034399999999990494	11	9	21	2	-8.9
1.6256113	0.1957681875279472	CC(C)c1nc(N(C)S(C)(=O)=O)nc(-c2ccc(F)cc2)c1/C=C/[C@@H]1C[C@@H](OCc2ccccc2)CC(OCC(Cl)(Cl)Cl)O1	687.0610000000001	7.292400000000007	7	0	11	3	-8.6
1.28197	0.20739846450617075	CC(C)n1c(CC[C@@H](O)C[C@@H](O)CC(=O)[O-])c(-c2ccc(F)cc2)c(-c2ccccc2)c1C(=O)NCc1ccc(C#N)cc1	596.6790000000001	4.528280000000004	6	3	13	4	-8.0
424.16327	0.10348325925697462	C[C@H]1O[C@@H](O[C@H]2[C@H](O)[C@@H](O)[C@@H](O[C@H]3[C@H](O)[C@@H](O)[C@H](O)O[C@@H]3CO)O[C@@H]2CO)[C@H](O)[C@@H](O)[C@@H]1N[C@H]1C=C(CO)[C@@H](O)[C@H](O)[C@H]1O	645.6080000000004	-8.564500000000011	19	14	9	0	-7.1
503.387	0.4328295728645893	CCCCCCCCC#CC#CC#C/C=C/CCCCC(=O)O	312.45300000000003	4.948400000000004	2	1	11	0	0.0
865.2015	0.3982763426295411	CCCCCCCCC#CC#CC#CCCCCCCC(=O)O	314.469	5.172400000000004	2	1	12	0	-5.4
3.86915	0.34449309134701905	Cc1cc(-c2nc(C(C)C)n(/C=C/[C@@H](O)C[C@@H](O)CC(=O)O)c2-c2ccc(F)cc2)cc(C)c1Cl	500.9980000000003	5.807140000000006	5	3	9	3	-8.5
424.16327	0.10348325925697462	C[C@@H]1O[C@H](O[C@H]2[C@H](O)[C@@H](O)[C@@H](O[C@H]3[C@H](O)[C@@H](O)[C@H](O)O[C@@H]3CO)O[C@@H]2CO)[C@H](O)[C@@H](O)[C@@H]1N[C@H]1C=C(CO)[C@@H](O)[C@H](O)[C@H]1O	645.6080000000004	-8.564500000000011	19	14	9	0	-6.4
2.6034238	0.19152620334273351	Cc1cc(CNC(=O)c2c(-c3ccccc3)c(-c3ccc(F)cc3)c(CC[C@@H](O)C[C@@H](O)CC(=O)[O-])n2C(C)C)n[nH]1	575.6610000000003	3.6881200000000023	6	4	13	4	-7.8
780.7395	0.45278603663958333	COC(=O)C1=C(C)NC(C)=C(C(=O)OCC(C)C)C1c1ccccc1[N+](=O)[O-]	388.4200000000001	3.201800000000002	7	1	6	1	-5.8
14.064403	0.4485487371055339	CC[C@@H](N)C(=O)O[C@H]1C[C@@H](C)C=C2C=C[C@H](C)[C@H](CC[C@@H](O)C[C@@H](O)CC(=O)[O-])[C@H]21	422.54200000000026	1.0721000000000012	7	3	10	0	-6.9
5.6096673	0.4559960748515062	CC(C)c1nc(-c2ccc(F)cc2)c(-c2ccccc2)n1/C=C/[C@H](O)C[C@@H](O)CC(=O)O	438.49900000000014	4.5369000000000055	5	3	9	3	-7.9
10.557733	0.2528967829692669	CC(C)n1c(CC[C@@H](O)C[C@@H](O)CC(=O)[O-])c(-c2ccc(F)cc2)c2c3ccccc3n(-c3ccc(F)cc3)c(=O)c21	573.6160000000001	4.656000000000004	5	2	10	5	-9.3
950.5932	0.6918289177745705	C[C@H]1CN(c2c(F)c(N)c3c(=O)c(C(=O)O)cn(C4CC4)c3c2F)C[C@H](C)N1	392.4060000000002	2.0816	6	3	3	2	-7.0
81.631836	0.3784809194179425	CC/C=C\CCC[C@@H]1C[C@@H]2C[C@H](C)[C@H](O)CC(=O)N1CC[C@]2(C)[C@H]1C[C@H](C)C[C@@]1(C)C(=O)O	461.68700000000035	5.6642000000000055	4	2	7	0	-7.4
2.1381545	0.3683067406678045	CC(C)c1cc(-c2ccc(F)cc2)c(-c2cccc(Cl)c2)n1/C=C/[C@@H](O)C[C@@H](O)CC(=O)O	471.9560000000002	5.795300000000007	4	3	9	3	-8.3
520.2932	0.47405368602533776	CCCCCCCCC#CC#CC#C/C=C\CCCC(=O)O	298.426	4.558300000000004	2	1	10	0	-5.7
483.8572	0.49910402699484807	C=C1CC[C@H](O)C/C1=C/C=C1\CCC[C@]2(C)[C@@H]([C@H](C)CCCC(C)C)CC[C@@H]12	384.6480000000002	7.619000000000008	1	1	6	0	-7.2
3.0183866	0.23366072647900768	CC(C)n1c(CC[C@@H](O)C[C@@H](O)CC(=O)[O-])c(-c2ccc(F)cc2)c2c3ccccc3n(-c3cccc(Cl)c3)c(=O)c21	590.0710000000001	5.170300000000005	5	2	10	5	-9.6
3.3307378	0.38347374184751315	Cc1cc(-c2c(-c3ccc(F)cc3)nc(C(C)C)n2/C=C/[C@@H](O)C[C@@H](O)CC(=O)O)cc(C)c1F	484.54300000000023	5.292840000000006	5	3	9	3	-8.4
357.90915	0.3881683014484903	CCCCCCCCC#CC#CC#C/C=C\CCCCCC(=O)O	326.4800000000001	5.338500000000005	2	1	12	0	-5.2
11.226317	0.5221366665637843	CC(C)c1cc(-c2ccccc2)nc(-c2ccc(F)cc2)c1/C=C/[C@@H]1C[C@@H](O)CC(=O)O1	431.5070000000002	5.757800000000007	4	1	5	3	-8.0
3.1233757	0.390031698834214	CC(C)n1c(CC[C@@H](O)C[C@@H](O)CC(=O)[O-])c(-c2ccc(F)cc2)c2c1C(=O)N(Cc1ccccc1)CCC2	535.6360000000001	3.6482000000000028	5	2	11	3	-8.5
4.172457	0.2633102790840525	CCCOC1C[C@@H](OC(=O)c2cccnc2)C[C@H](/C=C/c2c(-c3ccc(F)cc3)nc(N(C)S(C)(=O)=O)nc2C(C)C)O1	612.724	5.367400000000005	9	0	11	3	-9.2
5.7764096	0.4051777590798206	Cc1ccc(C)c(-c2c(-c3ccc(F)cc3)nc(C(C)C)n2/C=C/[C@@H](O)C[C@@H](O)CC(=O)O)c1	466.5530000000002	5.153740000000008	5	3	9	3	-8.2
1.2708619	0.16457917676583084	CC(C)n1c(CC[C@@H](O)C[C@@H](O)CC(=O)[O-])c(-c2ccc(F)cc2)c(-c2ccccc2)c1C(=O)NCc1ccc(C(=O)O)cc1	615.6780000000002	4.354800000000003	7	4	14	4	-8.0
134.00745	0.5150085052552582	C[C@@H](CCCC(C)(C)O)[C@H]1CC[C@H]2[C@@H]3CC=C4C[C@@H](O)CC[C@]4(C)[C@H]3CC[C@]12C	402.66300000000024	6.5036000000000085	2	2	5	0	-7.7
15.233474	0.3459188515486632	CCNC(=O)c1c(-c2ccccc2)c(-c2ccc(F)cc2)c(CC[C@@H](O)C[C@@H](O)CC(=O)[O-])n1C(C)C	509.59800000000035	3.476300000000002	5	3	12	3	-8.0
32.805332	0.4216971587359111	O=C1C[C@H](O)C[C@@H](/C=C/c2c(-c3ccc(F)cc3)cc(-c3ccccc3)nc2C2CCCCC2)O1	471.57200000000034	6.6821000000000055	4	1	5	3	-8.3
973.7694	0.4257980527425439	C[C@@H]1C=CC[C@H](COC(=O)C(C)(C)C)[C@H]1CCC(O)CC(O)CC(=O)O	370.4860000000001	2.770900000000001	6	3	9	0	-6.4
5.364732	0.5645279138585303	CC(C)c1nc(-c2ccccc2)nc(-c2ccc(F)cc2)c1/C=C/[C@@H]1C[C@@H](O)CC(=O)O1	432.4950000000002	5.152800000000006	5	1	5	3	-8.3
1.3883382	0.1931580696986653	COc1ccc(CNC(=O)c2c(-c3ccccc3)c(-c3ccc(F)cc3)c(CC[C@@H](O)C[C@@H](O)CC(=O)[O-])n2C(C)C)cc1	601.6950000000002	4.665200000000005	6	3	14	4	-8.4
131.64192	0.13025867757106172	CCCC/C=C/CC[C@@H]1\C[C@@H]1\C(=C\CCCC(=S)NC(=O)CC(=O)O)C(=O)O	409.5480000000001	4.248700000000001	6	3	14	0	-5.6
1.5813498	0.46560084606949753	CCc1cccc(C2CCCCC2)c(-c2ccc(F)cc2)n1/C=C/[C@@H](O)C[C@@H](O)CC(=O)O	455.5700000000001	5.383100000000008	5	3	9	1	-7.4
2.7005537	0.2513781621688086	CC(C)c1nc(N(C)S(C)(=O)=O)nc(-c2ccc(F)cc2)c1/C=C/[C@@H]1C[C@@H](OCc2ccccc2)CC(OC(C)(C)C)O1	611.7800000000002	6.720700000000008	7	0	10	3	-8.4
1.3044295	0.1872208462778489	CC(C)n1c(CC[C@@H](O)C[C@@H](O)CC(=O)[O-])c(-c2ccc(F)cc2)c(-c2ccccc2)c1C(=O)NCc1ccc(C(=O)N(C)C)cc1	642.748	4.358400000000003	6	3	14	4	-8.6
972.5814	0.8615348244596426	CC(C)(Oc1ccc(C2CC2(Cl)Cl)cc1)C(=O)O	289.158	3.589800000000003	3	1	4	1	-6.2
654.6956	0.3670149862899169	CC/C=C\CCC[C@@H]1C[C@@H]2C[C@H](C)C(=O)N1CCC[C@H]1C(=O)N1CCC[C@H](O)CC[C@@]2(C)O	462.67500000000035	4.0431000000000035	4	2	5	0	-7.5
15.072376	0.5775784001512619	CC(C)c1c(CC[C@@H](O)C[C@@H](O)CC(=O)[O-])c(-c2ccc(F)cc2)cn1C1CCCCC1	444.5670000000002	4.107300000000004	4	2	10	2	-8.2
2.5515974	0.19152620334273385	Cc1cnc(CNC(=O)c2c(-c3ccccc3)c(-c3ccc(F)cc3)c(CC[C@@H](O)C[C@@H](O)CC(=O)[O-])n2C(C)C)[nH]1	575.6610000000002	3.6881200000000023	6	4	13	4	-8.1
503.387	0.4328295728645893	CCCCCCCCC#CC#CC#C/C=C\CCCCC(=O)O	312.45300000000003	4.948400000000004	2	1	11	0	-5.0
551.44934	0.3112411497249939	CC(=O)[C@@]12CC[C@H]([C@H](C)CCCCC(C)C)[C@@]1(C)CC1C2=CCC2C(C)(C)[C@@H](O)CC[C@]12C	456.7550000000003	7.984000000000011	2	1	7	0	-7.2
65.06755	0.5007628315660733	CC(C)c1nn(-c2ccccn2)c(-c2ccc(F)cc2)c1CCC(O)C[C@@H](O)CC(=O)[O-]	440.4950000000003	2.3812999999999995	6	2	10	3	-7.6
1.3248498	0.17655522107811705	COCc1ccc(CNC(=O)c2c(-c3ccccc3)c(-c3ccc(F)cc3)c(CC[C@@H](O)C[C@@H](O)CC(=O)[O-])n2C(C)C)cc1	615.7220000000002	4.803000000000005	6	3	15	4	-7.8
4.551276	0.5710642412999781	CC(C)c1nc(C2CCCCC2)cc(-c2ccc(F)cc2)c1/C=C/[C@@H]1C[C@@H](O)CC(=O)O1	437.5550000000002	6.1385000000000085	4	1	5	2	-8.6
492.4065	0.7968347529245803	C#C[C@]1(O)CC[C@H]2[C@@H]3CCc4cc(OC)ccc4[C@H]3CC[C@@]21C	310.4370000000001	3.915600000000003	2	1	1	1	-7.0
453.17407	0.6950885218084817	C#C[C@@]1(O)CC[C@H]2[C@@H]3CCC4=CC(=O)CC[C@@H]4[C@H]3CC[C@@]21C	298.42600000000004	3.4925000000000024	2	1	0	0	-7.1
20.648594	0.34965694862647584	CN[C@@H](C)C(=O)O[C@H]1C[C@H](O)C=C2C=C[C@H](C)[C@H](CC[C@@H](O)C[C@@H](O)CC(=O)[O-])[C@H]21	424.51400000000024	-0.33249999999999913	8	4	10	0	-7.1
1.3728515	0.1968869096941464	CC(C)n1c(CC[C@@H](O)C[C@@H](O)CC(=O)[O-])c(-c2ccc(F)cc2)c(-c2ccccc2)c1C(=O)Nc1ccc(C(=O)N(C)C)cc1	628.721	4.680700000000004	6	3	13	4	-8.6
424.16327	0.10348325925697462	C[C@H]1O[C@H](O[C@H]2[C@H](O)[C@@H](O)[C@@H](O[C@H]3[C@H](O)[C@@H](O)[C@H](O)O[C@@H]3CO)O[C@@H]2CO)[C@H](O)[C@@H](O)[C@@H]1N[C@H]1C=C(CO)[C@@H](O)[C@H](O)[C@H]1O	645.6080000000004	-8.564500000000011	19	14	9	0	-6.7
940.97424	0.20046972750528866	CC/C=C\C[C@@H]1C(=O)C(CC)[C@H](O)C(=O)O[C@H]1C(=O)C[C@@H](O)C(=O)N[C@@H]1CC(=O)O[C@H](C)[C@@H](O)CC(=O)N(C)C1	568.6200000000001	-0.8097999999999952	11	4	9	0	-8.0
295.02664	0.6269064400841485	Cc1nc(-c2ccccc2)cc(-c2ccc(F)cc2)c1/C=C\[C@@H]1C[C@@H](O)CC(=O)O1	403.45300000000015	4.9428200000000055	4	1	4	3	-8.1
1.4440706	0.5348692706997701	CC(C)c1nc(-c2ccc(F)cc2)nc(-c2ccc(F)cc2)c1/C=C/[C@@H]1C[C@@H](O)CC(=O)O1	450.4850000000002	5.291900000000006	5	1	5	3	-8.9
120.96881	0.3700735420849879	CCOC(=O)C1=C(C)NC(C)=C(C(=O)OCC)C1c1ccccc1/C=C/C(=O)OC(C)(C)C	455.5510000000002	4.402500000000004	7	1	7	1	-6.4
4.396587	0.43278544316777506	CC(C)c1cc(-c2ccc(F)cc2)c(-c2ccccc2)n1/C=C/[C@@H](O)C[C@@H](O)CC(=O)O	437.51100000000014	5.141900000000008	4	3	9	3	-8.2
10.818011	0.671999391844661	CC[C@H](C)C(=O)O[C@H]1C[C@@H](C)C=C2C=C[C@H](C)[C@H](CC[C@@H]3C[C@@H](O)CC(=O)O3)C21	404.54700000000025	4.195500000000004	5	1	6	0	-7.4
413.07202	0.5314086350662409	CC(C)c1cc(-c2ccccc2)cc(CC2CCCCC2)c1OCC(O)C[C@@H](O)CC(=O)[O-]	453.5990000000003	4.230500000000003	5	2	11	2	-8.2
528.36725	0.5295731957656133	CC1=C(/C=C/C(C)=C/C=C/C(C)=C\C(=O)O)C(C)(C)CCC1	300.44200000000006	5.602600000000005	2	1	5	0	-6.5
675.2061	0.33123941849365507	CCC[C@@H]1CCC[C@H](/C=C/[C@@H](O)C[C@@H](O)CC(=O)O)[C@H]1COC(=O)C(C)(C)CC	412.56700000000023	3.941200000000003	6	3	12	0	-6.6
287.57104	0.7964461277127532	CCOC(=O)C1=C(C)NC(C)=C(C(=O)OC)C1c1cccc(Cl)c1Cl	384.259	3.9643000000000033	5	1	4	1	-6.5
72.18574	0.6002543375690091	Cc1c(/C=C/[C@@H](O)C[C@@H](O)CC(=O)[O-])c(-c2ccc(F)cc2)cn1-c1ccccc1	408.449	2.8569200000000015	4	2	8	3	-8.2
347.3162	0.23526258168565614	COc1cccc2c1C(=O)c1c(O)c3c(c(O)c1C2=O)C[C@@](O)(C(=O)CO)C[C@@H]3O[C@H]1C[C@H](N)[C@H](O)[C@H](C)O1	543.5250000000003	0.0012999999999993017	12	6	5	3	-7.9
5.6096673	0.4559960748515062	CC(C)c1nc(-c2ccc(F)cc2)c(-c2ccccc2)n1/C=C/[C@@H](O)C[C@@H](O)CC(=O)O	438.49900000000014	4.5369000000000055	5	3	9	3	-8.2
2.5310771	0.4502355974717761	Cc1ccc(C)c(-c2cc(-c3ccc(F)cc3)c(/C=C/[C@@H]3C[C@@H](O)CC(=O)O3)c(C(C)C)n2)c1	459.56100000000026	6.374640000000007	4	1	5	3	-8.2
134.00745	0.5150085052552582	C[C@H](CCCC(C)(C)O)[C@H]1CC[C@H]2[C@@H]3CC=C4C[C@@H](O)CC[C@]4(C)[C@H]3CC[C@]12C	402.66300000000024	6.5036000000000085	2	2	5	0	-7.3
1.3557256	0.17331993963909145	CC(C)n1c(CC[C@@H](O)C[C@@H](O)CC(=O)[O-])c(-c2ccc(F)cc2)c(-c2ccccc2)c1C(=O)Nc1ccc(S(N)(=O)=O)cc1	636.7220000000001	3.6263000000000014	7	4	13	4	-8.4
10.818011	0.671999391844661	CC[C@@H](C)C(=O)O[C@H]1C[C@@H](C)C=C2C=C[C@H](C)[C@H](CC[C@@H]3C[C@@H](O)CC(=O)O3)C21	404.54700000000025	4.195500000000004	5	1	6	0	-7.8
63.230045	0.5061018759440371	CC(C)c1nn(-c2ccccc2)c(-c2ccc(F)cc2)c1CCC(O)C[C@@H](O)CC(=O)[O-]	439.5070000000003	2.9863000000000017	5	2	10	3	-8.3
