# Supplementary material for: Transformer-Decoder GPT Models for Generating Virtual Screening Libraries of HMG-Coenzyme A Reductase Inhibitors: Effects of Temperature, Prompt Length, and Transfer-Learning Strategies
Source: J Chem Inf Model. 2024 Nov 7;64(22):8464–80. doi: 10.1021/acs.jcim.4c01309 (PMC11600504; doi:10.1021/acs.jcim.4c01309)
Supplement: Supplementary file 3 — ci4c01309_si_003.zip [file ci4c01309_si_003.zip › Datasets/xfer_Learning_files/1XA5K6S_model_gen_ic50_results/1XA5K6S_0p5_Refined_Molecules_QED_props.csv]

IC50	QED	SMILES	MW	aLogP	HBA	HBD	RotBond	AromRings
[44924.863]	0.2537245020354755	CC(=O)O[C@H]1C[C@@H]2CC[C@@H]3[C@H](CC[C@@]4(C)[C@H]3C[C@H]([N+]3(C)CCCCCCCC3)[C@@H]4OC(C)=O)[C@@]2(C)C=CC[C@@H]1O	558.8240000000005	6.198800000000008	5	1	3	0
[3559965.2]	0.6760870934103842	CS(=O)(=O)Nc1ccc([N+](=O)[O-])cc1Oc1ccccc1	308.315	2.7586000000000013	5	1	5	2
[813740.6]	0.5786881428918659	CCCCNc1ccc(C(=O)OCCN(C)C)cc1	264.3689999999999	2.617000000000001	4	1	8	1
[1.2862506]	0.17809383892911615	COc1ccc(CCNC(=O)c2c(-c3ccccc3)c(-c3ccc(F)cc3)c(CC[C@@H](O)C[C@@H](O)CC(=O)[O-])n2C(C)C)cc1	615.7220000000002	4.707700000000004	6	3	15	4
[26422.96]	0.7197537478153053	CC(C)Oc1ccc2c(=O)c(-c3ccccc3)coc2c1	280.32300000000004	4.247200000000003	3	0	3	3
[13389339.]	0.5543068593894651	CCO[P@H](=O)NC(=O)CO	167.10099999999997	-0.4789	4	2	4	0
[449714.78]	0.5353893522853865	O=C(CCCCCCCC(=O)O)c1ccccc1	248.32200000000003	3.6846000000000023	3	1	9	1
[24347.545]	0.5388605597174689	COc1cc(CNC(=O)CCCC/C=C/C(C)C)ccc1O	305.418	3.789600000000003	3	2	9	1
[525711.2]	0.2658876410646593	O=C(CCCCCCCCC(=O)Nc1ccc(Br)cc1)c1ccc(Br)cc1	495.2550000000001	7.153800000000006	2	1	11	2
[468.13492]	0.7541997849632782	C#CCCN(C)C(=O)N[C@H]1C[C@@H]2[C@@H]3CCC=C4C(=O)C=C[C@]4(C)[C@H]3CC[C@@]21C	380.53200000000015	3.9375000000000027	2	1	3	0
[359461.44]	0.5456616482468529	C=CC[S@](=O)NC(=O)Nc1ccc(N)cc1	239.3	1.24	3	3	4	1
[493789.3]	0.47183364718578485	Nc1nc(F)nc2c1ncn2[C@@H]1O[C@H](CO)[C@@H](O)[C@@H]1O	285.235	-1.8409000000000002	8	4	2	2
[105854.76]	0.7696621138235622	O=C(O)COC(=O)Cc1ccccc1Nc1c(Cl)cccc1Cl	354.1890000000001	3.907300000000002	5	2	6	2
[46779.594]	0.7267386274784771	C=C[C@]1(O)C[C@H]2[C@@H]3CCC4=CCC(=O)CC[C@]4(C)[C@H]3CC[C@@]21C	314.46900000000005	4.435400000000004	2	1	1	0
[2.964653e+27]	0.4933551561895969	ClP(Cl)(Cl)Cl	173.794	3.3514999999999993	0	0	0	0
[108469.984]	0.48445052668726574	CCN(CC)CCOCCC1=CCC2C1C2(C)C	251.41399999999996	3.337200000000002	2	0	8	0
[428.0887]	0.4851575408484731	COOC(=O)C1=C(C)NC(C)=C(C(=O)OC)C1c1cccc(Cl)c1Cl	386.231	3.5058000000000025	6	1	4	1
[46779.594]	0.7267386274784771	C=C[C@@]1(O)C[C@H]2[C@@H]3CCC4=CCC(=O)CC[C@]4(C)[C@H]3CC[C@@]21C	314.46900000000005	4.435400000000004	2	1	1	0
[1126068.9]	0.397657478966932	COCCCCCCCCCCCCCCCC(=O)O	286.4559999999999	5.178800000000004	3	1	16	0
[950.5932]	0.6918289177745705	C[C@@H]1CN(c2c(F)c(N)c3c(=O)c(C(=O)O)cn(C4CC4)c3c2F)C[C@H](C)N1	392.4060000000002	2.0816	6	3	3	2
[53138.562]	0.7832508699721428	CC/C=C\CCC(=O)N(CC(=O)O)c1cccc(Cl)c1	295.766	3.5040000000000022	3	1	7	1
[13737873.]	0.6934427585503005	C/N=C/C(=O)N(CC)c1ccccc1C	204.27300000000002	2.04852	1	0	3	1
[16001300.]	0.6047826272419599	CCCCn1cncn1	125.17499999999998	1.0781999999999998	2	0	3	1
[3718159.5]	0.4696303686981007	O=P(O)(O)C(O)(Cc1ccncc1)P(=O)(O)O	283.113	-0.3744000000000002	8	5	4	1
[147520.16]	0.7018881694393647	COCCOc1ccc(CC2CCCC2)cc1	234.33899999999994	3.4445000000000023	2	0	6	1
[4.7587456e+11]	0.7373478458184286	CC1=Nc2ccc(Cl)cc2S(=O)(=O)N1	230.676	1.6818	2	1	0	1
[10704.633]	0.4382730169795818	CCC[C@@H]1C[C@@H](C(=O)N[C@@H]([C@H]2O[C@H](SC)[C@H](O)[C@@H](O)[C@H]2O)[C@H](C)Cl)N(C)C1	424.9910000000001	0.3895000000000004	7	4	7	0
[33307.98]	0.3499607634429391	COc1ccccc1OCCNCC(O)COc1cccc2[nH]c3ccccc3c12	406.482	3.738000000000002	5	3	10	4
[1.2834809]	0.1694236858001086	CC(C)n1c(CC[C@@H](O)C[C@@H](O)CC(=O)[O-])c(-c2ccc(F)cc2)c(-c2ccccc2)c1C(=O)NCc1cccc(C(N)=O)c1	614.6940000000001	3.7555000000000014	6	4	14	4
[85410.61]	0.7653282369105839	C=CC[C@@]1(O)C[C@H]2[C@@H]3CCC4=CC(=O)CC[C@]4(C)[C@H]3CC[C@@]21C	314.46900000000005	4.435400000000004	2	1	2	0
[301639.03]	0.7623990741829975	CSc1ccc(/C=C2/C(C)=C(CC(=O)O)c3cc(F)ccc32)cc1	340.419	5.350000000000005	3	1	4	2
[2.3385654e+09]	0.7641460522818216	NC(=O)N1c2ccccc2CC=Cc2ccccc21	250.301	3.4727000000000023	1	1	0	2
[inf]	0.5991930424474609	COc1ccc2cc3[n+](cc2c1OC)CCc1cc2c(cc1-3)OCO2.[Cl-]	371.82000000000005	0.10029999999999983	4	0	2	3
[24327.213]	0.6658429619043664	O=CN1CCN(CCCN2c3ccccc3Sc3ccc(C(F)(F)F)cc32)CC1	421.48800000000017	4.4722000000000035	4	0	5	2
[112928.59]	0.7692848073367679	CCO[C@]1(O)CC[C@H]2[C@@H]3CCC4=CC(=O)CC[C@]4(C)[C@H]3CC[C@@]21C	332.4840000000001	4.243400000000004	3	1	2	0
[13762290.]	0.6904627990029388	N[C@@H](Cc1ccccc1)C(=O)O	165.19199999999995	0.641	3	2	3	1
[19724.578]	0.38714947503876584	CC/C=C\C/C=C\CCCCCCCCC(=O)O	252.3979999999999	5.104300000000004	2	1	12	0
[24.755318]	0.5084706697797187	CC(C)c1cc(-c2ccccc2)nc(-c2ccc(F)cc2)c1CCC1C[C@@H](O)CC(=O)O1	433.52300000000025	5.677200000000007	4	1	6	3
[42629.56]	0.45725556908272136	CC/C=C\C[C@@H]1C(=O)C(C)C(=O)O[C@H]1CC(=O)O	254.28199999999995	1.5642	5	1	5	0
[33169.08]	0.2868130104453407	C=CCN1CC[C@]23c4c5ccc(O)c4O[C@H]2/C(=N/N=C2\CC[C@@]4(O)[C@H]6Cc7ccc(O)c8c7[C@@]4(CCN6CC=C)[C@H]2O8)CC[C@@]3(O)[C@H]1C5	650.7760000000003	3.2752000000000026	8	4	5	2
[87309.57]	0.8136783893547587	CN(C)CCC=C1c2ccccc2CCc2ccccc21	277.411	4.168600000000003	1	0	3	2
[89.38401]	0.7575938736926923	CN(C)c1nc(C(C)(C)C)cc(-c2ccc(F)cc2)c1/C=C/[C@@H]1C[C@@H](O)CC(=O)O1	412.50500000000017	4.330900000000004	5	1	4	2
[3.109431e+08]	0.5874565100015149	CCN1c2ccccc2CC1	147.22099999999995	2.069	1	0	1	1
[1511888.8]	0.4853032640913572	N[C@@H]1CC[C@H](C(=O)O)CC[C@H]1O	173.21199999999996	-0.05060000000000042	4	3	1	0
[4999410.]	0.6569102453442289	c1ncc2[nH]c(-c3cscn3)nc2c1	202.242	2.0813999999999995	3	1	1	3
[231172.78]	0.46663490046684997	Clc1c(Cl)cc(Cl)c(NCC#CI)c1	360.409	4.4546	1	1	2	1
[3432.348]	0.05363081598664482	C[C@@H](O)[C@H](NC(=O)[C@@H]1CCCN1C(=O)[C@H](Cc1ccc(F)cc1)NC(=O)CN)C(=O)NCC(=O)NCC(=O)NCC(=O)[C@H](C)C(=O)NC(=O)	692.7020000000001	-4.505300000000003	11	8	18	1
[9269.787]	0.6659172480209862	Cc1ccc(NS(=O)(=O)c2ccc(N)cc2)nc(NC(=O)c2ccccc2)s1	414.5120000000001	2.825100000000001	5	3	4	2
[141416.34]	0.40200623047114553	CC(C)C[C@H](N)C(=O)N1CCC[C@H]1C(=O)N[C@@H](Cc1ccc(O)cc1)C(=O)N1CCC[C@H]1C(=O)O	488.58500000000026	0.8595000000000017	7	4	9	1
[3676776.8]	0.6658018289589027	CNCCc1ccccn1	136.19799999999995	0.8434999999999999	2	1	3	1
[16798734.]	0.649077594203221	NCOc1ccc(C(=O)O)cc1	167.164	0.6798	4	2	3	1
[1.0052189e+08]	0.5393256779453854	CN1Cc2ccccc2CC1	147.22099999999995	1.6744999999999999	1	0	0	1
[inf]	0.4648003038141657	CCC(C)C(C(=O)OCC[N+](C)(CC)CC)c1ccccc1.[Br-]	386.3739999999999	0.8499000000000017	2	0	9	1
[83425.945]	0.7344266689223178	COCCc1ccccc1-c1nc2[nH]nnc2c(=O)[nH]1	271.28	0.8970999999999998	5	2	4	3
[562259.3]	0.5986719361263992	CSc1nc(C)c(OC(C)=O)cc1O	213.25799999999998	1.74282	5	1	2	1
[214571.16]	0.794148684143279	C[C@H](C(=O)O)c1ccc2oc(-c3ccc(F)cc3)nc2c1	285.274	3.822000000000002	4	1	3	3
[1790944.1]	0.554385971786765	Nc1nc2c(ncn2COCCO)c(=O)[nH]1	225.20799999999997	-1.3318000000000003	6	3	4	2
[437614.12]	0.3065568884406461	CC/C=C\CCC#CC	122.211	2.756100000000001	0	0	3	0
[48265.55]	0.7094782580960448	CN1CCN(CCCN2c3ccccc3Sc3ccc(C(F)(F)F)cc32)CC1	407.50500000000017	4.945600000000005	4	0	4	2
[7956628.]	0.26418538058751073	N[C@H](CO)[C@H](O)[C@H](CO)NC(=O)CO	208.214	-3.8636999999999966	6	6	6	0
[5174110.]	0.8220901729914654	CC[C@@H]1[C@@H]2C[C@H]3[C@@H]4N(C)c5ccccc5[C@]45C[C@@H]([C@@H]2[C@H]5O)N3[C@@H]1O	326.44	1.5545	4	2	1	1
[4.6131406]	0.5645279138585303	CC(C)c1nc(-c2ccc(F)cc2)nc(-c2ccccc2)c1/C=C/[C@@H]1C[C@@H](O)CC(=O)O1	432.4950000000002	5.152800000000007	5	1	5	3
[46879.727]	0.863919065170168	CCn1cc(C(=O)O)c(=O)c2cc(F)c(N3CCNCC3)nc21	320.324	0.6633000000000002	6	2	3	2
[52369.527]	0.13192900572888064	N[C@H]1CO[C@H](O[C@H]2[C@H](O)[C@@H](O[C@@H]3[C@@H](O)[C@H](N)C[C@H](N)[C@H]3O[C@H]3O[C@H](CN)[C@@H](O)[C@H](O)[C@@H]3N)[C@H]2N)[C@H](O)[C@@H](O)[C@@H]1O	584.6240000000004	-8.869400000000015	18	13	7	0
[111305.95]	0.757169743555686	C[C@]12CC[C@@H]3c4ccc(O)cc4CC[C@H]3[C@@H]1CC[C@@H]2O	272.3879999999999	3.6092000000000026	2	2	0	1
[1302.4159]	0.3655121723624898	C=CC1CCC[C@H](/C=C/[C@@H](O)C[C@@H](O)CC(=O)O)[C@H]1COC(=O)C(C)(C)CC	396.5240000000002	3.3271000000000015	6	3	11	0
[973.7694]	0.4257980527425439	C[C@H]1C=CC[C@H](COC(=O)C(C)(C)C)[C@H]1CCC(O)CC(O)CC(=O)O	370.4860000000001	2.770900000000001	6	3	9	0
[49663.406]	0.5263401529335308	CC#Cc1ccc(C(C)(C)C)cc1	172.271	3.355500000000002	0	0	0	1
[2.743068e+11]	0.4252764483850086	Nc1[nH]cnc1S	115.16099999999999	0.2806	2	3	0	1
[1.7383217e+09]	0.5106006980912573	CN[C@@]1(O)C(=O)N2CCC[C@H]2S1(=O)=O	220.25	-1.771199999999999	5	2	1	0
[189734.92]	0.7556371315310629	S=C(c1ccccc1)N1CCCC(Cc2ccccc2)CC1	309.478	4.7069000000000045	2	0	3	2
[1.01311706e+09]	0.5723436119287516	OCc1ccccc1	108.13999999999997	1.1789	1	1	1	1
[9.764964]	0.4491618061716244	CC[C@H](O)C(=O)O[C@H]1C[C@@H](C)C=C2C=C[C@H](C)[C@H](CC[C@@H](O)C[C@@H](O)CC(=O)[O-])[C@H]21	423.52600000000024	1.1056999999999997	7	3	10	0
[24767.975]	0.8204937720146613	C[C@H](NC(C)(C)C)C(=O)c1cccc(Cl)c1	239.746	3.2993000000000023	2	1	3	1
[223171.5]	0.7046745084114284	CC(=O)Nc1ccccc1C(=O)N[C@@H](CC)C(=O)N1CCC[C@H]1C(=O)O	361.39800000000014	1.2289999999999996	5	3	6	1
[3943.0989]	0.08574648842080562	N[C@H](C=O)N[C@@H](Cc1ccccc1)C(=O)N1CCC[C@H]1C(=O)N[C@@H](CC(=O)O)C(=O)NCC(=O)NCC(=O)O	548.5530000000003	-3.0614999999999926	11	7	15	1
[1943502.8]	0.7612852975309959	CNCC[C@H](C)COc1ccc(C(=O)O)cc1	237.299	2.0092	4	2	7	1
[2176.8064]	0.0678911305305177	C[C@H]1C=C2C=C[C@H](C)[C@H](CC[C@@H]3C[C@@H](O[Si](C)(C)C(C)(C)C)CC(=O)O3)[C@H]2[C@@H](OC(=O)NCCCCCCC(=O)NO)C1	620.9040000000001	6.817800000000006	7	3	13	0
[1189794.6]	0.6252180110618596	CC[C@@H](F)[C@H](O)CO[C@H](C)CO	180.21899999999997	0.4928000000000002	3	2	6	0
[2727672.5]	0.4966708157837306	CC#CC(=O)Nc1ccc(N)cc1	174.20299999999997	1.2306	2	2	1	1
[1006.90656]	0.38780768416799916	CCOC(=O)C1=C(C)NC(C)=C(C(=O)OCCC(C)C)C1c1cccc([N+](=O)[O-])c1	416.4740000000001	3.982000000000003	7	1	8	1
[78684888.]	0.655800007320009	N[C@H](C(=O)O)c1ccccc1	151.165	0.7709999999999999	3	2	2	1
[170873.11]	0.6192081845073194	CSc1ccc2c(c1)N(CCC1CCCCN1C)c1ccccc1S2	370.587	5.885600000000005	4	0	4	2
[127.296265]	0.3404919405275157	CC/C=C\CCC[C@@H]1C[C@@H]2CC[C@@](C)(OC)CC(=O)N1CCC[C@H]1C[C@@H](O)CC(=O)N[C@@H]2C(=O)CC[C@]1(C)O	548.7650000000004	4.0652000000000035	6	3	6	0
[15412.056]	0.5695660781284515	CC/C=C\C[C@@H]1C[C@@H](C)C(=O)N(CC)C(=O)N[C@@H](CCC(=O)O)C(=O)N1CCC	409.52700000000027	2.781200000000001	5	2	9	0
[60795.914]	0.4452984549794361	COOC#COc1ccc(C(F)(F)F)cc1	232.15699999999995	2.5806000000000004	3	0	2	1
[26465.861]	0.7201437530083821	CNCCN1CCCC1CC(=O)c1cc(S(N)(=O)=O)ccc1C	339.46100000000007	0.8990200000000014	5	2	7	1
[490676.1]	0.7212875918939479	O=CN1CCN(CCCN2c3ccccc3Sc3ccc(Cl)cc32)CC1	387.9360000000002	4.1068000000000024	4	0	5	2
[593182.75]	0.6916671354508797	CNC[C@@H](O)Cc1ccccc1	165.236	0.8093999999999996	2	2	4	1
[9345999.]	0.6002851922833821	CC#CC(=O)N1CCCC[C@@H]1C(=O)c1ccccc1	255.317	2.2737	2	0	2	1
[480710.38]	0.6020668229362666	CC(=C)N[C@@H]1[C@H](OC(C)=O)C[C@@H]2C=C[C@H](C)[C@H]21	235.327	2.2519	3	1	3	0
[27369374.]	0.46263696093343076	N=C(N)NCCN1CCCCCCC1	198.31399999999994	0.7355699999999996	3	3	3	0
[3416474.8]	0.6712524140674281	CSc1nc(C)c(Cl)c(Cl)c1C	222.14	3.7271400000000012	2	0	1	1
[36005.484]	0.2240806606528863	CC[C@@H](C)[C@H](N)C(=O)N[C@@H](C)C(=O)N[C@H](C(=O)N[C@@H](CCC(=O)O)C(=O)O)C(C)C	430.50200000000024	-0.5604999999999947	8	6	13	0
[14230493.]	0.9288167799933398	Cc1ccc(NC(=O)c2ccc(CN3CCCC3)cc2)cc1	294.39799999999997	3.8431200000000025	2	1	4	2
[390604.6]	0.7173896631380969	CCN[C@@H](C)Cc1ccccc1	163.264	2.2271	1	1	4	1
[189820.89]	0.23054538462899699	N=CC(=O)Nc1ccc(O)c(OCCNCCOCC(C)CCCC)c1	365.47400000000016	2.791570000000001	5	4	14	1
[41521.293]	0.5193708661588394	CC/C=C\CCC(=O)NC(CC)CC#CC	221.34399999999997	3.0410000000000013	1	1	7	0
[5.014227e+10]	0.42361407512550375	O=C(O)CO	76.051	-0.9367000000000001	3	2	1	0
[2.9707725]	0.40996088518425733	CC(C)c1cc(-c2ccc(F)cc2)c(-c2ccc(F)cc2)n1/C=C/[C@@H](O)C[C@@H](O)CC(=O)O	455.50100000000015	5.281000000000007	4	3	9	3
[9.216702]	0.45599607485150623	CC(C)c1c(-c2ccc(F)cc2)nc(-c2ccccc2)n1/C=C/[C@@H](O)C[C@@H](O)CC(=O)O	438.49900000000014	4.536900000000005	5	3	9	3
[1.4236042]	0.17809383892911615	COc1ccc(CCNC(=O)c2c(-c3ccccc3)c(-c3cccc(F)c3)c(CC[C@@H](O)C[C@@H](O)CC(=O)[O-])n2C(C)C)cc1	615.7220000000002	4.7077000000000035	6	3	15	4
[11.881284]	0.19204176551405622	C#Cc1ccc(CNC(=O)O[C@H]2C[C@@H](C)C=C3C=C[C@H](C)[C@H](CC[C@@H]4C[C@@H](O[Si](C)(C)C(C)(C)C)CC(=O)O4)[C@H]32)cc1	591.8650000000005	7.543400000000008	5	1	8	1
[3571.2288]	0.6789047604247495	COC[C@@]1(O)C[C@H]2[C@@H]3CCC4=CC(=O)C=C[C@]4(C)[C@@]3(F)[C@@H](O)C[C@]2(O)[C@H]1C	380.4560000000001	1.7055	5	3	2	0
[2250.8406]	0.318577430023582	CC/C=C\C[C@@H]1C(=O)C(C)C(=O)N(CC)C(=O)N1CCC[C@H]1C(=O)N[C@@H](CCCC)C[C@H]1C(=O)O	491.62900000000036	3.376500000000001	6	2	12	0
[350.1794]	0.49881023623637494	C=C[C@H]1CC[C@H](C)C[C@H](/C=C/[C@@H](O)C[C@@H](O)CC(=O)O)[C@H]1C	310.434	3.003700000000001	4	3	7	0
[225055.52]	0.743635963439667	NCCc1ccc(CCNC(C)C)cc1	206.333	1.7282999999999993	2	2	6	1
[275594.72]	0.5399308619306612	CC/C=C\C[C@@H]1C(=O)C(C)C(=O)N(CC)C1	223.31599999999995	2.0262000000000002	2	0	4	0
[45909444.]	0.7274025769135067	N[C@H](Cc1ccc(F)cc1)C(=O)O	183.182	0.7801	3	2	3	1
[194672.73]	0.7496299715680609	O=C(O)CCC[C@@H](O)Cc1ccccc1	208.257	1.8449	3	2	6	1
[4233171.]	0.4255807603222875	C[C@@H]1C[C@@]2(C)[C@H](OC(=O)CO)[C@@]3(C)C(=O)C(=O)C(=O)[C@@H]3[C@@H](O)C[C@H](O)[C@@]21C	382.40900000000005	-0.5881999999999998	8	3	2	0
[32003.086]	0.6074482943596531	CCO[C@@]1(O)C[C@H]2[C@@H]3CCC4=CCC(=O)CC[C@]4(C)[C@H]3CC[C@@]21C	332.48400000000004	4.243400000000004	3	1	2	0
[4641.089]	0.4101567017344506	C=C[C@H]1C[C@@H](C)CC[C@H](C)CC(=O)OC(=O)O[C@H](C)C1C	296.407	4.3392000000000035	4	0	1	0
[32.413918]	0.198900364017339	CC[C@H](N)C(=O)O[C@H]1C[C@@H](C)C=C2C=C[C@H](C)[C@H](CC[C@@H](O)C[C@@H](O)CC(=O)NO)[C@H]21	438.5650000000002	1.8276000000000001	7	5	10	0
[67062868.]	0.6133069132651483	N#CCOc1ccccc1	133.14999999999998	1.5889799999999998	2	0	2	1
[1.3165842e+17]	0.4670921931293943	Nc1nonc1S	117.133	-0.05950000000000005	4	2	0	1
[638388.3]	0.2011276719859027	CO[C@]1(NC(=O)CSCC#N)C(=O)N2C(C(=O)O)=C(CSc3nnnn3C)CS[C@@H]21	471.54600000000016	-0.7283199999999983	12	2	9	1
[28394578.]	0.6897162558780602	CN1Cc2ccccc2Sc2ccc(Cl)cc21	261.777	4.4410000000000025	2	0	0	2
[99994.43]	0.23165400430016356	COCCCCCCCCCCCCCCCC(=O)NCCC(=O)NC(=O)c1ccc(C)cc1	474.68600000000015	5.865520000000005	4	2	20	1
[4623.484]	0.5815144428261831	COC[C@@H](O)[C@@H]1[C@H]2C[C@H]3[C@H]4CCC5=CC(=O)C=C[C@]5(C)[C@H]4[C@@H](O)C[C@]3(C)[C@]2(C(=O)CO)O1	446.54000000000025	1.1975	7	3	5	0
[6.9631777]	0.4090872997217439	O=C(O)C[C@H](O)C[C@H](O)/C=C/n1c(C(F)(F)F)nc(-c2ccc(F)cc2)c1-c1ccc(F)cc1	482.40500000000014	4.571400000000002	5	3	8	3
[3.3297477]	0.33067366477593	CC(C)c1cc(-c2cccc(Br)c2)c(-c2ccc(F)cc2)n1/C=C/[C@@H](O)C[C@@H](O)CC(=O)O	516.4070000000003	5.904400000000007	4	3	9	3
[129224.086]	0.7092649200190689	Cc1onc(-c2ccccc2Cl)c1C(=O)N[C@@H]1C(=O)N2[C@@H]1SC(C)(C)[C@@H]2C(=O)O	435.8890000000002	2.5487200000000003	7	2	4	2
[6833585.5]	0.35271548075776776	O=C([C@H](CO)CCN1CCCC1)CCC(=O)NCC[C@H]1C(=O)NCC(=O)NCC1	410.51500000000016	-0.8112999999999955	6	4	11	0
[3779.5813]	0.4681162184348166	CCCCCCCCC#CC#CCCCCC(=O)O	262.3929999999999	4.388800000000003	2	1	10	0
[22608.691]	0.5604120760868545	C[C@@](O)(CS(=O)(=O)c1ccc(F)cc1)C(=O)Nc1ccc(C#N)c(C(F)(F)F)c1	430.3790000000001	2.8795800000000007	5	2	5	2
[143770.8]	0.8288580486751157	CN(C)CCCN1c2ccccc2Sc2ccccc21	284.42800000000005	4.241000000000003	3	0	4	2
[28404982.]	0.575228346064442	N[C@@H](Cn1ccc(=O)c(O)c1)C(=O)O	198.17799999999997	-1.0342000000000002	5	3	3	1
[29773728.]	0.6876224269957961	NCCCCNC(=O)c1ccccc1	192.26200000000003	1.1553	2	2	5	1
[9535.183]	0.17729969170924365	NC[C@H](N)O[C@@H](CO)[C@H](O)/C=C/C=C/C=C/C=C/C=C/C=C/[C@H](CO)C(=O)O	394.46800000000013	-0.0013999999999996238	8	6	14	0
[3134.1243]	0.8388667572429986	CN(C)CCCC1(c2ccc(F)cc2)OCc2cc(C#N)ccc21	324.39900000000006	3.812980000000003	3	0	5	2
[624290.3]	0.8610090215941734	O[C@H]1CN(CCCCN1CCCC1)C(c2ccccc2)CC1	302.46200000000005	3.408000000000002	3	1	1	1
[75069.85]	0.7315916457547719	CC(C)NC[C@H](O)COc1cccc2[nH]ccc12	248.32600000000002	1.9055999999999995	3	3	6	2
[30.36677]	0.661245803763767	CN[C@@H](C)C(=O)O[C@H]1C[C@@H](C)C=C2C=C[C@H](C)[C@H](CC[C@@H]3C[C@@H](O)CC(=O)O3)[C@H]21	405.53500000000025	2.7573000000000008	6	2	6	0
[8083.896]	0.7124527920741569	CCCC1O[C@@H]2C[C@H]3[C@@H]4CCC5=CC(=O)C=C[C@]5(C)[C@H]4[C@@H](O)C[C@]3(C)[C@]2(C(=O)CO)O1	430.5410000000002	2.7168000000000014	6	2	4	0
[1008.3047]	0.1676472462674973	CCCCc1oc2ccccc2c1C(=O)c1cc(I)c(OCCN(CC)CC)c(I)c1	645.3190000000002	6.936200000000007	4	0	11	3
[9004758.]	0.6198223077407129	CN(c1cc2ccccc2s1)N(O)C(N)=O	237.28399999999996	2.0224	3	2	2	2
[2182491.8]	0.6139834716056648	O=COCCN1CCN(C2=Nc3ccccc3Sc3ccccc32)CC1	367.47400000000016	3.020100000000001	5	0	4	2
[10173102.]	0.7928094140981296	Clc1ccccc1CN1CCc2sccc2C1	263.793	3.959800000000002	1	0	2	2
[628.3011]	0.2770801179590114	CC/C=C\CCC[C@@H]1C[C@@H]2CC[C@@](C)(OC)CC(=O)N1CCC[C@H]1CC[C@@H]2C(=O)NC(=O)CCCC1	502.74000000000046	5.938600000000006	4	1	6	0
[307565.44]	0.6596772363472835	COCCc1ccc(C(C)=O)cc1	178.231	2.0781	2	0	4	1
[15512.77]	0.8371289360458547	COc1cc(NC(C)CCCN)c2ncccc2c1	259.35299999999995	2.782700000000001	4	2	6	2
[20293.977]	0.34518547242189196	CC/C=C\CCC[C@@H]1C[C@@H]2CC[C@@](C)(OC(=O)c3ccccc3)C(=O)N2CCC1	397.55900000000014	5.529700000000005	3	0	7	1
[8.7302835e+08]	0.4234419792653255	O[C@]1(c2cccnc2)c(=O)[nH]c1=O	178.147	-1.0744000000000002	4	2	1	1
[13.639762]	0.4147649388905927	CC(C)c1nc(C2CCCCCC2)cc(-c2ccc(F)cc2)c1/C=C/[C@@H]1C[C@@H](O)CC(=O)O1	451.58200000000016	6.528600000000009	4	1	5	2
[1032.9368]	0.4112334960747195	CC(=O)[C@]12CC[C@H]([C@H](C)CCCC(C)C)[C@@]1(C)CCC1C2=CCC2C(C)(C)[C@@H](O)CC[C@]12C	456.7550000000003	7.984000000000011	2	1	6	0
[117.74797]	0.6473705821266053	CO[C@H](C)C(=O)O[C@H]1C[C@H](O)C=C2C=C[C@H](C)[C@H](CC[C@@H]3C[C@@H](O)CC(=O)O3)[C@H]21	408.49100000000027	1.9091	7	2	6	0
[190141.56]	0.6587322532597096	CCCc1cc(=O)[nH]c(=S)[nH]1	170.237	1.38499	2	2	2	1
[28010082.]	0.6057677193294866	C=C(N)CCCOC(=O)Cc1ccccc1C	233.31099999999998	2.3333200000000005	3	1	6	1
[624939.6]	0.1407059002089162	NCCS[C@@H](N)C(=O)N[C@@H](CC(=O)O)C(=O)N[C@H](C(=O)O)C(=O)O	366.3520000000001	-3.4233999999999964	11	7	11	0
[21715.875]	0.9085285470025662	CCCN1C[C@H](CSC)C[C@@H]2c3cccc4[nH]cc(c34)C[C@H]21	314.4980000000001	4.271100000000003	2	1	4	2
[2765268.2]	0.572711166161404	CCCC(=O)c1cc(-c2ccccc2)c(-c2ccccc2)o1	290.362	5.5964000000000045	2	0	5	3
[18.610641]	0.1568888746348767	C[C@@H]1C/C=C/C=C/C=C/C=C/[C@H](O[C@@H]2O[C@H](C)[C@@H](O)[C@H](N)[C@@H]2O)C[C@@H]2O[C@](O)(C[C@@H](O)C[C@H]3O[C@@H]3/C=C/C(=O)O1)C[C@H](O)[C@H]2C(=O)O	665.7330000000004	0.11970000000000325	14	7	3	0
[3023.1665]	0.15790247822984027	CNCC[C@@H](C(=O)c1ccccc1)C(=O)N1CCC[C@H]1C(=O)N[C@@H](CCCC(=O)O)C(=O)NCC(=O)O	518.5670000000003	0.026500000000005464	9	5	15	1
[1168.4164]	0.36307259730783686	C[C@@H](CCCCCC(=O)O)[C@H]1CC[C@H]2[C@@H]3CC=C4C[C@@H](O)CC[C@]4(C)[C@H]3CC[C@]12C	416.6460000000003	6.597500000000008	3	2	7	0
[160554.73]	0.46513972249238905	CC(=O)OC[C@H]1O[C@@H](n2ncc(=O)[nH]c2=O)[C@H](OC(C)=O)[C@@H]1OC(C)=O	371.3020000000002	-1.7444999999999975	10	1	5	1
[7192836.5]	0.65999683209998	OCCCCCN1CCN(CCCN2CCCCC2)cc1	295.47099999999995	2.1138	4	1	9	0
[6935.9663]	0.555568062844301	COn1cc(C(=O)NCCc2ccc(S(=O)(=O)NC(=O)NC3CCCCC3)cc2)cn1	449.53300000000024	1.2346	6	3	8	2
[79338168.]	0.24345418372476169	c1ccc2c(c1)c1cccc3ccc4cccc2c4c31	252.31599999999997	5.737200000000003	0	0	0	5
[81521.29]	0.685142538776804	C[C@@H]1C[C@@H]2[C@H]([C@@H](O)C[C@@]3(C)[C@H]2CC[C@]3(O)C(=O)CO)[C@@]2(C)C=CC(=O)C=C12	374.4770000000001	1.8036	5	3	2	0
[10704.633]	0.4382730169795818	CCC[C@H]1C[C@@H](C(=O)N[C@@H]([C@H]2O[C@H](SC)[C@H](O)[C@@H](O)[C@H]2O)[C@@H](C)Cl)N(C)C1	424.9910000000001	0.3895000000000004	7	4	7	0
[203966.84]	0.7860066731315455	CCCC[C@@]1(O)C[C@H]2[C@@H]3CCC4=CC(=O)CC[C@]4(C)[C@H]3CC[C@@]21C	330.51200000000006	5.049500000000005	2	1	3	0
[1049812.8]	0.6291950414823808	C[C@@H](Oc1ccc(O)c(O)c1)C(=O)O	198.17399999999998	0.9496999999999998	5	3	3	1
[11392.98]	0.6124674135761904	C[C@H]1CC[C@@]2(O)[C@H]3[C@@H]4CCC5=CC(=O)C=C[C@]5(C)[C@@]4(F)[C@@H](O)C[C@]3(C)[C@]2(C(=O)CO)O1	434.5040000000002	1.8072	6	3	2	0
[3.3489017]	0.39802503200392936	CC(C)c1nc(-c2ccc(F)cc2)c(-c2cccc(Cl)c2)n1/C=C/[C@H](O)C[C@H](O)CC(=O)O	472.94400000000013	5.190300000000007	5	3	9	3
[123390.25]	0.5120475612159305	CCCC(=O)Nc1ccc(OCCCNC(C)C)c(C(C)=O)c1	320.43300000000005	3.394700000000002	4	2	10	1
[10123511.]	0.7764264211073745	Clc1cccc(Cl)c1NC1=NCCN1	230.09799999999998	2.3644999999999996	2	2	1	1
[276.13348]	0.3071178717347496	Cc1c(C)c2c(c(C)c1O)CC[C@@](C)(CCC[C@H](C)CCC[C@H](C)CCCCC(C)C)O2	444.74400000000037	9.230360000000001	2	1	13	1
[1.7241453e+08]	0.47246710694714483	NCCOCCCO	119.16399999999999	-0.6558999999999999	3	2	5	0
[4.258828]	0.3477321497212847	CNc1cccc(-c2nc(C(C)C)n(/C=C/[C@@H](O)C[C@@H](O)CC(=O)O)c2-c2ccc(F)cc2)c1	467.5410000000002	4.578600000000003	6	4	10	3
[1402070.2]	0.8699043213708457	Cc1cccc(C)c1NC(=O)C1CCCCN1C	246.35399999999996	2.7262400000000007	2	1	2	1
[7.988327e+10]	0.4951425354526182	O[C@H]1OC(O)=C[C@H](C(=O)O)C1	160.12499999999997	-0.1746999999999999	5	3	1	0
[3880703.2]	0.8143349412643328	Nc1ccc(S(=O)(=O)Nc2ncsc2)cc1	255.32400000000004	1.5261	4	2	3	2
[6917190.5]	0.695704146351295	NCCC[C@@H](CCn1cccn1)C(=O)O	211.26500000000001	0.7128999999999999	4	2	7	1
[1062109.5]	0.25718517203487173	CO[C@@H]1[C@H](O)[C@H](N)[C@@H](O[C@H]2O[C@H]([C@H](C)N)CC[C@H]2N)[C@H](O)[C@@H]1N(C)C(=O)CN	405.49600000000015	-3.585399999999993	10	6	6	0
[2.2273171e+10]	0.5879506912099445	CCOP(=O)(O)OC	140.075	0.7697	4	1	3	0
[1926.8026]	0.43401040453252926	CN1C[C@@H](C(=O)N[C@]2(C)O[C@@]3(O)[C@@H]4CCCN4C(=O)[C@H](Cc4ccccc4)N3C2=O)C=C2c3cccc4[nH]cc(c34)C[C@H]21	581.6730000000001	1.990800000000002	6	3	4	3
[119313.8]	0.6313782822182965	CC(=C)C(C)(C)OCC(C)O	158.24099999999999	1.7384999999999997	2	1	4	0
[13434.917]	0.29472034504927447	CN(Cc1cnc2nc(N)nc(N)c2n1)c1ccc(C(=O)N[C@@H](CCC(=O)O)C(=O)O)cc1	454.44700000000023	0.2684000000000012	12	5	9	3
[18.292986]	0.5361616604202587	CC(C)c1nn(-c2ccccc2)c(-c2ccc(F)cc2)c1/C=C/[C@@H](O)C[C@@H](O)CC(=O)[O-]	437.4910000000002	3.066900000000002	5	2	9	3
[570820.7]	0.7185172397770667	NCCC(=O)c1cc(-c2ccccc2)c(-c2ccccc2)o1	291.35	4.145100000000003	3	1	5	3
[2.6703027e+09]	0.5693246285400515	BrCc1ccccc1	171.037	2.5815	0	0	1	1
[2.8998776e+11]	0.49044689078380066	Cc1cn[nH]c1	82.106	0.7181199999999999	1	1	0	1
[2044747.]	0.4854930576221492	Nc1nc2c(ncn2COC(CO)CO)c(=O)[nH]1	255.23399999999998	-1.970899999999999	7	4	5	2
[790555.44]	0.7514859268568042	Oc1ccc2c3c1O[C@H]1[C@@H](O)CC[C@@]4(O)[C@@H](C2)N(CC2CCC2)CC[C@]314	357.4500000000003	1.7072999999999998	5	3	2	1
[108.70308]	0.5207186552033779	CC[C@@H](O)[C@@H](CO)C[C@H]1O[C@@H](C)C=C2C=C[C@H](C)[C@H](CC[C@@H]3C[C@@H](O)CC(=O)O3)[C@H]21	422.5620000000003	2.754600000000001	6	3	8	0
[73700528.]	0.4490644198756372	c1ccc2sc(SSc3nc4ccccc4s3)nc2c1	332.50000000000006	5.705400000000002	4	0	3	4
[1004.6227]	0.14016402002820666	C[C@@H]1O[C@@H](O[C@H]2C[C@@H](O)[C@]3(CO)[C@H]4[C@H](O)C[C@]5(C)[C@@H](C6=CC(=O)OC6)CC[C@]5(O)[C@@H]4CC[C@]3(O)C2)[C@H](O)[C@H](O)[C@H]1O	584.6590000000006	-1.5149999999999972	12	8	4	0
[770.31793]	0.4401302146322338	CCCCCCCCC#CC#CC#CCCCCCC(=O)O	300.44199999999995	4.782300000000004	2	1	11	0
[16911.598]	0.4182074409343584	CCCCCCCCC#CC#CCOC(=O)O	236.31099999999998	3.4384000000000023	3	1	7	0
[797023.3]	0.5851791059173755	Nc1nc(N)c2nc(-c3ccccc3)c(N)nc2n1	253.26900000000003	0.8334000000000001	7	3	1	3
[859.0658]	0.43742967742632344	C[C@H](C=O)N1CC[C@H](O[C@@H](COc2ccc(C[C@@H](O)[C@H](C)O)C2)c2ccccc2)C[C@@H](O)C1	459.5830000000002	2.519400000000001	7	3	11	1
[313093.1]	0.20703032695570958	[N-]=[N+]=NCC(=O)OCC[N+](C)(C)C	187.22299999999998	0.5461	2	0	5	0
[8299.049]	0.3283008516696476	CN(C)[C@@H]1C(O)=C(C(N)=O)C(=O)[C@@]2(O)C(O)=C3C(=O)c4c(O)ccc(Cl)c4[C@@](C)(O)[C@H]3C[C@@H]12	478.8850000000002	0.4390000000000007	9	6	2	1
[99877.39]	0.6481668237451135	Nc1nc(Cl)nc2c1ncn2[C@H]1C[C@H](O)[C@@H](CO)O1	285.69100000000003	-0.29740000000000044	7	3	2	2
[646159.9]	0.6784369835387762	CNCC[C@H](Cc1ccc(O)cc1)C(=O)O	223.272	1.2449999999999999	4	3	6	1
[1548919.2]	0.24284360013026632	CC(=N)S	75.136	0.91337	0	2	0	0
[8.1763295e+10]	0.6084837730124547	C[S@@](=O)CCC=CC(=O)O	162.21	0.3958000000000001	3	1	4	0
[336103.66]	0.5027217021391911	O=C(CCCCCCCCCC(=O)O)CCC(=O)O	272.34099999999995	3.0158000000000005	5	2	13	0
[2.9357542e+13]	0.49165650235152397	Cn1ccnc1S	114.17299999999999	0.7087999999999999	1	1	0	1
[716552.8]	0.6687338134994535	CNc1nc(C)nc(Cl)c1NC1=NCCN1	240.69799999999998	0.8512199999999999	5	3	2	1
[4024658.2]	0.41814433191503886	O=C([C@H](CO)c1ccc(O)c(O)c1)C(=O)O	226.184	-0.17260000000000003	6	4	4	1
[37936.67]	0.7041163067572034	COC[C@H]1C[C@@H](c2ccc(O)c(O)c2)c(O)c1	236.267	2.2896	4	3	3	1
[476402.97]	0.47111861768270935	CC/C=C\CCC(=O)Nc1ccc([N+](=O)[O-])cc1OC	278.30800000000005	3.2883000000000013	4	1	7	1
[96905.08]	0.6013593555569023	CC/C=C\CCC(=O)Nc1ccc(OC)cc1O	249.31	3.0857000000000014	3	2	6	1
[19531.328]	0.43986602635448274	CC/C=C\CCC[C@@H]1C[C@@H]2C[C@H](C)[C@H](O)C(=O)N1CCC[C@]2(C)[C@H]1C[C@H](C)C[C@@]1(C)O	433.67700000000036	5.324300000000006	3	2	6	0
[1342924.4]	0.7153202107154631	COc1cc(/C=C/C(=O)O)ccc1O	194.186	1.4986	4	2	3	1
[442058.72]	0.25066704059983075	CC/C=C\CCCCC(=O)Nc1ccc([N+](=O)[O-])cc1O	292.33500000000004	3.7655000000000025	4	2	8	1
[211423.94]	0.35171223393618106	O=C(CCCCCCCCC(=O)Nc1ccccc1)NO	292.379	3.2513000000000005	3	3	10	1
[10999.96]	0.6218970060650107	C[C@@H](C[C@@]1(O)CC(=O)CC[C@H]2OC(=O)N3CCCC[C@@H]4CC(=O)CC[C@]4(C)[C@H]3CC[C@@]21C)C	461.64300000000037	5.051900000000005	5	1	2	0
[39398364.]	0.2883185281991086	N[C@@](CCC(=N)N)C(=O)N	143.17	-1.321439999999999	3	4	4	0
[740007.56]	0.8289288715670488	CN1[C@H]2CC[C@H]1C[C@@H](OC(c1ccccc1)c1ccccc1)C2	307.43700000000007	4.417800000000004	2	0	4	2
[1.7808861e+09]	0.6728817870749022	SCc1ncnc2ccccc12	176.244	2.0595999999999997	2	1	1	2
[72691160.]	0.8617161250864191	Cc1ccnc2c1NC(=O)c1cccnc1N2C1CC1	266.30400000000003	2.6512200000000004	4	1	1	2
[252369.89]	0.6249036236588248	C[C@H](C=O)N1CC[C@H](O[C@@H](CO)CC(=O)O)cc1	257.286	0.013999999999999957	6	2	7	0
[60382.72]	0.5295857737728504	CSCC/C(=C\CC(=S)O)C(=O)O	220.315	2.026	5	2	6	0
[39858.58]	0.3652770915796678	CCCC/C=C/CC[C@@H]1\C[C@@H]1\C(=C)O	194.31799999999996	4.220800000000003	1	1	7	0
[492497.4]	0.6481762926323021	C[C@H]1[C@@H](C)C(=O)N1CCC[C@H]1CCC[C@H]1C(=O)N2CCC(=O)C(c3ccccc3)CC2	424.5850000000002	4.025000000000003	3	0	6	1
[2208.8298]	0.07608840148279092	C[C@@H](O)[C@H](NC(=O)[C@@H]1CCCN1C(=O)[C@H](Cc1ccc(F)cc1)NC(=O)CN)C(=O)NCC(=O)NCC(=O)NCC(=O)NCC(=O)O	666.6640000000001	-4.782300000000006	11	9	17	1
[44650.9]	0.5863795686587635	C=C(O)OCC(=O)c1ccccc1N[C@@H]1CCCc2c(F)ccc2c1	341.38200000000006	4.599300000000003	4	2	6	1
[2096.871]	0.3138929245445991	CCCC/C=C/CC[C@@H]1\C[C@@H]1\C(=C\CCCC(=O)O)S(=O)O	328.47399999999993	4.5096000000000025	4	2	12	0
[368062.7]	0.7701737793320904	Cc1cccc(C)c1OCC(C)N	179.26299999999998	2.0294399999999997	2	1	3	1
[577017.5]	0.804736706639606	Cc1cc(NS(=O)(=O)c2ccc(N)cc2)no1	253.28300000000002	1.3660199999999998	5	2	3	2
[370354.9]	0.5902547919222657	CN(Cc1ccc(C(C)(C)C)cc1)Cc1cccc2ccccc12	317.476	5.769300000000006	1	0	4	3
[1.294897]	0.1931580696986653	COc1cccc(CNC(=O)c2c(-c3ccccc3)c(-c3ccc(F)cc3)c(CC[C@@H](O)C[C@@H](O)CC(=O)[O-])n2C(C)C)c1	601.6950000000003	4.665200000000005	6	3	14	4
[4611355.]	0.8927126634059642	COc1ccc(CCN2CCCC(=O)NCC2)cc1	262.35299999999995	1.4496999999999998	3	1	4	1
[1.4107248]	0.19077052590280874	CC(C)n1c(CC[C@@H](O)C[C@@H](O)CC(=O)[O-])c(-c2ccc(F)cc2)c(-c2ccc(F)cc2)c1C(=O)Nc1cccc(C(=O)N(C)C)c1	646.711	4.819800000000004	6	3	13	4
[50757.03]	0.4143573581655692	CCCC/C=C/CCCCCCCC(=O)O	226.35999999999993	4.548100000000003	2	1	11	0
[571381.6]	0.412963229517172	CC/C=C\C[C@@H]1C(=O)C(C)O[C@H](OC)[C@H]2C(=O)O[C@@H]2CC(=O)C(=O)O1	354.35500000000013	0.7155999999999998	8	0	4	0
[51887.758]	0.6360784721720715	CC(=O)Nc1cccc(O)c1	151.165	1.3505999999999998	2	2	1	1
[868734.06]	0.4454004294146897	Cc1cn([C@H]2C[C@H](N=[N+]=[N-])[C@@H](CO)O2)c(=O)[nH]c1=O	267.245	-0.19628000000000012	4	2	3	1
[857186.94]	0.7289477094001277	CNCc1ccc(C[C@@H](N)C)cc1	178.27899999999997	1.2957	2	2	4	1
[32934.03]	0.7560395435859316	NS(=O)(=O)c1cc(C2(O)NC(=O)c3ccccc32)ccc1Cl	338.77200000000005	0.9242000000000001	4	3	2	2
[9368720.]	0.5125069246930146	N[C@H](Cc1ccc(O)c(O)c1)C(=O)O	197.18999999999997	0.052200000000000135	5	4	3	1
[391017.16]	0.1103385439455232	C[C@@H](OC(=O)N[C@@H](C)[C@@H](O)CO)C(=O)N[C@H](CN)C(=O)N1CC[C@H]1C(=O)N[C@@H](CCC(=O)O)C(=O)O	519.5080000000004	-3.6785999999999905	12	8	14	0
[200310.39]	0.4887996369177386	CC[C@@H](F)[C@@H](CO)C[C@H](O)[C@H](C)C[C@H](O)C(=O)O	266.30899999999997	0.5657	5	4	9	0
[175797.2]	0.4261443688183634	O=c1ncn2nc(Sc3ccc(F)cc3F)ccc2c1-c1c(Cl)cccc1Cl	436.2700000000001	5.492700000000003	4	0	3	4
[279.99475]	0.264042525448212	CCCCCCCCC#CC#CC#C/CC=C\CCCCCC(=O)O	340.5070000000001	5.7286000000000055	2	1	13	0
[1225.2491]	0.17439428838158272	CCC(C)n1ncn(-c2ccc(N3CCN(c4ccc(OCC5COC(Cn6cncn6)(c6ccc(Cl)cc6Cl)O5)cc4)CC3)cc2)c1=O	705.6470000000002	5.5773000000000055	9	0	11	5
[3288062.]	0.8893527006971172	C[C@@H](C(=O)O)c1cccc(Oc2ccccc2)c1	242.274	3.6670000000000016	3	1	4	2
[12600.443]	0.6329008516867428	CC(=C)C1C[C@@H]2C[C@@]3(C)[C@H]4C(=O)C=C[C@]4(C)[C@H]3CC[C@]12C	284.44300000000004	4.786300000000004	1	0	1	0
[1462357.5]	0.6780398534053675	CNCc1ccc(C)c(C)c1	149.23699999999997	2.02284	1	1	2	1
[1.1108937e+10]	0.33591419899989194	[N-]=[N+]=NC=CCC(N)=O	126.119	0.6858000000000002	1	1	3	0
[392395.25]	0.3837001760485468	CC(C)c1ccc(Sc2c(/C=C/[C@@H]3C[C@@H](O)CC(=O)O3)c(C3CC3)nc3cc(F)c(F)cc23)cc1	495.59100000000024	6.744700000000006	5	1	6	3
[8.204762e+10]	0.3426777863228231	ClC1=C(Cl)[C@]2(Cl)[C@@H]3[C@@H]4C[C@@H]([C@H]5O[C@@H]45)[C@@H]3[C@@]1(Cl)C2(Cl)Cl	380.913	4.481400000000002	1	0	0	0
[3926238.]	0.8536215236957835	O=C1CC[C@@]2(O)[C@H]3Cc4ccc(O)c5c4[C@@]2(CCN3CC2CC2)[C@H]1O5	341.4070000000001	1.5253999999999999	5	2	2	1
[14561.312]	0.7630092924177734	NC1(CCCN(CCC2)CCC2)CCCC(c2ccccc2)CC1	328.54400000000004	5.0880000000000045	2	1	5	1
[43223.723]	0.6290731330689312	CC(C)(C)NCC(O)c1cc(O)cc(O)c1	225.288	1.5192999999999997	4	4	3	1
[42.683098]	0.326500977362608	Cc1c(O)cccc1C(=O)N[C@@H](CSc1ccccc1)[C@H](O)CN1C[C@H]2CCCC[C@H]2C[C@H]1C(=O)NC(C)(C)C	567.7960000000003	4.747620000000004	6	4	9	2
[7.080216e+12]	0.520631018455888	CC1(C)[C@H]2CC[C@]1(C)C(=O)C2	152.237	2.401700000000001	1	0	0	0
[504087.72]	0.816977955141682	CO[C@](C)(Cc1ccc(O)c(C)c1)C(=O)O	224.25599999999997	1.73282	4	2	4	1
[578.59344]	0.32834650610487814	CC(=O)[C@]1(O)Cc2c(O)c3c(c(O)c2[C@@H](O[C@H]2C[C@H](N)[C@H](O)[C@H](C)O2)C1)C(=O)c1ccccc1C3=O	497.5000000000002	1.0202999999999998	10	5	3	3
[4246672.5]	0.6654785528464892	Nc1c(CC(=O)O)cccc1C(=O)c1ccc(Br)cc1	334.169	2.889400000000001	4	2	4	2
[1131742.5]	0.5746806451099863	C[C@H]1C(=O)N=C(c2cc([N+](=O)[O-])cnc2)CC1	233.22699999999995	1.7354	4	0	2	1
[258507.23]	0.7107754811839282	N#CC1OC(CCN2CCCC2)CCC1	208.30499999999992	1.9335799999999999	3	0	3	0
[170.78365]	0.3306896244442351	CCCCCCCCC#CC#CC#C/C=CCC(O)CCCCCC(=O)O	370.53300000000024	5.089500000000004	3	2	14	0
[22.112476]	0.4491618061716244	CC[C@H](C)C(=O)O[C@H]1C[C@H](O)C=C2C=C[C@H](C)[C@H](CC[C@@H](O)C[C@@H](O)CC(=O)[O-])[C@H]21	423.52600000000024	1.1056999999999997	7	3	10	0
[1.8334833]	0.25511846581703995	CC(C)OC1C[C@@H](OCc2ccccc2)C[C@H](/C=C/c2c(-c3ccc(F)cc3)nc(N(C)S(C)(=O)=O)nc2C(C)C)O1	597.753	6.3306000000000076	7	0	11	3
[678823.75]	0.5092117145806918	CC/C=C\CCCS[C@@H](C)C(=O)O	202.31900000000002	2.9391000000000007	3	1	7	0
[473347.]	0.732972735378759	C[C@]12CC[C@@H](O)C[C@@H]1CC[C@@H]1[C@@H]2CC[C@]2(C)C(=O)CC[C@@H]12	290.447	3.959100000000003	2	1	0	0
[4031069.5]	0.5430485662212737	C[C@@](N)(Cc1ccc(O)c(O)c1)C(=O)O	211.21699999999998	0.4423000000000001	5	4	3	1
[1062109.5]	0.25718517203487173	CO[C@H]1[C@H](O)[C@H](N)[C@@H](O[C@H]2O[C@H]([C@H](C)N)CC[C@H]2N)[C@H](O)[C@@H]1N(C)C(=O)CN	405.49600000000015	-3.585399999999993	10	6	6	0
[396241.44]	0.6982940301946474	Nc1nnc(NS(=O)(=O)c2ccc(N)cc2)s1	271.327	0.5032999999999996	6	3	3	2
[17503.096]	0.847697894583369	O=C1Nc2ccc(Cl)cc2C(c2ccccc2Cl)=NC1O	321.163	3.1013000000000015	2	2	1	2
[25237472.]	0.3614455658085087	SCCCCCSS	168.35200000000003	2.6645000000000016	1	2	5	0
[3246613.8]	0.6993382745630785	OC[C@H](c1ccccc1)C(=O)O	166.17599999999996	0.8471	3	2	3	1
[2351.611]	0.7110607782360152	O=C(O)CCCc1ccc(N(CCCl)CCCl)cc1	304.217	3.377900000000002	3	1	9	1
[1.7832808e+11]	0.5423834786401206	NC(=O)CN1CCCC1=O	142.158	-0.9059000000000004	2	1	2	0
[183287.56]	0.7489707109733231	CC(C)Cn1cnc2c(N)nc3ccccc3c21	240.30999999999997	2.8227	3	1	2	3
[7.336508e+08]	0.2538649088876262	N=[N+]=CC(=O)O	87.05799999999999	-0.6190300000000002	2	2	1	0
[2.5914164]	0.18701996554516526	COc1ccc(NC(=O)c2c(-c3ccccc3)c(-c3ccc(F)cc3)c(CC[C@@H](O)C[C@@H](O)CC(=O)[O-])n2C(C)C)[nH]1	576.6450000000002	4.315600000000003	6	4	13	4
[183114.08]	0.5707575024804982	Cc1c(-c2ccccc2)oc2c(C(=O)OCCN3CCCCCC3)cccc2c1=O	405.4940000000002	4.801220000000004	5	0	5	3
[55273.81]	0.7556444301056896	N#CC1OC(CCN2CCCCC2)CCCC1	236.3589999999999	2.7137800000000007	3	0	3	0
[638388.3]	0.2011276719859027	CO[C@@]1(NC(=O)CSCC#N)C(=O)N2C(C(=O)O)=C(CSc3nnnn3C)CS[C@@H]21	471.54600000000016	-0.7283199999999983	12	2	9	1
[2.640638e+09]	0.425825650815454	C=CCO	58.08	0.1647	1	1	1	0
[26363576.]	0.7141114812300637	C[C@@H]1SC[C@H](C)[C@@H](OC(=O)O)C(=O)O[C@H]1C(=O)O	278.282	0.8174000000000001	8	2	2	0
[116610.266]	0.8516371541172786	CNCCCN1c2ccccc2CCc2ccccc21	266.388	3.5328000000000026	2	1	4	2
[69.13345]	0.7079213197705984	Oc1c(Cl)cc(Cl)cc1Sc1cc(Cl)cc(Cl)c1O	356.057	5.862600000000001	3	2	2	2
[115335.055]	0.3836963206604566	CCC[C@@H](O)[C@@H](C)C[C@H](O)[C@H](C)[C@H](O)NC(=O)[C@@H](C)O	291.38800000000003	-0.014000000000000068	5	5	9	0
[21900530.]	0.5700054911331283	COCCn1cncn1	127.14699999999999	-0.0754999999999999	3	0	3	1
[521813.62]	0.38941616262964607	Cc1ccc(NC(=O)c2ccc(CN3CCN(C)CC3)nc2)cc1Nc1cccc(-c2cccnc2)n1	493.6150000000002	4.590320000000004	7	2	7	4
[9333.186]	0.8058613927728192	CN[C@H]1CC[C@@H](c2ccc(Cl)c(Cl)c2)c2ccccc21	306.236	5.179600000000004	1	1	2	2
[3742075.2]	0.42460657834940263	O=c1cnn([C@@H]2O[C@H](CO)[C@@H](O)[C@H]2O)c(=O)[nH]1	245.19100000000003	-3.4569000000000005	7	4	2	1
[3.560891]	0.4347445242149645	CC(C)c1nc(-c2ccc(F)cc2)c(-c2ccc(F)cc2)n1/C=C/[C@H](O)C[C@@H](O)CC(=O)O	456.48900000000015	4.676000000000006	5	3	9	3
[78103.79]	0.7904543276936893	NCCSCC(=O)Nc1ccc(C2CCCCC2)cc1	292.448	3.364700000000002	3	2	6	1
[349531.16]	0.453312740145793	CS(=O)(=O)OCCCCOS(C)(=O)=O	246.30599999999998	-0.2809999999999997	6	0	7	0
[1.6993256]	0.18428512584733345	COCc1ccc(NC(=O)c2c(-c3ccccc3)c(-c3ccc(F)cc3)c(CC[C@@H](O)C[C@@H](O)CC(=O)[O-])n2C(C)C)cc1	601.6950000000002	5.1253000000000055	6	3	14	4
[2.3643987]	0.3683067406678045	CC(C)c1cc(-c2cccc(Cl)c2)c(-c2ccc(F)cc2)n1/C=C/[C@@H](O)C[C@@H](O)CC(=O)O	471.9560000000002	5.795300000000007	4	3	9	3
[11353.563]	0.7736342188199901	C=C[C@@]1(O)C[C@H]2O[C@@H]3C[C@H]4Cc5ccccc5C[C@]4(C)[C@H]3CC[C@]12C	338.49100000000016	4.302300000000004	2	1	1	1
[1.6793314]	0.21608764547351036	CC(C)n1c(CC[C@@H](O)C[C@@H](O)CC(=O)[O-])c(-c2ccc(F)cc2)c(-c2ccccc2)c1C(=O)NCc1ccccc1	571.6690000000002	4.6566000000000045	5	3	13	4
[675.2061]	0.33123941849365507	CCC[C@H]1CCC[C@H](/C=C/[C@@H](O)C[C@@H](O)CC(=O)O)[C@H]1COC(=O)C(C)(C)CC	412.56700000000023	3.941200000000003	6	3	12	0
[137427.47]	0.7729574057454922	COC(=O)[C@@H]1[C@H]2C[C@H]3c4[nH]c5ccccc5c4CCN3C[C@@H]2CC[C@@H]1O	354.4500000000001	2.6471000000000013	4	2	1	2
[29808.656]	0.5377963273206249	O=C1C[C@H](O)C[C@@H](/C=C/c2c(C3CC3)nc3ccccc3c2Sc2ccc(F)cc2)O1	435.5200000000001	5.482200000000004	5	1	5	3
[752216.06]	0.49937729433928707	CCC/C=C1\SCN(C)CC1=S	201.35999999999999	2.676400000000001	3	0	2	0
[6923.7534]	0.13931677804751477	O=C1c2c(O)ccc(O)c2C(=O)c2c(NCCNCCO)ccc(NCCNCCO)c21	444.4880000000002	-0.13919999999999944	10	8	12	3
[4.8352065]	0.4661891857498084	CC(C)c1nc(-c2ccccn2)c(-c2ccc(F)cc2)n1/C=C/[C@@H](O)C[C@@H](O)CC(=O)O	439.48700000000014	3.9319000000000024	6	3	9	3
[90238.43]	0.45208269456563405	CCCC/C=C/CCCCCC(=O)O	198.30599999999995	3.767900000000002	2	1	9	0
[52709.047]	0.6233854772295514	CCCC/CCCCC(=O)Nc1ccc(C(=O)NC(C)C)cc1	318.46100000000007	4.513900000000003	2	2	10	1
[397657.62]	0.24599748202783375	C[S@](=O)CCN[C@@H](O)[C@@H](C)NC(=O)N[C@@H](CC(=O)O)C(=O)O	339.3700000000001	-2.111499999999997	8	6	10	0
[1873959.9]	0.5327639891125654	CC[C@@]1(O)C(=O)OCc2c1cc1n(c2=O)Cc2cc3ccccc3nc2-1	348.35800000000006	2.0796	5	1	1	4
[126222.67]	0.38410287831471035	CNC(=C[N+](=O)[O-])NCCSCc1ccc(CN(C)C)o1	314.411	1.4589999999999999	7	2	10	1
[142838.06]	0.8517964099245682	CNCCC(Oc1ccc(C(F)(F)F)cc1)c1ccccc1	309.33099999999996	4.435000000000003	2	1	6	2
[22028.146]	0.17503537053091334	CCN[C@H]1C[C@H](N)[C@@H](O[C@H]2OC(CN)=CC[C@H]2N)[C@H](O)[C@H]1O[C@H]1OC[C@](C)(O)[C@H](NC)[C@H]1O	475.58700000000016	-3.200699999999992	12	8	8	0
[455.01065]	0.51917970894521	COc1ccc(Cl)cc1C(=O)NCCc1ccc(S(=O)(=O)NC(=O)NC2CCCCC2)cc1	494.0130000000003	3.641700000000003	5	3	8	2
[31.388361]	0.35425561364817365	CC[C@@H](C)C(=O)O[C@H]1C[C@H](O)C[C@@H]2C=C[C@H](C)[C@H](CC[C@H](O)C[C@H](O)CC(=O)[O-])[C@@H]12	425.54200000000026	1.1856000000000002	7	3	10	0
[353820.7]	0.6080882699315988	NCCS[C@@H](O)CCNC(=O)Cc1ccccc1	268.38199999999995	0.7457	4	3	8	1
[54.671776]	0.6231196003654554	C=C1[C@H]2CCC3[C@@](C[C@@H]4C(C)=CC(=O)CO)C[C@@H]5O[C@@]4(C)[C@H]3O[C@@H]5C[C@@H]12	357.4700000000001	3.005790000000002	4	1	3	0
[36005.484]	0.2240806606528863	CC[C@H](C)[C@H](N)C(=O)N[C@@H](C)C(=O)N[C@H](C(=O)N[C@@H](CCC(=O)O)C(=O)O)C(C)C	430.50200000000024	-0.5604999999999947	8	6	13	0
[inf]	0.3647362951907639	C[N+]1(C)[C@H]2C[C@H](OC(=O)[C@H](CO)c3ccccc3)C[C@H]1[C@H]1O[C@H]12.[Br-]	398.2970000000001	-1.9332999999999958	4	1	4	1
[125169.72]	0.28661243847385526	NC(N)=Nc1nc(CSCC/C(N)=N/S(N)(=O)=O)cs1	337.456	-0.7679999999999998	7	4	7	1
[32129.566]	0.6339658792034374	C=C1[C@H]2CC3=C[C@@H]4CC(=O)C=C[C@]4(C)[C@@]3(F)[C@@H](O)C[C@]2(C)[C@@]1(O)C(=O)CO	376.4240000000002	1.4256999999999997	5	3	2	0
[19462802.]	0.6631329542711462	C/C1=C[C@@H]2C(=O)C(=O)C(=O)c2c(NCC)c1=O	233.22299999999998	-0.28390000000000026	5	1	2	0
[2530708.8]	0.7354070672581984	C1CCC(C(CC2CCCCN2)C2CCCCC2)CC1	277.496	5.295400000000005	1	1	4	0
[11.543854]	0.5246403478312968	CC[C@H](C)C(=O)O[C@H]1C[C@@H](C)C=C2C=C[C@H](C)[C@H](CC[C@@H](O)C[C@@H](O)CC(=O)[O-])[C@H]21	421.55400000000026	2.3809000000000005	6	2	10	0
[15104803.]	0.755913406639335	O=C1CCc2cc(OCCCCc3nnnn3C3CCCCC3)ccc2N1	369.4690000000002	3.4647000000000014	5	1	7	2
[81037.914]	0.6966689993951681	CSCC[C@H](C(C)C)C(=O)O	176.28099999999998	2.0963	3	1	5	0
[1845.1409]	0.5513600388398798	C=C1OC(=O)C[C@@H]2C[C@H]3CC[C@@]21CC[C@@H](O)C[C@@]4(C)[C@H](O)[C@H](C)C[C@@H](O)[C@H]4C3	392.53600000000006	3.168700000000002	5	3	0	0
[1441245.]	0.5179587987342468	CCCSCCCCC	146.29899999999998	3.3198000000000016	1	0	6	0
[2.2074609]	0.2335188461814743	C=CCOC1C[C@H](OCc2ccccc2)C[C@@H](/C=C/c2c(-c3ccc(F)cc3)nc(N(C)S(C)(=O)=O)nc2C(C)C)O1	595.7370000000002	6.108200000000007	7	0	12	3
[4006250.5]	0.7786697771862998	Cc1[nH]c(=O)c(C#N)cc1-c1ccncc1	211.22400000000002	1.617	3	1	1	2
[21410.156]	0.6635369099053481	CC/C=C\CCC(=O)N(CCc1ccc(O)cc1)c1ccc(OC)cc1	353.4620000000001	4.7229000000000045	3	1	9	2
[3074981.]	0.7737701682264643	C[C@H]1C(=O)N=C(c2cc(Cl)ccc2)c2ccccc21	269.731	3.821100000000002	1	0	1	2
[55926.64]	0.6530251998867979	C#CCN(C)[C@H](C)Cc1ccccc1	187.286	2.1826	1	0	4	1
[536577.1]	0.499913971481922	CC/C=C\CCCSC[C@@H](C)C(=O)O	216.346	3.186700000000001	3	1	8	0
[68212.66]	0.6425736859642801	CCCCOc1ccc(CC2CCCCC2)cc1	246.39399999999992	4.988300000000005	1	0	6	1
[75991456.]	0.329586710343032	c1ccc2c(c1)c1cccc3ccc4cccc2c1c34	252.31599999999997	5.737200000000003	0	0	0	5
[26306.098]	0.8422083802305674	O=C(NCCN1CCC(O)(c2ccc(Cl)cc2)CC1)c1ccc(F)cc1	376.85900000000015	3.1925000000000017	3	2	5	2
[189786.67]	0.37275346885903077	O=C(CCCCCCCCC(=O)Nc1ccc(Cl)cc1)c1ccccc1	371.9080000000001	6.282200000000006	2	1	11	2
[24868.162]	0.667213496992105	C[C@H]1C[C@H]2[C@@H]3CCC4=CC(=O)C=C[C@]4(C)[C@@]3(F)[C@@H](O)C[C@]2(C)[C@@]1(O)C(=O)CO	392.4670000000002	1.8957000000000002	5	3	2	0
[81037.914]	0.6966689993951681	CSCC[C@@H](C(C)C)C(=O)O	176.28099999999998	2.0963	3	1	5	0
[1049318.2]	0.6008133712807426	CN1C(=O)CN=C(c2ccccc2)c2c([N+](=O)[O-])cc21	269.26000000000005	1.3760000000000001	3	0	2	1
[149315.03]	0.5249361901149666	CC/C=C\CCC(=O)N(CCc1ccc(OC)cc1)NC(=O)c1ccccc1	380.48800000000006	4.157700000000003	3	1	9	2
[155252.39]	0.8001222420891723	CN1CCN(C2=Nc3cc(Cl)ccc3Nc3ccccc32)CC1	326.83100000000013	3.7227000000000023	3	1	0	2
[9.236706]	0.5450109582713388	CCCOC1C[C@@H](O)C[C@H](/C=C/c2c(-c3ccc(F)cc3)nc(N(C)S(C)(=O)=O)nc2C(C)C)O1	507.6280000000002	4.107700000000004	7	1	9	2
[62358.555]	0.41068360779307067	CC/C=C\C[C@@H]1C(=O)C(C)C(=O)O[C@H]1CC(=O)O[C@@H](C)CC	310.39000000000004	2.821300000000001	5	0	7	0
[1461.8024]	0.3500309240645609	CCCCCCCCC#CC#CC(O)CCCCCCCC(=O)O	334.5000000000001	4.920000000000004	3	2	14	0
[87690.586]	0.7271400363401855	COC(=O)Nc1nc2cc([S+]([O-])c3ccccc3)ccc2[nH]1	315.35400000000004	2.9079000000000006	4	2	3	3
[1780565.8]	0.24345418372476169	c1ccc2c(c1)cc1ccc3cccc4ccc2c1c34	252.31599999999997	5.737200000000003	0	0	0	5
[39187024.]	0.40816504053545277	NNCC1CCCC1	114.19200000000001	0.6398999999999997	2	2	2	0
[132164.1]	0.8181300559205209	CCC[C@]1(O)C[C@H]2[C@@H]3CCC4=CC(=O)C=C[C@]4(C)[C@H]3CC[C@@]21C	314.4690000000001	4.435400000000004	2	1	2	0
[1756059.5]	0.5501217966938848	CC(=O)Oc1ccccc1C(=O)O	180.15899999999996	1.3101	4	1	2	1
[9842371.]	0.8574568599739051	CCNC(=O)C(C)NC(=O)c1ccc(Cl)cc1	254.71699999999998	1.5943999999999996	2	2	4	1
[218101.52]	0.1777516062242982	C[C@H](N)C(=O)N[C@@H]1CC[C@H]1C(=O)N[C@@H](CC(=O)O)C(=O)NCC(=O)NCC(=O)O	415.4030000000002	-3.4950999999999954	9	7	11	0
[3.3489017]	0.39802503200392936	CC(C)c1nc(-c2ccc(F)cc2)c(-c2cccc(Cl)c2)n1/C=C/[C@H](O)C[C@@H](O)CC(=O)O	472.94400000000013	5.190300000000007	5	3	9	3
[8923307.]	0.7207550549296481	COc1ncnc(Cl)c1NC1=NCCN1	227.655	0.5096999999999999	5	2	2	1
[31816.602]	0.5880816046646444	CCCC/C(=C\C\CCCCC(=O)O)c1ccccc1	274.404	5.295300000000005	2	1	10	1
[11732.164]	0.5719244077546117	CC/C=C\C[C@@H]1C(=O)C(C)N(C)CC[C@H](O)C(=O)O[C@H]1C(=O)C(C)CC	367.4860000000001	2.1399	6	1	6	0
[894.13605]	0.5381375409117467	CCCCCCCCC#CC#CC#C/C=CCC(=O)O	270.37199999999996	3.778100000000003	2	1	8	0
[3375017.]	0.5588251961475821	C[C@@H](O)[C@H]1C(=O)N2C(C(=O)O)=C(S[C@@H]3CN[C@H](C(=O)N(C)C)C3)[C@H](C)[C@H]12	383.4700000000002	-0.3079999999999994	7	3	5	0
[1.104392e+08]	0.8571031849135181	O=C(O)c1cc(=O)c2c(-c3ccccc3)oc2c1	240.214	1.9055	4	1	2	1
[1062109.5]	0.25718517203487173	CO[C@H]1[C@@H](O)[C@H](N)[C@@H](O[C@H]2O[C@H]([C@H](C)N)CC[C@H]2N)[C@H](O)[C@@H]1N(C)C(=O)CN	405.49600000000015	-3.585399999999993	10	6	6	0
[6836.2544]	0.21751778620947723	N#C[C@@H](O[C@@H]1O[C@H](CO[C@@H]2O[C@H](CO)[C@@H](O)[C@H](O)[C@H]2O)[C@@H](O)[C@H](O)[C@H]1O)c1ccccc1	457.4320000000001	-3.108019999999997	12	7	7	1
[12055675.]	0.7217261243500802	O=C(O)COC(=O)Cc1ccccc1	194.18600000000004	0.8568999999999998	4	1	4	1
[390604.6]	0.7173896631380969	CCN[C@H](C)Cc1ccccc1	163.264	2.2271	1	1	4	1
[4081859.]	0.831051812009732	O=C1/C=C/c2ccc(OC)c2c1OCCc1ccccc1	280.323	3.1090000000000018	3	0	5	1
[18144544.]	0.3446247204426618	NCCCNCCSP(=O)(O)O	214.22699999999998	-0.2492999999999997	6	4	7	0
[2464.3853]	0.3866832895740674	CCCCCCCCC#C/C=C/CCCCCC(=O)O	278.436	5.331700000000005	2	1	12	0
[4569.083]	0.6269940138396983	C=C[C@@H]1C[C@@H](C)CC[C@H]2[C@@H]3C[C@H]4CC5=CC(=O)CC[C@]5(C)[C@H]4[C@@H](O)C[C@]3(C)[C@]2(C(=O)CO)O1	456.6230000000003	4.016500000000004	5	2	3	0
[15684.616]	0.4328058097293516	CC/C=C\CCC#CCC#CCCCC(=O)O	232.32299999999995	3.3846000000000016	2	1	6	0
[29433.488]	0.6819198902548534	CC[C@H]1[C@H]2[C@@H]3CCC4=CC(=O)C=C[C@]4(C)[C@@]3(F)[C@@H](O)C[C@]2(C)[C@@]1(O)C(=O)CO	392.4670000000002	1.8957000000000002	5	3	3	0
[43236.38]	0.8467809236904084	OCCC1CCCCNCc2ccccc2Sc2ccccc21	327.4930000000001	4.577300000000004	3	2	2	2
[982.0369]	0.5905026229896804	O=c1ccc(O)c(-c2ccc(F)cc2)n1/C=C/[C@@H](O)C[C@H](O)CC(=O)O	363.3410000000002	1.4172999999999996	6	4	7	2
[5174110.]	0.8220901729914654	CC[C@H]1[C@@H]2C[C@H]3[C@@H]4N(C)c5ccccc5[C@]45C[C@@H]([C@@H]2[C@H]5O)N3[C@@H]1O	326.44	1.5545	4	2	1	1
[4.0691476]	0.23275635981944623	CC(C)n1c(CC[C@@H](O)C[C@@H](O)CC(=O)[O-])c(-c2ccc(F)cc2)c2c3ccccc3n(Cc3ccccc3F)c(=O)c21	587.6430000000001	4.715100000000005	5	2	11	5
[48274.574]	0.7870878791639985	COc1cc(NS(=O)(=O)c2ccc(N)cc2)nc(OC)n1	310.3350000000001	0.8768	7	2	5	2
[2323082.]	0.6550248398751946	CCCCOc1ccc(OCCCN2CCOCC2)cc1	293.4069999999999	2.9666000000000015	4	0	9	1
[3375017.]	0.5588251961475821	C[C@H](O)[C@H]1C(=O)N2C(C(=O)O)=C(S[C@@H]3CN[C@H](C(=O)N(C)C)C3)[C@H](C)[C@H]12	383.4700000000002	-0.3079999999999994	7	3	5	0
[2.2371e+09]	0.6592717823309028	ClSc1cccc2ccccc12	194.686	4.085700000000002	1	0	1	2
[7.080216e+12]	0.520631018455888	CC1(C)[C@@H]2CC[C@@]1(C)C(=O)C2	152.237	2.401700000000001	1	0	0	0
[inf]	0.4638287326547123	CCC[N+](C)(CC)CC.[Cl-]	165.70799999999997	-1.1131999999999973	0	0	4	0
[57285.066]	0.2631014960528053	CCCCCC[C@@H]1C[C@@H]1CCCCCCCCCC(=O)OCC(O)CO	370.574	5.000200000000006	4	2	18	0
[30070.799]	0.8016505820392625	C[C@@H](CO)NC(=O)[C@@H]1C=C2c3cccc4[nH]cc(c34)C[C@H]2N(C)C1	325.4120000000001	1.5346000000000002	3	3	3	2
[92566.03]	0.5733888503791269	ON=C1CCN(CCCN2c3ccccc3Sc3ccc(Cl)cc32)CC1	387.9360000000002	5.258800000000004	4	1	4	2
[1.5781578]	0.6212905942573727	CC(C)c1nc(C2CCCCC2)nc(-c2ccc(F)cc2)c1/C=C/[C@@H]1C[C@@H](O)CC(=O)O1	438.5430000000002	5.533500000000008	5	1	5	2
[31.388361]	0.35425561364817365	CC[C@H](C)C(=O)O[C@H]1C[C@H](O)C[C@@H]2C=C[C@H](C)[C@H](CC[C@H](O)C[C@H](O)CC(=O)[O-])[C@@H]12	425.54200000000026	1.1856000000000002	7	3	10	0
[34357.688]	0.7459328187470995	C=C[C@@H](O)C[C@H]1CC[C@H]2[C@@H]3CCC4=CC(=O)C=C[C@]4(C)[C@H]3CC[C@@]21C	340.5070000000002	4.847500000000005	2	1	3	0
[4.787503]	0.6098603402539736	CC(C)c1c(/C=C/[C@@H](O)C[C@@H](O)CC(=O)[O-])c(-c2ccc(F)cc2)cn1C1CCCCC1	442.55100000000016	4.1879000000000035	4	2	9	2
[18096676.]	0.4309127051972632	O=C(N/N=C/c1ccc([N+](=O)[O-])o1)c1cc([N+](=O)[O-])cc([N+](=O)[O-])c1O	365.21400000000006	1.4736999999999998	9	2	6	2
[6959.8203]	0.571136456131648	C[C@@H](CCC(=O)O)[C@H]1CC[C@H]2[C@@H]3[C@H](O)C[C@@H]4C[C@H](O)CC[C@]4(C)[C@H]3C[C@H](O)[C@]12C	408.5790000000002	3.4487000000000023	5	4	4	0
[311808.22]	0.3398390137349255	NCCS[C@H](NC(=O)[C@@H](N)Cc1ccc(O)cc1)C(=O)N1CCC[C@H]1C(=O)O	410.4960000000002	-0.5281999999999978	8	5	9	1
[4263745.]	0.8942026813494899	C[C@H](Oc1ccccc1)C(=O)N1CCC[C@H]1C(=O)O	263.2929999999999	1.5295	4	1	4	1
[14879.81]	0.4426905644871868	CSC[C@H](Cc1cnc(C(=O)N[C@@H](C)Cc2ccc(N)cc2)cc1)C(=O)N1CCC[C@H]1C(=O)O	484.6220000000003	2.6221000000000005	7	3	10	2
[26716042.]	0.5958723269068796	C(CC[C@@H](C)C(=O)O)CC(=O)O	174.19599999999997	1.3521	4	2	6	0
[13458.539]	0.11463172189259323	CC(C)C[C@H](NC(=O)CN)C(=O)N1CCC[C@H]1C(=O)N[C@@H](CCC(=O)O)C(=O)NCC(=O)NCC(=O)O	528.5630000000003	-2.8663999999999925	10	7	15	0
[2.0455526e+08]	0.6962524977611556	c1ccc([C@H]2CN3CCSC3=N2)cc1	204.298	2.1460999999999997	2	0	1	1
[16907.262]	0.7189882148938236	COc1ccc2[nH]c([S+]([O-])Cc3ncc(C)c(OC)c3C)nc2c1	345.4240000000001	2.8997400000000013	5	1	5	3
[31303.383]	0.16787618861029813	NC[C@@H]1C[C@H](O[C@H]2[C@H](O)[C@@H](O[C@@H]3O[C@H](CO)[C@@H](O)[C@H](N)[C@H]3O)[C@H](N)C[C@@H]2N)[C@H](O)[C@@H](O)[C@@H]1O	482.5310000000002	-6.627800000000002	14	11	6	0
[89.23169]	0.6368688503311563	CC(C)c1c(CC[C@@H](O)C[C@@H](O)CC(=O)[O-])c(-c2ccc(F)cc2)cn1C(C)C	404.502	3.1830000000000025	4	2	10	2
[11857.347]	0.558865105449734	O=C(Nc1ccc(Br)cc1)c1ccc(Br)cc1CC1CCCCC1	451.2020000000003	6.586700000000004	1	1	4	2
[827309.9]	0.8482399591613494	CNC(=O)Oc1ccc2c(c1)[C@]1(C)CCN(C)[C@@H]1N2C	275.352	1.7739	4	1	1	1
[155915.94]	0.7678065120522066	COc1ccc2c(c1)c(CC(=O)O)c(C)n2C(=O)c1ccc(Cl)cc1	357.793	3.9273200000000026	4	1	4	3
[4.214314e+09]	0.3165786787720106	NNC(=O)c1ccncc1	137.142	-0.3149000000000006	3	2	1	1
[9.202573]	0.20281493718350546	C#Cc1ccc(NC(=O)O[C@H]2C[C@@H](C)C=C3C=C[C@H](C)[C@H](CC[C@@H]4C[C@@H](O[Si](C)(C)C(C)(C)C)CC(=O)O4)[C@H]32)cc1	577.8380000000004	7.865700000000008	5	1	7	1
[177854.36]	0.49658062637922074	Cc1cccc(Nc2cc(Cl)nc(SCC(=O)O)n2)c1C	323.80500000000006	3.6671400000000007	6	2	5	2
[1285.163]	0.31133931696217426	CCCCCCCCC#CC#CC(O)CCCCCCCCC(=O)O	348.52700000000016	5.310100000000005	3	2	15	0
[12.556638]	0.43668089362970736	O=C(O)C[C@H](O)C[C@H](O)/C=C/n1c(C(F)(F)F)nc(-c2ccccn2)c1-c1ccc(F)cc1	465.40300000000013	3.827300000000002	6	3	8	3
[1591562.4]	0.44931301901089704	O=C(CCCCCCCC(=O)O)C(=O)O	216.233	1.4554	5	2	9	0
[368201.03]	0.757667099994584	COc1ccccc1OCC(O)COC(N)=O	241.24299999999994	0.5302000000000002	5	2	6	1
[73645160.]	0.7116448391760646	CCC1(c2ccccc2)C(=O)NCNC1=O	218.25599999999994	0.5378999999999999	2	2	2	1
[75930456.]	0.6261518225795569	CN1CCC[C@H]1c1cccnc1	162.236	1.8483	2	0	1	1
[1.9936523e+08]	0.7461256239974202	C[C@H]1C(=O)N=C(c2ccccc2)c2ccccc21	235.286	3.1677000000000017	1	0	1	2
[2369585.2]	0.844600025581926	NCC1CC[C@H](c2ccccc2)C(=O)c2ccccc21	265.356	3.489200000000003	2	1	2	2
[inf]	0.8745103781587379	CCCCN1CCCCC1C(=O)Nc1c(C)cccc1C.Cl	324.896	4.3183400000000045	2	1	5	1
[591249.44]	0.6885995439708613	NC(=O)NC(=O)Cc1ccccc1	178.191	0.42399999999999954	2	2	2	1
[1.3462288]	0.17376085154108137	NCCc1ccc(CNC(=O)c2c(-c3ccccc3)c(-c3ccc(F)cc3)c(C[C@@H](O)C[C@@H](O)CC(=O)[O-])n2C(C)C)cc1	600.7110000000001	3.7677000000000023	6	4	14	4
[306905.56]	0.3213140974238836	CC/C=C\C/C=C\CCCCCCCC	208.38899999999992	5.649500000000005	0	0	10	0
[31303.383]	0.16787618861029813	NC[C@@H]1C[C@H](O[C@H]2[C@H](O)[C@H](O[C@@H]3O[C@H](CO)[C@@H](O)[C@H](N)[C@H]3O)[C@H](N)C[C@@H]2N)[C@H](O)[C@@H](O)[C@@H]1O	482.5310000000002	-6.627800000000002	14	11	6	0
[32421.299]	0.6778330887220734	CC(=O)OCC(=O)[C@@]1(O)CC[C@H]2[C@@H]3CCC4=CC(=O)CC[C@]4(C)[C@@]3(F)[C@@H](O)C[C@@]21C	422.4930000000002	2.4445000000000006	6	2	3	0
[2668.3396]	0.13220111579248112	C[C@H](O)[C@H](NC(=O)[C@@H]1CCCN1C(=O)[C@H](Cc1ccc(F)cc1)NC(=O)CN)C(=O)NCC(=O)NCC(=O)O	552.5600000000003	-3.0146999999999924	9	7	13	1
[inf]	0.24699187151857604	Cn1c(=O)c2[nH]cnc2n(C)c1=O.Cn1c(=O)c2[nH]cnc2n(C)c1=O.NCCN	420.4340000000002	-3.1755999999999975	8	4	1	4
[1169746.6]	0.6424706587523783	CC[C@H](c1ccc(O)c(O)c1)C(=O)O	196.20199999999997	1.676	4	3	3	1
[21408430.]	0.5326180793674542	CCOC(=O)c1ccc(N)cc1	165.19199999999998	1.4455	3	1	2	1
[90.75191]	0.41721810248569374	CCCCCCCCC#CC#CC#C/C=CCC(C)OCCC(=O)O	342.47900000000016	4.573300000000004	3	1	12	0
[13428212.]	0.8306226664509899	COc1cc2nc(N3CCN(C(=O)C4CCCO4)CC3)nc(N)c2cc1OC	387.44000000000017	1.0567999999999995	8	1	4	2
[35262.062]	0.49795893985199036	CCC(=O)O[C@]1(C(=O)CCl)[C@@H](C)C[C@H]2[C@@H]3CCC4=CC(=O)C=C[C@]4(C)[C@@]3(F)[C@@H](O)C[C@@]21C	466.97700000000026	4.103100000000003	5	1	4	0
[24950300.]	0.614304832835245	O=C1NC(=O)C(c2ccccc2)N1	176.175	0.5670999999999999	2	2	1	1
[1078.7828]	0.6015528826926518	Cc1c(OCC(O)C[C@@H](O)CC(=O)[O-])c(-c2ccc(F)cc2)nc2ccccc12	398.4100000000001	1.98002	6	2	8	3
[3.5606787e+08]	0.45046629553451434	Oc1cccc(O)c1O	126.11099999999998	0.8033999999999997	3	3	0	1
[1.4085328e+08]	0.6721670015102429	C[C@@]1(Cn2ccnn2)[C@H](C(=O)O)N2C(=O)C[C@H]2S1(=O)=O	300.296	-1.523199999999998	7	1	3	1
[658958.4]	0.5539947900522819	CC/C=C\CCCCC(=O)Nc1ccccc1	231.33900000000006	4.151700000000003	1	1	7	1
[62424.66]	0.7991071066708418	NC(=O)C1CCN(CCCN2c3ccccc3Sc3ccc(Cl)cc32)CC1	401.96300000000025	4.530100000000004	4	1	5	2
[3449380.5]	0.5068851285074405	Oc1cnc([N+](=O)[O-])n1CC(C)O	187.15499999999997	-0.12230000000000002	5	2	3	1
[81521.29]	0.685142538776804	C[C@H]1C[C@@H]2[C@H]([C@@H](O)C[C@@]3(C)[C@H]2CC[C@]3(O)C(=O)CO)[C@@]2(C)C=CC(=O)C=C12	374.4770000000001	1.8036	5	3	2	0
[133.5479]	0.08293035859507704	CC(C)[C@H](NC(=O)[C@H](Cc1ccc(O)cc1)NC(=O)CNC(=O)[C@H](Cc1ccccc1)NC(=O)[C@@H](N)CCC(=O)N[C@@H](CCC(=O)O)C(=O)O)C	712.8010000000002	-0.034399999999990494	11	9	21	2
[212679.16]	0.400579302923924	CO/C(=C(\c1ccccc1)c1ccc(OCCN(C)C)cc1)c1ccccc1	373.49600000000004	5.190000000000005	3	0	8	3
[22157.703]	0.5155540307931393	OC[C@@H]1[C@@H]2OC[C@H]3[C@H](C4=CC(=O)O[C@@H]5C(=O)C=C[C@]5(C)[C@@]4(F)[C@@H](O)[C@H]32)[C@@H]1O	380.36800000000005	-0.7034	7	3	1	0
[1.6256113]	0.1957681875279472	CC(C)c1nc(N(C)S(C)(=O)=O)nc(-c2ccc(F)cc2)c1/C=C/[C@@H]1C[C@@H](OCc2ccccc2)CC(OCC(Cl)(Cl)Cl)O1	687.0610000000001	7.292400000000007	7	0	11	3
[862362.44]	0.7732495203683034	C=Cc1cc(OC)c(OC)cc1O	180.203	2.0524	3	1	3	1
[734973.94]	0.7232269537449025	O=C1[C@H]2CC[C@@H]3C4=CC(=O)C=C[C@]4(C)[C@@]3(F)[C@@H](O)C[C@]2(C)[C@H]1C(=O)CO	362.39700000000016	1.3236999999999999	5	2	2	0
[328722.9]	0.38941616262964607	Cc1ccc(NC(=O)c2ccc(CN3CCN(C)CC3)cc2)cc1Nc1nccc(-c2cccnc2)n1	493.6150000000002	4.590320000000004	7	2	7	4
[5103910.5]	0.2612626527203185	OC[C@H](O)[C@@H](O)[C@H](O)[C@H](O)CO	182.172	-3.5854000000000004	6	6	5	0
[873004.5]	0.45444554983360785	CC1(C)S[C@@H]2[C@H](NC(=O)[C@H](NC(=O)N3CCNC3=O)c3ccccc3)C(=O)N2[C@H]1C(=O)O	461.50000000000017	0.0942000000000009	7	4	5	1
[1.28197]	0.20739846450617075	CC(C)n1c(CC[C@@H](O)C[C@@H](O)CC(=O)[O-])c(-c2ccc(F)cc2)c(-c2ccccc2)c1C(=O)NCc1ccc(C#N)cc1	596.6790000000001	4.528280000000004	6	3	13	4
[3110551.5]	0.5042881803703999	C[C@H]1SC[C@H]2[C@@H](C)C(=O)O[C@@H]3O[C@]4(C)CC[C@@H]1[C@]32OO4	300.376	2.1003	6	0	0	0
[424.16327]	0.10348325925697462	C[C@H]1O[C@@H](O[C@H]2[C@H](O)[C@@H](O)[C@@H](O[C@H]3[C@H](O)[C@@H](O)[C@H](O)O[C@@H]3CO)O[C@@H]2CO)[C@H](O)[C@@H](O)[C@@H]1N[C@H]1C=C(CO)[C@@H](O)[C@H](O)[C@H]1O	645.6080000000004	-8.564500000000011	19	14	9	0
[89469.43]	0.17400656822855506	NC[C@H]1O[C@H](O[C@H]2[C@H](O)[C@@H](O[C@H]3O[C@H](CO)[C@@H](O)[C@H](N)[C@H]3O)[C@H](N)C[C@@H]2N)[C@H](N)C[C@@H]1O	467.5200000000002	-6.295800000000006	14	10	6	0
[3890.5615]	0.4502349460959827	CCCCCCCCC#CC#CC(O)CCCCC(=O)O	292.419	3.7497000000000025	3	2	11	0
[18530846.]	0.5481589825040829	Cc1ncc([N+](=O)[O-])n1CC(C)O	185.183	0.4805199999999999	4	1	3	1
[503.387]	0.4328295728645893	CCCCCCCCC#CC#CC#C/C=C/CCCCC(=O)O	312.45300000000003	4.948400000000004	2	1	11	0
[398160.44]	0.7591188985033817	CSCCCc1ccc(C(=O)O)cc1	210.298	2.6804000000000006	3	1	5	1
[25840.822]	0.26918868716570815	CN(CCOc1ccc(C[C@H](Nc2ccccc2C(=O)c2ccccc2)C(=O)O)cc1)c1ccccn1	495.5790000000002	4.9356000000000035	7	2	12	4
[112279.445]	0.8326610784751867	COC1=CC(=O)C[C@@H](C)[C@]12Oc1c(Cl)c(OC)cc(OC)c1C2=O	352.7700000000001	2.8103000000000007	6	0	3	1
[24449.787]	0.8613672076779288	Cc1cnc(NC(=O)C2=C(O)c3ccccc3S(=O)(=O)N2C)s1	351.4090000000001	1.95092	5	2	2	2
[7635325.5]	0.9048846792695422	O=C(Nc1ccccc1)N1CCC(Cc2ccccc2)CC1	294.398	4.173200000000003	1	1	3	2
[inf]	0.12217000156173918	N=C(N)NCCCCNC(=N)N.O=S(=O)(O)O	270.315	-1.9200599999999977	8	8	5	0
[2782415.8]	0.6376822429920652	C[C@@H](Cc1ccc(O)c(O)c1)C(=O)O	196.20199999999997	1.3609999999999998	4	3	3	1
[3.1063546e+08]	0.7343500481351655	CSc1ccc(C(=O)N2CCCCC2)cc1	235.35199999999992	3.034600000000002	2	0	2	1
[21019.525]	0.5888289171009607	C=C(/C=C/C=C/C=C/C(=O)O)N1CCC[C@H](O)CC1	263.337	2.1001	4	2	5	0
[3238530.2]	0.2346588097545297	CN/C(=N\CCSCc1nc[nH]c1C)NC#N	252.347	0.5974	5	3	5	1
[865.2015]	0.3982763426295411	CCCCCCCCC#CC#CC#CCCCCCCC(=O)O	314.469	5.172400000000004	2	1	12	0
[709280.8]	0.6700081525788477	CSCC[C@@H](CC)C(=O)O	162.254	1.8503	3	1	5	0
[3.86915]	0.34449309134701905	Cc1cc(-c2nc(C(C)C)n(/C=C/[C@@H](O)C[C@@H](O)CC(=O)O)c2-c2ccc(F)cc2)cc(C)c1Cl	500.9980000000003	5.807140000000006	5	3	9	3
[1110390.4]	0.6689565380917978	OCCCc1ccccc1	136.194	1.6115	1	1	3	1
[134118.17]	0.5975601945810445	C[C@H](O)Cc1ccc(=O)n1	139.15399999999997	0.2947	2	1	2	0
[26963608.]	0.3544229263468682	N=C(N)NCCCN1CCCCCC1	198.31399999999994	0.7355699999999996	3	3	4	0
[30535.783]	0.6390707494409198	CCCCOc1ccc(CCNC(=O)OCCN2CCCCCC2)cc1	362.5140000000002	4.010200000000004	4	1	10	1
[13943730.]	0.8528036890699656	C[C@H](C(=O)O)c1cccc(C(=O)c2ccccc2)c1	254.285	3.1057000000000015	3	1	4	2
[6.703906e+14]	0.48837238667997585	S=C=Nc1cccc2ccccc12	185.251	3.5741000000000014	1	0	1	2
[6710.1177]	0.5292289566712126	CCOC(=O)OC(C)OC1=C(C(=O)Nc2ccccn2)N(C)S(=O)(=O)c2ccccc21	447.46900000000016	2.558700000000001	8	1	6	2
[2.191688e+08]	0.3850054008235984	O=C1O[C@H]([C@@H](O)CO)C(O)=C1O	176.124	-1.4073999999999995	6	4	2	0
[11254.986]	0.3182616134760953	CCCC/C=C/CC/C=C/CCC\CCCCC(=O)O	280.4519999999999	5.884500000000005	2	1	14	0
[8.677211e+12]	0.33649125455948037	[O-][n+]1ccccc1	95.10099999999998	0.3200000000000002	1	0	0	1
[5991.8604]	0.6056838132410555	CC[C@H]1CN2CCc3cc(OC)c(OC)cc3[C@@H]2C[C@@H]1C[C@H]1NCCc2cc(OC)c(OC)cc21	480.64900000000034	4.943400000000005	6	1	7	2
[424.16327]	0.10348325925697462	C[C@@H]1O[C@H](O[C@H]2[C@H](O)[C@@H](O)[C@@H](O[C@H]3[C@H](O)[C@@H](O)[C@H](O)O[C@@H]3CO)O[C@@H]2CO)[C@H](O)[C@@H](O)[C@@H]1N[C@H]1C=C(CO)[C@@H](O)[C@H](O)[C@H]1O	645.6080000000004	-8.564500000000011	19	14	9	0
[1472681.9]	0.6980345669392538	CCC/C=C1\[nH]c2ccccc12	159.232	3.2531000000000017	1	1	2	1
[2.6034238]	0.19152620334273351	Cc1cc(CNC(=O)c2c(-c3ccccc3)c(-c3ccc(F)cc3)c(CC[C@@H](O)C[C@@H](O)CC(=O)[O-])n2C(C)C)n[nH]1	575.6610000000003	3.6881200000000023	6	4	13	4
[3527.1665]	0.4669031631368056	CC(=O)Nc1ccccc1C(=O)N[C@@H](CC(=O)O)C(=O)N1CCC[C@H]1CCC(=O)O	419.43400000000025	1.0738999999999996	7	4	9	1
[780.7395]	0.45278603663958333	COC(=O)C1=C(C)NC(C)=C(C(=O)OCC(C)C)C1c1ccccc1[N+](=O)[O-]	388.4200000000001	3.201800000000002	7	1	6	1
[4549.347]	0.598290094062892	Cc1cc(C)c(OCC2C[C@@H](O)CC(=O)O2)c(C(Cl)C2CCCCC2)c1	380.9120000000002	4.608940000000004	4	1	5	1
[14.064403]	0.4485487371055339	CC[C@@H](N)C(=O)O[C@H]1C[C@@H](C)C=C2C=C[C@H](C)[C@H](CC[C@@H](O)C[C@@H](O)CC(=O)[O-])[C@H]21	422.54200000000026	1.0721000000000012	7	3	10	0
[2799100.2]	0.6633612897136757	N[C@@H](Cc1ccc(C(=O)O)cc1)C(=O)O	209.201	0.33920000000000006	5	3	4	1
[200533.47]	0.6262155548658499	C/C=C/c1ccc(OC)cc1	148.20499999999998	2.728300000000001	1	0	2	1
[5.6096673]	0.4559960748515062	CC(C)c1nc(-c2ccc(F)cc2)c(-c2ccccc2)n1/C=C/[C@H](O)C[C@@H](O)CC(=O)O	438.49900000000014	4.5369000000000055	5	3	9	3
[7511.443]	0.43825634572071565	COc1ccc(CCNC(O)COc2ccc(CC(=O)NC3CCCC3)c(OC)c2)cc1	442.55600000000027	2.834600000000001	6	3	12	2
[315723.3]	0.8094318992361954	CC/C=C\CCC(=O)Nc1c2ccc(Cl)cc2n1	262.74	1.9015	1	1	5	1
[10.557733]	0.2528967829692669	CC(C)n1c(CC[C@@H](O)C[C@@H](O)CC(=O)[O-])c(-c2ccc(F)cc2)c2c3ccccc3n(-c3ccc(F)cc3)c(=O)c21	573.6160000000001	4.656000000000004	5	2	10	5
[671696.25]	0.3360419785922725	CCCCCCCCCCCCCCCCCC(=O)O	284.4839999999999	6.332500000000007	2	1	16	0
[316628.22]	0.426547896541849	O=C(CCCCCCCCC(=O)Nc1ccccc1)c1ccccc1	337.4630000000001	5.628800000000005	2	1	11	2
[1162.5665]	0.4685520021986346	Cc1nnnn1C(/C=C/[C@@H](O)C[C@@H](O)CC(=O)[O-])=C(c1ccc(F)cc1)c1ccc(F)cc1	455.4410000000001	1.4844200000000003	7	2	9	3
[293858.53]	0.577486139938076	O=P(O)(O)C(Cc1cccnc1)P(=O)(O)O	267.114	0.3055999999999999	7	4	4	1
[1860235.1]	0.5864374157062945	O=C(O)CCCC[C@@H]1CCSSS1	238.399	3.4333000000000027	5	1	5	0
[4.873061e+10]	0.5420450088370231	Brc1ccccc1	157.01	2.4491000000000005	0	0	0	1
[5578479.]	0.4435105912731592	O=c1ccn([C@@H]2O[C@H](CO)[C@@H](O)[C@H]2O)c(=O)[nH]1	244.20300000000003	-2.8519	6	4	2	1
[4.0500846e+09]	0.5384628262372215	Cn1c(=O)c2c(ncn2C)n(C)c1=O	194.194	-1.0293	3	0	0	2
[42609.64]	0.04207132347261589	CC(C)C[C@H](N)C(=O)N1CCC[C@H]1C(=O)N[C@@H](CCCCCN)C(=O)N[C@@H](CCCC(=O)NCC(=O)N[C@@H](CC(=O)NCC(=O)O)[C@@H](C)O)C(=O)N	741.8880000000003	-2.932200000000004	12	10	25	0
[58603.63]	0.7491026692573882	CCCOc1ccccc1-c1nc2[nH]nnc2c(=O)[nH]1	271.28	1.4969999999999999	5	2	4	3
[124494.7]	0.8327124144827058	CCCSc1ccc2[nH]c(NC(=O)OC)nc2c1	265.33799999999997	3.2433000000000005	4	2	4	2
[459114.56]	0.750440465982924	COc1nc(C)nc(Cl)c1NC1=NCCN1	241.68200000000002	0.8181199999999997	5	2	2	1
[926809.1]	0.7195027364935574	CC(=O)Nc1ccccc1C(=O)O	179.17499999999995	1.3432	3	2	2	1
[8332.206]	0.21313148229853152	Nc1nc(=O)c2c([nH]1)NCC(CNc1ccc(C(=O)N[C@@H](CCC(=O)O)C(=O)O)cc1)N2C=O	473.4460000000002	-0.7310999999999974	11	7	10	2
[4906.933]	0.6318329361180623	O=c1c(-c2ccc(O)cc2)coc2cc(O)cc(O)c12	270.24	2.576800000000001	5	3	1	3
[21216.328]	0.7086826591926151	Nc1c(Br)cc(Br)cc1CN[C@H]1CC[C@H](O)CC1	378.10800000000023	3.1869000000000014	3	3	3	1
[1116675.]	0.7167712037697558	COC/C=C1\[nH]c2ccccc12	161.204	2.0994	2	1	2	1
[950.5932]	0.6918289177745705	C[C@H]1CN(c2c(F)c(N)c3c(=O)c(C(=O)O)cn(C4CC4)c3c2F)C[C@H](C)N1	392.4060000000002	2.0816	6	3	3	2
[47185068.]	0.7829578147216556	NC(=O)N1c2ccccc2CC(=O)c2ccccc21	252.27299999999997	2.6422000000000008	2	1	0	2
[1.075483e+09]	0.514729544768675	Oc1ccccc1	94.11299999999999	1.3921999999999999	1	1	0	1
[81.631836]	0.3784809194179425	CC/C=C\CCC[C@@H]1C[C@@H]2C[C@H](C)[C@H](O)CC(=O)N1CC[C@]2(C)[C@H]1C[C@H](C)C[C@@]1(C)C(=O)O	461.68700000000035	5.6642000000000055	4	2	7	0
[33876.703]	0.17478822451364606	C[C@H]1[C@H](NC(=O)/C(=N\OC(C)(C)C(=O)O)c2csc(N)n2)C(=O)N1S(=O)(=O)O	435.44000000000017	-1.1724999999999979	10	4	7	1
[20561.08]	0.41166293970834433	CC/C=C\C[C@@H]1C(=O)C(C)O[C@H](OC)CC(=O)O[C@H]1C(=O)CC(=O)O	356.3710000000001	1.2648999999999997	8	1	7	0
[2.1381545]	0.3683067406678045	CC(C)c1cc(-c2ccc(F)cc2)c(-c2cccc(Cl)c2)n1/C=C/[C@@H](O)C[C@@H](O)CC(=O)O	471.9560000000002	5.795300000000007	4	3	9	3
[520.2932]	0.47405368602533776	CCCCCCCCC#CC#CC#C/C=C\CCCC(=O)O	298.426	4.558300000000004	2	1	10	0
[60613068.]	0.6300050920327606	Cc1oc2ccccc2c1C(=O)c1ccccc1	236.26999999999998	3.9722200000000027	2	0	2	3
[1.8915707e+08]	0.6526244921045413	c1ccc(Cn2ccnc2)cc1	158.204	1.9313999999999998	1	0	2	2
[2306.5437]	0.5423525515473746	O=C(O)c1ccccc1-c1c2ccc(=O)cc-2oc2cc(O)ccc12	332.31100000000004	3.9686000000000012	5	2	2	4
[93889.87]	0.7491210776683564	C=C[C@H](O)C(=O)N[C@@H]1C=C2c3cccc4[nH]cc(c34)C[C@H]2N(C)C1	323.39600000000013	1.4530999999999998	3	3	3	2
[10771.011]	0.11390966338551796	CSCC[C@H](C(C)C)C(=O)NC(=O)NCC(=O)N[C@@H](CCN)C(=O)N[C@@H](CCC(=O)O)C(=O)NC(=O)O	548.6190000000004	-1.1850999999999925	11	8	16	0
[483.8572]	0.49910402699484807	C=C1CC[C@H](O)C/C1=C/C=C1\CCC[C@]2(C)[C@@H]([C@H](C)CCCC(C)C)CC[C@@H]12	384.6480000000002	7.619000000000008	1	1	6	0
[3.0183866]	0.23366072647900768	CC(C)n1c(CC[C@@H](O)C[C@@H](O)CC(=O)[O-])c(-c2ccc(F)cc2)c2c3ccccc3n(-c3cccc(Cl)c3)c(=O)c21	590.0710000000001	5.170300000000005	5	2	10	5
[3.3307378]	0.38347374184751315	Cc1cc(-c2c(-c3ccc(F)cc3)nc(C(C)C)n2/C=C/[C@@H](O)C[C@@H](O)CC(=O)O)cc(C)c1F	484.54300000000023	5.292840000000006	5	3	9	3
[36543.234]	0.7902868665254312	CC(C)(Oc1ccc(CCNC(=O)c2ccc(Cl)cc2)cc1)C(=O)O	361.82500000000005	3.554500000000001	4	2	7	2
[27401.742]	0.6402754783647231	CC(C)(C)NCC(O)c1cc(O)cc(C(N)=O)c1	252.314	0.9125999999999999	4	4	4	1
[557626.3]	0.415292557410071	CCCCSc1ccc(C(=O)OCCN(C)C)cc1	281.42099999999994	3.297200000000002	4	0	8	1
[20049.379]	0.07821979710764972	CCCCCC[C@@H]1C[C@@H]1CCCCCCCCCC(=O)OCC(O)COP(=O)([O-])OCC[N+](C)(C)C	535.7030000000002	5.215700000000004	7	1	24	0
[3.7821763e+08]	0.5719431747561196	NCc1ccccc1	107.15599999999996	1.1453	1	1	1	1
[13467.116]	0.6824612195113208	O=C(Nc1ccc(Br)cc1)c1cc(Br)cc(Br)c1O	449.92400000000004	4.932000000000001	2	2	2	2
[8823090.]	0.37218996537079	C=C1[C@@H]2CCC3[C@@](C[C@@H]4[C@H](C)[C@H](O)[C@@]5(C)C[C@@]5(C)C(=O)O[C@@H]4C(C)(C)[C@@H](O)[C@@H](O)[C@@]3(C)C2=O)[C@H](C(=O)O)O1	533.6380000000004	2.2661899999999995	9	4	1	0
[27680.889]	0.7326761559104263	CC(C)c1cccc(C(C)C)c1O	178.27499999999995	3.6390000000000025	1	1	2	1
[28272.482]	0.7189882148938236	COc1ccc2[nH]c([S+]([O-])Cc3nc(C)cc(OC)c3C)nc2c1	345.4240000000001	2.8997400000000013	5	1	5	3
[2784.6611]	0.3643085299584974	CCOC(=O)C1=C(C)NC(C)=C(C(=O)OCCC(O)(C)C)C1c1cccc([N+](=O)[O-])c1	432.4730000000001	3.0969000000000015	8	2	8	1
[670389.44]	0.775124662295156	CN1CCN(CCCN2c3ccccc3Sc3ccc(Cl)cc32)CC1	373.95300000000015	4.580200000000004	4	0	4	2
[357.90915]	0.3881683014484903	CCCCCCCCC#CC#CC#C/C=C\CCCCCC(=O)O	326.4800000000001	5.338500000000005	2	1	12	0
[31553.531]	0.41770982822177144	CC/C=C\C/C=C\CCCCCCCC(=O)O	238.37099999999992	4.7142000000000035	2	1	11	0
[10273.155]	0.3555803869701186	C=C[C@@H]1C[C@@H](C(=O)N[C@@H]([C@H]2O[C@H](SC)[C@H](O)[C@@H](O)[C@H]2O)[C@@H](C)Cl)N(C)C1	408.9480000000001	-0.22459999999999924	7	4	6	0
[12424.343]	0.3149369439336501	Cc1c(OCC(O)C[C@@H](O)CC(=O)[O-])c(C(c2ccc(F)cc2)c2ccc(F)cc2)cc2ccccc12	505.53700000000015	4.237320000000004	5	2	10	4
[205261.58]	0.7267386274784771	C=C[C@]1(O)CC[C@H]2[C@@H]3CCC4=CC(=O)CC[C@]4(C)[C@H]3CC[C@@]21C	314.46900000000005	4.435400000000004	2	1	1	0
[15625.346]	0.054148369063834564	CC(C)C[C@H](N)C(=O)N1CCC[C@H]1C(=O)N[C@@H](CCCCN)C(=O)N[C@@H](Cc1c[nH]cn1)C(=O)N[C@@H](CO)C(=O)N[C@@H](C)C(=O)N[C@@H](CC(=O)O)	721.8370000000002	-2.8503100000000003	12	10	22	1
[22894.488]	0.759345285057915	O=C(CCCN1CCC(O)(c2ccc(Cl)cc2)CC1)c1ccc(F)cc1	375.87100000000015	4.425600000000004	3	1	6	2
[285567.03]	0.6739434898699772	CC(=O)Nc1ccc2c(c1)Cc1ccccc1-2	223.27499999999998	3.2162000000000015	1	1	1	3
[254935.95]	0.8252539098127764	CCc1ccc(CCOc2ccc(CC3SC(=O)NC3=O)nc2)cc1	356.44700000000006	3.159600000000001	5	1	7	2
[50560.45]	0.10778705964297415	C[C@@H](F)[C@H](NC(=O)[C@H]1CCCN1C(=O)[C@H](N)Cc1ccc(F)cc1)C(=O)N[C@@H](C)C(=O)NCC(=O)NCC(=O)NC(=O)C(=O)O	639.613	-3.0061999999999927	10	7	13	1
[790530.56]	0.1960617653348739	CC[C@H]1N[C@H](O)[C@H](O[C@H]2[C@H](O[C@H]3O[C@H](C)[C@@H](N)C[C@H](N)[C@H](O)[C@H]3N)[C@H](O)O2)[C@H](O)[C@@H](C)O1	466.5320000000002	-3.6670999999999916	13	8	5	0
[17562.955]	0.48567045346866095	COc1ccc2nc(C3CC3)c(/C=C/[C@@H]3C[C@@H](O)CC(=O)O3)c(Sc3ccc(F)cc3)c2c1	465.54600000000016	5.4908000000000055	6	1	6	3
[11.226317]	0.5221366665637843	CC(C)c1cc(-c2ccccc2)nc(-c2ccc(F)cc2)c1/C=C/[C@@H]1C[C@@H](O)CC(=O)O1	431.5070000000002	5.757800000000007	4	1	5	3
[107454.69]	0.4524252200774196	CCCN[C@@H](CC)COC(=O)c1ccccc1C(=O)OC[C@@H](CC)CCCC	391.5520000000003	4.994800000000005	5	1	14	1
[2065.9614]	0.6544582690300507	NS(=O)(=O)c1cc2c(cc1Cl)NCNS2(=O)=O	297.74500000000006	-0.35129999999999967	5	3	1	1
[1.2279731e+09]	0.5888605034457122	Cn1c2ccccc2c(=O)cc2[nH]cc12	198.225	1.9713999999999996	1	1	0	3
[3.1233757]	0.390031698834214	CC(C)n1c(CC[C@@H](O)C[C@@H](O)CC(=O)[O-])c(-c2ccc(F)cc2)c2c1C(=O)N(Cc1ccccc1)CCC2	535.6360000000001	3.6482000000000028	5	2	11	3
[127393.555]	0.6227651876315359	CC(=O)O[C@]1(C(C)=O)CC[C@H]2[C@@H]3C=C(Cl)C4=CC(=O)CC[C@]4(C)[C@H]3CC[C@@]21C	404.9340000000003	4.751700000000005	4	0	2	0
[1267.1421]	0.2794755194221794	CO[C@@H]1[C@@H](O[C@@H]2O[C@H](C)[C@@H](O[C@H]3C[C@@](C)(O)[C@@H](OC(=O)CC(C)C)[C@H](C)O3)[C@H](N(C)C)[C@H]2O)[C@@H](C)[C@@H](O)[C@@H]1O	563.6850000000004	0.02300000000000496	12	4	9	0
[2456.2258]	0.0692747884088097	NO[C@H](C(=O)N[C@@H](CCCc1ccccc1)C(=O)N[C@@H](CCC(=O)O)C(=O)NCC(=O)O)C(=O)NCC(=O)O	553.5250000000004	-2.495799999999994	12	8	18	1
[4.172457]	0.2633102790840525	CCCOC1C[C@@H](OC(=O)c2cccnc2)C[C@H](/C=C/c2c(-c3ccc(F)cc3)nc(N(C)S(C)(=O)=O)nc2C(C)C)O1	612.724	5.367400000000005	9	0	11	3
[489083.9]	0.8810778082204156	COc1ccc2cc([C@H](C)C(=O)O)ccc2c1	230.26299999999998	3.036500000000001	3	1	3	2
[29949.02]	0.22465235437145512	O=C1C[C@H](O)C[C@@H](/C=C/c2c(C3CC3)nc3cc(Sc4ccc(F)cc4)c(F)cc3c2Sc2ccc(F)cc2)O1	579.6650000000002	7.911600000000007	6	1	7	4
[67376.17]	0.6000211419056563	C=C[C@@H](O)CNC[C@@H](O)COc1ccccc1C	251.326	0.8712199999999989	4	3	8	1
[72075.1]	0.2079442341493163	CO/N=C(\C(=O)N[C@@H]1C(=O)N2C(C(=O)O)=C(COC(C)=O)CS[C@H]12)c1csc(N)n1	455.47400000000016	-0.6224999999999987	10	3	7	1
[2575796.]	0.43328794180573177	Cn1cnc([N+](=O)[O-])c1Sc1ncnc2[nH]cnc12	277.269	1.1457999999999997	7	1	3	3
[87972.195]	0.6946116752943168	C[C@]12C=CC(=O)C=C1CC[C@@H]1[C@@H]2[C@@H](O)C[C@@]2(C)[C@H]1CC[C@]2(O)C(=O)CO	360.4500000000002	1.5575999999999999	5	3	2	0
[122521.23]	0.8445712183265353	CNS(=O)(=O)Cc1ccc2[nH]cc(CCN(C)C)c2c1	295.408	1.3211999999999997	3	2	6	2
[5.7764096]	0.4051777590798206	Cc1ccc(C)c(-c2c(-c3ccc(F)cc3)nc(C(C)C)n2/C=C/[C@@H](O)C[C@@H](O)CC(=O)O)c1	466.5530000000002	5.153740000000008	5	3	9	3
[12218.954]	0.8477638711526184	O=C(O)COc1ccc(C(=O)c2cccs2)c(Cl)c1Cl	331.17600000000004	3.7493000000000016	4	1	5	2
[213606.67]	0.7637863528747227	C[C@H]1C(=O)N=C(c2cc(Cl)ccc2)c2cc(Cl)ccc21	304.176	4.474500000000003	1	0	1	2
[1.3924059e+10]	0.4952172017431901	Nc1nc(=O)[nH]cc1F	129.09399999999997	-0.5088000000000001	3	2	0	1
[1.2708619]	0.16457917676583084	CC(C)n1c(CC[C@@H](O)C[C@@H](O)CC(=O)[O-])c(-c2ccc(F)cc2)c(-c2ccccc2)c1C(=O)NCc1ccc(C(=O)O)cc1	615.6780000000002	4.354800000000003	7	4	14	4
[509136.5]	0.7227145221154115	CN1CCC[C@@H]1CCO[C@](C)(c1ccccc1)c1ccc(Cl)cc1	343.898	5.104400000000005	2	0	6	2
[45909444.]	0.7274025769135067	N[C@@H](Cc1ccc(F)cc1)C(=O)O	183.182	0.7801	3	2	3	1
[4073.2546]	0.39694894051294805	CC(C)(C)c1ccc(C(O)CCCN2CCC(C(O)(c3ccccc3)c3ccccc3)CC2)cc1	471.6850000000001	6.445800000000008	3	2	8	3
[14735.347]	0.5657182027345462	O=C(O)CCNC(=O)c1ccc(/C=C/c2ccc(O)c(C(=O)O)c2)cc1	355.3460000000001	2.4653	6	4	7	2
[32419710.]	0.4983587803637846	O[C@](c1ccc(O)c(O)c1)C(=O)O	183.13899999999998	0.43498999999999993	5	4	2	1
[5443.7085]	0.6921211569723765	CC1=C2C(=CO[C@H](C)[C@H]2C)C(O)=C(C(=O)O)C1=O	250.24999999999994	1.721	5	2	1	0
[134.00745]	0.5150085052552582	C[C@@H](CCCC(C)(C)O)[C@H]1CC[C@H]2[C@@H]3CC=C4C[C@@H](O)CC[C@]4(C)[C@H]3CC[C@]12C	402.66300000000024	6.5036000000000085	2	2	5	0
[27033540.]	0.8467795047221647	O=C(Nc1ccc(Br)cc1)c1ccc(Br)cc1	355.029	4.4639000000000015	1	1	2	2
[4452652.5]	0.4995675218081342	O=CC(=O)Nc1ccccc1	149.14899999999997	0.8239999999999997	2	1	2	1
[746680.44]	0.7809051329103438	O=C(c1ccccc1C(F)(F)F)N1CCC(Cc2ccccc2)CC1	347.38	4.8003000000000045	1	0	3	2
[3754196.5]	0.3896708755641931	CC[C@@H](CO)NCCN[C@@H](CC)CO	204.314	-0.292599999999999	4	4	9	0
[208434.11]	0.9057842881790305	CCc1cccc2c3c([nH]c12)C(CC)(CC(=O)O)OCC3	287.35900000000004	3.383000000000002	3	2	4	2
[60947408.]	0.6143884490200855	COC(=O)c1ccccc1O	152.14899999999997	1.1787999999999998	3	1	1	1
[152448.88]	0.7794864097683887	CC(=O)[C@@]1(O)CC[C@H]2[C@@H]3C[C@H](C)C4=CC(=O)CC[C@]4(C)[C@H]3CC[C@@]21C	344.4950000000001	4.084400000000003	3	1	1	0
[15.233474]	0.3459188515486632	CCNC(=O)c1c(-c2ccccc2)c(-c2ccc(F)cc2)c(CC[C@@H](O)C[C@@H](O)CC(=O)[O-])n1C(C)C	509.59800000000035	3.476300000000002	5	3	12	3
[inf]	0.32213756612662414	CCCCCCCCCCCCCCCC[n+]1ccccc1.[Br-]	384.4459999999999	3.4594000000000014	0	0	15	1
[8.902797e+12]	0.38574768522744685	Cn1nc([N+](=O)[O-])n1C	130.107	-0.33320000000000016	3	0	1	1
[1779533.8]	0.7956666859082926	Nc1ccc(S(=O)(=O)Nc2ncsn2)cc1	256.312	0.9211	5	2	3	2
[32.805332]	0.4216971587359111	O=C1C[C@H](O)C[C@@H](/C=C/c2c(-c3ccc(F)cc3)cc(-c3ccccc3)nc2C2CCCCC2)O1	471.57200000000034	6.6821000000000055	4	1	5	3
[2386305.8]	0.8237330574923903	O=C(NCCNC(=O)c1ccc(Cl)cc1)c1ccc(Cl)cc1	337.206	3.153200000000002	2	2	5	2
[185106.2]	0.6577452185749303	Cc1nc2n(c(=O)c1CCN1CCC(c3noc4cc(F)ccc34)CC1)CCCC2	410.4930000000003	3.5904200000000026	5	0	4	3
[58533.19]	0.5605250616908014	O=C(O)CCNC(=O)c1ccc(/C=N/c2ccc(O)c(C(=O)O)c2)cc1	356.3340000000001	2.0455	6	4	7	2
[550699.]	0.4106698403593517	CO[C@]12[C@H](COC(N)=O)C3=C(C(=O)C(C)=C(N)C3=O)N1C[C@@H]1N[C@@H]12	334.33200000000005	-1.6511999999999971	8	3	3	0
[156322.98]	0.6606808658786644	CNCCOc1ccc(CC2CNC(=O)c3ccccc3)cccc2[nH]1	351.45	2.4833999999999996	4	3	7	1
[42022.633]	0.6177279756649711	CC/C=C\CCC[C@@H]1C[C@@H]2C[C@H](C)C(=O)N1CCC[C@]2(C)O	307.47800000000007	3.9110000000000036	2	1	5	0
[9706.514]	0.7278115473639667	OCCN1CCN(CCCN2c3ccccc3Sc3ccc(C(F)(F)F)cc32)CC1	437.5310000000002	4.308100000000003	5	1	6	2
[10750.425]	0.7796984854737203	CC/C(=C(/CC)c1ccc(O)cc1)c1ccc(O)cc1	268.356	4.828600000000005	2	2	4	2
[3219100.2]	0.5484019207554993	C[C@H]1O[C@@H](n2cc(F)c(=O)[nH]c2=O)[C@H](O)[C@@H]1O	246.19400000000002	-1.6851999999999996	5	3	1	1
[2.9510633e+09]	0.5675086628109156	C[C@@]1(O)C[C@H]2C[C@]1(C)C(=O)C2	154.20899999999997	1.1265	2	1	0	0
[653733.]	0.8612091086041789	O=C([C@H](CO)c1ccc(Cl)cc1)c1ccccn1	261.70799999999997	2.6938000000000004	3	1	4	2
[31514.195]	0.38345415032870095	COc1ccc2nc(C3CC3)c(/C=C/[C@@H]3C[C@@H](O)CC(=O)O3)c(Sc3ccc(C(C)C)cc3)c2c1	489.6370000000002	6.4751000000000065	6	1	7	3
[3381041.]	0.7761322150181272	COc1ccc2c(c1)[C@]13CCCC[C@@H]1[C@H](C2)N(C)CC3	271.404	3.3834000000000026	2	0	1	1
[1247.9241]	0.4683330433225475	CCCCCCCCC#CC#C/C=C/CCCC(=O)O	274.404	4.5549000000000035	2	1	10	0
[112500.34]	0.3433083562994692	CCCC[C@@H](CC)COC(=O)c1ccccc1C(=O)OC[C@@H](CC)CCCC	390.5640000000003	6.433000000000007	4	0	14	1
[2.9095354e+08]	0.49072766890152064	Oc1ccccc1O	110.11199999999998	1.0977999999999999	2	2	0	1
[130689.37]	0.8030014418735348	CCCc1cc(OC)c(OC)cc1O	196.24599999999998	2.3619000000000008	3	1	4	1
[446140.22]	0.7444195969250671	N=NC(CCN)c1ccc(C2CCCC2)cc1	231.34299999999996	3.7650700000000024	1	2	5	1
[973.7694]	0.4257980527425439	C[C@@H]1C=CC[C@H](COC(=O)C(C)(C)C)[C@H]1CCC(O)CC(O)CC(=O)O	370.4860000000001	2.770900000000001	6	3	9	0
[40228.24]	0.8375057924076362	CC(C)NCC(O)COc1cccc2ccccc12	259.34900000000005	2.5775000000000006	3	2	6	2
[2.0117825e+09]	0.6243484453464476	CCOC(=O)n1ccn(C)c1=S	186.236	1.56069	3	0	1	1
[5.364732]	0.5645279138585303	CC(C)c1nc(-c2ccccc2)nc(-c2ccc(F)cc2)c1/C=C/[C@@H]1C[C@@H](O)CC(=O)O1	432.4950000000002	5.152800000000006	5	1	5	3
[1.3883382]	0.1931580696986653	COc1ccc(CNC(=O)c2c(-c3ccccc3)c(-c3ccc(F)cc3)c(CC[C@@H](O)C[C@@H](O)CC(=O)[O-])n2C(C)C)cc1	601.6950000000002	4.665200000000005	6	3	14	4
[44794488.]	0.7072687150818269	COc1ccc(C(=O)N2CCCC2=O)cc1	219.23999999999995	1.4578	3	0	2	1
[131.64192]	0.13025867757106172	CCCC/C=C/CC[C@@H]1\C[C@@H]1\C(=C\CCCC(=S)NC(=O)CC(=O)O)C(=O)O	409.5480000000001	4.248700000000001	6	3	14	0
[275822.4]	0.6362690060443362	CSCC/C(=C\CC(=O)O)C(=O)O	204.24699999999999	1.2252	5	2	6	0
[90676.31]	0.4616906207935435	Clc1ccc(COC(Cn2ccnc2)c2ccc(Cl)cc2Cl)c(Cl)c1	416.1350000000001	6.454800000000002	2	0	6	3
[1.5813498]	0.46560084606949753	CCc1cccc(C2CCCCC2)c(-c2ccc(F)cc2)n1/C=C/[C@@H](O)C[C@@H](O)CC(=O)O	455.5700000000001	5.383100000000008	5	3	9	1
[112500.34]	0.3433083562994692	CCCC[C@H](CC)COC(=O)c1ccccc1C(=O)OC[C@@H](CC)CCCC	390.5640000000003	6.433000000000007	4	0	14	1
[2.7005537]	0.2513781621688086	CC(C)c1nc(N(C)S(C)(=O)=O)nc(-c2ccc(F)cc2)c1/C=C/[C@@H]1C[C@@H](OCc2ccccc2)CC(OC(C)(C)C)O1	611.7800000000002	6.720700000000008	7	0	10	3
[15719.357]	0.8915880432277354	Cc1ccc(S(=O)(=O)NC(=O)NN2CCCCCC2)cc1	311.4070000000001	1.7739199999999995	4	2	3	1
[1.4085328e+08]	0.6721670015102429	C[C@]1(Cn2ccnn2)[C@H](C(=O)O)N2C(=O)C[C@H]2S1(=O)=O	300.296	-1.523199999999998	7	1	3	1
[158138.53]	0.9056709671480019	Cc1ccc(N(CC2=NCCN2)c2cccc(O)c2)cc1	281.35900000000004	2.840420000000001	3	2	4	2
[1.3044295]	0.1872208462778489	CC(C)n1c(CC[C@@H](O)C[C@@H](O)CC(=O)[O-])c(-c2ccc(F)cc2)c(-c2ccccc2)c1C(=O)NCc1ccc(C(=O)N(C)C)cc1	642.748	4.358400000000003	6	3	14	4
[34489.36]	0.4847164310645071	CN(C)C[C@@H]1C(=O)N2CCC[C@H]2[C@]2(O)O[C@](NC(=O)[C@@H]3C=C4c5cccc6[nH]cc(c56)C[C@H]4N(C)C3)(C(C)C)C(=O)N12	576.6980000000002	0.9458000000000035	7	3	5	2
[1546.1047]	0.2963419520142686	COCCOC(=O)C1=C(C)NC(C)=C(C(=O)OC(C)C)C1c1cccc([N+](=O)[O-])c1	418.44600000000014	2.9708000000000014	8	1	8	1
[2543823.8]	0.6446824297471707	CN(C[C@@H]1CCCCN1CCCCC1)C(=O)NC(=O)C(=O)NCC1C	352.4790000000001	1.3352000000000004	4	2	0	0
[1.26566776e+08]	0.4433687822838736	O=C/C=C/c1ccccc1	132.16199999999998	1.8987	1	0	2	1
[972.5814]	0.8615348244596426	CC(C)(Oc1ccc(C2CC2(Cl)Cl)cc1)C(=O)O	289.158	3.589800000000003	3	1	4	1
[27568.002]	0.4356457601684276	COC1=C(OC)C(=O)C(CCCCCCCCCCO)=C(C)C1=O	338.444	3.4623000000000026	5	1	12	0
[40128564.]	0.770678866809672	CCOc1ccc(NC(C)=O)cc1	179.219	2.0437	2	1	3	1
[75069.85]	0.7315916457547719	CC(C)NCC(O)COc1cccc2[nH]ccc12	248.32600000000002	1.9055999999999995	3	3	6	2
[7619.6606]	0.4825958107304171	COC(=O)C[C@](O)(CCC(C)(C)O)C(=O)O[C@@H]1C(OC)=C[C@]23CCCN2CCc2cc4c(cc2[C@H]13)OCO4	531.6020000000004	2.190599999999999	10	2	8	1
[34716.633]	0.1755145150710782	NC[C@@H]1C[C@H](O[C@H]2[C@H](O)[C@@H](O[C@H]3O[C@H](CO)[C@@H](O)[C@H](N)[C@H]3O)[C@H](N)C[C@@H]2N)[C@H](N)C[C@@H]1O	465.54800000000023	-5.632200000000003	13	10	6	0
[67266.516]	0.7982154715587111	CN1CCCC(CN2c3ccccc3Sc3ccccc32)C1	310.4660000000001	4.631100000000004	3	0	2	2
[4980080.5]	0.2810150064078792	NC(=O)N[C@H]1[C@H](O[C@H]2[C@@H](O)[C@H](O)[C@H](O)O2)c(=O)[nH]c1=O	291.216	-4.538599999999995	8	6	3	0
[1194994.8]	0.33733521012099565	O=C(NCCCCCO)NC(=O)C(O)CO	234.25200000000004	-1.6719999999999993	5	5	7	0
[417992.66]	0.3832200999836573	O=C(CCCCCCC(=O)Nc1ccccc1)NO	264.32500000000005	2.4711	3	3	8	1
[654.6956]	0.3670149862899169	CC/C=C\CCC[C@@H]1C[C@@H]2C[C@H](C)C(=O)N1CCC[C@H]1C(=O)N1CCC[C@H](O)CC[C@@]2(C)O	462.67500000000035	4.0431000000000035	4	2	5	0
[1.1435014e+09]	0.6385441833835214	CC1=NN(c2ccccc2)C(=O)C1	174.20299999999995	1.7992	1	0	1	1
[43835016.]	0.6545415808371561	O=N/C=C/c1ccc(O)cc1	149.149	2.1292999999999997	2	1	2	1
[15.072376]	0.5775784001512619	CC(C)c1c(CC[C@@H](O)C[C@@H](O)CC(=O)[O-])c(-c2ccc(F)cc2)cn1C1CCCCC1	444.5670000000002	4.107300000000004	4	2	10	2
[4228010.5]	0.7511916662770072	C[C@@H]1C(=O)N2CC[C@H]1c1ccc(S(C)(=O)=O)N2C(=O)NC1	311.36300000000006	0.23720000000000013	4	1	1	0
[2799100.2]	0.6633612897136757	N[C@H](Cc1ccc(C(=O)O)cc1)C(=O)O	209.201	0.33920000000000006	5	3	4	1
[40058.95]	0.2905169417988814	CCCCCCCC/C=C\CCCCCCCC(=O)O	282.4679999999999	6.1085000000000065	2	1	15	0
[5991.8604]	0.6056838132410555	CC[C@@H]1CN2CCc3cc(OC)c(OC)cc3[C@@H]2C[C@@H]1C[C@H]1NCCc2cc(OC)c(OC)cc21	480.64900000000034	4.943400000000005	6	1	7	2
[1320952.4]	0.5525575425662069	Nc1nc(N)nc(NC2CC2)n1	166.188	-0.3897000000000006	6	3	2	1
[9932.301]	0.043741557343612084	N[C@@H](CCC(=O)N[C@@H](CSSC[C@H](NC(=O)CC[C@H](N)C(=O)O)C(=O)NCC(=O)O)C(=O)NCC(=O)O)C(=O)O	612.6400000000004	-3.8767999999999985	16	10	21	0
[30137794.]	0.7842250098403554	CN1C=CC(=O)C(C)(c2ccccc2)c2ccccc21	263.34000000000003	3.5252000000000026	2	0	1	2
[27616.078]	0.856847666181552	COc1ccc2cc(CC(=O)O)ccc2c1	216.236	2.4755000000000003	3	1	3	2
[3125.8826]	0.44392138875629034	CC(=C)[C@H]1C(=O)N2CCC[C@H]2[C@]2(O)O[C@](NC(=O)[C@@H]3C=C4c5cccc6[nH]c(Br)c(c56)C[C@H]4N(C)C3)(C(C)C)C(=O)N12	638.563	2.7228000000000003	6	3	4	2
[3.4702954e+11]	0.5998689433499305	O=C(O)c1cccnc1	123.11099999999998	0.7797999999999999	3	1	1	1
[11254.986]	0.3182616134760953	CCCC/C=C/CC/C=C\CCCCCCCC(=O)O	280.4519999999999	5.884500000000005	2	1	14	0
[28359.572]	0.17244478562462465	CCCC/C=C/CC[C@@H]1\C[C@@H]1\C(=C\CCCCC(=O)O)O[C@H]1COC(=O)CS(=O)(=O)cc1	468.6120000000002	4.548500000000002	7	1	14	0
[5406.143]	0.08025293483467869	N[C@@H](CCC[C@H](N)[C@@H](O)Cc1ccccc1)C(=O)N[C@@H](CCC(=O)N[C@@H](CCCC(=O)O)C(=O)NCC(=O)O)C(=O)O	595.6500000000005	-1.2949999999999913	12	9	21	1
[5240.7026]	0.6927713808384576	CC1(C)O[C@@H]2C[C@H]3[C@@H]4C[C@H](F)C5=CC(=O)C=C[C@]5(C)[C@H]4[C@@H](O)C[C@]3(C)[C@]2(C(=O)CO)O1	434.50400000000025	2.2747000000000006	6	2	2	0
[44448.54]	0.7364038955347826	C=C[C@]1(O)C[C@H]2[C@@H]3CCC4=CCC(=O)C=C[C@]4(C)[C@H]3CC[C@@]21C	312.4530000000001	4.211400000000004	2	1	1	0
[7.826287e+09]	0.41487401500285953	O=S(=O)([O-])CCS	141.193	-0.5385999999999997	3	1	2	0
[15970413.]	0.807761185070717	COC(=O)[C@@H](c1ccccc1Cl)N1CCc2sccc2C1	321.829	3.6739000000000024	3	0	3	2
[2.011892e+11]	0.42124595946297344	C[C@@]12C(=O)OC(=O)[C@]1(C)[C@H]1CC[C@@H]2O1	196.20199999999997	0.6436	4	0	0	0
[24463.244]	0.8932298763507216	O=C(O)c1cn(C2CC2)c2cc(N3CCNCC3)c(F)cc2c1=O	331.34700000000004	1.5833	5	2	3	2
[2.719739e+11]	0.6106035394285075	O=C(O)c1ccccc1	122.12299999999996	1.3848	2	1	1	1
[402828.12]	0.5438612576373347	Fc1ccc(C(c2ccc(F)cc2)N2CCN(C/C=C/c3ccccc3)CC2)cc1	404.5040000000001	5.3852000000000055	2	0	6	3
[24868.162]	0.667213496992105	C[C@@H]1C[C@H]2[C@@H]3CCC4=CC(=O)C=C[C@]4(C)[C@@]3(F)[C@@H](O)C[C@]2(C)[C@@]1(O)C(=O)CO	392.4670000000002	1.8957000000000002	5	3	2	0
[1511888.8]	0.4853032640913572	N[C@H]1CC[C@H](C(=O)O)CC[C@H]1O	173.21199999999996	-0.05060000000000042	4	3	1	0
[2782415.8]	0.6376822429920652	C[C@H](Cc1ccc(O)c(O)c1)C(=O)O	196.20199999999997	1.3609999999999998	4	3	3	1
[1.4914697e+09]	0.34926645099860176	C=CCS	74.14799999999998	1.1022	0	1	1	0
[1989549.8]	0.7845504400951161	CN(C)CCOC(c1ccccc1)c1ccccc1	255.36100000000002	3.3542000000000023	2	0	6	2
[1032.9368]	0.4112334960747195	CC(=O)[C@@]12CC[C@H]([C@H](C)CCCC(C)C)[C@@]1(C)CCC1C2=CCC2C(C)(C)[C@@H](O)CC[C@]12C	456.7550000000003	7.984000000000011	2	1	6	0
[2179536.2]	0.698264376644187	N[C@H](CSC(=S)NCc1ccccc1)C(=O)O	270.379	1.2062000000000002	6	3	5	1
[1.6234299e+08]	0.7888476665596758	Cc1[nH]cnc1CN1CCc2c(c3ccccc3n2C)C1=O	294.35800000000006	2.4083200000000007	2	1	2	3
[30259964.]	0.31773024949938994	C=CCSS	106.21499999999999	1.7504	1	1	2	0
[2.5515974]	0.19152620334273385	Cc1cnc(CNC(=O)c2c(-c3ccccc3)c(-c3ccc(F)cc3)c(CC[C@@H](O)C[C@@H](O)CC(=O)[O-])n2C(C)C)[nH]1	575.6610000000002	3.6881200000000023	6	4	13	4
[902081.8]	0.6824184549395481	COc1ccc(Cc2nccc3cc(OC)c(OC)cc23)cc1OC	339.3910000000001	3.860000000000003	5	0	6	3
[14492854.]	0.4333097720182961	O=C1OCCN1/N=C/c1ccc([N+](=O)[O-])o1	225.16	0.9739	5	0	3	1
[3.3818733e+08]	0.6822997553866551	Cn1c(=O)c2c(ncn2CC2OCCO2)n(C)c1=O	266.25699999999995	-1.1933999999999994	5	0	2	2
[1629536.6]	0.6829097001636526	CC(/C=C1\SC(=S)N(CC(=O)O)C1=O)=C\c1ccccc1	319.407	2.918700000000001	5	1	4	1
[3952.2134]	0.7708144759661694	Cc1cccc(Nc2ccncc2S(=O)(=O)NC(=O)NC(C)C)c1	348.4280000000001	2.5299199999999997	5	3	5	2
[117920.266]	0.8144352388270709	CNC[C@]1(O)CC[C@H]2[C@@H]3CCC4=CC(=O)CC[C@]4(C)[C@H]3CC[C@]12C	331.50000000000006	3.4688000000000017	3	2	2	0
[665636.94]	0.6288118964997421	COC[C@@H](O)[C@@H](C)CC[C@@H](C)O	176.256	0.7908	3	2	6	0
[144658.72]	0.33162949825854876	O=C(CCCCCCCCCC(=O)Nc1ccccc1)NO	306.406	3.641400000000001	3	3	11	1
[214252.98]	0.5599065078286075	CCCOc1ccc(C(=O)OCCN(CC)CC)cc1N	294.3949999999999	2.5562000000000005	5	1	9	1
[9983493.]	0.748363450121821	NC(=O)N1c2ccccc2C=Cc2ccccc21	236.274	3.3872000000000018	1	1	0	2
[19166.057]	0.8428637069733037	CN(C)CCC=C1c2ccccc2COc2ccccc21	279.383	3.9624000000000033	2	0	3	2
[818426.6]	0.7320625430267906	COCC(=O)Nc1ccccc1	165.192	1.2715	2	1	3	1
[309145.75]	0.9034245288795607	O=C(O)c1cccnc1Nc1cccc(C(F)(F)F)c1	282.221	3.542200000000001	4	2	3	2
[503.387]	0.4328295728645893	CCCCCCCCC#CC#CC#C/C=C\CCCCC(=O)O	312.45300000000003	4.948400000000004	2	1	11	0
[1261582.2]	0.6964294497472899	O=C(O)CCCC[C@@H]1CCCCS1	202.31899999999996	2.9171000000000014	3	1	5	0
[inf]	0.21331255223089682	C[n+]1ccccc1/C=N/O.[Cl-]	172.615	-2.6767999999999983	1	1	1	1
[599410.7]	0.3157860023293486	CSSCSc1ccccc1	202.36900000000003	3.7474000000000025	3	0	4	1
[81291072.]	0.6951125798613664	O=C1c2ccccc2C(=O)C1c1ccccc1	222.243	2.849400000000001	2	0	1	2
[551.44934]	0.3112411497249939	CC(=O)[C@@]12CC[C@H]([C@H](C)CCCCC(C)C)[C@@]1(C)CC1C2=CCC2C(C)(C)[C@@H](O)CC[C@]12C	456.7550000000003	7.984000000000011	2	1	7	0
[65.06755]	0.5007628315660733	CC(C)c1nn(-c2ccccn2)c(-c2ccc(F)cc2)c1CCC(O)C[C@@H](O)CC(=O)[O-]	440.4950000000003	2.3812999999999995	6	2	10	3
[2198116.]	0.4696303686981007	O=P(O)(O)C(O)(Cc1cccnc1)P(=O)(O)O	283.113	-0.3744000000000002	8	5	4	1
[6005.682]	0.6289233664726205	Cc1c(C)c2c(c(C)c1O)CCC(C)(CN1CCN(c3cc(N4CCCC4)nc(N4CCCC4)n3)CC1)O2	520.7220000000004	4.213760000000003	8	1	5	2
[1.3248498]	0.17655522107811705	COCc1ccc(CNC(=O)c2c(-c3ccccc3)c(-c3ccc(F)cc3)c(CC[C@@H](O)C[C@@H](O)CC(=O)[O-])n2C(C)C)cc1	615.7220000000002	4.803000000000005	6	3	15	4
[2716797.2]	0.8143349412643328	Nc1ccc(S(=O)(=O)Nc2nccs2)cc1	255.32400000000004	1.5261	4	2	3	2
[591363.9]	0.7648249421468787	CC/C=C\CCC(=O)Nc1ccc(OC)cc1	233.311	3.3801000000000014	2	1	6	1
[3.412997e+08]	0.7233587999857974	O=C1CCC(N2C(=O)c3ccccc3C2=O)C(=O)N1	258.23299999999995	0.08779999999999993	4	1	1	1
[17609.85]	0.44696251542766047	CO[C@@H](/C=C/C=C/C=C/C=C/C=C\[C@H](O)[C@@H](N)[C@@H](O)[C@H]1O)[C@H]1O	323.389	-0.43310000000000065	6	5	1	0
[1520.5211]	0.0670799860541208	NCC(=O)N[C@@H](Cc1ccccc1)C(=O)N1CCC[C@H]1C(=O)N[C@@H](CCC(=O)NCC(=O)NCC(=O)NCC(=O)O)C(=O)NCC(=O)O	676.6840000000003	-4.437400000000004	12	9	19	1
[13943730.]	0.8528036890699656	C[C@@H](C(=O)O)c1cccc(C(=O)c2ccccc2)c1	254.285	3.1057000000000015	3	1	4	2
[4.551276]	0.5710642412999781	CC(C)c1nc(C2CCCCC2)cc(-c2ccc(F)cc2)c1/C=C/[C@@H]1C[C@@H](O)CC(=O)O1	437.5550000000002	6.1385000000000085	4	1	5	2
[13873.978]	0.2851110815777892	CCCC/C=C/CC/C=C\CCCCCCCCC(=O)O	294.4789999999999	6.274600000000006	2	1	15	0
[492.4065]	0.7968347529245803	C#C[C@]1(O)CC[C@H]2[C@@H]3CCc4cc(OC)ccc4[C@H]3CC[C@@]21C	310.4370000000001	3.915600000000003	2	1	1	1
[1.1962811e+10]	0.5950261967780849	CC(=O)Nc1ccc(O)cc1	151.165	1.3505999999999998	2	2	1	1
[1411.6829]	0.47742451142307496	CCCCCCCCC#CC#CC#CCCCCC(=O)O	286.41499999999996	4.392200000000003	2	1	10	0
[499430.88]	0.5842361578235642	C[C@]12CC[C@@H]3c4ccc(OC(=O)c5ccccc5)cc4CC[C@H]3[C@@H]1CC[C@@H]2O	376.4960000000002	5.122800000000005	3	1	2	2
[453.17407]	0.6950885218084817	C#C[C@@]1(O)CC[C@H]2[C@@H]3CCC4=CC(=O)CC[C@@H]4[C@H]3CC[C@@]21C	298.42600000000004	3.4925000000000024	2	1	0	0
[21967.666]	0.4391367379374335	C[C@@H]1O[C@@H](O[C@@H]2C=C3CC[C@@H]4[C@H](CC[C@]5(C)[C@@H](c6ccc(=O)oc6)CC[C@]45O)[C@@]3(C)CC2)[C@H](O)[C@H](O)[C@H]1O	530.6580000000004	3.013800000000002	8	4	3	1
[501217.75]	0.5430895213349974	CC[C@@]12[C@H](C=C(C)C)C(=O)C=C1C[C@@H](O)CC[C@@]1(C)C(=O)C(=O)C[C@H](C)C[C@@]12C	400.5590000000002	4.5998000000000046	4	1	2	0
[11018.67]	0.3864771407563315	COc1ccc(CCN2CCC(Nc3nc4ccccc4n3Cc3ccc(F)cc3)CC2)cc1	458.58100000000024	5.351300000000005	4	1	8	4
[4875.392]	0.5534046105187581	CCCc1nn(C)c2c(=O)[nH]c(-c3cc(S(=O)(=O)N4CCN(C)CC4)ccc3OCC)nc12	474.5870000000004	1.6109	7	1	7	3
[1062109.5]	0.25718517203487173	CO[C@@H]1[C@H](O)[C@@H](N)[C@@H](O[C@H]2O[C@H]([C@H](C)N)CC[C@H]2N)[C@H](O)[C@@H]1N(C)C(=O)CN	405.49600000000015	-3.585399999999993	10	6	6	0
[195188.98]	0.5462961576523643	N=C(N)NC(=O)Cc1c(Cl)cccc1Cl	246.097	1.5455700000000003	2	3	2	1
[237377.75]	0.48965047274782125	CCN(CC)CCOCCC1=CC2CCC1C2(C)C	265.441	3.727300000000003	2	0	8	0
[20.648594]	0.34965694862647584	CN[C@@H](C)C(=O)O[C@H]1C[C@H](O)C=C2C=C[C@H](C)[C@H](CC[C@@H](O)C[C@@H](O)CC(=O)[O-])[C@H]21	424.51400000000024	-0.33249999999999913	8	4	10	0
[58322268.]	0.7711850955719793	O=C(O)CCc1nc(-c2ccccc2)c(-c2ccccc2)o1	293.32200000000006	4.025800000000003	4	1	5	3
[59410328.]	0.614768369301532	CC(=O)Nc1ccccc1S	167.23299999999998	1.9336999999999995	1	2	1	1
[609753.06]	0.7817668594270732	COc1ccc(CN(CCN(C)C)c2ccccn2)cc1	285.391	2.658400000000001	4	0	7	2
[25372.795]	0.5942323791733142	CC/C=C\CCC(=O)Nc1cc(OC)c(OC)cc1O	279.336	3.094300000000002	4	2	7	1
[104522.38]	0.5942965179248192	C=C[C@H](O)NC(=O)[C@@H]1C=C2c3cccc4[nH]cc(c34)C[C@H]2N(C)C1	323.39600000000013	1.6582	3	3	3	2
[18183590.]	0.7472361299391438	Cc1cccc(C)c1NC(=O)C(C)N	192.262	1.58914	2	2	2	1
[2413695.5]	0.733115342152729	CC(=O)OCC(CCn1cnc2cnc(N)nc21)COC(C)=O	321.33700000000016	0.5409999999999998	8	1	7	2
[37464624.]	0.6915773895824666	C/C=C/C(=O)N(CC)c1ccccc1C	203.28500000000003	2.9240200000000014	1	0	3	1
[352216.8]	0.8252539098127764	CCc1ccc(CCOc2ccc(CC3SC(=O)NC3=O)cc2)nc1	356.44700000000006	3.159600000000001	5	1	7	2
[2.38348e+09]	0.664970798779672	C[C@H]1C(=O)N=C(c2ccccc2)n1C	188.23	1.2936999999999999	2	0	1	1
[2485583.2]	0.5541818739705442	O=C(O)CCCC[C@@H]1CCSS1	206.332	2.7851000000000017	4	1	5	0
[58910900.]	0.8540302270880286	Cc1ccc(C(=O)c2ccc(CC(=O)O)n2C)cc1	257.289	2.1916200000000003	3	1	4	2
[708991.4]	0.578029884636738	O=c1[nH]c(=O)n([C@H]2C[C@H](O)[C@@H](CO)O2)cc1I	354.1	-1.2181000000000002	5	3	2	1
[1.3728515]	0.1968869096941464	CC(C)n1c(CC[C@@H](O)C[C@@H](O)CC(=O)[O-])c(-c2ccc(F)cc2)c(-c2ccccc2)c1C(=O)Nc1ccc(C(=O)N(C)C)cc1	628.721	4.680700000000004	6	3	13	4
[2208.8298]	0.07608840148279092	C[C@H](O)[C@H](NC(=O)[C@@H]1CCCN1C(=O)[C@H](Cc1ccc(F)cc1)NC(=O)CN)C(=O)NCC(=O)NCC(=O)NCC(=O)NCC(=O)O	666.6640000000001	-4.782300000000006	11	9	17	1
[1117685.]	0.7872251201330034	O=C(Nc1ccccc1C(=O)O)c1ccccc1O	257.24499999999995	2.3427000000000002	4	3	3	2
[424.16327]	0.10348325925697462	C[C@H]1O[C@H](O[C@H]2[C@H](O)[C@@H](O)[C@@H](O[C@H]3[C@H](O)[C@@H](O)[C@H](O)O[C@@H]3CO)O[C@@H]2CO)[C@H](O)[C@@H](O)[C@@H]1N[C@H]1C=C(CO)[C@@H](O)[C@H](O)[C@H]1O	645.6080000000004	-8.564500000000011	19	14	9	0
[9421816.]	0.4880905977699923	CC(C)(S)[C@@H](N)C(=O)O	149.215	0.10669999999999985	3	3	2	0
[940.97424]	0.20046972750528866	CC/C=C\C[C@@H]1C(=O)C(CC)[C@H](O)C(=O)O[C@H]1C(=O)C[C@@H](O)C(=O)N[C@@H]1CC(=O)O[C@H](C)[C@@H](O)CC(=O)N(C)C1	568.6200000000001	-0.8097999999999952	11	4	9	0
[1.1038956e+09]	0.4792303987338296	C=C(C)C1(O)OC(=O)C=C1OC	170.16399999999996	0.3381999999999999	4	1	2	0
[50024.715]	0.41990487617646394	COc1ccc(CCN(C)CCCC(C#N)(c2ccc(OC)c(OC)c2)C(C)C)cc1OC	454.6110000000002	5.093080000000005	6	0	13	2
[9325966.]	0.5966660766331066	C(=C/c1ccccc1)\CN1CCN(C(c2ccccc2)c2ccccc2)CC1	368.5240000000001	5.1070000000000055	2	0	6	3
[3681576.8]	0.8015823313615688	COc1ccc2cc(CCC(C)=O)ccc2c1	228.29099999999997	3.370000000000002	2	0	4	2
[295.02664]	0.6269064400841485	Cc1nc(-c2ccccc2)cc(-c2ccc(F)cc2)c1/C=C\[C@@H]1C[C@@H](O)CC(=O)O1	403.45300000000015	4.9428200000000055	4	1	4	3
[596081.06]	0.8383597745599246	CCN[C@H](C)Cc1cccc(C(F)(F)F)c1	231.26099999999997	3.2459000000000024	1	1	4	1
[115761.07]	0.7695961013290725	COC(=O)Nc1nc2cc(Sc3ccccc3)ccc2[nH]1	299.355	3.892400000000001	4	2	3	3
[4630454.5]	0.6318586926732331	CC(=O)Nc1nnc(S(N)(=O)=O)s1	222.251	-0.8561000000000003	5	2	2	1
[1.4440706]	0.5348692706997701	CC(C)c1nc(-c2ccc(F)cc2)nc(-c2ccc(F)cc2)c1/C=C/[C@@H]1C[C@@H](O)CC(=O)O1	450.4850000000002	5.291900000000006	5	1	5	3
[139138.95]	0.4585557733928152	COc1cccc(Sc2c(/C=C/[C@@H]3C[C@@H](O)CC(=O)O3)c(C3CC3)nc3cc(F)c(F)cc23)c1	483.53600000000023	5.629900000000005	6	1	6	3
[30070.799]	0.8016505820392625	C[C@H](CO)NC(=O)[C@@H]1C=C2c3cccc4[nH]cc(c34)C[C@H]2N(C)C1	325.4120000000001	1.5346000000000002	3	3	3	2
[105071.86]	0.8677133347559903	CN1C(C(=O)Nc2ccccn2)=C(O)c2sccc2S1(=O)=O	337.38200000000006	1.6425	5	2	2	2
[24868.162]	0.667213496992105	C[C@@H]1C[C@@H]2[C@H]3CCC4=CC(=O)C=C[C@]4(C)[C@@]3(F)[C@@H](O)C[C@]2(C)[C@@]1(O)C(=O)CO	392.4670000000002	1.8957000000000002	5	3	2	0
[120.96881]	0.3700735420849879	CCOC(=O)C1=C(C)NC(C)=C(C(=O)OCC)C1c1ccccc1/C=C/C(=O)OC(C)(C)C	455.5510000000002	4.402500000000004	7	1	7	1
[6959.8203]	0.571136456131648	C[C@H](CCC(=O)O)[C@H]1CC[C@H]2[C@@H]3[C@H](O)C[C@@H]4C[C@H](O)CC[C@]4(C)[C@H]3C[C@H](O)[C@]12C	408.5790000000002	3.4487000000000023	5	4	4	0
[4.396587]	0.43278544316777506	CC(C)c1cc(-c2ccc(F)cc2)c(-c2ccccc2)n1/C=C/[C@@H](O)C[C@@H](O)CC(=O)O	437.51100000000014	5.141900000000008	4	3	9	3
[1588325.]	0.49291561934265804	C=C(/C=C/C=C\C=C\CN)C(=O)O	179.21899999999997	1.2545	3	2	5	0
[134811.03]	0.8330157421148819	CCCN(CCC)S(=O)(=O)c1ccc(C(=O)O)cc1	285.36499999999995	2.1955	4	1	7	1
[6386554.]	0.45292134802512557	CCCCOC(=O)c1ccc(N)cc1	193.24599999999998	2.2257	3	1	4	1
[12568.976]	0.6389509580864461	CC(C)(C)NCC(O)c1ccc(O)c(CO)c1	239.315	1.3059999999999998	4	4	4	1
[10.818011]	0.671999391844661	CC[C@H](C)C(=O)O[C@H]1C[C@@H](C)C=C2C=C[C@H](C)[C@H](CC[C@@H]3C[C@@H](O)CC(=O)O3)C21	404.54700000000025	4.195500000000004	5	1	6	0
[9513.364]	0.485670453468661	COc1cccc(Sc2c(/C=C/[C@@H]3C[C@@H](O)CC(=O)O3)c(C3CC3)nc3ccc(F)cc23)c1	465.5460000000002	5.490800000000005	6	1	6	3
[413.07202]	0.5314086350662409	CC(C)c1cc(-c2ccccc2)cc(CC2CCCCC2)c1OCC(O)C[C@@H](O)CC(=O)[O-]	453.5990000000003	4.230500000000003	5	2	11	2
[57739.48]	0.6966147525766675	CO[C@H]1O[C@@H]2O[C@@]3(C)CC[C@H]4[C@H](C)CC[C@@H]([C@H]1C)[C@@]24OO3	298.379	2.8408000000000015	5	0	1	0
[528.36725]	0.5295731957656133	CC1=C(/C=C/C(C)=C/C=C/C(C)=C\C(=O)O)C(C)(C)CCC1	300.44200000000006	5.602600000000005	2	1	5	0
[46706.89]	0.6012007173557039	C=C[C@@H](O)C(=O)O[C@H]1CC[C@H]2[C@@H]3CCC4=CC(=O)CC[C@]4(C)[C@H]3CC[C@@]21C	372.5050000000002	3.977000000000003	4	1	3	0
[675.2061]	0.33123941849365507	CCC[C@@H]1CCC[C@H](/C=C/[C@@H](O)C[C@@H](O)CC(=O)O)[C@H]1COC(=O)C(C)(C)CC	412.56700000000023	3.941200000000003	6	3	12	0
[47635.094]	0.6192570573143896	COc1ccc2c(c1)c(CC(=O)OCC(=O)O)c(C)n2C(=O)c1ccc(Cl)cc1	415.82900000000006	3.4705200000000014	6	1	6	3
[22410.02]	0.545907213602937	C[C@]12C=CC(=O)C=C1CC[C@@H]1[C@@H]3C[C@@H](O)[C@](O)(C(=O)CO)[C@@]3(C)C[C@H](O)[C@@]12F	394.4390000000002	0.6204999999999998	6	4	2	0
[875177.75]	0.8208547527827771	CN(CCOc1ccc(CC2SC(=O)NC2=O)cc1)c1ccccn1	357.435	2.490900000000001	6	1	7	2
[68237.836]	0.5710137425129463	CCCC(=O)Nc1ccc(OCC(O)CNC(C)C)c(C(C)=O)c1	336.4320000000001	2.3655	5	3	10	1
[829602.6]	0.7325276241844828	CN1CCC(=C2c3ccccc3CC(=O)c3sccc32)CC1	309.4340000000001	4.014400000000004	2	0	0	2
[87620.12]	0.5604883600608829	C=CCC1(C(C)CCC)C(=O)NC(=O)NC1=O	238.28699999999998	1.3510999999999997	3	2	5	0
[101787.11]	0.5856590191068901	C=C[C@]1(O)CC[C@H]2[C@@H]3Cc4cc(O)ccc4[C@@]2(C)CC[C@H]2[C@@]3(C(=O)CO)C[C@@]12O	398.49900000000025	2.2419	5	4	3	1
[883894.44]	0.8600549198257493	Cc1cccc(Nc2ccccc2C(=O)O)c1C	241.29	3.7452400000000017	3	2	3	2
[527992.8]	0.6498890462135971	Cc1cn([C@H]2C=C[C@@H](CO)O2)c(=O)[nH]c1=O	224.21599999999998	-0.7090799999999999	4	2	2	1
[217912.34]	0.5413791367620118	O=C(CCCCCCCC(=O)O)c1ccc(Cl)cc1	282.76700000000005	4.338000000000004	3	1	9	1
[287.57104]	0.7964461277127532	CCOC(=O)C1=C(C)NC(C)=C(C(=O)OC)C1c1cccc(Cl)c1Cl	384.259	3.9643000000000033	5	1	4	1
[328346.62]	0.7297938135703239	CC(=O)Nc1ccccc1C(=O)N[C@@H](C)C(=O)N1CCC[C@H]1C(=O)O	347.37100000000015	0.8388999999999998	5	3	5	1
[90238.43]	0.45208269456563405	CCCC/C=C\CCCCCC(=O)O	198.30599999999995	3.767900000000002	2	1	9	0
[113447.055]	0.8701839218107902	CN1C(C(=O)Nc2ccccn2)=C(O)c2ccccc2S1(=O)=O	331.35300000000007	1.5809999999999997	5	2	2	2
[3.412997e+08]	0.7233587999857974	O=C1CC[C@H](N2C(=O)c3ccccc3C2=O)C(=O)N1	258.23299999999995	0.08779999999999993	4	1	1	1
[146852.7]	0.7399961156347875	C=C(C)[C@@H]1Cc2c(ccc3c2O[C@@H]2COc4cc(OC)c(OC)cc4[C@@H]2C3=O)O1	394.4230000000001	3.7033000000000023	6	0	3	2
[198356.38]	0.6924179093667031	N#C[C@@]1(O)CC[C@H]2[C@@H]3CCC4=CC(=O)CC[C@]4(C)[C@H]3CC[C@]12C	313.4410000000001	3.772980000000003	3	1	0	0
[72.18574]	0.6002543375690091	Cc1c(/C=C/[C@@H](O)C[C@@H](O)CC(=O)[O-])c(-c2ccc(F)cc2)cn1-c1ccccc1	408.449	2.8569200000000015	4	2	8	3
[72495.336]	0.664898189448573	C=CC1CCCC1CC(NC(=O)NC(c2ccccc2)CC1)CCCC1	354.5380000000003	5.742100000000005	1	2	4	1
[4770966.5]	0.7407442417149674	N#Cc1ccc(C(c2ccc(C#N)cc2)n2cncn2)cc1	285.31	2.65916	4	0	3	3
[72401.375]	0.9061758690933457	COc1cccc(C2(O)CCCCC2CN(C)C)c1	263.3809999999999	2.6346000000000007	3	1	4	1
[99940.57]	0.44208017823980256	CCCCc1nc(Cl)c(CO)n1Cc1ccc(-c2ccccc2-c2nnn[nH]2)cc1	422.9200000000001	4.2668000000000035	5	2	8	4
[2.0198054e+08]	0.43583499661104974	CC(O)CO	76.095	-0.6405000000000001	2	2	1	0
[12602.4375]	0.43725083605407455	C/C(=C\CC[C@@H](C)[C@H]1CC[C@@]2(C)C3=C(CC[C@]12C)[C@@]1(C)CC[C@H](O)C(C)(C)[C@@H]1CC3=O)C(=O)O	470.69400000000024	6.722800000000007	4	2	5	0
[5.6413203e+08]	0.5759219369139065	N[C@@]1(Cn2ccnn2)[C@H](C(=O)O)N2C(=O)C[C@H]2S1(=O)=O	301.284	-2.6268999999999982	8	2	3	1
[931860.06]	0.5042031477298718	C[C@H]1CC[C@H]2[C@@H](C)C(=O)O[C@@H]3O[C@]4(C)CC[C@@H]1[C@]32OO4	282.33599999999996	2.3949000000000007	5	0	0	0
[16849436.]	0.8001945345367882	O=C1NC(=O)C(c2ccccc2)(c2ccccc2)N1	252.27300000000002	1.7696	2	2	2	2
[61283.555]	0.6923408487340212	Oc1ccc(/C=C/c2cc(O)cc(O)c2)cc1	228.247	2.9738000000000016	3	3	2	2
[537601.5]	0.3043612043102547	N=C(N)NC(=O)c1nc(Cl)c(N)nc1N	229.63099999999997	-1.0823299999999998	6	5	1	1
[567924.3]	0.5031075138837579	O=C(/C=C/c1ccc(O)c(O)c1)OCCc1ccccc1	284.311	2.8969000000000005	4	2	5	2
[57739.48]	0.6966147525766675	CO[C@@H]1O[C@@H]2O[C@@]3(C)CC[C@H]4[C@H](C)CC[C@@H]([C@H]1C)[C@@]24OO3	298.379	2.8408000000000015	5	0	1	0
[4614311.]	0.5236765333965968	N[C@H](O)[C@H](O)c1ccccc1	153.18099999999998	-0.0028999999999999027	3	3	2	1
[2179536.2]	0.698264376644187	N[C@@H](CSC(=S)NCc1ccccc1)C(=O)O	270.379	1.2062000000000002	6	3	5	1
[4010298.5]	0.8598088939629729	C[C@@H](N)[C@H]1CC[C@H](C(=O)Nc2ccncc2)CC1	247.34199999999998	2.1737	3	2	3	1
[6048.9824]	0.3783999947354947	CCCCCCCCC#CC#CC1OC1CCCC(=O)O	290.403	3.7661000000000024	3	1	10	0
[8411114.]	0.7513832386711754	O=C(O)CCCc1cccs1	170.233	2.1554	2	1	4	1
[15710.142]	0.7751498496172248	CCN(CC)CCNC(=O)c1cc(S(C)(=O)=O)ccc1OC	328.4340000000001	1.1702999999999997	5	1	8	1
[296688.8]	0.8794576573550539	CCCNC(=O)NS(=O)(=O)c1ccc(Cl)cc1	276.745	1.7379	3	2	4	1
[2282.1177]	0.23844175783515267	CCCCCCCCC#CC#CC(O)CCCCCCCCCCC(=O)O	376.58100000000024	6.090300000000006	3	2	17	0
[57191.4]	0.7971701178185844	CC[C@@H](CO)NC(=O)[C@@H]1C=C2c3cccc4[nH]cc(c34)C[C@H]2N(C)C1	339.4390000000002	1.9247	3	3	4	2
[1810.1198]	0.6025729235661365	CC(=O)OCC(=O)[C@@]12OC(C)(C)O[C@@H]1C[C@H]1[C@@H]3C[C@H](F)C4=CC(=O)C=C[C@]4(C)[C@@]3(F)[C@@H](O)C[C@@]12C	494.53100000000023	2.9376000000000015	7	1	3	0
[12103.417]	0.35210117154039805	O=[N+]([O-])c1cc([As](=O)(O)O)ccc1O	263.037	-1.1386000000000003	6	3	2	1
[61021.12]	0.8285267006028038	Cc1cc(C)nc(NS(=O)(=O)c2ccc(N)cc2)n1	278.337	1.4764399999999998	5	2	3	2
[347.3162]	0.23526258168565614	COc1cccc2c1C(=O)c1c(O)c3c(c(O)c1C2=O)C[C@@](O)(C(=O)CO)C[C@@H]3O[C@H]1C[C@H](N)[C@H](O)[C@H](C)O1	543.5250000000003	0.0012999999999993017	12	6	5	3
[792308.]	0.6423719745530849	CCCC(CCC)C(=O)O	144.214	2.2874	2	1	5	0
[505157.5]	0.7097305622554313	C[C@H](c1ccc(NC(=O)O)cc1)C(=O)O	209.201	1.9646	4	3	3	1
[5.6096673]	0.4559960748515062	CC(C)c1nc(-c2ccc(F)cc2)c(-c2ccccc2)n1/C=C/[C@@H](O)C[C@@H](O)CC(=O)O	438.49900000000014	4.5369000000000055	5	3	9	3
[2.5310771]	0.4502355974717761	Cc1ccc(C)c(-c2cc(-c3ccc(F)cc3)c(/C=C/[C@@H]3C[C@@H](O)CC(=O)O3)c(C(C)C)n2)c1	459.56100000000026	6.374640000000007	4	1	5	3
[508611.4]	0.3275037453254436	COc1ccc(C[C@H](N)C(=O)N[C@H]2[C@@H](O)[C@H](n3cnc4c(N(C)C)ncnc43)O[C@@H]2CO)cc1	471.51800000000026	-0.7936999999999972	10	4	8	3
[134.00745]	0.5150085052552582	C[C@H](CCCC(C)(C)O)[C@H]1CC[C@H]2[C@@H]3CC=C4C[C@@H](O)CC[C@]4(C)[C@H]3CC[C@]12C	402.66300000000024	6.5036000000000085	2	2	5	0
[702060.5]	0.7760869596059278	COc1ccc(C[C@H]2NC[C@H](O)[C@H]2OC(C)=O)cc1	265.30899999999997	0.5020999999999994	5	2	4	1
[51586.195]	0.8910262977655083	CCn1cc(C(=O)O)c(=O)c2cc(F)c(N3CCNCC3)cc21	319.336	1.2683	5	2	3	2
[1.3557256]	0.17331993963909145	CC(C)n1c(CC[C@@H](O)C[C@@H](O)CC(=O)[O-])c(-c2ccc(F)cc2)c(-c2ccccc2)c1C(=O)Nc1ccc(S(N)(=O)=O)cc1	636.7220000000001	3.6263000000000014	7	4	13	4
[10082.576]	0.6684104451867194	CC1(C)O[C@@H]2C[C@H]3[C@@H]4C[C@H](F)C5=CC(=O)C=C[C@]5(C)[C@@]4(F)[C@@H](O)C[C@]3(C)[C@]2(C(=O)CO)O1	452.49400000000026	2.366800000000001	6	2	2	0
[9932.301]	0.043741557343612084	N[C@H](CCC(=O)N[C@@H](CSSC[C@H](NC(=O)CC[C@H](N)C(=O)O)C(=O)NCC(=O)O)C(=O)NCC(=O)O)C(=O)O	612.6400000000004	-3.8767999999999985	16	10	21	0
[10704.633]	0.4382730169795818	CCC[C@@H]1C[C@@H](C(=O)N[C@@H]([C@H]2O[C@H](SC)[C@H](O)[C@@H](O)[C@H]2O)[C@@H](C)Cl)N(C)C1	424.9910000000001	0.3895000000000004	7	4	7	0
[237289.48]	0.8449349532973586	COc1ccc2[nH]cc(CCNC(C)=O)c2c1	232.28299999999996	1.8550999999999997	2	2	4	2
[inf]	0.5868164594936721	Nc1nc(N)nc(-c2cc(Cl)ccc2Cl)n1.O=C(O)/C=C\C(=O)O	372.1680000000001	1.7216	9	4	3	2
[4010298.5]	0.8598088939629729	C[C@H](N)[C@H]1CC[C@H](C(=O)Nc2ccncc2)CC1	247.34199999999998	2.1737	3	2	3	1
[1769164.2]	0.8642279309285194	Cc1ccccc1N1CCN(CCc2nnc3n2CCCC3)CC1	325.46000000000015	2.2875200000000007	4	0	4	2
[10.818011]	0.671999391844661	CC[C@@H](C)C(=O)O[C@H]1C[C@@H](C)C=C2C=C[C@H](C)[C@H](CC[C@@H]3C[C@@H](O)CC(=O)O3)C21	404.54700000000025	4.195500000000004	5	1	6	0
[3382.0261]	0.8794895125490501	CC1=C(CC(=O)O)c2cc(F)ccc2/C1=C\c1ccc(S(C)(=O)=O)cc1	372.4170000000001	4.031600000000003	4	1	4	2
[70205184.]	0.47869816055379727	CC(=O)OCC(COC(C)=O)OC(C)=O	218.20499999999998	0.044299999999999784	6	0	5	0
[52268.844]	0.39211603092631026	CCOc1nc2cccc(C(=O)O)c2n1Cc1ccc(-c2ccccc2-c2nnn[nH]2)cc1	440.4630000000001	4.028600000000002	7	2	7	5
[63.230045]	0.5061018759440371	CC(C)c1nn(-c2ccccc2)c(-c2ccc(F)cc2)c1CCC(O)C[C@@H](O)CC(=O)[O-]	439.5070000000003	2.9863000000000017	5	2	10	3
[12223.069]	0.5844860779881329	CCOC(=O)[C@H](CCc1ccccc1)N[C@@H](C)C(=O)N1Cc2ccccc2C[C@H]1C(=O)O	438.5240000000003	2.5671	6	2	9	2
[283009.84]	0.7198499687675642	COc1ccccc1OCC(O)CO	198.21799999999996	0.4272000000000001	4	2	5	1
[6095.89]	0.4882471812012686	CCOC(=O)C1=C(C)NC(C)=C(C(=O)OC)C1c1cccc([N+](=O)[O-])c1	360.36600000000004	2.5657000000000005	7	1	5	1
[2342369.8]	0.5902812845411461	CC/C=C\CCC(=O)Nc1ccc(O)cc1	219.28400000000002	3.0771000000000015	2	2	5	1
[767172.8]	0.8264112944459836	Cc1ccc(NS(=O)(=O)c2ccc(N)cc2)nc1	263.322	1.7730199999999998	4	2	3	2
[32904.3]	0.1762694861381223	CC[C@H]1N[C@@H](O[C@H]2[C@H](O)[C@@H](O[C@H]3O[C@H](CO)[C@@H](O)[C@H](N)[C@H]3O)[C@H](N)C[C@@H]2N)[C@H](N)C[C@@H]1O	465.54800000000023	-5.271499999999999	13	10	6	0
[5100908.]	0.674878289478739	CC1(C)S[C@@H]2[C@H](NC(=O)[C@H](N)c3ccccc3)C(=O)N2[C@H]1C(=O)O	349.4120000000001	0.3181000000000002	6	3	4	1
[1257322.1]	0.39341920516901163	O=C(O)CNCP(=O)(O)O	169.073	-1.2042000000000002	6	4	4	0
[4.2084925e+10]	0.41381170250557187	C=C(C)[C@@H]1[C@H]2OC(=O)[C@@H]1[C@]1(O)C[C@H]3O[C@]34C(=O)O[C@H]2[C@]14C	292.287	-0.0620000000000005	6	1	1	0
[8243388.5]	0.47344241954632516	O=c1cc(-c2ccccc2)oc2c1ccc1ccccc12	272.303	4.613200000000003	2	0	1	4
[1916.2098]	0.4353999152484909	CCCCCCCCC#CC#CCCCCCC(=O)O	276.41999999999996	4.778900000000004	2	1	11	0
[7.080216e+12]	0.520631018455888	CC1(C)[C@@H]2CC[C@]1(C)C(=O)C2	152.237	2.401700000000001	1	0	0	0
[119645.94]	0.7282278318175113	COC(=O)Nc1nc2cc(C(=O)c3cccs3)ccc2[nH]1	301.327	3.0337000000000005	4	2	3	3
[1712800.9]	0.5530315284690744	CC1(C)S[C@@H]2[C@H](NC(=O)[C@H](N)c3ccc(O)cc3)C(=O)N2[C@H]1C(=O)O	365.4110000000001	0.023700000000000443	7	4	4	1
[29178.408]	0.7869434425499668	CCN1CCC[C@H]1CNC(=O)c1cc(S(N)(=O)=O)ccc1OC	341.4330000000001	0.5567000000000012	5	2	6	1
[1247.9241]	0.4683330433225475	CCCCCCCCC#CC#C/C=C\CCCC(=O)O	274.404	4.5549000000000035	2	1	10	0
