# Supplementary material for: Transformer-Decoder GPT Models for Generating Virtual Screening Libraries of HMG-Coenzyme A Reductase Inhibitors: Effects of Temperature, Prompt Length, and Transfer-Learning Strategies
Source: J Chem Inf Model. 2024 Nov 7;64(22):8464–80. doi: 10.1021/acs.jcim.4c01309 (PMC11600504; doi:10.1021/acs.jcim.4c01309)
Supplement: Supplementary file 3 — ci4c01309_si_003.zip [file ci4c01309_si_003.zip › Datasets/xfer_Learning_files/1XA5K6S_model_gen_ic50_results/1XA5K6S_Docking_Statin_similarity_0p0.csv]

Generated Molecule	atorvastatin	rosuvastatin	simvatstatin	lovastatin	fluvastatin	pravastatin
COOC(=O)C1=C(C)NC(C)=C(C(=O)OC)C1c1cccc(Cl)c1Cl	0.13043478260869565	0.13970588235294118	0.11194029850746269	0.11363636363636363	0.12781954887218044	0.11278195488721804
C[C@@H]1CN(c2c(F)c(N)c3c(=O)c(C(=O)O)cn(C4CC4)c3c2F)C[C@H](C)N1	0.11764705882352941	0.11643835616438356	0.13768115942028986	0.13970588235294118	0.12056737588652482	0.10638297872340426
C[C@H]1C=CC[C@H](COC(=O)C(C)(C)C)[C@H]1CCC(O)CC(O)CC(=O)O	0.2185430463576159	0.2076923076923077	0.23770491803278687	0.21138211382113822	0.1875	0.47058823529411764
CC[C@H](N)C(=O)O[C@H]1C[C@@H](C)C=C2C=C[C@H](C)[C@H](CC[C@@H](O)C[C@@H](O)CC(=O)NO)[C@H]21	0.19879518072289157	0.17006802721088435	0.3949579831932773	0.45132743362831856	0.1597222222222222	0.6666666666666666
CO[C@H](C)C(=O)O[C@H]1C[C@H](O)C=C2C=C[C@H](C)[C@H](CC[C@@H](O)C[C@@H](O)CC(=O)[O-])[C@H]21	0.20245398773006135	0.18181818181818182	0.34710743801652894	0.4	0.17142857142857143	0.7419354838709677
C[C@@H]1C/C=C/C=C/C=C/C=C/[C@H](O[C@@H]2O[C@H](C)[C@@H](O)[C@H](N)[C@@H]2O)C[C@@H]2O[C@](O)(C[C@@H](O)C[C@H]3O[C@@H]3/C=C/C(=O)O1)C[C@H](O)[C@H]2C(=O)O	0.09375	0.07389162561576355	0.18435754189944134	0.1864406779661017	0.09230769230769231	0.14673913043478262
C[C@@H](C[C@]1(O)CC[C@H]2[C@@H]3c4cccc(O)c4)CC[C@H](O)CC2=C[C@H]1C3	0.08771929824561403	0.08904109589041095	0.1590909090909091	0.16153846153846155	0.1079136690647482	0.13432835820895522
CCC(C)(C)C(=O)O[C@@H]1C2C(=C[C@H](C)[C@H]1[C@@H](O)c1ccccc1)C=C[C@H](C)[C@@H]2CC[C@@H]1C[C@@H](O)CC(=O)O1	0.1702127659574468	0.13529411764705881	0.6260869565217392	0.5163934426229508	0.175	0.3006993006993007
Oc1c(Cl)cc(Cl)cc1Sc1cc(Cl)cc(Cl)c1O	0.09210526315789473	0.09448818897637795	0.047244094488188976	0.048	0.09836065573770492	0.047619047619047616
CCC[C@H]1CCC[C@H](/C=C/[C@@H](O)C[C@@H](O)CC(=O)O)[C@H]1COC(=O)C(C)(C)CC	0.16265060240963855	0.22962962962962963	0.23076923076923078	0.17037037037037037	0.21052631578947367	0.30327868852459017
NCCS[C@H](NC(=O)[C@@H](N)Cc1ccccc1)C(=O)N1CCC[C@H]1C(=O)N[C@@H](CCC(=O)O)C(=O)N[C@@H](CCC(=O)O)C(=O)N[C@@H](CCC(=O)O)C	0.16818181818181818	0.11650485436893204	0.0821256038647343	0.09359605911330049	0.14213197969543148	0.14358974358974358
C#Cc1ccc(NC(=O)O[C@H]2C[C@@H](C)C=C3C=C[C@H](C)[C@H](CC[C@@H]4C[C@@H](O[Si](C)(C)C(C)(C)C)CC(=O)O4)[C@H]32)cc1	0.13432835820895522	0.12290502793296089	0.5234375	0.4846153846153846	0.12643678160919541	0.25161290322580643
CC[C@@H](N)C(=O)O[C@H]1C[C@@H](C)C=C2C=C[C@H](C)[C@H](CC[C@@H](O)C[C@@H](O)CC(=O)NO)[C@H]21	0.19879518072289157	0.17006802721088435	0.3949579831932773	0.45132743362831856	0.1597222222222222	0.6666666666666666
C[C@H]1CN(c2c(F)c(N)c3c(=O)c(C(=O)O)cn(C4CC4)c3c2F)C[C@H](C)N1	0.11764705882352941	0.11643835616438356	0.13768115942028986	0.13970588235294118	0.12056737588652482	0.10638297872340426
CCCOC1C[C@@H](OC(=O)c2cccnc2)C[C@H](/C=C/c2c(-c3ccc(F)cc3)nc(N(C)S(C)(=O)=O)nc2C(C)C)O1	0.21761658031088082	0.475177304964539	0.15428571428571428	0.16279069767441862	0.2608695652173913	0.12921348314606743
C[C@@H](CCCC(C)(C)O)[C@H]1CC[C@H]2[C@@H]3CC=C4C[C@@H](O)CC[C@]4(C)[C@H]3CC[C@]12C	0.06557377049180328	0.07692307692307693	0.18248175182481752	0.1678832116788321	0.06535947712418301	0.14184397163120568
CCNC(=O)c1c(-c2ccccc2)c(-c2ccc(F)cc2)c(CC[C@@H](O)C[C@@H](O)CC(=O)[O-])n1C(C)C	0.5174825174825175	0.3103448275862069	0.10179640718562874	0.1165644171779141	0.46825396825396826	0.23648648648648649
C[C@@H]1C=CC[C@H](COC(=O)C(C)(C)C)[C@H]1CCC(O)CC(O)CC(=O)O	0.2185430463576159	0.2076923076923077	0.23770491803278687	0.21138211382113822	0.1875	0.47058823529411764
COCc1ccc(CNC(=O)c2c(-c3ccccc3)c(-c3ccc(F)cc3)c(CC[C@@H](O)C[C@@H](O)CC(=O)[O-])n2C(C)C)cc1	0.50625	0.26627218934911245	0.08900523560209424	0.10160427807486631	0.3933333333333333	0.20348837209302326
C#C[C@]1(O)CC[C@H]2[C@@H]3CCc4cc(OC)ccc4[C@H]3CC[C@@]21C	0.0650887573964497	0.07746478873239436	0.11363636363636363	0.11538461538461539	0.08029197080291971	0.08955223880597014
C#C[C@@]1(O)CC[C@H]2[C@@H]3CCc4cc(OC)ccc4[C@H]3CC[C@@]21C	0.0650887573964497	0.07746478873239436	0.11363636363636363	0.11538461538461539	0.08029197080291971	0.08955223880597014
CN[C@@H](C)C(=O)O[C@H]1C[C@@H](C)C=C2C=C[C@H](C)[C@H](CC[C@@H]3C[C@@H](O)CC(=O)O3)[C@H]21	0.09550561797752809	0.12	0.7419354838709677	0.8390804597701149	0.10135135135135136	0.3879310344827586
CNC[C@H]1C[C@@H](c2ccccc2)C[C@@H](/C=C/c2c(-c3ccc(F)cc3)nc(C(C)C)nc2C(C)[C@@H](O)O)c1	0.2982456140350877	0.3541666666666667	0.11176470588235295	0.12650602409638553	0.3380281690140845	0.12574850299401197
C[C@H]1O[C@H](O[C@H]2[C@H](O)[C@@H](O)[C@@H](O[C@H]3[C@H](O)[C@@H](O)[C@H](O)O[C@@H]3CO)O[C@@H]2CO)[C@H](O)[C@@H](O)[C@@H]1N[C@H]1C=C(CO)[C@@H](O)[C@H](O)[C@H]1O	0.04484304932735426	0.04040404040404041	0.10497237569060773	0.10614525139664804	0.04145077720207254	0.10555555555555556
Cc1nc(-c2ccccc2)cc(-c2ccc(F)cc2)c1/C=C\[C@@H]1C[C@@H](O)CC(=O)O1	0.28846153846153844	0.22535211267605634	0.15862068965517243	0.16083916083916083	0.3	0.07741935483870968
CC[C@H](C)C(=O)O[C@H]1C[C@@H](C)C=C2C=C[C@H](C)[C@H](CC[C@@H]3C[C@@H](O)CC(=O)O3)C21	0.09550561797752809	0.12	0.7802197802197802	1.0	0.10135135135135136	0.47706422018348627
CCC[C@@H]1CCC[C@H](/C=C/[C@@H](O)C[C@@H](O)CC(=O)O)[C@H]1COC(=O)C(C)(C)CC	0.16265060240963855	0.22962962962962963	0.23076923076923078	0.17037037037037037	0.21052631578947367	0.30327868852459017
CC1=C(/C=C/C(C)=C/C=C/C(C)=C\C(=O)O)C(C)(C)CCC1	0.06097560975609756	0.10526315789473684	0.11023622047244094	0.10317460317460317	0.09230769230769231	0.08527131782945736
CC(C)c1nc(-c2ccc(F)cc2)nc(-c2ccc(F)cc2)c1/C=C/[C@@H]1C[C@@H](O)CC(=O)O1	0.25301204819277107	0.34074074074074073	0.15894039735099338	0.17687074829931973	0.2846715328467153	0.09433962264150944
CCOC(=O)C1=C(C)NC(C)=C(C(=O)OCC)C1c1ccccc1/C=C/C(=O)OC(C)(C)C	0.14606741573033707	0.17218543046357615	0.1476510067114094	0.11920529801324503	0.1780821917808219	0.11842105263157894
Cc1cnc(CNC(=O)c2c(-c3ccccc3)c(-c3ccc(F)cc3)c(CC[C@@H](O)C[C@@H](O)CC(=O)[O-])n2C(C)C)[nH]1	0.48717948717948717	0.2893081761006289	0.08743169398907104	0.1005586592178771	0.41843971631205673	0.2073170731707317
