# Supplementary material for: Transformer-Decoder GPT Models for Generating Virtual Screening Libraries of HMG-Coenzyme A Reductase Inhibitors: Effects of Temperature, Prompt Length, and Transfer-Learning Strategies
Source: J Chem Inf Model. 2024 Nov 7;64(22):8464–80. doi: 10.1021/acs.jcim.4c01309 (PMC11600504; doi:10.1021/acs.jcim.4c01309)
Supplement: Supplementary file 3 — ci4c01309_si_003.zip [file ci4c01309_si_003.zip › Datasets/xfer_Learning_files/1XA5K6S_model_gen_ic50_results/1XA5K6S_Refined_Statin_similarity_0p0.csv]

Generated Molecule	atorvastatin	rosuvastatin	simvatstatin	lovastatin	fluvastatin	pravastatin
O=S1(=O)CC[C@H]2[C@@H]3CCC4=CC(=O)CC[C@]4(C)[C@H]3CC[C@@]21C	0.04142011834319527	0.05673758865248227	0.10852713178294573	0.11023622047244094	0.043478260869565216	0.07575757575757576
CCO[P@H](=O)N1CC[C@H](O)COC1	0.03424657534246575	0.03333333333333333	0.12380952380952381	0.1262135922330097	0.043859649122807015	0.08333333333333333
C#CCCN[C@@H](C)[C@H](O)[C@H](CO)c1ccccc1	0.18705035971223022	0.14049586776859505	0.07317073170731707	0.09243697478991597	0.1981981981981982	0.12931034482758622
ClP(Cl)(Cl)Cl	0.0	0.0	0.0	0.0	0.0	0.0
COOC(=O)C1=C(C)NC(C)=C(C(=O)OC)C1c1cccc(Cl)c1Cl	0.13043478260869565	0.13970588235294118	0.11194029850746269	0.11363636363636363	0.12781954887218044	0.11278195488721804
C[C@@H]1CN(c2c(F)c(N)c3c(=O)c(C(=O)O)cn(C4CC4)c3c2F)C[C@H](C)N1	0.11764705882352941	0.11643835616438356	0.13768115942028986	0.13970588235294118	0.12056737588652482	0.10638297872340426
CCCCn1cncn1	0.06015037593984962	0.06542056074766354	0.06930693069306931	0.0707070707070707	0.05825242718446602	0.07
C[C@H](C[P@](=O)(CO)O)[C@H](C)O	0.10077519379844961	0.12745098039215685	0.05825242718446602	0.08080808080808081	0.13402061855670103	0.125
C=CC[C@@]1(O)C[C@H]2[C@@H]3CCC4=CC(=O)CC[C@]4(C)[C@H]3CC[C@@]21C	0.04678362573099415	0.06293706293706294	0.11450381679389313	0.11627906976744186	0.06521739130434782	0.08208955223880597
CCCSSc1ccccc1	0.13076923076923078	0.09090909090909091	0.07547169811320754	0.07692307692307693	0.15	0.0761904761904762
C[C@@H]1O[C@@]2(C)[C@H](OC(=O)CO)[C@@H](O[C@@H]3C)[C@@H](O)[C@@H](O[C@H]4C)[C@@]3(C)C4=CC(=O)C[C@@H](O)[C@@]21C	0.06951871657754011	0.0949367088607595	0.21897810218978103	0.21323529411764705	0.07692307692307693	0.16083916083916083
CCO[C@]1(O)CC[C@H]2[C@@H]3CCC4=CC(=O)CC[C@]4(C)[C@H]3CC[C@@]21C	0.04597701149425287	0.06164383561643835	0.13740458015267176	0.13953488372093023	0.056338028169014086	0.1044776119402985
SCCc1cc(CC(CC)C)c(O)cc1	0.1223021582733813	0.13157894736842105	0.10810810810810811	0.14150943396226415	0.13761467889908258	0.14018691588785046
CSC[C@@H](Cc1ccc(F)cc1)C(=O)O	0.19083969465648856	0.2403846153846154	0.10810810810810811	0.12037037037037036	0.25252525252525254	0.11926605504587157
CCN1c2ccccc2CC1	0.11363636363636363	0.09090909090909091	0.09615384615384616	0.09803921568627451	0.15	0.0761904761904762
N[C@@H]1CC[C@H](C(=O)O)CC[C@H]1O	0.0425531914893617	0.05263157894736842	0.10679611650485436	0.10891089108910891	0.05504587155963303	0.10784313725490197
CNCCc1ccccn1	0.09923664122137404	0.09345794392523364	0.0673076923076923	0.06862745098039216	0.12	0.06796116504854369
CCNCC(O)c1ccc(N)cc1	0.12686567164179105	0.14814814814814814	0.09259259259259259	0.10476190476190476	0.1553398058252427	0.10377358490566038
NCOc1ccc(C(=O)O)cc1	0.12121212121212122	0.1523809523809524	0.10576923076923077	0.10784313725490197	0.16	0.10679611650485436
CCNCOc1ccccc1	0.13953488372093023	0.09090909090909091	0.08571428571428572	0.08737864077669903	0.15	0.08653846153846154
C1=CS[C@@H]2C[C@]3(COC(=O)C(C)(C)C)C[C@@H]2CC[C@@H]1C3	0.049079754601226995	0.06666666666666667	0.1794871794871795	0.14285714285714285	0.061068702290076333	0.12295081967213115
CC[C@@H]1[C@@H]2C[C@H]3[C@@H]4N(C)c5ccccc5[C@]45C[C@@H]([C@@H]2[C@H]5O)N3[C@@H]1O	0.10909090909090909	0.09090909090909091	0.171875	0.1746031746031746	0.13533834586466165	0.14615384615384616
CC#Cc1ccc(C(C)(C)C)cc1	0.08695652173913043	0.12844036697247707	0.11428571428571428	0.08490566037735849	0.11320754716981132	0.06422018348623854
Nc1[nH]c(=O)c(C#N)cc1-c1ccncc1	0.0958904109589041	0.11764705882352941	0.058333333333333334	0.059322033898305086	0.12280701754385964	0.04132231404958678
CN[C@@]1(O)C(=O)N2CCC[C@H]2S1(=O)=O	0.04827586206896552	0.05042016806722689	0.09174311926605505	0.09345794392523364	0.043478260869565216	0.06306306306306306
S=C(c1ccccc1)C(=O)N1CCC(=O)NCC1	0.14482758620689656	0.09448818897637795	0.10833333333333334	0.11016949152542373	0.1452991452991453	0.08196721311475409
OCc1ccccc1	0.13114754098360656	0.08823529411764706	0.06060606060606061	0.061855670103092786	0.15217391304347827	0.061224489795918366
C=CC[S@@](=O)NC(=O)N[C@@H](C)C(=O)N[C@@H](C(=O)N[C@@H](CCC(=O)O)C(=O)O)C(C)C	0.1286549707602339	0.136986301369863	0.0738255033557047	0.0896551724137931	0.11805555555555555	0.15217391304347827
CC[C@H](O)[C@@H](CO)C[C@H]1C[C@H]2[C@@H]3CCCC4=CC(=O)C=C[C@]4(C)[C@@]3(F)[C@@H](O)C[C@]21C	0.1005586592178771	0.11842105263157894	0.17985611510791366	0.2	0.11486486486486487	0.19852941176470587
N[C@H](C=O)N[C@@H](Cc1ccccc1)C(=O)N1CCC[C@H]1C(=O)N[C@@H](CCC(=O)O)C(=O)NCC(=O)NCC(=O)O	0.17801047120418848	0.125	0.09090909090909091	0.09826589595375723	0.15568862275449102	0.15060240963855423
C[C@H]1C=CC[C@H](COC(=O)C(C)(C)C)[C@H]1CCC(O)CC(O)CC(=O)O	0.2185430463576159	0.2076923076923077	0.23770491803278687	0.21138211382113822	0.1875	0.47058823529411764
N[C@H](C(=O)O)c1ccccc1	0.16	0.12380952380952381	0.07692307692307693	0.0891089108910891	0.18947368421052632	0.09900990099009901
O=CN1CCN(CCCN2c3ccccc3Sc3ccc(Cl)cc32)CC1	0.15757575757575756	0.11564625850340136	0.0821917808219178	0.08333333333333333	0.1865671641791045	0.060810810810810814
CSc1nc(C)nc(Cl)c1NC1=NCCN1	0.05263157894736842	0.09016393442622951	0.049586776859504134	0.05042016806722689	0.05785123966942149	0.03278688524590164
Fc1nc(N)c2nc(CNc3ccc(C(=O)N[C@@H](CCCC(=O)O)C(=O)O)cc3)c2n1	0.21818181818181817	0.23404255319148937	0.08387096774193549	0.09210526315789473	0.18181818181818182	0.1360544217687075
CN[C@@H]1[C@H](O[C@H]2[C@H](O[C@H]3[C@H](O)[C@@H](O)[C@H](N=C(N)N)[C@@H](O)[C@@H]3N=C(N)N)O[C@@H](C)[C@]2(O)C=O)O[C@@H](CO)[C@H](O)[C@H]1O	0.04739336492890995	0.04864864864864865	0.09941520467836257	0.10059171597633136	0.05	0.10650887573964497
CCO[C@@]1(O)C[C@H]2[C@@H]3CCC4=CC(=O)C=C[C@]4(C)[C@H]3CC[C@@]21C	0.05917159763313609	0.07801418439716312	0.168	0.17073170731707318	0.072992700729927	0.1328125
CC[C@H](N)C(=O)O[C@H]1C[C@@H](C)C=C2C=C[C@H](C)[C@H](CC[C@@H](O)C[C@@H](O)CC(=O)NO)[C@H]21	0.19879518072289157	0.17006802721088435	0.3949579831932773	0.45132743362831856	0.1597222222222222	0.6666666666666666
N#CCOc1ccccc1	0.11627906976744186	0.07339449541284404	0.05714285714285714	0.05825242718446602	0.13131313131313133	0.057692307692307696
Nc1noc(O)c1CCN	0.04411764705882353	0.06481481481481481	0.05825242718446602	0.0594059405940594	0.057692307692307696	0.038461538461538464
CN1Cc2ccccc2C(=S)[nH]1	0.11194029850746269	0.08928571428571429	0.06422018348623854	0.06542056074766354	0.14705882352941177	0.05504587155963303
Cc1onc(-c2ccccc2Cl)c1C(=O)N[C@@H]1C(=O)N2[C@@H]1SC(C)(C)[C@@H]2C(=O)O	0.18292682926829268	0.16783216783216784	0.1258741258741259	0.1276595744680851	0.17391304347826086	0.1267605633802817
C[C@@](O)(CS(=O)(=O)c1ccc(F)cc1)C(=O)Nc1ccc(C#N)c(C(F)(F)F)c1	0.21518987341772153	0.2222222222222222	0.09655172413793103	0.08275862068965517	0.23076923076923078	0.07482993197278912
N[C@@H](Cn1ccc(=O)c(O)c1)C(=O)O	0.11764705882352941	0.13636363636363635	0.11214953271028037	0.125	0.14285714285714285	0.12380952380952381
NC[C@H](N)[C@@H]1O[C@H](CO)[C@@H](O[C@H]2O[C@H](CO)[C@@H](O)[C@H](O)[C@H]2O)O[C@](C)(O)[C@H]1O	0.04419889502762431	0.04516129032258064	0.10638297872340426	0.11594202898550725	0.04666666666666667	0.11510791366906475
CCCC1O[C@@H]2C[C@H]3[C@@H]4CCC5=CC(=O)C=C[C@]5(C)[C@H]4[C@@H](O)C[C@]3(C)[C@]2(C(=O)CO)O1	0.08648648648648649	0.10126582278481013	0.23529411764705882	0.23880597014925373	0.09032258064516129	0.19285714285714287
CCO[C@H]1C[C@@H](C(=O)N[C@@H]([C@H]2O[C@H](SC)[C@H](O)[C@@H](O)[C@H]2O)[C@@H](C)Cl)N(C)C1	0.08092485549132948	0.0958904109589041	0.17557251908396945	0.1968503937007874	0.09154929577464789	0.17692307692307693
CN(c1cc2ccccc2s1)N(O)C(N)=O	0.1357142857142857	0.13793103448275862	0.08620689655172414	0.08771929824561403	0.17592592592592593	0.07758620689655173
O=COCCN1CCN(C2=Nc3ccccc3Sc3ccc(Cl)cc32)CC1	0.15476190476190477	0.12837837837837837	0.08053691275167785	0.08163265306122448	0.19117647058823528	0.059602649006622516
S=c1cc(-c2ccc(F)cc2)nc2ccccc2c1N	0.25547445255474455	0.20833333333333334	0.03731343283582089	0.03787878787878788	0.3333333333333333	0.029850746268656716
COCCc1ccc(C(C)=O)cc1	0.12686567164179105	0.1588785046728972	0.12380952380952381	0.1262135922330097	0.16666666666666666	0.11428571428571428
CO[C@H](C)C(=O)O[C@H]1C[C@H](O)C=C2C=C[C@H](C)[C@H](CC[C@@H](O)C[C@@H](O)CC(=O)[O-])[C@H]21	0.20245398773006135	0.18181818181818182	0.34710743801652894	0.4	0.17142857142857143	0.7419354838709677
C=C(N)NC(=O)Cc1c(C)cccc1C	0.12318840579710146	0.12280701754385964	0.0990990990990991	0.10091743119266056	0.1388888888888889	0.1
CCCN1C[C@H](CSC)C[C@@H]2c3cccc4[nH]cc(c34)C[C@H]21	0.11180124223602485	0.10144927536231885	0.14960629921259844	0.152	0.12213740458015267	0.11538461538461539
C[C@@H]1C/C=C/C=C/C=C/C=C/[C@H](O[C@@H]2O[C@H](C)[C@@H](O)[C@H](N)[C@@H]2O)C[C@@H]2O[C@](O)(C[C@@H](O)C[C@H]3O[C@@H]3/C=C/C(=O)O1)C[C@H](O)[C@H]2C(=O)O	0.09375	0.07389162561576355	0.18435754189944134	0.1864406779661017	0.09230769230769231	0.14673913043478262
C[Si](C)(C)CC(C)(C)c1ccc(C(=O)O)cc1	0.1276595744680851	0.17857142857142858	0.16666666666666666	0.12727272727272726	0.1651376146788991	0.11607142857142858
CNCC[C@@H](Cc1ccc(O)cc1)C(=O)O	0.16911764705882354	0.17857142857142858	0.11504424778761062	0.12727272727272726	0.18691588785046728	0.14678899082568808
OCCCCCCN1CCC(=O)cccc1	0.08783783783783784	0.072	0.11304347826086956	0.11504424778761062	0.08403361344537816	0.11403508771929824
COn1cc(C(=O)NCCc2ccc(S(=O)(=O)NC(=O)NC3CCCCC3)cc2)cn1	0.1404494382022472	0.1503267973856209	0.1111111111111111	0.11258278145695365	0.13245033112582782	0.10457516339869281
CCCC[C@@]1(O)C[C@H]2[C@@H]3CCC4=CC(=O)CC[C@]4(C)[C@H]3CC[C@@]21C	0.05813953488372093	0.06896551724137931	0.14615384615384616	0.1484375	0.06382978723404255	0.11278195488721804
C[C@@H](Oc1ccc(O)c(O)c1)C(=O)O	0.13432835820895522	0.16822429906542055	0.10185185185185185	0.125	0.17647058823529413	0.14563106796116504
C/C(C)=C/C(=C\C)C[C@@H](C)CCCC(=O)O	0.12142857142857143	0.1504424778761062	0.09734513274336283	0.11926605504587157	0.13636363636363635	0.17142857142857143
NCCOCCCN1CCCC1	0.041666666666666664	0.01652892561983471	0.06363636363636363	0.06481481481481481	0.02608695652173913	0.06422018348623854
C1=Cc2ccccc2N1	0.11811023622047244	0.08490566037735849	0.04807692307692308	0.049019607843137254	0.15789473684210525	0.038461538461538464
NCCC[C@@H](CCn1cccn1)C(=O)O	0.12142857142857143	0.1016949152542373	0.08771929824561403	0.0990990990990991	0.11607142857142858	0.1388888888888889
CCOP(=O)(O)OC	0.038461538461538464	0.04854368932038835	0.07368421052631578	0.07526881720430108	0.05102040816326531	0.07446808510638298
CCNC[C@H]1CC[C@H](CC(=O)O)CC1	0.07692307692307693	0.07627118644067797	0.1308411214953271	0.13333333333333333	0.07964601769911504	0.1320754716981132
FCCCCCCCCCCCC(=O)O	0.07534246575342465	0.0743801652892562	0.05982905982905983	0.06086956521739131	0.07758620689655173	0.09821428571428571
NCCC(=O)c1cc(-c2ccccc2)c(-c2ccccc2)o1	0.2971014492753623	0.14285714285714285	0.08148148148148149	0.08270676691729323	0.225	0.0661764705882353
BrCc1cccc2ccccc12	0.15384615384615385	0.10810810810810811	0.05405405405405406	0.05504587155963303	0.21649484536082475	0.04504504504504504
CCC[S@](=O)[C@@H](Cc1ccc(F)cc1)N[C@@H](O)C(=O)N1CCC[C@H]1C(=O)N[C@@H](CCC(=O)O)C(=O)O	0.22413793103448276	0.21568627450980393	0.11801242236024845	0.12658227848101267	0.21476510067114093	0.19333333333333333
C[C@@H]1N[C@H]2[C@@H]3CCC4=CC(=O)C=C[C@]4(C)[C@@]3(F)[C@@H](O)C[C@]2(C)[C@@]1(O)C(=O)CO	0.09195402298850575	0.11643835616438356	0.1893939393939394	0.19230769230769232	0.1048951048951049	0.17293233082706766
CC[C@@](C)(O)CCCC(=O)O	0.1	0.10476190476190476	0.13402061855670103	0.10204081632653061	0.11	0.14736842105263157
CNCC[C@H](C(=O)c1ccccc1)C(=O)N1CCC[C@H]1C(=O)O	0.19333333333333333	0.13432835820895522	0.12307692307692308	0.13385826771653545	0.176	0.15079365079365079
CNc1ccc2ccccc2c1N	0.15151515151515152	0.11607142857142858	0.05309734513274336	0.05405405405405406	0.21212121212121213	0.04424778761061947
CC(=N)S	0.01652892561983471	0.02127659574468085	0.022727272727272728	0.023255813953488372	0.02247191011235955	0.022988505747126436
Cn1ccnc1S	0.03875968992248062	0.049019607843137254	0.041237113402061855	0.042105263157894736	0.05154639175257732	0.041666666666666664
CNc1nc(C)nc(Cl)c1NC1=NCCN1	0.05263157894736842	0.09016393442622951	0.049586776859504134	0.05042016806722689	0.05785123966942149	0.03278688524590164
COC[C@H]1C[C@@H](c2cccc(O)c2)[C@H](C)[C@@H](O)[C@@H]1N(C)C	0.08860759493670886	0.1328125	0.17796610169491525	0.1810344827586207	0.1111111111111111	0.1694915254237288
CO[C@]1(NC(=O)CSCC#N)C(=O)N2C(C(=O)O)=C(CSc3nnnn3C)CS[C@@H]21	0.10614525139664804	0.11038961038961038	0.10738255033557047	0.10884353741496598	0.09210526315789473	0.11564625850340136
O=[P@](O)([C@H](O)O)[C@H](CO)C[C@H](O)c1ccc(F)cc1	0.20437956204379562	0.2545454545454545	0.07317073170731707	0.08333333333333333	0.26666666666666666	0.14912280701754385
N[C@@](CCC(=N)N)C(=O)N	0.04477611940298507	0.046296296296296294	0.049019607843137254	0.05	0.04854368932038835	0.06
CN1[C@H]2CC[C@H]1C[C@@H](OC(c1ccccc1)c1ccccc1)C2	0.20394736842105263	0.08333333333333333	0.1111111111111111	0.12121212121212122	0.16153846153846155	0.08759124087591241
SCc1ncnc2ccccc12	0.1111111111111111	0.10810810810810811	0.05405405405405406	0.05504587155963303	0.16831683168316833	0.04504504504504504
C[C@H](C=O)N1CC[C@H](O[C@@H](CO)CC(=O)O)cc1	0.1310344827586207	0.16101694915254236	0.12931034482758622	0.15178571428571427	0.168141592920354	0.2037037037037037
C=C(O)OCC(=O)Cc1ccccc1	0.16666666666666666	0.12389380530973451	0.1	0.10185185185185185	0.18446601941747573	0.12149532710280374
C=CCN1CC[C@]23c4c5ccc(O)c4O[C@H]2/C(=N/N=C2\CC[C@@]4(O)[C@H]6Cc7ccc(O)c8c7[C@@]4(CCN6CC=C)[C@H]2O8)CC[C@@]3(O)[C@H]1C5	0.09523809523809523	0.1024390243902439	0.0891089108910891	0.09	0.11055276381909548	0.07352941176470588
CN(Cc1ccc(C(C)(C)C)cc1)Cc1cccc2ccccc12	0.22	0.15555555555555556	0.10294117647058823	0.08029197080291971	0.23770491803278687	0.06428571428571428
C[C@@H](c1ccc(NC(=O)O)cc1)C(=O)O	0.20155038759689922	0.18518518518518517	0.0990990990990991	0.12149532710280374	0.18269230769230768	0.1523809523809524
CNC[C@H](O)c1ccc(O)c(O)c1	0.11940298507462686	0.1388888888888889	0.07339449541284404	0.08490566037735849	0.14563106796116504	0.10476190476190476
C[C@@H](C[C@]1(O)CC[C@H]2[C@@H]3c4cccc(O)c4)CC[C@H](O)CC2=C[C@H]1C3	0.08771929824561403	0.08904109589041095	0.1590909090909091	0.16153846153846155	0.1079136690647482	0.13432835820895522
C/N=C/C(=O)N(CC)c1ccccc1C	0.13043478260869565	0.15178571428571427	0.11818181818181818	0.12037037037037036	0.18095238095238095	0.10909090909090909
O=c1ncn2nc(Sc3ccc(F)cc3F)ccc2c1-c1c(Cl)cccc1Cl	0.1901840490797546	0.14383561643835616	0.045454545454545456	0.046052631578947366	0.21804511278195488	0.03225806451612903
CCC(C)(C)C(=O)O[C@@H]1C2C(=C[C@H](C)[C@H]1[C@@H](O)c1ccccc1)C=C[C@H](C)[C@@H]2CC[C@@H]1C[C@@H](O)CC(=O)O1	0.1702127659574468	0.13529411764705881	0.6260869565217392	0.5163934426229508	0.175	0.3006993006993007
CNCc1ccc(C)c(C)c1	0.09022556390977443	0.11320754716981132	0.08737864077669903	0.0891089108910891	0.10784313725490197	0.07766990291262135
[N-]=[N+]=NCC(=O)OCC[N+](C)(C)C.[Cl-].[Cl-]	0.055944055944055944	0.06896551724137931	0.09259259259259259	0.09433962264150944	0.0625	0.09345794392523364
ClC1=C(Cl)[C@]2(Cl)[C@@H]3[C@@H]4C[C@@H]([C@H]5O[C@@H]45)[C@@H]3[C@@]1(Cl)C2(Cl)Cl	0.012195121951219513	0.014598540145985401	0.09016393442622951	0.09166666666666666	0.015151515151515152	0.06451612903225806
NC1(CCCCCN1)c1ccc(C(=O)c2cccnc2)C1	0.08641975308641975	0.08759124087591241	0.08333333333333333	0.08461538461538462	0.1076923076923077	0.05970149253731343
N#CCC(c1ccccc1)c1ccccc1	0.22727272727272727	0.0975609756097561	0.04878048780487805	0.058333333333333334	0.18181818181818182	0.04918032786885246
CO[C@](C)(Cc1ccc(O)c(C)c1)C(=O)O	0.12142857142857143	0.16071428571428573	0.14814814814814814	0.12962962962962962	0.1574074074074074	0.1388888888888889
CO[C@H]1[C@H](O)[C@H](N)[C@@H](O[C@H]2O[C@H]([C@H](C)N)CC[C@H]2N)[C@H](O)[C@@H]1N(C)C(=O)CN	0.055865921787709494	0.087248322147651	0.14705882352941177	0.16666666666666666	0.06802721088435375	0.13970588235294118
SCCCCc1ccccc1	0.13953488372093023	0.08108108108108109	0.06542056074766354	0.06666666666666667	0.13861386138613863	0.0761904761904762
OC[C@H](c1ccccc1)C(=O)O	0.1746031746031746	0.14150943396226415	0.08490566037735849	0.0970873786407767	0.20833333333333334	0.11764705882352941
N=[N+]=CC(=O)O	0.04	0.061855670103092786	0.043010752688172046	0.04395604395604396	0.06521739130434782	0.054945054945054944
CO[C@@]1(NC(=O)CSCC#N)C(=O)N2C(C(=O)O)=C(CSc3nnnn3C)CS[C@@H]21	0.10614525139664804	0.11038961038961038	0.10738255033557047	0.10884353741496598	0.09210526315789473	0.11564625850340136
C[C@@H]1SC[C@H]2[C@@H](C)C(=O)O[C@@H]3O[C@]4(C)CC[C@@H]1[C@]32OO4	0.023952095808383235	0.03597122302158273	0.15	0.15254237288135594	0.02962962962962963	0.096
Oc1c(Cl)cc(Cl)cc1Sc1cc(Cl)cc(Cl)c1O	0.09210526315789473	0.09448818897637795	0.047244094488188976	0.048	0.09836065573770492	0.047619047619047616
COCCn1cncn1	0.05223880597014925	0.06542056074766354	0.058823529411764705	0.06	0.05825242718446602	0.0594059405940594
C[C@@H]([C@@H]1C[C@@H](O)[C@H](C)[C@@H](O[C@H]2C[C@@](C)(O)[C@@H](O)[C@H](C)O)[C@@H]2O)C[C@@H](C)O1	0.08284023668639054	0.11428571428571428	0.171875	0.16535433070866143	0.10218978102189781	0.192
CN[C@H]1CC[C@@H](c2ccc(Cl)c(Cl)c2)c2ccccc21	0.14666666666666667	0.10687022900763359	0.07751937984496124	0.07874015748031496	0.17647058823529413	0.06153846153846154
NCCSCCCS	0.03007518796992481	0.018518518518518517	0.0297029702970297	0.030303030303030304	0.019417475728155338	0.05102040816326531
CCC[C@H]1CCC[C@H](/C=C/[C@@H](O)C[C@@H](O)CC(=O)O)[C@H]1COC(=O)C(C)(C)CC	0.16265060240963855	0.22962962962962963	0.23076923076923078	0.17037037037037037	0.21052631578947367	0.30327868852459017
CC[C@@]1(O)C(=O)OCc2c1cc1n(c2=O)Cc2cc3ccccc3nc2-1	0.15950920245398773	0.14084507042253522	0.10638297872340426	0.1079136690647482	0.17164179104477612	0.0763888888888889
CCN[C@H]1C[C@H](N)[C@@H](O[C@H]2OC(CN)=CC[C@H]2N)[C@H](O)[C@H]1O[C@H]1OC[C@](C)(O)[C@H](NC)[C@H]1O	0.05128205128205128	0.05952380952380952	0.16216216216216217	0.1643835616438356	0.054878048780487805	0.13245033112582782
NCCS[C@@H](N)C(=O)NCC(=O)N[C@H](CC(=O)O)C(=O)O	0.12582781456953643	0.1171875	0.06201550387596899	0.07142857142857142	0.104	0.15254237288135594
C[N+]1(C)[C@H]2C[C@H](OC(=O)[C@H](CO)c3ccccc3)C[C@H]1[C@H]1O[C@H]12.[Br-]	0.13836477987421383	0.1079136690647482	0.184	0.2066115702479339	0.15503875968992248	0.176
NC(N)=Nc1nc(CSCC/C(N)=N/S(N)(=O)=O)cs1	0.06289308176100629	0.10077519379844961	0.07086614173228346	0.072	0.05384615384615385	0.07142857142857142
C1CCC(C(CC2CCCCN2)C2CCCCC2)CC1	0.011560693641618497	0.0136986301369863	0.05185185185185185	0.06060606060606061	0.014184397163120567	0.044444444444444446
CCCSCCCCC#C/C=C/CCCCC(=O)O	0.06962025316455696	0.08396946564885496	0.07086614173228346	0.072	0.0873015873015873	0.10655737704918032
C=CCO	0.01639344262295082	0.031914893617021274	0.02247191011235955	0.022988505747126436	0.033707865168539325	0.022727272727272728
C#CCN(C)[C@H](C)Cc1ccccc1	0.14925373134328357	0.13392857142857142	0.07079646017699115	0.09174311926605505	0.17307692307692307	0.09090909090909091
C[C@H]1C[C@H]2[C@@H]3CCC4=CC(=O)C=C[C@]4(C)[C@@]3(F)[C@@H](O)C[C@]2(C)[C@@]1(O)C(=O)CO	0.09195402298850575	0.11643835616438356	0.1984732824427481	0.20155038759689922	0.1048951048951049	0.18181818181818182
CN1CN(C(=O)NCC2=C(O)c3ccccc3Sc3ccccc32)CC1	0.21794871794871795	0.13986013986013987	0.0979020979020979	0.09929078014184398	0.2248062015503876	0.07586206896551724
CS(=O)(=O)OCCCCOS(C)(=O)=O	0.055944055944055944	0.09734513274336283	0.07272727272727272	0.07407407407407407	0.043859649122807015	0.08333333333333333
N#CC1OC(CCN2CCCCC2)CCCC1	0.024844720496894408	0.014705882352941176	0.08196721311475409	0.08333333333333333	0.023076923076923078	0.048
CN[C@@H]1[C@@H](O[C@H]2[C@H](O[C@H]3[C@H](O)[C@@H](N)[C@@H](O)[C@H]3N)CC[C@H](N)[C@@H](O)[C@@H]2N)[C@H](O)[C@@H](O)[C@H]1O	0.026041666666666668	0.024096385542168676	0.09333333333333334	0.0945945945945946	0.024844720496894408	0.09395973154362416
CO[C@H]1[C@@H](O)[C@H](N)[C@@H](O[C@H]2O[C@H]([C@H](C)N)CC[C@H]2N)[C@H](O)[C@@H]1N(C)C(=O)CN	0.055865921787709494	0.087248322147651	0.14705882352941177	0.16666666666666666	0.06802721088435375	0.13970588235294118
N#C[C@@H](O[C@@H]1O[C@H](CO[C@@H]2O[C@H](CO)[C@@H](O)[C@H](O)[C@H]2O)[C@@H](O)[C@H](O)[C@H]1O)c1ccccc1	0.1092896174863388	0.07975460122699386	0.1111111111111111	0.12	0.11764705882352941	0.11920529801324503
O=C1/C=C/c2ccc(OC)c2c1OCCc1ccccc1	0.18120805369127516	0.12030075187969924	0.0916030534351145	0.09302325581395349	0.2	0.07575757575757576
NCCCNCCSP(=O)(O)O	0.05755395683453238	0.043478260869565216	0.045871559633027525	0.04672897196261682	0.045454545454545456	0.0761904761904762
CC[C@H]1[C@H]2[C@@H]3CCC4=CC(=O)C=C[C@]4(C)[C@@]3(F)[C@@H](O)C[C@]2(C)[C@@]1(O)C(=O)CO	0.09826589595375723	0.12413793103448276	0.1984732824427481	0.20155038759689922	0.11267605633802817	0.18181818181818182
CC[C@H]1[C@@H]2C[C@H]3[C@@H]4N(C)c5ccccc5[C@]45C[C@@H]([C@@H]2[C@H]5O)N3[C@@H]1O	0.10909090909090909	0.09090909090909091	0.171875	0.1746031746031746	0.13533834586466165	0.14615384615384616
C#CB(O)OC(C)=O	0.038461538461538464	0.04854368932038835	0.0625	0.06382978723404255	0.05102040816326531	0.06315789473684211
CCC[N+](C)(CC)CCOC(=O)O	0.07971014492753623	0.08928571428571429	0.11538461538461539	0.11764705882352941	0.08333333333333333	0.15
FC(F)(Cl)c1ccc(Cl)cc1	0.08270676691729323	0.10377358490566038	0.05714285714285714	0.04807692307692308	0.10891089108910891	0.03773584905660377
C[C@@H](CO)NC(=O)[C@@H]1C=C2c3cccc4[nH]cc(c34)C[C@H]2N(C)C1	0.1509433962264151	0.14705882352941177	0.13636363636363635	0.15625	0.1796875	0.12878787878787878
ON=C1CCN(CCCN2c3ccccc3Sc3ccc(Cl)cc32)CC1	0.16463414634146342	0.11564625850340136	0.0821917808219178	0.08333333333333333	0.1865671641791045	0.060810810810810814
NCCS[C@H](NC(=O)[C@@H](N)Cc1ccccc1)C(=O)N1CCC[C@H]1C(=O)N[C@@H](CCC(=O)O)C(=O)N[C@@H](CCC(=O)O)C(=O)N[C@@H](CCC(=O)O)C	0.16818181818181818	0.11650485436893204	0.0821256038647343	0.09359605911330049	0.14213197969543148	0.14358974358974358
C[C@H](Oc1ccc(N(C)C)cc1)C(=O)O	0.13970588235294118	0.20754716981132076	0.11926605504587157	0.14285714285714285	0.18269230769230768	0.14150943396226415
CSC[C@H](Cc1ccc(F)cc1)C(=O)O	0.19083969465648856	0.2403846153846154	0.10810810810810811	0.12037037037037036	0.25252525252525254	0.11926605504587157
CNC(=C[N+](=O)[O-])NCCSCc1ccc(CN(C)C)o1	0.0949367088607595	0.12307692307692308	0.10236220472440945	0.104	0.1015625	0.09448818897637795
N/C(=C\N)C(=O)c1ccc(S(=O)(=O)Nc2ccccc2)cc1	0.23076923076923078	0.15503875968992248	0.06716417910447761	0.06818181818181818	0.21008403361344538	0.06766917293233082
NNC(=O)c1ccncc1	0.0916030534351145	0.10476190476190476	0.06796116504854369	0.06930693069306931	0.09900990099009901	0.06862745098039216
C#Cc1ccc(NC(=O)O[C@H]2C[C@@H](C)C=C3C=C[C@H](C)[C@H](CC[C@@H]4C[C@@H](O[Si](C)(C)C(C)(C)C)CC(=O)O4)[C@H]32)cc1	0.13432835820895522	0.12290502793296089	0.5234375	0.4846153846153846	0.12643678160919541	0.25161290322580643
CCC1(c2ccccc2)C(=O)NCNC1=O	0.14285714285714285	0.10833333333333334	0.10434782608695652	0.10619469026548672	0.15315315315315314	0.08620689655172414
N[C@@H](C(=O)O)c1ccccc1	0.16	0.12380952380952381	0.07692307692307693	0.0891089108910891	0.18947368421052632	0.09900990099009901
NCC1CCC(CCN2CCCC2)CC(c2ccccc2)C1	0.11801242236024845	0.0625	0.12213740458015267	0.12403100775193798	0.11278195488721804	0.09774436090225563
CCCCN1CCCCC1C(=O)Nc1c(C)cccc1C.Cl	0.13636363636363635	0.12121212121212122	0.15447154471544716	0.15702479338842976	0.1349206349206349	0.128
CC[C@H](c1ccc(O)c(O)c1)C(=O)O	0.13432835820895522	0.16822429906542055	0.11214953271028037	0.13592233009708737	0.17647058823529413	0.1568627450980392
C[C@@]1(Cn2ccnn2)[C@H](C(=O)O)N2C(=O)C[C@H]2S1(=O)=O	0.07643312101910828	0.109375	0.12396694214876033	0.12605042016806722	0.0873015873015873	0.11570247933884298
Oc1cnc([N+](=O)[O-])n1CC(C)O	0.09558823529411764	0.10909090909090909	0.06422018348623854	0.08571428571428572	0.11428571428571428	0.09523809523809523
C[C@H]1C[C@@H]2[C@H]([C@@H](O)C[C@@]3(C)[C@H]2CC[C@]3(O)C(=O)CO)[C@@]2(C)C=CC(=O)C=C12	0.08670520231213873	0.1103448275862069	0.2109375	0.21428571428571427	0.09859154929577464	0.1937984496124031
CO/C(=C(\c1ccccc1)c1ccc(OCCN(C)C)cc1)c1ccccc1	0.2894736842105263	0.1342281879194631	0.07947019867549669	0.08053691275167785	0.19708029197080293	0.08
C=Cc1cc(OC)c(OC)cc1O	0.06382978723404255	0.08849557522123894	0.07339449541284404	0.07476635514018691	0.09259259259259259	0.06422018348623854
OC[C@H](O)[C@@H](O)[C@H](O)[C@H](O)CO	0.07407407407407407	0.09259259259259259	0.027522935779816515	0.03773584905660377	0.0970873786407767	0.11
C[C@H]1SC[C@H]2[C@@H](C)C(=O)O[C@@H]3O[C@]4(C)CC[C@@H]1[C@]32OO4	0.023952095808383235	0.03597122302158273	0.15	0.15254237288135594	0.02962962962962963	0.096
NC[C@H]1O[C@H](O[C@H]2[C@H](O)[C@@H](O[C@H]3O[C@H](CO)[C@@H](O)[C@H](N)[C@H]3O)[C@H](N)C[C@@H]2N)[C@H](N)C[C@@H]1O	0.025510204081632654	0.029585798816568046	0.11258278145695365	0.11409395973154363	0.03048780487804878	0.09868421052631579
O=P(=O)(O)OC[C@H](O)CO	0.07692307692307693	0.0970873786407767	0.0594059405940594	0.07142857142857142	0.09090909090909091	0.11578947368421053
CSCCCCCC1CC(=O)Nc2ccccc2Sc2ccccc21	0.19745222929936307	0.11805555555555555	0.10714285714285714	0.10869565217391304	0.19083969465648856	0.1
C[C@@H](Cc1ccc(O)c(O)c1)C(=O)O	0.14285714285714285	0.1792452830188679	0.10185185185185185	0.13592233009708737	0.18811881188118812	0.1568627450980392
CSc1ccc(C(=O)N2CCCCC2)cc1	0.10273972602739725	0.11666666666666667	0.10344827586206896	0.10526315789473684	0.13157894736842105	0.07627118644067797
CN/C(=N\CCSCc1nc[nH]c1C)NC#N	0.06535947712418301	0.07086614173228346	0.0743801652892562	0.07563025210084033	0.06504065040650407	0.06611570247933884
CC[C@@H]1N[C@H](O[C@H]2[C@H](O)[C@@H](O[C@H]3O[C@H](CO)[C@@H](O)[C@H](N)[C@H]3O)[C@H](N)C[C@@H]2N)[C@H](N)C[C@@H]1O	0.03076923076923077	0.03571428571428571	0.12751677852348994	0.1292517006802721	0.03680981595092025	0.11333333333333333
CSCC[C@@H](C(C)C)C(=O)O	0.10852713178294573	0.13725490196078433	0.0891089108910891	0.1134020618556701	0.1326530612244898	0.14736842105263157
OCCCc1ccccc1	0.14285714285714285	0.09345794392523364	0.07766990291262135	0.07920792079207921	0.15463917525773196	0.0784313725490196
C[C@H](C(=O)O)c1cccc(C(=O)c2ccccc2)c1	0.2537313432835821	0.1652892561983471	0.08870967741935484	0.10833333333333334	0.24770642201834864	0.12605042016806722
S=C=Nc1cccc2ccccc12	0.1417910447761194	0.09565217391304348	0.043478260869565216	0.04424778761061947	0.19801980198019803	0.034782608695652174
[O-][n+]1ccccc1	0.07142857142857142	0.038461538461538464	0.030303030303030304	0.030927835051546393	0.07291666666666667	0.030612244897959183
CC[C@H]1CN2CCc3cc(OC)c(OC)cc3[C@@H]2C[C@@H]1C[C@H]1NCCc2cc(OC)c(OC)cc21	0.08585858585858586	0.09302325581395349	0.1375	0.1320754716981132	0.08928571428571429	0.10365853658536585
CC/N=C(\C(=O)N[C@@H]1C(=O)N2C(C(=O)O)=C(COC(C)=O)CS[C@H]12)c1csc(N)n1	0.11299435028248588	0.12582781456953643	0.1232876712328767	0.125	0.10738255033557047	0.13194444444444445
CC[C@@H](N)C(=O)O[C@H]1C[C@@H](C)C=C2C=C[C@H](C)[C@H](CC[C@@H](O)C[C@@H](O)CC(=O)NO)[C@H]21	0.19879518072289157	0.17006802721088435	0.3949579831932773	0.45132743362831856	0.1597222222222222	0.6666666666666666
Brc1ccccc1	0.11570247933884298	0.06930693069306931	0.04081632653061224	0.041666666666666664	0.13186813186813187	0.041237113402061855
CCCSc1ccc2[nH]c(NC(=O)OC)nc2c1	0.12162162162162163	0.1487603305785124	0.11764705882352941	0.11965811965811966	0.13559322033898305	0.1092436974789916
COc1nc(C)nc(Cl)c1NC1=NCCN1	0.05263157894736842	0.09016393442622951	0.058333333333333334	0.059322033898305086	0.05785123966942149	0.04132231404958678
Nc1c(Br)cc(Br)cc1CN[C@H]1CC[C@H](O)CC1	0.057692307692307696	0.06153846153846154	0.1092436974789916	0.1111111111111111	0.064	0.07377049180327869
COC/C=C1\[nH]c2ccccc12	0.1111111111111111	0.10810810810810811	0.07339449541284404	0.07476635514018691	0.1568627450980392	0.06422018348623854
C[C@H]1CN(c2c(F)c(N)c3c(=O)c(C(=O)O)cn(C4CC4)c3c2F)C[C@H](C)N1	0.11764705882352941	0.11643835616438356	0.13768115942028986	0.13970588235294118	0.12056737588652482	0.10638297872340426
C[C@H]1[C@H](NC(=O)/C(=N\OC(C)(C)C(=O)O)c2csc(N)n2)C(=O)N1S(=O)(=O)O	0.09941520467836257	0.14184397163120568	0.13970588235294118	0.11678832116788321	0.09090909090909091	0.1323529411764706
Cc1oc2ccccc2c1C(=O)c1ccccc1	0.2462686567164179	0.13821138211382114	0.08064516129032258	0.08196721311475409	0.25	0.064
CSCC[C@H](C(C)C)C(=O)O	0.10852713178294573	0.13725490196078433	0.0891089108910891	0.1134020618556701	0.1326530612244898	0.14736842105263157
CCCCSc1ccc(C(=O)OCCN(C)C)cc1	0.12751677852348994	0.1652892561983471	0.13445378151260504	0.13675213675213677	0.14285714285714285	0.1452991452991453
NCc1ccccc1	0.12195121951219512	0.07766990291262135	0.05	0.05102040816326531	0.13978494623655913	0.050505050505050504
C=C[C@@H]1C[C@@H](C)CC[C@H]2[C@@H]3C[C@H]4CC5=CC(=O)CC[C@]5(C)[C@H]4[C@@H](O)C[C@]3(C)[C@]2(C(=O)CO)O1	0.061855670103092786	0.08484848484848485	0.2013888888888889	0.20422535211267606	0.07407407407407407	0.1390728476821192
NS(=O)(=O)c1cc(C2(O)NC(=O)c3ccccc32)ccc1Cl	0.15894039735099338	0.16535433070866143	0.06766917293233082	0.06870229007633588	0.19166666666666668	0.05223880597014925
Cn1c2ccccc2c(=O)cc2[nH]cc12	0.14492753623188406	0.11016949152542373	0.06837606837606838	0.06956521739130435	0.23529411764705882	0.05084745762711865
NO[C@H](C(=O)N[C@@H](CCCN)C(=O)N[C@@H](CCC(=O)O)C(=O)O)C(=O)O	0.12269938650306748	0.10638297872340426	0.06382978723404255	0.07246376811594203	0.09420289855072464	0.1640625
CCO[C@@H]1C[C@@H](C(=O)N[C@@H]([C@H]2O[C@H](SC)[C@H](O)[C@@H](O)[C@H]2O)[C@@H](C)Cl)N(C)C1	0.08092485549132948	0.0958904109589041	0.17557251908396945	0.1968503937007874	0.09154929577464789	0.17692307692307693
CCCOC1C[C@@H](OC(=O)c2cccnc2)C[C@H](/C=C/c2c(-c3ccc(F)cc3)nc(N(C)S(C)(=O)=O)nc2C(C)C)O1	0.21761658031088082	0.475177304964539	0.15428571428571428	0.16279069767441862	0.2608695652173913	0.12921348314606743
CO/N=C(\C(=O)N[C@@H]1C(=O)N2C(C(=O)O)=C(COC(C)=O)CS[C@H]12)c1csc(N)n1	0.10674157303370786	0.11842105263157894	0.10810810810810811	0.1095890410958904	0.1	0.11643835616438356
Cn1cnc([N+](=O)[O-])c1Sc1ncnc2[nH]cnc12	0.06962025316455696	0.09230769230769231	0.05426356589147287	0.05511811023622047	0.0873015873015873	0.046511627906976744
CNS(=O)(=O)Cc1ccc2[nH]cc(CCN(C)C)c2c1	0.11842105263157894	0.18181818181818182	0.10483870967741936	0.10655737704918032	0.13114754098360656	0.0967741935483871
N[C@@H](Cc1ccc(F)cc1)C(=O)O	0.18110236220472442	0.23	0.09345794392523364	0.10576923076923077	0.24210526315789474	0.10476190476190476
O[C@](c1ccc(O)c(O)c1)C(=O)O	0.12030075187969924	0.14018691588785046	0.08411214953271028	0.08571428571428572	0.14705882352941177	0.12745098039215685
C[C@@H](CCCC(C)(C)O)[C@H]1CC[C@H]2[C@@H]3CC=C4C[C@@H](O)CC[C@]4(C)[C@H]3CC[C@]12C	0.06557377049180328	0.07692307692307693	0.18248175182481752	0.1678832116788321	0.06535947712418301	0.14184397163120568
O=CC(=O)Cc1ccccc1	0.14960629921259844	0.12264150943396226	0.08653846153846154	0.08823529411764706	0.17525773195876287	0.08737864077669903
c1ccc2c(c1)c1cccc3ccc4cccc2c1c34	0.24113475177304963	0.1044776119402985	0.0364963503649635	0.037037037037037035	0.2222222222222222	0.029197080291970802
CCNC(=O)c1c(-c2ccccc2)c(-c2ccc(F)cc2)c(CC[C@@H](O)C[C@@H](O)CC(=O)[O-])n1C(C)C	0.5174825174825175	0.3103448275862069	0.10179640718562874	0.1165644171779141	0.46825396825396826	0.23648648648648649
CO[C@]12[C@H](COC(N)=O)C3=C(C(=O)C(C)=C(N)C3=O)N1C[C@@H]1N[C@@H]12	0.08433734939759036	0.10071942446043165	0.11363636363636363	0.11538461538461539	0.0962962962962963	0.09774436090225563
CNCCOc1ccc(CC2CNC(=O)c3ccccc3)cccc2[nH]1	0.19375	0.10810810810810811	0.12056737588652482	0.1223021582733813	0.17777777777777778	0.1056338028169014
OCCN1CCN(CCCN2c3ccccc3Sc3ccc(C(F)(F)F)cc32)CC1	0.16184971098265896	0.10828025477707007	0.08387096774193549	0.07792207792207792	0.1736111111111111	0.07051282051282051
CCN[C@@H](C)Cc1ccccc1	0.1640625	0.11926605504587157	0.08411214953271028	0.10679611650485436	0.18181818181818182	0.10576923076923077
CC/C(=C(\c1ccccc1)c1ccc(OCCN(C)C)cc1)c1ccccc1	0.2980132450331126	0.1342281879194631	0.09395973154362416	0.09523809523809523	0.19708029197080293	0.0945945945945946
O=C(c1ccccc1C(F)(F)F)N1CCC(Cc2ccccc2)CC1	0.2077922077922078	0.11188811188811189	0.10071942446043165	0.09420289855072464	0.1937984496124031	0.07042253521126761
CCCC[C@@H](CC)COC(=O)c1ccccc1C(=O)OC[C@@H](CC)CCCC	0.16265060240963855	0.136986301369863	0.1267605633802817	0.14492753623188406	0.15	0.17777777777777778
N=NC(CCN)c1ccc(C(=O)O)cc1	0.1386861313868613	0.16216216216216217	0.09821428571428571	0.11009174311926606	0.16981132075471697	0.11926605504587157
C[C@@H]1C=CC[C@H](COC(=O)C(C)(C)C)[C@H]1CCC(O)CC(O)CC(=O)O	0.2185430463576159	0.2076923076923077	0.23770491803278687	0.21138211382113822	0.1875	0.47058823529411764
CCCC[C@H](CC)COC(=O)c1ccccc1C(=O)OC[C@@H](CC)CCCC	0.16265060240963855	0.136986301369863	0.1267605633802817	0.14492753623188406	0.15	0.17777777777777778
C[C@]1(Cn2ccnn2)[C@H](C(=O)O)N2C(=O)C[C@H]2S1(=O)=O	0.07643312101910828	0.109375	0.12396694214876033	0.12605042016806722	0.0873015873015873	0.11570247933884298
COCCOC(=O)C1=C(C)NC(C)=C(C(=O)OC(C)C)C1c1cccc([N+](=O)[O-])c1	0.15294117647058825	0.18181818181818182	0.12413793103448276	0.13380281690140844	0.16312056737588654	0.13286713286713286
O=C/C=C/c1ccccc1	0.11627906976744186	0.10377358490566038	0.04716981132075472	0.04807692307692308	0.16666666666666666	0.047619047619047616
COC1=C(OC)C(=O)C(CCCCCCCCCCO)=C(C)C1=O	0.09036144578313253	0.1	0.0962962962962963	0.09774436090225563	0.08759124087591241	0.09701492537313433
NC[C@@H]1C[C@H](O[C@H]2[C@H](O)[C@@H](O[C@H]3O[C@H](CO)[C@@H](O)[C@H](N)[C@H]3O)[C@H](N)C[C@@H]2N)[C@H](O)[C@@H](O)[C@@H]1O	0.025252525252525252	0.029239766081871343	0.11842105263157894	0.12	0.030120481927710843	0.10457516339869281
C=CC[S@](=O)NC(=O)Nc1ccc(C(=O)O)cc1	0.16312056737588654	0.16101694915254236	0.09166666666666666	0.09322033898305085	0.14782608695652175	0.1111111111111111
CC1=Nc2ccc(Cl)cc2S(=O)(=O)N1	0.0851063829787234	0.11504424778761062	0.07142857142857142	0.07272727272727272	0.1	0.0625
O=N/C=C/c1ccccc1	0.11627906976744186	0.10377358490566038	0.04716981132075472	0.04807692307692308	0.16666666666666666	0.047619047619047616
N[C@H](Cc1ccc(F)cc1)C(=O)O	0.18110236220472442	0.23	0.09345794392523364	0.10576923076923077	0.24210526315789474	0.10476190476190476
CN1C=NC(=O)C(C)(c2ccccc2)c2ccccc21	0.22857142857142856	0.12403100775193798	0.06923076923076923	0.0703125	0.20689655172413793	0.05343511450381679
CC(=C)[C@H]1C(=O)N2CCC[C@H]2[C@]2(O)O[C@](NC(=O)[C@@H]3C=C4c5cccc6[nH]c(Br)c(c56)C[C@H]4N(C)C3)(C(C)C)C(=O)N12	0.13793103448275862	0.13966480446927373	0.14450867052023122	0.15976331360946747	0.13068181818181818	0.11931818181818182
N[C@@H](CCC(=O)N[C@@H](CSSC[C@H](NC(=O)CC[C@H](N)C(=O)O)C(=O)NCC(=O)O)C(=O)NCC(=O)O)C(=O)O	0.09950248756218906	0.08379888268156424	0.044444444444444446	0.05084745762711865	0.07386363636363637	0.12650602409638553
O=S(=O)([O-])CCS	0.03125	0.07142857142857142	0.042105263157894736	0.043010752688172046	0.030927835051546393	0.0425531914893617
C[C@@]12C(=O)OC(=O)[C@]1(C)[C@H]1CC[C@@H]2O1	0.04081632653061224	0.05	0.1111111111111111	0.11320754716981132	0.04310344827586207	0.07207207207207207
Fc1ccc(C(c2ccc(F)cc2)N2CCN(C/C=C/c3ccccc3)CC2)cc1	0.25308641975308643	0.15789473684210525	0.055900621118012424	0.06329113924050633	0.25735294117647056	0.043209876543209874
C[C@@H]1C[C@H]2[C@@H]3CCC4=CC(=O)C=C[C@]4(C)[C@@]3(F)[C@@H](O)C[C@]2(C)[C@@]1(O)C(=O)CO	0.09195402298850575	0.11643835616438356	0.1984732824427481	0.20155038759689922	0.1048951048951049	0.18181818181818182
N[C@H]1CC[C@H](C(=O)O)CC[C@H]1O	0.0425531914893617	0.05263157894736842	0.10679611650485436	0.10891089108910891	0.05504587155963303	0.10784313725490197
C[C@H](Cc1ccc(O)c(O)c1)C(=O)O	0.14285714285714285	0.1792452830188679	0.10185185185185185	0.13592233009708737	0.18811881188118812	0.1568627450980392
N[C@H](CSC(=S)NCc1ccccc1)C(=O)O	0.17391304347826086	0.125	0.08403361344537816	0.09482758620689655	0.18181818181818182	0.11304347826086956
Cc1[nH]c(=O)c(C#N)cc1-c1ccncc1	0.10344827586206896	0.1271186440677966	0.06722689075630252	0.06837606837606838	0.13274336283185842	0.05
C=CCSS	0.007874015748031496	0.020202020202020204	0.010638297872340425	0.010869565217391304	0.02127659574468085	0.010752688172043012
O=C1O[C@H]([C@@H](O)CO)C(O)=C1O	0.07352941176470588	0.09174311926605505	0.08653846153846154	0.09900990099009901	0.09615384615384616	0.09803921568627451
Cn1c(=O)c2[nH]cnc2n(C)c1=O.Cn1c(=O)c2[nH]cnc2n(C)c1=O.NCCN	0.096045197740113	0.12837837837837837	0.08783783783783784	0.08904109589041095	0.0945945945945946	0.06666666666666667
CC(/C=C1\SC(=S)N(CC(=O)O)C1=O)=C\c1ccccc1	0.19310344827586207	0.168	0.10236220472440945	0.104	0.22608695652173913	0.112
C=C/C=C1\C(=O)OCC(C)=C1OCC	0.05517241379310345	0.08620689655172414	0.10091743119266056	0.102803738317757	0.09009009009009009	0.07207207207207207
CNC[C@]1(O)CC[C@H]2[C@@H]3CCC4=CC(=O)CC[C@]4(C)[C@H]3CC[C@@]21C	0.05202312138728324	0.06164383561643835	0.12030075187969924	0.12213740458015267	0.056338028169014086	0.08823529411764706
COC[C@@H](O)[C@@H](C)C[C@H]1C[C@H]2[C@@H]3CCCC4=CC(=O)C=C[C@]4(C)[C@H]3CC[C@@]21C	0.08426966292134831	0.11409395973154363	0.17647058823529413	0.19696969696969696	0.10273972602739725	0.16911764705882354
CCCOc1ccccc1-c1nc2[nH]nnc2c(=O)[nH]1	0.13071895424836602	0.14960629921259844	0.09375	0.09523809523809523	0.1652892561983471	0.07751937984496124
NC(=O)N1c2ccccc2C=Cc2ccccc21	0.21897810218978103	0.12	0.072	0.07317073170731707	0.21621621621621623	0.064
CN(C)CCC=C1c2ccccc2COc2ccccc21	0.19727891156462585	0.15503875968992248	0.08333333333333333	0.08461538461538462	0.22033898305084745	0.06766917293233082
COCC(=O)Cc1ccc(N)cc1	0.11851851851851852	0.14814814814814814	0.11320754716981132	0.11538461538461539	0.1553398058252427	0.10377358490566038
C[n+]1ccccc1/C=N/O.[Cl-]	0.08270676691729323	0.08333333333333333	0.05714285714285714	0.05825242718446602	0.12	0.057692307692307696
CSSCSc1ccccc1	0.12213740458015267	0.08108108108108109	0.05555555555555555	0.05660377358490566	0.13861386138613863	0.056074766355140186
O=C1c2ccccc2C(=O)C1c1ccccc1	0.22388059701492538	0.12295081967213115	0.07377049180327869	0.075	0.2	0.056910569105691054
O=P(O)(O)C(O)(Cc1cccnc1)P(=O)(O)O	0.08904109589041095	0.1092436974789916	0.07692307692307693	0.06896551724137931	0.10434782608695652	0.09649122807017543
COCc1ccc(CNC(=O)c2c(-c3ccccc3)c(-c3ccc(F)cc3)c(CC[C@@H](O)C[C@@H](O)CC(=O)[O-])n2C(C)C)cc1	0.50625	0.26627218934911245	0.08900523560209424	0.10160427807486631	0.3933333333333333	0.20348837209302326
Nc1ccc(S(=O)(=O)Nc2ncsn2)cc1	0.10344827586206896	0.1565217391304348	0.058333333333333334	0.059322033898305086	0.11304347826086956	0.05
NCC(=O)N[C@@H](Cc1ccc(F)cc1)C(=O)N1CCC[C@H]1C(=O)N[C@@H](CCC(=O)O)C(=O)NCC(=O)NCC(=O)O	0.18229166666666666	0.1695906432748538	0.096045197740113	0.10344827586206896	0.16766467065868262	0.14201183431952663
C[C@@H](C(=O)O)c1cccc(C(=O)c2ccccc2)c1	0.2537313432835821	0.1652892561983471	0.08870967741935484	0.10833333333333334	0.24770642201834864	0.12605042016806722
C#C[C@]1(O)CC[C@H]2[C@@H]3CCc4cc(OC)ccc4[C@H]3CC[C@@]21C	0.0650887573964497	0.07746478873239436	0.11363636363636363	0.11538461538461539	0.08029197080291971	0.08955223880597014
C#C[C@@]1(O)CC[C@H]2[C@@H]3CCc4cc(OC)ccc4[C@H]3CC[C@@]21C	0.0650887573964497	0.07746478873239436	0.11363636363636363	0.11538461538461539	0.08029197080291971	0.08955223880597014
C[C@@H]1O[C@@H](O[C@@H]2C=C3CC[C@@H]4[C@H](CC[C@]5(C)[C@@H](c6ccc(=O)oc6)CC[C@]45O)[C@@]3(C)CC2)[C@H](O)[C@H](O)[C@H]1O	0.07281553398058252	0.0898876404494382	0.16049382716049382	0.1625	0.08620689655172414	0.13333333333333333
CCCc1cc(OC)c(OC)cc1O	0.07746478873239436	0.10526315789473684	0.1111111111111111	0.11320754716981132	0.1	0.10185185185185185
CO[C@@H]1[C@H](O)[C@H](N)[C@@H](O[C@H]2O[C@H]([C@H](C)N)CC[C@H]2N)[C@H](O)[C@@H]1N(C)C(=O)CN	0.055865921787709494	0.087248322147651	0.14705882352941177	0.16666666666666666	0.06802721088435375	0.13970588235294118
CN[C@@H](C)C(=O)O[C@H]1C[C@@H](C)C=C2C=C[C@H](C)[C@H](CC[C@@H]3C[C@@H](O)CC(=O)O3)[C@H]21	0.09550561797752809	0.12	0.7419354838709677	0.8390804597701149	0.10135135135135136	0.3879310344827586
CNC[C@H]1C[C@@H](c2ccccc2)C[C@@H](/C=C/c2c(-c3ccc(F)cc3)nc(C(C)C)nc2C(C)[C@@H](O)O)c1	0.2982456140350877	0.3541666666666667	0.11176470588235295	0.12650602409638553	0.3380281690140845	0.12574850299401197
CCc1ccc(CCOc2ccc(CC3SC(=O)NC3=O)cc2)nc1	0.16149068322981366	0.14285714285714285	0.1079136690647482	0.10948905109489052	0.17424242424242425	0.10071942446043165
C[C@H]1C(=O)N=C(c2ccccc2)c2ccccc21	0.2462686567164179	0.13821138211382114	0.08064516129032258	0.08196721311475409	0.21621621621621623	0.064
O=c1[nH]c(=O)n([C@H]2C[C@H](O)[C@@H](CO)O2)cc1I	0.06622516556291391	0.072	0.13274336283185842	0.13513513513513514	0.075	0.11403508771929824
C[C@H](O)[C@H](NC(=O)[C@@H]1CCCN1C(=O)[C@H](Cc1ccc(F)cc1)NC(=O)CN)C(=O)NCC(=O)NCC(=O)O	0.20765027322404372	0.20496894409937888	0.10588235294117647	0.12048192771084337	0.20382165605095542	0.16149068322981366
C[C@H]1O[C@H](O[C@H]2[C@H](O)[C@@H](O)[C@@H](O[C@H]3[C@H](O)[C@@H](O)[C@H](O)O[C@@H]3CO)O[C@@H]2CO)[C@H](O)[C@@H](O)[C@@H]1N[C@H]1C=C(CO)[C@@H](O)[C@H](O)[C@H]1O	0.04484304932735426	0.04040404040404041	0.10497237569060773	0.10614525139664804	0.04145077720207254	0.10555555555555556
C(=C/c1ccccc1)\CN1CCN(C(c2ccccc2)c2ccccc2)CC1	0.2360248447204969	0.10256410256410256	0.05732484076433121	0.06493506493506493	0.19285714285714287	0.04430379746835443
CC[C@@H]1CN2CCc3cc(OC)c(OC)cc3[C@@H]2C[C@@H]1C[C@H]1NCCc2cc(OC)c(OC)cc21	0.08585858585858586	0.09302325581395349	0.1375	0.1320754716981132	0.08928571428571429	0.10365853658536585
Cc1nc(-c2ccccc2)cc(-c2ccc(F)cc2)c1/C=C\[C@@H]1C[C@@H](O)CC(=O)O1	0.28846153846153844	0.22535211267605634	0.15862068965517243	0.16083916083916083	0.3	0.07741935483870968
CCN[C@H](C)Cc1cccc(C(F)(F)F)c1	0.12056737588652482	0.12931034482758622	0.09649122807017543	0.10810810810810811	0.14545454545454545	0.09734513274336283
C[C@@H]1CSC[C@@H](NC(=O)CC(C)(C)C)C1	0.0472972972972973	0.06666666666666667	0.17307692307692307	0.14285714285714285	0.05128205128205128	0.11009174311926606
O=C(Nc1ccc(Br)cc1)c1cc(Br)cc(Br)c1O	0.18439716312056736	0.14754098360655737	0.072	0.07317073170731707	0.17391304347826086	0.064
C[C@H](CO)NC(=O)[C@@H]1C=C2c3cccc4[nH]cc(c34)C[C@H]2N(C)C1	0.1509433962264151	0.14705882352941177	0.13636363636363635	0.15625	0.1796875	0.12878787878787878
C[C@@H]1C[C@@H]2[C@H]3CCC4=CC(=O)C=C[C@]4(C)[C@@]3(F)[C@@H](O)C[C@]2(C)[C@@]1(O)C(=O)CO	0.09195402298850575	0.11643835616438356	0.1984732824427481	0.20155038759689922	0.1048951048951049	0.18181818181818182
CCCN(CCC)S(=O)(=O)c1ccc(C(=O)O)cc1	0.1527777777777778	0.21929824561403508	0.13675213675213677	0.1391304347826087	0.16521739130434782	0.14782608695652175
CCCCOc1ccc(OCCCN2CCOCC2)cc1	0.10625	0.0948905109489051	0.11627906976744186	0.11811023622047244	0.10687022900763359	0.1
CC[C@H](C)C(=O)O[C@H]1C[C@@H](C)C=C2C=C[C@H](C)[C@H](CC[C@@H]3C[C@@H](O)CC(=O)O3)C21	0.09550561797752809	0.12	0.7802197802197802	1.0	0.10135135135135136	0.47706422018348627
CO[C@H]1O[C@@H]2O[C@@]3(C)CC[C@H]4[C@H](C)CC[C@@H]([C@H]1C)[C@@]24OO3	0.011627906976744186	0.027972027972027972	0.13709677419354838	0.13934426229508196	0.014285714285714285	0.08527131782945736
C=C[C@@H](O)CNC[C@@H](O)COc1ccccc1C	0.1702127659574468	0.1694915254237288	0.09090909090909091	0.1016949152542373	0.22018348623853212	0.1391304347826087
CN(CCOc1ccc(C[C@H](Nc2ccccc2C(=O)c2ccccc2)C(=O)O)cc1)c1ccccn1	0.3136094674556213	0.16071428571428573	0.08620689655172414	0.0935672514619883	0.21019108280254778	0.10588235294117647
CN1CCC(=C2c3ccccc3CC(=O)c3sccc32)CC1	0.14743589743589744	0.10948905109489052	0.08148148148148149	0.08270676691729323	0.176	0.050724637681159424
CN1[C@@H]2CC[C@H]1C[C@@H](OC(c1ccccc1)c1ccccc1)C2	0.20394736842105263	0.08333333333333333	0.1111111111111111	0.12121212121212122	0.16153846153846155	0.08759124087591241
C=CCC1(C(C)CCC)C(=O)NC(=O)NC1=O	0.08843537414965986	0.10833333333333334	0.09482758620689655	0.11607142857142858	0.09401709401709402	0.10526315789473684
C=C[C@]1(O)CC[C@H]2[C@@H]3CCC4=CC(=O)CC[C@]4(C)[C@H]3CC[C@@]21C	0.040697674418604654	0.05555555555555555	0.10606060606060606	0.1076923076923077	0.05755395683453238	0.07407407407407407
O=C(CCCCCCCCC(=O)Nc1ccc(Cl)cc1)c1ccccc1	0.25	0.11643835616438356	0.08275862068965517	0.08391608391608392	0.19696969696969696	0.10638297872340426
CN1C(=O)CN=C(c2ccccc2)c2cc([N+](=O)[O-])ccc21	0.21232876712328766	0.1450381679389313	0.07462686567164178	0.07575757575757576	0.2184873949579832	0.05925925925925926
N#C[C@@]1(O)CC[C@H]2[C@@H]3CCC4=CC(=O)CC[C@]4(C)[C@H]3CC[C@@]21C	0.040697674418604654	0.04827586206896552	0.10606060606060606	0.1076923076923077	0.05	0.07407407407407407
Cc1c(C)c2c(c(C)c1O)CCC(C)(CN1CCN(c3cc(N4CCCC4)nc(N4CCCC4)n3)CC1)O2	0.06666666666666667	0.09444444444444444	0.07303370786516854	0.07386363636363637	0.06666666666666667	0.04395604395604396
C=CC1CCC[C@H](/C=C/[C@@H](O)C[C@@H](O)CC(=O)O)[C@H]1COC(=O)C(C)(C)CC	0.1656441717791411	0.22556390977443608	0.21705426356589147	0.15671641791044777	0.2153846153846154	0.2892561983471074
N#Cc1ccc(C(c2ccc(C#N)cc2)n2cncn2)cc1	0.15483870967741936	0.10948905109489052	0.03546099290780142	0.043478260869565216	0.15748031496062992	0.03571428571428571
CCCCc1nc(Cl)c(CO)n1Cc1ccc(-c2ccccc2-c2nnn[nH]2)cc1	0.22424242424242424	0.15894039735099338	0.06962025316455696	0.07051282051282051	0.2318840579710145	0.07692307692307693
CC(O)CO	0.058823529411764705	0.07608695652173914	0.03333333333333333	0.05813953488372093	0.08045977011494253	0.08235294117647059
C/C(=C\CC[C@@H](C)[C@H]1CC[C@@]2(C)C3=C(CC[C@]12C)[C@@]1(C)CC[C@H](O)C(C)(C)[C@@H]1CC3=O)C(=O)O	0.09574468085106383	0.11875	0.15333333333333332	0.16326530612244897	0.10126582278481013	0.14666666666666667
N[C@@]1(Cn2ccnn2)[C@H](C(=O)O)N2C(=O)C[C@H]2S1(=O)=O	0.06962025316455696	0.10077519379844961	0.11475409836065574	0.11666666666666667	0.07874015748031496	0.10655737704918032
C[C@H]1CC[C@H]2[C@@H](C)C(=O)O[C@@H]3O[C@]4(C)CC[C@@H]1[C@]32OO4	0.023952095808383235	0.03597122302158273	0.15	0.15254237288135594	0.02962962962962963	0.096
O=C1NC(=O)C(c2ccccc2)(c2ccccc2)N1	0.2318840579710145	0.10852713178294573	0.06201550387596899	0.06299212598425197	0.1794871794871795	0.046153846153846156
Oc1ccccc1	0.125	0.08	0.05154639175257732	0.05263157894736842	0.14444444444444443	0.052083333333333336
N=C(N)NC(=O)c1nc(Cl)c(N)nc1N	0.06944444444444445	0.09482758620689655	0.04310344827586207	0.043859649122807015	0.06086956521739131	0.043478260869565216
O=C(/C=C/c1ccc(O)c(O)c1)OCCc1ccccc1	0.19863013698630136	0.1746031746031746	0.09230769230769231	0.09375	0.26548672566371684	0.09302325581395349
CO[C@@H]1O[C@@H]2O[C@@]3(C)CC[C@H]4[C@H](C)CC[C@@H]([C@H]1C)[C@@]24OO3	0.011627906976744186	0.027972027972027972	0.13709677419354838	0.13934426229508196	0.014285714285714285	0.08527131782945736
N[C@H](O)[C@H](O)c1ccccc1	0.16	0.12380952380952381	0.04672897196261682	0.057692307692307696	0.18947368421052632	0.09900990099009901
N[C@@H](CSC(=S)NCc1ccccc1)C(=O)O	0.17391304347826086	0.125	0.08403361344537816	0.09482758620689655	0.18181818181818182	0.11304347826086956
C[C@@H](N)[C@H]1CC[C@H](C(=O)Nc2ccncc2)CC1	0.11409395973154363	0.112	0.10833333333333334	0.12931034482758622	0.10743801652892562	0.1092436974789916
CCN(CC)CCOCCC1=CC2CCC1C2(C)C	0.05	0.06818181818181818	0.13445378151260504	0.13675213675213677	0.046153846153846156	0.13559322033898305
CCCNC(=O)NS(=O)(=O)c1ccc(Cl)cc1	0.1258741258741259	0.18584070796460178	0.11304347826086956	0.11504424778761062	0.1415929203539823	0.10434782608695652
O=[N+]([O-])c1cc([As](=O)(O)O)ccc1O	0.09420289855072464	0.11711711711711711	0.07272727272727272	0.07407407407407407	0.11214953271028037	0.08333333333333333
CCCC(=O)Nc1ccc(OCC(O)CNC(C)C)c(C(C)=O)c1	0.2	0.1953125	0.1484375	0.1693548387096774	0.1746031746031746	0.2066115702479339
C[C@H](c1ccc(NC(=O)O)cc1)C(=O)O	0.20155038759689922	0.18518518518518517	0.0990990990990991	0.12149532710280374	0.18269230769230768	0.1523809523809524
O=C([C@H](CO)c1ccc(O)c(O)c1)C(=O)O	0.145985401459854	0.16071428571428573	0.09734513274336283	0.10909090909090909	0.1574074074074074	0.16037735849056603
C[C@H](CCC(=O)O)[C@H]1CC[C@H]2[C@@H]3[C@H](O)C[C@@H]4C[C@H](O)CC[C@]4(C)[C@H]3C[C@H](O)[C@]12C	0.08379888268156424	0.09868421052631579	0.16666666666666666	0.1865671641791045	0.0945945945945946	0.18518518518518517
CCn1cc(C(=O)O)c(=O)c2cc(F)c(N3CCNCC3)cc21	0.12578616352201258	0.14285714285714285	0.13178294573643412	0.13385826771653545	0.16666666666666666	0.10687022900763359
N[C@H](CCC(=O)N[C@@H](CSSC[C@H](NC(=O)CC[C@H](N)C(=O)O)C(=O)NCC(=O)O)C(=O)NCC(=O)O)C(=O)O	0.09950248756218906	0.08379888268156424	0.044444444444444446	0.05084745762711865	0.07386363636363637	0.12650602409638553
CCC[C@@H]1CCC[C@H](/C=C/[C@@H](O)C[C@@H](O)CC(=O)O)[C@H]1COC(=O)C(C)(C)CC	0.16265060240963855	0.22962962962962963	0.23076923076923078	0.17037037037037037	0.21052631578947367	0.30327868852459017
Nc1nc(N)nc(NC2CC2)n1	0.027777777777777776	0.06140350877192982	0.045454545454545456	0.046296296296296294	0.02654867256637168	0.02702702702702703
C[C@H](N)C(=O)N[C@@H]1CC[C@H]1C(=O)N[C@@H](CC(=O)O)C(=O)NCC(=O)NCC(=O)O	0.11627906976744186	0.11486486486486487	0.08904109589041095	0.1056338028169014	0.10344827586206896	0.16176470588235295
CC[C@@H](CO)NC(=O)[C@@H]1C=C2c3cccc4[nH]cc(c34)C[C@H]2N(C)C1	0.14814814814814814	0.14388489208633093	0.15037593984962405	0.17054263565891473	0.17557251908396945	0.14285714285714285
CC1=C(/C=C/C(C)=C/C=C/C(C)=C\C(=O)O)C(C)(C)CCC1	0.06097560975609756	0.10526315789473684	0.11023622047244094	0.10317460317460317	0.09230769230769231	0.08527131782945736
CCOc1ccc(NC(C)=O)cc1	0.15267175572519084	0.14814814814814814	0.12380952380952381	0.1262135922330097	0.1553398058252427	0.11428571428571428
CC(C)c1nc(-c2ccc(F)cc2)nc(-c2ccc(F)cc2)c1/C=C/[C@@H]1C[C@@H](O)CC(=O)O1	0.25301204819277107	0.34074074074074073	0.15894039735099338	0.17687074829931973	0.2846715328467153	0.09433962264150944
Cn1nc([N+](=O)[O-])n1C	0.03759398496240601	0.04716981132075472	0.039603960396039604	0.04040404040404041	0.04950495049504951	0.04
COc1cccc(Sc2c(/C=C/[C@@H]3C[C@@H](O)CC(=O)O3)c(C3CC3)nc3ccc(F)cc23)c1	0.14835164835164835	0.17419354838709677	0.17333333333333334	0.17567567567567569	0.19594594594594594	0.08695652173913043
CCOC(=O)C1=C(C)NC(C)=C(C(=O)OCC)C1c1ccccc1/C=C/C(=O)OC(C)(C)C	0.14606741573033707	0.17218543046357615	0.1476510067114094	0.11920529801324503	0.1780821917808219	0.11842105263157894
Cc1cccc(Nc2ccccc2C(=O)O)c1C	0.21323529411764705	0.1694915254237288	0.09090909090909091	0.09243697478991597	0.25471698113207547	0.09166666666666666
CCCC/C=C/CC/C=C\CCCCCCCC(=O)O	0.06832298136645963	0.08208955223880597	0.06923076923076923	0.0703125	0.08527131782945736	0.104
O=C(O)CCCC[C@@H]1CCSS1	0.07194244604316546	0.07017543859649122	0.10476190476190476	0.10679611650485436	0.07339449541284404	0.12745098039215685
C=C(C)[C@@H]1[C@H]2OC(=O)[C@@H]1[C@]1(O)C[C@H]3O[C@]34C(=O)O[C@H]2[C@]14C	0.04878048780487805	0.058394160583941604	0.13934426229508196	0.14166666666666666	0.05263157894736842	0.104
O=c1cc(-c2ccccc2)oc2c1ccc1ccccc12	0.2826086956521739	0.11940298507462686	0.058823529411764705	0.05970149253731343	0.23931623931623933	0.036231884057971016
COC(=O)Nc1nc2cc(Sc3ccccc3)ccc2[nH]1	0.19727891156462585	0.14615384615384616	0.07518796992481203	0.07633587786259542	0.21008403361344538	0.06766917293233082
Cc1cnc(CNC(=O)c2c(-c3ccccc3)c(-c3ccc(F)cc3)c(CC[C@@H](O)C[C@@H](O)CC(=O)[O-])n2C(C)C)[nH]1	0.48717948717948717	0.2893081761006289	0.08743169398907104	0.1005586592178771	0.41843971631205673	0.2073170731707317
CC1(C)S[C@@H]2[C@H](NC(=O)[C@H](N)c3ccc(O)cc3)C(=O)N2[C@H]1C(=O)O	0.1592356687898089	0.16541353383458646	0.12030075187969924	0.13076923076923078	0.16279069767441862	0.14728682170542637
CCN1CCC[C@H]1CNC(=O)c1cc(S(N)(=O)=O)ccc1OC	0.11949685534591195	0.15267175572519084	0.15079365079365079	0.1532258064516129	0.12307692307692308	0.125
CCCCCCCCC#CC#C/C=C\CCCC(=O)O	0.06832298136645963	0.08208955223880597	0.06923076923076923	0.0703125	0.08527131782945736	0.104
