# Supplementary material for: Transformer-Decoder GPT Models for Generating Virtual Screening Libraries of HMG-Coenzyme A Reductase Inhibitors: Effects of Temperature, Prompt Length, and Transfer-Learning Strategies
Source: J Chem Inf Model. 2024 Nov 7;64(22):8464–80. doi: 10.1021/acs.jcim.4c01309 (PMC11600504; doi:10.1021/acs.jcim.4c01309)
Supplement: Supplementary file 3 — ci4c01309_si_003.zip [file ci4c01309_si_003.zip › Datasets/xfer_Learning_files/1XA5K6S_model_gen_ic50_results/1XA5K6S_Refined_Statin_similarity_0p5.csv]

Generated Molecule	atorvastatin	rosuvastatin	simvatstatin	lovastatin	fluvastatin	pravastatin
CC(=O)O[C@H]1C[C@@H]2CC[C@@H]3[C@H](CC[C@@]4(C)[C@H]3C[C@H]([N+]3(C)CCCCCCCC3)[C@@H]4OC(C)=O)[C@@]2(C)C=CC[C@@H]1O	0.05092592592592592	0.0582010582010582	0.1686746987951807	0.16363636363636364	0.0427807486631016	0.13529411764705881
CS(=O)(=O)Nc1ccc([N+](=O)[O-])cc1Oc1ccccc1	0.17687074829931973	0.15873015873015872	0.06870229007633588	0.06976744186046512	0.18487394957983194	0.061068702290076333
CCCCNc1ccc(C(=O)OCCN(C)C)cc1	0.14285714285714285	0.1652892561983471	0.13445378151260504	0.13675213675213677	0.14285714285714285	0.1452991452991453
COc1ccc(CCNC(=O)c2c(-c3ccccc3)c(-c3ccc(F)cc3)c(CC[C@@H](O)C[C@@H](O)CC(=O)[O-])n2C(C)C)cc1	0.50625	0.26627218934911245	0.08900523560209424	0.10160427807486631	0.3933333333333333	0.20348837209302326
CC(C)Oc1ccc2c(=O)c(-c3ccccc3)coc2c1	0.24113475177304963	0.16535433070866143	0.08396946564885496	0.10236220472440945	0.26548672566371684	0.07633587786259542
CCO[P@H](=O)NC(=O)CO	0.06818181818181818	0.07547169811320754	0.10204081632653061	0.10416666666666667	0.06862745098039216	0.10309278350515463
O=C(CCCCCCCC(=O)O)c1ccccc1	0.19424460431654678	0.13008130081300814	0.09917355371900827	0.10084033613445378	0.17543859649122806	0.15789473684210525
COc1cc(CNC(=O)CCCC/C=C/C(C)C)ccc1O	0.14285714285714285	0.18253968253968253	0.12598425196850394	0.14634146341463414	0.18032786885245902	0.15447154471544716
O=C(CCCCCCCCC(=O)Nc1ccc(Br)cc1)c1ccc(Br)cc1	0.21518987341772153	0.12244897959183673	0.08163265306122448	0.08275862068965517	0.1678832116788321	0.1048951048951049
C#CCCN(C)C(=O)N[C@H]1C[C@@H]2[C@@H]3CCC=C4C(=O)C=C[C@]4(C)[C@H]3CC[C@@]21C	0.0782122905027933	0.10666666666666667	0.17647058823529413	0.1791044776119403	0.08053691275167785	0.14388489208633093
C=CC[S@](=O)NC(=O)Nc1ccc(N)cc1	0.1357142857142857	0.13793103448275862	0.08620689655172414	0.08771929824561403	0.13392857142857142	0.07758620689655173
Nc1nc(F)nc2c1ncn2[C@@H]1O[C@H](CO)[C@@H](O)[C@@H]1O	0.0759493670886076	0.1171875	0.0873015873015873	0.08870967741935484	0.09523809523809523	0.088
O=C(O)COC(=O)Cc1ccccc1Nc1c(Cl)cccc1Cl	0.22602739726027396	0.16923076923076924	0.09774436090225563	0.09923664122137404	0.23529411764705882	0.12403100775193798
C=C[C@]1(O)C[C@H]2[C@@H]3CCC4=CCC(=O)CC[C@]4(C)[C@H]3CC[C@@]21C	0.040697674418604654	0.05555555555555555	0.10606060606060606	0.1076923076923077	0.05755395683453238	0.07407407407407407
ClP(Cl)(Cl)Cl	0.0	0.0	0.0	0.0	0.0	0.0
CCN(CC)CCOCCC1=CCC2C1C2(C)C	0.050955414012738856	0.06976744186046512	0.11864406779661017	0.1206896551724138	0.047244094488188976	0.12931034482758622
COOC(=O)C1=C(C)NC(C)=C(C(=O)OC)C1c1cccc(Cl)c1Cl	0.13043478260869565	0.13970588235294118	0.11194029850746269	0.11363636363636363	0.12781954887218044	0.11278195488721804
C=C[C@@]1(O)C[C@H]2[C@@H]3CCC4=CCC(=O)CC[C@]4(C)[C@H]3CC[C@@]21C	0.040697674418604654	0.05555555555555555	0.10606060606060606	0.1076923076923077	0.05755395683453238	0.07407407407407407
COCCCCCCCCCCCCCCCC(=O)O	0.06832298136645963	0.0661764705882353	0.06923076923076923	0.0703125	0.06870229007633588	0.104
C[C@@H]1CN(c2c(F)c(N)c3c(=O)c(C(=O)O)cn(C4CC4)c3c2F)C[C@H](C)N1	0.11764705882352941	0.11643835616438356	0.13768115942028986	0.13970588235294118	0.12056737588652482	0.10638297872340426
CC/C=C\CCC(=O)N(CC(=O)O)c1cccc(Cl)c1	0.1564625850340136	0.1721311475409836	0.12295081967213115	0.125	0.1694915254237288	0.1623931623931624
C/N=C/C(=O)N(CC)c1ccccc1C	0.13043478260869565	0.15178571428571427	0.11818181818181818	0.12037037037037036	0.18095238095238095	0.10909090909090909
CCCCn1cncn1	0.06015037593984962	0.06542056074766354	0.06930693069306931	0.0707070707070707	0.05825242718446602	0.07
O=P(O)(O)C(O)(Cc1ccncc1)P(=O)(O)O	0.08904109589041095	0.11864406779661017	0.07692307692307693	0.06896551724137931	0.10434782608695652	0.09649122807017543
COCCOc1ccc(CC2CCCC2)cc1	0.09271523178807947	0.104	0.11864406779661017	0.1206896551724138	0.10833333333333334	0.09166666666666666
CC1=Nc2ccc(Cl)cc2S(=O)(=O)N1	0.0851063829787234	0.11504424778761062	0.07142857142857142	0.07272727272727272	0.1	0.0625
CCC[C@@H]1C[C@@H](C(=O)N[C@@H]([C@H]2O[C@H](SC)[C@H](O)[C@@H](O)[C@H]2O)[C@H](C)Cl)N(C)C1	0.0872093023255814	0.10344827586206896	0.18461538461538463	0.20634920634920634	0.09929078014184398	0.18604651162790697
COc1ccccc1OCCNCC(O)COc1cccc2[nH]c3ccccc3c12	0.26875	0.13548387096774195	0.06918238993710692	0.07692307692307693	0.2391304347826087	0.09032258064516129
CC(C)n1c(CC[C@@H](O)C[C@@H](O)CC(=O)[O-])c(-c2ccc(F)cc2)c(-c2ccccc2)c1C(=O)NCc1cccc(C(N)=O)c1	0.5189873417721519	0.26785714285714285	0.078125	0.09042553191489362	0.3959731543624161	0.1907514450867052
C=CC[C@@]1(O)C[C@H]2[C@@H]3CCC4=CC(=O)CC[C@]4(C)[C@H]3CC[C@@]21C	0.04678362573099415	0.06293706293706294	0.11450381679389313	0.11627906976744186	0.06521739130434782	0.08208955223880597
CSc1ccc(/C=C2/C(C)=C(CC(=O)O)c3cc(F)ccc32)cc1	0.22972972972972974	0.2204724409448819	0.08759124087591241	0.08888888888888889	0.28205128205128205	0.0962962962962963
NC(=O)N1c2ccccc2CC=Cc2ccccc21	0.21428571428571427	0.1171875	0.07874015748031496	0.08	0.21052631578947367	0.07086614173228346
COc1ccc2cc3[n+](cc2c1OC)CCc1cc2c(cc1-3)OCO2.[Cl-]	0.10526315789473684	0.0945945945945946	0.08333333333333333	0.08450704225352113	0.12142857142857143	0.05442176870748299
O=CN1CCN(CCCN2c3ccccc3Sc3ccc(C(F)(F)F)cc32)CC1	0.15789473684210525	0.11764705882352941	0.08552631578947369	0.07947019867549669	0.18571428571428572	0.05806451612903226
CCO[C@]1(O)CC[C@H]2[C@@H]3CCC4=CC(=O)CC[C@]4(C)[C@H]3CC[C@@]21C	0.04597701149425287	0.06164383561643835	0.13740458015267176	0.13953488372093023	0.056338028169014086	0.1044776119402985
N[C@@H](Cc1ccccc1)C(=O)O	0.16535433070866143	0.1308411214953271	0.08490566037735849	0.0970873786407767	0.1958762886597938	0.10679611650485436
CC/C=C\C/C=C\CCCCCCCCC(=O)O	0.07096774193548387	0.0859375	0.07258064516129033	0.07377049180327869	0.08943089430894309	0.1092436974789916
CC(C)c1cc(-c2ccccc2)nc(-c2ccc(F)cc2)c1CCC1C[C@@H](O)CC(=O)O1	0.33766233766233766	0.2605633802816901	0.21830985915492956	0.2391304347826087	0.3181818181818182	0.11688311688311688
CC/C=C\C[C@@H]1C(=O)C(C)C(=O)O[C@H]1CC(=O)O	0.09395973154362416	0.13333333333333333	0.18181818181818182	0.18518518518518517	0.11965811965811966	0.16216216216216217
C=CCN1CC[C@]23c4c5ccc(O)c4O[C@H]2/C(=N/N=C2\CC[C@@]4(O)[C@H]6Cc7ccc(O)c8c7[C@@]4(CCN6CC=C)[C@H]2O8)CC[C@@]3(O)[C@H]1C5	0.09523809523809523	0.1024390243902439	0.0891089108910891	0.09	0.11055276381909548	0.07352941176470588
CN(C)CCC=C1c2ccccc2CCc2ccccc21	0.19727891156462585	0.15503875968992248	0.08333333333333333	0.08461538461538462	0.22033898305084745	0.06766917293233082
CN(C)c1nc(C(C)(C)C)cc(-c2ccc(F)cc2)c1/C=C/[C@@H]1C[C@@H](O)CC(=O)O1	0.17261904761904762	0.2781954887218045	0.22388059701492538	0.19117647058823528	0.23134328358208955	0.09395973154362416
CCN1c2ccccc2CC1	0.11363636363636363	0.09090909090909091	0.09615384615384616	0.09803921568627451	0.15	0.0761904761904762
N[C@@H]1CC[C@H](C(=O)O)CC[C@H]1O	0.0425531914893617	0.05263157894736842	0.10679611650485436	0.10891089108910891	0.05504587155963303	0.10784313725490197
c1ncc2[nH]c(-c3cscn3)nc2c1	0.06802721088435375	0.1016949152542373	0.04201680672268908	0.042735042735042736	0.08695652173913043	0.03361344537815126
Clc1c(Cl)cc(Cl)c(NCC#CI)c1	0.05517241379310345	0.058823529411764705	0.043478260869565216	0.04424778761061947	0.06140350877192982	0.034782608695652174
C[C@@H](O)[C@H](NC(=O)[C@@H]1CCCN1C(=O)[C@H](Cc1ccc(F)cc1)NC(=O)CN)C(=O)NCC(=O)NCC(=O)NCC(=O)[C@H](C)C(=O)NC(=O)	0.17535545023696683	0.17553191489361702	0.09693877551020408	0.109375	0.17391304347826086	0.13227513227513227
Cc1ccc(NS(=O)(=O)c2ccc(N)cc2)nc(NC(=O)c2ccccc2)s1	0.2356687898089172	0.16783216783216784	0.06622516556291391	0.06711409395973154	0.208955223880597	0.059602649006622516
CC(C)C[C@H](N)C(=O)N1CCC[C@H]1C(=O)N[C@@H](Cc1ccc(O)cc1)C(=O)N1CCC[C@H]1C(=O)O	0.17222222222222222	0.1794871794871795	0.11949685534591195	0.13548387096774195	0.17763157894736842	0.16447368421052633
CNCCc1ccccn1	0.09923664122137404	0.09345794392523364	0.0673076923076923	0.06862745098039216	0.12	0.06796116504854369
NCOc1ccc(C(=O)O)cc1	0.12121212121212122	0.1523809523809524	0.10576923076923077	0.10784313725490197	0.16	0.10679611650485436
CN1Cc2ccccc2CC1	0.10526315789473684	0.08108108108108109	0.08571428571428572	0.08737864077669903	0.13861386138613863	0.056074766355140186
CCC(C)C(C(=O)OCC[N+](C)(CC)CC)c1ccccc1.[Br-]	0.17333333333333334	0.14615384615384616	0.1349206349206349	0.1652892561983471	0.18032786885245902	0.18333333333333332
COCCc1ccccc1-c1nc2[nH]nnc2c(=O)[nH]1	0.13071895424836602	0.14960629921259844	0.08527131782945736	0.08661417322834646	0.1652892561983471	0.06923076923076923
CSc1nc(C)c(OC(C)=O)cc1O	0.07801418439716312	0.12612612612612611	0.10185185185185185	0.10377358490566038	0.10091743119266056	0.09259259259259259
C[C@H](C(=O)O)c1ccc2oc(-c3ccc(F)cc3)nc2c1	0.2608695652173913	0.2894736842105263	0.08461538461538462	0.10317460317460317	0.33962264150943394	0.09375
Nc1nc2c(ncn2COCCO)c(=O)[nH]1	0.0738255033557047	0.09917355371900827	0.08547008547008547	0.08695652173913043	0.0847457627118644	0.06779661016949153
CC/C=C\CCC#CC	0.037037037037037035	0.056074766355140186	0.0594059405940594	0.06060606060606061	0.058823529411764705	0.06
CN1CCN(CCCN2c3ccccc3Sc3ccc(C(F)(F)F)cc32)CC1	0.16071428571428573	0.11258278145695365	0.087248322147651	0.08108108108108109	0.18115942028985507	0.05921052631578947
N[C@H](CO)[C@H](O)[C@H](CO)NC(=O)CO	0.10218978102189781	0.10714285714285714	0.06306306306306306	0.07407407407407407	0.11214953271028037	0.13592233009708737
CC[C@@H]1[C@@H]2C[C@H]3[C@@H]4N(C)c5ccccc5[C@]45C[C@@H]([C@@H]2[C@H]5O)N3[C@@H]1O	0.10909090909090909	0.09090909090909091	0.171875	0.1746031746031746	0.13533834586466165	0.14615384615384616
CC(C)c1nc(-c2ccc(F)cc2)nc(-c2ccccc2)c1/C=C/[C@@H]1C[C@@H](O)CC(=O)O1	0.31210191082802546	0.3458646616541353	0.1610738255033557	0.1793103448275862	0.3282442748091603	0.09554140127388536
CCn1cc(C(=O)O)c(=O)c2cc(F)c(N3CCNCC3)nc21	0.11875	0.15151515151515152	0.12307692307692308	0.125	0.1484375	0.09848484848484848
N[C@H]1CO[C@H](O[C@H]2[C@H](O)[C@@H](O[C@@H]3[C@@H](O)[C@H](N)C[C@H](N)[C@H]3O[C@H]3O[C@H](CN)[C@@H](O)[C@H](O)[C@@H]3N)[C@H]2N)[C@H](O)[C@@H](O)[C@@H]1O	0.01834862385321101	0.020942408376963352	0.08620689655172414	0.0872093023255814	0.021505376344086023	0.08045977011494253
C[C@]12CC[C@@H]3c4ccc(O)cc4CC[C@H]3[C@@H]1CC[C@@H]2O	0.06832298136645963	0.08208955223880597	0.12096774193548387	0.12295081967213115	0.08527131782945736	0.104
C=CC1CCC[C@H](/C=C/[C@@H](O)C[C@@H](O)CC(=O)O)[C@H]1COC(=O)C(C)(C)CC	0.1656441717791411	0.22556390977443608	0.21705426356589147	0.15671641791044777	0.2153846153846154	0.2892561983471074
C[C@H]1C=CC[C@H](COC(=O)C(C)(C)C)[C@H]1CCC(O)CC(O)CC(=O)O	0.2185430463576159	0.2076923076923077	0.23770491803278687	0.21138211382113822	0.1875	0.47058823529411764
CC#Cc1ccc(C(C)(C)C)cc1	0.08695652173913043	0.12844036697247707	0.11428571428571428	0.08490566037735849	0.11320754716981132	0.06422018348623854
Nc1[nH]cnc1S	0.022900763358778626	0.038834951456310676	0.030612244897959183	0.03125	0.030303030303030304	0.02040816326530612
CN[C@@]1(O)C(=O)N2CCC[C@H]2S1(=O)=O	0.04827586206896552	0.05042016806722689	0.09174311926605505	0.09345794392523364	0.043478260869565216	0.06306306306306306
S=C(c1ccccc1)N1CCCC(Cc2ccccc2)CC1	0.2080536912751678	0.0851063829787234	0.08088235294117647	0.08208955223880597	0.16535433070866143	0.057971014492753624
OCc1ccccc1	0.13114754098360656	0.08823529411764706	0.06060606060606061	0.061855670103092786	0.15217391304347827	0.061224489795918366
CC[C@H](O)C(=O)O[C@H]1C[C@@H](C)C=C2C=C[C@H](C)[C@H](CC[C@@H](O)C[C@@H](O)CC(=O)[O-])[C@H]21	0.1951219512195122	0.1736111111111111	0.4051724137931034	0.4636363636363636	0.16312056737588654	0.6875
C[C@H](NC(C)(C)C)C(=O)c1cccc(Cl)c1	0.12142857142857143	0.1504424778761062	0.13761467889908258	0.12962962962962962	0.14678899082568808	0.10810810810810811
CC(=O)Nc1ccccc1C(=O)N[C@@H](CC)C(=O)N1CCC[C@H]1C(=O)O	0.17721518987341772	0.1357142857142857	0.13333333333333333	0.15267175572519084	0.16666666666666666	0.15151515151515152
N[C@H](C=O)N[C@@H](Cc1ccccc1)C(=O)N1CCC[C@H]1C(=O)N[C@@H](CC(=O)O)C(=O)NCC(=O)NCC(=O)O	0.18716577540106952	0.14035087719298245	0.09248554913294797	0.1	0.1728395061728395	0.15337423312883436
CNCC[C@H](C)COc1ccc(C(=O)O)cc1	0.17391304347826086	0.18421052631578946	0.13157894736842105	0.15454545454545454	0.1926605504587156	0.16363636363636364
C[C@H]1C=C2C=C[C@H](C)[C@H](CC[C@@H]3C[C@@H](O[Si](C)(C)C(C)(C)C)CC(=O)O3)[C@H]2[C@@H](OC(=O)NCCCCCCC(=O)NO)C1	0.08878504672897196	0.08994708994708994	0.5267175572519084	0.48872180451127817	0.06914893617021277	0.2922077922077922
CC[C@@H](F)[C@H](O)CO[C@H](C)CO	0.09774436090225563	0.11214953271028037	0.0761904761904762	0.11	0.11764705882352941	0.15463917525773196
CC#CC(=O)Nc1ccc(N)cc1	0.13533834586466165	0.12727272727272726	0.08256880733944955	0.08411214953271028	0.13333333333333333	0.07339449541284404
CCOC(=O)C1=C(C)NC(C)=C(C(=O)OCCC(C)C)C1c1cccc([N+](=O)[O-])c1	0.16666666666666666	0.18181818181818182	0.13986013986013987	0.15	0.16312056737588654	0.15714285714285714
N[C@H](C(=O)O)c1ccccc1	0.16	0.12380952380952381	0.07692307692307693	0.0891089108910891	0.18947368421052632	0.09900990099009901
CSc1ccc2c(c1)N(CCC1CCCCN1C)c1ccccc1S2	0.16049382716049382	0.11805555555555555	0.09929078014184398	0.10071942446043165	0.19083969465648856	0.07692307692307693
CC/C=C\CCC[C@@H]1C[C@@H]2CC[C@@](C)(OC)CC(=O)N1CCC[C@H]1C[C@@H](O)CC(=O)N[C@@H]2C(=O)CC[C@]1(C)O	0.06698564593301436	0.08888888888888889	0.1875	0.189873417721519	0.07303370786516854	0.13855421686746988
CC/C=C\C[C@@H]1C[C@@H](C)C(=O)N(CC)C(=O)N[C@@H](CCC(=O)O)C(=O)N1CCC	0.10285714285714286	0.1292517006802721	0.1678832116788321	0.17037037037037037	0.1103448275862069	0.17777777777777778
COOC#COc1ccc(C(F)(F)F)cc1	0.08163265306122448	0.1	0.06779661016949153	0.05982905982905983	0.10434782608695652	0.05042016806722689
CNCCN1CCCC1CC(=O)c1cc(S(N)(=O)=O)ccc1C	0.12658227848101267	0.15267175572519084	0.14173228346456693	0.144	0.12307692307692308	0.11627906976744186
O=CN1CCN(CCCN2c3ccccc3Sc3ccc(Cl)cc32)CC1	0.15757575757575756	0.11564625850340136	0.0821917808219178	0.08333333333333333	0.1865671641791045	0.060810810810810814
CNC[C@@H](O)Cc1ccccc1	0.1732283464566929	0.12962962962962962	0.07407407407407407	0.08571428571428572	0.19387755102040816	0.10576923076923077
CC#CC(=O)N1CCCC[C@@H]1C(=O)c1ccccc1	0.14965986394557823	0.09230769230769231	0.10569105691056911	0.10743801652892562	0.14166666666666666	0.10655737704918032
CC(=C)N[C@@H]1[C@H](OC(C)=O)C[C@@H]2C=C[C@H](C)[C@H]21	0.05921052631578947	0.06349206349206349	0.19626168224299065	0.2	0.05737704918032787	0.20952380952380953
N=C(N)NCCN1CCCCCCC1	0.040268456375838924	0.024	0.05172413793103448	0.05263157894736842	0.03361344537815126	0.03418803418803419
CSc1nc(C)c(Cl)c(Cl)c1C	0.050359712230215826	0.09174311926605505	0.046296296296296294	0.04716981132075472	0.06542056074766354	0.037037037037037035
CC[C@@H](C)[C@H](N)C(=O)N[C@@H](C)C(=O)N[C@H](C(=O)N[C@@H](CCC(=O)O)C(=O)O)C(C)C	0.12941176470588237	0.13793103448275862	0.09655172413793103	0.11347517730496454	0.1111111111111111	0.17037037037037037
Cc1ccc(NC(=O)c2ccc(CN3CCCC3)cc2)cc1	0.21768707482993196	0.1259259259259259	0.09774436090225563	0.09923664122137404	0.1951219512195122	0.07407407407407407
CCN[C@@H](C)Cc1ccccc1	0.1640625	0.11926605504587157	0.08411214953271028	0.10679611650485436	0.18181818181818182	0.10576923076923077
N=CC(=O)Nc1ccc(O)c(OCCNCCOCC(C)CCCC)c1	0.14634146341463414	0.13380281690140844	0.11510791366906475	0.13333333333333333	0.1386861313868613	0.14925373134328357
CC/C=C\CCC(=O)NC(CC)CC#CC	0.07432432432432433	0.09090909090909091	0.08620689655172414	0.10714285714285714	0.08547008547008547	0.12612612612612611
O=C(O)CO	0.06779661016949153	0.08791208791208792	0.056818181818181816	0.05813953488372093	0.09302325581395349	0.09523809523809523
CC(C)c1cc(-c2ccc(F)cc2)c(-c2ccc(F)cc2)n1/C=C/[C@@H](O)C[C@@H](O)CC(=O)O	0.4405594405594406	0.4435483870967742	0.08125	0.09615384615384616	0.5398230088495575	0.19444444444444445
CC(C)c1c(-c2ccc(F)cc2)nc(-c2ccccc2)n1/C=C/[C@@H](O)C[C@@H](O)CC(=O)O	0.5	0.5	0.08227848101265822	0.09740259740259741	0.6074766355140186	0.19718309859154928
COc1ccc(CCNC(=O)c2c(-c3ccccc3)c(-c3cccc(F)c3)c(CC[C@@H](O)C[C@@H](O)CC(=O)[O-])n2C(C)C)cc1	0.4695121951219512	0.22988505747126436	0.08900523560209424	0.10160427807486631	0.34838709677419355	0.20348837209302326
C#Cc1ccc(CNC(=O)O[C@H]2C[C@@H](C)C=C3C=C[C@H](C)[C@H](CC[C@@H]4C[C@@H](O[Si](C)(C)C(C)(C)C)CC(=O)O4)[C@H]32)cc1	0.12135922330097088	0.12087912087912088	0.5230769230769231	0.48484848484848486	0.12429378531073447	0.25477707006369427
COC[C@@]1(O)C[C@H]2[C@@H]3CCC4=CC(=O)C=C[C@]4(C)[C@@]3(F)[C@@H](O)C[C@]2(O)[C@H]1C	0.07428571428571429	0.09523809523809523	0.17424242424242425	0.17692307692307693	0.09090909090909091	0.15789473684210525
CC/C=C\C[C@@H]1C(=O)C(C)C(=O)N(CC)C(=O)N1CCC[C@H]1C(=O)N[C@@H](CCCC)C[C@H]1C(=O)O	0.09375	0.11585365853658537	0.17218543046357615	0.174496644295302	0.09876543209876543	0.16556291390728478
C=C[C@H]1CC[C@H](C)C[C@H](/C=C/[C@@H](O)C[C@@H](O)CC(=O)O)[C@H]1C	0.14473684210526316	0.23529411764705882	0.14634146341463414	0.15833333333333333	0.24561403508771928	0.26126126126126126
NCCc1ccc(CCNC(C)C)cc1	0.145985401459854	0.1504424778761062	0.08771929824561403	0.10909090909090909	0.1574074074074074	0.10810810810810811
CC/C=C\C[C@@H]1C(=O)C(C)C(=O)N(CC)C1	0.06756756756756757	0.09166666666666666	0.14678899082568808	0.14953271028037382	0.08620689655172414	0.12727272727272726
N[C@H](Cc1ccc(F)cc1)C(=O)O	0.18110236220472442	0.23	0.09345794392523364	0.10576923076923077	0.24210526315789474	0.10476190476190476
O=C(O)CCC[C@@H](O)Cc1ccccc1	0.2265625	0.17117117117117117	0.09734513274336283	0.10909090909090909	0.2376237623762376	0.18269230769230768
C[C@@H]1C[C@@]2(C)[C@H](OC(=O)CO)[C@@]3(C)C(=O)C(=O)C(=O)[C@@H]3[C@@H](O)C[C@H](O)[C@@]21C	0.0755813953488372	0.11267605633802817	0.1968503937007874	0.2	0.0851063829787234	0.1796875
CCO[C@@]1(O)C[C@H]2[C@@H]3CCC4=CCC(=O)CC[C@]4(C)[C@H]3CC[C@@]21C	0.04597701149425287	0.06164383561643835	0.13740458015267176	0.13953488372093023	0.056338028169014086	0.1044776119402985
C=C[C@H]1C[C@@H](C)CC[C@H](C)CC(=O)OC(=O)O[C@H](C)C1C	0.03636363636363636	0.06666666666666667	0.21052631578947367	0.21428571428571427	0.045112781954887216	0.11382113821138211
CC[C@H](N)C(=O)O[C@H]1C[C@@H](C)C=C2C=C[C@H](C)[C@H](CC[C@@H](O)C[C@@H](O)CC(=O)NO)[C@H]21	0.19879518072289157	0.17006802721088435	0.3949579831932773	0.45132743362831856	0.1597222222222222	0.6666666666666666
N#CCOc1ccccc1	0.11627906976744186	0.07339449541284404	0.05714285714285714	0.05825242718446602	0.13131313131313133	0.057692307692307696
Nc1nonc1S	0.015151515151515152	0.038834951456310676	0.030612244897959183	0.03125	0.02	0.010101010101010102
CO[C@]1(NC(=O)CSCC#N)C(=O)N2C(C(=O)O)=C(CSc3nnnn3C)CS[C@@H]21	0.10614525139664804	0.11038961038961038	0.10738255033557047	0.10884353741496598	0.09210526315789473	0.11564625850340136
CN1Cc2ccccc2Sc2ccc(Cl)cc21	0.15492957746478872	0.11382113821138211	0.056451612903225805	0.05737704918032787	0.2	0.04838709677419355
COCCCCCCCCCCCCCCCC(=O)NCCC(=O)NC(=O)c1ccc(C)cc1	0.1276595744680851	0.1144578313253012	0.09146341463414634	0.09259259259259259	0.10429447852760736	0.1125
COC[C@@H](O)[C@@H]1[C@H]2C[C@H]3[C@H]4CCC5=CC(=O)C=C[C@]5(C)[C@H]4[C@@H](O)C[C@]3(C)[C@]2(C(=O)CO)O1	0.0972972972972973	0.12101910828025478	0.21428571428571427	0.22627737226277372	0.11038961038961038	0.19858156028368795
O=C(O)C[C@H](O)C[C@H](O)/C=C/n1c(C(F)(F)F)nc(-c2ccc(F)cc2)c1-c1ccc(F)cc1	0.3684210526315789	0.4140625	0.0736196319018405	0.07453416149068323	0.4666666666666667	0.16
CC(C)c1cc(-c2cccc(Br)c2)c(-c2ccc(F)cc2)n1/C=C/[C@@H](O)C[C@@H](O)CC(=O)O	0.4405594405594406	0.4435483870967742	0.08125	0.09615384615384616	0.5535714285714286	0.19444444444444445
Cc1onc(-c2ccccc2Cl)c1C(=O)N[C@@H]1C(=O)N2[C@@H]1SC(C)(C)[C@@H]2C(=O)O	0.18292682926829268	0.16783216783216784	0.1258741258741259	0.1276595744680851	0.17391304347826086	0.1267605633802817
O=C([C@H](CO)CCN1CCCC1)CCC(=O)NCC[C@H]1C(=O)NCC(=O)NCC1	0.1005586592178771	0.06918238993710692	0.10810810810810811	0.11724137931034483	0.06451612903225806	0.12413793103448276
CCCCCCCCC#CC#CCCCCC(=O)O	0.06962025316455696	0.06766917293233082	0.07086614173228346	0.072	0.0703125	0.10655737704918032
C[C@@](O)(CS(=O)(=O)c1ccc(F)cc1)C(=O)Nc1ccc(C#N)c(C(F)(F)F)c1	0.21518987341772153	0.2222222222222222	0.09655172413793103	0.08275862068965517	0.23076923076923078	0.07482993197278912
CN(C)CCCN1c2ccccc2Sc2ccccc21	0.21830985915492956	0.140625	0.07692307692307693	0.078125	0.21551724137931033	0.06923076923076923
N[C@@H](Cn1ccc(=O)c(O)c1)C(=O)O	0.11764705882352941	0.13636363636363635	0.11214953271028037	0.125	0.14285714285714285	0.12380952380952381
NCCCCNC(=O)c1ccccc1	0.17424242424242425	0.10344827586206896	0.08928571428571429	0.09090909090909091	0.16037735849056603	0.1
NC[C@H](N)O[C@@H](CO)[C@H](O)/C=C/C=C/C=C/C=C/C=C/C=C/[C@H](CO)C(=O)O	0.07865168539325842	0.10738255033557047	0.052980132450331126	0.060810810810810814	0.1111111111111111	0.11267605633802817
CN(C)CCCC1(c2ccc(F)cc2)OCc2cc(C#N)ccc21	0.18831168831168832	0.19083969465648856	0.08695652173913043	0.08823529411764706	0.22764227642276422	0.07194244604316546
O[C@H]1CN(CCCCN1CCCC1)C(c2ccccc2)CC1	0.0975609756097561	0.05517241379310345	0.08088235294117647	0.08208955223880597	0.1044776119402985	0.06569343065693431
CC(C)NC[C@H](O)COc1cccc2[nH]ccc12	0.16901408450704225	0.17796610169491525	0.09016393442622951	0.11016949152542373	0.21818181818181817	0.1282051282051282
CN[C@@H](C)C(=O)O[C@H]1C[C@@H](C)C=C2C=C[C@H](C)[C@H](CC[C@@H]3C[C@@H](O)CC(=O)O3)[C@H]21	0.09550561797752809	0.12	0.7419354838709677	0.8390804597701149	0.10135135135135136	0.3879310344827586
CCCC1O[C@@H]2C[C@H]3[C@@H]4CCC5=CC(=O)C=C[C@]5(C)[C@H]4[C@@H](O)C[C@]3(C)[C@]2(C(=O)CO)O1	0.08648648648648649	0.10126582278481013	0.23529411764705882	0.23880597014925373	0.09032258064516129	0.19285714285714287
CCCCc1oc2ccccc2c1C(=O)c1cc(I)c(OCCN(CC)CC)c(I)c1	0.1744186046511628	0.13636363636363635	0.1118421052631579	0.11333333333333333	0.1888111888111888	0.11258278145695365
CN(c1cc2ccccc2s1)N(O)C(N)=O	0.1357142857142857	0.13793103448275862	0.08620689655172414	0.08771929824561403	0.17592592592592593	0.07758620689655173
O=COCCN1CCN(C2=Nc3ccccc3Sc3ccccc32)CC1	0.18518518518518517	0.12244897959183673	0.08163265306122448	0.08275862068965517	0.19402985074626866	0.06040268456375839
Clc1ccccc1CN1CCc2sccc2C1	0.13013698630136986	0.09523809523809523	0.07317073170731707	0.0743801652892562	0.16666666666666666	0.048
CC/C=C\CCC[C@@H]1C[C@@H]2CC[C@@](C)(OC)CC(=O)N1CCC[C@H]1CC[C@@H]2C(=O)NC(=O)CCCC1	0.05853658536585366	0.07344632768361582	0.13580246913580246	0.1375	0.06321839080459771	0.11585365853658537
COCCc1ccc(C(C)=O)cc1	0.12686567164179105	0.1588785046728972	0.12380952380952381	0.1262135922330097	0.16666666666666666	0.11428571428571428
COc1cc(NC(C)CCCN)c2ncccc2c1	0.1342281879194631	0.12698412698412698	0.088	0.10743801652892562	0.14166666666666666	0.10655737704918032
CC/C=C\CCC[C@@H]1C[C@@H]2CC[C@@](C)(OC(=O)c3ccccc3)C(=O)N2CCC1	0.1511627906976744	0.11764705882352941	0.1702127659574468	0.17266187050359713	0.16083916083916083	0.14685314685314685
O[C@]1(c2cccnc2)c(=O)[nH]c1=O	0.08633093525179857	0.10714285714285714	0.08256880733944955	0.08411214953271028	0.10185185185185185	0.06363636363636363
CC(C)c1nc(C2CCCCCC2)cc(-c2ccc(F)cc2)c1/C=C/[C@@H]1C[C@@H](O)CC(=O)O1	0.1875	0.28169014084507044	0.17333333333333334	0.1917808219178082	0.23776223776223776	0.10062893081761007
CC(=O)[C@]12CC[C@H]([C@H](C)CCCC(C)C)[C@@]1(C)CCC1C2=CCC2C(C)(C)[C@@H](O)CC[C@]12C	0.0851063829787234	0.09937888198757763	0.1476510067114094	0.15753424657534246	0.08860759493670886	0.14864864864864866
CO[C@H](C)C(=O)O[C@H]1C[C@H](O)C=C2C=C[C@H](C)[C@H](CC[C@@H]3C[C@@H](O)CC(=O)O3)[C@H]21	0.09550561797752809	0.12	0.6363636363636364	0.7204301075268817	0.10884353741496598	0.45045045045045046
CCCc1cc(=O)[nH]c(=S)[nH]1	0.058394160583941604	0.07272727272727272	0.08737864077669903	0.0891089108910891	0.0761904761904762	0.0673076923076923
C=C(N)CCCOC(=O)Cc1ccccc1C	0.14893617021276595	0.11570247933884298	0.11206896551724138	0.11403508771929824	0.16071428571428573	0.12280701754385964
NCCS[C@@H](N)C(=O)N[C@@H](CC(=O)O)C(=O)N[C@H](C(=O)O)C(=O)O	0.12738853503184713	0.12781954887218044	0.058823529411764705	0.06766917293233082	0.11538461538461539	0.1532258064516129
CCCN1C[C@H](CSC)C[C@@H]2c3cccc4[nH]cc(c34)C[C@H]21	0.11180124223602485	0.10144927536231885	0.14960629921259844	0.152	0.12213740458015267	0.11538461538461539
CCCC(=O)c1cc(-c2ccccc2)c(-c2ccccc2)o1	0.30656934306569344	0.15151515151515152	0.09774436090225563	0.09923664122137404	0.23529411764705882	0.08208955223880597
C[C@@H]1C/C=C/C=C/C=C/C=C/[C@H](O[C@@H]2O[C@H](C)[C@@H](O)[C@H](N)[C@@H]2O)C[C@@H]2O[C@](O)(C[C@@H](O)C[C@H]3O[C@@H]3/C=C/C(=O)O1)C[C@H](O)[C@H]2C(=O)O	0.09375	0.07389162561576355	0.18435754189944134	0.1864406779661017	0.09230769230769231	0.14673913043478262
CNCC[C@@H](C(=O)c1ccccc1)C(=O)N1CCC[C@H]1C(=O)N[C@@H](CCCC(=O)O)C(=O)NCC(=O)O	0.18579234972677597	0.1242603550295858	0.10179640718562874	0.10975609756097561	0.15625	0.15822784810126583
C[C@@H](CCCCCC(=O)O)[C@H]1CC[C@H]2[C@@H]3CC=C4C[C@@H](O)CC[C@]4(C)[C@H]3CC[C@]12C	0.09944751381215469	0.10256410256410256	0.16083916083916083	0.17985611510791366	0.09868421052631579	0.1956521739130435
CC(=O)OC[C@H]1O[C@@H](n2ncc(=O)[nH]c2=O)[C@H](OC(C)=O)[C@@H]1OC(C)=O	0.0755813953488372	0.0896551724137931	0.14285714285714285	0.1450381679389313	0.06993006993006994	0.13533834586466165
OCCCCCN1CCN(CCCN2CCCCC2)cc1	0.05357142857142857	0.034482758620689655	0.06666666666666667	0.06766917293233082	0.04316546762589928	0.06716417910447761
COn1cc(C(=O)NCCc2ccc(S(=O)(=O)NC(=O)NC3CCCCC3)cc2)cn1	0.1404494382022472	0.1503267973856209	0.1111111111111111	0.11258278145695365	0.13245033112582782	0.10457516339869281
c1ccc2c(c1)c1cccc3ccc4cccc2c4c31	0.24113475177304963	0.1044776119402985	0.0364963503649635	0.037037037037037035	0.2222222222222222	0.029197080291970802
C[C@@H]1C[C@@H]2[C@H]([C@@H](O)C[C@@]3(C)[C@H]2CC[C@]3(O)C(=O)CO)[C@@]2(C)C=CC(=O)C=C12	0.08670520231213873	0.1103448275862069	0.2109375	0.21428571428571427	0.09859154929577464	0.1937984496124031
CCC[C@H]1C[C@@H](C(=O)N[C@@H]([C@H]2O[C@H](SC)[C@H](O)[C@@H](O)[C@H]2O)[C@@H](C)Cl)N(C)C1	0.0872093023255814	0.10344827586206896	0.18461538461538463	0.20634920634920634	0.09929078014184398	0.18604651162790697
CCCC[C@@]1(O)C[C@H]2[C@@H]3CCC4=CC(=O)CC[C@]4(C)[C@H]3CC[C@@]21C	0.05813953488372093	0.06896551724137931	0.14615384615384616	0.1484375	0.06382978723404255	0.11278195488721804
C[C@@H](Oc1ccc(O)c(O)c1)C(=O)O	0.13432835820895522	0.16822429906542055	0.10185185185185185	0.125	0.17647058823529413	0.14563106796116504
C[C@H]1CC[C@@]2(O)[C@H]3[C@@H]4CCC5=CC(=O)C=C[C@]5(C)[C@@]4(F)[C@@H](O)C[C@]3(C)[C@]2(C(=O)CO)O1	0.08743169398907104	0.10967741935483871	0.18571428571428572	0.18840579710144928	0.09868421052631579	0.1619718309859155
CC(C)c1nc(-c2ccc(F)cc2)c(-c2cccc(Cl)c2)n1/C=C/[C@H](O)C[C@H](O)CC(=O)O	0.4206896551724138	0.49166666666666664	0.08125	0.09615384615384616	0.5535714285714286	0.19444444444444445
CCCC(=O)Nc1ccc(OCCCNC(C)C)c(C(C)=O)c1	0.17105263157894737	0.16153846153846155	0.14173228346456693	0.16260162601626016	0.140625	0.18032786885245902
Clc1cccc(Cl)c1NC1=NCCN1	0.0763888888888889	0.0847457627118644	0.06086956521739131	0.061946902654867256	0.08849557522123894	0.04310344827586207
Cc1c(C)c2c(c(C)c1O)CC[C@@](C)(CCC[C@H](C)CCC[C@H](C)CCCCC(C)C)O2	0.10382513661202186	0.11464968152866242	0.09032258064516129	0.09868421052631579	0.1038961038961039	0.10526315789473684
NCCOCCCO	0.03787878787878788	0.028037383177570093	0.050505050505050504	0.05154639175257732	0.029411764705882353	0.07291666666666667
CNc1cccc(-c2nc(C(C)C)n(/C=C/[C@@H](O)C[C@@H](O)CC(=O)O)c2-c2ccc(F)cc2)c1	0.4513888888888889	0.4796747967479675	0.08641975308641975	0.10126582278481013	0.5391304347826087	0.19863013698630136
Cc1cccc(C)c1NC(=O)C1CCCCN1C	0.11486486486486487	0.11290322580645161	0.1282051282051282	0.13043478260869565	0.1271186440677966	0.10084033613445378
O[C@H]1OC(O)=C[C@H](C(=O)O)C1	0.06666666666666667	0.08333333333333333	0.14432989690721648	0.14736842105263157	0.08737864077669903	0.15789473684210525
Nc1ccc(S(=O)(=O)Nc2ncsc2)cc1	0.1111111111111111	0.14655172413793102	0.058333333333333334	0.059322033898305086	0.12280701754385964	0.05
NCCC[C@@H](CCn1cccn1)C(=O)O	0.12142857142857143	0.1016949152542373	0.08771929824561403	0.0990990990990991	0.11607142857142858	0.1388888888888889
CO[C@@H]1[C@H](O)[C@H](N)[C@@H](O[C@H]2O[C@H]([C@H](C)N)CC[C@H]2N)[C@H](O)[C@@H]1N(C)C(=O)CN	0.055865921787709494	0.087248322147651	0.14705882352941177	0.16666666666666666	0.06802721088435375	0.13970588235294118
CCOP(=O)(O)OC	0.038461538461538464	0.04854368932038835	0.07368421052631578	0.07526881720430108	0.05102040816326531	0.07446808510638298
CN1C[C@@H](C(=O)N[C@]2(C)O[C@@]3(O)[C@@H]4CCCN4C(=O)[C@H](Cc4ccccc4)N3C2=O)C=C2c3cccc4[nH]cc(c34)C[C@H]21	0.19597989949748743	0.12234042553191489	0.13259668508287292	0.1340782122905028	0.17045454545454544	0.0967741935483871
CC(=C)C(C)(C)OCC(C)O	0.05970149253731343	0.09523809523809523	0.11224489795918367	0.10309278350515463	0.0784313725490196	0.10204081632653061
CN(Cc1cnc2nc(N)nc(N)c2n1)c1ccc(C(=O)N[C@@H](CCC(=O)O)C(=O)O)cc1	0.19767441860465115	0.22602739726027396	0.0880503144654088	0.09615384615384616	0.17567567567567569	0.13157894736842105
CC(C)c1nn(-c2ccccc2)c(-c2ccc(F)cc2)c1/C=C/[C@@H](O)C[C@@H](O)CC(=O)[O-]	0.4166666666666667	0.475	0.08227848101265822	0.09740259740259741	0.5636363636363636	0.1564625850340136
NCCC(=O)c1cc(-c2ccccc2)c(-c2ccccc2)o1	0.2971014492753623	0.14285714285714285	0.08148148148148149	0.08270676691729323	0.225	0.0661764705882353
BrCc1ccccc1	0.12195121951219512	0.07766990291262135	0.05	0.05102040816326531	0.13978494623655913	0.050505050505050504
Cc1cn[nH]c1	0.03125	0.05	0.042105263157894736	0.043010752688172046	0.041666666666666664	0.0425531914893617
Nc1nc2c(ncn2COC(CO)CO)c(=O)[nH]1	0.08552631578947369	0.11290322580645161	0.08196721311475409	0.09243697478991597	0.09917355371900827	0.08264462809917356
Oc1ccc2c3c1O[C@H]1[C@@H](O)CC[C@@]4(O)[C@@H](C2)N(CC2CCC2)CC[C@]314	0.07386363636363637	0.08	0.1223021582733813	0.12408759124087591	0.09027777777777778	0.09154929577464789
CC[C@@H](O)[C@@H](CO)C[C@H]1O[C@@H](C)C=C2C=C[C@H](C)[C@H](CC[C@@H]3C[C@@H](O)CC(=O)O3)[C@H]21	0.1	0.11038961038961038	0.5137614678899083	0.5523809523809524	0.10666666666666667	0.35537190082644626
c1ccc2sc(SSc3nc4ccccc4s3)nc2c1	0.174496644295302	0.13846153846153847	0.0364963503649635	0.037037037037037035	0.18181818181818182	0.029197080291970802
C[C@@H]1O[C@@H](O[C@H]2C[C@@H](O)[C@]3(CO)[C@H]4[C@H](O)C[C@]5(C)[C@@H](C6=CC(=O)OC6)CC[C@]5(O)[C@@H]4CC[C@]3(O)C2)[C@H](O)[C@H](O)[C@H]1O	0.04608294930875576	0.05263157894736842	0.1411764705882353	0.14285714285714285	0.05405405405405406	0.11560693641618497
CCCCCCCCC#CC#CC#CCCCCCC(=O)O	0.0658682634730539	0.06338028169014084	0.0661764705882353	0.06716417910447761	0.06569343065693431	0.09923664122137404
CCCCCCCCC#CC#CCOC(=O)O	0.06535947712418301	0.0625	0.08333333333333333	0.0847457627118644	0.06504065040650407	0.11206896551724138
Nc1nc(N)c2nc(-c3ccccc3)c(N)nc2n1	0.15753424657534246	0.15447154471544716	0.03816793893129771	0.03875968992248062	0.15126050420168066	0.030534351145038167
C[C@H](C=O)N1CC[C@H](O[C@@H](COc2ccc(C[C@@H](O)[C@H](C)O)C2)c2ccccc2)C[C@@H](O)C1	0.19540229885057472	0.16025641025641027	0.12903225806451613	0.1456953642384106	0.23076923076923078	0.16
[N-]=[N+]=NCC(=O)OCC[N+](C)(C)C	0.05673758865248227	0.07017543859649122	0.09433962264150944	0.09615384615384616	0.06363636363636363	0.09523809523809523
CN(C)[C@@H]1C(O)=C(C(N)=O)C(=O)[C@@]2(O)C(O)=C3C(=O)c4c(O)ccc(Cl)c4[C@@](C)(O)[C@H]3C[C@@H]12	0.12290502793296089	0.152317880794702	0.12	0.12162162162162163	0.12666666666666668	0.12837837837837837
Nc1nc(Cl)nc2c1ncn2[C@H]1C[C@H](O)[C@@H](CO)O1	0.05660377358490566	0.09302325581395349	0.0975609756097561	0.09917355371900827	0.07086614173228346	0.08943089430894309
CNCC[C@H](Cc1ccc(O)cc1)C(=O)O	0.16911764705882354	0.17857142857142858	0.11504424778761062	0.12727272727272726	0.18691588785046728	0.14678899082568808
CC(=N)S	0.01652892561983471	0.02127659574468085	0.022727272727272728	0.023255813953488372	0.02247191011235955	0.022988505747126436
C[S@@](=O)CCC=CC(=O)O	0.06818181818181818	0.10679611650485436	0.08	0.08163265306122448	0.10101010101010101	0.09183673469387756
O=C(CCCCCCCCCC(=O)O)CCC(=O)O	0.0915032679738562	0.08527131782945736	0.06349206349206349	0.06451612903225806	0.07142857142857142	0.1271186440677966
Cn1ccnc1S	0.03875968992248062	0.049019607843137254	0.041237113402061855	0.042105263157894736	0.05154639175257732	0.041666666666666664
CNc1nc(C)nc(Cl)c1NC1=NCCN1	0.05263157894736842	0.09016393442622951	0.049586776859504134	0.05042016806722689	0.05785123966942149	0.03278688524590164
O=C([C@H](CO)c1ccc(O)c(O)c1)C(=O)O	0.145985401459854	0.16071428571428573	0.09734513274336283	0.10909090909090909	0.1574074074074074	0.16037735849056603
COC[C@H]1C[C@@H](c2ccc(O)c(O)c2)c(O)c1	0.10204081632653061	0.125	0.12173913043478261	0.12389380530973451	0.13043478260869565	0.13274336283185842
CC/C=C\CCC(=O)Nc1ccc([N+](=O)[O-])cc1OC	0.12582781456953643	0.144	0.1322314049586777	0.13445378151260504	0.14049586776859505	0.12396694214876033
CC/C=C\CCC(=O)Nc1ccc(OC)cc1O	0.13013698630136986	0.15	0.13793103448275862	0.14035087719298245	0.1565217391304348	0.12931034482758622
CC/C=C\CCC[C@@H]1C[C@@H]2C[C@H](C)[C@H](O)C(=O)N1CCC[C@]2(C)[C@H]1C[C@H](C)C[C@@]1(C)O	0.0582010582010582	0.07453416149068323	0.2014388489208633	0.1956521739130435	0.07006369426751592	0.1527777777777778
COc1cc(/C=C/C(=O)O)ccc1O	0.10869565217391304	0.16666666666666666	0.10091743119266056	0.102803738317757	0.17475728155339806	0.11214953271028037
CC/C=C\CCCCC(=O)Nc1ccc([N+](=O)[O-])cc1O	0.13071895424836602	0.140625	0.12	0.12195121951219512	0.13709677419354838	0.13008130081300814
O=C(CCCCCCCCC(=O)Nc1ccccc1)NO	0.2152777777777778	0.1044776119402985	0.09230769230769231	0.09375	0.144	0.128
C[C@@H](C[C@@]1(O)CC(=O)CC[C@H]2OC(=O)N3CCCC[C@@H]4CC(=O)CC[C@]4(C)[C@H]3CC[C@@]21C)C	0.06735751295336788	0.09146341463414634	0.13071895424836602	0.1476510067114094	0.07407407407407407	0.08860759493670886
N[C@@](CCC(=N)N)C(=O)N	0.04477611940298507	0.046296296296296294	0.049019607843137254	0.05	0.04854368932038835	0.06
CN1[C@H]2CC[C@H]1C[C@@H](OC(c1ccccc1)c1ccccc1)C2	0.20394736842105263	0.08333333333333333	0.1111111111111111	0.12121212121212122	0.16153846153846155	0.08759124087591241
SCc1ncnc2ccccc12	0.1111111111111111	0.10810810810810811	0.05405405405405406	0.05504587155963303	0.16831683168316833	0.04504504504504504
Cc1ccnc2c1NC(=O)c1cccnc1N2C1CC1	0.10967741935483871	0.12403100775193798	0.0859375	0.0873015873015873	0.13821138211382114	0.06153846153846154
C[C@H](C=O)N1CC[C@H](O[C@@H](CO)CC(=O)O)cc1	0.1310344827586207	0.16101694915254236	0.12931034482758622	0.15178571428571427	0.168141592920354	0.2037037037037037
CSCC/C(=C\CC(=S)O)C(=O)O	0.07971014492753623	0.08928571428571429	0.07407407407407407	0.07547169811320754	0.09345794392523364	0.10576923076923077
CCCC/C=C/CC[C@@H]1\C[C@@H]1\C(=C)O	0.0547945205479452	0.06722689075630252	0.11009174311926606	0.11214953271028037	0.07017543859649122	0.14285714285714285
C[C@H]1[C@@H](C)C(=O)N1CCC[C@H]1CCC[C@H]1C(=O)N2CCC(=O)C(c3ccccc3)CC2	0.1534090909090909	0.11392405063291139	0.18055555555555555	0.18309859154929578	0.1476510067114094	0.14189189189189189
C[C@@H](O)[C@H](NC(=O)[C@@H]1CCCN1C(=O)[C@H](Cc1ccc(F)cc1)NC(=O)CN)C(=O)NCC(=O)NCC(=O)NCC(=O)NCC(=O)O	0.18536585365853658	0.18032786885245902	0.09375	0.10638297872340426	0.1787709497206704	0.14835164835164835
C=C(O)OCC(=O)c1ccccc1N[C@@H]1CCCc2c(F)ccc2c1	0.17721518987341772	0.1357142857142857	0.125	0.12686567164179105	0.203125	0.11764705882352941
CCCC/C=C/CC[C@@H]1\C[C@@H]1\C(=C\CCCC(=O)O)S(=O)O	0.08641975308641975	0.09558823529411764	0.1171875	0.11904761904761904	0.09090909090909091	0.17355371900826447
Cc1cccc(C)c1OCC(C)N	0.10294117647058823	0.12844036697247707	0.09345794392523364	0.11650485436893204	0.1346153846153846	0.10476190476190476
Cc1cc(NS(=O)(=O)c2ccc(N)cc2)no1	0.11724137931034483	0.16379310344827586	0.075	0.07627118644067797	0.13043478260869565	0.05785123966942149
CN(Cc1ccc(C(C)(C)C)cc1)Cc1cccc2ccccc12	0.22	0.15555555555555556	0.10294117647058823	0.08029197080291971	0.23770491803278687	0.06428571428571428
COc1cccc(CNC(=O)c2c(-c3ccccc3)c(-c3ccc(F)cc3)c(CC[C@@H](O)C[C@@H](O)CC(=O)[O-])n2C(C)C)c1	0.5256410256410257	0.2710843373493976	0.09042553191489362	0.10326086956521739	0.4013605442176871	0.20710059171597633
COc1ccc(CCN2CCCC(=O)NCC2)cc1	0.1111111111111111	0.1171875	0.11382113821138211	0.11570247933884298	0.13114754098360656	0.07936507936507936
CC(C)n1c(CC[C@@H](O)C[C@@H](O)CC(=O)[O-])c(-c2ccc(F)cc2)c(-c2ccc(F)cc2)c1C(=O)Nc1cccc(C(=O)N(C)C)c1	0.46107784431137727	0.2916666666666667	0.08762886597938144	0.1	0.358974358974359	0.1864406779661017
CCCC/C=C/CCCCCCCC(=O)O	0.0738255033557047	0.09016393442622951	0.07627118644067797	0.07758620689655173	0.09401709401709402	0.11504424778761062
CC/C=C\C[C@@H]1C(=O)C(C)O[C@H](OC)[C@H]2C(=O)O[C@@H]2CC(=O)C(=O)O1	0.057803468208092484	0.09859154929577464	0.18110236220472442	0.184	0.07857142857142857	0.13740458015267176
CC(=O)Nc1cccc(O)c1	0.14173228346456693	0.12380952380952381	0.09803921568627451	0.1	0.1414141414141414	0.08823529411764706
Cc1cn([C@H]2C[C@H](N=[N+]=[N-])[C@@H](CO)O2)c(=O)[nH]c1=O	0.06369426751592357	0.06870229007633588	0.12605042016806722	0.1282051282051282	0.07142857142857142	0.09917355371900827
CNCc1ccc(C[C@@H](N)C)cc1	0.12686567164179105	0.14814814814814814	0.08256880733944955	0.10476190476190476	0.1553398058252427	0.09345794392523364
NS(=O)(=O)c1cc(C2(O)NC(=O)c3ccccc32)ccc1Cl	0.15894039735099338	0.16535433070866143	0.06766917293233082	0.06870229007633588	0.19166666666666668	0.05223880597014925
N[C@H](Cc1ccc(O)c(O)c1)C(=O)O	0.1259259259259259	0.1574074074074074	0.09174311926605505	0.10377358490566038	0.1650485436893204	0.12380952380952381
C[C@@H](OC(=O)N[C@@H](C)[C@@H](O)CO)C(=O)N[C@H](CN)C(=O)N1CC[C@H]1C(=O)N[C@@H](CCC(=O)O)C(=O)O	0.14130434782608695	0.12269938650306748	0.08588957055214724	0.10062893081761007	0.11949685534591195	0.18120805369127516
CC[C@@H](F)[C@@H](CO)C[C@H](O)[C@H](C)C[C@H](O)C(=O)O	0.15	0.16521739130434782	0.0847457627118644	0.11504424778761062	0.17272727272727273	0.22115384615384615
O=c1ncn2nc(Sc3ccc(F)cc3F)ccc2c1-c1c(Cl)cccc1Cl	0.1901840490797546	0.14383561643835616	0.045454545454545456	0.046052631578947366	0.21804511278195488	0.03225806451612903
CCCCCCCCC#CC#CC#C/CC=C\CCCCCC(=O)O	0.0625	0.0738255033557047	0.06206896551724138	0.06293706293706294	0.0763888888888889	0.09285714285714286
CCC(C)n1ncn(-c2ccc(N3CCN(c4ccc(OCC5COC(Cn6cncn6)(c6ccc(Cl)cc6Cl)O5)cc4)CC3)cc2)c1=O	0.17889908256880735	0.1111111111111111	0.09803921568627451	0.11557788944723618	0.14213197969543148	0.0825242718446602
C[C@@H](C(=O)O)c1cccc(Oc2ccccc2)c1	0.22962962962962963	0.15833333333333333	0.09016393442622951	0.11016949152542373	0.2523364485981308	0.1092436974789916
CC(=C)C1C[C@@H]2C[C@@]3(C)[C@H]4C(=O)C=C[C@]4(C)[C@H]3CC[C@]12C	0.04242424242424243	0.0661764705882353	0.15833333333333333	0.16101694915254236	0.05263157894736842	0.12195121951219512
CNCc1ccc(C)c(C)c1	0.09022556390977443	0.11320754716981132	0.08737864077669903	0.0891089108910891	0.10784313725490197	0.07766990291262135
[N-]=[N+]=NC=CCC(N)=O	0.02962962962962963	0.05660377358490566	0.0392156862745098	0.04	0.0594059405940594	0.039603960396039604
CC(C)c1ccc(Sc2c(/C=C/[C@@H]3C[C@@H](O)CC(=O)O3)c(C3CC3)nc3cc(F)c(F)cc23)cc1	0.15135135135135136	0.19230769230769232	0.16883116883116883	0.18666666666666668	0.19078947368421054	0.09815950920245399
ClC1=C(Cl)[C@]2(Cl)[C@@H]3[C@@H]4C[C@@H]([C@H]5O[C@@H]45)[C@@H]3[C@@]1(Cl)C2(Cl)Cl	0.012195121951219513	0.014598540145985401	0.09016393442622951	0.09166666666666666	0.015151515151515152	0.06451612903225806
O=C1CC[C@@]2(O)[C@H]3Cc4ccc(O)c5c4[C@@]2(CCN3CC2CC2)[C@H]1O5	0.08139534883720931	0.08904109589041095	0.125	0.12686567164179105	0.1	0.07801418439716312
NC1(CCCN(CCC2)CCC2)CCCC(c2ccccc2)CC1	0.11377245508982035	0.06	0.07746478873239436	0.07857142857142857	0.1079136690647482	0.06293706293706294
CC(C)(C)NCC(O)c1cc(O)cc(O)c1	0.1056338028169014	0.13043478260869565	0.11711711711711711	0.0990990990990991	0.12612612612612611	0.11818181818181818
Cc1c(O)cccc1C(=O)N[C@@H](CSc1ccccc1)[C@H](O)CN1C[C@H]2CCCC[C@H]2C[C@H]1C(=O)NC(C)(C)C	0.22043010752688172	0.15606936416184972	0.15476190476190477	0.14285714285714285	0.2037037037037037	0.1488095238095238
CC1(C)[C@H]2CC[C@]1(C)C(=O)C2	0.02857142857142857	0.044642857142857144	0.11	0.11224489795918367	0.037037037037037035	0.06796116504854369
CO[C@](C)(Cc1ccc(O)c(C)c1)C(=O)O	0.12142857142857143	0.16071428571428573	0.14814814814814814	0.12962962962962962	0.1574074074074074	0.1388888888888889
CC(=O)[C@]1(O)Cc2c(O)c3c(c(O)c2[C@@H](O[C@H]2C[C@H](N)[C@H](O)[C@H](C)O2)C1)C(=O)c1ccccc1C3=O	0.15135135135135136	0.13414634146341464	0.16883116883116883	0.17105263157894737	0.16025641025641027	0.15483870967741936
Nc1c(CC(=O)O)cccc1C(=O)c1ccc(Br)cc1	0.20567375886524822	0.1721311475409836	0.0873015873015873	0.08870967741935484	0.23214285714285715	0.11475409836065574
C[C@H]1C(=O)N=C(c2cc([N+](=O)[O-])cnc2)CC1	0.0728476821192053	0.10655737704918032	0.11206896551724138	0.11403508771929824	0.08333333333333333	0.0847457627118644
N#CC1OC(CCN2CCCC2)CCC1	0.025806451612903226	0.015384615384615385	0.08620689655172414	0.08771929824561403	0.024193548387096774	0.05042016806722689
CCCCCCCCC#CC#CC#C/C=CCC(O)CCCCCC(=O)O	0.09090909090909091	0.1	0.06	0.06802721088435375	0.10344827586206896	0.12857142857142856
CC[C@H](C)C(=O)O[C@H]1C[C@H](O)C=C2C=C[C@H](C)[C@H](CC[C@@H](O)C[C@@H](O)CC(=O)[O-])[C@H]21	0.20245398773006135	0.18181818181818182	0.35833333333333334	0.47706422018348627	0.17142857142857143	0.8837209302325582
CC(C)OC1C[C@@H](OCc2ccccc2)C[C@H](/C=C/c2c(-c3ccc(F)cc3)nc(N(C)S(C)(=O)=O)nc2C(C)C)O1	0.25405405405405407	0.45390070921985815	0.12429378531073447	0.13218390804597702	0.28205128205128205	0.10614525139664804
CC/C=C\CCCS[C@@H](C)C(=O)O	0.0948905109489051	0.11818181818181818	0.09345794392523364	0.11650485436893204	0.12380952380952381	0.13725490196078433
C[C@]12CC[C@@H](O)C[C@@H]1CC[C@@H]1[C@@H]2CC[C@]2(C)C(=O)CC[C@@H]12	0.029585798816568046	0.035211267605633804	0.13709677419354838	0.13934426229508196	0.0364963503649635	0.10236220472440945
C[C@@](N)(Cc1ccc(O)c(O)c1)C(=O)O	0.12408759124087591	0.15454545454545454	0.12037037037037036	0.10185185185185185	0.1619047619047619	0.12149532710280374
CO[C@H]1[C@H](O)[C@H](N)[C@@H](O[C@H]2O[C@H]([C@H](C)N)CC[C@H]2N)[C@H](O)[C@@H]1N(C)C(=O)CN	0.055865921787709494	0.087248322147651	0.14705882352941177	0.16666666666666666	0.06802721088435375	0.13970588235294118
Nc1nnc(NS(=O)(=O)c2ccc(N)cc2)s1	0.10204081632653061	0.16379310344827586	0.05737704918032787	0.058333333333333334	0.1111111111111111	0.04918032786885246
O=C1Nc2ccc(Cl)cc2C(c2ccccc2Cl)=NC1O	0.16	0.13076923076923078	0.07633587786259542	0.07751937984496124	0.19327731092436976	0.06060606060606061
SCCCCCSS	0.03007518796992481	0.018518518518518517	0.0297029702970297	0.030303030303030304	0.019417475728155338	0.05102040816326531
OC[C@H](c1ccccc1)C(=O)O	0.1746031746031746	0.14150943396226415	0.08490566037735849	0.0970873786407767	0.20833333333333334	0.11764705882352941
O=C(O)CCCc1ccc(N(CCCl)CCCl)cc1	0.13513513513513514	0.1557377049180328	0.0975609756097561	0.09917355371900827	0.15254237288135594	0.12605042016806722
NC(=O)CN1CCCC1=O	0.05185185185185185	0.05504587155963303	0.10101010101010101	0.10309278350515463	0.057692307692307696	0.06930693069306931
CC(C)Cn1cnc2c(N)nc3ccccc3c21	0.16083916083916083	0.16806722689075632	0.064	0.08264462809917356	0.22935779816513763	0.07317073170731707
N=[N+]=CC(=O)O	0.04	0.061855670103092786	0.043010752688172046	0.04395604395604396	0.06521739130434782	0.054945054945054944
COc1ccc(NC(=O)c2c(-c3ccccc3)c(-c3ccc(F)cc3)c(CC[C@@H](O)C[C@@H](O)CC(=O)[O-])n2C(C)C)[nH]1	0.5263157894736842	0.28125	0.09340659340659341	0.10674157303370786	0.41843971631205673	0.2073170731707317
Cc1c(-c2ccccc2)oc2c(C(=O)OCCN3CCCCCC3)cccc2c1=O	0.23170731707317074	0.1437908496732026	0.11920529801324503	0.12080536912751678	0.2318840579710145	0.08387096774193549
N#CC1OC(CCN2CCCCC2)CCCC1	0.024844720496894408	0.014705882352941176	0.08196721311475409	0.08333333333333333	0.023076923076923078	0.048
CO[C@@]1(NC(=O)CSCC#N)C(=O)N2C(C(=O)O)=C(CSc3nnnn3C)CS[C@@H]21	0.10614525139664804	0.11038961038961038	0.10738255033557047	0.10884353741496598	0.09210526315789473	0.11564625850340136
C=CCO	0.01639344262295082	0.031914893617021274	0.02247191011235955	0.022988505747126436	0.033707865168539325	0.022727272727272728
C[C@@H]1SC[C@H](C)[C@@H](OC(=O)O)C(=O)O[C@H]1C(=O)O	0.08	0.08870967741935484	0.1834862385321101	0.18691588785046728	0.0743801652892562	0.18518518518518517
CNCCCN1c2ccccc2CCc2ccccc21	0.21678321678321677	0.11363636363636363	0.08461538461538462	0.0859375	0.2033898305084746	0.06870229007633588
Oc1c(Cl)cc(Cl)cc1Sc1cc(Cl)cc(Cl)c1O	0.09210526315789473	0.09448818897637795	0.047244094488188976	0.048	0.09836065573770492	0.047619047619047616
CCC[C@@H](O)[C@@H](C)C[C@H](O)[C@H](C)[C@H](O)NC(=O)[C@@H](C)O	0.14482758620689656	0.16806722689075632	0.09917355371900827	0.11965811965811966	0.15517241379310345	0.2
COCCn1cncn1	0.05223880597014925	0.06542056074766354	0.058823529411764705	0.06	0.05825242718446602	0.0594059405940594
Cc1ccc(NC(=O)c2ccc(CN3CCN(C)CC3)nc2)cc1Nc1cccc(-c2cccnc2)n1	0.24581005586592178	0.13953488372093023	0.07954545454545454	0.08045977011494253	0.18633540372670807	0.06179775280898876
CN[C@H]1CC[C@@H](c2ccc(Cl)c(Cl)c2)c2ccccc21	0.14666666666666667	0.10687022900763359	0.07751937984496124	0.07874015748031496	0.17647058823529413	0.06153846153846154
O=c1cnn([C@@H]2O[C@H](CO)[C@@H](O)[C@H]2O)c(=O)[nH]1	0.06622516556291391	0.08064516129032258	0.12280701754385964	0.125	0.075	0.11403508771929824
CC(C)c1nc(-c2ccc(F)cc2)c(-c2ccc(F)cc2)n1/C=C/[C@H](O)C[C@@H](O)CC(=O)O	0.4305555555555556	0.49166666666666664	0.08125	0.09615384615384616	0.5398230088495575	0.19444444444444445
NCCSCC(=O)Nc1ccc(C2CCCCC2)cc1	0.13071895424836602	0.11450381679389313	0.12	0.12195121951219512	0.11904761904761904	0.09448818897637795
CS(=O)(=O)OCCCCOS(C)(=O)=O	0.055944055944055944	0.09734513274336283	0.07272727272727272	0.07407407407407407	0.043859649122807015	0.08333333333333333
COCc1ccc(NC(=O)c2c(-c3ccccc3)c(-c3ccc(F)cc3)c(CC[C@@H](O)C[C@@H](O)CC(=O)[O-])n2C(C)C)cc1	0.5555555555555556	0.2710843373493976	0.09042553191489362	0.10326086956521739	0.4013605442176871	0.20710059171597633
CC(C)c1cc(-c2cccc(Cl)c2)c(-c2ccc(F)cc2)n1/C=C/[C@@H](O)C[C@@H](O)CC(=O)O	0.4405594405594406	0.4435483870967742	0.08125	0.09615384615384616	0.5535714285714286	0.19444444444444445
C=C[C@@]1(O)C[C@H]2O[C@@H]3C[C@H]4Cc5ccccc5C[C@]4(C)[C@H]3CC[C@]12C	0.08771929824561403	0.08163265306122448	0.13333333333333333	0.13533834586466165	0.11594202898550725	0.09352517985611511
CC(C)n1c(CC[C@@H](O)C[C@@H](O)CC(=O)[O-])c(-c2ccc(F)cc2)c(-c2ccccc2)c1C(=O)NCc1ccccc1	0.6068965517241379	0.2716049382716049	0.08108108108108109	0.09392265193370165	0.4154929577464789	0.19879518072289157
CCC[C@H]1CCC[C@H](/C=C/[C@@H](O)C[C@@H](O)CC(=O)O)[C@H]1COC(=O)C(C)(C)CC	0.16265060240963855	0.22962962962962963	0.23076923076923078	0.17037037037037037	0.21052631578947367	0.30327868852459017
COC(=O)[C@@H]1[C@H]2C[C@H]3c4[nH]c5ccccc5c4CCN3C[C@@H]2CC[C@@H]1O	0.11764705882352941	0.10135135135135136	0.15441176470588236	0.15671641791044777	0.16176470588235295	0.13043478260869565
O=C1C[C@H](O)C[C@@H](/C=C/c2c(C3CC3)nc3ccccc3c2Sc2ccc(F)cc2)O1	0.2	0.18791946308724833	0.16326530612244897	0.16551724137931034	0.2740740740740741	0.0759493670886076
CCC/C=C1\SCN(C)CC1=S	0.04964539007092199	0.06140350877192982	0.08490566037735849	0.08653846153846154	0.07407407407407407	0.06542056074766354
O=C1c2c(O)ccc(O)c2C(=O)c2c(NCCNCCO)ccc(NCCNCCO)c21	0.15168539325842698	0.1337579617834395	0.075	0.0759493670886076	0.13815789473684212	0.09615384615384616
CC(C)c1nc(-c2ccccn2)c(-c2ccc(F)cc2)n1/C=C/[C@@H](O)C[C@@H](O)CC(=O)O	0.4166666666666667	0.5	0.08227848101265822	0.09740259740259741	0.5779816513761468	0.19718309859154928
CCCC/C=C/CCCCCC(=O)O	0.07692307692307693	0.09482758620689655	0.08035714285714286	0.08181818181818182	0.0990990990990991	0.12149532710280374
CCCC/CCCCC(=O)Nc1ccc(C(=O)NC(C)C)cc1	0.20134228187919462	0.16923076923076924	0.12307692307692308	0.14285714285714285	0.15748031496062992	0.1693548387096774
C[S@](=O)CCN[C@@H](O)[C@@H](C)NC(=O)N[C@@H](CC(=O)O)C(=O)O	0.16216216216216217	0.1693548387096774	0.07751937984496124	0.096	0.15702479338842976	0.2
CC[C@@]1(O)C(=O)OCc2c1cc1n(c2=O)Cc2cc3ccccc3nc2-1	0.15950920245398773	0.14084507042253522	0.10638297872340426	0.1079136690647482	0.17164179104477612	0.0763888888888889
CNC(=C[N+](=O)[O-])NCCSCc1ccc(CN(C)C)o1	0.0949367088607595	0.12307692307692308	0.10236220472440945	0.104	0.1015625	0.09448818897637795
CNCCC(Oc1ccc(C(F)(F)F)cc1)c1ccccc1	0.21232876712328766	0.11940298507462686	0.07462686567164178	0.07575757575757576	0.2184873949579832	0.07518796992481203
CCN[C@H]1C[C@H](N)[C@@H](O[C@H]2OC(CN)=CC[C@H]2N)[C@H](O)[C@H]1O[C@H]1OC[C@](C)(O)[C@H](NC)[C@H]1O	0.05128205128205128	0.05952380952380952	0.16216216216216217	0.1643835616438356	0.054878048780487805	0.13245033112582782
COc1ccc(Cl)cc1C(=O)NCCc1ccc(S(=O)(=O)NC(=O)NC2CCCCC2)cc1	0.16201117318435754	0.15286624203821655	0.10759493670886076	0.10897435897435898	0.15789473684210525	0.10126582278481013
CC[C@@H](C)C(=O)O[C@H]1C[C@H](O)C[C@@H]2C=C[C@H](C)[C@H](CC[C@H](O)C[C@H](O)CC(=O)[O-])[C@@H]12	0.18787878787878787	0.16551724137931034	0.2734375	0.37606837606837606	0.15492957746478872	0.5882352941176471
NCCS[C@@H](O)CCNC(=O)Cc1ccccc1	0.18571428571428572	0.12096774193548387	0.09016393442622951	0.10084033613445378	0.17543859649122806	0.13793103448275862
C=C1[C@H]2CCC3[C@@](C[C@@H]4C(C)=CC(=O)CO)C[C@@H]5O[C@@]4(C)[C@H]3O[C@@H]5C[C@@H]12	0.056179775280898875	0.06622516556291391	0.16541353383458646	0.16793893129770993	0.0684931506849315	0.11594202898550725
CC[C@H](C)[C@H](N)C(=O)N[C@@H](C)C(=O)N[C@H](C(=O)N[C@@H](CCC(=O)O)C(=O)O)C(C)C	0.12941176470588237	0.13793103448275862	0.09655172413793103	0.11347517730496454	0.1111111111111111	0.17037037037037037
C[N+]1(C)[C@H]2C[C@H](OC(=O)[C@H](CO)c3ccccc3)C[C@H]1[C@H]1O[C@H]12.[Br-]	0.13836477987421383	0.1079136690647482	0.184	0.2066115702479339	0.15503875968992248	0.176
NC(N)=Nc1nc(CSCC/C(N)=N/S(N)(=O)=O)cs1	0.06289308176100629	0.10077519379844961	0.07086614173228346	0.072	0.05384615384615385	0.07142857142857142
C=C1[C@H]2CC3=C[C@@H]4CC(=O)C=C[C@]4(C)[C@@]3(F)[C@@H](O)C[C@]2(C)[C@@]1(O)C(=O)CO	0.1	0.11888111888111888	0.18461538461538463	0.1875	0.11510791366906475	0.1590909090909091
C/C1=C[C@@H]2C(=O)C(=O)C(=O)c2c(NCC)c1=O	0.0958904109589041	0.10833333333333334	0.10434782608695652	0.10619469026548672	0.09401709401709402	0.08620689655172414
C1CCC(C(CC2CCCCN2)C2CCCCC2)CC1	0.011560693641618497	0.0136986301369863	0.05185185185185185	0.06060606060606061	0.014184397163120567	0.044444444444444446
CC[C@H](C)C(=O)O[C@H]1C[C@@H](C)C=C2C=C[C@H](C)[C@H](CC[C@@H](O)C[C@@H](O)CC(=O)[O-])[C@H]21	0.1951219512195122	0.18181818181818182	0.41739130434782606	0.5480769230769231	0.16312056737588654	0.7608695652173914
O=C1CCc2cc(OCCCCc3nnnn3C3CCCCC3)ccc2N1	0.0893854748603352	0.09803921568627451	0.10204081632653061	0.10344827586206896	0.09395973154362416	0.08053691275167785
CSCC[C@H](C(C)C)C(=O)O	0.10852713178294573	0.13725490196078433	0.0891089108910891	0.1134020618556701	0.1326530612244898	0.14736842105263157
C=C1OC(=O)C[C@@H]2C[C@H]3CC[C@@]21CC[C@@H](O)C[C@@]4(C)[C@H](O)[C@H](C)C[C@@H](O)[C@H]4C3	0.043478260869565216	0.050955414012738856	0.1865671641791045	0.1893939393939394	0.05263157894736842	0.11267605633802817
CCCSCCCCC	0.04477611940298507	0.03669724770642202	0.0594059405940594	0.06060606060606061	0.038461538461538464	0.08163265306122448
C=CCOC1C[C@H](OCc2ccccc2)C[C@@H](/C=C/c2c(-c3ccc(F)cc3)nc(N(C)S(C)(=O)=O)nc2C(C)C)O1	0.25268817204301075	0.4507042253521127	0.12359550561797752	0.13793103448275862	0.2802547770700637	0.10555555555555556
Cc1[nH]c(=O)c(C#N)cc1-c1ccncc1	0.10344827586206896	0.1271186440677966	0.06722689075630252	0.06837606837606838	0.13274336283185842	0.05
CC/C=C\CCC(=O)N(CCc1ccc(O)cc1)c1ccc(OC)cc1	0.18867924528301888	0.16546762589928057	0.11428571428571428	0.11594202898550725	0.21705426356589147	0.12318840579710146
C[C@H]1C(=O)N=C(c2cc(Cl)ccc2)c2ccccc21	0.19014084507042253	0.14516129032258066	0.07936507936507936	0.08064516129032258	0.22321428571428573	0.06299212598425197
C#CCN(C)[C@H](C)Cc1ccccc1	0.14925373134328357	0.13392857142857142	0.07079646017699115	0.09174311926605505	0.17307692307692307	0.09090909090909091
CC/C=C\CCCSC[C@@H](C)C(=O)O	0.09285714285714286	0.11504424778761062	0.09090909090909091	0.12380952380952381	0.12037037037037036	0.1553398058252427
CCCCOc1ccc(CC2CCCCC2)cc1	0.09803921568627451	0.1015625	0.125	0.1271186440677966	0.10569105691056911	0.10743801652892562
c1ccc2c(c1)c1cccc3ccc4cccc2c1c34	0.24113475177304963	0.1044776119402985	0.0364963503649635	0.037037037037037035	0.2222222222222222	0.029197080291970802
O=C(NCCN1CCC(O)(c2ccc(Cl)cc2)CC1)c1ccc(F)cc1	0.23529411764705882	0.17391304347826086	0.09859154929577464	0.1	0.24603174603174602	0.0763888888888889
O=C(CCCCCCCCC(=O)Nc1ccc(Cl)cc1)c1ccccc1	0.25	0.11643835616438356	0.08275862068965517	0.08391608391608392	0.19696969696969696	0.10638297872340426
C[C@H]1C[C@H]2[C@@H]3CCC4=CC(=O)C=C[C@]4(C)[C@@]3(F)[C@@H](O)C[C@]2(C)[C@@]1(O)C(=O)CO	0.09195402298850575	0.11643835616438356	0.1984732824427481	0.20155038759689922	0.1048951048951049	0.18181818181818182
CSCC[C@@H](C(C)C)C(=O)O	0.10852713178294573	0.13725490196078433	0.0891089108910891	0.1134020618556701	0.1326530612244898	0.14736842105263157
CN1C(=O)CN=C(c2ccccc2)c2c([N+](=O)[O-])cc21	0.1875	0.13385826771653545	0.078125	0.07936507936507936	0.18803418803418803	0.06201550387596899
CC/C=C\CCC(=O)N(CCc1ccc(OC)cc1)NC(=O)c1ccccc1	0.24203821656050956	0.1506849315068493	0.1095890410958904	0.1111111111111111	0.22556390977443608	0.13380281690140844
CN1CCN(C2=Nc3cc(Cl)ccc3Nc3ccccc32)CC1	0.14465408805031446	0.11510791366906475	0.06428571428571428	0.06521739130434782	0.18110236220472442	0.04225352112676056
CCCOC1C[C@@H](O)C[C@H](/C=C/c2c(-c3ccc(F)cc3)nc(N(C)S(C)(=O)=O)nc2C(C)C)O1	0.192090395480226	0.5462184873949579	0.17880794701986755	0.1891891891891892	0.24305555555555555	0.14193548387096774
CC/C=C\C[C@@H]1C(=O)C(C)C(=O)O[C@H]1CC(=O)O[C@@H](C)CC	0.0875	0.13076923076923078	0.18487394957983194	0.21929824561403508	0.10077519379844961	0.17647058823529413
CCCCCCCCC#CC#CC(O)CCCCCCCC(=O)O	0.08928571428571429	0.08333333333333333	0.06382978723404255	0.07246376811594203	0.08633093525179857	0.12878787878787878
COC(=O)Nc1nc2cc([S+]([O-])c3ccccc3)ccc2[nH]1	0.19463087248322147	0.14393939393939395	0.07407407407407407	0.07518796992481203	0.2066115702479339	0.06666666666666667
c1ccc2c(c1)cc1ccc3cccc4ccc2c1c34	0.2323943661971831	0.1044776119402985	0.0364963503649635	0.037037037037037035	0.2222222222222222	0.029197080291970802
NNCC1CCCC1	0.014705882352941176	0.00909090909090909	0.05	0.05102040816326531	0.009523809523809525	0.0297029702970297
CCC[C@]1(O)C[C@H]2[C@@H]3CCC4=CC(=O)C=C[C@]4(C)[C@H]3CC[C@@]21C	0.06547619047619048	0.08571428571428572	0.168	0.17073170731707318	0.08088235294117647	0.1328125
CC(=O)Oc1ccccc1C(=O)O	0.16279069767441862	0.1388888888888889	0.11428571428571428	0.11650485436893204	0.18	0.13725490196078433
CCNC(=O)C(C)NC(=O)c1ccc(Cl)cc1	0.16666666666666666	0.16521739130434782	0.11304347826086956	0.13513513513513514	0.16216216216216217	0.14414414414414414
C[C@H](N)C(=O)N[C@@H]1CC[C@H]1C(=O)N[C@@H](CC(=O)O)C(=O)NCC(=O)NCC(=O)O	0.11627906976744186	0.11486486486486487	0.08904109589041095	0.1056338028169014	0.10344827586206896	0.16176470588235295
CC(C)c1nc(-c2ccc(F)cc2)c(-c2cccc(Cl)c2)n1/C=C/[C@H](O)C[C@@H](O)CC(=O)O	0.4206896551724138	0.49166666666666664	0.08125	0.09615384615384616	0.5535714285714286	0.19444444444444445
COc1ncnc(Cl)c1NC1=NCCN1	0.046357615894039736	0.06504065040650407	0.059322033898305086	0.0603448275862069	0.05	0.04201680672268908
CCCC/C(=C\C\CCCCC(=O)O)c1ccccc1	0.1780821917808219	0.1328125	0.10317460317460317	0.10483870967741936	0.1864406779661017	0.15
CC/C=C\C[C@@H]1C(=O)C(C)N(C)CC[C@H](O)C(=O)O[C@H]1C(=O)C(C)CC	0.08875739644970414	0.12949640287769784	0.21774193548387097	0.2627118644067797	0.10948905109489052	0.2
CCCCCCCCC#CC#CC#C/C=CCC(=O)O	0.06832298136645963	0.08208955223880597	0.06923076923076923	0.0703125	0.08527131782945736	0.104
C[C@@H](O)[C@H]1C(=O)N2C(C(=O)O)=C(S[C@@H]3CN[C@H](C(=O)N(C)C)C3)[C@H](C)[C@H]12	0.10843373493975904	0.145985401459854	0.16153846153846155	0.18253968253968253	0.10948905109489052	0.19047619047619047
O=C(O)c1cc(=O)c2c(-c3ccccc3)oc2c1	0.22058823529411764	0.15833333333333333	0.09917355371900827	0.10084033613445378	0.22935779816513763	0.08196721311475409
CO[C@H]1[C@@H](O)[C@H](N)[C@@H](O[C@H]2O[C@H]([C@H](C)N)CC[C@H]2N)[C@H](O)[C@@H]1N(C)C(=O)CN	0.055865921787709494	0.087248322147651	0.14705882352941177	0.16666666666666666	0.06802721088435375	0.13970588235294118
N#C[C@@H](O[C@@H]1O[C@H](CO[C@@H]2O[C@H](CO)[C@@H](O)[C@H](O)[C@H]2O)[C@@H](O)[C@H](O)[C@H]1O)c1ccccc1	0.1092896174863388	0.07975460122699386	0.1111111111111111	0.12	0.11764705882352941	0.11920529801324503
O=C(O)COC(=O)Cc1ccccc1	0.1937984496124031	0.14414414414414414	0.11009174311926606	0.11214953271028037	0.19607843137254902	0.15384615384615385
CCN[C@H](C)Cc1ccccc1	0.1640625	0.11926605504587157	0.08411214953271028	0.10679611650485436	0.18181818181818182	0.10576923076923077
O=C1/C=C/c2ccc(OC)c2c1OCCc1ccccc1	0.18120805369127516	0.12030075187969924	0.0916030534351145	0.09302325581395349	0.2	0.07575757575757576
NCCCNCCSP(=O)(O)O	0.05755395683453238	0.043478260869565216	0.045871559633027525	0.04672897196261682	0.045454545454545456	0.0761904761904762
CCCCCCCCC#C/C=C/CCCCCC(=O)O	0.06832298136645963	0.08208955223880597	0.06923076923076923	0.0703125	0.08527131782945736	0.104
C=C[C@@H]1C[C@@H](C)CC[C@H]2[C@@H]3C[C@H]4CC5=CC(=O)CC[C@]5(C)[C@H]4[C@@H](O)C[C@]3(C)[C@]2(C(=O)CO)O1	0.061855670103092786	0.08484848484848485	0.2013888888888889	0.20422535211267606	0.07407407407407407	0.1390728476821192
CC/C=C\CCC#CCC#CCCCC(=O)O	0.07236842105263158	0.088	0.0743801652892562	0.07563025210084033	0.09166666666666666	0.11206896551724138
CC[C@H]1[C@H]2[C@@H]3CCC4=CC(=O)C=C[C@]4(C)[C@@]3(F)[C@@H](O)C[C@]2(C)[C@@]1(O)C(=O)CO	0.09826589595375723	0.12413793103448276	0.1984732824427481	0.20155038759689922	0.11267605633802817	0.18181818181818182
OCCC1CCCCNCc2ccccc2Sc2ccccc21	0.17307692307692307	0.10638297872340426	0.0948905109489051	0.0962962962962963	0.1796875	0.07194244604316546
O=c1ccc(O)c(-c2ccc(F)cc2)n1/C=C/[C@@H](O)C[C@H](O)CC(=O)O	0.36764705882352944	0.44545454545454544	0.09285714285714286	0.10218978102189781	0.5247524752475248	0.20634920634920634
CC[C@H]1[C@@H]2C[C@H]3[C@@H]4N(C)c5ccccc5[C@]45C[C@@H]([C@@H]2[C@H]5O)N3[C@@H]1O	0.10909090909090909	0.09090909090909091	0.171875	0.1746031746031746	0.13533834586466165	0.14615384615384616
CC(C)n1c(CC[C@@H](O)C[C@@H](O)CC(=O)[O-])c(-c2ccc(F)cc2)c2c3ccccc3n(Cc3ccccc3F)c(=O)c21	0.4779874213836478	0.2682926829268293	0.08602150537634409	0.0989010989010989	0.45	0.18235294117647058
COc1cc(NS(=O)(=O)c2ccc(N)cc2)nc(OC)n1	0.12337662337662338	0.19672131147540983	0.07692307692307693	0.078125	0.13709677419354838	0.06923076923076923
CCCCOc1ccc(OCCCN2CCOCC2)cc1	0.10625	0.0948905109489051	0.11627906976744186	0.11811023622047244	0.10687022900763359	0.1
C[C@H](O)[C@H]1C(=O)N2C(C(=O)O)=C(S[C@@H]3CN[C@H](C(=O)N(C)C)C3)[C@H](C)[C@H]12	0.10843373493975904	0.145985401459854	0.16153846153846155	0.18253968253968253	0.10948905109489052	0.19047619047619047
ClSc1cccc2ccccc12	0.1450381679389313	0.09821428571428571	0.044642857142857144	0.045454545454545456	0.20408163265306123	0.03571428571428571
CC1(C)[C@@H]2CC[C@@]1(C)C(=O)C2	0.02857142857142857	0.044642857142857144	0.11	0.11224489795918367	0.037037037037037035	0.06796116504854369
CCC[N+](C)(CC)CC.[Cl-]	0.045112781954887216	0.05660377358490566	0.08163265306122448	0.08333333333333333	0.038834951456310676	0.08247422680412371
CCCCCC[C@@H]1C[C@@H]1CCCCCCCCCC(=O)OCC(O)CO	0.07386363636363637	0.0728476821192053	0.11428571428571428	0.12408759124087591	0.07534246575342465	0.15671641791044777
C[C@@H](CO)NC(=O)[C@@H]1C=C2c3cccc4[nH]cc(c34)C[C@H]2N(C)C1	0.1509433962264151	0.14705882352941177	0.13636363636363635	0.15625	0.1796875	0.12878787878787878
ON=C1CCN(CCCN2c3ccccc3Sc3ccc(Cl)cc32)CC1	0.16463414634146342	0.11564625850340136	0.0821917808219178	0.08333333333333333	0.1865671641791045	0.060810810810810814
CC(C)c1nc(C2CCCCC2)nc(-c2ccc(F)cc2)c1/C=C/[C@@H]1C[C@@H](O)CC(=O)O1	0.1839080459770115	0.3458646616541353	0.17687074829931973	0.1958041958041958	0.23404255319148937	0.10256410256410256
CC[C@H](C)C(=O)O[C@H]1C[C@H](O)C[C@@H]2C=C[C@H](C)[C@H](CC[C@H](O)C[C@H](O)CC(=O)[O-])[C@@H]12	0.18787878787878787	0.16551724137931034	0.2734375	0.37606837606837606	0.15492957746478872	0.5882352941176471
C=C[C@@H](O)C[C@H]1CC[C@H]2[C@@H]3CCC4=CC(=O)C=C[C@]4(C)[C@H]3CC[C@@]21C	0.06936416184971098	0.09722222222222222	0.14285714285714285	0.15384615384615385	0.10071942446043165	0.12686567164179105
CC(C)c1c(/C=C/[C@@H](O)C[C@@H](O)CC(=O)[O-])c(-c2ccc(F)cc2)cn1C1CCCCC1	0.29936305732484075	0.4274193548387097	0.11038961038961038	0.12666666666666668	0.43333333333333335	0.1724137931034483
O=C(N/N=C/c1ccc([N+](=O)[O-])o1)c1cc([N+](=O)[O-])cc([N+](=O)[O-])c1O	0.1144578313253012	0.1366906474820144	0.07801418439716312	0.07913669064748201	0.125	0.06338028169014084
C[C@@H](CCC(=O)O)[C@H]1CC[C@H]2[C@@H]3[C@H](O)C[C@@H]4C[C@H](O)CC[C@]4(C)[C@H]3C[C@H](O)[C@]12C	0.08379888268156424	0.09868421052631579	0.16666666666666666	0.1865671641791045	0.0945945945945946	0.18518518518518517
NCCS[C@H](NC(=O)[C@@H](N)Cc1ccc(O)cc1)C(=O)N1CCC[C@H]1C(=O)O	0.1566265060240964	0.15384615384615385	0.11971830985915492	0.12949640287769784	0.1510791366906475	0.14492753623188406
C[C@H](Oc1ccccc1)C(=O)N1CCC[C@H]1C(=O)O	0.18309859154929578	0.128	0.125	0.14655172413793102	0.1826086956521739	0.15517241379310345
CSC[C@H](Cc1cnc(C(=O)N[C@@H](C)Cc2ccc(N)cc2)cc1)C(=O)N1CCC[C@H]1C(=O)O	0.20689655172413793	0.17307692307692307	0.12025316455696203	0.13636363636363635	0.20270270270270271	0.14285714285714285
C(CC[C@@H](C)C(=O)O)CC(=O)O	0.140625	0.12264150943396226	0.08653846153846154	0.12121212121212122	0.11764705882352941	0.20430107526881722
CC(C)C[C@H](NC(=O)CN)C(=O)N1CCC[C@H]1C(=O)N[C@@H](CCC(=O)O)C(=O)NCC(=O)NCC(=O)O	0.13227513227513227	0.1130952380952381	0.08383233532934131	0.09815950920245399	0.10975609756097561	0.16129032258064516
c1ccc([C@H]2CN3CCSC3=N2)cc1	0.11347517730496454	0.0743801652892562	0.0782608695652174	0.07964601769911504	0.12612612612612611	0.05128205128205128
COc1ccc2[nH]c([S+]([O-])Cc3ncc(C)c(OC)c3C)nc2c1	0.10303030303030303	0.14814814814814814	0.07971014492753623	0.08088235294117647	0.1111111111111111	0.06474820143884892
NC[C@@H]1C[C@H](O[C@H]2[C@H](O)[C@@H](O[C@@H]3O[C@H](CO)[C@@H](O)[C@H](N)[C@H]3O)[C@H](N)C[C@@H]2N)[C@H](O)[C@@H](O)[C@@H]1O	0.025252525252525252	0.029239766081871343	0.11842105263157894	0.12	0.030120481927710843	0.10457516339869281
CC(C)c1c(CC[C@@H](O)C[C@@H](O)CC(=O)[O-])c(-c2ccc(F)cc2)cn1C(C)C	0.37857142857142856	0.371900826446281	0.1111111111111111	0.12857142857142856	0.3879310344827586	0.23255813953488372
O=C(Nc1ccc(Br)cc1)c1ccc(Br)cc1CC1CCCCC1	0.1794871794871795	0.12142857142857143	0.09420289855072464	0.09558823529411764	0.16923076923076924	0.07142857142857142
CNC(=O)Oc1ccc2c(c1)[C@]1(C)CCN(C)[C@@H]1N2C	0.0967741935483871	0.1171875	0.1322314049586777	0.13445378151260504	0.11290322580645161	0.10569105691056911
COc1ccc2c(c1)c(CC(=O)O)c(C)n2C(=O)c1ccc(Cl)cc1	0.2185430463576159	0.18045112781954886	0.10218978102189781	0.1037037037037037	0.256198347107438	0.12781954887218044
NNC(=O)c1ccncc1	0.0916030534351145	0.10476190476190476	0.06796116504854369	0.06930693069306931	0.09900990099009901	0.06862745098039216
C#Cc1ccc(NC(=O)O[C@H]2C[C@@H](C)C=C3C=C[C@H](C)[C@H](CC[C@@H]4C[C@@H](O[Si](C)(C)C(C)(C)C)CC(=O)O4)[C@H]32)cc1	0.13432835820895522	0.12290502793296089	0.5234375	0.4846153846153846	0.12643678160919541	0.25161290322580643
Cc1cccc(Nc2cc(Cl)nc(SCC(=O)O)n2)c1C	0.15333333333333332	0.2066115702479339	0.09375	0.09523809523809523	0.18487394957983194	0.10317460317460317
CCCCCCCCC#CC#CC(O)CCCCCCCCC(=O)O	0.08771929824561403	0.08163265306122448	0.0625	0.07092198581560284	0.08450704225352113	0.1259259259259259
O=C(O)C[C@H](O)C[C@H](O)/C=C/n1c(C(F)(F)F)nc(-c2ccccn2)c1-c1ccc(F)cc1	0.35526315789473684	0.42063492063492064	0.07453416149068323	0.07547169811320754	0.5	0.16216216216216217
O=C(CCCCCCCC(=O)O)C(=O)O	0.09929078014184398	0.09401709401709402	0.07017543859649122	0.07142857142857142	0.07894736842105263	0.14150943396226415
COc1ccccc1OCC(O)COC(N)=O	0.15714285714285714	0.15384615384615385	0.11206896551724138	0.12389380530973451	0.2037037037037037	0.13274336283185842
CCC1(c2ccccc2)C(=O)NCNC1=O	0.14285714285714285	0.10833333333333334	0.10434782608695652	0.10619469026548672	0.15315315315315314	0.08620689655172414
CN1CCC[C@H]1c1cccnc1	0.06382978723404255	0.06956521739130435	0.08333333333333333	0.08490566037735849	0.08256880733944955	0.06422018348623854
C[C@H]1C(=O)N=C(c2ccccc2)c2ccccc21	0.2462686567164179	0.13821138211382114	0.08064516129032258	0.08196721311475409	0.21621621621621623	0.064
NCC1CC[C@H](c2ccccc2)C(=O)c2ccccc21	0.2013888888888889	0.10606060606060606	0.09375	0.09523809523809523	0.18487394957983194	0.06923076923076923
CCCCN1CCCCC1C(=O)Nc1c(C)cccc1C.Cl	0.13636363636363635	0.12121212121212122	0.15447154471544716	0.15702479338842976	0.1349206349206349	0.128
NC(=O)NC(=O)Cc1ccccc1	0.17054263565891473	0.10714285714285714	0.08256880733944955	0.08411214953271028	0.1553398058252427	0.10377358490566038
NCCc1ccc(CNC(=O)c2c(-c3ccccc3)c(-c3ccc(F)cc3)c(C[C@@H](O)C[C@@H](O)CC(=O)[O-])n2C(C)C)cc1	0.4968553459119497	0.2634730538922156	0.07894736842105263	0.0913978494623656	0.4013605442176871	0.1791907514450867
CC/C=C\C/C=C\CCCCCCCC	0.039473684210526314	0.048	0.05042016806722689	0.05128205128205128	0.05	0.06896551724137931
NC[C@@H]1C[C@H](O[C@H]2[C@H](O)[C@H](O[C@@H]3O[C@H](CO)[C@@H](O)[C@H](N)[C@H]3O)[C@H](N)C[C@@H]2N)[C@H](O)[C@@H](O)[C@@H]1O	0.025252525252525252	0.029239766081871343	0.11842105263157894	0.12	0.030120481927710843	0.10457516339869281
CC(=O)OCC(=O)[C@@]1(O)CC[C@H]2[C@@H]3CCC4=CC(=O)CC[C@]4(C)[C@@]3(F)[C@@H](O)C[C@@]21C	0.08287292817679558	0.09740259740259741	0.14788732394366197	0.15	0.07894736842105263	0.14084507042253522
C[C@H](O)[C@H](NC(=O)[C@@H]1CCCN1C(=O)[C@H](Cc1ccc(F)cc1)NC(=O)CN)C(=O)NCC(=O)NCC(=O)O	0.20765027322404372	0.20496894409937888	0.10588235294117647	0.12048192771084337	0.20382165605095542	0.16149068322981366
Cn1c(=O)c2[nH]cnc2n(C)c1=O.Cn1c(=O)c2[nH]cnc2n(C)c1=O.NCCN	0.096045197740113	0.12837837837837837	0.08783783783783784	0.08904109589041095	0.0945945945945946	0.06666666666666667
CC[C@H](c1ccc(O)c(O)c1)C(=O)O	0.13432835820895522	0.16822429906542055	0.11214953271028037	0.13592233009708737	0.17647058823529413	0.1568627450980392
CCOC(=O)c1ccc(N)cc1	0.11278195488721804	0.14150943396226415	0.11650485436893204	0.1188118811881188	0.1485148514851485	0.10679611650485436
CCCCCCCCC#CC#CC#C/C=CCC(C)OCCC(=O)O	0.08139534883720931	0.09655172413793103	0.07746478873239436	0.09420289855072464	0.1	0.1259259259259259
COc1cc2nc(N3CCN(C(=O)C4CCCO4)CC3)nc(N)c2cc1OC	0.07734806629834254	0.11258278145695365	0.10204081632653061	0.10344827586206896	0.10135135135135136	0.07333333333333333
CCC(=O)O[C@]1(C(=O)CCl)[C@@H](C)C[C@H]2[C@@H]3CCC4=CC(=O)C=C[C@]4(C)[C@@]3(F)[C@@H](O)C[C@@]21C	0.09239130434782608	0.11538461538461539	0.21739130434782608	0.22058823529411764	0.09032258064516129	0.19285714285714287
O=C1NC(=O)C(c2ccccc2)N1	0.13432835820895522	0.09649122807017543	0.08181818181818182	0.08333333333333333	0.14285714285714285	0.06306306306306306
Cc1c(OCC(O)C[C@@H](O)CC(=O)[O-])c(-c2ccc(F)cc2)nc2ccccc12	0.3706293706293706	0.3412698412698413	0.09395973154362416	0.10273972602739725	0.45132743362831856	0.17391304347826086
Oc1cccc(O)c1O	0.09448818897637795	0.10891089108910891	0.06	0.061224489795918366	0.12631578947368421	0.07142857142857142
C[C@@]1(Cn2ccnn2)[C@H](C(=O)O)N2C(=O)C[C@H]2S1(=O)=O	0.07643312101910828	0.109375	0.12396694214876033	0.12605042016806722	0.0873015873015873	0.11570247933884298
CC/C=C\CCCCC(=O)Nc1ccccc1	0.20588235294117646	0.12295081967213115	0.10084033613445378	0.10256410256410256	0.17857142857142858	0.1206896551724138
NC(=O)C1CCN(CCCN2c3ccccc3Sc3ccc(Cl)cc32)CC1	0.1696969696969697	0.12162162162162163	0.10344827586206896	0.1048951048951049	0.1925925925925926	0.08163265306122448
Oc1cnc([N+](=O)[O-])n1CC(C)O	0.09558823529411764	0.10909090909090909	0.06422018348623854	0.08571428571428572	0.11428571428571428	0.09523809523809523
C[C@H]1C[C@@H]2[C@H]([C@@H](O)C[C@@]3(C)[C@H]2CC[C@]3(O)C(=O)CO)[C@@]2(C)C=CC(=O)C=C12	0.08670520231213873	0.1103448275862069	0.2109375	0.21428571428571427	0.09859154929577464	0.1937984496124031
CC(C)[C@H](NC(=O)[C@H](Cc1ccc(O)cc1)NC(=O)CNC(=O)[C@H](Cc1ccccc1)NC(=O)[C@@H](N)CCC(=O)N[C@@H](CCC(=O)O)C(=O)O)C	0.23300970873786409	0.15816326530612246	0.07804878048780488	0.08955223880597014	0.20652173913043478	0.14583333333333334
CO/C(=C(\c1ccccc1)c1ccc(OCCN(C)C)cc1)c1ccccc1	0.2894736842105263	0.1342281879194631	0.07947019867549669	0.08053691275167785	0.19708029197080293	0.08
OC[C@@H]1[C@@H]2OC[C@H]3[C@H](C4=CC(=O)O[C@@H]5C(=O)C=C[C@]5(C)[C@@]4(F)[C@@H](O)[C@H]32)[C@@H]1O	0.08	0.0945945945945946	0.19083969465648856	0.1937984496124031	0.09027777777777778	0.15671641791044777
CC(C)c1nc(N(C)S(C)(=O)=O)nc(-c2ccc(F)cc2)c1/C=C/[C@@H]1C[C@@H](OCc2ccccc2)CC(OCC(Cl)(Cl)Cl)O1	0.24736842105263157	0.4383561643835616	0.1270718232044199	0.1348314606741573	0.2732919254658385	0.10326086956521739
C=Cc1cc(OC)c(OC)cc1O	0.06382978723404255	0.08849557522123894	0.07339449541284404	0.07476635514018691	0.09259259259259259	0.06422018348623854
O=C1[C@H]2CC[C@@H]3C4=CC(=O)C=C[C@]4(C)[C@@]3(F)[C@@H](O)C[C@]2(C)[C@H]1C(=O)CO	0.09467455621301775	0.12056737588652482	0.17829457364341086	0.18110236220472442	0.10869565217391304	0.15267175572519084
Cc1ccc(NC(=O)c2ccc(CN3CCN(C)CC3)cc2)cc1Nc1nccc(-c2cccnc2)n1	0.24581005586592178	0.13953488372093023	0.07954545454545454	0.08045977011494253	0.17901234567901234	0.06179775280898876
OC[C@H](O)[C@@H](O)[C@H](O)[C@H](O)CO	0.07407407407407407	0.09259259259259259	0.027522935779816515	0.03773584905660377	0.0970873786407767	0.11
CC1(C)S[C@@H]2[C@H](NC(=O)[C@H](NC(=O)N3CCNC3=O)c3ccccc3)C(=O)N2[C@H]1C(=O)O	0.16666666666666666	0.12101910828025478	0.11842105263157894	0.12751677852348994	0.1554054054054054	0.12666666666666668
CC(C)n1c(CC[C@@H](O)C[C@@H](O)CC(=O)[O-])c(-c2ccc(F)cc2)c(-c2ccccc2)c1C(=O)NCc1ccc(C#N)cc1	0.5159235668789809	0.2634730538922156	0.07894736842105263	0.0913978494623656	0.4013605442176871	0.19298245614035087
C[C@H]1SC[C@H]2[C@@H](C)C(=O)O[C@@H]3O[C@]4(C)CC[C@@H]1[C@]32OO4	0.023952095808383235	0.03597122302158273	0.15	0.15254237288135594	0.02962962962962963	0.096
C[C@H]1O[C@@H](O[C@H]2[C@H](O)[C@@H](O)[C@@H](O[C@H]3[C@H](O)[C@@H](O)[C@H](O)O[C@@H]3CO)O[C@@H]2CO)[C@H](O)[C@@H](O)[C@@H]1N[C@H]1C=C(CO)[C@@H](O)[C@H](O)[C@H]1O	0.04484304932735426	0.04040404040404041	0.10497237569060773	0.10614525139664804	0.04145077720207254	0.10555555555555556
NC[C@H]1O[C@H](O[C@H]2[C@H](O)[C@@H](O[C@H]3O[C@H](CO)[C@@H](O)[C@H](N)[C@H]3O)[C@H](N)C[C@@H]2N)[C@H](N)C[C@@H]1O	0.025510204081632654	0.029585798816568046	0.11258278145695365	0.11409395973154363	0.03048780487804878	0.09868421052631579
CCCCCCCCC#CC#CC(O)CCCCC(=O)O	0.09433962264150944	0.08888888888888889	0.06818181818181818	0.07751937984496124	0.09230769230769231	0.13821138211382114
Cc1ncc([N+](=O)[O-])n1CC(C)O	0.09558823529411764	0.10909090909090909	0.07407407407407407	0.09615384615384616	0.11428571428571428	0.09523809523809523
CCCCCCCCC#CC#CC#C/C=C/CCCCC(=O)O	0.06470588235294118	0.07692307692307693	0.06474820143884892	0.06569343065693431	0.07971014492753623	0.09701492537313433
CSCCCc1ccc(C(=O)O)cc1	0.14074074074074075	0.1651376146788991	0.12037037037037036	0.12264150943396226	0.17307692307692307	0.12149532710280374
CN(CCOc1ccc(C[C@H](Nc2ccccc2C(=O)c2ccccc2)C(=O)O)cc1)c1ccccn1	0.3136094674556213	0.16071428571428573	0.08620689655172414	0.0935672514619883	0.21019108280254778	0.10588235294117647
COC1=CC(=O)C[C@@H](C)[C@]12Oc1c(Cl)c(OC)cc(OC)c1C2=O	0.09090909090909091	0.10071942446043165	0.13076923076923078	0.1328125	0.08823529411764706	0.08955223880597014
Cc1cnc(NC(=O)C2=C(O)c3ccccc3S(=O)(=O)N2C)s1	0.18666666666666668	0.16153846153846155	0.09022556390977443	0.0916030534351145	0.19672131147540983	0.08270676691729323
O=C(Nc1ccccc1)N1CCC(Cc2ccccc2)CC1	0.2765957446808511	0.10071942446043165	0.09701492537313433	0.09848484848484848	0.184	0.07352941176470588
N=C(N)NCCCCNC(=N)N.O=S(=O)(O)O	0.07534246575342465	0.08333333333333333	0.05982905982905983	0.06086956521739131	0.05042016806722689	0.08849557522123894
C[C@@H](Cc1ccc(O)c(O)c1)C(=O)O	0.14285714285714285	0.1792452830188679	0.10185185185185185	0.13592233009708737	0.18811881188118812	0.1568627450980392
CSc1ccc(C(=O)N2CCCCC2)cc1	0.10273972602739725	0.11666666666666667	0.10344827586206896	0.10526315789473684	0.13157894736842105	0.07627118644067797
C=C(/C=C/C=C/C=C/C(=O)O)N1CCC[C@H](O)CC1	0.05	0.06015037593984962	0.08	0.08130081300813008	0.07086614173228346	0.08064516129032258
CN/C(=N\CCSCc1nc[nH]c1C)NC#N	0.06535947712418301	0.07086614173228346	0.0743801652892562	0.07563025210084033	0.06504065040650407	0.06611570247933884
CCCCCCCCC#CC#CC#CCCCCCCC(=O)O	0.06470588235294118	0.06206896551724138	0.06474820143884892	0.06569343065693431	0.06428571428571428	0.09701492537313433
CSCC[C@@H](CC)C(=O)O	0.09302325581395349	0.09615384615384616	0.10204081632653061	0.1276595744680851	0.10101010101010101	0.15053763440860216
Cc1cc(-c2nc(C(C)C)n(/C=C/[C@@H](O)C[C@@H](O)CC(=O)O)c2-c2ccc(F)cc2)cc(C)c1Cl	0.37254901960784315	0.4878048780487805	0.09259259259259259	0.10759493670886076	0.47107438016528924	0.19727891156462585
OCCCc1ccccc1	0.14285714285714285	0.09345794392523364	0.07766990291262135	0.07920792079207921	0.15463917525773196	0.0784313725490196
C[C@H](O)Cc1ccc(=O)n1	0.08396946564885496	0.11650485436893204	0.10101010101010101	0.12631578947368421	0.1111111111111111	0.1134020618556701
N=C(N)NCCCN1CCCCCC1	0.0472972972972973	0.024	0.06086956521739131	0.061946902654867256	0.03361344537815126	0.04310344827586207
CCCCOc1ccc(CCNC(=O)OCCN2CCCCCC2)cc1	0.12352941176470589	0.10810810810810811	0.12056737588652482	0.1223021582733813	0.11971830985915492	0.11347517730496454
C[C@H](C(=O)O)c1cccc(C(=O)c2ccccc2)c1	0.2537313432835821	0.1652892561983471	0.08870967741935484	0.10833333333333334	0.24770642201834864	0.12605042016806722
S=C=Nc1cccc2ccccc12	0.1417910447761194	0.09565217391304348	0.043478260869565216	0.04424778761061947	0.19801980198019803	0.034782608695652174
CCOC(=O)OC(C)OC1=C(C(=O)Nc2ccccn2)N(C)S(=O)(=O)c2ccccc21	0.2331288343558282	0.16	0.09803921568627451	0.11409395973154363	0.20714285714285716	0.12080536912751678
O=C1O[C@H]([C@@H](O)CO)C(O)=C1O	0.07352941176470588	0.09174311926605505	0.08653846153846154	0.09900990099009901	0.09615384615384616	0.09803921568627451
CCCC/C=C/CC/C=C/CCC\CCCCC(=O)O	0.06832298136645963	0.08208955223880597	0.06923076923076923	0.0703125	0.08527131782945736	0.104
[O-][n+]1ccccc1	0.07142857142857142	0.038461538461538464	0.030303030303030304	0.030927835051546393	0.07291666666666667	0.030612244897959183
CC[C@H]1CN2CCc3cc(OC)c(OC)cc3[C@@H]2C[C@@H]1C[C@H]1NCCc2cc(OC)c(OC)cc21	0.08585858585858586	0.09302325581395349	0.1375	0.1320754716981132	0.08928571428571429	0.10365853658536585
C[C@@H]1O[C@H](O[C@H]2[C@H](O)[C@@H](O)[C@@H](O[C@H]3[C@H](O)[C@@H](O)[C@H](O)O[C@@H]3CO)O[C@@H]2CO)[C@H](O)[C@@H](O)[C@@H]1N[C@H]1C=C(CO)[C@@H](O)[C@H](O)[C@H]1O	0.04484304932735426	0.04040404040404041	0.10497237569060773	0.10614525139664804	0.04145077720207254	0.10555555555555556
CCC/C=C1\[nH]c2ccccc12	0.11940298507462686	0.11818181818181818	0.08333333333333333	0.08490566037735849	0.16831683168316833	0.07407407407407407
Cc1cc(CNC(=O)c2c(-c3ccccc3)c(-c3ccc(F)cc3)c(CC[C@@H](O)C[C@@H](O)CC(=O)[O-])n2C(C)C)n[nH]1	0.48717948717948717	0.2893081761006289	0.08743169398907104	0.1005586592178771	0.41843971631205673	0.2073170731707317
CC(=O)Nc1ccccc1C(=O)N[C@@H](CC(=O)O)C(=O)N1CCC[C@H]1CCC(=O)O	0.20121951219512196	0.1564625850340136	0.1310344827586207	0.14084507042253522	0.18705035971223022	0.17266187050359713
COC(=O)C1=C(C)NC(C)=C(C(=O)OCC(C)C)C1c1ccccc1[N+](=O)[O-]	0.1728395061728395	0.18115942028985507	0.12142857142857143	0.13138686131386862	0.18796992481203006	0.13043478260869565
Cc1cc(C)c(OCC2C[C@@H](O)CC(=O)O2)c(C(Cl)C2CCCCC2)c1	0.07428571428571429	0.08783783783783784	0.24	0.2540983606557377	0.09090909090909091	0.11594202898550725
CC[C@@H](N)C(=O)O[C@H]1C[C@@H](C)C=C2C=C[C@H](C)[C@H](CC[C@@H](O)C[C@@H](O)CC(=O)[O-])[C@H]21	0.18787878787878787	0.16551724137931034	0.4051724137931034	0.4636363636363636	0.15492957746478872	0.6701030927835051
N[C@@H](Cc1ccc(C(=O)O)cc1)C(=O)O	0.15671641791044777	0.1743119266055046	0.0990990990990991	0.1111111111111111	0.17142857142857143	0.14150943396226415
C/C=C/c1ccc(OC)cc1	0.08955223880597014	0.14423076923076922	0.0761904761904762	0.07766990291262135	0.15151515151515152	0.06666666666666667
CC(C)c1nc(-c2ccc(F)cc2)c(-c2ccccc2)n1/C=C/[C@H](O)C[C@@H](O)CC(=O)O	0.5	0.5	0.08227848101265822	0.09740259740259741	0.6074766355140186	0.19718309859154928
COc1ccc(CCNC(O)COc2ccc(CC(=O)NC3CCCC3)c(OC)c2)cc1	0.17613636363636365	0.1464968152866242	0.12258064516129032	0.13157894736842105	0.19047619047619047	0.12337662337662338
CC/C=C\CCC(=O)Nc1c2ccc(Cl)cc2n1	0.12162162162162163	0.1487603305785124	0.10833333333333334	0.11016949152542373	0.1452991452991453	0.1
CC(C)n1c(CC[C@@H](O)C[C@@H](O)CC(=O)[O-])c(-c2ccc(F)cc2)c2c3ccccc3n(-c3ccc(F)cc3)c(=O)c21	0.4409937888198758	0.2732919254658385	0.08743169398907104	0.1005586592178771	0.45985401459854014	0.17857142857142858
CCCCCCCCCCCCCCCCCC(=O)O	0.06832298136645963	0.0661764705882353	0.06923076923076923	0.0703125	0.06870229007633588	0.104
O=C(CCCCCCCCC(=O)Nc1ccccc1)c1ccccc1	0.3055555555555556	0.1103448275862069	0.08391608391608392	0.0851063829787234	0.17293233082706766	0.1079136690647482
Cc1nnnn1C(/C=C/[C@@H](O)C[C@@H](O)CC(=O)[O-])=C(c1ccc(F)cc1)c1ccc(F)cc1	0.2777777777777778	0.31386861313868614	0.07407407407407407	0.08176100628930817	0.3779527559055118	0.13815789473684212
O=P(O)(O)C(Cc1cccnc1)P(=O)(O)O	0.0979020979020979	0.1206896551724138	0.06896551724137931	0.07964601769911504	0.11607142857142858	0.10810810810810811
O=C(O)CCCC[C@@H]1CCSSS1	0.07042253521126761	0.06837606837606838	0.10185185185185185	0.10377358490566038	0.07142857142857142	0.12380952380952381
Brc1ccccc1	0.11570247933884298	0.06930693069306931	0.04081632653061224	0.041666666666666664	0.13186813186813187	0.041237113402061855
O=c1ccn([C@@H]2O[C@H](CO)[C@@H](O)[C@H]2O)c(=O)[nH]1	0.08053691275167785	0.08943089430894309	0.13274336283185842	0.13513513513513514	0.09322033898305085	0.12389380530973451
Cn1c(=O)c2c(ncn2C)n(C)c1=O	0.07042253521126761	0.09649122807017543	0.08181818181818182	0.08333333333333333	0.08108108108108109	0.06306306306306306
CC(C)C[C@H](N)C(=O)N1CCC[C@H]1C(=O)N[C@@H](CCCCCN)C(=O)N[C@@H](CCCC(=O)NCC(=O)N[C@@H](CC(=O)NCC(=O)O)[C@@H](C)O)C(=O)N	0.11842105263157894	0.10679611650485436	0.07246376811594203	0.08374384236453201	0.09852216748768473	0.14507772020725387
CCCOc1ccccc1-c1nc2[nH]nnc2c(=O)[nH]1	0.13071895424836602	0.14960629921259844	0.09375	0.09523809523809523	0.1652892561983471	0.07751937984496124
CCCSc1ccc2[nH]c(NC(=O)OC)nc2c1	0.12162162162162163	0.1487603305785124	0.11764705882352941	0.11965811965811966	0.13559322033898305	0.1092436974789916
COc1nc(C)nc(Cl)c1NC1=NCCN1	0.05263157894736842	0.09016393442622951	0.058333333333333334	0.059322033898305086	0.05785123966942149	0.04132231404958678
CC(=O)Nc1ccccc1C(=O)O	0.18110236220472442	0.1388888888888889	0.10377358490566038	0.10576923076923077	0.18	0.1262135922330097
Nc1nc(=O)c2c([nH]1)NCC(CNc1ccc(C(=O)N[C@@H](CCC(=O)O)C(=O)O)cc1)N2C=O	0.1875	0.1895424836601307	0.1	0.10828025477707007	0.17218543046357615	0.13636363636363635
O=c1c(-c2ccc(O)cc2)coc2cc(O)cc(O)c12	0.1793103448275862	0.17073170731707318	0.06976744186046512	0.07086614173228346	0.20869565217391303	0.06201550387596899
Nc1c(Br)cc(Br)cc1CN[C@H]1CC[C@H](O)CC1	0.057692307692307696	0.06153846153846154	0.1092436974789916	0.1111111111111111	0.064	0.07377049180327869
COC/C=C1\[nH]c2ccccc12	0.1111111111111111	0.10810810810810811	0.07339449541284404	0.07476635514018691	0.1568627450980392	0.06422018348623854
C[C@H]1CN(c2c(F)c(N)c3c(=O)c(C(=O)O)cn(C4CC4)c3c2F)C[C@H](C)N1	0.11764705882352941	0.11643835616438356	0.13768115942028986	0.13970588235294118	0.12056737588652482	0.10638297872340426
NC(=O)N1c2ccccc2CC(=O)c2ccccc21	0.2158273381294964	0.136	0.088	0.08943089430894309	0.22321428571428573	0.07142857142857142
Oc1ccccc1	0.125	0.08	0.05154639175257732	0.05263157894736842	0.14444444444444443	0.052083333333333336
CC/C=C\CCC[C@@H]1C[C@@H]2C[C@H](C)[C@H](O)CC(=O)N1CC[C@]2(C)[C@H]1C[C@H](C)C[C@@]1(C)C(=O)O	0.07894736842105263	0.09876543209876543	0.22857142857142856	0.22302158273381295	0.0880503144654088	0.1793103448275862
C[C@H]1[C@H](NC(=O)/C(=N\OC(C)(C)C(=O)O)c2csc(N)n2)C(=O)N1S(=O)(=O)O	0.09941520467836257	0.14184397163120568	0.13970588235294118	0.11678832116788321	0.09090909090909091	0.1323529411764706
CC/C=C\C[C@@H]1C(=O)C(C)O[C@H](OC)CC(=O)O[C@H]1C(=O)CC(=O)O	0.0963855421686747	0.12318840579710146	0.22131147540983606	0.225	0.10294117647058823	0.1935483870967742
CC(C)c1cc(-c2ccc(F)cc2)c(-c2cccc(Cl)c2)n1/C=C/[C@@H](O)C[C@@H](O)CC(=O)O	0.4305555555555556	0.4435483870967742	0.08125	0.09615384615384616	0.5535714285714286	0.19444444444444445
CCCCCCCCC#CC#CC#C/C=C\CCCC(=O)O	0.0658682634730539	0.07857142857142857	0.0661764705882353	0.06716417910447761	0.08148148148148149	0.09923664122137404
Cc1oc2ccccc2c1C(=O)c1ccccc1	0.2462686567164179	0.13821138211382114	0.08064516129032258	0.08196721311475409	0.25	0.064
c1ccc(Cn2ccnc2)cc1	0.14393939393939395	0.0782608695652174	0.04424778761061947	0.04504504504504504	0.16666666666666666	0.044642857142857144
O=C(O)c1ccccc1-c1c2ccc(=O)cc-2oc2cc(O)ccc12	0.24	0.15217391304347827	0.0851063829787234	0.08633093525179857	0.26229508196721313	0.07801418439716312
C=C[C@H](O)C(=O)N[C@@H]1C=C2c3cccc4[nH]cc(c34)C[C@H]2N(C)C1	0.13664596273291926	0.1386861313868613	0.11940298507462686	0.1297709923664122	0.17054263565891473	0.11194029850746269
CSCC[C@H](C(C)C)C(=O)NC(=O)NCC(=O)N[C@@H](CCN)C(=O)N[C@@H](CCC(=O)O)C(=O)NC(=O)O	0.12105263157894737	0.11377245508982035	0.0650887573964497	0.07878787878787878	0.09696969696969697	0.14743589743589744
C=C1CC[C@H](O)C/C1=C/C=C1\CCC[C@]2(C)[C@@H]([C@H](C)CCCC(C)C)CC[C@@H]12	0.0782122905027933	0.10666666666666667	0.1347517730496454	0.15328467153284672	0.09523809523809523	0.11971830985915492
CC(C)n1c(CC[C@@H](O)C[C@@H](O)CC(=O)[O-])c(-c2ccc(F)cc2)c2c3ccccc3n(-c3cccc(Cl)c3)c(=O)c21	0.45	0.2732919254658385	0.08743169398907104	0.1005586592178771	0.45985401459854014	0.17857142857142858
Cc1cc(-c2c(-c3ccc(F)cc3)nc(C(C)C)n2/C=C/[C@@H](O)C[C@@H](O)CC(=O)O)cc(C)c1F	0.36363636363636365	0.5	0.09259259259259259	0.10759493670886076	0.47107438016528924	0.19727891156462585
CC(C)(Oc1ccc(CCNC(=O)c2ccc(Cl)cc2)cc1)C(=O)O	0.22666666666666666	0.16296296296296298	0.13533834586466165	0.11194029850746269	0.216	0.12781954887218044
CC(C)(C)NCC(O)c1cc(O)cc(C(N)=O)c1	0.11724137931034483	0.1440677966101695	0.1415929203539823	0.12389380530973451	0.14035087719298245	0.13274336283185842
CCCCSc1ccc(C(=O)OCCN(C)C)cc1	0.12751677852348994	0.1652892561983471	0.13445378151260504	0.13675213675213677	0.14285714285714285	0.1452991452991453
CCCCCC[C@@H]1C[C@@H]1CCCCCCCCCC(=O)OCC(O)COP(=O)([O-])OCC[N+](C)(C)C	0.06965174129353234	0.08045977011494253	0.12345679012345678	0.1320754716981132	0.06395348837209303	0.14556962025316456
NCc1ccccc1	0.12195121951219512	0.07766990291262135	0.05	0.05102040816326531	0.13978494623655913	0.050505050505050504
O=C(Nc1ccc(Br)cc1)c1cc(Br)cc(Br)c1O	0.18439716312056736	0.14754098360655737	0.072	0.07317073170731707	0.17391304347826086	0.064
C=C1[C@@H]2CCC3[C@@](C[C@@H]4[C@H](C)[C@H](O)[C@@]5(C)C[C@@]5(C)C(=O)O[C@@H]4C(C)(C)[C@@H](O)[C@@H](O)[C@@]3(C)C2=O)[C@H](C(=O)O)O1	0.06965174129353234	0.09941520467836257	0.18181818181818182	0.17647058823529413	0.07647058823529412	0.13125
CC(C)c1cccc(C(C)C)c1O	0.12878787878787878	0.17307692307692307	0.09433962264150944	0.11764705882352941	0.15841584158415842	0.10576923076923077
COc1ccc2[nH]c([S+]([O-])Cc3nc(C)cc(OC)c3C)nc2c1	0.10303030303030303	0.15671641791044777	0.07971014492753623	0.08088235294117647	0.1111111111111111	0.06474820143884892
CCOC(=O)C1=C(C)NC(C)=C(C(=O)OCCC(O)(C)C)C1c1cccc([N+](=O)[O-])c1	0.14450867052023122	0.16326530612244897	0.1702127659574468	0.13986013986013987	0.14482758620689656	0.1388888888888889
CN1CCN(CCCN2c3ccccc3Sc3ccc(Cl)cc32)CC1	0.16049382716049382	0.1103448275862069	0.08391608391608392	0.0851063829787234	0.18181818181818182	0.06206896551724138
CCCCCCCCC#CC#CC#C/C=C\CCCCCC(=O)O	0.06358381502890173	0.07534246575342465	0.06338028169014084	0.06428571428571428	0.07801418439716312	0.0948905109489051
CC/C=C\C/C=C\CCCCCCCC(=O)O	0.07236842105263158	0.088	0.0743801652892562	0.07563025210084033	0.09166666666666666	0.11206896551724138
C=C[C@@H]1C[C@@H](C(=O)N[C@@H]([C@H]2O[C@H](SC)[C@H](O)[C@@H](O)[C@H]2O)[C@@H](C)Cl)N(C)C1	0.07602339181286549	0.09027777777777778	0.14393939393939395	0.1640625	0.09352517985611511	0.15384615384615385
Cc1c(OCC(O)C[C@@H](O)CC(=O)[O-])c(C(c2ccc(F)cc2)c2ccc(F)cc2)cc2ccccc12	0.36875	0.23870967741935484	0.08139534883720931	0.08875739644970414	0.35507246376811596	0.15625
C=C[C@]1(O)CC[C@H]2[C@@H]3CCC4=CC(=O)CC[C@]4(C)[C@H]3CC[C@@]21C	0.040697674418604654	0.05555555555555555	0.10606060606060606	0.1076923076923077	0.05755395683453238	0.07407407407407407
CC(C)C[C@H](N)C(=O)N1CCC[C@H]1C(=O)N[C@@H](CCCCN)C(=O)N[C@@H](Cc1c[nH]cn1)C(=O)N[C@@H](CO)C(=O)N[C@@H](C)C(=O)N[C@@H](CC(=O)O)	0.12389380530973451	0.12376237623762376	0.08866995073891626	0.10050251256281408	0.11	0.1518324607329843
O=C(CCCN1CCC(O)(c2ccc(Cl)cc2)CC1)c1ccc(F)cc1	0.22727272727272727	0.17391304347826086	0.10638297872340426	0.1079136690647482	0.24603174603174602	0.08391608391608392
CC(=O)Nc1ccc2c(c1)Cc1ccccc1-2	0.19708029197080293	0.14166666666666666	0.08264462809917356	0.08403361344537816	0.2222222222222222	0.0743801652892562
CCc1ccc(CCOc2ccc(CC3SC(=O)NC3=O)nc2)cc1	0.16149068322981366	0.14285714285714285	0.1079136690647482	0.10948905109489052	0.17424242424242425	0.10071942446043165
C[C@@H](F)[C@H](NC(=O)[C@H]1CCCN1C(=O)[C@H](N)Cc1ccc(F)cc1)C(=O)N[C@@H](C)C(=O)NCC(=O)NCC(=O)NC(=O)C(=O)O	0.18	0.1807909604519774	0.10326086956521739	0.11666666666666667	0.1791907514450867	0.12849162011173185
CC[C@H]1N[C@H](O)[C@H](O[C@H]2[C@H](O[C@H]3O[C@H](C)[C@@H](N)C[C@H](N)[C@H](O)[C@H]3N)[C@H](O)O2)[C@H](O)[C@@H](C)O1	0.03076923076923077	0.041916167664670656	0.13513513513513514	0.136986301369863	0.03680981595092025	0.12837837837837837
COc1ccc2nc(C3CC3)c(/C=C/[C@@H]3C[C@@H](O)CC(=O)O3)c(Sc3ccc(F)cc3)c2c1	0.16759776536312848	0.1895424836601307	0.17333333333333334	0.17567567567567569	0.2206896551724138	0.08695652173913043
CC(C)c1cc(-c2ccccc2)nc(-c2ccc(F)cc2)c1/C=C/[C@@H]1C[C@@H](O)CC(=O)O1	0.32051282051282054	0.28776978417266186	0.1610738255033557	0.1793103448275862	0.3282442748091603	0.09554140127388536
CCCN[C@@H](CC)COC(=O)c1ccccc1C(=O)OC[C@@H](CC)CCCC	0.1696969696969697	0.136986301369863	0.1267605633802817	0.14492753623188406	0.15	0.17777777777777778
NS(=O)(=O)c1cc2c(cc1Cl)NCNS2(=O)=O	0.05263157894736842	0.09917355371900827	0.058333333333333334	0.059322033898305086	0.05785123966942149	0.05
Cn1c2ccccc2c(=O)cc2[nH]cc12	0.14492753623188406	0.11016949152542373	0.06837606837606838	0.06956521739130435	0.23529411764705882	0.05084745762711865
CC(C)n1c(CC[C@@H](O)C[C@@H](O)CC(=O)[O-])c(-c2ccc(F)cc2)c2c1C(=O)N(Cc1ccccc1)CCC2	0.44516129032258067	0.2875816993464052	0.11046511627906977	0.125	0.44360902255639095	0.20253164556962025
CC(=O)O[C@]1(C(C)=O)CC[C@H]2[C@@H]3C=C(Cl)C4=CC(=O)CC[C@]4(C)[C@H]3CC[C@@]21C	0.07303370786516854	0.09333333333333334	0.15328467153284672	0.15555555555555556	0.06711409395973154	0.12949640287769784
CO[C@@H]1[C@@H](O[C@@H]2O[C@H](C)[C@@H](O[C@H]3C[C@@](C)(O)[C@@H](OC(=O)CC(C)C)[C@H](C)O3)[C@H](N(C)C)[C@H]2O)[C@@H](C)[C@@H](O)[C@@H]1O	0.06341463414634146	0.09770114942528736	0.14906832298136646	0.15822784810126583	0.07514450867052024	0.15
NO[C@H](C(=O)N[C@@H](CCCc1ccccc1)C(=O)N[C@@H](CCC(=O)O)C(=O)NCC(=O)O)C(=O)NCC(=O)O	0.18181818181818182	0.12790697674418605	0.07428571428571429	0.08139534883720931	0.1524390243902439	0.15432098765432098
CCCOC1C[C@@H](OC(=O)c2cccnc2)C[C@H](/C=C/c2c(-c3ccc(F)cc3)nc(N(C)S(C)(=O)=O)nc2C(C)C)O1	0.21761658031088082	0.475177304964539	0.15428571428571428	0.16279069767441862	0.2608695652173913	0.12921348314606743
COc1ccc2cc([C@H](C)C(=O)O)ccc2c1	0.16546762589928057	0.18421052631578946	0.10256410256410256	0.12389380530973451	0.21495327102803738	0.12280701754385964
O=C1C[C@H](O)C[C@@H](/C=C/c2c(C3CC3)nc3cc(Sc4ccc(F)cc4)c(F)cc3c2Sc2ccc(F)cc2)O1	0.17435897435897435	0.16091954022988506	0.13953488372093023	0.1411764705882353	0.19393939393939394	0.06557377049180328
C=C[C@@H](O)CNC[C@@H](O)COc1ccccc1C	0.1702127659574468	0.1694915254237288	0.09090909090909091	0.1016949152542373	0.22018348623853212	0.1391304347826087
CO/N=C(\C(=O)N[C@@H]1C(=O)N2C(C(=O)O)=C(COC(C)=O)CS[C@H]12)c1csc(N)n1	0.10674157303370786	0.11842105263157894	0.10810810810810811	0.1095890410958904	0.1	0.11643835616438356
Cn1cnc([N+](=O)[O-])c1Sc1ncnc2[nH]cnc12	0.06962025316455696	0.09230769230769231	0.05426356589147287	0.05511811023622047	0.0873015873015873	0.046511627906976744
C[C@]12C=CC(=O)C=C1CC[C@@H]1[C@@H]2[C@@H](O)C[C@@]2(C)[C@H]1CC[C@]2(O)C(=O)CO	0.08771929824561403	0.10416666666666667	0.17692307692307693	0.1796875	0.1	0.16030534351145037
CNS(=O)(=O)Cc1ccc2[nH]cc(CCN(C)C)c2c1	0.11842105263157894	0.18181818181818182	0.10483870967741936	0.10655737704918032	0.13114754098360656	0.0967741935483871
Cc1ccc(C)c(-c2c(-c3ccc(F)cc3)nc(C(C)C)n2/C=C/[C@@H](O)C[C@@H](O)CC(=O)O)c1	0.38666666666666666	0.5083333333333333	0.09375	0.10897435897435898	0.5172413793103449	0.2
O=C(O)COc1ccc(C(=O)c2cccs2)c(Cl)c1Cl	0.1643835616438356	0.16260162601626016	0.096	0.0975609756097561	0.1794871794871795	0.12396694214876033
C[C@H]1C(=O)N=C(c2cc(Cl)ccc2)c2cc(Cl)ccc21	0.1554054054054054	0.14285714285714285	0.078125	0.07936507936507936	0.17796610169491525	0.06201550387596899
Nc1nc(=O)[nH]cc1F	0.05303030303030303	0.08737864077669903	0.04950495049504951	0.050505050505050504	0.07	0.029411764705882353
CC(C)n1c(CC[C@@H](O)C[C@@H](O)CC(=O)[O-])c(-c2ccc(F)cc2)c(-c2ccccc2)c1C(=O)NCc1ccc(C(=O)O)cc1	0.5286624203821656	0.28313253012048195	0.078125	0.09042553191489362	0.41496598639455784	0.2046783625730994
CN1CCC[C@@H]1CCO[C@](C)(c1ccccc1)c1ccc(Cl)cc1	0.1870967741935484	0.1056338028169014	0.12686567164179105	0.11194029850746269	0.20634920634920634	0.08695652173913043
N[C@@H](Cc1ccc(F)cc1)C(=O)O	0.18110236220472442	0.23	0.09345794392523364	0.10576923076923077	0.24210526315789474	0.10476190476190476
CC(C)(C)c1ccc(C(O)CCCN2CCC(C(O)(c3ccccc3)c3ccccc3)CC2)cc1	0.30303030303030304	0.12574850299401197	0.1165644171779141	0.10429447852760736	0.20394736842105263	0.10365853658536585
O=C(O)CCNC(=O)c1ccc(/C=C/c2ccc(O)c(C(=O)O)c2)cc1	0.21428571428571427	0.21212121212121213	0.08450704225352113	0.08571428571428572	0.25	0.125
O[C@](c1ccc(O)c(O)c1)C(=O)O	0.12030075187969924	0.14018691588785046	0.08411214953271028	0.08571428571428572	0.14705882352941177	0.12745098039215685
CC1=C2C(=CO[C@H](C)[C@H]2C)C(O)=C(C(=O)O)C1=O	0.1095890410958904	0.1440677966101695	0.15178571428571427	0.15454545454545454	0.13043478260869565	0.13274336283185842
C[C@@H](CCCC(C)(C)O)[C@H]1CC[C@H]2[C@@H]3CC=C4C[C@@H](O)CC[C@]4(C)[C@H]3CC[C@]12C	0.06557377049180328	0.07692307692307693	0.18248175182481752	0.1678832116788321	0.06535947712418301	0.14184397163120568
O=C(Nc1ccc(Br)cc1)c1ccc(Br)cc1	0.21641791044776118	0.12396694214876033	0.06557377049180328	0.06666666666666667	0.19090909090909092	0.05737704918032787
O=CC(=O)Nc1ccccc1	0.19672131147540983	0.11214953271028037	0.0761904761904762	0.07766990291262135	0.16326530612244897	0.07692307692307693
O=C(c1ccccc1C(F)(F)F)N1CCC(Cc2ccccc2)CC1	0.2077922077922078	0.11188811188811189	0.10071942446043165	0.09420289855072464	0.1937984496124031	0.07042253521126761
CC[C@@H](CO)NCCN[C@@H](CC)CO	0.07746478873239436	0.06779661016949153	0.061946902654867256	0.08256880733944955	0.07079646017699115	0.12264150943396226
CCc1cccc2c3c([nH]c12)C(CC)(CC(=O)O)OCC3	0.14473684210526316	0.15748031496062992	0.14634146341463414	0.1487603305785124	0.19327731092436976	0.13821138211382114
COC(=O)c1ccccc1O	0.1328125	0.12380952380952381	0.10891089108910891	0.1111111111111111	0.17708333333333334	0.09900990099009901
CC(=O)[C@@]1(O)CC[C@H]2[C@@H]3C[C@H](C)C4=CC(=O)CC[C@]4(C)[C@H]3CC[C@@]21C	0.057803468208092484	0.08333333333333333	0.171875	0.1746031746031746	0.06338028169014084	0.12878787878787878
CCNC(=O)c1c(-c2ccccc2)c(-c2ccc(F)cc2)c(CC[C@@H](O)C[C@@H](O)CC(=O)[O-])n1C(C)C	0.5174825174825175	0.3103448275862069	0.10179640718562874	0.1165644171779141	0.46825396825396826	0.23648648648648649
CCCCCCCCCCCCCCCC[n+]1ccccc1.[Br-]	0.08383233532934131	0.047619047619047616	0.05714285714285714	0.057971014492753624	0.07194244604316546	0.072992700729927
Cn1nc([N+](=O)[O-])n1C	0.03759398496240601	0.04716981132075472	0.039603960396039604	0.04040404040404041	0.04950495049504951	0.04
Nc1ccc(S(=O)(=O)Nc2ncsn2)cc1	0.10344827586206896	0.1565217391304348	0.058333333333333334	0.059322033898305086	0.11304347826086956	0.05
O=C1C[C@H](O)C[C@@H](/C=C/c2c(-c3ccc(F)cc3)cc(-c3ccccc3)nc2C2CCCCC2)O1	0.2543352601156069	0.1949685534591195	0.15	0.1518987341772152	0.2585034013605442	0.07017543859649122
O=C(NCCNC(=O)c1ccc(Cl)cc1)c1ccc(Cl)cc1	0.20408163265306123	0.13636363636363635	0.08270676691729323	0.08396946564885496	0.1885245901639344	0.0916030534351145
Cc1nc2n(c(=O)c1CCN1CCC(c3noc4cc(F)ccc34)CC1)CCCC2	0.12849162011173185	0.1437908496732026	0.09740259740259741	0.09868421052631579	0.14093959731543623	0.06329113924050633
O=C(O)CCNC(=O)c1ccc(/C=N/c2ccc(O)c(C(=O)O)c2)cc1	0.21428571428571427	0.19402985074626866	0.08450704225352113	0.08571428571428572	0.23015873015873015	0.125
CO[C@]12[C@H](COC(N)=O)C3=C(C(=O)C(C)=C(N)C3=O)N1C[C@@H]1N[C@@H]12	0.08433734939759036	0.10071942446043165	0.11363636363636363	0.11538461538461539	0.0962962962962963	0.09774436090225563
CNCCOc1ccc(CC2CNC(=O)c3ccccc3)cccc2[nH]1	0.19375	0.10810810810810811	0.12056737588652482	0.1223021582733813	0.17777777777777778	0.1056338028169014
CC/C=C\CCC[C@@H]1C[C@@H]2C[C@H](C)C(=O)N1CCC[C@]2(C)O	0.060240963855421686	0.07194244604316546	0.1721311475409836	0.175	0.07462686567164178	0.14516129032258066
OCCN1CCN(CCCN2c3ccccc3Sc3ccc(C(F)(F)F)cc32)CC1	0.16184971098265896	0.10828025477707007	0.08387096774193549	0.07792207792207792	0.1736111111111111	0.07051282051282051
CC/C(=C(/CC)c1ccc(O)cc1)c1ccc(O)cc1	0.1958041958041958	0.152	0.09523809523809523	0.0967741935483871	0.21929824561403508	0.10483870967741936
C[C@H]1O[C@@H](n2cc(F)c(=O)[nH]c2=O)[C@H](O)[C@@H]1O	0.08108108108108109	0.09016393442622951	0.13392857142857142	0.13636363636363635	0.09401709401709402	0.11504424778761062
C[C@@]1(O)C[C@H]2C[C@]1(C)C(=O)C2	0.03597122302158273	0.044642857142857144	0.11	0.11224489795918367	0.04672897196261682	0.06796116504854369
O=C([C@H](CO)c1ccc(Cl)cc1)c1ccccn1	0.1773049645390071	0.1487603305785124	0.08130081300813008	0.09166666666666666	0.22935779816513763	0.08196721311475409
COc1ccc2nc(C3CC3)c(/C=C/[C@@H]3C[C@@H](O)CC(=O)O3)c(Sc3ccc(C(C)C)cc3)c2c1	0.15675675675675677	0.18354430379746836	0.1830065359477124	0.20134228187919462	0.19736842105263158	0.1111111111111111
COc1ccc2c(c1)[C@]13CCCC[C@@H]1[C@H](C2)N(C)CC3	0.06790123456790123	0.07352941176470588	0.1111111111111111	0.11290322580645161	0.08461538461538462	0.07751937984496124
CCCCCCCCC#CC#C/C=C/CCCC(=O)O	0.06832298136645963	0.08208955223880597	0.06923076923076923	0.0703125	0.08527131782945736	0.104
CCCC[C@@H](CC)COC(=O)c1ccccc1C(=O)OC[C@@H](CC)CCCC	0.16265060240963855	0.136986301369863	0.1267605633802817	0.14492753623188406	0.15	0.17777777777777778
Oc1ccccc1O	0.11382113821138211	0.1	0.061224489795918366	0.0625	0.15384615384615385	0.061855670103092786
CCCc1cc(OC)c(OC)cc1O	0.07746478873239436	0.10526315789473684	0.1111111111111111	0.11320754716981132	0.1	0.10185185185185185
N=NC(CCN)c1ccc(C2CCCC2)cc1	0.09333333333333334	0.10483870967741936	0.09166666666666666	0.10256410256410256	0.1092436974789916	0.08333333333333333
C[C@@H]1C=CC[C@H](COC(=O)C(C)(C)C)[C@H]1CCC(O)CC(O)CC(=O)O	0.2185430463576159	0.2076923076923077	0.23770491803278687	0.21138211382113822	0.1875	0.47058823529411764
CC(C)NCC(O)COc1cccc2ccccc12	0.2246376811594203	0.18333333333333332	0.088	0.10743801652892562	0.29245283018867924	0.125
CCOC(=O)n1ccn(C)c1=S	0.072992700729927	0.08108108108108109	0.10679611650485436	0.10891089108910891	0.09523809523809523	0.10784313725490197
CC(C)c1nc(-c2ccccc2)nc(-c2ccc(F)cc2)c1/C=C/[C@@H]1C[C@@H](O)CC(=O)O1	0.31210191082802546	0.3458646616541353	0.1610738255033557	0.1793103448275862	0.3282442748091603	0.09554140127388536
COc1ccc(CNC(=O)c2c(-c3ccccc3)c(-c3ccc(F)cc3)c(CC[C@@H](O)C[C@@H](O)CC(=O)[O-])n2C(C)C)cc1	0.5159235668789809	0.2710843373493976	0.09042553191489362	0.10326086956521739	0.4013605442176871	0.20710059171597633
COc1ccc(C(=O)N2CCCC2=O)cc1	0.11888111888111888	0.13675213675213677	0.13392857142857142	0.13636363636363635	0.14285714285714285	0.09565217391304348
CCCC/C=C/CC[C@@H]1\C[C@@H]1\C(=C\CCCC(=S)NC(=O)CC(=O)O)C(=O)O	0.09090909090909091	0.09271523178807947	0.10416666666666667	0.1056338028169014	0.08108108108108109	0.16176470588235295
CSCC/C(=C\CC(=O)O)C(=O)O	0.1037037037037037	0.10909090909090909	0.08411214953271028	0.08571428571428572	0.10377358490566038	0.13861386138613863
Clc1ccc(COC(Cn2ccnc2)c2ccc(Cl)cc2Cl)c(Cl)c1	0.1411042944785276	0.1276595744680851	0.05517241379310345	0.06338028169014084	0.16666666666666666	0.05555555555555555
CCc1cccc(C2CCCCC2)c(-c2ccc(F)cc2)n1/C=C/[C@@H](O)C[C@@H](O)CC(=O)O	0.3	0.3712121212121212	0.12179487179487179	0.13071895424836602	0.43089430894308944	0.20833333333333334
CCCC[C@H](CC)COC(=O)c1ccccc1C(=O)OC[C@@H](CC)CCCC	0.16265060240963855	0.136986301369863	0.1267605633802817	0.14492753623188406	0.15	0.17777777777777778
CC(C)c1nc(N(C)S(C)(=O)=O)nc(-c2ccc(F)cc2)c1/C=C/[C@@H]1C[C@@H](OCc2ccccc2)CC(OC(C)(C)C)O1	0.24468085106382978	0.4375	0.14204545454545456	0.13068181818181818	0.27044025157232704	0.0989010989010989
Cc1ccc(S(=O)(=O)NC(=O)NN2CCCCCC2)cc1	0.10828025477707007	0.1484375	0.1015625	0.10317460317460317	0.11811023622047244	0.07692307692307693
C[C@]1(Cn2ccnn2)[C@H](C(=O)O)N2C(=O)C[C@H]2S1(=O)=O	0.07643312101910828	0.109375	0.12396694214876033	0.12605042016806722	0.0873015873015873	0.11570247933884298
Cc1ccc(N(CC2=NCCN2)c2cccc(O)c2)cc1	0.1503267973856209	0.13740458015267176	0.07518796992481203	0.07633587786259542	0.19008264462809918	0.05970149253731343
CC(C)n1c(CC[C@@H](O)C[C@@H](O)CC(=O)[O-])c(-c2ccc(F)cc2)c(-c2ccccc2)c1C(=O)NCc1ccc(C(=O)N(C)C)cc1	0.49390243902439024	0.28994082840236685	0.08717948717948718	0.09947643979057591	0.38311688311688313	0.192090395480226
CN(C)C[C@@H]1C(=O)N2CCC[C@H]2[C@]2(O)O[C@](NC(=O)[C@@H]3C=C4c5cccc6[nH]cc(c56)C[C@H]4N(C)C3)(C(C)C)C(=O)N12	0.13725490196078433	0.15819209039548024	0.1569767441860465	0.16568047337278108	0.14285714285714285	0.11864406779661017
COCCOC(=O)C1=C(C)NC(C)=C(C(=O)OC(C)C)C1c1cccc([N+](=O)[O-])c1	0.15294117647058825	0.18181818181818182	0.12413793103448276	0.13380281690140844	0.16312056737588654	0.13286713286713286
CN(C[C@@H]1CCCCN1CCCCC1)C(=O)NC(=O)C(=O)NCC1C	0.04519774011299435	0.05333333333333334	0.09352517985611511	0.0948905109489051	0.04794520547945205	0.06338028169014084
O=C/C=C/c1ccccc1	0.11627906976744186	0.10377358490566038	0.04716981132075472	0.04807692307692308	0.16666666666666666	0.047619047619047616
CC(C)(Oc1ccc(C2CC2(Cl)Cl)cc1)C(=O)O	0.11724137931034483	0.1440677966101695	0.15178571428571427	0.12389380530973451	0.1504424778761062	0.12280701754385964
COC1=C(OC)C(=O)C(CCCCCCCCCCO)=C(C)C1=O	0.09036144578313253	0.1	0.0962962962962963	0.09774436090225563	0.08759124087591241	0.09701492537313433
CCOc1ccc(NC(C)=O)cc1	0.15267175572519084	0.14814814814814814	0.12380952380952381	0.1262135922330097	0.1553398058252427	0.11428571428571428
CC(C)NCC(O)COc1cccc2[nH]ccc12	0.16901408450704225	0.17796610169491525	0.09016393442622951	0.11016949152542373	0.21818181818181817	0.1282051282051282
COC(=O)C[C@](O)(CCC(C)(C)O)C(=O)O[C@@H]1C(OC)=C[C@]23CCCN2CCc2cc4c(cc2[C@H]13)OCO4	0.11055276381909548	0.11494252873563218	0.18238993710691823	0.15527950310559005	0.10526315789473684	0.1402439024390244
NC[C@@H]1C[C@H](O[C@H]2[C@H](O)[C@@H](O[C@H]3O[C@H](CO)[C@@H](O)[C@H](N)[C@H]3O)[C@H](N)C[C@@H]2N)[C@H](N)C[C@@H]1O	0.025510204081632654	0.029585798816568046	0.12751677852348994	0.1292517006802721	0.03048780487804878	0.10596026490066225
CN1CCCC(CN2c3ccccc3Sc3ccccc32)C1	0.17647058823529413	0.10071942446043165	0.08088235294117647	0.08208955223880597	0.184	0.057971014492753624
NC(=O)N[C@H]1[C@H](O[C@H]2[C@@H](O)[C@H](O)[C@H](O)O2)c(=O)[nH]c1=O	0.06329113924050633	0.07633587786259542	0.1440677966101695	0.14655172413793102	0.0625	0.12605042016806722
O=C(NCCCCCO)NC(=O)C(O)CO	0.11267605633802817	0.09166666666666666	0.06837606837606838	0.07894736842105263	0.08620689655172414	0.14814814814814814
O=C(CCCCCCC(=O)Nc1ccccc1)NO	0.2246376811594203	0.109375	0.0967741935483871	0.09836065573770492	0.15126050420168066	0.13445378151260504
CC/C=C\CCC[C@@H]1C[C@@H]2C[C@H](C)C(=O)N1CCC[C@H]1C(=O)N1CCC[C@H](O)CC[C@@]2(C)O	0.06701030927835051	0.07784431137724551	0.1836734693877551	0.18620689655172415	0.0736196319018405	0.15333333333333332
CC1=NN(c2ccccc2)C(=O)C1	0.14285714285714285	0.10619469026548672	0.08181818181818182	0.08333333333333333	0.1650485436893204	0.06306306306306306
O=N/C=C/c1ccc(O)cc1	0.08955223880597014	0.14423076923076922	0.0660377358490566	0.0673076923076923	0.15151515151515152	0.05660377358490566
CC(C)c1c(CC[C@@H](O)C[C@@H](O)CC(=O)[O-])c(-c2ccc(F)cc2)cn1C1CCCCC1	0.3509933774834437	0.3208955223880597	0.11764705882352941	0.1342281879194631	0.34375	0.22302158273381295
C[C@@H]1C(=O)N2CC[C@H]1c1ccc(S(C)(=O)=O)N2C(=O)NC1	0.06832298136645963	0.11538461538461539	0.12096774193548387	0.12295081967213115	0.07692307692307693	0.08661417322834646
N[C@H](Cc1ccc(C(=O)O)cc1)C(=O)O	0.15671641791044777	0.1743119266055046	0.0990990990990991	0.1111111111111111	0.17142857142857143	0.14150943396226415
CCCCCCCC/C=C\CCCCCCCC(=O)O	0.06832298136645963	0.08208955223880597	0.06923076923076923	0.0703125	0.08527131782945736	0.104
CC[C@@H]1CN2CCc3cc(OC)c(OC)cc3[C@@H]2C[C@@H]1C[C@H]1NCCc2cc(OC)c(OC)cc21	0.08585858585858586	0.09302325581395349	0.1375	0.1320754716981132	0.08928571428571429	0.10365853658536585
Nc1nc(N)nc(NC2CC2)n1	0.027777777777777776	0.06140350877192982	0.045454545454545456	0.046296296296296294	0.02654867256637168	0.02702702702702703
N[C@@H](CCC(=O)N[C@@H](CSSC[C@H](NC(=O)CC[C@H](N)C(=O)O)C(=O)NCC(=O)O)C(=O)NCC(=O)O)C(=O)O	0.09950248756218906	0.08379888268156424	0.044444444444444446	0.05084745762711865	0.07386363636363637	0.12650602409638553
CN1C=CC(=O)C(C)(c2ccccc2)c2ccccc21	0.23741007194244604	0.11538461538461539	0.07751937984496124	0.07874015748031496	0.20689655172413793	0.06153846153846154
COc1ccc2cc(CC(=O)O)ccc2c1	0.15942028985507245	0.17699115044247787	0.10434782608695652	0.10619469026548672	0.20754716981132076	0.11504424778761062
CC(=C)[C@H]1C(=O)N2CCC[C@H]2[C@]2(O)O[C@](NC(=O)[C@@H]3C=C4c5cccc6[nH]c(Br)c(c56)C[C@H]4N(C)C3)(C(C)C)C(=O)N12	0.13793103448275862	0.13966480446927373	0.14450867052023122	0.15976331360946747	0.13068181818181818	0.11931818181818182
O=C(O)c1cccnc1	0.09375	0.1188118811881188	0.08080808080808081	0.08247422680412371	0.125	0.09278350515463918
CCCC/C=C/CC/C=C\CCCCCCCC(=O)O	0.06832298136645963	0.08208955223880597	0.06923076923076923	0.0703125	0.08527131782945736	0.104
CCCC/C=C/CC[C@@H]1\C[C@@H]1\C(=C\CCCCC(=O)O)O[C@H]1COC(=O)CS(=O)(=O)cc1	0.08465608465608465	0.09876543209876543	0.18620689655172415	0.1888111888111888	0.0880503144654088	0.1875
N[C@@H](CCC[C@H](N)[C@@H](O)Cc1ccccc1)C(=O)N[C@@H](CCC(=O)N[C@@H](CCCC(=O)O)C(=O)NCC(=O)O)C(=O)O	0.18041237113402062	0.12849162011173185	0.06521739130434782	0.0718232044198895	0.15204678362573099	0.15384615384615385
CC1(C)O[C@@H]2C[C@H]3[C@@H]4C[C@H](F)C5=CC(=O)C=C[C@]5(C)[C@H]4[C@@H](O)C[C@]3(C)[C@]2(C(=O)CO)O1	0.08152173913043478	0.10967741935483871	0.22058823529411764	0.22388059701492538	0.0915032679738562	0.1619718309859155
C=C[C@]1(O)C[C@H]2[C@@H]3CCC4=CCC(=O)C=C[C@]4(C)[C@H]3CC[C@@]21C	0.052941176470588235	0.07042253521126761	0.13178294573643412	0.13385826771653545	0.072992700729927	0.09848484848484848
O=S(=O)([O-])CCS	0.03125	0.07142857142857142	0.042105263157894736	0.043010752688172046	0.030927835051546393	0.0425531914893617
COC(=O)[C@@H](c1ccccc1Cl)N1CCc2sccc2C1	0.1513157894736842	0.12121212121212122	0.10077519379844961	0.12	0.19166666666666668	0.09302325581395349
C[C@@]12C(=O)OC(=O)[C@]1(C)[C@H]1CC[C@@H]2O1	0.04081632653061224	0.05	0.1111111111111111	0.11320754716981132	0.04310344827586207	0.07207207207207207
O=C(O)c1cn(C2CC2)c2cc(N3CCNCC3)c(F)cc2c1=O	0.10975609756097561	0.12318840579710146	0.11194029850746269	0.11363636363636363	0.1450381679389313	0.08823529411764706
O=C(O)c1ccccc1	0.15702479338842976	0.1188118811881188	0.08080808080808081	0.08247422680412371	0.18681318681318682	0.09278350515463918
Fc1ccc(C(c2ccc(F)cc2)N2CCN(C/C=C/c3ccccc3)CC2)cc1	0.25308641975308643	0.15789473684210525	0.055900621118012424	0.06329113924050633	0.25735294117647056	0.043209876543209874
C[C@@H]1C[C@H]2[C@@H]3CCC4=CC(=O)C=C[C@]4(C)[C@@]3(F)[C@@H](O)C[C@]2(C)[C@@]1(O)C(=O)CO	0.09195402298850575	0.11643835616438356	0.1984732824427481	0.20155038759689922	0.1048951048951049	0.18181818181818182
N[C@H]1CC[C@H](C(=O)O)CC[C@H]1O	0.0425531914893617	0.05263157894736842	0.10679611650485436	0.10891089108910891	0.05504587155963303	0.10784313725490197
C[C@H](Cc1ccc(O)c(O)c1)C(=O)O	0.14285714285714285	0.1792452830188679	0.10185185185185185	0.13592233009708737	0.18811881188118812	0.1568627450980392
C=CCS	0.008130081300813009	0.021052631578947368	0.011111111111111112	0.011363636363636364	0.022222222222222223	0.011235955056179775
CN(C)CCOC(c1ccccc1)c1ccccc1	0.24087591240875914	0.1349206349206349	0.07874015748031496	0.08870967741935484	0.2	0.07936507936507936
CC(=O)[C@@]12CC[C@H]([C@H](C)CCCC(C)C)[C@@]1(C)CCC1C2=CCC2C(C)(C)[C@@H](O)CC[C@]12C	0.0851063829787234	0.09937888198757763	0.1476510067114094	0.15753424657534246	0.08860759493670886	0.14864864864864866
N[C@H](CSC(=S)NCc1ccccc1)C(=O)O	0.17391304347826086	0.125	0.08403361344537816	0.09482758620689655	0.18181818181818182	0.11304347826086956
Cc1[nH]cnc1CN1CCc2c(c3ccccc3n2C)C1=O	0.15584415584415584	0.12686567164179105	0.09022556390977443	0.0916030534351145	0.23728813559322035	0.06666666666666667
C=CCSS	0.007874015748031496	0.020202020202020204	0.010638297872340425	0.010869565217391304	0.02127659574468085	0.010752688172043012
Cc1cnc(CNC(=O)c2c(-c3ccccc3)c(-c3ccc(F)cc3)c(CC[C@@H](O)C[C@@H](O)CC(=O)[O-])n2C(C)C)[nH]1	0.48717948717948717	0.2893081761006289	0.08743169398907104	0.1005586592178771	0.41843971631205673	0.2073170731707317
COc1ccc(Cc2nccc3cc(OC)c(OC)cc23)cc1OC	0.12727272727272726	0.1357142857142857	0.07746478873239436	0.07857142857142857	0.14925373134328357	0.06293706293706294
O=C1OCCN1/N=C/c1ccc([N+](=O)[O-])o1	0.06666666666666667	0.08130081300813008	0.08547008547008547	0.08695652173913043	0.0847457627118644	0.05
Cn1c(=O)c2c(ncn2CC2OCCO2)n(C)c1=O	0.07006369426751592	0.08461538461538462	0.10655737704918032	0.10833333333333334	0.07936507936507936	0.072
CC(/C=C1\SC(=S)N(CC(=O)O)C1=O)=C\c1ccccc1	0.19310344827586207	0.168	0.10236220472440945	0.104	0.22608695652173913	0.112
Cc1cccc(Nc2ccncc2S(=O)(=O)NC(=O)NC(C)C)c1	0.17532467532467533	0.203125	0.08823529411764706	0.10606060606060606	0.18253968253968253	0.09701492537313433
CNC[C@]1(O)CC[C@H]2[C@@H]3CCC4=CC(=O)CC[C@]4(C)[C@H]3CC[C@]12C	0.05202312138728324	0.06164383561643835	0.12030075187969924	0.12213740458015267	0.056338028169014086	0.08823529411764706
COC[C@@H](O)[C@@H](C)CC[C@@H](C)O	0.11450381679389313	0.13333333333333333	0.0761904761904762	0.09900990099009901	0.12871287128712872	0.16666666666666666
O=C(CCCCCCCCCC(=O)Nc1ccccc1)NO	0.2108843537414966	0.10218978102189781	0.09022556390977443	0.0916030534351145	0.140625	0.125
CCCOc1ccc(C(=O)OCCN(CC)CC)cc1N	0.10897435897435898	0.13178294573643412	0.12903225806451613	0.13114754098360656	0.11904761904761904	0.13934426229508196
NC(=O)N1c2ccccc2C=Cc2ccccc21	0.21897810218978103	0.12	0.072	0.07317073170731707	0.21621621621621623	0.064
CN(C)CCC=C1c2ccccc2COc2ccccc21	0.19727891156462585	0.15503875968992248	0.08333333333333333	0.08461538461538462	0.22033898305084745	0.06766917293233082
COCC(=O)Nc1ccccc1	0.20161290322580644	0.10909090909090909	0.09433962264150944	0.09615384615384616	0.17	0.09523809523809523
O=C(O)c1cccnc1Nc1cccc(C(F)(F)F)c1	0.1724137931034483	0.144	0.07874015748031496	0.07142857142857142	0.1896551724137931	0.07086614173228346
CCCCCCCCC#CC#CC#C/C=C\CCCCC(=O)O	0.06470588235294118	0.07692307692307693	0.06474820143884892	0.06569343065693431	0.07971014492753623	0.09701492537313433
O=C(O)CCCC[C@@H]1CCCCS1	0.07042253521126761	0.06837606837606838	0.11214953271028037	0.11428571428571428	0.07142857142857142	0.12380952380952381
C[n+]1ccccc1/C=N/O.[Cl-]	0.08270676691729323	0.08333333333333333	0.05714285714285714	0.05825242718446602	0.12	0.057692307692307696
CSSCSc1ccccc1	0.12213740458015267	0.08108108108108109	0.05555555555555555	0.05660377358490566	0.13861386138613863	0.056074766355140186
O=C1c2ccccc2C(=O)C1c1ccccc1	0.22388059701492538	0.12295081967213115	0.07377049180327869	0.075	0.2	0.056910569105691054
CC(=O)[C@@]12CC[C@H]([C@H](C)CCCCC(C)C)[C@@]1(C)CC1C2=CCC2C(C)(C)[C@@H](O)CC[C@]12C	0.09090909090909091	0.09937888198757763	0.1476510067114094	0.15753424657534246	0.08860759493670886	0.1564625850340136
CC(C)c1nn(-c2ccccn2)c(-c2ccc(F)cc2)c1CCC(O)C[C@@H](O)CC(=O)[O-]	0.42657342657342656	0.37209302325581395	0.08917197452229299	0.10457516339869281	0.43333333333333335	0.20567375886524822
O=P(O)(O)C(O)(Cc1cccnc1)P(=O)(O)O	0.08904109589041095	0.1092436974789916	0.07692307692307693	0.06896551724137931	0.10434782608695652	0.09649122807017543
Cc1c(C)c2c(c(C)c1O)CCC(C)(CN1CCN(c3cc(N4CCCC4)nc(N4CCCC4)n3)CC1)O2	0.06666666666666667	0.09444444444444444	0.07303370786516854	0.07386363636363637	0.06666666666666667	0.04395604395604396
COCc1ccc(CNC(=O)c2c(-c3ccccc3)c(-c3ccc(F)cc3)c(CC[C@@H](O)C[C@@H](O)CC(=O)[O-])n2C(C)C)cc1	0.50625	0.26627218934911245	0.08900523560209424	0.10160427807486631	0.3933333333333333	0.20348837209302326
Nc1ccc(S(=O)(=O)Nc2nccs2)cc1	0.1111111111111111	0.14655172413793102	0.058333333333333334	0.059322033898305086	0.12280701754385964	0.05
CC/C=C\CCC(=O)Nc1ccc(OC)cc1	0.15602836879432624	0.1623931623931624	0.13043478260869565	0.13274336283185842	0.16964285714285715	0.12173913043478261
O=C1CCC(N2C(=O)c3ccccc3C2=O)C(=O)N1	0.12751677852348994	0.11904761904761904	0.08870967741935484	0.09016393442622951	0.15254237288135594	0.06349206349206349
CO[C@@H](/C=C/C=C/C=C/C=C/C=C\[C@H](O)[C@@H](N)[C@@H](O)[C@H]1O)[C@H]1O	0.08536585365853659	0.055944055944055944	0.10687022900763359	0.10852713178294573	0.08955223880597014	0.125
NCC(=O)N[C@@H](Cc1ccccc1)C(=O)N1CCC[C@H]1C(=O)N[C@@H](CCC(=O)NCC(=O)NCC(=O)NCC(=O)O)C(=O)NCC(=O)O	0.1542056074766355	0.1	0.08080808080808081	0.08717948717948718	0.1256544502617801	0.12698412698412698
C[C@@H](C(=O)O)c1cccc(C(=O)c2ccccc2)c1	0.2537313432835821	0.1652892561983471	0.08870967741935484	0.10833333333333334	0.24770642201834864	0.12605042016806722
CC(C)c1nc(C2CCCCC2)cc(-c2ccc(F)cc2)c1/C=C/[C@@H]1C[C@@H](O)CC(=O)O1	0.1907514450867052	0.28776978417266186	0.17687074829931973	0.1958041958041958	0.24285714285714285	0.10256410256410256
CCCC/C=C/CC/C=C\CCCCCCCCC(=O)O	0.06707317073170732	0.08029197080291971	0.06766917293233082	0.06870229007633588	0.08333333333333333	0.1015625
C#C[C@]1(O)CC[C@H]2[C@@H]3CCc4cc(OC)ccc4[C@H]3CC[C@@]21C	0.0650887573964497	0.07746478873239436	0.11363636363636363	0.11538461538461539	0.08029197080291971	0.08955223880597014
CC(=O)Nc1ccc(O)cc1	0.15079365079365079	0.14563106796116504	0.09803921568627451	0.1	0.15306122448979592	0.08823529411764706
CCCCCCCCC#CC#CC#CCCCCC(=O)O	0.06707317073170732	0.06474820143884892	0.06766917293233082	0.06870229007633588	0.06716417910447761	0.1015625
C[C@]12CC[C@@H]3c4ccc(OC(=O)c5ccccc5)cc4CC[C@H]3[C@@H]1CC[C@@H]2O	0.15976331360946747	0.1118421052631579	0.13194444444444445	0.13380281690140844	0.17985611510791366	0.1095890410958904
C#C[C@@]1(O)CC[C@H]2[C@@H]3CCC4=CC(=O)CC[C@@H]4[C@H]3CC[C@@]21C	0.03508771929824561	0.041666666666666664	0.1076923076923077	0.109375	0.04316546762589928	0.07518796992481203
C[C@@H]1O[C@@H](O[C@@H]2C=C3CC[C@@H]4[C@H](CC[C@]5(C)[C@@H](c6ccc(=O)oc6)CC[C@]45O)[C@@]3(C)CC2)[C@H](O)[C@H](O)[C@H]1O	0.07281553398058252	0.0898876404494382	0.16049382716049382	0.1625	0.08620689655172414	0.13333333333333333
CC[C@@]12[C@H](C=C(C)C)C(=O)C=C1C[C@@H](O)CC[C@@]1(C)C(=O)C(=O)C[C@H](C)C[C@@]12C	0.06666666666666667	0.10738255033557047	0.1865671641791045	0.18045112781954886	0.08108108108108109	0.12056737588652482
COc1ccc(CCN2CCC(Nc3nc4ccccc4n3Cc3ccc(F)cc3)CC2)cc1	0.2647058823529412	0.15337423312883436	0.08333333333333333	0.08433734939759036	0.24489795918367346	0.06470588235294118
CCCc1nn(C)c2c(=O)[nH]c(-c3cc(S(=O)(=O)N4CCN(C)CC4)ccc3OCC)nc12	0.11290322580645161	0.16883116883116883	0.12987012987012986	0.13157894736842105	0.10759493670886076	0.0949367088607595
CO[C@@H]1[C@H](O)[C@@H](N)[C@@H](O[C@H]2O[C@H]([C@H](C)N)CC[C@H]2N)[C@H](O)[C@@H]1N(C)C(=O)CN	0.055865921787709494	0.087248322147651	0.14705882352941177	0.16666666666666666	0.06802721088435375	0.13970588235294118
N=C(N)NC(=O)Cc1c(Cl)cccc1Cl	0.10714285714285714	0.10344827586206896	0.07964601769911504	0.08108108108108109	0.11818181818181818	0.08035714285714286
CCN(CC)CCOCCC1=CC2CCC1C2(C)C	0.05	0.06818181818181818	0.13445378151260504	0.13675213675213677	0.046153846153846156	0.13559322033898305
CN[C@@H](C)C(=O)O[C@H]1C[C@H](O)C=C2C=C[C@H](C)[C@H](CC[C@@H](O)C[C@@H](O)CC(=O)[O-])[C@H]21	0.20987654320987653	0.18181818181818182	0.34710743801652894	0.4	0.17142857142857143	0.7419354838709677
O=C(O)CCc1nc(-c2ccccc2)c(-c2ccccc2)o1	0.3161764705882353	0.20634920634920634	0.08955223880597014	0.09090909090909091	0.2564102564102564	0.09022556390977443
CC(=O)Nc1ccccc1S	0.14173228346456693	0.11320754716981132	0.08737864077669903	0.0891089108910891	0.16494845360824742	0.07766990291262135
COc1ccc(CN(CCN(C)C)c2ccccn2)cc1	0.15894039735099338	0.14728682170542637	0.09230769230769231	0.09375	0.19166666666666668	0.08461538461538462
CC/C=C\CCC(=O)Nc1cc(OC)c(OC)cc1O	0.1111111111111111	0.1349206349206349	0.1322314049586777	0.13445378151260504	0.13114754098360656	0.12396694214876033
C=C[C@H](O)NC(=O)[C@@H]1C=C2c3cccc4[nH]cc(c34)C[C@H]2N(C)C1	0.13664596273291926	0.1386861313868613	0.11940298507462686	0.1297709923664122	0.17054263565891473	0.11194029850746269
Cc1cccc(C)c1NC(=O)C(C)N	0.13432835820895522	0.14678899082568808	0.10185185185185185	0.125	0.15384615384615385	0.11320754716981132
CC(=O)OCC(CCn1cnc2cnc(N)nc21)COC(C)=O	0.13291139240506328	0.1259259259259259	0.10606060606060606	0.11627906976744186	0.10526315789473684	0.14173228346456693
C/C=C/C(=O)N(CC)c1ccccc1C	0.13043478260869565	0.16216216216216217	0.11818181818181818	0.12037037037037036	0.19230769230769232	0.10909090909090909
CCc1ccc(CCOc2ccc(CC3SC(=O)NC3=O)cc2)nc1	0.16149068322981366	0.14285714285714285	0.1079136690647482	0.10948905109489052	0.17424242424242425	0.10071942446043165
C[C@H]1C(=O)N=C(c2ccccc2)n1C	0.17557251908396945	0.12389380530973451	0.1	0.10185185185185185	0.18446601941747573	0.08108108108108109
O=C(O)CCCC[C@@H]1CCSS1	0.07194244604316546	0.07017543859649122	0.10476190476190476	0.10679611650485436	0.07339449541284404	0.12745098039215685
Cc1ccc(C(=O)c2ccc(CC(=O)O)n2C)cc1	0.21014492753623187	0.1864406779661017	0.10743801652892562	0.1092436974789916	0.23853211009174313	0.13675213675213677
O=c1[nH]c(=O)n([C@H]2C[C@H](O)[C@@H](CO)O2)cc1I	0.06622516556291391	0.072	0.13274336283185842	0.13513513513513514	0.075	0.11403508771929824
CC(C)n1c(CC[C@@H](O)C[C@@H](O)CC(=O)[O-])c(-c2ccc(F)cc2)c(-c2ccccc2)c1C(=O)Nc1ccc(C(=O)N(C)C)cc1	0.5414012738853503	0.29518072289156627	0.08854166666666667	0.10106382978723404	0.39072847682119205	0.18857142857142858
C[C@H](O)[C@H](NC(=O)[C@@H]1CCCN1C(=O)[C@H](Cc1ccc(F)cc1)NC(=O)CN)C(=O)NCC(=O)NCC(=O)NCC(=O)NCC(=O)O	0.18536585365853658	0.18032786885245902	0.09375	0.10638297872340426	0.1787709497206704	0.14835164835164835
O=C(Nc1ccccc1C(=O)O)c1ccccc1O	0.2727272727272727	0.1557377049180328	0.08	0.08130081300813008	0.23636363636363636	0.10743801652892562
C[C@H]1O[C@H](O[C@H]2[C@H](O)[C@@H](O)[C@@H](O[C@H]3[C@H](O)[C@@H](O)[C@H](O)O[C@@H]3CO)O[C@@H]2CO)[C@H](O)[C@@H](O)[C@@H]1N[C@H]1C=C(CO)[C@@H](O)[C@H](O)[C@H]1O	0.04484304932735426	0.04040404040404041	0.10497237569060773	0.10614525139664804	0.04145077720207254	0.10555555555555556
CC(C)(S)[C@@H](N)C(=O)O	0.0625	0.07920792079207921	0.09574468085106383	0.07446808510638298	0.08333333333333333	0.0851063829787234
CC/C=C\C[C@@H]1C(=O)C(CC)[C@H](O)C(=O)O[C@H]1C(=O)C[C@@H](O)C(=O)N[C@@H]1CC(=O)O[C@H](C)[C@@H](O)CC(=O)N(C)C1	0.12121212121212122	0.13372093023255813	0.21153846153846154	0.2222222222222222	0.11764705882352941	0.18238993710691823
C=C(C)C1(O)OC(=O)C=C1OC	0.057971014492753624	0.07207207207207207	0.10784313725490197	0.11	0.07547169811320754	0.07692307692307693
COc1ccc(CCN(C)CCCC(C#N)(c2ccc(OC)c(OC)c2)C(C)C)cc1OC	0.13812154696132597	0.16233766233766234	0.0949367088607595	0.09615384615384616	0.152317880794702	0.09554140127388536
C(=C/c1ccccc1)\CN1CCN(C(c2ccccc2)c2ccccc2)CC1	0.2360248447204969	0.10256410256410256	0.05732484076433121	0.06493506493506493	0.19285714285714287	0.04430379746835443
COc1ccc2cc(CCC(C)=O)ccc2c1	0.14788732394366197	0.1623931623931624	0.1111111111111111	0.11304347826086956	0.19090909090909092	0.10256410256410256
Cc1nc(-c2ccccc2)cc(-c2ccc(F)cc2)c1/C=C\[C@@H]1C[C@@H](O)CC(=O)O1	0.28846153846153844	0.22535211267605634	0.15862068965517243	0.16083916083916083	0.3	0.07741935483870968
CCN[C@H](C)Cc1cccc(C(F)(F)F)c1	0.12056737588652482	0.12931034482758622	0.09649122807017543	0.10810810810810811	0.14545454545454545	0.09734513274336283
COC(=O)Nc1nc2cc(Sc3ccccc3)ccc2[nH]1	0.19727891156462585	0.14615384615384616	0.07518796992481203	0.07633587786259542	0.21008403361344538	0.06766917293233082
CC(=O)Nc1nnc(S(N)(=O)=O)s1	0.06428571428571428	0.11926605504587157	0.06422018348623854	0.06542056074766354	0.05405405405405406	0.05504587155963303
CC(C)c1nc(-c2ccc(F)cc2)nc(-c2ccc(F)cc2)c1/C=C/[C@@H]1C[C@@H](O)CC(=O)O1	0.25301204819277107	0.34074074074074073	0.15894039735099338	0.17687074829931973	0.2846715328467153	0.09433962264150944
COc1cccc(Sc2c(/C=C/[C@@H]3C[C@@H](O)CC(=O)O3)c(C3CC3)nc3cc(F)c(F)cc23)c1	0.1164021164021164	0.14285714285714285	0.17105263157894737	0.17333333333333334	0.15483870967741936	0.08588957055214724
C[C@H](CO)NC(=O)[C@@H]1C=C2c3cccc4[nH]cc(c34)C[C@H]2N(C)C1	0.1509433962264151	0.14705882352941177	0.13636363636363635	0.15625	0.1796875	0.12878787878787878
CN1C(C(=O)Nc2ccccn2)=C(O)c2sccc2S1(=O)=O	0.17333333333333334	0.14615384615384616	0.08333333333333333	0.08461538461538462	0.18032786885245902	0.07575757575757576
C[C@@H]1C[C@@H]2[C@H]3CCC4=CC(=O)C=C[C@]4(C)[C@@]3(F)[C@@H](O)C[C@]2(C)[C@@]1(O)C(=O)CO	0.09195402298850575	0.11643835616438356	0.1984732824427481	0.20155038759689922	0.1048951048951049	0.18181818181818182
CCOC(=O)C1=C(C)NC(C)=C(C(=O)OCC)C1c1ccccc1/C=C/C(=O)OC(C)(C)C	0.14606741573033707	0.17218543046357615	0.1476510067114094	0.11920529801324503	0.1780821917808219	0.11842105263157894
C[C@H](CCC(=O)O)[C@H]1CC[C@H]2[C@@H]3[C@H](O)C[C@@H]4C[C@H](O)CC[C@]4(C)[C@H]3C[C@H](O)[C@]12C	0.08379888268156424	0.09868421052631579	0.16666666666666666	0.1865671641791045	0.0945945945945946	0.18518518518518517
CC(C)c1cc(-c2ccc(F)cc2)c(-c2ccccc2)n1/C=C/[C@@H](O)C[C@@H](O)CC(=O)O	0.5111111111111111	0.45081967213114754	0.08227848101265822	0.09740259740259741	0.6074766355140186	0.19718309859154928
C=C(/C=C/C=C\C=C\CN)C(=O)O	0.04895104895104895	0.06956521739130435	0.044642857142857144	0.045454545454545456	0.07272727272727272	0.06422018348623854
CCCN(CCC)S(=O)(=O)c1ccc(C(=O)O)cc1	0.1527777777777778	0.21929824561403508	0.13675213675213677	0.1391304347826087	0.16521739130434782	0.14782608695652175
CCCCOC(=O)c1ccc(N)cc1	0.12408759124087591	0.14414414414414414	0.1308411214953271	0.13333333333333333	0.1509433962264151	0.12149532710280374
CC(C)(C)NCC(O)c1ccc(O)c(CO)c1	0.1267605633802817	0.1565217391304348	0.12389380530973451	0.10619469026548672	0.15315315315315314	0.125
CC[C@H](C)C(=O)O[C@H]1C[C@@H](C)C=C2C=C[C@H](C)[C@H](CC[C@@H]3C[C@@H](O)CC(=O)O3)C21	0.09550561797752809	0.12	0.7802197802197802	1.0	0.10135135135135136	0.47706422018348627
COc1cccc(Sc2c(/C=C/[C@@H]3C[C@@H](O)CC(=O)O3)c(C3CC3)nc3ccc(F)cc23)c1	0.14835164835164835	0.17419354838709677	0.17333333333333334	0.17567567567567569	0.19594594594594594	0.08695652173913043
CC(C)c1cc(-c2ccccc2)cc(CC2CCCCC2)c1OCC(O)C[C@@H](O)CC(=O)[O-]	0.3081761006289308	0.22297297297297297	0.12179487179487179	0.13815789473684212	0.2846715328467153	0.20833333333333334
CO[C@H]1O[C@@H]2O[C@@]3(C)CC[C@H]4[C@H](C)CC[C@@H]([C@H]1C)[C@@]24OO3	0.011627906976744186	0.027972027972027972	0.13709677419354838	0.13934426229508196	0.014285714285714285	0.08527131782945736
CC1=C(/C=C/C(C)=C/C=C/C(C)=C\C(=O)O)C(C)(C)CCC1	0.06097560975609756	0.10526315789473684	0.11023622047244094	0.10317460317460317	0.09230769230769231	0.08527131782945736
C=C[C@@H](O)C(=O)O[C@H]1CC[C@H]2[C@@H]3CCC4=CC(=O)CC[C@]4(C)[C@H]3CC[C@@]21C	0.06741573033707865	0.08666666666666667	0.145985401459854	0.16541353383458646	0.0821917808219178	0.1386861313868613
CCC[C@@H]1CCC[C@H](/C=C/[C@@H](O)C[C@@H](O)CC(=O)O)[C@H]1COC(=O)C(C)(C)CC	0.16265060240963855	0.22962962962962963	0.23076923076923078	0.17037037037037037	0.21052631578947367	0.30327868852459017
COc1ccc2c(c1)c(CC(=O)OCC(=O)O)c(C)n2C(=O)c1ccc(Cl)cc1	0.2111801242236025	0.18309859154929578	0.10204081632653061	0.10344827586206896	0.24427480916030533	0.1258741258741259
C[C@]12C=CC(=O)C=C1CC[C@@H]1[C@@H]3C[C@@H](O)[C@](O)(C(=O)CO)[C@@]3(C)C[C@H](O)[C@@]12F	0.09195402298850575	0.10884353741496598	0.18045112781954886	0.183206106870229	0.1048951048951049	0.17293233082706766
CN(CCOc1ccc(CC2SC(=O)NC2=O)cc1)c1ccccn1	0.16875	0.1510791366906475	0.1	0.10144927536231885	0.19230769230769232	0.0851063829787234
CCCC(=O)Nc1ccc(OCC(O)CNC(C)C)c(C(C)=O)c1	0.2	0.1953125	0.1484375	0.1693548387096774	0.1746031746031746	0.2066115702479339
CN1CCC(=C2c3ccccc3CC(=O)c3sccc32)CC1	0.14743589743589744	0.10948905109489052	0.08148148148148149	0.08270676691729323	0.176	0.050724637681159424
C=CCC1(C(C)CCC)C(=O)NC(=O)NC1=O	0.08843537414965986	0.10833333333333334	0.09482758620689655	0.11607142857142858	0.09401709401709402	0.10526315789473684
C=C[C@]1(O)CC[C@H]2[C@@H]3Cc4cc(O)ccc4[C@@]2(C)CC[C@H]2[C@@]3(C(=O)CO)C[C@@]12O	0.0893854748603352	0.11258278145695365	0.125	0.1267605633802817	0.11643835616438356	0.11805555555555555
Cc1cccc(Nc2ccccc2C(=O)O)c1C	0.21323529411764705	0.1694915254237288	0.09090909090909091	0.09243697478991597	0.25471698113207547	0.09166666666666666
Cc1cn([C@H]2C=C[C@@H](CO)O2)c(=O)[nH]c1=O	0.08163265306122448	0.09090909090909091	0.13513513513513514	0.13761467889908258	0.09482758620689655	0.10619469026548672
O=C(CCCCCCCC(=O)O)c1ccc(Cl)cc1	0.15862068965517243	0.1557377049180328	0.10655737704918032	0.10833333333333334	0.15254237288135594	0.15517241379310345
CCOC(=O)C1=C(C)NC(C)=C(C(=O)OC)C1c1cccc(Cl)c1Cl	0.1375	0.14814814814814814	0.12878787878787878	0.13076923076923078	0.13636363636363635	0.1297709923664122
CC(=O)Nc1ccccc1C(=O)N[C@@H](C)C(=O)N1CCC[C@H]1C(=O)O	0.18064516129032257	0.1386861313868613	0.11940298507462686	0.13846153846153847	0.17054263565891473	0.13740458015267176
CCCC/C=C\CCCCCC(=O)O	0.07692307692307693	0.09482758620689655	0.08035714285714286	0.08181818181818182	0.0990990990990991	0.12149532710280374
CN1C(C(=O)Nc2ccccn2)=C(O)c2ccccc2S1(=O)=O	0.22602739726027396	0.15151515151515152	0.08148148148148149	0.08270676691729323	0.21487603305785125	0.07407407407407407
O=C1CC[C@H](N2C(=O)c3ccccc3C2=O)C(=O)N1	0.12751677852348994	0.11904761904761904	0.08870967741935484	0.09016393442622951	0.15254237288135594	0.06349206349206349
C=C(C)[C@@H]1Cc2c(ccc3c2O[C@@H]2COc4cc(OC)c(OC)cc4[C@@H]2C3=O)O1	0.1005586592178771	0.1111111111111111	0.1388888888888889	0.14084507042253522	0.10738255033557047	0.09395973154362416
N#C[C@@]1(O)CC[C@H]2[C@@H]3CCC4=CC(=O)CC[C@]4(C)[C@H]3CC[C@]12C	0.040697674418604654	0.04827586206896552	0.10606060606060606	0.1076923076923077	0.05	0.07407407407407407
Cc1c(/C=C/[C@@H](O)C[C@@H](O)CC(=O)[O-])c(-c2ccc(F)cc2)cn1-c1ccccc1	0.3724137931034483	0.3983739837398374	0.07792207792207792	0.08609271523178808	0.5321100917431193	0.13793103448275862
C=CC1CCCC1CC(NC(=O)NC(c2ccccc2)CC1)CCCC1	0.09770114942528736	0.0718954248366013	0.1048951048951049	0.10638297872340426	0.11188811188811189	0.07534246575342465
N#Cc1ccc(C(c2ccc(C#N)cc2)n2cncn2)cc1	0.15483870967741936	0.10948905109489052	0.03546099290780142	0.043478260869565216	0.15748031496062992	0.03571428571428571
COc1cccc(C2(O)CCCCC2CN(C)C)c1	0.08387096774193549	0.11904761904761904	0.125	0.1271186440677966	0.10569105691056911	0.09836065573770492
CCCCc1nc(Cl)c(CO)n1Cc1ccc(-c2ccccc2-c2nnn[nH]2)cc1	0.22424242424242424	0.15894039735099338	0.06962025316455696	0.07051282051282051	0.2318840579710145	0.07692307692307693
CC(O)CO	0.058823529411764705	0.07608695652173914	0.03333333333333333	0.05813953488372093	0.08045977011494253	0.08235294117647059
C/C(=C\CC[C@@H](C)[C@H]1CC[C@@]2(C)C3=C(CC[C@]12C)[C@@]1(C)CC[C@H](O)C(C)(C)[C@@H]1CC3=O)C(=O)O	0.09574468085106383	0.11875	0.15333333333333332	0.16326530612244897	0.10126582278481013	0.14666666666666667
N[C@@]1(Cn2ccnn2)[C@H](C(=O)O)N2C(=O)C[C@H]2S1(=O)=O	0.06962025316455696	0.10077519379844961	0.11475409836065574	0.11666666666666667	0.07874015748031496	0.10655737704918032
C[C@H]1CC[C@H]2[C@@H](C)C(=O)O[C@@H]3O[C@]4(C)CC[C@@H]1[C@]32OO4	0.023952095808383235	0.03597122302158273	0.15	0.15254237288135594	0.02962962962962963	0.096
O=C1NC(=O)C(c2ccccc2)(c2ccccc2)N1	0.2318840579710145	0.10852713178294573	0.06201550387596899	0.06299212598425197	0.1794871794871795	0.046153846153846156
Oc1ccc(/C=C/c2cc(O)cc(O)c2)cc1	0.13194444444444445	0.1623931623931624	0.04838709677419355	0.04918032786885246	0.2018348623853211	0.05737704918032787
N=C(N)NC(=O)c1nc(Cl)c(N)nc1N	0.06944444444444445	0.09482758620689655	0.04310344827586207	0.043859649122807015	0.06086956521739131	0.043478260869565216
O=C(/C=C/c1ccc(O)c(O)c1)OCCc1ccccc1	0.19863013698630136	0.1746031746031746	0.09230769230769231	0.09375	0.26548672566371684	0.09302325581395349
CO[C@@H]1O[C@@H]2O[C@@]3(C)CC[C@H]4[C@H](C)CC[C@@H]([C@H]1C)[C@@]24OO3	0.011627906976744186	0.027972027972027972	0.13709677419354838	0.13934426229508196	0.014285714285714285	0.08527131782945736
N[C@H](O)[C@H](O)c1ccccc1	0.16	0.12380952380952381	0.04672897196261682	0.057692307692307696	0.18947368421052632	0.09900990099009901
N[C@@H](CSC(=S)NCc1ccccc1)C(=O)O	0.17391304347826086	0.125	0.08403361344537816	0.09482758620689655	0.18181818181818182	0.11304347826086956
C[C@@H](N)[C@H]1CC[C@H](C(=O)Nc2ccncc2)CC1	0.11409395973154363	0.112	0.10833333333333334	0.12931034482758622	0.10743801652892562	0.1092436974789916
CCCCCCCCC#CC#CC1OC1CCCC(=O)O	0.06707317073170732	0.06474820143884892	0.10077519379844961	0.10236220472440945	0.06716417910447761	0.128
O=C(O)CCCc1cccs1	0.11450381679389313	0.12264150943396226	0.10784313725490197	0.11	0.14	0.13131313131313133
CCN(CC)CCNC(=O)c1cc(S(C)(=O)=O)ccc1OC	0.12987012987012986	0.1951219512195122	0.14634146341463414	0.1487603305785124	0.11811023622047244	0.13821138211382114
CCCNC(=O)NS(=O)(=O)c1ccc(Cl)cc1	0.1258741258741259	0.18584070796460178	0.11304347826086956	0.11504424778761062	0.1415929203539823	0.10434782608695652
CCCCCCCCC#CC#CC(O)CCCCCCCCCCC(=O)O	0.0847457627118644	0.0784313725490196	0.06	0.06802721088435375	0.08108108108108109	0.12056737588652482
CC[C@@H](CO)NC(=O)[C@@H]1C=C2c3cccc4[nH]cc(c34)C[C@H]2N(C)C1	0.14814814814814814	0.14388489208633093	0.15037593984962405	0.17054263565891473	0.17557251908396945	0.14285714285714285
CC(=O)OCC(=O)[C@@]12OC(C)(C)O[C@@H]1C[C@H]1[C@@H]3C[C@H](F)C4=CC(=O)C=C[C@]4(C)[C@@]3(F)[C@@H](O)C[C@@]12C	0.08290155440414508	0.10303030303030303	0.21379310344827587	0.20833333333333334	0.07926829268292683	0.16666666666666666
O=[N+]([O-])c1cc([As](=O)(O)O)ccc1O	0.09420289855072464	0.11711711711711711	0.07272727272727272	0.07407407407407407	0.11214953271028037	0.08333333333333333
Cc1cc(C)nc(NS(=O)(=O)c2ccc(N)cc2)n1	0.12837837837837837	0.20689655172413793	0.072	0.07317073170731707	0.1440677966101695	0.064
COc1cccc2c1C(=O)c1c(O)c3c(c(O)c1C2=O)C[C@@](O)(C(=O)CO)C[C@@H]3O[C@H]1C[C@H](N)[C@H](O)[C@H](C)O1	0.12755102040816327	0.12790697674418605	0.16770186335403728	0.16981132075471697	0.1317365269461078	0.15432098765432098
CCCC(CCC)C(=O)O	0.1015625	0.09615384615384616	0.10204081632653061	0.11578947368421053	0.10101010101010101	0.15053763440860216
C[C@H](c1ccc(NC(=O)O)cc1)C(=O)O	0.20155038759689922	0.18518518518518517	0.0990990990990991	0.12149532710280374	0.18269230769230768	0.1523809523809524
CC(C)c1nc(-c2ccc(F)cc2)c(-c2ccccc2)n1/C=C/[C@@H](O)C[C@@H](O)CC(=O)O	0.5	0.5	0.08227848101265822	0.09740259740259741	0.6074766355140186	0.19718309859154928
Cc1ccc(C)c(-c2cc(-c3ccc(F)cc3)c(/C=C/[C@@H]3C[C@@H](O)CC(=O)O3)c(C(C)C)n2)c1	0.22807017543859648	0.2978723404255319	0.17218543046357615	0.19047619047619047	0.2805755395683453	0.1
COc1ccc(C[C@H](N)C(=O)N[C@H]2[C@@H](O)[C@H](n3cnc4c(N(C)C)ncnc43)O[C@@H]2CO)cc1	0.14754098360655737	0.18064516129032257	0.1346153846153846	0.1437908496732026	0.17105263157894737	0.13548387096774195
C[C@H](CCCC(C)(C)O)[C@H]1CC[C@H]2[C@@H]3CC=C4C[C@@H](O)CC[C@]4(C)[C@H]3CC[C@]12C	0.06557377049180328	0.07692307692307693	0.18248175182481752	0.1678832116788321	0.06535947712418301	0.14184397163120568
COc1ccc(C[C@H]2NC[C@H](O)[C@H]2OC(C)=O)cc1	0.11258278145695365	0.13709677419354838	0.16379310344827586	0.16666666666666666	0.14285714285714285	0.15517241379310345
CCn1cc(C(=O)O)c(=O)c2cc(F)c(N3CCNCC3)cc21	0.12578616352201258	0.14285714285714285	0.13178294573643412	0.13385826771653545	0.16666666666666666	0.10687022900763359
CC(C)n1c(CC[C@@H](O)C[C@@H](O)CC(=O)[O-])c(-c2ccc(F)cc2)c(-c2ccccc2)c1C(=O)Nc1ccc(S(N)(=O)=O)cc1	0.551948051948052	0.2926829268292683	0.07853403141361257	0.09090909090909091	0.39864864864864863	0.18497109826589594
CC1(C)O[C@@H]2C[C@H]3[C@@H]4C[C@H](F)C5=CC(=O)C=C[C@]5(C)[C@@]4(F)[C@@H](O)C[C@]3(C)[C@]2(C(=O)CO)O1	0.08064516129032258	0.10828025477707007	0.20863309352517986	0.2116788321167883	0.09032258064516129	0.1597222222222222
N[C@H](CCC(=O)N[C@@H](CSSC[C@H](NC(=O)CC[C@H](N)C(=O)O)C(=O)NCC(=O)O)C(=O)NCC(=O)O)C(=O)O	0.09950248756218906	0.08379888268156424	0.044444444444444446	0.05084745762711865	0.07386363636363637	0.12650602409638553
CCC[C@@H]1C[C@@H](C(=O)N[C@@H]([C@H]2O[C@H](SC)[C@H](O)[C@@H](O)[C@H]2O)[C@@H](C)Cl)N(C)C1	0.0872093023255814	0.10344827586206896	0.18461538461538463	0.20634920634920634	0.09929078014184398	0.18604651162790697
COc1ccc2[nH]cc(CCNC(C)=O)c2c1	0.12413793103448276	0.14285714285714285	0.1111111111111111	0.11304347826086956	0.1592920353982301	0.10256410256410256
Nc1nc(N)nc(-c2cc(Cl)ccc2Cl)n1.O=C(O)/C=C\C(=O)O	0.12578616352201258	0.1875	0.07352941176470588	0.07462686567164178	0.1484375	0.09848484848484848
C[C@H](N)[C@H]1CC[C@H](C(=O)Nc2ccncc2)CC1	0.11409395973154363	0.112	0.10833333333333334	0.12931034482758622	0.10743801652892562	0.1092436974789916
Cc1ccccc1N1CCN(CCc2nnc3n2CCCC3)CC1	0.11377245508982035	0.10416666666666667	0.07746478873239436	0.07857142857142857	0.1323529411764706	0.05555555555555555
CC[C@@H](C)C(=O)O[C@H]1C[C@@H](C)C=C2C=C[C@H](C)[C@H](CC[C@@H]3C[C@@H](O)CC(=O)O3)C21	0.09550561797752809	0.12	0.7802197802197802	1.0	0.10135135135135136	0.47706422018348627
CC1=C(CC(=O)O)c2cc(F)ccc2/C1=C\c1ccc(S(C)(=O)=O)cc1	0.23178807947019867	0.272	0.09285714285714286	0.09420289855072464	0.2727272727272727	0.10144927536231885
CC(=O)OCC(COC(C)=O)OC(C)=O	0.07692307692307693	0.09482758620689655	0.09009009009009009	0.10185185185185185	0.07017543859649122	0.12149532710280374
CCOc1nc2cccc(C(=O)O)c2n1Cc1ccc(-c2ccccc2-c2nnn[nH]2)cc1	0.2710843373493976	0.1794871794871795	0.08536585365853659	0.08641975308641975	0.2517482517482518	0.08588957055214724
CC(C)c1nn(-c2ccccc2)c(-c2ccc(F)cc2)c1CCC(O)C[C@@H](O)CC(=O)[O-]	0.4782608695652174	0.36153846153846153	0.08917197452229299	0.10457516339869281	0.4576271186440678	0.20567375886524822
CCOC(=O)[C@H](CCc1ccccc1)N[C@@H](C)C(=O)N1Cc2ccccc2C[C@H]1C(=O)O	0.28125	0.16339869281045752	0.1390728476821192	0.1643835616438356	0.22695035460992907	0.1793103448275862
COc1ccccc1OCC(O)CO	0.14925373134328357	0.14414414414414414	0.09009009009009009	0.10185185185185185	0.19607843137254902	0.12149532710280374
CCOC(=O)C1=C(C)NC(C)=C(C(=O)OC)C1c1cccc([N+](=O)[O-])c1	0.13496932515337423	0.16176470588235295	0.1259259259259259	0.12781954887218044	0.1417910447761194	0.12686567164179105
CC/C=C\CCC(=O)Nc1ccc(O)cc1	0.15942028985507245	0.16666666666666666	0.12389380530973451	0.12612612612612611	0.1743119266055046	0.11504424778761062
Cc1ccc(NS(=O)(=O)c2ccc(N)cc2)nc1	0.14583333333333334	0.15966386554621848	0.06451612903225806	0.06557377049180328	0.16666666666666666	0.056451612903225805
CC[C@H]1N[C@@H](O[C@H]2[C@H](O)[C@@H](O[C@H]3O[C@H](CO)[C@@H](O)[C@H](N)[C@H]3O)[C@H](N)C[C@@H]2N)[C@H](N)C[C@@H]1O	0.03076923076923077	0.03571428571428571	0.12751677852348994	0.1292517006802721	0.03680981595092025	0.11333333333333333
CC1(C)S[C@@H]2[C@H](NC(=O)[C@H](N)c3ccccc3)C(=O)N2[C@H]1C(=O)O	0.18421052631578946	0.13333333333333333	0.12213740458015267	0.1328125	0.1746031746031746	0.140625
O=C(O)CNCP(=O)(O)O	0.09375	0.10784313725490197	0.07	0.07142857142857142	0.10204081632653061	0.11578947368421053
C=C(C)[C@@H]1[C@H]2OC(=O)[C@@H]1[C@]1(O)C[C@H]3O[C@]34C(=O)O[C@H]2[C@]14C	0.04878048780487805	0.058394160583941604	0.13934426229508196	0.14166666666666666	0.05263157894736842	0.104
O=c1cc(-c2ccccc2)oc2c1ccc1ccccc12	0.2826086956521739	0.11940298507462686	0.058823529411764705	0.05970149253731343	0.23931623931623933	0.036231884057971016
CCCCCCCCC#CC#CCCCCCC(=O)O	0.06832298136645963	0.0661764705882353	0.06923076923076923	0.0703125	0.06870229007633588	0.104
CC1(C)[C@@H]2CC[C@]1(C)C(=O)C2	0.02857142857142857	0.044642857142857144	0.11	0.11224489795918367	0.037037037037037035	0.06796116504854369
COC(=O)Nc1nc2cc(C(=O)c3cccs3)ccc2[nH]1	0.15894039735099338	0.14728682170542637	0.08396946564885496	0.08527131782945736	0.1532258064516129	0.09302325581395349
CC1(C)S[C@@H]2[C@H](NC(=O)[C@H](N)c3ccc(O)cc3)C(=O)N2[C@H]1C(=O)O	0.1592356687898089	0.16541353383458646	0.12030075187969924	0.13076923076923078	0.16279069767441862	0.14728682170542637
CCN1CCC[C@H]1CNC(=O)c1cc(S(N)(=O)=O)ccc1OC	0.11949685534591195	0.15267175572519084	0.15079365079365079	0.1532258064516129	0.12307692307692308	0.125
CCCCCCCCC#CC#C/C=C\CCCC(=O)O	0.06832298136645963	0.08208955223880597	0.06923076923076923	0.0703125	0.08527131782945736	0.104
