# Supplementary material for: Transformer-Decoder GPT Models for Generating Virtual Screening Libraries of HMG-Coenzyme A Reductase Inhibitors: Effects of Temperature, Prompt Length, and Transfer-Learning Strategies
Source: J Chem Inf Model. 2024 Nov 7;64(22):8464–80. doi: 10.1021/acs.jcim.4c01309 (PMC11600504; doi:10.1021/acs.jcim.4c01309)
Supplement: Supplementary file 3 — ci4c01309_si_003.zip [file ci4c01309_si_003.zip › Datasets/xfer_Learning_files/1XA5K9S_model_gen_ic50_results/1XA5K9S_0p0_Docking_Molecules_QED_props.csv]

IC50	QED	SMILES	MW	aLogP	HBA	HBD	RotBond	AromRings	Score
39.8823	0.326500977362608	Cc1c(O)cccc1C(=O)N[C@@H](CSc1ccccc1)[C@H](O)CN1C[C@H]2CCCC[C@H]2C[C@H]1C(=O)NC(C)(C)C	567.7960000000003	4.747620000000004	6	4	9	2	-8.1
362.38986	0.4851575408484731	COOC(=O)C1=C(C)NC(C)=C(C(=O)OC)C1c1cccc(Cl)c1Cl	386.231	3.5058000000000025	6	1	4	1	-6.4
40.082706	0.39471337443248283	Cn1c(SCc2ccc(F)cc2)c(-c2ccc(F)cc2)n1/C=C/[C@@H](O)C[C@@H](O)CC(=O)O	462.5180000000002	4.121400000000004	5	3	10	3	0.0
63.694977	0.44179283048896817	O=C(CO)[C@@H](O)C[C@H](O)/C=C/n1c(C(F)(F)F)nc(-c2ccccn2)c1-c1ccc(F)cc1	465.40300000000013	2.9140000000000006	6	3	8	3	-7.9
329.98666	0.5944530640215626	C[C@@](O)(CC(=O)O)CC[C@H]1CC[C@@H](O)C[C@H]2[C@@H]3CC4=CC(=O)CC[C@]4(C)[C@H]3CC[C@@]21C	432.60100000000034	4.501300000000004	5	3	5	0	-8.4
221.779	0.37491961146404157	CC[C@@H](C)O[C@H](C)CC[C@@H](O)[C@H](C)[C@H]1C=C2C=C[C@H](C)[C@H](CCC[C@@H]3CC=CC(=O)O3)[C@H]21	444.6560000000003	6.0037000000000065	4	1	12	0	-7.1
2.6217213	0.19152620334273351	Cc1cc(CNC(=O)c2c(-c3ccccc3)c(-c3ccc(F)cc3)c(CC[C@@H](O)C[C@@H](O)CC(=O)[O-])n2C(C)C)n[nH]1	575.6610000000003	3.6881200000000023	6	4	13	4	-7.8
39.640587	0.6316191513024413	C#Cc1cc(N)c(C)cc1C(=O)NC1CCCN(Cc2ccc(F)cc2)CC1	379.4790000000001	3.4821200000000028	3	2	4	2	-7.7
5.439846	0.30179528359841595	CCc1cc(-c2c(-c3ccc(F)cc3)nc(C(C)C)n2/C=C/[C@@H](O)C[C@@H](O)CC(=O)O)cc(CC)c1F	512.5970000000003	5.800800000000007	5	3	11	3	-8.1
886.8445	0.14688728136750906	C[C@@H](O)[C@@H](/N=C/c1ccc(F)cc1)C(=O)N1CCC[C@H]1C(=O)N[C@@H](CCC(=O)NCC(=O)NCC(=O)O)C(=O)O	565.5550000000004	-1.348399999999992	9	6	14	1	-7.0
112.24324	0.39719746584851445	CO[C@H]1CC[C@@]2(C)[C@H](CC[C@@H](O)CC(=O)O)CC[C@@H]1C[C@H]1C[C@@H](O)[C@H](O)[C@@H](C)C[C@@H]1O[C@@H]2O	472.6190000000002	2.305100000000001	8	5	6	0	-8.0
13.108827	0.1568888746348767	C[C@@H]1C/C=C/C=C/C=C/C=C/[C@H](O[C@@H]2O[C@H](C)[C@@H](O)[C@H](N)[C@@H]2O)C[C@@H]2O[C@](O)(C[C@@H](O)C[C@H]3O[C@@H]3/C=C/C(=O)O1)C[C@H](O)[C@H]2C(=O)O	665.7330000000004	0.11970000000000325	14	7	3	0	-7.5
34.08123	0.1994688094051449	CN[C@H](C)C(=O)O[C@H]1C[C@@H](C)C=C2C=C[C@H](C)[C@H](CC[C@@H](O)C[C@@H](O)CC(=O)NO)[C@H]21	438.5650000000002	1.6982000000000004	7	5	10	0	-7.6
503.89542	0.35770592223805026	C[C@H](O)CO[C@@H]1C[C@H](C)[C@H](CC2=C[C@H](C)[C@@H](O)NC[C@@H](O)CC(=O)O)c2c1	383.4850000000002	1.0446000000000002	7	5	10	0	-6.9
685.16376	0.33123941849365507	CCC[C@H]1CCC[C@H](/C=C/[C@@H](O)C[C@@H](O)CC(=O)O)[C@H]1COC(=O)C(C)(C)CC	412.56700000000023	3.941200000000003	6	3	12	0	-6.7
78.6174	0.6002543375690091	Cc1c(/C=C/[C@@H](O)C[C@@H](O)CC(=O)[O-])c(-c2ccc(F)cc2)cn1-c1ccccc1	408.449	2.8569200000000015	4	2	8	3	-8.2
14.480752	0.43668089362970736	O=C(O)C[C@@H](O)C[C@H](O)/C=C/n1c(C(F)(F)F)nc(-c2ccccn2)c1-c1ccc(F)cc1	465.40300000000013	3.827300000000002	6	3	8	3	-8.5
3.9873126	0.3477321497212847	CNc1cccc(-c2nc(C(C)C)n(/C=C/[C@@H](O)C[C@@H](O)CC(=O)O)c2-c2ccc(F)cc2)c1	467.5410000000002	4.578600000000003	6	4	10	3	-8.2
130.15694	0.08293035859507704	CC(C)[C@@H](NC(=O)[C@H](Cc1ccc(O)cc1)NC(=O)CNC(=O)[C@H](Cc1ccccc1)NC(=O)[C@@H](N)CCC(=O)N[C@@H](CCC(=O)O)C(=O)O)C	712.8010000000002	-0.034399999999990494	11	9	21	2	-9.0
16.37912	0.3335408931891239	CC(C)NC(=O)c1c(-c2ccccc2)c(-c2ccc(F)cc2)c(CC[C@@H](O)C[C@@H](O)CC(=O)[O-])n1C(C)C	523.6250000000003	3.8648000000000025	5	3	12	3	-7.9
315.34354	0.6269064400841485	Cc1nc(-c2ccccc2)cc(-c2ccc(F)cc2)c1/C=C\[C@@H]1C[C@@H](O)CC(=O)O1	403.45300000000015	4.9428200000000055	4	1	4	3	-8.1
171.79399	0.4732790343822408	C=C1CC[C@@H](O)C/C1=C/C=C1\CCC[C@]2(C)[C@@H]([C@H](C)/C=C/[C@H](C)C(C)C)CC[C@@H]12	396.6590000000001	7.641000000000008	1	1	5	0	-7.6
2.5636861	0.19152620334273385	Cc1cnc(CNC(=O)c2c(-c3ccccc3)c(-c3ccc(F)cc3)c(CC[C@@H](O)C[C@@H](O)CC(=O)[O-])n2C(C)C)[nH]1	575.6610000000002	3.6881200000000023	6	4	13	4	-8.1
785.094	0.2684596534188585	O=C(CC[C@@H](O)CC[C@H](O)/C=C/c1cc(C(F)(F)F)nc(-c2ccc(F)cc2)c1)c1ccccc1	487.4930000000001	6.084800000000007	4	2	10	3	-7.1
63.694977	0.44179283048896817	O=C(CO)[C@H](O)C[C@H](O)/C=C/n1c(C(F)(F)F)nc(-c2ccccn2)c1-c1ccc(F)cc1	465.40300000000013	2.9140000000000006	6	3	8	3	-8.2
10.128016	0.4336038989642279	CCC(C)(C)C(=O)O[C@@H]1C2C(=C[C@H](C)[C@H]1[C@@H](O)c1ccccc1)C=C[C@H](C)[C@@H]2CC[C@@H]1C[C@@H](O)CC(=O)O1	524.6980000000003	5.545300000000006	6	2	8	1	-7.2
4.9645643	0.32681126321699244	Cc1c(O[C@H]2C=C(CNCN2)OC[C@H](C)c2ccccc2)[C@H](CC(=O)O)[C@H](CC(=O)O)[C@@H](C)[C@@H](O)C1	502.6080000000003	3.0401000000000007	9	5	10	1	-8.4
72.758385	0.39261529607694734	CC[C@@H](C)CC[C@@H](C)[C@H]1C[C@@H](C)C[C@H]2[C@@H]3CCC4=CC(=O)C=C[C@]4(C)[C@H]3CC[C@]2(C)[C@H]1CC	452.7670000000003	9.035200000000003	1	0	6	0	-8.0
793.85016	0.5295687063203321	CC1(C)O[C@]2(C(=O)O)CC3=CC(CCN4CC(=O)CC[C@]4(C)[C@@H]3CC[C@@]2(C)[C@@H]1CCC2)CC(=O)C2	485.6650000000005	4.944300000000005	6	1	1	0	-9.1
8.154076	0.38252360850709005	COCCn1c(=O)c(-c2ccc(F)cc2)c(-c2ccc(F)cc2)n1/C=C/[C@@H](O)C[C@@H](O)CC(=O)O	488.4870000000002	2.965700000000001	6	3	11	3	-7.8
781.23517	0.39658038906965415	C[C@@H]([C@@H]1CC[C@H](C)[C@H](CC[C@@H](O)C[C@@H](O)CC(=O)O)[C@H]1CO)C(=O)O	360.44700000000006	1.3446999999999998	7	5	10	0	-6.7
1.3177035	0.17655522107811705	COCc1ccc(CNC(=O)c2c(-c3ccccc3)c(-c3ccc(F)cc3)c(CC[C@@H](O)C[C@@H](O)CC(=O)[O-])n2C(C)C)cc1	615.7220000000002	4.803000000000005	6	3	15	4	-7.8
232.10854	0.11928202752620308	CNCCC[C@@]1(O)C[C@H](CC(=O)N[C@@H](C)C(=O)N[C@H](Cc2ccccc2)C[C@H](O)CCNC(=O)[C@H](C)O)[C@]1(C)O	564.7240000000003	-0.25159999999999483	8	8	17	1	-6.9
1.3472205	0.17331993963909145	CC(C)n1c(CC[C@@H](O)C[C@@H](O)CC(=O)[O-])c(-c2ccc(F)cc2)c(-c2ccccc2)c1C(=O)Nc1ccc(S(N)(=O)=O)cc1	636.7220000000001	3.6263000000000014	7	4	13	4	-8.4
3.7562811	0.30291821523142726	O=C1[C@@H](O)C[C@H](/C=C/c2c(-c3ccc(F)cc3)c(-c3ccc(F)cc3)c(C[C@@H](O)C[C@@H](O)CC(=O)[O-])n2C(C)C)O1	568.5930000000003	3.1652000000000022	7	3	11	3	-9.1
10.121996	0.322123389001979	Cc1nc(Nc2ccc(N)cc2)c(-c2ccc(F)cc2)n1/C=C/[C@@H](O)C[C@@H](O)CC(=O)O	440.47500000000014	3.380720000000001	7	5	9	3	-7.9
214.96623	0.3240837881265491	CO/C=C(C)C1=C(C)C=C(C)NC(=O)NC(C)=C(\C)C[C@@H](O)C(=O)N[C@H](C)[C@@H](CC(=O)O)NC1=O	492.57300000000026	1.578800000000001	7	6	4	0	-7.1
967.3703	0.6557712173712474	CCOc1cnc(NC(C)C)nc1C(=O)NCCc1ccc(S(C)(=O)=O)cc1	406.5080000000001	2.0715999999999997	7	2	9	2	-6.9
4.3252807	0.6456817493647381	CC(C)[C@H](C)C(=O)O[C@H]1C[C@@H](C)C=C2C=C[C@H](C)[C@H](CC[C@@H]3C[C@@H](O)CC(=O)O3)C21	418.57400000000024	4.441500000000005	5	1	6	0	-8.0
13.744559	0.1999673979207807	C#Cc1cnc(CNC(=O)O[C@H]2C[C@@H](C)C=C3C=C[C@H](C)[C@H](CC[C@@H]4C[C@@H](O[Si](C)(C)C(C)(C)C)CC(=O)O4)[C@H]32)cc1	592.8530000000004	6.938400000000009	6	1	8	1	0.0
538.42596	0.32834650610487814	CC(=O)[C@]1(O)Cc2c(O)c3c(c(O)c2[C@@H](O[C@H]2C[C@H](N)[C@H](O)[C@H](C)O2)C1)C(=O)c1ccccc1C3=O	497.5000000000002	1.0202999999999998	10	5	3	3	-8.2
3.408845	0.38347374184751315	Cc1cc(-c2c(-c3ccc(F)cc3)nc(C(C)C)n2/C=C/[C@@H](O)C[C@@H](O)CC(=O)O)cc(C)c1F	484.54300000000023	5.292840000000006	5	3	9	3	-8.4
188.65044	0.46650733688088053	C=C1[C@H](O)C[C@H](OC)C[C@H](/C=C/C=C/C=C/C=C/C=C/C=C/[C@H](O)C[C@@H](O)C[C@@H]2O)C[C@H]21	442.59600000000023	3.5485000000000024	5	4	1	0	-7.7
667.13446	0.42664190049735085	COc1c2ccccc2c(-c2ccccc2)n1C[C@@H](O)C[C@@H](O)CC(=O)OC(=O)[O-]	412.41800000000023	1.7053999999999994	7	2	8	3	-6.8
52.05563	0.051197718276696134	CSCC[C@H](NC(=O)CCCNC(=O)[C@@H](Cc1ccccc1)C(=O)N[C@@H](C)CC(=O)N[C@@H](CCCCC(=O)O)C(=O)O)C(=O)N[C@@H](C)C(=O)O	723.8460000000003	0.6781000000000066	12	8	25	1	-7.3
37.46021	0.18497954039317488	CCCCCn1cnc2c(C)c(-c3ccc(F)cc3)c(-c3ccc(F)cc3)c(CC[C@@H](O)C[C@@H](O)CC(=O)[O-])c2C(C(C)C)CC1	633.8000000000001	7.087020000000011	5	2	14	3	-7.9
130.15694	0.08293035859507704	CC(C)[C@H](NC(=O)[C@H](Cc1ccc(O)cc1)NC(=O)CNC(=O)[C@H](Cc1ccccc1)NC(=O)[C@@H](N)CCC(=O)N[C@@H](CCC(=O)O)C(=O)O)C	712.8010000000002	-0.034399999999990494	11	9	21	2	-8.9
1.4612879	0.5348692706997701	CC(C)c1nc(-c2ccc(F)cc2)nc(-c2ccc(F)cc2)c1/C=C/[C@@H]1C[C@@H](O)CC(=O)O1	450.4850000000002	5.291900000000006	5	1	5	3	-8.9
13.442963	0.3459188515486632	CCNC(=O)c1c(-c2ccccc2)c(-c2ccc(F)cc2)c(CC[C@@H](O)C[C@@H](O)CC(=O)[O-])n1C(C)C	509.59800000000035	3.476300000000002	5	3	12	3	-8.0
407.55743	0.130303100724986	O=C([C@H]1[C@@H](O)OC(=O)c2ccc(O)c(O)c2)[C@H]1CCCC[C@H]1C(=O)Oc2ccccc2oc1=O	470.43000000000035	2.0892999999999997	10	3	8	2	-8.5
14.480752	0.43668089362970736	O=C(O)C[C@H](O)C[C@H](O)/C=C/n1c(C(F)(F)F)nc(-c2ccccn2)c1-c1ccc(F)cc1	465.40300000000013	3.827300000000002	6	3	8	3	-8.4
12.134765	0.3471030555368114	N=NC(=O)c1c(-c2ccccc2)c(-c2ccc(F)cc2)c(CC[C@@H](O)C[C@@H](O)CC(=O)[O-])n1C(C)C	494.54300000000035	3.897770000000003	5	3	11	3	0.0
425.54468	0.45632722461101194	CC(C)C[C@@H]1C(=O)N2CCC[C@H]2[C@]2(O)O[C@](NC(=O)[C@@H]3C=C4c5cccc6[nH]c(Br)c(c56)C[C@H]4N(C)C3)(C(C)C)C(=O)N12	654.6059999999999	3.192800000000001	6	3	5	2	-8.1
16.338488	0.40259906092586417	COc1c(O)c(-c2ccccc2)c(-c2ccc(F)cc2)n1/C=C/[C@@H](O)C[C@@H](O)CC(=O)O	441.45500000000015	3.732700000000003	6	4	9	3	-7.8
4.37804	0.43278544316777506	CC(C)c1cc(-c2ccc(F)cc2)c(-c2ccccc2)n1/C=C/[C@@H](O)C[C@@H](O)CC(=O)O	437.51100000000014	5.141900000000008	4	3	9	3	-8.2
10.802571	0.671999391844661	CC[C@H](C)C(=O)O[C@H]1C[C@@H](C)C=C2C=C[C@H](C)[C@H](CC[C@@H]3C[C@@H](O)CC(=O)O3)C21	404.54700000000025	4.195500000000004	5	1	6	0	-7.4
10.079344	0.4162372673397145	COc1c([C@H](N)CCCOCN)c2nc(-c3ccc(F)cc3)c(-c3ccc(F)cc3)c(=O)c2c1C	479.5270000000002	4.127700000000003	5	2	9	2	-7.0
23.29954	0.326500977362608	Cc1cc(O)ccc1C(=O)N[C@@H](CSc1ccccc1)[C@H](O)CN1C[C@H]2CCCC[C@H]2C[C@H]1C(=O)NC(C)(C)C	567.7960000000003	4.747620000000004	6	4	9	2	-7.6
425.54468	0.45632722461101194	CC(C)C[C@H]1C(=O)N2CCC[C@H]2[C@]2(O)O[C@](NC(=O)[C@@H]3C=C4c5cccc6[nH]c(Br)c(c56)C[C@H]4N(C)C3)(C(C)C)C(=O)N12	654.6059999999999	3.192800000000001	6	3	5	2	-8.4
528.7501	0.5295731957656133	CC1=C(/C=C/C(C)=C/C=C/C(C)=C\C(=O)O)C(C)(C)CCC1	300.44200000000006	5.602600000000005	2	1	5	0	-6.5
470.3877	0.7968347529245803	C#C[C@]1(O)CC[C@H]2[C@@H]3CCc4cc(OC)ccc4[C@H]3CC[C@@]21C	310.4370000000001	3.915600000000003	2	1	1	1	-7.0
476.69427	0.8426039264659273	C#C[C@@]1(CO)C[C@H]2[C@@H]3CCc4cc(OC)ccc4[C@H]3CC[C@@]21C	310.43700000000007	3.773100000000003	2	1	2	1	-6.5
28.072891	0.661245803763767	CN[C@@H](C)C(=O)O[C@H]1C[C@@H](C)C=C2C=C[C@H](C)[C@H](CC[C@@H]3C[C@@H](O)CC(=O)O3)[C@H]21	405.53500000000025	2.7573000000000008	6	2	6	0	-7.3
4.3083987	0.32301784061486916	COc1cc(-c2c(-c3ccc(F)cc3)nc(C(C)C)n2/C=C/[C@@H](O)C[C@@H](O)CC(=O)O)cc(CC)c1F	514.5690000000003	5.247000000000004	6	3	11	3	-8.4
10.802571	0.671999391844661	CC[C@@H](C)C(=O)O[C@H]1C[C@@H](C)C=C2C=C[C@H](C)[C@H](CC[C@@H]3C[C@@H](O)CC(=O)O3)C21	404.54700000000025	4.195500000000004	5	1	6	0	-7.8
2.6066442	0.4502355974717761	Cc1ccc(C)c(-c2cc(-c3ccc(F)cc3)c(/C=C/[C@@H]3C[C@@H](O)CC(=O)O3)c(C(C)C)n2)c1	459.56100000000026	6.374640000000007	4	1	5	3	-8.5
685.16376	0.33123941849365507	CCC[C@@H]1CCC[C@H](/C=C/[C@@H](O)C[C@@H](O)CC(=O)O)[C@H]1COC(=O)C(C)(C)CC	412.56700000000023	3.941200000000003	6	3	12	0	-6.7
4.1264596	0.409804186811716	Cc1cc(F)ccc1-c1c(-c2ccc(F)cc2)nc(C(C)C)n1/C=C/[C@@H](O)C[C@@H](O)CC(=O)O	470.5160000000002	4.984420000000007	5	3	9	3	-8.1
64.117325	0.3700735420849879	CCOC(=O)C1=C(C)NC(C)=C(C(=O)OCC)C1c1ccccc1/C=C/C(=O)OC(C)(C)C	455.5510000000002	4.402500000000004	7	1	7	1	-6.4
