# Supplementary material for: Transformer-Decoder GPT Models for Generating Virtual Screening Libraries of HMG-Coenzyme A Reductase Inhibitors: Effects of Temperature, Prompt Length, and Transfer-Learning Strategies
Source: J Chem Inf Model. 2024 Nov 7;64(22):8464–80. doi: 10.1021/acs.jcim.4c01309 (PMC11600504; doi:10.1021/acs.jcim.4c01309)
Supplement: Supplementary file 3 — ci4c01309_si_003.zip [file ci4c01309_si_003.zip › Datasets/xfer_Learning_files/1XA5K9S_model_gen_ic50_results/1XA5K9S_0p0_Refined_Molecules_QED_props.csv]

IC50	QED	SMILES	MW	aLogP	HBA	HBD	RotBond	AromRings
[30695.812]	0.5960314562837822	CC[C@@]1([N+](=O)[O-])C[C@H]2[C@@H](O)CC[C@@]3(F)[C@@H]4C(=O)CC[C@]4(C)[C@H]3CC[C@@]21C	367.4610000000002	3.696500000000003	4	1	2	0
[3622494.8]	0.5642378806562113	CCCCNC(=O)c1ccc(N)cc1	192.26199999999997	1.7987	2	2	4	1
[261087.16]	0.6874157940277865	O=S1(=O)CC[C@H]2[C@@H]3CCC4=CC(=O)CC[C@]4(C)[C@H]3CC[C@@]21C	322.47	3.2954000000000025	3	0	0	0
[1273820.8]	0.5208537245711798	C[C@@H]1O[C@@H](C)C[C@H]2C[C@]1(C)C2	154.253	2.6000000000000005	1	0	0	0
[3170072.2]	0.683821820922886	CCO[P@H](=O)N1CC[C@H](O)COC1	209.18199999999996	0.45330000000000004	5	1	3	0
[68404.055]	0.7769058895593325	CO[C@H]1CC[C@]2(C)[C@H](CC[C@@H](O)CC(=O)O)[C@H]2[C@@H]1C	270.369	2.2994000000000003	4	2	6	0
[1.6008696e+08]	0.4056545170955277	O=C(CO)NCCO	119.11999999999999	-1.9128	3	3	3	0
[23790582.]	0.6876224269957961	NCCCCNC(=O)c1ccccc1	192.26200000000003	1.1553	2	2	5	1
[18148.307]	0.759345285057915	O=C(CCCN1CCC(O)(c2ccc(Cl)cc2)CC1)c1ccc(F)cc1	375.87100000000015	4.425600000000004	3	1	6	2
[19302.07]	0.07821979710764972	CCCCCC[C@@H]1C[C@@H]1CCCCCCCCCC(=O)OCC(O)COP(=O)([O-])OCC[N+](C)(C)C	535.7030000000002	5.215700000000004	7	1	24	0
[7758.038]	0.7823179531443727	C1CNC[C@H](C(O)C[C@@H](O)C2=C(c3ccccc3)c2)CCCc1	315.4570000000002	3.125700000000002	3	3	5	1
[10845748.]	0.748363450121821	NC(=O)N1c2ccccc2C=Cc2ccccc21	236.274	3.3872000000000018	1	1	0	2
[104114.89]	0.7734451726497225	CNC[C@@H](C)Cc1ccccc1C(=O)O	207.273	1.7828000000000002	3	2	5	1
[2648406.8]	0.2428658408760091	NC[C@H]1O[C@H](CO[C@H]2O[C@H](O)[C@@H](O)[C@H](O)[C@@H]2O)[C@H](O)[C@@H](O)[C@H]1O	341.31300000000005	-5.4307999999999925	11	8	4	0
[28328.082]	0.6127692878155513	C[C@@]12CC3=CC[C@@H]4CC[C@@H](O)CC[C@]4(C)[C@H]3CC[C@@]2(C)[C@H]1CC	316.52900000000005	5.726400000000006	1	1	1	0
[4048568.5]	0.7194179014339984	CC1=C(O[C@@H]2C(C)C)[C@@H]2C(=CC(=O)O)C1=O	222.23999999999998	1.5251	4	1	2	0
[11428.172]	0.4540225091494899	C/C=C(C(=O)OCC[N+](C)(C)C)c1ccccc1	248.346	2.3393000000000006	2	0	5	1
[81684.805]	0.3748621234682824	C/C=C\C/C=C/C=C\CCCCC(=O)O	208.30099999999993	3.7100000000000017	2	1	8	0
[65888044.]	0.6557323872958458	C[C@@]12CCC[C@]1(C)[C@H]1CC(=O)C=C1CC(=O)CC2	246.34999999999994	3.4513000000000025	2	0	0	0
[19946.736]	0.7360955328788127	C[C@H]1[C@@H]2CC[C@@H](C)C[C@@H]3[C@H]4CC(=O)C=C[C@]4(C)[C@@]3(F)[C@@H](O)C[C@]2(C)[C@H]1C(=O)CO	406.5380000000002	3.4968000000000026	4	2	2	0
[27814.098]	0.6241517783152071	C[C@H]1C[C@@H]2CC3=C[C@@H]4CC(=O)C=C[C@]4(C)[C@@]3(F)[C@@H](O)C[C@]2(C)[C@@]1(O)C(=O)CO	392.4670000000002	1.8957000000000002	5	3	2	0
[538506.7]	0.7185665096760774	Cc1cc(C2CCCCC2)n(O)c(=O)c1	207.273	2.4417199999999992	2	1	1	1
[2715989.]	0.8338762254165284	O=C(C[C@H](c1ccccc1)C(=O)O)c1ccccc1	254.285	3.1278000000000015	3	1	5	2
[38821.06]	0.6045941944055508	CC(C)[N+](C)(C)CCC[C@H](O)CCC(=O)[O-]	231.33599999999996	0.1424000000000008	3	1	8	0
[39.8823]	0.326500977362608	Cc1c(O)cccc1C(=O)N[C@@H](CSc1ccccc1)[C@H](O)CN1C[C@H]2CCCC[C@H]2C[C@H]1C(=O)NC(C)(C)C	567.7960000000003	4.747620000000004	6	4	9	2
[71496.82]	0.599455368137869	CO[C@@H]1C[C@@H](C)O[C@@H](C)O[C@H](C)[C@H](O)[C@@H](O)[C@H]1O	264.318	-0.35600000000000015	6	3	1	0
[362.38986]	0.4851575408484731	COOC(=O)C1=C(C)NC(C)=C(C(=O)OC)C1c1cccc(Cl)c1Cl	386.231	3.5058000000000025	6	1	4	1
[40.082706]	0.39471337443248283	Cn1c(SCc2ccc(F)cc2)c(-c2ccc(F)cc2)n1/C=C/[C@@H](O)C[C@@H](O)CC(=O)O	462.5180000000002	4.121400000000004	5	3	10	3
[2355242.8]	0.5150974965702723	NC(N)=NC(=O)c1ccc(Cl)cc1	197.62499999999997	0.7536000000000003	3	2	1	1
[1.0681842e+08]	0.25541900847803894	O=C(O)[C@@](O)(CC(=O)O)NC(=O)C(=O)O	221.121	-2.5648999999999997	8	5	4	0
[31194.428]	0.8490614492650278	O=CC[C@H](O)c1ccc(-c2ccccc2)c2ccccc2[nH]1	291.35	3.377600000000001	3	2	4	2
[63.694977]	0.44179283048896817	O=C(CO)[C@@H](O)C[C@H](O)/C=C/n1c(C(F)(F)F)nc(-c2ccccn2)c1-c1ccc(F)cc1	465.40300000000013	2.9140000000000006	6	3	8	3
[4566245.5]	0.6155259054881344	CC[C@@H](C)O[C@@H](C)CCCCC(=O)O	202.29399999999995	2.835000000000001	3	1	8	0
[329.98666]	0.5944530640215626	C[C@@](O)(CC(=O)O)CC[C@H]1CC[C@@H](O)C[C@H]2[C@@H]3CC4=CC(=O)CC[C@]4(C)[C@H]3CC[C@@]21C	432.60100000000034	4.501300000000004	5	3	5	0
[17391258.]	0.8034768613830351	CCCCCNC(=O)c1ccc(S(C)(=O)=O)cc1	269.366	2.0101	3	1	6	1
[190191.08]	0.7018881694393647	COCCOc1ccc(CC2CCCC2)cc1	234.33899999999994	3.4445000000000023	2	0	6	1
[243308.94]	0.717923718817727	CC1=N[C@@H](C)C[C@H]2C[C@@]12C(=O)CC[C@@H]1C[C@@H]2OC(=O)C[C@@]2(C)[C@H]1C(=O)CO	375.46500000000015	2.1144000000000003	5	1	6	0
[340582.9]	0.5430596720560048	Nc1nc(O)c2ncn(CCC(CO)CO)c2n1	253.26199999999994	-0.895	7	4	5	2
[2300701.2]	0.828425872284516	O=C1NC2(CCCC2)CC(=O)N1CCCN1CCCN(c2nccnc2)CC1	386.5000000000001	1.6335	6	1	5	1
[37717.125]	0.12046252778516435	C[C@@H]1O[C@H](NC(=O)[C@H](N)[C@H]2O[C@H](CO)[C@@H](O)[C@H](O)[C@H]2O)C(=O)O[C@H](CO)[C@H]1O[C@H]1O[C@H](CO)[C@@H](O)[C@H](N)[C@H]1O	571.5330000000002	-7.927300000000009	17	11	8	0
[51053.22]	0.6584212444699611	CCC[C@@H]1CCO[C@H](CC)[C@H](O)[C@H](C)[C@H]1NC(=O)C[C@@H](C)C(=O)O	343.46400000000017	2.1941999999999995	5	3	7	0
[8817446.]	0.5434346877093879	C[C@H](C[P@](=O)(CO)O)[C@H](C)O	182.156	0.22349999999999998	4	3	4	0
[27373236.]	0.6087034406573802	C=CC[C@H](C(C)C)C(=O)O	142.19799999999998	1.9193	2	1	4	0
[1.1592663e+08]	0.721778255683923	C=CC[C@@]1(C(=O)O)C[C@@H]2CC(=O)CC[C@H]12	208.25699999999992	2.0225999999999997	3	1	3	0
[100213.625]	0.4254241125380162	C/C=C/C=C\C[C@@H]1[C@@H](O)C[C@@H](O)C[C@@H](O)[C@H]1O	242.315	0.3623999999999999	4	4	3	0
[123700.945]	0.48979049788768486	CSc1cnc(C(=O)NCC2(CCCCCCC2)cc1)c1ccc(C#N)cc(C(=O)N2CCCCC2)cc1	530.7380000000004	5.933580000000006	4	1	3	0
[4234.812]	0.043455650618341814	CCCSS[C@H](C)C(=O)N[C@@H](CCCN)C(=O)N[C@@H](CCCCN)C(=O)N[C@@H](CC(=O)O)C(=O)N[C@@H](CCC(=O)O)C(=O)O	666.8200000000003	-0.6024999999999914	14	9	25	0
[1500.3821]	0.2553172113551871	Cc1cc(I)c(NCc2ccccc2)c(-c2ccc(Cl)cc2Cl)c(S(=O)=O)n1Cl	581.6900000000002	6.083000000000004	4	2	5	2
[3.4898132e+09]	0.5863590335117103	COc1c2occc2cc2ccc(=O)oc12	216.19199999999995	2.5478000000000005	4	0	1	3
[456767.6]	0.7375678045489412	O=CN1CCCN(CCN2c3ccccc3Sc3ccc(Cl)cc32)CC1	387.9360000000002	4.1068000000000024	4	0	4	2
[3371182.5]	0.7573218331078406	C=CCNC1=C2c3ccccc3CCc2C1	211.30799999999994	3.139400000000002	1	1	3	1
[266569.94]	0.2828023819476463	C=C(C=O)Nc1ccc(OCC(=O)OCCN(C)CC)c(C(C)=O)c1	348.39900000000006	1.8873999999999997	7	1	11	1
[664267.2]	0.7516526154452335	O=C1CCNc2ccc(Cl)cc2S1(=O)=O	245.68699999999998	1.4559	4	1	0	1
[481396.22]	0.2893001240058205	N[C@@H](Cc1cnc2nc(N)nc(N)c2n1)C(=O)N[C@@H](CCC(=O)O)C(=O)O	378.34900000000016	-2.111799999999997	12	6	8	2
[1033163.44]	0.3291115098382379	C=CCSSCC	134.269	2.5737000000000005	2	0	4	0
[inf]	0.3647362951907639	C[N+]1(C)[C@H]2C[C@H](OC(=O)[C@H](CO)c3ccccc3)C[C@H]1[C@H]1O[C@H]12.[Br-]	398.2970000000001	-1.9332999999999958	4	1	4	1
[13258.883]	0.4402376880366219	C#CCNCC(=O)c1ccccc1C(C)N	216.284	1.1118000000000001	3	2	5	1
[3979693.5]	0.7893414062938836	SCCc1cnc(CS(C)(=O)=O)cc1	231.34199999999998	1.0985	3	1	4	1
[189210.55]	0.6644091862983074	O=C(O[C@H]1C(O)=C(c2ccccc2)c2ccccc2)N1CCCN1CCC(C)CC1	406.52600000000035	4.9043000000000045	4	1	7	2
[446298.9]	0.6756485747483193	CN[C@@H](CCCNC(C)C)Cc1ccccc1	234.387	2.5953	2	2	8	1
[24500.064]	0.2868130104453407	C=CCN1CC[C@]23c4c5ccc(O)c4O[C@H]2/C(=N/N=C2\CC[C@@]4(O)[C@H]6Cc7ccc(O)c8c7[C@@]4(CCN6CC=C)[C@H]2O8)CC[C@@]3(O)[C@H]1C5	650.7760000000003	3.2752000000000026	8	4	5	2
[51789.83]	0.6209242039163086	CCc1c(C)c2c(c(O)c1C/C=C(\C)CCC(=O)O)C(=O)OC2	318.369	3.287020000000001	5	2	6	1
[30352.434]	0.20809706359763808	O=C(CCC[N+](C)(C)CCCCCCCCCCC)c1ccccc1	346.57899999999995	6.2567000000000075	1	0	15	1
[842471.75]	0.6395524316928904	CCC[C@H](C)CCC(=O)OCC(=O)O	202.24999999999997	1.8306	4	1	7	0
[103943.56]	0.7189373539198385	CSC[C@@H](NC(=O)[C@@H](O)[C@H](C)O)c1ccccc1	269.36600000000004	0.9486000000000001	4	3	6	1
[345140.9]	0.5927851708979128	CO[C@H]1[C@@H](C(=O)O)C[C@H]1O[C@H](C)[C@H](O)[C@H](C)O	248.27500000000003	-0.3787000000000002	6	3	6	0
[14191.833]	0.7127504814284505	CC(C)[C@H]1OC(=O)[C@H]2[C@@H]3C[C@H](C)C4=CC(=O)C=C[C@]4(C)[C@@]3(F)[C@@H](O)C[C@@]21C	376.46800000000013	3.3908000000000023	4	1	1	0
[25662.504]	0.6207574189716766	CC1=CCC[C@@H]2[C@@](C)(CCC3=CC(=O)O[C@@H]3O)[C@H](C)CC[C@@]12C	318.45700000000016	4.3670000000000035	3	1	3	0
[351467.88]	0.8189727416280531	Nc1cc2ccc(OC(F)(F)F)cc2s1	233.21399999999997	3.3821000000000003	2	1	1	2
[6432735.5]	0.6569102453442289	c1ncc2[nH]c(-c3cscn3)nc2c1	202.242	2.0813999999999995	3	1	1	3
[56595.273]	0.7991071066708418	NC(=O)C1CCN(CCCN2c3ccccc3Sc3ccc(Cl)cc32)CC1	401.96300000000025	4.530100000000004	4	1	5	2
[2628.5356]	0.05513406644442904	NCCC[C@H](N)C(=O)N[C@@H](CCN)C(=O)N[C@H](C(=O)N[C@@H](CCC(=O)O)C(=O)O)C(C(=O)O)C(C(=O)O)C(C(=O)O)C(C)C	634.6400000000003	-3.4364	16	11	22	0
[746814.4]	0.5786881428918659	CCCCNc1ccc(C(=O)OCCN(C)C)cc1	264.3689999999999	2.617000000000001	4	1	8	1
[103131.02]	0.8326610784751867	COC1=CC(=O)C[C@@H](C)[C@]12Oc1c(Cl)c(OC)cc(OC)c1C2=O	352.7700000000001	2.8103000000000007	6	0	3	1
[8834946.]	0.5364840415836152	C=CCNC(=O)c1ccc(N)cc1	176.21899999999997	1.1846	2	2	3	1
[1384.8253]	0.18546019450072115	N#C[C@@H](CN[C@@H](O)C(=O)[C@H](Cc1ccccc1)NC(=O)CCNC(=O)CCO)C(=O)O	434.4490000000003	-1.6959199999999968	9	6	14	1
[95394480.]	0.5781602503489001	C=CCCCn1cnc2ccccc2c1=O	214.268	2.3627000000000002	2	0	4	2
[28772662.]	0.521620185920026	C[C@H]1CC[C@H](C)C(=O)O[C@H](C)C1	170.25199999999998	2.3742	2	0	0	0
[745605.25]	0.7540311077183925	CC(C)CNC(O)c1ccccc1Cl	213.70799999999997	2.5765000000000002	2	2	4	1
[203234.45]	0.7633325035899466	COCc1cc(C)c(C(=O)CN2CCCCC2)cc1	261.3649999999999	2.8100200000000015	3	0	5	1
[4100505.]	0.6658018289589027	CNCCc1ccccn1	136.19799999999995	0.8434999999999999	2	1	3	1
[196885.62]	0.505744171544409	CCNCCCNC(O)c1ccccc1Cl	242.75000000000003	1.9200999999999995	3	3	7	1
[2.653452e+09]	0.428082807668048	C[C@@](O)(CO)C(=O)O	120.10399999999998	-1.1857	4	3	2	0
[16176.605]	0.04827066277796814	C=CCSC[C@@H](NC(=O)[C@@H]1CCCCN1C)C(=O)N[C@@H](CC(=O)NCC(=O)CCCCCN)C(=O)NCC(=O)NCC(=O)OC(C)(C)C	697.9000000000001	-0.47189999999999155	11	6	22	0
[627608.8]	0.6008752313991331	CC(C)[C@@](C)(O)CC(=O)N[C@@H](C)CO	203.28199999999998	0.2805	3	3	5	0
[30915.71]	0.3998586563640721	CC(C)/N=C/N[C@@H](C[C@@H](O)COc1ccc(O)cc1)C(=O)O	310.35	1.0015	6	4	9	1
[2466659.2]	0.5213799945259588	CCNCOc1ccccc1	151.20899999999997	1.6324	2	1	4	1
[10120.387]	0.21751778620947723	N#C[C@H](O[C@H]1O[C@H](CO[C@@H]2O[C@H](CO)[C@@H](O)[C@H](O)[C@H]2O)[C@@H](O)[C@H](O)[C@H]1O)c1ccccc1	457.4320000000001	-3.108019999999997	12	7	7	1
[2.2109262e+08]	0.7371084753171744	N#[N+]CC(=O)Nc1ccc(Cl)cc1	196.617	2.1315799999999996	2	1	2	1
[193237.56]	0.37275346885903077	O=C(CCCCCCCCC(=O)Nc1ccc(Cl)cc1)c1ccccc1	371.9080000000001	6.282200000000006	2	1	11	2
[42503.23]	0.5263401529335308	CC#Cc1ccc(C(C)(C)C)cc1	172.271	3.355500000000002	0	0	0	1
[43823.703]	0.4843160326310941	CN[C@@]1(O)[C@H]2C[C@H]3[C@@H]4CCC5=CC(=O)C=C[C@]5(C)[C@@]4(F)[C@@H](O)C[C@]3(C)[C@]2(C(=O)CO)O1	435.49200000000025	0.7791999999999994	7	4	3	0
[918498.4]	0.6284947176825301	CC(C)C/C=C/COC(=O)c1ccc(O)cc1	234.295	3.1513000000000018	3	1	5	1
[19429422.]	0.6319589143873816	S=C(c1ccccc1)C(=O)N1CCC(=O)NCC1	262.33399999999995	0.7530999999999999	3	1	2	1
[1.9833562e+09]	0.5723436119287516	OCc1ccccc1	108.13999999999997	1.1789	1	1	1	1
[14056.329]	0.1951926020209803	C=CC[S@@](=O)NC(=O)N[C@@H](C)C(=O)N[C@@H](C(=O)N[C@@H](CCC(=O)O)C(=O)O)C(C)C	448.4980000000003	-0.9011999999999956	8	6	13	0
[20279304.]	0.6920905906663674	NC(=O)Cn1cnc2ccnc2c1	176.179	-0.1318000000000008	3	1	2	2
[2173384.]	0.5714804332641097	CC[C@H](O)/C=C/C=C\CO	142.19799999999998	0.8619999999999999	2	2	4	0
[391777.53]	0.6979502594292665	C[C@H](NCc1ccc(O)c(C)c1)C(=O)O	209.24499999999998	1.26332	4	3	4	1
[301095.25]	0.3317974263825745	Nc1c(O[C@@H]2C=C2[C@H](N)[C@H](CO)C(=O)O)C(=O)N1	255.23	-2.4103999999999997	7	5	6	0
[11010660.]	0.747924562701548	CC(=O)SCCCn1c(=O)c2c(ncn2C)n(C)c1=O	296.35200000000003	0.1034999999999997	5	0	4	2
[243330.05]	0.5567676939396897	OC[C@@H](OS(O)(=O)O)Cc1ccccc1	234.273	0.4843000000000001	5	4	5	1
[76040.42]	0.6513825137894493	CCCC[C@H](C(=O)O)[C@H]1CC[C@H]2[C@@H]3CCC4=CC(=O)C=C[C@]4(C)[C@H]3CC[C@@]21C	384.5600000000001	5.801500000000006	3	1	5	0
[619343.44]	0.616600903657082	CC[C@@H](F)CCCC[C@@H](C)[C@H](O)[C@@H](C)C(=O)O	248.33800000000002	3.012600000000001	3	2	9	0
[32538.76]	0.5237496265438519	CC#CC#C/C=C\CCCC(=O)O	176.21499999999997	1.8242	2	1	4	0
[73824.08]	0.7436148042988475	N[C@H](CCCCN1c2ccccc2Sc2ccccc21)CC	312.48200000000014	5.196900000000005	3	1	6	2
[265162.75]	0.7895988963415439	CC(=O)N(C[C@@H](O)CO)c1ccccc1C	223.27200000000002	0.7011200000000001	3	2	4	1
[2222.3455]	0.45517807517956277	O=C(NCCCCCC(O)(CCn1cncn1)c1ccc(F)cc1)c1ccc(F)cc1	428.4830000000001	3.824600000000003	4	2	11	3
[153187.92]	0.45165103398383916	C[C@@H]1O[C@H](Oc2ccc(O)c(O)c2)[C@H](O)[C@@H](O)[C@@H]1O	272.253	-0.6959000000000002	7	5	2	1
[12644.019]	0.43725083605407455	C/C(=C/CC[C@@H](C)[C@H]1CC[C@@]2(C)C3=C(CC[C@]12C)[C@@]1(C)CC[C@H](O)C(C)(C)[C@@H]1CC3=O)C(=O)O	470.69400000000024	6.722800000000007	4	2	5	0
[89575184.]	0.655800007320009	N[C@H](C(=O)O)c1ccccc1	151.165	0.7709999999999999	3	2	2	1
[19112.21]	0.795254740203593	CN[C@@H](C)Cc1ccc(C(C)C)c(O)c1	207.31699999999998	2.6660000000000013	2	2	4	1
[3.667168e+08]	0.7343500481351655	CSc1ccc(C(=O)N2CCCCC2)cc1	235.35199999999992	3.034600000000002	2	0	2	1
[221.779]	0.37491961146404157	CC[C@@H](C)O[C@H](C)CC[C@@H](O)[C@H](C)[C@H]1C=C2C=C[C@H](C)[C@H](CCC[C@@H]3CC=CC(=O)O3)[C@H]21	444.6560000000003	6.0037000000000065	4	1	12	0
[inf]	0.3772971349700854	C[N+](C)(CC)COC(N)=O.[Cl-]	182.65099999999998	-2.8604999999999974	2	1	3	0
[199552.69]	0.7267386274784771	C=C[C@]1(O)CC[C@H]2[C@@H]3CCC4=CC(=O)CC[C@]4(C)[C@H]3CC[C@@]21C	314.46900000000005	4.435400000000004	2	1	1	0
[2044.4309]	0.06685220341284868	CC1=CC=C2C[C@H](C)[C@@H](CC[C@@H]3C[C@@H](O[Si](C)(C)C(C)(C)C)CC(=O)O3)[C@H]2[C@@H](OC(=O)NCCCCCCC(=O)NO)C1	620.9040000000001	6.961900000000007	7	3	13	0
[1348595.9]	0.6824631678594415	CN(C)CC(C)Cc1ccccc1	177.291	2.4268	1	0	4	1
[2.808577e+10]	0.5977022316419265	C/C(=C(\CC)C(=O)O)C(=O)O	158.153	0.8821000000000001	4	2	3	0
[112966.51]	0.747333406696074	CCCC[C@@H](O)c1ccc(O)cc1	180.24699999999999	2.615800000000001	2	2	4	1
[74315.37]	0.7155042972948246	C[C@H](N)Cc1ccc(C(=O)O)Ccc1	193.24599999999998	1.6210000000000002	3	2	3	0
[13750824.]	0.8306226664509899	COc1cc2nc(N3CCN(C(=O)C4CCCO4)CC3)nc(N)c2cc1OC	387.44000000000017	1.0567999999999995	8	1	4	2
[196926.36]	0.7477876928579557	CN[C@H](C)c1cccc(C(C)C)c1	177.29099999999997	3.0904000000000016	1	1	3	1
[3296052.]	0.6945920191105075	c1ccc(Oc2ccc(Nc3ccccc3)cc2)cc1	261.324	5.222500000000004	2	1	4	3
[508847.2]	0.5119293205126251	CC(C)CC/C=C/COC(=O)O	172.224	2.673400000000001	3	1	5	0
[2830450.8]	0.8328766168599836	CNC(=S)[C@](Cc1ccc(C(=O)O)cc1)c1ccccc1	298.387	3.096890000000001	4	2	5	2
[17138.09]	0.6930770001724204	CC[C@@H](C(C)(C)C)C(=O)c1ccc(C)cc1	218.34	4.250020000000004	1	0	3	1
[2.6217213]	0.19152620334273351	Cc1cc(CNC(=O)c2c(-c3ccccc3)c(-c3ccc(F)cc3)c(CC[C@@H](O)C[C@@H](O)CC(=O)[O-])n2C(C)C)n[nH]1	575.6610000000003	3.6881200000000023	6	4	13	4
[747605.4]	0.07893274097810435	C[C@H](N)C(F)[C@@H](N)C(=O)N[C@@H](C)C(=O)N[C@@H](CC(=O)NCC(=O)NCC(=O)NCC(=O)NCC(=O)O)C(=O)O	564.5280000000005	-5.987400000000005	12	10	17	0
[36956.86]	0.9141469223386691	Brc1ccc(OCc2ccccc2)c(CC(=O)O)c1	321.1700000000001	3.6552000000000024	3	1	5	2
[3328848.5]	0.6977837880474398	O=C(OC[C@H](O)CCO)c1ccccc1	210.229	0.5867	4	2	5	1
[4608119.]	0.7212588245608211	CN1CCN2c3ccccc3Cc3ccccc3C2C1	264.372	3.0839000000000016	2	0	0	2
[1360132.4]	0.6718634508706898	CC[C@H](C)O[C@H](C)CC[C@@H](O)[C@H](C)C(=O)O	232.32	2.0518	4	2	8	0
[39.640587]	0.6316191513024413	C#Cc1cc(N)c(C)cc1C(=O)NC1CCCN(Cc2ccc(F)cc2)CC1	379.4790000000001	3.4821200000000028	3	2	4	2
[2168460.8]	0.24325846760776557	O[C@@H]1[C@H](CO[C@H]2O[C@H](CO)[C@@H](O)[C@H]2O)O[C@@H](O)[C@@H](O)[C@H](O)[C@@H]1O	342.297	-5.397199999999993	11	8	4	0
[472862.88]	0.16434790099864685	Nc1cc(Cl)c(O)c(O)c1C=NCCN1CCC[C@H]1SS	347.893	2.7522000000000015	5	4	5	1
[31405726.]	0.6825604644518649	Nc1cc(=O)c(-c2ccccc2)n1	172.187	0.8584999999999999	2	1	1	1
[659716.6]	0.5815976446611139	O=C(CCc1ccc(O)c(O)c1)c1ccc(O)cc1	258.27299999999997	2.618900000000001	4	3	4	2
[295584.84]	0.8737931495188137	Fc1ncc([C@H]2CCNC[C@H]2COc2ccc3c(c2)OCO3)cc1	330.3590000000001	2.7215000000000007	5	1	4	2
[150674.53]	0.5700208584985831	C=Cc1cnc(Cl)c(Cl)c1C(=O)Nc1cc(F)cc(C(F)(F)F)c1	379.14000000000004	5.441600000000002	2	1	3	2
[37965.12]	0.06824479508490591	CN[C@@H]1[C@H](O[C@H]2[C@H](O[C@H]3[C@H](O)[C@@H](O)[C@H](N=C(N)N)[C@@H](O)[C@@H]3N=C(N)N)O[C@@H](C)[C@]2(O)C=O)O[C@@H](CO)[C@H](O)[C@H]1O	581.5800000000005	-8.161100000000008	17	12	9	0
[5116.2764]	0.5074329529882294	CC1=CC[C@@H]2[C@@H]3CC4=CC(=O)C=C[C@]4(C)[C@@]3(F)[C@@H](O)C[C@]2(O)C[C@]1(O)C(=O)CO	406.4500000000002	0.9306999999999994	6	4	2	0
[633756.4]	0.6227624859252374	CC[C@H](NC)c1ccc(O)c(O)c1	181.23499999999999	1.7682999999999998	3	3	3	1
[70067256.]	0.6133069132651483	N#CCOc1ccccc1	133.14999999999998	1.5889799999999998	2	0	2	1
[1.9993585e+17]	0.4670921931293943	Nc1nonc1S	117.133	-0.05950000000000005	4	2	0	1
[16683.773]	0.32679807499498126	CC1=CC2=C[C@H](C)[C@H](CC[C@@H]3C[C@@H](O)CC(=O)N3CCC(=O)[C@H](O)CC(=O)NO)[C@H]21	420.5060000000002	1.1025000000000003	6	4	9	0
[69831.805]	0.7352336834456047	CO[C@@H]1C[C@H](C)O[C@@H](C)O[C@H](C)[C@H](O)[C@@H](C)[C@H]1O	262.346	0.9191999999999996	5	2	1	0
[54837940.]	0.6030141722162905	CN1Cc2ccccc2C(=S)[nH]1	178.26	1.3121	3	1	0	1
[65943.7]	0.6923408487340212	Oc1ccc(/C=C/c2cc(O)cc(O)c2)cc1	228.247	2.9738000000000016	3	3	2	2
[1.2530236e+08]	0.5279631094600827	CSC(=N)NC(=O)c1ccccc1	194.25900000000001	1.71417	2	2	1	1
[16123971.]	0.40428320216798685	O=[n+]1ccn([C@@H]2O[C@H](CO)[C@@H](O)[C@H]2O)c(=O)[nH]1	246.199	-3.2975999999999996	6	4	2	1
[125373.766]	0.7092649200190689	Cc1onc(-c2ccccc2Cl)c1C(=O)N[C@@H]1C(=O)N2[C@@H]1SC(C)(C)[C@@H]2C(=O)O	435.8890000000002	2.5487200000000003	7	2	4	2
[1058056.6]	0.6590341643388504	O=C([C@H](Cc1ccccc1)C(=O)O)c1ccccc1	254.285	2.812800000000001	3	1	5	2
[1061048.6]	0.43477348242026415	CNC(=N)NS(=O)(=O)c1ccc(CCN)cc1	256.33099999999996	-0.37972999999999946	4	4	4	1
[129869.99]	0.44709606421365305	O=C1O[C@H]2[C@@H]3CC4=CC(=O)C=C[C@]4(C)[C@@]3(F)[C@@H](O)C[C@]2(C)[C@@]1(O)C(=O)CO	380.36800000000017	-0.22499999999999998	7	3	2	0
[102094.2]	0.12739946843623476	CN(C)C[C@H](NC(=O)CN)C(=O)N1CCC[C@H]1C(=O)N[C@H](C(=O)NCC(=O)NCC(=O)O)[C@@H](C)O	501.54100000000017	-4.834900000000002	10	7	13	0
[27588454.]	0.575228346064442	N[C@@H](Cn1ccc(=O)c(O)c1)C(=O)O	198.17799999999997	-1.0342000000000002	5	3	3	1
[5.439846]	0.30179528359841595	CCc1cc(-c2c(-c3ccc(F)cc3)nc(C(C)C)n2/C=C/[C@@H](O)C[C@@H](O)CC(=O)O)cc(CC)c1F	512.5970000000003	5.800800000000007	5	3	11	3
[379705.7]	0.09531316963435722	NC[C@H](N)C(=O)N[C@@H](CC(O)=O)C(=O)N[C@H](C(=O)NCC(=O)NCC(=O)O)C(=O)NCC(=O)O	491.41400000000027	-6.765500000000003	13	10	15	0
[2430.734]	0.24724549685358985	C=CCO[C@H]1O[C@H](C)[C@@H](O)[C@H](C)[C@@H](O)C[C@H](NC(=O)[C@H](N)Cc2ccccc2)C(=O)N[C@@H](CCc2ccccc2)C(=O)N(C)C1	624.7790000000002	1.3126000000000038	8	5	10	2
[inf]	0.7097759763658067	CN(C)c1ccc(C(=C2C=CC(=[N+](C)C)C=C2)c2ccc(N(C)C)cc2)cc1.[Cl-]	407.98900000000003	1.4636000000000002	2	0	4	2
[293168.22]	0.46917823718542656	C=C(OC)[C@@H]1C=C2CC[C@H]3[C@H](CC)C4=CC(=O)CC[C@]4(C)[C@H]3CC[C@@]21C	354.53400000000016	5.850800000000007	2	0	3	0
[6896783.5]	0.8248286060077297	Nc1nc2ccc(OC(F)(F)F)cc2s1	234.20199999999994	2.7771	3	1	1	2
[38700.293]	0.7197537478153053	CC(C)Oc1ccc2c(=O)c(-c3ccccc3)coc2c1	280.32300000000004	4.247200000000003	3	0	3	3
[16846.115]	0.7112683912287778	N#Cc1nc(C(=O)N[C@@H]2C[C@@H](C)C=C3C[C@H](C[C@@H]c4ccc(F)cc4)CC3)nc2c1	403.4810000000001	4.667270000000004	4	1	6	2
[148813.77]	0.3267446451726221	CCCCCC[C@H](C)CCCCCCCCCCC(=O)O	298.5109999999999	6.578500000000007	2	1	16	0
[10454233.]	0.7764264211073745	Clc1cccc(Cl)c1NC1=NCCN1	230.09799999999998	2.3644999999999996	2	2	1	1
[127539.17]	0.7315916457547719	CC(C)NC[C@H](O)COc1cccc2[nH]ccc12	248.32600000000002	1.9055999999999995	3	3	6	2
[307963.4]	0.6596772363472835	COCCc1ccc(C(C)=O)cc1	178.231	2.0781	2	0	4	1
[12574.059]	0.36380976616250577	O=C(O[C@H]1[C@@H](O)C=C2CC2=C(O)O)CC[C@@]3(O)C(O)=C1CCC3=O	338.3120000000001	0.6167000000000005	8	5	2	0
[886.8445]	0.14688728136750906	C[C@@H](O)[C@@H](/N=C/c1ccc(F)cc1)C(=O)N1CCC[C@H]1C(=O)N[C@@H](CCC(=O)NCC(=O)NCC(=O)O)C(=O)O	565.5550000000004	-1.348399999999992	9	6	14	1
[3219413.2]	0.6859202710361896	CN(C)Cc1ccc(C(C)C)cc1	177.29099999999997	2.8716000000000017	1	0	3	1
[9894.466]	0.6329730209083102	C=CC[C@H]1Cc2c(OC)C[C@H](/C=C/[C@@H](C)C[C@@H](O)CC(=O)O)[C@H]2O1	336.4280000000001	3.0584000000000016	5	2	9	0
[509605.78]	0.6141189367969725	CSCCCCCC1CC(=O)Nc2ccccc2Sc2ccccc21	371.57100000000014	6.187000000000006	3	1	6	2
[180444.4]	0.5779509168550058	OC[C@@H](O)[C@@H]1O[C@@H](Oc2cc(O)cc(O)c2)OCO1	274.2250000000001	-0.5396000000000005	8	4	4	1
[2.2914434e+08]	0.5683187655383918	C=CCOC(=O)Nc1ccc(N)cc1	192.218	2.0033	3	2	3	1
[815367.25]	0.4541537137382482	O=C(C[C@H](CO)[C@H](O)c1ccc([N+](=O)[O-])cc1)C(Cl)Cl	322.144	1.9995999999999998	5	2	7	1
[112.24324]	0.39719746584851445	CO[C@H]1CC[C@@]2(C)[C@H](CC[C@@H](O)CC(=O)O)CC[C@@H]1C[C@H]1C[C@@H](O)[C@H](O)[C@@H](C)C[C@@H]1O[C@@H]2O	472.6190000000002	2.305100000000001	8	5	6	0
[110168.15]	0.3567311169650927	C=C(NC(=O)Nc1ccc(C)c(C)c1)C(=O)NCCC[C@H](O)C(=O)O	349.3870000000001	1.2805399999999998	5	5	8	1
[2.3481572e+09]	0.24878483893146577	CN(C)C(=N)NC(=N)N	129.167	-1.034159999999999	3	4	0	0
[4039366.5]	0.7079682896731395	C=Cc1ccc(NC(C)=O)cc1	161.204	2.2880000000000003	1	1	2	1
[24177.016]	0.9085285470025662	CCCN1C[C@H](CSC)C[C@@H]2c3cccc4[nH]cc(c34)C[C@H]21	314.4980000000001	4.271100000000003	2	1	4	2
[7629.841]	0.8724391062071016	CC(C)CCn1c(CCO)c(C)c2ccc(Cl)cc21	279.81100000000004	4.184020000000003	1	1	5	2
[4051195.]	0.8289288715670488	CN1[C@H]2CC[C@H]1C[C@@H](OC(c1ccccc1)c1ccccc1)C2	307.43700000000007	4.417800000000004	2	0	4	2
[13.108827]	0.1568888746348767	C[C@@H]1C/C=C/C=C/C=C/C=C/[C@H](O[C@@H]2O[C@H](C)[C@@H](O)[C@H](N)[C@@H]2O)C[C@@H]2O[C@](O)(C[C@@H](O)C[C@H]3O[C@@H]3/C=C/C(=O)O1)C[C@H](O)[C@H]2C(=O)O	665.7330000000004	0.11970000000000325	14	7	3	0
[125859.42]	0.8200598165311511	C[Si](C)(C)CC(C)(C)c1ccc(C(=O)O)cc1	250.414	4.000600000000002	2	1	4	1
[37016144.]	0.6385379300928827	C=C1Cc2ccccc2Sc2ccccc21	224.32799999999997	4.407100000000003	1	0	0	2
[2878727.8]	0.7051057988047901	CNCC[C@@H](O)c1ccccc1	165.236	1.3295000000000001	2	2	4	1
[34.08123]	0.1994688094051449	CN[C@H](C)C(=O)O[C@H]1C[C@@H](C)C=C2C=C[C@H](C)[C@H](CC[C@@H](O)C[C@@H](O)CC(=O)NO)[C@H]21	438.5650000000002	1.6982000000000004	7	5	10	0
[3.0164393e+09]	0.621043342020203	C[C@H]1C(CO)=C(C(=O)O)CC1	156.18099999999995	0.7898000000000001	3	2	2	0
[581523.2]	0.6885995439708613	NC(=O)NC(=O)Cc1ccccc1	178.191	0.42399999999999954	2	2	2	1
[9.400806e+08]	0.716093834488023	C=C1c2ccccc2C(=O)C1c1ccccc1	220.271	3.6799000000000026	1	0	1	2
[85328.945]	0.26324545480193917	CO[C@@H]1C[C@H](O[C@@H]2O[C@H](CO)[C@H](O)[C@H](N)C[C@@H]2N)[C@H](O)[C@@H](O)[C@@H]1O	352.384	-4.0041999999999955	10	7	4	0
[2757047.5]	0.7956666859082926	Nc1ccc(S(=O)(=O)Nc2ncsn2)cc1	256.312	0.9211	5	2	3	2
[503.89542]	0.35770592223805026	C[C@H](O)CO[C@@H]1C[C@H](C)[C@H](CC2=C[C@H](C)[C@@H](O)NC[C@@H](O)CC(=O)O)c2c1	383.4850000000002	1.0446000000000002	7	5	10	0
[2918.9397]	0.6768371743453309	C=C1CC=C2C(=O)C=C1CC[C@@H](O)CC[C@@]2(C)[C@H]1CC[C@]2(C)[C@H]1CC[C@]2(C)O	384.56000000000023	4.886700000000006	3	2	1	0
[33524.01]	0.48414572606468054	OCCCC#CCCCCCC(=O)O	198.26199999999997	1.7974	3	2	7	0
[5079.604]	0.555568062844301	COn1cc(C(=O)NCCc2ccc(S(=O)(=O)NC(=O)NC3CCCCC3)cc2)cn1	449.53300000000024	1.2346	6	3	8	2
[126536.28]	0.6049091253170737	C[C@@H]1CCC[C@H](OC(=O)C(C)(C)C)C1	198.30599999999995	3.1544000000000016	2	0	1	0
[685.16376]	0.33123941849365507	CCC[C@H]1CCC[C@H](/C=C/[C@@H](O)C[C@@H](O)CC(=O)O)[C@H]1COC(=O)C(C)(C)CC	412.56700000000023	3.941200000000003	6	3	12	0
[205752.52]	0.7860066731315455	CCCC[C@@]1(O)C[C@H]2[C@@H]3CCC4=CC(=O)CC[C@]4(C)[C@H]3CC[C@@]21C	330.51200000000006	5.049500000000005	2	1	3	0
[1183776.8]	0.6291950414823808	C[C@@H](Oc1ccc(O)c(O)c1)C(=O)O	198.17399999999998	0.9496999999999998	5	3	3	1
[78.6174]	0.6002543375690091	Cc1c(/C=C/[C@@H](O)C[C@@H](O)CC(=O)[O-])c(-c2ccc(F)cc2)cn1-c1ccccc1	408.449	2.8569200000000015	4	2	8	3
[5354.601]	0.39974037477190066	CC(C)CN(C[C@@H](O)[C@H](Cc1ccccc1)NC(=O)O[C@H]1CCOC1)S(=O)(=O)c1ccc(N)cc1	505.63700000000034	2.4028	7	3	11	2
[3211937.]	0.5550304763432589	NCCOCCNCC(O)c1ccccc1	224.30400000000003	0.28490000000000093	4	3	8	1
[1.3826825e+10]	0.4952172017431901	Nc1nc(=O)[nH]cc1F	129.09399999999997	-0.5088000000000001	3	2	0	1
[8.442642e+08]	0.5439155908694729	C1=Cc2ccccc2N1	117.15099999999997	2.1678999999999995	0	1	0	2
[86413.77]	0.34065130016679585	CCCCSS[C@H](NC(=O)Cc1ccc(C)cc1)C(=O)N1CCC[C@H]1C(=O)O	424.58800000000025	3.2369200000000014	6	2	10	1
[531801.6]	0.6935912925994621	CNc1ccc(CCN(C)CCCCC)cc1	234.38699999999997	3.392800000000002	2	1	8	1
[1046620.9]	0.45491867771646793	O=C(O)[C@@]1(O)CC[C@H](OC(=O)c2ccccc2)C[C@H](O)[C@@H]1O	310.302	-0.0666000000000001	7	4	3	1
[10566.852]	0.6684104451867194	CC1(C)O[C@@H]2C[C@H]3[C@@H]4C[C@H](F)C5=CC(=O)C=C[C@]5(C)[C@@]4(F)[C@@H](O)C[C@]3(C)[C@]2(C(=O)CO)O1	452.49400000000026	2.366800000000001	6	2	2	0
[188055.8]	0.13525971202492285	NCCC[C@@H](N)C(=O)N[C@@H](CC(=O)N[C@@H](CC(=O)O)C(=O)O)C(=O)NCC(=O)O	419.39100000000013	-3.827599999999994	11	8	14	0
[4.1821983e+10]	0.5879506912099445	CCOP(=O)(O)OC	140.075	0.7697	4	1	3	0
[195631.05]	0.6429209720499072	O=C1N[C@H](CCCN2CCC[C@@H](O)C(=O)O)cnc2c1	281.312	-0.2815000000000003	5	3	5	0
[706553.3]	0.4730834415502995	C[N+]1(C[C@H]2C[C@@H](OC(=O)CNc3ccccc3)cc2)C[C@H](O)C1	317.4090000000001	1.407499999999999	4	2	6	1
[6265685.]	0.6708663203899052	COc1cc([S@@](C)=O)ccc1	170.233	1.4325999999999999	2	0	2	1
[271915.75]	0.7104234796477833	CCNC[C@H]1CC[C@H](CC(=O)O)CC1	199.29399999999995	1.8769999999999998	3	2	5	0
[68390.805]	0.7210659195590091	CC(=C\C(=O)O)Nc1ccc(C)cc1	191.23	2.395320000000001	3	2	3	1
[123786.38]	0.6251272765365509	CC1=C(O)CC[C@@H]2[C@@H]1CCC[C@]2(C)O	196.28999999999996	2.779500000000002	2	2	0	0
[112966.51]	0.747333406696074	CCCC[C@H](O)c1ccc(O)cc1	180.24699999999999	2.615800000000001	2	2	4	1
[5674882.5]	0.5723185014368696	CCCC[C@H](OP(=O)(O)O)[C@H](C)O	212.18200000000002	1.0352999999999997	5	3	6	0
[1.9581978e+09]	0.44775966666354056	C=C(CO)CO	88.106	-0.4728	2	2	2	0
[4585.3213]	0.4678219533964802	Clc1ccc(OCC(Cn2ccnc2)c2ccc(Cl)cc2Cl)c(Cl)c1	416.1350000000001	6.359500000000002	2	0	6	3
[548299.4]	0.7185172397770667	NCCC(=O)c1cc(-c2ccccc2)c(-c2ccccc2)o1	291.35	4.145100000000003	3	1	5	3
[1418589.4]	0.2664490677612642	O=C1[C@H](O[C@@H]2O[C@H](CO)[C@@H](O)[C@H](O)[C@@H]2O)[C@@H](O)[C@@H](O)[C@H]1O	310.25500000000005	-5.163099999999994	10	7	3	0
[1342.9792]	0.21079477094722301	CCC[S@](=O)[C@@H](Cc1ccc(F)cc1)N[C@@H](O)C(=O)N1CCC[C@H]1C(=O)N[C@@H](CCC(=O)O)C(=O)O	529.5870000000004	0.18620000000000247	9	5	14	1
[160717.11]	0.8537841216735369	N[C@H](COc1ccc(Cl)c(Cl)c1)C(=O)O	250.08099999999996	1.7841	4	2	4	1
[2173384.]	0.5714804332641097	CC[C@@H](O)/C=C/C=C\CO	142.19799999999998	0.8619999999999999	2	2	4	0
[3.6228878e+11]	0.5988163606060163	CC1(C)[C@H](C(=O)O)N2C(=O)C[C@H]2S1(=O)=O	233.24499999999998	-0.794999999999999	5	1	1	0
[272666.2]	0.6177640727600291	O=C(CCl)NCCOc1ccc(CC2CCCCC2)cc1	309.83700000000005	3.5432000000000023	2	1	7	1
[28549.062]	0.4477396790863683	CCC[C@@H](NC(=O)[C@@H](Cc1ccc(O)cc1)C(=O)O)C(=O)N1CCC[C@H]1C(=O)O	406.43500000000023	0.996	7	4	9	1
[1276787.1]	0.1305691533420473	[N-]=[N+]=NC[C@H](N)C(=O)N[C@@H](CC(=O)N[C@@H](CC(=O)O)C(=O)O)C(=O)O	360.2830000000001	-2.372399999999997	9	6	11	0
[296049.78]	0.7052932029273145	O=c1c([C@@H]2CCN(C)CCC2)c2ccccnc12	242.322	2.1221	2	0	1	0
[1.3410849e+13]	0.482564502908463	O=c1[nH]cc(F)c(=O)[nH]1	130.078	-0.7977000000000001	2	2	0	1
[5.9521286e+08]	0.7329831293111905	O=C1N(Cc2ccc(Cl)cc2)CCC1	209.67599999999993	2.4624000000000006	1	0	2	1
[871755.]	0.397876975329031	O=C(NOC[C@H](CO)C(=O)c1ccccc1)C(=O)Nc1ccccc1	342.351	1.1642999999999983	5	3	7	2
[562279.7]	0.7599728669213993	CNCC[C@H](C/C=C/c1ccccc1)C(=O)O	233.311	2.4002	3	2	7	1
[1090.1365]	0.11690172594745143	CCCCCC[C@H]1C(=O)O[C@H](C)[C@H](NC(=O)c2cccc(NC=O)c2O)C(=O)O[C@@H](C)[C@@H]1OC(=O)CC(C)C	548.6330000000003	3.480400000000002	9	3	12	1
[14.480752]	0.43668089362970736	O=C(O)C[C@@H](O)C[C@H](O)/C=C/n1c(C(F)(F)F)nc(-c2ccccn2)c1-c1ccc(F)cc1	465.40300000000013	3.827300000000002	6	3	8	3
[3.80066e+08]	0.45046629553451434	Oc1cccc(O)c1O	126.11099999999998	0.8033999999999997	3	3	0	1
[3.9873126]	0.3477321497212847	CNc1cccc(-c2nc(C(C)C)n(/C=C/[C@@H](O)C[C@@H](O)CC(=O)O)c2-c2ccc(F)cc2)c1	467.5410000000002	4.578600000000003	6	4	10	3
[2115095.5]	0.6394350069409909	CC(C)[C@]12C[C@H]3CC4=C(CC(=O)C=C[C@]4(C)[C@H]32)CC1	256.38899999999995	4.294300000000003	1	0	1	0
[595013.25]	0.4787911864682469	CC(=N)NC(=O)c1ccc(CN)cc1	191.23399999999998	0.8722699999999999	2	3	2	1
[102094.2]	0.12739946843623476	CN(C)C[C@@H](NC(=O)CN)C(=O)N1CCC[C@H]1C(=O)N[C@H](C(=O)NCC(=O)NCC(=O)O)[C@@H](C)O	501.54100000000017	-4.834900000000002	10	7	13	0
[208980.5]	0.9057842881790305	CCc1cccc2c3c([nH]c12)C(CC)(CC(=O)O)OCC3	287.35900000000004	3.383000000000002	3	2	4	2
[57697.426]	0.8375057924076362	CC(C)NC[C@@H](O)COc1cccc2ccccc12	259.34900000000005	2.5775000000000006	3	2	6	2
[90585.39]	0.17400656822855506	NC[C@H]1O[C@H](O[C@H]2[C@H](O)[C@@H](O[C@H]3O[C@H](CO)[C@@H](O)[C@H](N)[C@H]3O)[C@H](N)C[C@@H]2N)[C@H](N)C[C@@H]1O	467.5200000000002	-6.295800000000006	14	10	6	0
[676610.75]	0.5709966781067395	CC(C)[N@+]1(C)CCCC[C@H]1O	158.26500000000001	1.3437	1	1	1	0
[3141.4468]	0.17724067158803594	C[C@@H](CO[C@@H]1O[C@@H](CO)[C@H](O)[C@H](C)O2)[C@H](O[C@@H](C)[C@H](O)[C@H](N)CC[C@H](N)C[C@@H](O)[C@H](O)[C@H]2O)[C@H](C)O1	526.6240000000003	-2.5017999999999914	13	8	1	0
[2830607.2]	0.7314900236053014	CC(=O)CCCCn1c(=O)c2c(ncn2C)n(C)c1=O	278.31200000000007	0.19300000000000006	4	0	5	2
[130.15694]	0.08293035859507704	CC(C)[C@@H](NC(=O)[C@H](Cc1ccc(O)cc1)NC(=O)CNC(=O)[C@H](Cc1ccccc1)NC(=O)[C@@H](N)CCC(=O)N[C@@H](CCC(=O)O)C(=O)O)C	712.8010000000002	-0.034399999999990494	11	9	21	2
[3579.6172]	0.5387538905959764	CC[C@@H]1N=C(C)[C@H](CC[C@@H](O)CC(=O)O)[C@H]1CCC[C@H]1C[C@@H](C)CC[C@H]1C	379.5850000000002	5.330300000000006	3	2	10	0
[6805.0703]	0.6407465954615573	C[C@@H]1CC[C@H]([C@]2(O)C[C@H](O)CC(=O)O)[C@@H]12	214.26099999999997	0.6191	4	3	4	0
[1544.1162]	0.6036345768784599	C[C@@H]1C[C@](C)(O)C[C@H]2C=C3CC[C@@H]4[C@H](C)C(=O)C=C[C@]4(C)[C@@]3(F)[C@@H](O)C[C@]21C	390.5390000000001	4.380400000000004	3	2	0	0
[16.37912]	0.3335408931891239	CC(C)NC(=O)c1c(-c2ccccc2)c(-c2ccc(F)cc2)c(CC[C@@H](O)C[C@@H](O)CC(=O)[O-])n1C(C)C	523.6250000000003	3.8648000000000025	5	3	12	3
[83241848.]	0.38218395046799064	O=[P@](O)(O)OC[C@H](O)CO	172.07299999999998	-1.5511000000000001	6	4	4	0
[26366290.]	0.4543826996003554	N[C@@](CCCO)CO	118.15599999999999	-0.7581100000000003	3	3	4	0
[4051195.]	0.8289288715670488	CN1[C@H]2CC[C@@H]1C[C@@H](OC(c1ccccc1)c1ccccc1)C2	307.43700000000007	4.417800000000004	2	0	4	2
[633557.56]	0.6893709827759431	Cc1nnc2n1-c1ccc(Cl)cc1C(c1ccccc1)=NC2	308.77200000000005	3.5801200000000017	2	0	1	3
[54423.25]	0.567613295517246	CCCCCN(C)CCC(O)c1cc(Cl)c(N)cc1	284.831	3.4677000000000016	3	2	8	1
[19033500.]	0.6563487872298129	CCN1Cc2ccccc2CCCC1	189.3019999999999	2.844800000000001	1	0	1	1
[7588.043]	0.7107739045240193	CC(C)(Cc1ccc(O)cc1)c1ccc(OCCNC(C)C)cc1	327.468	4.289300000000003	3	2	8	2
[1852664.6]	0.5327639891125654	CC[C@@]1(O)C(=O)OCc2c1cc1n(c2=O)Cc2cc3ccccc3nc2-1	348.35800000000006	2.0796	5	1	1	4
[1049.8573]	0.7008062539437991	CCC[C@H]1N(CCCN)C[C@@H]2C[C@@H]3C[C@@H](O)CC4=CC(=O)CC[C@]4(C)[C@H]3CC[C@]12C	416.65000000000026	4.308600000000003	4	2	5	0
[2641147.8]	0.5423517991181793	C[C@H](O)/C=C/C=C/CO	128.171	0.47190000000000004	2	2	3	0
[422552.94]	0.6425907187026648	Cc1cc(/N=C/OC(N)=N\C(C)C)nc(C)c1	234.303	2.0979399999999995	3	1	3	1
[315.34354]	0.6269064400841485	Cc1nc(-c2ccccc2)cc(-c2ccc(F)cc2)c1/C=C\[C@@H]1C[C@@H](O)CC(=O)O1	403.45300000000015	4.9428200000000055	4	1	4	3
[213525.]	0.5935944408990683	C[C@@H](O)/C=C/C=C/C=C/CO	154.20899999999997	1.0280999999999998	2	2	4	0
[431896.7]	0.5714804332641097	C[C@H](O)C/C=C/C=C/CO	142.19799999999998	0.8619999999999999	2	2	4	0
[171.79399]	0.4732790343822408	C=C1CC[C@@H](O)C/C1=C/C=C1\CCC[C@]2(C)[C@@H]([C@H](C)/C=C/[C@H](C)C(C)C)CC[C@@H]12	396.6590000000001	7.641000000000008	1	1	5	0
[3896586.8]	0.7786697771862998	Cc1[nH]c(=O)c(C#N)cc1-c1ccncc1	211.22400000000002	1.617	3	1	1	2
[1184188.9]	0.6408112539748892	C=CCN(/C=C/C(=O)Nc1ccc(C)cc1)c1ccccc1	292.382	4.139820000000003	2	1	6	2
[379877.]	0.5902547919222657	CN(Cc1ccc(C(C)(C)C)cc1)Cc1cccc2ccccc12	317.476	5.769300000000006	1	0	4	3
[890578.]	0.5042031477298718	C[C@@H]1CC[C@@H]2[C@@H](C)C(=O)O[C@@H]3O[C@]4(C)CC[C@@H]1[C@]32OO4	282.33599999999996	2.3949000000000007	5	0	0	0
[9756077.]	0.7511246013239279	C=C(C(C)C)C(=O)Nc1ccccc1C	203.285	3.1457200000000016	1	1	3	1
[6140.374]	0.6289233664726205	Cc1c(C)c2c(c(C)c1O)CCC(C)(CN1CCN(c3cc(N4CCCC4)nc(N4CCCC4)n3)CC1)O2	520.7220000000004	4.213760000000003	8	1	5	2
[57361.223]	0.759769381883925	C[C@@]1(O)OC(=O)C[C@@H]1CC[C@@H]2C[C@@]2(C)[C@H]1CC[C@]2(C)[C@H]1CC[C@]2(C)O	350.4990000000001	3.6417000000000033	4	2	4	0
[3641.1196]	0.34355963370363696	C[C@H]1C[C@@H](O)[C@H](CO[C@@H]2C[C@H](O)C[C@@H](O)C2CCC(=O)O)[C@@H](CO)[C@@H]1O	376.4460000000001	-0.6454999999999989	8	6	7	0
[436303.97]	0.7097305622554313	C[C@@H](c1ccc(NC(=O)O)cc1)C(=O)O	209.201	1.9646	4	3	3	1
[1430985.5]	0.5754896692377947	O[C@H]1CN[C@H](c2ccccc2)C(=O)N1	192.218	-0.2345000000000001	3	3	1	1
[2.5636861]	0.19152620334273385	Cc1cnc(CNC(=O)c2c(-c3ccccc3)c(-c3ccc(F)cc3)c(CC[C@@H](O)C[C@@H](O)CC(=O)[O-])n2C(C)C)[nH]1	575.6610000000002	3.6881200000000023	6	4	13	4
[785.094]	0.2684596534188585	O=C(CC[C@@H](O)CC[C@H](O)/C=C/c1cc(C(F)(F)F)nc(-c2ccc(F)cc2)c1)c1ccccc1	487.4930000000001	6.084800000000007	4	2	10	3
[3212.4832]	0.11779056010811191	N[C@@H](CC[C@@H](O)[C@H](Cc1ccccc1)NC(=O)C(=O)N[C@@H](CCC(=O)O)C(=O)O)C(=O)NCC(=O)O	510.50000000000034	-2.1826999999999943	11	8	15	1
[2.4179397e+08]	0.7042441627933315	CCC1=[N+](c2ccccc2)NC(=O)C1	189.23799999999997	1.6165	1	1	2	1
[32175.84]	0.8015242473588081	CC1=C([C@@H](C)O)N2CCC(=O)[C@@H]2CC(=O)[C@H](CC(=O)O)[C@H](C)S1	341.42900000000003	1.4275	7	2	3	0
[45840144.]	0.7274025769135067	N[C@H](Cc1ccc(F)cc1)C(=O)O	183.182	0.7801	3	2	3	1
[644687.6]	0.5101568892419974	CNC[C@H](O)c1ccc(O)c(O)c1	183.207	0.35060000000000013	4	4	3	1
[13952.502]	0.650723808698938	C[C@@H](C[C@](C(=O)O)[C@@H]1CC)[C@H]2[C@@H]3CC=C4C[C@@H](O)CC[C@]4(C)[C@H]3CC[C@]12C	373.55700000000024	5.241390000000005	3	2	2	0
[36362.113]	0.6339658792034374	C=C1[C@H]2C[C@H]3CC4=CC(=O)C=C[C@]4(C)[C@@]3(F)[C@@H](O)C[C@]2(C)[C@@]1(O)C(=O)CO	376.4240000000002	1.4256999999999997	5	3	2	0
[63.694977]	0.44179283048896817	O=C(CO)[C@H](O)C[C@H](O)/C=C/n1c(C(F)(F)F)nc(-c2ccccn2)c1-c1ccc(F)cc1	465.40300000000013	2.9140000000000006	6	3	8	3
[23638.227]	0.545907213602937	C[C@@]12C=CC(=O)C=C1CC[C@H]1[C@@H]3C[C@@H](O)[C@](O)(C(=O)CO)[C@@]3(C)C[C@H](O)[C@@]12F	394.4390000000002	0.6204999999999998	6	4	2	0
[1345578.1]	0.7521450742487874	O=c1nc[nH]c2c1ncn2[C@H]1CC[C@@H](CO)O1	236.23099999999994	-0.21050000000000008	5	2	2	2
[10.128016]	0.4336038989642279	CCC(C)(C)C(=O)O[C@@H]1C2C(=C[C@H](C)[C@H]1[C@@H](O)c1ccccc1)C=C[C@H](C)[C@@H]2CC[C@@H]1C[C@@H](O)CC(=O)O1	524.6980000000003	5.545300000000006	6	2	8	1
[25300.738]	0.5776955355451224	C=C[C@](C)(CC)CC[C@@H]1CC[C@H]2[C@@H]3CC4=CC(=O)C=C[C@]4(C)[C@@]3(F)[C@@H](O)C[C@@]21C	400.57800000000015	5.965800000000007	2	1	5	0
[1437333.]	0.6780398534053675	CNCc1ccc(C)c(C)c1	149.23699999999997	2.02284	1	1	2	1
[2.960855e+08]	0.3134689626708318	[N-]=[N+]=Nc1ccc(N)c2ccccc12	184.202	3.3638000000000003	1	1	1	2
[1918553.5]	0.8255715742691322	O=C(O[C@@H](CO)c1ccc(O)cc1)c1ccccc1	258.273	2.2826000000000004	4	2	4	2
[29086.725]	0.26918868716570815	CN(CCOc1ccc(C[C@H](Nc2ccccc2C(=O)c2ccccc2)C(=O)O)cc1)c1ccccn1	495.5790000000002	4.9356000000000035	7	2	12	4
[3627957.2]	0.5588251961475821	C[C@@H](O)[C@H]1C(=O)N2C(C(=O)O)=C(S[C@@H]3CN[C@H](C(=O)N(C)C)C3)[C@H](C)[C@H]12	383.4700000000002	-0.3079999999999994	7	3	5	0
[8.216759e+10]	0.3426777863228231	ClC1=C(Cl)[C@]2(Cl)[C@@H]3[C@@H]4C[C@@H]([C@H]5O[C@@H]45)[C@@H]3[C@@]1(Cl)C2(Cl)Cl	380.913	4.481400000000002	1	0	0	0
[4167398.8]	0.835880509102496	O=C(Cc1ccccc1C(=O)O)c1ccccc1	240.25799999999998	2.810200000000001	3	1	4	2
[8570615.]	0.5940849087875945	CCCCCCCn1ccnc1	166.26800000000003	2.8535000000000013	1	0	6	1
[13842742.]	0.755913406639335	O=C1CCc2cc(OCCCCc3nnnn3C3CCCCC3)ccc2N1	369.4690000000002	3.4647000000000014	5	1	7	2
[1650370.2]	0.8219359807680607	NC1(CNC(=O)CCOc2ccccc2)CCCC1	262.353	1.8431999999999997	3	2	6	1
[71362.21]	0.5834394447063072	Cc1ccc(/N=C/N(C)/C=N/c2ccc(C)cc2C)c(C)c1	293.41400000000004	4.871880000000004	1	0	4	2
[4.9645643]	0.32681126321699244	Cc1c(O[C@H]2C=C(CNCN2)OC[C@H](C)c2ccccc2)[C@H](CC(=O)O)[C@H](CC(=O)O)[C@@H](C)[C@@H](O)C1	502.6080000000003	3.0401000000000007	9	5	10	1
[57665.19]	0.7971701178185844	CC[C@H](CO)NC(=O)[C@@H]1C=C2c3cccc4[nH]cc(c34)C[C@H]2N(C)C1	339.4390000000002	1.9247	3	3	4	2
[476324.88]	0.816977955141682	CO[C@](C)(Cc1ccc(O)c(C)c1)C(=O)O	224.25599999999997	1.73282	4	2	4	1
[2.166592e+08]	0.7530722610477961	O=C1N=C(c2ccccc2Cl)c2ccccc21	241.67699999999996	3.3312000000000017	1	0	1	2
[72.758385]	0.39261529607694734	CC[C@@H](C)CC[C@@H](C)[C@H]1C[C@@H](C)C[C@H]2[C@@H]3CCC4=CC(=O)C=C[C@]4(C)[C@H]3CC[C@]2(C)[C@H]1CC	452.7670000000003	9.035200000000003	1	0	6	0
[6.4754844e+16]	0.5169494506538483	Fc1cccc(C(F)(F)F)c1	164.101	2.844500000000001	0	0	0	1
[365415.1]	0.5229520826888348	C=CC(C)(C)CCC(C)C	140.26999999999998	3.634800000000003	0	0	4	0
[21549236.]	0.8001945345367882	O=C1NC(=O)C(c2ccccc2)(c2ccccc2)N1	252.27300000000002	1.7696	2	2	2	2
[134238.84]	0.03113215278966819	NCCCC[C@@](N)(O)COCC(=O)C(=O)N[C@H](C(=O)N1CCC[C@H]1C(=O)NCC(=O)O)C(=O)N[C@H](C(=O)O)C(=O)O	590.5430000000005	-5.321000000000004	15	9	18	0
[7438.4175]	0.6190968085207937	CC1=CCCC2=C\C[C@@]1(C)[C@H]2CC[C@]2(C)[C@H](CC[C@@]12O)C(=O)C(=O)C1	342.4790000000001	4.148600000000003	3	1	3	0
[1133051.4]	0.25718517203487173	CO[C@H]1[C@H](O)[C@H](N)[C@@H](O[C@H]2O[C@H]([C@H](C)N)CC[C@H]2N)[C@H](O)[C@@H]1N(C)C(=O)CN	405.49600000000015	-3.585399999999993	10	6	6	0
[26812.408]	0.667213496992105	C[C@H]1C[C@H]2[C@@H]3CCC4=CC(=O)C=C[C@]4(C)[C@@]3(F)[C@@H](O)C[C@]2(C)[C@@]1(O)C(=O)CO	392.4670000000002	1.8957000000000002	5	3	2	0
[21358.742]	0.510531146428776	CCCCC[C@H](/C=C/C=C/CC(=O)O)c1ccccc1	272.388	4.937600000000004	2	1	9	1
[47451.96]	0.7977462845021502	CN(C)CC[C@H](c1ccccc1)c1ccccn1	240.35000000000002	3.1652000000000013	2	0	5	2
[3149367.5]	0.6993382745630785	OC[C@H](c1ccccc1)C(=O)O	166.17599999999996	0.8471	3	2	3	1
[3.3262813e+08]	0.327576589219547	OC[C@H](O)C[C@@H](O)O	122.11999999999999	-1.9596	4	4	3	0
[793.85016]	0.5295687063203321	CC1(C)O[C@]2(C(=O)O)CC3=CC(CCN4CC(=O)CC[C@]4(C)[C@@H]3CC[C@@]2(C)[C@@H]1CCC2)CC(=O)C2	485.6650000000005	4.944300000000005	6	1	1	0
[30988.56]	0.7479392721803972	Nc1ccc(Cl)c(Nc2ccccc2C(=O)O)c1Cl	297.1410000000001	4.017400000000001	4	3	3	2
[128176.4]	0.7323560077121045	CC(=O)N/C=C/c1ccc(C)cc1	175.23099999999997	2.10182	1	1	2	1
[943997.9]	0.48276699459569883	O=C(O[C@@H]1OCC[C@H](O)c2ccccn2)[C@@H](O)[C@@H](O)[C@@H]1O	299.27900000000005	-1.5127000000000008	8	4	5	1
[5.680861e+08]	0.2538649088876262	N=[N+]=CC(=O)O	87.05799999999999	-0.6190300000000002	2	2	1	0
[11274415.]	0.6411200882678688	O=[N+]([O-])CC[C@H](O)COc1cc(Cl)cc(Cl)c1	280.10699999999997	2.3999000000000006	4	1	6	1
[444121.66]	0.5718459844204299	CC(=O)S[C@H]1CC2=CC(=O)CC[C@]2(C)[C@H]2CC[C@@]3(C)[C@@H](CC[C@@]34CCC(=O)O4)[C@H]12	416.58300000000025	4.852300000000005	5	0	1	0
[231126.92]	0.7154701733566009	O=C(CCCc1ccc(C(F)(F)F)cc1)c1ccccc1	292.29999999999995	4.911000000000004	1	0	5	2
[5643778.5]	0.3053485982000431	N=C(NCCCN)C(=O)c1ccc(S(=O)(=O)c2ccccc2)cc1	345.42400000000004	1.6177699999999995	5	3	7	2
[11718.088]	0.5968597565291948	CCC[C@H](C(=O)O)[C@@H]1CCC[C@H]2[C@@H]3CC=C4C[C@@H](O)CC[C@]4(C)[C@H]3CC[C@]12C	388.5920000000002	5.817300000000006	3	2	4	0
[1166555.9]	0.2011276719859027	CO[C@@]1(NC(=O)CSCC#N)C(=O)N2C(C(=O)O)=C(CSc3nnnn3C)CS[C@@H]21	471.54600000000016	-0.7283199999999983	12	2	9	1
[8.154076]	0.38252360850709005	COCCn1c(=O)c(-c2ccc(F)cc2)c(-c2ccc(F)cc2)n1/C=C/[C@@H](O)C[C@@H](O)CC(=O)O	488.4870000000002	2.965700000000001	6	3	11	3
[781.23517]	0.39658038906965415	C[C@@H]([C@@H]1CC[C@H](C)[C@H](CC[C@@H](O)C[C@@H](O)CC(=O)O)[C@H]1CO)C(=O)O	360.44700000000006	1.3446999999999998	7	5	10	0
[1882514.9]	0.5501217966938848	CC(=O)Oc1ccccc1C(=O)O	180.15899999999996	1.3101	4	1	2	1
[10229.366]	0.6309371659531015	COc1ccnc(C[S+]([O-])c2nc3cc(OC(F)F)ccc3[nH]2)c1OC	383.3760000000001	2.8843000000000005	6	1	7	3
[1277551.9]	0.7727187927231132	CC[C@H]1CCc2cc(OC)c(OC)c2cc(OC)c1	262.34899999999993	3.707500000000003	3	0	4	0
[5.150505e+14]	0.48837238667997585	S=C=Nc1cccc2ccccc12	185.251	3.5741000000000014	1	0	1	2
[1.3177035]	0.17655522107811705	COCc1ccc(CNC(=O)c2c(-c3ccccc3)c(-c3ccc(F)cc3)c(CC[C@@H](O)C[C@@H](O)CC(=O)[O-])n2C(C)C)cc1	615.7220000000002	4.803000000000005	6	3	15	4
[1013615.1]	0.5020833078116338	C[C@@H]1CCCC(=O)O[C@H](C)C1	156.22499999999997	2.1281999999999996	2	0	0	0
[42677540.]	0.5014913838271434	Nc1nc2[nH]cnc2c(=S)[nH]1	167.197	0.59769	4	3	0	2
[1004057.7]	0.6897718455680877	COC1=C[C@H](OC)C[C@@](C)(C)C(=O)C(C)C1=O	240.29899999999998	1.7359	4	0	2	0
[5464965.]	0.5446164428881834	N[C@@H](CCCCN)C(=O)c1ccccc1	206.28900000000004	1.3255999999999992	3	2	6	1
[2418516.]	0.17884707242603978	C=CC[C@H](C=O)OCCOC(=O)COC(=O)C(C)=O	272.25299999999993	-0.1780000000000006	7	0	10	0
[45644.426]	0.6326503902813598	C[C@H](N[C@@H](CC)C(=O)O)C(=O)N[C@@H]1CC[C@H]2[C@@H]3CC[C@H]4C(=O)CC[C@]4(C)[C@H]3C[C@@H]12	404.5510000000003	2.7540000000000004	5	3	6	0
[26593.857]	0.48550200829914447	CCCCCOc1ccnc(C[S+]([O-])c2nc3ccccc3[nH]2)c1C	357.47900000000004	4.143120000000003	4	1	8	3
[145317.72]	0.8327124144827058	CCCSc1ccc2[nH]c(NC(=O)OC)nc2c1	265.33799999999997	3.2433000000000005	4	2	4	2
[4078.3508]	0.08641014302255985	C=C(CC(C)C)C(=O)NC(=O)N[C@H]1C(=O)N[C@@H](CCCCN)C(=O)N[C@H](C(=O)N[C@@H](CCC(=O)O)C(=O)O)cc1O	582.6110000000004	-1.2285999999999924	11	9	14	0
[434850.06]	0.8107373568997642	Cc1ccnc(NS(=O)(=O)c2ccc(N)cc2)n1	264.31	1.16802	5	2	3	2
[4.7590832e+08]	0.48007546344555985	Nc1ccccc1	93.12899999999999	1.2688000000000001	1	1	0	1
[777957.6]	0.640446438692089	CCCC[C@H](C)C(=O)OCC(=O)O	188.22299999999996	1.4405000000000001	4	1	6	0
[98819152.]	0.6951125798613664	O=C1c2ccccc2C(=O)C1c1ccccc1	222.243	2.849400000000001	2	0	1	2
[inf]	0.24699187151857604	Cn1c(=O)c2[nH]cnc2n(C)c1=O.Cn1c(=O)c2[nH]cnc2n(C)c1=O.NCCN	420.4340000000002	-3.1755999999999975	8	4	1	4
[26676834.]	0.5428694267532865	Oc1cc2c(ncn2CO)c(=O)[nH]c1=O	209.161	-1.2598000000000003	5	3	1	2
[232.10854]	0.11928202752620308	CNCCC[C@@]1(O)C[C@H](CC(=O)N[C@@H](C)C(=O)N[C@H](Cc2ccccc2)C[C@H](O)CCNC(=O)[C@H](C)O)[C@]1(C)O	564.7240000000003	-0.25159999999999483	8	8	17	1
[107337.72]	0.6930770001724204	CC[C@H](C(C)(C)C)C(=O)c1cccc(C)c1	218.34	4.250020000000004	1	0	3	1
[82100.28]	0.8023150328396891	COC1=C2C(=O)C=C(C)C[C@@H]1C[C@@H](OC(=O)c1ccccc1)C2	312.365	3.441600000000002	4	0	3	1
[55351804.]	0.3368909316830426	C=CCS[S@](=O)C=O	150.224	0.7595000000000001	3	0	4	0
[1.3472205]	0.17331993963909145	CC(C)n1c(CC[C@@H](O)C[C@@H](O)CC(=O)[O-])c(-c2ccc(F)cc2)c(-c2ccccc2)c1C(=O)Nc1ccc(S(N)(=O)=O)cc1	636.7220000000001	3.6263000000000014	7	4	13	4
[9471.784]	0.6716774725066873	CCOc1cc(N)c(Cl)cc1C(=O)NCC1CN(Cc2ccc(F)cc2)CCO1	421.9000000000002	3.0908000000000015	5	2	7	2
[25841334.]	0.755476256361758	CC(C)(C(=O)c1cccnc1)c1cccnc1	226.279	2.637100000000001	3	0	3	2
[1.2402131e+09]	0.5888605034457122	Cn1c2ccccc2c(=O)cc2[nH]cc12	198.225	1.9713999999999996	1	1	0	3
[8004.122]	0.33764749891200574	CCC(=O)[C@H]1[C@H]2C[C@@H]3c4[nH]c5cc(OC)ccc5c4CCN3C[C@H]2C[C@@H](OC(=O)c2cc(OC)c(OC)c(OC)c2)[C@@H]1OC	606.7160000000003	4.977200000000005	9	1	9	3
[19091.918]	0.5832196114220393	C[N+]1(CCOC(=O)CNc2ccccc2)C[C@H](O)CO1	281.33200000000005	0.3943999999999995	5	2	6	1
[60083.777]	0.702462161829718	NC(N)=C/N=C/c1ccc(Cl)cc1	195.653	1.4752000000000003	2	2	2	1
[2692985.2]	0.7634136836393884	C[C@H](N)[C@@H]1NC(=O)C[C@@H]2C[C@H]3[C@](N4C(=O)[C@H](C)O4)C3=C2C1	290.343	0.2527900000000005	4	2	2	0
[35085.684]	0.2240806606528863	CC[C@H](C)[C@H](N)C(=O)N[C@@H](C)C(=O)N[C@H](C(=O)N[C@@H](CCC(=O)O)C(=O)O)C(C)C	430.50200000000024	-0.5604999999999947	8	6	13	0
[4821118.]	0.5861487560866088	C=C(CCCC)C(=O)O	128.171	1.8174000000000001	2	1	4	0
[3.7562811]	0.30291821523142726	O=C1[C@@H](O)C[C@H](/C=C/c2c(-c3ccc(F)cc3)c(-c3ccc(F)cc3)c(C[C@@H](O)C[C@@H](O)CC(=O)[O-])n2C(C)C)O1	568.5930000000003	3.1652000000000022	7	3	11	3
[6577387.5]	0.4435105912731592	O=c1ccn([C@@H]2O[C@H](CO)[C@@H](O)[C@H]2O)c(=O)[nH]1	244.20300000000003	-2.8519	6	4	2	1
[36311264.]	0.7888062624847515	CCN(CCNC)C(=O)c1ccccc1	206.28900000000002	1.3680999999999999	2	1	5	1
[4500930.]	0.6898564531640333	NCCCCCCNC(=O)c1ccccc1	220.31600000000003	1.9355	2	2	7	1
[23367528.]	0.5759490510350389	C=CCOc1ccccc1	134.17799999999997	2.2514000000000003	1	0	3	1
[537034.75]	0.6149942843628418	O=C(N[C@H]1CCN=C(O)Cc2ccccc2)CC1	246.31	1.8542999999999994	2	2	5	1
[3123.746]	0.7265911665970268	C#CCN(Cc1ccc(C(C)(C)C)cc1)Cc1ccccc1	291.438	4.619500000000005	1	0	5	2
[1397688.6]	0.39341920516901163	O=C(O)CNCP(=O)(O)O	169.073	-1.2042000000000002	6	4	4	0
[2199.8923]	0.6025729235661365	CC(=O)COC(=O)[C@@]12OC(C)(C)O[C@@H]1C[C@H]1[C@@H]3C[C@H](F)C4=CC(=O)C=C[C@]4(C)[C@@]3(F)[C@@H](O)C[C@@]12C	494.5310000000002	2.9376000000000015	7	1	3	0
[41964.203]	0.5499531755485018	O=C(C[C@H]1CCN[C@@H](O)C=C(O)c2ccccc2)CC1	275.3480000000001	2.2527999999999997	4	3	6	1
[2599017.8]	0.6180090604995556	CCCCCc1ccc(OCCCN(C)C)cc1	249.39799999999994	3.749800000000003	2	0	9	1
[64183.832]	0.584976965444435	C[C@H]1C[C@H](O)[C@@H](CC2CC(=O)NC(=O)C2)C(=O)[C@@H](C)C1	281.35200000000003	1.0414999999999999	4	2	2	0
[5131.2915]	0.5417624275928407	CCC1=C(C)CN(C(=O)NCCc2ccc(S(=O)(=O)NC(=O)N[C@H]3CC[C@H](C)CC3)cc2)C1=O	490.6260000000003	3.0740000000000016	5	3	7	1
[50697.914]	0.19206496399932496	CSCC[C@@H](NC(=O)CC(=O)O)C(=O)NCC(=O)N[C@H](C(=O)O)C(=O)O	393.3740000000001	-2.530799999999995	10	6	12	0
[361584.22]	0.453312740145793	CS(=O)(=O)OCCCCOS(C)(=O)=O	246.30599999999998	-0.2809999999999997	6	0	7	0
[1133051.4]	0.25718517203487173	CO[C@@H]1[C@H](O)[C@H](N)[C@@H](O[C@H]2O[C@H]([C@H](C)N)CC[C@H]2N)[C@H](O)[C@@H]1N(C)C(=O)CN	405.49600000000015	-3.585399999999993	10	6	6	0
[1.1397403e+08]	0.7249859441948473	CCCOC(=O)Nc1ccc(N)cc1	194.23399999999998	2.2272999999999996	3	2	3	1
[75379.99]	0.24185277536552569	OC[C@H]1O[C@H](S[C@H]2O[C@H](CO)[C@@H](O)[C@H](O)[C@@H]2O)[C@H](O)[C@@H](O)[C@H]1O	358.36500000000007	-4.680599999999995	11	8	4	0
[14219.497]	0.498567507728224	CC[C@H](CC[C@@H](C)CC(=O)O)CCCC1CCCCCC1	296.49500000000006	6.044300000000006	2	1	10	0
[810207.2]	0.8710583219843105	CC(=O)NCCCN1c2ccccc2Sc2ccccc21	298.41100000000006	3.815500000000003	3	1	4	2
[713368.7]	0.7514859268568042	Oc1ccc2c3c1O[C@H]1[C@@H](O)CC[C@@]4(O)[C@@H](C2)N(CC2CCC2)CC[C@]314	357.4500000000003	1.7072999999999998	5	3	2	1
[7597809.]	0.6360270902193326	c1ccc(-c2ccc(-c3ccccc3)nc2)cc1	231.298	4.415600000000003	1	0	2	3
[2.1613184e+09]	0.672188103337944	N#CC1=C(N)C(=O)Nc2cccnc2S1	218.241	0.81968	5	2	0	1
[10.121996]	0.322123389001979	Cc1nc(Nc2ccc(N)cc2)c(-c2ccc(F)cc2)n1/C=C/[C@@H](O)C[C@@H](O)CC(=O)O	440.47500000000014	3.380720000000001	7	5	9	3
[132144.67]	0.6227651876315359	CC(=O)O[C@]1(C(C)=O)CC[C@H]2[C@@H]3C=C(Cl)C4=CC(=O)CC[C@]4(C)[C@H]3CC[C@@]21C	404.9340000000003	4.751700000000005	4	0	2	0
[55882.707]	0.1739243858804896	CN[C@@H]1[C@@H](O[C@H]2[C@H](O[C@H]3[C@H](O)[C@@H](N)[C@@H](O)[C@H]3N)CC[C@H](N)[C@@H](O)[C@@H]2N)[C@H](O)[C@@H](O)[C@H]1O	451.5210000000002	-6.622400000000004	13	11	5	0
[214.96623]	0.3240837881265491	CO/C=C(C)C1=C(C)C=C(C)NC(=O)NC(C)=C(\C)C[C@@H](O)C(=O)N[C@H](C)[C@@H](CC(=O)O)NC1=O	492.57300000000026	1.578800000000001	7	6	4	0
[7.3950796e+12]	0.520631018455888	CC1(C)[C@H]2CC[C@]1(C)C(=O)C2	152.237	2.401700000000001	1	0	0	0
[1133051.4]	0.25718517203487173	CO[C@H]1[C@@H](O)[C@H](N)[C@@H](O[C@H]2O[C@H]([C@H](C)N)CC[C@H]2N)[C@H](O)[C@@H]1N(C)C(=O)CN	405.49600000000015	-3.585399999999993	10	6	6	0
[10120.387]	0.21751778620947723	N#C[C@@H](O[C@H]1O[C@H](CO[C@@H]2O[C@H](CO)[C@@H](O)[C@H](O)[C@H]2O)[C@@H](O)[C@H](O)[C@H]1O)c1ccccc1	457.4320000000001	-3.108019999999997	12	7	7	1
[69872.58]	0.7459644463235189	CCN[C@H](CC)C(=O)N[C@@H]1CC[C@H]2[C@@H]3CC[C@H]4C(=O)CC[C@]4(C)[C@H]3CC[C@]12C	388.59600000000023	4.081000000000002	3	2	5	0
[22514.15]	0.8915880432277354	Cc1ccc(S(=O)(=O)NC(=O)NN2CCCCCC2)cc1	311.4070000000001	1.7739199999999995	4	2	3	1
[3812.7107]	0.5280903226469147	CCCCC#CC#CCCCCCC(=O)O	220.31199999999993	3.2185000000000015	2	1	7	0
[18908086.]	0.3446247204426618	NCCCNCCSP(=O)(O)O	214.22699999999998	-0.2492999999999997	6	4	7	0
[84118.52]	0.4143573581655692	CCCCCCC/C=C\CCCCC(=O)O	226.35999999999993	4.548100000000003	2	1	11	0
[33378.76]	0.6382625921157769	CC/C=C(/C=C/C(=O)O)c1ccc(Cl)cc1	236.69799999999998	3.774200000000002	2	1	4	1
[88411624.]	0.6221986930604049	CCCn1c(=O)[nH]c(=S)[nH]1	159.214	0.6439899999999997	2	2	2	1
[5607.9785]	0.6921211569723765	CC1=C2C(=CO[C@H](C)[C@H]2C)C(O)=C(C(=O)O)C1=O	250.24999999999994	1.721	5	2	1	0
[3495.145]	0.549815537471231	C=C[C@@H]1CN2CC[C@H]3[C@@H](O)C[C@@H]4CC5=C(C)C(=O)C=C[C@]5(C)[C@H]4[C@@H](O)[C@]3(C)[C@]2(C(=O)CO)O1	457.5670000000002	1.3803999999999998	7	3	3	0
[20778990.]	0.5481589825040829	Cc1ncc([N+](=O)[O-])n1CC(C)O	185.183	0.4805199999999999	4	1	3	1
[75001.086]	0.7712408951749821	CN[C@H](C)Cc1ccc(C(C)C)cc1	191.31799999999998	2.9604000000000017	1	1	4	1
[489511.8]	0.6771088741597445	O=C1CN=C(c2ccccc2)c2cc([N+](=O)[O-])ccc2N1	281.27099999999996	2.3842999999999996	3	1	2	2
[3954406.2]	0.6550248398751946	CCCCOc1ccc(OCCCN2CCOCC2)cc1	293.4069999999999	2.9666000000000015	4	0	9	1
[inf]	0.11032153039307553	CCC[N+](CCC)OCOCC(=O)CC[N+](C)(CC)C.[Cl-].[Cl-]	360.346	-4.084299999999994	3	0	13	0
[506896.25]	0.5438612576373347	Fc1ccc(C(c2ccc(F)cc2)N2CCN(C/C=C/c3ccccc3)CC2)cc1	404.5040000000001	5.3852000000000055	2	0	6	3
[2.941704e+11]	0.4639992932387993	CC(=O)CS	90.14699999999999	0.5052000000000001	1	1	1	0
[25264588.]	0.6554797388802615	CCCCCCC1=NC(=O)c2ccccc2Sc2ccccc21	323.46100000000007	5.7511000000000045	2	0	5	2
[4444.648]	0.3233811192104613	CCN1C[C@@]2(COC)[C@H](O)C[C@H](OC)[C@@]34[C@@H]5C[C@@]6(O)[C@H](OC(=O)c7ccccc7)[C@@H]5[C@@](OC(C)=O)([C@@H]([C@H](OC)[C@H]23)[C@@H]14)[C@@H](O)[C@@H]6OC	645.7460000000003	0.6481000000000035	12	3	9	1
[834501.8]	0.578029884636738	O=c1[nH]c(=O)n([C@H]2C[C@H](O)[C@@H](CO)O2)cc1I	354.1	-1.2181000000000002	5	3	2	1
[3275317.8]	0.513639128830678	ON=C1C=C(c2ccccc2)CC1	173.21499999999997	2.694000000000001	1	1	1	1
[1166.8407]	0.7424848776179415	CC[C@H](C)CC[C@@H](C)[C@H]1CC[C@@H](C)C=C2[C@@H](O)CC[C@@H](O)C(=O)C21	336.5160000000001	4.122200000000003	3	2	5	0
[967.3703]	0.6557712173712474	CCOc1cnc(NC(C)C)nc1C(=O)NCCc1ccc(S(C)(=O)=O)cc1	406.5080000000001	2.0715999999999997	7	2	9	2
[8.309873e+10]	0.22982261200795837	O=C(NO)NO	92.05399999999999	-0.9359999999999999	3	4	0	0
[63877.902]	0.8530313202099864	C[C@@H](N)Cn1ccc(C(=O)O)c2cc(F)cc12	236.24599999999995	1.7773999999999999	3	2	3	2
[38772.848]	0.8064243348492831	Cc1nc(C)nc(NS(=O)(=O)c2ccc(N)cc2)n1	279.325	0.8714400000000002	6	2	3	2
[55917.727]	0.580831927785375	O=c1[nH]c(O)nc(Cl)c1Cl	180.978	0.7822999999999998	3	2	0	1
[501368.3]	0.7655609471247561	C[C@@]1(C(=O)O)C[C@H]2[C@@H]3C=CC4=CC(=O)C=C[C@]4(C)[C@@]3(F)[C@@H](O)C[C@@]21C	346.3980000000001	2.8340000000000014	4	2	1	0
[1513523.5]	0.9234338649558461	NCCS[C@H]1c2ccccc2CCSc2ccccc21	301.47999999999996	4.116100000000003	3	1	3	2
[142572.55]	0.8179657096067606	C[C@H](Oc1ccc(N(C)C)cc1)C(=O)O	209.24499999999998	1.6045	4	1	4	1
[2937.537]	0.08853213680572572	CSC[C@H](NC(=O)[C@@H](N)Cc1ccccc1)C(=O)N[C@@H](CCC(=O)O)C(=O)N[C@@H](C)C(=O)NCC(=O)NCC(=O)O	596.6630000000002	-2.424499999999993	11	8	18	1
[25341.887]	0.6503066644840998	C(CC[C@@H]1COCCN)C[C@H]1CC[C@@H](O)COc1ccccc1	321.461	2.9882000000000017	4	2	10	1
[39894732.]	0.6915773895824666	C/C=C/C(=O)N(CC)c1ccccc1C	203.28500000000003	2.9240200000000014	1	0	3	1
[4.3252807]	0.6456817493647381	CC(C)[C@H](C)C(=O)O[C@H]1C[C@@H](C)C=C2C=C[C@H](C)[C@H](CC[C@@H]3C[C@@H](O)CC(=O)O3)C21	418.57400000000024	4.441500000000005	5	1	6	0
[10996348.]	0.4309127051972632	O=C(N/N=C/c1ccc([N+](=O)[O-])o1)c1cc([N+](=O)[O-])cc([N+](=O)[O-])c1O	365.21400000000006	1.4736999999999998	9	2	6	2
[173618.27]	0.6262155548658499	C/C=C/c1ccc(OC)cc1	148.20499999999998	2.728300000000001	1	0	2	1
[2505.7705]	0.4124363821785074	O=C(CI)NCCS(=O)(=O)[O-]	292.07400000000007	-0.9171999999999998	4	1	4	0
[5.520973e+09]	0.3165786787720106	NNC(=O)c1ccncc1	137.142	-0.3149000000000006	3	2	1	1
[13.744559]	0.1999673979207807	C#Cc1cnc(CNC(=O)O[C@H]2C[C@@H](C)C=C3C=C[C@H](C)[C@H](CC[C@@H]4C[C@@H](O[Si](C)(C)C(C)(C)C)CC(=O)O4)[C@H]32)cc1	592.8530000000004	6.938400000000009	6	1	8	1
[54988.42]	0.8594044841056042	Cc1ccc(Cl)c(Nc2ccccc2C(=O)O)c1Cl	296.153	4.743620000000003	3	2	3	2
[2.7288655e+09]	0.3042503204978373	O[C@@H]1CO[C@@H](O)[C@@H](O)[C@H]1O	150.13	-2.5823000000000005	5	4	0	0
[19251.35]	0.7997707399620154	CO[C@@H]1[C@H](COC)[C@H](C)O[C@@H](C)C2=C[C@H](C)[C@H](C)[C@H]1CC[C@]2(C)O	340.50400000000013	3.4308000000000027	4	1	3	0
[1104454.1]	0.454976650201856	CCCCCCOc1ccc(C(=O)OCCN2CCCCCC2)cc1	347.49900000000014	4.678500000000004	4	0	10	1
[2035835.2]	0.5953402148285675	CC(C)/C=C/C(C)=C/CO	140.226	2.1372000000000004	1	1	3	0
[836127.7]	0.7325276241844828	CN1CCC(=C2c3ccccc3CC(=O)c3sccc32)CC1	309.4340000000001	4.014400000000004	2	0	0	2
[389175.66]	0.6799141196669761	CCC1(CC)CC(=O)NC(=O)NC1=O	198.22199999999998	0.5489	3	2	2	0
[61602820.]	0.6261518225795569	CN1CCC[C@H]1c1cccnc1	162.236	1.8483	2	0	1	1
[89575184.]	0.655800007320009	N[C@@H](C(=O)O)c1ccccc1	151.165	0.7709999999999999	3	2	2	1
[6562.6094]	0.6910446355863216	NCC1CCCC(O)(CCCCCC2)cccc2NC1	278.43999999999994	2.8602000000000007	3	3	1	0
[727929.94]	0.8887969358156733	CN1CCN(c2c(F)cc3c(=O)c(C(=O)O)cn(CCF)c3c2F)CC1	369.3430000000002	1.6991999999999998	5	1	4	2
[538.42596]	0.32834650610487814	CC(=O)[C@]1(O)Cc2c(O)c3c(c(O)c2[C@@H](O[C@H]2C[C@H](N)[C@H](O)[C@H](C)O2)C1)C(=O)c1ccccc1C3=O	497.5000000000002	1.0202999999999998	10	5	3	3
[32385.824]	0.7485931221007923	CC(C)COc1ccc(C2CCCc3ccccc32)cc1	280.41099999999994	5.189600000000005	1	0	4	2
[21358.742]	0.510531146428776	CCCCC[C@@H](/C=C/C=C/CC(=O)O)c1ccccc1	272.388	4.937600000000004	2	1	9	1
[1132589.]	0.6424706587523783	CC[C@H](c1ccc(O)c(O)c1)C(=O)O	196.20199999999997	1.676	4	3	3	1
[167217.39]	0.6577452185749303	Cc1nc2n(c(=O)c1CCN1CCC(c3noc4cc(F)ccc34)CC1)CCCC2	410.4930000000003	3.5904200000000026	5	0	4	3
[3556.2205]	0.6491234382897089	C=C[C@H]1CN(CC)CC[C@@H]2[C@@H]3CCC4=CC(=O)C=C[C@]4(C)[C@H]3CC[C@@]21C	353.5500000000002	5.028300000000005	2	0	2	0
[243486.97]	0.6121544218517646	CC[C@H](C)[C@@](C)(O)CC[C@H](C)C[C@H](O)C(=O)O	246.34699999999998	2.0353999999999997	4	3	8	0
[1095212.4]	0.8502264993837814	O=C1N=CN(c2ccccc2Cl)c2ccccc2N1	271.707	4.051900000000002	2	1	1	2
[1624912.1]	0.3796715884192671	N[C@H](CSSC[C@H](NC(=O)c1ccccc1)C(=O)O)C(=O)O	344.41400000000016	0.6628999999999997	8	4	9	1
[2.8694954e+11]	0.5423834786401206	NC(=O)CN1CCCC1=O	142.158	-0.9059000000000004	2	1	2	0
[64754792.]	0.6143884490200855	COC(=O)c1ccccc1O	152.14899999999997	1.1787999999999998	3	1	1	1
[52242.082]	0.6466787952107662	C[C@](O)(C(=O)O)C[C@H]1CC[C@H]2[C@@H]3CC=C4C[C@@H](O)CC[C@]4(C)[C@H]3CC[C@@]21C	376.5370000000002	4.152000000000004	4	3	3	0
[3.408845]	0.38347374184751315	Cc1cc(-c2c(-c3ccc(F)cc3)nc(C(C)C)n2/C=C/[C@@H](O)C[C@@H](O)CC(=O)O)cc(C)c1F	484.54300000000023	5.292840000000006	5	3	9	3
[11498144.]	0.5943753412559283	O=C(NO)c1ccc(-c2ccccc2)cc1	213.23600000000002	2.472600000000001	2	2	2	2
[13345.629]	0.7290655077136315	CC1=CC[C@H]2[C@@H]3CC4=CC(=O)C=C[C@]4(C)[C@@]3(F)[C@@H](O)C[C@]2(C)[C@H]1C(=O)CO	374.45200000000017	2.700900000000001	4	2	2	0
[39292.457]	0.20211563134453314	OC[C@@H]1[C@@H](O)[C@H](O[C@@H]2C(=O)c3ccc(O)c(O)c3)O[C@@H]2C(=O)[C@H](O)[C@H](O)[C@H]1O	400.33600000000007	-2.9745999999999992	11	7	3	1
[836226.6]	0.8600549198257493	Cc1cccc(Nc2ccccc2C(=O)O)c1C	241.29	3.7452400000000017	3	2	3	2
[6708810.]	0.2612626527203185	OC[C@H](O)[C@H](O)[C@H](O)[C@H](O)CO	182.172	-3.5854000000000004	6	6	5	0
[2111689.2]	0.5566964382579237	C[C@H]([C@H](O)c1ccc(O)c(O)c1)C(=O)O	212.201	0.8518999999999999	5	4	3	1
[37504516.]	0.7344845416409409	N#Cc1cnc(C(c2ccc(C#N)cc2)n2cncn2)cc1	286.298	2.05416	5	0	3	3
[1538330.2]	0.6921785307953615	C[C@H]1SCC[C@H]1O[C@]1(C)CC[C@@H]1CC[C@@H](OC(=O)O)C(=O)O	332.418	2.9937000000000005	7	2	7	0
[8291.597]	0.7247440803713315	CC(=O)[C@H]1[C@H](C#N)C[C@H]2[C@@H]3CC=C4C[C@@H](O)CC[C@]4(C)[C@H]3CC[C@@]21C	341.4950000000001	4.264980000000004	3	1	1	0
[1393590.6]	0.8002867458686578	CC(C)=C(N)C(=O)NC1=C(c2ccccc2)CC1	242.322	2.5603000000000007	2	2	3	1
[109334.375]	0.36720126262258374	CCC/C=C\CCCCCC(=S)N	199.363	3.5793000000000017	2	1	8	0
[22116.322]	0.4391367379374335	C[C@@H]1O[C@@H](O[C@@H]2C=C3CC[C@@H]4[C@H](CC[C@]5(C)[C@@H](c6ccc(=O)oc6)CC[C@]45O)[C@@]3(C)CC2)[C@H](O)[C@H](O)[C@H]1O	530.6580000000004	3.013800000000002	8	4	3	1
[327598.16]	0.701777916902848	CCN(CC)c1ccc(C(C)C)cc1	191.31799999999998	3.656200000000003	1	0	4	1
[1593175.1]	0.5143540111323266	CCO/N=C(\CSC)NC(=O)c1ccc(Cl)cc1	286.784	2.782800000000001	3	1	5	1
[4448132.]	0.7110015119191138	CN(CC(N)=O)c1ccccc1	164.208	0.6080999999999993	2	1	3	1
[708308.1]	0.7844361007210132	Cc1cnnc(NS(=O)(=O)c2ccc(N)cc2)n1	265.298	0.5630199999999999	6	2	3	2
[646331.9]	0.849070276877392	O=C(NCc1ccc(CC2CCCCC2)cc1)c1ccccc1	307.43699999999995	4.739400000000004	1	1	5	2
[3140483.8]	0.6376822429920652	C[C@@H](Cc1ccc(O)c(O)c1)C(=O)O	196.20199999999997	1.3609999999999998	4	3	3	1
[143982.11]	0.21022273528543106	CN/C(=N/CCS(=O)(=O)[O-])C(=O)NCC[C@H](O)c1ccc(N)cc1	357.41200000000003	-1.028399999999997	7	4	7	1
[2856.3496]	0.14615160680481776	CC[C@@H]1NC(=O)C(C)[C@H](O)[C@@H](C)N1CC(=O)N1CC(=O)C(=O)NCC(=O)NCC(=O)C(C)C(=O)NC(=O)NC1C	567.6000000000003	-3.439499999999991	10	6	3	0
[113191.03]	0.7513444071344736	CC1=C[C@H]2[C@@H](C)C[C@@](C)(CC(=O)O)C(=O)N2CC(=O)C[C@@H]1C(=O)O	337.37200000000007	1.3242999999999998	6	2	3	0
[188.65044]	0.46650733688088053	C=C1[C@H](O)C[C@H](OC)C[C@H](/C=C/C=C/C=C/C=C/C=C/C=C/[C@H](O)C[C@@H](O)C[C@@H]2O)C[C@H]21	442.59600000000023	3.5485000000000024	5	4	1	0
[100498.55]	0.732972735378759	C[C@]12CC(=O)CC[C@@H]1CC[C@@H]1[C@@H]2CC[C@]2(C)[C@@H](O)CC[C@@H]12	290.44700000000006	3.959100000000003	2	1	0	0
[993898.2]	0.17717243042101105	CSCC[C@@H](N)C(=O)NC(=O)C(=O)NCC(=O)NCC(=O)NCC(=O)C(=O)O	419.4160000000002	-4.288099999999996	10	6	11	0
[32808.227]	0.5405404903267107	CC1=CC[C@]2(C)[C@H](CC[C@@H]3C[C@@H]4C(CC(=O)O)CCC[C@]4(C)[C@H]3CC[C@@]21C)C(=O)O	416.6020000000003	6.157200000000006	4	2	3	0
[1131885.1]	0.6689565380917978	OCCCc1ccccc1	136.194	1.6115	1	1	3	1
[8329589.5]	0.6890236514433125	NCCc1c[nH]c2ccccc12	160.21999999999997	1.6691	1	2	2	2
[593000.]	0.5576676539642118	C[C@H](O)CCCCCC(=O)[O-]	159.205	0.06759999999999988	3	1	6	0
[2174.2356]	0.11552490629409812	CCCCOC[C@H]1C(=O)O[C@H](C)[C@H](NC(=O)c2cccc(NC=O)c2O)C(=O)O[C@@H](C)[C@@H]1OC(=O)CC(C)C	550.6050000000002	2.326699999999999	10	3	12	1
[18810534.]	0.8528036890699656	C[C@H](C(=O)O)c1cccc(C(=O)c2ccccc2)c1	254.285	3.1057000000000015	3	1	4	2
[165121.94]	0.27108565447365673	CCCCC[C@@H](C)COC(=O)c1ccccc1C(=O)OC[C@@H](CC)CCCC	390.5640000000003	6.433000000000007	4	0	14	1
[37937636.]	0.6008500388608919	O=[P@]1(N(CO)CCCN2CCCC2)cc2ccccn12	295.323	2.1577	5	1	6	0
[1.4949834e+08]	0.3116265538569875	S=C=NCCCSP(=O)(O)O	213.22	1.3051999999999997	5	2	5	0
[4.4742836e+11]	0.4625111982539066	O=C1O[C@@H](CO)C=C1O	130.099	-0.6539999999999999	4	2	1	0
[10574318.]	0.44803175709129567	[O-][n+]1cccc(Cl)c1NCC(C#N)=O	211.608	0.4779800000000001	4	1	3	1
[1583.8702]	0.622607517775026	C[C@@H]1C=C[C@@H](C)[C@H](CC[C@@H](O)CC(=O)O)[C@H]1CC(=O)O	284.352	2.1513	5	3	7	0
[1436580.8]	0.4860799811760921	CC(C)=C[C@H]1C[C@H](C)[C@]2(CC[C@]3(C)C[C@@H]4C(C)=CC(=O)[C@H]4/C(C=O)=C\C[C@H]32)O1	382.5440000000001	5.213200000000005	3	0	2	0
[293628.8]	0.5160649056184095	C[C@@H](O)CCCCCCCCCCCCC(=O)[O-]	257.39399999999995	2.798300000000001	3	1	13	0
[197093.19]	0.1777516062242982	C[C@H](N)C(=O)N[C@@H]1CC[C@H]1C(=O)N[C@@H](CC(=O)O)C(=O)NCC(=O)NCC(=O)O	415.4030000000002	-3.4950999999999954	9	7	11	0
[3.8921786e+08]	0.7233587999857974	O=C1CC[C@H](N2C(=O)c3ccccc3C2=O)C(=O)N1	258.23299999999995	0.08779999999999993	4	1	1	1
[667.13446]	0.42664190049735085	COc1c2ccccc2c(-c2ccccc2)n1C[C@@H](O)C[C@@H](O)CC(=O)OC(=O)[O-]	412.41800000000023	1.7053999999999994	7	2	8	3
[531313.94]	0.5206879758212184	COC(=O)[C@]1(OC)C[C@H]2[C@@H]3CC=C(C)CC4=CC(=O)CC[C@]4(C)[C@H]3C(=O)C[C@@]21C	400.51500000000027	3.8117000000000028	5	0	2	0
[3176060.8]	0.6489204335813592	O=C(O)/C=C/c1ccccc1	148.161	1.7844	2	1	2	1
[1217.5067]	0.4298292584463983	COc1cc([C@H]2c3cc4c(cc3[C@@H](O[C@@H]3O[C@@H]5CO[C@@H](C)O[C@H]5[C@H](O)[C@H]3O)[C@H]3COC(=O)[C@H]23)OCO4)cc(OC)c1O	588.5620000000004	1.3385999999999993	13	3	5	2
[10225392.]	0.47344241954632516	O=c1cc(-c2ccccc2)oc2c1ccc1ccccc12	272.303	4.613200000000003	2	0	1	4
[289978.84]	0.6739990039946332	Cc1ccc2[nH]cc(-c3ccc(F)cc3)nc1-2	226.25400000000002	3.6290200000000015	1	1	1	3
[525915.8]	0.8605899449393155	CN1[C@@H]2CC[C@@H]1C[C@@H](OC(=O)C(CO)c1ccccc1)C2	289.37500000000006	1.9308999999999996	4	1	4	1
[5.0388806e+08]	0.5296759293780585	Nc1ncnc2[nH]cnc12	135.13	-0.0648999999999999	4	2	0	2
[1027.6511]	0.4112334960747195	CC(=O)[C@@]12CC[C@H]([C@H](C)CCCC(C)C)[C@@]1(C)CCC1C2=CCC2C(C)(C)[C@@H](O)CC[C@]12C	456.7550000000003	7.984000000000011	2	1	6	0
[189210.55]	0.6644091862983074	O=C(O[C@@H]1C(O)=C(c2ccccc2)c2ccccc2)N1CCCN1CCC(C)CC1	406.52600000000035	4.9043000000000045	4	1	7	2
[6294366.5]	0.5840268890089	C=CC(=C)OC1C(C)CCC(=O)N=C(N)C1=O	236.27099999999996	0.9541	4	1	3	0
[148813.77]	0.3267446451726221	CCCCCC[C@@H](C)CCCCCCCCCCC(=O)O	298.5109999999999	6.578500000000007	2	1	16	0
[4138.662]	0.5493924677741993	C/C=C\C#CC#CCCCCCCC(=O)O	218.29599999999994	2.9945000000000004	2	1	6	0
[1158552.4]	0.9081499312506868	O=C(NCN1CCCOCC1)c1ccc(Cl)cc1	268.74399999999997	1.7496	3	1	3	1
[129337.52]	0.8856402709757031	CCCOc1c2[nH]c(-c3ccc(F)cc3)nc2c1	244.269	1.5446999999999997	2	1	4	2
[544771.75]	0.750440465982924	COc1nc(C)nc(Cl)c1NC1=NCCN1	241.68200000000002	0.8181199999999997	5	2	2	1
[12644.019]	0.43725083605407455	C/C(=C\CC[C@@H](C)[C@H]1CC[C@@]2(C)C3=C(CC[C@]12C)[C@@]1(C)CC[C@H](O)C(C)(C)[C@@H]1CC3=O)C(=O)O	470.69400000000024	6.722800000000007	4	2	5	0
[2383.3396]	0.3645091699411487	O=c1c(O)c(OC(C)CCNCCO)cc(C(N)CCCO)cc1Cl	374.8650000000001	0.9173999999999995	7	5	11	1
[16489.78]	0.7451018159746619	Nc1c(Cl)cc(Br)cc1CNC1CC[C@H](O)CC1	333.65700000000015	3.0778000000000008	3	3	3	1
[27751.676]	0.34964760576291215	COC/C=C/C=C/C=C/C/C=C\CCCCC(=O)O	264.3649999999999	3.8927000000000023	3	1	11	0
[1049.7616]	0.6918289177745705	C[C@H]1CN(c2c(F)c(N)c3c(=O)c(C(=O)O)cn(C4CC4)c3c2F)C[C@H](C)N1	392.4060000000002	2.0816	6	3	3	2
[3120597.5]	0.8287700573097607	NC(=O)Cc1ccccc1C(=O)c1ccccc1	239.27399999999997	1.9454	2	1	4	2
[17168.19]	0.7875194231654592	C[C@H]1[C@H](O)C[C@@H](CC(C)C)C(=O)N1CC[C@H]1CC[C@H]1C(=O)O	311.42199999999997	2.1313	4	2	6	0
[30950.254]	0.7869434425499668	CCN1CCCC1CNC(=O)c1cc(S(N)(=O)=O)ccc1OC	341.4330000000001	0.5567000000000012	5	2	6	1
[58536012.]	0.6300050920327606	Cc1oc2ccccc2c1C(=O)c1ccccc1	236.26999999999998	3.9722200000000027	2	0	2	3
[106574.555]	0.9121971245247769	CC[C@@H](C)NC(=O)[C@@H]1C=C2c3cccc4[nH]cc(c34)C[C@H]2N(C)C1	323.4400000000001	2.952300000000001	2	2	3	2
[76222128.]	0.329586710343032	c1ccc2c(c1)c1cccc3ccc4cccc2c1c34	252.31599999999997	5.737200000000003	0	0	0	5
[82246.91]	0.2942086936875234	C=C[C@H](OS(=O)(=O)c1ccccc1)C(=O)N[C@@H](C)C(=O)N[C@@H](CC)C(=O)N1CCC[C@H]1C(=O)O	495.55400000000037	0.4216000000000015	8	3	11	1
[52.05563]	0.051197718276696134	CSCC[C@H](NC(=O)CCCNC(=O)[C@@H](Cc1ccccc1)C(=O)N[C@@H](C)CC(=O)N[C@@H](CCCCC(=O)O)C(=O)O)C(=O)N[C@@H](C)C(=O)O	723.8460000000003	0.6781000000000066	12	8	25	1
[1759.3716]	0.431691533756687	CCC/C=C/C[C@@H](C)[C@@H]1CC[C@@]2(C)C(=O)OC(=O)C[C@@H]1C2	292.419	4.265000000000003	3	0	5	0
[inf]	0.3674685409798083	CC(C)(CC)C(C)(C)c1ccc(OCCOCC[N+](C)(C)Cc2ccccc2)cc1.[Cl-]	448.0910000000001	3.0764000000000014	2	0	12	2
[86067.19]	0.5342453260701517	C=C[C@H](C#CC(C)(C)C)CC(=O)O	180.24699999999996	2.3128	2	1	3	0
[575224.2]	0.415292557410071	CCCCSc1ccc(C(=O)OCCN(C)C)cc1	281.42099999999994	3.297200000000002	4	0	8	1
[6.12001e+08]	0.5719431747561196	NCc1ccccc1	107.15599999999996	1.1453	1	1	1	1
[2878403.8]	0.7802624074343829	N=C1N(O)CCN(CCCN2CCCCO2)cc1	254.33399999999995	0.9016699999999997	5	2	4	0
[129006.51]	0.8030014418735348	CCCc1cc(OC)c(OC)cc1O	196.24599999999998	2.3619000000000008	3	1	4	1
[639646.1]	0.43788253343280753	Nc1ccc(OCc2cccc(C(=N)O)c2)cc1	242.27800000000005	2.7311700000000005	3	3	4	2
[52245.125]	0.16685365193348575	N[C@H]1[C@H](O[C@@H]2O[C@H](CO)[C@@H](O[C@H]3O[C@H](CO)[C@@H](O)[C@H](N)[C@H]3O)[C@H](N)C[C@@H]2N)[C@H](O)[C@@H](O)[C@@H]1O	484.50300000000016	-7.2914000000000065	15	11	6	0
[1418124.]	0.7284361217052254	Oc1ccc2ncccc2c1CC(=O)c1ccc(Br)cc1	342.192	4.128300000000002	3	1	3	3
[37.46021]	0.18497954039317488	CCCCCn1cnc2c(C)c(-c3ccc(F)cc3)c(-c3ccc(F)cc3)c(CC[C@@H](O)C[C@@H](O)CC(=O)[O-])c2C(C(C)C)CC1	633.8000000000001	7.087020000000011	5	2	14	3
[35451.8]	0.22465235437145512	O=C1C[C@H](O)C[C@@H](/C=C/c2c(C3CC3)nc3cc(Sc4ccc(F)cc4)c(F)cc3c2Sc2ccc(F)cc2)O1	579.6650000000002	7.911600000000007	6	1	7	4
[2.1699782e+11]	0.42124595946297344	C[C@@]12C(=O)OC(=O)[C@]1(C)[C@H]1CC[C@@H]2O1	196.20199999999997	0.6436	4	0	0	0
[356180.38]	0.7342296115534325	C[C@]12CC[C@H]3[C@@H](CCC4=CC(=O)CC[C@@]43C)[C@@H]1CC[C@@H]2O	288.431	3.879200000000003	2	1	0	0
[9382739.]	0.8411207092372299	Cc1c(COc2cc(C(=O)O)ccc2)cc1	216.23600000000002	2.6499000000000006	3	1	4	1
[130.15694]	0.08293035859507704	CC(C)[C@H](NC(=O)[C@H](Cc1ccc(O)cc1)NC(=O)CNC(=O)[C@H](Cc1ccccc1)NC(=O)[C@@H](N)CCC(=O)N[C@@H](CCC(=O)O)C(=O)O)C	712.8010000000002	-0.034399999999990494	11	9	21	2
[3197.5247]	0.8325220081385357	COc1c2c(cc(OC)c1OC)-c1ccc(OC)c(=O)cc1[C@@H](NC(C)=O)CC2	399.44300000000015	2.871600000000001	6	1	5	2
[48389.39]	0.1665858254818805	OC[C@H]1O[C@@H](O[C@H]2[C@H](O)[C@@H](O[C@H]3O[C@H](CO)[C@@H](O)[C@H](N)[C@H]3O)[C@H](N)C[C@@H]2N)[C@H](O)[C@@H](O)[C@@H]1O	485.48700000000014	-7.257800000000007	15	11	6	0
[48389.39]	0.1665858254818805	OC[C@H]1O[C@H](O[C@H]2[C@H](O)[C@@H](O[C@H]3O[C@H](CO)[C@@H](O)[C@H](N)[C@H]3O)[C@H](N)C[C@@H]2N)[C@H](O)[C@@H](O)[C@@H]1O	485.48700000000014	-7.257800000000007	15	11	6	0
[54934.227]	0.6290731330689312	CC(C)(C)NCC(O)c1cc(O)cc(O)c1	225.288	1.5192999999999997	4	4	3	1
[2873.7517]	0.35595556922918214	CCc1c2c(nc3ccc(OC(=O)N4CCC(N5CCCCC5)CC4)cc13)-c1cc3c(c(=O)n1C2)COC(=O)[C@]3(O)CC	586.6890000000004	4.0911000000000035	8	1	4	4
[8737.908]	0.8979160453487826	C[C@@H](F)CCC(=O)N[C@@H]1C=C2c3cccc4[nH]cc(c34)C[C@H]2N(C)C1	341.4300000000002	3.0444000000000013	2	2	4	2
[139429.33]	0.36626207104340003	OC[C@H]1O[C@@](Cn2c(CO)c(O)cc2)[C@H](O)[C@@H](O)[C@H]1O	288.27600000000007	-2.3082100000000003	7	6	4	1
[3310982.2]	0.7820166012702484	O=C(OCCN1CCOCC1)c1ccc(Cl)cc1	269.728	1.8289999999999997	4	0	4	1
[1.4612879]	0.5348692706997701	CC(C)c1nc(-c2ccc(F)cc2)nc(-c2ccc(F)cc2)c1/C=C/[C@@H]1C[C@@H](O)CC(=O)O1	450.4850000000002	5.291900000000006	5	1	5	3
[36592.613]	0.7560395435859316	NS(=O)(=O)c1cc(C2(O)NC(=O)c3ccccc32)ccc1Cl	338.77200000000005	0.9242000000000001	4	3	2	2
[345140.9]	0.5927851708979128	CO[C@@H]1[C@@H](C(=O)O)C[C@H]1O[C@H](C)[C@H](O)[C@H](C)O	248.27500000000003	-0.3787000000000002	6	3	6	0
[643498.44]	0.32631107476079085	O=C(NO)C(=O)Nc1ccccc1	180.163	0.13049999999999923	3	3	1	1
[9222767.]	0.7678037322883228	NO[C@H](Cc1ccccc1)C(=O)N1CCC[C@H]1C(=O)O	278.30799999999994	0.5635999999999999	5	2	5	1
[63553.242]	0.32343859486982834	CCCOC(C(=O)c1ccccc1)NC(=O)NCC(=O)NCC(=O)NC(C)C	392.45600000000013	0.5620000000000016	5	4	11	1
[20459.932]	0.9369315578350433	CC1=C[C@H](c2ccc(F)cc2)C(=O)c2ccc(CC(=O)O)cc21	310.324	3.8362000000000016	3	1	3	2
[84031.92]	0.6000211419056563	C=C[C@@H](O)CNC[C@@H](O)COc1ccccc1C	251.326	0.8712199999999989	4	3	8	1
[115105.51]	0.44208017823980256	CCCCc1nc(Cl)c(CO)n1Cc1ccc(-c2ccccc2-c2nnn[nH]2)cc1	422.9200000000001	4.2668000000000035	5	2	8	4
[4.564274e+12]	0.49165650235152397	Cn1cncc1S	114.17299999999999	0.7087999999999999	1	1	0	1
[120568.47]	0.8445712183265353	CNS(=O)(=O)Cc1ccc2[nH]cc(CCN(C)C)c2c1	295.408	1.3211999999999997	3	2	6	2
[479078.78]	0.732972735378759	C[C@]12CC[C@H](O)C[C@@H]1CC[C@@H]1[C@@H]2CC[C@]2(C)C(=O)CC[C@@H]12	290.447	3.959100000000003	2	1	0	0
[36362.113]	0.6339658792034374	C=C1[C@@H]2C[C@H]3CC4=CC(=O)C=C[C@]4(C)[C@@]3(F)[C@@H](O)C[C@]2(C)[C@@]1(O)C(=O)CO	376.4240000000002	1.4256999999999997	5	3	2	0
[2132.835]	0.6274631833437476	Cc1c2ccccc2cc(-c2ccccc2)c1OCC(O)C[C@@H](O)CC(=O)[O-]	379.43200000000013	2.445920000000001	5	2	8	3
[1303869.2]	0.5525575425662069	Nc1nc(N)nc(NC2CC2)n1	166.188	-0.3897000000000006	6	3	2	1
[4860659.5]	0.7420899331693019	CN1CCc2ccc(Cl)cc2CC(=O)NC1	238.71799999999996	1.4441000000000002	2	1	0	1
[45840144.]	0.7274025769135067	N[C@@H](Cc1ccc(F)cc1)C(=O)O	183.182	0.7801	3	2	3	1
[287189.6]	0.74215186343129	CC(C)CCOC(N)C(=O)Nc1ccccc1	236.31500000000003	1.9725999999999997	3	2	6	1
[34907748.]	0.4983587803637846	O[C@](c1ccc(O)c(O)c1)C(=O)O	183.13899999999998	0.43498999999999993	5	4	2	1
[36083084.]	0.7420461858203361	CO[C@@H]1O[C@@H]2CO[C@@]3(C)C(=O)C2=C[C@H](C)C[C@@]2(C)[C@H]1CC[C@@H]2O3	322.40100000000007	2.4409	5	0	1	0
[3.9593648e+08]	0.7047420981482785	O=C1CN(S(=O)(=O)c2ccccc2)C1	211.242	0.2599999999999999	3	0	2	1
[8446048.]	0.4729878928317988	O=CC(=O)Cc1ccccc1	148.161	0.9970999999999999	2	0	3	1
[512484.66]	0.3043612043102547	N=C(N)NC(=O)c1nc(Cl)c(N)nc1N	229.63099999999997	-1.0823299999999998	6	5	1	1
[387502.75]	0.8252539098127764	CCc1ccc(CCOc2ccc(CC3SC(=O)NC3=O)cc2)nc1	356.44700000000006	3.159600000000001	5	1	7	2
[3.5726378e+08]	0.6238523859342106	NC[C@@H]1CC[C@@H](C(=O)O)CC1	157.21299999999997	0.8361000000000001	3	2	2	0
[279150.9]	0.7407391852692236	CCC[C@H](NCC(=O)O)Cc1ccccc1	221.3	2.072	3	2	7	1
[9737989.]	0.4880905977699923	CC(C)(S)[C@@H](N)C(=O)O	149.215	0.10669999999999985	3	3	2	0
[13.442963]	0.3459188515486632	CCNC(=O)c1c(-c2ccccc2)c(-c2ccc(F)cc2)c(CC[C@@H](O)C[C@@H](O)CC(=O)[O-])n1C(C)C	509.59800000000035	3.476300000000002	5	3	12	3
[1074635.6]	0.7280779620045265	Nc1ccc(Cc2ccc(N)cc2)cc1	198.269	2.4418000000000006	2	2	2	2
[1398440.6]	0.4090709280478973	O=C(NC[C@H](O)[C@H](O)c1ccc([N+](=O)[O-])cc1)C(Cl)Cl	323.13199999999995	0.9089999999999998	5	3	6	1
[79201.375]	0.6606808658786644	CNCCOc1ccc(CC2CNC(=O)c3ccccc3)cccc2[nH]1	351.45	2.4833999999999996	4	3	7	1
[21854.723]	0.6404044187552183	OCCN1CCCN(CCCCN2c3ccccc3Sc3ccc(Cl)cc32)CC1	432.0330000000002	4.722900000000004	5	1	7	2
[63143.637]	0.5540618915195044	CC(C)OC(=O)C(C)(C)Oc1ccc(C(=O)c2ccc(Cl)cc2)cc1	360.837	4.680000000000004	4	0	6	2
[484622.]	0.7173896631380969	CCN[C@@H](C)Cc1ccccc1	163.264	2.2271	1	1	4	1
[94291.33]	0.23818056461133347	CC/C(=N/CC(=C\C)C(=O)Nc1ccccc1)C(=O)N[C@@H](CCCCC)C=C	383.5360000000003	4.673500000000004	2	2	12	1
[11289974.]	0.8723287543721011	NC1=N[C@H](CCS[C@H]2COCc3ccccc3)c2N1	277.393	1.3637999999999997	4	2	4	1
[2950766.]	0.412780402657381	CC(C)(CO)C(O)C(=O)NCCCO	205.25399999999996	-1.1355999999999997	4	4	6	0
[2.6042034e+08]	0.5104357484058324	Nc1ccc2c3c(cccc13)C(=O)NC2=O	212.208	1.3056	3	2	0	2
[2468791.2]	0.8333773683210982	O=C1C[C@@H](c2ccc(O)cc2)C(=O)c2ccc(O)cc12	268.26800000000003	2.6507000000000005	4	2	1	2
[36643.39]	0.5601358854703276	C/C(=C/c1ccc(O)cc1)OC(=O)O	194.18599999999998	2.4476000000000004	4	2	2	1
[2115095.5]	0.6394350069409909	CC(C)[C@@]12C[C@H]3CC4=C(CC(=O)C=C[C@]4(C)[C@H]32)CC1	256.38899999999995	4.294300000000003	1	0	1	0
[26807358.]	0.5245841402909771	Oc1cc(O)ccc1	110.11199999999997	1.0977999999999999	2	2	0	1
[699490.8]	0.7809051329103438	O=C(c1ccccc1C(F)(F)F)N1CCC(Cc2ccccc2)CC1	347.38	4.8003000000000045	1	0	3	2
[inf]	0.464453542726426	C=C(C)c1cccc(OCCOCC[N+](C)(C)CC)c1.[Br-]	358.3199999999999	0.2154000000000018	2	0	9	1
[407.55743]	0.130303100724986	O=C([C@H]1[C@@H](O)OC(=O)c2ccc(O)c(O)c2)[C@H]1CCCC[C@H]1C(=O)Oc2ccccc2oc1=O	470.43000000000035	2.0892999999999997	10	3	8	2
[162464.19]	0.49345012492044155	C=C(C)[C@@H](N)CC(=O)[C@@H]1CCCC[C@H]1C(=O)O[C@H](C)CCC(=O)O	339.4320000000001	2.4519	6	2	9	0
[1027.1107]	0.13202590824350902	CCC(=O)N[C@@H](CC(=O)N[C@@H](Cc1ccc(F)cc1)C(=O)N[C@@H](CCC(=O)O)C(=O)NCC(=O)O)C(=O)O	540.5010000000003	-1.2270999999999952	10	7	16	1
[20108.738]	0.8428637069733037	CN(C)CCC=C1c2ccccc2COc2ccccc21	279.383	3.9624000000000033	2	0	3	2
[8225.023]	0.3283008516696476	CN(C)[C@@H]1C(O)=C(C(N)=O)C(=O)[C@@]2(O)C(O)=C3C(=O)c4c(O)ccc(Cl)c4[C@@](C)(O)[C@H]3C[C@@H]12	478.8850000000002	0.4390000000000007	9	6	2	1
[76040.42]	0.6513825137894493	CCCC[C@@H](C(=O)O)[C@@H]1CC[C@H]2[C@@H]3CCC4=CC(=O)C=C[C@]4(C)[C@H]3CC[C@@]21C	384.5600000000001	5.801500000000006	3	1	5	0
[5157.372]	0.8794895125490501	CC1=C(CC(=O)O)c2cc(F)ccc2/C1=C\c1ccc(S(C)(=O)=O)cc1	372.4170000000001	4.031600000000003	4	1	4	2
[14.480752]	0.43668089362970736	O=C(O)C[C@H](O)C[C@H](O)/C=C/n1c(C(F)(F)F)nc(-c2ccccn2)c1-c1ccc(F)cc1	465.40300000000013	3.827300000000002	6	3	8	3
[12.134765]	0.3471030555368114	N=NC(=O)c1c(-c2ccccc2)c(-c2ccc(F)cc2)c(CC[C@@H](O)C[C@@H](O)CC(=O)[O-])n1C(C)C	494.54300000000035	3.897770000000003	5	3	11	3
[18453.908]	0.054148369063834564	CC(C)C[C@@H](N)C(=O)N1CCC[C@H]1C(=O)N[C@@H](CCCCN)C(=O)N[C@@H](Cc1c[nH]cn1)C(=O)N[C@@H](CO)C(=O)N[C@@H](C)C(=O)N[C@@H](CC(=O)O)	721.8370000000002	-2.8503100000000003	12	10	22	1
[121757.59]	0.920968360138014	CCOc1nc(S(=O)(=O)Nc2ccc(Cl)cc2)n1	287.728	1.8437999999999999	3	1	3	1
[2045035.6]	0.6139384616470155	CCc1c(C(=O)OCC(C)=O)cc1	180.20299999999997	1.395	3	0	4	0
[148144.28]	0.3433083562994692	CCCC[C@H](CC)COC(=O)c1ccccc1C(=O)OC[C@@H](CC)CCCC	390.5640000000003	6.433000000000007	4	0	14	1
[40013.207]	0.5497307498314488	C/C=C(\C)C(=C\C)C[C@H](C)CC(=C\C)C(=O)O	236.35499999999996	4.346100000000003	2	1	6	0
[1161.0442]	0.2963419520142686	COCCOC(=O)C1=C(C)NC(C)=C(C(=O)OC(C)C)C1c1cccc([N+](=O)[O-])c1	418.44600000000014	2.9708000000000014	8	1	8	1
[27559.88]	0.847697894583369	O=C1Nc2ccc(Cl)cc2C(c2ccccc2Cl)=NC1O	321.163	3.1013000000000015	2	2	1	2
[17672.281]	0.1320938997551594	CN(C[C@@H](CC)OC(=O)NCC(=O)O)C(=O)N[C@H]1C(=O)N[C@@H](CC(=O)O)C(=O)NCC(=O)N[C@H](C(=O)O)C(C)C1	574.5440000000002	-2.729299999999993	12	8	10	0
[5462.3984]	0.1780350268076454	O=C(O)[C@H]1CC[C@H](O)[C@@H](CO)[C@H](O)[C@@H](O[C@H]2O[C@H](CO)[C@H](O)[C@H](O)[C@H]2O)[C@H](O)[C@@H](O)[C@@H]1O	472.4400000000001	-5.92089999999999	14	11	5	0
[1.2699865e+08]	0.4433687822838736	O=C/C=C/c1ccccc1	132.16199999999998	1.8987	1	0	2	1
[3.6005898e+08]	0.5243144817415197	COC1=C(C)CNC(=O)C1=O	155.153	-0.39430000000000004	3	1	1	0
[22439224.]	0.7286835794437839	O=C1C=C2CC[C@H]3[C@H]4C[C@H](c5ccccc5[C@]4(C)CN3C2)[C@H]1C	307.43700000000007	3.671000000000003	2	0	0	1
[3.5726378e+08]	0.6238523859342106	NC[C@@H]1CC[C@H](C(=O)O)CC1	157.21299999999997	0.8361000000000001	3	2	2	0
[740694.6]	0.775124662295156	CN1CCN(CCCN2c3ccccc3Sc3ccc(Cl)cc32)CC1	373.95300000000015	4.580200000000004	4	0	4	2
[1271463.8]	0.9151289265772894	O=C(NCCc1ccc(C(F)(F)F)cc1)c1ccccc1	293.28799999999995	3.677900000000002	1	1	4	2
[1.1844714e+08]	0.521206781026279	O=C(OCc1ccccc1C(=O)c1ccccc1)c1ccccc1	316.356	4.274600000000003	3	0	5	3
[592303.06]	0.7024085074183606	C=CC[S@](=O)NC(=O)Nc1ccc(C(=O)O)cc1	268.294	1.3559999999999999	4	3	5	1
[37390.29]	0.8100998383479935	CC1=NCC[C@H]2[C@@](C)(CCC3=CC(=O)O[C@@H]3O)[C@H](C)CC[C@@]12C	319.4450000000001	3.491500000000002	3	1	3	0
[13448.018]	0.11463172189259323	CC(C)C[C@H](NC(=O)CN)C(=O)N1CCC[C@H]1C(=O)N[C@@H](CCC(=O)O)C(=O)NCC(=O)NCC(=O)O	528.5630000000003	-2.8663999999999925	10	7	15	0
[425.54468]	0.45632722461101194	CC(C)C[C@@H]1C(=O)N2CCC[C@H]2[C@]2(O)O[C@](NC(=O)[C@@H]3C=C4c5cccc6[nH]c(Br)c(c56)C[C@H]4N(C)C3)(C(C)C)C(=O)N12	654.6059999999999	3.192800000000001	6	3	5	2
[20962904.]	0.581528402800221	CC[C@@H]1C2=CO[C@](C)(OC(=O)C1)C2	182.21899999999994	1.9799	3	0	1	0
[1905581.1]	0.4854930576221492	Nc1nc2c(ncn2COC(CO)CO)c(=O)[nH]1	255.23399999999998	-1.970899999999999	7	4	5	2
[16.338488]	0.40259906092586417	COc1c(O)c(-c2ccccc2)c(-c2ccc(F)cc2)n1/C=C/[C@@H](O)C[C@@H](O)CC(=O)O	441.45500000000015	3.732700000000003	6	4	9	3
[46224.457]	0.5248469232591827	CC(=C/CO)C(=O)N[C@@H]1C[C@H]2[C@@H]3CC=C4C[C@@H](O)CC[C@]4(C)[C@H]3CC[C@@]21C	373.53700000000026	3.3434000000000017	3	3	3	0
[1.4922258e+08]	0.47877875665415753	C=C(CO[C@H]1O[C@@H](C)C=C2C(=O)OC)[C@H]21	210.22899999999996	1.0332	4	0	1	0
[85329.92]	0.8585249056143486	Cc1cc(C(C)(C)C)c(O)c(C)c1CC1=NCCN1	260.3809999999999	2.850740000000001	2	2	2	1
[6299.45]	0.043741557343612084	N[C@@H](CCC(=O)N[C@@H](CSSC[C@H](NC(=O)CC[C@H](N)C(=O)O)C(=O)NCC(=O)O)C(=O)NCC(=O)O)C(=O)O	612.6400000000004	-3.8767999999999985	16	10	21	0
[6150211.5]	0.7407442417149674	N#Cc1ccc(C(c2ccc(C#N)cc2)n2cncn2)cc1	285.31	2.65916	4	0	3	3
[216747.53]	0.574774877568973	N[C@@H](CSS)Cc1ccc(C2=O)c3cccc4[nH]cc(c34)CC[C@H]21	356.51600000000013	3.9182000000000023	3	3	4	2
[52513.02]	0.39211603092631026	CCOc1nc2cccc(C(=O)O)c2n1Cc1ccc(-c2ccccc2-c2nnn[nH]2)cc1	440.4630000000001	4.028600000000002	7	2	7	5
[7.5137157e+09]	0.41487401500285953	O=S(=O)([O-])CCS	141.193	-0.5385999999999997	3	1	2	0
[22794.967]	0.7967516010311567	CC(C)N(C)CCC(O)c1cc(Cl)c(N)cc1	256.777	2.6859	3	2	5	1
[136891.3]	0.7729574057454922	COC(=O)[C@@H]1[C@H]2C[C@H]3c4[nH]c5ccccc5c4CCN3C[C@@H]2CC[C@@H]1O	354.4500000000001	2.6471000000000013	4	2	1	2
[47981.61]	0.3970573551329826	CC(=O)/C=C/C=C/CC=C\CCC(=O)O	208.25699999999995	2.4989	3	1	7	0
[5462.3984]	0.1780350268076454	O=C(O)[C@@H]1CC[C@H](O)[C@@H](CO)[C@H](O)[C@@H](O[C@H]2O[C@H](CO)[C@H](O)[C@H](O)[C@H]2O)[C@@H](O)[C@H](O)[C@@H]1O	472.4400000000001	-5.92089999999999	14	11	5	0
[26812.408]	0.667213496992105	C[C@@H]1C[C@H]2[C@@H]3CCC4=CC(=O)C=C[C@]4(C)[C@@]3(F)[C@@H](O)C[C@]2(C)[C@@]1(O)C(=O)CO	392.4670000000002	1.8957000000000002	5	3	2	0
[83056.17]	0.6835351502151038	C/C=C1\[C@@H]2C=C(C)C[C@@]1(N)c1ccc(=O)[nH]c1C2	242.32199999999997	1.9975	2	2	0	1
[7.3950796e+12]	0.520631018455888	CC1(C)[C@@H]2CC[C@]1(C)C(=O)C2	152.237	2.401700000000001	1	0	0	0
[2140007.]	0.6544340174286812	CCCN(NC(=O)c1ccc(N)c(C)c1)c1ccccc1	283.375	3.138620000000002	3	2	5	2
[47283.15]	0.7720823193037445	CCC(=O)c1cc(OC)c(OC)cc1O	210.22899999999998	2.0021	4	1	4	1
[1540792.5]	0.698264376644187	N[C@H](CSC(=S)NCc1ccccc1)C(=O)O	270.379	1.2062000000000002	6	3	5	1
[1351218.1]	0.7147230030387638	Cc1[nH]c2ccccc2c1NC(=O)c1ccc(Br)cc1	329.197	4.491120000000002	1	2	2	3
[4.37804]	0.43278544316777506	CC(C)c1cc(-c2ccc(F)cc2)c(-c2ccccc2)n1/C=C/[C@@H](O)C[C@@H](O)CC(=O)O	437.51100000000014	5.141900000000008	4	3	9	3
[4.2641965e+10]	0.5297256591150028	Cc1cccc2ccccc12	142.201	3.148220000000002	0	0	0	2
[4.3732736e+08]	0.5826262077268318	O=C(O)C1CCCCC1	128.17100000000002	1.6513	2	1	1	0
[1204060.5]	0.5718643030011102	CC(/C=C/C(=O)OCC)C(=O)N(CCC)c1ccccc1	289.375	3.1850000000000023	3	0	7	1
[3385.1272]	0.6513483024407086	O=C(Cn1cncn1)c1ccc(F)cc1C(=O)Nc1c(C(F)(F)F)cc1	366.27400000000006	2.4161	4	1	5	2
[76284.62]	0.7491026692573882	CCCOc1ccccc1-c1nc2[nH]nnc2c(=O)[nH]1	271.28	1.4969999999999999	5	2	4	3
[10246166.]	0.740413605782033	CN(C)C1(CC(C)C)CC(=O)NC(=O)NC1	227.308	0.5623999999999999	3	2	3	0
[2201.8818]	0.7541053298167572	Cc1ccc(-c2cc(C(F)(F)F)nn2-c2ccc(S(N)(=O)=O)cc2)cc1	381.3790000000001	3.5139200000000006	3	1	3	3
[2569855.8]	0.7021050807692046	COCC(=O)Cc1ccc(N)cc1	179.219	1.0268000000000002	3	1	4	1
[562169.25]	0.7427115903052334	O=C1N[C@@H](CCN2CCN(CCCC2)CCCC2)c2ccc1	303.44999999999993	1.9391999999999996	3	1	0	0
[307380.7]	0.6739434898699772	CC(=O)Nc1ccc2c(c1)Cc1ccccc1-2	223.27499999999998	3.2162000000000015	1	1	1	3
[10.802571]	0.671999391844661	CC[C@H](C)C(=O)O[C@H]1C[C@@H](C)C=C2C=C[C@H](C)[C@H](CC[C@@H]3C[C@@H](O)CC(=O)O3)C21	404.54700000000025	4.195500000000004	5	1	6	0
[22052478.]	0.5487853049557158	O=C(O)C(Cl)(Cl)Cl	163.387	1.4412	2	1	0	0
[3567248.2]	0.8015823313615688	COc1ccc2cc(CCC(C)=O)ccc2c1	228.29099999999997	3.370000000000002	2	0	4	2
[inf]	0.21331255223089682	C[n+]1ccccc1/C=N/O.[Cl-]	172.615	-2.6767999999999983	1	1	1	1
[22048.596]	0.6899087761204259	C[C@H]1CC[C@H]([C@@]2(C)C[C@@H](O)C[C@@H](O)CC(=O)O)[C@H]1C2	270.369	2.0354	4	3	6	0
[4717.728]	0.13931677804751477	O=C1c2c(O)ccc(O)c2C(=O)c2c(NCCNCCO)ccc(NCCNCCO)c21	444.4880000000002	-0.13919999999999944	10	8	12	3
[inf]	0.37584992555942914	C=C(C)C(C(=O)OCC[N+](C)(CC)CC)c1ccccc1.[Br-]	370.33099999999996	0.3799000000000019	2	0	8	1
[84112.11]	0.0884967649920851	CC[C@H](CC[C@H](N)C(=O)N[C@@H](C)C(=O)N[C@@H](CCC(=O)NCC(=O)N[C@@H](C)C(=O)NCC(=O)O)C(C)C)C(=O)O	572.6600000000003	-1.547899999999991	10	8	19	0
[10.079344]	0.4162372673397145	COc1c([C@H](N)CCCOCN)c2nc(-c3ccc(F)cc3)c(-c3ccc(F)cc3)c(=O)c2c1C	479.5270000000002	4.127700000000003	5	2	9	2
[3958768.]	0.4696303686981007	O=P(O)(O)C(O)(Cc1cccnc1)P(=O)(O)O	283.113	-0.3744000000000002	8	5	4	1
[92248.6]	0.6946116752943168	C[C@]12C=CC(=O)C=C1CC[C@@H]1[C@@H]2[C@@H](O)C[C@@]2(C)[C@H]1CC[C@]2(O)C(=O)CO	360.4500000000002	1.5575999999999999	5	3	2	0
[inf]	0.32237258537473973	COc1cc2c3cc1Oc1cc(ccc1O)C[C@@H]1c4c(cc(OC)c(O)c4Oc4ccc(cc4)C[C@@H]3N(C)CC2)CC[N+]1(C)C.[Cl-]	645.1959999999999	3.7050000000000027	7	2	2	4
[23.29954]	0.326500977362608	Cc1cc(O)ccc1C(=O)N[C@@H](CSc1ccccc1)[C@H](O)CN1C[C@H]2CCCC[C@H]2C[C@H]1C(=O)NC(C)(C)C	567.7960000000003	4.747620000000004	6	4	9	2
[5.3617004e+11]	0.42117088793654706	NCC(=O)O	75.067	-0.9702999999999999	3	2	1	0
[18810534.]	0.8528036890699656	C[C@@H](C(=O)O)c1cccc(C(=O)c2ccccc2)c1	254.285	3.1057000000000015	3	1	4	2
[425.54468]	0.45632722461101194	CC(C)C[C@H]1C(=O)N2CCC[C@H]2[C@]2(O)O[C@](NC(=O)[C@@H]3C=C4c5cccc6[nH]c(Br)c(c56)C[C@H]4N(C)C3)(C(C)C)C(=O)N12	654.6059999999999	3.192800000000001	6	3	5	2
[528.7501]	0.5295731957656133	CC1=C(/C=C/C(C)=C/C=C/C(C)=C\C(=O)O)C(C)(C)CCC1	300.44200000000006	5.602600000000005	2	1	5	0
[470.3877]	0.7968347529245803	C#C[C@]1(O)CC[C@H]2[C@@H]3CCc4cc(OC)ccc4[C@H]3CC[C@@]21C	310.4370000000001	3.915600000000003	2	1	1	1
[221156.6]	0.743918586578868	CC(=O)ONc1nc2cc(Sc3ccccc3c2)cc1	284.34000000000003	3.0531000000000015	4	1	0	1
[476.69427]	0.8426039264659273	C#C[C@@]1(CO)C[C@H]2[C@@H]3CCc4cc(OC)ccc4[C@H]3CC[C@@]21C	310.43700000000007	3.773100000000003	2	1	2	1
[2639085.5]	0.8011446697155254	CCCc1ccc(NC(=O)OC)cc1	193.24599999999998	2.817400000000001	2	1	3	1
[383642.22]	0.7444147108234589	CC(C)CC(N)C(=O)NC(=O)c1ccc(C(=O)O)cc1	278.308	1.0146000000000002	5	3	5	1
[28.072891]	0.661245803763767	CN[C@@H](C)C(=O)O[C@H]1C[C@@H](C)C=C2C=C[C@H](C)[C@H](CC[C@@H]3C[C@@H](O)CC(=O)O3)[C@H]21	405.53500000000025	2.7573000000000008	6	2	6	0
[5.635295e+11]	0.5998689433499305	O=C(O)c1cccnc1	123.11099999999998	0.7797999999999999	3	1	1	1
[398478.4]	0.41262743021931436	C=C(CC[C@@H](N)Cc1ccc(O)c(O)c1)C(=O)N1CCC[C@H]1CC(=O)O	362.4260000000002	1.7697000000000003	6	4	8	1
[1662803.6]	0.7153202107154631	COc1cc(/C=C/C(=O)O)ccc1O	194.186	1.4986	4	2	3	1
[43974.]	0.7097278288154906	C[C@H]1[C@@H]2[C@@H](CC[C@H](O)[C@@H](C)O[C@@H]2C(=O)O[C@@H](C)[C@H](C)O[C@@H]3C[C@H](C)O3)[C@H](C)O1	400.51200000000017	2.426100000000001	7	1	5	0
[2736834.2]	0.8083942379687263	CNC[C@H]1C=CN(c2ccccc2)CC1	202.301	2.2460000000000004	2	1	3	1
[42797.3]	0.5898358433701482	Cc1cc2c(OCC(CNC(C)C)OC(=O)c3ccccc3)cccc2[nH]1	366.461	4.078720000000003	4	2	8	3
[5.075886e+09]	0.5632960772999528	N=C1NC=NC(=O)c2ccccc2N1	188.19000000000003	0.80497	3	3	0	1
[83056.17]	0.6835351502151038	C/C=C1/[C@H]2C=C(C)C[C@@]1(N)c1ccc(=O)[nH]c1C2	242.32199999999997	1.9975	2	2	0	1
[116193.086]	0.6165647002454	CCc1ccc2c(c1)c(CC(=O)OCC(=O)O)c(C)n2C(=O)c1ccc(Cl)cc1	413.8570000000001	4.024320000000002	5	1	6	3
[2.7340797e+08]	0.7461256239974202	C[C@H]1C(=O)N=C(c2ccccc2)c2ccccc21	235.286	3.1677000000000017	1	0	1	2
[343185.38]	0.38941616262964607	Cc1ccc(NC(=O)c2ccc(CN3CCN(C)CC3)cc2)cc1Nc1nccc(-c2cccnc2)n1	493.6150000000002	4.590320000000004	7	2	7	4
[6150.0264]	0.6808371256568682	CC(C)(O)CCCCc1cccc(/C=C/[C@]2(C)CC[C@@H](O)CC2)c1	330.51200000000017	5.124700000000005	2	2	7	1
[44981.24]	0.4425194064777046	C[C@H]1O[C@H](Oc2c(F)cc(N)cc2)[C@H](O)[C@@H](O)[C@H](O)[C@@H]1O	303.28600000000006	-1.0249000000000006	7	5	2	1
[487308.2]	0.8383597745599246	CCN[C@H](C)Cc1cccc(C(F)(F)F)c1	231.26099999999997	3.2459000000000024	1	1	4	1
[1.9503589e+09]	0.5859260277837529	CS[C@@H](C)C(=O)O	120.17299999999999	0.8225	3	1	2	0
[8605.172]	0.485670453468661	COc1cccc(Sc2c(/C=C/[C@@H]3C[C@@H](O)CC(=O)O3)c(C3CC3)nc3ccc(F)cc23)c1	465.5460000000002	5.490800000000005	6	1	6	3
[33749.94]	0.7902868665254312	CC(C)(Oc1ccc(CCNC(=O)c2ccc(Cl)cc2)cc1)C(=O)O	361.82500000000005	3.554500000000001	4	2	7	2
[26396.668]	0.6824612195113208	O=C(Nc1ccc(Br)cc1)c1cc(Br)cc(Br)c1O	449.92400000000004	4.932000000000001	2	2	2	2
[104993.03]	0.6303314667677087	CN1C(=O)CN=C(c2ccccc2)c2cc([N+](=O)[O-])ccc21	295.29800000000006	2.4086000000000007	3	0	2	2
[85295.836]	0.22722093753791398	C[C@@H]1C[C@@H](O)[C@H](CO[C@@H]2O[C@@H](CO)[C@H](O)[C@H](O)[C@@H]2O)[C@H](O)[C@@H](O)[C@@H]1O	368.379	-4.0974999999999975	10	8	4	0
[212630.67]	0.321409704852452	C[C@H](CCc1ccccc1)N1CCC[C@H]1CCSc1ccc(C(F)C(F)(F)F)O1	429.52299999999997	6.820400000000006	3	0	9	2
[6128408.]	0.557488415820891	CC(C)=C1CC[C@H](C)[C@]2(CC[C@]3(C)C[C@@H]4C(C)=CC(=O)[C@H]4/C(C=O)=C\C[C@H]32)O1	382.5440000000001	5.562400000000006	3	0	1	0
[178984.02]	0.8330157421148819	CCCN(CCC)S(=O)(=O)c1ccc(C(=O)O)cc1	285.36499999999995	2.1955	4	1	7	1
[7127359.5]	0.45292134802512557	CCCCOC(=O)c1ccc(N)cc1	193.24599999999998	2.2257	3	1	4	1
[34297076.]	0.29015285452995804	OC[C@@H]1O[C@@H](O)[C@@H](O)[C@H](O)[C@@H]1O	180.156	-3.2214000000000005	6	5	1	0
[4986.8975]	0.6181996922805278	COc1c(C)c2c(c(O)c1C/C=C(\C)CCC(=O)O)C(=O)OC2	320.341	2.73322	6	2	6	1
[1.712752e+08]	0.6059217908376221	O=Cc1cc2ccccc2C(=O)c2ccccc21	234.25399999999996	3.165700000000002	2	0	1	3
[9486987.]	0.3867999489766083	CO[C@H]1O[C@H](C)[C@H](C)[C@@]2(CCOC(=O)c3ccccc3)C(=O)N2C(=O)[C@H]1COC	405.4470000000002	1.6309999999999998	7	0	7	1
[22850.73]	0.5388605597174689	COc1cc(CNC(=O)CCCC/C=C/C(C)C)ccc1O	305.418	3.789600000000003	3	2	9	1
[2.1699782e+11]	0.42124595946297344	C[C@]12C(=O)OC(=O)[C@]1(C)[C@H]1CC[C@@H]2O1	196.20199999999997	0.6436	4	0	0	0
[1491226.9]	0.8806272241727331	CN(CCc1ccncc1)C(=O)C(CO)c1ccccc1	284.359	1.8586000000000003	3	1	6	2
[74315.37]	0.7155042972948246	C[C@@H](N)Cc1ccc(C(=O)O)Ccc1	193.24599999999998	1.6210000000000002	3	2	3	0
[4051195.]	0.8289288715670488	CN1[C@@H]2CC[C@H]1C[C@@H](OC(c1ccccc1)c1ccccc1)C2	307.43700000000007	4.417800000000004	2	0	4	2
[94979.57]	0.8285267006028038	Cc1cc(C)nc(NS(=O)(=O)c2ccc(N)cc2)n1	278.337	1.4764399999999998	5	2	3	2
[54712.23]	0.4143573581655692	CCCCCC/C=C\CCCCCC(=O)O	226.35999999999993	4.548100000000003	2	1	11	0
[469962.66]	0.7933909570489713	O=C(C[C@@H](O)CCN1CCCC[C@H]1CCN1CCCO)CO1	314.42600000000004	0.5707999999999998	6	2	3	0
[22163.916]	0.45541449702144693	CC(=O)N1CCN(c2ccc(OCC3COC(Cn4ccnc4)(c4ccc(Cl)cc4Cl)O3)cc2)CC1	531.4399999999999	4.205800000000003	6	0	7	3
[119129.95]	0.7695961013290725	COC(=O)Nc1nc2cc(Sc3ccccc3)ccc2[nH]1	299.355	3.892400000000001	4	2	3	3
[68121296.]	0.48104875030240224	CC[C@H](S)CS(=O)(=O)O	170.255	0.5826000000000001	3	2	3	0
[1.7621864e+08]	0.42136783444244996	O=C1C=CC(=O)N1c1ccccc1[N+](=O)[O-]	218.168	1.0241999999999998	4	0	2	1
[434765.47]	0.7804907740545565	C=C(CO)[C@@H]1[C@H]2CC[C@@H]3CC4=CC(=O)C=C[C@]4(C)[C@H]3CC[C@@]21C	312.4530000000001	4.068900000000004	2	1	2	0
[3519.7937]	0.6944796762075697	Cc1c(CCOC[C@@H](O)CC(=O)[O-])c(-c2ccc(F)cc2)cn1C(C)C	362.42100000000005	2.24352	4	1	9	2
[1741307.4]	0.5530315284690744	CC1(C)S[C@H]2[C@H](NC(=O)[C@H](N)c3ccc(O)cc3)C(=O)N2[C@H]1C(=O)O	365.4110000000001	0.023700000000000443	7	4	4	1
[4.716053e+08]	0.823415232119009	C=CC1=CC(=O)N(c2ccccc2)N1C(=O)N(C)C	257.293	1.8117	2	0	2	2
[1136543.8]	0.595627745950121	N#Cc1cc(C(C)C)ccc1	145.20499999999998	2.681680000000001	1	0	1	1
[3.6611018e+08]	0.5302216682110639	O=c1ccc2ccccc2o1	146.14499999999998	1.793	2	0	0	2
[66767.5]	0.7715843869031095	CCCCc1ccc(O)c(OC)c1	180.24699999999996	2.743400000000001	2	1	4	1
[38296.32]	0.1578340313301909	C/C(=N/NC[C@@H](C)C(=O)N[C@@H](CCC(=O)N[C@@H](CCC(=O)O)C(=O)O)C(=O)O)C(C)(C)C	458.5120000000002	0.4179000000000028	9	6	14	0
[34297076.]	0.29015285452995804	OC[C@@H]1O[C@H](O)[C@@H](O)[C@H](O)[C@@H]1O	180.156	-3.2214000000000005	6	5	1	0
[30108.19]	0.49443162692459075	CCCCC(=O)N(Cc1ccc(-c2ccccc2-c2nnn[nH]2)cc1)[C@H](C(=O)O)C(C)C	435.52800000000013	4.161700000000002	6	2	10	3
[815522.06]	0.5031075138837579	O=C(/C=C/c1ccc(O)c(O)c1)OCCc1ccccc1	284.311	2.8969000000000005	4	2	5	2
[2383880.8]	0.2666612030343859	N[C@H](O)O[C@@H]1O[C@H](CO)[C@@H](O)[C@@H](O)[C@H]1O	225.19700000000003	-3.9625	8	6	3	0
[410655.3]	0.4085339397050245	N[C@@H](CSCC(=O)N[C@@H](Cc1ccccc1)C(=O)O)C(=O)N1CCC[C@H]1C(=O)O	423.49100000000027	-0.06539999999999929	8	4	10	1
[12085.714]	0.35210117154039805	O=[N+]([O-])c1cc([As](=O)(O)O)ccc1O	263.037	-1.1386000000000003	6	3	2	1
[22116.322]	0.4391367379374335	C[C@@H]1O[C@H](O[C@@H]2C=C3CC[C@@H]4[C@H](CC[C@]5(C)[C@@H](c6ccc(=O)oc6)CC[C@]45O)[C@@]3(C)CC2)[C@H](O)[C@H](O)[C@H]1O	530.6580000000004	3.013800000000002	8	4	3	1
[243777.17]	0.48965047274782125	CCN(CC)CCOCCC1=CC2CCC1C2(C)C	265.441	3.727300000000003	2	0	8	0
[2353042.8]	0.7583642359511293	C/C=C\[S@](=O)[C@@H](CC)c1ccccc1C	222.353	3.7284200000000025	1	0	4	1
[4.3083987]	0.32301784061486916	COc1cc(-c2c(-c3ccc(F)cc3)nc(C(C)C)n2/C=C/[C@@H](O)C[C@@H](O)CC(=O)O)cc(CC)c1F	514.5690000000003	5.247000000000004	6	3	11	3
[275225.94]	0.8794576573550539	CCCNC(=O)NS(=O)(=O)c1ccc(Cl)cc1	276.745	1.7379	3	2	4	1
[304162.84]	0.7417531975362763	CCCCC(C)NCC(O)c1ccccc1	221.34400000000002	2.888300000000001	2	2	7	1
[10.802571]	0.671999391844661	CC[C@@H](C)C(=O)O[C@H]1C[C@@H](C)C=C2C=C[C@H](C)[C@H](CC[C@@H]3C[C@@H](O)CC(=O)O3)C21	404.54700000000025	4.195500000000004	5	1	6	0
[10088.645]	0.6758116576742815	CC1(C)C[C@@H]2C[C@H]3[C@@H]4C[C@H](F)C5=CC(=O)C=C[C@]5(C)[C@@]4(F)[C@@H](O)C[C@]3(C)[C@]2(C(=O)CO)O1	450.5220000000003	3.0304000000000024	5	2	2	0
[47303300.]	0.40938543754451584	O=[N+]([O-])/C=C/c1ccc(O)c(O)c1	181.147	1.3451999999999997	4	2	2	1
[2580268.]	0.8642279309285194	Cc1ccccc1N1CCN(CCc2nnc3n2CCCC3)CC1	325.46000000000015	2.2875200000000007	4	0	4	2
[66719.5]	0.5710137425129463	CCCC(=O)Nc1ccc(OCC(O)CNC(C)C)c(C(C)=O)c1	336.4320000000001	2.3655	5	3	10	1
[436303.97]	0.7097305622554313	C[C@H](c1ccc(NC(=O)O)cc1)C(=O)O	209.201	1.9646	4	3	3	1
[482682.97]	0.7748169759045592	O=C([C@H](O)c1ccccc1Cl)N=CC(=O)O	241.63	1.0554	4	2	3	1
[16072479.]	0.6801783581027343	CC(C)C(=O)Nc1ccc([N+](=O)[O-])c(C(F)(F)F)c1	276.21399999999994	3.2081000000000017	3	1	3	1
[96714.805]	0.10938171760975443	NC1=N[C+]([C@@H]2CCN)NC[C@H]2C(=O)N[C@H](CCC(=O)NCCC(=O)NC(=O)CCC[S+]C)C(C)C1	510.6850000000004	-1.0360099999999939	8	6	12	0
[2.6066442]	0.4502355974717761	Cc1ccc(C)c(-c2cc(-c3ccc(F)cc3)c(/C=C/[C@@H]3C[C@@H](O)CC(=O)O3)c(C(C)C)n2)c1	459.56100000000026	6.374640000000007	4	1	5	3
[6831.431]	0.571136456131648	C[C@H](CCC(=O)O)[C@H]1CC[C@H]2[C@@H]3[C@H](O)C[C@@H]4C[C@H](O)CC[C@]4(C)[C@H]3C[C@H](O)[C@]12C	408.5790000000002	3.4487000000000023	5	4	4	0
[497718.2]	0.3275037453254436	COc1ccc(C[C@H](N)C(=O)N[C@H]2[C@@H](O)[C@H](n3cnc4c(N(C)C)ncnc43)O[C@@H]2CO)cc1	471.51800000000026	-0.7936999999999972	10	4	8	3
[56171.66]	0.8910262977655083	CCn1cc(C(=O)O)c(=O)c2cc(F)c(N3CCNCC3)cc21	319.336	1.2683	5	2	3	2
[1436580.8]	0.4860799811760921	CC(C)=C[C@@H]1C[C@H](C)[C@]2(CC[C@]3(C)C[C@@H]4C(C)=CC(=O)[C@H]4/C(C=O)=C\C[C@H]32)O1	382.5440000000001	5.213200000000005	3	0	2	0
[593935.]	0.7344139751184646	CC1=C(COc2ccc(Cl)cc2)cc1	206.672	3.605100000000002	1	0	3	1
[6299.45]	0.043741557343612084	N[C@H](CCC(=O)N[C@@H](CSSC[C@H](NC(=O)CC[C@H](N)C(=O)O)C(=O)NCC(=O)O)C(=O)NCC(=O)O)C(=O)O	612.6400000000004	-3.8767999999999985	16	10	21	0
[685.16376]	0.33123941849365507	CCC[C@@H]1CCC[C@H](/C=C/[C@@H](O)C[C@@H](O)CC(=O)O)[C@H]1COC(=O)C(C)(C)CC	412.56700000000023	3.941200000000003	6	3	12	0
[1217.5067]	0.4298292584463983	COc1cc([C@@H]2c3cc4c(cc3[C@@H](O[C@@H]3O[C@@H]5CO[C@@H](C)O[C@H]5[C@H](O)[C@H]3O)[C@H]3COC(=O)[C@H]23)OCO4)cc(OC)c1O	588.5620000000004	1.3385999999999993	13	3	5	2
[6697.3765]	0.5325329978349537	C=C1CC[C@]2(O)C[C@H]1CC[C@@H]1[C@@H]3CC4=CC(=O)CC[C@]4(C)[C@H]3CC[C@@]2(C)[C@H]1CC	396.61500000000024	6.241800000000008	2	1	1	0
[11670773.]	0.7928094140981296	Clc1ccccc1CN1CCc2sccc2C1	263.793	3.959800000000002	1	0	2	2
[3472441.8]	0.8598088939629729	C[C@H](N)[C@@H]1CC[C@H](C(=O)Nc2ccncc2)CC1	247.34199999999998	2.1737	3	2	3	1
[1133051.4]	0.25718517203487173	CO[C@@H]1[C@@H](O)[C@H](N)[C@@H](O[C@H]2O[C@H]([C@H](C)N)CC[C@H]2N)[C@H](O)[C@@H]1N(C)C(=O)CN	405.49600000000015	-3.585399999999993	10	6	6	0
[4.1264596]	0.409804186811716	Cc1cc(F)ccc1-c1c(-c2ccc(F)cc2)nc(C(C)C)n1/C=C/[C@@H](O)C[C@@H](O)CC(=O)O	470.5160000000002	4.984420000000007	5	3	9	3
[35085.684]	0.2240806606528863	CC[C@@H](C)[C@H](N)C(=O)N[C@@H](C)C(=O)N[C@H](C(=O)N[C@@H](CCC(=O)O)C(=O)O)C(C)C	430.50200000000024	-0.5604999999999947	8	6	13	0
[16397141.]	0.5536546927169456	C/C=C(/C=O)N(CC)c1ccccc1C	203.28500000000003	2.9240200000000014	2	0	4	1
[25316202.]	0.770678866809672	CCOc1ccc(NC(C)=O)cc1	179.219	2.0437	2	1	3	1
[57904.36]	0.6171312932317708	CC(C)=CCC/C(C)=C/CO	154.253	2.6714000000000016	1	1	4	0
[9863645.]	0.6911954195243533	COc1cc(OC)c(C(=O)CCCN2CCCC2)c(OC)c1	307.39	2.7711000000000015	5	0	8	1
[64.117325]	0.3700735420849879	CCOC(=O)C1=C(C)NC(C)=C(C(=O)OCC)C1c1ccccc1/C=C/C(=O)OC(C)(C)C	455.5510000000002	4.402500000000004	7	1	7	1
[1.40069e+10]	0.6656235641878139	Cc1cc(=O)n(-c2ccccc2)n1C	188.23000000000002	1.4844199999999999	1	0	1	2
[11556.798]	0.3182616134760953	CCCC/C=C/CC/C=C\CCCCCCCC(=O)O	280.4519999999999	5.884500000000005	2	1	14	0
[2537379.]	0.5541818739705442	O=C(O)CCCC[C@@H]1CCSS1	206.332	2.7851000000000017	4	1	5	0
[3.9794622e+10]	0.41381170250557187	C=C(C)[C@@H]1[C@H]2OC(=O)[C@@H]1[C@]1(O)C[C@H]3O[C@]34C(=O)O[C@H]2[C@]14C	292.287	-0.0620000000000005	6	1	1	0
[4927.8916]	0.6318329361180623	O=c1c(-c2ccc(O)cc2)coc2cc(O)cc(O)c12	270.24	2.576800000000001	5	3	1	3
[16389.064]	0.38714947503876584	CCCCC/C=C\C/C=C\CCCCCC(=O)O	252.3979999999999	5.104300000000004	2	1	12	0
[967042.5]	0.4454004294146897	Cc1cn([C@H]2C[C@H](N=[N+]=[N-])[C@@H](CO)O2)c(=O)[nH]c1=O	267.245	-0.19628000000000012	4	2	3	1
[3418.5686]	0.779351760060671	CC1(C)C[C@H]2C3=CC4=CC(=O)C=C[C@]4(C)[C@@]3(F)[C@@H](O)C[C@]2(C(=O)CO)O1	362.39700000000016	1.5861999999999998	5	2	2	0
[4444.648]	0.3233811192104613	CCN1C[C@]2(COC)[C@H](O)C[C@H](OC)[C@@]34[C@@H]5C[C@@]6(O)[C@H](OC(=O)c7ccccc7)[C@@H]5[C@@](OC(C)=O)([C@@H]([C@H](OC)[C@H]23)[C@@H]14)[C@@H](O)[C@@H]6OC	645.7460000000003	0.6481000000000035	12	3	9	1
[1236.5311]	0.4683330433225475	CCCCCCCCC#CC#C/C=C\CCCC(=O)O	274.404	4.5549000000000035	2	1	10	0
