# Supplementary material for: Transformer-Decoder GPT Models for Generating Virtual Screening Libraries of HMG-Coenzyme A Reductase Inhibitors: Effects of Temperature, Prompt Length, and Transfer-Learning Strategies
Source: J Chem Inf Model. 2024 Nov 7;64(22):8464–80. doi: 10.1021/acs.jcim.4c01309 (PMC11600504; doi:10.1021/acs.jcim.4c01309)
Supplement: Supplementary file 3 — ci4c01309_si_003.zip [file ci4c01309_si_003.zip › Datasets/xfer_Learning_files/1XA5K9S_model_gen_ic50_results/1XA5K9S_0p5_Docking_Molecules_QED_props.csv]

IC50	QED	SMILES	MW	aLogP	HBA	HBD	RotBond	AromRings	Score
58.586914	0.5384149662823245	CCC[C@H]1CC=C2[C@H](C)[C@H](/C=C/[C@@H](C)C[C@@H](O[C@H]3O[C@H](C)CC(=O)O3)[C@H]2CO)C1=O	420.5460000000003	3.7795000000000027	6	1	5	0	-7.0
31.695648	0.44171270948352326	CO[C@H]1CC[C@]2(C)[C@H](CC[C@@H](C)C(=O)O)C[C@@H]1CO[C@@H]1O[C@@H]2C[C@](C)(CO)[C@H](C)[C@@H]1OC(=O)c1ccccc1	546.7010000000004	4.930400000000004	8	2	8	1	-8.1
92.62775	0.3964654871181923	C=C[C@@]1(C)C[C@H]2C(=O)C[C@@H]1OC[C@]2(C)O[C@@H]1O[C@H](C(=O)c1ccc(O)c(O)c1)[C@H](O)C[C@@]2(C)[C@H]1C(=O)O.C2	532.5860000000002	2.9277000000000006	10	4	4	0	-7.8
100.37109	0.28440461117663435	COOC(=O)C1=C(C)NC(C)=C(C(=O)OCC)C1c1ccccc1/C=C/C(=O)OC(C)(C)C	457.5230000000002	3.9440000000000035	8	1	7	1	-6.5
280.6318	0.30331309666750633	CCCCC/C=C/CC[C@@H]1[C@@H](n2cc(S(=O)(=O)c2ccccc2)cc2)C[C@H](O)C[C@@H](O)C[C@@H]1OC(=O)N(C)C	560.7570000000002	4.955800000000004	7	2	9	0	-7.0
63.694977	0.44179283048896817	O=C(CO)[C@@H](O)C[C@H](O)/C=C/n1c(C(F)(F)F)nc(-c2ccccn2)c1-c1ccc(F)cc1	465.40300000000013	2.9140000000000006	6	3	8	3	-7.9
397.6269	0.31513198173397344	CCCCCNC(=O)n1cc(-c2ccccc2)c(-c2ccccc2)c1CCC(O)C[C@@H](O)CC(=O)[O-]	491.6080000000003	3.7545000000000037	5	3	13	3	-6.7
339.75143	0.5914768478385611	C=CC[C@H](C(C)(C)O)[C@H]1CC[C@H]2[C@@H]3CC=C4C[C@@H](O)CC[C@]4(C)[C@H]3CC[C@]12C	386.62000000000023	5.889500000000007	2	2	4	0	-7.4
1.2931986	0.1931580696986653	COc1cccc(CNC(=O)c2c(-c3ccccc3)c(-c3ccc(F)cc3)c(CC[C@@H](O)C[C@@H](O)CC(=O)[O-])n2C(C)C)c1	601.6950000000003	4.665200000000005	6	3	14	4	-8.5
20.883915	0.38870966480648605	COc1c(O[C@@H]2C[C@@H](O)C[C@H](O)C[C@H](O)C[C@H](O)C[C@H](O)[C@@H]2O)c(-c2ccc(F)cc2)c1	454.4910000000001	0.5953999999999994	8	6	4	1	0.0
130.15694	0.08293035859507704	CC(C)[C@H](NC(=O)[C@@H](Cc1ccc(O)cc1)NC(=O)CNC(=O)[C@H](Cc1ccccc1)NC(=O)[C@@H](N)CCC(=O)N[C@@H](CCC(=O)O)C(=O)O)C	712.8010000000002	-0.034399999999990494	11	9	21	2	-8.6
7.302532	0.4090872997217439	O=C(O)C[C@@H](O)C[C@H](O)/C=C/n1c(C(F)(F)F)nc(-c2ccc(F)cc2)c1-c1ccc(F)cc1	482.40500000000014	4.571400000000002	5	3	8	3	-8.5
826.18	0.567812818921781	COc1c2ccccc2c(-c2ccccc2)n1C[C@@H](O)C[C@@H](O)CC(=O)O	369.41700000000014	2.9035	5	3	8	3	-7.6
4.275024	0.29880674087965203	Cc1cc(Nc2c(-c3ccc(F)cc3)nc(C(C)C)n2/C=C/[C@@H](O)C[C@@H](O)CC(=O)O)cc(C)c1F	499.5580000000002	5.369440000000005	6	4	10	3	-7.8
1.3029205	0.1872208462778489	CC(C)n1c(CC[C@@H](O)C[C@@H](O)CC(=O)[O-])c(-c2ccc(F)cc2)c(-c2ccccc2)c1C(=O)NCc1ccc(C(=O)N(C)C)cc1	642.748	4.358400000000003	6	3	14	4	-8.6
488.90942	0.08828180909498215	CC(C)[C@H](NC(=O)[C@H](Cc1ccc(O)cc1)NC(=O)CNC(=O)[C@@H](N)Cc1ccccc1)C(=O)N[C@@H](C)C(=O)N[C@@H](CCC(=O)O)C(=O)O	684.7470000000003	-0.8145999999999891	11	9	19	2	-8.7
509.5941	0.7180018360911579	C#C[C@]1(O)CC[C@H]2[C@@H]3CCc4cc(O)ccc4[C@H]3CC[C@@]21C	296.4100000000001	3.6126000000000023	2	2	0	1	-7.8
4.942437	0.3650478460977007	COc1c(O)c(-c2ccc(F)cc2)c(-c2cccc(Cl)c2)n1/C=C/[C@@H](O)C[C@@H](O)CC(=O)O	475.90000000000015	4.386100000000003	6	4	9	3	-7.6
8.78821	0.20173456434668277	C=C1[C@@H](O)C[C@H](OC)C[C@H](/C=C/C=C/C=C/C=C/C=C/C=C/[C@H](O)C[C@@H](O)C[C@@H]2O)C[C@@H]2O[C@](O)(C[C@@H](O)C[C@@H](O)[C@H](O)CC)O1	650.8060000000004	2.2105999999999995	11	8	7	0	-7.7
2.6217213	0.19152620334273351	Cc1cc(CNC(=O)c2c(-c3ccccc3)c(-c3ccc(F)cc3)c(CC[C@@H](O)C[C@@H](O)CC(=O)[O-])n2C(C)C)n[nH]1	575.6610000000003	3.6881200000000023	6	4	13	4	-7.8
226.02415	0.5443725183602778	CC[C@H](C)O[C@H]1C[C@@H](C)O[C@@H](C)C2=C[C@H](C)[C@H](CC[C@@H]3C[C@@H](O)CC(=O)O3)[C@H]21	394.5520000000002	4.022600000000003	5	1	6	0	-7.5
832.59143	0.10348325925697462	C[C@H]1O[C@H](O[C@@H]2[C@H](O)[C@@H](O)[C@@H](O[C@H]3[C@H](O)[C@@H](O)[C@H](O)O[C@@H]3CO)O[C@@H]2CO)[C@H](O)[C@@H](O)[C@@H]1N[C@H]1C=C(CO)[C@@H](O)[C@H](O)[C@H]1O	645.6080000000004	-8.564500000000011	19	14	9	0	-7.0
501.29013	0.3918360481749112	CC/C=C\CCCC#CC#CC#CCCCCCC(=O)O	284.39899999999994	4.168200000000002	2	1	9	0	-5.0
5.439846	0.30179528359841595	CCc1cc(-c2c(-c3ccc(F)cc3)nc(C(C)C)n2/C=C/[C@@H](O)C[C@@H](O)CC(=O)O)cc(CC)c1F	512.5970000000003	5.800800000000007	5	3	11	3	-8.1
14.715835	0.19144412533550456	C/C=C(\C)C(=O)O[C@H]1C[C@@H](C)C=C2C=C[C@H](C)[C@H](CC[C@@H](O)C[C@@H](O)CC(=O)NO)[C@H]21	435.5610000000002	3.0565000000000007	6	4	9	0	-7.4
5.260122	0.5538003680319351	COc1c(O)c(-c2ccc(F)cc2)nc(-c2ccc(F)cc2)c1/C=C/[C@@H]1C[C@@H](O)CC(=O)O1	453.4410000000002	4.487700000000005	6	2	5	3	-8.1
548.2894	0.5653358164428348	CC(C)CCn1cc(C(C)C)cc1-c1ccc(C(O)C[C@@H](O)CC(=O)[O-])c(C(C)(C)C)c1	442.6200000000003	4.546500000000004	4	2	10	2	-6.8
13.108827	0.1568888746348767	C[C@@H]1C/C=C/C=C/C=C/C=C/[C@H](O[C@@H]2O[C@H](C)[C@@H](O)[C@H](N)[C@@H]2O)C[C@@H]2O[C@](O)(C[C@@H](O)C[C@H]3O[C@@H]3/C=C/C(=O)O1)C[C@H](O)[C@H]2C(=O)O	665.7330000000004	0.11970000000000325	14	7	3	0	-7.5
685.16376	0.33123941849365507	CCC[C@H]1CCC[C@H](/C=C/[C@@H](O)C[C@@H](O)CC(=O)O)[C@H]1COC(=O)C(C)(C)CC	412.56700000000023	3.941200000000003	6	3	12	0	-6.7
148.73657	0.7408687068635296	C[C@@H]1Oc2ccccc2c(-c2ccccc2)c(C[C@@H](O)C[C@@H](O)CC(=O)[O-])n1C	396.46300000000014	1.7581999999999995	6	2	7	2	-7.7
78.6174	0.6002543375690091	Cc1c(/C=C/[C@@H](O)C[C@@H](O)CC(=O)[O-])c(-c2ccc(F)cc2)cn1-c1ccccc1	408.449	2.8569200000000015	4	2	8	3	-8.2
190.31882	0.4518228357825107	CC(C)=CC[C@H](C)[C@H]1C[C@H](C)C[C@H]2[C@@H]3CCC4=CC(=O)C=C[C@]4(C)[C@H]3CC[C@]21C	394.6430000000002	7.539000000000009	1	0	3	0	-8.0
245.22423	0.171416027030277	CCCCC/C=C\C\C[C@H](C)[C@H](O)[C@H]1CO[C@@H](C)C=C(\C)CC[C@@H](O)[C@H](C)[C@H]1C[C@@H](O)CCC(=O)O	510.75600000000037	5.890500000000007	6	4	14	0	-6.7
549.7843	0.7235689462238326	CC(C)[C@](O)(CC#N)CC[C@H](O)Cn1cc(C)c(C)c1-c1ccc(F)cc1	372.4840000000001	4.352920000000004	3	2	8	2	-6.8
37.46021	0.18497954039317488	CCCCCn1cnc2c(C)c(-c3ccc(F)cc3)c(-c3ccc(F)cc3)c(CC[C@@H](O)C[C@@H](O)CC(=O)[O-])c2C(C(C)C)CC1	633.8000000000001	7.087020000000011	5	2	14	3	-7.9
877.86176	0.36354861665749244	NCCC(=O)c1cc(-c2ccccc2)c(-c2ccccc2)n1/C=C/[C@@H](O)C[C@@H](O)C(=O)O	434.49200000000013	3.0208000000000017	6	4	10	3	-7.5
1.6153492	0.1957681875279472	CC(C)c1nc(N(C)S(C)(=O)=O)nc(-c2ccc(F)cc2)c1/C=C/[C@@H]1C[C@@H](OCc2ccccc2)CC(OCC(Cl)(Cl)Cl)O1	687.0610000000001	7.292400000000007	7	0	11	3	-8.6
100.2335	0.6368688503311563	CC(C)c1c(CC[C@@H](O)C[C@@H](O)CC(=O)[O-])c(-c2ccc(F)cc2)cn1C(C)C	404.502	3.1830000000000025	4	2	10	2	-7.9
4.431375	0.3622185973533499	COc1cc(-c2c(-c3ccc(F)cc3)nc(C(C)C)n2/C=C/[C@@H](O)C[C@@H](O)CC(=O)O)cc(C)c1F	500.5420000000002	4.993020000000004	6	3	10	3	-8.4
446.39847	0.06606663110394198	C=C(CC[C@H](N)Cc1ccc(F)cc1)C(=O)N1CCC[C@H]1CC(=O)N[C@@H](C)CC(=O)N[C@@H](CCCCC(=O)O)C(=O)NCC(=O)NCC(=O)O	704.7970000000004	0.7546000000000077	10	7	22	1	-6.8
389.816	0.5072960194682716	C[C@H](CO[C@@H]1O[C@H](CO)[C@@H](O)[C@H](Cc2ccc(F)cc2)c2ccccc2)[C@@H](O)[C@@H](O)c1	434.50400000000013	1.994699999999999	6	4	8	2	-7.9
14.480752	0.43668089362970736	O=C(O)C[C@@H](O)C[C@H](O)/C=C/n1c(C(F)(F)F)nc(-c2ccccn2)c1-c1ccc(F)cc1	465.40300000000013	3.827300000000002	6	3	8	3	-8.5
3.9873126	0.3477321497212847	CNc1cccc(-c2nc(C(C)C)n(/C=C/[C@@H](O)C[C@@H](O)CC(=O)O)c2-c2ccc(F)cc2)c1	467.5410000000002	4.578600000000003	6	4	10	3	-8.2
3.8775902	0.4374883533583451	CC(C)(C)c1nc(-c2ccc(F)cc2)c(-c2ccc(F)cc2)n1/C=C/[C@@H](O)C[C@@H](O)CC(=O)O	470.5160000000002	4.8501000000000065	5	3	8	3	-8.1
4.088465	0.3247162884425973	C[C@@H](CO[C@@H]1OC(=O)c2ccccc2)C[C@H](/C=C/c2c(-c3ccc(F)cc3)nc(N(C)S(C)(=O)=O)nc2C(C)C)O1	583.6820000000001	5.397300000000006	8	0	8	3	-9.3
16.37912	0.3335408931891239	CC(C)NC(=O)c1c(-c2ccccc2)c(-c2ccc(F)cc2)c(CC[C@@H](O)C[C@@H](O)CC(=O)[O-])n1C(C)C	523.6250000000003	3.8648000000000025	5	3	12	3	-7.9
147.1897	0.15558155741453986	C[C@@H](C[C@@](C(=O)O)NC(=O)[C@@H]1CCCN1C(=O)N[C@@H](Cc1ccccc1)NC(=O)CS(=O)(=O)NC(=O)c1ccccc1)C(=O)O	644.6830000000002	0.44879000000000446	10	6	14	2	0.0
706.69885	0.5258225929442268	C[C@H]1O[C@@H](CC(=O)O)C[C@H]1O[C@@H](C)C[C@@]2(C)[C@H]1CC[C@@H](O)[C@H](O)CC[C@@H](O)[C@]12C	414.53900000000016	2.101399999999999	7	4	6	0	-7.2
315.34354	0.6269064400841485	Cc1nc(-c2ccccc2)cc(-c2ccc(F)cc2)c1/C=C\[C@@H]1C[C@@H](O)CC(=O)O1	403.45300000000015	4.9428200000000055	4	1	4	3	-8.1
171.79399	0.4732790343822408	C=C1CC[C@@H](O)C/C1=C/C=C1\CCC[C@]2(C)[C@@H]([C@H](C)/C=C/[C@H](C)C(C)C)CC[C@@H]12	396.6590000000001	7.641000000000008	1	1	5	0	-7.6
283.92612	0.3071178717347496	Cc1c(C)c2c(c(C)c1O)CC[C@@](C)(CCC[C@H](C)CCC[C@H](C)CCCCC(C)C)O2	444.74400000000037	9.230360000000001	2	1	13	1	-6.1
1.2833177	0.17809383892911615	COc1ccc(CCNC(=O)c2c(-c3ccccc3)c(-c3ccc(F)cc3)c(CC[C@@H](O)C[C@@H](O)CC(=O)[O-])n2C(C)C)cc1	615.7220000000002	4.707700000000004	6	3	15	4	-8.3
2.5636861	0.19152620334273385	Cc1cnc(CNC(=O)c2c(-c3ccccc3)c(-c3ccc(F)cc3)c(CC[C@@H](O)C[C@@H](O)CC(=O)[O-])n2C(C)C)[nH]1	575.6610000000002	3.6881200000000023	6	4	13	4	-8.1
869.3646	0.6281386608661735	CCC(=O)C[C@H]1C[C@@H](O)C[C@H]2[C@@H]3C[C@H](OC)[C@@H](CC)C4=CC(=O)C=C[C@]4(C)[C@H]3CC[C@@]21C	442.64000000000027	5.291700000000006	4	1	5	0	-8.0
63.694977	0.44179283048896817	O=C(CO)[C@H](O)C[C@H](O)/C=C/n1c(C(F)(F)F)nc(-c2ccccn2)c1-c1ccc(F)cc1	465.40300000000013	2.9140000000000006	6	3	8	3	-8.2
10.128016	0.4336038989642279	CCC(C)(C)C(=O)O[C@@H]1C2C(=C[C@H](C)[C@H]1[C@@H](O)c1ccccc1)C=C[C@H](C)[C@@H]2CC[C@@H]1C[C@@H](O)CC(=O)O1	524.6980000000003	5.545300000000006	6	2	8	1	-7.2
15.038782	0.5775784001512619	CC(C)c1c(CC[C@@H](O)C[C@@H](O)CC(=O)[O-])c(-c2ccc(F)cc2)cn1C1CCCCC1	444.5670000000002	4.107300000000004	4	2	10	2	-8.2
66.16736	0.43969754618849616	CC[C@@H](C)CC[C@@H](C)[C@H]1C[C@@H](C)C[C@@H]2C=C[C@H](C)[C@H](CC[C@H](O)C[C@H](O)CC(=O)[O-])[C@@H]12	435.66900000000027	4.5815000000000055	4	2	12	0	-7.4
950.95996	0.0768272753285787	CC(C)[C@H](NC(=O)[C@H](Cc1ccc(O)cc1)NC(=O)CNC(=O)[C@H](Cc1ccccc1)NC(=O)[C@@H](N)[C@@H](C)O)C(=O)N[C@@H](C)C(=O)N[C@@H](N)C	698.8220000000001	-1.9622999999999904	10	10	18	2	-8.2
948.46515	0.3394832495634971	CCCCC[C@H](/C=C/C=C/CC(=O)O)c1cccc(S(=O)(=O)NCC(=O)O)c1	409.50400000000013	3.3005000000000004	6	3	13	1	-6.9
16.2741	0.5323098983658077	COc1c(O[C@@H]2C[C@@H](O)C[C@H](/C=C/c3c(-c4ccc(F)cc4)cc3)nc(N(C)S(C)(=O)=O)nc2C(C)C)O1	545.6330000000002	3.7614000000000027	6	1	8	1	0.0
255.89384	0.7964461277127532	CCOC(=O)C1=C(C)NC(C)=C(C(=O)OC)C1c1cccc(Cl)c1Cl	384.259	3.9643000000000033	5	1	4	1	-6.5
342.41055	0.23526258168565614	COc1cccc2c1C(=O)c1c(O)c3c(c(O)c1C2=O)C[C@@](O)(C(=O)CO)C[C@@H]3O[C@H]1C[C@H](N)[C@H](O)[C@H](C)O1	543.5250000000003	0.0012999999999993017	12	6	5	3	-7.9
8.154076	0.38252360850709005	COCCn1c(=O)c(-c2ccc(F)cc2)c(-c2ccc(F)cc2)n1/C=C\[C@@H](O)C[C@@H](O)CC(=O)O	488.4870000000002	2.965700000000001	6	3	11	3	-7.5
171.9633	0.23010622321985885	C[C@@H]([C@@H]1CC[C@H](C)[C@@H](O)[C@H]2CC[C@@H](O)C[C@@H](O[C@H]3[C@H](C)CC=CC(=O)O)O3)[C@H]2[C@H](O)C[C@@H](O)[C@H]1C(=O)O	528.6390000000002	1.9854	10	6	10	0	-7.8
1.3177035	0.17655522107811705	COCc1ccc(CNC(=O)c2c(-c3ccccc3)c(-c3ccc(F)cc3)c(CC[C@@H](O)C[C@@H](O)CC(=O)[O-])n2C(C)C)cc1	615.7220000000002	4.803000000000005	6	3	15	4	-7.8
17.064924	0.40259906092586417	COc1c(O)c(-c2ccc(F)cc2)c(-c2ccccc2)n1/C=C/[C@@H](O)C[C@@H](O)CC(=O)O	441.45500000000015	3.732700000000004	6	4	9	3	-7.8
4.809939	0.6098603402539736	CC(C)c1c(/C=C/[C@@H](O)C[C@@H](O)CC(=O)[O-])c(-c2ccc(F)cc2)cn1C1CCCCC1	442.55100000000016	4.1879000000000035	4	2	9	2	-8.9
612.8846	0.6181981839597517	C=C(CC(C)C)C(=O)NC1=NCC[C@H]2[C@@H]3CCCC4=CC(=O)C=C[C@]4(C)[C@H]3CC[C@]21C	422.6130000000002	5.411300000000005	2	1	3	0	-7.9
939.0455	0.33462174877867573	CCCCC/C=C/CC[C@@H]1[C@@H](n2cc(S(=O)(=O)c2ccccc2)cc2)C[C@@H](O)C[C@@H]1OC(=O)N(C)C	516.7040000000003	5.204800000000006	6	1	9	0	-6.8
1.3637875	0.1968869096941464	CC(C)n1c(CC[C@@H](O)C[C@@H](O)CC(=O)[O-])c(-c2ccc(F)cc2)c(-c2ccccc2)c1C(=O)Nc1ccc(C(=O)N(C)C)cc1	628.721	4.680700000000004	6	3	13	4	-8.6
785.7629	0.7846995387211579	CC1=C[C@H](O[C@H]2C[C@@](C)(C)C[C@@H](O)CC(=O)O)[C@H]2C(=O)C=C1C	322.40100000000007	2.4873000000000003	5	2	6	0	-7.2
10.802571	0.671999391844661	CC[C@H](C)C(=O)O[C@H]1C[C@@H](C)C=C2C=C[C@H](C)[C@H](CC[C@@H]3C[C@@H](O)CC(=O)O3)C21	404.54700000000025	4.195500000000004	5	1	6	0	-7.4
3.7562811	0.30291821523142726	O=C1[C@@H](O)C[C@H](/C=C/c2c(-c3ccc(F)cc3)c(-c3ccc(F)cc3)c(C[C@@H](O)C[C@@H](O)CC(=O)[O-])n2C(C)C)O1	568.5930000000003	3.1652000000000022	7	3	11	3	-9.1
907.55	0.18232766621278382	CCCCC/C=C/C[C@@H](O[C@@H](C)[C@H]1CC[C@@H](O)CC(=O)O)[C@@H]1COC(=O)C=C(C)C	424.5780000000002	4.657900000000004	6	2	14	0	-7.6
115.53717	0.138172491721202	CC(C)[C@@H]1N(C)[C@H](C(=O)N[C@@H](Cc2ccccc2)C[C@H](O)[C@H](C)O)C(=O)N[C@@H]1CC(=O)N[C@@H](CCC(O)C)C(=O)O	578.7070000000003	-0.21039999999999465	9	7	15	1	-7.7
213.76682	0.19750207121883465	CC(C)(C)NC(=O)[C@@H]1C[C@@H]2CCCC[C@@H]2CN1C[C@@H](O)[C@H](Cc1ccccc1)NC(=O)[C@H](CC(N)=O)NC(=O)c1ccc2ccccc2n1	670.855	3.092400000000003	7	5	12	3	-9.3
16.712439	0.393781688808989	Cc1nc(Nc2ccc(Cl)cc2)c(-c2ccccc2)n1/C=C/[C@@H](O)C[C@@H](O)CC(=O)O	441.9150000000002	4.312820000000004	6	4	9	3	-7.8
11.003843	0.5221366665637843	CC(C)c1cc(-c2ccccc2)nc(-c2ccc(F)cc2)c1/C=C/[C@@H]1C[C@@H](O)CC(=O)O1	431.5070000000002	5.757800000000007	4	1	5	3	-8.0
786.7744	0.5405142497498164	CCCC[C@@H]1OC[C@@H](CO)[C@H](O)[C@H](Cc2ccc(F)cc2)C(=O)NC[C@H]1CS(C)(=O)=O	459.5800000000002	1.3198000000000003	6	3	8	1	-6.8
24.688032	0.5084706697797187	CC(C)c1cc(-c2ccccc2)nc(-c2ccc(F)cc2)c1CCC1C[C@@H](O)CC(=O)O1	433.52300000000025	5.677200000000007	4	1	6	3	-8.8
363.00024	0.5149191780129114	C=C(C)[C@@H](CC)CC[C@@H]1C[C@H](O)C[C@H]2[C@@H]3CCC4=CC(=O)C=C[C@]4(C)[C@H]3CC[C@@]21C	410.6420000000002	6.653900000000008	2	1	5	0	-7.9
1.5189291	0.1863443795214025	O=C(O)[C@@H](O)[C@H](O)c1ccc(/C=C/c2cc(-c3ccc(F)cc3)c(C[C@H](O)C[C@H](O)CC(=O)O)n2C(C)C)cc1	555.5990000000003	3.653500000000002	8	6	13	3	-7.9
463.80112	0.5314086350662409	CC(C)c1cc(-c2ccccc2)cc(CC2CCCCC2)c1OCC(O)C[C@@H](O)CC(=O)[O-]	453.5990000000003	4.230500000000003	5	2	11	2	-7.9
4.3252807	0.6456817493647381	CC(C)[C@H](C)C(=O)O[C@H]1C[C@@H](C)C=C2C=C[C@H](C)[C@H](CC[C@@H]3C[C@@H](O)CC(=O)O3)[C@H]21	418.57400000000024	4.441500000000005	5	1	6	0	-8.0
13.744559	0.1999673979207807	C#Cc1cnc(CNC(=O)O[C@H]2C[C@@H](C)C=C3C=C[C@H](C)[C@H](CC[C@@H]4C[C@@H](O[Si](C)(C)C(C)(C)C)CC(=O)O4)[C@H]32)cc1	592.8530000000004	6.938400000000009	6	1	8	1	0.0
178.70386	0.2108493108596704	CC(=C/C=C/C(C)=C/C=C/C=C/C=C/C(=O)O)C(=S)[C@@H]1O[C@](O)(C[C@@H](O)[C@@H](N)[C@@H]2O)C[C@H]21	461.5800000000002	2.104799999999999	8	5	8	0	-6.7
667.13446	0.42664190049735085	COc1c2ccccc2c(-c2ccccc2)n1C[C@@H](O)C[C@@H](O)CC(=O)OC(=O)[O-]	412.41800000000023	1.7053999999999994	7	2	8	3	-7.1
538.42596	0.32834650610487814	CC(=O)[C@]1(O)Cc2c(O)c3c(c(O)c2[C@@H](O[C@H]2C[C@H](N)[C@H](O)[C@H](C)O2)C1)C(=O)c1ccccc1C3=O	497.5000000000002	1.0202999999999998	10	5	3	3	-8.2
2.9671552	0.40996088518425733	CC(C)c1cc(-c2ccc(F)cc2)c(-c2ccc(F)cc2)n1/C=C/[C@@H](O)C[C@@H](O)CC(=O)O	455.50100000000015	5.281000000000007	4	3	9	3	-8.4
3.408845	0.38347374184751315	Cc1cc(-c2c(-c3ccc(F)cc3)nc(C(C)C)n2/C=C/[C@@H](O)C[C@@H](O)CC(=O)O)cc(C)c1F	484.54300000000023	5.292840000000006	5	3	9	3	-8.4
10.187459	0.3119545449115742	CC[C@H](CCCC)C(=O)O[C@H]1C2C(=C[C@H](C)[C@H]1[C@@H](O)c1ccccc1)C=C[C@H](C)[C@@H]2CC[C@@H]1C[C@@H](O)CC(=O)O1	552.7520000000003	6.325500000000008	6	2	11	1	-7.9
118.12307	0.306989973670418	CCCCC/C=C/CC[C@@H]1[C@@H](n2cc(S(=O)(=O)c2ccccc2)cc2)C[C@H](O)C[C@@H](O)C1	459.6520000000002	4.8890000000000065	5	2	8	0	-7.0
915.5214	0.49767717400545924	O=C1[C@H](CCN=C2C[C@@H](O)C[C@@H](O)C2=C([O-])CC2)[C@H](NC(=O)[C@H](Cc3ccccc3)Nc2)C1	454.5470000000002	0.016000000000002512	6	4	2	1	-8.3
410.5274	0.3431210390030024	CC/C=C\CCC[C@@H]1C[C@@H]2C[C@H](C)C(=O)N1CCC[C@H]1C(=O)N1CCC[C@H](O)C[C@@]2(C)C(=O)O	476.65800000000036	3.9929000000000023	5	2	6	0	-7.0
16.338488	0.40259906092586417	COc1c(O)c(-c2ccccc2)c(-c2ccc(F)cc2)n1/C=C/[C@@H](O)C[C@@H](O)CC(=O)O	441.45500000000015	3.732700000000003	6	4	9	3	-7.8
130.15694	0.08293035859507704	CC(C)[C@H](NC(=O)[C@H](Cc1ccc(O)cc1)NC(=O)CNC(=O)[C@H](Cc1ccccc1)NC(=O)[C@@H](N)CCC(=O)N[C@@H](CCC(=O)O)C(=O)O)C	712.8010000000002	-0.034399999999990494	11	9	21	2	-8.9
270.13278	0.5683611039598184	O=C(ON1CCCN(CCCC1)c1ccc(Cl)cc1Cl)Nc1ccc(Cl)cc1O	458.773	5.808400000000004	5	2	3	2	-7.8
151.00636	0.13025867757106172	CCCC/C=C/CC[C@@H]1\C[C@@H]1\C(=C\CCCC(=S)NC(=O)CC(=O)O)C(=O)O	409.5480000000001	4.248700000000001	6	3	14	0	-5.6
985.0309	0.6259533463746498	C[C@@H]1C=C[C@@H](C)[C@H](CC[C@@H](O)CC(=O)[O-])[C@H]1CC(N)CC1CCCC1	350.5230000000002	2.6395999999999997	4	2	9	0	-6.4
37.238857	0.35425561364817365	CC[C@H](C)C(=O)O[C@H]1C[C@H](O)C[C@@H]2C=C[C@H](C)[C@H](CC[C@H](O)C[C@H](O)CC(=O)[O-])[C@@H]12	425.54200000000026	1.1856000000000002	7	3	10	0	-6.8
118.12307	0.306989973670418	CCCCC/C=C/CC[C@@H]1[C@@H](n2cc(S(=O)(=O)c2ccccc2)cc2)C[C@@H](O)C[C@@H](O)C1	459.6520000000002	4.8890000000000065	5	2	8	0	-6.5
702.93066	0.39895528849748824	CC(C)CCC[C@@H](C)[C@H]1CC[C@@]2(C(C)O)C3=CCC4C(C)(C)[C@@H](O)CC[C@]4(C)C3CC[C@]12C	458.7710000000003	7.775800000000011	2	2	6	0	-6.9
10.802571	0.671999391844661	CC[C@@H](C)C(=O)O[C@H]1C[C@@H](C)C=C2C=C[C@H](C)[C@H](CC[C@@H]3C[C@@H](O)CC(=O)O3)C21	404.54700000000025	4.195500000000004	5	1	6	0	-7.8
2.2138524	0.3683067406678045	CC(C)c1cc(-c2ccc(F)cc2)c(-c2cccc(Cl)c2)n1/C=C/[C@@H](O)C[C@@H](O)CC(=O)O	471.9560000000002	5.795300000000007	4	3	9	3	-8.3
655.11505	0.6265362607861069	C[C@@H]1O[C@H](C)C[C@H](OC(=O)/C=C/c2c(C)cc(F)cc2)C[C@H](O)[C@@H](C)C(=O)O1	394.43900000000014	3.1442200000000016	6	1	3	1	-7.7
5.3101163	0.5645279138585303	CC(C)c1nc(-c2ccccc2)nc(-c2ccc(F)cc2)c1/C=C/[C@@H]1C[C@@H](O)CC(=O)O1	432.4950000000002	5.152800000000006	5	1	5	3	-8.3
6.10032	0.27177087957471097	Cc1cc(/C=C/[C@@H](O)C[C@@H](O)CC(=O)[O-])c(-c2ccc(F)cc2)c2c3ccccc3n(-c3ccc(F)cc3)c(=O)c21	554.5690000000001	4.662620000000004	5	2	8	5	-9.6
470.3877	0.7968347529245803	C#C[C@]1(O)CC[C@H]2[C@@H]3CCc4cc(OC)ccc4[C@H]3CC[C@@]21C	310.4370000000001	3.915600000000003	2	1	1	1	-7.0
32.600655	0.38091321940299006	CCCCC[C@H](C)C(=O)O[C@H]1C[C@@H](C)C=C2C=C[C@H](C)[C@H](CC[C@@H]3C[C@@H](O)CC(=O)O3)[C@H]21	446.62800000000027	5.365800000000006	5	1	9	0	-7.2
13.442963	0.3459188515486632	CCNC(=O)c1c(-c2ccccc2)c(-c2ccc(F)cc2)c(CC[C@@H](O)C[C@@H](O)CC(=O)[O-])n1C(C)C	509.59800000000035	3.476300000000002	5	3	12	3	-8.0
14.480752	0.43668089362970736	O=C(O)C[C@H](O)C[C@H](O)/C=C/n1c(C(F)(F)F)nc(-c2ccccn2)c1-c1ccc(F)cc1	465.40300000000013	3.827300000000002	6	3	8	3	-8.4
96.6968	0.2786932991732298	COc1cc(C(=O)NS(=O)(=O)c2ccccc2C)ccc1Cc1cn(C)c2ccc(NC(=O)OC3CCCC3)cc12	575.6870000000001	5.695920000000005	6	2	8	4	-8.9
551.30084	0.17718960544529033	CCCCC/C=C/C[C@@H]1[C@@H](O)C(=O)O[C@@H](C)[C@H]1CC[C@@H](O)/C=C/C=C\COC(=O)O	424.53400000000016	3.9997000000000025	7	3	13	0	-6.1
1.3706328	0.1931580696986653	COc1ccc(CNC(=O)c2c(-c3ccccc3)c(-c3ccc(F)cc3)c(CC[C@@H](O)C[C@@H](O)CC(=O)[O-])n2C(C)C)cc1	601.6950000000002	4.665200000000005	6	3	14	4	-8.1
466.35428	0.4328295728645893	CCCCCCCCC#CC#CC#C/C=C\CCCCC(=O)O	312.45300000000003	4.948400000000004	2	1	11	0	-5.0
425.54468	0.45632722461101194	CC(C)C[C@@H]1C(=O)N2CCC[C@H]2[C@]2(O)O[C@](NC(=O)[C@@H]3C=C4c5cccc6[nH]c(Br)c(c56)C[C@H]4N(C)C3)(C(C)C)C(=O)N12	654.6059999999999	3.192800000000001	6	3	5	2	-8.1
2.1655312	0.4022066152075713	Cc1cc(O)ccc1-c1ccc(-c2ccc(F)cc2)nc(C(C)C)n1/C=C/[C@@H](O)C[C@@H](O)CC(=O)O	494.5630000000002	4.692120000000007	6	4	9	2	-9.0
930.5674	0.45278603663958333	COC(=O)C1=C(C)NC(C)=C(C(=O)OCC(C)C)C1c1ccccc1[N+](=O)[O-]	388.4200000000001	3.201800000000002	7	1	6	1	-5.8
4.37804	0.43278544316777506	CC(C)c1cc(-c2ccc(F)cc2)c(-c2ccccc2)n1/C=C/[C@@H](O)C[C@@H](O)CC(=O)O	437.51100000000014	5.141900000000008	4	3	9	3	-8.2
1.3542324	0.17376085154108137	NCCc1ccc(CNC(=O)c2c(-c3ccccc3)c(-c3ccc(F)cc3)c(C[C@@H](O)C[C@@H](O)CC(=O)[O-])n2C(C)C)cc1	600.7110000000001	3.7677000000000023	6	4	14	4	-7.9
23.894186	0.4491618061716244	CC[C@H](C)C(=O)O[C@H]1C[C@H](O)C=C2C=C[C@H](C)[C@H](CC[C@@H](O)C[C@@H](O)CC(=O)[O-])[C@H]21	423.52600000000024	1.1056999999999997	7	3	10	0	-7.1
23.29954	0.326500977362608	Cc1cc(O)ccc1C(=O)N[C@@H](CSc1ccccc1)[C@H](O)CN1C[C@H]2CCCC[C@H]2C[C@H]1C(=O)NC(C)(C)C	567.7960000000003	4.747620000000004	6	4	9	2	-7.6
425.54468	0.45632722461101194	CC(C)C[C@H]1C(=O)N2CCC[C@H]2[C@]2(O)O[C@](NC(=O)[C@@H]3C=C4c5cccc6[nH]c(Br)c(c56)C[C@H]4N(C)C3)(C(C)C)C(=O)N12	654.6059999999999	3.192800000000001	6	3	5	2	-8.4
528.7501	0.5295731957656133	CC1=C(/C=C/C(C)=C/C=C/C(C)=C\C(=O)O)C(C)(C)CCC1	300.44200000000006	5.602600000000005	2	1	5	0	-6.5
429.58307	0.6950885218084817	C#C[C@]1(O)CC[C@H]2[C@@H]3CCC4=CC(=O)CC[C@@H]4[C@H]3CC[C@@]21C	298.42600000000004	3.4925000000000024	2	1	0	0	-7.4
476.69427	0.8426039264659273	C#C[C@@]1(CO)C[C@H]2[C@@H]3CCc4cc(OC)ccc4[C@H]3CC[C@@]21C	310.43700000000007	3.773100000000003	2	1	2	1	-6.5
1.3744894	0.1613400730081582	CCCc1ccc(CNC(=O)c2c(-c3ccccc3)c(-c3ccc(F)cc3)c(CC[C@@H](O)C[C@@H](O)CC(=O)[O-])n2C(C)C)cc1	613.7500000000002	5.609100000000008	5	3	15	4	-7.6
28.072891	0.661245803763767	CN[C@@H](C)C(=O)O[C@H]1C[C@@H](C)C=C2C=C[C@H](C)[C@H](CC[C@@H]3C[C@@H](O)CC(=O)O3)[C@H]21	405.53500000000025	2.7573000000000008	6	2	6	0	-7.3
2.6066442	0.4502355974717761	Cc1ccc(C)c(-c2cc(-c3ccc(F)cc3)c(/C=C/[C@@H]3C[C@@H](O)CC(=O)O3)c(C(C)C)n2)c1	459.56100000000026	6.374640000000007	4	1	5	3	-8.5
458.11795	0.2702591493266452	CCCC/C=C/CC[C@@H]1\C[C@@H]1C[C@@H](C)C[C@H]2C(=C(C)C)C(=O)C=C2C(=O)O	372.5490000000001	6.111700000000005	3	1	11	0	-6.5
874.9144	0.5381375409117467	CCCCCCCCC#CC#CC#C/C=CCC(=O)O	270.37199999999996	3.778100000000003	2	1	8	0	-5.4
4.3083987	0.32301784061486916	COc1cc(-c2c(-c3ccc(F)cc3)nc(C(C)C)n2/C=C/[C@@H](O)C[C@@H](O)CC(=O)O)cc(CC)c1F	514.5690000000003	5.247000000000004	6	3	11	3	-8.4
37.238857	0.35425561364817365	CC[C@@H](C)C(=O)O[C@H]1C[C@H](O)C[C@@H]2C=C[C@H](C)[C@H](CC[C@H](O)C[C@H](O)CC(=O)[O-])[C@@H]12	425.54200000000026	1.1856000000000002	7	3	10	0	-6.8
5.740453	0.4051777590798206	Cc1ccc(C)c(-c2c(-c3ccc(F)cc3)nc(C(C)C)n2/C=C/[C@@H](O)C[C@@H](O)CC(=O)O)c1	466.5530000000002	5.153740000000008	5	3	9	3	-8.2
784.7983	0.3982763426295411	CCCCCCCCC#CC#CC#CCCCCCCC(=O)O	314.469	5.172400000000004	2	1	12	0	-5.4
685.16376	0.33123941849365507	CCC[C@@H]1CCC[C@H](/C=C/[C@@H](O)C[C@@H](O)CC(=O)O)[C@H]1COC(=O)C(C)(C)CC	412.56700000000023	3.941200000000003	6	3	12	0	-6.7
258.5003	0.28495547570355984	C[C@@H]1[C@@H](O)C[C@H](C)/C=C/C=C/C=C/C=C/C=C/C=C/[C@H](O[C@@H]2O[C@H](C)[C@@H](O)[C@H](N)[C@@H]2O)C[C@@H](O)[C@H](O)/C=C/O[C@]1(C)CC	603.7970000000001	3.3504000000000014	9	6	3	0	-7.9
4.1264596	0.409804186811716	Cc1cc(F)ccc1-c1c(-c2ccc(F)cc2)nc(C(C)C)n1/C=C/[C@@H](O)C[C@@H](O)CC(=O)O	470.5160000000002	4.984420000000007	5	3	9	3	-8.1
64.117325	0.3700735420849879	CCOC(=O)C1=C(C)NC(C)=C(C(=O)OCC)C1c1ccccc1/C=C/C(=O)OC(C)(C)C	455.5510000000002	4.402500000000004	7	1	7	1	-6.4
