# Supplementary material for: Transformer-Decoder GPT Models for Generating Virtual Screening Libraries of HMG-Coenzyme A Reductase Inhibitors: Effects of Temperature, Prompt Length, and Transfer-Learning Strategies
Source: J Chem Inf Model. 2024 Nov 7;64(22):8464–80. doi: 10.1021/acs.jcim.4c01309 (PMC11600504; doi:10.1021/acs.jcim.4c01309)
Supplement: Supplementary file 3 — ci4c01309_si_003.zip [file ci4c01309_si_003.zip › Datasets/xfer_Learning_files/1XA5K9S_model_gen_ic50_results/1XA5K9S_0p5_Refined_Molecules_QED_props.csv]

IC50	QED	SMILES	MW	aLogP	HBA	HBD	RotBond	AromRings
[58.586914]	0.5384149662823245	CCC[C@H]1CC=C2[C@H](C)[C@H](/C=C/[C@@H](C)C[C@@H](O[C@H]3O[C@H](C)CC(=O)O3)[C@H]2CO)C1=O	420.5460000000003	3.7795000000000027	6	1	5	0
[298414.97]	0.8169951703125135	CS(=O)(=O)c1ccc(C2=C(c3ccccc3)C(=O)OC2)cc1	314.3620000000001	2.5577000000000005	4	0	3	2
[3622494.8]	0.5642378806562113	CCCCNC(=O)c1ccc(N)cc1	192.26199999999997	1.7987	2	2	4	1
[5514360.5]	0.2894274347351113	Cc1ccc2cc3c(ccc4ccccc43)c3c2c1CC3	268.359	5.553220000000004	0	0	0	4
[164396.97]	0.3568036637086304	C=C(C(=O)O)CCC1C(=O)OCn1c1ccc(-c2ccccc2-c2ccccc2)n1C(=O)C(C)C	472.54100000000017	5.228600000000005	6	1	8	3
[844596.3]	0.6120693984651026	CC/C=C\CCC(=O)NC(CC)CO	199.29399999999998	1.6199	2	2	7	0
[31.695648]	0.44171270948352326	CO[C@H]1CC[C@]2(C)[C@H](CC[C@@H](C)C(=O)O)C[C@@H]1CO[C@@H]1O[C@@H]2C[C@](C)(CO)[C@H](C)[C@@H]1OC(=O)c1ccccc1	546.7010000000004	4.930400000000004	8	2	8	1
[3682767.2]	0.624337311965748	O=C(CO)NCC(O)c1ccccc1	195.21800000000002	-0.17150000000000065	3	3	4	1
[5677150.]	0.673464207411012	CCCCCn1cnc2ccccc21	188.27400000000003	3.2265000000000015	1	0	4	2
[2172608.8]	0.4260973922093944	CNC(=N)NS(=O)(=O)c1ccc(CN)cc1	242.30399999999997	-0.42222999999999944	4	4	3	1
[23790582.]	0.6876224269957961	NCCCCNC(=O)c1ccccc1	192.26200000000003	1.1553	2	2	5	1
[356231.03]	0.6098816785808715	C=C(CC[C@@H](C)C)C(=O)O	142.19799999999998	2.0634	2	1	4	0
[2389017.5]	0.2679148771083883	CSCC[C@@H](NC(=O)CC(=O)NCC(=O)NCC(=O)O)C(=O)O	349.3650000000001	-1.9839999999999973	8	5	11	0
[16627711.]	0.40107787311385923	C=CC(=C)OC(C)C	112.17199999999998	2.1111	1	0	3	0
[83270.08]	0.6649515564043438	O=C(CCCN1CC=C(n2c(=O)[nH]c3ccccc32)CC1)c1ccc(F)cc1	379.4350000000002	3.6784000000000026	3	1	6	3
[19302.07]	0.07821979710764972	CCCCCC[C@@H]1C[C@@H]1CCCCCCCCCC(=O)OCC(O)COP(=O)([O-])OCC[N+](C)(C)C	535.7030000000002	5.215700000000004	7	1	24	0
[17664860.]	0.6217677197756718	C[C@@H]1O[C@@H](OCC(=O)O)CC(=O)[C@H]1O	204.178	-0.8475000000000001	6	2	3	0
[3514.5178]	0.7941270041714531	CC(C)N1[C@H](C)C[C@H]2[C@@H]3N(C)C=C4C[C@@H](O)CC[C@]4(C)[C@H]3C[C@@]21C	332.5320000000001	3.632800000000003	3	1	1	0
[10845748.]	0.748363450121821	NC(=O)N1c2ccccc2C=Cc2ccccc21	236.274	3.3872000000000018	1	1	0	2
[2648406.8]	0.2428658408760091	NC[C@H]1O[C@H](CO[C@H]2O[C@H](O)[C@@H](O)[C@H](O)[C@@H]2O)[C@H](O)[C@@H](O)[C@H]1O	341.31300000000005	-5.4307999999999925	11	8	4	0
[4048568.5]	0.7194179014339984	CC1=C(O[C@@H]2C(C)C)[C@@H]2C(=CC(=O)O)C1=O	222.23999999999998	1.5251	4	1	2	0
[26791.293]	0.36155441388618303	C=CC[S@](=O)Nc1cc(C(=O)N[C@@H](C)C(=O)N[C@@H](CCC(=O)O)c2cccs2)c1C	451.5700000000002	1.9282000000000001	5	4	12	1
[11428.172]	0.4540225091494899	C/C=C(C(=O)OCC[N+](C)(C)C)c1ccccc1	248.346	2.3393000000000006	2	0	5	1
[21220.88]	0.7336180895639015	C/C=C\C/C=C/CC[C@@H](O)c1ccc(O)cc1	232.323	3.728200000000003	2	2	6	1
[35356.01]	0.7340978575435825	C[C@H]1[C@@H]2CC[C@@H](C)C[C@@H]3[C@H]4CC(=O)C=C[C@]4(C)[C@@]3(F)C[C@H](O)C[C@@]2(C(=O)CO)O1	408.5100000000002	2.772200000000001	5	2	2	0
[538506.7]	0.7185665096760774	Cc1cc(C2CCCCC2)n(O)c(=O)c1	207.273	2.4417199999999992	2	1	1	1
[14708.052]	0.8984765782761166	O=C(C[C@H](c1ccc(O)cc1)c1ccccc1)N1CCC[C@H](O)CC1	339.4350000000002	3.287600000000001	3	2	4	2
[1.2195462e+08]	0.7135581138499908	ClP(Cl)OCc1cccnc1	210.00000000000003	3.3027000000000015	2	0	3	1
[148434.48]	0.6862188625333338	CC(C)CNC(O)COc1cccc2[nH]ccc12	248.326	2.1107	3	3	6	2
[2770439.5]	0.8265771648026394	COc1c([C@H](N)CC[C@H]2N(C(=O)c3ccccc3)C(=O)N2CC)cc1	341.4110000000001	2.4882	4	1	7	1
[7766956.]	0.4787313096254486	CC(C)[N+](C)(C)CCC[C@H]O	159.273	1.78569	1	1	5	0
[1.777356e+08]	0.6125193183423138	Cc1c(O)ccc(C)c1Cl	156.61199999999997	2.662440000000001	1	1	0	1
[28310.795]	0.6531116788336455	CO[C@@H]1C[C@@H](C)O[C@@H](C)O[C@H](C)[C@H](O)[C@@H](O)[C@H]1CO	278.345	-0.10840000000000033	6	3	2	0
[13444.518]	0.5845325911085453	C=C(CC(=O)OCC1CCCCC1)CC(O)(C)C	254.36999999999992	3.217200000000002	3	1	6	0
[92.62775]	0.3964654871181923	C=C[C@@]1(C)C[C@H]2C(=O)C[C@@H]1OC[C@]2(C)O[C@@H]1O[C@H](C(=O)c1ccc(O)c(O)c1)[C@H](O)C[C@@]2(C)[C@H]1C(=O)O.C2	532.5860000000002	2.9277000000000006	10	4	4	0
[8314.528]	0.8590309267667625	CC(C)CC(N)CC(O)c1ccc(Cl)c(Cl)c1	276.207	3.790300000000002	2	2	5	1
[100.37109]	0.28440461117663435	COOC(=O)C1=C(C)NC(C)=C(C(=O)OCC)C1c1ccccc1/C=C/C(=O)OC(C)(C)C	457.5230000000002	3.9440000000000035	8	1	7	1
[280.6318]	0.30331309666750633	CCCCC/C=C/CC[C@@H]1[C@@H](n2cc(S(=O)(=O)c2ccccc2)cc2)C[C@H](O)C[C@@H](O)C[C@@H]1OC(=O)N(C)C	560.7570000000002	4.955800000000004	7	2	9	0
[2355242.8]	0.5150974965702723	NC(N)=NC(=O)c1ccc(Cl)cc1	197.62499999999997	0.7536000000000003	3	2	1	1
[850921.9]	0.7070004735526977	CCCCn1ccc(=O)[nH]c1=O	168.19599999999997	0.33670000000000005	2	1	3	1
[20914060.]	0.6594105142723129	O=CC[C@H](O)c1ccccc1	150.177	1.309	2	1	3	1
[63.694977]	0.44179283048896817	O=C(CO)[C@@H](O)C[C@H](O)/C=C/n1c(C(F)(F)F)nc(-c2ccccn2)c1-c1ccc(F)cc1	465.40300000000013	2.9140000000000006	6	3	8	3
[4566245.5]	0.6155259054881344	CC[C@@H](C)O[C@@H](C)CCCCC(=O)O	202.29399999999995	2.835000000000001	3	1	8	0
[3970.4941]	0.5534640623158104	C[C@@](O)(CC(=O)O)CCC[C@H]1C[C@@H]2CC[C@@H]3CC4=CC(=O)C=C[C@]4(C)[C@@]3(C)[C@@H](O)C[C@@]21C	444.6120000000002	4.667400000000005	5	3	6	0
[15746.336]	0.5265101609873017	C[C@@](O)(CC(=O)O)CC(=O)O	162.141	-0.3132	5	3	4	0
[397.6269]	0.31513198173397344	CCCCCNC(=O)n1cc(-c2ccccc2)c(-c2ccccc2)c1CCC(O)C[C@@H](O)CC(=O)[O-]	491.6080000000003	3.7545000000000037	5	3	13	3
[157757.12]	0.52999702338399	CCCCCC(=O)N[C@@H]1C[C@H](O)[C@H](O)[C@@H](C)[C@H]1O	259.346	0.17399999999999993	4	4	5	0
[22982.91]	0.6086302685255354	C1SSCSSC(NC(C)C2CCCCC2)CCCC1	351.6720000000003	6.165200000000005	5	1	3	0
[12722940.]	0.84851155150046	O=C1C[C@@H](c2ccc(O)cc2)C(=O)c2ccccc21	252.269	2.945100000000001	3	1	1	2
[340582.9]	0.5430596720560048	Nc1nc(O)c2ncn(CCC(CO)CO)c2n1	253.26199999999994	-0.895	7	4	5	2
[19316720.]	0.8144354777998327	O=C1NC2(CCCC2)CC(=O)N1CCCN1CCCN(c2nccnc2)CCC1	400.52700000000016	2.0236	6	1	5	1
[11139.276]	0.17899318448559143	C[C@@H]1O[C@H](NC(=O)[C@H](N)[C@H](C)[C@@H]1C(=O)N[C@H](CC(=O)O)C(=O)N[C@H](CC(=O)O)C(=O)O)C(C)C	488.49400000000026	-1.9133999999999933	11	7	10	0
[3887.057]	0.6246514200005162	CCC[C@@H]1CCOC(=O)C[C@@H](C)[C@H]1CO[C@@H](C)C[C@@H](O)CC(=O)O	344.44800000000004	2.6228	6	2	9	0
[8817446.]	0.5434346877093879	C[C@H](C[P@](=O)(CO)O)[C@H](C)O	182.156	0.22349999999999998	4	3	4	0
[339.75143]	0.5914768478385611	C=CC[C@H](C(C)(C)O)[C@H]1CC[C@H]2[C@@H]3CC=C4C[C@@H](O)CC[C@]4(C)[C@H]3CC[C@]12C	386.62000000000023	5.889500000000007	2	2	4	0
[2061462.2]	0.7497989289333873	CCC/C=C1\SC[C@]1(C)C(=O)OCC(=O)O	244.31199999999998	2.0513	5	1	5	0
[27028.938]	0.33063089831120424	CC/C=C\CCC[C@@H]1C[C@@H]2C[C@H](C)C(=O)N1CCC[C@]2(C)[C@H](CC[C@H]3CC[C@]1(O)C(=O)CCC3)C1	485.7530000000005	6.846900000000009	3	1	6	0
[11319363.]	0.5065281391212958	CC1=C(C)C(=O)OCC1=C(C)C(=O)O	196.20199999999997	1.2807	4	1	1	0
[77042.49]	0.0694938048951195	CC(C)C[C@H](NC(=O)CN)C(=O)N1CCC[C@H]1C(=O)N[C@@H](CCCCCN)C(=O)NCC(=O)NCC(=O)NCC(=O)O	598.7020000000003	-3.095900000000002	10	8	19	0
[102589.734]	0.8460610896604897	CC(C)[C@H]1CC[C@H](C(=O)N[C@H](Cc2ccccc2)C(=O)O)CC1	317.42900000000014	3.2609000000000012	3	2	6	1
[75153.875]	0.4225983014017887	CCCCC/C=C/CC[C@@H]1[C@@H](O)C(=O)O[C@@H](C)[C@H]1O	270.36899999999997	2.1864000000000003	4	2	7	0
[993109.9]	0.8096359797881644	O=C(OC[C@@H]1CC[C@H](O)c2ccccc2)cc1	232.27900000000002	2.2294	3	1	4	1
[3.4898132e+09]	0.5863590335117103	COc1c2occc2cc2ccc(=O)oc12	216.19199999999995	2.5478000000000005	4	0	1	3
[1.2931986]	0.1931580696986653	COc1cccc(CNC(=O)c2c(-c3ccccc3)c(-c3ccc(F)cc3)c(CC[C@@H](O)C[C@@H](O)CC(=O)[O-])n2C(C)C)c1	601.6950000000003	4.665200000000005	6	3	14	4
[1114445.1]	0.44060366950939156	O=c1c(O)c(OCCNCCO)cc1O	215.20499999999998	-0.6209	6	4	6	0
[24314.248]	0.41896594190903624	C[C@@H](O)CCCCCCCC1CC[C@H]1CC[C@@H](O)CCC(=O)O	328.4930000000001	4.1300000000000034	4	3	14	0
[143595.12]	0.7957832021727701	O=C(O)[C@H]1CC[C@H]2[C@@H]3CCC4=CC(=O)C=C[C@]4(C)[C@H]3CC[C@@]21C	314.4250000000001	3.9951000000000034	3	1	1	0
[20.883915]	0.38870966480648605	COc1c(O[C@@H]2C[C@@H](O)C[C@H](O)C[C@H](O)C[C@H](O)C[C@H](O)[C@@H]2O)c(-c2ccc(F)cc2)c1	454.4910000000001	0.5953999999999994	8	6	4	1
[1.04135066e+09]	0.5867753676286256	CC1(C)CC(C)C(=O)NC(=O)NC1	184.23899999999998	0.8782	2	2	0	0
[4969.5786]	0.4882471812012686	CCOC(=O)C1=C(C)NC(C)=C(C(=O)OC)C1c1cccc([N+](=O)[O-])c1	360.36600000000004	2.5657000000000005	7	1	5	1
[456767.6]	0.7375678045489412	O=CN1CCCN(CCN2c3ccccc3Sc3ccc(Cl)cc32)CC1	387.9360000000002	4.1068000000000024	4	0	4	2
[44291.51]	0.09050018574822082	C[C@H](N)C(=O)N[C@@H]1CC[C@H]1C(=O)N[C@@H](CCC(=O)O)C(=O)NCC(=O)N[C@H](C(=O)O)C(=O)NCC(=O)O	530.4910000000003	-4.5356000000000005	12	9	15	0
[5787129.5]	0.692667929536046	C=CCNC1=C2C(CCC2)CC(=O)C1	191.27399999999994	2.1791	2	1	3	0
[11289974.]	0.8723287543721011	NC1=N[C@H](CCS[C@H]2COCc3ccccc3)c2N1	277.393	1.3637999999999997	4	2	4	1
[396828.]	0.7902398733174102	C[C@H]1SCCC1CC[C@H](NC(=O)O)C(=O)c1ccccc1	307.415	3.4273000000000016	4	2	6	1
[664267.2]	0.7516526154452335	O=C1CCNc2ccc(Cl)cc2S1(=O)=O	245.68699999999998	1.4559	4	1	0	1
[213525.]	0.5935944408990683	C[C@@H](O)/C=C/C=C/C=C/CO	154.20899999999997	1.0280999999999998	2	2	4	0
[1344.9275]	0.30889483683039454	CCCCC[C@@H]1CC[C@@H](C)[C@H](O[C@H]2C(=O)O2)CCC[C@H]2[C@@H]3[C@H](O)C[C@@H]4CC(=O)CC[C@]4(C)[C@H]3CC[C@@]21C	516.7630000000004	6.84000000000001	5	1	6	0
[1033163.44]	0.3291115098382379	C=CCSSCC	134.269	2.5737000000000005	2	0	4	0
[inf]	0.3647362951907639	C[N+]1(C)[C@H]2C[C@H](OC(=O)[C@H](CO)c3ccccc3)C[C@H]1[C@H]1O[C@H]12.[Br-]	398.2970000000001	-1.9332999999999958	4	1	4	1
[644380.25]	0.7239292638741914	C[C@@H]1CC[C@]2(O)[C@H]3CC4=CC(=O)C=C[C@]4(C)[C@H]3CC[C@@]2(C)[C@H]1C	314.4690000000001	4.291300000000004	2	1	0	0
[35251.508]	0.07404514319705495	NCCC[C@@H](N)C(=O)N[C@@H](CCN)C(=O)N[C@H](C(=O)N[C@@H](CCC(=O)O)C(=O)O)C(C(=O)O)C(C)C(=O)O	548.5500000000003	-3.773299999999999	14	10	19	0
[7.072724e+08]	0.6964520986280598	c1ccc(C(=O)Oc2cccnc2)cc1	199.209	2.3007999999999997	3	0	2	2
[44981.24]	0.4425194064777046	C[C@H]1O[C@H](Oc2c(F)cc(N)cc2)[C@H](O)[C@@H](O)[C@H](O)[C@@H]1O	303.28600000000006	-1.0249000000000006	7	5	2	1
[13258.883]	0.4402376880366219	C#CCNCC(=O)c1ccccc1C(C)N	216.284	1.1118000000000001	3	2	5	1
[4860659.5]	0.7420899331693019	CN1CCc2ccc(Cl)cc2CC(=O)NC1	238.71799999999996	1.4441000000000002	2	1	0	1
[1408626.8]	0.7610614713574507	C/C=C/c1cc(OC)c(OC)cc1OC	208.25699999999998	2.7455000000000007	3	0	4	1
[102589.734]	0.8460610896604897	CC(C)[C@@H]1CC[C@H](C(=O)N[C@H](Cc2ccccc2)C(=O)O)CC1	317.42900000000014	3.2609000000000012	3	2	6	1
[3979693.5]	0.7893414062938836	SCCc1cnc(CS(C)(=O)=O)cc1	231.34199999999998	1.0985	3	1	4	1
[24500.064]	0.2868130104453407	C=CCN1CC[C@]23c4c5ccc(O)c4O[C@H]2/C(=N/N=C2\CC[C@@]4(O)[C@H]6Cc7ccc(O)c8c7[C@@]4(CCN6CC=C)[C@H]2O8)CC[C@@]3(O)[C@H]1C5	650.7760000000003	3.2752000000000026	8	4	5	2
[51789.83]	0.6209242039163086	CCc1c(C)c2c(c(O)c1C/C=C(\C)CCC(=O)O)C(=O)OC2	318.369	3.287020000000001	5	2	6	1
[3328848.5]	0.6977837880474398	O=C(OC[C@H](O)CCO)c1ccccc1	210.229	0.5867	4	2	5	1
[13544558.]	0.31426770325403913	O=C(O[C@@H](CO)[C@H](O)[C@H](O)CO)O	196.155	-2.244	7	5	5	0
[112946.48]	0.659575636519021	COC(=O)[C@]1(OC(C)=O)C[C@@H]2C[C@@H]3CCC4=CC(=O)CC[C@]4(C)[C@H]3C(=O)C[C@@]21C	402.48700000000025	3.172200000000002	6	0	2	0
[94749.42]	0.4166600342457405	CCCCC/C=C/CC[C@@H]1[C@@H](n2cc(S(=O)(=O)O)cc2)cc1	323.458	4.378600000000003	3	1	9	1
[1276.0682]	0.2616236810479794	CCCC/C=C/CCCCCC#C/C=C\CCCCC(=O)O	304.474	5.8879000000000055	2	1	13	0
[842471.75]	0.6395524316928904	CCC[C@H](C)CCC(=O)OCC(=O)O	202.24999999999997	1.8306	4	1	7	0
[inf]	0.7097759763658067	CN(C)c1ccc(C(=C2C=CC(=[N+](C)C)C=C2)c2ccc(N(C)C)cc2)cc1.[Cl-]	407.98900000000003	1.4636000000000002	2	0	4	2
[13524.028]	0.30842948636387996	CSC[C@@H](NC(=O)[C@H](Cc1ccc(O)cc1)C(=O)N[C@@H](C)CCC(=O)O)C(=O)O	426.4910000000002	0.8527999999999993	8	5	12	1
[79645.15]	0.7491514652322486	C=C(CO)C(=O)N[C@H]1C=C2c3cccc4[nH]cc(c34)C[C@H]2N(C)C1	323.39600000000013	1.4547	3	3	3	2
[2241.331]	0.5164947569521956	CO[C@H]1O[C@H](C)[C@H](C)[C@@]2(CC=C(c3ccccc3)C(=O)NC(=O)OC2)cc(CCN(C)C)C(=O)NC(=O)NC1	542.6330000000003	2.4441000000000015	8	3	5	1
[3239809.]	0.3613971659339734	C=CC(C)(C)CCC(=O)Nc1ccc([N+](=O)[O-])cc1O	278.308	3.2313000000000014	4	2	6	1
[13954.071]	0.48567045346866095	COc1ccc2nc(C3CC3)c(/C=C/[C@@H]3C[C@@H](O)CC(=O)O3)c(Sc3ccc(F)cc3)c2c1	465.54600000000016	5.4908000000000055	6	1	6	3
[15015726.]	0.6499332083036771	CC(C)[C@@](C)(O)[C@H](C)C(=O)O	160.21299999999997	1.1141	3	2	3	0
[24364.082]	0.7119466947380834	CO[C@H]1[C@@H](C(=O)O)C[C@H]2S[C@@H]3CC=C4C[C@@H](O)CC[C@]4(C)[C@H]3CC[C@@]21C	380.5500000000003	3.873800000000003	5	2	2	0
[130.15694]	0.08293035859507704	CC(C)[C@H](NC(=O)[C@@H](Cc1ccc(O)cc1)NC(=O)CNC(=O)[C@H](Cc1ccccc1)NC(=O)[C@@H](N)CCC(=O)N[C@@H](CCC(=O)O)C(=O)O)C	712.8010000000002	-0.034399999999990494	11	9	21	2
[7.302532]	0.4090872997217439	O=C(O)C[C@@H](O)C[C@H](O)/C=C/n1c(C(F)(F)F)nc(-c2ccc(F)cc2)c1-c1ccc(F)cc1	482.40500000000014	4.571400000000002	5	3	8	3
[4050.4468]	0.6988305886193382	CC(C)[C@H]1O[C@](C(N)C(=O)OC)C[C@H]2[C@@H]3C[C@H]4C[C@H](O)CC[C@]4(C)[C@H]3CC[C@]12C	406.5870000000002	3.6832900000000013	5	2	3	0
[7601244.]	0.45885095539746734	C[S@@](=O)CCN[C@@H](O)[C@@H](C)O	181.25700000000003	-1.3462999999999994	4	3	5	0
[217355.27]	0.6294457484441567	CC(C)CCOC(N)C(=O)NC(C)CC	216.325	1.2485999999999997	3	2	7	0
[70228080.]	0.7021153730388151	CCC(=O)n1c(=O)c2[nH]cnc2n(C)c1=O	222.20399999999998	-0.5265000000000004	4	1	1	2
[25662.504]	0.6207574189716766	CC1=CCC[C@@H]2[C@@](C)(CCC3=CC(=O)O[C@@H]3O)[C@H](C)CC[C@@]12C	318.45700000000016	4.3670000000000035	3	1	3	0
[826.18]	0.567812818921781	COc1c2ccccc2c(-c2ccccc2)n1C[C@@H](O)C[C@@H](O)CC(=O)O	369.41700000000014	2.9035	5	3	8	3
[6432735.5]	0.6569102453442289	c1ncc2[nH]c(-c3cscn3)nc2c1	202.242	2.0813999999999995	3	1	1	3
[56595.273]	0.7991071066708418	NC(=O)C1CCN(CCCN2c3ccccc3Sc3ccc(Cl)cc32)CC1	401.96300000000025	4.530100000000004	4	1	5	2
[1108203.8]	0.8135421174543388	CCC[C@@H](c1ccccc1)N[C@@H](C)C(=O)N1CCC[C@H]1CO	304.434	2.4892000000000007	3	2	7	1
[5394.0713]	0.050115064668763996	NCCC[C@H](N)C(=O)N[C@@H](CCN)C(=O)N[C@H](C(=O)N[C@@H](CCN)C(=O)[C@H](C(=O)O)C(=O)O)C(C(=O)O)C(C(=O)O)C(C)C	633.6560000000003	-4.383300000000003	16	11	22	0
[746814.4]	0.5786881428918659	CCCCNc1ccc(C(=O)OCCN(C)C)cc1	264.3689999999999	2.617000000000001	4	1	8	1
[7412928.]	0.4420012061929348	CNC(=N)NS(=O)(=O)c1ccc(C(=O)O)cc1	257.27099999999996	-0.18273000000000034	5	4	3	1
[2250303.]	0.24876134954570536	O[C@@H]1[C@H](CO[C@H]2O[C@H](CO)[C@H](O)[C@H](O)[C@@H]2O)[C@@H](O)[C@H](O)[C@H]1O	326.298	-5.123699999999993	10	8	4	0
[103131.02]	0.8326610784751867	COC1=CC(=O)C[C@@H](C)[C@]12Oc1c(Cl)c(OC)cc(OC)c1C2=O	352.7700000000001	2.8103000000000007	6	0	3	1
[2.6914038e+08]	0.4874179332356207	Clc1c(Cl)cc(Cl)cc1C(Cl)Cl	264.366	5.123	0	0	1	1
[13750824.]	0.8306226664509899	COc1cc2nc(N3CCN(C(=O)C4CCCO4)CC3)nc(N)c2cc1OC	387.44000000000017	1.0567999999999995	8	1	4	2
[15325005.]	0.6386728846560912	C=CCNC(=O)C1CCCCC1	167.25199999999995	1.8689	1	1	3	0
[23576.047]	0.21853716849231	C=C(C)[C@H](N)C(=O)N[C@H](C(=O)N[C@@H](C)C(=O)N[C@@H](CCC(=O)O)C(=O)O)C(C)C	414.45900000000023	-1.0304999999999953	8	6	12	0
[810207.2]	0.8710583219843105	CC(=O)NCCCN1c2ccccc2Sc2ccccc21	298.41100000000006	3.815500000000003	3	1	4	2
[1384.8253]	0.18546019450072115	N#C[C@@H](CN[C@@H](O)C(=O)[C@H](Cc1ccccc1)NC(=O)CCNC(=O)CCO)C(=O)O	434.4490000000003	-1.6959199999999968	9	6	14	1
[5170292.5]	0.45596491812635176	C=CCCCn1ccnc1	136.198	1.8493	1	0	4	1
[562978.9]	0.5218751440173361	C[C@@H]1O[C@@H](OCC(=O)O)CC(=O)[C@H]1O[C@@H](C)[C@H](O)O	278.257	-1.1239999999999992	8	3	6	0
[28772662.]	0.521620185920026	C[C@H]1CC[C@H](C)C(=O)O[C@H](C)C1	170.25199999999998	2.3742	2	0	0	0
[77310.03]	0.6012867761329402	CC/C=C(/C=C\C(=O)O)c1ccccc1	202.253	3.120800000000001	2	1	4	1
[71947.7]	0.6819747853014522	CC(C)CNC(O)c1ccc(NS(C)(=O)=O)cc1	272.36999999999995	1.2946	4	3	6	1
[68825.98]	0.6413881901229715	COCc1cc(=O)[nH]c(=S)[nH]1	172.209	0.5788899999999998	3	2	2	1
[4100505.]	0.6658018289589027	CNCCc1ccccn1	136.19799999999995	0.8434999999999999	2	1	3	1
[3336734.]	0.6434362083034794	CCNCCCNCc1ccccc1	192.30600000000004	1.7757999999999994	2	2	7	1
[2.653452e+09]	0.428082807668048	C[C@@](O)(CO)C(=O)O	120.10399999999998	-1.1857	4	3	2	0
[4537789.5]	0.6268094947030302	CC(C)[C@@](C)(O)C[C@H](C)C[C@H](O)C(=O)O	218.29299999999995	1.2552	4	3	6	0
[12303.79]	0.6710244084811899	O=C(Cn1cncn1)c1ccc(F)cc1C[C@@H](O)CCC(=O)[O-]	320.3000000000001	-0.2664000000000002	6	1	8	2
[9067460.]	0.640475759782576	NC(=O)CCN1CCCCC1	156.22899999999998	0.3476999999999997	2	1	3	0
[1405706.8]	0.6775976456464582	C=C[C@@]1(C)C(=O)CC[C@H]2[C@@H]3CC4=CC(=O)C=C[C@]4(C)[C@@]3(C)[C@H]2C1	310.43700000000007	4.275500000000004	2	0	1	0
[2388184.]	0.6980345669392538	CCC/C=C1\[nH]c2ccccc12	159.232	3.2531000000000017	1	1	2	1
[2466659.2]	0.5213799945259588	CCNCOc1ccccc1	151.20899999999997	1.6324	2	1	4	1
[63829468.]	0.5997491250390534	C[C@H]1OC(=O)C[C@@H]2[C@@H]1CCC[C@@]2(C)O	198.26199999999994	1.4890999999999999	3	1	0	0
[10120.387]	0.21751778620947723	N#C[C@H](O[C@H]1O[C@H](CO[C@@H]2O[C@H](CO)[C@@H](O)[C@H](O)[C@H]2O)[C@@H](O)[C@H](O)[C@H]1O)c1ccccc1	457.4320000000001	-3.108019999999997	12	7	7	1
[16645.105]	0.44797466402707364	CCC/C=C/C=C/C=C\CCCCCC(=O)O	236.3549999999999	4.490200000000003	2	1	10	0
[1355798.]	0.6693381710946582	N#[N+]CC(=O)Nc1ccccc1	162.172	1.4781799999999998	2	1	2	1
[2.0628323e+09]	0.4476306452009108	C1=CSCC1C	100.18599999999999	1.8829999999999998	1	0	0	0
[340252.4]	0.3832200999836573	O=C(CCCCCCC(=O)Nc1ccccc1)NO	264.32500000000005	2.4711	3	3	8	1
[4.275024]	0.29880674087965203	Cc1cc(Nc2c(-c3ccc(F)cc3)nc(C(C)C)n2/C=C/[C@@H](O)C[C@@H](O)CC(=O)O)cc(C)c1F	499.5580000000002	5.369440000000005	6	4	10	3
[42503.23]	0.5263401529335308	CC#Cc1ccc(C(C)(C)C)cc1	172.271	3.355500000000002	0	0	0	1
[42869.566]	0.6031651947756439	C=C(CC(=O)OCCN=C(c1ccccc1)NC(=O)[C@@H]1CCCN1CC[C@H]1C(=O)OC)N[C@@H]2CC[C@@H]12	496.60800000000046	2.021900000000001	7	2	2	1
[43823.703]	0.4843160326310941	CN[C@@]1(O)[C@H]2C[C@H]3[C@@H]4CCC5=CC(=O)C=C[C@]5(C)[C@@]4(F)[C@@H](O)C[C@]3(C)[C@]2(C(=O)CO)O1	435.49200000000025	0.7791999999999994	7	4	3	0
[918498.4]	0.6284947176825301	CC(C)C/C=C/COC(=O)c1ccc(O)cc1	234.295	3.1513000000000018	3	1	5	1
[19429422.]	0.6319589143873816	S=C(c1ccccc1)C(=O)N1CCC(=O)NCC1	262.33399999999995	0.7530999999999999	3	1	2	1
[25892.703]	0.2731322831319579	C[C@@H](O)/C=C/C=C/C[C@@H](O[C@@H](O)[C@H](O)[C@H](O)[C@H](O)[C@H]1O)[C@H]1CCO	348.3920000000001	-1.9708999999999997	8	7	6	0
[3858097.2]	0.8238313877743261	COC(=O)[C@@]12CC[C@@H]1C[C@H](OC(=O)c1ccccc1)C(=O)N2C(=O)O	347.3230000000001	1.4441	7	1	3	1
[1.3029205]	0.1872208462778489	CC(C)n1c(CC[C@@H](O)C[C@@H](O)CC(=O)[O-])c(-c2ccc(F)cc2)c(-c2ccccc2)c1C(=O)NCc1ccc(C(=O)N(C)C)cc1	642.748	4.358400000000003	6	3	14	4
[2293148.2]	0.5147181369344662	O=C(NCCCCO)C(=O)Nc1ccccc1	236.27100000000004	0.5137999999999995	3	3	5	1
[44981.24]	0.4425194064777046	C[C@H]1O[C@@H](Oc2c(F)cc(N)cc2)[C@H](O)[C@@H](O)[C@H](O)[C@@H]1O	303.28600000000006	-1.0249000000000006	7	5	2	1
[2115095.5]	0.6394350069409909	CC(C)[C@]12C[C@H]3CC4=C(CC(=O)C=C[C@]4(C)[C@H]32)CC1	256.38899999999995	4.294300000000003	1	0	1	0
[1.9833562e+09]	0.5723436119287516	OCc1ccccc1	108.13999999999997	1.1789	1	1	1	1
[4.684639e+08]	0.4675015437254377	C=CC[S@@](=O)C	104.17399999999998	0.5509000000000001	1	0	2	0
[20279304.]	0.6920905906663674	NC(=O)Cn1cnc2ccnc2c1	176.179	-0.1318000000000008	3	1	2	2
[24359.135]	0.7289118970872818	O=C(OC[C@@H]1CC[C@H](O)[C@H](Oc2ccc(F)cc2)c2ccccc2)[C@@H](O)c1	374.4080000000001	3.0109000000000012	5	2	7	2
[2173384.]	0.5714804332641097	CC[C@H](O)/C=C/C=C\CO	142.19799999999998	0.8619999999999999	2	2	4	0
[510126.06]	0.6876193729118201	CN(c1ccccc1)NC(C)C	164.25199999999998	2.0358	2	1	3	1
[74029.805]	0.8487934273385321	C[C@H](NCc1ccc(O)c(C)c1)C1CCCCC1	247.38199999999992	3.759020000000003	2	2	4	1
[2191604.2]	0.5902812845411461	CC/C=C\CCC(=O)Nc1ccc(O)cc1	219.28400000000002	3.0771000000000015	2	2	5	1
[142025.62]	0.6960443532918918	O=C1CCCC(O)(CCCCC2)CCC(=O)N1CCCCC2	309.4500000000001	3.561300000000003	3	1	0	0
[37940.11]	0.7545230760816625	CC(=O)N(CN[C@@H]1CC[C@H](Oc2ccccc2)C[C@H](C)C(=O)O)CC1	348.44300000000015	2.4928999999999997	5	2	8	1
[34297076.]	0.29015285452995804	OC[C@@H]1O[C@@H](O)[C@H](O)[C@@H](O)[C@H]1O	180.156	-3.2214000000000005	6	5	1	0
[15945.445]	0.9040315386218042	CCOc1nc2ncnc(N3CCC3)c(-c3ccc(F)cc3F)cc2[nH]1	357.36400000000003	1.6030999999999997	3	1	4	2
[915161.9]	0.727447825606123	N[C@H](C=O)Cn1ccnc2nc(-c3ccccc3)cc21	266.30400000000003	1.5760999999999998	4	1	4	3
[11010660.]	0.747924562701548	CC(=O)SCCCn1c(=O)c2c(ncn2C)n(C)c1=O	296.35200000000003	0.1034999999999997	5	0	4	2
[21338190.]	0.5610061700454934	OC[C@@H](OS(O)(=O)O)Cc1nc2ccncc12	260.271	0.1611000000000002	6	4	5	1
[39527.582]	0.49795893985199036	CCC(=O)O[C@]1(C(=O)CCl)[C@@H](C)C[C@H]2[C@@H]3CCC4=CC(=O)C=C[C@]4(C)[C@@]3(F)[C@@H](O)C[C@@]21C	466.97700000000026	4.103100000000003	5	1	4	0
[24774.305]	0.2537245020354755	CC(=O)O[C@@H]1C[C@@H]2CC[C@@H]3[C@H](CC[C@@]4(C)[C@H]3C[C@H]([N+]3(C)CCCCCCCC3)[C@@H]4OC(C)=O)[C@@]2(C)C=CC[C@@H]1O	558.8240000000005	6.198800000000008	5	1	3	0
[18446.764]	0.6133527058662323	CCCC[C@H](C(=O)O)[C@@H]1C[C@@H](C)[C@H]2[C@@H]3CCC4=CC(=O)C=C[C@]4(C)[C@H]3CC[C@@]21C	398.58700000000016	6.0475000000000065	3	1	5	0
[2280373.2]	0.5369060821769172	CC[C@@H](F)CCCCC(=O)N[C@@H](C)[C@H](O)CO	249.32600000000002	1.1527999999999998	3	3	9	0
[488.90942]	0.08828180909498215	CC(C)[C@H](NC(=O)[C@H](Cc1ccc(O)cc1)NC(=O)CNC(=O)[C@@H](N)Cc1ccccc1)C(=O)N[C@@H](C)C(=O)N[C@@H](CCC(=O)O)C(=O)O	684.7470000000003	-0.8145999999999891	11	9	19	2
[32538.76]	0.5237496265438519	CC#CC#C/C=C\CCCC(=O)O	176.21499999999997	1.8242	2	1	4	0
[73824.08]	0.7436148042988475	N[C@H](CCCCN1c2ccccc2Sc2ccccc21)CC	312.48200000000014	5.196900000000005	3	1	6	2
[18263.037]	0.6330772694784845	CC(C)[C@H]1N(C)C(=O)C[C@@H]2CN1C[C@@H](O)C[C@@]1(O)C[C@H]3[C@@H](O)C[C@H]3C[C@@]21C	380.52900000000017	1.0415999999999996	5	3	1	0
[2222.3455]	0.45517807517956277	O=C(NCCCCCC(O)(CCn1cncn1)c1ccc(F)cc1)c1ccc(F)cc1	428.4830000000001	3.824600000000003	4	2	11	3
[11861844.]	0.7722413053032806	CC[C@H](C)c1ccc(C(=O)O)cc1	178.231	2.8983000000000008	2	1	3	1
[1742045.]	0.6535889694196262	CCCCCn1cnnc1C(C)C	181.28300000000002	2.5917000000000003	2	0	5	1
[153187.92]	0.45165103398383916	C[C@@H]1O[C@H](Oc2ccc(O)c(O)c2)[C@H](O)[C@@H](O)[C@@H]1O	272.253	-0.6959000000000002	7	5	2	1
[26626356.]	0.31622712184383134	O=C(O)[C@H](O)[C@H](CO)[C@H](O)CO	180.156	-2.6064000000000003	6	5	5	0
[90973.24]	0.9041103340666921	Oc1ccc([C@H]2CCNC[C@H]2COc2ccc3c(c2)OCO3)cc1	327.38000000000005	2.8930000000000007	5	2	4	2
[89575184.]	0.655800007320009	N[C@H](C(=O)O)c1ccccc1	151.165	0.7709999999999999	3	2	2	1
[276208.3]	0.6149955412686168	CN[C@@H](C)Cc1ccc(O)c(O)c1	181.23499999999999	1.2481999999999998	3	3	3	1
[3.667168e+08]	0.7343500481351655	CSc1ccc(C(=O)N2CCCCC2)cc1	235.35199999999992	3.034600000000002	2	0	2	1
[4772613.5]	0.5415098466318897	COC(=O)/C=C/c1ccc(OC)cc1	192.21399999999997	1.8814	3	0	3	1
[125700.84]	0.639231178576764	CC[C@@H](C)O[C@H](C)CCC[C@@H](O)CC(=O)O	232.31999999999996	2.1959	4	2	9	0
[6077.612]	0.3920520883942646	O=C1O[C@H]2CC=C3[C@H](C)C[C@@H]4C[C@H](O)C[C@]5(C)[C@@H](O)CC[C@]5(C)[C@H]4[C@@H](O)C[C@]3(C2=O)C=C1	444.5680000000002	2.698800000000001	6	3	0	0
[inf]	0.3772971349700854	C[N+](C)(CC)COC(N)=O.[Cl-]	182.65099999999998	-2.8604999999999974	2	1	3	0
[509.5941]	0.7180018360911579	C#C[C@]1(O)CC[C@H]2[C@@H]3CCc4cc(O)ccc4[C@H]3CC[C@@]21C	296.4100000000001	3.6126000000000023	2	2	0	1
[199552.69]	0.7267386274784771	C=C[C@]1(O)CC[C@H]2[C@@H]3CCC4=CC(=O)CC[C@]4(C)[C@H]3CC[C@@]21C	314.46900000000005	4.435400000000004	2	1	1	0
[4109779.8]	0.6744780693408083	CCOc1cc2ccccc2c(-c2ccccc2)c1OC	278.351	4.914100000000005	2	0	4	3
[1146624.]	0.46030877223176353	CNCCNC(=C)NCS(C)(=O)=O	207.29899999999998	-1.1416999999999988	5	3	7	0
[2204397.2]	0.6246198782709582	O=C(OCC1CCN=C(c2ccccc2)c2ccccc2)cc1	305.37700000000007	3.6433000000000026	2	0	5	2
[2044.4309]	0.06685220341284868	CC1=CC=C2C[C@H](C)[C@@H](CC[C@@H]3C[C@@H](O[Si](C)(C)C(C)(C)C)CC(=O)O3)[C@H]2[C@@H](OC(=O)NCCCCCCC(=O)NO)C1	620.9040000000001	6.961900000000007	7	3	13	0
[376449.1]	0.6837232905568322	CCCCCn1cnnc1-c1ccc(C(=O)O)c2[nH]ccc12	298.346	3.314800000000001	4	2	6	3
[4.942437]	0.3650478460977007	COc1c(O)c(-c2ccc(F)cc2)c(-c2cccc(Cl)c2)n1/C=C/[C@@H](O)C[C@@H](O)CC(=O)O	475.90000000000015	4.386100000000003	6	4	9	3
[501061.]	0.8162108044686552	C/C(=C(\C)CCC(=O)O)c1ccccc1	204.269	3.344800000000002	2	1	4	1
[517224.28]	0.7341207523120059	C[C@H](N)Cc1ccc(C(=O)O)cc1	179.219	1.2745000000000002	3	2	3	1
[8.78821]	0.20173456434668277	C=C1[C@@H](O)C[C@H](OC)C[C@H](/C=C/C=C/C=C/C=C/C=C/C=C/[C@H](O)C[C@@H](O)C[C@@H]2O)C[C@@H]2O[C@](O)(C[C@@H](O)C[C@@H](O)[C@H](O)CC)O1	650.8060000000004	2.2105999999999995	11	8	7	0
[14736731.]	0.8398498660990729	COc1cc2nc(N3CCN(C(=O)C4CCCCO4)C3)nc(N)c2cc1OC	387.44000000000017	1.4043999999999999	8	1	4	2
[196926.36]	0.7477876928579557	CN[C@H](C)c1cccc(C(C)C)c1	177.29099999999997	3.0904000000000016	1	1	3	1
[4.769725e+12]	0.5933281007968849	O=C1C=C[C@@]2(COC)C[C@@H]1C2	152.193	1.1681	2	0	2	0
[915879.5]	0.43522842032618836	Nc1ccc(OCc2cccc(C(=N)N)c2)cc1	241.29400000000004	2.13187	3	3	4	2
[117678.72]	0.6411342587731858	Cc1ccc([N+](=O)[O-])c(S(=O)(=O)NC(C)C)n1	259.287	0.9849199999999998	5	1	4	1
[3296052.]	0.6945920191105075	c1ccc(Oc2ccc(Nc3ccccc3)cc2)cc1	261.324	5.222500000000004	2	1	4	3
[7.283859e+08]	0.6098816785808715	CC(C)CC/C=C/C(=O)O	142.19799999999998	2.0634	2	1	4	0
[2.6217213]	0.19152620334273351	Cc1cc(CNC(=O)c2c(-c3ccccc3)c(-c3ccc(F)cc3)c(CC[C@@H](O)C[C@@H](O)CC(=O)[O-])n2C(C)C)n[nH]1	575.6610000000003	3.6881200000000023	6	4	13	4
[47283.15]	0.7720823193037445	CCC(=O)c1cc(OC)c(OC)cc1O	210.22899999999998	2.0021	4	1	4	1
[8.612952e+08]	0.6605131415216275	Clc1ccc2[nH]cccc2c1=O	179.60599999999997	2.1330999999999998	1	1	0	2
[22028.61]	0.190817354436098	CC(C)[C@H](NC(=O)[C@@H](N)Cc1ccc(O)cc1)C(=O)N[C@@H](C)C(=O)N[C@@H](CCC(=O)O)C(=O)O	480.51800000000026	-0.6582999999999954	9	7	13	1
[12991.687]	0.6875051625640609	CC[C@H]1O[C@@]2(O)[C@H]3CC[C@@H]4CC[C@@H](O)C[C@@H](O)[C@@]4(C)[C@H]3CC[C@]12C	338.4880000000001	2.838300000000001	4	3	1	0
[11918767.]	0.6753159835876159	CC(=O)NCCCCn1c(=O)c(N)cn1C	226.28	-0.3147	3	2	5	1
[36956.86]	0.9141469223386691	Brc1ccc(OCc2ccccc2)c(CC(=O)O)c1	321.1700000000001	3.6552000000000024	3	1	5	2
[3197.5247]	0.8325220081385357	COc1c2c(cc(OC)c1OC)-c1ccc(OC)c(=O)cc1[C@@H](NC(C)=O)CC2	399.44300000000015	2.871600000000001	6	1	5	2
[31524.477]	0.35775356424122723	COOC#CC#CCOC(O)COc1ccccc1	262.26099999999997	0.9426999999999999	5	1	6	1
[12703.268]	0.5657182027345462	O=C(O)CCNC(=O)c1ccc(/C=C/c2ccc(O)c(C(=O)O)c2)cc1	355.3460000000001	2.4653	6	4	7	2
[2137366.]	0.596142474455847	CCC[C@@H](O)CCCC(=O)[O-]	159.20499999999998	0.06759999999999988	3	1	6	0
[5.2832906e+08]	0.6394530404948588	C[C@H]1[C@H]2[C@H](C[C@@]3(C)[C@@H]4CC(=O)C=C[C@]4(C)[C@@]32C)[C@H]1C	258.405	4.086000000000004	1	0	0	0
[22116.322]	0.4391367379374335	C[C@H]1O[C@@H](O[C@@H]2C=C3CC[C@@H]4[C@H](CC[C@]5(C)[C@@H](c6ccc(=O)oc6)CC[C@]45O)[C@@]3(C)CC2)[C@H](O)[C@H](O)[C@H]1O	530.6580000000004	3.013800000000002	8	4	3	1
[898534.06]	0.3535334671898714	O=C(OC[C@H](O)[C@H](O)c1ccc([N+](=O)[O-])cc1)C(Cl)Cl	324.116	1.3359999999999999	6	2	6	1
[383642.22]	0.7444147108234589	CC(C)CC(N)C(=O)NC(=O)c1ccc(C(=O)O)cc1	278.308	1.0146000000000002	5	3	5	1
[4608119.]	0.7212588245608211	CN1CCN2c3ccccc3Cc3ccccc3C2C1	264.372	3.0839000000000016	2	0	0	2
[226.02415]	0.5443725183602778	CC[C@H](C)O[C@H]1C[C@@H](C)O[C@@H](C)C2=C[C@H](C)[C@H](CC[C@@H]3C[C@@H](O)CC(=O)O3)[C@H]21	394.5520000000002	4.022600000000003	5	1	6	0
[94011.266]	0.4558965016859212	CCCCC/C=C\C\C\C[C@H](C)[C@H](O)C(=O)O	242.35899999999998	3.374800000000002	3	2	10	0
[308861.12]	0.33928224713681376	O=C(O)[C@H]1CC[C@H](O)[C@@H](CO)[C@H](O)[C@@H](CO)[C@H]1O	264.274	-2.219299999999999	7	6	3	0
[2065.9102]	0.8115993639592495	CC[C@@H]1C(=O)N2CC[C@H](C)[C@H]1C[C@@]2(C)[C@@H]1CC[C@]2(C)[C@H]1CC[C@]2(C)O	347.5430000000001	4.236900000000005	2	1	2	0
[4664373.]	0.4218521354482888	CC/C=C\CCCSC	144.28300000000002	3.0958000000000014	1	0	5	0
[377120.3]	0.7932087270574181	Cc1ccccc1C(OCCN(C)C)c1ccccc1	269.388	3.662620000000003	2	0	6	2
[1202302.8]	0.5008868613473143	C#Cc1cc(N)c(C)cc1OC	161.20399999999998	1.56712	2	1	1	1
[7920583.5]	0.2673318139614248	O[C@@H]1[C@H](CO[C@H]2O[C@H](CO)[C@@H](O)[C@H]2O)O[C@@H](O)[C@@H](O)[C@H]1O	312.271	-4.758099999999994	10	7	4	0
[1996411.]	0.310101916449204	Nc1cc(Cl)c(O)c(O)c1C(=O)O	203.581	1.0316000000000003	5	4	1	1
[137417.78]	0.5249361901149666	CC/C=C\CCC(=O)N(CCc1ccc(OC)cc1)NC(=O)c1ccccc1	380.48800000000006	4.157700000000003	3	1	9	2
[7001.9087]	0.16437726007171796	C=C[C@H]1[C@H](O[C@@H]2O[C@H](CO)[C@@H](O[C@H]3[C@H](O)[C@@H](N)[C@H](O)[C@H]3O)[C@H](N)C[C@@H]2N)[C@H](O)[C@@H](O)[C@@H]1O	465.50000000000017	-5.7905999999999915	13	10	6	0
[39052.84]	0.7729870270658975	NCCc1ccc(CNC(C)C)c(C)c1	206.33299999999997	1.9942199999999997	2	2	5	1
[295584.84]	0.8737931495188137	Fc1ncc([C@H]2CCNC[C@H]2COc2ccc3c(c2)OCO3)cc1	330.3590000000001	2.7215000000000007	5	1	4	2
[832.59143]	0.10348325925697462	C[C@H]1O[C@H](O[C@@H]2[C@H](O)[C@@H](O)[C@@H](O[C@H]3[C@H](O)[C@@H](O)[C@H](O)O[C@@H]3CO)O[C@@H]2CO)[C@H](O)[C@@H](O)[C@@H]1N[C@H]1C=C(CO)[C@@H](O)[C@H](O)[C@H]1O	645.6080000000004	-8.564500000000011	19	14	9	0
[3382202.]	0.39112307405187496	C=CC(=C)OC1C(O)CC(=O)OC1	184.19099999999995	0.37909999999999994	4	1	3	0
[501.29013]	0.3918360481749112	CC/C=C\CCCC#CC#CC#CCCCCCC(=O)O	284.39899999999994	4.168200000000002	2	1	9	0
[183280.58]	0.8205172684268385	C=C(C)[C@@H](O)Cc1ccccc1-c1ccc(F)cc1	256.32	3.9722000000000026	1	1	4	2
[2035835.2]	0.5953402148285675	CC(C)/C=C/C(C)=C/CO	140.226	2.1372000000000004	1	1	3	0
[3.2957034e+08]	0.5590291213625723	Cn1c([N+](=O)[O-])cn1Cc1ccccn1	206.205	1.1780999999999997	3	0	3	2
[37965.12]	0.06824479508490591	CN[C@@H]1[C@H](O[C@H]2[C@H](O[C@H]3[C@H](O)[C@@H](O)[C@H](N=C(N)N)[C@@H](O)[C@@H]3N=C(N)N)O[C@@H](C)[C@]2(O)C=O)O[C@@H](CO)[C@H](O)[C@H]1O	581.5800000000005	-8.161100000000008	17	12	9	0
[380406.66]	0.3213140974238836	CC/C=C\C/C=C\CCCCCCCC	208.38899999999992	5.649500000000005	0	0	10	0
[5263.046]	0.7004414988449089	CC1(C)C=C2[C@@H]3CCC4=CC(=O)C=C[C@]4(C)[C@@]3(F)[C@@H](O)C[C@@]2(C(=O)O)O1	362.3970000000001	2.4995000000000003	5	2	1	0
[633756.4]	0.6227624859252374	CC[C@H](NC)c1ccc(O)c(O)c1	181.23499999999999	1.7682999999999998	3	3	3	1
[31016.768]	0.44931964466040536	CCCCC[C@@H](O)COc1ccc(C)cc1C(=O)CCc1ccccc1	354.4900000000001	5.130520000000005	3	1	11	2
[70067256.]	0.6133069132651483	N#CCOc1ccccc1	133.14999999999998	1.5889799999999998	2	0	2	1
[1.9993585e+17]	0.4670921931293943	Nc1nonc1S	117.133	-0.05950000000000005	4	2	0	1
[194390.94]	0.7386846257582186	O=C1C[C@H](c2ccc(O)cc2)CCC1	190.24199999999996	2.618900000000001	2	1	1	1
[95861232.]	0.5393256779453854	CN1Cc2ccccc2CC1	147.22099999999995	1.6744999999999999	1	0	0	1
[20951.459]	0.7924813546685529	CC[C@H](C)CNC(=O)[C@@H]1C=C2C=C[C@H](C)[C@H](CC(=O)O)[C@H]2C1	305.41800000000006	3.008000000000001	3	2	6	0
[65943.7]	0.6923408487340212	Oc1ccc(/C=C/c2cc(O)cc(O)c2)cc1	228.247	2.9738000000000016	3	3	2	2
[1.8971542e+09]	0.45861790115986034	CC1=C(C)C(=O)OCC1=O	140.13799999999998	0.4487000000000001	3	0	0	0
[985133.4]	0.4755793307268473	COCCOCCOC(=O)C1=C(C)Nc2ccccc2Sc2ccccc21	385.4850000000001	4.635220000000004	4	1	7	3
[16123971.]	0.40428320216798685	O=[n+]1ccn([C@@H]2O[C@H](CO)[C@@H](O)[C@H]2O)c(=O)[nH]1	246.199	-3.2975999999999996	6	4	2	1
[4167398.8]	0.835880509102496	O=C(Cc1ccccc1C(=O)O)c1ccccc1	240.25799999999998	2.810200000000001	3	1	4	2
[125373.766]	0.7092649200190689	Cc1onc(-c2ccccc2Cl)c1C(=O)N[C@@H]1C(=O)N2[C@@H]1SC(C)(C)[C@@H]2C(=O)O	435.8890000000002	2.5487200000000003	7	2	4	2
[1058056.6]	0.6590341643388504	O=C([C@H](Cc1ccccc1)C(=O)O)c1ccccc1	254.285	2.812800000000001	3	1	5	2
[2677500.]	0.6446540239280117	O=C(O)[C@@H](OC(=O)c1ccccc1)Nc1ccccc1	271.27200000000005	2.3662	5	2	5	2
[12860937.]	0.4996361964603462	CC(C)=CC(=O)O	100.11699999999999	1.0372000000000001	2	1	1	0
[56089.01]	0.5514673680066482	O=C1O[C@H]2[C@@H]3CC4=CC(=O)C=C[C@]4(C)[C@@]3(F)[C@@H](O)C[C@]2(C)[C@H]1C(=O)CO	364.36900000000014	0.6600999999999997	6	2	2	0
[777565.94]	0.7988529994734453	ClCC1=NCC(CO)COc2ccccc21	239.702	1.7154	2	1	2	1
[27588454.]	0.575228346064442	N[C@@H](Cn1ccc(=O)c(O)c1)C(=O)O	198.17799999999997	-1.0342000000000002	5	3	3	1
[5.439846]	0.30179528359841595	CCc1cc(-c2c(-c3ccc(F)cc3)nc(C(C)C)n2/C=C/[C@@H](O)C[C@@H](O)CC(=O)O)cc(CC)c1F	512.5970000000003	5.800800000000007	5	3	11	3
[14.715835]	0.19144412533550456	C/C=C(\C)C(=O)O[C@H]1C[C@@H](C)C=C2C=C[C@H](C)[C@H](CC[C@@H](O)C[C@@H](O)CC(=O)NO)[C@H]21	435.5610000000002	3.0565000000000007	6	4	9	0
[3.8271066e+10]	0.5687150713045451	Oc1ccc2[nH]cncc12	134.138	1.2201	2	2	0	2
[379705.7]	0.09531316963435722	NC[C@H](N)C(=O)N[C@@H](CC(O)=O)C(=O)N[C@H](C(=O)NCC(=O)NCC(=O)O)C(=O)NCC(=O)O	491.41400000000027	-6.765500000000003	13	10	15	0
[15754.205]	0.0837698186172151	CC(C)C[C@H](NC(=O)CN)C(=O)N1CCC[C@H]1C(=O)N[C@@H](CCC(=O)NCC(=O)NCC(=O)NCC(=O)O)[C@@H](C)O	585.6590000000003	-3.454	10	8	17	0
[1910286.4]	0.24345418372476169	c1ccc2c(c1)cc1ccc3cccc4ccc2c1c34	252.31599999999997	5.737200000000003	0	0	0	5
[276464.47]	0.7064121839836617	C=CCOc1ccc(CCNC(=O)OCCN2CCCCC2)cc1	332.44400000000013	3.006000000000002	4	1	9	1
[50106.887]	0.45895080584454157	CC(/C=C\CC(=S))O	130.21200000000002	1.3132	2	1	3	0
[186333.4]	0.218223640330113	O[C@H]1C[C@H](O)[C@@H](O[C@@H]2O[C@H](CO)[C@H](O)[C@H](O)[C@@H]2O)[C@H](O)[C@@H](O)[C@@H]1O	356.324	-5.620299999999992	11	9	3	0
[6896783.5]	0.8248286060077297	Nc1nc2ccc(OC(F)(F)F)cc2s1	234.20199999999994	2.7771	3	1	1	2
[5628663.5]	0.5804039346157382	C=C1[C@@H]([C@H](O)CCCN)[C@H]2[C@@H](O)C(=O)C[C@@H]21	225.288	-0.16169999999999995	4	3	4	0
[587274.7]	0.577486139938076	O=P(O)(O)C(Cc1cccnc1)P(=O)(O)O	267.114	0.3055999999999999	7	4	4	1
[293428.38]	0.7631170530495273	CCC(=O)Nc1nc2cc(Sc3ccccc3)ccc2[nH]1	297.38300000000004	4.0626000000000015	3	2	4	3
[31697594.]	0.4066813159034649	O=C1C[C@@H](C2=CCN)C(=O)C(=O)N1CCCN1CCC[C@H]12	291.35100000000006	-0.3161999999999987	5	1	1	0
[361489.38]	0.6410170641179467	C[C@@H](NC(=O)[C@@H]1CCNC(=O)CCN)C(OC)C[C@H]1C	285.388	0.017200000000001436	4	3	6	0
[38700.293]	0.7197537478153053	CC(C)Oc1ccc2c(=O)c(-c3ccccc3)coc2c1	280.32300000000004	4.247200000000003	3	0	3	3
[1968.0253]	0.7565516195474932	C#CCN(Cc1ccc(C(F)(F)F)cc1)c1ccccc1	289.29999999999995	4.345200000000003	1	0	4	2
[148813.77]	0.3267446451726221	CCCCCC[C@H](C)CCCCCCCCCCC(=O)O	298.5109999999999	6.578500000000007	2	1	16	0
[10454233.]	0.7764264211073745	Clc1cccc(Cl)c1NC1=NCCN1	230.09799999999998	2.3644999999999996	2	2	1	1
[127539.17]	0.7315916457547719	CC(C)NC[C@H](O)COc1cccc2[nH]ccc12	248.32600000000002	1.9055999999999995	3	3	6	2
[160086.88]	0.560035707513809	CC(=O)NCCCCSc1ccc(CCN)cc1	266.40999999999997	2.1962	3	2	8	1
[19226.104]	0.671367259691675	C=C1[C@@H](O)C[C@H]2[C@@H]3CCC4=CCC(=O)CC[C@]4(C)[C@H]3CC[C@@]21C	314.46900000000005	4.435400000000004	2	1	0	0
[307963.4]	0.6596772363472835	COCCc1ccc(C(C)=O)cc1	178.231	2.0781	2	0	4	1
[8218.946]	0.3541537468752026	CCCCCCCCC#CC#CC1OC1CCCCC(=O)O	304.43000000000006	4.156200000000003	3	1	11	0
[407769.75]	0.6154595819562296	C=C[C@@]1(C)C[C@H]2[C@@H]3CCC4=CC(=O)C=C[C@]4(C)[C@H]3CC[C@@]21C	296.45400000000006	5.096500000000005	1	0	1	0
[26825.63]	0.6831824597259443	O=C(O)[C@@H]1CC[C@H](O)[C@@H](COc2ccccc2)c(-c2ccccc2)O[C@@H]1C(=O)O	400.42700000000013	2.7482000000000006	7	3	6	2
[1587835.9]	0.555864681148069	C/C=C(/C=O)N(C)c1ccc(C)c(C)c1	203.285	2.842340000000001	2	0	3	1
[694257.2]	0.8058974801287903	C[C@@H](O)c1ccc(SC(=O)N2CCCCc3ccccc32)cc1	327.44899999999996	4.794900000000004	3	1	2	2
[235241.11]	0.6859202710361896	CN(C)Cc1cccc(C(C)C)c1	177.29099999999997	2.8716000000000017	1	0	3	1
[5.260122]	0.5538003680319351	COc1c(O)c(-c2ccc(F)cc2)nc(-c2ccc(F)cc2)c1/C=C/[C@@H]1C[C@@H](O)CC(=O)O1	453.4410000000002	4.487700000000005	6	2	5	3
[2267150.2]	0.7179613051035281	CSCCCCCCNC(=O)c1ccccc1	251.39500000000004	3.339800000000002	2	1	8	1
[6374408.]	0.6057340273394882	C/C1=C/CC[C@@H](C)C[C@@H]2CC(=O)N2C(=O)N1C	236.31499999999997	2.3629000000000007	2	0	0	0
[196484.02]	0.6587322532597096	CCCc1cc(=O)[nH]c(=S)[nH]1	170.237	1.38499	2	2	2	1
[2.2914434e+08]	0.5683187655383918	C=CCOC(=O)Nc1ccc(N)cc1	192.218	2.0033	3	2	3	1
[11953.047]	0.4243688011401422	O=C(C[C@H](CO)[C@H](O)c1ccc(/C=C/c2ccc(F)cc2)cc1)c1ccccc1	390.45400000000006	4.911000000000004	3	2	8	3
[110168.15]	0.3567311169650927	C=C(NC(=O)Nc1ccc(C)c(C)c1)C(=O)NCCC[C@H](O)C(=O)O	349.3870000000001	1.2805399999999998	5	5	8	1
[82458.17]	0.821796821168992	NCCS[C@@H]1c2ccccc2CC[C@@H](CC)C1	249.42299999999992	3.7821000000000033	2	1	4	1
[2.3481572e+09]	0.24878483893146577	CN(C)C(=N)NC(=N)N	129.167	-1.034159999999999	3	4	0	0
[640017.2]	0.695679326246221	C=Cc1ccc(NC(C)C)c(O)c1	177.24699999999999	2.855500000000001	2	2	3	1
[24177.016]	0.9085285470025662	CCCN1C[C@H](CSC)C[C@@H]2c3cccc4[nH]cc(c34)C[C@H]21	314.4980000000001	4.271100000000003	2	1	4	2
[548.2894]	0.5653358164428348	CC(C)CCn1cc(C(C)C)cc1-c1ccc(C(O)C[C@@H](O)CC(=O)[O-])c(C(C)(C)C)c1	442.6200000000003	4.546500000000004	4	2	10	2
[4051195.]	0.8289288715670488	CN1[C@H]2CC[C@H]1C[C@@H](OC(c1ccccc1)c1ccccc1)C2	307.43700000000007	4.417800000000004	2	0	4	2
[13.108827]	0.1568888746348767	C[C@@H]1C/C=C/C=C/C=C/C=C/[C@H](O[C@@H]2O[C@H](C)[C@@H](O)[C@H](N)[C@@H]2O)C[C@@H]2O[C@](O)(C[C@@H](O)C[C@H]3O[C@@H]3/C=C/C(=O)O1)C[C@H](O)[C@H]2C(=O)O	665.7330000000004	0.11970000000000325	14	7	3	0
[125859.42]	0.8200598165311511	C[Si](C)(C)CC(C)(C)c1ccc(C(=O)O)cc1	250.414	4.000600000000002	2	1	4	1
[1699261.1]	0.535593076796842	C=C1Cc2cccc(Cl)c2C(=O)NC1=O	221.64299999999997	1.7086999999999999	2	1	0	1
[422575.94]	0.8362443557907824	CNCC[C@@H](O)c1cccc(C(F)(F)F)c1	233.23299999999995	2.348300000000001	2	2	4	1
[1807995.1]	0.533844066906023	Oc1cc2c(ncn2COCC(CO)CO)c(=O)[nH]1	269.25699999999995	-0.9949000000000001	6	4	6	2
[4.721971e+10]	0.40298999665974083	O=C1C=CC(=O)N1c1ccc([N+](=O)[O-])o1	208.129	0.6171999999999999	5	0	2	1
[581523.2]	0.6885995439708613	NC(=O)NC(=O)Cc1ccccc1	178.191	0.42399999999999954	2	2	2	1
[263823.84]	0.7433402136142463	C=C[C@]1(C)[C@H]2CN(C)C[C@H](O)C[C@@]2(C)O[C@]1(C)C(=O)O	283.368	1.1234999999999997	5	2	2	0
[9.400806e+08]	0.716093834488023	C=C1c2ccccc2C(=O)C1c1ccccc1	220.271	3.6799000000000026	1	0	1	2
[2.7253418e+11]	0.5237435952028574	CC(=O)c1cccnc1	121.13899999999997	1.2842	2	0	1	1
[60827.29]	0.06226227580974646	CC(C)C[C@H](N)C(=O)N1CCC[C@H]1C(=O)N[C@@H](CCCCCN)C(=O)N[C@@H](CCCC(=O)NCC(=O)N[C@H](C(=O)N[C@@H](C)C(=O)O)C(C)C)[C@@H](C)	723.9370000000004	0.08029000000000353	10	8	24	0
[33309.664]	0.6091468981573502	C=C(C)CC[C@@H]1C[C@H](C)C(=O)O[C@H](C)[C@@]1(C)O	240.34299999999996	2.6814000000000013	3	1	3	0
[3616316.2]	0.8143349412643328	Nc1ccc(S(=O)(=O)Nc2nccs2)cc1	255.32400000000004	1.5261	4	2	3	2
[820751.94]	0.6892143439870787	CN[C@@H](Cc1ccc(O)c(C)c1)C(=O)O	209.24499999999998	0.9157199999999996	4	3	4	1
[3628.1873]	0.6514282840243875	C=C(C)[C@@H](CO)C[C@H]1C[C@H]2[C@@H]3CCC4=CCC[C@]4(C)[C@H]3CC[C@]12C	328.5400000000001	5.750000000000006	1	1	4	0
[128847.29]	0.48439826576195466	OCCCC#CCCCCC(=O)O	184.23499999999999	1.4073	3	2	6	0
[12843.048]	0.5562474709711088	COn1cc(C(=O)NCCc2ccc(S(=O)(=O)NC(=O)NC3CCCCC3)cc2)CC1	450.5610000000003	1.8169	6	3	8	1
[76222128.]	0.329586710343032	c1ccc2c(c1)c1cccc3ccc4cccc2c1c34	252.31599999999997	5.737200000000003	0	0	0	5
[85295.836]	0.22722093753791398	C[C@@H]1C[C@@H](O)[C@H](CO[C@@H]2O[C@@H](CO)[C@H](O)[C@H](O)[C@@H]2O)[C@H](O)[C@@H](O)[C@@H]1O	368.379	-4.0974999999999975	10	8	4	0
[685.16376]	0.33123941849365507	CCC[C@H]1CCC[C@H](/C=C/[C@@H](O)C[C@@H](O)CC(=O)O)[C@H]1COC(=O)C(C)(C)CC	412.56700000000023	3.941200000000003	6	3	12	0
[205752.52]	0.7860066731315455	CCCC[C@@]1(O)C[C@H]2[C@@H]3CCC4=CC(=O)CC[C@]4(C)[C@H]3CC[C@@]21C	330.51200000000006	5.049500000000005	2	1	3	0
[633959.44]	0.7804663941136364	C[C@@H](Oc1ccc(C(=O)O)cc1)C(=O)O	210.18499999999997	1.2367	5	2	4	1
[63718532.]	0.7538773417960486	CC(=O)c1cccnc1C(=O)c1ccccc1	225.24699999999999	2.515200000000001	3	0	3	2
[1150867.]	0.7577476960165838	C[C@H]1CCC[C@H](C(=O)N(Cc2ccc(F)cc2)c2ccccc2)C1	325.427	5.1852000000000045	1	0	4	2
[133781.06]	0.4585557733928152	COc1cccc(Sc2c(/C=C/[C@@H]3C[C@@H](O)CC(=O)O3)c(C3CC3)nc3cc(F)c(F)cc23)c1	483.53600000000023	5.629900000000005	6	1	6	3
[148.73657]	0.7408687068635296	C[C@@H]1Oc2ccccc2c(-c2ccccc2)c(C[C@@H](O)C[C@@H](O)CC(=O)[O-])n1C	396.46300000000014	1.7581999999999995	6	2	7	2
[48389.39]	0.1665858254818805	OC[C@@H]1O[C@H](O[C@H]2[C@@H](O)[C@H](O[C@H]3O[C@H](CO)[C@@H](O)[C@H](N)[C@H]3O)[C@H](N)C[C@@H]2N)[C@H](O)[C@@H](O)[C@@H]1O	485.48700000000014	-7.257800000000007	15	11	6	0
[53273.08]	0.6150214671313037	Clc1ccc(C(c2ccccc2Cl)C(Cl)Cl)cc1	320.04600000000005	5.929000000000002	0	0	3	2
[78.6174]	0.6002543375690091	Cc1c(/C=C/[C@@H](O)C[C@@H](O)CC(=O)[O-])c(-c2ccc(F)cc2)cn1-c1ccccc1	408.449	2.8569200000000015	4	2	8	3
[5354.601]	0.39974037477190066	CC(C)CN(C[C@@H](O)[C@H](Cc1ccccc1)NC(=O)O[C@H]1CCOC1)S(=O)(=O)c1ccc(N)cc1	505.63700000000034	2.4028	7	3	11	2
[1.3826825e+10]	0.4952172017431901	Nc1nc(=O)[nH]cc1F	129.09399999999997	-0.5088000000000001	3	2	0	1
[8.442642e+08]	0.5439155908694729	C1=Cc2ccccc2N1	117.15099999999997	2.1678999999999995	0	1	0	2
[4395.498]	0.10396176060262462	CCCCSS[C@H](NC(=O)Cc1ccc(C)cc1)C(=O)N1CCC[C@H]1C(=O)N[C@@H](C)C(=O)NCC(=O)NCC(=O)O	609.7710000000003	0.9740200000000037	9	5	16	1
[190.31882]	0.4518228357825107	CC(C)=CC[C@H](C)[C@H]1C[C@H](C)C[C@H]2[C@@H]3CCC4=CC(=O)C=C[C@]4(C)[C@H]3CC[C@]21C	394.6430000000002	7.539000000000009	1	0	3	0
[365415.1]	0.5229520826888348	C=CC(C)(C)CCC(C)C	140.26999999999998	3.634800000000003	0	0	4	0
[171082.8]	0.8483867389699952	CNc1ccc(-c2ccc(F)cc2)n1C(C)C	232.302	3.916800000000002	1	1	3	2
[245.22423]	0.171416027030277	CCCCC/C=C\C\C[C@H](C)[C@H](O)[C@H]1CO[C@@H](C)C=C(\C)CC[C@@H](O)[C@H](C)[C@H]1C[C@@H](O)CCC(=O)O	510.75600000000037	5.890500000000007	6	4	14	0
[1046620.9]	0.45491867771646793	O=C(O)[C@@]1(O)CC[C@H](OC(=O)c2ccccc2)C[C@H](O)[C@@H]1O	310.302	-0.0666000000000001	7	4	3	1
[549.7843]	0.7235689462238326	CC(C)[C@](O)(CC#N)CC[C@H](O)Cn1cc(C)c(C)c1-c1ccc(F)cc1	372.4840000000001	4.352920000000004	3	2	8	2
[10566.852]	0.6684104451867194	CC1(C)O[C@@H]2C[C@H]3[C@@H]4C[C@H](F)C5=CC(=O)C=C[C@]5(C)[C@@]4(F)[C@@H](O)C[C@]3(C)[C@]2(C(=O)CO)O1	452.49400000000026	2.366800000000001	6	2	2	0
[4.1821983e+10]	0.5879506912099445	CCOP(=O)(O)OC	140.075	0.7697	4	1	3	0
[16926.314]	0.7775129785044154	O=C1N[C@H](CCc2ccccc2)C[C@@H](c2ccc(Cl)c(Cl)c2)CC1	362.3000000000002	5.378500000000004	1	1	4	2
[537034.75]	0.6149942843628418	O=C(N[C@H]1CCN=C(O)Cc2ccccc2)CC1	246.31	1.8542999999999994	2	2	5	1
[6265685.]	0.6708663203899052	COc1cc([S@@](C)=O)ccc1	170.233	1.4325999999999999	2	0	2	1
[70576.64]	0.780009490175839	CN1C[C@@H](CSC(=O)NC(=O)c2ccccc2)C(=O)NC(=O)C1	335.38500000000016	0.4739999999999998	6	2	3	1
[4173.1196]	0.5042848448513663	CC(C)C[C@@H]1C(=O)N2CCC[C@H]2[C@]2(O)O[C@](NC(=O)[C@@H]3C=C4c5cccc6[nH]cc(c56)C[C@H]4N(C)C3)(C(C)C)C(=O)N12	575.7100000000002	2.4303	6	3	5	2
[271915.75]	0.7104234796477833	CCNC[C@H]1CC[C@H](CC(=O)O)CC1	199.29399999999995	1.8769999999999998	3	2	5	0
[68390.805]	0.7210659195590091	CC(=C\C(=O)O)Nc1ccc(C)cc1	191.23	2.395320000000001	3	2	3	1
[47294.652]	0.05221818231376717	CC(C)C[C@H](N)C(=O)N1CCC[C@H]1C(=O)N[C@@H](CCCCCN)C(=O)N[C@@H](CCCC(=O)NCC(=O)NCC(=O)NCC(=O)O)[C@@H](C)O	684.8360000000004	-2.1761999999999992	11	9	23	0
[7359485.5]	0.5961644738632705	CC(C)=CC/C(C)=C/CO	140.226	2.2813000000000003	1	1	3	0
[37.46021]	0.18497954039317488	CCCCCn1cnc2c(C)c(-c3ccc(F)cc3)c(-c3ccc(F)cc3)c(CC[C@@H](O)C[C@@H](O)CC(=O)[O-])c2C(C(C)C)CC1	633.8000000000001	7.087020000000011	5	2	14	3
[60456.062]	0.6124426701262987	C=C(CO)C[C@H]1CC[C@H]2[C@@H]3C[C@H](O)CC[C@]4(C)[C@H](O)CC[C@]4(C)[C@H]3CC[C@]12C	390.60800000000023	4.695800000000005	3	3	3	0
[506430.47]	0.7646048516782314	CCCC[C@H](O)COc1ccc(C(=O)O)cc1	238.283	2.3147	4	2	7	1
[5674882.5]	0.5723185014368696	CCCC[C@H](OP(=O)(O)O)[C@H](C)O	212.18200000000002	1.0352999999999997	5	3	6	0
[319190.97]	0.464951264023968	C=C(CO)COC(=O)CC1=C(O)NCC(OCC)C1	271.313	0.6361999999999997	6	3	7	0
[4585.3213]	0.4678219533964802	Clc1ccc(OCC(Cn2ccnc2)c2ccc(Cl)cc2Cl)c(Cl)c1	416.1350000000001	6.359500000000002	2	0	6	3
[877.86176]	0.36354861665749244	NCCC(=O)c1cc(-c2ccccc2)c(-c2ccccc2)n1/C=C/[C@@H](O)C[C@@H](O)C(=O)O	434.49200000000013	3.0208000000000017	6	4	10	3
[155759.6]	0.6698126044232726	C=C1[C@H](OC)C[C@H]2C[C@@H]3CC4=CC(=O)CC[C@@]4(F)[C@@H]3CC[C@@]21C	318.4320000000001	4.401400000000004	2	0	1	0
[1418589.4]	0.2664490677612642	O=C1[C@H](O[C@@H]2O[C@H](CO)[C@@H](O)[C@H](O)[C@@H]2O)[C@@H](O)[C@@H](O)[C@H]1O	310.25500000000005	-5.163099999999994	10	7	3	0
[21644.916]	0.27707549853158797	CCC[S@](=O)[C@@H](Cc1ccc(F)cc1)N[C@@H](O)C(=O)N[C@@H](CCC(=O)O)C(=O)O	432.47000000000025	0.19520000000000104	8	5	13	1
[1.6153492]	0.1957681875279472	CC(C)c1nc(N(C)S(C)(=O)=O)nc(-c2ccc(F)cc2)c1/C=C/[C@@H]1C[C@@H](OCc2ccccc2)CC(OCC(Cl)(Cl)Cl)O1	687.0610000000001	7.292400000000007	7	0	11	3
[2940936.]	0.7878543883249491	COC(=O)[C@@]12CC[C@@H]1C[C@H](C)C[C@H](OC(=O)c1ccccc1)C(=O)C2	344.4070000000001	3.1705000000000014	5	0	3	1
[40404.797]	0.5535301128969784	CC(C)(C)NCC(O)c1cc(O)c(CO)c(O)c1	255.314	1.0115999999999998	5	5	4	1
[2.7288655e+09]	0.3042503204978373	O[C@H]1OC[C@@H](O)[C@H](O)[C@@H]1O	150.13	-2.5823000000000005	5	4	0	0
[100.2335]	0.6368688503311563	CC(C)c1c(CC[C@@H](O)C[C@@H](O)CC(=O)[O-])c(-c2ccc(F)cc2)cn1C(C)C	404.502	3.1830000000000025	4	2	10	2
[4.431375]	0.3622185973533499	COc1cc(-c2c(-c3ccc(F)cc3)nc(C(C)C)n2/C=C/[C@@H](O)C[C@@H](O)CC(=O)O)cc(C)c1F	500.5420000000002	4.993020000000004	6	3	10	3
[60292.598]	0.7269926580745424	C/C=C/c1ccc(O)c(OC)c1	164.20399999999998	2.4339000000000004	2	1	2	1
[86067.19]	0.5342453260701517	C=C[C@H](C#CC(C)(C)C)CC(=O)O	180.24699999999996	2.3128	2	1	3	0
[2.3676352e+09]	0.7141417455287269	O=C(ON1CCCC1)c1ccccc1	191.23000000000005	1.8542	3	0	2	1
[446.39847]	0.06606663110394198	C=C(CC[C@H](N)Cc1ccc(F)cc1)C(=O)N1CCC[C@H]1CC(=O)N[C@@H](C)CC(=O)N[C@@H](CCCCC(=O)O)C(=O)NCC(=O)NCC(=O)O	704.7970000000004	0.7546000000000077	10	7	22	1
[17123590.]	0.8163094080504649	N[C@H](COc1ccccc1)C(=O)N1CCC[C@H]1C(=O)O	278.30799999999994	0.4682999999999999	5	2	5	1
[6669.3193]	0.13555956630497829	C[C@@H](O)[C@H](NC(=O)[C@@H]1CCCN1C(=O)[C@H](Cc1ccccc1)NC(=O)CN)C(=O)NCC(=O)NCC(=O)O	534.5700000000003	-3.1537999999999915	9	7	13	1
[2173384.]	0.5714804332641097	CC[C@@H](O)/C=C/C=C\CO	142.19799999999998	0.8619999999999999	2	2	4	0
[20898.656]	0.6284874189326513	C[C@@H]1O[C@@H](Oc2ccc(Cl)c(Cl)c2)[C@@H](O)[C@@H](O)[C@@H](O)[C@@H]1O	339.171	0.5605999999999993	6	4	2	1
[668448.06]	0.8094318992361954	CC/C=C\CCC(=O)Nc1c2ccc(Cl)cc2n1	262.74	1.9015	1	1	5	1
[3.6228878e+11]	0.5988163606060163	CC1(C)[C@H](C(=O)O)N2C(=O)C[C@H]2S1(=O)=O	233.24499999999998	-0.794999999999999	5	1	1	0
[389.816]	0.5072960194682716	C[C@H](CO[C@@H]1O[C@H](CO)[C@@H](O)[C@H](Cc2ccc(F)cc2)c2ccccc2)[C@@H](O)[C@@H](O)c1	434.50400000000013	1.994699999999999	6	4	8	2
[1074635.6]	0.7280779620045265	Nc1ccc(Cc2ccc(N)cc2)cc1	198.269	2.4418000000000006	2	2	2	2
[28549.062]	0.4477396790863683	CCC[C@@H](NC(=O)[C@@H](Cc1ccc(O)cc1)C(=O)O)C(=O)N1CCC[C@H]1C(=O)O	406.43500000000023	0.996	7	4	9	1
[1276787.1]	0.1305691533420473	[N-]=[N+]=NC[C@H](N)C(=O)N[C@@H](CC(=O)N[C@@H](CC(=O)O)C(=O)O)C(=O)O	360.2830000000001	-2.372399999999997	9	6	11	0
[116894.19]	0.7629173210900769	COc1cc([C@H]2c3cc4c(cc3[C@H](O)[C@H]3COC(=O)[C@H]23)OCO4)cc(OC)c1OC	414.41000000000025	2.4092000000000002	8	1	4	2
[7248255.5]	0.7075989414796954	CC(C)NC(=O)c1ccccc1	163.22	1.8248	1	1	2	1
[28199.672]	0.32217821000650254	CCCCC/C=C\C/C=C/C=C\CCCC(=O)O	250.38199999999995	4.880300000000004	2	1	11	0
[226615.9]	0.6277905139707028	CC(C)CCOC(N)C(=O)NC(C)C	202.298	0.8584999999999998	3	2	6	0
[1.3410849e+13]	0.482564502908463	O=c1[nH]cc(F)c(=O)[nH]1	130.078	-0.7977000000000001	2	2	0	1
[5.9521286e+08]	0.7329831293111905	O=C1N(Cc2ccc(Cl)cc2)CCC1	209.67599999999993	2.4624000000000006	1	0	2	1
[113727.72]	0.2079442341493163	CO/N=C(/C(=O)N[C@@H]1C(=O)N2C(C(=O)O)=C(COC(C)=O)CS[C@H]12)c1csc(N)n1	455.47400000000016	-0.6224999999999987	10	3	7	1
[435965.84]	0.15806671371453096	O=C(NOC[C@H](CO)C(=O)N[C@@H](Cc1ccccc1)C(=O)O)C(=O)N1CC[C@H]1C(=O)N1CCC[C@H]1C(=O)O	534.5220000000005	-1.8686999999999925	10	5	11	1
[1905581.1]	0.4854930576221492	Nc1nc2c(ncn2COC(CO)CO)c(=O)[nH]1	255.23399999999998	-1.970899999999999	7	4	5	2
[1090.1365]	0.11690172594745143	CCCCCC[C@H]1C(=O)O[C@H](C)[C@H](NC(=O)c2cccc(NC=O)c2O)C(=O)O[C@@H](C)[C@@H]1OC(=O)CC(C)C	548.6330000000003	3.480400000000002	9	3	12	1
[42797.3]	0.5898358433701482	Cc1cc2c(OCC(CNC(C)C)OC(=O)c3ccccc3)cccc2[nH]1	366.461	4.078720000000003	4	2	8	3
[24075.549]	0.35715296648048245	C/C=C(/C=C/C[C@@H](O)CO)Oc1ccc(O)c(O)c1	266.293	1.6798999999999997	5	4	6	1
[14.480752]	0.43668089362970736	O=C(O)C[C@@H](O)C[C@H](O)/C=C/n1c(C(F)(F)F)nc(-c2ccccn2)c1-c1ccc(F)cc1	465.40300000000013	3.827300000000002	6	3	8	3
[3.80066e+08]	0.45046629553451434	Oc1cccc(O)c1O	126.11099999999998	0.8033999999999997	3	3	0	1
[3.9873126]	0.3477321497212847	CNc1cccc(-c2nc(C(C)C)n(/C=C/[C@@H](O)C[C@@H](O)CC(=O)O)c2-c2ccc(F)cc2)c1	467.5410000000002	4.578600000000003	6	4	10	3
[23472.89]	0.6137366597308077	C[C@H]1O[C@@H](Oc2ccc(F)c(Cl)c2)[C@@H](O)[C@@H](O)[C@@H](O)[C@@H]1O	322.716	0.04629999999999973	6	4	2	1
[639734.]	0.5182479639324598	CC(=N)NC(=O)Cc1ccccc1	176.21900000000002	1.34247	1	2	2	1
[108087.08]	0.7184688940221797	Oc1cc(O)ccc1-c1ccccc1	186.21	2.764800000000001	2	2	1	2
[102094.2]	0.12739946843623476	CN(C)C[C@@H](NC(=O)CN)C(=O)N1CCC[C@H]1C(=O)N[C@H](C(=O)NCC(=O)NCC(=O)O)[C@@H](C)O	501.54100000000017	-4.834900000000002	10	7	13	0
[248108.25]	0.782841927263866	CNc1ncc(C(=O)N2CCCCC2)nc(N(C)C)cc1	289.3829999999999	0.9880999999999998	3	1	1	0
[208980.5]	0.9057842881790305	CCc1cccc2c3c([nH]c12)C(CC)(CC(=O)O)OCC3	287.35900000000004	3.383000000000002	3	2	4	2
[3996.54]	0.551808564784533	C[C@H](N)/C=C/[C@H]1C[C@@H](O)C[C@@H](O)c2ccccc21	247.338	1.8617	3	3	2	1
[57697.426]	0.8375057924076362	CC(C)NC[C@@H](O)COc1cccc2ccccc12	259.34900000000005	2.5775000000000006	3	2	6	2
[3.8775902]	0.4374883533583451	CC(C)(C)c1nc(-c2ccc(F)cc2)c(-c2ccc(F)cc2)n1/C=C/[C@@H](O)C[C@@H](O)CC(=O)O	470.5160000000002	4.8501000000000065	5	3	8	3
[109939.766]	0.4879761777527848	CCC[C@@H](N(N)CCC(=O)[C@H]1CCCCC(=O)O)CC[C@H]1O	314.42600000000004	1.7058999999999993	6	3	7	0
[90585.39]	0.17400656822855506	NC[C@H]1O[C@H](O[C@H]2[C@H](O)[C@@H](O[C@H]3O[C@H](CO)[C@@H](O)[C@H](N)[C@H]3O)[C@H](N)C[C@@H]2N)[C@H](N)C[C@@H]1O	467.5200000000002	-6.295800000000006	14	10	6	0
[4.088465]	0.3247162884425973	C[C@@H](CO[C@@H]1OC(=O)c2ccccc2)C[C@H](/C=C/c2c(-c3ccc(F)cc3)nc(N(C)S(C)(=O)=O)nc2C(C)C)O1	583.6820000000001	5.397300000000006	8	0	8	3
[2.0598194e+08]	0.4634163992344984	CO[C@]1(C2=CN(C)C)C(=O)C=C2C(=O)C1=O	221.21199999999996	-0.522	5	0	2	0
[8104.7837]	0.860782458230497	O=C(O)c1cc(-c2ccc(F)cc2F)ccc1O	250.19999999999996	3.035600000000001	3	2	2	2
[2830607.2]	0.7314900236053014	CC(=O)CCCCn1c(=O)c2c(ncn2C)n(C)c1=O	278.31200000000007	0.19300000000000006	4	0	5	2
[87038.23]	0.5598133971975789	COc1cc2oc(N3CCN(C)CC3)nc(-c4ccc(F)cc4OCC(=O)c3OCC(C)CC3)ccc2c1	523.6050000000004	3.9174000000000024	7	0	6	1
[5020753.]	0.8571860947220851	CC1=CC(=O)C(CCN2CCC(c3ccccc3)c2)CC1=O	297.3980000000001	2.9704000000000015	3	0	4	1
[66902.234]	0.6593589937369939	CC(C)CCOC(N)C(=O)Nc1ccc(C(=O)O)cc1	280.324	1.6708	5	3	7	1
[53427.695]	0.4143573581655692	CCCC/C=C/CCCCCCCC(=O)O	226.35999999999993	4.548100000000003	2	1	11	0
[3579.6172]	0.5387538905959764	CC[C@@H]1N=C(C)[C@H](CC[C@@H](O)CC(=O)O)[C@H]1CCC[C@H]1C[C@@H](C)CC[C@H]1C	379.5850000000002	5.330300000000006	3	2	10	0
[9079.256]	0.5138050080225128	COc1cccc(Sc2c(/C=C/[C@@H]3C[C@@H](O)CC(=O)O3)c(C3CC3)nc3ccccc23)c1	447.5560000000002	5.351700000000004	6	1	6	3
[266607.1]	0.7276320657418383	C[C@@H]1C[C@](C)(C)C[C@@H]2C(=CC(=O)O)C1CC(=O)C2	250.33799999999997	3.048800000000001	3	1	1	0
[32298.906]	0.1597943152583759	OC[C@H]1O[C@@H](O[C@H]2O[C@H](O)[C@@H](O)[C@H](O[C@H]3O)[C@H](O)[C@@H](O)[C@@H](O[C@H]3O)[C@H](O)[C@@H](O)[C@H](O)[C@H]2O)c(O)c1O	534.4200000000002	-7.3303999999999885	18	13	3	0
[16.37912]	0.3335408931891239	CC(C)NC(=O)c1c(-c2ccccc2)c(-c2ccc(F)cc2)c(CC[C@@H](O)C[C@@H](O)CC(=O)[O-])n1C(C)C	523.6250000000003	3.8648000000000025	5	3	12	3
[2544529.8]	0.6422858224994091	C=C1C[C@@]23CC[C@H]4[C@@H](O)CC[C@]4(C)[C@H]3CC[C@@]21C	246.39399999999992	3.9200000000000035	1	1	0	0
[147.1897]	0.15558155741453986	C[C@@H](C[C@@](C(=O)O)NC(=O)[C@@H]1CCCN1C(=O)N[C@@H](Cc1ccccc1)NC(=O)CS(=O)(=O)NC(=O)c1ccccc1)C(=O)O	644.6830000000002	0.44879000000000446	10	6	14	2
[83241848.]	0.38218395046799064	O=[P@](O)(O)OC[C@H](O)CO	172.07299999999998	-1.5511000000000001	6	4	4	0
[14477.484]	0.1506232547305744	OC[C@@H]1O[C@H](O[C@H]2O[C@H](O)[C@@H](O)[C@H](O[C@H]3O)[C@H](O)[C@@H](O)[C@@H](O[C@H]3O)[C@H](O)[C@@H](O)[C@H](O)[C@@H]2O)[C@H](O)[C@@H](O)[C@@H]1O	566.4620000000003	-9.575300000000002	19	14	3	0
[706.69885]	0.5258225929442268	C[C@H]1O[C@@H](CC(=O)O)C[C@H]1O[C@@H](C)C[C@@]2(C)[C@H]1CC[C@@H](O)[C@H](O)CC[C@@H](O)[C@]12C	414.53900000000016	2.101399999999999	7	4	6	0
[4051195.]	0.8289288715670488	CN1[C@H]2CC[C@@H]1C[C@@H](OC(c1ccccc1)c1ccccc1)C2	307.43700000000007	4.417800000000004	2	0	4	2
[633557.56]	0.6893709827759431	Cc1nnc2n1-c1ccc(Cl)cc1C(c1ccccc1)=NC2	308.77200000000005	3.5801200000000017	2	0	1	3
[3176060.8]	0.6489204335813592	O=C(O)/C=C/c1ccccc1	148.161	1.7844	2	1	2	1
[471300.2]	0.4258873728218347	CCCCC[C@@H]1CC[C@@H](C)[C@H](O[C@H]2C(=O)O2)CC(=O)O1	284.352	2.566600000000001	5	0	6	0
[54423.25]	0.567613295517246	CCCCCN(C)CCC(O)c1cc(Cl)c(N)cc1	284.831	3.4677000000000016	3	2	8	1
[7588.043]	0.7107739045240193	CC(C)(Cc1ccc(O)cc1)c1ccc(OCCNC(C)C)cc1	327.468	4.289300000000003	3	2	8	2
[8092694.]	0.7790447162797843	CCC[C@H]1N(C)CC[C@H](CC(=O)O)CC1	213.32099999999994	2.3617	3	1	4	0
[2641147.8]	0.5423517991181793	C[C@H](O)/C=C/C=C/CO	128.171	0.47190000000000004	2	2	3	0
[1.7621864e+08]	0.42136783444244996	O=C1C=CC(=O)N1c1ccccc1[N+](=O)[O-]	218.168	1.0241999999999998	4	0	2	1
[315.34354]	0.6269064400841485	Cc1nc(-c2ccccc2)cc(-c2ccc(F)cc2)c1/C=C\[C@@H]1C[C@@H](O)CC(=O)O1	403.45300000000015	4.9428200000000055	4	1	4	3
[595873.6]	0.7879781215659195	C[C@H](C=S=O)N1CC[C@H](Cc2ccccc2)CC1=O	277.389	1.8714	2	0	4	1
[2641147.8]	0.5423517991181793	C[C@@H](O)/C=C/C=C/CO	128.171	0.47190000000000004	2	2	3	0
[431896.7]	0.5714804332641097	C[C@H](O)C/C=C/C=C/CO	142.19799999999998	0.8619999999999999	2	2	4	0
[300907.22]	0.7960837737065647	CCCCCn1cnnc1-c1ccc(C(=O)O)c2ccccc2[nH]1	324.384	3.4029000000000016	5	2	6	2
[1157.2039]	0.56570519810845	CCCC[C@@H]1OC[C@@H](CO)[C@H](O)[C@H](Cc2ccc(F)cc2)C(=O)NC[C@@H](C)C(=O)N(C)Cc1=O	480.5770000000003	1.3226	6	3	6	1
[5462.3984]	0.1780350268076454	O=C(O)[C@@H]1CC[C@H](O)[C@@H](CO)[C@H](O)[C@@H](O[C@H]2O[C@H](CO)[C@H](O)[C@H](O)[C@H]2O)[C@@H](O)[C@H](O)[C@@H]1O	472.4400000000001	-5.92089999999999	14	11	5	0
[25888990.]	0.6429850467613327	NC(=O)Cc1ccccc1O	151.16499999999996	0.4199999999999999	2	2	2	1
[862354.2]	0.5851791059173755	Nc1nc(N)c2nc(-c3ccccc3)c(N)nc2n1	253.26900000000003	0.8334000000000001	7	3	1	3
[171.79399]	0.4732790343822408	C=C1CC[C@@H](O)C/C1=C/C=C1\CCC[C@]2(C)[C@@H]([C@H](C)/C=C/[C@H](C)C(C)C)CC[C@@H]12	396.6590000000001	7.641000000000008	1	1	5	0
[3896586.8]	0.7786697771862998	Cc1[nH]c(=O)c(C#N)cc1-c1ccncc1	211.22400000000002	1.617	3	1	1	2
[16599.055]	0.04959650043859539	CO[C@@]12CC=CC[C@H](C)[C@H](CC[C@@H]3C[C@@H](O[Si](C)(C)C(C)(C)C)CC(=O)O3)[C@H]2[C@@H](OC(=O)NCCCCCCC(=O)NO)C1	638.9190000000001	6.420700000000006	8	3	14	0
[379877.]	0.5902547919222657	CN(Cc1ccc(C(C)(C)C)cc1)Cc1cccc2ccccc12	317.476	5.769300000000006	1	0	4	3
[890578.]	0.5042031477298718	C[C@@H]1CC[C@@H]2[C@@H](C)C(=O)O[C@@H]3O[C@]4(C)CC[C@@H]1[C@]32OO4	282.33599999999996	2.3949000000000007	5	0	0	0
[34297076.]	0.29015285452995804	OC[C@@H]1O[C@@H](O)[C@@H](O)[C@H](O)[C@H]1O	180.156	-3.2214000000000005	6	5	1	0
[3492.8425]	0.3178892681863434	CCCC/C=C/CC[C@@H]1\C[C@@H]1\C(=C\CCCC(=O)O)C(=O)O	308.41799999999995	4.415000000000002	4	2	12	0
[283.92612]	0.3071178717347496	Cc1c(C)c2c(c(C)c1O)CC[C@@](C)(CCC[C@H](C)CCC[C@H](C)CCCCC(C)C)O2	444.74400000000037	9.230360000000001	2	1	13	1
[1727.3542]	0.5925003516916548	C=C1[C@@H](O)C[C@H](C)C[C@H](O)CC[C@@]1(C)C[C@H](O)CC(=O)O	300.395	1.7065	5	4	4	0
[57361.223]	0.759769381883925	C[C@@]1(O)OC(=O)C[C@@H]1CC[C@@H]2C[C@@]2(C)[C@H]1CC[C@]2(C)[C@H]1CC[C@]2(C)O	350.4990000000001	3.6417000000000033	4	2	4	0
[612688.56]	0.8177207041599901	CC(C)CC(N)C(=O)Nc1ccccc1C	220.316	2.30692	2	2	4	1
[48389.39]	0.1665858254818805	OC[C@H]1O[C@H](O[C@H]2[C@@H](O)[C@H](O[C@H]3O[C@H](CO)[C@@H](O)[C@H](N)[C@H]3O)[C@H](N)C[C@@H]2N)[C@H](O)[C@@H](O)[C@@H]1O	485.48700000000014	-7.257800000000007	15	11	6	0
[5316.951]	0.4801716988439357	COCCC[C@H](N)C(=O)CSc1ccc(/C=C/NC(C)C)cc1	336.50100000000003	3.070400000000002	5	2	11	1
[3641.1196]	0.34355963370363696	C[C@H]1C[C@@H](O)[C@H](CO[C@@H]2C[C@H](O)C[C@@H](O)C2CCC(=O)O)[C@@H](CO)[C@@H]1O	376.4460000000001	-0.6454999999999989	8	6	7	0
[436303.97]	0.7097305622554313	C[C@@H](c1ccc(NC(=O)O)cc1)C(=O)O	209.201	1.9646	4	3	3	1
[1430985.5]	0.5754896692377947	O[C@H]1CN[C@H](c2ccccc2)C(=O)N1	192.218	-0.2345000000000001	3	3	1	1
[178632.03]	0.6407232459158984	COc1c2c(cc(OC)c1)C2CC(=O)NC1CCN(CC(=O)NCC3)c(NCCC1)CC3	444.5760000000003	1.7257000000000013	6	3	5	1
[11777686.]	0.9046274928145251	O=C(NCCN1CCCOC1)c1ccc(Cl)cc1	268.744	1.7496	3	1	4	1
[1.2833177]	0.17809383892911615	COc1ccc(CCNC(=O)c2c(-c3ccccc3)c(-c3ccc(F)cc3)c(CC[C@@H](O)C[C@@H](O)CC(=O)[O-])n2C(C)C)cc1	615.7220000000002	4.707700000000004	6	3	15	4
[2653858.]	0.5446133172723007	COc1cc(OC)c(C(=O)CCCCN2CCCC2)cc1	291.39099999999996	3.1526000000000014	4	0	8	1
[2.5636861]	0.19152620334273385	Cc1cnc(CNC(=O)c2c(-c3ccccc3)c(-c3ccc(F)cc3)c(CC[C@@H](O)C[C@@H](O)CC(=O)[O-])n2C(C)C)[nH]1	575.6610000000002	3.6881200000000023	6	4	13	4
[286726.25]	0.7747757958138649	O=C(CC[C@@H](O)C/C=C/c1ccccc1)c1ccccc1	280.367	4.113900000000004	2	1	7	2
[869.3646]	0.6281386608661735	CCC(=O)C[C@H]1C[C@@H](O)C[C@H]2[C@@H]3C[C@H](OC)[C@@H](CC)C4=CC(=O)C=C[C@]4(C)[C@H]3CC[C@@]21C	442.64000000000027	5.291700000000006	4	1	5	0
[24921.033]	0.5531229042250528	N[C@@H](CC[C@@H](O)[C@H](Cc1ccccc1)NCC[C@H]1C(=O)O)CC[C@H]1O	350.4590000000001	0.9012999999999991	6	5	3	1
[4136.6655]	0.44851993240729926	CC(=O)O[C@@H]1C[C@@H]2CC[C@@H]3[C@H](CC[C@@]4(C)[C@H]3C[C@H]([N+]3(C)CCCCCC3)[C@@H]4O)[C@H](O)CC[C@]12C	476.72200000000043	4.681700000000005	4	2	2	0
[24480410.]	0.30566928200258797	O=c1n(C[C@@H]2O[C@H](CO)[C@@H](O)[C@H]2O)c(=O)[nH]c1=O	260.202	-3.453699999999999	7	4	3	0
[2.4179397e+08]	0.7042441627933315	CCC1=[N+](c2ccccc2)NC(=O)C1	189.23799999999997	1.6165	1	1	2	1
[1833.2506]	0.6544582690300507	NS(=O)(=O)c1cc2c(cc1Cl)NCNS2(=O)=O	297.74500000000006	-0.35129999999999967	5	3	1	1
[28467.338]	0.671097821819082	CC1=C([C@@H](C)O)N2CC(=O)[C@@H]2SC1	199.275	0.5988	4	1	1	0
[45840144.]	0.7274025769135067	N[C@H](Cc1ccc(F)cc1)C(=O)O	183.182	0.7801	3	2	3	1
[43648.855]	0.7720710075752518	CNC[C@H](O)c1ccccc1-c1ccc(O)cc1	243.30599999999998	2.3120000000000003	3	3	4	2
[36362.113]	0.6339658792034374	C=C1[C@H]2C[C@H]3CC4=CC(=O)C=C[C@]4(C)[C@@]3(F)[C@@H](O)C[C@]2(C)[C@@]1(O)C(=O)CO	376.4240000000002	1.4256999999999997	5	3	2	0
[690212.4]	0.5539947900522819	CC/C=C\CCCCC(=O)Nc1ccccc1	231.33900000000006	4.151700000000003	1	1	7	1
[52574232.]	0.6550432459052317	C1C[C@H]2CN(CCNC(=O)C2)CCCC1	210.32099999999994	1.3885999999999996	2	1	0	0
[63.694977]	0.44179283048896817	O=C(CO)[C@H](O)C[C@H](O)/C=C/n1c(C(F)(F)F)nc(-c2ccccn2)c1-c1ccc(F)cc1	465.40300000000013	2.9140000000000006	6	3	8	3
[inf]	0.24699187151857604	Cn1c(=O)c2[nH]cnc2n(C)c1=O.Cn1c(=O)c2[nH]cnc2n(C)c1=O.NCCN	420.4340000000002	-3.1755999999999975	8	4	1	4
[31517.623]	0.23330441583386172	C[C@@H](OC(=O)N[C@@H](C)[C@@H](N)C(=O)N[C@@H](C)C(=O)N[C@@H](CCC(=O)O)C(=O)O)C(C)C	432.4740000000002	-0.5881999999999958	9	6	12	0
[18453.908]	0.054148369063834564	CC(C)C[C@H](N)C(=O)N1CCC[C@H]1C(=O)N[C@@H](CCCCN)C(=O)N[C@@H](Cc1c[nH]cn1)C(=O)N[C@@H](CO)C(=O)N[C@@H](C)C(=O)N[C@@H](CC(=O)O)	721.8370000000002	-2.8503100000000003	12	10	22	1
[23638.227]	0.545907213602937	C[C@@]12C=CC(=O)C=C1CC[C@H]1[C@@H]3C[C@@H](O)[C@](O)(C(=O)CO)[C@@]3(C)C[C@H](O)[C@@]12F	394.4390000000002	0.6204999999999998	6	4	2	0
[1345578.1]	0.7521450742487874	O=c1nc[nH]c2c1ncn2[C@H]1CC[C@@H](CO)O1	236.23099999999994	-0.21050000000000008	5	2	2	2
[1.2402131e+09]	0.5888605034457122	Cn1c2ccccc2c(=O)cc2[nH]cc12	198.225	1.9713999999999996	1	1	0	3
[10.128016]	0.4336038989642279	CCC(C)(C)C(=O)O[C@@H]1C2C(=C[C@H](C)[C@H]1[C@@H](O)c1ccccc1)C=C[C@H](C)[C@@H]2CC[C@@H]1C[C@@H](O)CC(=O)O1	524.6980000000003	5.545300000000006	6	2	8	1
[4678.484]	0.15959604520834575	C=C(C)[C@@H](N)CC(=O)[C@@H]1CCCC[C@H]1C(=O)N[C@H](Cc1ccccc1)C(=O)NCC(=O)NCC(=O)NCC(=O)O	557.6480000000003	-0.18389999999999512	8	6	15	1
[25300.738]	0.5776955355451224	C=C[C@](C)(CC)CC[C@@H]1CC[C@H]2[C@@H]3CC4=CC(=O)C=C[C@]4(C)[C@@]3(F)[C@@H](O)C[C@@]21C	400.57800000000015	5.965800000000007	2	1	5	0
[235536.53]	0.8311300122076702	COc1c(O)cc(CC(=O)CCCN2CCCC2)cc1	277.36399999999986	2.3884000000000007	4	1	7	1
[5347.212]	0.07895640841647474	CN(CC(=O)N[C@@H](C)CNC(=O)[C@@H](Cc1ccccc1)NC(=O)[C@@H](N)CC(=O)N[C@@H](C)C(=O)O)C(=O)N[C@@H](CC(=O)O)C(=O)O	637.6470000000003	-2.7891999999999957	12	9	18	1
[1437333.]	0.6780398534053675	CNCc1ccc(C)c(C)c1	149.23699999999997	2.02284	1	1	2	1
[1918553.5]	0.8255715742691322	O=C(O[C@@H](CO)c1ccc(O)cc1)c1ccccc1	258.273	2.2826000000000004	4	2	4	2
[165121.94]	0.27108565447365673	CCCCC[C@@H](C)COC(=O)c1ccccc1C(=O)OC[C@@H](CC)CCCC	390.5640000000003	6.433000000000007	4	0	14	1
[31414.516]	0.46982886827424786	CC(=O)NCCCN[C@@H](CC(O)=O)C1CCCCCC1	284.40000000000003	1.915899999999999	4	3	8	0
[19084720.]	0.7535725435602519	CC1=CC(=O)C(N)=C(c2ccccc2)C1	199.25300000000001	2.2755	2	1	1	1
[29086.725]	0.26918868716570815	CN(CCOc1ccc(C[C@H](Nc2ccccc2C(=O)c2ccccc2)C(=O)O)cc1)c1ccccn1	495.5790000000002	4.9356000000000035	7	2	12	4
[327598.16]	0.701777916902848	CCN(CC)c1ccc(C(C)C)cc1	191.31799999999998	3.656200000000003	1	0	4	1
[35733.902]	0.7614590010500605	N[C@H]1C=C(C(=O)O)CC[C@H]2[C@@H]3CC[C@H]4C(=O)CC[C@]4(C)[C@H]3CC[C@]21C	345.4830000000001	3.546400000000002	4	2	1	0
[104227.34]	0.5594935353474306	CC(C)C[C@@H](NC(=O)[C@@H](O)[C@H](N)Cc1ccccc1)C(=O)O	308.37800000000004	0.5328000000000004	5	4	8	1
[15.038782]	0.5775784001512619	CC(C)c1c(CC[C@@H](O)C[C@@H](O)CC(=O)[O-])c(-c2ccc(F)cc2)cn1C1CCCCC1	444.5670000000002	4.107300000000004	4	2	10	2
[8.216759e+10]	0.3426777863228231	ClC1=C(Cl)[C@]2(Cl)[C@@H]3[C@@H]4C[C@@H]([C@H]5O[C@@H]45)[C@@H]3[C@@]1(Cl)C2(Cl)Cl	380.913	4.481400000000002	1	0	0	0
[600428.56]	0.8241041547232253	O=C(Cc1ccccc1C(=O)O)c1ccccc1O	256.25699999999995	2.515800000000001	4	2	4	2
[8570615.]	0.5940849087875945	CCCCCCCn1ccnc1	166.26800000000003	2.8535000000000013	1	0	6	1
[4.089044e+10]	0.5994163684379694	O=C1CCc2cc(Cl)ccc2C1	180.634	2.3978	1	0	0	1
[2936017.8]	0.7990461889374334	NC1(CNC(=O)c2ccccn2)CCCC1	219.28799999999995	1.0828999999999995	3	2	3	1
[inf]	0.464453542726426	C=C(C)c1cccc(OCCOCC[N+](C)(C)CC)c1.[Br-]	358.3199999999999	0.2154000000000018	2	0	9	1
[430310.56]	0.47111861768270935	CC/C=C\CCC(=O)Nc1ccc([N+](=O)[O-])cc1OC	278.30800000000005	3.2883000000000013	4	1	7	1
[71362.21]	0.5834394447063072	Cc1ccc(/N=C/N(C)/C=N/c2ccc(C)cc2C)c(C)c1	293.41400000000004	4.871880000000004	1	0	4	2
[2377866.]	0.6760870934103842	CS(=O)(=O)Nc1ccc([N+](=O)[O-])cc1Oc1ccccc1	308.315	2.7586000000000013	5	1	5	2
[4057613.2]	0.3896708755641931	CC[C@H](CO)NCCN[C@@H](CC)CO	204.314	-0.292599999999999	4	4	9	0
[47566.637]	0.8569323415066624	CO[C@](C)(Cc1ccc(O)c(C)c1C(=O)OC)c1ccccc1	314.381	3.5915200000000027	4	1	5	2
[54331.516]	0.477934469519571	O=C(OC[C@@H]1CC[C@H](O)c2ccc(F)cc2)c(=O)[nH]c1=O	295.266	0.45509999999999995	5	2	4	1
[24774.305]	0.2537245020354755	CC(=O)O[C@@H]1C[C@@H]2CC[C@@H]3[C@H](CC[C@@]4(C)[C@H]3C[C@H]([N+]3(C)CCCCCCCC3)[C@@H]4OC(C)=O)[C@@]2(C)C=CC[C@H]1O	558.8240000000005	6.198800000000008	5	1	3	0
[29198.281]	0.6402754783647231	CC(C)(C)NCC(O)c1cc(O)cc(C(N)=O)c1	252.314	0.9125999999999999	4	4	4	1
[1.4376136e+09]	0.6885245635383215	N#CC1=C(N)C(=O)Nc2ccccc2S1	217.25300000000001	1.42468	4	2	0	1
[2.166592e+08]	0.7530722610477961	O=C1N=C(c2ccccc2Cl)c2ccccc21	241.67699999999996	3.3312000000000017	1	0	1	2
[66.16736]	0.43969754618849616	CC[C@@H](C)CC[C@@H](C)[C@H]1C[C@@H](C)C[C@@H]2C=C[C@H](C)[C@H](CC[C@H](O)C[C@H](O)CC(=O)[O-])[C@@H]12	435.66900000000027	4.5815000000000055	4	2	12	0
[136891.3]	0.7729574057454922	COC(=O)[C@@H]1[C@H]2C[C@@H]3c4[nH]c5ccccc5c4CCN3C[C@@H]2CC[C@@H]1O	354.4500000000001	2.6471000000000013	4	2	1	2
[950.95996]	0.0768272753285787	CC(C)[C@H](NC(=O)[C@H](Cc1ccc(O)cc1)NC(=O)CNC(=O)[C@H](Cc1ccccc1)NC(=O)[C@@H](N)[C@@H](C)O)C(=O)N[C@@H](C)C(=O)N[C@@H](N)C	698.8220000000001	-1.9622999999999904	10	10	18	2
[1470470.1]	0.8695516648224451	Fc1cccc(CNc2ccc(C(=O)O)cc2)c1	245.25300000000001	3.136	3	2	4	2
[5108.3047]	0.3455171978408568	CC(=O)O[C@@H]1C[C@@H]2CC[C@@H]3[C@H](CC[C@@]4(C)[C@H]3C[C@H]([N+]3(C)CCCCCCCC3)[C@@H]4OC(C)=O)[C@@]2(C)CC[C@@H]1O	546.8130000000006	6.032700000000008	5	1	3	0
[225762.53]	0.8449349532973586	COc1ccc2[nH]cc(CCNC(C)=O)c2c1	232.28299999999996	1.8550999999999997	2	2	4	2
[1118012.4]	0.7718765561410517	C=CC(C)(C)CCC(=O)Nc1ccc(C(=O)O)cc1	261.32099999999997	3.3157000000000014	3	2	6	1
[21549236.]	0.8001945345367882	O=C1NC(=O)C(c2ccccc2)(c2ccccc2)N1	252.27300000000002	1.7696	2	2	2	2
[1491226.9]	0.8806272241727331	CN(CCc1ccncc1)C(=O)C(CO)c1ccccc1	284.359	1.8586000000000003	3	1	6	2
[153187.92]	0.45165103398383916	C[C@@H]1O[C@@H](Oc2ccc(O)c(O)c2)[C@H](O)[C@@H](O)[C@@H]1O	272.253	-0.6959000000000002	7	5	2	1
[1133051.4]	0.25718517203487173	CO[C@H]1[C@H](O)[C@H](N)[C@@H](O[C@H]2O[C@H]([C@H](C)N)CC[C@H]2N)[C@H](O)[C@@H]1N(C)C(=O)CN	405.49600000000015	-3.585399999999993	10	6	6	0
[205648.55]	0.7833645483602248	CC(C)CC(N)C(=O)NC(=O)C1CCCCC1	240.34699999999992	1.5828999999999995	3	2	4	0
[26812.408]	0.667213496992105	C[C@H]1C[C@H]2[C@@H]3CCC4=CC(=O)C=C[C@]4(C)[C@@]3(F)[C@@H](O)C[C@]2(C)[C@@]1(O)C(=O)CO	392.4670000000002	1.8957000000000002	5	3	2	0
[948.46515]	0.3394832495634971	CCCCC[C@H](/C=C/C=C/CC(=O)O)c1cccc(S(=O)(=O)NCC(=O)O)c1	409.50400000000013	3.3005000000000004	6	3	13	1
[452271.72]	0.5803824905490346	CC1(C)C=C2[C@@H]3CCC4=CC(=O)C=C[C@]4(C)[C@H]3CC[C@@]21C	282.427	4.850500000000005	1	0	0	0
[4938.387]	0.8138095128696987	Nc1nnc(-c2ccc(Cl)cc2Cl)c(N)n1	256.09599999999995	2.0098	5	2	1	2
[16.2741]	0.5323098983658077	COc1c(O[C@@H]2C[C@@H](O)C[C@H](/C=C/c3c(-c4ccc(F)cc4)cc3)nc(N(C)S(C)(=O)=O)nc2C(C)C)O1	545.6330000000002	3.7614000000000027	6	1	8	1
[47451.96]	0.7977462845021502	CN(C)CC[C@H](c1ccccc1)c1ccccn1	240.35000000000002	3.1652000000000013	2	0	5	2
[55704.297]	0.39908959916714215	CC(=O)/C=C/C(C)=C\CCCCC(=O)O	210.27299999999994	2.7229	3	1	7	0
[18638.986]	0.671367259691675	CC1=C[C@H](O)C[C@H]2[C@@H]3CCC4=CC(=O)CC[C@]4(C)[C@H]3CC[C@]21C	314.46900000000005	4.435400000000004	2	1	0	0
[1014.6407]	0.2711479380996955	CC(=O)O[C@@H]1C[C@@H]2CC[C@@H]3[C@H](CC[C@@]4(C)[C@H]3C[C@H]([N+]3(C)CCCCCCC3)[C@@H]4OC(C)=CC(=O)[C@H]3CC[C@@]21C)C(=O)OC3	598.8450000000004	6.381100000000008	6	0	2	0
[28454.582]	0.6361827021244696	CC1=C2C[C@@H]3CC4=CC(=O)C=C[C@]4(C)[C@@]3(F)[C@@H](O)C[C@]2(C)[C@@]1(O)C(=O)CO	376.4240000000002	1.5697999999999996	5	3	2	0
[1.1811054e+08]	0.8383245780514005	CCCN[C@]1(c2ccccc2)c2ccccc12	223.319	3.291500000000002	1	1	4	2
[3149367.5]	0.6993382745630785	OC[C@H](c1ccccc1)C(=O)O	166.17599999999996	0.8471	3	2	3	1
[2886986.8]	0.3191631828602767	O=C(O)[C@H]1CC[C@H](O)[C@@H](CO)[C@H](O)[C@@H](O)[C@H]1O	250.24700000000004	-2.4668999999999994	7	6	2	0
[11092.728]	0.6785580480050358	C=C(C)[C@@H](CO)C[C@H]1CC[C@H]2[C@@H]3CCC4=CC(=O)C=C[C@]4(C)[C@@]3(F)[C@@H](O)C[C@@]21C	402.5500000000001	4.548100000000004	3	2	4	0
[12664978.]	0.36308107694805136	OC[C@H](O)C[C@@H](O)CO	136.14700000000002	-1.9171	4	4	4	0
[1.8333995e+10]	0.6469609757798634	CC1(C)O[C@]2(C(=O)O)CC[C@@H]1C2	170.20799999999997	1.4187	3	1	1	0
[488002.03]	0.8353272769936726	Nc1ccc(Cl)c(Br)c1CNC1CCCC1	303.6310000000002	3.7169000000000025	2	2	3	1
[8188.3257]	0.2302301767505692	CC(=O)O[C@@H]1C[C@@H]2CC[C@@H]3[C@H](CC[C@@]4(C)[C@H]3C[C@H]([N+]3(C)CCCCCC3)[C@@H]4OC(C)=O)[C@@]2(C)CC=C[C@H]1N1CCCC[C@H]1O	613.9040000000002	6.230600000000008	6	1	4	0
[128176.4]	0.7323560077121045	CC(=O)N/C=C/c1ccc(C)cc1	175.23099999999997	2.10182	1	1	2	1
[5.680861e+08]	0.2538649088876262	N=[N+]=CC(=O)O	87.05799999999999	-0.6190300000000002	2	2	1	0
[9194.922]	0.37604025493749976	CC(=O)O[C@@H]1C[C@@H]2CC[C@@H]3[C@H](CC[C@@]4(C)[C@H]3C[C@H]([N+]3(C)CCCCCCCC3)[C@@H]4OC(C)=O)[C@@]2(C)C[C@@H]1O	532.7860000000006	5.642600000000007	5	1	3	0
[93509.28]	0.3533536824920227	O=[N+]([O-])CC[C@H](O)CC(=O)N[C@H](CC(O)CO)c1ccccc1	326.34900000000005	0.004999999999999671	6	4	10	1
[444121.66]	0.5718459844204299	CC(=O)S[C@H]1CC2=CC(=O)CC[C@]2(C)[C@H]2CC[C@@]3(C)[C@@H](CC[C@@]34CCC(=O)O4)[C@H]12	416.58300000000025	4.852300000000005	5	0	1	0
[148711.06]	0.15813166073617171	C=C(CC(=O)O)CC(=O)NC(=O)NCC(=O)NCC(=O)NCC(=O)NCC(=O)O	415.3590000000002	-3.333599999999996	9	7	12	0
[231126.92]	0.7154701733566009	O=C(CCCc1ccc(C(F)(F)F)cc1)c1ccccc1	292.29999999999995	4.911000000000004	1	0	5	2
[5643778.5]	0.3053485982000431	N=C(NCCCN)C(=O)c1ccc(S(=O)(=O)c2ccccc2)cc1	345.42400000000004	1.6177699999999995	5	3	7	2
[255.89384]	0.7964461277127532	CCOC(=O)C1=C(C)NC(C)=C(C(=O)OC)C1c1cccc(Cl)c1Cl	384.259	3.9643000000000033	5	1	4	1
[342.41055]	0.23526258168565614	COc1cccc2c1C(=O)c1c(O)c3c(c(O)c1C2=O)C[C@@](O)(C(=O)CO)C[C@@H]3O[C@H]1C[C@H](N)[C@H](O)[C@H](C)O1	543.5250000000003	0.0012999999999993017	12	6	5	3
[12567.705]	0.6488297720896284	Cc1c(C(=O)NCCc2ccc(S(=O)(=O)NC(=O)NC3CCCC3)cc2)cc1	403.5040000000002	2.1620999999999997	4	3	7	1
[2.894774e+09]	0.6266735064804386	COc1cc2occ2cc2ccc(=O)oc12	216.19199999999998	2.4994000000000005	4	0	1	3
[11718.088]	0.5968597565291948	CCC[C@H](C(=O)O)[C@@H]1CCC[C@H]2[C@@H]3CC=C4C[C@@H](O)CC[C@]4(C)[C@H]3CC[C@@]21C	388.5920000000002	5.817300000000006	3	2	4	0
[1166555.9]	0.2011276719859027	CO[C@@]1(NC(=O)CSCC#N)C(=O)N2C(C(=O)O)=C(CSc3nnnn3C)CS[C@@H]21	471.54600000000016	-0.7283199999999983	12	2	9	1
[33749.94]	0.7902868665254312	CC(C)(Oc1ccc(CCNC(=O)c2ccc(Cl)cc2)cc1)C(=O)O	361.82500000000005	3.554500000000001	4	2	7	2
[846350.8]	0.6336111014373672	COC(=O)/C=C/c1ccc2ccc(OC)c(OC)c2c1	272.29999999999995	3.0432000000000015	4	0	4	2
[8625.58]	0.7034377524144199	CNCCCCC[C@@]1(c2ccc(O)cc2)c(-c2ccccc2)c1	307.437	4.507000000000003	2	2	8	2
[16447.154]	0.10912410289651152	C[C@H]1C(=O)NC(=O)C(C)NC(=O)C(=O)N1CCC[C@H]1O[C@H](C(=O)NC(=O)NC2CCCC2)C(=O)NC(=O)NC(=O)C1	579.5670000000001	-2.576899999999994	10	6	6	0
[8.154076]	0.38252360850709005	COCCn1c(=O)c(-c2ccc(F)cc2)c(-c2ccc(F)cc2)n1/C=C\[C@@H](O)C[C@@H](O)CC(=O)O	488.4870000000002	2.965700000000001	6	3	11	3
[144933.64]	0.7295490614645447	COc1ccc2cc(CCCC(C)C)ccc2c1	242.36199999999997	4.827100000000004	1	0	5	2
[2537379.]	0.5541818739705442	O=C(O)CCCC[C@@H]1CCSS1	206.332	2.7851000000000017	4	1	5	0
[171.9633]	0.23010622321985885	C[C@@H]([C@@H]1CC[C@H](C)[C@@H](O)[C@H]2CC[C@@H](O)C[C@@H](O[C@H]3[C@H](C)CC=CC(=O)O)O3)[C@H]2[C@H](O)C[C@@H](O)[C@H]1C(=O)O	528.6390000000002	1.9854	10	6	10	0
[35119716.]	0.5856949903870146	Cc1cc2n[nH]cc2c(=S)[nH]1	165.221	1.9289099999999997	2	2	0	2
[64600.434]	0.49311663340825707	CCCCC/C=C/C=C\C[C@@H]1[C@@H](O)C(=O)N[C@@H](C)[C@H]1O	281.39599999999996	1.9255	3	3	7	0
[1882514.9]	0.5501217966938848	CC(=O)Oc1ccccc1C(=O)O	180.15899999999996	1.3101	4	1	2	1
[10229.366]	0.6309371659531015	COc1ccnc(C[S+]([O-])c2nc3cc(OC(F)F)ccc3[nH]2)c1OC	383.3760000000001	2.8843000000000005	6	1	7	3
[1277551.9]	0.7727187927231132	CC[C@H]1CCc2cc(OC)c(OC)c2cc(OC)c1	262.34899999999993	3.707500000000003	3	0	4	0
[5.150505e+14]	0.48837238667997585	S=C=Nc1cccc2ccccc12	185.251	3.5741000000000014	1	0	1	2
[188404.06]	0.6650827644631488	CC1(C)CC(C)(C)OC(=O)N2CCC[C@@H]2SC1	257.39899999999994	3.486600000000003	3	0	0	0
[1.3177035]	0.17655522107811705	COCc1ccc(CNC(=O)c2c(-c3ccccc3)c(-c3ccc(F)cc3)c(CC[C@@H](O)C[C@@H](O)CC(=O)[O-])n2C(C)C)cc1	615.7220000000002	4.803000000000005	6	3	15	4
[2366.2756]	0.16700111947000715	CCC(=O)N[C@@H](Cc1ccc(F)cc1)C(=O)N1CCC[C@H]1C(=O)N[C@@H](CO)C(=O)NCC(=O)NCC(=O)O	537.5450000000004	-1.951899999999994	8	6	13	1
[7.7247104e+08]	0.3769876624542205	CC(C)=CC(=O)OC	114.14399999999999	1.1256000000000002	2	0	1	0
[520570.]	0.5842361578235642	C[C@]12CC[C@@H]3c4ccc(OC(=O)c5ccccc5)cc4CC[C@H]3[C@@H]1CC[C@@H]2O	376.4960000000002	5.122800000000005	3	1	2	2
[11319.842]	0.690499804364627	COc1c2ccccc2c(-c2ccccc2)n1CC[C@@H](O)CC(=O)O	339.3910000000001	3.542600000000002	4	2	7	3
[1905597.4]	0.5220571765193852	C[C@@H]1CCCC(=O)O[C@H](C)CC1	170.25199999999995	2.518300000000001	2	0	0	0
[42677540.]	0.5014913838271434	Nc1nc2[nH]cnc2c(=S)[nH]1	167.197	0.59769	4	3	0	2
[65772.36]	0.45262383574585385	CC/C=C\C[C@@H]1C(=O)C(C)C(=O)O[C@H]1CC(=O)C(C)O	282.33599999999996	1.4295	5	1	6	0
[56091.582]	0.3514730560278807	CCCCCCOC(=O)c1ccc(/C=C/c2cc(F)ccc2)cc1	326.41100000000006	5.733200000000005	2	0	8	2
[26823.48]	0.29565267500357234	CCCC/C=C/CC[C@@H]1\C[C@@H]1\C(=C)OC(=O)O	238.32699999999994	4.357400000000004	3	1	8	0
[17.064924]	0.40259906092586417	COc1c(O)c(-c2ccc(F)cc2)c(-c2ccccc2)n1/C=C/[C@@H](O)C[C@@H](O)CC(=O)O	441.45500000000015	3.732700000000004	6	4	9	3
[4.809939]	0.6098603402539736	CC(C)c1c(/C=C/[C@@H](O)C[C@@H](O)CC(=O)[O-])c(-c2ccc(F)cc2)cn1C1CCCCC1	442.55100000000016	4.1879000000000035	4	2	9	2
[451260.12]	0.48185686230507274	N[C@@H](CCCCN)NC(=O)Cc1ccccc1	235.33100000000002	0.7591000000000002	3	3	7	1
[10088.645]	0.6758116576742815	CC1(C)C[C@@H]2C[C@H]3[C@@H]4C[C@H](F)C5=CC(=O)C=C[C@]5(C)[C@@]4(F)[C@@H](O)C[C@]3(C)[C@]2(C(=O)CO)O1	450.5220000000003	3.0304000000000024	5	2	2	0
[2418516.]	0.17884707242603978	C=CC[C@H](C=O)OCCOC(=O)COC(=O)C(C)=O	272.25299999999993	-0.1780000000000006	7	0	10	0
[45644.426]	0.6326503902813598	C[C@H](N[C@@H](CC)C(=O)O)C(=O)N[C@H]1CC[C@H]2[C@@H]3CC[C@H]4C(=O)CC[C@]4(C)[C@H]3C[C@@H]12	404.5510000000003	2.7540000000000004	5	3	6	0
[26593.857]	0.48550200829914447	CCCCCOc1ccnc(C[S+]([O-])c2nc3ccccc3[nH]2)c1C	357.47900000000004	4.143120000000003	4	1	8	3
[145317.72]	0.8327124144827058	CCCSc1ccc2[nH]c(NC(=O)OC)nc2c1	265.33799999999997	3.2433000000000005	4	2	4	2
[12858.306]	0.6955104200921245	O=C(O[C@@H]1[C@H](O)C=C(c2ccccc2)c2ccccc2)CC1=O	308.3330000000001	2.3638000000000003	4	1	4	2
[612.8846]	0.6181981839597517	C=C(CC(C)C)C(=O)NC1=NCC[C@H]2[C@@H]3CCCC4=CC(=O)C=C[C@]4(C)[C@H]3CC[C@]21C	422.6130000000002	5.411300000000005	2	1	3	0
[15545.352]	0.5306151825934472	CC(C)(C)NCC(O)c1cc(O)cc(C(O)CNC(C)C)c1	310.43800000000005	1.8450999999999997	5	5	7	1
[434850.06]	0.8107373568997642	Cc1ccnc(NS(=O)(=O)c2ccc(N)cc2)n1	264.31	1.16802	5	2	3	2
[4.7590832e+08]	0.48007546344555985	Nc1ccccc1	93.12899999999999	1.2688000000000001	1	1	0	1
[2819.4011]	0.5100483876874067	O=C(O)[C@@H]1CC[C@H](O)[C@@H](CO)[C@H](O)[C@@H](O[C@H]2O)c2cc(-c2ccc(F)cc2)c1	394.39500000000015	0.6776000000000002	7	5	3	1
[98819152.]	0.6951125798613664	O=C1c2ccccc2C(=O)C1c1ccccc1	222.243	2.849400000000001	2	0	1	2
[4.0777329e+09]	0.5384628262372215	Cn1c(=O)c2c(ncn2C)n(C)c1=O	194.194	-1.0293	3	0	0	2
[33280.93]	0.6778330887220734	CC(=O)OCC(=O)[C@@]1(O)CC[C@H]2[C@@H]3CCC4=CC(=O)CC[C@]4(C)[C@@]3(F)[C@@H](O)C[C@@]21C	422.4930000000002	2.4445000000000006	6	2	3	0
[939.0455]	0.33462174877867573	CCCCC/C=C/CC[C@@H]1[C@@H](n2cc(S(=O)(=O)c2ccccc2)cc2)C[C@@H](O)C[C@@H]1OC(=O)N(C)C	516.7040000000003	5.204800000000006	6	1	9	0
[6264.941]	0.7487607671214678	CC[C@@]1(C)Oc2cc(CCC2)c2ccc(O)ccc21	256.34499999999997	4.487800000000004	2	1	1	0
[90053984.]	0.9010417636895238	CNC(=O)[C@H](c1ccccc1Cl)c1ccccc1	259.736	3.217900000000001	1	1	3	2
[17138.09]	0.6930770001724204	CC[C@H](C(C)(C)C)C(=O)c1ccc(C)cc1	218.34	4.250020000000004	1	0	3	1
[1132.4832]	0.4740811186289011	COC1=C2C(=O)C=C(C)C[C@@H]1C[C@@H](C)C[C@@]2(C)[C@H]1C(=O)CC[C@@]2(C)[C@H]1CC[C@]2(O)OC(=O)CO	474.59400000000034	3.477900000000003	7	2	4	0
[55351804.]	0.3368909316830426	C=CCS[S@](=O)C=O	150.224	0.7595000000000001	3	0	4	0
[144310.8]	0.4616906207935435	Clc1ccc(COC(Cn2ccnc2)c2ccc(Cl)cc2Cl)c(Cl)c1	416.1350000000001	6.454800000000002	2	0	6	3
[657775.44]	0.6638180592015043	CC1(C)C(=O)CC[C@@H]2[C@@H]3C[C@H]4C(=O)CC[C@]4(C)[C@H]3CC[C@@]21C	302.4580000000001	4.413300000000004	2	0	0	0
[4539.176]	0.1275153121436786	CC/C=C\C[C@@H]1C(=O)C(C)N(C)CC[C@H](O)C(=O)N[C@H](CC)C(=O)N1CCC[C@H]1C(=O)N[C@@H](CCCCCCCc1O)C(=O)N1C(=O)C(=O)N1	704.8660000000001	0.4751000000000073	10	5	9	0
[1.3637875]	0.1968869096941464	CC(C)n1c(CC[C@@H](O)C[C@@H](O)CC(=O)[O-])c(-c2ccc(F)cc2)c(-c2ccccc2)c1C(=O)Nc1ccc(C(=O)N(C)C)cc1	628.721	4.680700000000004	6	3	13	4
[1513523.5]	0.9234338649558461	NCCS[C@@H]1c2ccccc2CCSc2ccccc21	301.47999999999996	4.116100000000003	3	1	3	2
[9471.784]	0.6716774725066873	CCOc1cc(N)c(Cl)cc1C(=O)NCC1CN(Cc2ccc(F)cc2)CCO1	421.9000000000002	3.0908000000000015	5	2	7	2
[25841334.]	0.755476256361758	CC(C)(C(=O)c1cccnc1)c1cccnc1	226.279	2.637100000000001	3	0	3	2
[3815.693]	0.4035830302491622	CC/C=C\CCC[C@@H]1C[C@@H]2C[C@H](C)[C@]1(C)C(=O)C(=O)N1CCCC[C@H]1C[C@]2(C)O	403.60700000000026	4.896400000000005	3	1	5	0
[8004.122]	0.33764749891200574	CCC(=O)[C@H]1[C@H]2C[C@@H]3c4[nH]c5cc(OC)ccc5c4CCN3C[C@H]2C[C@@H](OC(=O)c2cc(OC)c(OC)c(OC)c2)[C@@H]1OC	606.7160000000003	4.977200000000005	9	1	9	3
[785.7629]	0.7846995387211579	CC1=C[C@H](O[C@H]2C[C@@](C)(C)C[C@@H](O)CC(=O)O)[C@H]2C(=O)C=C1C	322.40100000000007	2.4873000000000003	5	2	6	0
[inf]	0.49575337048198054	C[N+]1(CCOC(=O)CC(O)(c2ccccc2)c2ccccc2)CCCCC1.[Br-]	448.40100000000024	0.49030000000000107	3	1	7	2
[737547.3]	0.2433554340245633	C[C@@H](NC(=O)[C@@H](N)CS)[C@@H]1O[C@H](NC(=O)[C@H](C)O)NC(=O)[C@H]1O	350.3970000000001	-3.595299999999997	7	7	6	0
[31605.363]	0.6852668114040207	NC(N)=C/N=C/c1ccc(CS(=O)(=O)Nc2ccccn2)cc1	331.401	1.1586999999999992	5	3	6	2
[27817.627]	0.5504902461313996	C=C1CC[C@@H]2OC(=O)C[C@@H]1[C@H]1[C@@H]2CC[C@]2(C)[C@H]1CC[C@@]2(C)O	304.43000000000006	3.461600000000003	3	1	0	0
[35085.684]	0.2240806606528863	CC[C@H](C)[C@H](N)C(=O)N[C@@H](C)C(=O)N[C@H](C(=O)N[C@@H](CCC(=O)O)C(=O)O)C(C)C	430.50200000000024	-0.5604999999999947	8	6	13	0
[4821118.]	0.5861487560866088	C=C(CCCC)C(=O)O	128.171	1.8174000000000001	2	1	4	0
[1359.9949]	0.47742451142307496	CCCCCCCCC#CC#CC#CCCCCC(=O)O	286.41499999999996	4.392200000000003	2	1	10	0
[10.802571]	0.671999391844661	CC[C@H](C)C(=O)O[C@H]1C[C@@H](C)C=C2C=C[C@H](C)[C@H](CC[C@@H]3C[C@@H](O)CC(=O)O3)C21	404.54700000000025	4.195500000000004	5	1	6	0
[3.7562811]	0.30291821523142726	O=C1[C@@H](O)C[C@H](/C=C/c2c(-c3ccc(F)cc3)c(-c3ccc(F)cc3)c(C[C@@H](O)C[C@@H](O)CC(=O)[O-])n2C(C)C)O1	568.5930000000003	3.1652000000000022	7	3	11	3
[1.2979602e+08]	0.2680456486995585	O[C@H]1CO[C@@H](O)[C@@H](O)[C@H](O)[C@@H]1O	180.156	-3.2214000000000005	6	5	0	0
[6577387.5]	0.4435105912731592	O=c1ccn([C@@H]2O[C@H](CO)[C@@H](O)[C@H]2O)c(=O)[nH]1	244.20300000000003	-2.8519	6	4	2	1
[14354.426]	0.7428321265237595	Cc1cc(Cl)c(OCCN2CCCCC2)ncc2ccc(Cl)cc12	365.30400000000003	5.086200000000005	2	0	4	1
[174009.8]	0.6291963840332163	CCN(CCNC(=O)c1ccc(-c2ccccc2-c2nnn[nH]2)cc1)C(C)C	378.4800000000001	2.993800000000001	5	2	8	3
[3284.274]	0.1972169161062106	CSCC[C@H](NC(=O)Cc1ccccc1)C(=O)N[C@@H](CCCS(C)(=O)=O)C(=O)NC(=O)NCC(=O)O	544.6520000000004	-0.3129999999999962	9	5	15	1
[203339.9]	0.32643982526012844	C=C1[C@@H](O)C[C@H]2N(C[C@@H](O)C[C@H](O)[C@H]2N)C[C@@H](O)C(=O)N1C	315.37000000000006	-2.7925999999999975	7	5	0	0
[185616.89]	0.6452274142281036	C=C1OC(=O)C[C@@H]2C[C@H]3CCN4CC(=O)C[C@@H]4[C@H]3CC[C@@]21C	303.40200000000004	2.5329000000000006	4	0	0	0
[7942.197]	0.141418732359269	CCCSC[C@@H](NC(=O)[C@@H](N)Cc1ccc(O)cc1)C(=O)N[C@@H](C)C(=O)N[C@@H](CCC(=O)O)C(=O)O	526.6120000000003	-0.1710999999999977	10	7	16	1
[26196758.]	0.8614458957715136	Cn1c(C(=O)Nc2cccnc2)nc2ccccc2S1	284.344	2.7028000000000008	4	1	2	2
[4500930.]	0.6898564531640333	NCCCCCCNC(=O)c1ccccc1	220.31600000000003	1.9355	2	2	7	1
[907.55]	0.18232766621278382	CCCCC/C=C/C[C@@H](O[C@@H](C)[C@H]1CC[C@@H](O)CC(=O)O)[C@@H]1COC(=O)C=C(C)C	424.5780000000002	4.657900000000004	6	2	14	0
[23367528.]	0.5759490510350389	C=CCOc1ccccc1	134.17799999999997	2.2514000000000003	1	0	3	1
[40030.344]	0.45725556908272136	CC/C=C\C[C@@H]1C(=O)C(C)C(=O)O[C@H]1CC(=O)O	254.28199999999995	1.5642	5	1	5	0
[1351218.1]	0.7147230030387638	Cc1[nH]c2ccccc2c1NC(=O)c1ccc(Br)cc1	329.197	4.491120000000002	1	2	2	3
[2661.9434]	0.12346856420521357	CSCC[C@@H](NC(=O)CCc1ccccc1)C(=O)N1CCC[C@H]1C(=O)N[C@@H](C)C(=O)NCC(=O)NCC(=O)NCC(=O)O	620.7290000000003	-1.213999999999993	9	6	17	1
[2155520.5]	0.7656302619459379	CC(=O)c1ccccc1CC(=O)c1ccccc1	238.28599999999997	3.314600000000002	2	0	4	2
[13694.424]	0.421329747636744	CC(=C/C=C/C(C)=C/C=C/C=C/C=C/C(=O)O)C(=S)O	290.384	4.073800000000002	4	2	7	0
[512484.66]	0.3043612043102547	N=C(N)NC(=O)c1nc(Cl)c(N)nc1N	229.63099999999997	-1.0823299999999998	6	5	1	1
[1.0526055e+13]	0.5050820962450071	C[C@H]1C(=O)N=C(C(=O)O)C1=O	155.10899999999998	-0.7426000000000001	4	1	1	0
[3123.746]	0.7265911665970268	C#CCN(Cc1ccc(C(C)(C)C)cc1)Cc1ccccc1	291.438	4.619500000000005	1	0	5	2
[26815.629]	0.4271304588500445	C[C@@H](O)c1ccc(Sc2c(/C=C/[C@@H]3C[C@@H](O)CC(=O)O3)c(C3CC3)nc3cc(F)c(F)cc23)cc1	497.5630000000003	5.674600000000004	6	2	6	3
[1397688.6]	0.39341920516901163	O=C(O)CNCP(=O)(O)O	169.073	-1.2042000000000002	6	4	4	0
[2199.8923]	0.6025729235661365	CC(=O)COC(=O)[C@@]12OC(C)(C)O[C@@H]1C[C@H]1[C@@H]3C[C@H](F)C4=CC(=O)C=C[C@]4(C)[C@@]3(F)[C@@H](O)C[C@@]12C	494.5310000000002	2.9376000000000015	7	1	3	0
[1453471.6]	0.6387041526794631	O=C(C[C@H]1CCN=C(O)c2ccccn2)CC1	232.28300000000002	2.1455	3	1	4	1
[23638.227]	0.545907213602937	C[C@]12C=CC(=O)C=C1CC[C@@H]1[C@@H]3C[C@@H](O)[C@](O)(C(=O)CO)[C@@]3(C)C[C@H](O)[C@@]12F	394.4390000000002	0.6204999999999998	6	4	2	0
[26327.73]	0.48847035500929153	C[C@@H]1C[C@@H](O)[C@H](CO[C@@H]2C[C@@H](O)C2CC[C@@H](O)C2CC(=O)C2)[C@H](O)[C@@H](C)CC1=O	412.52300000000025	0.8456999999999996	7	4	7	0
[91225.54]	0.9069021812391018	COc1c(O)cc(C)c2c(OC)cc(OC)cc12	248.27799999999996	2.879620000000001	4	1	3	2
[2669886.2]	0.7395031869544518	O=C(Cn1cncn1)c1ccc(F)cc1F	223.182	1.4392	3	0	3	2
[2599017.8]	0.6180090604995556	CCCCCc1ccc(OCCCN(C)C)cc1	249.39799999999994	3.749800000000003	2	0	9	1
[64183.832]	0.584976965444435	C[C@H]1C[C@H](O)[C@@H](CC2CC(=O)NC(=O)C2)C(=O)[C@@H](C)C1	281.35200000000003	1.0414999999999999	4	2	2	0
[5131.2915]	0.5417624275928407	CCC1=C(C)CN(C(=O)NCCc2ccc(S(=O)(=O)NC(=O)N[C@H]3CC[C@H](C)CC3)cc2)C1=O	490.6260000000003	3.0740000000000016	5	3	7	1
[1925.0356]	0.13197734357908059	CSCC[C@@H](NC(=O)CCc1ccc(CCN)cc1)C(=O)N[C@@H](C)C(=O)N1CCC[C@H]1C(=O)N[C@@H](CCC(=O)O)C(=O)O	621.7570000000002	0.2882000000000057	10	6	18	1
[4890081.5]	0.4919347410358442	CN1C(=O)OC(C)(C)C1=O	143.142	0.37359999999999993	3	0	0	0
[1217.5067]	0.4298292584463983	COc1cc([C@H]2c3cc4c(cc3[C@@H](O[C@@H]3O[C@@H]5CO[C@@H](C)O[C@H]5[C@H](O)[C@H]3O)[C@H]3COC(=O)[C@H]23)OCO4)cc(OC)c1O	588.5620000000004	1.3385999999999993	13	3	5	2
[361584.22]	0.453312740145793	CS(=O)(=O)OCCCCOS(C)(=O)=O	246.30599999999998	-0.2809999999999997	6	0	7	0
[1133051.4]	0.25718517203487173	CO[C@@H]1[C@H](O)[C@H](N)[C@@H](O[C@H]2O[C@H]([C@H](C)N)CC[C@H]2N)[C@H](O)[C@@H]1N(C)C(=O)CN	405.49600000000015	-3.585399999999993	10	6	6	0
[3.264983e+08]	0.7741476049382204	CCCOC(=O)Nc1ccccc1	179.219	2.645100000000001	2	1	3	1
[75379.99]	0.24185277536552569	OC[C@H]1O[C@H](S[C@H]2O[C@H](CO)[C@@H](O)[C@H](O)[C@@H]2O)[C@H](O)[C@@H](O)[C@H]1O	358.36500000000007	-4.680599999999995	11	8	4	0
[3389.5142]	0.38836687061661695	CC(/C=C/C(=O)OCC)C(=O)N1CCC[C@H]1C[C@H](O)C[C@@H](O)/C=C/c1ccc(O)cc1	431.5290000000001	2.6538000000000004	6	3	10	1
[115.53717]	0.138172491721202	CC(C)[C@@H]1N(C)[C@H](C(=O)N[C@@H](Cc2ccccc2)C[C@H](O)[C@H](C)O)C(=O)N[C@@H]1CC(=O)N[C@@H](CCC(O)C)C(=O)O	578.7070000000003	-0.21039999999999465	9	7	15	1
[14219.497]	0.498567507728224	CC[C@H](CC[C@@H](C)CC(=O)O)CCCC1CCCCCC1	296.49500000000006	6.044300000000006	2	1	10	0
[1974.6543]	0.04326587468394189	C[C@H](CC[C@H](O)[C@H](N)CC(=O)N[C@@H](C)C(=O)N[C@H](CC(=O)NCC(=O)[C@H](C)NC(=O)[C@H](C)O)NC(=O)[C@H](C(=O)O)C(C)C)C(=O)O	660.7220000000003	-3.0535000000000005	13	10	21	0
[1856956.1]	0.5932069635866585	CC(=O)NCCCCSc1ccccc1	223.34100000000004	2.695000000000001	2	1	6	1
[713368.7]	0.7514859268568042	Oc1ccc2c3c1O[C@H]1[C@@H](O)CC[C@@]4(O)[C@@H](C2)N(CC2CCC2)CC[C@]314	357.4500000000003	1.7072999999999998	5	3	2	1
[5387047.]	0.5905018880213778	c1ccc(-c2ccccc2)cc1	154.21199999999996	3.353600000000001	0	0	1	2
[169267.1]	0.8371411501300157	C/C(=C/[C@@H](C)C[C@@H](C)C(=O)O)c1ccccc1	232.32300000000004	3.836800000000003	2	1	5	1
[13858.083]	0.2851110815777892	CCCC/C=C/CC/C=C\CCCCCCCCC(=O)O	294.4789999999999	6.274600000000006	2	1	15	0
[213.76682]	0.19750207121883465	CC(C)(C)NC(=O)[C@@H]1C[C@@H]2CCCC[C@@H]2CN1C[C@@H](O)[C@H](Cc1ccccc1)NC(=O)[C@H](CC(N)=O)NC(=O)c1ccc2ccccc2n1	670.855	3.092400000000003	7	5	12	3
[836226.6]	0.8600549198257493	Cc1cccc(Nc2ccccc2C(=O)O)c1C	241.29	3.7452400000000017	3	2	3	2
[16.712439]	0.393781688808989	Cc1nc(Nc2ccc(Cl)cc2)c(-c2ccccc2)n1/C=C/[C@@H](O)C[C@@H](O)CC(=O)O	441.9150000000002	4.312820000000004	6	4	9	3
[132144.67]	0.6227651876315359	CC(=O)O[C@]1(C(C)=O)CC[C@H]2[C@@H]3C=C(Cl)C4=CC(=O)CC[C@]4(C)[C@H]3CC[C@@]21C	404.9340000000003	4.751700000000005	4	0	2	0
[4.4623533e+08]	0.5606127727518858	CC1(C)CC(=O)N2CC(=O)NC[C@H]2C(=O)NC1	239.275	-1.1404999999999987	3	2	0	0
[22116.322]	0.4391367379374335	C[C@@H]1O[C@@H](O[C@@H]2C=C3CC[C@@H]4[C@H](CC[C@]5(C)[C@@H](c6ccc(=O)oc6)CC[C@]45O)[C@@]3(C)CC2)[C@H](O)[C@H](O)[C@H]1O	530.6580000000004	3.013800000000002	8	4	3	1
[208356.62]	0.5042176077458356	CO/C=C(COC(=O)c1ccc(O)c(O)c1)c1ccccc1	300.31	2.9421000000000017	5	2	5	2
[11.003843]	0.5221366665637843	CC(C)c1cc(-c2ccccc2)nc(-c2ccc(F)cc2)c1/C=C/[C@@H]1C[C@@H](O)CC(=O)O1	431.5070000000002	5.757800000000007	4	1	5	3
[2044.5244]	0.298633389354196	CCCCC/C=C/C[C@@H]1[C@@H](O)C(=O)O[C@@H](C)[C@H]1CC[C@@H](O)CC(=O)O	356.4590000000001	2.6673999999999998	6	3	11	0
[2.7288655e+09]	0.3042503204978373	O[C@H]1CO[C@@H](O)[C@H](O)[C@@H]1O	150.13	-2.5823000000000005	5	4	0	0
[38160.26]	0.6177279756649711	CC/C=C\CCC[C@@H]1C[C@@H]2C[C@H](C)C(=O)N1CCC[C@]2(C)O	307.47800000000007	3.9110000000000036	2	1	5	0
[7.3950796e+12]	0.520631018455888	CC1(C)[C@H]2CC[C@]1(C)C(=O)C2	152.237	2.401700000000001	1	0	0	0
[2026.3824]	0.07608840148279092	C[C@@H](O)[C@H](NC(=O)[C@@H]1CCCN1C(=O)[C@H](Cc1ccc(F)cc1)NC(=O)CN)C(=O)NCC(=O)NCC(=O)NCC(=O)NCC(=O)O	666.6640000000001	-4.782300000000006	11	9	17	1
[1133051.4]	0.25718517203487173	CO[C@H]1[C@@H](O)[C@H](N)[C@@H](O[C@H]2O[C@H]([C@H](C)N)CC[C@H]2N)[C@H](O)[C@@H]1N(C)C(=O)CN	405.49600000000015	-3.585399999999993	10	6	6	0
[10120.387]	0.21751778620947723	N#C[C@@H](O[C@H]1O[C@H](CO[C@@H]2O[C@H](CO)[C@@H](O)[C@H](O)[C@H]2O)[C@@H](O)[C@H](O)[C@H]1O)c1ccccc1	457.4320000000001	-3.108019999999997	12	7	7	1
[2575123.]	0.6428324649359615	O=C(O)[C@H](O)[C@H](CO)c1ccccc1	196.20200000000003	0.20800000000000013	4	3	4	1
[22514.15]	0.8915880432277354	Cc1ccc(S(=O)(=O)NC(=O)NN2CCCCCC2)cc1	311.4070000000001	1.7739199999999995	4	2	3	1
[1597.4622]	0.5512362694983668	CCCCC#CC#CC#CCCCCCC(=O)O	244.33399999999992	3.2219000000000015	2	1	7	0
[18908086.]	0.3446247204426618	NCCCNCCSP(=O)(O)O	214.22699999999998	-0.2492999999999997	6	4	7	0
[3707.4604]	0.40715965890202105	C[C@@H]1O[C@@H](O[C@@H]2C=C3CC[C@@H]4CC[C@]5(C)[C@@H](CC[C@@]5(C)[C@H](CC2)CC3)[C@H](O)CC[C@]14O)[C@H]2C(=O)C=C2O	514.7030000000004	5.372400000000007	6	3	1	0
[1801582.]	0.7567340286886203	O=C1OCc2cc(Cl)ccc2C(=O)Nc2ccccc21	287.702	3.2627000000000015	3	1	0	2
[2564445.2]	0.6422168233948863	CC(C)=CC(=O)OCCC(=O)Nc1ccccc1	247.29400000000004	2.5246000000000004	3	1	5	1
[33378.76]	0.6382625921157769	CC/C=C(/C=C/C(=O)O)c1ccc(Cl)cc1	236.69799999999998	3.774200000000002	2	1	4	1
[6.597379e+14]	0.6743603768695552	O=C1N(c2ccc(Cl)cc2)CCC1	195.64899999999994	2.4668	1	0	1	1
[2201.8818]	0.7541053298167572	Cc1ccc(-c2cc(C(F)(F)F)nn2-c2ccc(S(N)(=O)=O)cc2)cc1	381.3790000000001	3.5139200000000006	3	1	3	3
[5607.9785]	0.6921211569723765	CC1=C2C(=CO[C@H](C)[C@H]2C)C(O)=C(C(=O)O)C1=O	250.24999999999994	1.721	5	2	1	0
[1951310.2]	0.6822381968080599	C=C[C@@H]1CN2CC[C@H]3[C@@H](C)C4=CC(=O)C=C[C@]4(C)[C@H]3CC[C@]21C	311.4690000000001	4.000500000000003	2	0	1	0
[786.7744]	0.5405142497498164	CCCC[C@@H]1OC[C@@H](CO)[C@H](O)[C@H](Cc2ccc(F)cc2)C(=O)NC[C@H]1CS(C)(=O)=O	459.5800000000002	1.3198000000000003	6	3	8	1
[20778990.]	0.5481589825040829	Cc1ncc([N+](=O)[O-])n1CC(C)O	185.183	0.4805199999999999	4	1	3	1
[845829.56]	0.8131086340041719	OCCC1(O)CCC(N2CCCCC2)CCCC1	255.40199999999987	2.3086	3	2	3	0
[27906.773]	0.6254374176078206	CC1=CC[C@H]2[C@@H]3CC4=CC(=O)C=C[C@]4(C)[C@@]3(F)[C@@H](O)C[C@]2(C)[C@@]1(O)C(=O)CO	390.4510000000002	1.8157999999999999	5	3	2	0
[20556.846]	0.38714947503876584	CC/C=C\C/C=C\CCCCCCCCC(=O)O	252.3979999999999	5.104300000000004	2	1	12	0
[24.688032]	0.5084706697797187	CC(C)c1cc(-c2ccccc2)nc(-c2ccc(F)cc2)c1CCC1C[C@@H](O)CC(=O)O1	433.52300000000025	5.677200000000007	4	1	6	3
[276208.3]	0.6149955412686168	CN[C@H](C)Cc1ccc(O)c(O)c1	181.23499999999999	1.2481999999999998	3	3	3	1
[1217.5067]	0.4298292584463983	COc1cc([C@H]2c3cc4c(cc3[C@@H](O[C@@H]3O[C@@H]5CO[C@@H](C)O[C@@H]5[C@H](O)[C@H]3O)[C@H]3COC(=O)[C@H]23)OCO4)cc(OC)c1O	588.5620000000004	1.3385999999999993	13	3	5	2
[24774.305]	0.2537245020354755	CC(=O)O[C@H]1C[C@@H]2CC[C@@H]3[C@H](CC[C@@]4(C)[C@H]3C[C@H]([N+]3(C)CCCCCCCC3)[C@@H]4OC(C)=O)[C@@]2(C)C=CC[C@H]1O	558.8240000000005	6.198800000000008	5	1	3	0
[3954406.2]	0.6550248398751946	CCCCOc1ccc(OCCCN2CCOCC2)cc1	293.4069999999999	2.9666000000000015	4	0	9	1
[33036566.]	0.4312827575913421	C[C@H](O)CC[C@@H](O)C[C@H](O)CO	178.228	-0.7484000000000002	4	4	6	0
[5.3694725e+09]	0.6592717823309028	ClSc1cccc2ccccc21	194.686	4.085700000000002	1	0	1	2
[6.693361e+09]	0.5206310184558879	CC1(C)C[C@H]2C[C@]1(C)C(=O)C2	152.23699999999997	2.401700000000001	1	0	0	0
[2103759.5]	0.3262109024437736	O=C(O)[C@H]1CC[C@H](O)[C@@H](CO)[C@H](O)[C@@H](CO)N1	249.26300000000003	-2.485799999999999	7	6	3	0
[506896.25]	0.5438612576373347	Fc1ccc(C(c2ccc(F)cc2)N2CCN(C/C=C/c3ccccc3)CC2)cc1	404.5040000000001	5.3852000000000055	2	0	6	3
[2.941704e+11]	0.4639992932387993	CC(=O)CS	90.14699999999999	0.5052000000000001	1	1	1	0
[363.00024]	0.5149191780129114	C=C(C)[C@@H](CC)CC[C@@H]1C[C@H](O)C[C@H]2[C@@H]3CCC4=CC(=O)C=C[C@]4(C)[C@H]3CC[C@@]21C	410.6420000000002	6.653900000000008	2	1	5	0
[5.428175e+08]	0.44409634457370617	O=C(NO)c1ccccc1	137.13799999999998	0.8056000000000003	2	2	1	1
[19110.244]	0.4680166463517032	CCCCCCC1=N[C@@H]2CCC[C@@H]3[C@H](C)[C@@H]4CC(=O)CC[C@]4(C)[C@H]3CC[C@@]21C	385.63600000000025	7.008000000000008	1	0	5	0
[343896.34]	0.7529066258262753	CCCCCn1cnc2c(N)nc(N)c2n1	220.28	1.1325	5	2	4	2
[1.5189291]	0.1863443795214025	O=C(O)[C@@H](O)[C@H](O)c1ccc(/C=C/c2cc(-c3ccc(F)cc3)c(C[C@H](O)C[C@H](O)CC(=O)O)n2C(C)C)cc1	555.5990000000003	3.653500000000002	8	6	13	3
[4444.648]	0.3233811192104613	CCN1C[C@@]2(COC)[C@H](O)C[C@H](OC)[C@@]34[C@@H]5C[C@@]6(O)[C@H](OC(=O)c7ccccc7)[C@@H]5[C@@](OC(C)=O)([C@@H]([C@H](OC)[C@H]23)[C@@H]14)[C@@H](O)[C@@H]6OC	645.7460000000003	0.6481000000000035	12	3	9	1
[46221796.]	0.47869816055379727	CC(=O)OCC(COC(C)=O)OC(C)=O	218.20499999999998	0.044299999999999784	6	0	5	0
[834501.8]	0.578029884636738	O=c1[nH]c(=O)n([C@H]2C[C@H](O)[C@@H](CO)O2)cc1I	354.1	-1.2181000000000002	5	3	2	1
[3275317.8]	0.513639128830678	ON=C1C=C(c2ccccc2)CC1	173.21499999999997	2.694000000000001	1	1	1	1
[3808.2842]	0.4502349460959827	CCCCCCCCC#CC#CC(O)CCCCC(=O)O	292.419	3.7497000000000025	3	2	11	0
[463.80112]	0.5314086350662409	CC(C)c1cc(-c2ccccc2)cc(CC2CCCCC2)c1OCC(O)C[C@@H](O)CC(=O)[O-]	453.5990000000003	4.230500000000003	5	2	11	2
[13740.014]	0.7423220978149051	CC[C@H](C)CC[C@@H](C)[C@H]1CC[C@@H](C)[C@H]2C(=O)C[C@@H]1C[C@@H](O)C[C@@H]2CO	352.5590000000001	4.449700000000005	3	2	6	0
[15146694.]	0.7652511357169418	CCOc1cnc(NC(C)=O)cc1	180.207	1.4386999999999999	3	1	3	1
[8711.523]	0.3525983025819069	C=C[C@@H](C#CC(=O)OCC(C)(C)C)CCC(=O)O	252.30999999999995	2.2460999999999998	4	1	5	0
[8.309873e+10]	0.22982261200795837	O=C(NO)NO	92.05399999999999	-0.9359999999999999	3	4	0	0
[3.2701933e+08]	0.6145482864823313	C[C@@H](N)Cn1ccnc1	125.17499999999997	0.23029999999999956	2	1	2	1
[38772.848]	0.8064243348492831	Cc1nc(C)nc(NS(=O)(=O)c2ccc(N)cc2)n1	279.325	0.8714400000000002	6	2	3	2
[855038.75]	0.6824184549395481	COc1ccc(Cc2nccc3cc(OC)c(OC)cc23)cc1OC	339.3910000000001	3.860000000000003	5	0	6	3
[5390490.]	0.5115609152196634	O=c1[nH]c(O)nc(Cl)c1	146.53300000000002	0.12889999999999985	3	2	0	1
[91558880.]	0.7581135224119852	C[C@H]1CC[C@@H]2CC=C[C@H](C)[C@H](CCC(=O)O)[C@H]21	236.35499999999996	3.7257000000000016	2	1	3	0
[915777.4]	0.7872251201330034	O=C(Nc1ccccc1C(=O)O)c1ccccc1O	257.24499999999995	2.3427000000000002	4	3	3	2
[313820.72]	0.6698108456155576	C[C@@]1(C(=O)O)C[C@H]2[C@@H]3C[C@H]4CC[C@]5(C)[C@H](O)CC[C@]5(C)[C@H]4C[C@@H]3CC[C@@]21C	374.56500000000017	5.117000000000005	3	2	1	0
[183388.81]	0.7413858698575069	NCCS[C@H]1c2ccccc2CC(=O)N[C@@H](CCC(=O)O)C1	322.43000000000006	1.7153999999999998	5	3	6	1
[118941.945]	0.5938803016650466	C[C@H](Oc1ccc(N(C)C)cc1)C(=O)N1CCC[C@H]1C(=O)N1CC[C@H](Cc2ccccc2)CCC1	477.6490000000003	4.382300000000004	4	0	7	2
[2937.537]	0.08853213680572572	CSC[C@H](NC(=O)[C@@H](N)Cc1ccccc1)C(=O)N[C@@H](CCC(=O)O)C(=O)N[C@@H](C)C(=O)NCC(=O)NCC(=O)O	596.6630000000002	-2.424499999999993	11	8	18	1
[69434.76]	0.7969056480412452	C(CC[C@@H]1COc2ccc(CCC(=O)O)cc2)cc1	260.33299999999997	3.438900000000002	3	1	6	1
[21472.604]	0.5942323791733142	CC/C=C\CCC(=O)Nc1cc(OC)c(OC)cc1O	279.336	3.094300000000002	4	2	7	1
[39894732.]	0.6915773895824666	C/C=C/C(=O)N(CC)c1ccccc1C	203.28500000000003	2.9240200000000014	1	0	3	1
[4.3252807]	0.6456817493647381	CC(C)[C@H](C)C(=O)O[C@H]1C[C@@H](C)C=C2C=C[C@H](C)[C@H](CC[C@@H]3C[C@@H](O)CC(=O)O3)[C@H]21	418.57400000000024	4.441500000000005	5	1	6	0
[196384.34]	0.8322536955229526	OC1(CN2CCCCC(CC2)CCC(=O)NCC1)c1ccccc1	330.472	2.666500000000001	3	2	1	1
[inf]	0.34284257586606315	CC(=O)O[C@H]1C[C@@H]2CC[C@@H]3[C@H](CC[C@@]4(C)[C@H]3C[C@H]([N+]3(C)CCCCCCC3)[C@@H]4OC(C)=CC(=O)[C@H]3CC[C@@]21C)C(=O)OC3.[Cl-]	634.2980000000003	3.385100000000005	6	0	2	0
[10996348.]	0.4309127051972632	O=C(N/N=C/c1ccc([N+](=O)[O-])o1)c1cc([N+](=O)[O-])cc([N+](=O)[O-])c1O	365.21400000000006	1.4736999999999998	9	2	6	2
[173618.27]	0.6262155548658499	C/C=C/c1ccc(OC)cc1	148.20499999999998	2.728300000000001	1	0	2	1
[2505.7705]	0.4124363821785074	O=C(CI)NCCS(=O)(=O)[O-]	292.07400000000007	-0.9171999999999998	4	1	4	0
[5.520973e+09]	0.3165786787720106	NNC(=O)c1ccncc1	137.142	-0.3149000000000006	3	2	1	1
[13.744559]	0.1999673979207807	C#Cc1cnc(CNC(=O)O[C@H]2C[C@@H](C)C=C3C=C[C@H](C)[C@H](CC[C@@H]4C[C@@H](O[Si](C)(C)C(C)(C)C)CC(=O)O4)[C@H]32)cc1	592.8530000000004	6.938400000000009	6	1	8	1
[3325.5562]	0.5267234060648431	C=C(C)[C@H](CC)C[C@H]1C[C@H]2[C@@H]3CCC[C@]4(C)[C@H](O)CC[C@]4(C)[C@H]3CC[C@]21C	372.6370000000002	6.998600000000009	1	1	4	0
[54988.42]	0.8594044841056042	Cc1ccc(Cl)c(Nc2ccccc2C(=O)O)c1Cl	296.153	4.743620000000003	3	2	3	2
[29071.246]	0.05153419666421644	CC(C)[C@@H](C)[C@H](N)C(=O)N[C@@H](C)C(=O)N[C@@H](CC(=O)N[C@@H](CCN)C(=O)N[C@@H](C)[C@@H](C)O)C(=O)N[C@@H](CC(=O)NCC(=O)NCC(=O)O)	686.7880000000001	-4.310410000000008	12	11	22	0
[2.7288655e+09]	0.3042503204978373	O[C@@H]1CO[C@@H](O)[C@@H](O)[C@H]1O	150.13	-2.5823000000000005	5	4	0	0
[1963.6759]	0.24969409656916317	CC(=O)O[C@@H]1C[C@@H]2CC[C@@H]3[C@H](CC[C@@]4(C)[C@H]3C[C@H]([N+]3(C)CCCCCCCC3)[C@@H]4OC(C)=O)[C@@]2(C)C=CC=C[C@]1(C)C	582.8900000000004	8.03020000000001	4	0	3	0
[276923.62]	0.44968979339912984	O=C(O)[C@@H]1CC[C@H](O)[C@@H](CO)N=C(O)cc1O	245.23100000000002	-0.39879999999999965	6	5	2	0
[43626824.]	0.7093840163796457	O=C(Cn1cncn1)c1ccc(F)cc1	205.192	1.3001	3	0	3	2
[985254.6]	0.4705907307272362	CCCCCCOc1ccc(CC(=O)OCCNC(C)C)cc1	321.461	3.729400000000002	4	1	12	1
[32121.633]	0.5073873843222045	CC(C)/C=C/C#CO	110.15599999999998	1.532	1	1	1	0
[15079.837]	0.2747724549017295	CC(=O)O[C@@H]1C[C@@H]2CC[C@@H]3[C@H](CC[C@@]4(C)[C@H]3C[C@H]([N+]3(C)CCCCCC3)[C@@H]4OC(C)=O)[C@@]2(CC)C=CC[C@H]1O	544.7970000000005	5.808700000000008	5	1	4	0
[836127.7]	0.7325276241844828	CN1CCC(=C2c3ccccc3CC(=O)c3sccc32)CC1	309.4340000000001	4.014400000000004	2	0	0	2
[300917.28]	0.7198499687675642	COc1ccccc1OCC(O)CO	198.21799999999996	0.4272000000000001	4	2	5	1
[3.4682717e+08]	0.44797755619868146	CCC1(CC)C(=O)NC1=O	141.17	0.4491999999999999	2	1	2	0
[61602820.]	0.6261518225795569	CN1CCC[C@H]1c1cccnc1	162.236	1.8483	2	0	1	1
[11299970.]	0.16604252391160046	O[C@@](Cc1ccc(O)c(O)c1)(NN)C(=O)O	228.20399999999998	-1.1232000000000006	7	6	4	1
[1059004.5]	0.7468825411724672	C=C(CC[C@@H](O)CO)c1ccccc1	192.258	1.8332	2	2	5	1
[2237.6787]	0.5082602678036712	C=C1CC[C@]2(O)C[C@H]1CC[C@@H]1[C@@H]3C[C@@H](O)C[C@]4(C)[C@H](O)CC[C@]4(C)[C@H]3CC[C@]12C	402.61900000000026	4.838300000000005	3	3	0	0
[520793.44]	0.7106779037662616	Nc1ccc(OCc2ccccc2)c(-c2ccccc2)c1	275.35100000000006	4.514800000000003	2	1	4	3
[31769.848]	0.6339658792034374	C=C1[C@H]2CC3=C[C@@H]4CC(=O)C=C[C@]4(C)[C@@]3(F)[C@@H](O)C[C@]2(C)[C@@]1(O)C(=O)CO	376.4240000000002	1.4256999999999997	5	3	2	0
[107546.35]	0.7847566995228188	NCCc1ccc(CC2C=C(N)c3ccccc3Sc3ccccc32)C1	360.52600000000007	5.230000000000004	3	2	4	2
[2140.318]	0.23844175783515267	CCCCCCCCC#CC#CC(O)CCCCCCCCCCC(=O)O	376.58100000000024	6.090300000000006	3	2	17	0
[178.70386]	0.2108493108596704	CC(=C/C=C/C(C)=C/C=C/C=C/C=C/C(=O)O)C(=S)[C@@H]1O[C@](O)(C[C@@H](O)[C@@H](N)[C@@H]2O)C[C@H]21	461.5800000000002	2.104799999999999	8	5	8	0
[977593.8]	0.7566288685586848	NC[C@@H]1CC=C(c2ccccc2)CC1	187.28599999999997	2.828800000000001	1	1	2	1
[727929.94]	0.8887969358156733	CN1CCN(c2c(F)cc3c(=O)c(C(=O)O)cn(CCF)c3c2F)CC1	369.3430000000002	1.6991999999999998	5	1	4	2
[194257.14]	0.6557952580471449	C=C1[C@@H](OC)C[C@H]2[C@@H]3CCC4=CC(=O)CC[C@@]4(C)[C@H]3CC[C@@]21C	314.46900000000005	4.699400000000004	2	0	1	0
[667.13446]	0.42664190049735085	COc1c2ccccc2c(-c2ccccc2)n1C[C@@H](O)C[C@@H](O)CC(=O)OC(=O)[O-]	412.41800000000023	1.7053999999999994	7	2	8	3
[34173.12]	0.2537245020354755	CC(=O)O[C@@H]1C[C@@H]2CC[C@@H]3[C@H](CC[C@@]4(C)[C@H]3C[C@H]([N+]3(C)CCCCCCCC3)[C@@H]4OC(C)=O)[C@@]2(C)CC=C[C@H]1O	558.8240000000006	6.198800000000008	5	1	3	0
[27830.441]	0.6389509580864461	CC(C)(C)NCC(O)c1cc(O)cc(CO)c1	239.315	1.3059999999999998	4	4	4	1
[586655.56]	0.503128736773875	C[C@H](O)[C@@H](O)[C@H](C)OC(=O)O	164.15699999999998	-0.18880000000000036	5	3	3	0
[538.42596]	0.32834650610487814	CC(=O)[C@]1(O)Cc2c(O)c3c(c(O)c2[C@@H](O[C@H]2C[C@H](N)[C@H](O)[C@H](C)O2)C1)C(=O)c1ccccc1C3=O	497.5000000000002	1.0202999999999998	10	5	3	3
[600702.94]	0.6690889948292542	O=C(OCc1ccccc1C(=O)c1ccccc1)NCC(O)CO	329.3520000000001	1.4969999999999994	5	3	7	2
[8121.6436]	0.7038352608080806	CC(C)COc1ccc(C(C)C)cc1	192.302	3.844800000000003	1	0	4	1
[1334.6915]	0.23338788115042822	CCCCC[C@@H](/C=C\CCC(=O)O)[C@H]1C[C@H](O)[C@@H](C)[C@@H](O)[C@@H]1CC[C@H](O)[C@@H](C)O	414.58300000000014	3.119800000000002	6	5	13	0
[24774.305]	0.2537245020354755	CC(=O)O[C@H]1C[C@@H]2CC[C@@H]3[C@H](CC[C@@]4(C)[C@H]3C[C@H]([N+]3(C)CCCCCCCC3)[C@@H]4OC(C)=O)[C@@]2(C)C=CC[C@@H]1O	558.8240000000005	6.198800000000008	5	1	3	0
[1132589.]	0.6424706587523783	CC[C@H](c1ccc(O)c(O)c1)C(=O)O	196.20199999999997	1.676	4	3	3	1
[1134.5581]	0.14016402002820666	C[C@@H]1O[C@@H](O[C@H]2C[C@@H](O)[C@]3(CO)[C@H]4[C@H](O)C[C@]5(C)[C@@H](C6=CC(=O)OC6)CC[C@]5(O)[C@@H]4CC[C@]3(O)C2)[C@H](O)[C@H](O)[C@H]1O	584.6590000000006	-1.5149999999999972	12	8	4	0
[167217.39]	0.6577452185749303	Cc1nc2n(c(=O)c1CCN1CCC(c3noc4cc(F)ccc34)CC1)CCCC2	410.4930000000003	3.5904200000000026	5	0	4	3
[139961.4]	0.6705894697386068	O=C1N=CN(c2ccccc2Cl)c2cc([N+](=O)[O-])ccc2N1	316.704	3.9601000000000015	4	1	2	2
[4012.7217]	0.3155461523160052	CC/C=C\CCC(=O)Nc1c2ccccc2[nH]cc(SCN(=O)=O)c1	359.45100000000014	4.124400000000003	5	2	8	1
[1217.5067]	0.4298292584463983	COc1cc([C@H]2c3cc4c(cc3[C@H](O[C@@H]3O[C@@H]5CO[C@@H](C)O[C@@H]5[C@H](O)[C@H]3O)[C@H]3COC(=O)[C@H]23)OCO4)cc(OC)c1O	588.5620000000004	1.3385999999999993	13	3	5	2
[2.8694954e+11]	0.5423834786401206	NC(=O)CN1CCCC1=O	142.158	-0.9059000000000004	2	1	2	0
[64754792.]	0.6143884490200855	COC(=O)c1ccccc1O	152.14899999999997	1.1787999999999998	3	1	1	1
[2.9671552]	0.40996088518425733	CC(C)c1cc(-c2ccc(F)cc2)c(-c2ccc(F)cc2)n1/C=C/[C@@H](O)C[C@@H](O)CC(=O)O	455.50100000000015	5.281000000000007	4	3	9	3
[52242.082]	0.6466787952107662	C[C@](O)(C(=O)O)C[C@H]1CC[C@H]2[C@@H]3CC=C4C[C@@H](O)CC[C@]4(C)[C@H]3CC[C@@]21C	376.5370000000002	4.152000000000004	4	3	3	0
[3.408845]	0.38347374184751315	Cc1cc(-c2c(-c3ccc(F)cc3)nc(C(C)C)n2/C=C/[C@@H](O)C[C@@H](O)CC(=O)O)cc(C)c1F	484.54300000000023	5.292840000000006	5	3	9	3
[13286.616]	0.5719244077546117	CC/C=C\C[C@@H]1C(=O)C(C)N(C)CC[C@H](O)C(=O)O[C@H]1C(=O)C(C)CC	367.4860000000001	2.1399	6	1	6	0
[11498144.]	0.5943753412559283	O=C(NO)c1ccc(-c2ccccc2)cc1	213.23600000000002	2.472600000000001	2	2	2	2
[1.8138085e+08]	0.784903011344485	Cc1c(NC(=O)c2cccnc2)c(=O)n1C	217.22799999999998	0.5148999999999999	3	1	2	1
[9956.]	0.4425181161097041	Oc1cc2ccccc2c(-c2ccccc2)c1OCC(O)C(O)CC(O)C(=O)[O-]	397.4030000000001	0.8139000000000003	7	4	8	3
[10.187459]	0.3119545449115742	CC[C@H](CCCC)C(=O)O[C@H]1C2C(=C[C@H](C)[C@H]1[C@@H](O)c1ccccc1)C=C[C@H](C)[C@@H]2CC[C@@H]1C[C@@H](O)CC(=O)O1	552.7520000000003	6.325500000000008	6	2	11	1
[13345.629]	0.7290655077136315	CC1=CC[C@H]2[C@@H]3CC4=CC(=O)C=C[C@]4(C)[C@@]3(F)[C@@H](O)C[C@]2(C)[C@H]1C(=O)CO	374.45200000000017	2.700900000000001	4	2	2	0
[4237735.5]	0.3567868121252658	CO/C(O)=C(\C)C(=O)OCCO	176.16799999999998	-0.04220000000000018	5	2	4	0
[7854988.5]	0.7376993306573582	CC1=C[C@H]2C(=O)C=C1C[C@@H]1C[C@@H]2C[C@@]2(C)[C@H]1CC[C@]2(C)O	286.41499999999996	3.655200000000003	2	1	0	0
[118.12307]	0.306989973670418	CCCCC/C=C/CC[C@@H]1[C@@H](n2cc(S(=O)(=O)c2ccccc2)cc2)C[C@H](O)C[C@@H](O)C1	459.6520000000002	4.8890000000000065	5	2	8	0
[915.5214]	0.49767717400545924	O=C1[C@H](CCN=C2C[C@@H](O)C[C@@H](O)C2=C([O-])CC2)[C@H](NC(=O)[C@H](Cc3ccccc3)Nc2)C1	454.5470000000002	0.016000000000002512	6	4	2	1
[55138.918]	0.3330284282051301	C=CCCCCC/C=C\CCCCCCCC(=O)O	266.4249999999999	5.494400000000004	2	1	14	0
[8866395.]	0.7465775669705134	CC[S@](=O)CCNC(=O)c1ccc(N)cc1	240.328	0.7671999999999997	3	2	5	1
[20083838.]	0.7472361299391438	Cc1cccc(C)c1NC(=O)C(C)N	192.262	1.58914	2	2	2	1
[6708810.]	0.2612626527203185	OC[C@H](O)[C@H](O)[C@H](O)[C@H](O)CO	182.172	-3.5854000000000004	6	6	5	0
[2111689.2]	0.5566964382579237	C[C@H]([C@H](O)c1ccc(O)c(O)c1)C(=O)O	212.201	0.8518999999999999	5	4	3	1
[66589.695]	0.6719850475968975	CC(C)=CC[C@H](C)[C@H]1C[C@H]2C(=O)C=C[C@H](C)[C@H]21	232.36700000000002	4.0061000000000035	1	0	3	0
[37504516.]	0.7344845416409409	N#Cc1cnc(C(c2ccc(C#N)cc2)n2cncn2)cc1	286.298	2.05416	5	0	3	3
[8291.597]	0.7247440803713315	CC(=O)[C@H]1[C@H](C#N)C[C@H]2[C@@H]3CC=C4C[C@@H](O)CC[C@]4(C)[C@H]3CC[C@@]21C	341.4950000000001	4.264980000000004	3	1	1	0
[734478.5]	0.7374460715840256	CC(C)=C(N)C(=O)Nc1cccc(C#N)c1	215.25600000000003	1.74938	3	2	2	1
[610643.44]	0.7520457659584818	COc1cc2c(c3oc(=O)c4c(c13)CCC4=O)[C@@H]1C=CO[C@@H]1O2	312.277	2.2764999999999995	6	0	1	2
[30748.875]	0.5359350754817709	C[C@H]1O[C@@H](Oc2c(COC)[C@@H](O)CC2C(=O)O)[C@@H](CO)C(=O)O1	332.3050000000001	-0.777099999999999	9	3	6	0
[3417315.5]	0.5910710127373826	C=C1[C@H]2C[C@]3(C)[C@H]4C(=O)C=C[C@]4(C)[C@H]3CC[C@@]21C	242.36199999999997	3.760100000000003	1	0	0	0
[109334.375]	0.36720126262258374	CCC/C=C\CCCCCC(=S)N	199.363	3.5793000000000017	2	1	8	0
[8275.188]	0.25814543381622884	NC[C@H]1O[C@@H](CO[C@H]2O[C@H](O[C@H](CO)[C@H](O)[C@H]2O)[C@H](O)[C@H](O)[C@@H]1O)c1ccccc1	431.43800000000005	-3.0337999999999967	11	7	3	1
[2604.6528]	0.5259403934696354	CC(=O)[C@H](CC#N)CC[C@H]1CCC[C@H]2[C@@H]3CCC4=CC(=O)CC[C@]4(C)[C@H]3CC[C@]12C	409.61400000000026	6.423680000000007	3	0	5	0
[34297076.]	0.29015285452995804	OC[C@@H]1O[C@@H](O)[C@H](O)[C@@H](O)[C@@H]1O	180.156	-3.2214000000000005	6	5	1	0
[877170.56]	0.3683809380000984	CCO/N=C(\CSC)NC(=O)c1ccc(N)cc1	267.354	1.7116	4	2	5	1
[4448132.]	0.7110015119191138	CN(CC(N)=O)c1ccccc1	164.208	0.6080999999999993	2	1	3	1
[708308.1]	0.7844361007210132	Cc1cnnc(NS(=O)(=O)c2ccc(N)cc2)n1	265.298	0.5630199999999999	6	2	3	2
[3623801.]	0.8721625854979327	O=C(NCc1ccc(CC2CCCC2)cc1)c1ccccc1	293.40999999999997	4.349300000000004	1	1	5	2
[109351.28]	0.5462961576523643	N=C(N)NC(=O)Cc1c(Cl)cccc1Cl	246.097	1.5455700000000003	2	3	2	1
[3140483.8]	0.6376822429920652	C[C@@H](Cc1ccc(O)c(O)c1)C(=O)O	196.20199999999997	1.3609999999999998	4	3	3	1
[21398.54]	0.926164803233591	CSc1ccoc2cc(C(=O)NCC(C)C)nc(C)c2c1	304.415	3.3858200000000025	4	1	4	1
[223288.14]	0.733928635563028	C[C@]12CC[C@H]3[C@@H](CCC4=CC(=O)CC[C@@H]43)[C@@H]1CC[C@@H]2O	274.40399999999994	3.4891000000000028	2	1	0	0
[31488.361]	0.4847164310645071	CN(C)C[C@@H]1C(=O)N2CCC[C@H]2[C@]2(O)O[C@](NC(=O)[C@@H]3C=C4c5cccc6[nH]cc(c56)C[C@H]4N(C)C3)(C(C)C)C(=O)N12	576.6980000000002	0.9458000000000035	7	3	5	2
[45617.88]	0.76676979090428	CC[C@H]1C[C@@H](C)C[C@H]2[C@@H]3[C@H](CC4=CC(=O)CO)[C@@H]4CCC[C@]3(C)[C@H]21	330.5120000000001	4.618800000000005	2	1	3	0
[3690.6829]	0.4681162184348166	CCCCCCCCC#CC#CCCCCC(=O)O	262.3929999999999	4.388800000000003	2	1	10	0
[1303869.2]	0.5525575425662069	Nc1nc(N)nc(NC2CC2)n1	166.188	-0.3897000000000006	6	3	2	1
[410.5274]	0.3431210390030024	CC/C=C\CCC[C@@H]1C[C@@H]2C[C@H](C)C(=O)N1CCC[C@H]1C(=O)N1CCC[C@H](O)C[C@@]2(C)C(=O)O	476.65800000000036	3.9929000000000023	5	2	6	0
[86805.2]	0.4160347359832992	C=C1[C@H](O)C[C@H](/C=C/C(=O)O)[C@H](C)CC1	210.27299999999997	1.9805	3	2	2	0
[100498.55]	0.732972735378759	C[C@]12CC(=O)CC[C@@H]1CC[C@@H]1[C@@H]2CC[C@]2(C)[C@@H](O)CC[C@@H]12	290.44700000000006	3.959100000000003	2	1	0	0
[16.338488]	0.40259906092586417	COc1c(O)c(-c2ccccc2)c(-c2ccc(F)cc2)n1/C=C/[C@@H](O)C[C@@H](O)CC(=O)O	441.45500000000015	3.732700000000003	6	4	9	3
[10225392.]	0.47344241954632516	O=c1cc(-c2ccccc2)oc2c1ccc1ccccc12	272.303	4.613200000000003	2	0	1	4
[32808.227]	0.5405404903267107	CC1=CC[C@]2(C)[C@H](CC[C@@H]3C[C@@H]4C(CC(=O)O)CCC[C@]4(C)[C@H]3CC[C@@]21C)C(=O)O	416.6020000000003	6.157200000000006	4	2	3	0
[136305.48]	0.6154595819562296	C=C[C@]1(C)C[C@H]2C[C@H]3CC4=CC(=O)C=C[C@]4(C)[C@H]3CC[C@@]21C	296.45400000000006	5.096500000000005	1	0	1	0
[763013.8]	0.7654125281467954	C/C1=C/CC[C@@H](C)C[C@@H]2CC(=O)N2C(=O)N1CCC[C@H]1[C@@H](O)[C@H](C)N(C)C1	377.5290000000001	2.824300000000001	4	1	4	0
[18638.986]	0.671367259691675	CC1=C[C@H](O)C[C@H]2[C@@H]3CCC4=CC(=O)CC[C@]4(C)[C@H]3CC[C@@]21C	314.46900000000005	4.435400000000004	2	1	0	0
[130.15694]	0.08293035859507704	CC(C)[C@H](NC(=O)[C@H](Cc1ccc(O)cc1)NC(=O)CNC(=O)[C@H](Cc1ccccc1)NC(=O)[C@@H](N)CCC(=O)N[C@@H](CCC(=O)O)C(=O)O)C	712.8010000000002	-0.034399999999990494	11	9	21	2
[1.0438036e+11]	0.5170467542625542	CC(=O)c1ccccc1	120.15099999999995	1.8892	1	0	1	1
[25820.18]	0.2592498173707582	N=C(N)c1ccc(OCCCOCCCOc2ccc(C(=N)N)cc2)cc1	370.453	2.509340000000001	5	4	12	2
[4451.7964]	0.49341807160536966	CCC(=O)[C@@H]1[C@H](OC)[C@@H](C)C[C@H](C)[C@@H]2[C@@H]3CC=C4[C@H](C)CC[C@]4(C)[C@H]3CC[C@@]21C	400.6470000000003	6.687600000000008	2	0	3	0
[6790132.]	0.7513832386711754	O=C(O)CCCc1cccs1	170.233	2.1554	2	1	4	1
[1131885.1]	0.6689565380917978	OCCCc1ccccc1	136.194	1.6115	1	1	3	1
[8329589.5]	0.6890236514433125	NCCc1c[nH]c2ccccc12	160.21999999999997	1.6691	1	2	2	2
[593000.]	0.5576676539642118	C[C@H](O)CCCCCC(=O)[O-]	159.205	0.06759999999999988	3	1	6	0
[270.13278]	0.5683611039598184	O=C(ON1CCCN(CCCC1)c1ccc(Cl)cc1Cl)Nc1ccc(Cl)cc1O	458.773	5.808400000000004	5	2	3	2
[18810534.]	0.8528036890699656	C[C@H](C(=O)O)c1cccc(C(=O)c2ccccc2)c1	254.285	3.1057000000000015	3	1	4	2
[443898.06]	0.8536686564243656	COc1cc(C(=O)NC2CCCNC2)cc(OC)c1OC	294.351	1.1941999999999997	5	2	5	1
[5108.3047]	0.3455171978408568	CC(=O)O[C@H]1C[C@@H]2CC[C@@H]3[C@H](CC[C@@]4(C)[C@H]3C[C@H]([N+]3(C)CCCCCCCC3)[C@@H]4OC(C)=O)[C@@]2(C)CC[C@@H]1O	546.8130000000006	6.032700000000008	5	1	3	0
[37937636.]	0.6008500388608919	O=[P@]1(N(CO)CCCN2CCCC2)cc2ccccn12	295.323	2.1577	5	1	6	0
[1.4949834e+08]	0.3116265538569875	S=C=NCCCSP(=O)(O)O	213.22	1.3051999999999997	5	2	5	0
[2608.6948]	0.37452208238112994	CCCCCCCCC#CC#CC#C/C=CCC(C)OCCCC(=O)O	356.5060000000002	4.9634000000000045	3	1	13	0
[151.00636]	0.13025867757106172	CCCC/C=C/CC[C@@H]1\C[C@@H]1\C(=C\CCCC(=S)NC(=O)CC(=O)O)C(=O)O	409.5480000000001	4.248700000000001	6	3	14	0
[10574318.]	0.44803175709129567	[O-][n+]1cccc(Cl)c1NCC(C#N)=O	211.608	0.4779800000000001	4	1	3	1
[4971.043]	0.6484149265902428	C[S@](=O)C[C@@H]1C[C@H]2C[C@H](O)C[C@@H](O)C[C@H](O)[C@@H]21	262.371	-0.11620000000000014	4	3	2	0
[985.0309]	0.6259533463746498	C[C@@H]1C=C[C@@H](C)[C@H](CC[C@@H](O)CC(=O)[O-])[C@H]1CC(N)CC1CCCC1	350.5230000000002	2.6395999999999997	4	2	9	0
[1436580.8]	0.4860799811760921	CC(C)=C[C@H]1C[C@H](C)[C@]2(CC[C@]3(C)C[C@@H]4C(C)=CC(=O)[C@H]4/C(C=O)=C\C[C@H]32)O1	382.5440000000001	5.213200000000005	3	0	2	0
[593000.]	0.5576676539642118	C[C@@H](O)CCCCCC(=O)[O-]	159.205	0.06759999999999988	3	1	6	0
[2323.5913]	0.3291296563021524	C[C@H]1O[C@@H](Oc2c(F)cc(N)c(C)c2)[C@H](O)[C@@H](C)/C=C/[C@@H](O)C[C@@H](O)C(=O)O1	399.41500000000013	1.00572	8	4	2	1
[34421.312]	0.2240806606528863	CC(C)C[C@@H](N)C(=O)N[C@H](C(=O)N[C@@H](C)C(=O)N[C@@H](CCC(=O)O)C(=O)O)C(C)C	430.50200000000024	-0.5604999999999947	8	6	13	0
[197093.19]	0.1777516062242982	C[C@H](N)C(=O)N[C@@H]1CC[C@H]1C(=O)N[C@@H](CC(=O)O)C(=O)NCC(=O)NCC(=O)O	415.4030000000002	-3.4950999999999954	9	7	11	0
[6500.259]	0.8486027000220026	CC/N=c1/C(=C\c2ccccc2)c(-c2ccc(F)cc2)c1OCC(=O)O	351.3770000000001	4.196100000000003	3	1	6	2
[7.3950796e+12]	0.520631018455888	CC1(C)[C@@H]2CC[C@]1(C)C(=O)C2	152.237	2.401700000000001	1	0	0	0
[5.523698e+08]	0.855918702387755	O=C(c1ccccc1)c1ccc2n1CCC2C(=O)O	255.27299999999997	2.291	3	1	3	2
[37.238857]	0.35425561364817365	CC[C@H](C)C(=O)O[C@H]1C[C@H](O)C[C@@H]2C=C[C@H](C)[C@H](CC[C@H](O)C[C@H](O)CC(=O)[O-])[C@@H]12	425.54200000000026	1.1856000000000002	7	3	10	0
[3.8921786e+08]	0.7233587999857974	O=C1CC[C@H](N2C(=O)c3ccccc3C2=O)C(=O)N1	258.23299999999995	0.08779999999999993	4	1	1	1
[307380.7]	0.6739434898699772	CC(=O)Nc1ccc2c(c1)Cc1ccccc1-2	223.27499999999998	3.2162000000000015	1	1	1	3
[118.12307]	0.306989973670418	CCCCC/C=C/CC[C@@H]1[C@@H](n2cc(S(=O)(=O)c2ccccc2)cc2)C[C@@H](O)C[C@@H](O)C1	459.6520000000002	4.8890000000000065	5	2	8	0
[22163.916]	0.45541449702144693	CC(=O)N1CCN(c2ccc(OCC3COC(Cn4ccnc4)(c4ccc(Cl)cc4Cl)O3)cc2)CC1	531.4399999999999	4.205800000000003	6	0	7	3
[19648328.]	0.807761185070717	COC(=O)[C@@H](c1ccccc1Cl)N1CCc2sccc2C1	321.829	3.6739000000000024	3	0	3	2
[119129.95]	0.7695961013290725	COC(=O)Nc1nc2cc(Sc3ccccc3)ccc2[nH]1	299.355	3.892400000000001	4	2	3	3
[287189.6]	0.74215186343129	CC(C)CCOC(N)C(=O)Nc1ccccc1	236.31500000000003	1.9725999999999997	3	2	6	1
[20756530.]	0.65083387330713	O=C(O)/C=C/c1ccc(O)cc1	164.16	1.49	3	2	2	1
[2837.4153]	0.5310534327167382	CC1=CC(=O)Oc2cc(CC3=CC3CCCN(C)C3)c(F)c2ccc2[nH]c(S(=O)(=O)NC3=O)c21	485.53700000000015	1.1564199999999998	7	2	0	1
[23756.988]	0.8279102305740682	CC1=C(CC(=O)O)c2cc(F)ccc2/C1=C\c1ccc([S+](C)[O-])cc1	356.41800000000006	4.365500000000003	3	1	4	2
[702.93066]	0.39895528849748824	CC(C)CCC[C@@H](C)[C@H]1CC[C@@]2(C(C)O)C3=CCC4C(C)(C)[C@@H](O)CC[C@]4(C)C3CC[C@]12C	458.7710000000003	7.775800000000011	2	2	6	0
[3.6005898e+08]	0.5243144817415197	COC1=C(C)CNC(=O)C1=O	155.153	-0.39430000000000004	3	1	1	0
[525915.8]	0.8605899449393155	CN1[C@@H]2CC[C@@H]1C[C@@H](OC(=O)C(CO)c1ccccc1)C2	289.37500000000006	1.9308999999999996	4	1	4	1
[5.0388806e+08]	0.5296759293780585	Nc1ncnc2[nH]cnc12	135.13	-0.0648999999999999	4	2	0	2
[22215.932]	0.3735666920618681	COC(=O)[C@H]1[C@H]2C[C@@H]3c4[nH]c5cc(OC)ccc5c4CCN3C[C@H]2C[C@@H](OC(=O)c2cc(OC)c(OC)c(OC)c2)[C@@H]1OC	608.6880000000004	4.171100000000004	10	1	8	3
[495902.62]	0.48688981867738484	O=C(O[C@@H]1C(O)=C(O)c2ccc(Cl)cc2)CC1=O	268.652	2.0092	5	2	2	1
[91570.36]	0.405034701971297	CCCCCC[C@@H](C)CCCCCCCCC(=O)O	270.4569999999999	5.798300000000006	2	1	14	0
[4138.662]	0.5493924677741993	C/C=C\C#CC#CCCCCCCC(=O)O	218.29599999999994	2.9945000000000004	2	1	6	0
[1297398.2]	0.8966679451102837	O=C(NCN1CCCCC1)c1ccc(Cl)cc1	252.745	2.5132000000000003	2	1	3	1
[487308.2]	0.8383597745599246	CCN[C@H](C)Cc1cccc(C(F)(F)F)c1	231.26099999999997	3.2459000000000024	1	1	4	1
[544771.75]	0.750440465982924	COc1nc(C)nc(Cl)c1NC1=NCCN1	241.68200000000002	0.8181199999999997	5	2	2	1
[34297076.]	0.29015285452995804	OC[C@@H]1O[C@H](O)[C@@H](O)[C@@H](O)[C@H]1O	180.156	-3.2214000000000005	6	5	1	0
[41390.234]	0.6762987306145708	COC(=O)CCc1ccc(OCC(O)CNC(C)C)cc1	295.379	1.5298999999999996	5	2	9	1
[12644.019]	0.43725083605407455	C/C(=C\CC[C@@H](C)[C@H]1CC[C@@]2(C)C3=C(CC[C@]12C)[C@@]1(C)CC[C@H](O)C(C)(C)[C@@H]1CC3=O)C(=O)O	470.69400000000024	6.722800000000007	4	2	5	0
[367231.03]	0.6544169769972148	Cc1cc(O)ccc1C(=O)NCCO	195.21799999999996	0.42272000000000004	3	3	3	1
[16489.78]	0.7451018159746619	Nc1c(Cl)cc(Br)cc1CNC1CC[C@H](O)CC1	333.65700000000015	3.0778000000000008	3	3	3	1
[27751.676]	0.34964760576291215	COC/C=C/C=C/C=C/C/C=C\CCCCC(=O)O	264.3649999999999	3.8927000000000023	3	1	11	0
[1049.7616]	0.6918289177745705	C[C@H]1CN(c2c(F)c(N)c3c(=O)c(C(=O)O)cn(C4CC4)c3c2F)C[C@H](C)N1	392.4060000000002	2.0816	6	3	3	2
[7033.786]	0.28089919202179764	NC(=O)Cc1ccccc1C(=O)N[C@@H](CC(=O)O)C(=O)NC(=O)NCC(=O)O	394.3400000000001	-1.8020999999999976	8	6	9	1
[303745.16]	0.5399308619306612	CC/C=C\C[C@@H]1C(=O)C(C)C(=O)N(CC)C1	223.31599999999995	2.0262000000000002	2	0	4	0
[15894.601]	0.6389509580864461	CC(C)(C)NCC(O)c1ccc(O)c(CO)c1	239.315	1.3059999999999998	4	4	4	1
[10.802571]	0.671999391844661	CC[C@@H](C)C(=O)O[C@H]1C[C@@H](C)C=C2C=C[C@H](C)[C@H](CC[C@@H]3C[C@@H](O)CC(=O)O3)C21	404.54700000000025	4.195500000000004	5	1	6	0
[30950.254]	0.7869434425499668	CCN1CCCC1CNC(=O)c1cc(S(N)(=O)=O)ccc1OC	341.4330000000001	0.5567000000000012	5	2	6	1
[116529.45]	0.17756042463533406	C[C@@H]1O[C@H](O[C@@H]2C=C3CC[C@@H]4CC[C@]5(C)[C@@H](CC[C@]5(C)[C@@H](C6=CC(=O)OC)[C@H](O)[C@H](O)[C@@H]6O)CC[C@]4(C)[C@H]3CC2)[C@H](O)[C@]1(C)O	632.8350000000002	3.7895000000000034	9	5	4	0
[1236.5311]	0.4683330433225475	CCCCCCCCC#CC#C/C=C/CCCC(=O)O	274.404	4.5549000000000035	2	1	10	0
[48389.39]	0.1665858254818805	OC[C@H]1O[C@H](O[C@H]2[C@H](O)[C@@H](O[C@H]3O[C@H](CO)[C@@H](O)[C@H](N)[C@H]3O)[C@H](N)C[C@@H]2N)[C@H](O)[C@@H](O)[C@@H]1O	485.48700000000014	-7.257800000000007	15	11	6	0
[81558816.]	0.24345418372476169	c1ccc2c(c1)c1cccc3ccc4cccc2c4c31	252.31599999999997	5.737200000000003	0	0	0	5
[1685478.]	0.6463869767827428	O=C(O)[C@H]1C[C@H](OC(=O)[C@H](c2ccccc2)c2ccc(O)cc2)cc1	338.3590000000001	3.0966000000000022	5	2	5	2
[22678.55]	0.22017103046735736	CCCCC[C@H](C)C(=O)N[C@@H](C)C(=O)N[C@@H](CC(=O)N[C@@H](CCC(=O)O)C(=O)O)C(C)C	457.5680000000002	1.6726000000000019	7	5	16	0
[1686680.6]	0.6459123635321502	C=C1C[C@@]23C[C@H]1[C@@H](O)CC[C@@]1(O)C(=O)CO[C@@H]3O[C@@H](C)[C@H]12	294.347	0.7851	5	2	0	0
[1204060.5]	0.5718643030011102	CC(/C=C/C(=O)OCC)C(=O)N(CCC)c1ccccc1	289.375	3.1850000000000023	3	0	7	1
[40013.207]	0.5497307498314488	C/C=C(\C)C(=C\C)C[C@H](C)CC(=C\C)C(=O)O	236.35499999999996	4.346100000000003	2	1	6	0
[2.2138524]	0.3683067406678045	CC(C)c1cc(-c2ccc(F)cc2)c(-c2cccc(Cl)c2)n1/C=C/[C@@H](O)C[C@@H](O)CC(=O)O	471.9560000000002	5.795300000000007	4	3	9	3
[655.11505]	0.6265362607861069	C[C@@H]1O[C@H](C)C[C@H](OC(=O)/C=C/c2c(C)cc(F)cc2)C[C@H](O)[C@@H](C)C(=O)O1	394.43900000000014	3.1442200000000016	6	1	3	1
[11114.128]	0.32134891719806435	CCC/C=C/C=C/C=C/C/C=C\CCCCC(=O)O	262.3929999999999	5.046400000000005	2	1	11	0
[inf]	0.3674685409798083	CC(C)(CC)C(C)(C)c1ccc(OCCOCC[N+](C)(C)Cc2ccccc2)cc1.[Cl-]	448.0910000000001	3.0764000000000014	2	0	12	2
[575224.2]	0.415292557410071	CCCCSc1ccc(C(=O)OCCN(C)C)cc1	281.42099999999994	3.297200000000002	4	0	8	1
[15018992.]	0.3867771133904854	CCCCCn1c(=O)c(=O)[nH]c1=O	184.195	0.25499999999999995	3	1	4	0
[6.12001e+08]	0.5719431747561196	NCc1ccccc1	107.15599999999996	1.1453	1	1	1	1
[1.2005572e+09]	0.7571828017708881	N=C1N(O)c2ccccc2CC(=O)c2ccccc21	252.27299999999997	2.6465700000000005	3	2	0	2
[129006.51]	0.8030014418735348	CCCc1cc(OC)c(OC)cc1O	196.24599999999998	2.3619000000000008	3	1	4	1
[17125682.]	0.6211921978712241	C/C=C1\CC[C@@H]2C(=C)c3c[nH]c(=O)[nH]c(=O)c321	230.267	1.6221999999999999	2	2	0	0
[188116.06]	0.9034245288795607	O=C(O)c1cccnc1Nc1cccc(C(F)(F)F)c1	282.221	3.542200000000001	4	2	3	2
[489089.97]	0.8239402332965169	Nc1ccc(OCc2cccc(Cl)c2)cc1	233.69800000000004	3.5012000000000016	2	1	3	2
[76217.86]	0.17400656822855506	N[C@H]1[C@H](O[C@@H]2O[C@H](CO)[C@@H](O[C@H]3O[C@H](CO)[C@@H](O)[C@H](N)[C@H]3O)[C@H](N)C[C@@H]2N)[C@H](N)C[C@@H]1O	467.5200000000002	-6.295800000000006	14	10	6	0
[99305.82]	0.6273907154111562	Oc1ccc2ncccc2c1C(=O)c1cc(Br)cc(Br)c1	407.061	4.6964000000000015	3	1	2	3
[82455.89]	0.7055383755219429	CC(C)(O)CCCCCc1ccccc1	206.32900000000004	3.5604000000000022	1	1	6	1
[38270.04]	0.44308529476176556	C/C=C(\C)C(=C\C)C(=C\C)C(=C)OC(=O)O	222.28399999999993	4.053500000000003	3	1	4	0
[26807358.]	0.5245841402909771	Oc1cc(O)ccc1	110.11199999999997	1.0977999999999999	2	2	0	1
[35451.8]	0.22465235437145512	O=C1C[C@H](O)C[C@@H](/C=C/c2c(C3CC3)nc3cc(Sc4ccc(F)cc4)c(F)cc3c2Sc2ccc(F)cc2)O1	579.6650000000002	7.911600000000007	6	1	7	4
[483550.94]	0.463551318528016	CCCCC/C=C\CCCC(=O)O	184.27899999999997	3.3778000000000015	2	1	8	0
[660124.44]	0.8732553716281746	COc1cc2c(c(OC)c1OC)-c1ccc(=O)c(C)cc1[C@@H]C2	311.3570000000001	3.1565100000000017	4	0	3	2
[2.1699782e+11]	0.42124595946297344	C[C@@]12C(=O)OC(=O)[C@]1(C)[C@H]1CC[C@@H]2O1	196.20199999999997	0.6436	4	0	0	0
[356180.38]	0.7342296115534325	C[C@]12CC[C@H]3[C@@H](CCC4=CC(=O)CC[C@@]43C)[C@@H]1CC[C@@H]2O	288.431	3.879200000000003	2	1	0	0
[28071.33]	0.6798343455373914	Cc1c(COc2cc(CC2CCCCC2)ccc2)cc1	268.3999999999999	5.239800000000005	1	0	3	0
[48389.39]	0.1665858254818805	OC[C@H]1O[C@@H](O[C@H]2[C@H](O)[C@@H](O[C@H]3O[C@H](CO)[C@@H](O)[C@H](N)[C@H]3O)[C@H](N)C[C@@H]2N)[C@H](O)[C@@H](O)[C@@H]1O	485.48700000000014	-7.257800000000007	15	11	6	0
[97327.32]	0.8035961049770494	CC(C)N(C)CCC(O)c1ccc(O)cc1	223.31600000000003	2.1559	3	2	5	1
[54934.227]	0.6290731330689312	CC(C)(C)NCC(O)c1cc(O)cc(O)c1	225.288	1.5192999999999997	4	4	3	1
[8737.908]	0.8979160453487826	C[C@@H](F)CCC(=O)N[C@@H]1C=C2c3cccc4[nH]cc(c34)C[C@H]2N(C)C1	341.4300000000002	3.0444000000000013	2	2	4	2
[3310982.2]	0.7820166012702484	O=C(OCCN1CCOCC1)c1ccc(Cl)cc1	269.728	1.8289999999999997	4	0	4	1
[4323.145]	0.21868419872746037	COc1c(O)c2c(c(O)c1C/C=C(\C)CCC(=O)OCCN1CCOCCN1)CC(=O)O2	450.48800000000034	1.2168999999999994	10	3	9	1
[5.3101163]	0.5645279138585303	CC(C)c1nc(-c2ccccc2)nc(-c2ccc(F)cc2)c1/C=C/[C@@H]1C[C@@H](O)CC(=O)O1	432.4950000000002	5.152800000000006	5	1	5	3
[6.10032]	0.27177087957471097	Cc1cc(/C=C/[C@@H](O)C[C@@H](O)CC(=O)[O-])c(-c2ccc(F)cc2)c2c3ccccc3n(-c3ccc(F)cc3)c(=O)c21	554.5690000000001	4.662620000000004	5	2	8	5
[36592.613]	0.7560395435859316	NS(=O)(=O)c1cc(C2(O)NC(=O)c3ccccc32)ccc1Cl	338.77200000000005	0.9242000000000001	4	3	2	2
[345140.9]	0.5927851708979128	CO[C@@H]1[C@@H](C(=O)O)C[C@H]1O[C@H](C)[C@H](O)[C@H](C)O	248.27500000000003	-0.3787000000000002	6	3	6	0
[1.4189102e+10]	0.27105017625328187	O=C(NO)CO	91.066	-1.5159000000000002	3	3	1	0
[3033660.2]	0.5942043704617889	NO[C@H](Cc1ccncc1)C(O)C(=O)N1CCC[C@H]1C(=O)O	309.322	-0.6804999999999997	7	3	6	1
[10317.957]	0.6854392209765275	CCO[C@@H]1C=C(C)C(=O)O[C@](C)(CC(=O)NCC(=O)CC(C)C)C1	339.43200000000013	2.1648999999999994	5	1	8	0
[63553.242]	0.32343859486982834	CCCOC(C(=O)c1ccccc1)NC(=O)NCC(=O)NCC(=O)NC(C)C	392.45600000000013	0.5620000000000016	5	4	11	1
[204252.4]	0.45208269456563405	CCCCC/C=C\CCCCC(=O)O	198.30599999999995	3.767900000000002	2	1	9	0
[115105.51]	0.44208017823980256	CCCCc1nc(Cl)c(CO)n1Cc1ccc(-c2ccccc2-c2nnn[nH]2)cc1	422.9200000000001	4.2668000000000035	5	2	8	4
[1797.8419]	0.43401040453252926	CN1C[C@H](C(=O)N[C@]2(C)O[C@@]3(O)[C@@H]4CCCN4C(=O)[C@H](Cc4ccccc4)N3C2=O)C=C2c3cccc4[nH]cc(c34)C[C@H]21	581.6730000000001	1.990800000000002	6	3	4	3
[4.564274e+12]	0.49165650235152397	Cn1cncc1S	114.17299999999999	0.7087999999999999	1	1	0	1
[120568.47]	0.8445712183265353	CNS(=O)(=O)Cc1ccc2[nH]cc(CCN(C)C)c2c1	295.408	1.3211999999999997	3	2	6	2
[5922.28]	0.06175074858841854	CCCCC/C=C/C[C@@H](O)[C@H]1C[C@H](O)C(=O)N[C@@H](CCC)C(=O)N(C)C(=O)N[C@@H](C)C(=O)N[C@@H](C)C(=O)N1C(=O)[C@H](C(=O)N[C@@H](C)N)C	681.8320000000001	-0.23459999999999104	10	7	12	0
[479078.78]	0.732972735378759	C[C@]12CC[C@H](O)C[C@@H]1CC[C@@H]1[C@@H]2CC[C@]2(C)C(=O)CC[C@@H]12	290.447	3.959100000000003	2	1	0	0
[36362.113]	0.6339658792034374	C=C1[C@@H]2C[C@H]3CC4=CC(=O)C=C[C@]4(C)[C@@]3(F)[C@@H](O)C[C@]2(C)[C@@]1(O)C(=O)CO	376.4240000000002	1.4256999999999997	5	3	2	0
[174271.86]	0.8074941143699155	CO[C@@]12C[C@H]3C[C@@H](CC4=CC(=O)CC[C@@]43C)[C@@H]1CC[C@@H]2O	290.40299999999996	2.8680000000000017	3	1	1	0
[470.3877]	0.7968347529245803	C#C[C@]1(O)CC[C@H]2[C@@H]3CCc4cc(OC)ccc4[C@H]3CC[C@@]21C	310.4370000000001	3.915600000000003	2	1	1	1
[inf]	0.5868164594936721	Nc1nc(N)nc(-c2cc(Cl)ccc2Cl)n1.O=C(O)/C=C\C(=O)O	372.1680000000001	1.7216	9	4	3	2
[6822.4854]	0.4825958107304171	COC(=O)C[C@](O)(CCC(C)(C)O)C(=O)O[C@@H]1C(OC)=C[C@]23CCCN2CCc2cc4c(cc2[C@H]13)OCO4	531.6020000000004	2.190599999999999	10	2	8	1
[1903410.8]	0.7642365598710371	CN1CCc2ccc(Cl)cc2CCC(=O)NC1	252.74499999999995	1.8342	2	1	0	1
[45840144.]	0.7274025769135067	N[C@@H](Cc1ccc(F)cc1)C(=O)O	183.182	0.7801	3	2	3	1
[185560.61]	0.7612438756712043	CC(C)CCOC(N)C(=O)Nc1ccccc1C	250.342	2.28102	3	2	6	1
[34907748.]	0.4983587803637846	O[C@](c1ccc(O)c(O)c1)C(=O)O	183.13899999999998	0.43498999999999993	5	4	2	1
[1.6794642e+08]	0.6521838845358381	CC1=CC(=O)C(c2ccccc2)O1	174.19899999999998	2.2308000000000003	2	0	1	1
[18739342.]	0.46263696093343076	N=C(N)NCCN1CCCCCCC1	198.31399999999994	0.7355699999999996	3	3	3	0
[32.600655]	0.38091321940299006	CCCCC[C@H](C)C(=O)O[C@H]1C[C@@H](C)C=C2C=C[C@H](C)[C@H](CC[C@@H]3C[C@@H](O)CC(=O)O3)[C@H]21	446.62800000000027	5.365800000000006	5	1	9	0
[26396.668]	0.6824612195113208	O=C(Nc1ccc(Br)cc1)c1cc(Br)cc(Br)c1O	449.92400000000004	4.932000000000001	2	2	2	2
[1845146.2]	0.3589329077757914	CC[C@@H](C=O)N[C@@H](CO)[C@@H](O)CO	191.227	-1.7323999999999995	5	4	7	0
[387502.75]	0.8252539098127764	CCc1ccc(CCOc2ccc(CC3SC(=O)NC3=O)cc2)nc1	356.44700000000006	3.159600000000001	5	1	7	2
[24622.78]	0.704201317201649	C[C@@H]1CC[C@H]([C@@H](O)CC(=O)O)CC1	186.25099999999995	1.6483	3	2	3	0
[3.5726378e+08]	0.6238523859342106	NC[C@@H]1CC[C@@H](C(=O)O)CC1	157.21299999999997	0.8361000000000001	3	2	2	0
[279150.9]	0.7407391852692236	CCC[C@H](NCC(=O)O)Cc1ccccc1	221.3	2.072	3	2	7	1
[9737989.]	0.4880905977699923	CC(C)(S)[C@@H](N)C(=O)O	149.215	0.10669999999999985	3	3	2	0
[47288.203]	0.7505401619958288	O=C(O)C1CCN(CCCN2c3ccccc3Sc3ccc(Cl)cc32)CC1	402.9470000000002	5.129400000000004	5	1	5	2
[13.442963]	0.3459188515486632	CCNC(=O)c1c(-c2ccccc2)c(-c2ccc(F)cc2)c(CC[C@@H](O)C[C@@H](O)CC(=O)[O-])n1C(C)C	509.59800000000035	3.476300000000002	5	3	12	3
[1.4454263e+11]	0.5820392325335272	Cc1n[nH]c2ccccc12	132.16599999999997	1.8713199999999999	1	1	0	2
[9607.594]	0.4174710495759019	COc1c(O)c2c(c(O)c1C/C=C(\C)CCC(=O)O)C(=O)OC2	322.31300000000005	2.1304	7	3	6	1
[560384.6]	0.44684484270915	O=C(NC[C@H](CO)[C@H](O)c1ccc(O)cc1)C(=O)O	269.253	-0.7651000000000003	6	5	5	1
[inf]	0.46763782278929383	C[N+](C)(C)CCOC(N)=O.[Cl-]	182.65099999999998	-3.2080999999999973	2	1	3	0
[30299.479]	0.3090943064177155	OC[C@H]1O[C@H](c2ccc(O)c(O)c2)[C@H](O)[C@H](O)[C@H](O)[C@H]1O	302.279	-2.0264	8	7	2	1
[303482.25]	0.7315086944022192	CNCCOc1ccc(CC2CNCC2)cc1OC	264.36899999999997	1.4453999999999996	4	2	7	1
[22116.322]	0.4391367379374335	C[C@@H]1O[C@H](O[C@@H]2C=C3CC[C@@H]4[C@H](CC[C@]5(C)[C@@H](c6ccc(=O)oc6)CC[C@]45O)[C@@]3(C)CC2)[C@H](O)[C@H](O)[C@H]1O	530.6580000000004	3.013800000000002	8	4	3	1
[21854.723]	0.6404044187552183	OCCN1CCCN(CCCCN2c3ccccc3Sc3ccc(Cl)cc32)CC1	432.0330000000002	4.722900000000004	5	1	7	2
[63143.637]	0.5540618915195044	CC(C)OC(=O)C(C)(C)Oc1ccc(C(=O)c2ccc(Cl)cc2)cc1	360.837	4.680000000000004	4	0	6	2
[7.3950796e+12]	0.520631018455888	CC1(C)[C@@H]2CC[C@@]1(C)C(=O)C2	152.237	2.401700000000001	1	0	0	0
[204432.47]	0.5396025200119549	CC/C(=N/CC(=C\CC[C@@H](C)C(=O)O)C(=O)O)c1ccccc1	317.385	3.3976000000000015	4	2	9	1
[2950766.]	0.412780402657381	CC(C)(CO)C(O)C(=O)NCCCO	205.25399999999996	-1.1355999999999997	4	4	6	0
[2.6042034e+08]	0.5104357484058324	Nc1ccc2c3c(cccc13)C(=O)NC2=O	212.208	1.3056	3	2	0	2
[194390.94]	0.7386846257582186	O=C1C[C@@H](c2ccc(O)cc2)CCC1	190.24199999999996	2.618900000000001	2	1	1	1
[2387.0996]	0.6207193133039844	C/C(=C/c1ccc(C)cc1)NCC[C@H](O)C[C@@H](O)CC(=O)[O-]	306.38200000000006	0.5874199999999996	5	3	9	1
[1249.5675]	0.31133931696217426	CCCCCCCCC#CC#CC(O)CCCCCCCCC(=O)O	348.52700000000016	5.310100000000005	3	2	15	0
[699490.8]	0.7809051329103438	O=C(c1ccccc1C(F)(F)F)N1CCC(Cc2ccccc2)CC1	347.38	4.8003000000000045	1	0	3	2
[1575857.9]	0.7269926580745424	C=C(C)c1ccc(O)c(OC)c1	164.20399999999995	2.4339000000000004	2	1	2	1
[33884.977]	0.34564602209122214	O=C([C@H]1[C@@H](O)OC(=O)c2ccc(O)c(O)c2)[C@H](O)[C@@H]1Oc1ccccc1	360.3180000000001	0.5803999999999999	8	4	5	2
[1568478.1]	0.6751939965784867	C=C(C)[C@@H](O)Cc1ccccc1	162.232	2.1661	1	1	3	1
[412739.34]	0.7048857984659846	CCOC(=O)N1CCC(=C2c3ccc(Cl)cc3CCc3cccnc32)CC1	382.89100000000025	4.887800000000005	3	0	1	2
[28389.582]	0.38345415032870095	COc1ccc2nc(C3CC3)c(/C=C/[C@@H]3C[C@@H](O)CC(=O)O3)c(Sc3ccc(C(C)C)cc3)c2c1	489.6370000000002	6.4751000000000065	6	1	7	3
[9169.475]	0.5678124249602701	C=C(C)/C=C/C[C@@H]1C[C@@H]2C(=C)C[C@@H]1C[C@@H]2O	218.33999999999995	3.4720000000000026	1	1	3	0
[20108.738]	0.8428637069733037	CN(C)CCC=C1c2ccccc2COc2ccccc21	279.383	3.9624000000000033	2	0	3	2
[4495.827]	0.02232544805411431	C/C(=C\Br)C(=O)N(CCCNC(=O)NCC(=O)OC)N1C[C@H]1C(=O)N[C@H](C(=O)NCC(=O)N[C@H](C)C(=O)O)C(=O)N[C@@H](C)C(=O)O	721.5190000000002	-3.645199999999998	13	8	18	0
[8225.023]	0.3283008516696476	CN(C)[C@@H]1C(O)=C(C(N)=O)C(=O)[C@@]2(O)C(O)=C3C(=O)c4c(O)ccc(Cl)c4[C@@](C)(O)[C@H]3C[C@@H]12	478.8850000000002	0.4390000000000007	9	6	2	1
[21730.377]	0.5836853694402067	CCCC[C@@H](C(=O)O)[C@@H]1CC[C@H]2[C@@H]3CC=C4C[C@@H](O)CC[C@]4(C)[C@H]3CC[C@@]21C	388.5920000000002	5.817300000000006	3	2	5	0
[30981.795]	0.41770982822177144	CC/C=C\C/C=C\CCCCCCCC(=O)O	238.37099999999992	4.7142000000000035	2	1	11	0
[5157.372]	0.8794895125490501	CC1=C(CC(=O)O)c2cc(F)ccc2/C1=C\c1ccc(S(C)(=O)=O)cc1	372.4170000000001	4.031600000000003	4	1	4	2
[14.480752]	0.43668089362970736	O=C(O)C[C@H](O)C[C@H](O)/C=C/n1c(C(F)(F)F)nc(-c2ccccn2)c1-c1ccc(F)cc1	465.40300000000013	3.827300000000002	6	3	8	3
[9470697.]	0.4696303686981007	O=P(O)(O)C(O)(Cc1ccncc1)P(=O)(O)O	283.113	-0.3744000000000002	8	5	4	1
[17840326.]	0.7634820812015644	Oc1ccc(C(=O)c2ccsc2)cc1	204.25000000000003	2.684700000000001	2	1	2	2
[2143.665]	0.0678911305305177	C[C@@H]1C=C2C=C[C@H](C)[C@H](CC[C@@H]3C[C@@H](O[Si](C)(C)C(C)(C)C)CC(=O)O3)[C@H]2[C@@H](OC(=O)NCCCCCCC(=O)NO)C1	620.9040000000001	6.817800000000006	7	3	13	0
[1898.0739]	0.27339995895025687	CCCCCCCCC#CC#CC(O)CCCCCCCCCC(=O)O	362.5540000000002	5.700200000000005	3	2	16	0
[96.6968]	0.2786932991732298	COc1cc(C(=O)NS(=O)(=O)c2ccccc2C)ccc1Cc1cn(C)c2ccc(NC(=O)OC3CCCC3)cc12	575.6870000000001	5.695920000000005	6	2	8	4
[13448.018]	0.11463172189259323	CC(C)C[C@@H](NC(=O)CN)C(=O)N1CCC[C@H]1C(=O)N[C@@H](CCC(=O)O)C(=O)NCC(=O)NCC(=O)O	528.5630000000003	-2.8663999999999925	10	7	15	0
[533176.75]	0.6900711004972243	CCc1c(C(=O)OCC(C)CN2CCCCC2)cc1	263.3809999999999	2.9280000000000017	3	0	6	0
[148144.28]	0.3433083562994692	CCCC[C@H](CC)COC(=O)c1ccccc1C(=O)OC[C@@H](CC)CCCC	390.5640000000003	6.433000000000007	4	0	14	1
[73216.266]	0.51274135872523	C/C=C(\C)C(=C\C)C(=C\C)C(=C)O	178.27499999999995	3.9169000000000027	1	1	3	0
[298841.28]	0.8082561901210404	Cc1cc2c(s1)Nc1ccccc1N=C2N1CCN(C)CC1	312.4420000000001	3.4392200000000033	3	1	0	2
[1161.0442]	0.2963419520142686	COCCOC(=O)C1=C(C)NC(C)=C(C(=O)OC(C)C)C1c1cccc([N+](=O)[O-])c1	418.44600000000014	2.9708000000000014	8	1	8	1
[27559.88]	0.847697894583369	O=C1Nc2ccc(Cl)cc2C(c2ccccc2Cl)=NC1O	321.163	3.1013000000000015	2	2	1	2
[5941.82]	0.0680402724021297	CN(C[C@@H](CC)C(=O)N[C@@H](C)O)C(=O)N[C@H]1C(=O)N[C@@H](CCCNC(=O)[C@H](CO)C(=O)O)cc1	485.5380000000003	-1.8787999999999923	8	7	13	0
[308861.12]	0.33928224713681376	O=C(O)[C@H]1CC[C@H](O)[C@H](CO)[C@H](O)[C@@H](CO)[C@H]1O	264.274	-2.219299999999999	7	6	3	0
[551.30084]	0.17718960544529033	CCCCC/C=C/C[C@@H]1[C@@H](O)C(=O)O[C@@H](C)[C@H]1CC[C@@H](O)/C=C/C=C\COC(=O)O	424.53400000000016	3.9997000000000025	7	3	13	0
[1.2699865e+08]	0.4433687822838736	O=C/C=C/c1ccccc1	132.16199999999998	1.8987	1	0	2	1
[97634352.]	0.7504900689995998	CC(=O)c1ccccc1C(=O)c1ccccc1	224.259	3.1202000000000014	2	0	3	2
[8514.422]	0.03664429470416296	CC(C)CCCCC(=O)N[C@@H](CCN)C(=O)N[C@@H](CN[C@@H](CN)C(=O)N[C@H](CCCN)NC(=O)[C@H](CC(C)C)NC(=O)[C@H](CC(=O)O)C(C)C)[C@@H](C)	741.0120000000002	0.23748999999999776	11	10	29	0
[194065.12]	0.3524272810053256	CCCCC/C=C/C[C@@H]1[C@@H](O)C(=O)N[C@@H](C)[C@H](O)[C@@H](O)[C@H]1O	315.41	0.0910999999999994	5	5	6	0
[130133.57]	0.2717342046010128	CCCCC/C=C/CC[C@@H]1[C@@H](n2cc(S(=O)(=O)c2ccccc2)cc2)C(=O)N1CCC	442.6250000000002	4.987900000000005	4	0	10	0
[949145.2]	0.5875495402193612	O=C1C=C2CC=C(C)C2CC(=O)N1CCCN1CCCC1	288.391	2.1238	3	0	4	0
[1.3706328]	0.1931580696986653	COc1ccc(CNC(=O)c2c(-c3ccccc3)c(-c3ccc(F)cc3)c(CC[C@@H](O)C[C@@H](O)CC(=O)[O-])n2C(C)C)cc1	601.6950000000002	4.665200000000005	6	3	14	4
[3.5726378e+08]	0.6238523859342106	NC[C@@H]1CC[C@H](C(=O)O)CC1	157.21299999999997	0.8361000000000001	3	2	2	0
[101402.85]	0.45208269456563405	CCCC/C=C/CCCCCC(=O)O	198.30599999999995	3.767900000000002	2	1	9	0
[740694.6]	0.775124662295156	CN1CCN(CCCN2c3ccccc3Sc3ccc(Cl)cc32)CC1	373.95300000000015	4.580200000000004	4	0	4	2
[1271463.8]	0.9151289265772894	O=C(NCCc1ccc(C(F)(F)F)cc1)c1ccccc1	293.28799999999995	3.677900000000002	1	1	4	2
[954425.3]	0.6635401644006265	C=C1CC/C=C/C[C@@]2(C)[C@H](OC)C(=O)C(C)C[C@@H]12	248.36599999999996	3.5291000000000023	2	0	1	0
[9948499.]	0.35613574341247983	C=C1CC/C(=C/C(=O)OC)C(=O)OC1	196.20199999999994	0.9790000000000001	4	0	1	0
[1.1844714e+08]	0.521206781026279	O=C(OCc1ccccc1C(=O)c1ccccc1)c1ccccc1	316.356	4.274600000000003	3	0	5	3
[592303.06]	0.7024085074183606	C=CC[S@](=O)NC(=O)Nc1ccc(C(=O)O)cc1	268.294	1.3559999999999999	4	3	5	1
[37390.29]	0.8100998383479935	CC1=NCC[C@H]2[C@@](C)(CCC3=CC(=O)O[C@@H]3O)[C@H](C)CC[C@@]12C	319.4450000000001	3.491500000000002	3	1	3	0
[48389.39]	0.1665858254818805	OC[C@@H]1O[C@H](O[C@H]2[C@H](O)[C@@H](O[C@H]3O[C@H](CO)[C@@H](O)[C@H](N)[C@H]3O)[C@H](N)C[C@@H]2N)[C@H](O)[C@@H](O)[C@@H]1O	485.48700000000014	-7.257800000000007	15	11	6	0
[1424.9675]	0.07837388312306343	C[C@@H](NC(=O)[C@@H]1CCNC(=O)CN)C(=O)N[C@H]1C(=O)C(CO)=C(CO)c2ccc2NC[C@H]2C(=O)N[C@H]2C(=O)O	548.5530000000003	-4.466299999999996	11	9	13	0
[183338.61]	0.5169607466067586	C/C1=C/CC[C@@H](C)C[C@@H]2C[C@@]1(O)C(=O)C(=O)C2	236.31099999999995	2.0319999999999996	3	1	0	0
[466.35428]	0.4328295728645893	CCCCCCCCC#CC#CC#C/C=C\CCCCC(=O)O	312.45300000000003	4.948400000000004	2	1	11	0
[13448.018]	0.11463172189259323	CC(C)C[C@H](NC(=O)CN)C(=O)N1CCC[C@H]1C(=O)N[C@@H](CCC(=O)O)C(=O)NCC(=O)NCC(=O)O	528.5630000000003	-2.8663999999999925	10	7	15	0
[425.54468]	0.45632722461101194	CC(C)C[C@@H]1C(=O)N2CCC[C@H]2[C@]2(O)O[C@](NC(=O)[C@@H]3C=C4c5cccc6[nH]c(Br)c(c56)C[C@H]4N(C)C3)(C(C)C)C(=O)N12	654.6059999999999	3.192800000000001	6	3	5	2
[2.1655312]	0.4022066152075713	Cc1cc(O)ccc1-c1ccc(-c2ccc(F)cc2)nc(C(C)C)n1/C=C/[C@@H](O)C[C@@H](O)CC(=O)O	494.5630000000002	4.692120000000007	6	4	9	2
[1460902.2]	0.554385971786765	Nc1nc2c(ncn2COCCO)c(=O)[nH]1	225.20799999999997	-1.3318000000000003	6	3	4	2
[42450.848]	0.8553962089632392	COc1c(O)cc(CCC2CCCCC2)cc1	234.33899999999994	3.913700000000003	2	1	4	1
[23715194.]	0.4480478040184378	N[C@@H](CCCO)CO	119.16399999999999	-0.9215000000000002	3	3	4	0
[1217.5067]	0.4298292584463983	COc1cc([C@@H]2c3cc4c(cc3[C@@H](O[C@@H]3O[C@@H]5CO[C@@H](C)O[C@@H]5[C@H](O)[C@H]3O)[C@H]3COC(=O)[C@H]23)OCO4)cc(OC)c1O	588.5620000000004	1.3385999999999993	13	3	5	2
[15463.496]	0.5562949372082652	CC(=C/CO)C(=O)N[C@@H]1C[C@H]2[C@@H]3CC[C@H](O)[C@@H]4C[C@H](O)CC[C@]4(C)[C@H]3C[C@@]21C	391.5520000000002	2.394099999999999	4	4	3	0
[5.635295e+11]	0.5998689433499305	O=C(O)c1cccnc1	123.11099999999998	0.7797999999999999	3	1	1	1
[1765409.]	0.4545564413281117	O=C(O)[C@@H]1C[C@H](OC(=O)c2ccc(O)c(O)c2)OC[C@H]1O	298.24700000000007	0.06270000000000009	8	4	3	1
[11556.798]	0.3182616134760953	CCCC/C=C/CC/C=C/CC\CCCCCC(=O)O	280.4519999999999	5.884500000000005	2	1	14	0
[101402.85]	0.45208269456563405	CCCC/C=C\CCCCCC(=O)O	198.30599999999995	3.767900000000002	2	1	9	0
[1.4922258e+08]	0.47877875665415753	C=C(CO[C@H]1O[C@@H](C)C=C2C(=O)OC)[C@H]21	210.22899999999996	1.0332	4	0	1	0
[18810534.]	0.8528036890699656	C[C@@H](C(=O)O)c1cccc(C(=O)c2ccccc2)c1	254.285	3.1057000000000015	3	1	4	2
[85329.92]	0.8585249056143486	Cc1cc(C(C)(C)C)c(O)c(C)c1CC1=NCCN1	260.3809999999999	2.850740000000001	2	2	2	1
[6299.45]	0.043741557343612084	N[C@@H](CCC(=O)N[C@@H](CSSC[C@H](NC(=O)CC[C@H](N)C(=O)O)C(=O)NCC(=O)O)C(=O)NCC(=O)O)C(=O)O	612.6400000000004	-3.8767999999999985	16	10	21	0
[418520.4]	0.606272375428386	COC(=O)CNS(=O)(=O)[C@@H](C)CSc1ccccc1	303.40500000000003	1.2596	5	1	7	1
[1241964.]	0.6125193183423138	Cc1cc(O)cc(C)c1Cl	156.61199999999997	2.662440000000001	1	1	0	1
[52660.76]	0.43369111955468	CC(/C=C\CC(=S)Nc1ccc(O)cc1)C(=O)O	265.334	2.7984999999999998	5	3	5	1
[6150211.5]	0.7407442417149674	N#Cc1ccc(C(c2ccc(C#N)cc2)n2cncn2)cc1	285.31	2.65916	4	0	3	3
[437450.97]	0.545185950210726	N[C@@H](CSS)Cc1ccc(C(=O)O)cc1	243.353	1.8326	4	3	5	1
[29270.268]	0.4550441211395807	CC1(C)OC(C)C[C@@H]2[C@@H]3C[C@H]4CC[C@@]5(C)[C@H](F)C4=CC(=O)C=C[C@]5(C)[C@H]3CC[C@@]21C	414.6050000000002	6.4522000000000075	2	0	0	0
[7.5137157e+09]	0.41487401500285953	O=S(=O)([O-])CCS	141.193	-0.5385999999999997	3	1	2	0
[930.5674]	0.45278603663958333	COC(=O)C1=C(C)NC(C)=C(C(=O)OCC(C)C)C1c1ccccc1[N+](=O)[O-]	388.4200000000001	3.201800000000002	7	1	6	1
[160437.62]	0.854256422513039	CC(C)N(C)CC(O)COc1cccc2c1CCC2	263.381	2.2552000000000003	3	1	6	1
[136891.3]	0.7729574057454922	COC(=O)[C@@H]1[C@H]2C[C@H]3c4[nH]c5ccccc5c4CCN3C[C@@H]2CC[C@@H]1O	354.4500000000001	2.6471000000000013	4	2	1	2
[1.5737195e+08]	0.8571031849135181	O=C(O)c1cc(=O)c2c(-c3ccccc3)oc2c1	240.214	1.9055	4	1	2	1
[17840.213]	0.7189882148938236	COc1ccc2[nH]c([S+]([O-])Cc3ncc(C)c(OC)c3C)nc2c1	345.4240000000001	2.8997400000000013	5	1	5	3
[26812.408]	0.667213496992105	C[C@@H]1C[C@H]2[C@@H]3CCC4=CC(=O)C=C[C@]4(C)[C@@]3(F)[C@@H](O)C[C@]2(C)[C@@]1(O)C(=O)CO	392.4670000000002	1.8957000000000002	5	3	2	0
[83056.17]	0.6835351502151038	C/C=C1\[C@@H]2C=C(C)C[C@@]1(N)c1ccc(=O)[nH]c1C2	242.32199999999997	1.9975	2	2	0	1
[44429.85]	0.41990487617646394	COc1ccc(CCN(C)CCCC(C#N)(c2ccc(OC)c(OC)c2)C(C)C)cc1OC	454.6110000000002	5.093080000000005	6	0	13	2
[1963.6759]	0.24969409656916317	CC(=O)O[C@H]1C[C@@H]2CC[C@@H]3[C@H](CC[C@@]4(C)[C@H]3C[C@H]([N+]3(C)CCCCCCCC3)[C@@H]4OC(C)=O)[C@@]2(C)C=CC=C[C@]1(C)C	582.8900000000004	8.03020000000001	4	0	3	0
[8.248387e+11]	0.5507568071868295	NC(=O)c1cncnc1	123.11499999999998	-0.4245000000000003	3	1	1	1
[1540792.5]	0.698264376644187	N[C@H](CSC(=S)NCc1ccccc1)C(=O)O	270.379	1.2062000000000002	6	3	5	1
[4.37804]	0.43278544316777506	CC(C)c1cc(-c2ccc(F)cc2)c(-c2ccccc2)n1/C=C/[C@@H](O)C[C@@H](O)CC(=O)O	437.51100000000014	5.141900000000008	4	3	9	3
[4.3732736e+08]	0.5826262077268318	O=C(O)C1CCCCC1	128.17100000000002	1.6513	2	1	1	0
[1.3542324]	0.17376085154108137	NCCc1ccc(CNC(=O)c2c(-c3ccccc3)c(-c3ccc(F)cc3)c(C[C@@H](O)C[C@@H](O)CC(=O)[O-])n2C(C)C)cc1	600.7110000000001	3.7677000000000023	6	4	14	4
[2.2139054e+08]	0.47096072954469587	Cn1c(N)c2[nH]c(=O)nc2c1=O	166.14	-1.2495999999999994	3	2	0	0
[1.8187947e+13]	0.42594168943823185	CC(=O)C(C)=O	86.08999999999999	0.1644000000000001	2	0	1	0
[493307.34]	0.8810778082204156	COc1ccc2cc([C@H](C)C(=O)O)ccc2c1	230.26299999999998	3.036500000000001	3	1	3	2
[7003642.5]	0.7277975889817926	COC[C@@H](CCOC(=O)c1ccccc1)c1ccccc1	284.355	3.663700000000003	3	0	7	2
[43430.445]	0.2905169417988814	CCCCCCCC/C=C\CCCCCCCC(=O)O	282.4679999999999	6.1085000000000065	2	1	15	0
[76284.62]	0.7491026692573882	CCCOc1ccccc1-c1nc2[nH]nnc2c(=O)[nH]1	271.28	1.4969999999999999	5	2	4	3
[5779694.5]	0.6668987759017853	CN(C)C1(CC(C)C)CC(=O)NC1=O	198.266	0.3793999999999998	3	1	3	0
[52098.645]	0.5938295079592366	Cc1cc2c(OCC(CNC(C)(C)C)OC(=O)c3ccccc3)cccc2[nH]1	380.488	4.468820000000004	4	2	7	3
[626295.2]	0.6727776338308101	COCC(=O)Cc1ccccc1	164.204	1.4446	2	0	4	1
[3567248.2]	0.8015823313615688	COc1ccc2cc(CCC(C)=O)ccc2c1	228.29099999999997	3.370000000000002	2	0	4	2
[23.894186]	0.4491618061716244	CC[C@H](C)C(=O)O[C@H]1C[C@H](O)C=C2C=C[C@H](C)[C@H](CC[C@@H](O)C[C@@H](O)CC(=O)[O-])[C@H]21	423.52600000000024	1.1056999999999997	7	3	10	0
[22052478.]	0.5487853049557158	O=C(O)C(Cl)(Cl)Cl	163.387	1.4412	2	1	0	0
[47239.703]	0.6192570573143896	COc1ccc2c(c1)c(CC(=O)OCC(=O)O)c(C)n2C(=O)c1ccc(Cl)cc1	415.82900000000006	3.4705200000000014	6	1	6	3
[inf]	0.21331255223089682	C[n+]1ccccc1/C=N/O.[Cl-]	172.615	-2.6767999999999983	1	1	1	1
[413485.53]	0.4254402829406818	CSSCSCSCc1ncncc1	264.466	3.369200000000002	6	0	7	1
[4717.728]	0.13931677804751477	O=C1c2c(O)ccc(O)c2C(=O)c2c(NCCNCCO)ccc(NCCNCCO)c21	444.4880000000002	-0.13919999999999944	10	8	12	3
[inf]	0.37584992555942914	C=C(C)C(C(=O)OCC[N+](C)(CC)CC)c1ccccc1.[Br-]	370.33099999999996	0.3799000000000019	2	0	8	1
[3958768.]	0.4696303686981007	O=P(O)(O)C(O)(Cc1cccnc1)P(=O)(O)O	283.113	-0.3744000000000002	8	5	4	1
[93665.555]	0.6013593555569023	CC/C=C\CCC(=O)Nc1ccc(OC)cc1O	249.31	3.0857000000000014	3	2	6	1
[2183.3618]	0.5766306562660828	CC1(C)C=C2[C@@H]3CCC4=CC(=O)C=C[C@]4(C)[C@@]3(F)[C@@H](O)C[C@]2(C(=O)CCl)O1	394.8700000000001	3.222800000000002	4	1	2	0
[92248.6]	0.6946116752943168	C[C@]12C=CC(=O)C=C1CC[C@@H]1[C@@H]2[C@@H](O)C[C@@]2(C)[C@H]1CC[C@]2(O)C(=O)CO	360.4500000000002	1.5575999999999999	5	3	2	0
[inf]	0.32237258537473973	COc1cc2c3cc1Oc1cc(ccc1O)C[C@@H]1c4c(cc(OC)c(O)c4Oc4ccc(cc4)C[C@@H]3N(C)CC2)CC[N+]1(C)C.[Cl-]	645.1959999999999	3.7050000000000027	7	2	2	4
[23.29954]	0.326500977362608	Cc1cc(O)ccc1C(=O)N[C@@H](CSc1ccccc1)[C@H](O)CN1C[C@H]2CCCC[C@H]2C[C@H]1C(=O)NC(C)(C)C	567.7960000000003	4.747620000000004	6	4	9	2
[5710.3896]	0.3783999947354947	CCCCCCCCC#CC#CC1OC1CCCC(=O)O	290.403	3.7661000000000024	3	1	10	0
[18411.086]	0.4471950943666758	CO[C@@H](/C=C/C=C/C=C/C=C/C=C\C/C=C\CCC)CO	288.431	4.521100000000005	2	1	11	0
[5.3617004e+11]	0.42117088793654706	NCC(=O)O	75.067	-0.9702999999999999	3	2	1	0
[65304140.]	0.6983723420567253	C[C@@H](C(=O)O)c1ccccc1	150.177	1.8747	2	1	2	1
[425.54468]	0.45632722461101194	CC(C)C[C@H]1C(=O)N2CCC[C@H]2[C@]2(O)O[C@](NC(=O)[C@@H]3C=C4c5cccc6[nH]c(Br)c(c56)C[C@H]4N(C)C3)(C(C)C)C(=O)N12	654.6059999999999	3.192800000000001	6	3	5	2
[76616.51]	0.4359028318574713	CCCC/C=C/CC\CCCCC(=O)O	212.33299999999994	4.158000000000002	2	1	10	0
[528.7501]	0.5295731957656133	CC1=C(/C=C/C(C)=C/C=C/C(C)=C\C(=O)O)C(C)(C)CCC1	300.44200000000006	5.602600000000005	2	1	5	0
[429.58307]	0.6950885218084817	C#C[C@]1(O)CC[C@H]2[C@@H]3CCC4=CC(=O)CC[C@@H]4[C@H]3CC[C@@]21C	298.42600000000004	3.4925000000000024	2	1	0	0
[92029.1]	0.7508683357101502	CC(=O)ON[C@@H]1CC[C@@H]2[C@@H]3C[C@H](C)C4=CC(=O)CC[C@]4(C)[C@H]3CC[C@@]21C	359.51000000000016	4.200600000000004	4	1	2	0
[476.69427]	0.8426039264659273	C#C[C@@]1(CO)C[C@H]2[C@@H]3CCc4cc(OC)ccc4[C@H]3CC[C@@]21C	310.43700000000007	3.773100000000003	2	1	2	1
[2618408.2]	0.5608610000186586	COCCCNC(=O)C1CCCCCC1	213.32099999999994	2.1094999999999997	2	1	5	0
[7269022.]	0.7153459443271586	CC[C@@]12CCC[C@H]3C[C@@H]4CC(=O)CC[C@]4(C)[C@H]1CC3=CC2=O	300.442	4.4775000000000045	2	0	1	0
[3418.5686]	0.779351760060671	CC1(C)C[C@H]2C3=CC4=CC(=O)C=C[C@]4(C)[C@@]3(F)[C@@H](O)C[C@]2(C(=O)CO)O1	362.39700000000016	1.5861999999999998	5	2	2	0
[1.3744894]	0.1613400730081582	CCCc1ccc(CNC(=O)c2c(-c3ccccc3)c(-c3ccc(F)cc3)c(CC[C@@H](O)C[C@@H](O)CC(=O)[O-])n2C(C)C)cc1	613.7500000000002	5.609100000000008	5	3	15	4
[1441228.5]	0.7912666637721244	CC(C)CC(N)C(=O)Nc1ccccc1	206.28900000000002	1.9985	2	2	4	1
[28.072891]	0.661245803763767	CN[C@@H](C)C(=O)O[C@H]1C[C@@H](C)C=C2C=C[C@H](C)[C@H](CC[C@@H]3C[C@@H](O)CC(=O)O3)[C@H]21	405.53500000000025	2.7573000000000008	6	2	6	0
[4.0783905e+11]	0.6106035394285075	O=C(O)c1ccccc1	122.12299999999996	1.3848	2	1	1	1
[7585.7783]	0.5509881332851655	C=C(CC[C@@H](C)[C@H]1CC)C[C@H]2[C@@H]3CCC4=CC(=O)C=C[C@]4(C)[C@@]3(F)[C@@H](O)C[C@]21C	400.5780000000001	5.965800000000007	2	1	1	0
[1662803.6]	0.7153202107154631	COc1cc(/C=C/C(=O)O)ccc1O	194.186	1.4986	4	2	3	1
[5.075886e+09]	0.5632960772999528	N=C1NC=NC(=O)c2ccccc2N1	188.19000000000003	0.80497	3	3	0	1
[83056.17]	0.6835351502151038	C/C=C1/[C@H]2C=C(C)C[C@@]1(N)c1ccc(=O)[nH]c1C2	242.32199999999997	1.9975	2	2	0	1
[2.7340797e+08]	0.7461256239974202	C[C@H]1C(=O)N=C(c2ccccc2)c2ccccc21	235.286	3.1677000000000017	1	0	1	2
[inf]	0.6993082798750745	Cc1nc(N)nc(-c2cc(Cl)ccc2Cl)n1.O=C(O)/C=C\C(=O)O	371.1800000000001	2.44782	8	3	3	2
[343185.38]	0.38941616262964607	Cc1ccc(NC(=O)c2ccc(CN3CCN(C)CC3)cc2)cc1Nc1nccc(-c2cccnc2)n1	493.6150000000002	4.590320000000004	7	2	7	4
[6150.0264]	0.6808371256568682	CC(C)(O)CCCCc1cccc(/C=C/[C@]2(C)CC[C@@H](O)CC2)c1	330.51200000000017	5.124700000000005	2	2	7	1
[153187.92]	0.45165103398383916	C[C@H]1O[C@H](Oc2ccc(O)c(O)c2)[C@H](O)[C@@H](O)[C@@H]1O	272.253	-0.6959000000000002	7	5	2	1
[444843.53]	0.2951710978024429	CC/C=C\C/C=C\CCCCCCCCC	222.4159999999999	6.039600000000005	0	0	11	0
[4212.5337]	0.4794976828589743	COc1cc(C(=O)NS(=O)(=O)c2ccccc2C)ccc1Cc1cn(C)c2ccccc21	448.5440000000002	4.204820000000003	4	1	6	4
[1376434.4]	0.7786553932696814	C(=C/C1OCCN(c2ccccc2)c2ccccc2)cc1	277.367	4.335900000000003	2	0	6	2
[16397141.]	0.5536546927169456	C/C=C(/C=O)N(CC)c1ccccc1C	203.28500000000003	2.9240200000000014	2	0	4	1
[105949.19]	0.8197520381307545	Oc1ccc([C@@H]2c3cc4ccc(O)cc4O[C@@H]23)cc1	252.269	3.039600000000002	3	2	1	2
[484622.]	0.7173896631380969	CCN[C@H](C)Cc1ccccc1	163.264	2.2271	1	1	4	1
[1.9503589e+09]	0.5859260277837529	CS[C@@H](C)C(=O)O	120.17299999999999	0.8225	3	1	2	0
[8605.172]	0.485670453468661	COc1cccc(Sc2c(/C=C/[C@@H]3C[C@@H](O)CC(=O)O3)c(C3CC3)nc3ccc(F)cc23)c1	465.5460000000002	5.490800000000005	6	1	6	3
[52490.637]	0.6126729870760121	O=C(Nc1ccc(Cl)c(Cl)c1)c1cc(Cl)ccc1C(Cl)Cl	383.48900000000003	6.375300000000002	1	1	3	2
[43194.176]	0.6486721114631104	C[C@H](COc1ccc(Cl)cc1)c1ccc(OC(=O)O)cc1	306.745	4.5793000000000035	4	1	5	2
[817846.9]	0.7760869596059278	COc1ccc(C[C@H]2NC[C@H](O)[C@H]2OC(C)=O)cc1	265.30899999999997	0.5020999999999994	5	2	4	1
[248863.22]	0.8790412789669865	CN1C(=O)COc2c(C(=O)NC3CN4CCC3CC4)cc(Cl)cc21	349.81800000000004	1.5191999999999999	4	1	2	1
[150376.8]	0.7399961156347875	C=C(C)[C@@H]1Cc2c(ccc3c2O[C@@H]2COc4cc(OC)c(OC)cc4[C@@H]2C3=O)O1	394.4230000000001	3.7033000000000023	6	0	3	2
[45344476.]	0.7072687150818269	COc1ccc(C(=O)N2CCCC2=O)cc1	219.23999999999995	1.4578	3	0	2	1
[207991.31]	0.276320226748321	C[C@@H]1C[C@@H](O)[C@H](CO[C@@H]2O[C@@H](CO)[C@H](O)[C@H](O)[C@@H]2O)[C@H](O)[C@@H]1O	338.353	-3.458399999999998	9	7	4	0
[762151.4]	0.8408075689470357	C[C@H](CCc1ccccc1)N1CCCN(c2ncccc2)CC1	309.45700000000005	3.615000000000003	3	0	5	2
[6128408.]	0.557488415820891	CC(C)=C1CC[C@H](C)[C@]2(CC[C@]3(C)C[C@@H]4C(C)=CC(=O)[C@H]4/C(C=O)=C\C[C@H]32)O1	382.5440000000001	5.562400000000006	3	0	1	0
[178984.02]	0.8330157421148819	CCCN(CCC)S(=O)(=O)c1ccc(C(=O)O)cc1	285.36499999999995	2.1955	4	1	7	1
[7127359.5]	0.45292134802512557	CCCCOC(=O)c1ccc(N)cc1	193.24599999999998	2.2257	3	1	4	1
[1217.5067]	0.4298292584463983	COc1cc([C@@H]2c3cc4c(cc3[C@@H](O[C@@H]3O[C@@H]5CO[C@@H](C)O[C@H]5[C@H](O)[C@H]3O)[C@H]3COC(=O)[C@H]23)OCO4)cc(OC)c1O	588.5620000000004	1.3385999999999993	13	3	5	2
[13033.259]	0.7751498496172248	CCN(CC)CCNC(=O)c1cc(S(C)(=O)=O)ccc1OC	328.4340000000001	1.1702999999999997	5	1	8	1
[2.6066442]	0.4502355974717761	Cc1ccc(C)c(-c2cc(-c3ccc(F)cc3)c(/C=C/[C@@H]3C[C@@H](O)CC(=O)O3)c(C(C)C)n2)c1	459.56100000000026	6.374640000000007	4	1	5	3
[34297076.]	0.29015285452995804	OC[C@@H]1O[C@@H](O)[C@@H](O)[C@H](O)[C@@H]1O	180.156	-3.2214000000000005	6	5	1	0
[458.11795]	0.2702591493266452	CCCC/C=C/CC[C@@H]1\C[C@@H]1C[C@@H](C)C[C@H]2C(=C(C)C)C(=O)C=C2C(=O)O	372.5490000000001	6.111700000000005	3	1	11	0
[4986.8975]	0.6181996922805278	COc1c(C)c2c(c(O)c1C/C=C(\C)CCC(=O)O)C(=O)OC2	320.341	2.73322	6	2	6	1
[10293.848]	0.3864771407563315	COc1ccc(CCN2CCC(Nc3nc4ccccc4n3Cc3ccc(F)cc3)CC2)cc1	458.58100000000024	5.351300000000005	4	1	8	4
[44137800.]	0.6320378200027554	O=Cc1cc2cc(Cl)ccc2o1	180.59	2.8987000000000007	2	0	1	2
[22850.73]	0.5388605597174689	COc1cc(CNC(=O)CCCC/C=C/C(C)C)ccc1O	305.418	3.789600000000003	3	2	9	1
[2.1699782e+11]	0.42124595946297344	C[C@]12C(=O)OC(=O)[C@]1(C)[C@H]1CC[C@@H]2O1	196.20199999999997	0.6436	4	0	0	0
[74315.37]	0.7155042972948246	C[C@@H](N)Cc1ccc(C(=O)O)Ccc1	193.24599999999998	1.6210000000000002	3	2	3	0
[4051195.]	0.8289288715670488	CN1[C@@H]2CC[C@H]1C[C@@H](OC(c1ccccc1)c1ccccc1)C2	307.43700000000007	4.417800000000004	2	0	4	2
[94979.57]	0.8285267006028038	Cc1cc(C)nc(NS(=O)(=O)c2ccc(N)cc2)n1	278.337	1.4764399999999998	5	2	3	2
[54712.23]	0.4143573581655692	CCCCCC/C=C\CCCCCC(=O)O	226.35999999999993	4.548100000000003	2	1	11	0
[1236.5311]	0.4683330433225475	CCCCCCCCC#CC#C/C=C\CCCC(=O)O	274.404	4.5549000000000035	2	1	10	0
[1.8458406e+09]	0.6243484453464476	CCOC(=O)n1ccn(C)c1=S	186.236	1.56069	3	0	1	1
[1751.5818]	0.6025729235661365	CC(=O)OCC(=O)[C@@]12OC(C)(C)O[C@@H]1C[C@H]1[C@@H]3C[C@H](F)C4=CC(=O)C=C[C@]4(C)[C@@]3(F)[C@@H](O)C[C@@]12C	494.53100000000023	2.9376000000000015	7	1	3	0
[11556.798]	0.3182616134760953	CCCC/C=C/CC/C=C\CCCCCCCC(=O)O	280.4519999999999	5.884500000000005	2	1	14	0
[1990.7881]	0.4353999152484909	CCCCCCCCC#CC#CCCCCCC(=O)O	276.41999999999996	4.778900000000004	2	1	11	0
[158309.64]	0.7282278318175113	COC(=O)Nc1nc2cc(C(=O)c3cccs3)ccc2[nH]1	301.327	3.0337000000000005	4	2	3	3
[3.3676111e+09]	0.3208568765561461	CN1C(=N)C=C(N)NC(=O)C(=O)N1	183.171	-2.1434300000000004	4	4	0	0
[68121296.]	0.48104875030240224	CC[C@H](S)CS(=O)(=O)O	170.255	0.5826000000000001	3	2	3	0
[4.448035e+08]	0.596503288529762	O=C1C=CC(=O)N1c1ccccc1	173.17100000000002	1.1159999999999999	2	0	1	1
[434765.47]	0.7804907740545565	C=C(CO)[C@@H]1[C@H]2CC[C@@H]3CC4=CC(=O)C=C[C@]4(C)[C@H]3CC[C@@]21C	312.4530000000001	4.068900000000004	2	1	2	0
[38360.367]	0.29986095074447594	N#C[C@@]1(O[C@@H]2O[C@H](CO)[C@H](O)[C@H](O)[C@H]2O)[C@@H](O)[C@H]1O	277.22900000000004	-4.199319999999999	9	6	3	0
[1741307.4]	0.5530315284690744	CC1(C)S[C@H]2[C@H](NC(=O)[C@H](N)c3ccc(O)cc3)C(=O)N2[C@H]1C(=O)O	365.4110000000001	0.023700000000000443	7	4	4	1
[4.716053e+08]	0.823415232119009	C=CC1=CC(=O)N(c2ccccc2)N1C(=O)N(C)C	257.293	1.8117	2	0	2	2
[1136543.8]	0.595627745950121	N#Cc1cc(C(C)C)ccc1	145.20499999999998	2.681680000000001	1	0	1	1
[3.6611018e+08]	0.5302216682110639	O=c1ccc2ccccc2o1	146.14499999999998	1.793	2	0	0	2
[66767.5]	0.7715843869031095	CCCCc1ccc(O)c(OC)c1	180.24699999999996	2.743400000000001	2	1	4	1
[14862203.]	0.4630741143194515	O=C1N(CC[S+]([O-])c2ccccc2)C(=O)N(c2ccccc2)N1c1ccccc1	405.4790000000001	2.5977000000000006	3	0	6	4
[34297076.]	0.29015285452995804	OC[C@@H]1O[C@H](O)[C@@H](O)[C@H](O)[C@@H]1O	180.156	-3.2214000000000005	6	5	1	0
[30108.19]	0.49443162692459075	CCCCC(=O)N(Cc1ccc(-c2ccccc2-c2nnn[nH]2)cc1)[C@H](C(=O)O)C(C)C	435.52800000000013	4.161700000000002	6	2	10	3
[815522.06]	0.5031075138837579	O=C(/C=C/c1ccc(O)c(O)c1)OCCc1ccccc1	284.311	2.8969000000000005	4	2	5	2
[2383880.8]	0.2666612030343859	N[C@H](O)O[C@@H]1O[C@H](CO)[C@@H](O)[C@@H](O)[C@@H]1O	225.19700000000003	-3.9625	8	6	3	0
[31112.992]	0.21854726903393104	N[C@@H](CSCC(=O)N[C@@H](Cc1ccccc1)C(=O)O)C(=O)N[C@@H](CC(=O)O)C(=O)O	441.4620000000002	-1.0968999999999978	10	6	13	1
[874.9144]	0.5381375409117467	CCCCCCCCC#CC#CC#C/C=CCC(=O)O	270.37199999999996	3.778100000000003	2	1	8	0
[12085.714]	0.35210117154039805	O=[N+]([O-])c1cc([As](=O)(O)O)ccc1O	263.037	-1.1386000000000003	6	3	2	1
[243777.17]	0.48965047274782125	CCN(CC)CCOCCC1=CC2CCC1C2(C)C	265.441	3.727300000000003	2	0	8	0
[2353042.8]	0.7583642359511293	C/C=C\[S@](=O)[C@@H](CC)c1ccccc1C	222.353	3.7284200000000025	1	0	4	1
[4.3083987]	0.32301784061486916	COc1cc(-c2c(-c3ccc(F)cc3)nc(C(C)C)n2/C=C/[C@@H](O)C[C@@H](O)CC(=O)O)cc(CC)c1F	514.5690000000003	5.247000000000004	6	3	11	3
[275225.94]	0.8794576573550539	CCCNC(=O)NS(=O)(=O)c1ccc(Cl)cc1	276.745	1.7379	3	2	4	1
[79722.14]	0.6829549285858695	CCCCC(C)NCC(O)c1ccc(O)cc1	237.34300000000002	2.5939000000000005	3	3	7	1
[37.238857]	0.35425561364817365	CC[C@@H](C)C(=O)O[C@H]1C[C@H](O)C[C@@H]2C=C[C@H](C)[C@H](CC[C@H](O)C[C@H](O)CC(=O)[O-])[C@@H]12	425.54200000000026	1.1856000000000002	7	3	10	0
[4079.1091]	0.7010491281117286	CC1(C)C[C@@H]2C[C@H]3[C@@H]4C[C@H](F)C5=CC(=O)C=C[C@]5(C)[C@H]4[C@@H](O)C[C@]3(C)[C@]2(C(=O)CO)O1	432.53200000000027	2.938300000000002	5	2	2	0
[47303300.]	0.40938543754451584	O=[N+]([O-])/C=C/c1ccc(O)c(O)c1	181.147	1.3451999999999997	4	2	2	1
[2580268.]	0.8642279309285194	Cc1ccccc1N1CCN(CCc2nnc3n2CCCC3)CC1	325.46000000000015	2.2875200000000007	4	0	4	2
[497718.2]	0.3275037453254436	COc1ccc(C[C@H](N)C(=O)N[C@H]2[C@@H](O)[C@H](n3cnc4c(N(C)C)ncnc43)O[C@@H]2CO)cc1	471.51800000000026	-0.7936999999999972	10	4	8	3
[66719.5]	0.5710137425129463	CCCC(=O)Nc1ccc(OCC(O)CNC(C)C)c(C(C)=O)c1	336.4320000000001	2.3655	5	3	10	1
[436303.97]	0.7097305622554313	C[C@H](c1ccc(NC(=O)O)cc1)C(=O)O	209.201	1.9646	4	3	3	1
[1392.2343]	0.3500309240645609	CCCCCCCCC#CC#CC(O)CCCCCCCC(=O)O	334.5000000000001	4.920000000000004	3	2	14	0
[26859668.]	0.7938879309656401	O=C([C@H](O)c1ccccc1)c1ccccc1	212.24800000000002	2.602900000000001	2	1	3	2
[16072479.]	0.6801783581027343	CC(C)C(=O)Nc1ccc([N+](=O)[O-])c(C(F)(F)F)c1	276.21399999999994	3.2081000000000017	3	1	3	1
[5.740453]	0.4051777590798206	Cc1ccc(C)c(-c2c(-c3ccc(F)cc3)nc(C(C)C)n2/C=C/[C@@H](O)C[C@@H](O)CC(=O)O)c1	466.5530000000002	5.153740000000008	5	3	9	3
[515739.22]	0.7648249421468787	CC/C=C\CCC(=O)Nc1ccc(OC)cc1	233.311	3.3801000000000014	2	1	6	1
[6831.431]	0.571136456131648	C[C@H](CCC(=O)O)[C@H]1CC[C@H]2[C@@H]3[C@H](O)C[C@@H]4C[C@H](O)CC[C@]4(C)[C@H]3C[C@H](O)[C@]12C	408.5790000000002	3.4487000000000023	5	4	4	0
[695682.8]	0.7817668594270732	COc1ccc(CN(CCN(C)C)c2ccccn2)cc1	285.391	2.658400000000001	4	0	7	2
[56171.66]	0.8910262977655083	CCn1cc(C(=O)O)c(=O)c2cc(F)c(N3CCNCC3)cc21	319.336	1.2683	5	2	3	2
[1436580.8]	0.4860799811760921	CC(C)=C[C@@H]1C[C@H](C)[C@]2(CC[C@]3(C)C[C@@H]4C(C)=CC(=O)[C@H]4/C(C=O)=C\C[C@H]32)O1	382.5440000000001	5.213200000000005	3	0	2	0
[784.7983]	0.3982763426295411	CCCCCCCCC#CC#CC#CCCCCCCC(=O)O	314.469	5.172400000000004	2	1	12	0
[6299.45]	0.043741557343612084	N[C@H](CCC(=O)N[C@@H](CSSC[C@H](NC(=O)CC[C@H](N)C(=O)O)C(=O)NCC(=O)O)C(=O)NCC(=O)O)C(=O)O	612.6400000000004	-3.8767999999999985	16	10	21	0
[685.16376]	0.33123941849365507	CCC[C@@H]1CCC[C@H](/C=C/[C@@H](O)C[C@@H](O)CC(=O)O)[C@H]1COC(=O)C(C)(C)CC	412.56700000000023	3.941200000000003	6	3	12	0
[116894.19]	0.7629173210900769	COc1cc([C@@H]2c3cc4c(cc3[C@H](O)[C@H]3COC(=O)[C@H]23)OCO4)cc(OC)c1OC	414.41000000000025	2.4092000000000002	8	1	4	2
[11670773.]	0.7928094140981296	Clc1ccccc1CN1CCc2sccc2C1	263.793	3.959800000000002	1	0	2	2
[258.5003]	0.28495547570355984	C[C@@H]1[C@@H](O)C[C@H](C)/C=C/C=C/C=C/C=C/C=C/C=C/[C@H](O[C@@H]2O[C@H](C)[C@@H](O)[C@H](N)[C@@H]2O)C[C@@H](O)[C@H](O)/C=C/O[C@]1(C)CC	603.7970000000001	3.3504000000000014	9	6	3	0
[3472441.8]	0.8598088939629729	C[C@H](N)[C@@H]1CC[C@H](C(=O)Nc2ccncc2)CC1	247.34199999999998	2.1737	3	2	3	1
[1133051.4]	0.25718517203487173	CO[C@@H]1[C@@H](O)[C@H](N)[C@@H](O[C@H]2O[C@H]([C@H](C)N)CC[C@H]2N)[C@H](O)[C@@H]1N(C)C(=O)CN	405.49600000000015	-3.585399999999993	10	6	6	0
[82149.08]	0.5295857737728504	CSCC/C(=C\CC(=S)O)C(=O)O	220.315	2.026	5	2	6	0
[4.1264596]	0.409804186811716	Cc1cc(F)ccc1-c1c(-c2ccc(F)cc2)nc(C(C)C)n1/C=C/[C@@H](O)C[C@@H](O)CC(=O)O	470.5160000000002	4.984420000000007	5	3	9	3
[2665101.]	0.5536546927169456	C/C=C(/C=O)N(CC)c1cccc(C)c1	203.28500000000003	2.9240200000000014	2	0	4	1
[25316202.]	0.770678866809672	CCOc1ccc(NC(C)=O)cc1	179.219	2.0437	2	1	3	1
[57904.36]	0.6171312932317708	CC(C)=CCC/C(C)=C/CO	154.253	2.6714000000000016	1	1	4	0
[64.117325]	0.3700735420849879	CCOC(=O)C1=C(C)NC(C)=C(C(=O)OCC)C1c1ccccc1/C=C/C(=O)OC(C)(C)C	455.5510000000002	4.402500000000004	7	1	7	1
[33186.48]	0.7724968815678687	Cn1nc(Cc2ccc(Cl)cc2)c(-c2ccc(F)cc2)c1C(=O)O	344.7730000000001	4.168600000000003	3	1	4	3
[9863645.]	0.6911954195243533	COc1cc(OC)c(C(=O)CCCN2CCCC2)c(OC)c1	307.39	2.7711000000000015	5	0	8	1
[12219.444]	0.5844860779881329	CCOC(=O)[C@H](CCc1ccccc1)N[C@@H](C)C(=O)N1Cc2ccccc2C[C@H]1C(=O)O	438.5240000000003	2.5671	6	2	9	2
[24263.705]	0.4575374648950822	CC/C=C\C[C@@H]1C(=O)C(C)C(=O)O[C@H]1C(=O)C(C)O	268.30899999999997	1.0393999999999999	5	1	5	0
[1.40069e+10]	0.6656235641878139	Cc1cc(=O)n(-c2ccccc2)n1C	188.23000000000002	1.4844199999999999	1	0	1	2
[32902.543]	0.4811366518532822	CCCC/C=C/CC[C@@H]1\C[C@@H]1C[C@@H](C)C(=O)O	238.37099999999995	4.259900000000003	2	1	9	0
[3.9794622e+10]	0.41381170250557187	C=C(C)[C@@H]1[C@H]2OC(=O)[C@@H]1[C@]1(O)C[C@H]3O[C@]34C(=O)O[C@H]2[C@]14C	292.287	-0.0620000000000005	6	1	1	0
[4927.8916]	0.6318329361180623	O=c1c(-c2ccc(O)cc2)coc2cc(O)cc(O)c12	270.24	2.576800000000001	5	3	1	3
[16389.064]	0.38714947503876584	CCCCC/C=C\C/C=C\CCCCCC(=O)O	252.3979999999999	5.104300000000004	2	1	12	0
[136891.3]	0.7729574057454922	COC(=O)[C@H]1[C@H]2C[C@@H]3c4[nH]c5ccccc5c4CCN3C[C@@H]2CC[C@@H]1O	354.4500000000001	2.6471000000000013	4	2	1	2
[2440.5383]	0.3866832895740674	CCCCCCCCC#C/C=C/CCCCCC(=O)O	278.436	5.331700000000005	2	1	12	0
[967042.5]	0.4454004294146897	Cc1cn([C@H]2C[C@H](N=[N+]=[N-])[C@@H](CO)O2)c(=O)[nH]c1=O	267.245	-0.19628000000000012	4	2	3	1
[1784931.9]	0.5950078227259902	CC1(C)C[C@H]2C3=CC4C(=O)C=C[C@]4(C)[C@H]3CC[C@@]21C	256.38899999999995	4.150200000000003	1	0	0	0
[4444.648]	0.3233811192104613	CCN1C[C@]2(COC)[C@H](O)C[C@H](OC)[C@@]34[C@@H]5C[C@@]6(O)[C@H](OC(=O)c7ccccc7)[C@@H]5[C@@](OC(C)=O)([C@@H]([C@H](OC)[C@H]23)[C@@H]14)[C@@H](O)[C@@H]6OC	645.7460000000003	0.6481000000000035	12	3	9	1
