# Supplementary material for: Transformer-Decoder GPT Models for Generating Virtual Screening Libraries of HMG-Coenzyme A Reductase Inhibitors: Effects of Temperature, Prompt Length, and Transfer-Learning Strategies
Source: J Chem Inf Model. 2024 Nov 7;64(22):8464–80. doi: 10.1021/acs.jcim.4c01309 (PMC11600504; doi:10.1021/acs.jcim.4c01309)
Supplement: Supplementary file 3 — ci4c01309_si_003.zip [file ci4c01309_si_003.zip › Datasets/xfer_Learning_files/1XA5K9S_model_gen_ic50_results/1XA5K9S_Docking_Statin_similarity_0p0.csv]

Generated Molecule	atorvastatin	rosuvastatin	simvatstatin	lovastatin	fluvastatin	pravastatin
Cc1c(O)cccc1C(=O)N[C@@H](CSc1ccccc1)[C@H](O)CN1C[C@H]2CCCC[C@H]2C[C@H]1C(=O)NC(C)(C)C	0.22043010752688172	0.15606936416184972	0.15476190476190477	0.14285714285714285	0.2037037037037037	0.1488095238095238
COOC(=O)C1=C(C)NC(C)=C(C(=O)OC)C1c1cccc(Cl)c1Cl	0.13043478260869565	0.13970588235294118	0.11194029850746269	0.11363636363636363	0.12781954887218044	0.11278195488721804
Cn1c(SCc2ccc(F)cc2)c(-c2ccc(F)cc2)n1/C=C/[C@@H](O)C[C@@H](O)CC(=O)O	0.3783783783783784	0.3937007874015748	0.08227848101265822	0.09032258064516129	0.4956521739130435	0.18055555555555555
O=C(CO)[C@@H](O)C[C@H](O)/C=C/n1c(C(F)(F)F)nc(-c2ccccn2)c1-c1ccc(F)cc1	0.29559748427672955	0.3358208955223881	0.07453416149068323	0.07547169811320754	0.4032258064516129	0.10967741935483871
C[C@@](O)(CC(=O)O)CC[C@H]1CC[C@@H](O)C[C@H]2[C@@H]3CC4=CC(=O)CC[C@]4(C)[C@H]3CC[C@@]21C	0.09289617486338798	0.10897435897435898	0.21897810218978103	0.20437956204379562	0.09803921568627451	0.18571428571428572
CC[C@@H](C)O[C@H](C)CC[C@@H](O)[C@H](C)[C@H]1C=C2C=C[C@H](C)[C@H](CCC[C@@H]3CC=CC(=O)O3)[C@H]21	0.12087912087912088	0.12738853503184713	0.32558139534883723	0.352	0.12418300653594772	0.33858267716535434
Cc1cc(CNC(=O)c2c(-c3ccccc3)c(-c3ccc(F)cc3)c(CC[C@@H](O)C[C@@H](O)CC(=O)[O-])n2C(C)C)n[nH]1	0.48717948717948717	0.2893081761006289	0.08743169398907104	0.1005586592178771	0.41843971631205673	0.2073170731707317
C#Cc1cc(N)c(C)cc1C(=O)NC1CCCN(Cc2ccc(F)cc2)CC1	0.18292682926829268	0.176056338028169	0.09523809523809523	0.09655172413793103	0.208955223880597	0.0738255033557047
CCc1cc(-c2c(-c3ccc(F)cc3)nc(C(C)C)n2/C=C/[C@@H](O)C[C@@H](O)CC(=O)O)cc(CC)c1F	0.3670886075949367	0.4765625	0.10240963855421686	0.11728395061728394	0.44881889763779526	0.21333333333333335
C[C@@H](O)[C@@H](/N=C/c1ccc(F)cc1)C(=O)N1CCC[C@H]1C(=O)N[C@@H](CCC(=O)NCC(=O)NCC(=O)O)C(=O)O	0.21739130434782608	0.21604938271604937	0.10404624277456648	0.11834319526627218	0.21518987341772153	0.1728395061728395
CO[C@H]1CC[C@@]2(C)[C@H](CC[C@@H](O)CC(=O)O)CC[C@@H]1C[C@H]1C[C@@H](O)[C@H](O)[C@@H](C)C[C@@H]1O[C@@H]2O	0.10810810810810811	0.11949685534591195	0.19444444444444445	0.20567375886524822	0.11612903225806452	0.25735294117647056
C[C@@H]1C/C=C/C=C/C=C/C=C/[C@H](O[C@@H]2O[C@H](C)[C@@H](O)[C@H](N)[C@@H]2O)C[C@@H]2O[C@](O)(C[C@@H](O)C[C@H]3O[C@@H]3/C=C/C(=O)O1)C[C@H](O)[C@H]2C(=O)O	0.09375	0.07389162561576355	0.18435754189944134	0.1864406779661017	0.09230769230769231	0.14673913043478262
CN[C@H](C)C(=O)O[C@H]1C[C@@H](C)C=C2C=C[C@H](C)[C@H](CC[C@@H](O)C[C@@H](O)CC(=O)NO)[C@H]21	0.20606060606060606	0.18620689655172415	0.3949579831932773	0.45132743362831856	0.16783216783216784	0.6336633663366337
C[C@H](O)CO[C@@H]1C[C@H](C)[C@H](CC2=C[C@H](C)[C@@H](O)NC[C@@H](O)CC(=O)O)c2c1	0.175	0.21052631578947367	0.17424242424242425	0.1953125	0.20930232558139536	0.29411764705882354
CCC[C@H]1CCC[C@H](/C=C/[C@@H](O)C[C@@H](O)CC(=O)O)[C@H]1COC(=O)C(C)(C)CC	0.16265060240963855	0.22962962962962963	0.23076923076923078	0.17037037037037037	0.21052631578947367	0.30327868852459017
Cc1c(/C=C/[C@@H](O)C[C@@H](O)CC(=O)[O-])c(-c2ccc(F)cc2)cn1-c1ccccc1	0.3724137931034483	0.3983739837398374	0.07792207792207792	0.08609271523178808	0.5321100917431193	0.13793103448275862
O=C(O)C[C@@H](O)C[C@H](O)/C=C/n1c(C(F)(F)F)nc(-c2ccccn2)c1-c1ccc(F)cc1	0.35526315789473684	0.42063492063492064	0.07453416149068323	0.07547169811320754	0.5	0.16216216216216217
CNc1cccc(-c2nc(C(C)C)n(/C=C/[C@@H](O)C[C@@H](O)CC(=O)O)c2-c2ccc(F)cc2)c1	0.4513888888888889	0.4796747967479675	0.08641975308641975	0.10126582278481013	0.5391304347826087	0.19863013698630136
CC(C)[C@@H](NC(=O)[C@H](Cc1ccc(O)cc1)NC(=O)CNC(=O)[C@H](Cc1ccccc1)NC(=O)[C@@H](N)CCC(=O)N[C@@H](CCC(=O)O)C(=O)O)C	0.23300970873786409	0.15816326530612246	0.07804878048780488	0.08955223880597014	0.20652173913043478	0.14583333333333334
CC(C)NC(=O)c1c(-c2ccccc2)c(-c2ccc(F)cc2)c(CC[C@@H](O)C[C@@H](O)CC(=O)[O-])n1C(C)C	0.5103448275862069	0.3150684931506849	0.10059171597633136	0.11515151515151516	0.4609375	0.21710526315789475
Cc1nc(-c2ccccc2)cc(-c2ccc(F)cc2)c1/C=C\[C@@H]1C[C@@H](O)CC(=O)O1	0.28846153846153844	0.22535211267605634	0.15862068965517243	0.16083916083916083	0.3	0.07741935483870968
C=C1CC[C@@H](O)C/C1=C/C=C1\CCC[C@]2(C)[C@@H]([C@H](C)/C=C/[C@H](C)C(C)C)CC[C@@H]12	0.059782608695652176	0.10526315789473684	0.11724137931034483	0.1267605633802817	0.09395973154362416	0.09523809523809523
Cc1cnc(CNC(=O)c2c(-c3ccccc3)c(-c3ccc(F)cc3)c(CC[C@@H](O)C[C@@H](O)CC(=O)[O-])n2C(C)C)[nH]1	0.48717948717948717	0.2893081761006289	0.08743169398907104	0.1005586592178771	0.41843971631205673	0.2073170731707317
O=C(CC[C@@H](O)CC[C@H](O)/C=C/c1cc(C(F)(F)F)nc(-c2ccc(F)cc2)c1)c1ccccc1	0.33125	0.3006993006993007	0.07784431137724551	0.07878787878787878	0.3923076923076923	0.11875
O=C(CO)[C@H](O)C[C@H](O)/C=C/n1c(C(F)(F)F)nc(-c2ccccn2)c1-c1ccc(F)cc1	0.29559748427672955	0.3358208955223881	0.07453416149068323	0.07547169811320754	0.4032258064516129	0.10967741935483871
CCC(C)(C)C(=O)O[C@@H]1C2C(=C[C@H](C)[C@H]1[C@@H](O)c1ccccc1)C=C[C@H](C)[C@@H]2CC[C@@H]1C[C@@H](O)CC(=O)O1	0.1702127659574468	0.13529411764705881	0.6260869565217392	0.5163934426229508	0.175	0.3006993006993007
Cc1c(O[C@H]2C=C(CNCN2)OC[C@H](C)c2ccccc2)[C@H](CC(=O)O)[C@H](CC(=O)O)[C@@H](C)[C@@H](O)C1	0.2011173184357542	0.16049382716049382	0.19736842105263158	0.21621621621621623	0.19607843137254902	0.23129251700680273
CC[C@@H](C)CC[C@@H](C)[C@H]1C[C@@H](C)C[C@H]2[C@@H]3CCC4=CC(=O)C=C[C@]4(C)[C@H]3CC[C@]2(C)[C@H]1CC	0.08994708994708994	0.09815950920245399	0.2013888888888889	0.22142857142857142	0.0875	0.18620689655172415
CC1(C)O[C@]2(C(=O)O)CC3=CC(CCN4CC(=O)CC[C@]4(C)[C@@H]3CC[C@@]2(C)[C@@H]1CCC2)CC(=O)C2	0.06532663316582915	0.08823529411764706	0.14012738853503184	0.14193548387096774	0.07142857142857142	0.09876543209876543
COCCn1c(=O)c(-c2ccc(F)cc2)c(-c2ccc(F)cc2)n1/C=C/[C@@H](O)C[C@@H](O)CC(=O)O	0.4228187919463087	0.3805970149253731	0.09815950920245399	0.10625	0.48760330578512395	0.19463087248322147
C[C@@H]([C@@H]1CC[C@H](C)[C@H](CC[C@@H](O)C[C@@H](O)CC(=O)O)[C@H]1CO)C(=O)O	0.22297297297297297	0.1937984496124031	0.14728682170542637	0.168	0.192	0.4411764705882353
COCc1ccc(CNC(=O)c2c(-c3ccccc3)c(-c3ccc(F)cc3)c(CC[C@@H](O)C[C@@H](O)CC(=O)[O-])n2C(C)C)cc1	0.50625	0.26627218934911245	0.08900523560209424	0.10160427807486631	0.3933333333333333	0.20348837209302326
CNCCC[C@@]1(O)C[C@H](CC(=O)N[C@@H](C)C(=O)N[C@H](Cc2ccccc2)C[C@H](O)CCNC(=O)[C@H](C)O)[C@]1(C)O	0.22404371584699453	0.17964071856287425	0.10404624277456648	0.11834319526627218	0.19254658385093168	0.21794871794871795
CC(C)n1c(CC[C@@H](O)C[C@@H](O)CC(=O)[O-])c(-c2ccc(F)cc2)c(-c2ccccc2)c1C(=O)Nc1ccc(S(N)(=O)=O)cc1	0.551948051948052	0.2926829268292683	0.07853403141361257	0.09090909090909091	0.39864864864864863	0.18497109826589594
O=C1[C@@H](O)C[C@H](/C=C/c2c(-c3ccc(F)cc3)c(-c3ccc(F)cc3)c(C[C@@H](O)C[C@@H](O)CC(=O)[O-])n2C(C)C)O1	0.37349397590361444	0.3137254901960784	0.13372093023255813	0.1488095238095238	0.45185185185185184	0.20496894409937888
Cc1nc(Nc2ccc(N)cc2)c(-c2ccc(F)cc2)n1/C=C/[C@@H](O)C[C@@H](O)CC(=O)O	0.3972602739726027	0.416	0.07547169811320754	0.08333333333333333	0.4956521739130435	0.1724137931034483
CO/C=C(C)C1=C(C)C=C(C)NC(=O)NC(C)=C(\C)C[C@@H](O)C(=O)N[C@H](C)[C@@H](CC(=O)O)NC1=O	0.11290322580645161	0.13924050632911392	0.152317880794702	0.14666666666666667	0.11464968152866242	0.1456953642384106
CCOc1cnc(NC(C)C)nc1C(=O)NCCc1ccc(S(C)(=O)=O)cc1	0.17073170731707318	0.2595419847328244	0.1276595744680851	0.145985401459854	0.17647058823529413	0.12857142857142856
CC(C)[C@H](C)C(=O)O[C@H]1C[C@@H](C)C=C2C=C[C@H](C)[C@H](CC[C@@H]3C[C@@H](O)CC(=O)O3)C21	0.1005586592178771	0.13333333333333333	0.7446808510638298	0.8202247191011236	0.11486486486486487	0.39316239316239315
C#Cc1cnc(CNC(=O)O[C@H]2C[C@@H](C)C=C3C=C[C@H](C)[C@H](CC[C@@H]4C[C@@H](O[Si](C)(C)C(C)(C)C)CC(=O)O4)[C@H]32)cc1	0.10526315789473684	0.11475409836065574	0.5230769230769231	0.48484848484848486	0.10555555555555556	0.25477707006369427
CC(=O)[C@]1(O)Cc2c(O)c3c(c(O)c2[C@@H](O[C@H]2C[C@H](N)[C@H](O)[C@H](C)O2)C1)C(=O)c1ccccc1C3=O	0.15135135135135136	0.13414634146341464	0.16883116883116883	0.17105263157894737	0.16025641025641027	0.15483870967741936
Cc1cc(-c2c(-c3ccc(F)cc3)nc(C(C)C)n2/C=C/[C@@H](O)C[C@@H](O)CC(=O)O)cc(C)c1F	0.36363636363636365	0.5	0.09259259259259259	0.10759493670886076	0.47107438016528924	0.19727891156462585
C=C1[C@H](O)C[C@H](OC)C[C@H](/C=C/C=C/C=C/C=C/C=C/C=C/[C@H](O)C[C@@H](O)C[C@@H]2O)C[C@H]21	0.09042553191489362	0.05325443786982249	0.14666666666666667	0.14864864864864866	0.08125	0.13245033112582782
COc1c2ccccc2c(-c2ccccc2)n1C[C@@H](O)C[C@@H](O)CC(=O)OC(=O)[O-]	0.4014084507042254	0.2198581560283688	0.09933774834437085	0.10810810810810811	0.3253968253968254	0.1956521739130435
CSCC[C@H](NC(=O)CCCNC(=O)[C@@H](Cc1ccccc1)C(=O)N[C@@H](C)CC(=O)N[C@@H](CCCCC(=O)O)C(=O)O)C(=O)N[C@@H](C)C(=O)O	0.18396226415094338	0.14285714285714285	0.07389162561576355	0.08542713567839195	0.15873015873015872	0.15425531914893617
CCCCCn1cnc2c(C)c(-c3ccc(F)cc3)c(-c3ccc(F)cc3)c(CC[C@@H](O)C[C@@H](O)CC(=O)[O-])c2C(C(C)C)CC1	0.3651685393258427	0.27058823529411763	0.10526315789473684	0.11827956989247312	0.3270440251572327	0.19428571428571428
CC(C)[C@H](NC(=O)[C@H](Cc1ccc(O)cc1)NC(=O)CNC(=O)[C@H](Cc1ccccc1)NC(=O)[C@@H](N)CCC(=O)N[C@@H](CCC(=O)O)C(=O)O)C	0.23300970873786409	0.15816326530612246	0.07804878048780488	0.08955223880597014	0.20652173913043478	0.14583333333333334
CC(C)c1nc(-c2ccc(F)cc2)nc(-c2ccc(F)cc2)c1/C=C/[C@@H]1C[C@@H](O)CC(=O)O1	0.25301204819277107	0.34074074074074073	0.15894039735099338	0.17687074829931973	0.2846715328467153	0.09433962264150944
CCNC(=O)c1c(-c2ccccc2)c(-c2ccc(F)cc2)c(CC[C@@H](O)C[C@@H](O)CC(=O)[O-])n1C(C)C	0.5174825174825175	0.3103448275862069	0.10179640718562874	0.1165644171779141	0.46825396825396826	0.23648648648648649
O=C([C@H]1[C@@H](O)OC(=O)c2ccc(O)c(O)c2)[C@H]1CCCC[C@H]1C(=O)Oc2ccccc2oc1=O	0.20689655172413793	0.16560509554140126	0.1346153846153846	0.1437908496732026	0.2108843537414966	0.14285714285714285
O=C(O)C[C@H](O)C[C@H](O)/C=C/n1c(C(F)(F)F)nc(-c2ccccn2)c1-c1ccc(F)cc1	0.35526315789473684	0.42063492063492064	0.07453416149068323	0.07547169811320754	0.5	0.16216216216216217
N=NC(=O)c1c(-c2ccccc2)c(-c2ccc(F)cc2)c(CC[C@@H](O)C[C@@H](O)CC(=O)[O-])n1C(C)C	0.5070422535211268	0.3076923076923077	0.09036144578313253	0.10493827160493827	0.4796747967479675	0.21621621621621623
CC(C)C[C@@H]1C(=O)N2CCC[C@H]2[C@]2(O)O[C@](NC(=O)[C@@H]3C=C4c5cccc6[nH]c(Br)c(c56)C[C@H]4N(C)C3)(C(C)C)C(=O)N12	0.14146341463414633	0.15	0.15517241379310345	0.16374269005847952	0.14124293785310735	0.12359550561797752
COc1c(O)c(-c2ccccc2)c(-c2ccc(F)cc2)n1/C=C/[C@@H](O)C[C@@H](O)CC(=O)O	0.4782608695652174	0.3937007874015748	0.08227848101265822	0.09032258064516129	0.5779816513761468	0.1888111888111888
CC(C)c1cc(-c2ccc(F)cc2)c(-c2ccccc2)n1/C=C/[C@@H](O)C[C@@H](O)CC(=O)O	0.5111111111111111	0.45081967213114754	0.08227848101265822	0.09740259740259741	0.6074766355140186	0.19718309859154928
CC[C@H](C)C(=O)O[C@H]1C[C@@H](C)C=C2C=C[C@H](C)[C@H](CC[C@@H]3C[C@@H](O)CC(=O)O3)C21	0.09550561797752809	0.12	0.7802197802197802	1.0	0.10135135135135136	0.47706422018348627
COc1c([C@H](N)CCCOCN)c2nc(-c3ccc(F)cc3)c(-c3ccc(F)cc3)c(=O)c2c1C	0.2529411764705882	0.19230769230769232	0.07784431137724551	0.08536585365853659	0.23972602739726026	0.08484848484848485
Cc1cc(O)ccc1C(=O)N[C@@H](CSc1ccccc1)[C@H](O)CN1C[C@H]2CCCC[C@H]2C[C@H]1C(=O)NC(C)(C)C	0.21390374331550802	0.15606936416184972	0.15476190476190477	0.14285714285714285	0.2037037037037037	0.1488095238095238
CC(C)C[C@H]1C(=O)N2CCC[C@H]2[C@]2(O)O[C@](NC(=O)[C@@H]3C=C4c5cccc6[nH]c(Br)c(c56)C[C@H]4N(C)C3)(C(C)C)C(=O)N12	0.14146341463414633	0.15	0.15517241379310345	0.16374269005847952	0.14124293785310735	0.12359550561797752
CC1=C(/C=C/C(C)=C/C=C/C(C)=C\C(=O)O)C(C)(C)CCC1	0.06097560975609756	0.10526315789473684	0.11023622047244094	0.10317460317460317	0.09230769230769231	0.08527131782945736
C#C[C@]1(O)CC[C@H]2[C@@H]3CCc4cc(OC)ccc4[C@H]3CC[C@@]21C	0.0650887573964497	0.07746478873239436	0.11363636363636363	0.11538461538461539	0.08029197080291971	0.08955223880597014
C#C[C@@]1(CO)C[C@H]2[C@@H]3CCc4cc(OC)ccc4[C@H]3CC[C@@]21C	0.07142857142857142	0.0851063829787234	0.12213740458015267	0.12403100775193798	0.08823529411764706	0.09774436090225563
CN[C@@H](C)C(=O)O[C@H]1C[C@@H](C)C=C2C=C[C@H](C)[C@H](CC[C@@H]3C[C@@H](O)CC(=O)O3)[C@H]21	0.09550561797752809	0.12	0.7419354838709677	0.8390804597701149	0.10135135135135136	0.3879310344827586
COc1cc(-c2c(-c3ccc(F)cc3)nc(C(C)C)n2/C=C/[C@@H](O)C[C@@H](O)CC(=O)O)cc(CC)c1F	0.3584905660377358	0.4765625	0.10909090909090909	0.12422360248447205	0.44881889763779526	0.21333333333333335
CC[C@@H](C)C(=O)O[C@H]1C[C@@H](C)C=C2C=C[C@H](C)[C@H](CC[C@@H]3C[C@@H](O)CC(=O)O3)C21	0.09550561797752809	0.12	0.7802197802197802	1.0	0.10135135135135136	0.47706422018348627
Cc1ccc(C)c(-c2cc(-c3ccc(F)cc3)c(/C=C/[C@@H]3C[C@@H](O)CC(=O)O3)c(C(C)C)n2)c1	0.22807017543859648	0.2978723404255319	0.17218543046357615	0.19047619047619047	0.2805755395683453	0.1
CCC[C@@H]1CCC[C@H](/C=C/[C@@H](O)C[C@@H](O)CC(=O)O)[C@H]1COC(=O)C(C)(C)CC	0.16265060240963855	0.22962962962962963	0.23076923076923078	0.17037037037037037	0.21052631578947367	0.30327868852459017
Cc1cc(F)ccc1-c1c(-c2ccc(F)cc2)nc(C(C)C)n1/C=C/[C@@H](O)C[C@@H](O)CC(=O)O	0.38666666666666666	0.49586776859504134	0.08695652173913043	0.10191082802547771	0.5172413793103449	0.2
CCOC(=O)C1=C(C)NC(C)=C(C(=O)OCC)C1c1ccccc1/C=C/C(=O)OC(C)(C)C	0.14606741573033707	0.17218543046357615	0.1476510067114094	0.11920529801324503	0.1780821917808219	0.11842105263157894
