# Supplementary material for: Transformer-Decoder GPT Models for Generating Virtual Screening Libraries of HMG-Coenzyme A Reductase Inhibitors: Effects of Temperature, Prompt Length, and Transfer-Learning Strategies
Source: J Chem Inf Model. 2024 Nov 7;64(22):8464–80. doi: 10.1021/acs.jcim.4c01309 (PMC11600504; doi:10.1021/acs.jcim.4c01309)
Supplement: Supplementary file 3 — ci4c01309_si_003.zip [file ci4c01309_si_003.zip › Datasets/xfer_Learning_files/1XA5K9S_model_gen_ic50_results/1XA5K9S_Docking_Statin_similarity_0p5.csv]

Generated Molecule	atorvastatin	rosuvastatin	simvatstatin	lovastatin	fluvastatin	pravastatin
CCC[C@H]1CC=C2[C@H](C)[C@H](/C=C/[C@@H](C)C[C@@H](O[C@H]3O[C@H](C)CC(=O)O3)[C@H]2CO)C1=O	0.07608695652173914	0.09615384615384616	0.33064516129032256	0.3360655737704918	0.07792207792207792	0.18840579710144928
CO[C@H]1CC[C@]2(C)[C@H](CC[C@@H](C)C(=O)O)C[C@@H]1CO[C@@H]1O[C@@H]2C[C@](C)(CO)[C@H](C)[C@@H]1OC(=O)c1ccccc1	0.16145833333333334	0.12643678160919541	0.21794871794871795	0.23684210526315788	0.1437125748502994	0.22727272727272727
C=C[C@@]1(C)C[C@H]2C(=O)C[C@@H]1OC[C@]2(C)O[C@@H]1O[C@H](C(=O)c1ccc(O)c(O)c1)[C@H](O)C[C@@]2(C)[C@H]1C(=O)O.C2	0.09045226130653267	0.13095238095238096	0.1870967741935484	0.1895424836601307	0.10778443113772455	0.15822784810126583
COOC(=O)C1=C(C)NC(C)=C(C(=O)OCC)C1c1ccccc1/C=C/C(=O)OC(C)(C)C	0.13966480446927373	0.16447368421052633	0.14	0.1118421052631579	0.17006802721088435	0.1111111111111111
CCCCC/C=C/CC[C@@H]1[C@@H](n2cc(S(=O)(=O)c2ccccc2)cc2)C[C@H](O)C[C@@H](O)C[C@@H]1OC(=O)N(C)C	0.11442786069651742	0.12571428571428572	0.22435897435897437	0.22727272727272727	0.12941176470588237	0.21019108280254778
O=C(CO)[C@@H](O)C[C@H](O)/C=C/n1c(C(F)(F)F)nc(-c2ccccn2)c1-c1ccc(F)cc1	0.29559748427672955	0.3358208955223881	0.07453416149068323	0.07547169811320754	0.4032258064516129	0.10967741935483871
CCCCCNC(=O)n1cc(-c2ccccc2)c(-c2ccccc2)c1CCC(O)C[C@@H](O)CC(=O)[O-]	0.4276315789473684	0.1949685534591195	0.08875739644970414	0.0963855421686747	0.2847222222222222	0.20394736842105263
C=CC[C@H](C(C)(C)O)[C@H]1CC[C@H]2[C@@H]3CC=C4C[C@@H](O)CC[C@]4(C)[C@H]3CC[C@]12C	0.043478260869565216	0.07142857142857142	0.16058394160583941	0.145985401459854	0.059602649006622516	0.11267605633802817
COc1cccc(CNC(=O)c2c(-c3ccccc3)c(-c3ccc(F)cc3)c(CC[C@@H](O)C[C@@H](O)CC(=O)[O-])n2C(C)C)c1	0.5256410256410257	0.2710843373493976	0.09042553191489362	0.10326086956521739	0.4013605442176871	0.20710059171597633
COc1c(O[C@@H]2C[C@@H](O)C[C@H](O)C[C@H](O)C[C@H](O)C[C@H](O)[C@@H]2O)c(-c2ccc(F)cc2)c1	0.1534090909090909	0.17333333333333334	0.1564625850340136	0.15862068965517243	0.1875	0.12666666666666668
CC(C)[C@H](NC(=O)[C@@H](Cc1ccc(O)cc1)NC(=O)CNC(=O)[C@H](Cc1ccccc1)NC(=O)[C@@H](N)CCC(=O)N[C@@H](CCC(=O)O)C(=O)O)C	0.23300970873786409	0.15816326530612246	0.07804878048780488	0.08955223880597014	0.20652173913043478	0.14583333333333334
O=C(O)C[C@@H](O)C[C@H](O)/C=C/n1c(C(F)(F)F)nc(-c2ccc(F)cc2)c1-c1ccc(F)cc1	0.3684210526315789	0.4140625	0.0736196319018405	0.07453416149068323	0.4666666666666667	0.16
COc1c2ccccc2c(-c2ccccc2)n1C[C@@H](O)C[C@@H](O)CC(=O)O	0.44696969696969696	0.2713178294573643	0.09722222222222222	0.10638297872340426	0.40707964601769914	0.2265625
Cc1cc(Nc2c(-c3ccc(F)cc3)nc(C(C)C)n2/C=C/[C@@H](O)C[C@@H](O)CC(=O)O)cc(C)c1F	0.35668789808917195	0.488	0.09090909090909091	0.10559006211180125	0.4596774193548387	0.19333333333333333
CC(C)n1c(CC[C@@H](O)C[C@@H](O)CC(=O)[O-])c(-c2ccc(F)cc2)c(-c2ccccc2)c1C(=O)NCc1ccc(C(=O)N(C)C)cc1	0.49390243902439024	0.28994082840236685	0.08717948717948718	0.09947643979057591	0.38311688311688313	0.192090395480226
CC(C)[C@H](NC(=O)[C@H](Cc1ccc(O)cc1)NC(=O)CNC(=O)[C@@H](N)Cc1ccccc1)C(=O)N[C@@H](C)C(=O)N[C@@H](CCC(=O)O)C(=O)O	0.24	0.1631578947368421	0.08040201005025126	0.09230769230769231	0.21348314606741572	0.15053763440860216
C#C[C@]1(O)CC[C@H]2[C@@H]3CCc4cc(O)ccc4[C@H]3CC[C@@]21C	0.06626506024096386	0.07913669064748201	0.09923664122137404	0.10077519379844961	0.08208955223880597	0.08333333333333333
COc1c(O)c(-c2ccc(F)cc2)c(-c2cccc(Cl)c2)n1/C=C/[C@@H](O)C[C@@H](O)CC(=O)O	0.4013605442176871	0.3875968992248062	0.08125	0.08917197452229299	0.5263157894736842	0.18620689655172415
C=C1[C@@H](O)C[C@H](OC)C[C@H](/C=C/C=C/C=C/C=C/C=C/C=C/[C@H](O)C[C@@H](O)C[C@@H]2O)C[C@@H]2O[C@](O)(C[C@@H](O)C[C@@H](O)[C@H](O)CC)O1	0.1308411214953271	0.09693877551020408	0.15469613259668508	0.1694915254237288	0.12299465240641712	0.18857142857142858
Cc1cc(CNC(=O)c2c(-c3ccccc3)c(-c3ccc(F)cc3)c(CC[C@@H](O)C[C@@H](O)CC(=O)[O-])n2C(C)C)n[nH]1	0.48717948717948717	0.2893081761006289	0.08743169398907104	0.1005586592178771	0.41843971631205673	0.2073170731707317
CC[C@H](C)O[C@H]1C[C@@H](C)O[C@@H](C)C2=C[C@H](C)[C@H](CC[C@@H]3C[C@@H](O)CC(=O)O3)[C@H]21	0.06666666666666667	0.08552631578947369	0.5	0.5392156862745098	0.0738255033557047	0.2440944881889764
C[C@H]1O[C@H](O[C@@H]2[C@H](O)[C@@H](O)[C@@H](O[C@H]3[C@H](O)[C@@H](O)[C@H](O)O[C@@H]3CO)O[C@@H]2CO)[C@H](O)[C@@H](O)[C@@H]1N[C@H]1C=C(CO)[C@@H](O)[C@H](O)[C@H]1O	0.04484304932735426	0.04040404040404041	0.10497237569060773	0.10614525139664804	0.04145077720207254	0.10555555555555556
CC/C=C\CCCC#CC#CC#CCCCCCC(=O)O	0.06707317073170732	0.08029197080291971	0.06766917293233082	0.06870229007633588	0.08333333333333333	0.1015625
CCc1cc(-c2c(-c3ccc(F)cc3)nc(C(C)C)n2/C=C/[C@@H](O)C[C@@H](O)CC(=O)O)cc(CC)c1F	0.3670886075949367	0.4765625	0.10240963855421686	0.11728395061728394	0.44881889763779526	0.21333333333333335
C/C=C(\C)C(=O)O[C@H]1C[C@@H](C)C=C2C=C[C@H](C)[C@H](CC[C@@H](O)C[C@@H](O)CC(=O)NO)[C@H]21	0.19161676646706588	0.1780821917808219	0.3949579831932773	0.41379310344827586	0.1597222222222222	0.5714285714285714
COc1c(O)c(-c2ccc(F)cc2)nc(-c2ccc(F)cc2)c1/C=C/[C@@H]1C[C@@H](O)CC(=O)O1	0.2235294117647059	0.2482758620689655	0.15894039735099338	0.1610738255033557	0.2571428571428571	0.0875
CC(C)CCn1cc(C(C)C)cc1-c1ccc(C(O)C[C@@H](O)CC(=O)[O-])c(C(C)(C)C)c1	0.25	0.26277372262773724	0.1360544217687075	0.12244897959183673	0.2631578947368421	0.19424460431654678
C[C@@H]1C/C=C/C=C/C=C/C=C/[C@H](O[C@@H]2O[C@H](C)[C@@H](O)[C@H](N)[C@@H]2O)C[C@@H]2O[C@](O)(C[C@@H](O)C[C@H]3O[C@@H]3/C=C/C(=O)O1)C[C@H](O)[C@H]2C(=O)O	0.09375	0.07389162561576355	0.18435754189944134	0.1864406779661017	0.09230769230769231	0.14673913043478262
CCC[C@H]1CCC[C@H](/C=C/[C@@H](O)C[C@@H](O)CC(=O)O)[C@H]1COC(=O)C(C)(C)CC	0.16265060240963855	0.22962962962962963	0.23076923076923078	0.17037037037037037	0.21052631578947367	0.30327868852459017
C[C@@H]1Oc2ccccc2c(-c2ccccc2)c(C[C@@H](O)C[C@@H](O)CC(=O)[O-])n1C	0.3611111111111111	0.2246376811594203	0.12413793103448276	0.13380281690140844	0.3225806451612903	0.19117647058823528
Cc1c(/C=C/[C@@H](O)C[C@@H](O)CC(=O)[O-])c(-c2ccc(F)cc2)cn1-c1ccccc1	0.3724137931034483	0.3983739837398374	0.07792207792207792	0.08609271523178808	0.5321100917431193	0.13793103448275862
CC(C)=CC[C@H](C)[C@H]1C[C@H](C)C[C@H]2[C@@H]3CCC4=CC(=O)C=C[C@]4(C)[C@H]3CC[C@]21C	0.06557377049180328	0.09803921568627451	0.19117647058823528	0.20300751879699247	0.08666666666666667	0.15
CCCCC/C=C\C\C[C@H](C)[C@H](O)[C@H]1CO[C@@H](C)C=C(\C)CC[C@@H](O)[C@H](C)[C@H]1C[C@@H](O)CCC(=O)O	0.12698412698412698	0.15527950310559005	0.19205298013245034	0.20270270270270271	0.14556962025316456	0.2695035460992908
CC(C)[C@](O)(CC#N)CC[C@H](O)Cn1cc(C)c(C)c1-c1ccc(F)cc1	0.2789115646258503	0.288	0.09929078014184398	0.10869565217391304	0.3	0.14074074074074075
CCCCCn1cnc2c(C)c(-c3ccc(F)cc3)c(-c3ccc(F)cc3)c(CC[C@@H](O)C[C@@H](O)CC(=O)[O-])c2C(C(C)C)CC1	0.3651685393258427	0.27058823529411763	0.10526315789473684	0.11827956989247312	0.3270440251572327	0.19428571428571428
NCCC(=O)c1cc(-c2ccccc2)c(-c2ccccc2)n1/C=C/[C@@H](O)C[C@@H](O)C(=O)O	0.38513513513513514	0.2361111111111111	0.08176100628930817	0.08974358974358974	0.32061068702290074	0.1476510067114094
CC(C)c1nc(N(C)S(C)(=O)=O)nc(-c2ccc(F)cc2)c1/C=C/[C@@H]1C[C@@H](OCc2ccccc2)CC(OCC(Cl)(Cl)Cl)O1	0.24736842105263157	0.4383561643835616	0.1270718232044199	0.1348314606741573	0.2732919254658385	0.10326086956521739
CC(C)c1c(CC[C@@H](O)C[C@@H](O)CC(=O)[O-])c(-c2ccc(F)cc2)cn1C(C)C	0.37857142857142856	0.371900826446281	0.1111111111111111	0.12857142857142856	0.3879310344827586	0.23255813953488372
COc1cc(-c2c(-c3ccc(F)cc3)nc(C(C)C)n2/C=C/[C@@H](O)C[C@@H](O)CC(=O)O)cc(C)c1F	0.35668789808917195	0.488	0.0975609756097561	0.1125	0.4596774193548387	0.20134228187919462
C=C(CC[C@H](N)Cc1ccc(F)cc1)C(=O)N1CCC[C@H]1CC(=O)N[C@@H](C)CC(=O)N[C@@H](CCCCC(=O)O)C(=O)NCC(=O)NCC(=O)O	0.18309859154929578	0.171875	0.08955223880597014	0.10152284263959391	0.1702127659574468	0.14736842105263157
C[C@H](CO[C@@H]1O[C@H](CO)[C@@H](O)[C@H](Cc2ccc(F)cc2)c2ccccc2)[C@@H](O)[C@@H](O)c1	0.24691358024691357	0.18243243243243243	0.1342281879194631	0.14383561643835616	0.2781954887218045	0.16666666666666666
O=C(O)C[C@@H](O)C[C@H](O)/C=C/n1c(C(F)(F)F)nc(-c2ccccn2)c1-c1ccc(F)cc1	0.35526315789473684	0.42063492063492064	0.07453416149068323	0.07547169811320754	0.5	0.16216216216216217
CNc1cccc(-c2nc(C(C)C)n(/C=C/[C@@H](O)C[C@@H](O)CC(=O)O)c2-c2ccc(F)cc2)c1	0.4513888888888889	0.4796747967479675	0.08641975308641975	0.10126582278481013	0.5391304347826087	0.19863013698630136
CC(C)(C)c1nc(-c2ccc(F)cc2)c(-c2ccc(F)cc2)n1/C=C/[C@@H](O)C[C@@H](O)CC(=O)O	0.38666666666666666	0.448	0.10759493670886076	0.0949367088607595	0.4915254237288136	0.1836734693877551
C[C@@H](CO[C@@H]1OC(=O)c2ccccc2)C[C@H](/C=C/c2c(-c3ccc(F)cc3)nc(N(C)S(C)(=O)=O)nc2C(C)C)O1	0.25824175824175827	0.4744525547445255	0.13953488372093023	0.14792899408284024	0.2875816993464052	0.1206896551724138
CC(C)NC(=O)c1c(-c2ccccc2)c(-c2ccc(F)cc2)c(CC[C@@H](O)C[C@@H](O)CC(=O)[O-])n1C(C)C	0.5103448275862069	0.3150684931506849	0.10059171597633136	0.11515151515151516	0.4609375	0.21710526315789475
C[C@@H](C[C@@](C(=O)O)NC(=O)[C@@H]1CCCN1C(=O)N[C@@H](Cc1ccccc1)NC(=O)CS(=O)(=O)NC(=O)c1ccccc1)C(=O)O	0.2513089005235602	0.15217391304347827	0.09574468085106383	0.11475409836065574	0.18285714285714286	0.13259668508287292
C[C@H]1O[C@@H](CC(=O)O)C[C@H]1O[C@@H](C)C[C@@]2(C)[C@H]1CC[C@@H](O)[C@H](O)CC[C@@H](O)[C@]12C	0.0782122905027933	0.10666666666666667	0.20300751879699247	0.2248062015503876	0.09523809523809523	0.20454545454545456
Cc1nc(-c2ccccc2)cc(-c2ccc(F)cc2)c1/C=C\[C@@H]1C[C@@H](O)CC(=O)O1	0.28846153846153844	0.22535211267605634	0.15862068965517243	0.16083916083916083	0.3	0.07741935483870968
C=C1CC[C@@H](O)C/C1=C/C=C1\CCC[C@]2(C)[C@@H]([C@H](C)/C=C/[C@H](C)C(C)C)CC[C@@H]12	0.059782608695652176	0.10526315789473684	0.11724137931034483	0.1267605633802817	0.09395973154362416	0.09523809523809523
Cc1c(C)c2c(c(C)c1O)CC[C@@](C)(CCC[C@H](C)CCC[C@H](C)CCCCC(C)C)O2	0.10382513661202186	0.11464968152866242	0.09032258064516129	0.09868421052631579	0.1038961038961039	0.10526315789473684
COc1ccc(CCNC(=O)c2c(-c3ccccc3)c(-c3ccc(F)cc3)c(CC[C@@H](O)C[C@@H](O)CC(=O)[O-])n2C(C)C)cc1	0.50625	0.26627218934911245	0.08900523560209424	0.10160427807486631	0.3933333333333333	0.20348837209302326
Cc1cnc(CNC(=O)c2c(-c3ccccc3)c(-c3ccc(F)cc3)c(CC[C@@H](O)C[C@@H](O)CC(=O)[O-])n2C(C)C)[nH]1	0.48717948717948717	0.2893081761006289	0.08743169398907104	0.1005586592178771	0.41843971631205673	0.2073170731707317
CCC(=O)C[C@H]1C[C@@H](O)C[C@H]2[C@@H]3C[C@H](OC)[C@@H](CC)C4=CC(=O)C=C[C@]4(C)[C@H]3CC[C@@]21C	0.0797872340425532	0.1	0.2781954887218045	0.2727272727272727	0.08227848101265822	0.19014084507042253
O=C(CO)[C@H](O)C[C@H](O)/C=C/n1c(C(F)(F)F)nc(-c2ccccn2)c1-c1ccc(F)cc1	0.29559748427672955	0.3358208955223881	0.07453416149068323	0.07547169811320754	0.4032258064516129	0.10967741935483871
CCC(C)(C)C(=O)O[C@@H]1C2C(=C[C@H](C)[C@H]1[C@@H](O)c1ccccc1)C=C[C@H](C)[C@@H]2CC[C@@H]1C[C@@H](O)CC(=O)O1	0.1702127659574468	0.13529411764705881	0.6260869565217392	0.5163934426229508	0.175	0.3006993006993007
CC(C)c1c(CC[C@@H](O)C[C@@H](O)CC(=O)[O-])c(-c2ccc(F)cc2)cn1C1CCCCC1	0.3509933774834437	0.3208955223880597	0.11764705882352941	0.1342281879194631	0.34375	0.22302158273381295
CC[C@@H](C)CC[C@@H](C)[C@H]1C[C@@H](C)C[C@@H]2C=C[C@H](C)[C@H](CC[C@H](O)C[C@H](O)CC(=O)[O-])[C@@H]12	0.16374269005847952	0.16216216216216217	0.23880597014925373	0.26153846153846155	0.15172413793103448	0.3865546218487395
CC(C)[C@H](NC(=O)[C@H](Cc1ccc(O)cc1)NC(=O)CNC(=O)[C@H](Cc1ccccc1)NC(=O)[C@@H](N)[C@@H](C)O)C(=O)N[C@@H](C)C(=O)N[C@@H](N)C	0.21359223300970873	0.15544041450777202	0.09045226130653267	0.09693877551020408	0.1978021978021978	0.11917098445595854
CCCCC[C@H](/C=C/C=C/CC(=O)O)c1cccc(S(=O)(=O)NCC(=O)O)c1	0.16363636363636364	0.1956521739130435	0.10416666666666667	0.11347517730496454	0.1678832116788321	0.17037037037037037
COc1c(O[C@@H]2C[C@@H](O)C[C@H](/C=C/c3c(-c4ccc(F)cc4)cc3)nc(N(C)S(C)(=O)=O)nc2C(C)C)O1	0.1956521739130435	0.3310344827586207	0.147239263803681	0.15625	0.22875816993464052	0.11377245508982035
CCOC(=O)C1=C(C)NC(C)=C(C(=O)OC)C1c1cccc(Cl)c1Cl	0.1375	0.14814814814814814	0.12878787878787878	0.13076923076923078	0.13636363636363635	0.1297709923664122
COc1cccc2c1C(=O)c1c(O)c3c(c(O)c1C2=O)C[C@@](O)(C(=O)CO)C[C@@H]3O[C@H]1C[C@H](N)[C@H](O)[C@H](C)O1	0.12755102040816327	0.12790697674418605	0.16770186335403728	0.16981132075471697	0.1317365269461078	0.15432098765432098
COCCn1c(=O)c(-c2ccc(F)cc2)c(-c2ccc(F)cc2)n1/C=C\[C@@H](O)C[C@@H](O)CC(=O)O	0.4228187919463087	0.3805970149253731	0.09815950920245399	0.10625	0.48760330578512395	0.19463087248322147
C[C@@H]([C@@H]1CC[C@H](C)[C@@H](O)[C@H]2CC[C@@H](O)C[C@@H](O[C@H]3[C@H](C)CC=CC(=O)O)O3)[C@H]2[C@H](O)C[C@@H](O)[C@H]1C(=O)O	0.11458333333333333	0.11976047904191617	0.1830065359477124	0.20134228187919462	0.10975609756097561	0.25874125874125875
COCc1ccc(CNC(=O)c2c(-c3ccccc3)c(-c3ccc(F)cc3)c(CC[C@@H](O)C[C@@H](O)CC(=O)[O-])n2C(C)C)cc1	0.50625	0.26627218934911245	0.08900523560209424	0.10160427807486631	0.3933333333333333	0.20348837209302326
COc1c(O)c(-c2ccc(F)cc2)c(-c2ccccc2)n1/C=C/[C@@H](O)C[C@@H](O)CC(=O)O	0.4782608695652174	0.3937007874015748	0.08227848101265822	0.09032258064516129	0.5779816513761468	0.1888111888111888
CC(C)c1c(/C=C/[C@@H](O)C[C@@H](O)CC(=O)[O-])c(-c2ccc(F)cc2)cn1C1CCCCC1	0.29936305732484075	0.4274193548387097	0.11038961038961038	0.12666666666666668	0.43333333333333335	0.1724137931034483
C=C(CC(C)C)C(=O)NC1=NCC[C@H]2[C@@H]3CCCC4=CC(=O)C=C[C@]4(C)[C@H]3CC[C@]21C	0.11049723756906077	0.12987012987012986	0.1506849315068493	0.16901408450704225	0.10457516339869281	0.14383561643835616
CCCCC/C=C/CC[C@@H]1[C@@H](n2cc(S(=O)(=O)c2ccccc2)cc2)C[C@@H](O)C[C@@H]1OC(=O)N(C)C	0.1134020618556701	0.125	0.22	0.22297297297297297	0.12883435582822086	0.2052980132450331
CC(C)n1c(CC[C@@H](O)C[C@@H](O)CC(=O)[O-])c(-c2ccc(F)cc2)c(-c2ccccc2)c1C(=O)Nc1ccc(C(=O)N(C)C)cc1	0.5414012738853503	0.29518072289156627	0.08854166666666667	0.10106382978723404	0.39072847682119205	0.18857142857142858
CC1=C[C@H](O[C@H]2C[C@@](C)(C)C[C@@H](O)CC(=O)O)[C@H]2C(=O)C=C1C	0.15789473684210525	0.20161290322580644	0.2222222222222222	0.20512820512820512	0.18032786885245902	0.24561403508771928
CC[C@H](C)C(=O)O[C@H]1C[C@@H](C)C=C2C=C[C@H](C)[C@H](CC[C@@H]3C[C@@H](O)CC(=O)O3)C21	0.09550561797752809	0.12	0.7802197802197802	1.0	0.10135135135135136	0.47706422018348627
O=C1[C@@H](O)C[C@H](/C=C/c2c(-c3ccc(F)cc3)c(-c3ccc(F)cc3)c(C[C@@H](O)C[C@@H](O)CC(=O)[O-])n2C(C)C)O1	0.37349397590361444	0.3137254901960784	0.13372093023255813	0.1488095238095238	0.45185185185185184	0.20496894409937888
CCCCC/C=C/C[C@@H](O[C@@H](C)[C@H]1CC[C@@H](O)CC(=O)O)[C@@H]1COC(=O)C=C(C)C	0.13218390804597702	0.14864864864864866	0.15492957746478872	0.16546762589928057	0.13013698630136986	0.28346456692913385
CC(C)[C@@H]1N(C)[C@H](C(=O)N[C@@H](Cc2ccccc2)C[C@H](O)[C@H](C)O)C(=O)N[C@@H]1CC(=O)N[C@@H](CCC(O)C)C(=O)O	0.22950819672131148	0.18562874251497005	0.12941176470588237	0.1377245508982036	0.20625	0.21656050955414013
CC(C)(C)NC(=O)[C@@H]1C[C@@H]2CCCC[C@@H]2CN1C[C@@H](O)[C@H](Cc1ccccc1)NC(=O)[C@H](CC(N)=O)NC(=O)c1ccc2ccccc2n1	0.2524752475247525	0.15306122448979592	0.13402061855670103	0.12371134020618557	0.1945945945945946	0.140625
Cc1nc(Nc2ccc(Cl)cc2)c(-c2ccccc2)n1/C=C/[C@@H](O)C[C@@H](O)CC(=O)O	0.3835616438356164	0.33587786259541985	0.07643312101910828	0.08441558441558442	0.452991452991453	0.17482517482517482
CC(C)c1cc(-c2ccccc2)nc(-c2ccc(F)cc2)c1/C=C/[C@@H]1C[C@@H](O)CC(=O)O1	0.32051282051282054	0.28776978417266186	0.1610738255033557	0.1793103448275862	0.3282442748091603	0.09554140127388536
CCCC[C@@H]1OC[C@@H](CO)[C@H](O)[C@H](Cc2ccc(F)cc2)C(=O)NC[C@H]1CS(C)(=O)=O	0.15606936416184972	0.2097902097902098	0.176056338028169	0.17857142857142858	0.16666666666666666	0.16901408450704225
CC(C)c1cc(-c2ccccc2)nc(-c2ccc(F)cc2)c1CCC1C[C@@H](O)CC(=O)O1	0.33766233766233766	0.2605633802816901	0.21830985915492956	0.2391304347826087	0.3181818181818182	0.11688311688311688
C=C(C)[C@@H](CC)CC[C@@H]1C[C@H](O)C[C@H]2[C@@H]3CCC4=CC(=O)C=C[C@]4(C)[C@H]3CC[C@@]21C	0.08196721311475409	0.09615384615384616	0.23134328358208955	0.25384615384615383	0.08496732026143791	0.19708029197080293
O=C(O)[C@@H](O)[C@H](O)c1ccc(/C=C/c2cc(-c3ccc(F)cc3)c(C[C@H](O)C[C@H](O)CC(=O)O)n2C(C)C)cc1	0.4088050314465409	0.3586206896551724	0.08522727272727272	0.09883720930232558	0.46564885496183206	0.22580645161290322
CC(C)c1cc(-c2ccccc2)cc(CC2CCCCC2)c1OCC(O)C[C@@H](O)CC(=O)[O-]	0.3081761006289308	0.22297297297297297	0.12179487179487179	0.13815789473684212	0.2846715328467153	0.20833333333333334
CC(C)[C@H](C)C(=O)O[C@H]1C[C@@H](C)C=C2C=C[C@H](C)[C@H](CC[C@@H]3C[C@@H](O)CC(=O)O3)[C@H]21	0.1005586592178771	0.13333333333333333	0.7446808510638298	0.8202247191011236	0.11486486486486487	0.39316239316239315
C#Cc1cnc(CNC(=O)O[C@H]2C[C@@H](C)C=C3C=C[C@H](C)[C@H](CC[C@@H]4C[C@@H](O[Si](C)(C)C(C)(C)C)CC(=O)O4)[C@H]32)cc1	0.10526315789473684	0.11475409836065574	0.5230769230769231	0.48484848484848486	0.10555555555555556	0.25477707006369427
CC(=C/C=C/C(C)=C/C=C/C=C/C=C/C(=O)O)C(=S)[C@@H]1O[C@](O)(C[C@@H](O)[C@@H](N)[C@@H]2O)C[C@H]21	0.052083333333333336	0.06707317073170732	0.09740259740259741	0.09868421052631579	0.06918238993710692	0.12
COc1c2ccccc2c(-c2ccccc2)n1C[C@@H](O)C[C@@H](O)CC(=O)OC(=O)[O-]	0.4014084507042254	0.2198581560283688	0.09933774834437085	0.10810810810810811	0.3253968253968254	0.1956521739130435
CC(=O)[C@]1(O)Cc2c(O)c3c(c(O)c2[C@@H](O[C@H]2C[C@H](N)[C@H](O)[C@H](C)O2)C1)C(=O)c1ccccc1C3=O	0.15135135135135136	0.13414634146341464	0.16883116883116883	0.17105263157894737	0.16025641025641027	0.15483870967741936
CC(C)c1cc(-c2ccc(F)cc2)c(-c2ccc(F)cc2)n1/C=C/[C@@H](O)C[C@@H](O)CC(=O)O	0.4405594405594406	0.4435483870967742	0.08125	0.09615384615384616	0.5398230088495575	0.19444444444444445
Cc1cc(-c2c(-c3ccc(F)cc3)nc(C(C)C)n2/C=C/[C@@H](O)C[C@@H](O)CC(=O)O)cc(C)c1F	0.36363636363636365	0.5	0.09259259259259259	0.10759493670886076	0.47107438016528924	0.19727891156462585
CC[C@H](CCCC)C(=O)O[C@H]1C2C(=C[C@H](C)[C@H]1[C@@H](O)c1ccccc1)C=C[C@H](C)[C@@H]2CC[C@@H]1C[C@@H](O)CC(=O)O1	0.18229166666666666	0.13636363636363635	0.4696969696969697	0.5118110236220472	0.1746987951807229	0.3402777777777778
CCCCC/C=C/CC[C@@H]1[C@@H](n2cc(S(=O)(=O)c2ccccc2)cc2)C[C@H](O)C[C@@H](O)C1	0.10752688172043011	0.09146341463414634	0.17687074829931973	0.1793103448275862	0.12258064516129032	0.16216216216216217
O=C1[C@H](CCN=C2C[C@@H](O)C[C@@H](O)C2=C([O-])CC2)[C@H](NC(=O)[C@H](Cc3ccccc3)Nc2)C1	0.12972972972972974	0.10975609756097561	0.1503267973856209	0.152317880794702	0.1346153846153846	0.10759493670886076
CC/C=C\CCC[C@@H]1C[C@@H]2C[C@H](C)C(=O)N1CCC[C@H]1C(=O)N1CCC[C@H](O)C[C@@]2(C)C(=O)O	0.08290155440414508	0.10303030303030303	0.19727891156462585	0.2	0.09259259259259259	0.174496644295302
COc1c(O)c(-c2ccccc2)c(-c2ccc(F)cc2)n1/C=C/[C@@H](O)C[C@@H](O)CC(=O)O	0.4782608695652174	0.3937007874015748	0.08227848101265822	0.09032258064516129	0.5779816513761468	0.1888111888111888
CC(C)[C@H](NC(=O)[C@H](Cc1ccc(O)cc1)NC(=O)CNC(=O)[C@H](Cc1ccccc1)NC(=O)[C@@H](N)CCC(=O)N[C@@H](CCC(=O)O)C(=O)O)C	0.23300970873786409	0.15816326530612246	0.07804878048780488	0.08955223880597014	0.20652173913043478	0.14583333333333334
O=C(ON1CCCN(CCCC1)c1ccc(Cl)cc1Cl)Nc1ccc(Cl)cc1O	0.13218390804597702	0.11842105263157894	0.08609271523178808	0.087248322147651	0.14583333333333334	0.06535947712418301
CCCC/C=C/CC[C@@H]1\C[C@@H]1\C(=C\CCCC(=S)NC(=O)CC(=O)O)C(=O)O	0.09090909090909091	0.09271523178807947	0.10416666666666667	0.1056338028169014	0.08108108108108109	0.16176470588235295
C[C@@H]1C=C[C@@H](C)[C@H](CC[C@@H](O)CC(=O)[O-])[C@H]1CC(N)CC1CCCC1	0.10843373493975904	0.1056338028169014	0.208	0.22131147540983606	0.10948905109489052	0.28205128205128205
CC[C@H](C)C(=O)O[C@H]1C[C@H](O)C[C@@H]2C=C[C@H](C)[C@H](CC[C@H](O)C[C@H](O)CC(=O)[O-])[C@@H]12	0.18787878787878787	0.16551724137931034	0.2734375	0.37606837606837606	0.15492957746478872	0.5882352941176471
CCCCC/C=C/CC[C@@H]1[C@@H](n2cc(S(=O)(=O)c2ccccc2)cc2)C[C@@H](O)C[C@@H](O)C1	0.10752688172043011	0.09146341463414634	0.17687074829931973	0.1793103448275862	0.12258064516129032	0.16216216216216217
CC(C)CCC[C@@H](C)[C@H]1CC[C@@]2(C(C)O)C3=CCC4C(C)(C)[C@@H](O)CC[C@]4(C)C3CC[C@]12C	0.0851063829787234	0.09937888198757763	0.125	0.1342281879194631	0.08860759493670886	0.14864864864864866
CC[C@@H](C)C(=O)O[C@H]1C[C@@H](C)C=C2C=C[C@H](C)[C@H](CC[C@@H]3C[C@@H](O)CC(=O)O3)C21	0.09550561797752809	0.12	0.7802197802197802	1.0	0.10135135135135136	0.47706422018348627
CC(C)c1cc(-c2ccc(F)cc2)c(-c2cccc(Cl)c2)n1/C=C/[C@@H](O)C[C@@H](O)CC(=O)O	0.4305555555555556	0.4435483870967742	0.08125	0.09615384615384616	0.5535714285714286	0.19444444444444445
C[C@@H]1O[C@H](C)C[C@H](OC(=O)/C=C/c2c(C)cc(F)cc2)C[C@H](O)[C@@H](C)C(=O)O1	0.11695906432748537	0.17985611510791366	0.2440944881889764	0.248	0.16058394160583941	0.17164179104477612
CC(C)c1nc(-c2ccccc2)nc(-c2ccc(F)cc2)c1/C=C/[C@@H]1C[C@@H](O)CC(=O)O1	0.31210191082802546	0.3458646616541353	0.1610738255033557	0.1793103448275862	0.3282442748091603	0.09554140127388536
Cc1cc(/C=C/[C@@H](O)C[C@@H](O)CC(=O)[O-])c(-c2ccc(F)cc2)c2c3ccccc3n(-c3ccc(F)cc3)c(=O)c21	0.36904761904761907	0.3096774193548387	0.07650273224043716	0.08333333333333333	0.47761194029850745	0.12
C#C[C@]1(O)CC[C@H]2[C@@H]3CCc4cc(OC)ccc4[C@H]3CC[C@@]21C	0.0650887573964497	0.07746478873239436	0.11363636363636363	0.11538461538461539	0.08029197080291971	0.08955223880597014
CCCCC[C@H](C)C(=O)O[C@H]1C[C@@H](C)C=C2C=C[C@H](C)[C@H](CC[C@@H]3C[C@@H](O)CC(=O)O3)[C@H]21	0.10270270270270271	0.11320754716981132	0.71	0.8369565217391305	0.09554140127388536	0.4406779661016949
CCNC(=O)c1c(-c2ccccc2)c(-c2ccc(F)cc2)c(CC[C@@H](O)C[C@@H](O)CC(=O)[O-])n1C(C)C	0.5174825174825175	0.3103448275862069	0.10179640718562874	0.1165644171779141	0.46825396825396826	0.23648648648648649
O=C(O)C[C@H](O)C[C@H](O)/C=C/n1c(C(F)(F)F)nc(-c2ccccn2)c1-c1ccc(F)cc1	0.35526315789473684	0.42063492063492064	0.07453416149068323	0.07547169811320754	0.5	0.16216216216216217
COc1cc(C(=O)NS(=O)(=O)c2ccccc2C)ccc1Cc1cn(C)c2ccc(NC(=O)OC3CCCC3)cc12	0.22872340425531915	0.14606741573033707	0.10614525139664804	0.10734463276836158	0.19879518072289157	0.1005586592178771
CCCCC/C=C/C[C@@H]1[C@@H](O)C(=O)O[C@@H](C)[C@H]1CC[C@@H](O)/C=C/C=C\COC(=O)O	0.1	0.125	0.1702127659574468	0.18115942028985507	0.12162162162162163	0.22388059701492538
COc1ccc(CNC(=O)c2c(-c3ccccc3)c(-c3ccc(F)cc3)c(CC[C@@H](O)C[C@@H](O)CC(=O)[O-])n2C(C)C)cc1	0.5159235668789809	0.2710843373493976	0.09042553191489362	0.10326086956521739	0.4013605442176871	0.20710059171597633
CCCCCCCCC#CC#CC#C/C=C\CCCCC(=O)O	0.06470588235294118	0.07692307692307693	0.06474820143884892	0.06569343065693431	0.07971014492753623	0.09701492537313433
CC(C)C[C@@H]1C(=O)N2CCC[C@H]2[C@]2(O)O[C@](NC(=O)[C@@H]3C=C4c5cccc6[nH]c(Br)c(c56)C[C@H]4N(C)C3)(C(C)C)C(=O)N12	0.14146341463414633	0.15	0.15517241379310345	0.16374269005847952	0.14124293785310735	0.12359550561797752
Cc1cc(O)ccc1-c1ccc(-c2ccc(F)cc2)nc(C(C)C)n1/C=C/[C@@H](O)C[C@@H](O)CC(=O)O	0.38064516129032255	0.43846153846153846	0.08383233532934131	0.09815950920245399	0.5041322314049587	0.2
COC(=O)C1=C(C)NC(C)=C(C(=O)OCC(C)C)C1c1ccccc1[N+](=O)[O-]	0.1728395061728395	0.18115942028985507	0.12142857142857143	0.13138686131386862	0.18796992481203006	0.13043478260869565
CC(C)c1cc(-c2ccc(F)cc2)c(-c2ccccc2)n1/C=C/[C@@H](O)C[C@@H](O)CC(=O)O	0.5111111111111111	0.45081967213114754	0.08227848101265822	0.09740259740259741	0.6074766355140186	0.19718309859154928
NCCc1ccc(CNC(=O)c2c(-c3ccccc3)c(-c3ccc(F)cc3)c(C[C@@H](O)C[C@@H](O)CC(=O)[O-])n2C(C)C)cc1	0.4968553459119497	0.2634730538922156	0.07894736842105263	0.0913978494623656	0.4013605442176871	0.1791907514450867
CC[C@H](C)C(=O)O[C@H]1C[C@H](O)C=C2C=C[C@H](C)[C@H](CC[C@@H](O)C[C@@H](O)CC(=O)[O-])[C@H]21	0.20245398773006135	0.18181818181818182	0.35833333333333334	0.47706422018348627	0.17142857142857143	0.8837209302325582
Cc1cc(O)ccc1C(=O)N[C@@H](CSc1ccccc1)[C@H](O)CN1C[C@H]2CCCC[C@H]2C[C@H]1C(=O)NC(C)(C)C	0.21390374331550802	0.15606936416184972	0.15476190476190477	0.14285714285714285	0.2037037037037037	0.1488095238095238
CC(C)C[C@H]1C(=O)N2CCC[C@H]2[C@]2(O)O[C@](NC(=O)[C@@H]3C=C4c5cccc6[nH]c(Br)c(c56)C[C@H]4N(C)C3)(C(C)C)C(=O)N12	0.14146341463414633	0.15	0.15517241379310345	0.16374269005847952	0.14124293785310735	0.12359550561797752
CC1=C(/C=C/C(C)=C/C=C/C(C)=C\C(=O)O)C(C)(C)CCC1	0.06097560975609756	0.10526315789473684	0.11023622047244094	0.10317460317460317	0.09230769230769231	0.08527131782945736
C#C[C@]1(O)CC[C@H]2[C@@H]3CCC4=CC(=O)CC[C@@H]4[C@H]3CC[C@@]21C	0.03508771929824561	0.041666666666666664	0.1076923076923077	0.109375	0.04316546762589928	0.07518796992481203
C#C[C@@]1(CO)C[C@H]2[C@@H]3CCc4cc(OC)ccc4[C@H]3CC[C@@]21C	0.07142857142857142	0.0851063829787234	0.12213740458015267	0.12403100775193798	0.08823529411764706	0.09774436090225563
CCCc1ccc(CNC(=O)c2c(-c3ccccc3)c(-c3ccc(F)cc3)c(CC[C@@H](O)C[C@@H](O)CC(=O)[O-])n2C(C)C)cc1	0.50625	0.26627218934911245	0.08900523560209424	0.10160427807486631	0.3933333333333333	0.20348837209302326
CN[C@@H](C)C(=O)O[C@H]1C[C@@H](C)C=C2C=C[C@H](C)[C@H](CC[C@@H]3C[C@@H](O)CC(=O)O3)[C@H]21	0.09550561797752809	0.12	0.7419354838709677	0.8390804597701149	0.10135135135135136	0.3879310344827586
Cc1ccc(C)c(-c2cc(-c3ccc(F)cc3)c(/C=C/[C@@H]3C[C@@H](O)CC(=O)O3)c(C(C)C)n2)c1	0.22807017543859648	0.2978723404255319	0.17218543046357615	0.19047619047619047	0.2805755395683453	0.1
CCCC/C=C/CC[C@@H]1\C[C@@H]1C[C@@H](C)C[C@H]2C(=C(C)C)C(=O)C=C2C(=O)O	0.11176470588235295	0.14084507042253522	0.17293233082706766	0.1937984496124031	0.12142857142857143	0.20155038759689922
CCCCCCCCC#CC#CC#C/C=CCC(=O)O	0.06832298136645963	0.08208955223880597	0.06923076923076923	0.0703125	0.08527131782945736	0.104
COc1cc(-c2c(-c3ccc(F)cc3)nc(C(C)C)n2/C=C/[C@@H](O)C[C@@H](O)CC(=O)O)cc(CC)c1F	0.3584905660377358	0.4765625	0.10909090909090909	0.12422360248447205	0.44881889763779526	0.21333333333333335
CC[C@@H](C)C(=O)O[C@H]1C[C@H](O)C[C@@H]2C=C[C@H](C)[C@H](CC[C@H](O)C[C@H](O)CC(=O)[O-])[C@@H]12	0.18787878787878787	0.16551724137931034	0.2734375	0.37606837606837606	0.15492957746478872	0.5882352941176471
Cc1ccc(C)c(-c2c(-c3ccc(F)cc3)nc(C(C)C)n2/C=C/[C@@H](O)C[C@@H](O)CC(=O)O)c1	0.38666666666666666	0.5083333333333333	0.09375	0.10897435897435898	0.5172413793103449	0.2
CCCCCCCCC#CC#CC#CCCCCCCC(=O)O	0.06470588235294118	0.06206896551724138	0.06474820143884892	0.06569343065693431	0.06428571428571428	0.09701492537313433
CCC[C@@H]1CCC[C@H](/C=C/[C@@H](O)C[C@@H](O)CC(=O)O)[C@H]1COC(=O)C(C)(C)CC	0.16265060240963855	0.22962962962962963	0.23076923076923078	0.17037037037037037	0.21052631578947367	0.30327868852459017
C[C@@H]1[C@@H](O)C[C@H](C)/C=C/C=C/C=C/C=C/C=C/C=C/[C@H](O[C@@H]2O[C@H](C)[C@@H](O)[C@H](N)[C@@H]2O)C[C@@H](O)[C@H](O)/C=C/O[C@]1(C)CC	0.09389671361502347	0.061855670103092786	0.1695906432748538	0.16470588235294117	0.0748663101604278	0.13068181818181818
Cc1cc(F)ccc1-c1c(-c2ccc(F)cc2)nc(C(C)C)n1/C=C/[C@@H](O)C[C@@H](O)CC(=O)O	0.38666666666666666	0.49586776859504134	0.08695652173913043	0.10191082802547771	0.5172413793103449	0.2
CCOC(=O)C1=C(C)NC(C)=C(C(=O)OCC)C1c1ccccc1/C=C/C(=O)OC(C)(C)C	0.14606741573033707	0.17218543046357615	0.1476510067114094	0.11920529801324503	0.1780821917808219	0.11842105263157894
