# Supplementary material for: Transformer-Decoder GPT Models for Generating Virtual Screening Libraries of HMG-Coenzyme A Reductase Inhibitors: Effects of Temperature, Prompt Length, and Transfer-Learning Strategies
Source: J Chem Inf Model. 2024 Nov 7;64(22):8464–80. doi: 10.1021/acs.jcim.4c01309 (PMC11600504; doi:10.1021/acs.jcim.4c01309)
Supplement: Supplementary file 3 — ci4c01309_si_003.zip [file ci4c01309_si_003.zip › Datasets/xfer_Learning_files/1XA5K9S_model_gen_ic50_results/1XA5K9S_Refined_Statin_similarity_0p0.csv]

Generated Molecule	atorvastatin	rosuvastatin	simvatstatin	lovastatin	fluvastatin	pravastatin
CC[C@@]1([N+](=O)[O-])C[C@H]2[C@@H](O)CC[C@@]3(F)[C@@H]4C(=O)CC[C@]4(C)[C@H]3CC[C@@]21C	0.04519774011299435	0.06040268456375839	0.13432835820895522	0.13636363636363635	0.04794520547945205	0.11029411764705882
CCCCNC(=O)c1ccc(N)cc1	0.14074074074074075	0.14414414414414414	0.12037037037037036	0.12264150943396226	0.1509433962264151	0.1111111111111111
O=S1(=O)CC[C@H]2[C@@H]3CCC4=CC(=O)CC[C@]4(C)[C@H]3CC[C@@]21C	0.04142011834319527	0.05673758865248227	0.10852713178294573	0.11023622047244094	0.043478260869565216	0.07575757575757576
C[C@@H]1O[C@@H](C)C[C@H]2C[C@]1(C)C2	0.014084507042253521	0.02631578947368421	0.1326530612244898	0.13541666666666666	0.01818181818181818	0.0891089108910891
CCO[P@H](=O)N1CC[C@H](O)COC1	0.03424657534246575	0.03333333333333333	0.12380952380952381	0.1262135922330097	0.043859649122807015	0.08333333333333333
CO[C@H]1CC[C@]2(C)[C@H](CC[C@@H](O)CC(=O)O)[C@H]2[C@@H]1C	0.1292517006802721	0.1487603305785124	0.17699115044247787	0.19090909090909092	0.1452991452991453	0.29411764705882354
O=C(CO)NCCO	0.07086614173228346	0.06862745098039216	0.07291666666666667	0.07446808510638298	0.07216494845360824	0.0851063829787234
NCCCCNC(=O)c1ccccc1	0.17424242424242425	0.10344827586206896	0.08928571428571429	0.09090909090909091	0.16037735849056603	0.1
O=C(CCCN1CCC(O)(c2ccc(Cl)cc2)CC1)c1ccc(F)cc1	0.22727272727272727	0.17391304347826086	0.10638297872340426	0.1079136690647482	0.24603174603174602	0.08391608391608392
CCCCCC[C@@H]1C[C@@H]1CCCCCCCCCC(=O)OCC(O)COP(=O)([O-])OCC[N+](C)(C)C	0.06965174129353234	0.08045977011494253	0.12345679012345678	0.1320754716981132	0.06395348837209303	0.14556962025316456
C1CNC[C@H](C(O)C[C@@H](O)C2=C(c3ccccc3)c2)CCCc1	0.17419354838709677	0.13138686131386862	0.07971014492753623	0.08888888888888889	0.18110236220472442	0.1044776119402985
NC(=O)N1c2ccccc2C=Cc2ccccc21	0.21897810218978103	0.12	0.072	0.07317073170731707	0.21621621621621623	0.064
CNC[C@@H](C)Cc1ccccc1C(=O)O	0.18181818181818182	0.17272727272727273	0.11818181818181818	0.14150943396226415	0.22772277227722773	0.14018691588785046
NC[C@H]1O[C@H](CO[C@H]2O[C@H](O)[C@@H](O)[C@H](O)[C@@H]2O)[C@H](O)[C@@H](O)[C@H]1O	0.029239766081871343	0.034722222222222224	0.1	0.1015625	0.03597122302158273	0.10077519379844961
C[C@@]12CC3=CC[C@@H]4CC[C@@H](O)CC[C@]4(C)[C@H]3CC[C@@]2(C)[C@H]1CC	0.03468208092485549	0.05555555555555555	0.140625	0.14285714285714285	0.0425531914893617	0.10687022900763359
CC1=C(O[C@@H]2C(C)C)[C@@H]2C(=CC(=O)O)C1=O	0.1056338028169014	0.1504424778761062	0.13761467889908258	0.1619047619047619	0.13636363636363635	0.12844036697247707
C/C=C(C(=O)OCC[N+](C)(C)C)c1ccccc1	0.15492957746478872	0.14166666666666666	0.11965811965811966	0.12173913043478261	0.17857142857142858	0.1206896551724138
C/C=C\C/C=C/C=C\CCCCC(=O)O	0.07534246575342465	0.09243697478991597	0.06896551724137931	0.07017543859649122	0.09649122807017543	0.10810810810810811
C[C@@]12CCC[C@]1(C)[C@H]1CC(=O)C=C1CC(=O)CC2	0.050955414012738856	0.06153846153846154	0.1092436974789916	0.1111111111111111	0.05555555555555555	0.06504065040650407
C[C@H]1[C@@H]2CC[C@@H](C)C[C@@H]3[C@H]4CC(=O)C=C[C@]4(C)[C@@]3(F)[C@@H](O)C[C@]2(C)[C@H]1C(=O)CO	0.07222222222222222	0.09933774834437085	0.23076923076923078	0.234375	0.08053691275167785	0.16911764705882354
C[C@H]1C[C@@H]2CC3=C[C@@H]4CC(=O)C=C[C@]4(C)[C@@]3(F)[C@@H](O)C[C@]2(C)[C@@]1(O)C(=O)CO	0.09195402298850575	0.11643835616438356	0.21705426356589147	0.2204724409448819	0.1048951048951049	0.19083969465648856
Cc1cc(C2CCCCC2)n(O)c(=O)c1	0.060810810810810814	0.06557377049180328	0.10714285714285714	0.10909090909090909	0.07758620689655173	0.06956521739130435
O=C(C[C@H](c1ccccc1)C(=O)O)c1ccccc1	0.3	0.15447154471544716	0.088	0.09836065573770492	0.23423423423423423	0.125
CC(C)[N+](C)(C)CCC[C@H](O)CCC(=O)[O-]	0.1223021582733813	0.1415929203539823	0.09821428571428571	0.12037037037037036	0.12727272727272726	0.17307692307692307
Cc1c(O)cccc1C(=O)N[C@@H](CSc1ccccc1)[C@H](O)CN1C[C@H]2CCCC[C@H]2C[C@H]1C(=O)NC(C)(C)C	0.22043010752688172	0.15606936416184972	0.15476190476190477	0.14285714285714285	0.2037037037037037	0.1488095238095238
CO[C@@H]1C[C@@H](C)O[C@@H](C)O[C@H](C)[C@H](O)[C@@H](O)[C@H]1O	0.03184713375796178	0.0546875	0.1834862385321101	0.18691588785046728	0.04	0.15315315315315314
COOC(=O)C1=C(C)NC(C)=C(C(=O)OC)C1c1cccc(Cl)c1Cl	0.13043478260869565	0.13970588235294118	0.11194029850746269	0.11363636363636363	0.12781954887218044	0.11278195488721804
Cn1c(SCc2ccc(F)cc2)c(-c2ccc(F)cc2)n1/C=C/[C@@H](O)C[C@@H](O)CC(=O)O	0.3783783783783784	0.3937007874015748	0.08227848101265822	0.09032258064516129	0.4956521739130435	0.18055555555555555
NC(N)=NC(=O)c1ccc(Cl)cc1	0.10294117647058823	0.11818181818181818	0.07339449541284404	0.07476635514018691	0.12380952380952381	0.07407407407407407
O=C(O)[C@@](O)(CC(=O)O)NC(=O)C(=O)O	0.09352517985611511	0.09649122807017543	0.0625	0.05405405405405406	0.08108108108108109	0.12380952380952381
O=CC[C@H](O)c1ccc(-c2ccccc2)c2ccccc2[nH]1	0.2695035460992908	0.15151515151515152	0.057971014492753624	0.06666666666666667	0.23529411764705882	0.0661764705882353
O=C(CO)[C@@H](O)C[C@H](O)/C=C/n1c(C(F)(F)F)nc(-c2ccccn2)c1-c1ccc(F)cc1	0.29559748427672955	0.3358208955223881	0.07453416149068323	0.07547169811320754	0.4032258064516129	0.10967741935483871
CC[C@@H](C)O[C@@H](C)CCCCC(=O)O	0.1259259259259259	0.13636363636363635	0.11214953271028037	0.14705882352941177	0.1320754716981132	0.21649484536082475
C[C@@](O)(CC(=O)O)CC[C@H]1CC[C@@H](O)C[C@H]2[C@@H]3CC4=CC(=O)CC[C@]4(C)[C@H]3CC[C@@]21C	0.09289617486338798	0.10897435897435898	0.21897810218978103	0.20437956204379562	0.09803921568627451	0.18571428571428572
CCCCCNC(=O)c1ccc(S(C)(=O)=O)cc1	0.15492957746478872	0.20175438596491227	0.12931034482758622	0.13157894736842105	0.14782608695652175	0.13043478260869565
COCCOc1ccc(CC2CCCC2)cc1	0.09271523178807947	0.104	0.11864406779661017	0.1206896551724138	0.10833333333333334	0.09166666666666666
CC1=N[C@@H](C)C[C@H]2C[C@@]12C(=O)CC[C@@H]1C[C@@H]2OC(=O)C[C@@]2(C)[C@H]1C(=O)CO	0.08	0.0945945945945946	0.2283464566929134	0.232	0.06802721088435375	0.17424242424242425
Nc1nc(O)c2ncn(CCC(CO)CO)c2n1	0.10738255033557047	0.12195121951219512	0.056	0.06557377049180328	0.09917355371900827	0.09166666666666666
O=C1NC2(CCCC2)CC(=O)N1CCCN1CCCN(c2nccnc2)CC1	0.07065217391304347	0.0759493670886076	0.09333333333333334	0.0945945945945946	0.06451612903225806	0.06535947712418301
C[C@@H]1O[C@H](NC(=O)[C@H](N)[C@H]2O[C@H](CO)[C@@H](O)[C@H](O)[C@H]2O)C(=O)O[C@H](CO)[C@H]1O[C@H]1O[C@H](CO)[C@@H](O)[C@H](N)[C@H]1O	0.06829268292682927	0.06666666666666667	0.1411042944785276	0.15	0.0625	0.13496932515337423
CCC[C@@H]1CCO[C@H](CC)[C@H](O)[C@H](C)[C@H]1NC(=O)C[C@@H](C)C(=O)O	0.11875	0.11764705882352941	0.19672131147540983	0.23076923076923078	0.09701492537313433	0.2608695652173913
C[C@H](C[P@](=O)(CO)O)[C@H](C)O	0.10077519379844961	0.12745098039215685	0.05825242718446602	0.08080808080808081	0.13402061855670103	0.125
C=CC[C@H](C(C)C)C(=O)O	0.09375	0.13	0.07	0.09375	0.1368421052631579	0.11578947368421053
C=CC[C@@]1(C(=O)O)C[C@@H]2CC(=O)CC[C@H]12	0.05405405405405406	0.075	0.12844036697247707	0.1308411214953271	0.06896551724137931	0.0990990990990991
C/C=C/C=C\C[C@@H]1[C@@H](O)C[C@@H](O)C[C@@H](O)[C@H]1O	0.03205128205128205	0.05511811023622047	0.13274336283185842	0.13513513513513514	0.05737704918032787	0.13392857142857142
CSc1cnc(C(=O)NCC2(CCCCCCC2)cc1)c1ccc(C#N)cc(C(=O)N2CCCCC2)cc1	0.0975609756097561	0.08791208791208792	0.0847457627118644	0.08571428571428572	0.10919540229885058	0.06111111111111111
CCCSS[C@H](C)C(=O)N[C@@H](CCCN)C(=O)N[C@@H](CCCCN)C(=O)N[C@@H](CC(=O)O)C(=O)N[C@@H](CCC(=O)O)C(=O)O	0.1201923076923077	0.10752688172043011	0.0582010582010582	0.07027027027027027	0.09836065573770492	0.15028901734104047
Cc1cc(I)c(NCc2ccccc2)c(-c2ccc(Cl)cc2Cl)c(S(=O)=O)n1Cl	0.2037037037037037	0.12	0.058823529411764705	0.059602649006622516	0.1897810218978102	0.05228758169934641
COc1c2occc2cc2ccc(=O)oc12	0.1103448275862069	0.12605042016806722	0.0847457627118644	0.08620689655172414	0.1415929203539823	0.058333333333333334
O=CN1CCCN(CCN2c3ccccc3Sc3ccc(Cl)cc32)CC1	0.15060240963855423	0.11564625850340136	0.07482993197278912	0.07586206896551724	0.1865671641791045	0.053691275167785234
C=CCNC1=C2c3ccccc3CCc2C1	0.1095890410958904	0.0975609756097561	0.09322033898305085	0.09482758620689655	0.14035087719298245	0.05785123966942149
C=C(C=O)Nc1ccc(OCC(=O)OCCN(C)CC)c(C(C)=O)c1	0.14375	0.15555555555555556	0.12781954887218044	0.1297709923664122	0.11851851851851852	0.14615384615384616
O=C1CCNc2ccc(Cl)cc2S1(=O)=O	0.07586206896551724	0.10256410256410256	0.08849557522123894	0.09009009009009009	0.08771929824561403	0.06086956521739131
N[C@@H](Cc1cnc2nc(N)nc(N)c2n1)C(=O)N[C@@H](CCC(=O)O)C(=O)O	0.1393939393939394	0.16666666666666666	0.0763888888888889	0.0851063829787234	0.1223021582733813	0.1323529411764706
C=CCSSCC	0.022900763358778626	0.038834951456310676	0.041237113402061855	0.042105263157894736	0.04081632653061224	0.041666666666666664
C[N+]1(C)[C@H]2C[C@H](OC(=O)[C@H](CO)c3ccccc3)C[C@H]1[C@H]1O[C@H]12.[Br-]	0.13836477987421383	0.1079136690647482	0.184	0.2066115702479339	0.15503875968992248	0.176
C#CCNCC(=O)c1ccccc1C(C)N	0.15217391304347827	0.13793103448275862	0.09565217391304348	0.11711711711711711	0.18691588785046728	0.10619469026548672
SCCc1cnc(CS(C)(=O)=O)cc1	0.09285714285714286	0.1559633027522936	0.10091743119266056	0.102803738317757	0.1	0.09174311926605505
O=C(O[C@H]1C(O)=C(c2ccccc2)c2ccccc2)N1CCCN1CCC(C)CC1	0.24691358024691357	0.11464968152866242	0.14189189189189189	0.14383561643835616	0.1888111888111888	0.11258278145695365
CN[C@@H](CCCNC(C)C)Cc1ccccc1	0.1897810218978102	0.13333333333333333	0.08333333333333333	0.10344827586206896	0.18018018018018017	0.13157894736842105
C=CCN1CC[C@]23c4c5ccc(O)c4O[C@H]2/C(=N/N=C2\CC[C@@]4(O)[C@H]6Cc7ccc(O)c8c7[C@@]4(CCN6CC=C)[C@H]2O8)CC[C@@]3(O)[C@H]1C5	0.09523809523809523	0.1024390243902439	0.0891089108910891	0.09	0.11055276381909548	0.07352941176470588
CCc1c(C)c2c(c(O)c1C/C=C(\C)CCC(=O)O)C(=O)OC2	0.14935064935064934	0.15384615384615385	0.13385826771653545	0.136	0.15079365079365079	0.1532258064516129
O=C(CCC[N+](C)(C)CCCCCCCCCCC)c1ccccc1	0.1411042944785276	0.10416666666666667	0.10071942446043165	0.10218978102189781	0.14074074074074075	0.11764705882352941
CCC[C@H](C)CCC(=O)OCC(=O)O	0.13432835820895522	0.11607142857142858	0.11214953271028037	0.13592233009708737	0.1111111111111111	0.21649484536082475
CSC[C@@H](NC(=O)[C@@H](O)[C@H](C)O)c1ccccc1	0.21481481481481482	0.1810344827586207	0.09166666666666666	0.11206896551724138	0.24528301886792453	0.16071428571428573
CO[C@H]1[C@@H](C(=O)O)C[C@H]1O[C@H](C)[C@H](O)[C@H](C)O	0.11188811188811189	0.14782608695652175	0.125	0.14814814814814814	0.14414414414414414	0.22549019607843138
CC(C)[C@H]1OC(=O)[C@H]2[C@@H]3C[C@H](C)C4=CC(=O)C=C[C@]4(C)[C@@]3(F)[C@@H](O)C[C@@]21C	0.0872093023255814	0.11888111888111888	0.2125984251968504	0.22580645161290322	0.09929078014184398	0.16793893129770993
CC1=CCC[C@@H]2[C@@](C)(CCC3=CC(=O)O[C@@H]3O)[C@H](C)CC[C@@]12C	0.0658682634730539	0.09420289855072464	0.1885245901639344	0.19166666666666668	0.08148148148148149	0.125
Nc1cc2ccc(OC(F)(F)F)cc2s1	0.07586206896551724	0.09322033898305085	0.0603448275862069	0.05217391304347826	0.09734513274336283	0.042735042735042736
c1ncc2[nH]c(-c3cscn3)nc2c1	0.06802721088435375	0.1016949152542373	0.04201680672268908	0.042735042735042736	0.08695652173913043	0.03361344537815126
NC(=O)C1CCN(CCCN2c3ccccc3Sc3ccc(Cl)cc32)CC1	0.1696969696969697	0.12162162162162163	0.10344827586206896	0.1048951048951049	0.1925925925925926	0.08163265306122448
NCCC[C@H](N)C(=O)N[C@@H](CCN)C(=O)N[C@H](C(=O)N[C@@H](CCC(=O)O)C(=O)O)C(C(=O)O)C(C(=O)O)C(C(=O)O)C(C)C	0.11707317073170732	0.10382513661202186	0.053763440860215055	0.06593406593406594	0.09444444444444444	0.14035087719298245
CCCCNc1ccc(C(=O)OCCN(C)C)cc1	0.14285714285714285	0.1652892561983471	0.13445378151260504	0.13675213675213677	0.14285714285714285	0.1452991452991453
COC1=CC(=O)C[C@@H](C)[C@]12Oc1c(Cl)c(OC)cc(OC)c1C2=O	0.09090909090909091	0.10071942446043165	0.13076923076923078	0.1328125	0.08823529411764706	0.08955223880597014
C=CCNC(=O)c1ccc(N)cc1	0.11851851851851852	0.13761467889908258	0.08256880733944955	0.08411214953271028	0.14423076923076922	0.07339449541284404
N#C[C@@H](CN[C@@H](O)C(=O)[C@H](Cc1ccccc1)NC(=O)CCNC(=O)CCO)C(=O)O	0.19760479041916168	0.1456953642384106	0.07741935483870968	0.08552631578947369	0.17482517482517482	0.16083916083916083
C=CCCCn1cnc2ccccc2c1=O	0.14184397163120568	0.11666666666666667	0.0847457627118644	0.08620689655172414	0.19444444444444445	0.06722689075630252
C[C@H]1CC[C@H](C)C(=O)O[C@H](C)C1	0.027972027972027972	0.043478260869565216	0.17525773195876287	0.17894736842105263	0.036036036036036036	0.10784313725490197
CC(C)CNC(O)c1ccccc1Cl	0.16793893129770993	0.1559633027522936	0.08108108108108109	0.102803738317757	0.21	0.11214953271028037
COCc1cc(C)c(C(=O)CN2CCCCC2)cc1	0.10457516339869281	0.11811023622047244	0.13333333333333333	0.13559322033898305	0.1322314049586777	0.10655737704918032
CNCCc1ccccn1	0.09923664122137404	0.09345794392523364	0.0673076923076923	0.06862745098039216	0.12	0.06796116504854369
CCNCCCNC(O)c1ccccc1Cl	0.1510791366906475	0.11764705882352941	0.09482758620689655	0.10619469026548672	0.16363636363636364	0.11504424778761062
C[C@@](O)(CO)C(=O)O	0.072	0.09183673469387756	0.08602150537634409	0.06451612903225806	0.0967741935483871	0.0989010989010989
C=CCSC[C@@H](NC(=O)[C@@H]1CCCCN1C)C(=O)N[C@@H](CC(=O)NCC(=O)CCCCCN)C(=O)NCC(=O)NCC(=O)OC(C)(C)C	0.07423580786026202	0.07352941176470588	0.0979381443298969	0.08762886597938144	0.0594059405940594	0.10416666666666667
CC(C)[C@@](C)(O)CC(=O)N[C@@H](C)CO	0.10294117647058823	0.1388888888888889	0.11428571428571428	0.11650485436893204	0.12380952380952381	0.1262135922330097
CC(C)/N=C/N[C@@H](C[C@@H](O)COc1ccc(O)cc1)C(=O)O	0.20689655172413793	0.2542372881355932	0.109375	0.12903225806451613	0.26548672566371684	0.19491525423728814
CCNCOc1ccccc1	0.13953488372093023	0.09090909090909091	0.08571428571428572	0.08737864077669903	0.15	0.08653846153846154
N#C[C@H](O[C@H]1O[C@H](CO[C@@H]2O[C@H](CO)[C@@H](O)[C@H](O)[C@H]2O)[C@@H](O)[C@H](O)[C@H]1O)c1ccccc1	0.1092896174863388	0.07975460122699386	0.1111111111111111	0.12	0.11764705882352941	0.11920529801324503
N#[N+]CC(=O)Nc1ccc(Cl)cc1	0.13533834586466165	0.12727272727272726	0.08256880733944955	0.08411214953271028	0.13333333333333333	0.07339449541284404
O=C(CCCCCCCCC(=O)Nc1ccc(Cl)cc1)c1ccccc1	0.25	0.11643835616438356	0.08275862068965517	0.08391608391608392	0.19696969696969696	0.10638297872340426
CC#Cc1ccc(C(C)(C)C)cc1	0.08695652173913043	0.12844036697247707	0.11428571428571428	0.08490566037735849	0.11320754716981132	0.06422018348623854
CN[C@@]1(O)[C@H]2C[C@H]3[C@@H]4CCC5=CC(=O)C=C[C@]5(C)[C@@]4(F)[C@@H](O)C[C@]3(C)[C@]2(C(=O)CO)O1	0.09340659340659341	0.10967741935483871	0.18571428571428572	0.18840579710144928	0.09868421052631579	0.1619718309859155
CC(C)C/C=C/COC(=O)c1ccc(O)cc1	0.14893617021276595	0.20535714285714285	0.12173913043478261	0.14414414414414414	0.21495327102803738	0.13274336283185842
S=C(c1ccccc1)C(=O)N1CCC(=O)NCC1	0.14482758620689656	0.09448818897637795	0.10833333333333334	0.11016949152542373	0.1452991452991453	0.08196721311475409
OCc1ccccc1	0.13114754098360656	0.08823529411764706	0.06060606060606061	0.061855670103092786	0.15217391304347827	0.061224489795918366
C=CC[S@@](=O)NC(=O)N[C@@H](C)C(=O)N[C@@H](C(=O)N[C@@H](CCC(=O)O)C(=O)O)C(C)C	0.1286549707602339	0.136986301369863	0.0738255033557047	0.0896551724137931	0.11805555555555555	0.15217391304347827
NC(=O)Cn1cnc2ccnc2c1	0.08571428571428572	0.11607142857142858	0.08181818181818182	0.08333333333333333	0.1111111111111111	0.07272727272727272
CC[C@H](O)/C=C/C=C\CO	0.05185185185185185	0.10576923076923077	0.04807692307692308	0.07	0.1111111111111111	0.09090909090909091
C[C@H](NCc1ccc(O)c(C)c1)C(=O)O	0.14814814814814814	0.1743119266055046	0.10909090909090909	0.1320754716981132	0.18269230769230768	0.14150943396226415
Nc1c(O[C@@H]2C=C2[C@H](N)[C@H](CO)C(=O)O)C(=O)N1	0.10135135135135136	0.12396694214876033	0.1111111111111111	0.12280701754385964	0.11965811965811966	0.13157894736842105
CC(=O)SCCCn1c(=O)c2c(ncn2C)n(C)c1=O	0.1118421052631579	0.12698412698412698	0.11475409836065574	0.11666666666666667	0.10483870967741936	0.0975609756097561
OC[C@@H](OS(O)(=O)O)Cc1ccccc1	0.15555555555555556	0.12173913043478261	0.07894736842105263	0.09009009009009009	0.18095238095238095	0.10909090909090909
CCCC[C@H](C(=O)O)[C@H]1CC[C@H]2[C@@H]3CCC4=CC(=O)C=C[C@]4(C)[C@H]3CC[C@@]21C	0.10285714285714286	0.11409395973154363	0.19402985074626866	0.20610687022900764	0.10273972602739725	0.1865671641791045
CC[C@@H](F)CCCC[C@@H](C)[C@H](O)[C@@H](C)C(=O)O	0.14388489208633093	0.15789473684210525	0.09565217391304348	0.12727272727272726	0.15454545454545454	0.21359223300970873
CC#CC#C/C=C\CCCC(=O)O	0.07092198581560284	0.09734513274336283	0.07272727272727272	0.07407407407407407	0.10185185185185185	0.09345794392523364
N[C@H](CCCCN1c2ccccc2Sc2ccccc21)CC	0.22602739726027396	0.11764705882352941	0.07352941176470588	0.09090909090909091	0.20491803278688525	0.10687022900763359
CC(=O)N(C[C@@H](O)CO)c1ccccc1C	0.1791044776119403	0.19090909090909092	0.11607142857142858	0.12844036697247707	0.23529411764705882	0.14814814814814814
O=C(NCCCCCC(O)(CCn1cncn1)c1ccc(F)cc1)c1ccc(F)cc1	0.24390243902439024	0.17218543046357615	0.08227848101265822	0.07643312101910828	0.2198581560283688	0.08280254777070063
C[C@@H]1O[C@H](Oc2ccc(O)c(O)c2)[C@H](O)[C@@H](O)[C@@H]1O	0.07792207792207792	0.09448818897637795	0.13675213675213677	0.1391304347826087	0.09836065573770492	0.14782608695652175
C/C(=C/CC[C@@H](C)[C@H]1CC[C@@]2(C)C3=C(CC[C@]12C)[C@@]1(C)CC[C@H](O)C(C)(C)[C@@H]1CC3=O)C(=O)O	0.09574468085106383	0.11875	0.15333333333333332	0.16326530612244897	0.10126582278481013	0.14666666666666667
N[C@H](C(=O)O)c1ccccc1	0.16	0.12380952380952381	0.07692307692307693	0.0891089108910891	0.18947368421052632	0.09900990099009901
CN[C@@H](C)Cc1ccc(C(C)C)c(O)c1	0.13138686131386862	0.1743119266055046	0.0990990990990991	0.12149532710280374	0.14953271028037382	0.11009174311926606
CSc1ccc(C(=O)N2CCCCC2)cc1	0.10273972602739725	0.11666666666666667	0.10344827586206896	0.10526315789473684	0.13157894736842105	0.07627118644067797
CC[C@@H](C)O[C@H](C)CC[C@@H](O)[C@H](C)[C@H]1C=C2C=C[C@H](C)[C@H](CCC[C@@H]3CC=CC(=O)O3)[C@H]21	0.12087912087912088	0.12738853503184713	0.32558139534883723	0.352	0.12418300653594772	0.33858267716535434
C[N+](C)(CC)COC(N)=O.[Cl-]	0.05223880597014925	0.07547169811320754	0.10204081632653061	0.10416666666666667	0.06862745098039216	0.10309278350515463
C=C[C@]1(O)CC[C@H]2[C@@H]3CCC4=CC(=O)CC[C@]4(C)[C@H]3CC[C@@]21C	0.040697674418604654	0.05555555555555555	0.10606060606060606	0.1076923076923077	0.05755395683453238	0.07407407407407407
CC1=CC=C2C[C@H](C)[C@@H](CC[C@@H]3C[C@@H](O[Si](C)(C)C(C)(C)C)CC(=O)O3)[C@H]2[C@@H](OC(=O)NCCCCCCC(=O)NO)C1	0.08878504672897196	0.08994708994708994	0.32450331125827814	0.29411764705882354	0.06914893617021277	0.19161676646706588
CN(C)CC(C)Cc1ccccc1	0.15267175572519084	0.14814814814814814	0.08256880733944955	0.10476190476190476	0.1782178217821782	0.10377358490566038
C/C(=C(\CC)C(=O)O)C(=O)O	0.09230769230769231	0.09523809523809523	0.09	0.09183673469387756	0.0891089108910891	0.1368421052631579
CCCC[C@@H](O)c1ccc(O)cc1	0.14393939393939395	0.1588785046728972	0.102803738317757	0.11538461538461539	0.16666666666666666	0.13592233009708737
C[C@H](N)Cc1ccc(C(=O)O)Ccc1	0.10869565217391304	0.13513513513513514	0.12149532710280374	0.14563106796116504	0.14150943396226415	0.14423076923076922
COc1cc2nc(N3CCN(C(=O)C4CCCO4)CC3)nc(N)c2cc1OC	0.07734806629834254	0.11258278145695365	0.10204081632653061	0.10344827586206896	0.10135135135135136	0.07333333333333333
CN[C@H](C)c1cccc(C(C)C)c1	0.12781954887218044	0.16037735849056603	0.08333333333333333	0.10576923076923077	0.14563106796116504	0.09433962264150944
c1ccc(Oc2ccc(Nc3ccccc3)cc2)cc1	0.3157894736842105	0.08823529411764706	0.04411764705882353	0.04477611940298507	0.18181818181818182	0.03676470588235294
CC(C)CC/C=C/COC(=O)O	0.10526315789473684	0.1320754716981132	0.09615384615384616	0.12	0.13861386138613863	0.1414141414141414
CNC(=S)[C@](Cc1ccc(C(=O)O)cc1)c1ccccc1	0.23404255319148937	0.13953488372093023	0.08461538461538462	0.0859375	0.24561403508771928	0.09375
CC[C@@H](C(C)(C)C)C(=O)c1ccc(C)cc1	0.12142857142857143	0.17117117117117117	0.16981132075471697	0.1509433962264151	0.1574074074074074	0.12844036697247707
Cc1cc(CNC(=O)c2c(-c3ccccc3)c(-c3ccc(F)cc3)c(CC[C@@H](O)C[C@@H](O)CC(=O)[O-])n2C(C)C)n[nH]1	0.48717948717948717	0.2893081761006289	0.08743169398907104	0.1005586592178771	0.41843971631205673	0.2073170731707317
C[C@H](N)C(F)[C@@H](N)C(=O)N[C@@H](C)C(=O)N[C@@H](CC(=O)NCC(=O)NCC(=O)NCC(=O)NCC(=O)O)C(=O)O	0.12435233160621761	0.11764705882352941	0.05747126436781609	0.07058823529411765	0.10778443113772455	0.13664596273291926
Brc1ccc(OCc2ccccc2)c(CC(=O)O)c1	0.2158273381294964	0.16393442622950818	0.0967741935483871	0.09836065573770492	0.25688073394495414	0.10655737704918032
O=C(OC[C@H](O)CCO)c1ccccc1	0.1984732824427481	0.1504424778761062	0.10714285714285714	0.11926605504587157	0.21359223300970873	0.16037735849056603
CN1CCN2c3ccccc3Cc3ccccc3C2C1	0.17567567567567569	0.09701492537313433	0.07633587786259542	0.07751937984496124	0.18333333333333332	0.05263157894736842
CC[C@H](C)O[C@H](C)CC[C@@H](O)[C@H](C)C(=O)O	0.13043478260869565	0.16216216216216217	0.11818181818181818	0.1523809523809524	0.14814814814814814	0.2079207920792079
C#Cc1cc(N)c(C)cc1C(=O)NC1CCCN(Cc2ccc(F)cc2)CC1	0.18292682926829268	0.176056338028169	0.09523809523809523	0.09655172413793103	0.208955223880597	0.0738255033557047
O[C@@H]1[C@H](CO[C@H]2O[C@H](CO)[C@@H](O)[C@H]2O)O[C@@H](O)[C@@H](O)[C@H](O)[C@@H]1O	0.029239766081871343	0.034722222222222224	0.1	0.1015625	0.03597122302158273	0.10077519379844961
Nc1cc(Cl)c(O)c(O)c1C=NCCN1CCC[C@H]1SS	0.07453416149068323	0.08955223880597014	0.07692307692307693	0.078125	0.09302325581395349	0.061068702290076333
Nc1cc(=O)c(-c2ccccc2)n1	0.16923076923076924	0.11607142857142858	0.0625	0.06363636363636363	0.17647058823529413	0.04424778761061947
O=C(CCc1ccc(O)c(O)c1)c1ccc(O)cc1	0.18309859154929578	0.175	0.08870967741935484	0.09016393442622951	0.23636363636363636	0.09836065573770492
Fc1ncc([C@H]2CCNC[C@H]2COc2ccc3c(c2)OCO3)cc1	0.10714285714285714	0.11971830985915492	0.09285714285714286	0.09420289855072464	0.1323529411764706	0.06293706293706294
C=Cc1cnc(Cl)c(Cl)c1C(=O)Nc1cc(F)cc(C(F)(F)F)c1	0.15483870967741936	0.13432835820895522	0.06569343065693431	0.058823529411764705	0.13076923076923078	0.050724637681159424
CN[C@@H]1[C@H](O[C@H]2[C@H](O[C@H]3[C@H](O)[C@@H](O)[C@H](N=C(N)N)[C@@H](O)[C@@H]3N=C(N)N)O[C@@H](C)[C@]2(O)C=O)O[C@@H](CO)[C@H](O)[C@H]1O	0.04739336492890995	0.04864864864864865	0.09941520467836257	0.10059171597633136	0.05	0.10650887573964497
CC1=CC[C@@H]2[C@@H]3CC4=CC(=O)C=C[C@]4(C)[C@@]3(F)[C@@H](O)C[C@]2(O)C[C@]1(O)C(=O)CO	0.10285714285714286	0.12162162162162163	0.1678832116788321	0.17037037037037037	0.11805555555555555	0.15217391304347827
CC[C@H](NC)c1ccc(O)c(O)c1	0.1111111111111111	0.12844036697247707	0.09345794392523364	0.11650485436893204	0.1346153846153846	0.11538461538461539
N#CCOc1ccccc1	0.11627906976744186	0.07339449541284404	0.05714285714285714	0.05825242718446602	0.13131313131313133	0.057692307692307696
Nc1nonc1S	0.015151515151515152	0.038834951456310676	0.030612244897959183	0.03125	0.02	0.010101010101010102
CC1=CC2=C[C@H](C)[C@H](CC[C@@H]3C[C@@H](O)CC(=O)N3CCC(=O)[C@H](O)CC(=O)NO)[C@H]21	0.15204678362573099	0.13333333333333333	0.2713178294573643	0.2857142857142857	0.13013698630136986	0.28346456692913385
CO[C@@H]1C[C@H](C)O[C@@H](C)O[C@H](C)[C@H](O)[C@@H](C)[C@H]1O	0.02531645569620253	0.046511627906976744	0.19444444444444445	0.18691588785046728	0.031746031746031744	0.14285714285714285
CN1Cc2ccccc2C(=S)[nH]1	0.11194029850746269	0.08928571428571429	0.06422018348623854	0.06542056074766354	0.14705882352941177	0.05504587155963303
Oc1ccc(/C=C/c2cc(O)cc(O)c2)cc1	0.13194444444444445	0.1623931623931624	0.04838709677419355	0.04918032786885246	0.2018348623853211	0.05737704918032787
CSC(=N)NC(=O)c1ccccc1	0.16153846153846155	0.09734513274336283	0.07272727272727272	0.07407407407407407	0.1553398058252427	0.08333333333333333
O=[n+]1ccn([C@@H]2O[C@H](CO)[C@@H](O)[C@H]2O)c(=O)[nH]1	0.06622516556291391	0.072	0.12280701754385964	0.125	0.075	0.12389380530973451
Cc1onc(-c2ccccc2Cl)c1C(=O)N[C@@H]1C(=O)N2[C@@H]1SC(C)(C)[C@@H]2C(=O)O	0.18292682926829268	0.16783216783216784	0.1258741258741259	0.1276595744680851	0.17391304347826086	0.1267605633802817
O=C([C@H](Cc1ccccc1)C(=O)O)c1ccccc1	0.2900763358778626	0.14516129032258066	0.088	0.09836065573770492	0.22321428571428573	0.11570247933884298
CNC(=N)NS(=O)(=O)c1ccc(CCN)cc1	0.11805555555555555	0.16521739130434782	0.09401709401709402	0.09565217391304348	0.13157894736842105	0.08547008547008547
O=C1O[C@H]2[C@@H]3CC4=CC(=O)C=C[C@]4(C)[C@@]3(F)[C@@H](O)C[C@]2(C)[C@@]1(O)C(=O)CO	0.1	0.1267605633802817	0.18461538461538463	0.1875	0.11510791366906475	0.15037593984962405
CN(C)C[C@H](NC(=O)CN)C(=O)N1CCC[C@H]1C(=O)N[C@H](C(=O)NCC(=O)NCC(=O)O)[C@@H](C)O	0.12432432432432433	0.13125	0.09375	0.10897435897435898	0.1069182389937107	0.16
N[C@@H](Cn1ccc(=O)c(O)c1)C(=O)O	0.11764705882352941	0.13636363636363635	0.11214953271028037	0.125	0.14285714285714285	0.12380952380952381
CCc1cc(-c2c(-c3ccc(F)cc3)nc(C(C)C)n2/C=C/[C@@H](O)C[C@@H](O)CC(=O)O)cc(CC)c1F	0.3670886075949367	0.4765625	0.10240963855421686	0.11728395061728394	0.44881889763779526	0.21333333333333335
NC[C@H](N)C(=O)N[C@@H](CC(O)=O)C(=O)N[C@H](C(=O)NCC(=O)NCC(=O)O)C(=O)NCC(=O)O	0.11475409836065574	0.10625	0.049079754601226995	0.05625	0.09554140127388536	0.14093959731543623
C=CCO[C@H]1O[C@H](C)[C@@H](O)[C@H](C)[C@@H](O)C[C@H](NC(=O)[C@H](N)Cc2ccccc2)C(=O)N[C@@H](CCc2ccccc2)C(=O)N(C)C1	0.23076923076923078	0.13903743315508021	0.1896551724137931	0.19883040935672514	0.18181818181818182	0.1638418079096045
CN(C)c1ccc(C(=C2C=CC(=[N+](C)C)C=C2)c2ccc(N(C)C)cc2)cc1.[Cl-]	0.17575757575757575	0.14383561643835616	0.08053691275167785	0.07432432432432433	0.16546762589928057	0.059602649006622516
C=C(OC)[C@@H]1C=C2CC[C@H]3[C@H](CC)C4=CC(=O)CC[C@]4(C)[C@H]3CC[C@@]21C	0.05649717514124294	0.08108108108108109	0.16666666666666666	0.16923076923076924	0.06896551724137931	0.125
Nc1nc2ccc(OC(F)(F)F)cc2s1	0.0684931506849315	0.10256410256410256	0.0603448275862069	0.05217391304347826	0.08771929824561403	0.042735042735042736
CC(C)Oc1ccc2c(=O)c(-c3ccccc3)coc2c1	0.24113475177304963	0.16535433070866143	0.08396946564885496	0.10236220472440945	0.26548672566371684	0.07633587786259542
N#Cc1nc(C(=O)N[C@@H]2C[C@@H](C)C=C3C[C@H](C[C@@H]c4ccc(F)cc4)CC3)nc2c1	0.16184971098265896	0.22535211267605634	0.10526315789473684	0.12162162162162163	0.20714285714285716	0.08441558441558442
CCCCCC[C@H](C)CCCCCCCCCCC(=O)O	0.09433962264150944	0.08888888888888889	0.07633587786259542	0.09448818897637795	0.09230769230769231	0.13821138211382114
Clc1cccc(Cl)c1NC1=NCCN1	0.0763888888888889	0.0847457627118644	0.06086956521739131	0.061946902654867256	0.08849557522123894	0.04310344827586207
CC(C)NC[C@H](O)COc1cccc2[nH]ccc12	0.16901408450704225	0.17796610169491525	0.09016393442622951	0.11016949152542373	0.21818181818181817	0.1282051282051282
COCCc1ccc(C(C)=O)cc1	0.12686567164179105	0.1588785046728972	0.12380952380952381	0.1262135922330097	0.16666666666666666	0.11428571428571428
O=C(O[C@H]1[C@@H](O)C=C2CC2=C(O)O)CC[C@@]3(O)C(O)=C1CCC3=O	0.09090909090909091	0.11678832116788321	0.10526315789473684	0.11538461538461539	0.11278195488721804	0.09774436090225563
C[C@@H](O)[C@@H](/N=C/c1ccc(F)cc1)C(=O)N1CCC[C@H]1C(=O)N[C@@H](CCC(=O)NCC(=O)NCC(=O)O)C(=O)O	0.21739130434782608	0.21604938271604937	0.10404624277456648	0.11834319526627218	0.21518987341772153	0.1728395061728395
CN(C)Cc1ccc(C(C)C)cc1	0.12781954887218044	0.20588235294117646	0.09345794392523364	0.11650485436893204	0.1568627450980392	0.09433962264150944
C=CC[C@H]1Cc2c(OC)C[C@H](/C=C/[C@@H](C)C[C@@H](O)CC(=O)O)[C@H]2O1	0.15286624203821655	0.203125	0.15625	0.1774193548387097	0.21138211382113822	0.23529411764705882
CSCCCCCC1CC(=O)Nc2ccccc2Sc2ccccc21	0.19745222929936307	0.11805555555555555	0.10714285714285714	0.10869565217391304	0.19083969465648856	0.1
OC[C@@H](O)[C@@H]1O[C@@H](Oc2cc(O)cc(O)c2)OCO1	0.07692307692307693	0.09302325581395349	0.0975609756097561	0.10833333333333334	0.0967741935483871	0.12605042016806722
C=CCOC(=O)Nc1ccc(N)cc1	0.1323529411764706	0.13392857142857142	0.09009009009009009	0.09174311926605505	0.14018691588785046	0.08108108108108109
O=C(C[C@H](CO)[C@H](O)c1ccc([N+](=O)[O-])cc1)C(Cl)Cl	0.15862068965517243	0.19491525423728814	0.0975609756097561	0.10833333333333334	0.19298245614035087	0.1452991452991453
CO[C@H]1CC[C@@]2(C)[C@H](CC[C@@H](O)CC(=O)O)CC[C@@H]1C[C@H]1C[C@@H](O)[C@H](O)[C@@H](C)C[C@@H]1O[C@@H]2O	0.10810810810810811	0.11949685534591195	0.19444444444444445	0.20567375886524822	0.11612903225806452	0.25735294117647056
C=C(NC(=O)Nc1ccc(C)c(C)c1)C(=O)NCCC[C@H](O)C(=O)O	0.18181818181818182	0.16541353383458646	0.11194029850746269	0.12213740458015267	0.15384615384615385	0.16535433070866143
CN(C)C(=N)NC(=N)N	0.03787878787878788	0.047619047619047616	0.0297029702970297	0.030303030303030304	0.029411764705882353	0.04040404040404041
C=Cc1ccc(NC(C)=O)cc1	0.13846153846153847	0.14150943396226415	0.08490566037735849	0.08653846153846154	0.1485148514851485	0.07547169811320754
CCCN1C[C@H](CSC)C[C@@H]2c3cccc4[nH]cc(c34)C[C@H]21	0.11180124223602485	0.10144927536231885	0.14960629921259844	0.152	0.12213740458015267	0.11538461538461539
CC(C)CCn1c(CCO)c(C)c2ccc(Cl)cc21	0.176056338028169	0.15702479338842976	0.09836065573770492	0.11864406779661017	0.18421052631578946	0.1271186440677966
CN1[C@H]2CC[C@H]1C[C@@H](OC(c1ccccc1)c1ccccc1)C2	0.20394736842105263	0.08333333333333333	0.1111111111111111	0.12121212121212122	0.16153846153846155	0.08759124087591241
C[C@@H]1C/C=C/C=C/C=C/C=C/[C@H](O[C@@H]2O[C@H](C)[C@@H](O)[C@H](N)[C@@H]2O)C[C@@H]2O[C@](O)(C[C@@H](O)C[C@H]3O[C@@H]3/C=C/C(=O)O1)C[C@H](O)[C@H]2C(=O)O	0.09375	0.07389162561576355	0.18435754189944134	0.1864406779661017	0.09230769230769231	0.14673913043478262
C[Si](C)(C)CC(C)(C)c1ccc(C(=O)O)cc1	0.1276595744680851	0.17857142857142858	0.16666666666666666	0.12727272727272726	0.1651376146788991	0.11607142857142858
C=C1Cc2ccccc2Sc2ccccc21	0.18248175182481752	0.10655737704918032	0.04878048780487805	0.049586776859504134	0.1926605504587156	0.04065040650406504
CNCC[C@@H](O)c1ccccc1	0.1732283464566929	0.11926605504587157	0.07407407407407407	0.08571428571428572	0.18181818181818182	0.10576923076923077
CN[C@H](C)C(=O)O[C@H]1C[C@@H](C)C=C2C=C[C@H](C)[C@H](CC[C@@H](O)C[C@@H](O)CC(=O)NO)[C@H]21	0.20606060606060606	0.18620689655172415	0.3949579831932773	0.45132743362831856	0.16783216783216784	0.6336633663366337
C[C@H]1C(CO)=C(C(=O)O)CC1	0.07462686567164178	0.09345794392523364	0.12121212121212122	0.12371134020618557	0.09803921568627451	0.12244897959183673
NC(=O)NC(=O)Cc1ccccc1	0.17054263565891473	0.10714285714285714	0.08256880733944955	0.08411214953271028	0.1553398058252427	0.10377358490566038
C=C1c2ccccc2C(=O)C1c1ccccc1	0.21481481481481482	0.11382113821138211	0.06504065040650407	0.06611570247933884	0.2	0.04838709677419355
CO[C@@H]1C[C@H](O[C@@H]2O[C@H](CO)[C@H](O)[C@H](N)C[C@@H]2N)[C@H](O)[C@@H](O)[C@@H]1O	0.028735632183908046	0.034013605442176874	0.140625	0.14285714285714285	0.035211267605633804	0.12403100775193798
Nc1ccc(S(=O)(=O)Nc2ncsn2)cc1	0.10344827586206896	0.1565217391304348	0.058333333333333334	0.059322033898305086	0.11304347826086956	0.05
C[C@H](O)CO[C@@H]1C[C@H](C)[C@H](CC2=C[C@H](C)[C@@H](O)NC[C@@H](O)CC(=O)O)c2c1	0.175	0.21052631578947367	0.17424242424242425	0.1953125	0.20930232558139536	0.29411764705882354
C=C1CC=C2C(=O)C=C1CC[C@@H](O)CC[C@@]2(C)[C@H]1CC[C@]2(C)[C@H]1CC[C@]2(C)O	0.06077348066298342	0.0784313725490196	0.1276595744680851	0.12949640287769784	0.0738255033557047	0.09722222222222222
OCCCC#CCCCCCC(=O)O	0.07692307692307693	0.07627118644067797	0.06140350877192982	0.0625	0.07964601769911504	0.1111111111111111
COn1cc(C(=O)NCCc2ccc(S(=O)(=O)NC(=O)NC3CCCCC3)cc2)cn1	0.1404494382022472	0.1503267973856209	0.1111111111111111	0.11258278145695365	0.13245033112582782	0.10457516339869281
C[C@@H]1CCC[C@H](OC(=O)C(C)(C)C)C1	0.034013605442176874	0.059322033898305086	0.20202020202020202	0.15841584158415842	0.043478260869565216	0.12380952380952381
CCC[C@H]1CCC[C@H](/C=C/[C@@H](O)C[C@@H](O)CC(=O)O)[C@H]1COC(=O)C(C)(C)CC	0.16265060240963855	0.22962962962962963	0.23076923076923078	0.17037037037037037	0.21052631578947367	0.30327868852459017
CCCC[C@@]1(O)C[C@H]2[C@@H]3CCC4=CC(=O)CC[C@]4(C)[C@H]3CC[C@@]21C	0.05813953488372093	0.06896551724137931	0.14615384615384616	0.1484375	0.06382978723404255	0.11278195488721804
C[C@@H](Oc1ccc(O)c(O)c1)C(=O)O	0.13432835820895522	0.16822429906542055	0.10185185185185185	0.125	0.17647058823529413	0.14563106796116504
Cc1c(/C=C/[C@@H](O)C[C@@H](O)CC(=O)[O-])c(-c2ccc(F)cc2)cn1-c1ccccc1	0.3724137931034483	0.3983739837398374	0.07792207792207792	0.08609271523178808	0.5321100917431193	0.13793103448275862
CC(C)CN(C[C@@H](O)[C@H](Cc1ccccc1)NC(=O)O[C@H]1CCOC1)S(=O)(=O)c1ccc(N)cc1	0.23837209302325582	0.2	0.13924050632911392	0.15584415584415584	0.23972602739726026	0.14743589743589744
NCCOCCNCC(O)c1ccccc1	0.15827338129496402	0.09836065573770492	0.07563025210084033	0.08620689655172414	0.15178571428571427	0.11403508771929824
Nc1nc(=O)[nH]cc1F	0.05303030303030303	0.08737864077669903	0.04950495049504951	0.050505050505050504	0.07	0.029411764705882353
C1=Cc2ccccc2N1	0.11811023622047244	0.08490566037735849	0.04807692307692308	0.049019607843137254	0.15789473684210525	0.038461538461538464
CCCCSS[C@H](NC(=O)Cc1ccc(C)cc1)C(=O)N1CCC[C@H]1C(=O)O	0.16265060240963855	0.1527777777777778	0.14285714285714285	0.15328467153284672	0.15	0.16058394160583941
CNc1ccc(CCN(C)CCCCC)cc1	0.12413793103448276	0.14285714285714285	0.1016949152542373	0.10344827586206896	0.11965811965811966	0.11206896551724138
O=C(O)[C@@]1(O)CC[C@H](OC(=O)c2ccccc2)C[C@H](O)[C@@H]1O	0.15894039735099338	0.11278195488721804	0.15447154471544716	0.15702479338842976	0.1532258064516129	0.19491525423728814
CC1(C)O[C@@H]2C[C@H]3[C@@H]4C[C@H](F)C5=CC(=O)C=C[C@]5(C)[C@@]4(F)[C@@H](O)C[C@]3(C)[C@]2(C(=O)CO)O1	0.08064516129032258	0.10828025477707007	0.20863309352517986	0.2116788321167883	0.09032258064516129	0.1597222222222222
NCCC[C@@H](N)C(=O)N[C@@H](CC(=O)N[C@@H](CC(=O)O)C(=O)O)C(=O)NCC(=O)O	0.1301775147928994	0.11564625850340136	0.05333333333333334	0.061224489795918366	0.10416666666666667	0.16296296296296298
CCOP(=O)(O)OC	0.038461538461538464	0.04854368932038835	0.07368421052631578	0.07526881720430108	0.05102040816326531	0.07446808510638298
O=C1N[C@H](CCCN2CCC[C@@H](O)C(=O)O)cnc2c1	0.125	0.125	0.14049586776859505	0.15254237288135594	0.12096774193548387	0.15126050420168066
C[N+]1(C[C@H]2C[C@@H](OC(=O)CNc3ccccc3)cc2)C[C@H](O)C1	0.17647058823529413	0.10071942446043165	0.18548387096774194	0.1885245901639344	0.16535433070866143	0.15873015873015872
COc1cc([S@@](C)=O)ccc1	0.09022556390977443	0.102803738317757	0.08737864077669903	0.0891089108910891	0.1188118811881188	0.07766990291262135
CCNC[C@H]1CC[C@H](CC(=O)O)CC1	0.07692307692307693	0.07627118644067797	0.1308411214953271	0.13333333333333333	0.07964601769911504	0.1320754716981132
CC(=C\C(=O)O)Nc1ccc(C)cc1	0.16793893129770993	0.16666666666666666	0.10091743119266056	0.102803738317757	0.17475728155339806	0.11214953271028037
CC1=C(O)CC[C@@H]2[C@@H]1CCC[C@]2(C)O	0.04081632653061224	0.05	0.09090909090909091	0.09259259259259259	0.05217391304347826	0.07207207207207207
CCCC[C@H](O)c1ccc(O)cc1	0.14393939393939395	0.1588785046728972	0.102803738317757	0.11538461538461539	0.16666666666666666	0.13592233009708737
CCCC[C@H](OP(=O)(O)O)[C@H](C)O	0.1044776119402985	0.11009174311926606	0.08490566037735849	0.10784313725490197	0.11538461538461539	0.16326530612244897
C=C(CO)CO	0.04	0.05102040816326531	0.043010752688172046	0.04395604395604396	0.053763440860215055	0.054945054945054944
Clc1ccc(OCC(Cn2ccnc2)c2ccc(Cl)cc2Cl)c(Cl)c1	0.1411042944785276	0.1276595744680851	0.05517241379310345	0.06338028169014084	0.16666666666666666	0.05555555555555555
NCCC(=O)c1cc(-c2ccccc2)c(-c2ccccc2)o1	0.2971014492753623	0.14285714285714285	0.08148148148148149	0.08270676691729323	0.225	0.0661764705882353
O=C1[C@H](O[C@@H]2O[C@H](CO)[C@@H](O)[C@H](O)[C@@H]2O)[C@@H](O)[C@@H](O)[C@H]1O	0.036585365853658534	0.043795620437956206	0.12295081967213115	0.125	0.045454545454545456	0.11475409836065574
CCC[S@](=O)[C@@H](Cc1ccc(F)cc1)N[C@@H](O)C(=O)N1CCC[C@H]1C(=O)N[C@@H](CCC(=O)O)C(=O)O	0.22413793103448276	0.21568627450980393	0.11801242236024845	0.12658227848101267	0.21476510067114093	0.19333333333333333
N[C@H](COc1ccc(Cl)c(Cl)c1)C(=O)O	0.10714285714285714	0.13274336283185842	0.0990990990990991	0.1111111111111111	0.1388888888888889	0.11009174311926606
CC[C@@H](O)/C=C/C=C\CO	0.05185185185185185	0.10576923076923077	0.04807692307692308	0.07	0.1111111111111111	0.09090909090909091
CC1(C)[C@H](C(=O)O)N2C(=O)C[C@H]2S1(=O)=O	0.06993006993006994	0.08620689655172414	0.12149532710280374	0.12380952380952381	0.08035714285714286	0.11214953271028037
O=C(CCl)NCCOc1ccc(CC2CCCCC2)cc1	0.11392405063291139	0.11194029850746269	0.12598425196850394	0.128	0.11627906976744186	0.109375
CCC[C@@H](NC(=O)[C@@H](Cc1ccc(O)cc1)C(=O)O)C(=O)N1CCC[C@H]1C(=O)O	0.17575757575757575	0.16783216783216784	0.13380281690140844	0.14388489208633093	0.16546762589928057	0.17647058823529413
[N-]=[N+]=NC[C@H](N)C(=O)N[C@@H](CC(=O)N[C@@H](CC(=O)O)C(=O)O)C(=O)O	0.125	0.125	0.05755395683453238	0.0661764705882353	0.11278195488721804	0.14960629921259844
O=c1c([C@@H]2CCN(C)CCC2)c2ccccnc12	0.07051282051282051	0.08527131782945736	0.10743801652892562	0.1092436974789916	0.08870967741935484	0.07258064516129033
O=c1[nH]cc(F)c(=O)[nH]1	0.061068702290076333	0.07692307692307693	0.06	0.061224489795918366	0.07	0.039603960396039604
O=C1N(Cc2ccc(Cl)cc2)CCC1	0.09929078014184398	0.11304347826086956	0.0990990990990991	0.10091743119266056	0.12844036697247707	0.06140350877192982
O=C(NOC[C@H](CO)C(=O)c1ccccc1)C(=O)Nc1ccccc1	0.30985915492957744	0.1357142857142857	0.09285714285714286	0.10218978102189781	0.1937984496124031	0.10948905109489052
CNCC[C@H](C/C=C/c1ccccc1)C(=O)O	0.1897810218978102	0.1623931623931624	0.1016949152542373	0.11304347826086956	0.22429906542056074	0.13157894736842105
CCCCCC[C@H]1C(=O)O[C@H](C)[C@H](NC(=O)c2cccc(NC=O)c2O)C(=O)O[C@@H](C)[C@@H]1OC(=O)CC(C)C	0.15706806282722513	0.16167664670658682	0.20512820512820512	0.21568627450980393	0.14545454545454545	0.2064516129032258
O=C(O)C[C@@H](O)C[C@H](O)/C=C/n1c(C(F)(F)F)nc(-c2ccccn2)c1-c1ccc(F)cc1	0.35526315789473684	0.42063492063492064	0.07453416149068323	0.07547169811320754	0.5	0.16216216216216217
Oc1cccc(O)c1O	0.09448818897637795	0.10891089108910891	0.06	0.061224489795918366	0.12631578947368421	0.07142857142857142
CNc1cccc(-c2nc(C(C)C)n(/C=C/[C@@H](O)C[C@@H](O)CC(=O)O)c2-c2ccc(F)cc2)c1	0.4513888888888889	0.4796747967479675	0.08641975308641975	0.10126582278481013	0.5391304347826087	0.19863013698630136
CC(C)[C@]12C[C@H]3CC4=C(CC(=O)C=C[C@]4(C)[C@H]32)CC1	0.07006369426751592	0.09302325581395349	0.13445378151260504	0.1565217391304348	0.088	0.10743801652892562
CC(=N)NC(=O)c1ccc(CN)cc1	0.13333333333333333	0.13513513513513514	0.09090909090909091	0.09259259259259259	0.14150943396226415	0.09174311926605505
CN(C)C[C@@H](NC(=O)CN)C(=O)N1CCC[C@H]1C(=O)N[C@H](C(=O)NCC(=O)NCC(=O)O)[C@@H](C)O	0.12432432432432433	0.13125	0.09375	0.10897435897435898	0.1069182389937107	0.16
CCc1cccc2c3c([nH]c12)C(CC)(CC(=O)O)OCC3	0.14473684210526316	0.15748031496062992	0.14634146341463414	0.1487603305785124	0.19327731092436976	0.13821138211382114
CC(C)NC[C@@H](O)COc1cccc2ccccc12	0.2246376811594203	0.18333333333333332	0.088	0.10743801652892562	0.29245283018867924	0.125
NC[C@H]1O[C@H](O[C@H]2[C@H](O)[C@@H](O[C@H]3O[C@H](CO)[C@@H](O)[C@H](N)[C@H]3O)[C@H](N)C[C@@H]2N)[C@H](N)C[C@@H]1O	0.025510204081632654	0.029585798816568046	0.11258278145695365	0.11409395973154363	0.03048780487804878	0.09868421052631579
CC(C)[N@+]1(C)CCCC[C@H]1O	0.043478260869565216	0.06363636363636363	0.08823529411764706	0.11224489795918367	0.05660377358490566	0.0891089108910891
C[C@@H](CO[C@@H]1O[C@@H](CO)[C@H](O)[C@H](C)O2)[C@H](O[C@@H](C)[C@H](O)[C@H](N)CC[C@H](N)C[C@@H](O)[C@H](O)[C@H]2O)[C@H](C)O1	0.02926829268292683	0.045454545454545456	0.1337579617834395	0.13548387096774195	0.03468208092485549	0.10625
CC(=O)CCCCn1c(=O)c2c(ncn2C)n(C)c1=O	0.11920529801324503	0.12698412698412698	0.11475409836065574	0.11666666666666667	0.10483870967741936	0.10655737704918032
CC(C)[C@@H](NC(=O)[C@H](Cc1ccc(O)cc1)NC(=O)CNC(=O)[C@H](Cc1ccccc1)NC(=O)[C@@H](N)CCC(=O)N[C@@H](CCC(=O)O)C(=O)O)C	0.23300970873786409	0.15816326530612246	0.07804878048780488	0.08955223880597014	0.20652173913043478	0.14583333333333334
CC[C@@H]1N=C(C)[C@H](CC[C@@H](O)CC(=O)O)[C@H]1CCC[C@H]1C[C@@H](C)CC[C@H]1C	0.125	0.14893617021276595	0.21875	0.232	0.12949640287769784	0.2916666666666667
C[C@@H]1CC[C@H]([C@]2(O)C[C@H](O)CC(=O)O)[C@@H]12	0.12318840579710146	0.15315315315315314	0.11926605504587157	0.1320754716981132	0.16037735849056603	0.2222222222222222
C[C@@H]1C[C@](C)(O)C[C@H]2C=C3CC[C@@H]4[C@H](C)C(=O)C=C[C@]4(C)[C@@]3(F)[C@@H](O)C[C@]21C	0.061452513966480445	0.08666666666666667	0.1984732824427481	0.19230769230769232	0.07482993197278912	0.14705882352941177
CC(C)NC(=O)c1c(-c2ccccc2)c(-c2ccc(F)cc2)c(CC[C@@H](O)C[C@@H](O)CC(=O)[O-])n1C(C)C	0.5103448275862069	0.3150684931506849	0.10059171597633136	0.11515151515151516	0.4609375	0.21710526315789475
O=[P@](O)(O)OC[C@H](O)CO	0.06870229007633588	0.08653846153846154	0.049019607843137254	0.06060606060606061	0.09090909090909091	0.11578947368421053
N[C@@](CCCO)CO	0.05426356589147287	0.04807692307692308	0.05102040816326531	0.052083333333333336	0.050505050505050504	0.07368421052631578
CN1[C@H]2CC[C@@H]1C[C@@H](OC(c1ccccc1)c1ccccc1)C2	0.20394736842105263	0.08333333333333333	0.1111111111111111	0.12121212121212122	0.16153846153846155	0.08759124087591241
Cc1nnc2n1-c1ccc(Cl)cc1C(c1ccccc1)=NC2	0.20134228187919462	0.13432835820895522	0.050359712230215826	0.051094890510948905	0.20491803278688525	0.04316546762589928
CCCCCN(C)CCC(O)c1cc(Cl)c(N)cc1	0.12080536912751678	0.13821138211382114	0.09836065573770492	0.1092436974789916	0.125	0.13675213675213677
CCN1Cc2ccccc2CCCC1	0.10638297872340426	0.08403361344537816	0.09821428571428571	0.1	0.13761467889908258	0.07017543859649122
CC(C)(Cc1ccc(O)cc1)c1ccc(OCCNC(C)C)cc1	0.19736842105263158	0.16541353383458646	0.12878787878787878	0.12213740458015267	0.20967741935483872	0.1044776119402985
CC[C@@]1(O)C(=O)OCc2c1cc1n(c2=O)Cc2cc3ccccc3nc2-1	0.15950920245398773	0.14084507042253522	0.10638297872340426	0.1079136690647482	0.17164179104477612	0.0763888888888889
CCC[C@H]1N(CCCN)C[C@@H]2C[C@@H]3C[C@@H](O)CC4=CC(=O)CC[C@]4(C)[C@H]3CC[C@]12C	0.06989247311827956	0.06172839506172839	0.2028985507246377	0.20588235294117646	0.06369426751592357	0.15384615384615385
C[C@H](O)/C=C/C=C/CO	0.05303030303030303	0.09803921568627451	0.02912621359223301	0.050505050505050504	0.10309278350515463	0.07142857142857142
Cc1cc(/N=C/OC(N)=N\C(C)C)nc(C)c1	0.07333333333333333	0.13559322033898305	0.0847457627118644	0.10526315789473684	0.10256410256410256	0.08547008547008547
Cc1nc(-c2ccccc2)cc(-c2ccc(F)cc2)c1/C=C\[C@@H]1C[C@@H](O)CC(=O)O1	0.28846153846153844	0.22535211267605634	0.15862068965517243	0.16083916083916083	0.3	0.07741935483870968
C[C@@H](O)/C=C/C=C/C=C/CO	0.050724637681159424	0.09259259259259259	0.027522935779816515	0.047619047619047616	0.0970873786407767	0.0673076923076923
C[C@H](O)C/C=C/C=C/CO	0.05970149253731343	0.09523809523809523	0.0380952380952381	0.0594059405940594	0.1	0.08
C=C1CC[C@@H](O)C/C1=C/C=C1\CCC[C@]2(C)[C@@H]([C@H](C)/C=C/[C@H](C)C(C)C)CC[C@@H]12	0.059782608695652176	0.10526315789473684	0.11724137931034483	0.1267605633802817	0.09395973154362416	0.09523809523809523
Cc1[nH]c(=O)c(C#N)cc1-c1ccncc1	0.10344827586206896	0.1271186440677966	0.06722689075630252	0.06837606837606838	0.13274336283185842	0.05
C=CCN(/C=C/C(=O)Nc1ccc(C)cc1)c1ccccc1	0.22758620689655173	0.14393939393939395	0.07407407407407407	0.07518796992481203	0.23728813559322035	0.06666666666666667
CN(Cc1ccc(C(C)(C)C)cc1)Cc1cccc2ccccc12	0.22	0.15555555555555556	0.10294117647058823	0.08029197080291971	0.23770491803278687	0.06428571428571428
C[C@@H]1CC[C@@H]2[C@@H](C)C(=O)O[C@@H]3O[C@]4(C)CC[C@@H]1[C@]32OO4	0.023952095808383235	0.03597122302158273	0.15	0.15254237288135594	0.02962962962962963	0.096
C=C(C(C)C)C(=O)Nc1ccccc1C	0.17424242424242425	0.15315315315315314	0.0990990990990991	0.12149532710280374	0.1941747572815534	0.12037037037037036
Cc1c(C)c2c(c(C)c1O)CCC(C)(CN1CCN(c3cc(N4CCCC4)nc(N4CCCC4)n3)CC1)O2	0.06666666666666667	0.09444444444444444	0.07303370786516854	0.07386363636363637	0.06666666666666667	0.04395604395604396
C[C@@]1(O)OC(=O)C[C@@H]1CC[C@@H]2C[C@@]2(C)[C@H]1CC[C@]2(C)[C@H]1CC[C@]2(C)O	0.045714285714285714	0.0684931506849315	0.171875	0.1746031746031746	0.055944055944055944	0.11194029850746269
C[C@H]1C[C@@H](O)[C@H](CO[C@@H]2C[C@H](O)C[C@@H](O)C2CCC(=O)O)[C@@H](CO)[C@@H]1O	0.0755813953488372	0.07482993197278912	0.216	0.21951219512195122	0.07746478873239436	0.21774193548387097
C[C@@H](c1ccc(NC(=O)O)cc1)C(=O)O	0.20155038759689922	0.18518518518518517	0.0990990990990991	0.12149532710280374	0.18269230769230768	0.1523809523809524
O[C@H]1CN[C@H](c2ccccc2)C(=O)N1	0.12318840579710146	0.0847457627118644	0.10909090909090909	0.1111111111111111	0.1388888888888889	0.09009009009009009
Cc1cnc(CNC(=O)c2c(-c3ccccc3)c(-c3ccc(F)cc3)c(CC[C@@H](O)C[C@@H](O)CC(=O)[O-])n2C(C)C)[nH]1	0.48717948717948717	0.2893081761006289	0.08743169398907104	0.1005586592178771	0.41843971631205673	0.2073170731707317
O=C(CC[C@@H](O)CC[C@H](O)/C=C/c1cc(C(F)(F)F)nc(-c2ccc(F)cc2)c1)c1ccccc1	0.33125	0.3006993006993007	0.07784431137724551	0.07878787878787878	0.3923076923076923	0.11875
N[C@@H](CC[C@@H](O)[C@H](Cc1ccccc1)NC(=O)C(=O)N[C@@H](CCC(=O)O)C(=O)O)C(=O)NCC(=O)O	0.1977401129943503	0.1419753086419753	0.0718562874251497	0.07926829268292683	0.16883116883116883	0.17105263157894737
CCC1=[N+](c2ccccc2)NC(=O)C1	0.13970588235294118	0.10344827586206896	0.0990990990990991	0.10091743119266056	0.16037735849056603	0.08035714285714286
CC1=C([C@@H](C)O)N2CCC(=O)[C@@H]2CC(=O)[C@H](CC(=O)O)[C@H](C)S1	0.12101910828025478	0.15503875968992248	0.16260162601626016	0.18487394957983194	0.14285714285714285	0.17355371900826447
N[C@H](Cc1ccc(F)cc1)C(=O)O	0.18110236220472442	0.23	0.09345794392523364	0.10576923076923077	0.24210526315789474	0.10476190476190476
CNC[C@H](O)c1ccc(O)c(O)c1	0.11940298507462686	0.1388888888888889	0.07339449541284404	0.08490566037735849	0.14563106796116504	0.10476190476190476
C[C@@H](C[C@](C(=O)O)[C@@H]1CC)[C@H]2[C@@H]3CC=C4C[C@@H](O)CC[C@]4(C)[C@H]3CC[C@]12C	0.06779661016949153	0.0945945945945946	0.2	0.203125	0.08275862068965517	0.15671641791044777
C=C1[C@H]2C[C@H]3CC4=CC(=O)C=C[C@]4(C)[C@@]3(F)[C@@H](O)C[C@]2(C)[C@@]1(O)C(=O)CO	0.1	0.11888111888111888	0.18461538461538463	0.1875	0.11510791366906475	0.1590909090909091
O=C(CO)[C@H](O)C[C@H](O)/C=C/n1c(C(F)(F)F)nc(-c2ccccn2)c1-c1ccc(F)cc1	0.29559748427672955	0.3358208955223881	0.07453416149068323	0.07547169811320754	0.4032258064516129	0.10967741935483871
C[C@@]12C=CC(=O)C=C1CC[C@H]1[C@@H]3C[C@@H](O)[C@](O)(C(=O)CO)[C@@]3(C)C[C@H](O)[C@@]12F	0.09195402298850575	0.10884353741496598	0.18045112781954886	0.183206106870229	0.1048951048951049	0.17293233082706766
O=c1nc[nH]c2c1ncn2[C@H]1CC[C@@H](CO)O1	0.05806451612903226	0.07874015748031496	0.11965811965811966	0.12173913043478261	0.07317073170731707	0.0743801652892562
CCC(C)(C)C(=O)O[C@@H]1C2C(=C[C@H](C)[C@H]1[C@@H](O)c1ccccc1)C=C[C@H](C)[C@@H]2CC[C@@H]1C[C@@H](O)CC(=O)O1	0.1702127659574468	0.13529411764705881	0.6260869565217392	0.5163934426229508	0.175	0.3006993006993007
C=C[C@](C)(CC)CC[C@@H]1CC[C@H]2[C@@H]3CC4=CC(=O)C=C[C@]4(C)[C@@]3(F)[C@@H](O)C[C@@]21C	0.0718232044198895	0.09868421052631579	0.22900763358778625	0.20454545454545456	0.087248322147651	0.1510791366906475
CNCc1ccc(C)c(C)c1	0.09022556390977443	0.11320754716981132	0.08737864077669903	0.0891089108910891	0.10784313725490197	0.07766990291262135
[N-]=[N+]=Nc1ccc(N)c2ccccc12	0.13138686131386862	0.10344827586206896	0.042735042735042736	0.043478260869565216	0.1941747572815534	0.03418803418803419
O=C(O[C@@H](CO)c1ccc(O)cc1)c1ccccc1	0.2246376811594203	0.14516129032258066	0.088	0.09836065573770492	0.25688073394495414	0.0975609756097561
CN(CCOc1ccc(C[C@H](Nc2ccccc2C(=O)c2ccccc2)C(=O)O)cc1)c1ccccn1	0.3136094674556213	0.16071428571428573	0.08620689655172414	0.0935672514619883	0.21019108280254778	0.10588235294117647
C[C@@H](O)[C@H]1C(=O)N2C(C(=O)O)=C(S[C@@H]3CN[C@H](C(=O)N(C)C)C3)[C@H](C)[C@H]12	0.10843373493975904	0.145985401459854	0.16153846153846155	0.18253968253968253	0.10948905109489052	0.19047619047619047
ClC1=C(Cl)[C@]2(Cl)[C@@H]3[C@@H]4C[C@@H]([C@H]5O[C@@H]45)[C@@H]3[C@@]1(Cl)C2(Cl)Cl	0.012195121951219513	0.014598540145985401	0.09016393442622951	0.09166666666666666	0.015151515151515152	0.06451612903225806
O=C(Cc1ccccc1C(=O)O)c1ccccc1	0.26717557251908397	0.1487603305785124	0.09016393442622951	0.09166666666666666	0.22935779816513763	0.1092436974789916
CCCCCCCn1ccnc1	0.07142857142857142	0.0603448275862069	0.07339449541284404	0.07476635514018691	0.06306306306306306	0.09433962264150944
O=C1CCc2cc(OCCCCc3nnnn3C3CCCCC3)ccc2N1	0.0893854748603352	0.09803921568627451	0.10204081632653061	0.10344827586206896	0.09395973154362416	0.08053691275167785
NC1(CNC(=O)CCOc2ccccc2)CCCC1	0.14093959731543623	0.0916030534351145	0.11382113821138211	0.11570247933884298	0.14049586776859505	0.0967741935483871
Cc1ccc(/N=C/N(C)/C=N/c2ccc(C)cc2C)c(C)c1	0.11392405063291139	0.1732283464566929	0.07518796992481203	0.06818181818181818	0.16129032258064516	0.05185185185185185
Cc1c(O[C@H]2C=C(CNCN2)OC[C@H](C)c2ccccc2)[C@H](CC(=O)O)[C@H](CC(=O)O)[C@@H](C)[C@@H](O)C1	0.2011173184357542	0.16049382716049382	0.19736842105263158	0.21621621621621623	0.19607843137254902	0.23129251700680273
CC[C@H](CO)NC(=O)[C@@H]1C=C2c3cccc4[nH]cc(c34)C[C@H]2N(C)C1	0.14814814814814814	0.14388489208633093	0.15037593984962405	0.17054263565891473	0.17557251908396945	0.14285714285714285
CO[C@](C)(Cc1ccc(O)c(C)c1)C(=O)O	0.12142857142857143	0.16071428571428573	0.14814814814814814	0.12962962962962962	0.1574074074074074	0.1388888888888889
O=C1N=C(c2ccccc2Cl)c2ccccc21	0.19708029197080293	0.1322314049586777	0.056451612903225805	0.05737704918032787	0.21100917431192662	0.04
CC[C@@H](C)CC[C@@H](C)[C@H]1C[C@@H](C)C[C@H]2[C@@H]3CCC4=CC(=O)C=C[C@]4(C)[C@H]3CC[C@]2(C)[C@H]1CC	0.08994708994708994	0.09815950920245399	0.2013888888888889	0.22142857142857142	0.0875	0.18620689655172415
Fc1cccc(C(F)(F)F)c1	0.09090909090909091	0.10377358490566038	0.05714285714285714	0.04807692307692308	0.12	0.03773584905660377
C=CC(C)(C)CCC(C)C	0.06060606060606061	0.0970873786407767	0.09183673469387756	0.08247422680412371	0.08	0.08163265306122448
O=C1NC(=O)C(c2ccccc2)(c2ccccc2)N1	0.2318840579710145	0.10852713178294573	0.06201550387596899	0.06299212598425197	0.1794871794871795	0.046153846153846156
NCCCC[C@@](N)(O)COCC(=O)C(=O)N[C@H](C(=O)N1CCC[C@H]1C(=O)NCC(=O)O)C(=O)N[C@H](C(=O)O)C(=O)O	0.09268292682926829	0.07650273224043716	0.07909604519774012	0.08	0.07262569832402235	0.13095238095238096
CC1=CCCC2=C\C[C@@]1(C)[C@H]2CC[C@]2(C)[C@H](CC[C@@]12O)C(=O)C(=O)C1	0.07602339181286549	0.0979020979020979	0.14393939393939395	0.14615384615384616	0.08571428571428572	0.1111111111111111
CO[C@H]1[C@H](O)[C@H](N)[C@@H](O[C@H]2O[C@H]([C@H](C)N)CC[C@H]2N)[C@H](O)[C@@H]1N(C)C(=O)CN	0.055865921787709494	0.087248322147651	0.14705882352941177	0.16666666666666666	0.06802721088435375	0.13970588235294118
C[C@H]1C[C@H]2[C@@H]3CCC4=CC(=O)C=C[C@]4(C)[C@@]3(F)[C@@H](O)C[C@]2(C)[C@@]1(O)C(=O)CO	0.09195402298850575	0.11643835616438356	0.1984732824427481	0.20155038759689922	0.1048951048951049	0.18181818181818182
CCCCC[C@H](/C=C/C=C/CC(=O)O)c1ccccc1	0.18620689655172415	0.16	0.10317460317460317	0.11382113821138211	0.21739130434782608	0.15966386554621848
CN(C)CC[C@H](c1ccccc1)c1ccccn1	0.21014492753623187	0.13821138211382114	0.072	0.08196721311475409	0.19469026548672566	0.08130081300813008
OC[C@H](c1ccccc1)C(=O)O	0.1746031746031746	0.14150943396226415	0.08490566037735849	0.0970873786407767	0.20833333333333334	0.11764705882352941
OC[C@H](O)C[C@@H](O)O	0.08870967741935484	0.1134020618556701	0.030303030303030304	0.041666666666666664	0.11956521739130435	0.1348314606741573
CC1(C)O[C@]2(C(=O)O)CC3=CC(CCN4CC(=O)CC[C@]4(C)[C@@H]3CC[C@@]2(C)[C@@H]1CCC2)CC(=O)C2	0.06532663316582915	0.08823529411764706	0.14012738853503184	0.14193548387096774	0.07142857142857142	0.09876543209876543
Nc1ccc(Cl)c(Nc2ccccc2C(=O)O)c1Cl	0.18439716312056736	0.15702479338842976	0.072	0.07317073170731707	0.22727272727272727	0.07258064516129033
CC(=O)N/C=C/c1ccc(C)cc1	0.11851851851851852	0.16981132075471697	0.09259259259259259	0.09433962264150944	0.1782178217821782	0.08333333333333333
O=C(O[C@@H]1OCC[C@H](O)c2ccccn2)[C@@H](O)[C@@H](O)[C@@H]1O	0.12337662337662338	0.12307692307692308	0.14754098360655737	0.15966386554621848	0.14634146341463414	0.16806722689075632
N=[N+]=CC(=O)O	0.04	0.061855670103092786	0.043010752688172046	0.04395604395604396	0.06521739130434782	0.054945054945054944
O=[N+]([O-])CC[C@H](O)COc1cc(Cl)cc(Cl)c1	0.10273972602739725	0.10743801652892562	0.09401709401709402	0.10526315789473684	0.11206896551724138	0.12389380530973451
CC(=O)S[C@H]1CC2=CC(=O)CC[C@]2(C)[C@H]2CC[C@@]3(C)[C@@H](CC[C@@]34CCC(=O)O4)[C@H]12	0.053763440860215055	0.07643312101910828	0.14788732394366197	0.15	0.05806451612903226	0.0945945945945946
O=C(CCCc1ccc(C(F)(F)F)cc1)c1ccccc1	0.21678321678321677	0.13076923076923078	0.09302325581395349	0.0859375	0.23478260869565218	0.07692307692307693
N=C(NCCCN)C(=O)c1ccc(S(=O)(=O)c2ccccc2)cc1	0.2214765100671141	0.15671641791044777	0.08759124087591241	0.08888888888888889	0.20967741935483872	0.08823529411764706
CCC[C@H](C(=O)O)[C@@H]1CCC[C@H]2[C@@H]3CC=C4C[C@@H](O)CC[C@]4(C)[C@H]3CC[C@]12C	0.0782122905027933	0.09210526315789473	0.1678832116788321	0.1791044776119403	0.08783783783783784	0.16911764705882354
CO[C@@]1(NC(=O)CSCC#N)C(=O)N2C(C(=O)O)=C(CSc3nnnn3C)CS[C@@H]21	0.10614525139664804	0.11038961038961038	0.10738255033557047	0.10884353741496598	0.09210526315789473	0.11564625850340136
COCCn1c(=O)c(-c2ccc(F)cc2)c(-c2ccc(F)cc2)n1/C=C/[C@@H](O)C[C@@H](O)CC(=O)O	0.4228187919463087	0.3805970149253731	0.09815950920245399	0.10625	0.48760330578512395	0.19463087248322147
C[C@@H]([C@@H]1CC[C@H](C)[C@H](CC[C@@H](O)C[C@@H](O)CC(=O)O)[C@H]1CO)C(=O)O	0.22297297297297297	0.1937984496124031	0.14728682170542637	0.168	0.192	0.4411764705882353
CC(=O)Oc1ccccc1C(=O)O	0.16279069767441862	0.1388888888888889	0.11428571428571428	0.11650485436893204	0.18	0.13725490196078433
COc1ccnc(C[S+]([O-])c2nc3cc(OC(F)F)ccc3[nH]2)c1OC	0.11904761904761904	0.15	0.06164383561643835	0.06993006993006994	0.1386861313868613	0.06206896551724138
CC[C@H]1CCc2cc(OC)c(OC)c2cc(OC)c1	0.07006369426751592	0.1015625	0.13445378151260504	0.13675213675213677	0.088	0.10743801652892562
S=C=Nc1cccc2ccccc12	0.1417910447761194	0.09565217391304348	0.043478260869565216	0.04424778761061947	0.19801980198019803	0.034782608695652174
COCc1ccc(CNC(=O)c2c(-c3ccccc3)c(-c3ccc(F)cc3)c(CC[C@@H](O)C[C@@H](O)CC(=O)[O-])n2C(C)C)cc1	0.50625	0.26627218934911245	0.08900523560209424	0.10160427807486631	0.3933333333333333	0.20348837209302326
C[C@@H]1CCCC(=O)O[C@H](C)C1	0.028368794326241134	0.03508771929824561	0.16666666666666666	0.1702127659574468	0.03669724770642202	0.08823529411764706
Nc1nc2[nH]cnc2c(=S)[nH]1	0.03546099290780142	0.07207207207207207	0.02727272727272727	0.027777777777777776	0.045871559633027525	0.01818181818181818
COC1=C[C@H](OC)C[C@@](C)(C)C(=O)C(C)C1=O	0.052980132450331126	0.08196721311475409	0.1559633027522936	0.14814814814814814	0.058333333333333334	0.11607142857142858
N[C@@H](CCCCN)C(=O)c1ccccc1	0.17164179104477612	0.1111111111111111	0.08771929824561403	0.0990990990990991	0.16822429906542055	0.11818181818181818
C=CC[C@H](C=O)OCCOC(=O)COC(=O)C(C)=O	0.07792207792207792	0.0859375	0.07258064516129033	0.08264462809917356	0.072	0.1092436974789916
C[C@H](N[C@@H](CC)C(=O)O)C(=O)N[C@@H]1CC[C@H]2[C@@H]3CC[C@H]4C(=O)CC[C@]4(C)[C@H]3C[C@@H]12	0.0893854748603352	0.09803921568627451	0.15714285714285714	0.18518518518518517	0.07947019867549669	0.18382352941176472
CCCCCOc1ccnc(C[S+]([O-])c2nc3ccccc3[nH]2)c1C	0.15432098765432098	0.14285714285714285	0.08450704225352113	0.08571428571428572	0.17424242424242425	0.09285714285714286
CCCSc1ccc2[nH]c(NC(=O)OC)nc2c1	0.12162162162162163	0.1487603305785124	0.11764705882352941	0.11965811965811966	0.13559322033898305	0.1092436974789916
C=C(CC(C)C)C(=O)NC(=O)N[C@H]1C(=O)N[C@@H](CCCCN)C(=O)N[C@H](C(=O)N[C@@H](CCC(=O)O)C(=O)O)cc1O	0.14285714285714285	0.13218390804597702	0.11046511627906977	0.125	0.12280701754385964	0.1875
Cc1ccnc(NS(=O)(=O)c2ccc(N)cc2)n1	0.13013698630136986	0.1794871794871795	0.06451612903225806	0.06557377049180328	0.14655172413793102	0.056451612903225805
Nc1ccccc1	0.11570247933884298	0.06930693069306931	0.04081632653061224	0.041666666666666664	0.13186813186813187	0.041237113402061855
CCCC[C@H](C)C(=O)OCC(=O)O	0.13740458015267176	0.11926605504587157	0.11538461538461539	0.16326530612244897	0.11428571428571428	0.23655913978494625
O=C1c2ccccc2C(=O)C1c1ccccc1	0.22388059701492538	0.12295081967213115	0.07377049180327869	0.075	0.2	0.056910569105691054
Cn1c(=O)c2[nH]cnc2n(C)c1=O.Cn1c(=O)c2[nH]cnc2n(C)c1=O.NCCN	0.096045197740113	0.12837837837837837	0.08783783783783784	0.08904109589041095	0.0945945945945946	0.06666666666666667
Oc1cc2c(ncn2CO)c(=O)[nH]c1=O	0.09090909090909091	0.11206896551724138	0.07894736842105263	0.08035714285714286	0.11711711711711711	0.07017543859649122
CNCCC[C@@]1(O)C[C@H](CC(=O)N[C@@H](C)C(=O)N[C@H](Cc2ccccc2)C[C@H](O)CCNC(=O)[C@H](C)O)[C@]1(C)O	0.22404371584699453	0.17964071856287425	0.10404624277456648	0.11834319526627218	0.19254658385093168	0.21794871794871795
CC[C@H](C(C)(C)C)C(=O)c1cccc(C)c1	0.11347517730496454	0.1504424778761062	0.16981132075471697	0.1509433962264151	0.14678899082568808	0.12844036697247707
COC1=C2C(=O)C=C(C)C[C@@H]1C[C@@H](OC(=O)c1ccccc1)C2	0.16129032258064516	0.125	0.16666666666666666	0.1693548387096774	0.1746031746031746	0.12307692307692308
C=CCS[S@](=O)C=O	0.022556390977443608	0.04807692307692308	0.03	0.030612244897959183	0.04	0.030303030303030304
CC(C)n1c(CC[C@@H](O)C[C@@H](O)CC(=O)[O-])c(-c2ccc(F)cc2)c(-c2ccccc2)c1C(=O)Nc1ccc(S(N)(=O)=O)cc1	0.551948051948052	0.2926829268292683	0.07853403141361257	0.09090909090909091	0.39864864864864863	0.18497109826589594
CCOc1cc(N)c(Cl)cc1C(=O)NCC1CN(Cc2ccc(F)cc2)CCO1	0.19393939393939394	0.18055555555555555	0.1388888888888889	0.14084507042253522	0.21323529411764705	0.10135135135135136
CC(C)(C(=O)c1cccnc1)c1cccnc1	0.13194444444444445	0.12396694214876033	0.1111111111111111	0.0847457627118644	0.16964285714285715	0.075
Cn1c2ccccc2c(=O)cc2[nH]cc12	0.14492753623188406	0.11016949152542373	0.06837606837606838	0.06956521739130435	0.23529411764705882	0.05084745762711865
CCC(=O)[C@H]1[C@H]2C[C@@H]3c4[nH]c5cc(OC)ccc5c4CCN3C[C@H]2C[C@@H](OC(=O)c2cc(OC)c(OC)c(OC)c2)[C@@H]1OC	0.11682242990654206	0.1099476439790576	0.17045454545454544	0.1657142857142857	0.11290322580645161	0.1388888888888889
C[N+]1(CCOC(=O)CNc2ccccc2)C[C@H](O)CO1	0.1780821917808219	0.10687022900763359	0.15833333333333333	0.16101694915254236	0.15702479338842976	0.13114754098360656
NC(N)=C/N=C/c1ccc(Cl)cc1	0.07857142857142857	0.11711711711711711	0.05357142857142857	0.05454545454545454	0.12264150943396226	0.044642857142857144
C[C@H](N)[C@@H]1NC(=O)C[C@@H]2C[C@H]3[C@](N4C(=O)[C@H](C)O4)C3=C2C1	0.07453416149068323	0.08148148148148149	0.14754098360655737	0.1694915254237288	0.08461538461538462	0.112
CC[C@H](C)[C@H](N)C(=O)N[C@@H](C)C(=O)N[C@H](C(=O)N[C@@H](CCC(=O)O)C(=O)O)C(C)C	0.12941176470588237	0.13793103448275862	0.09655172413793103	0.11347517730496454	0.1111111111111111	0.17037037037037037
C=C(CCCC)C(=O)O	0.078125	0.07766990291262135	0.09375	0.09574468085106383	0.08163265306122448	0.11827956989247312
O=C1[C@@H](O)C[C@H](/C=C/c2c(-c3ccc(F)cc3)c(-c3ccc(F)cc3)c(C[C@@H](O)C[C@@H](O)CC(=O)[O-])n2C(C)C)O1	0.37349397590361444	0.3137254901960784	0.13372093023255813	0.1488095238095238	0.45185185185185184	0.20496894409937888
O=c1ccn([C@@H]2O[C@H](CO)[C@@H](O)[C@H]2O)c(=O)[nH]1	0.08053691275167785	0.08943089430894309	0.13274336283185842	0.13513513513513514	0.09322033898305085	0.12389380530973451
CCN(CCNC)C(=O)c1ccccc1	0.17164179104477612	0.13043478260869565	0.11711711711711711	0.11926605504587157	0.1792452830188679	0.11818181818181818
NCCCCCCNC(=O)c1ccccc1	0.16666666666666666	0.09836065573770492	0.0847457627118644	0.08620689655172414	0.15178571428571427	0.10434782608695652
C=CCOc1ccccc1	0.11627906976744186	0.08333333333333333	0.05714285714285714	0.05825242718446602	0.14285714285714285	0.057692307692307696
O=C(N[C@H]1CCN=C(O)Cc2ccccc2)CC1	0.15172413793103448	0.1111111111111111	0.13559322033898305	0.13793103448275862	0.16379310344827586	0.11764705882352941
C#CCN(Cc1ccc(C(C)(C)C)cc1)Cc1ccccc1	0.19594594594594594	0.12781954887218044	0.1076923076923077	0.08396946564885496	0.20833333333333334	0.07518796992481203
O=C(O)CNCP(=O)(O)O	0.09375	0.10784313725490197	0.07	0.07142857142857142	0.10204081632653061	0.11578947368421053
CC(=O)COC(=O)[C@@]12OC(C)(C)O[C@@H]1C[C@H]1[C@@H]3C[C@H](F)C4=CC(=O)C=C[C@]4(C)[C@@]3(F)[C@@H](O)C[C@@]12C	0.08290155440414508	0.10303030303030303	0.21379310344827587	0.20833333333333334	0.07926829268292683	0.16666666666666666
O=C(C[C@H]1CCN[C@@H](O)C=C(O)c2ccccc2)CC1	0.17006802721088435	0.14173228346456693	0.13934426229508196	0.15126050420168066	0.19658119658119658	0.13114754098360656
CCCCCc1ccc(OCCCN(C)C)cc1	0.10666666666666667	0.13934426229508196	0.10833333333333334	0.11016949152542373	0.11666666666666667	0.11864406779661017
C[C@H]1C[C@H](O)[C@@H](CC2CC(=O)NC(=O)C2)C(=O)[C@@H](C)C1	0.05625	0.07575757575757576	0.20353982300884957	0.2072072072072072	0.06201550387596899	0.13445378151260504
CCC1=C(C)CN(C(=O)NCCc2ccc(S(=O)(=O)NC(=O)N[C@H]3CC[C@H](C)CC3)cc2)C1=O	0.14207650273224043	0.16666666666666666	0.1503267973856209	0.152317880794702	0.1346153846153846	0.13636363636363635
CSCC[C@@H](NC(=O)CC(=O)O)C(=O)NCC(=O)N[C@H](C(=O)O)C(=O)O	0.12269938650306748	0.10638297872340426	0.06382978723404255	0.07246376811594203	0.09420289855072464	0.14615384615384616
CS(=O)(=O)OCCCCOS(C)(=O)=O	0.055944055944055944	0.09734513274336283	0.07272727272727272	0.07407407407407407	0.043859649122807015	0.08333333333333333
CO[C@@H]1[C@H](O)[C@H](N)[C@@H](O[C@H]2O[C@H]([C@H](C)N)CC[C@H]2N)[C@H](O)[C@@H]1N(C)C(=O)CN	0.055865921787709494	0.087248322147651	0.14705882352941177	0.16666666666666666	0.06802721088435375	0.13970588235294118
CCCOC(=O)Nc1ccc(N)cc1	0.14925373134328357	0.14414414414414414	0.12037037037037036	0.12264150943396226	0.1509433962264151	0.1111111111111111
OC[C@H]1O[C@H](S[C@H]2O[C@H](CO)[C@@H](O)[C@H](O)[C@@H]2O)[C@H](O)[C@@H](O)[C@H]1O	0.029239766081871343	0.034722222222222224	0.0916030534351145	0.09302325581395349	0.03597122302158273	0.09230769230769231
CC[C@H](CC[C@@H](C)CC(=O)O)CCCC1CCCCCC1	0.11538461538461539	0.11363636363636363	0.11904761904761904	0.1487603305785124	0.11811023622047244	0.20689655172413793
CC(=O)NCCCN1c2ccccc2Sc2ccccc21	0.23943661971830985	0.13740458015267176	0.0916030534351145	0.09302325581395349	0.23076923076923078	0.08396946564885496
Oc1ccc2c3c1O[C@H]1[C@@H](O)CC[C@@]4(O)[C@@H](C2)N(CC2CCC2)CC[C@]314	0.07386363636363637	0.08	0.1223021582733813	0.12408759124087591	0.09027777777777778	0.09154929577464789
c1ccc(-c2ccc(-c3ccccc3)nc2)cc1	0.31007751937984496	0.11811023622047244	0.03816793893129771	0.03875968992248062	0.21238938053097345	0.030534351145038167
N#CC1=C(N)C(=O)Nc2cccnc2S1	0.07534246575342465	0.09243697478991597	0.05982905982905983	0.06086956521739131	0.09649122807017543	0.0423728813559322
Cc1nc(Nc2ccc(N)cc2)c(-c2ccc(F)cc2)n1/C=C/[C@@H](O)C[C@@H](O)CC(=O)O	0.3972602739726027	0.416	0.07547169811320754	0.08333333333333333	0.4956521739130435	0.1724137931034483
CC(=O)O[C@]1(C(C)=O)CC[C@H]2[C@@H]3C=C(Cl)C4=CC(=O)CC[C@]4(C)[C@H]3CC[C@@]21C	0.07303370786516854	0.09333333333333334	0.15328467153284672	0.15555555555555556	0.06711409395973154	0.12949640287769784
CN[C@@H]1[C@@H](O[C@H]2[C@H](O[C@H]3[C@H](O)[C@@H](N)[C@@H](O)[C@H]3N)CC[C@H](N)[C@@H](O)[C@@H]2N)[C@H](O)[C@@H](O)[C@H]1O	0.026041666666666668	0.024096385542168676	0.09333333333333334	0.0945945945945946	0.024844720496894408	0.09395973154362416
CO/C=C(C)C1=C(C)C=C(C)NC(=O)NC(C)=C(\C)C[C@@H](O)C(=O)N[C@H](C)[C@@H](CC(=O)O)NC1=O	0.11290322580645161	0.13924050632911392	0.152317880794702	0.14666666666666667	0.11464968152866242	0.1456953642384106
CC1(C)[C@H]2CC[C@]1(C)C(=O)C2	0.02857142857142857	0.044642857142857144	0.11	0.11224489795918367	0.037037037037037035	0.06796116504854369
CO[C@H]1[C@@H](O)[C@H](N)[C@@H](O[C@H]2O[C@H]([C@H](C)N)CC[C@H]2N)[C@H](O)[C@@H]1N(C)C(=O)CN	0.055865921787709494	0.087248322147651	0.14705882352941177	0.16666666666666666	0.06802721088435375	0.13970588235294118
N#C[C@@H](O[C@H]1O[C@H](CO[C@@H]2O[C@H](CO)[C@@H](O)[C@H](O)[C@H]2O)[C@@H](O)[C@H](O)[C@H]1O)c1ccccc1	0.1092896174863388	0.07975460122699386	0.1111111111111111	0.12	0.11764705882352941	0.11920529801324503
CCN[C@H](CC)C(=O)N[C@@H]1CC[C@H]2[C@@H]3CC[C@H]4C(=O)CC[C@]4(C)[C@H]3CC[C@]12C	0.06043956043956044	0.07792207792207792	0.1510791366906475	0.17037037037037037	0.05921052631578947	0.1357142857142857
Cc1ccc(S(=O)(=O)NC(=O)NN2CCCCCC2)cc1	0.10828025477707007	0.1484375	0.1015625	0.10317460317460317	0.11811023622047244	0.07692307692307693
CCCCC#CC#CCCCCCC(=O)O	0.0738255033557047	0.07258064516129033	0.07627118644067797	0.07758620689655173	0.07563025210084033	0.11504424778761062
NCCCNCCSP(=O)(O)O	0.05755395683453238	0.043478260869565216	0.045871559633027525	0.04672897196261682	0.045454545454545456	0.0761904761904762
CCCCCCC/C=C\CCCCC(=O)O	0.0738255033557047	0.09016393442622951	0.07627118644067797	0.07758620689655173	0.09401709401709402	0.11504424778761062
CC/C=C(/C=C/C(=O)O)c1ccc(Cl)cc1	0.1276595744680851	0.168141592920354	0.10526315789473684	0.10714285714285714	0.17592592592592593	0.11607142857142858
CCCn1c(=O)[nH]c(=S)[nH]1	0.05970149253731343	0.05504587155963303	0.07920792079207921	0.08080808080808081	0.06796116504854369	0.058823529411764705
CC1=C2C(=CO[C@H](C)[C@H]2C)C(O)=C(C(=O)O)C1=O	0.1095890410958904	0.1440677966101695	0.15178571428571427	0.15454545454545454	0.13043478260869565	0.13274336283185842
C=C[C@@H]1CN2CC[C@H]3[C@@H](O)C[C@@H]4CC5=C(C)C(=O)C=C[C@]5(C)[C@H]4[C@@H](O)[C@]3(C)[C@]2(C(=O)CO)O1	0.08465608465608465	0.10559006211180125	0.19444444444444445	0.19718309859154928	0.10191082802547771	0.1554054054054054
Cc1ncc([N+](=O)[O-])n1CC(C)O	0.09558823529411764	0.10909090909090909	0.07407407407407407	0.09615384615384616	0.11428571428571428	0.09523809523809523
CN[C@H](C)Cc1ccc(C(C)C)cc1	0.1417910447761194	0.18867924528301888	0.09090909090909091	0.11320754716981132	0.16346153846153846	0.10185185185185185
O=C1CN=C(c2ccccc2)c2cc([N+](=O)[O-])ccc2N1	0.19863013698630136	0.13846153846153847	0.06766917293233082	0.06870229007633588	0.20168067226890757	0.05223880597014925
CCCCOc1ccc(OCCCN2CCOCC2)cc1	0.10625	0.0948905109489051	0.11627906976744186	0.11811023622047244	0.10687022900763359	0.1
CCC[N+](CCC)OCOCC(=O)CC[N+](C)(CC)C.[Cl-].[Cl-]	0.05555555555555555	0.06666666666666667	0.104	0.0967741935483871	0.05303030303030303	0.10483870967741936
Fc1ccc(C(c2ccc(F)cc2)N2CCN(C/C=C/c3ccccc3)CC2)cc1	0.25308641975308643	0.15789473684210525	0.055900621118012424	0.06329113924050633	0.25735294117647056	0.043209876543209874
CC(=O)CS	0.04132231404958678	0.05319148936170213	0.056818181818181816	0.05813953488372093	0.056179775280898875	0.05747126436781609
CCCCCCC1=NC(=O)c2ccccc2Sc2ccccc21	0.21333333333333335	0.13970588235294118	0.08759124087591241	0.08888888888888889	0.20967741935483872	0.08823529411764706
CCN1C[C@@]2(COC)[C@H](O)C[C@H](OC)[C@@]34[C@@H]5C[C@@]6(O)[C@H](OC(=O)c7ccccc7)[C@@H]5[C@@](OC(C)=O)([C@@H]([C@H](OC)[C@H]23)[C@@H]14)[C@@H](O)[C@@H]6OC	0.1308411214953271	0.10256410256410256	0.17415730337078653	0.1694915254237288	0.12299465240641712	0.16201117318435754
O=c1[nH]c(=O)n([C@H]2C[C@H](O)[C@@H](CO)O2)cc1I	0.06622516556291391	0.072	0.13274336283185842	0.13513513513513514	0.075	0.11403508771929824
ON=C1C=C(c2ccccc2)CC1	0.1590909090909091	0.09565217391304348	0.07142857142857142	0.07272727272727272	0.16346153846153846	0.05309734513274336
CC[C@H](C)CC[C@@H](C)[C@H]1CC[C@@H](C)C=C2[C@@H](O)CC[C@@H](O)C(=O)C21	0.0975609756097561	0.11678832116788321	0.21487603305785125	0.25	0.1044776119402985	0.21666666666666667
CCOc1cnc(NC(C)C)nc1C(=O)NCCc1ccc(S(C)(=O)=O)cc1	0.17073170731707318	0.2595419847328244	0.1276595744680851	0.145985401459854	0.17647058823529413	0.12857142857142856
O=C(NO)NO	0.04838709677419355	0.05102040816326531	0.043010752688172046	0.04395604395604396	0.053763440860215055	0.054945054945054944
C[C@@H](N)Cn1ccc(C(=O)O)c2cc(F)cc12	0.15827338129496402	0.18584070796460178	0.09401709401709402	0.11504424778761062	0.205607476635514	0.11403508771929824
Cc1nc(C)nc(NS(=O)(=O)c2ccc(N)cc2)n1	0.12080536912751678	0.20689655172413793	0.072	0.07317073170731707	0.13445378151260504	0.064
O=c1[nH]c(O)nc(Cl)c1Cl	0.044444444444444446	0.07547169811320754	0.04854368932038835	0.04950495049504951	0.05825242718446602	0.028846153846153848
C[C@@]1(C(=O)O)C[C@H]2[C@@H]3C=CC4=CC(=O)C=C[C@]4(C)[C@@]3(F)[C@@H](O)C[C@@]21C	0.10303030303030303	0.12318840579710146	0.1732283464566929	0.176	0.11940298507462686	0.16535433070866143
NCCS[C@H]1c2ccccc2CCSc2ccccc21	0.17567567567567569	0.10526315789473684	0.07633587786259542	0.07751937984496124	0.18333333333333332	0.06060606060606061
C[C@H](Oc1ccc(N(C)C)cc1)C(=O)O	0.13970588235294118	0.20754716981132076	0.11926605504587157	0.14285714285714285	0.18269230769230768	0.14150943396226415
CSC[C@H](NC(=O)[C@@H](N)Cc1ccccc1)C(=O)N[C@@H](CCC(=O)O)C(=O)N[C@@H](C)C(=O)NCC(=O)NCC(=O)O	0.18947368421052632	0.13714285714285715	0.0782122905027933	0.09142857142857143	0.16167664670658682	0.1566265060240964
C(CC[C@@H]1COCCN)C[C@H]1CC[C@@H](O)COc1ccccc1	0.14465408805031446	0.09154929577464789	0.11194029850746269	0.12213740458015267	0.13636363636363635	0.15625
C/C=C/C(=O)N(CC)c1ccccc1C	0.13043478260869565	0.16216216216216217	0.11818181818181818	0.12037037037037036	0.19230769230769232	0.10909090909090909
CC(C)[C@H](C)C(=O)O[C@H]1C[C@@H](C)C=C2C=C[C@H](C)[C@H](CC[C@@H]3C[C@@H](O)CC(=O)O3)C21	0.1005586592178771	0.13333333333333333	0.7446808510638298	0.8202247191011236	0.11486486486486487	0.39316239316239315
O=C(N/N=C/c1ccc([N+](=O)[O-])o1)c1cc([N+](=O)[O-])cc([N+](=O)[O-])c1O	0.1144578313253012	0.1366906474820144	0.07801418439716312	0.07913669064748201	0.125	0.06338028169014084
C/C=C/c1ccc(OC)cc1	0.08955223880597014	0.14423076923076922	0.0761904761904762	0.07766990291262135	0.15151515151515152	0.06666666666666667
O=C(CI)NCCS(=O)(=O)[O-]	0.05925925925925926	0.09433962264150944	0.06796116504854369	0.06930693069306931	0.04716981132075472	0.06862745098039216
NNC(=O)c1ccncc1	0.0916030534351145	0.10476190476190476	0.06796116504854369	0.06930693069306931	0.09900990099009901	0.06862745098039216
C#Cc1cnc(CNC(=O)O[C@H]2C[C@@H](C)C=C3C=C[C@H](C)[C@H](CC[C@@H]4C[C@@H](O[Si](C)(C)C(C)(C)C)CC(=O)O4)[C@H]32)cc1	0.10526315789473684	0.11475409836065574	0.5230769230769231	0.48484848484848486	0.10555555555555556	0.25477707006369427
Cc1ccc(Cl)c(Nc2ccccc2C(=O)O)c1Cl	0.19285714285714287	0.16666666666666666	0.08064516129032258	0.08196721311475409	0.23853211009174313	0.08130081300813008
O[C@@H]1CO[C@@H](O)[C@@H](O)[C@H]1O	0.021739130434782608	0.02702702702702703	0.08	0.08163265306122448	0.02830188679245283	0.10309278350515463
CO[C@@H]1[C@H](COC)[C@H](C)O[C@@H](C)C2=C[C@H](C)[C@H](C)[C@H]1CC[C@]2(C)O	0.03468208092485549	0.05555555555555555	0.2066115702479339	0.2	0.0425531914893617	0.14173228346456693
CCCCCCOc1ccc(C(=O)OCCN2CCCCCC2)cc1	0.11904761904761904	0.1103448275862069	0.12318840579710146	0.125	0.1223021582733813	0.11594202898550725
CC(C)/C=C/C(C)=C/CO	0.06015037593984962	0.11764705882352941	0.058823529411764705	0.08163265306122448	0.11224489795918367	0.08080808080808081
CN1CCC(=C2c3ccccc3CC(=O)c3sccc32)CC1	0.14743589743589744	0.10948905109489052	0.08148148148148149	0.08270676691729323	0.176	0.050724637681159424
CCC1(CC)CC(=O)NC(=O)NC1=O	0.06293706293706294	0.08695652173913043	0.10185185185185185	0.10377358490566038	0.07142857142857142	0.08256880733944955
CN1CCC[C@H]1c1cccnc1	0.06382978723404255	0.06956521739130435	0.08333333333333333	0.08490566037735849	0.08256880733944955	0.06422018348623854
N[C@@H](C(=O)O)c1ccccc1	0.16	0.12380952380952381	0.07692307692307693	0.0891089108910891	0.18947368421052632	0.09900990099009901
NCC1CCCC(O)(CCCCCC2)cccc2NC1	0.03592814371257485	0.04285714285714286	0.07692307692307693	0.078125	0.044444444444444446	0.061068702290076333
CN1CCN(c2c(F)cc3c(=O)c(C(=O)O)cn(CCF)c3c2F)CC1	0.13414634146341464	0.1357142857142857	0.11678832116788321	0.11851851851851852	0.14925373134328357	0.09352517985611511
CC(=O)[C@]1(O)Cc2c(O)c3c(c(O)c2[C@@H](O[C@H]2C[C@H](N)[C@H](O)[C@H](C)O2)C1)C(=O)c1ccccc1C3=O	0.15135135135135136	0.13414634146341464	0.16883116883116883	0.17105263157894737	0.16025641025641027	0.15483870967741936
CC(C)COc1ccc(C2CCCc3ccccc32)cc1	0.1891891891891892	0.13740458015267176	0.1	0.11904761904761904	0.2413793103448276	0.09230769230769231
CCCCC[C@@H](/C=C/C=C/CC(=O)O)c1ccccc1	0.18620689655172415	0.16	0.10317460317460317	0.11382113821138211	0.21739130434782608	0.15966386554621848
CC[C@H](c1ccc(O)c(O)c1)C(=O)O	0.13432835820895522	0.16822429906542055	0.11214953271028037	0.13592233009708737	0.17647058823529413	0.1568627450980392
Cc1nc2n(c(=O)c1CCN1CCC(c3noc4cc(F)ccc34)CC1)CCCC2	0.12849162011173185	0.1437908496732026	0.09740259740259741	0.09868421052631579	0.14093959731543623	0.06329113924050633
C=C[C@H]1CN(CC)CC[C@@H]2[C@@H]3CCC4=CC(=O)C=C[C@]4(C)[C@H]3CC[C@@]21C	0.056179775280898875	0.07333333333333333	0.14814814814814814	0.15037593984962405	0.07586206896551724	0.11594202898550725
CC[C@H](C)[C@@](C)(O)CC[C@H](C)C[C@H](O)C(=O)O	0.15328467153284672	0.18018018018018017	0.12612612612612611	0.1388888888888889	0.16666666666666666	0.22772277227722773
O=C1N=CN(c2ccccc2Cl)c2ccccc2N1	0.19718309859154928	0.1171875	0.05384615384615385	0.0546875	0.2	0.03816793893129771
N[C@H](CSSC[C@H](NC(=O)c1ccccc1)C(=O)O)C(=O)O	0.19863013698630136	0.14728682170542637	0.08396946564885496	0.09375	0.18181818181818182	0.13709677419354838
NC(=O)CN1CCCC1=O	0.05185185185185185	0.05504587155963303	0.10101010101010101	0.10309278350515463	0.057692307692307696	0.06930693069306931
COC(=O)c1ccccc1O	0.1328125	0.12380952380952381	0.10891089108910891	0.1111111111111111	0.17708333333333334	0.09900990099009901
C[C@](O)(C(=O)O)C[C@H]1CC[C@H]2[C@@H]3CC=C4C[C@@H](O)CC[C@]4(C)[C@H]3CC[C@@]21C	0.06779661016949153	0.087248322147651	0.17293233082706766	0.15789473684210525	0.08275862068965517	0.14814814814814814
Cc1cc(-c2c(-c3ccc(F)cc3)nc(C(C)C)n2/C=C/[C@@H](O)C[C@@H](O)CC(=O)O)cc(C)c1F	0.36363636363636365	0.5	0.09259259259259259	0.10759493670886076	0.47107438016528924	0.19727891156462585
O=C(NO)c1ccc(-c2ccccc2)cc1	0.288	0.15517241379310345	0.07563025210084033	0.07692307692307693	0.27722772277227725	0.06722689075630252
CC1=CC[C@H]2[C@@H]3CC4=CC(=O)C=C[C@]4(C)[C@@]3(F)[C@@H](O)C[C@]2(C)[C@H]1C(=O)CO	0.09941520467836257	0.1258741258741259	0.19230769230769232	0.1953125	0.11428571428571428	0.15789473684210525
OC[C@@H]1[C@@H](O)[C@H](O[C@@H]2C(=O)c3ccc(O)c(O)c3)O[C@@H]2C(=O)[C@H](O)[C@H](O)[C@H]1O	0.09826589595375723	0.11643835616438356	0.16296296296296298	0.16541353383458646	0.11267605633802817	0.14705882352941177
Cc1cccc(Nc2ccccc2C(=O)O)c1C	0.21323529411764705	0.1694915254237288	0.09090909090909091	0.09243697478991597	0.25471698113207547	0.09166666666666666
OC[C@H](O)[C@H](O)[C@H](O)[C@H](O)CO	0.07407407407407407	0.09259259259259259	0.027522935779816515	0.03773584905660377	0.0970873786407767	0.11
C[C@H]([C@H](O)c1ccc(O)c(O)c1)C(=O)O	0.14925373134328357	0.18691588785046728	0.09009009009009009	0.11214953271028037	0.19607843137254902	0.1650485436893204
N#Cc1cnc(C(c2ccc(C#N)cc2)n2cncn2)cc1	0.13291139240506328	0.10948905109489052	0.03546099290780142	0.043478260869565216	0.15748031496062992	0.03571428571428571
C[C@H]1SCC[C@H]1O[C@]1(C)CC[C@@H]1CC[C@@H](OC(=O)O)C(=O)O	0.09375	0.08823529411764706	0.15447154471544716	0.16666666666666666	0.08333333333333333	0.19491525423728814
CC(=O)[C@H]1[C@H](C#N)C[C@H]2[C@@H]3CC=C4C[C@@H](O)CC[C@]4(C)[C@H]3CC[C@@]21C	0.045454545454545456	0.060810810810810814	0.17054263565891473	0.1732283464566929	0.05555555555555555	0.12781954887218044
CC(C)=C(N)C(=O)NC1=C(c2ccccc2)CC1	0.1956521739130435	0.12195121951219512	0.1	0.1016949152542373	0.17699115044247787	0.09166666666666666
CCC/C=C\CCCCCC(=S)N	0.041379310344827586	0.05084745762711865	0.05357142857142857	0.05454545454545454	0.05309734513274336	0.07339449541284404
C[C@@H]1O[C@@H](O[C@@H]2C=C3CC[C@@H]4[C@H](CC[C@]5(C)[C@@H](c6ccc(=O)oc6)CC[C@]45O)[C@@]3(C)CC2)[C@H](O)[C@H](O)[C@H]1O	0.07281553398058252	0.0898876404494382	0.16049382716049382	0.1625	0.08620689655172414	0.13333333333333333
CCN(CC)c1ccc(C(C)C)cc1	0.13333333333333333	0.2	0.1111111111111111	0.1346153846153846	0.16346153846153846	0.11214953271028037
CCO/N=C(\CSC)NC(=O)c1ccc(Cl)cc1	0.13793103448275862	0.14049586776859505	0.11864406779661017	0.1206896551724138	0.14655172413793102	0.11965811965811966
CN(CC(N)=O)c1ccccc1	0.14728682170542637	0.1308411214953271	0.08490566037735849	0.08653846153846154	0.1717171717171717	0.08571428571428572
Cc1cnnc(NS(=O)(=O)c2ccc(N)cc2)n1	0.11486486486486487	0.1794871794871795	0.06451612903225806	0.06557377049180328	0.1271186440677966	0.056451612903225805
O=C(NCc1ccc(CC2CCCCC2)cc1)c1ccccc1	0.20394736842105263	0.11428571428571428	0.10294117647058823	0.1044776119402985	0.208	0.07971014492753623
C[C@@H](Cc1ccc(O)c(O)c1)C(=O)O	0.14285714285714285	0.1792452830188679	0.10185185185185185	0.13592233009708737	0.18811881188118812	0.1568627450980392
CN/C(=N/CCS(=O)(=O)[O-])C(=O)NCC[C@H](O)c1ccc(N)cc1	0.16129032258064516	0.18604651162790697	0.10526315789473684	0.11538461538461539	0.14728682170542637	0.140625
CC[C@@H]1NC(=O)C(C)[C@H](O)[C@@H](C)N1CC(=O)N1CC(=O)C(=O)NCC(=O)NCC(=O)C(C)C(=O)NC(=O)NC1C	0.08333333333333333	0.10227272727272728	0.175	0.16981132075471697	0.08620689655172414	0.11976047904191617
CC1=C[C@H]2[C@@H](C)C[C@@](C)(CC(=O)O)C(=O)N2CC(=O)C[C@@H]1C(=O)O	0.1125	0.12686567164179105	0.17886178861788618	0.18181818181818182	0.11450381679389313	0.18032786885245902
C=C1[C@H](O)C[C@H](OC)C[C@H](/C=C/C=C/C=C/C=C/C=C/C=C/[C@H](O)C[C@@H](O)C[C@@H]2O)C[C@H]21	0.09042553191489362	0.05325443786982249	0.14666666666666667	0.14864864864864866	0.08125	0.13245033112582782
C[C@]12CC(=O)CC[C@@H]1CC[C@@H]1[C@@H]2CC[C@]2(C)[C@@H](O)CC[C@@H]12	0.029585798816568046	0.035211267605633804	0.11904761904761904	0.12096774193548387	0.0364963503649635	0.09375
CSCC[C@@H](N)C(=O)NC(=O)C(=O)NCC(=O)NCC(=O)NCC(=O)C(=O)O	0.09248554913294797	0.0728476821192053	0.061224489795918366	0.06944444444444445	0.060810810810810814	0.11510791366906475
CC1=CC[C@]2(C)[C@H](CC[C@@H]3C[C@@H]4C(CC(=O)O)CCC[C@]4(C)[C@H]3CC[C@@]21C)C(=O)O	0.08241758241758242	0.0967741935483871	0.14685314685314685	0.14893617021276595	0.0784313725490196	0.16428571428571428
OCCCc1ccccc1	0.14285714285714285	0.09345794392523364	0.07766990291262135	0.07920792079207921	0.15463917525773196	0.0784313725490196
NCCc1c[nH]c2ccccc12	0.11940298507462686	0.09821428571428571	0.06363636363636363	0.06481481481481481	0.18	0.05454545454545454
C[C@H](O)CCCCCC(=O)[O-]	0.09923664122137404	0.09345794392523364	0.07766990291262135	0.10101010101010101	0.09803921568627451	0.14583333333333334
CCCCOC[C@H]1C(=O)O[C@H](C)[C@H](NC(=O)c2cccc(NC=O)c2O)C(=O)O[C@@H](C)[C@@H]1OC(=O)CC(C)C	0.15706806282722513	0.16167664670658682	0.19745222929936307	0.2077922077922078	0.14545454545454545	0.1987179487179487
C[C@H](C(=O)O)c1cccc(C(=O)c2ccccc2)c1	0.2537313432835821	0.1652892561983471	0.08870967741935484	0.10833333333333334	0.24770642201834864	0.12605042016806722
CCCCC[C@@H](C)COC(=O)c1ccccc1C(=O)OC[C@@H](CC)CCCC	0.1696969696969697	0.14482758620689656	0.1267605633802817	0.15328467153284672	0.15827338129496402	0.1865671641791045
O=[P@]1(N(CO)CCCN2CCCC2)cc2ccccn12	0.0880503144654088	0.07352941176470588	0.10236220472440945	0.104	0.08461538461538462	0.09448818897637795
S=C=NCCCSP(=O)(O)O	0.043478260869565216	0.044642857142857144	0.04716981132075472	0.04807692307692308	0.04672897196261682	0.057692307692307696
O=C1O[C@@H](CO)C=C1O	0.05303030303030303	0.06666666666666667	0.11578947368421053	0.11827956989247312	0.07	0.08247422680412371
[O-][n+]1cccc(Cl)c1NCC(C#N)=O	0.0851063829787234	0.08620689655172414	0.08108108108108109	0.08256880733944955	0.1	0.07207207207207207
C[C@@H]1C=C[C@@H](C)[C@H](CC[C@@H](O)CC(=O)O)[C@H]1CC(=O)O	0.18309859154929578	0.175	0.20535714285714285	0.22018348623853212	0.1724137931034483	0.3958333333333333
CC(C)=C[C@H]1C[C@H](C)[C@]2(CC[C@]3(C)C[C@@H]4C(C)=CC(=O)[C@H]4/C(C=O)=C\C[C@H]32)O1	0.054945054945054944	0.09271523178807947	0.17777777777777778	0.17164179104477612	0.0738255033557047	0.12056737588652482
C[C@@H](O)CCCCCCCCCCCCC(=O)[O-]	0.08552631578947369	0.078125	0.06451612903225806	0.08333333333333333	0.08130081300813008	0.11965811965811966
C[C@H](N)C(=O)N[C@@H]1CC[C@H]1C(=O)N[C@@H](CC(=O)O)C(=O)NCC(=O)NCC(=O)O	0.11627906976744186	0.11486486486486487	0.08904109589041095	0.1056338028169014	0.10344827586206896	0.16176470588235295
O=C1CC[C@H](N2C(=O)c3ccccc3C2=O)C(=O)N1	0.12751677852348994	0.11904761904761904	0.08870967741935484	0.09016393442622951	0.15254237288135594	0.06349206349206349
COc1c2ccccc2c(-c2ccccc2)n1C[C@@H](O)C[C@@H](O)CC(=O)OC(=O)[O-]	0.4014084507042254	0.2198581560283688	0.09933774834437085	0.10810810810810811	0.3253968253968254	0.1956521739130435
COC(=O)[C@]1(OC)C[C@H]2[C@@H]3CC=C(C)CC4=CC(=O)CC[C@]4(C)[C@H]3C(=O)C[C@@]21C	0.06593406593406594	0.09868421052631579	0.15	0.14388489208633093	0.0728476821192053	0.10344827586206896
O=C(O)/C=C/c1ccccc1	0.14960629921259844	0.14423076923076922	0.0761904761904762	0.07766990291262135	0.2127659574468085	0.08737864077669903
COc1cc([C@H]2c3cc4c(cc3[C@@H](O[C@@H]3O[C@@H]5CO[C@@H](C)O[C@H]5[C@H](O)[C@H]3O)[C@H]3COC(=O)[C@H]23)OCO4)cc(OC)c1O	0.08333333333333333	0.08947368421052632	0.14857142857142858	0.15028901734104047	0.08602150537634409	0.11731843575418995
O=c1cc(-c2ccccc2)oc2c1ccc1ccccc12	0.2826086956521739	0.11940298507462686	0.058823529411764705	0.05970149253731343	0.23931623931623933	0.036231884057971016
Cc1ccc2[nH]cc(-c3ccc(F)cc3)nc1-2	0.21481481481481482	0.24545454545454545	0.048	0.04878048780487805	0.2815533980582524	0.04
CN1[C@@H]2CC[C@@H]1C[C@@H](OC(=O)C(CO)c1ccccc1)C2	0.1437908496732026	0.1044776119402985	0.16393442622950818	0.1864406779661017	0.16260162601626016	0.1557377049180328
Nc1ncnc2[nH]cnc12	0.03597122302158273	0.06363636363636363	0.037383177570093455	0.0380952380952381	0.04672897196261682	0.028037383177570093
CC(=O)[C@@]12CC[C@H]([C@H](C)CCCC(C)C)[C@@]1(C)CCC1C2=CCC2C(C)(C)[C@@H](O)CC[C@]12C	0.0851063829787234	0.09937888198757763	0.1476510067114094	0.15753424657534246	0.08860759493670886	0.14864864864864866
O=C(O[C@@H]1C(O)=C(c2ccccc2)c2ccccc2)N1CCCN1CCC(C)CC1	0.24691358024691357	0.11464968152866242	0.14189189189189189	0.14383561643835616	0.1888111888111888	0.11258278145695365
C=CC(=C)OC1C(C)CCC(=O)N=C(N)C1=O	0.0457516339869281	0.07258064516129033	0.12389380530973451	0.12612612612612611	0.05785123966942149	0.09565217391304348
CCCCCC[C@@H](C)CCCCCCCCCCC(=O)O	0.09433962264150944	0.08888888888888889	0.07633587786259542	0.09448818897637795	0.09230769230769231	0.13821138211382114
C/C=C\C#CC#CCCCCCCC(=O)O	0.0738255033557047	0.09016393442622951	0.06722689075630252	0.06837606837606838	0.09401709401709402	0.10526315789473684
O=C(NCN1CCCOCC1)c1ccc(Cl)cc1	0.11333333333333333	0.1111111111111111	0.10743801652892562	0.1092436974789916	0.125	0.07258064516129033
CCCOc1c2[nH]c(-c3ccc(F)cc3)nc2c1	0.19285714285714287	0.25	0.08064516129032258	0.08196721311475409	0.25	0.07258064516129033
COc1nc(C)nc(Cl)c1NC1=NCCN1	0.05263157894736842	0.09016393442622951	0.058333333333333334	0.059322033898305086	0.05785123966942149	0.04132231404958678
C/C(=C\CC[C@@H](C)[C@H]1CC[C@@]2(C)C3=C(CC[C@]12C)[C@@]1(C)CC[C@H](O)C(C)(C)[C@@H]1CC3=O)C(=O)O	0.09574468085106383	0.11875	0.15333333333333332	0.16326530612244897	0.10126582278481013	0.14666666666666667
O=c1c(O)c(OC(C)CCNCCO)cc(C(N)CCCO)cc1Cl	0.12962962962962962	0.1223021582733813	0.08695652173913043	0.1044776119402985	0.12686567164179105	0.13740458015267176
Nc1c(Cl)cc(Br)cc1CNC1CC[C@H](O)CC1	0.057692307692307696	0.06153846153846154	0.1092436974789916	0.1111111111111111	0.064	0.07377049180327869
COC/C=C/C=C/C=C/C/C=C\CCCCC(=O)O	0.06962025316455696	0.08396946564885496	0.07086614173228346	0.072	0.0873015873015873	0.10655737704918032
C[C@H]1CN(c2c(F)c(N)c3c(=O)c(C(=O)O)cn(C4CC4)c3c2F)C[C@H](C)N1	0.11764705882352941	0.11643835616438356	0.13768115942028986	0.13970588235294118	0.12056737588652482	0.10638297872340426
NC(=O)Cc1ccccc1C(=O)c1ccccc1	0.24812030075187969	0.13008130081300814	0.08130081300813008	0.08264462809917356	0.2072072072072072	0.09090909090909091
C[C@H]1[C@H](O)C[C@@H](CC(C)C)C(=O)N1CC[C@H]1CC[C@H]1C(=O)O	0.11538461538461539	0.12213740458015267	0.21551724137931033	0.24107142857142858	0.11811023622047244	0.22807017543859648
CCN1CCCC1CNC(=O)c1cc(S(N)(=O)=O)ccc1OC	0.11949685534591195	0.15267175572519084	0.15079365079365079	0.1532258064516129	0.12307692307692308	0.125
Cc1oc2ccccc2c1C(=O)c1ccccc1	0.2462686567164179	0.13821138211382114	0.08064516129032258	0.08196721311475409	0.25	0.064
CC[C@@H](C)NC(=O)[C@@H]1C=C2c3cccc4[nH]cc(c34)C[C@H]2N(C)C1	0.14375	0.14705882352941177	0.1450381679389313	0.1746031746031746	0.17054263565891473	0.14615384615384616
c1ccc2c(c1)c1cccc3ccc4cccc2c1c34	0.24113475177304963	0.1044776119402985	0.0364963503649635	0.037037037037037035	0.2222222222222222	0.029197080291970802
C=C[C@H](OS(=O)(=O)c1ccccc1)C(=O)N[C@@H](C)C(=O)N[C@@H](CC)C(=O)N1CCC[C@H]1C(=O)O	0.17613636363636365	0.16129032258064516	0.11538461538461539	0.1390728476821192	0.174496644295302	0.1610738255033557
CSCC[C@H](NC(=O)CCCNC(=O)[C@@H](Cc1ccccc1)C(=O)N[C@@H](C)CC(=O)N[C@@H](CCCCC(=O)O)C(=O)O)C(=O)N[C@@H](C)C(=O)O	0.18396226415094338	0.14285714285714285	0.07389162561576355	0.08542713567839195	0.15873015873015872	0.15425531914893617
CCC/C=C/C[C@@H](C)[C@@H]1CC[C@@]2(C)C(=O)OC(=O)C[C@@H]1C2	0.06790123456790123	0.09774436090225563	0.16666666666666666	0.1896551724137931	0.08461538461538462	0.12096774193548387
CC(C)(CC)C(C)(C)c1ccc(OCCOCC[N+](C)(C)Cc2ccccc2)cc1.[Cl-]	0.17751479289940827	0.10967741935483871	0.1292517006802721	0.09333333333333334	0.176056338028169	0.09271523178807947
C=C[C@H](C#CC(C)(C)C)CC(=O)O	0.08823529411764706	0.1308411214953271	0.10576923076923077	0.08653846153846154	0.1262135922330097	0.12871287128712872
CCCCSc1ccc(C(=O)OCCN(C)C)cc1	0.12751677852348994	0.1652892561983471	0.13445378151260504	0.13675213675213677	0.14285714285714285	0.1452991452991453
NCc1ccccc1	0.12195121951219512	0.07766990291262135	0.05	0.05102040816326531	0.13978494623655913	0.050505050505050504
N=C1N(O)CCN(CCCN2CCCCO2)cc1	0.056962025316455694	0.04477611940298507	0.09836065573770492	0.1	0.0546875	0.07258064516129033
CCCc1cc(OC)c(OC)cc1O	0.07746478873239436	0.10526315789473684	0.1111111111111111	0.11320754716981132	0.1	0.10185185185185185
Nc1ccc(OCc2cccc(C(=N)O)c2)cc1	0.16083916083916083	0.13008130081300814	0.07258064516129033	0.07377049180327869	0.2072072072072072	0.07317073170731707
N[C@H]1[C@H](O[C@@H]2O[C@H](CO)[C@@H](O[C@H]3O[C@H](CO)[C@@H](O)[C@H](N)[C@H]3O)[C@H](N)C[C@@H]2N)[C@H](O)[C@@H](O)[C@@H]1O	0.025252525252525252	0.029239766081871343	0.0967741935483871	0.09803921568627451	0.030120481927710843	0.09740259740259741
Oc1ccc2ncccc2c1CC(=O)c1ccc(Br)cc1	0.19047619047619047	0.15625	0.07575757575757576	0.07692307692307693	0.24347826086956523	0.06818181818181818
CCCCCn1cnc2c(C)c(-c3ccc(F)cc3)c(-c3ccc(F)cc3)c(CC[C@@H](O)C[C@@H](O)CC(=O)[O-])c2C(C(C)C)CC1	0.3651685393258427	0.27058823529411763	0.10526315789473684	0.11827956989247312	0.3270440251572327	0.19428571428571428
O=C1C[C@H](O)C[C@@H](/C=C/c2c(C3CC3)nc3cc(Sc4ccc(F)cc4)c(F)cc3c2Sc2ccc(F)cc2)O1	0.17435897435897435	0.16091954022988506	0.13953488372093023	0.1411764705882353	0.19393939393939394	0.06557377049180328
C[C@@]12C(=O)OC(=O)[C@]1(C)[C@H]1CC[C@@H]2O1	0.04081632653061224	0.05	0.1111111111111111	0.11320754716981132	0.04310344827586207	0.07207207207207207
C[C@]12CC[C@H]3[C@@H](CCC4=CC(=O)CC[C@@]43C)[C@@H]1CC[C@@H]2O	0.041916167664670656	0.05	0.128	0.13008130081300814	0.05185185185185185	0.09375
Cc1c(COc2cc(C(=O)O)ccc2)cc1	0.14285714285714285	0.14655172413793102	0.11403508771929824	0.11607142857142858	0.18518518518518517	0.11504424778761062
CC(C)[C@H](NC(=O)[C@H](Cc1ccc(O)cc1)NC(=O)CNC(=O)[C@H](Cc1ccccc1)NC(=O)[C@@H](N)CCC(=O)N[C@@H](CCC(=O)O)C(=O)O)C	0.23300970873786409	0.15816326530612246	0.07804878048780488	0.08955223880597014	0.20652173913043478	0.14583333333333334
COc1c2c(cc(OC)c1OC)-c1ccc(OC)c(=O)cc1[C@@H](NC(C)=O)CC2	0.1206896551724138	0.13513513513513514	0.13286713286713286	0.1267605633802817	0.11643835616438356	0.09523809523809523
OC[C@H]1O[C@@H](O[C@H]2[C@H](O)[C@@H](O[C@H]3O[C@H](CO)[C@@H](O)[C@H](N)[C@H]3O)[C@H](N)C[C@@H]2N)[C@H](O)[C@@H](O)[C@@H]1O	0.025252525252525252	0.029239766081871343	0.0967741935483871	0.09803921568627451	0.030120481927710843	0.09740259740259741
OC[C@H]1O[C@H](O[C@H]2[C@H](O)[C@@H](O[C@H]3O[C@H](CO)[C@@H](O)[C@H](N)[C@H]3O)[C@H](N)C[C@@H]2N)[C@H](O)[C@@H](O)[C@@H]1O	0.025252525252525252	0.029239766081871343	0.0967741935483871	0.09803921568627451	0.030120481927710843	0.09740259740259741
CC(C)(C)NCC(O)c1cc(O)cc(O)c1	0.1056338028169014	0.13043478260869565	0.11711711711711711	0.0990990990990991	0.12612612612612611	0.11818181818181818
CCc1c2c(nc3ccc(OC(=O)N4CCC(N5CCCCC5)CC4)cc13)-c1cc3c(c(=O)n1C2)COC(=O)[C@]3(O)CC	0.11214953271028037	0.13440860215053763	0.12021857923497267	0.12154696132596685	0.11956521739130435	0.09090909090909091
C[C@@H](F)CCC(=O)N[C@@H]1C=C2c3cccc4[nH]cc(c34)C[C@H]2N(C)C1	0.1625	0.15217391304347827	0.13333333333333333	0.15267175572519084	0.18461538461538463	0.13432835820895522
OC[C@H]1O[C@@](Cn2c(CO)c(O)cc2)[C@H](O)[C@@H](O)[C@H]1O	0.08333333333333333	0.08396946564885496	0.12396694214876033	0.12605042016806722	0.096	0.125
O=C(OCCN1CCOCC1)c1ccc(Cl)cc1	0.11333333333333333	0.12	0.12605042016806722	0.1282051282051282	0.13445378151260504	0.09016393442622951
CC(C)c1nc(-c2ccc(F)cc2)nc(-c2ccc(F)cc2)c1/C=C/[C@@H]1C[C@@H](O)CC(=O)O1	0.25301204819277107	0.34074074074074073	0.15894039735099338	0.17687074829931973	0.2846715328467153	0.09433962264150944
NS(=O)(=O)c1cc(C2(O)NC(=O)c3ccccc32)ccc1Cl	0.15894039735099338	0.16535433070866143	0.06766917293233082	0.06870229007633588	0.19166666666666668	0.05223880597014925
CO[C@@H]1[C@@H](C(=O)O)C[C@H]1O[C@H](C)[C@H](O)[C@H](C)O	0.11188811188811189	0.14782608695652175	0.125	0.14814814814814814	0.14414414414414414	0.22549019607843138
O=C(NO)C(=O)Nc1ccccc1	0.21774193548387097	0.10714285714285714	0.08256880733944955	0.08411214953271028	0.1553398058252427	0.10377358490566038
NO[C@H](Cc1ccccc1)C(=O)N1CCC[C@H]1C(=O)O	0.17123287671232876	0.11627906976744186	0.12195121951219512	0.13333333333333333	0.16806722689075632	0.14166666666666666
CCCOC(C(=O)c1ccccc1)NC(=O)NCC(=O)NCC(=O)NC(C)C	0.19254658385093168	0.14583333333333334	0.11188811188811189	0.12949640287769784	0.1678832116788321	0.16176470588235295
CC1=C[C@H](c2ccc(F)cc2)C(=O)c2ccc(CC(=O)O)cc21	0.2517482517482518	0.23577235772357724	0.11450381679389313	0.11627906976744186	0.3008849557522124	0.11538461538461539
C=C[C@@H](O)CNC[C@@H](O)COc1ccccc1C	0.1702127659574468	0.1694915254237288	0.09090909090909091	0.1016949152542373	0.22018348623853212	0.1391304347826087
CCCCc1nc(Cl)c(CO)n1Cc1ccc(-c2ccccc2-c2nnn[nH]2)cc1	0.22424242424242424	0.15894039735099338	0.06962025316455696	0.07051282051282051	0.2318840579710145	0.07692307692307693
Cn1cncc1S	0.03875968992248062	0.049019607843137254	0.041237113402061855	0.042105263157894736	0.05154639175257732	0.041666666666666664
CNS(=O)(=O)Cc1ccc2[nH]cc(CCN(C)C)c2c1	0.11842105263157894	0.18181818181818182	0.10483870967741936	0.10655737704918032	0.13114754098360656	0.0967741935483871
C[C@]12CC[C@H](O)C[C@@H]1CC[C@@H]1[C@@H]2CC[C@]2(C)C(=O)CC[C@@H]12	0.029585798816568046	0.035211267605633804	0.13709677419354838	0.13934426229508196	0.0364963503649635	0.10236220472440945
C=C1[C@@H]2C[C@H]3CC4=CC(=O)C=C[C@]4(C)[C@@]3(F)[C@@H](O)C[C@]2(C)[C@@]1(O)C(=O)CO	0.1	0.11888111888111888	0.18461538461538463	0.1875	0.11510791366906475	0.1590909090909091
Cc1c2ccccc2cc(-c2ccccc2)c1OCC(O)C[C@@H](O)CC(=O)[O-]	0.36619718309859156	0.22794117647058823	0.09523809523809523	0.10416666666666667	0.33884297520661155	0.17647058823529413
Nc1nc(N)nc(NC2CC2)n1	0.027777777777777776	0.06140350877192982	0.045454545454545456	0.046296296296296294	0.02654867256637168	0.02702702702702703
CN1CCc2ccc(Cl)cc2CC(=O)NC1	0.08108108108108109	0.09016393442622951	0.09482758620689655	0.09649122807017543	0.10344827586206896	0.058823529411764705
N[C@@H](Cc1ccc(F)cc1)C(=O)O	0.18110236220472442	0.23	0.09345794392523364	0.10576923076923077	0.24210526315789474	0.10476190476190476
CC(C)CCOC(N)C(=O)Nc1ccccc1	0.24615384615384617	0.15384615384615385	0.10256410256410256	0.12389380530973451	0.21495327102803738	0.14285714285714285
O[C@](c1ccc(O)c(O)c1)C(=O)O	0.12030075187969924	0.14018691588785046	0.08411214953271028	0.08571428571428572	0.14705882352941177	0.12745098039215685
CO[C@@H]1O[C@@H]2CO[C@@]3(C)C(=O)C2=C[C@H](C)C[C@@]2(C)[C@H]1CC[C@@H]2O3	0.03468208092485549	0.05555555555555555	0.1774193548387097	0.18032786885245902	0.0425531914893617	0.11538461538461539
O=C1CN(S(=O)(=O)c2ccccc2)C1	0.13333333333333333	0.125	0.09090909090909091	0.09259259259259259	0.14150943396226415	0.0625
O=CC(=O)Cc1ccccc1	0.14960629921259844	0.12264150943396226	0.08653846153846154	0.08823529411764706	0.17525773195876287	0.08737864077669903
N=C(N)NC(=O)c1nc(Cl)c(N)nc1N	0.06944444444444445	0.09482758620689655	0.04310344827586207	0.043859649122807015	0.06086956521739131	0.043478260869565216
CCc1ccc(CCOc2ccc(CC3SC(=O)NC3=O)cc2)nc1	0.16149068322981366	0.14285714285714285	0.1079136690647482	0.10948905109489052	0.17424242424242425	0.10071942446043165
NC[C@@H]1CC[C@@H](C(=O)O)CC1	0.04316546762589928	0.05357142857142857	0.09803921568627451	0.1	0.056074766355140186	0.08823529411764706
CCC[C@H](NCC(=O)O)Cc1ccccc1	0.21212121212121213	0.14655172413793102	0.11403508771929824	0.12612612612612611	0.20754716981132076	0.16666666666666666
CC(C)(S)[C@@H](N)C(=O)O	0.0625	0.07920792079207921	0.09574468085106383	0.07446808510638298	0.08333333333333333	0.0851063829787234
CCNC(=O)c1c(-c2ccccc2)c(-c2ccc(F)cc2)c(CC[C@@H](O)C[C@@H](O)CC(=O)[O-])n1C(C)C	0.5174825174825175	0.3103448275862069	0.10179640718562874	0.1165644171779141	0.46825396825396826	0.23648648648648649
Nc1ccc(Cc2ccc(N)cc2)cc1	0.15328467153284672	0.11016949152542373	0.05042016806722689	0.05128205128205128	0.17757009345794392	0.04201680672268908
O=C(NC[C@H](O)[C@H](O)c1ccc([N+](=O)[O-])cc1)C(Cl)Cl	0.15862068965517243	0.18487394957983194	0.08870967741935484	0.09917355371900827	0.1826086956521739	0.13559322033898305
CNCCOc1ccc(CC2CNC(=O)c3ccccc3)cccc2[nH]1	0.19375	0.10810810810810811	0.12056737588652482	0.1223021582733813	0.17777777777777778	0.1056338028169014
OCCN1CCCN(CCCCN2c3ccccc3Sc3ccc(Cl)cc32)CC1	0.15606936416184972	0.10191082802547771	0.07741935483870968	0.0784313725490196	0.16666666666666666	0.07096774193548387
CC(C)OC(=O)C(C)(C)Oc1ccc(C(=O)c2ccc(Cl)cc2)cc1	0.20394736842105263	0.17293233082706766	0.13636363636363635	0.12121212121212122	0.208	0.12030075187969924
CCN[C@@H](C)Cc1ccccc1	0.1640625	0.11926605504587157	0.08411214953271028	0.10679611650485436	0.18181818181818182	0.10576923076923077
CC/C(=N/CC(=C\C)C(=O)Nc1ccccc1)C(=O)N[C@@H](CCCCC)C=C	0.2138364779874214	0.1292517006802721	0.10344827586206896	0.11267605633802817	0.15827338129496402	0.15217391304347827
NC1=N[C@H](CCS[C@H]2COCc3ccccc3)c2N1	0.11038961038961038	0.08270676691729323	0.104	0.10569105691056911	0.12096774193548387	0.0873015873015873
CC(C)(CO)C(O)C(=O)NCCCO	0.11029411764705882	0.10714285714285714	0.11320754716981132	0.09433962264150944	0.11214953271028037	0.13592233009708737
Nc1ccc2c3c(cccc13)C(=O)NC2=O	0.1347517730496454	0.13675213675213677	0.06722689075630252	0.06837606837606838	0.1743119266055046	0.05
O=C1C[C@@H](c2ccc(O)cc2)C(=O)c2ccc(O)cc12	0.16326530612244897	0.14285714285714285	0.09523809523809523	0.0967741935483871	0.18803418803418803	0.07874015748031496
C/C(=C/c1ccc(O)cc1)OC(=O)O	0.13333333333333333	0.16666666666666666	0.10091743119266056	0.102803738317757	0.17475728155339806	0.12264150943396226
CC(C)[C@@]12C[C@H]3CC4=C(CC(=O)C=C[C@]4(C)[C@H]32)CC1	0.07006369426751592	0.09302325581395349	0.13445378151260504	0.1565217391304348	0.088	0.10743801652892562
Oc1cc(O)ccc1	0.0873015873015873	0.1	0.061224489795918366	0.0625	0.11702127659574468	0.061855670103092786
O=C(c1ccccc1C(F)(F)F)N1CCC(Cc2ccccc2)CC1	0.2077922077922078	0.11188811188811189	0.10071942446043165	0.09420289855072464	0.1937984496124031	0.07042253521126761
C=C(C)c1cccc(OCCOCC[N+](C)(C)CC)c1.[Br-]	0.1032258064516129	0.11627906976744186	0.12195121951219512	0.12396694214876033	0.112	0.12295081967213115
O=C([C@H]1[C@@H](O)OC(=O)c2ccc(O)c(O)c2)[C@H]1CCCC[C@H]1C(=O)Oc2ccccc2oc1=O	0.20689655172413793	0.16560509554140126	0.1346153846153846	0.1437908496732026	0.2108843537414966	0.14285714285714285
C=C(C)[C@@H](N)CC(=O)[C@@H]1CCCC[C@H]1C(=O)O[C@H](C)CCC(=O)O	0.11875	0.11764705882352941	0.12307692307692308	0.14285714285714285	0.10526315789473684	0.1885245901639344
CCC(=O)N[C@@H](CC(=O)N[C@@H](Cc1ccc(F)cc1)C(=O)N[C@@H](CCC(=O)O)C(=O)NCC(=O)O)C(=O)O	0.2122905027932961	0.21019108280254778	0.08875739644970414	0.0963855421686747	0.2012987012987013	0.17307692307692307
CN(C)CCC=C1c2ccccc2COc2ccccc21	0.19727891156462585	0.15503875968992248	0.08333333333333333	0.08461538461538462	0.22033898305084745	0.06766917293233082
CN(C)[C@@H]1C(O)=C(C(N)=O)C(=O)[C@@]2(O)C(O)=C3C(=O)c4c(O)ccc(Cl)c4[C@@](C)(O)[C@H]3C[C@@H]12	0.12290502793296089	0.152317880794702	0.12	0.12162162162162163	0.12666666666666668	0.12837837837837837
CCCC[C@@H](C(=O)O)[C@@H]1CC[C@H]2[C@@H]3CCC4=CC(=O)C=C[C@]4(C)[C@H]3CC[C@@]21C	0.10285714285714286	0.11409395973154363	0.19402985074626866	0.20610687022900764	0.10273972602739725	0.1865671641791045
CC1=C(CC(=O)O)c2cc(F)ccc2/C1=C\c1ccc(S(C)(=O)=O)cc1	0.23178807947019867	0.272	0.09285714285714286	0.09420289855072464	0.2727272727272727	0.10144927536231885
O=C(O)C[C@H](O)C[C@H](O)/C=C/n1c(C(F)(F)F)nc(-c2ccccn2)c1-c1ccc(F)cc1	0.35526315789473684	0.42063492063492064	0.07453416149068323	0.07547169811320754	0.5	0.16216216216216217
N=NC(=O)c1c(-c2ccccc2)c(-c2ccc(F)cc2)c(CC[C@@H](O)C[C@@H](O)CC(=O)[O-])n1C(C)C	0.5070422535211268	0.3076923076923077	0.09036144578313253	0.10493827160493827	0.4796747967479675	0.21621621621621623
CC(C)C[C@@H](N)C(=O)N1CCC[C@H]1C(=O)N[C@@H](CCCCN)C(=O)N[C@@H](Cc1c[nH]cn1)C(=O)N[C@@H](CO)C(=O)N[C@@H](C)C(=O)N[C@@H](CC(=O)O)	0.12389380530973451	0.12376237623762376	0.08866995073891626	0.10050251256281408	0.11	0.1518324607329843
CCOc1nc(S(=O)(=O)Nc2ccc(Cl)cc2)n1	0.1232876712328767	0.1810344827586207	0.09166666666666666	0.09322033898305085	0.1282051282051282	0.08333333333333333
CCc1c(C(=O)OCC(C)=O)cc1	0.10294117647058823	0.10810810810810811	0.14705882352941177	0.15	0.102803738317757	0.16
CCCC[C@H](CC)COC(=O)c1ccccc1C(=O)OC[C@@H](CC)CCCC	0.16265060240963855	0.136986301369863	0.1267605633802817	0.14492753623188406	0.15	0.17777777777777778
C/C=C(\C)C(=C\C)C[C@H](C)CC(=C\C)C(=O)O	0.08904109589041095	0.13793103448275862	0.09565217391304348	0.10714285714285714	0.12389380530973451	0.12612612612612611
COCCOC(=O)C1=C(C)NC(C)=C(C(=O)OC(C)C)C1c1cccc([N+](=O)[O-])c1	0.15294117647058825	0.18181818181818182	0.12413793103448276	0.13380281690140844	0.16312056737588654	0.13286713286713286
O=C1Nc2ccc(Cl)cc2C(c2ccccc2Cl)=NC1O	0.16	0.13076923076923078	0.07633587786259542	0.07751937984496124	0.19327731092436976	0.06060606060606061
CN(C[C@@H](CC)OC(=O)NCC(=O)O)C(=O)N[C@H]1C(=O)N[C@@H](CC(=O)O)C(=O)NCC(=O)N[C@H](C(=O)O)C(C)C1	0.11055276381909548	0.12138728323699421	0.14634146341463414	0.1625	0.09248554913294797	0.1910828025477707
O=C(O)[C@H]1CC[C@H](O)[C@@H](CO)[C@H](O)[C@@H](O[C@H]2O[C@H](CO)[C@H](O)[C@H](O)[C@H]2O)[C@H](O)[C@@H](O)[C@@H]1O	0.04736842105263158	0.05521472392638037	0.1292517006802721	0.1310344827586207	0.056962025316455694	0.13013698630136986
O=C/C=C/c1ccccc1	0.11627906976744186	0.10377358490566038	0.04716981132075472	0.04807692307692308	0.16666666666666666	0.047619047619047616
COC1=C(C)CNC(=O)C1=O	0.058823529411764705	0.07339449541284404	0.08823529411764706	0.09	0.06666666666666667	0.06796116504854369
O=C1C=C2CC[C@H]3[C@H]4C[C@H](c5ccccc5[C@]4(C)CN3C2)[C@H]1C	0.11728395061728394	0.09219858156028368	0.13846153846153847	0.140625	0.14615384615384616	0.10526315789473684
NC[C@@H]1CC[C@H](C(=O)O)CC1	0.04316546762589928	0.05357142857142857	0.09803921568627451	0.1	0.056074766355140186	0.08823529411764706
CN1CCN(CCCN2c3ccccc3Sc3ccc(Cl)cc32)CC1	0.16049382716049382	0.1103448275862069	0.08391608391608392	0.0851063829787234	0.18181818181818182	0.06206896551724138
O=C(NCCc1ccc(C(F)(F)F)cc1)c1ccccc1	0.22535211267605634	0.13076923076923078	0.08461538461538462	0.07751937984496124	0.23478260869565218	0.06870229007633588
O=C(OCc1ccccc1C(=O)c1ccccc1)c1ccccc1	0.3028169014084507	0.12056737588652482	0.07801418439716312	0.07913669064748201	0.2047244094488189	0.08633093525179857
C=CC[S@](=O)NC(=O)Nc1ccc(C(=O)O)cc1	0.16312056737588654	0.16101694915254236	0.09166666666666666	0.09322033898305085	0.14782608695652175	0.1111111111111111
CC1=NCC[C@H]2[C@@](C)(CCC3=CC(=O)O[C@@H]3O)[C@H](C)CC[C@@]12C	0.05952380952380952	0.09420289855072464	0.17886178861788618	0.18181818181818182	0.07352941176470588	0.11627906976744186
CC(C)C[C@H](NC(=O)CN)C(=O)N1CCC[C@H]1C(=O)N[C@@H](CCC(=O)O)C(=O)NCC(=O)NCC(=O)O	0.13227513227513227	0.1130952380952381	0.08383233532934131	0.09815950920245399	0.10975609756097561	0.16129032258064516
CC(C)C[C@@H]1C(=O)N2CCC[C@H]2[C@]2(O)O[C@](NC(=O)[C@@H]3C=C4c5cccc6[nH]c(Br)c(c56)C[C@H]4N(C)C3)(C(C)C)C(=O)N12	0.14146341463414633	0.15	0.15517241379310345	0.16374269005847952	0.14124293785310735	0.12359550561797752
CC[C@@H]1C2=CO[C@](C)(OC(=O)C1)C2	0.04861111111111111	0.05982905982905983	0.14563106796116504	0.1485148514851485	0.0625	0.08333333333333333
Nc1nc2c(ncn2COC(CO)CO)c(=O)[nH]1	0.08552631578947369	0.11290322580645161	0.08196721311475409	0.09243697478991597	0.09917355371900827	0.08264462809917356
COc1c(O)c(-c2ccccc2)c(-c2ccc(F)cc2)n1/C=C/[C@@H](O)C[C@@H](O)CC(=O)O	0.4782608695652174	0.3937007874015748	0.08227848101265822	0.09032258064516129	0.5779816513761468	0.1888111888111888
CC(=C/CO)C(=O)N[C@@H]1C[C@H]2[C@@H]3CC=C4C[C@@H](O)CC[C@]4(C)[C@H]3CC[C@@]21C	0.06741573033707865	0.07947019867549669	0.16296296296296298	0.16541353383458646	0.07482993197278912	0.14705882352941177
C=C(CO[C@H]1O[C@@H](C)C=C2C(=O)OC)[C@H]21	0.05405405405405406	0.06611570247933884	0.14953271028037382	0.1523809523809524	0.06896551724137931	0.12962962962962962
Cc1cc(C(C)(C)C)c(O)c(C)c1CC1=NCCN1	0.07096774193548387	0.112	0.1271186440677966	0.09166666666666666	0.08943089430894309	0.06451612903225806
N[C@@H](CCC(=O)N[C@@H](CSSC[C@H](NC(=O)CC[C@H](N)C(=O)O)C(=O)NCC(=O)O)C(=O)NCC(=O)O)C(=O)O	0.09950248756218906	0.08379888268156424	0.044444444444444446	0.05084745762711865	0.07386363636363637	0.12650602409638553
N#Cc1ccc(C(c2ccc(C#N)cc2)n2cncn2)cc1	0.15483870967741936	0.10948905109489052	0.03546099290780142	0.043478260869565216	0.15748031496062992	0.03571428571428571
N[C@@H](CSS)Cc1ccc(C2=O)c3cccc4[nH]cc(c34)CC[C@H]21	0.12195121951219512	0.11347517730496454	0.08633093525179857	0.09558823529411764	0.14285714285714285	0.07142857142857142
CCOc1nc2cccc(C(=O)O)c2n1Cc1ccc(-c2ccccc2-c2nnn[nH]2)cc1	0.2710843373493976	0.1794871794871795	0.08536585365853659	0.08641975308641975	0.2517482517482518	0.08588957055214724
O=S(=O)([O-])CCS	0.03125	0.07142857142857142	0.042105263157894736	0.043010752688172046	0.030927835051546393	0.0425531914893617
CC(C)N(C)CCC(O)c1cc(Cl)c(N)cc1	0.1347517730496454	0.1875	0.09482758620689655	0.11607142857142858	0.16363636363636364	0.13513513513513514
COC(=O)[C@@H]1[C@H]2C[C@H]3c4[nH]c5ccccc5c4CCN3C[C@@H]2CC[C@@H]1O	0.11764705882352941	0.10135135135135136	0.15441176470588236	0.15671641791044777	0.16176470588235295	0.13043478260869565
CC(=O)/C=C/C=C/CC=C\CCC(=O)O	0.09090909090909091	0.10256410256410256	0.07894736842105263	0.08035714285714286	0.09734513274336283	0.11926605504587157
O=C(O)[C@@H]1CC[C@H](O)[C@@H](CO)[C@H](O)[C@@H](O[C@H]2O[C@H](CO)[C@H](O)[C@H](O)[C@H]2O)[C@@H](O)[C@H](O)[C@@H]1O	0.04736842105263158	0.05521472392638037	0.1292517006802721	0.1310344827586207	0.056962025316455694	0.13013698630136986
C[C@@H]1C[C@H]2[C@@H]3CCC4=CC(=O)C=C[C@]4(C)[C@@]3(F)[C@@H](O)C[C@]2(C)[C@@]1(O)C(=O)CO	0.09195402298850575	0.11643835616438356	0.1984732824427481	0.20155038759689922	0.1048951048951049	0.18181818181818182
C/C=C1\[C@@H]2C=C(C)C[C@@]1(N)c1ccc(=O)[nH]c1C2	0.08552631578947369	0.11290322580645161	0.11864406779661017	0.1206896551724138	0.11764705882352941	0.08264462809917356
CC1(C)[C@@H]2CC[C@]1(C)C(=O)C2	0.02857142857142857	0.044642857142857144	0.11	0.11224489795918367	0.037037037037037035	0.06796116504854369
CCCN(NC(=O)c1ccc(N)c(C)c1)c1ccccc1	0.21678321678321677	0.15748031496062992	0.1015625	0.10317460317460317	0.23478260869565218	0.09375
CCC(=O)c1cc(OC)c(OC)cc1O	0.09154929577464789	0.12280701754385964	0.12962962962962962	0.1320754716981132	0.11818181818181818	0.12037037037037036
N[C@H](CSC(=S)NCc1ccccc1)C(=O)O	0.17391304347826086	0.125	0.08403361344537816	0.09482758620689655	0.18181818181818182	0.11304347826086956
Cc1[nH]c2ccccc2c1NC(=O)c1ccc(Br)cc1	0.2198581560283688	0.14173228346456693	0.06923076923076923	0.0703125	0.2727272727272727	0.06153846153846154
CC(C)c1cc(-c2ccc(F)cc2)c(-c2ccccc2)n1/C=C/[C@@H](O)C[C@@H](O)CC(=O)O	0.5111111111111111	0.45081967213114754	0.08227848101265822	0.09740259740259741	0.6074766355140186	0.19718309859154928
Cc1cccc2ccccc12	0.15748031496062992	0.1111111111111111	0.05555555555555555	0.05660377358490566	0.22340425531914893	0.046296296296296294
O=C(O)C1CCCCC1	0.037037037037037035	0.046296296296296294	0.08080808080808081	0.08247422680412371	0.04854368932038835	0.0707070707070707
CC(/C=C/C(=O)OCC)C(=O)N(CCC)c1ccccc1	0.18493150684931506	0.1774193548387097	0.12903225806451613	0.15	0.20512820512820512	0.16806722689075632
O=C(Cn1cncn1)c1ccc(F)cc1C(=O)Nc1c(C(F)(F)F)cc1	0.18354430379746836	0.15942028985507245	0.08450704225352113	0.07801418439716312	0.17424242424242425	0.0851063829787234
CCCOc1ccccc1-c1nc2[nH]nnc2c(=O)[nH]1	0.13071895424836602	0.14960629921259844	0.09375	0.09523809523809523	0.1652892561983471	0.07751937984496124
CN(C)C1(CC(C)C)CC(=O)NC(=O)NC1	0.06802721088435375	0.1206896551724138	0.10714285714285714	0.12962962962962962	0.07758620689655173	0.08849557522123894
Cc1ccc(-c2cc(C(F)(F)F)nn2-c2ccc(S(N)(=O)=O)cc2)cc1	0.2	0.1865671641791045	0.0625	0.055944055944055944	0.2125984251968504	0.04827586206896552
COCC(=O)Cc1ccc(N)cc1	0.11851851851851852	0.14814814814814814	0.11320754716981132	0.11538461538461539	0.1553398058252427	0.10377358490566038
O=C1N[C@@H](CCN2CCN(CCCC2)CCCC2)c2ccc1	0.04046242774566474	0.04081632653061224	0.08888888888888889	0.09022556390977443	0.04964539007092199	0.057971014492753624
CC(=O)Nc1ccc2c(c1)Cc1ccccc1-2	0.19708029197080293	0.14166666666666666	0.08264462809917356	0.08403361344537816	0.2222222222222222	0.0743801652892562
CC[C@H](C)C(=O)O[C@H]1C[C@@H](C)C=C2C=C[C@H](C)[C@H](CC[C@@H]3C[C@@H](O)CC(=O)O3)C21	0.09550561797752809	0.12	0.7802197802197802	1.0	0.10135135135135136	0.47706422018348627
O=C(O)C(Cl)(Cl)Cl	0.04	0.05102040816326531	0.05434782608695652	0.04395604395604396	0.053763440860215055	0.054945054945054944
COc1ccc2cc(CCC(C)=O)ccc2c1	0.14788732394366197	0.1623931623931624	0.1111111111111111	0.11304347826086956	0.19090909090909092	0.10256410256410256
C[n+]1ccccc1/C=N/O.[Cl-]	0.08270676691729323	0.08333333333333333	0.05714285714285714	0.05825242718446602	0.12	0.057692307692307696
C[C@H]1CC[C@H]([C@@]2(C)C[C@@H](O)C[C@@H](O)CC(=O)O)[C@H]1C2	0.1773049645390071	0.18803418803418803	0.13675213675213677	0.14912280701754385	0.19642857142857142	0.29411764705882354
O=C1c2c(O)ccc(O)c2C(=O)c2c(NCCNCCO)ccc(NCCNCCO)c21	0.15168539325842698	0.1337579617834395	0.075	0.0759493670886076	0.13815789473684212	0.09615384615384616
C=C(C)C(C(=O)OCC[N+](C)(CC)CC)c1ccccc1.[Br-]	0.16891891891891891	0.13178294573643412	0.12903225806451613	0.15	0.1652892561983471	0.15833333333333333
CC[C@H](CC[C@H](N)C(=O)N[C@@H](C)C(=O)N[C@@H](CCC(=O)NCC(=O)N[C@@H](C)C(=O)NCC(=O)O)C(C)C)C(=O)O	0.116751269035533	0.11560693641618497	0.08092485549132948	0.09467455621301775	0.09302325581395349	0.15527950310559005
COc1c([C@H](N)CCCOCN)c2nc(-c3ccc(F)cc3)c(-c3ccc(F)cc3)c(=O)c2c1C	0.2529411764705882	0.19230769230769232	0.07784431137724551	0.08536585365853659	0.23972602739726026	0.08484848484848485
O=P(O)(O)C(O)(Cc1cccnc1)P(=O)(O)O	0.08904109589041095	0.1092436974789916	0.07692307692307693	0.06896551724137931	0.10434782608695652	0.09649122807017543
C[C@]12C=CC(=O)C=C1CC[C@@H]1[C@@H]2[C@@H](O)C[C@@]2(C)[C@H]1CC[C@]2(O)C(=O)CO	0.08771929824561403	0.10416666666666667	0.17692307692307693	0.1796875	0.1	0.16030534351145037
COc1cc2c3cc1Oc1cc(ccc1O)C[C@@H]1c4c(cc(OC)c(O)c4Oc4ccc(cc4)C[C@@H]3N(C)CC2)CC[N+]1(C)C.[Cl-]	0.13488372093023257	0.10152284263959391	0.09895833333333333	0.09424083769633508	0.13368983957219252	0.06598984771573604
Cc1cc(O)ccc1C(=O)N[C@@H](CSc1ccccc1)[C@H](O)CN1C[C@H]2CCCC[C@H]2C[C@H]1C(=O)NC(C)(C)C	0.21390374331550802	0.15606936416184972	0.15476190476190477	0.14285714285714285	0.2037037037037037	0.1488095238095238
NCC(=O)O	0.058823529411764705	0.07608695652173914	0.056818181818181816	0.05813953488372093	0.08045977011494253	0.08235294117647059
C[C@@H](C(=O)O)c1cccc(C(=O)c2ccccc2)c1	0.2537313432835821	0.1652892561983471	0.08870967741935484	0.10833333333333334	0.24770642201834864	0.12605042016806722
CC(C)C[C@H]1C(=O)N2CCC[C@H]2[C@]2(O)O[C@](NC(=O)[C@@H]3C=C4c5cccc6[nH]c(Br)c(c56)C[C@H]4N(C)C3)(C(C)C)C(=O)N12	0.14146341463414633	0.15	0.15517241379310345	0.16374269005847952	0.14124293785310735	0.12359550561797752
CC1=C(/C=C/C(C)=C/C=C/C(C)=C\C(=O)O)C(C)(C)CCC1	0.06097560975609756	0.10526315789473684	0.11023622047244094	0.10317460317460317	0.09230769230769231	0.08527131782945736
C#C[C@]1(O)CC[C@H]2[C@@H]3CCc4cc(OC)ccc4[C@H]3CC[C@@]21C	0.0650887573964497	0.07746478873239436	0.11363636363636363	0.11538461538461539	0.08029197080291971	0.08955223880597014
CC(=O)ONc1nc2cc(Sc3ccccc3c2)cc1	0.1610738255033557	0.12307692307692308	0.08527131782945736	0.08661417322834646	0.19491525423728814	0.07751937984496124
C#C[C@@]1(CO)C[C@H]2[C@@H]3CCc4cc(OC)ccc4[C@H]3CC[C@@]21C	0.07142857142857142	0.0851063829787234	0.12213740458015267	0.12403100775193798	0.08823529411764706	0.09774436090225563
CCCc1ccc(NC(=O)OC)cc1	0.15789473684210525	0.15454545454545454	0.1308411214953271	0.13333333333333333	0.1619047619047619	0.12149532710280374
CC(C)CC(N)C(=O)NC(=O)c1ccc(C(=O)O)cc1	0.2	0.21551724137931033	0.10655737704918032	0.1271186440677966	0.20353982300884957	0.16521739130434782
CN[C@@H](C)C(=O)O[C@H]1C[C@@H](C)C=C2C=C[C@H](C)[C@H](CC[C@@H]3C[C@@H](O)CC(=O)O3)[C@H]21	0.09550561797752809	0.12	0.7419354838709677	0.8390804597701149	0.10135135135135136	0.3879310344827586
O=C(O)c1cccnc1	0.09375	0.1188118811881188	0.08080808080808081	0.08247422680412371	0.125	0.09278350515463918
C=C(CC[C@@H](N)Cc1ccc(O)c(O)c1)C(=O)N1CCC[C@H]1CC(=O)O	0.1625	0.14388489208633093	0.125	0.13533834586466165	0.14925373134328357	0.17829457364341086
COc1cc(/C=C/C(=O)O)ccc1O	0.10869565217391304	0.16666666666666666	0.10091743119266056	0.102803738317757	0.17475728155339806	0.11214953271028037
C[C@H]1[C@@H]2[C@@H](CC[C@H](O)[C@@H](C)O[C@@H]2C(=O)O[C@@H](C)[C@H](C)O[C@@H]3C[C@H](C)O3)[C@H](C)O1	0.05555555555555555	0.07947019867549669	0.1893939393939394	0.20155038759689922	0.06756756756756757	0.14705882352941177
CNC[C@H]1C=CN(c2ccccc2)CC1	0.14388489208633093	0.07317073170731707	0.08620689655172414	0.08771929824561403	0.15454545454545454	0.07758620689655173
Cc1cc2c(OCC(CNC(C)C)OC(=O)c3ccccc3)cccc2[nH]1	0.23870967741935484	0.17857142857142858	0.09655172413793103	0.11347517730496454	0.25984251968503935	0.11267605633802817
N=C1NC=NC(=O)c2ccccc2N1	0.11510791366906475	0.10344827586206896	0.06086956521739131	0.061946902654867256	0.14953271028037382	0.04310344827586207
C/C=C1/[C@H]2C=C(C)C[C@@]1(N)c1ccc(=O)[nH]c1C2	0.08552631578947369	0.11290322580645161	0.11864406779661017	0.1206896551724138	0.11764705882352941	0.08264462809917356
CCc1ccc2c(c1)c(CC(=O)OCC(=O)O)c(C)n2C(=O)c1ccc(Cl)cc1	0.21875	0.18309859154929578	0.11724137931034483	0.11888111888111888	0.24427480916030533	0.14184397163120568
C[C@H]1C(=O)N=C(c2ccccc2)c2ccccc21	0.2462686567164179	0.13821138211382114	0.08064516129032258	0.08196721311475409	0.21621621621621623	0.064
Cc1ccc(NC(=O)c2ccc(CN3CCN(C)CC3)cc2)cc1Nc1nccc(-c2cccnc2)n1	0.24581005586592178	0.13953488372093023	0.07954545454545454	0.08045977011494253	0.17901234567901234	0.06179775280898876
CC(C)(O)CCCCc1cccc(/C=C/[C@]2(C)CC[C@@H](O)CC2)c1	0.10303030303030303	0.13138686131386862	0.1640625	0.13953488372093023	0.13636363636363635	0.12121212121212122
C[C@H]1O[C@H](Oc2c(F)cc(N)cc2)[C@H](O)[C@@H](O)[C@H](O)[C@@H]1O	0.08917197452229299	0.1076923076923077	0.14049586776859505	0.14285714285714285	0.112	0.14166666666666666
CCN[C@H](C)Cc1cccc(C(F)(F)F)c1	0.12056737588652482	0.12931034482758622	0.09649122807017543	0.10810810810810811	0.14545454545454545	0.09734513274336283
CS[C@@H](C)C(=O)O	0.07317073170731707	0.09375	0.06451612903225806	0.0898876404494382	0.0989010989010989	0.10112359550561797
COc1cccc(Sc2c(/C=C/[C@@H]3C[C@@H](O)CC(=O)O3)c(C3CC3)nc3ccc(F)cc23)c1	0.14835164835164835	0.17419354838709677	0.17333333333333334	0.17567567567567569	0.19594594594594594	0.08695652173913043
CC(C)(Oc1ccc(CCNC(=O)c2ccc(Cl)cc2)cc1)C(=O)O	0.22666666666666666	0.16296296296296298	0.13533834586466165	0.11194029850746269	0.216	0.12781954887218044
O=C(Nc1ccc(Br)cc1)c1cc(Br)cc(Br)c1O	0.18439716312056736	0.14754098360655737	0.072	0.07317073170731707	0.17391304347826086	0.064
CN1C(=O)CN=C(c2ccccc2)c2cc([N+](=O)[O-])ccc21	0.21232876712328766	0.1450381679389313	0.07462686567164178	0.07575757575757576	0.2184873949579832	0.05925925925925926
C[C@@H]1C[C@@H](O)[C@H](CO[C@@H]2O[C@@H](CO)[C@H](O)[C@H](O)[C@@H]2O)[C@H](O)[C@@H](O)[C@@H]1O	0.03428571428571429	0.04054054054054054	0.13846153846153847	0.140625	0.04195804195804196	0.13953488372093023
C[C@H](CCc1ccccc1)N1CCC[C@H]1CCSc1ccc(C(F)C(F)(F)F)O1	0.18674698795180722	0.11842105263157894	0.10810810810810811	0.11724137931034483	0.18705035971223022	0.10884353741496598
CC(C)=C1CC[C@H](C)[C@]2(CC[C@]3(C)C[C@@H]4C(C)=CC(=O)[C@H]4/C(C=O)=C\C[C@H]32)O1	0.06077348066298342	0.09271523178807947	0.16058394160583941	0.15441176470588236	0.0738255033557047	0.1048951048951049
CCCN(CCC)S(=O)(=O)c1ccc(C(=O)O)cc1	0.1527777777777778	0.21929824561403508	0.13675213675213677	0.1391304347826087	0.16521739130434782	0.14782608695652175
CCCCOC(=O)c1ccc(N)cc1	0.12408759124087591	0.14414414414414414	0.1308411214953271	0.13333333333333333	0.1509433962264151	0.12149532710280374
OC[C@@H]1O[C@@H](O)[C@@H](O)[C@H](O)[C@@H]1O	0.028169014084507043	0.034782608695652174	0.08653846153846154	0.08823529411764706	0.03636363636363636	0.10891089108910891
COc1c(C)c2c(c(O)c1C/C=C(\C)CCC(=O)O)C(=O)OC2	0.14193548387096774	0.15384615384615385	0.13385826771653545	0.136	0.15079365079365079	0.144
O=Cc1cc2ccccc2C(=O)c2ccccc21	0.21014492753623187	0.13821138211382114	0.06349206349206349	0.06451612903225806	0.23853211009174313	0.047244094488188976
CO[C@H]1O[C@H](C)[C@H](C)[C@@]2(CCOC(=O)c3ccccc3)C(=O)N2C(=O)[C@H]1COC	0.15384615384615385	0.13513513513513514	0.18248175182481752	0.18518518518518517	0.15602836879432624	0.14184397163120568
COc1cc(CNC(=O)CCCC/C=C/C(C)C)ccc1O	0.14285714285714285	0.18253968253968253	0.12598425196850394	0.14634146341463414	0.18032786885245902	0.15447154471544716
C[C@]12C(=O)OC(=O)[C@]1(C)[C@H]1CC[C@@H]2O1	0.04081632653061224	0.05	0.1111111111111111	0.11320754716981132	0.04310344827586207	0.07207207207207207
CN(CCc1ccncc1)C(=O)C(CO)c1ccccc1	0.20689655172413793	0.16535433070866143	0.10077519379844961	0.1111111111111111	0.2222222222222222	0.1015625
C[C@@H](N)Cc1ccc(C(=O)O)Ccc1	0.10869565217391304	0.13513513513513514	0.12149532710280374	0.14563106796116504	0.14150943396226415	0.14423076923076922
CN1[C@@H]2CC[C@H]1C[C@@H](OC(c1ccccc1)c1ccccc1)C2	0.20394736842105263	0.08333333333333333	0.1111111111111111	0.12121212121212122	0.16153846153846155	0.08759124087591241
Cc1cc(C)nc(NS(=O)(=O)c2ccc(N)cc2)n1	0.12837837837837837	0.20689655172413793	0.072	0.07317073170731707	0.1440677966101695	0.064
CCCCCC/C=C\CCCCCC(=O)O	0.0738255033557047	0.09016393442622951	0.07627118644067797	0.07758620689655173	0.09401709401709402	0.11504424778761062
O=C(C[C@@H](O)CCN1CCCC[C@H]1CCN1CCCO)CO1	0.05325443786982249	0.041379310344827586	0.12403100775193798	0.12598425196850394	0.050359712230215826	0.08270676691729323
CC(=O)N1CCN(c2ccc(OCC3COC(Cn4ccnc4)(c4ccc(Cl)cc4Cl)O3)cc2)CC1	0.14659685863874344	0.11627906976744186	0.10714285714285714	0.10843373493975904	0.16149068322981366	0.0755813953488372
COC(=O)Nc1nc2cc(Sc3ccccc3)ccc2[nH]1	0.19727891156462585	0.14615384615384616	0.07518796992481203	0.07633587786259542	0.21008403361344538	0.06766917293233082
CC[C@H](S)CS(=O)(=O)O	0.05384615384615385	0.1	0.07216494845360824	0.0967741935483871	0.06060606060606061	0.09574468085106383
O=C1C=CC(=O)N1c1ccccc1[N+](=O)[O-]	0.1357142857142857	0.1092436974789916	0.07692307692307693	0.0782608695652174	0.1651376146788991	0.059322033898305086
C=C(CO)[C@@H]1[C@H]2CC[C@@H]3CC4=CC(=O)C=C[C@]4(C)[C@H]3CC[C@@]21C	0.06547619047619048	0.07801418439716312	0.168	0.17073170731707318	0.08088235294117647	0.12403100775193798
Cc1c(CCOC[C@@H](O)CC(=O)[O-])c(-c2ccc(F)cc2)cn1C(C)C	0.2827586206896552	0.3140495867768595	0.11678832116788321	0.13533834586466165	0.3508771929824561	0.16923076923076924
CC1(C)S[C@H]2[C@H](NC(=O)[C@H](N)c3ccc(O)cc3)C(=O)N2[C@H]1C(=O)O	0.1592356687898089	0.16541353383458646	0.12030075187969924	0.13076923076923078	0.16279069767441862	0.14728682170542637
C=CC1=CC(=O)N(c2ccccc2)N1C(=O)N(C)C	0.16783216783216784	0.14754098360655737	0.09836065573770492	0.1	0.19469026548672566	0.08130081300813008
N#Cc1cc(C(C)C)ccc1	0.11538461538461539	0.1346153846153846	0.06666666666666667	0.0891089108910891	0.1414141414141414	0.07766990291262135
O=c1ccc2ccccc2o1	0.13953488372093023	0.1111111111111111	0.07547169811320754	0.07692307692307693	0.18556701030927836	0.046296296296296294
CCCCc1ccc(O)c(OC)c1	0.10218978102189781	0.11711711711711711	0.12380952380952381	0.1262135922330097	0.12264150943396226	0.11428571428571428
C/C(=N/NC[C@@H](C)C(=O)N[C@@H](CCC(=O)N[C@@H](CCC(=O)O)C(=O)O)C(=O)O)C(C)(C)C	0.13142857142857142	0.13245033112582782	0.10738255033557047	0.10135135135135136	0.10666666666666667	0.17985611510791366
OC[C@@H]1O[C@H](O)[C@@H](O)[C@H](O)[C@@H]1O	0.028169014084507043	0.034782608695652174	0.08653846153846154	0.08823529411764706	0.03636363636363636	0.10891089108910891
CCCCC(=O)N(Cc1ccc(-c2ccccc2-c2nnn[nH]2)cc1)[C@H](C(=O)O)C(C)C	0.2732919254658385	0.2361111111111111	0.10967741935483871	0.12582781456953643	0.291044776119403	0.1554054054054054
O=C(/C=C/c1ccc(O)c(O)c1)OCCc1ccccc1	0.19863013698630136	0.1746031746031746	0.09230769230769231	0.09375	0.26548672566371684	0.09302325581395349
N[C@H](O)O[C@@H]1O[C@H](CO)[C@@H](O)[C@@H](O)[C@H]1O	0.04054054054054054	0.049586776859504134	0.09009009009009009	0.10185185185185185	0.05172413793103448	0.1320754716981132
N[C@@H](CSCC(=O)N[C@@H](Cc1ccccc1)C(=O)O)C(=O)N1CCC[C@H]1C(=O)O	0.18181818181818182	0.12751677852348994	0.1095890410958904	0.11888111888111888	0.16428571428571428	0.14184397163120568
O=[N+]([O-])c1cc([As](=O)(O)O)ccc1O	0.09420289855072464	0.11711711711711711	0.07272727272727272	0.07407407407407407	0.11214953271028037	0.08333333333333333
C[C@@H]1O[C@H](O[C@@H]2C=C3CC[C@@H]4[C@H](CC[C@]5(C)[C@@H](c6ccc(=O)oc6)CC[C@]45O)[C@@]3(C)CC2)[C@H](O)[C@H](O)[C@H]1O	0.07281553398058252	0.0898876404494382	0.16049382716049382	0.1625	0.08620689655172414	0.13333333333333333
CCN(CC)CCOCCC1=CC2CCC1C2(C)C	0.05	0.06818181818181818	0.13445378151260504	0.13675213675213677	0.046153846153846156	0.13559322033898305
C/C=C\[S@](=O)[C@@H](CC)c1ccccc1C	0.1223021582733813	0.1415929203539823	0.09821428571428571	0.12037037037037036	0.18095238095238095	0.10909090909090909
COc1cc(-c2c(-c3ccc(F)cc3)nc(C(C)C)n2/C=C/[C@@H](O)C[C@@H](O)CC(=O)O)cc(CC)c1F	0.3584905660377358	0.4765625	0.10909090909090909	0.12422360248447205	0.44881889763779526	0.21333333333333335
CCCNC(=O)NS(=O)(=O)c1ccc(Cl)cc1	0.1258741258741259	0.18584070796460178	0.11304347826086956	0.11504424778761062	0.1415929203539823	0.10434782608695652
CCCCC(C)NCC(O)c1ccccc1	0.20300751879699247	0.13675213675213677	0.09482758620689655	0.11607142857142858	0.19626168224299065	0.1559633027522936
CC[C@@H](C)C(=O)O[C@H]1C[C@@H](C)C=C2C=C[C@H](C)[C@H](CC[C@@H]3C[C@@H](O)CC(=O)O3)C21	0.09550561797752809	0.12	0.7802197802197802	1.0	0.10135135135135136	0.47706422018348627
CC1(C)C[C@@H]2C[C@H]3[C@@H]4C[C@H](F)C5=CC(=O)C=C[C@]5(C)[C@@]4(F)[C@@H](O)C[C@]3(C)[C@]2(C(=O)CO)O1	0.08064516129032258	0.10828025477707007	0.20863309352517986	0.2116788321167883	0.09032258064516129	0.1597222222222222
O=[N+]([O-])/C=C/c1ccc(O)c(O)c1	0.07913669064748201	0.12844036697247707	0.06363636363636363	0.06481481481481481	0.1346153846153846	0.06422018348623854
Cc1ccccc1N1CCN(CCc2nnc3n2CCCC3)CC1	0.11377245508982035	0.10416666666666667	0.07746478873239436	0.07857142857142857	0.1323529411764706	0.05555555555555555
CCCC(=O)Nc1ccc(OCC(O)CNC(C)C)c(C(C)=O)c1	0.2	0.1953125	0.1484375	0.1693548387096774	0.1746031746031746	0.2066115702479339
C[C@H](c1ccc(NC(=O)O)cc1)C(=O)O	0.20155038759689922	0.18518518518518517	0.0990990990990991	0.12149532710280374	0.18269230769230768	0.1523809523809524
O=C([C@H](O)c1ccccc1Cl)N=CC(=O)O	0.17037037037037037	0.1592920353982301	0.08695652173913043	0.09821428571428571	0.2	0.13761467889908258
CC(C)C(=O)Nc1ccc([N+](=O)[O-])c(C(F)(F)F)c1	0.14685314685314685	0.15126050420168066	0.10084033613445378	0.11206896551724138	0.14782608695652175	0.1016949152542373
NC1=N[C+]([C@@H]2CCN)NC[C@H]2C(=O)N[C@H](CCC(=O)NCCC(=O)NC(=O)CCC[S+]C)C(C)C1	0.07614213197969544	0.06936416184971098	0.14012738853503184	0.14193548387096774	0.05263157894736842	0.1337579617834395
Cc1ccc(C)c(-c2cc(-c3ccc(F)cc3)c(/C=C/[C@@H]3C[C@@H](O)CC(=O)O3)c(C(C)C)n2)c1	0.22807017543859648	0.2978723404255319	0.17218543046357615	0.19047619047619047	0.2805755395683453	0.1
C[C@H](CCC(=O)O)[C@H]1CC[C@H]2[C@@H]3[C@H](O)C[C@@H]4C[C@H](O)CC[C@]4(C)[C@H]3C[C@H](O)[C@]12C	0.08379888268156424	0.09868421052631579	0.16666666666666666	0.1865671641791045	0.0945945945945946	0.18518518518518517
COc1ccc(C[C@H](N)C(=O)N[C@H]2[C@@H](O)[C@H](n3cnc4c(N(C)C)ncnc43)O[C@@H]2CO)cc1	0.14754098360655737	0.18064516129032257	0.1346153846153846	0.1437908496732026	0.17105263157894737	0.13548387096774195
CCn1cc(C(=O)O)c(=O)c2cc(F)c(N3CCNCC3)cc21	0.12578616352201258	0.14285714285714285	0.13178294573643412	0.13385826771653545	0.16666666666666666	0.10687022900763359
CC(C)=C[C@@H]1C[C@H](C)[C@]2(CC[C@]3(C)C[C@@H]4C(C)=CC(=O)[C@H]4/C(C=O)=C\C[C@H]32)O1	0.054945054945054944	0.09271523178807947	0.17777777777777778	0.17164179104477612	0.0738255033557047	0.12056737588652482
CC1=C(COc2ccc(Cl)cc2)cc1	0.11510791366906475	0.12280701754385964	0.07964601769911504	0.08108108108108109	0.14953271028037382	0.07079646017699115
N[C@H](CCC(=O)N[C@@H](CSSC[C@H](NC(=O)CC[C@H](N)C(=O)O)C(=O)NCC(=O)O)C(=O)NCC(=O)O)C(=O)O	0.09950248756218906	0.08379888268156424	0.044444444444444446	0.05084745762711865	0.07386363636363637	0.12650602409638553
CCC[C@@H]1CCC[C@H](/C=C/[C@@H](O)C[C@@H](O)CC(=O)O)[C@H]1COC(=O)C(C)(C)CC	0.16265060240963855	0.22962962962962963	0.23076923076923078	0.17037037037037037	0.21052631578947367	0.30327868852459017
COc1cc([C@@H]2c3cc4c(cc3[C@@H](O[C@@H]3O[C@@H]5CO[C@@H](C)O[C@H]5[C@H](O)[C@H]3O)[C@H]3COC(=O)[C@H]23)OCO4)cc(OC)c1O	0.08333333333333333	0.08947368421052632	0.14857142857142858	0.15028901734104047	0.08602150537634409	0.11731843575418995
C=C1CC[C@]2(O)C[C@H]1CC[C@@H]1[C@@H]3CC4=CC(=O)CC[C@]4(C)[C@H]3CC[C@@]2(C)[C@H]1CC	0.0481283422459893	0.06289308176100629	0.13986013986013987	0.14184397163120568	0.05806451612903226	0.10204081632653061
Clc1ccccc1CN1CCc2sccc2C1	0.13013698630136986	0.09523809523809523	0.07317073170731707	0.0743801652892562	0.16666666666666666	0.048
C[C@H](N)[C@@H]1CC[C@H](C(=O)Nc2ccncc2)CC1	0.11409395973154363	0.112	0.10833333333333334	0.12931034482758622	0.10743801652892562	0.1092436974789916
CO[C@@H]1[C@@H](O)[C@H](N)[C@@H](O[C@H]2O[C@H]([C@H](C)N)CC[C@H]2N)[C@H](O)[C@@H]1N(C)C(=O)CN	0.055865921787709494	0.087248322147651	0.14705882352941177	0.16666666666666666	0.06802721088435375	0.13970588235294118
Cc1cc(F)ccc1-c1c(-c2ccc(F)cc2)nc(C(C)C)n1/C=C/[C@@H](O)C[C@@H](O)CC(=O)O	0.38666666666666666	0.49586776859504134	0.08695652173913043	0.10191082802547771	0.5172413793103449	0.2
CC[C@@H](C)[C@H](N)C(=O)N[C@@H](C)C(=O)N[C@H](C(=O)N[C@@H](CCC(=O)O)C(=O)O)C(C)C	0.12941176470588237	0.13793103448275862	0.09655172413793103	0.11347517730496454	0.1111111111111111	0.17037037037037037
C/C=C(/C=O)N(CC)c1ccccc1C	0.1223021582733813	0.15178571428571427	0.10810810810810811	0.11009174311926606	0.18095238095238095	0.0990990990990991
CCOc1ccc(NC(C)=O)cc1	0.15267175572519084	0.14814814814814814	0.12380952380952381	0.1262135922330097	0.1553398058252427	0.11428571428571428
CC(C)=CCC/C(C)=C/CO	0.058823529411764705	0.08333333333333333	0.07766990291262135	0.07920792079207921	0.07692307692307693	0.0891089108910891
COc1cc(OC)c(C(=O)CCCN2CCCC2)c(OC)c1	0.10625	0.10294117647058823	0.13385826771653545	0.136	0.10687022900763359	0.10852713178294573
CCOC(=O)C1=C(C)NC(C)=C(C(=O)OCC)C1c1ccccc1/C=C/C(=O)OC(C)(C)C	0.14606741573033707	0.17218543046357615	0.1476510067114094	0.11920529801324503	0.1780821917808219	0.11842105263157894
Cc1cc(=O)n(-c2ccccc2)n1C	0.15789473684210525	0.10434782608695652	0.08035714285714286	0.08181818181818182	0.18446601941747573	0.061946902654867256
CCCC/C=C/CC/C=C\CCCCCCCC(=O)O	0.06832298136645963	0.08208955223880597	0.06923076923076923	0.0703125	0.08527131782945736	0.104
O=C(O)CCCC[C@@H]1CCSS1	0.07194244604316546	0.07017543859649122	0.10476190476190476	0.10679611650485436	0.07339449541284404	0.12745098039215685
C=C(C)[C@@H]1[C@H]2OC(=O)[C@@H]1[C@]1(O)C[C@H]3O[C@]34C(=O)O[C@H]2[C@]14C	0.04878048780487805	0.058394160583941604	0.13934426229508196	0.14166666666666666	0.05263157894736842	0.104
O=c1c(-c2ccc(O)cc2)coc2cc(O)cc(O)c12	0.1793103448275862	0.17073170731707318	0.06976744186046512	0.07086614173228346	0.20869565217391303	0.06201550387596899
CCCCC/C=C\C/C=C\CCCCCC(=O)O	0.07096774193548387	0.0859375	0.07258064516129033	0.07377049180327869	0.08943089430894309	0.1092436974789916
Cc1cn([C@H]2C[C@H](N=[N+]=[N-])[C@@H](CO)O2)c(=O)[nH]c1=O	0.06369426751592357	0.06870229007633588	0.12605042016806722	0.1282051282051282	0.07142857142857142	0.09917355371900827
CC1(C)C[C@H]2C3=CC4=CC(=O)C=C[C@]4(C)[C@@]3(F)[C@@H](O)C[C@]2(C(=O)CO)O1	0.10119047619047619	0.12857142857142856	0.16923076923076924	0.171875	0.11678832116788321	0.14393939393939395
CCN1C[C@]2(COC)[C@H](O)C[C@H](OC)[C@@]34[C@@H]5C[C@@]6(O)[C@H](OC(=O)c7ccccc7)[C@@H]5[C@@](OC(C)=O)([C@@H]([C@H](OC)[C@H]23)[C@@H]14)[C@@H](O)[C@@H]6OC	0.1308411214953271	0.10256410256410256	0.17415730337078653	0.1694915254237288	0.12299465240641712	0.16201117318435754
CCCCCCCCC#CC#C/C=C\CCCC(=O)O	0.06832298136645963	0.08208955223880597	0.06923076923076923	0.0703125	0.08527131782945736	0.104
