# Supplementary material for: Transformer-Decoder GPT Models for Generating Virtual Screening Libraries of HMG-Coenzyme A Reductase Inhibitors: Effects of Temperature, Prompt Length, and Transfer-Learning Strategies
Source: J Chem Inf Model. 2024 Nov 7;64(22):8464–80. doi: 10.1021/acs.jcim.4c01309 (PMC11600504; doi:10.1021/acs.jcim.4c01309)
Supplement: Supplementary file 3 — ci4c01309_si_003.zip [file ci4c01309_si_003.zip › Datasets/xfer_Learning_files/1XA5K9S_model_gen_ic50_results/1XA5K9S_Refined_Statin_similarity_0p5.csv]

Generated Molecule	atorvastatin	rosuvastatin	simvatstatin	lovastatin	fluvastatin	pravastatin
CCC[C@H]1CC=C2[C@H](C)[C@H](/C=C/[C@@H](C)C[C@@H](O[C@H]3O[C@H](C)CC(=O)O3)[C@H]2CO)C1=O	0.07608695652173914	0.09615384615384616	0.33064516129032256	0.3360655737704918	0.07792207792207792	0.18840579710144928
CS(=O)(=O)c1ccc(C2=C(c3ccccc3)C(=O)OC2)cc1	0.2553191489361702	0.2	0.08270676691729323	0.08396946564885496	0.25	0.05925925925925926
CCCCNC(=O)c1ccc(N)cc1	0.14074074074074075	0.14414414414414414	0.12037037037037036	0.12264150943396226	0.1509433962264151	0.1111111111111111
Cc1ccc2cc3c(ccc4ccccc43)c3c2c1CC3	0.18791946308724833	0.1111111111111111	0.058823529411764705	0.05970149253731343	0.2288135593220339	0.043795620437956206
C=C(C(=O)O)CCC1C(=O)OCn1c1ccc(-c2ccccc2-c2ccccc2)n1C(=O)C(C)C	0.32298136645962733	0.18471337579617833	0.11801242236024845	0.1337579617834395	0.26573426573426573	0.13291139240506328
CC/C=C\CCC(=O)NC(CC)CO	0.0851063829787234	0.09565217391304348	0.09090909090909091	0.11320754716981132	0.1	0.13333333333333333
CO[C@H]1CC[C@]2(C)[C@H](CC[C@@H](C)C(=O)O)C[C@@H]1CO[C@@H]1O[C@@H]2C[C@](C)(CO)[C@H](C)[C@@H]1OC(=O)c1ccccc1	0.16145833333333334	0.12643678160919541	0.21794871794871795	0.23684210526315788	0.1437125748502994	0.22727272727272727
O=C(CO)NCC(O)c1ccccc1	0.18461538461538463	0.14414414414414414	0.09009009009009009	0.10185185185185185	0.2079207920792079	0.12149532710280374
CCCCCn1cnc2ccccc21	0.14705882352941177	0.10256410256410256	0.08849557522123894	0.09009009009009009	0.18095238095238095	0.08928571428571429
CNC(=N)NS(=O)(=O)c1ccc(CN)cc1	0.11267605633802817	0.1592920353982301	0.08695652173913043	0.08849557522123894	0.125	0.0782608695652174
NCCCCNC(=O)c1ccccc1	0.17424242424242425	0.10344827586206896	0.08928571428571429	0.09090909090909091	0.16037735849056603	0.1
C=C(CC[C@@H](C)C)C(=O)O	0.1111111111111111	0.1188118811881188	0.08080808080808081	0.10526315789473684	0.125	0.13978494623655913
CSCC[C@@H](NC(=O)CC(=O)NCC(=O)NCC(=O)O)C(=O)O	0.11392405063291139	0.09558823529411764	0.06716417910447761	0.07633587786259542	0.08270676691729323	0.14516129032258066
C=CC(=C)OC(C)C	0.046511627906976744	0.06930693069306931	0.04081632653061224	0.06382978723404255	0.07291666666666667	0.06315789473684211
O=C(CCCN1CC=C(n2c(=O)[nH]c3ccccc32)CC1)c1ccc(F)cc1	0.2564102564102564	0.18181818181818182	0.10884353741496598	0.1103448275862069	0.30158730158730157	0.08
CCCCCC[C@@H]1C[C@@H]1CCCCCCCCCC(=O)OCC(O)COP(=O)([O-])OCC[N+](C)(C)C	0.06965174129353234	0.08045977011494253	0.12345679012345678	0.1320754716981132	0.06395348837209303	0.14556962025316456
C[C@@H]1O[C@@H](OCC(=O)O)CC(=O)[C@H]1O	0.07801418439716312	0.09649122807017543	0.1782178217821782	0.18181818181818182	0.09090909090909091	0.18
CC(C)N1[C@H](C)C[C@H]2[C@@H]3N(C)C=C4C[C@@H](O)CC[C@]4(C)[C@H]3C[C@@]21C	0.05263157894736842	0.06993006993006994	0.16666666666666666	0.17886178861788618	0.07246376811594203	0.13178294573643412
NC(=O)N1c2ccccc2C=Cc2ccccc21	0.21897810218978103	0.12	0.072	0.07317073170731707	0.21621621621621623	0.064
NC[C@H]1O[C@H](CO[C@H]2O[C@H](O)[C@@H](O)[C@H](O)[C@@H]2O)[C@H](O)[C@@H](O)[C@H]1O	0.029239766081871343	0.034722222222222224	0.1	0.1015625	0.03597122302158273	0.10077519379844961
CC1=C(O[C@@H]2C(C)C)[C@@H]2C(=CC(=O)O)C1=O	0.1056338028169014	0.1504424778761062	0.13761467889908258	0.1619047619047619	0.13636363636363635	0.12844036697247707
C=CC[S@](=O)Nc1cc(C(=O)N[C@@H](C)C(=O)N[C@@H](CCC(=O)O)c2cccs2)c1C	0.17964071856287425	0.1724137931034483	0.10067114093959731	0.11724137931034483	0.1702127659574468	0.15602836879432624
C/C=C(C(=O)OCC[N+](C)(C)C)c1ccccc1	0.15492957746478872	0.14166666666666666	0.11965811965811966	0.12173913043478261	0.17857142857142858	0.1206896551724138
C/C=C\C/C=C/CC[C@@H](O)c1ccc(O)cc1	0.13194444444444445	0.1623931623931624	0.08333333333333333	0.09401709401709402	0.16964285714285715	0.11206896551724138
C[C@H]1[C@@H]2CC[C@@H](C)C[C@@H]3[C@H]4CC(=O)C=C[C@]4(C)[C@@]3(F)C[C@H](O)C[C@@]2(C(=O)CO)O1	0.0718232044198895	0.0915032679738562	0.22900763358778625	0.23255813953488372	0.08	0.1678832116788321
Cc1cc(C2CCCCC2)n(O)c(=O)c1	0.060810810810810814	0.06557377049180328	0.10714285714285714	0.10909090909090909	0.07758620689655173	0.06956521739130435
O=C(C[C@H](c1ccc(O)cc1)c1ccccc1)N1CCC[C@H](O)CC1	0.21428571428571427	0.1347517730496454	0.11594202898550725	0.1259259259259259	0.24	0.10869565217391304
ClP(Cl)OCc1cccnc1	0.057971014492753624	0.07207207207207207	0.056074766355140186	0.05714285714285714	0.07547169811320754	0.05660377358490566
CC(C)CNC(O)COc1cccc2[nH]ccc12	0.16083916083916083	0.16806722689075632	0.09016393442622951	0.11016949152542373	0.2072072072072072	0.11864406779661017
COc1c([C@H](N)CC[C@H]2N(C(=O)c3ccccc3)C(=O)N2CC)cc1	0.2012987012987013	0.1366906474820144	0.15151515151515152	0.16279069767441862	0.2047244094488189	0.15267175572519084
CC(C)[N+](C)(C)CCC[C@H]O	0.06716417910447761	0.10476190476190476	0.0784313725490196	0.10204081632653061	0.08823529411764706	0.09
Cc1c(O)ccc(C)c1Cl	0.08461538461538462	0.10679611650485436	0.06930693069306931	0.0707070707070707	0.11224489795918367	0.0594059405940594
CO[C@@H]1C[C@@H](C)O[C@@H](C)O[C@H](C)[C@H](O)[C@@H](O)[C@H]1CO	0.03773584905660377	0.06153846153846154	0.2	0.2037037037037037	0.047244094488188976	0.16964285714285715
C=C(CC(=O)OCC1CCCCC1)CC(O)(C)C	0.06493506493506493	0.06201550387596899	0.14912280701754385	0.12173913043478261	0.06451612903225806	0.1111111111111111
C=C[C@@]1(C)C[C@H]2C(=O)C[C@@H]1OC[C@]2(C)O[C@@H]1O[C@H](C(=O)c1ccc(O)c(O)c1)[C@H](O)C[C@@]2(C)[C@H]1C(=O)O.C2	0.09045226130653267	0.13095238095238096	0.1870967741935484	0.1895424836601307	0.10778443113772455	0.15822784810126583
CC(C)CC(N)CC(O)c1ccc(Cl)c(Cl)c1	0.14285714285714285	0.17699115044247787	0.08547008547008547	0.10619469026548672	0.18518518518518517	0.13513513513513514
COOC(=O)C1=C(C)NC(C)=C(C(=O)OCC)C1c1ccccc1/C=C/C(=O)OC(C)(C)C	0.13966480446927373	0.16447368421052633	0.14	0.1118421052631579	0.17006802721088435	0.1111111111111111
CCCCC/C=C/CC[C@@H]1[C@@H](n2cc(S(=O)(=O)c2ccccc2)cc2)C[C@H](O)C[C@@H](O)C[C@@H]1OC(=O)N(C)C	0.11442786069651742	0.12571428571428572	0.22435897435897437	0.22727272727272727	0.12941176470588237	0.21019108280254778
NC(N)=NC(=O)c1ccc(Cl)cc1	0.10294117647058823	0.11818181818181818	0.07339449541284404	0.07476635514018691	0.12380952380952381	0.07407407407407407
CCCCn1ccc(=O)[nH]c1=O	0.0962962962962963	0.09009009009009009	0.11650485436893204	0.1188118811881188	0.09433962264150944	0.09615384615384616
O=CC[C@H](O)c1ccccc1	0.14960629921259844	0.12264150943396226	0.0660377358490566	0.07766990291262135	0.1875	0.08737864077669903
O=C(CO)[C@@H](O)C[C@H](O)/C=C/n1c(C(F)(F)F)nc(-c2ccccn2)c1-c1ccc(F)cc1	0.29559748427672955	0.3358208955223881	0.07453416149068323	0.07547169811320754	0.4032258064516129	0.10967741935483871
CC[C@@H](C)O[C@@H](C)CCCCC(=O)O	0.1259259259259259	0.13636363636363635	0.11214953271028037	0.14705882352941177	0.1320754716981132	0.21649484536082475
C[C@@](O)(CC(=O)O)CCC[C@H]1C[C@@H]2CC[C@@H]3CC4=CC(=O)C=C[C@]4(C)[C@@]3(C)[C@@H](O)C[C@@]21C	0.10989010989010989	0.12903225806451613	0.23357664233576642	0.21897810218978103	0.1111111111111111	0.20863309352517986
C[C@@](O)(CC(=O)O)CC(=O)O	0.109375	0.11650485436893204	0.10101010101010101	0.08080808080808081	0.1111111111111111	0.14893617021276595
CCCCCNC(=O)n1cc(-c2ccccc2)c(-c2ccccc2)c1CCC(O)C[C@@H](O)CC(=O)[O-]	0.4276315789473684	0.1949685534591195	0.08875739644970414	0.0963855421686747	0.2847222222222222	0.20394736842105263
CCCCCC(=O)N[C@@H]1C[C@H](O)[C@H](O)[C@@H](C)[C@H]1O	0.08666666666666667	0.07936507936507936	0.17117117117117117	0.1743119266055046	0.08264462809917356	0.205607476635514
C1SSCSSC(NC(C)C2CCCCC2)CCCC1	0.023529411764705882	0.020833333333333332	0.044444444444444446	0.061068702290076333	0.02158273381294964	0.04477611940298507
O=C1C[C@@H](c2ccc(O)cc2)C(=O)c2ccccc21	0.19014084507042253	0.136	0.0967741935483871	0.09836065573770492	0.23423423423423423	0.07142857142857142
Nc1nc(O)c2ncn(CCC(CO)CO)c2n1	0.10738255033557047	0.12195121951219512	0.056	0.06557377049180328	0.09917355371900827	0.09166666666666666
O=C1NC2(CCCC2)CC(=O)N1CCCN1CCCN(c2nccnc2)CCC1	0.06951871657754011	0.07453416149068323	0.0915032679738562	0.09271523178807947	0.06329113924050633	0.0641025641025641
C[C@@H]1O[C@H](NC(=O)[C@H](N)[C@H](C)[C@@H]1C(=O)N[C@H](CC(=O)O)C(=O)N[C@H](CC(=O)O)C(=O)O)C(C)C	0.1340782122905028	0.15789473684210525	0.14093959731543623	0.15862068965517243	0.13245033112582782	0.20714285714285716
CCC[C@@H]1CCOC(=O)C[C@@H](C)[C@H]1CO[C@@H](C)C[C@@H](O)CC(=O)O	0.16129032258064516	0.18604651162790697	0.225	0.25	0.1746031746031746	0.32727272727272727
C[C@H](C[P@](=O)(CO)O)[C@H](C)O	0.10077519379844961	0.12745098039215685	0.05825242718446602	0.08080808080808081	0.13402061855670103	0.125
C=CC[C@H](C(C)(C)O)[C@H]1CC[C@H]2[C@@H]3CC=C4C[C@@H](O)CC[C@]4(C)[C@H]3CC[C@]12C	0.043478260869565216	0.07142857142857142	0.16058394160583941	0.145985401459854	0.059602649006622516	0.11267605633802817
CCC/C=C1\SC[C@]1(C)C(=O)OCC(=O)O	0.1048951048951049	0.11016949152542373	0.12612612612612611	0.12844036697247707	0.10526315789473684	0.16981132075471697
CC/C=C\CCC[C@@H]1C[C@@H]2C[C@H](C)C(=O)N1CCC[C@]2(C)[C@H](CC[C@H]3CC[C@]1(O)C(=O)CCC3)C1	0.0594059405940594	0.06857142857142857	0.16025641025641027	0.16233766233766234	0.06432748538011696	0.1320754716981132
CC1=C(C)C(=O)OCC1=C(C)C(=O)O	0.09420289855072464	0.11711711711711711	0.12380952380952381	0.1262135922330097	0.10185185185185185	0.11428571428571428
CC(C)C[C@H](NC(=O)CN)C(=O)N1CCC[C@H]1C(=O)N[C@@H](CCCCCN)C(=O)NCC(=O)NCC(=O)NCC(=O)O	0.11707317073170732	0.09782608695652174	0.07692307692307693	0.0898876404494382	0.09444444444444444	0.14035087719298245
CC(C)[C@H]1CC[C@H](C(=O)N[C@H](Cc2ccccc2)C(=O)O)CC1	0.20134228187919462	0.15151515151515152	0.13178294573643412	0.152	0.1951219512195122	0.1693548387096774
CCCCC/C=C/CC[C@@H]1[C@@H](O)C(=O)O[C@@H](C)[C@H]1O	0.06369426751592357	0.07692307692307693	0.17543859649122806	0.17857142857142858	0.08	0.17699115044247787
O=C(OC[C@@H]1CC[C@H](O)c2ccccc2)cc1	0.17142857142857143	0.11382113821138211	0.1391304347826087	0.15178571428571427	0.1891891891891892	0.14035087719298245
COc1c2occc2cc2ccc(=O)oc12	0.1103448275862069	0.12605042016806722	0.0847457627118644	0.08620689655172414	0.1415929203539823	0.058333333333333334
COc1cccc(CNC(=O)c2c(-c3ccccc3)c(-c3ccc(F)cc3)c(CC[C@@H](O)C[C@@H](O)CC(=O)[O-])n2C(C)C)c1	0.5256410256410257	0.2710843373493976	0.09042553191489362	0.10326086956521739	0.4013605442176871	0.20710059171597633
O=c1c(O)c(OCCNCCO)cc1O	0.09859154929577464	0.09322033898305085	0.08849557522123894	0.09009009009009009	0.09734513274336283	0.0990990990990991
C[C@@H](O)CCCCCCCC1CC[C@H]1CC[C@@H](O)CCC(=O)O	0.12578616352201258	0.1259259259259259	0.10606060606060606	0.125	0.13076923076923078	0.2184873949579832
O=C(O)[C@H]1CC[C@H]2[C@@H]3CCC4=CC(=O)C=C[C@]4(C)[C@H]3CC[C@@]21C	0.0783132530120482	0.09352517985611511	0.168	0.17073170731707318	0.08888888888888889	0.14173228346456693
COc1c(O[C@@H]2C[C@@H](O)C[C@H](O)C[C@H](O)C[C@H](O)C[C@H](O)[C@@H]2O)c(-c2ccc(F)cc2)c1	0.1534090909090909	0.17333333333333334	0.1564625850340136	0.15862068965517243	0.1875	0.12666666666666668
CC1(C)CC(C)C(=O)NC(=O)NC1	0.04195804195804196	0.06086956521739131	0.11538461538461539	0.11764705882352941	0.044642857142857144	0.08490566037735849
CCOC(=O)C1=C(C)NC(C)=C(C(=O)OC)C1c1cccc([N+](=O)[O-])c1	0.13496932515337423	0.16176470588235295	0.1259259259259259	0.12781954887218044	0.1417910447761194	0.12686567164179105
O=CN1CCCN(CCN2c3ccccc3Sc3ccc(Cl)cc32)CC1	0.15060240963855423	0.11564625850340136	0.07482993197278912	0.07586206896551724	0.1865671641791045	0.053691275167785234
C[C@H](N)C(=O)N[C@@H]1CC[C@H]1C(=O)N[C@@H](CCC(=O)O)C(=O)NCC(=O)N[C@H](C(=O)O)C(=O)NCC(=O)O	0.11518324607329843	0.10059171597633136	0.07784431137724551	0.09202453987730061	0.09036144578313253	0.15483870967741936
C=CCNC1=C2C(CCC2)CC(=O)C1	0.040268456375838924	0.04918032786885246	0.08928571428571429	0.09090909090909091	0.05128205128205128	0.04310344827586207
NC1=N[C@H](CCS[C@H]2COCc3ccccc3)c2N1	0.11038961038961038	0.08270676691729323	0.104	0.10569105691056911	0.12096774193548387	0.0873015873015873
C[C@H]1SCCC1CC[C@H](NC(=O)O)C(=O)c1ccccc1	0.1917808219178082	0.13076923076923078	0.14634146341463414	0.15833333333333333	0.17355371900826447	0.1864406779661017
O=C1CCNc2ccc(Cl)cc2S1(=O)=O	0.07586206896551724	0.10256410256410256	0.08849557522123894	0.09009009009009009	0.08771929824561403	0.06086956521739131
C[C@@H](O)/C=C/C=C/C=C/CO	0.050724637681159424	0.09259259259259259	0.027522935779816515	0.047619047619047616	0.0970873786407767	0.0673076923076923
CCCCC[C@@H]1CC[C@@H](C)[C@H](O[C@H]2C(=O)O2)CCC[C@H]2[C@@H]3[C@H](O)C[C@@H]4CC(=O)CC[C@]4(C)[C@H]3CC[C@@]21C	0.05314009661835749	0.06111111111111111	0.21710526315789475	0.22	0.0449438202247191	0.15
C=CCSSCC	0.022900763358778626	0.038834951456310676	0.041237113402061855	0.042105263157894736	0.04081632653061224	0.041666666666666664
C[N+]1(C)[C@H]2C[C@H](OC(=O)[C@H](CO)c3ccccc3)C[C@H]1[C@H]1O[C@H]12.[Br-]	0.13836477987421383	0.1079136690647482	0.184	0.2066115702479339	0.15503875968992248	0.176
C[C@@H]1CC[C@]2(O)[C@H]3CC4=CC(=O)C=C[C@]4(C)[C@H]3CC[C@@]2(C)[C@H]1C	0.05325443786982249	0.07857142857142857	0.1885245901639344	0.19166666666666668	0.06569343065693431	0.125
NCCC[C@@H](N)C(=O)N[C@@H](CCN)C(=O)N[C@H](C(=O)N[C@@H](CCC(=O)O)C(=O)O)C(C(=O)O)C(C)C(=O)O	0.11458333333333333	0.1	0.05232558139534884	0.06547619047619048	0.08982035928143713	0.1464968152866242
c1ccc(C(=O)Oc2cccnc2)cc1	0.17777777777777778	0.1092436974789916	0.07692307692307693	0.0782608695652174	0.18691588785046728	0.06837606837606838
C[C@H]1O[C@H](Oc2c(F)cc(N)cc2)[C@H](O)[C@@H](O)[C@H](O)[C@@H]1O	0.08917197452229299	0.1076923076923077	0.14049586776859505	0.14285714285714285	0.112	0.14166666666666666
C#CCNCC(=O)c1ccccc1C(C)N	0.15217391304347827	0.13793103448275862	0.09565217391304348	0.11711711711711711	0.18691588785046728	0.10619469026548672
CN1CCc2ccc(Cl)cc2CC(=O)NC1	0.08108108108108109	0.09016393442622951	0.09482758620689655	0.09649122807017543	0.10344827586206896	0.058823529411764705
C/C=C/c1cc(OC)c(OC)cc1OC	0.05405405405405406	0.11206896551724138	0.07894736842105263	0.08035714285714286	0.09734513274336283	0.06086956521739131
CC(C)[C@@H]1CC[C@H](C(=O)N[C@H](Cc2ccccc2)C(=O)O)CC1	0.20134228187919462	0.15151515151515152	0.13178294573643412	0.152	0.1951219512195122	0.1693548387096774
SCCc1cnc(CS(C)(=O)=O)cc1	0.09285714285714286	0.1559633027522936	0.10091743119266056	0.102803738317757	0.1	0.09174311926605505
C=CCN1CC[C@]23c4c5ccc(O)c4O[C@H]2/C(=N/N=C2\CC[C@@]4(O)[C@H]6Cc7ccc(O)c8c7[C@@]4(CCN6CC=C)[C@H]2O8)CC[C@@]3(O)[C@H]1C5	0.09523809523809523	0.1024390243902439	0.0891089108910891	0.09	0.11055276381909548	0.07352941176470588
CCc1c(C)c2c(c(O)c1C/C=C(\C)CCC(=O)O)C(=O)OC2	0.14935064935064934	0.15384615384615385	0.13385826771653545	0.136	0.15079365079365079	0.1532258064516129
O=C(OC[C@H](O)CCO)c1ccccc1	0.1984732824427481	0.1504424778761062	0.10714285714285714	0.11926605504587157	0.21359223300970873	0.16037735849056603
O=C(O[C@@H](CO)[C@H](O)[C@H](O)CO)O	0.1044776119402985	0.1308411214953271	0.06481481481481481	0.0761904761904762	0.13725490196078433	0.16326530612244897
COC(=O)[C@]1(OC(C)=O)C[C@@H]2C[C@@H]3CCC4=CC(=O)CC[C@]4(C)[C@H]3C(=O)C[C@@]21C	0.06593406593406594	0.08441558441558442	0.14184397163120568	0.14388489208633093	0.058823529411764705	0.11888111888111888
CCCCC/C=C/CC[C@@H]1[C@@H](n2cc(S(=O)(=O)O)cc2)cc1	0.09937888198757763	0.12781954887218044	0.125	0.12698412698412698	0.11538461538461539	0.144
CCCC/C=C/CCCCCC#C/C=C\CCCCC(=O)O	0.0658682634730539	0.07857142857142857	0.0661764705882353	0.06716417910447761	0.08148148148148149	0.09923664122137404
CCC[C@H](C)CCC(=O)OCC(=O)O	0.13432835820895522	0.11607142857142858	0.11214953271028037	0.13592233009708737	0.1111111111111111	0.21649484536082475
CN(C)c1ccc(C(=C2C=CC(=[N+](C)C)C=C2)c2ccc(N(C)C)cc2)cc1.[Cl-]	0.17575757575757575	0.14383561643835616	0.08053691275167785	0.07432432432432433	0.16546762589928057	0.059602649006622516
CSC[C@@H](NC(=O)[C@H](Cc1ccc(O)cc1)C(=O)N[C@@H](C)CCC(=O)O)C(=O)O	0.20625	0.2028985507246377	0.10344827586206896	0.12056737588652482	0.1925925925925926	0.19548872180451127
C=C(CO)C(=O)N[C@H]1C=C2c3cccc4[nH]cc(c34)C[C@H]2N(C)C1	0.13664596273291926	0.1223021582733813	0.12781954887218044	0.1297709923664122	0.15267175572519084	0.11194029850746269
CO[C@H]1O[C@H](C)[C@H](C)[C@@]2(CC=C(c3ccccc3)C(=O)NC(=O)OC2)cc(CCN(C)C)C(=O)NC(=O)NC1	0.16145833333333334	0.13953488372093023	0.15151515151515152	0.14634146341463414	0.15060240963855423	0.09883720930232558
C=CC(C)(C)CCC(=O)Nc1ccc([N+](=O)[O-])cc1O	0.12751677852348994	0.14634146341463414	0.1440677966101695	0.11764705882352941	0.14285714285714285	0.10743801652892562
COc1ccc2nc(C3CC3)c(/C=C/[C@@H]3C[C@@H](O)CC(=O)O3)c(Sc3ccc(F)cc3)c2c1	0.16759776536312848	0.1895424836601307	0.17333333333333334	0.17567567567567569	0.2206896551724138	0.08695652173913043
CC(C)[C@@](C)(O)[C@H](C)C(=O)O	0.09302325581395349	0.14	0.10204081632653061	0.10416666666666667	0.12371134020618557	0.12631578947368421
CO[C@H]1[C@@H](C(=O)O)C[C@H]2S[C@@H]3CC=C4C[C@@H](O)CC[C@]4(C)[C@H]3CC[C@@]21C	0.05649717514124294	0.0738255033557047	0.17557251908396945	0.17829457364341086	0.06896551724137931	0.15037593984962405
CC(C)[C@H](NC(=O)[C@@H](Cc1ccc(O)cc1)NC(=O)CNC(=O)[C@H](Cc1ccccc1)NC(=O)[C@@H](N)CCC(=O)N[C@@H](CCC(=O)O)C(=O)O)C	0.23300970873786409	0.15816326530612246	0.07804878048780488	0.08955223880597014	0.20652173913043478	0.14583333333333334
O=C(O)C[C@@H](O)C[C@H](O)/C=C/n1c(C(F)(F)F)nc(-c2ccc(F)cc2)c1-c1ccc(F)cc1	0.3684210526315789	0.4140625	0.0736196319018405	0.07453416149068323	0.4666666666666667	0.16
CC(C)[C@H]1O[C@](C(N)C(=O)OC)C[C@H]2[C@@H]3C[C@H]4C[C@H](O)CC[C@]4(C)[C@H]3CC[C@]12C	0.060109289617486336	0.08441558441558442	0.20149253731343283	0.2230769230769231	0.0728476821192053	0.1510791366906475
C[S@@](=O)CCN[C@@H](O)[C@@H](C)O	0.1	0.11538461538461539	0.057692307692307696	0.08	0.12121212121212122	0.12371134020618557
CC(C)CCOC(N)C(=O)NC(C)CC	0.1079136690647482	0.12389380530973451	0.11009174311926606	0.14423076923076922	0.10909090909090909	0.1650485436893204
CCC(=O)n1c(=O)c2[nH]cnc2n(C)c1=O	0.0896551724137931	0.11965811965811966	0.10619469026548672	0.10810810810810811	0.10526315789473684	0.08771929824561403
CC1=CCC[C@@H]2[C@@](C)(CCC3=CC(=O)O[C@@H]3O)[C@H](C)CC[C@@]12C	0.0658682634730539	0.09420289855072464	0.1885245901639344	0.19166666666666668	0.08148148148148149	0.125
COc1c2ccccc2c(-c2ccccc2)n1C[C@@H](O)C[C@@H](O)CC(=O)O	0.44696969696969696	0.2713178294573643	0.09722222222222222	0.10638297872340426	0.40707964601769914	0.2265625
c1ncc2[nH]c(-c3cscn3)nc2c1	0.06802721088435375	0.1016949152542373	0.04201680672268908	0.042735042735042736	0.08695652173913043	0.03361344537815126
NC(=O)C1CCN(CCCN2c3ccccc3Sc3ccc(Cl)cc32)CC1	0.1696969696969697	0.12162162162162163	0.10344827586206896	0.1048951048951049	0.1925925925925926	0.08163265306122448
CCC[C@@H](c1ccccc1)N[C@@H](C)C(=O)N1CCC[C@H]1CO	0.19594594594594594	0.13636363636363635	0.14285714285714285	0.16393442622950818	0.19834710743801653	0.16260162601626016
NCCC[C@H](N)C(=O)N[C@@H](CCN)C(=O)N[C@H](C(=O)N[C@@H](CCN)C(=O)[C@H](C(=O)O)C(=O)O)C(C(=O)O)C(C(=O)O)C(C)C	0.11165048543689321	0.09782608695652174	0.053763440860215055	0.06593406593406594	0.08839779005524862	0.13372093023255813
CCCCNc1ccc(C(=O)OCCN(C)C)cc1	0.14285714285714285	0.1652892561983471	0.13445378151260504	0.13675213675213677	0.14285714285714285	0.1452991452991453
CNC(=N)NS(=O)(=O)c1ccc(C(=O)O)cc1	0.1347517730496454	0.1875	0.09482758620689655	0.09649122807017543	0.14285714285714285	0.10526315789473684
O[C@@H]1[C@H](CO[C@H]2O[C@H](CO)[C@H](O)[C@H](O)[C@@H]2O)[C@@H](O)[C@H](O)[C@H]1O	0.02976190476190476	0.03546099290780142	0.1111111111111111	0.11290322580645161	0.03676470588235294	0.112
COC1=CC(=O)C[C@@H](C)[C@]12Oc1c(Cl)c(OC)cc(OC)c1C2=O	0.09090909090909091	0.10071942446043165	0.13076923076923078	0.1328125	0.08823529411764706	0.08955223880597014
Clc1c(Cl)cc(Cl)cc1C(Cl)Cl	0.050359712230215826	0.0625	0.03669724770642202	0.04716981132075472	0.06542056074766354	0.037037037037037035
COc1cc2nc(N3CCN(C(=O)C4CCCO4)CC3)nc(N)c2cc1OC	0.07734806629834254	0.11258278145695365	0.10204081632653061	0.10344827586206896	0.10135135135135136	0.07333333333333333
C=CCNC(=O)C1CCCCC1	0.034722222222222224	0.042735042735042736	0.07407407407407407	0.07547169811320754	0.044642857142857144	0.05504587155963303
C=C(C)[C@H](N)C(=O)N[C@H](C(=O)N[C@@H](C)C(=O)N[C@@H](CCC(=O)O)C(=O)O)C(C)C	0.125	0.14084507042253522	0.07586206896551724	0.09219858156028368	0.11347517730496454	0.14814814814814814
CC(=O)NCCCN1c2ccccc2Sc2ccccc21	0.23943661971830985	0.13740458015267176	0.0916030534351145	0.09302325581395349	0.23076923076923078	0.08396946564885496
N#C[C@@H](CN[C@@H](O)C(=O)[C@H](Cc1ccccc1)NC(=O)CCNC(=O)CCO)C(=O)O	0.19760479041916168	0.1456953642384106	0.07741935483870968	0.08552631578947369	0.17482517482517482	0.16083916083916083
C=CCCCn1ccnc1	0.058823529411764705	0.06363636363636363	0.05714285714285714	0.05825242718446602	0.06666666666666667	0.057692307692307696
C[C@@H]1O[C@@H](OCC(=O)O)CC(=O)[C@H]1O[C@@H](C)[C@H](O)O	0.12244897959183673	0.15	0.15789473684210525	0.18181818181818182	0.14655172413793102	0.22429906542056074
C[C@H]1CC[C@H](C)C(=O)O[C@H](C)C1	0.027972027972027972	0.043478260869565216	0.17525773195876287	0.17894736842105263	0.036036036036036036	0.10784313725490197
CC/C=C(/C=C\C(=O)O)c1ccccc1	0.16296296296296298	0.14035087719298245	0.09734513274336283	0.0990990990990991	0.20192307692307693	0.11818181818181818
CC(C)CNC(O)c1ccc(NS(C)(=O)=O)cc1	0.16428571428571428	0.23636363636363636	0.1016949152542373	0.12280701754385964	0.18018018018018017	0.13157894736842105
COCc1cc(=O)[nH]c(=S)[nH]1	0.050724637681159424	0.06306306306306306	0.07692307692307693	0.0784313725490196	0.0660377358490566	0.05714285714285714
CNCCc1ccccn1	0.09923664122137404	0.09345794392523364	0.0673076923076923	0.06862745098039216	0.12	0.06796116504854369
CCNCCCNCc1ccccc1	0.14705882352941177	0.08403361344537816	0.07894736842105263	0.08035714285714286	0.13761467889908258	0.0990990990990991
C[C@@](O)(CO)C(=O)O	0.072	0.09183673469387756	0.08602150537634409	0.06451612903225806	0.0967741935483871	0.0989010989010989
CC(C)[C@@](C)(O)C[C@H](C)C[C@H](O)C(=O)O	0.13432835820895522	0.19047619047619047	0.11214953271028037	0.11428571428571428	0.17647058823529413	0.18
O=C(Cn1cncn1)c1ccc(F)cc1C[C@@H](O)CCC(=O)[O-]	0.20134228187919462	0.1968503937007874	0.09774436090225563	0.1076923076923077	0.1951219512195122	0.15079365079365079
NC(=O)CCN1CCCCC1	0.050359712230215826	0.043859649122807015	0.0761904761904762	0.07766990291262135	0.05555555555555555	0.05660377358490566
C=C[C@@]1(C)C(=O)CC[C@H]2[C@@H]3CC4=CC(=O)C=C[C@]4(C)[C@@]3(C)[C@H]2C1	0.05952380952380952	0.08633093525179857	0.15079365079365079	0.1532258064516129	0.07352941176470588	0.1076923076923077
CCC/C=C1\[nH]c2ccccc12	0.11940298507462686	0.11818181818181818	0.08333333333333333	0.08490566037735849	0.16831683168316833	0.07407407407407407
CCNCOc1ccccc1	0.13953488372093023	0.09090909090909091	0.08571428571428572	0.08737864077669903	0.15	0.08653846153846154
C[C@H]1OC(=O)C[C@@H]2[C@@H]1CCC[C@@]2(C)O	0.033783783783783786	0.04132231404958678	0.17647058823529413	0.18	0.04310344827586207	0.09174311926605505
N#C[C@H](O[C@H]1O[C@H](CO[C@@H]2O[C@H](CO)[C@@H](O)[C@H](O)[C@H]2O)[C@@H](O)[C@H](O)[C@H]1O)c1ccccc1	0.1092896174863388	0.07975460122699386	0.1111111111111111	0.12	0.11764705882352941	0.11920529801324503
CCC/C=C/C=C/C=C\CCCCCC(=O)O	0.07236842105263158	0.088	0.0743801652892562	0.07563025210084033	0.09166666666666666	0.11206896551724138
N#[N+]CC(=O)Nc1ccccc1	0.192	0.0990990990990991	0.07407407407407407	0.07547169811320754	0.15841584158415842	0.07476635514018691
C1=CSCC1C	0.023255813953488372	0.029411764705882353	0.08791208791208792	0.0898876404494382	0.030927835051546393	0.07692307692307693
O=C(CCCCCCC(=O)Nc1ccccc1)NO	0.2246376811594203	0.109375	0.0967741935483871	0.09836065573770492	0.15126050420168066	0.13445378151260504
Cc1cc(Nc2c(-c3ccc(F)cc3)nc(C(C)C)n2/C=C/[C@@H](O)C[C@@H](O)CC(=O)O)cc(C)c1F	0.35668789808917195	0.488	0.09090909090909091	0.10559006211180125	0.4596774193548387	0.19333333333333333
CC#Cc1ccc(C(C)(C)C)cc1	0.08695652173913043	0.12844036697247707	0.11428571428571428	0.08490566037735849	0.11320754716981132	0.06422018348623854
C=C(CC(=O)OCCN=C(c1ccccc1)NC(=O)[C@@H]1CCCN1CC[C@H]1C(=O)OC)N[C@@H]2CC[C@@H]12	0.14136125654450263	0.11046511627906977	0.12804878048780488	0.12962962962962962	0.13414634146341464	0.08875739644970414
CN[C@@]1(O)[C@H]2C[C@H]3[C@@H]4CCC5=CC(=O)C=C[C@]5(C)[C@@]4(F)[C@@H](O)C[C@]3(C)[C@]2(C(=O)CO)O1	0.09340659340659341	0.10967741935483871	0.18571428571428572	0.18840579710144928	0.09868421052631579	0.1619718309859155
CC(C)C/C=C/COC(=O)c1ccc(O)cc1	0.14893617021276595	0.20535714285714285	0.12173913043478261	0.14414414414414414	0.21495327102803738	0.13274336283185842
S=C(c1ccccc1)C(=O)N1CCC(=O)NCC1	0.14482758620689656	0.09448818897637795	0.10833333333333334	0.11016949152542373	0.1452991452991453	0.08196721311475409
C[C@@H](O)/C=C/C=C/C[C@@H](O[C@@H](O)[C@H](O)[C@H](O)[C@H](O)[C@H]1O)[C@H]1CCO	0.05917159763313609	0.08571428571428572	0.12307692307692308	0.14285714285714285	0.08888888888888889	0.15079365079365079
COC(=O)[C@@]12CC[C@@H]1C[C@H](OC(=O)c1ccccc1)C(=O)N2C(=O)O	0.15723270440251572	0.11347517730496454	0.15267175572519084	0.15503875968992248	0.15151515151515152	0.1450381679389313
CC(C)n1c(CC[C@@H](O)C[C@@H](O)CC(=O)[O-])c(-c2ccc(F)cc2)c(-c2ccccc2)c1C(=O)NCc1ccc(C(=O)N(C)C)cc1	0.49390243902439024	0.28994082840236685	0.08717948717948718	0.09947643979057591	0.38311688311688313	0.192090395480226
O=C(NCCCCO)C(=O)Nc1ccccc1	0.23484848484848486	0.11475409836065574	0.1016949152542373	0.10344827586206896	0.1592920353982301	0.13157894736842105
C[C@H]1O[C@@H](Oc2c(F)cc(N)cc2)[C@H](O)[C@@H](O)[C@H](O)[C@@H]1O	0.08917197452229299	0.1076923076923077	0.14049586776859505	0.14285714285714285	0.112	0.14166666666666666
CC(C)[C@]12C[C@H]3CC4=C(CC(=O)C=C[C@]4(C)[C@H]32)CC1	0.07006369426751592	0.09302325581395349	0.13445378151260504	0.1565217391304348	0.088	0.10743801652892562
OCc1ccccc1	0.13114754098360656	0.08823529411764706	0.06060606060606061	0.061855670103092786	0.15217391304347827	0.061224489795918366
C=CC[S@@](=O)C	0.023622047244094488	0.04040404040404041	0.031914893617021274	0.03260869565217391	0.0425531914893617	0.03225806451612903
NC(=O)Cn1cnc2ccnc2c1	0.08571428571428572	0.11607142857142858	0.08181818181818182	0.08333333333333333	0.1111111111111111	0.07272727272727272
O=C(OC[C@@H]1CC[C@H](O)[C@H](Oc2ccc(F)cc2)c2ccccc2)[C@@H](O)c1	0.2631578947368421	0.18705035971223022	0.1357142857142857	0.145985401459854	0.2903225806451613	0.14492753623188406
CC[C@H](O)/C=C/C=C\CO	0.05185185185185185	0.10576923076923077	0.04807692307692308	0.07	0.1111111111111111	0.09090909090909091
CN(c1ccccc1)NC(C)C	0.15625	0.14150943396226415	0.06481481481481481	0.08653846153846154	0.1717171717171717	0.08571428571428572
C[C@H](NCc1ccc(O)c(C)c1)C1CCCCC1	0.09933774834437085	0.112	0.10833333333333334	0.12931034482758622	0.11666666666666667	0.1
CC/C=C\CCC(=O)Nc1ccc(O)cc1	0.15942028985507245	0.16666666666666666	0.12389380530973451	0.12612612612612611	0.1743119266055046	0.11504424778761062
O=C1CCCC(O)(CCCCC2)CCC(=O)N1CCCCC2	0.03488372093023256	0.03424657534246575	0.0661764705882353	0.06716417910447761	0.03546099290780142	0.03597122302158273
CC(=O)N(CN[C@@H]1CC[C@H](Oc2ccccc2)C[C@H](C)C(=O)O)CC1	0.21710526315789475	0.15328467153284672	0.15151515151515152	0.18110236220472442	0.2047244094488189	0.21774193548387097
OC[C@@H]1O[C@@H](O)[C@H](O)[C@@H](O)[C@H]1O	0.028169014084507043	0.034782608695652174	0.08653846153846154	0.08823529411764706	0.03636363636363636	0.10891089108910891
CCOc1nc2ncnc(N3CCC3)c(-c3ccc(F)cc3F)cc2[nH]1	0.1317365269461078	0.14893617021276595	0.08333333333333333	0.08450704225352113	0.145985401459854	0.06164383561643835
N[C@H](C=O)Cn1ccnc2nc(-c3ccccc3)cc21	0.18493150684931506	0.140625	0.05263157894736842	0.06153846153846154	0.20512820512820512	0.05303030303030303
CC(=O)SCCCn1c(=O)c2c(ncn2C)n(C)c1=O	0.1118421052631579	0.12698412698412698	0.11475409836065574	0.11666666666666667	0.10483870967741936	0.0975609756097561
OC[C@@H](OS(O)(=O)O)Cc1nc2ccncc12	0.0945945945945946	0.13445378151260504	0.08403361344537816	0.09482758620689655	0.1206896551724138	0.10344827586206896
CCC(=O)O[C@]1(C(=O)CCl)[C@@H](C)C[C@H]2[C@@H]3CCC4=CC(=O)C=C[C@]4(C)[C@@]3(F)[C@@H](O)C[C@@]21C	0.09239130434782608	0.11538461538461539	0.21739130434782608	0.22058823529411764	0.09032258064516129	0.19285714285714287
CC(=O)O[C@@H]1C[C@@H]2CC[C@@H]3[C@H](CC[C@@]4(C)[C@H]3C[C@H]([N+]3(C)CCCCCCCC3)[C@@H]4OC(C)=O)[C@@]2(C)C=CC[C@@H]1O	0.05092592592592592	0.0582010582010582	0.1686746987951807	0.16363636363636364	0.0427807486631016	0.13529411764705881
CCCC[C@H](C(=O)O)[C@@H]1C[C@@H](C)[C@H]2[C@@H]3CCC4=CC(=O)C=C[C@]4(C)[C@H]3CC[C@@]21C	0.1016949152542373	0.12	0.22727272727272727	0.24031007751937986	0.10135135135135136	0.21052631578947367
CC[C@@H](F)CCCCC(=O)N[C@@H](C)[C@H](O)CO	0.1347517730496454	0.1271186440677966	0.08547008547008547	0.11607142857142858	0.13274336283185842	0.18867924528301888
CC(C)[C@H](NC(=O)[C@H](Cc1ccc(O)cc1)NC(=O)CNC(=O)[C@@H](N)Cc1ccccc1)C(=O)N[C@@H](C)C(=O)N[C@@H](CCC(=O)O)C(=O)O	0.24	0.1631578947368421	0.08040201005025126	0.09230769230769231	0.21348314606741572	0.15053763440860216
CC#CC#C/C=C\CCCC(=O)O	0.07092198581560284	0.09734513274336283	0.07272727272727272	0.07407407407407407	0.10185185185185185	0.09345794392523364
N[C@H](CCCCN1c2ccccc2Sc2ccccc21)CC	0.22602739726027396	0.11764705882352941	0.07352941176470588	0.09090909090909091	0.20491803278688525	0.10687022900763359
CC(C)[C@H]1N(C)C(=O)C[C@@H]2CN1C[C@@H](O)C[C@@]1(O)C[C@H]3[C@@H](O)C[C@H]3C[C@@]21C	0.062146892655367235	0.08053691275167785	0.15671641791044777	0.17692307692307693	0.07586206896551724	0.1323529411764706
O=C(NCCCCCC(O)(CCn1cncn1)c1ccc(F)cc1)c1ccc(F)cc1	0.24390243902439024	0.17218543046357615	0.08227848101265822	0.07643312101910828	0.2198581560283688	0.08280254777070063
CC[C@H](C)c1ccc(C(=O)O)cc1	0.15384615384615385	0.1941747572815534	0.125	0.16161616161616163	0.20408163265306123	0.16
CCCCCn1cnnc1C(C)C	0.10218978102189781	0.11711711711711711	0.08256880733944955	0.10476190476190476	0.09174311926605505	0.11428571428571428
C[C@@H]1O[C@H](Oc2ccc(O)c(O)c2)[C@H](O)[C@@H](O)[C@@H]1O	0.07792207792207792	0.09448818897637795	0.13675213675213677	0.1391304347826087	0.09836065573770492	0.14782608695652175
O=C(O)[C@H](O)[C@H](CO)[C@H](O)CO	0.10687022900763359	0.1346153846153846	0.05660377358490566	0.06796116504854369	0.1414141414141414	0.15625
Oc1ccc([C@H]2CCNC[C@H]2COc2ccc3c(c2)OCO3)cc1	0.12048192771084337	0.10416666666666667	0.10071942446043165	0.10218978102189781	0.14925373134328357	0.07042253521126761
N[C@H](C(=O)O)c1ccccc1	0.16	0.12380952380952381	0.07692307692307693	0.0891089108910891	0.18947368421052632	0.09900990099009901
CN[C@@H](C)Cc1ccc(O)c(O)c1	0.11940298507462686	0.1388888888888889	0.08333333333333333	0.10576923076923077	0.14563106796116504	0.10476190476190476
CSc1ccc(C(=O)N2CCCCC2)cc1	0.10273972602739725	0.11666666666666667	0.10344827586206896	0.10526315789473684	0.13157894736842105	0.07627118644067797
COC(=O)/C=C/c1ccc(OC)cc1	0.1079136690647482	0.1651376146788991	0.1	0.10185185185185185	0.17307692307692307	0.09090909090909091
CC[C@@H](C)O[C@H](C)CCC[C@@H](O)CC(=O)O	0.18045112781954886	0.2037037037037037	0.10714285714285714	0.14018691588785046	0.20192307692307693	0.29473684210526313
O=C1O[C@H]2CC=C3[C@H](C)C[C@@H]4C[C@H](O)C[C@]5(C)[C@@H](O)CC[C@]5(C)[C@H]4[C@@H](O)C[C@]3(C2=O)C=C1	0.06842105263157895	0.08641975308641975	0.21428571428571427	0.21739130434782608	0.07547169811320754	0.14965986394557823
C[N+](C)(CC)COC(N)=O.[Cl-]	0.05223880597014925	0.07547169811320754	0.10204081632653061	0.10416666666666667	0.06862745098039216	0.10309278350515463
C#C[C@]1(O)CC[C@H]2[C@@H]3CCc4cc(O)ccc4[C@H]3CC[C@@]21C	0.06626506024096386	0.07913669064748201	0.09923664122137404	0.10077519379844961	0.08208955223880597	0.08333333333333333
C=C[C@]1(O)CC[C@H]2[C@@H]3CCC4=CC(=O)CC[C@]4(C)[C@H]3CC[C@@]21C	0.040697674418604654	0.05555555555555555	0.10606060606060606	0.1076923076923077	0.05755395683453238	0.07407407407407407
CCOc1cc2ccccc2c(-c2ccccc2)c1OC	0.2753623188405797	0.13740458015267176	0.07518796992481203	0.07633587786259542	0.2631578947368421	0.06766917293233082
CNCCNC(=C)NCS(C)(=O)=O	0.06428571428571428	0.0990990990990991	0.07407407407407407	0.07547169811320754	0.05405405405405406	0.07476635514018691
O=C(OCC1CCN=C(c2ccccc2)c2ccccc2)cc1	0.23648648648648649	0.10638297872340426	0.11940298507462686	0.12121212121212122	0.1796875	0.09558823529411764
CC1=CC=C2C[C@H](C)[C@@H](CC[C@@H]3C[C@@H](O[Si](C)(C)C(C)(C)C)CC(=O)O3)[C@H]2[C@@H](OC(=O)NCCCCCCC(=O)NO)C1	0.08878504672897196	0.08994708994708994	0.32450331125827814	0.29411764705882354	0.06914893617021277	0.19161676646706588
CCCCCn1cnnc1-c1ccc(C(=O)O)c2[nH]ccc12	0.16339869281045752	0.17054263565891473	0.10687022900763359	0.10852713178294573	0.18699186991869918	0.11627906976744186
COc1c(O)c(-c2ccc(F)cc2)c(-c2cccc(Cl)c2)n1/C=C/[C@@H](O)C[C@@H](O)CC(=O)O	0.4013605442176871	0.3875968992248062	0.08125	0.08917197452229299	0.5263157894736842	0.18620689655172415
C/C(=C(\C)CCC(=O)O)c1ccccc1	0.19083969465648856	0.15178571428571427	0.10810810810810811	0.11009174311926606	0.21568627450980393	0.14018691588785046
C[C@H](N)Cc1ccc(C(=O)O)cc1	0.1450381679389313	0.18269230769230768	0.10377358490566038	0.12745098039215685	0.1919191919191919	0.1262135922330097
C=C1[C@@H](O)C[C@H](OC)C[C@H](/C=C/C=C/C=C/C=C/C=C/C=C/[C@H](O)C[C@@H](O)C[C@@H]2O)C[C@@H]2O[C@](O)(C[C@@H](O)C[C@@H](O)[C@H](O)CC)O1	0.1308411214953271	0.09693877551020408	0.15469613259668508	0.1694915254237288	0.12299465240641712	0.18857142857142858
COc1cc2nc(N3CCN(C(=O)C4CCCCO4)C3)nc(N)c2cc1OC	0.07734806629834254	0.11258278145695365	0.10204081632653061	0.10344827586206896	0.10135135135135136	0.07333333333333333
CN[C@H](C)c1cccc(C(C)C)c1	0.12781954887218044	0.16037735849056603	0.08333333333333333	0.10576923076923077	0.14563106796116504	0.09433962264150944
O=C1C=C[C@@]2(COC)C[C@@H]1C2	0.04316546762589928	0.05357142857142857	0.12	0.12244897959183673	0.056074766355140186	0.09900990099009901
Nc1ccc(OCc2cccc(C(=N)N)c2)cc1	0.14482758620689656	0.112	0.064	0.06504065040650407	0.18584070796460178	0.056
Cc1ccc([N+](=O)[O-])c(S(=O)(=O)NC(C)C)n1	0.10416666666666667	0.1891891891891892	0.07692307692307693	0.09734513274336283	0.11403508771929824	0.08695652173913043
c1ccc(Oc2ccc(Nc3ccccc3)cc2)cc1	0.3157894736842105	0.08823529411764706	0.04411764705882353	0.04477611940298507	0.18181818181818182	0.03676470588235294
CC(C)CC/C=C/C(=O)O	0.1015625	0.14	0.08	0.10416666666666667	0.14736842105263157	0.12631578947368421
Cc1cc(CNC(=O)c2c(-c3ccccc3)c(-c3ccc(F)cc3)c(CC[C@@H](O)C[C@@H](O)CC(=O)[O-])n2C(C)C)n[nH]1	0.48717948717948717	0.2893081761006289	0.08743169398907104	0.1005586592178771	0.41843971631205673	0.2073170731707317
CCC(=O)c1cc(OC)c(OC)cc1O	0.09154929577464789	0.12280701754385964	0.12962962962962962	0.1320754716981132	0.11818181818181818	0.12037037037037036
Clc1ccc2[nH]cccc2c1=O	0.1037037037037037	0.10909090909090909	0.06422018348623854	0.06542056074766354	0.13592233009708737	0.045454545454545456
CC(C)[C@H](NC(=O)[C@@H](N)Cc1ccc(O)cc1)C(=O)N[C@@H](C)C(=O)N[C@@H](CCC(=O)O)C(=O)O	0.19186046511627908	0.20270270270270271	0.10256410256410256	0.11842105263157894	0.18493150684931506	0.1793103448275862
CC[C@H]1O[C@@]2(O)[C@H]3CC[C@@H]4CC[C@@H](O)C[C@@H](O)[C@@]4(C)[C@H]3CC[C@]12C	0.03428571428571429	0.047619047619047616	0.14728682170542637	0.14960629921259844	0.04195804195804196	0.12213740458015267
CC(=O)NCCCCn1c(=O)c(N)cn1C	0.11267605633802817	0.09166666666666666	0.11607142857142858	0.11818181818181818	0.09565217391304348	0.10714285714285714
Brc1ccc(OCc2ccccc2)c(CC(=O)O)c1	0.2158273381294964	0.16393442622950818	0.0967741935483871	0.09836065573770492	0.25688073394495414	0.10655737704918032
COc1c2c(cc(OC)c1OC)-c1ccc(OC)c(=O)cc1[C@@H](NC(C)=O)CC2	0.1206896551724138	0.13513513513513514	0.13286713286713286	0.1267605633802817	0.11643835616438356	0.09523809523809523
COOC#CC#CCOC(O)COc1ccccc1	0.13333333333333333	0.1	0.0703125	0.08	0.15	0.088
O=C(O)CCNC(=O)c1ccc(/C=C/c2ccc(O)c(C(=O)O)c2)cc1	0.21428571428571427	0.21212121212121213	0.08450704225352113	0.08571428571428572	0.25	0.125
CCC[C@@H](O)CCCC(=O)[O-]	0.09923664122137404	0.09345794392523364	0.08823529411764706	0.10101010101010101	0.09803921568627451	0.15789473684210525
C[C@H]1[C@H]2[C@H](C[C@@]3(C)[C@@H]4CC(=O)C=C[C@]4(C)[C@@]32C)[C@H]1C	0.0375	0.061068702290076333	0.1875	0.18018018018018017	0.046875	0.1282051282051282
C[C@H]1O[C@@H](O[C@@H]2C=C3CC[C@@H]4[C@H](CC[C@]5(C)[C@@H](c6ccc(=O)oc6)CC[C@]45O)[C@@]3(C)CC2)[C@H](O)[C@H](O)[C@H]1O	0.07281553398058252	0.0898876404494382	0.16049382716049382	0.1625	0.08620689655172414	0.13333333333333333
O=C(OC[C@H](O)[C@H](O)c1ccc([N+](=O)[O-])cc1)C(Cl)Cl	0.1506849315068493	0.18487394957983194	0.0975609756097561	0.11764705882352941	0.1826086956521739	0.15517241379310345
CC(C)CC(N)C(=O)NC(=O)c1ccc(C(=O)O)cc1	0.2	0.21551724137931033	0.10655737704918032	0.1271186440677966	0.20353982300884957	0.16521739130434782
CN1CCN2c3ccccc3Cc3ccccc3C2C1	0.17567567567567569	0.09701492537313433	0.07633587786259542	0.07751937984496124	0.18333333333333332	0.05263157894736842
CC[C@H](C)O[C@H]1C[C@@H](C)O[C@@H](C)C2=C[C@H](C)[C@H](CC[C@@H]3C[C@@H](O)CC(=O)O3)[C@H]21	0.06666666666666667	0.08552631578947369	0.5	0.5392156862745098	0.0738255033557047	0.2440944881889764
CCCCC/C=C\C\C\C[C@H](C)[C@H](O)C(=O)O	0.11805555555555555	0.13559322033898305	0.0847457627118644	0.10526315789473684	0.1415929203539823	0.17592592592592593
O=C(O)[C@H]1CC[C@H](O)[C@@H](CO)[C@H](O)[C@@H](CO)[C@H]1O	0.058823529411764705	0.07142857142857142	0.1415929203539823	0.14414414414414414	0.0743801652892562	0.16363636363636364
CC[C@@H]1C(=O)N2CC[C@H](C)[C@H]1C[C@@]2(C)[C@@H]1CC[C@]2(C)[C@H]1CC[C@]2(C)O	0.03977272727272727	0.05405405405405406	0.15384615384615385	0.14728682170542637	0.04861111111111111	0.11194029850746269
CC/C=C\CCCSC	0.04477611940298507	0.056074766355140186	0.0594059405940594	0.06060606060606061	0.058823529411764705	0.0707070707070707
Cc1ccccc1C(OCCN(C)C)c1ccccc1	0.2198581560283688	0.15079365079365079	0.0859375	0.096	0.20689655172413793	0.08661417322834646
C#Cc1cc(N)c(C)cc1OC	0.05755395683453238	0.07142857142857142	0.06542056074766354	0.06666666666666667	0.07476635514018691	0.056074766355140186
O[C@@H]1[C@H](CO[C@H]2O[C@H](CO)[C@@H](O)[C@H]2O)O[C@@H](O)[C@@H](O)[C@H]1O	0.030120481927710843	0.03597122302158273	0.104	0.10569105691056911	0.03731343283582089	0.10483870967741936
Nc1cc(Cl)c(O)c(O)c1C(=O)O	0.1044776119402985	0.12037037037037036	0.06481481481481481	0.0660377358490566	0.1262135922330097	0.08571428571428572
CC/C=C\CCC(=O)N(CCc1ccc(OC)cc1)NC(=O)c1ccccc1	0.24203821656050956	0.1506849315068493	0.1095890410958904	0.1111111111111111	0.22556390977443608	0.13380281690140844
C=C[C@H]1[C@H](O[C@@H]2O[C@H](CO)[C@@H](O[C@H]3[C@H](O)[C@@H](N)[C@H](O)[C@H]3O)[C@H](N)C[C@@H]2N)[C@H](O)[C@@H](O)[C@@H]1O	0.02040816326530612	0.02976190476190476	0.0915032679738562	0.09271523178807947	0.03067484662576687	0.09210526315789473
NCCc1ccc(CNC(C)C)c(C)c1	0.1223021582733813	0.1415929203539823	0.09821428571428571	0.12037037037037036	0.13761467889908258	0.10909090909090909
Fc1ncc([C@H]2CCNC[C@H]2COc2ccc3c(c2)OCO3)cc1	0.10714285714285714	0.11971830985915492	0.09285714285714286	0.09420289855072464	0.1323529411764706	0.06293706293706294
C[C@H]1O[C@H](O[C@@H]2[C@H](O)[C@@H](O)[C@@H](O[C@H]3[C@H](O)[C@@H](O)[C@H](O)O[C@@H]3CO)O[C@@H]2CO)[C@H](O)[C@@H](O)[C@@H]1N[C@H]1C=C(CO)[C@@H](O)[C@H](O)[C@H]1O	0.04484304932735426	0.04040404040404041	0.10497237569060773	0.10614525139664804	0.04145077720207254	0.10555555555555556
C=CC(=C)OC1C(O)CC(=O)OC1	0.0273972602739726	0.0423728813559322	0.15841584158415842	0.16161616161616163	0.04424778761061947	0.10476190476190476
CC/C=C\CCCC#CC#CC#CCCCCCC(=O)O	0.06707317073170732	0.08029197080291971	0.06766917293233082	0.06870229007633588	0.08333333333333333	0.1015625
C=C(C)[C@@H](O)Cc1ccccc1-c1ccc(F)cc1	0.2824427480916031	0.23684210526315788	0.07142857142857142	0.08130081300813008	0.37373737373737376	0.08064516129032258
CC(C)/C=C/C(C)=C/CO	0.06015037593984962	0.11764705882352941	0.058823529411764705	0.08163265306122448	0.11224489795918367	0.08080808080808081
Cn1c([N+](=O)[O-])cn1Cc1ccccn1	0.1056338028169014	0.09243697478991597	0.06896551724137931	0.07017543859649122	0.13636363636363635	0.0603448275862069
CN[C@@H]1[C@H](O[C@H]2[C@H](O[C@H]3[C@H](O)[C@@H](O)[C@H](N=C(N)N)[C@@H](O)[C@@H]3N=C(N)N)O[C@@H](C)[C@]2(O)C=O)O[C@@H](CO)[C@H](O)[C@H]1O	0.04739336492890995	0.04864864864864865	0.09941520467836257	0.10059171597633136	0.05	0.10650887573964497
CC/C=C\C/C=C\CCCCCCCC	0.039473684210526314	0.048	0.05042016806722689	0.05128205128205128	0.05	0.06896551724137931
CC1(C)C=C2[C@@H]3CCC4=CC(=O)C=C[C@]4(C)[C@@]3(F)[C@@H](O)C[C@@]2(C(=O)O)O1	0.10119047619047619	0.12857142857142856	0.16923076923076924	0.171875	0.11678832116788321	0.14393939393939395
CC[C@H](NC)c1ccc(O)c(O)c1	0.1111111111111111	0.12844036697247707	0.09345794392523364	0.11650485436893204	0.1346153846153846	0.11538461538461539
CCCCC[C@@H](O)COc1ccc(C)cc1C(=O)CCc1ccccc1	0.23529411764705882	0.16546762589928057	0.11428571428571428	0.12408759124087591	0.24603174603174602	0.15671641791044777
N#CCOc1ccccc1	0.11627906976744186	0.07339449541284404	0.05714285714285714	0.05825242718446602	0.13131313131313133	0.057692307692307696
Nc1nonc1S	0.015151515151515152	0.038834951456310676	0.030612244897959183	0.03125	0.02	0.010101010101010102
O=C1C[C@H](c2ccc(O)cc2)CCC1	0.09154929577464789	0.11304347826086956	0.11926605504587157	0.12149532710280374	0.11818181818181818	0.07079646017699115
CN1Cc2ccccc2CC1	0.10526315789473684	0.08108108108108109	0.08571428571428572	0.08737864077669903	0.13861386138613863	0.056074766355140186
CC[C@H](C)CNC(=O)[C@@H]1C=C2C=C[C@H](C)[C@H](CC(=O)O)[C@H]2C1	0.13636363636363635	0.13846153846153847	0.2909090909090909	0.3333333333333333	0.12598425196850394	0.38235294117647056
Oc1ccc(/C=C/c2cc(O)cc(O)c2)cc1	0.13194444444444445	0.1623931623931624	0.04838709677419355	0.04918032786885246	0.2018348623853211	0.05737704918032787
CC1=C(C)C(=O)OCC1=O	0.06015037593984962	0.07547169811320754	0.09090909090909091	0.09278350515463918	0.06862745098039216	0.0594059405940594
COCCOCCOC(=O)C1=C(C)Nc2ccccc2Sc2ccccc21	0.22929936305732485	0.14482758620689656	0.0958904109589041	0.09722222222222222	0.23846153846153847	0.09655172413793103
O=[n+]1ccn([C@@H]2O[C@H](CO)[C@@H](O)[C@H]2O)c(=O)[nH]1	0.06622516556291391	0.072	0.12280701754385964	0.125	0.075	0.12389380530973451
O=C(Cc1ccccc1C(=O)O)c1ccccc1	0.26717557251908397	0.1487603305785124	0.09016393442622951	0.09166666666666666	0.22935779816513763	0.1092436974789916
Cc1onc(-c2ccccc2Cl)c1C(=O)N[C@@H]1C(=O)N2[C@@H]1SC(C)(C)[C@@H]2C(=O)O	0.18292682926829268	0.16783216783216784	0.1258741258741259	0.1276595744680851	0.17391304347826086	0.1267605633802817
O=C([C@H](Cc1ccccc1)C(=O)O)c1ccccc1	0.2900763358778626	0.14516129032258066	0.088	0.09836065573770492	0.22321428571428573	0.11570247933884298
O=C(O)[C@@H](OC(=O)c1ccccc1)Nc1ccccc1	0.31297709923664124	0.1328125	0.0859375	0.096	0.20689655172413793	0.11290322580645161
CC(C)=CC(=O)O	0.06451612903225806	0.08247422680412371	0.06451612903225806	0.06593406593406594	0.08695652173913043	0.08888888888888889
O=C1O[C@H]2[C@@H]3CC4=CC(=O)C=C[C@]4(C)[C@@]3(F)[C@@H](O)C[C@]2(C)[C@H]1C(=O)CO	0.09467455621301775	0.12056737588652482	0.1968503937007874	0.2	0.10869565217391304	0.15267175572519084
ClCC1=NCC(CO)COc2ccccc21	0.1103448275862069	0.10743801652892562	0.10344827586206896	0.10526315789473684	0.1415929203539823	0.07627118644067797
N[C@@H](Cn1ccc(=O)c(O)c1)C(=O)O	0.11764705882352941	0.13636363636363635	0.11214953271028037	0.125	0.14285714285714285	0.12380952380952381
CCc1cc(-c2c(-c3ccc(F)cc3)nc(C(C)C)n2/C=C/[C@@H](O)C[C@@H](O)CC(=O)O)cc(CC)c1F	0.3670886075949367	0.4765625	0.10240963855421686	0.11728395061728394	0.44881889763779526	0.21333333333333335
C/C=C(\C)C(=O)O[C@H]1C[C@@H](C)C=C2C=C[C@H](C)[C@H](CC[C@@H](O)C[C@@H](O)CC(=O)NO)[C@H]21	0.19161676646706588	0.1780821917808219	0.3949579831932773	0.41379310344827586	0.1597222222222222	0.5714285714285714
Oc1ccc2[nH]cncc12	0.07462686567164178	0.10377358490566038	0.05714285714285714	0.05825242718446602	0.09803921568627451	0.047619047619047616
NC[C@H](N)C(=O)N[C@@H](CC(O)=O)C(=O)N[C@H](C(=O)NCC(=O)NCC(=O)O)C(=O)NCC(=O)O	0.11475409836065574	0.10625	0.049079754601226995	0.05625	0.09554140127388536	0.14093959731543623
CC(C)C[C@H](NC(=O)CN)C(=O)N1CCC[C@H]1C(=O)N[C@@H](CCC(=O)NCC(=O)NCC(=O)NCC(=O)O)[C@@H](C)O	0.1306532663316583	0.11864406779661017	0.0847457627118644	0.09826589595375723	0.10919540229885058	0.16463414634146342
c1ccc2c(c1)cc1ccc3cccc4ccc2c1c34	0.2323943661971831	0.1044776119402985	0.0364963503649635	0.037037037037037035	0.2222222222222222	0.029197080291970802
C=CCOc1ccc(CCNC(=O)OCCN2CCCCC2)cc1	0.12121212121212122	0.11267605633802817	0.10948905109489052	0.1111111111111111	0.125	0.10218978102189781
CC(/C=C\CC(=S))O	0.046153846153846156	0.09	0.03	0.052083333333333336	0.09473684210526316	0.0625
O[C@H]1C[C@H](O)[C@@H](O[C@@H]2O[C@H](CO)[C@H](O)[C@H](O)[C@@H]2O)[C@H](O)[C@@H](O)[C@@H]1O	0.022988505747126436	0.027210884353741496	0.10687022900763359	0.10852713178294573	0.028169014084507043	0.1076923076923077
Nc1nc2ccc(OC(F)(F)F)cc2s1	0.0684931506849315	0.10256410256410256	0.0603448275862069	0.05217391304347826	0.08771929824561403	0.042735042735042736
C=C1[C@@H]([C@H](O)CCCN)[C@H]2[C@@H](O)C(=O)C[C@@H]21	0.07482993197278912	0.07377049180327869	0.13636363636363635	0.14953271028037382	0.07692307692307693	0.14814814814814814
O=P(O)(O)C(Cc1cccnc1)P(=O)(O)O	0.0979020979020979	0.1206896551724138	0.06896551724137931	0.07964601769911504	0.11607142857142858	0.10810810810810811
CCC(=O)Nc1nc2cc(Sc3ccccc3)ccc2[nH]1	0.2054794520547945	0.15503875968992248	0.08333333333333333	0.08461538461538462	0.22033898305084745	0.07575757575757576
O=C1C[C@@H](C2=CCN)C(=O)C(=O)N1CCCN1CCC[C@H]12	0.04819277108433735	0.06521739130434782	0.09302325581395349	0.09448818897637795	0.05970149253731343	0.05263157894736842
C[C@@H](NC(=O)[C@@H]1CCNC(=O)CCN)C(OC)C[C@H]1C	0.07643312101910828	0.07575757575757576	0.20353982300884957	0.2072072072072072	0.06201550387596899	0.19469026548672566
CC(C)Oc1ccc2c(=O)c(-c3ccccc3)coc2c1	0.24113475177304963	0.16535433070866143	0.08396946564885496	0.10236220472440945	0.26548672566371684	0.07633587786259542
C#CCN(Cc1ccc(C(F)(F)F)cc1)c1ccccc1	0.1836734693877551	0.11363636363636363	0.06015037593984962	0.05303030303030303	0.2033898305084746	0.04477611940298507
CCCCCC[C@H](C)CCCCCCCCCCC(=O)O	0.09433962264150944	0.08888888888888889	0.07633587786259542	0.09448818897637795	0.09230769230769231	0.13821138211382114
Clc1cccc(Cl)c1NC1=NCCN1	0.0763888888888889	0.0847457627118644	0.06086956521739131	0.061946902654867256	0.08849557522123894	0.04310344827586207
CC(C)NC[C@H](O)COc1cccc2[nH]ccc12	0.16901408450704225	0.17796610169491525	0.09016393442622951	0.11016949152542373	0.21818181818181817	0.1282051282051282
CC(=O)NCCCCSc1ccc(CCN)cc1	0.1292517006802721	0.13008130081300814	0.09917355371900827	0.10084033613445378	0.13559322033898305	0.1092436974789916
C=C1[C@@H](O)C[C@H]2[C@@H]3CCC4=CCC(=O)CC[C@]4(C)[C@H]3CC[C@@]21C	0.04678362573099415	0.05555555555555555	0.13178294573643412	0.13385826771653545	0.05755395683453238	0.09848484848484848
COCCc1ccc(C(C)=O)cc1	0.12686567164179105	0.1588785046728972	0.12380952380952381	0.1262135922330097	0.16666666666666666	0.11428571428571428
CCCCCCCCC#CC#CC1OC1CCCCC(=O)O	0.0658682634730539	0.06338028169014084	0.09848484848484848	0.1	0.06569343065693431	0.125
C=C[C@@]1(C)C[C@H]2[C@@H]3CCC4=CC(=O)C=C[C@]4(C)[C@H]3CC[C@@]21C	0.047619047619047616	0.07194244604316546	0.1349206349206349	0.13709677419354838	0.06666666666666667	0.10077519379844961
O=C(O)[C@@H]1CC[C@H](O)[C@@H](COc2ccccc2)c(-c2ccccc2)O[C@@H]1C(=O)O	0.2468354430379747	0.12582781456953643	0.15492957746478872	0.15714285714285714	0.18705035971223022	0.17266187050359713
C/C=C(/C=O)N(C)c1ccc(C)c(C)c1	0.08391608391608392	0.16363636363636364	0.0990990990990991	0.10091743119266056	0.12844036697247707	0.08035714285714286
C[C@@H](O)c1ccc(SC(=O)N2CCCCc3ccccc32)cc1	0.20666666666666667	0.14925373134328357	0.0962962962962963	0.11450381679389313	0.2627118644067797	0.09701492537313433
CN(C)Cc1cccc(C(C)C)c1	0.11940298507462686	0.18269230769230768	0.09345794392523364	0.11650485436893204	0.14563106796116504	0.09433962264150944
COc1c(O)c(-c2ccc(F)cc2)nc(-c2ccc(F)cc2)c1/C=C/[C@@H]1C[C@@H](O)CC(=O)O1	0.2235294117647059	0.2482758620689655	0.15894039735099338	0.1610738255033557	0.2571428571428571	0.0875
CSCCCCCCNC(=O)c1ccccc1	0.17142857142857143	0.10483870967741936	0.09166666666666666	0.09322033898305085	0.15789473684210525	0.1111111111111111
C/C1=C/CC[C@@H](C)C[C@@H]2CC(=O)N2C(=O)N1C	0.05921052631578947	0.072	0.15315315315315314	0.1559633027522936	0.06611570247933884	0.10434782608695652
CCCc1cc(=O)[nH]c(=S)[nH]1	0.058394160583941604	0.07272727272727272	0.08737864077669903	0.0891089108910891	0.0761904761904762	0.0673076923076923
C=CCOC(=O)Nc1ccc(N)cc1	0.1323529411764706	0.13392857142857142	0.09009009009009009	0.09174311926605505	0.14018691588785046	0.08108108108108109
O=C(C[C@H](CO)[C@H](O)c1ccc(/C=C/c2ccc(F)cc2)cc1)c1ccccc1	0.3288590604026846	0.2391304347826087	0.07142857142857142	0.07947019867549669	0.34959349593495936	0.10067114093959731
C=C(NC(=O)Nc1ccc(C)c(C)c1)C(=O)NCCC[C@H](O)C(=O)O	0.18181818181818182	0.16541353383458646	0.11194029850746269	0.12213740458015267	0.15384615384615385	0.16535433070866143
NCCS[C@@H]1c2ccccc2CC[C@@H](CC)C1	0.10810810810810811	0.0873015873015873	0.1391304347826087	0.1415929203539823	0.1282051282051282	0.1111111111111111
CN(C)C(=N)NC(=N)N	0.03787878787878788	0.047619047619047616	0.0297029702970297	0.030303030303030304	0.029411764705882353	0.04040404040404041
C=Cc1ccc(NC(C)C)c(O)c1	0.1111111111111111	0.1388888888888889	0.07339449541284404	0.09523809523809523	0.14563106796116504	0.08411214953271028
CCCN1C[C@H](CSC)C[C@@H]2c3cccc4[nH]cc(c34)C[C@H]21	0.11180124223602485	0.10144927536231885	0.14960629921259844	0.152	0.12213740458015267	0.11538461538461539
CC(C)CCn1cc(C(C)C)cc1-c1ccc(C(O)C[C@@H](O)CC(=O)[O-])c(C(C)(C)C)c1	0.25	0.26277372262773724	0.1360544217687075	0.12244897959183673	0.2631578947368421	0.19424460431654678
CN1[C@H]2CC[C@H]1C[C@@H](OC(c1ccccc1)c1ccccc1)C2	0.20394736842105263	0.08333333333333333	0.1111111111111111	0.12121212121212122	0.16153846153846155	0.08759124087591241
C[C@@H]1C/C=C/C=C/C=C/C=C/[C@H](O[C@@H]2O[C@H](C)[C@@H](O)[C@H](N)[C@@H]2O)C[C@@H]2O[C@](O)(C[C@@H](O)C[C@H]3O[C@@H]3/C=C/C(=O)O1)C[C@H](O)[C@H]2C(=O)O	0.09375	0.07389162561576355	0.18435754189944134	0.1864406779661017	0.09230769230769231	0.14673913043478262
C[Si](C)(C)CC(C)(C)c1ccc(C(=O)O)cc1	0.1276595744680851	0.17857142857142858	0.16666666666666666	0.12727272727272726	0.1651376146788991	0.11607142857142858
C=C1Cc2cccc(Cl)c2C(=O)NC1=O	0.10638297872340426	0.11206896551724138	0.07894736842105263	0.08035714285714286	0.12727272727272726	0.06086956521739131
CNCC[C@@H](O)c1cccc(C(F)(F)F)c1	0.12857142857142856	0.12931034482758622	0.08695652173913043	0.08849557522123894	0.14545454545454545	0.09734513274336283
Oc1cc2c(ncn2COCC(CO)CO)c(=O)[nH]1	0.10526315789473684	0.11023622047244094	0.08870967741935484	0.09917355371900827	0.12396694214876033	0.10743801652892562
O=C1C=CC(=O)N1c1ccc([N+](=O)[O-])o1	0.09090909090909091	0.11206896551724138	0.08849557522123894	0.09009009009009009	0.10714285714285714	0.06086956521739131
NC(=O)NC(=O)Cc1ccccc1	0.17054263565891473	0.10714285714285714	0.08256880733944955	0.08411214953271028	0.1553398058252427	0.10377358490566038
C=C[C@]1(C)[C@H]2CN(C)C[C@H](O)C[C@@]2(C)O[C@]1(C)C(=O)O	0.056962025316455694	0.08527131782945736	0.13559322033898305	0.13793103448275862	0.08	0.10833333333333334
C=C1c2ccccc2C(=O)C1c1ccccc1	0.21481481481481482	0.11382113821138211	0.06504065040650407	0.06611570247933884	0.2	0.04838709677419355
CC(=O)c1cccnc1	0.08527131782945736	0.10784313725490197	0.08080808080808081	0.08247422680412371	0.1134020618556701	0.08163265306122448
CC(C)C[C@H](N)C(=O)N1CCC[C@H]1C(=O)N[C@@H](CCCCCN)C(=O)N[C@@H](CCCC(=O)NCC(=O)N[C@H](C(=O)N[C@@H](C)C(=O)O)C(C)C)[C@@H](C)	0.10043668122270742	0.0975609756097561	0.08415841584158416	0.09045226130653267	0.08374384236453201	0.12371134020618557
C=C(C)CC[C@@H]1C[C@H](C)C(=O)O[C@H](C)[C@@]1(C)O	0.052980132450331126	0.08196721311475409	0.2	0.20388349514563106	0.06722689075630252	0.14678899082568808
Nc1ccc(S(=O)(=O)Nc2nccs2)cc1	0.1111111111111111	0.14655172413793102	0.058333333333333334	0.059322033898305086	0.12280701754385964	0.05
CN[C@@H](Cc1ccc(O)c(C)c1)C(=O)O	0.13970588235294118	0.16363636363636364	0.10909090909090909	0.12149532710280374	0.17142857142857143	0.1308411214953271
C=C(C)[C@@H](CO)C[C@H]1C[C@H]2[C@@H]3CCC4=CCC[C@]4(C)[C@H]3CC[C@]12C	0.05202312138728324	0.06896551724137931	0.12878787878787878	0.13953488372093023	0.06382978723404255	0.12121212121212122
OCCCC#CCCCCC(=O)O	0.07857142857142857	0.0782608695652174	0.06306306306306306	0.06422018348623854	0.08181818181818182	0.11428571428571428
COn1cc(C(=O)NCCc2ccc(S(=O)(=O)NC(=O)NC3CCCCC3)cc2)CC1	0.1340782122905028	0.14285714285714285	0.1111111111111111	0.11258278145695365	0.125	0.10457516339869281
c1ccc2c(c1)c1cccc3ccc4cccc2c1c34	0.24113475177304963	0.1044776119402985	0.0364963503649635	0.037037037037037035	0.2222222222222222	0.029197080291970802
C[C@@H]1C[C@@H](O)[C@H](CO[C@@H]2O[C@@H](CO)[C@H](O)[C@H](O)[C@@H]2O)[C@H](O)[C@@H](O)[C@@H]1O	0.03428571428571429	0.04054054054054054	0.13846153846153847	0.140625	0.04195804195804196	0.13953488372093023
CCC[C@H]1CCC[C@H](/C=C/[C@@H](O)C[C@@H](O)CC(=O)O)[C@H]1COC(=O)C(C)(C)CC	0.16265060240963855	0.22962962962962963	0.23076923076923078	0.17037037037037037	0.21052631578947367	0.30327868852459017
CCCC[C@@]1(O)C[C@H]2[C@@H]3CCC4=CC(=O)CC[C@]4(C)[C@H]3CC[C@@]21C	0.05813953488372093	0.06896551724137931	0.14615384615384616	0.1484375	0.06382978723404255	0.11278195488721804
C[C@@H](Oc1ccc(C(=O)O)cc1)C(=O)O	0.16541353383458646	0.18518518518518517	0.10909090909090909	0.1320754716981132	0.18269230769230768	0.16346153846153846
CC(=O)c1cccnc1C(=O)c1ccccc1	0.2074074074074074	0.13333333333333333	0.08333333333333333	0.0847457627118644	0.2018348623853211	0.09322033898305085
C[C@H]1CCC[C@H](C(=O)N(Cc2ccc(F)cc2)c2ccccc2)C1	0.2348993288590604	0.17164179104477612	0.12686567164179105	0.12878787878787878	0.26666666666666666	0.10294117647058823
COc1cccc(Sc2c(/C=C/[C@@H]3C[C@@H](O)CC(=O)O3)c(C3CC3)nc3cc(F)c(F)cc23)c1	0.1164021164021164	0.14285714285714285	0.17105263157894737	0.17333333333333334	0.15483870967741936	0.08588957055214724
C[C@@H]1Oc2ccccc2c(-c2ccccc2)c(C[C@@H](O)C[C@@H](O)CC(=O)[O-])n1C	0.3611111111111111	0.2246376811594203	0.12413793103448276	0.13380281690140844	0.3225806451612903	0.19117647058823528
OC[C@@H]1O[C@H](O[C@H]2[C@@H](O)[C@H](O[C@H]3O[C@H](CO)[C@@H](O)[C@H](N)[C@H]3O)[C@H](N)C[C@@H]2N)[C@H](O)[C@@H](O)[C@@H]1O	0.025252525252525252	0.029239766081871343	0.0967741935483871	0.09803921568627451	0.030120481927710843	0.09740259740259741
Clc1ccc(C(c2ccccc2Cl)C(Cl)Cl)cc1	0.1702127659574468	0.11290322580645161	0.03937007874015748	0.04838709677419355	0.22018348623853212	0.048
Cc1c(/C=C/[C@@H](O)C[C@@H](O)CC(=O)[O-])c(-c2ccc(F)cc2)cn1-c1ccccc1	0.3724137931034483	0.3983739837398374	0.07792207792207792	0.08609271523178808	0.5321100917431193	0.13793103448275862
CC(C)CN(C[C@@H](O)[C@H](Cc1ccccc1)NC(=O)O[C@H]1CCOC1)S(=O)(=O)c1ccc(N)cc1	0.23837209302325582	0.2	0.13924050632911392	0.15584415584415584	0.23972602739726026	0.14743589743589744
Nc1nc(=O)[nH]cc1F	0.05303030303030303	0.08737864077669903	0.04950495049504951	0.050505050505050504	0.07	0.029411764705882353
C1=Cc2ccccc2N1	0.11811023622047244	0.08490566037735849	0.04807692307692308	0.049019607843137254	0.15789473684210525	0.038461538461538464
CCCCSS[C@H](NC(=O)Cc1ccc(C)cc1)C(=O)N1CCC[C@H]1C(=O)N[C@@H](C)C(=O)NCC(=O)NCC(=O)O	0.15151515151515152	0.14857142857142858	0.1206896551724138	0.13529411764705881	0.13953488372093023	0.16167664670658682
CC(C)=CC[C@H](C)[C@H]1C[C@H](C)C[C@H]2[C@@H]3CCC4=CC(=O)C=C[C@]4(C)[C@H]3CC[C@]21C	0.06557377049180328	0.09803921568627451	0.19117647058823528	0.20300751879699247	0.08666666666666667	0.15
C=CC(C)(C)CCC(C)C	0.06060606060606061	0.0970873786407767	0.09183673469387756	0.08247422680412371	0.08	0.08163265306122448
CNc1ccc(-c2ccc(F)cc2)n1C(C)C	0.24615384615384617	0.25	0.06611570247933884	0.08547008547008547	0.3541666666666667	0.07563025210084033
CCCCC/C=C\C\C[C@H](C)[C@H](O)[C@H]1CO[C@@H](C)C=C(\C)CC[C@@H](O)[C@H](C)[C@H]1C[C@@H](O)CCC(=O)O	0.12698412698412698	0.15527950310559005	0.19205298013245034	0.20270270270270271	0.14556962025316456	0.2695035460992908
O=C(O)[C@@]1(O)CC[C@H](OC(=O)c2ccccc2)C[C@H](O)[C@@H]1O	0.15894039735099338	0.11278195488721804	0.15447154471544716	0.15702479338842976	0.1532258064516129	0.19491525423728814
CC(C)[C@](O)(CC#N)CC[C@H](O)Cn1cc(C)c(C)c1-c1ccc(F)cc1	0.2789115646258503	0.288	0.09929078014184398	0.10869565217391304	0.3	0.14074074074074075
CC1(C)O[C@@H]2C[C@H]3[C@@H]4C[C@H](F)C5=CC(=O)C=C[C@]5(C)[C@@]4(F)[C@@H](O)C[C@]3(C)[C@]2(C(=O)CO)O1	0.08064516129032258	0.10828025477707007	0.20863309352517986	0.2116788321167883	0.09032258064516129	0.1597222222222222
CCOP(=O)(O)OC	0.038461538461538464	0.04854368932038835	0.07368421052631578	0.07526881720430108	0.05102040816326531	0.07446808510638298
O=C1N[C@H](CCc2ccccc2)C[C@@H](c2ccc(Cl)c(Cl)c2)CC1	0.16455696202531644	0.11347517730496454	0.11851851851851852	0.12030075187969924	0.1875	0.08695652173913043
O=C(N[C@H]1CCN=C(O)Cc2ccccc2)CC1	0.15172413793103448	0.1111111111111111	0.13559322033898305	0.13793103448275862	0.16379310344827586	0.11764705882352941
COc1cc([S@@](C)=O)ccc1	0.09022556390977443	0.102803738317757	0.08737864077669903	0.0891089108910891	0.1188118811881188	0.07766990291262135
CN1C[C@@H](CSC(=O)NC(=O)c2ccccc2)C(=O)NC(=O)C1	0.17763157894736842	0.11764705882352941	0.11450381679389313	0.11627906976744186	0.15748031496062992	0.10687022900763359
CC(C)C[C@@H]1C(=O)N2CCC[C@H]2[C@]2(O)O[C@](NC(=O)[C@@H]3C=C4c5cccc6[nH]cc(c56)C[C@H]4N(C)C3)(C(C)C)C(=O)N12	0.14285714285714285	0.15168539325842698	0.1569767441860465	0.16568047337278108	0.14942528735632185	0.125
CCNC[C@H]1CC[C@H](CC(=O)O)CC1	0.07692307692307693	0.07627118644067797	0.1308411214953271	0.13333333333333333	0.07964601769911504	0.1320754716981132
CC(=C\C(=O)O)Nc1ccc(C)cc1	0.16793893129770993	0.16666666666666666	0.10091743119266056	0.102803738317757	0.17475728155339806	0.11214953271028037
CC(C)C[C@H](N)C(=O)N1CCC[C@H]1C(=O)N[C@@H](CCCCCN)C(=O)N[C@@H](CCCC(=O)NCC(=O)NCC(=O)NCC(=O)O)[C@@H](C)O	0.1187214611872146	0.1065989847715736	0.07614213197969544	0.08808290155440414	0.0979381443298969	0.14673913043478262
CC(C)=CC/C(C)=C/CO	0.05223880597014925	0.08571428571428572	0.06930693069306931	0.0707070707070707	0.07920792079207921	0.08080808080808081
CCCCCn1cnc2c(C)c(-c3ccc(F)cc3)c(-c3ccc(F)cc3)c(CC[C@@H](O)C[C@@H](O)CC(=O)[O-])c2C(C(C)C)CC1	0.3651685393258427	0.27058823529411763	0.10526315789473684	0.11827956989247312	0.3270440251572327	0.19428571428571428
C=C(CO)C[C@H]1CC[C@H]2[C@@H]3C[C@H](O)CC[C@]4(C)[C@H](O)CC[C@]4(C)[C@H]3CC[C@]12C	0.043478260869565216	0.057692307692307696	0.1357142857142857	0.13768115942028986	0.05263157894736842	0.12056737588652482
CCCC[C@H](O)COc1ccc(C(=O)O)cc1	0.18248175182481752	0.19469026548672566	0.13157894736842105	0.14414414414414414	0.2037037037037037	0.19626168224299065
CCCC[C@H](OP(=O)(O)O)[C@H](C)O	0.1044776119402985	0.11009174311926606	0.08490566037735849	0.10784313725490197	0.11538461538461539	0.16326530612244897
C=C(CO)COC(=O)CC1=C(O)NCC(OCC)C1	0.08441558441558442	0.07692307692307693	0.13559322033898305	0.13793103448275862	0.08	0.13675213675213677
Clc1ccc(OCC(Cn2ccnc2)c2ccc(Cl)cc2Cl)c(Cl)c1	0.1411042944785276	0.1276595744680851	0.05517241379310345	0.06338028169014084	0.16666666666666666	0.05555555555555555
NCCC(=O)c1cc(-c2ccccc2)c(-c2ccccc2)n1/C=C/[C@@H](O)C[C@@H](O)C(=O)O	0.38513513513513514	0.2361111111111111	0.08176100628930817	0.08974358974358974	0.32061068702290074	0.1476510067114094
C=C1[C@H](OC)C[C@H]2C[C@@H]3CC4=CC(=O)CC[C@@]4(F)[C@@H]3CC[C@@]21C	0.04678362573099415	0.05555555555555555	0.140625	0.14285714285714285	0.05755395683453238	0.09022556390977443
O=C1[C@H](O[C@@H]2O[C@H](CO)[C@@H](O)[C@H](O)[C@@H]2O)[C@@H](O)[C@@H](O)[C@H]1O	0.036585365853658534	0.043795620437956206	0.12295081967213115	0.125	0.045454545454545456	0.11475409836065574
CCC[S@](=O)[C@@H](Cc1ccc(F)cc1)N[C@@H](O)C(=O)N[C@@H](CCC(=O)O)C(=O)O	0.24516129032258063	0.24812030075187969	0.10344827586206896	0.11267605633802817	0.23846153846153847	0.20454545454545456
CC(C)c1nc(N(C)S(C)(=O)=O)nc(-c2ccc(F)cc2)c1/C=C/[C@@H]1C[C@@H](OCc2ccccc2)CC(OCC(Cl)(Cl)Cl)O1	0.24736842105263157	0.4383561643835616	0.1270718232044199	0.1348314606741573	0.2732919254658385	0.10326086956521739
COC(=O)[C@@]12CC[C@@H]1C[C@H](C)C[C@H](OC(=O)c1ccccc1)C(=O)C2	0.1419753086419753	0.1048951048951049	0.17829457364341086	0.18110236220472442	0.13333333333333333	0.15267175572519084
CC(C)(C)NCC(O)c1cc(O)c(CO)c(O)c1	0.1095890410958904	0.13445378151260504	0.11206896551724138	0.09482758620689655	0.13043478260869565	0.12280701754385964
O[C@H]1OC[C@@H](O)[C@H](O)[C@@H]1O	0.021739130434782608	0.02702702702702703	0.08	0.08163265306122448	0.02830188679245283	0.10309278350515463
CC(C)c1c(CC[C@@H](O)C[C@@H](O)CC(=O)[O-])c(-c2ccc(F)cc2)cn1C(C)C	0.37857142857142856	0.371900826446281	0.1111111111111111	0.12857142857142856	0.3879310344827586	0.23255813953488372
COc1cc(-c2c(-c3ccc(F)cc3)nc(C(C)C)n2/C=C/[C@@H](O)C[C@@H](O)CC(=O)O)cc(C)c1F	0.35668789808917195	0.488	0.0975609756097561	0.1125	0.4596774193548387	0.20134228187919462
C/C=C/c1ccc(O)c(OC)c1	0.08029197080291971	0.1308411214953271	0.08490566037735849	0.08653846153846154	0.13725490196078433	0.07547169811320754
C=C[C@H](C#CC(C)(C)C)CC(=O)O	0.08823529411764706	0.1308411214953271	0.10576923076923077	0.08653846153846154	0.1262135922330097	0.12871287128712872
O=C(ON1CCCC1)c1ccccc1	0.13043478260869565	0.08403361344537816	0.09821428571428571	0.1	0.14814814814814814	0.07964601769911504
C=C(CC[C@H](N)Cc1ccc(F)cc1)C(=O)N1CCC[C@H]1CC(=O)N[C@@H](C)CC(=O)N[C@@H](CCCCC(=O)O)C(=O)NCC(=O)NCC(=O)O	0.18309859154929578	0.171875	0.08955223880597014	0.10152284263959391	0.1702127659574468	0.14736842105263157
N[C@H](COc1ccccc1)C(=O)N1CCC[C@H]1C(=O)O	0.17123287671232876	0.11627906976744186	0.12195121951219512	0.13333333333333333	0.16806722689075632	0.14166666666666666
C[C@@H](O)[C@H](NC(=O)[C@@H]1CCCN1C(=O)[C@H](Cc1ccccc1)NC(=O)CN)C(=O)NCC(=O)NCC(=O)O	0.19672131147540983	0.14285714285714285	0.10059171597633136	0.11515151515151516	0.1761006289308176	0.16352201257861634
CC[C@@H](O)/C=C/C=C\CO	0.05185185185185185	0.10576923076923077	0.04807692307692308	0.07	0.1111111111111111	0.09090909090909091
C[C@@H]1O[C@@H](Oc2ccc(Cl)c(Cl)c2)[C@@H](O)[C@@H](O)[C@@H](O)[C@@H]1O	0.07547169811320754	0.09090909090909091	0.14049586776859505	0.14285714285714285	0.09448818897637795	0.14166666666666666
CC/C=C\CCC(=O)Nc1c2ccc(Cl)cc2n1	0.12162162162162163	0.1487603305785124	0.10833333333333334	0.11016949152542373	0.1452991452991453	0.1
CC1(C)[C@H](C(=O)O)N2C(=O)C[C@H]2S1(=O)=O	0.06993006993006994	0.08620689655172414	0.12149532710280374	0.12380952380952381	0.08035714285714286	0.11214953271028037
C[C@H](CO[C@@H]1O[C@H](CO)[C@@H](O)[C@H](Cc2ccc(F)cc2)c2ccccc2)[C@@H](O)[C@@H](O)c1	0.24691358024691357	0.18243243243243243	0.1342281879194631	0.14383561643835616	0.2781954887218045	0.16666666666666666
Nc1ccc(Cc2ccc(N)cc2)cc1	0.15328467153284672	0.11016949152542373	0.05042016806722689	0.05128205128205128	0.17757009345794392	0.04201680672268908
CCC[C@@H](NC(=O)[C@@H](Cc1ccc(O)cc1)C(=O)O)C(=O)N1CCC[C@H]1C(=O)O	0.17575757575757575	0.16783216783216784	0.13380281690140844	0.14388489208633093	0.16546762589928057	0.17647058823529413
[N-]=[N+]=NC[C@H](N)C(=O)N[C@@H](CC(=O)N[C@@H](CC(=O)O)C(=O)O)C(=O)O	0.125	0.125	0.05755395683453238	0.0661764705882353	0.11278195488721804	0.14960629921259844
COc1cc([C@H]2c3cc4c(cc3[C@H](O)[C@H]3COC(=O)[C@H]23)OCO4)cc(OC)c1OC	0.08695652173913043	0.0949367088607595	0.14383561643835616	0.14583333333333334	0.09090909090909091	0.11409395973154363
CC(C)NC(=O)c1ccccc1	0.1935483870967742	0.14150943396226415	0.08490566037735849	0.10784313725490197	0.20833333333333334	0.10679611650485436
CCCCC/C=C\C/C=C/C=C\CCCC(=O)O	0.07096774193548387	0.0859375	0.07258064516129033	0.07377049180327869	0.08943089430894309	0.1092436974789916
CC(C)CCOC(N)C(=O)NC(C)C	0.10218978102189781	0.12727272727272726	0.09259259259259259	0.11538461538461539	0.11214953271028037	0.13592233009708737
O=c1[nH]cc(F)c(=O)[nH]1	0.061068702290076333	0.07692307692307693	0.06	0.061224489795918366	0.07	0.039603960396039604
O=C1N(Cc2ccc(Cl)cc2)CCC1	0.09929078014184398	0.11304347826086956	0.0990990990990991	0.10091743119266056	0.12844036697247707	0.06140350877192982
CO/N=C(/C(=O)N[C@@H]1C(=O)N2C(C(=O)O)=C(COC(C)=O)CS[C@H]12)c1csc(N)n1	0.10674157303370786	0.11842105263157894	0.10810810810810811	0.1095890410958904	0.1	0.11643835616438356
O=C(NOC[C@H](CO)C(=O)N[C@@H](Cc1ccccc1)C(=O)O)C(=O)N1CC[C@H]1C(=O)N1CCC[C@H]1C(=O)O	0.164021164021164	0.11560693641618497	0.10650887573964497	0.1144578313253012	0.14634146341463414	0.1411042944785276
Nc1nc2c(ncn2COC(CO)CO)c(=O)[nH]1	0.08552631578947369	0.11290322580645161	0.08196721311475409	0.09243697478991597	0.09917355371900827	0.08264462809917356
CCCCCC[C@H]1C(=O)O[C@H](C)[C@H](NC(=O)c2cccc(NC=O)c2O)C(=O)O[C@@H](C)[C@@H]1OC(=O)CC(C)C	0.15706806282722513	0.16167664670658682	0.20512820512820512	0.21568627450980393	0.14545454545454545	0.2064516129032258
Cc1cc2c(OCC(CNC(C)C)OC(=O)c3ccccc3)cccc2[nH]1	0.23870967741935484	0.17857142857142858	0.09655172413793103	0.11347517730496454	0.25984251968503935	0.11267605633802817
C/C=C(/C=C/C[C@@H](O)CO)Oc1ccc(O)c(O)c1	0.12080536912751678	0.16666666666666666	0.08943089430894309	0.1	0.17391304347826086	0.13675213675213677
O=C(O)C[C@@H](O)C[C@H](O)/C=C/n1c(C(F)(F)F)nc(-c2ccccn2)c1-c1ccc(F)cc1	0.35526315789473684	0.42063492063492064	0.07453416149068323	0.07547169811320754	0.5	0.16216216216216217
Oc1cccc(O)c1O	0.09448818897637795	0.10891089108910891	0.06	0.061224489795918366	0.12631578947368421	0.07142857142857142
CNc1cccc(-c2nc(C(C)C)n(/C=C/[C@@H](O)C[C@@H](O)CC(=O)O)c2-c2ccc(F)cc2)c1	0.4513888888888889	0.4796747967479675	0.08641975308641975	0.10126582278481013	0.5391304347826087	0.19863013698630136
C[C@H]1O[C@@H](Oc2ccc(F)c(Cl)c2)[C@@H](O)[C@@H](O)[C@@H](O)[C@@H]1O	0.08917197452229299	0.1076923076923077	0.14049586776859505	0.14285714285714285	0.112	0.14166666666666666
CC(=N)NC(=O)Cc1ccccc1	0.16153846153846155	0.10714285714285714	0.08256880733944955	0.08411214953271028	0.16666666666666666	0.09345794392523364
Oc1cc(O)ccc1-c1ccccc1	0.2109375	0.13274336283185842	0.05172413793103448	0.05263157894736842	0.23	0.05217391304347826
CN(C)C[C@@H](NC(=O)CN)C(=O)N1CCC[C@H]1C(=O)N[C@H](C(=O)NCC(=O)NCC(=O)O)[C@@H](C)O	0.12432432432432433	0.13125	0.09375	0.10897435897435898	0.1069182389937107	0.16
CNc1ncc(C(=O)N2CCCCC2)nc(N(C)C)cc1	0.08074534161490683	0.12213740458015267	0.11904761904761904	0.12096774193548387	0.09230769230769231	0.09375
CCc1cccc2c3c([nH]c12)C(CC)(CC(=O)O)OCC3	0.14473684210526316	0.15748031496062992	0.14634146341463414	0.1487603305785124	0.19327731092436976	0.13821138211382114
C[C@H](N)/C=C/[C@H]1C[C@@H](O)C[C@@H](O)c2ccccc21	0.11486486486486487	0.13114754098360656	0.13793103448275862	0.16071428571428573	0.17699115044247787	0.12931034482758622
CC(C)NC[C@@H](O)COc1cccc2ccccc12	0.2246376811594203	0.18333333333333332	0.088	0.10743801652892562	0.29245283018867924	0.125
CC(C)(C)c1nc(-c2ccc(F)cc2)c(-c2ccc(F)cc2)n1/C=C/[C@@H](O)C[C@@H](O)CC(=O)O	0.38666666666666666	0.448	0.10759493670886076	0.0949367088607595	0.4915254237288136	0.1836734693877551
CCC[C@@H](N(N)CCC(=O)[C@H]1CCCCC(=O)O)CC[C@H]1O	0.09375	0.08823529411764706	0.17355371900826447	0.17647058823529413	0.0916030534351145	0.18487394957983194
NC[C@H]1O[C@H](O[C@H]2[C@H](O)[C@@H](O[C@H]3O[C@H](CO)[C@@H](O)[C@H](N)[C@H]3O)[C@H](N)C[C@@H]2N)[C@H](N)C[C@@H]1O	0.025510204081632654	0.029585798816568046	0.11258278145695365	0.11409395973154363	0.03048780487804878	0.09868421052631579
C[C@@H](CO[C@@H]1OC(=O)c2ccccc2)C[C@H](/C=C/c2c(-c3ccc(F)cc3)nc(N(C)S(C)(=O)=O)nc2C(C)C)O1	0.25824175824175827	0.4744525547445255	0.13953488372093023	0.14792899408284024	0.2875816993464052	0.1206896551724138
CO[C@]1(C2=CN(C)C)C(=O)C=C2C(=O)C1=O	0.06802721088435375	0.13043478260869565	0.08771929824561403	0.08928571428571429	0.08695652173913043	0.06956521739130435
O=C(O)c1cc(-c2ccc(F)cc2F)ccc1O	0.20588235294117646	0.23423423423423423	0.07377049180327869	0.075	0.2692307692307692	0.08333333333333333
CC(=O)CCCCn1c(=O)c2c(ncn2C)n(C)c1=O	0.11920529801324503	0.12698412698412698	0.11475409836065574	0.11666666666666667	0.10483870967741936	0.10655737704918032
COc1cc2oc(N3CCN(C)CC3)nc(-c4ccc(F)cc4OCC(=O)c3OCC(C)CC3)ccc2c1	0.14285714285714285	0.13872832369942195	0.11695906432748537	0.11834319526627218	0.1566265060240964	0.09195402298850575
CC1=CC(=O)C(CCN2CCC(c3ccccc3)c2)CC1=O	0.16339869281045752	0.11029411764705882	0.14173228346456693	0.144	0.168	0.09923664122137404
CC(C)CCOC(N)C(=O)Nc1ccc(C(=O)O)cc1	0.2246376811594203	0.2033898305084746	0.12396694214876033	0.1452991452991453	0.20175438596491227	0.18421052631578946
CCCC/C=C/CCCCCCCC(=O)O	0.0738255033557047	0.09016393442622951	0.07627118644067797	0.07758620689655173	0.09401709401709402	0.11504424778761062
CC[C@@H]1N=C(C)[C@H](CC[C@@H](O)CC(=O)O)[C@H]1CCC[C@H]1C[C@@H](C)CC[C@H]1C	0.125	0.14893617021276595	0.21875	0.232	0.12949640287769784	0.2916666666666667
COc1cccc(Sc2c(/C=C/[C@@H]3C[C@@H](O)CC(=O)O3)c(C3CC3)nc3ccccc23)c1	0.1564245810055866	0.1464968152866242	0.17567567567567569	0.1780821917808219	0.20689655172413793	0.0880503144654088
C[C@@H]1C[C@](C)(C)C[C@@H]2C(=CC(=O)O)C1CC(=O)C2	0.06535947712418301	0.0967741935483871	0.17117117117117117	0.1743119266055046	0.08264462809917356	0.13157894736842105
OC[C@H]1O[C@@H](O[C@H]2O[C@H](O)[C@@H](O)[C@H](O[C@H]3O)[C@H](O)[C@@H](O)[C@@H](O[C@H]3O)[C@H](O)[C@@H](O)[C@H](O)[C@H]2O)c(O)c1O	0.029411764705882353	0.03389830508474576	0.08588957055214724	0.08695652173913043	0.03488372093023256	0.07975460122699386
CC(C)NC(=O)c1c(-c2ccccc2)c(-c2ccc(F)cc2)c(CC[C@@H](O)C[C@@H](O)CC(=O)[O-])n1C(C)C	0.5103448275862069	0.3150684931506849	0.10059171597633136	0.11515151515151516	0.4609375	0.21710526315789475
C=C1C[C@@]23CC[C@H]4[C@@H](O)CC[C@]4(C)[C@H]3CC[C@@]21C	0.024844720496894408	0.029850746268656716	0.09090909090909091	0.09243697478991597	0.031007751937984496	0.07377049180327869
C[C@@H](C[C@@](C(=O)O)NC(=O)[C@@H]1CCCN1C(=O)N[C@@H](Cc1ccccc1)NC(=O)CS(=O)(=O)NC(=O)c1ccccc1)C(=O)O	0.2513089005235602	0.15217391304347827	0.09574468085106383	0.11475409836065574	0.18285714285714286	0.13259668508287292
O=[P@](O)(O)OC[C@H](O)CO	0.06870229007633588	0.08653846153846154	0.049019607843137254	0.06060606060606061	0.09090909090909091	0.11578947368421053
OC[C@@H]1O[C@H](O[C@H]2O[C@H](O)[C@@H](O)[C@H](O[C@H]3O)[C@H](O)[C@@H](O)[C@@H](O[C@H]3O)[C@H](O)[C@@H](O)[C@H](O)[C@@H]2O)[C@H](O)[C@@H](O)[C@@H]1O	0.018957345971563982	0.021739130434782608	0.07058823529411765	0.07142857142857142	0.0223463687150838	0.07100591715976332
C[C@H]1O[C@@H](CC(=O)O)C[C@H]1O[C@@H](C)C[C@@]2(C)[C@H]1CC[C@@H](O)[C@H](O)CC[C@@H](O)[C@]12C	0.0782122905027933	0.10666666666666667	0.20300751879699247	0.2248062015503876	0.09523809523809523	0.20454545454545456
CN1[C@H]2CC[C@@H]1C[C@@H](OC(c1ccccc1)c1ccccc1)C2	0.20394736842105263	0.08333333333333333	0.1111111111111111	0.12121212121212122	0.16153846153846155	0.08759124087591241
Cc1nnc2n1-c1ccc(Cl)cc1C(c1ccccc1)=NC2	0.20134228187919462	0.13432835820895522	0.050359712230215826	0.051094890510948905	0.20491803278688525	0.04316546762589928
O=C(O)/C=C/c1ccccc1	0.14960629921259844	0.14423076923076922	0.0761904761904762	0.07766990291262135	0.2127659574468085	0.08737864077669903
CCCCC[C@@H]1CC[C@@H](C)[C@H](O[C@H]2C(=O)O2)CC(=O)O1	0.0625	0.05925925925925926	0.26851851851851855	0.27358490566037735	0.05343511450381679	0.1623931623931624
CCCCCN(C)CCC(O)c1cc(Cl)c(N)cc1	0.12080536912751678	0.13821138211382114	0.09836065573770492	0.1092436974789916	0.125	0.13675213675213677
CC(C)(Cc1ccc(O)cc1)c1ccc(OCCNC(C)C)cc1	0.19736842105263158	0.16541353383458646	0.12878787878787878	0.12213740458015267	0.20967741935483872	0.1044776119402985
CCC[C@H]1N(C)CC[C@H](CC(=O)O)CC1	0.08333333333333333	0.08403361344537816	0.14953271028037382	0.1523809523809524	0.09734513274336283	0.1509433962264151
C[C@H](O)/C=C/C=C/CO	0.05303030303030303	0.09803921568627451	0.02912621359223301	0.050505050505050504	0.10309278350515463	0.07142857142857142
O=C1C=CC(=O)N1c1ccccc1[N+](=O)[O-]	0.1357142857142857	0.1092436974789916	0.07692307692307693	0.0782608695652174	0.1651376146788991	0.059322033898305086
Cc1nc(-c2ccccc2)cc(-c2ccc(F)cc2)c1/C=C\[C@@H]1C[C@@H](O)CC(=O)O1	0.28846153846153844	0.22535211267605634	0.15862068965517243	0.16083916083916083	0.3	0.07741935483870968
C[C@H](C=S=O)N1CC[C@H](Cc2ccccc2)CC1=O	0.14965986394557823	0.11811023622047244	0.12396694214876033	0.1452991452991453	0.17094017094017094	0.0975609756097561
C[C@@H](O)/C=C/C=C/CO	0.05303030303030303	0.09803921568627451	0.02912621359223301	0.050505050505050504	0.10309278350515463	0.07142857142857142
C[C@H](O)C/C=C/C=C/CO	0.05970149253731343	0.09523809523809523	0.0380952380952381	0.0594059405940594	0.1	0.08
CCCCCn1cnnc1-c1ccc(C(=O)O)c2ccccc2[nH]1	0.19480519480519481	0.15441176470588236	0.10218978102189781	0.1037037037037037	0.216	0.1111111111111111
CCCC[C@@H]1OC[C@@H](CO)[C@H](O)[C@H](Cc2ccc(F)cc2)C(=O)NC[C@@H](C)C(=O)N(C)Cc1=O	0.16853932584269662	0.19078947368421054	0.19047619047619047	0.19310344827586207	0.18120805369127516	0.17567567567567569
O=C(O)[C@@H]1CC[C@H](O)[C@@H](CO)[C@H](O)[C@@H](O[C@H]2O[C@H](CO)[C@H](O)[C@H](O)[C@H]2O)[C@@H](O)[C@H](O)[C@@H]1O	0.04736842105263158	0.05521472392638037	0.1292517006802721	0.1310344827586207	0.056962025316455694	0.13013698630136986
NC(=O)Cc1ccccc1O	0.1328125	0.12380952380952381	0.09803921568627451	0.1	0.17708333333333334	0.08823529411764706
Nc1nc(N)c2nc(-c3ccccc3)c(N)nc2n1	0.15753424657534246	0.15447154471544716	0.03816793893129771	0.03875968992248062	0.15126050420168066	0.030534351145038167
C=C1CC[C@@H](O)C/C1=C/C=C1\CCC[C@]2(C)[C@@H]([C@H](C)/C=C/[C@H](C)C(C)C)CC[C@@H]12	0.059782608695652176	0.10526315789473684	0.11724137931034483	0.1267605633802817	0.09395973154362416	0.09523809523809523
Cc1[nH]c(=O)c(C#N)cc1-c1ccncc1	0.10344827586206896	0.1271186440677966	0.06722689075630252	0.06837606837606838	0.13274336283185842	0.05
CO[C@@]12CC=CC[C@H](C)[C@H](CC[C@@H]3C[C@@H](O[Si](C)(C)C(C)(C)C)CC(=O)O3)[C@H]2[C@@H](OC(=O)NCCCCCCC(=O)NO)C1	0.0776255707762557	0.07731958762886598	0.30128205128205127	0.2721518987341772	0.05699481865284974	0.18128654970760233
CN(Cc1ccc(C(C)(C)C)cc1)Cc1cccc2ccccc12	0.22	0.15555555555555556	0.10294117647058823	0.08029197080291971	0.23770491803278687	0.06428571428571428
C[C@@H]1CC[C@@H]2[C@@H](C)C(=O)O[C@@H]3O[C@]4(C)CC[C@@H]1[C@]32OO4	0.023952095808383235	0.03597122302158273	0.15	0.15254237288135594	0.02962962962962963	0.096
OC[C@@H]1O[C@@H](O)[C@@H](O)[C@H](O)[C@H]1O	0.028169014084507043	0.034782608695652174	0.08653846153846154	0.08823529411764706	0.03636363636363636	0.10891089108910891
CCCC/C=C/CC[C@@H]1\C[C@@H]1\C(=C\CCCC(=O)O)C(=O)O	0.09316770186335403	0.09558823529411764	0.1171875	0.11904761904761904	0.09090909090909091	0.18333333333333332
Cc1c(C)c2c(c(C)c1O)CC[C@@](C)(CCC[C@H](C)CCC[C@H](C)CCCCC(C)C)O2	0.10382513661202186	0.11464968152866242	0.09032258064516129	0.09868421052631579	0.1038961038961039	0.10526315789473684
C=C1[C@@H](O)C[C@H](C)C[C@H](O)CC[C@@]1(C)C[C@H](O)CC(=O)O	0.12582781456953643	0.1532258064516129	0.17094017094017094	0.18421052631578946	0.15966386554621848	0.24770642201834864
C[C@@]1(O)OC(=O)C[C@@H]1CC[C@@H]2C[C@@]2(C)[C@H]1CC[C@]2(C)[C@H]1CC[C@]2(C)O	0.045714285714285714	0.0684931506849315	0.171875	0.1746031746031746	0.055944055944055944	0.11194029850746269
CC(C)CC(N)C(=O)Nc1ccccc1C	0.18796992481203006	0.18018018018018017	0.10619469026548672	0.12844036697247707	0.22330097087378642	0.13761467889908258
OC[C@H]1O[C@H](O[C@H]2[C@@H](O)[C@H](O[C@H]3O[C@H](CO)[C@@H](O)[C@H](N)[C@H]3O)[C@H](N)C[C@@H]2N)[C@H](O)[C@@H](O)[C@@H]1O	0.025252525252525252	0.029239766081871343	0.0967741935483871	0.09803921568627451	0.030120481927710843	0.09740259740259741
COCCC[C@H](N)C(=O)CSc1ccc(/C=C/NC(C)C)cc1	0.16233766233766234	0.1968503937007874	0.11450381679389313	0.13385826771653545	0.1951219512195122	0.15079365079365079
C[C@H]1C[C@@H](O)[C@H](CO[C@@H]2C[C@H](O)C[C@@H](O)C2CCC(=O)O)[C@@H](CO)[C@@H]1O	0.0755813953488372	0.07482993197278912	0.216	0.21951219512195122	0.07746478873239436	0.21774193548387097
C[C@@H](c1ccc(NC(=O)O)cc1)C(=O)O	0.20155038759689922	0.18518518518518517	0.0990990990990991	0.12149532710280374	0.18269230769230768	0.1523809523809524
O[C@H]1CN[C@H](c2ccccc2)C(=O)N1	0.12318840579710146	0.0847457627118644	0.10909090909090909	0.1111111111111111	0.1388888888888889	0.09009009009009009
COc1c2c(cc(OC)c1)C2CC(=O)NC1CCN(CC(=O)NCC3)c(NCCC1)CC3	0.08376963350785341	0.08433734939759036	0.12258064516129032	0.12418300653594772	0.08695652173913043	0.0949367088607595
O=C(NCCN1CCCOC1)c1ccc(Cl)cc1	0.12837837837837837	0.12	0.11666666666666667	0.11864406779661017	0.13445378151260504	0.08130081300813008
COc1ccc(CCNC(=O)c2c(-c3ccccc3)c(-c3ccc(F)cc3)c(CC[C@@H](O)C[C@@H](O)CC(=O)[O-])n2C(C)C)cc1	0.50625	0.26627218934911245	0.08900523560209424	0.10160427807486631	0.3933333333333333	0.20348837209302326
COc1cc(OC)c(C(=O)CCCCN2CCCC2)cc1	0.12179487179487179	0.11278195488721804	0.136	0.13821138211382114	0.12598425196850394	0.11904761904761904
Cc1cnc(CNC(=O)c2c(-c3ccccc3)c(-c3ccc(F)cc3)c(CC[C@@H](O)C[C@@H](O)CC(=O)[O-])n2C(C)C)[nH]1	0.48717948717948717	0.2893081761006289	0.08743169398907104	0.1005586592178771	0.41843971631205673	0.2073170731707317
O=C(CC[C@@H](O)C/C=C/c1ccccc1)c1ccccc1	0.2846715328467153	0.1732283464566929	0.0916030534351145	0.1015625	0.2631578947368421	0.11811023622047244
CCC(=O)C[C@H]1C[C@@H](O)C[C@H]2[C@@H]3C[C@H](OC)[C@@H](CC)C4=CC(=O)C=C[C@]4(C)[C@H]3CC[C@@]21C	0.0797872340425532	0.1	0.2781954887218045	0.2727272727272727	0.08227848101265822	0.19014084507042253
N[C@@H](CC[C@@H](O)[C@H](Cc1ccccc1)NCC[C@H]1C(=O)O)CC[C@H]1O	0.13496932515337423	0.1048951048951049	0.13432835820895522	0.13636363636363635	0.15037593984962405	0.14393939393939395
CC(=O)O[C@@H]1C[C@@H]2CC[C@@H]3[C@H](CC[C@@]4(C)[C@H]3C[C@H]([N+]3(C)CCCCCC3)[C@@H]4O)[C@H](O)CC[C@]12C	0.034482758620689655	0.05172413793103448	0.14935064935064934	0.1513157894736842	0.04093567251461988	0.11392405063291139
O=c1n(C[C@@H]2O[C@H](CO)[C@@H](O)[C@H]2O)c(=O)[nH]c1=O	0.07236842105263158	0.088	0.1206896551724138	0.12280701754385964	0.08264462809917356	0.11206896551724138
CCC1=[N+](c2ccccc2)NC(=O)C1	0.13970588235294118	0.10344827586206896	0.0990990990990991	0.10091743119266056	0.16037735849056603	0.08035714285714286
NS(=O)(=O)c1cc2c(cc1Cl)NCNS2(=O)=O	0.05263157894736842	0.09917355371900827	0.058333333333333334	0.059322033898305086	0.05785123966942149	0.05
CC1=C([C@@H](C)O)N2CC(=O)[C@@H]2SC1	0.07913669064748201	0.08849557522123894	0.09345794392523364	0.11650485436893204	0.102803738317757	0.09433962264150944
N[C@H](Cc1ccc(F)cc1)C(=O)O	0.18110236220472442	0.23	0.09345794392523364	0.10576923076923077	0.24210526315789474	0.10476190476190476
CNC[C@H](O)c1ccccc1-c1ccc(O)cc1	0.23880597014925373	0.17796610169491525	0.064	0.07377049180327869	0.30097087378640774	0.08196721311475409
C=C1[C@H]2C[C@H]3CC4=CC(=O)C=C[C@]4(C)[C@@]3(F)[C@@H](O)C[C@]2(C)[C@@]1(O)C(=O)CO	0.1	0.11888111888111888	0.18461538461538463	0.1875	0.11510791366906475	0.1590909090909091
CC/C=C\CCCCC(=O)Nc1ccccc1	0.20588235294117646	0.12295081967213115	0.10084033613445378	0.10256410256410256	0.17857142857142858	0.1206896551724138
C1C[C@H]2CN(CCNC(=O)C2)CCCC1	0.019230769230769232	0.015384615384615385	0.06779661016949153	0.06896551724137931	0.024193548387096774	0.03305785123966942
O=C(CO)[C@H](O)C[C@H](O)/C=C/n1c(C(F)(F)F)nc(-c2ccccn2)c1-c1ccc(F)cc1	0.29559748427672955	0.3358208955223881	0.07453416149068323	0.07547169811320754	0.4032258064516129	0.10967741935483871
Cn1c(=O)c2[nH]cnc2n(C)c1=O.Cn1c(=O)c2[nH]cnc2n(C)c1=O.NCCN	0.096045197740113	0.12837837837837837	0.08783783783783784	0.08904109589041095	0.0945945945945946	0.06666666666666667
C[C@@H](OC(=O)N[C@@H](C)[C@@H](N)C(=O)N[C@@H](C)C(=O)N[C@@H](CCC(=O)O)C(=O)O)C(C)C	0.12280701754385964	0.13793103448275862	0.08904109589041095	0.0979020979020979	0.1111111111111111	0.15328467153284672
CC(C)C[C@H](N)C(=O)N1CCC[C@H]1C(=O)N[C@@H](CCCCN)C(=O)N[C@@H](Cc1c[nH]cn1)C(=O)N[C@@H](CO)C(=O)N[C@@H](C)C(=O)N[C@@H](CC(=O)O)	0.12389380530973451	0.12376237623762376	0.08866995073891626	0.10050251256281408	0.11	0.1518324607329843
C[C@@]12C=CC(=O)C=C1CC[C@H]1[C@@H]3C[C@@H](O)[C@](O)(C(=O)CO)[C@@]3(C)C[C@H](O)[C@@]12F	0.09195402298850575	0.10884353741496598	0.18045112781954886	0.183206106870229	0.1048951048951049	0.17293233082706766
O=c1nc[nH]c2c1ncn2[C@H]1CC[C@@H](CO)O1	0.05806451612903226	0.07874015748031496	0.11965811965811966	0.12173913043478261	0.07317073170731707	0.0743801652892562
Cn1c2ccccc2c(=O)cc2[nH]cc12	0.14492753623188406	0.11016949152542373	0.06837606837606838	0.06956521739130435	0.23529411764705882	0.05084745762711865
CCC(C)(C)C(=O)O[C@@H]1C2C(=C[C@H](C)[C@H]1[C@@H](O)c1ccccc1)C=C[C@H](C)[C@@H]2CC[C@@H]1C[C@@H](O)CC(=O)O1	0.1702127659574468	0.13529411764705881	0.6260869565217392	0.5163934426229508	0.175	0.3006993006993007
C=C(C)[C@@H](N)CC(=O)[C@@H]1CCCC[C@H]1C(=O)N[C@H](Cc1ccccc1)C(=O)NCC(=O)NCC(=O)NCC(=O)O	0.16580310880829016	0.11864406779661017	0.10344827586206896	0.1111111111111111	0.14201183431952663	0.15060240963855423
C=C[C@](C)(CC)CC[C@@H]1CC[C@H]2[C@@H]3CC4=CC(=O)C=C[C@]4(C)[C@@]3(F)[C@@H](O)C[C@@]21C	0.0718232044198895	0.09868421052631579	0.22900763358778625	0.20454545454545456	0.087248322147651	0.1510791366906475
COc1c(O)cc(CC(=O)CCCN2CCCC2)cc1	0.12418300653594772	0.11538461538461539	0.13934426229508196	0.14166666666666666	0.12903225806451613	0.12195121951219512
CN(CC(=O)N[C@@H](C)CNC(=O)[C@@H](Cc1ccccc1)NC(=O)[C@@H](N)CC(=O)N[C@@H](C)C(=O)O)C(=O)N[C@@H](CC(=O)O)C(=O)O	0.1989795918367347	0.1751412429378531	0.08021390374331551	0.09289617486338798	0.18023255813953487	0.1686046511627907
CNCc1ccc(C)c(C)c1	0.09022556390977443	0.11320754716981132	0.08737864077669903	0.0891089108910891	0.10784313725490197	0.07766990291262135
O=C(O[C@@H](CO)c1ccc(O)cc1)c1ccccc1	0.2246376811594203	0.14516129032258066	0.088	0.09836065573770492	0.25688073394495414	0.0975609756097561
CCCCC[C@@H](C)COC(=O)c1ccccc1C(=O)OC[C@@H](CC)CCCC	0.1696969696969697	0.14482758620689656	0.1267605633802817	0.15328467153284672	0.15827338129496402	0.1865671641791045
CC(=O)NCCCN[C@@H](CC(O)=O)C1CCCCCC1	0.11764705882352941	0.09923664122137404	0.104	0.11475409836065574	0.09448818897637795	0.16101694915254236
CC1=CC(=O)C(N)=C(c2ccccc2)C1	0.18045112781954886	0.1206896551724138	0.0782608695652174	0.07964601769911504	0.19047619047619047	0.0603448275862069
CN(CCOc1ccc(C[C@H](Nc2ccccc2C(=O)c2ccccc2)C(=O)O)cc1)c1ccccn1	0.3136094674556213	0.16071428571428573	0.08620689655172414	0.0935672514619883	0.21019108280254778	0.10588235294117647
CCN(CC)c1ccc(C(C)C)cc1	0.13333333333333333	0.2	0.1111111111111111	0.1346153846153846	0.16346153846153846	0.11214953271028037
N[C@H]1C=C(C(=O)O)CC[C@H]2[C@@H]3CC[C@H]4C(=O)CC[C@]4(C)[C@H]3CC[C@]21C	0.06358381502890173	0.07534246575342465	0.15267175572519084	0.15503875968992248	0.07042253521126761	0.12781954887218044
CC(C)C[C@@H](NC(=O)[C@@H](O)[C@H](N)Cc1ccccc1)C(=O)O	0.2517985611510791	0.20491803278688525	0.1015625	0.12096774193548387	0.25663716814159293	0.19658119658119658
CC(C)c1c(CC[C@@H](O)C[C@@H](O)CC(=O)[O-])c(-c2ccc(F)cc2)cn1C1CCCCC1	0.3509933774834437	0.3208955223880597	0.11764705882352941	0.1342281879194631	0.34375	0.22302158273381295
ClC1=C(Cl)[C@]2(Cl)[C@@H]3[C@@H]4C[C@@H]([C@H]5O[C@@H]45)[C@@H]3[C@@]1(Cl)C2(Cl)Cl	0.012195121951219513	0.014598540145985401	0.09016393442622951	0.09166666666666666	0.015151515151515152	0.06451612903225806
O=C(Cc1ccccc1C(=O)O)c1ccccc1O	0.2537313432835821	0.1652892561983471	0.08870967741935484	0.09016393442622951	0.24770642201834864	0.11666666666666667
CCCCCCCn1ccnc1	0.07142857142857142	0.0603448275862069	0.07339449541284404	0.07476635514018691	0.06306306306306306	0.09433962264150944
O=C1CCc2cc(Cl)ccc2C1	0.07194244604316546	0.08928571428571429	0.09433962264150944	0.09615384615384616	0.09345794392523364	0.05504587155963303
NC1(CNC(=O)c2ccccn2)CCCC1	0.10273972602739725	0.08943089430894309	0.09401709401709402	0.09565217391304348	0.11206896551724138	0.07627118644067797
C=C(C)c1cccc(OCCOCC[N+](C)(C)CC)c1.[Br-]	0.1032258064516129	0.11627906976744186	0.12195121951219512	0.12396694214876033	0.112	0.12295081967213115
CC/C=C\CCC(=O)Nc1ccc([N+](=O)[O-])cc1OC	0.12582781456953643	0.144	0.1322314049586777	0.13445378151260504	0.14049586776859505	0.12396694214876033
Cc1ccc(/N=C/N(C)/C=N/c2ccc(C)cc2C)c(C)c1	0.11392405063291139	0.1732283464566929	0.07518796992481203	0.06818181818181818	0.16129032258064516	0.05185185185185185
CS(=O)(=O)Nc1ccc([N+](=O)[O-])cc1Oc1ccccc1	0.17687074829931973	0.15873015873015872	0.06870229007633588	0.06976744186046512	0.18487394957983194	0.061068702290076333
CC[C@H](CO)NCCN[C@@H](CC)CO	0.07746478873239436	0.06779661016949153	0.061946902654867256	0.08256880733944955	0.07079646017699115	0.12264150943396226
CO[C@](C)(Cc1ccc(O)c(C)c1C(=O)OC)c1ccccc1	0.20270270270270271	0.17054263565891473	0.1328125	0.1171875	0.226890756302521	0.09923664122137404
O=C(OC[C@@H]1CC[C@H](O)c2ccc(F)cc2)c(=O)[nH]c1=O	0.18493150684931506	0.226890756302521	0.12	0.13114754098360656	0.21551724137931033	0.12096774193548387
CC(=O)O[C@@H]1C[C@@H]2CC[C@@H]3[C@H](CC[C@@]4(C)[C@H]3C[C@H]([N+]3(C)CCCCCCCC3)[C@@H]4OC(C)=O)[C@@]2(C)C=CC[C@H]1O	0.05092592592592592	0.0582010582010582	0.1686746987951807	0.16363636363636364	0.0427807486631016	0.13529411764705881
CC(C)(C)NCC(O)c1cc(O)cc(C(N)=O)c1	0.11724137931034483	0.1440677966101695	0.1415929203539823	0.12389380530973451	0.14035087719298245	0.13274336283185842
N#CC1=C(N)C(=O)Nc2ccccc2S1	0.11347517730496454	0.1016949152542373	0.05982905982905983	0.06086956521739131	0.14678899082568808	0.0423728813559322
O=C1N=C(c2ccccc2Cl)c2ccccc21	0.19708029197080293	0.1322314049586777	0.056451612903225805	0.05737704918032787	0.21100917431192662	0.04
CC[C@@H](C)CC[C@@H](C)[C@H]1C[C@@H](C)C[C@@H]2C=C[C@H](C)[C@H](CC[C@H](O)C[C@H](O)CC(=O)[O-])[C@@H]12	0.16374269005847952	0.16216216216216217	0.23880597014925373	0.26153846153846155	0.15172413793103448	0.3865546218487395
COC(=O)[C@@H]1[C@H]2C[C@@H]3c4[nH]c5ccccc5c4CCN3C[C@@H]2CC[C@@H]1O	0.11764705882352941	0.10135135135135136	0.15441176470588236	0.15671641791044777	0.16176470588235295	0.13043478260869565
CC(C)[C@H](NC(=O)[C@H](Cc1ccc(O)cc1)NC(=O)CNC(=O)[C@H](Cc1ccccc1)NC(=O)[C@@H](N)[C@@H](C)O)C(=O)N[C@@H](C)C(=O)N[C@@H](N)C	0.21359223300970873	0.15544041450777202	0.09045226130653267	0.09693877551020408	0.1978021978021978	0.11917098445595854
Fc1cccc(CNc2ccc(C(=O)O)cc2)c1	0.22058823529411764	0.17796610169491525	0.08130081300813008	0.08264462809917356	0.2641509433962264	0.08196721311475409
CC(=O)O[C@@H]1C[C@@H]2CC[C@@H]3[C@H](CC[C@@]4(C)[C@H]3C[C@H]([N+]3(C)CCCCCCCC3)[C@@H]4OC(C)=O)[C@@]2(C)CC[C@@H]1O	0.04186046511627907	0.047872340425531915	0.15757575757575756	0.1524390243902439	0.03225806451612903	0.1242603550295858
COc1ccc2[nH]cc(CCNC(C)=O)c2c1	0.12413793103448276	0.14285714285714285	0.1111111111111111	0.11304347826086956	0.1592920353982301	0.10256410256410256
C=CC(C)(C)CCC(=O)Nc1ccc(C(=O)O)cc1	0.18571428571428572	0.17796610169491525	0.14655172413793102	0.11965811965811966	0.17543859649122806	0.13793103448275862
O=C1NC(=O)C(c2ccccc2)(c2ccccc2)N1	0.2318840579710145	0.10852713178294573	0.06201550387596899	0.06299212598425197	0.1794871794871795	0.046153846153846156
CN(CCc1ccncc1)C(=O)C(CO)c1ccccc1	0.20689655172413793	0.16535433070866143	0.10077519379844961	0.1111111111111111	0.2222222222222222	0.1015625
C[C@@H]1O[C@@H](Oc2ccc(O)c(O)c2)[C@H](O)[C@@H](O)[C@@H]1O	0.07792207792207792	0.09448818897637795	0.13675213675213677	0.1391304347826087	0.09836065573770492	0.14782608695652175
CO[C@H]1[C@H](O)[C@H](N)[C@@H](O[C@H]2O[C@H]([C@H](C)N)CC[C@H]2N)[C@H](O)[C@@H]1N(C)C(=O)CN	0.055865921787709494	0.087248322147651	0.14705882352941177	0.16666666666666666	0.06802721088435375	0.13970588235294118
CC(C)CC(N)C(=O)NC(=O)C1CCCCC1	0.10273972602739725	0.09836065573770492	0.09401709401709402	0.11504424778761062	0.09322033898305085	0.13392857142857142
C[C@H]1C[C@H]2[C@@H]3CCC4=CC(=O)C=C[C@]4(C)[C@@]3(F)[C@@H](O)C[C@]2(C)[C@@]1(O)C(=O)CO	0.09195402298850575	0.11643835616438356	0.1984732824427481	0.20155038759689922	0.1048951048951049	0.18181818181818182
CCCCC[C@H](/C=C/C=C/CC(=O)O)c1cccc(S(=O)(=O)NCC(=O)O)c1	0.16363636363636364	0.1956521739130435	0.10416666666666667	0.11347517730496454	0.1678832116788321	0.17037037037037037
CC1(C)C=C2[C@@H]3CCC4=CC(=O)C=C[C@]4(C)[C@H]3CC[C@@]21C	0.06134969325153374	0.08955223880597014	0.13821138211382114	0.14049586776859505	0.07633587786259542	0.09448818897637795
Nc1nnc(-c2ccc(Cl)cc2Cl)c(N)n1	0.07432432432432433	0.1282051282051282	0.04132231404958678	0.04201680672268908	0.09482758620689655	0.03305785123966942
COc1c(O[C@@H]2C[C@@H](O)C[C@H](/C=C/c3c(-c4ccc(F)cc4)cc3)nc(N(C)S(C)(=O)=O)nc2C(C)C)O1	0.1956521739130435	0.3310344827586207	0.147239263803681	0.15625	0.22875816993464052	0.11377245508982035
CN(C)CC[C@H](c1ccccc1)c1ccccn1	0.21014492753623187	0.13821138211382114	0.072	0.08196721311475409	0.19469026548672566	0.08130081300813008
CC(=O)/C=C/C(C)=C\CCCCC(=O)O	0.10714285714285714	0.11304347826086956	0.08928571428571429	0.09090909090909091	0.10810810810810811	0.14150943396226415
CC1=C[C@H](O)C[C@H]2[C@@H]3CCC4=CC(=O)CC[C@]4(C)[C@H]3CC[C@]21C	0.052941176470588235	0.07042253521126761	0.15873015873015872	0.16129032258064516	0.06521739130434782	0.14173228346456693
CC(=O)O[C@@H]1C[C@@H]2CC[C@@H]3[C@H](CC[C@@]4(C)[C@H]3C[C@H]([N+]3(C)CCCCCCC3)[C@@H]4OC(C)=CC(=O)[C@H]3CC[C@@]21C)C(=O)OC3	0.04424778761061947	0.0663265306122449	0.16666666666666666	0.16184971098265896	0.046153846153846156	0.09782608695652174
CC1=C2C[C@@H]3CC4=CC(=O)C=C[C@]4(C)[C@@]3(F)[C@@H](O)C[C@]2(C)[C@@]1(O)C(=O)CO	0.10650887573964497	0.1347517730496454	0.17557251908396945	0.17829457364341086	0.12318840579710146	0.15037593984962405
CCCN[C@]1(c2ccccc2)c2ccccc12	0.2222222222222222	0.11290322580645161	0.07317073170731707	0.0743801652892562	0.1981981981981982	0.06504065040650407
OC[C@H](c1ccccc1)C(=O)O	0.1746031746031746	0.14150943396226415	0.08490566037735849	0.0970873786407767	0.20833333333333334	0.11764705882352941
O=C(O)[C@H]1CC[C@H](O)[C@@H](CO)[C@H](O)[C@@H](O)[C@H]1O	0.052980132450331126	0.06451612903225806	0.13513513513513514	0.13761467889908258	0.06722689075630252	0.1574074074074074
C=C(C)[C@@H](CO)C[C@H]1CC[C@H]2[C@@H]3CCC4=CC(=O)C=C[C@]4(C)[C@@]3(F)[C@@H](O)C[C@@]21C	0.08379888268156424	0.10596026490066225	0.16666666666666666	0.17777777777777778	0.10204081632653061	0.1510791366906475
OC[C@H](O)C[C@@H](O)CO	0.11290322580645161	0.11	0.039603960396039604	0.05102040816326531	0.11578947368421053	0.16853932584269662
CC1(C)O[C@]2(C(=O)O)CC[C@@H]1C2	0.05	0.061946902654867256	0.10679611650485436	0.10891089108910891	0.06481481481481481	0.08653846153846154
Nc1ccc(Cl)c(Br)c1CNC1CCCC1	0.06666666666666667	0.07258064516129033	0.07627118644067797	0.07758620689655173	0.07563025210084033	0.05
CC(=O)O[C@@H]1C[C@@H]2CC[C@@H]3[C@H](CC[C@@]4(C)[C@H]3C[C@H]([N+]3(C)CCCCCC3)[C@@H]4OC(C)=O)[C@@]2(C)CC=C[C@H]1N1CCCC[C@H]1O	0.05286343612334802	0.05472636815920398	0.1638418079096045	0.1590909090909091	0.045454545454545456	0.13259668508287292
CC(=O)N/C=C/c1ccc(C)cc1	0.11851851851851852	0.16981132075471697	0.09259259259259259	0.09433962264150944	0.1782178217821782	0.08333333333333333
N=[N+]=CC(=O)O	0.04	0.061855670103092786	0.043010752688172046	0.04395604395604396	0.06521739130434782	0.054945054945054944
CC(=O)O[C@@H]1C[C@@H]2CC[C@@H]3[C@H](CC[C@@]4(C)[C@H]3C[C@H]([N+]3(C)CCCCCCCC3)[C@@H]4OC(C)=O)[C@@]2(C)C[C@@H]1O	0.04245283018867924	0.04864864864864865	0.16049382716049382	0.15527950310559005	0.03278688524590164	0.12650602409638553
O=[N+]([O-])CC[C@H](O)CC(=O)N[C@H](CC(O)CO)c1ccccc1	0.2535211267605634	0.1889763779527559	0.09022556390977443	0.1	0.23728813559322035	0.22033898305084745
CC(=O)S[C@H]1CC2=CC(=O)CC[C@]2(C)[C@H]2CC[C@@]3(C)[C@@H](CC[C@@]34CCC(=O)O4)[C@H]12	0.053763440860215055	0.07643312101910828	0.14788732394366197	0.15	0.05806451612903226	0.0945945945945946
C=C(CC(=O)O)CC(=O)NC(=O)NCC(=O)NCC(=O)NCC(=O)NCC(=O)O	0.0847457627118644	0.07142857142857142	0.052980132450331126	0.053691275167785234	0.059602649006622516	0.1048951048951049
O=C(CCCc1ccc(C(F)(F)F)cc1)c1ccccc1	0.21678321678321677	0.13076923076923078	0.09302325581395349	0.0859375	0.23478260869565218	0.07692307692307693
N=C(NCCCN)C(=O)c1ccc(S(=O)(=O)c2ccccc2)cc1	0.2214765100671141	0.15671641791044777	0.08759124087591241	0.08888888888888889	0.20967741935483872	0.08823529411764706
CCOC(=O)C1=C(C)NC(C)=C(C(=O)OC)C1c1cccc(Cl)c1Cl	0.1375	0.14814814814814814	0.12878787878787878	0.13076923076923078	0.13636363636363635	0.1297709923664122
COc1cccc2c1C(=O)c1c(O)c3c(c(O)c1C2=O)C[C@@](O)(C(=O)CO)C[C@@H]3O[C@H]1C[C@H](N)[C@H](O)[C@H](C)O1	0.12755102040816327	0.12790697674418605	0.16770186335403728	0.16981132075471697	0.1317365269461078	0.15432098765432098
Cc1c(C(=O)NCCc2ccc(S(=O)(=O)NC(=O)NC3CCCC3)cc2)cc1	0.14792899408284024	0.1597222222222222	0.11805555555555555	0.11971830985915492	0.14084507042253522	0.1111111111111111
COc1cc2occ2cc2ccc(=O)oc12	0.1103448275862069	0.12605042016806722	0.0847457627118644	0.08620689655172414	0.1415929203539823	0.058333333333333334
CCC[C@H](C(=O)O)[C@@H]1CCC[C@H]2[C@@H]3CC=C4C[C@@H](O)CC[C@]4(C)[C@H]3CC[C@@]21C	0.0782122905027933	0.09210526315789473	0.1678832116788321	0.1791044776119403	0.08783783783783784	0.16911764705882354
CO[C@@]1(NC(=O)CSCC#N)C(=O)N2C(C(=O)O)=C(CSc3nnnn3C)CS[C@@H]21	0.10614525139664804	0.11038961038961038	0.10738255033557047	0.10884353741496598	0.09210526315789473	0.11564625850340136
CC(C)(Oc1ccc(CCNC(=O)c2ccc(Cl)cc2)cc1)C(=O)O	0.22666666666666666	0.16296296296296298	0.13533834586466165	0.11194029850746269	0.216	0.12781954887218044
COC(=O)/C=C/c1ccc2ccc(OC)c(OC)c2c1	0.125	0.18032786885245902	0.09523809523809523	0.0967741935483871	0.19827586206896552	0.0873015873015873
CNCCCCC[C@@]1(c2ccc(O)cc2)c(-c2ccccc2)c1	0.2465753424657534	0.12318840579710146	0.07194244604316546	0.072992700729927	0.21951219512195122	0.08029197080291971
C[C@H]1C(=O)NC(=O)C(C)NC(=O)C(=O)N1CCC[C@H]1O[C@H](C(=O)NC(=O)NC2CCCC2)C(=O)NC(=O)NC(=O)C1	0.10194174757281553	0.08108108108108109	0.15476190476190477	0.1566265060240964	0.07734806629834254	0.11560693641618497
COCCn1c(=O)c(-c2ccc(F)cc2)c(-c2ccc(F)cc2)n1/C=C\[C@@H](O)C[C@@H](O)CC(=O)O	0.4228187919463087	0.3805970149253731	0.09815950920245399	0.10625	0.48760330578512395	0.19463087248322147
COc1ccc2cc(CCCC(C)C)ccc2c1	0.16083916083916083	0.16806722689075632	0.09917355371900827	0.11965811965811966	0.18584070796460178	0.11864406779661017
O=C(O)CCCC[C@@H]1CCSS1	0.07194244604316546	0.07017543859649122	0.10476190476190476	0.10679611650485436	0.07339449541284404	0.12745098039215685
C[C@@H]([C@@H]1CC[C@H](C)[C@@H](O)[C@H]2CC[C@@H](O)C[C@@H](O[C@H]3[C@H](C)CC=CC(=O)O)O3)[C@H]2[C@H](O)C[C@@H](O)[C@H]1C(=O)O	0.11458333333333333	0.11976047904191617	0.1830065359477124	0.20134228187919462	0.10975609756097561	0.25874125874125875
Cc1cc2n[nH]cc2c(=S)[nH]1	0.050359712230215826	0.07207207207207207	0.046296296296296294	0.04716981132075472	0.07547169811320754	0.037037037037037035
CCCCC/C=C/C=C\C[C@@H]1[C@@H](O)C(=O)N[C@@H](C)[C@H]1O	0.0625	0.07518796992481203	0.14166666666666666	0.1440677966101695	0.078125	0.1623931623931624
CC(=O)Oc1ccccc1C(=O)O	0.16279069767441862	0.1388888888888889	0.11428571428571428	0.11650485436893204	0.18	0.13725490196078433
COc1ccnc(C[S+]([O-])c2nc3cc(OC(F)F)ccc3[nH]2)c1OC	0.11904761904761904	0.15	0.06164383561643835	0.06993006993006994	0.1386861313868613	0.06206896551724138
CC[C@H]1CCc2cc(OC)c(OC)c2cc(OC)c1	0.07006369426751592	0.1015625	0.13445378151260504	0.13675213675213677	0.088	0.10743801652892562
S=C=Nc1cccc2ccccc12	0.1417910447761194	0.09565217391304348	0.043478260869565216	0.04424778761061947	0.19801980198019803	0.034782608695652174
CC1(C)CC(C)(C)OC(=O)N2CCC[C@@H]2SC1	0.03205128205128205	0.046875	0.10344827586206896	0.10526315789473684	0.04032258064516129	0.058333333333333334
COCc1ccc(CNC(=O)c2c(-c3ccccc3)c(-c3ccc(F)cc3)c(CC[C@@H](O)C[C@@H](O)CC(=O)[O-])n2C(C)C)cc1	0.50625	0.26627218934911245	0.08900523560209424	0.10160427807486631	0.3933333333333333	0.20348837209302326
CCC(=O)N[C@@H](Cc1ccc(F)cc1)C(=O)N1CCC[C@H]1C(=O)N[C@@H](CO)C(=O)NCC(=O)NCC(=O)O	0.19021739130434784	0.18518518518518517	0.11377245508982035	0.12195121951219512	0.18354430379746836	0.15625
CC(C)=CC(=O)OC	0.046511627906976744	0.06930693069306931	0.07368421052631578	0.07526881720430108	0.061855670103092786	0.08602150537634409
C[C@]12CC[C@@H]3c4ccc(OC(=O)c5ccccc5)cc4CC[C@H]3[C@@H]1CC[C@@H]2O	0.15976331360946747	0.1118421052631579	0.13194444444444445	0.13380281690140844	0.17985611510791366	0.1095890410958904
COc1c2ccccc2c(-c2ccccc2)n1CC[C@@H](O)CC(=O)O	0.4307692307692308	0.23255813953488372	0.10071942446043165	0.11029411764705882	0.36283185840707965	0.17829457364341086
C[C@@H]1CCCC(=O)O[C@H](C)CC1	0.027777777777777776	0.03418803418803419	0.15	0.15306122448979592	0.03571428571428571	0.07547169811320754
Nc1nc2[nH]cnc2c(=S)[nH]1	0.03546099290780142	0.07207207207207207	0.02727272727272727	0.027777777777777776	0.045871559633027525	0.01818181818181818
CC/C=C\C[C@@H]1C(=O)C(C)C(=O)O[C@H]1CC(=O)C(C)O	0.09803921568627451	0.14634146341463414	0.18421052631578946	0.20909090909090908	0.12396694214876033	0.17543859649122806
CCCCCCOC(=O)c1ccc(/C=C/c2cc(F)ccc2)cc1	0.19480519480519481	0.18045112781954886	0.10218978102189781	0.1037037037037037	0.256198347107438	0.1111111111111111
CCCC/C=C/CC[C@@H]1\C[C@@H]1\C(=C)OC(=O)O	0.0728476821192053	0.08	0.13157894736842105	0.13392857142857142	0.08333333333333333	0.1743119266055046
COc1c(O)c(-c2ccc(F)cc2)c(-c2ccccc2)n1/C=C/[C@@H](O)C[C@@H](O)CC(=O)O	0.4782608695652174	0.3937007874015748	0.08227848101265822	0.09032258064516129	0.5779816513761468	0.1888111888111888
CC(C)c1c(/C=C/[C@@H](O)C[C@@H](O)CC(=O)[O-])c(-c2ccc(F)cc2)cn1C1CCCCC1	0.29936305732484075	0.4274193548387097	0.11038961038961038	0.12666666666666668	0.43333333333333335	0.1724137931034483
N[C@@H](CCCCN)NC(=O)Cc1ccccc1	0.17266187050359713	0.10569105691056911	0.08333333333333333	0.09401709401709402	0.1592920353982301	0.12173913043478261
CC1(C)C[C@@H]2C[C@H]3[C@@H]4C[C@H](F)C5=CC(=O)C=C[C@]5(C)[C@@]4(F)[C@@H](O)C[C@]3(C)[C@]2(C(=O)CO)O1	0.08064516129032258	0.10828025477707007	0.20863309352517986	0.2116788321167883	0.09032258064516129	0.1597222222222222
C=CC[C@H](C=O)OCCOC(=O)COC(=O)C(C)=O	0.07792207792207792	0.0859375	0.07258064516129033	0.08264462809917356	0.072	0.1092436974789916
C[C@H](N[C@@H](CC)C(=O)O)C(=O)N[C@H]1CC[C@H]2[C@@H]3CC[C@H]4C(=O)CC[C@]4(C)[C@H]3C[C@@H]12	0.0893854748603352	0.09803921568627451	0.15714285714285714	0.18518518518518517	0.07947019867549669	0.18382352941176472
CCCCCOc1ccnc(C[S+]([O-])c2nc3ccccc3[nH]2)c1C	0.15432098765432098	0.14285714285714285	0.08450704225352113	0.08571428571428572	0.17424242424242425	0.09285714285714286
CCCSc1ccc2[nH]c(NC(=O)OC)nc2c1	0.12162162162162163	0.1487603305785124	0.11764705882352941	0.11965811965811966	0.13559322033898305	0.1092436974789916
O=C(O[C@@H]1[C@H](O)C=C(c2ccccc2)c2ccccc2)CC1=O	0.2482758620689655	0.14074074074074075	0.11278195488721804	0.12307692307692308	0.21138211382113822	0.08888888888888889
C=C(CC(C)C)C(=O)NC1=NCC[C@H]2[C@@H]3CCCC4=CC(=O)C=C[C@]4(C)[C@H]3CC[C@]21C	0.11049723756906077	0.12987012987012986	0.1506849315068493	0.16901408450704225	0.10457516339869281	0.14383561643835616
CC(C)(C)NCC(O)c1cc(O)cc(C(O)CNC(C)C)c1	0.13815789473684212	0.1774193548387097	0.12903225806451613	0.11290322580645161	0.1652892561983471	0.1487603305785124
Cc1ccnc(NS(=O)(=O)c2ccc(N)cc2)n1	0.13013698630136986	0.1794871794871795	0.06451612903225806	0.06557377049180328	0.14655172413793102	0.056451612903225805
Nc1ccccc1	0.11570247933884298	0.06930693069306931	0.04081632653061224	0.041666666666666664	0.13186813186813187	0.041237113402061855
O=C(O)[C@@H]1CC[C@H](O)[C@@H](CO)[C@H](O)[C@@H](O[C@H]2O)c2cc(-c2ccc(F)cc2)c1	0.19254658385093168	0.21323529411764705	0.16058394160583941	0.16296296296296298	0.24031007751937986	0.16176470588235295
O=C1c2ccccc2C(=O)C1c1ccccc1	0.22388059701492538	0.12295081967213115	0.07377049180327869	0.075	0.2	0.056910569105691054
Cn1c(=O)c2c(ncn2C)n(C)c1=O	0.07042253521126761	0.09649122807017543	0.08181818181818182	0.08333333333333333	0.08108108108108109	0.06306306306306306
CC(=O)OCC(=O)[C@@]1(O)CC[C@H]2[C@@H]3CCC4=CC(=O)CC[C@]4(C)[C@@]3(F)[C@@H](O)C[C@@]21C	0.08287292817679558	0.09740259740259741	0.14788732394366197	0.15	0.07894736842105263	0.14084507042253522
CCCCC/C=C/CC[C@@H]1[C@@H](n2cc(S(=O)(=O)c2ccccc2)cc2)C[C@@H](O)C[C@@H]1OC(=O)N(C)C	0.1134020618556701	0.125	0.22	0.22297297297297297	0.12883435582822086	0.2052980132450331
CC[C@@]1(C)Oc2cc(CCC2)c2ccc(O)ccc21	0.09032258064516129	0.10077519379844961	0.12396694214876033	0.12605042016806722	0.11382113821138211	0.08870967741935484
CNC(=O)[C@H](c1ccccc1Cl)c1ccccc1	0.23880597014925373	0.13008130081300814	0.07258064516129033	0.08264462809917356	0.21818181818181817	0.07317073170731707
CC[C@H](C(C)(C)C)C(=O)c1ccc(C)cc1	0.12142857142857143	0.17117117117117117	0.16981132075471697	0.1509433962264151	0.1574074074074074	0.12844036697247707
COC1=C2C(=O)C=C(C)C[C@@H]1C[C@@H](C)C[C@@]2(C)[C@H]1C(=O)CC[C@@]2(C)[C@H]1CC[C@]2(O)OC(=O)CO	0.078125	0.1111111111111111	0.17567567567567569	0.17006802721088435	0.08695652173913043	0.13071895424836602
C=CCS[S@](=O)C=O	0.022556390977443608	0.04807692307692308	0.03	0.030612244897959183	0.04	0.030303030303030304
Clc1ccc(COC(Cn2ccnc2)c2ccc(Cl)cc2Cl)c(Cl)c1	0.1411042944785276	0.1276595744680851	0.05517241379310345	0.06338028169014084	0.16666666666666666	0.05555555555555555
CC1(C)C(=O)CC[C@@H]2[C@@H]3C[C@H]4C(=O)CC[C@]4(C)[C@H]3CC[C@@]21C	0.03550295857988166	0.05714285714285714	0.136	0.13821138211382114	0.036231884057971016	0.09302325581395349
CC/C=C\C[C@@H]1C(=O)C(C)N(C)CC[C@H](O)C(=O)N[C@H](CC)C(=O)N1CCC[C@H]1C(=O)N[C@@H](CCCCCCCc1O)C(=O)N1C(=O)C(=O)N1	0.08620689655172414	0.10294117647058823	0.15263157894736842	0.15425531914893617	0.0891089108910891	0.12953367875647667
CC(C)n1c(CC[C@@H](O)C[C@@H](O)CC(=O)[O-])c(-c2ccc(F)cc2)c(-c2ccccc2)c1C(=O)Nc1ccc(C(=O)N(C)C)cc1	0.5414012738853503	0.29518072289156627	0.08854166666666667	0.10106382978723404	0.39072847682119205	0.18857142857142858
NCCS[C@@H]1c2ccccc2CCSc2ccccc21	0.17567567567567569	0.10526315789473684	0.07633587786259542	0.07751937984496124	0.18333333333333332	0.06060606060606061
CCOc1cc(N)c(Cl)cc1C(=O)NCC1CN(Cc2ccc(F)cc2)CCO1	0.19393939393939394	0.18055555555555555	0.1388888888888889	0.14084507042253522	0.21323529411764705	0.10135135135135136
CC(C)(C(=O)c1cccnc1)c1cccnc1	0.13194444444444445	0.12396694214876033	0.1111111111111111	0.0847457627118644	0.16964285714285715	0.075
CC/C=C\CCC[C@@H]1C[C@@H]2C[C@H](C)[C@]1(C)C(=O)C(=O)N1CCCC[C@H]1C[C@]2(C)O	0.06557377049180328	0.08387096774193549	0.18248175182481752	0.18518518518518517	0.07236842105263158	0.14184397163120568
CCC(=O)[C@H]1[C@H]2C[C@@H]3c4[nH]c5cc(OC)ccc5c4CCN3C[C@H]2C[C@@H](OC(=O)c2cc(OC)c(OC)c(OC)c2)[C@@H]1OC	0.11682242990654206	0.1099476439790576	0.17045454545454544	0.1657142857142857	0.11290322580645161	0.1388888888888889
CC1=C[C@H](O[C@H]2C[C@@](C)(C)C[C@@H](O)CC(=O)O)[C@H]2C(=O)C=C1C	0.15789473684210525	0.20161290322580644	0.2222222222222222	0.20512820512820512	0.18032786885245902	0.24561403508771928
C[N+]1(CCOC(=O)CC(O)(c2ccccc2)c2ccccc2)CCCCC1.[Br-]	0.22784810126582278	0.11333333333333333	0.1258741258741259	0.11971830985915492	0.18248175182481752	0.0958904109589041
C[C@@H](NC(=O)[C@@H](N)CS)[C@@H]1O[C@H](NC(=O)[C@H](C)O)NC(=O)[C@H]1O	0.12179487179487179	0.1297709923664122	0.11811023622047244	0.13821138211382114	0.1171875	0.175
NC(N)=C/N=C/c1ccc(CS(=O)(=O)Nc2ccccn2)cc1	0.15384615384615385	0.1590909090909091	0.06521739130434782	0.0661764705882353	0.1935483870967742	0.057971014492753624
C=C1CC[C@@H]2OC(=O)C[C@@H]1[C@H]1[C@@H]2CC[C@]2(C)[C@H]1CC[C@@]2(C)O	0.03529411764705882	0.04195804195804196	0.16260162601626016	0.1652892561983471	0.043478260869565216	0.08396946564885496
CC[C@H](C)[C@H](N)C(=O)N[C@@H](C)C(=O)N[C@H](C(=O)N[C@@H](CCC(=O)O)C(=O)O)C(C)C	0.12941176470588237	0.13793103448275862	0.09655172413793103	0.11347517730496454	0.1111111111111111	0.17037037037037037
C=C(CCCC)C(=O)O	0.078125	0.07766990291262135	0.09375	0.09574468085106383	0.08163265306122448	0.11827956989247312
CCCCCCCCC#CC#CC#CCCCCC(=O)O	0.06707317073170732	0.06474820143884892	0.06766917293233082	0.06870229007633588	0.06716417910447761	0.1015625
CC[C@H](C)C(=O)O[C@H]1C[C@@H](C)C=C2C=C[C@H](C)[C@H](CC[C@@H]3C[C@@H](O)CC(=O)O3)C21	0.09550561797752809	0.12	0.7802197802197802	1.0	0.10135135135135136	0.47706422018348627
O=C1[C@@H](O)C[C@H](/C=C/c2c(-c3ccc(F)cc3)c(-c3ccc(F)cc3)c(C[C@@H](O)C[C@@H](O)CC(=O)[O-])n2C(C)C)O1	0.37349397590361444	0.3137254901960784	0.13372093023255813	0.1488095238095238	0.45185185185185184	0.20496894409937888
O[C@H]1CO[C@@H](O)[C@@H](O)[C@H](O)[C@@H]1O	0.02097902097902098	0.02586206896551724	0.08653846153846154	0.08823529411764706	0.02702702702702703	0.10891089108910891
O=c1ccn([C@@H]2O[C@H](CO)[C@@H](O)[C@H]2O)c(=O)[nH]1	0.08053691275167785	0.08943089430894309	0.13274336283185842	0.13513513513513514	0.09322033898305085	0.12389380530973451
Cc1cc(Cl)c(OCCN2CCCCC2)ncc2ccc(Cl)cc12	0.10843373493975904	0.11347517730496454	0.08633093525179857	0.08759124087591241	0.1259259259259259	0.06382978723404255
CCN(CCNC(=O)c1ccc(-c2ccccc2-c2nnn[nH]2)cc1)C(C)C	0.25	0.21739130434782608	0.10204081632653061	0.11888111888111888	0.28346456692913385	0.1103448275862069
CSCC[C@H](NC(=O)Cc1ccccc1)C(=O)N[C@@H](CCCS(C)(=O)=O)C(=O)NC(=O)NCC(=O)O	0.18333333333333332	0.15527950310559005	0.08433734939759036	0.09202453987730061	0.15286624203821655	0.14743589743589744
C=C1[C@@H](O)C[C@H]2N(C[C@@H](O)C[C@H](O)[C@H]2N)C[C@@H](O)C(=O)N1C	0.048484848484848485	0.050359712230215826	0.15702479338842976	0.15966386554621848	0.06015037593984962	0.12096774193548387
C=C1OC(=O)C[C@@H]2C[C@H]3CCN4CC(=O)C[C@@H]4[C@H]3CC[C@@]21C	0.041176470588235294	0.041666666666666664	0.13385826771653545	0.136	0.04316546762589928	0.07518796992481203
CCCSC[C@@H](NC(=O)[C@@H](N)Cc1ccc(O)cc1)C(=O)N[C@@H](C)C(=O)N[C@@H](CCC(=O)O)C(=O)O	0.18435754189944134	0.17834394904458598	0.09815950920245399	0.11320754716981132	0.16883116883116883	0.18666666666666668
Cn1c(C(=O)Nc2cccnc2)nc2ccccc2S1	0.21830985915492956	0.13178294573643412	0.06870229007633588	0.06976744186046512	0.20512820512820512	0.061068702290076333
NCCCCCCNC(=O)c1ccccc1	0.16666666666666666	0.09836065573770492	0.0847457627118644	0.08620689655172414	0.15178571428571427	0.10434782608695652
CCCCC/C=C/C[C@@H](O[C@@H](C)[C@H]1CC[C@@H](O)CC(=O)O)[C@@H]1COC(=O)C=C(C)C	0.13218390804597702	0.14864864864864866	0.15492957746478872	0.16546762589928057	0.13013698630136986	0.28346456692913385
C=CCOc1ccccc1	0.11627906976744186	0.08333333333333333	0.05714285714285714	0.05825242718446602	0.14285714285714285	0.057692307692307696
CC/C=C\C[C@@H]1C(=O)C(C)C(=O)O[C@H]1CC(=O)O	0.09395973154362416	0.13333333333333333	0.18181818181818182	0.18518518518518517	0.11965811965811966	0.16216216216216217
Cc1[nH]c2ccccc2c1NC(=O)c1ccc(Br)cc1	0.2198581560283688	0.14173228346456693	0.06923076923076923	0.0703125	0.2727272727272727	0.06153846153846154
CSCC[C@@H](NC(=O)CCc1ccccc1)C(=O)N1CCC[C@H]1C(=O)N[C@@H](C)C(=O)NCC(=O)NCC(=O)NCC(=O)O	0.17587939698492464	0.11891891891891893	0.09836065573770492	0.11173184357541899	0.14772727272727273	0.14942528735632185
CC(=O)c1ccccc1CC(=O)c1ccccc1	0.25757575757575757	0.13934426229508196	0.09016393442622951	0.09166666666666666	0.21818181818181817	0.1
CC(=C/C=C/C(C)=C/C=C/C=C/C=C/C(=O)O)C(=S)O	0.05625	0.07575757575757576	0.046153846153846156	0.046875	0.07874015748031496	0.07142857142857142
N=C(N)NC(=O)c1nc(Cl)c(N)nc1N	0.06944444444444445	0.09482758620689655	0.04310344827586207	0.043859649122807015	0.06086956521739131	0.043478260869565216
C[C@H]1C(=O)N=C(C(=O)O)C1=O	0.07518796992481203	0.11538461538461539	0.1111111111111111	0.1134020618556701	0.08823529411764706	0.10101010101010101
C#CCN(Cc1ccc(C(C)(C)C)cc1)Cc1ccccc1	0.19594594594594594	0.12781954887218044	0.1076923076923077	0.08396946564885496	0.20833333333333334	0.07518796992481203
C[C@@H](O)c1ccc(Sc2c(/C=C/[C@@H]3C[C@@H](O)CC(=O)O3)c(C3CC3)nc3cc(F)c(F)cc23)cc1	0.14516129032258066	0.18471337579617833	0.16129032258064516	0.17880794701986755	0.19078947368421054	0.10493827160493827
O=C(O)CNCP(=O)(O)O	0.09375	0.10784313725490197	0.07	0.07142857142857142	0.10204081632653061	0.11578947368421053
CC(=O)COC(=O)[C@@]12OC(C)(C)O[C@@H]1C[C@H]1[C@@H]3C[C@H](F)C4=CC(=O)C=C[C@]4(C)[C@@]3(F)[C@@H](O)C[C@@]12C	0.08290155440414508	0.10303030303030303	0.21379310344827587	0.20833333333333334	0.07926829268292683	0.16666666666666666
O=C(C[C@H]1CCN=C(O)c2ccccn2)CC1	0.10810810810810811	0.11382113821138211	0.14912280701754385	0.15178571428571427	0.13793103448275862	0.1111111111111111
C[C@]12C=CC(=O)C=C1CC[C@@H]1[C@@H]3C[C@@H](O)[C@](O)(C(=O)CO)[C@@]3(C)C[C@H](O)[C@@]12F	0.09195402298850575	0.10884353741496598	0.18045112781954886	0.183206106870229	0.1048951048951049	0.17293233082706766
C[C@@H]1C[C@@H](O)[C@H](CO[C@@H]2C[C@@H](O)C2CC[C@@H](O)C2CC(=O)C2)[C@H](O)[C@@H](C)CC1=O	0.08426966292134831	0.08496732026143791	0.24031007751937986	0.25396825396825395	0.08053691275167785	0.2230769230769231
COc1c(O)cc(C)c2c(OC)cc(OC)cc12	0.08609271523178808	0.11382113821138211	0.09166666666666666	0.09322033898305085	0.1092436974789916	0.0743801652892562
O=C(Cn1cncn1)c1ccc(F)cc1F	0.1347517730496454	0.16666666666666666	0.07627118644067797	0.07758620689655173	0.1743119266055046	0.06779661016949153
CCCCCc1ccc(OCCCN(C)C)cc1	0.10666666666666667	0.13934426229508196	0.10833333333333334	0.11016949152542373	0.11666666666666667	0.11864406779661017
C[C@H]1C[C@H](O)[C@@H](CC2CC(=O)NC(=O)C2)C(=O)[C@@H](C)C1	0.05625	0.07575757575757576	0.20353982300884957	0.2072072072072072	0.06201550387596899	0.13445378151260504
CCC1=C(C)CN(C(=O)NCCc2ccc(S(=O)(=O)NC(=O)N[C@H]3CC[C@H](C)CC3)cc2)C1=O	0.14207650273224043	0.16666666666666666	0.1503267973856209	0.152317880794702	0.1346153846153846	0.13636363636363635
CSCC[C@@H](NC(=O)CCc1ccc(CCN)cc1)C(=O)N[C@@H](C)C(=O)N1CCC[C@H]1C(=O)N[C@@H](CCC(=O)O)C(=O)O	0.165	0.15083798882681565	0.10497237569060773	0.11864406779661017	0.14857142857142858	0.16374269005847952
CN1C(=O)OC(C)(C)C1=O	0.05263157894736842	0.0660377358490566	0.09183673469387756	0.09375	0.058823529411764705	0.06
COc1cc([C@H]2c3cc4c(cc3[C@@H](O[C@@H]3O[C@@H]5CO[C@@H](C)O[C@H]5[C@H](O)[C@H]3O)[C@H]3COC(=O)[C@H]23)OCO4)cc(OC)c1O	0.08333333333333333	0.08947368421052632	0.14857142857142858	0.15028901734104047	0.08602150537634409	0.11731843575418995
CS(=O)(=O)OCCCCOS(C)(=O)=O	0.055944055944055944	0.09734513274336283	0.07272727272727272	0.07407407407407407	0.043859649122807015	0.08333333333333333
CO[C@@H]1[C@H](O)[C@H](N)[C@@H](O[C@H]2O[C@H]([C@H](C)N)CC[C@H]2N)[C@H](O)[C@@H]1N(C)C(=O)CN	0.055865921787709494	0.087248322147651	0.14705882352941177	0.16666666666666666	0.06802721088435375	0.13970588235294118
CCCOC(=O)Nc1ccccc1	0.20634920634920634	0.11607142857142858	0.11214953271028037	0.11428571428571428	0.17647058823529413	0.11320754716981132
OC[C@H]1O[C@H](S[C@H]2O[C@H](CO)[C@@H](O)[C@H](O)[C@@H]2O)[C@H](O)[C@@H](O)[C@H]1O	0.029239766081871343	0.034722222222222224	0.0916030534351145	0.09302325581395349	0.03597122302158273	0.09230769230769231
CC(/C=C/C(=O)OCC)C(=O)N1CCC[C@H]1C[C@H](O)C[C@@H](O)/C=C/c1ccc(O)cc1	0.19642857142857142	0.27007299270072993	0.14285714285714285	0.16083916083916083	0.2803030303030303	0.21897810218978103
CC(C)[C@@H]1N(C)[C@H](C(=O)N[C@@H](Cc2ccccc2)C[C@H](O)[C@H](C)O)C(=O)N[C@@H]1CC(=O)N[C@@H](CCC(O)C)C(=O)O	0.22950819672131148	0.18562874251497005	0.12941176470588237	0.1377245508982036	0.20625	0.21656050955414013
CC[C@H](CC[C@@H](C)CC(=O)O)CCCC1CCCCCC1	0.11538461538461539	0.11363636363636363	0.11904761904761904	0.1487603305785124	0.11811023622047244	0.20689655172413793
C[C@H](CC[C@H](O)[C@H](N)CC(=O)N[C@@H](C)C(=O)N[C@H](CC(=O)NCC(=O)[C@H](C)NC(=O)[C@H](C)O)NC(=O)[C@H](C(=O)O)C(C)C)C(=O)O	0.125	0.125	0.06914893617021277	0.08152173913043478	0.10382513661202186	0.16279069767441862
CC(=O)NCCCCSc1ccccc1	0.17037037037037037	0.11016949152542373	0.09649122807017543	0.09821428571428571	0.16666666666666666	0.10714285714285714
Oc1ccc2c3c1O[C@H]1[C@@H](O)CC[C@@]4(O)[C@@H](C2)N(CC2CCC2)CC[C@]314	0.07386363636363637	0.08	0.1223021582733813	0.12408759124087591	0.09027777777777778	0.09154929577464789
c1ccc(-c2ccccc2)cc1	0.2689075630252101	0.09734513274336283	0.04424778761061947	0.04504504504504504	0.19	0.035398230088495575
C/C(=C/[C@@H](C)C[C@@H](C)C(=O)O)c1ccccc1	0.21052631578947367	0.19642857142857142	0.10344827586206896	0.13513513513513514	0.2524271844660194	0.17592592592592593
CCCC/C=C/CC/C=C\CCCCCCCCC(=O)O	0.06707317073170732	0.08029197080291971	0.06766917293233082	0.06870229007633588	0.08333333333333333	0.1015625
CC(C)(C)NC(=O)[C@@H]1C[C@@H]2CCCC[C@@H]2CN1C[C@@H](O)[C@H](Cc1ccccc1)NC(=O)[C@H](CC(N)=O)NC(=O)c1ccc2ccccc2n1	0.2524752475247525	0.15306122448979592	0.13402061855670103	0.12371134020618557	0.1945945945945946	0.140625
Cc1cccc(Nc2ccccc2C(=O)O)c1C	0.21323529411764705	0.1694915254237288	0.09090909090909091	0.09243697478991597	0.25471698113207547	0.09166666666666666
Cc1nc(Nc2ccc(Cl)cc2)c(-c2ccccc2)n1/C=C/[C@@H](O)C[C@@H](O)CC(=O)O	0.3835616438356164	0.33587786259541985	0.07643312101910828	0.08441558441558442	0.452991452991453	0.17482517482517482
CC(=O)O[C@]1(C(C)=O)CC[C@H]2[C@@H]3C=C(Cl)C4=CC(=O)CC[C@]4(C)[C@H]3CC[C@@]21C	0.07303370786516854	0.09333333333333334	0.15328467153284672	0.15555555555555556	0.06711409395973154	0.12949640287769784
CC1(C)CC(=O)N2CC(=O)NC[C@H]2C(=O)NC1	0.05228758169934641	0.06349206349206349	0.09401709401709402	0.09565217391304348	0.05737704918032787	0.058333333333333334
C[C@@H]1O[C@@H](O[C@@H]2C=C3CC[C@@H]4[C@H](CC[C@]5(C)[C@@H](c6ccc(=O)oc6)CC[C@]45O)[C@@]3(C)CC2)[C@H](O)[C@H](O)[C@H]1O	0.07281553398058252	0.0898876404494382	0.16049382716049382	0.1625	0.08620689655172414	0.13333333333333333
CO/C=C(COC(=O)c1ccc(O)c(O)c1)c1ccccc1	0.20408163265306123	0.15384615384615385	0.09090909090909091	0.09230769230769231	0.23931623931623933	0.1
CC(C)c1cc(-c2ccccc2)nc(-c2ccc(F)cc2)c1/C=C/[C@@H]1C[C@@H](O)CC(=O)O1	0.32051282051282054	0.28776978417266186	0.1610738255033557	0.1793103448275862	0.3282442748091603	0.09554140127388536
CCCCC/C=C/C[C@@H]1[C@@H](O)C(=O)O[C@@H](C)[C@H]1CC[C@@H](O)CC(=O)O	0.14375	0.16417910447761194	0.18110236220472442	0.1935483870967742	0.16153846153846155	0.30701754385964913
O[C@H]1CO[C@@H](O)[C@H](O)[C@@H]1O	0.021739130434782608	0.02702702702702703	0.08	0.08163265306122448	0.02830188679245283	0.10309278350515463
CC/C=C\CCC[C@@H]1C[C@@H]2C[C@H](C)C(=O)N1CCC[C@]2(C)O	0.060240963855421686	0.07194244604316546	0.1721311475409836	0.175	0.07462686567164178	0.14516129032258066
CC1(C)[C@H]2CC[C@]1(C)C(=O)C2	0.02857142857142857	0.044642857142857144	0.11	0.11224489795918367	0.037037037037037035	0.06796116504854369
C[C@@H](O)[C@H](NC(=O)[C@@H]1CCCN1C(=O)[C@H](Cc1ccc(F)cc1)NC(=O)CN)C(=O)NCC(=O)NCC(=O)NCC(=O)NCC(=O)O	0.18536585365853658	0.18032786885245902	0.09375	0.10638297872340426	0.1787709497206704	0.14835164835164835
CO[C@H]1[C@@H](O)[C@H](N)[C@@H](O[C@H]2O[C@H]([C@H](C)N)CC[C@H]2N)[C@H](O)[C@@H]1N(C)C(=O)CN	0.055865921787709494	0.087248322147651	0.14705882352941177	0.16666666666666666	0.06802721088435375	0.13970588235294118
N#C[C@@H](O[C@H]1O[C@H](CO[C@@H]2O[C@H](CO)[C@@H](O)[C@H](O)[C@H]2O)[C@@H](O)[C@H](O)[C@H]1O)c1ccccc1	0.1092896174863388	0.07975460122699386	0.1111111111111111	0.12	0.11764705882352941	0.11920529801324503
O=C(O)[C@H](O)[C@H](CO)c1ccccc1	0.1953125	0.16666666666666666	0.08108108108108109	0.09259259259259259	0.23469387755102042	0.14423076923076922
Cc1ccc(S(=O)(=O)NC(=O)NN2CCCCCC2)cc1	0.10828025477707007	0.1484375	0.1015625	0.10317460317460317	0.11811023622047244	0.07692307692307693
CCCCC#CC#CC#CCCCCCC(=O)O	0.07096774193548387	0.06923076923076923	0.07258064516129033	0.07377049180327869	0.072	0.1092436974789916
NCCCNCCSP(=O)(O)O	0.05755395683453238	0.043478260869565216	0.045871559633027525	0.04672897196261682	0.045454545454545456	0.0761904761904762
C[C@@H]1O[C@@H](O[C@@H]2C=C3CC[C@@H]4CC[C@]5(C)[C@@H](CC[C@@]5(C)[C@H](CC2)CC3)[C@H](O)CC[C@]14O)[C@H]2C(=O)C=C2O	0.052884615384615384	0.06666666666666667	0.14814814814814814	0.15	0.0625	0.1144578313253012
O=C1OCc2cc(Cl)ccc2C(=O)Nc2ccccc21	0.16216216216216217	0.12403100775193798	0.07751937984496124	0.07874015748031496	0.1864406779661017	0.05343511450381679
CC(C)=CC(=O)OCCC(=O)Nc1ccccc1	0.2222222222222222	0.13114754098360656	0.1092436974789916	0.1111111111111111	0.17699115044247787	0.12931034482758622
CC/C=C(/C=C/C(=O)O)c1ccc(Cl)cc1	0.1276595744680851	0.168141592920354	0.10526315789473684	0.10714285714285714	0.17592592592592593	0.11607142857142858
O=C1N(c2ccc(Cl)cc2)CCC1	0.09352517985611511	0.10619469026548672	0.09174311926605505	0.09345794392523364	0.12149532710280374	0.05357142857142857
Cc1ccc(-c2cc(C(F)(F)F)nn2-c2ccc(S(N)(=O)=O)cc2)cc1	0.2	0.1865671641791045	0.0625	0.055944055944055944	0.2125984251968504	0.04827586206896552
CC1=C2C(=CO[C@H](C)[C@H]2C)C(O)=C(C(=O)O)C1=O	0.1095890410958904	0.1440677966101695	0.15178571428571427	0.15454545454545454	0.13043478260869565	0.13274336283185842
C=C[C@@H]1CN2CC[C@H]3[C@@H](C)C4=CC(=O)C=C[C@]4(C)[C@H]3CC[C@]21C	0.052941176470588235	0.07042253521126761	0.14960629921259844	0.152	0.072992700729927	0.11538461538461539
CCCC[C@@H]1OC[C@@H](CO)[C@H](O)[C@H](Cc2ccc(F)cc2)C(=O)NC[C@H]1CS(C)(=O)=O	0.15606936416184972	0.2097902097902098	0.176056338028169	0.17857142857142858	0.16666666666666666	0.16901408450704225
Cc1ncc([N+](=O)[O-])n1CC(C)O	0.09558823529411764	0.10909090909090909	0.07407407407407407	0.09615384615384616	0.11428571428571428	0.09523809523809523
OCCC1(O)CCC(N2CCCCC2)CCCC1	0.030864197530864196	0.029411764705882353	0.05511811023622047	0.056	0.038461538461538464	0.047244094488188976
CC1=CC[C@H]2[C@@H]3CC4=CC(=O)C=C[C@]4(C)[C@@]3(F)[C@@H](O)C[C@]2(C)[C@@]1(O)C(=O)CO	0.10465116279069768	0.13194444444444445	0.18045112781954886	0.183206106870229	0.12056737588652482	0.15555555555555556
CC/C=C\C/C=C\CCCCCCCCC(=O)O	0.07096774193548387	0.0859375	0.07258064516129033	0.07377049180327869	0.08943089430894309	0.1092436974789916
CC(C)c1cc(-c2ccccc2)nc(-c2ccc(F)cc2)c1CCC1C[C@@H](O)CC(=O)O1	0.33766233766233766	0.2605633802816901	0.21830985915492956	0.2391304347826087	0.3181818181818182	0.11688311688311688
CN[C@H](C)Cc1ccc(O)c(O)c1	0.11940298507462686	0.1388888888888889	0.08333333333333333	0.10576923076923077	0.14563106796116504	0.10476190476190476
COc1cc([C@H]2c3cc4c(cc3[C@@H](O[C@@H]3O[C@@H]5CO[C@@H](C)O[C@@H]5[C@H](O)[C@H]3O)[C@H]3COC(=O)[C@H]23)OCO4)cc(OC)c1O	0.08333333333333333	0.08947368421052632	0.14857142857142858	0.15028901734104047	0.08602150537634409	0.11731843575418995
CC(=O)O[C@H]1C[C@@H]2CC[C@@H]3[C@H](CC[C@@]4(C)[C@H]3C[C@H]([N+]3(C)CCCCCCCC3)[C@@H]4OC(C)=O)[C@@]2(C)C=CC[C@H]1O	0.05092592592592592	0.0582010582010582	0.1686746987951807	0.16363636363636364	0.0427807486631016	0.13529411764705881
CCCCOc1ccc(OCCCN2CCOCC2)cc1	0.10625	0.0948905109489051	0.11627906976744186	0.11811023622047244	0.10687022900763359	0.1
C[C@H](O)CC[C@@H](O)C[C@H](O)CO	0.15873015873015872	0.13333333333333333	0.046296296296296294	0.0673076923076923	0.14	0.23076923076923078
ClSc1cccc2ccccc21	0.1450381679389313	0.09821428571428571	0.044642857142857144	0.045454545454545456	0.20408163265306123	0.03571428571428571
CC1(C)C[C@H]2C[C@]1(C)C(=O)C2	0.02857142857142857	0.044642857142857144	0.11	0.11224489795918367	0.037037037037037035	0.06796116504854369
O=C(O)[C@H]1CC[C@H](O)[C@@H](CO)[C@H](O)[C@@H](CO)N1	0.059602649006622516	0.07258064516129033	0.13392857142857142	0.13636363636363635	0.07563025210084033	0.16666666666666666
Fc1ccc(C(c2ccc(F)cc2)N2CCN(C/C=C/c3ccccc3)CC2)cc1	0.25308641975308643	0.15789473684210525	0.055900621118012424	0.06329113924050633	0.25735294117647056	0.043209876543209874
CC(=O)CS	0.04132231404958678	0.05319148936170213	0.056818181818181816	0.05813953488372093	0.056179775280898875	0.05747126436781609
C=C(C)[C@@H](CC)CC[C@@H]1C[C@H](O)C[C@H]2[C@@H]3CCC4=CC(=O)C=C[C@]4(C)[C@H]3CC[C@@]21C	0.08196721311475409	0.09615384615384616	0.23134328358208955	0.25384615384615383	0.08496732026143791	0.19708029197080293
O=C(NO)c1ccccc1	0.16260162601626016	0.10476190476190476	0.0784313725490196	0.08	0.16842105263157894	0.07920792079207921
CCCCCCC1=N[C@@H]2CCC[C@@H]3[C@H](C)[C@@H]4CC(=O)CC[C@]4(C)[C@H]3CC[C@@]21C	0.04864864864864865	0.06369426751592357	0.15827338129496402	0.16058394160583941	0.04516129032258064	0.1267605633802817
CCCCCn1cnc2c(N)nc(N)c2n1	0.08108108108108109	0.09917355371900827	0.06722689075630252	0.06837606837606838	0.07563025210084033	0.06779661016949153
O=C(O)[C@@H](O)[C@H](O)c1ccc(/C=C/c2cc(-c3ccc(F)cc3)c(C[C@H](O)C[C@H](O)CC(=O)O)n2C(C)C)cc1	0.4088050314465409	0.3586206896551724	0.08522727272727272	0.09883720930232558	0.46564885496183206	0.22580645161290322
CCN1C[C@@]2(COC)[C@H](O)C[C@H](OC)[C@@]34[C@@H]5C[C@@]6(O)[C@H](OC(=O)c7ccccc7)[C@@H]5[C@@](OC(C)=O)([C@@H]([C@H](OC)[C@H]23)[C@@H]14)[C@@H](O)[C@@H]6OC	0.1308411214953271	0.10256410256410256	0.17415730337078653	0.1694915254237288	0.12299465240641712	0.16201117318435754
CC(=O)OCC(COC(C)=O)OC(C)=O	0.07692307692307693	0.09482758620689655	0.09009009009009009	0.10185185185185185	0.07017543859649122	0.12149532710280374
O=c1[nH]c(=O)n([C@H]2C[C@H](O)[C@@H](CO)O2)cc1I	0.06622516556291391	0.072	0.13274336283185842	0.13513513513513514	0.075	0.11403508771929824
ON=C1C=C(c2ccccc2)CC1	0.1590909090909091	0.09565217391304348	0.07142857142857142	0.07272727272727272	0.16346153846153846	0.05309734513274336
CCCCCCCCC#CC#CC(O)CCCCC(=O)O	0.09433962264150944	0.08888888888888889	0.06818181818181818	0.07751937984496124	0.09230769230769231	0.13821138211382114
CC(C)c1cc(-c2ccccc2)cc(CC2CCCCC2)c1OCC(O)C[C@@H](O)CC(=O)[O-]	0.3081761006289308	0.22297297297297297	0.12179487179487179	0.13815789473684212	0.2846715328467153	0.20833333333333334
CC[C@H](C)CC[C@@H](C)[C@H]1CC[C@@H](C)[C@H]2C(=O)C[C@@H]1C[C@@H](O)C[C@@H]2CO	0.08928571428571429	0.09859154929577464	0.22950819672131148	0.26495726495726496	0.08633093525179857	0.22131147540983606
CCOc1cnc(NC(C)=O)cc1	0.11029411764705882	0.12727272727272726	0.12380952380952381	0.1262135922330097	0.12264150943396226	0.11428571428571428
C=C[C@@H](C#CC(=O)OCC(C)(C)C)CCC(=O)O	0.1095890410958904	0.11570247933884298	0.13157894736842105	0.11403508771929824	0.1016949152542373	0.16363636363636364
O=C(NO)NO	0.04838709677419355	0.05102040816326531	0.043010752688172046	0.04395604395604396	0.053763440860215055	0.054945054945054944
C[C@@H](N)Cn1ccnc1	0.06060606060606061	0.0761904761904762	0.049019607843137254	0.07142857142857142	0.08	0.0707070707070707
Cc1nc(C)nc(NS(=O)(=O)c2ccc(N)cc2)n1	0.12080536912751678	0.20689655172413793	0.072	0.07317073170731707	0.13445378151260504	0.064
COc1ccc(Cc2nccc3cc(OC)c(OC)cc23)cc1OC	0.12727272727272726	0.1357142857142857	0.07746478873239436	0.07857142857142857	0.14925373134328357	0.06293706293706294
O=c1[nH]c(O)nc(Cl)c1	0.045112781954887216	0.07692307692307693	0.06	0.061224489795918366	0.0594059405940594	0.039603960396039604
C[C@H]1CC[C@@H]2CC=C[C@H](C)[C@H](CCC(=O)O)[C@H]21	0.08	0.0975609756097561	0.2403846153846154	0.24509803921568626	0.1016949152542373	0.23076923076923078
O=C(Nc1ccccc1C(=O)O)c1ccccc1O	0.2727272727272727	0.1557377049180328	0.08	0.08130081300813008	0.23636363636363636	0.10743801652892562
C[C@@]1(C(=O)O)C[C@H]2[C@@H]3C[C@H]4CC[C@]5(C)[C@H](O)CC[C@]5(C)[C@H]4C[C@@H]3CC[C@@]21C	0.04419889502762431	0.06578947368421052	0.14705882352941177	0.14925373134328357	0.053691275167785234	0.12318840579710146
NCCS[C@H]1c2ccccc2CC(=O)N[C@@H](CCC(=O)O)C1	0.1568627450980392	0.13636363636363635	0.16129032258064516	0.16393442622950818	0.1693548387096774	0.16260162601626016
C[C@H](Oc1ccc(N(C)C)cc1)C(=O)N1CCC[C@H]1C(=O)N1CC[C@H](Cc2ccccc2)CCC1	0.2011173184357542	0.1393939393939394	0.1165644171779141	0.1320754716981132	0.19607843137254902	0.12422360248447205
CSC[C@H](NC(=O)[C@@H](N)Cc1ccccc1)C(=O)N[C@@H](CCC(=O)O)C(=O)N[C@@H](C)C(=O)NCC(=O)NCC(=O)O	0.18947368421052632	0.13714285714285715	0.0782122905027933	0.09142857142857143	0.16167664670658682	0.1566265060240964
C(CC[C@@H]1COc2ccc(CCC(=O)O)cc2)cc1	0.14093959731543623	0.144	0.15126050420168066	0.15384615384615385	0.1694915254237288	0.14285714285714285
CC/C=C\CCC(=O)Nc1cc(OC)c(OC)cc1O	0.1111111111111111	0.1349206349206349	0.1322314049586777	0.13445378151260504	0.13114754098360656	0.12396694214876033
C/C=C/C(=O)N(CC)c1ccccc1C	0.13043478260869565	0.16216216216216217	0.11818181818181818	0.12037037037037036	0.19230769230769232	0.10909090909090909
CC(C)[C@H](C)C(=O)O[C@H]1C[C@@H](C)C=C2C=C[C@H](C)[C@H](CC[C@@H]3C[C@@H](O)CC(=O)O3)[C@H]21	0.1005586592178771	0.13333333333333333	0.7446808510638298	0.8202247191011236	0.11486486486486487	0.39316239316239315
OC1(CN2CCCCC(CC2)CCC(=O)NCC1)c1ccccc1	0.10778443113772455	0.06756756756756757	0.08571428571428572	0.08695652173913043	0.11678832116788321	0.055944055944055944
CC(=O)O[C@H]1C[C@@H]2CC[C@@H]3[C@H](CC[C@@]4(C)[C@H]3C[C@H]([N+]3(C)CCCCCCC3)[C@@H]4OC(C)=CC(=O)[C@H]3CC[C@@]21C)C(=O)OC3.[Cl-]	0.04405286343612335	0.06598984771573604	0.1657142857142857	0.16091954022988506	0.04591836734693878	0.0972972972972973
O=C(N/N=C/c1ccc([N+](=O)[O-])o1)c1cc([N+](=O)[O-])cc([N+](=O)[O-])c1O	0.1144578313253012	0.1366906474820144	0.07801418439716312	0.07913669064748201	0.125	0.06338028169014084
C/C=C/c1ccc(OC)cc1	0.08955223880597014	0.14423076923076922	0.0761904761904762	0.07766990291262135	0.15151515151515152	0.06666666666666667
O=C(CI)NCCS(=O)(=O)[O-]	0.05925925925925926	0.09433962264150944	0.06796116504854369	0.06930693069306931	0.04716981132075472	0.06862745098039216
NNC(=O)c1ccncc1	0.0916030534351145	0.10476190476190476	0.06796116504854369	0.06930693069306931	0.09900990099009901	0.06862745098039216
C#Cc1cnc(CNC(=O)O[C@H]2C[C@@H](C)C=C3C=C[C@H](C)[C@H](CC[C@@H]4C[C@@H](O[Si](C)(C)C(C)(C)C)CC(=O)O4)[C@H]32)cc1	0.10526315789473684	0.11475409836065574	0.5230769230769231	0.48484848484848486	0.10555555555555556	0.25477707006369427
C=C(C)[C@H](CC)C[C@H]1C[C@H]2[C@@H]3CCC[C@]4(C)[C@H](O)CC[C@]4(C)[C@H]3CC[C@]21C	0.038461538461538464	0.058823529411764705	0.14705882352941177	0.15789473684210525	0.04666666666666667	0.13138686131386862
Cc1ccc(Cl)c(Nc2ccccc2C(=O)O)c1Cl	0.19285714285714287	0.16666666666666666	0.08064516129032258	0.08196721311475409	0.23853211009174313	0.08130081300813008
CC(C)[C@@H](C)[C@H](N)C(=O)N[C@@H](C)C(=O)N[C@@H](CC(=O)N[C@@H](CCN)C(=O)N[C@@H](C)[C@@H](C)O)C(=O)N[C@@H](CC(=O)NCC(=O)NCC(=O)O)	0.11574074074074074	0.12041884816753927	0.06666666666666667	0.07291666666666667	0.1	0.13736263736263737
O[C@@H]1CO[C@@H](O)[C@@H](O)[C@H]1O	0.021739130434782608	0.02702702702702703	0.08	0.08163265306122448	0.02830188679245283	0.10309278350515463
CC(=O)O[C@@H]1C[C@@H]2CC[C@@H]3[C@H](CC[C@@]4(C)[C@H]3C[C@H]([N+]3(C)CCCCCCCC3)[C@@H]4OC(C)=O)[C@@]2(C)C=CC=C[C@]1(C)C	0.05454545454545454	0.06217616580310881	0.15028901734104047	0.14534883720930233	0.04712041884816754	0.11864406779661017
O=C(O)[C@@H]1CC[C@H](O)[C@@H](CO)N=C(O)cc1O	0.0738255033557047	0.09917355371900827	0.12389380530973451	0.12612612612612611	0.09401709401709402	0.14545454545454545
O=C(Cn1cncn1)c1ccc(F)cc1	0.17037037037037037	0.2018348623853211	0.07758620689655173	0.07894736842105263	0.22330097087378642	0.06896551724137931
CCCCCCOc1ccc(CC(=O)OCCNC(C)C)cc1	0.1464968152866242	0.1590909090909091	0.12213740458015267	0.14173228346456693	0.15625	0.14960629921259844
CC(C)/C=C/C#CO	0.046153846153846156	0.09	0.03	0.052083333333333336	0.09473684210526316	0.05154639175257732
CC(=O)O[C@@H]1C[C@@H]2CC[C@@H]3[C@H](CC[C@@]4(C)[C@H]3C[C@H]([N+]3(C)CCCCCC3)[C@@H]4OC(C)=O)[C@@]2(CC)C=CC[C@H]1O	0.05660377358490566	0.06486486486486487	0.18633540372670807	0.18125	0.04918032786885246	0.15151515151515152
CN1CCC(=C2c3ccccc3CC(=O)c3sccc32)CC1	0.14743589743589744	0.10948905109489052	0.08148148148148149	0.08270676691729323	0.176	0.050724637681159424
COc1ccccc1OCC(O)CO	0.14925373134328357	0.14414414414414414	0.09009009009009009	0.10185185185185185	0.19607843137254902	0.12149532710280374
CCC1(CC)C(=O)NC1=O	0.06015037593984962	0.07547169811320754	0.10204081632653061	0.10416666666666667	0.06862745098039216	0.08080808080808081
CN1CCC[C@H]1c1cccnc1	0.06382978723404255	0.06956521739130435	0.08333333333333333	0.08490566037735849	0.08256880733944955	0.06422018348623854
O[C@@](Cc1ccc(O)c(O)c1)(NN)C(=O)O	0.12142857142857143	0.14035087719298245	0.09734513274336283	0.08928571428571429	0.14678899082568808	0.11818181818181818
C=C(CC[C@@H](O)CO)c1ccccc1	0.18461538461538463	0.13392857142857142	0.08035714285714286	0.09174311926605505	0.19607843137254902	0.1320754716981132
C=C1CC[C@]2(O)C[C@H]1CC[C@@H]1[C@@H]3C[C@@H](O)C[C@]4(C)[C@H](O)CC[C@]4(C)[C@H]3CC[C@]12C	0.031746031746031744	0.043478260869565216	0.11724137931034483	0.11888111888111888	0.03821656050955414	0.10273972602739725
Nc1ccc(OCc2ccccc2)c(-c2ccccc2)c1	0.291970802919708	0.1111111111111111	0.051094890510948905	0.05185185185185185	0.20833333333333334	0.043795620437956206
C=C1[C@H]2CC3=C[C@@H]4CC(=O)C=C[C@]4(C)[C@@]3(F)[C@@H](O)C[C@]2(C)[C@@]1(O)C(=O)CO	0.1	0.11888111888111888	0.18461538461538463	0.1875	0.11510791366906475	0.1590909090909091
NCCc1ccc(CC2C=C(N)c3ccccc3Sc3ccccc32)C1	0.2088607594936709	0.10810810810810811	0.07482993197278912	0.07586206896551724	0.17777777777777778	0.06802721088435375
CCCCCCCCC#CC#CC(O)CCCCCCCCCCC(=O)O	0.0847457627118644	0.0784313725490196	0.06	0.06802721088435375	0.08108108108108109	0.12056737588652482
CC(=C/C=C/C(C)=C/C=C/C=C/C=C/C(=O)O)C(=S)[C@@H]1O[C@](O)(C[C@@H](O)[C@@H](N)[C@@H]2O)C[C@H]21	0.052083333333333336	0.06707317073170732	0.09740259740259741	0.09868421052631579	0.06918238993710692	0.12
NC[C@@H]1CC=C(c2ccccc2)CC1	0.14705882352941177	0.08403361344537816	0.08849557522123894	0.09009009009009009	0.14814814814814814	0.06086956521739131
CN1CCN(c2c(F)cc3c(=O)c(C(=O)O)cn(CCF)c3c2F)CC1	0.13414634146341464	0.1357142857142857	0.11678832116788321	0.11851851851851852	0.14925373134328357	0.09352517985611511
C=C1[C@@H](OC)C[C@H]2[C@@H]3CCC4=CC(=O)CC[C@@]4(C)[C@H]3CC[C@@]21C	0.040697674418604654	0.05555555555555555	0.13178294573643412	0.13385826771653545	0.05	0.09848484848484848
COc1c2ccccc2c(-c2ccccc2)n1C[C@@H](O)C[C@@H](O)CC(=O)OC(=O)[O-]	0.4014084507042254	0.2198581560283688	0.09933774834437085	0.10810810810810811	0.3253968253968254	0.1956521739130435
CC(=O)O[C@@H]1C[C@@H]2CC[C@@H]3[C@H](CC[C@@]4(C)[C@H]3C[C@H]([N+]3(C)CCCCCCCC3)[C@@H]4OC(C)=O)[C@@]2(C)CC=C[C@H]1O	0.05092592592592592	0.0582010582010582	0.17575757575757575	0.17073170731707318	0.0427807486631016	0.14201183431952663
CC(C)(C)NCC(O)c1cc(O)cc(CO)c1	0.1111111111111111	0.13675213675213677	0.12389380530973451	0.10619469026548672	0.13274336283185842	0.125
C[C@H](O)[C@@H](O)[C@H](C)OC(=O)O	0.12698412698412698	0.16161616161616163	0.06862745098039216	0.09183673469387756	0.1702127659574468	0.17391304347826086
CC(=O)[C@]1(O)Cc2c(O)c3c(c(O)c2[C@@H](O[C@H]2C[C@H](N)[C@H](O)[C@H](C)O2)C1)C(=O)c1ccccc1C3=O	0.15135135135135136	0.13414634146341464	0.16883116883116883	0.17105263157894737	0.16025641025641027	0.15483870967741936
O=C(OCc1ccccc1C(=O)c1ccccc1)NCC(O)CO	0.2887323943661972	0.16417910447761194	0.10294117647058823	0.11278195488721804	0.23770491803278687	0.14615384615384616
CC(C)COc1ccc(C(C)C)cc1	0.13333333333333333	0.18867924528301888	0.10091743119266056	0.12380952380952381	0.16346153846153846	0.11214953271028037
CCCCC[C@@H](/C=C\CCC(=O)O)[C@H]1C[C@H](O)[C@@H](C)[C@@H](O)[C@@H]1CC[C@H](O)[C@@H](C)O	0.12209302325581395	0.1527777777777778	0.15942028985507245	0.1791044776119403	0.15	0.30327868852459017
CC(=O)O[C@H]1C[C@@H]2CC[C@@H]3[C@H](CC[C@@]4(C)[C@H]3C[C@H]([N+]3(C)CCCCCCCC3)[C@@H]4OC(C)=O)[C@@]2(C)C=CC[C@@H]1O	0.05092592592592592	0.0582010582010582	0.1686746987951807	0.16363636363636364	0.0427807486631016	0.13529411764705881
CC[C@H](c1ccc(O)c(O)c1)C(=O)O	0.13432835820895522	0.16822429906542055	0.11214953271028037	0.13592233009708737	0.17647058823529413	0.1568627450980392
C[C@@H]1O[C@@H](O[C@H]2C[C@@H](O)[C@]3(CO)[C@H]4[C@H](O)C[C@]5(C)[C@@H](C6=CC(=O)OC6)CC[C@]5(O)[C@@H]4CC[C@]3(O)C2)[C@H](O)[C@H](O)[C@H]1O	0.04608294930875576	0.05263157894736842	0.1411764705882353	0.14285714285714285	0.05405405405405406	0.11560693641618497
Cc1nc2n(c(=O)c1CCN1CCC(c3noc4cc(F)ccc34)CC1)CCCC2	0.12849162011173185	0.1437908496732026	0.09740259740259741	0.09868421052631579	0.14093959731543623	0.06329113924050633
O=C1N=CN(c2ccccc2Cl)c2cc([N+](=O)[O-])ccc2N1	0.16447368421052633	0.12781954887218044	0.058823529411764705	0.05970149253731343	0.19834710743801653	0.043795620437956206
CC/C=C\CCC(=O)Nc1c2ccccc2[nH]cc(SCN(=O)=O)c1	0.16981132075471697	0.1357142857142857	0.10071942446043165	0.10218978102189781	0.18461538461538463	0.10144927536231885
COc1cc([C@H]2c3cc4c(cc3[C@H](O[C@@H]3O[C@@H]5CO[C@@H](C)O[C@@H]5[C@H](O)[C@H]3O)[C@H]3COC(=O)[C@H]23)OCO4)cc(OC)c1O	0.08333333333333333	0.08947368421052632	0.14857142857142858	0.15028901734104047	0.08602150537634409	0.11731843575418995
NC(=O)CN1CCCC1=O	0.05185185185185185	0.05504587155963303	0.10101010101010101	0.10309278350515463	0.057692307692307696	0.06930693069306931
COC(=O)c1ccccc1O	0.1328125	0.12380952380952381	0.10891089108910891	0.1111111111111111	0.17708333333333334	0.09900990099009901
CC(C)c1cc(-c2ccc(F)cc2)c(-c2ccc(F)cc2)n1/C=C/[C@@H](O)C[C@@H](O)CC(=O)O	0.4405594405594406	0.4435483870967742	0.08125	0.09615384615384616	0.5398230088495575	0.19444444444444445
C[C@](O)(C(=O)O)C[C@H]1CC[C@H]2[C@@H]3CC=C4C[C@@H](O)CC[C@]4(C)[C@H]3CC[C@@]21C	0.06779661016949153	0.087248322147651	0.17293233082706766	0.15789473684210525	0.08275862068965517	0.14814814814814814
Cc1cc(-c2c(-c3ccc(F)cc3)nc(C(C)C)n2/C=C/[C@@H](O)C[C@@H](O)CC(=O)O)cc(C)c1F	0.36363636363636365	0.5	0.09259259259259259	0.10759493670886076	0.47107438016528924	0.19727891156462585
CC/C=C\C[C@@H]1C(=O)C(C)N(C)CC[C@H](O)C(=O)O[C@H]1C(=O)C(C)CC	0.08875739644970414	0.12949640287769784	0.21774193548387097	0.2627118644067797	0.10948905109489052	0.2
O=C(NO)c1ccc(-c2ccccc2)cc1	0.288	0.15517241379310345	0.07563025210084033	0.07692307692307693	0.27722772277227725	0.06722689075630252
Cc1c(NC(=O)c2cccnc2)c(=O)n1C	0.14388489208633093	0.13793103448275862	0.10526315789473684	0.10714285714285714	0.14414414414414414	0.08695652173913043
Oc1cc2ccccc2c(-c2ccccc2)c1OCC(O)C(O)CC(O)C(=O)[O-]	0.3333333333333333	0.20714285714285716	0.07947019867549669	0.08783783783783784	0.3333333333333333	0.14084507042253522
CC[C@H](CCCC)C(=O)O[C@H]1C2C(=C[C@H](C)[C@H]1[C@@H](O)c1ccccc1)C=C[C@H](C)[C@@H]2CC[C@@H]1C[C@@H](O)CC(=O)O1	0.18229166666666666	0.13636363636363635	0.4696969696969697	0.5118110236220472	0.1746987951807229	0.3402777777777778
CC1=CC[C@H]2[C@@H]3CC4=CC(=O)C=C[C@]4(C)[C@@]3(F)[C@@H](O)C[C@]2(C)[C@H]1C(=O)CO	0.09941520467836257	0.1258741258741259	0.19230769230769232	0.1953125	0.11428571428571428	0.15789473684210525
CO/C(O)=C(\C)C(=O)OCCO	0.08148148148148149	0.09174311926605505	0.08653846153846154	0.08823529411764706	0.09615384615384616	0.12
CC1=C[C@H]2C(=O)C=C1C[C@@H]1C[C@@H]2C[C@@]2(C)[C@H]1CC[C@]2(C)O	0.054878048780487805	0.07352941176470588	0.16666666666666666	0.1694915254237288	0.06818181818181818	0.12096774193548387
CCCCC/C=C/CC[C@@H]1[C@@H](n2cc(S(=O)(=O)c2ccccc2)cc2)C[C@H](O)C[C@@H](O)C1	0.10752688172043011	0.09146341463414634	0.17687074829931973	0.1793103448275862	0.12258064516129032	0.16216216216216217
O=C1[C@H](CCN=C2C[C@@H](O)C[C@@H](O)C2=C([O-])CC2)[C@H](NC(=O)[C@H](Cc3ccccc3)Nc2)C1	0.12972972972972974	0.10975609756097561	0.1503267973856209	0.152317880794702	0.1346153846153846	0.10759493670886076
C=CCCCCC/C=C\CCCCCCCC(=O)O	0.06289308176100629	0.07575757575757576	0.05426356589147287	0.05511811023622047	0.07874015748031496	0.08870967741935484
CC[S@](=O)CCNC(=O)c1ccc(N)cc1	0.14388489208633093	0.14782608695652175	0.125	0.12727272727272726	0.14414414414414414	0.11607142857142858
Cc1cccc(C)c1NC(=O)C(C)N	0.13432835820895522	0.14678899082568808	0.10185185185185185	0.125	0.15384615384615385	0.11320754716981132
OC[C@H](O)[C@H](O)[C@H](O)[C@H](O)CO	0.07407407407407407	0.09259259259259259	0.027522935779816515	0.03773584905660377	0.0970873786407767	0.11
C[C@H]([C@H](O)c1ccc(O)c(O)c1)C(=O)O	0.14925373134328357	0.18691588785046728	0.09009009009009009	0.11214953271028037	0.19607843137254902	0.1650485436893204
CC(C)=CC[C@H](C)[C@H]1C[C@H]2C(=O)C=C[C@H](C)[C@H]21	0.06622516556291391	0.10743801652892562	0.20754716981132076	0.23529411764705882	0.09322033898305085	0.20952380952380953
N#Cc1cnc(C(c2ccc(C#N)cc2)n2cncn2)cc1	0.13291139240506328	0.10948905109489052	0.03546099290780142	0.043478260869565216	0.15748031496062992	0.03571428571428571
CC(=O)[C@H]1[C@H](C#N)C[C@H]2[C@@H]3CC=C4C[C@@H](O)CC[C@]4(C)[C@H]3CC[C@@]21C	0.045454545454545456	0.060810810810810814	0.17054263565891473	0.1732283464566929	0.05555555555555555	0.12781954887218044
CC(C)=C(N)C(=O)Nc1cccc(C#N)c1	0.1366906474820144	0.11016949152542373	0.08695652173913043	0.08849557522123894	0.125	0.08771929824561403
COc1cc2c(c3oc(=O)c4c(c13)CCC4=O)[C@@H]1C=CO[C@@H]1O2	0.09036144578313253	0.08450704225352113	0.1297709923664122	0.13178294573643412	0.08759124087591241	0.08888888888888889
C[C@H]1O[C@@H](Oc2c(COC)[C@@H](O)CC2C(=O)O)[C@@H](CO)C(=O)O1	0.09259259259259259	0.1111111111111111	0.2	0.2033898305084746	0.10687022900763359	0.19166666666666668
C=C1[C@H]2C[C@]3(C)[C@H]4C(=O)C=C[C@]4(C)[C@H]3CC[C@@]21C	0.044585987261146494	0.06201550387596899	0.1391304347826087	0.1415929203539823	0.056	0.1016949152542373
CCC/C=C\CCCCCC(=S)N	0.041379310344827586	0.05084745762711865	0.05357142857142857	0.05454545454545454	0.05309734513274336	0.07339449541284404
NC[C@H]1O[C@@H](CO[C@H]2O[C@H](O[C@H](CO)[C@H](O)[C@H]2O)[C@H](O)[C@H](O)[C@@H]1O)c1ccccc1	0.10614525139664804	0.07547169811320754	0.11486486486486487	0.11643835616438356	0.11409395973154363	0.11564625850340136
CC(=O)[C@H](CC#N)CC[C@H]1CCC[C@H]2[C@@H]3CCC4=CC(=O)CC[C@]4(C)[C@H]3CC[C@]12C	0.07567567567567568	0.08176100628930817	0.1527777777777778	0.16312056737588654	0.07051282051282051	0.13793103448275862
OC[C@@H]1O[C@@H](O)[C@H](O)[C@@H](O)[C@@H]1O	0.028169014084507043	0.034782608695652174	0.08653846153846154	0.08823529411764706	0.03636363636363636	0.10891089108910891
CCO/N=C(\CSC)NC(=O)c1ccc(N)cc1	0.13793103448275862	0.14049586776859505	0.11864406779661017	0.1206896551724138	0.14655172413793102	0.11965811965811966
CN(CC(N)=O)c1ccccc1	0.14728682170542637	0.1308411214953271	0.08490566037735849	0.08653846153846154	0.1717171717171717	0.08571428571428572
Cc1cnnc(NS(=O)(=O)c2ccc(N)cc2)n1	0.11486486486486487	0.1794871794871795	0.06451612903225806	0.06557377049180328	0.1271186440677966	0.056451612903225805
O=C(NCc1ccc(CC2CCCC2)cc1)c1ccccc1	0.2080536912751678	0.11678832116788321	0.10526315789473684	0.10687022900763359	0.21311475409836064	0.08148148148148149
N=C(N)NC(=O)Cc1c(Cl)cccc1Cl	0.10714285714285714	0.10344827586206896	0.07964601769911504	0.08108108108108109	0.11818181818181818	0.08035714285714286
C[C@@H](Cc1ccc(O)c(O)c1)C(=O)O	0.14285714285714285	0.1792452830188679	0.10185185185185185	0.13592233009708737	0.18811881188118812	0.1568627450980392
CSc1ccoc2cc(C(=O)NCC(C)C)nc(C)c2c1	0.13071895424836602	0.1774193548387097	0.12	0.14049586776859505	0.14634146341463414	0.112
C[C@]12CC[C@H]3[C@@H](CCC4=CC(=O)CC[C@@H]43)[C@@H]1CC[C@@H]2O	0.03614457831325301	0.04316546762589928	0.13008130081300814	0.1322314049586777	0.04477611940298507	0.09523809523809523
CN(C)C[C@@H]1C(=O)N2CCC[C@H]2[C@]2(O)O[C@](NC(=O)[C@@H]3C=C4c5cccc6[nH]cc(c56)C[C@H]4N(C)C3)(C(C)C)C(=O)N12	0.13725490196078433	0.15819209039548024	0.1569767441860465	0.16568047337278108	0.14285714285714285	0.11864406779661017
CC[C@H]1C[C@@H](C)C[C@H]2[C@@H]3[C@H](CC4=CC(=O)CO)[C@@H]4CCC[C@]3(C)[C@H]21	0.05202312138728324	0.0763888888888889	0.20161290322580644	0.20491803278688525	0.07142857142857142	0.14728682170542637
CCCCCCCCC#CC#CCCCCC(=O)O	0.06962025316455696	0.06766917293233082	0.07086614173228346	0.072	0.0703125	0.10655737704918032
Nc1nc(N)nc(NC2CC2)n1	0.027777777777777776	0.06140350877192982	0.045454545454545456	0.046296296296296294	0.02654867256637168	0.02702702702702703
CC/C=C\CCC[C@@H]1C[C@@H]2C[C@H](C)C(=O)N1CCC[C@H]1C(=O)N1CCC[C@H](O)C[C@@]2(C)C(=O)O	0.08290155440414508	0.10303030303030303	0.19727891156462585	0.2	0.09259259259259259	0.174496644295302
C=C1[C@H](O)C[C@H](/C=C/C(=O)O)[C@H](C)CC1	0.05442176870748299	0.0847457627118644	0.14018691588785046	0.14285714285714285	0.08849557522123894	0.14150943396226415
C[C@]12CC(=O)CC[C@@H]1CC[C@@H]1[C@@H]2CC[C@]2(C)[C@@H](O)CC[C@@H]12	0.029585798816568046	0.035211267605633804	0.11904761904761904	0.12096774193548387	0.0364963503649635	0.09375
COc1c(O)c(-c2ccccc2)c(-c2ccc(F)cc2)n1/C=C/[C@@H](O)C[C@@H](O)CC(=O)O	0.4782608695652174	0.3937007874015748	0.08227848101265822	0.09032258064516129	0.5779816513761468	0.1888111888111888
O=c1cc(-c2ccccc2)oc2c1ccc1ccccc12	0.2826086956521739	0.11940298507462686	0.058823529411764705	0.05970149253731343	0.23931623931623933	0.036231884057971016
CC1=CC[C@]2(C)[C@H](CC[C@@H]3C[C@@H]4C(CC(=O)O)CCC[C@]4(C)[C@H]3CC[C@@]21C)C(=O)O	0.08241758241758242	0.0967741935483871	0.14685314685314685	0.14893617021276595	0.0784313725490196	0.16428571428571428
C=C[C@]1(C)C[C@H]2C[C@H]3CC4=CC(=O)C=C[C@]4(C)[C@H]3CC[C@@]21C	0.047619047619047616	0.07194244604316546	0.1532258064516129	0.1557377049180328	0.06666666666666667	0.109375
C/C1=C/CC[C@@H](C)C[C@@H]2CC(=O)N2C(=O)N1CCC[C@H]1[C@@H](O)[C@H](C)N(C)C1	0.08	0.087248322147651	0.21875	0.2222222222222222	0.07534246575342465	0.15671641791044777
CC1=C[C@H](O)C[C@H]2[C@@H]3CCC4=CC(=O)CC[C@]4(C)[C@H]3CC[C@@]21C	0.052941176470588235	0.07042253521126761	0.15873015873015872	0.16129032258064516	0.06521739130434782	0.14173228346456693
CC(C)[C@H](NC(=O)[C@H](Cc1ccc(O)cc1)NC(=O)CNC(=O)[C@H](Cc1ccccc1)NC(=O)[C@@H](N)CCC(=O)N[C@@H](CCC(=O)O)C(=O)O)C	0.23300970873786409	0.15816326530612246	0.07804878048780488	0.08955223880597014	0.20652173913043478	0.14583333333333334
CC(=O)c1ccccc1	0.14754098360655737	0.10784313725490197	0.08080808080808081	0.08247422680412371	0.17391304347826086	0.08163265306122448
N=C(N)c1ccc(OCCCOCCCOc2ccc(C(=N)N)cc2)cc1	0.1566265060240964	0.1	0.06711409395973154	0.06802721088435375	0.1510791366906475	0.0821917808219178
CCC(=O)[C@@H]1[C@H](OC)[C@@H](C)C[C@H](C)[C@@H]2[C@@H]3CC=C4[C@H](C)CC[C@]4(C)[C@H]3CC[C@@]21C	0.043010752688172046	0.06369426751592357	0.1925925925925926	0.1865671641791045	0.05194805194805195	0.1347517730496454
O=C(O)CCCc1cccs1	0.11450381679389313	0.12264150943396226	0.10784313725490197	0.11	0.14	0.13131313131313133
OCCCc1ccccc1	0.14285714285714285	0.09345794392523364	0.07766990291262135	0.07920792079207921	0.15463917525773196	0.0784313725490196
NCCc1c[nH]c2ccccc12	0.11940298507462686	0.09821428571428571	0.06363636363636363	0.06481481481481481	0.18	0.05454545454545454
C[C@H](O)CCCCCC(=O)[O-]	0.09923664122137404	0.09345794392523364	0.07766990291262135	0.10101010101010101	0.09803921568627451	0.14583333333333334
O=C(ON1CCCN(CCCC1)c1ccc(Cl)cc1Cl)Nc1ccc(Cl)cc1O	0.13218390804597702	0.11842105263157894	0.08609271523178808	0.087248322147651	0.14583333333333334	0.06535947712418301
C[C@H](C(=O)O)c1cccc(C(=O)c2ccccc2)c1	0.2537313432835821	0.1652892561983471	0.08870967741935484	0.10833333333333334	0.24770642201834864	0.12605042016806722
COc1cc(C(=O)NC2CCCNC2)cc(OC)c1OC	0.08074534161490683	0.08888888888888889	0.11904761904761904	0.12096774193548387	0.08396946564885496	0.09375
CC(=O)O[C@H]1C[C@@H]2CC[C@@H]3[C@H](CC[C@@]4(C)[C@H]3C[C@H]([N+]3(C)CCCCCCCC3)[C@@H]4OC(C)=O)[C@@]2(C)CC[C@@H]1O	0.04186046511627907	0.047872340425531915	0.15757575757575756	0.1524390243902439	0.03225806451612903	0.1242603550295858
O=[P@]1(N(CO)CCCN2CCCC2)cc2ccccn12	0.0880503144654088	0.07352941176470588	0.10236220472440945	0.104	0.08461538461538462	0.09448818897637795
S=C=NCCCSP(=O)(O)O	0.043478260869565216	0.044642857142857144	0.04716981132075472	0.04807692307692308	0.04672897196261682	0.057692307692307696
CCCCCCCCC#CC#CC#C/C=CCC(C)OCCCC(=O)O	0.08	0.0945945945945946	0.07586206896551724	0.09219858156028368	0.0979020979020979	0.12318840579710146
CCCC/C=C/CC[C@@H]1\C[C@@H]1\C(=C\CCCC(=S)NC(=O)CC(=O)O)C(=O)O	0.09090909090909091	0.09271523178807947	0.10416666666666667	0.1056338028169014	0.08108108108108109	0.16176470588235295
[O-][n+]1cccc(Cl)c1NCC(C#N)=O	0.0851063829787234	0.08620689655172414	0.08108108108108109	0.08256880733944955	0.1	0.07207207207207207
C[S@](=O)C[C@@H]1C[C@H]2C[C@H](O)C[C@@H](O)C[C@H](O)[C@@H]21	0.03870967741935484	0.046875	0.15315315315315314	0.1559633027522936	0.04878048780487805	0.12389380530973451
C[C@@H]1C=C[C@@H](C)[C@H](CC[C@@H](O)CC(=O)[O-])[C@H]1CC(N)CC1CCCC1	0.10843373493975904	0.1056338028169014	0.208	0.22131147540983606	0.10948905109489052	0.28205128205128205
CC(C)=C[C@H]1C[C@H](C)[C@]2(CC[C@]3(C)C[C@@H]4C(C)=CC(=O)[C@H]4/C(C=O)=C\C[C@H]32)O1	0.054945054945054944	0.09271523178807947	0.17777777777777778	0.17164179104477612	0.0738255033557047	0.12056737588652482
C[C@@H](O)CCCCCC(=O)[O-]	0.09923664122137404	0.09345794392523364	0.07766990291262135	0.10101010101010101	0.09803921568627451	0.14583333333333334
C[C@H]1O[C@@H](Oc2c(F)cc(N)c(C)c2)[C@H](O)[C@@H](C)/C=C/[C@@H](O)C[C@@H](O)C(=O)O1	0.09826589595375723	0.12413793103448276	0.2076923076923077	0.2109375	0.12056737588652482	0.18181818181818182
CC(C)C[C@@H](N)C(=O)N[C@H](C(=O)N[C@@H](C)C(=O)N[C@@H](CCC(=O)O)C(=O)O)C(C)C	0.13609467455621302	0.14583333333333334	0.08904109589041095	0.0979020979020979	0.11888111888111888	0.16176470588235295
C[C@H](N)C(=O)N[C@@H]1CC[C@H]1C(=O)N[C@@H](CC(=O)O)C(=O)NCC(=O)NCC(=O)O	0.11627906976744186	0.11486486486486487	0.08904109589041095	0.1056338028169014	0.10344827586206896	0.16176470588235295
CC/N=c1/C(=C\c2ccccc2)c(-c2ccc(F)cc2)c1OCC(=O)O	0.32167832167832167	0.2558139534883721	0.09859154929577464	0.1	0.37719298245614036	0.10714285714285714
CC1(C)[C@@H]2CC[C@]1(C)C(=O)C2	0.02857142857142857	0.044642857142857144	0.11	0.11224489795918367	0.037037037037037035	0.06796116504854369
O=C(c1ccccc1)c1ccc2n1CCC2C(=O)O	0.20714285714285716	0.136	0.10569105691056911	0.10743801652892562	0.21238938053097345	0.11570247933884298
CC[C@H](C)C(=O)O[C@H]1C[C@H](O)C[C@@H]2C=C[C@H](C)[C@H](CC[C@H](O)C[C@H](O)CC(=O)[O-])[C@@H]12	0.18787878787878787	0.16551724137931034	0.2734375	0.37606837606837606	0.15492957746478872	0.5882352941176471
O=C1CC[C@H](N2C(=O)c3ccccc3C2=O)C(=O)N1	0.12751677852348994	0.11904761904761904	0.08870967741935484	0.09016393442622951	0.15254237288135594	0.06349206349206349
CC(=O)Nc1ccc2c(c1)Cc1ccccc1-2	0.19708029197080293	0.14166666666666666	0.08264462809917356	0.08403361344537816	0.2222222222222222	0.0743801652892562
CCCCC/C=C/CC[C@@H]1[C@@H](n2cc(S(=O)(=O)c2ccccc2)cc2)C[C@@H](O)C[C@@H](O)C1	0.10752688172043011	0.09146341463414634	0.17687074829931973	0.1793103448275862	0.12258064516129032	0.16216216216216217
CC(=O)N1CCN(c2ccc(OCC3COC(Cn4ccnc4)(c4ccc(Cl)cc4Cl)O3)cc2)CC1	0.14659685863874344	0.11627906976744186	0.10714285714285714	0.10843373493975904	0.16149068322981366	0.0755813953488372
COC(=O)[C@@H](c1ccccc1Cl)N1CCc2sccc2C1	0.1513157894736842	0.12121212121212122	0.10077519379844961	0.12	0.19166666666666668	0.09302325581395349
COC(=O)Nc1nc2cc(Sc3ccccc3)ccc2[nH]1	0.19727891156462585	0.14615384615384616	0.07518796992481203	0.07633587786259542	0.21008403361344538	0.06766917293233082
CC(C)CCOC(N)C(=O)Nc1ccccc1	0.24615384615384617	0.15384615384615385	0.10256410256410256	0.12389380530973451	0.21495327102803738	0.14285714285714285
O=C(O)/C=C/c1ccc(O)cc1	0.12121212121212122	0.18627450980392157	0.08490566037735849	0.08653846153846154	0.1958762886597938	0.09615384615384616
CC1=CC(=O)Oc2cc(CC3=CC3CCCN(C)C3)c(F)c2ccc2[nH]c(S(=O)(=O)NC3=O)c21	0.11702127659574468	0.11585365853658537	0.09937888198757763	0.10062893081761007	0.11949685534591195	0.06666666666666667
CC1=C(CC(=O)O)c2cc(F)ccc2/C1=C\c1ccc([S+](C)[O-])cc1	0.22666666666666666	0.21705426356589147	0.08633093525179857	0.08759124087591241	0.2773109243697479	0.0948905109489051
CC(C)CCC[C@@H](C)[C@H]1CC[C@@]2(C(C)O)C3=CCC4C(C)(C)[C@@H](O)CC[C@]4(C)C3CC[C@]12C	0.0851063829787234	0.09937888198757763	0.125	0.1342281879194631	0.08860759493670886	0.14864864864864866
COC1=C(C)CNC(=O)C1=O	0.058823529411764705	0.07339449541284404	0.08823529411764706	0.09	0.06666666666666667	0.06796116504854369
CN1[C@@H]2CC[C@@H]1C[C@@H](OC(=O)C(CO)c1ccccc1)C2	0.1437908496732026	0.1044776119402985	0.16393442622950818	0.1864406779661017	0.16260162601626016	0.1557377049180328
Nc1ncnc2[nH]cnc12	0.03597122302158273	0.06363636363636363	0.037383177570093455	0.0380952380952381	0.04672897196261682	0.028037383177570093
COC(=O)[C@H]1[C@H]2C[C@@H]3c4[nH]c5cc(OC)ccc5c4CCN3C[C@H]2C[C@@H](OC(=O)c2cc(OC)c(OC)c(OC)c2)[C@@H]1OC	0.11162790697674418	0.10416666666666667	0.15730337078651685	0.15254237288135594	0.10695187165775401	0.12637362637362637
O=C(O[C@@H]1C(O)=C(O)c2ccc(Cl)cc2)CC1=O	0.1310344827586207	0.15126050420168066	0.12931034482758622	0.13157894736842105	0.14782608695652175	0.1111111111111111
CCCCCC[C@@H](C)CCCCCCCCC(=O)O	0.09803921568627451	0.09302325581395349	0.08	0.09917355371900827	0.0967741935483871	0.1452991452991453
C/C=C\C#CC#CCCCCCCC(=O)O	0.0738255033557047	0.09016393442622951	0.06722689075630252	0.06837606837606838	0.09401709401709402	0.10526315789473684
O=C(NCN1CCCCC1)c1ccc(Cl)cc1	0.11564625850340136	0.11382113821138211	0.10084033613445378	0.10256410256410256	0.1282051282051282	0.0743801652892562
CCN[C@H](C)Cc1cccc(C(F)(F)F)c1	0.12056737588652482	0.12931034482758622	0.09649122807017543	0.10810810810810811	0.14545454545454545	0.09734513274336283
COc1nc(C)nc(Cl)c1NC1=NCCN1	0.05263157894736842	0.09016393442622951	0.058333333333333334	0.059322033898305086	0.05785123966942149	0.04132231404958678
OC[C@@H]1O[C@H](O)[C@@H](O)[C@@H](O)[C@H]1O	0.028169014084507043	0.034782608695652174	0.08653846153846154	0.08823529411764706	0.03636363636363636	0.10891089108910891
COC(=O)CCc1ccc(OCC(O)CNC(C)C)cc1	0.18493150684931506	0.2066115702479339	0.12903225806451613	0.15	0.20512820512820512	0.17796610169491525
C/C(=C\CC[C@@H](C)[C@H]1CC[C@@]2(C)C3=C(CC[C@]12C)[C@@]1(C)CC[C@H](O)C(C)(C)[C@@H]1CC3=O)C(=O)O	0.09574468085106383	0.11875	0.15333333333333332	0.16326530612244897	0.10126582278481013	0.14666666666666667
Cc1cc(O)ccc1C(=O)NCCO	0.13333333333333333	0.14545454545454545	0.1111111111111111	0.11320754716981132	0.1523809523809524	0.11214953271028037
Nc1c(Cl)cc(Br)cc1CNC1CC[C@H](O)CC1	0.057692307692307696	0.06153846153846154	0.1092436974789916	0.1111111111111111	0.064	0.07377049180327869
COC/C=C/C=C/C=C/C/C=C\CCCCC(=O)O	0.06962025316455696	0.08396946564885496	0.07086614173228346	0.072	0.0873015873015873	0.10655737704918032
C[C@H]1CN(c2c(F)c(N)c3c(=O)c(C(=O)O)cn(C4CC4)c3c2F)C[C@H](C)N1	0.11764705882352941	0.11643835616438356	0.13768115942028986	0.13970588235294118	0.12056737588652482	0.10638297872340426
NC(=O)Cc1ccccc1C(=O)N[C@@H](CC(=O)O)C(=O)NC(=O)NCC(=O)O	0.1875	0.15602836879432624	0.09027777777777778	0.09929078014184398	0.1791044776119403	0.14705882352941177
CC/C=C\C[C@@H]1C(=O)C(C)C(=O)N(CC)C1	0.06756756756756757	0.09166666666666666	0.14678899082568808	0.14953271028037382	0.08620689655172414	0.12727272727272726
CC(C)(C)NCC(O)c1ccc(O)c(CO)c1	0.1267605633802817	0.1565217391304348	0.12389380530973451	0.10619469026548672	0.15315315315315314	0.125
CC[C@@H](C)C(=O)O[C@H]1C[C@@H](C)C=C2C=C[C@H](C)[C@H](CC[C@@H]3C[C@@H](O)CC(=O)O3)C21	0.09550561797752809	0.12	0.7802197802197802	1.0	0.10135135135135136	0.47706422018348627
CCN1CCCC1CNC(=O)c1cc(S(N)(=O)=O)ccc1OC	0.11949685534591195	0.15267175572519084	0.15079365079365079	0.1532258064516129	0.12307692307692308	0.125
C[C@@H]1O[C@H](O[C@@H]2C=C3CC[C@@H]4CC[C@]5(C)[C@@H](CC[C@]5(C)[C@@H](C6=CC(=O)OC)[C@H](O)[C@H](O)[C@@H]6O)CC[C@]4(C)[C@H]3CC2)[C@H](O)[C@]1(C)O	0.048458149779735685	0.07106598984771574	0.15168539325842698	0.14689265536723164	0.061855670103092786	0.12087912087912088
CCCCCCCCC#CC#C/C=C/CCCC(=O)O	0.06832298136645963	0.08208955223880597	0.06923076923076923	0.0703125	0.08527131782945736	0.104
OC[C@H]1O[C@H](O[C@H]2[C@H](O)[C@@H](O[C@H]3O[C@H](CO)[C@@H](O)[C@H](N)[C@H]3O)[C@H](N)C[C@@H]2N)[C@H](O)[C@@H](O)[C@@H]1O	0.025252525252525252	0.029239766081871343	0.0967741935483871	0.09803921568627451	0.030120481927710843	0.09740259740259741
c1ccc2c(c1)c1cccc3ccc4cccc2c4c31	0.24113475177304963	0.1044776119402985	0.0364963503649635	0.037037037037037035	0.2222222222222222	0.029197080291970802
O=C(O)[C@H]1C[C@H](OC(=O)[C@H](c2ccccc2)c2ccc(O)cc2)cc1	0.24	0.1357142857142857	0.125	0.14393939393939395	0.2222222222222222	0.16923076923076924
CCCCC[C@H](C)C(=O)N[C@@H](C)C(=O)N[C@@H](CC(=O)N[C@@H](CCC(=O)O)C(=O)O)C(C)C	0.13714285714285715	0.1390728476821192	0.09210526315789473	0.10810810810810811	0.11333333333333333	0.18705035971223022
C=C1C[C@@]23C[C@H]1[C@@H](O)CC[C@@]1(O)C(=O)CO[C@@H]3O[C@@H](C)[C@H]12	0.03592814371257485	0.04285714285714286	0.13821138211382114	0.14049586776859505	0.044444444444444446	0.10317460317460317
CC(/C=C/C(=O)OCC)C(=O)N(CCC)c1ccccc1	0.18493150684931506	0.1774193548387097	0.12903225806451613	0.15	0.20512820512820512	0.16806722689075632
C/C=C(\C)C(=C\C)C[C@H](C)CC(=C\C)C(=O)O	0.08904109589041095	0.13793103448275862	0.09565217391304348	0.10714285714285714	0.12389380530973451	0.12612612612612611
CC(C)c1cc(-c2ccc(F)cc2)c(-c2cccc(Cl)c2)n1/C=C/[C@@H](O)C[C@@H](O)CC(=O)O	0.4305555555555556	0.4435483870967742	0.08125	0.09615384615384616	0.5535714285714286	0.19444444444444445
C[C@@H]1O[C@H](C)C[C@H](OC(=O)/C=C/c2c(C)cc(F)cc2)C[C@H](O)[C@@H](C)C(=O)O1	0.11695906432748537	0.17985611510791366	0.2440944881889764	0.248	0.16058394160583941	0.17164179104477612
CCC/C=C/C=C/C=C/C/C=C\CCCCC(=O)O	0.06962025316455696	0.08396946564885496	0.07086614173228346	0.072	0.0873015873015873	0.10655737704918032
CC(C)(CC)C(C)(C)c1ccc(OCCOCC[N+](C)(C)Cc2ccccc2)cc1.[Cl-]	0.17751479289940827	0.10967741935483871	0.1292517006802721	0.09333333333333334	0.176056338028169	0.09271523178807947
CCCCSc1ccc(C(=O)OCCN(C)C)cc1	0.12751677852348994	0.1652892561983471	0.13445378151260504	0.13675213675213677	0.14285714285714285	0.1452991452991453
CCCCCn1c(=O)c(=O)[nH]c1=O	0.08695652173913043	0.07894736842105263	0.09345794392523364	0.09523809523809523	0.07272727272727272	0.08411214953271028
NCc1ccccc1	0.12195121951219512	0.07766990291262135	0.05	0.05102040816326531	0.13978494623655913	0.050505050505050504
N=C1N(O)c2ccccc2CC(=O)c2ccccc21	0.20714285714285716	0.12698412698412698	0.07086614173228346	0.072	0.22321428571428573	0.0546875
CCCc1cc(OC)c(OC)cc1O	0.07746478873239436	0.10526315789473684	0.1111111111111111	0.11320754716981132	0.1	0.10185185185185185
C/C=C1\CC[C@@H]2C(=C)c3c[nH]c(=O)[nH]c(=O)c321	0.058823529411764705	0.08	0.08403361344537816	0.08547008547008547	0.0743801652892562	0.05785123966942149
O=C(O)c1cccnc1Nc1cccc(C(F)(F)F)c1	0.1724137931034483	0.144	0.07874015748031496	0.07142857142857142	0.1896551724137931	0.07086614173228346
Nc1ccc(OCc2cccc(Cl)c2)cc1	0.14184397163120568	0.10743801652892562	0.05785123966942149	0.058823529411764705	0.1834862385321101	0.049586776859504134
N[C@H]1[C@H](O[C@@H]2O[C@H](CO)[C@@H](O[C@H]3O[C@H](CO)[C@@H](O)[C@H](N)[C@H]3O)[C@H](N)C[C@@H]2N)[C@H](N)C[C@@H]1O	0.025510204081632654	0.029585798816568046	0.11258278145695365	0.11409395973154363	0.03048780487804878	0.09868421052631579
Oc1ccc2ncccc2c1C(=O)c1cc(Br)cc(Br)c1	0.16	0.13953488372093023	0.06818181818181818	0.06923076923076923	0.2033898305084746	0.06060606060606061
CC(C)(O)CCCCCc1ccccc1	0.15441176470588236	0.1016949152542373	0.11711711711711711	0.08928571428571429	0.1574074074074074	0.10810810810810811
C/C=C(\C)C(=C\C)C(=C\C)C(=C)OC(=O)O	0.05405405405405406	0.09322033898305085	0.07894736842105263	0.08035714285714286	0.0782608695652174	0.08928571428571429
Oc1cc(O)ccc1	0.0873015873015873	0.1	0.061224489795918366	0.0625	0.11702127659574468	0.061855670103092786
O=C1C[C@H](O)C[C@@H](/C=C/c2c(C3CC3)nc3cc(Sc4ccc(F)cc4)c(F)cc3c2Sc2ccc(F)cc2)O1	0.17435897435897435	0.16091954022988506	0.13953488372093023	0.1411764705882353	0.19393939393939394	0.06557377049180328
CCCCC/C=C\CCCC(=O)O	0.07857142857142857	0.09734513274336283	0.08256880733944955	0.08411214953271028	0.10185185185185185	0.125
COc1cc2c(c(OC)c1OC)-c1ccc(=O)c(C)cc1[C@@H]C2	0.11875	0.1259259259259259	0.09774436090225563	0.09923664122137404	0.13076923076923078	0.07407407407407407
C[C@@]12C(=O)OC(=O)[C@]1(C)[C@H]1CC[C@@H]2O1	0.04081632653061224	0.05	0.1111111111111111	0.11320754716981132	0.04310344827586207	0.07207207207207207
C[C@]12CC[C@H]3[C@@H](CCC4=CC(=O)CC[C@@]43C)[C@@H]1CC[C@@H]2O	0.041916167664670656	0.05	0.128	0.13008130081300814	0.05185185185185185	0.09375
Cc1c(COc2cc(CC2CCCCC2)ccc2)cc1	0.07407407407407407	0.072992700729927	0.11023622047244094	0.112	0.09230769230769231	0.07692307692307693
OC[C@H]1O[C@@H](O[C@H]2[C@H](O)[C@@H](O[C@H]3O[C@H](CO)[C@@H](O)[C@H](N)[C@H]3O)[C@H](N)C[C@@H]2N)[C@H](O)[C@@H](O)[C@@H]1O	0.025252525252525252	0.029239766081871343	0.0967741935483871	0.09803921568627451	0.030120481927710843	0.09740259740259741
CC(C)N(C)CCC(O)c1ccc(O)cc1	0.16176470588235295	0.22429906542056074	0.09649122807017543	0.11818181818181818	0.2	0.14814814814814814
CC(C)(C)NCC(O)c1cc(O)cc(O)c1	0.1056338028169014	0.13043478260869565	0.11711711711711711	0.0990990990990991	0.12612612612612611	0.11818181818181818
C[C@@H](F)CCC(=O)N[C@@H]1C=C2c3cccc4[nH]cc(c34)C[C@H]2N(C)C1	0.1625	0.15217391304347827	0.13333333333333333	0.15267175572519084	0.18461538461538463	0.13432835820895522
O=C(OCCN1CCOCC1)c1ccc(Cl)cc1	0.11333333333333333	0.12	0.12605042016806722	0.1282051282051282	0.13445378151260504	0.09016393442622951
COc1c(O)c2c(c(O)c1C/C=C(\C)CCC(=O)OCCN1CCOCCN1)CC(=O)O2	0.12021857923497267	0.10559006211180125	0.12418300653594772	0.12582781456953643	0.10897435897435898	0.11038961038961038
CC(C)c1nc(-c2ccccc2)nc(-c2ccc(F)cc2)c1/C=C/[C@@H]1C[C@@H](O)CC(=O)O1	0.31210191082802546	0.3458646616541353	0.1610738255033557	0.1793103448275862	0.3282442748091603	0.09554140127388536
Cc1cc(/C=C/[C@@H](O)C[C@@H](O)CC(=O)[O-])c(-c2ccc(F)cc2)c2c3ccccc3n(-c3ccc(F)cc3)c(=O)c21	0.36904761904761907	0.3096774193548387	0.07650273224043716	0.08333333333333333	0.47761194029850745	0.12
NS(=O)(=O)c1cc(C2(O)NC(=O)c3ccccc32)ccc1Cl	0.15894039735099338	0.16535433070866143	0.06766917293233082	0.06870229007633588	0.19166666666666668	0.05223880597014925
CO[C@@H]1[C@@H](C(=O)O)C[C@H]1O[C@H](C)[C@H](O)[C@H](C)O	0.11188811188811189	0.14782608695652175	0.125	0.14814814814814814	0.14414414414414414	0.22549019607843138
O=C(NO)CO	0.056910569105691054	0.061855670103092786	0.05434782608695652	0.05555555555555555	0.06521739130434782	0.06666666666666667
NO[C@H](Cc1ccncc1)C(O)C(=O)N1CCC[C@H]1C(=O)O	0.13548387096774195	0.14615384615384616	0.1171875	0.128	0.14285714285714285	0.16393442622950818
CCO[C@@H]1C=C(C)C(=O)O[C@](C)(CC(=O)NCC(=O)CC(C)C)C1	0.12578616352201258	0.13432835820895522	0.1774193548387097	0.19008264462809918	0.10526315789473684	0.1885245901639344
CCCOC(C(=O)c1ccccc1)NC(=O)NCC(=O)NCC(=O)NC(C)C	0.19254658385093168	0.14583333333333334	0.11188811188811189	0.12949640287769784	0.1678832116788321	0.16176470588235295
CCCCC/C=C\CCCCC(=O)O	0.07692307692307693	0.09482758620689655	0.08035714285714286	0.08181818181818182	0.0990990990990991	0.12149532710280374
CCCCc1nc(Cl)c(CO)n1Cc1ccc(-c2ccccc2-c2nnn[nH]2)cc1	0.22424242424242424	0.15894039735099338	0.06962025316455696	0.07051282051282051	0.2318840579710145	0.07692307692307693
CN1C[C@H](C(=O)N[C@]2(C)O[C@@]3(O)[C@@H]4CCCN4C(=O)[C@H](Cc4ccccc4)N3C2=O)C=C2c3cccc4[nH]cc(c34)C[C@H]21	0.19597989949748743	0.12234042553191489	0.13259668508287292	0.1340782122905028	0.17045454545454544	0.0967741935483871
Cn1cncc1S	0.03875968992248062	0.049019607843137254	0.041237113402061855	0.042105263157894736	0.05154639175257732	0.041666666666666664
CNS(=O)(=O)Cc1ccc2[nH]cc(CCN(C)C)c2c1	0.11842105263157894	0.18181818181818182	0.10483870967741936	0.10655737704918032	0.13114754098360656	0.0967741935483871
CCCCC/C=C/C[C@@H](O)[C@H]1C[C@H](O)C(=O)N[C@@H](CCC)C(=O)N(C)C(=O)N[C@@H](C)C(=O)N[C@@H](C)C(=O)N1C(=O)[C@H](C(=O)N[C@@H](C)N)C	0.12558139534883722	0.13756613756613756	0.15469613259668508	0.16292134831460675	0.12299465240641712	0.18857142857142858
C[C@]12CC[C@H](O)C[C@@H]1CC[C@@H]1[C@@H]2CC[C@]2(C)C(=O)CC[C@@H]12	0.029585798816568046	0.035211267605633804	0.13709677419354838	0.13934426229508196	0.0364963503649635	0.10236220472440945
C=C1[C@@H]2C[C@H]3CC4=CC(=O)C=C[C@]4(C)[C@@]3(F)[C@@H](O)C[C@]2(C)[C@@]1(O)C(=O)CO	0.1	0.11888111888111888	0.18461538461538463	0.1875	0.11510791366906475	0.1590909090909091
CO[C@@]12C[C@H]3C[C@@H](CC4=CC(=O)CC[C@@]43C)[C@@H]1CC[C@@H]2O	0.041916167664670656	0.05	0.1557377049180328	0.15833333333333333	0.05185185185185185	0.1111111111111111
C#C[C@]1(O)CC[C@H]2[C@@H]3CCc4cc(OC)ccc4[C@H]3CC[C@@]21C	0.0650887573964497	0.07746478873239436	0.11363636363636363	0.11538461538461539	0.08029197080291971	0.08955223880597014
Nc1nc(N)nc(-c2cc(Cl)ccc2Cl)n1.O=C(O)/C=C\C(=O)O	0.12578616352201258	0.1875	0.07352941176470588	0.07462686567164178	0.1484375	0.09848484848484848
COC(=O)C[C@](O)(CCC(C)(C)O)C(=O)O[C@@H]1C(OC)=C[C@]23CCCN2CCc2cc4c(cc2[C@H]13)OCO4	0.11055276381909548	0.11494252873563218	0.18238993710691823	0.15527950310559005	0.10526315789473684	0.1402439024390244
CN1CCc2ccc(Cl)cc2CCC(=O)NC1	0.07947019867549669	0.088	0.09243697478991597	0.09401709401709402	0.10084033613445378	0.05737704918032787
N[C@@H](Cc1ccc(F)cc1)C(=O)O	0.18110236220472442	0.23	0.09345794392523364	0.10576923076923077	0.24210526315789474	0.10476190476190476
CC(C)CCOC(N)C(=O)Nc1ccccc1C	0.18840579710144928	0.17094017094017094	0.11965811965811966	0.1415929203539823	0.21100917431192662	0.1504424778761062
O[C@](c1ccc(O)c(O)c1)C(=O)O	0.12030075187969924	0.14018691588785046	0.08411214953271028	0.08571428571428572	0.14705882352941177	0.12745098039215685
CC1=CC(=O)C(c2ccccc2)O1	0.14285714285714285	0.09649122807017543	0.10185185185185185	0.10377358490566038	0.1650485436893204	0.06306306306306306
N=C(N)NCCN1CCCCCCC1	0.040268456375838924	0.024	0.05172413793103448	0.05263157894736842	0.03361344537815126	0.03418803418803419
CCCCC[C@H](C)C(=O)O[C@H]1C[C@@H](C)C=C2C=C[C@H](C)[C@H](CC[C@@H]3C[C@@H](O)CC(=O)O3)[C@H]21	0.10270270270270271	0.11320754716981132	0.71	0.8369565217391305	0.09554140127388536	0.4406779661016949
O=C(Nc1ccc(Br)cc1)c1cc(Br)cc(Br)c1O	0.18439716312056736	0.14754098360655737	0.072	0.07317073170731707	0.17391304347826086	0.064
CC[C@@H](C=O)N[C@@H](CO)[C@@H](O)CO	0.09558823529411764	0.10909090909090909	0.06422018348623854	0.08571428571428572	0.11428571428571428	0.13861386138613863
CCc1ccc(CCOc2ccc(CC3SC(=O)NC3=O)cc2)nc1	0.16149068322981366	0.14285714285714285	0.1079136690647482	0.10948905109489052	0.17424242424242425	0.10071942446043165
C[C@@H]1CC[C@H]([C@@H](O)CC(=O)O)CC1	0.0948905109489051	0.11818181818181818	0.11428571428571428	0.12745098039215685	0.12380952380952381	0.1717171717171717
NC[C@@H]1CC[C@@H](C(=O)O)CC1	0.04316546762589928	0.05357142857142857	0.09803921568627451	0.1	0.056074766355140186	0.08823529411764706
CCC[C@H](NCC(=O)O)Cc1ccccc1	0.21212121212121213	0.14655172413793102	0.11403508771929824	0.12612612612612611	0.20754716981132076	0.16666666666666666
CC(C)(S)[C@@H](N)C(=O)O	0.0625	0.07920792079207921	0.09574468085106383	0.07446808510638298	0.08333333333333333	0.0851063829787234
O=C(O)C1CCN(CCCN2c3ccccc3Sc3ccc(Cl)cc32)CC1	0.18404907975460122	0.136986301369863	0.1111111111111111	0.11267605633802817	0.21052631578947367	0.09655172413793103
CCNC(=O)c1c(-c2ccccc2)c(-c2ccc(F)cc2)c(CC[C@@H](O)C[C@@H](O)CC(=O)[O-])n1C(C)C	0.5174825174825175	0.3103448275862069	0.10179640718562874	0.1165644171779141	0.46825396825396826	0.23648648648648649
Cc1n[nH]c2ccccc12	0.1076923076923077	0.10377358490566038	0.05714285714285714	0.05825242718446602	0.16666666666666666	0.047619047619047616
COc1c(O)c2c(c(O)c1C/C=C(\C)CCC(=O)O)C(=O)OC2	0.14935064935064934	0.15384615384615385	0.125	0.12698412698412698	0.16	0.144
O=C(NC[C@H](CO)[C@H](O)c1ccc(O)cc1)C(=O)O	0.18571428571428572	0.19827586206896552	0.09917355371900827	0.11016949152542373	0.19642857142857142	0.17857142857142858
C[N+](C)(C)CCOC(N)=O.[Cl-]	0.05223880597014925	0.07547169811320754	0.09090909090909091	0.09278350515463918	0.06862745098039216	0.09183673469387756
OC[C@H]1O[C@H](c2ccc(O)c(O)c2)[C@H](O)[C@H](O)[C@H](O)[C@H]1O	0.07547169811320754	0.09090909090909091	0.12195121951219512	0.12396694214876033	0.09448818897637795	0.12295081967213115
CNCCOc1ccc(CC2CNCC2)cc1OC	0.08974358974358974	0.0916030534351145	0.12295081967213115	0.125	0.09523809523809523	0.0967741935483871
C[C@@H]1O[C@H](O[C@@H]2C=C3CC[C@@H]4[C@H](CC[C@]5(C)[C@@H](c6ccc(=O)oc6)CC[C@]45O)[C@@]3(C)CC2)[C@H](O)[C@H](O)[C@H]1O	0.07281553398058252	0.0898876404494382	0.16049382716049382	0.1625	0.08620689655172414	0.13333333333333333
OCCN1CCCN(CCCCN2c3ccccc3Sc3ccc(Cl)cc32)CC1	0.15606936416184972	0.10191082802547771	0.07741935483870968	0.0784313725490196	0.16666666666666666	0.07096774193548387
CC(C)OC(=O)C(C)(C)Oc1ccc(C(=O)c2ccc(Cl)cc2)cc1	0.20394736842105263	0.17293233082706766	0.13636363636363635	0.12121212121212122	0.208	0.12030075187969924
CC1(C)[C@@H]2CC[C@@]1(C)C(=O)C2	0.02857142857142857	0.044642857142857144	0.11	0.11224489795918367	0.037037037037037035	0.06796116504854369
CC/C(=N/CC(=C\CC[C@@H](C)C(=O)O)C(=O)O)c1ccccc1	0.2191780821917808	0.16153846153846155	0.11538461538461539	0.144	0.2066115702479339	0.2
CC(C)(CO)C(O)C(=O)NCCCO	0.11029411764705882	0.10714285714285714	0.11320754716981132	0.09433962264150944	0.11214953271028037	0.13592233009708737
Nc1ccc2c3c(cccc13)C(=O)NC2=O	0.1347517730496454	0.13675213675213677	0.06722689075630252	0.06837606837606838	0.1743119266055046	0.05
O=C1C[C@@H](c2ccc(O)cc2)CCC1	0.09154929577464789	0.11304347826086956	0.11926605504587157	0.12149532710280374	0.11818181818181818	0.07079646017699115
C/C(=C/c1ccc(C)cc1)NCC[C@H](O)C[C@@H](O)CC(=O)[O-]	0.25	0.23333333333333334	0.109375	0.12	0.24347826086956523	0.24778761061946902
CCCCCCCCC#CC#CC(O)CCCCCCCCC(=O)O	0.08771929824561403	0.08163265306122448	0.0625	0.07092198581560284	0.08450704225352113	0.1259259259259259
O=C(c1ccccc1C(F)(F)F)N1CCC(Cc2ccccc2)CC1	0.2077922077922078	0.11188811188811189	0.10071942446043165	0.09420289855072464	0.1937984496124031	0.07042253521126761
C=C(C)c1ccc(O)c(OC)c1	0.08888888888888889	0.1111111111111111	0.09615384615384616	0.09803921568627451	0.11650485436893204	0.08653846153846154
O=C([C@H]1[C@@H](O)OC(=O)c2ccc(O)c(O)c2)[C@H](O)[C@@H]1Oc1ccccc1	0.2064516129032258	0.15942028985507245	0.11594202898550725	0.1259259259259259	0.23015873015873015	0.1417910447761194
C=C(C)[C@@H](O)Cc1ccccc1	0.15625	0.12037037037037036	0.07476635514018691	0.08653846153846154	0.1836734693877551	0.09615384615384616
CCOC(=O)N1CCC(=C2c3ccc(Cl)cc3CCc3cccnc32)CC1	0.13529411764705881	0.136986301369863	0.10344827586206896	0.1048951048951049	0.15827338129496402	0.08163265306122448
COc1ccc2nc(C3CC3)c(/C=C/[C@@H]3C[C@@H](O)CC(=O)O3)c(Sc3ccc(C(C)C)cc3)c2c1	0.15675675675675677	0.18354430379746836	0.1830065359477124	0.20134228187919462	0.19736842105263158	0.1111111111111111
C=C(C)/C=C/C[C@@H]1C[C@@H]2C(=C)C[C@@H]1C[C@@H]2O	0.032467532467532464	0.056	0.14545454545454545	0.14814814814814814	0.058333333333333334	0.10619469026548672
CN(C)CCC=C1c2ccccc2COc2ccccc21	0.19727891156462585	0.15503875968992248	0.08333333333333333	0.08461538461538462	0.22033898305084745	0.06766917293233082
C/C(=C\Br)C(=O)N(CCCNC(=O)NCC(=O)OC)N1C[C@H]1C(=O)N[C@H](C(=O)NCC(=O)N[C@H](C)C(=O)O)C(=O)N[C@@H](C)C(=O)O	0.10232558139534884	0.1111111111111111	0.07936507936507936	0.0918918918918919	0.09042553191489362	0.1340782122905028
CN(C)[C@@H]1C(O)=C(C(N)=O)C(=O)[C@@]2(O)C(O)=C3C(=O)c4c(O)ccc(Cl)c4[C@@](C)(O)[C@H]3C[C@@H]12	0.12290502793296089	0.152317880794702	0.12	0.12162162162162163	0.12666666666666668	0.12837837837837837
CCCC[C@@H](C(=O)O)[C@@H]1CC[C@H]2[C@@H]3CC=C4C[C@@H](O)CC[C@]4(C)[C@H]3CC[C@@]21C	0.08426966292134831	0.09210526315789473	0.17647058823529413	0.18796992481203006	0.08783783783783784	0.17777777777777778
CC/C=C\C/C=C\CCCCCCCC(=O)O	0.07236842105263158	0.088	0.0743801652892562	0.07563025210084033	0.09166666666666666	0.11206896551724138
CC1=C(CC(=O)O)c2cc(F)ccc2/C1=C\c1ccc(S(C)(=O)=O)cc1	0.23178807947019867	0.272	0.09285714285714286	0.09420289855072464	0.2727272727272727	0.10144927536231885
O=C(O)C[C@H](O)C[C@H](O)/C=C/n1c(C(F)(F)F)nc(-c2ccccn2)c1-c1ccc(F)cc1	0.35526315789473684	0.42063492063492064	0.07453416149068323	0.07547169811320754	0.5	0.16216216216216217
O=P(O)(O)C(O)(Cc1ccncc1)P(=O)(O)O	0.08904109589041095	0.11864406779661017	0.07692307692307693	0.06896551724137931	0.10434782608695652	0.09649122807017543
Oc1ccc(C(=O)c2ccsc2)cc1	0.13970588235294118	0.13274336283185842	0.07964601769911504	0.08108108108108109	0.18269230769230768	0.07079646017699115
C[C@@H]1C=C2C=C[C@H](C)[C@H](CC[C@@H]3C[C@@H](O[Si](C)(C)C(C)(C)C)CC(=O)O3)[C@H]2[C@@H](OC(=O)NCCCCCCC(=O)NO)C1	0.08878504672897196	0.08994708994708994	0.5267175572519084	0.48872180451127817	0.06914893617021277	0.2922077922077922
CCCCCCCCC#CC#CC(O)CCCCCCCCCC(=O)O	0.08620689655172414	0.08	0.061224489795918366	0.06944444444444445	0.08275862068965517	0.12318840579710146
COc1cc(C(=O)NS(=O)(=O)c2ccccc2C)ccc1Cc1cn(C)c2ccc(NC(=O)OC3CCCC3)cc12	0.22872340425531915	0.14606741573033707	0.10614525139664804	0.10734463276836158	0.19879518072289157	0.1005586592178771
CC(C)C[C@@H](NC(=O)CN)C(=O)N1CCC[C@H]1C(=O)N[C@@H](CCC(=O)O)C(=O)NCC(=O)NCC(=O)O	0.13227513227513227	0.1130952380952381	0.08383233532934131	0.09815950920245399	0.10975609756097561	0.16129032258064516
CCc1c(C(=O)OCC(C)CN2CCCCC2)cc1	0.09740259740259741	0.10077519379844961	0.15254237288135594	0.17543859649122806	0.11382113821138211	0.1440677966101695
CCCC[C@H](CC)COC(=O)c1ccccc1C(=O)OC[C@@H](CC)CCCC	0.16265060240963855	0.136986301369863	0.1267605633802817	0.14492753623188406	0.15	0.17777777777777778
C/C=C(\C)C(=C\C)C(=C\C)C(=C)O	0.04225352112676056	0.08035714285714286	0.05504587155963303	0.056074766355140186	0.06422018348623854	0.06542056074766354
Cc1cc2c(s1)Nc1ccccc1N=C2N1CCN(C)CC1	0.12578616352201258	0.10948905109489052	0.07352941176470588	0.07462686567164178	0.15748031496062992	0.050724637681159424
COCCOC(=O)C1=C(C)NC(C)=C(C(=O)OC(C)C)C1c1cccc([N+](=O)[O-])c1	0.15294117647058825	0.18181818181818182	0.12413793103448276	0.13380281690140844	0.16312056737588654	0.13286713286713286
O=C1Nc2ccc(Cl)cc2C(c2ccccc2Cl)=NC1O	0.16	0.13076923076923078	0.07633587786259542	0.07751937984496124	0.19327731092436976	0.06060606060606061
CN(C[C@@H](CC)C(=O)N[C@@H](C)O)C(=O)N[C@H]1C(=O)N[C@@H](CCCNC(=O)[C@H](CO)C(=O)O)cc1	0.13812154696132597	0.15483870967741936	0.13071895424836602	0.1554054054054054	0.12258064516129032	0.22857142857142856
O=C(O)[C@H]1CC[C@H](O)[C@H](CO)[C@H](O)[C@@H](CO)[C@H]1O	0.058823529411764705	0.07142857142857142	0.1415929203539823	0.14414414414414414	0.0743801652892562	0.16363636363636364
CCCCC/C=C/C[C@@H]1[C@@H](O)C(=O)O[C@@H](C)[C@H]1CC[C@@H](O)/C=C/C=C\COC(=O)O	0.1	0.125	0.1702127659574468	0.18115942028985507	0.12162162162162163	0.22388059701492538
O=C/C=C/c1ccccc1	0.11627906976744186	0.10377358490566038	0.04716981132075472	0.04807692307692308	0.16666666666666666	0.047619047619047616
CC(=O)c1ccccc1C(=O)c1ccccc1	0.25384615384615383	0.13333333333333333	0.08333333333333333	0.0847457627118644	0.21296296296296297	0.09322033898305085
CC(C)CCCCC(=O)N[C@@H](CCN)C(=O)N[C@@H](CN[C@@H](CN)C(=O)N[C@H](CCCN)NC(=O)[C@H](CC(C)C)NC(=O)[C@H](CC(=O)O)C(C)C)[C@@H](C)	0.1091703056768559	0.11274509803921569	0.0625	0.06829268292682927	0.09359605911330049	0.1282051282051282
CCCCC/C=C/C[C@@H]1[C@@H](O)C(=O)N[C@@H](C)[C@H](O)[C@@H](O)[C@H]1O	0.06748466257668712	0.08088235294117647	0.1557377049180328	0.15833333333333333	0.08396946564885496	0.1864406779661017
CCCCC/C=C/CC[C@@H]1[C@@H](n2cc(S(=O)(=O)c2ccccc2)cc2)C(=O)N1CCC	0.11538461538461539	0.1	0.11842105263157894	0.12	0.125	0.11920529801324503
O=C1C=C2CC=C(C)C2CC(=O)N1CCCN1CCCC1	0.08695652173913043	0.08029197080291971	0.12698412698412698	0.12903225806451613	0.08333333333333333	0.08461538461538462
COc1ccc(CNC(=O)c2c(-c3ccccc3)c(-c3ccc(F)cc3)c(CC[C@@H](O)C[C@@H](O)CC(=O)[O-])n2C(C)C)cc1	0.5159235668789809	0.2710843373493976	0.09042553191489362	0.10326086956521739	0.4013605442176871	0.20710059171597633
NC[C@@H]1CC[C@H](C(=O)O)CC1	0.04316546762589928	0.05357142857142857	0.09803921568627451	0.1	0.056074766355140186	0.08823529411764706
CCCC/C=C/CCCCCC(=O)O	0.07692307692307693	0.09482758620689655	0.08035714285714286	0.08181818181818182	0.0990990990990991	0.12149532710280374
CN1CCN(CCCN2c3ccccc3Sc3ccc(Cl)cc32)CC1	0.16049382716049382	0.1103448275862069	0.08391608391608392	0.0851063829787234	0.18181818181818182	0.06206896551724138
O=C(NCCc1ccc(C(F)(F)F)cc1)c1ccccc1	0.22535211267605634	0.13076923076923078	0.08461538461538462	0.07751937984496124	0.23478260869565218	0.06870229007633588
C=C1CC/C=C/C[C@@]2(C)[C@H](OC)C(=O)C(C)C[C@@H]12	0.044585987261146494	0.06201550387596899	0.1592920353982301	0.16216216216216217	0.056	0.1206896551724138
C=C1CC/C(=C/C(=O)OC)C(=O)OC1	0.05517241379310345	0.07692307692307693	0.12149532710280374	0.12380952380952381	0.07079646017699115	0.07207207207207207
O=C(OCc1ccccc1C(=O)c1ccccc1)c1ccccc1	0.3028169014084507	0.12056737588652482	0.07801418439716312	0.07913669064748201	0.2047244094488189	0.08633093525179857
C=CC[S@](=O)NC(=O)Nc1ccc(C(=O)O)cc1	0.16312056737588654	0.16101694915254236	0.09166666666666666	0.09322033898305085	0.14782608695652175	0.1111111111111111
CC1=NCC[C@H]2[C@@](C)(CCC3=CC(=O)O[C@@H]3O)[C@H](C)CC[C@@]12C	0.05952380952380952	0.09420289855072464	0.17886178861788618	0.18181818181818182	0.07352941176470588	0.11627906976744186
OC[C@@H]1O[C@H](O[C@H]2[C@H](O)[C@@H](O[C@H]3O[C@H](CO)[C@@H](O)[C@H](N)[C@H]3O)[C@H](N)C[C@@H]2N)[C@H](O)[C@@H](O)[C@@H]1O	0.025252525252525252	0.029239766081871343	0.0967741935483871	0.09803921568627451	0.030120481927710843	0.09740259740259741
C[C@@H](NC(=O)[C@@H]1CCNC(=O)CN)C(=O)N[C@H]1C(=O)C(CO)=C(CO)c2ccc2NC[C@H]2C(=O)N[C@H]2C(=O)O	0.11616161616161616	0.10857142857142857	0.12574850299401197	0.12727272727272726	0.09883720930232558	0.16149068322981366
C/C1=C/CC[C@@H](C)C[C@@H]2C[C@@]1(O)C(=O)C(=O)C2	0.05921052631578947	0.072	0.15315315315315314	0.1559633027522936	0.06611570247933884	0.10434782608695652
CCCCCCCCC#CC#CC#C/C=C\CCCCC(=O)O	0.06470588235294118	0.07692307692307693	0.06474820143884892	0.06569343065693431	0.07971014492753623	0.09701492537313433
CC(C)C[C@H](NC(=O)CN)C(=O)N1CCC[C@H]1C(=O)N[C@@H](CCC(=O)O)C(=O)NCC(=O)NCC(=O)O	0.13227513227513227	0.1130952380952381	0.08383233532934131	0.09815950920245399	0.10975609756097561	0.16129032258064516
CC(C)C[C@@H]1C(=O)N2CCC[C@H]2[C@]2(O)O[C@](NC(=O)[C@@H]3C=C4c5cccc6[nH]c(Br)c(c56)C[C@H]4N(C)C3)(C(C)C)C(=O)N12	0.14146341463414633	0.15	0.15517241379310345	0.16374269005847952	0.14124293785310735	0.12359550561797752
Cc1cc(O)ccc1-c1ccc(-c2ccc(F)cc2)nc(C(C)C)n1/C=C/[C@@H](O)C[C@@H](O)CC(=O)O	0.38064516129032255	0.43846153846153846	0.08383233532934131	0.09815950920245399	0.5041322314049587	0.2
Nc1nc2c(ncn2COCCO)c(=O)[nH]1	0.0738255033557047	0.09917355371900827	0.08547008547008547	0.08695652173913043	0.0847457627118644	0.06779661016949153
COc1c(O)cc(CCC2CCCCC2)cc1	0.07894736842105263	0.096	0.12931034482758622	0.13157894736842105	0.1	0.1016949152542373
N[C@@H](CCCO)CO	0.0625	0.04807692307692308	0.04040404040404041	0.052083333333333336	0.050505050505050504	0.0851063829787234
COc1cc([C@@H]2c3cc4c(cc3[C@@H](O[C@@H]3O[C@@H]5CO[C@@H](C)O[C@@H]5[C@H](O)[C@H]3O)[C@H]3COC(=O)[C@H]23)OCO4)cc(OC)c1O	0.08333333333333333	0.08947368421052632	0.14857142857142858	0.15028901734104047	0.08602150537634409	0.11731843575418995
CC(=C/CO)C(=O)N[C@@H]1C[C@H]2[C@@H]3CC[C@H](O)[C@@H]4C[C@H](O)CC[C@]4(C)[C@H]3C[C@@]21C	0.06077348066298342	0.07142857142857142	0.16058394160583941	0.16296296296296298	0.06666666666666667	0.1366906474820144
O=C(O)c1cccnc1	0.09375	0.1188118811881188	0.08080808080808081	0.08247422680412371	0.125	0.09278350515463918
O=C(O)[C@@H]1C[C@H](OC(=O)c2ccc(O)c(O)c2)OC[C@H]1O	0.11688311688311688	0.12403100775193798	0.16806722689075632	0.17094017094017094	0.12	0.2
CCCC/C=C/CC/C=C/CC\CCCCCC(=O)O	0.06832298136645963	0.08208955223880597	0.06923076923076923	0.0703125	0.08527131782945736	0.104
CCCC/C=C\CCCCCC(=O)O	0.07692307692307693	0.09482758620689655	0.08035714285714286	0.08181818181818182	0.0990990990990991	0.12149532710280374
C=C(CO[C@H]1O[C@@H](C)C=C2C(=O)OC)[C@H]21	0.05405405405405406	0.06611570247933884	0.14953271028037382	0.1523809523809524	0.06896551724137931	0.12962962962962962
C[C@@H](C(=O)O)c1cccc(C(=O)c2ccccc2)c1	0.2537313432835821	0.1652892561983471	0.08870967741935484	0.10833333333333334	0.24770642201834864	0.12605042016806722
Cc1cc(C(C)(C)C)c(O)c(C)c1CC1=NCCN1	0.07096774193548387	0.112	0.1271186440677966	0.09166666666666666	0.08943089430894309	0.06451612903225806
N[C@@H](CCC(=O)N[C@@H](CSSC[C@H](NC(=O)CC[C@H](N)C(=O)O)C(=O)NCC(=O)O)C(=O)NCC(=O)O)C(=O)O	0.09950248756218906	0.08379888268156424	0.044444444444444446	0.05084745762711865	0.07386363636363637	0.12650602409638553
COC(=O)CNS(=O)(=O)[C@@H](C)CSc1ccccc1	0.176056338028169	0.17647058823529413	0.10743801652892562	0.1282051282051282	0.18421052631578946	0.1271186440677966
Cc1cc(O)cc(C)c1Cl	0.06818181818181818	0.08571428571428572	0.06930693069306931	0.0707070707070707	0.09	0.0594059405940594
CC(/C=C\CC(=S)Nc1ccc(O)cc1)C(=O)O	0.17985611510791366	0.20175438596491227	0.09166666666666666	0.11206896551724138	0.21100917431192662	0.13043478260869565
N#Cc1ccc(C(c2ccc(C#N)cc2)n2cncn2)cc1	0.15483870967741936	0.10948905109489052	0.03546099290780142	0.043478260869565216	0.15748031496062992	0.03571428571428571
N[C@@H](CSS)Cc1ccc(C(=O)O)cc1	0.13043478260869565	0.16216216216216217	0.09821428571428571	0.11009174311926606	0.16981132075471697	0.10909090909090909
CC1(C)OC(C)C[C@@H]2[C@@H]3C[C@H]4CC[C@@]5(C)[C@H](F)C4=CC(=O)C=C[C@]5(C)[C@H]3CC[C@@]21C	0.047872340425531915	0.06918238993710692	0.18840579710144928	0.18248175182481752	0.057692307692307696	0.11643835616438356
O=S(=O)([O-])CCS	0.03125	0.07142857142857142	0.042105263157894736	0.043010752688172046	0.030927835051546393	0.0425531914893617
COC(=O)C1=C(C)NC(C)=C(C(=O)OCC(C)C)C1c1ccccc1[N+](=O)[O-]	0.1728395061728395	0.18115942028985507	0.12142857142857143	0.13138686131386862	0.18796992481203006	0.13043478260869565
CC(C)N(C)CC(O)COc1cccc2c1CCC2	0.13513513513513514	0.18487394957983194	0.125	0.14655172413793102	0.1724137931034483	0.1452991452991453
COC(=O)[C@@H]1[C@H]2C[C@H]3c4[nH]c5ccccc5c4CCN3C[C@@H]2CC[C@@H]1O	0.11764705882352941	0.10135135135135136	0.15441176470588236	0.15671641791044777	0.16176470588235295	0.13043478260869565
O=C(O)c1cc(=O)c2c(-c3ccccc3)oc2c1	0.22058823529411764	0.15833333333333333	0.09917355371900827	0.10084033613445378	0.22935779816513763	0.08196721311475409
COc1ccc2[nH]c([S+]([O-])Cc3ncc(C)c(OC)c3C)nc2c1	0.10303030303030303	0.14814814814814814	0.07971014492753623	0.08088235294117647	0.1111111111111111	0.06474820143884892
C[C@@H]1C[C@H]2[C@@H]3CCC4=CC(=O)C=C[C@]4(C)[C@@]3(F)[C@@H](O)C[C@]2(C)[C@@]1(O)C(=O)CO	0.09195402298850575	0.11643835616438356	0.1984732824427481	0.20155038759689922	0.1048951048951049	0.18181818181818182
C/C=C1\[C@@H]2C=C(C)C[C@@]1(N)c1ccc(=O)[nH]c1C2	0.08552631578947369	0.11290322580645161	0.11864406779661017	0.1206896551724138	0.11764705882352941	0.08264462809917356
COc1ccc(CCN(C)CCCC(C#N)(c2ccc(OC)c(OC)c2)C(C)C)cc1OC	0.13812154696132597	0.16233766233766234	0.0949367088607595	0.09615384615384616	0.152317880794702	0.09554140127388536
CC(=O)O[C@H]1C[C@@H]2CC[C@@H]3[C@H](CC[C@@]4(C)[C@H]3C[C@H]([N+]3(C)CCCCCCCC3)[C@@H]4OC(C)=O)[C@@]2(C)C=CC=C[C@]1(C)C	0.05454545454545454	0.06217616580310881	0.15028901734104047	0.14534883720930233	0.04712041884816754	0.11864406779661017
NC(=O)c1cncnc1	0.05263157894736842	0.08653846153846154	0.07	0.07142857142857142	0.06930693069306931	0.0707070707070707
N[C@H](CSC(=S)NCc1ccccc1)C(=O)O	0.17391304347826086	0.125	0.08403361344537816	0.09482758620689655	0.18181818181818182	0.11304347826086956
CC(C)c1cc(-c2ccc(F)cc2)c(-c2ccccc2)n1/C=C/[C@@H](O)C[C@@H](O)CC(=O)O	0.5111111111111111	0.45081967213114754	0.08227848101265822	0.09740259740259741	0.6074766355140186	0.19718309859154928
O=C(O)C1CCCCC1	0.037037037037037035	0.046296296296296294	0.08080808080808081	0.08247422680412371	0.04854368932038835	0.0707070707070707
NCCc1ccc(CNC(=O)c2c(-c3ccccc3)c(-c3ccc(F)cc3)c(C[C@@H](O)C[C@@H](O)CC(=O)[O-])n2C(C)C)cc1	0.4968553459119497	0.2634730538922156	0.07894736842105263	0.0913978494623656	0.4013605442176871	0.1791907514450867
Cn1c(N)c2[nH]c(=O)nc2c1=O	0.06521739130434782	0.08108108108108109	0.05555555555555555	0.05660377358490566	0.07476635514018691	0.03669724770642202
CC(=O)C(C)=O	0.06666666666666667	0.06315789473684211	0.06741573033707865	0.06896551724137931	0.054945054945054944	0.09302325581395349
COc1ccc2cc([C@H](C)C(=O)O)ccc2c1	0.16546762589928057	0.18421052631578946	0.10256410256410256	0.12389380530973451	0.21495327102803738	0.12280701754385964
COC[C@@H](CCOC(=O)c1ccccc1)c1ccccc1	0.26618705035971224	0.12878787878787878	0.1	0.11023622047244094	0.21008403361344538	0.109375
CCCCCCCC/C=C\CCCCCCCC(=O)O	0.06832298136645963	0.08208955223880597	0.06923076923076923	0.0703125	0.08527131782945736	0.104
CCCOc1ccccc1-c1nc2[nH]nnc2c(=O)[nH]1	0.13071895424836602	0.14960629921259844	0.09375	0.09523809523809523	0.1652892561983471	0.07751937984496124
CN(C)C1(CC(C)C)CC(=O)NC1=O	0.07092198581560284	0.12727272727272726	0.102803738317757	0.1262135922330097	0.08181818181818182	0.09345794392523364
Cc1cc2c(OCC(CNC(C)(C)C)OC(=O)c3ccccc3)cccc2[nH]1	0.2125	0.1597222222222222	0.1258741258741259	0.11188811188811189	0.22727272727272727	0.0958904109589041
COCC(=O)Cc1ccccc1	0.15503875968992248	0.11926605504587157	0.10476190476190476	0.10679611650485436	0.18181818181818182	0.10576923076923077
COc1ccc2cc(CCC(C)=O)ccc2c1	0.14788732394366197	0.1623931623931624	0.1111111111111111	0.11304347826086956	0.19090909090909092	0.10256410256410256
CC[C@H](C)C(=O)O[C@H]1C[C@H](O)C=C2C=C[C@H](C)[C@H](CC[C@@H](O)C[C@@H](O)CC(=O)[O-])[C@H]21	0.20245398773006135	0.18181818181818182	0.35833333333333334	0.47706422018348627	0.17142857142857143	0.8837209302325582
O=C(O)C(Cl)(Cl)Cl	0.04	0.05102040816326531	0.05434782608695652	0.04395604395604396	0.053763440860215055	0.054945054945054944
COc1ccc2c(c1)c(CC(=O)OCC(=O)O)c(C)n2C(=O)c1ccc(Cl)cc1	0.2111801242236025	0.18309859154929578	0.10204081632653061	0.10344827586206896	0.24427480916030533	0.1258741258741259
C[n+]1ccccc1/C=N/O.[Cl-]	0.08270676691729323	0.08333333333333333	0.05714285714285714	0.05825242718446602	0.12	0.057692307692307696
CSSCSCSCc1ncncc1	0.061224489795918366	0.08403361344537816	0.06956521739130435	0.07079646017699115	0.06896551724137931	0.07017543859649122
O=C1c2c(O)ccc(O)c2C(=O)c2c(NCCNCCO)ccc(NCCNCCO)c21	0.15168539325842698	0.1337579617834395	0.075	0.0759493670886076	0.13815789473684212	0.09615384615384616
C=C(C)C(C(=O)OCC[N+](C)(CC)CC)c1ccccc1.[Br-]	0.16891891891891891	0.13178294573643412	0.12903225806451613	0.15	0.1652892561983471	0.15833333333333333
O=P(O)(O)C(O)(Cc1cccnc1)P(=O)(O)O	0.08904109589041095	0.1092436974789916	0.07692307692307693	0.06896551724137931	0.10434782608695652	0.09649122807017543
CC/C=C\CCC(=O)Nc1ccc(OC)cc1O	0.13013698630136986	0.15	0.13793103448275862	0.14035087719298245	0.1565217391304348	0.12931034482758622
CC1(C)C=C2[C@@H]3CCC4=CC(=O)C=C[C@]4(C)[C@@]3(F)[C@@H](O)C[C@]2(C(=O)CCl)O1	0.09302325581395349	0.11805555555555555	0.17424242424242425	0.17692307692307693	0.10638297872340426	0.1323529411764706
C[C@]12C=CC(=O)C=C1CC[C@@H]1[C@@H]2[C@@H](O)C[C@@]2(C)[C@H]1CC[C@]2(O)C(=O)CO	0.08771929824561403	0.10416666666666667	0.17692307692307693	0.1796875	0.1	0.16030534351145037
COc1cc2c3cc1Oc1cc(ccc1O)C[C@@H]1c4c(cc(OC)c(O)c4Oc4ccc(cc4)C[C@@H]3N(C)CC2)CC[N+]1(C)C.[Cl-]	0.13488372093023257	0.10152284263959391	0.09895833333333333	0.09424083769633508	0.13368983957219252	0.06598984771573604
Cc1cc(O)ccc1C(=O)N[C@@H](CSc1ccccc1)[C@H](O)CN1C[C@H]2CCCC[C@H]2C[C@H]1C(=O)NC(C)(C)C	0.21390374331550802	0.15606936416184972	0.15476190476190477	0.14285714285714285	0.2037037037037037	0.1488095238095238
CCCCCCCCC#CC#CC1OC1CCCC(=O)O	0.06707317073170732	0.06474820143884892	0.10077519379844961	0.10236220472440945	0.06716417910447761	0.128
CO[C@@H](/C=C/C=C/C=C/C=C/C=C\C/C=C\CCC)CO	0.04790419161676647	0.06474820143884892	0.05970149253731343	0.06870229007633588	0.06716417910447761	0.07633587786259542
NCC(=O)O	0.058823529411764705	0.07608695652173914	0.056818181818181816	0.05813953488372093	0.08045977011494253	0.08235294117647059
C[C@@H](C(=O)O)c1ccccc1	0.17886178861788618	0.14563106796116504	0.08737864077669903	0.1111111111111111	0.21505376344086022	0.12121212121212122
CC(C)C[C@H]1C(=O)N2CCC[C@H]2[C@]2(O)O[C@](NC(=O)[C@@H]3C=C4c5cccc6[nH]c(Br)c(c56)C[C@H]4N(C)C3)(C(C)C)C(=O)N12	0.14146341463414633	0.15	0.15517241379310345	0.16374269005847952	0.14124293785310735	0.12359550561797752
CCCC/C=C/CC\CCCCC(=O)O	0.07534246575342465	0.09243697478991597	0.0782608695652174	0.07964601769911504	0.09649122807017543	0.11818181818181818
CC1=C(/C=C/C(C)=C/C=C/C(C)=C\C(=O)O)C(C)(C)CCC1	0.06097560975609756	0.10526315789473684	0.11023622047244094	0.10317460317460317	0.09230769230769231	0.08527131782945736
C#C[C@]1(O)CC[C@H]2[C@@H]3CCC4=CC(=O)CC[C@@H]4[C@H]3CC[C@@]21C	0.03508771929824561	0.041666666666666664	0.1076923076923077	0.109375	0.04316546762589928	0.07518796992481203
CC(=O)ON[C@@H]1CC[C@@H]2[C@@H]3C[C@H](C)C4=CC(=O)CC[C@]4(C)[C@H]3CC[C@@]21C	0.05649717514124294	0.0738255033557047	0.17557251908396945	0.17829457364341086	0.05442176870748299	0.13333333333333333
C#C[C@@]1(CO)C[C@H]2[C@@H]3CCc4cc(OC)ccc4[C@H]3CC[C@@]21C	0.07142857142857142	0.0851063829787234	0.12213740458015267	0.12403100775193798	0.08823529411764706	0.09774436090225563
COCCCNC(=O)C1CCCCCC1	0.05333333333333334	0.048	0.10619469026548672	0.10810810810810811	0.05	0.08771929824561403
CC[C@@]12CCC[C@H]3C[C@@H]4CC(=O)CC[C@]4(C)[C@H]1CC3=CC2=O	0.05357142857142857	0.06382978723404255	0.14285714285714285	0.14516129032258066	0.058394160583941604	0.1
CC1(C)C[C@H]2C3=CC4=CC(=O)C=C[C@]4(C)[C@@]3(F)[C@@H](O)C[C@]2(C(=O)CO)O1	0.10119047619047619	0.12857142857142856	0.16923076923076924	0.171875	0.11678832116788321	0.14393939393939395
CCCc1ccc(CNC(=O)c2c(-c3ccccc3)c(-c3ccc(F)cc3)c(CC[C@@H](O)C[C@@H](O)CC(=O)[O-])n2C(C)C)cc1	0.50625	0.26627218934911245	0.08900523560209424	0.10160427807486631	0.3933333333333333	0.20348837209302326
CC(C)CC(N)C(=O)Nc1ccccc1	0.248	0.16216216216216217	0.08849557522123894	0.11009174311926606	0.22772277227722773	0.12962962962962962
CN[C@@H](C)C(=O)O[C@H]1C[C@@H](C)C=C2C=C[C@H](C)[C@H](CC[C@@H]3C[C@@H](O)CC(=O)O3)[C@H]21	0.09550561797752809	0.12	0.7419354838709677	0.8390804597701149	0.10135135135135136	0.3879310344827586
O=C(O)c1ccccc1	0.15702479338842976	0.1188118811881188	0.08080808080808081	0.08247422680412371	0.18681318681318682	0.09278350515463918
C=C(CC[C@@H](C)[C@H]1CC)C[C@H]2[C@@H]3CCC4=CC(=O)C=C[C@]4(C)[C@@]3(F)[C@@H](O)C[C@]21C	0.06593406593406594	0.0915032679738562	0.1925925925925926	0.19548872180451127	0.08	0.14285714285714285
COc1cc(/C=C/C(=O)O)ccc1O	0.10869565217391304	0.16666666666666666	0.10091743119266056	0.102803738317757	0.17475728155339806	0.11214953271028037
N=C1NC=NC(=O)c2ccccc2N1	0.11510791366906475	0.10344827586206896	0.06086956521739131	0.061946902654867256	0.14953271028037382	0.04310344827586207
C/C=C1/[C@H]2C=C(C)C[C@@]1(N)c1ccc(=O)[nH]c1C2	0.08552631578947369	0.11290322580645161	0.11864406779661017	0.1206896551724138	0.11764705882352941	0.08264462809917356
C[C@H]1C(=O)N=C(c2ccccc2)c2ccccc21	0.2462686567164179	0.13821138211382114	0.08064516129032258	0.08196721311475409	0.21621621621621623	0.064
Cc1nc(N)nc(-c2cc(Cl)ccc2Cl)n1.O=C(O)/C=C\C(=O)O	0.13291139240506328	0.1968503937007874	0.08148148148148149	0.08270676691729323	0.15748031496062992	0.10687022900763359
Cc1ccc(NC(=O)c2ccc(CN3CCN(C)CC3)cc2)cc1Nc1nccc(-c2cccnc2)n1	0.24581005586592178	0.13953488372093023	0.07954545454545454	0.08045977011494253	0.17901234567901234	0.06179775280898876
CC(C)(O)CCCCc1cccc(/C=C/[C@]2(C)CC[C@@H](O)CC2)c1	0.10303030303030303	0.13138686131386862	0.1640625	0.13953488372093023	0.13636363636363635	0.12121212121212122
C[C@H]1O[C@H](Oc2ccc(O)c(O)c2)[C@H](O)[C@@H](O)[C@@H]1O	0.07792207792207792	0.09448818897637795	0.13675213675213677	0.1391304347826087	0.09836065573770492	0.14782608695652175
CC/C=C\C/C=C\CCCCCCCCC	0.03870967741935484	0.046875	0.04918032786885246	0.05	0.04878048780487805	0.06722689075630252
COc1cc(C(=O)NS(=O)(=O)c2ccccc2C)ccc1Cc1cn(C)c2ccccc21	0.2732919254658385	0.17105263157894737	0.08860759493670886	0.08974358974358974	0.2536231884057971	0.08227848101265822
C(=C/C1OCCN(c2ccccc2)c2ccccc2)cc1	0.2361111111111111	0.09420289855072464	0.07407407407407407	0.07518796992481203	0.15873015873015872	0.06666666666666667
C/C=C(/C=O)N(CC)c1ccccc1C	0.1223021582733813	0.15178571428571427	0.10810810810810811	0.11009174311926606	0.18095238095238095	0.0990990990990991
Oc1ccc([C@@H]2c3cc4ccc(O)cc4O[C@@H]23)cc1	0.14864864864864866	0.12598425196850394	0.07874015748031496	0.08	0.1896551724137931	0.0625
CCN[C@H](C)Cc1ccccc1	0.1640625	0.11926605504587157	0.08411214953271028	0.10679611650485436	0.18181818181818182	0.10576923076923077
CS[C@@H](C)C(=O)O	0.07317073170731707	0.09375	0.06451612903225806	0.0898876404494382	0.0989010989010989	0.10112359550561797
COc1cccc(Sc2c(/C=C/[C@@H]3C[C@@H](O)CC(=O)O3)c(C3CC3)nc3ccc(F)cc23)c1	0.14835164835164835	0.17419354838709677	0.17333333333333334	0.17567567567567569	0.19594594594594594	0.08695652173913043
O=C(Nc1ccc(Cl)c(Cl)c1)c1cc(Cl)ccc1C(Cl)Cl	0.17006802721088435	0.14173228346456693	0.061068702290076333	0.0703125	0.16666666666666666	0.06153846153846154
C[C@H](COc1ccc(Cl)cc1)c1ccc(OC(=O)O)cc1	0.2	0.16666666666666666	0.09302325581395349	0.112	0.23478260869565218	0.1111111111111111
COc1ccc(C[C@H]2NC[C@H](O)[C@H]2OC(C)=O)cc1	0.11258278145695365	0.13709677419354838	0.16379310344827586	0.16666666666666666	0.14285714285714285	0.15517241379310345
CN1C(=O)COc2c(C(=O)NC3CN4CCC3CC4)cc(Cl)cc21	0.08928571428571429	0.08333333333333333	0.11940298507462686	0.12121212121212122	0.08633093525179857	0.07971014492753623
C=C(C)[C@@H]1Cc2c(ccc3c2O[C@@H]2COc4cc(OC)c(OC)cc4[C@@H]2C3=O)O1	0.1005586592178771	0.1111111111111111	0.1388888888888889	0.14084507042253522	0.10738255033557047	0.09395973154362416
COc1ccc(C(=O)N2CCCC2=O)cc1	0.11888111888111888	0.13675213675213677	0.13392857142857142	0.13636363636363635	0.14285714285714285	0.09565217391304348
C[C@@H]1C[C@@H](O)[C@H](CO[C@@H]2O[C@@H](CO)[C@H](O)[C@H](O)[C@@H]2O)[C@H](O)[C@@H]1O	0.03529411764705882	0.04195804195804196	0.144	0.14634146341463414	0.043478260869565216	0.14516129032258066
C[C@H](CCc1ccccc1)N1CCCN(c2ncccc2)CC1	0.19607843137254902	0.10638297872340426	0.07913669064748201	0.0962962962962963	0.1796875	0.07971014492753623
CC(C)=C1CC[C@H](C)[C@]2(CC[C@]3(C)C[C@@H]4C(C)=CC(=O)[C@H]4/C(C=O)=C\C[C@H]32)O1	0.06077348066298342	0.09271523178807947	0.16058394160583941	0.15441176470588236	0.0738255033557047	0.1048951048951049
CCCN(CCC)S(=O)(=O)c1ccc(C(=O)O)cc1	0.1527777777777778	0.21929824561403508	0.13675213675213677	0.1391304347826087	0.16521739130434782	0.14782608695652175
CCCCOC(=O)c1ccc(N)cc1	0.12408759124087591	0.14414414414414414	0.1308411214953271	0.13333333333333333	0.1509433962264151	0.12149532710280374
COc1cc([C@@H]2c3cc4c(cc3[C@@H](O[C@@H]3O[C@@H]5CO[C@@H](C)O[C@H]5[C@H](O)[C@H]3O)[C@H]3COC(=O)[C@H]23)OCO4)cc(OC)c1O	0.08333333333333333	0.08947368421052632	0.14857142857142858	0.15028901734104047	0.08602150537634409	0.11731843575418995
CCN(CC)CCNC(=O)c1cc(S(C)(=O)=O)ccc1OC	0.12987012987012986	0.1951219512195122	0.14634146341463414	0.1487603305785124	0.11811023622047244	0.13821138211382114
Cc1ccc(C)c(-c2cc(-c3ccc(F)cc3)c(/C=C/[C@@H]3C[C@@H](O)CC(=O)O3)c(C(C)C)n2)c1	0.22807017543859648	0.2978723404255319	0.17218543046357615	0.19047619047619047	0.2805755395683453	0.1
OC[C@@H]1O[C@@H](O)[C@@H](O)[C@H](O)[C@@H]1O	0.028169014084507043	0.034782608695652174	0.08653846153846154	0.08823529411764706	0.03636363636363636	0.10891089108910891
CCCC/C=C/CC[C@@H]1\C[C@@H]1C[C@@H](C)C[C@H]2C(=C(C)C)C(=O)C=C2C(=O)O	0.11176470588235295	0.14084507042253522	0.17293233082706766	0.1937984496124031	0.12142857142857143	0.20155038759689922
COc1c(C)c2c(c(O)c1C/C=C(\C)CCC(=O)O)C(=O)OC2	0.14193548387096774	0.15384615384615385	0.13385826771653545	0.136	0.15079365079365079	0.144
COc1ccc(CCN2CCC(Nc3nc4ccccc4n3Cc3ccc(F)cc3)CC2)cc1	0.2647058823529412	0.15337423312883436	0.08333333333333333	0.08433734939759036	0.24489795918367346	0.06470588235294118
O=Cc1cc2cc(Cl)ccc2o1	0.07971014492753623	0.10909090909090909	0.06422018348623854	0.06542056074766354	0.11428571428571428	0.045454545454545456
COc1cc(CNC(=O)CCCC/C=C/C(C)C)ccc1O	0.14285714285714285	0.18253968253968253	0.12598425196850394	0.14634146341463414	0.18032786885245902	0.15447154471544716
C[C@]12C(=O)OC(=O)[C@]1(C)[C@H]1CC[C@@H]2O1	0.04081632653061224	0.05	0.1111111111111111	0.11320754716981132	0.04310344827586207	0.07207207207207207
C[C@@H](N)Cc1ccc(C(=O)O)Ccc1	0.10869565217391304	0.13513513513513514	0.12149532710280374	0.14563106796116504	0.14150943396226415	0.14423076923076922
CN1[C@@H]2CC[C@H]1C[C@@H](OC(c1ccccc1)c1ccccc1)C2	0.20394736842105263	0.08333333333333333	0.1111111111111111	0.12121212121212122	0.16153846153846155	0.08759124087591241
Cc1cc(C)nc(NS(=O)(=O)c2ccc(N)cc2)n1	0.12837837837837837	0.20689655172413793	0.072	0.07317073170731707	0.1440677966101695	0.064
CCCCCC/C=C\CCCCCC(=O)O	0.0738255033557047	0.09016393442622951	0.07627118644067797	0.07758620689655173	0.09401709401709402	0.11504424778761062
CCCCCCCCC#CC#C/C=C\CCCC(=O)O	0.06832298136645963	0.08208955223880597	0.06923076923076923	0.0703125	0.08527131782945736	0.104
CCOC(=O)n1ccn(C)c1=S	0.072992700729927	0.08108108108108109	0.10679611650485436	0.10891089108910891	0.09523809523809523	0.10784313725490197
CC(=O)OCC(=O)[C@@]12OC(C)(C)O[C@@H]1C[C@H]1[C@@H]3C[C@H](F)C4=CC(=O)C=C[C@]4(C)[C@@]3(F)[C@@H](O)C[C@@]12C	0.08290155440414508	0.10303030303030303	0.21379310344827587	0.20833333333333334	0.07926829268292683	0.16666666666666666
CCCC/C=C/CC/C=C\CCCCCCCC(=O)O	0.06832298136645963	0.08208955223880597	0.06923076923076923	0.0703125	0.08527131782945736	0.104
CCCCCCCCC#CC#CCCCCCC(=O)O	0.06832298136645963	0.0661764705882353	0.06923076923076923	0.0703125	0.06870229007633588	0.104
COC(=O)Nc1nc2cc(C(=O)c3cccs3)ccc2[nH]1	0.15894039735099338	0.14728682170542637	0.08396946564885496	0.08527131782945736	0.1532258064516129	0.09302325581395349
CN1C(=N)C=C(N)NC(=O)C(=O)N1	0.06428571428571428	0.07017543859649122	0.06422018348623854	0.06542056074766354	0.07339449541284404	0.045454545454545456
CC[C@H](S)CS(=O)(=O)O	0.05384615384615385	0.1	0.07216494845360824	0.0967741935483871	0.06060606060606061	0.09574468085106383
O=C1C=CC(=O)N1c1ccccc1	0.16030534351145037	0.09649122807017543	0.08181818181818182	0.08333333333333333	0.17647058823529413	0.06306306306306306
C=C(CO)[C@@H]1[C@H]2CC[C@@H]3CC4=CC(=O)C=C[C@]4(C)[C@H]3CC[C@@]21C	0.06547619047619048	0.07801418439716312	0.168	0.17073170731707318	0.08088235294117647	0.12403100775193798
N#C[C@@]1(O[C@@H]2O[C@H](CO)[C@H](O)[C@H](O)[C@H]2O)[C@@H](O)[C@H]1O	0.025	0.03007518796992481	0.10084033613445378	0.10256410256410256	0.03125	0.1016949152542373
CC1(C)S[C@H]2[C@H](NC(=O)[C@H](N)c3ccc(O)cc3)C(=O)N2[C@H]1C(=O)O	0.1592356687898089	0.16541353383458646	0.12030075187969924	0.13076923076923078	0.16279069767441862	0.14728682170542637
C=CC1=CC(=O)N(c2ccccc2)N1C(=O)N(C)C	0.16783216783216784	0.14754098360655737	0.09836065573770492	0.1	0.19469026548672566	0.08130081300813008
N#Cc1cc(C(C)C)ccc1	0.11538461538461539	0.1346153846153846	0.06666666666666667	0.0891089108910891	0.1414141414141414	0.07766990291262135
O=c1ccc2ccccc2o1	0.13953488372093023	0.1111111111111111	0.07547169811320754	0.07692307692307693	0.18556701030927836	0.046296296296296294
CCCCc1ccc(O)c(OC)c1	0.10218978102189781	0.11711711711711711	0.12380952380952381	0.1262135922330097	0.12264150943396226	0.11428571428571428
O=C1N(CC[S+]([O-])c2ccccc2)C(=O)N(c2ccccc2)N1c1ccccc1	0.2838709677419355	0.10967741935483871	0.0641025641025641	0.06493506493506493	0.19285714285714287	0.050955414012738856
OC[C@@H]1O[C@H](O)[C@@H](O)[C@H](O)[C@@H]1O	0.028169014084507043	0.034782608695652174	0.08653846153846154	0.08823529411764706	0.03636363636363636	0.10891089108910891
CCCCC(=O)N(Cc1ccc(-c2ccccc2-c2nnn[nH]2)cc1)[C@H](C(=O)O)C(C)C	0.2732919254658385	0.2361111111111111	0.10967741935483871	0.12582781456953643	0.291044776119403	0.1554054054054054
O=C(/C=C/c1ccc(O)c(O)c1)OCCc1ccccc1	0.19863013698630136	0.1746031746031746	0.09230769230769231	0.09375	0.26548672566371684	0.09302325581395349
N[C@H](O)O[C@@H]1O[C@H](CO)[C@@H](O)[C@@H](O)[C@@H]1O	0.04054054054054054	0.049586776859504134	0.09009009009009009	0.10185185185185185	0.05172413793103448	0.1320754716981132
N[C@@H](CSCC(=O)N[C@@H](Cc1ccccc1)C(=O)O)C(=O)N[C@@H](CC(=O)O)C(=O)O	0.21739130434782608	0.16551724137931034	0.07947019867549669	0.08783783783783784	0.19708029197080293	0.17391304347826086
CCCCCCCCC#CC#CC#C/C=CCC(=O)O	0.06832298136645963	0.08208955223880597	0.06923076923076923	0.0703125	0.08527131782945736	0.104
O=[N+]([O-])c1cc([As](=O)(O)O)ccc1O	0.09420289855072464	0.11711711711711711	0.07272727272727272	0.07407407407407407	0.11214953271028037	0.08333333333333333
CCN(CC)CCOCCC1=CC2CCC1C2(C)C	0.05	0.06818181818181818	0.13445378151260504	0.13675213675213677	0.046153846153846156	0.13559322033898305
C/C=C\[S@](=O)[C@@H](CC)c1ccccc1C	0.1223021582733813	0.1415929203539823	0.09821428571428571	0.12037037037037036	0.18095238095238095	0.10909090909090909
COc1cc(-c2c(-c3ccc(F)cc3)nc(C(C)C)n2/C=C/[C@@H](O)C[C@@H](O)CC(=O)O)cc(CC)c1F	0.3584905660377358	0.4765625	0.10909090909090909	0.12422360248447205	0.44881889763779526	0.21333333333333335
CCCNC(=O)NS(=O)(=O)c1ccc(Cl)cc1	0.1258741258741259	0.18584070796460178	0.11304347826086956	0.11504424778761062	0.1415929203539823	0.10434782608695652
CCCCC(C)NCC(O)c1ccc(O)cc1	0.17391304347826086	0.17391304347826086	0.10256410256410256	0.12389380530973451	0.18181818181818182	0.16363636363636364
CC[C@@H](C)C(=O)O[C@H]1C[C@H](O)C[C@@H]2C=C[C@H](C)[C@H](CC[C@H](O)C[C@H](O)CC(=O)[O-])[C@@H]12	0.18787878787878787	0.16551724137931034	0.2734375	0.37606837606837606	0.15492957746478872	0.5882352941176471
CC1(C)C[C@@H]2C[C@H]3[C@@H]4C[C@H](F)C5=CC(=O)C=C[C@]5(C)[C@H]4[C@@H](O)C[C@]3(C)[C@]2(C(=O)CO)O1	0.08152173913043478	0.10967741935483871	0.22058823529411764	0.22388059701492538	0.0915032679738562	0.1619718309859155
O=[N+]([O-])/C=C/c1ccc(O)c(O)c1	0.07913669064748201	0.12844036697247707	0.06363636363636363	0.06481481481481481	0.1346153846153846	0.06422018348623854
Cc1ccccc1N1CCN(CCc2nnc3n2CCCC3)CC1	0.11377245508982035	0.10416666666666667	0.07746478873239436	0.07857142857142857	0.1323529411764706	0.05555555555555555
COc1ccc(C[C@H](N)C(=O)N[C@H]2[C@@H](O)[C@H](n3cnc4c(N(C)C)ncnc43)O[C@@H]2CO)cc1	0.14754098360655737	0.18064516129032257	0.1346153846153846	0.1437908496732026	0.17105263157894737	0.13548387096774195
CCCC(=O)Nc1ccc(OCC(O)CNC(C)C)c(C(C)=O)c1	0.2	0.1953125	0.1484375	0.1693548387096774	0.1746031746031746	0.2066115702479339
C[C@H](c1ccc(NC(=O)O)cc1)C(=O)O	0.20155038759689922	0.18518518518518517	0.0990990990990991	0.12149532710280374	0.18269230769230768	0.1523809523809524
CCCCCCCCC#CC#CC(O)CCCCCCCC(=O)O	0.08928571428571429	0.08333333333333333	0.06382978723404255	0.07246376811594203	0.08633093525179857	0.12878787878787878
O=C([C@H](O)c1ccccc1)c1ccccc1	0.2677165354330709	0.13559322033898305	0.07563025210084033	0.08620689655172414	0.22857142857142856	0.08547008547008547
CC(C)C(=O)Nc1ccc([N+](=O)[O-])c(C(F)(F)F)c1	0.14685314685314685	0.15126050420168066	0.10084033613445378	0.11206896551724138	0.14782608695652175	0.1016949152542373
Cc1ccc(C)c(-c2c(-c3ccc(F)cc3)nc(C(C)C)n2/C=C/[C@@H](O)C[C@@H](O)CC(=O)O)c1	0.38666666666666666	0.5083333333333333	0.09375	0.10897435897435898	0.5172413793103449	0.2
CC/C=C\CCC(=O)Nc1ccc(OC)cc1	0.15602836879432624	0.1623931623931624	0.13043478260869565	0.13274336283185842	0.16964285714285715	0.12173913043478261
C[C@H](CCC(=O)O)[C@H]1CC[C@H]2[C@@H]3[C@H](O)C[C@@H]4C[C@H](O)CC[C@]4(C)[C@H]3C[C@H](O)[C@]12C	0.08379888268156424	0.09868421052631579	0.16666666666666666	0.1865671641791045	0.0945945945945946	0.18518518518518517
COc1ccc(CN(CCN(C)C)c2ccccn2)cc1	0.15894039735099338	0.14728682170542637	0.09230769230769231	0.09375	0.19166666666666668	0.08461538461538462
CCn1cc(C(=O)O)c(=O)c2cc(F)c(N3CCNCC3)cc21	0.12578616352201258	0.14285714285714285	0.13178294573643412	0.13385826771653545	0.16666666666666666	0.10687022900763359
CC(C)=C[C@@H]1C[C@H](C)[C@]2(CC[C@]3(C)C[C@@H]4C(C)=CC(=O)[C@H]4/C(C=O)=C\C[C@H]32)O1	0.054945054945054944	0.09271523178807947	0.17777777777777778	0.17164179104477612	0.0738255033557047	0.12056737588652482
CCCCCCCCC#CC#CC#CCCCCCCC(=O)O	0.06470588235294118	0.06206896551724138	0.06474820143884892	0.06569343065693431	0.06428571428571428	0.09701492537313433
N[C@H](CCC(=O)N[C@@H](CSSC[C@H](NC(=O)CC[C@H](N)C(=O)O)C(=O)NCC(=O)O)C(=O)NCC(=O)O)C(=O)O	0.09950248756218906	0.08379888268156424	0.044444444444444446	0.05084745762711865	0.07386363636363637	0.12650602409638553
CCC[C@@H]1CCC[C@H](/C=C/[C@@H](O)C[C@@H](O)CC(=O)O)[C@H]1COC(=O)C(C)(C)CC	0.16265060240963855	0.22962962962962963	0.23076923076923078	0.17037037037037037	0.21052631578947367	0.30327868852459017
COc1cc([C@@H]2c3cc4c(cc3[C@H](O)[C@H]3COC(=O)[C@H]23)OCO4)cc(OC)c1OC	0.08695652173913043	0.0949367088607595	0.14383561643835616	0.14583333333333334	0.09090909090909091	0.11409395973154363
Clc1ccccc1CN1CCc2sccc2C1	0.13013698630136986	0.09523809523809523	0.07317073170731707	0.0743801652892562	0.16666666666666666	0.048
C[C@@H]1[C@@H](O)C[C@H](C)/C=C/C=C/C=C/C=C/C=C/C=C/[C@H](O[C@@H]2O[C@H](C)[C@@H](O)[C@H](N)[C@@H]2O)C[C@@H](O)[C@H](O)/C=C/O[C@]1(C)CC	0.09389671361502347	0.061855670103092786	0.1695906432748538	0.16470588235294117	0.0748663101604278	0.13068181818181818
C[C@H](N)[C@@H]1CC[C@H](C(=O)Nc2ccncc2)CC1	0.11409395973154363	0.112	0.10833333333333334	0.12931034482758622	0.10743801652892562	0.1092436974789916
CO[C@@H]1[C@@H](O)[C@H](N)[C@@H](O[C@H]2O[C@H]([C@H](C)N)CC[C@H]2N)[C@H](O)[C@@H]1N(C)C(=O)CN	0.055865921787709494	0.087248322147651	0.14705882352941177	0.16666666666666666	0.06802721088435375	0.13970588235294118
CSCC/C(=C\CC(=S)O)C(=O)O	0.07971014492753623	0.08928571428571429	0.07407407407407407	0.07547169811320754	0.09345794392523364	0.10576923076923077
Cc1cc(F)ccc1-c1c(-c2ccc(F)cc2)nc(C(C)C)n1/C=C/[C@@H](O)C[C@@H](O)CC(=O)O	0.38666666666666666	0.49586776859504134	0.08695652173913043	0.10191082802547771	0.5172413793103449	0.2
C/C=C(/C=O)N(CC)c1cccc(C)c1	0.09859154929577464	0.15178571428571427	0.10810810810810811	0.11009174311926606	0.14814814814814814	0.0990990990990991
CCOc1ccc(NC(C)=O)cc1	0.15267175572519084	0.14814814814814814	0.12380952380952381	0.1262135922330097	0.1553398058252427	0.11428571428571428
CC(C)=CCC/C(C)=C/CO	0.058823529411764705	0.08333333333333333	0.07766990291262135	0.07920792079207921	0.07692307692307693	0.0891089108910891
CCOC(=O)C1=C(C)NC(C)=C(C(=O)OCC)C1c1ccccc1/C=C/C(=O)OC(C)(C)C	0.14606741573033707	0.17218543046357615	0.1476510067114094	0.11920529801324503	0.1780821917808219	0.11842105263157894
Cn1nc(Cc2ccc(Cl)cc2)c(-c2ccc(F)cc2)c1C(=O)O	0.3	0.25	0.07971014492753623	0.08088235294117647	0.35135135135135137	0.08029197080291971
COc1cc(OC)c(C(=O)CCCN2CCCC2)c(OC)c1	0.10625	0.10294117647058823	0.13385826771653545	0.136	0.10687022900763359	0.10852713178294573
CCOC(=O)[C@H](CCc1ccccc1)N[C@@H](C)C(=O)N1Cc2ccccc2C[C@H]1C(=O)O	0.28125	0.16339869281045752	0.1390728476821192	0.1643835616438356	0.22695035460992907	0.1793103448275862
CC/C=C\C[C@@H]1C(=O)C(C)C(=O)O[C@H]1C(=O)C(C)O	0.09271523178807947	0.15	0.17857142857142858	0.2037037037037037	0.1271186440677966	0.16964285714285715
Cc1cc(=O)n(-c2ccccc2)n1C	0.15789473684210525	0.10434782608695652	0.08035714285714286	0.08181818181818182	0.18446601941747573	0.061946902654867256
CCCC/C=C/CC[C@@H]1\C[C@@H]1C[C@@H](C)C(=O)O	0.087248322147651	0.10655737704918032	0.13157894736842105	0.1651376146788991	0.1111111111111111	0.19626168224299065
C=C(C)[C@@H]1[C@H]2OC(=O)[C@@H]1[C@]1(O)C[C@H]3O[C@]34C(=O)O[C@H]2[C@]14C	0.04878048780487805	0.058394160583941604	0.13934426229508196	0.14166666666666666	0.05263157894736842	0.104
O=c1c(-c2ccc(O)cc2)coc2cc(O)cc(O)c12	0.1793103448275862	0.17073170731707318	0.06976744186046512	0.07086614173228346	0.20869565217391303	0.06201550387596899
CCCCC/C=C\C/C=C\CCCCCC(=O)O	0.07096774193548387	0.0859375	0.07258064516129033	0.07377049180327869	0.08943089430894309	0.1092436974789916
COC(=O)[C@H]1[C@H]2C[C@@H]3c4[nH]c5ccccc5c4CCN3C[C@@H]2CC[C@@H]1O	0.11764705882352941	0.10135135135135136	0.15441176470588236	0.15671641791044777	0.16176470588235295	0.13043478260869565
CCCCCCCCC#C/C=C/CCCCCC(=O)O	0.06832298136645963	0.08208955223880597	0.06923076923076923	0.0703125	0.08527131782945736	0.104
Cc1cn([C@H]2C[C@H](N=[N+]=[N-])[C@@H](CO)O2)c(=O)[nH]c1=O	0.06369426751592357	0.06870229007633588	0.12605042016806722	0.1282051282051282	0.07142857142857142	0.09917355371900827
CC1(C)C[C@H]2C3=CC4C(=O)C=C[C@]4(C)[C@H]3CC[C@@]21C	0.050314465408805034	0.07692307692307693	0.16521739130434782	0.168141592920354	0.06299212598425197	0.11764705882352941
CCN1C[C@]2(COC)[C@H](O)C[C@H](OC)[C@@]34[C@@H]5C[C@@]6(O)[C@H](OC(=O)c7ccccc7)[C@@H]5[C@@](OC(C)=O)([C@@H]([C@H](OC)[C@H]23)[C@@H]14)[C@@H](O)[C@@H]6OC	0.1308411214953271	0.10256410256410256	0.17415730337078653	0.1694915254237288	0.12299465240641712	0.16201117318435754
