# Supplementary material for: Transformer-Decoder GPT Models for Generating Virtual Screening Libraries of HMG-Coenzyme A Reductase Inhibitors: Effects of Temperature, Prompt Length, and Transfer-Learning Strategies
Source: J Chem Inf Model. 2024 Nov 7;64(22):8464–80. doi: 10.1021/acs.jcim.4c01309 (PMC11600504; doi:10.1021/acs.jcim.4c01309)
Supplement: Supplementary file 3 — ci4c01309_si_003.zip [file ci4c01309_si_003.zip › Datasets/xfer_Learning_files/1XA5K_model_gen_ic50_results/1XA5K_0p0_Docking_Molecules_QED_props.csv]

IC50	QED	SMILES	MW	aLogP	HBA	HBD	RotBond	AromRings	Score
831.6376	0.2105027271683974	NC[C@H]1O[C@H](Cc2ccc(O)c(Cl)c2)[C@H](O)C[C@@H]1NCCC[C@H]1O[C@H](O)C[C@H](O)[C@@H](O)[C@@H]1O	490.9810000000002	-1.0064000000000002	10	8	8	1	-7.9
1.8387568	0.3502640078957995	COc1cc(C[C@@H](C)N)c(-c2ccc(F)cc2)nc(-c2ccc(F)cc2)n1/C=C/[C@@H](O)C[C@@H](O)CC(=O)O	527.5680000000003	3.763700000000002	7	4	11	2	-7.3
36.64401	0.39471337443248283	Cn1c(SCc2ccc(F)cc2)c(-c2ccc(F)cc2)n1/C=C/[C@@H](O)C[C@@H](O)CC(=O)O	462.5180000000002	4.121400000000004	5	3	10	3	0.0
56.758694	0.44179283048896817	O=C(CO)[C@@H](O)C[C@H](O)/C=C/n1c(C(F)(F)F)nc(-c2ccccn2)c1-c1ccc(F)cc1	465.40300000000013	2.9140000000000006	6	3	8	3	-7.9
366.29675	0.5944530640215626	C[C@@](O)(CC(=O)O)CC[C@H]1CC[C@@H](O)C[C@H]2[C@@H]3CC4=CC(=O)CC[C@]4(C)[C@H]3CC[C@@]21C	432.60100000000034	4.501300000000004	5	3	5	0	-8.4
135.76836	0.08293035859507704	CC(C)[C@@H](NC(=O)[C@H](Cc1ccc(O)cc1)NC(=O)CNC(=O)[C@H](Cc1ccccc1)NC(=O)[C@@H](N)CCC(=O)N[C@@H](CCC(=O)O)C(=O)O)C	712.8010000000002	-0.034399999999990494	11	9	21	2	-8.7
722.6137	0.5190603912355506	CC[C@@H](C(=O)NC[C@@H](O)[C@H]1O[C@@H](C)CC2=C[C@@H](C)[C@H]3C[C@@H](O)[C@@](C)(O)[C@H](C)O3)[C@H]21	411.53900000000016	1.1486999999999996	6	4	3	0	-7.6
836.27185	0.7463518559826346	CC[C@H](C)[C@H]1NC(=O)[C@H](C)O[C@H]2[C@@H]3[C@H](C)CC4=CC(=O)C=C[C@]4(C)[C@H]3CC[C@]21C	399.5750000000002	4.448500000000005	3	1	2	0	-7.7
116.87668	0.45774462611843336	CSc1cnc(-c2cccc(Cl)c2)n1CCC(Ccc1C(=O)NC(=O)CC(=O)O)cc1	459.9550000000002	3.935500000000002	6	2	8	2	-8.2
53.931515	0.39312519079940017	COC(=O)c1c(-c2ccccc2)c(-c2ccc(F)cc2)c(CC[C@@H](O)C[C@@H](O)CC(=O)[O-])n1C(C)C	496.55500000000035	3.513200000000003	6	2	11	3	-7.9
2.0868843	0.3452609520857243	C=C1C[C@@H](OC(=O)c2cccnc2)C[C@H](/C=C/c2c(-c3ccc(F)cc3)nc(N(C)S(C)(=O)=O)nc2C(C)C)O1	566.6550000000002	5.1284000000000045	8	0	8	3	-8.8
467.6628	0.51917970894521	COc1ccc(Cl)cc1C(=O)NCCc1ccc(S(=O)(=O)NC(=O)NC2CCCCC2)cc1	494.0130000000003	3.641700000000003	5	3	8	2	-9.3
110.34232	0.388941736700633	Clc1c(Cl)c(Cl)cc(Cl)c1Cc1c(O)c(Cl)cc(Cl)c1Cl	425.35300000000007	7.556800000000001	1	1	2	2	-7.2
144.57153	0.3570226387168861	C[C@@H](O)CCCn1nc(-c2ccccc2)c(-c2ccccc2)c1CCC(O)C[C@@H](O)CC(=O)[O-]	465.57000000000033	2.562599999999999	6	3	13	3	-7.1
140.93274	0.625247717953676	CCCc1ccc(-c2nc(C)c(F)cc2)n1/C=C/[C@@H](O)C[C@@H](O)CC(=O)O	376.4280000000001	3.0074199999999998	5	3	9	2	-7.5
380.2949	0.5327536939399146	CC(C)[C@@](CCN(C)C)C(=O)N[C@@H]1C=C2C=CC[C@H](C)[C@H](CC[C@@H]3C[C@@H](O)CC(=O)O3)[C@H]21	445.6240000000003	3.2684900000000017	5	2	9	0	0.0
11.437994	0.3829648672084766	CCC(C)(C)n1c(-c2ccc(F)cc2)c(-c2ccc(F)cc2)n1/C=C/[C@@H](O)C[C@@H](O)CC(=O)O	472.53200000000015	5.104200000000008	4	3	10	3	0.0
3.161085	0.6500320534389594	CC#Cc1ccc2c(-c3ccccc3)c(-c3ccc(F)cc3)n1CC[C@@H](O)C[C@@H](O)CC2	429.53500000000025	5.1390000000000065	3	2	2	2	-7.3
152.65771	0.2605999855216423	Cc1c(N)cccc1C(=O)N[C@@H](CSc1ccccc1)[C@H](O)CN1C[C@H]2CCCC[C@H]2C[C@H]1C(=O)NC(C)(C)C	566.8120000000002	4.624220000000004	6	4	9	2	-8.1
82.79846	0.12446939173333174	CC(C)n1cc[n+](Cc2ccc(-c3ccccc3)c(-c3ccc(F)cc3)c(-c3ccc(F)cc3)c(CC[C@@H](O)C[C@@H](O)CC(=O)[O-])c2CC(C)C)c1	706.8740000000001	7.644100000000012	4	2	15	4	-7.7
432.6432	0.5079391488674301	CC(C)(CO)[C@@H](C)NC(=O)[C@@H]1C[C@@H](C)C[C@H]2CC[C@@H]3C[C@H](C)C4=CC(=O)C=C[C@]4(C)[C@H]3CC[C@@]21C	483.7370000000003	6.096000000000007	3	2	4	0	-8.9
909.97394	0.05590248972453723	C=CC[S@@](=O)[C@H](C)NC(=O)N[C@@H](CC(=O)N[C@@H](CC(=O)O)C(=O)O)C(=O)N1CCC[C@H]1C(=O)N[C@@H](CCC(=O)NC(=O)C(=O)O)C(C)	688.7130000000002	-2.2374999999999927	13	8	18	0	-7.5
410.23993	0.4944861326467559	C[N+](C)(C)C[C@@H](O)CC(=O)[O-]	161.20099999999996	-1.8064999999999984	3	1	4	0	-4.5
9.089342	0.28856076954728804	CCCCCc1cc(=O)c(-c2ccc(F)cc2)c(-c2ccc(F)cc2)n1/C=C/[C@@H](O)C[C@@H](O)CC(=O)O	511.56500000000017	5.250500000000008	5	3	12	3	-7.1
58.052067	0.22042674682375366	CC(=O)O[C@H]1/C=C(\C)[C@@H](C)[C@H](O[C@@H](C)[C@H]2O[C@@](C)(O[C@@H]3C[C@@H](O)[C@H](O)[C@H](O[C@H]4O[C@@H](C)[C@H](O)[C@H](C)O4)[C@H](C)O3)[C@H]2C)[C@H](O)[C@H](C)[C@H]1	659.7900000000002	1.9669900000000027	13	4	8	0	0.0
4.4208174	0.4033896174906365	COc1cccc(-c2nc(C(C)C)n(/C=C/[C@@H](O)C[C@@H](O)CC(=O)O)c2-c2ccc(F)cc2)c1	468.52500000000026	4.545500000000003	6	3	10	3	-8.2
89.842094	0.2253343142187684	CN(C)CCCn1cc(C(=O)c2ccc(F)cc2)c(-c2ccc(F)cc2)c1C(=O)Nc1ccc(C(C)C)cc1	529.6310000000003	6.991700000000007	3	1	10	4	-8.3
906.76917	0.8198805249528526	COc1ccc([C@@H]2[C@H](C)C[C@H](N)C(=O)OC2)c(C(=O)NC(C)C)c1	334.416	1.8273	5	2	4	1	-6.7
156.56393	0.1735643864602374	CC(C)(O)c1ccccc1CC[C@@H](SCC1(CC(=O)O)CC1)c1cccc(/C=C/c2ccc3ccc(Cl)cc3n2)c1	586.1970000000001	8.948000000000002	5	2	12	4	-8.0
881.3153	0.14688728136750906	C[C@@H](O)[C@@H](/N=C/c1ccc(F)cc1)C(=O)N1CCC[C@H]1C(=O)N[C@@H](CCC(=O)NCC(=O)NCC(=O)O)C(=O)O	565.5550000000004	-1.348399999999992	9	6	14	1	-7.0
6.686089	0.10934485290911689	CC(C)c1c(C(=O)Nc2ccccc2)c(-c2ccccc2)c(-c2ccc(F)cc2)n1CC[C@@H](O)C[C@@H](O)CC(=O)NO	573.6650000000003	5.734400000000008	5	5	12	4	-8.3
237.20663	0.39719746584851445	CO[C@H]1CC[C@@]2(C)[C@H](CC[C@@H](O)CC(=O)O)CC[C@@H]1C[C@H]1C[C@@H](O)[C@H](O)[C@@H](C)C[C@@H]1O[C@@H]2O	472.6190000000002	2.305100000000001	8	5	6	0	-6.8
681.3892	0.4717838410003052	CCCC(=O)O[C@@H]1CC[C@H](C)[C@@H](C)[C@H]2[C@@H]3CC=C4[C@H](O)CC[C@]4(C)[C@H]3CC[C@]21C	402.61900000000026	5.904100000000008	3	1	3	0	-7.3
17.759542	0.1568888746348767	C[C@@H]1C/C=C/C=C/C=C/C=C/[C@H](O[C@@H]2O[C@H](C)[C@@H](O)[C@H](N)[C@@H]2O)C[C@@H]2O[C@](O)(C[C@@H](O)C[C@H]3O[C@@H]3/C=C/C(=O)O1)C[C@H](O)[C@H]2C(=O)O	665.7330000000004	0.11970000000000325	14	7	3	0	-7.5
33.981155	0.1994688094051449	CN[C@H](C)C(=O)O[C@H]1C[C@@H](C)C=C2C=C[C@H](C)[C@H](CC[C@@H](O)C[C@@H](O)CC(=O)NO)[C@H]21	438.5650000000002	1.6982000000000004	7	5	10	0	-7.6
962.30634	0.6277608876994561	C=C(C)CC[C@H](C)[C@H]1CC[C@@]2(C)Oc3c(C)c(O)cc3c(C)c2c1	326.48	6.150100000000006	2	1	4	0	-7.2
151.4763	0.6470755259246564	C[C@H](O)CO[C@@H]1O[C@@H](C)[C@H](O[C@H]2C[C@@]3(C)[C@@H]4CC[C@H](C)CC[C@]4(C)[C@H]3CC[C@@]21C)C(=O)O	452.63200000000035	4.625900000000004	6	2	4	0	-7.4
683.6296	0.32387250639508935	OCCCC#CC#C/C=C/CC/C=C\CCCCCCC(=O)O	316.44100000000003	4.083500000000003	3	2	12	0	-5.5
72.780594	0.6002543375690091	Cc1c(/C=C/[C@@H](O)C[C@@H](O)CC(=O)[O-])c(-c2ccc(F)cc2)cn1-c1ccccc1	408.449	2.8569200000000015	4	2	8	3	-8.2
1.2963084	0.14053224368649855	CNc1ccc(NCC(=O)c2c(-c3ccccc3)c(-c3ccc(F)cc3)c(CC[C@@H](O)C[C@@H](O)CC(=O)[O-])n2C(C)C)cc1	600.7110000000002	5.063100000000005	7	4	15	4	-7.7
144.11136	0.6109694985251438	C[C@@H]1[C@H]2C3=CC[C@@H]4CC[C@@H](C5)C[C@@H](O)CC[C@]5(C)[C@H]4C3=CC[C@]2(C)[C@]1(C)O	370.5770000000001	5.253400000000006	2	2	0	0	-7.8
378.1009	0.5149191780129114	C=C(C)[C@H](CC)CC[C@@H]1C[C@H](O)C[C@H]2[C@@H]3CCC4=CC(=O)C=C[C@]4(C)[C@H]3CC[C@@]21C	410.6420000000002	6.653900000000008	2	1	5	0	-7.9
66.741196	0.35247525221090636	COC(=O)[C@H](C)C[C@@H]1C[C@H](O)C[C@@H]2C=C[C@H](C)[C@H](CC[C@H](O)C[C@H](O)CC(=O)[O-])[C@@H]12	425.54200000000026	1.0431000000000004	7	3	10	0	-7.2
6.1511946	0.6338537138352806	CC(C)c1cc(C(C)(C)C)cc(-c2ccc(F)cc2)c1OCC(O)C[C@@H](O)CC(=O)[O-]	431.5240000000002	3.5443000000000024	5	2	9	2	-7.9
153.6186	0.4732790343822408	C=C1CC[C@@H](O)C/C1=C/C=C1\CCC[C@]2(C)[C@@H]([C@H](C)/C=C/[C@H](C)C(C)C)CC[C@@H]12	396.6590000000001	7.641000000000008	1	1	5	0	-7.6
859.58295	0.20065380824754112	CCNC(=O)CC[C@@H](Cc1ccccc1)C(=O)N1CCC[C@H]1C(=O)N[C@@H](CCCC(=O)O)C(=O)NCC(=O)O	546.6210000000005	0.6931000000000043	8	5	16	1	-7.1
1.293945	0.3484158071047346	N#Cc1cc(-c2ccc(F)cc2)c(-c2ccc(F)cc2)n1/C=C/[C@@H](O)C[C@@H](O)C[C@H](O)CC(=O)O	482.4830000000002	3.780280000000004	6	4	10	3	-7.5
4.422044	0.561666738514544	CNc1ncc(-c2ccc(F)cc2)c(-c2ccc(F)cc2)c1/C=C/[C@@H]1C[C@@H](O)CC(=O)O1	436.4580000000002	4.815200000000005	5	2	5	3	-8.3
7.2705283	0.18198382715397088	CCc1cccc(NC(=O)c2c(-c3ccc(F)cc3)c(-c3ccc(F)cc3)c(CC[C@@H](O)C[C@@H](O)CC(=O)[O-])n2C(C)C)c1	603.6860000000001	5.6804000000000086	5	3	13	4	-7.8
19.841127	0.3335408931891239	CC(C)NC(=O)c1c(-c2ccccc2)c(-c2ccc(F)cc2)c(CC[C@@H](O)C[C@@H](O)CC(=O)[O-])n1C(C)C	523.6250000000003	3.8648000000000025	5	3	12	3	-7.9
293.74585	0.6269064400841485	Cc1nc(-c2ccccc2)cc(-c2ccc(F)cc2)c1/C=C\[C@@H]1C[C@@H](O)CC(=O)O1	403.45300000000015	4.9428200000000055	4	1	4	3	-8.1
710.94135	0.39895528849748824	CC(C)CCC[C@@H](C)[C@H]1CC[C@@]2(C(C)O)C3=CCC4C(C)(C)[C@@H](O)CC[C@]4(C)C3CC[C@]12C	458.7710000000003	7.775800000000011	2	2	6	0	-6.9
785.18225	0.2684596534188585	O=C(CC[C@@H](O)CC[C@H](O)/C=C/c1cc(C(F)(F)F)nc(-c2ccc(F)cc2)c1)c1ccccc1	487.4930000000001	6.084800000000007	4	2	10	3	-7.1
56.758694	0.44179283048896817	O=C(CO)[C@H](O)C[C@H](O)/C=C/n1c(C(F)(F)F)nc(-c2ccccn2)c1-c1ccc(F)cc1	465.40300000000013	2.9140000000000006	6	3	8	3	-8.2
4.0506177	0.23111928868333603	N[C@H]1C=C(CO)[C@@H](Cc2ccc(F)cc2)C[C@H](/C=C/c2c(-c3ccccc3)nc(C(=O)O)nc2C(C)CC(=O)O)n1	560.6260000000003	3.9966000000000017	9	5	10	3	-8.0
1.3537601	0.163381949312178	COc1ccc(NCC(=O)c2c(-c3ccccc3)c(-c3ccc(F)cc3)c(CC[C@@H](O)C[C@@H](O)CC(=O)[O-])n2C(C)C)cc1	601.6950000000002	5.030000000000005	7	3	15	4	-7.6
151.57428	0.18867608567592276	COc1c(O[C@@H]2O[C@H](C)[C@@H](O[C@H]3C[C@@](C)(O)[C@@H](OC(=O)CC(C)C)[C@H](C)O3)[C@H](N(C)C)[C@H]2O)[C@@H](CC=O)[C@H](C)[C@@H](O)[C@@H]1O	617.7330000000004	0.7026000000000032	13	4	11	0	-6.6
11.130039	0.3042427917143964	CC1=C[C@H](O)[C@H](C)C[C@H]2/C=C/C=C/C=C/C=C/C=C/[C@H](O[C@@H]2O[C@H](C)[C@@H](O)C[C@@H]2O)CC[C@]2(C)[C@H](O)[C@@H]1O	530.7020000000005	3.494400000000003	7	5	0	0	-8.7
1.29477	0.1931580696986653	COc1cccc(CNC(=O)c2c(-c3ccccc3)c(-c3ccc(F)cc3)c(CC[C@@H](O)C[C@@H](O)CC(=O)[O-])n2C(C)C)c1	601.6950000000003	4.665200000000005	6	3	14	4	-8.4
1.4471161	0.5348692706997701	CC(C)c1nc(-c2ccc(F)cc2)nc(-c2ccc(F)cc2)c1/C=C/[C@@H]1C[C@@H](O)CC(=O)O1	450.4850000000002	5.291900000000006	5	1	5	3	-8.9
692.3054	0.42664190049735085	COc1c2ccccc2c(-c2ccccc2)n1C[C@@H](O)C[C@@H](O)CC(=O)OC(=O)[O-]	412.41800000000023	1.7053999999999994	7	2	8	3	-7.1
742.2671	0.49809625705575966	C/C1=C/CC[C@@](C)(OCc2ccc(C)cc2)C(=O)C[C@@H](CC(C)C)C(=O)N1CCC[C@@H](O)C(=O)O	487.6370000000004	4.6437200000000045	6	2	10	1	-7.7
4.771859	0.6098603402539736	CC(C)c1c(/C=C/[C@@H](O)C[C@@H](O)CC(=O)[O-])c(-c2ccc(F)cc2)cn1C1CCCCC1	442.55100000000016	4.1879000000000035	4	2	9	2	-8.9
350.1756	0.43915163841674126	CC1=C(C#C/C=C/C=C/C=C/C(C)=C\C(=O)O)C(C)(C)CCC1	310.43700000000007	5.215900000000004	2	1	4	0	-7.4
96.67006	0.39261529607694734	CCCC[C@H](C)C[C@H](C)[C@H]1CC[C@@H](C)[C@H]2[C@@H]3CCC4=CC(=O)C=C[C@]4(C)[C@H]3CC[C@]2(C)[C@H]1C	452.7670000000002	9.035200000000003	1	0	6	0	-7.5
1.3546305	0.17331993963909145	CC(C)n1c(CC[C@@H](O)C[C@@H](O)CC(=O)[O-])c(-c2ccc(F)cc2)c(-c2ccccc2)c1C(=O)Nc1ccc(S(N)(=O)=O)cc1	636.7220000000001	3.6263000000000014	7	4	13	4	-8.4
18.796726	0.30247197221927635	COc1cc(Cc2nc(N)c(N)cc2)c(-c2ccc(F)cc2)n1/C=C/[C@@H](O)C[C@@H](O)CC(=O)O	470.5010000000002	2.5103	8	5	10	3	-7.6
776.8092	0.5908910114028808	C=C[C@H](O)C#CCNC(=O)[C@H]1CC=C2c3cccc4[nH]c(c4c3C)C[C@H]21	346.4300000000001	2.670020000000001	2	3	3	2	0.0
223.33904	0.19750207121883465	CC(C)(C)NC(=O)[C@@H]1C[C@@H]2CCCC[C@@H]2CN1C[C@@H](O)[C@H](Cc1ccccc1)NC(=O)[C@H](CC(N)=O)NC(=O)c1ccc2ccccc2n1	670.855	3.092400000000003	7	5	12	3	-9.1
710.94135	0.39895528849748824	CC(C)CCC[C@H](C)[C@H]1CC[C@@]2(C(C)O)C3=CCC4C(C)(C)[C@@H](O)CC[C@]4(C)C3CC[C@]12C	458.7710000000003	7.775800000000011	2	2	6	0	-7.4
495.55032	0.28214015372972734	CC[C@@H](C#CC#C/C=C/C=C\CC[C@@H](O)[C@@H](O)[C@H](O)CC(=O)O)C(=O)O	364.3940000000001	0.5539999999999996	7	5	10	0	-5.7
419.63522	0.7173907938265816	CC(C)c1c(O)c(C(C)C)c(C(C)C)c(C(C)C)c1	262.43699999999995	5.885800000000006	1	1	4	1	-5.6
621.91394	0.32834650610487814	CC(=O)[C@]1(O)Cc2c(O)c3c(c(O)c2[C@@H](O[C@H]2C[C@H](N)[C@H](O)[C@H](C)O2)C1)C(=O)c1ccccc1C3=O	497.5000000000002	1.0202999999999998	10	5	3	3	-8.2
3.3553085	0.38347374184751315	Cc1cc(-c2c(-c3ccc(F)cc3)nc(C(C)C)n2/C=C/[C@@H](O)C[C@@H](O)CC(=O)O)cc(C)c1F	484.54300000000023	5.292840000000006	5	3	9	3	-8.4
472.10648	0.10348325925697462	C[C@@H]1O[C@@H](O[C@H]2[C@H](O)[C@@H](O)[C@H](O[C@H]3[C@H](O)[C@@H](O)[C@H](O)O[C@@H]3CO)O[C@@H]2CO)[C@H](O)[C@@H](O)[C@@H]1N[C@H]1C=C(CO)[C@@H](O)[C@H](O)[C@H]1O	645.6080000000004	-8.564500000000011	19	14	9	0	-7.0
2.532389	0.4502355974717761	Cc1ccc(C)c(-c2cc(-c3ccc(F)cc3)c(/C=C/[C@@H]3C[C@@H](O)CC(=O)O3)c(C(C)C)n2)c1	459.56100000000026	6.374640000000007	4	1	5	3	-8.2
22.986202	0.2907650175037363	C=C(C)C(=O)O[C@H]1C[C@H](O)C[C@@H]2C=C[C@H](C)[C@H](CC[C@H](O)C[C@H](O)CC(=O)[O-])[C@@H]12	409.4990000000002	0.7155999999999996	7	3	9	0	-7.5
73.86506	0.35499619100332247	CC1=C(CCc2c(/C=C/[C@@H]3[C@@H](O)CC[C@](C)(O)CC3)[C@@H](C)CC(=O)O2)C(C)C[C@@H]1C	416.60200000000026	5.454400000000005	4	2	5	0	-8.0
53.22824	0.051197718276696134	CSCC[C@H](NC(=O)CCCNC(=O)[C@@H](Cc1ccccc1)C(=O)N[C@@H](C)CC(=O)N[C@@H](CCCCC(=O)O)C(=O)O)C(=O)N[C@@H](C)C(=O)O	723.8460000000003	0.6781000000000066	12	8	25	1	-7.3
15.651324	0.1948514421896969	CCCCCn1cc(C(=O)Nc2ccncc2)c(-c2ccc(F)cc2)c1C(=O)N[C@@H](C)Cc1ccc(CC#N)cc1	551.6660000000003	6.558780000000007	4	2	12	4	-7.4
135.76836	0.08293035859507704	CC(C)[C@H](NC(=O)[C@H](Cc1ccc(O)cc1)NC(=O)CNC(=O)[C@H](Cc1ccccc1)NC(=O)[C@@H](N)CCC(=O)N[C@@H](CCC(=O)O)C(=O)O)C	712.8010000000002	-0.034399999999990494	11	9	21	2	-8.9
244.5881	0.23526258168565614	COc1ccc2cc1C(=O)c1c(O)c3c(c(O)c1C2=O)C[C@@](O)(C(=O)CO)C[C@@H]3O[C@H]1C[C@H](N)[C@H](O)[C@H](C)O1	543.5250000000003	0.0012999999999993017	12	6	5	3	0.0
4.3957186	0.43278544316777506	CC(C)c1cc(-c2ccc(F)cc2)c(-c2ccccc2)n1/C=C/[C@@H](O)C[C@@H](O)CC(=O)O	437.51100000000014	5.141900000000008	4	3	9	3	-8.2
2.173658	0.25811846844745234	CC1=C[C@H](c2c(-c3ccc(F)cc3)c(-c3ccc(F)cc3)c(CC[C@@H](O)C[C@@H](O)C[C@@H](O)CC(=O)[O-])n2C(C)C)cc1	578.6760000000003	5.216400000000006	5	3	13	3	-7.8
355.79453	0.23526258168565614	COc1cccc2c1C(=O)c1c(O)c3c(c(O)c1C2=O)C[C@@](O)(C(=O)CO)C[C@@H]3O[C@H]1C[C@H](N)[C@H](O)[C@H](C)O1	543.5250000000003	0.0012999999999993017	12	6	5	3	-7.9
11.939856	0.3471030555368114	N=NC(=O)c1c(-c2ccccc2)c(-c2ccc(F)cc2)c(CC[C@@H](O)C[C@@H](O)CC(=O)[O-])n1C(C)C	494.54300000000035	3.897770000000003	5	3	11	3	0.0
224.79936	0.1748728211707901	CC(C)C[C@@H](CC(=O)N1CCC[C@H](O)C[C@@H](O)[C@H](C)O)N1CCC[C@]2(C)[C@H](CCC(=O)O)CC2=CC(=O)O	540.6980000000004	2.8055000000000003	9	5	17	0	-6.7
793.27985	0.45278603663958333	COC(=O)C1=C(C)NC(C)=C(C(=O)OCC(C)C)C1c1ccccc1[N+](=O)[O-]	388.4200000000001	3.201800000000002	7	1	6	1	-5.8
195.12329	0.5003983975184703	COc1ccc(-c2cc(-c3ccccc3)nc(C(C)C)c2/C=C/[C@@H]2C[C@@H](O)CC(=O)O2)cc1	443.54300000000023	5.627300000000007	5	1	6	3	-8.0
10.813344	0.671999391844661	CC[C@H](C)C(=O)O[C@H]1C[C@@H](C)C=C2C=C[C@H](C)[C@H](CC[C@@H]3C[C@@H](O)CC(=O)O3)C21	404.54700000000025	4.195500000000004	5	1	6	0	-7.4
124.28283	0.3700735420849879	CCOC(=O)C1=C(C)NC(C)=C(C(=O)OCC)C1c1ccccc1/C=C/C(=O)OC(C)(C)C	455.5510000000002	4.402500000000004	7	1	7	1	-6.4
881.507	0.31374866998350953	C[C@@H]1CC2=C(NCC(=O)NCC3)nc(NC(=O)NC(=O)NC(=O)NC(=O)CC3CCCC2)C1	461.52300000000037	0.9612000000000014	6	6	0	0	-9.8
429.23907	0.5599830395714	Cc1c(C)n(Cc2ccc(F)cc2)c(-c2ccc(F)cc2)c1/C=C/[C@@H]1C[C@@H](O)CC(=O)O1	437.4860000000002	5.178140000000006	3	1	5	3	-8.8
519.921	0.5295731957656133	CC1=C(/C=C/C(C)=C/C=C/C(C)=C\C(=O)O)C(C)(C)CCC1	300.44200000000006	5.602600000000005	2	1	5	0	-6.5
488.14423	0.7968347529245803	C#C[C@]1(O)CC[C@H]2[C@@H]3CCc4cc(OC)ccc4[C@H]3CC[C@@]21C	310.4370000000001	3.915600000000003	2	1	1	1	-7.0
30.567532	0.661245803763767	CN[C@@H](C)C(=O)O[C@H]1C[C@@H](C)C=C2C=C[C@H](C)[C@H](CC[C@@H]3C[C@@H](O)CC(=O)O3)[C@H]21	405.53500000000025	2.7573000000000008	6	2	6	0	-7.3
855.12115	0.29377916639063406	CCCCOC(=O)C1=C(C)NC(C)=C(C(=O)OC(C)C)C1c1cccc([N+](=O)[O-])c1	416.47400000000016	4.124500000000003	7	1	8	1	-6.6
4.1798525	0.32301784061486916	COc1cc(-c2c(-c3ccc(F)cc3)nc(C(C)C)n2/C=C/[C@@H](O)C[C@@H](O)CC(=O)O)cc(CC)c1F	514.5690000000003	5.247000000000004	6	3	11	3	-8.4
10.813344	0.671999391844661	CC[C@@H](C)C(=O)O[C@H]1C[C@@H](C)C=C2C=C[C@H](C)[C@H](CC[C@@H]3C[C@@H](O)CC(=O)O3)C21	404.54700000000025	4.195500000000004	5	1	6	0	-7.8
61.210068	0.44179283048896817	O=C([C@H](O)CO)C[C@H](O)/C=C/n1c(C(F)(F)F)nc(-c2ccccn2)c1-c1ccc(F)cc1	465.40300000000013	2.9140000000000006	6	3	8	3	-8.0
4.11696	0.409804186811716	Cc1cc(F)ccc1-c1c(-c2ccc(F)cc2)nc(C(C)C)n1/C=C/[C@@H](O)C[C@@H](O)CC(=O)O	470.5160000000002	4.984420000000007	5	3	9	3	-8.1
33.525677	0.32488769902018694	CCOc1ccc(C=C(C)C)c(-c2ccc(F)cc2)c(-c2ccc(F)cc2)n1/C=C/[C@@H](O)C[C@@H](O)CC(=O)O	537.6030000000003	6.019500000000008	6	3	11	2	-7.6
