# Supplementary material for: Transformer-Decoder GPT Models for Generating Virtual Screening Libraries of HMG-Coenzyme A Reductase Inhibitors: Effects of Temperature, Prompt Length, and Transfer-Learning Strategies
Source: J Chem Inf Model. 2024 Nov 7;64(22):8464–80. doi: 10.1021/acs.jcim.4c01309 (PMC11600504; doi:10.1021/acs.jcim.4c01309)
Supplement: Supplementary file 3 — ci4c01309_si_003.zip [file ci4c01309_si_003.zip › Datasets/xfer_Learning_files/1XA5K_model_gen_ic50_results/1XA5K_0p0_Refined_Molecules_QED_props.csv]

IC50	QED	SMILES	MW	aLogP	HBA	HBD	RotBond	AromRings
[6139364.5]	0.6321791398080048	Nc1ccccc1OSc1ccccc1	217.293	3.3549000000000015	3	1	3	2
[29741.842]	0.5960314562837822	CC[C@@]1([N+](=O)[O-])C[C@H]2[C@@H](O)CC[C@@]3(F)[C@@H]4C(=O)CC[C@]4(C)[C@H]3CC[C@@]21C	367.4610000000002	3.696500000000003	4	1	2	0
[4231.0537]	0.2925393019598324	CSC1=N[C@H](CC(=O)N[C@@H](Cc2ccccc2)C[C@H](O)[C@H](C)OC(=O)NC(=O)CCCN)C(=O)N1CC	535.6670000000004	1.1849000000000014	8	4	13	1
[324543.25]	0.6874157940277865	O=S1(=O)CC[C@H]2[C@@H]3CCC4=CC(=O)CC[C@]4(C)[C@H]3CC[C@@]21C	322.47	3.2954000000000025	3	0	0	0
[2591.3774]	0.751375994128079	C[C@@H]1O[C@@H](C)[C@@H](O[C@H]2C(C)C)[C@H](O)[C@@H](C)C(=O)O[C@@H](C)C[C@H]21	314.4220000000001	2.1519999999999992	5	1	1	0
[7427.579]	0.798686274717213	C[C@H](O)CCC(=O)N[C@@H]1C=C2c3cccc4[nH]cc(c34)C[C@H]2N(C)C1	339.4390000000002	2.0671999999999997	3	3	4	2
[4591261.5]	0.663766943170211	CCO[P@H](=O)N(C)C(=O)N[C@H](C)CO	224.197	0.4347999999999999	4	2	5	0
[1812335.1]	0.5969446160833805	O=c1ccc2c(O)cccc2o1	162.14399999999998	1.4986	3	1	0	2
[60876.383]	0.7769058895593325	CO[C@H]1CC[C@]2(C)[C@H](CC[C@@H](O)CC(=O)O)[C@H]2[C@@H]1C	270.369	2.2994000000000003	4	2	6	0
[4397673.]	0.8353403262754282	O=C(CO)N[C@@H]1[C@@H](CCN2C=C(c3ccccc3)c2)CC1	286.3750000000001	1.6202999999999996	3	2	6	1
[33971548.]	0.7344845416409409	N#Cc1cnc(C(c2ccc(C#N)cc2)n2cncn2)cc1	286.298	2.05416	5	0	3	3
[30458986.]	0.6876224269957961	NCCCCNC(=O)c1ccccc1	192.26200000000003	1.1553	2	2	5	1
[19955.982]	0.753819429018889	C[C@@](O)(CO)[C@H]1C[C@@H]2CC=C[C@]3(C)[C@H]4C(=O)C=C[C@]4(C)[C@H]3CC[C@@]21C	344.4950000000002	3.5097000000000023	3	2	2	0
[2048127.1]	0.7774772110183553	C=C(CC[C@@H](C(=O)O)CC(=O)O)c1ccccc1	248.278	2.655500000000001	4	2	7	1
[515338.03]	0.7976617748869893	C[C@@](O)(CO)[C@@H]1C[C@@H]2CC[C@@]3(C)C4=CC(=O)CC[C@]4(C)[C@H]3CC[C@@]21C	346.5110000000001	3.8778000000000032	3	2	2	0
[20381.664]	0.639441532075178	C=CC(=C)CC[C@@]1(O)CC[C@H]2[C@@H]3CCC4=CC(=O)CC[C@]4(C)[C@H]3CC[C@@]21C	368.5610000000002	5.771800000000006	2	1	4	0
[23206.682]	0.759345285057915	O=C(CCCN1CCC(O)(c2ccc(Cl)cc2)CC1)c1ccc(F)cc1	375.87100000000015	4.425600000000004	3	1	6	2
[55127.46]	0.4690249663785082	CCCCCC[C@@H]1CN[C@H](C)C(=O)NCC[C@H](N)C(=O)N1C(=O)c1ccc(Cl)cc1	436.98400000000015	2.4731000000000005	5	3	6	1
[151238.72]	0.5731863108623735	CCC(=O)Nc1ccc(OCC(=O)c2cccs2)c(-c2ccc(F)cc2)c1	383.444	5.164400000000004	3	1	7	3
[6.2002135e+09]	0.4787891178430094	NC(=O)N1CCCC1	114.14800000000001	0.16089999999999982	1	1	0	0
[102428.04]	0.7734451726497225	CNC[C@@H](C)Cc1ccccc1C(=O)O	207.273	1.7828000000000002	3	2	5	1
[831.6376]	0.2105027271683974	NC[C@H]1O[C@H](Cc2ccc(O)c(Cl)c2)[C@H](O)C[C@@H]1NCCC[C@H]1O[C@H](O)C[C@H](O)[C@@H](O)[C@@H]1O	490.9810000000002	-1.0064000000000002	10	8	8	1
[169709.]	0.5136121434007878	C/C=C\C/C=N\C(C)c1ccccc1C	201.31300000000002	4.093020000000003	0	0	4	1
[705819.9]	0.6070419691982186	CCCC[C@H](CC)OC(=O)c1ccc(N)cc1	235.327	3.394400000000002	3	1	6	1
[4170714.8]	0.8489671904749567	CCN(CC)CC(=O)Nc1c(C)cccc1C	234.343	2.5837400000000006	2	1	5	1
[221641.38]	0.5530650081913819	C[C@H]1C[C@@H]2CCC[C@@H]3C4=CCC(=O)C=C[C@]4(C)[C@@]3(C)[C@H]2CC1	298.4700000000001	5.320500000000005	1	0	0	0
[2258918.8]	0.8338762254165284	O=C(C[C@H](c1ccccc1)C(=O)O)c1ccccc1	254.285	3.1278000000000015	3	1	5	2
[1128971.]	0.7610997956351635	CC(C)CNC(=O)c1cccnc1	178.23499999999999	1.4674	2	1	3	1
[16449.994]	0.5042848448513663	CC[C@H](C)[C@H]1C(=O)N2CCC[C@H]2[C@]2(O)O[C@](NC(=O)[C@@H]3C=C4c5cccc6[nH]cc(c56)C[C@H]4N(C)C3)(C(C)C)C(=O)N12	575.7100000000002	2.4303	6	3	5	2
[78652.43]	0.6045941944055508	CC(C)[N+](C)(C)CCC[C@H](O)CCC(=O)[O-]	231.33599999999996	0.1424000000000008	3	1	8	0
[4.0051525e+09]	0.6982702139707513	O=C(O)c1cc2ccccc2o1	162.14399999999998	2.1310000000000002	3	1	1	2
[3247.0298]	0.11112422007237796	C[C@@H](NC(=O)C[C@@H]1CC[C@@H](C)C(=O)O)CC[C@@H]1C[C@H](N)C(=O)N[C@@H](CCC(=O)O)C(=O)N[C@H](CCC(=O)O)C(=O)O	586.6390000000005	-0.09049999999999325	12	8	17	0
[53720.613]	0.8214450525867849	CCN(CC)CCS(=O)(=O)c1ccc(C(=O)O)cc1	285.365	1.5002999999999997	5	1	7	1
[11071.737]	0.6917039262438198	C[C@H]1O[C@@H](OC(C)=O)C[C@@H]2C[C@H]3[C@H](C)[C@H]4C(=O)C=C[C@]4(C)[C@@]3(F)[C@@H](O)C[C@]21C	394.4830000000001	3.1972000000000023	5	1	1	0
[1.8387568]	0.3502640078957995	COc1cc(C[C@@H](C)N)c(-c2ccc(F)cc2)nc(-c2ccc(F)cc2)n1/C=C/[C@@H](O)C[C@@H](O)CC(=O)O	527.5680000000003	3.763700000000002	7	4	11	2
[14010458.]	0.6904627990029388	N[C@@H](Cc1ccccc1)C(=O)O	165.19199999999995	0.641	3	2	3	1
[1279.1001]	0.08629246141083623	CC(C)CC(NC(=O)[C@@H](Cc1ccc(O)cc1)NC(=O)[C@@H](N)CC(C)C)C(=O)N1CCC[C@H]1C(=O)N[C@@H](CCCCN)C(=O)N[C@@H](Cc1c[nH]cn1)C	739.9629999999999	1.3991000000000082	9	8	21	2
[1505967.2]	0.6944661065563309	N[C@H](C(=O)O)[C@@H](Cc1ccccc1)C(=O)N1CCC[C@H]1C(=O)O	320.3450000000001	0.33279999999999904	6	3	6	1
[36.64401]	0.39471337443248283	Cn1c(SCc2ccc(F)cc2)c(-c2ccc(F)cc2)n1/C=C/[C@@H](O)C[C@@H](O)CC(=O)O	462.5180000000002	4.121400000000004	5	3	10	3
[2.7287292e+12]	0.5641111252144367	O=C1C[C@@H]2CCC(=O)N1CCCN1CC[C@H]12	222.28799999999995	0.6197000000000001	3	0	0	0
[1917938.8]	0.3021671081355062	C/N=C(\NC#N)c1ccc(C)cc1	173.219	1.4421	2	1	1	1
[1.3107677e+08]	0.25541900847803894	O=C(O)[C@@](O)(CC(=O)O)NC(=O)C(=O)O	221.121	-2.5648999999999997	8	5	4	0
[1459.577]	0.14108806543958924	CCC(=O)O[C@H]1C[C@@H](O[C@@H]2[C@H](C)[C@H](O)[C@@H](O[C@H]3[C@H](O)[C@H](N)[C@H](O)[C@H](C)O3)[C@H](N)C[C@H]2N)[C@H](O)[C@@H](C)O1	521.6080000000003	-2.5763999999999916	13	7	6	0
[56.758694]	0.44179283048896817	O=C(CO)[C@@H](O)C[C@H](O)/C=C/n1c(C(F)(F)F)nc(-c2ccccn2)c1-c1ccc(F)cc1	465.40300000000013	2.9140000000000006	6	3	8	3
[1624.94]	0.37302160060419476	CC[C@@H](C)O[C@@H]1O[C@@H](C)[C@H](O[C@H]2[C@H](O)[C@@H](N)C[C@H](O)[C@H]2O)[C@@H](C)O[C@]1(C)C(=O)O	421.48700000000014	-0.6377999999999966	10	5	6	0
[366.29675]	0.5944530640215626	C[C@@](O)(CC(=O)O)CC[C@H]1CC[C@@H](O)C[C@H]2[C@@H]3CC4=CC(=O)CC[C@]4(C)[C@H]3CC[C@@]21C	432.60100000000034	4.501300000000004	5	3	5	0
[8911944.]	0.243199863073802	CCCCCNC(=N)CS	160.286	1.6732699999999998	1	3	5	0
[135.76836]	0.08293035859507704	CC(C)[C@@H](NC(=O)[C@H](Cc1ccc(O)cc1)NC(=O)CNC(=O)[C@H](Cc1ccccc1)NC(=O)[C@@H](N)CCC(=O)N[C@@H](CCC(=O)O)C(=O)O)C	712.8010000000002	-0.034399999999990494	11	9	21	2
[583104.2]	0.5668732042121558	CCCCCC(=O)O	116.15999999999998	1.6513	2	1	4	0
[473972.2]	0.4418304095361674	COCCOc1c(OCCNC(O)C)cc1	229.276	0.37529999999999963	5	2	9	0
[7280.9585]	0.21751778620947723	N#C[C@H](O[C@@H]1O[C@@H](CO[C@@H]2O[C@H](CO)[C@@H](O)[C@H](O)[C@H]2O)[C@@H](O)[C@H](O)[C@H]1O)c1ccccc1	457.4320000000001	-3.108019999999997	12	7	7	1
[9078378.]	0.7608109254660009	NCc1ccccc1-c1ccccc1	183.254	2.8123000000000014	1	1	2	2
[2668017.8]	0.828425872284516	O=C1NC2(CCCC2)CC(=O)N1CCCN1CCCN(c2nccnc2)CC1	386.5000000000001	1.6335	6	1	5	1
[26598.12]	0.12046252778516435	C[C@@H]1O[C@H](NC(=O)[C@H](N)[C@H]2O[C@H](CO)[C@@H](O)[C@H](O)[C@H]2O)C(=O)O[C@H](CO)[C@H]1O[C@H]1O[C@H](CO)[C@@H](O)[C@H](N)[C@H]1O	571.5330000000002	-7.927300000000009	17	11	8	0
[860687.1]	0.8383927425692771	Cc1ccccc1CN1CCC(Oc2ccccc2)CC1	281.39900000000006	4.038420000000003	2	0	4	2
[277475.06]	0.7173976151551733	C=CC[C@H](C(=O)O)[C@@H]1CC[C@H]2[C@@H]3CC4=CC(=O)C=C[C@]4(C)[C@@]3(F)[C@@H](O)C[C@@]21C	388.4790000000001	3.8602000000000034	4	2	4	0
[722.6137]	0.5190603912355506	CC[C@@H](C(=O)NC[C@@H](O)[C@H]1O[C@@H](C)CC2=C[C@@H](C)[C@H]3C[C@@H](O)[C@@](C)(O)[C@H](C)O3)[C@H]21	411.53900000000016	1.1486999999999996	6	4	3	0
[836.27185]	0.7463518559826346	CC[C@H](C)[C@H]1NC(=O)[C@H](C)O[C@H]2[C@@H]3[C@H](C)CC4=CC(=O)C=C[C@]4(C)[C@H]3CC[C@]21C	399.5750000000002	4.448500000000005	3	1	2	0
[1.1641507e+09]	0.6535135154314028	O=c1[nH]c2cc(Cl)ccc2o1	169.56699999999998	1.7745	2	1	0	2
[1.0951853e+08]	0.721778255683923	C=CC[C@@]1(C(=O)O)C[C@@H]2CC(=O)CC[C@H]12	208.25699999999992	2.0225999999999997	3	1	3	0
[90612.17]	0.6592452158081321	C/C=C/C=C/c1ccc(O)cc1	160.216	2.9815000000000014	1	1	2	1
[116.87668]	0.45774462611843336	CSc1cnc(-c2cccc(Cl)c2)n1CCC(Ccc1C(=O)NC(=O)CC(=O)O)cc1	459.9550000000002	3.935500000000002	6	2	8	2
[399008.9]	0.5405658341076949	NC(=O)C[C@H](NC(=O)c1ccc(O)cc1)C(=O)N1CCC[C@H]1C(=O)O	349.3430000000002	-0.5584	6	4	6	1
[4280147.]	0.37424525300586925	CCCSS[C@H](CC)[S@@](C)C=O	225.42399999999998	3.602800000000003	3	0	7	0
[3.6046802e+09]	0.5863590335117103	COc1c2occc2cc2ccc(=O)oc12	216.19199999999995	2.5478000000000005	4	0	1	3
[53.931515]	0.39312519079940017	COC(=O)c1c(-c2ccccc2)c(-c2ccc(F)cc2)c(CC[C@@H](O)C[C@@H](O)CC(=O)[O-])n1C(C)C	496.55500000000035	3.513200000000003	6	2	11	3
[3518.22]	0.27580030966060165	CN[C@H]1C[C@@H]2O[C@@](C)([C@H](O)[C@H](C)O2)[C@H](C)[C@@H](O)C(=O)N[C@@H](C)C(=O)N[C@@H](C)[C@@H](O)[C@@H](C)O1	461.55600000000015	-1.4109999999999945	9	6	1	0
[2.0868843]	0.3452609520857243	C=C1C[C@@H](OC(=O)c2cccnc2)C[C@H](/C=C/c2c(-c3ccc(F)cc3)nc(N(C)S(C)(=O)=O)nc2C(C)C)O1	566.6550000000002	5.1284000000000045	8	0	8	3
[828327.5]	0.796969856985115	CC1(C)C[C@H](Nc2ccccc2)C(=O)NC1	218.29999999999998	2.0132	2	2	2	1
[3711.7412]	0.6758333140802116	N[C@H](CCCCNC(=O)[C@H]1Cc2ccc(Cl)cc2)CC[C@H](O)COc2ccccc12	430.9760000000002	3.8136000000000028	4	3	2	2
[119925.375]	0.6972441413990887	CCCCC[C@H](O)CCOc1ccccc1C	236.355	3.7051200000000026	2	1	8	1
[5923955.]	0.692667929536046	C=CCNC1=C2C(CCC2)CC(=O)C1	191.27399999999994	2.1791	2	1	3	0
[13544.666]	0.5789830362119518	C=C(C=O)C[C@@H]1CC[C@H](C)[C@H]2[C@@H]3CC4=CC(=O)C=C[C@]4(C)[C@@]3(F)[C@@H](O)C[C@@]21C	386.5070000000001	4.364600000000004	3	1	3	0
[467.6628]	0.51917970894521	COc1ccc(Cl)cc1C(=O)NCCc1ccc(S(=O)(=O)NC(=O)NC2CCCCC2)cc1	494.0130000000003	3.641700000000003	5	3	8	2
[458799.4]	0.7516526154452335	O=C1CCNc2ccc(Cl)cc2S1(=O)=O	245.68699999999998	1.4559	4	1	0	1
[1220.9083]	0.5400212980370956	O=C(O)[C@@H]1CSC[C@H](CSc2ccccc2)C[C@H](c2ccccc2)OC[C@H]1NC(=O)O	461.60500000000025	4.626700000000003	7	3	6	2
[216905.52]	0.5935944408990683	C[C@@H](O)/C=C/C=C/C=C/CO	154.20899999999997	1.0280999999999998	2	2	4	0
[1060.8351]	0.19355194106294266	CCCCC[C@@H]1CC=C[C@H](C)[C@H](CCC[C@@H](O)CC(=O)O)[C@H]1COC(=O)C(=O)O	412.52300000000014	3.6450000000000014	7	3	12	0
[72176.766]	0.5067515660671775	C[C@H](O)c1cc2c(c(O)c1C/C=C(\C)CCC(=O)OCCN1CCOCC1)C2	389.49200000000025	2.4941000000000004	6	2	9	2
[12472882.]	0.5346624263763748	COc1ccc([N+](=O)[O-])cc1O	169.136	1.3089999999999997	4	1	2	1
[13714.002]	0.4402376880366219	C#CCNCC(=O)c1ccccc1C(C)N	216.284	1.1118000000000001	3	2	5	1
[59793.395]	0.7713284689666314	O=C(O[C@H]1Cc2ccccc2)CC[C@@H](O)C1	220.26799999999997	1.6857	3	1	2	1
[22419202.]	0.6916537900420029	C=CCN1CCN(c2ccccc2)CC1	202.301	1.9946000000000002	2	0	3	1
[3274534.]	0.6977837880474398	O=C(OC[C@H](O)CCO)c1ccccc1	210.229	0.5867	4	2	5	1
[93497840.]	0.5550894783938015	CN(C)c1ccncc1	122.17099999999996	1.1476	2	0	1	1
[3750911.2]	0.5918039880050504	O=C(CCC[N+]12CCCCCCC2)CCCC1	238.39499999999992	3.300500000000002	1	0	0	0
[500186.78]	0.813119762139734	CSC[C@H]1N[C@@H](c2ccccc2)C(=O)N[C@H]1OC(C)=O	294.3760000000001	1.0678999999999998	5	2	4	1
[9066.676]	0.7875457813836829	CC(C)C1=C[C@H]2[C@@H]3CC4=CC(=O)C=C[C@]4(C)[C@@]3(F)[C@@H](O)C[C@@]2(C(=O)CO)O1	376.42400000000015	2.0372999999999997	5	2	3	0
[105152.17]	0.7189373539198385	CSC[C@@H](NC(=O)[C@@H](O)[C@H](C)O)c1ccccc1	269.36600000000004	0.9486000000000001	4	3	6	1
[591025.6]	0.7721023804473248	C=CC(C)(C)OCC(=O)Nc1ccc(C(=O)O)cc1	263.293	2.3045	4	2	6	1
[38535652.]	0.6179523497712477	CC(C)[C@@](C)(C)C(=O)O	130.18699999999998	1.7532	2	1	2	0
[9921496.]	0.5949845722593042	CC(=O)OC[n+]1ccccc1-c1ccccc1	228.27100000000002	2.1616999999999997	2	0	3	2
[320057.28]	0.5927851708979128	CO[C@H]1[C@@H](C(=O)O)C[C@H]1O[C@H](C)[C@H](O)[C@H](C)O	248.27500000000003	-0.3787000000000002	6	3	6	0
[444100.06]	0.7574800659175615	C/C=C(\CO)C(=O)N(CCCN)C(=O)c1ccccc1	276.33599999999996	0.9427999999999993	4	2	6	1
[85399.85]	0.5492650298738313	CC(=O)N[C@@H](CSCc1ccccc1)N[C@@H](C)C(=O)N1CCC[C@H]1C(=O)O	393.50900000000024	1.4357	6	3	9	1
[122876.62]	0.7866085959200239	O=C(O)C[C@@H](NC(=O)c1ccc(O)cc1)c1ccccc1	285.29900000000004	2.338	4	3	5	2
[203504.81]	0.5564289334103528	C[C@H]1C[C@@H](O)CC(=O)O[C@H](C)C1	172.224	1.099	3	1	0	0
[15129.678]	0.7127504814284505	CC(C)[C@H]1OC(=O)[C@H]2[C@@H]3C[C@H](C)C4=CC(=O)C=C[C@]4(C)[C@@]3(F)[C@@H](O)C[C@@]21C	376.46800000000013	3.3908000000000023	4	1	1	0
[3.0037916e+09]	0.5991229091703266	CCN1c2ncccc2CC1	148.20899999999995	1.464	2	0	1	1
[370835.5]	0.4340460833557484	CC/C=C\C[C@@H](O)[C@H](O)[C@@H](C)[C@H](O)N=O	217.26500000000001	0.7853999999999999	4	3	7	0
[861642.2]	0.8278320356333019	NC(=O)C1=CN(CCCN2c3ccccc3Sc3ccc(Cl)cc32)CC1	385.92000000000013	4.407700000000004	4	1	5	2
[1.05349864e+08]	0.359583048497591	CC(=O)c1cc(N)ccc1O	151.165	1.177	3	2	1	1
[558138.7]	0.8666607621662046	COc1cccc(OC)c1NCC(=O)C1CCCCC1	277.36400000000003	3.265100000000002	4	1	6	1
[830262.8]	0.5786881428918659	CCCCNc1ccc(C(=O)OCCN(C)C)cc1	264.3689999999999	2.617000000000001	4	1	8	1
[3945911.2]	0.6866661856726171	C/C=C\S[C@H](CC)[C@H](N)C(=O)O	189.27999999999997	1.4437	4	2	5	0
[110385.33]	0.8326610784751867	COC1=CC(=O)C[C@@H](C)[C@]12Oc1c(Cl)c(OC)cc(OC)c1C2=O	352.7700000000001	2.8103000000000007	6	0	3	1
[110.34232]	0.388941736700633	Clc1c(Cl)c(Cl)cc(Cl)c1Cc1c(O)c(Cl)cc(Cl)c1Cl	425.35300000000007	7.556800000000001	1	1	2	2
[144.57153]	0.3570226387168861	C[C@@H](O)CCCn1nc(-c2ccccc2)c(-c2ccccc2)c1CCC(O)C[C@@H](O)CC(=O)[O-]	465.57000000000033	2.562599999999999	6	3	13	3
[225522.39]	0.5498529821697599	CC(=O)NC[C@H]1O[C@@H](n2ncc(=O)[nH]c2=O)[C@H](OC(C)=O)[C@@H]1OC(C)=O	370.31800000000015	-2.1714999999999955	9	2	5	1
[3803.109]	0.1377679093223309	N#C[C@@H](CN[C@@H]1O[C@@H](COC(=O)O)cc1)C(=O)N[C@@H](CCC(=O)O)C(=O)NCC(=O)O	442.38100000000026	-1.7581199999999955	12	6	13	0
[6107136.]	0.2530353698222803	C[C@@H]1[C@@H](N)CCN1CC[C@H]1O[C@H](CC(=O)NCC(=O)NCC(=O)O)C(=O)NCC(=O)C1C	455.5120000000002	-2.4060999999999932	9	5	9	0
[3927421.2]	0.4681249171425111	CC/C=C(/CCC)C(=O)OCC	170.25199999999998	2.686000000000001	2	0	5	0
[517038.34]	0.6449732028675637	C/C(=N\OS(=O)(=O)c1ccc(C)cc1)C(=O)O	257.267	1.1608200000000002	5	1	4	1
[15325705.]	0.33373008943250054	O=C(O)CN[C@H](O)CO	135.119	-2.0286999999999993	5	4	4	0
[300900.06]	0.7321055768966893	CNCCc1ccc(O)c(OC)c1	181.23499999999996	1.1626999999999998	3	2	4	1
[3141727.]	0.5592810493939012	CCNCCCNCCCNC(=O)c1ccccc1	263.385	1.3957	3	3	10	1
[265778.97]	0.595774780443712	CCCCOc1c(OCCCN2CCCCC2)cc1	265.3969999999999	3.4771000000000027	3	0	9	0
[1202385.4]	0.7147230030387638	Cc1[nH]c2ccccc2c1NC(=O)c1ccc(Br)cc1	329.197	4.491120000000002	1	2	2	3
[140.93274]	0.625247717953676	CCCc1ccc(-c2nc(C)c(F)cc2)n1/C=C/[C@@H](O)C[C@@H](O)CC(=O)O	376.4280000000001	3.0074199999999998	5	3	9	2
[226521.69]	0.5440759947788844	C/C(N)=N/Cc1ccc(C)c(C)c1	176.26299999999998	2.1805399999999997	1	1	2	1
[380.2949]	0.5327536939399146	CC(C)[C@@](CCN(C)C)C(=O)N[C@@H]1C=C2C=CC[C@H](C)[C@H](CC[C@@H]3C[C@@H](O)CC(=O)O3)[C@H]21	445.6240000000003	3.2684900000000017	5	2	9	0
[2958.6077]	0.7931619831823583	CC(C)(O)/N=C(\CCN)c1cccc(Cl)c1	240.73400000000004	2.2063000000000006	2	2	4	1
[1220.275]	0.713774442008954	c1csc(C[C@H]2CC(=O)O)ccc1N1ccc(S(=O)(=O)Nc3ccccn3)cc2c1	441.5340000000001	3.9433000000000025	7	2	5	1
[302002.]	0.8277260730214931	C=C(Cc1ccc(O)cc1)NCCc1ccccc1	253.34499999999997	3.2807000000000013	2	2	6	2
[3468.0742]	0.5043210892520632	N#C/C=C1\[C@H](C#C[C@H](O)CC(=O)O)cc1	203.19699999999997	0.4613799999999999	4	2	2	0
[11.437994]	0.3829648672084766	CCC(C)(C)n1c(-c2ccc(F)cc2)c(-c2ccc(F)cc2)n1/C=C/[C@@H](O)C[C@@H](O)CC(=O)O	472.53200000000015	5.104200000000008	4	3	10	3
[4.8313293e+09]	0.36411480013381176	C=C1C(=O)[C@H](C)O[C@H]2[C@@H]1[C@]1(C)O[C@H]3O[C@]34C(=O)O[C@H]2[C@]14C	292.287	0.3444999999999996	6	0	0	0
[160290.34]	0.6830536692133776	CCCCCC[C@H](O)COc1ccccc1	222.328	3.396700000000002	2	1	8	1
[2551.45]	0.7331732890953454	CCN(CC)CCn1cc(N)nc(NS(C)(=O)=O)cc1C	315.4430000000001	0.2529000000000017	5	2	6	0
[7280.9585]	0.21751778620947723	N#C[C@H](O[C@H]1O[C@@H](CO[C@@H]2O[C@H](CO)[C@@H](O)[C@H](O)[C@H]2O)[C@@H](O)[C@H](O)[C@H]1O)c1ccccc1	457.4320000000001	-3.108019999999997	12	7	7	1
[256347.56]	0.5545115573470281	CCC/C=C/C(=O)OCCc1ccccc1C	232.32299999999998	3.437020000000002	2	0	6	1
[36127.207]	0.4428833619964413	CC/C=C\C=C\CCCCCCCC(=O)O	224.34399999999994	4.324100000000003	2	1	10	0
[1617.8495]	0.2963419520142686	COCCOC(=O)C1=C(C)NC(C)=C(C(=O)OC(C)C)C1c1cccc([N+](=O)[O-])c1	418.44600000000014	2.9708000000000014	8	1	8	1
[8546275.]	0.331292052520426	N#[N+]CC(=O)[C@@H](CO)NCC(=O)C(=O)O	216.17299999999994	-1.9872199999999998	7	3	7	0
[1301090.6]	0.7240958112981605	N[C@H](CO)CCC(=O)N[C@@H]1CCc2ccccc21	248.326	0.889899999999999	3	3	5	1
[17169838.]	0.5731348904238733	CCN(CC)C(=S)SSC(=S)N(CC)CC	296.5520000000001	3.6212000000000026	6	0	4	0
[7.4260326e+08]	0.6985581878238746	O=C(Cc1cccs1)c1ccccc1	202.278	3.1735000000000015	1	0	3	2
[3.882858e+08]	0.823415232119009	C=CC1=CC(=O)N(c2ccccc2)N1C(=O)N(C)C	257.293	1.8117	2	0	2	2
[3.161085]	0.6500320534389594	CC#Cc1ccc2c(-c3ccccc3)c(-c3ccc(F)cc3)n1CC[C@@H](O)C[C@@H](O)CC2	429.53500000000025	5.1390000000000065	3	2	2	2
[249209.05]	0.6156968991366517	CC(C)C/C=C(\COC)CO	158.24099999999999	1.5976	2	1	5	0
[1188399.6]	0.5342973868903482	C[C@@H](O)/C=C/[C@@]=C/CO	127.16299999999998	0.2750899999999999	2	2	3	0
[3256.041]	0.7738748589659401	O=C1Nc2cccc(Cl)c2C(c1ccccc1Cl)=NC1O	321.163	1.5925	2	2	0	2
[1.0811529e+08]	0.689635763460246	Cc1ccnc(Cl)c1NC1=NCCN1	210.668	1.4145199999999998	3	2	1	1
[152.65771]	0.2605999855216423	Cc1c(N)cccc1C(=O)N[C@@H](CSc1ccccc1)[C@H](O)CN1C[C@H]2CCCC[C@H]2C[C@H]1C(=O)NC(C)(C)C	566.8120000000002	4.624220000000004	6	4	9	2
[82.79846]	0.12446939173333174	CC(C)n1cc[n+](Cc2ccc(-c3ccccc3)c(-c3ccc(F)cc3)c(-c3ccc(F)cc3)c(CC[C@@H](O)C[C@@H](O)CC(=O)[O-])c2CC(C)C)c1	706.8740000000001	7.644100000000012	4	2	15	4
[432.6432]	0.5079391488674301	CC(C)(CO)[C@@H](C)NC(=O)[C@@H]1C[C@@H](C)C[C@H]2CC[C@@H]3C[C@H](C)C4=CC(=O)C=C[C@]4(C)[C@H]3CC[C@@]21C	483.7370000000003	6.096000000000007	3	2	4	0
[1548990.]	0.6180968740114365	O=C(NCCCC[C@@H](O)CO)c1ccccc1	237.29900000000004	0.9398999999999997	3	3	7	1
[201139.67]	0.2613704048382985	N=C(N)NCCC/C=C/Cc1ccc(O)cc1	233.315	1.7541699999999998	3	4	6	1
[631763.1]	0.790985307512128	CC(C)(C)NC[C@H](O)COc1nsnc1N1CCOCC1	316.4270000000002	0.5024999999999997	7	2	6	1
[3337096.8]	0.7604868520880415	OCc1ccccc1-c1ccccc1	184.238	2.8459000000000003	1	1	2	2
[909.97394]	0.05590248972453723	C=CC[S@@](=O)[C@H](C)NC(=O)N[C@@H](CC(=O)N[C@@H](CC(=O)O)C(=O)O)C(=O)N1CCC[C@H]1C(=O)N[C@@H](CCC(=O)NC(=O)C(=O)O)C(C)	688.7130000000002	-2.2374999999999927	13	8	18	0
[10284.074]	0.08281253571387984	C[C@H](NC(=O)OCc1ccccc1)N[C@@H](C)C(=O)N1CCC[C@H]1C(=O)N[C@@H](CCCCCN)C(=O)NCC(=O)NCC(=O)O	619.7200000000004	-0.4511999999999921	10	7	18	1
[6.668968e+08]	0.5792100685517132	NC(=O)Cn1c(=O)c2c(=O)[nH]cnc12	194.15	-1.7845999999999995	4	2	2	1
[410.23993]	0.4944861326467559	C[N+](C)(C)C[C@@H](O)CC(=O)[O-]	161.20099999999996	-1.8064999999999984	3	1	4	0
[665318.4]	0.6216585639540908	Cc1cccc(N(C)C(=S)Oc2ccc3ccccc3c2)c1	307.41800000000006	4.948320000000003	3	0	2	3
[1774453.1]	0.3010252726596278	Nc1c(O[C@@H]2O[C@H](CO)[C@@H](O)[C@@H](O)[C@H]2O)c(=O)[nH]1	262.218	-3.939499999999998	8	6	3	0
[32201.041]	0.8187995903320239	CC(=O)N(Cc1ccc(O)c(CCNC(C)C)c1)c1ccccc1	326.44	3.485800000000002	3	2	7	2
[39327.996]	0.1665858254818805	OC[C@@H]1O[C@@H](O[C@@H]2[C@H](O)[C@H](O[C@H]3O[C@H](CO)[C@@H](O)[C@H](N)[C@H]3O)[C@H](N)C[C@@H]2N)[C@H](O)[C@@H](O)[C@@H]1O	485.48700000000014	-7.257800000000007	15	11	6	0
[11937288.]	0.6444527873947915	N[C@H](C=O)Cc1ccccc1	149.19299999999998	0.7552999999999994	2	1	3	1
[81578.22]	0.6513825137894493	CCCC[C@H](C(=O)O)[C@H]1CC[C@H]2[C@@H]3CCC4=CC(=O)C=C[C@]4(C)[C@H]3CC[C@@]21C	384.5600000000001	5.801500000000006	3	1	5	0
[4530399.]	0.4982745086841809	C=C(CCC=C(C)C)C(=O)O	154.20899999999997	2.3736	2	1	4	0
[263246.34]	0.45263828181760357	CC(=O)OC(OCC(=O)c1ccccc1)NC(=O)O	267.237	1.0002000000000002	6	2	6	1
[36513.137]	0.5237496265438519	CC#CC#C/C=C\CCCC(=O)O	176.21499999999997	1.8242	2	1	4	0
[2578.1353]	0.45517807517956277	O=C(NCCCCCC(O)(CCn1cncn1)c1ccc(F)cc1)c1ccc(F)cc1	428.4830000000001	3.824600000000003	4	2	11	3
[6745.2905]	0.6479060648976046	C=C1CC[C@@H](CC[C@@H](O)C[C@@H](O)CC(=O)O)cc1	254.32599999999996	1.8756	4	3	7	0
[1.6993074e+09]	0.5788142070854472	N[C@@H]1c2cccnc2C(=O)CNC1	177.20699999999997	-0.1327000000000002	4	2	0	1
[114157.164]	0.45165103398383916	C[C@@H]1O[C@H](Oc2ccc(O)c(O)c2)[C@H](O)[C@@H](O)[C@@H]1O	272.253	-0.6959000000000002	7	5	2	1
[26712628.]	0.4974214743188171	CC1(C)CCC[C@]1(C)[C@@H]1CC[C@]2(C)[C@H](CC[C@@]12C)C(=O)C(=O)C(C)=CC(=O)C(=O)O	416.55800000000016	4.773600000000004	5	1	6	0
[82726968.]	0.655800007320009	N[C@H](C(=O)O)c1ccccc1	151.165	0.7709999999999999	3	2	2	1
[18789.008]	0.795254740203593	CN[C@@H](C)Cc1ccc(C(C)C)c(O)c1	207.31699999999998	2.6660000000000013	2	2	4	1
[80286.59]	0.6312681234915919	CCCCCCCC[C@@H](O)COc1ccccc1	250.382	4.176900000000003	2	1	10	1
[9.089342]	0.28856076954728804	CCCCCc1cc(=O)c(-c2ccc(F)cc2)c(-c2ccc(F)cc2)n1/C=C/[C@@H](O)C[C@@H](O)CC(=O)O	511.56500000000017	5.250500000000008	5	3	12	3
[122702.016]	0.8670280222125156	CC(C)C[C@H]1NC(=O)C(Cc2ccccc2)CC1	245.36599999999996	3.1700000000000017	1	1	4	1
[409378.22]	0.6177139289467836	CO[C@@H]1C[C@@]23C(=CO)C[C@@H]4CC(=O)C=C[C@@]4(C)[C@@]3(F)[C@@H](O)C[C@@]2(C)[C@H]1C(=O)CO	408.4660000000002	2.0454000000000003	6	3	3	0
[8653996.]	0.43022742763061383	C[N+](C)(CCCC[C@@H](O)CO)C(=O)O	206.262	0.26430000000000026	4	3	6	0
[15749.759]	0.7239598451135381	CCCC[C@H]1OC(=O)C[C@@H](C)C[C@H](O)CO[C@H]1O[C@H](C)CO	318.41	1.6193	6	2	6	0
[46842.137]	0.4143573581655692	CCCCCC/C=C/CCCCCC(=O)O	226.35999999999993	4.548100000000003	2	1	11	0
[40912.12]	0.8073965102335964	Oc1ccc([C@@H]2CNC[C@H]2COc2ccc(O)cc2)cc1	285.343	2.479800000000001	4	3	4	2
[2968748.8]	0.6376822429920652	C[C@@H](Cc1ccc(O)c(O)c1)C(=O)O	196.20199999999997	1.3609999999999998	4	3	3	1
[13484.311]	0.11463172189259323	CC(C)C[C@@H](NC(=O)CN)C(=O)N1CCC[C@H]1C(=O)N[C@@H](CCC(=O)O)C(=O)NCC(=O)NCC(=O)O	528.5630000000003	-2.8663999999999925	10	7	15	0
[13664362.]	0.596142474455847	CCCC[C@H](O)CCC(=O)[O-]	159.20499999999998	0.06759999999999994	3	1	6	0
[910574.8]	0.8600549198257493	Cc1cccc(Nc2ccccc2C(=O)O)c1C	241.29	3.7452400000000017	3	2	3	2
[6997227.5]	0.5892198465453159	O=CN1C[C@H]2C[C@@H](OC(=O)c3ccccc3C2)C(=O)N1	274.27599999999995	0.2776000000000001	4	1	1	1
[1.30523176e+08]	0.6040743370891754	N[C@@H](Cn1cncc1)C(=O)O	155.15699999999998	-0.7050000000000005	4	2	3	1
[52833.152]	0.8333345372233565	O=C(OCC1=C[C@@H](O)c2ccc(O)cc2)c2ccccc2o1	298.29400000000004	2.5589000000000004	5	2	2	2
[4602550.]	0.731240586411644	CNC[C@@H](OC)c1ccccc1	165.236	1.5935000000000001	2	1	4	1
[68393.48]	0.6009643319445414	CN(C)CC(=O)Oc1cccc(CCNC(C)C)c1	264.36899999999997	1.6940999999999997	4	1	7	1
[52346.164]	0.7659297916634398	CCCC[C@@H](O)[C@H](O)COc1ccccc1C	238.32699999999997	2.28582	3	2	7	1
[8486.146]	0.34634646210715875	CC(=C/C=C\C(C)=O)O	126.15499999999999	1.5934000000000001	2	1	2	0
[86065.22]	0.7155042972948246	C[C@H](N)Cc1ccc(C(=O)O)Ccc1	193.24599999999998	1.6210000000000002	3	2	3	0
[8560.889]	0.3283008516696476	CN(C)[C@@H]1C(O)=C(C(N)=O)C(=O)[C@@]2(O)C(O)=C3C(=O)c4c(O)ccc(Cl)c4[C@@](C)(O)[C@H]3C[C@@H]12	478.8850000000002	0.4390000000000007	9	6	2	1
[18624072.]	0.7286835794437839	O=C1C=C2CC[C@H]3[C@H]4C[C@H](c5ccccc5[C@]4(C)CN3C2)[C@H]1C	307.43700000000007	3.671000000000003	2	0	0	1
[3404297.8]	0.6945920191105075	c1ccc(Oc2ccc(Nc3ccccc3)cc2)cc1	261.324	5.222500000000004	2	1	4	3
[58.052067]	0.22042674682375366	CC(=O)O[C@H]1/C=C(\C)[C@@H](C)[C@H](O[C@@H](C)[C@H]2O[C@@](C)(O[C@@H]3C[C@@H](O)[C@H](O)[C@H](O[C@H]4O[C@@H](C)[C@H](O)[C@H](C)O4)[C@H](C)O3)[C@H]2C)[C@H](O)[C@H](C)[C@H]1	659.7900000000002	1.9669900000000027	13	4	8	0
[4.4208174]	0.4033896174906365	COc1cccc(-c2nc(C(C)C)n(/C=C/[C@@H](O)C[C@@H](O)CC(=O)O)c2-c2ccc(F)cc2)c1	468.52500000000026	4.545500000000003	6	3	10	3
[1390.7985]	0.5287598342762747	Cc1cc(CN)nn(-c2ccc(Cl)cc2)n1/C=C/[C@@H](O)C[C@@H](O)CC(=O)O	394.8590000000002	1.6958000000000004	7	4	8	1
[24538.412]	0.4271304588500445	C[C@H](O)c1ccc(Sc2c(/C=C/[C@@H]3C[C@@H](O)CC(=O)O3)c(C3CC3)nc3cc(F)c(F)cc23)cc1	497.5630000000003	5.674600000000004	6	2	6	3
[257081.53]	0.6870960700997	CN1CC[C@H](c2ccc(Cl)cc2)CC1	209.71999999999997	3.149200000000002	1	0	1	1
[37898216.]	0.37036266555588027	NS(=O)(=O)O	97.09499999999998	-1.2520999999999995	3	2	0	0
[29586.922]	0.7735197811034008	CC(=O)NC[C@@H](O)C[C@H]1CC[C@H]2[C@@H]3CCC4=CC(=O)C=C[C@]4(C)[C@H]3CC[C@@]21C	385.5480000000002	3.7976000000000028	3	2	4	0
[31660.297]	0.7772272952769238	CCCCc1c(O)cc(OC)cc1O	196.24599999999998	2.449000000000001	3	2	4	1
[963128.1]	0.8560024459375105	Brc1ccc(Oc2ccccc2C=NC(=O)O)cc1	320.14200000000005	4.338300000000003	3	1	3	2
[417276.53]	0.7272702847671948	C=C1CC[C@H]2OC(=O)N1CCC[C@@H]1O[C@@H]2O[C@H](C)[C@@H]1O	283.32399999999996	1.3858	5	1	0	0
[54036.402]	0.3050854676377076	COOC#CC#CC#CCOC(O)=CO	208.16899999999998	0.4635999999999999	5	2	3	0
[222346.36]	0.8089461943423423	CN(C)CCCOc1cccc2[nH]c(CC#N)c2c1	257.337	2.5160800000000005	3	1	6	2
[2508788.8]	0.4998592516647538	O=C(OC[C@H](OC(=O)c1ccc(O)c(O)c1)c1ccccc1)c1ccccc1	378.38000000000005	3.8529000000000027	6	2	6	3
[58618.33]	0.7722622274644187	CC(C)[C@]1(O)C[C@H]2C[C@@H]3CC4=CC(=O)CC[C@]4(C)[C@H]3CC[C@@]21C	316.48500000000007	4.515300000000004	2	1	1	0
[1191601.2]	0.5776144427545028	CN(C(=O)c1ccc(CCNC(=O)c2ccccc2)C[C@@H](NC(=O)c2ccccc2)cc1)N(C)C	472.58900000000017	3.352800000000002	4	2	8	2
[1712312.6]	0.2322557163411051	O=C1OC([C@@H]2CCO[C@H](O)[C@@H](O)[C@H](O)[C@@H]2O)[C@@H](O)[C@@H](O)[C@H]1O	324.28200000000004	-4.567899999999996	10	7	1	0
[422540.84]	0.8020097422804245	COc1cccc2c(CCC(C)=O)ccc2c1	228.29099999999997	3.321600000000002	2	0	4	2
[5571912.5]	0.8750848909180343	CO[C@H]1[C@H](OC(N)=O)C(=O)N=C(c2ccccc2)C1	262.26500000000004	0.8849000000000001	4	1	3	1
[4789461.]	0.6318586926732331	CC(=O)Nc1nnc(S(N)(=O)=O)s1	222.251	-0.8561000000000003	5	2	2	1
[32693.975]	0.7130175717320469	CC(=O)CC[C@@H]1[C@@H](C)C[C@H]2[C@@H]3CC4=CC(=O)C=C[C@]4(C)[C@H]3CC[C@@]21C	340.5070000000002	5.1356000000000055	2	0	3	0
[128833.89]	0.7633912072195251	COCCc1c(CO)cc(C(=O)NCCN2CCCCC2)cc1	320.43300000000005	1.5834999999999995	4	2	8	1
[5.451585e+09]	0.5200488943400603	Nc1cc(=O)[nH]cc1F	128.106	0.09619999999999995	2	2	0	1
[15646.192]	0.3065240352936727	O=C(O)CCCCc1ccc(/N=N/c2cccs2)c(S(=O)(=O)Nc2ccccc2)c1	443.5500000000001	5.761700000000004	4	2	10	3
[539123.3]	0.5815976446611139	O=C(CCc1ccc(O)c(O)c1)c1ccc(O)cc1	258.27299999999997	2.618900000000001	4	3	4	2
[80990208.]	0.63560003918662	NCCc1ccc(O)cc1	137.18199999999996	0.8934	2	2	2	1
[4656586.5]	0.6277204469356521	N[C@H](Cc1cccc(O)c1)C(=O)O	181.19099999999997	0.3466	4	3	3	1
[141634.34]	0.8358112236090991	CC(C)/C=C\C(C)C(=O)NC(=O)NC(=O)c1ccccc1	288.347	2.5009000000000006	3	2	4	1
[33785.56]	0.06824479508490591	CN[C@@H]1[C@H](O[C@H]2[C@H](O[C@H]3[C@H](O)[C@@H](O)[C@H](N=C(N)N)[C@@H](O)[C@@H]3N=C(N)N)O[C@@H](C)[C@]2(O)C=O)O[C@@H](CO)[C@H](O)[C@H]1O	581.5800000000005	-8.161100000000008	17	12	9	0
[225017.52]	0.6950753690473688	COc1ccc(CCCN(C)CCCC(=O)N2CCCCC2)cc1	332.4880000000001	3.3523000000000023	3	0	9	1
[87862.03]	0.7729574057454922	COC(=O)[C@@H]1C[C@H]2[C@@H]3c4[nH]c5ccccc5c4CCN3C[C@@H]2CC[C@@H]1O	354.4500000000001	2.6471000000000013	4	2	1	2
[89.842094]	0.2253343142187684	CN(C)CCCn1cc(C(=O)c2ccc(F)cc2)c(-c2ccc(F)cc2)c1C(=O)Nc1ccc(C(C)C)cc1	529.6310000000003	6.991700000000007	3	1	10	4
[906.76917]	0.8198805249528526	COc1ccc([C@@H]2[C@H](C)C[C@H](N)C(=O)OC2)c(C(=O)NC(C)C)c1	334.416	1.8273	5	2	4	1
[672128.8]	0.6227624859252374	CC[C@H](NC)c1ccc(O)c(O)c1	181.23499999999999	1.7682999999999998	3	3	3	1
[156.56393]	0.1735643864602374	CC(C)(O)c1ccccc1CC[C@@H](SCC1(CC(=O)O)CC1)c1cccc(/C=C/c2ccc3ccc(Cl)cc3n2)c1	586.1970000000001	8.948000000000002	5	2	12	4
[59572136.]	0.6030141722162905	CN1Cc2ccccc2C(=S)[nH]1	178.26	1.3121	3	1	0	1
[60422.113]	0.6923408487340212	Oc1ccc(/C=C/c2cc(O)cc(O)c2)cc1	228.247	2.9738000000000016	3	3	2	2
[5368343.]	0.6935977658607454	O=C(O)[C@H](O)Cc1ccccc1	166.17600000000002	0.6746000000000002	3	2	3	1
[39118692.]	0.6833647844551335	CN1CCCC[C@@H]1Cn1ccnc1	179.26700000000002	1.3674	2	0	2	1
[507583.22]	0.7655609471247561	C[C@@]1(C(=O)O)C[C@H]2[C@@H]3C=CC4=CC(=O)C=C[C@]4(C)[C@@]3(F)[C@@H](O)C[C@@]21C	346.3980000000001	2.8340000000000014	4	2	1	0
[9660.212]	0.7497299999673365	O=C(Cc1ccc(Cl)c(Cl)c1)c1cc(Cl)cc(Cl)c1O	350.028	5.431200000000002	2	1	3	2
[125563.31]	0.7092649200190689	Cc1onc(-c2ccccc2Cl)c1C(=O)N[C@@H]1C(=O)N2[C@@H]1SC(C)(C)[C@@H]2C(=O)O	435.8890000000002	2.5487200000000003	7	2	4	2
[763854.1]	0.6590341643388504	O=C([C@H](Cc1ccccc1)C(=O)O)c1ccccc1	254.285	2.812800000000001	3	1	5	2
[7562610.]	0.5841209814891812	Oc1ccc2cc1OC(=O)c1ccc(Cl)cc1O2	262.648	3.3705000000000007	4	1	0	2
[102457.34]	0.8460610896604897	CC(C)[C@@H]1CC[C@H](C(=O)N[C@H](Cc2ccccc2)C(=O)O)CC1	317.42900000000014	3.2609000000000012	3	2	6	1
[3342.8123]	0.2749948527857378	CN(C)C[C@H](c1ccc(C(=O)O)cc1)C(=O)N1CCC[C@H]1CC(=O)N[C@@H](CCCCC(=O)O)C(=O)O	505.5680000000004	1.6255000000000013	9	4	14	1
[6.8432707e+12]	0.520631018455888	CC1(C)[C@@H]2CC[C@]1(C)C(=O)C2	152.237	2.401700000000001	1	0	0	0
[30119176.]	0.575228346064442	N[C@@H](Cn1ccc(=O)c(O)c1)C(=O)O	198.17799999999997	-1.0342000000000002	5	3	3	1
[586210.44]	0.09531316963435722	NC[C@H](N)C(=O)N[C@@H](CC(O)=O)C(=O)N[C@H](C(=O)NCC(=O)NCC(=O)O)C(=O)NCC(=O)O	491.41400000000027	-6.765500000000003	13	10	15	0
[9273179.]	0.6819358495248208	N[C@H]1CCC[C@@H]1c1cccnc1	162.236	1.6764	2	1	1	1
[32752478.]	0.29015285452995804	OC[C@@H]1O[C@@H](O)[C@@H](O)[C@H](O)[C@@H]1O	180.156	-3.2214000000000005	6	5	1	0
[inf]	0.7097759763658067	CN(C)c1ccc(C(=C2C=CC(=[N+](C)C)C=C2)c2ccc(N(C)C)cc2)cc1.[Cl-]	407.98900000000003	1.4636000000000002	2	0	4	2
[2311.4023]	0.7936805105552373	CC(C)[C@@H](CC[C@@H](O)CC(=O)O)c1ccccc1C	264.365	3.3504200000000015	3	2	7	1
[3124173.5]	0.47120876321627625	CC/C=C\CCOC(=O)c1ccc(O)cc1	220.26800000000003	2.9053000000000013	3	1	5	1
[425000.47]	0.7215465324653927	C=C1CC[C@@H](C(C)C)C(=O)N1CCC[C@H]1CCC1	249.3979999999999	3.975000000000003	1	0	5	0
[2322490.5]	0.6922767266354862	CN[C@@H](C)[C@H](O)c1ccc(C(=O)O)cc1	209.24499999999998	1.0260999999999998	4	3	4	1
[6211.9434]	0.6441458343696194	COC(=O)c1c2c(cc1Cl)c(OC)c1ccc(Cl)cc1O2	325.14700000000005	4.639600000000002	4	0	2	3
[179114.98]	0.6822514894137061	C=CCOc1ccc(CC2CCCCC2)cc1	230.35099999999994	4.374200000000004	1	0	5	1
[2565.3232]	0.2997417539951176	CC(=O)O[C@@H]1[C@@H]2CCC[C@@H]3[C@H](CC[C@@]4(C)[C@H]3C[C@H]([N+]3(C)CCCCCC3)[C@@H]4OC(C)=O)[C@@]2(C)C=CC[C@@H]1O	530.7700000000006	5.418600000000007	5	1	3	0
[2747231.2]	0.6633455008385477	O=P(O)(O)O[C@H](Cc1ccccc1)C(=O)O	246.155	0.7916	6	3	5	1
[3552.9355]	0.425150104693258	CCC(=O)NCC(O)c1cccc(/C=C/[C@@H](O)C[C@@H](O)CC(=O)O)c1	351.3990000000001	0.8460000000000001	6	5	10	1
[26575.352]	0.7197537478153053	CC(C)Oc1ccc2c(=O)c(-c3ccccc3)coc2c1	280.32300000000004	4.247200000000003	3	0	3	3
[243420.78]	0.6252830585604818	CC(C)COC(=O)C(C)(C)O	160.21299999999997	0.9564999999999999	3	1	3	0
[6682629.]	0.45292134802512557	CCCCOC(=O)c1ccc(N)cc1	193.24599999999998	2.2257	3	1	4	1
[130421.44]	0.3267446451726221	CCCCCC[C@H](C)CCCCCCCCCCC(=O)O	298.5109999999999	6.578500000000007	2	1	16	0
[15243.005]	0.5468924879255769	Clc1cccc(OC[C@H](Cn2ccnc2)c2ccc(Cl)cc2Cl)c1	381.69000000000005	5.706100000000003	2	0	6	3
[9.81936e+09]	0.5865399647344719	N#Cc1cc(Cl)cc(C#N)c1	162.579	2.08336	2	0	0	1
[423387.94]	0.4632400910491769	COC(=O)[C@@H](OCC(=O)c1ccccc1)NC(=O)C(C)C	293.3190000000001	1.1571999999999996	5	1	7	1
[75807.414]	0.7315916457547719	CC(C)NC[C@H](O)COc1cccc2[nH]ccc12	248.32600000000002	1.9055999999999995	3	3	6	2
[21336.143]	0.36380976616250577	O=C(O[C@H]1[C@@H](O)C=C2CC2=C(O)O)CC[C@@]3(O)C(O)=C1CCC3=O	338.3120000000001	0.6167000000000005	8	5	2	0
[881.3153]	0.14688728136750906	C[C@@H](O)[C@@H](/N=C/c1ccc(F)cc1)C(=O)N1CCC[C@H]1C(=O)N[C@@H](CCC(=O)NCC(=O)NCC(=O)O)C(=O)O	565.5550000000004	-1.348399999999992	9	6	14	1
[213497.5]	0.5666610993386102	C=C[C@@]1(C)CC[C@H]2[C@@H]3CCC4=CC(=O)CC[C@]4(C)[C@H]3CC[C@]12C	312.49700000000007	5.710600000000006	1	0	1	0
[39327.996]	0.1665858254818805	OC[C@@H]1O[C@@H](O[C@H]2[C@@H](O)[C@H](O[C@H]3O[C@H](CO)[C@@H](O)[C@H](N)[C@H]3O)[C@H](N)C[C@@H]2N)[C@H](O)[C@@H](O)[C@@H]1O	485.48700000000014	-7.257800000000007	15	11	6	0
[3040333.5]	0.6859202710361896	CN(C)Cc1ccc(C(C)C)cc1	177.29099999999997	2.8716000000000017	1	0	3	1
[5441184.]	0.7675177785778857	O=c1[nH]c2cc(CC(=O)O)cccc2c1	203.197	1.1067999999999998	3	2	2	2
[3471.9795]	0.6329730209083102	C=CC[C@H]1Cc2c(OC)C[C@H](/C=C/[C@@H](C)C[C@@H](O)CC(=O)O)[C@H]2O1	336.4280000000001	3.0584000000000016	5	2	9	0
[6.686089]	0.10934485290911689	CC(C)c1c(C(=O)Nc2ccccc2)c(-c2ccccc2)c(-c2ccc(F)cc2)n1CC[C@@H](O)C[C@@H](O)CC(=O)NO	573.6650000000003	5.734400000000008	5	5	12	4
[6.9512625e+12]	0.48844457037463734	N#Cc1ccccc1	103.12399999999997	1.5582799999999999	1	0	0	1
[17604.71]	0.5325667038010046	CC(C)=CCCC1(O)CC(=O)OC1	184.23499999999999	1.4107999999999998	3	1	3	0
[4612.4697]	0.4022369676451208	CSCCCCCC/C(=C\CC(=O)O)OCC(=O)Nc1ccccc1	365.49500000000006	4.313800000000002	5	2	13	1
[1895153.]	0.26060365776202077	OC[C@@H](O)[C@@H]1O[C@@](O)(CO)[C@H](O)[C@H](O)[C@H]1O	240.20800000000003	-4.497999999999996	8	7	3	0
[139262.14]	0.7399961156347875	C=C(C)[C@@H]1Cc2c(ccc3c2O[C@@H]2COc4cc(OC)c(OC)cc4[C@@H]2C3=O)O1	394.4230000000001	3.7033000000000023	6	0	3	2
[1413618.1]	0.6864424957374877	CCOc1cccnc1C(C)C	165.236	2.603700000000001	2	0	3	1
[55531.438]	0.42268362329104764	C/C1=C/C[C@@H](OC)C[C@H]2[C@@]1(O)C(=O)C[C@@H]2C(=O)C(=O)C(=O)O	310.302	-0.09940000000000021	7	2	4	0
[197065.56]	0.6587322532597096	CCCc1cc(=O)[nH]c(=S)[nH]1	170.237	1.38499	2	2	2	1
[3482569.5]	0.33094395663522325	COC(=O)[C@H](OCC(=O)c1ccccc1)NC(=O)C(C)=O	293.2750000000001	0.09019999999999989	6	1	7	1
[14066929.]	0.43325930054722267	C=CCOC(=O)c1ccc(N)cc1	177.20299999999997	1.6116	3	1	3	1
[89319.05]	0.3787384203189845	O=C(C[C@H](CSc1ccc(F)cc1)NCC(=O)O)C(=O)N1CCCC[C@H]1C(=O)O	426.4660000000003	1.3854999999999995	8	3	10	1
[144707.56]	0.3440162986321117	COc1ccc([C@H](N)CC(=O)N[C@H]2[C@@H](O)[C@H](n3cnc4c(N(C)C)ncnc43)O[C@@H]2CO)cc1	471.51800000000026	-0.2735999999999985	10	4	8	3
[237.20663]	0.39719746584851445	CO[C@H]1CC[C@@]2(C)[C@H](CC[C@@H](O)CC(=O)O)CC[C@@H]1C[C@H]1C[C@@H](O)[C@H](O)[C@@H](C)C[C@@H]1O[C@@H]2O	472.6190000000002	2.305100000000001	8	5	6	0
[2596.831]	0.13824273579546498	C=C(NC(=O)[C@@H]1CCCCN1CC[C@H](O)C=C(c1ccccc1)NC(=O)CN)C(=O)NCC(=O)NCC(=O)O	544.6090000000003	-1.3451999999999926	9	7	14	1
[52144208.]	0.6666599214039286	CN(C)C(=O)Nc1ccc([N+](=O)[O-])c(C(F)(F)F)c1	277.20199999999994	2.7071000000000005	3	1	2	1
[7717.761]	0.8724391062071016	CC(C)CCn1c(CCO)c(C)c2ccc(Cl)cc21	279.81100000000004	4.184020000000003	1	1	5	2
[681.3892]	0.4717838410003052	CCCC(=O)O[C@@H]1CC[C@H](C)[C@@H](C)[C@H]2[C@@H]3CC=C4[C@H](O)CC[C@]4(C)[C@H]3CC[C@]21C	402.61900000000026	5.904100000000008	3	1	3	0
[17.759542]	0.1568888746348767	C[C@@H]1C/C=C/C=C/C=C/C=C/[C@H](O[C@@H]2O[C@H](C)[C@@H](O)[C@H](N)[C@@H]2O)C[C@@H]2O[C@](O)(C[C@@H](O)C[C@H]3O[C@@H]3/C=C/C(=O)O1)C[C@H](O)[C@H]2C(=O)O	665.7330000000004	0.11970000000000325	14	7	3	0
[3530.269]	0.7665835419710632	C[Si](C)(C)Oc1ccc(C(C)c2ccccn2)cc1	271.436	4.447100000000003	2	0	4	2
[6.8432707e+12]	0.520631018455888	CC1(C)[C@@H]2CC[C@@]1(C)C(=O)C2	152.237	2.401700000000001	1	0	0	0
[33.981155]	0.1994688094051449	CN[C@H](C)C(=O)O[C@H]1C[C@@H](C)C=C2C=C[C@H](C)[C@H](CC[C@@H](O)C[C@@H](O)CC(=O)NO)[C@H]21	438.5650000000002	1.6982000000000004	7	5	10	0
[16047451.]	0.3862950831853543	NC(=O)NC(CCO)CO	148.16199999999998	-1.602	3	4	4	0
[966827.56]	0.5506830765271957	C=C[C@]1(C)CC2(C)C3=CCC[C@]4(C)C(=O)C=C[C@]4(C)[C@H]3CC[C@@]21C	324.5080000000001	5.876700000000007	1	0	1	0
[8711.641]	0.7221178319653618	CC(C)[C@H](/N=C/[C@@H](O)CO)COc1ccccc1	251.326	1.514	3	2	7	1
[6.8432707e+12]	0.520631018455888	CC1(C)[C@H]2CC[C@]1(C)C(=O)C2	152.237	2.401700000000001	1	0	0	0
[4868393.]	0.5905601511920691	C/C=C1\[C@H]2CC[C@@H]3C[C@H]4C(=O)C=C[C@]4(C)[C@H]3CC[C@@]21C	270.416	4.540300000000004	1	0	0	0
[39180.797]	0.2218075812278148	CO[C@@H]1C[C@H](O[C@H]2CO[C@@H](O)[C@@H](O)[C@H](O)[C@@H]2O)[C@@H](O)[C@@H](O)[C@H](N)[C@@H]1O	369.3670000000001	-4.9997999999999925	11	8	3	0
[962.30634]	0.6277608876994561	C=C(C)CC[C@H](C)[C@H]1CC[C@@]2(C)Oc3c(C)c(O)cc3c(C)c2c1	326.48	6.150100000000006	2	1	4	0
[1214143.2]	0.8155960300210806	Nc1ccc(Sc2ccc(C(F)(F)F)cc2)cc1	269.291	4.438800000000002	2	1	2	2
[151.4763]	0.6470755259246564	C[C@H](O)CO[C@@H]1O[C@@H](C)[C@H](O[C@H]2C[C@@]3(C)[C@@H]4CC[C@H](C)CC[C@]4(C)[C@H]3CC[C@@]21C)C(=O)O	452.63200000000035	4.625900000000004	6	2	4	0
[18425.453]	0.45541449702144693	CC(=O)N1CCN(c2ccc(OCC3COC(Cn4ccnc4)(c4ccc(Cl)cc4Cl)O3)cc2)CC1	531.4399999999999	4.205800000000003	6	0	7	3
[23164.207]	0.6123281005238139	CN[C@@H](Cc1cc(O)c(C(=O)O)c(C)c1)C(=O)O	253.25399999999996	0.6139199999999996	6	4	5	1
[6628.5283]	0.3765847728561487	CCCCCC(=O)[C@H](C)[C@H]1CC[C@@H]2[C@@H]3CC=C[C@H]4C(=O)C=C[C@]4(C)[C@H]3CC[C@@]21C	396.61500000000024	6.551900000000008	2	0	6	0
[9606051.]	0.4985327226505884	C=C1CC=C(C(=O)OCCN)C1	167.20799999999997	0.7646999999999998	3	1	3	0
[683.6296]	0.32387250639508935	OCCCC#CC#C/C=C/CC/C=C\CCCCCCC(=O)O	316.44100000000003	4.083500000000003	3	2	12	0
[6546049.]	0.5001311972534271	COn1cc(C/C(=N\O)C(=O)N2CCCCC2)cc1	265.31299999999993	0.9316999999999993	3	1	4	1
[639970.2]	0.7245251711802456	CCOc1ccc2ccccc2c1Cl	206.67199999999997	3.8919000000000024	1	0	2	2
[15559.294]	0.36076970776525535	C[C@@H]1CCC[C@H](O)C[C@H](/C=C/[C@@H](O)C[C@@H](O)[C@H](O)[C@H]1O)C(=O)O	332.3930000000001	-0.3519000000000004	7	6	1	0
[214692.34]	0.7087456086896305	CC(=O)OC[C@@H]1C[C@H]2[C@@H]3CCC4=CC(=O)CC[C@]4(C)[C@H]3CC[C@@]21C	330.4680000000001	4.307500000000004	3	0	2	0
[5434.4077]	0.7167748560860273	CCC[C@H]1CCC(=O)N[C@@H](C)[C@H](CCN)C(=O)N[C@@H](Cc2ccccc2)C1	373.5410000000001	2.783800000000002	3	3	6	1
[310153.94]	0.367648604467436	O=[N+]([O-])c1c([C@@H](O)COC(O)COc2ccccc2)cc1O	309.274	0.7476	7	3	8	1
[1118787.8]	0.6291950414823808	C[C@@H](Oc1ccc(O)c(O)c1)C(=O)O	198.17399999999998	0.9496999999999998	5	3	3	1
[17940.467]	0.3204658197086845	C[C@H]1CC[C@@]2(NC1)C[C@H]1CO[C@@H](OC(=O)c1ccccc1)C(=O)C(=O)N2C(=O)[C@H]1O	416.4300000000001	-0.04079999999999878	8	2	0	0
[473107.84]	0.80933236156478	O=C(O)C(=O)C(CCN1CCCCC1)c1ccccc1	275.34799999999996	2.2999	4	1	6	1
[18777.508]	0.5071428316432498	C=C1[C@@H](OC(C)=O)C(C)=C(C)C=C(C)CCC1	234.33899999999994	3.9409000000000036	2	0	1	0
[16850.068]	0.5102673052927249	CCCC(=O)O[C@H](C)[C@H](N)Cc1ccc(-c2ccccc2)c(-c2ccccc2)c1	387.523	5.622200000000005	3	1	8	3
[214394.83]	0.20583054739718792	OC[C@@H]1O[C@H](OC[C@@H](O)[C@@H](O)[C@H]2[C@H](O)[C@@H](O)[C@H](O)[C@H]2O)[C@H](O)[C@@H](O)[C@@H]1O	386.3500000000001	-6.4018999999999915	12	10	6	0
[72.780594]	0.6002543375690091	Cc1c(/C=C/[C@@H](O)C[C@@H](O)CC(=O)[O-])c(-c2ccc(F)cc2)cn1-c1ccccc1	408.449	2.8569200000000015	4	2	8	3
[9703.349]	0.7559188082455672	CC(C)CN(CC(O)C[C@@H]1CCN(Cc2ccnnc2)c2ccccc2)CC1	382.5520000000001	3.6022000000000025	5	1	8	2
[8218.758]	0.3665681931808396	NCCOCCNC(=O)c1ccc(/C=C/c2ccc(O)c(CC(=O)O)c2)cc1	384.4320000000002	1.8948	6	4	10	2
[8.456469e+08]	0.7795970392299664	Nc1nc(=O)n(-c2ccccc2Cl)n1C	224.65099999999998	0.8065999999999998	3	1	1	2
[6.511313e+08]	0.5439155908694729	C1=Cc2ccccc2N1	117.15099999999997	2.1678999999999995	0	1	0	2
[539546.06]	0.5013377060138398	CCCCSS[C@H](CC)C(=O)N[C@@H](C)C(=O)O	279.427	2.5358	5	2	9	0
[1.2963084]	0.14053224368649855	CNc1ccc(NCC(=O)c2c(-c3ccccc3)c(-c3ccc(F)cc3)c(CC[C@@H](O)C[C@@H](O)CC(=O)[O-])n2C(C)C)cc1	600.7110000000002	5.063100000000005	7	4	15	4
[1389297.9]	0.45491867771646793	O=C(O)[C@@]1(O)CC[C@H](OC(=O)c2ccccc2)C[C@H](O)[C@@H]1O	310.302	-0.0666000000000001	7	4	3	1
[11852029.]	0.7347595550284408	CC(C)[C@](O)(c1ccc(C(=O)O)cc1)C(=O)O	238.23899999999998	1.313	5	3	4	1
[9855.647]	0.6684104451867194	CC1(C)O[C@@H]2C[C@H]3[C@@H]4C[C@H](F)C5=CC(=O)C=C[C@]5(C)[C@@]4(F)[C@@H](O)C[C@]3(C)[C@]2(C(=O)CO)O1	452.49400000000026	2.366800000000001	6	2	2	0
[39327.996]	0.1665858254818805	OC[C@@H]1O[C@H](O[C@H]2[C@@H](O)[C@H](O[C@H]3O[C@H](CO)[C@@H](O)[C@H](N)[C@H]3O)[C@H](N)C[C@@H]2N)[C@H](O)[C@@H](O)[C@@H]1O	485.48700000000014	-7.257800000000007	15	11	6	0
[14765.885]	0.5757833829703796	O=C(N[C@H]1CC[C@@H](O)C2=C(O)c3ccccc3)cc2[nH]1	272.30400000000003	1.0397999999999994	4	4	1	1
[5504157.5]	0.6708663203899052	COc1cc([S@@](C)=O)ccc1	170.233	1.4325999999999999	2	0	2	1
[93739.56]	0.7210659195590091	CC(=C\C(=O)O)Nc1ccc(C)cc1	191.23	2.395320000000001	3	2	3	1
[144.11136]	0.6109694985251438	C[C@@H]1[C@H]2C3=CC[C@@H]4CC[C@@H](C5)C[C@@H](O)CC[C@]5(C)[C@H]4C3=CC[C@]2(C)[C@]1(C)O	370.5770000000001	5.253400000000006	2	2	0	0
[55650.297]	0.621820986292477	Cc1coc2c1C(=O)N[C@@H]1CC=C[C@H]1[C@@H](O)C=C[C@H]2O	275.30400000000003	1.2266199999999998	4	3	0	1
[50609544.]	0.85315410775235	CN(Cc1ccccc1)N1CC(=O)c2ccccc2C1	266.344	2.7319000000000013	3	0	3	2
[9478286.]	0.8341183470179997	O=C(O[C@@H]1CN2CCCNC(=O)c3ccccc3C2)CC1	288.34700000000015	1.327699999999999	4	1	2	1
[4121503.2]	0.5723185014368696	CCCC[C@H](OP(=O)(O)O)[C@H](C)O	212.18200000000002	1.0352999999999997	5	3	6	0
[306583.22]	0.4901670614303724	COC(=O)CCC(OCCN)C(=O)NS(=O)(=O)Nc1ccccc1	359.40400000000005	-0.24339999999999762	7	3	10	1
[8887.614]	0.6214959769070195	C=C(CO)C(=O)c1ccc(OCC(=O)O)c(Cl)c1Cl	305.11299999999994	2.1879999999999997	5	2	6	1
[711554.5]	0.37221054987665	C=C[C@@]1(C)C[C@@H](OC(=O)C(=O)OC)C1=O	212.20099999999996	0.23629999999999995	5	0	2	0
[622781.1]	0.7304528344592073	NCCC(=O)OC[C@H](Cc1ccccc1)N1CCC[C@H]1O	292.379	0.903899999999999	5	2	7	1
[1156696.5]	0.29943019627029216	O=C1[C@H](O[C@@H]2O[C@@H](CO)[C@@H](O)[C@H](O)[C@@H]2O)[C@@H](O)[C@@H]1O	280.22900000000004	-4.5239999999999965	9	6	3	0
[85115.44]	0.17697040832076624	N[C@H]1[C@H](O)[C@H](O)[C@@H](O[C@H]2O[C@H](O[C@H]3[C@H](O)[C@@H](O)[C@H](O)O[C@@H]3CO)O[C@@H]2CO)[C@H](O)[C@@H]1O	459.4010000000002	-7.00999999999999	15	10	6	0
[106718.875]	0.179870295784922	CCC[S@](=O)[C@H](CC)NC(=O)N[C@@H](CCNC(=O)[C@@H](C)O)NC(=O)C(=O)O	408.47700000000015	-1.4055999999999946	7	6	11	0
[986724.3]	0.7468825411724672	C=C(CC[C@H](O)CO)c1ccccc1	192.258	1.8332	2	2	5	1
[378.1009]	0.5149191780129114	C=C(C)[C@H](CC)CC[C@@H]1C[C@H](O)C[C@H]2[C@@H]3CCC4=CC(=O)C=C[C@]4(C)[C@H]3CC[C@@]21C	410.6420000000002	6.653900000000008	2	1	5	0
[122147.9]	0.5517320546475509	CC[C@H](C)[C@@H]1NC(=O)[C@H](C)C(=O)O[C@H]1C	213.27699999999996	1.0987	3	1	2	0
[66.741196]	0.35247525221090636	COC(=O)[C@H](C)C[C@@H]1C[C@H](O)C[C@@H]2C=C[C@H](C)[C@H](CC[C@H](O)C[C@H](O)CC(=O)[O-])[C@@H]12	425.54200000000026	1.0431000000000004	7	3	10	0
[65823484.]	0.6746757774138722	N[C@H](COc1cnccc1)C(=O)C(=O)N1CCC[C@H]1C(=O)O	307.306	-0.5676000000000001	7	2	6	1
[1976757.1]	0.6418952265752793	CC(=O)CCc1ccccc1	148.20499999999998	2.2081999999999997	1	0	3	1
[882663.75]	0.7047087472684103	CC[C@@](C)(C#N)c1ccc(O)c(O)c1	191.23	2.289080000000001	3	2	2	1
[2202554.2]	0.5714804332641097	CC[C@@H](O)/C=C/C=C\CO	142.19799999999998	0.8619999999999999	2	2	4	0
[6.1511946]	0.6338537138352806	CC(C)c1cc(C(C)(C)C)cc(-c2ccc(F)cc2)c1OCC(O)C[C@@H](O)CC(=O)[O-]	431.5240000000002	3.5443000000000024	5	2	9	2
[153.6186]	0.4732790343822408	C=C1CC[C@@H](O)C/C1=C/C=C1\CCC[C@]2(C)[C@@H]([C@H](C)/C=C/[C@H](C)C(C)C)CC[C@@H]12	396.6590000000001	7.641000000000008	1	1	5	0
[inf]	0.24699187151857604	Cn1c(=O)c2[nH]cnc2n(C)c1=O.Cn1c(=O)c2[nH]cnc2n(C)c1=O.NCCN	420.4340000000002	-3.1755999999999975	8	4	1	4
[67920.48]	0.9205935219504572	Cc1ccccc1S(=O)(=O)NC(C)C1CCCCC1	281.42100000000005	3.2421200000000017	2	1	4	1
[6.697183e+10]	0.57860100562068	CC1(C)[C@H](O)[C@H](C(=O)O)N2C(=O)[C@@H]2S1	217.246	-0.5058	5	2	1	0
[1397459.5]	0.7306784882005593	O=C(O)Cc1c[nH]c2ccccc12	175.187	1.795	2	2	2	2
[15743.032]	0.6508110464301664	C[C@H](C=O)CCC[C@@H]1C[C@H]2[C@@H]3[C@H](CC[C@@]4(C)[C@H](O)CC[C@]4(C)[C@H]3CC[C@]12C)O	390.6080000000003	4.982300000000006	3	2	5	0
[23349.404]	0.4477396790863683	CCC[C@@H](NC(=O)[C@@H](Cc1ccc(O)cc1)C(=O)O)C(=O)N1CCC[C@H]1C(=O)O	406.43500000000023	0.996	7	4	9	1
[1.9250672e+08]	0.19934754121721637	[N-]=[N+]=NC[C@H](O)[C@@H](C)OO	147.134	0.5357	3	2	4	0
[2472.8652]	0.6970438283957752	CC(n1cc(C[C@@H](O)C[C@@H](O)CC(=O)O)cc1)c1ccccc1	317.385	2.2264999999999997	4	3	8	2
[199227.89]	0.6109708198722545	CCN(CC)CC(C)CCC1(c2ccc(Cl)cc2)CCC1	307.9090000000001	5.519800000000005	1	0	8	1
[2267842.]	0.7561244268917002	CN(C)CCCN(Cc1ccccc1)c1ccccc1	268.40400000000005	3.6449000000000025	2	0	7	2
[3383986.5]	0.4379503454426334	O=c1[nH]cc(CCCNCO)cc1	182.223	-0.15310000000000035	3	3	5	1
[859.58295]	0.20065380824754112	CCNC(=O)CC[C@@H](Cc1ccccc1)C(=O)N1CCC[C@H]1C(=O)N[C@@H](CCCC(=O)O)C(=O)NCC(=O)O	546.6210000000005	0.6931000000000043	8	5	16	1
[3.897735e+08]	0.7329831293111905	O=C1N(Cc2ccc(Cl)cc2)CCC1	209.67599999999993	2.4624000000000006	1	0	2	1
[3780286.5]	0.6240598791657134	O=C(NOC[C@H](O)C(=O)c1ccccc1)c1ccccc1	285.29900000000004	1.5917999999999997	4	2	6	2
[38849.54]	0.45813590029990525	CC(=O)OC[C@@]12C[C@H](C)[C@@H](OC(=O)C[C@H](O)[C@@H]1C)[C@H]1CC[C@@H](O)C[C@@]2(C)C[C@@]1(C)O	426.5500000000003	2.1966000000000006	7	3	2	0
[169205.44]	0.5372629938965278	CC1=C2[C@H](O)[C@@H](C(=O)O)C[C@H]21	154.16499999999996	0.3981	3	2	1	0
[640838.06]	0.7599728669213993	CNCC[C@H](C/C=C/c1ccccc1)C(=O)O	233.311	2.4002	3	2	7	1
[1061297.5]	0.6969384886852025	Oc1cccc(-c2ccccc2)c1	170.211	3.0592000000000015	1	1	1	2
[3543723.2]	0.9309231692548529	CNc1ccccc1C(=O)N1CCC(Cc2ccccc2)CC1	308.42500000000007	3.8232000000000026	2	1	4	2
[1.293945]	0.3484158071047346	N#Cc1cc(-c2ccc(F)cc2)c(-c2ccc(F)cc2)n1/C=C/[C@@H](O)C[C@@H](O)C[C@H](O)CC(=O)O	482.4830000000002	3.780280000000004	6	4	10	3
[1608.1567]	0.4761267268198094	CC[C@H]1OC(=O)C[C@H](C)[C@@H](O[C@H]2C[C@@](C)(OC)[C@@H](O)[C@H](C)O[C@@H]2O)C(=O)C(=O)O1	418.43900000000014	0.06480000000000052	10	2	4	0
[86741.56]	0.7013194281770768	CC(=O)[C@H]1CC[C@H]2[C@@H]3CCC4=CC(=O)CC[C@]4(C)[C@H]3CC[C@]12C	314.46900000000005	4.723500000000005	2	0	1	0
[514643.1]	0.7137393565512044	CO[C@H]1C[C@H](O)OC(=O)C[C@@H](C)[C@@]2(C)[C@H]1CC[C@]2(C)O	286.36799999999994	1.4601999999999997	5	2	1	0
[80915.67]	0.5262071958075349	Cc1ccc([C@H]2Sc3ccc(Cl)cc3nc(C4CC4)cc(F)cc2)cc1	383.91900000000015	7.387520000000005	1	0	2	2
[206241.69]	0.7303478310673928	COc1ccc([C@@H](O)CCN)cc1	181.23499999999999	1.0774000000000001	3	2	4	1
[3240680.5]	0.36476676801107216	CC(=N)NCCCCSC	160.286	1.71637	2	2	5	0
[3264.1775]	0.329692231893782	C=C1CC/C(OC)=C1\C=C\CC[C@@H]1CC[C@@H](O)C[C@@]2(C)[C@H](CC[C@@H]3C[C@H](O)CC[C@]3(C)[C@@H]2C)[C@H]1CC(=O)O	528.7740000000005	7.044900000000007	5	3	7	0
[547244.6]	0.33649687461662736	O=C(/C=C(\O)CCCCC(=O)O)c1ccccc1	248.27800000000002	2.956200000000001	4	2	7	1
[87097.17]	0.21605384970203073	NC[C@H]1O[C@@H](CO)[C@@H](O[C@H]2O[C@H](CO)[C@@H](O)[C@H](O)[C@H]2O)[C@H](O)[C@@H](O)[C@H]1O	385.36600000000004	-6.027399999999991	12	9	5	0
[293201.22]	0.7198499687675642	COc1ccccc1OCC(O)CO	198.21799999999996	0.4272000000000001	4	2	5	1
[316033.88]	0.21870902412154677	C[C@@H]1O[C@H](O)[C@@H](F)[C@@H](O[C@H]2[C@@H](O)[C@H](O)[C@@H](O)[C@H](O)[C@H]2O)[C@H](O)[C@@H](O)[C@H]1O	388.34100000000007	-5.283799999999991	11	9	2	0
[13908376.]	0.7201015351871908	O=C(NC1=CC(=O)Nc2ccccn2)CC1	217.22799999999998	0.8139999999999994	3	2	2	1
[4117841.8]	0.49746062131873686	O=C(c1ccc([N+](=O)[O-])o1)c1ccccc1O	233.179	2.1244	5	1	3	2
[4.422044]	0.561666738514544	CNc1ncc(-c2ccc(F)cc2)c(-c2ccc(F)cc2)c1/C=C/[C@@H]1C[C@@H](O)CC(=O)O1	436.4580000000002	4.815200000000005	5	2	5	3
[7.2705283]	0.18198382715397088	CCc1cccc(NC(=O)c2c(-c3ccc(F)cc3)c(-c3ccc(F)cc3)c(CC[C@@H](O)C[C@@H](O)CC(=O)[O-])n2C(C)C)c1	603.6860000000001	5.6804000000000086	5	3	13	4
[115533.]	0.7695961013290725	COC(=O)Nc1nc2cc(Sc3ccccc3)ccc2[nH]1	299.355	3.892400000000001	4	2	3	3
[152919.05]	0.3852395338904632	C[C@H](N)/C=C/C=C/[C@@H]1[C@@H](O)C[C@@H](O)CN1CC[C@H](O)CO	300.399	-1.014599999999999	6	5	7	0
[41514.203]	0.8375057924076362	CC(C)NC[C@@H](O)COc1cccc2ccccc12	259.34900000000005	2.5775000000000006	3	2	6	2
[31436828.]	0.6923332593166821	Nc1c(Cl)cc(C(=O)O)cc1Cl	206.028	2.2737999999999996	3	2	1	1
[170878.64]	0.11451275698725806	NC[C@H]1O[C@H](O[C@@H]2[C@@H](O)[C@H](O[C@@H]3[C@@H](O)[C@H](N)C[C@H](N)[C@H]3O[C@H]3O[C@H](CN)[C@@H](O)[C@H](O)[C@H]3N)O[C@@H]2CO)[C@H](N)[C@@H](O)[C@@H]1O	614.6500000000003	-8.895300000000017	19	13	9	0
[35063564.]	0.7202488539987625	COc1c(CCC(=O)N2CCCC2=O)cc1	221.25599999999997	1.3859000000000001	3	0	4	0
[495084.12]	0.6924823019614035	CN(C(=O)Nc1ccc(CCNC(C)CC)c(C(=O)O)c2)ccc2c1	343.427	2.694600000000001	4	3	6	0
[24443.816]	0.6508167753199514	COc1cc(C2=NCCCCN)c2ncc3ccccc3Sc2ccccc21	389.5240000000001	4.561500000000003	3	1	5	3
[247385.72]	0.659127958966877	C=C(CC[C@H](C)[C@H](N)Cc1ccc(O)cc1)C(=O)O	263.337	2.3190999999999997	4	3	7	1
[5310.358]	0.17724067158803594	C[C@@H](CO[C@@H]1O[C@@H](CO)[C@H](O)[C@H](C)O2)[C@H](O[C@@H](C)[C@H](O)[C@H](N)CC[C@H](N)C[C@@H](O)[C@H](O)[C@H]2O)[C@H](C)O1	526.6240000000003	-2.5017999999999914	13	8	1	0
[65166.297]	0.4778250823529836	CCOC(=O)[C@H](Br)[C@H]1CC[C@H]2[C@@H]3CC[C@H]4C(=O)C=C[C@]4(C)[C@H]3CC[C@@]21C	423.39100000000025	4.926900000000005	3	0	3	0
[7646.594]	0.8131444830796066	C[C@@H]1C[C@](C)(c2ccccc2)CC[C@@H](O)C(=O)C2C[C@@H]1CC[C@]2(C)O	344.4950000000001	3.8616000000000033	3	2	1	1
[942013.2]	0.17630471500972075	OC[C@H]1O[C@@H](O)[C@H](O[C@H]2[C@H](O)[C@@H](O[C@H]3[C@H](O)[C@@H](O)[C@H](N)[C@H]3N)O[C@H](O)[C@@H](O)[C@H](O)[C@H]2O)O1	474.41600000000017	-7.7252	16	11	5	0
[19.841127]	0.3335408931891239	CC(C)NC(=O)c1c(-c2ccccc2)c(-c2ccc(F)cc2)c(CC[C@@H](O)C[C@@H](O)CC(=O)[O-])n1C(C)C	523.6250000000003	3.8648000000000025	5	3	12	3
[2661197.5]	0.4506907039875464	O=C(CI)Oc1cc(/C=C/c2ccc(Cl)cc2)c1	372.58900000000006	4.155300000000002	2	0	4	1
[817093.8]	0.7915495466026561	COc1cccc2oc(CCC(C)=O)cc12	218.25199999999995	2.963000000000001	3	0	4	2
[413383.]	0.779630821982361	CN1[C@H]2CC[C@@H]1[C@H](OC(=O)NC(C)C)C(=O)C2	240.30299999999997	0.9251999999999996	4	1	2	0
[572526.56]	0.6893709827759431	Cc1nnc2n1-c1ccc(Cl)cc1C(c1ccccc1)=NC2	308.77200000000005	3.5801200000000017	2	0	1	3
[29399.797]	0.7971701178185844	CC[C@@H](CO)C(=O)N[C@@H]1C=C2c3cccc4[nH]cc(c34)C[C@H]2N(C)C1	339.4390000000002	1.9247	3	3	4	2
[295535.78]	0.3096208179046602	CCCCCN(CCCC)CCCCCCCCC(=O)Nc1ccccc1	374.613	6.6481000000000074	2	1	17	1
[19259036.]	0.6563487872298129	CCN1Cc2ccccc2CCCC1	189.3019999999999	2.844800000000001	1	0	1	1
[8728.555]	0.7107739045240193	CC(C)(Cc1ccc(O)cc1)c1ccc(OCCNC(C)C)cc1	327.468	4.289300000000003	3	2	8	2
[1876102.2]	0.5327639891125654	CC[C@@]1(O)C(=O)OCc2c1cc1n(c2=O)Cc2cc3ccccc3nc2-1	348.35800000000006	2.0796	5	1	1	4
[162655.64]	0.933871422698644	Cc1ccc([C@H]2CCNC[C@H]2COc2ccc3c(c2)OCO3)cc1	325.4080000000001	3.495820000000002	4	1	4	2
[1188399.6]	0.5342973868903482	C[C@H](O)/C=C/[C@@]=C/CO	127.16299999999998	0.2750899999999999	2	2	3	0
[1.6781002e+08]	0.42136783444244996	O=C1C=CC(=O)N1c1ccccc1[N+](=O)[O-]	218.168	1.0241999999999998	4	0	2	1
[3134.477]	0.4795843703644218	CC[C@@H]1C(c2ccc(OC)c(O)c2)CC[C@H](O)CC(=O)N1CCC[C@H](O)CC(=O)O	423.50600000000026	2.2522	7	4	9	1
[293.74585]	0.6269064400841485	Cc1nc(-c2ccccc2)cc(-c2ccc(F)cc2)c1/C=C\[C@@H]1C[C@@H](O)CC(=O)O1	403.45300000000015	4.9428200000000055	4	1	4	3
[4326438.5]	0.7096286993577655	O=C(O)CNC(=O)c1ccccc1	179.175	0.5009999999999994	3	2	3	1
[42539.6]	0.8133917531868546	O=c1[nH]c(=S)c2ccc(F)cc2cc1N1CCCC1	276.336	2.9968900000000014	3	1	1	2
[421430.12]	0.12020051808151777	C[C@H](C=S=O)[C@@H](N)C(=O)N[C@@H](C)C(=O)N[C@@H](CCC(=O)NCC(=O)NCC(=O)O)C(=O)O	477.4960000000004	-3.8636999999999935	10	7	14	0
[195603.05]	0.8128907136233986	C=C(Oc1cc(CCN)ccc1)c1ccccc1	239.31800000000004	3.2375000000000016	2	1	5	2
[710.94135]	0.39895528849748824	CC(C)CCC[C@@H](C)[C@H]1CC[C@@]2(C(C)O)C3=CCC4C(C)(C)[C@@H](O)CC[C@]4(C)C3CC[C@]12C	458.7710000000003	7.775800000000011	2	2	6	0
[1148271.9]	0.6582437629805825	CC(=O)c1ccncc1C(=O)c1ccc(N)cc1	240.26199999999997	2.0974	4	1	3	2
[140479.19]	0.4078067369902238	CC(=O)[C@H]1CC=C2CC(=O)CC[C@@H]2C[C@H]2CC[C@@]2(C)[C@H]1CC[C@]2(C)[C@H]1CC[C@]2(C)C(=O)O1	440.6240000000003	5.825500000000006	4	0	4	0
[165405.95]	0.4782121995914983	C[C@H](O)C/C(=N\OC(C)=O)c1ccccc1	221.256	1.7247000000000001	3	1	4	1
[978379.1]	0.7577476960165838	C[C@H]1CCC[C@H](C(=O)N(Cc2ccc(F)cc2)c2ccccc2)C1	325.427	5.1852000000000045	1	0	4	2
[126170.805]	0.7323560077121045	CC(=O)N/C=C/c1ccc(C)cc1	175.23099999999997	2.10182	1	1	2	1
[216266.84]	0.733928635563028	C[C@]12CC[C@@H]3[C@@H](CCC4=CC(=O)CC[C@@H]43)[C@@H]1CC[C@@H]2O	274.40399999999994	3.4891000000000028	2	1	0	0
[174401.89]	0.36269610665570806	Nc1nc(N)c(O)nc1C(=O)NC1CC(C(CO)CCO)cc1	323.35300000000007	-0.9880000000000002	8	6	6	1
[98656.38]	0.43287554182894933	CC(C)N(CCO/N=C/C(=O)Nc1ccc(C(=O)O)cc1)C	307.35	1.6658999999999997	5	2	8	1
[130109.875]	0.6205806268625756	C=CCN(/C=C1\CN(C)CCN(c2ccc(C)cc2)c2ccccc2)C1	347.5060000000001	4.450420000000004	3	0	9	2
[12470955.]	0.6707675321233025	Cc1cccc(Cn2ccnc2Sc2ccc(Cl)cc2)c1	314.841	5.044420000000003	2	0	4	3
[31591.953]	0.628585332737642	C[C@H](CO)[C@H]1C[C@@H]2C[C@H]3[C@H]4CC5=CC(=O)C=C[C@]5(C)[C@H]4[C@@H](O)C[C@]3(C)[C@]2(C(=O)CO)O1	430.5410000000002	1.8185999999999996	6	3	4	0
[2.557764e+09]	0.6278890263724126	C=C(C(C)C)[C@@H]1CC=C2C(=O)C=C[C@]21C	202.29699999999997	3.2901000000000016	1	0	2	0
[3643.3289]	0.4574871116800755	C=C[C@](C)(CCC)C[C@@H]1CC[C@H]2[C@@H]3CCC4=CC(=O)C=C[C@]4(C)[C@H]3CC[C@]21C	380.61600000000016	7.293000000000008	1	0	5	0
[1991.2694]	0.7541053298167572	Cc1ccc(-c2cc(C(F)(F)F)nn2-c2ccc(S(N)(=O)=O)cc2)cc1	381.3790000000001	3.5139200000000006	3	1	3	3
[651924.4]	0.8119418435993998	CN(C)CCCCSC1C(=O)Nc2ccccc2C1	278.4210000000001	2.6248000000000005	3	1	6	1
[49089.953]	0.759769381883925	C[C@@]1(O)OC(=O)C[C@@H]1CC[C@@H]2C[C@@]2(C)[C@H]1CC[C@]2(C)[C@H]1CC[C@]2(C)O	350.4990000000001	3.6417000000000033	4	2	4	0
[1116557.9]	0.24325846760776557	OC[C@H]1O[C@H](OC[C@@H]2O[C@H](O)[C@@H](O)[C@H](O)[C@H]2O)[C@H](O)[C@@H](O)[C@H]1O	342.297	-5.397199999999993	11	8	4	0
[35169.77]	0.41770982822177144	C/C=C/CC/C=C\CCCCCCCC(=O)O	238.37099999999992	4.7142000000000035	2	1	11	0
[11578.884]	0.06259525421700975	COCCC[C@H](NC(=O)[C@@H]1CCCCN1C(=O)[C@H](Cc1ccccc1)NC(=O)CN)C(=O)C(=O)NCC(=O)NCC(=O)NC(=O)C(=O)O	675.6960000000003	-3.5059999999999993	12	7	17	1
[365490.03]	0.6478581100881353	O=C(CSc1cn[nH]c1C(=O)O)c1ccc(F)cc1	280.28	2.2220000000000004	5	2	5	2
[45159424.]	0.673146677491168	O=C1c2cccc(Cl)c2C(=O)Nc2ccccc21	257.67600000000004	2.6949000000000005	2	1	0	3
[170207.6]	0.24420566740329405	OC[C@@H]1O[C@H](O[C@@H]2CO[C@H](O)[C@@H](O)[C@H](O)[C@@H]2O)[C@H](O)[C@@H](O)[C@H]1O	342.297	-5.397199999999993	11	8	3	0
[3316.9248]	0.5792126620113132	COc1ccc(Br)cc1C(=O)NCCc1ccc(S(=O)(=O)NC2CCCCC2)cc1	495.4390000000003	4.041200000000003	4	2	8	2
[785.18225]	0.2684596534188585	O=C(CC[C@@H](O)CC[C@H](O)/C=C/c1cc(C(F)(F)F)nc(-c2ccc(F)cc2)c1)c1ccccc1	487.4930000000001	6.084800000000007	4	2	10	3
[inf]	0.36700528029618507	O=[N+]([O-])c1c(O)c([As])ccn1.O	232.027	-1.3355000000000004	4	1	1	1
[63023.676]	0.08069893374661105	N[C@@H](CC[C@@H](O)C/C=C/C(=N\O)C(=O)N[C@@H](CC(=O)O)C(=O)NCC(=O)O)C(=O)O	432.3860000000002	-2.523799999999995	11	8	14	0
[622278.25]	0.775124662295156	CN1CCN(CCCN2c3ccccc3Sc3ccc(Cl)cc32)CC1	373.95300000000015	4.580200000000004	4	0	4	2
[4404.2637]	0.6947743559469134	COC(=O)C[C@@H]1C[C@H](O)[C@@H](C)C[C@H]2[C@@H]3CCC4=CC(=O)C=C[C@]4(C)[C@H]3CC[C@@]21C	400.5590000000002	4.470600000000004	4	1	2	0
[1821211.2]	0.3645410945266762	NS(=O)(=O)NCCCCOSCCO	244.33799999999997	-0.7831999999999999	5	3	9	0
[1861.0042]	0.5288643788492693	C=C1CC[C@@H]2[C@@](C)([C@H](C)C=CC(=O)C[C@@H](O)C[C@@H]3O[C@@H](C)CC[C@@H]3C)[C@H]21	360.5380000000001	4.694800000000004	3	1	7	0
[9921647.]	0.5125069246930146	N[C@H](Cc1ccc(O)c(O)c1)C(=O)O	197.18999999999997	0.052200000000000135	5	4	3	1
[108479.7]	0.6891313608779838	COC(=O)[C@@]1(OC)C[C@H]2[C@@H]3CC=C(C)C4=CC(=O)C=C[C@]4(C)[C@H]3CC[C@@]21C	370.4890000000002	4.018600000000003	4	0	2	0
[673100.6]	0.5101568892419974	CNC[C@H](O)c1ccc(O)c(O)c1	183.207	0.35060000000000013	4	4	3	1
[56.758694]	0.44179283048896817	O=C(CO)[C@H](O)C[C@H](O)/C=C/n1c(C(F)(F)F)nc(-c2ccccn2)c1-c1ccc(F)cc1	465.40300000000013	2.9140000000000006	6	3	8	3
[3.823989e+09]	0.5384628262372215	Cn1c(=O)c2c(ncn2C)n(C)c1=O	194.194	-1.0293	3	0	0	2
[1930529.2]	0.5082917683614503	C/N=C(/N)NC(=O)c1cc(C)c(C(=O)O)cc1	235.24299999999997	0.36752	4	3	2	1
[17607744.]	0.4934559147828128	C[C@@H](OC(=O)OCC(=O)c1ccccc1)NC(=O)C(C)C	293.3190000000001	2.1407	5	1	6	1
[1281900.4]	0.7521450742487874	O=c1nc[nH]c2c1ncn2[C@H]1CC[C@@H](CO)O1	236.23099999999994	-0.21050000000000008	5	2	2	2
[9465261.]	0.7689012872652504	O=C1NN(c2ccc(Cl)cc2)CCC1	210.66399999999993	1.9714	2	1	1	1
[1121208.1]	0.6751939965784867	C=C(C)[C@@H](O)Cc1ccccc1	162.232	2.1661	1	1	3	1
[91494.586]	0.6425079278036464	COc1c(OC)c2c(OC)c(CCCCC(C)=O)cc2c1	290.3589999999999	3.420700000000002	4	0	8	0
[981723.4]	0.8527477096343818	CNCc1ccc(CS(=O)(=O)Nc2nccs2)cc1	297.405	1.8043999999999993	4	2	6	2
[740568.9]	0.6796185448915746	NC(=O)[C@H](Cc1ccccc1)C(=O)O	193.202	0.41519999999999996	3	2	4	1
[3.37189e+08]	0.3134689626708318	[N-]=[N+]=Nc1ccc(N)c2ccccc12	184.202	3.3638000000000003	1	1	1	2
[70376.75]	0.3884610821397733	O=C(O[C@@H](C(=O)O)CC(=O)[O-])NC(=O)NCC[C@H](O)COc1ccccc1	383.3330000000001	-1.1545999999999983	9	4	10	1
[26548.32]	0.26918868716570815	CN(CCOc1ccc(C[C@H](Nc2ccccc2C(=O)c2ccccc2)C(=O)O)cc1)c1ccccn1	495.5790000000002	4.9356000000000035	7	2	12	4
[1985819.2]	0.4545564413281117	O=C(O)[C@H]1C[C@@H](OC(=O)c2ccc(O)c(O)c2)OC[C@H]1O	298.24700000000007	0.06270000000000009	8	4	3	1
[99077.84]	0.4597292155442136	C[C@@H](N)C(=O)OC[C@H]1CC[C@H]1C[C@@H](O)C[C@@H](O)[C@@H](C)O	289.37199999999996	-0.21419999999999983	6	4	8	0
[4.0506177]	0.23111928868333603	N[C@H]1C=C(CO)[C@@H](Cc2ccc(F)cc2)C[C@H](/C=C/c2c(-c3ccccc3)nc(C(=O)O)nc2C(C)CC(=O)O)n1	560.6260000000003	3.9966000000000017	9	5	10	3
[33560.703]	0.5423210123319263	CC(C)C[C@@H](c1ccc(C(=O)CCN2CCCCC2)cc1)c1ccccc1	363.54499999999996	5.9233000000000064	2	0	8	2
[3279146.5]	0.5588251961475821	C[C@@H](O)[C@H]1C(=O)N2C(C(=O)O)=C(S[C@@H]3CN[C@H](C(=O)N(C)C)C3)[C@H](C)[C@H]12	383.4700000000002	-0.3079999999999994	7	3	5	0
[7.5669185e+10]	0.3426777863228231	ClC1=C(Cl)[C@@]2(Cl)[C@@H]3[C@@H]4C[C@@H]([C@H]5O[C@@H]45)[C@@H]3[C@@]1(Cl)C2(Cl)Cl	380.913	4.481400000000002	1	0	0	0
[1.1860198e+08]	0.8480128061665912	O=C(c1ccccn1)c1ccc2n1CCC2C(=O)O	256.26099999999997	1.686	4	1	3	2
[4597466.]	0.835880509102496	O=C(Cc1ccccc1C(=O)O)c1ccccc1	240.25799999999998	2.810200000000001	3	1	4	2
[7206610.]	0.5940849087875945	CCCCCCCn1ccnc1	166.26800000000003	2.8535000000000013	1	0	6	1
[1.3537601]	0.163381949312178	COc1ccc(NCC(=O)c2c(-c3ccccc3)c(-c3ccc(F)cc3)c(CC[C@@H](O)C[C@@H](O)CC(=O)[O-])n2C(C)C)cc1	601.6950000000002	5.030000000000005	7	3	15	4
[4922361.]	0.7730230556667951	CCc1ccc(NC(=O)CCCN)cc1	206.28899999999996	1.9264	2	2	5	1
[1669200.2]	0.8219359807680607	NC1(CNC(=O)CCOc2ccccc2)CCCC1	262.353	1.8431999999999997	3	2	6	1
[642682.7]	0.6758950968412794	Cc1ccc(/C=C/C(=O)O)cc1	162.18800000000002	2.09282	2	1	2	1
[5310254.5]	0.2612626527203185	OC[C@H](O)[C@H](O)[C@H](O)[C@H](O)CO	182.172	-3.5854000000000004	6	6	5	0
[59011.52]	0.7971701178185844	CC[C@H](CO)NC(=O)[C@@H]1C=C2c3cccc4[nH]cc(c34)C[C@H]2N(C)C1	339.4390000000002	1.9247	3	3	4	2
[500151.06]	0.655870942139158	CO[C@](C)(COC(=O)c1ccc(O)c(O)c1)c1ccccc1	302.326	2.8164000000000016	5	2	5	2
[8125375.5]	0.7192280082414112	Nc1c(C(=O)Nc2cccnc2)cc1	187.202	0.8026999999999997	3	2	2	1
[81037.76]	0.8408790939568669	CC(C)(O)CCc1cccc(C(=O)c2ccccc2)c1	268.356	3.621100000000003	2	1	5	2
[860953.1]	0.37291677859634575	CCCCCC[C@@H](CO)COC(=O)C(=O)O	232.27599999999998	1.1930999999999998	5	2	8	0
[631763.1]	0.790985307512128	CC(C)(C)NC[C@@H](O)COc1nsnc1N1CCOCC1	316.4270000000002	0.5024999999999997	7	2	6	1
[32752478.]	0.29015285452995804	OC[C@@H]1O[C@H](O)[C@@H](O)[C@H](O)[C@@H]1O	180.156	-3.2214000000000005	6	5	1	0
[4628299.5]	0.4850728733379293	O=C1N=C(S)N(CCCCCN2CCCC2)cc1	267.3979999999999	1.7981	3	1	6	1
[194142.86]	0.3882266946983143	COC(=O)[C@@H](NCCc1ccccc1)C(=O)N[C@@H](C)C(=O)N1CCC[C@H]1C(=O)O	405.4510000000003	-0.0593999999999984	7	3	9	1
[395435.47]	0.5478541690253851	CCCCC[C@@H](O)[C@H](C)[C@H](O)[C@H](C)O	204.30999999999997	1.3054	3	3	7	0
[11558458.]	0.6730693226565442	CC(=O)O[C@@H]1[C@H]2CC[C@@H]3[C@H](C)C4=CC(=O)CC[C@]4(C)[C@H]3CC[C@@]21C	330.46800000000013	4.305900000000004	3	0	1	0
[5078.7363]	0.4287670163496049	CC(C)(O[C@H]1O[C@@H](C)[C@H](C)[C@H]2O[C@@H](C)C/C=C/C=C/C(=O)O)C[C@@H]2C(=O)O1	382.45300000000015	3.0439000000000007	7	1	6	0
[3254431.5]	0.6103134552058601	NCCCC[C@@](N)(CCc1ccccc1)C(=O)O	250.342	1.5302999999999998	4	3	8	1
[24244.576]	0.5456280406560404	CN(CCc1ccccc1)NCC(O)c1ccc(O)c(C(N)=O)c1	329.4000000000001	1.2035999999999998	5	4	8	2
[565495.]	0.4764912084284152	C=CC(=O)Nc1ccc(OCC(O)CNC(C)C)c(C(C)=O)c1	320.38900000000007	1.7513999999999998	5	3	9	1
[1039312.25]	0.7957832021727701	O=C(O)[C@@H]1[C@H]2CC[C@@H]3CCC4=CC(=O)C=C[C@]4(C)[C@H]3CC[C@@]21C	314.4250000000001	3.9951000000000034	3	1	1	0
[14237.164]	0.7424643107145033	C=C1[C@H]2CC=C3C(=O)C[C@@]3(C)[C@@H](CC[C@@]12O)C(=O)CO	276.332	1.1704999999999999	4	2	2	0
[20004.229]	0.510531146428776	CCCCC[C@H](/C=C/C=C/CC(=O)O)c1ccccc1	272.388	4.937600000000004	2	1	9	1
[3870391.]	0.7116430298202238	O=C(O)CCc1ccccc1	150.177	1.7038	2	1	3	1
[151.57428]	0.18867608567592276	COc1c(O[C@@H]2O[C@H](C)[C@@H](O[C@H]3C[C@@](C)(O)[C@@H](OC(=O)CC(C)C)[C@H](C)O3)[C@H](N(C)C)[C@H]2O)[C@@H](CC=O)[C@H](C)[C@@H](O)[C@@H]1O	617.7330000000004	0.7026000000000032	13	4	11	0
[41107.438]	0.7977462845021502	CN(C)CC[C@H](c1ccccc1)c1ccccn1	240.35000000000002	3.1652000000000013	2	0	5	2
[11.130039]	0.3042427917143964	CC1=C[C@H](O)[C@H](C)C[C@H]2/C=C/C=C/C=C/C=C/C=C/[C@H](O[C@@H]2O[C@H](C)[C@@H](O)C[C@@H]2O)CC[C@]2(C)[C@H](O)[C@@H]1O	530.7020000000005	3.494400000000003	7	5	0	0
[7.5093865e+12]	0.7776539808217191	OC[C@H](c1ccc(Cl)cc1)C(=O)O	200.62099999999998	1.5004999999999997	3	2	3	1
[1.8212618e+08]	0.327576589219547	OC[C@H](O)C[C@@H](O)O	122.11999999999999	-1.9596	4	4	3	0
[1057.3152]	0.5295687063203321	CC1(C)O[C@]2(C(=O)O)CC3=CC(CCN4CC(=O)CC[C@]4(C)[C@@H]3CC[C@@]2(C)[C@@H]1CCC2)CC(=O)C2	485.6650000000005	4.944300000000005	6	1	1	0
[120366.62]	0.8765886845397144	NCc1cccc(-n2cc(C(F)(F)F)nc2)c1	241.21599999999995	2.3498	2	1	2	2
[3.3183477e+12]	0.5719246068249335	NC(=O)c1sc(N)nc1	143.171	-0.17580000000000012	3	2	1	1
[6.1854937e+12]	0.2079494779986519	N=[N+]=CC(=O)C(=O)O	115.06799999999998	-1.04993	3	2	2	0
[1585962.2]	0.48148769350214565	O=[N+]([O-])CCc1ccc([As](=O)(Cl)Cl)cc1	311.98400000000004	1.5597999999999999	3	0	4	1
[706266.4]	0.4815450388236752	Oc1cc(O)cc(O)c1	126.11099999999996	0.8033999999999999	3	3	0	1
[296980.1]	0.7154701733566009	O=C(CCCc1ccc(C(F)(F)F)cc1)c1ccccc1	292.29999999999995	4.911000000000004	1	0	5	2
[147370.25]	0.03636568823305353	N=C(NCCC[C@H](N)C(=O)N[C@@H](CCCN)C(=O)N[C@@H](CC(=O)O)C(=O)N[C@H](C(=O)O)C(=O)O)C(=O)O	533.4950000000002	-4.41743	14	11	17	0
[1.29477]	0.1931580696986653	COc1cccc(CNC(=O)c2c(-c3ccccc3)c(-c3ccc(F)cc3)c(CC[C@@H](O)C[C@@H](O)CC(=O)[O-])n2C(C)C)c1	601.6950000000003	4.665200000000005	6	3	14	4
[2992912.]	0.6691927632849457	CCC[C@H](C(=O)c1ccc(C(F)(F)F)cc1)c1ccccc1	306.32699999999994	5.472000000000005	1	0	5	2
[671543.2]	0.2011276719859027	CO[C@@]1(NC(=O)CSCC#N)C(=O)N2C(C(=O)O)=C(CSc3nnnn3C)CS[C@@H]21	471.54600000000016	-0.7283199999999983	12	2	9	1
[985441.6]	0.763478015256529	C=CCOc1cc(CC2CNC(=O)N2)ccc1OC	262.309	1.4839	3	2	6	1
[5497683.5]	0.7410389731363292	COC(=O)/C(CCCc1ccccc1)c1ccccc1	268.35600000000005	3.9661000000000026	2	0	6	2
[14064247.]	0.8528036890699656	C[C@H](C(=O)O)c1cccc(C(=O)c2ccccc2)c1	254.285	3.1057000000000015	3	1	4	2
[5.325635e+09]	0.6673674949802427	O=S(=O)(Cl)c1ccc(Cl)cc1	211.06900000000002	2.2675	2	0	1	1
[1.5480037e+08]	0.42281419306919255	COC(=O)[C@@]1(c2ccccc2)C(=O)NC1=O	219.196	-0.24620000000000014	4	1	2	1
[408734.12]	0.8774213338801465	COc1ccc(O)cc1C(=O)NCCc1ccccc1	271.316	2.3733000000000004	3	2	5	2
[1945.0637]	0.5077996695619523	Cc1[nH]c2ccc(F)cc2c1-c1ccc(S(=O)(=O)NC(=O)cc2)nc2ccc(NC(=O)OC)n1	483.48100000000017	3.2068200000000013	7	3	2	3
[10920891.]	0.7263440713564566	Cc1ccccc1SC(=O)N1CCC(Cc2ccccc2)CC1	325.47700000000003	5.161820000000005	2	0	3	2
[1.4471161]	0.5348692706997701	CC(C)c1nc(-c2ccc(F)cc2)nc(-c2ccc(F)cc2)c1/C=C/[C@@H]1C[C@@H](O)CC(=O)O1	450.4850000000002	5.291900000000006	5	1	5	3
[2111.1292]	0.6882221834617817	CC(C)(O)[C@@H](C)CC[C@H]1C[C@H]2[C@@H]3CCC4=CC(=O)C=C[C@]4(C)[C@H]3CC[C@@]21C	370.57700000000017	5.7076000000000064	2	1	4	0
[1773938.6]	0.5501217966938848	CC(=O)Oc1ccccc1C(=O)O	180.15899999999996	1.3101	4	1	2	1
[6.460624e+14]	0.48837238667997585	S=C=Nc1cccc2ccccc12	185.251	3.5741000000000014	1	0	1	2
[5863471.5]	0.4435105912731592	O=c1ccn([C@@H]2O[C@H](CO)[C@@H](O)[C@H]2O)c(=O)[nH]1	244.20300000000003	-2.8519	6	4	2	1
[1000717.6]	0.5904230896794621	OCCCc1ccc(O)c(O)c1	168.19199999999998	1.0226999999999997	3	3	3	1
[2375096.5]	0.1805170779491116	NCCSC[C@H](N)C(=O)N[C@@H](CCNC(=O)NCC(=O)O)C(=O)O	365.4120000000001	-2.651099999999996	9	7	12	0
[2322490.5]	0.6922767266354862	CN[C@H](C)[C@H](O)c1ccc(C(=O)O)cc1	209.24499999999998	1.0260999999999998	4	3	4	1
[1.1019875e+09]	0.6188520521252882	CC(=O)c1nc2c(ncn2C)c2ccccc2c1=O	253.261	1.6842999999999997	4	0	1	3
[3848300.5]	0.6760870934103842	CS(=O)(=O)Nc1ccc([N+](=O)[O-])cc1Oc1ccccc1	308.315	2.7586000000000013	5	1	5	2
[3598.1023]	0.5559130495922453	CC1=C(CC/C(=C/c2ccc(F)cc2)c2ccc(S(=O)(=O)O)cc2)cc1	370.44500000000005	5.279500000000004	3	1	6	2
[10560974.]	0.5724118200585818	CC(C)=CC/C=C/CO	126.19899999999998	1.8912	1	1	3	0
[692.3054]	0.42664190049735085	COc1c2ccccc2c(-c2ccccc2)n1C[C@@H](O)C[C@@H](O)CC(=O)OC(=O)[O-]	412.41800000000023	1.7053999999999994	7	2	8	3
[989932.75]	0.5020833078116338	C[C@@H]1CCCC(=O)O[C@H](C)C1	156.22499999999997	2.1281999999999996	2	0	0	0
[1247.9562]	0.4683330433225475	CCCCCCCCC#CC#C/C=C\CCCC(=O)O	274.404	4.5549000000000035	2	1	10	0
[742.2671]	0.49809625705575966	C/C1=C/CC[C@@](C)(OCc2ccc(C)cc2)C(=O)C[C@@H](CC(C)C)C(=O)N1CCC[C@@H](O)C(=O)O	487.6370000000004	4.6437200000000045	6	2	10	1
[989148.5]	0.5768390774177771	CCCCCCOC(C)CO	160.25699999999998	1.9640999999999997	2	1	7	0
[4.771859]	0.6098603402539736	CC(C)c1c(/C=C/[C@@H](O)C[C@@H](O)CC(=O)[O-])c(-c2ccc(F)cc2)cn1C1CCCCC1	442.55100000000016	4.1879000000000035	4	2	9	2
[2437698.5]	0.5781118668832158	Oc1ccc([C@H](O)CO)cc1	154.165	0.41789999999999994	3	3	2	1
[2861707.8]	0.6092036098085174	CCC(=O)SCCN[C@@H](CC)CO	205.32299999999998	1.0167	4	2	7	0
[43229724.]	0.4738863200394283	C[C@H]1NC(=O)CN(C)C1	128.17499999999998	-0.5634999999999999	2	1	0	0
[44951.52]	0.6290731330689312	CC(C)(C)NCC(O)c1cc(O)cc(O)c1	225.288	1.5192999999999997	4	4	3	1
[1149625.2]	0.7334190682019994	CC(C)[C@@H]1Oc2ccccc2CC[C@H](c2ccccc2)C1	280.411	5.210100000000005	1	0	2	2
[119925.375]	0.6972441413990887	CCCCC[C@@H](O)CCOc1ccccc1C	236.355	3.7051200000000026	2	1	8	1
[2604024.5]	0.5852778897985799	CCOC(=O)CCc1ccc(N)cc1	193.246	1.7645	3	1	4	1
[987008.5]	0.4352526503559717	C=CC[C@H](C=O)c1ccc(O)c(O)c1	192.21399999999997	1.9564000000000001	3	2	4	1
[380857.9]	0.6499831585979154	C[C@H](N[C@@H](CCc1ccccc1)C(=O)O)C(=O)N1CCC[C@H]1C(=O)O	348.39900000000017	1.1261000000000003	6	3	8	1
[5232106.5]	0.7342877294021211	C[C@@H]1CC(=O)c2c(-c3ccccc3)nc2n1C	226.279	2.1029	2	0	1	1
[inf]	0.05261385907790243	C[C@H](O)[C@@H](C)[N+](=O)[O-].C(N)C(=O)N1CCC[C@H]1C(=O)N[C@@H](CCC(=O)O)C(=O)NCC(=O)NCC(=O)NCC(=O)NCC(=O)O	648.6270000000002	-5.132500000000007	14	9	17	0
[223757.98]	0.7846423574560976	CCCCCOc1ccc(CC2SC(=O)NC2=O)cc1	293.388	3.149700000000002	4	1	7	1
[2.1817939e+11]	0.5988163606060163	CC1(C)[C@@H](C(=O)O)N2C(=O)C[C@H]2S1(=O)=O	233.24499999999998	-0.794999999999999	5	1	1	0
[189440.39]	0.6596540016798033	CCCSc1ccc(C(C)(C)C)cc1	208.36999999999998	4.486200000000004	1	0	3	1
[350.1756]	0.43915163841674126	CC1=C(C#C/C=C/C=C/C=C/C(C)=C\C(=O)O)C(C)(C)CCC1	310.43700000000007	5.215900000000004	2	1	4	0
[3723.2993]	0.08641014302255985	C=C(CC(C)C)C(=O)NC(=O)N[C@H]1C(=O)N[C@@H](CCCCN)C(=O)N[C@H](C(=O)N[C@@H](CCC(=O)O)C(=O)O)cc1O	582.6110000000004	-1.2285999999999924	11	9	14	0
[12889.786]	0.286571982601765	CC(C)(O)C[C@](C)(CCCCCCCCCCC(O)CC(=O)O)CCC	372.5900000000001	5.690400000000006	4	3	17	0
[96.67006]	0.39261529607694734	CCCC[C@H](C)C[C@H](C)[C@H]1CC[C@@H](C)[C@H]2[C@@H]3CCC4=CC(=O)C=C[C@]4(C)[C@H]3CC[C@]2(C)[C@H]1C	452.7670000000002	9.035200000000003	1	0	6	0
[1.5708285e+08]	0.6460341931246231	O=C1c2cccc3CCc2ccc2CCcc4cccc4c3c2ccc2cccc21	386.49400000000014	4.397400000000005	1	0	0	1
[8.4218184e+09]	0.664018283241917	Cn1c(=O)cc(-c2ccccc2)n1C	188.23	1.3907999999999998	1	0	1	2
[716991.7]	0.8433413646054171	CC(C)CCOC(=O)Nc1ccccc1C	221.3	3.5896200000000027	2	1	4	1
[24084.23]	0.2693534188958407	C[S@](=O)C[C@H](NC(=O)c1cc(F)ccc1)N[C@@H](C)C(=O)NCC(=O)NCC(=O)O	430.45800000000025	-1.444799999999995	7	5	11	1
[2109.8635]	0.6161362057948672	Oc1cc2c(cc1Cl)Oc1cc(Cl)c(Cl)cc1O2	303.5280000000001	5.250400000000001	3	1	0	3
[13621.574]	0.7826215509820785	COc1ccc(C[C@@H](N)CCCC(C)C)c(O)c1	251.36999999999998	3.0969000000000015	3	2	7	1
[3651791.]	0.8015823313615688	COc1ccc2cc(CCC(C)=O)ccc2c1	228.29099999999997	3.370000000000002	2	0	4	2
[1116557.9]	0.24325846760776557	OC[C@@H]1O[C@H](OC[C@@H]2O[C@H](O)[C@@H](O)[C@H](O)[C@H]2O)[C@H](O)[C@@H](O)[C@H]1O	342.297	-5.397199999999993	11	8	4	0
[4115093.5]	0.6807503282647748	CC1(C)C[C@H]2[C@H]1N(c1ccc(F)cc1)C2	205.27599999999998	3.0604000000000013	1	0	1	1
[2063425.2]	0.7478145855518489	COC1=C2C[C@@H](C)C[C@@]3(C)[C@H](CC(=O)O)[C@@]2(C)C(=O)C(=O)CO[C@@H]3C(=O)C1	378.42100000000016	1.9300999999999997	7	1	3	0
[15278277.]	0.3368909316830426	C=CCS[S@](=O)C=O	150.224	0.7595000000000001	3	0	4	0
[705983.5]	0.7760869596059278	COc1ccc(C[C@@H]2NC[C@H](O)[C@H]2OC(C)=O)cc1	265.30899999999997	0.5020999999999994	5	2	4	1
[1.3546305]	0.17331993963909145	CC(C)n1c(CC[C@@H](O)C[C@@H](O)CC(=O)[O-])c(-c2ccc(F)cc2)c(-c2ccccc2)c1C(=O)Nc1ccc(S(N)(=O)=O)cc1	636.7220000000001	3.6263000000000014	7	4	13	4
[18.796726]	0.30247197221927635	COc1cc(Cc2nc(N)c(N)cc2)c(-c2ccc(F)cc2)n1/C=C/[C@@H](O)C[C@@H](O)CC(=O)O	470.5010000000002	2.5103	8	5	10	3
[1.8592386e+08]	0.5302216682110639	O=c1ccc2ccccc2o1	146.14499999999998	1.793	2	0	0	2
[25559670.]	0.755476256361758	CC(C)(C(=O)c1cccnc1)c1cccnc1	226.279	2.637100000000001	3	0	3	2
[1.3484229e+09]	0.5888605034457122	Cn1c2ccccc2c(=O)cc2[nH]cc12	198.225	1.9713999999999996	1	1	0	3
[35657.855]	0.2240806606528863	CC[C@H](C)[C@H](N)C(=O)N[C@@H](C)C(=O)N[C@H](C(=O)N[C@@H](CCC(=O)O)C(=O)O)C(C)C	430.50200000000024	-0.5604999999999947	8	6	13	0
[120121.91]	0.6303314667677087	CN1C(=O)CN=C(c2ccccc2)c2cc([N+](=O)[O-])ccc21	295.29800000000006	2.4086000000000007	3	0	2	2
[22730.754]	0.4752079379608249	CC1=C(CCO[P@](=O)(O)Nc2ccc(Cl)cc2)[C@H](c2ccccc2)C1	377.8080000000001	5.763000000000005	4	2	7	2
[45763.332]	0.8226053276925613	C/C(=C\CNc1ccc(C)cc1)Nc1ccccc1	252.36100000000002	4.422820000000003	2	2	5	2
[inf]	0.5674768961815101	COc1ccc2nc3[n+](cc2c1OC)CCc1cc2c(cc1-3)OCO2.[Cl-]	372.8080000000001	-0.5046999999999999	5	0	2	3
[499420.38]	0.8028778943523033	CC(=O)N[C@H]1C[C@H]2[C@@H]3CCC4=CC(=O)CC[C@]4(C)[C@H]3CC[C@]12C	315.45700000000005	3.632900000000003	2	1	1	0
[25304.213]	0.6951995843001673	CC1(C)C=C2C(=O)O[C@@H]3CC[C@@](C)([C@H]4C(=O)O)CC[C@]4(C)[C@H]3CC[C@@]21C	360.49400000000014	4.581700000000004	4	1	1	0
[494288.72]	0.24420566740329405	O[C@H]1CO[C@@H](OC[C@H]2O[C@H](O)[C@@H](O)[C@H](O)[C@H]2O)[C@H](O)[C@H](O)[C@H]1O	342.297	-5.397199999999993	11	8	3	0
[14428.044]	0.5439622371883407	Cc1cc(Cl)ncc1NC1CCN(CCOc2ccccc2CCl)CC1	394.3460000000001	4.737520000000004	4	1	7	2
[150875.4]	0.6291963840332163	CCN(CCNC(=O)c1ccc(-c2ccccc2-c2nnn[nH]2)cc1)C(C)C	378.4800000000001	2.993800000000001	5	2	8	3
[103479.875]	0.2313537583497012	C=C1[C@@H](O)[C@H](O[C@H]2C[C@H](N)[C@H](O)[C@H](N)[C@H](O)[C@H]2N)[C@H](O)[C@@H](NC)O1	348.40000000000003	-4.3411999999999935	10	8	3	0
[25427.635]	0.5804636995622104	COc1ccc(OCCNC(=O)c2cc(C)cc(CC(=O)OC)c2)cc1	357.4060000000001	2.527920000000001	5	1	8	2
[1438.0986]	0.6092540635463956	C=C[C@](O)(CC[C@@H]1C)C[C@H]2[C@@H]3CCC4=CCC(=O)C=C[C@]4(C)[C@H]3CC[C@@]21C	368.56100000000015	5.627700000000006	2	1	1	0
[1754837.4]	0.5932541945251082	NCCCCCCNS(=O)(=O)c1ccc(C(=O)O)cc1	300.38	1.1822	5	3	9	1
[546368.6]	0.6636414017546776	CCCCCCCCC(=O)Nc1ccccc1C	247.38200000000003	4.684120000000004	1	1	8	1
[25574978.]	0.5879841575507896	Cc1[nH]c2ccc(O)ccc12	147.17699999999996	2.13352	1	2	0	2
[11115.442]	0.22304859091110704	CC/C=C/C[C@@H]1C[C@@H](C)CC[C@@]1(C)C(=O)C(=O)N(CC)CC[C@H](O)CC(=O)N1CC[C@H]1C(=O)N[C@@H](C)C(=O)O	549.7090000000004	2.5341000000000014	7	3	14	0
[3118.644]	0.7265911665970268	C#CCN(Cc1ccc(C(C)(C)C)cc1)Cc1ccccc1	291.438	4.619500000000005	1	0	5	2
[24538.412]	0.4271304588500445	C[C@@H](O)c1ccc(Sc2c(/C=C/[C@@H]3C[C@@H](O)CC(=O)O3)c(C3CC3)nc3cc(F)c(F)cc23)cc1	497.5630000000003	5.674600000000004	6	2	6	3
[3505585.]	0.690356697170897	CC(=O)COC(CCn1cnc2cnc(N)nc21)COC(C)=O	321.3370000000001	0.33589999999999975	8	1	8	2
[1089796.6]	0.7897518368075498	O=C(C[C@H]1CC(c2ccccc2)c2ccccc2)CC1	264.36800000000005	4.577800000000003	1	0	4	2
[125733.57]	0.7162674549061588	N#Cc1ccc(COC(C)(C)C)cc1	189.25799999999998	2.873380000000001	2	0	2	1
[776.8092]	0.5908910114028808	C=C[C@H](O)C#CCNC(=O)[C@H]1CC=C2c3cccc4[nH]c(c4c3C)C[C@H]21	346.4300000000001	2.670020000000001	2	3	3	2
[17928.492]	0.7920428405135918	C[C@H]1C[C@H](O)[C@@]2(C)[C@H](O)C[C@@H](O[C@H]3C[C@@H]4CC(=O)C=C[C@]4(C)[C@H]3C)[C@@]21C	362.5100000000001	3.1094000000000017	4	2	2	0
[1.7197376e+08]	0.32970093178109694	CO[C@@H]1[C@@H](OC(=N)CC[C@H]2N(C)C[C@@]2(O)[C@H](C)O)C(=O)N1C	315.37000000000006	-1.000529999999998	6	3	6	0
[50810.066]	0.19206496399932496	CSCC[C@@H](NC(=O)CC(=O)O)C(=O)NCC(=O)N[C@H](C(=O)O)C(=O)O	393.3740000000001	-2.530799999999995	10	6	12	0
[4922624.5]	0.6697720457824874	Cc1ccc(Cn2cnc3cncnc23)cc1	224.26700000000005	2.18302	3	0	2	3
[291442.7]	0.47129702163346204	CS(=O)(=O)CCCCCOS(C)(=O)=O	244.33399999999997	0.1775000000000002	5	0	7	0
[39327.996]	0.1665858254818805	OC[C@@H]1O[C@@H](O[C@@H]2[C@@H](O)[C@H](O[C@H]3O[C@H](CO)[C@@H](O)[C@H](N)[C@H]3O)[C@H](N)C[C@@H]2N)[C@H](O)[C@@H](O)[C@@H]1O	485.48700000000014	-7.257800000000007	15	11	6	0
[129041.836]	0.6227651876315359	CC(=O)O[C@@]1(C(C)=O)CC[C@H]2[C@@H]3C=C(Cl)C4=CC(=O)CC[C@]4(C)[C@H]3CC[C@@]21C	404.9340000000003	4.751700000000005	4	0	2	0
[1.0769015e+09]	0.37250799126710715	O=C(O)[C@H](O)[C@@H](CO)CO	150.13	-1.9672999999999996	5	4	4	0
[752206.75]	0.7514859268568042	Oc1ccc2c3c1O[C@H]1[C@@H](O)CC[C@@]4(O)[C@@H](C2)N(CC2CCC2)CC[C@]314	357.4500000000003	1.7072999999999998	5	3	2	1
[7341778.]	0.5685826396083031	CCCOC(=O)c1ccc(N)cc1	179.21899999999997	1.8356	3	1	3	1
[11941067.]	0.7751926278131329	CCOC(=O)NC(=O)c1ccccc1	193.20200000000003	1.5729	3	1	2	1
[272737.44]	0.46340565726154703	OC[C@H]1O[C@H](S)[C@H](O)[C@H](O)[C@H]c2ccc(O)cc21	271.314	-0.014110000000000067	5	5	1	1
[2537882.2]	0.5541818739705442	O=C(O)CCCC[C@H]1CCSS1	206.332	2.7851000000000017	4	1	5	0
[23571.078]	0.7559410433604633	CC[C@H](CC[C@@H](C)[C@H](O)CC(=O)O)c1ccccc1	264.36499999999995	3.432100000000002	3	2	8	1
[797962.6]	0.7159421298545312	CC(=O)NCCc1ccccc1	163.22	1.3652000000000002	1	1	3	1
[223.33904]	0.19750207121883465	CC(C)(C)NC(=O)[C@@H]1C[C@@H]2CCCC[C@@H]2CN1C[C@@H](O)[C@H](Cc1ccccc1)NC(=O)[C@H](CC(N)=O)NC(=O)c1ccc2ccccc2n1	670.855	3.092400000000003	7	5	12	3
[572564.2]	0.5031075138837579	O=C(/C=C\c1ccc(O)c(O)c1)OCCc1ccccc1	284.311	2.8969000000000005	4	2	5	2
[479426.12]	0.7969152116218223	Cc1cccc(O)c1C(=O)NCC(C)C	207.273	2.0864199999999995	2	2	3	1
[710.94135]	0.39895528849748824	CC(C)CCC[C@H](C)[C@H]1CC[C@@]2(C(C)O)C3=CCC4C(C)(C)[C@@H](O)CC[C@]4(C)C3CC[C@]12C	458.7710000000003	7.775800000000011	2	2	6	0
[495.55032]	0.28214015372972734	CC[C@@H](C#CC#C/C=C/C=C\CC[C@@H](O)[C@@H](O)[C@H](O)CC(=O)O)C(=O)O	364.3940000000001	0.5539999999999996	7	5	10	0
[129041.836]	0.6227651876315359	CC(=O)O[C@]1(C(C)=O)CC[C@H]2[C@@H]3C=C(Cl)C4=CC(=O)CC[C@]4(C)[C@H]3CC[C@@]21C	404.9340000000003	4.751700000000005	4	0	2	0
[957556.06]	0.8005242690101381	COc1ccc2c3c1O[C@H]1C[C@@H](O)C=C[C@@]31CCN(C)C2	287.35900000000004	1.8503	4	1	1	1
[24232.832]	0.27607432883129024	CCCCCCO[C@H](C)COC(=O)C(O)COc1ccccc1C(=O)c1ccccc1	428.5250000000001	4.185900000000004	6	1	14	2
[832690.]	0.7731819683898251	CCNC(=O)CCCc1ccc(/N=C/c2ccccc2)cc1	294.398	3.8960000000000035	1	1	7	2
[3884594.5]	0.5186756863138005	C=C1CC[C@]2(OC(=O)c3ccccc3C(=O)C2)C1	242.27399999999997	2.9087000000000014	3	0	0	1
[216099.64]	0.1777516062242982	C[C@H](N)C(=O)N[C@@H]1CC[C@H]1C(=O)N[C@@H](CC(=O)O)C(=O)NCC(=O)NCC(=O)O	415.4030000000002	-3.4950999999999954	9	7	11	0
[20727058.]	0.4489346649723874	CO/C=C(C(=O)O)CC(=O)O	160.125	0.07599999999999996	5	2	4	0
[57296.54]	0.7608840086015743	C=C(C)[C@@H](O)[C@@H]1CC[C@H]2[C@@H]3CC4=CC(=O)C=C[C@]4(C)[C@H]3CC[C@@]21C	326.4800000000001	4.457400000000004	2	1	2	0
[1422993.]	0.4860799811760921	CC(C)=C[C@H]1C[C@H](C)[C@]2(CC[C@]3(C)C[C@@H]4C(C)=CC(=O)[C@H]4/C(C=O)=C\C[C@H]32)O1	382.5440000000001	5.213200000000005	3	0	2	0
[466875.44]	0.750440465982924	COc1nc(C)nc(Cl)c1NC1=NCCN1	241.68200000000002	0.8181199999999997	5	2	2	1
[665648.4]	0.5539947900522819	CC/C=C\CCCCC(=O)Nc1ccccc1	231.33900000000006	4.151700000000003	1	1	7	1
[6.8432707e+12]	0.520631018455888	CC1(C)[C@H]2CC[C@@]1(C)C(=O)C2	152.237	2.401700000000001	1	0	0	0
[7280.9585]	0.21751778620947723	N#C[C@@H](O[C@H]1O[C@@H](CO[C@@H]2O[C@H](CO)[C@@H](O)[C@H](O)[C@H]2O)[C@@H](O)[C@H](O)[C@H]1O)c1ccccc1	457.4320000000001	-3.108019999999997	12	7	7	1
[5.785e+08]	0.3725079912671071	O=C(O)[C@H](CO)[C@H](O)CO	150.13	-1.9673000000000003	5	4	4	0
[69363.28]	0.7459644463235189	CCN[C@H](CC)C(=O)N[C@@H]1CC[C@H]2[C@@H]3CC[C@H]4C(=O)CC[C@]4(C)[C@H]3CC[C@]12C	388.59600000000023	4.081000000000002	3	2	5	0
[17382.428]	0.8915880432277354	Cc1ccc(S(=O)(=O)NC(=O)NN2CCCCCC2)cc1	311.4070000000001	1.7739199999999995	4	2	3	1
[1.0678482e+08]	0.46001186070400435	O=C1OCc2cc3c(nc4ccc(Cl)cc43)nc2cc2ccccc21	346.7730000000001	2.7858800000000015	3	0	0	4
[74605.516]	0.4143573581655692	CCCCCCC/C=C\CCCCC(=O)O	226.35999999999993	4.548100000000003	2	1	11	0
[91098.6]	0.6862167148173623	CC(=O)O[C@H](C)[C@@]1(C)C(=O)N[C@@H](C)CC[C@H]2[C@@H]3CC4=CC(=O)CC[C@]4(C)[C@H]3C[C@@]21C	415.5740000000003	4.200700000000003	4	1	2	0
[12135.746]	0.4412116799554831	CC/C=C(/C)C[C@@H](O)[C@H]1C(=O)N[C@@H](CC(=O)N(CC)C)C(=O)N(C)C(=O)N(C)C1=O	424.4980000000002	0.11350000000000171	6	2	7	0
[9.533611e+11]	0.7252557574007661	O=C1N(c2ccc(Cl)cc2Cl)CCC1	230.09399999999994	3.1202000000000014	1	0	1	1
[73850248.]	0.6221986930604049	CCCn1c(=O)[nH]c(=S)[nH]1	159.214	0.6439899999999997	2	2	2	1
[3491.5767]	0.549815537471231	C=C[C@@H]1CN2CC[C@H]3[C@@H](O)C[C@@H]4CC5=C(C)C(=O)C=C[C@]5(C)[C@H]4[C@@H](O)[C@]3(C)[C@]2(C(=O)CO)O1	457.5670000000002	1.3803999999999998	7	3	3	0
[1609.9791]	0.7637383817350186	CCCC[C@@H]1OC(=O)C[C@@H](C)C[C@@H](O)CC(=O)O[C@H](C)[C@H]1CO	330.42100000000005	1.8094999999999999	6	2	4	0
[18078598.]	0.5481589825040829	Cc1ncc([N+](=O)[O-])n1CC(C)O	185.183	0.4805199999999999	4	1	3	1
[3692.2458]	0.2634609572316354	CC(C)c1c(OCC(O)C[C@@H](O)CC(=O)[O-])c(C(c2ccc(F)cc2)c2ccc(F)cc2)cc2ccccc12	533.5910000000001	5.052300000000005	5	2	11	4
[70108.8]	0.7712408951749821	CN[C@H](C)Cc1ccc(C(C)C)cc1	191.31799999999998	2.9604000000000017	1	1	4	1
[612995.44]	0.6771088741597445	O=C1CN=C(c2ccccc2)c2cc([N+](=O)[O-])ccc2N1	281.27099999999996	2.3842999999999996	3	1	2	2
[2356548.2]	0.6550248398751946	CCCCOc1ccc(OCCCN2CCOCC2)cc1	293.4069999999999	2.9666000000000015	4	0	9	1
[111137.945]	0.44714435632127736	CCC[N+](CCC)(C)CCCCCCC(=O)O	244.39899999999992	3.288100000000002	2	1	11	0
[2065535.8]	0.44516863366341153	O=C(O)[C@H]1CNCC[C@H]1O[C@@H](CO)CO	219.237	-1.5810999999999993	6	4	5	0
[396860.16]	0.823916894162136	O=C(O)[C@@H](Oc1ccc(Cl)cc1)Nc1ccccc1	277.70700000000005	3.241600000000001	4	2	5	2
[746998.8]	0.578029884636738	O=c1[nH]c(=O)n([C@H]2C[C@H](O)[C@@H](CO)O2)cc1I	354.1	-1.2181000000000002	5	3	2	1
[10336.936]	0.043741557343612084	N[C@H](CCC(=O)N[C@@H](CSSC[C@H](NC(=O)CC[C@H](N)C(=O)O)C(=O)NCC(=O)O)C(=O)NCC(=O)O)C(=O)O	612.6400000000004	-3.8767999999999985	16	10	21	0
[2598636.2]	0.6489204335813592	O=C(O)/C=C\c1ccccc1	148.161	1.7844	2	1	2	1
[8.010824e+08]	0.5194469912380479	ON=C1C=CC(=O)Nc2ccccc2S1	220.25300000000001	2.0747	3	2	0	1
[419.63522]	0.7173907938265816	CC(C)c1c(O)c(C(C)C)c(C(C)C)c(C(C)C)c1	262.43699999999995	5.885800000000006	1	1	4	1
[106575.055]	0.4135803913116111	C=C[C@@H](C#CC#CCCCC(=O)O)C(=O)O	220.22399999999996	1.1349	4	2	5	0
[638607.56]	0.454718191528467	O=C(NO)Nc1ccc(C(=O)c2cccs2)c(Cl)c1Cl	331.18000000000006	3.7966000000000015	3	3	3	2
[5992.798]	0.7032628087442708	Cc1nc(C)c(/C=C/[C@@H](O)C[C@@H](O)CC(=O)O)n1C	268.313	0.6367399999999996	5	3	6	1
[1326270.4]	0.5232276751845407	CC(C)[C@H](C)/C=C/COC(=O)O	172.224	2.5293	3	1	4	0
[6.3702794e+09]	0.43990886118067724	Cn1c(N)nc(=O)[nH]c1=O	142.118	-1.9491999999999994	4	2	0	1
[57891.66]	0.580831927785375	O=c1[nH]c(O)nc(Cl)c1Cl	180.978	0.7822999999999998	3	2	0	1
[18919594.]	0.44998577555101554	C[C@@]1(C(=O)OCC(=O)NOc2ccc(O)cc2)N(C)C1	280.2800000000001	0.04949999999999921	6	2	5	1
[3269.5422]	0.08853213680572572	CSC[C@H](NC(=O)[C@@H](N)Cc1ccccc1)C(=O)N[C@@H](CCC(=O)O)C(=O)N[C@@H](C)C(=O)NCC(=O)NCC(=O)O	596.6630000000002	-2.424499999999993	11	8	18	1
[1599157.2]	0.42654360924696805	CC1=C(C=O)C[C@@H]1C(=C)OC(=O)C1CCCC1	234.29499999999993	2.7688000000000015	3	0	4	0
[209512.9]	0.7650741532380093	c1ccc(CCCCc2ccc(O)cc2)cc1	226.31900000000005	3.957600000000003	1	1	5	2
[55879.406]	0.7217265665810323	CC[C@]1(O)CN[C@@H]2C[C@H]3CC4=CCC(=O)CC[C@]4(C)[C@H]3CC[C@@]21C	331.50000000000006	3.6113000000000026	3	2	1	0
[193889.38]	0.550809337465528	C=CCc1cc(O)c(OC)cc1O	180.20299999999997	1.8348999999999998	3	2	3	1
[7630.8013]	0.5954731250561062	NC[C@@H]1CC[C@@H](CCc2cc(O)c(O)c(CC(=O)O)c2)c2ccccc21	355.434	3.2774000000000028	5	4	6	2
[42092.14]	0.8783251723780227	OC1(CN2CCC(=O)Nc3ccccc3Sc3ccccc32)CC1	340.44800000000015	3.511300000000002	4	2	2	2
[12240.741]	0.4490667625643925	C=CC(=C)CC/C(C)=C/CC[C@@H](C)CCC(=O)O	250.38199999999995	4.736200000000003	2	1	10	0
[18355242.]	0.4309127051972632	O=C(N/N=C/c1ccc([N+](=O)[O-])o1)c1cc([N+](=O)[O-])cc([N+](=O)[O-])c1O	365.21400000000006	1.4736999999999998	9	2	6	2
[194491.83]	0.6262155548658499	C/C=C/c1ccc(OC)cc1	148.20499999999998	2.728300000000001	1	0	2	1
[2.00929e+09]	0.6083249082775422	CNC(=O)c1ccncc1	136.154	0.4412000000000001	2	1	1	1
[7590.2075]	0.762155244967097	CC(C)CCC/C(=C/C(=O)O)c1ccc(Cl)cc1	266.768	4.634300000000004	2	1	6	1
[1000337.8]	0.13681760249221983	N/C(=N\CCC[C@@H](CSC(=O)O)C(=O)O)C(=O)NCC(=O)NCC(=O)O	392.39000000000016	-1.4471999999999965	10	6	11	0
[4.1301463e+09]	0.3165786787720106	NNC(=O)c1ccncc1	137.142	-0.3149000000000006	3	2	1	1
[1518.6025]	0.6342827542537579	C#Cc1cncc([C@@H](C)CO[C@H]2C[C@@H](O)CC(=O)O2)ccc1	301.342	1.7471999999999999	4	1	4	0
[7701700.]	0.509437429757701	C=C(C)[C@H](O)[C@H](C)O	116.15999999999997	0.30419999999999997	2	2	2	0
[12956.732]	0.8692347369446789	Cc1ccc(Cl)cc1-c1ccc(C(=O)O)cc1	246.693	4.013620000000003	2	1	2	2
[665581.2]	0.6851943245098275	CC(=O)O[C@@H]1C[C@H]2[C@@H]3CCC4=CC(=O)CC[C@]4(C)[C@H]3CC[C@@]21C	316.4410000000001	4.059900000000003	3	0	1	0
[145670.98]	0.7340283117798347	CO[C@@H]1[C@H](COC(=O)C(C)(C)C)[C@H]1CCC(=O)O	258.31399999999996	1.7014999999999996	5	1	6	0
[9113181.]	0.5620564898018934	C=C1CC[C@H]2C[C@@]3(C)[C@@H](CC(=O)CCl)[C@@]3(Cl)C[C@H]21	287.23	4.174300000000003	1	0	3	0
[643928.1]	0.454976650201856	CCCCCCOc1ccc(C(=O)OCCN2CCCCCC2)cc1	347.49900000000014	4.678500000000004	4	0	10	1
[30299352.]	0.682265159289896	O=C(O)CCCCn1c(=O)c2ccnc2n1	221.21600000000004	0.40779999999999994	3	1	5	0
[41697.402]	0.7538826834981416	CC(C)/C=C/c1cc(C)c(C)c(O)c1	190.28599999999997	3.6782400000000024	1	1	2	1
[1.2651397e+09]	0.6921641231435227	CCOC(C)(C)[C@H](C)CC(=O)O	174.23999999999998	1.9123	3	1	5	0
[826395.1]	0.7325276241844828	CN1CCC(=C2c3ccccc3CC(=O)c3sccc32)CC1	309.4340000000001	4.014400000000004	2	0	0	2
[3.406526e+08]	0.44797755619868146	CCC1(CC)C(=O)NC1=O	141.17	0.4491999999999999	2	1	2	0
[78699296.]	0.6261518225795569	CN1CCC[C@H]1c1cccnc1	162.236	1.8483	2	0	1	1
[2593.9067]	0.07114496891153937	N[C@@H](C(=O)O)[C@@H](CS)[C@@H](NC(=O)Cc1ccccc1)C(=O)N[C@@H](CC(=O)NCC(=O)NCC(=O)O)C(=O)NCC(=O)O	612.6180000000003	-3.935499999999994	12	10	18	1
[553831.6]	0.43788253343280753	Nc1ccc(OCc2cccc(C(=N)O)c2)cc1	242.27800000000005	2.7311700000000005	3	3	4	2
[4.4054656e+09]	0.5601323657155415	NC(=O)c1cc(N)ccn1	137.14199999999997	-0.23730000000000046	3	2	1	1
[59836.523]	0.177967217997489	C[S@@+](CCON)C[C@@H]1C2CC[C@@H]([N+]2(C)CCN)N2CC[C@@H](O)C[C@H](O)[C@@H]2O[C@@H]1O	436.6190000000002	-1.872899999999993	8	5	7	0
[16339072.]	0.520617321854901	C=C1C(C)(C)OC(=O)NC1=O	155.15299999999996	0.5875999999999999	3	1	0	0
[1460983.]	0.6671621224563948	CC[C@H]1OC(=O)[C@@]2(C)[C@@H]3CCC4=CC(=O)CC[C@]4(C)[C@H]3CC[C@@]21C	330.4680000000001	4.450000000000004	3	0	1	0
[193282.53]	0.7795443862489636	C[C@H](O)[C@@H](O)[C@@H](C)OC(=O)OCCn1ccc(C(F)(F)F)c1	325.28299999999996	1.7902999999999996	5	2	6	1
[621.91394]	0.32834650610487814	CC(=O)[C@]1(O)Cc2c(O)c3c(c(O)c2[C@@H](O[C@H]2C[C@H](N)[C@H](O)[C@H](C)O2)C1)C(=O)c1ccccc1C3=O	497.5000000000002	1.0202999999999998	10	5	3	3
[28390.285]	0.6280728353226	CC1(C)CCC[C@@]2(C)O[C@@H]3C(=O)C4C(=O)C=C[C@]4(C)[C@H]3CC[C@@]21C	330.46800000000013	4.100800000000004	3	0	0	0
[432780.66]	0.7465591815493783	COc1cc(CO)c(C(=O)CCCN2CCCC2)c(OC)c1	307.39	2.2548000000000004	5	1	8	1
[1427315.1]	0.7171365965983145	NC(=O)N[C@@H](CCc1ccccc1)C(=O)N1CCC[C@H]1C(=O)O	319.36100000000005	0.7316999999999994	4	3	6	1
[20737.604]	0.7485931221007923	CC(C)COc1ccc(C2CCCc3ccccc32)cc1	280.41099999999994	5.189600000000005	1	0	4	2
[295612.44]	0.23622849714090122	O[C@H]1[C@H](O)[C@@H](O[C@@H]2O[C@H](CO)[C@H](O)[C@H](O)[C@H]2O)[C@H](O)[C@@H](O)[C@H]1O	342.297	-6.010399999999993	11	9	3	0
[20004.229]	0.510531146428776	CCCCC[C@@H](/C=C/C=C/CC(=O)O)c1ccccc1	272.388	4.937600000000004	2	1	9	1
[14499.703]	0.7815158950770345	CC[C@H](c1cc(F)cc(O)c1)C(=O)O	198.19299999999998	2.1094999999999997	3	2	3	1
[175488.]	0.6577452185749303	Cc1nc2n(c(=O)c1CCN1CCC(c3noc4cc(F)ccc34)CC1)CCCC2	410.4930000000003	3.5904200000000026	5	0	4	3
[120312.78]	0.6822381968080599	C=C[C@H]1CN(C)[C@@H]2[C@@H]3CCC4=CC(=O)C=C[C@]4(C)[C@H]3CC[C@]21C	311.4690000000001	4.000500000000003	2	0	1	0
[105833.56]	0.6601701399487554	CCCC(=O)[C@H](NC(=O)c1ccc(OC)cc1)C(=O)N1CCC[C@H]1C(=O)O	376.40900000000016	1.2384	6	2	8	1
[205558.73]	0.6121544218517646	CC[C@H](C)[C@@](C)(O)CC[C@H](C)C[C@H](O)C(=O)O	246.34699999999998	2.0353999999999997	4	3	8	0
[607950.8]	0.7520457659584818	COc1cc2c(c3oc(=O)c4c(c13)CCC4=O)[C@@H]1C=CO[C@@H]1O2	312.277	2.2764999999999995	6	0	1	2
[94738456.]	0.6516053990376471	O=C1N=CN=C2C(=O)c3ccccc3C2C1	212.208	1.3661	2	0	0	1
[20780.643]	0.7833431048792504	C[C@@]1(CO)CCC[C@@]12c1ccc(S(N)(=O)=O)nc2C(=O)cc1	322.3860000000001	0.8051	4	2	2	0
[543335.06]	0.49359709972488347	N[C@H](CSSC[C@H](N)Cc1ccccc1)C(=O)O	286.422	1.3496999999999995	6	3	8	1
[2484197.2]	0.6703830936957295	NC(=O)CNCc1ccccc1	164.208	0.2614999999999996	2	2	4	1
[63101.797]	0.8285267006028038	Cc1cc(C)nc(NS(=O)(=O)c2ccc(N)cc2)n1	278.337	1.4764399999999998	5	2	3	2
[63261268.]	0.6143884490200855	COC(=O)c1ccccc1O	152.14899999999997	1.1787999999999998	3	1	1	1
[2817711.8]	0.7009696989241518	CC1=CC(=O)c2c(Cl)cccc2S1(=O)=O	242.68300000000002	2.2138	3	0	0	1
[159995.89]	0.46513972249238905	CC(=O)OC[C@H]1O[C@@H](n2ncc(=O)[nH]c2=O)[C@H](OC(C)=O)[C@@H]1OC(C)=O	371.3020000000002	-1.7444999999999975	10	1	5	1
[52792.96]	0.6466787952107662	C[C@](O)(C(=O)O)C[C@H]1CC[C@H]2[C@@H]3CC=C4C[C@@H](O)CC[C@]4(C)[C@H]3CC[C@@]21C	376.5370000000002	4.152000000000004	4	3	3	0
[3.3553085]	0.38347374184751315	Cc1cc(-c2c(-c3ccc(F)cc3)nc(C(C)C)n2/C=C/[C@@H](O)C[C@@H](O)CC(=O)O)cc(C)c1F	484.54300000000023	5.292840000000006	5	3	9	3
[2.7128646e+08]	0.5511534679505163	CC(C)=CCC(=O)O	114.14399999999999	1.4273	2	1	2	0
[15660770.]	0.5943753412559283	O=C(NO)c1ccc(-c2ccccc2)cc1	213.23600000000002	2.472600000000001	2	2	2	2
[39327.996]	0.1665858254818805	OC[C@@H]1O[C@H](O[C@@H]2[C@@H](O)[C@H](O[C@H]3O[C@H](CO)[C@@H](O)[C@H](N)[C@H]3O)[C@H](N)C[C@@H]2N)[C@H](O)[C@@H](O)[C@@H]1O	485.48700000000014	-7.257800000000007	15	11	6	0
[509070.]	0.745062168189296	CC1=CC[C@H]2C[C@H]1[C@@H](n1ccc(=O)[nH]c1=O)C2	232.283	1.4539	2	1	1	1
[25615.045]	0.20211563134453314	OC[C@@H]1[C@@H](O)[C@H](O[C@@H]2C(=O)c3ccc(O)c(O)c3)O[C@@H]2C(=O)[C@H](O)[C@H](O)[C@H]1O	400.33600000000007	-2.9745999999999992	11	7	3	1
[542201.]	0.6047010236284173	CC(C)C(=O)C(C)(C)O	130.18699999999998	0.9823999999999999	2	1	2	0
[1924742.]	0.4309063120066684	C=CCCCCCCCC1CCCCC1=O	222.37199999999996	4.662400000000003	1	0	8	0
[1380786.1]	0.713575976897431	CC[S@](=O)Cc1ccc(C(C)=O)cc1	210.298	2.1578	2	0	4	1
[18655536.]	0.7472361299391438	Cc1cccc(C)c1NC(=O)C(C)N	192.262	1.58914	2	2	2	1
[5310254.5]	0.2612626527203185	OC[C@H](O)[C@H](O)[C@@H](O)[C@H](O)CO	182.172	-3.5854000000000004	6	6	5	0
[2030276.6]	0.5566964382579237	C[C@H]([C@H](O)c1ccc(O)c(O)c1)C(=O)O	212.201	0.8518999999999999	5	4	3	1
[6726684.5]	0.5323976043257632	CC(C)=C(O)CCO	116.15999999999998	1.2207	2	2	2	0
[472.10648]	0.10348325925697462	C[C@@H]1O[C@@H](O[C@H]2[C@H](O)[C@@H](O)[C@H](O[C@H]3[C@H](O)[C@@H](O)[C@H](O)O[C@@H]3CO)O[C@@H]2CO)[C@H](O)[C@@H](O)[C@@H]1N[C@H]1C=C(CO)[C@@H](O)[C@H](O)[C@H]1O	645.6080000000004	-8.564500000000011	19	14	9	0
[559997.8]	0.2862371144515137	C=C1C(=O)O[C@@H]2[C@H]1CC/C(C)=C/CC[C@@]1(C)O[C@@H]21	248.32199999999995	2.7620000000000013	3	0	0	0
[1237708.6]	0.5739996121635511	CCCCC[C@H](O)[C@@H](C)O	146.22999999999996	1.3084	2	2	5	0
[69030.414]	0.6558506180684828	CC(=O)c1c(OCCCNC(C)C)cc1OC	239.315	1.7781	4	1	8	0
[97847248.]	0.7119802256009079	N#Cc1ccc(Cn2ccnc2)cc1	183.21400000000003	1.80308	2	0	2	2
[151754.36]	0.701777916902848	CCN(CC)c1ccc(C(C)C)cc1	191.31799999999998	3.656200000000003	1	0	4	1
[9294747.]	0.6897027273046386	CC(=O)[C@H](O)c1ccccc1	150.177	1.309	2	1	2	1
[4176852.5]	0.7110015119191138	CN(CC(N)=O)c1ccccc1	164.208	0.6080999999999993	2	1	3	1
[640001.3]	0.849070276877392	O=C(NCc1ccc(CC2CCCCC2)cc1)c1ccccc1	307.43699999999995	4.739400000000004	1	1	5	2
[788469.8]	0.061079252239242966	N=C(N)NCCC[C@H](N)C(=O)N1CCCC[C@H]1C(=O)N[C@H](CC(=O)N)C(=O)NCC(=O)NCC(=O)O	513.5560000000003	-4.36473	10	9	14	0
[1470186.9]	0.43439474582727794	CN/C(=N/C#N)Cc1ccc(C)cc1	187.246	1.6364999999999998	2	1	2	1
[809741.44]	0.5851791059173755	Nc1nc(N)c2nc(-c3ccccc3)c(N)nc2n1	253.26900000000003	0.8334000000000001	7	3	1	3
[1180278.9]	0.17717243042101105	CSCC[C@@H](N)C(=O)NC(=O)C(=O)NCC(=O)NCC(=O)NCC(=O)C(=O)O	419.4160000000002	-4.288099999999996	10	6	11	0
[13352333.]	0.6584108546852242	N#Cc1ccc(CC(C)=O)cc1	159.188	1.68978	2	0	2	1
[2.532389]	0.4502355974717761	Cc1ccc(C)c(-c2cc(-c3ccc(F)cc3)c(/C=C/[C@@H]3C[C@@H](O)CC(=O)O3)c(C(C)C)n2)c1	459.56100000000026	6.374640000000007	4	1	5	3
[363989.06]	0.7342296115534325	C[C@]12CC[C@H]3[C@@H](CCC4=CC(=O)CC[C@@]43C)[C@@H]1CC[C@@H]2O	288.431	3.879200000000003	2	1	0	0
[68231432.]	0.5350651032437101	C[C@@H]1OC(=O)C=C(C)cc1O	154.16499999999996	1.3199	3	1	0	0
[35120188.]	0.44214276395859164	CC(C)[C@H](N)C(=O)OCCOCn1cnc2c(=O)nc(N)[nH]c21	324.341	-0.7975999999999985	8	3	7	2
[80123640.]	0.6962343837837948	CC(=O)c1csc2c(N)ncnc12	193.231	1.4761	4	1	1	2
[12966.609]	0.35210117154039805	O=[N+]([O-])c1cc([As](=O)(O)O)ccc1O	263.037	-1.1386000000000003	6	3	2	1
[13492.697]	0.7404863429448724	CC(C)[C@H]1NC(=O)[C@H]2[C@@H]3C[C@H](C)C4=CC(=O)C=C[C@]4(C)[C@@]3(F)[C@@H](O)C[C@@]21C	375.4840000000001	2.9638000000000018	3	2	1	0
[94631.57]	0.41662329599468306	CCCCC[C@@H](O)/C=C\C[C@@H](C)[C@H](O)[C@H](C)CO	258.40199999999993	2.499300000000001	3	3	10	0
[8525736.]	0.6890236514433125	NCCc1c[nH]c2ccccc12	160.21999999999997	1.6691	1	2	2	2
[1065.3624]	0.4298292584463983	COc1cc([C@@H]2c3cc4c(cc3[C@@H](O[C@@H]3O[C@@H]5CO[C@@H](C)O[C@H]5[C@H](O)[C@H]3O)[C@H]3COC(=O)[C@H]23)OCO4)cc(OC)c1O	588.5620000000004	1.3385999999999993	13	3	5	2
[25413.33]	0.8932298763507216	O=C(O)c1cn(C2CC2)c2cc(N3CCNCC3)c(F)cc2c1=O	331.34700000000004	1.5833	5	2	3	2
[4922492.5]	0.662146373969018	O=C(ON1C(=O)C2CCCC2)CCCC1	211.2609999999999	1.6473	3	0	1	0
[30293.729]	0.22073928103270862	C[C@H](C(=O)N(C)CCC1)S(=O)(=O)N1CCC[C@H]1C(=O)N[C@@H](C(=O)NC(=O)NC(=O)NCCC(=O)O)cc1	544.5870000000002	-1.6700999999999948	9	5	8	0
[3.9055644e+12]	0.5208961106143161	O=C(O)C1=CC(=O)OCC1	142.10999999999996	-0.05570000000000008	4	1	1	0
[74202.34]	0.1479494570613435	C[C@@H](NC(=O)OCc1ccccc1)C(=O)N1CCC[C@H]1C(=O)N[C@@H](CCCCN)C(=O)NCC(=O)NCC(=O)O	562.6240000000004	-0.7768999999999924	9	6	15	1
[665581.2]	0.6851943245098275	CC(=O)O[C@H]1C[C@H]2[C@@H]3CCC4=CC(=O)CC[C@]4(C)[C@H]3CC[C@@]21C	316.4410000000001	4.059900000000003	3	0	1	0
[3331068.2]	0.43944362786608787	O=[P@]1(N(CCCl)CCCCCl)NCCO1	275.11600000000004	2.2741	4	1	7	0
[8660865.]	0.2920920387117198	S=C=NCCCCCCSP(=S)(=O)=O	269.353	3.468300000000002	5	0	8	0
[2133915.5]	0.34587858340265226	O=C1O[C@@H](CO[C@H]2O[C@H](CO)[C@@H](O)[C@H](O)[C@H]2O)c(O)c1	292.24000000000007	-2.8297999999999988	9	5	4	0
[34924.88]	0.3230325604057795	CCCCCCCCCC/C=C\CCCCC(=O)O	268.4409999999999	5.718400000000005	2	1	14	0
[59434.773]	0.09652889208264348	C[S@](=O)C[C@@H](N)C(=O)N[C@@H](C(=O)N[C@@H](CC(=O)N[C@@H](CCC(=O)O)C(=O)O)C(=O)O)C(C)C(=O)O	524.5050000000003	-3.708599999999996	13	8	16	0
[327389.5]	0.5160649056184095	C[C@@H](O)CCCCCCCCCCCCC(=O)[O-]	257.39399999999995	2.798300000000001	3	1	13	0
[268892.94]	0.7536522811652422	CCc1ccc(C(=O)C(C)CN2CCCCC2)cc1	259.3929999999999	3.5537000000000027	2	0	5	1
[376047.56]	0.8408873034964587	COc1ccc(C(O)CCCN2CCCC2)cc1	249.35399999999993	2.6046000000000005	3	1	6	1
[9826.027]	0.5079924304739263	C[C@H](N)C(=O)OC[C@H]1CC[C@H]2[C@@H]3[C@H](O)C=C[C@H]4[C@@H](O)CC[C@]4(C)[C@H]3CC[C@]12C	391.55200000000025	2.6433999999999997	5	3	3	0
[85114.305]	0.6610014656071445	CCCCCCC[C@H](O)COc1ccccc1	236.35500000000002	3.786800000000003	2	1	9	1
[9921647.]	0.5125069246930146	N[C@@H](Cc1ccc(O)c(O)c1)C(=O)O	197.18999999999997	0.052200000000000135	5	4	3	1
[11094.832]	0.37796771862052236	CCCCCCCCC[C@H](O)[C@H](O)c1ccc(SC(C)C)cc1	338.5570000000001	5.722100000000007	3	2	12	1
[205886.97]	0.6872080861142701	CCCN(CCC)C(=O)C(CCC(=O)O)NC(=O)c1ccccc1	334.41600000000005	2.2984	4	2	10	1
[3.4542446e+09]	0.5863590335117103	COc1c2ccoc2cc2ccc(=O)oc12	216.19199999999995	2.5478000000000005	4	0	1	3
[14064247.]	0.8528036890699656	C[C@@H](C(=O)O)c1cccc(C(=O)c2ccccc2)c1	254.285	3.1057000000000015	3	1	4	2
[44318.81]	0.49773938797769235	COC(=O)[C@]1(C(C)=O)CC[C@H]2[C@@H]3C=C(Cl)C4=CC(=O)CC[C@]4(C)[C@H]3CC[C@@]21C	404.9340000000003	4.609200000000005	4	0	2	0
[26469384.]	0.7166181143766559	CC(=O)N1CCCN(c2ccccc2)CC1	218.3	1.7452	2	0	1	1
[22.986202]	0.2907650175037363	C=C(C)C(=O)O[C@H]1C[C@H](O)C[C@@H]2C=C[C@H](C)[C@H](CC[C@H](O)C[C@H](O)CC(=O)[O-])[C@@H]12	409.4990000000002	0.7155999999999996	7	3	9	0
[90671.99]	0.17756065015005418	N[C@@H](Cc1cccs1)C(=O)N1CCC[C@H]1C(=O)N[C@@H](CCC(=O)O)C(=O)NCC(=O)NCC(=O)O	511.55700000000024	-1.7244999999999937	9	6	13	1
[2598636.2]	0.6489204335813592	O=C(O)/C=C/c1ccccc1	148.161	1.7844	2	1	2	1
[1065.3624]	0.4298292584463983	COc1cc([C@H]2c3cc4c(cc3[C@@H](O[C@@H]3O[C@@H]5CO[C@@H](C)O[C@H]5[C@H](O)[C@H]3O)[C@H]3COC(=O)[C@H]23)OCO4)cc(OC)c1O	588.5620000000004	1.3385999999999993	13	3	5	2
[inf]	0.32237258537473973	COc1cc2c3cc1Oc1cc(ccc1O)C[C@@H]1c4c(cc(OC)c(O)c4Oc4ccc(cc4)C[C@@H]3N(C)CC2)CC[N+]1(C)C.[Cl-]	645.1959999999999	3.7050000000000027	7	2	2	4
[1.465232e+08]	0.6521838845358381	CC1=CC(=O)C(c2ccccc2)O1	174.19899999999998	2.2308000000000003	2	0	1	1
[8195306.]	0.47344241954632516	O=c1cc(-c2ccccc2)oc2c1ccc1ccccc12	272.303	4.613200000000003	2	0	1	4
[20096.508]	0.6997643438667982	COc1cc(CCC(C)C)c(OCCNC(C)C)cc1	279.424	3.6606000000000023	3	1	9	1
[73.86506]	0.35499619100332247	CC1=C(CCc2c(/C=C/[C@@H]3[C@@H](O)CC[C@](C)(O)CC3)[C@@H](C)CC(=O)O2)C(C)C[C@@H]1C	416.60200000000026	5.454400000000005	4	2	5	0
[2377.306]	0.06402511925252988	CC(C)CCC[C@@](C)(O)CCCC(N)C(=O)N[C@@H](CC(=O)N[C@@H](C)C(=O)N[C@H](C)C(=O)N[C@H](CCC(=O)O)C(C)C)C(=O)N[C@@H](CC(=O)O)	699.8670000000003	0.7038900000000095	11	9	25	0
[2757.4111]	0.6824612195113208	O=C(Nc1cc(Br)ccc1)c1cc(Br)cc(Br)c1O	449.92400000000004	4.932000000000001	2	2	2	2
[413383.]	0.779630821982361	CN1[C@@H]2CC[C@@H]1[C@H](OC(=O)NC(C)C)C(=O)C2	240.30299999999997	0.9251999999999996	4	1	2	0
[153709.17]	0.7794864097683887	CC(=O)[C@@]1(O)CC[C@H]2[C@@H]3C[C@H](C)C4=CC(=O)CC[C@]4(C)[C@H]3CC[C@@]21C	344.4950000000001	4.084400000000003	3	1	1	0
[2109.31]	0.7429345538541849	COC(=O)[C@H]1C[C@@H]2C[C@H]3c4cccc5[nH]cc(c45)C[C@H]3N(CC)C[C@@H]2N(C)C[C@@H]1O	411.5460000000002	2.3722000000000008	5	2	2	2
[13806.965]	0.46845628920450455	O=P(O)(O)O[C@@H](Cc1ccc(F)cc1)C(=O)N1CCC[C@H]1C(F)CCCCl	425.7960000000003	3.1942000000000013	5	2	9	1
[382645.03]	0.7870961114494309	C[C@@H]1C(=O)[C@@]2(C)C[C@H]3[C@@H]4CC(=O)C=C[C@H]4[C@@H](O)C[C@]3(C)[C@@]2(C)[C@H]1CC	344.4950000000001	3.7962000000000025	3	1	1	0
[59793.395]	0.7713284689666314	O=C(O[C@@H]1Cc2ccccc2)CC[C@H](O)C1	220.26799999999997	1.6857	3	1	2	1
[25261406.]	0.48804500084407487	C=CC(=C)CC(=O)OCC(=O)O	170.164	0.7464999999999999	4	1	5	0
[1385.2572]	0.3013891630599913	CCCCCC[C@@H](C/C=C/C=C/C=C/C=C\CCC(=O)O)CC(=O)O	348.4830000000001	5.527400000000005	4	2	15	0
[103673.58]	0.5624461690025281	CC(C)=CCC[C@H](C)[C@H]1CC[C@@]2(C)C(=CC(=O)O)C1=C2C	288.43100000000004	5.126300000000004	2	1	5	0
[4603.623]	0.5493924677741993	C/C=C\C#CC#CCCCCCCC(=O)O	218.29599999999994	2.9945000000000004	2	1	6	0
[2420140.2]	0.8857082789103226	O=C(NCN1CCOCC1)c1ccc(Cl)cc1	254.71699999999998	1.3595000000000002	3	1	3	1
[200343.25]	0.7697741849252095	CCCOc1c2c(ccc(CCOC)cc2)cc1	244.33399999999995	3.7691000000000026	2	0	6	2
[3080.1863]	0.3645091699411487	O=c1c(O)c(OC(C)CCNCCO)cc(C(N)CCCO)cc1Cl	374.8650000000001	0.9173999999999995	7	5	11	1
[873730.06]	0.7613914339655881	COc1nc(C/C=C/C(=O)O)cc(OC)c1	223.22799999999998	1.2820999999999998	5	1	5	1
[8463472.]	0.6349290167963273	Cc1cc(O)c(C)c(C)c1Cl	170.63899999999998	2.970860000000002	1	1	0	1
[5720.01]	0.851690980137948	COc1ccc(/C(C)=C/c2ccc(O)c(OC)c2C)cc1	284.35499999999996	4.2783200000000035	3	1	4	2
[3269363.5]	0.8287700573097607	NC(=O)Cc1ccccc1C(=O)c1ccccc1	239.27399999999997	1.9454	2	1	4	2
[16625713.]	0.5291308075220866	COC(=O)CCCCc1ccccc1	192.25800000000004	2.572400000000001	2	0	5	1
[21311.088]	0.6888904206351277	C[C@H]1[C@H](O)CC[C@H]2[C@@H]3CC4=CCC(=O)C=C[C@H]4[C@@H]3CC[C@@]21C	300.4420000000001	3.901200000000003	2	1	0	0
[89509.03]	0.30994100504194527	CC(C)(C)c1ccc(C(=O)CCCN2CCC(OC(c3ccccc3)c3ccccc3)CC2)cc1	469.6690000000001	7.217600000000008	3	0	9	3
[596501.3]	0.536291114782676	CC(C)c1cc2c(cc1)c1ccccc1-2	194.277	4.457400000000003	0	0	1	3
[25574.844]	0.7835479150261558	CCCC(=O)CC(C)c1ccc(OCC(=O)O)cc1	264.32099999999997	3.0128000000000013	4	1	8	1
[12361167.]	0.5664197586340763	O=P(O)(O)CCCO[C@H]1CCCCS1	240.26099999999997	1.814	5	2	5	0
[98843.234]	0.699947097035267	CC(C)(CO)CCCC(O)COc1cccc2[nH]ccc12	291.391	3.096400000000001	3	3	8	2
[3754142.8]	0.6457149129402977	Cc1oc2cc(O)ccc2c1C	162.18799999999996	2.7552400000000015	2	1	0	2
[43134104.]	0.6026813724021729	NC(=O)c1cscc1O	143.167	0.5526	2	2	1	1
[29222.74]	0.7630190314927976	CC[C@@H](C)NC[C@@H](O)COc1ccccc1C	237.343	2.12282	3	2	7	1
[77377712.]	0.329586710343032	c1ccc2c(c1)c1cccc3ccc4cccc2c1c34	252.31599999999997	5.737200000000003	0	0	0	5
[82569.67]	0.2942086936875234	C=C[C@H](OS(=O)(=O)c1ccccc1)C(=O)N[C@@H](C)C(=O)N[C@@H](CC)C(=O)N1CCC[C@H]1C(=O)O	495.55400000000037	0.4216000000000015	8	3	11	1
[53.22824]	0.051197718276696134	CSCC[C@H](NC(=O)CCCNC(=O)[C@@H](Cc1ccccc1)C(=O)N[C@@H](C)CC(=O)N[C@@H](CCCCC(=O)O)C(=O)O)C(=O)N[C@@H](C)C(=O)O	723.8460000000003	0.6781000000000066	12	8	25	1
[71539.04]	0.4985622606320026	CCCCC[C@H](C)CCOC(=O)c1ccc(C)cc1	262.393	4.758320000000005	2	0	8	1
[1984.7797]	0.05614278358473787	C[C@@H](O)[C@@H](C)O[C@@H](C)[C@H](O)C(=O)N1CCC[C@H]1C(=O)N[C@@H](C)CC(=O)N[C@@H](CCCC(=O)N[C@@H](CCC(=O)O)C(=O)O)C(=O)N[C@@H](CCCN)C	730.8570000000002	-1.2595999999999925	13	9	24	0
[7540508.5]	0.7924261187775166	Cc1cc2occ(CNC(=O)c3ccccc3)nc2c1	266.3	3.0178200000000004	3	1	3	3
[766678.44]	0.7809051329103438	O=C(c1ccccc1C(F)(F)F)N1CCC(Cc2ccccc2)CC1	347.38	4.8003000000000045	1	0	3	2
[5589939.5]	0.5435220465384031	CCC/C=C/COC(=O)c1ccccc1	204.269	3.1997000000000018	2	0	5	1
[3141.767]	0.7081624933403623	CC(C)=CCC[C@@H](C)[C@H]1CC[C@@]2(C)O[C@]1(C)C(=O)C2	264.409	4.285700000000004	2	0	4	0
[5616.0283]	0.8429842823818668	CC(C)(CCc1ccc(Cl)cc1)c1ccc(O)c(C(=O)O)c1	318.80000000000007	4.654200000000005	3	2	5	2
[566908.06]	0.415292557410071	CCCCSc1ccc(C(=O)OCCN(C)C)cc1	281.42099999999994	3.297200000000002	4	0	8	1
[132264.58]	0.8030014418735348	CCCc1cc(OC)c(OC)cc1O	196.24599999999998	2.3619000000000008	3	1	4	1
[2107872.5]	0.6132460719628363	O=c1oc2cc(O)ccc2o1	152.10499999999996	1.0916	4	1	0	2
[21958.846]	0.8073545731196377	CC1(C)CCC(C)C(=O)NCC[C@H]1CC[C@H]1CCCC1	279.468	4.535400000000004	1	1	3	0
[4355559.]	0.7818306682668323	Nc1ccc(Oc2ccc(Cl)cc2)cc1	219.67100000000002	3.714500000000002	2	1	2	2
[15.651324]	0.1948514421896969	CCCCCn1cc(C(=O)Nc2ccncc2)c(-c2ccc(F)cc2)c1C(=O)N[C@@H](C)Cc1ccc(CC#N)cc1	551.6660000000003	6.558780000000007	4	2	12	4
[8358.015]	0.5200825458482067	Cc1cc(C)c(C)c(O)c1CCCCC1CCCCCC1	288.475	6.000660000000005	1	1	5	1
[298623.38]	0.6358354158694681	COC(=O)[C@H](CCCc1ccccc1)N[C@@H](C)C(=O)N1CCC[C@H]1C(=O)O	376.45300000000026	1.6045999999999996	6	2	9	1
[130138.04]	0.5408998905079327	C[C@@]12C(=O)C=CS1CC[C@@H]1[C@@H]2[C@@H](O)CC[C@@]2(C)[C@H]1CC[C@]2(O)C(=O)CO	382.52200000000016	1.3422999999999998	5	4	2	0
[33064.13]	0.687428138033629	C[C@]12CC[C@H]3c4ccc(O)cc4CC[C@H]3[C@@H]1C[C@@H](O)[C@@H]2O	288.38699999999994	2.5800000000000005	3	3	0	1
[8500756.]	0.8411207092372299	Cc1c(COc2cc(C(=O)O)ccc2)cc1	216.23600000000002	2.6499000000000006	3	1	4	1
[135.76836]	0.08293035859507704	CC(C)[C@H](NC(=O)[C@H](Cc1ccc(O)cc1)NC(=O)CNC(=O)[C@H](Cc1ccccc1)NC(=O)[C@@H](N)CCC(=O)N[C@@H](CCC(=O)O)C(=O)O)C	712.8010000000002	-0.034399999999990494	11	9	21	2
[159334.89]	0.9258728528740904	OC[C@H]1O[C@@H](Oc2ccc(Cl)c(Cl)c2)c2ccccc21	311.164	4.1346000000000025	3	1	3	2
[589955.7]	0.7350276326108472	CC(C)N(CCOCCOc1ccccc1)C(=O)O	267.325	2.4704000000000006	4	1	8	1
[39327.996]	0.1665858254818805	OC[C@H]1O[C@H](O[C@@H]2[C@@H](O)[C@H](O[C@H]3O[C@H](CO)[C@@H](O)[C@H](N)[C@H]3O)[C@H](N)C[C@@H]2N)[C@H](O)[C@@H](O)[C@@H]1O	485.48700000000014	-7.257800000000007	15	11	6	0
[1181683.2]	0.27814054211831735	CC(C)(C)OC(O)CCC(O)C(O)C(=O)NCCCO	293.36000000000007	-0.8794999999999995	6	5	9	0
[5917.198]	0.7321219516523275	CC(C)Sc1ccc2[nH]c(NC(=O)O)nc2c1	251.311	3.1532999999999998	4	3	3	2
[2946.1372]	0.35595556922918214	CCc1c2c(nc3ccc(OC(=O)N4CCC(N5CCCCC5)CC4)cc13)-c1cc3c(c(=O)n1C2)COC(=O)[C@]3(O)CC	586.6890000000004	4.0911000000000035	8	1	4	4
[11053.569]	0.3864771407563315	COc1ccc(CCN2CCC(Nc3nc4ccccc4n3Cc3ccc(F)cc3)CC2)cc1	458.58100000000024	5.351300000000005	4	1	8	4
[5868.352]	0.6900604417606481	C[C@@H](F)CCCn1c(=O)c2c(-c3ccccc3)c(-c3ccccc3)c(=O)c2[nH]1	376.4310000000001	4.470000000000003	2	1	6	3
[244.5881]	0.23526258168565614	COc1ccc2cc1C(=O)c1c(O)c3c(c(O)c1C2=O)C[C@@](O)(C(=O)CO)C[C@@H]3O[C@H]1C[C@H](N)[C@H](O)[C@H](C)O1	543.5250000000003	0.0012999999999993017	12	6	5	3
[2998631.8]	0.7820166012702484	O=C(OCCN1CCOCC1)c1ccc(Cl)cc1	269.728	1.8289999999999997	4	0	4	1
[95613.1]	0.9069021812391018	COc1c(O)cc(C)c2c(OC)cc(OC)cc12	248.27799999999996	2.879620000000001	4	1	3	2
[117662.56]	0.752055798960889	C[C@@H]1C[C@@](C)(c2ccccc2)CC[C@@H](O)C[C@@H]1CC[C@@H](O)[C@H]1OC(=O)[C@H](C)O1	390.5200000000001	3.5606000000000018	5	2	5	1
[4.3957186]	0.43278544316777506	CC(C)c1cc(-c2ccc(F)cc2)c(-c2ccccc2)n1/C=C/[C@@H](O)C[C@@H](O)CC(=O)O	437.51100000000014	5.141900000000008	4	3	9	3
[35520.805]	0.7560395435859316	NS(=O)(=O)c1cc(C2(O)NC(=O)c3ccccc32)ccc1Cl	338.77200000000005	0.9242000000000001	4	3	2	2
[29959.934]	0.5868411844037694	CC1(C)C=CC(C(=O)O)CC1	154.20899999999995	2.0634	2	1	1	0
[26591.676]	0.4924639237380302	CCOC(=O)C[C@@H](C)[C@H](CC)[C@H]1CC[C@H]2[C@@H]3CC4=CC(=O)C=C[C@]4(C)[C@H]3CC[C@@]21C	412.6140000000002	6.1359000000000075	3	0	6	0
[320057.28]	0.5927851708979128	CO[C@@H]1[C@@H](C(=O)O)C[C@H]1O[C@H](C)[C@H](O)[C@H](C)O	248.27500000000003	-0.3787000000000002	6	3	6	0
[8014453.]	0.7678037322883228	NO[C@H](Cc1ccccc1)C(=O)N1CCC[C@H]1C(=O)O	278.30799999999994	0.5635999999999999	5	2	5	1
[71283.1]	0.32343859486982834	CCCOC(C(=O)c1ccccc1)NC(=O)NCC(=O)NCC(=O)NC(C)C	392.45600000000013	0.5620000000000016	5	4	11	1
[2.173658]	0.25811846844745234	CC1=C[C@H](c2c(-c3ccc(F)cc3)c(-c3ccc(F)cc3)c(CC[C@@H](O)C[C@@H](O)C[C@@H](O)CC(=O)[O-])n2C(C)C)cc1	578.6760000000003	5.216400000000006	5	3	13	3
[517642.25]	0.24380775834291973	CO/N=C(C(\OC(=O)c1ccccc1)NC(=O)Nc1ccccc1)N	342.3550000000001	1.9098	5	3	6	2
[88499.13]	0.3873775107257624	CCCCCCCCC/C=C\CCCC(=O)O	240.38699999999997	4.938200000000004	2	1	12	0
[99628.34]	0.44208017823980256	CCCCc1nc(Cl)c(CO)n1Cc1ccc(-c2ccccc2-c2nnn[nH]2)cc1	422.9200000000001	4.2668000000000035	5	2	8	4
[3323902.5]	0.4104086183653024	C[N+](C)(C)CC(=O)[O-]	117.14799999999998	-1.5574999999999983	2	0	2	0
[121903.86]	0.7411366346362731	C[C@@H]1C(CO)=CC[C@H]2[C@@H]3CC4=CC(=O)C=C[C@]4(C)[C@H]3CC[C@@]21C	312.4530000000001	4.068900000000004	2	1	1	0
[125251.266]	0.8445712183265353	CNS(=O)(=O)Cc1ccc2[nH]cc(CCN(C)C)c2c1	295.408	1.3211999999999997	3	2	6	2
[478922.6]	0.732972735378759	C[C@]12CC[C@H](O)C[C@@H]1CC[C@@H]1[C@@H]2CC[C@]2(C)C(=O)CC[C@@H]12	290.447	3.959100000000003	2	1	0	0
[159995.89]	0.46513972249238905	CC(=O)OC[C@@H]1O[C@@H](n2ncc(=O)[nH]c2=O)[C@H](OC(C)=O)[C@@H]1OC(C)=O	371.3020000000002	-1.7444999999999975	10	1	5	1
[14831.583]	0.602153077558803	O=C(O)[C@H]1C[C@](O)(C(=O)O)C[C@H]2[C@@H]3C=C4CCC[C@@H](O)C4=C[C@@H]3C[C@H]21	348.39500000000004	1.5763999999999996	6	4	2	0
[1374841.8]	0.5525575425662069	Nc1nc(N)nc(NC2CC2)n1	166.188	-0.3897000000000006	6	3	2	1
[1.04601016e+08]	0.5955313782679573	COC(=O)Cc1ccccc1	150.177	1.4021	2	0	2	1
[662468.]	0.5665697060778189	O=C(O)CCCCC[C@@H]1CSSS1	238.39900000000003	3.4333000000000027	5	1	6	0
[3968252.]	0.8281046884096389	O[C@](c1ccc(Cl)c(Cl)c1)c1ccc(Cl)cc1	286.56500000000005	4.947690000000002	1	1	2	2
[306885.1]	0.3721659937396034	C=C1C(=O)C[C@H]2[C@@H]1CC/C(C)=C/CC[C@@]1(C)O[C@@H]21	246.34999999999997	3.425600000000002	2	0	0	0
[3.989627e+08]	0.7047420981482785	O=C1CN(S(=O)(=O)c2ccccc2)C1	211.242	0.2599999999999999	3	0	2	1
[13270707.]	0.5141201415618484	O=CC(=O)[C@@H](O)c1ccc(O)cc1	180.159	0.19359999999999994	4	2	3	1
[inf]	0.12217000156173918	N=C(N)NCCCCNC(=N)N.O=S(=O)(O)O	270.315	-1.9200599999999977	8	8	5	0
[30368.62]	0.6064461538439665	CCCCC[C@H](C)C[C@@H](C)CC(=O)O	200.32199999999997	3.703700000000002	2	1	8	0
[14030.292]	0.6824612195113208	O=C(Nc1ccc(Br)cc1)c1cc(Br)cc(Br)c1O	449.92400000000004	4.932000000000001	2	2	2	2
[198307.22]	0.5590903604871467	CC[C@@H](C=O)c1ccc(C(=O)CCC1CCCCCC1)CCCCC1	344.5390000000002	6.348100000000007	2	0	3	0
[1.04820774e+09]	0.734405502744965	c1ccc(CN2[C@H]3CCSC3=N2)cc1	204.298	2.3212	2	0	2	1
[30688.613]	0.6762987306145708	COC(=O)CCc1ccc(OCC(O)CNC(C)C)cc1	295.379	1.5298999999999996	5	2	9	1
[8454.763]	0.8333697554007272	NC[C@@H]1CC[C@@H](c2ccc(Cl)c(Cl)c2)c2ccccc21	306.236	4.961400000000004	1	1	2	2
[3752389.]	0.640992608672317	O=C1NC=C[C@H]1O[C@@H](Cn1ccnc1)c1cc(F)ccc1[N+](=O)[O-]	332.29100000000005	1.7003999999999992	5	1	6	2
[1223713.8]	0.6970138520997521	CC(C)(S)C(=O)Nc1ccc(C(N)=O)cc1	238.31199999999998	1.4324000000000001	2	3	3	1
[10634146.]	0.4809552200313649	C[S@@](=O)/C=C\CN[C@@H](O)C(=O)O	193.22400000000002	-1.1288	5	3	5	0
[6286772.]	0.3934569502058877	O=C(O)[C@@H]1O[C@H](OC(=O)c2ccc(O)c(O)c2)c(O)c1O	298.20300000000003	0.39169999999999966	9	5	3	1
[26561.691]	0.044178983722842374	C=CC[S@](=O)C[C@H](N)C(=O)N[C@@H](CCNC(=O)[C@H](C)NC(=O)[C@H](C)NC(=O)N[C@H](C(=O)N[C@H](C(=O)O)C(=O)O)C(=O)O)C(C)C	663.7070000000002	-3.8049000000000026	13	10	20	0
[1.3828309e+11]	0.6109928948975553	Cc1n[nH]c2c(F)cccc12	150.15599999999998	2.01042	1	1	0	2
[277424.53]	0.4953429679334396	COc1c(O)ccc2c(-c3ccccc3)c(-c3ccccc3)c(F)c2c1	344.38500000000005	5.978700000000004	2	1	3	4
[37895184.]	0.312802216640514	O=C(NC[C@H](O)CO)C[C@H](O)CO	193.19899999999998	-2.800899999999999	5	5	6	0
[2560251.8]	0.6422858224994091	C=C1C[C@@]23CC[C@H]4[C@@H](O)CC[C@]4(C)[C@H]3CC[C@@]21C	246.39399999999992	3.9200000000000035	1	1	0	0
[inf]	0.46763782278929383	C[N+](C)(C)CCOC(N)=O.[Cl-]	182.65099999999998	-3.2080999999999973	2	1	3	0
[163364.84]	0.6606808658786644	CNCCOc1ccc(CC2CNC(=O)c3ccccc3)cccc2[nH]1	351.45	2.4833999999999996	4	3	7	1
[43439172.]	0.5017552817864146	C[C@H]1CC(=O)C=C(C)CC1	138.20999999999998	2.3218000000000005	1	0	0	0
[355.79453]	0.23526258168565614	COc1cccc2c1C(=O)c1c(O)c3c(c(O)c1C2=O)C[C@@](O)(C(=O)CO)C[C@@H]3O[C@H]1C[C@H](N)[C@H](O)[C@H](C)O1	543.5250000000003	0.0012999999999993017	12	6	5	3
[52783.09]	0.5540618915195044	CC(C)OC(=O)C(C)(C)Oc1ccc(C(=O)c2ccc(Cl)cc2)cc1	360.837	4.680000000000004	4	0	6	2
[381336.53]	0.7173896631380969	CCN[C@@H](C)Cc1ccccc1	163.264	2.2271	1	1	4	1
[790275.75]	0.4202612780808476	CC/C(=N/O)c1ccc(C)c(C)c1	177.24699999999996	2.8917400000000013	1	1	2	1
[2.230143e+13]	0.486277855843278	NC1=N[C@H](CC[N+](=O)[O-])CS1	175.213	0.08330000000000015	4	1	3	0
[3117619.8]	0.5377362328651062	C[C@@]1(O)CC(=O)OC1CC[C@@H](O)C(=O)O	218.20499999999998	-0.7214000000000003	6	3	4	0
[12690077.]	0.554649961348579	CC(C)(CO[P@@](=O)(O)OCC(=O)O)C(=O)O	256.147	0.3153999999999998	8	3	7	0
[2228793.8]	0.8333773683210982	O=C1C[C@@H](c2ccc(O)cc2)C(=O)c2ccc(O)cc12	268.26800000000003	2.6507000000000005	4	2	1	2
[49754.707]	0.5601358854703276	C/C(=C/c1ccc(O)cc1)OC(=O)O	194.18599999999998	2.4476000000000004	4	2	2	1
[inf]	0.464453542726426	C=C(C)c1cccc(OCCOCC[N+](C)(C)CC)c1.[Br-]	358.3199999999999	0.2154000000000018	2	0	9	1
[61999.617]	0.491490170376014	C=C(C)[C@@H](CC=O)[C@H]1CC[C@H]2[C@@H]3CC4=CC(=O)CC[C@]4(C)[C@H]3CC[C@@]21C	354.53400000000016	5.525700000000006	2	0	4	0
[12804.354]	0.6043354629789288	C=C(C)/C=C\C[C@@H]1C[C@@H]2C(=C)[C@H](O)C[C@@]1(C)[C@H]2C(=O)CO	290.403	2.649600000000001	3	2	5	0
[138339.52]	0.8288580486751157	CN(C)CCCN1c2ccccc2Sc2ccccc21	284.42800000000005	4.241000000000003	3	0	4	2
[75551968.]	0.7854235672266746	C/C(=C\Br)COC(=O)c1ccccc1C	269.138	3.450520000000002	2	0	3	1
[655071.06]	0.8732553716281746	COc1cc2c(c(OC)c1OC)-c1ccc(=O)c(C)cc1[C@@H]C2	311.3570000000001	3.1565100000000017	4	0	3	2
[141456.83]	0.5065204991632656	CN(C)[C@@H]1C(=O)N2CCC[C@H]2[C@]2(O)O[C@](NC(=O)[C@@H]3C=C4c5cccc6[nH]cc(c56)C[C@H]4N(C)C3)(C(C)C)C(=O)N12	562.6710000000002	0.9033000000000022	7	3	4	2
[81578.22]	0.6513825137894493	CCCC[C@@H](C(=O)O)[C@@H]1CC[C@H]2[C@@H]3CCC4=CC(=O)C=C[C@]4(C)[C@H]3CC[C@@]21C	384.5600000000001	5.801500000000006	3	1	5	0
[1365592.6]	0.9090308463823762	O=C(O)[C@H](Cc1ccccc1Cl)c1ccccc1	260.72	3.7509000000000015	2	1	4	2
[122876.62]	0.7866085959200239	O=C(O)C[C@H](NC(=O)c1ccc(O)cc1)c1ccccc1	285.29900000000004	2.338	4	3	5	2
[86065.22]	0.7155042972948246	C[C@@H](N)Cc1ccc(C(=O)O)Ccc1	193.24599999999998	1.6210000000000002	3	2	3	0
[430615.12]	0.6811051497981115	Oc1ccc(CC[C@@H](O)CC(=O)O)cc1	210.22899999999998	1.1604	4	3	5	1
[11.939856]	0.3471030555368114	N=NC(=O)c1c(-c2ccccc2)c(-c2ccc(F)cc2)c(CC[C@@H](O)C[C@@H](O)CC(=O)[O-])n1C(C)C	494.54300000000035	3.897770000000003	5	3	11	3
[1.6659695e+09]	0.5128701884227611	C[C@@H]1C=C2C(=O)C=C[C@H](C)[C@H]21	148.20499999999998	1.9537	1	0	0	0
[25267.56]	0.05822800201509736	CC(C)(O)[C@H](O)C[C@H](C)NC(=O)N[C@@H](C)C(=O)N1CC[C@H]1C(=O)N[C@@H](CCCCN)C(=O)N[C@@H](CCC(=O)N[C@@H](C)C(=O)O)C(=O)N[C@@H](C)	699.8270000000003	-2.048609999999999	11	10	21	0
[224.79936]	0.1748728211707901	CC(C)C[C@@H](CC(=O)N1CCC[C@H](O)C[C@@H](O)[C@H](C)O)N1CCC[C@]2(C)[C@H](CCC(=O)O)CC2=CC(=O)O	540.6980000000004	2.8055000000000003	9	5	17	0
[2033328.4]	0.6139384616470155	CCc1c(C(=O)OCC(C)=O)cc1	180.20299999999997	1.395	3	0	4	0
[40780.613]	0.5497307498314488	C/C=C(\C)C(=C\C)C[C@H](C)CC(=C\C)C(=O)O	236.35499999999996	4.346100000000003	2	1	6	0
[15561.162]	0.47821256780554033	C=C(C)[C@@H]1CC[C@@]2(C)[C@H](CC[C@@]3(C)[C@H]4C(=O)C=C[C@]4(C)[C@H]3CC[C@@]23C)[C@H]1C3	366.58900000000017	6.592700000000008	1	0	1	0
[202520.9]	0.707417360103071	C=C(C)[C@@H]1C[C@H]2O[C@@H]3[C@H]4CC[C@]5(C)[C@H](O)C[C@]5(C)[C@H]4CC[C@]3(C)[C@]2(C(=O)CO)O1	404.5470000000002	3.022500000000002	5	2	3	0
[4130845.2]	0.4432458894230846	COCCOC(=O)c1ccc(N)cc1	195.218	1.072	4	1	4	1
[18473.807]	0.847697894583369	O=C1Nc2ccc(Cl)cc2C(c2ccccc2Cl)=NC1O	321.163	3.1013000000000015	2	2	1	2
[5217.1357]	0.5087841239848733	O=C(O)[C@H]1O[C@@H](OCCc2ccc(F)cc2)c2ccccc2oc1=O	346.3100000000001	2.4724000000000004	6	1	5	2
[1.2336914e+08]	0.4433687822838736	O=C/C=C/c1ccccc1	132.16199999999998	1.8987	1	0	2	1
[8350.319]	0.2608389775386981	CC(C)=CCC[C@@](C)(CCC)C(=O)OC1CC[C@H]2[C@@H]3CCC(=O)CC4=CC(=O)C=C[C@]4(C)[C@H]3CC[C@]21C	508.7430000000004	7.7181000000000095	4	0	7	0
[230134.08]	0.44474569226343663	COC1=C(C)C(=O)NC(CCCCCCCCCCCCCC)C1=O	351.5310000000001	5.065500000000005	3	1	14	0
[705983.5]	0.7760869596059278	COc1ccc(C[C@H]2NC[C@H](O)[C@H]2OC(C)=O)cc1	265.30899999999997	0.5020999999999994	5	2	4	1
[1111.4043]	0.7051847207634153	CCOc1ccc([C@H]2C[C@@H](N)CC2C[C@H](O)CC(=O)OC(C)C)cc1	349.47100000000006	2.9989000000000017	5	2	8	1
[4710937.5]	0.6811611514973493	COC(=O)[C@@H]1C[C@@]2(C)[C@H]3CCC4=CC(=O)C=C[C@]4(C)[C@H]3CC[C@@]21C	328.4520000000001	4.0835000000000035	3	0	1	0
[8454.763]	0.8333697554007272	NC[C@@H]1CC[C@H](c2ccc(Cl)c(Cl)c2)c2ccccc21	306.236	4.961400000000004	1	1	2	2
[89069.31]	0.45208269456563405	CCCC/C=C\CCCCCC(=O)O	198.30599999999995	3.767900000000002	2	1	9	0
[3905214.]	0.7377124748086825	CN1CCN(C(=O)N[C@@H](C)C2)cc3ccccc3c2C1	271.36400000000003	0.3245	2	1	0	1
[803667.56]	0.7238764890038653	O=C(NCCc1c[nH]c2ccc(Br)cc12)c1cc(F)ccc1	361.21400000000006	4.0420000000000025	1	2	4	3
[1.023289e+08]	0.521206781026279	O=C(OCc1ccccc1C(=O)c1ccccc1)c1ccccc1	316.356	4.274600000000003	3	0	5	3
[64417.527]	0.4759262082966112	CC/C=C\C=C/CCCCCC(=O)O	196.28999999999996	3.5439000000000016	2	1	8	0
[34211.273]	0.7912440430389831	CC1=NCC[C@H](C(c2ccccn2)C(C)c2ccccc2)C1	292.42600000000004	4.839800000000005	1	0	4	2
[2346467.8]	0.7181815276191408	C[C@@H](NC(=O)CCN)C(=O)c1ccccc1	220.27200000000002	0.7228000000000002	3	2	5	1
[11635.87]	0.5844860779881329	CCOC(=O)[C@H](CCc1ccccc1)N[C@@H](C)C(=O)N1Cc2ccccc2C[C@H]1C(=O)O	438.5240000000003	2.5671	6	2	9	2
[13484.311]	0.11463172189259323	CC(C)C[C@H](NC(=O)CN)C(=O)N1CCC[C@H]1C(=O)N[C@@H](CCC(=O)O)C(=O)NCC(=O)NCC(=O)O	528.5630000000003	-2.8663999999999925	10	7	15	0
[424780.88]	0.739461614200617	CC(C)C[C@@H]1NC(=O)C(C)NC(=O)C(C)C1	226.31999999999996	1.0617999999999999	2	2	2	0
[1037522.6]	0.6950294870319048	C[C@@H]1CC[C@]2(C(=O)O)C[C@@H]3[C@@H]4C[C@H](O)C[C@]4(O)[C@H]3CC[C@@]21C	308.4180000000001	2.4255000000000004	4	3	1	0
[14438.216]	0.8633689269079817	Cc1cc(O)c(S(=O)(=O)NCCN2CCCCC2)cc1	298.408	1.4648199999999998	4	2	5	1
[2049348.2]	0.4854930576221492	Nc1nc2c(ncn2COC(CO)CO)c(=O)[nH]1	255.23399999999998	-1.970899999999999	7	4	5	2
[18184908.]	0.6644101154364701	N[C@@H](CCCO)C(=O)N[C@H]1Cc2ccncc21	235.287	-0.10520000000000018	4	3	5	1
[2374906.2]	0.8314634575692434	O=C(O)c1[nH]c(=O)c(-c2ccc(F)cc2)cc1	233.198	1.8792	3	2	2	2
[196194.14]	0.6189972290064732	CC(=O)O[C@H]1CC2=CC(=O)CC[C@]2(C)[C@H]2CC[C@@]3(C)[C@@H](CC[C@@]34CCC(=O)O4)[C@H]12	400.5150000000002	4.1357000000000035	5	0	1	0
[1.394411e+08]	0.47877875665415753	C=C(CO[C@H]1O[C@@H](C)C=C2C(=O)OC)[C@H]21	210.22899999999996	1.0332	4	0	1	0
[85114.305]	0.6610014656071445	CCCCCCC[C@@H](O)COc1ccccc1	236.35500000000002	3.786800000000003	2	1	9	1
[10336.936]	0.043741557343612084	N[C@@H](CCC(=O)N[C@@H](CSSC[C@H](NC(=O)CC[C@H](N)C(=O)O)C(=O)NCC(=O)O)C(=O)NCC(=O)O)C(=O)O	612.6400000000004	-3.8767999999999985	16	10	21	0
[653511.06]	0.6209718501298788	Cc1coc2c1[C@H]1CC[C@@H](C)C[C@@]1(C)C2	204.31299999999996	4.054020000000003	1	0	0	1
[793.27985]	0.45278603663958333	COC(=O)C1=C(C)NC(C)=C(C(=O)OCC(C)C)C1c1ccccc1[N+](=O)[O-]	388.4200000000001	3.201800000000002	7	1	6	1
[213497.5]	0.5666610993386102	C=C[C@]1(C)CC[C@H]2[C@@H]3CCC4=CC(=O)CC[C@]4(C)[C@H]3CC[C@]12C	312.49700000000007	5.710600000000006	1	0	1	0
[1217312.9]	0.6125193183423138	Cc1cc(O)cc(C)c1Cl	156.61199999999997	2.662440000000001	1	1	0	1
[246366.98]	0.8171416618556653	CC1(C)C[C@@H](C(=O)O)CC(=O)N1CCC[C@H]1CC[C@H](O)CC1	311.42199999999997	2.4195	4	2	5	0
[51048.547]	0.39211603092631026	CCOc1nc2cccc(C(=O)O)c2n1Cc1ccc(-c2ccccc2-c2nnn[nH]2)cc1	440.4630000000001	4.028600000000002	7	2	7	5
[4.0689246e+10]	0.4832824108735562	O=S(=O)(O)OCCO	142.132	-1.2018999999999997	5	2	3	0
[3854404.8]	0.6032218615405038	COC(=O)CC(=O)Nc1ccccc1C	207.229	1.49662	3	1	3	1
[16076.423]	0.7967516010311567	CC(C)N(C)CCC(O)c1cc(Cl)c(N)cc1	256.777	2.6859	3	2	5	1
[44491.63]	0.3970573551329826	CC(=O)/C=C/C=C/CC=C\CCC(=O)O	208.25699999999995	2.4989	3	1	7	0
[1.1917684e+08]	0.8571031849135181	O=C(O)c1cc(=O)c2c(-c3ccccc3)oc2c1	240.214	1.9055	4	1	2	1
[67290.38]	0.833516423062866	O=C(O)[C@@H]1C[C@H](OC(=O)c2ccc(O)cc2)c(-c2ccc(F)cc2)c1	342.32200000000006	3.2448000000000023	5	2	4	2
[16839.371]	0.7189882148938236	COc1ccc2[nH]c([S+]([O-])Cc3ncc(C)c(OC)c3C)nc2c1	345.4240000000001	2.8997400000000013	5	1	5	3
[25787.11]	0.667213496992105	C[C@@H]1C[C@H]2[C@@H]3CCC4=CC(=O)C=C[C@]4(C)[C@@]3(F)[C@@H](O)C[C@]2(C)[C@@]1(O)C(=O)CO	392.4670000000002	1.8957000000000002	5	3	2	0
[1890438.]	0.6544340174286812	CCCN(NC(=O)c1ccc(N)c(C)c1)c1ccccc1	283.375	3.138620000000002	3	2	5	2
[47480.164]	0.7720823193037445	CCC(=O)c1cc(OC)c(OC)cc1O	210.22899999999998	2.0021	4	1	4	1
[195.12329]	0.5003983975184703	COc1ccc(-c2cc(-c3ccccc3)nc(C(C)C)c2/C=C/[C@@H]2C[C@@H](O)CC(=O)O2)cc1	443.54300000000023	5.627300000000007	5	1	6	3
[2189686.5]	0.698264376644187	N[C@H](CSC(=S)NCc1ccccc1)C(=O)O	270.379	1.2062000000000002	6	3	5	1
[2076.4775]	0.14350917523781614	C=CCSSC[C@@H](NC(=O)c1ccc(F)cc1)S(=O)(=O)N1CCC[C@H]1C(=O)N[C@@H](C)C(=O)NCC(=O)O	576.6940000000003	0.9487000000000012	9	4	14	1
[393570.56]	0.3837001760485468	CC(C)c1ccc(Sc2c(/C=C/[C@@H]3C[C@@H](O)CC(=O)O3)c(C3CC3)nc3cc(F)c(F)cc23)cc1	495.59100000000024	6.744700000000006	5	1	6	3
[593728.25]	0.7971485699696176	Cc1ccc([C@@H](C)CCNC(=O)O)cc1	207.27300000000002	2.75622	2	2	4	1
[2125813.]	0.8324007718529856	C[C@H]1CC[C@@H](NCc2ccccc2)C(=O)NC1	232.327	1.6908999999999998	2	2	3	1
[1077.0784]	0.5605714291486952	C[C@@H]1O[C@H](OC(C)=O)C[C@@H]2[C@@H]3CC=C4C[C@@H](O)CC[C@]4(C)[C@H]3CC[C@@]21C	362.51000000000016	4.214300000000004	4	1	1	0
[2118377.8]	0.4696303686981007	O=P(O)(O)C(O)(Cc1cccnc1)P(=O)(O)O	283.113	-0.3744000000000002	8	5	4	1
[1415872.6]	0.7610614713574507	C/C=C\c1cc(OC)c(OC)cc1OC	208.25699999999998	2.7455000000000007	3	0	4	1
[110081.09]	0.6181466080366286	CC(/C=C/C=C/C(=O)O)N(CC)c1ccccc1	245.32199999999997	3.0984000000000016	3	1	6	1
[8879375.]	0.6911954195243533	COc1cc(OC)c(C(=O)CCCN2CCCC2)c(OC)c1	307.39	2.7711000000000015	5	0	8	1
[198790.8]	0.8976823731418612	COc1ccc(C(CN(C)C)C2(O)CCCCC2)cc1	277.4079999999999	3.0356000000000014	3	1	5	1
[10463.404]	0.4212387248303358	CC1=C[C@@H]2[C@@H](C(=O)O[C@H]3O[C@@H](C)C4=CC(=O)CC[C@]4(C)[C@H]3CC[C@@]21C)C(=O)O	388.4600000000002	3.263200000000001	6	1	1	0
[270987.9]	0.7905265220078774	COCC(=O)N1CCC(=C2c3ccc(Cl)cc3CCc3cccnc32)CC1	382.89100000000025	3.9043000000000028	3	0	2	2
[316535.5]	0.4918383953243657	CCCCCCCC(=O)c1ccc(OCCCN)cc1	277.40799999999996	3.9574000000000025	3	1	11	1
[239233.81]	0.8449349532973586	COc1ccc2[nH]cc(CCNC(C)=O)c2c1	232.28299999999996	1.8550999999999997	2	2	4	2
[290533.03]	0.6739434898699772	CC(=O)Nc1ccc2c(c1)Cc1ccccc1-2	223.27499999999998	3.2162000000000015	1	1	1	3
[10.813344]	0.671999391844661	CC[C@H](C)C(=O)O[C@H]1C[C@@H](C)C=C2C=C[C@H](C)[C@H](CC[C@@H]3C[C@@H](O)CC(=O)O3)C21	404.54700000000025	4.195500000000004	5	1	6	0
[8.9497696e+08]	0.3417089973731026	O=C(O)C(O)(CO)C(=O)O	150.08599999999998	-2.120999999999999	6	4	3	0
[124.28283]	0.3700735420849879	CCOC(=O)C1=C(C)NC(C)=C(C(=O)OCC)C1c1ccccc1/C=C/C(=O)OC(C)(C)C	455.5510000000002	4.402500000000004	7	1	7	1
[47139.707]	0.6192570573143896	COc1ccc2c(c1)c(CC(=O)OCC(=O)O)c(C)n2C(=O)c1ccc(Cl)cc1	415.82900000000006	3.4705200000000014	6	1	6	3
[186718.02]	0.31905612808437384	CSSCSCSCS(C)(=O)O	266.5	2.4559999999999995	6	2	7	0
[7653.35]	0.13931677804751477	O=C1c2c(O)ccc(O)c2C(=O)c2c(NCCNCCO)ccc(NCCNCCO)c21	444.4880000000002	-0.13919999999999944	10	8	12	3
[881.507]	0.31374866998350953	C[C@@H]1CC2=C(NCC(=O)NCC3)nc(NC(=O)NC(=O)NC(=O)NC(=O)CC3CCCC2)C1	461.52300000000037	0.9612000000000014	6	6	0	0
[5558.598]	0.2964470572917638	C=C(C)C(C)(C)OC(=O)/C=C/C=C/C=C/C=C/C=C/C=C/C(=O)O	328.4080000000001	4.306100000000003	4	1	9	0
[23571.078]	0.7559410433604633	CC[C@H](CC[C@H](C)[C@H](O)CC(=O)O)c1ccccc1	264.36499999999995	3.432100000000002	3	2	8	1
[6692681.]	0.40320041809294577	O=P(O)(O)OCC[C@H](O)CO	186.1	-1.1610000000000003	6	4	5	0
[429.23907]	0.5599830395714	Cc1c(C)n(Cc2ccc(F)cc2)c(-c2ccc(F)cc2)c1/C=C/[C@@H]1C[C@@H](O)CC(=O)O1	437.4860000000002	5.178140000000006	3	1	5	3
[253699.52]	0.8228926976762792	Nc1cccc(Br)c1C(=O)N1CCC(Cc2ccccc2)CC1	373.29400000000015	4.126200000000003	2	1	3	2
[1931.4407]	0.7174511396753397	CC1(C)C=Cc2[C@@H]3C[C@H]4CC(=O)C=C[C@]4(C)[C@@]3(F)[C@@H](O)C[C@]2(C(=O)CO)O1	378.4400000000001	1.9121000000000001	5	2	2	0
[91920.33]	0.6946116752943168	C[C@]12C=CC(=O)C=C1CC[C@@H]1[C@@H]2[C@@H](O)C[C@@]2(C)[C@H]1CC[C@]2(O)C(=O)CO	360.4500000000002	1.5575999999999999	5	3	2	0
[3.3789772e+11]	0.5998689433499305	O=C(O)c1cccnc1	123.11099999999998	0.7797999999999999	3	1	1	1
[82762.43]	0.6335700620507531	Cc1cc(O)c2c(c(Cl)cc1)c1cc(C)c(Cl)cc1CC2	319.2310000000001	5.872720000000004	1	1	0	1
[58884.746]	0.60798492257692	CO[C@@H](/C=C/c1ccc(O)c(O)c1)OCCc1ccccc1	300.354	3.342800000000002	4	2	7	2
[519.921]	0.5295731957656133	CC1=C(/C=C/C(C)=C/C=C/C(C)=C\C(=O)O)C(C)(C)CCC1	300.44200000000006	5.602600000000005	2	1	5	0
[488.14423]	0.7968347529245803	C#C[C@]1(O)CC[C@H]2[C@@H]3CCc4cc(OC)ccc4[C@H]3CC[C@@]21C	310.4370000000001	3.915600000000003	2	1	1	1
[293708.06]	0.743918586578868	CC(=O)ONc1nc2cc(Sc3ccccc3c2)cc1	284.34000000000003	3.0531000000000015	4	1	0	1
[151272.03]	0.6068481034928048	COc1cc(O)c(C)c(C)c1CC(=O)NC1CCN(CCCCN2CCCC2)cc1	415.5780000000003	3.140340000000002	5	2	9	1
[3755.4153]	0.779351760060671	CC1(C)C[C@H]2C3=CC4=CC(=O)C=C[C@]4(C)[C@@]3(F)[C@@H](O)C[C@]2(C(=O)CO)O1	362.39700000000016	1.5861999999999998	5	2	2	0
[205223.8]	0.7088167933459498	CCCc1ccc(OC)c(OC)c1	180.24699999999996	2.6563000000000008	2	0	4	1
[44397940.]	0.5668189166571438	CC(C)CC(=O)O	102.13299999999998	1.1171	2	1	2	0
[30.567532]	0.661245803763767	CN[C@@H](C)C(=O)O[C@H]1C[C@@H](C)C=C2C=C[C@H](C)[C@H](CC[C@@H]3C[C@@H](O)CC(=O)O3)[C@H]21	405.53500000000025	2.7573000000000008	6	2	6	0
[29177364.]	0.7621482879073681	O=C(O)c1c(/N=N/c2ccccc2)cc1	200.19700000000003	2.6788000000000007	2	1	3	1
[11279.099]	0.46109263875869	C=C(CC[C@@H](C)[C@H]1CC)C[C@H]2[C@@H]3CCC4=CC(=O)C=C[C@]4(C)[C@H]3CC[C@@]21C	366.5890000000001	6.902900000000008	1	0	1	0
[1407021.1]	0.7153202107154631	COc1cc(/C=C/C(=O)O)ccc1O	194.186	1.4986	4	2	3	1
[65723.336]	0.7775178937506296	CCc1ccc2oc(C)c(OC)c(=O)c2c1	218.25199999999995	2.6724200000000007	3	0	2	2
[16614.068]	0.8729096058611021	O=C(O)[C@H](/C=C/c1ccc(O)cc1)c1c(-c2ccccc2)cc1	304.345	4.129800000000002	3	2	5	2
[113156.7]	0.5481940789377301	C[C@H]1CC[C@@H](C(C)C)C(=O)NC(=O)C(=O)NC(=O)CC1	282.34000000000003	0.7542999999999992	4	2	1	0
[334936.72]	0.38941616262964607	Cc1ccc(NC(=O)c2ccc(CN3CCN(C)CC3)cc2)cc1Nc1nccc(-c2cccnc2)n1	493.6150000000002	4.590320000000004	7	2	7	4
[15970.1455]	0.7751498496172248	CCN(CC)CCNC(=O)c1cc(S(C)(=O)=O)ccc1OC	328.4340000000001	1.1702999999999997	5	1	8	1
[114157.164]	0.45165103398383916	C[C@H]1O[C@H](Oc2ccc(O)c(O)c2)[C@H](O)[C@@H](O)[C@@H]1O	272.253	-0.6959000000000002	7	5	2	1
[84482.79]	0.7504587092786745	COc1cc(C=O)c(CNC(C)C)cc1	207.273	2.0057	3	1	5	1
[72779.766]	0.9061758690933457	COc1cccc(C2(O)CCCCC2CN(C)C)c1	263.3809999999999	2.6346000000000007	3	1	4	1
[486763.84]	0.6932796632293876	C=CCc1ccc(O)c(OC)c1	164.20399999999995	2.1292999999999997	2	1	3	1
[313768.03]	0.3141956612116417	C[C@@H](NC(=O)c1ccc(F)cc1)C(=O)N2CC[C@H]2C(=O)NC(=O)C(=O)N1CCC[C@H]1C(=O)N[C@@H](C)C(=O)O	533.5130000000004	-1.2319999999999958	8	4	7	1
[122415.54]	0.822130789527974	Oc1ccc([C@@H]2Oc3ccccc3[C@@H](O)C2C=O)cc1	270.284	2.3743999999999996	4	2	2	2
[382064.9]	0.2951710978024429	CC/C=C/C/C=C\CCCCCCCCC	222.4159999999999	6.039600000000005	0	0	11	0
[39828.902]	0.8242661357599853	Cc1nc(Cl)nc(NS(=O)(=O)c2ccc(N)cc2)n1	299.74300000000005	1.2164199999999998	6	2	3	2
[616877.1]	0.8383597745599246	CCN[C@H](C)Cc1cccc(C(F)(F)F)c1	231.26099999999997	3.2459000000000024	1	1	4	1
[1.1949555e+09]	0.5859260277837529	CS[C@@H](C)C(=O)O	120.17299999999999	0.8225	3	1	2	0
[1792348.5]	0.6730090254734423	COC(=O)[C@@]1(C)CC[C@H]2[C@@H]3CC4=CC(=O)CC[C@]4(C)[C@H]3CC[C@@]21C	330.46800000000013	4.307500000000004	3	0	1	0
[9504.858]	0.485670453468661	COc1cccc(Sc2c(/C=C/[C@@H]3C[C@@H](O)CC(=O)O3)c(C3CC3)nc3ccc(F)cc23)c1	465.5460000000002	5.490800000000005	6	1	6	3
[37381.234]	0.7902868665254312	CC(C)(Oc1ccc(CCNC(=O)c2ccc(Cl)cc2)cc1)C(=O)O	361.82500000000005	3.554500000000001	4	2	7	2
[1128261.8]	0.7872251201330034	O=C(Nc1ccccc1C(=O)O)c1ccccc1O	257.24499999999995	2.3427000000000002	4	3	3	2
[194015.34]	0.8133692789850674	C[C@H](COc1ccccc1)NCC(O)c1ccccc1	271.36	2.777100000000001	3	2	7	2
[45295548.]	0.7072687150818269	COc1ccc(C(=O)N2CCCC2=O)cc1	219.23999999999995	1.4578	3	0	2	1
[855.12115]	0.29377916639063406	CCCCOC(=O)C1=C(C)NC(C)=C(C(=O)OC(C)C)C1c1cccc([N+](=O)[O-])c1	416.47400000000016	4.124500000000003	7	1	8	1
[1075324.5]	0.723885713017778	CCN(CC)C[C@@H](O)COc1ccc(C(=O)[O-])cc1	266.31699999999995	0.13159999999999972	5	1	8	1
[1116557.9]	0.24325846760776557	OC[C@@H]1O[C@@H](OC[C@@H]2O[C@H](O)[C@@H](O)[C@H](O)[C@H]2O)[C@H](O)[C@@H](O)[C@H]1O	342.297	-5.397199999999993	11	8	4	0
[11015.318]	0.3182616134760953	CCCC/C=C/CC/C=C\CCCCCCCC(=O)O	280.4519999999999	5.884500000000005	2	1	14	0
[31651.604]	0.5320268202796198	CCCCCCCCCC[C@H](O)COc1ccccc1C	292.463	5.265520000000006	2	1	12	1
[15577119.]	0.4996361964603462	CC(C)=CC(=O)O	100.11699999999999	1.0372000000000001	2	1	1	0
[413401.97]	0.792770464837751	COc1ccc(SCC(=O)N2CCCCCC2)cc1	279.4049999999999	3.1899000000000015	3	0	4	1
[42994384.]	0.7305952058955548	O=Cc1cc2c(ccc3ncc4ccccc4nc23)nc2cccc2c1	335.36600000000004	1.6046999999999996	1	0	1	2
[4680.979]	0.4794976828589743	COc1cc(C(=O)NS(=O)(=O)c2ccccc2C)ccc1Cc1cn(C)c2ccccc21	448.5440000000002	4.204820000000003	4	1	6	4
[690453.94]	0.6738623175502026	C[C@]12C(=O)C=CS1CC[C@@H]1[C@@H]2CC[C@]2(C)[C@@H](O)CC[C@@H]12	294.46000000000004	3.049800000000002	2	2	0	0
[5125484.5]	0.5558486156701141	CN(CCc1ccc(C(=C2C=CC2=C=C=C2)cccc2)cc1)Cc1ccccc1	375.5150000000001	6.047100000000006	1	0	6	2
[53833.336]	0.7381023168602063	CCCC(=O)O[C@]1(C)C[C@H]2C[C@H]3CC=C4C(=O)C=C[C@]4(C)[C@@]3(F)[C@@H](O)C[C@@]21C	390.4950000000001	4.069100000000003	4	1	3	0
[794105.4]	0.8289288715670488	CN1[C@@H]2CC[C@H]1C[C@@H](OC(c1ccccc1)c1ccccc1)C2	307.43700000000007	4.417800000000004	2	0	4	2
[108474.53]	0.3207231284360679	C=CCCCC/C(=C\CCCCCC(=O)O)C(=O)O	268.3529999999999	3.778900000000001	4	2	12	0
[13301.642]	0.49795833679289475	Cc1cc(C)n2c(NCC(=O)c3ccccc3)c(-c3ccc(F)cc3)nc2c1	373.4310000000001	5.052040000000004	3	1	5	4
[46842.137]	0.4143573581655692	CCCCCC/C=C\CCCCCC(=O)O	226.35999999999993	4.548100000000003	2	1	11	0
[909470.9]	0.4454004294146897	Cc1cn([C@H]2C[C@@H](N=[N+]=[N-])[C@@H](CO)O2)c(=O)[nH]c1=O	267.245	-0.19628000000000012	4	2	3	1
[4337998.5]	0.4295577625782968	O=C(C[C@@H](O)c1ccc(O)c(O)c1)C(=O)O	226.184	0.17499999999999988	6	4	4	1
[11635.87]	0.5844860779881329	CCOC(=O)[C@@H](CCc1ccccc1)N[C@@H](C)C(=O)N1Cc2ccccc2C[C@H]1C(=O)O	438.5240000000003	2.5671	6	2	9	2
[512938.94]	0.6071927967514615	CC(=O)N1CCc2ccccc2CC1	189.25799999999998	1.6337000000000002	1	0	0	1
[59055.32]	0.3040202099610181	COC(=O)N1CCC[C@@H](O[C@@H]2[C@H](O)[C@@H](O)[C@H](O[C@H]3[C@H](O)[C@H](C)O)c3)[C@@H](O)c2c1O	419.4270000000002	-1.632499999999997	10	6	5	0
[2.390172e+09]	0.698447440162174	CN1C(=N)N(c2ccccc2)CC1	175.23499999999996	1.37317	2	1	1	1
[237567.08]	0.857120902850519	O=C1C=CC[C@H](/C=C/c2cc(O)ccc2)C[C@H](O)C1	258.31700000000006	2.691700000000001	3	2	2	1
[29038.08]	0.29986095074447594	N#C[C@@]1(O[C@@H]2O[C@@H](CO)[C@H](O)[C@H](O)[C@H]2O)[C@@H](O)[C@H]1O	277.22900000000004	-4.199319999999999	9	6	3	0
[16422492.]	0.6535901184947409	Cc1c(CCO)c(C)c1Cl	158.628	2.2117000000000004	1	1	2	0
[28959.4]	0.6330150802873127	C=CC1=CC=C[C@H]2[C@@H]3CCC4=CC(=O)CC[C@]4(C)[C@H]3CC[C@]12C	308.46500000000003	5.406700000000005	1	0	1	0
[12465.502]	0.8253208922562612	N#Cc1cc(F)cc(C(C)C)c(C(=O)NCC2CCCCC2)cc1	328.43100000000015	4.508680000000004	2	1	4	0
[21036.27]	0.8108482802419188	COc1cc(OC)nc(NS(=O)(=O)c2ccc(N)cc2)c1	309.34700000000004	1.4818000000000002	6	2	5	2
[66884.88]	0.7715843869031095	CCCCc1ccc(O)c(OC)c1	180.24699999999996	2.743400000000001	2	1	4	1
[3.4824173e+08]	0.6887081097082323	N[C@@]1(C(=O)O)N2CC[C@H]2S1(=O)c1ccc(Cl)cc1	288.75600000000003	0.45809999999999995	5	3	2	1
[43302428.]	0.6978481431498311	O=C1N(CCO)COC(=O)c2cccs2n1	242.256	0.12810000000000016	4	1	2	0
[295517.2]	0.7423283441661067	Oc1ccc(CCCC(=O)O)cc1	180.20300000000003	1.7995	3	2	4	1
[32752478.]	0.29015285452995804	OC[C@@H]1O[C@H](O)[C@H](O)[C@@H](O)[C@H]1O	180.156	-3.2214000000000005	6	5	1	0
[4821.9526]	0.3804711301892875	CCCCC(=O)O[C@]1(CCl)C[C@H](C)[C@@H]2C[C@H]3CC4=CC(=O)C=C[C@]4(C)[C@H]3CC[C@@]21C	433.03200000000027	6.251300000000007	3	0	5	0
[572564.2]	0.5031075138837579	O=C(/C=C/c1ccc(O)c(O)c1)OCCc1ccccc1	284.311	2.8969000000000005	4	2	5	2
[321748.1]	0.4085339397050245	N[C@@H](CSCC(=O)N[C@@H](Cc1ccccc1)C(=O)O)C(=O)N1CCC[C@H]1C(=O)O	423.49100000000027	-0.06539999999999929	8	4	10	1
[285781.16]	0.13450842489553458	C[C@@H](N)C(=O)N[C@@H]1CC[C@H]1C(=O)N[C@@H](CCC(=O)O)C(=O)NCC(=O)NCC(=O)C(=O)O	457.4400000000002	-3.5358999999999945	10	7	13	0
[8.68655e+08]	0.46945488747086117	O=[N+]([O-])c1ccc([As](=O)c2ccncc2)cc1	291.118	0.526	4	0	3	2
[235046.69]	0.48965047274782125	CCN(CC)CCOCCC1=CC2CCC1C2(C)C	265.441	3.727300000000003	2	0	8	0
[2099516.5]	0.7583642359511293	C/C=C\[S@](=O)[C@@H](CC)c1ccccc1C	222.353	3.7284200000000025	1	0	4	1
[4.1798525]	0.32301784061486916	COc1cc(-c2c(-c3ccc(F)cc3)nc(C(C)C)n2/C=C/[C@@H](O)C[C@@H](O)CC(=O)O)cc(CC)c1F	514.5690000000003	5.247000000000004	6	3	11	3
[92854.26]	0.8275888801218971	CCCCC(C)(C)OC(=O)Nc1ccc(C(=O)O)cc1	279.336	3.9021000000000017	4	2	6	1
[10.813344]	0.671999391844661	CC[C@@H](C)C(=O)O[C@H]1C[C@@H](C)C=C2C=C[C@H](C)[C@H](CC[C@@H]3C[C@@H](O)CC(=O)O3)C21	404.54700000000025	4.195500000000004	5	1	6	0
[4669558.]	0.2894274347351113	Cc1ccc2cc3c(ccc4ccccc43)c3c2c1CC3	268.359	5.553220000000004	0	0	0	4
[42416396.]	0.40938543754451584	O=[N+]([O-])/C=C/c1ccc(O)c(O)c1	181.147	1.3451999999999997	4	2	2	1
[335905.3]	0.7932087270574181	Cc1ccccc1C(OCCN(C)C)c1ccccc1	269.388	3.662620000000003	2	0	6	2
[2788413.5]	0.572711166161404	CCCC(=O)c1cc(-c2ccccc2)c(-c2ccccc2)o1	290.362	5.5964000000000045	2	0	5	3
[541541.06]	0.7585147677792528	C[C@H](c1ccccc1)NC(=O)C(C)C(=O)O	221.25599999999997	1.5845	3	2	4	1
[61.210068]	0.44179283048896817	O=C([C@H](O)CO)C[C@H](O)/C=C/n1c(C(F)(F)F)nc(-c2ccccn2)c1-c1ccc(F)cc1	465.40300000000013	2.9140000000000006	6	3	8	3
[1407766.]	0.7842996776869994	CC(C)C(=O)c1ccc(C(=O)c2cccs2)c(C)c1	272.36899999999997	4.1262200000000036	2	0	4	2
[59978932.]	0.8540302270880286	Cc1ccc(C(=O)c2ccc(CC(=O)O)n2C)cc1	257.289	2.1916200000000003	3	1	4	2
[12399.946]	0.5020437850296898	CC/C=C\C[C@H](O)[C@H](C)[C@H]1C=CC(=O)N1CC[C@H](C)C[C@@](C)(CC)C(=O)O	379.5410000000002	4.023900000000003	4	2	12	0
[7170.129]	0.571136456131648	C[C@H](CCC(=O)O)[C@H]1CC[C@H]2[C@@H]3[C@H](O)C[C@@H]4C[C@H](O)CC[C@]4(C)[C@H]3C[C@H](O)[C@]12C	408.5790000000002	3.4487000000000023	5	4	4	0
[55114.523]	0.8910262977655083	CCn1cc(C(=O)O)c(=O)c2cc(F)c(N3CCNCC3)cc21	319.336	1.2683	5	2	3	2
[inf]	0.32213756612662414	CCCCCCCCCCCCCCCC[n+]1ccccc1.[Br-]	384.4459999999999	3.4594000000000014	0	0	15	1
[983289.9]	0.7069295109167458	CCC[C@@H]1CCCC(=O)N[C@@H](C)[C@H]1O	199.294	1.4522	2	2	2	0
[10235363.]	0.7928094140981296	Clc1ccccc1CN1CCc2sccc2C1	263.793	3.959800000000002	1	0	2	2
[769318.1]	0.7875583971055055	Nc1ncnc(N[C@@H]2CCOCCOCC2)c1	238.2909999999999	0.6662999999999997	6	2	2	1
[4189630.8]	0.8598088939629729	C[C@H](N)[C@@H]1CC[C@H](C(=O)Nc2ccncc2)CC1	247.34199999999998	2.1737	3	2	3	1
[19065.336]	0.08132343106533792	CO[C@@H]1[C@@H](O)[C@H](O[C@@H]2O[C@H](C)[C@@H](O[C@H]3C[C@@](C)(O)[C@@H](O)[C@H]3C[C@H](O)O[C@@H](C)[C@H](O)[C@@H](O[C@H]3C(=O)[C@H](C)O)O[C@@H]3O)[C@H]2C(=C)[C@H]1C)O[C@@H](C)O[C@@H]	722.7780000000002	-1.3104099999999899	17	7	14	0
[349418.84]	0.4549724631122472	CSCC/C(=N\OCCC)C(=O)NC(=O)c1ccccc1	308.40299999999996	2.478700000000001	4	1	8	1
[4.11696]	0.409804186811716	Cc1cc(F)ccc1-c1c(-c2ccc(F)cc2)nc(C(C)C)n1/C=C/[C@@H](O)C[C@@H](O)CC(=O)O	470.5160000000002	4.984420000000007	5	3	9	3
[300168.3]	0.6776013515570766	CC(=O)N[C@@H](Cc1ccc(CCN)cc1)C(=O)O	250.29799999999994	0.3196000000000004	4	3	6	1
[33.525677]	0.32488769902018694	CCOc1ccc(C=C(C)C)c(-c2ccc(F)cc2)c(-c2ccc(F)cc2)n1/C=C/[C@@H](O)C[C@@H](O)CC(=O)O	537.6030000000003	6.019500000000008	6	3	11	2
[56615.895]	0.6171312932317708	CC(C)=CCC/C(C)=C/CO	154.253	2.6714000000000016	1	1	4	0
[2429086.8]	0.3369517215169367	CCOC(=O)[C@@H](NC(=O)c1ccccc1)NC(=O)C(=O)N1CCC[C@H]1C(=O)O	391.3800000000002	-0.5025999999999986	7	3	6	1
[22321026.]	0.5326180793674542	CCOC(=O)c1ccc(N)cc1	165.19199999999998	1.4455	3	1	2	1
[30813.248]	0.41770982822177144	CC/C=C\C/C=C\CCCCCCCC(=O)O	238.37099999999992	4.7142000000000035	2	1	11	0
[16240.229]	0.38714947503876584	CCCC/C=C\C/C=C\CCCCCCC(=O)O	252.39799999999988	5.104300000000004	2	1	12	0
[74973.84]	0.682562171622616	O=C(O)CC(=O)Nc1ccccc1	179.175	1.0998	3	2	3	1
[4755.0063]	0.6318329361180623	O=c1c(-c2ccc(O)cc2)coc2cc(O)cc(O)c12	270.24	2.576800000000001	5	3	1	3
[14701.489]	0.38714947503876584	CCCCC/C=C\C/C=C\CCCCCC(=O)O	252.3979999999999	5.104300000000004	2	1	12	0
[39152.04]	0.2905169417988814	CCCCCCCC/C=C\CCCCCCCC(=O)O	282.4679999999999	6.1085000000000065	2	1	15	0
[909470.9]	0.4454004294146897	Cc1cn([C@H]2C[C@H](N=[N+]=[N-])[C@@H](CO)O2)c(=O)[nH]c1=O	267.245	-0.19628000000000012	4	2	3	1
[3968.8435]	0.3233811192104613	CCN1C[C@]2(COC)[C@H](O)C[C@H](OC)[C@@]34[C@@H]5C[C@@]6(O)[C@H](OC(=O)c7ccccc7)[C@@H]5[C@@](OC(C)=O)([C@@H]([C@H](OC)[C@H]23)[C@@H]14)[C@@H](O)[C@@H]6OC	645.7460000000003	0.6481000000000035	12	3	9	1
[13467.488]	0.39619999213696655	CCCCCCCC[C@H]1CCCC[C@H]1C[C@@H](C)OC(=O)O	298.467	6.016600000000007	3	1	10	0
