# Supplementary material for: Transformer-Decoder GPT Models for Generating Virtual Screening Libraries of HMG-Coenzyme A Reductase Inhibitors: Effects of Temperature, Prompt Length, and Transfer-Learning Strategies
Source: J Chem Inf Model. 2024 Nov 7;64(22):8464–80. doi: 10.1021/acs.jcim.4c01309 (PMC11600504; doi:10.1021/acs.jcim.4c01309)
Supplement: Supplementary file 3 — ci4c01309_si_003.zip [file ci4c01309_si_003.zip › Datasets/xfer_Learning_files/1XA5K_model_gen_ic50_results/1XA5K_0p5_Docking_Molecules_QED_props.csv]

IC50	QED	SMILES	MW	aLogP	HBA	HBD	RotBond	AromRings	Score
95.1295	0.14963915642215322	CCCCCC[C@@H]1CN[C@H](C)CSCC[C@H](NC(=O)[C@H](N)Cc2ccccc2)C(=O)N[C@@H](C)[C@@H](Cc2ccccc2)C(=O)N[C@@H](C)NC(=O)N1CC(=O)O	768.0380000000001	3.4172000000000065	9	7	13	2	-7.7
814.62103	0.6647953883485855	C#CCCCNC(=O)c1ccc2ccccc2C[C@H](C)Cc1	293.4100000000001	3.738100000000003	1	1	4	1	-6.6
71.59226	0.22858661897809007	CCCC[C@H](CC)OC(=O)c1ccc(/C=C/c2c(-c3ccc(F)cc3)nc(N(C)S(C)(=O)=O)nc2C(C)C)O1	557.6880000000002	6.690900000000009	7	0	12	3	-7.2
37.463245	0.48572456031003214	CCC/C=C1/OC(=C)\CC=C/C=C/C=C/C[C@@]2(C)[C@@H](CCC[C@@H]3C(C)[C@@H](O)CC(=O)O3)[C@H]21	440.6240000000003	6.398200000000008	4	1	6	0	-7.8
36.64401	0.39471337443248283	Cn1c(SCc2ccc(F)cc2)c(-c2ccc(F)cc2)n1/C=C/[C@@H](O)C[C@@H](O)CC(=O)O	462.5180000000002	4.121400000000004	5	3	10	3	0.0
56.758694	0.44179283048896817	O=C(CO)[C@@H](O)C[C@H](O)/C=C/n1c(C(F)(F)F)nc(-c2ccccn2)c1-c1ccc(F)cc1	465.40300000000013	2.9140000000000006	6	3	8	3	-7.9
34.0644	0.5068415872231015	COC(=O)c1c(-c2ccccc2)c(-c2ccc(F)cc2)c1CCC[C@@H](O)C[C@@H](O)CC(=O)[O-]	453.48600000000033	2.6419000000000006	6	2	11	2	0.0
2.0868843	0.3452609520857243	C=C1C[C@@H](OC(=O)c2cccnc2)C[C@H](/C=C/c2c(-c3ccc(F)cc3)nc(N(C)S(C)(=O)=O)nc2C(C)C)O1	566.6550000000002	5.1284000000000045	8	0	8	3	-8.8
144.57153	0.3570226387168861	C[C@@H](O)CCCn1nc(-c2ccccc2)c(-c2ccccc2)c1CCC(O)C[C@@H](O)CC(=O)[O-]	465.57000000000033	2.562599999999999	6	3	13	3	-7.1
467.6628	0.51917970894521	COc1ccc(Cl)cc1C(=O)NCCc1ccc(S(=O)(=O)NC(=O)NC2CCCCC2)cc1	494.0130000000003	3.641700000000003	5	3	8	2	-9.3
8.637438	0.43866430577813825	C/C=C(\C)C(=O)O[C@H]1C[C@@H](C)C=C2C=C[C@H](C)[C@H](CC[C@@H](O)C[C@@H](O)CC(=O)[O-])[C@H]21	419.53800000000024	2.301	6	2	9	0	-7.4
1.4471161	0.5348692706997701	CC(C)c1nc(-c2ccc(F)cc2)nc(-c2ccc(F)cc2)c1/C=C/[C@@H]1C[C@@H](O)CC(=O)O1	450.4850000000002	5.291900000000006	5	1	5	3	-8.9
155.29651	0.09271703152489813	CSC[C@@H](NC(=O)[C@@H](O)[C@H](C)c1ccccc1)C(=O)N[C@@H](CCC(=O)O)C(=O)N[C@@H](CCC(=O)O)C(=O)NCC(=O)O	612.6580000000004	-1.1011999999999937	12	8	19	1	-7.2
417.80472	0.31905298466657145	CCCCC/C=C/CC[C@@H]1[C@@H](n2cc(S(=O)(=O)c2ccccn2)cc2)C[C@@H](O)C[C@@H](O)C1	460.6400000000002	4.361100000000006	5	2	8	0	-7.2
151.57428	0.18867608567592276	COc1c(O[C@H]2O[C@@H](C)[C@@H](O[C@H]3C[C@@](C)(O)[C@@H](OC(=O)CC(C)C)[C@H](C)O3)[C@H](N(C)C)[C@H]2O)[C@@H](CC=O)[C@H](C)[C@@H](O)[C@@H]1O	617.7330000000004	0.7026000000000032	13	4	11	0	-7.4
89.842094	0.2253343142187684	CN(C)CCCn1cc(C(=O)c2ccc(F)cc2)c(-c2ccc(F)cc2)c1C(=O)Nc1ccc(C(C)C)cc1	529.6310000000003	6.991700000000007	3	1	10	4	-8.3
378.1009	0.5149191780129114	C=C(C)[C@H](CC)CC[C@@H]1C[C@H](O)C[C@H]2[C@@H]3CCC4=CC(=O)C=C[C@]4(C)[C@H]3CC[C@@]21C	410.6420000000002	6.653900000000008	2	1	5	0	-7.9
239.40851	0.513057055047236	COc1ccc(C2=C(C)C)c(/C=C/[C@@H]3C[C@@H](O)CC(=O)O3)c(Sc3ccc(C(C)C)nc3)c2c1	477.6260000000002	5.9206000000000065	6	1	6	1	0.0
625.18695	0.589992746048602	C[C@@H]1CC(=O)C=C(C)C(=O)C1CC[C@H](O)[C@H](C)CC[C@H]1CC[C@@]2(C)[C@H](C)CC[C@@H]21	402.61900000000026	5.746700000000007	3	1	7	0	-6.4
11.437994	0.3829648672084766	CCC(C)(C)n1c(-c2ccc(F)cc2)c(-c2ccc(F)cc2)n1/C=C/[C@@H](O)C[C@@H](O)CC(=O)O	472.53200000000015	5.104200000000008	4	3	10	3	0.0
762.3817	0.613476732198726	CC(C)C/C=C(\C)C[C@H]1C[C@H](O)CC[C@@]2(C)[C@@H](O)CC(=O)[C@@H]1CC[C@H]2C(=O)O	394.5520000000002	3.967100000000002	5	3	5	0	-6.7
152.65771	0.2605999855216423	Cc1c(N)cccc1C(=O)N[C@@H](CSc1ccccc1)[C@H](O)CN1C[C@H]2CCCC[C@H]2C[C@H]1C(=O)NC(C)(C)C	566.8120000000002	4.624220000000004	6	4	9	2	-7.5
410.23993	0.4944861326467559	C[N+](C)(C)C[C@@H](O)CC(=O)[O-]	161.20099999999996	-1.8064999999999984	3	1	4	0	-4.5
3.566157	0.4347445242149645	CC(C)c1nc(-c2ccc(F)cc2)c(-c2ccc(F)cc2)n1/C=C/[C@H](O)C[C@@H](O)CC(=O)O	456.48900000000015	4.676000000000006	5	3	9	3	-8.1
9.089342	0.28856076954728804	CCCCCc1cc(=O)c(-c2ccc(F)cc2)c(-c2ccc(F)cc2)n1/C=C/[C@@H](O)C[C@@H](O)CC(=O)O	511.56500000000017	5.250500000000008	5	3	12	3	-7.1
10.630747	0.372021248409063	CCCC[C@H]1OC(=O)C[C@@H](C)C[C@H](/C=C/c2c(-c3ccc(F)cc3)nc(N(C)S(C)(=O)=O)nc2C(C)C)O1	547.6930000000001	5.689700000000006	7	0	9	2	-7.4
31.76967	0.35425561364817365	CC[C@H](C)C(=O)O[C@H]1C[C@H](O)C[C@@H]2C=C[C@H](C)[C@H](CC[C@H](O)C[C@H](O)CC(=O)[O-])[C@@H]12	425.54200000000026	1.1856000000000002	7	3	10	0	-7.0
488.14423	0.7968347529245803	C#C[C@]1(O)CC[C@H]2[C@@H]3CCc4cc(OC)ccc4[C@H]3CC[C@@]21C	310.4370000000001	3.915600000000003	2	1	1	1	-7.0
4.4208174	0.4033896174906365	COc1cccc(-c2nc(C(C)C)n(/C=C/[C@@H](O)C[C@@H](O)CC(=O)O)c2-c2ccc(F)cc2)c1	468.52500000000026	4.545500000000003	6	3	10	3	-8.2
59.1129	0.30468141556926603	CNC(=S)[C@]1(c2ccc(N)cc2)c(-c2ccc(F)cc2)c1OCC(O)C[C@@H](O)CC(=O)[O-]	459.5190000000003	0.8858999999999997	8	4	10	2	-7.1
828.1047	0.35831464883330016	CC[C@@H](C(C)C)[C@H](O)[C@@H](C)[C@H]1C[C@@H]2[C@@H](CC[C@@]3(C)[C@@H](O)CC[C@]4(C)CC[C@]4(C)[C@H]3CC[C@]12C)C(=O)O	504.7960000000004	7.166400000000009	4	3	6	0	-8.0
8.193954	0.2370351419696032	CC(C)CC(=O)OC1C[C@@H](C)C=C2C=C[C@H](C)[C@H](CC[C@@H](O)C[C@@H](O)CC(=O)NO)[C@H]21	437.5770000000002	3.136400000000001	6	4	10	0	-7.2
173.8532	0.09970284576514327	C/C=C/SC[C@H](NC(=O)[C@@H](N)Cc1ccc(C)cc1)C(=O)N1CCC[C@H]1C(=O)N[C@@H](C)C(=O)N[C@@H](CCCC(=O)O)C(=O)N[C@@H](CC(=O)O)C	718.874	0.8312200000000065	11	7	20	1	-7.2
89.918846	0.5444405710789083	CC(C)=C[C@@]1(O)CC[C@H]2/C(=C(\C)C[C@@H](O)[C@@]1(C)C[C@H](O)CC(=O)O)C(=O)C2	380.48100000000017	2.3660000000000005	6	4	5	0	-6.9
156.56393	0.1735643864602374	CC(C)(O)c1ccccc1CC[C@@H](SCC1(CC(=O)O)CC1)c1cccc(/C=C/c2ccc3ccc(Cl)cc3n2)c1	586.1970000000001	8.948000000000002	5	2	12	4	-8.0
73.86506	0.35499619100332247	CC1=C(CCc2c(/C=C/[C@@H]3[C@@H](O)CC[C@](C)(O)CC3)[C@@H](C)CC(=O)O2)C(C)C[C@@H]1C	416.60200000000026	5.454400000000005	4	2	5	0	-8.0
355.79453	0.23526258168565614	COc1cccc2c1C(=O)c1c(O)c3c(c(O)c1C2=O)C[C@@](O)(C(=O)CO)C[C@@H]3O[C@H]1C[C@H](N)[C@@H](O)[C@H](C)O1	543.5250000000003	0.0012999999999993017	12	6	5	3	-8.0
31.76967	0.35425561364817365	CC[C@@H](C)C(=O)O[C@H]1C[C@H](O)C[C@@H]2C=C[C@H](C)[C@H](CC[C@H](O)C[C@H](O)CC(=O)[O-])[C@@H]12	425.54200000000026	1.1856000000000002	7	3	10	0	-7.0
1.6075503	0.22418551247623106	CCCCOc1cc(NC(=O)c2ccc(-c3ccccc3)c(-c3ccc(F)cc3)c(CC[C@@H](O)C[C@@H](O)CC(=O)[O-])n2C(C)C)c1	629.7490000000001	4.974700000000005	7	3	16	2	0.0
938.47296	0.5445614669929532	COC(=O)CC[C@H](C)[C@H](O)[C@H](C)[C@H]1O[C@@H](C)C[C@@H](C)[C@H](C)C[C@H]2C[C@@H](O)C[C@@H](O)C[C@H]21	442.6370000000002	3.550500000000002	6	3	6	0	-6.8
6.686089	0.10934485290911689	CC(C)c1c(C(=O)Nc2ccccc2)c(-c2ccccc2)c(-c2ccc(F)cc2)n1CC[C@@H](O)C[C@@H](O)CC(=O)NO	573.6650000000003	5.734400000000008	5	5	12	4	-8.3
18.796726	0.30247197221927635	COc1cc(Cc2nc(N)c(N)cc2)c(-c2ccc(F)cc2)n1/C=C/[C@@H](O)C[C@@H](O)CC(=O)O	470.5010000000002	2.5103	8	5	10	3	-7.6
17.759542	0.1568888746348767	C[C@@H]1C/C=C/C=C/C=C/C=C/[C@H](O[C@@H]2O[C@H](C)[C@@H](O)[C@H](N)[C@@H]2O)C[C@@H]2O[C@](O)(C[C@@H](O)C[C@H]3O[C@@H]3/C=C/C(=O)O1)C[C@H](O)[C@H]2C(=O)O	665.7330000000004	0.11970000000000325	14	7	3	0	-7.5
33.981155	0.1994688094051449	CN[C@H](C)C(=O)O[C@H]1C[C@@H](C)C=C2C=C[C@H](C)[C@H](CC[C@@H](O)C[C@@H](O)CC(=O)NO)[C@H]21	438.5650000000002	1.6982000000000004	7	5	10	0	-7.6
236.89082	0.6949294583994321	C[C@H](O)CO[C@@H]1O[C@@H](C)[C@H](O[C@H]2C[C@@]3(C)[C@@H]4CC(=O)CC[C@]4(C)[C@H]3CC[C@@]21C)C(=O)O	438.5610000000003	3.168800000000001	7	2	4	0	-7.3
992.8181	0.4073441887048326	CCCCCC(=O)[C@H](C)[C@H]1CC[C@@H](C)C[C@H]2[C@@H]3C[C@H]4CC(=O)CC[C@]4(C)[C@H]3CC[C@@]21C	428.7010000000003	7.636000000000009	2	0	6	0	-7.8
683.6296	0.32387250639508935	OCCCC#CC#C/C=C/CC/C=C\CCCCCCC(=O)O	316.44100000000003	4.083500000000003	3	2	12	0	-5.5
72.780594	0.6002543375690091	Cc1c(/C=C/[C@@H](O)C[C@@H](O)CC(=O)[O-])c(-c2ccc(F)cc2)cn1-c1ccccc1	408.449	2.8569200000000015	4	2	8	3	-8.2
1.2963084	0.14053224368649855	CNc1ccc(NCC(=O)c2c(-c3ccccc3)c(-c3ccc(F)cc3)c(CC[C@@H](O)C[C@@H](O)CC(=O)[O-])n2C(C)C)cc1	600.7110000000002	5.063100000000005	7	4	15	4	-7.7
110.8674	0.5569629459043935	Oc1ccc([C@H]2c3cc4ccc(O)cc4[C@@H]2O[C@H]2c3cc(O)ccc2)cc1O	374.39200000000005	4.362200000000003	5	4	1	2	-8.1
64.27494	0.354620777881177	C=C/C(C)=C/CC[C@@H]1C[C@H](O)C[C@@H]2C(=O)C=C[C@]1(C)[C@H]2C(=O)CC[C@]1(C)C[C@H](O)C(=O)C[C@H](O)C1	486.6490000000004	3.8778000000000032	6	3	8	0	-8.2
141.31914	0.2659413811510838	C=C[C@H](C#CC#CC(C)OC(=O)O)C=C(OCCN)CC(=O)O	321.32900000000006	1.2124	7	3	8	0	-6.4
6.1511946	0.6338537138352806	CC(C)c1cc(C(C)(C)C)cc(-c2ccc(F)cc2)c1OCC(O)C[C@@H](O)CC(=O)[O-]	431.5240000000002	3.5443000000000024	5	2	9	2	-7.9
153.6186	0.4732790343822408	C=C1CC[C@@H](O)C/C1=C/C=C1\CCC[C@]2(C)[C@@H]([C@H](C)/C=C/[C@H](C)C(C)C)CC[C@@H]12	396.6590000000001	7.641000000000008	1	1	5	0	-7.6
71.62426	0.07739805386811112	CC/C=C\C[C@H](OC(=O)c1ccc(O)cc1)NC(=O)CS(=O)(=O)N1CCC[C@H]1C(=O)N[C@@H](C)C(=O)N[C@@H](CC(=O)O)C(=O)O	640.6680000000005	-0.3093999999999955	12	6	16	1	-8.4
5.7392597	0.4051777590798206	Cc1ccc(C)c(-c2c(-c3ccc(F)cc3)nc(C(C)C)n2/C=C/[C@@H](O)C[C@@H](O)CC(=O)O)c1	466.5530000000002	5.153740000000008	5	3	9	3	-8.2
843.24414	0.21486652300495393	O=c1c([C@@H]2O[C@@H](CO)O[C@@H]3[C@H](O)[C@@H](O)[C@H](O[C@H]4O)c(O)cc(O)c4C[C@H]3O)cc(O)c21	442.3730000000002	-2.132399999999998	12	8	5	0	0.0
19.841127	0.3335408931891239	CC(C)NC(=O)c1c(-c2ccccc2)c(-c2ccc(F)cc2)c(CC[C@@H](O)C[C@@H](O)CC(=O)[O-])n1C(C)C	523.6250000000003	3.8648000000000025	5	3	12	3	-7.9
2.4224718	0.4924032581343696	N#Cc1cc(-c2ccc(F)cc2)c(-c2ccc(F)cc2)n1/C=C/[C@@H](O)C[C@@H](O)CC(=O)O	438.4300000000001	4.0292800000000035	5	3	8	3	-7.8
7.2705283	0.18198382715397088	CCc1cccc(NC(=O)c2c(-c3ccc(F)cc3)c(-c3ccc(F)cc3)c(CC[C@@H](O)C[C@@H](O)CC(=O)[O-])n2C(C)C)c1	603.6860000000001	5.6804000000000086	5	3	13	4	-7.8
10.295607	0.49079232221942826	CCOc1ccc(-c2ccc(F)cc2)nc(-c2ccccc2)n1/C=C/[C@@H](O)C[C@@H](O)CC(=O)O	466.5090000000002	3.907200000000003	6	3	10	2	-7.6
1.2861215	0.17809383892911615	COc1ccc(CCNC(=O)c2c(-c3ccccc3)c(-c3ccc(F)cc3)c(CC[C@@H](O)C[C@@H](O)CC(=O)[O-])n2C(C)C)cc1	615.7220000000002	4.707700000000004	6	3	15	4	-8.3
293.74585	0.6269064400841485	Cc1nc(-c2ccccc2)cc(-c2ccc(F)cc2)c1/C=C\[C@@H]1C[C@@H](O)CC(=O)O1	403.45300000000015	4.9428200000000055	4	1	4	3	-8.1
710.94135	0.39895528849748824	CC(C)CCC[C@@H](C)[C@H]1CC[C@@]2(C(C)O)C3=CCC4C(C)(C)[C@@H](O)CC[C@]4(C)C3CC[C@]12C	458.7710000000003	7.775800000000011	2	2	6	0	-6.9
155.3637	0.4579537565309066	C=C1CC[C@@H]2[C@@](C)([C@H](C)C=C/[C@@H]3CC[C@@H](O)CC[C@@H]3C[C@@H](C)CC(=O)CO)[C@@H]21	388.59200000000016	4.9260000000000055	3	2	8	0	-7.2
56.758694	0.44179283048896817	O=C(CO)[C@H](O)C[C@H](O)/C=C/n1c(C(F)(F)F)nc(-c2ccccn2)c1-c1ccc(F)cc1	465.40300000000013	2.9140000000000006	6	3	8	3	-8.2
4.0506177	0.23111928868333603	N[C@H]1C=C(CO)[C@@H](Cc2ccc(F)cc2)C[C@H](/C=C/c2c(-c3ccccc3)nc(C(=O)O)nc2C(C)CC(=O)O)n1	560.6260000000003	3.9966000000000017	9	5	10	3	-8.0
1.3537601	0.163381949312178	COc1ccc(NCC(=O)c2c(-c3ccccc3)c(-c3ccc(F)cc3)c(CC[C@@H](O)C[C@@H](O)CC(=O)[O-])n2C(C)C)cc1	601.6950000000002	5.030000000000005	7	3	15	4	-7.6
126.6857	0.48925503210904	CC[C@H](C)COC(=O)[C@H]1CC[C@@H]2CCCC=C2C=C[C@H](C)[C@H](CC[C@@H]3C[C@@H](O)CC(=O)O3)C1	460.65500000000026	5.757500000000007	5	1	7	0	-7.5
151.57428	0.18867608567592276	COc1c(O[C@@H]2O[C@H](C)[C@@H](O[C@H]3C[C@@](C)(O)[C@@H](OC(=O)CC(C)C)[C@H](C)O3)[C@H](N(C)C)[C@H]2O)[C@@H](CC=O)[C@H](C)[C@@H](O)[C@@H]1O	617.7330000000004	0.7026000000000032	13	4	11	0	-6.6
486.40875	0.3869209548641521	CC1=C[C@H](O)CC[C@H]2[C@@](C)(CC1=CC(=O)O)C(c1ccc([N+](=O)[O-])cc1)c1ccccc1-2	433.50400000000013	5.3323000000000045	5	2	3	2	-8.6
1.29477	0.1931580696986653	COc1cccc(CNC(=O)c2c(-c3ccccc3)c(-c3ccc(F)cc3)c(CC[C@@H](O)C[C@@H](O)CC(=O)[O-])n2C(C)C)c1	601.6950000000003	4.665200000000005	6	3	14	4	-8.4
31.427313	0.45771155052984636	CO[C@H]1O[C@H](CO)[C@@H](O)[C@H](C)Oc2cc(-c2ccc(F)cc2)[C@H](NC)[C@@H](O)Cc2c(C)c(C)c2ccccc21	539.6440000000002	4.164800000000003	7	4	3	1	0.0
5.601522	0.4559960748515062	CC(C)c1nc(-c2ccc(F)cc2)c(-c2ccccc2)n1/C=C/[C@@H](O)C[C@@H](O)CC(=O)O	438.49900000000014	4.5369000000000055	5	3	9	3	-8.2
692.3054	0.42664190049735085	COc1c2ccccc2c(-c2ccccc2)n1C[C@@H](O)C[C@@H](O)CC(=O)OC(=O)[O-]	412.41800000000023	1.7053999999999994	7	2	8	3	-6.8
4.771859	0.6098603402539736	CC(C)c1c(/C=C/[C@@H](O)C[C@@H](O)CC(=O)[O-])c(-c2ccc(F)cc2)cn1C1CCCCC1	442.55100000000016	4.1879000000000035	4	2	9	2	-8.9
5.9517884	0.23935339741760236	CC1=C[C@](C)(O)C=C2C=C[C@H](C)/C=C/[C@H](O[C@@H]3C[C@H](O)C[C@@H](O)[C@H](O)CC(=O)O3)[C@H](O)C[C@@H](O)[C@H]21	494.58100000000024	0.6349999999999993	9	6	2	0	-8.2
350.1756	0.43915163841674126	CC1=C(C#C/C=C/C=C/C=C/C(C)=C\C(=O)O)C(C)(C)CCC1	310.43700000000007	5.215900000000004	2	1	4	0	-7.4
8.637438	0.43866430577813825	C/C=C(/C)C(=O)O[C@H]1C[C@@H](C)C=C2C=C[C@H](C)[C@H](CC[C@@H](O)C[C@@H](O)CC(=O)[O-])[C@H]21	419.53800000000024	2.301	6	2	9	0	-7.5
257.80737	0.3107992808929935	COc1cc(C(=O)NS(=O)(=O)c2ccccc2C)ccc1Cc1cn(C)c2ccc(NC3CCCC3)cc12	531.6780000000003	5.559320000000006	5	2	8	4	-8.8
10.543319	0.2528967829692669	CC(C)n1c(CC[C@@H](O)C[C@@H](O)CC(=O)[O-])c(-c2ccc(F)cc2)c2c3ccccc3n(-c3ccc(F)cc3)c(=O)c21	573.6160000000001	4.656000000000004	5	2	10	5	-9.3
289.3559	0.0675232217975668	CSCC[C@H](NC(=O)CCc1ccc(CCN)cc1)C(=O)N[C@@H](C)C(=O)N1CCC[C@H]1C(=O)N[C@@H](CCC(=O)NCC(=O)O)C(=O)N[C@@H](CC(=O)O)	748.88	-0.9275099999999907	12	8	23	1	0.0
124.28283	0.3700735420849879	CCOC(=O)C1=C(C)NC(C)=C(C(=O)OCC)C1c1ccccc1/C=C/C(=O)OC(C)(C)C	455.5510000000002	4.402500000000004	7	1	7	1	-6.4
776.8092	0.5908910114028808	C=C[C@H](O)C#CCNC(=O)[C@H]1CC=C2c3cccc4[nH]c(c4c3C)C[C@H]21	346.4300000000001	2.670020000000001	2	3	3	2	0.0
45.484737	0.07014923634862799	OC[C@H]1O[C@H](S)[C@H]([C@@H]2O[C@H](CO)[C@H](O)[C@H](O)[C@H]2O)O[C@]2(CO)[C@H](N2C(=O)O)[C@@H](O)[C@H](N)C(=O)N1CCC[C@H](NC(=O)O)[C@@H](C(=O)O)O	704.6610000000002	-6.752000000000008	19	14	11	0	-6.9
223.33904	0.19750207121883465	CC(C)(C)NC(=O)[C@@H]1C[C@@H]2CCCC[C@@H]2CN1C[C@@H](O)[C@H](Cc1ccccc1)NC(=O)[C@H](CC(N)=O)NC(=O)c1ccc2ccccc2n1	670.855	3.092400000000003	7	5	12	3	-9.3
710.94135	0.39895528849748824	CC(C)CCC[C@H](C)[C@H]1CC[C@@]2(C(C)O)C3=CCC4C(C)(C)[C@@H](O)CC[C@]4(C)C3CC[C@]12C	458.7710000000003	7.775800000000011	2	2	6	0	-7.4
889.2582	0.7283390748559126	C=C(C)[C@@H](O)[C@@H]1C[C@H]2[C@@H]3C[C@H](O)C[C@@H]4CC(=O)CC[C@]4(C)[C@H]3CC[C@@]21C	360.5380000000001	4.122200000000004	3	2	2	0	-7.0
757.87787	0.3126675347866737	CC(C)=CC(=O)OC1(O)C(=O)CC[C@@H](C)CC[C@H]2C=C3C=C(C)C=C(C)C[C@@H]3C[C@@H](O)C[C@@]21C	470.65000000000026	5.579700000000007	5	2	2	0	-7.7
419.63522	0.7173907938265816	CC(C)c1c(O)c(C(C)C)c(C(C)C)c(C(C)C)c1	262.43699999999995	5.885800000000006	1	1	4	1	-5.6
135.76836	0.08293035859507704	CC(C)[C@H](NC(=O)[C@H](Cc1ccc(O)cc1)NC(=O)CNC(=O)[C@H](Cc1ccccc1)NC(=O)[C@@H](N)CCC(=O)N[C@@H](CCC(=O)O)C(=O)O)C	712.8010000000002	-0.034399999999990494	11	9	21	2	-8.9
621.91394	0.32834650610487814	CC(=O)[C@]1(O)Cc2c(O)c3c(c(O)c2[C@@H](O[C@H]2C[C@H](N)[C@H](O)[C@H](C)O2)C1)C(=O)c1ccccc1C3=O	497.5000000000002	1.0202999999999998	10	5	3	3	-8.2
204.8708	0.5203913900539094	Cc1c(Cl)cc(Cl)c(NC(C)=O)c1c1c(Cl)cc(Cl)c(Cl)c1C	411.5430000000001	7.195840000000002	1	1	2	2	-6.7
85.390564	0.4605853426508939	COc1ccc([C@@H]2CC[C@H](O)C[C@H](/C=C/[C@@H]3C[C@@H](O)CC(=O)O3)nc3cc(c3cc(F)cc3)c(=O)c23)cc1	519.5690000000003	3.9848000000000035	6	2	4	1	0.0
3.3553085	0.38347374184751315	Cc1cc(-c2c(-c3ccc(F)cc3)nc(C(C)C)n2/C=C/[C@@H](O)C[C@@H](O)CC(=O)O)cc(C)c1F	484.54300000000023	5.292840000000006	5	3	9	3	-8.4
231.99057	0.465915504065424	CC(C)=CCC(=O)OCC1C[C@@H](C)C=C2C=C[C@H](C)[C@H](CC[C@@H]3C[C@@H](O)CC(=O)O3)C21	430.5850000000003	4.753300000000006	5	1	7	0	-7.6
730.6217	0.49337080779860326	CO/C(O)=C1\C(=O)/C=C\C=C\C=C\C[C@@](C)(C)[C@@H]1CC[C@@H](O)CC(=O)O	364.43800000000016	3.3020000000000014	6	3	6	0	0.0
939.2242	0.13844728137165188	CCCCC/C=C\C\CC[C@H](\C)C(=O)O[C@H]1C[C@H]1C[C@@H](C)C=C\C=C\CC(=O)O	404.5910000000001	6.474300000000006	4	1	16	0	-5.4
472.10648	0.10348325925697462	C[C@@H]1O[C@@H](O[C@H]2[C@H](O)[C@@H](O)[C@@H](O[C@H]3[C@H](O)[C@@H](O)[C@H](O)O[C@@H]3CO)O[C@@H]2CO)[C@H](O)[C@@H](O)[C@@H]1N[C@H]1C=C(CO)[C@@H](O)[C@H](O)[C@H]1O	645.6080000000004	-8.564500000000011	19	14	9	0	-7.0
166.02173	0.04643184945402474	CCO/N=C(/C(=N\OC(C)=O)c1ccccc1)C(=O)NCC(=O)NCC[C@H]1C(=O)N1C(=O)N[C@H](C)C(=O)N[C@@H](CCC(=O)O)C(=O)O	661.6250000000002	-1.2880999999999923	12	6	18	1	-8.6
2.532389	0.4502355974717761	Cc1ccc(C)c(-c2cc(-c3ccc(F)cc3)c(/C=C/[C@@H]3C[C@@H](O)CC(=O)O3)c(C(C)C)n2)c1	459.56100000000026	6.374640000000007	4	1	5	3	-8.2
75.875	0.41847245498801067	CC(=O)O[C@H](C[C@@]1(C)[C@@H]2CCC[C@H](C)[C@H](CC(=O)O)CC(=O)O)CC2=C3C[C@@H](O)[C@H]1CC3=O	464.5550000000003	3.356600000000001	8	3	10	0	-7.3
290.72757	0.7964461277127532	CCOC(=O)C1=C(C)NC(C)=C(C(=O)OC)C1c1cccc(Cl)c1Cl	384.259	3.9643000000000033	5	1	4	1	-6.5
136.55176	0.19838735393021606	C[C@H](N)C(=O)OC[C@H]1C[C@@H](C)C=C2C=C[C@H](C)[C@H](CC[C@@H](O)C[C@@H](O)CC(=O)NO)[C@H]21	438.5650000000002	1.6851000000000003	7	5	10	0	-7.8
4.1798525	0.32301784061486916	COc1cc(-c2c(-c3ccc(F)cc3)nc(C(C)C)n2/C=C/[C@@H](O)C[C@@H](O)CC(=O)O)cc(CC)c1F	514.5690000000003	5.247000000000004	6	3	11	3	-8.4
11.60084	0.5246403478312968	CC[C@H](C)C(=O)O[C@H]1C[C@@H](C)C=C2C=C[C@H](C)[C@H](CC[C@@H](O)C[C@@H](O)CC(=O)[O-])[C@H]21	421.55400000000026	2.3809000000000005	6	2	10	0	-7.5
85.24857	0.5046510047804371	CC[C@H](C)COC(=O)[C@H]1CC[C@H]2CC=C[C@H](C)[C@H](CC[C@@H]3C[C@@H](O)CC(=O)O3)[C@H]21	406.5630000000002	4.277000000000004	5	1	7	0	-7.5
13.981228	0.19144412533550456	C/C=C(\C)C(=O)O[C@H]1C[C@@H](C)C=C2C=C[C@H](C)[C@H](CC[C@@H](O)C[C@@H](O)CC(=O)NO)[C@H]21	435.5610000000002	3.0565000000000007	6	4	9	0	-7.4
848.1477	0.5370840999082729	Oc1ccc2nc(CC2CNCCCO2)nc(NCC(=O)c3ccc(Cl)cc3)cc2[nH]1	441.91900000000015	2.667	6	4	3	1	-8.5
496.8566	0.47140326977893154	C/C=C(\C(C)C[C@@H](O)[C@H](C)[C@H]1C)C[C@H]2[C@@H]3CC=C[C@H]4C(=O)C=C[C@]4(C)[C@H]3CC[C@]12C	410.6420000000002	6.3657000000000075	2	1	0	0	-9.4
24.622725	0.318130434282253	COc1cc(-c2c(-c3ccc(F)cc3)nc(C(C)C)n2/C=C/[C@@H](O)C[C@@H](O)CC(=O)O)cc(C)c(C)c(CC)n1	551.6590000000001	5.942100000000005	6	3	11	2	-8.3
566.46216	0.15311702825004578	CC(=O)N[C@H](Cc1ccc(C[C@@H](N)CC(=O)O)cc1)C(=O)N[C@@H](C)C(=O)N[C@@H](CCC(=O)O)C(=O)O	508.52800000000025	-0.9827999999999948	10	7	15	1	-7.6
244.5881	0.23526258168565614	COc1ccc2cc1C(=O)c1c(O)c3c(c(O)c1C2=O)C[C@@](O)(C(=O)CO)C[C@@H]3O[C@H]1C[C@H](N)[C@H](O)[C@H](C)O1	543.5250000000003	0.0012999999999993017	12	6	5	3	0.0
2.3616717	0.3683067406678045	CC(C)c1cc(-c2cccc(Cl)c2)c(-c2ccc(F)cc2)n1/C=C/[C@@H](O)C[C@@H](O)CC(=O)O	471.9560000000002	5.795300000000007	4	3	9	3	-8.5
2.5899024	0.18701996554516526	COc1ccc(NC(=O)c2c(-c3ccccc3)c(-c3ccc(F)cc3)c(CC[C@@H](O)C[C@@H](O)CC(=O)[O-])n2C(C)C)[nH]1	576.6450000000002	4.315600000000003	6	4	13	4	-8.1
2.173658	0.25811846844745234	CC1=C[C@H](c2c(-c3ccc(F)cc3)c(-c3ccc(F)cc3)c(CC[C@@H](O)C[C@@H](O)C[C@@H](O)CC(=O)[O-])n2C(C)C)cc1	578.6760000000003	5.216400000000006	5	3	13	3	-7.8
535.65594	0.6085880635186665	C[C@@H]1CC[C@H]([C@@H](O)CC(=O)O)[C@H]1CC[C@H]1O[C@@H](n2c3ccccc3)CC2=CCC[C@@H]1O	429.5570000000002	3.9247000000000036	6	3	7	1	0.0
130.30847	0.046578806582584405	C=CC[S@](=O)C[C@H](N)C(=O)N[C@@H](CCNC(=O)[C@H](C)NC(=O)[C@H](C)NC(=O)N[C@H](C(=O)N[C@H](C)O)c1ccccc1)C(=O)N[C@@H](CC(=O)O)	709.8030000000001	-2.619609999999996	11	10	21	1	0.0
355.79453	0.23526258168565614	COc1cccc2c1C(=O)c1c(O)c3c(c(O)c1C2=O)C[C@@](O)(C(=O)CO)C[C@@H]3O[C@H]1C[C@H](N)[C@H](O)[C@H](C)O1	543.5250000000003	0.0012999999999993017	12	6	5	3	-7.9
492.08517	0.692665172879254	CC(C)(O)[C@H](O)C[C@H](C)[C@H]1CC[C@H]2[C@@H]3CCC4=CC(=O)C=C[C@]4(C)[C@H]3CC[C@@]21C	400.6030000000002	5.068500000000006	3	2	4	0	-7.9
986.14575	0.6449356213382015	OC[C@@H]1O[C@H](OCc2ccccc2)C[C@@H](O)[C@H](Cc2ccc(Cl)cc2)[C@H](O)[C@@H](C)O1	436.93200000000013	2.9072000000000013	6	3	6	2	-7.6
793.27985	0.45278603663958333	COC(=O)C1=C(C)NC(C)=C(C(=O)OCC(C)C)C1c1ccccc1[N+](=O)[O-]	388.4200000000001	3.201800000000002	7	1	6	1	-5.8
7.156398	0.3859385068967261	N#Cc1ccc(-c2nc(C(C)C)n(/C=C/[C@@H](O)C[C@@H](O)CCC(=O)O)c2-c2ccc(F)cc2)cc1	477.53600000000023	4.798680000000004	6	3	10	3	-7.6
721.9435	0.27127733197221227	O=C(O)c1cc(=O)c2c(OCC(O)COc3ccc4oc(C(=O)O)cc(C(=O)O)c34)cccc2o1	484.36900000000026	2.4041000000000006	12	4	9	4	-8.9
195.12329	0.5003983975184703	COc1ccc(-c2cc(-c3ccccc3)nc(C(C)C)c2/C=C/[C@@H]2C[C@@H](O)CC(=O)O2)cc1	443.54300000000023	5.627300000000007	5	1	6	3	-8.0
285.88678	0.5364852372686209	C[C@@H]1O[C@H](OC(C)=O)CC[C@H]2[C@@H]3CC=C4C[C@H](O)CC[C@]4(C)[C@H]3CC[C@@]21C	376.5370000000002	4.6044000000000045	4	1	1	0	-7.7
4.4695697	0.20487481433090926	C=CCCCCC[C@H](Cl)[C@H]1C[C@H](O)C[C@@H]2C=C[C@H](C)[C@H](CC[C@@H](O)C[C@@H](O)CC(=O)[O-])[C@@H]12	470.0700000000003	3.5878000000000014	5	3	14	0	-6.8
10.813344	0.671999391844661	CC[C@H](C)C(=O)O[C@H]1C[C@@H](C)C=C2C=C[C@H](C)[C@H](CC[C@@H]3C[C@@H](O)CC(=O)O3)C21	404.54700000000025	4.195500000000004	5	1	6	0	-7.4
555.02606	0.31836879900170917	C[C@@H]1CC[C@@H]([C@](C)(O)CCC(=O)O)[C@H]1CCC[C@H]1CC[C@H]2[C@@H]3CCC4=CC(=O)CC=C[C@]4(C)[C@H]3CC[C@@]21C	524.7860000000004	7.749000000000009	4	2	8	0	-8.3
429.23907	0.5599830395714	Cc1c(C)n(Cc2ccc(F)cc2)c(-c2ccc(F)cc2)c1/C=C/[C@@H]1C[C@@H](O)CC(=O)O1	437.4860000000002	5.178140000000006	3	1	5	3	-8.8
519.921	0.5295731957656133	CC1=C(/C=C/C(C)=C/C=C/C(C)=C\C(=O)O)C(C)(C)CCC1	300.44200000000006	5.602600000000005	2	1	5	0	-6.5
449.9672	0.6950885218084817	C#C[C@]1(O)CC[C@H]2[C@@H]3CCC4=CC(=O)CC[C@@H]4[C@H]3CC[C@@]21C	298.42600000000004	3.4925000000000024	2	1	0	0	-7.4
30.567532	0.661245803763767	CN[C@@H](C)C(=O)O[C@H]1C[C@@H](C)C=C2C=C[C@H](C)[C@H](CC[C@@H]3C[C@@H](O)CC(=O)O3)[C@H]21	405.53500000000025	2.7573000000000008	6	2	6	0	-7.3
989.39276	0.4913883358439504	C=C(CC[C@@H](C)[C@H]1CC)[C@H]2[C@@H]3CCC4=CC(=O)C=C[C@]4(C)[C@H]3CC[C@@]21C	352.5620000000001	6.5128000000000075	1	0	1	0	-7.6
855.12115	0.29377916639063406	CCCCOC(=O)C1=C(C)NC(C)=C(C(=O)OC(C)C)C1c1cccc([N+](=O)[O-])c1	416.47400000000016	4.124500000000003	7	1	8	1	-6.6
104.18431	0.2786932991732298	COc1cc(C(=O)NS(=O)(=O)c2ccccc2C)ccc1Cc1cn(C)c2ccc(NC(=O)OC3CCCC3)cc12	575.6870000000001	5.695920000000005	6	2	8	4	-8.9
957.1434	0.7011662401640607	C=CC1=CC=C[C@H]2[C@@H]3CCC4=CC(=O)CC[C@]4(C)[C@@]3(F)[C@@H](O)C[C@]2(C(=O)CCl)O1	420.90800000000013	3.9841000000000024	4	1	3	0	-7.3
10.813344	0.671999391844661	CC[C@@H](C)C(=O)O[C@H]1C[C@@H](C)C=C2C=C[C@H](C)[C@H](CC[C@@H]3C[C@@H](O)CC(=O)O3)C21	404.54700000000025	4.195500000000004	5	1	6	0	-7.8
61.210068	0.44179283048896817	O=C([C@H](O)CO)C[C@H](O)/C=C/n1c(C(F)(F)F)nc(-c2ccccn2)c1-c1ccc(F)cc1	465.40300000000013	2.9140000000000006	6	3	8	3	-8.0
4.11696	0.409804186811716	Cc1cc(F)ccc1-c1c(-c2ccc(F)cc2)nc(C(C)C)n1/C=C/[C@@H](O)C[C@@H](O)CC(=O)O	470.5160000000002	4.984420000000007	5	3	9	3	-8.1
10.450331	0.5532373059211996	C/C=C(/C)C(=O)O[C@H]1C[C@@H](C)C=C2C=C[C@H](C)[C@H](CC[C@@H]3C[C@@H](O)CC(=O)O3)C21	402.53100000000023	4.115600000000003	5	1	5	0	-8.0
33.525677	0.32488769902018694	CCOc1ccc(C=C(C)C)c(-c2ccc(F)cc2)c(-c2ccc(F)cc2)n1/C=C\[C@@H](O)C[C@@H](O)CC(=O)O	537.6030000000003	6.019500000000008	6	3	11	2	-7.2
