# Supplementary material for: Transformer-Decoder GPT Models for Generating Virtual Screening Libraries of HMG-Coenzyme A Reductase Inhibitors: Effects of Temperature, Prompt Length, and Transfer-Learning Strategies
Source: J Chem Inf Model. 2024 Nov 7;64(22):8464–80. doi: 10.1021/acs.jcim.4c01309 (PMC11600504; doi:10.1021/acs.jcim.4c01309)
Supplement: Supplementary file 3 — ci4c01309_si_003.zip [file ci4c01309_si_003.zip › Datasets/xfer_Learning_files/1XA5K_model_gen_ic50_results/1XA5K_0p5_Refined_Molecules_QED_props.csv]

IC50	QED	SMILES	MW	aLogP	HBA	HBD	RotBond	AromRings
[918597.4]	0.592764736488861	Nc1ccccc1OSc1ccc(C(=O)NC(=O)O)cc1	304.327	2.7627000000000006	6	3	4	2
[247318.73]	0.8169951703125135	CS(=O)(=O)c1ccc(C2=C(c3ccccc3)C(=O)OC2)cc1	314.3620000000001	2.5577000000000005	4	0	3	2
[20732434.]	0.685570553927694	O=C(O[C@H]1Cc2ccccc2)CCC1=O	204.22499999999997	1.5038	3	0	2	1
[3015649.8]	0.6546216374830224	O=S1(=O)CC[C@H]2[C@@H]3CCC4=CC(=O)Cc5ccccc5C[C@]4(C)[C@H]3CC[C@]12C	398.5680000000002	4.300400000000004	3	0	0	1
[18333514.]	0.65083387330713	O=C(O)/C=C\c1ccc(O)cc1	164.16	1.49	3	2	2	1
[2591.3774]	0.751375994128079	C[C@@H]1O[C@@H](C)[C@@H](O[C@H]2C(C)C)[C@H](O)[C@@H](C)C(=O)O[C@@H](C)C[C@H]21	314.4220000000001	2.1519999999999992	5	1	1	0
[16469.88]	0.0837698186172151	CC(C)C[C@H](NC(=O)CN)C(=O)N1CCC[C@H]1C(=O)N[C@@H](CCC(=O)NCC(=O)NCC(=O)NCC(=O)O)[C@@H](C)O	585.6590000000003	-3.454	10	8	17	0
[5450.0454]	0.6340585271248318	O=C(O)CC(=O)Cc1ccc(/C=C/c2ccc(O)cc2)cc1	296.322	3.148900000000002	4	2	6	2
[7427.579]	0.798686274717213	C[C@H](O)CCC(=O)N[C@@H]1C=C2c3cccc4[nH]cc(c34)C[C@H]2N(C)C1	339.4390000000002	2.0671999999999997	3	3	4	2
[8728.555]	0.7107739045240193	CC(C)(Cc1ccc(O)cc1)c1ccc(OCCNC(C)C)cc1	327.468	4.289300000000003	3	2	8	2
[6656868.]	0.5699161779104907	CCO[P@H](=O)N(C)C(=O)NCCCl	228.61599999999999	1.2928	3	1	5	0
[1812335.1]	0.5969446160833805	O=c1ccc2c(O)cccc2o1	162.14399999999998	1.4986	3	1	0	2
[2692.799]	0.43284190435109654	O=C(Cc1ccc(Cl)c(Cl)c1)c1c(Cl)cccc1C(Cl)Cl	382.501	6.548400000000002	1	0	4	2
[5197.0195]	0.6550117611676417	C=C(C)[C@H](CC=C(C)C)C(=O)O	168.236	2.6196	2	1	4	0
[4397673.]	0.8353403262754282	O=C(CO)N[C@@H]1[C@@H](CCN2C=C(c3ccccc3)c2)CC1	286.3750000000001	1.6202999999999996	3	2	6	1
[33971548.]	0.7344845416409409	N#Cc1cnc(C(c2ccc(C#N)cc2)n2cncn2)cc1	286.298	2.05416	5	0	3	3
[2.4446315e+08]	0.30263198637358585	CNC(=N)N1C=CS(=S)[nH]c2ccccc2N1(=O)c1ccc(C#N)cc1	384.4900000000001	2.9581500000000016	6	3	1	2
[30458986.]	0.6876224269957961	NCCCCNC(=O)c1ccccc1	192.26200000000003	1.1553	2	2	5	1
[317942.9]	0.6446081121340734	COc1ccc2c(c1)c(CC(=O)OCC(=O)O)c(C)n2C(=O)c1ccc(C)cc1	395.4110000000001	3.1255400000000018	6	1	6	3
[2048127.1]	0.7774772110183553	C=C(CC[C@@H](C(=O)O)CC(=O)O)c1ccccc1	248.278	2.655500000000001	4	2	7	1
[2120932.8]	0.2679148771083883	CSCC[C@@H](NC(=O)CC(=O)NCC(=O)NCC(=O)O)C(=O)O	349.3650000000001	-1.9839999999999973	8	5	11	0
[515338.03]	0.7976617748869893	C[C@@](O)(CO)[C@@H]1C[C@@H]2CC[C@@]3(C)C4=CC(=O)CC[C@]4(C)[C@H]3CC[C@@]21C	346.5110000000001	3.8778000000000032	3	2	2	0
[20381.664]	0.639441532075178	C=CC(=C)CC[C@@]1(O)CC[C@H]2[C@@H]3CCC4=CC(=O)CC[C@]4(C)[C@H]3CC[C@@]21C	368.5610000000002	5.771800000000006	2	1	4	0
[23206.682]	0.759345285057915	O=C(CCCN1CCC(O)(c2ccc(Cl)cc2)CC1)c1ccc(F)cc1	375.87100000000015	4.425600000000004	3	1	6	2
[95.1295]	0.14963915642215322	CCCCCC[C@@H]1CN[C@H](C)CSCC[C@H](NC(=O)[C@H](N)Cc2ccccc2)C(=O)N[C@@H](C)[C@@H](Cc2ccccc2)C(=O)N[C@@H](C)NC(=O)N1CC(=O)O	768.0380000000001	3.4172000000000065	9	7	13	2
[2.1522424e+08]	0.6845093070948893	CCC(=O)Nc1ccccc1	149.19299999999998	2.0351	1	1	2	1
[154335.08]	0.24153058558827686	C[C@@H]1O[C@@H](OC[C@@H]2O[C@H](O)[C@@H](O)[C@H](O)[C@@H]2O)[C@@H](O)[C@@H](O)[C@H](O)[C@@H]1O	356.32400000000007	-5.008699999999993	11	8	3	0
[5801.9307]	0.6318329361180623	O=c1c(O)c(-c2ccccc2)oc2cc(O)cc(O)c12	270.24	2.576800000000001	5	3	1	3
[6.2002135e+09]	0.4787891178430094	NC(=O)N1CCCC1	114.14800000000001	0.16089999999999982	1	1	0	0
[29422.457]	0.5162230003688821	NC[C@H]1O[C@H](Cc2ccccc2)C[C@H](C(=O)NCC(=O)O)C(=O)NCC(C)C1	391.4680000000002	0.30470000000000197	6	4	6	1
[1116557.9]	0.24325846760776557	OC[C@@H]1O[C@@H](OC[C@@H]2O[C@H](O)[C@H](O)[C@H](O)[C@@H]2O)[C@@H](O)[C@H](O)[C@H]1O	342.297	-5.397199999999993	11	8	4	0
[814.62103]	0.6647953883485855	C#CCCCNC(=O)c1ccc2ccccc2C[C@H](C)Cc1	293.4100000000001	3.738100000000003	1	1	4	1
[437035.22]	0.3217935758509764	C/C=C(C(=C\C)C(=O)OCC(C)=O)O	198.21799999999996	1.5267000000000002	4	1	4	0
[71.59226]	0.22858661897809007	CCCC[C@H](CC)OC(=O)c1ccc(/C=C/c2c(-c3ccc(F)cc3)nc(N(C)S(C)(=O)=O)nc2C(C)C)O1	557.6880000000002	6.690900000000009	7	0	12	3
[38158468.]	0.5402122644960522	CC(=O)OC[C@@]12C[C@H](C)C[C@@]1(C)C(=O)C(=O)C2	238.28299999999996	1.5139999999999998	4	0	2	0
[81578.22]	0.6513825137894493	CCCC[C@H](C(=O)O)[C@H]1CC[C@H]2[C@@H]3CCC4=CC(=O)C=C[C@]4(C)[C@H]3CC[C@@]21C	384.5600000000001	5.801500000000006	3	1	5	0
[7943.606]	0.029651489734990984	C=C(C(=O)NCCN=CC)C(=O)N1CC[C@H]1C(=O)N[C@@H](CCC(=O)NC(=O)N[C@@H](C)O)C(=O)NCC(=O)O	539.5460000000003	-3.019699999999994	9	7	14	0
[4170714.8]	0.8489671904749567	CCN(CC)CC(=O)Nc1c(C)cccc1C	234.343	2.5837400000000006	2	1	5	1
[5.913998e+10]	0.6687905946372258	C=C[C@]12[C@H](CC)[C@@]1(C)C(=O)CC[C@H]1C[C@@H]2O1	220.31199999999995	2.7253000000000007	2	0	2	0
[860687.1]	0.8383927425692771	Cc1ccccc1CN1CCC(Oc2ccccc2)CC1	281.39900000000006	4.038420000000003	2	0	4	2
[37.463245]	0.48572456031003214	CCC/C=C1/OC(=C)\CC=C/C=C/C=C/C[C@@]2(C)[C@@H](CCC[C@@H]3C(C)[C@@H](O)CC(=O)O3)[C@H]21	440.6240000000003	6.398200000000008	4	1	6	0
[2258918.8]	0.8338762254165284	O=C(C[C@H](c1ccccc1)C(=O)O)c1ccccc1	254.285	3.1278000000000015	3	1	5	2
[796568.06]	0.7071180246755083	ClP(Cl)OCc1ccc(Cl)cc1	243.45700000000002	4.5611000000000015	1	0	3	1
[1128971.]	0.7610997956351635	CC(C)CNC(=O)c1cccnc1	178.23499999999999	1.4674	2	1	3	1
[1601.2745]	0.45632722461101194	CC[C@H](C)[C@H]1C(=O)N2CCC[C@H]2[C@]2(O)O[C@](NC(=O)[C@@H]3C=C4c5cccc6[nH]c(Br)c(c56)C[C@H]4N(C)C3)(C(C)C)C(=O)N12	654.6059999999999	3.192800000000001	6	3	5	2
[45026.258]	0.5983256074379283	CC(C)[N+](C)(C)CCC[C@H](O)CC(=O)[O-]	217.30899999999997	-0.24769999999999887	3	1	7	0
[4.0051525e+09]	0.6982702139707513	O=C(O)c1cc2ccccc2o1	162.14399999999998	2.1310000000000002	3	1	1	2
[34549.477]	0.19694856188714271	C[C@@H](NC(=O)C[C@@H]1CC[C@@H](C)C(=O)O)CC[C@@H]1C[C@H](N)C(=O)N[C@@H](CC(=O)O)C(=O)N1CCC[C@H]1C(=O)O	540.6140000000004	0.16080000000000577	10	6	12	0
[31974.408]	0.5285992773770193	CCN(CC)CCS(=S)Nc1c2ccc(Cl)cc2nc2ccc(OC)cc12	422.01900000000023	4.798900000000004	5	1	8	3
[566974.06]	0.627137250854209	Cc1c(O)cc(C(=O)Nc2ccc(S(=O)(=O)Nc3ccccn3)cc2)cc1	383.4290000000001	3.1487200000000017	5	3	5	3
[39745.12]	0.12407354459729998	CO[C@@H]1C[C@@H](C[C@H]2CO[C@H](O)[C@@H](O)[C@H](O)[C@@H]2O[C@@H]([C@H](O)[C@H](N)[C@H](O)[C@H]2N)[C@@H](O)[C@H](N)C[C@@H]2N)[C@H](O)[C@@H]1N(C)CN	582.696	-6.775100000000012	16	12	7	0
[14376.249]	0.11725057682913861	CO[C@H]1O[C@@H](COC(=O)[C@@H]2O[C@H](C)[C@@H](O)[C@H](O)[C@H]2O)C(=O)C[C@@H]1O[C@H](C)[C@@H](O)[C@H](O)[C@@H]1OC(=O)[C@H](O)[C@@H](O)[C@H]1O	584.5240000000005	-5.766299999999988	17	8	9	0
[7593136.5]	0.7389626188813285	C=C(CC(=O)c1ccccc1)NC(=O)O	205.213	2.0406999999999997	3	2	4	1
[14010458.]	0.6904627990029388	N[C@@H](Cc1ccccc1)C(=O)O	165.19199999999995	0.641	3	2	3	1
[711554.5]	0.37221054987665	C=C[C@@]1(C)C[C@@H](OC(=O)C(=O)OC)C1=O	212.20099999999996	0.23629999999999995	5	0	2	0
[1505967.2]	0.6944661065563309	N[C@H](C(=O)O)[C@@H](Cc1ccccc1)C(=O)N1CCC[C@H]1C(=O)O	320.3450000000001	0.33279999999999904	6	3	6	1
[3394585.]	0.7761322150181272	COc1ccc2c(c1)[C@]13CCCC[C@@H]1[C@H](C2)N(C)CC3	271.404	3.3834000000000026	2	0	1	1
[36.64401]	0.39471337443248283	Cn1c(SCc2ccc(F)cc2)c(-c2ccc(F)cc2)n1/C=C/[C@@H](O)C[C@@H](O)CC(=O)O	462.5180000000002	4.121400000000004	5	3	10	3
[206241.69]	0.7303478310673928	COc1ccc([C@@H](O)CCN)cc1	181.23499999999999	1.0774000000000001	3	2	4	1
[988098.2]	0.63125011318146	COCCCNC(=O)c1ccccc1C(=O)c1ccccc1	297.35400000000004	2.6839000000000004	3	1	7	2
[1917938.8]	0.3021671081355062	C/N=C(\NC#N)c1ccc(C)cc1	173.219	1.4421	2	1	1	1
[1052172.2]	0.7446401364556531	CCCCn1cc(C(=O)O)cc1	167.208	1.9864	2	1	4	1
[4.3339445e+11]	0.3792765974767691	O=C(O)[C@@](O)(CC(=O)O)C(=O)O	178.096	-1.6385999999999994	7	4	4	0
[2747231.2]	0.6633455008385477	O=P(O)(O)O[C@H](Cc1ccccc1)C(=O)O	246.155	0.7916	6	3	5	1
[56.758694]	0.44179283048896817	O=C(CO)[C@@H](O)C[C@H](O)/C=C/n1c(C(F)(F)F)nc(-c2ccccn2)c1-c1ccc(F)cc1	465.40300000000013	2.9140000000000006	6	3	8	3
[16116.997]	0.5265101609873017	C[C@@](O)(CC(=O)O)CC(=O)O	162.141	-0.3132	5	3	4	0
[8911944.]	0.243199863073802	CCCCCNC(=N)CS	160.286	1.6732699999999998	1	3	5	0
[21987.871]	0.190817354436098	CC(C)[C@@H](NC(=O)[C@@H](N)Cc1ccc(O)cc1)C(=O)N[C@@H](C)C(=O)N[C@@H](CCC(=O)O)C(=O)O	480.51800000000026	-0.6582999999999954	9	7	13	1
[583104.2]	0.5668732042121558	CCCCCC(=O)O	116.15999999999998	1.6513	2	1	4	0
[7425.5884]	0.576092554931563	C[C@]12C[C@]34CC[C@H]5C[C@@H]c4cc7ccccc7C[C@@H]5[C@@H](O)C[C@@H](O)[C@H]3CC[C@]1(C)[C@H]2O	421.6010000000002	4.545790000000004	3	3	0	1
[473972.2]	0.4418304095361674	COCCOc1c(OCCNC(O)C)cc1	229.276	0.37529999999999963	5	2	9	0
[899893.4]	0.7840174480435746	CC1=N[C@@H](CC(C)=O)C2=C(C(=O)O)[C@@H](C)[C@H]21	221.256	1.4557	3	1	3	0
[7280.9585]	0.21751778620947723	N#C[C@H](O[C@@H]1O[C@@H](CO[C@@H]2O[C@H](CO)[C@@H](O)[C@H](O)[C@H]2O)[C@@H](O)[C@H](O)[C@H]1O)c1ccccc1	457.4320000000001	-3.108019999999997	12	7	7	1
[86554.56]	0.7846705252216362	NCc1ccccc1-c1ccc(C(=O)O)c(C(=O)O)Cc1	285.299	1.9544000000000001	5	3	4	1
[3146395.5]	0.828425872284516	O=C1NC2(CCCC2)CC(=O)N1CCCN1CCCN(c2ncccn2)CC1	386.5000000000001	1.6335	6	1	5	1
[399319.12]	0.7989601817151096	Cc1ccccc1CN1CCC(Cc2ccccc2)CC1	279.4270000000001	4.449720000000004	1	0	4	2
[87862.03]	0.6897386198525134	C[C@H](C[P@](=O)(O)O)Oc1ccc(C(=O)O)cc1	260.18199999999996	1.3297999999999999	6	3	5	1
[277475.06]	0.7173976151551733	C=CC[C@H](C(=O)O)[C@H]1CC[C@H]2[C@@H]3CC4=CC(=O)C=C[C@]4(C)[C@@]3(F)[C@@H](O)C[C@@]21C	388.4790000000001	3.8602000000000034	4	2	4	0
[8446.864]	0.671720935904926	COc1cc2c(cc1OC)CCC2CCC(C)CC[C@@H](O)CC(=O)O	350.45500000000004	3.7657000000000025	5	2	10	1
[43877676.]	0.6920991469103621	CC[C@H](C)[C@H]1NC(=O)[C@H](C)S1=O	189.27999999999997	0.6255999999999999	2	1	2	0
[1.1641507e+09]	0.6535135154314028	O=c1[nH]c2cc(Cl)ccc2o1	169.56699999999998	1.7745	2	1	0	2
[1472089.4]	0.8699043213708457	Cc1cccc(C)c1NC(=O)C1CCCCN1C	246.35399999999996	2.7262400000000007	2	1	2	1
[1.0951853e+08]	0.721778255683923	C=CC[C@@]1(C(=O)O)C[C@@H]2CC(=O)CC[C@H]12	208.25699999999992	2.0225999999999997	3	1	3	0
[10741413.]	0.5065281391212958	CC1=C(C)C(=O)OCC1=C(C)C(=O)O	196.20199999999997	1.2807	4	1	1	0
[90612.17]	0.6592452158081321	C/C=C/C=C/c1ccc(O)cc1	160.216	2.9815000000000014	1	1	2	1
[66918.32]	0.3182203690571584	NC(=O)C[C@H](NC(=O)c1ccc(O)cc1)NC(=O)C(=O)N1CCCC[C@H]1O	378.3850000000002	-1.2293999999999998	6	5	5	1
[131378.8]	0.7729881509040788	OC1([C@H](CN2CCCO)nc2)CC(=O)c2cc(Cl)ccc2N1	323.78000000000003	1.1218	5	3	4	1
[4280147.]	0.37424525300586925	CCCSS[C@H](CC)[S@@](C)C=O	225.42399999999998	3.602800000000003	3	0	7	0
[1034.744]	0.1275726733284404	CC/C=C\C[C@H](O)[C@H](C)[C@H]1C=CC(=O)N1CC[C@H](C)C[C@@](C)(CC)CC[C@H](O)CC(=O)N[C@@H](CCC(=O)O)C(=O)O	580.7630000000006	3.904700000000002	8	5	21	0
[5949.389]	0.7335299687319955	CC[C@H](C)[C@@H]1C[C@H](C)[C@@H](O)C[C@H](C)C[C@H]2[C@H](O)C[C@@H](O)C[C@@H]21	312.494	3.213700000000002	3	3	2	0
[3.6046802e+09]	0.5863590335117103	COc1c2occc2cc2ccc(=O)oc12	216.19199999999995	2.5478000000000005	4	0	1	3
[34.0644]	0.5068415872231015	COC(=O)c1c(-c2ccccc2)c(-c2ccc(F)cc2)c1CCC[C@@H](O)C[C@@H](O)CC(=O)[O-]	453.48600000000033	2.6419000000000006	6	2	11	2
[21015.736]	0.5022255088532367	CN[C@H]1C[C@@H]2O[C@@](C)([C@H](O)[C@H](C)O2)[C@H](C)[C@@H](O)C(=O)N[C@@H](C)O1	332.39700000000005	-0.7075999999999987	7	4	1	0
[2.0868843]	0.3452609520857243	C=C1C[C@@H](OC(=O)c2cccnc2)C[C@H](/C=C/c2c(-c3ccc(F)cc3)nc(N(C)S(C)(=O)=O)nc2C(C)C)O1	566.6550000000002	5.1284000000000045	8	0	8	3
[21665496.]	0.8579066186202318	O=c1c(O)c(-c2ccccc2)oc2ccccc2cc1C	278.307	3.978200000000003	3	1	1	2
[144.57153]	0.3570226387168861	C[C@@H](O)CCCn1nc(-c2ccccc2)c(-c2ccccc2)c1CCC(O)C[C@@H](O)CC(=O)[O-]	465.57000000000033	2.562599999999999	6	3	13	3
[5217.1357]	0.5087841239848733	O=C(O)[C@H]1O[C@@H](OCCc2ccc(F)cc2)c2ccccc2oc1=O	346.3100000000001	2.4724000000000004	6	1	5	2
[828327.5]	0.796969856985115	CC1(C)C[C@H](Nc2ccccc2)C(=O)NC1	218.29999999999998	2.0132	2	2	2	1
[3632894.8]	0.6579299615064169	CN(CCc1ccc(C(=C2C=CC2=C=C=C2)cccc2)cc1)c1ccccn1	362.47600000000006	5.446500000000005	2	0	5	2
[645221.44]	0.6455688582279808	O=CN1CCCC[C@@H]1CC(=O)c1ccc(S(N)(=O)=O)cc1	310.37500000000006	0.9177000000000001	4	1	5	1
[140462.05]	0.8860379615947155	Cc1ccc(S(=O)(=O)NC(=O)NN2CC3CCCC3C2)cc1	323.4180000000001	1.6298199999999994	4	2	3	1
[3711.7412]	0.6758333140802116	N[C@H](CCCCNC(=O)[C@H]1Cc2ccc(Cl)cc2)CC[C@H](O)COc2ccccc12	430.9760000000002	3.8136000000000028	4	3	2	2
[934744.7]	0.6411650199600296	COc1cc(CCc2nccc3cc(OC)c(OC)cc23)ccc1OC	353.4180000000001	4.054400000000003	5	0	7	3
[79235.98]	0.6830536692133776	CCCCC[C@H](O)CCOc1ccccc1	222.328	3.3967000000000027	2	1	8	1
[2897.0146]	0.10694531495920698	OC[C@@H]1O[C@@H](O[C@@H]2[C@H](O)[C@@H](O)[C@@H](O[C@H]3[C@H](O)[C@@H](O)[C@H](O[C@H]4[C@H](O)[C@@H](O)[C@H](N)[C@@H]4O)[C@H](O)[C@@H](O)[C@H]3O)O[C@@H]2CO)[C@H](O)[C@@H](O)[C@H]1O	665.5950000000004	-11.008800000000013	21	16	8	0
[535523.5]	0.3736756428280772	CCCCCCCCCCCCCCCCC(=O)O	270.4569999999999	5.9424000000000055	2	1	15	0
[208395.97]	0.5877928603984659	C=C(C=O)C[C@@H]1CC[C@H]2[C@@H]3C[C@H](O)C[C@@]4(C)[C@H](O)CC[C@]4(C)[C@H]3C[C@@]21C	360.5380000000002	4.122200000000004	3	2	3	0
[2262.545]	0.7100882321701772	COC(=O)[C@H](C)C[C@@H]1C[C@H](O)C[C@@H]2[C@@H]3CCC4=CC(=O)C=C[C@]4(C)[C@H]3CC[C@@]21C	400.5590000000002	4.470600000000004	4	1	3	0
[467.6628]	0.51917970894521	COc1ccc(Cl)cc1C(=O)NCCc1ccc(S(=O)(=O)NC(=O)NC2CCCCC2)cc1	494.0130000000003	3.641700000000003	5	3	8	2
[103759.63]	0.8743636367536136	O=C1CCNc2ccc(Cl)cc2C(c2ccccc2)=NC1	298.773	3.562100000000002	2	1	1	2
[3109929.]	0.1870484768816529	C=C1[C@@H](O)[C@H](O[C@H]2C[C@H](N)[C@H](O)[C@H](N)[C@H]2N)[C@H](O)[C@@H](O[C@H]2N)[C@H](O)[C@@H](O[C@H](O)[C@H]2N)O1	451.47700000000015	-6.214700000000002	14	10	2	0
[216905.52]	0.5935944408990683	C[C@@H](O)/C=C/C=C/C=C/CO	154.20899999999997	1.0280999999999998	2	2	4	0
[4989583.5]	0.38177584098378015	NC(=O)[C@@H](CCCNC(C)CCO)CO	218.29699999999997	-0.7790999999999999	4	4	9	0
[1060.8351]	0.19355194106294266	CCCCC[C@@H]1CC=C[C@H](C)[C@H](CCC[C@@H](O)CC(=O)O)[C@H]1COC(=O)C(=O)O	412.52300000000014	3.6450000000000014	7	3	12	0
[1111.4043]	0.7051847207634153	CCOc1ccc([C@H]2C[C@@H](N)CC2C[C@H](O)CC(=O)OC(C)C)cc1	349.47100000000006	2.9989000000000017	5	2	8	1
[8.637438]	0.43866430577813825	C/C=C(\C)C(=O)O[C@H]1C[C@@H](C)C=C2C=C[C@H](C)[C@H](CC[C@@H](O)C[C@@H](O)CC(=O)[O-])[C@H]21	419.53800000000024	2.301	6	2	9	0
[1.4471161]	0.5348692706997701	CC(C)c1nc(-c2ccc(F)cc2)nc(-c2ccc(F)cc2)c1/C=C/[C@@H]1C[C@@H](O)CC(=O)O1	450.4850000000002	5.291900000000006	5	1	5	3
[2.0679535e+09]	0.5271841392385542	COc1ccc([N+](=O)[O-])cc1OC	183.16299999999998	1.6119999999999997	4	0	3	1
[1989029.9]	0.3283116512175151	NCCC[C@@H](N)CC(O)[C@H](CO)CO	206.286	-1.595599999999998	5	5	8	0
[1385.9774]	0.581008055863631	C[C@H]1O[C@H](Oc2ccc(F)cc2)[C@H](/C=C/[C@@H]2C[C@@H](O)C[C@@H](O)CC(=O)O2)[C@H](C)O1	410.4380000000002	2.3018	7	2	4	1
[4908.385]	0.4673760448640356	C#CCNCC(=O)c1ccccc1C(C)Nc1ccccc1	292.382	3.265200000000002	3	2	7	2
[3243.8696]	0.6732867043154245	CC(=O)N[C@@H](CO)[C@H]1C[C@H]2[C@@H]3CCCC4=CC(=O)C=C[C@]4(C)[C@@]3(F)[C@@H](O)C[C@]21C	405.5100000000001	2.4703999999999997	4	3	3	0
[59793.395]	0.7713284689666314	O=C(O[C@H]1Cc2ccccc2)CC[C@@H](O)C1	220.26799999999997	1.6857	3	1	2	1
[34860572.]	0.6920173350945014	C=CCN1CCN(c2cccnc2)CC1	203.289	1.3896	3	0	3	1
[2066.9546]	0.6544582690300507	NS(=O)(=O)c1cc2c(cc1Cl)NCNS2(=O)=O	297.74500000000006	-0.35129999999999967	5	3	1	1
[4868393.]	0.5905601511920691	C/C=C1\[C@H]2CC[C@@H]3C[C@H]4C(=O)C=C[C@]4(C)[C@H]3CC[C@@]21C	270.416	4.540300000000004	1	0	0	0
[461345.1]	0.485151411180595	O=C(OC[C@H](O)CO)[C@H](O)[C@H](O)c1ccccc1	256.254	-1.0227000000000004	6	4	6	1
[80576.38]	0.33390050796880594	O=C(O[C@@H](C(=O)O)CCCNC(=O)CNC(=O)CCN1CCCCC1)c1ccccc1	433.50500000000034	1.1852000000000011	7	3	12	1
[1.7260208e+12]	0.2818421222050658	O=C(O)/C=C(\C(=O)O)C(=O)O	160.081	-0.8333999999999999	6	3	3	0
[21334.434]	0.8215995486924976	CC(C)Cc1cccc(C(C)C(=O)O)c1	206.28499999999997	3.0732000000000017	2	1	4	1
[500186.78]	0.813119762139734	CSC[C@H]1N[C@@H](c2ccccc2)C(=O)N[C@H]1OC(C)=O	294.3760000000001	1.0678999999999998	5	2	4	1
[9066.676]	0.7875457813836829	CC(C)C1=C[C@H]2[C@@H]3CC4=CC(=O)C=C[C@]4(C)[C@@]3(F)[C@@H](O)C[C@@]2(C(=O)CO)O1	376.42400000000015	2.0372999999999997	5	2	3	0
[155.29651]	0.09271703152489813	CSC[C@@H](NC(=O)[C@@H](O)[C@H](C)c1ccccc1)C(=O)N[C@@H](CCC(=O)O)C(=O)N[C@@H](CCC(=O)O)C(=O)NCC(=O)O	612.6580000000004	-1.1011999999999937	12	8	19	1
[591025.6]	0.7721023804473248	C=CC(C)(C)OCC(=O)Nc1ccc(C(=O)O)cc1	263.293	2.3045	4	2	6	1
[4092890.2]	0.76778015093838	COc1ccc(NC(=O)CCCN)cc1	208.26099999999997	1.3725999999999998	3	2	5	1
[5671.573]	0.5804684049738373	C=C/C(C)=C/CC[C@@H]1C[C@@H]2C(=CC[C@@H]1C)C[C@@H]2O	246.39399999999998	4.252200000000005	1	1	4	0
[27372.855]	0.6002630884378658	CCCC(=O)OC[C@H]1CC[C@@H]2C[C@H]3[C@H](OC)C4=CC(=O)CC[C@]4(C)[C@H]3CC[C@@]21C	402.5750000000003	5.102700000000006	4	0	5	0
[9921496.]	0.5949845722593042	CC(=O)OC[n+]1ccccc1-c1ccccc1	228.27100000000002	2.1616999999999997	2	0	3	2
[320057.28]	0.5927851708979128	CO[C@H]1[C@@H](C(=O)O)C[C@H]1O[C@H](C)[C@H](O)[C@H](C)O	248.27500000000003	-0.3787000000000002	6	3	6	0
[444100.06]	0.7574800659175615	C/C=C(\CO)C(=O)N(CCCN)C(=O)c1ccccc1	276.33599999999996	0.9427999999999993	4	2	6	1
[417.80472]	0.31905298466657145	CCCCC/C=C/CC[C@@H]1[C@@H](n2cc(S(=O)(=O)c2ccccn2)cc2)C[C@@H](O)C[C@@H](O)C1	460.6400000000002	4.361100000000006	5	2	8	0
[89509.03]	0.30994100504194527	CC(C)(C)c1ccc(C(=O)CCCN2CCC(OC(c3ccccc3)c3ccccc3)CC2)cc1	469.6690000000001	7.217600000000008	3	0	9	3
[118605.984]	0.4460173960549845	CC(=O)N[C@@H](CSCc1ccccc1)N[C@@H](O)C(=O)N1CCC[C@H]1C(=O)O	395.4810000000003	0.36559999999999965	7	4	9	1
[30081.984]	0.3600774023231677	O=C(O)C[C@@H](NC(=O)[C@H](CO)[C@H](O)c1ccccc1)C(=O)N1CCC[C@H]1C(=O)O	408.40700000000027	-0.6363999999999985	8	5	9	1
[151.57428]	0.18867608567592276	COc1c(O[C@H]2O[C@@H](C)[C@@H](O[C@H]3C[C@@](C)(O)[C@@H](OC(=O)CC(C)C)[C@H](C)O3)[C@H](N(C)C)[C@H]2O)[C@@H](CC=O)[C@H](C)[C@@H](O)[C@@H]1O	617.7330000000004	0.7026000000000032	13	4	11	0
[15129.678]	0.7127504814284505	CC(C)[C@H]1OC(=O)[C@H]2[C@@H]3C[C@H](C)C4=CC(=O)C=C[C@]4(C)[C@@]3(F)[C@@H](O)C[C@@]21C	376.46800000000013	3.3908000000000023	4	1	1	0
[1121208.1]	0.6751939965784867	C=C(C)[C@@H](O)Cc1ccccc1	162.232	2.1661	1	1	3	1
[163676.58]	0.4355288553889728	CC/C=C\C[C@@H](O)[C@H](O)/C=C\C(=O)O	200.234	0.7053	4	3	6	0
[100313.64]	0.7414669022375812	O=C(O)CCCCN1CCC[C@@H](O)C[C@@H]2CCC[C@@H]2CCCCC1	339.5200000000002	4.0648000000000035	4	2	5	0
[7339.8555]	0.478319186184019	C/C=C(\C)C(=C\C)C[C@H](C)CC(=C\C)C[C@H](C)C(=O)O	278.436	5.3723000000000045	2	1	8	0
[1013027.5]	0.7993209870070077	CCC[C@@H](c1ccc(O)c(C)c1)C(=O)O	208.25699999999998	2.66892	3	2	4	1
[558138.7]	0.8666607621662046	COc1cccc(OC)c1NCC(=O)C1CCCCC1	277.36400000000003	3.265100000000002	4	1	6	1
[2.5581934e+09]	0.3945181101484369	O=S(=O)(O)O	98.07899999999998	-0.6527999999999998	4	2	0	0
[1787444.5]	0.24345418372476169	c1ccc2c(c1)cc1ccc3cccc4ccc2c1c34	252.31599999999997	5.737200000000003	0	0	0	5
[830262.8]	0.5786881428918659	CCCCNc1ccc(C(=O)OCCN(C)C)cc1	264.3689999999999	2.617000000000001	4	1	8	1
[3299.689]	0.515811298750099	C/C=C(\C(C)C[C@@H](O)[C@H](C)[C@H]1C)C[C@H]2[C@@H]3C[C@H]4C(=O)CC[C@]4(C)[C@H]3CC[C@]12C	386.62000000000023	6.033500000000007	2	1	0	0
[1.3575079e+11]	0.497002876610876	CC1=C2C(=O)C(C)[C@H]2CC1	136.19399999999996	1.9317	1	0	0	0
[89.842094]	0.2253343142187684	CN(C)CCCn1cc(C(=O)c2ccc(F)cc2)c(-c2ccc(F)cc2)c1C(=O)Nc1ccc(C(C)C)cc1	529.6310000000003	6.991700000000007	3	1	10	4
[105491.555]	0.5110555041836259	C=C[C@](C)(O)/C=C/C=C/C=C/C=C\CCO	220.31199999999995	2.530600000000001	2	2	7	0
[110385.33]	0.8326610784751867	COC1=CC(=O)C[C@@H](C)[C@]12Oc1c(Cl)c(OC)cc(OC)c1C2=O	352.7700000000001	2.8103000000000007	6	0	3	1
[112243.68]	0.7936117703945772	C[C@@H]1CCCCCCCC(=O)O[C@H]1CCCC(=O)O	270.36899999999997	3.533500000000002	4	1	4	0
[1.2248567e+08]	0.7927526041919983	O=C(O)[C@H](S)c1ccc(N2CCCC2)cc1	237.32399999999996	2.3423000000000007	3	2	3	1
[378.1009]	0.5149191780129114	C=C(C)[C@H](CC)CC[C@@H]1C[C@H](O)C[C@H]2[C@@H]3CCC4=CC(=O)C=C[C@]4(C)[C@H]3CC[C@@]21C	410.6420000000002	6.653900000000008	2	1	5	0
[225522.39]	0.5498529821697599	CC(=O)NC[C@H]1O[C@@H](n2ncc(=O)[nH]c2=O)[C@H](OC(C)=O)[C@@H]1OC(C)=O	370.31800000000015	-2.1714999999999955	9	2	5	1
[239.40851]	0.513057055047236	COc1ccc(C2=C(C)C)c(/C=C/[C@@H]3C[C@@H](O)CC(=O)O3)c(Sc3ccc(C(C)C)nc3)c2c1	477.6260000000002	5.9206000000000065	6	1	6	1
[625.18695]	0.589992746048602	C[C@@H]1CC(=O)C=C(C)C(=O)C1CC[C@H](O)[C@H](C)CC[C@H]1CC[C@@]2(C)[C@H](C)CC[C@@H]21	402.61900000000026	5.746700000000007	3	1	7	0
[517038.34]	0.6449732028675637	C/C(=N\OS(=O)(=O)c1ccc(C)cc1)C(=O)O	257.267	1.1608200000000002	5	1	4	1
[15325705.]	0.33373008943250054	O=C(O)CN[C@H](O)CO	135.119	-2.0286999999999993	5	4	4	0
[300900.06]	0.7321055768966893	CNCCc1ccc(O)c(OC)c1	181.23499999999996	1.1626999999999998	3	2	4	1
[1785018.6]	0.3632421529113434	CCNCCCNCCCNP(=O)(O)c1ccccc1	299.355	1.0662000000000003	5	4	11	1
[265778.97]	0.595774780443712	CCCCOc1c(OCCCN2CCCCC2)cc1	265.3969999999999	3.4771000000000027	3	0	9	0
[2732069.5]	0.5805074969602428	CCCCCC[C@@H](O)[C@@H](C)O	160.25699999999998	1.6985	2	2	6	0
[30916.625]	0.6322163395595363	CC1=C[C@@H]2C[C@H](C[C@@](C)(CO)C(=O)O)[C@@]2(C)C(=CCN2CC(=O)O)[C@H]21	349.42700000000013	1.7571999999999999	6	3	6	0
[98930.93]	0.9039596872810711	COc1cc2c(cc1)c(CC(=O)Nc1ccc(CCN(C)C)C2)ccc1	350.46200000000005	3.472800000000002	3	1	4	1
[226521.69]	0.5440759947788844	C/C(N)=N/Cc1ccc(C)c(C)c1	176.26299999999998	2.1805399999999997	1	1	2	1
[582455.56]	0.5372795051920637	CCCCc1[nH]nc2c(-c3ccccc3)c(-c3ccc(F)cc3)c1-2	318.39500000000004	5.212200000000004	1	1	5	4
[5050431.]	0.6757288922603187	CC(C)C1=C(OC(N)=O)C1=O	155.153	0.5033000000000003	3	1	2	1
[14172.735]	0.5398932321577277	CC(C)(O)/N=C(\CCCN)c1nc(N)cnc1N	252.322	-0.10259999999999903	6	4	5	1
[302002.]	0.8277260730214931	C=C(Cc1ccc(O)cc1)NCCc1ccccc1	253.34499999999997	3.2807000000000013	2	2	6	2
[10960.691]	0.7529476831491048	C=C[C@@]1(C)C=C2C(=O)C=C1CC[C@@H]2[C@@H]1CC[C@@]2(C)[C@H]1CC[C@]2(C)O	326.4800000000001	4.601500000000005	2	1	2	0
[2.5560246e+14]	0.37994913775585776	O=C(O)C(=O)O	90.03399999999999	-0.8443999999999998	4	2	0	0
[11.437994]	0.3829648672084766	CCC(C)(C)n1c(-c2ccc(F)cc2)c(-c2ccc(F)cc2)n1/C=C/[C@@H](O)C[C@@H](O)CC(=O)O	472.53200000000015	5.104200000000008	4	3	10	3
[34657.816]	0.6060889563051205	CSc1nc(O)c2c(N)cc(Cl)cc2c1C	254.74199999999996	3.2063200000000007	4	2	1	2
[38347.418]	0.3832536935158735	CCNCOc1cc(OCC2C[C@@H](O)C[C@@H](O)COC(=O)C2)ccc1	353.4150000000001	1.0762999999999998	7	3	7	1
[41682.137]	0.75313081274995	CC1(C)O[C@@H]2CO[C@@]3(C)[C@@H]4C[C@H](O)CC[C@]4(C)[C@H]3CC[C@@]2(C)[C@H]1CC	350.5430000000002	4.562500000000004	3	1	1	0
[32533.797]	0.6528107331611689	C[C@@H]1CC[C@]2(C(=O)O)C[C@@H]3[C@@H]4C[C@H]5O[C@H](O)[C@H]5C[C@@]4(C)[C@H]3CC[C@@]2(O)[C@H]1C	378.5090000000002	3.0341000000000014	5	3	1	0
[160290.34]	0.6830536692133776	CCCCCC[C@H](O)COc1ccccc1	222.328	3.396700000000002	2	1	8	1
[96449768.]	0.7027783100835426	C[C@H](C(=O)c1ccccc1)N1CCCC1	203.28499999999994	2.3536	2	0	3	1
[2551.45]	0.7331732890953454	CCN(CC)CCn1cc(N)nc(NS(C)(=O)=O)cc1C	315.4430000000001	0.2529000000000017	5	2	6	0
[358596.88]	0.7377369325310142	C[C@H]1OC(=O)CC1C[C@@H](C)[C@H]1CC[C@@]2(C)O[C@@H]1OC2	268.35299999999995	2.5058000000000007	4	0	3	0
[7280.9585]	0.21751778620947723	N#C[C@H](O[C@H]1O[C@@H](CO[C@@H]2O[C@H](CO)[C@@H](O)[C@H](O)[C@H]2O)[C@@H](O)[C@H](O)[C@H]1O)c1ccccc1	457.4320000000001	-3.108019999999997	12	7	7	1
[966641.3]	0.767007837264091	CCC/C=C/C(=O)Nc1c(C)cccc1C	217.31199999999998	3.5982400000000023	1	1	4	1
[64417.527]	0.4759262082966112	CC/C=C\C=C\CCCCCC(=O)O	196.28999999999996	3.5439000000000016	2	1	8	0
[1617.8495]	0.2963419520142686	COCCOC(=O)C1=C(C)NC(C)=C(C(=O)OC(C)C)C1c1cccc([N+](=O)[O-])c1	418.44600000000014	2.9708000000000014	8	1	8	1
[16722.814]	0.20530446476087522	CCCCC/C=C\C\CC[C@H](\C)C(=O)O[C@H]1C[C@H]1C[C@@H](C)C=O	322.48900000000003	5.0861000000000045	3	0	13	0
[228317.47]	0.5981800645592533	N#[N+]CC(=O)[C@@H](Cc1ccccc1)C(=O)O	219.22	1.35208	4	1	5	1
[7209.4937]	0.04587599876055277	N[C@H](CO)CCC(=N)N[C@@H](CC(=O)N[C@@H]1CC[C@H]1C(=O)N[C@@H](CC(=O)O)C(=O)N[C@H](C(=O)O)C(=O)O)C(=O)O	560.5170000000004	-3.9953299999999983	14	11	17	0
[4478353.]	0.5415098466318897	COC(=O)/C=C/c1ccc(OC)cc1	192.21399999999997	1.8814	3	0	3	1
[17169838.]	0.5731348904238733	CCN(CC)C(=S)SSC(=S)N(CC)CC	296.5520000000001	3.6212000000000026	6	0	4	0
[7.4260326e+08]	0.6985581878238746	O=C(Cc1cccs1)c1ccccc1	202.278	3.1735000000000015	1	0	3	2
[3.882858e+08]	0.823415232119009	C=CC1=CC(=O)N(c2ccccc2)N1C(=O)N(C)C	257.293	1.8117	2	0	2	2
[4285972.]	0.43953621742362553	Nc1[nH]c(O)nc(=S)n1	144.159	-0.17801000000000022	5	3	0	1
[75631.73]	0.5067452316728239	C=C1COC(=O)C[C@@H]2[C@H]3CC=C4C(=O)C=C[C@]4(C)[C@H]3CC[C@@]21C	312.4090000000001	3.613500000000003	3	0	0	0
[104388.6]	0.6884489605879984	CCCC(=O)OCCN(C)c1ccc(OCC(F)(F)F)cc1	319.323	3.4072000000000022	4	0	8	1
[111179.59]	0.2627291270867625	C=C(CC(=O)OCC[N+](C)C)C[C@H](O)O	217.265	-0.4236000000000001	4	2	7	0
[17180.424]	0.510066303105304	CC(C)=CC(=O)OCC[C@H]1C[C@H]2[C@@H]3CC[C@H]4C(=O)C=C[C@]4(C)[C@H]3CC[C@@]21C	370.5330000000002	5.1097000000000055	3	0	4	0
[762.3817]	0.613476732198726	CC(C)C/C=C(\C)C[C@H]1C[C@H](O)CC[C@@]2(C)[C@@H](O)CC(=O)[C@@H]1CC[C@H]2C(=O)O	394.5520000000002	3.967100000000002	5	3	5	0
[21309.523]	0.5924141782905122	CCCCCCCC[C@@H](O)COc1ccc(CC)cc1	278.436	4.7393000000000045	2	1	11	1
[281300.9]	0.6793286741898558	S=C(c1ccc(-c2ccc(F)cc2)cc1)C(=O)O	260.289	3.295300000000002	3	1	3	2
[1188399.6]	0.5342973868903482	C[C@@H](O)/C=C/[C@@]=C/CO	127.16299999999998	0.2750899999999999	2	2	3	0
[1.0811529e+08]	0.689635763460246	Cc1ccnc(Cl)c1NC1=NCCN1	210.668	1.4145199999999998	3	2	1	1
[152.65771]	0.2605999855216423	Cc1c(N)cccc1C(=O)N[C@@H](CSc1ccccc1)[C@H](O)CN1C[C@H]2CCCC[C@H]2C[C@H]1C(=O)NC(C)(C)C	566.8120000000002	4.624220000000004	6	4	9	2
[2559168.]	0.5048847581785926	O=C(NCCCC[C@@H](O)c1ccccc1)C(=O)N1CCC[C@H]1C(=O)O	348.3990000000002	1.0820999999999998	5	3	7	1
[631763.1]	0.790985307512128	CC(C)(C)NC[C@H](O)COc1nsnc1N1CCOCC1	316.4270000000002	0.5024999999999997	7	2	6	1
[3337096.8]	0.7604868520880415	OCc1ccccc1-c1ccccc1	184.238	2.8459000000000003	1	1	2	2
[15824.557]	0.11505869859883726	C[C@H](NC(=O)OCc1ccccc1)N[C@@H](C)C(=O)N1CCC[C@H]1C(=O)N[C@@H](CCCCCCN)C(=O)NCC(=O)O	576.6950000000005	0.8227000000000051	9	6	17	1
[410.23993]	0.4944861326467559	C[N+](C)(C)C[C@@H](O)CC(=O)[O-]	161.20099999999996	-1.8064999999999984	3	1	4	0
[64992.582]	0.503086429135778	CCCCCCC[C@H](O)c1ccc(O)c(O)c1	238.32700000000003	3.4917000000000034	3	3	7	1
[3.566157]	0.4347445242149645	CC(C)c1nc(-c2ccc(F)cc2)c(-c2ccc(F)cc2)n1/C=C/[C@H](O)C[C@@H](O)CC(=O)O	456.48900000000015	4.676000000000006	5	3	9	3
[665318.4]	0.6216585639540908	Cc1cccc(N(C)C(=S)Oc2ccc3ccccc3c2)c1	307.41800000000006	4.948320000000003	3	0	2	3
[68565.11]	0.8644067735355663	Oc1ccc([C@H]2Oc3ccccc3C(=O)O)nc2o1	259.217	1.8578	5	2	3	1
[407709.47]	0.7782845626939986	CC(=O)OC[C@@]1(O)C[C@H]2[C@@H]3CCC4=CC(=O)CC[C@]4(C)[C@H]3CC[C@@]21C	346.46700000000016	3.4224000000000023	4	1	2	0
[26874.818]	0.4226905623423569	CC(=O)O[C@H](C)[C@@]1(C)[C@@H](C)[C@H]2[C@@H]3CCC4=C(C)C[C@@H](O)C[C@]4(C)[C@H]3CC[C@]2(C)[C@]1(C)C(=O)O	460.65500000000026	5.604900000000006	5	2	3	0
[32201.041]	0.8187995903320239	CC(=O)N(Cc1ccc(O)c(CCNC(C)C)c1)c1ccccc1	326.44	3.485800000000002	3	2	7	2
[39327.996]	0.1665858254818805	OC[C@@H]1O[C@@H](O[C@@H]2[C@H](O)[C@H](O[C@H]3O[C@H](CO)[C@@H](O)[C@H](N)[C@H]3O)[C@H](N)C[C@@H]2N)[C@H](O)[C@@H](O)[C@@H]1O	485.48700000000014	-7.257800000000007	15	11	6	0
[11937288.]	0.6444527873947915	N[C@H](C=O)Cc1ccccc1	149.19299999999998	0.7552999999999994	2	1	3	1
[34279.363]	0.5928724458637403	CC(=O)SC(C)NC(=O)O	163.19799999999998	0.8796999999999999	4	2	2	0
[4396.953]	0.0915930897732789	CNCC[C@H](Oc1ccc(C(F)(F)F)cc1)C(=O)N[C@@H](C)C(=O)N[C@@H](C)C(=O)N1CCC[C@H]1C(=O)N[C@@H](C)C(=O)N[C@@H](CCC(=O)NCCCN)C	742.8409999999998	0.31730000000000713	9	7	20	1
[17000.602]	0.4283750710991621	CC(C)c1ccc(Sc2c(/C=C/[C@@H]3C[C@@H](O)CC(=O)O3)c(C3CC3)nc3ccccc23)cc1	459.6110000000002	6.466500000000007	5	1	6	3
[5616004.5]	0.23177256811683677	CCCCCCCCCCCCCCCCC[n+]1ccccc1	318.5689999999999	6.8455000000000075	0	0	16	1
[4073707.8]	0.6146486328253977	CCC(=O)OCC(C)OCC(=O)O	190.19499999999996	0.4293000000000002	5	1	6	0
[15151.741]	0.24432321895892797	O=P(O)(O)O[C@@H](Cc1ccc(F)cc1)NC[C@H]1C(=O)N1CCCCl	380.7400000000001	1.2328999999999999	6	3	10	1
[81578.22]	0.6513825137894493	CCCC[C@H](C(=O)O)[C@@H]1CC[C@H]2[C@@H]3CCC4=CC(=O)C=C[C@]4(C)[C@H]3CC[C@@]21C	384.5600000000001	5.801500000000006	3	1	5	0
[4530399.]	0.4982745086841809	C=C(CCC=C(C)C)C(=O)O	154.20899999999997	2.3736	2	1	4	0
[36513.137]	0.5237496265438519	CC#CC#C/C=C\CCCC(=O)O	176.21499999999997	1.8242	2	1	4	0
[3395067.5]	0.4596997068019127	CC(C)(C)OC(O)CCC(O)C(O)CO	222.28099999999998	-0.3858	5	4	6	0
[2578.1353]	0.45517807517956277	O=C(NCCCCCC(O)(CCn1cncn1)c1ccc(F)cc1)c1ccc(F)cc1	428.4830000000001	3.824600000000003	4	2	11	3
[6745.2905]	0.6479060648976046	C=C1CC[C@@H](CC[C@@H](O)C[C@@H](O)CC(=O)O)cc1	254.32599999999996	1.8756	4	3	7	0
[7137.5176]	0.22741134457523976	C[C@@H]1O[C@H](Oc2ccc(O)c(O)c2)[C@H](O)[C@@H](O)[C@H](O)[C@@H]1N1C(=O)[C@H](O)[C@@H](O)[C@@H]1O	417.3670000000001	-3.444899999999999	11	8	3	1
[1.0769015e+09]	0.37250799126710715	O=C(O)[C@H](O)[C@@H](CO)CO	150.13	-1.9672999999999996	5	4	4	0
[959774.1]	0.7636867418153521	N[C@H](C(=O)O)c1ccc2oc(-c3ccccc3)cc2c1	267.284	3.1842000000000015	4	2	3	3
[223148.92]	0.7418684792353241	CN[C@@H](C)Cc1ccc(O)c(C)c1	179.26299999999998	1.8510199999999999	2	2	3	1
[2801137.8]	0.48987600550685545	COC(=O)/C=C/c1ccccc1	162.188	1.8728	2	0	2	1
[4688.7837]	0.33057505933354653	CC[C@@H](C)O[C@H]1O[C@@H](C)[C@H](O[C@H]2C[C@@]3(C)[C@H]4CC[C@]5(C)[C@@H](O)CC[C@]5(C)[C@@H](O)CC[C@]4(C)[C@H]3C[C@@H](O)C[C@]2(C)O)[C@H](C)O1	610.8730000000003	5.319300000000007	8	4	5	0
[139184.86]	0.653845145358842	CCCCCCCC[C@@H](O)[C@H](O)c1ccccc1	250.38200000000003	3.831500000000003	2	2	9	1
[9.089342]	0.28856076954728804	CCCCCc1cc(=O)c(-c2ccc(F)cc2)c(-c2ccc(F)cc2)n1/C=C/[C@@H](O)C[C@@H](O)CC(=O)O	511.56500000000017	5.250500000000008	5	3	12	3
[122702.016]	0.8670280222125156	CC(C)C[C@H]1NC(=O)C(Cc2ccccc2)CC1	245.36599999999996	3.1700000000000017	1	1	4	1
[900031.5]	0.6219078958488686	Cn1cncc1[C@H](OC(=O)CO)c1ccc(N)cc1	261.28099999999995	0.6272	5	2	4	2
[50923.336]	0.4133002654790877	CO/N=C(/N)c1ccc(C(=O)N[C@@H](CC(=O)O)cc1)c1ccccn1	342.355	0.8392999999999997	6	3	5	1
[8653996.]	0.43022742763061383	C[N+](C)(CCCC[C@@H](O)CO)C(=O)O	206.262	0.26430000000000026	4	3	6	0
[13501.502]	0.6568141655181874	O=C(OC[C@@]1(O[C@@H](CO)c2ccccc2)C[C@H](O)c1)c1ccc(O)cc1	358.3900000000001	2.1926999999999994	6	3	7	2
[10.630747]	0.372021248409063	CCCC[C@H]1OC(=O)C[C@@H](C)C[C@H](/C=C/c2c(-c3ccc(F)cc3)nc(N(C)S(C)(=O)=O)nc2C(C)C)O1	547.6930000000001	5.689700000000006	7	0	9	2
[19627428.]	0.48622986916427824	C[C@@]1(O)[C@@H](O)C[C@@H](C)S[C@@H]1O	178.25300000000001	-0.05790000000000001	4	3	0	0
[31.76967]	0.35425561364817365	CC[C@H](C)C(=O)O[C@H]1C[C@H](O)C[C@@H]2C=C[C@H](C)[C@H](CC[C@H](O)C[C@H](O)CC(=O)[O-])[C@@H]12	425.54200000000026	1.1856000000000002	7	3	10	0
[2968748.8]	0.6376822429920652	C[C@@H](Cc1ccc(O)c(O)c1)C(=O)O	196.20199999999997	1.3609999999999998	4	3	3	1
[488.14423]	0.7968347529245803	C#C[C@]1(O)CC[C@H]2[C@@H]3CCc4cc(OC)ccc4[C@H]3CC[C@@]21C	310.4370000000001	3.915600000000003	2	1	1	1
[88367.055]	0.6751047990743179	CCOc1cc2ncc(C(C)=O)cc2n1-c1ccc(C(=O)NC(C)C)cc1	365.43300000000005	3.7650000000000023	4	1	6	3
[16469.88]	0.0837698186172151	CC(C)C[C@@H](NC(=O)CN)C(=O)N1CCC[C@H]1C(=O)N[C@@H](CCC(=O)NCC(=O)NCC(=O)NCC(=O)O)[C@@H](C)O	585.6590000000003	-3.454	10	8	17	0
[2537.7559]	0.49738174348079617	CCCC[C@H](O)CCCc1ccccc1C(=O)OCC[N+](C)(C)C	336.49600000000015	3.4234000000000018	3	1	11	1
[4037.8079]	0.7708144759661694	Cc1cccc(Nc2ccncc2S(=O)(=O)NC(=O)NC(C)C)c1	348.4280000000001	2.5299199999999997	5	3	5	2
[1.30523176e+08]	0.6040743370891754	N[C@@H](Cn1cncc1)C(=O)O	155.15699999999998	-0.7050000000000005	4	2	3	1
[2966677.2]	0.7718028843482616	O=C(OCC1=C[C@@H](O)c2ccc(O)cc2)c2oc(=O)c12	274.228	0.7197	6	2	2	1
[1.1888305e+08]	0.7615867219141512	O=C(ON1C(=O)CCCOc2ccccc2)CCC1	263.293	1.9262	4	0	5	1
[4602550.]	0.731240586411644	CNC[C@@H](OC)c1ccccc1	165.236	1.5935000000000001	2	1	4	1
[198340.5]	0.6227874386025936	CN(C)CC(=O)OC1CCCCC1	185.2669999999999	1.4238999999999995	3	0	3	0
[95613.1]	0.9069021812391018	COc1c(O)cc(C)c2c(OC)cc(OC)cc12	248.27799999999996	2.879620000000001	4	1	3	2
[1199038.1]	0.543865038559772	CCCC[C@@H](O)[C@H](O)[C@H](C)O	162.22899999999998	0.27920000000000006	3	3	5	0
[8486.146]	0.34634646210715875	CC(=C/C=C\C(C)=O)O	126.15499999999999	1.5934000000000001	2	1	2	0
[11335.755]	0.044930898359505894	CCN(CC)CCC[C@H](C)C(=O)N[C@@H](CCCN)C(=O)N[C@@H](CC(=O)N[C@@H](CCC(=O)N[C@H](C(=O)[C@H](C)O)C(=O)O)C(=O)N[C@@H](C)C(=O)O)C	715.8460000000003	-1.7633999999999985	13	9	26	0
[579339.4]	0.7341207523120059	C[C@H](N)Cc1ccc(C(=O)O)cc1	179.219	1.2745000000000002	3	2	3	1
[8560.889]	0.3283008516696476	CN(C)[C@@H]1C(O)=C(C(N)=O)C(=O)[C@@]2(O)C(O)=C3C(=O)c4c(O)ccc(Cl)c4[C@@](C)(O)[C@H]3C[C@@H]12	478.8850000000002	0.4390000000000007	9	6	2	1
[41336728.]	0.49199992499635525	Cc1ccc([N+](=O)[O-])cc1O	153.137	1.6088199999999997	3	1	1	1
[3404297.8]	0.6945920191105075	c1ccc(Oc2ccc(Nc3ccccc3)cc2)cc1	261.324	5.222500000000004	2	1	4	3
[26926.691]	0.7939141001858459	CC(C)CC/C(=C/C(=O)O)c1ccc(C)c(Cl)c1	266.768	4.552620000000004	2	1	5	1
[593728.25]	0.7971485699696176	Cc1ccc([C@@H](C)CCNC(=O)O)cc1	207.27300000000002	2.75622	2	2	4	1
[75807.414]	0.7315916457547719	CC(C)NC[C@H](O)COc1cccc2[nH]ccc12	248.32600000000002	1.9055999999999995	3	3	6	2
[4.4208174]	0.4033896174906365	COc1cccc(-c2nc(C(C)C)n(/C=C/[C@@H](O)C[C@@H](O)CC(=O)O)c2-c2ccc(F)cc2)c1	468.52500000000026	4.545500000000003	6	3	10	3
[59.1129]	0.30468141556926603	CNC(=S)[C@]1(c2ccc(N)cc2)c(-c2ccc(F)cc2)c1OCC(O)C[C@@H](O)CC(=O)[O-]	459.5190000000003	0.8858999999999997	8	4	10	2
[148158.83]	0.8736897950311517	Cc1cccc(O)c1C(=O)NCC(C)C1CCCC1	261.365	3.2567200000000014	2	2	4	1
[1948847.9]	0.8098780332208784	CCCC[C@@H]1CCCNC(=O)C(=O)N2C(C)CC[C@@H]2CCN1C	323.48100000000005	2.1566	3	1	3	0
[828.1047]	0.35831464883330016	CC[C@@H](C(C)C)[C@H](O)[C@@H](C)[C@H]1C[C@@H]2[C@@H](CC[C@@]3(C)[C@@H](O)CC[C@]4(C)CC[C@]4(C)[C@H]3CC[C@]12C)C(=O)O	504.7960000000004	7.166400000000009	4	3	6	0
[24538.412]	0.4271304588500445	C[C@H](O)c1ccc(Sc2c(/C=C/[C@@H]3C[C@@H](O)CC(=O)O3)c(C3CC3)nc3cc(F)c(F)cc23)cc1	497.5630000000003	5.674600000000004	6	2	6	3
[257081.53]	0.6870960700997	CN1CC[C@H](c2ccc(Cl)cc2)CC1	209.71999999999997	3.149200000000002	1	0	1	1
[600046.75]	0.7588707312327099	O=S(=O)(O)Oc1ccc2ccccn12	213.214	1.1208999999999998	4	1	2	2
[73739.37]	0.740941746728014	CC(C)=CCc1ccc(CCN(C)CCC(=O)O)cc1	275.39199999999994	3.144300000000001	3	1	8	1
[55305480.]	0.720134695432946	O[C@]12[C@H]3[C@@H]4[C@@H]5[C@@H](CC[C@@H]5C[C@@]4(C)[C@H]3CN1C2)N(C)C	262.397	1.2328	3	1	1	0
[37898216.]	0.37036266555588027	NS(=O)(=O)O	97.09499999999998	-1.2520999999999995	3	2	0	0
[35394.473]	0.7655116046476188	CC(=O)NC[C@@H](O)C[C@H]1CC[C@H]2[C@@H]3CCC4=CC(=O)CC[C@]4(C)[C@H]3CC[C@@]21C	387.56400000000025	4.021600000000003	3	2	4	0
[649623.2]	0.9319584838973942	Brc1ccc(Oc2ccccc2C(=O)O)cc1	293.116	3.939600000000002	3	1	3	2
[1076110.4]	0.2960381973833543	COOC#CC#CC#CC	134.134	0.5519999999999998	2	0	1	0
[21824.291]	0.2727313654427266	CC1=CC[C@](O[C@@H]2OC(=O)COC)[C@@H](O[C@@H]2O[C@H](C)[C@H](O)[C@H](N)C[C@H]2C(=O)[C@H](N)[C@H]2O)C1=O	471.48300000000023	-1.934809999999995	12	4	9	0
[2508788.8]	0.4998592516647538	O=C(OC[C@H](OC(=O)c1ccc(O)c(O)c1)c1ccccc1)c1ccccc1	378.38000000000005	3.8529000000000027	6	2	6	3
[58618.33]	0.7722622274644187	CC(C)[C@]1(O)C[C@H]2C[C@@H]3CC4=CC(=O)CC[C@]4(C)[C@H]3CC[C@@]21C	316.48500000000007	4.515300000000004	2	1	1	0
[8.193954]	0.2370351419696032	CC(C)CC(=O)OC1C[C@@H](C)C=C2C=C[C@H](C)[C@H](CC[C@@H](O)C[C@@H](O)CC(=O)NO)[C@H]21	437.5770000000002	3.136400000000001	6	4	10	0
[22499.984]	0.19563768842173546	O=C(OC[C@@H]1O[C@@H](OC(=O)c2cc(O)c(O)c(O)c2)[C@@H](O)[C@H](O)[C@@H]1O)c1ccc(O)c(O)c1	468.3670000000001	-0.9640000000000002	13	8	5	2
[6351004.5]	0.45836718229662465	O=C(O)CCCCCS	148.22700000000003	1.5612	2	2	5	0
[422540.84]	0.8020097422804245	COc1cccc2c(CCC(C)=O)ccc2c1	228.29099999999997	3.321600000000002	2	0	4	2
[5571912.5]	0.8750848909180343	CO[C@H]1[C@H](OC(N)=O)C(=O)N=C(c2ccccc2)C1	262.26500000000004	0.8849000000000001	4	1	3	1
[8164.527]	0.6766571926625493	CC[C@@H]1C(=O)N(C)[C@@H](C)[C@@H](O[C@H]2C(=O)NCC(=O)[C@H](C)[C@@H](O)[C@H](C)O2)[C@H](C)O1	400.4720000000001	-0.15709999999999757	7	2	3	0
[3682932.2]	0.6274639899749863	O=C1c2ccc(O)cc2C(=O)c2ccccc2N1	239.23	1.7470999999999997	3	2	0	3
[173.8532]	0.09970284576514327	C/C=C/SC[C@H](NC(=O)[C@@H](N)Cc1ccc(C)cc1)C(=O)N1CCC[C@H]1C(=O)N[C@@H](C)C(=O)N[C@@H](CCCC(=O)O)C(=O)N[C@@H](CC(=O)O)C	718.874	0.8312200000000065	11	7	20	1
[4789461.]	0.6318586926732331	CC(=O)Nc1nnc(S(N)(=O)=O)s1	222.251	-0.8561000000000003	5	2	2	1
[14005195.]	0.6146486491457572	COC(=O)/C=C/c1ccc2cc(Sc3ccccc32)c(c1)OC	324.40100000000007	4.259100000000003	4	0	3	1
[89.918846]	0.5444405710789083	CC(C)=C[C@@]1(O)CC[C@H]2/C(=C(\C)C[C@@H](O)[C@@]1(C)C[C@H](O)CC(=O)O)C(=O)C2	380.48100000000017	2.3660000000000005	6	4	5	0
[128833.89]	0.7633912072195251	COCCc1c(CO)cc(C(=O)NCCN2CCCCC2)cc1	320.43300000000005	1.5834999999999995	4	2	8	1
[5.451585e+09]	0.5200488943400603	Nc1cc(=O)[nH]cc1F	128.106	0.09619999999999995	2	2	0	1
[11372.55]	0.4516023401835497	O=C(O)CCCCc1ccc(/C=C/c2cccs2)c(-c2ccc(F)cc2)c1	380.4840000000001	6.522000000000005	2	1	8	3
[3770324.2]	0.8126709900265646	O=C(CCc1ccc(O)cc1)c1ccccc1	226.275	3.2077000000000018	2	1	4	2
[537188.44]	0.6888904206351277	C=C1[C@H](O)C[C@H]2CC[C@@]3(C)[C@H]4C(=O)C=C[C@]4(C)[C@H]3CC[C@@]21C	300.4420000000001	3.901200000000003	2	1	0	0
[80990208.]	0.63560003918662	NCCc1ccc(O)cc1	137.18199999999996	0.8934	2	2	2	1
[2887264.8]	0.7650106884279073	N#Cc1c(-c2ccccc2)oc2ccc(C(=O)O)cc12	263.25199999999995	3.6696800000000014	4	1	2	3
[4656586.5]	0.6277204469356521	N[C@H](Cc1cccc(O)c1)C(=O)O	181.19099999999997	0.3466	4	3	3	1
[437624.56]	0.8024714065315206	C=C(C)[C@@H](O)Cc1ccccc1-c1ccccc1	238.33	3.8331000000000026	1	1	4	2
[236783.8]	0.6110736100504467	CC(C)/C=C\C(C)C(=O)O	142.19799999999998	1.9193	2	1	3	0
[5134888.]	0.7729273322131155	O=C(O)[C@H]1CSc2c(N)c3ccccc3cc2C1	259.33000000000004	2.771000000000001	4	2	1	2
[14376.715]	0.7267358101012862	C=C1[C@@H](O)CC[C@@]2(C)[C@H](CC[C@@]34C)[C@H](CC(=O)CO)[C@H](C)[C@@H]4C3=CC[C@]12C	372.5490000000001	4.289900000000004	3	2	3	0
[1065.3624]	0.4298292584463983	COc1cc([C@H]2c3cc4c(cc3[C@@H](O[C@@H]3O[C@@H]5CO[C@@H](C)O[C@H]5[C@H](O)[C@H]3O)[C@H]3COC(=O)[C@H]23)OCO4)cc(OC)c1O	588.5620000000004	1.3385999999999993	13	3	5	2
[1481907.]	0.09761916064569308	CC(C)C[C@H](C)[C@H](N)C(=O)N1CC[C@H]1C(=O)N[C@@H](CCCCN)C(=O)NCC(=O)NCC(=O)NCC(=O)O	541.6500000000004	-2.356199999999996	9	7	17	0
[4324063.]	0.4255807603222875	C[C@@H]1C[C@@]2(C)[C@@H](OC(=O)CO)[C@@]3(C)C(=O)C(=O)C(=O)[C@@H]3[C@@H](O)C[C@H](O)[C@@]21C	382.40900000000005	-0.5881999999999998	8	3	2	0
[1.1774637e+08]	0.47617505229291224	Cn1c([N+](=O)[O-])cn1c1cccnc1S	224.24500000000003	1.4076999999999995	3	1	2	2
[262484.75]	0.46818585735943086	CC(=O)/C=C/C=C/CCO	140.182	1.0701999999999998	2	1	4	0
[225017.52]	0.6950753690473688	COc1ccc(CCCN(C)CCCC(=O)N2CCCCC2)cc1	332.4880000000001	3.3523000000000023	3	0	9	1
[18069.469]	0.4481248811721889	Nc1ncnc2c1ncn2[C@H]1C[C@H](CO)[C@@H](O)/C=C/[C@@H](O)C=C(C(=O)O)cc1	387.3960000000001	-0.19300000000000078	9	5	3	2
[87862.03]	0.7729574057454922	COC(=O)[C@@H]1C[C@H]2[C@@H]3c4[nH]c5ccccc5c4CCN3C[C@@H]2CC[C@@H]1O	354.4500000000001	2.6471000000000013	4	2	1	2
[575223.06]	0.2949862342682608	C=C[C@H]1[C@H](O[C@H]2O[C@H](CO)[C@@H](O)[C@H]2O)[C@@H](O)[C@@H](N)[C@@H]1O	291.30000000000007	-3.3244999999999982	8	6	4	0
[153709.17]	0.7794864097683887	CC(=O)[C@@]1(O)CC[C@H]2[C@@H]3C[C@H](C)C4=CC(=O)CC[C@]4(C)[C@H]3CC[C@@]21C	344.4950000000001	4.084400000000003	3	1	1	0
[1963.0393]	0.43328835624495105	COc1ccc([C@@H]2[C@H](C)C[C@H](N)C(=O)[C@H](NC(=O)[C@H](C)O)C(=O)N[C@H]2C)c(O)c1	407.4670000000001	-0.20909999999999757	7	5	4	1
[7521397.]	0.769055459769118	CC[C@H](NC)c1ccc(C(=O)O)cc1	193.24599999999998	2.0553	3	2	4	1
[156.56393]	0.1735643864602374	CC(C)(O)c1ccccc1CC[C@@H](SCC1(CC(=O)O)CC1)c1cccc(/C=C/c2ccc3ccc(Cl)cc3n2)c1	586.1970000000001	8.948000000000002	5	2	12	4
[73.86506]	0.35499619100332247	CC1=C(CCc2c(/C=C/[C@@H]3[C@@H](O)CC[C@](C)(O)CC3)[C@@H](C)CC(=O)O2)C(C)C[C@@H]1C	416.60200000000026	5.454400000000005	4	2	5	0
[31105.07]	0.6878874940021438	CC(C)=CCC1=C(C)NC(=O)OCC1	195.26199999999997	2.746600000000001	2	1	2	0
[97643096.]	0.5393256779453854	CN1Cc2ccccc2CC1	147.22099999999995	1.6744999999999999	1	0	0	1
[inf]	0.40044262256495466	CC(C)(C)CC(C)c1ccc(OCCOCC[N+](C)(C)Cc2ccccc2)cc1.[Cl-]	434.0640000000001	2.902300000000001	2	0	11	2
[18125.494]	0.6456914283152504	COC[C@@H](CCO)c1nc(N)nc(NS(=O)(=O)c2ccccc2)c1	352.41600000000005	0.9719999999999998	7	3	8	2
[473107.84]	0.80933236156478	O=C(O)C(=O)C(CCN1CCCCC1)c1ccccc1	275.34799999999996	2.2999	4	1	6	1
[63587.312]	0.32478242706019483	CC1(C)[C@H](/C=C/C(=O)O)[C@@H](O)C[C@H](O)[C@@H](O)[C@H]1O	260.286	-0.8831000000000004	6	5	2	0
[5.7282995e+08]	0.5868762003041545	C=C(C)[C@H](C)CC(=O)O	128.171	1.6733	2	1	3	0
[60422.113]	0.6923408487340212	Oc1ccc(/C=C/c2cc(O)cc(O)c2)cc1	228.247	2.9738000000000016	3	3	2	2
[5368343.]	0.6935977658607454	O=C(O)[C@H](O)Cc1ccccc1	166.17600000000002	0.6746000000000002	3	2	3	1
[39118692.]	0.6833647844551335	CN1CCCC[C@@H]1Cn1ccnc1	179.26700000000002	1.3674	2	0	2	1
[77377712.]	0.329586710343032	c1ccc2c(c1)c1cccc3ccc4cccc2c1c34	252.31599999999997	5.737200000000003	0	0	0	5
[2535.4915]	0.7497299999673365	O=C(Cc1ccc(Cl)c(Cl)c1)c1ccc(Cl)c(Cl)c1O	350.028	5.431200000000002	2	1	3	2
[125563.31]	0.7092649200190689	Cc1onc(-c2ccccc2Cl)c1C(=O)N[C@@H]1C(=O)N2[C@@H]1SC(C)(C)[C@@H]2C(=O)O	435.8890000000002	2.5487200000000003	7	2	4	2
[763854.1]	0.6590341643388504	O=C([C@H](Cc1ccccc1)C(=O)O)c1ccccc1	254.285	2.812800000000001	3	1	5	2
[2421493.2]	0.6220993157952832	O=C(O)[C@@H](O)[C@H](O)c1ccccc1	182.175	0.16550000000000026	4	3	3	1
[15577119.]	0.4996361964603462	CC(C)=CC(=O)O	100.11699999999999	1.0372000000000001	2	1	1	0
[121858.53]	0.7410584633259103	C/C(=C\CNc1ccc(C)cc1)N	176.26299999999998	2.26942	2	2	3	1
[355.79453]	0.23526258168565614	COc1cccc2c1C(=O)c1c(O)c3c(c(O)c1C2=O)C[C@@](O)(C(=O)CO)C[C@@H]3O[C@H]1C[C@H](N)[C@@H](O)[C@H](C)O1	543.5250000000003	0.0012999999999993017	12	6	5	3
[37381.234]	0.7902868665254312	CC(C)(Oc1ccc(CCNC(=O)c2ccc(Cl)cc2)cc1)C(=O)O	361.82500000000005	3.554500000000001	4	2	7	2
[1031989.7]	0.5494346130178147	Oc1ccc2cc1OC(=O)c1ccc(O)cc1O2	244.202	2.4227	5	2	0	2
[99479.664]	0.2030215959149386	CNC(=N)N1C=C[S+](C)C(O)=C(c2ccc(N)cc2)c2[nH]ccc2[nH]1	357.463	2.3877699999999997	5	6	1	2
[6955.1025]	0.724986901188878	CC(C)CCC/C(=C/C(=O)O)c1ccc(Cl)c(Cl)c1	301.21299999999997	5.287700000000004	2	1	6	1
[31.76967]	0.35425561364817365	CC[C@@H](C)C(=O)O[C@H]1C[C@H](O)C[C@@H]2C=C[C@H](C)[C@H](CC[C@H](O)C[C@H](O)CC(=O)[O-])[C@@H]12	425.54200000000026	1.1856000000000002	7	3	10	0
[59637.13]	0.6117783070793382	C=C1CC[C@@]2(O)C(=O)C[C@@H]1C[C@@H]1C[C@@H]2OC[C@@]2(C)[C@H]1CC[C@]2(O)C(=O)O	364.4380000000001	1.6836999999999998	6	3	1	0
[102457.34]	0.8460610896604897	CC(C)[C@@H]1CC[C@H](C(=O)N[C@H](Cc2ccccc2)C(=O)O)CC1	317.42900000000014	3.2609000000000012	3	2	6	1
[6331.9624]	0.325100908461692	CN(C)C[C@H](c1ccccc1)C(=O)N1CCC[C@H]1C(=O)N[C@@H](CCC(=O)O)C(=O)NCC(=O)O	476.53000000000026	-0.12679999999999564	8	4	12	1
[6.8432707e+12]	0.520631018455888	CC1(C)[C@@H]2CC[C@]1(C)C(=O)C2	152.237	2.401700000000001	1	0	0	0
[30119176.]	0.575228346064442	N[C@@H](Cn1ccc(=O)c(O)c1)C(=O)O	198.17799999999997	-1.0342000000000002	5	3	3	1
[776250.2]	0.810400984939198	O=C(N[C@@H]1C2CC=C[C@H](c3ccccc3)N(Cc3ccccc3)cc2)CC1	358.4850000000001	4.598300000000004	2	1	4	2
[117523.28]	0.5081672089201825	C/C=C(\C)C(=C\C)C[C@H](C)CC(=C)O	194.31799999999996	4.386900000000003	1	1	5	0
[4931.921]	0.6865194192253335	Cc1cccc(NC(=O)c2ccc(CCC[C@@H](O)CC(=O)O)n2C)c1	344.41100000000006	2.7441199999999997	4	3	8	2
[9446.732]	0.05415216341098965	CC(C)C[C@H](NC(=O)CN)C(=O)N1CCC[C@H]1C(=O)N[C@@H](CCCC(=O)NCC(=O)N[C@@H](C)SCC(=O)O)C(=O)NC(=O)C(=O)O	673.7460000000003	-2.754299999999997	13	8	18	0
[9026872.]	0.6985764238404627	CCOc1cc(C=O)c(Cl)cc1C	198.64899999999997	2.8596200000000014	2	0	3	1
[9273179.]	0.6819358495248208	N[C@H]1CCC[C@@H]1c1cccnc1	162.236	1.6764	2	1	1	1
[32752478.]	0.29015285452995804	OC[C@@H]1O[C@@H](O)[C@@H](O)[C@H](O)[C@H]1O	180.156	-3.2214000000000005	6	5	1	0
[2311.4023]	0.7936805105552373	CC(C)[C@@H](CC[C@@H](O)CC(=O)O)c1ccccc1C	264.365	3.3504200000000015	3	2	7	1
[31763.182]	0.3702508634162907	O=C(O)CCc1ccc(/C=N/c2cccs2)c(S(=O)(=O)Nc2ccc(N)cc2)c1	429.52300000000014	3.898900000000002	5	3	8	3
[2108344.8]	0.700091545915688	O=c1c(O)c(-c2ccccc2)oc2ccc(O)cc12	254.24099999999999	2.871200000000001	4	2	1	3
[3124173.5]	0.47120876321627625	CC/C=C\CCOC(=O)c1ccc(O)cc1	220.26800000000003	2.9053000000000013	3	1	5	1
[13925.092]	0.08953553337142499	CC(C)C[C@H](NC(=O)CN)C(=O)N1CCC[C@H]1C(=O)N[C@H](CC(=O)NCC(=O)NCC(=O)NCC(=O)O)[C@@H](C)O	571.6320000000003	-3.8441000000000014	10	8	16	0
[2322490.5]	0.6922767266354862	CN[C@@H](C)[C@H](O)c1ccc(C(=O)O)cc1	209.24499999999998	1.0260999999999998	4	3	4	1
[278596.94]	0.7064121839836617	C=CCOc1ccc(CCNC(=O)OCCN2CCCCC2)cc1	332.44400000000013	3.006000000000002	4	1	9	1
[16473473.]	0.6539661353026532	O=C1NC(=O)Nc2cccnc2S1(=O)=O	227.201	0.11039999999999994	5	2	0	1
[13806.965]	0.46845628920450455	O=P(O)(O)O[C@H](Cc1ccc(F)cc1)C(=O)N1CCC[C@H]1C(F)CCCCl	425.7960000000003	3.1942000000000013	5	2	9	1
[23385452.]	0.31622712184383134	O=C(O)[C@H](O)[C@H](CO)[C@H](O)CO	180.156	-2.6064000000000003	6	5	5	0
[11979346.]	0.5891620483855848	Cc1nc2c(nc1C)c1ccc(C)cc1C2=O	224.26299999999998	2.6132600000000004	3	0	0	3
[inf]	0.29422045962924526	CCCCCCCCCCCCCCCCC[n+]1ccccc1.[Br-]	398.4729999999999	3.8495000000000017	0	0	16	1
[49385.023]	0.8048289105542502	Cc1ccc([C@H](CC2=NCCN=C2)c2ccccc2)cc1	276.38300000000004	4.0424200000000035	0	0	4	2
[864168.6]	0.6911723984781444	CCC(=O)NCC(O)c1cccc(O)c1	209.245	0.9518	3	3	4	1
[176036.45]	0.7424876757671967	COc1ccc([C@H]2C[C@@H](N)O2)c(O)c1	195.21799999999996	1.147	4	2	2	1
[26575.352]	0.7197537478153053	CC(C)Oc1ccc2c(=O)c(-c3ccccc3)coc2c1	280.32300000000004	4.247200000000003	3	0	3	3
[1.6075503]	0.22418551247623106	CCCCOc1cc(NC(=O)c2ccc(-c3ccccc3)c(-c3ccc(F)cc3)c(CC[C@@H](O)C[C@@H](O)CC(=O)[O-])n2C(C)C)c1	629.7490000000001	4.974700000000005	7	3	16	2
[243420.78]	0.6252830585604818	CC(C)COC(=O)C(C)(C)O	160.21299999999997	0.9564999999999999	3	1	3	0
[6682629.]	0.45292134802512557	CCCCOC(=O)c1ccc(N)cc1	193.24599999999998	2.2257	3	1	4	1
[111358.516]	0.3640364465822302	CCCCCC[C@H](C)CCCCCCCCCC(=O)O	284.4839999999999	6.188400000000006	2	1	15	0
[2556.8977]	0.31843264286839784	COC(=O)[C@@H](OCCCc1ccccc1)C(=O)N[C@@H](CCS(C)(=O)=O)C(C)C	413.53600000000023	1.7528999999999992	6	1	12	1
[653312.94]	0.6638180592015043	CC1(C)C(=O)CC[C@@H]2[C@@H]3C[C@H]4C(=O)CC[C@]4(C)[C@H]3CC[C@@]21C	302.4580000000001	4.413300000000004	2	0	0	0
[766678.44]	0.7809051329103438	O=C(c1ccccc1C(F)(F)F)N1CCC(Cc2ccccc2)CC1	347.38	4.8003000000000045	1	0	3	2
[177443.17]	0.6896038924679512	O=C(O[C@H]1[C@@H](O)C=C(c2ccccc2)c2ccccc2)C(=O)O1	310.30500000000006	1.9053	5	1	4	2
[758774.6]	0.48991627596642523	CC1(C)CC[C@@]2(O)OC(=O)C3C(=O)C2C(=O)O[C@@H]1[C@@H]3	267.25699999999995	-0.01701000000000019	6	1	0	0
[26710.32]	0.8777089941347972	COc1ccc2ccc(CCCC(=O)O)cc2c1	244.28999999999994	3.255700000000002	3	1	5	2
[938.47296]	0.5445614669929532	COC(=O)CC[C@H](C)[C@H](O)[C@H](C)[C@H]1O[C@@H](C)C[C@@H](C)[C@H](C)C[C@H]2C[C@@H](O)C[C@@H](O)C[C@H]21	442.6370000000002	3.550500000000002	6	3	6	0
[213497.5]	0.5666610993386102	C=C[C@@]1(C)CC[C@H]2[C@@H]3CCC4=CC(=O)CC[C@]4(C)[C@H]3CC[C@]12C	312.49700000000007	5.710600000000006	1	0	1	0
[1614472.]	0.33436618986766875	O=C(O)[C@@H]1O[C@H](OC(=O)c2ccc(O)c(O)c2)OC[C@H](O)[C@@H]1O	330.24500000000006	-1.2400000000000009	10	5	3	1
[39327.996]	0.1665858254818805	OC[C@@H]1O[C@@H](O[C@H]2[C@@H](O)[C@H](O[C@H]3O[C@H](CO)[C@@H](O)[C@H](N)[C@H]3O)[C@H](N)C[C@@H]2N)[C@H](O)[C@@H](O)[C@@H]1O	485.48700000000014	-7.257800000000007	15	11	6	0
[4585.0063]	0.5884114455404719	C/C=C(/C)C(=O)N[C@@H]1C[C@@H]2CCC[C@H]3C[C@H](C)C4=CC(=O)C=C[C@]4(C)[C@H]3CC[C@@]21C	409.6140000000002	5.771500000000007	2	1	2	0
[5441184.]	0.7675177785778857	O=c1[nH]c2cc(CC(=O)O)cccc2c1	203.197	1.1067999999999998	3	2	2	2
[120653.02]	0.47217868512164896	CCCCC/C=C\C\CC1SC[C@@H](C)O1	228.40099999999998	4.3811000000000035	2	0	7	0
[6.686089]	0.10934485290911689	CC(C)c1c(C(=O)Nc2ccccc2)c(-c2ccccc2)c(-c2ccc(F)cc2)n1CC[C@@H](O)C[C@@H](O)CC(=O)NO	573.6650000000003	5.734400000000008	5	5	12	4
[6.9512625e+12]	0.48844457037463734	N#Cc1ccccc1	103.12399999999997	1.5582799999999999	1	0	0	1
[1782.2483]	0.6025729235661365	CC(=O)OCC(=O)[C@@]12OC(C)(C)O[C@@H]1C[C@H]1[C@@H]3C[C@H](F)C4=CC(=O)C=C[C@]4(C)[C@@]3(F)[C@@H](O)C[C@@]12C	494.53100000000023	2.9376000000000015	7	1	3	0
[4612.4697]	0.4022369676451208	CSCCCCCC/C(=C\CC(=O)O)OCC(=O)Nc1ccccc1	365.49500000000006	4.313800000000002	5	2	13	1
[139262.14]	0.7399961156347875	C=C(C)[C@@H]1Cc2c(ccc3c2O[C@@H]2COc4cc(OC)c(OC)cc4[C@@H]2C3=O)O1	394.4230000000001	3.7033000000000023	6	0	3	2
[12174262.]	0.5938615148024204	CCOc1cccnc1	123.15499999999997	1.4803	2	0	2	1
[197065.56]	0.6587322532597096	CCCc1cc(=O)[nH]c(=S)[nH]1	170.237	1.38499	2	2	2	1
[18.796726]	0.30247197221927635	COc1cc(Cc2nc(N)c(N)cc2)c(-c2ccc(F)cc2)n1/C=C/[C@@H](O)C[C@@H](O)CC(=O)O	470.5010000000002	2.5103	8	5	10	3
[3282.4172]	0.7813980590393808	CCc1nn(CCO)c2c1cc1cc2ccccc2[nH]cnc12	306.369	3.0211000000000006	3	2	3	3
[170709.4]	0.5269413718384243	COC(=O)[C@H](OCC)[C@H]1O[C@@H](C)[C@H](O)[C@@H](O)[C@H]1O	264.274	-1.5654999999999994	7	3	4	0
[14066929.]	0.43325930054722267	C=CCOC(=O)c1ccc(N)cc1	177.20299999999997	1.6116	3	1	3	1
[98677.45]	0.7080408508520357	CCN(CC)c1ccc(C(C)C)c(-c2ccccc2)c1	267.416	5.323200000000005	1	0	5	2
[4332632.5]	0.5971127654977244	NCCS[C@@H]1c2c(O)nc2nc[nH]c1=O	226.261	-0.6132999999999997	4	3	3	0
[10611.255]	0.38200489193744785	CCCC(=O)O[C@@H]1CCCCC2=C(C)C[C@@H]3CC4=CC(=O)CC[C@]4(C)[C@H]3CC[C@]21C	412.6140000000002	6.710700000000008	3	0	3	0
[17.759542]	0.1568888746348767	C[C@@H]1C/C=C/C=C/C=C/C=C/[C@H](O[C@@H]2O[C@H](C)[C@@H](O)[C@H](N)[C@@H]2O)C[C@@H]2O[C@](O)(C[C@@H](O)C[C@H]3O[C@@H]3/C=C/C(=O)O1)C[C@H](O)[C@H]2C(=O)O	665.7330000000004	0.11970000000000325	14	7	3	0
[6408.0015]	0.16453886015936073	C=C[C@H]1[C@H](O[C@H]2O[C@H](CO)[C@@H](O[C@H]3[C@H](O)[C@@H](N)[C@H](N)[C@H]3O)[C@H](N)C[C@@H]2N)[C@H](O)[C@@H](O)[C@@H]1O	464.5160000000002	-5.8241999999999985	13	10	6	0
[6.8432707e+12]	0.520631018455888	CC1(C)[C@@H]2CC[C@@]1(C)C(=O)C2	152.237	2.401700000000001	1	0	0	0
[33.981155]	0.1994688094051449	CN[C@H](C)C(=O)O[C@H]1C[C@@H](C)C=C2C=C[C@H](C)[C@H](CC[C@@H](O)C[C@@H](O)CC(=O)NO)[C@H]21	438.5650000000002	1.6982000000000004	7	5	10	0
[14644.703]	0.5657182027345462	O=C(O)CCNC(=O)c1ccc(/C=C/c2ccc(O)c(C(=O)O)c2)cc1	355.3460000000001	2.4653	6	4	7	2
[2682194.8]	0.41062584748075526	C=C1[C@@H](OC(C)=O)C(C)=C(C(=O)CC)C1=O	222.23999999999995	1.3525999999999998	4	0	3	0
[16047451.]	0.3862950831853543	NC(=O)NC(CCO)CO	148.16199999999998	-1.602	3	4	4	0
[157913.06]	0.553816566227233	CC(=O)O[C@H](CCCNC(=O)c1ccc(S(C)(=O)=O)cc1)c1ccccc1	389.4730000000001	2.9045000000000014	5	1	8	2
[9296.817]	0.7081526342958427	C=C[C@]1(C)CC2(C)C(=O)C=C1CC[C@@H]2[C@@H](O)CC[C@@]2(C)[C@H]1CC[C@]12C	342.52300000000014	5.071500000000006	2	1	5	0
[6.8432707e+12]	0.520631018455888	CC1(C)[C@H]2CC[C@]1(C)C(=O)C2	152.237	2.401700000000001	1	0	0	0
[62857.47]	0.6911005678474749	CC(=O)c1c(CCCC2=C(C)C)c(O)cc(N)c2cc1N	286.375	2.9032	4	3	1	0
[33560.703]	0.5423210123319263	CC(C)C[C@H](c1ccc(C(=O)CCN2CCCCC2)cc1)c1ccccc1	363.54499999999996	5.9233000000000064	2	0	8	2
[91133.37]	0.26589723004239685	CO[C@@H]1C[C@H](O[C@H]2CO[C@H](O)[C@@H](O)[C@H](O)[C@@H]2O)[C@@H](O)[C@@H](N)[C@@H]1O	339.34100000000007	-4.360699999999993	10	7	3	0
[1214143.2]	0.8155960300210806	Nc1ccc(Sc2ccc(C(F)(F)F)cc2)cc1	269.291	4.438800000000002	2	1	2	2
[236.89082]	0.6949294583994321	C[C@H](O)CO[C@@H]1O[C@@H](C)[C@H](O[C@H]2C[C@@]3(C)[C@@H]4CC(=O)CC[C@]4(C)[C@H]3CC[C@@]21C)C(=O)O	438.5610000000003	3.168800000000001	7	2	4	0
[18425.453]	0.45541449702144693	CC(=O)N1CCN(c2ccc(OCC3COC(Cn4ccnc4)(c4ccc(Cl)cc4Cl)O3)cc2)CC1	531.4399999999999	4.205800000000003	6	0	7	3
[20044.943]	0.6159948968966927	CN[C@@H](Cc1cc(O)c(C(=O)O)cc1)C(=O)N[C@@H](C)C	280.324	0.7454999999999994	5	4	6	1
[992.8181]	0.4073441887048326	CCCCCC(=O)[C@H](C)[C@H]1CC[C@@H](C)C[C@H]2[C@@H]3C[C@H]4CC(=O)CC[C@]4(C)[C@H]3CC[C@@]21C	428.7010000000003	7.636000000000009	2	0	6	0
[7695.4927]	0.7644602831868708	C=C1CC=C(C(C)C)CC(=O)CC[C@H](C(=O)O)C1	250.33799999999994	3.3590000000000018	3	1	2	0
[683.6296]	0.32387250639508935	OCCCC#CC#C/C=C/CC/C=C\CCCCCCC(=O)O	316.44100000000003	4.083500000000003	3	2	12	0
[5979471.]	0.4814998383161513	COn1cc(C/C(=N\OC(C)=O)c2ccccc2C)cc1	286.331	2.364820000000001	3	0	5	2
[639970.2]	0.7245251711802456	CCOc1ccc2ccccc2c1Cl	206.67199999999997	3.8919000000000024	1	0	2	2
[520508.94]	0.7225113051152332	CCC[C@H]1CCC(=O)N[C@@H](CC)[C@H]1O	199.294	1.4522	2	2	3	0
[22979.098]	0.08173509980015776	NC(=O)C[C@H](NS(=O)(=O)N[C@@H]1CC[C@H]1NC(=O)[C@H](CO)CO)C(=O)N[C@H](C(=O)NCC(=O)O)C(=O)O	540.5080000000004	-6.327400000000003	12	10	16	0
[1118787.8]	0.6291950414823808	C[C@@H](Oc1ccc(O)c(O)c1)C(=O)O	198.17399999999998	0.9496999999999998	5	3	3	1
[10998738.]	0.6020126142897866	O=C(O)C(=O)Nc1ccccc1	165.148	0.7096999999999998	3	2	1	1
[13934.257]	0.8169777535927711	COc1cc(CCc2ccc(Cl)cc2)c(OC)cc1	276.763	4.142400000000003	2	0	5	2
[16850.068]	0.5102673052927249	CCCC(=O)O[C@H](C)[C@H](N)Cc1ccc(-c2ccccc2)c(-c2ccccc2)c1	387.523	5.622200000000005	3	1	8	3
[266243.75]	0.7479664823047673	CC(C)CCO[P@](=O)(N)Oc1ccc(C(=O)O)cc1	287.252	2.8931000000000004	6	2	7	1
[6680.2876]	0.8081845781192574	O=C(O)[C@@H]1Cc2ccc(OCCc3ccccc3[C@@H]2c2ccc(O)cc2)cc1	374.43600000000004	4.5678000000000045	4	2	2	2
[72.780594]	0.6002543375690091	Cc1c(/C=C/[C@@H](O)C[C@@H](O)CC(=O)[O-])c(-c2ccc(F)cc2)cn1-c1ccccc1	408.449	2.8569200000000015	4	2	8	3
[2046.1825]	0.5109922194745774	Cc1cc2c(c(C)c1CCCN1CC(C)(C)CCCC(C)(C)C)C1=CCCC2	381.6480000000002	7.471440000000009	1	0	5	1
[10957.128]	0.7559188082455672	CC(C)CN(CC(O)C[C@@H]1CCN(Cc2cncnc2)c2ccccc2)CC1	382.5520000000001	3.6022000000000025	5	1	8	2
[70704.56]	0.40023174104877396	NCCOCCNC(=O)c1ccc(/C=C/c2ccc(O)c(CCN(C)C)c2)cc1	397.51900000000023	2.3718000000000004	5	3	11	2
[8.456469e+08]	0.7795970392299664	Nc1nc(=O)n(-c2ccccc2Cl)n1C	224.65099999999998	0.8065999999999998	3	1	1	2
[2.1897754e+09]	0.48738988825368246	C1=Cc2ccccc2/C1	116.16299999999997	2.2559000000000005	0	0	0	1
[1644.1741]	0.08225780670050147	CCCCSS[C@H](CC)C(=O)N[C@@H](C)C(=O)N[C@@H](CCC(=O)O)C(=O)N1CCC[C@H]1C(=O)N[C@@H](CCC(=O)O)C(=O)O	634.7740000000003	1.2260000000000033	12	6	20	0
[1.2963084]	0.14053224368649855	CNc1ccc(NCC(=O)c2c(-c3ccccc3)c(-c3ccc(F)cc3)c(CC[C@@H](O)C[C@@H](O)CC(=O)[O-])n2C(C)C)cc1	600.7110000000002	5.063100000000005	7	4	15	4
[4042.8442]	0.7107765272178844	COc1cc(CCC(C)C)c(OCCCN)cc1O	267.3689999999999	2.717	4	2	8	1
[9855.647]	0.6684104451867194	CC1(C)O[C@@H]2C[C@H]3[C@@H]4C[C@H](F)C5=CC(=O)C=C[C@]5(C)[C@@]4(F)[C@@H](O)C[C@]3(C)[C@]2(C(=O)CO)O1	452.49400000000026	2.366800000000001	6	2	2	0
[1612.35]	0.10885287691510218	NCCC[C@@H](N)CC(O)[C@H](Cc1ccccc1)C(=O)N[C@@H](CCC(=O)O)C(=O)NCC(=O)NCC(=O)O	523.5870000000004	-1.6708999999999927	10	8	18	1
[39327.996]	0.1665858254818805	OC[C@@H]1O[C@H](O[C@H]2[C@@H](O)[C@H](O[C@H]3O[C@H](CO)[C@@H](O)[C@H](N)[C@H]3O)[C@H](N)C[C@@H]2N)[C@H](O)[C@@H](O)[C@@H]1O	485.48700000000014	-7.257800000000007	15	11	6	0
[110.8674]	0.5569629459043935	Oc1ccc([C@H]2c3cc4ccc(O)cc4[C@@H]2O[C@H]2c3cc(O)ccc2)cc1O	374.39200000000005	4.362200000000003	5	4	1	2
[1.5708285e+08]	0.6460341931246231	O=C1c2cccc3CCc2ccc2CCcc4cccc4c3c2ccc2cccc21	386.49400000000014	4.397400000000005	1	0	0	1
[5504157.5]	0.6708663203899052	COc1cc([S@@](C)=O)ccc1	170.233	1.4325999999999999	2	0	2	1
[1392.79]	0.42701927985539184	COc1cc(C(=O)NS(=O)(=O)c2ccccc2C)ccc1Cc1cn(C)c2ccc(NC3CCCCC3)cccc21	571.7430000000003	3.9886200000000027	5	2	8	3
[2661418.2]	0.8001334306940355	CN1C[C@@H](CS(=O)(=O)c2ccccc2)CC1	239.34	1.4120000000000001	3	0	3	1
[30938528.]	0.8410521456568132	CCC(=O)N1C(=O)NC(c2cccnc2)CC1	233.271	1.4746	3	1	2	1
[26295978.]	0.759054160530393	O=C(O)[C@@H]1CCC[C@H](O)c2ccccc2o1	222.24000000000004	1.7358999999999998	4	2	1	1
[405912.03]	0.772528556500388	CC(C)C[C@@H]1c2cc(CCC(=O)O)nc2c1	219.28399999999996	2.7920000000000007	2	1	5	0
[84866.84]	0.0694938048951195	CC(C)C[C@H](NC(=O)CN)C(=O)N1CCC[C@H]1C(=O)N[C@@H](CCCCCN)C(=O)NCC(=O)NCC(=O)NCC(=O)O	598.7020000000003	-3.095900000000002	10	8	19	0
[9944.888]	0.8006357963404563	Fc1ccc(C2=CCC(=O)O)c(CC(C)C2)cc2ccc(F)cc12	328.358	5.290500000000003	2	1	2	1
[inf]	0.23998374915895596	CC1=C(O)[C@@H]2O[C@H]([C@@](C)(C)[C@H]2O[C@@H](C)CC[C@@H](O)[C@H](N)C[C@@H]2O[C@@H](CO)[C@H](O)[C@H](C)O2)[C@H]1C(=O)N(C)C.O	548.6740000000002	-0.37929999999999586	10	5	10	0
[50609544.]	0.85315410775235	CN(Cc1ccccc1)N1CC(=O)c2ccccc2C1	266.344	2.7319000000000013	3	0	3	2
[8887.614]	0.6214959769070195	C=C(CO)C(=O)c1ccc(OCC(=O)O)c(Cl)c1Cl	305.11299999999994	2.1879999999999997	5	2	6	1
[2301103.]	0.7763487308631714	C[C@@H]1CC[C@]2(C(=O)O)C[C@@H]3[C@@H]4C[C@H](O)C[C@]4(C)[C@H]3CC[C@@]21C	306.4460000000001	3.700700000000003	3	2	1	0
[4121503.2]	0.5723185014368696	CCCC[C@H](OP(=O)(O)O)[C@H](C)O	212.18200000000002	1.0352999999999997	5	3	6	0
[2243168.]	0.378467803788339	COC(=O)CCC(OCCN)C(=O)NS(=O)(=O)[O-]	283.28200000000004	-2.1400999999999977	8	2	8	0
[97200.43]	0.7491514652322486	C=C(CO)C(=O)N[C@H]1C=C2c3cccc4[nH]cc(c34)C[C@H]2N(C)C1	323.39600000000013	1.4547	3	3	3	2
[15794.913]	0.7092799276678254	C=C(C)[C@@H]1CC[C@@H]2O[C@]3(C)C[C@@H]4[C@H](O)CC[C@]4(C)[C@H]3CC[C@]12C	318.5010000000001	4.713600000000005	2	1	1	0
[1898850.9]	0.8474514540363195	Cc1ccccc1NC(=O)C1CCC(Cc2ccccc2)CC1	307.43700000000007	4.982620000000004	1	1	4	2
[71512.64]	0.6245224359934266	NCCC(=O)OC[C@H]1CCc2cc(-c3ccccc3)c(-c3ccccc3)nc2[nH]1	387.48300000000006	4.034300000000003	5	2	6	3
[1156696.5]	0.29943019627029216	O=C1[C@H](O[C@@H]2O[C@@H](CO)[C@@H](O)[C@H](O)[C@@H]2O)[C@@H](O)[C@@H]1O	280.22900000000004	-4.5239999999999965	9	6	3	0
[446706.]	0.23644577273629955	N[C@H]1[C@H](O)[C@H](O)[C@@H](O[C@H]2[C@H](O)[C@@H](O)[C@H](O)[C@@H]2O)[C@H](O)[C@@H]1O	311.28700000000003	-6.018099999999993	10	9	2	0
[106718.875]	0.179870295784922	CCC[S@](=O)[C@H](CC)NC(=O)N[C@@H](CCNC(=O)[C@@H](C)O)NC(=O)C(=O)O	408.47700000000015	-1.4055999999999946	7	6	11	0
[711517.2]	0.8327893749041035	C=C(CC[C@H](O)Cc1ccc(F)cc1)c1ccccc1	270.347	4.222700000000003	1	1	6	2
[43877676.]	0.6920991469103621	CC[C@H](C)[C@@H]1NC(=O)[C@H](C)S1=O	189.27999999999997	0.6255999999999999	2	1	2	0
[64.27494]	0.354620777881177	C=C/C(C)=C/CC[C@@H]1C[C@H](O)C[C@@H]2C(=O)C=C[C@]1(C)[C@H]2C(=O)CC[C@]1(C)C[C@H](O)C(=O)C[C@H](O)C1	486.6490000000004	3.8778000000000032	6	3	8	0
[14710.942]	0.6509280008143886	COC(=O)[C@@]1(OC(C)=O)C[C@@H](C)C[C@H]2[C@@H]3CCC4=CC(=O)C=C[C@]4(C)[C@@]3(F)[C@@H](O)C[C@@]21C	448.5310000000002	3.468200000000002	6	1	2	0
[1674097.5]	0.5950078227259902	CC1(C)C[C@H]2C3=CC4C(=O)C=C[C@]4(C)[C@H]3CC[C@@]21C	256.38899999999995	4.150200000000003	1	0	0	0
[1998432.1]	0.7656302619459379	CC(=O)c1ccccc1CC(=O)c1ccccc1	238.28599999999997	3.314600000000002	2	0	4	2
[20461.729]	0.6876588840494597	COC(=O)[C@H](C)C[C@@H](C)[C@H]1CC[C@@H](O)C[C@H](O)[C@@H](C)[C@@]1(C)O	316.43800000000005	1.7306999999999997	5	3	4	0
[141.31914]	0.2659413811510838	C=C[C@H](C#CC#CC(C)OC(=O)O)C=C(OCCN)CC(=O)O	321.32900000000006	1.2124	7	3	8	0
[11309329.]	0.8241549020625244	O=C(ON1C(=O)C2CCCC2)c2ccccc2N1	246.266	2.1177	4	1	1	1
[4.4525338e+08]	0.6475283834277403	N[C@H](COc1cnccc1)C(=O)C(=O)N1CC[C@H]1C(=O)O	293.279	-0.9576999999999998	7	2	6	1
[1976757.1]	0.6418952265752793	CC(=O)CCc1ccccc1	148.20499999999998	2.2081999999999997	1	0	3	1
[882663.75]	0.7047087472684103	CC[C@@](C)(C#N)c1ccc(O)c(O)c1	191.23	2.289080000000001	3	2	2	1
[2049348.2]	0.4854930576221492	Nc1nc2c(ncn2COC(CO)CO)c(=O)[nH]1	255.23399999999998	-1.970899999999999	7	4	5	2
[684388.6]	0.5907190935741455	COc1cc(CO)c(C(=O)CCCCN2CCCC2)cc1	291.39099999999996	2.636300000000001	4	1	8	1
[130020.44]	0.7076214542106748	Oc1ccc([C@]23O)CN(CCC3)cc(Cl)cc2C1	265.74	2.605500000000001	3	2	0	0
[2202554.2]	0.5714804332641097	CC[C@@H](O)/C=C/C=C\CO	142.19799999999998	0.8619999999999999	2	2	4	0
[10605.114]	0.6284874189326513	C[C@@H]1O[C@@H](Oc2ccc(Cl)c(Cl)c2)[C@H](O)[C@@H](O)[C@@H](O)[C@@H]1O	339.171	0.5605999999999993	6	4	2	1
[6.1511946]	0.6338537138352806	CC(C)c1cc(C(C)(C)C)cc(-c2ccc(F)cc2)c1OCC(O)C[C@@H](O)CC(=O)[O-]	431.5240000000002	3.5443000000000024	5	2	9	2
[153.6186]	0.4732790343822408	C=C1CC[C@@H](O)C/C1=C/C=C1\CCC[C@]2(C)[C@@H]([C@H](C)/C=C/[C@H](C)C(C)C)CC[C@@H]12	396.6590000000001	7.641000000000008	1	1	5	0
[inf]	0.24699187151857604	Cn1c(=O)c2[nH]cnc2n(C)c1=O.Cn1c(=O)c2[nH]cnc2n(C)c1=O.NCCN	420.4340000000002	-3.1755999999999975	8	4	1	4
[71.62426]	0.07739805386811112	CC/C=C\C[C@H](OC(=O)c1ccc(O)cc1)NC(=O)CS(=O)(=O)N1CCC[C@H]1C(=O)N[C@@H](C)C(=O)N[C@@H](CC(=O)O)C(=O)O	640.6680000000005	-0.3093999999999955	12	6	16	1
[5.7392597]	0.4051777590798206	Cc1ccc(C)c(-c2c(-c3ccc(F)cc3)nc(C(C)C)n2/C=C/[C@@H](O)C[C@@H](O)CC(=O)O)c1	466.5530000000002	5.153740000000008	5	3	9	3
[1397459.5]	0.7306784882005593	O=C(O)Cc1c[nH]c2ccccc12	175.187	1.795	2	2	2	2
[1.0005306e+08]	0.3021395664435714	O=C(CCl)NNC(=O)C(O)CO	196.59	-2.2742	4	4	3	0
[58158.715]	0.5704117662321777	CC(C)(C)OC(O)CCC(O)C(O)C(=O)Nc1ccccc1C	325.40500000000003	1.5690199999999996	5	4	7	1
[1.9250672e+08]	0.19934754121721637	[N-]=[N+]=NC[C@H](O)[C@@H](C)OO	147.134	0.5357	3	2	4	0
[2472.8652]	0.6970438283957752	CC(n1cc(C[C@@H](O)C[C@@H](O)CC(=O)O)cc1)c1ccccc1	317.385	2.2264999999999997	4	3	8	2
[843.24414]	0.21486652300495393	O=c1c([C@@H]2O[C@@H](CO)O[C@@H]3[C@H](O)[C@@H](O)[C@H](O[C@H]4O)c(O)cc(O)c4C[C@H]3O)cc(O)c21	442.3730000000002	-2.132399999999998	12	8	5	0
[2267842.]	0.7561244268917002	CN(C)CCCN(Cc1ccccc1)c1ccccc1	268.40400000000005	3.6449000000000025	2	0	7	2
[3383986.5]	0.4379503454426334	O=c1[nH]cc(CCCNCO)cc1	182.223	-0.15310000000000035	3	3	5	1
[6223.3276]	0.1195003915906684	CCNC(=O)CC[C@@H](Cc1ccccc1)C(=O)N1CCC[C@H]1C(=O)N[C@@H](CCCCCN)C(=O)NCC(=O)NCC(=O)O	602.7330000000005	0.07350000000000811	8	6	19	1
[3.897735e+08]	0.7329831293111905	O=C1N(Cc2ccc(Cl)cc2)CCC1	209.67599999999993	2.4624000000000006	1	0	2	1
[218186.42]	0.11989713741583148	O=C(NOC[C@H](O)[C@H](O)[C@H](O)c1ccccc1)C(=O)N1CCC[C@H]1CN[C@@H](O)CO	427.45400000000024	-2.6190999999999938	9	7	10	1
[6692681.]	0.40320041809294577	O=P(O)(O)OCC[C@H](O)CO	186.1	-1.1610000000000003	6	4	5	0
[19.841127]	0.3335408931891239	CC(C)NC(=O)c1c(-c2ccccc2)c(-c2ccc(F)cc2)c(CC[C@@H](O)C[C@@H](O)CC(=O)[O-])n1C(C)C	523.6250000000003	3.8648000000000025	5	3	12	3
[4248.9385]	0.4323830022829675	C[C@H]1O[C@@H]([C@@H]2CC=C3CC[C@@H]4[C@H](CC[C@]5(C)[C@@H](c6ccc(=O)oc6)CC[C@]45O)[C@@]3(C)CC2)[C@H](O)[C@H](O)[C@H]1O	528.6860000000004	3.6774000000000027	7	4	2	1
[640838.06]	0.7599728669213993	CNCC[C@H](C/C=C/c1ccccc1)C(=O)O	233.311	2.4002	3	2	7	1
[2347260.2]	0.10488068508476382	CCCCCC[C@H]1CCC[C@H]1CCCCCCCCCCCCCC(=O)OCC(=O)OCC(C)C	494.80100000000044	9.186800000000003	4	0	23	0
[89204.9]	0.8089966978574906	Cc1cc2c(cc1OC)C(=O)NCCNC(C)CC2	262.353	1.6577199999999996	3	2	1	1
[1061297.5]	0.6969384886852025	Oc1cccc(-c2ccccc2)c1	170.211	3.0592000000000015	1	1	1	2
[3543723.2]	0.9309231692548529	CNc1ccccc1C(=O)N1CCC(Cc2ccccc2)CC1	308.42500000000007	3.8232000000000026	2	1	4	2
[2.4224718]	0.4924032581343696	N#Cc1cc(-c2ccc(F)cc2)c(-c2ccc(F)cc2)n1/C=C/[C@@H](O)C[C@@H](O)CC(=O)O	438.4300000000001	4.0292800000000035	5	3	8	3
[86741.56]	0.7013194281770768	CC(=O)[C@H]1CC[C@H]2[C@@H]3CCC4=CC(=O)CC[C@]4(C)[C@H]3CC[C@]12C	314.46900000000005	4.723500000000005	2	0	1	0
[369617.44]	0.727260221315431	CC(=O)O[C@H]1C[C@]2(C)[C@H]3CCC4=CC(=O)C=C[C@]4(C)[C@@]3(F)[C@@H](O)C[C@]21C	362.4410000000001	3.2889000000000017	4	1	1	0
[514643.1]	0.7137393565512044	CO[C@H]1C[C@H](O)OC(=O)C[C@@H](C)[C@@]2(C)[C@H]1CC[C@]2(C)O	286.36799999999994	1.4601999999999997	5	2	1	0
[73247.266]	0.6038159856882392	Cc1ccc([C@H]2Sc3ccc(Cl)cc3)nc(-c3ccc(F)cc3)n1CCC2	398.9340000000002	6.283700000000005	2	0	3	2
[3240680.5]	0.36476676801107216	CC(=N)NCCCCSC	160.286	1.71637	2	2	5	0
[6679068.]	0.5832071586937729	CCOc1ccccc1	122.16699999999996	2.0853	1	0	2	1
[24353.63]	0.7678955283752956	COC1=C[C@H](C)[C@H](CC[C@@H](OC)C(=O)O)cc1OC	270.325	2.1927000000000003	5	1	7	0
[83923.81]	0.22644532998566955	NC[C@H]1O[C@@H](CO)[C@@H](O[C@H]2O)[C@H](O)[C@@H](O)[C@@H](O)[C@H]2O[C@@](O)(CO)[C@H]1O	371.3390000000001	-6.068299999999992	12	9	3	0
[293201.22]	0.7198499687675642	COc1ccccc1OCC(O)CO	198.21799999999996	0.4272000000000001	4	2	5	1
[13908376.]	0.7201015351871908	O=C(NC1=CC(=O)Nc2ccccn2)CC1	217.22799999999998	0.8139999999999994	3	2	2	1
[9900229.]	0.33492486623081874	O=C(c1ccc([N+](=O)[O-])o1)c1ccc([N+](=O)[O-])cc1S(=O)(=O)[O-]	341.23300000000006	1.2311	9	0	5	2
[7.2705283]	0.18198382715397088	CCc1cccc(NC(=O)c2c(-c3ccc(F)cc3)c(-c3ccc(F)cc3)c(CC[C@@H](O)C[C@@H](O)CC(=O)[O-])n2C(C)C)c1	603.6860000000001	5.6804000000000086	5	3	13	4
[115533.]	0.7695961013290725	COC(=O)Nc1nc2cc(Sc3ccccc3)ccc2[nH]1	299.355	3.892400000000001	4	2	3	3
[8034.8135]	0.7574020204219247	COc1c(O)cc(C)c(C)c1CCCC(C)NC(C)CC	293.451	4.116940000000003	3	2	8	1
[10.295607]	0.49079232221942826	CCOc1ccc(-c2ccc(F)cc2)nc(-c2ccccc2)n1/C=C/[C@@H](O)C[C@@H](O)CC(=O)O	466.5090000000002	3.907200000000003	6	3	10	2
[55418.957]	0.3789295039145108	C[C@H](N)/C=C/C=C/[C@@H]1[C@@H](O)C[C@@H](O)CN1CC[C@H](O)CC(=O)O	328.40900000000005	-0.5321999999999993	7	5	8	0
[41514.203]	0.8375057924076362	CC(C)NC[C@@H](O)COc1cccc2ccccc12	259.34900000000005	2.5775000000000006	3	2	6	2
[31436828.]	0.6923332593166821	Nc1c(Cl)cc(C(=O)O)cc1Cl	206.028	2.2737999999999996	3	2	1	1
[170878.64]	0.11451275698725806	NC[C@H]1O[C@H](O[C@@H]2[C@@H](O)[C@H](O[C@@H]3[C@@H](O)[C@H](N)C[C@H](N)[C@H]3O[C@H]3O[C@H](CN)[C@@H](O)[C@H](O)[C@H]3N)O[C@@H]2CO)[C@H](N)[C@@H](O)[C@@H]1O	614.6500000000003	-8.895300000000017	19	13	9	0
[54547832.]	0.4161597637265551	NC(=O)[C@@H](N)CC(=O)CO	146.146	-2.2495	4	3	4	0
[70108.8]	0.7712408951749821	CN[C@H](C)Cc1ccc(C(C)C)cc1	191.31799999999998	2.9604000000000017	1	1	4	1
[1.2861215]	0.17809383892911615	COc1ccc(CCNC(=O)c2c(-c3ccccc3)c(-c3ccc(F)cc3)c(CC[C@@H](O)C[C@@H](O)CC(=O)[O-])n2C(C)C)cc1	615.7220000000002	4.707700000000004	6	3	15	4
[1509667.2]	0.8285602717948204	CN(C(=O)Nc1ccc(CCNC(C)CC)cc1)C	263.385	2.710700000000001	2	2	6	1
[62696.12]	0.7796137899332769	C=C(CC[C@H](C)[C@H](O)CC(=O)O)c1ccccc1	248.322	2.9517000000000007	3	2	7	1
[39139.266]	0.4500856001483202	CCOC(=O)[C@H](Br)[C@H]1CC[C@H]2[C@@H]3CCC4=CC(=O)C=C[C@]4(C)[C@H]3CC[C@@]21C	435.40200000000027	5.237100000000006	3	0	3	0
[155161.22]	0.7480496746285018	CCCCCCCC(=O)Nc1ccc(S(C)(=O)=O)cc1	297.42	3.3891000000000018	3	1	8	1
[13636.547]	0.2851110815777892	CCCC/C=C/CC/C=C\CCCCCCCCC(=O)O	294.4789999999999	6.274600000000006	2	1	15	0
[942013.2]	0.17630471500972075	OC[C@H]1O[C@@H](O)[C@H](O[C@H]2[C@H](O)[C@@H](O[C@H]3[C@H](O)[C@@H](O)[C@H](N)[C@H]3N)O[C@H](O)[C@@H](O)[C@H](O)[C@H]2O)O1	474.41600000000017	-7.7252	16	11	5	0
[911164.6]	0.8653009286528683	CC(C)NC(=O)c1ccc(S(C)(=O)=O)cc1	241.31199999999998	1.2283000000000002	3	1	3	1
[2661197.5]	0.4506907039875464	O=C(CI)Oc1cc(/C=C/c2ccc(Cl)cc2)c1	372.58900000000006	4.155300000000002	2	0	4	1
[293837.5]	0.7490262446054085	CCOC(=O)[C@@]1(C)C[C@H]2C[C@H]3CC4=CC(=O)C=C[C@]4(C)[C@@]3(F)[C@@H](O)C[C@@]21C	376.46800000000013	3.536500000000003	4	1	2	0
[817093.8]	0.7915495466026561	COc1cccc2oc(CCC(C)=O)cc12	218.25199999999995	2.963000000000001	3	0	4	2
[517575.1]	0.5842361578235642	C[C@]12CC[C@@H]3c4ccc(OC(=O)c5ccccc5)cc4CC[C@H]3[C@@H]1CC[C@@H]2O	376.4960000000002	5.122800000000005	3	1	2	2
[14419.736]	0.7036290903870039	O=C(O)C1=C/C=C/CC=C/C=C/C#CCCO1	230.26299999999995	2.4373000000000005	3	1	1	0
[413383.]	0.779630821982361	CN1[C@H]2CC[C@@H]1[C@H](OC(=O)NC(C)C)C(=O)C2	240.30299999999997	0.9251999999999996	4	1	2	0
[572526.56]	0.6893709827759431	Cc1nnc2n1-c1ccc(Cl)cc1C(c1ccccc1)=NC2	308.77200000000005	3.5801200000000017	2	0	1	3
[29399.797]	0.7971701178185844	CC[C@@H](CO)C(=O)N[C@@H]1C=C2c3cccc4[nH]cc(c34)C[C@H]2N(C)C1	339.4390000000002	1.9247	3	3	4	2
[2598636.2]	0.6489204335813592	O=C(O)/C=C/c1ccccc1	148.161	1.7844	2	1	2	1
[295535.78]	0.3096208179046602	CCCCCN(CCCC)CCCCCCCCC(=O)Nc1ccccc1	374.613	6.6481000000000074	2	1	17	1
[1525519.2]	0.6958643940326806	CCN1Cc2ccccc2CCC(C)(C)C1	217.3559999999999	3.4809000000000028	1	0	1	1
[141000.23]	0.8429959663239895	OC[C@@H]1O[C@H](n2cnc(N3CCCN(C)CC3)c(F)cc2)CC1	324.40000000000003	1.1174999999999997	5	1	3	0
[1876102.2]	0.5327639891125654	CC[C@@]1(O)C(=O)OCc2c1cc1n(c2=O)Cc2cc3ccccc3nc2-1	348.35800000000006	2.0796	5	1	1	4
[3123702.8]	0.4977389472427681	C[C@H](O)/C=C/[C@@](C)(O)C(=O)O	160.16899999999998	-0.24100000000000038	4	3	3	0
[1.6781002e+08]	0.42136783444244996	O=C1C=CC(=O)N1c1ccccc1[N+](=O)[O-]	218.168	1.0241999999999998	4	0	2	1
[32781.645]	0.5448252036518059	C/C=C\C#CC#CCCCCC(=O)O	190.24199999999996	2.2142999999999997	2	1	4	0
[293.74585]	0.6269064400841485	Cc1nc(-c2ccccc2)cc(-c2ccc(F)cc2)c1/C=C\[C@@H]1C[C@@H](O)CC(=O)O1	403.45300000000015	4.9428200000000055	4	1	4	3
[6015.0312]	0.594326503875445	CC(=O)N[C@@H](Cc1ccc(C)cc1)C(=O)N1CCC[C@H]1CC[C@H](O)CC(=O)O	390.4800000000002	1.6490199999999995	5	3	9	1
[4326438.5]	0.7096286993577655	O=C(O)CNC(=O)c1ccccc1	179.175	0.5009999999999994	3	2	3	1
[42539.6]	0.8133917531868546	O=c1[nH]c(=S)c2ccc(F)cc2cc1N1CCCC1	276.336	2.9968900000000014	3	1	1	2
[141060.22]	0.12297623353818868	C[C@H](C=S=O)[C@@H](N)C(=O)N[C@@H](C)C(=O)N[C@@H](CC(=O)N[C@@H](CCC(=O)O)C(=O)O)C(=O)O	478.48000000000036	-3.1365999999999934	11	7	14	0
[786871.25]	0.7360969456231984	Nc1nc(N)c(O)nc1-c1ccc(C(F)(F)F)cc1	270.21399999999994	2.0324	5	3	1	2
[710.94135]	0.39895528849748824	CC(C)CCC[C@@H](C)[C@H]1CC[C@@]2(C(C)O)C3=CCC4C(C)(C)[C@@H](O)CC[C@]4(C)C3CC[C@]12C	458.7710000000003	7.775800000000011	2	2	6	0
[27033334.]	0.7538773417960486	CC(=O)c1ccncc1C(=O)c1ccccc1	225.24699999999999	2.515200000000001	3	0	3	2
[126170.805]	0.7323560077121045	CC(=O)N/C=C/c1ccc(C)cc1	175.23099999999997	2.10182	1	1	2	1
[216266.84]	0.733928635563028	C[C@]12CC[C@@H]3[C@@H](CCC4=CC(=O)CC[C@@H]43)[C@@H]1CC[C@@H]2O	274.40399999999994	3.4891000000000028	2	1	0	0
[3269363.5]	0.8287700573097607	NC(=O)Cc1ccccc1C(=O)c1ccccc1	239.27399999999997	1.9454	2	1	4	2
[3550587.]	0.21414683280207278	Nc1nc(N)c(O)nc1C(=O)NCC(=O)NCC(=O)NO	299.24699999999996	-3.3019999999999987	9	7	5	1
[5081724.]	0.7630828897045938	Cc1ccc2[nH]c(CNC(=O)c3cccnc3)nc2c1	266.30400000000003	2.19632	3	2	3	3
[49477.992]	0.6819480123749744	C=C1CC[C@@H](O)[C@]2(C)C[C@H](OC)[C@@H](OC(=O)c3ccccc3)C[C@H]21	330.42400000000004	3.3542000000000023	4	1	3	1
[66966.45]	0.5780592003901179	O=C(O)[C@H]1O[C@@H](OCCc2ccc(F)cc2)c(=O)[nH]c1=O	297.238	-0.16290000000000043	6	2	5	1
[130109.875]	0.6205806268625756	C=CCN(/C=C1\CN(C)CCN(c2ccc(C)cc2)c2ccccc2)C1	347.5060000000001	4.450420000000004	3	0	9	2
[12013.959]	0.6033228897805073	C[C@H](CO)[C@H]1C[C@@H]2C[C@H]3[C@H]4CC5=CCC[C@]5(C)[C@H]4C3=CC[C@]2(C)[C@]1(C)C	354.57800000000015	5.996000000000007	1	1	2	0
[2.557764e+09]	0.6278890263724126	C=C(C(C)C)[C@@H]1CC=C2C(=O)C=C[C@]21C	202.29699999999997	3.2901000000000016	1	0	2	0
[3643.3289]	0.4574871116800755	C=C[C@](C)(CCC)C[C@@H]1CC[C@H]2[C@@H]3CCC4=CC(=O)C=C[C@]4(C)[C@H]3CC[C@]12C	380.61600000000016	7.293000000000008	1	0	5	0
[1991.2694]	0.7541053298167572	Cc1ccc(-c2cc(C(F)(F)F)nn2-c2ccc(S(N)(=O)=O)cc2)cc1	381.3790000000001	3.5139200000000006	3	1	3	3
[1114157.1]	0.7884663683189224	CN(C)CCCCSC(=O)Nc1ccccc1	252.38300000000004	3.2935000000000016	3	1	6	1
[83537.89]	0.6500421953210217	COc1cc(C)c(OCCCC(C)C)c(OCC(C)=O)c1	294.39099999999996	3.7864200000000023	4	0	9	1
[1116557.9]	0.24325846760776557	OC[C@H]1O[C@H](OC[C@@H]2O[C@H](O)[C@@H](O)[C@H](O)[C@H]2O)[C@H](O)[C@@H](O)[C@H]1O	342.297	-5.397199999999993	11	8	4	0
[35169.77]	0.41770982822177144	C/C=C/CC/C=C\CCCCCCCC(=O)O	238.37099999999992	4.7142000000000035	2	1	11	0
[2317081.5]	0.3614648132856726	O=C(CSc1cn[nH]c1C)NO	187.22400000000002	0.31561999999999996	4	3	3	1
[100515.125]	0.9288018701438672	C[C@@H](c1ccccc1)N1CCCC[C@H]1N1CCC[C@H](N)CC1	301.478	3.3728000000000016	3	1	3	1
[12465.502]	0.8253208922562612	N#Cc1cc(F)cc(C(C)C)c(C(=O)NCC2CCCCC2)cc1	328.43100000000015	4.508680000000004	2	1	4	0
[50300.79]	0.728082647286701	CC(=O)O[C@H]1[C@H](C)[C@H]2[C@@H]3CCC4=CC(=O)C=C[C@]4(C)[C@@]3(F)[C@@H](O)C[C@]21C	362.4410000000001	3.144800000000002	4	1	1	0
[23497050.]	0.5281179534337205	C=C1CC[C@]2(OC(=O)c3ccccc3C(=O)C2)CC1	256.301	3.2988000000000017	3	0	0	1
[10928.647]	0.35674521007832544	COc1c2c(nc3ccc(OC(=O)N4CCC(N5CCCCC5)CC4)cc13)-c1cc3c(c(=O)n1C2)COC(=O)[C@]3(O)CC	588.6610000000005	3.5373000000000028	9	1	4	4
[526651.6]	0.2683727505504475	OC[C@@H]1O[C@H](O[C@@H]2CO[C@H](O)[C@@H](O)[C@H]2O)[C@@H](O)[C@@H](O)[C@H]1O	312.271	-4.758099999999994	10	7	3	0
[3621.8848]	0.7113509762198361	O=C(NCCN1CCC(O)(c2ccc(Cl)cc2)CCOc2ccccc2)CC1	402.92200000000025	3.208700000000002	4	2	8	2
[3316.9248]	0.5792126620113132	COc1ccc(Br)cc1C(=O)NCCc1ccc(S(=O)(=O)NC2CCCCC2)cc1	495.4390000000003	4.041200000000003	4	2	8	2
[inf]	0.36700528029618507	O=[N+]([O-])c1c(O)c([As])ccn1.O	232.027	-1.3355000000000004	4	1	1	1
[4930.397]	0.4266834095831995	CCOC(=O)C1(C)NC(C)=C(C(=O)OCC)C1c1ccccc1/C=C/C(=O)OC	401.4590000000001	2.7185000000000015	7	1	7	1
[622278.25]	0.775124662295156	CN1CCN(CCCN2c3ccccc3Sc3ccc(Cl)cc32)CC1	373.95300000000015	4.580200000000004	4	0	4	2
[26885552.]	0.30213386159942174	O=c1n(C[C@@H]2CO[C@@H](O)[C@H](O)[C@H]2O)c(=O)[nH]c1=O	260.202	-3.2486	7	4	2	0
[4404.2637]	0.6947743559469134	COC(=O)C[C@@H]1C[C@H](O)[C@@H](C)C[C@H]2[C@@H]3CCC4=CC(=O)C=C[C@]4(C)[C@H]3CC[C@@]21C	400.5590000000002	4.470600000000004	4	1	2	0
[3109.2156]	0.3512783260223273	CC/C=C/C/C=C\CCCCCCCC#CC(=O)O	262.3929999999999	4.717600000000004	2	1	10	0
[1821211.2]	0.3645410945266762	NS(=O)(=O)NCCCCOSCCO	244.33799999999997	-0.7831999999999999	5	3	9	0
[155.3637]	0.4579537565309066	C=C1CC[C@@H]2[C@@](C)([C@H](C)C=C/[C@@H]3CC[C@@H](O)CC[C@@H]3C[C@@H](C)CC(=O)CO)[C@@H]21	388.59200000000016	4.9260000000000055	3	2	8	0
[873730.06]	0.7613914339655881	COc1nc(C/C=C/C(=O)O)cc(OC)c1	223.22799999999998	1.2820999999999998	5	1	5	1
[9921647.]	0.5125069246930146	N[C@H](Cc1ccc(O)c(O)c1)C(=O)O	197.18999999999997	0.052200000000000135	5	4	3	1
[673100.6]	0.5101568892419974	CNC[C@H](O)c1ccc(O)c(O)c1	183.207	0.35060000000000013	4	4	3	1
[33019.098]	0.0758659437435429	C[C@@H](C[C@](C(N)=O)C(=O)NC(=O)[C@@H](C)NC(=O)CNC(=O)[C@H](CCN)NC(=O)[C@H](CC(=O)O)C(=O)O)C(=O)O	559.5090000000004	-4.570210000000001	13	9	17	0
[4900.6016]	0.4433714360915863	COc1ccc([C@H]2C[C@@H](c3ccc(OC)cc3OC(=O)OC)cc2)cc1	354.40200000000004	4.676300000000004	5	0	5	2
[597621.3]	0.47872455893143534	CCCCCCCCCC[C@H](O)[C@H](O)CO	232.364	2.2313000000000005	3	3	11	0
[56.758694]	0.44179283048896817	O=C(CO)[C@H](O)C[C@H](O)/C=C/n1c(C(F)(F)F)nc(-c2ccccn2)c1-c1ccc(F)cc1	465.40300000000013	2.9140000000000006	6	3	8	3
[3.2518198e+08]	0.6822997553866551	Cn1c(=O)c2c(ncn2CC2OCCO2)n(C)c1=O	266.25699999999995	-1.1933999999999994	5	0	2	2
[18667210.]	0.6360552920495823	C=C(C)[C@@H]1CCC[C@H](C)[C@@H](O)CCC1	196.33399999999997	3.5299000000000023	1	1	1	0
[1930529.2]	0.5082917683614503	C/N=C(/N)NC(=O)c1cc(C)c(C(=O)O)cc1	235.24299999999997	0.36752	4	3	2	1
[17607744.]	0.4934559147828128	C[C@@H](OC(=O)OCC(=O)c1ccccc1)NC(=O)C(C)C	293.3190000000001	2.1407	5	1	6	1
[1281900.4]	0.7521450742487874	O=c1nc[nH]c2c1ncn2[C@H]1CC[C@@H](CO)O1	236.23099999999994	-0.21050000000000008	5	2	2	2
[109823.13]	0.5242086395526044	CCCC[C@H](NC(=O)[C@@H]1CCCN)C(=O)N[C@@H](Cc2ccccc2)C(=O)NCC1	402.5390000000001	1.2639000000000025	4	4	8	1
[9465261.]	0.7689012872652504	O=C1NN(c2ccc(Cl)cc2)CCC1	210.66399999999993	1.9714	2	1	1	1
[170004.48]	0.8134896335701135	C=C(C)[C@@H](O)Cc1ccccc1-c1ccc(Cl)cc1	272.775	4.486500000000003	1	1	4	2
[1469.3414]	0.3947392767778116	C=C[C@](C)(CC/C=C/C#CC#CCC)CCCCO	258.4049999999999	4.0945000000000045	1	1	8	0
[5805952.5]	0.7863861863702823	COc1c(OC)c2c(OC)c(CCCC2)c1	222.28399999999993	2.5912000000000006	3	0	3	1
[981723.4]	0.8527477096343818	CNCc1ccc(CS(=O)(=O)Nc2nccs2)cc1	297.405	1.8043999999999993	4	2	6	2
[3835.427]	0.44427229446017136	O[C@H]1C[C@@]2(O)N[C@@H]3CC[C@H]4C[C@@H]5C[C@@H]4C[C@@H](O)C[C@]5(C2)[C@H]3N1	308.42199999999997	0.2944999999999994	5	5	0	0
[740568.9]	0.6796185448915746	NC(=O)[C@H](Cc1ccccc1)C(=O)O	193.202	0.41519999999999996	3	2	4	1
[3.37189e+08]	0.3134689626708318	[N-]=[N+]=Nc1ccc(N)c2ccccc12	184.202	3.3638000000000003	1	1	1	2
[4629990.5]	0.8571860947220851	CC1=CC(=O)C(CCN2CCC(c3ccccc3)c2)CC1=O	297.3980000000001	2.9704000000000015	3	0	4	1
[5371.3975]	0.5212235960271316	CCCCC[C@@H](CC(=O)O)[C@H]1CC[C@H]2[C@@H]3C[C@H](O)C4=CC(=O)C=C[C@]4(C)[C@H]3CC[C@@]21C	428.6130000000002	5.5525000000000055	4	2	7	0
[26548.32]	0.26918868716570815	CN(CCOc1ccc(C[C@H](Nc2ccccc2C(=O)c2ccccc2)C(=O)O)cc1)c1ccccn1	495.5790000000002	4.9356000000000035	7	2	12	4
[6704953.]	0.4109436187772247	O=C(O)[C@H]1C[C@@H](OC(=O)c2ccc(O)c(O)c2)c(O)c1O	296.23100000000005	1.0553000000000001	8	5	3	1
[4.0506177]	0.23111928868333603	N[C@H]1C=C(CO)[C@@H](Cc2ccc(F)cc2)C[C@H](/C=C/c2c(-c3ccccc3)nc(C(=O)O)nc2C(C)CC(=O)O)n1	560.6260000000003	3.9966000000000017	9	5	10	3
[33560.703]	0.5423210123319263	CC(C)C[C@@H](c1ccc(C(=O)CCN2CCCCC2)cc1)c1ccccc1	363.54499999999996	5.9233000000000064	2	0	8	2
[596501.3]	0.536291114782676	CC(C)c1cc2c(cc1)c1ccccc1-2	194.277	4.457400000000003	0	0	1	3
[1.5145293e+09]	0.7263063046070122	Cn1cncc1CN1CCc2c(c3ccccc3n2C)C1=O	294.35800000000006	2.1102999999999996	2	0	2	3
[3279146.5]	0.5588251961475821	C[C@@H](O)[C@H]1C(=O)N2C(C(=O)O)=C(S[C@@H]3CN[C@H](C(=O)N(C)C)C3)[C@H](C)[C@H]12	383.4700000000002	-0.3079999999999994	7	3	5	0
[7.5669185e+10]	0.3426777863228231	ClC1=C(Cl)[C@@]2(Cl)[C@@H]3[C@@H]4C[C@@H]([C@H]5O[C@@H]45)[C@@H]3[C@@]1(Cl)C2(Cl)Cl	380.913	4.481400000000002	1	0	0	0
[1.1860198e+08]	0.8480128061665912	O=C(c1ccccn1)c1ccc2n1CCC2C(=O)O	256.26099999999997	1.686	4	1	3	2
[150110.]	0.8206087884792865	CSc1cc(C(=O)NC(C)C)cc(OC)c1	239.33999999999997	2.555300000000001	3	1	4	1
[4597466.]	0.835880509102496	O=C(Cc1ccccc1C(=O)O)c1ccccc1	240.25799999999998	2.810200000000001	3	1	4	2
[7206610.]	0.5940849087875945	CCCCCCCn1ccnc1	166.26800000000003	2.8535000000000013	1	0	6	1
[1.3537601]	0.163381949312178	COc1ccc(NCC(=O)c2c(-c3ccccc3)c(-c3ccc(F)cc3)c(CC[C@@H](O)C[C@@H](O)CC(=O)[O-])n2C(C)C)cc1	601.6950000000002	5.030000000000005	7	3	15	4
[508412.1]	0.666187414053919	CCOc1ccccc1C(C)C	164.24799999999996	3.208700000000002	1	0	3	1
[4922361.]	0.7730230556667951	CCc1ccc(NC(=O)CCCN)cc1	206.28899999999996	1.9264	2	2	5	1
[19629298.]	0.7797781601626114	NC1(CNC(=O)Cc2cccnc2)CCC1	219.28799999999998	0.6217000000000001	3	2	4	1
[52866.414]	0.558576260378228	C=C(C)c1cc(OCCCN)c2ccc(S(=O)(=O)Nc3cccnc3)nc2n1	399.47600000000006	2.5863000000000005	7	2	8	3
[3080887.2]	0.8772909589907211	C[C@@H](NC(=O)c1ccc(C(=O)O)cc1)C(=O)N1CCC[C@H]2CCC[C@@H]21	344.4110000000002	2.2942	4	2	4	1
[642682.7]	0.6758950968412794	Cc1ccc(/C=C/C(=O)O)cc1	162.18800000000002	2.09282	2	1	2	1
[13732.507]	0.2983343197650083	Cc1c(O[C@H]2O[C@@H](CO)[C@@H](O)CC(=O)[C@H]3COC(=O)[C@H](C)[C@@H](N)[C@H]3O)[C@H](C)[C@@H](O)[C@H]21	429.46600000000007	-1.5615999999999963	10	5	7	0
[39142.926]	0.35616404343456	CCCCCCCCC/C=C\CCCCC(=O)O	254.41399999999996	5.328300000000005	2	1	13	0
[5310254.5]	0.2612626527203185	OC[C@H](O)[C@H](O)[C@H](O)[C@H](O)CO	182.172	-3.5854000000000004	6	6	5	0
[59011.52]	0.7971701178185844	CC[C@H](CO)NC(=O)[C@@H]1C=C2c3cccc4[nH]cc(c34)C[C@H]2N(C)C1	339.4390000000002	1.9247	3	3	4	2
[5608008.5]	0.7192280082414112	Nc1c(C(=O)Nc2ccncc2)cc1	187.202	0.8026999999999997	3	2	2	1
[81037.76]	0.8408790939568669	CC(C)(O)CCc1cccc(C(=O)c2ccccc2)c1	268.356	3.621100000000003	2	1	5	2
[225747.89]	0.6631943755999764	CCCCCC[C@@H](CO)COc1ccccc1	236.35500000000002	3.644300000000003	2	1	9	1
[126.6857]	0.48925503210904	CC[C@H](C)COC(=O)[C@H]1CC[C@@H]2CCCC=C2C=C[C@H](C)[C@H](CC[C@@H]3C[C@@H](O)CC(=O)O3)C1	460.65500000000026	5.757500000000007	5	1	7	0
[631763.1]	0.790985307512128	CC(C)(C)NC[C@@H](O)COc1nsnc1N1CCOCC1	316.4270000000002	0.5024999999999997	7	2	6	1
[35428.68]	0.5405749947246521	C[C@H]1C(=O)CC[C@H]2[C@@H]3[C@H](CC4=C(C)C(=O)O)C=C[C@]4(C)[C@@]3(F)[C@@H](O)C[C@@]21C	376.46800000000013	3.6941000000000024	4	2	1	0
[32752478.]	0.29015285452995804	OC[C@@H]1O[C@H](O)[C@@H](O)[C@H](O)[C@@H]1O	180.156	-3.2214000000000005	6	5	1	0
[1020.345]	0.30473158912319914	CC[C@@H](C)CC/C(=C/C=C/C=C/C=C/C=C\CC(=O)O)C(=S)O	334.48100000000005	5.324000000000004	4	2	11	0
[194142.86]	0.3882266946983143	COC(=O)[C@@H](NCCc1ccccc1)C(=O)N[C@@H](C)C(=O)N1CCC[C@H]1C(=O)O	405.4510000000003	-0.0593999999999984	7	3	9	1
[395435.47]	0.5478541690253851	CCCCC[C@@H](O)[C@H](C)[C@H](O)[C@H](C)O	204.30999999999997	1.3054	3	3	7	0
[579177.06]	0.7680978540323823	Fc1cccc(O[C@H](CCN2CCCO2)c2ccc(Cl)cc2)c1	335.8059999999999	4.626600000000004	3	0	6	2
[inf]	0.3500895203553512	CCCCCCCCCCCCCCC[n+]1ccccc1.[Br-]	370.4189999999999	3.0693	0	0	14	1
[1931.855]	0.298633389354196	CCCCC/C=C/C[C@@H]1[C@@H](O)C(=O)O[C@@H](C)[C@H]1CC[C@@H](O)CC(=O)O	356.4590000000001	2.6673999999999998	6	3	11	0
[2565.3232]	0.2997417539951176	CC(=O)O[C@@H]1[C@H]2CCC[C@@H]3[C@H](CC[C@@]4(C)[C@H]3C[C@H]([N+]3(C)CCCCCC3)[C@@H]4OC(C)=O)[C@@]2(C)C=CC[C@@H]1O	530.7700000000006	5.418600000000007	5	1	3	0
[7128.0625]	0.533268412733538	C=CC(C)(C)c1ccc(C(=O)/C=C/[C@@H](O)C[C@@H](O)CC)C1	290.4030000000001	3.1023000000000014	3	2	8	0
[17509.574]	0.6546729440340792	NCCCC[C@@](N)(CCc1ccccc1)c1ccc(O)cc1	298.43	3.3080000000000016	3	3	8	2
[62124.207]	0.6978047716193589	CN1C[C@H](O)[C@H](O[C@@H]2C(=O)c3ccccc3)C(=O)N2[C@H]1C(=O)O	320.30100000000004	-0.8601999999999996	7	2	3	1
[565495.]	0.4764912084284152	C=CC(=O)Nc1ccc(OCC(O)CNC(C)C)c(C(C)=O)c1	320.38900000000007	1.7513999999999998	5	3	9	1
[49616.062]	0.7877933691640574	C=C1[C@H](C)CC[C@]12C[C@@H](CC[C@@]2(C)[C@H]1CC(=O)CO)C[C@@H]1O	306.44599999999997	3.097600000000002	3	2	3	0
[1141357.6]	0.8269224082504041	CC1=CCCC(C)N1CC(=O)C(C)(C)c1ccccc1	271.404	3.921400000000003	2	0	4	1
[3482.2922]	0.7200397541153555	CC(C)CC(=O)NCC[C@H]1C[C@H]2[C@@H]3CCC4=CC(=O)C=C[C@]4(C)[C@H]3CC[C@@]21C	383.5760000000002	5.072800000000005	2	1	5	0
[1039312.25]	0.7957832021727701	O=C(O)[C@@H]1[C@H]2CC[C@@H]3CCC4=CC(=O)C=C[C@]4(C)[C@H]3CC[C@@]21C	314.4250000000001	3.9951000000000034	3	1	1	0
[9272.211]	0.3366982333650633	CCCCC[C@H](/C=C/C=C/CC\CCC(=O)O)C(=O)N1CCC[C@H]1CC(=O)O	393.52400000000017	4.406000000000002	5	2	14	0
[5035.385]	0.8138095128696987	Nc1nnc(-c2ccc(Cl)cc2Cl)c(N)n1	256.09599999999995	2.0098	5	2	1	2
[3870391.]	0.7116430298202238	O=C(O)CCc1ccccc1	150.177	1.7038	2	1	3	1
[151.57428]	0.18867608567592276	COc1c(O[C@@H]2O[C@H](C)[C@@H](O[C@H]3C[C@@](C)(O)[C@@H](OC(=O)CC(C)C)[C@H](C)O3)[C@H](N(C)C)[C@H]2O)[C@@H](CC=O)[C@H](C)[C@@H](O)[C@@H]1O	617.7330000000004	0.7026000000000032	13	4	11	0
[739481.3]	0.39301032276698755	OCC1=C[C@@H](N[C@@H]2C[C@H](O)[C@@H](O)[C@H](C)O2)c(=O)N1	258.27399999999994	-2.1926999999999985	6	5	3	0
[79235.98]	0.6830536692133776	CCCCC[C@@H](O)CCOc1ccccc1	222.328	3.3967000000000027	2	1	8	1
[41107.438]	0.7977462845021502	CN(C)CC[C@H](c1ccccc1)c1ccccn1	240.35000000000002	3.1652000000000013	2	0	5	2
[7.5093865e+12]	0.7776539808217191	OC[C@H](c1ccc(Cl)cc1)C(=O)O	200.62099999999998	1.5004999999999997	3	2	3	1
[1.8212618e+08]	0.327576589219547	OC[C@H](O)C[C@@H](O)O	122.11999999999999	-1.9596	4	4	3	0
[1.4316135e+10]	0.6469609757798634	CC1(C)O[C@]2(C(=O)O)CC[C@@H]1C2	170.20799999999997	1.4187	3	1	1	0
[2351916.2]	0.5158185684845289	CCCC(=O)O[C@@H](CC)[C@@]1(C(=O)C(C)=O)N2CCC[C@H]2C[C@]2(C)[C@@H]1CC[C@]2(C)O	407.5510000000002	3.0406000000000017	6	1	7	0
[120366.62]	0.8765886845397144	NCc1cccc(-n2cc(C(F)(F)F)nc2)c1	241.21599999999995	2.3498	2	1	2	2
[3.3183477e+12]	0.5719246068249335	NC(=O)c1sc(N)nc1	143.171	-0.17580000000000012	3	2	1	1
[486.40875]	0.3869209548641521	CC1=C[C@H](O)CC[C@H]2[C@@](C)(CC1=CC(=O)O)C(c1ccc([N+](=O)[O-])cc1)c1ccccc1-2	433.50400000000013	5.3323000000000045	5	2	3	2
[6.1854937e+12]	0.2079494779986519	N=[N+]=CC(=O)C(=O)O	115.06799999999998	-1.04993	3	2	2	0
[4.2839222e+09]	0.44520916015589385	O=[N+]([O-])CCc1ccc([As]([As]Cl)Cl)cc1	370.9069999999999	1.2977999999999998	2	0	5	1
[32076498.]	0.7239787118738172	O=C(O)CCCCC(=O)Nc1ccccc1	221.25600000000006	2.2701000000000002	3	2	6	1
[706266.4]	0.4815450388236752	Oc1cc(O)cc(O)c1	126.11099999999996	0.8033999999999999	3	3	0	1
[184560.64]	0.6864616956161568	CC(=O)S[C@H]1CO[C@@H]2[C@@H]3CCCC4=CC(=O)CC[C@]4(C)[C@H]3CC[C@@]21C	362.53500000000014	4.545500000000004	4	0	1	0
[296980.1]	0.7154701733566009	O=C(CCCc1ccc(C(F)(F)F)cc1)c1ccccc1	292.29999999999995	4.911000000000004	1	0	5	2
[147370.25]	0.03636568823305353	N=C(NCCC[C@H](N)C(=O)N[C@@H](CCCN)C(=O)N[C@@H](CC(=O)O)C(=O)N[C@H](C(=O)O)C(=O)O)C(=O)O	533.4950000000002	-4.41743	14	11	17	0
[1.29477]	0.1931580696986653	COc1cccc(CNC(=O)c2c(-c3ccccc3)c(-c3ccc(F)cc3)c(CC[C@@H](O)C[C@@H](O)CC(=O)[O-])n2C(C)C)c1	601.6950000000003	4.665200000000005	6	3	14	4
[2992912.]	0.6691927632849457	CCC[C@H](C(=O)c1ccc(C(F)(F)F)cc1)c1ccccc1	306.32699999999994	5.472000000000005	1	0	5	2
[671543.2]	0.2011276719859027	CO[C@@]1(NC(=O)CSCC#N)C(=O)N2C(C(=O)O)=C(CSc3nnnn3C)CS[C@@H]21	471.54600000000016	-0.7283199999999983	12	2	9	1
[985441.6]	0.763478015256529	C=CCOc1cc(CC2CNC(=O)N2)ccc1OC	262.309	1.4839	3	2	6	1
[854298.7]	0.5930231764189284	COC(=O)/C(CC)=C(C)c1cccc(OC)c1	234.29500000000002	3.051700000000001	3	0	4	1
[4.671924e+08]	0.3523871265725485	C=C1C2=CC[C@@H](C)[C@H]2C(=O)C(=O)NC1=O	205.21299999999997	0.35049999999999987	3	1	0	0
[45763.332]	0.8226053276925613	C/C(=C\CNc1ccc(C)cc1)Nc1ccccc1	252.36100000000002	4.422820000000003	2	2	5	2
[14064247.]	0.8528036890699656	C[C@H](C(=O)O)c1cccc(C(=O)c2ccccc2)c1	254.285	3.1057000000000015	3	1	4	2
[127459.9]	0.3653702396936938	CCC[C@@H](CCO)SCNC(=O)[C@@H](O)CS	267.41599999999994	0.6350999999999998	4	4	9	0
[1.5480037e+08]	0.42281419306919255	COC(=O)[C@@]1(c2ccccc2)C(=O)NC1=O	219.196	-0.24620000000000014	4	1	2	1
[408734.12]	0.8774213338801465	COc1ccc(O)cc1C(=O)NCCc1ccccc1	271.316	2.3733000000000004	3	2	5	2
[31.427313]	0.45771155052984636	CO[C@H]1O[C@H](CO)[C@@H](O)[C@H](C)Oc2cc(-c2ccc(F)cc2)[C@H](NC)[C@@H](O)Cc2c(C)c(C)c2ccccc21	539.6440000000002	4.164800000000003	7	4	3	1
[10920891.]	0.7263440713564566	Cc1ccccc1SC(=O)N1CCC(Cc2ccccc2)CC1	325.47700000000003	5.161820000000005	2	0	3	2
[5.601522]	0.4559960748515062	CC(C)c1nc(-c2ccc(F)cc2)c(-c2ccccc2)n1/C=C/[C@@H](O)C[C@@H](O)CC(=O)O	438.49900000000014	4.5369000000000055	5	3	9	3
[2111.1292]	0.6882221834617817	CC(C)(O)[C@@H](C)CC[C@H]1C[C@H]2[C@@H]3CCC4=CC(=O)C=C[C@]4(C)[C@H]3CC[C@@]21C	370.57700000000017	5.7076000000000064	2	1	4	0
[1773938.6]	0.5501217966938848	CC(=O)Oc1ccccc1C(=O)O	180.15899999999996	1.3101	4	1	2	1
[6.460624e+14]	0.48837238667997585	S=C=Nc1cccc2ccccc12	185.251	3.5741000000000014	1	0	1	2
[5863471.5]	0.4435105912731592	O=c1ccn([C@@H]2O[C@H](CO)[C@@H](O)[C@H]2O)c(=O)[nH]1	244.20300000000003	-2.8519	6	4	2	1
[590088.5]	0.6853134429962167	OCCCc1ccc(O)cc1	152.19299999999998	1.3171	2	2	3	1
[2322490.5]	0.6922767266354862	CN[C@H](C)[C@H](O)c1ccc(C(=O)O)cc1	209.24499999999998	1.0260999999999998	4	3	4	1
[9.737557e+09]	0.5969989682179794	CC(=O)c1nc2c(ncn2C)c2ccccc21	225.251	2.3241000000000005	3	0	1	3
[3848300.5]	0.6760870934103842	CS(=O)(=O)Nc1ccc([N+](=O)[O-])cc1Oc1ccccc1	308.315	2.7586000000000013	5	1	5	2
[10560974.]	0.5724118200585818	CC(C)=CC/C=C/CO	126.19899999999998	1.8912	1	1	3	0
[692.3054]	0.42664190049735085	COc1c2ccccc2c(-c2ccccc2)n1C[C@@H](O)C[C@@H](O)CC(=O)OC(=O)[O-]	412.41800000000023	1.7053999999999994	7	2	8	3
[989932.75]	0.5020833078116338	C[C@@H]1CCCC(=O)O[C@H](C)C1	156.22499999999997	2.1281999999999996	2	0	0	0
[30895.994]	0.18355824345185315	OC[C@@H]1O[C@@H](O[C@@H]2[C@@H](O)[C@H](O[C@@H]3[C@@H](O)[C@H](N)C[C@H](O)[C@H]3O)[C@H](N)[C@@H]2O)[C@H](O)[C@@H](O)[C@H]1O	456.44500000000005	-7.198299999999992	14	11	5	0
[1247.9562]	0.4683330433225475	CCCCCCCCC#CC#C/C=C\CCCC(=O)O	274.404	4.5549000000000035	2	1	10	0
[8693.116]	0.749106839625592	C/C1=C/CC[C@@](C)(OCc2ccc(C)cc2)C(=O)NC[C@H](CC(=O)N1CCCC1)CC1	426.6010000000004	4.883120000000004	3	1	3	1
[989148.5]	0.5768390774177771	CCCCCCOC(C)CO	160.25699999999998	1.9640999999999997	2	1	7	0
[12481.729]	0.6516402786367417	COc1cc2c(cc1OC)CCC[C@@H](O)CC(=O)O2	266.29299999999995	1.6965	5	1	2	1
[4.771859]	0.6098603402539736	CC(C)c1c(/C=C/[C@@H](O)C[C@@H](O)CC(=O)[O-])c(-c2ccc(F)cc2)cn1C1CCCCC1	442.55100000000016	4.1879000000000035	4	2	9	2
[2437698.5]	0.5781118668832158	Oc1ccc([C@H](O)CO)cc1	154.165	0.41789999999999994	3	3	2	1
[2861707.8]	0.6092036098085174	CCC(=O)SCCN[C@@H](CC)CO	205.32299999999998	1.0167	4	2	7	0
[43229724.]	0.4738863200394283	C[C@H]1NC(=O)CN(C)C1	128.17499999999998	-0.5634999999999999	2	1	0	0
[24410.32]	0.6389509580864461	CC(C)(C)NCC(O)c1cc(O)cc(CO)c1	239.315	1.3059999999999998	4	4	4	1
[1305737.1]	0.8566461109738066	N[C@@H](CCCCNC(=O)[C@@H]1Cc2ccccc2)CC1	260.38100000000003	2.2528999999999995	2	2	2	1
[48742.273]	0.7331339239135461	CC1(C)C[C@@H]2C3=CC4C(=O)C=C[C@]4(C)[C@@]3(F)[C@@H](O)C[C@]2(C(=O)CO)O1	350.38600000000014	1.2759999999999998	5	2	2	0
[8524.716]	0.5182667353853221	COc1ccc([C@H]2OC(C)=C(N)C=C2C(=O)NC(=O)[C@H](C)C(=O)OC(C)=O)C1	390.3920000000002	0.7308000000000001	8	2	5	0
[6270772.]	0.6604292889918286	CCOC(=O)CCc1ccccc1	178.23100000000002	2.1822999999999997	2	0	4	1
[987008.5]	0.4352526503559717	C=CC[C@H](C=O)c1ccc(O)c(O)c1	192.21399999999997	1.9564000000000001	3	2	4	1
[1082905.]	0.6760545776101565	C[C@H](N[C@@H](CCc1ccccc1)C(=O)O)C(=O)O	251.282	1.1351	5	3	7	1
[inf]	0.05261385907790243	C[C@H](O)[C@@H](C)[N+](=O)[O-].C(N)C(=O)N1CCC[C@H]1C(=O)N[C@@H](CCC(=O)O)C(=O)NCC(=O)NCC(=O)NCC(=O)NCC(=O)O	648.6270000000002	-5.132500000000007	14	9	17	0
[223757.98]	0.7846423574560976	CCCCCOc1ccc(CC2SC(=O)NC2=O)cc1	293.388	3.149700000000002	4	1	7	1
[2.1817939e+11]	0.5988163606060163	CC1(C)[C@@H](C(=O)O)N2C(=O)C[C@H]2S1(=O)=O	233.24499999999998	-0.794999999999999	5	1	1	0
[5.9517884]	0.23935339741760236	CC1=C[C@](C)(O)C=C2C=C[C@H](C)/C=C/[C@H](O[C@@H]3C[C@H](O)C[C@@H](O)[C@H](O)CC(=O)O3)[C@H](O)C[C@@H](O)[C@H]21	494.58100000000024	0.6349999999999993	9	6	2	0
[189440.39]	0.6596540016798033	CCCSc1ccc(C(C)(C)C)cc1	208.36999999999998	4.486200000000004	1	0	3	1
[350.1756]	0.43915163841674126	CC1=C(C#C/C=C/C=C/C=C/C(C)=C\C(=O)O)C(C)(C)CCC1	310.43700000000007	5.215900000000004	2	1	4	0
[601578.94]	0.6766678475633339	C=C(CC(C)C)C(=O)NC1=NC(=O)NC1=O	223.232	0.35320000000000007	3	2	3	0
[1208.4952]	0.15355779439792575	CC(C)(O)C[C@](C)(CCCCCCCCCCC(O)CC(=O)O)CC1CCCCC2CCCCC2CCCCC1	564.9360000000001	10.227499999999996	4	3	17	0
[22047180.]	0.7935384495423283	Nc1ccccc1Oc1ccc(C(=O)O)cc1	229.235	2.7593000000000005	4	2	3	2
[217138.98]	0.736276489474297	CCC/C=C1\OC(=O)C(C)OC(=O)N(CC(C)C)C1	269.341	2.710300000000001	4	0	4	0
[8.637438]	0.43866430577813825	C/C=C(/C)C(=O)O[C@H]1C[C@@H](C)C=C2C=C[C@H](C)[C@H](CC[C@@H](O)C[C@@H](O)CC(=O)[O-])[C@H]21	419.53800000000024	2.301	6	2	9	0
[716991.7]	0.8433413646054171	CC(C)CCOC(=O)Nc1ccccc1C	221.3	3.5896200000000027	2	1	4	1
[13212.092]	0.32367226261214044	CCCCC[C@H](O)/C=C/C[C@@H](C)[C@H](O)/C=C\C(=O)O	270.36899999999997	2.5117000000000003	4	3	10	0
[257.80737]	0.3107992808929935	COc1cc(C(=O)NS(=O)(=O)c2ccccc2C)ccc1Cc1cn(C)c2ccc(NC3CCCC3)cc12	531.6780000000003	5.559320000000006	5	2	8	4
[174272.19]	0.4556731029975358	CC1(C)CCC[C@H](C(=O)OCCC[N+](C)(C)CC)n1	271.4249999999999	1.9367	3	1	6	0
[572564.2]	0.5031075138837579	O=C(/C=C\c1ccc(O)c(O)c1)OCCc1ccccc1	284.311	2.8969000000000005	4	2	5	2
[24084.23]	0.2693534188958407	C[S@](=O)C[C@H](NC(=O)c1cc(F)ccc1)N[C@@H](C)C(=O)NCC(=O)NCC(=O)O	430.45800000000025	-1.444799999999995	7	5	11	1
[2109.8635]	0.6161362057948672	Oc1cc2c(cc1Cl)Oc1cc(Cl)c(Cl)cc1O2	303.5280000000001	5.250400000000001	3	1	0	3
[416824.72]	0.5834560761331378	COc1ccc(C[C@@H](N)CCC(=O)NCCCN)cc1	279.38399999999996	0.8102000000000013	4	3	9	1
[4981.7593]	0.09078764063157042	CNC(=O)[C@H](CCc1ccc(O)cc1)C(=O)N1CCC[C@H]1C(=O)N[C@@H](CCCCN)C(=O)NCC(=O)NCC(=O)O	576.6510000000004	-1.391199999999992	9	7	16	1
[3651791.]	0.8015823313615688	COc1ccc2cc(CCC(C)=O)ccc2c1	228.29099999999997	3.370000000000002	2	0	4	2
[130093.98]	0.7063312576684488	CC1(C)C[C@H]2[C@H]1N(c1ccc(F)cc1F)C2	223.26599999999996	3.1995000000000013	1	0	1	1
[75050.39]	0.6614591333261541	CC[C@H](C(C)C)[C@H](O)[C@@H](C)CCCC	200.36599999999993	3.855800000000003	1	1	7	0
[34855.633]	0.05700380187791509	CC[C@H](C)[C@H](NC(=O)[C@@H](N)CC(C)C)C(=O)N[C@@H](CC(C)C)C(=O)N1CCC[C@H]1C(=O)N[C@@H](CCCCCN)C(=O)N[C@@H](C)C(=O)N[C@@H](C)N	709.9780000000001	0.3421000000000046	9	8	22	0
[2228793.8]	0.8333773683210982	O=C1C[C@@H](c2ccc(O)cc2)C(=O)c2ccc(O)cc12	268.26800000000003	2.6507000000000005	4	2	1	2
[15278277.]	0.3368909316830426	C=CCS[S@](=O)C=O	150.224	0.7595000000000001	3	0	4	0
[705983.5]	0.7760869596059278	COc1ccc(C[C@@H]2NC[C@H](O)[C@H]2OC(C)=O)cc1	265.30899999999997	0.5020999999999994	5	2	4	1
[10.543319]	0.2528967829692669	CC(C)n1c(CC[C@@H](O)C[C@@H](O)CC(=O)[O-])c(-c2ccc(F)cc2)c2c3ccccc3n(-c3ccc(F)cc3)c(=O)c21	573.6160000000001	4.656000000000004	5	2	10	5
[1.8592386e+08]	0.5302216682110639	O=c1ccc2ccccc2o1	146.14499999999998	1.793	2	0	0	2
[22963.37]	0.7933648837252031	COc1ccc([C@@H]2O[C@@H](CO)C(=O)N3CCCC3)cc(OC)c2c1	333.384	1.2954999999999997	5	1	6	0
[1.9907872e+08]	0.598821180198506	C=C1[C@H](OC(=O)N[C@H]2CC[C@@H]2OC(C)=O)CC1	239.27099999999993	1.5252999999999999	4	1	3	0
[25559670.]	0.755476256361758	CC(C)(C(=O)c1cccnc1)c1cccnc1	226.279	2.637100000000001	3	0	3	2
[2214557.8]	0.33852419504767817	O=[N+]([O-])c1nc[nH]c1CCN1C[C@H]1C[C@H](O)CCO	270.28899999999993	-0.32200000000000023	6	3	8	1
[1.3484229e+09]	0.5888605034457122	Cn1c2ccccc2c(=O)cc2[nH]cc12	198.225	1.9713999999999996	1	1	0	3
[188448.06]	0.8033768215133937	CCCC[C@@H]1CCC(=O)N(CC)C[C@H](NC(=O)c2ccccc2)C(=O)NC1	373.49700000000007	2.3499	3	2	6	1
[19217.635]	0.38714947503876584	CC/C=C\C/C=C\CCCCCCCCC(=O)O	252.3979999999999	5.104300000000004	2	1	12	0
[1834863.4]	0.6626511513553038	CC1=C(CCO[P@](=O)(O)OCC(=O)O)cc1	248.171	1.4809999999999999	6	2	7	0
[10384656.]	0.8600021265706641	CC1=C2C[C@H](C(C)C)CC(=O)N2CC(=O)N1Cc1ccccc1	312.41299999999995	3.1549000000000014	2	0	3	1
[1780110.9]	0.8448278833152716	C[C@@H](NC(=O)c1ccc(F)cc1)C(=O)N1CCC[C@H]1C(=O)NCC	335.379	1.0711	3	2	5	1
[40528.754]	0.6363591173248027	C/C(=C\CNc1ccc(C)cc1)N[C@@H]1CCCc2ccccc2[nH]c(=O)[nH]1	364.493	4.384420000000003	3	4	5	2
[16304.911]	0.7316753591838343	C1CCC(OC[C@@H]2COC(=O)c3ccccc3C2=Cc2ccccc2)C1	348.44200000000006	4.973000000000004	3	0	4	2
[29994.498]	0.052114088175106564	CC[C@H](C)[C@H](NC(=O)[C@@H](N)CC(C)C)C(=O)N[C@@H](CC(C)C)C(=O)N1CCC[C@H]1C(=O)N[C@@H](CCCCCN)C(=O)N[C@@H](C)C(=O)N[C@@H](C)NCC	738.032	0.992900000000006	9	8	24	0
[2.9030708e+11]	0.43604152887576714	CC1(C)C=C2C(=O)O[C@@H]2CC(=O)C(=O)C1	208.21299999999994	0.7963999999999999	4	0	0	0
[20845282.]	0.485282347471301	CC(/C=C/C=C/C(=O)O)C(=O)O	170.164	0.9041000000000001	4	2	4	0
[494288.72]	0.24420566740329405	O[C@H]1CO[C@@H](OC[C@H]2O[C@H](O)[C@@H](O)[C@H](O)[C@H]2O)[C@H](O)[C@H](O)[C@H]1O	342.297	-5.397199999999993	11	8	3	0
[150875.4]	0.6291963840332163	CCN(CCNC(=O)c1ccc(-c2ccccc2-c2nnn[nH]2)cc1)C(C)C	378.4800000000001	2.993800000000001	5	2	8	3
[289.3559]	0.0675232217975668	CSCC[C@H](NC(=O)CCc1ccc(CCN)cc1)C(=O)N[C@@H](C)C(=O)N1CCC[C@H]1C(=O)N[C@@H](CCC(=O)NCC(=O)O)C(=O)N[C@@H](CC(=O)O)	748.88	-0.9275099999999907	12	8	23	1
[215009.73]	0.7275029575003507	COc1ccc(OCCNC(C)C)cc1	209.28900000000002	2.072	3	1	6	1
[23571.078]	0.7559410433604633	CC[C@H](CC[C@H](C)[C@H](O)CC(=O)O)c1ccccc1	264.36499999999995	3.432100000000002	3	2	8	1
[26344.057]	0.6754140789463701	C=C[C@](O)(CC[C@@H]1C)C[C@H]2[C@@H]3CC4=CC(=O)CC[C@]4(C)[C@H]3CC[C@@]21C	342.52300000000014	5.071500000000006	2	1	1	0
[1754837.4]	0.5932541945251082	NCCCCCCNS(=O)(=O)c1ccc(C(=O)O)cc1	300.38	1.1822	5	3	9	1
[1339.4963]	0.2578589239330623	CCCCC/C=C\C\C[C@@H](C)[C@H]1C(=O)O[C@@H](C)[C@@H]1CCC[C@@H](O)CC(=O)O	382.5410000000002	4.722800000000005	5	2	14	0
[1665479.1]	0.682955343693033	C=CCOc1ccc2ccccc2c1C	198.265	3.713020000000003	1	0	3	2
[546368.6]	0.6636414017546776	CCCCCCCCC(=O)Nc1ccccc1C	247.38200000000003	4.684120000000004	1	1	8	1
[25574978.]	0.5879841575507896	Cc1[nH]c2ccc(O)ccc12	147.17699999999996	2.13352	1	2	0	2
[29525.223]	0.43944502463890805	CSCC[C@@H](NC(=O)Cc1ccccc1)C(=O)N[C@@H](CCS(C)(=O)=O)C(=O)O	430.5480000000002	0.4711000000000009	7	3	12	1
[1168.7998]	0.6646554574313325	COc1cc(C)c(CCC(C)C)c(OCCC(C)C)c1	278.436	5.017120000000005	2	0	8	1
[3710080.]	0.2799470700305247	N=C(N)NCCC[C@@H]1CCCCCC1	197.32599999999994	2.2200699999999998	2	3	4	0
[49769.56]	0.41990487617646394	COc1ccc(CCN(C)CCCC(C#N)(c2ccc(OC)c(OC)c2)C(C)C)cc1OC	454.6110000000002	5.093080000000005	6	0	13	2
[3118.644]	0.7265911665970268	C#CCN(Cc1ccc(C(C)(C)C)cc1)Cc1ccccc1	291.438	4.619500000000005	1	0	5	2
[550418.56]	0.8285667539061792	C[C@@H](O)c1ccc(C(=O)CCN2CCCCC2)cc1	261.3649999999999	2.7986000000000013	3	1	5	1
[7830658.]	0.46248051174959565	CC(=O)COC(COC(C)=O)OC(C)=O	218.20499999999996	0.044299999999999784	6	0	6	0
[1089796.6]	0.7897518368075498	O=C(C[C@H]1CC(c2ccccc2)c2ccccc2)CC1	264.36800000000005	4.577800000000003	1	0	4	2
[124.28283]	0.3700735420849879	CCOC(=O)C1=C(C)NC(C)=C(C(=O)OCC)C1c1ccccc1/C=C/C(=O)OC(C)(C)C	455.5510000000002	4.402500000000004	7	1	7	1
[62184.195]	0.7506536573228242	c1ccc2c(NCCCN2)ccc2cc1OCCO2	258.32099999999997	2.8097000000000003	4	2	0	1
[77135.125]	0.5360089123302935	C[C@@H]1C[C@@H](O)[C@@]2(C)[C@H](O)C(=O)C[C@@H]3[C@@H]4CC(=O)C=C[C@]4(C)[C@@]3(F)[C@@H](O)C=C[C@]12C	406.4940000000001	2.1401000000000003	5	3	0	0
[176036.45]	0.7424876757671967	COc1ccc([C@@H]2C[C@H](N)O2)c(O)c1	195.21799999999996	1.147	4	2	2	1
[4690978.]	0.9090308330593023	N#Cc1ccc(COc2ccc(C(=O)O)cc2)cc1	253.257	2.8354800000000004	4	1	4	2
[776.8092]	0.5908910114028808	C=C[C@H](O)C#CCNC(=O)[C@H]1CC=C2c3cccc4[nH]c(c4c3C)C[C@H]21	346.4300000000001	2.670020000000001	2	3	3	2
[71924632.]	0.8881498709719245	CO[C@H]1c2c(C)ccc(O)c2C(=O)NCCN1CC[C@@H]2c1ccccc21	352.4340000000001	2.9266200000000016	4	2	4	2
[411718.78]	0.6708268673631456	CC(=O)c1occc1C2CCCCC2	192.2579999999999	3.5299000000000023	2	0	2	1
[1.7197376e+08]	0.32970093178109694	CO[C@@H]1[C@@H](OC(=N)CC[C@H]2N(C)C[C@@]2(O)[C@H](C)O)C(=O)N1C	315.37000000000006	-1.000529999999998	6	3	6	0
[864484.3]	0.0662422301296314	CCC1=C(C)C(=O)NC(CCCCCCCCCCCCCCCCCCCC)C(=O)NC(=O)NC(=O)NCC(=O)NC(=O)N[C@@H](C)C(=O)NC1=O	733.9520000000002	5.035600000000003	8	7	20	0
[5.983411e+09]	0.6565900642716097	COc1cc(O)c2c(c1)C(=O)OC2	180.15899999999996	1.0712	4	1	1	1
[196311.33]	0.9191137367670361	CN1C(=O)[C@@H](Cc2ccccc2)C[C@H](O)c2ccccc21	281.355	2.945400000000001	2	1	2	2
[291442.7]	0.47129702163346204	CS(=O)(=O)CCCCCOS(C)(=O)=O	244.33399999999997	0.1775000000000002	5	0	7	0
[24124.873]	0.16633177463326002	OC[C@@H]1O[C@@H](O[C@@H]2[C@@H](O)[C@H](O[C@H]3O[C@H](CO)[C@@H](O)[C@H](O)[C@H]3O)[C@H](N)C[C@@H]2N)[C@H](O)[C@@H](O)[C@@H]1O	486.4710000000001	-7.224199999999994	15	11	6	0
[31017.477]	0.8178744322781549	CN(C)CCCN1c2ccccc2CCc2ccc(Cl)cc21	314.86	4.528400000000004	2	0	4	2
[129041.836]	0.6227651876315359	CC(=O)O[C@@]1(C(C)=O)CC[C@H]2[C@@H]3C=C(Cl)C4=CC(=O)CC[C@]4(C)[C@H]3CC[C@@]21C	404.9340000000003	4.751700000000005	4	0	2	0
[22353618.]	0.259270203971284	O=C(O)[C@H](O)[C@@H](CO)NC[C@H](O)CO	209.19799999999998	-3.2643999999999997	7	6	7	0
[752206.75]	0.7514859268568042	Oc1ccc2c3c1O[C@H]1[C@@H](O)CC[C@@]4(O)[C@@H](C2)N(CC2CCC2)CC[C@]314	357.4500000000003	1.7072999999999998	5	3	2	1
[11941067.]	0.7751926278131329	CCOC(=O)NC(=O)c1ccccc1	193.20200000000003	1.5729	3	1	2	1
[45.484737]	0.07014923634862799	OC[C@H]1O[C@H](S)[C@H]([C@@H]2O[C@H](CO)[C@H](O)[C@H](O)[C@H]2O)O[C@]2(CO)[C@H](N2C(=O)O)[C@@H](O)[C@H](N)C(=O)N1CCC[C@H](NC(=O)O)[C@@H](C(=O)O)O	704.6610000000002	-6.752000000000008	19	14	11	0
[2537882.2]	0.5541818739705442	O=C(O)CCCC[C@H]1CCSS1	206.332	2.7851000000000017	4	1	5	0
[23571.078]	0.7559410433604633	CC[C@H](CC[C@@H](C)[C@H](O)CC(=O)O)c1ccccc1	264.36499999999995	3.432100000000002	3	2	8	1
[797962.6]	0.7159421298545312	CC(=O)NCCc1ccccc1	163.22	1.3652000000000002	1	1	3	1
[2788413.5]	0.572711166161404	CCCC(=O)c1cc(-c2ccccc2)c(-c2ccccc2)o1	290.362	5.5964000000000045	2	0	5	3
[615849.6]	0.6332575778242037	Cc1ccccc1Sc1ccc(C(=O)NCCNC(=O)CCO)cc1	358.4630000000001	2.374620000000001	4	3	8	2
[18570.535]	0.41770982822177144	CCCC/C=C\C/C=C/CCCCCC(=O)O	238.3709999999999	4.7142000000000035	2	1	11	0
[223.33904]	0.19750207121883465	CC(C)(C)NC(=O)[C@@H]1C[C@@H]2CCCC[C@@H]2CN1C[C@@H](O)[C@H](Cc1ccccc1)NC(=O)[C@H](CC(N)=O)NC(=O)c1ccc2ccccc2n1	670.855	3.092400000000003	7	5	12	3
[17190.373]	0.6383181909233218	CC1(C)C(=O)CC[C@@H]2[C@@H]3C[C@H](C)[C@H]4C(=O)C=C[C@]4(C)[C@H]3CC[C@@]21C	328.49600000000015	4.825400000000005	2	0	0	0
[479426.12]	0.7969152116218223	Cc1cccc(O)c1C(=O)NCC(C)C	207.273	2.0864199999999995	2	2	3	1
[710.94135]	0.39895528849748824	CC(C)CCC[C@H](C)[C@H]1CC[C@@]2(C(C)O)C3=CCC4C(C)(C)[C@@H](O)CC[C@]4(C)C3CC[C@]12C	458.7710000000003	7.775800000000011	2	2	6	0
[1053.3105]	0.28214015372972734	CC[C@@H](C#CC#C/C=C/C=C\C[C@@H](O)C[C@@H](O)[C@H](O)CC(=O)O)C(=O)O	364.3940000000001	0.5539999999999996	7	5	10	0
[1359.7615]	0.48131097472694007	C/C=C(/C)C(=O)O[C@@H]1C2C[C@@H](C)[C@@H](O)[C@@H](C)[C@@H]1CC=C2C	292.419	3.4836000000000027	3	1	2	0
[57010.664]	0.5932888161308116	CC1=C2C(=CC(C)CCC)C[C@@H]12	162.27599999999998	3.6990000000000025	0	0	3	0
[129041.836]	0.6227651876315359	CC(=O)O[C@]1(C(C)=O)CC[C@H]2[C@@H]3C=C(Cl)C4=CC(=O)CC[C@]4(C)[C@H]3CC[C@@]21C	404.9340000000003	4.751700000000005	4	0	2	0
[957556.06]	0.8005242690101381	COc1ccc2c3c1O[C@H]1C[C@@H](O)C=C[C@@]31CCN(C)C2	287.35900000000004	1.8503	4	1	1	1
[93446.97]	0.46798522694070077	CCCCCCO[C@H](C)COC(=O)C(O)COc1ccccc1C	338.444	3.263320000000002	5	1	12	1
[5.419144e+08]	0.5606127727518858	CC1(C)CC(=O)N2CC(=O)NC[C@H]2C(=O)NC1	239.275	-1.1404999999999987	3	2	0	0
[377419.66]	0.756976397961643	CCNC(=O)CCCc1ccc(/C=C/c2ccccc2)cc1	293.41	4.315800000000004	1	1	7	2
[3.2516165e+09]	0.5831481851090669	C=C1CC[C@]2(OC(=O)c3ccccc3)C[C@H]1CC2	242.31799999999998	3.732300000000003	2	0	2	1
[1590670.1]	0.15380595156744833	CN[C@@H]1[C@@H](O[C@H]2O[C@H](CO[C@H]3[C@@H](O)[C@H](N)C[C@@H](O)[C@@H]3O)[C@H](N)C[C@@H]2N)C(=O)C(=O)O1	434.4460000000002	-4.988499999999994	13	7	6	0
[227788.31]	0.1777516062242982	C[C@H](N)C(=O)N[C@@H]1CC[C@H]1C(=O)N[C@@H](CC(=O)NCC(=O)O)C(=O)NCC(=O)O	415.4030000000002	-3.4950999999999945	9	7	11	0
[889.2582]	0.7283390748559126	C=C(C)[C@@H](O)[C@@H]1C[C@H]2[C@@H]3C[C@H](O)C[C@@H]4CC(=O)CC[C@]4(C)[C@H]3CC[C@@]21C	360.5380000000001	4.122200000000004	3	2	2	0
[1422993.]	0.4860799811760921	CC(C)=C[C@H]1C[C@H](C)[C@]2(CC[C@]3(C)C[C@@H]4C(C)=CC(=O)[C@H]4/C(C=O)=C\C[C@H]32)O1	382.5440000000001	5.213200000000005	3	0	2	0
[466875.44]	0.750440465982924	COc1nc(C)nc(Cl)c1NC1=NCCN1	241.68200000000002	0.8181199999999997	5	2	2	1
[2127701.5]	0.37496404572017683	CC/C=C\CCCCC(=O)c1ccccc1	216.32400000000004	4.395900000000004	1	0	7	1
[6.8432707e+12]	0.520631018455888	CC1(C)[C@H]2CC[C@@]1(C)C(=O)C2	152.237	2.401700000000001	1	0	0	0
[7280.9585]	0.21751778620947723	N#C[C@@H](O[C@H]1O[C@@H](CO[C@@H]2O[C@H](CO)[C@@H](O)[C@H](O)[C@H]2O)[C@@H](O)[C@H](O)[C@H]1O)c1ccccc1	457.4320000000001	-3.108019999999997	12	7	7	1
[15068919.]	0.721471113909982	COC(=O)NCc1ccccc1	165.192	1.5426	2	1	2	1
[10582974.]	0.3632842457303625	O=C(O)[C@H](CO)NCCO	149.14600000000002	-1.9861999999999995	5	4	5	0
[17382.428]	0.8915880432277354	Cc1ccc(S(=O)(=O)NC(=O)NN2CCCCCC2)cc1	311.4070000000001	1.7739199999999995	4	2	3	1
[1609.9791]	0.7637383817350186	CCCC[C@@H]1OC(=O)C[C@@H](C)C[C@@H](O)CC(=O)O[C@H](C)[C@H]1CO	330.42100000000005	1.8094999999999999	6	2	4	0
[33165.12]	0.3873775107257624	CCCCCCC/C=C/CCCCCC(=O)O	240.38699999999992	4.938200000000004	2	1	12	0
[156530.05]	0.796350120576186	CC(=O)O[C@H](C)CCc1ccc(C)c(O)c1	222.28400000000002	2.5848200000000006	3	1	4	1
[97190.05]	0.7127504814284505	CC(=O)O[C@H]1[C@H](C)[C@H]2[C@@H]3C[C@H](C)C4=CC(=O)C=C[C@]4(C)[C@@]3(F)[C@@H](O)C[C@]21C	376.46800000000013	3.3908000000000023	4	1	1	0
[3491.5767]	0.549815537471231	C=C[C@@H]1CN2CC[C@H]3[C@@H](O)C[C@@H]4CC5=C(C)C(=O)C=C[C@]5(C)[C@H]4[C@@H](O)[C@]3(C)[C@]2(C(=O)CO)O1	457.5670000000002	1.3803999999999998	7	3	3	0
[4045.4282]	0.4171999998340908	CCCC[C@@H]1OC(=O)C[C@@H](C)[C@H](OC(=O)N[C@H](CC)CC[C@H](O)CO)[C@H]1O	389.48900000000015	1.4958999999999996	7	4	10	0
[18078598.]	0.5481589825040829	Cc1ncc([N+](=O)[O-])n1CC(C)O	185.183	0.4805199999999999	4	1	3	1
[7672.4824]	0.2771641520232342	OCCC1(O)CCC(O)CC(=O)N(CCCCCCC(=O)NCC(=O)c2ccccc2)CC1	462.5870000000003	1.8129999999999993	6	4	12	1
[1641.1396]	0.6462724879214001	CC1=CC[C@H]2[C@@H](CC[C@@](C)(C)C)C(=O)C=C2[C@@H]3CC(=O)CC[C@@H]1C3	328.49600000000015	5.279700000000005	2	0	2	0
[311034.84]	0.6149955412686168	CN[C@H](C)Cc1ccc(O)c(O)c1	181.23499999999999	1.2481999999999998	3	3	3	1
[612995.44]	0.6771088741597445	O=C1CN=C(c2ccccc2)c2cc([N+](=O)[O-])ccc2N1	281.27099999999996	2.3842999999999996	3	1	2	2
[2356548.2]	0.6550248398751946	CCCCOc1ccc(OCCCN2CCOCC2)cc1	293.4069999999999	2.9666000000000015	4	0	9	1
[757.87787]	0.3126675347866737	CC(C)=CC(=O)OC1(O)C(=O)CC[C@@H](C)CC[C@H]2C=C3C=C(C)C=C(C)C[C@@H]3C[C@@H](O)C[C@@]21C	470.65000000000026	5.579700000000007	5	2	2	0
[7802561.5]	0.7140554230888875	C[C@H](O)CC[C@@H]1[C@@H](C(=O)O)C[C@H](C)O1	202.24999999999997	1.0256	4	2	4	0
[111137.945]	0.44714435632127736	CCC[N+](CCC)(C)CCCCCCC(=O)O	244.39899999999992	3.288100000000002	2	1	11	0
[4.716935e+08]	0.44409634457370617	O=C(NO)c1ccccc1	137.13799999999998	0.8056000000000003	2	2	1	1
[11313816.]	0.7417788412007457	C[C@@H](COc1ccccc1)C(=O)C(=O)O	208.21299999999997	1.3552	4	1	5	1
[222894.97]	0.9301076585992256	O=C(O)[C@@H](Oc1ccc(C(F)(F)F)cc1)c1ccccc1	296.24399999999997	3.9101000000000026	3	1	4	2
[746998.8]	0.578029884636738	O=c1[nH]c(=O)n([C@H]2C[C@H](O)[C@@H](CO)O2)cc1I	354.1	-1.2181000000000002	5	3	2	1
[10336.936]	0.043741557343612084	N[C@H](CCC(=O)N[C@@H](CSSC[C@H](NC(=O)CC[C@H](N)C(=O)O)C(=O)NCC(=O)O)C(=O)NCC(=O)O)C(=O)O	612.6400000000004	-3.8767999999999985	16	10	21	0
[2598636.2]	0.6489204335813592	O=C(O)/C=C\c1ccccc1	148.161	1.7844	2	1	2	1
[62451072.]	0.5527755784272842	ON=C1C=CC(=O)Nc2cc(Cl)ccc2S1	254.698	2.7281000000000004	3	2	0	1
[6.083995e+10]	0.5586436196761537	Cn1cnc2c(F)cccc21	150.15599999999998	1.7124	1	0	0	2
[419.63522]	0.7173907938265816	CC(C)c1c(O)c(C(C)C)c(C(C)C)c(C(C)C)c1	262.43699999999995	5.885800000000006	1	1	4	1
[106575.055]	0.4135803913116111	C=C[C@@H](C#CC#CCCCC(=O)O)C(=O)O	220.22399999999996	1.1349	4	2	5	0
[638607.56]	0.454718191528467	O=C(NO)Nc1ccc(C(=O)c2cccs2)c(Cl)c1Cl	331.18000000000006	3.7966000000000015	3	3	3	2
[17231286.]	0.6146905212091716	C=C(C)[C@@H]1CC=C2C(=O)CC[C@@H]2C(=O)C1	204.26899999999995	2.4471000000000007	2	0	1	0
[6.3702794e+09]	0.43990886118067724	Cn1c(N)nc(=O)[nH]c1=O	142.118	-1.9491999999999994	4	2	0	1
[57891.66]	0.580831927785375	O=c1[nH]c(O)nc(Cl)c1Cl	180.978	0.7822999999999998	3	2	0	1
[5410.4907]	0.654724386267141	COc1ccc(OC)cc1NC(=O)CCNS(=O)(=O)c1ccc(Br)cc1	443.3190000000001	2.7734000000000005	5	2	8	2
[5271.324]	0.4317123935479425	C[C@@H](CCO)CC[C@H]1C[C@H](C)C2=C[C@H](C)[C@H](C)[C@H]3[C@H]4CC(=O)C=C[C@]4(C)[C@@]3(C)[C@@H](OC)C[C@@]21C	470.73800000000034	6.8523000000000085	3	1	6	0
[1597.0707]	0.14821574374397467	CSC[C@H](NC(=O)[C@H](Cc1ccc(O)cc1)C(=O)N[C@@H](CC(=O)O)C(=O)O)C(=O)NCC(=O)O	499.4980000000003	-1.3563999999999967	11	7	14	1
[6832588.]	0.6878811718419156	c1ccc(CCCCc2cccnc2)cc1	211.30800000000005	3.647000000000002	1	0	5	2
[55879.406]	0.7217265665810323	CC[C@]1(O)CN[C@@H]2C[C@H]3CC4=CCC(=O)CC[C@]4(C)[C@H]3CC[C@@]21C	331.50000000000006	3.6113000000000026	3	2	1	0
[193889.38]	0.550809337465528	C=CCc1cc(O)c(OC)cc1O	180.20299999999997	1.8348999999999998	3	2	3	1
[364642.3]	0.7934762948436382	C=C1CC[C@H](OC(=O)N[C@@H](C)C(=O)O)cc1OC	255.26999999999998	1.4346	5	2	4	0
[9392318.]	0.48773797489551646	C/C=C/C(C)=C\CC[C@@H](C)[C@H]1[C@]2(C)C(=O)C(=O)N[C@@H](CCC(=O)O)C(=O)N1C2	390.4800000000002	2.0744999999999996	5	2	8	0
[1801465.4]	0.7616518628283517	Cc1ccccc1C[C@@H](COC(=O)O)CC(=O)[O-]	251.25799999999995	0.9883199999999999	5	1	6	1
[40780.613]	0.5497307498314488	C/C=C(\C)C(=C\C)C[C@H](C)CC(=C\C)C(=O)O	236.35499999999996	4.346100000000003	2	1	6	0
[42635.535]	0.5827093346320706	NC[C@@H]1CC[C@@H](CCc2cc(O)c(O)c(C)c2)CCC1	277.4080000000001	3.4940200000000035	3	3	4	1
[2156.2307]	0.08669169666416549	CC(C)[C@H](C(=O)N[C@@H](C)CCNC(=O)[C@@H](N)Cc1ccccc1)C(=O)N[C@@H](C)C(=O)N[C@@H](CCC(=O)NCC(=O)O)C(=O)O	620.7040000000003	-1.1052999999999904	10	8	19	1
[2237.042]	0.7667485098809986	OC1(CN2CCC(=O)Nc3ccccc3Sc3ccc(C(F)(F)F)cc32)CC1	408.44500000000016	4.530100000000003	4	2	2	2
[135.76836]	0.08293035859507704	CC(C)[C@H](NC(=O)[C@H](Cc1ccc(O)cc1)NC(=O)CNC(=O)[C@H](Cc1ccccc1)NC(=O)[C@@H](N)CCC(=O)N[C@@H](CCC(=O)O)C(=O)O)C	712.8010000000002	-0.034399999999990494	11	9	21	2
[12240.741]	0.4490667625643925	C=CC(=C)CC/C(C)=C/CC[C@@H](C)CCC(=O)O	250.38199999999995	4.736200000000003	2	1	10	0
[4241.0566]	0.39694894051294805	CC(C)(C)c1ccc(C(O)CCCN2CCC(C(O)(c3ccccc3)c3ccccc3)CC2)cc1	471.6850000000001	6.445800000000008	3	2	8	3
[18355242.]	0.4309127051972632	O=C(N/N=C/c1ccc([N+](=O)[O-])o1)c1cc([N+](=O)[O-])cc([N+](=O)[O-])c1O	365.21400000000006	1.4736999999999998	9	2	6	2
[194491.83]	0.6262155548658499	C/C=C/c1ccc(OC)cc1	148.20499999999998	2.728300000000001	1	0	2	1
[2.00929e+09]	0.6083249082775422	CNC(=O)c1ccncc1	136.154	0.4412000000000001	2	1	1	1
[4.1301463e+09]	0.3165786787720106	NNC(=O)c1ccncc1	137.142	-0.3149000000000006	3	2	1	1
[1518.6025]	0.6342827542537579	C#Cc1cncc([C@@H](C)CO[C@H]2C[C@@H](O)CC(=O)O2)ccc1	301.342	1.7471999999999999	4	1	4	0
[7701700.]	0.509437429757701	C=C(C)[C@H](O)[C@H](C)O	116.15999999999997	0.30419999999999997	2	2	2	0
[665581.2]	0.6851943245098275	CC(=O)O[C@@H]1C[C@H]2[C@@H]3CCC4=CC(=O)CC[C@]4(C)[C@H]3CC[C@@]21C	316.4410000000001	4.059900000000003	3	0	1	0
[1920.369]	0.6830159864630774	O=c1cc(Cl)nc(NS(=O)(=O)[O-])o1	225.589	-0.43970000000000004	6	1	2	1
[643928.1]	0.454976650201856	CCCCCCOc1ccc(C(=O)OCCN2CCCCCC2)cc1	347.49900000000014	4.678500000000004	4	0	10	1
[41697.402]	0.7538826834981416	CC(C)/C=C/c1cc(C)c(C)c(O)c1	190.28599999999997	3.6782400000000024	1	1	2	1
[101803.414]	0.6346089801493711	CC(=O)O[C@@H](C)[C@@]1(C)[C@@H](C)[C@H]2[C@@H]3CCC4=CC(=O)C=C[C@]4(C)[C@H]3CC[C@@]21C	370.53300000000013	5.108100000000006	3	0	2	0
[3371063.5]	0.6245293262428456	CCOC(C)(C)[C@H](C)O	132.203	1.1823	2	1	3	0
[559997.8]	0.2862371144515137	C=C1C(=O)O[C@@H]2[C@H]1CC/C(C)=C/CC[C@@]1(C)O[C@@H]21	248.32199999999995	2.7620000000000013	3	0	0	0
[826395.1]	0.7325276241844828	CN1CCC(=C2c3ccccc3CC(=O)c3sccc32)CC1	309.4340000000001	4.014400000000004	2	0	0	2
[44232.496]	0.8468572379943469	COc1cccc(CCNC(=O)c2cc(C)c(C)c2cc1)N(C)C	326.44000000000005	3.241100000000002	3	1	2	0
[3.406526e+08]	0.44797755619868146	CCC1(CC)C(=O)NC1=O	141.17	0.4491999999999999	2	1	2	0
[78699296.]	0.6261518225795569	CN1CCC[C@H]1c1cccnc1	162.236	1.8483	2	0	1	1
[1505967.2]	0.6944661065563309	N[C@@H](C(=O)O)[C@@H](Cc1ccccc1)C(=O)N1CCC[C@H]1C(=O)O	320.3450000000001	0.33279999999999904	6	3	6	1
[429331.66]	0.7106779037662616	Nc1ccc(OCc2ccccc2)c(-c2ccccc2)c1	275.35100000000006	4.514800000000003	2	1	4	3
[7883.5024]	0.10666516932182764	CCCN(CCC)CCC(=O)c1ccccc1C(=O)N[C@@H](CCCC(=O)O)C(=O)NCC(=O)NCC(=O)NCC(=O)O	591.6620000000003	0.1679000000000066	10	6	21	1
[4.4054656e+09]	0.5601323657155415	NC(=O)c1cc(N)ccn1	137.14199999999997	-0.23730000000000046	3	2	1	1
[59836.523]	0.177967217997489	C[S@@+](CCON)C[C@@H]1C2CC[C@@H]([N+]2(C)CCN)N2CC[C@@H](O)C[C@H](O)[C@@H]2O[C@@H]1O	436.6190000000002	-1.872899999999993	8	5	7	0
[16339072.]	0.520617321854901	C=C1C(C)(C)OC(=O)NC1=O	155.15299999999996	0.5875999999999999	3	1	0	0
[8246.914]	0.4665821028876793	COc1cc(O)c(C)c(C)c1CC(=O)NC1CCN(CCCCOc2ccc(C(C)C)cc2)c1	468.6380000000003	4.733240000000005	5	2	11	2
[195195.69]	0.5747835760699035	NC[C@@H]1CC=C(C(C)(C)C)C1	153.26899999999998	2.3276000000000003	1	1	1	0
[90963576.]	0.8402152605226042	CC1(C)CCC(=O)N(c2ccccc2)C(=O)NC1=O	260.29300000000006	2.0758	3	1	1	1
[637292.8]	0.7234099578339737	CN1CCN(c2ccc(Cl)cc2)CCC1	224.73499999999996	2.4819000000000004	2	0	1	1
[18583.396]	0.7217877237023329	CC(=O)O[C@@H](C)[C@@]1(C)[C@@H](O)C[C@H]2[C@@H]3CCC4=CC(=O)C=C[C@]4(C)[C@H]3CC[C@@]21C	386.53200000000015	4.223000000000003	4	1	2	0
[1460983.]	0.6671621224563948	CC[C@H]1OC(=O)[C@@]2(C)[C@@H]3CCC4=CC(=O)CC[C@]4(C)[C@H]3CC[C@@]21C	330.4680000000001	4.450000000000004	3	0	1	0
[12961.43]	0.3348354973507907	CC(=O)O[C@@H]1[C@H](C)[C@@]2(C)[C@H](CC[C@@]2(C)[C@H](C)[C@@H]1CC(=O)C[C@@H](O)[C@H](C)C[C@@H](O)[C@H](NC(=O)O)[C@H]1C)[C@@]1(C)O	539.7100000000003	3.3769000000000022	8	5	2	0
[160578.31]	0.7242844960096593	CC(C)(C)C(=O)NCC1CCCCC1	197.32199999999992	2.729000000000001	1	1	2	0
[193282.53]	0.7795443862489636	C[C@H](O)[C@@H](O)[C@@H](C)OC(=O)OCCn1ccc(C(F)(F)F)c1	325.28299999999996	1.7902999999999996	5	2	6	1
[621.91394]	0.32834650610487814	CC(=O)[C@]1(O)Cc2c(O)c3c(c(O)c2[C@@H](O[C@H]2C[C@H](N)[C@H](O)[C@H](C)O2)C1)C(=O)c1ccccc1C3=O	497.5000000000002	1.0202999999999998	10	5	3	3
[28390.285]	0.6280728353226	CC1(C)CCC[C@@]2(C)O[C@@H]3C(=O)C4C(=O)C=C[C@]4(C)[C@H]3CC[C@@]21C	330.46800000000013	4.100800000000004	3	0	0	0
[432780.66]	0.7465591815493783	COc1cc(CO)c(C(=O)CCCN2CCCC2)c(OC)c1	307.39	2.2548000000000004	5	1	8	1
[1037522.6]	0.6950294870319048	C[C@@H]1CC[C@]2(C(=O)O)C[C@@H]3[C@@H]4C[C@H](O)C[C@]4(O)[C@H]3CC[C@@]21C	308.4180000000001	2.4255000000000004	4	3	1	0
[1427315.1]	0.7171365965983145	NC(=O)N[C@@H](CCc1ccccc1)C(=O)N1CCC[C@H]1C(=O)O	319.36100000000005	0.7316999999999994	4	3	6	1
[1.023289e+08]	0.521206781026279	O=C(OCc1ccccc1C(=O)c1ccccc1)c1ccccc1	316.356	4.274600000000003	3	0	5	3
[3967468.8]	0.45889744514436087	CC(=O)OCOC(C)OC(C)=O	176.16799999999998	0.43269999999999986	5	0	4	0
[20737.604]	0.7485931221007923	CC(C)COc1ccc(C2CCCc3ccccc32)cc1	280.41099999999994	5.189600000000005	1	0	4	2
[173534.67]	0.23755788418172818	O[C@H]1[C@H](O)[C@@H](O[C@@H]2O[C@H](CO)[C@H](O)[C@H](O)O[C@@H]2C(=O)O)[C@@H](O)[C@@H]1O	356.2800000000001	-5.304899999999994	12	8	4	0
[14499.703]	0.7815158950770345	CC[C@H](c1cc(F)cc(O)c1)C(=O)O	198.19299999999998	2.1094999999999997	3	2	3	1
[1001725.94]	0.3490766523355635	O=c1c(O[C@H]2O[C@H](CO)[C@@H](O)[C@H](O)[C@@H]2O)c(O)c1=O	276.19700000000006	-3.8331	9	5	3	1
[175488.]	0.6577452185749303	Cc1nc2n(c(=O)c1CCN1CCC(c3noc4cc(F)ccc34)CC1)CCCC2	410.4930000000003	3.5904200000000026	5	0	4	3
[33488.383]	0.5483512418504037	C=C[C@H]1CN(C)[C@@H](CC[C@@H]2C[C@@H](O[C@H]3OC)[C@H](N)C[C@H]3N)C[C@H]2N1C(=O)[C@@H](C)O	410.5590000000002	0.039200000000005064	7	3	5	0
[396573.38]	0.7220240498211504	COc1c(C)cc(OCCCN2CCCCC2)c(OC)c1	293.4069999999999	3.2670200000000023	4	0	7	1
[205558.73]	0.6121544218517646	CC[C@H](C)[C@@](C)(O)CC[C@H](C)C[C@H](O)C(=O)O	246.34699999999998	2.0353999999999997	4	3	8	0
[607950.8]	0.7520457659584818	COc1cc2c(c3oc(=O)c4c(c13)CCC4=O)[C@@H]1C=CO[C@@H]1O2	312.277	2.2764999999999995	6	0	1	2
[94738456.]	0.6516053990376471	O=C1N=CN=C2C(=O)c3ccccc3C2C1	212.208	1.3661	2	0	0	1
[204.8708]	0.5203913900539094	Cc1c(Cl)cc(Cl)c(NC(C)=O)c1c1c(Cl)cc(Cl)c(Cl)c1C	411.5430000000001	7.195840000000002	1	1	2	2
[4576.706]	0.6836485861074856	CCCC(=O)OC[C@H]1CC[C@@H]2C[C@H]3[C@H](O)CC4=CC(=O)CC[C@]4(C)[C@H]3CC[C@@]21C	402.5750000000003	4.838700000000005	4	1	4	0
[7973278.]	0.925114859852034	C[C@@]1(CO)CCC[C@@]12c1ccc(S(=O)(=O)c3ccccc3)C2=C1	328.43300000000005	3.3931000000000022	3	1	3	1
[543335.06]	0.49359709972488347	N[C@H](CSSC[C@H](N)Cc1ccccc1)C(=O)O	286.422	1.3496999999999995	6	3	8	1
[85.390564]	0.4605853426508939	COc1ccc([C@@H]2CC[C@H](O)C[C@H](/C=C/[C@@H]3C[C@@H](O)CC(=O)O3)nc3cc(c3cc(F)cc3)c(=O)c23)cc1	519.5690000000003	3.9848000000000035	6	2	4	1
[2484197.2]	0.6703830936957295	NC(=O)CNCc1ccccc1	164.208	0.2614999999999996	2	2	4	1
[63101.797]	0.8285267006028038	Cc1cc(C)nc(NS(=O)(=O)c2ccc(N)cc2)n1	278.337	1.4764399999999998	5	2	3	2
[63261268.]	0.6143884490200855	COC(=O)c1ccccc1O	152.14899999999997	1.1787999999999998	3	1	1	1
[2817711.8]	0.7009696989241518	CC1=CC(=O)c2c(Cl)cccc2S1(=O)=O	242.68300000000002	2.2138	3	0	0	1
[159995.89]	0.46513972249238905	CC(=O)OC[C@H]1O[C@@H](n2ncc(=O)[nH]c2=O)[C@H](OC(C)=O)[C@@H]1OC(C)=O	371.3020000000002	-1.7444999999999975	10	1	5	1
[52792.96]	0.6466787952107662	C[C@](O)(C(=O)O)C[C@H]1CC[C@H]2[C@@H]3CC=C4C[C@@H](O)CC[C@]4(C)[C@H]3CC[C@@]21C	376.5370000000002	4.152000000000004	4	3	3	0
[3.3553085]	0.38347374184751315	Cc1cc(-c2c(-c3ccc(F)cc3)nc(C(C)C)n2/C=C/[C@@H](O)C[C@@H](O)CC(=O)O)cc(C)c1F	484.54300000000023	5.292840000000006	5	3	9	3
[231.99057]	0.465915504065424	CC(C)=CCC(=O)OCC1C[C@@H](C)C=C2C=C[C@H](C)[C@H](CC[C@@H]3C[C@@H](O)CC(=O)O3)C21	430.5850000000003	4.753300000000006	5	1	7	0
[138016.53]	0.5588565950930813	C[S@@](=O)CCCCCc1ccccc1CC1CCCCCCC1	334.56900000000024	5.6809000000000065	1	0	8	1
[3.3789772e+11]	0.5998689433499305	O=C(O)c1cccnc1	123.11099999999998	0.7797999999999999	3	1	1	1
[1.06012836e+12]	0.5455791137938342	O=C(NO)c1ccc(Cl)c(Cl)c1	206.028	2.1124	2	2	1	1
[130468.84]	0.6733029178243414	CC[C@H](CCCC[C@@H]1CCC[C@H]2[C@@H](O)CC(=O)O2)[C@H](O)[C@@H]1O	314.42199999999997	1.7712999999999997	5	3	5	0
[2142222.8]	0.5817200941344598	CC1=C2CC[C@H](C(=O)O)C[C@H]21	152.19299999999998	1.8174000000000001	2	1	1	0
[2.6033344e+08]	0.6137366316068773	COc1cc2c(N)cccc12	147.177	1.7267000000000001	2	1	1	1
[3990.8691]	0.0801962263911714	C[C@H](CCC(=O)N[C@@H](CSSC[C@H](NC(=O)CC[C@H](N)Cc2ccccc2)C(=O)O)C(=O)O)C(=O)N[C@@H](C)C(=O)O	614.7430000000004	0.8624000000000047	12	7	20	1
[13492.697]	0.7404863429448724	CC(C)[C@H]1NC(=O)[C@H]2[C@@H]3C[C@H](C)C4=CC(=O)C=C[C@]4(C)[C@@]3(F)[C@@H](O)C[C@@]21C	375.4840000000001	2.9638000000000018	3	2	1	0
[39327.996]	0.1665858254818805	OC[C@@H]1O[C@H](O[C@@H]2[C@@H](O)[C@H](O[C@H]3O[C@H](CO)[C@@H](O)[C@H](N)[C@H]3O)[C@H](N)C[C@@H]2N)[C@H](O)[C@@H](O)[C@@H]1O	485.48700000000014	-7.257800000000007	15	11	6	0
[730.6217]	0.49337080779860326	CO/C(O)=C1\C(=O)/C=C\C=C\C=C\C[C@@](C)(C)[C@@H]1CC[C@@H](O)CC(=O)O	364.43800000000016	3.3020000000000014	6	3	6	0
[542201.]	0.6047010236284173	CC(C)C(=O)C(C)(C)O	130.18699999999998	0.9823999999999999	2	1	2	0
[655071.06]	0.8732553716281746	COc1cc2c(c(OC)c1OC)-c1ccc(=O)c(C)cc1[C@@H]C2	311.3570000000001	3.1565100000000017	4	0	3	2
[1924742.]	0.4309063120066684	C=CCCCCCCCC1CCCCC1=O	222.37199999999996	4.662400000000003	1	0	8	0
[1380786.1]	0.713575976897431	CC[S@](=O)Cc1ccc(C(C)=O)cc1	210.298	2.1578	2	0	4	1
[18655536.]	0.7472361299391438	Cc1cccc(C)c1NC(=O)C(C)N	192.262	1.58914	2	2	2	1
[5310254.5]	0.2612626527203185	OC[C@H](O)[C@H](O)[C@@H](O)[C@H](O)CO	182.172	-3.5854000000000004	6	6	5	0
[2776065.]	0.6771507461450315	C[C@H]([C@H](O)c1ccc(O)cc1)C(=O)O	196.202	1.1463	4	3	3	1
[24328.512]	0.592637706069333	CC1(C)C[C@H](O)CC(=O)N[C@@H](C)C1	185.267	1.0621	2	2	0	0
[586058.4]	0.6858963487676151	CC(C)=CCc1ccc(C)c(O)c1	176.259	3.2093200000000017	1	1	2	1
[939.2242]	0.13844728137165188	CCCCC/C=C\C\CC[C@H](\C)C(=O)O[C@H]1C[C@H]1C[C@@H](C)C=C\C=C\CC(=O)O	404.5910000000001	6.474300000000006	4	1	16	0
[23504.432]	0.7502117505674633	CCOC(=O)[C@H]1OC=C2C=C(C(=O)O)C[C@H](O)[C@@H]2CC1	282.29200000000003	1.0041999999999995	6	2	3	0
[618635.06]	0.5954357450353326	CC(=O)[C@H]1CCC2=CC(=O)CC[C@]2(C)[C@H]2CC[C@@]3(C)[C@@H](CC[C@@]34CCC(=O)O4)[C@H]12	398.54300000000023	4.799300000000005	4	0	1	0
[6726684.5]	0.5323976043257632	CC(C)=C(O)CCO	116.15999999999998	1.2207	2	2	2	0
[66634.04]	0.7084414910993981	NC(=O)c1nc(-c2ccc(F)cc2)c2cc(N)ccc2c1	281.29	2.7220000000000004	3	2	2	3
[472.10648]	0.10348325925697462	C[C@@H]1O[C@@H](O[C@H]2[C@H](O)[C@@H](O)[C@@H](O[C@H]3[C@H](O)[C@@H](O)[C@H](O)O[C@@H]3CO)O[C@@H]2CO)[C@H](O)[C@@H](O)[C@@H]1N[C@H]1C=C(CO)[C@@H](O)[C@H](O)[C@H]1O	645.6080000000004	-8.564500000000011	19	14	9	0
[4553795.]	0.2794130396268781	C=C1C(=O)O[C@@H]2[C@H]1CC/C(C)=C/C[C@@]1(C)O[C@@H]21	234.29499999999996	2.3719	3	0	0	0
[97847248.]	0.7119802256009079	N#Cc1ccc(Cn2ccnc2)cc1	183.21400000000003	1.80308	2	0	2	2
[151754.36]	0.701777916902848	CCN(CC)c1ccc(C(C)C)cc1	191.31799999999998	3.656200000000003	1	0	4	1
[524402.3]	0.7434159159746836	CC(=O)[C@H](O)c1ccc(CCN)cc1	193.24599999999995	0.8102000000000001	3	2	4	1
[166.02173]	0.04643184945402474	CCO/N=C(/C(=N\OC(C)=O)c1ccccc1)C(=O)NCC(=O)NCC[C@H]1C(=O)N1C(=O)N[C@H](C)C(=O)N[C@@H](CCC(=O)O)C(=O)O	661.6250000000002	-1.2880999999999923	12	6	18	1
[531604.9]	0.901918494108129	O=C(NCc1ccc(CC2CCCCC2)cc1)c1ccccn1	308.42499999999995	4.134400000000004	2	1	5	2
[613939.06]	0.06162696249645455	N=C(N)NCCC[C@H](N)C(=O)N1CCCC[C@H]1C(=O)N[C@H](CC(=O)NCC(=O)NCC(=O)O)C(=O)O	514.5400000000003	-3.765429999999996	11	9	14	0
[809741.44]	0.5851791059173755	Nc1nc(N)c2nc(-c3ccccc3)c(N)nc2n1	253.26900000000003	0.8334000000000001	7	3	1	3
[4.001268e+10]	0.5659222481769484	C=C1[C@H](O)[C@@]23C(=C)CO[C@@H]3C[C@@]21C	178.231	1.2685	2	1	0	0
[13212.092]	0.32367226261214044	CCCCC[C@H](O)/C=C\C[C@@H](C)[C@H](O)/C=C\C(=O)O	270.36899999999997	2.5117000000000003	4	3	10	0
[21443.688]	0.08600863362067677	CSCC[C@@H](N)C(=O)NCC(=O)N[C@@H](C)C(=O)N[C@@H](CC(=O)N1CCC[C@H]1C(=O)N[C@H](C(=O)[C@H](C)O)C(=O)O)C(C)C	616.7380000000004	-2.2710999999999926	11	7	17	0
[391829.1]	0.7253605951328105	N#Cc1ccc(CC(c2ccc(C#N)cc2)c2cccnc2)cc1	309.372	4.199560000000003	3	0	4	3
[2.532389]	0.4502355974717761	Cc1ccc(C)c(-c2cc(-c3ccc(F)cc3)c(/C=C/[C@@H]3C[C@@H](O)CC(=O)O3)c(C(C)C)n2)c1	459.56100000000026	6.374640000000007	4	1	5	3
[58288.426]	0.5408598422909237	COc1cc(CN(C)CCCC/C=C/C(=O)O)ccc1O	293.363	2.6437000000000004	5	2	9	1
[363989.06]	0.7342296115534325	C[C@]12CC[C@H]3[C@@H](CCC4=CC(=O)CC[C@@]43C)[C@@H]1CC[C@@H]2O	288.431	3.879200000000003	2	1	0	0
[68231432.]	0.5350651032437101	C[C@@H]1OC(=O)C=C(C)cc1O	154.16499999999996	1.3199	3	1	0	0
[35120188.]	0.44214276395859164	CC(C)[C@H](N)C(=O)OCCOCn1cnc2c(=O)nc(N)[nH]c21	324.341	-0.7975999999999985	8	3	7	2
[80123640.]	0.6962343837837948	CC(=O)c1csc2c(N)ncnc12	193.231	1.4761	4	1	1	2
[12966.609]	0.35210117154039805	O=[N+]([O-])c1cc([As](=O)(O)O)ccc1O	263.037	-1.1386000000000003	6	3	2	1
[13212.092]	0.32367226261214044	CCCCC[C@@H](O)/C=C\C[C@@H](C)[C@H](O)/C=C\C(=O)O	270.36899999999997	2.5117000000000003	4	3	10	0
[75.875]	0.41847245498801067	CC(=O)O[C@H](C[C@@]1(C)[C@@H]2CCC[C@H](C)[C@H](CC(=O)O)CC(=O)O)CC2=C3C[C@@H](O)[C@H]1CC3=O	464.5550000000003	3.356600000000001	8	3	10	0
[76897.59]	0.6120582247125518	CC(C)=CCC[C@]1(C)C(O)C[C@H]2C3=CC(=O)C=C[C@]4(C)[C@H](CC[C@@]34C)[C@H](O)C[C@@]21C	412.61400000000026	5.3787000000000065	3	2	3	0
[8525736.]	0.6890236514433125	NCCc1c[nH]c2ccccc12	160.21999999999997	1.6691	1	2	2	2
[26756.72]	0.32217821000650254	CCCCC/C=C\C/C=C/C=C\CCCC(=O)O	250.38199999999995	4.880300000000004	2	1	11	0
[382064.9]	0.2951710978024429	CC/C=C\C/C=C\CCCCCCCCC	222.4159999999999	6.039600000000005	0	0	11	0
[2350.3882]	0.6073482433129158	CC1(C)C[C@H]2[C@@H]1N(C)C(=O)CC(=O)C=C[C@]2(C)[C@H]1CC[C@@H](O)C[C@@]2(C)[C@H](CC[C@@]21C)C(=O)O	459.62700000000035	4.063000000000003	5	2	2	0
[1065.3624]	0.4298292584463983	COc1cc([C@@H]2c3cc4c(cc3[C@@H](O[C@@H]3O[C@@H]5CO[C@@H](C)O[C@H]5[C@H](O)[C@H]3O)[C@H]3COC(=O)[C@H]23)OCO4)cc(OC)c1O	588.5620000000004	1.3385999999999993	13	3	5	2
[4922492.5]	0.662146373969018	O=C(ON1C(=O)C2CCCC2)CCCC1	211.2609999999999	1.6473	3	0	1	0
[6611.7593]	0.7568567367070969	CC(C)(C)OC(O)CCC(O)COc1cccc2c1CCCC2	322.44500000000016	3.2188000000000017	4	2	7	1
[26173.318]	0.43760814336766013	CC/C=C/CCO[C@@H](O)COc1ccccc1C	250.338	3.065120000000001	3	1	8	1
[3.9055644e+12]	0.5208961106143161	O=C(O)C1=CC(=O)OCC1	142.10999999999996	-0.05570000000000008	4	1	1	0
[74202.34]	0.1479494570613435	C[C@@H](NC(=O)OCc1ccccc1)C(=O)N1CCC[C@H]1C(=O)N[C@@H](CCCCN)C(=O)NCC(=O)NCC(=O)O	562.6240000000004	-0.7768999999999924	9	6	15	1
[665581.2]	0.6851943245098275	CC(=O)O[C@H]1C[C@H]2[C@@H]3CCC4=CC(=O)CC[C@]4(C)[C@H]3CC[C@@]21C	316.4410000000001	4.059900000000003	3	0	1	0
[28206466.]	0.6057206690801091	O=[P@]1(N(CCCl)CCCl)NCCCO1	261.089	1.884	4	1	5	0
[8660865.]	0.2920920387117198	S=C=NCCCCCCSP(=S)(=O)=O	269.353	3.468300000000002	5	0	8	0
[290.72757]	0.7964461277127532	CCOC(=O)C1=C(C)NC(C)=C(C(=O)OC)C1c1cccc(Cl)c1Cl	384.259	3.9643000000000033	5	1	4	1
[2133915.5]	0.34587858340265226	O=C1O[C@@H](CO[C@H]2O[C@H](CO)[C@@H](O)[C@H](O)[C@H]2O)c(O)c1	292.24000000000007	-2.8297999999999988	9	5	4	0
[34924.88]	0.3230325604057795	CCCCCCCCCC/C=C\CCCCC(=O)O	268.4409999999999	5.718400000000005	2	1	14	0
[59434.773]	0.09652889208264348	C[S@](=O)C[C@@H](N)C(=O)N[C@@H](C(=O)N[C@@H](CC(=O)N[C@@H](CCC(=O)O)C(=O)O)C(=O)O)C(C)C(=O)O	524.5050000000003	-3.708599999999996	13	8	16	0
[656147.06]	0.5576676539642118	C[C@@H](O)CCCCCC(=O)[O-]	159.205	0.06759999999999988	3	1	6	0
[268892.94]	0.7536522811652422	CCc1ccc(C(=O)C(C)CN2CCCCC2)cc1	259.3929999999999	3.5537000000000027	2	0	5	1
[12980.678]	0.6137366597308077	C[C@H]1O[C@@H](Oc2ccc(F)c(Cl)c2)[C@@H](O)[C@@H](O)[C@@H](O)[C@@H]1O	322.716	0.04629999999999973	6	4	2	1
[249047.95]	0.8561306138474861	COc1ccc(C(O)CCCN2CCCCC2)cc1	263.3809999999999	2.9947000000000017	3	1	6	1
[136.55176]	0.19838735393021606	C[C@H](N)C(=O)OC[C@H]1C[C@@H](C)C=C2C=C[C@H](C)[C@H](CC[C@@H](O)C[C@@H](O)CC(=O)NO)[C@H]21	438.5650000000002	1.6851000000000003	7	5	10	0
[32880666.]	0.49733780522787735	C[C@H]1CC(=O)NN(C)C1	128.17499999999998	-0.010800000000000143	2	1	0	0
[85114.305]	0.6610014656071445	CCCCCCC[C@H](O)COc1ccccc1	236.35500000000002	3.786800000000003	2	1	9	1
[4.1798525]	0.32301784061486916	COc1cc(-c2c(-c3ccc(F)cc3)nc(C(C)C)n2/C=C/[C@@H](O)C[C@@H](O)CC(=O)O)cc(CC)c1F	514.5690000000003	5.247000000000004	6	3	11	3
[9921647.]	0.5125069246930146	N[C@@H](Cc1ccc(O)c(O)c1)C(=O)O	197.18999999999997	0.052200000000000135	5	4	3	1
[452959.78]	0.650857113073011	COc1ccc(OC)cc1N	153.18099999999998	1.286	3	1	2	1
[11094.832]	0.37796771862052236	CCCCCCCCC[C@H](O)[C@H](O)c1ccc(SC(C)C)cc1	338.5570000000001	5.722100000000007	3	2	12	1
[6.880119e+10]	0.625910341483718	C[C@H]1CC[C@@]2(C(=O)O)CC[C@@H]12	154.20899999999997	1.8973	2	1	1	0
[1.4058925e+09]	0.6332375580032037	C/C=C(\C)[C@H](O)[C@H]1CC[C@@]2(C)[C@H](C3C(=O)O)C[C@@H](CC[C@H]4[C@]3(C)[C@H]2C3=CC(=O)CO4)[C@H]1C3	442.5960000000003	4.397200000000003	5	2	3	0
[8051.9263]	0.860782458230497	O=C(O)c1cc(-c2ccc(F)cc2F)ccc1O	250.19999999999996	3.035600000000001	3	2	2	2
[11.60084]	0.5246403478312968	CC[C@H](C)C(=O)O[C@H]1C[C@@H](C)C=C2C=C[C@H](C)[C@H](CC[C@@H](O)C[C@@H](O)CC(=O)[O-])[C@H]21	421.55400000000026	2.3809000000000005	6	2	10	0
[205886.97]	0.6872080861142701	CCCN(CCC)C(=O)C(CCC(=O)O)NC(=O)c1ccccc1	334.41600000000005	2.2984	4	2	10	1
[3.4542446e+09]	0.5863590335117103	COc1c2ccoc2cc2ccc(=O)oc12	216.19199999999995	2.5478000000000005	4	0	1	3
[14064247.]	0.8528036890699656	C[C@@H](C(=O)O)c1cccc(C(=O)c2ccccc2)c1	254.285	3.1057000000000015	3	1	4	2
[44318.81]	0.49773938797769235	COC(=O)[C@]1(C(C)=O)CC[C@H]2[C@@H]3C=C(Cl)C4=CC(=O)CC[C@]4(C)[C@H]3CC[C@@]21C	404.9340000000003	4.609200000000005	4	0	2	0
[290533.03]	0.6739434898699772	CC(=O)Nc1ccc2c(c1)Cc1ccccc1-2	223.27499999999998	3.2162000000000015	1	1	1	3
[17161.56]	0.6596696407356925	O=C(O)[C@H](Cc1ccccc1Cl)N1CCC[C@H]1C[C@H](O)CC(=O)O	355.8180000000001	2.0258	6	3	8	1
[26469384.]	0.7166181143766559	CC(=O)N1CCCN(c2ccccc2)CC1	218.3	1.7452	2	0	1	1
[425944.25]	0.31852328988661355	N[C@@H](Cc1cccs1)C(=O)N1CCC[C@H]1C(=O)N[C@@H](CCC(O)CCCO)CO	427.5670000000002	-0.00039999999999890123	6	5	12	1
[85.24857]	0.5046510047804371	CC[C@H](C)COC(=O)[C@H]1CC[C@H]2CC=C[C@H](C)[C@H](CC[C@@H]3C[C@@H](O)CC(=O)O3)[C@H]21	406.5630000000002	4.277000000000004	5	1	7	0
[165035.05]	0.43093127042060714	Clc1ccccc1[C@H](CC(c1ccccc1)c1ccccc1)n1cncn1	373.887	5.743100000000005	2	0	6	4
[18333514.]	0.65083387330713	O=C(O)/C=C/c1ccc(O)cc1	164.16	1.49	3	2	2	1
[inf]	0.32237258537473973	COc1cc2c3cc1Oc1cc(ccc1O)C[C@@H]1c4c(cc(OC)c(O)c4Oc4ccc(cc4)C[C@@H]3N(C)CC2)CC[N+]1(C)C.[Cl-]	645.1959999999999	3.7050000000000027	7	2	2	4
[1.465232e+08]	0.6521838845358381	CC1=CC(=O)C(c2ccccc2)O1	174.19899999999998	2.2308000000000003	2	0	1	1
[13.981228]	0.19144412533550456	C/C=C(\C)C(=O)O[C@H]1C[C@@H](C)C=C2C=C[C@H](C)[C@H](CC[C@@H](O)C[C@@H](O)CC(=O)NO)[C@H]21	435.5610000000002	3.0565000000000007	6	4	9	0
[8195306.]	0.47344241954632516	O=c1cc(-c2ccccc2)oc2c1ccc1ccccc12	272.303	4.613200000000003	2	0	1	4
[2757.4111]	0.6824612195113208	O=C(Nc1cc(Br)ccc1)c1cc(Br)cc(Br)c1O	449.92400000000004	4.932000000000001	2	2	2	2
[44426.97]	0.7058398158679636	COC1=C(C)C(=O)NC(CCCCCCO)=C1OC	269.3409999999999	1.7957199999999998	4	2	8	1
[14496.882]	0.6122488377350149	C=C(C)/C=C\C[C@@H]1C[C@@H]2C(=C)[C@H](O)C[C@@]1(C)[C@H]2C(=O)O	276.376	3.1728000000000014	3	2	4	0
[2747231.2]	0.6633455008385477	O=P(O)(O)O[C@@H](Cc1ccccc1)C(=O)O	246.155	0.7916	6	3	5	1
[382645.03]	0.7870961114494309	C[C@@H]1C(=O)[C@@]2(C)C[C@H]3[C@@H]4CC(=O)C=C[C@H]4[C@@H](O)C[C@@]3(C)[C@@]2(C)[C@H]1CC	344.4950000000001	3.7962000000000025	3	1	1	0
[25261406.]	0.48804500084407487	C=CC(=C)CC(=O)OCC(=O)O	170.164	0.7464999999999999	4	1	5	0
[15715.851]	0.4278164619310297	CCCCCC[C@@H](C/C=C\CCC(=O)O)c1ccccc1	288.431	5.551700000000005	2	1	11	1
[3141.767]	0.7081624933403623	CC(C)=CCC[C@H](C)[C@H]1CC[C@@]2(C)O[C@]1(C)C(=O)C2	264.409	4.285700000000004	2	0	4	0
[4603.623]	0.5493924677741993	C/C=C\C#CC#CCCCCCCC(=O)O	218.29599999999994	2.9945000000000004	2	1	6	0
[1407766.]	0.7842996776869994	CC(C)C(=O)c1ccc(C(=O)c2cccs2)c(C)c1	272.36899999999997	4.1262200000000036	2	0	4	2
[2420140.2]	0.8857082789103226	O=C(NCN1CCOCC1)c1ccc(Cl)cc1	254.71699999999998	1.3595000000000002	3	1	3	1
[616877.1]	0.8383597745599246	CCN[C@H](C)Cc1cccc(C(F)(F)F)c1	231.26099999999997	3.2459000000000024	1	1	4	1
[200343.25]	0.7697741849252095	CCCOc1c2c(ccc(CCOC)cc2)cc1	244.33399999999995	3.7691000000000026	2	0	6	2
[733723.1]	0.6630883827060164	O=c1c(O)c(OC(F)(F)F)cc1O	196.07999999999998	1.3170000000000002	4	2	1	0
[32752478.]	0.29015285452995804	OC[C@@H]1O[C@H](O)[C@H](O)[C@@H](O)[C@H]1O	180.156	-3.2214000000000005	6	5	1	0
[905400.94]	0.7769581224925467	COC(=O)COc1ccc2ccccc2c1OC	246.262	2.4002	4	0	4	2
[209150.56]	0.6556718032929608	C=C1C[C@H]2[C@@]3(C)[C@H]4[C@H](O)C(=O)C=C[C@]4(C)[C@@]3(F)[C@@H](O)C[C@]2(C(=O)CO)O1	366.38500000000016	0.4518999999999999	6	3	2	0
[573985.7]	0.7352481682295667	COc1cc(O[C@H]2OC(C)O[C@@H](O)[C@H](O)[C@H]O2)c1	259.234	-0.035110000000000086	7	2	3	0
[119829.45]	0.7404434461043058	COC/C=C/c1ccc(O)cc1	164.204	2.0518	2	1	3	1
[21690.334]	0.23218170054339674	NC(=O)Cc1ccccc1C(=O)N[C@@H](CC(=O)O)C(=O)NCC(=O)NCC(=O)O	408.36700000000013	-2.3954999999999966	8	6	11	1
[404364.28]	0.5582345534256431	Oc1ccc(CC[C@@H](O)CC(=O)O)cc1O	226.22799999999998	0.8659999999999999	5	4	5	1
[16625713.]	0.5291308075220866	COC(=O)CCCCc1ccccc1	192.25800000000004	2.572400000000001	2	0	5	1
[21311.088]	0.6888904206351277	C[C@H]1[C@H](O)CC[C@H]2[C@@H]3CC4=CCC(=O)C=C[C@H]4[C@@H]3CC[C@@]21C	300.4420000000001	3.901200000000003	2	1	0	0
[186103.27]	0.7571618838863213	CC(C)(C)c1ccc(S(=O)(=O)/C=C/C#N)cc1	249.33499999999998	2.7950800000000013	3	0	2	1
[25574.844]	0.7835479150261558	CCCC(=O)CC(C)c1ccc(OCC(=O)O)cc1	264.32099999999997	3.0128000000000013	4	1	8	1
[2618907.8]	0.30694210223997537	O=P(O)(O)CCO[C@H](O)CO	186.1	-1.5086000000000002	6	4	5	0
[98843.234]	0.699947097035267	CC(C)(CO)CCCC(O)COc1cccc2[nH]ccc12	291.391	3.096400000000001	3	3	8	2
[3754142.8]	0.6457149129402977	Cc1oc2cc(O)ccc2c1C	162.18799999999996	2.7552400000000015	2	1	0	2
[43134104.]	0.6026813724021729	NC(=O)c1cscc1O	143.167	0.5526	2	2	1	1
[1371495.8]	0.501423849144807	CC[C@@H](C)NC[C@@H](O)CO	147.218	-0.2722999999999998	3	3	5	0
[62650.215]	0.6190245871522416	C=C[C@H](OS(=O)(=O)c1ccc(F)cc1)N1CCCCcn1	312.3660000000001	2.514800000000001	4	0	5	1
[44728.9]	0.38771310832020855	CSCC[C@H](NC(=O)CCCN)C(=O)N[C@@H](CCC(=O)O)C(C)C	361.50800000000015	0.9688000000000005	6	4	13	0
[71539.04]	0.4985622606320026	CCCCC[C@H](C)CCOC(=O)c1ccc(C)cc1	262.393	4.758320000000005	2	0	8	1
[38159.098]	0.44308529476176556	C/C=C(\C)C(=C\C)C(=C\C)C(=C)OC(=O)O	222.28399999999993	4.053500000000003	3	1	4	0
[5589939.5]	0.5435220465384031	CCC/C=C/COC(=O)c1ccccc1	204.269	3.1997000000000018	2	0	5	1
[5616.0283]	0.8429842823818668	CC(C)(CCc1ccc(Cl)cc1)c1ccc(O)c(C(=O)O)c1	318.80000000000007	4.654200000000005	3	2	5	2
[566908.06]	0.415292557410071	CCCCSc1ccc(C(=O)OCCN(C)C)cc1	281.42099999999994	3.297200000000002	4	0	8	1
[132264.58]	0.8030014418735348	CCCc1cc(OC)c(OC)cc1O	196.24599999999998	2.3619000000000008	3	1	4	1
[2107872.5]	0.6132460719628363	O=c1oc2cc(O)ccc2o1	152.10499999999996	1.0916	4	1	0	2
[3109.2156]	0.3512783260223273	CC/C=C\C/C=C\CCCCCCCC#CC(=O)O	262.3929999999999	4.717600000000004	2	1	10	0
[317948.7]	0.9034245288795607	O=C(O)c1cccnc1Nc1cccc(C(F)(F)F)c1	282.221	3.542200000000001	4	2	3	2
[4355559.]	0.7818306682668323	Nc1ccc(Oc2ccc(Cl)cc2)cc1	219.67100000000002	3.714500000000002	2	1	2	2
[848.1477]	0.5370840999082729	Oc1ccc2nc(CC2CNCCCO2)nc(NCC(=O)c3ccc(Cl)cc3)cc2[nH]1	441.91900000000015	2.667	6	4	3	1
[496.8566]	0.47140326977893154	C/C=C(\C(C)C[C@@H](O)[C@H](C)[C@H]1C)C[C@H]2[C@@H]3CC=C[C@H]4C(=O)C=C[C@]4(C)[C@H]3CC[C@]12C	410.6420000000002	6.3657000000000075	2	1	0	0
[1212.612]	0.21595605184297004	CC(=O)O[C@@H]1C[C@@H]2CC[C@@H]3[C@H](CC[C@@]4(C)[C@H]3C[C@H]([N+]3(C)CCCCCCC3)[C@@H]4OC(C)=CC(=O)[C@H]3CC[C@@]21C)[C@H]1CCN1CCCC[C@H]3C	680.0509999999999	8.718600000000007	5	0	2	0
[24.622725]	0.318130434282253	COc1cc(-c2c(-c3ccc(F)cc3)nc(C(C)C)n2/C=C/[C@@H](O)C[C@@H](O)CC(=O)O)cc(C)c(C)c(CC)n1	551.6590000000001	5.942100000000005	6	3	11	2
[298623.38]	0.6358354158694681	COC(=O)[C@H](CCCc1ccccc1)N[C@@H](C)C(=O)N1CCC[C@H]1C(=O)O	376.45300000000026	1.6045999999999996	6	2	9	1
[33064.13]	0.687428138033629	C[C@]12CC[C@H]3c4ccc(O)cc4CC[C@H]3[C@@H]1C[C@@H](O)[C@@H]2O	288.38699999999994	2.5800000000000005	3	3	0	1
[8500756.]	0.8411207092372299	Cc1c(COc2cc(C(=O)O)ccc2)cc1	216.23600000000002	2.6499000000000006	3	1	4	1
[418644.12]	0.6533431446163053	CC(C)N(CCOCCOc1ccccc1)c1ccccc1	299.41400000000004	3.9970000000000034	3	0	9	2
[5762231.5]	0.8503436672441271	O=C(CN1CCc2ccccc2Cl)c2ccccc21	271.747	3.5854000000000026	2	0	3	2
[39327.996]	0.1665858254818805	OC[C@H]1O[C@H](O[C@@H]2[C@@H](O)[C@H](O[C@H]3O[C@H](CO)[C@@H](O)[C@H](N)[C@H]3O)[C@H](N)C[C@@H]2N)[C@H](O)[C@@H](O)[C@@H]1O	485.48700000000014	-7.257800000000007	15	11	6	0
[241104.88]	0.4220271553939457	CC(C)(C)OC(O)C(=O)NCCCO	205.25399999999996	-0.3814999999999999	4	3	5	0
[566.46216]	0.15311702825004578	CC(=O)N[C@H](Cc1ccc(C[C@@H](N)CC(=O)O)cc1)C(=O)N[C@@H](C)C(=O)N[C@@H](CCC(=O)O)C(=O)O	508.52800000000025	-0.9827999999999948	10	7	15	1
[11053.569]	0.3864771407563315	COc1ccc(CCN2CCC(Nc3nc4ccccc4n3Cc3ccc(F)cc3)CC2)cc1	458.58100000000024	5.351300000000005	4	1	8	4
[5868.352]	0.6900604417606481	C[C@@H](F)CCCn1c(=O)c2c(-c3ccccc3)c(-c3ccccc3)c(=O)c2[nH]1	376.4310000000001	4.470000000000003	2	1	6	3
[244.5881]	0.23526258168565614	COc1ccc2cc1C(=O)c1c(O)c3c(c(O)c1C2=O)C[C@@](O)(C(=O)CO)C[C@@H]3O[C@H]1C[C@H](N)[C@H](O)[C@H](C)O1	543.5250000000003	0.0012999999999993017	12	6	5	3
[2998631.8]	0.7820166012702484	O=C(OCCN1CCOCC1)c1ccc(Cl)cc1	269.728	1.8289999999999997	4	0	4	1
[45701.4]	0.8553962089632392	COc1c(O)cc(CCC2CCCCC2)cc1	234.33899999999994	3.913700000000003	2	1	4	1
[2.3616717]	0.3683067406678045	CC(C)c1cc(-c2cccc(Cl)c2)c(-c2ccc(F)cc2)n1/C=C/[C@@H](O)C[C@@H](O)CC(=O)O	471.9560000000002	5.795300000000007	4	3	9	3
[35520.805]	0.7560395435859316	NS(=O)(=O)c1cc(C2(O)NC(=O)c3ccccc32)ccc1Cl	338.77200000000005	0.9242000000000001	4	3	2	2
[74962.54]	0.6749640918400244	C[C@@H]1C(=O)O[C@H]2[C@H]3O[C@H]4CC(=O)C=C[C@]4(C)[C@@]3(F)[C@@H](O)C[C@]2(C)[C@H]1C	352.40200000000004	1.9658999999999998	5	1	0	0
[29959.934]	0.5868411844037694	CC1(C)C=CC(C(=O)O)CC1	154.20899999999995	2.0634	2	1	1	0
[372691.2]	0.6083308827159043	CCOC(=O)C[C@@H](C)O[C@H](O)c1ccccc1	238.28300000000002	2.0358	4	1	6	1
[2156044.8]	0.7227329164128354	Cc1cc2c(c(OC)cc(O)c2)oc1=O	206.19699999999997	1.8156199999999996	4	1	1	2
[320057.28]	0.5927851708979128	CO[C@@H]1[C@@H](C(=O)O)C[C@H]1O[C@H](C)[C@H](O)[C@H](C)O	248.27500000000003	-0.3787000000000002	6	3	6	0
[8014453.]	0.7678037322883228	NO[C@H](Cc1ccccc1)C(=O)N1CCC[C@H]1C(=O)O	278.30799999999994	0.5635999999999999	5	2	5	1
[5781.2515]	0.6445113056844323	C=C1C=C[C@@H]([C@@H](O)CC[C@@H]2O[C@H](C)C[C@@H](O)C[C@H](O)Cl)N21	317.81299999999993	1.3246999999999998	5	3	6	0
[180041.48]	0.8863686626346637	CC(=O)N[C@H](Cc1ccc(C(=O)O)cc1)c1ccccc1	283.327	2.8047000000000013	3	2	5	2
[529676.8]	0.6111451505315977	CCCOC(C(=O)c1ccccc1)C(=O)N1CCC[C@H]1C(=O)O	319.357	1.7401	5	1	7	1
[2.5899024]	0.18701996554516526	COc1ccc(NC(=O)c2c(-c3ccccc3)c(-c3ccc(F)cc3)c(CC[C@@H](O)C[C@@H](O)CC(=O)[O-])n2C(C)C)[nH]1	576.6450000000002	4.315600000000003	6	4	13	4
[2.173658]	0.25811846844745234	CC1=C[C@H](c2c(-c3ccc(F)cc3)c(-c3ccc(F)cc3)c(CC[C@@H](O)C[C@@H](O)C[C@@H](O)CC(=O)[O-])n2C(C)C)cc1	578.6760000000003	5.216400000000006	5	3	13	3
[164527.3]	0.3642174839562672	C=C[C@@H](O)C#CCCCCC(=O)[O-]	181.21099999999998	-0.15300000000000002	3	1	5	0
[517642.25]	0.24380775834291973	CO/N=C(C(\OC(=O)c1ccccc1)NC(=O)Nc1ccccc1)N	342.3550000000001	1.9098	5	3	6	2
[88499.13]	0.3873775107257624	CCCCCCCCC/C=C\CCCC(=O)O	240.38699999999997	4.938200000000004	2	1	12	0
[99628.34]	0.44208017823980256	CCCCc1nc(Cl)c(CO)n1Cc1ccc(-c2ccccc2-c2nnn[nH]2)cc1	422.9200000000001	4.2668000000000035	5	2	8	4
[3323902.5]	0.4104086183653024	C[N+](C)(C)CC(=O)[O-]	117.14799999999998	-1.5574999999999983	2	0	2	0
[125251.266]	0.8445712183265353	CNS(=O)(=O)Cc1ccc2[nH]cc(CCN(C)C)c2c1	295.408	1.3211999999999997	3	2	6	2
[478922.6]	0.732972735378759	C[C@]12CC[C@H](O)C[C@@H]1CC[C@@H]1[C@@H]2CC[C@]2(C)C(=O)CC[C@@H]12	290.447	3.959100000000003	2	1	0	0
[159995.89]	0.46513972249238905	CC(=O)OC[C@@H]1O[C@@H](n2ncc(=O)[nH]c2=O)[C@H](OC(C)=O)[C@@H]1OC(C)=O	371.3020000000002	-1.7444999999999975	10	1	5	1
[1374841.8]	0.5525575425662069	Nc1nc(N)nc(NC2CC2)n1	166.188	-0.3897000000000006	6	3	2	1
[1.5623693e+08]	0.6691909353254654	COC(=O)Cc1ccc(O)cc1	166.17600000000002	1.1077	3	1	2	1
[662468.]	0.5665697060778189	O=C(O)CCCCC[C@@H]1CSSS1	238.39900000000003	3.4333000000000027	5	1	6	0
[3968252.]	0.8281046884096389	O[C@](c1ccc(Cl)c(Cl)c1)c1ccc(Cl)cc1	286.56500000000005	4.947690000000002	1	1	2	2
[151782.44]	0.7678065120522066	COc1ccc2c(c1)c(CC(=O)O)c(C)n2C(=O)c1ccc(Cl)cc1	357.793	3.9273200000000026	4	1	4	3
[306885.1]	0.3721659937396034	C=C1C(=O)C[C@H]2[C@@H]1CC/C(C)=C/CC[C@@]1(C)O[C@@H]21	246.34999999999997	3.425600000000002	2	0	0	0
[84482.79]	0.7504587092786745	COc1cc(C=O)c(CNC(C)C)cc1	207.273	2.0057	3	1	5	1
[95247040.]	0.5153108825980848	O=C1CN(S(=O)(=O)c2ccccc2)C1=O	225.225	-0.21340000000000003	4	0	2	1
[4680.979]	0.4794976828589743	COc1cc(C(=O)NS(=O)(=O)c2ccccc2C)ccc1Cc1cn(C)c2ccccc21	448.5440000000002	4.204820000000003	4	1	6	4
[13270707.]	0.5141201415618484	O=CC(=O)[C@@H](O)c1ccc(O)cc1	180.159	0.19359999999999994	4	2	3	1
[114157.164]	0.45165103398383916	C[C@H]1O[C@@H](Oc2ccc(O)c(O)c2)[C@H](O)[C@@H](O)[C@@H]1O	272.253	-0.6959000000000002	7	5	2	1
[inf]	0.12217000156173918	N=C(N)NCCCCNC(=N)N.O=S(=O)(O)O	270.315	-1.9200599999999977	8	8	5	0
[14030.292]	0.6824612195113208	O=C(Nc1ccc(Br)cc1)c1cc(Br)cc(Br)c1O	449.92400000000004	4.932000000000001	2	2	2	2
[638081.56]	0.5989957344115044	CC[C@@H](C=O)c1ccc(C(=O)CCC2=C(O)CCC2)cc1	286.371	4.338000000000004	3	1	7	1
[1.04820774e+09]	0.734405502744965	c1ccc(CN2[C@H]3CCSC3=N2)cc1	204.298	2.3212	2	0	2	1
[30688.613]	0.6762987306145708	COC(=O)CCc1ccc(OCC(O)CNC(C)C)cc1	295.379	1.5298999999999996	5	2	9	1
[535.65594]	0.6085880635186665	C[C@@H]1CC[C@H]([C@@H](O)CC(=O)O)[C@H]1CC[C@H]1O[C@@H](n2c3ccccc3)CC2=CCC[C@@H]1O	429.5570000000002	3.9247000000000036	6	3	7	1
[8454.763]	0.8333697554007272	NC[C@@H]1CC[C@@H](c2ccc(Cl)c(Cl)c2)c2ccccc21	306.236	4.961400000000004	1	1	2	2
[295281.66]	0.9119544844689149	O=C1NC=C[C@H]1O[C@@H](Cn1ccnc1)c1cc(Cl)ccc1Cl	338.1940000000001	2.9599	3	1	5	2
[59711.113]	0.7493373545751302	CC(C)(S)C(=O)Nc1ccc(C(C)(C)C)c(C(=O)O)c1	295.404	3.329200000000002	3	3	3	1
[929781.9]	0.7541242321160003	CCNC(=O)[C@H]1Cc2ccccc2CC1=O	217.26799999999997	1.1066	2	1	2	1
[96430.586]	0.606965342704566	C[S@@](=O)/C=C\CN1CCC[C@H]1C[C@@H](O)[C@@H](O)[C@H](C)O	291.413	-0.16429999999999972	5	3	7	0
[6286772.]	0.3934569502058877	O=C(O)[C@@H]1O[C@H](OC(=O)c2ccc(O)c(O)c2)c(O)c1O	298.20300000000003	0.39169999999999966	9	5	3	1
[130.30847]	0.046578806582584405	C=CC[S@](=O)C[C@H](N)C(=O)N[C@@H](CCNC(=O)[C@H](C)NC(=O)[C@H](C)NC(=O)N[C@H](C(=O)N[C@H](C)O)c1ccccc1)C(=O)N[C@@H](CC(=O)O)	709.8030000000001	-2.619609999999996	11	10	21	1
[1.3828309e+11]	0.6109928948975553	Cc1n[nH]c2c(F)cccc12	150.15599999999998	2.01042	1	1	0	2
[277424.53]	0.4953429679334396	COc1c(O)ccc2c(-c3ccccc3)c(-c3ccccc3)c(F)c2c1	344.38500000000005	5.978700000000004	2	1	3	4
[inf]	0.3929343712019893	O=C(NC[C@H](O)CO)C[C@H](O)/C=C/c1cccc([N+](=O)[O-])c1.C(F)(F)F	380.319	1.0069000000000001	6	4	8	1
[666779.94]	0.6314197122408227	C=C1C[C@@]23CC[C@H](O)C[C@@H]4[C@H](C)CC[C@@H](O)C[C@@]4(C)[C@H]3CC[C@]12C	332.52800000000013	4.697200000000005	2	2	0	0
[inf]	0.46763782278929383	C[N+](C)(C)CCOC(N)=O.[Cl-]	182.65099999999998	-3.2080999999999973	2	1	3	0
[43439172.]	0.5017552817864146	C[C@H]1CC(=O)C=C(C)CC1	138.20999999999998	2.3218000000000005	1	0	0	0
[355.79453]	0.23526258168565614	COc1cccc2c1C(=O)c1c(O)c3c(c(O)c1C2=O)C[C@@](O)(C(=O)CO)C[C@@H]3O[C@H]1C[C@H](N)[C@H](O)[C@H](C)O1	543.5250000000003	0.0012999999999993017	12	6	5	3
[52783.09]	0.5540618915195044	CC(C)OC(=O)C(C)(C)Oc1ccc(C(=O)c2ccc(Cl)cc2)cc1	360.837	4.680000000000004	4	0	6	2
[381336.53]	0.7173896631380969	CCN[C@@H](C)Cc1ccccc1	163.264	2.2271	1	1	4	1
[7832361.]	0.49546771035822673	CC1(C)CC[C@@]2(O)C(=CO)C[C@@H]2C(=O)C(=O)C1	238.28299999999996	1.5276	4	2	0	0
[790275.75]	0.4202612780808476	CC/C(=N/O)c1ccc(C)c(C)c1	177.24699999999996	2.8917400000000013	1	1	2	1
[1.087415e+19]	0.21750809887825712	NC1=N[C@H](CC[N+](=O)[O-])CS1[Na+]	199.211	-3.1803999999999983	3	2	3	0
[15414650.]	0.43027773587965834	O=S(=O)(O)OCC(O)CO	172.158	-1.841	6	3	4	0
[12690077.]	0.554649961348579	CC(C)(CO[P@@](=O)(O)OCC(=O)O)C(=O)O	256.147	0.3153999999999998	8	3	7	0
[49754.707]	0.5601358854703276	C/C(=C/c1ccc(O)cc1)OC(=O)O	194.18599999999998	2.4476000000000004	4	2	2	1
[222795.52]	0.4283566499320766	CCCCCCCCCCOC(=O)c1ccccc1C	276.42	5.292520000000005	2	0	10	1
[3755.4153]	0.779351760060671	CC1(C)C[C@H]2C3=CC4=CC(=O)C=C[C@]4(C)[C@@]3(F)[C@@H](O)C[C@]2(C(=O)CO)O1	362.39700000000016	1.5861999999999998	5	2	2	0
[12247.315]	0.8178505364331239	C=C(C)c1ccc(-c2ccc(F)cc2)c(/C=C/[C@@H]2C[C@@H](O)CC(=O)O2)c1	352.4050000000001	4.6055000000000055	3	1	4	2
[606437.06]	0.2531182580323114	OC[C@@H]1NCC[C@H](O)[C@H](O)[C@@H](CO)[C@H](O)[C@H](O)[C@H]1O	281.305	-4.246399999999997	8	8	2	0
[61999.617]	0.491490170376014	C=C(C)[C@@H](CC=O)[C@H]1CC[C@H]2[C@@H]3CC4=CC(=O)CC[C@]4(C)[C@H]3CC[C@@]21C	354.53400000000016	5.525700000000006	2	0	4	0
[138339.52]	0.8288580486751157	CN(C)CCCN1c2ccccc2Sc2ccccc21	284.42800000000005	4.241000000000003	3	0	4	2
[2791.7302]	0.9020414266750374	COc1cc2c(c(OC)c1OC)-c1ccc(=O)c(C)cc1[C@@H]CNC(C)C2	368.45300000000015	3.1346100000000012	5	1	3	2
[1365592.6]	0.9090308463823762	O=C(O)[C@H](Cc1ccccc1Cl)c1ccccc1	260.72	3.7509000000000015	2	1	4	2
[122876.62]	0.7866085959200239	O=C(O)C[C@H](NC(=O)c1ccc(O)cc1)c1ccccc1	285.29900000000004	2.338	4	3	5	2
[304297.75]	0.5799859905295195	O=P(O)(O)OC[C@H](Cl)C(Cl)Cl	243.41	1.5068	4	2	4	0
[519530.5]	0.6847236661321952	Oc1ccc(CC[C@@H](O)CCC(=O)O)cc1	224.25599999999997	1.5505	4	3	6	1
[1.6659695e+09]	0.5128701884227611	C[C@@H]1C=C2C(=O)C=C[C@H](C)[C@H]21	148.20499999999998	1.9537	1	0	0	0
[492.08517]	0.692665172879254	CC(C)(O)[C@H](O)C[C@H](C)[C@H]1CC[C@H]2[C@@H]3CCC4=CC(=O)C=C[C@]4(C)[C@H]3CC[C@@]21C	400.6030000000002	5.068500000000006	3	2	4	0
[1018.4822]	0.1401774997527424	CC(C)C[C@@H](CC(=O)N[C@@H](C)NC(=O)[C@@H](N)Cc1ccccc1)C(=O)N1CCC[C@H]1C(=O)N[C@@H](CCCC(=O)O)C(=O)O	603.7170000000004	1.0025000000000062	9	6	17	1
[56960.113]	0.8153724530096363	COc1ccc(OC)cc1C(=O)NCC1CC(Cc2ccccc2)CC1	353.4620000000001	4.092600000000004	3	1	7	2
[82603.]	0.8526455488170116	COc1cc(O)c2c(c1)C(=O)NC1CCN(CCN1CC)CC2	319.4050000000001	1.0403999999999998	5	2	2	1
[2033328.4]	0.6139384616470155	CCc1c(C(=O)OCC(C)=O)cc1	180.20299999999997	1.395	3	0	4	0
[20778.623]	0.7437545213007892	CCCC[C@H](CC)CNC(=O)[C@@H](C)Oc1cccc(C)c1	291.43500000000006	4.094920000000003	2	1	9	1
[233771.98]	0.6466908014479075	C/C=C(\C)C(=C\C)C[C@H](C)CCO	182.30699999999996	3.3075000000000023	1	1	5	0
[102008.87]	0.7438161639849482	C=C(C)[C@@H]1C[C@H]2OC[C@]3(C)C[C@@H]4[C@H](O)C[C@]4(C)[C@H]3C[C@H]12	276.42	3.400800000000002	2	1	1	0
[4130845.2]	0.4432458894230846	COCCOC(=O)c1ccc(N)cc1	195.218	1.072	4	1	4	1
[18473.807]	0.847697894583369	O=C1Nc2ccc(Cl)cc2C(c2ccccc2Cl)=NC1O	321.163	3.1013000000000015	2	2	1	2
[10033.293]	0.17947069080628741	C[C@@H]1CC[C@]2(NC1)C[C@H]1CO[C@@H](OC(=O)Nc4cccc(O)c4)C[C@H](O)[C@H](C(=O)N(C)O)[C@@]12S(=O)(=O)O	543.5950000000003	0.9166000000000016	11	6	4	1
[675805.94]	0.3360419785922725	CCCCCCCCCCCCCCCCCC(=O)O	284.4839999999999	6.332500000000007	2	1	16	0
[30822.828]	0.5526040252158709	O=C(O)[C@H]1O[C@@H](OCCc2ccc(F)cc2)O[C@@H](O)[C@@H](O)[C@H]1O	332.28000000000003	-0.7914000000000005	8	4	5	1
[1.2336914e+08]	0.4433687822838736	O=C/C=C/c1ccccc1	132.16199999999998	1.8987	1	0	2	1
[705983.5]	0.7760869596059278	COc1ccc(C[C@H]2NC[C@H](O)[C@H]2OC(C)=O)cc1	265.30899999999997	0.5020999999999994	5	2	4	1
[90291504.]	0.7504900689995998	CC(=O)c1ccccc1C(=O)c1ccccc1	224.259	3.1202000000000014	2	0	3	2
[4710937.5]	0.6811611514973493	COC(=O)[C@@H]1C[C@@]2(C)[C@H]3CCC4=CC(=O)C=C[C@]4(C)[C@H]3CC[C@@]21C	328.4520000000001	4.0835000000000035	3	0	1	0
[8454.763]	0.8333697554007272	NC[C@@H]1CC[C@H](c2ccc(Cl)c(Cl)c2)c2ccccc21	306.236	4.961400000000004	1	1	2	2
[89069.31]	0.45208269456563405	CCCC/C=C\CCCCCC(=O)O	198.30599999999995	3.767900000000002	2	1	9	0
[234076.75]	0.562096868928055	C=C1CC/C=C(\C)C[C@H](C)C(=O)O[C@H]1C(=O)O	238.28299999999996	2.3053	4	1	1	0
[9125.89]	0.5337629855696224	C=C1CC/C=C(\C)C[C@H](OC)C[C@@]2(C)[C@@H](OC(=O)c3ccccc3)C[C@H](O)C[C@H](O)C(=O)N21	457.5670000000001	3.3639000000000023	6	2	3	1
[608234.94]	0.6690889948292542	O=C(OCc1ccccc1C(=O)c1ccccc1)NCC(O)CO	329.3520000000001	1.4969999999999994	5	3	7	2
[64047.418]	0.23136927329523335	C=CC[S@](=O)[C@H](C)NC(=O)N[C@@H](CCNC(=O)[C@H](C)C(=O)O)C(=O)N1CCC[C@H]1OC	460.5530000000003	-0.2431999999999972	7	4	12	0
[64417.527]	0.4759262082966112	CC/C=C\C=C/CCCCCC(=O)O	196.28999999999996	3.5439000000000016	2	1	8	0
[986.14575]	0.6449356213382015	OC[C@@H]1O[C@H](OCc2ccccc2)C[C@@H](O)[C@H](Cc2ccc(Cl)cc2)[C@H](O)[C@@H](C)O1	436.93200000000013	2.9072000000000013	6	3	6	2
[11635.87]	0.5844860779881329	CCOC(=O)[C@H](CCc1ccccc1)N[C@@H](C)C(=O)N1Cc2ccccc2C[C@H]1C(=O)O	438.5240000000003	2.5671	6	2	9	2
[13484.311]	0.11463172189259323	CC(C)C[C@H](NC(=O)CN)C(=O)N1CCC[C@H]1C(=O)N[C@@H](CCC(=O)O)C(=O)NCC(=O)NCC(=O)O	528.5630000000003	-2.8663999999999925	10	7	15	0
[122702.016]	0.8670280222125156	CC(C)C[C@@H]1NC(=O)C(Cc2ccccc2)CC1	245.36599999999996	3.1700000000000017	1	1	4	1
[934479.1]	0.777033305880106	COc1ccc([C@H](CCCN(C)C)c2ccccn2)cc1	284.403	3.563900000000002	3	0	7	2
[2301103.]	0.7763487308631714	C[C@@H]1CC[C@]2(C(=O)O)C[C@H]3[C@@H]4C[C@H](O)C[C@]4(C)[C@H]3CC[C@]12C	306.4460000000001	3.700700000000003	3	2	1	0
[14438.216]	0.8633689269079817	Cc1cc(O)c(S(=O)(=O)NCCN2CCCCC2)cc1	298.408	1.4648199999999998	4	2	5	1
[1790841.5]	0.554385971786765	Nc1nc2c(ncn2COCCO)c(=O)[nH]1	225.20799999999997	-1.3318000000000003	6	3	4	2
[10348.852]	0.6589196621251011	CC(=C/CO)/C=C/C=C/C=C/C=C/C=C\CC(=O)O	260.33299999999997	3.1807000000000016	3	2	8	0
[509317.66]	0.463551318528016	CCCCC/C=C\CCCC(=O)O	184.27899999999997	3.3778000000000015	2	1	8	0
[18570.535]	0.41770982822177144	CCCC/C=C\C/C=C\CCCCCC(=O)O	238.3709999999999	4.7142000000000035	2	1	11	0
[196194.14]	0.6189972290064732	CC(=O)O[C@H]1CC2=CC(=O)CC[C@]2(C)[C@H]2CC[C@@]3(C)[C@@H](CC[C@@]34CCC(=O)O4)[C@H]12	400.5150000000002	4.1357000000000035	5	0	1	0
[85114.305]	0.6610014656071445	CCCCCCC[C@@H](O)COc1ccccc1	236.35500000000002	3.786800000000003	2	1	9	1
[10336.936]	0.043741557343612084	N[C@@H](CCC(=O)N[C@@H](CSSC[C@H](NC(=O)CC[C@H](N)C(=O)O)C(=O)NCC(=O)O)C(=O)NCC(=O)O)C(=O)O	612.6400000000004	-3.8767999999999985	16	10	21	0
[793.27985]	0.45278603663958333	COC(=O)C1=C(C)NC(C)=C(C(=O)OCC(C)C)C1c1ccccc1[N+](=O)[O-]	388.4200000000001	3.201800000000002	7	1	6	1
[213497.5]	0.5666610993386102	C=C[C@]1(C)CC[C@H]2[C@@H]3CCC4=CC(=O)CC[C@]4(C)[C@H]3CC[C@]12C	312.49700000000007	5.710600000000006	1	0	1	0
[1217312.9]	0.6125193183423138	Cc1cc(O)cc(C)c1Cl	156.61199999999997	2.662440000000001	1	1	0	1
[7.156398]	0.3859385068967261	N#Cc1ccc(-c2nc(C(C)C)n(/C=C/[C@@H](O)C[C@@H](O)CCC(=O)O)c2-c2ccc(F)cc2)cc1	477.53600000000023	4.798680000000004	6	3	10	3
[51048.547]	0.39211603092631026	CCOc1nc2cccc(C(=O)O)c2n1Cc1ccc(-c2ccccc2-c2nnn[nH]2)cc1	440.4630000000001	4.028600000000002	7	2	7	5
[4.0689246e+10]	0.4832824108735562	O=S(=O)(O)OCCO	142.132	-1.2018999999999997	5	2	3	0
[7766133.5]	0.4401671214429717	COC(=O)CC(=O)Nc1ccccc1O	209.20100000000002	0.8937999999999999	4	2	3	1
[16076.423]	0.7967516010311567	CC(C)N(C)CCC(O)c1cc(Cl)c(N)cc1	256.777	2.6859	3	2	5	1
[721.9435]	0.27127733197221227	O=C(O)c1cc(=O)c2c(OCC(O)COc3ccc4oc(C(=O)O)cc(C(=O)O)c34)cccc2o1	484.36900000000026	2.4041000000000006	12	4	9	4
[7498900.5]	0.4626702897806351	O=C(Oc1cnccc1C(=O)O)C(=O)[O-]	210.12099999999995	-1.5649000000000002	7	1	2	1
[17185694.]	0.7468727975229628	CC(C)C(=O)c1ccc(C(=O)O)cc1	192.21399999999997	2.2235000000000005	3	1	3	1
[16839.371]	0.7189882148938236	COc1ccc2[nH]c([S+]([O-])Cc3ncc(C)c(OC)c3C)nc2c1	345.4240000000001	2.8997400000000013	5	1	5	3
[25787.11]	0.667213496992105	C[C@@H]1C[C@H]2[C@@H]3CCC4=CC(=O)C=C[C@]4(C)[C@@]3(F)[C@@H](O)C[C@]2(C)[C@@]1(O)C(=O)CO	392.4670000000002	1.8957000000000002	5	3	2	0
[1890438.]	0.6544340174286812	CCCN(NC(=O)c1ccc(N)c(C)c1)c1ccccc1	283.375	3.138620000000002	3	2	5	2
[47480.164]	0.7720823193037445	CCC(=O)c1cc(OC)c(OC)cc1O	210.22899999999998	2.0021	4	1	4	1
[195.12329]	0.5003983975184703	COc1ccc(-c2cc(-c3ccccc3)nc(C(C)C)c2/C=C/[C@@H]2C[C@@H](O)CC(=O)O2)cc1	443.54300000000023	5.627300000000007	5	1	6	3
[99487.16]	0.6858963487676151	CC(C)=CCc1ccc(O)c(C)c1	176.259	3.2093200000000017	1	1	2	1
[707488.5]	0.32146962429561426	CC(=O)OC(C)=O	102.089	0.09600000000000009	3	0	0	0
[2189686.5]	0.698264376644187	N[C@H](CSC(=S)NCc1ccccc1)C(=O)O	270.379	1.2062000000000002	6	3	5	1
[2948349.8]	0.7214791942630789	Cc1[nH]c2cccc(S(=O)(=O)[O-])cc1-2	210.23399999999995	1.3320200000000002	3	1	1	2
[393570.56]	0.3837001760485468	CC(C)c1ccc(Sc2c(/C=C/[C@@H]3C[C@@H](O)CC(=O)O3)c(C3CC3)nc3cc(F)c(F)cc23)cc1	495.59100000000024	6.744700000000006	5	1	6	3
[285.88678]	0.5364852372686209	C[C@@H]1O[C@H](OC(C)=O)CC[C@H]2[C@@H]3CC=C4C[C@H](O)CC[C@]4(C)[C@H]3CC[C@@]21C	376.5370000000002	4.6044000000000045	4	1	1	0
[3620219.]	0.4696303686981007	O=P(O)(O)C(O)(Cc1ccncc1)P(=O)(O)O	283.113	-0.3744000000000002	8	5	4	1
[1415872.6]	0.7610614713574507	C/C=C\c1cc(OC)c(OC)cc1OC	208.25699999999998	2.7455000000000007	3	0	4	1
[110081.09]	0.6181466080366286	CC(/C=C/C=C/C(=O)O)N(CC)c1ccccc1	245.32199999999997	3.0984000000000016	3	1	6	1
[235723.94]	0.7561258186904223	CC(=O)C(=O)[C@@]1(C)[C@@H](O)C[C@H]2[C@@H]3CCC4=CC(=O)C=C[C@]4(C)[C@H]3CC[C@@]21C	370.48900000000015	3.4295000000000027	4	1	2	0
[8879375.]	0.6911954195243533	COc1cc(OC)c(C(=O)CCCN2CCCC2)c(OC)c1	307.39	2.7711000000000015	5	0	8	1
[597885.25]	0.6770956694667251	Cc1ccc2c(c1)c1ccccc1N=C2N1CCNCC(N)CC1	320.4400000000001	2.8234200000000005	4	2	1	3
[4.4695697]	0.20487481433090926	C=CCCCCC[C@H](Cl)[C@H]1C[C@H](O)C[C@@H]2C=C[C@H](C)[C@H](CC[C@@H](O)C[C@@H](O)CC(=O)[O-])[C@@H]12	470.0700000000003	3.5878000000000014	5	3	14	0
[4419.7646]	0.5053959028173246	COC[C@@H](CCO)c1cccc(/C=C/c2cc(-c3ccccc3)c(F)cc2)c1	376.47100000000006	5.775500000000005	2	1	8	3
[198790.8]	0.8976823731418612	COc1ccc(C(CN(C)C)C2(O)CCCCC2)cc1	277.4079999999999	3.0356000000000014	3	1	5	1
[5750007.]	0.7939803380159308	CO[C@@H]1O[C@H](COCc2ccc(C(=O)O)cc2)cc1	264.277	1.8289	5	1	6	1
[333861.7]	0.4134897831112086	CCCCCCCCCCCCCCCC(=O)O	256.4299999999999	5.552300000000005	2	1	14	0
[1109994.5]	0.7673313813122659	CCCOc1ccc(N(CCC)C(=O)NCCN)cc1	279.3839999999999	2.3601	3	2	8	1
[3.1845158e+11]	0.531070993060898	O=C1N[C@@H](C(=O)O)CCC1	143.14199999999997	-0.26030000000000064	3	2	1	0
[241767.06]	0.5579923503463742	CCCCCCCC(=O)c1ccc(O)cc1	220.312	3.935400000000003	2	1	7	1
[239233.81]	0.8449349532973586	COc1ccc2[nH]cc(CCNC(C)=O)c2c1	232.28299999999996	1.8550999999999997	2	2	4	2
[1.1784872e+10]	0.5950261967780849	CC(=O)Nc1ccc(O)cc1	151.165	1.3505999999999998	2	2	1	1
[10.813344]	0.671999391844661	CC[C@H](C)C(=O)O[C@H]1C[C@@H](C)C=C2C=C[C@H](C)[C@H](CC[C@@H]3C[C@@H](O)CC(=O)O3)C21	404.54700000000025	4.195500000000004	5	1	6	0
[4.3339445e+11]	0.3792765974767691	O=C(O)C(O)(CC(=O)O)C(=O)O	178.096	-1.6385999999999994	7	4	4	0
[6268.682]	0.4882471812012686	CCOC(=O)C1=C(C)NC(C)=C(C(=O)OC)C1c1cccc([N+](=O)[O-])c1	360.36600000000004	2.5657000000000005	7	1	5	1
[47139.707]	0.6192570573143896	COc1ccc2c(c1)c(CC(=O)OCC(=O)O)c(C)n2C(=O)c1ccc(Cl)cc1	415.82900000000006	3.4705200000000014	6	1	6	3
[186718.02]	0.31905612808437384	CSSCSCSCS(C)(=O)O	266.5	2.4559999999999995	6	2	7	0
[7653.35]	0.13931677804751477	O=C1c2c(O)ccc(O)c2C(=O)c2c(NCCNCCO)ccc(NCCNCCO)c21	444.4880000000002	-0.13919999999999944	10	8	12	3
[36908.715]	0.7216053334223664	CC[C@H](CC[C@H](C)[C@H](O)CCC(=O)O)c1ccccc1	278.39199999999994	3.8222000000000023	3	2	9	1
[555.02606]	0.31836879900170917	C[C@@H]1CC[C@@H]([C@](C)(O)CCC(=O)O)[C@H]1CCC[C@H]1CC[C@H]2[C@@H]3CCC4=CC(=O)CC=C[C@]4(C)[C@H]3CC[C@@]21C	524.7860000000004	7.749000000000009	4	2	8	0
[429.23907]	0.5599830395714	Cc1c(C)n(Cc2ccc(F)cc2)c(-c2ccc(F)cc2)c1/C=C/[C@@H]1C[C@@H](O)CC(=O)O1	437.4860000000002	5.178140000000006	3	1	5	3
[1931.4407]	0.7174511396753397	CC1(C)C=Cc2[C@@H]3C[C@H]4CC(=O)C=C[C@]4(C)[C@@]3(F)[C@@H](O)C[C@]2(C(=O)CO)O1	378.4400000000001	1.9121000000000001	5	2	2	0
[91920.33]	0.6946116752943168	C[C@]12C=CC(=O)C=C1CC[C@@H]1[C@@H]2[C@@H](O)C[C@@]2(C)[C@H]1CC[C@]2(O)C(=O)CO	360.4500000000002	1.5575999999999999	5	3	2	0
[558867.9]	0.5925447165107491	CC/C=C\C[C@H](O)[C@H](C)CO	158.24099999999999	1.332	2	2	5	0
[120618.62]	0.8705046934158197	COc1cc2c(cc1)c(NC(=O)c1ccc(C(=O)O)C=CN2C)c1	324.336	2.0667999999999997	5	2	2	1
[2.5453955e+11]	0.6106035394285075	O=C(O)c1ccccc1	122.12299999999996	1.3848	2	1	1	1
[125056.61]	0.6180664706001897	CC(C)=CCc1ccc(S(=O)(=O)/C=C/C#N)cc1	261.346	3.006280000000002	3	0	4	1
[519.921]	0.5295731957656133	CC1=C(/C=C/C(C)=C/C=C/C(C)=C\C(=O)O)C(C)(C)CCC1	300.44200000000006	5.602600000000005	2	1	5	0
[449.9672]	0.6950885218084817	C#C[C@]1(O)CC[C@H]2[C@@H]3CCC4=CC(=O)CC[C@@H]4[C@H]3CC[C@@]21C	298.42600000000004	3.4925000000000024	2	1	0	0
[58705.934]	0.27879559680209576	CCCCC[C@H](O)/C=C\C[C@@H](C)[C@H](O)[C@@](O)(CC)O	274.40099999999995	1.9618000000000007	4	4	10	0
[241653.2]	0.25227195808192915	C[C@@H]1O[C@@H](O)[C@@H](O[C@@H]2C(C(=O)O)c(CO)c2)[C@H](O)[C@@H](O)[C@H](O)[C@@H]1O	350.32	-3.4459999999999984	10	7	4	0
[398308.94]	0.7516028917282713	COCCCNC(=O)C1CCCCCCCC1	241.37499999999991	2.8897000000000013	2	1	5	0
[1172.9268]	0.4368744647677714	CC1(C)CC[C@]2(C)[C@H](CC=C3C[C@@H]4C(CC(=O)O)CC3=CC[C@@]4(C)CC[C@@]3(C)CC[C@@]23C)[C@@H]1CC	480.7770000000005	9.209100000000001	2	1	3	0
[6349.2866]	0.7932609562173099	CC1(C)C[C@H]2C3=CC4=CC(=O)C=C[C@]4(C)[C@@]3(F)[C@@H](O)C[C@]2(C(=O)CO)c1	360.4250000000002	2.4549000000000003	4	2	2	0
[205223.8]	0.7088167933459498	CCCc1ccc(OC)c(OC)c1	180.24699999999996	2.6563000000000008	2	0	4	1
[44397940.]	0.5668189166571438	CC(C)CC(=O)O	102.13299999999998	1.1171	2	1	2	0
[30.567532]	0.661245803763767	CN[C@@H](C)C(=O)O[C@H]1C[C@@H](C)C=C2C=C[C@H](C)[C@H](CC[C@@H]3C[C@@H](O)CC(=O)O3)[C@H]21	405.53500000000025	2.7573000000000008	6	2	6	0
[29177364.]	0.7621482879073681	O=C(O)c1c(/N=N/c2ccccc2)cc1	200.19700000000003	2.6788000000000007	2	1	3	1
[196194.14]	0.6189972290064732	CC(=O)O[C@@H]1CC2=CC(=O)CC[C@]2(C)[C@H]2CC[C@@]3(C)[C@@H](CC[C@@]34CCC(=O)O4)[C@H]12	400.5150000000002	4.1357000000000035	5	0	1	0
[989.39276]	0.4913883358439504	C=C(CC[C@@H](C)[C@H]1CC)[C@H]2[C@@H]3CCC4=CC(=O)C=C[C@]4(C)[C@H]3CC[C@@]21C	352.5620000000001	6.5128000000000075	1	0	1	0
[1407021.1]	0.7153202107154631	COc1cc(/C=C/C(=O)O)ccc1O	194.186	1.4986	4	2	3	1
[30813.248]	0.41770982822177144	CC/C=C/C/C=C\CCCCCCCC(=O)O	238.37099999999992	4.7142000000000035	2	1	11	0
[37753.54]	0.740695811977002	C=C[C@H](O)C/C(=C/CC(=O)O)c1ccccc1	232.27900000000002	2.481700000000001	3	2	6	1
[144885.12]	0.5025887589595511	Cc1nc(N)sc1-c1ccc(CNC(=O)[C@@H]2C[C@@H](O)CN2C(=O)[C@H](C)CC(=O)O)cc1	446.5290000000002	1.3895199999999996	7	4	7	2
[30033.598]	0.7318532753824094	C[C@H]1CC[C@@H](C(C)CC(=O)O)CC1	184.27899999999997	2.9235000000000007	2	1	3	0
[334936.72]	0.38941616262964607	Cc1ccc(NC(=O)c2ccc(CN3CCN(C)CC3)cc2)cc1Nc1nccc(-c2cccnc2)n1	493.6150000000002	4.590320000000004	7	2	7	4
[15970.1455]	0.7751498496172248	CCN(CC)CCNC(=O)c1cc(S(C)(=O)=O)ccc1OC	328.4340000000001	1.1702999999999997	5	1	8	1
[1968611.1]	0.5998872813517826	C[C@H](O)[C@H](C)[C@@H](O)[C@H](C)C[C@H](C)O	190.283	0.7711999999999999	3	3	5	0
[114157.164]	0.45165103398383916	C[C@H]1O[C@H](Oc2ccc(O)c(O)c2)[C@H](O)[C@@H](O)[C@@H]1O	272.253	-0.6959000000000002	7	5	2	1
[22499.984]	0.19563768842173546	O=C(OC[C@H]1O[C@H](OC(=O)c2cc(O)c(O)c(O)c2)[C@@H](O)[C@H](O)[C@@H]1O)c1ccc(O)c(O)c1	468.3670000000001	-0.9640000000000002	13	8	5	2
[72779.766]	0.9061758690933457	COc1cccc(C2(O)CCCCC2CN(C)C)c1	263.3809999999999	2.6346000000000007	3	1	4	1
[486763.84]	0.6932796632293876	C=CCc1ccc(O)c(OC)c1	164.20399999999995	2.1292999999999997	2	1	3	1
[313768.03]	0.3141956612116417	C[C@@H](NC(=O)c1ccc(F)cc1)C(=O)N2CC[C@H]2C(=O)NC(=O)C(=O)N1CCC[C@H]1C(=O)N[C@@H](C)C(=O)O	533.5130000000004	-1.2319999999999958	8	4	7	1
[16549.818]	0.2851110815777892	CC/C=C/C/C=C\CCCCCCCCCCCC(=O)O	294.4789999999999	6.274600000000006	2	1	15	0
[39828.902]	0.8242661357599853	Cc1nc(Cl)nc(NS(=O)(=O)c2ccc(N)cc2)n1	299.74300000000005	1.2164199999999998	6	2	3	2
[381336.53]	0.7173896631380969	CCN[C@H](C)Cc1ccccc1	163.264	2.2271	1	1	4	1
[1.1949555e+09]	0.5859260277837529	CS[C@@H](C)C(=O)O	120.17299999999999	0.8225	3	1	2	0
[1792348.5]	0.6730090254734423	COC(=O)[C@@]1(C)CC[C@H]2[C@@H]3CC4=CC(=O)CC[C@]4(C)[C@H]3CC[C@@]21C	330.46800000000013	4.307500000000004	3	0	1	0
[140549.69]	0.4585557733928152	COc1cccc(Sc2c(/C=C/[C@@H]3C[C@@H](O)CC(=O)O3)c(C3CC3)nc3cc(F)c(F)cc23)c1	483.53600000000023	5.629900000000005	6	1	6	3
[1128261.8]	0.7872251201330034	O=C(Nc1ccccc1C(=O)O)c1ccccc1O	257.24499999999995	2.3427000000000002	4	3	3	2
[2983223.]	0.7765220991622362	C[C@H](COc1ccccc1)NC(=O)C(=O)N1CCC[C@H]1C(=O)O	320.345	0.6456999999999997	5	2	5	1
[3.6070735e+09]	0.644743573720178	CN1C(=O)C2(CCCC2)CCC(=O)NC1	210.277	0.8726999999999998	2	1	0	0
[45295548.]	0.7072687150818269	COc1ccc(C(=O)N2CCCC2=O)cc1	219.23999999999995	1.4578	3	0	2	1
[7021894.]	0.8541247190678394	CCOC(=O)CCN1CCC(=O)Nc2cccnc2SC1	309.3910000000001	1.7285999999999997	6	1	4	1
[1501203.8]	0.6614365679190443	C[C@H](CCc1ccc(O)c(O)c1)C(=O)O	210.22899999999998	1.7510999999999997	4	3	4	1
[855.12115]	0.29377916639063406	CCCCOC(=O)C1=C(C)NC(C)=C(C(=O)OC(C)C)C1c1cccc([N+](=O)[O-])c1	416.47400000000016	4.124500000000003	7	1	8	1
[68289.84]	0.787805837884877	CCN(CC)C[C@@H](O)COc1ccccc1C	237.343	2.0765199999999995	3	1	7	1
[1116557.9]	0.24325846760776557	OC[C@@H]1O[C@@H](OC[C@@H]2O[C@H](O)[C@@H](O)[C@H](O)[C@H]2O)[C@H](O)[C@@H](O)[C@H]1O	342.297	-5.397199999999993	11	8	4	0
[6018.968]	0.3890360831072314	CCCC/C=C/CC[C@@H]1\C[C@@H]1\C(=C(C)C)C(=O)O	250.38199999999995	4.570100000000004	2	1	8	0
[31651.604]	0.5320268202796198	CCCCCCCCCC[C@H](O)COc1ccccc1C	292.463	5.265520000000006	2	1	12	1
[52631.54]	0.8357286958124218	CC(C)=CC(=O)N[C@H]1C=C2c3cccc4[nH]cc(c34)C[C@H]2N(C)C1	321.4240000000001	2.8724000000000007	2	2	2	2
[413401.97]	0.792770464837751	COc1ccc(SCC(=O)N2CCCCCC2)cc1	279.4049999999999	3.1899000000000015	3	0	4	1
[2846861.5]	0.3258875560486417	CO[C@H]1O[C@H](COC(=O)[C@@H]2O[C@H](C)[C@@H](O)[C@@H](O)[C@H]2O)[C@H](O)[C@H]1O	338.309	-3.5072999999999976	10	5	4	0
[104.18431]	0.2786932991732298	COc1cc(C(=O)NS(=O)(=O)c2ccccc2C)ccc1Cc1cn(C)c2ccc(NC(=O)OC3CCCC3)cc12	575.6870000000001	5.695920000000005	6	2	8	4
[5906264.5]	0.6603660369783044	C[C@]12C(=O)C=CS1CC[C@@H]1[C@@H]2CC[C@]2(C)CC[C@@H]12	264.4339999999999	3.688900000000003	1	1	0	0
[11444.356]	0.705663758579936	CCCC(=O)O[C@]1(C)C[C@H]2C[C@H]3CCC4=CC(=O)C=C[C@]4(C)[C@@]3(F)[C@@H](O)C[C@@]21C	404.5220000000001	4.4592000000000045	4	1	3	0
[794105.4]	0.8289288715670488	CN1[C@@H]2CC[C@H]1C[C@@H](OC(c1ccccc1)c1ccccc1)C2	307.43700000000007	4.417800000000004	2	0	4	2
[108109.875]	0.3531049147974022	C=CCCCC/C(=C\CCCC)CCCCC(=O)O	266.4249999999999	5.494400000000004	2	1	13	0
[13301.642]	0.49795833679289475	Cc1cc(C)n2c(NCC(=O)c3ccccc3)c(-c3ccc(F)cc3)nc2c1	373.4310000000001	5.052040000000004	3	1	5	4
[46842.137]	0.4143573581655692	CCCCCC/C=C\CCCCCC(=O)O	226.35999999999993	4.548100000000003	2	1	11	0
[909470.9]	0.4454004294146897	Cc1cn([C@H]2C[C@@H](N=[N+]=[N-])[C@@H](CO)O2)c(=O)[nH]c1=O	267.245	-0.19628000000000012	4	2	3	1
[11635.87]	0.5844860779881329	CCOC(=O)[C@@H](CCc1ccccc1)N[C@@H](C)C(=O)N1Cc2ccccc2C[C@H]1C(=O)O	438.5240000000003	2.5671	6	2	9	2
[253765.83]	0.5263172271207723	CC(=O)OC(=O)[C@@]1(O)CC[C@H]2[C@@H]3C[C@H](O)C4=CC(=O)CC[C@]4(C)[C@H]3CC[C@@]21C	390.4760000000003	2.3099	6	2	1	0
[512938.94]	0.6071927967514615	CC(=O)N1CCc2ccccc2CC1	189.25799999999998	1.6337000000000002	1	0	0	1
[2.390172e+09]	0.698447440162174	CN1C(=N)N(c2ccccc2)CC1	175.23499999999996	1.37317	2	1	1	1
[2373.8044]	0.7709828643249216	O=C1C=CC[C@H](/C=C/c2ccccc2)C[C@@H](c2ccccc2)C[C@H]1C(=O)O	360.45300000000015	5.109800000000004	3	1	4	2
[29038.08]	0.29986095074447594	N#C[C@@]1(O[C@@H]2O[C@@H](CO)[C@H](O)[C@H](O)[C@H]2O)[C@@H](O)[C@H]1O	277.22900000000004	-4.199319999999999	9	6	3	0
[16422492.]	0.6535901184947409	Cc1c(CCO)c(C)c1Cl	158.628	2.2117000000000004	1	1	2	0
[957.1434]	0.7011662401640607	C=CC1=CC=C[C@H]2[C@@H]3CCC4=CC(=O)CC[C@]4(C)[C@@]3(F)[C@@H](O)C[C@]2(C(=O)CCl)O1	420.90800000000013	3.9841000000000024	4	1	3	0
[21036.27]	0.8108482802419188	COc1cc(OC)nc(NS(=O)(=O)c2ccc(N)cc2)c1	309.34700000000004	1.4818000000000002	6	2	5	2
[66884.88]	0.7715843869031095	CCCCc1ccc(O)c(OC)c1	180.24699999999996	2.743400000000001	2	1	4	1
[3.4824173e+08]	0.6887081097082323	N[C@@]1(C(=O)O)N2CC[C@H]2S1(=O)c1ccc(Cl)cc1	288.75600000000003	0.45809999999999995	5	3	2	1
[295517.2]	0.7423283441661067	Oc1ccc(CCCC(=O)O)cc1	180.20300000000003	1.7995	3	2	4	1
[32752478.]	0.29015285452995804	OC[C@@H]1O[C@H](O)[C@H](O)[C@@H](O)[C@@H]1O	180.156	-3.2214000000000005	6	5	1	0
[572564.2]	0.5031075138837579	O=C(/C=C/c1ccc(O)c(O)c1)OCCc1ccccc1	284.311	2.8969000000000005	4	2	5	2
[321748.1]	0.4085339397050245	N[C@@H](CSCC(=O)N[C@@H](Cc1ccccc1)C(=O)O)C(=O)N1CCC[C@H]1C(=O)O	423.49100000000027	-0.06539999999999929	8	4	10	1
[147061.39]	0.11962251683147403	C[C@@H](N)C(=O)N[C@@H]1CC[C@H]1C(=O)N[C@@H](CCC(=O)O)C(=O)NCC(=O)NCC(=O)NCC(=O)C(C)C	512.5640000000003	-2.848299999999993	9	7	15	0
[8.68655e+08]	0.46945488747086117	O=[N+]([O-])c1ccc([As](=O)c2ccncc2)cc1	291.118	0.526	4	0	3	2
[235046.69]	0.48965047274782125	CCN(CC)CCOCCC1=CC2CCC1C2(C)C	265.441	3.727300000000003	2	0	8	0
[2099516.5]	0.7583642359511293	C/C=C\[S@](=O)[C@@H](CC)c1ccccc1C	222.353	3.7284200000000025	1	0	4	1
[14661.362]	0.261684069205321	CCCNC(=O)O[C@H]1C[C@@H](C)C=C2c3ccc4[nH]cc(c44C[C@H](C[C@@H](OC)[C@H](O)C(=O)O4)[C@H]32)C[C@H](O)/C=C/C[C@@H](OC)C(=O)O1	628.7190000000003	2.6791	11	4	5	0
[1.8961837e+08]	0.6604010337579432	CCCCC(C)(C)NC(=O)O	159.22899999999998	2.2228	2	2	4	0
[10.813344]	0.671999391844661	CC[C@@H](C)C(=O)O[C@H]1C[C@@H](C)C=C2C=C[C@H](C)[C@H](CC[C@@H]3C[C@@H](O)CC(=O)O3)C21	404.54700000000025	4.195500000000004	5	1	6	0
[4669558.]	0.2894274347351113	Cc1ccc2cc3c(ccc4ccccc43)c3c2c1CC3	268.359	5.553220000000004	0	0	0	4
[42416396.]	0.40938543754451584	O=[N+]([O-])/C=C/c1ccc(O)c(O)c1	181.147	1.3451999999999997	4	2	2	1
[335905.3]	0.7932087270574181	Cc1ccccc1C(OCCN(C)C)c1ccccc1	269.388	3.662620000000003	2	0	6	2
[541541.06]	0.7585147677792528	C[C@H](c1ccccc1)NC(=O)C(C)C(=O)O	221.25599999999997	1.5845	3	2	4	1
[61.210068]	0.44179283048896817	O=C([C@H](O)CO)C[C@H](O)/C=C/n1c(C(F)(F)F)nc(-c2ccccn2)c1-c1ccc(F)cc1	465.40300000000013	2.9140000000000006	6	3	8	3
[15555297.]	0.781224830824236	CC(C)C(=O)c1ccc(C(=O)c2cccs2)cc1	258.342	3.8178000000000027	2	0	4	2
[54839.79]	0.5708574405255114	OC[C@H]1CO[C@H](CI)O[C@H](CO)c2cc(n2)CCC1	381.2100000000002	1.2725	4	2	3	0
[59978932.]	0.8540302270880286	Cc1ccc(C(=O)c2ccc(CC(=O)O)n2C)cc1	257.289	2.1916200000000003	3	1	4	2
[7170.129]	0.571136456131648	C[C@H](CCC(=O)O)[C@H]1CC[C@H]2[C@@H]3[C@H](O)C[C@@H]4C[C@H](O)CC[C@]4(C)[C@H]3C[C@H](O)[C@]12C	408.5790000000002	3.4487000000000023	5	4	4	0
[55114.523]	0.8910262977655083	CCn1cc(C(=O)O)c(=O)c2cc(F)c(N3CCNCC3)cc21	319.336	1.2683	5	2	3	2
[306027.03]	0.6046604419951126	CC(C)=C[C@@H]1C2=C[C@H]3CC4=CC(=O)CC[C@]4(C)[C@H]3CC[C@]21C	296.454	5.240600000000005	1	0	1	0
[inf]	0.32213756612662414	CCCCCCCCCCCCCCCC[n+]1ccccc1.[Br-]	384.4459999999999	3.4594000000000014	0	0	15	1
[983289.9]	0.7069295109167458	CCC[C@@H]1CCCC(=O)N[C@@H](C)[C@H]1O	199.294	1.4522	2	2	2	0
[10235363.]	0.7928094140981296	Clc1ccccc1CN1CCc2sccc2C1	263.793	3.959800000000002	1	0	2	2
[769318.1]	0.7875583971055055	Nc1ncnc(N[C@@H]2CCOCCOCC2)c1	238.2909999999999	0.6662999999999997	6	2	2	1
[465489.66]	0.4458984101775748	C=C1C[C@]23C[C@H]4O[C@]3(C)C[C@@H]([C@H](O)C[C@@H]5C[C@@H](O)CC[C@]5(C)[C@@]4(O)C2=O)CC[C@@H]1O	420.5460000000003	1.8733999999999997	6	4	0	0
[4189630.8]	0.8598088939629729	C[C@H](N)[C@@H]1CC[C@H](C(=O)Nc2ccncc2)CC1	247.34199999999998	2.1737	3	2	3	1
[741621.94]	0.37357210004116453	CSCC/C(=N\OCCC)C(=O)N(CC)C	246.37599999999995	2.0004	3	0	8	0
[80013.33]	0.5757928580203203	C[C@@H]1CC[C@@]2(C)C(=O)O[C@H]3[C@]4(C)[C@H]5CC(=O)C=C[C@]5(C)[C@H]4[C@@H](O)C[C@]3(C)[C@@]2(C)C=C[nH]1	427.58500000000015	3.768500000000002	5	2	0	0
[4.11696]	0.409804186811716	Cc1cc(F)ccc1-c1c(-c2ccc(F)cc2)nc(C(C)C)n1/C=C/[C@@H](O)C[C@@H](O)CC(=O)O	470.5160000000002	4.984420000000007	5	3	9	3
[14634.108]	0.060160736308307386	CC[C@@H](C)[C@H](NC(=O)[C@@H](N)CC(C)C)C(=O)N[C@@H](CC(C)C)C(=O)N1CCC[C@H]1C(=O)N[C@@H](CCCCN)C(=O)N[C@@H](Cc1c[nH]cn1)C(=O)N[C@@H]	730.9560000000001	0.26179000000000807	9	8	22	1
[299397.28]	0.3213140974238836	CC/C=C\C/C=C\CCCCCCCC	208.38899999999992	5.649500000000005	0	0	10	0
[10.450331]	0.5532373059211996	C/C=C(/C)C(=O)O[C@H]1C[C@@H](C)C=C2C=C[C@H](C)[C@H](CC[C@@H]3C[C@@H](O)CC(=O)O3)C21	402.53100000000023	4.115600000000003	5	1	5	0
[33.525677]	0.32488769902018694	CCOc1ccc(C=C(C)C)c(-c2ccc(F)cc2)c(-c2ccc(F)cc2)n1/C=C\[C@@H](O)C[C@@H](O)CC(=O)O	537.6030000000003	6.019500000000008	6	3	11	2
[56615.895]	0.6171312932317708	CC(C)=CCC/C(C)=C/CO	154.253	2.6714000000000016	1	1	4	0
[342054.8]	0.4872209421644324	CCOC(=O)[C@@H](NC(=O)c1ccccc1)NC(=O)C1CCCC[C@H]1C(=O)O	376.4090000000002	1.312799999999999	6	3	7	1
[22321026.]	0.5326180793674542	CCOC(=O)c1ccc(N)cc1	165.19199999999998	1.4455	3	1	2	1
[30813.248]	0.41770982822177144	CC/C=C\C/C=C\CCCCCCCC(=O)O	238.37099999999992	4.7142000000000035	2	1	11	0
[16240.229]	0.38714947503876584	CCCC/C=C\C/C=C\CCCCCCC(=O)O	252.39799999999988	5.104300000000004	2	1	12	0
[74973.84]	0.682562171622616	O=C(O)CC(=O)Nc1ccccc1	179.175	1.0998	3	2	3	1
[96187.]	0.538889628032503	C=C(C)[C@@H]1CCC2=CC[C@@H]3CC4=CC(=O)CC[C@]4(C)[C@H]3CC[C@]12C	324.5080000000001	6.020800000000007	1	0	1	0
[4755.0063]	0.6318329361180623	O=c1c(-c2ccc(O)cc2)coc2cc(O)cc(O)c12	270.24	2.576800000000001	5	3	1	3
[14701.489]	0.38714947503876584	CCCCC/C=C\C/C=C\CCCCCC(=O)O	252.3979999999999	5.104300000000004	2	1	12	0
[39152.04]	0.2905169417988814	CCCCCCCC/C=C\CCCCCCCC(=O)O	282.4679999999999	6.1085000000000065	2	1	15	0
[909470.9]	0.4454004294146897	Cc1cn([C@H]2C[C@H](N=[N+]=[N-])[C@@H](CO)O2)c(=O)[nH]c1=O	267.245	-0.19628000000000012	4	2	3	1
[3968.8435]	0.3233811192104613	CCN1C[C@]2(COC)[C@H](O)C[C@H](OC)[C@@]34[C@@H]5C[C@@]6(O)[C@H](OC(=O)c7ccccc7)[C@@H]5[C@@](OC(C)=O)([C@@H]([C@H](OC)[C@H]23)[C@@H]14)[C@@H](O)[C@@H]6OC	645.7460000000003	0.6481000000000035	12	3	9	1
[210138.23]	0.6674876443477964	CCCCCCCC[C@H]1C[C@@H](C)O[C@@]1(C)C(=O)O	256.38599999999997	4.005300000000003	3	1	8	0
