# Supplementary material for: Transformer-Decoder GPT Models for Generating Virtual Screening Libraries of HMG-Coenzyme A Reductase Inhibitors: Effects of Temperature, Prompt Length, and Transfer-Learning Strategies
Source: J Chem Inf Model. 2024 Nov 7;64(22):8464–80. doi: 10.1021/acs.jcim.4c01309 (PMC11600504; doi:10.1021/acs.jcim.4c01309)
Supplement: Supplementary file 3 — ci4c01309_si_003.zip [file ci4c01309_si_003.zip › Datasets/xfer_Learning_files/1XA5K_model_gen_ic50_results/1XA5K_Docking_Statin_similarity_0p0.csv]

Generated Molecule	atorvastatin	rosuvastatin	simvatstatin	lovastatin	fluvastatin	pravastatin
NC[C@H]1O[C@H](Cc2ccc(O)c(Cl)c2)[C@H](O)C[C@@H]1NCCC[C@H]1O[C@H](O)C[C@H](O)[C@@H](O)[C@@H]1O	0.08421052631578947	0.0783132530120482	0.15333333333333332	0.1554054054054054	0.08074534161490683	0.14666666666666667
COc1cc(C[C@@H](C)N)c(-c2ccc(F)cc2)nc(-c2ccc(F)cc2)n1/C=C/[C@@H](O)C[C@@H](O)CC(=O)O	0.3836477987421384	0.38848920863309355	0.0872093023255814	0.10119047619047619	0.46875	0.19230769230769232
Cn1c(SCc2ccc(F)cc2)c(-c2ccc(F)cc2)n1/C=C/[C@@H](O)C[C@@H](O)CC(=O)O	0.3783783783783784	0.3937007874015748	0.08227848101265822	0.09032258064516129	0.4956521739130435	0.18055555555555555
O=C(CO)[C@@H](O)C[C@H](O)/C=C/n1c(C(F)(F)F)nc(-c2ccccn2)c1-c1ccc(F)cc1	0.29559748427672955	0.3358208955223881	0.07453416149068323	0.07547169811320754	0.4032258064516129	0.10967741935483871
C[C@@](O)(CC(=O)O)CC[C@H]1CC[C@@H](O)C[C@H]2[C@@H]3CC4=CC(=O)CC[C@]4(C)[C@H]3CC[C@@]21C	0.09289617486338798	0.10897435897435898	0.21897810218978103	0.20437956204379562	0.09803921568627451	0.18571428571428572
CC(C)[C@@H](NC(=O)[C@H](Cc1ccc(O)cc1)NC(=O)CNC(=O)[C@H](Cc1ccccc1)NC(=O)[C@@H](N)CCC(=O)N[C@@H](CCC(=O)O)C(=O)O)C	0.23300970873786409	0.15816326530612246	0.07804878048780488	0.08955223880597014	0.20652173913043478	0.14583333333333334
CC[C@@H](C(=O)NC[C@@H](O)[C@H]1O[C@@H](C)CC2=C[C@@H](C)[C@H]3C[C@@H](O)[C@@](C)(O)[C@H](C)O3)[C@H]21	0.06043956043956044	0.09210526315789473	0.22137404580152673	0.234375	0.08053691275167785	0.16058394160583941
CC[C@H](C)[C@H]1NC(=O)[C@H](C)O[C@H]2[C@@H]3[C@H](C)CC4=CC(=O)C=C[C@]4(C)[C@H]3CC[C@]21C	0.0718232044198895	0.09868421052631579	0.2196969696969697	0.2421875	0.08	0.15942028985507245
CSc1cnc(-c2cccc(Cl)c2)n1CCC(Ccc1C(=O)NC(=O)CC(=O)O)cc1	0.21686746987951808	0.15894039735099338	0.12666666666666668	0.12837837837837837	0.1888111888111888	0.1506849315068493
COC(=O)c1c(-c2ccccc2)c(-c2ccc(F)cc2)c(CC[C@@H](O)C[C@@H](O)CC(=O)[O-])n1C(C)C	0.5070422535211268	0.31690140845070425	0.10365853658536585	0.11875	0.4796747967479675	0.2328767123287671
C=C1C[C@@H](OC(=O)c2cccnc2)C[C@H](/C=C/c2c(-c3ccc(F)cc3)nc(N(C)S(C)(=O)=O)nc2C(C)C)O1	0.22162162162162163	0.48507462686567165	0.13529411764705881	0.15060240963855423	0.2597402597402597	0.10982658959537572
COc1ccc(Cl)cc1C(=O)NCCc1ccc(S(=O)(=O)NC(=O)NC2CCCCC2)cc1	0.16201117318435754	0.15286624203821655	0.10759493670886076	0.10897435897435898	0.15789473684210525	0.10126582278481013
Clc1c(Cl)c(Cl)cc(Cl)c1Cc1c(O)c(Cl)cc(Cl)c1Cl	0.0759493670886076	0.07518796992481203	0.04580152671755725	0.046511627906976744	0.078125	0.03816793893129771
C[C@@H](O)CCCn1nc(-c2ccccc2)c(-c2ccccc2)c1CCC(O)C[C@@H](O)CC(=O)[O-]	0.43537414965986393	0.24324324324324326	0.07878787878787878	0.09316770186335403	0.32592592592592595	0.20408163265306123
CCCc1ccc(-c2nc(C)c(F)cc2)n1/C=C/[C@@H](O)C[C@@H](O)CC(=O)O	0.2684563758389262	0.38461538461538464	0.10638297872340426	0.11594202898550725	0.3893805309734513	0.23015873015873015
CC(C)[C@@](CCN(C)C)C(=O)N[C@@H]1C=C2C=CC[C@H](C)[C@H](CC[C@@H]3C[C@@H](O)CC(=O)O3)[C@H]21	0.11538461538461539	0.13548387096774195	0.452991452991453	0.47368421052631576	0.1032258064516129	0.26119402985074625
CCC(C)(C)n1c(-c2ccc(F)cc2)c(-c2ccc(F)cc2)n1/C=C/[C@@H](O)C[C@@H](O)CC(=O)O	0.38666666666666666	0.40310077519379844	0.12903225806451613	0.10897435897435898	0.4915254237288136	0.2
CC#Cc1ccc2c(-c3ccccc3)c(-c3ccc(F)cc3)n1CC[C@@H](O)C[C@@H](O)CC2	0.2857142857142857	0.16883116883116883	0.09433962264150944	0.09554140127388536	0.26811594202898553	0.07453416149068323
Cc1c(N)cccc1C(=O)N[C@@H](CSc1ccccc1)[C@H](O)CN1C[C@H]2CCCC[C@H]2C[C@H]1C(=O)NC(C)(C)C	0.21390374331550802	0.14942528735632185	0.15476190476190477	0.14285714285714285	0.19631901840490798	0.14201183431952663
CC(C)n1cc[n+](Cc2ccc(-c3ccccc3)c(-c3ccc(F)cc3)c(-c3ccc(F)cc3)c(CC[C@@H](O)C[C@@H](O)CC(=O)[O-])c2CC(C)C)c1	0.4032258064516129	0.23809523809523808	0.07547169811320754	0.08653846153846154	0.3160919540229885	0.15816326530612246
CC(C)(CO)[C@@H](C)NC(=O)[C@@H]1C[C@@H](C)C[C@H]2CC[C@@H]3C[C@H](C)C4=CC(=O)C=C[C@]4(C)[C@H]3CC[C@@]21C	0.08247422680412371	0.10240963855421686	0.23776223776223776	0.22377622377622378	0.08536585365853659	0.15789473684210525
C=CC[S@@](=O)[C@H](C)NC(=O)N[C@@H](CC(=O)N[C@@H](CC(=O)O)C(=O)O)C(=O)N1CCC[C@H]1C(=O)N[C@@H](CCC(=O)NC(=O)C(=O)O)C(C)	0.12149532710280374	0.109375	0.078125	0.0962566844919786	0.10638297872340426	0.1638418079096045
C[N+](C)(C)C[C@@H](O)CC(=O)[O-]	0.09230769230769231	0.12745098039215685	0.09	0.10309278350515463	0.12244897959183673	0.1368421052631579
CCCCCc1cc(=O)c(-c2ccc(F)cc2)c(-c2ccc(F)cc2)n1/C=C/[C@@H](O)C[C@@H](O)CC(=O)O	0.4155844155844156	0.36428571428571427	0.09467455621301775	0.10240963855421686	0.4645669291338583	0.19480519480519481
CC(=O)O[C@H]1/C=C(\C)[C@@H](C)[C@H](O[C@@H](C)[C@H]2O[C@@](C)(O[C@@H]3C[C@@H](O)[C@H](O)[C@H](O[C@H]4O[C@@H](C)[C@H](O)[C@H](C)O4)[C@H](C)O3)[C@H]2C)[C@H](O)[C@H](C)[C@H]1	0.057777777777777775	0.07653061224489796	0.16477272727272727	0.17341040462427745	0.06735751295336788	0.1590909090909091
COc1cccc(-c2nc(C(C)C)n(/C=C/[C@@H](O)C[C@@H](O)CC(=O)O)c2-c2ccc(F)cc2)c1	0.4217687074829932	0.4796747967479675	0.09316770186335403	0.10828025477707007	0.5391304347826087	0.20689655172413793
CN(C)CCCn1cc(C(=O)c2ccc(F)cc2)c(-c2ccc(F)cc2)c1C(=O)Nc1ccc(C(C)C)cc1	0.391304347826087	0.2468354430379747	0.09142857142857143	0.10526315789473684	0.28	0.10465116279069768
COc1ccc([C@@H]2[C@H](C)C[C@H](N)C(=O)OC2)c(C(=O)NC(C)C)c1	0.125	0.15037593984962405	0.18548387096774194	0.20833333333333334	0.1297709923664122	0.15873015873015872
CC(C)(O)c1ccccc1CC[C@@H](SCC1(CC(=O)O)CC1)c1cccc(/C=C/c2ccc3ccc(Cl)cc3n2)c1	0.2692307692307692	0.1791907514450867	0.10614525139664804	0.09497206703910614	0.24375	0.11299435028248588
C[C@@H](O)[C@@H](/N=C/c1ccc(F)cc1)C(=O)N1CCC[C@H]1C(=O)N[C@@H](CCC(=O)NCC(=O)NCC(=O)O)C(=O)O	0.21739130434782608	0.21604938271604937	0.10404624277456648	0.11834319526627218	0.21518987341772153	0.1728395061728395
CC(C)c1c(C(=O)Nc2ccccc2)c(-c2ccccc2)c(-c2ccc(F)cc2)n1CC[C@@H](O)C[C@@H](O)CC(=O)NO	0.9098360655737705	0.2875	0.08108108108108109	0.09392265193370165	0.3958333333333333	0.19879518072289157
CO[C@H]1CC[C@@]2(C)[C@H](CC[C@@H](O)CC(=O)O)CC[C@@H]1C[C@H]1C[C@@H](O)[C@H](O)[C@@H](C)C[C@@H]1O[C@@H]2O	0.10810810810810811	0.11949685534591195	0.19444444444444445	0.20567375886524822	0.11612903225806452	0.25735294117647056
CCCC(=O)O[C@@H]1CC[C@H](C)[C@@H](C)[C@H]2[C@@H]3CC=C4[C@H](O)CC[C@]4(C)[C@H]3CC[C@]21C	0.05405405405405406	0.07692307692307693	0.21804511278195488	0.21212121212121213	0.06535947712418301	0.15827338129496402
C[C@@H]1C/C=C/C=C/C=C/C=C/[C@H](O[C@@H]2O[C@H](C)[C@@H](O)[C@H](N)[C@@H]2O)C[C@@H]2O[C@](O)(C[C@@H](O)C[C@H]3O[C@@H]3/C=C/C(=O)O1)C[C@H](O)[C@H]2C(=O)O	0.09375	0.07389162561576355	0.18435754189944134	0.1864406779661017	0.09230769230769231	0.14673913043478262
CN[C@H](C)C(=O)O[C@H]1C[C@@H](C)C=C2C=C[C@H](C)[C@H](CC[C@@H](O)C[C@@H](O)CC(=O)NO)[C@H]21	0.20606060606060606	0.18620689655172415	0.3949579831932773	0.45132743362831856	0.16783216783216784	0.6336633663366337
C=C(C)CC[C@H](C)[C@H]1CC[C@@]2(C)Oc3c(C)c(O)cc3c(C)c2c1	0.10429447852760736	0.13333333333333333	0.13953488372093023	0.15079365079365079	0.12121212121212122	0.12307692307692308
C[C@H](O)CO[C@@H]1O[C@@H](C)[C@H](O[C@H]2C[C@@]3(C)[C@@H]4CC[C@H](C)CC[C@]4(C)[C@H]3CC[C@@]21C)C(=O)O	0.06315789473684211	0.08695652173913043	0.16551724137931034	0.176056338028169	0.0759493670886076	0.14285714285714285
OCCCC#CC#C/C=C/CC/C=C\CCCCCCC(=O)O	0.06470588235294118	0.07692307692307693	0.04964539007092199	0.050359712230215826	0.07971014492753623	0.08888888888888889
Cc1c(/C=C/[C@@H](O)C[C@@H](O)CC(=O)[O-])c(-c2ccc(F)cc2)cn1-c1ccccc1	0.3724137931034483	0.3983739837398374	0.07792207792207792	0.08609271523178808	0.5321100917431193	0.13793103448275862
CNc1ccc(NCC(=O)c2c(-c3ccccc3)c(-c3ccc(F)cc3)c(CC[C@@H](O)C[C@@H](O)CC(=O)[O-])n2C(C)C)cc1	0.5159235668789809	0.2710843373493976	0.08465608465608465	0.0972972972972973	0.4013605442176871	0.2
C[C@@H]1[C@H]2C3=CC[C@@H]4CC[C@@H](C5)C[C@@H](O)CC[C@]5(C)[C@H]4C3=CC[C@]2(C)[C@]1(C)O	0.04395604395604396	0.06535947712418301	0.16296296296296298	0.16541353383458646	0.05333333333333334	0.1223021582733813
C=C(C)[C@H](CC)CC[C@@H]1C[C@H](O)C[C@H]2[C@@H]3CCC4=CC(=O)C=C[C@]4(C)[C@H]3CC[C@@]21C	0.08196721311475409	0.09615384615384616	0.23134328358208955	0.25384615384615383	0.08496732026143791	0.19708029197080293
COC(=O)[C@H](C)C[C@@H]1C[C@H](O)C[C@@H]2C=C[C@H](C)[C@H](CC[C@H](O)C[C@H](O)CC(=O)[O-])[C@@H]12	0.18787878787878787	0.16551724137931034	0.24427480916030533	0.288	0.15492957746478872	0.4727272727272727
CC(C)c1cc(C(C)(C)C)cc(-c2ccc(F)cc2)c1OCC(O)C[C@@H](O)CC(=O)[O-]	0.3288590604026846	0.368	0.14583333333333334	0.13194444444444445	0.371900826446281	0.20588235294117646
C=C1CC[C@@H](O)C/C1=C/C=C1\CCC[C@]2(C)[C@@H]([C@H](C)/C=C/[C@H](C)C(C)C)CC[C@@H]12	0.059782608695652176	0.10526315789473684	0.11724137931034483	0.1267605633802817	0.09395973154362416	0.09523809523809523
CCNC(=O)CC[C@@H](Cc1ccccc1)C(=O)N1CCC[C@H]1C(=O)N[C@@H](CCCC(=O)O)C(=O)NCC(=O)O	0.17989417989417988	0.12	0.10465116279069768	0.11242603550295859	0.15060240963855423	0.15950920245398773
N#Cc1cc(-c2ccc(F)cc2)c(-c2ccc(F)cc2)n1/C=C/[C@@H](O)C[C@@H](O)C[C@H](O)CC(=O)O	0.40397350993377484	0.37037037037037035	0.0718562874251497	0.07926829268292683	0.4634146341463415	0.19463087248322147
CNc1ncc(-c2ccc(F)cc2)c(-c2ccc(F)cc2)c1/C=C/[C@@H]1C[C@@H](O)CC(=O)O1	0.24848484848484848	0.20945945945945946	0.15333333333333332	0.1554054054054054	0.27007299270072993	0.075
CCc1cccc(NC(=O)c2c(-c3ccc(F)cc3)c(-c3ccc(F)cc3)c(CC[C@@H](O)C[C@@H](O)CC(=O)[O-])n2C(C)C)c1	0.48125	0.2727272727272727	0.09090909090909091	0.10382513661202186	0.37583892617449666	0.20833333333333334
CC(C)NC(=O)c1c(-c2ccccc2)c(-c2ccc(F)cc2)c(CC[C@@H](O)C[C@@H](O)CC(=O)[O-])n1C(C)C	0.5103448275862069	0.3150684931506849	0.10059171597633136	0.11515151515151516	0.4609375	0.21710526315789475
Cc1nc(-c2ccccc2)cc(-c2ccc(F)cc2)c1/C=C\[C@@H]1C[C@@H](O)CC(=O)O1	0.28846153846153844	0.22535211267605634	0.15862068965517243	0.16083916083916083	0.3	0.07741935483870968
CC(C)CCC[C@@H](C)[C@H]1CC[C@@]2(C(C)O)C3=CCC4C(C)(C)[C@@H](O)CC[C@]4(C)C3CC[C@]12C	0.0851063829787234	0.09937888198757763	0.125	0.1342281879194631	0.08860759493670886	0.14864864864864866
O=C(CC[C@@H](O)CC[C@H](O)/C=C/c1cc(C(F)(F)F)nc(-c2ccc(F)cc2)c1)c1ccccc1	0.33125	0.3006993006993007	0.07784431137724551	0.07878787878787878	0.3923076923076923	0.11875
O=C(CO)[C@H](O)C[C@H](O)/C=C/n1c(C(F)(F)F)nc(-c2ccccn2)c1-c1ccc(F)cc1	0.29559748427672955	0.3358208955223881	0.07453416149068323	0.07547169811320754	0.4032258064516129	0.10967741935483871
N[C@H]1C=C(CO)[C@@H](Cc2ccc(F)cc2)C[C@H](/C=C/c2c(-c3ccccc3)nc(C(=O)O)nc2C(C)CC(=O)O)n1	0.3372093023255814	0.32679738562091504	0.11299435028248588	0.12716763005780346	0.3288590604026846	0.17365269461077845
COc1ccc(NCC(=O)c2c(-c3ccccc3)c(-c3ccc(F)cc3)c(CC[C@@H](O)C[C@@H](O)CC(=O)[O-])n2C(C)C)cc1	0.5159235668789809	0.2710843373493976	0.09042553191489362	0.10326086956521739	0.4013605442176871	0.20710059171597633
COc1c(O[C@@H]2O[C@H](C)[C@@H](O[C@H]3C[C@@](C)(O)[C@@H](OC(=O)CC(C)C)[C@H](C)O3)[C@H](N(C)C)[C@H]2O)[C@@H](CC=O)[C@H](C)[C@@H](O)[C@@H]1O	0.08018867924528301	0.12222222222222222	0.16666666666666666	0.17575757575757575	0.09444444444444444	0.16071428571428573
CC1=C[C@H](O)[C@H](C)C[C@H]2/C=C/C=C/C=C/C=C/C=C/[C@H](O[C@@H]2O[C@H](C)[C@@H](O)C[C@@H]2O)CC[C@]2(C)[C@H](O)[C@@H]1O	0.08374384236453201	0.06629834254143646	0.16875	0.17088607594936708	0.08045977011494253	0.13414634146341464
COc1cccc(CNC(=O)c2c(-c3ccccc3)c(-c3ccc(F)cc3)c(CC[C@@H](O)C[C@@H](O)CC(=O)[O-])n2C(C)C)c1	0.5256410256410257	0.2710843373493976	0.09042553191489362	0.10326086956521739	0.4013605442176871	0.20710059171597633
CC(C)c1nc(-c2ccc(F)cc2)nc(-c2ccc(F)cc2)c1/C=C/[C@@H]1C[C@@H](O)CC(=O)O1	0.25301204819277107	0.34074074074074073	0.15894039735099338	0.17687074829931973	0.2846715328467153	0.09433962264150944
COc1c2ccccc2c(-c2ccccc2)n1C[C@@H](O)C[C@@H](O)CC(=O)OC(=O)[O-]	0.4014084507042254	0.2198581560283688	0.09933774834437085	0.10810810810810811	0.3253968253968254	0.1956521739130435
C/C1=C/CC[C@@](C)(OCc2ccc(C)cc2)C(=O)C[C@@H](CC(C)C)C(=O)N1CCC[C@@H](O)C(=O)O	0.2	0.2119205298013245	0.16447368421052633	0.174496644295302	0.20270270270270271	0.18120805369127516
CC(C)c1c(/C=C/[C@@H](O)C[C@@H](O)CC(=O)[O-])c(-c2ccc(F)cc2)cn1C1CCCCC1	0.29936305732484075	0.4274193548387097	0.11038961038961038	0.12666666666666668	0.43333333333333335	0.1724137931034483
CC1=C(C#C/C=C/C=C/C=C/C(C)=C\C(=O)O)C(C)(C)CCC1	0.05952380952380952	0.09420289855072464	0.09848484848484848	0.1	0.08148148148148149	0.08270676691729323
CCCC[C@H](C)C[C@H](C)[C@H]1CC[C@@H](C)[C@H]2[C@@H]3CCC4=CC(=O)C=C[C@]4(C)[C@H]3CC[C@]2(C)[C@H]1C	0.09574468085106383	0.10493827160493827	0.19310344827586207	0.20422535211267606	0.09433962264150944	0.1780821917808219
CC(C)n1c(CC[C@@H](O)C[C@@H](O)CC(=O)[O-])c(-c2ccc(F)cc2)c(-c2ccccc2)c1C(=O)Nc1ccc(S(N)(=O)=O)cc1	0.551948051948052	0.2926829268292683	0.07853403141361257	0.09090909090909091	0.39864864864864863	0.18497109826589594
COc1cc(Cc2nc(N)c(N)cc2)c(-c2ccc(F)cc2)n1/C=C/[C@@H](O)C[C@@H](O)CC(=O)O	0.35714285714285715	0.4	0.08641975308641975	0.09433962264150944	0.4628099173553719	0.18243243243243243
C=C[C@H](O)C#CCNC(=O)[C@H]1CC=C2c3cccc4[nH]c(c4c3C)C[C@H]21	0.13855421686746988	0.14893617021276595	0.11428571428571428	0.12408759124087591	0.17164179104477612	0.10714285714285714
CC(C)(C)NC(=O)[C@@H]1C[C@@H]2CCCC[C@@H]2CN1C[C@@H](O)[C@H](Cc1ccccc1)NC(=O)[C@H](CC(N)=O)NC(=O)c1ccc2ccccc2n1	0.2524752475247525	0.15306122448979592	0.13402061855670103	0.12371134020618557	0.1945945945945946	0.140625
CC(C)CCC[C@H](C)[C@H]1CC[C@@]2(C(C)O)C3=CCC4C(C)(C)[C@@H](O)CC[C@]4(C)C3CC[C@]12C	0.0851063829787234	0.09937888198757763	0.125	0.1342281879194631	0.08860759493670886	0.14864864864864866
CC[C@@H](C#CC#C/C=C/C=C\CC[C@@H](O)[C@@H](O)[C@H](O)CC(=O)O)C(=O)O	0.14906832298136646	0.15328467153284672	0.07042253521126761	0.08695652173913043	0.15037593984962405	0.21774193548387097
CC(C)c1c(O)c(C(C)C)c(C(C)C)c(C(C)C)c1	0.10135135135135136	0.14285714285714285	0.0743801652892562	0.0847457627118644	0.11965811965811966	0.08403361344537816
CC(=O)[C@]1(O)Cc2c(O)c3c(c(O)c2[C@@H](O[C@H]2C[C@H](N)[C@H](O)[C@H](C)O2)C1)C(=O)c1ccccc1C3=O	0.15135135135135136	0.13414634146341464	0.16883116883116883	0.17105263157894737	0.16025641025641027	0.15483870967741936
Cc1cc(-c2c(-c3ccc(F)cc3)nc(C(C)C)n2/C=C/[C@@H](O)C[C@@H](O)CC(=O)O)cc(C)c1F	0.36363636363636365	0.5	0.09259259259259259	0.10759493670886076	0.47107438016528924	0.19727891156462585
C[C@@H]1O[C@@H](O[C@H]2[C@H](O)[C@@H](O)[C@H](O[C@H]3[C@H](O)[C@@H](O)[C@H](O)O[C@@H]3CO)O[C@@H]2CO)[C@H](O)[C@@H](O)[C@@H]1N[C@H]1C=C(CO)[C@@H](O)[C@H](O)[C@H]1O	0.04484304932735426	0.04040404040404041	0.10497237569060773	0.10614525139664804	0.04145077720207254	0.10555555555555556
Cc1ccc(C)c(-c2cc(-c3ccc(F)cc3)c(/C=C/[C@@H]3C[C@@H](O)CC(=O)O3)c(C(C)C)n2)c1	0.22807017543859648	0.2978723404255319	0.17218543046357615	0.19047619047619047	0.2805755395683453	0.1
C=C(C)C(=O)O[C@H]1C[C@H](O)C[C@@H]2C=C[C@H](C)[C@H](CC[C@H](O)C[C@H](O)CC(=O)[O-])[C@@H]12	0.17682926829268292	0.14482758620689656	0.25984251968503935	0.27419354838709675	0.14184397163120568	0.43243243243243246
CC1=C(CCc2c(/C=C/[C@@H]3[C@@H](O)CC[C@](C)(O)CC3)[C@@H](C)CC(=O)O2)C(C)C[C@@H]1C	0.06486486486486487	0.1111111111111111	0.19708029197080293	0.19117647058823528	0.1	0.12413793103448276
CSCC[C@H](NC(=O)CCCNC(=O)[C@@H](Cc1ccccc1)C(=O)N[C@@H](C)CC(=O)N[C@@H](CCCCC(=O)O)C(=O)O)C(=O)N[C@@H](C)C(=O)O	0.18396226415094338	0.14285714285714285	0.07389162561576355	0.08542713567839195	0.15873015873015872	0.15425531914893617
CCCCCn1cc(C(=O)Nc2ccncc2)c(-c2ccc(F)cc2)c1C(=O)N[C@@H](C)Cc1ccc(CC#N)cc1	0.36470588235294116	0.19883040935672514	0.08152173913043478	0.09444444444444444	0.2578616352201258	0.11235955056179775
CC(C)[C@H](NC(=O)[C@H](Cc1ccc(O)cc1)NC(=O)CNC(=O)[C@H](Cc1ccccc1)NC(=O)[C@@H](N)CCC(=O)N[C@@H](CCC(=O)O)C(=O)O)C	0.23300970873786409	0.15816326530612246	0.07804878048780488	0.08955223880597014	0.20652173913043478	0.14583333333333334
COc1ccc2cc1C(=O)c1c(O)c3c(c(O)c1C2=O)C[C@@](O)(C(=O)CO)C[C@@H]3O[C@H]1C[C@H](N)[C@H](O)[C@H](C)O1	0.13333333333333333	0.1411764705882353	0.16770186335403728	0.16981132075471697	0.13855421686746988	0.15432098765432098
CC(C)c1cc(-c2ccc(F)cc2)c(-c2ccccc2)n1/C=C/[C@@H](O)C[C@@H](O)CC(=O)O	0.5111111111111111	0.45081967213114754	0.08227848101265822	0.09740259740259741	0.6074766355140186	0.19718309859154928
CC1=C[C@H](c2c(-c3ccc(F)cc3)c(-c3ccc(F)cc3)c(CC[C@@H](O)C[C@@H](O)C[C@@H](O)CC(=O)[O-])n2C(C)C)cc1	0.40853658536585363	0.2830188679245283	0.10614525139664804	0.12	0.3916083916083916	0.2236024844720497
COc1cccc2c1C(=O)c1c(O)c3c(c(O)c1C2=O)C[C@@](O)(C(=O)CO)C[C@@H]3O[C@H]1C[C@H](N)[C@H](O)[C@H](C)O1	0.12755102040816327	0.12790697674418605	0.16770186335403728	0.16981132075471697	0.1317365269461078	0.15432098765432098
N=NC(=O)c1c(-c2ccccc2)c(-c2ccc(F)cc2)c(CC[C@@H](O)C[C@@H](O)CC(=O)[O-])n1C(C)C	0.5070422535211268	0.3076923076923077	0.09036144578313253	0.10493827160493827	0.4796747967479675	0.21621621621621623
CC(C)C[C@@H](CC(=O)N1CCC[C@H](O)C[C@@H](O)[C@H](C)O)N1CCC[C@]2(C)[C@H](CCC(=O)O)CC2=CC(=O)O	0.17297297297297298	0.1728395061728395	0.12883435582822086	0.14465408805031446	0.15625	0.23648648648648649
COC(=O)C1=C(C)NC(C)=C(C(=O)OCC(C)C)C1c1ccccc1[N+](=O)[O-]	0.1728395061728395	0.18115942028985507	0.12142857142857143	0.13138686131386862	0.18796992481203006	0.13043478260869565
COc1ccc(-c2cc(-c3ccccc3)nc(C(C)C)c2/C=C/[C@@H]2C[C@@H](O)CC(=O)O2)cc1	0.26666666666666666	0.23809523809523808	0.17333333333333334	0.1917808219178082	0.2642857142857143	0.10759493670886076
CC[C@H](C)C(=O)O[C@H]1C[C@@H](C)C=C2C=C[C@H](C)[C@H](CC[C@@H]3C[C@@H](O)CC(=O)O3)C21	0.09550561797752809	0.12	0.7802197802197802	1.0	0.10135135135135136	0.47706422018348627
CCOC(=O)C1=C(C)NC(C)=C(C(=O)OCC)C1c1ccccc1/C=C/C(=O)OC(C)(C)C	0.14606741573033707	0.17218543046357615	0.1476510067114094	0.11920529801324503	0.1780821917808219	0.11842105263157894
C[C@@H]1CC2=C(NCC(=O)NCC3)nc(NC(=O)NC(=O)NC(=O)NC(=O)CC3CCCC2)C1	0.05583756345177665	0.06470588235294118	0.08024691358024691	0.08125	0.047619047619047616	0.04819277108433735
Cc1c(C)n(Cc2ccc(F)cc2)c(-c2ccc(F)cc2)c1/C=C/[C@@H]1C[C@@H](O)CC(=O)O1	0.25766871165644173	0.2191780821917808	0.17006802721088435	0.1724137931034483	0.2814814814814815	0.08917197452229299
CC1=C(/C=C/C(C)=C/C=C/C(C)=C\C(=O)O)C(C)(C)CCC1	0.06097560975609756	0.10526315789473684	0.11023622047244094	0.10317460317460317	0.09230769230769231	0.08527131782945736
C#C[C@]1(O)CC[C@H]2[C@@H]3CCc4cc(OC)ccc4[C@H]3CC[C@@]21C	0.0650887573964497	0.07746478873239436	0.11363636363636363	0.11538461538461539	0.08029197080291971	0.08955223880597014
CN[C@@H](C)C(=O)O[C@H]1C[C@@H](C)C=C2C=C[C@H](C)[C@H](CC[C@@H]3C[C@@H](O)CC(=O)O3)[C@H]21	0.09550561797752809	0.12	0.7419354838709677	0.8390804597701149	0.10135135135135136	0.3879310344827586
CCCCOC(=O)C1=C(C)NC(C)=C(C(=O)OC(C)C)C1c1cccc([N+](=O)[O-])c1	0.15976331360946747	0.18181818181818182	0.13986013986013987	0.15	0.16312056737588654	0.14893617021276595
COc1cc(-c2c(-c3ccc(F)cc3)nc(C(C)C)n2/C=C/[C@@H](O)C[C@@H](O)CC(=O)O)cc(CC)c1F	0.3584905660377358	0.4765625	0.10909090909090909	0.12422360248447205	0.44881889763779526	0.21333333333333335
CC[C@@H](C)C(=O)O[C@H]1C[C@@H](C)C=C2C=C[C@H](C)[C@H](CC[C@@H]3C[C@@H](O)CC(=O)O3)C21	0.09550561797752809	0.12	0.7802197802197802	1.0	0.10135135135135136	0.47706422018348627
O=C([C@H](O)CO)C[C@H](O)/C=C/n1c(C(F)(F)F)nc(-c2ccccn2)c1-c1ccc(F)cc1	0.29559748427672955	0.32592592592592595	0.07453416149068323	0.07547169811320754	0.392	0.10967741935483871
Cc1cc(F)ccc1-c1c(-c2ccc(F)cc2)nc(C(C)C)n1/C=C/[C@@H](O)C[C@@H](O)CC(=O)O	0.38666666666666666	0.49586776859504134	0.08695652173913043	0.10191082802547771	0.5172413793103449	0.2
CCOc1ccc(C=C(C)C)c(-c2ccc(F)cc2)c(-c2ccc(F)cc2)n1/C=C/[C@@H](O)C[C@@H](O)CC(=O)O	0.3765432098765432	0.3611111111111111	0.09826589595375723	0.10588235294117647	0.43609022556390975	0.1962025316455696
