# Supplementary material for: Transformer-Decoder GPT Models for Generating Virtual Screening Libraries of HMG-Coenzyme A Reductase Inhibitors: Effects of Temperature, Prompt Length, and Transfer-Learning Strategies
Source: J Chem Inf Model. 2024 Nov 7;64(22):8464–80. doi: 10.1021/acs.jcim.4c01309 (PMC11600504; doi:10.1021/acs.jcim.4c01309)
Supplement: Supplementary file 3 — ci4c01309_si_003.zip [file ci4c01309_si_003.zip › Datasets/xfer_Learning_files/1XA5K_model_gen_ic50_results/1XA5K_Docking_Statin_similarity_0p5.csv]

Generated Molecule	atorvastatin	rosuvastatin	simvatstatin	lovastatin	fluvastatin	pravastatin
CCCCCC[C@@H]1CN[C@H](C)CSCC[C@H](NC(=O)[C@H](N)Cc2ccccc2)C(=O)N[C@@H](C)[C@@H](Cc2ccccc2)C(=O)N[C@@H](C)NC(=O)N1CC(=O)O	0.22580645161290322	0.13270142180094788	0.15346534653465346	0.16080402010050251	0.16417910447761194	0.15422885572139303
C#CCCCNC(=O)c1ccc2ccccc2C[C@H](C)Cc1	0.16339869281045752	0.11029411764705882	0.14173228346456693	0.144	0.1774193548387097	0.11627906976744186
CCCC[C@H](CC)OC(=O)c1ccc(/C=C/c2c(-c3ccc(F)cc3)nc(N(C)S(C)(=O)=O)nc2C(C)C)O1	0.2542372881355932	0.5354330708661418	0.11834319526627218	0.13333333333333333	0.2751677852348993	0.13253012048192772
CCC/C=C1/OC(=C)\CC=C/C=C/C=C/C[C@@]2(C)[C@@H](CCC[C@@H]3C(C)[C@@H](O)CC(=O)O3)[C@H]21	0.09042553191489362	0.09202453987730061	0.22857142857142856	0.2318840579710145	0.10191082802547771	0.16326530612244897
Cn1c(SCc2ccc(F)cc2)c(-c2ccc(F)cc2)n1/C=C/[C@@H](O)C[C@@H](O)CC(=O)O	0.3783783783783784	0.3937007874015748	0.08227848101265822	0.09032258064516129	0.4956521739130435	0.18055555555555555
O=C(CO)[C@@H](O)C[C@H](O)/C=C/n1c(C(F)(F)F)nc(-c2ccccn2)c1-c1ccc(F)cc1	0.29559748427672955	0.3358208955223881	0.07453416149068323	0.07547169811320754	0.4032258064516129	0.10967741935483871
COC(=O)c1c(-c2ccccc2)c(-c2ccc(F)cc2)c1CCC[C@@H](O)C[C@@H](O)CC(=O)[O-]	0.45774647887323944	0.2857142857142857	0.09433962264150944	0.10256410256410256	0.3888888888888889	0.21830985915492956
C=C1C[C@@H](OC(=O)c2cccnc2)C[C@H](/C=C/c2c(-c3ccc(F)cc3)nc(N(C)S(C)(=O)=O)nc2C(C)C)O1	0.22162162162162163	0.48507462686567165	0.13529411764705881	0.15060240963855423	0.2597402597402597	0.10982658959537572
C[C@@H](O)CCCn1nc(-c2ccccc2)c(-c2ccccc2)c1CCC(O)C[C@@H](O)CC(=O)[O-]	0.43537414965986393	0.24324324324324326	0.07878787878787878	0.09316770186335403	0.32592592592592595	0.20408163265306123
COc1ccc(Cl)cc1C(=O)NCCc1ccc(S(=O)(=O)NC(=O)NC2CCCCC2)cc1	0.16201117318435754	0.15286624203821655	0.10759493670886076	0.10897435897435898	0.15789473684210525	0.10126582278481013
C/C=C(\C)C(=O)O[C@H]1C[C@@H](C)C=C2C=C[C@H](C)[C@H](CC[C@@H](O)C[C@@H](O)CC(=O)[O-])[C@H]21	0.18072289156626506	0.1736111111111111	0.4051724137931034	0.4247787610619469	0.15492957746478872	0.5728155339805825
CC(C)c1nc(-c2ccc(F)cc2)nc(-c2ccc(F)cc2)c1/C=C/[C@@H]1C[C@@H](O)CC(=O)O1	0.25301204819277107	0.34074074074074073	0.15894039735099338	0.17687074829931973	0.2846715328467153	0.09433962264150944
CSC[C@@H](NC(=O)[C@@H](O)[C@H](C)c1ccccc1)C(=O)N[C@@H](CCC(=O)O)C(=O)N[C@@H](CCC(=O)O)C(=O)NCC(=O)O	0.2	0.14857142857142858	0.07734806629834254	0.0903954802259887	0.17365269461077845	0.17575757575757575
CCCCC/C=C/CC[C@@H]1[C@@H](n2cc(S(=O)(=O)c2ccccn2)cc2)C[C@@H](O)C[C@@H](O)C1	0.10160427807486631	0.09815950920245399	0.17687074829931973	0.1793103448275862	0.11538461538461539	0.16216216216216217
COc1c(O[C@H]2O[C@@H](C)[C@@H](O[C@H]3C[C@@](C)(O)[C@@H](OC(=O)CC(C)C)[C@H](C)O3)[C@H](N(C)C)[C@H]2O)[C@@H](CC=O)[C@H](C)[C@@H](O)[C@@H]1O	0.08018867924528301	0.12222222222222222	0.16666666666666666	0.17575757575757575	0.09444444444444444	0.16071428571428573
CN(C)CCCn1cc(C(=O)c2ccc(F)cc2)c(-c2ccc(F)cc2)c1C(=O)Nc1ccc(C(C)C)cc1	0.391304347826087	0.2468354430379747	0.09142857142857143	0.10526315789473684	0.28	0.10465116279069768
C=C(C)[C@H](CC)CC[C@@H]1C[C@H](O)C[C@H]2[C@@H]3CCC4=CC(=O)C=C[C@]4(C)[C@H]3CC[C@@]21C	0.08196721311475409	0.09615384615384616	0.23134328358208955	0.25384615384615383	0.08496732026143791	0.19708029197080293
COc1ccc(C2=C(C)C)c(/C=C/[C@@H]3C[C@@H](O)CC(=O)O3)c(Sc3ccc(C(C)C)nc3)c2c1	0.13513513513513514	0.17307692307692307	0.19594594594594594	0.20689655172413793	0.16339869281045752	0.11392405063291139
C[C@@H]1CC(=O)C=C(C)C(=O)C1CC[C@H](O)[C@H](C)CC[C@H]1CC[C@@]2(C)[C@H](C)CC[C@@H]21	0.10227272727272728	0.11333333333333333	0.21052631578947367	0.2230769230769231	0.0945945945945946	0.18518518518518517
CCC(C)(C)n1c(-c2ccc(F)cc2)c(-c2ccc(F)cc2)n1/C=C/[C@@H](O)C[C@@H](O)CC(=O)O	0.38666666666666666	0.40310077519379844	0.12903225806451613	0.10897435897435898	0.4915254237288136	0.2
CC(C)C/C=C(\C)C[C@H]1C[C@H](O)CC[C@@]2(C)[C@@H](O)CC(=O)[C@@H]1CC[C@H]2C(=O)O	0.09826589595375723	0.13194444444444445	0.1893939393939394	0.2109375	0.11267605633802817	0.19083969465648856
Cc1c(N)cccc1C(=O)N[C@@H](CSc1ccccc1)[C@H](O)CN1C[C@H]2CCCC[C@H]2C[C@H]1C(=O)NC(C)(C)C	0.21390374331550802	0.14942528735632185	0.15476190476190477	0.14285714285714285	0.19631901840490798	0.14201183431952663
C[N+](C)(C)C[C@@H](O)CC(=O)[O-]	0.09230769230769231	0.12745098039215685	0.09	0.10309278350515463	0.12244897959183673	0.1368421052631579
CC(C)c1nc(-c2ccc(F)cc2)c(-c2ccc(F)cc2)n1/C=C/[C@H](O)C[C@@H](O)CC(=O)O	0.4305555555555556	0.49166666666666664	0.08125	0.09615384615384616	0.5398230088495575	0.19444444444444445
CCCCCc1cc(=O)c(-c2ccc(F)cc2)c(-c2ccc(F)cc2)n1/C=C/[C@@H](O)C[C@@H](O)CC(=O)O	0.4155844155844156	0.36428571428571427	0.09467455621301775	0.10240963855421686	0.4645669291338583	0.19480519480519481
CCCC[C@H]1OC(=O)C[C@@H](C)C[C@H](/C=C/c2c(-c3ccc(F)cc3)nc(N(C)S(C)(=O)=O)nc2C(C)C)O1	0.19021739130434784	0.5118110236220472	0.19230769230769232	0.20261437908496732	0.2222222222222222	0.13496932515337423
CC[C@H](C)C(=O)O[C@H]1C[C@H](O)C[C@@H]2C=C[C@H](C)[C@H](CC[C@H](O)C[C@H](O)CC(=O)[O-])[C@@H]12	0.18787878787878787	0.16551724137931034	0.2734375	0.37606837606837606	0.15492957746478872	0.5882352941176471
C#C[C@]1(O)CC[C@H]2[C@@H]3CCc4cc(OC)ccc4[C@H]3CC[C@@]21C	0.0650887573964497	0.07746478873239436	0.11363636363636363	0.11538461538461539	0.08029197080291971	0.08955223880597014
COc1cccc(-c2nc(C(C)C)n(/C=C/[C@@H](O)C[C@@H](O)CC(=O)O)c2-c2ccc(F)cc2)c1	0.4217687074829932	0.4796747967479675	0.09316770186335403	0.10828025477707007	0.5391304347826087	0.20689655172413793
CNC(=S)[C@]1(c2ccc(N)cc2)c(-c2ccc(F)cc2)c1OCC(O)C[C@@H](O)CC(=O)[O-]	0.3443708609271523	0.2846715328467153	0.08974358974358974	0.09803921568627451	0.35714285714285715	0.1736111111111111
CC[C@@H](C(C)C)[C@H](O)[C@@H](C)[C@H]1C[C@@H]2[C@@H](CC[C@@]3(C)[C@@H](O)CC[C@]4(C)CC[C@]4(C)[C@H]3CC[C@]12C)C(=O)O	0.08205128205128205	0.10843373493975904	0.1337579617834395	0.1503267973856209	0.09815950920245399	0.17218543046357615
CC(C)CC(=O)OC1C[C@@H](C)C=C2C=C[C@H](C)[C@H](CC[C@@H](O)C[C@@H](O)CC(=O)NO)[C@H]21	0.21341463414634146	0.19444444444444445	0.3949579831932773	0.4260869565217391	0.176056338028169	0.6176470588235294
C/C=C/SC[C@H](NC(=O)[C@@H](N)Cc1ccc(C)cc1)C(=O)N1CCC[C@H]1C(=O)N[C@@H](C)C(=O)N[C@@H](CCCC(=O)O)C(=O)N[C@@H](CC(=O)O)C	0.16744186046511628	0.17894736842105263	0.1065989847715736	0.11917098445595854	0.16489361702127658	0.16666666666666666
CC(C)=C[C@@]1(O)CC[C@H]2/C(=C(\C)C[C@@H](O)[C@@]1(C)C[C@H](O)CC(=O)O)C(=O)C2	0.1411042944785276	0.1865671641791045	0.1590909090909091	0.17054263565891473	0.16666666666666666	0.216
CC(C)(O)c1ccccc1CC[C@@H](SCC1(CC(=O)O)CC1)c1cccc(/C=C/c2ccc3ccc(Cl)cc3n2)c1	0.2692307692307692	0.1791907514450867	0.10614525139664804	0.09497206703910614	0.24375	0.11299435028248588
CC1=C(CCc2c(/C=C/[C@@H]3[C@@H](O)CC[C@](C)(O)CC3)[C@@H](C)CC(=O)O2)C(C)C[C@@H]1C	0.06486486486486487	0.1111111111111111	0.19708029197080293	0.19117647058823528	0.1	0.12413793103448276
COc1cccc2c1C(=O)c1c(O)c3c(c(O)c1C2=O)C[C@@](O)(C(=O)CO)C[C@@H]3O[C@H]1C[C@H](N)[C@@H](O)[C@H](C)O1	0.12755102040816327	0.12790697674418605	0.16770186335403728	0.16981132075471697	0.1317365269461078	0.15432098765432098
CC[C@@H](C)C(=O)O[C@H]1C[C@H](O)C[C@@H]2C=C[C@H](C)[C@H](CC[C@H](O)C[C@H](O)CC(=O)[O-])[C@@H]12	0.18787878787878787	0.16551724137931034	0.2734375	0.37606837606837606	0.15492957746478872	0.5882352941176471
CCCCOc1cc(NC(=O)c2ccc(-c3ccccc3)c(-c3ccc(F)cc3)c(CC[C@@H](O)C[C@@H](O)CC(=O)[O-])n2C(C)C)c1	0.4727272727272727	0.2631578947368421	0.09375	0.10638297872340426	0.3525641025641026	0.20809248554913296
COC(=O)CC[C@H](C)[C@H](O)[C@H](C)[C@H]1O[C@@H](C)C[C@@H](C)[C@H](C)C[C@H]2C[C@@H](O)C[C@@H](O)C[C@H]21	0.09392265193370165	0.11764705882352941	0.21323529411764705	0.22556390977443608	0.10666666666666667	0.19708029197080293
CC(C)c1c(C(=O)Nc2ccccc2)c(-c2ccccc2)c(-c2ccc(F)cc2)n1CC[C@@H](O)C[C@@H](O)CC(=O)NO	0.9098360655737705	0.2875	0.08108108108108109	0.09392265193370165	0.3958333333333333	0.19879518072289157
COc1cc(Cc2nc(N)c(N)cc2)c(-c2ccc(F)cc2)n1/C=C/[C@@H](O)C[C@@H](O)CC(=O)O	0.35714285714285715	0.4	0.08641975308641975	0.09433962264150944	0.4628099173553719	0.18243243243243243
C[C@@H]1C/C=C/C=C/C=C/C=C/[C@H](O[C@@H]2O[C@H](C)[C@@H](O)[C@H](N)[C@@H]2O)C[C@@H]2O[C@](O)(C[C@@H](O)C[C@H]3O[C@@H]3/C=C/C(=O)O1)C[C@H](O)[C@H]2C(=O)O	0.09375	0.07389162561576355	0.18435754189944134	0.1864406779661017	0.09230769230769231	0.14673913043478262
CN[C@H](C)C(=O)O[C@H]1C[C@@H](C)C=C2C=C[C@H](C)[C@H](CC[C@@H](O)C[C@@H](O)CC(=O)NO)[C@H]21	0.20606060606060606	0.18620689655172415	0.3949579831932773	0.45132743362831856	0.16783216783216784	0.6336633663366337
C[C@H](O)CO[C@@H]1O[C@@H](C)[C@H](O[C@H]2C[C@@]3(C)[C@@H]4CC(=O)CC[C@]4(C)[C@H]3CC[C@@]21C)C(=O)O	0.07567567567567568	0.10256410256410256	0.18571428571428572	0.19708029197080293	0.08441558441558442	0.1619718309859155
CCCCCC(=O)[C@H](C)[C@H]1CC[C@@H](C)C[C@H]2[C@@H]3C[C@H]4CC(=O)CC[C@]4(C)[C@H]3CC[C@@]21C	0.06914893617021277	0.08074534161490683	0.2	0.2116788321167883	0.06289308176100629	0.1597222222222222
OCCCC#CC#C/C=C/CC/C=C\CCCCCCC(=O)O	0.06470588235294118	0.07692307692307693	0.04964539007092199	0.050359712230215826	0.07971014492753623	0.08888888888888889
Cc1c(/C=C/[C@@H](O)C[C@@H](O)CC(=O)[O-])c(-c2ccc(F)cc2)cn1-c1ccccc1	0.3724137931034483	0.3983739837398374	0.07792207792207792	0.08609271523178808	0.5321100917431193	0.13793103448275862
CNc1ccc(NCC(=O)c2c(-c3ccccc3)c(-c3ccc(F)cc3)c(CC[C@@H](O)C[C@@H](O)CC(=O)[O-])n2C(C)C)cc1	0.5159235668789809	0.2710843373493976	0.08465608465608465	0.0972972972972973	0.4013605442176871	0.2
Oc1ccc([C@H]2c3cc4ccc(O)cc4[C@@H]2O[C@H]2c3cc(O)ccc2)cc1O	0.15384615384615385	0.11258278145695365	0.0728476821192053	0.0738255033557047	0.14788732394366197	0.08053691275167785
C=C/C(C)=C/CC[C@@H]1C[C@H](O)C[C@@H]2C(=O)C=C[C@]1(C)[C@H]2C(=O)CC[C@]1(C)C[C@H](O)C(=O)C[C@H](O)C1	0.09375	0.11585365853658537	0.2206896551724138	0.22377622377622378	0.09876543209876543	0.1891891891891892
C=C[C@H](C#CC#CC(C)OC(=O)O)C=C(OCCN)CC(=O)O	0.10625	0.11940298507462686	0.07462686567164178	0.09230769230769231	0.11538461538461539	0.144
CC(C)c1cc(C(C)(C)C)cc(-c2ccc(F)cc2)c1OCC(O)C[C@@H](O)CC(=O)[O-]	0.3288590604026846	0.368	0.14583333333333334	0.13194444444444445	0.371900826446281	0.20588235294117646
C=C1CC[C@@H](O)C/C1=C/C=C1\CCC[C@]2(C)[C@@H]([C@H](C)/C=C/[C@H](C)C(C)C)CC[C@@H]12	0.059782608695652176	0.10526315789473684	0.11724137931034483	0.1267605633802817	0.09395973154362416	0.09523809523809523
CC/C=C\C[C@H](OC(=O)c1ccc(O)cc1)NC(=O)CS(=O)(=O)N1CCC[C@H]1C(=O)N[C@@H](C)C(=O)N[C@@H](CC(=O)O)C(=O)O	0.17587939698492464	0.20348837209302326	0.11666666666666667	0.13068181818181818	0.18128654970760233	0.1834319526627219
Cc1ccc(C)c(-c2c(-c3ccc(F)cc3)nc(C(C)C)n2/C=C/[C@@H](O)C[C@@H](O)CC(=O)O)c1	0.38666666666666666	0.5083333333333333	0.09375	0.10897435897435898	0.5172413793103449	0.2
O=c1c([C@@H]2O[C@@H](CO)O[C@@H]3[C@H](O)[C@@H](O)[C@H](O[C@H]4O)c(O)cc(O)c4C[C@H]3O)cc(O)c21	0.08152173913043478	0.08860759493670886	0.136986301369863	0.14685314685314685	0.0915032679738562	0.12244897959183673
CC(C)NC(=O)c1c(-c2ccccc2)c(-c2ccc(F)cc2)c(CC[C@@H](O)C[C@@H](O)CC(=O)[O-])n1C(C)C	0.5103448275862069	0.3150684931506849	0.10059171597633136	0.11515151515151516	0.4609375	0.21710526315789475
N#Cc1cc(-c2ccc(F)cc2)c(-c2ccc(F)cc2)n1/C=C/[C@@H](O)C[C@@H](O)CC(=O)O	0.3877551020408163	0.3828125	0.06875	0.07643312101910828	0.4827586206896552	0.1643835616438356
CCc1cccc(NC(=O)c2c(-c3ccc(F)cc3)c(-c3ccc(F)cc3)c(CC[C@@H](O)C[C@@H](O)CC(=O)[O-])n2C(C)C)c1	0.48125	0.2727272727272727	0.09090909090909091	0.10382513661202186	0.37583892617449666	0.20833333333333334
CCOc1ccc(-c2ccc(F)cc2)nc(-c2ccccc2)n1/C=C/[C@@H](O)C[C@@H](O)CC(=O)O	0.43537414965986393	0.38345864661654133	0.09202453987730061	0.1	0.5169491525423728	0.18791946308724833
COc1ccc(CCNC(=O)c2c(-c3ccccc3)c(-c3ccc(F)cc3)c(CC[C@@H](O)C[C@@H](O)CC(=O)[O-])n2C(C)C)cc1	0.50625	0.26627218934911245	0.08900523560209424	0.10160427807486631	0.3933333333333333	0.20348837209302326
Cc1nc(-c2ccccc2)cc(-c2ccc(F)cc2)c1/C=C\[C@@H]1C[C@@H](O)CC(=O)O1	0.28846153846153844	0.22535211267605634	0.15862068965517243	0.16083916083916083	0.3	0.07741935483870968
CC(C)CCC[C@@H](C)[C@H]1CC[C@@]2(C(C)O)C3=CCC4C(C)(C)[C@@H](O)CC[C@]4(C)C3CC[C@]12C	0.0851063829787234	0.09937888198757763	0.125	0.1342281879194631	0.08860759493670886	0.14864864864864866
C=C1CC[C@@H]2[C@@](C)([C@H](C)C=C/[C@@H]3CC[C@@H](O)CC[C@@H]3C[C@@H](C)CC(=O)CO)[C@@H]21	0.09090909090909091	0.13013698630136986	0.15217391304347827	0.17164179104477612	0.1267605633802817	0.17037037037037037
O=C(CO)[C@H](O)C[C@H](O)/C=C/n1c(C(F)(F)F)nc(-c2ccccn2)c1-c1ccc(F)cc1	0.29559748427672955	0.3358208955223881	0.07453416149068323	0.07547169811320754	0.4032258064516129	0.10967741935483871
N[C@H]1C=C(CO)[C@@H](Cc2ccc(F)cc2)C[C@H](/C=C/c2c(-c3ccccc3)nc(C(=O)O)nc2C(C)CC(=O)O)n1	0.3372093023255814	0.32679738562091504	0.11299435028248588	0.12716763005780346	0.3288590604026846	0.17365269461077845
COc1ccc(NCC(=O)c2c(-c3ccccc3)c(-c3ccc(F)cc3)c(CC[C@@H](O)C[C@@H](O)CC(=O)[O-])n2C(C)C)cc1	0.5159235668789809	0.2710843373493976	0.09042553191489362	0.10326086956521739	0.4013605442176871	0.20710059171597633
CC[C@H](C)COC(=O)[C@H]1CC[C@@H]2CCCC=C2C=C[C@H](C)[C@H](CC[C@@H]3C[C@@H](O)CC(=O)O3)C1	0.09473684210526316	0.10365853658536585	0.4344262295081967	0.47863247863247865	0.09316770186335403	0.27007299270072993
COc1c(O[C@@H]2O[C@H](C)[C@@H](O[C@H]3C[C@@](C)(O)[C@@H](OC(=O)CC(C)C)[C@H](C)O3)[C@H](N(C)C)[C@H]2O)[C@@H](CC=O)[C@H](C)[C@@H](O)[C@@H]1O	0.08018867924528301	0.12222222222222222	0.16666666666666666	0.17575757575757575	0.09444444444444444	0.16071428571428573
CC1=C[C@H](O)CC[C@H]2[C@@](C)(CC1=CC(=O)O)C(c1ccc([N+](=O)[O-])cc1)c1ccccc1-2	0.2	0.1568627450980392	0.13245033112582782	0.1342281879194631	0.23741007194244604	0.13333333333333333
COc1cccc(CNC(=O)c2c(-c3ccccc3)c(-c3ccc(F)cc3)c(CC[C@@H](O)C[C@@H](O)CC(=O)[O-])n2C(C)C)c1	0.5256410256410257	0.2710843373493976	0.09042553191489362	0.10326086956521739	0.4013605442176871	0.20710059171597633
CO[C@H]1O[C@H](CO)[C@@H](O)[C@H](C)Oc2cc(-c2ccc(F)cc2)[C@H](NC)[C@@H](O)Cc2c(C)c(C)c2ccccc21	0.16753926701570682	0.12643678160919541	0.15853658536585366	0.15337423312883436	0.17177914110429449	0.125
CC(C)c1nc(-c2ccc(F)cc2)c(-c2ccccc2)n1/C=C/[C@@H](O)C[C@@H](O)CC(=O)O	0.5	0.5	0.08227848101265822	0.09740259740259741	0.6074766355140186	0.19718309859154928
COc1c2ccccc2c(-c2ccccc2)n1C[C@@H](O)C[C@@H](O)CC(=O)OC(=O)[O-]	0.4014084507042254	0.2198581560283688	0.09933774834437085	0.10810810810810811	0.3253968253968254	0.1956521739130435
CC(C)c1c(/C=C/[C@@H](O)C[C@@H](O)CC(=O)[O-])c(-c2ccc(F)cc2)cn1C1CCCCC1	0.29936305732484075	0.4274193548387097	0.11038961038961038	0.12666666666666668	0.43333333333333335	0.1724137931034483
CC1=C[C@](C)(O)C=C2C=C[C@H](C)/C=C/[C@H](O[C@@H]3C[C@H](O)C[C@@H](O)[C@H](O)CC(=O)O3)[C@H](O)C[C@@H](O)[C@H]21	0.07692307692307693	0.08284023668639054	0.2553191489361702	0.2589928057553957	0.09202453987730061	0.17333333333333334
CC1=C(C#C/C=C/C=C/C=C/C(C)=C\C(=O)O)C(C)(C)CCC1	0.05952380952380952	0.09420289855072464	0.09848484848484848	0.1	0.08148148148148149	0.08270676691729323
C/C=C(/C)C(=O)O[C@H]1C[C@@H](C)C=C2C=C[C@H](C)[C@H](CC[C@@H](O)C[C@@H](O)CC(=O)[O-])[C@H]21	0.18072289156626506	0.1736111111111111	0.4051724137931034	0.4247787610619469	0.15492957746478872	0.5728155339805825
COc1cc(C(=O)NS(=O)(=O)c2ccccc2C)ccc1Cc1cn(C)c2ccc(NC3CCCC3)cc12	0.2185792349726776	0.15294117647058825	0.10465116279069768	0.10588235294117647	0.2088607594936709	0.08620689655172414
CC(C)n1c(CC[C@@H](O)C[C@@H](O)CC(=O)[O-])c(-c2ccc(F)cc2)c2c3ccccc3n(-c3ccc(F)cc3)c(=O)c21	0.4409937888198758	0.2732919254658385	0.08743169398907104	0.1005586592178771	0.45985401459854014	0.17857142857142858
CSCC[C@H](NC(=O)CCc1ccc(CCN)cc1)C(=O)N[C@@H](C)C(=O)N1CCC[C@H]1C(=O)N[C@@H](CCC(=O)NCC(=O)O)C(=O)N[C@@H](CC(=O)O)	0.14666666666666667	0.13793103448275862	0.09223300970873786	0.10396039603960396	0.135678391959799	0.14285714285714285
CCOC(=O)C1=C(C)NC(C)=C(C(=O)OCC)C1c1ccccc1/C=C/C(=O)OC(C)(C)C	0.14606741573033707	0.17218543046357615	0.1476510067114094	0.11920529801324503	0.1780821917808219	0.11842105263157894
C=C[C@H](O)C#CCNC(=O)[C@H]1CC=C2c3cccc4[nH]c(c4c3C)C[C@H]21	0.13855421686746988	0.14893617021276595	0.11428571428571428	0.12408759124087591	0.17164179104477612	0.10714285714285714
OC[C@H]1O[C@H](S)[C@H]([C@@H]2O[C@H](CO)[C@H](O)[C@H](O)[C@H]2O)O[C@]2(CO)[C@H](N2C(=O)O)[C@@H](O)[C@H](N)C(=O)N1CCC[C@H](NC(=O)O)[C@@H](C(=O)O)O	0.10138248847926268	0.07614213197969544	0.10160427807486631	0.10869565217391304	0.07253886010362694	0.15168539325842698
CC(C)(C)NC(=O)[C@@H]1C[C@@H]2CCCC[C@@H]2CN1C[C@@H](O)[C@H](Cc1ccccc1)NC(=O)[C@H](CC(N)=O)NC(=O)c1ccc2ccccc2n1	0.2524752475247525	0.15306122448979592	0.13402061855670103	0.12371134020618557	0.1945945945945946	0.140625
CC(C)CCC[C@H](C)[C@H]1CC[C@@]2(C(C)O)C3=CCC4C(C)(C)[C@@H](O)CC[C@]4(C)C3CC[C@]12C	0.0851063829787234	0.09937888198757763	0.125	0.1342281879194631	0.08860759493670886	0.14864864864864866
C=C(C)[C@@H](O)[C@@H]1C[C@H]2[C@@H]3C[C@H](O)C[C@@H]4CC(=O)CC[C@]4(C)[C@H]3CC[C@@]21C	0.05084745762711865	0.06711409395973154	0.16793893129770993	0.1796875	0.06206896551724138	0.13432835820895522
CC(C)=CC(=O)OC1(O)C(=O)CC[C@@H](C)CC[C@H]2C=C3C=C(C)C=C(C)C[C@@H]3C[C@@H](O)C[C@@]21C	0.08376963350785341	0.1111111111111111	0.21678321678321677	0.2112676056338028	0.09375	0.16891891891891891
CC(C)c1c(O)c(C(C)C)c(C(C)C)c(C(C)C)c1	0.10135135135135136	0.14285714285714285	0.0743801652892562	0.0847457627118644	0.11965811965811966	0.08403361344537816
CC(C)[C@H](NC(=O)[C@H](Cc1ccc(O)cc1)NC(=O)CNC(=O)[C@H](Cc1ccccc1)NC(=O)[C@@H](N)CCC(=O)N[C@@H](CCC(=O)O)C(=O)O)C	0.23300970873786409	0.15816326530612246	0.07804878048780488	0.08955223880597014	0.20652173913043478	0.14583333333333334
CC(=O)[C@]1(O)Cc2c(O)c3c(c(O)c2[C@@H](O[C@H]2C[C@H](N)[C@H](O)[C@H](C)O2)C1)C(=O)c1ccccc1C3=O	0.15135135135135136	0.13414634146341464	0.16883116883116883	0.17105263157894737	0.16025641025641027	0.15483870967741936
Cc1c(Cl)cc(Cl)c(NC(C)=O)c1c1c(Cl)cc(Cl)c(Cl)c1C	0.11464968152866242	0.1044776119402985	0.07575757575757576	0.07692307692307693	0.10852713178294573	0.06818181818181818
COc1ccc([C@@H]2CC[C@H](O)C[C@H](/C=C/[C@@H]3C[C@@H](O)CC(=O)O3)nc3cc(c3cc(F)cc3)c(=O)c23)cc1	0.1377551020408163	0.13953488372093023	0.1875	0.189873417721519	0.15757575757575756	0.10526315789473684
Cc1cc(-c2c(-c3ccc(F)cc3)nc(C(C)C)n2/C=C/[C@@H](O)C[C@@H](O)CC(=O)O)cc(C)c1F	0.36363636363636365	0.5	0.09259259259259259	0.10759493670886076	0.47107438016528924	0.19727891156462585
CC(C)=CCC(=O)OCC1C[C@@H](C)C=C2C=C[C@H](C)[C@H](CC[C@@H]3C[C@@H](O)CC(=O)O3)C21	0.09239130434782608	0.10828025477707007	0.6310679611650486	0.6435643564356436	0.09032258064516129	0.31496062992125984
CO/C(O)=C1\C(=O)/C=C\C=C\C=C\C[C@@](C)(C)[C@@H]1CC[C@@H](O)CC(=O)O	0.1935483870967742	0.19696969696969696	0.16923076923076924	0.18110236220472442	0.2047244094488189	0.2796610169491525
CCCCC/C=C\C\CC[C@H](\C)C(=O)O[C@H]1C[C@H]1C[C@@H](C)C=C\C=C\CC(=O)O	0.11363636363636363	0.12666666666666668	0.13194444444444445	0.18382352941176472	0.11564625850340136	0.2558139534883721
C[C@@H]1O[C@@H](O[C@H]2[C@H](O)[C@@H](O)[C@@H](O[C@H]3[C@H](O)[C@@H](O)[C@H](O)O[C@@H]3CO)O[C@@H]2CO)[C@H](O)[C@@H](O)[C@@H]1N[C@H]1C=C(CO)[C@@H](O)[C@H](O)[C@H]1O	0.04484304932735426	0.04040404040404041	0.10497237569060773	0.10614525139664804	0.04145077720207254	0.10555555555555556
CCO/N=C(/C(=N\OC(C)=O)c1ccccc1)C(=O)NCC(=O)NCC[C@H]1C(=O)N1C(=O)N[C@H](C)C(=O)N[C@@H](CCC(=O)O)C(=O)O	0.1796116504854369	0.13089005235602094	0.1111111111111111	0.12432432432432433	0.15300546448087432	0.16759776536312848
Cc1ccc(C)c(-c2cc(-c3ccc(F)cc3)c(/C=C/[C@@H]3C[C@@H](O)CC(=O)O3)c(C(C)C)n2)c1	0.22807017543859648	0.2978723404255319	0.17218543046357615	0.19047619047619047	0.2805755395683453	0.1
CC(=O)O[C@H](C[C@@]1(C)[C@@H]2CCC[C@H](C)[C@H](CC(=O)O)CC(=O)O)CC2=C3C[C@@H](O)[C@H]1CC3=O	0.14606741573033707	0.14935064935064934	0.1793103448275862	0.19858156028368795	0.13157894736842105	0.25925925925925924
CCOC(=O)C1=C(C)NC(C)=C(C(=O)OC)C1c1cccc(Cl)c1Cl	0.1375	0.14814814814814814	0.12878787878787878	0.13076923076923078	0.13636363636363635	0.1297709923664122
C[C@H](N)C(=O)OC[C@H]1C[C@@H](C)C=C2C=C[C@H](C)[C@H](CC[C@@H](O)C[C@@H](O)CC(=O)NO)[C@H]21	0.20606060606060606	0.1780821917808219	0.328	0.36666666666666664	0.16783216783216784	0.5714285714285714
COc1cc(-c2c(-c3ccc(F)cc3)nc(C(C)C)n2/C=C/[C@@H](O)C[C@@H](O)CC(=O)O)cc(CC)c1F	0.3584905660377358	0.4765625	0.10909090909090909	0.12422360248447205	0.44881889763779526	0.21333333333333335
CC[C@H](C)C(=O)O[C@H]1C[C@@H](C)C=C2C=C[C@H](C)[C@H](CC[C@@H](O)C[C@@H](O)CC(=O)[O-])[C@H]21	0.1951219512195122	0.18181818181818182	0.41739130434782606	0.5480769230769231	0.16312056737588654	0.7608695652173914
CC[C@H](C)COC(=O)[C@H]1CC[C@H]2CC=C[C@H](C)[C@H](CC[C@@H]3C[C@@H](O)CC(=O)O3)[C@H]21	0.08888888888888889	0.09740259740259741	0.4424778761061947	0.49074074074074076	0.08609271523178808	0.265625
C/C=C(\C)C(=O)O[C@H]1C[C@@H](C)C=C2C=C[C@H](C)[C@H](CC[C@@H](O)C[C@@H](O)CC(=O)NO)[C@H]21	0.19161676646706588	0.1780821917808219	0.3949579831932773	0.41379310344827586	0.1597222222222222	0.5714285714285714
Oc1ccc2nc(CC2CNCCCO2)nc(NCC(=O)c3ccc(Cl)cc3)cc2[nH]1	0.13259668508287292	0.1337579617834395	0.10256410256410256	0.1038961038961039	0.1456953642384106	0.06875
C/C=C(\C(C)C[C@@H](O)[C@H](C)[C@H]1C)C[C@H]2[C@@H]3CC=C[C@H]4C(=O)C=C[C@]4(C)[C@H]3CC[C@]12C	0.053475935828877004	0.08280254777070063	0.22388059701492538	0.21804511278195488	0.07142857142857142	0.13986013986013987
COc1cc(-c2c(-c3ccc(F)cc3)nc(C(C)C)n2/C=C/[C@@H](O)C[C@@H](O)CC(=O)O)cc(C)c(C)c(CC)n1	0.3333333333333333	0.45925925925925926	0.11046511627906977	0.11834319526627218	0.4222222222222222	0.20253164556962025
CC(=O)N[C@H](Cc1ccc(C[C@@H](N)CC(=O)O)cc1)C(=O)N[C@@H](C)C(=O)N[C@@H](CCC(=O)O)C(=O)O	0.19886363636363635	0.19480519480519481	0.09202453987730061	0.1069182389937107	0.18543046357615894	0.19594594594594594
COc1ccc2cc1C(=O)c1c(O)c3c(c(O)c1C2=O)C[C@@](O)(C(=O)CO)C[C@@H]3O[C@H]1C[C@H](N)[C@H](O)[C@H](C)O1	0.13333333333333333	0.1411764705882353	0.16770186335403728	0.16981132075471697	0.13855421686746988	0.15432098765432098
CC(C)c1cc(-c2cccc(Cl)c2)c(-c2ccc(F)cc2)n1/C=C/[C@@H](O)C[C@@H](O)CC(=O)O	0.4405594405594406	0.4435483870967742	0.08125	0.09615384615384616	0.5535714285714286	0.19444444444444445
COc1ccc(NC(=O)c2c(-c3ccccc3)c(-c3ccc(F)cc3)c(CC[C@@H](O)C[C@@H](O)CC(=O)[O-])n2C(C)C)[nH]1	0.5263157894736842	0.28125	0.09340659340659341	0.10674157303370786	0.41843971631205673	0.2073170731707317
CC1=C[C@H](c2c(-c3ccc(F)cc3)c(-c3ccc(F)cc3)c(CC[C@@H](O)C[C@@H](O)C[C@@H](O)CC(=O)[O-])n2C(C)C)cc1	0.40853658536585363	0.2830188679245283	0.10614525139664804	0.12	0.3916083916083916	0.2236024844720497
C[C@@H]1CC[C@H]([C@@H](O)CC(=O)O)[C@H]1CC[C@H]1O[C@@H](n2c3ccccc3)CC2=CCC[C@@H]1O	0.19411764705882353	0.1503267973856209	0.21428571428571427	0.22627737226277372	0.2127659574468085	0.2158273381294964
C=CC[S@](=O)C[C@H](N)C(=O)N[C@@H](CCNC(=O)[C@H](C)NC(=O)[C@H](C)NC(=O)N[C@H](C(=O)N[C@H](C)O)c1ccccc1)C(=O)N[C@@H](CC(=O)O)	0.18181818181818182	0.1518324607329843	0.07537688442211055	0.08717948717948718	0.16847826086956522	0.15135135135135136
COc1cccc2c1C(=O)c1c(O)c3c(c(O)c1C2=O)C[C@@](O)(C(=O)CO)C[C@@H]3O[C@H]1C[C@H](N)[C@H](O)[C@H](C)O1	0.12755102040816327	0.12790697674418605	0.16770186335403728	0.16981132075471697	0.1317365269461078	0.15432098765432098
CC(C)(O)[C@H](O)C[C@H](C)[C@H]1CC[C@H]2[C@@H]3CCC4=CC(=O)C=C[C@]4(C)[C@H]3CC[C@@]21C	0.0898876404494382	0.12080536912751678	0.18382352941176472	0.16911764705882354	0.1095890410958904	0.15942028985507245
OC[C@@H]1O[C@H](OCc2ccccc2)C[C@@H](O)[C@H](Cc2ccc(Cl)cc2)[C@H](O)[C@@H](C)O1	0.1834319526627219	0.10897435897435898	0.1597222222222222	0.1619718309859155	0.19148936170212766	0.1527777777777778
COC(=O)C1=C(C)NC(C)=C(C(=O)OCC(C)C)C1c1ccccc1[N+](=O)[O-]	0.1728395061728395	0.18115942028985507	0.12142857142857143	0.13138686131386862	0.18796992481203006	0.13043478260869565
N#Cc1ccc(-c2nc(C(C)C)n(/C=C/[C@@H](O)C[C@@H](O)CCC(=O)O)c2-c2ccc(F)cc2)cc1	0.40397350993377484	0.4230769230769231	0.08484848484848485	0.09937888198757763	0.4634146341463415	0.17880794701986755
O=C(O)c1cc(=O)c2c(OCC(O)COc3ccc4oc(C(=O)O)cc(C(=O)O)c34)cccc2o1	0.20454545454545456	0.17834394904458598	0.09146341463414634	0.09937888198757763	0.2080536912751678	0.1337579617834395
COc1ccc(-c2cc(-c3ccccc3)nc(C(C)C)c2/C=C/[C@@H]2C[C@@H](O)CC(=O)O2)cc1	0.26666666666666666	0.23809523809523808	0.17333333333333334	0.1917808219178082	0.2642857142857143	0.10759493670886076
C[C@@H]1O[C@H](OC(C)=O)CC[C@H]2[C@@H]3CC=C4C[C@H](O)CC[C@]4(C)[C@H]3CC[C@@]21C	0.04395604395604396	0.06535947712418301	0.1984732824427481	0.20155038759689922	0.05333333333333334	0.1386861313868613
C=CCCCCC[C@H](Cl)[C@H]1C[C@H](O)C[C@@H]2C=C[C@H](C)[C@H](CC[C@@H](O)C[C@@H](O)CC(=O)[O-])[C@@H]12	0.14689265536723164	0.13548387096774195	0.19718309859154928	0.20863309352517986	0.14	0.3412698412698413
CC[C@H](C)C(=O)O[C@H]1C[C@@H](C)C=C2C=C[C@H](C)[C@H](CC[C@@H]3C[C@@H](O)CC(=O)O3)C21	0.09550561797752809	0.12	0.7802197802197802	1.0	0.10135135135135136	0.47706422018348627
C[C@@H]1CC[C@@H]([C@](C)(O)CCC(=O)O)[C@H]1CCC[C@H]1CC[C@H]2[C@@H]3CCC4=CC(=O)CC=C[C@]4(C)[C@H]3CC[C@@]21C	0.09405940594059406	0.10857142857142857	0.22077922077922077	0.2077922077922078	0.09248554913294797	0.18354430379746836
Cc1c(C)n(Cc2ccc(F)cc2)c(-c2ccc(F)cc2)c1/C=C/[C@@H]1C[C@@H](O)CC(=O)O1	0.25766871165644173	0.2191780821917808	0.17006802721088435	0.1724137931034483	0.2814814814814815	0.08917197452229299
CC1=C(/C=C/C(C)=C/C=C/C(C)=C\C(=O)O)C(C)(C)CCC1	0.06097560975609756	0.10526315789473684	0.11023622047244094	0.10317460317460317	0.09230769230769231	0.08527131782945736
C#C[C@]1(O)CC[C@H]2[C@@H]3CCC4=CC(=O)CC[C@@H]4[C@H]3CC[C@@]21C	0.03508771929824561	0.041666666666666664	0.1076923076923077	0.109375	0.04316546762589928	0.07518796992481203
CN[C@@H](C)C(=O)O[C@H]1C[C@@H](C)C=C2C=C[C@H](C)[C@H](CC[C@@H]3C[C@@H](O)CC(=O)O3)[C@H]21	0.09550561797752809	0.12	0.7419354838709677	0.8390804597701149	0.10135135135135136	0.3879310344827586
C=C(CC[C@@H](C)[C@H]1CC)[C@H]2[C@@H]3CCC4=CC(=O)C=C[C@]4(C)[C@H]3CC[C@@]21C	0.05649717514124294	0.08108108108108109	0.17557251908396945	0.17829457364341086	0.06896551724137931	0.13333333333333333
CCCCOC(=O)C1=C(C)NC(C)=C(C(=O)OC(C)C)C1c1cccc([N+](=O)[O-])c1	0.15976331360946747	0.18181818181818182	0.13986013986013987	0.15	0.16312056737588654	0.14893617021276595
COc1cc(C(=O)NS(=O)(=O)c2ccccc2C)ccc1Cc1cn(C)c2ccc(NC(=O)OC3CCCC3)cc12	0.22872340425531915	0.14606741573033707	0.10614525139664804	0.10734463276836158	0.19879518072289157	0.1005586592178771
C=CC1=CC=C[C@H]2[C@@H]3CCC4=CC(=O)CC[C@]4(C)[C@@]3(F)[C@@H](O)C[C@]2(C(=O)CCl)O1	0.08333333333333333	0.10526315789473684	0.15714285714285714	0.15942028985507245	0.10135135135135136	0.11805555555555555
CC[C@@H](C)C(=O)O[C@H]1C[C@@H](C)C=C2C=C[C@H](C)[C@H](CC[C@@H]3C[C@@H](O)CC(=O)O3)C21	0.09550561797752809	0.12	0.7802197802197802	1.0	0.10135135135135136	0.47706422018348627
O=C([C@H](O)CO)C[C@H](O)/C=C/n1c(C(F)(F)F)nc(-c2ccccn2)c1-c1ccc(F)cc1	0.29559748427672955	0.32592592592592595	0.07453416149068323	0.07547169811320754	0.392	0.10967741935483871
Cc1cc(F)ccc1-c1c(-c2ccc(F)cc2)nc(C(C)C)n1/C=C/[C@@H](O)C[C@@H](O)CC(=O)O	0.38666666666666666	0.49586776859504134	0.08695652173913043	0.10191082802547771	0.5172413793103449	0.2
C/C=C(/C)C(=O)O[C@H]1C[C@@H](C)C=C2C=C[C@H](C)[C@H](CC[C@@H]3C[C@@H](O)CC(=O)O3)C21	0.08333333333333333	0.11258278145695365	0.7419354838709677	0.7582417582417582	0.09395973154362416	0.35294117647058826
CCOc1ccc(C=C(C)C)c(-c2ccc(F)cc2)c(-c2ccc(F)cc2)n1/C=C\[C@@H](O)C[C@@H](O)CC(=O)O	0.3765432098765432	0.3611111111111111	0.09826589595375723	0.10588235294117647	0.43609022556390975	0.1962025316455696
