# Supplementary material for: Transformer-Decoder GPT Models for Generating Virtual Screening Libraries of HMG-Coenzyme A Reductase Inhibitors: Effects of Temperature, Prompt Length, and Transfer-Learning Strategies
Source: J Chem Inf Model. 2024 Nov 7;64(22):8464–80. doi: 10.1021/acs.jcim.4c01309 (PMC11600504; doi:10.1021/acs.jcim.4c01309)
Supplement: Supplementary file 3 — ci4c01309_si_003.zip [file ci4c01309_si_003.zip › Datasets/xfer_Learning_files/1XA5K_model_gen_ic50_results/1XA5K_Refined_Statin_similarity_0p0.csv]

Generated Molecule	atorvastatin	rosuvastatin	simvatstatin	lovastatin	fluvastatin	pravastatin
Nc1ccccc1OSc1ccccc1	0.19548872180451127	0.09090909090909091	0.05	0.05084745762711865	0.17592592592592593	0.041666666666666664
CC[C@@]1([N+](=O)[O-])C[C@H]2[C@@H](O)CC[C@@]3(F)[C@@H]4C(=O)CC[C@]4(C)[C@H]3CC[C@@]21C	0.04519774011299435	0.06040268456375839	0.13432835820895522	0.13636363636363635	0.04794520547945205	0.11029411764705882
CSC1=N[C@H](CC(=O)N[C@@H](Cc2ccccc2)C[C@H](O)[C@H](C)OC(=O)NC(=O)CCCN)C(=O)N1CC	0.20555555555555555	0.1656441717791411	0.12195121951219512	0.1375	0.1858974358974359	0.18064516129032257
O=S1(=O)CC[C@H]2[C@@H]3CCC4=CC(=O)CC[C@]4(C)[C@H]3CC[C@@]21C	0.04142011834319527	0.05673758865248227	0.10852713178294573	0.11023622047244094	0.043478260869565216	0.07575757575757576
C[C@@H]1O[C@@H](C)[C@@H](O[C@H]2C(C)C)[C@H](O)[C@@H](C)C(=O)O[C@@H](C)C[C@H]21	0.048484848484848485	0.07352941176470588	0.19658119658119658	0.21052631578947367	0.06015037593984962	0.13934426229508196
C[C@H](O)CCC(=O)N[C@@H]1C=C2c3cccc4[nH]cc(c34)C[C@H]2N(C)C1	0.16981132075471697	0.16058394160583941	0.1417910447761194	0.16153846153846155	0.1937984496124031	0.15151515151515152
CCO[P@H](=O)N(C)C(=O)N[C@H](C)CO	0.08633093525179857	0.12727272727272726	0.11320754716981132	0.13725490196078433	0.09174311926605505	0.13592233009708737
O=c1ccc2c(O)cccc2o1	0.12030075187969924	0.12962962962962962	0.08411214953271028	0.08571428571428572	0.17	0.05504587155963303
CO[C@H]1CC[C@]2(C)[C@H](CC[C@@H](O)CC(=O)O)[C@H]2[C@@H]1C	0.1292517006802721	0.1487603305785124	0.17699115044247787	0.19090909090909092	0.1452991452991453	0.29411764705882354
O=C(CO)N[C@@H]1[C@@H](CCN2C=C(c3ccccc3)c2)CC1	0.19863013698630136	0.11278195488721804	0.14516129032258066	0.14754098360655737	0.18181818181818182	0.11904761904761904
N#Cc1cnc(C(c2ccc(C#N)cc2)n2cncn2)cc1	0.13291139240506328	0.10948905109489052	0.03546099290780142	0.043478260869565216	0.15748031496062992	0.03571428571428571
NCCCCNC(=O)c1ccccc1	0.17424242424242425	0.10344827586206896	0.08928571428571429	0.09090909090909091	0.16037735849056603	0.1
C[C@@](O)(CO)[C@H]1C[C@@H]2CC=C[C@]3(C)[C@H]4C(=O)C=C[C@]4(C)[C@H]3CC[C@@]21C	0.06395348837209303	0.09090909090909091	0.18110236220472442	0.16535433070866143	0.07857142857142857	0.13740458015267176
C=C(CC[C@@H](C(=O)O)CC(=O)O)c1ccccc1	0.23308270676691728	0.17094017094017094	0.10084033613445378	0.11206896551724138	0.2222222222222222	0.1926605504587156
C[C@@](O)(CO)[C@@H]1C[C@@H]2CC[C@@]3(C)C4=CC(=O)CC[C@]4(C)[C@H]3CC[C@@]21C	0.05172413793103448	0.07586206896551724	0.15384615384615385	0.13846153846153847	0.06338028169014084	0.1037037037037037
C=CC(=C)CC[C@@]1(O)CC[C@H]2[C@@H]3CCC4=CC(=O)CC[C@]4(C)[C@H]3CC[C@@]21C	0.05555555555555555	0.07236842105263158	0.12142857142857143	0.12318840579710146	0.07482993197278912	0.09090909090909091
O=C(CCCN1CCC(O)(c2ccc(Cl)cc2)CC1)c1ccc(F)cc1	0.22727272727272727	0.17391304347826086	0.10638297872340426	0.1079136690647482	0.24603174603174602	0.08391608391608392
CCCCCC[C@@H]1CN[C@H](C)C(=O)NCC[C@H](N)C(=O)N1C(=O)c1ccc(Cl)cc1	0.13142857142857142	0.14	0.1702127659574468	0.17266187050359713	0.136986301369863	0.15492957746478872
CCC(=O)Nc1ccc(OCC(=O)c2cccs2)c(-c2ccc(F)cc2)c1	0.30612244897959184	0.2222222222222222	0.09655172413793103	0.0979020979020979	0.2903225806451613	0.1048951048951049
NC(=O)N1CCCC1	0.03007518796992481	0.028037383177570093	0.061224489795918366	0.0625	0.039603960396039604	0.04040404040404041
CNC[C@@H](C)Cc1ccccc1C(=O)O	0.18181818181818182	0.17272727272727273	0.11818181818181818	0.14150943396226415	0.22772277227722773	0.14018691588785046
NC[C@H]1O[C@H](Cc2ccc(O)c(Cl)c2)[C@H](O)C[C@@H]1NCCC[C@H]1O[C@H](O)C[C@H](O)[C@@H](O)[C@@H]1O	0.08421052631578947	0.0783132530120482	0.15333333333333332	0.1554054054054054	0.08074534161490683	0.14666666666666667
C/C=C\C/C=N\C(C)c1ccccc1C	0.12142857142857143	0.14035087719298245	0.0782608695652174	0.0990990990990991	0.1792452830188679	0.08849557522123894
CCCC[C@H](CC)OC(=O)c1ccc(N)cc1	0.14893617021276595	0.15384615384615385	0.13157894736842105	0.15454545454545454	0.16071428571428573	0.16363636363636364
CCN(CC)CC(=O)Nc1c(C)cccc1C	0.13380281690140844	0.15517241379310345	0.14285714285714285	0.14545454545454545	0.1415929203539823	0.12389380530973451
C[C@H]1C[C@@H]2CCC[C@@H]3C4=CCC(=O)C=C[C@]4(C)[C@@]3(C)[C@H]2CC1	0.047337278106508875	0.06382978723404255	0.16129032258064516	0.16393442622950818	0.058394160583941604	0.12598425196850394
O=C(C[C@H](c1ccccc1)C(=O)O)c1ccccc1	0.3	0.15447154471544716	0.088	0.09836065573770492	0.23423423423423423	0.125
CC(C)CNC(=O)c1cccnc1	0.13533834586466165	0.14814814814814814	0.09259259259259259	0.11538461538461539	0.1553398058252427	0.11428571428571428
CC[C@H](C)[C@H]1C(=O)N2CCC[C@H]2[C@]2(O)O[C@](NC(=O)[C@@H]3C=C4c5cccc6[nH]cc(c56)C[C@H]4N(C)C3)(C(C)C)C(=O)N12	0.14285714285714285	0.15168539325842698	0.16374269005847952	0.17964071856287425	0.14942528735632185	0.13793103448275862
CC(C)[N+](C)(C)CCC[C@H](O)CCC(=O)[O-]	0.1223021582733813	0.1415929203539823	0.09821428571428571	0.12037037037037036	0.12727272727272726	0.17307692307692307
O=C(O)c1cc2ccccc2o1	0.14615384615384616	0.12962962962962962	0.09433962264150944	0.09615384615384616	0.19387755102040816	0.08490566037735849
C[C@@H](NC(=O)C[C@@H]1CC[C@@H](C)C(=O)O)CC[C@@H]1C[C@H](N)C(=O)N[C@@H](CCC(=O)O)C(=O)N[C@H](CCC(=O)O)C(=O)O	0.12	0.10674157303370786	0.12352941176470589	0.14545454545454545	0.09714285714285714	0.20253164556962025
CCN(CC)CCS(=O)(=O)c1ccc(C(=O)O)cc1	0.1527777777777778	0.21929824561403508	0.13675213675213677	0.1391304347826087	0.16521739130434782	0.14782608695652175
C[C@H]1O[C@@H](OC(C)=O)C[C@@H]2C[C@H]3[C@H](C)[C@H]4C(=O)C=C[C@]4(C)[C@@]3(F)[C@@H](O)C[C@]21C	0.061452513966480445	0.08666666666666667	0.2661290322580645	0.2601626016260163	0.06756756756756757	0.17293233082706766
COc1cc(C[C@@H](C)N)c(-c2ccc(F)cc2)nc(-c2ccc(F)cc2)n1/C=C/[C@@H](O)C[C@@H](O)CC(=O)O	0.3836477987421384	0.38848920863309355	0.0872093023255814	0.10119047619047619	0.46875	0.19230769230769232
N[C@@H](Cc1ccccc1)C(=O)O	0.16535433070866143	0.1308411214953271	0.08490566037735849	0.0970873786407767	0.1958762886597938	0.10679611650485436
CC(C)CC(NC(=O)[C@@H](Cc1ccc(O)cc1)NC(=O)[C@@H](N)CC(C)C)C(=O)N1CCC[C@H]1C(=O)N[C@@H](CCCCN)C(=O)N[C@@H](Cc1c[nH]cn1)C	0.15486725663716813	0.14705882352941177	0.10679611650485436	0.11330049261083744	0.13930348258706468	0.135
N[C@H](C(=O)O)[C@@H](Cc1ccccc1)C(=O)N1CCC[C@H]1C(=O)O	0.17880794701986755	0.13533834586466165	0.10687022900763359	0.1171875	0.1774193548387097	0.14285714285714285
Cn1c(SCc2ccc(F)cc2)c(-c2ccc(F)cc2)n1/C=C/[C@@H](O)C[C@@H](O)CC(=O)O	0.3783783783783784	0.3937007874015748	0.08227848101265822	0.09032258064516129	0.4956521739130435	0.18055555555555555
O=C1C[C@@H]2CCC(=O)N1CCCN1CC[C@H]12	0.03205128205128205	0.03076923076923077	0.09401709401709402	0.09565217391304348	0.032	0.049586776859504134
C/N=C(\NC#N)c1ccc(C)cc1	0.10218978102189781	0.11711711711711711	0.07272727272727272	0.07407407407407407	0.12264150943396226	0.06363636363636363
O=C(O)[C@@](O)(CC(=O)O)NC(=O)C(=O)O	0.09352517985611511	0.09649122807017543	0.0625	0.05405405405405406	0.08108108108108109	0.12380952380952381
CCC(=O)O[C@H]1C[C@@H](O[C@@H]2[C@H](C)[C@H](O)[C@@H](O[C@H]3[C@H](O)[C@H](N)[C@H](O)[C@H](C)O3)[C@H](N)C[C@H]2N)[C@H](O)[C@@H](C)O1	0.04455445544554455	0.06358381502890173	0.18666666666666668	0.1891891891891892	0.052941176470588235	0.1568627450980392
O=C(CO)[C@@H](O)C[C@H](O)/C=C/n1c(C(F)(F)F)nc(-c2ccccn2)c1-c1ccc(F)cc1	0.29559748427672955	0.3358208955223881	0.07453416149068323	0.07547169811320754	0.4032258064516129	0.10967741935483871
CC[C@@H](C)O[C@@H]1O[C@@H](C)[C@H](O[C@H]2[C@H](O)[C@@H](N)C[C@H](O)[C@H]2O)[C@@H](C)O[C@]1(C)C(=O)O	0.0670391061452514	0.09333333333333334	0.18796992481203006	0.20930232558139536	0.08163265306122448	0.1984732824427481
C[C@@](O)(CC(=O)O)CC[C@H]1CC[C@@H](O)C[C@H]2[C@@H]3CC4=CC(=O)CC[C@]4(C)[C@H]3CC[C@@]21C	0.09289617486338798	0.10897435897435898	0.21897810218978103	0.20437956204379562	0.09803921568627451	0.18571428571428572
CCCCCNC(=N)CS	0.05185185185185185	0.036036036036036036	0.05825242718446602	0.0594059405940594	0.03773584905660377	0.08
CC(C)[C@@H](NC(=O)[C@H](Cc1ccc(O)cc1)NC(=O)CNC(=O)[C@H](Cc1ccccc1)NC(=O)[C@@H](N)CCC(=O)N[C@@H](CCC(=O)O)C(=O)O)C	0.23300970873786409	0.15816326530612246	0.07804878048780488	0.08955223880597014	0.20652173913043478	0.14583333333333334
CCCCCC(=O)O	0.088	0.09	0.09574468085106383	0.09782608695652174	0.09473684210526316	0.13333333333333333
COCCOc1c(OCCNC(O)C)cc1	0.10344827586206896	0.09917355371900827	0.10434782608695652	0.12612612612612611	0.10344827586206896	0.13513513513513514
N#C[C@H](O[C@@H]1O[C@@H](CO[C@@H]2O[C@H](CO)[C@@H](O)[C@H](O)[C@H]2O)[C@@H](O)[C@H](O)[C@H]1O)c1ccccc1	0.1092896174863388	0.07975460122699386	0.1111111111111111	0.12	0.11764705882352941	0.11920529801324503
NCc1ccccc1-c1ccccc1	0.23809523809523808	0.11206896551724138	0.05128205128205128	0.05217391304347826	0.20388349514563106	0.042735042735042736
O=C1NC2(CCCC2)CC(=O)N1CCCN1CCCN(c2nccnc2)CC1	0.07065217391304347	0.0759493670886076	0.09333333333333334	0.0945945945945946	0.06451612903225806	0.06535947712418301
C[C@@H]1O[C@H](NC(=O)[C@H](N)[C@H]2O[C@H](CO)[C@@H](O)[C@H](O)[C@H]2O)C(=O)O[C@H](CO)[C@H]1O[C@H]1O[C@H](CO)[C@@H](O)[C@H](N)[C@H]1O	0.06829268292682927	0.06666666666666667	0.1411042944785276	0.15	0.0625	0.13496932515337423
Cc1ccccc1CN1CCC(Oc2ccccc2)CC1	0.19594594594594594	0.0948905109489051	0.09090909090909091	0.09230769230769231	0.17886178861788618	0.06716417910447761
C=CC[C@H](C(=O)O)[C@@H]1CC[C@H]2[C@@H]3CC4=CC(=O)C=C[C@]4(C)[C@@]3(F)[C@@H](O)C[C@@]21C	0.09770114942528736	0.1232876712328767	0.1791044776119403	0.19083969465648856	0.11971830985915492	0.16296296296296298
CC[C@@H](C(=O)NC[C@@H](O)[C@H]1O[C@@H](C)CC2=C[C@@H](C)[C@H]3C[C@@H](O)[C@@](C)(O)[C@H](C)O3)[C@H]21	0.06043956043956044	0.09210526315789473	0.22137404580152673	0.234375	0.08053691275167785	0.16058394160583941
CC[C@H](C)[C@H]1NC(=O)[C@H](C)O[C@H]2[C@@H]3[C@H](C)CC4=CC(=O)C=C[C@]4(C)[C@H]3CC[C@]21C	0.0718232044198895	0.09868421052631579	0.2196969696969697	0.2421875	0.08	0.15942028985507245
O=c1[nH]c2cc(Cl)ccc2o1	0.07352941176470588	0.09174311926605505	0.0761904761904762	0.07766990291262135	0.09615384615384616	0.04672897196261682
C=CC[C@@]1(C(=O)O)C[C@@H]2CC(=O)CC[C@H]12	0.05405405405405406	0.075	0.12844036697247707	0.1308411214953271	0.06896551724137931	0.0990990990990991
C/C=C/C=C/c1ccc(O)cc1	0.08759124087591241	0.14018691588785046	0.06422018348623854	0.06542056074766354	0.14705882352941177	0.05504587155963303
CSc1cnc(-c2cccc(Cl)c2)n1CCC(Ccc1C(=O)NC(=O)CC(=O)O)cc1	0.21686746987951808	0.15894039735099338	0.12666666666666668	0.12837837837837837	0.1888111888111888	0.1506849315068493
NC(=O)C[C@H](NC(=O)c1ccc(O)cc1)C(=O)N1CCC[C@H]1C(=O)O	0.15822784810126583	0.15555555555555556	0.1111111111111111	0.12121212121212122	0.15267175572519084	0.13740458015267176
CCCSS[C@H](CC)[S@@](C)C=O	0.05	0.07142857142857142	0.07547169811320754	0.09803921568627451	0.06481481481481481	0.0970873786407767
COc1c2occc2cc2ccc(=O)oc12	0.1103448275862069	0.12605042016806722	0.0847457627118644	0.08620689655172414	0.1415929203539823	0.058333333333333334
COC(=O)c1c(-c2ccccc2)c(-c2ccc(F)cc2)c(CC[C@@H](O)C[C@@H](O)CC(=O)[O-])n1C(C)C	0.5070422535211268	0.31690140845070425	0.10365853658536585	0.11875	0.4796747967479675	0.2328767123287671
CN[C@H]1C[C@@H]2O[C@@](C)([C@H](O)[C@H](C)O2)[C@H](C)[C@@H](O)C(=O)N[C@@H](C)C(=O)N[C@@H](C)[C@@H](O)[C@@H](C)O1	0.05291005291005291	0.06832298136645963	0.16901408450704225	0.16312056737588654	0.050314465408805034	0.12244897959183673
C=C1C[C@@H](OC(=O)c2cccnc2)C[C@H](/C=C/c2c(-c3ccc(F)cc3)nc(N(C)S(C)(=O)=O)nc2C(C)C)O1	0.22162162162162163	0.48507462686567165	0.13529411764705881	0.15060240963855423	0.2597402597402597	0.10982658959537572
CC1(C)C[C@H](Nc2ccccc2)C(=O)NC1	0.15942028985507245	0.09016393442622951	0.10434782608695652	0.10619469026548672	0.14285714285714285	0.07692307692307693
N[C@H](CCCCNC(=O)[C@H]1Cc2ccc(Cl)cc2)CC[C@H](O)COc2ccccc12	0.14857142857142858	0.10126582278481013	0.12	0.12162162162162163	0.18181818181818182	0.07741935483870968
CCCCC[C@H](O)CCOc1ccccc1C	0.16428571428571428	0.13333333333333333	0.1111111111111111	0.12280701754385964	0.18018018018018017	0.16216216216216217
C=CCNC1=C2C(CCC2)CC(=O)C1	0.040268456375838924	0.04918032786885246	0.08928571428571429	0.09090909090909091	0.05128205128205128	0.04310344827586207
C=C(C=O)C[C@@H]1CC[C@H](C)[C@H]2[C@@H]3CC4=CC(=O)C=C[C@]4(C)[C@@]3(F)[C@@H](O)C[C@@]21C	0.07303370786516854	0.10067114093959731	0.19696969696969696	0.2	0.08904109589041095	0.15441176470588236
COc1ccc(Cl)cc1C(=O)NCCc1ccc(S(=O)(=O)NC(=O)NC2CCCCC2)cc1	0.16201117318435754	0.15286624203821655	0.10759493670886076	0.10897435897435898	0.15789473684210525	0.10126582278481013
O=C1CCNc2ccc(Cl)cc2S1(=O)=O	0.07586206896551724	0.10256410256410256	0.08849557522123894	0.09009009009009009	0.08771929824561403	0.06086956521739131
O=C(O)[C@@H]1CSC[C@H](CSc2ccccc2)C[C@H](c2ccccc2)OC[C@H]1NC(=O)O	0.23636363636363636	0.11320754716981132	0.13245033112582782	0.1342281879194631	0.17006802721088435	0.13333333333333333
C[C@@H](O)/C=C/C=C/C=C/CO	0.050724637681159424	0.09259259259259259	0.027522935779816515	0.047619047619047616	0.0970873786407767	0.0673076923076923
CCCCC[C@@H]1CC=C[C@H](C)[C@H](CCC[C@@H](O)CC(=O)O)[C@H]1COC(=O)C(=O)O	0.15476190476190477	0.15172413793103448	0.1925925925925926	0.20454545454545456	0.14084507042253522	0.3333333333333333
C[C@H](O)c1cc2c(c(O)c1C/C=C(\C)CCC(=O)OCCN1CCOCC1)C2	0.13450292397660818	0.12837837837837837	0.11805555555555555	0.1357142857142857	0.14084507042253522	0.14285714285714285
COc1ccc([N+](=O)[O-])cc1O	0.08088235294117647	0.10091743119266056	0.08571428571428572	0.08737864077669903	0.10576923076923077	0.0761904761904762
C#CCNCC(=O)c1ccccc1C(C)N	0.15217391304347827	0.13793103448275862	0.09565217391304348	0.11711711711711711	0.18691588785046728	0.10619469026548672
O=C(O[C@H]1Cc2ccccc2)CC[C@@H](O)C1	0.1258741258741259	0.08943089430894309	0.21904761904761905	0.22330097087378642	0.1415929203539823	0.10434782608695652
C=CCN1CCN(c2ccccc2)CC1	0.11188811188811189	0.07317073170731707	0.06779661016949153	0.06896551724137931	0.13392857142857142	0.05042016806722689
O=C(OC[C@H](O)CCO)c1ccccc1	0.1984732824427481	0.1504424778761062	0.10714285714285714	0.11926605504587157	0.21359223300970873	0.16037735849056603
CN(C)c1ccncc1	0.06870229007633588	0.1188118811881188	0.0594059405940594	0.06060606060606061	0.09090909090909091	0.06
O=C(CCC[N+]12CCCCCCC2)CCCC1	0.012269938650306749	0.014705882352941176	0.047619047619047616	0.04838709677419355	0.015267175572519083	0.0234375
CSC[C@H]1N[C@@H](c2ccccc2)C(=O)N[C@H]1OC(C)=O	0.1476510067114094	0.11627906976744186	0.15	0.15254237288135594	0.15833333333333333	0.1322314049586777
CC(C)C1=C[C@H]2[C@@H]3CC4=CC(=O)C=C[C@]4(C)[C@@]3(F)[C@@H](O)C[C@@]2(C(=O)CO)O1	0.12574850299401197	0.15827338129496402	0.19230769230769232	0.21428571428571427	0.1386861313868613	0.17557251908396945
CSC[C@@H](NC(=O)[C@@H](O)[C@H](C)O)c1ccccc1	0.21481481481481482	0.1810344827586207	0.09166666666666666	0.11206896551724138	0.24528301886792453	0.16071428571428573
C=CC(C)(C)OCC(=O)Nc1ccc(C(=O)O)cc1	0.1773049645390071	0.16806722689075632	0.14655172413793102	0.11965811965811966	0.16521739130434782	0.13793103448275862
CC(C)[C@@](C)(C)C(=O)O	0.07936507936507936	0.12371134020618557	0.11956521739130435	0.10989010989010989	0.10638297872340426	0.10869565217391304
CC(=O)OC[n+]1ccccc1-c1ccccc1	0.23308270676691728	0.12295081967213115	0.09166666666666666	0.09322033898305085	0.21100917431192662	0.08333333333333333
CO[C@H]1[C@@H](C(=O)O)C[C@H]1O[C@H](C)[C@H](O)[C@H](C)O	0.11188811188811189	0.14782608695652175	0.125	0.14814814814814814	0.14414414414414414	0.22549019607843138
C/C=C(\CO)C(=O)N(CCCN)C(=O)c1ccccc1	0.18055555555555555	0.1349206349206349	0.10483870967741936	0.10655737704918032	0.1694915254237288	0.13333333333333333
CC(=O)N[C@@H](CSCc1ccccc1)N[C@@H](C)C(=O)N1CCC[C@H]1C(=O)O	0.1949685534591195	0.14788732394366197	0.12142857142857143	0.13970588235294118	0.18796992481203006	0.15555555555555556
O=C(O)C[C@@H](NC(=O)c1ccc(O)cc1)c1ccccc1	0.29850746268656714	0.18548387096774194	0.08461538461538462	0.09448818897637795	0.2909090909090909	0.14754098360655737
C[C@H]1C[C@@H](O)CC(=O)O[C@H](C)C1	0.035211267605633804	0.043478260869565216	0.2808988764044944	0.28735632183908044	0.045454545454545456	0.1188118811881188
CC(C)[C@H]1OC(=O)[C@H]2[C@@H]3C[C@H](C)C4=CC(=O)C=C[C@]4(C)[C@@]3(F)[C@@H](O)C[C@@]21C	0.0872093023255814	0.11888111888111888	0.2125984251968504	0.22580645161290322	0.09929078014184398	0.16793893129770993
CCN1c2ncccc2CC1	0.072992700729927	0.08108108108108109	0.09615384615384616	0.09803921568627451	0.09523809523809523	0.0761904761904762
CC/C=C\C[C@@H](O)[C@H](O)[C@@H](C)[C@H](O)N=O	0.1	0.14414414414414414	0.06140350877192982	0.08181818181818182	0.1509433962264151	0.14285714285714285
NC(=O)C1=CN(CCCN2c3ccccc3Sc3ccc(Cl)cc32)CC1	0.1875	0.13194444444444445	0.09027777777777778	0.09154929577464789	0.2153846153846154	0.07586206896551724
CC(=O)c1cc(N)ccc1O	0.09923664122137404	0.125	0.09900990099009901	0.10101010101010101	0.13131313131313133	0.0891089108910891
COc1cccc(OC)c1NCC(=O)C1CCCCC1	0.10256410256410256	0.10687022900763359	0.13008130081300814	0.1322314049586777	0.12	0.104
CCCCNc1ccc(C(=O)OCCN(C)C)cc1	0.14285714285714285	0.1652892561983471	0.13445378151260504	0.13675213675213677	0.14285714285714285	0.1452991452991453
C/C=C\S[C@H](CC)[C@H](N)C(=O)O	0.07352941176470588	0.11214953271028037	0.0761904761904762	0.09900990099009901	0.11764705882352941	0.12
COC1=CC(=O)C[C@@H](C)[C@]12Oc1c(Cl)c(OC)cc(OC)c1C2=O	0.09090909090909091	0.10071942446043165	0.13076923076923078	0.1328125	0.08823529411764706	0.08955223880597014
Clc1c(Cl)c(Cl)cc(Cl)c1Cc1c(O)c(Cl)cc(Cl)c1Cl	0.0759493670886076	0.07518796992481203	0.04580152671755725	0.046511627906976744	0.078125	0.03816793893129771
C[C@@H](O)CCCn1nc(-c2ccccc2)c(-c2ccccc2)c1CCC(O)C[C@@H](O)CC(=O)[O-]	0.43537414965986393	0.24324324324324326	0.07878787878787878	0.09316770186335403	0.32592592592592595	0.20408163265306123
CC(=O)NC[C@H]1O[C@@H](n2ncc(=O)[nH]c2=O)[C@H](OC(C)=O)[C@@H]1OC(C)=O	0.08187134502923976	0.0896551724137931	0.14285714285714285	0.1450381679389313	0.06993006993006994	0.13533834586466165
N#C[C@@H](CN[C@@H]1O[C@@H](COC(=O)O)cc1)C(=O)N[C@@H](CCC(=O)O)C(=O)NCC(=O)O	0.11797752808988764	0.10256410256410256	0.09933774834437085	0.10810810810810811	0.0915032679738562	0.17857142857142858
C[C@@H]1[C@@H](N)CCN1CC[C@H]1O[C@H](CC(=O)NCC(=O)NCC(=O)O)C(=O)NCC(=O)C1C	0.10989010989010989	0.08695652173913043	0.1736111111111111	0.176056338028169	0.08280254777070063	0.17482517482517482
CC/C=C(/CCC)C(=O)OCC	0.072992700729927	0.08108108108108109	0.10679611650485436	0.10891089108910891	0.07476635514018691	0.13
C/C(=N\OS(=O)(=O)c1ccc(C)cc1)C(=O)O	0.1347517730496454	0.1981981981981982	0.11403508771929824	0.11607142857142858	0.15315315315315314	0.125
O=C(O)CN[C@H](O)CO	0.104	0.12121212121212122	0.06060606060606061	0.07291666666666667	0.1276595744680851	0.13043478260869565
CNCCc1ccc(O)c(OC)c1	0.10218978102189781	0.11711711711711711	0.102803738317757	0.10476190476190476	0.12264150943396226	0.09345794392523364
CCNCCCNCCCNC(=O)c1ccccc1	0.1643835616438356	0.1	0.096	0.0975609756097561	0.15	0.11475409836065574
CCCCOc1c(OCCCN2CCCCC2)cc1	0.06875	0.051094890510948905	0.11290322580645161	0.11475409836065574	0.061068702290076333	0.10483870967741936
Cc1[nH]c2ccccc2c1NC(=O)c1ccc(Br)cc1	0.2198581560283688	0.14173228346456693	0.06923076923076923	0.0703125	0.2727272727272727	0.06153846153846154
CCCc1ccc(-c2nc(C)c(F)cc2)n1/C=C/[C@@H](O)C[C@@H](O)CC(=O)O	0.2684563758389262	0.38461538461538464	0.10638297872340426	0.11594202898550725	0.3893805309734513	0.23015873015873015
C/C(N)=N/Cc1ccc(C)c(C)c1	0.08695652173913043	0.11818181818181818	0.09345794392523364	0.09523809523809523	0.11320754716981132	0.08411214953271028
CC(C)[C@@](CCN(C)C)C(=O)N[C@@H]1C=C2C=CC[C@H](C)[C@H](CC[C@@H]3C[C@@H](O)CC(=O)O3)[C@H]21	0.11538461538461539	0.13548387096774195	0.452991452991453	0.47368421052631576	0.1032258064516129	0.26119402985074625
CC(C)(O)/N=C(\CCN)c1cccc(Cl)c1	0.1048951048951049	0.11965811965811966	0.12612612612612611	0.09821428571428571	0.13513513513513514	0.08771929824561403
c1csc(C[C@H]2CC(=O)O)ccc1N1ccc(S(=O)(=O)Nc3ccccn3)cc2c1	0.18235294117647058	0.152317880794702	0.10526315789473684	0.10666666666666667	0.1736111111111111	0.10596026490066225
C=C(Cc1ccc(O)cc1)NCCc1ccccc1	0.21428571428571427	0.1171875	0.07874015748031496	0.08	0.22123893805309736	0.07086614173228346
N#C/C=C1\[C@H](C#C[C@H](O)CC(=O)O)cc1	0.10638297872340426	0.1415929203539823	0.09821428571428571	0.11009174311926606	0.14814814814814814	0.17307692307692307
CCC(C)(C)n1c(-c2ccc(F)cc2)c(-c2ccc(F)cc2)n1/C=C/[C@@H](O)C[C@@H](O)CC(=O)O	0.38666666666666666	0.40310077519379844	0.12903225806451613	0.10897435897435898	0.4915254237288136	0.2
C=C1C(=O)[C@H](C)O[C@H]2[C@@H]1[C@]1(C)O[C@H]3O[C@]34C(=O)O[C@H]2[C@]14C	0.04242424242424243	0.058394160583941604	0.13008130081300814	0.1322314049586777	0.04477611940298507	0.09523809523809523
CCCCCC[C@H](O)COc1ccccc1	0.17518248175182483	0.11666666666666667	0.09401709401709402	0.10526315789473684	0.17272727272727273	0.15454545454545454
CCN(CC)CCn1cc(N)nc(NS(C)(=O)=O)cc1C	0.1032258064516129	0.152	0.11290322580645161	0.11475409836065574	0.0859375	0.10483870967741936
N#C[C@H](O[C@H]1O[C@@H](CO[C@@H]2O[C@H](CO)[C@@H](O)[C@H](O)[C@H]2O)[C@@H](O)[C@H](O)[C@H]1O)c1ccccc1	0.1092896174863388	0.07975460122699386	0.1111111111111111	0.12	0.11764705882352941	0.11920529801324503
CCC/C=C/C(=O)OCCc1ccccc1C	0.14788732394366197	0.14285714285714285	0.13043478260869565	0.13274336283185842	0.19090909090909092	0.13157894736842105
CC/C=C\C=C\CCCCCCCC(=O)O	0.0738255033557047	0.09016393442622951	0.07627118644067797	0.07758620689655173	0.09401709401709402	0.11504424778761062
COCCOC(=O)C1=C(C)NC(C)=C(C(=O)OC(C)C)C1c1cccc([N+](=O)[O-])c1	0.15294117647058825	0.18181818181818182	0.12413793103448276	0.13380281690140844	0.16312056737588654	0.13286713286713286
N#[N+]CC(=O)[C@@H](CO)NCC(=O)C(=O)O	0.1	0.09482758620689655	0.07079646017699115	0.08181818181818182	0.07964601769911504	0.12149532710280374
N[C@H](CO)CCC(=O)N[C@@H]1CCc2ccccc21	0.1527777777777778	0.12096774193548387	0.1271186440677966	0.1391304347826087	0.16521739130434782	0.1282051282051282
CCN(CC)C(=S)SSC(=S)N(CC)CC	0.053691275167785234	0.06557377049180328	0.0782608695652174	0.07964601769911504	0.041666666666666664	0.08849557522123894
O=C(Cc1cccs1)c1ccccc1	0.18181818181818182	0.11206896551724138	0.07894736842105263	0.08035714285714286	0.20388349514563106	0.07017543859649122
C=CC1=CC(=O)N(c2ccccc2)N1C(=O)N(C)C	0.16783216783216784	0.14754098360655737	0.09836065573770492	0.1	0.19469026548672566	0.08130081300813008
CC#Cc1ccc2c(-c3ccccc3)c(-c3ccc(F)cc3)n1CC[C@@H](O)C[C@@H](O)CC2	0.2857142857142857	0.16883116883116883	0.09433962264150944	0.09554140127388536	0.26811594202898553	0.07453416149068323
CC(C)C/C=C(\COC)CO	0.07462686567164178	0.10377358490566038	0.08823529411764706	0.11224489795918367	0.09803921568627451	0.1111111111111111
C[C@@H](O)/C=C/[C@@]=C/CO	0.05303030303030303	0.09803921568627451	0.02912621359223301	0.050505050505050504	0.10309278350515463	0.07142857142857142
O=C1Nc2cccc(Cl)c2C(c1ccccc1Cl)=NC1O	0.12258064516129032	0.11363636363636363	0.07633587786259542	0.07751937984496124	0.14516129032258066	0.06060606060606061
Cc1ccnc(Cl)c1NC1=NCCN1	0.06164383561643835	0.0847457627118644	0.06086956521739131	0.061946902654867256	0.06956521739130435	0.04310344827586207
Cc1c(N)cccc1C(=O)N[C@@H](CSc1ccccc1)[C@H](O)CN1C[C@H]2CCCC[C@H]2C[C@H]1C(=O)NC(C)(C)C	0.21390374331550802	0.14942528735632185	0.15476190476190477	0.14285714285714285	0.19631901840490798	0.14201183431952663
CC(C)n1cc[n+](Cc2ccc(-c3ccccc3)c(-c3ccc(F)cc3)c(-c3ccc(F)cc3)c(CC[C@@H](O)C[C@@H](O)CC(=O)[O-])c2CC(C)C)c1	0.4032258064516129	0.23809523809523808	0.07547169811320754	0.08653846153846154	0.3160919540229885	0.15816326530612246
CC(C)(CO)[C@@H](C)NC(=O)[C@@H]1C[C@@H](C)C[C@H]2CC[C@@H]3C[C@H](C)C4=CC(=O)C=C[C@]4(C)[C@H]3CC[C@@]21C	0.08247422680412371	0.10240963855421686	0.23776223776223776	0.22377622377622378	0.08536585365853659	0.15789473684210525
O=C(NCCCC[C@@H](O)CO)c1ccccc1	0.21641791044776118	0.14285714285714285	0.09243697478991597	0.10344827586206896	0.2018348623853211	0.16216216216216217
N=C(N)NCCC/C=C/Cc1ccc(O)cc1	0.11643835616438356	0.13333333333333333	0.08333333333333333	0.0847457627118644	0.1391304347826087	0.08403361344537816
CC(C)(C)NC[C@H](O)COc1nsnc1N1CCOCC1	0.07407407407407407	0.09701492537313433	0.128	0.112	0.08396946564885496	0.09375
OCc1ccccc1-c1ccccc1	0.248	0.12173913043478261	0.0603448275862069	0.06140350877192982	0.21568627450980393	0.05172413793103448
C=CC[S@@](=O)[C@H](C)NC(=O)N[C@@H](CC(=O)N[C@@H](CC(=O)O)C(=O)O)C(=O)N1CCC[C@H]1C(=O)N[C@@H](CCC(=O)NC(=O)C(=O)O)C(C)	0.12149532710280374	0.109375	0.078125	0.0962566844919786	0.10638297872340426	0.1638418079096045
C[C@H](NC(=O)OCc1ccccc1)N[C@@H](C)C(=O)N1CCC[C@H]1C(=O)N[C@@H](CCCCCN)C(=O)NCC(=O)NCC(=O)O	0.185	0.12903225806451613	0.10270270270270271	0.11602209944751381	0.15819209039548024	0.16
NC(=O)Cn1c(=O)c2c(=O)[nH]cnc12	0.0851063829787234	0.10526315789473684	0.08108108108108109	0.08256880733944955	0.1	0.0625
C[N+](C)(C)C[C@@H](O)CC(=O)[O-]	0.09230769230769231	0.12745098039215685	0.09	0.10309278350515463	0.12244897959183673	0.1368421052631579
Cc1cccc(N(C)C(=S)Oc2ccc3ccccc3c2)c1	0.20270270270270271	0.13533834586466165	0.0661764705882353	0.06716417910447761	0.21666666666666667	0.058823529411764705
Nc1c(O[C@@H]2O[C@H](CO)[C@@H](O)[C@@H](O)[C@H]2O)c(=O)[nH]1	0.05161290322580645	0.0625	0.1206896551724138	0.12280701754385964	0.06504065040650407	0.12173913043478261
CC(=O)N(Cc1ccc(O)c(CCNC(C)C)c1)c1ccccc1	0.23809523809523808	0.19230769230769232	0.11194029850746269	0.13076923076923078	0.2605042016806723	0.12121212121212122
OC[C@@H]1O[C@@H](O[C@@H]2[C@H](O)[C@H](O[C@H]3O[C@H](CO)[C@@H](O)[C@H](N)[C@H]3O)[C@H](N)C[C@@H]2N)[C@H](O)[C@@H](O)[C@@H]1O	0.025252525252525252	0.029239766081871343	0.0967741935483871	0.09803921568627451	0.030120481927710843	0.09740259740259741
N[C@H](C=O)Cc1ccccc1	0.13178294573643412	0.10185185185185185	0.056074766355140186	0.0673076923076923	0.16326530612244897	0.06666666666666667
CCCC[C@H](C(=O)O)[C@H]1CC[C@H]2[C@@H]3CCC4=CC(=O)C=C[C@]4(C)[C@H]3CC[C@@]21C	0.10285714285714286	0.11409395973154363	0.19402985074626866	0.20610687022900764	0.10273972602739725	0.1865671641791045
C=C(CCC=C(C)C)C(=O)O	0.07518796992481203	0.09433962264150944	0.0784313725490196	0.08	0.09900990099009901	0.10101010101010101
CC(=O)OC(OCC(=O)c1ccccc1)NC(=O)O	0.18439716312056736	0.13821138211382114	0.09836065573770492	0.1092436974789916	0.17391304347826086	0.13675213675213677
CC#CC#C/C=C\CCCC(=O)O	0.07092198581560284	0.09734513274336283	0.07272727272727272	0.07407407407407407	0.10185185185185185	0.09345794392523364
O=C(NCCCCCC(O)(CCn1cncn1)c1ccc(F)cc1)c1ccc(F)cc1	0.24390243902439024	0.17218543046357615	0.08227848101265822	0.07643312101910828	0.2198581560283688	0.08280254777070063
C=C1CC[C@@H](CC[C@@H](O)C[C@@H](O)CC(=O)O)cc1	0.21481481481481482	0.20175438596491227	0.1391304347826087	0.15178571428571427	0.21100917431192662	0.3684210526315789
N[C@@H]1c2cccnc2C(=O)CNC1	0.06293706293706294	0.08695652173913043	0.09174311926605505	0.09345794392523364	0.08108108108108109	0.06306306306306306
C[C@@H]1O[C@H](Oc2ccc(O)c(O)c2)[C@H](O)[C@@H](O)[C@@H]1O	0.07792207792207792	0.09448818897637795	0.13675213675213677	0.1391304347826087	0.09836065573770492	0.14782608695652175
CC1(C)CCC[C@]1(C)[C@@H]1CC[C@]2(C)[C@H](CC[C@@]12C)C(=O)C(=O)C(C)=CC(=O)C(=O)O	0.05434782608695652	0.07741935483870968	0.10273972602739725	0.09655172413793103	0.05194805194805195	0.0958904109589041
N[C@H](C(=O)O)c1ccccc1	0.16	0.12380952380952381	0.07692307692307693	0.0891089108910891	0.18947368421052632	0.09900990099009901
CN[C@@H](C)Cc1ccc(C(C)C)c(O)c1	0.13138686131386862	0.1743119266055046	0.0990990990990991	0.12149532710280374	0.14953271028037382	0.11009174311926606
CCCCCCCC[C@@H](O)COc1ccccc1	0.16783216783216784	0.1111111111111111	0.08943089430894309	0.1	0.16379310344827586	0.14655172413793102
CCCCCc1cc(=O)c(-c2ccc(F)cc2)c(-c2ccc(F)cc2)n1/C=C/[C@@H](O)C[C@@H](O)CC(=O)O	0.4155844155844156	0.36428571428571427	0.09467455621301775	0.10240963855421686	0.4645669291338583	0.19480519480519481
CC(C)C[C@H]1NC(=O)C(Cc2ccccc2)CC1	0.16083916083916083	0.13008130081300814	0.1271186440677966	0.14912280701754385	0.18584070796460178	0.11864406779661017
CO[C@@H]1C[C@@]23C(=CO)C[C@@H]4CC(=O)C=C[C@@]4(C)[C@@]3(F)[C@@H](O)C[C@@]2(C)[C@H]1C(=O)CO	0.08426966292134831	0.11409395973154363	0.19402985074626866	0.19696969696969696	0.10273972602739725	0.16911764705882354
C[N+](C)(CCCC[C@@H](O)CO)C(=O)O	0.12686567164179105	0.12727272727272726	0.08256880733944955	0.09433962264150944	0.13333333333333333	0.18181818181818182
CCCC[C@H]1OC(=O)C[C@@H](C)C[C@H](O)CO[C@H]1O[C@H](C)CO	0.0736196319018405	0.08029197080291971	0.25663716814159293	0.28440366972477066	0.07518796992481203	0.20512820512820512
CCCCCC/C=C/CCCCCC(=O)O	0.0738255033557047	0.09016393442622951	0.07627118644067797	0.07758620689655173	0.09401709401709402	0.11504424778761062
Oc1ccc([C@@H]2CNC[C@H]2COc2ccc(O)cc2)cc1	0.1503267973856209	0.11194029850746269	0.0916030534351145	0.09302325581395349	0.17073170731707318	0.08396946564885496
C[C@@H](Cc1ccc(O)c(O)c1)C(=O)O	0.14285714285714285	0.1792452830188679	0.10185185185185185	0.13592233009708737	0.18811881188118812	0.1568627450980392
CC(C)C[C@@H](NC(=O)CN)C(=O)N1CCC[C@H]1C(=O)N[C@@H](CCC(=O)O)C(=O)NCC(=O)NCC(=O)O	0.13227513227513227	0.1130952380952381	0.08383233532934131	0.09815950920245399	0.10975609756097561	0.16129032258064516
CCCC[C@H](O)CCC(=O)[O-]	0.09923664122137404	0.09345794392523364	0.08823529411764706	0.10101010101010101	0.09803921568627451	0.15789473684210525
Cc1cccc(Nc2ccccc2C(=O)O)c1C	0.21323529411764705	0.1694915254237288	0.09090909090909091	0.09243697478991597	0.25471698113207547	0.09166666666666666
O=CN1C[C@H]2C[C@@H](OC(=O)c3ccccc3C2)C(=O)N1	0.10967741935483871	0.10687022900763359	0.13934426229508196	0.14166666666666666	0.13821138211382114	0.078125
N[C@@H](Cn1cncc1)C(=O)O	0.08208955223880597	0.102803738317757	0.07692307692307693	0.0891089108910891	0.10784313725490197	0.09900990099009901
O=C(OCC1=C[C@@H](O)c2ccc(O)cc2)c2ccccc2o1	0.19463087248322147	0.15267175572519084	0.07407407407407407	0.08333333333333333	0.25862068965517243	0.07462686567164178
CNC[C@@H](OC)c1ccccc1	0.14615384615384616	0.0990990990990991	0.07407407407407407	0.08571428571428572	0.15841584158415842	0.08490566037735849
CN(C)CC(=O)Oc1cccc(CCNC(C)C)c1	0.14383561643835616	0.1864406779661017	0.13559322033898305	0.15789473684210525	0.16379310344827586	0.13675213675213677
CCCC[C@@H](O)[C@H](O)COc1ccccc1C	0.18248175182481752	0.15384615384615385	0.11206896551724138	0.12389380530973451	0.2037037037037037	0.1743119266055046
CC(=C/C=C\C(C)=O)O	0.06153846153846154	0.08823529411764706	0.06060606060606061	0.061855670103092786	0.09278350515463918	0.08333333333333333
C[C@H](N)Cc1ccc(C(=O)O)Ccc1	0.10869565217391304	0.13513513513513514	0.12149532710280374	0.14563106796116504	0.14150943396226415	0.14423076923076922
CN(C)[C@@H]1C(O)=C(C(N)=O)C(=O)[C@@]2(O)C(O)=C3C(=O)c4c(O)ccc(Cl)c4[C@@](C)(O)[C@H]3C[C@@H]12	0.12290502793296089	0.152317880794702	0.12	0.12162162162162163	0.12666666666666668	0.12837837837837837
O=C1C=C2CC[C@H]3[C@H]4C[C@H](c5ccccc5[C@]4(C)CN3C2)[C@H]1C	0.11728395061728394	0.09219858156028368	0.13846153846153847	0.140625	0.14615384615384616	0.10526315789473684
c1ccc(Oc2ccc(Nc3ccccc3)cc2)cc1	0.3157894736842105	0.08823529411764706	0.04411764705882353	0.04477611940298507	0.18181818181818182	0.03676470588235294
CC(=O)O[C@H]1/C=C(\C)[C@@H](C)[C@H](O[C@@H](C)[C@H]2O[C@@](C)(O[C@@H]3C[C@@H](O)[C@H](O)[C@H](O[C@H]4O[C@@H](C)[C@H](O)[C@H](C)O4)[C@H](C)O3)[C@H]2C)[C@H](O)[C@H](C)[C@H]1	0.057777777777777775	0.07653061224489796	0.16477272727272727	0.17341040462427745	0.06735751295336788	0.1590909090909091
COc1cccc(-c2nc(C(C)C)n(/C=C/[C@@H](O)C[C@@H](O)CC(=O)O)c2-c2ccc(F)cc2)c1	0.4217687074829932	0.4796747967479675	0.09316770186335403	0.10828025477707007	0.5391304347826087	0.20689655172413793
Cc1cc(CN)nn(-c2ccc(Cl)cc2)n1/C=C/[C@@H](O)C[C@@H](O)CC(=O)O	0.23529411764705882	0.32786885245901637	0.09090909090909091	0.1	0.35344827586206895	0.20155038759689922
C[C@H](O)c1ccc(Sc2c(/C=C/[C@@H]3C[C@@H](O)CC(=O)O3)c(C3CC3)nc3cc(F)c(F)cc23)cc1	0.14516129032258066	0.18471337579617833	0.16129032258064516	0.17880794701986755	0.19078947368421054	0.10493827160493827
CN1CC[C@H](c2ccc(Cl)cc2)CC1	0.08391608391608392	0.09401709401709402	0.08928571428571429	0.09090909090909091	0.10810810810810811	0.06140350877192982
NS(=O)(=O)O	0.02459016393442623	0.06521739130434782	0.033707865168539325	0.034482758620689655	0.02197802197802198	0.03409090909090909
CC(=O)NC[C@@H](O)C[C@H]1CC[C@H]2[C@@H]3CCC4=CC(=O)C=C[C@]4(C)[C@H]3CC[C@@]21C	0.10285714285714286	0.12162162162162163	0.17647058823529413	0.18796992481203006	0.1103448275862069	0.16911764705882354
CCCCc1c(O)cc(OC)cc1O	0.09285714285714286	0.10526315789473684	0.1111111111111111	0.11320754716981132	0.11009174311926606	0.11214953271028037
Brc1ccc(Oc2ccccc2C=NC(=O)O)cc1	0.19014084507042253	0.14516129032258066	0.07936507936507936	0.08064516129032258	0.25688073394495414	0.08
C=C1CC[C@H]2OC(=O)N1CCC[C@@H]1O[C@@H]2O[C@H](C)[C@@H]1O	0.03636363636363636	0.03597122302158273	0.15	0.15254237288135594	0.045112781954887216	0.096
COOC#CC#CC#CCOC(O)=CO	0.039735099337748346	0.056910569105691054	0.04201680672268908	0.042735042735042736	0.059322033898305086	0.0603448275862069
CN(C)CCCOc1cccc2[nH]c(CC#N)c2c1	0.1118421052631579	0.12698412698412698	0.088	0.08943089430894309	0.12295081967213115	0.08870967741935484
O=C(OC[C@H](OC(=O)c1ccc(O)c(O)c1)c1ccccc1)c1ccccc1	0.3087248322147651	0.14285714285714285	0.08	0.08843537414965986	0.22556390977443608	0.10273972602739725
CC(C)[C@]1(O)C[C@H]2C[C@@H]3CC4=CC(=O)CC[C@]4(C)[C@H]3CC[C@@]21C	0.05952380952380952	0.08633093525179857	0.14173228346456693	0.16260162601626016	0.07352941176470588	0.1076923076923077
CN(C(=O)c1ccc(CCNC(=O)c2ccccc2)C[C@@H](NC(=O)c2ccccc2)cc1)N(C)C	0.27380952380952384	0.147239263803681	0.11728395061728394	0.11875	0.17419354838709677	0.11801242236024845
O=C1OC([C@@H]2CCO[C@H](O)[C@@H](O)[C@H](O)[C@@H]2O)[C@@H](O)[C@@H](O)[C@H]1O	0.02976190476190476	0.03546099290780142	0.12903225806451613	0.13114754098360656	0.03676470588235294	0.10317460317460317
COc1cccc2c(CCC(C)=O)ccc2c1	0.17266187050359713	0.1826086956521739	0.1111111111111111	0.11304347826086956	0.22429906542056074	0.10256410256410256
CO[C@H]1[C@H](OC(N)=O)C(=O)N=C(c2ccccc2)C1	0.16666666666666666	0.128	0.15384615384615385	0.1565217391304348	0.1623931623931624	0.12605042016806722
CC(=O)Nc1nnc(S(N)(=O)=O)s1	0.06428571428571428	0.11926605504587157	0.06422018348623854	0.06542056074766354	0.05405405405405406	0.05504587155963303
CC(=O)CC[C@@H]1[C@@H](C)C[C@H]2[C@@H]3CC4=CC(=O)C=C[C@]4(C)[C@H]3CC[C@@]21C	0.07602339181286549	0.1056338028169014	0.23770491803278687	0.24166666666666667	0.08571428571428572	0.18110236220472442
COCCc1c(CO)cc(C(=O)NCCN2CCCCC2)cc1	0.13125	0.1079136690647482	0.1297709923664122	0.13178294573643412	0.12030075187969924	0.12213740458015267
Nc1cc(=O)[nH]cc1F	0.061068702290076333	0.07692307692307693	0.06	0.061224489795918366	0.08080808080808081	0.039603960396039604
O=C(O)CCCCc1ccc(/N=N/c2cccs2)c(S(=O)(=O)Nc2ccccc2)c1	0.2721518987341772	0.17567567567567569	0.08387096774193549	0.08496732026143791	0.2158273381294964	0.09868421052631579
O=C(CCc1ccc(O)c(O)c1)c1ccc(O)cc1	0.18309859154929578	0.175	0.08870967741935484	0.09016393442622951	0.23636363636363636	0.09836065573770492
NCCc1ccc(O)cc1	0.1	0.1262135922330097	0.0784313725490196	0.08	0.1326530612244898	0.06862745098039216
N[C@H](Cc1cccc(O)c1)C(=O)O	0.12781954887218044	0.14953271028037382	0.09345794392523364	0.10576923076923077	0.16831683168316833	0.11538461538461539
CC(C)/C=C\C(C)C(=O)NC(=O)NC(=O)c1ccccc1	0.19444444444444445	0.17886178861788618	0.0859375	0.10483870967741936	0.20689655172413793	0.13114754098360656
CN[C@@H]1[C@H](O[C@H]2[C@H](O[C@H]3[C@H](O)[C@@H](O)[C@H](N=C(N)N)[C@@H](O)[C@@H]3N=C(N)N)O[C@@H](C)[C@]2(O)C=O)O[C@@H](CO)[C@H](O)[C@H]1O	0.04739336492890995	0.04864864864864865	0.09941520467836257	0.10059171597633136	0.05	0.10650887573964497
COc1ccc(CCCN(C)CCCC(=O)N2CCCCC2)cc1	0.12195121951219512	0.13768115942028986	0.12686567164179105	0.12878787878787878	0.13432835820895522	0.11940298507462686
COC(=O)[C@@H]1C[C@H]2[C@@H]3c4[nH]c5ccccc5c4CCN3C[C@@H]2CC[C@@H]1O	0.11764705882352941	0.10135135135135136	0.15441176470588236	0.15671641791044777	0.16176470588235295	0.13043478260869565
CN(C)CCCn1cc(C(=O)c2ccc(F)cc2)c(-c2ccc(F)cc2)c1C(=O)Nc1ccc(C(C)C)cc1	0.391304347826087	0.2468354430379747	0.09142857142857143	0.10526315789473684	0.28	0.10465116279069768
COc1ccc([C@@H]2[C@H](C)C[C@H](N)C(=O)OC2)c(C(=O)NC(C)C)c1	0.125	0.15037593984962405	0.18548387096774194	0.20833333333333334	0.1297709923664122	0.15873015873015872
CC[C@H](NC)c1ccc(O)c(O)c1	0.1111111111111111	0.12844036697247707	0.09345794392523364	0.11650485436893204	0.1346153846153846	0.11538461538461539
CC(C)(O)c1ccccc1CC[C@@H](SCC1(CC(=O)O)CC1)c1cccc(/C=C/c2ccc3ccc(Cl)cc3n2)c1	0.2692307692307692	0.1791907514450867	0.10614525139664804	0.09497206703910614	0.24375	0.11299435028248588
CN1Cc2ccccc2C(=S)[nH]1	0.11194029850746269	0.08928571428571429	0.06422018348623854	0.06542056074766354	0.14705882352941177	0.05504587155963303
Oc1ccc(/C=C/c2cc(O)cc(O)c2)cc1	0.13194444444444445	0.1623931623931624	0.04838709677419355	0.04918032786885246	0.2018348623853211	0.05737704918032787
O=C(O)[C@H](O)Cc1ccccc1	0.184	0.1523809523809524	0.08490566037735849	0.0970873786407767	0.22105263157894736	0.12871287128712872
CN1CCCC[C@@H]1Cn1ccnc1	0.04081632653061224	0.05	0.08108108108108109	0.08256880733944955	0.05217391304347826	0.0625
C[C@@]1(C(=O)O)C[C@H]2[C@@H]3C=CC4=CC(=O)C=C[C@]4(C)[C@@]3(F)[C@@H](O)C[C@@]21C	0.10303030303030303	0.12318840579710146	0.1732283464566929	0.176	0.11940298507462686	0.16535433070866143
O=C(Cc1ccc(Cl)c(Cl)c1)c1cc(Cl)cc(Cl)c1O	0.12666666666666668	0.136	0.07936507936507936	0.08064516129032258	0.15126050420168066	0.07142857142857142
Cc1onc(-c2ccccc2Cl)c1C(=O)N[C@@H]1C(=O)N2[C@@H]1SC(C)(C)[C@@H]2C(=O)O	0.18292682926829268	0.16783216783216784	0.1258741258741259	0.1276595744680851	0.17391304347826086	0.1267605633802817
O=C([C@H](Cc1ccccc1)C(=O)O)c1ccccc1	0.2900763358778626	0.14516129032258066	0.088	0.09836065573770492	0.22321428571428573	0.11570247933884298
Oc1ccc2cc1OC(=O)c1ccc(Cl)cc1O2	0.1292517006802721	0.13008130081300814	0.07258064516129033	0.07377049180327869	0.15517241379310345	0.047619047619047616
CC(C)[C@@H]1CC[C@H](C(=O)N[C@H](Cc2ccccc2)C(=O)O)CC1	0.20134228187919462	0.15151515151515152	0.13178294573643412	0.152	0.1951219512195122	0.1693548387096774
CN(C)C[C@H](c1ccc(C(=O)O)cc1)C(=O)N1CCC[C@H]1CC(=O)N[C@@H](CCCCC(=O)O)C(=O)O	0.17679558011049723	0.17721518987341772	0.11801242236024845	0.12658227848101267	0.16025641025641027	0.17763157894736842
CC1(C)[C@@H]2CC[C@]1(C)C(=O)C2	0.02857142857142857	0.044642857142857144	0.11	0.11224489795918367	0.037037037037037035	0.06796116504854369
N[C@@H](Cn1ccc(=O)c(O)c1)C(=O)O	0.11764705882352941	0.13636363636363635	0.11214953271028037	0.125	0.14285714285714285	0.12380952380952381
NC[C@H](N)C(=O)N[C@@H](CC(O)=O)C(=O)N[C@H](C(=O)NCC(=O)NCC(=O)O)C(=O)NCC(=O)O	0.11475409836065574	0.10625	0.049079754601226995	0.05625	0.09554140127388536	0.14093959731543623
N[C@H]1CCC[C@@H]1c1cccnc1	0.04895104895104895	0.0603448275862069	0.08333333333333333	0.08490566037735849	0.06306306306306306	0.06422018348623854
OC[C@@H]1O[C@@H](O)[C@@H](O)[C@H](O)[C@@H]1O	0.028169014084507043	0.034782608695652174	0.08653846153846154	0.08823529411764706	0.03636363636363636	0.10891089108910891
CN(C)c1ccc(C(=C2C=CC(=[N+](C)C)C=C2)c2ccc(N(C)C)cc2)cc1.[Cl-]	0.17575757575757575	0.14383561643835616	0.08053691275167785	0.07432432432432433	0.16546762589928057	0.059602649006622516
CC(C)[C@@H](CC[C@@H](O)CC(=O)O)c1ccccc1C	0.26717557251908397	0.27522935779816515	0.1271186440677966	0.14912280701754385	0.32673267326732675	0.2571428571428571
CC/C=C\CCOC(=O)c1ccc(O)cc1	0.1267605633802817	0.16666666666666666	0.13392857142857142	0.13636363636363635	0.1743119266055046	0.125
C=C1CC[C@@H](C(C)C)C(=O)N1CCC[C@H]1CCC1	0.08609271523178808	0.07874015748031496	0.12931034482758622	0.15178571428571427	0.09090909090909091	0.1111111111111111
CN[C@@H](C)[C@H](O)c1ccc(C(=O)O)cc1	0.17424242424242425	0.20754716981132076	0.0990990990990991	0.12149532710280374	0.21782178217821782	0.1523809523809524
COC(=O)c1c2c(cc1Cl)c(OC)c1ccc(Cl)cc1O2	0.13071895424836602	0.13178294573643412	0.09375	0.09523809523809523	0.14634146341463414	0.07751937984496124
C=CCOc1ccc(CC2CCCCC2)cc1	0.0784313725490196	0.104	0.1	0.1016949152542373	0.10833333333333334	0.07377049180327869
CC(=O)O[C@@H]1[C@@H]2CCC[C@@H]3[C@H](CC[C@@]4(C)[C@H]3C[C@H]([N+]3(C)CCCCCC3)[C@@H]4OC(C)=O)[C@@]2(C)C=CC[C@@H]1O	0.05238095238095238	0.060109289617486336	0.16049382716049382	0.15527950310559005	0.04419889502762431	0.13333333333333333
O=P(O)(O)O[C@H](Cc1ccccc1)C(=O)O	0.1791044776119403	0.14912280701754385	0.09649122807017543	0.10810810810810811	0.2	0.13761467889908258
CCC(=O)NCC(O)c1cccc(/C=C/[C@@H](O)C[C@@H](O)CC(=O)O)c1	0.2534246575342466	0.3333333333333333	0.1111111111111111	0.12121212121212122	0.3482142857142857	0.28448275862068967
CC(C)Oc1ccc2c(=O)c(-c3ccccc3)coc2c1	0.24113475177304963	0.16535433070866143	0.08396946564885496	0.10236220472440945	0.26548672566371684	0.07633587786259542
CC(C)COC(=O)C(C)(C)O	0.07575757575757576	0.11650485436893204	0.14736842105263157	0.12631578947368421	0.1	0.1134020618556701
CCCCOC(=O)c1ccc(N)cc1	0.12408759124087591	0.14414414414414414	0.1308411214953271	0.13333333333333333	0.1509433962264151	0.12149532710280374
CCCCCC[C@H](C)CCCCCCCCCCC(=O)O	0.09433962264150944	0.08888888888888889	0.07633587786259542	0.09448818897637795	0.09230769230769231	0.13821138211382114
Clc1cccc(OC[C@H](Cn2ccnc2)c2ccc(Cl)cc2Cl)c1	0.15	0.12142857142857143	0.055944055944055944	0.06428571428571428	0.16923076923076924	0.056338028169014086
N#Cc1cc(Cl)cc(C#N)c1	0.04316546762589928	0.05357142857142857	0.04672897196261682	0.047619047619047616	0.056074766355140186	0.037383177570093455
COC(=O)[C@@H](OCC(=O)c1ccccc1)NC(=O)C(C)C	0.19444444444444445	0.16	0.10317460317460317	0.1322314049586777	0.1864406779661017	0.15966386554621848
CC(C)NC[C@H](O)COc1cccc2[nH]ccc12	0.16901408450704225	0.17796610169491525	0.09016393442622951	0.11016949152542373	0.21818181818181817	0.1282051282051282
O=C(O[C@H]1[C@@H](O)C=C2CC2=C(O)O)CC[C@@]3(O)C(O)=C1CCC3=O	0.09090909090909091	0.11678832116788321	0.10526315789473684	0.11538461538461539	0.11278195488721804	0.09774436090225563
C[C@@H](O)[C@@H](/N=C/c1ccc(F)cc1)C(=O)N1CCC[C@H]1C(=O)N[C@@H](CCC(=O)NCC(=O)NCC(=O)O)C(=O)O	0.21739130434782608	0.21604938271604937	0.10404624277456648	0.11834319526627218	0.21518987341772153	0.1728395061728395
C=C[C@@]1(C)CC[C@H]2[C@@H]3CCC4=CC(=O)CC[C@]4(C)[C@H]3CC[C@]12C	0.03468208092485549	0.05555555555555555	0.10606060606060606	0.1076923076923077	0.05	0.07407407407407407
OC[C@@H]1O[C@@H](O[C@H]2[C@@H](O)[C@H](O[C@H]3O[C@H](CO)[C@@H](O)[C@H](N)[C@H]3O)[C@H](N)C[C@@H]2N)[C@H](O)[C@@H](O)[C@@H]1O	0.025252525252525252	0.029239766081871343	0.0967741935483871	0.09803921568627451	0.030120481927710843	0.09740259740259741
CN(C)Cc1ccc(C(C)C)cc1	0.12781954887218044	0.20588235294117646	0.09345794392523364	0.11650485436893204	0.1568627450980392	0.09433962264150944
O=c1[nH]c2cc(CC(=O)O)cccc2c1	0.16296296296296298	0.17117117117117117	0.10714285714285714	0.10909090909090909	0.19047619047619047	0.10810810810810811
C=CC[C@H]1Cc2c(OC)C[C@H](/C=C/[C@@H](C)C[C@@H](O)CC(=O)O)[C@H]2O1	0.15286624203821655	0.203125	0.15625	0.1774193548387097	0.21138211382113822	0.23529411764705882
CC(C)c1c(C(=O)Nc2ccccc2)c(-c2ccccc2)c(-c2ccc(F)cc2)n1CC[C@@H](O)C[C@@H](O)CC(=O)NO	0.9098360655737705	0.2875	0.08108108108108109	0.09392265193370165	0.3958333333333333	0.19879518072289157
N#Cc1ccccc1	0.11290322580645161	0.0673076923076923	0.039603960396039604	0.04040404040404041	0.1276595744680851	0.04
CC(C)=CCCC1(O)CC(=O)OC1	0.056338028169014086	0.07894736842105263	0.125	0.12745098039215685	0.08256880733944955	0.08411214953271028
CSCCCCCC/C(=C\CC(=O)O)OCC(=O)Nc1ccccc1	0.2236842105263158	0.1276595744680851	0.10071942446043165	0.10218978102189781	0.16666666666666666	0.15151515151515152
OC[C@@H](O)[C@@H]1O[C@@](O)(CO)[C@H](O)[C@H](O)[C@H]1O	0.04697986577181208	0.05737704918032787	0.07894736842105263	0.09009009009009009	0.05982905982905983	0.11926605504587157
C=C(C)[C@@H]1Cc2c(ccc3c2O[C@@H]2COc4cc(OC)c(OC)cc4[C@@H]2C3=O)O1	0.1005586592178771	0.1111111111111111	0.1388888888888889	0.14084507042253522	0.10738255033557047	0.09395973154362416
CCOc1cccnc1C(C)C	0.1044776119402985	0.16346153846153846	0.10576923076923077	0.13	0.1262135922330097	0.11764705882352941
C/C1=C/C[C@@H](OC)C[C@H]2[C@@]1(O)C(=O)C[C@@H]2C(=O)C(=O)C(=O)O	0.0880503144654088	0.09774436090225563	0.16666666666666666	0.1694915254237288	0.08461538461538462	0.15833333333333333
CCCc1cc(=O)[nH]c(=S)[nH]1	0.058394160583941604	0.07272727272727272	0.08737864077669903	0.0891089108910891	0.0761904761904762	0.0673076923076923
COC(=O)[C@H](OCC(=O)c1ccccc1)NC(=O)C(C)=O	0.17006802721088435	0.12403100775193798	0.09448818897637795	0.11382113821138211	0.15702479338842976	0.13114754098360656
C=CCOC(=O)c1ccc(N)cc1	0.10218978102189781	0.13761467889908258	0.09259259259259259	0.09433962264150944	0.14423076923076922	0.08333333333333333
O=C(C[C@H](CSc1ccc(F)cc1)NCC(=O)O)C(=O)N1CCCC[C@H]1C(=O)O	0.2037037037037037	0.20863309352517986	0.11724137931034483	0.1267605633802817	0.2074074074074074	0.15
COc1ccc([C@H](N)CC(=O)N[C@H]2[C@@H](O)[C@H](n3cnc4c(N(C)C)ncnc43)O[C@@H]2CO)cc1	0.15384615384615385	0.18831168831168832	0.1346153846153846	0.1437908496732026	0.17880794701986755	0.14285714285714285
CO[C@H]1CC[C@@]2(C)[C@H](CC[C@@H](O)CC(=O)O)CC[C@@H]1C[C@H]1C[C@@H](O)[C@H](O)[C@@H](C)C[C@@H]1O[C@@H]2O	0.10810810810810811	0.11949685534591195	0.19444444444444445	0.20567375886524822	0.11612903225806452	0.25735294117647056
C=C(NC(=O)[C@@H]1CCCCN1CC[C@H](O)C=C(c1ccccc1)NC(=O)CN)C(=O)NCC(=O)NCC(=O)O	0.17989417989417988	0.12643678160919541	0.09195402298850575	0.09941520467836257	0.15757575757575756	0.14545454545454545
CN(C)C(=O)Nc1ccc([N+](=O)[O-])c(C(F)(F)F)c1	0.1232876712328767	0.14166666666666666	0.10084033613445378	0.09322033898305085	0.11864406779661017	0.08333333333333333
CC(C)CCn1c(CCO)c(C)c2ccc(Cl)cc21	0.176056338028169	0.15702479338842976	0.09836065573770492	0.11864406779661017	0.18421052631578946	0.1271186440677966
CCCC(=O)O[C@@H]1CC[C@H](C)[C@@H](C)[C@H]2[C@@H]3CC=C4[C@H](O)CC[C@]4(C)[C@H]3CC[C@]21C	0.05405405405405406	0.07692307692307693	0.21804511278195488	0.21212121212121213	0.06535947712418301	0.15827338129496402
C[C@@H]1C/C=C/C=C/C=C/C=C/[C@H](O[C@@H]2O[C@H](C)[C@@H](O)[C@H](N)[C@@H]2O)C[C@@H]2O[C@](O)(C[C@@H](O)C[C@H]3O[C@@H]3/C=C/C(=O)O1)C[C@H](O)[C@H]2C(=O)O	0.09375	0.07389162561576355	0.18435754189944134	0.1864406779661017	0.09230769230769231	0.14673913043478262
C[Si](C)(C)Oc1ccc(C(C)c2ccccn2)cc1	0.15862068965517243	0.14634146341463414	0.08	0.09917355371900827	0.20353982300884957	0.08064516129032258
CC1(C)[C@@H]2CC[C@@]1(C)C(=O)C2	0.02857142857142857	0.044642857142857144	0.11	0.11224489795918367	0.037037037037037035	0.06796116504854369
CN[C@H](C)C(=O)O[C@H]1C[C@@H](C)C=C2C=C[C@H](C)[C@H](CC[C@@H](O)C[C@@H](O)CC(=O)NO)[C@H]21	0.20606060606060606	0.18620689655172415	0.3949579831932773	0.45132743362831856	0.16783216783216784	0.6336633663366337
NC(=O)NC(CCO)CO	0.08461538461538462	0.07547169811320754	0.06930693069306931	0.08163265306122448	0.07920792079207921	0.10309278350515463
C=C[C@]1(C)CC2(C)C3=CCC[C@]4(C)C(=O)C=C[C@]4(C)[C@H]3CC[C@@]21C	0.046511627906976744	0.07746478873239436	0.13076923076923078	0.12403100775193798	0.06474820143884892	0.08148148148148149
CC(C)[C@H](/N=C/[C@@H](O)CO)COc1ccccc1	0.18705035971223022	0.1794871794871795	0.08196721311475409	0.1016949152542373	0.24299065420560748	0.1391304347826087
CC1(C)[C@H]2CC[C@]1(C)C(=O)C2	0.02857142857142857	0.044642857142857144	0.11	0.11224489795918367	0.037037037037037035	0.06796116504854369
C/C=C1\[C@H]2CC[C@@H]3C[C@H]4C(=O)C=C[C@]4(C)[C@H]3CC[C@@]21C	0.042682926829268296	0.06666666666666667	0.15	0.15254237288135594	0.061068702290076333	0.11382113821138211
CO[C@@H]1C[C@H](O[C@H]2CO[C@@H](O)[C@@H](O)[C@H](O)[C@@H]2O)[C@@H](O)[C@@H](O)[C@H](N)[C@@H]1O	0.022598870056497175	0.02666666666666667	0.12121212121212122	0.12307692307692308	0.027586206896551724	0.11363636363636363
C=C(C)CC[C@H](C)[C@H]1CC[C@@]2(C)Oc3c(C)c(O)cc3c(C)c2c1	0.10429447852760736	0.13333333333333333	0.13953488372093023	0.15079365079365079	0.12121212121212122	0.12307692307692308
Nc1ccc(Sc2ccc(C(F)(F)F)cc2)cc1	0.14583333333333334	0.104	0.047619047619047616	0.04	0.16666666666666666	0.031496062992125984
C[C@H](O)CO[C@@H]1O[C@@H](C)[C@H](O[C@H]2C[C@@]3(C)[C@@H]4CC[C@H](C)CC[C@]4(C)[C@H]3CC[C@@]21C)C(=O)O	0.06315789473684211	0.08695652173913043	0.16551724137931034	0.176056338028169	0.0759493670886076	0.14285714285714285
CC(=O)N1CCN(c2ccc(OCC3COC(Cn4ccnc4)(c4ccc(Cl)cc4Cl)O3)cc2)CC1	0.14659685863874344	0.11627906976744186	0.10714285714285714	0.10843373493975904	0.16149068322981366	0.0755813953488372
CN[C@@H](Cc1cc(O)c(C(=O)O)c(C)c1)C(=O)O	0.15714285714285714	0.15384615384615385	0.10256410256410256	0.11403508771929824	0.1504424778761062	0.15315315315315314
CCCCCC(=O)[C@H](C)[C@H]1CC[C@@H]2[C@@H]3CC=C[C@H]4C(=O)C=C[C@]4(C)[C@H]3CC[C@@]21C	0.09497206703910614	0.1118421052631579	0.19852941176470587	0.2196969696969697	0.09333333333333334	0.19117647058823528
C=C1CC=C(C(=O)OCCN)C1	0.05714285714285714	0.07079646017699115	0.10576923076923077	0.10784313725490197	0.07407407407407407	0.08571428571428572
OCCCC#CC#C/C=C/CC/C=C\CCCCCCC(=O)O	0.06470588235294118	0.07692307692307693	0.04964539007092199	0.050359712230215826	0.07971014492753623	0.08888888888888889
COn1cc(C/C(=N\O)C(=O)N2CCCCC2)cc1	0.08333333333333333	0.08396946564885496	0.11475409836065574	0.11666666666666667	0.096	0.10655737704918032
CCOc1ccc2ccccc2c1Cl	0.14814814814814814	0.12280701754385964	0.07964601769911504	0.08108108108108109	0.21782178217821782	0.07079646017699115
C[C@@H]1CCC[C@H](O)C[C@H](/C=C/[C@@H](O)C[C@@H](O)[C@H](O)[C@H]1O)C(=O)O	0.060240963855421686	0.07194244604316546	0.19166666666666668	0.19491525423728814	0.07462686567164178	0.18333333333333332
CC(=O)OC[C@@H]1C[C@H]2[C@@H]3CCC4=CC(=O)CC[C@]4(C)[C@H]3CC[C@@]21C	0.05813953488372093	0.0763888888888889	0.1640625	0.16666666666666666	0.06382978723404255	0.1297709923664122
CCC[C@H]1CCC(=O)N[C@@H](C)[C@H](CCN)C(=O)N[C@@H](Cc2ccccc2)C1	0.1437125748502994	0.10067114093959731	0.18796992481203006	0.19083969465648856	0.1357142857142857	0.16296296296296298
O=[N+]([O-])c1c([C@@H](O)COC(O)COc2ccccc2)cc1O	0.1891891891891892	0.15503875968992248	0.07518796992481203	0.08461538461538462	0.22033898305084745	0.11811023622047244
C[C@@H](Oc1ccc(O)c(O)c1)C(=O)O	0.13432835820895522	0.16822429906542055	0.10185185185185185	0.125	0.17647058823529413	0.14563106796116504
C[C@H]1CC[C@@]2(NC1)C[C@H]1CO[C@@H](OC(=O)c1ccccc1)C(=O)C(=O)N2C(=O)[C@H]1O	0.08152173913043478	0.08860759493670886	0.1527777777777778	0.15492957746478872	0.0915032679738562	0.10738255033557047
O=C(O)C(=O)C(CCN1CCCCC1)c1ccccc1	0.19444444444444445	0.12403100775193798	0.112	0.12295081967213115	0.17647058823529413	0.14049586776859505
C=C1[C@@H](OC(C)=O)C(C)=C(C)C=C(C)CCC1	0.06666666666666667	0.09917355371900827	0.14414414414414414	0.14678899082568808	0.0847457627118644	0.10526315789473684
CCCC(=O)O[C@H](C)[C@H](N)Cc1ccc(-c2ccccc2)c(-c2ccccc2)c1	0.3469387755102041	0.16326530612244897	0.1	0.11643835616438356	0.25757575757575757	0.11564625850340136
OC[C@@H]1O[C@H](OC[C@@H](O)[C@@H](O)[C@H]2[C@H](O)[C@@H](O)[C@H](O)[C@H]2O)[C@H](O)[C@@H](O)[C@@H]1O	0.05172413793103448	0.061224489795918366	0.0948905109489051	0.1044776119402985	0.06338028169014084	0.12878787878787878
Cc1c(/C=C/[C@@H](O)C[C@@H](O)CC(=O)[O-])c(-c2ccc(F)cc2)cn1-c1ccccc1	0.3724137931034483	0.3983739837398374	0.07792207792207792	0.08609271523178808	0.5321100917431193	0.13793103448275862
CC(C)CN(CC(O)C[C@@H]1CCN(Cc2ccnnc2)c2ccccc2)CC1	0.18072289156626506	0.1342281879194631	0.13986013986013987	0.15827338129496402	0.18840579710144928	0.13286713286713286
NCCOCCNC(=O)c1ccc(/C=C/c2ccc(O)c(CC(=O)O)c2)cc1	0.2125	0.18439716312056736	0.09523809523809523	0.09655172413793103	0.22727272727272727	0.14285714285714285
Nc1nc(=O)n(-c2ccccc2Cl)n1C	0.1223021582733813	0.12173913043478261	0.06956521739130435	0.07079646017699115	0.1588785046728972	0.05172413793103448
C1=Cc2ccccc2N1	0.11811023622047244	0.08490566037735849	0.04807692307692308	0.049019607843137254	0.15789473684210525	0.038461538461538464
CCCCSS[C@H](CC)C(=O)N[C@@H](C)C(=O)O	0.1267605633802817	0.11764705882352941	0.10434782608695652	0.13636363636363635	0.10344827586206896	0.18867924528301888
CNc1ccc(NCC(=O)c2c(-c3ccccc3)c(-c3ccc(F)cc3)c(CC[C@@H](O)C[C@@H](O)CC(=O)[O-])n2C(C)C)cc1	0.5159235668789809	0.2710843373493976	0.08465608465608465	0.0972972972972973	0.4013605442176871	0.2
O=C(O)[C@@]1(O)CC[C@H](OC(=O)c2ccccc2)C[C@H](O)[C@@H]1O	0.15894039735099338	0.11278195488721804	0.15447154471544716	0.15702479338842976	0.1532258064516129	0.19491525423728814
CC(C)[C@](O)(c1ccc(C(=O)O)cc1)C(=O)O	0.1865671641791045	0.21100917431192662	0.11504424778761062	0.12727272727272726	0.20952380952380953	0.16822429906542055
CC1(C)O[C@@H]2C[C@H]3[C@@H]4C[C@H](F)C5=CC(=O)C=C[C@]5(C)[C@@]4(F)[C@@H](O)C[C@]3(C)[C@]2(C(=O)CO)O1	0.08064516129032258	0.10828025477707007	0.20863309352517986	0.2116788321167883	0.09032258064516129	0.1597222222222222
OC[C@@H]1O[C@H](O[C@H]2[C@@H](O)[C@H](O[C@H]3O[C@H](CO)[C@@H](O)[C@H](N)[C@H]3O)[C@H](N)C[C@@H]2N)[C@H](O)[C@@H](O)[C@@H]1O	0.025252525252525252	0.029239766081871343	0.0967741935483871	0.09803921568627451	0.030120481927710843	0.09740259740259741
O=C(N[C@H]1CC[C@@H](O)C2=C(O)c3ccccc3)cc2[nH]1	0.15436241610738255	0.11538461538461539	0.112	0.11382113821138211	0.17647058823529413	0.104
COc1cc([S@@](C)=O)ccc1	0.09022556390977443	0.102803738317757	0.08737864077669903	0.0891089108910891	0.1188118811881188	0.07766990291262135
CC(=C\C(=O)O)Nc1ccc(C)cc1	0.16793893129770993	0.16666666666666666	0.10091743119266056	0.102803738317757	0.17475728155339806	0.11214953271028037
C[C@@H]1[C@H]2C3=CC[C@@H]4CC[C@@H](C5)C[C@@H](O)CC[C@]5(C)[C@H]4C3=CC[C@]2(C)[C@]1(C)O	0.04395604395604396	0.06535947712418301	0.16296296296296298	0.16541353383458646	0.05333333333333334	0.1223021582733813
Cc1coc2c1C(=O)N[C@@H]1CC=C[C@H]1[C@@H](O)C=C[C@H]2O	0.08917197452229299	0.09090909090909091	0.14049586776859505	0.14285714285714285	0.112	0.12295081967213115
CN(Cc1ccccc1)N1CC(=O)c2ccccc2C1	0.21830985915492956	0.13178294573643412	0.08527131782945736	0.08661417322834646	0.20512820512820512	0.061068702290076333
O=C(O[C@@H]1CN2CCCNC(=O)c3ccccc3C2)CC1	0.11392405063291139	0.09558823529411764	0.144	0.14634146341463414	0.13385826771653545	0.06766917293233082
CCCC[C@H](OP(=O)(O)O)[C@H](C)O	0.1044776119402985	0.11009174311926606	0.08490566037735849	0.10784313725490197	0.11538461538461539	0.16326530612244897
COC(=O)CCC(OCCN)C(=O)NS(=O)(=O)Nc1ccccc1	0.20666666666666667	0.14074074074074075	0.0962962962962963	0.10606060606060606	0.14615384615384616	0.13953488372093023
C=C(CO)C(=O)c1ccc(OCC(=O)O)c(Cl)c1Cl	0.13793103448275862	0.15	0.1	0.1016949152542373	0.14655172413793102	0.1391304347826087
C=C[C@@]1(C)C[C@@H](OC(=O)C(=O)OC)C1=O	0.06206896551724138	0.07627118644067797	0.11009174311926606	0.11214953271028037	0.06086956521739131	0.12149532710280374
NCCC(=O)OC[C@H](Cc1ccccc1)N1CCC[C@H]1O	0.15894039735099338	0.1044776119402985	0.136	0.14754098360655737	0.16260162601626016	0.13709677419354838
O=C1[C@H](O[C@@H]2O[C@@H](CO)[C@@H](O)[C@H](O)[C@@H]2O)[C@@H](O)[C@@H]1O	0.03773584905660377	0.045454545454545456	0.1282051282051282	0.13043478260869565	0.047244094488188976	0.11965811965811966
N[C@H]1[C@H](O)[C@H](O)[C@@H](O[C@H]2O[C@H](O[C@H]3[C@H](O)[C@@H](O)[C@H](O)O[C@@H]3CO)O[C@@H]2CO)[C@H](O)[C@@H]1O	0.025906735751295335	0.030120481927710843	0.08552631578947369	0.08666666666666667	0.031055900621118012	0.08609271523178808
CCC[S@](=O)[C@H](CC)NC(=O)N[C@@H](CCNC(=O)[C@@H](C)O)NC(=O)C(=O)O	0.13414634146341464	0.1276595744680851	0.0851063829787234	0.11029411764705882	0.1079136690647482	0.1968503937007874
C=C(CC[C@H](O)CO)c1ccccc1	0.18461538461538463	0.13392857142857142	0.08035714285714286	0.09174311926605505	0.19607843137254902	0.1320754716981132
C=C(C)[C@H](CC)CC[C@@H]1C[C@H](O)C[C@H]2[C@@H]3CCC4=CC(=O)C=C[C@]4(C)[C@H]3CC[C@@]21C	0.08196721311475409	0.09615384615384616	0.23134328358208955	0.25384615384615383	0.08496732026143791	0.19708029197080293
CC[C@H](C)[C@@H]1NC(=O)[C@H](C)C(=O)O[C@H]1C	0.06206896551724138	0.09482758620689655	0.17475728155339806	0.21428571428571427	0.07017543859649122	0.14285714285714285
COC(=O)[C@H](C)C[C@@H]1C[C@H](O)C[C@@H]2C=C[C@H](C)[C@H](CC[C@H](O)C[C@H](O)CC(=O)[O-])[C@@H]12	0.18787878787878787	0.16551724137931034	0.24427480916030533	0.288	0.15492957746478872	0.4727272727272727
N[C@H](COc1cnccc1)C(=O)C(=O)N1CCC[C@H]1C(=O)O	0.11392405063291139	0.12030075187969924	0.1171875	0.128	0.11627906976744186	0.136
CC(=O)CCc1ccccc1	0.15873015873015872	0.12264150943396226	0.0970873786407767	0.09900990099009901	0.1875	0.09803921568627451
CC[C@@](C)(C#N)c1ccc(O)c(O)c1	0.09352517985611511	0.11607142857142858	0.12264150943396226	0.09345794392523364	0.12149532710280374	0.09259259259259259
CC[C@@H](O)/C=C/C=C\CO	0.05185185185185185	0.10576923076923077	0.04807692307692308	0.07	0.1111111111111111	0.09090909090909091
CC(C)c1cc(C(C)(C)C)cc(-c2ccc(F)cc2)c1OCC(O)C[C@@H](O)CC(=O)[O-]	0.3288590604026846	0.368	0.14583333333333334	0.13194444444444445	0.371900826446281	0.20588235294117646
C=C1CC[C@@H](O)C/C1=C/C=C1\CCC[C@]2(C)[C@@H]([C@H](C)/C=C/[C@H](C)C(C)C)CC[C@@H]12	0.059782608695652176	0.10526315789473684	0.11724137931034483	0.1267605633802817	0.09395973154362416	0.09523809523809523
Cn1c(=O)c2[nH]cnc2n(C)c1=O.Cn1c(=O)c2[nH]cnc2n(C)c1=O.NCCN	0.096045197740113	0.12837837837837837	0.08783783783783784	0.08904109589041095	0.0945945945945946	0.06666666666666667
Cc1ccccc1S(=O)(=O)NC(C)C1CCCCC1	0.12751677852348994	0.13709677419354838	0.10655737704918032	0.1271186440677966	0.14285714285714285	0.09836065573770492
CC1(C)[C@H](O)[C@H](C(=O)O)N2C(=O)[C@@H]2S1	0.07857142857142857	0.08771929824561403	0.12380952380952381	0.1262135922330097	0.09174311926605505	0.13592233009708737
O=C(O)Cc1c[nH]c2ccccc12	0.16030534351145037	0.14678899082568808	0.09174311926605505	0.09345794392523364	0.23711340206185566	0.102803738317757
C[C@H](C=O)CCC[C@@H]1C[C@H]2[C@@H]3[C@H](CC[C@@]4(C)[C@H](O)CC[C@]4(C)[C@H]3CC[C@]12C)O	0.06077348066298342	0.0784313725490196	0.15217391304347827	0.17164179104477612	0.06666666666666667	0.15328467153284672
CCC[C@@H](NC(=O)[C@@H](Cc1ccc(O)cc1)C(=O)O)C(=O)N1CCC[C@H]1C(=O)O	0.17575757575757575	0.16783216783216784	0.13380281690140844	0.14388489208633093	0.16546762589928057	0.17647058823529413
[N-]=[N+]=NC[C@H](O)[C@@H](C)OO	0.06015037593984962	0.07547169811320754	0.038461538461538464	0.06	0.07920792079207921	0.09183673469387756
CC(n1cc(C[C@@H](O)C[C@@H](O)CC(=O)O)cc1)c1ccccc1	0.3458646616541353	0.26666666666666666	0.09774436090225563	0.11627906976744186	0.3867924528301887	0.2608695652173913
CCN(CC)CC(C)CCC1(c2ccc(Cl)cc2)CCC1	0.12337662337662338	0.140625	0.12	0.14049586776859505	0.128	0.13934426229508196
CN(C)CCCN(Cc1ccccc1)c1ccccc1	0.2446043165467626	0.12307692307692308	0.07692307692307693	0.078125	0.18487394957983194	0.07751937984496124
O=c1[nH]cc(CCCNCO)cc1	0.10144927536231885	0.09649122807017543	0.10185185185185185	0.10377358490566038	0.10091743119266056	0.09259259259259259
CCNC(=O)CC[C@@H](Cc1ccccc1)C(=O)N1CCC[C@H]1C(=O)N[C@@H](CCCC(=O)O)C(=O)NCC(=O)O	0.17989417989417988	0.12	0.10465116279069768	0.11242603550295859	0.15060240963855423	0.15950920245398773
O=C1N(Cc2ccc(Cl)cc2)CCC1	0.09929078014184398	0.11304347826086956	0.0990990990990991	0.10091743119266056	0.12844036697247707	0.06140350877192982
O=C(NOC[C@H](O)C(=O)c1ccccc1)c1ccccc1	0.2962962962962963	0.13846153846153847	0.09230769230769231	0.10236220472440945	0.211864406779661	0.11904761904761904
CC(=O)OC[C@@]12C[C@H](C)[C@@H](OC(=O)C[C@H](O)[C@@H]1C)[C@H]1CC[C@@H](O)C[C@@]2(C)C[C@@]1(C)O	0.059782608695652176	0.08387096774193549	0.24615384615384617	0.24031007751937986	0.06535947712418301	0.15
CC1=C2[C@H](O)[C@@H](C(=O)O)C[C@H]21	0.06666666666666667	0.08333333333333333	0.1326530612244898	0.13541666666666666	0.08737864077669903	0.14583333333333334
CNCC[C@H](C/C=C/c1ccccc1)C(=O)O	0.1897810218978102	0.1623931623931624	0.1016949152542373	0.11304347826086956	0.22429906542056074	0.13157894736842105
Oc1cccc(-c2ccccc2)c1	0.224	0.11504424778761062	0.05263157894736842	0.05357142857142857	0.21	0.043859649122807015
CNc1ccccc1C(=O)N1CCC(Cc2ccccc2)CC1	0.2214765100671141	0.11510791366906475	0.1037037037037037	0.10526315789473684	0.2	0.08029197080291971
N#Cc1cc(-c2ccc(F)cc2)c(-c2ccc(F)cc2)n1/C=C/[C@@H](O)C[C@@H](O)C[C@H](O)CC(=O)O	0.40397350993377484	0.37037037037037035	0.0718562874251497	0.07926829268292683	0.4634146341463415	0.19463087248322147
CC[C@H]1OC(=O)C[C@H](C)[C@@H](O[C@H]2C[C@@](C)(OC)[C@@H](O)[C@H](C)O[C@@H]2O)C(=O)C(=O)O1	0.054945054945054944	0.08552631578947369	0.25196850393700787	0.24603174603174602	0.059602649006622516	0.14492753623188406
CC(=O)[C@H]1CC[C@H]2[C@@H]3CCC4=CC(=O)CC[C@]4(C)[C@H]3CC[C@]12C	0.052941176470588235	0.07042253521126761	0.140625	0.14285714285714285	0.05755395683453238	0.10687022900763359
CO[C@H]1C[C@H](O)OC(=O)C[C@@H](C)[C@@]2(C)[C@H]1CC[C@]2(C)O	0.037037037037037035	0.06015037593984962	0.22727272727272727	0.23148148148148148	0.046153846153846156	0.1452991452991453
Cc1ccc([C@H]2Sc3ccc(Cl)cc3nc(C4CC4)cc(F)cc2)cc1	0.15950920245398773	0.125	0.08333333333333333	0.08450704225352113	0.17164179104477612	0.06896551724137931
COc1ccc([C@@H](O)CCN)cc1	0.12686567164179105	0.14814814814814814	0.09259259259259259	0.10476190476190476	0.1553398058252427	0.11428571428571428
CC(=N)NCCCCSC	0.05970149253731343	0.045454545454545456	0.05825242718446602	0.0594059405940594	0.047619047619047616	0.06930693069306931
C=C1CC/C(OC)=C1\C=C\CC[C@@H]1CC[C@@H](O)C[C@@]2(C)[C@H](CC[C@@H]3C[C@H](O)CC[C@]3(C)[C@@H]2C)[C@H]1CC(=O)O	0.0784313725490196	0.11560693641618497	0.1910828025477707	0.1935483870967742	0.10588235294117647	0.16981132075471697
O=C(/C=C(\O)CCCCC(=O)O)c1ccccc1	0.20437956204379562	0.15	0.1	0.1016949152542373	0.1981981981981982	0.1592920353982301
NC[C@H]1O[C@@H](CO)[C@@H](O[C@H]2O[C@H](CO)[C@@H](O)[C@H](O)[C@H]2O)[C@H](O)[C@@H](O)[C@H]1O	0.033707865168539325	0.03289473684210526	0.10218978102189781	0.1037037037037037	0.034013605442176874	0.10294117647058823
COc1ccccc1OCC(O)CO	0.14925373134328357	0.14414414414414414	0.09009009009009009	0.10185185185185185	0.19607843137254902	0.12149532710280374
C[C@@H]1O[C@H](O)[C@@H](F)[C@@H](O[C@H]2[C@@H](O)[C@H](O)[C@@H](O)[C@H](O)[C@H]2O)[C@H](O)[C@@H](O)[C@H]1O	0.02824858757062147	0.03333333333333333	0.09558823529411764	0.09701492537313433	0.034482758620689655	0.0962962962962963
O=C(NC1=CC(=O)Nc2ccccn2)CC1	0.11805555555555555	0.11666666666666667	0.10344827586206896	0.10526315789473684	0.13157894736842105	0.07627118644067797
O=C(c1ccc([N+](=O)[O-])o1)c1ccccc1O	0.16546762589928057	0.1440677966101695	0.09322033898305085	0.09482758620689655	0.2037037037037037	0.07563025210084033
CNc1ncc(-c2ccc(F)cc2)c(-c2ccc(F)cc2)c1/C=C/[C@@H]1C[C@@H](O)CC(=O)O1	0.24848484848484848	0.20945945945945946	0.15333333333333332	0.1554054054054054	0.27007299270072993	0.075
CCc1cccc(NC(=O)c2c(-c3ccc(F)cc3)c(-c3ccc(F)cc3)c(CC[C@@H](O)C[C@@H](O)CC(=O)[O-])n2C(C)C)c1	0.48125	0.2727272727272727	0.09090909090909091	0.10382513661202186	0.37583892617449666	0.20833333333333334
COC(=O)Nc1nc2cc(Sc3ccccc3)ccc2[nH]1	0.19727891156462585	0.14615384615384616	0.07518796992481203	0.07633587786259542	0.21008403361344538	0.06766917293233082
C[C@H](N)/C=C/C=C/[C@@H]1[C@@H](O)C[C@@H](O)CN1CC[C@H](O)CO	0.10256410256410256	0.10687022900763359	0.10317460317460317	0.12295081967213115	0.12	0.1694915254237288
CC(C)NC[C@@H](O)COc1cccc2ccccc12	0.2246376811594203	0.18333333333333332	0.088	0.10743801652892562	0.29245283018867924	0.125
Nc1c(Cl)cc(C(=O)O)cc1Cl	0.08148148148148149	0.10185185185185185	0.0761904761904762	0.07766990291262135	0.10679611650485436	0.07692307692307693
NC[C@H]1O[C@H](O[C@@H]2[C@@H](O)[C@H](O[C@@H]3[C@@H](O)[C@H](N)C[C@H](N)[C@H]3O[C@H]3O[C@H](CN)[C@@H](O)[C@H](O)[C@H]3N)O[C@@H]2CO)[C@H](N)[C@@H](O)[C@@H]1O	0.02702702702702703	0.025510204081632654	0.0893854748603352	0.0903954802259887	0.02617801047120419	0.0898876404494382
COc1c(CCC(=O)N2CCCC2=O)cc1	0.08843537414965986	0.09917355371900827	0.15454545454545454	0.1574074074074074	0.10344827586206896	0.11504424778761062
CN(C(=O)Nc1ccc(CCNC(C)CC)c(C(=O)O)c2)ccc2c1	0.16455696202531644	0.16296296296296298	0.14393939393939395	0.1732283464566929	0.17829457364341086	0.16279069767441862
COc1cc(C2=NCCCCN)c2ncc3ccccc3Sc2ccccc21	0.21604938271604937	0.11842105263157894	0.06493506493506493	0.06578947368421052	0.17857142857142858	0.06535947712418301
C=C(CC[C@H](C)[C@H](N)Cc1ccc(O)cc1)C(=O)O	0.1773049645390071	0.18803418803418803	0.10833333333333334	0.12931034482758622	0.19642857142857142	0.168141592920354
C[C@@H](CO[C@@H]1O[C@@H](CO)[C@H](O)[C@H](C)O2)[C@H](O[C@@H](C)[C@H](O)[C@H](N)CC[C@H](N)C[C@@H](O)[C@H](O)[C@H]2O)[C@H](C)O1	0.02926829268292683	0.045454545454545456	0.1337579617834395	0.13548387096774195	0.03468208092485549	0.10625
CCOC(=O)[C@H](Br)[C@H]1CC[C@H]2[C@@H]3CC[C@H]4C(=O)C=C[C@]4(C)[C@H]3CC[C@@]21C	0.0625	0.08108108108108109	0.17557251908396945	0.1968503937007874	0.06896551724137931	0.16793893129770993
C[C@@H]1C[C@](C)(c2ccccc2)CC[C@@H](O)C(=O)C2C[C@@H]1CC[C@]2(C)O	0.12195121951219512	0.0979020979020979	0.16153846153846155	0.1640625	0.13432835820895522	0.13636363636363635
OC[C@H]1O[C@@H](O)[C@H](O[C@H]2[C@H](O)[C@@H](O[C@H]3[C@H](O)[C@@H](O)[C@H](N)[C@H]3N)O[C@H](O)[C@@H](O)[C@H](O)[C@H]2O)O1	0.02040816326530612	0.023668639053254437	0.07741935483870968	0.0784313725490196	0.024390243902439025	0.07792207792207792
CC(C)NC(=O)c1c(-c2ccccc2)c(-c2ccc(F)cc2)c(CC[C@@H](O)C[C@@H](O)CC(=O)[O-])n1C(C)C	0.5103448275862069	0.3150684931506849	0.10059171597633136	0.11515151515151516	0.4609375	0.21710526315789475
O=C(CI)Oc1cc(/C=C/c2ccc(Cl)cc2)c1	0.12244897959183673	0.15966386554621848	0.08196721311475409	0.08333333333333333	0.1875	0.07377049180327869
COc1cccc2oc(CCC(C)=O)cc12	0.1267605633802817	0.14655172413793102	0.12389380530973451	0.12612612612612611	0.1743119266055046	0.10526315789473684
CN1[C@H]2CC[C@@H]1[C@H](OC(=O)NC(C)C)C(=O)C2	0.08053691275167785	0.08943089430894309	0.16363636363636364	0.18867924528301888	0.08403361344537816	0.14414414414414414
Cc1nnc2n1-c1ccc(Cl)cc1C(c1ccccc1)=NC2	0.20134228187919462	0.13432835820895522	0.050359712230215826	0.051094890510948905	0.20491803278688525	0.04316546762589928
CC[C@@H](CO)C(=O)N[C@@H]1C=C2c3cccc4[nH]cc(c34)C[C@H]2N(C)C1	0.14814814814814814	0.14388489208633093	0.15037593984962405	0.17054263565891473	0.17557251908396945	0.14285714285714285
CCCCCN(CCCC)CCCCCCCCC(=O)Nc1ccccc1	0.17682926829268292	0.09933774834437085	0.08843537414965986	0.0896551724137931	0.13380281690140844	0.10416666666666667
CCN1Cc2ccccc2CCCC1	0.10638297872340426	0.08403361344537816	0.09821428571428571	0.1	0.13761467889908258	0.07017543859649122
CC(C)(Cc1ccc(O)cc1)c1ccc(OCCNC(C)C)cc1	0.19736842105263158	0.16541353383458646	0.12878787878787878	0.12213740458015267	0.20967741935483872	0.1044776119402985
CC[C@@]1(O)C(=O)OCc2c1cc1n(c2=O)Cc2cc3ccccc3nc2-1	0.15950920245398773	0.14084507042253522	0.10638297872340426	0.1079136690647482	0.17164179104477612	0.0763888888888889
Cc1ccc([C@H]2CCNC[C@H]2COc2ccc3c(c2)OCO3)cc1	0.12048192771084337	0.10416666666666667	0.10071942446043165	0.10218978102189781	0.14925373134328357	0.07042253521126761
C[C@H](O)/C=C/[C@@]=C/CO	0.05303030303030303	0.09803921568627451	0.02912621359223301	0.050505050505050504	0.10309278350515463	0.07142857142857142
O=C1C=CC(=O)N1c1ccccc1[N+](=O)[O-]	0.1357142857142857	0.1092436974789916	0.07692307692307693	0.0782608695652174	0.1651376146788991	0.059322033898305086
CC[C@@H]1C(c2ccc(OC)c(O)c2)CC[C@H](O)CC(=O)N1CCC[C@H](O)CC(=O)O	0.20121951219512196	0.19718309859154928	0.19708029197080293	0.208955223880597	0.20437956204379562	0.2734375
Cc1nc(-c2ccccc2)cc(-c2ccc(F)cc2)c1/C=C\[C@@H]1C[C@@H](O)CC(=O)O1	0.28846153846153844	0.22535211267605634	0.15862068965517243	0.16083916083916083	0.3	0.07741935483870968
O=C(O)CNC(=O)c1ccccc1	0.208	0.13761467889908258	0.09259259259259259	0.09433962264150944	0.19	0.13592233009708737
O=c1[nH]c(=S)c2ccc(F)cc2cc1N1CCCC1	0.11920529801324503	0.136	0.07936507936507936	0.08064516129032258	0.16101694915254236	0.046511627906976744
C[C@H](C=S=O)[C@@H](N)C(=O)N[C@@H](C)C(=O)N[C@@H](CCC(=O)NCC(=O)NCC(=O)O)C(=O)O	0.13068181818181818	0.12418300653594772	0.0641025641025641	0.07894736842105263	0.11333333333333333	0.14583333333333334
C=C(Oc1cc(CCN)ccc1)c1ccccc1	0.18439716312056736	0.1111111111111111	0.072	0.07317073170731707	0.19469026548672566	0.064
CC(C)CCC[C@@H](C)[C@H]1CC[C@@]2(C(C)O)C3=CCC4C(C)(C)[C@@H](O)CC[C@]4(C)C3CC[C@]12C	0.0851063829787234	0.09937888198757763	0.125	0.1342281879194631	0.08860759493670886	0.14864864864864866
CC(=O)c1ccncc1C(=O)c1ccc(N)cc1	0.1619718309859155	0.15	0.08196721311475409	0.08333333333333333	0.17699115044247787	0.09166666666666666
CC(=O)[C@H]1CC=C2CC(=O)CC[C@@H]2C[C@H]2CC[C@@]2(C)[C@H]1CC[C@]2(C)[C@H]1CC[C@]2(C)C(=O)O1	0.0625	0.09259259259259259	0.1793103448275862	0.18181818181818182	0.06832298136645963	0.12582781456953643
C[C@H](O)C/C(=N\OC(C)=O)c1ccccc1	0.19548872180451127	0.15789473684210525	0.10526315789473684	0.12727272727272726	0.22115384615384615	0.1574074074074074
C[C@H]1CCC[C@H](C(=O)N(Cc2ccc(F)cc2)c2ccccc2)C1	0.2348993288590604	0.17164179104477612	0.12686567164179105	0.12878787878787878	0.26666666666666666	0.10294117647058823
CC(=O)N/C=C/c1ccc(C)cc1	0.11851851851851852	0.16981132075471697	0.09259259259259259	0.09433962264150944	0.1782178217821782	0.08333333333333333
C[C@]12CC[C@@H]3[C@@H](CCC4=CC(=O)CC[C@@H]43)[C@@H]1CC[C@@H]2O	0.03614457831325301	0.04316546762589928	0.13008130081300814	0.1322314049586777	0.04477611940298507	0.09523809523809523
Nc1nc(N)c(O)nc1C(=O)NC1CC(C(CO)CCO)cc1	0.11949685534591195	0.14393939393939395	0.12403100775193798	0.1349206349206349	0.11450381679389313	0.152
CC(C)N(CCO/N=C/C(=O)Nc1ccc(C(=O)O)cc1)C	0.19863013698630136	0.2231404958677686	0.12698412698412698	0.14754098360655737	0.19166666666666668	0.1652892561983471
C=CCN(/C=C1\CN(C)CCN(c2ccc(C)cc2)c2ccccc2)C1	0.21153846153846154	0.13286713286713286	0.07586206896551724	0.07692307692307693	0.21705426356589147	0.0763888888888889
Cc1cccc(Cn2ccnc2Sc2ccc(Cl)cc2)c1	0.16556291390728478	0.12030075187969924	0.051470588235294115	0.05223880597014925	0.19008264462809918	0.04411764705882353
C[C@H](CO)[C@H]1C[C@@H]2C[C@H]3[C@H]4CC5=CC(=O)C=C[C@]5(C)[C@H]4[C@@H](O)C[C@]3(C)[C@]2(C(=O)CO)O1	0.0989010989010989	0.12337662337662338	0.22794117647058823	0.25	0.11258278145695365	0.19424460431654678
C=C(C(C)C)[C@@H]1CC=C2C(=O)C=C[C@]21C	0.08391608391608392	0.11304347826086956	0.12962962962962962	0.15384615384615385	0.10810810810810811	0.1308411214953271
C=C[C@](C)(CCC)C[C@@H]1CC[C@H]2[C@@H]3CCC4=CC(=O)C=C[C@]4(C)[C@H]3CC[C@]21C	0.06043956043956044	0.08496732026143791	0.18518518518518517	0.17037037037037037	0.07333333333333333	0.1276595744680851
Cc1ccc(-c2cc(C(F)(F)F)nn2-c2ccc(S(N)(=O)=O)cc2)cc1	0.2	0.1865671641791045	0.0625	0.055944055944055944	0.2125984251968504	0.04827586206896552
CN(C)CCCCSC1C(=O)Nc2ccccc2C1	0.1342281879194631	0.12698412698412698	0.12396694214876033	0.12605042016806722	0.15126050420168066	0.10655737704918032
C[C@@]1(O)OC(=O)C[C@@H]1CC[C@@H]2C[C@@]2(C)[C@H]1CC[C@]2(C)[C@H]1CC[C@]2(C)O	0.045714285714285714	0.0684931506849315	0.171875	0.1746031746031746	0.055944055944055944	0.11194029850746269
OC[C@H]1O[C@H](OC[C@@H]2O[C@H](O)[C@@H](O)[C@H](O)[C@H]2O)[C@H](O)[C@@H](O)[C@H]1O	0.029239766081871343	0.034722222222222224	0.1	0.1015625	0.03597122302158273	0.10077519379844961
C/C=C/CC/C=C\CCCCCCCC(=O)O	0.07236842105263158	0.088	0.06557377049180328	0.06666666666666667	0.09166666666666666	0.10256410256410256
COCCC[C@H](NC(=O)[C@@H]1CCCCN1C(=O)[C@H](Cc1ccccc1)NC(=O)CN)C(=O)C(=O)NCC(=O)NCC(=O)NC(=O)C(=O)O	0.14883720930232558	0.0945273631840796	0.09183673469387756	0.09844559585492228	0.11979166666666667	0.12698412698412698
O=C(CSc1cn[nH]c1C(=O)O)c1ccc(F)cc1	0.2	0.22608695652173913	0.08870967741935484	0.09016393442622951	0.22522522522522523	0.10743801652892562
O=C1c2cccc(Cl)c2C(=O)Nc2ccccc21	0.1773049645390071	0.13008130081300814	0.064	0.06504065040650407	0.21818181818181817	0.047619047619047616
OC[C@@H]1O[C@H](O[C@@H]2CO[C@H](O)[C@@H](O)[C@H](O)[C@@H]2O)[C@H](O)[C@@H](O)[C@H]1O	0.023255813953488372	0.027586206896551724	0.10852713178294573	0.11023622047244094	0.02857142857142857	0.109375
COc1ccc(Br)cc1C(=O)NCCc1ccc(S(=O)(=O)NC2CCCCC2)cc1	0.15606936416184972	0.1610738255033557	0.11333333333333333	0.11486486486486487	0.16666666666666666	0.09210526315789473
O=C(CC[C@@H](O)CC[C@H](O)/C=C/c1cc(C(F)(F)F)nc(-c2ccc(F)cc2)c1)c1ccccc1	0.33125	0.3006993006993007	0.07784431137724551	0.07878787878787878	0.3923076923076923	0.11875
O=[N+]([O-])c1c(O)c([As])ccn1.O	0.058394160583941604	0.08256880733944955	0.05660377358490566	0.057692307692307696	0.0761904761904762	0.04716981132075472
N[C@@H](CC[C@@H](O)C/C=C/C(=N\O)C(=O)N[C@@H](CC(=O)O)C(=O)NCC(=O)O)C(=O)O	0.1411764705882353	0.14383561643835616	0.05228758169934641	0.06	0.13286713286713286	0.18518518518518517
CN1CCN(CCCN2c3ccccc3Sc3ccc(Cl)cc32)CC1	0.16049382716049382	0.1103448275862069	0.08391608391608392	0.0851063829787234	0.18181818181818182	0.06206896551724138
COC(=O)C[C@@H]1C[C@H](O)[C@@H](C)C[C@H]2[C@@H]3CCC4=CC(=O)C=C[C@]4(C)[C@H]3CC[C@@]21C	0.07142857142857142	0.09803921568627451	0.2366412213740458	0.24031007751937986	0.07947019867549669	0.17518248175182483
NS(=O)(=O)NCCCCOSCCO	0.05517241379310345	0.06779661016949153	0.061946902654867256	0.06306306306306306	0.03418803418803419	0.08181818181818182
C=C1CC[C@@H]2[C@@](C)([C@H](C)C=CC(=O)C[C@@H](O)C[C@@H]3O[C@@H](C)CC[C@@H]3C)[C@H]21	0.08771929824561403	0.14388489208633093	0.16793893129770993	0.1889763779527559	0.1323529411764706	0.17829457364341086
N[C@H](Cc1ccc(O)c(O)c1)C(=O)O	0.1259259259259259	0.1574074074074074	0.09174311926605505	0.10377358490566038	0.1650485436893204	0.12380952380952381
COC(=O)[C@@]1(OC)C[C@H]2[C@@H]3CC=C(C)C4=CC(=O)C=C[C@]4(C)[C@H]3CC[C@@]21C	0.07386363636363637	0.10204081632653061	0.17293233082706766	0.16666666666666666	0.08275862068965517	0.12318840579710146
CNC[C@H](O)c1ccc(O)c(O)c1	0.11940298507462686	0.1388888888888889	0.07339449541284404	0.08490566037735849	0.14563106796116504	0.10476190476190476
O=C(CO)[C@H](O)C[C@H](O)/C=C/n1c(C(F)(F)F)nc(-c2ccccn2)c1-c1ccc(F)cc1	0.29559748427672955	0.3358208955223881	0.07453416149068323	0.07547169811320754	0.4032258064516129	0.10967741935483871
Cn1c(=O)c2c(ncn2C)n(C)c1=O	0.07042253521126761	0.09649122807017543	0.08181818181818182	0.08333333333333333	0.08108108108108109	0.06306306306306306
C/N=C(/N)NC(=O)c1cc(C)c(C(=O)O)cc1	0.14285714285714285	0.13675213675213677	0.10434782608695652	0.10619469026548672	0.13274336283185842	0.125
C[C@@H](OC(=O)OCC(=O)c1ccccc1)NC(=O)C(C)C	0.19444444444444445	0.16	0.10317460317460317	0.12295081967213115	0.1864406779661017	0.15
O=c1nc[nH]c2c1ncn2[C@H]1CC[C@@H](CO)O1	0.05806451612903226	0.07874015748031496	0.11965811965811966	0.12173913043478261	0.07317073170731707	0.0743801652892562
O=C1NN(c2ccc(Cl)cc2)CCC1	0.09154929577464789	0.10344827586206896	0.08928571428571429	0.09090909090909091	0.11818181818181818	0.05217391304347826
C=C(C)[C@@H](O)Cc1ccccc1	0.15625	0.12037037037037036	0.07476635514018691	0.08653846153846154	0.1836734693877551	0.09615384615384616
COc1c(OC)c2c(OC)c(CCCCC(C)=O)cc2c1	0.10897435897435898	0.13178294573643412	0.12	0.12195121951219512	0.11904761904761904	0.112
CNCc1ccc(CS(=O)(=O)Nc2nccs2)cc1	0.12666666666666668	0.16393442622950818	0.07936507936507936	0.08064516129032258	0.14166666666666666	0.07142857142857142
NC(=O)[C@H](Cc1ccccc1)C(=O)O	0.18604651162790697	0.13513513513513514	0.09090909090909091	0.102803738317757	0.18627450980392157	0.13333333333333333
[N-]=[N+]=Nc1ccc(N)c2ccccc12	0.13138686131386862	0.10344827586206896	0.042735042735042736	0.043478260869565216	0.1941747572815534	0.03418803418803419
O=C(O[C@@H](C(=O)O)CC(=O)[O-])NC(=O)NCC[C@H](O)COc1ccccc1	0.21935483870967742	0.15714285714285714	0.09090909090909091	0.1	0.1893939393939394	0.183206106870229
CN(CCOc1ccc(C[C@H](Nc2ccccc2C(=O)c2ccccc2)C(=O)O)cc1)c1ccccn1	0.3136094674556213	0.16071428571428573	0.08620689655172414	0.0935672514619883	0.21019108280254778	0.10588235294117647
O=C(O)[C@H]1C[C@@H](OC(=O)c2ccc(O)c(O)c2)OC[C@H]1O	0.11688311688311688	0.12403100775193798	0.16806722689075632	0.17094017094017094	0.12	0.2
C[C@@H](N)C(=O)OC[C@H]1CC[C@H]1C[C@@H](O)C[C@@H](O)[C@@H](C)O	0.13513513513513514	0.1557377049180328	0.11570247933884298	0.14655172413793102	0.1623931623931624	0.21818181818181817
N[C@H]1C=C(CO)[C@@H](Cc2ccc(F)cc2)C[C@H](/C=C/c2c(-c3ccccc3)nc(C(=O)O)nc2C(C)CC(=O)O)n1	0.3372093023255814	0.32679738562091504	0.11299435028248588	0.12716763005780346	0.3288590604026846	0.17365269461077845
CC(C)C[C@@H](c1ccc(C(=O)CCN2CCCCC2)cc1)c1ccccc1	0.2532467532467532	0.16083916083916083	0.1111111111111111	0.12857142857142856	0.2677165354330709	0.11971830985915492
C[C@@H](O)[C@H]1C(=O)N2C(C(=O)O)=C(S[C@@H]3CN[C@H](C(=O)N(C)C)C3)[C@H](C)[C@H]12	0.10843373493975904	0.145985401459854	0.16153846153846155	0.18253968253968253	0.10948905109489052	0.19047619047619047
ClC1=C(Cl)[C@@]2(Cl)[C@@H]3[C@@H]4C[C@@H]([C@H]5O[C@@H]45)[C@@H]3[C@@]1(Cl)C2(Cl)Cl	0.012195121951219513	0.014598540145985401	0.09016393442622951	0.09166666666666666	0.015151515151515152	0.06451612903225806
O=C(c1ccccn1)c1ccc2n1CCC2C(=O)O	0.16551724137931034	0.136	0.10569105691056911	0.10743801652892562	0.1810344827586207	0.11570247933884298
O=C(Cc1ccccc1C(=O)O)c1ccccc1	0.26717557251908397	0.1487603305785124	0.09016393442622951	0.09166666666666666	0.22935779816513763	0.1092436974789916
CCCCCCCn1ccnc1	0.07142857142857142	0.0603448275862069	0.07339449541284404	0.07476635514018691	0.06306306306306306	0.09433962264150944
COc1ccc(NCC(=O)c2c(-c3ccccc3)c(-c3ccc(F)cc3)c(CC[C@@H](O)C[C@@H](O)CC(=O)[O-])n2C(C)C)cc1	0.5159235668789809	0.2710843373493976	0.09042553191489362	0.10326086956521739	0.4013605442176871	0.20710059171597633
CCc1ccc(NC(=O)CCCN)cc1	0.16296296296296298	0.14035087719298245	0.11711711711711711	0.11926605504587157	0.14678899082568808	0.11818181818181818
NC1(CNC(=O)CCOc2ccccc2)CCCC1	0.14093959731543623	0.0916030534351145	0.11382113821138211	0.11570247933884298	0.14049586776859505	0.0967741935483871
Cc1ccc(/C=C/C(=O)O)cc1	0.12121212121212122	0.18627450980392157	0.09523809523809523	0.0970873786407767	0.1958762886597938	0.09615384615384616
OC[C@H](O)[C@H](O)[C@H](O)[C@H](O)CO	0.07407407407407407	0.09259259259259259	0.027522935779816515	0.03773584905660377	0.0970873786407767	0.11
CC[C@H](CO)NC(=O)[C@@H]1C=C2c3cccc4[nH]cc(c34)C[C@H]2N(C)C1	0.14814814814814814	0.14388489208633093	0.15037593984962405	0.17054263565891473	0.17557251908396945	0.14285714285714285
CO[C@](C)(COC(=O)c1ccc(O)c(O)c1)c1ccccc1	0.2054794520547945	0.15503875968992248	0.1171875	0.1015625	0.2413793103448276	0.10077519379844961
Nc1c(C(=O)Nc2cccnc2)cc1	0.14814814814814814	0.10344827586206896	0.07964601769911504	0.08108108108108109	0.12844036697247707	0.07079646017699115
CC(C)(O)CCc1cccc(C(=O)c2ccccc2)c1	0.22142857142857142	0.152	0.13114754098360656	0.10569105691056911	0.24107142857142858	0.096
CCCCCC[C@@H](CO)COC(=O)C(=O)O	0.11267605633802817	0.09166666666666666	0.09649122807017543	0.10810810810810811	0.08620689655172414	0.18095238095238095
CC(C)(C)NC[C@@H](O)COc1nsnc1N1CCOCC1	0.07407407407407407	0.09701492537313433	0.128	0.112	0.08396946564885496	0.09375
OC[C@@H]1O[C@H](O)[C@@H](O)[C@H](O)[C@@H]1O	0.028169014084507043	0.034782608695652174	0.08653846153846154	0.08823529411764706	0.03636363636363636	0.10891089108910891
O=C1N=C(S)N(CCCCCN2CCCC2)cc1	0.07741935483870968	0.07692307692307693	0.09836065573770492	0.1	0.07142857142857142	0.08130081300813008
COC(=O)[C@@H](NCCc1ccccc1)C(=O)N[C@@H](C)C(=O)N1CCC[C@H]1C(=O)O	0.18902439024390244	0.14285714285714285	0.125	0.1510791366906475	0.18115942028985507	0.16666666666666666
CCCCC[C@@H](O)[C@H](C)[C@H](O)[C@H](C)O	0.12686567164179105	0.13761467889908258	0.07272727272727272	0.09433962264150944	0.13333333333333333	0.18181818181818182
CC(=O)O[C@@H]1[C@H]2CC[C@@H]3[C@H](C)C4=CC(=O)CC[C@]4(C)[C@H]3CC[C@@]21C	0.05232558139534884	0.07692307692307693	0.184	0.18699186991869918	0.05673758865248227	0.13953488372093023
CC(C)(O[C@H]1O[C@@H](C)[C@H](C)[C@H]2O[C@@H](C)C/C=C/C=C/C(=O)O)C[C@@H]2C(=O)O1	0.06818181818181818	0.1103448275862069	0.183206106870229	0.1953125	0.09090909090909091	0.15789473684210525
NCCCC[C@@](N)(CCc1ccccc1)C(=O)O	0.1619718309859155	0.11290322580645161	0.1	0.09243697478991597	0.16666666666666666	0.11965811965811966
CN(CCc1ccccc1)NCC(O)c1ccc(O)c(C(N)=O)c1	0.22972972972972974	0.183206106870229	0.09558823529411764	0.10526315789473684	0.25	0.11278195488721804
C=CC(=O)Nc1ccc(OCC(O)CNC(C)C)c(C(C)=O)c1	0.18791946308724833	0.2	0.125	0.14516129032258066	0.1885245901639344	0.18181818181818182
O=C(O)[C@@H]1[C@H]2CC[C@@H]3CCC4=CC(=O)C=C[C@]4(C)[C@H]3CC[C@@]21C	0.0783132530120482	0.09352517985611511	0.168	0.17073170731707318	0.08888888888888889	0.14173228346456693
C=C1[C@H]2CC=C3C(=O)C[C@@]3(C)[C@@H](CC[C@@]12O)C(=O)CO	0.07643312101910828	0.09230769230769231	0.13333333333333333	0.13559322033898305	0.0873015873015873	0.10655737704918032
CCCCC[C@H](/C=C/C=C/CC(=O)O)c1ccccc1	0.18620689655172415	0.16	0.10317460317460317	0.11382113821138211	0.21739130434782608	0.15966386554621848
O=C(O)CCc1ccccc1	0.1774193548387097	0.14423076923076922	0.0970873786407767	0.09900990099009901	0.2127659574468085	0.12
COc1c(O[C@@H]2O[C@H](C)[C@@H](O[C@H]3C[C@@](C)(O)[C@@H](OC(=O)CC(C)C)[C@H](C)O3)[C@H](N(C)C)[C@H]2O)[C@@H](CC=O)[C@H](C)[C@@H](O)[C@@H]1O	0.08018867924528301	0.12222222222222222	0.16666666666666666	0.17575757575757575	0.09444444444444444	0.16071428571428573
CN(C)CC[C@H](c1ccccc1)c1ccccn1	0.21014492753623187	0.13821138211382114	0.072	0.08196721311475409	0.19469026548672566	0.08130081300813008
CC1=C[C@H](O)[C@H](C)C[C@H]2/C=C/C=C/C=C/C=C/C=C/[C@H](O[C@@H]2O[C@H](C)[C@@H](O)C[C@@H]2O)CC[C@]2(C)[C@H](O)[C@@H]1O	0.08374384236453201	0.06629834254143646	0.16875	0.17088607594936708	0.08045977011494253	0.13414634146341464
OC[C@H](c1ccc(Cl)cc1)C(=O)O	0.13636363636363635	0.17142857142857143	0.09345794392523364	0.10576923076923077	0.18	0.11538461538461539
OC[C@H](O)C[C@@H](O)O	0.08870967741935484	0.1134020618556701	0.030303030303030304	0.041666666666666664	0.11956521739130435	0.1348314606741573
CC1(C)O[C@]2(C(=O)O)CC3=CC(CCN4CC(=O)CC[C@]4(C)[C@@H]3CC[C@@]2(C)[C@@H]1CCC2)CC(=O)C2	0.06532663316582915	0.08823529411764706	0.14012738853503184	0.14193548387096774	0.07142857142857142	0.09876543209876543
NCc1cccc(-n2cc(C(F)(F)F)nc2)c1	0.10204081632653061	0.0975609756097561	0.05737704918032787	0.049586776859504134	0.13043478260869565	0.04065040650406504
NC(=O)c1sc(N)nc1	0.045112781954887216	0.06666666666666667	0.06	0.061224489795918366	0.0594059405940594	0.05
N=[N+]=CC(=O)C(=O)O	0.06299212598425197	0.06930693069306931	0.05154639175257732	0.05263157894736842	0.061855670103092786	0.08602150537634409
O=[N+]([O-])CCc1ccc([As](=O)(Cl)Cl)cc1	0.09929078014184398	0.12280701754385964	0.07964601769911504	0.08108108108108109	0.11818181818181818	0.07079646017699115
Oc1cc(O)cc(O)c1	0.06923076923076923	0.08737864077669903	0.06	0.061224489795918366	0.09183673469387756	0.07142857142857142
O=C(CCCc1ccc(C(F)(F)F)cc1)c1ccccc1	0.21678321678321677	0.13076923076923078	0.09302325581395349	0.0859375	0.23478260869565218	0.07692307692307693
N=C(NCCC[C@H](N)C(=O)N[C@@H](CCCN)C(=O)N[C@@H](CC(=O)O)C(=O)N[C@H](C(=O)O)C(=O)O)C(=O)O	0.11578947368421053	0.10119047619047619	0.04678362573099415	0.05357142857142857	0.09090909090909091	0.14838709677419354
COc1cccc(CNC(=O)c2c(-c3ccccc3)c(-c3ccc(F)cc3)c(CC[C@@H](O)C[C@@H](O)CC(=O)[O-])n2C(C)C)c1	0.5256410256410257	0.2710843373493976	0.09042553191489362	0.10326086956521739	0.4013605442176871	0.20710059171597633
CCC[C@H](C(=O)c1ccc(C(F)(F)F)cc1)c1ccccc1	0.23076923076923078	0.14615384615384616	0.1	0.1015625	0.25217391304347825	0.10077519379844961
CO[C@@]1(NC(=O)CSCC#N)C(=O)N2C(C(=O)O)=C(CSc3nnnn3C)CS[C@@H]21	0.10614525139664804	0.11038961038961038	0.10738255033557047	0.10884353741496598	0.09210526315789473	0.11564625850340136
C=CCOc1cc(CC2CNC(=O)N2)ccc1OC	0.08333333333333333	0.109375	0.10569105691056911	0.10743801652892562	0.11382113821138211	0.08870967741935484
COC(=O)/C(CCCc1ccccc1)c1ccccc1	0.27205882352941174	0.13178294573643412	0.10236220472440945	0.12195121951219512	0.21551724137931033	0.12096774193548387
C[C@H](C(=O)O)c1cccc(C(=O)c2ccccc2)c1	0.2537313432835821	0.1652892561983471	0.08870967741935484	0.10833333333333334	0.24770642201834864	0.12605042016806722
O=S(=O)(Cl)c1ccc(Cl)cc1	0.09090909090909091	0.14705882352941177	0.0673076923076923	0.06862745098039216	0.10891089108910891	0.057692307692307696
COC(=O)[C@@]1(c2ccccc2)C(=O)NC1=O	0.15217391304347827	0.1282051282051282	0.10526315789473684	0.10714285714285714	0.1651376146788991	0.08695652173913043
COc1ccc(O)cc1C(=O)NCCc1ccccc1	0.2198581560283688	0.15079365079365079	0.10317460317460317	0.10483870967741936	0.23893805309734514	0.09523809523809523
Cc1[nH]c2ccc(F)cc2c1-c1ccc(S(=O)(=O)NC(=O)cc2)nc2ccc(NC(=O)OC)n1	0.20689655172413793	0.18831168831168832	0.08588957055214724	0.08695652173913043	0.2108843537414966	0.07317073170731707
Cc1ccccc1SC(=O)N1CCC(Cc2ccccc2)CC1	0.21333333333333335	0.11510791366906475	0.1037037037037037	0.10526315789473684	0.2	0.08029197080291971
CC(C)c1nc(-c2ccc(F)cc2)nc(-c2ccc(F)cc2)c1/C=C/[C@@H]1C[C@@H](O)CC(=O)O1	0.25301204819277107	0.34074074074074073	0.15894039735099338	0.17687074829931973	0.2846715328467153	0.09433962264150944
CC(C)(O)[C@@H](C)CC[C@H]1C[C@H]2[C@@H]3CCC4=CC(=O)C=C[C@]4(C)[C@H]3CC[C@@]21C	0.08	0.10204081632653061	0.21875	0.203125	0.09027777777777778	0.16541353383458646
CC(=O)Oc1ccccc1C(=O)O	0.16279069767441862	0.1388888888888889	0.11428571428571428	0.11650485436893204	0.18	0.13725490196078433
S=C=Nc1cccc2ccccc12	0.1417910447761194	0.09565217391304348	0.043478260869565216	0.04424778761061947	0.19801980198019803	0.034782608695652174
O=c1ccn([C@@H]2O[C@H](CO)[C@@H](O)[C@H]2O)c(=O)[nH]1	0.08053691275167785	0.08943089430894309	0.13274336283185842	0.13513513513513514	0.09322033898305085	0.12389380530973451
OCCCc1ccc(O)c(O)c1	0.1044776119402985	0.12037037037037036	0.08490566037735849	0.08653846153846154	0.1262135922330097	0.09615384615384616
NCCSC[C@H](N)C(=O)N[C@@H](CCNC(=O)NCC(=O)O)C(=O)O	0.11180124223602485	0.09352517985611511	0.057971014492753624	0.06666666666666667	0.08088235294117647	0.14173228346456693
CN[C@H](C)[C@H](O)c1ccc(C(=O)O)cc1	0.17424242424242425	0.20754716981132076	0.0990990990990991	0.12149532710280374	0.21782178217821782	0.1523809523809524
CC(=O)c1nc2c(ncn2C)c2ccccc2c1=O	0.16666666666666666	0.175	0.0975609756097561	0.09917355371900827	0.22522522522522523	0.08064516129032258
CS(=O)(=O)Nc1ccc([N+](=O)[O-])cc1Oc1ccccc1	0.17687074829931973	0.15873015873015872	0.06870229007633588	0.06976744186046512	0.18487394957983194	0.061068702290076333
CC1=C(CC/C(=C/c2ccc(F)cc2)c2ccc(S(=O)(=O)O)cc2)cc1	0.24503311258278146	0.23846153846153847	0.09154929577464789	0.09285714285714286	0.2682926829268293	0.08450704225352113
CC(C)=CC/C=C/CO	0.045112781954887216	0.07692307692307693	0.06	0.061224489795918366	0.08080808080808081	0.06060606060606061
COc1c2ccccc2c(-c2ccccc2)n1C[C@@H](O)C[C@@H](O)CC(=O)OC(=O)[O-]	0.4014084507042254	0.2198581560283688	0.09933774834437085	0.10810810810810811	0.3253968253968254	0.1956521739130435
C[C@@H]1CCCC(=O)O[C@H](C)C1	0.028368794326241134	0.03508771929824561	0.16666666666666666	0.1702127659574468	0.03669724770642202	0.08823529411764706
CCCCCCCCC#CC#C/C=C\CCCC(=O)O	0.06832298136645963	0.08208955223880597	0.06923076923076923	0.0703125	0.08527131782945736	0.104
C/C1=C/CC[C@@](C)(OCc2ccc(C)cc2)C(=O)C[C@@H](CC(C)C)C(=O)N1CCC[C@@H](O)C(=O)O	0.2	0.2119205298013245	0.16447368421052633	0.174496644295302	0.20270270270270271	0.18120805369127516
CCCCCCOC(C)CO	0.0661764705882353	0.06306306306306306	0.07692307692307693	0.1	0.0660377358490566	0.12121212121212122
CC(C)c1c(/C=C/[C@@H](O)C[C@@H](O)CC(=O)[O-])c(-c2ccc(F)cc2)cn1C1CCCCC1	0.29936305732484075	0.4274193548387097	0.11038961038961038	0.12666666666666668	0.43333333333333335	0.1724137931034483
Oc1ccc([C@H](O)CO)cc1	0.12403100775193798	0.1568627450980392	0.06666666666666667	0.0784313725490196	0.16494845360824742	0.09900990099009901
CCC(=O)SCCN[C@@H](CC)CO	0.08695652173913043	0.07894736842105263	0.09345794392523364	0.11650485436893204	0.08256880733944955	0.13725490196078433
C[C@H]1NC(=O)CN(C)C1	0.03731343283582089	0.037037037037037035	0.09278350515463918	0.09473684210526316	0.049019607843137254	0.07142857142857142
CC(C)(C)NCC(O)c1cc(O)cc(O)c1	0.1056338028169014	0.13043478260869565	0.11711711711711711	0.0990990990990991	0.12612612612612611	0.11818181818181818
CC(C)[C@@H]1Oc2ccccc2CC[C@H](c2ccccc2)C1	0.21379310344827587	0.12030075187969924	0.1171875	0.13709677419354838	0.2	0.09230769230769231
CCCCC[C@@H](O)CCOc1ccccc1C	0.16428571428571428	0.13333333333333333	0.1111111111111111	0.12280701754385964	0.18018018018018017	0.16216216216216217
CCOC(=O)CCc1ccc(N)cc1	0.12408759124087591	0.14414414414414414	0.1308411214953271	0.13333333333333333	0.1509433962264151	0.12149532710280374
C=CC[C@H](C=O)c1ccc(O)c(O)c1	0.09285714285714286	0.13513513513513514	0.07142857142857142	0.08256880733944955	0.14150943396226415	0.08181818181818182
C[C@H](N[C@@H](CCc1ccccc1)C(=O)O)C(=O)N1CCC[C@H]1C(=O)O	0.21052631578947367	0.15441176470588236	0.11851851851851852	0.13740458015267176	0.1968503937007874	0.171875
C[C@@H]1CC(=O)c2c(-c3ccccc3)nc2n1C	0.18115942028985507	0.13333333333333333	0.1111111111111111	0.11304347826086956	0.19090909090909092	0.08403361344537816
C[C@H](O)[C@@H](C)[N+](=O)[O-].C(N)C(=O)N1CCC[C@H]1C(=O)N[C@@H](CCC(=O)O)C(=O)NCC(=O)NCC(=O)NCC(=O)NCC(=O)O	0.125	0.10695187165775401	0.0748663101604278	0.08743169398907104	0.10382513661202186	0.14942528735632185
CCCCCOc1ccc(CC2SC(=O)NC2=O)cc1	0.12418300653594772	0.1328125	0.12096774193548387	0.12295081967213115	0.12903225806451613	0.12195121951219512
CC1(C)[C@@H](C(=O)O)N2C(=O)C[C@H]2S1(=O)=O	0.06993006993006994	0.08620689655172414	0.12149532710280374	0.12380952380952381	0.08035714285714286	0.11214953271028037
CCCSc1ccc(C(C)(C)C)cc1	0.10071942446043165	0.14545454545454545	0.14285714285714285	0.11320754716981132	0.1308411214953271	0.09174311926605505
CC1=C(C#C/C=C/C=C/C=C/C(C)=C\C(=O)O)C(C)(C)CCC1	0.05952380952380952	0.09420289855072464	0.09848484848484848	0.1	0.08148148148148149	0.08270676691729323
C=C(CC(C)C)C(=O)NC(=O)N[C@H]1C(=O)N[C@@H](CCCCN)C(=O)N[C@H](C(=O)N[C@@H](CCC(=O)O)C(=O)O)cc1O	0.14285714285714285	0.13218390804597702	0.11046511627906977	0.125	0.12280701754385964	0.1875
CC(C)(O)C[C@](C)(CCCCCCCCCCC(O)CC(=O)O)CCC	0.12804878048780488	0.14492753623188406	0.10948905109489052	0.0948905109489051	0.13333333333333333	0.1889763779527559
CCCC[C@H](C)C[C@H](C)[C@H]1CC[C@@H](C)[C@H]2[C@@H]3CCC4=CC(=O)C=C[C@]4(C)[C@H]3CC[C@]2(C)[C@H]1C	0.09574468085106383	0.10493827160493827	0.19310344827586207	0.20422535211267606	0.09433962264150944	0.1780821917808219
O=C1c2cccc3CCc2ccc2CCcc4cccc4c3c2ccc2cccc21	0.15254237288135594	0.09259259259259259	0.06875	0.06962025316455696	0.12418300653594772	0.04294478527607362
Cn1c(=O)cc(-c2ccccc2)n1C	0.18461538461538463	0.11403508771929824	0.08035714285714286	0.08181818181818182	0.19607843137254902	0.061946902654867256
CC(C)CCOC(=O)Nc1ccccc1C	0.1865671641791045	0.168141592920354	0.125	0.14814814814814814	0.20952380952380953	0.14678899082568808
C[S@](=O)C[C@H](NC(=O)c1cc(F)ccc1)N[C@@H](C)C(=O)NCC(=O)NCC(=O)O	0.19135802469135801	0.18571428571428572	0.10344827586206896	0.12056737588652482	0.18382352941176472	0.15217391304347827
Oc1cc2c(cc1Cl)Oc1cc(Cl)c(Cl)cc1O2	0.08552631578947369	0.08661417322834646	0.056	0.056910569105691054	0.09016393442622951	0.03968253968253968
COc1ccc(C[C@@H](N)CCCC(C)C)c(O)c1	0.1388888888888889	0.15126050420168066	0.11016949152542373	0.13157894736842105	0.14782608695652175	0.1504424778761062
COc1ccc2cc(CCC(C)=O)ccc2c1	0.14788732394366197	0.1623931623931624	0.1111111111111111	0.11304347826086956	0.19090909090909092	0.10256410256410256
OC[C@@H]1O[C@H](OC[C@@H]2O[C@H](O)[C@@H](O)[C@H](O)[C@H]2O)[C@H](O)[C@@H](O)[C@H]1O	0.029239766081871343	0.034722222222222224	0.1	0.1015625	0.03597122302158273	0.10077519379844961
CC1(C)C[C@H]2[C@H]1N(c1ccc(F)cc1)C2	0.13768115942028986	0.16071428571428573	0.09734513274336283	0.0990990990990991	0.1792452830188679	0.07894736842105263
COC1=C2C[C@@H](C)C[C@@]3(C)[C@H](CC(=O)O)[C@@]2(C)C(=O)C(=O)CO[C@@H]3C(=O)C1	0.0872093023255814	0.1267605633802817	0.17557251908396945	0.17829457364341086	0.09929078014184398	0.13333333333333333
C=CCS[S@](=O)C=O	0.022556390977443608	0.04807692307692308	0.03	0.030612244897959183	0.04	0.030303030303030304
COc1ccc(C[C@@H]2NC[C@H](O)[C@H]2OC(C)=O)cc1	0.11258278145695365	0.13709677419354838	0.16379310344827586	0.16666666666666666	0.14285714285714285	0.15517241379310345
CC(C)n1c(CC[C@@H](O)C[C@@H](O)CC(=O)[O-])c(-c2ccc(F)cc2)c(-c2ccccc2)c1C(=O)Nc1ccc(S(N)(=O)=O)cc1	0.551948051948052	0.2926829268292683	0.07853403141361257	0.09090909090909091	0.39864864864864863	0.18497109826589594
COc1cc(Cc2nc(N)c(N)cc2)c(-c2ccc(F)cc2)n1/C=C/[C@@H](O)C[C@@H](O)CC(=O)O	0.35714285714285715	0.4	0.08641975308641975	0.09433962264150944	0.4628099173553719	0.18243243243243243
O=c1ccc2ccccc2o1	0.13953488372093023	0.1111111111111111	0.07547169811320754	0.07692307692307693	0.18556701030927836	0.046296296296296294
CC(C)(C(=O)c1cccnc1)c1cccnc1	0.13194444444444445	0.12396694214876033	0.1111111111111111	0.0847457627118644	0.16964285714285715	0.075
Cn1c2ccccc2c(=O)cc2[nH]cc12	0.14492753623188406	0.11016949152542373	0.06837606837606838	0.06956521739130435	0.23529411764705882	0.05084745762711865
CC[C@H](C)[C@H](N)C(=O)N[C@@H](C)C(=O)N[C@H](C(=O)N[C@@H](CCC(=O)O)C(=O)O)C(C)C	0.12941176470588237	0.13793103448275862	0.09655172413793103	0.11347517730496454	0.1111111111111111	0.17037037037037037
CN1C(=O)CN=C(c2ccccc2)c2cc([N+](=O)[O-])ccc21	0.21232876712328766	0.1450381679389313	0.07462686567164178	0.07575757575757576	0.2184873949579832	0.05925925925925926
CC1=C(CCO[P@](=O)(O)Nc2ccc(Cl)cc2)[C@H](c2ccccc2)C1	0.21568627450980393	0.1276595744680851	0.10071942446043165	0.10218978102189781	0.2222222222222222	0.08571428571428572
C/C(=C\CNc1ccc(C)cc1)Nc1ccccc1	0.25	0.12598425196850394	0.0703125	0.07142857142857142	0.23214285714285715	0.0625
COc1ccc2nc3[n+](cc2c1OC)CCc1cc2c(cc1-3)OCO2.[Cl-]	0.09883720930232558	0.1095890410958904	0.08333333333333333	0.08450704225352113	0.11347517730496454	0.05442176870748299
CC(=O)N[C@H]1C[C@H]2[C@@H]3CCC4=CC(=O)CC[C@]4(C)[C@H]3CC[C@]12C	0.05917159763313609	0.07042253521126761	0.14960629921259844	0.152	0.05755395683453238	0.11538461538461539
CC1(C)C=C2C(=O)O[C@@H]3CC[C@@](C)([C@H]4C(=O)O)CC[C@]4(C)[C@H]3CC[C@@]21C	0.06321839080459771	0.0896551724137931	0.16923076923076924	0.16279069767441862	0.06993006993006994	0.11029411764705882
O[C@H]1CO[C@@H](OC[C@H]2O[C@H](O)[C@@H](O)[C@H](O)[C@H]2O)[C@H](O)[C@H](O)[C@H]1O	0.023255813953488372	0.027586206896551724	0.1	0.1015625	0.02857142857142857	0.10077519379844961
Cc1cc(Cl)ncc1NC1CCN(CCOc2ccccc2CCl)CC1	0.14457831325301204	0.10135135135135136	0.0979020979020979	0.09929078014184398	0.15328467153284672	0.07586206896551724
CCN(CCNC(=O)c1ccc(-c2ccccc2-c2nnn[nH]2)cc1)C(C)C	0.25	0.21739130434782608	0.10204081632653061	0.11888111888111888	0.28346456692913385	0.1103448275862069
C=C1[C@@H](O)[C@H](O[C@H]2C[C@H](N)[C@H](O)[C@H](N)[C@H](O)[C@H]2N)[C@H](O)[C@@H](NC)O1	0.03488372093023256	0.03424657534246575	0.1328125	0.1349206349206349	0.03546099290780142	0.125
COc1ccc(OCCNC(=O)c2cc(C)cc(CC(=O)OC)c2)cc1	0.18238993710691823	0.15827338129496402	0.11510791366906475	0.11678832116788321	0.17293233082706766	0.12408759124087591
C=C[C@](O)(CC[C@@H]1C)C[C@H]2[C@@H]3CCC4=CCC(=O)C=C[C@]4(C)[C@H]3CC[C@@]21C	0.049723756906077346	0.07236842105263158	0.145985401459854	0.14814814814814814	0.06756756756756757	0.11428571428571428
NCCCCCCNS(=O)(=O)c1ccc(C(=O)O)cc1	0.14093959731543623	0.18181818181818182	0.10483870967741936	0.10655737704918032	0.14049586776859505	0.12396694214876033
CCCCCCCCC(=O)Nc1ccccc1C	0.16083916083916083	0.12096774193548387	0.11764705882352941	0.11965811965811966	0.16521739130434782	0.1282051282051282
Cc1[nH]c2ccc(O)ccc12	0.10606060606060606	0.13333333333333333	0.0660377358490566	0.0673076923076923	0.14	0.05660377358490566
CC/C=C/C[C@@H]1C[C@@H](C)CC[C@@]1(C)C(=O)C(=O)N(CC)CC[C@H](O)CC(=O)N1CC[C@H]1C(=O)N[C@@H](C)C(=O)O	0.12244897959183673	0.13529411764705881	0.13333333333333333	0.1419753086419753	0.11242603550295859	0.2
C#CCN(Cc1ccc(C(C)(C)C)cc1)Cc1ccccc1	0.19594594594594594	0.12781954887218044	0.1076923076923077	0.08396946564885496	0.20833333333333334	0.07518796992481203
C[C@@H](O)c1ccc(Sc2c(/C=C/[C@@H]3C[C@@H](O)CC(=O)O3)c(C3CC3)nc3cc(F)c(F)cc23)cc1	0.14516129032258066	0.18471337579617833	0.16129032258064516	0.17880794701986755	0.19078947368421054	0.10493827160493827
CC(=O)COC(CCn1cnc2cnc(N)nc21)COC(C)=O	0.13291139240506328	0.1259259259259259	0.10606060606060606	0.11627906976744186	0.10526315789473684	0.14173228346456693
O=C(C[C@H]1CC(c2ccccc2)c2ccccc2)CC1	0.22535211267605634	0.10526315789473684	0.1015625	0.112	0.18333333333333332	0.06870229007633588
N#Cc1ccc(COC(C)(C)C)cc1	0.09285714285714286	0.125	0.12149532710280374	0.09259259259259259	0.12037037037037036	0.08181818181818182
C=C[C@H](O)C#CCNC(=O)[C@H]1CC=C2c3cccc4[nH]c(c4c3C)C[C@H]21	0.13855421686746988	0.14893617021276595	0.11428571428571428	0.12408759124087591	0.17164179104477612	0.10714285714285714
C[C@H]1C[C@H](O)[C@@]2(C)[C@H](O)C[C@@H](O[C@H]3C[C@@H]4CC(=O)C=C[C@]4(C)[C@H]3C)[C@@]21C	0.04519774011299435	0.06756756756756757	0.2459016393442623	0.2396694214876033	0.05517241379310345	0.16153846153846155
CO[C@@H]1[C@@H](OC(=N)CC[C@H]2N(C)C[C@@]2(O)[C@H](C)O)C(=O)N1C	0.08125	0.10606060606060606	0.14754098360655737	0.1694915254237288	0.1015625	0.16806722689075632
CSCC[C@@H](NC(=O)CC(=O)O)C(=O)NCC(=O)N[C@H](C(=O)O)C(=O)O	0.12269938650306748	0.10638297872340426	0.06382978723404255	0.07246376811594203	0.09420289855072464	0.14615384615384616
Cc1ccc(Cn2cnc3cncnc23)cc1	0.12244897959183673	0.13114754098360656	0.056	0.056910569105691054	0.1565217391304348	0.048
CS(=O)(=O)CCCCCOS(C)(=O)=O	0.055944055944055944	0.09734513274336283	0.07272727272727272	0.07407407407407407	0.043859649122807015	0.09345794392523364
OC[C@@H]1O[C@@H](O[C@@H]2[C@@H](O)[C@H](O[C@H]3O[C@H](CO)[C@@H](O)[C@H](N)[C@H]3O)[C@H](N)C[C@@H]2N)[C@H](O)[C@@H](O)[C@@H]1O	0.025252525252525252	0.029239766081871343	0.0967741935483871	0.09803921568627451	0.030120481927710843	0.09740259740259741
CC(=O)O[C@@]1(C(C)=O)CC[C@H]2[C@@H]3C=C(Cl)C4=CC(=O)CC[C@]4(C)[C@H]3CC[C@@]21C	0.07303370786516854	0.09333333333333334	0.15328467153284672	0.15555555555555556	0.06711409395973154	0.12949640287769784
O=C(O)[C@H](O)[C@@H](CO)CO	0.09375	0.1188118811881188	0.0594059405940594	0.07142857142857142	0.125	0.13978494623655913
Oc1ccc2c3c1O[C@H]1[C@@H](O)CC[C@@]4(O)[C@@H](C2)N(CC2CCC2)CC[C@]314	0.07386363636363637	0.08	0.1223021582733813	0.12408759124087591	0.09027777777777778	0.09154929577464789
CCCOC(=O)c1ccc(N)cc1	0.11851851851851852	0.14814814814814814	0.12380952380952381	0.1262135922330097	0.1553398058252427	0.11428571428571428
CCOC(=O)NC(=O)c1ccccc1	0.18461538461538463	0.11403508771929824	0.11009174311926606	0.11214953271028037	0.1619047619047619	0.1320754716981132
OC[C@H]1O[C@H](S)[C@H](O)[C@H](O)[C@H]c2ccc(O)cc21	0.08609271523178808	0.10483870967741936	0.11016949152542373	0.11206896551724138	0.1092436974789916	0.1206896551724138
O=C(O)CCCC[C@H]1CCSS1	0.07194244604316546	0.07017543859649122	0.10476190476190476	0.10679611650485436	0.07339449541284404	0.12745098039215685
CC[C@H](CC[C@@H](C)[C@H](O)CC(=O)O)c1ccccc1	0.26515151515151514	0.21739130434782608	0.11666666666666667	0.14782608695652175	0.2857142857142857	0.25471698113207547
CC(=O)NCCc1ccccc1	0.1640625	0.11926605504587157	0.09433962264150944	0.09615384615384616	0.18181818181818182	0.09523809523809523
CC(C)(C)NC(=O)[C@@H]1C[C@@H]2CCCC[C@@H]2CN1C[C@@H](O)[C@H](Cc1ccccc1)NC(=O)[C@H](CC(N)=O)NC(=O)c1ccc2ccccc2n1	0.2524752475247525	0.15306122448979592	0.13402061855670103	0.12371134020618557	0.1945945945945946	0.140625
O=C(/C=C\c1ccc(O)c(O)c1)OCCc1ccccc1	0.19863013698630136	0.1746031746031746	0.09230769230769231	0.09375	0.26548672566371684	0.09302325581395349
Cc1cccc(O)c1C(=O)NCC(C)C	0.16541353383458646	0.1743119266055046	0.11926605504587157	0.14285714285714285	0.18269230769230768	0.1308411214953271
CC(C)CCC[C@H](C)[C@H]1CC[C@@]2(C(C)O)C3=CCC4C(C)(C)[C@@H](O)CC[C@]4(C)C3CC[C@]12C	0.0851063829787234	0.09937888198757763	0.125	0.1342281879194631	0.08860759493670886	0.14864864864864866
CC[C@@H](C#CC#C/C=C/C=C\CC[C@@H](O)[C@@H](O)[C@H](O)CC(=O)O)C(=O)O	0.14906832298136646	0.15328467153284672	0.07042253521126761	0.08695652173913043	0.15037593984962405	0.21774193548387097
CC(=O)O[C@]1(C(C)=O)CC[C@H]2[C@@H]3C=C(Cl)C4=CC(=O)CC[C@]4(C)[C@H]3CC[C@@]21C	0.07303370786516854	0.09333333333333334	0.15328467153284672	0.15555555555555556	0.06711409395973154	0.12949640287769784
COc1ccc2c3c1O[C@H]1C[C@@H](O)C=C[C@@]31CCN(C)C2	0.08695652173913043	0.0962962962962963	0.15447154471544716	0.15702479338842976	0.10852713178294573	0.11904761904761904
CCCCCCO[C@H](C)COC(=O)C(O)COc1ccccc1C(=O)c1ccccc1	0.26875	0.15789473684210525	0.1111111111111111	0.13513513513513514	0.22142857142857142	0.1736111111111111
CCNC(=O)CCCc1ccc(/N=C/c2ccccc2)cc1	0.22602739726027396	0.13432835820895522	0.09774436090225563	0.09923664122137404	0.23529411764705882	0.09848484848484848
C=C1CC[C@]2(OC(=O)c3ccccc3C(=O)C2)C1	0.11409395973154363	0.10317460317460317	0.09917355371900827	0.10084033613445378	0.13559322033898305	0.056
C[C@H](N)C(=O)N[C@@H]1CC[C@H]1C(=O)N[C@@H](CC(=O)O)C(=O)NCC(=O)NCC(=O)O	0.11627906976744186	0.11486486486486487	0.08904109589041095	0.1056338028169014	0.10344827586206896	0.16176470588235295
CO/C=C(C(=O)O)CC(=O)O	0.0916030534351145	0.10476190476190476	0.0784313725490196	0.08	0.09900990099009901	0.13541666666666666
C=C(C)[C@@H](O)[C@@H]1CC[C@H]2[C@@H]3CC4=CC(=O)C=C[C@]4(C)[C@H]3CC[C@@]21C	0.07100591715976332	0.09219858156028368	0.16535433070866143	0.1774193548387097	0.08759124087591241	0.13953488372093023
CC(C)=C[C@H]1C[C@H](C)[C@]2(CC[C@]3(C)C[C@@H]4C(C)=CC(=O)[C@H]4/C(C=O)=C\C[C@H]32)O1	0.054945054945054944	0.09271523178807947	0.17777777777777778	0.17164179104477612	0.0738255033557047	0.12056737588652482
COc1nc(C)nc(Cl)c1NC1=NCCN1	0.05263157894736842	0.09016393442622951	0.058333333333333334	0.059322033898305086	0.05785123966942149	0.04132231404958678
CC/C=C\CCCCC(=O)Nc1ccccc1	0.20588235294117646	0.12295081967213115	0.10084033613445378	0.10256410256410256	0.17857142857142858	0.1206896551724138
CC1(C)[C@H]2CC[C@@]1(C)C(=O)C2	0.02857142857142857	0.044642857142857144	0.11	0.11224489795918367	0.037037037037037035	0.06796116504854369
N#C[C@@H](O[C@H]1O[C@@H](CO[C@@H]2O[C@H](CO)[C@@H](O)[C@H](O)[C@H]2O)[C@@H](O)[C@H](O)[C@H]1O)c1ccccc1	0.1092896174863388	0.07975460122699386	0.1111111111111111	0.12	0.11764705882352941	0.11920529801324503
O=C(O)[C@H](CO)[C@H](O)CO	0.09375	0.1188118811881188	0.0594059405940594	0.07142857142857142	0.125	0.13978494623655913
CCN[C@H](CC)C(=O)N[C@@H]1CC[C@H]2[C@@H]3CC[C@H]4C(=O)CC[C@]4(C)[C@H]3CC[C@]12C	0.06043956043956044	0.07792207792207792	0.1510791366906475	0.17037037037037037	0.05921052631578947	0.1357142857142857
Cc1ccc(S(=O)(=O)NC(=O)NN2CCCCCC2)cc1	0.10828025477707007	0.1484375	0.1015625	0.10317460317460317	0.11811023622047244	0.07692307692307693
O=C1OCc2cc3c(nc4ccc(Cl)cc43)nc2cc2ccccc21	0.16049382716049382	0.1258741258741259	0.06164383561643835	0.0625	0.17293233082706766	0.04054054054054054
CCCCCCC/C=C\CCCCC(=O)O	0.0738255033557047	0.09016393442622951	0.07627118644067797	0.07758620689655173	0.09401709401709402	0.11504424778761062
CC(=O)O[C@H](C)[C@@]1(C)C(=O)N[C@@H](C)CC[C@H]2[C@@H]3CC4=CC(=O)CC[C@]4(C)[C@H]3C[C@@]21C	0.06521739130434782	0.09740259740259741	0.16428571428571428	0.17518248175182483	0.0718954248366013	0.125
CC/C=C(/C)C[C@@H](O)[C@H]1C(=O)N[C@@H](CC(=O)N(CC)C)C(=O)N(C)C(=O)N(C)C1=O	0.11560693641618497	0.1527777777777778	0.1347517730496454	0.1366906474820144	0.11805555555555555	0.14388489208633093
O=C1N(c2ccc(Cl)cc2Cl)CCC1	0.07692307692307693	0.08547008547008547	0.09009009009009009	0.09174311926605505	0.0990990990990991	0.05263157894736842
CCCn1c(=O)[nH]c(=S)[nH]1	0.05970149253731343	0.05504587155963303	0.07920792079207921	0.08080808080808081	0.06796116504854369	0.058823529411764705
C=C[C@@H]1CN2CC[C@H]3[C@@H](O)C[C@@H]4CC5=C(C)C(=O)C=C[C@]5(C)[C@H]4[C@@H](O)[C@]3(C)[C@]2(C(=O)CO)O1	0.08465608465608465	0.10559006211180125	0.19444444444444445	0.19718309859154928	0.10191082802547771	0.1554054054054054
CCCC[C@@H]1OC(=O)C[C@@H](C)C[C@@H](O)CC(=O)O[C@H](C)[C@H]1CO	0.07272727272727272	0.07913669064748201	0.3211009174311927	0.32710280373831774	0.0661764705882353	0.20168067226890757
Cc1ncc([N+](=O)[O-])n1CC(C)O	0.09558823529411764	0.10909090909090909	0.07407407407407407	0.09615384615384616	0.11428571428571428	0.09523809523809523
CC(C)c1c(OCC(O)C[C@@H](O)CC(=O)[O-])c(C(c2ccc(F)cc2)c2ccc(F)cc2)cc2ccccc12	0.391304347826087	0.26282051282051283	0.08522727272727272	0.09883720930232558	0.37142857142857144	0.1656441717791411
CN[C@H](C)Cc1ccc(C(C)C)cc1	0.1417910447761194	0.18867924528301888	0.09090909090909091	0.11320754716981132	0.16346153846153846	0.10185185185185185
O=C1CN=C(c2ccccc2)c2cc([N+](=O)[O-])ccc2N1	0.19863013698630136	0.13846153846153847	0.06766917293233082	0.06870229007633588	0.20168067226890757	0.05223880597014925
CCCCOc1ccc(OCCCN2CCOCC2)cc1	0.10625	0.0948905109489051	0.11627906976744186	0.11811023622047244	0.10687022900763359	0.1
CCC[N+](CCC)(C)CCCCCCC(=O)O	0.08053691275167785	0.08943089430894309	0.09401709401709402	0.09565217391304348	0.08403361344537816	0.13392857142857142
O=C(O)[C@H]1CNCC[C@H]1O[C@@H](CO)CO	0.0684931506849315	0.08403361344537816	0.11818181818181818	0.1308411214953271	0.08771929824561403	0.14018691588785046
O=C(O)[C@@H](Oc1ccc(Cl)cc1)Nc1ccccc1	0.2518518518518518	0.136	0.07936507936507936	0.08943089430894309	0.24545454545454545	0.08870967741935484
O=c1[nH]c(=O)n([C@H]2C[C@H](O)[C@@H](CO)O2)cc1I	0.06622516556291391	0.072	0.13274336283185842	0.13513513513513514	0.075	0.11403508771929824
N[C@H](CCC(=O)N[C@@H](CSSC[C@H](NC(=O)CC[C@H](N)C(=O)O)C(=O)NCC(=O)O)C(=O)NCC(=O)O)C(=O)O	0.09950248756218906	0.08379888268156424	0.044444444444444446	0.05084745762711865	0.07386363636363637	0.12650602409638553
O=C(O)/C=C\c1ccccc1	0.14960629921259844	0.14423076923076922	0.0761904761904762	0.07766990291262135	0.2127659574468085	0.08737864077669903
ON=C1C=CC(=O)Nc2ccccc2S1	0.12857142857142856	0.10084033613445378	0.07758620689655173	0.07894736842105263	0.16666666666666666	0.05982905982905983
CC(C)c1c(O)c(C(C)C)c(C(C)C)c(C(C)C)c1	0.10135135135135136	0.14285714285714285	0.0743801652892562	0.0847457627118644	0.11965811965811966	0.08403361344537816
C=C[C@@H](C#CC#CCCCC(=O)O)C(=O)O	0.09722222222222222	0.10084033613445378	0.06837606837606838	0.07894736842105263	0.09565217391304348	0.12727272727272726
O=C(NO)Nc1ccc(C(=O)c2cccs2)c(Cl)c1Cl	0.1564625850340136	0.1349206349206349	0.07874015748031496	0.08	0.15	0.088
Cc1nc(C)c(/C=C/[C@@H](O)C[C@@H](O)CC(=O)O)n1C	0.18705035971223022	0.35294117647058826	0.09090909090909091	0.1016949152542373	0.3711340206185567	0.22429906542056074
CC(C)[C@H](C)/C=C/COC(=O)O	0.08955223880597014	0.1553398058252427	0.08653846153846154	0.11	0.15151515151515152	0.13131313131313133
Cn1c(N)nc(=O)[nH]c1=O	0.05223880597014925	0.07547169811320754	0.058823529411764705	0.06	0.05825242718446602	0.038834951456310676
O=c1[nH]c(O)nc(Cl)c1Cl	0.044444444444444446	0.07547169811320754	0.04854368932038835	0.04950495049504951	0.05825242718446602	0.028846153846153848
C[C@@]1(C(=O)OCC(=O)NOc2ccc(O)cc2)N(C)C1	0.14965986394557823	0.14516129032258066	0.12396694214876033	0.12605042016806722	0.15126050420168066	0.13445378151260504
CSC[C@H](NC(=O)[C@@H](N)Cc1ccccc1)C(=O)N[C@@H](CCC(=O)O)C(=O)N[C@@H](C)C(=O)NCC(=O)NCC(=O)O	0.18947368421052632	0.13714285714285715	0.0782122905027933	0.09142857142857143	0.16167664670658682	0.1566265060240964
CC1=C(C=O)C[C@@H]1C(=C)OC(=O)C1CCCC1	0.05194805194805195	0.06299212598425197	0.12173913043478261	0.12389380530973451	0.056910569105691054	0.09401709401709402
c1ccc(CCCCc2ccc(O)cc2)cc1	0.21323529411764705	0.11290322580645161	0.07317073170731707	0.0743801652892562	0.22018348623853212	0.07377049180327869
CC[C@]1(O)CN[C@@H]2C[C@H]3CC4=CCC(=O)CC[C@]4(C)[C@H]3CC[C@@]21C	0.04597701149425287	0.06164383561643835	0.14615384615384616	0.1484375	0.056338028169014086	0.1044776119402985
C=CCc1cc(O)c(OC)cc1O	0.07142857142857142	0.09821428571428571	0.07339449541284404	0.07476635514018691	0.102803738317757	0.07407407407407407
NC[C@@H]1CC[C@@H](CCc2cc(O)c(O)c(CC(=O)O)c2)c2ccccc21	0.189873417721519	0.15827338129496402	0.12318840579710146	0.125	0.21875	0.14925373134328357
OC1(CN2CCC(=O)Nc3ccccc3Sc3ccccc32)CC1	0.1870967741935484	0.11347517730496454	0.08633093525179857	0.08759124087591241	0.1968503937007874	0.056338028169014086
C=CC(=C)CC/C(C)=C/CC[C@@H](C)CCC(=O)O	0.10884353741496598	0.11475409836065574	0.0743801652892562	0.09401709401709402	0.11965811965811966	0.15178571428571427
O=C(N/N=C/c1ccc([N+](=O)[O-])o1)c1cc([N+](=O)[O-])cc([N+](=O)[O-])c1O	0.1144578313253012	0.1366906474820144	0.07801418439716312	0.07913669064748201	0.125	0.06338028169014084
C/C=C/c1ccc(OC)cc1	0.08955223880597014	0.14423076923076922	0.0761904761904762	0.07766990291262135	0.15151515151515152	0.06666666666666667
CNC(=O)c1ccncc1	0.1	0.11538461538461539	0.0784313725490196	0.08	0.11	0.07920792079207921
CC(C)CCC/C(=C/C(=O)O)c1ccc(Cl)cc1	0.17985611510791366	0.20175438596491227	0.11965811965811966	0.1415929203539823	0.21100917431192662	0.16071428571428573
N/C(=N\CCC[C@@H](CSC(=O)O)C(=O)O)C(=O)NCC(=O)NCC(=O)O	0.10843373493975904	0.09027777777777778	0.055944055944055944	0.06428571428571428	0.07801418439716312	0.13636363636363635
NNC(=O)c1ccncc1	0.0916030534351145	0.10476190476190476	0.06796116504854369	0.06930693069306931	0.09900990099009901	0.06862745098039216
C#Cc1cncc([C@@H](C)CO[C@H]2C[C@@H](O)CC(=O)O2)ccc1	0.08588957055214724	0.10294117647058823	0.22033898305084745	0.24561403508771928	0.10687022900763359	0.1349206349206349
C=C(C)[C@H](O)[C@H](C)O	0.08064516129032258	0.10309278350515463	0.041237113402061855	0.06451612903225806	0.10869565217391304	0.1111111111111111
Cc1ccc(Cl)cc1-c1ccc(C(=O)O)cc1	0.2	0.19469026548672566	0.08403361344537816	0.08547008547008547	0.2621359223300971	0.0847457627118644
CC(=O)O[C@@H]1C[C@H]2[C@@H]3CCC4=CC(=O)CC[C@]4(C)[C@H]3CC[C@@]21C	0.052941176470588235	0.07042253521126761	0.168	0.17073170731707318	0.05755395683453238	0.1328125
CO[C@@H]1[C@H](COC(=O)C(C)(C)C)[C@H]1CCC(=O)O	0.0945945945945946	0.10655737704918032	0.205607476635514	0.1651376146788991	0.08333333333333333	0.19626168224299065
C=C1CC[C@H]2C[C@@]3(C)[C@@H](CC(=O)CCl)[C@@]3(Cl)C[C@H]21	0.044585987261146494	0.05384615384615385	0.11016949152542373	0.11206896551724138	0.056	0.09243697478991597
CCCCCCOc1ccc(C(=O)OCCN2CCCCCC2)cc1	0.11904761904761904	0.1103448275862069	0.12318840579710146	0.125	0.1223021582733813	0.11594202898550725
O=C(O)CCCCn1c(=O)c2ccnc2n1	0.1267605633802817	0.13675213675213677	0.11403508771929824	0.11607142857142858	0.12280701754385964	0.125
CC(C)/C=C/c1cc(C)c(C)c(O)c1	0.08571428571428572	0.16822429906542055	0.08181818181818182	0.10377358490566038	0.15384615384615385	0.08256880733944955
CCOC(C)(C)[C@H](C)CC(=O)O	0.10687022900763359	0.1568627450980392	0.15463917525773196	0.14583333333333334	0.1414141414141414	0.18085106382978725
CN1CCC(=C2c3ccccc3CC(=O)c3sccc32)CC1	0.14743589743589744	0.10948905109489052	0.08148148148148149	0.08270676691729323	0.176	0.050724637681159424
CCC1(CC)C(=O)NC1=O	0.06015037593984962	0.07547169811320754	0.10204081632653061	0.10416666666666667	0.06862745098039216	0.08080808080808081
CN1CCC[C@H]1c1cccnc1	0.06382978723404255	0.06956521739130435	0.08333333333333333	0.08490566037735849	0.08256880733944955	0.06422018348623854
N[C@@H](C(=O)O)[C@@H](CS)[C@@H](NC(=O)Cc1ccccc1)C(=O)N[C@@H](CC(=O)NCC(=O)NCC(=O)O)C(=O)NCC(=O)O	0.17525773195876287	0.12921348314606743	0.06557377049180328	0.07222222222222222	0.15294117647058825	0.1411764705882353
Nc1ccc(OCc2cccc(C(=N)O)c2)cc1	0.16083916083916083	0.13008130081300814	0.07258064516129033	0.07377049180327869	0.2072072072072072	0.07317073170731707
NC(=O)c1cc(N)ccn1	0.06766917293233082	0.09523809523809523	0.07920792079207921	0.08080808080808081	0.0891089108910891	0.06930693069306931
C[S@@+](CCON)C[C@@H]1C2CC[C@@H]([N+]2(C)CCN)N2CC[C@@H](O)C[C@H](O)[C@@H]2O[C@@H]1O	0.05405405405405406	0.043478260869565216	0.15714285714285714	0.15942028985507245	0.05161290322580645	0.14184397163120568
C=C1C(C)(C)OC(=O)NC1=O	0.051470588235294115	0.06422018348623854	0.0784313725490196	0.08	0.05714285714285714	0.04807692307692308
CC[C@H]1OC(=O)[C@@]2(C)[C@@H]3CCC4=CC(=O)CC[C@]4(C)[C@H]3CC[C@@]21C	0.05232558139534884	0.07692307692307693	0.15625	0.15873015873015872	0.05673758865248227	0.09701492537313433
C[C@H](O)[C@@H](O)[C@@H](C)OC(=O)OCCn1ccc(C(F)(F)F)c1	0.1610738255033557	0.1774193548387097	0.1111111111111111	0.12195121951219512	0.19491525423728814	0.16806722689075632
CC(=O)[C@]1(O)Cc2c(O)c3c(c(O)c2[C@@H](O[C@H]2C[C@H](N)[C@H](O)[C@H](C)O2)C1)C(=O)c1ccccc1C3=O	0.15135135135135136	0.13414634146341464	0.16883116883116883	0.17105263157894737	0.16025641025641027	0.15483870967741936
CC1(C)CCC[C@@]2(C)O[C@@H]3C(=O)C4C(=O)C=C[C@]4(C)[C@H]3CC[C@@]21C	0.046511627906976744	0.06993006993006994	0.15748031496062992	0.15079365079365079	0.04964539007092199	0.09774436090225563
COc1cc(CO)c(C(=O)CCCN2CCCC2)c(OC)c1	0.12025316455696203	0.10294117647058823	0.13385826771653545	0.136	0.11538461538461539	0.1171875
NC(=O)N[C@@H](CCc1ccccc1)C(=O)N1CCC[C@H]1C(=O)O	0.18543046357615894	0.1259259259259259	0.11450381679389313	0.125	0.16666666666666666	0.14173228346456693
CC(C)COc1ccc(C2CCCc3ccccc32)cc1	0.1891891891891892	0.13740458015267176	0.1	0.11904761904761904	0.2413793103448276	0.09230769230769231
O[C@H]1[C@H](O)[C@@H](O[C@@H]2O[C@H](CO)[C@H](O)[C@H](O)[C@H]2O)[C@H](O)[C@@H](O)[C@H]1O	0.023391812865497075	0.027777777777777776	0.09230769230769231	0.09375	0.02877697841726619	0.09302325581395349
CCCCC[C@@H](/C=C/C=C/CC(=O)O)c1ccccc1	0.18620689655172415	0.16	0.10317460317460317	0.11382113821138211	0.21739130434782608	0.15966386554621848
CC[C@H](c1cc(F)cc(O)c1)C(=O)O	0.13432835820895522	0.16822429906542055	0.11214953271028037	0.13592233009708737	0.17647058823529413	0.14563106796116504
Cc1nc2n(c(=O)c1CCN1CCC(c3noc4cc(F)ccc34)CC1)CCCC2	0.12849162011173185	0.1437908496732026	0.09740259740259741	0.09868421052631579	0.14093959731543623	0.06329113924050633
C=C[C@H]1CN(C)[C@@H]2[C@@H]3CCC4=CC(=O)C=C[C@]4(C)[C@H]3CC[C@]21C	0.052941176470588235	0.07042253521126761	0.140625	0.14285714285714285	0.072992700729927	0.10687022900763359
CCCC(=O)[C@H](NC(=O)c1ccc(OC)cc1)C(=O)N1CCC[C@H]1C(=O)O	0.15950920245398773	0.15714285714285714	0.14705882352941177	0.15789473684210525	0.15441176470588236	0.15671641791044777
CC[C@H](C)[C@@](C)(O)CC[C@H](C)C[C@H](O)C(=O)O	0.15328467153284672	0.18018018018018017	0.12612612612612611	0.1388888888888889	0.16666666666666666	0.22772277227722773
COc1cc2c(c3oc(=O)c4c(c13)CCC4=O)[C@@H]1C=CO[C@@H]1O2	0.09036144578313253	0.08450704225352113	0.1297709923664122	0.13178294573643412	0.08759124087591241	0.08888888888888889
O=C1N=CN=C2C(=O)c3ccccc3C2C1	0.1258741258741259	0.12605042016806722	0.09401709401709402	0.09565217391304348	0.15178571428571427	0.06722689075630252
C[C@@]1(CO)CCC[C@@]12c1ccc(S(N)(=O)=O)nc2C(=O)cc1	0.08024691358024691	0.13846153846153847	0.11811023622047244	0.12	0.0916030534351145	0.08461538461538462
N[C@H](CSSC[C@H](N)Cc1ccccc1)C(=O)O	0.1702127659574468	0.13114754098360656	0.09090909090909091	0.1016949152542373	0.1875	0.11965811965811966
NC(=O)CNCc1ccccc1	0.15503875968992248	0.10909090909090909	0.08411214953271028	0.08571428571428572	0.17	0.08490566037735849
Cc1cc(C)nc(NS(=O)(=O)c2ccc(N)cc2)n1	0.12837837837837837	0.20689655172413793	0.072	0.07317073170731707	0.1440677966101695	0.064
COC(=O)c1ccccc1O	0.1328125	0.12380952380952381	0.10891089108910891	0.1111111111111111	0.17708333333333334	0.09900990099009901
CC1=CC(=O)c2c(Cl)cccc2S1(=O)=O	0.11510791366906475	0.13274336283185842	0.07964601769911504	0.08108108108108109	0.1388888888888889	0.06140350877192982
CC(=O)OC[C@H]1O[C@@H](n2ncc(=O)[nH]c2=O)[C@H](OC(C)=O)[C@@H]1OC(C)=O	0.0755813953488372	0.0896551724137931	0.14285714285714285	0.1450381679389313	0.06993006993006994	0.13533834586466165
C[C@](O)(C(=O)O)C[C@H]1CC[C@H]2[C@@H]3CC=C4C[C@@H](O)CC[C@]4(C)[C@H]3CC[C@@]21C	0.06779661016949153	0.087248322147651	0.17293233082706766	0.15789473684210525	0.08275862068965517	0.14814814814814814
Cc1cc(-c2c(-c3ccc(F)cc3)nc(C(C)C)n2/C=C/[C@@H](O)C[C@@H](O)CC(=O)O)cc(C)c1F	0.36363636363636365	0.5	0.09259259259259259	0.10759493670886076	0.47107438016528924	0.19727891156462585
CC(C)=CCC(=O)O	0.08	0.10204081632653061	0.07368421052631578	0.07526881720430108	0.10752688172043011	0.10989010989010989
O=C(NO)c1ccc(-c2ccccc2)cc1	0.288	0.15517241379310345	0.07563025210084033	0.07692307692307693	0.27722772277227725	0.06722689075630252
OC[C@@H]1O[C@H](O[C@@H]2[C@@H](O)[C@H](O[C@H]3O[C@H](CO)[C@@H](O)[C@H](N)[C@H]3O)[C@H](N)C[C@@H]2N)[C@H](O)[C@@H](O)[C@@H]1O	0.025252525252525252	0.029239766081871343	0.0967741935483871	0.09803921568627451	0.030120481927710843	0.09740259740259741
CC1=CC[C@H]2C[C@H]1[C@@H](n1ccc(=O)[nH]c1=O)C2	0.07236842105263158	0.07936507936507936	0.1504424778761062	0.15315315315315314	0.08264462809917356	0.10256410256410256
OC[C@@H]1[C@@H](O)[C@H](O[C@@H]2C(=O)c3ccc(O)c(O)c3)O[C@@H]2C(=O)[C@H](O)[C@H](O)[C@H]1O	0.09826589595375723	0.11643835616438356	0.16296296296296298	0.16541353383458646	0.11267605633802817	0.14705882352941177
CC(C)C(=O)C(C)(C)O	0.07086614173228346	0.11224489795918367	0.11956521739130435	0.10989010989010989	0.09473684210526316	0.0967741935483871
C=CCCCCCCCC1CCCCC1=O	0.03870967741935484	0.03875968992248062	0.09401709401709402	0.09565217391304348	0.04032258064516129	0.08547008547008547
CC[S@](=O)Cc1ccc(C(C)=O)cc1	0.13333333333333333	0.16666666666666666	0.1320754716981132	0.1346153846153846	0.16346153846153846	0.12264150943396226
Cc1cccc(C)c1NC(=O)C(C)N	0.13432835820895522	0.14678899082568808	0.10185185185185185	0.125	0.15384615384615385	0.11320754716981132
OC[C@H](O)[C@H](O)[C@@H](O)[C@H](O)CO	0.07407407407407407	0.09259259259259259	0.027522935779816515	0.03773584905660377	0.0970873786407767	0.11
C[C@H]([C@H](O)c1ccc(O)c(O)c1)C(=O)O	0.14925373134328357	0.18691588785046728	0.09009009009009009	0.11214953271028037	0.19607843137254902	0.1650485436893204
CC(C)=C(O)CCO	0.07142857142857142	0.08	0.0625	0.06382978723404255	0.08421052631578947	0.09782608695652174
C[C@@H]1O[C@@H](O[C@H]2[C@H](O)[C@@H](O)[C@H](O[C@H]3[C@H](O)[C@@H](O)[C@H](O)O[C@@H]3CO)O[C@@H]2CO)[C@H](O)[C@@H](O)[C@@H]1N[C@H]1C=C(CO)[C@@H](O)[C@H](O)[C@H]1O	0.04484304932735426	0.04040404040404041	0.10497237569060773	0.10614525139664804	0.04145077720207254	0.10555555555555556
C=C1C(=O)O[C@@H]2[C@H]1CC/C(C)=C/CC[C@@]1(C)O[C@@H]21	0.04430379746835443	0.05343511450381679	0.1282051282051282	0.13043478260869565	0.05555555555555555	0.07377049180327869
CCCCC[C@H](O)[C@@H](C)O	0.11023622047244094	0.10679611650485436	0.06930693069306931	0.09278350515463918	0.11224489795918367	0.16304347826086957
CC(=O)c1c(OCCCNC(C)C)cc1OC	0.1103448275862069	0.13559322033898305	0.12280701754385964	0.14545454545454545	0.12173913043478261	0.12389380530973451
N#Cc1ccc(Cn2ccnc2)cc1	0.10638297872340426	0.10256410256410256	0.05128205128205128	0.05217391304347826	0.13761467889908258	0.042735042735042736
CCN(CC)c1ccc(C(C)C)cc1	0.13333333333333333	0.2	0.1111111111111111	0.1346153846153846	0.16346153846153846	0.11214953271028037
CC(=O)[C@H](O)c1ccccc1	0.1693548387096774	0.1346153846153846	0.08737864077669903	0.1	0.20212765957446807	0.11
CN(CC(N)=O)c1ccccc1	0.14728682170542637	0.1308411214953271	0.08490566037735849	0.08653846153846154	0.1717171717171717	0.08571428571428572
O=C(NCc1ccc(CC2CCCCC2)cc1)c1ccccc1	0.20394736842105263	0.11428571428571428	0.10294117647058823	0.1044776119402985	0.208	0.07971014492753623
N=C(N)NCCC[C@H](N)C(=O)N1CCCC[C@H]1C(=O)N[C@H](CC(=O)N)C(=O)NCC(=O)NCC(=O)O	0.09844559585492228	0.0755813953488372	0.0718562874251497	0.07926829268292683	0.07142857142857142	0.12658227848101267
CN/C(=N/C#N)Cc1ccc(C)cc1	0.1079136690647482	0.12389380530973451	0.08035714285714286	0.08181818181818182	0.12962962962962962	0.07142857142857142
Nc1nc(N)c2nc(-c3ccccc3)c(N)nc2n1	0.15753424657534246	0.15447154471544716	0.03816793893129771	0.03875968992248062	0.15126050420168066	0.030534351145038167
CSCC[C@@H](N)C(=O)NC(=O)C(=O)NCC(=O)NCC(=O)NCC(=O)C(=O)O	0.09248554913294797	0.0728476821192053	0.061224489795918366	0.06944444444444445	0.060810810810810814	0.11510791366906475
N#Cc1ccc(CC(C)=O)cc1	0.11278195488721804	0.14150943396226415	0.09523809523809523	0.0970873786407767	0.1485148514851485	0.08571428571428572
Cc1ccc(C)c(-c2cc(-c3ccc(F)cc3)c(/C=C/[C@@H]3C[C@@H](O)CC(=O)O3)c(C(C)C)n2)c1	0.22807017543859648	0.2978723404255319	0.17218543046357615	0.19047619047619047	0.2805755395683453	0.1
C[C@]12CC[C@H]3[C@@H](CCC4=CC(=O)CC[C@@]43C)[C@@H]1CC[C@@H]2O	0.041916167664670656	0.05	0.128	0.13008130081300814	0.05185185185185185	0.09375
C[C@@H]1OC(=O)C=C(C)cc1O	0.06666666666666667	0.08333333333333333	0.1326530612244898	0.13541666666666666	0.08737864077669903	0.0891089108910891
CC(C)[C@H](N)C(=O)OCCOCn1cnc2c(=O)nc(N)[nH]c21	0.11949685534591195	0.15267175572519084	0.10687022900763359	0.1349206349206349	0.13178294573643412	0.125
CC(=O)c1csc2c(N)ncnc12	0.07092198581560284	0.10714285714285714	0.07272727272727272	0.07407407407407407	0.09174311926605505	0.06363636363636363
O=[N+]([O-])c1cc([As](=O)(O)O)ccc1O	0.09420289855072464	0.11711711711711711	0.07272727272727272	0.07407407407407407	0.11214953271028037	0.08333333333333333
CC(C)[C@H]1NC(=O)[C@H]2[C@@H]3C[C@H](C)C4=CC(=O)C=C[C@]4(C)[C@@]3(F)[C@@H](O)C[C@@]21C	0.0872093023255814	0.11888111888111888	0.1937984496124031	0.20634920634920634	0.09929078014184398	0.16793893129770993
CCCCC[C@@H](O)/C=C\C[C@@H](C)[C@H](O)[C@H](C)CO	0.11643835616438356	0.1623931623931624	0.06557377049180328	0.0847457627118644	0.1592920353982301	0.17272727272727273
NCCc1c[nH]c2ccccc12	0.11940298507462686	0.09821428571428571	0.06363636363636363	0.06481481481481481	0.18	0.05454545454545454
COc1cc([C@@H]2c3cc4c(cc3[C@@H](O[C@@H]3O[C@@H]5CO[C@@H](C)O[C@H]5[C@H](O)[C@H]3O)[C@H]3COC(=O)[C@H]23)OCO4)cc(OC)c1O	0.08333333333333333	0.08947368421052632	0.14857142857142858	0.15028901734104047	0.08602150537634409	0.11731843575418995
O=C(O)c1cn(C2CC2)c2cc(N3CCNCC3)c(F)cc2c1=O	0.10975609756097561	0.12318840579710146	0.11194029850746269	0.11363636363636363	0.1450381679389313	0.08823529411764706
O=C(ON1C(=O)C2CCCC2)CCCC1	0.039473684210526314	0.03968253968253968	0.10619469026548672	0.10810810810810811	0.04132231404958678	0.05982905982905983
C[C@H](C(=O)N(C)CCC1)S(=O)(=O)N1CCC[C@H]1C(=O)N[C@@H](C(=O)NC(=O)NC(=O)NCCC(=O)O)cc1	0.11398963730569948	0.09302325581395349	0.1518987341772152	0.15384615384615385	0.08928571428571429	0.16774193548387098
O=C(O)C1=CC(=O)OCC1	0.06766917293233082	0.08490566037735849	0.12371134020618557	0.12631578947368421	0.0784313725490196	0.09090909090909091
C[C@@H](NC(=O)OCc1ccccc1)C(=O)N1CCC[C@H]1C(=O)N[C@@H](CCCCN)C(=O)NCC(=O)NCC(=O)O	0.17708333333333334	0.11797752808988764	0.10285714285714286	0.11695906432748537	0.14792899408284024	0.1566265060240964
CC(=O)O[C@H]1C[C@H]2[C@@H]3CCC4=CC(=O)CC[C@]4(C)[C@H]3CC[C@@]21C	0.052941176470588235	0.07042253521126761	0.168	0.17073170731707318	0.05755395683453238	0.1328125
O=[P@]1(N(CCCl)CCCCCl)NCCO1	0.03289473684210526	0.031746031746031744	0.05982905982905983	0.06086956521739131	0.02459016393442623	0.0603448275862069
S=C=NCCCCCCSP(=S)(=O)=O	0.04081632653061224	0.03278688524590164	0.043478260869565216	0.04424778761061947	0.025423728813559324	0.0625
O=C1O[C@@H](CO[C@H]2O[C@H](CO)[C@@H](O)[C@H](O)[C@H]2O)c(O)c1	0.05625	0.06766917293233082	0.15254237288135594	0.15517241379310345	0.0703125	0.13445378151260504
CCCCCCCCCC/C=C\CCCCC(=O)O	0.06962025316455696	0.08396946564885496	0.07086614173228346	0.072	0.0873015873015873	0.10655737704918032
C[S@](=O)C[C@@H](N)C(=O)N[C@@H](C(=O)N[C@@H](CC(=O)N[C@@H](CCC(=O)O)C(=O)O)C(=O)O)C(C)C(=O)O	0.13259668508287292	0.11949685534591195	0.06172839506172839	0.0759493670886076	0.10897435897435898	0.16326530612244897
C[C@@H](O)CCCCCCCCCCCCC(=O)[O-]	0.08552631578947369	0.078125	0.06451612903225806	0.08333333333333333	0.08130081300813008	0.11965811965811966
CCc1ccc(C(=O)C(C)CN2CCCCC2)cc1	0.1342281879194631	0.15447154471544716	0.13333333333333333	0.16521739130434782	0.17094017094017094	0.13445378151260504
COc1ccc(C(O)CCCN2CCCC2)cc1	0.1360544217687075	0.12903225806451613	0.11666666666666667	0.1282051282051282	0.1440677966101695	0.11764705882352941
C[C@H](N)C(=O)OC[C@H]1CC[C@H]2[C@@H]3[C@H](O)C=C[C@H]4[C@@H](O)CC[C@]4(C)[C@H]3CC[C@]12C	0.06666666666666667	0.08552631578947369	0.16911764705882354	0.1984732824427481	0.08108108108108109	0.17037037037037037
CCCCCCC[C@H](O)COc1ccccc1	0.17142857142857143	0.11382113821138211	0.09166666666666666	0.10256410256410256	0.168141592920354	0.1504424778761062
N[C@@H](Cc1ccc(O)c(O)c1)C(=O)O	0.1259259259259259	0.1574074074074074	0.09174311926605505	0.10377358490566038	0.1650485436893204	0.12380952380952381
CCCCCCCCC[C@H](O)[C@H](O)c1ccc(SC(C)C)cc1	0.16993464052287582	0.1875	0.09774436090225563	0.11627906976744186	0.18548387096774194	0.17886178861788618
CCCN(CCC)C(=O)C(CCC(=O)O)NC(=O)c1ccccc1	0.22297297297297297	0.15789473684210525	0.11278195488721804	0.12307692307692308	0.18253968253968253	0.18548387096774194
COc1c2ccoc2cc2ccc(=O)oc12	0.1103448275862069	0.12605042016806722	0.0847457627118644	0.08620689655172414	0.15178571428571427	0.058333333333333334
C[C@@H](C(=O)O)c1cccc(C(=O)c2ccccc2)c1	0.2537313432835821	0.1652892561983471	0.08870967741935484	0.10833333333333334	0.24770642201834864	0.12605042016806722
COC(=O)[C@]1(C(C)=O)CC[C@H]2[C@@H]3C=C(Cl)C4=CC(=O)CC[C@]4(C)[C@H]3CC[C@@]21C	0.07303370786516854	0.09333333333333334	0.15328467153284672	0.15555555555555556	0.06711409395973154	0.12949640287769784
CC(=O)N1CCCN(c2ccccc2)CC1	0.13380281690140844	0.08943089430894309	0.09401709401709402	0.09565217391304348	0.15178571428571427	0.07627118644067797
C=C(C)C(=O)O[C@H]1C[C@H](O)C[C@@H]2C=C[C@H](C)[C@H](CC[C@H](O)C[C@H](O)CC(=O)[O-])[C@@H]12	0.17682926829268292	0.14482758620689656	0.25984251968503935	0.27419354838709675	0.14184397163120568	0.43243243243243246
N[C@@H](Cc1cccs1)C(=O)N1CCC[C@H]1C(=O)N[C@@H](CCC(=O)O)C(=O)NCC(=O)NCC(=O)O	0.13440860215053763	0.10843373493975904	0.09876543209876543	0.1069182389937107	0.11180124223602485	0.1568627450980392
O=C(O)/C=C/c1ccccc1	0.14960629921259844	0.14423076923076922	0.0761904761904762	0.07766990291262135	0.2127659574468085	0.08737864077669903
COc1cc([C@H]2c3cc4c(cc3[C@@H](O[C@@H]3O[C@@H]5CO[C@@H](C)O[C@H]5[C@H](O)[C@H]3O)[C@H]3COC(=O)[C@H]23)OCO4)cc(OC)c1O	0.08333333333333333	0.08947368421052632	0.14857142857142858	0.15028901734104047	0.08602150537634409	0.11731843575418995
COc1cc2c3cc1Oc1cc(ccc1O)C[C@@H]1c4c(cc(OC)c(O)c4Oc4ccc(cc4)C[C@@H]3N(C)CC2)CC[N+]1(C)C.[Cl-]	0.13488372093023257	0.10152284263959391	0.09895833333333333	0.09424083769633508	0.13368983957219252	0.06598984771573604
CC1=CC(=O)C(c2ccccc2)O1	0.14285714285714285	0.09649122807017543	0.10185185185185185	0.10377358490566038	0.1650485436893204	0.06306306306306306
O=c1cc(-c2ccccc2)oc2c1ccc1ccccc12	0.2826086956521739	0.11940298507462686	0.058823529411764705	0.05970149253731343	0.23931623931623933	0.036231884057971016
COc1cc(CCC(C)C)c(OCCNC(C)C)cc1	0.13333333333333333	0.144	0.11382113821138211	0.125	0.13114754098360656	0.13333333333333333
CC1=C(CCc2c(/C=C/[C@@H]3[C@@H](O)CC[C@](C)(O)CC3)[C@@H](C)CC(=O)O2)C(C)C[C@@H]1C	0.06486486486486487	0.1111111111111111	0.19708029197080293	0.19117647058823528	0.1	0.12413793103448276
CC(C)CCC[C@@](C)(O)CCCC(N)C(=O)N[C@@H](CC(=O)N[C@@H](C)C(=O)N[C@H](C)C(=O)N[C@H](CCC(=O)O)C(C)C)C(=O)N[C@@H](CC(=O)O)	0.1141552511415525	0.11855670103092783	0.07653061224489796	0.07179487179487179	0.09844559585492228	0.13513513513513514
O=C(Nc1cc(Br)ccc1)c1cc(Br)cc(Br)c1O	0.176056338028169	0.12903225806451613	0.072	0.07317073170731707	0.16379310344827586	0.064
CN1[C@@H]2CC[C@@H]1[C@H](OC(=O)NC(C)C)C(=O)C2	0.08053691275167785	0.08943089430894309	0.16363636363636364	0.18867924528301888	0.08403361344537816	0.14414414414414414
CC(=O)[C@@]1(O)CC[C@H]2[C@@H]3C[C@H](C)C4=CC(=O)CC[C@]4(C)[C@H]3CC[C@@]21C	0.057803468208092484	0.08333333333333333	0.171875	0.1746031746031746	0.06338028169014084	0.12878787878787878
COC(=O)[C@H]1C[C@@H]2C[C@H]3c4cccc5[nH]cc(c45)C[C@H]3N(CC)C[C@@H]2N(C)C[C@@H]1O	0.10497237569060773	0.11612903225806452	0.2014388489208633	0.20437956204379562	0.12751677852348994	0.1527777777777778
O=P(O)(O)O[C@@H](Cc1ccc(F)cc1)C(=O)N1CCC[C@H]1C(F)CCCCl	0.18867924528301888	0.19117647058823528	0.13043478260869565	0.14074074074074075	0.1984732824427481	0.14814814814814814
C[C@@H]1C(=O)[C@@]2(C)C[C@H]3[C@@H]4CC(=O)C=C[C@H]4[C@@H](O)C[C@]3(C)[C@@]2(C)[C@H]1CC	0.05813953488372093	0.08391608391608392	0.24166666666666667	0.23529411764705882	0.06382978723404255	0.16535433070866143
O=C(O[C@@H]1Cc2ccccc2)CC[C@H](O)C1	0.1258741258741259	0.08943089430894309	0.21904761904761905	0.22330097087378642	0.1415929203539823	0.10434782608695652
C=CC(=C)CC(=O)OCC(=O)O	0.08148148148148149	0.09174311926605505	0.0761904761904762	0.07766990291262135	0.08571428571428572	0.12
CCCCCC[C@@H](C/C=C/C=C/C=C/C=C\CCC(=O)O)CC(=O)O	0.1144578313253012	0.11267605633802817	0.07042253521126761	0.07913669064748201	0.10869565217391304	0.16153846153846155
CC(C)=CCC[C@H](C)[C@H]1CC[C@@]2(C)C(=CC(=O)O)C1=C2C	0.1032258064516129	0.14285714285714285	0.13114754098360656	0.14285714285714285	0.13008130081300814	0.14166666666666666
C/C=C\C#CC#CCCCCCCC(=O)O	0.0738255033557047	0.09016393442622951	0.06722689075630252	0.06837606837606838	0.09401709401709402	0.10526315789473684
O=C(NCN1CCOCC1)c1ccc(Cl)cc1	0.11564625850340136	0.11382113821138211	0.11016949152542373	0.11206896551724138	0.1282051282051282	0.0743801652892562
CCCOc1c2c(ccc(CCOC)cc2)cc1	0.176056338028169	0.15702479338842976	0.09836065573770492	0.1	0.20535714285714285	0.09917355371900827
O=c1c(O)c(OC(C)CCNCCO)cc(C(N)CCCO)cc1Cl	0.12962962962962962	0.1223021582733813	0.08695652173913043	0.1044776119402985	0.12686567164179105	0.13740458015267176
COc1nc(C/C=C/C(=O)O)cc(OC)c1	0.08904109589041095	0.14782608695652175	0.10526315789473684	0.10714285714285714	0.13392857142857142	0.10619469026548672
Cc1cc(O)c(C)c(C)c1Cl	0.06716417910447761	0.09433962264150944	0.06796116504854369	0.06930693069306931	0.08823529411764706	0.05825242718446602
COc1ccc(/C(C)=C/c2ccc(O)c(OC)c2C)cc1	0.1456953642384106	0.168	0.09375	0.09523809523809523	0.19491525423728814	0.07751937984496124
NC(=O)Cc1ccccc1C(=O)c1ccccc1	0.24812030075187969	0.13008130081300814	0.08130081300813008	0.08264462809917356	0.2072072072072072	0.09090909090909091
COC(=O)CCCCc1ccccc1	0.16541353383458646	0.11304347826086956	0.10909090909090909	0.1111111111111111	0.17142857142857143	0.12037037037037036
C[C@H]1[C@H](O)CC[C@H]2[C@@H]3CC4=CCC(=O)C=C[C@H]4[C@@H]3CC[C@@]21C	0.05357142857142857	0.06382978723404255	0.2	0.2033898305084746	0.0661764705882353	0.144
CC(C)(C)c1ccc(C(=O)CCCN2CCC(OC(c3ccccc3)c3ccccc3)CC2)cc1	0.2934131736526946	0.125	0.13664596273291926	0.12422360248447205	0.20261437908496732	0.10303030303030303
CC(C)c1cc2c(cc1)c1ccccc1-2	0.19696969696969696	0.16964285714285715	0.059322033898305086	0.07894736842105263	0.24752475247524752	0.06896551724137931
CCCC(=O)CC(C)c1ccc(OCC(=O)O)cc1	0.2014388489208633	0.20689655172413793	0.1452991452991453	0.168141592920354	0.20535714285714285	0.22018348623853212
O=P(O)(O)CCCO[C@H]1CCCCS1	0.04054054054054054	0.040983606557377046	0.09009009009009009	0.09174311926605505	0.042735042735042736	0.08108108108108109
CC(C)(CO)CCCC(O)COc1cccc2[nH]ccc12	0.16	0.1484375	0.11904761904761904	0.10317460317460317	0.18333333333333332	0.14754098360655737
Cc1oc2cc(O)ccc2c1C	0.0962962962962963	0.12037037037037036	0.08490566037735849	0.08653846153846154	0.13725490196078433	0.06542056074766354
NC(=O)c1cscc1O	0.061068702290076333	0.07692307692307693	0.08163265306122448	0.08333333333333333	0.08080808080808081	0.07142857142857142
CC[C@@H](C)NC[C@@H](O)COc1ccccc1C	0.17391304347826086	0.16379310344827586	0.12173913043478261	0.15454545454545454	0.2037037037037037	0.1743119266055046
c1ccc2c(c1)c1cccc3ccc4cccc2c1c34	0.24113475177304963	0.1044776119402985	0.0364963503649635	0.037037037037037035	0.2222222222222222	0.029197080291970802
C=C[C@H](OS(=O)(=O)c1ccccc1)C(=O)N[C@@H](C)C(=O)N[C@@H](CC)C(=O)N1CCC[C@H]1C(=O)O	0.17613636363636365	0.16129032258064516	0.11538461538461539	0.1390728476821192	0.174496644295302	0.1610738255033557
CSCC[C@H](NC(=O)CCCNC(=O)[C@@H](Cc1ccccc1)C(=O)N[C@@H](C)CC(=O)N[C@@H](CCCCC(=O)O)C(=O)O)C(=O)N[C@@H](C)C(=O)O	0.18396226415094338	0.14285714285714285	0.07389162561576355	0.08542713567839195	0.15873015873015872	0.15425531914893617
CCCCC[C@H](C)CCOC(=O)c1ccc(C)cc1	0.1506849315068493	0.1652892561983471	0.13445378151260504	0.1565217391304348	0.1623931623931624	0.17543859649122806
C[C@@H](O)[C@@H](C)O[C@@H](C)[C@H](O)C(=O)N1CCC[C@H]1C(=O)N[C@@H](C)CC(=O)N[C@@H](CCCC(=O)N[C@@H](CCC(=O)O)C(=O)O)C(=O)N[C@@H](CCCN)C	0.12556053811659193	0.12	0.09	0.09644670050761421	0.10606060606060606	0.16666666666666666
Cc1cc2occ(CNC(=O)c3ccccc3)nc2c1	0.19310344827586207	0.140625	0.08527131782945736	0.08661417322834646	0.20512820512820512	0.06923076923076923
O=C(c1ccccc1C(F)(F)F)N1CCC(Cc2ccccc2)CC1	0.2077922077922078	0.11188811188811189	0.10071942446043165	0.09420289855072464	0.1937984496124031	0.07042253521126761
CCC/C=C/COC(=O)c1ccccc1	0.15328467153284672	0.12931034482758622	0.11607142857142858	0.11818181818181818	0.18867924528301888	0.11711711711711711
CC(C)=CCC[C@@H](C)[C@H]1CC[C@@]2(C)O[C@]1(C)C(=O)C2	0.0641025641025641	0.09448818897637795	0.13675213675213677	0.14912280701754385	0.08064516129032258	0.1092436974789916
CC(C)(CCc1ccc(Cl)cc1)c1ccc(O)c(C(=O)O)c1	0.19047619047619047	0.184	0.12698412698412698	0.10236220472440945	0.24347826086956523	0.11023622047244094
CCCCSc1ccc(C(=O)OCCN(C)C)cc1	0.12751677852348994	0.1652892561983471	0.13445378151260504	0.13675213675213677	0.14285714285714285	0.1452991452991453
CCCc1cc(OC)c(OC)cc1O	0.07746478873239436	0.10526315789473684	0.1111111111111111	0.11320754716981132	0.1	0.10185185185185185
O=c1oc2cc(O)ccc2o1	0.08148148148148149	0.10185185185185185	0.08653846153846154	0.08823529411764706	0.10679611650485436	0.05660377358490566
CC1(C)CCC(C)C(=O)NCC[C@H]1CC[C@H]1CCCC1	0.03636363636363636	0.051094890510948905	0.14049586776859505	0.14285714285714285	0.045112781954887216	0.10483870967741936
Nc1ccc(Oc2ccc(Cl)cc2)cc1	0.14492753623188406	0.10084033613445378	0.05042016806722689	0.05128205128205128	0.16666666666666666	0.04201680672268908
CCCCCn1cc(C(=O)Nc2ccncc2)c(-c2ccc(F)cc2)c1C(=O)N[C@@H](C)Cc1ccc(CC#N)cc1	0.36470588235294116	0.19883040935672514	0.08152173913043478	0.09444444444444444	0.2578616352201258	0.11235955056179775
Cc1cc(C)c(C)c(O)c1CCCCC1CCCCCC1	0.08074534161490683	0.08888888888888889	0.11904761904761904	0.12096774193548387	0.08396946564885496	0.10236220472440945
COC(=O)[C@H](CCCc1ccccc1)N[C@@H](C)C(=O)N1CCC[C@H]1C(=O)O	0.21019108280254778	0.14788732394366197	0.13768115942028986	0.16541353383458646	0.18796992481203006	0.19083969465648856
C[C@@]12C(=O)C=CS1CC[C@@H]1[C@@H]2[C@@H](O)CC[C@@]2(C)[C@H]1CC[C@]2(O)C(=O)CO	0.07514450867052024	0.08904109589041095	0.1590909090909091	0.16153846153846155	0.08450704225352113	0.15151515151515152
C[C@]12CC[C@H]3c4ccc(O)cc4CC[C@H]3[C@@H]1C[C@@H](O)[C@@H]2O	0.07407407407407407	0.08888888888888889	0.13709677419354838	0.13934426229508196	0.09230769230769231	0.12903225806451613
Cc1c(COc2cc(C(=O)O)ccc2)cc1	0.14285714285714285	0.14655172413793102	0.11403508771929824	0.11607142857142858	0.18518518518518517	0.11504424778761062
CC(C)[C@H](NC(=O)[C@H](Cc1ccc(O)cc1)NC(=O)CNC(=O)[C@H](Cc1ccccc1)NC(=O)[C@@H](N)CCC(=O)N[C@@H](CCC(=O)O)C(=O)O)C	0.23300970873786409	0.15816326530612246	0.07804878048780488	0.08955223880597014	0.20652173913043478	0.14583333333333334
OC[C@H]1O[C@@H](Oc2ccc(Cl)c(Cl)c2)c2ccccc21	0.14666666666666667	0.11538461538461539	0.0859375	0.0873015873015873	0.1864406779661017	0.06976744186046512
CC(C)N(CCOCCOc1ccccc1)C(=O)O	0.2	0.1652892561983471	0.11570247933884298	0.13675213675213677	0.21428571428571427	0.15517241379310345
OC[C@H]1O[C@H](O[C@@H]2[C@@H](O)[C@H](O[C@H]3O[C@H](CO)[C@@H](O)[C@H](N)[C@H]3O)[C@H](N)C[C@@H]2N)[C@H](O)[C@@H](O)[C@@H]1O	0.025252525252525252	0.029239766081871343	0.0967741935483871	0.09803921568627451	0.030120481927710843	0.09740259740259741
CC(C)(C)OC(O)CCC(O)C(O)C(=O)NCCCO	0.12837837837837837	0.12903225806451613	0.11666666666666667	0.1	0.125	0.1981981981981982
CC(C)Sc1ccc2[nH]c(NC(=O)O)nc2c1	0.14893617021276595	0.18421052631578946	0.09322033898305085	0.11403508771929824	0.17117117117117117	0.11304347826086956
CCc1c2c(nc3ccc(OC(=O)N4CCC(N5CCCCC5)CC4)cc13)-c1cc3c(c(=O)n1C2)COC(=O)[C@]3(O)CC	0.11214953271028037	0.13440860215053763	0.12021857923497267	0.12154696132596685	0.11956521739130435	0.09090909090909091
COc1ccc(CCN2CCC(Nc3nc4ccccc4n3Cc3ccc(F)cc3)CC2)cc1	0.2647058823529412	0.15337423312883436	0.08333333333333333	0.08433734939759036	0.24489795918367346	0.06470588235294118
C[C@@H](F)CCCn1c(=O)c2c(-c3ccccc3)c(-c3ccccc3)c(=O)c2[nH]1	0.3541666666666667	0.15862068965517243	0.08	0.0958904109589041	0.24427480916030533	0.08783783783783784
COc1ccc2cc1C(=O)c1c(O)c3c(c(O)c1C2=O)C[C@@](O)(C(=O)CO)C[C@@H]3O[C@H]1C[C@H](N)[C@H](O)[C@H](C)O1	0.13333333333333333	0.1411764705882353	0.16770186335403728	0.16981132075471697	0.13855421686746988	0.15432098765432098
O=C(OCCN1CCOCC1)c1ccc(Cl)cc1	0.11333333333333333	0.12	0.12605042016806722	0.1282051282051282	0.13445378151260504	0.09016393442622951
COc1c(O)cc(C)c2c(OC)cc(OC)cc12	0.08609271523178808	0.11382113821138211	0.09166666666666666	0.09322033898305085	0.1092436974789916	0.0743801652892562
C[C@@H]1C[C@@](C)(c2ccccc2)CC[C@@H](O)C[C@@H]1CC[C@@H](O)[C@H]1OC(=O)[C@H](C)O1	0.1488095238095238	0.12162162162162163	0.22137404580152673	0.234375	0.15827338129496402	0.1865671641791045
CC(C)c1cc(-c2ccc(F)cc2)c(-c2ccccc2)n1/C=C/[C@@H](O)C[C@@H](O)CC(=O)O	0.5111111111111111	0.45081967213114754	0.08227848101265822	0.09740259740259741	0.6074766355140186	0.19718309859154928
NS(=O)(=O)c1cc(C2(O)NC(=O)c3ccccc32)ccc1Cl	0.15894039735099338	0.16535433070866143	0.06766917293233082	0.06870229007633588	0.19166666666666668	0.05223880597014925
CC1(C)C=CC(C(=O)O)CC1	0.06666666666666667	0.08333333333333333	0.12121212121212122	0.12371134020618557	0.08737864077669903	0.12244897959183673
CCOC(=O)C[C@@H](C)[C@H](CC)[C@H]1CC[C@H]2[C@@H]3CC4=CC(=O)C=C[C@]4(C)[C@H]3CC[C@@]21C	0.1	0.125	0.21323529411764705	0.23484848484848486	0.10666666666666667	0.19708029197080293
CO[C@@H]1[C@@H](C(=O)O)C[C@H]1O[C@H](C)[C@H](O)[C@H](C)O	0.11188811188811189	0.14782608695652175	0.125	0.14814814814814814	0.14414414414414414	0.22549019607843138
NO[C@H](Cc1ccccc1)C(=O)N1CCC[C@H]1C(=O)O	0.17123287671232876	0.11627906976744186	0.12195121951219512	0.13333333333333333	0.16806722689075632	0.14166666666666666
CCCOC(C(=O)c1ccccc1)NC(=O)NCC(=O)NCC(=O)NC(C)C	0.19254658385093168	0.14583333333333334	0.11188811188811189	0.12949640287769784	0.1678832116788321	0.16176470588235295
CC1=C[C@H](c2c(-c3ccc(F)cc3)c(-c3ccc(F)cc3)c(CC[C@@H](O)C[C@@H](O)C[C@@H](O)CC(=O)[O-])n2C(C)C)cc1	0.40853658536585363	0.2830188679245283	0.10614525139664804	0.12	0.3916083916083916	0.2236024844720497
CO/N=C(C(\OC(=O)c1ccccc1)NC(=O)Nc1ccccc1)N	0.2916666666666667	0.11188811188811189	0.07746478873239436	0.08633093525179857	0.17557251908396945	0.09352517985611511
CCCCCCCCC/C=C\CCCC(=O)O	0.07236842105263158	0.088	0.0743801652892562	0.07563025210084033	0.09166666666666666	0.11206896551724138
CCCCc1nc(Cl)c(CO)n1Cc1ccc(-c2ccccc2-c2nnn[nH]2)cc1	0.22424242424242424	0.15894039735099338	0.06962025316455696	0.07051282051282051	0.2318840579710145	0.07692307692307693
C[N+](C)(C)CC(=O)[O-]	0.046875	0.07	0.07446808510638298	0.07608695652173914	0.0625	0.07526881720430108
C[C@@H]1C(CO)=CC[C@H]2[C@@H]3CC4=CC(=O)C=C[C@]4(C)[C@H]3CC[C@@]21C	0.0718562874251497	0.09352517985611511	0.1774193548387097	0.18032786885245902	0.08888888888888889	0.1328125
CNS(=O)(=O)Cc1ccc2[nH]cc(CCN(C)C)c2c1	0.11842105263157894	0.18181818181818182	0.10483870967741936	0.10655737704918032	0.13114754098360656	0.0967741935483871
C[C@]12CC[C@H](O)C[C@@H]1CC[C@@H]1[C@@H]2CC[C@]2(C)C(=O)CC[C@@H]12	0.029585798816568046	0.035211267605633804	0.13709677419354838	0.13934426229508196	0.0364963503649635	0.10236220472440945
CC(=O)OC[C@@H]1O[C@@H](n2ncc(=O)[nH]c2=O)[C@H](OC(C)=O)[C@@H]1OC(C)=O	0.0755813953488372	0.0896551724137931	0.14285714285714285	0.1450381679389313	0.06993006993006994	0.13533834586466165
O=C(O)[C@H]1C[C@](O)(C(=O)O)C[C@H]2[C@@H]3C=C4CCC[C@@H](O)C4=C[C@@H]3C[C@H]21	0.08235294117647059	0.08275862068965517	0.16153846153846155	0.1640625	0.07801418439716312	0.18110236220472442
Nc1nc(N)nc(NC2CC2)n1	0.027777777777777776	0.06140350877192982	0.045454545454545456	0.046296296296296294	0.02654867256637168	0.02702702702702703
COC(=O)Cc1ccccc1	0.14960629921259844	0.11214953271028037	0.0970873786407767	0.09900990099009901	0.17525773195876287	0.09803921568627451
O=C(O)CCCCC[C@@H]1CSSS1	0.07042253521126761	0.06837606837606838	0.09174311926605505	0.09345794392523364	0.07142857142857142	0.1346153846153846
O[C@](c1ccc(Cl)c(Cl)c1)c1ccc(Cl)cc1	0.14893617021276595	0.13445378151260504	0.05737704918032787	0.058333333333333334	0.1926605504587156	0.05785123966942149
C=C1C(=O)C[C@H]2[C@@H]1CC/C(C)=C/CC[C@@]1(C)O[C@@H]21	0.04430379746835443	0.05343511450381679	0.1282051282051282	0.13043478260869565	0.05555555555555555	0.07377049180327869
O=C1CN(S(=O)(=O)c2ccccc2)C1	0.13333333333333333	0.125	0.09090909090909091	0.09259259259259259	0.14150943396226415	0.0625
O=CC(=O)[C@@H](O)c1ccc(O)cc1	0.13636363636363635	0.18269230769230768	0.09345794392523364	0.10576923076923077	0.18	0.11538461538461539
N=C(N)NCCCCNC(=N)N.O=S(=O)(O)O	0.07534246575342465	0.08333333333333333	0.05982905982905983	0.06086956521739131	0.05042016806722689	0.08849557522123894
CCCCC[C@H](C)C[C@@H](C)CC(=O)O	0.15151515151515152	0.16822429906542055	0.10185185185185185	0.125	0.1650485436893204	0.22916666666666666
O=C(Nc1ccc(Br)cc1)c1cc(Br)cc(Br)c1O	0.18439716312056736	0.14754098360655737	0.072	0.07317073170731707	0.17391304347826086	0.064
CC[C@@H](C=O)c1ccc(C(=O)CCC1CCCCCC1)CCCCC1	0.05649717514124294	0.0738255033557047	0.1	0.11764705882352941	0.06896551724137931	0.0851063829787234
c1ccc(CN2[C@H]3CCSC3=N2)cc1	0.12142857142857143	0.08333333333333333	0.0782608695652174	0.07964601769911504	0.13636363636363635	0.0603448275862069
COC(=O)CCc1ccc(OCC(O)CNC(C)C)cc1	0.18493150684931506	0.2066115702479339	0.12903225806451613	0.15	0.20512820512820512	0.17796610169491525
NC[C@@H]1CC[C@@H](c2ccc(Cl)c(Cl)c2)c2ccccc21	0.1390728476821192	0.10687022900763359	0.07751937984496124	0.07874015748031496	0.17647058823529413	0.06153846153846154
O=C1NC=C[C@H]1O[C@@H](Cn1ccnc1)c1cc(F)ccc1[N+](=O)[O-]	0.14375	0.1386861313868613	0.08695652173913043	0.0962962962962963	0.17054263565891473	0.07971014492753623
CC(C)(S)C(=O)Nc1ccc(C(N)=O)cc1	0.16296296296296298	0.14035087719298245	0.12727272727272726	0.0990990990990991	0.13636363636363635	0.10810810810810811
C[S@@](=O)/C=C\CN[C@@H](O)C(=O)O	0.08955223880597014	0.12264150943396226	0.0660377358490566	0.07766990291262135	0.11764705882352941	0.10891089108910891
O=C(O)[C@@H]1O[C@H](OC(=O)c2ccc(O)c(O)c2)c(O)c1O	0.13245033112582782	0.14285714285714285	0.12195121951219512	0.12396694214876033	0.13934426229508196	0.16101694915254236
C=CC[S@](=O)C[C@H](N)C(=O)N[C@@H](CCNC(=O)[C@H](C)NC(=O)[C@H](C)NC(=O)N[C@H](C(=O)N[C@H](C(=O)O)C(=O)O)C(=O)O)C(C)C	0.11004784688995216	0.11413043478260869	0.06417112299465241	0.07650273224043716	0.09289617486338798	0.125
Cc1n[nH]c2c(F)cccc12	0.09774436090225563	0.12264150943396226	0.056074766355140186	0.05714285714285714	0.15151515151515152	0.04672897196261682
COc1c(O)ccc2c(-c3ccccc3)c(-c3ccccc3)c(F)c2c1	0.3475177304964539	0.13194444444444445	0.053691275167785234	0.05442176870748299	0.2440944881889764	0.04697986577181208
O=C(NC[C@H](O)CO)C[C@H](O)CO	0.13740458015267176	0.12962962962962962	0.06422018348623854	0.07547169811320754	0.13592233009708737	0.18556701030927836
C=C1C[C@@]23CC[C@H]4[C@@H](O)CC[C@]4(C)[C@H]3CC[C@@]21C	0.024844720496894408	0.029850746268656716	0.09090909090909091	0.09243697478991597	0.031007751937984496	0.07377049180327869
C[N+](C)(C)CCOC(N)=O.[Cl-]	0.05223880597014925	0.07547169811320754	0.09090909090909091	0.09278350515463918	0.06862745098039216	0.09183673469387756
CNCCOc1ccc(CC2CNC(=O)c3ccccc3)cccc2[nH]1	0.19375	0.10810810810810811	0.12056737588652482	0.1223021582733813	0.17777777777777778	0.1056338028169014
C[C@H]1CC(=O)C=C(C)CC1	0.04411764705882353	0.05504587155963303	0.13541666666666666	0.13829787234042554	0.057692307692307696	0.08
COc1cccc2c1C(=O)c1c(O)c3c(c(O)c1C2=O)C[C@@](O)(C(=O)CO)C[C@@H]3O[C@H]1C[C@H](N)[C@H](O)[C@H](C)O1	0.12755102040816327	0.12790697674418605	0.16770186335403728	0.16981132075471697	0.1317365269461078	0.15432098765432098
CC(C)OC(=O)C(C)(C)Oc1ccc(C(=O)c2ccc(Cl)cc2)cc1	0.20394736842105263	0.17293233082706766	0.13636363636363635	0.12121212121212122	0.208	0.12030075187969924
CCN[C@@H](C)Cc1ccccc1	0.1640625	0.11926605504587157	0.08411214953271028	0.10679611650485436	0.18181818181818182	0.10576923076923077
CC/C(=N/O)c1ccc(C)c(C)c1	0.0948905109489051	0.12844036697247707	0.11428571428571428	0.11650485436893204	0.12380952380952381	0.10476190476190476
NC1=N[C@H](CC[N+](=O)[O-])CS1	0.028368794326241134	0.04424778761061947	0.06666666666666667	0.06796116504854369	0.03669724770642202	0.0673076923076923
C[C@@]1(O)CC(=O)OC1CC[C@@H](O)C(=O)O	0.1079136690647482	0.12389380530973451	0.1523809523809524	0.16666666666666666	0.11926605504587157	0.17647058823529413
CC(C)(CO[P@@](=O)(O)OCC(=O)O)C(=O)O	0.10714285714285714	0.12280701754385964	0.12962962962962962	0.09090909090909091	0.10810810810810811	0.1523809523809524
O=C1C[C@@H](c2ccc(O)cc2)C(=O)c2ccc(O)cc12	0.16326530612244897	0.14285714285714285	0.09523809523809523	0.0967741935483871	0.18803418803418803	0.07874015748031496
C/C(=C/c1ccc(O)cc1)OC(=O)O	0.13333333333333333	0.16666666666666666	0.10091743119266056	0.102803738317757	0.17475728155339806	0.12264150943396226
C=C(C)c1cccc(OCCOCC[N+](C)(C)CC)c1.[Br-]	0.1032258064516129	0.11627906976744186	0.12195121951219512	0.12396694214876033	0.112	0.12295081967213115
C=C(C)[C@@H](CC=O)[C@H]1CC[C@H]2[C@@H]3CC4=CC(=O)CC[C@]4(C)[C@H]3CC[C@@]21C	0.05649717514124294	0.08108108108108109	0.14074074074074075	0.15151515151515152	0.06896551724137931	0.10869565217391304
C=C(C)/C=C\C[C@@H]1C[C@@H]2C(=C)[C@H](O)C[C@@]1(C)[C@H]2C(=O)CO	0.06875	0.09090909090909091	0.14049586776859505	0.14285714285714285	0.09448818897637795	0.15126050420168066
CN(C)CCCN1c2ccccc2Sc2ccccc21	0.21830985915492956	0.140625	0.07692307692307693	0.078125	0.21551724137931033	0.06923076923076923
C/C(=C\Br)COC(=O)c1ccccc1C	0.1386861313868613	0.13157894736842105	0.10810810810810811	0.11009174311926606	0.18095238095238095	0.10909090909090909
COc1cc2c(c(OC)c1OC)-c1ccc(=O)c(C)cc1[C@@H]C2	0.11875	0.1259259259259259	0.09774436090225563	0.09923664122137404	0.13076923076923078	0.07407407407407407
CN(C)[C@@H]1C(=O)N2CCC[C@H]2[C@]2(O)O[C@](NC(=O)[C@@H]3C=C4c5cccc6[nH]cc(c56)C[C@H]4N(C)C3)(C(C)C)C(=O)N12	0.13366336633663367	0.15428571428571428	0.15294117647058825	0.16167664670658682	0.13872832369942195	0.11428571428571428
CCCC[C@@H](C(=O)O)[C@@H]1CC[C@H]2[C@@H]3CCC4=CC(=O)C=C[C@]4(C)[C@H]3CC[C@@]21C	0.10285714285714286	0.11409395973154363	0.19402985074626866	0.20610687022900764	0.10273972602739725	0.1865671641791045
O=C(O)[C@H](Cc1ccccc1Cl)c1ccccc1	0.24812030075187969	0.1487603305785124	0.08130081300813008	0.09166666666666666	0.24074074074074073	0.09090909090909091
O=C(O)C[C@H](NC(=O)c1ccc(O)cc1)c1ccccc1	0.29850746268656714	0.18548387096774194	0.08461538461538462	0.09448818897637795	0.2909090909090909	0.14754098360655737
C[C@@H](N)Cc1ccc(C(=O)O)Ccc1	0.10869565217391304	0.13513513513513514	0.12149532710280374	0.14563106796116504	0.14150943396226415	0.14423076923076922
Oc1ccc(CC[C@@H](O)CC(=O)O)cc1	0.21875	0.2524271844660194	0.10810810810810811	0.12037037037037036	0.2653061224489796	0.22
N=NC(=O)c1c(-c2ccccc2)c(-c2ccc(F)cc2)c(CC[C@@H](O)C[C@@H](O)CC(=O)[O-])n1C(C)C	0.5070422535211268	0.3076923076923077	0.09036144578313253	0.10493827160493827	0.4796747967479675	0.21621621621621623
C[C@@H]1C=C2C(=O)C=C[C@H](C)[C@H]21	0.058394160583941604	0.07272727272727272	0.21739130434782608	0.2222222222222222	0.0761904761904762	0.18085106382978725
CC(C)(O)[C@H](O)C[C@H](C)NC(=O)N[C@@H](C)C(=O)N1CC[C@H]1C(=O)N[C@@H](CCCCN)C(=O)N[C@@H](CCC(=O)N[C@@H](C)C(=O)O)C(=O)N[C@@H](C)	0.1187214611872146	0.11794871794871795	0.09844559585492228	0.08808290155440414	0.10362694300518134	0.14673913043478262
CC(C)C[C@@H](CC(=O)N1CCC[C@H](O)C[C@@H](O)[C@H](C)O)N1CCC[C@]2(C)[C@H](CCC(=O)O)CC2=CC(=O)O	0.17297297297297298	0.1728395061728395	0.12883435582822086	0.14465408805031446	0.15625	0.23648648648648649
CCc1c(C(=O)OCC(C)=O)cc1	0.10294117647058823	0.10810810810810811	0.14705882352941177	0.15	0.102803738317757	0.16
C/C=C(\C)C(=C\C)C[C@H](C)CC(=C\C)C(=O)O	0.08904109589041095	0.13793103448275862	0.09565217391304348	0.10714285714285714	0.12389380530973451	0.12612612612612611
C=C(C)[C@@H]1CC[C@@]2(C)[C@H](CC[C@@]3(C)[C@H]4C(=O)C=C[C@]4(C)[C@H]3CC[C@@]23C)[C@H]1C3	0.038461538461538464	0.058823529411764705	0.14705882352941177	0.14074074074074075	0.04666666666666667	0.10714285714285714
C=C(C)[C@@H]1C[C@H]2O[C@@H]3[C@H]4CC[C@]5(C)[C@H](O)C[C@]5(C)[C@H]4CC[C@]3(C)[C@]2(C(=O)CO)O1	0.04864864864864865	0.06369426751592357	0.15	0.15217391304347827	0.05194805194805195	0.1267605633802817
COCCOC(=O)c1ccc(N)cc1	0.11594202898550725	0.14414414414414414	0.11009174311926606	0.11214953271028037	0.1509433962264151	0.10091743119266056
O=C1Nc2ccc(Cl)cc2C(c2ccccc2Cl)=NC1O	0.16	0.13076923076923078	0.07633587786259542	0.07751937984496124	0.19327731092436976	0.06060606060606061
O=C(O)[C@H]1O[C@@H](OCCc2ccc(F)cc2)c2ccccc2oc1=O	0.2483221476510067	0.20454545454545456	0.125	0.12686567164179105	0.3050847457627119	0.10948905109489052
O=C/C=C/c1ccccc1	0.11627906976744186	0.10377358490566038	0.04716981132075472	0.04807692307692308	0.16666666666666666	0.047619047619047616
CC(C)=CCC[C@@](C)(CCC)C(=O)OC1CC[C@H]2[C@@H]3CCC(=O)CC4=CC(=O)C=C[C@]4(C)[C@H]3CC[C@]21C	0.085	0.10465116279069768	0.21052631578947367	0.18181818181818182	0.08187134502923976	0.15822784810126583
COC1=C(C)C(=O)NC(CCCCCCCCCCCCCC)C1=O	0.06936416184971098	0.07482993197278912	0.10948905109489052	0.1111111111111111	0.0625	0.11029411764705882
COc1ccc(C[C@H]2NC[C@H](O)[C@H]2OC(C)=O)cc1	0.11258278145695365	0.13709677419354838	0.16379310344827586	0.16666666666666666	0.14285714285714285	0.15517241379310345
CCOc1ccc([C@H]2C[C@@H](N)CC2C[C@H](O)CC(=O)OC(C)C)cc1	0.16455696202531644	0.1984732824427481	0.1889763779527559	0.21138211382113822	0.1968503937007874	0.21951219512195122
COC(=O)[C@@H]1C[C@@]2(C)[C@H]3CCC4=CC(=O)C=C[C@]4(C)[C@H]3CC[C@@]21C	0.06470588235294118	0.09219858156028368	0.1746031746031746	0.1774193548387097	0.07194244604316546	0.13076923076923078
NC[C@@H]1CC[C@H](c2ccc(Cl)c(Cl)c2)c2ccccc21	0.1390728476821192	0.10687022900763359	0.07751937984496124	0.07874015748031496	0.17647058823529413	0.06153846153846154
CCCC/C=C\CCCCCC(=O)O	0.07692307692307693	0.09482758620689655	0.08035714285714286	0.08181818181818182	0.0990990990990991	0.12149532710280374
CN1CCN(C(=O)N[C@@H](C)C2)cc3ccccc3c2C1	0.12418300653594772	0.09848484848484848	0.12096774193548387	0.12295081967213115	0.15702479338842976	0.078125
O=C(NCCc1c[nH]c2ccc(Br)cc12)c1cc(F)ccc1	0.19463087248322147	0.17054263565891473	0.07407407407407407	0.07518796992481203	0.23728813559322035	0.06666666666666667
O=C(OCc1ccccc1C(=O)c1ccccc1)c1ccccc1	0.3028169014084507	0.12056737588652482	0.07801418439716312	0.07913669064748201	0.2047244094488189	0.08633093525179857
CC/C=C\C=C/CCCCCC(=O)O	0.07692307692307693	0.09482758620689655	0.08035714285714286	0.08181818181818182	0.0990990990990991	0.12149532710280374
CC1=NCC[C@H](C(c2ccccn2)C(C)c2ccccc2)C1	0.19333333333333333	0.1259259259259259	0.08955223880597014	0.1076923076923077	0.18548387096774194	0.08208955223880597
C[C@@H](NC(=O)CCN)C(=O)c1ccccc1	0.19548872180451127	0.13793103448275862	0.09565217391304348	0.11711711711711711	0.18691588785046728	0.13636363636363635
CCOC(=O)[C@H](CCc1ccccc1)N[C@@H](C)C(=O)N1Cc2ccccc2C[C@H]1C(=O)O	0.28125	0.16339869281045752	0.1390728476821192	0.1643835616438356	0.22695035460992907	0.1793103448275862
CC(C)C[C@H](NC(=O)CN)C(=O)N1CCC[C@H]1C(=O)N[C@@H](CCC(=O)O)C(=O)NCC(=O)NCC(=O)O	0.13227513227513227	0.1130952380952381	0.08383233532934131	0.09815950920245399	0.10975609756097561	0.16129032258064516
CC(C)C[C@@H]1NC(=O)C(C)NC(=O)C(C)C1	0.06802721088435375	0.1016949152542373	0.1588785046728972	0.18446601941747573	0.07758620689655173	0.1388888888888889
C[C@@H]1CC[C@]2(C(=O)O)C[C@@H]3[C@@H]4C[C@H](O)C[C@]4(O)[C@H]3CC[C@@]21C	0.05421686746987952	0.06474820143884892	0.14516129032258066	0.14754098360655737	0.06716417910447761	0.14634146341463414
Cc1cc(O)c(S(=O)(=O)NCCN2CCCCC2)cc1	0.11038961038961038	0.13385826771653545	0.11290322580645161	0.11475409836065574	0.112	0.0873015873015873
Nc1nc2c(ncn2COC(CO)CO)c(=O)[nH]1	0.08552631578947369	0.11290322580645161	0.08196721311475409	0.09243697478991597	0.09917355371900827	0.08264462809917356
N[C@@H](CCCO)C(=O)N[C@H]1Cc2ccncc21	0.10884353741496598	0.11475409836065574	0.13043478260869565	0.14285714285714285	0.11016949152542373	0.13157894736842105
O=C(O)c1[nH]c(=O)c(-c2ccc(F)cc2)cc1	0.24615384615384617	0.2616822429906542	0.09322033898305085	0.09482758620689655	0.31313131313131315	0.0847457627118644
CC(=O)O[C@H]1CC2=CC(=O)CC[C@]2(C)[C@H]2CC[C@@]3(C)[C@@H](CC[C@@]34CCC(=O)O4)[C@H]12	0.053763440860215055	0.07643312101910828	0.17266187050359713	0.17518248175182483	0.05806451612903226	0.11724137931034483
C=C(CO[C@H]1O[C@@H](C)C=C2C(=O)OC)[C@H]21	0.05405405405405406	0.06611570247933884	0.14953271028037382	0.1523809523809524	0.06896551724137931	0.12962962962962962
CCCCCCC[C@@H](O)COc1ccccc1	0.17142857142857143	0.11382113821138211	0.09166666666666666	0.10256410256410256	0.168141592920354	0.1504424778761062
N[C@@H](CCC(=O)N[C@@H](CSSC[C@H](NC(=O)CC[C@H](N)C(=O)O)C(=O)NCC(=O)O)C(=O)NCC(=O)O)C(=O)O	0.09950248756218906	0.08379888268156424	0.044444444444444446	0.05084745762711865	0.07386363636363637	0.12650602409638553
Cc1coc2c1[C@H]1CC[C@@H](C)C[C@@]1(C)C2	0.039735099337748346	0.056910569105691054	0.11711711711711711	0.11926605504587157	0.05042016806722689	0.07894736842105263
COC(=O)C1=C(C)NC(C)=C(C(=O)OCC(C)C)C1c1ccccc1[N+](=O)[O-]	0.1728395061728395	0.18115942028985507	0.12142857142857143	0.13138686131386862	0.18796992481203006	0.13043478260869565
C=C[C@]1(C)CC[C@H]2[C@@H]3CCC4=CC(=O)CC[C@]4(C)[C@H]3CC[C@]12C	0.03468208092485549	0.05555555555555555	0.10606060606060606	0.1076923076923077	0.05	0.07407407407407407
Cc1cc(O)cc(C)c1Cl	0.06818181818181818	0.08571428571428572	0.06930693069306931	0.0707070707070707	0.09	0.0594059405940594
CC1(C)C[C@@H](C(=O)O)CC(=O)N1CCC[C@H]1CC[C@H](O)CC1	0.09375	0.08823529411764706	0.18333333333333332	0.1864406779661017	0.0916030534351145	0.1557377049180328
CCOc1nc2cccc(C(=O)O)c2n1Cc1ccc(-c2ccccc2-c2nnn[nH]2)cc1	0.2710843373493976	0.1794871794871795	0.08536585365853659	0.08641975308641975	0.2517482517482518	0.08588957055214724
O=S(=O)(O)OCCO	0.046511627906976744	0.09090909090909091	0.0625	0.06382978723404255	0.05102040816326531	0.07446808510638298
COC(=O)CC(=O)Nc1ccccc1C	0.17293233082706766	0.13157894736842105	0.11818181818181818	0.12037037037037036	0.16981132075471697	0.12962962962962962
CC(C)N(C)CCC(O)c1cc(Cl)c(N)cc1	0.1347517730496454	0.1875	0.09482758620689655	0.11607142857142858	0.16363636363636364	0.13513513513513514
CC(=O)/C=C/C=C/CC=C\CCC(=O)O	0.09090909090909091	0.10256410256410256	0.07894736842105263	0.08035714285714286	0.09734513274336283	0.11926605504587157
O=C(O)c1cc(=O)c2c(-c3ccccc3)oc2c1	0.22058823529411764	0.15833333333333333	0.09917355371900827	0.10084033613445378	0.22935779816513763	0.08196721311475409
O=C(O)[C@@H]1C[C@H](OC(=O)c2ccc(O)cc2)c(-c2ccc(F)cc2)c1	0.27586206896551724	0.2248062015503876	0.1259259259259259	0.12781954887218044	0.2857142857142857	0.15267175572519084
COc1ccc2[nH]c([S+]([O-])Cc3ncc(C)c(OC)c3C)nc2c1	0.10303030303030303	0.14814814814814814	0.07971014492753623	0.08088235294117647	0.1111111111111111	0.06474820143884892
C[C@@H]1C[C@H]2[C@@H]3CCC4=CC(=O)C=C[C@]4(C)[C@@]3(F)[C@@H](O)C[C@]2(C)[C@@]1(O)C(=O)CO	0.09195402298850575	0.11643835616438356	0.1984732824427481	0.20155038759689922	0.1048951048951049	0.18181818181818182
CCCN(NC(=O)c1ccc(N)c(C)c1)c1ccccc1	0.21678321678321677	0.15748031496062992	0.1015625	0.10317460317460317	0.23478260869565218	0.09375
CCC(=O)c1cc(OC)c(OC)cc1O	0.09154929577464789	0.12280701754385964	0.12962962962962962	0.1320754716981132	0.11818181818181818	0.12037037037037036
COc1ccc(-c2cc(-c3ccccc3)nc(C(C)C)c2/C=C/[C@@H]2C[C@@H](O)CC(=O)O2)cc1	0.26666666666666666	0.23809523809523808	0.17333333333333334	0.1917808219178082	0.2642857142857143	0.10759493670886076
N[C@H](CSC(=S)NCc1ccccc1)C(=O)O	0.17391304347826086	0.125	0.08403361344537816	0.09482758620689655	0.18181818181818182	0.11304347826086956
C=CCSSC[C@@H](NC(=O)c1ccc(F)cc1)S(=O)(=O)N1CCC[C@H]1C(=O)N[C@@H](C)C(=O)NCC(=O)O	0.19337016574585636	0.21935483870967742	0.10909090909090909	0.12422360248447205	0.19480519480519481	0.1375
CC(C)c1ccc(Sc2c(/C=C/[C@@H]3C[C@@H](O)CC(=O)O3)c(C3CC3)nc3cc(F)c(F)cc23)cc1	0.15135135135135136	0.19230769230769232	0.16883116883116883	0.18666666666666668	0.19078947368421054	0.09815950920245399
Cc1ccc([C@@H](C)CCNC(=O)O)cc1	0.17293233082706766	0.19444444444444445	0.11818181818181818	0.14150943396226415	0.20388349514563106	0.1509433962264151
C[C@H]1CC[C@@H](NCc2ccccc2)C(=O)NC1	0.1310344827586207	0.0873015873015873	0.12931034482758622	0.13157894736842105	0.13793103448275862	0.09243697478991597
C[C@@H]1O[C@H](OC(C)=O)C[C@@H]2[C@@H]3CC=C4C[C@@H](O)CC[C@]4(C)[C@H]3CC[C@@]21C	0.0446927374301676	0.06666666666666667	0.2125984251968504	0.216	0.05442176870748299	0.15037593984962405
O=P(O)(O)C(O)(Cc1cccnc1)P(=O)(O)O	0.08904109589041095	0.1092436974789916	0.07692307692307693	0.06896551724137931	0.10434782608695652	0.09649122807017543
C/C=C\c1cc(OC)c(OC)cc1OC	0.05405405405405406	0.11206896551724138	0.07894736842105263	0.08035714285714286	0.09734513274336283	0.06086956521739131
CC(/C=C/C=C/C(=O)O)N(CC)c1ccccc1	0.1702127659574468	0.1794871794871795	0.1	0.1206896551724138	0.23148148148148148	0.12931034482758622
COc1cc(OC)c(C(=O)CCCN2CCCC2)c(OC)c1	0.10625	0.10294117647058823	0.13385826771653545	0.136	0.10687022900763359	0.10852713178294573
COc1ccc(C(CN(C)C)C2(O)CCCCC2)cc1	0.09615384615384616	0.14285714285714285	0.11290322580645161	0.12396694214876033	0.12096774193548387	0.096
CC1=C[C@@H]2[C@@H](C(=O)O[C@H]3O[C@@H](C)C4=CC(=O)CC[C@]4(C)[C@H]3CC[C@@]21C)C(=O)O	0.07909604519774012	0.11564625850340136	0.19696969696969696	0.2	0.08904109589041095	0.145985401459854
COCC(=O)N1CCC(=C2c3ccc(Cl)cc3CCc3cccnc32)CC1	0.13529411764705881	0.136986301369863	0.0958904109589041	0.09722222222222222	0.15827338129496402	0.07432432432432433
CCCCCCCC(=O)c1ccc(OCCCN)cc1	0.11688311688311688	0.12403100775193798	0.112	0.11382113821138211	0.12903225806451613	0.12195121951219512
COc1ccc2[nH]cc(CCNC(C)=O)c2c1	0.12413793103448276	0.14285714285714285	0.1111111111111111	0.11304347826086956	0.1592920353982301	0.10256410256410256
CC(=O)Nc1ccc2c(c1)Cc1ccccc1-2	0.19708029197080293	0.14166666666666666	0.08264462809917356	0.08403361344537816	0.2222222222222222	0.0743801652892562
CC[C@H](C)C(=O)O[C@H]1C[C@@H](C)C=C2C=C[C@H](C)[C@H](CC[C@@H]3C[C@@H](O)CC(=O)O3)C21	0.09550561797752809	0.12	0.7802197802197802	1.0	0.10135135135135136	0.47706422018348627
O=C(O)C(O)(CO)C(=O)O	0.0859375	0.08737864077669903	0.0707070707070707	0.061224489795918366	0.08080808080808081	0.12903225806451613
CCOC(=O)C1=C(C)NC(C)=C(C(=O)OCC)C1c1ccccc1/C=C/C(=O)OC(C)(C)C	0.14606741573033707	0.17218543046357615	0.1476510067114094	0.11920529801324503	0.1780821917808219	0.11842105263157894
COc1ccc2c(c1)c(CC(=O)OCC(=O)O)c(C)n2C(=O)c1ccc(Cl)cc1	0.2111801242236025	0.18309859154929578	0.10204081632653061	0.10344827586206896	0.24427480916030533	0.1258741258741259
CSSCSCSCS(C)(=O)O	0.05	0.05263157894736842	0.06542056074766354	0.06666666666666667	0.05504587155963303	0.0660377358490566
O=C1c2c(O)ccc(O)c2C(=O)c2c(NCCNCCO)ccc(NCCNCCO)c21	0.15168539325842698	0.1337579617834395	0.075	0.0759493670886076	0.13815789473684212	0.09615384615384616
C[C@@H]1CC2=C(NCC(=O)NCC3)nc(NC(=O)NC(=O)NC(=O)NC(=O)CC3CCCC2)C1	0.05583756345177665	0.06470588235294118	0.08024691358024691	0.08125	0.047619047619047616	0.04819277108433735
C=C(C)C(C)(C)OC(=O)/C=C/C=C/C=C/C=C/C=C/C=C/C(=O)O	0.058823529411764705	0.07746478873239436	0.08888888888888889	0.0661764705882353	0.06474820143884892	0.08955223880597014
CC[C@H](CC[C@H](C)[C@H](O)CC(=O)O)c1ccccc1	0.26515151515151514	0.21739130434782608	0.11666666666666667	0.14782608695652175	0.2857142857142857	0.25471698113207547
O=P(O)(O)OCC[C@H](O)CO	0.08333333333333333	0.08411214953271028	0.057692307692307696	0.06930693069306931	0.08823529411764706	0.13541666666666666
Cc1c(C)n(Cc2ccc(F)cc2)c(-c2ccc(F)cc2)c1/C=C/[C@@H]1C[C@@H](O)CC(=O)O1	0.25766871165644173	0.2191780821917808	0.17006802721088435	0.1724137931034483	0.2814814814814815	0.08917197452229299
Nc1cccc(Br)c1C(=O)N1CCC(Cc2ccccc2)CC1	0.19078947368421054	0.11594202898550725	0.0962962962962963	0.09774436090225563	0.20161290322580644	0.072992700729927
CC1(C)C=Cc2[C@@H]3C[C@H]4CC(=O)C=C[C@]4(C)[C@@]3(F)[C@@H](O)C[C@]2(C(=O)CO)O1	0.08670520231213873	0.1103448275862069	0.2109375	0.21428571428571427	0.09859154929577464	0.17557251908396945
C[C@]12C=CC(=O)C=C1CC[C@@H]1[C@@H]2[C@@H](O)C[C@@]2(C)[C@H]1CC[C@]2(O)C(=O)CO	0.08771929824561403	0.10416666666666667	0.17692307692307693	0.1796875	0.1	0.16030534351145037
O=C(O)c1cccnc1	0.09375	0.1188118811881188	0.08080808080808081	0.08247422680412371	0.125	0.09278350515463918
Cc1cc(O)c2c(c(Cl)cc1)c1cc(C)c(Cl)cc1CC2	0.10191082802547771	0.09774436090225563	0.08527131782945736	0.08661417322834646	0.11023622047244094	0.06923076923076923
CO[C@@H](/C=C/c1ccc(O)c(O)c1)OCCc1ccccc1	0.18666666666666668	0.17054263565891473	0.07407407407407407	0.08333333333333333	0.25862068965517243	0.08270676691729323
CC1=C(/C=C/C(C)=C/C=C/C(C)=C\C(=O)O)C(C)(C)CCC1	0.06097560975609756	0.10526315789473684	0.11023622047244094	0.10317460317460317	0.09230769230769231	0.08527131782945736
C#C[C@]1(O)CC[C@H]2[C@@H]3CCc4cc(OC)ccc4[C@H]3CC[C@@]21C	0.0650887573964497	0.07746478873239436	0.11363636363636363	0.11538461538461539	0.08029197080291971	0.08955223880597014
CC(=O)ONc1nc2cc(Sc3ccccc3c2)cc1	0.1610738255033557	0.12307692307692308	0.08527131782945736	0.08661417322834646	0.19491525423728814	0.07751937984496124
COc1cc(O)c(C)c(C)c1CC(=O)NC1CCN(CCCCN2CCCC2)cc1	0.11731843575418995	0.10897435897435898	0.14383561643835616	0.14583333333333334	0.11258278145695365	0.136986301369863
CC1(C)C[C@H]2C3=CC4=CC(=O)C=C[C@]4(C)[C@@]3(F)[C@@H](O)C[C@]2(C(=O)CO)O1	0.10119047619047619	0.12857142857142856	0.16923076923076924	0.171875	0.11678832116788321	0.14393939393939395
CCCc1ccc(OC)c(OC)c1	0.08633093525179857	0.11711711711711711	0.11320754716981132	0.11538461538461539	0.11214953271028037	0.10377358490566038
CC(C)CC(=O)O	0.11864406779661017	0.15384615384615385	0.07608695652173914	0.10227272727272728	0.16279069767441862	0.15294117647058825
CN[C@@H](C)C(=O)O[C@H]1C[C@@H](C)C=C2C=C[C@H](C)[C@H](CC[C@@H]3C[C@@H](O)CC(=O)O3)[C@H]21	0.09550561797752809	0.12	0.7419354838709677	0.8390804597701149	0.10135135135135136	0.3879310344827586
O=C(O)c1c(/N=N/c2ccccc2)cc1	0.17037037037037037	0.11965811965811966	0.08695652173913043	0.08849557522123894	0.2	0.08771929824561403
C=C(CC[C@@H](C)[C@H]1CC)C[C@H]2[C@@H]3CCC4=CC(=O)C=C[C@]4(C)[C@H]3CC[C@@]21C	0.05555555555555555	0.07947019867549669	0.18045112781954886	0.183206106870229	0.06756756756756757	0.13043478260869565
COc1cc(/C=C/C(=O)O)ccc1O	0.10869565217391304	0.16666666666666666	0.10091743119266056	0.102803738317757	0.17475728155339806	0.11214953271028037
CCc1ccc2oc(C)c(OC)c(=O)c2c1	0.10416666666666667	0.13793103448275862	0.125	0.12727272727272726	0.14414414414414414	0.09649122807017543
O=C(O)[C@H](/C=C/c1ccc(O)cc1)c1c(-c2ccccc2)cc1	0.26573426573426573	0.1937984496124031	0.06474820143884892	0.07352941176470588	0.30701754385964913	0.08088235294117647
C[C@H]1CC[C@@H](C(C)C)C(=O)NC(=O)C(=O)NC(=O)CC1	0.07006369426751592	0.1015625	0.11570247933884298	0.13675213675213677	0.07936507936507936	0.09836065573770492
Cc1ccc(NC(=O)c2ccc(CN3CCN(C)CC3)cc2)cc1Nc1nccc(-c2cccnc2)n1	0.24581005586592178	0.13953488372093023	0.07954545454545454	0.08045977011494253	0.17901234567901234	0.06179775280898876
CCN(CC)CCNC(=O)c1cc(S(C)(=O)=O)ccc1OC	0.12987012987012986	0.1951219512195122	0.14634146341463414	0.1487603305785124	0.11811023622047244	0.13821138211382114
C[C@H]1O[C@H](Oc2ccc(O)c(O)c2)[C@H](O)[C@@H](O)[C@@H]1O	0.07792207792207792	0.09448818897637795	0.13675213675213677	0.1391304347826087	0.09836065573770492	0.14782608695652175
COc1cc(C=O)c(CNC(C)C)cc1	0.11428571428571428	0.15178571428571427	0.09821428571428571	0.12037037037037036	0.14814814814814814	0.10909090909090909
COc1cccc(C2(O)CCCCC2CN(C)C)c1	0.08387096774193549	0.11904761904761904	0.125	0.1271186440677966	0.10569105691056911	0.09836065573770492
C=CCc1ccc(O)c(OC)c1	0.08029197080291971	0.11009174311926606	0.08490566037735849	0.08653846153846154	0.11538461538461539	0.07547169811320754
C[C@@H](NC(=O)c1ccc(F)cc1)C(=O)N2CC[C@H]2C(=O)NC(=O)C(=O)N1CCC[C@H]1C(=O)N[C@@H](C)C(=O)O	0.1783783783783784	0.17901234567901234	0.10119047619047619	0.11585365853658537	0.17721518987341772	0.12195121951219512
Oc1ccc([C@@H]2Oc3ccccc3[C@@H](O)C2C=O)cc1	0.17006802721088435	0.12403100775193798	0.10317460317460317	0.10483870967741936	0.22807017543859648	0.08661417322834646
CC/C=C/C/C=C\CCCCCCCCC	0.03870967741935484	0.046875	0.04918032786885246	0.05	0.04878048780487805	0.06722689075630252
Cc1nc(Cl)nc(NS(=O)(=O)c2ccc(N)cc2)n1	0.11333333333333333	0.19658119658119658	0.06349206349206349	0.06451612903225806	0.125	0.05555555555555555
CCN[C@H](C)Cc1cccc(C(F)(F)F)c1	0.12056737588652482	0.12931034482758622	0.09649122807017543	0.10810810810810811	0.14545454545454545	0.09734513274336283
CS[C@@H](C)C(=O)O	0.07317073170731707	0.09375	0.06451612903225806	0.0898876404494382	0.0989010989010989	0.10112359550561797
COC(=O)[C@@]1(C)CC[C@H]2[C@@H]3CC4=CC(=O)CC[C@]4(C)[C@H]3CC[C@@]21C	0.05232558139534884	0.07692307692307693	0.15625	0.15873015873015872	0.05673758865248227	0.10526315789473684
COc1cccc(Sc2c(/C=C/[C@@H]3C[C@@H](O)CC(=O)O3)c(C3CC3)nc3ccc(F)cc23)c1	0.14835164835164835	0.17419354838709677	0.17333333333333334	0.17567567567567569	0.19594594594594594	0.08695652173913043
CC(C)(Oc1ccc(CCNC(=O)c2ccc(Cl)cc2)cc1)C(=O)O	0.22666666666666666	0.16296296296296298	0.13533834586466165	0.11194029850746269	0.216	0.12781954887218044
O=C(Nc1ccccc1C(=O)O)c1ccccc1O	0.2727272727272727	0.1557377049180328	0.08	0.08130081300813008	0.23636363636363636	0.10743801652892562
C[C@H](COc1ccccc1)NCC(O)c1ccccc1	0.27205882352941174	0.140625	0.07692307692307693	0.09523809523809523	0.22608695652173913	0.10317460317460317
COc1ccc(C(=O)N2CCCC2=O)cc1	0.11888111888111888	0.13675213675213677	0.13392857142857142	0.13636363636363635	0.14285714285714285	0.09565217391304348
CCCCOC(=O)C1=C(C)NC(C)=C(C(=O)OC(C)C)C1c1cccc([N+](=O)[O-])c1	0.15976331360946747	0.18181818181818182	0.13986013986013987	0.15	0.16312056737588654	0.14893617021276595
CCN(CC)C[C@@H](O)COc1ccc(C(=O)[O-])cc1	0.1597222222222222	0.1864406779661017	0.13559322033898305	0.14782608695652175	0.18421052631578946	0.16666666666666666
OC[C@@H]1O[C@@H](OC[C@@H]2O[C@H](O)[C@@H](O)[C@H](O)[C@H]2O)[C@H](O)[C@@H](O)[C@H]1O	0.029239766081871343	0.034722222222222224	0.1	0.1015625	0.03597122302158273	0.10077519379844961
CCCC/C=C/CC/C=C\CCCCCCCC(=O)O	0.06832298136645963	0.08208955223880597	0.06923076923076923	0.0703125	0.08527131782945736	0.104
CCCCCCCCCC[C@H](O)COc1ccccc1C	0.1513157894736842	0.12121212121212122	0.10077519379844961	0.1111111111111111	0.16260162601626016	0.14634146341463414
CC(C)=CC(=O)O	0.06451612903225806	0.08247422680412371	0.06451612903225806	0.06593406593406594	0.08695652173913043	0.08888888888888889
COc1ccc(SCC(=O)N2CCCCCC2)cc1	0.1038961038961039	0.1171875	0.11382113821138211	0.11570247933884298	0.13114754098360656	0.088
O=Cc1cc2c(ccc3ncc4ccccc4nc23)nc2cccc2c1	0.17791411042944785	0.12244897959183673	0.046052631578947366	0.04666666666666667	0.17647058823529413	0.039473684210526314
COc1cc(C(=O)NS(=O)(=O)c2ccccc2C)ccc1Cc1cn(C)c2ccccc21	0.2732919254658385	0.17105263157894737	0.08860759493670886	0.08974358974358974	0.2536231884057971	0.08227848101265822
C[C@]12C(=O)C=CS1CC[C@@H]1[C@@H]2CC[C@]2(C)[C@@H](O)CC[C@@H]12	0.042682926829268296	0.051094890510948905	0.14049586776859505	0.14285714285714285	0.05303030303030303	0.11382113821138211
CN(CCc1ccc(C(=C2C=CC2=C=C=C2)cccc2)cc1)Cc1ccccc1	0.24074074074074073	0.14473684210526316	0.06329113924050633	0.0641025641025641	0.2158273381294964	0.056962025316455694
CCCC(=O)O[C@]1(C)C[C@H]2C[C@H]3CC=C4C(=O)C=C[C@]4(C)[C@@]3(F)[C@@H](O)C[C@@]21C	0.08522727272727272	0.11564625850340136	0.2153846153846154	0.21875	0.09655172413793103	0.17164179104477612
CN1[C@@H]2CC[C@H]1C[C@@H](OC(c1ccccc1)c1ccccc1)C2	0.20394736842105263	0.08333333333333333	0.1111111111111111	0.12121212121212122	0.16153846153846155	0.08759124087591241
C=CCCCC/C(=C\CCCCCC(=O)O)C(=O)O	0.0915032679738562	0.09375	0.06349206349206349	0.06451612903225806	0.08870967741935484	0.1271186440677966
Cc1cc(C)n2c(NCC(=O)c3ccccc3)c(-c3ccc(F)cc3)nc2c1	0.32653061224489793	0.24444444444444444	0.0728476821192053	0.0738255033557047	0.3252032520325203	0.06622516556291391
CCCCCC/C=C\CCCCCC(=O)O	0.0738255033557047	0.09016393442622951	0.07627118644067797	0.07758620689655173	0.09401709401709402	0.11504424778761062
Cc1cn([C@H]2C[C@@H](N=[N+]=[N-])[C@@H](CO)O2)c(=O)[nH]c1=O	0.06369426751592357	0.06870229007633588	0.12605042016806722	0.1282051282051282	0.07142857142857142	0.09917355371900827
O=C(C[C@@H](O)c1ccc(O)c(O)c1)C(=O)O	0.16296296296296298	0.18181818181818182	0.09734513274336283	0.10909090909090909	0.1792452830188679	0.18269230769230768
CCOC(=O)[C@@H](CCc1ccccc1)N[C@@H](C)C(=O)N1Cc2ccccc2C[C@H]1C(=O)O	0.28125	0.16339869281045752	0.1390728476821192	0.1643835616438356	0.22695035460992907	0.1793103448275862
CC(=O)N1CCc2ccccc2CC1	0.12318840579710146	0.10344827586206896	0.10909090909090909	0.1111111111111111	0.16037735849056603	0.08035714285714286
COC(=O)N1CCC[C@@H](O[C@@H]2[C@H](O)[C@@H](O)[C@H](O[C@H]3[C@H](O)[C@H](C)O)c3)[C@@H](O)c2c1O	0.09714285714285714	0.10738255033557047	0.14388489208633093	0.16296296296296298	0.11888111888111888	0.18796992481203006
CN1C(=N)N(c2ccccc2)CC1	0.1259259259259259	0.07758620689655173	0.07207207207207207	0.07339449541284404	0.14285714285714285	0.05357142857142857
O=C1C=CC[C@H](/C=C/c2cc(O)ccc2)C[C@H](O)C1	0.09740259740259741	0.11811023622047244	0.1623931623931624	0.16521739130434782	0.15126050420168066	0.10655737704918032
N#C[C@@]1(O[C@@H]2O[C@@H](CO)[C@H](O)[C@H](O)[C@H]2O)[C@@H](O)[C@H]1O	0.025	0.03007518796992481	0.10084033613445378	0.10256410256410256	0.03125	0.1016949152542373
Cc1c(CCO)c(C)c1Cl	0.06818181818181818	0.08571428571428572	0.06930693069306931	0.0707070707070707	0.09	0.0594059405940594
C=CC1=CC=C[C@H]2[C@@H]3CCC4=CC(=O)CC[C@]4(C)[C@H]3CC[C@]12C	0.058823529411764705	0.07746478873239436	0.12213740458015267	0.12403100775193798	0.08029197080291971	0.08955223880597014
N#Cc1cc(F)cc(C(C)C)c(C(=O)NCC2CCCCC2)cc1	0.1375	0.14814814814814814	0.12030075187969924	0.13953488372093023	0.1450381679389313	0.11278195488721804
COc1cc(OC)nc(NS(=O)(=O)c2ccc(N)cc2)c1	0.13071895424836602	0.1774193548387097	0.07692307692307693	0.078125	0.14634146341463414	0.06923076923076923
CCCCc1ccc(O)c(OC)c1	0.10218978102189781	0.11711711711711711	0.12380952380952381	0.1262135922330097	0.12264150943396226	0.11428571428571428
N[C@@]1(C(=O)O)N2CC[C@H]2S1(=O)c1ccc(Cl)cc1	0.11564625850340136	0.1322314049586777	0.11016949152542373	0.11206896551724138	0.13793103448275862	0.1016949152542373
O=C1N(CCO)COC(=O)c2cccs2n1	0.08843537414965986	0.09917355371900827	0.11403508771929824	0.11607142857142858	0.09401709401709402	0.08620689655172414
Oc1ccc(CCCC(=O)O)cc1	0.15267175572519084	0.18095238095238095	0.11320754716981132	0.11538461538461539	0.19	0.13592233009708737
OC[C@@H]1O[C@H](O)[C@H](O)[C@@H](O)[C@H]1O	0.028169014084507043	0.034782608695652174	0.08653846153846154	0.08823529411764706	0.03636363636363636	0.10891089108910891
CCCCC(=O)O[C@]1(CCl)C[C@H](C)[C@@H]2C[C@H]3CC4=CC(=O)C=C[C@]4(C)[C@H]3CC[C@@]21C	0.08196721311475409	0.09615384615384616	0.2222222222222222	0.22556390977443608	0.07792207792207792	0.17985611510791366
O=C(/C=C/c1ccc(O)c(O)c1)OCCc1ccccc1	0.19863013698630136	0.1746031746031746	0.09230769230769231	0.09375	0.26548672566371684	0.09302325581395349
N[C@@H](CSCC(=O)N[C@@H](Cc1ccccc1)C(=O)O)C(=O)N1CCC[C@H]1C(=O)O	0.18181818181818182	0.12751677852348994	0.1095890410958904	0.11888111888111888	0.16428571428571428	0.14184397163120568
C[C@@H](N)C(=O)N[C@@H]1CC[C@H]1C(=O)N[C@@H](CCC(=O)O)C(=O)NCC(=O)NCC(=O)C(=O)O	0.1111111111111111	0.0949367088607595	0.08441558441558442	0.1	0.08387096774193549	0.1527777777777778
O=[N+]([O-])c1ccc([As](=O)c2ccncc2)cc1	0.13194444444444445	0.11475409836065574	0.056910569105691054	0.05785123966942149	0.1592920353982301	0.04878048780487805
CCN(CC)CCOCCC1=CC2CCC1C2(C)C	0.05	0.06818181818181818	0.13445378151260504	0.13675213675213677	0.046153846153846156	0.13559322033898305
C/C=C\[S@](=O)[C@@H](CC)c1ccccc1C	0.1223021582733813	0.1415929203539823	0.09821428571428571	0.12037037037037036	0.18095238095238095	0.10909090909090909
COc1cc(-c2c(-c3ccc(F)cc3)nc(C(C)C)n2/C=C/[C@@H](O)C[C@@H](O)CC(=O)O)cc(CC)c1F	0.3584905660377358	0.4765625	0.10909090909090909	0.12422360248447205	0.44881889763779526	0.21333333333333335
CCCCC(C)(C)OC(=O)Nc1ccc(C(=O)O)cc1	0.19014084507042253	0.17355371900826447	0.1826086956521739	0.15517241379310345	0.16101694915254236	0.17391304347826086
CC[C@@H](C)C(=O)O[C@H]1C[C@@H](C)C=C2C=C[C@H](C)[C@H](CC[C@@H]3C[C@@H](O)CC(=O)O3)C21	0.09550561797752809	0.12	0.7802197802197802	1.0	0.10135135135135136	0.47706422018348627
Cc1ccc2cc3c(ccc4ccccc43)c3c2c1CC3	0.18791946308724833	0.1111111111111111	0.058823529411764705	0.05970149253731343	0.2288135593220339	0.043795620437956206
O=[N+]([O-])/C=C/c1ccc(O)c(O)c1	0.07913669064748201	0.12844036697247707	0.06363636363636363	0.06481481481481481	0.1346153846153846	0.06422018348623854
Cc1ccccc1C(OCCN(C)C)c1ccccc1	0.2198581560283688	0.15079365079365079	0.0859375	0.096	0.20689655172413793	0.08661417322834646
CCCC(=O)c1cc(-c2ccccc2)c(-c2ccccc2)o1	0.30656934306569344	0.15151515151515152	0.09774436090225563	0.09923664122137404	0.23529411764705882	0.08208955223880597
C[C@H](c1ccccc1)NC(=O)C(C)C(=O)O	0.2248062015503876	0.16964285714285715	0.09649122807017543	0.11818181818181818	0.22330097087378642	0.1588785046728972
O=C([C@H](O)CO)C[C@H](O)/C=C/n1c(C(F)(F)F)nc(-c2ccccn2)c1-c1ccc(F)cc1	0.29559748427672955	0.32592592592592595	0.07453416149068323	0.07547169811320754	0.392	0.10967741935483871
CC(C)C(=O)c1ccc(C(=O)c2cccs2)c(C)c1	0.176056338028169	0.17647058823529413	0.09836065573770492	0.11864406779661017	0.19469026548672566	0.1271186440677966
Cc1ccc(C(=O)c2ccc(CC(=O)O)n2C)cc1	0.21014492753623187	0.1864406779661017	0.10743801652892562	0.1092436974789916	0.23853211009174313	0.13675213675213677
CC/C=C\C[C@H](O)[C@H](C)[C@H]1C=CC(=O)N1CC[C@H](C)C[C@@](C)(CC)C(=O)O	0.15432098765432098	0.17647058823529413	0.18461538461538463	0.16923076923076924	0.16541353383458646	0.224
C[C@H](CCC(=O)O)[C@H]1CC[C@H]2[C@@H]3[C@H](O)C[C@@H]4C[C@H](O)CC[C@]4(C)[C@H]3C[C@H](O)[C@]12C	0.08379888268156424	0.09868421052631579	0.16666666666666666	0.1865671641791045	0.0945945945945946	0.18518518518518517
CCn1cc(C(=O)O)c(=O)c2cc(F)c(N3CCNCC3)cc21	0.12578616352201258	0.14285714285714285	0.13178294573643412	0.13385826771653545	0.16666666666666666	0.10687022900763359
CCCCCCCCCCCCCCCC[n+]1ccccc1.[Br-]	0.08383233532934131	0.047619047619047616	0.05714285714285714	0.057971014492753624	0.07194244604316546	0.072992700729927
CCC[C@@H]1CCCC(=O)N[C@@H](C)[C@H]1O	0.04794520547945205	0.058823529411764705	0.17647058823529413	0.18	0.06140350877192982	0.14423076923076922
Clc1ccccc1CN1CCc2sccc2C1	0.13013698630136986	0.09523809523809523	0.07317073170731707	0.0743801652892562	0.16666666666666666	0.048
Nc1ncnc(N[C@@H]2CCOCCOCC2)c1	0.03125	0.045454545454545456	0.07317073170731707	0.0743801652892562	0.031007751937984496	0.03968253968253968
C[C@H](N)[C@@H]1CC[C@H](C(=O)Nc2ccncc2)CC1	0.11409395973154363	0.112	0.10833333333333334	0.12931034482758622	0.10743801652892562	0.1092436974789916
CO[C@@H]1[C@@H](O)[C@H](O[C@@H]2O[C@H](C)[C@@H](O[C@H]3C[C@@](C)(O)[C@@H](O)[C@H]3C[C@H](O)O[C@@H](C)[C@H](O)[C@@H](O[C@H]3C(=O)[C@H](C)O)O[C@@H]3O)[C@H]2C(=C)[C@H]1C)O[C@@H](C)O[C@@H]	0.0735930735930736	0.09405940594059406	0.14361702127659576	0.15135135135135136	0.08542713567839195	0.16304347826086957
CSCC/C(=N\OCCC)C(=O)NC(=O)c1ccccc1	0.1917808219178082	0.11363636363636363	0.11904761904761904	0.12096774193548387	0.15447154471544716	0.14754098360655737
Cc1cc(F)ccc1-c1c(-c2ccc(F)cc2)nc(C(C)C)n1/C=C/[C@@H](O)C[C@@H](O)CC(=O)O	0.38666666666666666	0.49586776859504134	0.08695652173913043	0.10191082802547771	0.5172413793103449	0.2
CC(=O)N[C@@H](Cc1ccc(CCN)cc1)C(=O)O	0.17142857142857143	0.17094017094017094	0.11965811965811966	0.13157894736842105	0.168141592920354	0.1504424778761062
CCOc1ccc(C=C(C)C)c(-c2ccc(F)cc2)c(-c2ccc(F)cc2)n1/C=C/[C@@H](O)C[C@@H](O)CC(=O)O	0.3765432098765432	0.3611111111111111	0.09826589595375723	0.10588235294117647	0.43609022556390975	0.1962025316455696
CC(C)=CCC/C(C)=C/CO	0.058823529411764705	0.08333333333333333	0.07766990291262135	0.07920792079207921	0.07692307692307693	0.0891089108910891
CCOC(=O)[C@@H](NC(=O)c1ccccc1)NC(=O)C(=O)N1CCC[C@H]1C(=O)O	0.17073170731707318	0.11486486486486487	0.11971830985915492	0.13768115942028986	0.1510791366906475	0.14492753623188406
CCOC(=O)c1ccc(N)cc1	0.11278195488721804	0.14150943396226415	0.11650485436893204	0.1188118811881188	0.1485148514851485	0.10679611650485436
CC/C=C\C/C=C\CCCCCCCC(=O)O	0.07236842105263158	0.088	0.0743801652892562	0.07563025210084033	0.09166666666666666	0.11206896551724138
CCCC/C=C\C/C=C\CCCCCCC(=O)O	0.07096774193548387	0.0859375	0.07258064516129033	0.07377049180327869	0.08943089430894309	0.1092436974789916
O=C(O)CC(=O)Nc1ccccc1	0.24793388429752067	0.13761467889908258	0.09259259259259259	0.09433962264150944	0.19	0.13592233009708737
O=c1c(-c2ccc(O)cc2)coc2cc(O)cc(O)c12	0.1793103448275862	0.17073170731707318	0.06976744186046512	0.07086614173228346	0.20869565217391303	0.06201550387596899
CCCCC/C=C\C/C=C\CCCCCC(=O)O	0.07096774193548387	0.0859375	0.07258064516129033	0.07377049180327869	0.08943089430894309	0.1092436974789916
CCCCCCCC/C=C\CCCCCCCC(=O)O	0.06832298136645963	0.08208955223880597	0.06923076923076923	0.0703125	0.08527131782945736	0.104
Cc1cn([C@H]2C[C@H](N=[N+]=[N-])[C@@H](CO)O2)c(=O)[nH]c1=O	0.06369426751592357	0.06870229007633588	0.12605042016806722	0.1282051282051282	0.07142857142857142	0.09917355371900827
CCN1C[C@]2(COC)[C@H](O)C[C@H](OC)[C@@]34[C@@H]5C[C@@]6(O)[C@H](OC(=O)c7ccccc7)[C@@H]5[C@@](OC(C)=O)([C@@H]([C@H](OC)[C@H]23)[C@@H]14)[C@@H](O)[C@@H]6OC	0.1308411214953271	0.10256410256410256	0.17415730337078653	0.1694915254237288	0.12299465240641712	0.16201117318435754
CCCCCCCC[C@H]1CCCC[C@H]1C[C@@H](C)OC(=O)O	0.08074534161490683	0.08088235294117647	0.13709677419354838	0.15833333333333333	0.08396946564885496	0.16666666666666666
