# Supplementary material for: Transformer-Decoder GPT Models for Generating Virtual Screening Libraries of HMG-Coenzyme A Reductase Inhibitors: Effects of Temperature, Prompt Length, and Transfer-Learning Strategies
Source: J Chem Inf Model. 2024 Nov 7;64(22):8464–80. doi: 10.1021/acs.jcim.4c01309 (PMC11600504; doi:10.1021/acs.jcim.4c01309)
Supplement: Supplementary file 3 — ci4c01309_si_003.zip [file ci4c01309_si_003.zip › Datasets/xfer_Learning_files/1XA5K_model_gen_ic50_results/1XA5K_Refined_Statin_similarity_0p5.csv]

Generated Molecule	atorvastatin	rosuvastatin	simvatstatin	lovastatin	fluvastatin	pravastatin
Nc1ccccc1OSc1ccc(C(=O)NC(=O)O)cc1	0.22535211267605634	0.13953488372093023	0.08461538461538462	0.0859375	0.23478260869565218	0.10236220472440945
CS(=O)(=O)c1ccc(C2=C(c3ccccc3)C(=O)OC2)cc1	0.2553191489361702	0.2	0.08270676691729323	0.08396946564885496	0.25	0.05925925925925926
O=C(O[C@H]1Cc2ccccc2)CCC1=O	0.1366906474820144	0.10084033613445378	0.13636363636363635	0.1388888888888889	0.14545454545454545	0.0782608695652174
O=S1(=O)CC[C@H]2[C@@H]3CCC4=CC(=O)Cc5ccccc5C[C@]4(C)[C@H]3CC[C@]12C	0.10857142857142857	0.09868421052631579	0.1103448275862069	0.11188811188811189	0.125	0.08108108108108109
O=C(O)/C=C\c1ccc(O)cc1	0.12121212121212122	0.18627450980392157	0.08490566037735849	0.08653846153846154	0.1958762886597938	0.09615384615384616
C[C@@H]1O[C@@H](C)[C@@H](O[C@H]2C(C)C)[C@H](O)[C@@H](C)C(=O)O[C@@H](C)C[C@H]21	0.048484848484848485	0.07352941176470588	0.19658119658119658	0.21052631578947367	0.06015037593984962	0.13934426229508196
CC(C)C[C@H](NC(=O)CN)C(=O)N1CCC[C@H]1C(=O)N[C@@H](CCC(=O)NCC(=O)NCC(=O)NCC(=O)O)[C@@H](C)O	0.1306532663316583	0.11864406779661017	0.0847457627118644	0.09826589595375723	0.10919540229885058	0.16463414634146342
O=C(O)CC(=O)Cc1ccc(/C=C/c2ccc(O)cc2)cc1	0.2206896551724138	0.2	0.09090909090909091	0.09230769230769231	0.2608695652173913	0.12598425196850394
C[C@H](O)CCC(=O)N[C@@H]1C=C2c3cccc4[nH]cc(c34)C[C@H]2N(C)C1	0.16981132075471697	0.16058394160583941	0.1417910447761194	0.16153846153846155	0.1937984496124031	0.15151515151515152
CC(C)(Cc1ccc(O)cc1)c1ccc(OCCNC(C)C)cc1	0.19736842105263158	0.16541353383458646	0.12878787878787878	0.12213740458015267	0.20967741935483872	0.1044776119402985
CCO[P@H](=O)N(C)C(=O)NCCCl	0.07194244604316546	0.08928571428571429	0.10476190476190476	0.10679611650485436	0.06363636363636363	0.10576923076923077
O=c1ccc2c(O)cccc2o1	0.12030075187969924	0.12962962962962962	0.08411214953271028	0.08571428571428572	0.17	0.05504587155963303
O=C(Cc1ccc(Cl)c(Cl)c1)c1c(Cl)cccc1C(Cl)Cl	0.15436241610738255	0.15079365079365079	0.06923076923076923	0.07874015748031496	0.1864406779661017	0.06976744186046512
C=C(C)[C@H](CC=C(C)C)C(=O)O	0.07407407407407407	0.102803738317757	0.07692307692307693	0.0891089108910891	0.0970873786407767	0.11
O=C(CO)N[C@@H]1[C@@H](CCN2C=C(c3ccccc3)c2)CC1	0.19863013698630136	0.11278195488721804	0.14516129032258066	0.14754098360655737	0.18181818181818182	0.11904761904761904
N#Cc1cnc(C(c2ccc(C#N)cc2)n2cncn2)cc1	0.13291139240506328	0.10948905109489052	0.03546099290780142	0.043478260869565216	0.15748031496062992	0.03571428571428571
CNC(=N)N1C=CS(=S)[nH]c2ccccc2N1(=O)c1ccc(C#N)cc1	0.175	0.09523809523809523	0.0472972972972973	0.04794520547945205	0.19083969465648856	0.04054054054054054
NCCCCNC(=O)c1ccccc1	0.17424242424242425	0.10344827586206896	0.08928571428571429	0.09090909090909091	0.16037735849056603	0.1
COc1ccc2c(c1)c(CC(=O)OCC(=O)O)c(C)n2C(=O)c1ccc(C)cc1	0.2111801242236025	0.19148936170212766	0.1095890410958904	0.1111111111111111	0.24427480916030533	0.13380281690140844
C=C(CC[C@@H](C(=O)O)CC(=O)O)c1ccccc1	0.23308270676691728	0.17094017094017094	0.10084033613445378	0.11206896551724138	0.2222222222222222	0.1926605504587156
CSCC[C@@H](NC(=O)CC(=O)NCC(=O)NCC(=O)O)C(=O)O	0.11392405063291139	0.09558823529411764	0.06716417910447761	0.07633587786259542	0.08270676691729323	0.14516129032258066
C[C@@](O)(CO)[C@@H]1C[C@@H]2CC[C@@]3(C)C4=CC(=O)CC[C@]4(C)[C@H]3CC[C@@]21C	0.05172413793103448	0.07586206896551724	0.15384615384615385	0.13846153846153847	0.06338028169014084	0.1037037037037037
C=CC(=C)CC[C@@]1(O)CC[C@H]2[C@@H]3CCC4=CC(=O)CC[C@]4(C)[C@H]3CC[C@@]21C	0.05555555555555555	0.07236842105263158	0.12142857142857143	0.12318840579710146	0.07482993197278912	0.09090909090909091
O=C(CCCN1CCC(O)(c2ccc(Cl)cc2)CC1)c1ccc(F)cc1	0.22727272727272727	0.17391304347826086	0.10638297872340426	0.1079136690647482	0.24603174603174602	0.08391608391608392
CCCCCC[C@@H]1CN[C@H](C)CSCC[C@H](NC(=O)[C@H](N)Cc2ccccc2)C(=O)N[C@@H](C)[C@@H](Cc2ccccc2)C(=O)N[C@@H](C)NC(=O)N1CC(=O)O	0.22580645161290322	0.13270142180094788	0.15346534653465346	0.16080402010050251	0.16417910447761194	0.15422885572139303
CCC(=O)Nc1ccccc1	0.2066115702479339	0.11214953271028037	0.0970873786407767	0.09900990099009901	0.17525773195876287	0.09803921568627451
C[C@@H]1O[C@@H](OC[C@@H]2O[C@H](O)[C@@H](O)[C@H](O)[C@@H]2O)[C@@H](O)[C@@H](O)[C@H](O)[C@@H]1O	0.028901734104046242	0.03424657534246575	0.10687022900763359	0.10852713178294573	0.03546099290780142	0.1076923076923077
O=c1c(O)c(-c2ccccc2)oc2cc(O)cc(O)c12	0.2127659574468085	0.13385826771653545	0.06976744186046512	0.07086614173228346	0.20869565217391303	0.06201550387596899
NC(=O)N1CCCC1	0.03007518796992481	0.028037383177570093	0.061224489795918366	0.0625	0.039603960396039604	0.04040404040404041
NC[C@H]1O[C@H](Cc2ccccc2)C[C@H](C(=O)NCC(=O)O)C(=O)NCC(C)C1	0.17682926829268292	0.1292517006802721	0.20300751879699247	0.20610687022900764	0.15827338129496402	0.17777777777777778
OC[C@@H]1O[C@@H](OC[C@@H]2O[C@H](O)[C@H](O)[C@H](O)[C@@H]2O)[C@@H](O)[C@H](O)[C@H]1O	0.029239766081871343	0.034722222222222224	0.1	0.1015625	0.03597122302158273	0.10077519379844961
C#CCCCNC(=O)c1ccc2ccccc2C[C@H](C)Cc1	0.16339869281045752	0.11029411764705882	0.14173228346456693	0.144	0.1774193548387097	0.11627906976744186
C/C=C(C(=C\C)C(=O)OCC(C)=O)O	0.07857142857142857	0.10714285714285714	0.09259259259259259	0.09433962264150944	0.09174311926605505	0.125
CCCC[C@H](CC)OC(=O)c1ccc(/C=C/c2c(-c3ccc(F)cc3)nc(N(C)S(C)(=O)=O)nc2C(C)C)O1	0.2542372881355932	0.5354330708661418	0.11834319526627218	0.13333333333333333	0.2751677852348993	0.13253012048192772
CC(=O)OC[C@@]12C[C@H](C)C[C@@]1(C)C(=O)C(=O)C2	0.059602649006622516	0.09016393442622951	0.15454545454545454	0.1574074074074074	0.06666666666666667	0.11504424778761062
CCCC[C@H](C(=O)O)[C@H]1CC[C@H]2[C@@H]3CCC4=CC(=O)C=C[C@]4(C)[C@H]3CC[C@@]21C	0.10285714285714286	0.11409395973154363	0.19402985074626866	0.20610687022900764	0.10273972602739725	0.1865671641791045
C=C(C(=O)NCCN=CC)C(=O)N1CC[C@H]1C(=O)N[C@@H](CCC(=O)NC(=O)N[C@@H](C)O)C(=O)NCC(=O)O	0.11855670103092783	0.10465116279069768	0.07602339181286549	0.08982035928143713	0.10119047619047619	0.1509433962264151
CCN(CC)CC(=O)Nc1c(C)cccc1C	0.13380281690140844	0.15517241379310345	0.14285714285714285	0.14545454545454545	0.1415929203539823	0.12389380530973451
C=C[C@]12[C@H](CC)[C@@]1(C)C(=O)CC[C@H]1C[C@@H]2O1	0.032679738562091505	0.048	0.13636363636363635	0.1388888888888889	0.05	0.09734513274336283
Cc1ccccc1CN1CCC(Oc2ccccc2)CC1	0.19594594594594594	0.0948905109489051	0.09090909090909091	0.09230769230769231	0.17886178861788618	0.06716417910447761
CCC/C=C1/OC(=C)\CC=C/C=C/C=C/C[C@@]2(C)[C@@H](CCC[C@@H]3C(C)[C@@H](O)CC(=O)O3)[C@H]21	0.09042553191489362	0.09202453987730061	0.22857142857142856	0.2318840579710145	0.10191082802547771	0.16326530612244897
O=C(C[C@H](c1ccccc1)C(=O)O)c1ccccc1	0.3	0.15447154471544716	0.088	0.09836065573770492	0.23423423423423423	0.125
ClP(Cl)OCc1ccc(Cl)cc1	0.08029197080291971	0.1	0.06481481481481481	0.0660377358490566	0.10476190476190476	0.05555555555555555
CC(C)CNC(=O)c1cccnc1	0.13533834586466165	0.14814814814814814	0.09259259259259259	0.11538461538461539	0.1553398058252427	0.11428571428571428
CC[C@H](C)[C@H]1C(=O)N2CCC[C@H]2[C@]2(O)O[C@](NC(=O)[C@@H]3C=C4c5cccc6[nH]c(Br)c(c56)C[C@H]4N(C)C3)(C(C)C)C(=O)N12	0.14146341463414633	0.15	0.16184971098265896	0.17751479289940827	0.14124293785310735	0.13636363636363635
CC(C)[N+](C)(C)CCC[C@H](O)CC(=O)[O-]	0.13333333333333333	0.1559633027522936	0.10091743119266056	0.12380952380952381	0.14150943396226415	0.1782178217821782
O=C(O)c1cc2ccccc2o1	0.14615384615384616	0.12962962962962962	0.09433962264150944	0.09615384615384616	0.19387755102040816	0.08490566037735849
C[C@@H](NC(=O)C[C@@H]1CC[C@@H](C)C(=O)O)CC[C@@H]1C[C@H](N)C(=O)N[C@@H](CC(=O)O)C(=O)N1CCC[C@H]1C(=O)O	0.14210526315789473	0.1242603550295858	0.13580246913580246	0.1592356687898089	0.12121212121212122	0.22
CCN(CC)CCS(=S)Nc1c2ccc(Cl)cc2nc2ccc(OC)cc12	0.1437125748502994	0.15492957746478872	0.0896551724137931	0.09090909090909091	0.15217391304347827	0.09027777777777778
Cc1c(O)cc(C(=O)Nc2ccc(S(=O)(=O)Nc3ccccn3)cc2)cc1	0.2565789473684211	0.17985611510791366	0.07482993197278912	0.07586206896551724	0.21374045801526717	0.06802721088435375
CO[C@@H]1C[C@@H](C[C@H]2CO[C@H](O)[C@@H](O)[C@H](O)[C@@H]2O[C@@H]([C@H](O)[C@H](N)[C@H](O)[C@H]2N)[C@@H](O)[C@H](N)C[C@@H]2N)[C@H](O)[C@@H]1N(C)CN	0.03271028037383177	0.04864864864864865	0.12574850299401197	0.12727272727272726	0.038461538461538464	0.10650887573964497
CO[C@H]1O[C@@H](COC(=O)[C@@H]2O[C@H](C)[C@@H](O)[C@H](O)[C@H]2O)C(=O)C[C@@H]1O[C@H](C)[C@@H](O)[C@H](O)[C@@H]1OC(=O)[C@H](O)[C@@H](O)[C@H]1O	0.08866995073891626	0.11494252873563218	0.16770186335403728	0.18471337579617833	0.09883720930232558	0.18354430379746836
C=C(CC(=O)c1ccccc1)NC(=O)O	0.18181818181818182	0.12173913043478261	0.08849557522123894	0.09009009009009009	0.16981132075471697	0.11926605504587157
N[C@@H](Cc1ccccc1)C(=O)O	0.16535433070866143	0.1308411214953271	0.08490566037735849	0.0970873786407767	0.1958762886597938	0.10679611650485436
C=C[C@@]1(C)C[C@@H](OC(=O)C(=O)OC)C1=O	0.06206896551724138	0.07627118644067797	0.11009174311926606	0.11214953271028037	0.06086956521739131	0.12149532710280374
N[C@H](C(=O)O)[C@@H](Cc1ccccc1)C(=O)N1CCC[C@H]1C(=O)O	0.17880794701986755	0.13533834586466165	0.10687022900763359	0.1171875	0.1774193548387097	0.14285714285714285
COc1ccc2c(c1)[C@]13CCCC[C@@H]1[C@H](C2)N(C)CC3	0.06790123456790123	0.07352941176470588	0.1111111111111111	0.11290322580645161	0.08461538461538462	0.07751937984496124
Cn1c(SCc2ccc(F)cc2)c(-c2ccc(F)cc2)n1/C=C/[C@@H](O)C[C@@H](O)CC(=O)O	0.3783783783783784	0.3937007874015748	0.08227848101265822	0.09032258064516129	0.4956521739130435	0.18055555555555555
COc1ccc([C@@H](O)CCN)cc1	0.12686567164179105	0.14814814814814814	0.09259259259259259	0.10476190476190476	0.1553398058252427	0.11428571428571428
COCCCNC(=O)c1ccccc1C(=O)c1ccccc1	0.2714285714285714	0.13533834586466165	0.10687022900763359	0.10852713178294573	0.2066115702479339	0.11627906976744186
C/N=C(\NC#N)c1ccc(C)cc1	0.10218978102189781	0.11711711711711711	0.07272727272727272	0.07407407407407407	0.12264150943396226	0.06363636363636363
CCCCn1cc(C(=O)O)cc1	0.12121212121212122	0.12037037037037036	0.12745098039215685	0.13	0.13725490196078433	0.14
O=C(O)[C@@](O)(CC(=O)O)C(=O)O	0.09090909090909091	0.10377358490566038	0.0673076923076923	0.05825242718446602	0.08737864077669903	0.13402061855670103
O=P(O)(O)O[C@H](Cc1ccccc1)C(=O)O	0.1791044776119403	0.14912280701754385	0.09649122807017543	0.10810810810810811	0.2	0.13761467889908258
O=C(CO)[C@@H](O)C[C@H](O)/C=C/n1c(C(F)(F)F)nc(-c2ccccn2)c1-c1ccc(F)cc1	0.29559748427672955	0.3358208955223881	0.07453416149068323	0.07547169811320754	0.4032258064516129	0.10967741935483871
C[C@@](O)(CC(=O)O)CC(=O)O	0.109375	0.11650485436893204	0.10101010101010101	0.08080808080808081	0.1111111111111111	0.14893617021276595
CCCCCNC(=N)CS	0.05185185185185185	0.036036036036036036	0.05825242718446602	0.0594059405940594	0.03773584905660377	0.08
CC(C)[C@@H](NC(=O)[C@@H](N)Cc1ccc(O)cc1)C(=O)N[C@@H](C)C(=O)N[C@@H](CCC(=O)O)C(=O)O	0.19186046511627908	0.20270270270270271	0.10256410256410256	0.11842105263157894	0.18493150684931506	0.1793103448275862
CCCCCC(=O)O	0.088	0.09	0.09574468085106383	0.09782608695652174	0.09473684210526316	0.13333333333333333
C[C@]12C[C@]34CC[C@H]5C[C@@H]c4cc7ccccc7C[C@@H]5[C@@H](O)C[C@@H](O)[C@H]3CC[C@]1(C)[C@H]2O	0.1092896174863388	0.08641975308641975	0.13333333333333333	0.13513513513513514	0.13245033112582782	0.1118421052631579
COCCOc1c(OCCNC(O)C)cc1	0.10344827586206896	0.09917355371900827	0.10434782608695652	0.12612612612612611	0.10344827586206896	0.13513513513513514
CC1=N[C@@H](CC(C)=O)C2=C(C(=O)O)[C@@H](C)[C@H]21	0.0979020979020979	0.1206896551724138	0.13761467889908258	0.14018691588785046	0.09649122807017543	0.16037735849056603
N#C[C@H](O[C@@H]1O[C@@H](CO[C@@H]2O[C@H](CO)[C@@H](O)[C@H](O)[C@H]2O)[C@@H](O)[C@H](O)[C@H]1O)c1ccccc1	0.1092896174863388	0.07975460122699386	0.1111111111111111	0.12	0.11764705882352941	0.11920529801324503
NCc1ccccc1-c1ccc(C(=O)O)c(C(=O)O)Cc1	0.19310344827586207	0.14960629921259844	0.10236220472440945	0.104	0.21551724137931033	0.13008130081300814
O=C1NC2(CCCC2)CC(=O)N1CCCN1CCCN(c2ncccn2)CC1	0.07650273224043716	0.0759493670886076	0.09333333333333334	0.0945945945945946	0.07142857142857142	0.06535947712418301
Cc1ccccc1CN1CCC(Cc2ccccc2)CC1	0.20408163265306123	0.10294117647058823	0.09090909090909091	0.09230769230769231	0.1885245901639344	0.06716417910447761
C[C@H](C[P@](=O)(O)O)Oc1ccc(C(=O)O)cc1	0.15942028985507245	0.1981981981981982	0.11403508771929824	0.13636363636363635	0.19626168224299065	0.1559633027522936
C=CC[C@H](C(=O)O)[C@H]1CC[C@H]2[C@@H]3CC4=CC(=O)C=C[C@]4(C)[C@@]3(F)[C@@H](O)C[C@@]21C	0.09770114942528736	0.1232876712328767	0.1791044776119403	0.19083969465648856	0.11971830985915492	0.16296296296296298
COc1cc2c(cc1OC)CCC2CCC(C)CC[C@@H](O)CC(=O)O	0.1794871794871795	0.1984732824427481	0.14393939393939395	0.1640625	0.1968503937007874	0.2605042016806723
CC[C@H](C)[C@H]1NC(=O)[C@H](C)S1=O	0.057971014492753624	0.08181818181818182	0.1188118811881188	0.15625	0.06542056074766354	0.14285714285714285
O=c1[nH]c2cc(Cl)ccc2o1	0.07352941176470588	0.09174311926605505	0.0761904761904762	0.07766990291262135	0.09615384615384616	0.04672897196261682
Cc1cccc(C)c1NC(=O)C1CCCCN1C	0.11486486486486487	0.11290322580645161	0.1282051282051282	0.13043478260869565	0.1271186440677966	0.10084033613445378
C=CC[C@@]1(C(=O)O)C[C@@H]2CC(=O)CC[C@H]12	0.05405405405405406	0.075	0.12844036697247707	0.1308411214953271	0.06896551724137931	0.0990990990990991
CC1=C(C)C(=O)OCC1=C(C)C(=O)O	0.09420289855072464	0.11711711711711711	0.12380952380952381	0.1262135922330097	0.10185185185185185	0.11428571428571428
C/C=C/C=C/c1ccc(O)cc1	0.08759124087591241	0.14018691588785046	0.06422018348623854	0.06542056074766354	0.14705882352941177	0.05504587155963303
NC(=O)C[C@H](NC(=O)c1ccc(O)cc1)NC(=O)C(=O)N1CCCC[C@H]1O	0.14545454545454545	0.14084507042253522	0.11428571428571428	0.12408759124087591	0.13768115942028986	0.13138686131386862
OC1([C@H](CN2CCCO)nc2)CC(=O)c2cc(Cl)ccc2N1	0.11320754716981132	0.11940298507462686	0.1076923076923077	0.109375	0.12403100775193798	0.0916030534351145
CCCSS[C@H](CC)[S@@](C)C=O	0.05	0.07142857142857142	0.07547169811320754	0.09803921568627451	0.06481481481481481	0.0970873786407767
CC/C=C\C[C@H](O)[C@H](C)[C@H]1C=CC(=O)N1CC[C@H](C)C[C@@](C)(CC)CC[C@H](O)CC(=O)N[C@@H](CCC(=O)O)C(=O)O	0.171875	0.17857142857142858	0.14285714285714285	0.13095238095238096	0.16265060240963855	0.23225806451612904
CC[C@H](C)[C@@H]1C[C@H](C)[C@@H](O)C[C@H](C)C[C@H]2[C@H](O)C[C@@H](O)C[C@@H]21	0.04819277108433735	0.072992700729927	0.19491525423728814	0.23008849557522124	0.05970149253731343	0.16666666666666666
COc1c2occc2cc2ccc(=O)oc12	0.1103448275862069	0.12605042016806722	0.0847457627118644	0.08620689655172414	0.1415929203539823	0.058333333333333334
COC(=O)c1c(-c2ccccc2)c(-c2ccc(F)cc2)c1CCC[C@@H](O)C[C@@H](O)CC(=O)[O-]	0.45774647887323944	0.2857142857142857	0.09433962264150944	0.10256410256410256	0.3888888888888889	0.21830985915492956
CN[C@H]1C[C@@H]2O[C@@](C)([C@H](O)[C@H](C)O2)[C@H](C)[C@@H](O)C(=O)N[C@@H](C)O1	0.04142011834319527	0.05673758865248227	0.18181818181818182	0.175	0.043478260869565216	0.12698412698412698
C=C1C[C@@H](OC(=O)c2cccnc2)C[C@H](/C=C/c2c(-c3ccc(F)cc3)nc(N(C)S(C)(=O)=O)nc2C(C)C)O1	0.22162162162162163	0.48507462686567165	0.13529411764705881	0.15060240963855423	0.2597402597402597	0.10982658959537572
O=c1c(O)c(-c2ccccc2)oc2ccccc2cc1C	0.26811594202898553	0.13846153846153847	0.07575757575757576	0.07692307692307693	0.2222222222222222	0.05223880597014925
C[C@@H](O)CCCn1nc(-c2ccccc2)c(-c2ccccc2)c1CCC(O)C[C@@H](O)CC(=O)[O-]	0.43537414965986393	0.24324324324324326	0.07878787878787878	0.09316770186335403	0.32592592592592595	0.20408163265306123
O=C(O)[C@H]1O[C@@H](OCCc2ccc(F)cc2)c2ccccc2oc1=O	0.2483221476510067	0.20454545454545456	0.125	0.12686567164179105	0.3050847457627119	0.10948905109489052
CC1(C)C[C@H](Nc2ccccc2)C(=O)NC1	0.15942028985507245	0.09016393442622951	0.10434782608695652	0.10619469026548672	0.14285714285714285	0.07692307692307693
CN(CCc1ccc(C(=C2C=CC2=C=C=C2)cccc2)cc1)c1ccccn1	0.2073170731707317	0.1554054054054054	0.057692307692307696	0.05844155844155844	0.2028985507246377	0.05128205128205128
O=CN1CCCC[C@@H]1CC(=O)c1ccc(S(N)(=O)=O)cc1	0.10191082802547771	0.15873015873015872	0.1111111111111111	0.11290322580645161	0.128	0.0859375
Cc1ccc(S(=O)(=O)NC(=O)NN2CC3CCCC3C2)cc1	0.10625	0.1450381679389313	0.11627906976744186	0.11811023622047244	0.11538461538461539	0.0916030534351145
N[C@H](CCCCNC(=O)[C@H]1Cc2ccc(Cl)cc2)CC[C@H](O)COc2ccccc12	0.14857142857142858	0.10126582278481013	0.12	0.12162162162162163	0.18181818181818182	0.07741935483870968
COc1cc(CCc2nccc3cc(OC)c(OC)cc23)ccc1OC	0.1317365269461078	0.14084507042253522	0.08333333333333333	0.08450704225352113	0.15441176470588236	0.06896551724137931
CCCCC[C@H](O)CCOc1ccccc1	0.17518248175182483	0.11666666666666667	0.09401709401709402	0.10526315789473684	0.17272727272727273	0.15454545454545454
OC[C@@H]1O[C@@H](O[C@@H]2[C@H](O)[C@@H](O)[C@@H](O[C@H]3[C@H](O)[C@@H](O)[C@H](O[C@H]4[C@H](O)[C@@H](O)[C@H](N)[C@@H]4O)[C@H](O)[C@@H](O)[C@H]3O)O[C@@H]2CO)[C@H](O)[C@@H](O)[C@H]1O	0.021834061135371178	0.024752475247524754	0.06914893617021277	0.06989247311827956	0.025380710659898477	0.06951871657754011
CCCCCCCCCCCCCCCCC(=O)O	0.06962025316455696	0.06766917293233082	0.07086614173228346	0.072	0.0703125	0.10655737704918032
C=C(C=O)C[C@@H]1CC[C@H]2[C@@H]3C[C@H](O)C[C@@]4(C)[C@H](O)CC[C@]4(C)[C@H]3C[C@@]21C	0.03910614525139665	0.06	0.1417910447761194	0.14393939393939395	0.0547945205479452	0.11764705882352941
COC(=O)[C@H](C)C[C@@H]1C[C@H](O)C[C@@H]2[C@@H]3CCC4=CC(=O)C=C[C@]4(C)[C@H]3CC[C@@]21C	0.08333333333333333	0.11258278145695365	0.22727272727272727	0.2698412698412698	0.09395973154362416	0.20149253731343283
COc1ccc(Cl)cc1C(=O)NCCc1ccc(S(=O)(=O)NC(=O)NC2CCCCC2)cc1	0.16201117318435754	0.15286624203821655	0.10759493670886076	0.10897435897435898	0.15789473684210525	0.10126582278481013
O=C1CCNc2ccc(Cl)cc2C(c2ccccc2)=NC1	0.1891891891891892	0.12878787878787878	0.07518796992481203	0.07633587786259542	0.2	0.04411764705882353
C=C1[C@@H](O)[C@H](O[C@H]2C[C@H](N)[C@H](O)[C@H](N)[C@H]2N)[C@H](O)[C@@H](O[C@H]2N)[C@H](O)[C@@H](O[C@H](O)[C@H]2N)O1	0.02072538860103627	0.024096385542168676	0.10810810810810811	0.1095890410958904	0.024844720496894408	0.10135135135135136
C[C@@H](O)/C=C/C=C/C=C/CO	0.050724637681159424	0.09259259259259259	0.027522935779816515	0.047619047619047616	0.0970873786407767	0.0673076923076923
NC(=O)[C@@H](CCCNC(C)CCO)CO	0.10714285714285714	0.09401709401709402	0.07017543859649122	0.09090909090909091	0.09821428571428571	0.14150943396226415
CCCCC[C@@H]1CC=C[C@H](C)[C@H](CCC[C@@H](O)CC(=O)O)[C@H]1COC(=O)C(=O)O	0.15476190476190477	0.15172413793103448	0.1925925925925926	0.20454545454545456	0.14084507042253522	0.3333333333333333
CCOc1ccc([C@H]2C[C@@H](N)CC2C[C@H](O)CC(=O)OC(C)C)cc1	0.16455696202531644	0.1984732824427481	0.1889763779527559	0.21138211382113822	0.1968503937007874	0.21951219512195122
C/C=C(\C)C(=O)O[C@H]1C[C@@H](C)C=C2C=C[C@H](C)[C@H](CC[C@@H](O)C[C@@H](O)CC(=O)[O-])[C@H]21	0.18072289156626506	0.1736111111111111	0.4051724137931034	0.4247787610619469	0.15492957746478872	0.5728155339805825
CC(C)c1nc(-c2ccc(F)cc2)nc(-c2ccc(F)cc2)c1/C=C/[C@@H]1C[C@@H](O)CC(=O)O1	0.25301204819277107	0.34074074074074073	0.15894039735099338	0.17687074829931973	0.2846715328467153	0.09433962264150944
COc1ccc([N+](=O)[O-])cc1OC	0.07913669064748201	0.09821428571428571	0.08333333333333333	0.08490566037735849	0.102803738317757	0.07407407407407407
NCCC[C@@H](N)CC(O)[C@H](CO)CO	0.09352517985611511	0.08695652173913043	0.034782608695652174	0.044642857142857144	0.09090909090909091	0.1346153846153846
C[C@H]1O[C@H](Oc2ccc(F)cc2)[C@H](/C=C/[C@@H]2C[C@@H](O)C[C@@H](O)CC(=O)O2)[C@H](C)O1	0.12643678160919541	0.16551724137931034	0.26356589147286824	0.2677165354330709	0.17142857142857143	0.13286713286713286
C#CCNCC(=O)c1ccccc1C(C)Nc1ccccc1	0.2714285714285714	0.14393939393939395	0.08208955223880597	0.1	0.226890756302521	0.09090909090909091
CC(=O)N[C@@H](CO)[C@H]1C[C@H]2[C@@H]3CCCC4=CC(=O)C=C[C@]4(C)[C@@]3(F)[C@@H](O)C[C@]21C	0.096045197740113	0.11333333333333333	0.18382352941176472	0.19548872180451127	0.10204081632653061	0.1678832116788321
O=C(O[C@H]1Cc2ccccc2)CC[C@@H](O)C1	0.1258741258741259	0.08943089430894309	0.21904761904761905	0.22330097087378642	0.1415929203539823	0.10434782608695652
C=CCN1CCN(c2cccnc2)CC1	0.06	0.07317073170731707	0.06779661016949153	0.06896551724137931	0.08547008547008547	0.05042016806722689
NS(=O)(=O)c1cc2c(cc1Cl)NCNS2(=O)=O	0.05263157894736842	0.09917355371900827	0.058333333333333334	0.059322033898305086	0.05785123966942149	0.05
C/C=C1\[C@H]2CC[C@@H]3C[C@H]4C(=O)C=C[C@]4(C)[C@H]3CC[C@@]21C	0.042682926829268296	0.06666666666666667	0.15	0.15254237288135594	0.061068702290076333	0.11382113821138211
O=C(OC[C@H](O)CO)[C@H](O)[C@H](O)c1ccccc1	0.20588235294117646	0.1810344827586207	0.09166666666666666	0.11206896551724138	0.24528301886792453	0.1926605504587156
O=C(O[C@@H](C(=O)O)CCCNC(=O)CNC(=O)CCN1CCCCC1)c1ccccc1	0.18023255813953487	0.1069182389937107	0.1038961038961039	0.11258278145695365	0.14	0.14189189189189189
O=C(O)/C=C(\C(=O)O)C(=O)O	0.07575757575757576	0.09523809523809523	0.04807692307692308	0.049019607843137254	0.0784313725490196	0.10204081632653061
CC(C)Cc1cccc(C(C)C(=O)O)c1	0.15671641791044777	0.19626168224299065	0.11926605504587157	0.14285714285714285	0.20588235294117646	0.1523809523809524
CSC[C@H]1N[C@@H](c2ccccc2)C(=O)N[C@H]1OC(C)=O	0.1476510067114094	0.11627906976744186	0.15	0.15254237288135594	0.15833333333333333	0.1322314049586777
CC(C)C1=C[C@H]2[C@@H]3CC4=CC(=O)C=C[C@]4(C)[C@@]3(F)[C@@H](O)C[C@@]2(C(=O)CO)O1	0.12574850299401197	0.15827338129496402	0.19230769230769232	0.21428571428571427	0.1386861313868613	0.17557251908396945
CSC[C@@H](NC(=O)[C@@H](O)[C@H](C)c1ccccc1)C(=O)N[C@@H](CCC(=O)O)C(=O)N[C@@H](CCC(=O)O)C(=O)NCC(=O)O	0.2	0.14857142857142858	0.07734806629834254	0.0903954802259887	0.17365269461077845	0.17575757575757575
C=CC(C)(C)OCC(=O)Nc1ccc(C(=O)O)cc1	0.1773049645390071	0.16806722689075632	0.14655172413793102	0.11965811965811966	0.16521739130434782	0.13793103448275862
COc1ccc(NC(=O)CCCN)cc1	0.15441176470588236	0.14035087719298245	0.11711711711711711	0.11926605504587157	0.14678899082568808	0.10810810810810811
C=C/C(C)=C/CC[C@@H]1C[C@@H]2C(=CC[C@@H]1C)C[C@@H]2O	0.050955414012738856	0.078125	0.17857142857142858	0.18181818181818182	0.08130081300813008	0.14912280701754385
CCCC(=O)OC[C@H]1CC[C@@H]2C[C@H]3[C@H](OC)C4=CC(=O)CC[C@]4(C)[C@H]3CC[C@@]21C	0.06521739130434782	0.08333333333333333	0.1897810218978102	0.1925925925925926	0.06493506493506493	0.14893617021276595
CC(=O)OC[n+]1ccccc1-c1ccccc1	0.23308270676691728	0.12295081967213115	0.09166666666666666	0.09322033898305085	0.21100917431192662	0.08333333333333333
CO[C@H]1[C@@H](C(=O)O)C[C@H]1O[C@H](C)[C@H](O)[C@H](C)O	0.11188811188811189	0.14782608695652175	0.125	0.14814814814814814	0.14414414414414414	0.22549019607843138
C/C=C(\CO)C(=O)N(CCCN)C(=O)c1ccccc1	0.18055555555555555	0.1349206349206349	0.10483870967741936	0.10655737704918032	0.1694915254237288	0.13333333333333333
CCCCC/C=C/CC[C@@H]1[C@@H](n2cc(S(=O)(=O)c2ccccn2)cc2)C[C@@H](O)C[C@@H](O)C1	0.10160427807486631	0.09815950920245399	0.17687074829931973	0.1793103448275862	0.11538461538461539	0.16216216216216217
CC(C)(C)c1ccc(C(=O)CCCN2CCC(OC(c3ccccc3)c3ccccc3)CC2)cc1	0.2934131736526946	0.125	0.13664596273291926	0.12422360248447205	0.20261437908496732	0.10303030303030303
CC(=O)N[C@@H](CSCc1ccccc1)N[C@@H](O)C(=O)N1CCC[C@H]1C(=O)O	0.1949685534591195	0.14788732394366197	0.11347517730496454	0.12318840579710146	0.18796992481203006	0.15555555555555556
O=C(O)C[C@@H](NC(=O)[C@H](CO)[C@H](O)c1ccccc1)C(=O)N1CCC[C@H]1C(=O)O	0.22012578616352202	0.176056338028169	0.10273972602739725	0.11188811188811189	0.21804511278195488	0.19402985074626866
COc1c(O[C@H]2O[C@@H](C)[C@@H](O[C@H]3C[C@@](C)(O)[C@@H](OC(=O)CC(C)C)[C@H](C)O3)[C@H](N(C)C)[C@H]2O)[C@@H](CC=O)[C@H](C)[C@@H](O)[C@@H]1O	0.08018867924528301	0.12222222222222222	0.16666666666666666	0.17575757575757575	0.09444444444444444	0.16071428571428573
CC(C)[C@H]1OC(=O)[C@H]2[C@@H]3C[C@H](C)C4=CC(=O)C=C[C@]4(C)[C@@]3(F)[C@@H](O)C[C@@]21C	0.0872093023255814	0.11888111888111888	0.2125984251968504	0.22580645161290322	0.09929078014184398	0.16793893129770993
C=C(C)[C@@H](O)Cc1ccccc1	0.15625	0.12037037037037036	0.07476635514018691	0.08653846153846154	0.1836734693877551	0.09615384615384616
CC/C=C\C[C@@H](O)[C@H](O)/C=C\C(=O)O	0.10144927536231885	0.1574074074074074	0.07207207207207207	0.08333333333333333	0.1650485436893204	0.14563106796116504
O=C(O)CCCCN1CCC[C@@H](O)C[C@@H]2CCC[C@@H]2CCCCC1	0.07602339181286549	0.060810810810810814	0.11851851851851852	0.12030075187969924	0.07042253521126761	0.12781954887218044
C/C=C(\C)C(=C\C)C[C@H](C)CC(=C\C)C[C@H](C)C(=O)O	0.10596026490066225	0.14754098360655737	0.09836065573770492	0.11864406779661017	0.13445378151260504	0.14655172413793102
CCC[C@@H](c1ccc(O)c(C)c1)C(=O)O	0.14814814814814814	0.1743119266055046	0.12962962962962962	0.14285714285714285	0.18269230769230768	0.16346153846153846
COc1cccc(OC)c1NCC(=O)C1CCCCC1	0.10256410256410256	0.10687022900763359	0.13008130081300814	0.1322314049586777	0.12	0.104
O=S(=O)(O)O	0.03305785123966942	0.07692307692307693	0.033707865168539325	0.034482758620689655	0.03333333333333333	0.04597701149425287
c1ccc2c(c1)cc1ccc3cccc4ccc2c1c34	0.2323943661971831	0.1044776119402985	0.0364963503649635	0.037037037037037035	0.2222222222222222	0.029197080291970802
CCCCNc1ccc(C(=O)OCCN(C)C)cc1	0.14285714285714285	0.1652892561983471	0.13445378151260504	0.13675213675213677	0.14285714285714285	0.1452991452991453
C/C=C(\C(C)C[C@@H](O)[C@H](C)[C@H]1C)C[C@H]2[C@@H]3C[C@H]4C(=O)CC[C@]4(C)[C@H]3CC[C@]12C	0.032432432432432434	0.05806451612903226	0.19696969696969696	0.19083969465648856	0.046052631578947366	0.1056338028169014
CC1=C2C(=O)C(C)[C@H]2CC1	0.04411764705882353	0.05504587155963303	0.11224489795918367	0.11458333333333333	0.057692307692307696	0.08
CN(C)CCCn1cc(C(=O)c2ccc(F)cc2)c(-c2ccc(F)cc2)c1C(=O)Nc1ccc(C(C)C)cc1	0.391304347826087	0.2468354430379747	0.09142857142857143	0.10526315789473684	0.28	0.10465116279069768
C=C[C@](C)(O)/C=C/C=C/C=C/C=C\CCO	0.032467532467532464	0.056	0.05	0.03333333333333333	0.058333333333333334	0.041666666666666664
COC1=CC(=O)C[C@@H](C)[C@]12Oc1c(Cl)c(OC)cc(OC)c1C2=O	0.09090909090909091	0.10071942446043165	0.13076923076923078	0.1328125	0.08823529411764706	0.08955223880597014
C[C@@H]1CCCCCCCC(=O)O[C@H]1CCCC(=O)O	0.07692307692307693	0.08461538461538462	0.18421052631578946	0.1875	0.07936507936507936	0.1452991452991453
O=C(O)[C@H](S)c1ccc(N2CCCC2)cc1	0.11888111888111888	0.13675213675213677	0.10434782608695652	0.11607142857142858	0.15315315315315314	0.09565217391304348
C=C(C)[C@H](CC)CC[C@@H]1C[C@H](O)C[C@H]2[C@@H]3CCC4=CC(=O)C=C[C@]4(C)[C@H]3CC[C@@]21C	0.08196721311475409	0.09615384615384616	0.23134328358208955	0.25384615384615383	0.08496732026143791	0.19708029197080293
CC(=O)NC[C@H]1O[C@@H](n2ncc(=O)[nH]c2=O)[C@H](OC(C)=O)[C@@H]1OC(C)=O	0.08187134502923976	0.0896551724137931	0.14285714285714285	0.1450381679389313	0.06993006993006994	0.13533834586466165
COc1ccc(C2=C(C)C)c(/C=C/[C@@H]3C[C@@H](O)CC(=O)O3)c(Sc3ccc(C(C)C)nc3)c2c1	0.13513513513513514	0.17307692307692307	0.19594594594594594	0.20689655172413793	0.16339869281045752	0.11392405063291139
C[C@@H]1CC(=O)C=C(C)C(=O)C1CC[C@H](O)[C@H](C)CC[C@H]1CC[C@@]2(C)[C@H](C)CC[C@@H]21	0.10227272727272728	0.11333333333333333	0.21052631578947367	0.2230769230769231	0.0945945945945946	0.18518518518518517
C/C(=N\OS(=O)(=O)c1ccc(C)cc1)C(=O)O	0.1347517730496454	0.1981981981981982	0.11403508771929824	0.11607142857142858	0.15315315315315314	0.125
O=C(O)CN[C@H](O)CO	0.104	0.12121212121212122	0.06060606060606061	0.07291666666666667	0.1276595744680851	0.13043478260869565
CNCCc1ccc(O)c(OC)c1	0.10218978102189781	0.11711711711711711	0.102803738317757	0.10476190476190476	0.12264150943396226	0.09345794392523364
CCNCCCNCCCNP(=O)(O)c1ccccc1	0.14666666666666667	0.09022556390977443	0.0859375	0.0873015873015873	0.13821138211382114	0.104
CCCCOc1c(OCCCN2CCCCC2)cc1	0.06875	0.051094890510948905	0.11290322580645161	0.11475409836065574	0.061068702290076333	0.10483870967741936
CCCCCC[C@@H](O)[C@@H](C)O	0.1076923076923077	0.10377358490566038	0.0673076923076923	0.09	0.10891089108910891	0.1702127659574468
CC1=C[C@@H]2C[C@H](C[C@@](C)(CO)C(=O)O)[C@@]2(C)C(=CCN2CC(=O)O)[C@H]21	0.13043478260869565	0.13138686131386862	0.192	0.176	0.12781954887218044	0.21311475409836064
COc1cc2c(cc1)c(CC(=O)Nc1ccc(CCN(C)C)C2)ccc1	0.1317365269461078	0.14084507042253522	0.11428571428571428	0.11594202898550725	0.15441176470588236	0.09154929577464789
C/C(N)=N/Cc1ccc(C)c(C)c1	0.08695652173913043	0.11818181818181818	0.09345794392523364	0.09523809523809523	0.11320754716981132	0.08411214953271028
CCCCc1[nH]nc2c(-c3ccccc3)c(-c3ccc(F)cc3)c1-2	0.33093525179856115	0.2153846153846154	0.07042253521126761	0.07142857142857142	0.31896551724137934	0.06338028169014084
CC(C)C1=C(OC(N)=O)C1=O	0.1	0.1262135922330097	0.1	0.125	0.11	0.10101010101010101
CC(C)(O)/N=C(\CCCN)c1nc(N)cnc1N	0.07236842105263158	0.10569105691056911	0.1111111111111111	0.0847457627118644	0.08264462809917356	0.075
C=C(Cc1ccc(O)cc1)NCCc1ccccc1	0.21428571428571427	0.1171875	0.07874015748031496	0.08	0.22123893805309736	0.07086614173228346
C=C[C@@]1(C)C=C2C(=O)C=C1CC[C@@H]2[C@@H]1CC[C@@]2(C)[C@H]1CC[C@]2(C)O	0.05232558139534884	0.07692307692307693	0.12121212121212122	0.12307692307692308	0.07194244604316546	0.08888888888888889
O=C(O)C(=O)O	0.07563025210084033	0.07446808510638298	0.05555555555555555	0.056818181818181816	0.06666666666666667	0.10588235294117647
CCC(C)(C)n1c(-c2ccc(F)cc2)c(-c2ccc(F)cc2)n1/C=C/[C@@H](O)C[C@@H](O)CC(=O)O	0.38666666666666666	0.40310077519379844	0.12903225806451613	0.10897435897435898	0.4915254237288136	0.2
CSc1nc(O)c2c(N)cc(Cl)cc2c1C	0.0821917808219178	0.11016949152542373	0.059322033898305086	0.0603448275862069	0.10526315789473684	0.05084745762711865
CCNCOc1cc(OCC2C[C@@H](O)C[C@@H](O)COC(=O)C2)ccc1	0.10714285714285714	0.10416666666666667	0.21428571428571427	0.21774193548387097	0.11594202898550725	0.14285714285714285
CC1(C)O[C@@H]2CO[C@@]3(C)[C@@H]4C[C@H](O)CC[C@]4(C)[C@H]3CC[C@@]2(C)[C@H]1CC	0.0223463687150838	0.04	0.15384615384615385	0.14728682170542637	0.027210884353741496	0.1037037037037037
C[C@@H]1CC[C@]2(C(=O)O)C[C@@H]3[C@@H]4C[C@H]5O[C@H](O)[C@H]5C[C@@]4(C)[C@H]3CC[C@@]2(O)[C@H]1C	0.05	0.06578947368421052	0.16417910447761194	0.16666666666666666	0.060810810810810814	0.13970588235294118
CCCCCC[C@H](O)COc1ccccc1	0.17518248175182483	0.11666666666666667	0.09401709401709402	0.10526315789473684	0.17272727272727273	0.15454545454545454
C[C@H](C(=O)c1ccccc1)N1CCCC1	0.15328467153284672	0.11016949152542373	0.09649122807017543	0.11818181818181818	0.17757009345794392	0.09734513274336283
CCN(CC)CCn1cc(N)nc(NS(C)(=O)=O)cc1C	0.1032258064516129	0.152	0.11290322580645161	0.11475409836065574	0.0859375	0.10483870967741936
C[C@H]1OC(=O)CC1C[C@@H](C)[C@H]1CC[C@@]2(C)O[C@@H]1OC2	0.043478260869565216	0.06015037593984962	0.17391304347826086	0.1981981981981982	0.05426356589147287	0.11666666666666667
N#C[C@H](O[C@H]1O[C@@H](CO[C@@H]2O[C@H](CO)[C@@H](O)[C@H](O)[C@H]2O)[C@@H](O)[C@H](O)[C@H]1O)c1ccccc1	0.1092896174863388	0.07975460122699386	0.1111111111111111	0.12	0.11764705882352941	0.11920529801324503
CCC/C=C/C(=O)Nc1c(C)cccc1C	0.1276595744680851	0.15789473684210525	0.125	0.12727272727272726	0.1651376146788991	0.11607142857142858
CC/C=C\C=C\CCCCCC(=O)O	0.07692307692307693	0.09482758620689655	0.08035714285714286	0.08181818181818182	0.0990990990990991	0.12149532710280374
COCCOC(=O)C1=C(C)NC(C)=C(C(=O)OC(C)C)C1c1cccc([N+](=O)[O-])c1	0.15294117647058825	0.18181818181818182	0.12413793103448276	0.13380281690140844	0.16312056737588654	0.13286713286713286
CCCCC/C=C\C\CC[C@H](\C)C(=O)O[C@H]1C[C@H]1C[C@@H](C)C=O	0.09146341463414634	0.10948905109489052	0.140625	0.2	0.09701492537313433	0.23931623931623933
N#[N+]CC(=O)[C@@H](Cc1ccccc1)C(=O)O	0.1865671641791045	0.13793103448275862	0.09565217391304348	0.10714285714285714	0.18691588785046728	0.13636363636363635
N[C@H](CO)CCC(=N)N[C@@H](CC(=O)N[C@@H]1CC[C@H]1C(=O)N[C@@H](CC(=O)O)C(=O)N[C@H](C(=O)O)C(=O)O)C(=O)O	0.11224489795918367	0.09770114942528736	0.06936416184971098	0.07647058823529412	0.08771929824561403	0.16455696202531644
COC(=O)/C=C/c1ccc(OC)cc1	0.1079136690647482	0.1651376146788991	0.1	0.10185185185185185	0.17307692307692307	0.09090909090909091
CCN(CC)C(=S)SSC(=S)N(CC)CC	0.053691275167785234	0.06557377049180328	0.0782608695652174	0.07964601769911504	0.041666666666666664	0.08849557522123894
O=C(Cc1cccs1)c1ccccc1	0.18181818181818182	0.11206896551724138	0.07894736842105263	0.08035714285714286	0.20388349514563106	0.07017543859649122
C=CC1=CC(=O)N(c2ccccc2)N1C(=O)N(C)C	0.16783216783216784	0.14754098360655737	0.09836065573770492	0.1	0.19469026548672566	0.08130081300813008
Nc1[nH]c(O)nc(=S)n1	0.02962962962962963	0.07692307692307693	0.02912621359223301	0.0297029702970297	0.038834951456310676	0.019417475728155338
C=C1COC(=O)C[C@@H]2[C@H]3CC=C4C(=O)C=C[C@]4(C)[C@H]3CC[C@@]21C	0.06547619047619048	0.07801418439716312	0.15873015873015872	0.16129032258064516	0.072992700729927	0.09848484848484848
CCCC(=O)OCCN(C)c1ccc(OCC(F)(F)F)cc1	0.12903225806451613	0.15625	0.12698412698412698	0.12	0.144	0.128
C=C(CC(=O)OCC[N+](C)C)C[C@H](O)O	0.11594202898550725	0.11403508771929824	0.09009009009009009	0.10185185185185185	0.11926605504587157	0.1650485436893204
CC(C)=CC(=O)OCC[C@H]1C[C@H]2[C@@H]3CC[C@H]4C(=O)C=C[C@]4(C)[C@H]3CC[C@@]21C	0.06741573033707865	0.09395973154362416	0.1984732824427481	0.20155038759689922	0.07482993197278912	0.17293233082706766
CC(C)C/C=C(\C)C[C@H]1C[C@H](O)CC[C@@]2(C)[C@@H](O)CC(=O)[C@@H]1CC[C@H]2C(=O)O	0.09826589595375723	0.13194444444444445	0.1893939393939394	0.2109375	0.11267605633802817	0.19083969465648856
CCCCCCCC[C@@H](O)COc1ccc(CC)cc1	0.1390728476821192	0.14173228346456693	0.10317460317460317	0.11382113821138211	0.14754098360655737	0.15
S=C(c1ccc(-c2ccc(F)cc2)cc1)C(=O)O	0.27906976744186046	0.23214285714285715	0.07317073170731707	0.0743801652892562	0.31683168316831684	0.08264462809917356
C[C@@H](O)/C=C/[C@@]=C/CO	0.05303030303030303	0.09803921568627451	0.02912621359223301	0.050505050505050504	0.10309278350515463	0.07142857142857142
Cc1ccnc(Cl)c1NC1=NCCN1	0.06164383561643835	0.0847457627118644	0.06086956521739131	0.061946902654867256	0.06956521739130435	0.04310344827586207
Cc1c(N)cccc1C(=O)N[C@@H](CSc1ccccc1)[C@H](O)CN1C[C@H]2CCCC[C@H]2C[C@H]1C(=O)NC(C)(C)C	0.21390374331550802	0.14942528735632185	0.15476190476190477	0.14285714285714285	0.19631901840490798	0.14201183431952663
O=C(NCCCC[C@@H](O)c1ccccc1)C(=O)N1CCC[C@H]1C(=O)O	0.20915032679738563	0.1366906474820144	0.11764705882352941	0.12781954887218044	0.17692307692307693	0.17054263565891473
CC(C)(C)NC[C@H](O)COc1nsnc1N1CCOCC1	0.07407407407407407	0.09701492537313433	0.128	0.112	0.08396946564885496	0.09375
OCc1ccccc1-c1ccccc1	0.248	0.12173913043478261	0.0603448275862069	0.06140350877192982	0.21568627450980393	0.05172413793103448
C[C@H](NC(=O)OCc1ccccc1)N[C@@H](C)C(=O)N1CCC[C@H]1C(=O)N[C@@H](CCCCCCN)C(=O)NCC(=O)O	0.19270833333333334	0.1348314606741573	0.10734463276836158	0.12138728323699421	0.16568047337278108	0.16766467065868262
C[N+](C)(C)C[C@@H](O)CC(=O)[O-]	0.09230769230769231	0.12745098039215685	0.09	0.10309278350515463	0.12244897959183673	0.1368421052631579
CCCCCCC[C@H](O)c1ccc(O)c(O)c1	0.13286713286713286	0.13445378151260504	0.09322033898305085	0.10434782608695652	0.14035087719298245	0.15315315315315314
CC(C)c1nc(-c2ccc(F)cc2)c(-c2ccc(F)cc2)n1/C=C/[C@H](O)C[C@@H](O)CC(=O)O	0.4305555555555556	0.49166666666666664	0.08125	0.09615384615384616	0.5398230088495575	0.19444444444444445
Cc1cccc(N(C)C(=S)Oc2ccc3ccccc3c2)c1	0.20270270270270271	0.13533834586466165	0.0661764705882353	0.06716417910447761	0.21666666666666667	0.058823529411764705
Oc1ccc([C@H]2Oc3ccccc3C(=O)O)nc2o1	0.15753424657534246	0.14516129032258066	0.0967741935483871	0.09836065573770492	0.20175438596491227	0.0975609756097561
CC(=O)OC[C@@]1(O)C[C@H]2[C@@H]3CCC4=CC(=O)CC[C@]4(C)[C@H]3CC[C@@]21C	0.06358381502890173	0.08275862068965517	0.15267175572519084	0.15503875968992248	0.07042253521126761	0.11940298507462686
CC(=O)O[C@H](C)[C@@]1(C)[C@@H](C)[C@H]2[C@@H]3CCC4=C(C)C[C@@H](O)C[C@]4(C)[C@H]3CC[C@]2(C)[C@]1(C)C(=O)O	0.08021390374331551	0.09375	0.1736111111111111	0.18439716312056736	0.0759493670886076	0.16666666666666666
CC(=O)N(Cc1ccc(O)c(CCNC(C)C)c1)c1ccccc1	0.23809523809523808	0.19230769230769232	0.11194029850746269	0.13076923076923078	0.2605042016806723	0.12121212121212122
OC[C@@H]1O[C@@H](O[C@@H]2[C@H](O)[C@H](O[C@H]3O[C@H](CO)[C@@H](O)[C@H](N)[C@H]3O)[C@H](N)C[C@@H]2N)[C@H](O)[C@@H](O)[C@@H]1O	0.025252525252525252	0.029239766081871343	0.0967741935483871	0.09803921568627451	0.030120481927710843	0.09740259740259741
N[C@H](C=O)Cc1ccccc1	0.13178294573643412	0.10185185185185185	0.056074766355140186	0.0673076923076923	0.16326530612244897	0.06666666666666667
CC(=O)SC(C)NC(=O)O	0.10236220472440945	0.0970873786407767	0.07	0.09375	0.09090909090909091	0.1276595744680851
CNCC[C@H](Oc1ccc(C(F)(F)F)cc1)C(=O)N[C@@H](C)C(=O)N[C@@H](C)C(=O)N1CCC[C@H]1C(=O)N[C@@H](C)C(=O)N[C@@H](CCC(=O)NCCCN)C	0.13777777777777778	0.13366336633663367	0.115	0.11616161616161616	0.12	0.1326530612244898
CC(C)c1ccc(Sc2c(/C=C/[C@@H]3C[C@@H](O)CC(=O)O3)c(C3CC3)nc3ccccc23)cc1	0.19428571428571428	0.18181818181818182	0.17333333333333334	0.1917808219178082	0.2553191489361702	0.10062893081761007
CCCCCCCCCCCCCCCCC[n+]1ccccc1	0.08284023668639054	0.04697986577181208	0.056338028169014086	0.05714285714285714	0.07092198581560284	0.07194244604316546
CCC(=O)OCC(C)OCC(=O)O	0.12030075187969924	0.11926605504587157	0.11538461538461539	0.14	0.11428571428571428	0.18556701030927836
O=P(O)(O)O[C@@H](Cc1ccc(F)cc1)NC[C@H]1C(=O)N1CCCCl	0.19078947368421054	0.18461538461538463	0.1044776119402985	0.11450381679389313	0.192	0.12213740458015267
CCCC[C@H](C(=O)O)[C@@H]1CC[C@H]2[C@@H]3CCC4=CC(=O)C=C[C@]4(C)[C@H]3CC[C@@]21C	0.10285714285714286	0.11409395973154363	0.19402985074626866	0.20610687022900764	0.10273972602739725	0.1865671641791045
C=C(CCC=C(C)C)C(=O)O	0.07518796992481203	0.09433962264150944	0.0784313725490196	0.08	0.09900990099009901	0.10101010101010101
CC#CC#C/C=C\CCCC(=O)O	0.07092198581560284	0.09734513274336283	0.07272727272727272	0.07407407407407407	0.10185185185185185	0.09345794392523364
CC(C)(C)OC(O)CCC(O)C(O)CO	0.10071942446043165	0.11504424778761062	0.10091743119266056	0.08256880733944955	0.11009174311926606	0.16666666666666666
O=C(NCCCCCC(O)(CCn1cncn1)c1ccc(F)cc1)c1ccc(F)cc1	0.24390243902439024	0.17218543046357615	0.08227848101265822	0.07643312101910828	0.2198581560283688	0.08280254777070063
C=C1CC[C@@H](CC[C@@H](O)C[C@@H](O)CC(=O)O)cc1	0.21481481481481482	0.20175438596491227	0.1391304347826087	0.15178571428571427	0.21100917431192662	0.3684210526315789
C[C@@H]1O[C@H](Oc2ccc(O)c(O)c2)[C@H](O)[C@@H](O)[C@H](O)[C@@H]1N1C(=O)[C@H](O)[C@@H](O)[C@@H]1O	0.0847457627118644	0.09271523178807947	0.14388489208633093	0.145985401459854	0.10344827586206896	0.12857142857142856
O=C(O)[C@H](O)[C@@H](CO)CO	0.09375	0.1188118811881188	0.0594059405940594	0.07142857142857142	0.125	0.13978494623655913
N[C@H](C(=O)O)c1ccc2oc(-c3ccccc3)cc2c1	0.23741007194244604	0.16	0.07751937984496124	0.0873015873015873	0.25	0.078125
CN[C@@H](C)Cc1ccc(O)c(C)c1	0.1111111111111111	0.1388888888888889	0.09345794392523364	0.11650485436893204	0.1346153846153846	0.10476190476190476
COC(=O)/C=C/c1ccccc1	0.13740458015267176	0.12962962962962962	0.08411214953271028	0.08571428571428572	0.19387755102040816	0.08490566037735849
CC[C@@H](C)O[C@H]1O[C@@H](C)[C@H](O[C@H]2C[C@@]3(C)[C@H]4CC[C@]5(C)[C@@H](O)CC[C@]5(C)[C@@H](O)CC[C@]4(C)[C@H]3C[C@@H](O)C[C@]2(C)O)[C@H](C)O1	0.03587443946188341	0.05154639175257732	0.14450867052023122	0.15976331360946747	0.041884816753926704	0.12571428571428572
CCCCCCCC[C@@H](O)[C@H](O)c1ccccc1	0.18571428571428572	0.13008130081300814	0.08130081300813008	0.09166666666666666	0.18584070796460178	0.15789473684210525
CCCCCc1cc(=O)c(-c2ccc(F)cc2)c(-c2ccc(F)cc2)n1/C=C/[C@@H](O)C[C@@H](O)CC(=O)O	0.4155844155844156	0.36428571428571427	0.09467455621301775	0.10240963855421686	0.4645669291338583	0.19480519480519481
CC(C)C[C@H]1NC(=O)C(Cc2ccccc2)CC1	0.16083916083916083	0.13008130081300814	0.1271186440677966	0.14912280701754385	0.18584070796460178	0.11864406779661017
Cn1cncc1[C@H](OC(=O)CO)c1ccc(N)cc1	0.14285714285714285	0.1557377049180328	0.0975609756097561	0.10833333333333334	0.1826086956521739	0.09836065573770492
CO/N=C(/N)c1ccc(C(=O)N[C@@H](CC(=O)O)cc1)c1ccccn1	0.16352201257861634	0.1366906474820144	0.1259259259259259	0.12781954887218044	0.18604651162790697	0.13533834586466165
C[N+](C)(CCCC[C@@H](O)CO)C(=O)O	0.12686567164179105	0.12727272727272726	0.08256880733944955	0.09433962264150944	0.13333333333333333	0.18181818181818182
O=C(OC[C@@]1(O[C@@H](CO)c2ccccc2)C[C@H](O)c1)c1ccc(O)cc1	0.2129032258064516	0.14184397163120568	0.12318840579710146	0.13333333333333333	0.23809523809523808	0.12408759124087591
CCCC[C@H]1OC(=O)C[C@@H](C)C[C@H](/C=C/c2c(-c3ccc(F)cc3)nc(N(C)S(C)(=O)=O)nc2C(C)C)O1	0.19021739130434784	0.5118110236220472	0.19230769230769232	0.20261437908496732	0.2222222222222222	0.13496932515337423
C[C@@]1(O)[C@@H](O)C[C@@H](C)S[C@@H]1O	0.036231884057971016	0.04504504504504504	0.1	0.10204081632653061	0.04716981132075472	0.12371134020618557
CC[C@H](C)C(=O)O[C@H]1C[C@H](O)C[C@@H]2C=C[C@H](C)[C@H](CC[C@H](O)C[C@H](O)CC(=O)[O-])[C@@H]12	0.18787878787878787	0.16551724137931034	0.2734375	0.37606837606837606	0.15492957746478872	0.5882352941176471
C[C@@H](Cc1ccc(O)c(O)c1)C(=O)O	0.14285714285714285	0.1792452830188679	0.10185185185185185	0.13592233009708737	0.18811881188118812	0.1568627450980392
C#C[C@]1(O)CC[C@H]2[C@@H]3CCc4cc(OC)ccc4[C@H]3CC[C@@]21C	0.0650887573964497	0.07746478873239436	0.11363636363636363	0.11538461538461539	0.08029197080291971	0.08955223880597014
CCOc1cc2ncc(C(C)=O)cc2n1-c1ccc(C(=O)NC(C)C)cc1	0.20253164556962025	0.19852941176470587	0.11347517730496454	0.13138686131386862	0.2153846153846154	0.13043478260869565
CC(C)C[C@@H](NC(=O)CN)C(=O)N1CCC[C@H]1C(=O)N[C@@H](CCC(=O)NCC(=O)NCC(=O)NCC(=O)O)[C@@H](C)O	0.1306532663316583	0.11864406779661017	0.0847457627118644	0.09826589595375723	0.10919540229885058	0.16463414634146342
CCCC[C@H](O)CCCc1ccccc1C(=O)OCC[N+](C)(C)C	0.16774193548387098	0.15789473684210525	0.13846153846153847	0.14960629921259844	0.18253968253968253	0.176
Cc1cccc(Nc2ccncc2S(=O)(=O)NC(=O)NC(C)C)c1	0.17532467532467533	0.203125	0.08823529411764706	0.10606060606060606	0.18253968253968253	0.09701492537313433
N[C@@H](Cn1cncc1)C(=O)O	0.08208955223880597	0.102803738317757	0.07692307692307693	0.0891089108910891	0.10784313725490197	0.09900990099009901
O=C(OCC1=C[C@@H](O)c2ccc(O)cc2)c2oc(=O)c12	0.14	0.17073170731707318	0.08661417322834646	0.0967741935483871	0.16806722689075632	0.0873015873015873
O=C(ON1C(=O)CCCOc2ccccc2)CCC1	0.1564625850340136	0.10852713178294573	0.16101694915254236	0.16379310344827586	0.15966386554621848	0.10569105691056911
CNC[C@@H](OC)c1ccccc1	0.14615384615384616	0.0990990990990991	0.07407407407407407	0.08571428571428572	0.15841584158415842	0.08490566037735849
CN(C)CC(=O)OC1CCCCC1	0.041379310344827586	0.06896551724137931	0.11320754716981132	0.11538461538461539	0.05309734513274336	0.09345794392523364
COc1c(O)cc(C)c2c(OC)cc(OC)cc12	0.08609271523178808	0.11382113821138211	0.09166666666666666	0.09322033898305085	0.1092436974789916	0.0743801652892562
CCCC[C@@H](O)[C@H](O)[C@H](C)O	0.1171875	0.1262135922330097	0.06796116504854369	0.09090909090909091	0.1326530612244898	0.17204301075268819
CC(=C/C=C\C(C)=O)O	0.06153846153846154	0.08823529411764706	0.06060606060606061	0.061855670103092786	0.09278350515463918	0.08333333333333333
CCN(CC)CCC[C@H](C)C(=O)N[C@@H](CCCN)C(=O)N[C@@H](CC(=O)N[C@@H](CCC(=O)N[C@H](C(=O)[C@H](C)O)C(=O)O)C(=O)N[C@@H](C)C(=O)O)C	0.11261261261261261	0.116751269035533	0.07	0.08163265306122448	0.09137055837563451	0.14516129032258066
C[C@H](N)Cc1ccc(C(=O)O)cc1	0.1450381679389313	0.18269230769230768	0.10377358490566038	0.12745098039215685	0.1919191919191919	0.1262135922330097
CN(C)[C@@H]1C(O)=C(C(N)=O)C(=O)[C@@]2(O)C(O)=C3C(=O)c4c(O)ccc(Cl)c4[C@@](C)(O)[C@H]3C[C@@H]12	0.12290502793296089	0.152317880794702	0.12	0.12162162162162163	0.12666666666666668	0.12837837837837837
Cc1ccc([N+](=O)[O-])cc1O	0.08270676691729323	0.10377358490566038	0.07766990291262135	0.07920792079207921	0.10891089108910891	0.06796116504854369
c1ccc(Oc2ccc(Nc3ccccc3)cc2)cc1	0.3157894736842105	0.08823529411764706	0.04411764705882353	0.04477611940298507	0.18181818181818182	0.03676470588235294
CC(C)CC/C(=C/C(=O)O)c1ccc(C)c(Cl)c1	0.15602836879432624	0.19298245614035087	0.1206896551724138	0.14285714285714285	0.19090909090909092	0.16216216216216217
Cc1ccc([C@@H](C)CCNC(=O)O)cc1	0.17293233082706766	0.19444444444444445	0.11818181818181818	0.14150943396226415	0.20388349514563106	0.1509433962264151
CC(C)NC[C@H](O)COc1cccc2[nH]ccc12	0.16901408450704225	0.17796610169491525	0.09016393442622951	0.11016949152542373	0.21818181818181817	0.1282051282051282
COc1cccc(-c2nc(C(C)C)n(/C=C/[C@@H](O)C[C@@H](O)CC(=O)O)c2-c2ccc(F)cc2)c1	0.4217687074829932	0.4796747967479675	0.09316770186335403	0.10828025477707007	0.5391304347826087	0.20689655172413793
CNC(=S)[C@]1(c2ccc(N)cc2)c(-c2ccc(F)cc2)c1OCC(O)C[C@@H](O)CC(=O)[O-]	0.3443708609271523	0.2846715328467153	0.08974358974358974	0.09803921568627451	0.35714285714285715	0.1736111111111111
Cc1cccc(O)c1C(=O)NCC(C)C1CCCC1	0.14285714285714285	0.13709677419354838	0.13445378151260504	0.1565217391304348	0.15254237288135594	0.12605042016806722
CCCC[C@@H]1CCCNC(=O)C(=O)N2C(C)CC[C@@H]2CCN1C	0.05917159763313609	0.06293706293706294	0.15873015873015872	0.16129032258064516	0.05755395683453238	0.12403100775193798
CC[C@@H](C(C)C)[C@H](O)[C@@H](C)[C@H]1C[C@@H]2[C@@H](CC[C@@]3(C)[C@@H](O)CC[C@]4(C)CC[C@]4(C)[C@H]3CC[C@]12C)C(=O)O	0.08205128205128205	0.10843373493975904	0.1337579617834395	0.1503267973856209	0.09815950920245399	0.17218543046357615
C[C@H](O)c1ccc(Sc2c(/C=C/[C@@H]3C[C@@H](O)CC(=O)O3)c(C3CC3)nc3cc(F)c(F)cc23)cc1	0.14516129032258066	0.18471337579617833	0.16129032258064516	0.17880794701986755	0.19078947368421054	0.10493827160493827
CN1CC[C@H](c2ccc(Cl)cc2)CC1	0.08391608391608392	0.09401709401709402	0.08928571428571429	0.09090909090909091	0.10810810810810811	0.06140350877192982
O=S(=O)(O)Oc1ccc2ccccn12	0.1323529411764706	0.13392857142857142	0.08035714285714286	0.08181818181818182	0.1619047619047619	0.07142857142857142
CC(C)=CCc1ccc(CCN(C)CCC(=O)O)cc1	0.1564625850340136	0.20168067226890757	0.12295081967213115	0.125	0.1794871794871795	0.1623931623931624
O[C@]12[C@H]3[C@@H]4[C@@H]5[C@@H](CC[C@@H]5C[C@@]4(C)[C@H]3CN1C2)N(C)C	0.024390243902439025	0.044444444444444446	0.10655737704918032	0.10833333333333334	0.030303030303030304	0.08064516129032258
NS(=O)(=O)O	0.02459016393442623	0.06521739130434782	0.033707865168539325	0.034482758620689655	0.02197802197802198	0.03409090909090909
CC(=O)NC[C@@H](O)C[C@H]1CC[C@H]2[C@@H]3CCC4=CC(=O)CC[C@]4(C)[C@H]3CC[C@@]21C	0.0903954802259887	0.10666666666666667	0.1510791366906475	0.16176470588235295	0.09523809523809523	0.14388489208633093
Brc1ccc(Oc2ccccc2C(=O)O)cc1	0.19852941176470587	0.14285714285714285	0.08333333333333333	0.0847457627118644	0.25961538461538464	0.08403361344537816
COOC#CC#CC#CC	0.014184397163120567	0.017543859649122806	0.028037383177570093	0.02857142857142857	0.01834862385321101	0.02830188679245283
CC1=CC[C@](O[C@@H]2OC(=O)COC)[C@@H](O[C@@H]2O[C@H](C)[C@H](O)[C@H](N)C[C@H]2C(=O)[C@H](N)[C@H]2O)C1=O	0.10869565217391304	0.14193548387096774	0.1793103448275862	0.19858156028368795	0.12418300653594772	0.1888111888111888
O=C(OC[C@H](OC(=O)c1ccc(O)c(O)c1)c1ccccc1)c1ccccc1	0.3087248322147651	0.14285714285714285	0.08	0.08843537414965986	0.22556390977443608	0.10273972602739725
CC(C)[C@]1(O)C[C@H]2C[C@@H]3CC4=CC(=O)CC[C@]4(C)[C@H]3CC[C@@]21C	0.05952380952380952	0.08633093525179857	0.14173228346456693	0.16260162601626016	0.07352941176470588	0.1076923076923077
CC(C)CC(=O)OC1C[C@@H](C)C=C2C=C[C@H](C)[C@H](CC[C@@H](O)C[C@@H](O)CC(=O)NO)[C@H]21	0.21341463414634146	0.19444444444444445	0.3949579831932773	0.4260869565217391	0.176056338028169	0.6176470588235294
O=C(OC[C@@H]1O[C@@H](OC(=O)c2cc(O)c(O)c(O)c2)[C@@H](O)[C@H](O)[C@@H]1O)c1ccc(O)c(O)c1	0.13333333333333333	0.12738853503184713	0.13245033112582782	0.1342281879194631	0.13157894736842105	0.1564625850340136
O=C(O)CCCCCS	0.07751937984496124	0.07692307692307693	0.0707070707070707	0.07216494845360824	0.08080808080808081	0.11702127659574468
COc1cccc2c(CCC(C)=O)ccc2c1	0.17266187050359713	0.1826086956521739	0.1111111111111111	0.11304347826086956	0.22429906542056074	0.10256410256410256
CO[C@H]1[C@H](OC(N)=O)C(=O)N=C(c2ccccc2)C1	0.16666666666666666	0.128	0.15384615384615385	0.1565217391304348	0.1623931623931624	0.12605042016806722
CC[C@@H]1C(=O)N(C)[C@@H](C)[C@@H](O[C@H]2C(=O)NCC(=O)[C@H](C)[C@@H](O)[C@H](C)O2)[C@H](C)O1	0.055865921787709494	0.08	0.2	0.1937984496124031	0.060810810810810814	0.13138686131386862
O=C1c2ccc(O)cc2C(=O)c2ccccc2N1	0.1773049645390071	0.13934426229508196	0.07258064516129033	0.07377049180327869	0.22935779816513763	0.056
C/C=C/SC[C@H](NC(=O)[C@@H](N)Cc1ccc(C)cc1)C(=O)N1CCC[C@H]1C(=O)N[C@@H](C)C(=O)N[C@@H](CCCC(=O)O)C(=O)N[C@@H](CC(=O)O)C	0.16744186046511628	0.17894736842105263	0.1065989847715736	0.11917098445595854	0.16489361702127658	0.16666666666666666
CC(=O)Nc1nnc(S(N)(=O)=O)s1	0.06428571428571428	0.11926605504587157	0.06422018348623854	0.06542056074766354	0.05405405405405406	0.05504587155963303
COC(=O)/C=C/c1ccc2cc(Sc3ccccc32)c(c1)OC	0.16025641025641027	0.14925373134328357	0.08029197080291971	0.08148148148148149	0.23140495867768596	0.072992700729927
CC(C)=C[C@@]1(O)CC[C@H]2/C(=C(\C)C[C@@H](O)[C@@]1(C)C[C@H](O)CC(=O)O)C(=O)C2	0.1411042944785276	0.1865671641791045	0.1590909090909091	0.17054263565891473	0.16666666666666666	0.216
COCCc1c(CO)cc(C(=O)NCCN2CCCCC2)cc1	0.13125	0.1079136690647482	0.1297709923664122	0.13178294573643412	0.12030075187969924	0.12213740458015267
Nc1cc(=O)[nH]cc1F	0.061068702290076333	0.07692307692307693	0.06	0.061224489795918366	0.08080808080808081	0.039603960396039604
O=C(O)CCCCc1ccc(/C=C/c2cccs2)c(-c2ccc(F)cc2)c1	0.2866666666666667	0.25757575757575757	0.08108108108108109	0.0821917808219178	0.3416666666666667	0.09655172413793103
O=C(CCc1ccc(O)cc1)c1ccccc1	0.22388059701492538	0.14166666666666666	0.09166666666666666	0.09322033898305085	0.2571428571428571	0.08333333333333333
C=C1[C@H](O)C[C@H]2CC[C@@]3(C)[C@H]4C(=O)C=C[C@]4(C)[C@H]3CC[C@@]21C	0.04790419161676647	0.06474820143884892	0.16393442622950818	0.16666666666666666	0.05925925925925926	0.128
NCCc1ccc(O)cc1	0.1	0.1262135922330097	0.0784313725490196	0.08	0.1326530612244898	0.06862745098039216
N#Cc1c(-c2ccccc2)oc2ccc(C(=O)O)cc12	0.22857142857142856	0.16	0.07751937984496124	0.07874015748031496	0.26126126126126126	0.06976744186046512
N[C@H](Cc1cccc(O)c1)C(=O)O	0.12781954887218044	0.14953271028037382	0.09345794392523364	0.10576923076923077	0.16831683168316833	0.11538461538461539
C=C(C)[C@@H](O)Cc1ccccc1-c1ccccc1	0.26717557251908397	0.1487603305785124	0.07258064516129033	0.08264462809917356	0.24074074074074073	0.08196721311475409
CC(C)/C=C\C(C)C(=O)O	0.08527131782945736	0.15306122448979592	0.07	0.09375	0.14893617021276595	0.11578947368421053
O=C(O)[C@H]1CSc2c(N)c3ccccc3cc2C1	0.14482758620689656	0.13008130081300814	0.10833333333333334	0.11016949152542373	0.2072072072072072	0.09090909090909091
C=C1[C@@H](O)CC[C@@]2(C)[C@H](CC[C@@]34C)[C@H](CC(=O)CO)[C@H](C)[C@@H]4C3=CC[C@]12C	0.06818181818181818	0.09523809523809523	0.183206106870229	0.18604651162790697	0.08333333333333333	0.15789473684210525
COc1cc([C@H]2c3cc4c(cc3[C@@H](O[C@@H]3O[C@@H]5CO[C@@H](C)O[C@H]5[C@H](O)[C@H]3O)[C@H]3COC(=O)[C@H]23)OCO4)cc(OC)c1O	0.08333333333333333	0.08947368421052632	0.14857142857142858	0.15028901734104047	0.08602150537634409	0.11731843575418995
CC(C)C[C@H](C)[C@H](N)C(=O)N1CC[C@H]1C(=O)N[C@@H](CCCCN)C(=O)NCC(=O)NCC(=O)NCC(=O)O	0.12435233160621761	0.1111111111111111	0.08235294117647059	0.0963855421686747	0.10119047619047619	0.15822784810126583
C[C@@H]1C[C@@]2(C)[C@@H](OC(=O)CO)[C@@]3(C)C(=O)C(=O)C(=O)[C@@H]3[C@@H](O)C[C@H](O)[C@@]21C	0.0755813953488372	0.11267605633802817	0.1968503937007874	0.2	0.0851063829787234	0.1796875
Cn1c([N+](=O)[O-])cn1c1cccnc1S	0.08333333333333333	0.09322033898305085	0.0603448275862069	0.06140350877192982	0.10714285714285714	0.05172413793103448
CC(=O)/C=C/C=C/CCO	0.05185185185185185	0.08490566037735849	0.06862745098039216	0.07	0.0891089108910891	0.06930693069306931
COc1ccc(CCCN(C)CCCC(=O)N2CCCCC2)cc1	0.12195121951219512	0.13768115942028986	0.12686567164179105	0.12878787878787878	0.13432835820895522	0.11940298507462686
Nc1ncnc2c1ncn2[C@H]1C[C@H](CO)[C@@H](O)/C=C/[C@@H](O)C=C(C(=O)O)cc1	0.11560693641618497	0.12162162162162163	0.14285714285714285	0.14492753623188406	0.14184397163120568	0.16911764705882354
COC(=O)[C@@H]1C[C@H]2[C@@H]3c4[nH]c5ccccc5c4CCN3C[C@@H]2CC[C@@H]1O	0.11764705882352941	0.10135135135135136	0.15441176470588236	0.15671641791044777	0.16176470588235295	0.13043478260869565
C=C[C@H]1[C@H](O[C@H]2O[C@H](CO)[C@@H](O)[C@H]2O)[C@@H](O)[C@@H](N)[C@@H]1O	0.024390243902439025	0.03676470588235294	0.0975609756097561	0.09917355371900827	0.03816793893129771	0.09836065573770492
CC(=O)[C@@]1(O)CC[C@H]2[C@@H]3C[C@H](C)C4=CC(=O)CC[C@]4(C)[C@H]3CC[C@@]21C	0.057803468208092484	0.08333333333333333	0.171875	0.1746031746031746	0.06338028169014084	0.12878787878787878
COc1ccc([C@@H]2[C@H](C)C[C@H](N)C(=O)[C@H](NC(=O)[C@H](C)O)C(=O)N[C@H]2C)c(O)c1	0.12941176470588237	0.1702127659574468	0.19548872180451127	0.21705426356589147	0.14285714285714285	0.19696969696969696
CC[C@H](NC)c1ccc(C(=O)O)cc1	0.15037593984962405	0.17757009345794392	0.12149532710280374	0.14563106796116504	0.18627450980392157	0.14423076923076922
CC(C)(O)c1ccccc1CC[C@@H](SCC1(CC(=O)O)CC1)c1cccc(/C=C/c2ccc3ccc(Cl)cc3n2)c1	0.2692307692307692	0.1791907514450867	0.10614525139664804	0.09497206703910614	0.24375	0.11299435028248588
CC1=C(CCc2c(/C=C/[C@@H]3[C@@H](O)CC[C@](C)(O)CC3)[C@@H](C)CC(=O)O2)C(C)C[C@@H]1C	0.06486486486486487	0.1111111111111111	0.19708029197080293	0.19117647058823528	0.1	0.12413793103448276
CC(C)=CCC1=C(C)NC(=O)OCC1	0.05517241379310345	0.08620689655172414	0.1111111111111111	0.11320754716981132	0.08035714285714286	0.07207207207207207
CN1Cc2ccccc2CC1	0.10526315789473684	0.08108108108108109	0.08571428571428572	0.08737864077669903	0.13861386138613863	0.056074766355140186
CC(C)(C)CC(C)c1ccc(OCCOCC[N+](C)(C)Cc2ccccc2)cc1.[Cl-]	0.19393939393939394	0.12582781456953643	0.11564625850340136	0.10204081632653061	0.1956521739130435	0.10135135135135136
COC[C@@H](CCO)c1nc(N)nc(NS(=O)(=O)c2ccccc2)c1	0.18181818181818182	0.183206106870229	0.09558823529411764	0.10526315789473684	0.171875	0.1044776119402985
O=C(O)C(=O)C(CCN1CCCCC1)c1ccccc1	0.19444444444444445	0.12403100775193798	0.112	0.12295081967213115	0.17647058823529413	0.14049586776859505
CC1(C)[C@H](/C=C/C(=O)O)[C@@H](O)C[C@H](O)[C@@H](O)[C@H]1O	0.05921052631578947	0.08943089430894309	0.12280701754385964	0.125	0.09322033898305085	0.1651376146788991
C=C(C)[C@H](C)CC(=O)O	0.11382113821138211	0.13402061855670103	0.07216494845360824	0.10869565217391304	0.14130434782608695	0.17045454545454544
Oc1ccc(/C=C/c2cc(O)cc(O)c2)cc1	0.13194444444444445	0.1623931623931624	0.04838709677419355	0.04918032786885246	0.2018348623853211	0.05737704918032787
O=C(O)[C@H](O)Cc1ccccc1	0.184	0.1523809523809524	0.08490566037735849	0.0970873786407767	0.22105263157894736	0.12871287128712872
CN1CCCC[C@@H]1Cn1ccnc1	0.04081632653061224	0.05	0.08108108108108109	0.08256880733944955	0.05217391304347826	0.0625
c1ccc2c(c1)c1cccc3ccc4cccc2c1c34	0.24113475177304963	0.1044776119402985	0.0364963503649635	0.037037037037037035	0.2222222222222222	0.029197080291970802
O=C(Cc1ccc(Cl)c(Cl)c1)c1ccc(Cl)c(Cl)c1O	0.14189189189189189	0.15447154471544716	0.07936507936507936	0.08064516129032258	0.17094017094017094	0.07142857142857142
Cc1onc(-c2ccccc2Cl)c1C(=O)N[C@@H]1C(=O)N2[C@@H]1SC(C)(C)[C@@H]2C(=O)O	0.18292682926829268	0.16783216783216784	0.1258741258741259	0.1276595744680851	0.17391304347826086	0.1267605633802817
O=C([C@H](Cc1ccccc1)C(=O)O)c1ccccc1	0.2900763358778626	0.14516129032258066	0.088	0.09836065573770492	0.22321428571428573	0.11570247933884298
O=C(O)[C@@H](O)[C@H](O)c1ccccc1	0.2	0.17142857142857143	0.07339449541284404	0.08490566037735849	0.24210526315789474	0.1485148514851485
CC(C)=CC(=O)O	0.06451612903225806	0.08247422680412371	0.06451612903225806	0.06593406593406594	0.08695652173913043	0.08888888888888889
C/C(=C\CNc1ccc(C)cc1)N	0.11851851851851852	0.13761467889908258	0.08256880733944955	0.08411214953271028	0.14423076923076922	0.07339449541284404
COc1cccc2c1C(=O)c1c(O)c3c(c(O)c1C2=O)C[C@@](O)(C(=O)CO)C[C@@H]3O[C@H]1C[C@H](N)[C@@H](O)[C@H](C)O1	0.12755102040816327	0.12790697674418605	0.16770186335403728	0.16981132075471697	0.1317365269461078	0.15432098765432098
CC(C)(Oc1ccc(CCNC(=O)c2ccc(Cl)cc2)cc1)C(=O)O	0.22666666666666666	0.16296296296296298	0.13533834586466165	0.11194029850746269	0.216	0.12781954887218044
Oc1ccc2cc1OC(=O)c1ccc(O)cc1O2	0.136986301369863	0.13934426229508196	0.07258064516129033	0.07377049180327869	0.16521739130434782	0.056
CNC(=N)N1C=C[S+](C)C(O)=C(c2ccc(N)cc2)c2[nH]ccc2[nH]1	0.17834394904458598	0.15328467153284672	0.06293706293706294	0.06382978723404255	0.21428571428571427	0.055944055944055944
CC(C)CCC/C(=C/C(=O)O)c1ccc(Cl)c(Cl)c1	0.16083916083916083	0.17796610169491525	0.11764705882352941	0.1391304347826087	0.18584070796460178	0.15789473684210525
CC[C@@H](C)C(=O)O[C@H]1C[C@H](O)C[C@@H]2C=C[C@H](C)[C@H](CC[C@H](O)C[C@H](O)CC(=O)[O-])[C@@H]12	0.18787878787878787	0.16551724137931034	0.2734375	0.37606837606837606	0.15492957746478872	0.5882352941176471
C=C1CC[C@@]2(O)C(=O)C[C@@H]1C[C@@H]1C[C@@H]2OC[C@@]2(C)[C@H]1CC[C@]2(O)C(=O)O	0.06285714285714286	0.07432432432432433	0.15037593984962405	0.15267175572519084	0.06944444444444445	0.11764705882352941
CC(C)[C@@H]1CC[C@H](C(=O)N[C@H](Cc2ccccc2)C(=O)O)CC1	0.20134228187919462	0.15151515151515152	0.13178294573643412	0.152	0.1951219512195122	0.1693548387096774
CN(C)C[C@H](c1ccccc1)C(=O)N1CCC[C@H]1C(=O)N[C@@H](CCC(=O)O)C(=O)NCC(=O)O	0.2023121387283237	0.15286624203821655	0.11464968152866242	0.12337662337662338	0.17333333333333334	0.16778523489932887
CC1(C)[C@@H]2CC[C@]1(C)C(=O)C2	0.02857142857142857	0.044642857142857144	0.11	0.11224489795918367	0.037037037037037035	0.06796116504854369
N[C@@H](Cn1ccc(=O)c(O)c1)C(=O)O	0.11764705882352941	0.13636363636363635	0.11214953271028037	0.125	0.14285714285714285	0.12380952380952381
O=C(N[C@@H]1C2CC=C[C@H](c3ccccc3)N(Cc3ccccc3)cc2)CC1	0.22641509433962265	0.08387096774193549	0.10204081632653061	0.10344827586206896	0.15602836879432624	0.07333333333333333
C/C=C(\C)C(=C\C)C[C@H](C)CC(=C)O	0.07857142857142857	0.12727272727272726	0.07272727272727272	0.09433962264150944	0.11214953271028037	0.11428571428571428
Cc1cccc(NC(=O)c2ccc(CCC[C@@H](O)CC(=O)O)n2C)c1	0.3237410071942446	0.23622047244094488	0.11029411764705882	0.12030075187969924	0.2773109243697479	0.21951219512195122
CC(C)C[C@H](NC(=O)CN)C(=O)N1CCC[C@H]1C(=O)N[C@@H](CCCC(=O)NCC(=O)N[C@@H](C)SCC(=O)O)C(=O)NC(=O)C(=O)O	0.11737089201877934	0.10471204188481675	0.07894736842105263	0.0913978494623656	0.09574468085106383	0.14606741573033707
CCOc1cc(C=O)c(Cl)cc1C	0.07142857142857142	0.09821428571428571	0.09345794392523364	0.09523809523809523	0.102803738317757	0.08411214953271028
N[C@H]1CCC[C@@H]1c1cccnc1	0.04895104895104895	0.0603448275862069	0.08333333333333333	0.08490566037735849	0.06306306306306306	0.06422018348623854
OC[C@@H]1O[C@@H](O)[C@@H](O)[C@H](O)[C@H]1O	0.028169014084507043	0.034782608695652174	0.08653846153846154	0.08823529411764706	0.03636363636363636	0.10891089108910891
CC(C)[C@@H](CC[C@@H](O)CC(=O)O)c1ccccc1C	0.26717557251908397	0.27522935779816515	0.1271186440677966	0.14912280701754385	0.32673267326732675	0.2571428571428571
O=C(O)CCc1ccc(/C=N/c2cccs2)c(S(=O)(=O)Nc2ccc(N)cc2)c1	0.21604938271604937	0.19718309859154928	0.07894736842105263	0.08	0.2222222222222222	0.08666666666666667
O=c1c(O)c(-c2ccccc2)oc2ccc(O)cc12	0.2246376811594203	0.14516129032258066	0.07086614173228346	0.072	0.24545454545454545	0.0546875
CC/C=C\CCOC(=O)c1ccc(O)cc1	0.1267605633802817	0.16666666666666666	0.13392857142857142	0.13636363636363635	0.1743119266055046	0.125
CC(C)C[C@H](NC(=O)CN)C(=O)N1CCC[C@H]1C(=O)N[C@H](CC(=O)NCC(=O)NCC(=O)NCC(=O)O)[C@@H](C)O	0.1326530612244898	0.12716763005780346	0.08620689655172414	0.1	0.11764705882352941	0.16770186335403728
CN[C@@H](C)[C@H](O)c1ccc(C(=O)O)cc1	0.17424242424242425	0.20754716981132076	0.0990990990990991	0.12149532710280374	0.21782178217821782	0.1523809523809524
C=CCOc1ccc(CCNC(=O)OCCN2CCCCC2)cc1	0.12121212121212122	0.11267605633802817	0.10948905109489052	0.1111111111111111	0.125	0.10218978102189781
O=C1NC(=O)Nc2cccnc2S1(=O)=O	0.07586206896551724	0.10256410256410256	0.06956521739130435	0.07079646017699115	0.08771929824561403	0.05172413793103448
O=P(O)(O)O[C@H](Cc1ccc(F)cc1)C(=O)N1CCC[C@H]1C(F)CCCCl	0.18867924528301888	0.19117647058823528	0.13043478260869565	0.14074074074074075	0.1984732824427481	0.14814814814814814
O=C(O)[C@H](O)[C@H](CO)[C@H](O)CO	0.10687022900763359	0.1346153846153846	0.05660377358490566	0.06796116504854369	0.1414141414141414	0.15625
Cc1nc2c(nc1C)c1ccc(C)cc1C2=O	0.1095890410958904	0.17391304347826086	0.08403361344537816	0.08547008547008547	0.1206896551724138	0.06666666666666667
CCCCCCCCCCCCCCCCC[n+]1ccccc1.[Br-]	0.08235294117647059	0.04666666666666667	0.055944055944055944	0.05673758865248227	0.07042253521126761	0.07142857142857142
Cc1ccc([C@H](CC2=NCCN=C2)c2ccccc2)cc1	0.19594594594594594	0.12781954887218044	0.06666666666666667	0.07575757575757576	0.20833333333333334	0.05925925925925926
CCC(=O)NCC(O)c1cccc(O)c1	0.14705882352941177	0.16216216216216217	0.11818181818181818	0.1308411214953271	0.18095238095238095	0.14018691588785046
COc1ccc([C@H]2C[C@@H](N)O2)c(O)c1	0.06993006993006994	0.08620689655172414	0.12149532710280374	0.12380952380952381	0.09009009009009009	0.10185185185185185
CC(C)Oc1ccc2c(=O)c(-c3ccccc3)coc2c1	0.24113475177304963	0.16535433070866143	0.08396946564885496	0.10236220472440945	0.26548672566371684	0.07633587786259542
CCCCOc1cc(NC(=O)c2ccc(-c3ccccc3)c(-c3ccc(F)cc3)c(CC[C@@H](O)C[C@@H](O)CC(=O)[O-])n2C(C)C)c1	0.4727272727272727	0.2631578947368421	0.09375	0.10638297872340426	0.3525641025641026	0.20809248554913296
CC(C)COC(=O)C(C)(C)O	0.07575757575757576	0.11650485436893204	0.14736842105263157	0.12631578947368421	0.1	0.1134020618556701
CCCCOC(=O)c1ccc(N)cc1	0.12408759124087591	0.14414414414414414	0.1308411214953271	0.13333333333333333	0.1509433962264151	0.12149532710280374
CCCCCC[C@H](C)CCCCCCCCCC(=O)O	0.09615384615384616	0.09090909090909091	0.078125	0.0967741935483871	0.09448818897637795	0.14166666666666666
COC(=O)[C@@H](OCCCc1ccccc1)C(=O)N[C@@H](CCS(C)(=O)=O)C(C)C	0.2088607594936709	0.19708029197080293	0.11267605633802817	0.1386861313868613	0.17777777777777778	0.1893939393939394
CC1(C)C(=O)CC[C@@H]2[C@@H]3C[C@H]4C(=O)CC[C@]4(C)[C@H]3CC[C@@]21C	0.03550295857988166	0.05714285714285714	0.136	0.13821138211382114	0.036231884057971016	0.09302325581395349
O=C(c1ccccc1C(F)(F)F)N1CCC(Cc2ccccc2)CC1	0.2077922077922078	0.11188811188811189	0.10071942446043165	0.09420289855072464	0.1937984496124031	0.07042253521126761
O=C(O[C@H]1[C@@H](O)C=C(c2ccccc2)c2ccccc2)C(=O)O1	0.2482758620689655	0.14074074074074075	0.0962962962962963	0.10606060606060606	0.21138211382113822	0.08088235294117647
CC1(C)CC[C@@]2(O)OC(=O)C3C(=O)C2C(=O)O[C@@H]1[C@@H]3	0.05732484076433121	0.07751937984496124	0.13675213675213677	0.1391304347826087	0.06349206349206349	0.09090909090909091
COc1ccc2ccc(CCCC(=O)O)cc2c1	0.16901408450704225	0.17796610169491525	0.11764705882352941	0.11965811965811966	0.2072072072072072	0.1282051282051282
COC(=O)CC[C@H](C)[C@H](O)[C@H](C)[C@H]1O[C@@H](C)C[C@@H](C)[C@H](C)C[C@H]2C[C@@H](O)C[C@@H](O)C[C@H]21	0.09392265193370165	0.11764705882352941	0.21323529411764705	0.22556390977443608	0.10666666666666667	0.19708029197080293
C=C[C@@]1(C)CC[C@H]2[C@@H]3CCC4=CC(=O)CC[C@]4(C)[C@H]3CC[C@]12C	0.03468208092485549	0.05555555555555555	0.10606060606060606	0.1076923076923077	0.05	0.07407407407407407
O=C(O)[C@@H]1O[C@H](OC(=O)c2ccc(O)c(O)c2)OC[C@H](O)[C@@H]1O	0.11320754716981132	0.11940298507462686	0.152	0.15447154471544716	0.11538461538461539	0.19166666666666668
OC[C@@H]1O[C@@H](O[C@H]2[C@@H](O)[C@H](O[C@H]3O[C@H](CO)[C@@H](O)[C@H](N)[C@H]3O)[C@H](N)C[C@@H]2N)[C@H](O)[C@@H](O)[C@@H]1O	0.025252525252525252	0.029239766081871343	0.0967741935483871	0.09803921568627451	0.030120481927710843	0.09740259740259741
C/C=C(/C)C(=O)N[C@@H]1C[C@@H]2CCC[C@H]3C[C@H](C)C4=CC(=O)C=C[C@]4(C)[C@H]3CC[C@@]21C	0.07027027027027027	0.08917197452229299	0.1956521739130435	0.1897810218978102	0.07096774193548387	0.14685314685314685
O=c1[nH]c2cc(CC(=O)O)cccc2c1	0.16296296296296298	0.17117117117117117	0.10714285714285714	0.10909090909090909	0.19047619047619047	0.10810810810810811
CCCCC/C=C\C\CC1SC[C@@H](C)O1	0.039473684210526314	0.048	0.10619469026548672	0.10810810810810811	0.05	0.11711711711711711
CC(C)c1c(C(=O)Nc2ccccc2)c(-c2ccccc2)c(-c2ccc(F)cc2)n1CC[C@@H](O)C[C@@H](O)CC(=O)NO	0.9098360655737705	0.2875	0.08108108108108109	0.09392265193370165	0.3958333333333333	0.19879518072289157
N#Cc1ccccc1	0.11290322580645161	0.0673076923076923	0.039603960396039604	0.04040404040404041	0.1276595744680851	0.04
CC(=O)OCC(=O)[C@@]12OC(C)(C)O[C@@H]1C[C@H]1[C@@H]3C[C@H](F)C4=CC(=O)C=C[C@]4(C)[C@@]3(F)[C@@H](O)C[C@@]12C	0.08290155440414508	0.10303030303030303	0.21379310344827587	0.20833333333333334	0.07926829268292683	0.16666666666666666
CSCCCCCC/C(=C\CC(=O)O)OCC(=O)Nc1ccccc1	0.2236842105263158	0.1276595744680851	0.10071942446043165	0.10218978102189781	0.16666666666666666	0.15151515151515152
C=C(C)[C@@H]1Cc2c(ccc3c2O[C@@H]2COc4cc(OC)c(OC)cc4[C@@H]2C3=O)O1	0.1005586592178771	0.1111111111111111	0.1388888888888889	0.14084507042253522	0.10738255033557047	0.09395973154362416
CCOc1cccnc1	0.06818181818181818	0.08571428571428572	0.08	0.08163265306122448	0.09	0.08080808080808081
CCCc1cc(=O)[nH]c(=S)[nH]1	0.058394160583941604	0.07272727272727272	0.08737864077669903	0.0891089108910891	0.0761904761904762	0.0673076923076923
COc1cc(Cc2nc(N)c(N)cc2)c(-c2ccc(F)cc2)n1/C=C/[C@@H](O)C[C@@H](O)CC(=O)O	0.35714285714285715	0.4	0.08641975308641975	0.09433962264150944	0.4628099173553719	0.18243243243243243
CCc1nn(CCO)c2c1cc1cc2ccccc2[nH]cnc12	0.1375	0.13138686131386862	0.08759124087591241	0.08888888888888889	0.15384615384615385	0.08029197080291971
COC(=O)[C@H](OCC)[C@H]1O[C@@H](C)[C@H](O)[C@@H](O)[C@H]1O	0.06578947368421052	0.08870967741935484	0.16216216216216217	0.18691588785046728	0.08333333333333333	0.19626168224299065
C=CCOC(=O)c1ccc(N)cc1	0.10218978102189781	0.13761467889908258	0.09259259259259259	0.09433962264150944	0.14423076923076922	0.08333333333333333
CCN(CC)c1ccc(C(C)C)c(-c2ccccc2)c1	0.2391304347826087	0.2	0.09523809523809523	0.11475409836065574	0.25225225225225223	0.096
NCCS[C@@H]1c2c(O)nc2nc[nH]c1=O	0.060810810810810814	0.09243697478991597	0.0782608695652174	0.07964601769911504	0.07758620689655173	0.0603448275862069
CCCC(=O)O[C@@H]1CCCCC2=C(C)C[C@@H]3CC4=CC(=O)CC[C@]4(C)[C@H]3CC[C@]21C	0.06989247311827956	0.09554140127388536	0.16901408450704225	0.17142857142857143	0.07741935483870968	0.12244897959183673
C[C@@H]1C/C=C/C=C/C=C/C=C/[C@H](O[C@@H]2O[C@H](C)[C@@H](O)[C@H](N)[C@@H]2O)C[C@@H]2O[C@](O)(C[C@@H](O)C[C@H]3O[C@@H]3/C=C/C(=O)O1)C[C@H](O)[C@H]2C(=O)O	0.09375	0.07389162561576355	0.18435754189944134	0.1864406779661017	0.09230769230769231	0.14673913043478262
C=C[C@H]1[C@H](O[C@H]2O[C@H](CO)[C@@H](O[C@H]3[C@H](O)[C@@H](N)[C@H](N)[C@H]3O)[C@H](N)C[C@@H]2N)[C@H](O)[C@@H](O)[C@@H]1O	0.02040816326530612	0.02976190476190476	0.0915032679738562	0.09271523178807947	0.03067484662576687	0.09210526315789473
CC1(C)[C@@H]2CC[C@@]1(C)C(=O)C2	0.02857142857142857	0.044642857142857144	0.11	0.11224489795918367	0.037037037037037035	0.06796116504854369
CN[C@H](C)C(=O)O[C@H]1C[C@@H](C)C=C2C=C[C@H](C)[C@H](CC[C@@H](O)C[C@@H](O)CC(=O)NO)[C@H]21	0.20606060606060606	0.18620689655172415	0.3949579831932773	0.45132743362831856	0.16783216783216784	0.6336633663366337
O=C(O)CCNC(=O)c1ccc(/C=C/c2ccc(O)c(C(=O)O)c2)cc1	0.21428571428571427	0.21212121212121213	0.08450704225352113	0.08571428571428572	0.25	0.125
C=C1[C@@H](OC(C)=O)C(C)=C(C(=O)CC)C1=O	0.09090909090909091	0.11206896551724138	0.1388888888888889	0.14150943396226415	0.08771929824561403	0.14018691588785046
NC(=O)NC(CCO)CO	0.08461538461538462	0.07547169811320754	0.06930693069306931	0.08163265306122448	0.07920792079207921	0.10309278350515463
CC(=O)O[C@H](CCCNC(=O)c1ccc(S(C)(=O)=O)cc1)c1ccccc1	0.2582781456953642	0.18115942028985507	0.1056338028169014	0.11510791366906475	0.2248062015503876	0.13043478260869565
C=C[C@]1(C)CC2(C)C(=O)C=C1CC[C@@H]2[C@@H](O)CC[C@@]2(C)[C@H]1CC[C@]12C	0.07058823529411765	0.09929078014184398	0.12878787878787878	0.13953488372093023	0.08695652173913043	0.11278195488721804
CC1(C)[C@H]2CC[C@]1(C)C(=O)C2	0.02857142857142857	0.044642857142857144	0.11	0.11224489795918367	0.037037037037037035	0.06796116504854369
CC(=O)c1c(CCCC2=C(C)C)c(O)cc(N)c2cc1N	0.1032258064516129	0.11627906976744186	0.11290322580645161	0.11475409836065574	0.112	0.096
CC(C)C[C@H](c1ccc(C(=O)CCN2CCCCC2)cc1)c1ccccc1	0.2532467532467532	0.16083916083916083	0.1111111111111111	0.12857142857142856	0.2677165354330709	0.11971830985915492
CO[C@@H]1C[C@H](O[C@H]2CO[C@H](O)[C@@H](O)[C@H](O)[C@@H]2O)[C@@H](O)[C@@H](N)[C@@H]1O	0.023255813953488372	0.027586206896551724	0.12598425196850394	0.128	0.02857142857142857	0.11811023622047244
Nc1ccc(Sc2ccc(C(F)(F)F)cc2)cc1	0.14583333333333334	0.104	0.047619047619047616	0.04	0.16666666666666666	0.031496062992125984
C[C@H](O)CO[C@@H]1O[C@@H](C)[C@H](O[C@H]2C[C@@]3(C)[C@@H]4CC(=O)CC[C@]4(C)[C@H]3CC[C@@]21C)C(=O)O	0.07567567567567568	0.10256410256410256	0.18571428571428572	0.19708029197080293	0.08441558441558442	0.1619718309859155
CC(=O)N1CCN(c2ccc(OCC3COC(Cn4ccnc4)(c4ccc(Cl)cc4Cl)O3)cc2)CC1	0.14659685863874344	0.11627906976744186	0.10714285714285714	0.10843373493975904	0.16149068322981366	0.0755813953488372
CN[C@@H](Cc1cc(O)c(C(=O)O)cc1)C(=O)N[C@@H](C)C	0.17482517482517482	0.19491525423728814	0.11570247933884298	0.13675213675213677	0.1826086956521739	0.17543859649122806
CCCCCC(=O)[C@H](C)[C@H]1CC[C@@H](C)C[C@H]2[C@@H]3C[C@H]4CC(=O)CC[C@]4(C)[C@H]3CC[C@@]21C	0.06914893617021277	0.08074534161490683	0.2	0.2116788321167883	0.06289308176100629	0.1597222222222222
C=C1CC=C(C(C)C)CC(=O)CC[C@H](C(=O)O)C1	0.10884353741496598	0.13333333333333333	0.14035087719298245	0.16363636363636364	0.11965811965811966	0.12173913043478261
OCCCC#CC#C/C=C/CC/C=C\CCCCCCC(=O)O	0.06470588235294118	0.07692307692307693	0.04964539007092199	0.050359712230215826	0.07971014492753623	0.08888888888888889
COn1cc(C/C(=N\OC(C)=O)c2ccccc2C)cc1	0.16778523489932887	0.13076923076923078	0.1015625	0.10317460317460317	0.2033898305084746	0.10236220472440945
CCOc1ccc2ccccc2c1Cl	0.14814814814814814	0.12280701754385964	0.07964601769911504	0.08108108108108109	0.21782178217821782	0.07079646017699115
CCC[C@H]1CCC(=O)N[C@@H](CC)[C@H]1O	0.05517241379310345	0.058823529411764705	0.1650485436893204	0.16831683168316833	0.06140350877192982	0.14423076923076922
NC(=O)C[C@H](NS(=O)(=O)N[C@@H]1CC[C@H]1NC(=O)[C@H](CO)CO)C(=O)N[C@H](C(=O)NCC(=O)O)C(=O)O	0.10526315789473684	0.11585365853658537	0.07272727272727272	0.08024691358024691	0.08536585365853659	0.1503267973856209
C[C@@H](Oc1ccc(O)c(O)c1)C(=O)O	0.13432835820895522	0.16822429906542055	0.10185185185185185	0.125	0.17647058823529413	0.14563106796116504
O=C(O)C(=O)Nc1ccccc1	0.23333333333333334	0.12037037037037036	0.08490566037735849	0.08653846153846154	0.1717171717171717	0.11764705882352941
COc1cc(CCc2ccc(Cl)cc2)c(OC)cc1	0.14965986394557823	0.136	0.07936507936507936	0.08064516129032258	0.19130434782608696	0.07142857142857142
CCCC(=O)O[C@H](C)[C@H](N)Cc1ccc(-c2ccccc2)c(-c2ccccc2)c1	0.3469387755102041	0.16326530612244897	0.1	0.11643835616438356	0.25757575757575757	0.11564625850340136
CC(C)CCO[P@](=O)(N)Oc1ccc(C(=O)O)cc1	0.16901408450704225	0.19827586206896552	0.1271186440677966	0.14912280701754385	0.19642857142857142	0.15789473684210525
O=C(O)[C@@H]1Cc2ccc(OCCc3ccccc3[C@@H]2c2ccc(O)cc2)cc1	0.20987654320987653	0.1342281879194631	0.12413793103448276	0.1258741258741259	0.22388059701492538	0.10204081632653061
Cc1c(/C=C/[C@@H](O)C[C@@H](O)CC(=O)[O-])c(-c2ccc(F)cc2)cn1-c1ccccc1	0.3724137931034483	0.3983739837398374	0.07792207792207792	0.08609271523178808	0.5321100917431193	0.13793103448275862
Cc1cc2c(c(C)c1CCCN1CC(C)(C)CCCC(C)(C)C)C1=CCCC2	0.09090909090909091	0.09271523178807947	0.1276595744680851	0.0979020979020979	0.0958904109589041	0.07482993197278912
CC(C)CN(CC(O)C[C@@H]1CCN(Cc2cncnc2)c2ccccc2)CC1	0.17365269461077845	0.12666666666666668	0.13986013986013987	0.15827338129496402	0.17985611510791366	0.13286713286713286
NCCOCCNC(=O)c1ccc(/C=C/c2ccc(O)c(CCN(C)C)c2)cc1	0.17964071856287425	0.18055555555555555	0.10067114093959731	0.10204081632653061	0.21323529411764705	0.10884353741496598
Nc1nc(=O)n(-c2ccccc2Cl)n1C	0.1223021582733813	0.12173913043478261	0.06956521739130435	0.07079646017699115	0.1588785046728972	0.05172413793103448
C1=Cc2ccccc2/C1	0.109375	0.07476635514018691	0.06862745098039216	0.07	0.14583333333333334	0.058823529411764705
CCCCSS[C@H](CC)C(=O)N[C@@H](C)C(=O)N[C@@H](CCC(=O)O)C(=O)N1CCC[C@H]1C(=O)N[C@@H](CCC(=O)O)C(=O)O	0.11764705882352941	0.1043956043956044	0.0893854748603352	0.10919540229885058	0.09497206703910614	0.1686746987951807
CNc1ccc(NCC(=O)c2c(-c3ccccc3)c(-c3ccc(F)cc3)c(CC[C@@H](O)C[C@@H](O)CC(=O)[O-])n2C(C)C)cc1	0.5159235668789809	0.2710843373493976	0.08465608465608465	0.0972972972972973	0.4013605442176871	0.2
COc1cc(CCC(C)C)c(OCCCN)cc1O	0.11333333333333333	0.12	0.09836065573770492	0.11864406779661017	0.11570247933884298	0.13675213675213677
CC1(C)O[C@@H]2C[C@H]3[C@@H]4C[C@H](F)C5=CC(=O)C=C[C@]5(C)[C@@]4(F)[C@@H](O)C[C@]3(C)[C@]2(C(=O)CO)O1	0.08064516129032258	0.10828025477707007	0.20863309352517986	0.2116788321167883	0.09032258064516129	0.1597222222222222
NCCC[C@@H](N)CC(O)[C@H](Cc1ccccc1)C(=O)N[C@@H](CCC(=O)O)C(=O)NCC(=O)NCC(=O)O	0.2	0.14545454545454545	0.07017543859649122	0.07738095238095238	0.17197452229299362	0.16666666666666666
OC[C@@H]1O[C@H](O[C@H]2[C@@H](O)[C@H](O[C@H]3O[C@H](CO)[C@@H](O)[C@H](N)[C@H]3O)[C@H](N)C[C@@H]2N)[C@H](O)[C@@H](O)[C@@H]1O	0.025252525252525252	0.029239766081871343	0.0967741935483871	0.09803921568627451	0.030120481927710843	0.09740259740259741
Oc1ccc([C@H]2c3cc4ccc(O)cc4[C@@H]2O[C@H]2c3cc(O)ccc2)cc1O	0.15384615384615385	0.11258278145695365	0.0728476821192053	0.0738255033557047	0.14788732394366197	0.08053691275167785
O=C1c2cccc3CCc2ccc2CCcc4cccc4c3c2ccc2cccc21	0.15254237288135594	0.09259259259259259	0.06875	0.06962025316455696	0.12418300653594772	0.04294478527607362
COc1cc([S@@](C)=O)ccc1	0.09022556390977443	0.102803738317757	0.08737864077669903	0.0891089108910891	0.1188118811881188	0.07766990291262135
COc1cc(C(=O)NS(=O)(=O)c2ccccc2C)ccc1Cc1cn(C)c2ccc(NC3CCCCC3)cccc21	0.20207253886010362	0.1452513966480447	0.10555555555555556	0.10674157303370786	0.1695906432748538	0.08791208791208792
CN1C[C@@H](CS(=O)(=O)c2ccccc2)CC1	0.1347517730496454	0.11764705882352941	0.10434782608695652	0.10619469026548672	0.14285714285714285	0.08620689655172414
CCC(=O)N1C(=O)NC(c2cccnc2)CC1	0.10135135135135136	0.11475409836065574	0.14035087719298245	0.14285714285714285	0.11965811965811966	0.11206896551724138
O=C(O)[C@@H]1CCC[C@H](O)c2ccccc2o1	0.1267605633802817	0.11764705882352941	0.15454545454545454	0.1574074074074074	0.16363636363636364	0.125
CC(C)C[C@@H]1c2cc(CCC(=O)O)nc2c1	0.1357142857142857	0.168141592920354	0.13513513513513514	0.1588785046728972	0.1651376146788991	0.16822429906542055
CC(C)C[C@H](NC(=O)CN)C(=O)N1CCC[C@H]1C(=O)N[C@@H](CCCCCN)C(=O)NCC(=O)NCC(=O)NCC(=O)O	0.11707317073170732	0.09782608695652174	0.07692307692307693	0.0898876404494382	0.09444444444444444	0.14035087719298245
Fc1ccc(C2=CCC(=O)O)c(CC(C)C2)cc2ccc(F)cc12	0.17419354838709677	0.19230769230769232	0.12030075187969924	0.12213740458015267	0.21951219512195122	0.11278195488721804
CC1=C(O)[C@@H]2O[C@H]([C@@](C)(C)[C@H]2O[C@@H](C)CC[C@@H](O)[C@H](N)C[C@@H]2O[C@@H](CO)[C@H](O)[C@H](C)O2)[C@H]1C(=O)N(C)C.O	0.10309278350515463	0.12650602409638553	0.16025641025641027	0.16993464052287582	0.10303030303030303	0.19205298013245034
CN(Cc1ccccc1)N1CC(=O)c2ccccc2C1	0.21830985915492956	0.13178294573643412	0.08527131782945736	0.08661417322834646	0.20512820512820512	0.061068702290076333
C=C(CO)C(=O)c1ccc(OCC(=O)O)c(Cl)c1Cl	0.13793103448275862	0.15	0.1	0.1016949152542373	0.14655172413793102	0.1391304347826087
C[C@@H]1CC[C@]2(C(=O)O)C[C@@H]3[C@@H]4C[C@H](O)C[C@]4(C)[C@H]3CC[C@@]21C	0.04790419161676647	0.06474820143884892	0.15447154471544716	0.15702479338842976	0.05925925925925926	0.14634146341463414
CCCC[C@H](OP(=O)(O)O)[C@H](C)O	0.1044776119402985	0.11009174311926606	0.08490566037735849	0.10784313725490197	0.11538461538461539	0.16326530612244897
COC(=O)CCC(OCCN)C(=O)NS(=O)(=O)[O-]	0.0945945945945946	0.0975609756097561	0.075	0.08547008547008547	0.056910569105691054	0.12280701754385964
C=C(CO)C(=O)N[C@H]1C=C2c3cccc4[nH]cc(c34)C[C@H]2N(C)C1	0.13664596273291926	0.1223021582733813	0.12781954887218044	0.1297709923664122	0.15267175572519084	0.11194029850746269
C=C(C)[C@@H]1CC[C@@H]2O[C@]3(C)C[C@@H]4[C@H](O)CC[C@]4(C)[C@H]3CC[C@]12C	0.022988505747126436	0.041379310344827586	0.12403100775193798	0.12598425196850394	0.028169014084507043	0.09090909090909091
Cc1ccccc1NC(=O)C1CCC(Cc2ccccc2)CC1	0.2214765100671141	0.11510791366906475	0.11194029850746269	0.11363636363636363	0.19047619047619047	0.08823529411764706
NCCC(=O)OC[C@H]1CCc2cc(-c3ccccc3)c(-c3ccccc3)nc2[nH]1	0.27388535031847133	0.1610738255033557	0.09868421052631579	0.1	0.2	0.08496732026143791
O=C1[C@H](O[C@@H]2O[C@@H](CO)[C@@H](O)[C@H](O)[C@@H]2O)[C@@H](O)[C@@H]1O	0.03773584905660377	0.045454545454545456	0.1282051282051282	0.13043478260869565	0.047244094488188976	0.11965811965811966
N[C@H]1[C@H](O)[C@H](O)[C@@H](O[C@H]2[C@H](O)[C@@H](O)[C@H](O)[C@@H]2O)[C@H](O)[C@@H]1O	0.018072289156626505	0.02158273381294964	0.07936507936507936	0.08064516129032258	0.022388059701492536	0.08870967741935484
CCC[S@](=O)[C@H](CC)NC(=O)N[C@@H](CCNC(=O)[C@@H](C)O)NC(=O)C(=O)O	0.13414634146341464	0.1276595744680851	0.0851063829787234	0.11029411764705882	0.1079136690647482	0.1968503937007874
C=C(CC[C@H](O)Cc1ccc(F)cc1)c1ccccc1	0.2932330827067669	0.19834710743801653	0.07751937984496124	0.0873015873015873	0.32075471698113206	0.104
CC[C@H](C)[C@@H]1NC(=O)[C@H](C)S1=O	0.057971014492753624	0.08181818181818182	0.1188118811881188	0.15625	0.06542056074766354	0.14285714285714285
C=C/C(C)=C/CC[C@@H]1C[C@H](O)C[C@@H]2C(=O)C=C[C@]1(C)[C@H]2C(=O)CC[C@]1(C)C[C@H](O)C(=O)C[C@H](O)C1	0.09375	0.11585365853658537	0.2206896551724138	0.22377622377622378	0.09876543209876543	0.1891891891891892
COC(=O)[C@@]1(OC(C)=O)C[C@@H](C)C[C@H]2[C@@H]3CCC4=CC(=O)C=C[C@]4(C)[C@@]3(F)[C@@H](O)C[C@@]21C	0.08064516129032258	0.10126582278481013	0.2	0.19424460431654678	0.07643312101910828	0.16783216783216784
CC1(C)C[C@H]2C3=CC4C(=O)C=C[C@]4(C)[C@H]3CC[C@@]21C	0.050314465408805034	0.07692307692307693	0.16521739130434782	0.168141592920354	0.06299212598425197	0.11764705882352941
CC(=O)c1ccccc1CC(=O)c1ccccc1	0.25757575757575757	0.13934426229508196	0.09016393442622951	0.09166666666666666	0.21818181818181817	0.1
COC(=O)[C@H](C)C[C@@H](C)[C@H]1CC[C@@H](O)C[C@H](O)[C@@H](C)[C@@]1(C)O	0.08860759493670886	0.12403100775193798	0.18803418803418803	0.22321428571428573	0.1111111111111111	0.22123893805309736
C=C[C@H](C#CC#CC(C)OC(=O)O)C=C(OCCN)CC(=O)O	0.10625	0.11940298507462686	0.07462686567164178	0.09230769230769231	0.11538461538461539	0.144
O=C(ON1C(=O)C2CCCC2)c2ccccc2N1	0.12080536912751678	0.10236220472440945	0.12605042016806722	0.1282051282051282	0.1440677966101695	0.08130081300813008
N[C@H](COc1cnccc1)C(=O)C(=O)N1CC[C@H]1C(=O)O	0.11612903225806452	0.12307692307692308	0.1111111111111111	0.12195121951219512	0.11904761904761904	0.13934426229508196
CC(=O)CCc1ccccc1	0.15873015873015872	0.12264150943396226	0.0970873786407767	0.09900990099009901	0.1875	0.09803921568627451
CC[C@@](C)(C#N)c1ccc(O)c(O)c1	0.09352517985611511	0.11607142857142858	0.12264150943396226	0.09345794392523364	0.12149532710280374	0.09259259259259259
Nc1nc2c(ncn2COC(CO)CO)c(=O)[nH]1	0.08552631578947369	0.11290322580645161	0.08196721311475409	0.09243697478991597	0.09917355371900827	0.08264462809917356
COc1cc(CO)c(C(=O)CCCCN2CCCC2)cc1	0.12179487179487179	0.11278195488721804	0.136	0.13821138211382114	0.12598425196850394	0.128
Oc1ccc([C@]23O)CN(CCC3)cc(Cl)cc2C1	0.07096774193548387	0.07751937984496124	0.07258064516129033	0.07377049180327869	0.08943089430894309	0.056
CC[C@@H](O)/C=C/C=C\CO	0.05185185185185185	0.10576923076923077	0.04807692307692308	0.07	0.1111111111111111	0.09090909090909091
C[C@@H]1O[C@@H](Oc2ccc(Cl)c(Cl)c2)[C@H](O)[C@@H](O)[C@@H](O)[C@@H]1O	0.07547169811320754	0.09090909090909091	0.14049586776859505	0.14285714285714285	0.09448818897637795	0.14166666666666666
CC(C)c1cc(C(C)(C)C)cc(-c2ccc(F)cc2)c1OCC(O)C[C@@H](O)CC(=O)[O-]	0.3288590604026846	0.368	0.14583333333333334	0.13194444444444445	0.371900826446281	0.20588235294117646
C=C1CC[C@@H](O)C/C1=C/C=C1\CCC[C@]2(C)[C@@H]([C@H](C)/C=C/[C@H](C)C(C)C)CC[C@@H]12	0.059782608695652176	0.10526315789473684	0.11724137931034483	0.1267605633802817	0.09395973154362416	0.09523809523809523
Cn1c(=O)c2[nH]cnc2n(C)c1=O.Cn1c(=O)c2[nH]cnc2n(C)c1=O.NCCN	0.096045197740113	0.12837837837837837	0.08783783783783784	0.08904109589041095	0.0945945945945946	0.06666666666666667
CC/C=C\C[C@H](OC(=O)c1ccc(O)cc1)NC(=O)CS(=O)(=O)N1CCC[C@H]1C(=O)N[C@@H](C)C(=O)N[C@@H](CC(=O)O)C(=O)O	0.17587939698492464	0.20348837209302326	0.11666666666666667	0.13068181818181818	0.18128654970760233	0.1834319526627219
Cc1ccc(C)c(-c2c(-c3ccc(F)cc3)nc(C(C)C)n2/C=C/[C@@H](O)C[C@@H](O)CC(=O)O)c1	0.38666666666666666	0.5083333333333333	0.09375	0.10897435897435898	0.5172413793103449	0.2
O=C(O)Cc1c[nH]c2ccccc12	0.16030534351145037	0.14678899082568808	0.09174311926605505	0.09345794392523364	0.23711340206185566	0.102803738317757
O=C(CCl)NNC(=O)C(O)CO	0.09774436090225563	0.09174311926605505	0.0660377358490566	0.07766990291262135	0.08571428571428572	0.12
CC(C)(C)OC(O)CCC(O)C(O)C(=O)Nc1ccccc1C	0.2054794520547945	0.20161290322580644	0.1532258064516129	0.13709677419354838	0.23076923076923078	0.18333333333333332
[N-]=[N+]=NC[C@H](O)[C@@H](C)OO	0.06015037593984962	0.07547169811320754	0.038461538461538464	0.06	0.07920792079207921	0.09183673469387756
CC(n1cc(C[C@@H](O)C[C@@H](O)CC(=O)O)cc1)c1ccccc1	0.3458646616541353	0.26666666666666666	0.09774436090225563	0.11627906976744186	0.3867924528301887	0.2608695652173913
O=c1c([C@@H]2O[C@@H](CO)O[C@@H]3[C@H](O)[C@@H](O)[C@H](O[C@H]4O)c(O)cc(O)c4C[C@H]3O)cc(O)c21	0.08152173913043478	0.08860759493670886	0.136986301369863	0.14685314685314685	0.0915032679738562	0.12244897959183673
CN(C)CCCN(Cc1ccccc1)c1ccccc1	0.2446043165467626	0.12307692307692308	0.07692307692307693	0.078125	0.18487394957983194	0.07751937984496124
O=c1[nH]cc(CCCNCO)cc1	0.10144927536231885	0.09649122807017543	0.10185185185185185	0.10377358490566038	0.10091743119266056	0.09259259259259259
CCNC(=O)CC[C@@H](Cc1ccccc1)C(=O)N1CCC[C@H]1C(=O)N[C@@H](CCCCCN)C(=O)NCC(=O)NCC(=O)O	0.16336633663366337	0.10638297872340426	0.09782608695652174	0.10497237569060773	0.1340782122905028	0.14204545454545456
O=C1N(Cc2ccc(Cl)cc2)CCC1	0.09929078014184398	0.11304347826086956	0.0990990990990991	0.10091743119266056	0.12844036697247707	0.06140350877192982
O=C(NOC[C@H](O)[C@H](O)[C@H](O)c1ccccc1)C(=O)N1CCC[C@H]1CN[C@@H](O)CO	0.2	0.14	0.11486486486486487	0.12413793103448276	0.18571428571428572	0.17985611510791366
O=P(O)(O)OCC[C@H](O)CO	0.08333333333333333	0.08411214953271028	0.057692307692307696	0.06930693069306931	0.08823529411764706	0.13541666666666666
CC(C)NC(=O)c1c(-c2ccccc2)c(-c2ccc(F)cc2)c(CC[C@@H](O)C[C@@H](O)CC(=O)[O-])n1C(C)C	0.5103448275862069	0.3150684931506849	0.10059171597633136	0.11515151515151516	0.4609375	0.21710526315789475
C[C@H]1O[C@@H]([C@@H]2CC=C3CC[C@@H]4[C@H](CC[C@]5(C)[C@@H](c6ccc(=O)oc6)CC[C@]45O)[C@@]3(C)CC2)[C@H](O)[C@H](O)[C@H]1O	0.07281553398058252	0.0898876404494382	0.14634146341463414	0.14814814814814814	0.08620689655172414	0.11976047904191617
CNCC[C@H](C/C=C/c1ccccc1)C(=O)O	0.1897810218978102	0.1623931623931624	0.1016949152542373	0.11304347826086956	0.22429906542056074	0.13157894736842105
CCCCCC[C@H]1CCC[C@H]1CCCCCCCCCCCCCC(=O)OCC(=O)OCC(C)C	0.075	0.06818181818181818	0.1165644171779141	0.1320754716981132	0.057803468208092484	0.13836477987421383
Cc1cc2c(cc1OC)C(=O)NCCNC(C)CC2	0.06329113924050633	0.08461538461538462	0.125	0.1271186440677966	0.07936507936507936	0.08943089430894309
Oc1cccc(-c2ccccc2)c1	0.224	0.11504424778761062	0.05263157894736842	0.05357142857142857	0.21	0.043859649122807015
CNc1ccccc1C(=O)N1CCC(Cc2ccccc2)CC1	0.2214765100671141	0.11510791366906475	0.1037037037037037	0.10526315789473684	0.2	0.08029197080291971
N#Cc1cc(-c2ccc(F)cc2)c(-c2ccc(F)cc2)n1/C=C/[C@@H](O)C[C@@H](O)CC(=O)O	0.3877551020408163	0.3828125	0.06875	0.07643312101910828	0.4827586206896552	0.1643835616438356
CC(=O)[C@H]1CC[C@H]2[C@@H]3CCC4=CC(=O)CC[C@]4(C)[C@H]3CC[C@]12C	0.052941176470588235	0.07042253521126761	0.140625	0.14285714285714285	0.05755395683453238	0.10687022900763359
CC(=O)O[C@H]1C[C@]2(C)[C@H]3CCC4=CC(=O)C=C[C@]4(C)[C@@]3(F)[C@@H](O)C[C@]21C	0.0755813953488372	0.1048951048951049	0.1968503937007874	0.2	0.0851063829787234	0.15267175572519084
CO[C@H]1C[C@H](O)OC(=O)C[C@@H](C)[C@@]2(C)[C@H]1CC[C@]2(C)O	0.037037037037037035	0.06015037593984962	0.22727272727272727	0.23148148148148148	0.046153846153846156	0.1452991452991453
Cc1ccc([C@H]2Sc3ccc(Cl)cc3)nc(-c3ccc(F)cc3)n1CCC2	0.22929936305732485	0.1773049645390071	0.06666666666666667	0.06756756756756757	0.23846153846153847	0.046052631578947366
CC(=N)NCCCCSC	0.05970149253731343	0.045454545454545456	0.05825242718446602	0.0594059405940594	0.047619047619047616	0.06930693069306931
CCOc1ccccc1	0.128	0.08571428571428572	0.08	0.08163265306122448	0.14736842105263157	0.08080808080808081
COC1=C[C@H](C)[C@H](CC[C@@H](OC)C(=O)O)cc1OC	0.09933774834437085	0.13008130081300814	0.1875	0.2018348623853211	0.11666666666666667	0.2
NC[C@H]1O[C@@H](CO)[C@@H](O[C@H]2O)[C@H](O)[C@@H](O)[C@@H](O)[C@H]2O[C@@](O)(CO)[C@H]1O	0.03428571428571429	0.03355704697986577	0.0962962962962963	0.09774436090225563	0.034722222222222224	0.09701492537313433
COc1ccccc1OCC(O)CO	0.14925373134328357	0.14414414414414414	0.09009009009009009	0.10185185185185185	0.19607843137254902	0.12149532710280374
O=C(NC1=CC(=O)Nc2ccccn2)CC1	0.11805555555555555	0.11666666666666667	0.10344827586206896	0.10526315789473684	0.13157894736842105	0.07627118644067797
O=C(c1ccc([N+](=O)[O-])o1)c1ccc([N+](=O)[O-])cc1S(=O)(=O)[O-]	0.11392405063291139	0.1640625	0.07518796992481203	0.07633587786259542	0.13385826771653545	0.05970149253731343
CCc1cccc(NC(=O)c2c(-c3ccc(F)cc3)c(-c3ccc(F)cc3)c(CC[C@@H](O)C[C@@H](O)CC(=O)[O-])n2C(C)C)c1	0.48125	0.2727272727272727	0.09090909090909091	0.10382513661202186	0.37583892617449666	0.20833333333333334
COC(=O)Nc1nc2cc(Sc3ccccc3)ccc2[nH]1	0.19727891156462585	0.14615384615384616	0.07518796992481203	0.07633587786259542	0.21008403361344538	0.06766917293233082
COc1c(O)cc(C)c(C)c1CCCC(C)NC(C)CC	0.125	0.13385826771653545	0.11290322580645161	0.13333333333333333	0.12096774193548387	0.14166666666666666
CCOc1ccc(-c2ccc(F)cc2)nc(-c2ccccc2)n1/C=C/[C@@H](O)C[C@@H](O)CC(=O)O	0.43537414965986393	0.38345864661654133	0.09202453987730061	0.1	0.5169491525423728	0.18791946308724833
C[C@H](N)/C=C/C=C/[C@@H]1[C@@H](O)C[C@@H](O)CN1CC[C@H](O)CC(=O)O	0.1568627450980392	0.171875	0.125	0.14516129032258066	0.1885245901639344	0.24347826086956523
CC(C)NC[C@@H](O)COc1cccc2ccccc12	0.2246376811594203	0.18333333333333332	0.088	0.10743801652892562	0.29245283018867924	0.125
Nc1c(Cl)cc(C(=O)O)cc1Cl	0.08148148148148149	0.10185185185185185	0.0761904761904762	0.07766990291262135	0.10679611650485436	0.07692307692307693
NC[C@H]1O[C@H](O[C@@H]2[C@@H](O)[C@H](O[C@@H]3[C@@H](O)[C@H](N)C[C@H](N)[C@H]3O[C@H]3O[C@H](CN)[C@@H](O)[C@H](O)[C@H]3N)O[C@@H]2CO)[C@H](N)[C@@H](O)[C@@H]1O	0.02702702702702703	0.025510204081632654	0.0893854748603352	0.0903954802259887	0.02617801047120419	0.0898876404494382
NC(=O)[C@@H](N)CC(=O)CO	0.08527131782945736	0.08653846153846154	0.07	0.08247422680412371	0.08	0.11578947368421053
CN[C@H](C)Cc1ccc(C(C)C)cc1	0.1417910447761194	0.18867924528301888	0.09090909090909091	0.11320754716981132	0.16346153846153846	0.10185185185185185
COc1ccc(CCNC(=O)c2c(-c3ccccc3)c(-c3ccc(F)cc3)c(CC[C@@H](O)C[C@@H](O)CC(=O)[O-])n2C(C)C)cc1	0.50625	0.26627218934911245	0.08900523560209424	0.10160427807486631	0.3933333333333333	0.20348837209302326
CN(C(=O)Nc1ccc(CCNC(C)CC)cc1)C	0.16783216783216784	0.19658119658119658	0.13559322033898305	0.168141592920354	0.16379310344827586	0.14655172413793102
C=C(CC[C@H](C)[C@H](O)CC(=O)O)c1ccccc1	0.25190839694656486	0.20175438596491227	0.10084033613445378	0.12173913043478261	0.2692307692307692	0.21495327102803738
CCOC(=O)[C@H](Br)[C@H]1CC[C@H]2[C@@H]3CCC4=CC(=O)C=C[C@]4(C)[C@H]3CC[C@@]21C	0.07344632768361582	0.09395973154362416	0.18045112781954886	0.20155038759689922	0.0821917808219178	0.16417910447761194
CCCCCCCC(=O)Nc1ccc(S(C)(=O)=O)cc1	0.1643835616438356	0.19166666666666668	0.12295081967213115	0.125	0.14049586776859505	0.13333333333333333
CCCC/C=C/CC/C=C\CCCCCCCCC(=O)O	0.06707317073170732	0.08029197080291971	0.06766917293233082	0.06870229007633588	0.08333333333333333	0.1015625
OC[C@H]1O[C@@H](O)[C@H](O[C@H]2[C@H](O)[C@@H](O[C@H]3[C@H](O)[C@@H](O)[C@H](N)[C@H]3N)O[C@H](O)[C@@H](O)[C@H](O)[C@H]2O)O1	0.02040816326530612	0.023668639053254437	0.07741935483870968	0.0784313725490196	0.024390243902439025	0.07792207792207792
CC(C)NC(=O)c1ccc(S(C)(=O)=O)cc1	0.15441176470588236	0.23809523809523808	0.10714285714285714	0.12962962962962962	0.16822429906542055	0.11818181818181818
O=C(CI)Oc1cc(/C=C/c2ccc(Cl)cc2)c1	0.12244897959183673	0.15966386554621848	0.08196721311475409	0.08333333333333333	0.1875	0.07377049180327869
CCOC(=O)[C@@]1(C)C[C@H]2C[C@H]3CC4=CC(=O)C=C[C@]4(C)[C@@]3(F)[C@@H](O)C[C@@]21C	0.08045977011494253	0.1103448275862069	0.2204724409448819	0.224	0.09090909090909091	0.16666666666666666
COc1cccc2oc(CCC(C)=O)cc12	0.1267605633802817	0.14655172413793102	0.12389380530973451	0.12612612612612611	0.1743119266055046	0.10526315789473684
C[C@]12CC[C@@H]3c4ccc(OC(=O)c5ccccc5)cc4CC[C@H]3[C@@H]1CC[C@@H]2O	0.15976331360946747	0.1118421052631579	0.13194444444444445	0.13380281690140844	0.17985611510791366	0.1095890410958904
O=C(O)C1=C/C=C/CC=C/C=C/C#CCCO1	0.08609271523178808	0.07874015748031496	0.10084033613445378	0.10256410256410256	0.1092436974789916	0.08333333333333333
CN1[C@H]2CC[C@@H]1[C@H](OC(=O)NC(C)C)C(=O)C2	0.08053691275167785	0.08943089430894309	0.16363636363636364	0.18867924528301888	0.08403361344537816	0.14414414414414414
Cc1nnc2n1-c1ccc(Cl)cc1C(c1ccccc1)=NC2	0.20134228187919462	0.13432835820895522	0.050359712230215826	0.051094890510948905	0.20491803278688525	0.04316546762589928
CC[C@@H](CO)C(=O)N[C@@H]1C=C2c3cccc4[nH]cc(c34)C[C@H]2N(C)C1	0.14814814814814814	0.14388489208633093	0.15037593984962405	0.17054263565891473	0.17557251908396945	0.14285714285714285
O=C(O)/C=C/c1ccccc1	0.14960629921259844	0.14423076923076922	0.0761904761904762	0.07766990291262135	0.2127659574468085	0.08737864077669903
CCCCCN(CCCC)CCCCCCCCC(=O)Nc1ccccc1	0.17682926829268292	0.09933774834437085	0.08843537414965986	0.0896551724137931	0.13380281690140844	0.10416666666666667
CCN1Cc2ccccc2CCC(C)(C)C1	0.1111111111111111	0.09917355371900827	0.11403508771929824	0.11607142857142858	0.14285714285714285	0.08620689655172414
OC[C@@H]1O[C@H](n2cnc(N3CCCN(C)CC3)c(F)cc2)CC1	0.06470588235294118	0.07692307692307693	0.12121212121212122	0.12307692307692308	0.07971014492753623	0.08088235294117647
CC[C@@]1(O)C(=O)OCc2c1cc1n(c2=O)Cc2cc3ccccc3nc2-1	0.15950920245398773	0.14084507042253522	0.10638297872340426	0.1079136690647482	0.17164179104477612	0.0763888888888889
C[C@H](O)/C=C/[C@@](C)(O)C(=O)O	0.09230769230769231	0.15	0.07920792079207921	0.08080808080808081	0.15789473684210525	0.125
O=C1C=CC(=O)N1c1ccccc1[N+](=O)[O-]	0.1357142857142857	0.1092436974789916	0.07692307692307693	0.0782608695652174	0.1651376146788991	0.059322033898305086
C/C=C\C#CC#CCCCCC(=O)O	0.07692307692307693	0.09482758620689655	0.07079646017699115	0.07207207207207207	0.0990990990990991	0.10091743119266056
Cc1nc(-c2ccccc2)cc(-c2ccc(F)cc2)c1/C=C\[C@@H]1C[C@@H](O)CC(=O)O1	0.28846153846153844	0.22535211267605634	0.15862068965517243	0.16083916083916083	0.3	0.07741935483870968
CC(=O)N[C@@H](Cc1ccc(C)cc1)C(=O)N1CCC[C@H]1CC[C@H](O)CC(=O)O	0.23076923076923078	0.2222222222222222	0.14388489208633093	0.15441176470588236	0.22137404580152673	0.25396825396825395
O=C(O)CNC(=O)c1ccccc1	0.208	0.13761467889908258	0.09259259259259259	0.09433962264150944	0.19	0.13592233009708737
O=c1[nH]c(=S)c2ccc(F)cc2cc1N1CCCC1	0.11920529801324503	0.136	0.07936507936507936	0.08064516129032258	0.16101694915254236	0.046511627906976744
C[C@H](C=S=O)[C@@H](N)C(=O)N[C@@H](C)C(=O)N[C@@H](CC(=O)N[C@@H](CCC(=O)O)C(=O)O)C(=O)O	0.13793103448275862	0.14	0.06451612903225806	0.07947019867549669	0.1292517006802721	0.15492957746478872
Nc1nc(N)c(O)nc1-c1ccc(C(F)(F)F)cc1	0.1292517006802721	0.21929824561403508	0.05555555555555555	0.048	0.16521739130434782	0.03937007874015748
CC(C)CCC[C@@H](C)[C@H]1CC[C@@]2(C(C)O)C3=CCC4C(C)(C)[C@@H](O)CC[C@]4(C)C3CC[C@]12C	0.0851063829787234	0.09937888198757763	0.125	0.1342281879194631	0.08860759493670886	0.14864864864864866
CC(=O)c1ccncc1C(=O)c1ccccc1	0.19852941176470587	0.13333333333333333	0.08333333333333333	0.0847457627118644	0.2018348623853211	0.09322033898305085
CC(=O)N/C=C/c1ccc(C)cc1	0.11851851851851852	0.16981132075471697	0.09259259259259259	0.09433962264150944	0.1782178217821782	0.08333333333333333
C[C@]12CC[C@@H]3[C@@H](CCC4=CC(=O)CC[C@@H]43)[C@@H]1CC[C@@H]2O	0.03614457831325301	0.04316546762589928	0.13008130081300814	0.1322314049586777	0.04477611940298507	0.09523809523809523
NC(=O)Cc1ccccc1C(=O)c1ccccc1	0.24812030075187969	0.13008130081300814	0.08130081300813008	0.08264462809917356	0.2072072072072072	0.09090909090909091
Nc1nc(N)c(O)nc1C(=O)NCC(=O)NCC(=O)NO	0.1032258064516129	0.13385826771653545	0.06976744186046512	0.07086614173228346	0.0859375	0.0873015873015873
Cc1ccc2[nH]c(CNC(=O)c3cccnc3)nc2c1	0.15333333333333332	0.15873015873015872	0.07692307692307693	0.078125	0.175	0.06923076923076923
C=C1CC[C@@H](O)[C@]2(C)C[C@H](OC)[C@@H](OC(=O)c3ccccc3)C[C@H]21	0.13043478260869565	0.09929078014184398	0.18253968253968253	0.18548387096774194	0.1450381679389313	0.15625
O=C(O)[C@H]1O[C@@H](OCCc2ccc(F)cc2)c(=O)[nH]c1=O	0.17687074829931973	0.226890756302521	0.13821138211382114	0.14049586776859505	0.21551724137931033	0.12096774193548387
C=CCN(/C=C1\CN(C)CCN(c2ccc(C)cc2)c2ccccc2)C1	0.21153846153846154	0.13286713286713286	0.07586206896551724	0.07692307692307693	0.21705426356589147	0.0763888888888889
C[C@H](CO)[C@H]1C[C@@H]2C[C@H]3[C@H]4CC5=CCC[C@]5(C)[C@H]4C3=CC[C@]2(C)[C@]1(C)C	0.05649717514124294	0.08108108108108109	0.16666666666666666	0.17829457364341086	0.06896551724137931	0.125
C=C(C(C)C)[C@@H]1CC=C2C(=O)C=C[C@]21C	0.08391608391608392	0.11304347826086956	0.12962962962962962	0.15384615384615385	0.10810810810810811	0.1308411214953271
C=C[C@](C)(CCC)C[C@@H]1CC[C@H]2[C@@H]3CCC4=CC(=O)C=C[C@]4(C)[C@H]3CC[C@]12C	0.06043956043956044	0.08496732026143791	0.18518518518518517	0.17037037037037037	0.07333333333333333	0.1276595744680851
Cc1ccc(-c2cc(C(F)(F)F)nn2-c2ccc(S(N)(=O)=O)cc2)cc1	0.2	0.1865671641791045	0.0625	0.055944055944055944	0.2125984251968504	0.04827586206896552
CN(C)CCCCSC(=O)Nc1ccccc1	0.21641791044776118	0.13333333333333333	0.1016949152542373	0.10344827586206896	0.16964285714285715	0.11206896551724138
COc1cc(C)c(OCCCC(C)C)c(OCC(C)=O)c1	0.12418300653594772	0.14173228346456693	0.13008130081300814	0.14166666666666666	0.12903225806451613	0.14049586776859505
OC[C@H]1O[C@H](OC[C@@H]2O[C@H](O)[C@@H](O)[C@H](O)[C@H]2O)[C@H](O)[C@@H](O)[C@H]1O	0.029239766081871343	0.034722222222222224	0.1	0.1015625	0.03597122302158273	0.10077519379844961
C/C=C/CC/C=C\CCCCCCCC(=O)O	0.07236842105263158	0.088	0.06557377049180328	0.06666666666666667	0.09166666666666666	0.10256410256410256
O=C(CSc1cn[nH]c1C)NO	0.07246376811594203	0.09009009009009009	0.08490566037735849	0.08653846153846154	0.08411214953271028	0.07547169811320754
C[C@@H](c1ccccc1)N1CCCC[C@H]1N1CCC[C@H](N)CC1	0.11180124223602485	0.07042253521126761	0.07352941176470588	0.09090909090909091	0.12213740458015267	0.07407407407407407
N#Cc1cc(F)cc(C(C)C)c(C(=O)NCC2CCCCC2)cc1	0.1375	0.14814814814814814	0.12030075187969924	0.13953488372093023	0.1450381679389313	0.11278195488721804
CC(=O)O[C@H]1[C@H](C)[C@H]2[C@@H]3CCC4=CC(=O)C=C[C@]4(C)[C@@]3(F)[C@@H](O)C[C@]21C	0.0755813953488372	0.1048951048951049	0.22580645161290322	0.22950819672131148	0.0851063829787234	0.1796875
C=C1CC[C@]2(OC(=O)c3ccccc3C(=O)C2)CC1	0.1118421052631579	0.10077519379844961	0.0967741935483871	0.09836065573770492	0.1322314049586777	0.0546875
COc1c2c(nc3ccc(OC(=O)N4CCC(N5CCCCC5)CC4)cc13)-c1cc3c(c(=O)n1C2)COC(=O)[C@]3(O)CC	0.10697674418604651	0.12834224598930483	0.11413043478260869	0.11538461538461539	0.11351351351351352	0.0851063829787234
OC[C@@H]1O[C@H](O[C@@H]2CO[C@H](O)[C@@H](O)[C@H]2O)[C@@H](O)[C@@H](O)[C@H]1O	0.023952095808383235	0.02857142857142857	0.11290322580645161	0.11475409836065574	0.02962962962962963	0.11382113821138211
O=C(NCCN1CCC(O)(c2ccc(Cl)cc2)CCOc2ccccc2)CC1	0.20245398773006135	0.10457516339869281	0.10884353741496598	0.10273972602739725	0.19708029197080293	0.08
COc1ccc(Br)cc1C(=O)NCCc1ccc(S(=O)(=O)NC2CCCCC2)cc1	0.15606936416184972	0.1610738255033557	0.11333333333333333	0.11486486486486487	0.16666666666666666	0.09210526315789473
O=[N+]([O-])c1c(O)c([As])ccn1.O	0.058394160583941604	0.08256880733944955	0.05660377358490566	0.057692307692307696	0.0761904761904762	0.04716981132075472
CCOC(=O)C1(C)NC(C)=C(C(=O)OCC)C1c1ccccc1/C=C/C(=O)OC	0.1411764705882353	0.16783216783216784	0.13380281690140844	0.1276595744680851	0.17391304347826086	0.1267605633802817
CN1CCN(CCCN2c3ccccc3Sc3ccc(Cl)cc32)CC1	0.16049382716049382	0.1103448275862069	0.08391608391608392	0.0851063829787234	0.18181818181818182	0.06206896551724138
O=c1n(C[C@@H]2CO[C@@H](O)[C@H](O)[C@H]2O)c(=O)[nH]c1=O	0.06535947712418301	0.07936507936507936	0.1206896551724138	0.12280701754385964	0.07377049180327869	0.11206896551724138
COC(=O)C[C@@H]1C[C@H](O)[C@@H](C)C[C@H]2[C@@H]3CCC4=CC(=O)C=C[C@]4(C)[C@H]3CC[C@@]21C	0.07142857142857142	0.09803921568627451	0.2366412213740458	0.24031007751937986	0.07947019867549669	0.17518248175182483
CC/C=C/C/C=C\CCCCCCCC#CC(=O)O	0.06289308176100629	0.07575757575757576	0.07086614173228346	0.072	0.07874015748031496	0.0975609756097561
NS(=O)(=O)NCCCCOSCCO	0.05517241379310345	0.06779661016949153	0.061946902654867256	0.06306306306306306	0.03418803418803419	0.08181818181818182
C=C1CC[C@@H]2[C@@](C)([C@H](C)C=C/[C@@H]3CC[C@@H](O)CC[C@@H]3C[C@@H](C)CC(=O)CO)[C@@H]21	0.09090909090909091	0.13013698630136986	0.15217391304347827	0.17164179104477612	0.1267605633802817	0.17037037037037037
COc1nc(C/C=C/C(=O)O)cc(OC)c1	0.08904109589041095	0.14782608695652175	0.10526315789473684	0.10714285714285714	0.13392857142857142	0.10619469026548672
N[C@H](Cc1ccc(O)c(O)c1)C(=O)O	0.1259259259259259	0.1574074074074074	0.09174311926605505	0.10377358490566038	0.1650485436893204	0.12380952380952381
CNC[C@H](O)c1ccc(O)c(O)c1	0.11940298507462686	0.1388888888888889	0.07339449541284404	0.08490566037735849	0.14563106796116504	0.10476190476190476
C[C@@H](C[C@](C(N)=O)C(=O)NC(=O)[C@@H](C)NC(=O)CNC(=O)[C@H](CCN)NC(=O)[C@H](CC(=O)O)C(=O)O)C(=O)O	0.1368421052631579	0.125	0.057803468208092484	0.07738095238095238	0.11515151515151516	0.16666666666666666
COc1ccc([C@H]2C[C@@H](c3ccc(OC)cc3OC(=O)OC)cc2)cc1	0.1524390243902439	0.13286713286713286	0.1223021582733813	0.12408759124087591	0.18045112781954886	0.11510791366906475
CCCCCCCCCC[C@H](O)[C@H](O)CO	0.08904109589041095	0.08196721311475409	0.05	0.05982905982905983	0.08547008547008547	0.13636363636363635
O=C(CO)[C@H](O)C[C@H](O)/C=C/n1c(C(F)(F)F)nc(-c2ccccn2)c1-c1ccc(F)cc1	0.29559748427672955	0.3358208955223881	0.07453416149068323	0.07547169811320754	0.4032258064516129	0.10967741935483871
Cn1c(=O)c2c(ncn2CC2OCCO2)n(C)c1=O	0.07006369426751592	0.08461538461538462	0.10655737704918032	0.10833333333333334	0.07936507936507936	0.072
C=C(C)[C@@H]1CCC[C@H](C)[C@@H](O)CCC1	0.026845637583892617	0.03278688524590164	0.1111111111111111	0.11320754716981132	0.03418803418803419	0.09174311926605505
C/N=C(/N)NC(=O)c1cc(C)c(C(=O)O)cc1	0.14285714285714285	0.13675213675213677	0.10434782608695652	0.10619469026548672	0.13274336283185842	0.125
C[C@@H](OC(=O)OCC(=O)c1ccccc1)NC(=O)C(C)C	0.19444444444444445	0.16	0.10317460317460317	0.12295081967213115	0.1864406779661017	0.15
O=c1nc[nH]c2c1ncn2[C@H]1CC[C@@H](CO)O1	0.05806451612903226	0.07874015748031496	0.11965811965811966	0.12173913043478261	0.07317073170731707	0.0743801652892562
CCCC[C@H](NC(=O)[C@@H]1CCCN)C(=O)N[C@@H](Cc2ccccc2)C(=O)NCC1	0.13872832369942195	0.1038961038961039	0.1388888888888889	0.14084507042253522	0.13013698630136986	0.12413793103448276
O=C1NN(c2ccc(Cl)cc2)CCC1	0.09154929577464789	0.10344827586206896	0.08928571428571429	0.09090909090909091	0.11818181818181818	0.05217391304347826
C=C(C)[C@@H](O)Cc1ccccc1-c1ccc(Cl)cc1	0.22627737226277372	0.175	0.07142857142857142	0.08130081300813008	0.29523809523809524	0.08064516129032258
C=C[C@](C)(CC/C=C/C#CC#CCC)CCCCO	0.043478260869565216	0.05223880597014925	0.07142857142857142	0.05555555555555555	0.05426356589147287	0.072
COc1c(OC)c2c(OC)c(CCCC2)c1	0.05263157894736842	0.07258064516129033	0.08547008547008547	0.08695652173913043	0.06666666666666667	0.058823529411764705
CNCc1ccc(CS(=O)(=O)Nc2nccs2)cc1	0.12666666666666668	0.16393442622950818	0.07936507936507936	0.08064516129032258	0.14166666666666666	0.07142857142857142
O[C@H]1C[C@@]2(O)N[C@@H]3CC[C@H]4C[C@@H]5C[C@@H]4C[C@@H](O)C[C@]5(C2)[C@H]3N1	0.017142857142857144	0.02027027027027027	0.11538461538461539	0.1171875	0.02097902097902098	0.08270676691729323
NC(=O)[C@H](Cc1ccccc1)C(=O)O	0.18604651162790697	0.13513513513513514	0.09090909090909091	0.102803738317757	0.18627450980392157	0.13333333333333333
[N-]=[N+]=Nc1ccc(N)c2ccccc12	0.13138686131386862	0.10344827586206896	0.042735042735042736	0.043478260869565216	0.1941747572815534	0.03418803418803419
CC1=CC(=O)C(CCN2CCC(c3ccccc3)c2)CC1=O	0.16339869281045752	0.11029411764705882	0.14173228346456693	0.144	0.168	0.09923664122137404
CCCCC[C@@H](CC(=O)O)[C@H]1CC[C@H]2[C@@H]3C[C@H](O)C4=CC(=O)C=C[C@]4(C)[C@H]3CC[C@@]21C	0.12921348314606743	0.13725490196078433	0.20863309352517986	0.22058823529411764	0.12666666666666668	0.2556390977443609
CN(CCOc1ccc(C[C@H](Nc2ccccc2C(=O)c2ccccc2)C(=O)O)cc1)c1ccccn1	0.3136094674556213	0.16071428571428573	0.08620689655172414	0.0935672514619883	0.21019108280254778	0.10588235294117647
O=C(O)[C@H]1C[C@@H](OC(=O)c2ccc(O)c(O)c2)c(O)c1O	0.13245033112582782	0.14285714285714285	0.13114754098360656	0.13333333333333333	0.13934426229508196	0.1810344827586207
N[C@H]1C=C(CO)[C@@H](Cc2ccc(F)cc2)C[C@H](/C=C/c2c(-c3ccccc3)nc(C(=O)O)nc2C(C)CC(=O)O)n1	0.3372093023255814	0.32679738562091504	0.11299435028248588	0.12716763005780346	0.3288590604026846	0.17365269461077845
CC(C)C[C@@H](c1ccc(C(=O)CCN2CCCCC2)cc1)c1ccccc1	0.2532467532467532	0.16083916083916083	0.1111111111111111	0.12857142857142856	0.2677165354330709	0.11971830985915492
CC(C)c1cc2c(cc1)c1ccccc1-2	0.19696969696969696	0.16964285714285715	0.059322033898305086	0.07894736842105263	0.24752475247524752	0.06896551724137931
Cn1cncc1CN1CCc2c(c3ccccc3n2C)C1=O	0.15584415584415584	0.12686567164179105	0.09022556390977443	0.0916030534351145	0.24786324786324787	0.06666666666666667
C[C@@H](O)[C@H]1C(=O)N2C(C(=O)O)=C(S[C@@H]3CN[C@H](C(=O)N(C)C)C3)[C@H](C)[C@H]12	0.10843373493975904	0.145985401459854	0.16153846153846155	0.18253968253968253	0.10948905109489052	0.19047619047619047
ClC1=C(Cl)[C@@]2(Cl)[C@@H]3[C@@H]4C[C@@H]([C@H]5O[C@@H]45)[C@@H]3[C@@]1(Cl)C2(Cl)Cl	0.012195121951219513	0.014598540145985401	0.09016393442622951	0.09166666666666666	0.015151515151515152	0.06451612903225806
O=C(c1ccccn1)c1ccc2n1CCC2C(=O)O	0.16551724137931034	0.136	0.10569105691056911	0.10743801652892562	0.1810344827586207	0.11570247933884298
CSc1cc(C(=O)NC(C)C)cc(OC)c1	0.11267605633802817	0.1391304347826087	0.11607142857142858	0.1388888888888889	0.125	0.11711711711711711
O=C(Cc1ccccc1C(=O)O)c1ccccc1	0.26717557251908397	0.1487603305785124	0.09016393442622951	0.09166666666666666	0.22935779816513763	0.1092436974789916
CCCCCCCn1ccnc1	0.07142857142857142	0.0603448275862069	0.07339449541284404	0.07476635514018691	0.06306306306306306	0.09433962264150944
COc1ccc(NCC(=O)c2c(-c3ccccc3)c(-c3ccc(F)cc3)c(CC[C@@H](O)C[C@@H](O)CC(=O)[O-])n2C(C)C)cc1	0.5159235668789809	0.2710843373493976	0.09042553191489362	0.10326086956521739	0.4013605442176871	0.20710059171597633
CCOc1ccccc1C(C)C	0.14728682170542637	0.1523809523809524	0.10576923076923077	0.13	0.1836734693877551	0.11764705882352941
CCc1ccc(NC(=O)CCCN)cc1	0.16296296296296298	0.14035087719298245	0.11711711711711711	0.11926605504587157	0.14678899082568808	0.11818181818181818
NC1(CNC(=O)Cc2cccnc2)CCC1	0.08843537414965986	0.09917355371900827	0.10434782608695652	0.10619469026548672	0.10344827586206896	0.08620689655172414
C=C(C)c1cc(OCCCN)c2ccc(S(=O)(=O)Nc3cccnc3)nc2n1	0.16167664670658682	0.18439716312056736	0.08783783783783784	0.08904109589041095	0.16546762589928057	0.08108108108108109
C[C@@H](NC(=O)c1ccc(C(=O)O)cc1)C(=O)N1CCC[C@H]2CCC[C@@H]21	0.14906832298136646	0.14492753623188406	0.11764705882352941	0.13636363636363635	0.1417910447761194	0.13533834586466165
Cc1ccc(/C=C/C(=O)O)cc1	0.12121212121212122	0.18627450980392157	0.09523809523809523	0.0970873786407767	0.1958762886597938	0.09615384615384616
Cc1c(O[C@H]2O[C@@H](CO)[C@@H](O)CC(=O)[C@H]3COC(=O)[C@H](C)[C@@H](N)[C@H]3O)[C@H](C)[C@@H](O)[C@H]21	0.1016949152542373	0.12751677852348994	0.208955223880597	0.22137404580152673	0.11643835616438356	0.21052631578947367
CCCCCCCCC/C=C\CCCCC(=O)O	0.07096774193548387	0.0859375	0.07258064516129033	0.07377049180327869	0.08943089430894309	0.1092436974789916
OC[C@H](O)[C@H](O)[C@H](O)[C@H](O)CO	0.07407407407407407	0.09259259259259259	0.027522935779816515	0.03773584905660377	0.0970873786407767	0.11
CC[C@H](CO)NC(=O)[C@@H]1C=C2c3cccc4[nH]cc(c34)C[C@H]2N(C)C1	0.14814814814814814	0.14388489208633093	0.15037593984962405	0.17054263565891473	0.17557251908396945	0.14285714285714285
Nc1c(C(=O)Nc2ccncc2)cc1	0.14814814814814814	0.11304347826086956	0.07964601769911504	0.08108108108108109	0.12844036697247707	0.07079646017699115
CC(C)(O)CCc1cccc(C(=O)c2ccccc2)c1	0.22142857142857142	0.152	0.13114754098360656	0.10569105691056911	0.24107142857142858	0.096
CCCCCC[C@@H](CO)COc1ccccc1	0.15492957746478872	0.096	0.09166666666666666	0.10256410256410256	0.14782608695652175	0.13043478260869565
CC[C@H](C)COC(=O)[C@H]1CC[C@@H]2CCCC=C2C=C[C@H](C)[C@H](CC[C@@H]3C[C@@H](O)CC(=O)O3)C1	0.09473684210526316	0.10365853658536585	0.4344262295081967	0.47863247863247865	0.09316770186335403	0.27007299270072993
CC(C)(C)NC[C@@H](O)COc1nsnc1N1CCOCC1	0.07407407407407407	0.09701492537313433	0.128	0.112	0.08396946564885496	0.09375
C[C@H]1C(=O)CC[C@H]2[C@@H]3[C@H](CC4=C(C)C(=O)O)C=C[C@]4(C)[C@@]3(F)[C@@H](O)C[C@@]21C	0.0872093023255814	0.1111111111111111	0.203125	0.20634920634920634	0.09154929577464789	0.17692307692307693
OC[C@@H]1O[C@H](O)[C@@H](O)[C@H](O)[C@@H]1O	0.028169014084507043	0.034782608695652174	0.08653846153846154	0.08823529411764706	0.03636363636363636	0.10891089108910891
CC[C@@H](C)CC/C(=C/C=C/C=C/C=C/C=C\CC(=O)O)C(=S)O	0.10559006211180125	0.11029411764705882	0.07407407407407407	0.1	0.11450381679389313	0.152
COC(=O)[C@@H](NCCc1ccccc1)C(=O)N[C@@H](C)C(=O)N1CCC[C@H]1C(=O)O	0.18902439024390244	0.14285714285714285	0.125	0.1510791366906475	0.18115942028985507	0.16666666666666666
CCCCC[C@@H](O)[C@H](C)[C@H](O)[C@H](C)O	0.12686567164179105	0.13761467889908258	0.07272727272727272	0.09433962264150944	0.13333333333333333	0.18181818181818182
Fc1cccc(O[C@H](CCN2CCCO2)c2ccc(Cl)cc2)c1	0.18181818181818182	0.13138686131386862	0.08759124087591241	0.09701492537313433	0.20967741935483872	0.07246376811594203
CCCCCCCCCCCCCCC[n+]1ccccc1.[Br-]	0.08536585365853659	0.04861111111111111	0.058394160583941604	0.05925925925925926	0.07352941176470588	0.07462686567164178
CCCCC/C=C/C[C@@H]1[C@@H](O)C(=O)O[C@@H](C)[C@H]1CC[C@@H](O)CC(=O)O	0.14375	0.16417910447761194	0.18110236220472442	0.1935483870967742	0.16153846153846155	0.30701754385964913
CC(=O)O[C@@H]1[C@H]2CCC[C@@H]3[C@H](CC[C@@]4(C)[C@H]3C[C@H]([N+]3(C)CCCCCC3)[C@@H]4OC(C)=O)[C@@]2(C)C=CC[C@@H]1O	0.05238095238095238	0.060109289617486336	0.16049382716049382	0.15527950310559005	0.04419889502762431	0.13333333333333333
C=CC(C)(C)c1ccc(C(=O)/C=C/[C@@H](O)C[C@@H](O)CC)C1	0.125	0.22033898305084745	0.15	0.14285714285714285	0.21929824561403508	0.19130434782608696
NCCCC[C@@](N)(CCc1ccccc1)c1ccc(O)cc1	0.19463087248322147	0.10218978102189781	0.07407407407407407	0.06716417910447761	0.19672131147540983	0.07462686567164178
CN1C[C@H](O)[C@H](O[C@@H]2C(=O)c3ccccc3)C(=O)N2[C@H]1C(=O)O	0.17105263157894737	0.12686567164179105	0.15079365079365079	0.1532258064516129	0.168	0.16129032258064516
C=CC(=O)Nc1ccc(OCC(O)CNC(C)C)c(C(C)=O)c1	0.18791946308724833	0.2	0.125	0.14516129032258066	0.1885245901639344	0.18181818181818182
C=C1[C@H](C)CC[C@]12C[C@@H](CC[C@@]2(C)[C@H]1CC(=O)CO)C[C@@H]1O	0.06060606060606061	0.07246376811594203	0.15447154471544716	0.15702479338842976	0.07518796992481203	0.14634146341463414
CC1=CCCC(C)N1CC(=O)C(C)(C)c1ccccc1	0.1564625850340136	0.12598425196850394	0.17094017094017094	0.1440677966101695	0.1794871794871795	0.11475409836065574
CC(C)CC(=O)NCC[C@H]1C[C@H]2[C@@H]3CCC4=CC(=O)C=C[C@]4(C)[C@H]3CC[C@@]21C	0.10919540229885058	0.1292517006802721	0.20300751879699247	0.2248062015503876	0.1103448275862069	0.1865671641791045
O=C(O)[C@@H]1[C@H]2CC[C@@H]3CCC4=CC(=O)C=C[C@]4(C)[C@H]3CC[C@@]21C	0.0783132530120482	0.09352517985611511	0.168	0.17073170731707318	0.08888888888888889	0.14173228346456693
CCCCC[C@H](/C=C/C=C/CC\CCC(=O)O)C(=O)N1CCC[C@H]1CC(=O)O	0.10285714285714286	0.10666666666666667	0.0958904109589041	0.1048951048951049	0.10273972602739725	0.15217391304347827
Nc1nnc(-c2ccc(Cl)cc2Cl)c(N)n1	0.07432432432432433	0.1282051282051282	0.04132231404958678	0.04201680672268908	0.09482758620689655	0.03305785123966942
O=C(O)CCc1ccccc1	0.1774193548387097	0.14423076923076922	0.0970873786407767	0.09900990099009901	0.2127659574468085	0.12
COc1c(O[C@@H]2O[C@H](C)[C@@H](O[C@H]3C[C@@](C)(O)[C@@H](OC(=O)CC(C)C)[C@H](C)O3)[C@H](N(C)C)[C@H]2O)[C@@H](CC=O)[C@H](C)[C@@H](O)[C@@H]1O	0.08018867924528301	0.12222222222222222	0.16666666666666666	0.17575757575757575	0.09444444444444444	0.16071428571428573
OCC1=C[C@@H](N[C@@H]2C[C@H](O)[C@@H](O)[C@H](C)O2)c(=O)N1	0.06493506493506493	0.0703125	0.16964285714285715	0.17272727272727273	0.07317073170731707	0.16071428571428573
CCCCC[C@@H](O)CCOc1ccccc1	0.17518248175182483	0.11666666666666667	0.09401709401709402	0.10526315789473684	0.17272727272727273	0.15454545454545454
CN(C)CC[C@H](c1ccccc1)c1ccccn1	0.21014492753623187	0.13821138211382114	0.072	0.08196721311475409	0.19469026548672566	0.08130081300813008
OC[C@H](c1ccc(Cl)cc1)C(=O)O	0.13636363636363635	0.17142857142857143	0.09345794392523364	0.10576923076923077	0.18	0.11538461538461539
OC[C@H](O)C[C@@H](O)O	0.08870967741935484	0.1134020618556701	0.030303030303030304	0.041666666666666664	0.11956521739130435	0.1348314606741573
CC1(C)O[C@]2(C(=O)O)CC[C@@H]1C2	0.05	0.061946902654867256	0.10679611650485436	0.10891089108910891	0.06481481481481481	0.08653846153846154
CCCC(=O)O[C@@H](CC)[C@@]1(C(=O)C(C)=O)N2CCC[C@H]2C[C@]2(C)[C@@H]1CC[C@]2(C)O	0.0782122905027933	0.08496732026143791	0.14285714285714285	0.15328467153284672	0.06622516556291391	0.14388489208633093
NCc1cccc(-n2cc(C(F)(F)F)nc2)c1	0.10204081632653061	0.0975609756097561	0.05737704918032787	0.049586776859504134	0.13043478260869565	0.04065040650406504
NC(=O)c1sc(N)nc1	0.045112781954887216	0.06666666666666667	0.06	0.061224489795918366	0.0594059405940594	0.05
CC1=C[C@H](O)CC[C@H]2[C@@](C)(CC1=CC(=O)O)C(c1ccc([N+](=O)[O-])cc1)c1ccccc1-2	0.2	0.1568627450980392	0.13245033112582782	0.1342281879194631	0.23741007194244604	0.13333333333333333
N=[N+]=CC(=O)C(=O)O	0.06299212598425197	0.06930693069306931	0.05154639175257732	0.05263157894736842	0.061855670103092786	0.08602150537634409
O=[N+]([O-])CCc1ccc([As]([As]Cl)Cl)cc1	0.09090909090909091	0.11206896551724138	0.06956521739130435	0.07079646017699115	0.11711711711711711	0.06086956521739131
O=C(O)CCCCC(=O)Nc1ccccc1	0.25984251968503935	0.13675213675213677	0.10434782608695652	0.10619469026548672	0.18518518518518517	0.1559633027522936
Oc1cc(O)cc(O)c1	0.06923076923076923	0.08737864077669903	0.06	0.061224489795918366	0.09183673469387756	0.07142857142857142
CC(=O)S[C@H]1CO[C@@H]2[C@@H]3CCCC4=CC(=O)CC[C@]4(C)[C@H]3CC[C@@]21C	0.05113636363636364	0.06756756756756757	0.14285714285714285	0.1450381679389313	0.05517241379310345	0.10218978102189781
O=C(CCCc1ccc(C(F)(F)F)cc1)c1ccccc1	0.21678321678321677	0.13076923076923078	0.09302325581395349	0.0859375	0.23478260869565218	0.07692307692307693
N=C(NCCC[C@H](N)C(=O)N[C@@H](CCCN)C(=O)N[C@@H](CC(=O)O)C(=O)N[C@H](C(=O)O)C(=O)O)C(=O)O	0.11578947368421053	0.10119047619047619	0.04678362573099415	0.05357142857142857	0.09090909090909091	0.14838709677419354
COc1cccc(CNC(=O)c2c(-c3ccccc3)c(-c3ccc(F)cc3)c(CC[C@@H](O)C[C@@H](O)CC(=O)[O-])n2C(C)C)c1	0.5256410256410257	0.2710843373493976	0.09042553191489362	0.10326086956521739	0.4013605442176871	0.20710059171597633
CCC[C@H](C(=O)c1ccc(C(F)(F)F)cc1)c1ccccc1	0.23076923076923078	0.14615384615384616	0.1	0.1015625	0.25217391304347825	0.10077519379844961
CO[C@@]1(NC(=O)CSCC#N)C(=O)N2C(C(=O)O)=C(CSc3nnnn3C)CS[C@@H]21	0.10614525139664804	0.11038961038961038	0.10738255033557047	0.10884353741496598	0.09210526315789473	0.11564625850340136
C=CCOc1cc(CC2CNC(=O)N2)ccc1OC	0.08333333333333333	0.109375	0.10569105691056911	0.10743801652892562	0.11382113821138211	0.08870967741935484
COC(=O)/C(CC)=C(C)c1cccc(OC)c1	0.1103448275862069	0.13559322033898305	0.13274336283185842	0.13513513513513514	0.13157894736842105	0.12389380530973451
C=C1C2=CC[C@@H](C)[C@H]2C(=O)C(=O)NC1=O	0.06164383561643835	0.0847457627118644	0.0990990990990991	0.10091743119266056	0.06956521739130435	0.08035714285714286
C/C(=C\CNc1ccc(C)cc1)Nc1ccccc1	0.25	0.12598425196850394	0.0703125	0.07142857142857142	0.23214285714285715	0.0625
C[C@H](C(=O)O)c1cccc(C(=O)c2ccccc2)c1	0.2537313432835821	0.1652892561983471	0.08870967741935484	0.10833333333333334	0.24770642201834864	0.12605042016806722
CCC[C@@H](CCO)SCNC(=O)[C@@H](O)CS	0.1048951048951049	0.09166666666666666	0.07758620689655173	0.08849557522123894	0.09565217391304348	0.14814814814814814
COC(=O)[C@@]1(c2ccccc2)C(=O)NC1=O	0.15217391304347827	0.1282051282051282	0.10526315789473684	0.10714285714285714	0.1651376146788991	0.08695652173913043
COc1ccc(O)cc1C(=O)NCCc1ccccc1	0.2198581560283688	0.15079365079365079	0.10317460317460317	0.10483870967741936	0.23893805309734514	0.09523809523809523
CO[C@H]1O[C@H](CO)[C@@H](O)[C@H](C)Oc2cc(-c2ccc(F)cc2)[C@H](NC)[C@@H](O)Cc2c(C)c(C)c2ccccc21	0.16753926701570682	0.12643678160919541	0.15853658536585366	0.15337423312883436	0.17177914110429449	0.125
Cc1ccccc1SC(=O)N1CCC(Cc2ccccc2)CC1	0.21333333333333335	0.11510791366906475	0.1037037037037037	0.10526315789473684	0.2	0.08029197080291971
CC(C)c1nc(-c2ccc(F)cc2)c(-c2ccccc2)n1/C=C/[C@@H](O)C[C@@H](O)CC(=O)O	0.5	0.5	0.08227848101265822	0.09740259740259741	0.6074766355140186	0.19718309859154928
CC(C)(O)[C@@H](C)CC[C@H]1C[C@H]2[C@@H]3CCC4=CC(=O)C=C[C@]4(C)[C@H]3CC[C@@]21C	0.08	0.10204081632653061	0.21875	0.203125	0.09027777777777778	0.16541353383458646
CC(=O)Oc1ccccc1C(=O)O	0.16279069767441862	0.1388888888888889	0.11428571428571428	0.11650485436893204	0.18	0.13725490196078433
S=C=Nc1cccc2ccccc12	0.1417910447761194	0.09565217391304348	0.043478260869565216	0.04424778761061947	0.19801980198019803	0.034782608695652174
O=c1ccn([C@@H]2O[C@H](CO)[C@@H](O)[C@H]2O)c(=O)[nH]1	0.08053691275167785	0.08943089430894309	0.13274336283185842	0.13513513513513514	0.09322033898305085	0.12389380530973451
OCCCc1ccc(O)cc1	0.11450381679389313	0.13333333333333333	0.08653846153846154	0.08823529411764706	0.14	0.08737864077669903
CN[C@H](C)[C@H](O)c1ccc(C(=O)O)cc1	0.17424242424242425	0.20754716981132076	0.0990990990990991	0.12149532710280374	0.21782178217821782	0.1523809523809524
CC(=O)c1nc2c(ncn2C)c2ccccc21	0.15602836879432624	0.1623931623931624	0.08333333333333333	0.0847457627118644	0.22429906542056074	0.075
CS(=O)(=O)Nc1ccc([N+](=O)[O-])cc1Oc1ccccc1	0.17687074829931973	0.15873015873015872	0.06870229007633588	0.06976744186046512	0.18487394957983194	0.061068702290076333
CC(C)=CC/C=C/CO	0.045112781954887216	0.07692307692307693	0.06	0.061224489795918366	0.08080808080808081	0.06060606060606061
COc1c2ccccc2c(-c2ccccc2)n1C[C@@H](O)C[C@@H](O)CC(=O)OC(=O)[O-]	0.4014084507042254	0.2198581560283688	0.09933774834437085	0.10810810810810811	0.3253968253968254	0.1956521739130435
C[C@@H]1CCCC(=O)O[C@H](C)C1	0.028368794326241134	0.03508771929824561	0.16666666666666666	0.1702127659574468	0.03669724770642202	0.08823529411764706
OC[C@@H]1O[C@@H](O[C@@H]2[C@@H](O)[C@H](O[C@@H]3[C@@H](O)[C@H](N)C[C@H](O)[C@H]3O)[C@H](N)[C@@H]2O)[C@H](O)[C@@H](O)[C@H]1O	0.02072538860103627	0.024096385542168676	0.09333333333333334	0.0945945945945946	0.024844720496894408	0.09395973154362416
CCCCCCCCC#CC#C/C=C\CCCC(=O)O	0.06832298136645963	0.08208955223880597	0.06923076923076923	0.0703125	0.08527131782945736	0.104
C/C1=C/CC[C@@](C)(OCc2ccc(C)cc2)C(=O)NC[C@H](CC(=O)N1CCCC1)CC1	0.1092896174863388	0.12101910828025478	0.11842105263157894	0.12	0.125	0.08333333333333333
CCCCCCOC(C)CO	0.0661764705882353	0.06306306306306306	0.07692307692307693	0.1	0.0660377358490566	0.12121212121212122
COc1cc2c(cc1OC)CCC[C@@H](O)CC(=O)O2	0.07006369426751592	0.08461538461538462	0.17391304347826086	0.17699115044247787	0.088	0.08943089430894309
CC(C)c1c(/C=C/[C@@H](O)C[C@@H](O)CC(=O)[O-])c(-c2ccc(F)cc2)cn1C1CCCCC1	0.29936305732484075	0.4274193548387097	0.11038961038961038	0.12666666666666668	0.43333333333333335	0.1724137931034483
Oc1ccc([C@H](O)CO)cc1	0.12403100775193798	0.1568627450980392	0.06666666666666667	0.0784313725490196	0.16494845360824742	0.09900990099009901
CCC(=O)SCCN[C@@H](CC)CO	0.08695652173913043	0.07894736842105263	0.09345794392523364	0.11650485436893204	0.08256880733944955	0.13725490196078433
C[C@H]1NC(=O)CN(C)C1	0.03731343283582089	0.037037037037037035	0.09278350515463918	0.09473684210526316	0.049019607843137254	0.07142857142857142
CC(C)(C)NCC(O)c1cc(O)cc(CO)c1	0.1111111111111111	0.13675213675213677	0.12389380530973451	0.10619469026548672	0.13274336283185842	0.125
N[C@@H](CCCCNC(=O)[C@@H]1Cc2ccccc2)CC1	0.1111111111111111	0.07518796992481203	0.10483870967741936	0.10655737704918032	0.12195121951219512	0.07086614173228346
CC1(C)C[C@@H]2C3=CC4C(=O)C=C[C@]4(C)[C@@]3(F)[C@@H](O)C[C@]2(C(=O)CO)O1	0.08982035928143713	0.11510791366906475	0.192	0.1951219512195122	0.10294117647058823	0.16535433070866143
COc1ccc([C@H]2OC(C)=C(N)C=C2C(=O)NC(=O)[C@H](C)C(=O)OC(C)=O)C1	0.11764705882352941	0.13194444444444445	0.12949640287769784	0.15671641791044777	0.1048951048951049	0.1386861313868613
CCOC(=O)CCc1ccccc1	0.16030534351145037	0.11607142857142858	0.12264150943396226	0.125	0.17647058823529413	0.12380952380952381
C=CC[C@H](C=O)c1ccc(O)c(O)c1	0.09285714285714286	0.13513513513513514	0.07142857142857142	0.08256880733944955	0.14150943396226415	0.08181818181818182
C[C@H](N[C@@H](CCc1ccccc1)C(=O)O)C(=O)O	0.23308270676691728	0.17094017094017094	0.10084033613445378	0.12173913043478261	0.2222222222222222	0.18181818181818182
C[C@H](O)[C@@H](C)[N+](=O)[O-].C(N)C(=O)N1CCC[C@H]1C(=O)N[C@@H](CCC(=O)O)C(=O)NCC(=O)NCC(=O)NCC(=O)NCC(=O)O	0.125	0.10695187165775401	0.0748663101604278	0.08743169398907104	0.10382513661202186	0.14942528735632185
CCCCCOc1ccc(CC2SC(=O)NC2=O)cc1	0.12418300653594772	0.1328125	0.12096774193548387	0.12295081967213115	0.12903225806451613	0.12195121951219512
CC1(C)[C@@H](C(=O)O)N2C(=O)C[C@H]2S1(=O)=O	0.06993006993006994	0.08620689655172414	0.12149532710280374	0.12380952380952381	0.08035714285714286	0.11214953271028037
CC1=C[C@](C)(O)C=C2C=C[C@H](C)/C=C/[C@H](O[C@@H]3C[C@H](O)C[C@@H](O)[C@H](O)CC(=O)O3)[C@H](O)C[C@@H](O)[C@H]21	0.07692307692307693	0.08284023668639054	0.2553191489361702	0.2589928057553957	0.09202453987730061	0.17333333333333334
CCCSc1ccc(C(C)(C)C)cc1	0.10071942446043165	0.14545454545454545	0.14285714285714285	0.11320754716981132	0.1308411214953271	0.09174311926605505
CC1=C(C#C/C=C/C=C/C=C/C(C)=C\C(=O)O)C(C)(C)CCC1	0.05952380952380952	0.09420289855072464	0.09848484848484848	0.1	0.08148148148148149	0.08270676691729323
C=C(CC(C)C)C(=O)NC1=NC(=O)NC1=O	0.12142857142857143	0.14035087719298245	0.08771929824561403	0.10909090909090909	0.11607142857142858	0.10810810810810811
CC(C)(O)C[C@](C)(CCCCCCCCCCC(O)CC(=O)O)CC1CCCCC2CCCCC2CCCCC1	0.10144927536231885	0.1043956043956044	0.10795454545454546	0.09659090909090909	0.10112359550561797	0.16167664670658682
Nc1ccccc1Oc1ccc(C(=O)O)cc1	0.19852941176470587	0.14285714285714285	0.08333333333333333	0.0847457627118644	0.25961538461538464	0.08403361344537816
CCC/C=C1\OC(=O)C(C)OC(=O)N(CC(C)C)C1	0.09210526315789473	0.12096774193548387	0.1565217391304348	0.18018018018018017	0.10743801652892562	0.1282051282051282
C/C=C(/C)C(=O)O[C@H]1C[C@@H](C)C=C2C=C[C@H](C)[C@H](CC[C@@H](O)C[C@@H](O)CC(=O)[O-])[C@H]21	0.18072289156626506	0.1736111111111111	0.4051724137931034	0.4247787610619469	0.15492957746478872	0.5728155339805825
CC(C)CCOC(=O)Nc1ccccc1C	0.1865671641791045	0.168141592920354	0.125	0.14814814814814814	0.20952380952380953	0.14678899082568808
CCCCC[C@H](O)/C=C/C[C@@H](C)[C@H](O)/C=C\C(=O)O	0.136986301369863	0.17796610169491525	0.08130081300813008	0.10084033613445378	0.18584070796460178	0.2
COc1cc(C(=O)NS(=O)(=O)c2ccccc2C)ccc1Cc1cn(C)c2ccc(NC3CCCC3)cc12	0.2185792349726776	0.15294117647058825	0.10465116279069768	0.10588235294117647	0.2088607594936709	0.08620689655172414
CC1(C)CCC[C@H](C(=O)OCCC[N+](C)(C)CC)n1	0.05732484076433121	0.06923076923076923	0.14655172413793102	0.1391304347826087	0.05511811023622047	0.11864406779661017
O=C(/C=C\c1ccc(O)c(O)c1)OCCc1ccccc1	0.19863013698630136	0.1746031746031746	0.09230769230769231	0.09375	0.26548672566371684	0.09302325581395349
C[S@](=O)C[C@H](NC(=O)c1cc(F)ccc1)N[C@@H](C)C(=O)NCC(=O)NCC(=O)O	0.19135802469135801	0.18571428571428572	0.10344827586206896	0.12056737588652482	0.18382352941176472	0.15217391304347827
Oc1cc2c(cc1Cl)Oc1cc(Cl)c(Cl)cc1O2	0.08552631578947369	0.08661417322834646	0.056	0.056910569105691054	0.09016393442622951	0.03968253968253968
COc1ccc(C[C@@H](N)CCC(=O)NCCCN)cc1	0.14	0.13385826771653545	0.104	0.11475409836065574	0.13934426229508196	0.1322314049586777
CNC(=O)[C@H](CCc1ccc(O)cc1)C(=O)N1CCC[C@H]1C(=O)N[C@@H](CCCCN)C(=O)NCC(=O)NCC(=O)O	0.15151515151515152	0.13559322033898305	0.1016949152542373	0.10919540229885058	0.1329479768786127	0.14792899408284024
COc1ccc2cc(CCC(C)=O)ccc2c1	0.14788732394366197	0.1623931623931624	0.1111111111111111	0.11304347826086956	0.19090909090909092	0.10256410256410256
CC1(C)C[C@H]2[C@H]1N(c1ccc(F)cc1F)C2	0.10416666666666667	0.11864406779661017	0.09565217391304348	0.09734513274336283	0.13392857142857142	0.07758620689655173
CC[C@H](C(C)C)[C@H](O)[C@@H](C)CCCC	0.10218978102189781	0.11711711711711711	0.09259259259259259	0.11538461538461539	0.10185185185185185	0.15841584158415842
CC[C@H](C)[C@H](NC(=O)[C@@H](N)CC(C)C)C(=O)N[C@@H](CC(C)C)C(=O)N1CCC[C@H]1C(=O)N[C@@H](CCCCCN)C(=O)N[C@@H](C)C(=O)N[C@@H](C)N	0.09251101321585903	0.08333333333333333	0.08585858585858586	0.0979381443298969	0.06930693069306931	0.12631578947368421
O=C1C[C@@H](c2ccc(O)cc2)C(=O)c2ccc(O)cc12	0.16326530612244897	0.14285714285714285	0.09523809523809523	0.0967741935483871	0.18803418803418803	0.07874015748031496
C=CCS[S@](=O)C=O	0.022556390977443608	0.04807692307692308	0.03	0.030612244897959183	0.04	0.030303030303030304
COc1ccc(C[C@@H]2NC[C@H](O)[C@H]2OC(C)=O)cc1	0.11258278145695365	0.13709677419354838	0.16379310344827586	0.16666666666666666	0.14285714285714285	0.15517241379310345
CC(C)n1c(CC[C@@H](O)C[C@@H](O)CC(=O)[O-])c(-c2ccc(F)cc2)c2c3ccccc3n(-c3ccc(F)cc3)c(=O)c21	0.4409937888198758	0.2732919254658385	0.08743169398907104	0.1005586592178771	0.45985401459854014	0.17857142857142858
O=c1ccc2ccccc2o1	0.13953488372093023	0.1111111111111111	0.07547169811320754	0.07692307692307693	0.18556701030927836	0.046296296296296294
COc1ccc([C@@H]2O[C@@H](CO)C(=O)N3CCCC3)cc(OC)c2c1	0.10240963855421686	0.11428571428571428	0.13636363636363635	0.14728682170542637	0.12686567164179105	0.12030075187969924
C=C1[C@H](OC(=O)N[C@H]2CC[C@@H]2OC(C)=O)CC1	0.058823529411764705	0.046511627906976744	0.13157894736842105	0.13392857142857142	0.04	0.13274336283185842
CC(C)(C(=O)c1cccnc1)c1cccnc1	0.13194444444444445	0.12396694214876033	0.1111111111111111	0.0847457627118644	0.16964285714285715	0.075
O=[N+]([O-])c1nc[nH]c1CCN1C[C@H]1C[C@H](O)CCO	0.10526315789473684	0.09302325581395349	0.08	0.09016393442622951	0.0967741935483871	0.13559322033898305
Cn1c2ccccc2c(=O)cc2[nH]cc12	0.14492753623188406	0.11016949152542373	0.06837606837606838	0.06956521739130435	0.23529411764705882	0.05084745762711865
CCCC[C@@H]1CCC(=O)N(CC)C[C@H](NC(=O)c2ccccc2)C(=O)NC1	0.17901234567901234	0.1232876712328767	0.16176470588235295	0.16417910447761194	0.16058394160583941	0.13768115942028986
CC/C=C\C/C=C\CCCCCCCCC(=O)O	0.07096774193548387	0.0859375	0.07258064516129033	0.07377049180327869	0.08943089430894309	0.1092436974789916
CC1=C(CCO[P@](=O)(O)OCC(=O)O)cc1	0.11267605633802817	0.12931034482758622	0.13636363636363635	0.1388888888888889	0.125	0.1588785046728972
CC1=C2C[C@H](C(C)C)CC(=O)N2CC(=O)N1Cc1ccccc1	0.17763157894736842	0.15151515151515152	0.13178294573643412	0.152	0.1951219512195122	0.10687022900763359
C[C@@H](NC(=O)c1ccc(F)cc1)C(=O)N1CCC[C@H]1C(=O)NCC	0.1986754966887417	0.203125	0.1297709923664122	0.14960629921259844	0.20161290322580644	0.13953488372093023
C/C(=C\CNc1ccc(C)cc1)N[C@@H]1CCCc2ccccc2[nH]c(=O)[nH]1	0.18404907975460122	0.1292517006802721	0.10344827586206896	0.1048951048951049	0.2196969696969697	0.07432432432432433
C1CCC(OC[C@@H]2COC(=O)c3ccccc3C2=Cc2ccccc2)C1	0.18518518518518517	0.10738255033557047	0.10416666666666667	0.1056338028169014	0.17647058823529413	0.06756756756756757
CC[C@H](C)[C@H](NC(=O)[C@@H](N)CC(C)C)C(=O)N[C@@H](CC(C)C)C(=O)N1CCC[C@H]1C(=O)N[C@@H](CCCCCN)C(=O)N[C@@H](C)C(=O)N[C@@H](C)NCC	0.09012875536480687	0.08095238095238096	0.08333333333333333	0.095	0.0673076923076923	0.12244897959183673
CC1(C)C=C2C(=O)O[C@@H]2CC(=O)C(=O)C1	0.06164383561643835	0.0847457627118644	0.12962962962962962	0.1320754716981132	0.06956521739130435	0.07079646017699115
CC(/C=C/C=C/C(=O)O)C(=O)O	0.08955223880597014	0.12264150943396226	0.056074766355140186	0.07766990291262135	0.11764705882352941	0.12
O[C@H]1CO[C@@H](OC[C@H]2O[C@H](O)[C@@H](O)[C@H](O)[C@H]2O)[C@H](O)[C@H](O)[C@H]1O	0.023255813953488372	0.027586206896551724	0.1	0.1015625	0.02857142857142857	0.10077519379844961
CCN(CCNC(=O)c1ccc(-c2ccccc2-c2nnn[nH]2)cc1)C(C)C	0.25	0.21739130434782608	0.10204081632653061	0.11888111888111888	0.28346456692913385	0.1103448275862069
CSCC[C@H](NC(=O)CCc1ccc(CCN)cc1)C(=O)N[C@@H](C)C(=O)N1CCC[C@H]1C(=O)N[C@@H](CCC(=O)NCC(=O)O)C(=O)N[C@@H](CC(=O)O)	0.14666666666666667	0.13793103448275862	0.09223300970873786	0.10396039603960396	0.135678391959799	0.14285714285714285
COc1ccc(OCCNC(C)C)cc1	0.12949640287769784	0.16071428571428573	0.09734513274336283	0.11926605504587157	0.1574074074074074	0.10810810810810811
CC[C@H](CC[C@H](C)[C@H](O)CC(=O)O)c1ccccc1	0.26515151515151514	0.21739130434782608	0.11666666666666667	0.14782608695652175	0.2857142857142857	0.25471698113207547
C=C[C@](O)(CC[C@@H]1C)C[C@H]2[C@@H]3CC4=CC(=O)CC[C@]4(C)[C@H]3CC[C@@]21C	0.03954802259887006	0.060810810810810814	0.13533834586466165	0.13740458015267176	0.05555555555555555	0.0948905109489051
NCCCCCCNS(=O)(=O)c1ccc(C(=O)O)cc1	0.14093959731543623	0.18181818181818182	0.10483870967741936	0.10655737704918032	0.14049586776859505	0.12396694214876033
CCCCC/C=C\C\C[C@@H](C)[C@H]1C(=O)O[C@@H](C)[C@@H]1CCC[C@@H](O)CC(=O)O	0.14545454545454545	0.17391304347826086	0.16417910447761194	0.18461538461538463	0.16296296296296298	0.27049180327868855
C=CCOc1ccc2ccccc2c1C	0.14492753623188406	0.12931034482758622	0.06837606837606838	0.06956521739130435	0.22330097087378642	0.05982905982905983
CCCCCCCCC(=O)Nc1ccccc1C	0.16083916083916083	0.12096774193548387	0.11764705882352941	0.11965811965811966	0.16521739130434782	0.1282051282051282
Cc1[nH]c2ccc(O)ccc12	0.10606060606060606	0.13333333333333333	0.0660377358490566	0.0673076923076923	0.14	0.05660377358490566
CSCC[C@@H](NC(=O)Cc1ccccc1)C(=O)N[C@@H](CCS(C)(=O)=O)C(=O)O	0.20125786163522014	0.17142857142857143	0.09722222222222222	0.10638297872340426	0.16911764705882354	0.16296296296296298
COc1cc(C)c(CCC(C)C)c(OCCC(C)C)c1	0.1118421052631579	0.12698412698412698	0.10569105691056911	0.11666666666666667	0.11382113821138211	0.125
N=C(N)NCCC[C@@H]1CCCCCC1	0.03333333333333333	0.024	0.07964601769911504	0.08108108108108109	0.025	0.06140350877192982
COc1ccc(CCN(C)CCCC(C#N)(c2ccc(OC)c(OC)c2)C(C)C)cc1OC	0.13812154696132597	0.16233766233766234	0.0949367088607595	0.09615384615384616	0.152317880794702	0.09554140127388536
C#CCN(Cc1ccc(C(C)(C)C)cc1)Cc1ccccc1	0.19594594594594594	0.12781954887218044	0.1076923076923077	0.08396946564885496	0.20833333333333334	0.07518796992481203
C[C@@H](O)c1ccc(C(=O)CCN2CCCCC2)cc1	0.14965986394557823	0.16393442622950818	0.12396694214876033	0.1452991452991453	0.1810344827586207	0.125
CC(=O)COC(COC(C)=O)OC(C)=O	0.07692307692307693	0.09482758620689655	0.09009009009009009	0.10185185185185185	0.07017543859649122	0.12149532710280374
O=C(C[C@H]1CC(c2ccccc2)c2ccccc2)CC1	0.22535211267605634	0.10526315789473684	0.1015625	0.112	0.18333333333333332	0.06870229007633588
CCOC(=O)C1=C(C)NC(C)=C(C(=O)OCC)C1c1ccccc1/C=C/C(=O)OC(C)(C)C	0.14606741573033707	0.17218543046357615	0.1476510067114094	0.11920529801324503	0.1780821917808219	0.11842105263157894
c1ccc2c(NCCCN2)ccc2cc1OCCO2	0.09554140127388536	0.09022556390977443	0.06923076923076923	0.0703125	0.12	0.03759398496240601
C[C@@H]1C[C@@H](O)[C@@]2(C)[C@H](O)C(=O)C[C@@H]3[C@@H]4CC(=O)C=C[C@]4(C)[C@@]3(F)[C@@H](O)C=C[C@]12C	0.07865168539325842	0.10738255033557047	0.21374045801526717	0.21705426356589147	0.08843537414965986	0.17037037037037037
COc1ccc([C@@H]2C[C@H](N)O2)c(O)c1	0.06993006993006994	0.08620689655172414	0.12149532710280374	0.12380952380952381	0.09009009009009009	0.10185185185185185
N#Cc1ccc(COc2ccc(C(=O)O)cc2)cc1	0.18181818181818182	0.14516129032258066	0.088	0.08943089430894309	0.21238938053097345	0.08870967741935484
C=C[C@H](O)C#CCNC(=O)[C@H]1CC=C2c3cccc4[nH]c(c4c3C)C[C@H]21	0.13855421686746988	0.14893617021276595	0.11428571428571428	0.12408759124087591	0.17164179104477612	0.10714285714285714
CO[C@H]1c2c(C)ccc(O)c2C(=O)NCCN1CC[C@@H]2c1ccccc21	0.18867924528301888	0.14084507042253522	0.13043478260869565	0.1323529411764706	0.21705426356589147	0.10714285714285714
CC(=O)c1occc1C2CCCCC2	0.06164383561643835	0.07563025210084033	0.11926605504587157	0.12149532710280374	0.07894736842105263	0.08035714285714286
CO[C@@H]1[C@@H](OC(=N)CC[C@H]2N(C)C[C@@]2(O)[C@H](C)O)C(=O)N1C	0.08125	0.10606060606060606	0.14754098360655737	0.1694915254237288	0.1015625	0.16806722689075632
CCC1=C(C)C(=O)NC(CCCCCCCCCCCCCCCCCCCC)C(=O)NC(=O)NC(=O)NCC(=O)NC(=O)N[C@@H](C)C(=O)NC1=O	0.06584362139917696	0.06912442396313365	0.08653846153846154	0.08737864077669903	0.05092592592592592	0.08173076923076923
COc1cc(O)c2c(c1)C(=O)OC2	0.07092198581560284	0.08771929824561403	0.102803738317757	0.10476190476190476	0.09174311926605505	0.07339449541284404
CN1C(=O)[C@@H](Cc2ccccc2)C[C@H](O)c2ccccc21	0.22377622377622378	0.12121212121212122	0.11811023622047244	0.12	0.211864406779661	0.1015625
CS(=O)(=O)CCCCCOS(C)(=O)=O	0.055944055944055944	0.09734513274336283	0.07272727272727272	0.07407407407407407	0.043859649122807015	0.09345794392523364
OC[C@@H]1O[C@@H](O[C@@H]2[C@@H](O)[C@H](O[C@H]3O[C@H](CO)[C@@H](O)[C@H](O)[C@H]3O)[C@H](N)C[C@@H]2N)[C@H](O)[C@@H](O)[C@@H]1O	0.025252525252525252	0.029239766081871343	0.0967741935483871	0.09803921568627451	0.030120481927710843	0.09740259740259741
CN(C)CCCN1c2ccccc2CCc2ccc(Cl)cc21	0.17880794701986755	0.14393939393939395	0.09022556390977443	0.0916030534351145	0.2066115702479339	0.07462686567164178
CC(=O)O[C@@]1(C(C)=O)CC[C@H]2[C@@H]3C=C(Cl)C4=CC(=O)CC[C@]4(C)[C@H]3CC[C@@]21C	0.07303370786516854	0.09333333333333334	0.15328467153284672	0.15555555555555556	0.06711409395973154	0.12949640287769784
O=C(O)[C@H](O)[C@@H](CO)NC[C@H](O)CO	0.12686567164179105	0.13761467889908258	0.06306306306306306	0.07407407407407407	0.14423076923076922	0.17
Oc1ccc2c3c1O[C@H]1[C@@H](O)CC[C@@]4(O)[C@@H](C2)N(CC2CCC2)CC[C@]314	0.07386363636363637	0.08	0.1223021582733813	0.12408759124087591	0.09027777777777778	0.09154929577464789
CCOC(=O)NC(=O)c1ccccc1	0.18461538461538463	0.11403508771929824	0.11009174311926606	0.11214953271028037	0.1619047619047619	0.1320754716981132
OC[C@H]1O[C@H](S)[C@H]([C@@H]2O[C@H](CO)[C@H](O)[C@H](O)[C@H]2O)O[C@]2(CO)[C@H](N2C(=O)O)[C@@H](O)[C@H](N)C(=O)N1CCC[C@H](NC(=O)O)[C@@H](C(=O)O)O	0.10138248847926268	0.07614213197969544	0.10160427807486631	0.10869565217391304	0.07253886010362694	0.15168539325842698
O=C(O)CCCC[C@H]1CCSS1	0.07194244604316546	0.07017543859649122	0.10476190476190476	0.10679611650485436	0.07339449541284404	0.12745098039215685
CC[C@H](CC[C@@H](C)[C@H](O)CC(=O)O)c1ccccc1	0.26515151515151514	0.21739130434782608	0.11666666666666667	0.14782608695652175	0.2857142857142857	0.25471698113207547
CC(=O)NCCc1ccccc1	0.1640625	0.11926605504587157	0.09433962264150944	0.09615384615384616	0.18181818181818182	0.09523809523809523
CCCC(=O)c1cc(-c2ccccc2)c(-c2ccccc2)o1	0.30656934306569344	0.15151515151515152	0.09774436090225563	0.09923664122137404	0.23529411764705882	0.08208955223880597
Cc1ccccc1Sc1ccc(C(=O)NCCNC(=O)CCO)cc1	0.24	0.14388489208633093	0.10071942446043165	0.10218978102189781	0.232	0.11764705882352941
CCCC/C=C\C/C=C/CCCCCC(=O)O	0.07236842105263158	0.088	0.0743801652892562	0.07563025210084033	0.09166666666666666	0.11206896551724138
CC(C)(C)NC(=O)[C@@H]1C[C@@H]2CCCC[C@@H]2CN1C[C@@H](O)[C@H](Cc1ccccc1)NC(=O)[C@H](CC(N)=O)NC(=O)c1ccc2ccccc2n1	0.2524752475247525	0.15306122448979592	0.13402061855670103	0.12371134020618557	0.1945945945945946	0.140625
CC1(C)C(=O)CC[C@@H]2[C@@H]3C[C@H](C)[C@H]4C(=O)C=C[C@]4(C)[C@H]3CC[C@@]21C	0.046511627906976744	0.06993006993006994	0.18548387096774194	0.17886178861788618	0.04964539007092199	0.13178294573643412
Cc1cccc(O)c1C(=O)NCC(C)C	0.16541353383458646	0.1743119266055046	0.11926605504587157	0.14285714285714285	0.18269230769230768	0.1308411214953271
CC(C)CCC[C@H](C)[C@H]1CC[C@@]2(C(C)O)C3=CCC4C(C)(C)[C@@H](O)CC[C@]4(C)C3CC[C@]12C	0.0851063829787234	0.09937888198757763	0.125	0.1342281879194631	0.08860759493670886	0.14864864864864866
CC[C@@H](C#CC#C/C=C/C=C\C[C@@H](O)C[C@@H](O)[C@H](O)CC(=O)O)C(=O)O	0.15625	0.17037037037037037	0.07042253521126761	0.08695652173913043	0.16793893129770993	0.22764227642276422
C/C=C(/C)C(=O)O[C@@H]1C2C[C@@H](C)[C@@H](O)[C@@H](C)[C@@H]1CC=C2C	0.05555555555555555	0.08270676691729323	0.22123893805309736	0.21428571428571427	0.06923076923076923	0.1810344827586207
CC1=C2C(=CC(C)CCC)C[C@@H]12	0.07246376811594203	0.1	0.10576923076923077	0.13	0.09433962264150944	0.11764705882352941
CC(=O)O[C@]1(C(C)=O)CC[C@H]2[C@@H]3C=C(Cl)C4=CC(=O)CC[C@]4(C)[C@H]3CC[C@@]21C	0.07303370786516854	0.09333333333333334	0.15328467153284672	0.15555555555555556	0.06711409395973154	0.12949640287769784
COc1ccc2c3c1O[C@H]1C[C@@H](O)C=C[C@@]31CCN(C)C2	0.08695652173913043	0.0962962962962963	0.15447154471544716	0.15702479338842976	0.10852713178294573	0.11904761904761904
CCCCCCO[C@H](C)COC(=O)C(O)COc1ccccc1C	0.16666666666666666	0.15671641791044777	0.12878787878787878	0.15748031496062992	0.19047619047619047	0.184
CC1(C)CC(=O)N2CC(=O)NC[C@H]2C(=O)NC1	0.05228758169934641	0.06349206349206349	0.09401709401709402	0.09565217391304348	0.05737704918032787	0.058333333333333334
CCNC(=O)CCCc1ccc(/C=C/c2ccccc2)cc1	0.22602739726027396	0.15151515151515152	0.09774436090225563	0.09923664122137404	0.2564102564102564	0.09848484848484848
C=C1CC[C@]2(OC(=O)c3ccccc3)C[C@H]1CC2	0.12080536912751678	0.08527131782945736	0.10743801652892562	0.1092436974789916	0.13445378151260504	0.08130081300813008
CN[C@@H]1[C@@H](O[C@H]2O[C@H](CO[C@H]3[C@@H](O)[C@H](N)C[C@@H](O)[C@@H]3O)[C@H](N)C[C@@H]2N)C(=O)C(=O)O1	0.053763440860215055	0.05625	0.16428571428571428	0.16666666666666666	0.05128205128205128	0.11724137931034483
C[C@H](N)C(=O)N[C@@H]1CC[C@H]1C(=O)N[C@@H](CC(=O)NCC(=O)O)C(=O)NCC(=O)O	0.10982658959537572	0.10738255033557047	0.08904109589041095	0.1056338028169014	0.0958904109589041	0.15328467153284672
C=C(C)[C@@H](O)[C@@H]1C[C@H]2[C@@H]3C[C@H](O)C[C@@H]4CC(=O)CC[C@]4(C)[C@H]3CC[C@@]21C	0.05084745762711865	0.06711409395973154	0.16793893129770993	0.1796875	0.06206896551724138	0.13432835820895522
CC(C)=C[C@H]1C[C@H](C)[C@]2(CC[C@]3(C)C[C@@H]4C(C)=CC(=O)[C@H]4/C(C=O)=C\C[C@H]32)O1	0.054945054945054944	0.09271523178807947	0.17777777777777778	0.17164179104477612	0.0738255033557047	0.12056737588652482
COc1nc(C)nc(Cl)c1NC1=NCCN1	0.05263157894736842	0.09016393442622951	0.058333333333333334	0.059322033898305086	0.05785123966942149	0.04132231404958678
CC/C=C\CCCCC(=O)c1ccccc1	0.15827338129496402	0.12605042016806722	0.10344827586206896	0.10526315789473684	0.1834862385321101	0.12389380530973451
CC1(C)[C@H]2CC[C@@]1(C)C(=O)C2	0.02857142857142857	0.044642857142857144	0.11	0.11224489795918367	0.037037037037037035	0.06796116504854369
N#C[C@@H](O[C@H]1O[C@@H](CO[C@@H]2O[C@H](CO)[C@@H](O)[C@H](O)[C@H]2O)[C@@H](O)[C@H](O)[C@H]1O)c1ccccc1	0.1092896174863388	0.07975460122699386	0.1111111111111111	0.12	0.11764705882352941	0.11920529801324503
COC(=O)NCc1ccccc1	0.15503875968992248	0.10909090909090909	0.09433962264150944	0.09615384615384616	0.17	0.09523809523809523
O=C(O)[C@H](CO)NCCO	0.09302325581395349	0.09615384615384616	0.06930693069306931	0.08163265306122448	0.10101010101010101	0.11458333333333333
Cc1ccc(S(=O)(=O)NC(=O)NN2CCCCCC2)cc1	0.10828025477707007	0.1484375	0.1015625	0.10317460317460317	0.11811023622047244	0.07692307692307693
CCCC[C@@H]1OC(=O)C[C@@H](C)C[C@@H](O)CC(=O)O[C@H](C)[C@H]1CO	0.07272727272727272	0.07913669064748201	0.3211009174311927	0.32710280373831774	0.0661764705882353	0.20168067226890757
CCCCCCC/C=C/CCCCCC(=O)O	0.07236842105263158	0.088	0.0743801652892562	0.07563025210084033	0.09166666666666666	0.11206896551724138
CC(=O)O[C@H](C)CCc1ccc(C)c(O)c1	0.1366906474820144	0.16964285714285715	0.13636363636363635	0.16037735849056603	0.16666666666666666	0.1588785046728972
CC(=O)O[C@H]1[C@H](C)[C@H]2[C@@H]3C[C@H](C)C4=CC(=O)C=C[C@]4(C)[C@@]3(F)[C@@H](O)C[C@]21C	0.07471264367816093	0.10344827586206896	0.25203252032520324	0.2459016393442623	0.08391608391608392	0.18604651162790697
C=C[C@@H]1CN2CC[C@H]3[C@@H](O)C[C@@H]4CC5=C(C)C(=O)C=C[C@]5(C)[C@H]4[C@@H](O)[C@]3(C)[C@]2(C(=O)CO)O1	0.08465608465608465	0.10559006211180125	0.19444444444444445	0.19718309859154928	0.10191082802547771	0.1554054054054054
CCCC[C@@H]1OC(=O)C[C@@H](C)[C@H](OC(=O)N[C@H](CC)CC[C@H](O)CO)[C@H]1O	0.11904761904761904	0.11805555555555555	0.23015873015873015	0.2540983606557377	0.10638297872340426	0.2727272727272727
Cc1ncc([N+](=O)[O-])n1CC(C)O	0.09558823529411764	0.10909090909090909	0.07407407407407407	0.09615384615384616	0.11428571428571428	0.09523809523809523
OCCC1(O)CCC(O)CC(=O)N(CCCCCCC(=O)NCC(=O)c2ccccc2)CC1	0.1751412429378531	0.11042944785276074	0.13636363636363635	0.13815789473684212	0.14285714285714285	0.13725490196078433
CC1=CC[C@H]2[C@@H](CC[C@@](C)(C)C)C(=O)C=C2[C@@H]3CC(=O)CC[C@@H]1C3	0.07100591715976332	0.1	0.21311475409836064	0.18699186991869918	0.07971014492753623	0.13076923076923078
CN[C@H](C)Cc1ccc(O)c(O)c1	0.11940298507462686	0.1388888888888889	0.08333333333333333	0.10576923076923077	0.14563106796116504	0.10476190476190476
O=C1CN=C(c2ccccc2)c2cc([N+](=O)[O-])ccc2N1	0.19863013698630136	0.13846153846153847	0.06766917293233082	0.06870229007633588	0.20168067226890757	0.05223880597014925
CCCCOc1ccc(OCCCN2CCOCC2)cc1	0.10625	0.0948905109489051	0.11627906976744186	0.11811023622047244	0.10687022900763359	0.1
CC(C)=CC(=O)OC1(O)C(=O)CC[C@@H](C)CC[C@H]2C=C3C=C(C)C=C(C)C[C@@H]3C[C@@H](O)C[C@@]21C	0.08376963350785341	0.1111111111111111	0.21678321678321677	0.2112676056338028	0.09375	0.16891891891891891
C[C@H](O)CC[C@@H]1[C@@H](C(=O)O)C[C@H](C)O1	0.10144927536231885	0.11607142857142858	0.1553398058252427	0.18181818181818182	0.12149532710280374	0.21649484536082475
CCC[N+](CCC)(C)CCCCCCC(=O)O	0.08053691275167785	0.08943089430894309	0.09401709401709402	0.09565217391304348	0.08403361344537816	0.13392857142857142
O=C(NO)c1ccccc1	0.16260162601626016	0.10476190476190476	0.0784313725490196	0.08	0.16842105263157894	0.07920792079207921
C[C@@H](COc1ccccc1)C(=O)C(=O)O	0.2	0.15178571428571427	0.10810810810810811	0.14150943396226415	0.20388349514563106	0.17307692307692307
O=C(O)[C@@H](Oc1ccc(C(F)(F)F)cc1)c1ccccc1	0.21830985915492956	0.140625	0.08527131782945736	0.08661417322834646	0.24778761061946902	0.0859375
O=c1[nH]c(=O)n([C@H]2C[C@H](O)[C@@H](CO)O2)cc1I	0.06622516556291391	0.072	0.13274336283185842	0.13513513513513514	0.075	0.11403508771929824
N[C@H](CCC(=O)N[C@@H](CSSC[C@H](NC(=O)CC[C@H](N)C(=O)O)C(=O)NCC(=O)O)C(=O)NCC(=O)O)C(=O)O	0.09950248756218906	0.08379888268156424	0.044444444444444446	0.05084745762711865	0.07386363636363637	0.12650602409638553
O=C(O)/C=C\c1ccccc1	0.14960629921259844	0.14423076923076922	0.0761904761904762	0.07766990291262135	0.2127659574468085	0.08737864077669903
ON=C1C=CC(=O)Nc2cc(Cl)ccc2S1	0.0958904109589041	0.10833333333333334	0.07627118644067797	0.07758620689655173	0.12280701754385964	0.058823529411764705
Cn1cnc2c(F)cccc21	0.10606060606060606	0.12264150943396226	0.056074766355140186	0.05714285714285714	0.16326530612244897	0.04672897196261682
CC(C)c1c(O)c(C(C)C)c(C(C)C)c(C(C)C)c1	0.10135135135135136	0.14285714285714285	0.0743801652892562	0.0847457627118644	0.11965811965811966	0.08403361344537816
C=C[C@@H](C#CC#CCCCC(=O)O)C(=O)O	0.09722222222222222	0.10084033613445378	0.06837606837606838	0.07894736842105263	0.09565217391304348	0.12727272727272726
O=C(NO)Nc1ccc(C(=O)c2cccs2)c(Cl)c1Cl	0.1564625850340136	0.1349206349206349	0.07874015748031496	0.08	0.15	0.088
C=C(C)[C@@H]1CC=C2C(=O)CC[C@@H]2C(=O)C1	0.05405405405405406	0.06611570247933884	0.12844036697247707	0.1308411214953271	0.05982905982905983	0.07964601769911504
Cn1c(N)nc(=O)[nH]c1=O	0.05223880597014925	0.07547169811320754	0.058823529411764705	0.06	0.05825242718446602	0.038834951456310676
O=c1[nH]c(O)nc(Cl)c1Cl	0.044444444444444446	0.07547169811320754	0.04854368932038835	0.04950495049504951	0.05825242718446602	0.028846153846153848
COc1ccc(OC)cc1NC(=O)CCNS(=O)(=O)c1ccc(Br)cc1	0.1761006289308176	0.18518518518518517	0.1	0.10144927536231885	0.19230769230769232	0.09285714285714286
C[C@@H](CCO)CC[C@H]1C[C@H](C)C2=C[C@H](C)[C@H](C)[C@H]3[C@H]4CC(=O)C=C[C@]4(C)[C@@]3(C)[C@@H](OC)C[C@@]21C	0.08376963350785341	0.09090909090909091	0.2517985611510791	0.2647058823529412	0.08024691358024691	0.2013888888888889
CSC[C@H](NC(=O)[C@H](Cc1ccc(O)cc1)C(=O)N[C@@H](CC(=O)O)C(=O)O)C(=O)NCC(=O)O	0.1839080459770115	0.18543046357615894	0.0880503144654088	0.09615384615384616	0.17567567567567569	0.1780821917808219
c1ccc(CCCCc2cccnc2)cc1	0.18115942028985507	0.0967741935483871	0.06557377049180328	0.06666666666666667	0.16964285714285715	0.06611570247933884
CC[C@]1(O)CN[C@@H]2C[C@H]3CC4=CCC(=O)CC[C@]4(C)[C@H]3CC[C@@]21C	0.04597701149425287	0.06164383561643835	0.14615384615384616	0.1484375	0.056338028169014086	0.1044776119402985
C=CCc1cc(O)c(OC)cc1O	0.07142857142857142	0.09821428571428571	0.07339449541284404	0.07476635514018691	0.102803738317757	0.07407407407407407
C=C1CC[C@H](OC(=O)N[C@@H](C)C(=O)O)cc1OC	0.10884353741496598	0.10569105691056911	0.14035087719298245	0.16363636363636364	0.10084033613445378	0.17272727272727273
C/C=C/C(C)=C\CC[C@@H](C)[C@H]1[C@]2(C)C(=O)C(=O)N[C@@H](CCC(=O)O)C(=O)N1C2	0.1242603550295858	0.14788732394366197	0.13768115942028986	0.15671641791044777	0.12857142857142856	0.17293233082706766
Cc1ccccc1C[C@@H](COC(=O)O)CC(=O)[O-]	0.18840579710144928	0.16101694915254236	0.12931034482758622	0.1415929203539823	0.2	0.17117117117117117
C/C=C(\C)C(=C\C)C[C@H](C)CC(=C\C)C(=O)O	0.08904109589041095	0.13793103448275862	0.09565217391304348	0.10714285714285714	0.12389380530973451	0.12612612612612611
NC[C@@H]1CC[C@@H](CCc2cc(O)c(O)c(C)c2)CCC1	0.07547169811320754	0.08270676691729323	0.12195121951219512	0.12396694214876033	0.0859375	0.10483870967741936
CC(C)[C@H](C(=O)N[C@@H](C)CCNC(=O)[C@@H](N)Cc1ccccc1)C(=O)N[C@@H](C)C(=O)N[C@@H](CCC(=O)NCC(=O)O)C(=O)O	0.18877551020408162	0.15083798882681565	0.08695652173913043	0.1	0.16184971098265896	0.1569767441860465
OC1(CN2CCC(=O)Nc3ccccc3Sc3ccc(C(F)(F)F)cc32)CC1	0.15568862275449102	0.12162162162162163	0.08843537414965986	0.0821917808219178	0.1925925925925926	0.052980132450331126
CC(C)[C@H](NC(=O)[C@H](Cc1ccc(O)cc1)NC(=O)CNC(=O)[C@H](Cc1ccccc1)NC(=O)[C@@H](N)CCC(=O)N[C@@H](CCC(=O)O)C(=O)O)C	0.23300970873786409	0.15816326530612246	0.07804878048780488	0.08955223880597014	0.20652173913043478	0.14583333333333334
C=CC(=C)CC/C(C)=C/CC[C@@H](C)CCC(=O)O	0.10884353741496598	0.11475409836065574	0.0743801652892562	0.09401709401709402	0.11965811965811966	0.15178571428571427
CC(C)(C)c1ccc(C(O)CCCN2CCC(C(O)(c3ccccc3)c3ccccc3)CC2)cc1	0.30303030303030304	0.12574850299401197	0.1165644171779141	0.10429447852760736	0.20394736842105263	0.10365853658536585
O=C(N/N=C/c1ccc([N+](=O)[O-])o1)c1cc([N+](=O)[O-])cc([N+](=O)[O-])c1O	0.1144578313253012	0.1366906474820144	0.07801418439716312	0.07913669064748201	0.125	0.06338028169014084
C/C=C/c1ccc(OC)cc1	0.08955223880597014	0.14423076923076922	0.0761904761904762	0.07766990291262135	0.15151515151515152	0.06666666666666667
CNC(=O)c1ccncc1	0.1	0.11538461538461539	0.0784313725490196	0.08	0.11	0.07920792079207921
NNC(=O)c1ccncc1	0.0916030534351145	0.10476190476190476	0.06796116504854369	0.06930693069306931	0.09900990099009901	0.06862745098039216
C#Cc1cncc([C@@H](C)CO[C@H]2C[C@@H](O)CC(=O)O2)ccc1	0.08588957055214724	0.10294117647058823	0.22033898305084745	0.24561403508771928	0.10687022900763359	0.1349206349206349
C=C(C)[C@H](O)[C@H](C)O	0.08064516129032258	0.10309278350515463	0.041237113402061855	0.06451612903225806	0.10869565217391304	0.1111111111111111
CC(=O)O[C@@H]1C[C@H]2[C@@H]3CCC4=CC(=O)CC[C@]4(C)[C@H]3CC[C@@]21C	0.052941176470588235	0.07042253521126761	0.168	0.17073170731707318	0.05755395683453238	0.1328125
O=c1cc(Cl)nc(NS(=O)(=O)[O-])o1	0.04929577464788732	0.10909090909090909	0.06422018348623854	0.06542056074766354	0.044642857142857144	0.036036036036036036
CCCCCCOc1ccc(C(=O)OCCN2CCCCCC2)cc1	0.11904761904761904	0.1103448275862069	0.12318840579710146	0.125	0.1223021582733813	0.11594202898550725
CC(C)/C=C/c1cc(C)c(C)c(O)c1	0.08571428571428572	0.16822429906542055	0.08181818181818182	0.10377358490566038	0.15384615384615385	0.08256880733944955
CC(=O)O[C@@H](C)[C@@]1(C)[C@@H](C)[C@H]2[C@@H]3CCC4=CC(=O)C=C[C@]4(C)[C@H]3CC[C@@]21C	0.07428571428571429	0.10273972602739725	0.19230769230769232	0.2047244094488189	0.08333333333333333	0.15789473684210525
CCOC(C)(C)[C@H](C)O	0.05384615384615385	0.0891089108910891	0.11827956989247312	0.10869565217391304	0.07142857142857142	0.10752688172043011
C=C1C(=O)O[C@@H]2[C@H]1CC/C(C)=C/CC[C@@]1(C)O[C@@H]21	0.04430379746835443	0.05343511450381679	0.1282051282051282	0.13043478260869565	0.05555555555555555	0.07377049180327869
CN1CCC(=C2c3ccccc3CC(=O)c3sccc32)CC1	0.14743589743589744	0.10948905109489052	0.08148148148148149	0.08270676691729323	0.176	0.050724637681159424
COc1cccc(CCNC(=O)c2cc(C)c(C)c2cc1)N(C)C	0.09696969696969697	0.12408759124087591	0.12121212121212122	0.11450381679389313	0.11194029850746269	0.08088235294117647
CCC1(CC)C(=O)NC1=O	0.06015037593984962	0.07547169811320754	0.10204081632653061	0.10416666666666667	0.06862745098039216	0.08080808080808081
CN1CCC[C@H]1c1cccnc1	0.06382978723404255	0.06956521739130435	0.08333333333333333	0.08490566037735849	0.08256880733944955	0.06422018348623854
N[C@@H](C(=O)O)[C@@H](Cc1ccccc1)C(=O)N1CCC[C@H]1C(=O)O	0.17880794701986755	0.13533834586466165	0.10687022900763359	0.1171875	0.1774193548387097	0.14285714285714285
Nc1ccc(OCc2ccccc2)c(-c2ccccc2)c1	0.291970802919708	0.1111111111111111	0.051094890510948905	0.05185185185185185	0.20833333333333334	0.043795620437956206
CCCN(CCC)CCC(=O)c1ccccc1C(=O)N[C@@H](CCCC(=O)O)C(=O)NCC(=O)NCC(=O)NCC(=O)O	0.16161616161616163	0.12777777777777777	0.08839779005524862	0.09550561797752809	0.13793103448275862	0.13953488372093023
NC(=O)c1cc(N)ccn1	0.06766917293233082	0.09523809523809523	0.07920792079207921	0.08080808080808081	0.0891089108910891	0.06930693069306931
C[S@@+](CCON)C[C@@H]1C2CC[C@@H]([N+]2(C)CCN)N2CC[C@@H](O)C[C@H](O)[C@@H]2O[C@@H]1O	0.05405405405405406	0.043478260869565216	0.15714285714285714	0.15942028985507245	0.05161290322580645	0.14184397163120568
C=C1C(C)(C)OC(=O)NC1=O	0.051470588235294115	0.06422018348623854	0.0784313725490196	0.08	0.05714285714285714	0.04807692307692308
COc1cc(O)c(C)c(C)c1CC(=O)NC1CCN(CCCCOc2ccc(C(C)C)cc2)c1	0.1864406779661017	0.18064516129032257	0.14193548387096774	0.1513157894736842	0.17880794701986755	0.13548387096774195
NC[C@@H]1CC=C(C(C)(C)C)C1	0.03597122302158273	0.05405405405405406	0.1326530612244898	0.10101010101010101	0.04672897196261682	0.0784313725490196
CC1(C)CCC(=O)N(c2ccccc2)C(=O)NC1=O	0.15172413793103448	0.12	0.09836065573770492	0.1	0.16379310344827586	0.07258064516129033
CN1CCN(c2ccc(Cl)cc2)CCC1	0.0821917808219178	0.09166666666666666	0.07758620689655173	0.07894736842105263	0.10526315789473684	0.05084745762711865
CC(=O)O[C@@H](C)[C@@]1(C)[C@@H](O)C[C@H]2[C@@H]3CCC4=CC(=O)C=C[C@]4(C)[C@H]3CC[C@@]21C	0.07909604519774012	0.10810810810810811	0.20610687022900764	0.21875	0.08904109589041095	0.17164179104477612
CC[C@H]1OC(=O)[C@@]2(C)[C@@H]3CCC4=CC(=O)CC[C@]4(C)[C@H]3CC[C@@]21C	0.05232558139534884	0.07692307692307693	0.15625	0.15873015873015872	0.05673758865248227	0.09701492537313433
CC(=O)O[C@@H]1[C@H](C)[C@@]2(C)[C@H](CC[C@@]2(C)[C@H](C)[C@@H]1CC(=O)C[C@@H](O)[C@H](C)C[C@@H](O)[C@H](NC(=O)O)[C@H]1C)[C@@]1(C)O	0.07	0.08092485549132948	0.19078947368421054	0.18543046357615894	0.05813953488372093	0.16883116883116883
CC(C)(C)C(=O)NCC1CCCCC1	0.04794520547945205	0.058823529411764705	0.1320754716981132	0.102803738317757	0.05217391304347826	0.08181818181818182
C[C@H](O)[C@@H](O)[C@@H](C)OC(=O)OCCn1ccc(C(F)(F)F)c1	0.1610738255033557	0.1774193548387097	0.1111111111111111	0.12195121951219512	0.19491525423728814	0.16806722689075632
CC(=O)[C@]1(O)Cc2c(O)c3c(c(O)c2[C@@H](O[C@H]2C[C@H](N)[C@H](O)[C@H](C)O2)C1)C(=O)c1ccccc1C3=O	0.15135135135135136	0.13414634146341464	0.16883116883116883	0.17105263157894737	0.16025641025641027	0.15483870967741936
CC1(C)CCC[C@@]2(C)O[C@@H]3C(=O)C4C(=O)C=C[C@]4(C)[C@H]3CC[C@@]21C	0.046511627906976744	0.06993006993006994	0.15748031496062992	0.15079365079365079	0.04964539007092199	0.09774436090225563
COc1cc(CO)c(C(=O)CCCN2CCCC2)c(OC)c1	0.12025316455696203	0.10294117647058823	0.13385826771653545	0.136	0.11538461538461539	0.1171875
C[C@@H]1CC[C@]2(C(=O)O)C[C@@H]3[C@@H]4C[C@H](O)C[C@]4(O)[C@H]3CC[C@@]21C	0.05421686746987952	0.06474820143884892	0.14516129032258066	0.14754098360655737	0.06716417910447761	0.14634146341463414
NC(=O)N[C@@H](CCc1ccccc1)C(=O)N1CCC[C@H]1C(=O)O	0.18543046357615894	0.1259259259259259	0.11450381679389313	0.125	0.16666666666666666	0.14173228346456693
O=C(OCc1ccccc1C(=O)c1ccccc1)c1ccccc1	0.3028169014084507	0.12056737588652482	0.07801418439716312	0.07913669064748201	0.2047244094488189	0.08633093525179857
CC(=O)OCOC(C)OC(C)=O	0.08148148148148149	0.09174311926605505	0.08653846153846154	0.11	0.07547169811320754	0.13131313131313133
CC(C)COc1ccc(C2CCCc3ccccc32)cc1	0.1891891891891892	0.13740458015267176	0.1	0.11904761904761904	0.2413793103448276	0.09230769230769231
O[C@H]1[C@H](O)[C@@H](O[C@@H]2O[C@H](CO)[C@H](O)[C@H](O)O[C@@H]2C(=O)O)[C@@H](O)[C@@H]1O	0.047058823529411764	0.055944055944055944	0.11538461538461539	0.1171875	0.057971014492753624	0.125
CC[C@H](c1cc(F)cc(O)c1)C(=O)O	0.13432835820895522	0.16822429906542055	0.11214953271028037	0.13592233009708737	0.17647058823529413	0.14563106796116504
O=c1c(O[C@H]2O[C@H](CO)[C@@H](O)[C@H](O)[C@@H]2O)c(O)c1=O	0.06451612903225806	0.078125	0.1282051282051282	0.13043478260869565	0.07258064516129033	0.12931034482758622
Cc1nc2n(c(=O)c1CCN1CCC(c3noc4cc(F)ccc34)CC1)CCCC2	0.12849162011173185	0.1437908496732026	0.09740259740259741	0.09868421052631579	0.14093959731543623	0.06329113924050633
C=C[C@H]1CN(C)[C@@H](CC[C@@H]2C[C@@H](O[C@H]3OC)[C@H](N)C[C@H]3N)C[C@H]2N1C(=O)[C@@H](C)O	0.060109289617486336	0.07741935483870968	0.15827338129496402	0.17777777777777778	0.08	0.1347517730496454
COc1c(C)cc(OCCCN2CCCCC2)c(OC)c1	0.08024691358024691	0.08029197080291971	0.109375	0.1111111111111111	0.08333333333333333	0.08461538461538462
CC[C@H](C)[C@@](C)(O)CC[C@H](C)C[C@H](O)C(=O)O	0.15328467153284672	0.18018018018018017	0.12612612612612611	0.1388888888888889	0.16666666666666666	0.22772277227722773
COc1cc2c(c3oc(=O)c4c(c13)CCC4=O)[C@@H]1C=CO[C@@H]1O2	0.09036144578313253	0.08450704225352113	0.1297709923664122	0.13178294573643412	0.08759124087591241	0.08888888888888889
O=C1N=CN=C2C(=O)c3ccccc3C2C1	0.1258741258741259	0.12605042016806722	0.09401709401709402	0.09565217391304348	0.15178571428571427	0.06722689075630252
Cc1c(Cl)cc(Cl)c(NC(C)=O)c1c1c(Cl)cc(Cl)c(Cl)c1C	0.11464968152866242	0.1044776119402985	0.07575757575757576	0.07692307692307693	0.10852713178294573	0.06818181818181818
CCCC(=O)OC[C@H]1CC[C@@H]2C[C@H]3[C@H](O)CC4=CC(=O)CC[C@]4(C)[C@H]3CC[C@@]21C	0.07103825136612021	0.08333333333333333	0.2074074074074074	0.21052631578947367	0.0718954248366013	0.16546762589928057
C[C@@]1(CO)CCC[C@@]12c1ccc(S(=O)(=O)c3ccccc3)C2=C1	0.16129032258064516	0.13333333333333333	0.09701492537313433	0.09848484848484848	0.1746031746031746	0.07352941176470588
N[C@H](CSSC[C@H](N)Cc1ccccc1)C(=O)O	0.1702127659574468	0.13114754098360656	0.09090909090909091	0.1016949152542373	0.1875	0.11965811965811966
COc1ccc([C@@H]2CC[C@H](O)C[C@H](/C=C/[C@@H]3C[C@@H](O)CC(=O)O3)nc3cc(c3cc(F)cc3)c(=O)c23)cc1	0.1377551020408163	0.13953488372093023	0.1875	0.189873417721519	0.15757575757575756	0.10526315789473684
NC(=O)CNCc1ccccc1	0.15503875968992248	0.10909090909090909	0.08411214953271028	0.08571428571428572	0.17	0.08490566037735849
Cc1cc(C)nc(NS(=O)(=O)c2ccc(N)cc2)n1	0.12837837837837837	0.20689655172413793	0.072	0.07317073170731707	0.1440677966101695	0.064
COC(=O)c1ccccc1O	0.1328125	0.12380952380952381	0.10891089108910891	0.1111111111111111	0.17708333333333334	0.09900990099009901
CC1=CC(=O)c2c(Cl)cccc2S1(=O)=O	0.11510791366906475	0.13274336283185842	0.07964601769911504	0.08108108108108109	0.1388888888888889	0.06140350877192982
CC(=O)OC[C@H]1O[C@@H](n2ncc(=O)[nH]c2=O)[C@H](OC(C)=O)[C@@H]1OC(C)=O	0.0755813953488372	0.0896551724137931	0.14285714285714285	0.1450381679389313	0.06993006993006994	0.13533834586466165
C[C@](O)(C(=O)O)C[C@H]1CC[C@H]2[C@@H]3CC=C4C[C@@H](O)CC[C@]4(C)[C@H]3CC[C@@]21C	0.06779661016949153	0.087248322147651	0.17293233082706766	0.15789473684210525	0.08275862068965517	0.14814814814814814
Cc1cc(-c2c(-c3ccc(F)cc3)nc(C(C)C)n2/C=C/[C@@H](O)C[C@@H](O)CC(=O)O)cc(C)c1F	0.36363636363636365	0.5	0.09259259259259259	0.10759493670886076	0.47107438016528924	0.19727891156462585
CC(C)=CCC(=O)OCC1C[C@@H](C)C=C2C=C[C@H](C)[C@H](CC[C@@H]3C[C@@H](O)CC(=O)O3)C21	0.09239130434782608	0.10828025477707007	0.6310679611650486	0.6435643564356436	0.09032258064516129	0.31496062992125984
C[S@@](=O)CCCCCc1ccccc1CC1CCCCCCC1	0.10975609756097561	0.08391608391608392	0.1037037037037037	0.10526315789473684	0.11940298507462686	0.0962962962962963
O=C(O)c1cccnc1	0.09375	0.1188118811881188	0.08080808080808081	0.08247422680412371	0.125	0.09278350515463918
O=C(NO)c1ccc(Cl)c(Cl)c1	0.10526315789473684	0.1111111111111111	0.08571428571428572	0.08737864077669903	0.11650485436893204	0.0761904761904762
CC[C@H](CCCC[C@@H]1CCC[C@H]2[C@@H](O)CC(=O)O2)[C@H](O)[C@@H]1O	0.060240963855421686	0.05673758865248227	0.2222222222222222	0.22608695652173913	0.058823529411764705	0.15447154471544716
CC1=C2CC[C@H](C(=O)O)C[C@H]21	0.058394160583941604	0.07272727272727272	0.13131313131313133	0.13402061855670103	0.0761904761904762	0.11
COc1cc2c(N)cccc12	0.08955223880597014	0.10185185185185185	0.0660377358490566	0.0673076923076923	0.11764705882352941	0.05660377358490566
C[C@H](CCC(=O)N[C@@H](CSSC[C@H](NC(=O)CC[C@H](N)Cc2ccccc2)C(=O)O)C(=O)O)C(=O)N[C@@H](C)C(=O)O	0.19576719576719576	0.14367816091954022	0.0782122905027933	0.09770114942528736	0.1686746987951807	0.16363636363636364
CC(C)[C@H]1NC(=O)[C@H]2[C@@H]3C[C@H](C)C4=CC(=O)C=C[C@]4(C)[C@@]3(F)[C@@H](O)C[C@@]21C	0.0872093023255814	0.11888111888111888	0.1937984496124031	0.20634920634920634	0.09929078014184398	0.16793893129770993
OC[C@@H]1O[C@H](O[C@@H]2[C@@H](O)[C@H](O[C@H]3O[C@H](CO)[C@@H](O)[C@H](N)[C@H]3O)[C@H](N)C[C@@H]2N)[C@H](O)[C@@H](O)[C@@H]1O	0.025252525252525252	0.029239766081871343	0.0967741935483871	0.09803921568627451	0.030120481927710843	0.09740259740259741
CO/C(O)=C1\C(=O)/C=C\C=C\C=C\C[C@@](C)(C)[C@@H]1CC[C@@H](O)CC(=O)O	0.1935483870967742	0.19696969696969696	0.16923076923076924	0.18110236220472442	0.2047244094488189	0.2796610169491525
CC(C)C(=O)C(C)(C)O	0.07086614173228346	0.11224489795918367	0.11956521739130435	0.10989010989010989	0.09473684210526316	0.0967741935483871
COc1cc2c(c(OC)c1OC)-c1ccc(=O)c(C)cc1[C@@H]C2	0.11875	0.1259259259259259	0.09774436090225563	0.09923664122137404	0.13076923076923078	0.07407407407407407
C=CCCCCCCCC1CCCCC1=O	0.03870967741935484	0.03875968992248062	0.09401709401709402	0.09565217391304348	0.04032258064516129	0.08547008547008547
CC[S@](=O)Cc1ccc(C(C)=O)cc1	0.13333333333333333	0.16666666666666666	0.1320754716981132	0.1346153846153846	0.16346153846153846	0.12264150943396226
Cc1cccc(C)c1NC(=O)C(C)N	0.13432835820895522	0.14678899082568808	0.10185185185185185	0.125	0.15384615384615385	0.11320754716981132
OC[C@H](O)[C@H](O)[C@@H](O)[C@H](O)CO	0.07407407407407407	0.09259259259259259	0.027522935779816515	0.03773584905660377	0.0970873786407767	0.11
C[C@H]([C@H](O)c1ccc(O)cc1)C(=O)O	0.16923076923076924	0.21359223300970873	0.09174311926605505	0.11428571428571428	0.22448979591836735	0.1568627450980392
CC1(C)C[C@H](O)CC(=O)N[C@@H](C)C1	0.034722222222222224	0.05172413793103448	0.16	0.16326530612244897	0.044642857142857144	0.10576923076923077
CC(C)=CCc1ccc(C)c(O)c1	0.0948905109489051	0.1388888888888889	0.10377358490566038	0.10576923076923077	0.1346153846153846	0.09433962264150944
CCCCC/C=C\C\CC[C@H](\C)C(=O)O[C@H]1C[C@H]1C[C@@H](C)C=C\C=C\CC(=O)O	0.11363636363636363	0.12666666666666668	0.13194444444444445	0.18382352941176472	0.11564625850340136	0.2558139534883721
CCOC(=O)[C@H]1OC=C2C=C(C(=O)O)C[C@H](O)[C@@H]2CC1	0.0967741935483871	0.1	0.20175438596491227	0.20535714285714285	0.09523809523809523	0.19298245614035087
CC(=O)[C@H]1CCC2=CC(=O)CC[C@]2(C)[C@H]2CC[C@@]3(C)[C@@H](CC[C@@]34CCC(=O)O4)[C@H]12	0.053763440860215055	0.07643312101910828	0.13986013986013987	0.14184397163120568	0.05806451612903226	0.0945945945945946
CC(C)=C(O)CCO	0.07142857142857142	0.08	0.0625	0.06382978723404255	0.08421052631578947	0.09782608695652174
NC(=O)c1nc(-c2ccc(F)cc2)c2cc(N)ccc2c1	0.23404255319148937	0.2564102564102564	0.06015037593984962	0.061068702290076333	0.30275229357798167	0.05263157894736842
C[C@@H]1O[C@@H](O[C@H]2[C@H](O)[C@@H](O)[C@@H](O[C@H]3[C@H](O)[C@@H](O)[C@H](O)O[C@@H]3CO)O[C@@H]2CO)[C@H](O)[C@@H](O)[C@@H]1N[C@H]1C=C(CO)[C@@H](O)[C@H](O)[C@H]1O	0.04484304932735426	0.04040404040404041	0.10497237569060773	0.10614525139664804	0.04145077720207254	0.10555555555555556
C=C1C(=O)O[C@@H]2[C@H]1CC/C(C)=C/C[C@@]1(C)O[C@@H]21	0.04516129032258064	0.0546875	0.13157894736842105	0.13392857142857142	0.056910569105691054	0.07563025210084033
N#Cc1ccc(Cn2ccnc2)cc1	0.10638297872340426	0.10256410256410256	0.05128205128205128	0.05217391304347826	0.13761467889908258	0.042735042735042736
CCN(CC)c1ccc(C(C)C)cc1	0.13333333333333333	0.2	0.1111111111111111	0.1346153846153846	0.16346153846153846	0.11214953271028037
CC(=O)[C@H](O)c1ccc(CCN)cc1	0.1417910447761194	0.17757009345794392	0.1111111111111111	0.12380952380952381	0.18627450980392157	0.12264150943396226
CCO/N=C(/C(=N\OC(C)=O)c1ccccc1)C(=O)NCC(=O)NCC[C@H]1C(=O)N1C(=O)N[C@H](C)C(=O)N[C@@H](CCC(=O)O)C(=O)O	0.1796116504854369	0.13089005235602094	0.1111111111111111	0.12432432432432433	0.15300546448087432	0.16759776536312848
O=C(NCc1ccc(CC2CCCCC2)cc1)c1ccccn1	0.16560509554140126	0.1223021582733813	0.10294117647058823	0.1044776119402985	0.1889763779527559	0.07971014492753623
N=C(N)NCCC[C@H](N)C(=O)N1CCCC[C@H]1C(=O)N[C@H](CC(=O)NCC(=O)NCC(=O)O)C(=O)O	0.10416666666666667	0.08187134502923976	0.0718562874251497	0.07926829268292683	0.07784431137724551	0.1337579617834395
Nc1nc(N)c2nc(-c3ccccc3)c(N)nc2n1	0.15753424657534246	0.15447154471544716	0.03816793893129771	0.03875968992248062	0.15126050420168066	0.030534351145038167
C=C1[C@H](O)[C@@]23C(=C)CO[C@@H]3C[C@@]21C	0.0273972602739726	0.03361344537815126	0.09345794392523364	0.09523809523809523	0.03508771929824561	0.06422018348623854
CCCCC[C@H](O)/C=C\C[C@@H](C)[C@H](O)/C=C\C(=O)O	0.136986301369863	0.17796610169491525	0.08130081300813008	0.10084033613445378	0.18584070796460178	0.2
CSCC[C@@H](N)C(=O)NCC(=O)N[C@@H](C)C(=O)N[C@@H](CC(=O)N1CCC[C@H]1C(=O)N[C@H](C(=O)[C@H](C)O)C(=O)O)C(C)C	0.12437810945273632	0.11797752808988764	0.09659090909090909	0.10404624277456648	0.10227272727272728	0.1497005988023952
N#Cc1ccc(CC(c2ccc(C#N)cc2)c2cccnc2)cc1	0.17834394904458598	0.11267605633802817	0.0410958904109589	0.04895104895104895	0.16793893129770993	0.041379310344827586
Cc1ccc(C)c(-c2cc(-c3ccc(F)cc3)c(/C=C/[C@@H]3C[C@@H](O)CC(=O)O3)c(C(C)C)n2)c1	0.22807017543859648	0.2978723404255319	0.17218543046357615	0.19047619047619047	0.2805755395683453	0.1
COc1cc(CN(C)CCCC/C=C/C(=O)O)ccc1O	0.13071895424836602	0.1774193548387097	0.12	0.12195121951219512	0.1652892561983471	0.1487603305785124
C[C@]12CC[C@H]3[C@@H](CCC4=CC(=O)CC[C@@]43C)[C@@H]1CC[C@@H]2O	0.041916167664670656	0.05	0.128	0.13008130081300814	0.05185185185185185	0.09375
C[C@@H]1OC(=O)C=C(C)cc1O	0.06666666666666667	0.08333333333333333	0.1326530612244898	0.13541666666666666	0.08737864077669903	0.0891089108910891
CC(C)[C@H](N)C(=O)OCCOCn1cnc2c(=O)nc(N)[nH]c21	0.11949685534591195	0.15267175572519084	0.10687022900763359	0.1349206349206349	0.13178294573643412	0.125
CC(=O)c1csc2c(N)ncnc12	0.07092198581560284	0.10714285714285714	0.07272727272727272	0.07407407407407407	0.09174311926605505	0.06363636363636363
O=[N+]([O-])c1cc([As](=O)(O)O)ccc1O	0.09420289855072464	0.11711711711711711	0.07272727272727272	0.07407407407407407	0.11214953271028037	0.08333333333333333
CCCCC[C@@H](O)/C=C\C[C@@H](C)[C@H](O)/C=C\C(=O)O	0.136986301369863	0.17796610169491525	0.08130081300813008	0.10084033613445378	0.18584070796460178	0.2
CC(=O)O[C@H](C[C@@]1(C)[C@@H]2CCC[C@H](C)[C@H](CC(=O)O)CC(=O)O)CC2=C3C[C@@H](O)[C@H]1CC3=O	0.14606741573033707	0.14935064935064934	0.1793103448275862	0.19858156028368795	0.13157894736842105	0.25925925925925924
CC(C)=CCC[C@]1(C)C(O)C[C@H]2C3=CC(=O)C=C[C@]4(C)[C@H](CC[C@@]34C)[C@H](O)C[C@@]21C	0.07103825136612021	0.10457516339869281	0.1897810218978102	0.18382352941176472	0.09333333333333334	0.14893617021276595
NCCc1c[nH]c2ccccc12	0.11940298507462686	0.09821428571428571	0.06363636363636363	0.06481481481481481	0.18	0.05454545454545454
CCCCC/C=C\C/C=C/C=C\CCCC(=O)O	0.07096774193548387	0.0859375	0.07258064516129033	0.07377049180327869	0.08943089430894309	0.1092436974789916
CC/C=C\C/C=C\CCCCCCCCC	0.03870967741935484	0.046875	0.04918032786885246	0.05	0.04878048780487805	0.06722689075630252
CC1(C)C[C@H]2[C@@H]1N(C)C(=O)CC(=O)C=C[C@]2(C)[C@H]1CC[C@@H](O)C[C@@]2(C)[C@H](CC[C@@]21C)C(=O)O	0.07407407407407407	0.1	0.18055555555555555	0.17482517482517482	0.08227848101265822	0.14189189189189189
COc1cc([C@@H]2c3cc4c(cc3[C@@H](O[C@@H]3O[C@@H]5CO[C@@H](C)O[C@H]5[C@H](O)[C@H]3O)[C@H]3COC(=O)[C@H]23)OCO4)cc(OC)c1O	0.08333333333333333	0.08947368421052632	0.14857142857142858	0.15028901734104047	0.08602150537634409	0.11731843575418995
O=C(ON1C(=O)C2CCCC2)CCCC1	0.039473684210526314	0.03968253968253968	0.10619469026548672	0.10810810810810811	0.04132231404958678	0.05982905982905983
CC(C)(C)OC(O)CCC(O)COc1cccc2c1CCCC2	0.14012738853503184	0.15151515151515152	0.14960629921259844	0.13385826771653545	0.15748031496062992	0.16
CC/C=C/CCO[C@@H](O)COc1ccccc1C	0.14482758620689656	0.13934426229508196	0.10833333333333334	0.11965811965811966	0.18584070796460178	0.1282051282051282
O=C(O)C1=CC(=O)OCC1	0.06766917293233082	0.08490566037735849	0.12371134020618557	0.12631578947368421	0.0784313725490196	0.09090909090909091
C[C@@H](NC(=O)OCc1ccccc1)C(=O)N1CCC[C@H]1C(=O)N[C@@H](CCCCN)C(=O)NCC(=O)NCC(=O)O	0.17708333333333334	0.11797752808988764	0.10285714285714286	0.11695906432748537	0.14792899408284024	0.1566265060240964
CC(=O)O[C@H]1C[C@H]2[C@@H]3CCC4=CC(=O)CC[C@]4(C)[C@H]3CC[C@@]21C	0.052941176470588235	0.07042253521126761	0.168	0.17073170731707318	0.05755395683453238	0.1328125
O=[P@]1(N(CCCl)CCCl)NCCCO1	0.03355704697986577	0.032520325203252036	0.07079646017699115	0.07207207207207207	0.025210084033613446	0.05263157894736842
S=C=NCCCCCCSP(=S)(=O)=O	0.04081632653061224	0.03278688524590164	0.043478260869565216	0.04424778761061947	0.025423728813559324	0.0625
CCOC(=O)C1=C(C)NC(C)=C(C(=O)OC)C1c1cccc(Cl)c1Cl	0.1375	0.14814814814814814	0.12878787878787878	0.13076923076923078	0.13636363636363635	0.1297709923664122
O=C1O[C@@H](CO[C@H]2O[C@H](CO)[C@@H](O)[C@H](O)[C@H]2O)c(O)c1	0.05625	0.06766917293233082	0.15254237288135594	0.15517241379310345	0.0703125	0.13445378151260504
CCCCCCCCCC/C=C\CCCCC(=O)O	0.06962025316455696	0.08396946564885496	0.07086614173228346	0.072	0.0873015873015873	0.10655737704918032
C[S@](=O)C[C@@H](N)C(=O)N[C@@H](C(=O)N[C@@H](CC(=O)N[C@@H](CCC(=O)O)C(=O)O)C(=O)O)C(C)C(=O)O	0.13259668508287292	0.11949685534591195	0.06172839506172839	0.0759493670886076	0.10897435897435898	0.16326530612244897
C[C@@H](O)CCCCCC(=O)[O-]	0.09923664122137404	0.09345794392523364	0.07766990291262135	0.10101010101010101	0.09803921568627451	0.14583333333333334
CCc1ccc(C(=O)C(C)CN2CCCCC2)cc1	0.1342281879194631	0.15447154471544716	0.13333333333333333	0.16521739130434782	0.17094017094017094	0.13445378151260504
C[C@H]1O[C@@H](Oc2ccc(F)c(Cl)c2)[C@@H](O)[C@@H](O)[C@@H](O)[C@@H]1O	0.08917197452229299	0.1076923076923077	0.14049586776859505	0.14285714285714285	0.112	0.14166666666666666
COc1ccc(C(O)CCCN2CCCCC2)cc1	0.13333333333333333	0.12598425196850394	0.11382113821138211	0.125	0.14049586776859505	0.11475409836065574
C[C@H](N)C(=O)OC[C@H]1C[C@@H](C)C=C2C=C[C@H](C)[C@H](CC[C@@H](O)C[C@@H](O)CC(=O)NO)[C@H]21	0.20606060606060606	0.1780821917808219	0.328	0.36666666666666664	0.16783216783216784	0.5714285714285714
C[C@H]1CC(=O)NN(C)C1	0.03731343283582089	0.037037037037037035	0.10416666666666667	0.10638297872340426	0.049019607843137254	0.07142857142857142
CCCCCCC[C@H](O)COc1ccccc1	0.17142857142857143	0.11382113821138211	0.09166666666666666	0.10256410256410256	0.168141592920354	0.1504424778761062
COc1cc(-c2c(-c3ccc(F)cc3)nc(C(C)C)n2/C=C/[C@@H](O)C[C@@H](O)CC(=O)O)cc(CC)c1F	0.3584905660377358	0.4765625	0.10909090909090909	0.12422360248447205	0.44881889763779526	0.21333333333333335
N[C@@H](Cc1ccc(O)c(O)c1)C(=O)O	0.1259259259259259	0.1574074074074074	0.09174311926605505	0.10377358490566038	0.1650485436893204	0.12380952380952381
COc1ccc(OC)cc1N	0.07407407407407407	0.09259259259259259	0.07692307692307693	0.0784313725490196	0.0970873786407767	0.0673076923076923
CCCCCCCCC[C@H](O)[C@H](O)c1ccc(SC(C)C)cc1	0.16993464052287582	0.1875	0.09774436090225563	0.11627906976744186	0.18548387096774194	0.17886178861788618
C[C@H]1CC[C@@]2(C(=O)O)CC[C@@H]12	0.04316546762589928	0.05357142857142857	0.10891089108910891	0.1111111111111111	0.056074766355140186	0.09900990099009901
C/C=C(\C)[C@H](O)[C@H]1CC[C@@]2(C)[C@H](C3C(=O)O)C[C@@H](CC[C@H]4[C@]3(C)[C@H]2C3=CC(=O)CO4)[C@H]1C3	0.0797872340425532	0.1069182389937107	0.18055555555555555	0.19148936170212766	0.08917197452229299	0.14965986394557823
O=C(O)c1cc(-c2ccc(F)cc2F)ccc1O	0.20588235294117646	0.23423423423423423	0.07377049180327869	0.075	0.2692307692307692	0.08333333333333333
CC[C@H](C)C(=O)O[C@H]1C[C@@H](C)C=C2C=C[C@H](C)[C@H](CC[C@@H](O)C[C@@H](O)CC(=O)[O-])[C@H]21	0.1951219512195122	0.18181818181818182	0.41739130434782606	0.5480769230769231	0.16312056737588654	0.7608695652173914
CCCN(CCC)C(=O)C(CCC(=O)O)NC(=O)c1ccccc1	0.22297297297297297	0.15789473684210525	0.11278195488721804	0.12307692307692308	0.18253968253968253	0.18548387096774194
COc1c2ccoc2cc2ccc(=O)oc12	0.1103448275862069	0.12605042016806722	0.0847457627118644	0.08620689655172414	0.15178571428571427	0.058333333333333334
C[C@@H](C(=O)O)c1cccc(C(=O)c2ccccc2)c1	0.2537313432835821	0.1652892561983471	0.08870967741935484	0.10833333333333334	0.24770642201834864	0.12605042016806722
COC(=O)[C@]1(C(C)=O)CC[C@H]2[C@@H]3C=C(Cl)C4=CC(=O)CC[C@]4(C)[C@H]3CC[C@@]21C	0.07303370786516854	0.09333333333333334	0.15328467153284672	0.15555555555555556	0.06711409395973154	0.12949640287769784
CC(=O)Nc1ccc2c(c1)Cc1ccccc1-2	0.19708029197080293	0.14166666666666666	0.08264462809917356	0.08403361344537816	0.2222222222222222	0.0743801652892562
O=C(O)[C@H](Cc1ccccc1Cl)N1CCC[C@H]1C[C@H](O)CC(=O)O	0.23129251700680273	0.203125	0.1297709923664122	0.140625	0.25210084033613445	0.225
CC(=O)N1CCCN(c2ccccc2)CC1	0.13380281690140844	0.08943089430894309	0.09401709401709402	0.09565217391304348	0.15178571428571427	0.07627118644067797
N[C@@H](Cc1cccs1)C(=O)N1CCC[C@H]1C(=O)N[C@@H](CCC(O)CCCO)CO	0.15976331360946747	0.12666666666666668	0.10884353741496598	0.11805555555555555	0.1388888888888889	0.19117647058823528
CC[C@H](C)COC(=O)[C@H]1CC[C@H]2CC=C[C@H](C)[C@H](CC[C@@H]3C[C@@H](O)CC(=O)O3)[C@H]21	0.08888888888888889	0.09740259740259741	0.4424778761061947	0.49074074074074076	0.08609271523178808	0.265625
Clc1ccccc1[C@H](CC(c1ccccc1)c1ccccc1)n1cncn1	0.2662337662337662	0.12	0.038461538461538464	0.0457516339869281	0.19852941176470587	0.05228758169934641
O=C(O)/C=C/c1ccc(O)cc1	0.12121212121212122	0.18627450980392157	0.08490566037735849	0.08653846153846154	0.1958762886597938	0.09615384615384616
COc1cc2c3cc1Oc1cc(ccc1O)C[C@@H]1c4c(cc(OC)c(O)c4Oc4ccc(cc4)C[C@@H]3N(C)CC2)CC[N+]1(C)C.[Cl-]	0.13488372093023257	0.10152284263959391	0.09895833333333333	0.09424083769633508	0.13368983957219252	0.06598984771573604
CC1=CC(=O)C(c2ccccc2)O1	0.14285714285714285	0.09649122807017543	0.10185185185185185	0.10377358490566038	0.1650485436893204	0.06306306306306306
C/C=C(\C)C(=O)O[C@H]1C[C@@H](C)C=C2C=C[C@H](C)[C@H](CC[C@@H](O)C[C@@H](O)CC(=O)NO)[C@H]21	0.19161676646706588	0.1780821917808219	0.3949579831932773	0.41379310344827586	0.1597222222222222	0.5714285714285714
O=c1cc(-c2ccccc2)oc2c1ccc1ccccc12	0.2826086956521739	0.11940298507462686	0.058823529411764705	0.05970149253731343	0.23931623931623933	0.036231884057971016
O=C(Nc1cc(Br)ccc1)c1cc(Br)cc(Br)c1O	0.176056338028169	0.12903225806451613	0.072	0.07317073170731707	0.16379310344827586	0.064
COC1=C(C)C(=O)NC(CCCCCCO)=C1OC	0.08441558441558442	0.09375	0.09836065573770492	0.1	0.08870967741935484	0.09917355371900827
C=C(C)/C=C\C[C@@H]1C[C@@H]2C(=C)[C@H](O)C[C@@]1(C)[C@H]2C(=O)O	0.07006369426751592	0.09302325581395349	0.13445378151260504	0.13675213675213677	0.0967741935483871	0.15517241379310345
O=P(O)(O)O[C@@H](Cc1ccccc1)C(=O)O	0.1791044776119403	0.14912280701754385	0.09649122807017543	0.10810810810810811	0.2	0.13761467889908258
C[C@@H]1C(=O)[C@@]2(C)C[C@H]3[C@@H]4CC(=O)C=C[C@H]4[C@@H](O)C[C@@]3(C)[C@@]2(C)[C@H]1CC	0.05813953488372093	0.08391608391608392	0.24166666666666667	0.23529411764705882	0.06382978723404255	0.16535433070866143
C=CC(=C)CC(=O)OCC(=O)O	0.08148148148148149	0.09174311926605505	0.0761904761904762	0.07766990291262135	0.08571428571428572	0.12
CCCCCC[C@@H](C/C=C\CCC(=O)O)c1ccccc1	0.18243243243243243	0.14728682170542637	0.10077519379844961	0.1111111111111111	0.20168067226890757	0.1557377049180328
CC(C)=CCC[C@H](C)[C@H]1CC[C@@]2(C)O[C@]1(C)C(=O)C2	0.0641025641025641	0.09448818897637795	0.13675213675213677	0.14912280701754385	0.08064516129032258	0.1092436974789916
C/C=C\C#CC#CCCCCCCC(=O)O	0.0738255033557047	0.09016393442622951	0.06722689075630252	0.06837606837606838	0.09401709401709402	0.10526315789473684
CC(C)C(=O)c1ccc(C(=O)c2cccs2)c(C)c1	0.176056338028169	0.17647058823529413	0.09836065573770492	0.11864406779661017	0.19469026548672566	0.1271186440677966
O=C(NCN1CCOCC1)c1ccc(Cl)cc1	0.11564625850340136	0.11382113821138211	0.11016949152542373	0.11206896551724138	0.1282051282051282	0.0743801652892562
CCN[C@H](C)Cc1cccc(C(F)(F)F)c1	0.12056737588652482	0.12931034482758622	0.09649122807017543	0.10810810810810811	0.14545454545454545	0.09734513274336283
CCCOc1c2c(ccc(CCOC)cc2)cc1	0.176056338028169	0.15702479338842976	0.09836065573770492	0.1	0.20535714285714285	0.09917355371900827
O=c1c(O)c(OC(F)(F)F)cc1O	0.06474820143884892	0.08035714285714286	0.07476635514018691	0.0660377358490566	0.08411214953271028	0.05555555555555555
OC[C@@H]1O[C@H](O)[C@H](O)[C@@H](O)[C@H]1O	0.028169014084507043	0.034782608695652174	0.08653846153846154	0.08823529411764706	0.03636363636363636	0.10891089108910891
COC(=O)COc1ccc2ccccc2c1OC	0.16901408450704225	0.1487603305785124	0.09917355371900827	0.10084033613445378	0.24074074074074073	0.09090909090909091
C=C1C[C@H]2[C@@]3(C)[C@H]4[C@H](O)C(=O)C=C[C@]4(C)[C@@]3(F)[C@@H](O)C[C@]2(C(=O)CO)O1	0.08875739644970414	0.1056338028169014	0.1796875	0.18253968253968253	0.10144927536231885	0.15384615384615385
COc1cc(O[C@H]2OC(C)O[C@@H](O)[C@H](O)[C@H]O2)c1	0.05806451612903226	0.0703125	0.1391304347826087	0.1415929203539823	0.07317073170731707	0.13043478260869565
COC/C=C/c1ccc(O)cc1	0.09558823529411764	0.1509433962264151	0.08411214953271028	0.08571428571428572	0.15841584158415842	0.07476635514018691
NC(=O)Cc1ccccc1C(=O)N[C@@H](CC(=O)O)C(=O)NCC(=O)NCC(=O)O	0.19135802469135801	0.1527777777777778	0.08843537414965986	0.09722222222222222	0.17518248175182483	0.15217391304347827
Oc1ccc(CC[C@@H](O)CC(=O)O)cc1O	0.19696969696969696	0.22429906542056074	0.10619469026548672	0.11818181818181818	0.23529411764705882	0.22772277227722773
COC(=O)CCCCc1ccccc1	0.16541353383458646	0.11304347826086956	0.10909090909090909	0.1111111111111111	0.17142857142857143	0.12037037037037036
C[C@H]1[C@H](O)CC[C@H]2[C@@H]3CC4=CCC(=O)C=C[C@H]4[C@@H]3CC[C@@]21C	0.05357142857142857	0.06382978723404255	0.2	0.2033898305084746	0.0661764705882353	0.144
CC(C)(C)c1ccc(S(=O)(=O)/C=C/C#N)cc1	0.0958904109589041	0.17699115044247787	0.11403508771929824	0.08695652173913043	0.13274336283185842	0.07692307692307693
CCCC(=O)CC(C)c1ccc(OCC(=O)O)cc1	0.2014388489208633	0.20689655172413793	0.1452991452991453	0.168141592920354	0.20535714285714285	0.22018348623853212
O=P(O)(O)CCO[C@H](O)CO	0.06716417910447761	0.07407407407407407	0.057692307692307696	0.06930693069306931	0.07766990291262135	0.11224489795918367
CC(C)(CO)CCCC(O)COc1cccc2[nH]ccc12	0.16	0.1484375	0.11904761904761904	0.10317460317460317	0.18333333333333332	0.14754098360655737
Cc1oc2cc(O)ccc2c1C	0.0962962962962963	0.12037037037037036	0.08490566037735849	0.08653846153846154	0.13725490196078433	0.06542056074766354
NC(=O)c1cscc1O	0.061068702290076333	0.07692307692307693	0.08163265306122448	0.08333333333333333	0.08080808080808081	0.07142857142857142
CC[C@@H](C)NC[C@@H](O)CO	0.1015625	0.10679611650485436	0.06930693069306931	0.10416666666666667	0.11224489795918367	0.15053763440860216
C=C[C@H](OS(=O)(=O)c1ccc(F)cc1)N1CCCCcn1	0.13725490196078433	0.1951219512195122	0.08461538461538462	0.09448818897637795	0.17355371900826447	0.06870229007633588
CSCC[C@H](NC(=O)CCCN)C(=O)N[C@@H](CCC(=O)O)C(C)C	0.14012738853503184	0.13432835820895522	0.08148148148148149	0.09923664122137404	0.11363636363636363	0.17886178861788618
CCCCC[C@H](C)CCOC(=O)c1ccc(C)cc1	0.1506849315068493	0.1652892561983471	0.13445378151260504	0.1565217391304348	0.1623931623931624	0.17543859649122806
C/C=C(\C)C(=C\C)C(=C\C)C(=C)OC(=O)O	0.05405405405405406	0.09322033898305085	0.07894736842105263	0.08035714285714286	0.0782608695652174	0.08928571428571429
CCC/C=C/COC(=O)c1ccccc1	0.15328467153284672	0.12931034482758622	0.11607142857142858	0.11818181818181818	0.18867924528301888	0.11711711711711711
CC(C)(CCc1ccc(Cl)cc1)c1ccc(O)c(C(=O)O)c1	0.19047619047619047	0.184	0.12698412698412698	0.10236220472440945	0.24347826086956523	0.11023622047244094
CCCCSc1ccc(C(=O)OCCN(C)C)cc1	0.12751677852348994	0.1652892561983471	0.13445378151260504	0.13675213675213677	0.14285714285714285	0.1452991452991453
CCCc1cc(OC)c(OC)cc1O	0.07746478873239436	0.10526315789473684	0.1111111111111111	0.11320754716981132	0.1	0.10185185185185185
O=c1oc2cc(O)ccc2o1	0.08148148148148149	0.10185185185185185	0.08653846153846154	0.08823529411764706	0.10679611650485436	0.05660377358490566
CC/C=C\C/C=C\CCCCCCCC#CC(=O)O	0.06289308176100629	0.07575757575757576	0.07086614173228346	0.072	0.07874015748031496	0.0975609756097561
O=C(O)c1cccnc1Nc1cccc(C(F)(F)F)c1	0.1724137931034483	0.144	0.07874015748031496	0.07142857142857142	0.1896551724137931	0.07086614173228346
Nc1ccc(Oc2ccc(Cl)cc2)cc1	0.14492753623188406	0.10084033613445378	0.05042016806722689	0.05128205128205128	0.16666666666666666	0.04201680672268908
Oc1ccc2nc(CC2CNCCCO2)nc(NCC(=O)c3ccc(Cl)cc3)cc2[nH]1	0.13259668508287292	0.1337579617834395	0.10256410256410256	0.1038961038961039	0.1456953642384106	0.06875
C/C=C(\C(C)C[C@@H](O)[C@H](C)[C@H]1C)C[C@H]2[C@@H]3CC=C[C@H]4C(=O)C=C[C@]4(C)[C@H]3CC[C@]12C	0.053475935828877004	0.08280254777070063	0.22388059701492538	0.21804511278195488	0.07142857142857142	0.13986013986013987
CC(=O)O[C@@H]1C[C@@H]2CC[C@@H]3[C@H](CC[C@@]4(C)[C@H]3C[C@H]([N+]3(C)CCCCCCC3)[C@@H]4OC(C)=CC(=O)[C@H]3CC[C@@]21C)[C@H]1CCN1CCCC[C@H]3C	0.040983606557377046	0.05092592592592592	0.15706806282722513	0.15263157894736842	0.04225352112676056	0.0945273631840796
COc1cc(-c2c(-c3ccc(F)cc3)nc(C(C)C)n2/C=C/[C@@H](O)C[C@@H](O)CC(=O)O)cc(C)c(C)c(CC)n1	0.3333333333333333	0.45925925925925926	0.11046511627906977	0.11834319526627218	0.4222222222222222	0.20253164556962025
COC(=O)[C@H](CCCc1ccccc1)N[C@@H](C)C(=O)N1CCC[C@H]1C(=O)O	0.21019108280254778	0.14788732394366197	0.13768115942028986	0.16541353383458646	0.18796992481203006	0.19083969465648856
C[C@]12CC[C@H]3c4ccc(O)cc4CC[C@H]3[C@@H]1C[C@@H](O)[C@@H]2O	0.07407407407407407	0.08888888888888889	0.13709677419354838	0.13934426229508196	0.09230769230769231	0.12903225806451613
Cc1c(COc2cc(C(=O)O)ccc2)cc1	0.14285714285714285	0.14655172413793102	0.11403508771929824	0.11607142857142858	0.18518518518518517	0.11504424778761062
CC(C)N(CCOCCOc1ccccc1)c1ccccc1	0.2605633802816901	0.13432835820895522	0.08148148148148149	0.09923664122137404	0.20491803278688525	0.09848484848484848
O=C(CN1CCc2ccccc2Cl)c2ccccc21	0.21428571428571427	0.12598425196850394	0.07874015748031496	0.08	0.22123893805309736	0.0625
OC[C@H]1O[C@H](O[C@@H]2[C@@H](O)[C@H](O[C@H]3O[C@H](CO)[C@@H](O)[C@H](N)[C@H]3O)[C@H](N)C[C@@H]2N)[C@H](O)[C@@H](O)[C@@H]1O	0.025252525252525252	0.029239766081871343	0.0967741935483871	0.09803921568627451	0.030120481927710843	0.09740259740259741
CC(C)(C)OC(O)C(=O)NCCCO	0.09420289855072464	0.10714285714285714	0.1346153846153846	0.11538461538461539	0.10185185185185185	0.13592233009708737
CC(=O)N[C@H](Cc1ccc(C[C@@H](N)CC(=O)O)cc1)C(=O)N[C@@H](C)C(=O)N[C@@H](CCC(=O)O)C(=O)O	0.19886363636363635	0.19480519480519481	0.09202453987730061	0.1069182389937107	0.18543046357615894	0.19594594594594594
COc1ccc(CCN2CCC(Nc3nc4ccccc4n3Cc3ccc(F)cc3)CC2)cc1	0.2647058823529412	0.15337423312883436	0.08333333333333333	0.08433734939759036	0.24489795918367346	0.06470588235294118
C[C@@H](F)CCCn1c(=O)c2c(-c3ccccc3)c(-c3ccccc3)c(=O)c2[nH]1	0.3541666666666667	0.15862068965517243	0.08	0.0958904109589041	0.24427480916030533	0.08783783783783784
COc1ccc2cc1C(=O)c1c(O)c3c(c(O)c1C2=O)C[C@@](O)(C(=O)CO)C[C@@H]3O[C@H]1C[C@H](N)[C@H](O)[C@H](C)O1	0.13333333333333333	0.1411764705882353	0.16770186335403728	0.16981132075471697	0.13855421686746988	0.15432098765432098
O=C(OCCN1CCOCC1)c1ccc(Cl)cc1	0.11333333333333333	0.12	0.12605042016806722	0.1282051282051282	0.13445378151260504	0.09016393442622951
COc1c(O)cc(CCC2CCCCC2)cc1	0.07894736842105263	0.096	0.12931034482758622	0.13157894736842105	0.1	0.1016949152542373
CC(C)c1cc(-c2cccc(Cl)c2)c(-c2ccc(F)cc2)n1/C=C/[C@@H](O)C[C@@H](O)CC(=O)O	0.4405594405594406	0.4435483870967742	0.08125	0.09615384615384616	0.5535714285714286	0.19444444444444445
NS(=O)(=O)c1cc(C2(O)NC(=O)c3ccccc32)ccc1Cl	0.15894039735099338	0.16535433070866143	0.06766917293233082	0.06870229007633588	0.19166666666666668	0.05223880597014925
C[C@@H]1C(=O)O[C@H]2[C@H]3O[C@H]4CC(=O)C=C[C@]4(C)[C@@]3(F)[C@@H](O)C[C@]2(C)[C@H]1C	0.05813953488372093	0.08391608391608392	0.22131147540983606	0.225	0.06382978723404255	0.13846153846153847
CC1(C)C=CC(C(=O)O)CC1	0.06666666666666667	0.08333333333333333	0.12121212121212122	0.12371134020618557	0.08737864077669903	0.12244897959183673
CCOC(=O)C[C@@H](C)O[C@H](O)c1ccccc1	0.2	0.17391304347826086	0.12173913043478261	0.14414414414414414	0.23809523809523808	0.1743119266055046
Cc1cc2c(c(OC)cc(O)c2)oc1=O	0.09090909090909091	0.11206896551724138	0.10810810810810811	0.11009174311926606	0.11711711711711711	0.07964601769911504
CO[C@@H]1[C@@H](C(=O)O)C[C@H]1O[C@H](C)[C@H](O)[C@H](C)O	0.11188811188811189	0.14782608695652175	0.125	0.14814814814814814	0.14414414414414414	0.22549019607843138
NO[C@H](Cc1ccccc1)C(=O)N1CCC[C@H]1C(=O)O	0.17123287671232876	0.11627906976744186	0.12195121951219512	0.13333333333333333	0.16806722689075632	0.14166666666666666
C=C1C=C[C@@H]([C@@H](O)CC[C@@H]2O[C@H](C)C[C@@H](O)C[C@H](O)Cl)N21	0.11688311688311688	0.1328125	0.13008130081300814	0.15126050420168066	0.14754098360655737	0.22123893805309736
CC(=O)N[C@H](Cc1ccc(C(=O)O)cc1)c1ccccc1	0.2608695652173913	0.15748031496062992	0.09302325581395349	0.10317460317460317	0.25663716814159293	0.12
CCCOC(C(=O)c1ccccc1)C(=O)N1CCC[C@H]1C(=O)O	0.17763157894736842	0.13432835820895522	0.140625	0.152	0.176	0.16
COc1ccc(NC(=O)c2c(-c3ccccc3)c(-c3ccc(F)cc3)c(CC[C@@H](O)C[C@@H](O)CC(=O)[O-])n2C(C)C)[nH]1	0.5263157894736842	0.28125	0.09340659340659341	0.10674157303370786	0.41843971631205673	0.2073170731707317
CC1=C[C@H](c2c(-c3ccc(F)cc3)c(-c3ccc(F)cc3)c(CC[C@@H](O)C[C@@H](O)C[C@@H](O)CC(=O)[O-])n2C(C)C)cc1	0.40853658536585363	0.2830188679245283	0.10614525139664804	0.12	0.3916083916083916	0.2236024844720497
C=C[C@@H](O)C#CCCCCC(=O)[O-]	0.07142857142857142	0.07894736842105263	0.06363636363636363	0.07476635514018691	0.08256880733944955	0.09433962264150944
CO/N=C(C(\OC(=O)c1ccccc1)NC(=O)Nc1ccccc1)N	0.2916666666666667	0.11188811188811189	0.07746478873239436	0.08633093525179857	0.17557251908396945	0.09352517985611511
CCCCCCCCC/C=C\CCCC(=O)O	0.07236842105263158	0.088	0.0743801652892562	0.07563025210084033	0.09166666666666666	0.11206896551724138
CCCCc1nc(Cl)c(CO)n1Cc1ccc(-c2ccccc2-c2nnn[nH]2)cc1	0.22424242424242424	0.15894039735099338	0.06962025316455696	0.07051282051282051	0.2318840579710145	0.07692307692307693
C[N+](C)(C)CC(=O)[O-]	0.046875	0.07	0.07446808510638298	0.07608695652173914	0.0625	0.07526881720430108
CNS(=O)(=O)Cc1ccc2[nH]cc(CCN(C)C)c2c1	0.11842105263157894	0.18181818181818182	0.10483870967741936	0.10655737704918032	0.13114754098360656	0.0967741935483871
C[C@]12CC[C@H](O)C[C@@H]1CC[C@@H]1[C@@H]2CC[C@]2(C)C(=O)CC[C@@H]12	0.029585798816568046	0.035211267605633804	0.13709677419354838	0.13934426229508196	0.0364963503649635	0.10236220472440945
CC(=O)OC[C@@H]1O[C@@H](n2ncc(=O)[nH]c2=O)[C@H](OC(C)=O)[C@@H]1OC(C)=O	0.0755813953488372	0.0896551724137931	0.14285714285714285	0.1450381679389313	0.06993006993006994	0.13533834586466165
Nc1nc(N)nc(NC2CC2)n1	0.027777777777777776	0.06140350877192982	0.045454545454545456	0.046296296296296294	0.02654867256637168	0.02702702702702703
COC(=O)Cc1ccc(O)cc1	0.12121212121212122	0.1523809523809524	0.11650485436893204	0.1188118811881188	0.16	0.10679611650485436
O=C(O)CCCCC[C@@H]1CSSS1	0.07042253521126761	0.06837606837606838	0.09174311926605505	0.09345794392523364	0.07142857142857142	0.1346153846153846
O[C@](c1ccc(Cl)c(Cl)c1)c1ccc(Cl)cc1	0.14893617021276595	0.13445378151260504	0.05737704918032787	0.058333333333333334	0.1926605504587156	0.05785123966942149
COc1ccc2c(c1)c(CC(=O)O)c(C)n2C(=O)c1ccc(Cl)cc1	0.2185430463576159	0.18045112781954886	0.10218978102189781	0.1037037037037037	0.256198347107438	0.12781954887218044
C=C1C(=O)C[C@H]2[C@@H]1CC/C(C)=C/CC[C@@]1(C)O[C@@H]21	0.04430379746835443	0.05343511450381679	0.1282051282051282	0.13043478260869565	0.05555555555555555	0.07377049180327869
COc1cc(C=O)c(CNC(C)C)cc1	0.11428571428571428	0.15178571428571427	0.09821428571428571	0.12037037037037036	0.14814814814814814	0.10909090909090909
O=C1CN(S(=O)(=O)c2ccccc2)C1=O	0.1386861313868613	0.13157894736842105	0.07894736842105263	0.08035714285714286	0.14814814814814814	0.06086956521739131
COc1cc(C(=O)NS(=O)(=O)c2ccccc2C)ccc1Cc1cn(C)c2ccccc21	0.2732919254658385	0.17105263157894737	0.08860759493670886	0.08974358974358974	0.2536231884057971	0.08227848101265822
O=CC(=O)[C@@H](O)c1ccc(O)cc1	0.13636363636363635	0.18269230769230768	0.09345794392523364	0.10576923076923077	0.18	0.11538461538461539
C[C@H]1O[C@@H](Oc2ccc(O)c(O)c2)[C@H](O)[C@@H](O)[C@@H]1O	0.07792207792207792	0.09448818897637795	0.13675213675213677	0.1391304347826087	0.09836065573770492	0.14782608695652175
N=C(N)NCCCCNC(=N)N.O=S(=O)(O)O	0.07534246575342465	0.08333333333333333	0.05982905982905983	0.06086956521739131	0.05042016806722689	0.08849557522123894
O=C(Nc1ccc(Br)cc1)c1cc(Br)cc(Br)c1O	0.18439716312056736	0.14754098360655737	0.072	0.07317073170731707	0.17391304347826086	0.064
CC[C@@H](C=O)c1ccc(C(=O)CCC2=C(O)CCC2)cc1	0.14473684210526316	0.176	0.14634146341463414	0.16806722689075632	0.17355371900826447	0.13821138211382114
c1ccc(CN2[C@H]3CCSC3=N2)cc1	0.12142857142857143	0.08333333333333333	0.0782608695652174	0.07964601769911504	0.13636363636363635	0.0603448275862069
COC(=O)CCc1ccc(OCC(O)CNC(C)C)cc1	0.18493150684931506	0.2066115702479339	0.12903225806451613	0.15	0.20512820512820512	0.17796610169491525
C[C@@H]1CC[C@H]([C@@H](O)CC(=O)O)[C@H]1CC[C@H]1O[C@@H](n2c3ccccc3)CC2=CCC[C@@H]1O	0.19411764705882353	0.1503267973856209	0.21428571428571427	0.22627737226277372	0.2127659574468085	0.2158273381294964
NC[C@@H]1CC[C@@H](c2ccc(Cl)c(Cl)c2)c2ccccc21	0.1390728476821192	0.10687022900763359	0.07751937984496124	0.07874015748031496	0.17647058823529413	0.06153846153846154
O=C1NC=C[C@H]1O[C@@H](Cn1ccnc1)c1cc(Cl)ccc1Cl	0.1125	0.10218978102189781	0.08208955223880597	0.0916030534351145	0.140625	0.07462686567164178
CC(C)(S)C(=O)Nc1ccc(C(C)(C)C)c(C(=O)O)c1	0.14482758620689656	0.1487603305785124	0.1565217391304348	0.11965811965811966	0.12605042016806722	0.1282051282051282
CCNC(=O)[C@H]1Cc2ccccc2CC1=O	0.14285714285714285	0.1271186440677966	0.15454545454545454	0.1574074074074074	0.16363636363636364	0.11504424778761062
C[S@@](=O)/C=C\CN1CCC[C@H]1C[C@@H](O)[C@@H](O)[C@H](C)O	0.09933774834437085	0.13008130081300814	0.08130081300813008	0.10084033613445378	0.1452991452991453	0.13793103448275862
O=C(O)[C@@H]1O[C@H](OC(=O)c2ccc(O)c(O)c2)c(O)c1O	0.13245033112582782	0.14285714285714285	0.12195121951219512	0.12396694214876033	0.13934426229508196	0.16101694915254236
C=CC[S@](=O)C[C@H](N)C(=O)N[C@@H](CCNC(=O)[C@H](C)NC(=O)[C@H](C)NC(=O)N[C@H](C(=O)N[C@H](C)O)c1ccccc1)C(=O)N[C@@H](CC(=O)O)	0.18181818181818182	0.1518324607329843	0.07537688442211055	0.08717948717948718	0.16847826086956522	0.15135135135135136
Cc1n[nH]c2c(F)cccc12	0.09774436090225563	0.12264150943396226	0.056074766355140186	0.05714285714285714	0.15151515151515152	0.04672897196261682
COc1c(O)ccc2c(-c3ccccc3)c(-c3ccccc3)c(F)c2c1	0.3475177304964539	0.13194444444444445	0.053691275167785234	0.05442176870748299	0.2440944881889764	0.04697986577181208
O=C(NC[C@H](O)CO)C[C@H](O)/C=C/c1cccc([N+](=O)[O-])c1.C(F)(F)F	0.18064516129032257	0.248	0.0948905109489051	0.1044776119402985	0.25833333333333336	0.1640625
C=C1C[C@@]23CC[C@H](O)C[C@@H]4[C@H](C)CC[C@@H](O)C[C@@]4(C)[C@H]3CC[C@]12C	0.028409090909090908	0.04054054054054054	0.1297709923664122	0.13178294573643412	0.034722222222222224	0.11363636363636363
C[N+](C)(C)CCOC(N)=O.[Cl-]	0.05223880597014925	0.07547169811320754	0.09090909090909091	0.09278350515463918	0.06862745098039216	0.09183673469387756
C[C@H]1CC(=O)C=C(C)CC1	0.04411764705882353	0.05504587155963303	0.13541666666666666	0.13829787234042554	0.057692307692307696	0.08
COc1cccc2c1C(=O)c1c(O)c3c(c(O)c1C2=O)C[C@@](O)(C(=O)CO)C[C@@H]3O[C@H]1C[C@H](N)[C@H](O)[C@H](C)O1	0.12755102040816327	0.12790697674418605	0.16770186335403728	0.16981132075471697	0.1317365269461078	0.15432098765432098
CC(C)OC(=O)C(C)(C)Oc1ccc(C(=O)c2ccc(Cl)cc2)cc1	0.20394736842105263	0.17293233082706766	0.13636363636363635	0.12121212121212122	0.208	0.12030075187969924
CCN[C@@H](C)Cc1ccccc1	0.1640625	0.11926605504587157	0.08411214953271028	0.10679611650485436	0.18181818181818182	0.10576923076923077
CC1(C)CC[C@@]2(O)C(=CO)C[C@@H]2C(=O)C(=O)C1	0.059602649006622516	0.08130081300813008	0.11403508771929824	0.11607142857142858	0.07563025210084033	0.07692307692307693
CC/C(=N/O)c1ccc(C)c(C)c1	0.0948905109489051	0.12844036697247707	0.11428571428571428	0.11650485436893204	0.12380952380952381	0.10476190476190476
NC1=N[C@H](CC[N+](=O)[O-])CS1[Na+]	0.027972027972027972	0.043478260869565216	0.06542056074766354	0.06666666666666667	0.036036036036036036	0.0660377358490566
O=S(=O)(O)OCC(O)CO	0.07692307692307693	0.13	0.0594059405940594	0.07142857142857142	0.09090909090909091	0.11578947368421053
CC(C)(CO[P@@](=O)(O)OCC(=O)O)C(=O)O	0.10714285714285714	0.12280701754385964	0.12962962962962962	0.09090909090909091	0.10810810810810811	0.1523809523809524
C/C(=C/c1ccc(O)cc1)OC(=O)O	0.13333333333333333	0.16666666666666666	0.10091743119266056	0.102803738317757	0.17475728155339806	0.12264150943396226
CCCCCCCCCCOC(=O)c1ccccc1C	0.1390728476821192	0.11538461538461539	0.12096774193548387	0.12295081967213115	0.15702479338842976	0.13114754098360656
CC1(C)C[C@H]2C3=CC4=CC(=O)C=C[C@]4(C)[C@@]3(F)[C@@H](O)C[C@]2(C(=O)CO)O1	0.10119047619047619	0.12857142857142856	0.16923076923076924	0.171875	0.11678832116788321	0.14393939393939395
C=C(C)c1ccc(-c2ccc(F)cc2)c(/C=C/[C@@H]2C[C@@H](O)CC(=O)O2)c1	0.20512820512820512	0.22900763358778625	0.183206106870229	0.18604651162790697	0.2892561983471074	0.09219858156028368
OC[C@@H]1NCC[C@H](O)[C@H](O)[C@@H](CO)[C@H](O)[C@H](O)[C@H]1O	0.03125	0.03759398496240601	0.11864406779661017	0.1206896551724138	0.0390625	0.11965811965811966
C=C(C)[C@@H](CC=O)[C@H]1CC[C@H]2[C@@H]3CC4=CC(=O)CC[C@]4(C)[C@H]3CC[C@@]21C	0.05649717514124294	0.08108108108108109	0.14074074074074075	0.15151515151515152	0.06896551724137931	0.10869565217391304
CN(C)CCCN1c2ccccc2Sc2ccccc21	0.21830985915492956	0.140625	0.07692307692307693	0.078125	0.21551724137931033	0.06923076923076923
COc1cc2c(c(OC)c1OC)-c1ccc(=O)c(C)cc1[C@@H]CNC(C)C2	0.1111111111111111	0.11643835616438356	0.12949640287769784	0.12318840579710146	0.12056737588652482	0.08333333333333333
O=C(O)[C@H](Cc1ccccc1Cl)c1ccccc1	0.24812030075187969	0.1487603305785124	0.08130081300813008	0.09166666666666666	0.24074074074074073	0.09090909090909091
O=C(O)C[C@H](NC(=O)c1ccc(O)cc1)c1ccccc1	0.29850746268656714	0.18548387096774194	0.08461538461538462	0.09448818897637795	0.2909090909090909	0.14754098360655737
O=P(O)(O)OC[C@H](Cl)C(Cl)Cl	0.04411764705882353	0.05504587155963303	0.0380952380952381	0.049019607843137254	0.057692307692307696	0.06930693069306931
Oc1ccc(CC[C@@H](O)CCC(=O)O)cc1	0.19548872180451127	0.21100917431192662	0.10526315789473684	0.11711711711711711	0.22115384615384615	0.19047619047619047
C[C@@H]1C=C2C(=O)C=C[C@H](C)[C@H]21	0.058394160583941604	0.07272727272727272	0.21739130434782608	0.2222222222222222	0.0761904761904762	0.18085106382978725
CC(C)(O)[C@H](O)C[C@H](C)[C@H]1CC[C@H]2[C@@H]3CCC4=CC(=O)C=C[C@]4(C)[C@H]3CC[C@@]21C	0.0898876404494382	0.12080536912751678	0.18382352941176472	0.16911764705882354	0.1095890410958904	0.15942028985507245
CC(C)C[C@@H](CC(=O)N[C@@H](C)NC(=O)[C@@H](N)Cc1ccccc1)C(=O)N1CCC[C@H]1C(=O)N[C@@H](CCCC(=O)O)C(=O)O	0.20833333333333334	0.15819209039548024	0.10555555555555556	0.11931818181818182	0.1834319526627219	0.18562874251497005
COc1ccc(OC)cc1C(=O)NCC1CC(Cc2ccccc2)CC1	0.1949685534591195	0.13194444444444445	0.13768115942028986	0.13970588235294118	0.20610687022900764	0.11428571428571428
COc1cc(O)c2c(c1)C(=O)NC1CCN(CCN1CC)CC2	0.07784431137724551	0.0851063829787234	0.12213740458015267	0.12403100775193798	0.0962962962962963	0.08955223880597014
CCc1c(C(=O)OCC(C)=O)cc1	0.10294117647058823	0.10810810810810811	0.14705882352941177	0.15	0.102803738317757	0.16
CCCC[C@H](CC)CNC(=O)[C@@H](C)Oc1cccc(C)c1	0.15333333333333332	0.15873015873015872	0.13821138211382114	0.1694915254237288	0.1557377049180328	0.18803418803418803
C/C=C(\C)C(=C\C)C[C@H](C)CCO	0.08759124087591241	0.11926605504587157	0.08411214953271028	0.10679611650485436	0.10377358490566038	0.12745098039215685
C=C(C)[C@@H]1C[C@H]2OC[C@]3(C)C[C@@H]4[C@H](O)C[C@]4(C)[C@H]3C[C@H]12	0.024096385542168676	0.036231884057971016	0.15126050420168066	0.15384615384615385	0.029850746268656716	0.10569105691056911
COCCOC(=O)c1ccc(N)cc1	0.11594202898550725	0.14414414414414414	0.11009174311926606	0.11214953271028037	0.1509433962264151	0.10091743119266056
O=C1Nc2ccc(Cl)cc2C(c2ccccc2Cl)=NC1O	0.16	0.13076923076923078	0.07633587786259542	0.07751937984496124	0.19327731092436976	0.06060606060606061
C[C@@H]1CC[C@]2(NC1)C[C@H]1CO[C@@H](OC(=O)Nc4cccc(O)c4)C[C@H](O)[C@H](C(=O)N(C)O)[C@@]12S(=O)(=O)O	0.125	0.13855421686746988	0.16560509554140126	0.16774193548387098	0.10179640718562874	0.17419354838709677
CCCCCCCCCCCCCCCCCC(=O)O	0.06832298136645963	0.0661764705882353	0.06923076923076923	0.0703125	0.06870229007633588	0.104
O=C(O)[C@H]1O[C@@H](OCCc2ccc(F)cc2)O[C@@H](O)[C@@H](O)[C@H]1O	0.16339869281045752	0.1984126984126984	0.15079365079365079	0.1532258064516129	0.2066115702479339	0.17073170731707318
O=C/C=C/c1ccccc1	0.11627906976744186	0.10377358490566038	0.04716981132075472	0.04807692307692308	0.16666666666666666	0.047619047619047616
COc1ccc(C[C@H]2NC[C@H](O)[C@H]2OC(C)=O)cc1	0.11258278145695365	0.13709677419354838	0.16379310344827586	0.16666666666666666	0.14285714285714285	0.15517241379310345
CC(=O)c1ccccc1C(=O)c1ccccc1	0.25384615384615383	0.13333333333333333	0.08333333333333333	0.0847457627118644	0.21296296296296297	0.09322033898305085
COC(=O)[C@@H]1C[C@@]2(C)[C@H]3CCC4=CC(=O)C=C[C@]4(C)[C@H]3CC[C@@]21C	0.06470588235294118	0.09219858156028368	0.1746031746031746	0.1774193548387097	0.07194244604316546	0.13076923076923078
NC[C@@H]1CC[C@H](c2ccc(Cl)c(Cl)c2)c2ccccc21	0.1390728476821192	0.10687022900763359	0.07751937984496124	0.07874015748031496	0.17647058823529413	0.06153846153846154
CCCC/C=C\CCCCCC(=O)O	0.07692307692307693	0.09482758620689655	0.08035714285714286	0.08181818181818182	0.0990990990990991	0.12149532710280374
C=C1CC/C=C(\C)C[C@H](C)C(=O)O[C@H]1C(=O)O	0.08108108108108109	0.09917355371900827	0.18691588785046728	0.19047619047619047	0.09401709401709402	0.125
C=C1CC/C=C(\C)C[C@H](OC)C[C@@]2(C)[C@@H](OC(=O)c3ccccc3)C[C@H](O)C[C@H](O)C(=O)N21	0.15083798882681565	0.11875	0.19310344827586207	0.1958041958041958	0.16	0.14666666666666667
O=C(OCc1ccccc1C(=O)c1ccccc1)NCC(O)CO	0.2887323943661972	0.16417910447761194	0.10294117647058823	0.11278195488721804	0.23770491803278687	0.14615384615384616
C=CC[S@](=O)[C@H](C)NC(=O)N[C@@H](CCNC(=O)[C@H](C)C(=O)O)C(=O)N1CCC[C@H]1OC	0.11864406779661017	0.11764705882352941	0.10738255033557047	0.12413793103448276	0.10666666666666667	0.15492957746478872
CC/C=C\C=C/CCCCCC(=O)O	0.07692307692307693	0.09482758620689655	0.08035714285714286	0.08181818181818182	0.0990990990990991	0.12149532710280374
OC[C@@H]1O[C@H](OCc2ccccc2)C[C@@H](O)[C@H](Cc2ccc(Cl)cc2)[C@H](O)[C@@H](C)O1	0.1834319526627219	0.10897435897435898	0.1597222222222222	0.1619718309859155	0.19148936170212766	0.1527777777777778
CCOC(=O)[C@H](CCc1ccccc1)N[C@@H](C)C(=O)N1Cc2ccccc2C[C@H]1C(=O)O	0.28125	0.16339869281045752	0.1390728476821192	0.1643835616438356	0.22695035460992907	0.1793103448275862
CC(C)C[C@H](NC(=O)CN)C(=O)N1CCC[C@H]1C(=O)N[C@@H](CCC(=O)O)C(=O)NCC(=O)NCC(=O)O	0.13227513227513227	0.1130952380952381	0.08383233532934131	0.09815950920245399	0.10975609756097561	0.16129032258064516
CC(C)C[C@@H]1NC(=O)C(Cc2ccccc2)CC1	0.16083916083916083	0.13008130081300814	0.1271186440677966	0.14912280701754385	0.18584070796460178	0.11864406779661017
COc1ccc([C@H](CCCN(C)C)c2ccccn2)cc1	0.174496644295302	0.15625	0.09230769230769231	0.10236220472440945	0.20168067226890757	0.1015625
C[C@@H]1CC[C@]2(C(=O)O)C[C@H]3[C@@H]4C[C@H](O)C[C@]4(C)[C@H]3CC[C@]12C	0.04790419161676647	0.06474820143884892	0.15447154471544716	0.15702479338842976	0.05925925925925926	0.14634146341463414
Cc1cc(O)c(S(=O)(=O)NCCN2CCCCC2)cc1	0.11038961038961038	0.13385826771653545	0.11290322580645161	0.11475409836065574	0.112	0.0873015873015873
Nc1nc2c(ncn2COCCO)c(=O)[nH]1	0.0738255033557047	0.09917355371900827	0.08547008547008547	0.08695652173913043	0.0847457627118644	0.06779661016949153
CC(=C/CO)/C=C/C=C/C=C/C=C/C=C\CC(=O)O	0.07006369426751592	0.09302325581395349	0.0546875	0.05555555555555555	0.0967741935483871	0.08943089430894309
CCCCC/C=C\CCCC(=O)O	0.07857142857142857	0.09734513274336283	0.08256880733944955	0.08411214953271028	0.10185185185185185	0.125
CCCC/C=C\C/C=C\CCCCCC(=O)O	0.07236842105263158	0.088	0.0743801652892562	0.07563025210084033	0.09166666666666666	0.11206896551724138
CC(=O)O[C@H]1CC2=CC(=O)CC[C@]2(C)[C@H]2CC[C@@]3(C)[C@@H](CC[C@@]34CCC(=O)O4)[C@H]12	0.053763440860215055	0.07643312101910828	0.17266187050359713	0.17518248175182483	0.05806451612903226	0.11724137931034483
CCCCCCC[C@@H](O)COc1ccccc1	0.17142857142857143	0.11382113821138211	0.09166666666666666	0.10256410256410256	0.168141592920354	0.1504424778761062
N[C@@H](CCC(=O)N[C@@H](CSSC[C@H](NC(=O)CC[C@H](N)C(=O)O)C(=O)NCC(=O)O)C(=O)NCC(=O)O)C(=O)O	0.09950248756218906	0.08379888268156424	0.044444444444444446	0.05084745762711865	0.07386363636363637	0.12650602409638553
COC(=O)C1=C(C)NC(C)=C(C(=O)OCC(C)C)C1c1ccccc1[N+](=O)[O-]	0.1728395061728395	0.18115942028985507	0.12142857142857143	0.13138686131386862	0.18796992481203006	0.13043478260869565
C=C[C@]1(C)CC[C@H]2[C@@H]3CCC4=CC(=O)CC[C@]4(C)[C@H]3CC[C@]12C	0.03468208092485549	0.05555555555555555	0.10606060606060606	0.1076923076923077	0.05	0.07407407407407407
Cc1cc(O)cc(C)c1Cl	0.06818181818181818	0.08571428571428572	0.06930693069306931	0.0707070707070707	0.09	0.0594059405940594
N#Cc1ccc(-c2nc(C(C)C)n(/C=C/[C@@H](O)C[C@@H](O)CCC(=O)O)c2-c2ccc(F)cc2)cc1	0.40397350993377484	0.4230769230769231	0.08484848484848485	0.09937888198757763	0.4634146341463415	0.17880794701986755
CCOc1nc2cccc(C(=O)O)c2n1Cc1ccc(-c2ccccc2-c2nnn[nH]2)cc1	0.2710843373493976	0.1794871794871795	0.08536585365853659	0.08641975308641975	0.2517482517482518	0.08588957055214724
O=S(=O)(O)OCCO	0.046511627906976744	0.09090909090909091	0.0625	0.06382978723404255	0.05102040816326531	0.07446808510638298
COC(=O)CC(=O)Nc1ccccc1O	0.17293233082706766	0.13157894736842105	0.11818181818181818	0.12037037037037036	0.16981132075471697	0.12962962962962962
CC(C)N(C)CCC(O)c1cc(Cl)c(N)cc1	0.1347517730496454	0.1875	0.09482758620689655	0.11607142857142858	0.16363636363636364	0.13513513513513514
O=C(O)c1cc(=O)c2c(OCC(O)COc3ccc4oc(C(=O)O)cc(C(=O)O)c34)cccc2o1	0.20454545454545456	0.17834394904458598	0.09146341463414634	0.09937888198757763	0.2080536912751678	0.1337579617834395
O=C(Oc1cnccc1C(=O)O)C(=O)[O-]	0.09929078014184398	0.12280701754385964	0.0990990990990991	0.10091743119266056	0.09821428571428571	0.12037037037037036
CC(C)C(=O)c1ccc(C(=O)O)cc1	0.17829457364341086	0.20192307692307693	0.11214953271028037	0.13592233009708737	0.2	0.1568627450980392
COc1ccc2[nH]c([S+]([O-])Cc3ncc(C)c(OC)c3C)nc2c1	0.10303030303030303	0.14814814814814814	0.07971014492753623	0.08088235294117647	0.1111111111111111	0.06474820143884892
C[C@@H]1C[C@H]2[C@@H]3CCC4=CC(=O)C=C[C@]4(C)[C@@]3(F)[C@@H](O)C[C@]2(C)[C@@]1(O)C(=O)CO	0.09195402298850575	0.11643835616438356	0.1984732824427481	0.20155038759689922	0.1048951048951049	0.18181818181818182
CCCN(NC(=O)c1ccc(N)c(C)c1)c1ccccc1	0.21678321678321677	0.15748031496062992	0.1015625	0.10317460317460317	0.23478260869565218	0.09375
CCC(=O)c1cc(OC)c(OC)cc1O	0.09154929577464789	0.12280701754385964	0.12962962962962962	0.1320754716981132	0.11818181818181818	0.12037037037037036
COc1ccc(-c2cc(-c3ccccc3)nc(C(C)C)c2/C=C/[C@@H]2C[C@@H](O)CC(=O)O2)cc1	0.26666666666666666	0.23809523809523808	0.17333333333333334	0.1917808219178082	0.2642857142857143	0.10759493670886076
CC(C)=CCc1ccc(O)c(C)c1	0.0948905109489051	0.1388888888888889	0.10377358490566038	0.10576923076923077	0.1346153846153846	0.09433962264150944
CC(=O)OC(C)=O	0.06451612903225806	0.06060606060606061	0.07608695652173914	0.07777777777777778	0.05263157894736842	0.10112359550561797
N[C@H](CSC(=S)NCc1ccccc1)C(=O)O	0.17391304347826086	0.125	0.08403361344537816	0.09482758620689655	0.18181818181818182	0.11304347826086956
Cc1[nH]c2cccc(S(=O)(=O)[O-])cc1-2	0.10071942446043165	0.14545454545454545	0.07142857142857142	0.07272727272727272	0.12037037037037036	0.0625
CC(C)c1ccc(Sc2c(/C=C/[C@@H]3C[C@@H](O)CC(=O)O3)c(C3CC3)nc3cc(F)c(F)cc23)cc1	0.15135135135135136	0.19230769230769232	0.16883116883116883	0.18666666666666668	0.19078947368421054	0.09815950920245399
C[C@@H]1O[C@H](OC(C)=O)CC[C@H]2[C@@H]3CC=C4C[C@H](O)CC[C@]4(C)[C@H]3CC[C@@]21C	0.04395604395604396	0.06535947712418301	0.1984732824427481	0.20155038759689922	0.05333333333333334	0.1386861313868613
O=P(O)(O)C(O)(Cc1ccncc1)P(=O)(O)O	0.08904109589041095	0.11864406779661017	0.07692307692307693	0.06896551724137931	0.10434782608695652	0.09649122807017543
C/C=C\c1cc(OC)c(OC)cc1OC	0.05405405405405406	0.11206896551724138	0.07894736842105263	0.08035714285714286	0.09734513274336283	0.06086956521739131
CC(/C=C/C=C/C(=O)O)N(CC)c1ccccc1	0.1702127659574468	0.1794871794871795	0.1	0.1206896551724138	0.23148148148148148	0.12931034482758622
CC(=O)C(=O)[C@@]1(C)[C@@H](O)C[C@H]2[C@@H]3CCC4=CC(=O)C=C[C@]4(C)[C@H]3CC[C@@]21C	0.08045977011494253	0.10273972602739725	0.19230769230769232	0.1953125	0.07586206896551724	0.16666666666666666
COc1cc(OC)c(C(=O)CCCN2CCCC2)c(OC)c1	0.10625	0.10294117647058823	0.13385826771653545	0.136	0.10687022900763359	0.10852713178294573
Cc1ccc2c(c1)c1ccccc1N=C2N1CCNCC(N)CC1	0.1419753086419753	0.12056737588652482	0.07042253521126761	0.07142857142857142	0.1953125	0.04861111111111111
C=CCCCCC[C@H](Cl)[C@H]1C[C@H](O)C[C@@H]2C=C[C@H](C)[C@H](CC[C@@H](O)C[C@@H](O)CC(=O)[O-])[C@@H]12	0.14689265536723164	0.13548387096774195	0.19718309859154928	0.20863309352517986	0.14	0.3412698412698413
COC[C@@H](CCO)c1cccc(/C=C/c2cc(-c3ccccc3)c(F)cc2)c1	0.28104575163398693	0.1736111111111111	0.07236842105263158	0.08053691275167785	0.2713178294573643	0.08
COc1ccc(C(CN(C)C)C2(O)CCCCC2)cc1	0.09615384615384616	0.14285714285714285	0.11290322580645161	0.12396694214876033	0.12096774193548387	0.096
CO[C@@H]1O[C@H](COCc2ccc(C(=O)O)cc2)cc1	0.1342281879194631	0.14516129032258066	0.14285714285714285	0.1452991452991453	0.17094017094017094	0.13445378151260504
CCCCCCCCCCCCCCCC(=O)O	0.07096774193548387	0.06923076923076923	0.07258064516129033	0.07377049180327869	0.072	0.1092436974789916
CCCOc1ccc(N(CCC)C(=O)NCCN)cc1	0.13245033112582782	0.14285714285714285	0.12195121951219512	0.12396694214876033	0.13934426229508196	0.1322314049586777
O=C1N[C@@H](C(=O)O)CCC1	0.05185185185185185	0.06481481481481481	0.11224489795918367	0.11458333333333333	0.057692307692307696	0.09090909090909091
CCCCCCCC(=O)c1ccc(O)cc1	0.1347517730496454	0.14655172413793102	0.12389380530973451	0.12612612612612611	0.15315315315315314	0.13513513513513514
COc1ccc2[nH]cc(CCNC(C)=O)c2c1	0.12413793103448276	0.14285714285714285	0.1111111111111111	0.11304347826086956	0.1592920353982301	0.10256410256410256
CC(=O)Nc1ccc(O)cc1	0.15079365079365079	0.14563106796116504	0.09803921568627451	0.1	0.15306122448979592	0.08823529411764706
CC[C@H](C)C(=O)O[C@H]1C[C@@H](C)C=C2C=C[C@H](C)[C@H](CC[C@@H]3C[C@@H](O)CC(=O)O3)C21	0.09550561797752809	0.12	0.7802197802197802	1.0	0.10135135135135136	0.47706422018348627
O=C(O)C(O)(CC(=O)O)C(=O)O	0.09090909090909091	0.10377358490566038	0.0673076923076923	0.05825242718446602	0.08737864077669903	0.13402061855670103
CCOC(=O)C1=C(C)NC(C)=C(C(=O)OC)C1c1cccc([N+](=O)[O-])c1	0.13496932515337423	0.16176470588235295	0.1259259259259259	0.12781954887218044	0.1417910447761194	0.12686567164179105
COc1ccc2c(c1)c(CC(=O)OCC(=O)O)c(C)n2C(=O)c1ccc(Cl)cc1	0.2111801242236025	0.18309859154929578	0.10204081632653061	0.10344827586206896	0.24427480916030533	0.1258741258741259
CSSCSCSCS(C)(=O)O	0.05	0.05263157894736842	0.06542056074766354	0.06666666666666667	0.05504587155963303	0.0660377358490566
O=C1c2c(O)ccc(O)c2C(=O)c2c(NCCNCCO)ccc(NCCNCCO)c21	0.15168539325842698	0.1337579617834395	0.075	0.0759493670886076	0.13815789473684212	0.09615384615384616
CC[C@H](CC[C@H](C)[C@H](O)CCC(=O)O)c1ccccc1	0.24087591240875914	0.19166666666666668	0.11382113821138211	0.1440677966101695	0.2545454545454545	0.23636363636363636
C[C@@H]1CC[C@@H]([C@](C)(O)CCC(=O)O)[C@H]1CCC[C@H]1CC[C@H]2[C@@H]3CCC4=CC(=O)CC=C[C@]4(C)[C@H]3CC[C@@]21C	0.09405940594059406	0.10857142857142857	0.22077922077922077	0.2077922077922078	0.09248554913294797	0.18354430379746836
Cc1c(C)n(Cc2ccc(F)cc2)c(-c2ccc(F)cc2)c1/C=C/[C@@H]1C[C@@H](O)CC(=O)O1	0.25766871165644173	0.2191780821917808	0.17006802721088435	0.1724137931034483	0.2814814814814815	0.08917197452229299
CC1(C)C=Cc2[C@@H]3C[C@H]4CC(=O)C=C[C@]4(C)[C@@]3(F)[C@@H](O)C[C@]2(C(=O)CO)O1	0.08670520231213873	0.1103448275862069	0.2109375	0.21428571428571427	0.09859154929577464	0.17557251908396945
C[C@]12C=CC(=O)C=C1CC[C@@H]1[C@@H]2[C@@H](O)C[C@@]2(C)[C@H]1CC[C@]2(O)C(=O)CO	0.08771929824561403	0.10416666666666667	0.17692307692307693	0.1796875	0.1	0.16030534351145037
CC/C=C\C[C@H](O)[C@H](C)CO	0.08270676691729323	0.11428571428571428	0.0673076923076923	0.09	0.12	0.12244897959183673
COc1cc2c(cc1)c(NC(=O)c1ccc(C(=O)O)C=CN2C)c1	0.16666666666666666	0.14814814814814814	0.11194029850746269	0.11363636363636363	0.19047619047619047	0.1044776119402985
O=C(O)c1ccccc1	0.15702479338842976	0.1188118811881188	0.08080808080808081	0.08247422680412371	0.18681318681318682	0.09278350515463918
CC(C)=CCc1ccc(S(=O)(=O)/C=C/C#N)cc1	0.10810810810810811	0.1810344827586207	0.09166666666666666	0.09322033898305085	0.14782608695652175	0.08333333333333333
CC1=C(/C=C/C(C)=C/C=C/C(C)=C\C(=O)O)C(C)(C)CCC1	0.06097560975609756	0.10526315789473684	0.11023622047244094	0.10317460317460317	0.09230769230769231	0.08527131782945736
C#C[C@]1(O)CC[C@H]2[C@@H]3CCC4=CC(=O)CC[C@@H]4[C@H]3CC[C@@]21C	0.03508771929824561	0.041666666666666664	0.1076923076923077	0.109375	0.04316546762589928	0.07518796992481203
CCCCC[C@H](O)/C=C\C[C@@H](C)[C@H](O)[C@@](O)(CC)O	0.10738255033557047	0.15	0.08196721311475409	0.08333333333333333	0.14655172413793102	0.18018018018018017
C[C@@H]1O[C@@H](O)[C@@H](O[C@@H]2C(C(=O)O)c(CO)c2)[C@H](O)[C@@H](O)[C@H](O)[C@@H]1O	0.0658682634730539	0.07857142857142857	0.16	0.16260162601626016	0.08148148148148149	0.17073170731707318
COCCCNC(=O)C1CCCCCCCC1	0.05128205128205128	0.04580152671755725	0.10084033613445378	0.10256410256410256	0.047619047619047616	0.08333333333333333
CC1(C)CC[C@]2(C)[C@H](CC=C3C[C@@H]4C(CC(=O)O)CC3=CC[C@@]4(C)CC[C@@]3(C)CC[C@@]23C)[C@@H]1CC	0.07106598984771574	0.09523809523809523	0.15584415584415584	0.1503267973856209	0.08484848484848485	0.12738853503184713
CC1(C)C[C@H]2C3=CC4=CC(=O)C=C[C@]4(C)[C@@]3(F)[C@@H](O)C[C@]2(C(=O)CO)c1	0.10119047619047619	0.12857142857142856	0.16923076923076924	0.171875	0.11678832116788321	0.14393939393939395
CCCc1ccc(OC)c(OC)c1	0.08633093525179857	0.11711711711711711	0.11320754716981132	0.11538461538461539	0.11214953271028037	0.10377358490566038
CC(C)CC(=O)O	0.11864406779661017	0.15384615384615385	0.07608695652173914	0.10227272727272728	0.16279069767441862	0.15294117647058825
CN[C@@H](C)C(=O)O[C@H]1C[C@@H](C)C=C2C=C[C@H](C)[C@H](CC[C@@H]3C[C@@H](O)CC(=O)O3)[C@H]21	0.09550561797752809	0.12	0.7419354838709677	0.8390804597701149	0.10135135135135136	0.3879310344827586
O=C(O)c1c(/N=N/c2ccccc2)cc1	0.17037037037037037	0.11965811965811966	0.08695652173913043	0.08849557522123894	0.2	0.08771929824561403
CC(=O)O[C@@H]1CC2=CC(=O)CC[C@]2(C)[C@H]2CC[C@@]3(C)[C@@H](CC[C@@]34CCC(=O)O4)[C@H]12	0.053763440860215055	0.07643312101910828	0.17266187050359713	0.17518248175182483	0.05806451612903226	0.11724137931034483
C=C(CC[C@@H](C)[C@H]1CC)[C@H]2[C@@H]3CCC4=CC(=O)C=C[C@]4(C)[C@H]3CC[C@@]21C	0.05649717514124294	0.08108108108108109	0.17557251908396945	0.17829457364341086	0.06896551724137931	0.13333333333333333
COc1cc(/C=C/C(=O)O)ccc1O	0.10869565217391304	0.16666666666666666	0.10091743119266056	0.102803738317757	0.17475728155339806	0.11214953271028037
CC/C=C/C/C=C\CCCCCCCC(=O)O	0.07236842105263158	0.088	0.0743801652892562	0.07563025210084033	0.09166666666666666	0.11206896551724138
C=C[C@H](O)C/C(=C/CC(=O)O)c1ccccc1	0.2	0.19469026548672566	0.08403361344537816	0.09482758620689655	0.2621359223300971	0.15315315315315314
Cc1nc(N)sc1-c1ccc(CNC(=O)[C@@H]2C[C@@H](O)CN2C(=O)[C@H](C)CC(=O)O)cc1	0.21951219512195122	0.2536231884057971	0.14383561643835616	0.1702127659574468	0.23529411764705882	0.2028985507246377
C[C@H]1CC[C@@H](C(C)CC(=O)O)CC1	0.0948905109489051	0.11818181818181818	0.125	0.15	0.12380952380952381	0.1717171717171717
Cc1ccc(NC(=O)c2ccc(CN3CCN(C)CC3)cc2)cc1Nc1nccc(-c2cccnc2)n1	0.24581005586592178	0.13953488372093023	0.07954545454545454	0.08045977011494253	0.17901234567901234	0.06179775280898876
CCN(CC)CCNC(=O)c1cc(S(C)(=O)=O)ccc1OC	0.12987012987012986	0.1951219512195122	0.14634146341463414	0.1487603305785124	0.11811023622047244	0.13821138211382114
C[C@H](O)[C@H](C)[C@@H](O)[C@H](C)C[C@H](C)O	0.10526315789473684	0.15384615384615385	0.05555555555555555	0.07692307692307693	0.13861386138613863	0.1414141414141414
C[C@H]1O[C@H](Oc2ccc(O)c(O)c2)[C@H](O)[C@@H](O)[C@@H]1O	0.07792207792207792	0.09448818897637795	0.13675213675213677	0.1391304347826087	0.09836065573770492	0.14782608695652175
O=C(OC[C@H]1O[C@H](OC(=O)c2cc(O)c(O)c(O)c2)[C@@H](O)[C@H](O)[C@@H]1O)c1ccc(O)c(O)c1	0.13333333333333333	0.12738853503184713	0.13245033112582782	0.1342281879194631	0.13157894736842105	0.1564625850340136
COc1cccc(C2(O)CCCCC2CN(C)C)c1	0.08387096774193549	0.11904761904761904	0.125	0.1271186440677966	0.10569105691056911	0.09836065573770492
C=CCc1ccc(O)c(OC)c1	0.08029197080291971	0.11009174311926606	0.08490566037735849	0.08653846153846154	0.11538461538461539	0.07547169811320754
C[C@@H](NC(=O)c1ccc(F)cc1)C(=O)N2CC[C@H]2C(=O)NC(=O)C(=O)N1CCC[C@H]1C(=O)N[C@@H](C)C(=O)O	0.1783783783783784	0.17901234567901234	0.10119047619047619	0.11585365853658537	0.17721518987341772	0.12195121951219512
CC/C=C/C/C=C\CCCCCCCCCCCC(=O)O	0.06707317073170732	0.08029197080291971	0.06766917293233082	0.06870229007633588	0.08333333333333333	0.1015625
Cc1nc(Cl)nc(NS(=O)(=O)c2ccc(N)cc2)n1	0.11333333333333333	0.19658119658119658	0.06349206349206349	0.06451612903225806	0.125	0.05555555555555555
CCN[C@H](C)Cc1ccccc1	0.1640625	0.11926605504587157	0.08411214953271028	0.10679611650485436	0.18181818181818182	0.10576923076923077
CS[C@@H](C)C(=O)O	0.07317073170731707	0.09375	0.06451612903225806	0.0898876404494382	0.0989010989010989	0.10112359550561797
COC(=O)[C@@]1(C)CC[C@H]2[C@@H]3CC4=CC(=O)CC[C@]4(C)[C@H]3CC[C@@]21C	0.05232558139534884	0.07692307692307693	0.15625	0.15873015873015872	0.05673758865248227	0.10526315789473684
COc1cccc(Sc2c(/C=C/[C@@H]3C[C@@H](O)CC(=O)O3)c(C3CC3)nc3cc(F)c(F)cc23)c1	0.1164021164021164	0.14285714285714285	0.17105263157894737	0.17333333333333334	0.15483870967741936	0.08588957055214724
O=C(Nc1ccccc1C(=O)O)c1ccccc1O	0.2727272727272727	0.1557377049180328	0.08	0.08130081300813008	0.23636363636363636	0.10743801652892562
C[C@H](COc1ccccc1)NC(=O)C(=O)N1CCC[C@H]1C(=O)O	0.18543046357615894	0.13432835820895522	0.12307692307692308	0.14285714285714285	0.176	0.15079365079365079
CN1C(=O)C2(CCCC2)CCC(=O)NC1	0.039735099337748346	0.04	0.0782608695652174	0.07964601769911504	0.041666666666666664	0.0423728813559322
COc1ccc(C(=O)N2CCCC2=O)cc1	0.11888111888111888	0.13675213675213677	0.13392857142857142	0.13636363636363635	0.14285714285714285	0.09565217391304348
CCOC(=O)CCN1CCC(=O)Nc2cccnc2SC1	0.11464968152866242	0.11278195488721804	0.15447154471544716	0.15702479338842976	0.1171875	0.11904761904761904
C[C@H](CCc1ccc(O)c(O)c1)C(=O)O	0.15671641791044777	0.18518518518518517	0.10909090909090909	0.14285714285714285	0.1941747572815534	0.17475728155339806
CCCCOC(=O)C1=C(C)NC(C)=C(C(=O)OC(C)C)C1c1cccc([N+](=O)[O-])c1	0.15976331360946747	0.18181818181818182	0.13986013986013987	0.15	0.16312056737588654	0.14893617021276595
CCN(CC)C[C@@H](O)COc1ccccc1C	0.15714285714285714	0.15384615384615385	0.12173913043478261	0.13392857142857142	0.18181818181818182	0.15315315315315314
OC[C@@H]1O[C@@H](OC[C@@H]2O[C@H](O)[C@@H](O)[C@H](O)[C@H]2O)[C@H](O)[C@@H](O)[C@H]1O	0.029239766081871343	0.034722222222222224	0.1	0.1015625	0.03597122302158273	0.10077519379844961
CCCC/C=C/CC[C@@H]1\C[C@@H]1\C(=C(C)C)C(=O)O	0.07894736842105263	0.096	0.1391304347826087	0.1415929203539823	0.09090909090909091	0.18181818181818182
CCCCCCCCCC[C@H](O)COc1ccccc1C	0.1513157894736842	0.12121212121212122	0.10077519379844961	0.1111111111111111	0.16260162601626016	0.14634146341463414
CC(C)=CC(=O)N[C@H]1C=C2c3cccc4[nH]cc(c34)C[C@H]2N(C)C1	0.12962962962962962	0.13043478260869565	0.12781954887218044	0.1297709923664122	0.15267175572519084	0.11194029850746269
COc1ccc(SCC(=O)N2CCCCCC2)cc1	0.1038961038961039	0.1171875	0.11382113821138211	0.11570247933884298	0.13114754098360656	0.088
CO[C@H]1O[C@H](COC(=O)[C@@H]2O[C@H](C)[C@@H](O)[C@@H](O)[C@H]2O)[C@H](O)[C@H]1O	0.05389221556886228	0.06428571428571428	0.144	0.14634146341463414	0.06666666666666667	0.14516129032258066
COc1cc(C(=O)NS(=O)(=O)c2ccccc2C)ccc1Cc1cn(C)c2ccc(NC(=O)OC3CCCC3)cc12	0.22872340425531915	0.14606741573033707	0.10614525139664804	0.10734463276836158	0.19879518072289157	0.1005586592178771
C[C@]12C(=O)C=CS1CC[C@@H]1[C@@H]2CC[C@]2(C)CC[C@@H]12	0.0375	0.045112781954887216	0.11764705882352941	0.11965811965811966	0.046875	0.09090909090909091
CCCC(=O)O[C@]1(C)C[C@H]2C[C@H]3CCC4=CC(=O)C=C[C@]4(C)[C@@]3(F)[C@@H](O)C[C@@]21C	0.08379888268156424	0.11333333333333333	0.21052631578947367	0.21374045801526717	0.0945945945945946	0.1678832116788321
CN1[C@@H]2CC[C@H]1C[C@@H](OC(c1ccccc1)c1ccccc1)C2	0.20394736842105263	0.08333333333333333	0.1111111111111111	0.12121212121212122	0.16153846153846155	0.08759124087591241
C=CCCCC/C(=C\CCCC)CCCCC(=O)O	0.07692307692307693	0.08461538461538462	0.07142857142857142	0.07258064516129033	0.088	0.11666666666666667
Cc1cc(C)n2c(NCC(=O)c3ccccc3)c(-c3ccc(F)cc3)nc2c1	0.32653061224489793	0.24444444444444444	0.0728476821192053	0.0738255033557047	0.3252032520325203	0.06622516556291391
CCCCCC/C=C\CCCCCC(=O)O	0.0738255033557047	0.09016393442622951	0.07627118644067797	0.07758620689655173	0.09401709401709402	0.11504424778761062
Cc1cn([C@H]2C[C@@H](N=[N+]=[N-])[C@@H](CO)O2)c(=O)[nH]c1=O	0.06369426751592357	0.06870229007633588	0.12605042016806722	0.1282051282051282	0.07142857142857142	0.09917355371900827
CCOC(=O)[C@@H](CCc1ccccc1)N[C@@H](C)C(=O)N1Cc2ccccc2C[C@H]1C(=O)O	0.28125	0.16339869281045752	0.1390728476821192	0.1643835616438356	0.22695035460992907	0.1793103448275862
CC(=O)OC(=O)[C@@]1(O)CC[C@H]2[C@@H]3C[C@H](O)C4=CC(=O)CC[C@]4(C)[C@H]3CC[C@@]21C	0.07303370786516854	0.08609271523178808	0.16176470588235295	0.16417910447761194	0.06711409395973154	0.15441176470588236
CC(=O)N1CCc2ccccc2CC1	0.12318840579710146	0.10344827586206896	0.10909090909090909	0.1111111111111111	0.16037735849056603	0.08035714285714286
CN1C(=N)N(c2ccccc2)CC1	0.1259259259259259	0.07758620689655173	0.07207207207207207	0.07339449541284404	0.14285714285714285	0.05357142857142857
O=C1C=CC[C@H](/C=C/c2ccccc2)C[C@@H](c2ccccc2)C[C@H]1C(=O)O	0.23717948717948717	0.136986301369863	0.14285714285714285	0.14492753623188406	0.20149253731343283	0.11188811188811189
N#C[C@@]1(O[C@@H]2O[C@@H](CO)[C@H](O)[C@H](O)[C@H]2O)[C@@H](O)[C@H]1O	0.025	0.03007518796992481	0.10084033613445378	0.10256410256410256	0.03125	0.1016949152542373
Cc1c(CCO)c(C)c1Cl	0.06818181818181818	0.08571428571428572	0.06930693069306931	0.0707070707070707	0.09	0.0594059405940594
C=CC1=CC=C[C@H]2[C@@H]3CCC4=CC(=O)CC[C@]4(C)[C@@]3(F)[C@@H](O)C[C@]2(C(=O)CCl)O1	0.08333333333333333	0.10526315789473684	0.15714285714285714	0.15942028985507245	0.10135135135135136	0.11805555555555555
COc1cc(OC)nc(NS(=O)(=O)c2ccc(N)cc2)c1	0.13071895424836602	0.1774193548387097	0.07692307692307693	0.078125	0.14634146341463414	0.06923076923076923
CCCCc1ccc(O)c(OC)c1	0.10218978102189781	0.11711711711711711	0.12380952380952381	0.1262135922330097	0.12264150943396226	0.11428571428571428
N[C@@]1(C(=O)O)N2CC[C@H]2S1(=O)c1ccc(Cl)cc1	0.11564625850340136	0.1322314049586777	0.11016949152542373	0.11206896551724138	0.13793103448275862	0.1016949152542373
Oc1ccc(CCCC(=O)O)cc1	0.15267175572519084	0.18095238095238095	0.11320754716981132	0.11538461538461539	0.19	0.13592233009708737
OC[C@@H]1O[C@H](O)[C@H](O)[C@@H](O)[C@@H]1O	0.028169014084507043	0.034782608695652174	0.08653846153846154	0.08823529411764706	0.03636363636363636	0.10891089108910891
O=C(/C=C/c1ccc(O)c(O)c1)OCCc1ccccc1	0.19863013698630136	0.1746031746031746	0.09230769230769231	0.09375	0.26548672566371684	0.09302325581395349
N[C@@H](CSCC(=O)N[C@@H](Cc1ccccc1)C(=O)O)C(=O)N1CCC[C@H]1C(=O)O	0.18181818181818182	0.12751677852348994	0.1095890410958904	0.11888111888111888	0.16428571428571428	0.14184397163120568
C[C@@H](N)C(=O)N[C@@H]1CC[C@H]1C(=O)N[C@@H](CCC(=O)O)C(=O)NCC(=O)NCC(=O)NCC(=O)C(C)C	0.1164021164021164	0.10843373493975904	0.09202453987730061	0.1069182389937107	0.09146341463414634	0.16447368421052633
O=[N+]([O-])c1ccc([As](=O)c2ccncc2)cc1	0.13194444444444445	0.11475409836065574	0.056910569105691054	0.05785123966942149	0.1592920353982301	0.04878048780487805
CCN(CC)CCOCCC1=CC2CCC1C2(C)C	0.05	0.06818181818181818	0.13445378151260504	0.13675213675213677	0.046153846153846156	0.13559322033898305
C/C=C\[S@](=O)[C@@H](CC)c1ccccc1C	0.1223021582733813	0.1415929203539823	0.09821428571428571	0.12037037037037036	0.18095238095238095	0.10909090909090909
CCCNC(=O)O[C@H]1C[C@@H](C)C=C2c3ccc4[nH]cc(c44C[C@H](C[C@@H](OC)[C@H](O)C(=O)O4)[C@H]32)C[C@H](O)/C=C/C[C@@H](OC)C(=O)O1	0.10550458715596331	0.12041884816753927	0.25301204819277107	0.25609756097560976	0.11170212765957446	0.17613636363636365
CCCCC(C)(C)NC(=O)O	0.08333333333333333	0.09433962264150944	0.14583333333333334	0.1134020618556701	0.08823529411764706	0.12371134020618557
CC[C@@H](C)C(=O)O[C@H]1C[C@@H](C)C=C2C=C[C@H](C)[C@H](CC[C@@H]3C[C@@H](O)CC(=O)O3)C21	0.09550561797752809	0.12	0.7802197802197802	1.0	0.10135135135135136	0.47706422018348627
Cc1ccc2cc3c(ccc4ccccc43)c3c2c1CC3	0.18791946308724833	0.1111111111111111	0.058823529411764705	0.05970149253731343	0.2288135593220339	0.043795620437956206
O=[N+]([O-])/C=C/c1ccc(O)c(O)c1	0.07913669064748201	0.12844036697247707	0.06363636363636363	0.06481481481481481	0.1346153846153846	0.06422018348623854
Cc1ccccc1C(OCCN(C)C)c1ccccc1	0.2198581560283688	0.15079365079365079	0.0859375	0.096	0.20689655172413793	0.08661417322834646
C[C@H](c1ccccc1)NC(=O)C(C)C(=O)O	0.2248062015503876	0.16964285714285715	0.09649122807017543	0.11818181818181818	0.22330097087378642	0.1588785046728972
O=C([C@H](O)CO)C[C@H](O)/C=C/n1c(C(F)(F)F)nc(-c2ccccn2)c1-c1ccc(F)cc1	0.29559748427672955	0.32592592592592595	0.07453416149068323	0.07547169811320754	0.392	0.10967741935483871
CC(C)C(=O)c1ccc(C(=O)c2cccs2)cc1	0.1956521739130435	0.1694915254237288	0.09090909090909091	0.1111111111111111	0.22018348623853212	0.11965811965811966
OC[C@H]1CO[C@H](CI)O[C@H](CO)c2cc(n2)CCC1	0.05	0.06015037593984962	0.11570247933884298	0.11764705882352941	0.05426356589147287	0.08943089430894309
Cc1ccc(C(=O)c2ccc(CC(=O)O)n2C)cc1	0.21014492753623187	0.1864406779661017	0.10743801652892562	0.1092436974789916	0.23853211009174313	0.13675213675213677
C[C@H](CCC(=O)O)[C@H]1CC[C@H]2[C@@H]3[C@H](O)C[C@@H]4C[C@H](O)CC[C@]4(C)[C@H]3C[C@H](O)[C@]12C	0.08379888268156424	0.09868421052631579	0.16666666666666666	0.1865671641791045	0.0945945945945946	0.18518518518518517
CCn1cc(C(=O)O)c(=O)c2cc(F)c(N3CCNCC3)cc21	0.12578616352201258	0.14285714285714285	0.13178294573643412	0.13385826771653545	0.16666666666666666	0.10687022900763359
CC(C)=C[C@@H]1C2=C[C@H]3CC4=CC(=O)CC[C@]4(C)[C@H]3CC[C@]21C	0.05389221556886228	0.08759124087591241	0.1532258064516129	0.1557377049180328	0.07462686567164178	0.10077519379844961
CCCCCCCCCCCCCCCC[n+]1ccccc1.[Br-]	0.08383233532934131	0.047619047619047616	0.05714285714285714	0.057971014492753624	0.07194244604316546	0.072992700729927
CCC[C@@H]1CCCC(=O)N[C@@H](C)[C@H]1O	0.04794520547945205	0.058823529411764705	0.17647058823529413	0.18	0.06140350877192982	0.14423076923076922
Clc1ccccc1CN1CCc2sccc2C1	0.13013698630136986	0.09523809523809523	0.07317073170731707	0.0743801652892562	0.16666666666666666	0.048
Nc1ncnc(N[C@@H]2CCOCCOCC2)c1	0.03125	0.045454545454545456	0.07317073170731707	0.0743801652892562	0.031007751937984496	0.03968253968253968
C=C1C[C@]23C[C@H]4O[C@]3(C)C[C@@H]([C@H](O)C[C@@H]5C[C@@H](O)CC[C@]5(C)[C@@]4(O)C2=O)CC[C@@H]1O	0.042328042328042326	0.04938271604938271	0.14685314685314685	0.14893617021276595	0.050955414012738856	0.10884353741496598
C[C@H](N)[C@@H]1CC[C@H](C(=O)Nc2ccncc2)CC1	0.11409395973154363	0.112	0.10833333333333334	0.12931034482758622	0.10743801652892562	0.1092436974789916
CSCC/C(=N\OCCC)C(=O)N(CC)C	0.06756756756756757	0.09166666666666666	0.10619469026548672	0.10810810810810811	0.058823529411764705	0.12727272727272726
C[C@@H]1CC[C@@]2(C)C(=O)O[C@H]3[C@]4(C)[C@H]5CC(=O)C=C[C@]5(C)[C@H]4[C@@H](O)C[C@]3(C)[C@@]2(C)C=C[nH]1	0.05851063829787234	0.08176100628930817	0.2028985507246377	0.19708029197080293	0.06369426751592357	0.13013698630136986
Cc1cc(F)ccc1-c1c(-c2ccc(F)cc2)nc(C(C)C)n1/C=C/[C@@H](O)C[C@@H](O)CC(=O)O	0.38666666666666666	0.49586776859504134	0.08695652173913043	0.10191082802547771	0.5172413793103449	0.2
CC[C@@H](C)[C@H](NC(=O)[C@@H](N)CC(C)C)C(=O)N[C@@H](CC(C)C)C(=O)N1CCC[C@H]1C(=O)N[C@@H](CCCCN)C(=O)N[C@@H](Cc1c[nH]cn1)C(=O)N[C@@H]	0.10344827586206896	0.10096153846153846	0.09852216748768473	0.11055276381909548	0.0821256038647343	0.13846153846153847
CC/C=C\C/C=C\CCCCCCCC	0.039473684210526314	0.048	0.05042016806722689	0.05128205128205128	0.05	0.06896551724137931
C/C=C(/C)C(=O)O[C@H]1C[C@@H](C)C=C2C=C[C@H](C)[C@H](CC[C@@H]3C[C@@H](O)CC(=O)O3)C21	0.08333333333333333	0.11258278145695365	0.7419354838709677	0.7582417582417582	0.09395973154362416	0.35294117647058826
CCOc1ccc(C=C(C)C)c(-c2ccc(F)cc2)c(-c2ccc(F)cc2)n1/C=C\[C@@H](O)C[C@@H](O)CC(=O)O	0.3765432098765432	0.3611111111111111	0.09826589595375723	0.10588235294117647	0.43609022556390975	0.1962025316455696
CC(C)=CCC/C(C)=C/CO	0.058823529411764705	0.08333333333333333	0.07766990291262135	0.07920792079207921	0.07692307692307693	0.0891089108910891
CCOC(=O)[C@@H](NC(=O)c1ccccc1)NC(=O)C1CCCC[C@H]1C(=O)O	0.1656441717791411	0.11643835616438356	0.12949640287769784	0.14814814814814814	0.14492753623188406	0.15555555555555556
CCOC(=O)c1ccc(N)cc1	0.11278195488721804	0.14150943396226415	0.11650485436893204	0.1188118811881188	0.1485148514851485	0.10679611650485436
CC/C=C\C/C=C\CCCCCCCC(=O)O	0.07236842105263158	0.088	0.0743801652892562	0.07563025210084033	0.09166666666666666	0.11206896551724138
CCCC/C=C\C/C=C\CCCCCCC(=O)O	0.07096774193548387	0.0859375	0.07258064516129033	0.07377049180327869	0.08943089430894309	0.1092436974789916
O=C(O)CC(=O)Nc1ccccc1	0.24793388429752067	0.13761467889908258	0.09259259259259259	0.09433962264150944	0.19	0.13592233009708737
C=C(C)[C@@H]1CCC2=CC[C@@H]3CC4=CC(=O)CC[C@]4(C)[C@H]3CC[C@]12C	0.05202312138728324	0.06896551724137931	0.12878787878787878	0.13076923076923078	0.06382978723404255	0.08823529411764706
O=c1c(-c2ccc(O)cc2)coc2cc(O)cc(O)c12	0.1793103448275862	0.17073170731707318	0.06976744186046512	0.07086614173228346	0.20869565217391303	0.06201550387596899
CCCCC/C=C\C/C=C\CCCCCC(=O)O	0.07096774193548387	0.0859375	0.07258064516129033	0.07377049180327869	0.08943089430894309	0.1092436974789916
CCCCCCCC/C=C\CCCCCCCC(=O)O	0.06832298136645963	0.08208955223880597	0.06923076923076923	0.0703125	0.08527131782945736	0.104
Cc1cn([C@H]2C[C@H](N=[N+]=[N-])[C@@H](CO)O2)c(=O)[nH]c1=O	0.06369426751592357	0.06870229007633588	0.12605042016806722	0.1282051282051282	0.07142857142857142	0.09917355371900827
CCN1C[C@]2(COC)[C@H](O)C[C@H](OC)[C@@]34[C@@H]5C[C@@]6(O)[C@H](OC(=O)c7ccccc7)[C@@H]5[C@@](OC(C)=O)([C@@H]([C@H](OC)[C@H]23)[C@@H]14)[C@@H](O)[C@@H]6OC	0.1308411214953271	0.10256410256410256	0.17415730337078653	0.1694915254237288	0.12299465240641712	0.16201117318435754
CCCCCCCC[C@H]1C[C@@H](C)O[C@@]1(C)C(=O)O	0.0718954248366013	0.07874015748031496	0.1592920353982301	0.16216216216216217	0.07317073170731707	0.18181818181818182
