# Supplementary material for: Transformer-Decoder GPT Models for Generating Virtual Screening Libraries of HMG-Coenzyme A Reductase Inhibitors: Effects of Temperature, Prompt Length, and Transfer-Learning Strategies
Source: J Chem Inf Model. 2024 Nov 7;64(22):8464–80. doi: 10.1021/acs.jcim.4c01309 (PMC11600504; doi:10.1021/acs.jcim.4c01309)
Supplement: Supplementary file 3 — ci4c01309_si_003.zip [file ci4c01309_si_003.zip › Datasets/xfer_Learning_files/1XALL_model_gen_ic50_results/1XALL_0p0_Docking_Molecules_QED_props.csv]

IC50	QED	SMILES	MW	aLogP	HBA	HBD	RotBond	AromRings	Score
10.786269	0.3042427917143964	CC1=C[C@H](O)[C@H](C)C[C@H]2/C=C/C=C/C=C/C=C/C=C/[C@H](O[C@@H]2O[C@H](C)[C@@H](O)C[C@@H]2O)CC[C@]2(C)[C@H](O)[C@@H]1O	530.7020000000005	3.494400000000003	7	5	0	0	-8.7
704.8096	0.5406615466222723	COc1ccc(F)cc1C(=O)NCCc1ccc(S(=O)(=O)NC(=O)NC2CCCCC2)cc1	477.5580000000003	3.1274000000000015	5	3	8	2	-8.4
818.1877	0.7463518559826346	CC[C@H](C)[C@H]1NC(=O)[C@H](C)O[C@H]2[C@@H]3[C@H](C)CC4=CC(=O)C=C[C@]4(C)[C@H]3CC[C@]21C	399.5750000000002	4.448500000000005	3	1	2	0	-7.7
19.215273	0.44179233123034695	C=C1[C@H]2C[C@H](OC(=O)c1c(-c2ccc(F)cc2)CC1CCCC1)C[C@@H](OC(=O)O2)CC(=O)C(=O)O	486.4920000000004	4.627600000000003	8	1	5	0	-8.9
154.51826	0.18867608567592276	COc1c(O[C@@H]2O[C@H](C)[C@@H](O[C@H]3C[C@@](C)(O)[C@@H](OC(=O)CC(C)C)[C@H](C)O3)[C@H](N(C)C)[C@H]2O)[C@@H](CC=O)[C@H](C)[C@@H](O)[C@@H]1O	617.7330000000004	0.7026000000000032	13	4	11	0	-6.6
717.11957	0.39895528849748824	CC(C)CCC[C@@H](C)[C@H]1CC[C@@]2(C(C)O)C3=CCC4C(C)(C)[C@@H](O)CC[C@]4(C)C3CC[C@]12C	458.7710000000003	7.775800000000011	2	2	6	0	-6.9
821.77313	0.45278603663958333	COC(=O)C1=C(C)NC(C)=C(C(=O)OCC(C)C)C1c1ccccc1[N+](=O)[O-]	388.4200000000001	3.201800000000002	7	1	6	1	-5.8
1.2943975	0.1931580696986653	COc1cccc(CNC(=O)c2c(-c3ccccc3)c(-c3ccc(F)cc3)c(CC[C@@H](O)C[C@@H](O)CC(=O)[O-])n2C(C)C)c1	601.6950000000003	4.665200000000005	6	3	14	4	-8.5
47.24393	0.6638132196486766	CCc1ccc(/C(=C/C=C/[C@@H]2C[C@@H](O)CC(=O)O)c(C)c2cc1)c1ccccc1	388.50700000000006	5.630800000000005	3	2	6	1	-8.1
452.84485	0.5070470076269569	O=C(O)C[C@H]1CC[C@H](O)C[C@H](O)C[C@H](O)/C=C/c2cc(C(=O)O)cc2c1	364.3940000000001	1.1676000000000002	7	5	3	0	-8.8
343.68024	0.48148374262949095	CSc1nc(N)nc(-c2ccc(F)cc2)c1/C=C/[C@@H]1C[C@@H](O)CC(=O)O1	375.4250000000002	2.6665	7	2	4	2	-7.4
1.6405325	0.1957681875279472	CC(C)c1nc(N(C)S(C)(=O)=O)nc(-c2ccc(F)cc2)c1/C=C/[C@@H]1C[C@@H](OCc2ccccc2)CC(OCC(Cl)(Cl)Cl)O1	687.0610000000001	7.292400000000007	7	0	11	3	-8.5
54.024704	0.39312519079940017	COC(=O)c1c(-c2ccccc2)c(-c2ccc(F)cc2)c(CC[C@@H](O)C[C@@H](O)CC(=O)[O-])n1C(C)C	496.55500000000035	3.513200000000003	6	2	11	3	-7.9
16.007116	0.1948514421896969	CCCCCn1cc(C(=O)Nc2ccncc2)c(-c2ccc(F)cc2)c1C(=O)N[C@@H](C)Cc1ccc(CC#N)cc1	551.6660000000003	6.558780000000007	4	2	12	4	-7.4
4.1579022	0.409804186811716	Cc1cc(F)ccc1-c1c(-c2ccc(F)cc2)nc(C(C)C)n1/C=C/[C@@H](O)C[C@@H](O)CC(=O)O	470.5160000000002	4.984420000000007	5	3	9	3	-8.1
818.1877	0.7463518559826346	CC[C@@H](C)[C@H]1NC(=O)[C@H](C)O[C@H]2[C@@H]3[C@H](C)CC4=CC(=O)C=C[C@]4(C)[C@H]3CC[C@]21C	399.5750000000002	4.448500000000005	3	1	2	0	-8.2
156.86464	0.4732790343822408	C=C1CC[C@H](O)C/C1=C/C=C1\CCC[C@]2(C)[C@@H]([C@H](C)/C=C/[C@H](C)C(C)C)CC[C@@H]12	396.6590000000001	7.641000000000008	1	1	5	0	-7.7
52.202587	0.6590571290177555	CC[C@H](C)OC(=O)[C@@H]1C[C@@H](O)C=C2C=C[C@H](C)[C@H](CC[C@@H]3C[C@@H](O)CC(=O)O3)[C@H]21	406.51900000000023	2.920300000000001	6	2	6	0	-7.4
464.57336	0.7040703219660435	C=C[C@@](C)(O)CC1(C)CC(=O)NC(=O)NC(=O)[C@@H](Cc2ccccc2)C1	358.4380000000001	2.3248999999999995	4	3	5	1	-7.6
9.9783325	0.4336038989642279	CCC(C)(C)C(=O)O[C@@H]1C2C(=C[C@H](C)[C@H]1[C@@H](O)c1ccccc1)C=C[C@H](C)[C@@H]2CC[C@@H]1C[C@@H](O)CC(=O)O1	524.6980000000003	5.545300000000006	6	2	8	1	-7.2
519.9036	0.5295731957656133	CC1=C(/C=C/C(C)=C/C=C/C(C)=C\C(=O)O)C(C)(C)CCC1	300.44200000000006	5.602600000000005	2	1	5	0	-6.5
14.806627	0.8117872432694712	Cc1cc(-c2ccc(F)cc2)c(/C=C/[C@@H]2C[C@@H](O)CC(=O)O2)c(C(C)C)n1	369.43600000000015	4.399220000000003	4	1	4	2	-7.7
7.196507	0.18198382715397088	CCc1cccc(NC(=O)c2c(-c3ccc(F)cc3)c(-c3ccc(F)cc3)c(CC[C@@H](O)C[C@@H](O)CC(=O)[O-])n2C(C)C)c1	603.6860000000001	5.6804000000000086	5	3	13	4	-7.4
153.44554	0.1735643864602374	CC(C)(O)c1ccccc1CC[C@@H](SCC1(CC(=O)O)CC1)c1cccc(/C=C/c2ccc3ccc(Cl)cc3n2)c1	586.1970000000001	8.948000000000002	5	2	12	4	-8.0
193.61794	0.5003983975184703	COc1ccc(-c2cc(-c3ccccc3)nc(C(C)C)c2/C=C/[C@@H]2C[C@@H](O)CC(=O)O2)cc1	443.54300000000023	5.627300000000007	5	1	6	3	-7.9
426.71573	0.5079391488674301	CC(C)(CO)[C@@H](C)NC(=O)[C@@H]1C[C@@H](C)C[C@H]2CC[C@@H]3C[C@H](C)C4=CC(=O)C=C[C@]4(C)[C@H]3CC[C@@]21C	483.7370000000003	6.096000000000007	3	2	4	0	-8.8
358.60916	0.23526258168565614	COc1cccc2c1C(=O)c1c(O)c3c(c(O)c1C2=O)C[C@@](O)(C(=O)CO)C[C@@H]3O[C@H]1C[C@H](N)[C@H](O)[C@H](C)O1	543.5250000000003	0.0012999999999993017	12	6	5	3	-8.1
366.81378	0.6569205550426281	CC1(C)O[C@@](C)(O)CC[C@@H]2[C@@H]3CCC4=CC(=O)C=C[C@]4(C)[C@@]3(F)[C@@H](O)C[C@@]21C	392.51100000000014	3.8609000000000027	4	2	0	0	-7.9
740.7973	0.5908910114028808	C=C[C@H](O)C#CCNC(=O)[C@H]1CC=C2c3cccc4[nH]c(c4c3C)C[C@H]21	346.4300000000001	2.670020000000001	2	3	3	2	0.0
119.30718	0.3700735420849879	CCOC(=O)C1=C(C)NC(C)=C(C(=O)OCC)C1c1ccccc1/C=C/C(=O)OC(C)(C)C	455.5510000000002	4.402500000000004	7	1	7	1	-6.4
16.512516	0.1568888746348767	C[C@@H]1C/C=C/C=C/C=C/C=C/[C@H](O[C@@H]2O[C@H](C)[C@@H](O)[C@H](N)[C@@H]2O)C[C@@H]2O[C@](O)(C[C@@H](O)C[C@H]3O[C@@H]3/C=C/C(=O)O1)C[C@H](O)[C@H]2C(=O)O	665.7330000000004	0.11970000000000325	14	7	3	0	-8.5
4.1494026	0.32301784061486916	COc1cc(-c2c(-c3ccc(F)cc3)nc(C(C)C)n2/C=C/[C@@H](O)C[C@@H](O)CC(=O)O)cc(CC)c1F	514.5690000000003	5.247000000000004	6	3	11	3	-8.4
