# Supplementary material for: Transformer-Decoder GPT Models for Generating Virtual Screening Libraries of HMG-Coenzyme A Reductase Inhibitors: Effects of Temperature, Prompt Length, and Transfer-Learning Strategies
Source: J Chem Inf Model. 2024 Nov 7;64(22):8464–80. doi: 10.1021/acs.jcim.4c01309 (PMC11600504; doi:10.1021/acs.jcim.4c01309)
Supplement: Supplementary file 3 — ci4c01309_si_003.zip [file ci4c01309_si_003.zip › Datasets/xfer_Learning_files/1XALL_model_gen_ic50_results/1XALL_0p0_Refined_Molecules_QED_props.csv]

IC50	QED	SMILES	MW	aLogP	HBA	HBD	RotBond	AromRings
[64882.656]	0.9040890002345446	CCN(CC)C(=O)N[C@H]1C=C2c3cccc4[nH]cc(c34)C[C@H]2N(C)C1	338.45500000000015	2.841400000000001	2	2	3	2
[8.64515e+09]	0.5842843472889864	C1CN(C[C@@H]2CO2)CCNC[C@H]1	169.248	-0.11520999999999976	3	1	2	0
[2495564.]	0.6400887203463664	O=C(O)/C(=C/c1ccc(O)cc1)c1ccccc1	240.258	3.017400000000001	3	2	3	2
[10.786269]	0.3042427917143964	CC1=C[C@H](O)[C@H](C)C[C@H]2/C=C/C=C/C=C/C=C/C=C/[C@H](O[C@@H]2O[C@H](C)[C@@H](O)C[C@@H]2O)CC[C@]2(C)[C@H](O)[C@@H]1O	530.7020000000005	3.494400000000003	7	5	0	0
[4.7320374e+08]	0.5706913849970715	COc1ccccc1N	123.15499999999999	1.2773999999999999	2	1	1	1
[23481.488]	0.759345285057915	O=C(CCCN1CCC(O)(c2ccc(Cl)cc2)CC1)c1ccc(F)cc1	375.87100000000015	4.425600000000004	3	1	6	2
[704.8096]	0.5406615466222723	COc1ccc(F)cc1C(=O)NCCc1ccc(S(=O)(=O)NC(=O)NC2CCCCC2)cc1	477.5580000000003	3.1274000000000015	5	3	8	2
[88232.414]	0.30994100504194527	CC(C)(C)c1ccc(C(=O)CCCN2CCC(OC(c3ccccc3)c3ccccc3)CC2)cc1	469.6690000000001	7.217600000000008	3	0	9	3
[11907.877]	0.5968597565291948	CCC[C@H](C(=O)O)[C@@H]1CCC[C@H]2[C@@H]3CC=C4C[C@@H](O)CC[C@]4(C)[C@H]3CC[C@]12C	388.5920000000002	5.817300000000006	3	2	4	0
[818.1877]	0.7463518559826346	CC[C@H](C)[C@H]1NC(=O)[C@H](C)O[C@H]2[C@@H]3[C@H](C)CC4=CC(=O)C=C[C@]4(C)[C@H]3CC[C@]21C	399.5750000000002	4.448500000000005	3	1	2	0
[34787.36]	0.2240806606528863	CC[C@@H](C)[C@H](N)C(=O)N[C@@H](C)C(=O)N[C@H](C(=O)N[C@@H](CCC(=O)O)C(=O)O)C(C)C	430.50200000000024	-0.5604999999999947	8	6	13	0
[inf]	0.05261385907790243	C[C@H](O)[C@@H](C)[N+](=O)[O-].C(N)C(=O)N1CCC[C@H]1C(=O)N[C@@H](CCC(=O)O)C(=O)NCC(=O)NCC(=O)NCC(=O)NCC(=O)O	648.6270000000002	-5.132500000000007	14	9	17	0
[443666.12]	0.5014661857285199	O=C[C@H](O[C@H]1O[C@H](CO)[C@@H](O)[C@H](O)[C@H]1O)c1ccccc1	298.29100000000005	-1.2568999999999992	7	4	5	1
[13643995.]	0.8306226664509899	COc1cc2nc(N3CCN(C(=O)C4CCCO4)CC3)nc(N)c2cc1OC	387.44000000000017	1.0567999999999995	8	1	4	2
[131400.23]	0.3267446451726221	CCCCCC[C@H](C)CCCCCCCCCCC(=O)O	298.5109999999999	6.578500000000007	2	1	16	0
[17942.227]	0.5459100356936089	O=c1oc2ccccc2c(O)c1Cc1c(O)c2ccccc2oc1=O	336.29900000000004	2.9014000000000006	6	2	2	4
[150752.28]	0.5731863108623735	CCC(=O)Nc1ccc(OCC(=O)c2cccs2)c(-c2ccc(F)cc2)c1	383.444	5.164400000000004	3	1	7	3
[232122.52]	0.6252830585604818	CC(C)COC(=O)C(C)(C)O	160.21299999999997	0.9564999999999999	3	1	3	0
[1.0275199e+09]	0.5494642545068136	O=c1[nH]c2ccccc2c2ccccc12	195.22099999999998	2.681300000000001	1	1	0	3
[1163556.1]	0.5776144427545028	CN(C(=O)c1ccc(CCNC(=O)c2ccccc2)C[C@@H](NC(=O)c2ccccc2)cc1)N(C)C	472.58900000000017	3.352800000000002	4	2	8	2
[100963.88]	0.8460610896604897	CC(C)[C@@H]1CC[C@H](C(=O)N[C@H](Cc2ccccc2)C(=O)O)CC1	317.42900000000014	3.2609000000000012	3	2	6	1
[19.215273]	0.44179233123034695	C=C1[C@H]2C[C@H](OC(=O)c1c(-c2ccc(F)cc2)CC1CCCC1)C[C@@H](OC(=O)O2)CC(=O)C(=O)O	486.4920000000004	4.627600000000003	8	1	5	0
[4.1690525e+08]	0.479599169222356	CC1=NC[C@@H](C)NC(=O)C1=O	154.16899999999998	-0.4653	2	1	0	0
[15387830.]	0.6025076637218786	O=S1(=O)N[C@H]2CC[C@@H]2[C@H]3CC=C3[C@H](N)CC1	242.34399999999997	0.3616999999999998	3	2	0	0
[43675864.]	0.7072687150818269	COc1ccc(C(=O)N2CCCC2=O)cc1	219.23999999999995	1.4578	3	0	2	1
[154.51826]	0.18867608567592276	COc1c(O[C@@H]2O[C@H](C)[C@@H](O[C@H]3C[C@@](C)(O)[C@@H](OC(=O)CC(C)C)[C@H](C)O3)[C@H](N(C)C)[C@H]2O)[C@@H](CC=O)[C@H](C)[C@@H](O)[C@@H]1O	617.7330000000004	0.7026000000000032	13	4	11	0
[143430.62]	0.7340283117798347	CO[C@@H]1[C@H](COC(=O)C(C)(C)C)[C@H]1CCC(=O)O	258.31399999999996	1.7014999999999996	5	1	6	0
[153543.48]	0.7794864097683887	CC(=O)[C@@]1(O)CC[C@H]2[C@@H]3C[C@H](C)C4=CC(=O)CC[C@]4(C)[C@H]3CC[C@@]21C	344.4950000000001	4.084400000000003	3	1	1	0
[2264477.2]	0.5714804332641097	CC[C@H](O)/C=C/C=C\CO	142.19799999999998	0.8619999999999999	2	2	4	0
[147002.22]	0.7880641011256722	NCC[C@@H]1CC[C@@H](Cc2ccccc2)C[C@@H](N)C[C@@H]1O	276.424	2.0725000000000002	3	3	4	1
[1734601.4]	0.7867954242841888	O=C(C[S@](=O)Cc1ccc(F)cc1)c1ccccc1	276.332	2.957300000000001	2	0	5	2
[1229052.6]	0.7147230030387638	Cc1[nH]c2ccccc2c1NC(=O)c1ccc(Br)cc1	329.197	4.491120000000002	1	2	2	3
[71823.27]	0.4985622606320026	CCCCC[C@H](C)CCOC(=O)c1ccc(C)cc1	262.393	4.758320000000005	2	0	8	1
[1.9627035e+09]	0.5912712208356959	NC(=O)c1ccccc1O	137.13799999999998	0.49110000000000004	2	2	1	1
[1412004.]	0.5066293412630372	O=C(O[C@@H]1O[C@H](CO)[C@@H](O)[C@H](O)[C@H]1O)c1ccccc1	284.264	-1.3567	7	4	3	1
[717.11957]	0.39895528849748824	CC(C)CCC[C@@H](C)[C@H]1CC[C@@]2(C(C)O)C3=CCC4C(C)(C)[C@@H](O)CC[C@]4(C)C3CC[C@]12C	458.7710000000003	7.775800000000011	2	2	6	0
[3429.4883]	0.4380078731730979	C[C@@H]1O[C@H](Oc2c(COC)[C@@H](O)CC2C(=O)c2ccc(F)cc2)[C@H](O)[C@@H]1OC(=O)O	426.3930000000001	1.4752	9	3	7	1
[821.77313]	0.45278603663958333	COC(=O)C1=C(C)NC(C)=C(C(=O)OCC(C)C)C1c1ccccc1[N+](=O)[O-]	388.4200000000001	3.201800000000002	7	1	6	1
[52215964.]	0.8604487652929969	Cc1cccc2c1NC(=O)c1cccnc1N2C1CC1	265.31600000000003	3.256220000000001	3	1	1	2
[82478.305]	0.2079442341493163	CO/N=C(\C(=O)N[C@@H]1C(=O)N2C(C(=O)O)=C(COC(C)=O)CS[C@H]12)c1csc(N)n1	455.47400000000016	-0.6224999999999987	10	3	7	1
[69223.64]	0.682562171622616	O=C(O)CC(=O)Nc1ccccc1	179.175	1.0998	3	2	3	1
[2098103.]	0.44516863366341153	O=C(O)[C@H]1CNCC[C@H]1O[C@@H](CO)CO	219.237	-1.5810999999999993	6	4	5	0
[58083.445]	0.6171312932317708	CC(C)=CCC/C(C)=C/CO	154.253	2.6714000000000016	1	1	4	0
[9.1025056e+08]	0.46945488747086117	O=[N+]([O-])c1ccc([As](=O)c2ccncc2)cc1	291.118	0.526	4	0	3	2
[14843986.]	0.33373008943250054	O=C(O)CN[C@@H](O)CO	135.119	-2.0286999999999993	5	4	4	0
[389834.22]	0.5430596720560048	Nc1nc(O)c2ncn(CCC(CO)CO)c2n1	253.26199999999994	-0.895	7	4	5	2
[53157.11]	0.8910262977655083	CCn1cc(C(=O)O)c(=O)c2cc(F)c(N3CCNCC3)cc21	319.336	1.2683	5	2	3	2
[122287.766]	0.6972441413990887	CCCCC[C@H](O)CCOc1ccccc1C	236.355	3.7051200000000026	2	1	8	1
[104561.766]	0.7461408572248782	C=CCc1cc(OC)c(OC)cc1O	194.22999999999996	2.1379000000000006	3	1	4	1
[9787968.]	0.748363450121821	NC(=O)N1c2ccccc2C=Cc2ccccc21	236.274	3.3872000000000018	1	1	0	2
[492546.72]	0.7655609471247561	C[C@@]1(C(=O)O)C[C@H]2[C@@H]3C=CC4=CC(=O)C=C[C@]4(C)[C@@]3(F)[C@@H](O)C[C@@]21C	346.3980000000001	2.8340000000000014	4	2	1	0
[19461.27]	0.753819429018889	C[C@@](O)(CO)[C@H]1C[C@@H]2CC=C[C@]3(C)[C@H]4C(=O)C=C[C@]4(C)[C@H]3CC[C@@]21C	344.4950000000002	3.5097000000000023	3	2	2	0
[inf]	0.7097759763658067	CN(C)c1ccc(C(=C2C=CC(=[N+](C)C)C=C2)c2ccc(N(C)C)cc2)cc1.[Cl-]	407.98900000000003	1.4636000000000002	2	0	4	2
[3643.058]	0.42282624895786575	C[C@H](Cl)OC(=O)C[C@H]1C[C@H]2[C@@H]3CC=C4C[C@@H](O)CC[C@]4(C)[C@H]3CC[C@@]21C	380.95600000000024	5.054300000000005	3	1	3	0
[264279.16]	0.7536522811652422	CCc1ccc(C(=O)C(C)CN2CCCCC2)cc1	259.3929999999999	3.5537000000000027	2	0	5	1
[41427.117]	0.1665858254818805	OC[C@@H]1O[C@@H](O[C@@H]2[C@H](O)[C@H](O[C@H]3O[C@H](CO)[C@@H](O)[C@H](N)[C@H]3O)[C@H](N)C[C@@H]2N)[C@H](O)[C@@H](O)[C@@H]1O	485.48700000000014	-7.257800000000007	15	11	6	0
[41427.117]	0.1665858254818805	OC[C@H]1O[C@@H](O[C@@H]2[C@@H](O)[C@H](O[C@H]3O[C@H](CO)[C@@H](O)[C@H](N)[C@H]3O)[C@H](N)C[C@@H]2N)[C@H](O)[C@@H](O)[C@@H]1O	485.48700000000014	-7.257800000000007	15	11	6	0
[1.9601708e+09]	0.5556909627032026	c1cnc2c(n1)c1cccnc1S2(=O)=O	219.225	0.6848000000000001	5	0	0	3
[1147.4421]	0.647968862470371	CC(C)CCO[C@@H](C)[C@H]1CC[C@H]2[C@@H]3CCC4=CC(=O)C=C[C@]4(C)[C@@]3(F)[C@@H](O)C[C@@]21C	418.59300000000013	5.424600000000007	3	1	5	0
[109118.55]	0.6181466080366286	CC(/C=C/C=C/C(=O)O)N(CC)c1ccccc1	245.32199999999997	3.0984000000000016	3	1	6	1
[14069533.]	0.6904627990029388	N[C@@H](Cc1ccccc1)C(=O)O	165.19199999999995	0.641	3	2	3	1
[inf]	0.32237258537473973	COc1cc2c3cc1Oc1cc(ccc1O)C[C@@H]1c4c(cc(OC)c(O)c4Oc4ccc(cc4)C[C@@H]3N(C)CC2)CC[N+]1(C)C.[Cl-]	645.1959999999999	3.7050000000000027	7	2	2	4
[12926.101]	0.889404356380103	COc1cc2cc(c1)c(CC(=O)O)c(C)n2C(=O)c1ccc(Cl)cc1	357.793	4.214700000000003	4	1	4	2
[899736.25]	0.6072563247749666	CN(C)CCOC(=O)c1ccccc1C(=O)c1ccccc1	297.354	2.636000000000001	4	0	6	2
[135771.48]	0.8288580486751157	CN(C)CCCN1c2ccccc2Sc2ccccc21	284.42800000000005	4.241000000000003	3	0	4	2
[2.3553914e+08]	0.4643497155113832	O=[S@](CCCCP(=O)(O)O)C(=O)O	230.178	0.37100000000000005	6	3	5	0
[1.1887943e+08]	0.8571031849135181	O=C(O)c1cc(=O)c2c(-c3ccccc3)oc2c1	240.214	1.9055	4	1	2	1
[41952.64]	0.8133917531868546	O=c1[nH]c(=S)c2ccc(F)cc2cc1N1CCCC1	276.336	2.9968900000000014	3	1	1	2
[2627223.]	0.8464695217890517	OC(c1ccc(Cl)c(Cl)c1)c1ccc(Cl)cc1	287.573	4.728500000000002	1	1	2	2
[438091.]	0.7465591815493783	COc1cc(CO)c(C(=O)CCCN2CCCC2)c(OC)c1	307.39	2.2548000000000004	5	1	8	1
[87315.57]	0.6610014656071445	CCCCCCC[C@H](O)COc1ccccc1	236.35500000000002	3.786800000000003	2	1	9	1
[570471.25]	0.5985369590512665	CCNCCC[C@H](C)NC(=O)[C@@H](N)Cc1ccccc1	277.412	1.4508000000000008	3	3	9	1
[1.2943975]	0.1931580696986653	COc1cccc(CNC(=O)c2c(-c3ccccc3)c(-c3ccc(F)cc3)c(CC[C@@H](O)C[C@@H](O)CC(=O)[O-])n2C(C)C)c1	601.6950000000003	4.665200000000005	6	3	14	4
[15819.954]	0.8371289360458547	COc1cc(NC(C)CCCN)c2ncccc2c1	259.35299999999995	2.782700000000001	4	2	6	2
[489646.25]	0.6932796632293876	C=CCc1ccc(O)c(OC)c1	164.20399999999995	2.1292999999999997	2	1	3	1
[20445.246]	0.11696652810932778	N[C@H](CNC(=O)Cc1ccccc1)C(=O)N1CCC[C@H]1C(=O)N[C@@H](CCC(=O)O)C(=O)NCC(=O)NCC(=O)O	562.5800000000003	-2.6697999999999915	10	7	15	1
[11610.563]	0.5880354856373436	C=C(C)CCCc1ccc(OCC(O)CNC(C)C)c(C(C)C)c1	333.5160000000001	4.446500000000004	3	2	11	1
[1138144.8]	0.6751939965784867	C=C(C)[C@@H](O)Cc1ccccc1	162.232	2.1661	1	1	3	1
[816838.25]	0.5916137222942062	Nc1nc(NC2CCC2)nc(N)n1	180.21499999999997	0.0003999999999998449	6	3	2	1
[88803.83]	0.6862167148173623	CC(=O)O[C@H](C)[C@@]1(C)C(=O)N[C@@H](C)CC[C@H]2[C@@H]3CC4=CC(=O)CC[C@]4(C)[C@H]3C[C@@]21C	415.5740000000003	4.200700000000003	4	1	2	0
[740954.56]	0.5230475074274541	CCCCC[C@H](O)[C@H](C)[C@H](O)CO	190.28299999999996	0.9169	3	3	7	0
[9825.297]	0.043741557343612084	N[C@H](CCC(=O)N[C@@H](CSSC[C@H](NC(=O)CC[C@H](N)C(=O)O)C(=O)NCC(=O)O)C(=O)NCC(=O)O)C(=O)O	612.6400000000004	-3.8767999999999985	16	10	21	0
[223106.56]	0.4935415752383922	O=C(N[C@H](COC(=O)c1ccccc1)N1CCCCC1)NCC(O)CO	365.4300000000002	0.3077999999999999	6	4	8	1
[32195.945]	0.7551442360018638	CC[C@H]1C[C@H](C)[C@H](CC(=O)O)[C@H]2[C@@H]3OCC(=O)O[C@]3(C)[C@H]2CC[C@@H]1O	354.44300000000015	2.231100000000001	6	2	3	0
[23507.68]	0.7559410433604633	CC[C@H](CC[C@@H](C)[C@H](O)CC(=O)O)c1ccccc1	264.36499999999995	3.432100000000002	3	2	8	1
[2654556.5]	0.6757747637851851	C=Cc1ncc(OC)c(N)n1	151.16899999999995	0.7104	4	1	2	1
[290192.97]	0.8164931666255572	C=CCN(C)[C@@H]1Cc2ccccc2S(=O)(=O)c2ccccc21	313.422	3.2344000000000026	3	0	3	2
[3.4367427e+08]	0.823415232119009	C=CC1=CC(=O)N(c2ccccc2)N1C(=O)N(C)C	257.293	1.8117	2	0	2	2
[4383787.5]	0.663766943170211	CCO[P@H](=O)N(C)C(=O)N[C@H](C)CO	224.197	0.4347999999999999	4	2	5	0
[19361.637]	0.5067168461621274	CC(C)[C@H]1O[C@@H](/C=C/[C@@H](O)C[C@@H](O)CC(=O)[O-])[C@H](C)NC(=O)N(C)C1CC	385.4810000000001	0.026400000000002644	6	3	8	0
[104834.05]	0.5877210566758668	CN(C)CCCSc1ccc(C(F)(F)F)cc1	263.328	3.7492000000000028	2	0	5	1
[47.24393]	0.6638132196486766	CCc1ccc(/C(=C/C=C/[C@@H]2C[C@@H](O)CC(=O)O)c(C)c2cc1)c1ccccc1	388.50700000000006	5.630800000000005	3	2	6	1
[10649450.]	0.542947712130382	CC(=O)O[C@H]1C2=CC[C@@H]3CC4=CC(=O)CC[C@]4(C)[C@H]3CC[C@@]21C	314.42500000000007	3.980000000000003	3	0	1	0
[227573.16]	0.5971135576292469	O=C(CC(=O)O)c1ccc(Cl)cc1	198.605	1.9974	3	1	3	1
[24532.281]	0.4271304588500445	C[C@H](O)c1ccc(Sc2c(/C=C/[C@@H]3C[C@@H](O)CC(=O)O3)c(C3CC3)nc3cc(F)c(F)cc23)cc1	497.5630000000003	5.674600000000004	6	2	6	3
[5195912.]	0.44977383140074184	Nc1ncn([C@H]2C[C@H](CO)[C@@H](O)[C@H]2O)c(=O)n1	242.235	-2.5044	7	4	2	1
[262351.1]	0.5902151758913032	NC1=N[C@@H]2[C@H](CO)C=C3cc4[nH]cccc4nc3n2C1	269.30800000000005	-1.2928	5	3	1	1
[919830.8]	0.8527477096343818	CNCc1ccc(CS(=O)(=O)Nc2nccs2)cc1	297.405	1.8043999999999993	4	2	6	2
[5191.174]	0.5087841239848733	O=C(O)[C@H]1O[C@@H](OCCc2ccc(F)cc2)c2ccccc2oc1=O	346.3100000000001	2.4724000000000004	6	1	5	2
[3787.1438]	0.2634609572316354	CC(C)c1c(OCC(O)C[C@@H](O)CC(=O)[O-])c(C(c2ccc(F)cc2)c2ccc(F)cc2)cc2ccccc12	533.5910000000001	5.052300000000005	5	2	11	4
[780281.75]	0.061079252239242966	N=C(N)NCCC[C@H](N)C(=O)N1CCCC[C@H]1C(=O)N[C@H](CC(=O)N)C(=O)NCC(=O)NCC(=O)O	513.5560000000003	-4.36473	10	9	14	0
[452.84485]	0.5070470076269569	O=C(O)C[C@H]1CC[C@H](O)C[C@H](O)C[C@H](O)/C=C/c2cc(C(=O)O)cc2c1	364.3940000000001	1.1676000000000002	7	5	3	0
[5673984.]	0.4435105912731592	O=c1ccn([C@@H]2O[C@H](CO)[C@@H](O)[C@H]2O)c(=O)[nH]1	244.20300000000003	-2.8519	6	4	2	1
[729449.]	0.8941721228418023	O=C1[C@H](Cc2ccc(Cl)cc2)c2cccc(O)c12	258.704	3.5682000000000023	2	1	2	2
[1161243.6]	0.24325846760776557	OC[C@H]1O[C@@H](OC[C@H]2O[C@H](O)[C@@H](O)[C@H](O)[C@H]2O)[C@H](O)[C@@H](O)[C@H]1O	342.297	-5.397199999999993	11	8	4	0
[16000.223]	0.8915880432277354	Cc1ccc(S(=O)(=O)NC(=O)NN2CCCCCC2)cc1	311.4070000000001	1.7739199999999995	4	2	3	1
[1967792.8]	0.4309063120066684	C=CCCCCCCCC1CCCCC1=O	222.37199999999996	4.662400000000003	1	0	8	0
[205713.27]	0.5666610993386102	C=C[C@]1(C)CC[C@H]2[C@@H]3CCC4=CC(=O)CC[C@]4(C)[C@H]3CC[C@]12C	312.49700000000007	5.710600000000006	1	0	1	0
[6593087.5]	0.2073630413655832	[N-]=[N+]=NCCOCCOP(=O)(O)O	211.114	0.4225999999999999	5	2	7	0
[211226.42]	0.7967349581955714	CCCCn1c(C)c(OC)c(=O)[nH]c1=O	212.24899999999997	0.6537199999999999	3	1	4	1
[19339208.]	0.8635905087395043	C/C=C\C1=CC(=O)N(c2ccccc2)N(c2ccccc2)N1C	305.3810000000001	3.7616000000000023	3	0	3	2
[12596.972]	0.7542062081181544	OCCOCCN1CCN(C2=Nc3ccccc3Sc3ccc(Cl)cc32)CC1	417.96200000000016	3.509400000000002	5	1	5	2
[7843678.]	0.47344241954632516	O=c1cc(-c2ccccc2)oc2c1ccc1ccccc12	272.303	4.613200000000003	2	0	1	4
[1354924.1]	0.3448074018268864	CCN1CCN(C(=O)N[C@@H](C(=O)N[C@@H]2C(=O)N3[C@@H]2SC(C)(C)[C@@H]3C(=O)O)c2ccccc2)C(=O)C1=O	517.5640000000003	-0.24029999999999685	8	3	6	1
[147835.77]	0.46513972249238905	CC(=O)OC[C@H]1O[C@@H](n2ncc(=O)[nH]c2=O)[C@H](OC(C)=O)[C@@H]1OC(C)=O	371.3020000000002	-1.7444999999999975	10	1	5	1
[7.1178854e+12]	0.520631018455888	CC1(C)[C@H]2CC[C@]1(C)C(=O)C2	152.237	2.401700000000001	1	0	0	0
[1.0969545e+09]	0.37250799126710715	O=C(O)[C@@H](O)[C@@H](CO)CO	150.13	-1.9672999999999996	5	4	4	0
[193121.86]	0.6567150140366428	CO[C@@H]1C[C@@H]2[C@@H]3CC4=CC(=O)C=C[C@]4(C)[C@@]3(F)[C@@H](O)C[C@]2(C)[C@@]1(O)C(=O)CO	394.4390000000002	0.8844999999999996	6	3	3	0
[2.3551442e+08]	0.5616766042624135	O=c1ccc2ncccc2o1	147.13299999999998	1.188	3	0	0	2
[593969.5]	0.7520457659584818	COc1cc2c(c3oc(=O)c4c(c13)CCC4=O)[C@@H]1C=CO[C@@H]1O2	312.277	2.2764999999999995	6	0	1	2
[667579.1]	0.7803710779932999	NCCCn1cc(C2CCCC2)cc1	192.30599999999995	2.4945000000000004	1	1	4	1
[2499312.8]	0.7967911857797698	CN(C)CCN(Cc1cccs1)c1ccccn1	261.394	2.7113000000000005	3	0	6	2
[343.68024]	0.48148374262949095	CSc1nc(N)nc(-c2ccc(F)cc2)c1/C=C/[C@@H]1C[C@@H](O)CC(=O)O1	375.4250000000002	2.6665	7	2	4	2
[396079.78]	0.3837001760485468	CC(C)c1ccc(Sc2c(/C=C/[C@@H]3C[C@@H](O)CC(=O)O3)c(C3CC3)nc3cc(F)c(F)cc23)cc1	495.59100000000024	6.744700000000006	5	1	6	3
[1.6405325]	0.1957681875279472	CC(C)c1nc(N(C)S(C)(=O)=O)nc(-c2ccc(F)cc2)c1/C=C/[C@@H]1C[C@@H](OCc2ccccc2)CC(OCC(Cl)(Cl)Cl)O1	687.0610000000001	7.292400000000007	7	0	11	3
[43713036.]	0.5515773143715336	C[C@H]1CC=CC(=O)C=C1O	138.166	1.5934	2	1	0	0
[37143.562]	0.7902868665254312	CC(C)(Oc1ccc(CCNC(=O)c2ccc(Cl)cc2)cc1)C(=O)O	361.82500000000005	3.554500000000001	4	2	7	2
[2.5214342e+08]	0.66621900529966	Nc1nc2cc3c(cccc13)C(=O)NC2	199.21299999999997	1.0604	3	2	0	2
[4140835.8]	0.5286628091204455	CC(=O)O[C@H](C(C)(C)C)OC(=O)O	190.19499999999996	1.6163	5	1	2	0
[536553.5]	0.2862371144515137	C=C1C(=O)O[C@@H]2[C@H]1CC/C(C)=C/CC[C@@]1(C)O[C@@H]21	248.32199999999995	2.7620000000000013	3	0	0	0
[1037310.]	0.7468825411724672	C=C(CC[C@H](O)CO)c1ccccc1	192.258	1.8332	2	2	5	1
[1.1340199e+19]	0.5398317715038639	O=[N+]([O-])c1c[nH]c2cc(F)ccc12	180.13799999999998	2.2152000000000003	2	1	1	2
[371693.1]	0.7272702847671948	C=C1CC[C@H]2OC(=O)N1CCC[C@@H]1O[C@@H]2O[C@H](C)[C@@H]1O	283.32399999999996	1.3858	5	1	0	0
[54.024704]	0.39312519079940017	COC(=O)c1c(-c2ccccc2)c(-c2ccc(F)cc2)c(CC[C@@H](O)C[C@@H](O)CC(=O)[O-])n1C(C)C	496.55500000000035	3.513200000000003	6	2	11	3
[3311.7476]	0.7265911665970268	C#CCN(Cc1ccc(C(C)(C)C)cc1)Cc1ccccc1	291.438	4.619500000000005	1	0	5	2
[983719.5]	0.13681760249221983	N/C(=N\CCC[C@@H](CSC(=O)O)C(=O)O)C(=O)NCC(=O)NCC(=O)O	392.39000000000016	-1.4471999999999965	10	6	11	0
[694589.]	0.6070419691982186	CCCC[C@H](CC)OC(=O)c1ccc(N)cc1	235.327	3.394400000000002	3	1	6	1
[262151.03]	0.6992912247701365	CC(C)N(C[C@H](O)CO)COc1ccccc1	239.315	1.0865	4	2	7	1
[15870.046]	0.5353581095552524	N[C@@H]1CN(c2c(F)c(N)c3c(=O)c(C(=O)O)cn(C4CC4)c3c2F)C[C@H](C(=O)O)C1	422.38800000000026	1.133199999999999	8	4	4	2
[2246810.]	0.6633455008385477	O=P(O)(O)O[C@H](Cc1ccccc1)C(=O)O	246.155	0.7916	6	3	5	1
[1807222.8]	0.5530315284690744	CC1(C)S[C@@H]2[C@H](NC(=O)[C@H](N)c3ccc(O)cc3)C(=O)N2[C@H]1C(=O)O	365.4110000000001	0.023700000000000443	7	4	4	1
[33547.582]	0.7560395435859316	NS(=O)(=O)c1cc(C2(O)NC(=O)c3ccccc32)ccc1Cl	338.77200000000005	0.9242000000000001	4	3	2	2
[204539.92]	0.5564289334103528	C[C@H]1C[C@@H](O)CC(=O)O[C@H](C)C1	172.224	1.099	3	1	0	0
[16.007116]	0.1948514421896969	CCCCCn1cc(C(=O)Nc2ccncc2)c(-c2ccc(F)cc2)c1C(=O)N[C@@H](C)Cc1ccc(CC#N)cc1	551.6660000000003	6.558780000000007	4	2	12	4
[33224752.]	0.29015285452995804	OC[C@@H]1O[C@H](O)[C@@H](O)[C@H](O)[C@@H]1O	180.156	-3.2214000000000005	6	5	1	0
[27440.916]	0.4356457601684276	COC1=C(OC)C(=O)C(CCCCCCCCCCO)=C(C)C1=O	338.444	3.4623000000000026	5	1	12	0
[1.2889333e+08]	0.6427308923498047	CCCNC(=O)N1CCCS1	174.26899999999998	1.4599000000000002	2	1	2	0
[4614.9863]	0.6318329361180623	O=c1c(-c2ccc(O)cc2)coc2cc(O)cc(O)c12	270.24	2.576800000000001	5	3	1	3
[2122645.]	0.6132460719628363	O=c1oc2cc(O)ccc2o1	152.10499999999996	1.0916	4	1	0	2
[139147.31]	0.6530433765465433	CC1(C)CCC=C(C(=O)O)CC1	168.23599999999996	2.597600000000001	2	1	1	0
[4.1579022]	0.409804186811716	Cc1cc(F)ccc1-c1c(-c2ccc(F)cc2)nc(C(C)C)n1/C=C/[C@@H](O)C[C@@H](O)CC(=O)O	470.5160000000002	4.984420000000007	5	3	9	3
[197742.75]	0.8133692789850674	C[C@H](COc1ccccc1)NCC(O)c1ccccc1	271.36	2.777100000000001	3	2	7	2
[11339.994]	0.46109263875869	C=C(CC[C@@H](C)[C@H]1CC)C[C@H]2[C@@H]3CCC4=CC(=O)C=C[C@]4(C)[C@H]3CC[C@@]21C	366.5890000000001	6.902900000000008	1	0	1	0
[9336449.]	0.8341183470179997	O=C(O[C@@H]1CN2CCCNC(=O)c3ccccc3C2)CC1	288.34700000000015	1.327699999999999	4	1	2	1
[26336184.]	0.6123591372461117	O=C(CBr)c1ccc(-c2ccccc2)cc1	275.14500000000004	3.9312000000000022	1	0	3	2
[6134.0825]	0.5292289566712126	CCOC(=O)OC(C)OC1=C(C(=O)Nc2ccccn2)N(C)S(=O)(=O)c2ccccc21	447.46900000000016	2.558700000000001	8	1	6	2
[3099.5552]	0.2997417539951176	CC(=O)O[C@@H]1[C@@H]2CCC[C@@H]3[C@H](CC[C@@]4(C)[C@H]3C[C@H]([N+]3(C)CCCCCC3)[C@@H]4OC(C)=O)[C@@]2(C)C=CC[C@@H]1O	530.7700000000006	5.418600000000007	5	1	3	0
[3.1114358e+08]	0.13221079470101563	[N-]=[N+]=NCCCNC(=O)COCOP(=O)(O)O	268.16599999999994	-0.1136000000000002	6	3	9	0
[3222.2095]	0.7081624933403623	CC(C)=CCC[C@@H](C)[C@H]1CC[C@@]2(C)O[C@]1(C)C(=O)C2	264.409	4.285700000000004	2	0	4	0
[14658155.]	0.7146046064755995	COC(=O)CNC(=O)c1ccccc1	193.20200000000003	0.5893999999999995	3	1	3	1
[251562.97]	0.659127958966877	C=C(CC[C@H](C)[C@H](N)Cc1ccc(O)cc1)C(=O)O	263.337	2.3190999999999997	4	3	7	1
[3720.9312]	0.8365156143229295	Cc1ccc(C2(C)CCCCC2)n([C@@H](C)CC(=O)O)CC1	291.43500000000006	4.355900000000003	3	1	4	0
[1397.9193]	0.43817180071514233	C[S@](=O)CCC/C(=C/c1ccccc1)N[C@@H]1CCC(=O)N1CCC[C@H](O)CC(=O)O	436.57400000000035	2.3400999999999996	6	3	13	1
[96625.47]	0.9420495054482836	Nc1nc(OCC2CCCCO2)nc2ccc(Cl)cc12	293.75399999999996	2.813300000000001	5	1	3	2
[32396.14]	0.5320268202796198	CCCCCCCCCC[C@H](O)COc1ccccc1C	292.463	5.265520000000006	2	1	12	1
[2.7414436e+09]	0.6579925877417858	NCc1ccccc1C(=O)O	151.16499999999996	0.8435000000000001	3	2	2	1
[14748.7295]	0.7127504814284505	CC(C)[C@H]1OC(=O)[C@H]2[C@@H]3C[C@H](C)C4=CC(=O)C=C[C@]4(C)[C@@]3(F)[C@@H](O)C[C@@]21C	376.46800000000013	3.3908000000000023	4	1	1	0
[2425.9272]	0.7331732890953454	CCN(CC)CCn1cc(N)nc(NS(C)(=O)=O)cc1C	315.4430000000001	0.2529000000000017	5	2	6	0
[1.4360123e+08]	0.6460341931246231	O=C1c2cccc3CCc2ccc2CCcc4cccc4c3c2ccc2cccc21	386.49400000000014	4.397400000000005	1	0	0	1
[31917698.]	0.5419238928737058	O=C(CCCCc1ccccc1)c1ccccc1	238.33000000000004	4.282300000000004	1	0	6	2
[47927120.]	0.8250491812913121	C/C=C1\NC(=O)C(c2ccccc2)c2ccccc21	249.31300000000002	3.3091000000000017	1	1	1	2
[818.1877]	0.7463518559826346	CC[C@@H](C)[C@H]1NC(=O)[C@H](C)O[C@H]2[C@@H]3[C@H](C)CC4=CC(=O)C=C[C@]4(C)[C@H]3CC[C@]21C	399.5750000000002	4.448500000000005	3	1	2	0
[4501282.5]	0.6811611514973493	COC(=O)[C@@H]1C[C@@]2(C)[C@H]3CCC4=CC(=O)C=C[C@]4(C)[C@H]3CC[C@@]21C	328.4520000000001	4.0835000000000035	3	0	1	0
[22686.812]	0.41216950976615796	N=C(N)N/N=C/c1c(Cl)cccc1Cl	231.086	1.8103700000000003	2	3	2	1
[4344408.]	0.7129493456429367	Nc1nccc(-c2ccccc2)c1	170.215	2.3308	2	1	1	2
[152908.86]	0.6068481034928048	COc1cc(O)c(C)c(C)c1CC(=O)NC1CCN(CCCCN2CCCC2)cc1	415.5780000000003	3.140340000000002	5	2	9	1
[28887700.]	0.3334653265774487	NP(N)(=O)NCC[C@H](CO)CO	197.17499999999998	-1.4076000000000002	6	5	6	0
[1269018.]	0.6081040211930474	COC(=O)[C@H](Cc1ccccc1)NC(=O)C(C)=O	249.266	0.4758999999999998	4	1	5	1
[29222810.]	0.575228346064442	N[C@H](Cn1ccc(=O)c(O)c1)C(=O)O	198.17799999999997	-1.0342000000000002	5	3	3	1
[2285.4587]	0.18543416175208322	CC(=O)O[C@H]1O[C@H]([C@@H](C)[C@H](C)[C@H](O[C@@H]2O[C@H](C)[C@H](N)[C@H](O)[C@H]2O)[C@H](C)O1)[C@H](N)CC(=O)[C@H](C)[C@@H](O)[C@@H](C)O	550.6460000000003	-1.2473999999999943	13	6	9	0
[2591135.5]	0.5541818739705442	O=C(O)CCCC[C@@H]1CCSS1	206.332	2.7851000000000017	4	1	5	0
[156.86464]	0.4732790343822408	C=C1CC[C@H](O)C/C1=C/C=C1\CCC[C@]2(C)[C@@H]([C@H](C)/C=C/[C@H](C)C(C)C)CC[C@@H]12	396.6590000000001	7.641000000000008	1	1	5	0
[4260688.]	0.5225451698678085	C=C(C)Oc1ccc(C(C)=O)cc1	176.21499999999997	2.8016000000000005	2	0	3	1
[1161860.6]	0.27814054211831735	CC(C)(C)OC(O)CCC(O)C(O)C(=O)NCCCO	293.36000000000007	-0.8794999999999995	6	5	9	0
[57735.133]	0.7524910781410399	C[C@]12Cc3cn[nH]c3C[C@@H]1CC[C@@H]1[C@@H]2CC[C@@]2(C)[C@H]1CC[C@]2(C)O	328.5000000000001	4.1181000000000045	2	2	0	1
[1.539227e+08]	0.5240085408766686	O=C(O)CCP(CCCO)(=O)O	196.139	0.1139	5	3	6	0
[2034579.5]	0.6747682367848178	NCCOc1ccccc1	137.18199999999996	1.0240999999999998	2	1	3	1
[638104.7]	0.6625282869200776	CCCN(CCC)C[C@H](C)S(=O)(=O)O	223.338	1.3847000000000005	4	1	7	0
[1099.9487]	0.4298292584463983	COc1cc([C@@H]2c3cc4c(cc3[C@@H](O[C@@H]3O[C@@H]5CO[C@@H](C)O[C@H]5[C@H](O)[C@H]3O)[C@H]3COC(=O)[C@H]23)OCO4)cc(OC)c1O	588.5620000000004	1.3385999999999993	13	3	5	2
[31322.076]	0.6579162064357065	CCC[C@@H](CCOC(C)C)CC(=O)O	202.29399999999995	2.692500000000001	3	1	8	0
[4632220.5]	0.835880509102496	O=C(Cc1ccccc1C(=O)O)c1ccccc1	240.25799999999998	2.810200000000001	3	1	4	2
[10618.006]	0.22304859091110704	CC/C=C/C[C@@H]1C[C@@H](C)CC[C@@]1(C)C(=O)C(=O)N(CC)CC[C@H](O)CC(=O)N1CC[C@H]1C(=O)N[C@@H](C)C(=O)O	549.7090000000004	2.5341000000000014	7	3	14	0
[1945572.1]	0.5566964382579237	C[C@H]([C@H](O)c1ccc(O)c(O)c1)C(=O)O	212.201	0.8518999999999999	5	4	3	1
[16459.895]	0.38714947503876584	CCCC/C=C\C/C=C\CCCCCCC(=O)O	252.39799999999988	5.104300000000004	2	1	12	0
[95144.76]	0.4865357366381187	CCCNC[C@@H](O)COc1ccccc1C(=O)CCc1ccccc1	341.4510000000001	3.2414000000000023	4	2	11	2
[3882.7368]	0.8860394816433218	CC(C)[C@@H](c1cc(O)c(C(=O)O)cc1)c1ccccc1	270.328	3.878300000000002	3	2	4	2
[52.202587]	0.6590571290177555	CC[C@H](C)OC(=O)[C@@H]1C[C@@H](O)C=C2C=C[C@H](C)[C@H](CC[C@@H]3C[C@@H](O)CC(=O)O3)[C@H]21	406.51900000000023	2.920300000000001	6	2	6	0
[481345.25]	0.6749331549753549	CCC(=O)OCCc1ccc(OCCN(C)C)cc1	265.35299999999995	2.1227	4	0	8	1
[205554.81]	0.7829767293087442	Oc1ccc(Cl)cc1-c1ccc(Cl)cc1	239.10100000000003	4.366000000000001	1	1	1	2
[703150.7]	0.37221054987665	C=C[C@@]1(C)C[C@@H](OC(=O)C(=O)OC)C1=O	212.20099999999996	0.23629999999999995	5	0	2	0
[568315.56]	0.5031075138837579	O=C(/C=C/c1ccc(O)c(O)c1)OCCc1ccccc1	284.311	2.8969000000000005	4	2	5	2
[36042916.]	0.44214276395859164	CC(C)[C@H](N)C(=O)OCCOCn1cnc2c(=O)nc(N)[nH]c21	324.341	-0.7975999999999985	8	3	7	2
[965773.4]	0.5680314420681977	C=C1[C@@H](O)C[C@@H]2CC[C@@]3(C)[C@H]4C(=O)C=C[C@]4(C)[C@@]3(F)[C@@H](OC(=O)CO)[C@@]21C	378.44000000000017	2.1172000000000004	5	2	2	0
[3786723.8]	0.5186756863138005	C=C1CC[C@]2(OC(=O)c3ccccc3C(=O)C2)C1	242.27399999999997	2.9087000000000014	3	0	0	1
[738856.75]	0.578029884636738	O=c1[nH]c(=O)n([C@H]2C[C@H](O)[C@@H](CO)O2)cc1I	354.1	-1.2181000000000002	5	3	2	1
[464.57336]	0.7040703219660435	C=C[C@@](C)(O)CC1(C)CC(=O)NC(=O)NC(=O)[C@@H](Cc2ccccc2)C1	358.4380000000001	2.3248999999999995	4	3	5	1
[11622.206]	0.3864771407563315	COc1ccc(CCN2CCC(Nc3nc4ccccc4n3Cc3ccc(F)cc3)CC2)cc1	458.58100000000024	5.351300000000005	4	1	8	4
[2541675.2]	0.6489204335813592	O=C(O)/C=C\c1ccccc1	148.161	1.7844	2	1	2	1
[1615.5161]	0.2963419520142686	COCCOC(=O)C1=C(C)NC(C)=C(C(=O)OC(C)C)C1c1cccc([N+](=O)[O-])c1	418.44600000000014	2.9708000000000014	8	1	8	1
[363911.38]	0.790913491082677	N#C/C(=C(\c1ccccc1)c1ccccc1)N	220.27499999999998	2.92828	2	1	2	2
[362219.9]	0.7342296115534325	C[C@]12CC[C@H]3[C@@H](CCC4=CC(=O)CC[C@@]43C)[C@@H]1CC[C@@H]2O	288.431	3.879200000000003	2	1	0	0
[9.9783325]	0.4336038989642279	CCC(C)(C)C(=O)O[C@@H]1C2C(=C[C@H](C)[C@H]1[C@@H](O)c1ccccc1)C=C[C@H](C)[C@@H]2CC[C@@H]1C[C@@H](O)CC(=O)O1	524.6980000000003	5.545300000000006	6	2	8	1
[7320.3936]	0.13931677804751477	O=C1c2c(O)ccc(O)c2C(=O)c2c(NCCNCCO)ccc(NCCNCCO)c21	444.4880000000002	-0.13919999999999944	10	8	12	3
[12493.424]	0.5844860779881329	CCOC(=O)[C@H](CCc1ccccc1)N[C@@H](C)C(=O)N1Cc2ccccc2C[C@H]1C(=O)O	438.5240000000003	2.5671	6	2	9	2
[305962.8]	0.7966277714413199	COc1ccc(/C=C/C(=O)Nc2ccccc2C(=O)O)cc1OC	327.33600000000007	3.0539000000000014	5	2	6	2
[2774037.8]	0.7429195537897895	O=S(=O)(c1ccccc1)NCC(=O)O	215.22999999999996	0.04949999999999988	4	2	4	1
[519.9036]	0.5295731957656133	CC1=C(/C=C/C(C)=C/C=C/C(C)=C\C(=O)O)C(C)(C)CCC1	300.44200000000006	5.602600000000005	2	1	5	0
[2763681.2]	0.8357481734115639	O=C(CNC(=O)Nc1ccc(Cl)cc1)c1ccc(Cl)cc1	323.1790000000001	3.9978000000000025	2	2	4	2
[571115.8]	0.8023521169013077	CCCN(CCC)c1ccc(C(=O)O)cc1	221.29999999999998	3.0112000000000014	3	1	6	1
[262151.03]	0.6992912247701365	CC(C)N(C[C@@H](O)CO)COc1ccccc1	239.315	1.0865	4	2	7	1
[274844.6]	0.2486190545539485	O=C(CC[C@H]1O[C@@H]2O[C@H](CO)[C@@H](O)[C@H](O)[C@H]2O)[C@@H](O)[C@H](O)[C@@H]1O	338.309	-4.382899999999997	10	7	3	0
[85276.88]	0.7155042972948246	C[C@@H](N)Cc1ccc(C(=O)O)Ccc1	193.24599999999998	1.6210000000000002	3	2	3	0
[1807222.8]	0.5530315284690744	CC1(C)S[C@@H]2[C@@H](NC(=O)[C@H](N)c3ccc(O)cc3)C(=O)N2[C@H]1C(=O)O	365.4110000000001	0.023700000000000443	7	4	4	1
[2032.5391]	0.7429345538541849	COC(=O)[C@H]1C[C@@H]2C[C@H]3c4cccc5[nH]cc(c45)C[C@H]3N(CC)C[C@@H]2N(C)C[C@@H]1O	411.5460000000002	2.3722000000000008	5	2	2	2
[8504.756]	0.3283008516696476	CN(C)[C@@H]1C(O)=C(C(N)=O)C(=O)[C@@]2(O)C(O)=C3C(=O)c4c(O)ccc(Cl)c4[C@@](C)(O)[C@H]3C[C@@H]12	478.8850000000002	0.4390000000000007	9	6	2	1
[14.806627]	0.8117872432694712	Cc1cc(-c2ccc(F)cc2)c(/C=C/[C@@H]2C[C@@H](O)CC(=O)O2)c(C(C)C)n1	369.43600000000015	4.399220000000003	4	1	4	2
[3.2705377e+09]	0.5863590335117103	COc1c2ccoc2cc2ccc(=O)oc12	216.19199999999995	2.5478000000000005	4	0	1	3
[433325.78]	0.8572332826294545	Clc1ccccc1-c1ccc(C(=O)O)cc1	232.666	3.7052000000000023	2	1	2	2
[7.1178854e+12]	0.520631018455888	CC1(C)[C@H]2CC[C@@]1(C)C(=O)C2	152.237	2.401700000000001	1	0	0	0
[87315.57]	0.6610014656071445	CCCCCCC[C@@H](O)COc1ccccc1	236.35500000000002	3.786800000000003	2	1	9	1
[1479692.8]	0.4973905616749511	CCCCCCCCOC(=O)c1ccccc1	234.33900000000003	4.2039000000000035	2	0	8	1
[192429.88]	0.6663862044213352	CC(C)C(C)(O)C(=O)NC(C)C	173.25599999999997	0.918	2	2	3	0
[7.196507]	0.18198382715397088	CCc1cccc(NC(=O)c2c(-c3ccc(F)cc3)c(-c3ccc(F)cc3)c(CC[C@@H](O)C[C@@H](O)CC(=O)[O-])n2C(C)C)c1	603.6860000000001	5.6804000000000086	5	3	13	4
[9620.705]	0.6684104451867194	CC1(C)O[C@@H]2C[C@H]3[C@@H]4C[C@H](F)C5=CC(=O)C=C[C@]5(C)[C@@]4(F)[C@@H](O)C[C@]3(C)[C@]2(C(=O)CO)O1	452.49400000000026	2.366800000000001	6	2	2	0
[1706.0084]	0.12932805945071993	C=C(C)[C@@]12C[C@H](C)[C@H](/C=C/[C@H](O)C[C@@H](O[C@H]3O[C@H](C)[C@@H](O)[C@H](O)[C@H](O[C@H]3O)[C@H](O)[C@H](O)[C@@H](C)O3)[C@H](C)O3)O[C@@H]2CN1C(=O)[C@H](C)O	661.7420000000001	-1.3588999999999936	14	7	6	0
[568315.56]	0.5031075138837579	O=C(/C=C\c1ccc(O)c(O)c1)OCCc1ccccc1	284.311	2.8969000000000005	4	2	5	2
[192647.64]	0.3882266946983143	COC(=O)[C@@H](NCCc1ccccc1)C(=O)N[C@@H](C)C(=O)N1CCC[C@H]1C(=O)O	405.4510000000003	-0.0593999999999984	7	3	9	1
[14299.364]	0.47821256780554033	C=C(C)[C@@H]1CC[C@@]2(C)[C@H](CC[C@@]3(C)[C@H]4C(=O)C=C[C@]4(C)[C@H]3CC[C@@]23C)[C@H]1C3	366.58900000000017	6.592700000000008	1	0	1	0
[2504.5142]	0.24724549685358985	C=CCO[C@H]1O[C@H](C)[C@@H](O)[C@H](C)[C@@H](O)C[C@H](NC(=O)[C@H](N)Cc2ccccc2)C(=O)N[C@@H](CCc2ccccc2)C(=O)N(C)C1	624.7790000000002	1.3126000000000038	8	5	10	2
[193811.19]	0.6189972290064732	CC(=O)O[C@H]1CC2=CC(=O)CC[C@]2(C)[C@H]2CC[C@@]3(C)[C@@H](CC[C@@]34CCC(=O)O4)[C@H]12	400.5150000000002	4.1357000000000035	5	0	1	0
[61544340.]	0.6143884490200855	COC(=O)c1ccccc1O	152.14899999999997	1.1787999999999998	3	1	1	1
[1.7126223e+09]	0.5087183939493464	CC[C@H]1C(=O)OCC(C)O1	144.16999999999996	0.7269	3	0	1	0
[29882.262]	0.6361827021244696	CC1=C2C[C@H]3CC4=CC(=O)C=C[C@]4(C)[C@@]3(F)[C@@H](O)C[C@]2(C)[C@@]1(O)C(=O)CO	376.4240000000002	1.5697999999999996	5	3	2	0
[8604643.]	0.6911954195243533	COc1cc(OC)c(C(=O)CCCN2CCCC2)c(OC)c1	307.39	2.7711000000000015	5	0	8	1
[241508.06]	0.48965047274782125	CCN(CC)CCOCCC1=CC2CCC1C2(C)C	265.441	3.727300000000003	2	0	8	0
[1064111.]	0.6081751470008052	C[Si](C)(C)c1ccc(C(=O)CCN2CCCC2)cc1	275.4679999999999	2.900400000000001	2	0	5	1
[8427.609]	0.5604405489320173	CC(C)C/C(=N\OC(C)(C)C)C(=O)O	201.266	2.2882	3	1	4	0
[153.44554]	0.1735643864602374	CC(C)(O)c1ccccc1CC[C@@H](SCC1(CC(=O)O)CC1)c1cccc(/C=C/c2ccc3ccc(Cl)cc3n2)c1	586.1970000000001	8.948000000000002	5	2	12	4
[200931.84]	0.6596540016798033	CCCSc1ccc(C(C)(C)C)cc1	208.36999999999998	4.486200000000004	1	0	3	1
[16981070.]	0.5084316215662396	O=CCCCC(=O)N1CCCCCC1	197.27799999999993	1.7582	2	0	4	0
[3326.9421]	0.8794895125490501	CC1=C(CC(=O)O)c2cc(F)ccc2/C1=C\c1ccc(S(C)(=O)=O)cc1	372.4170000000001	4.031600000000003	4	1	4	2
[193.61794]	0.5003983975184703	COc1ccc(-c2cc(-c3ccccc3)nc(C(C)C)c2/C=C/[C@@H]2C[C@@H](O)CC(=O)O2)cc1	443.54300000000023	5.627300000000007	5	1	6	3
[3590.3933]	0.6502439919850185	CCCc1c(C/C=C(\C)C[C@@H](O)CC(=O)O)cc1	250.33799999999997	3.2150000000000007	3	2	8	0
[36763.77]	0.45813590029990525	CC(=O)OC[C@@]12C[C@H](C)[C@@H](OC(=O)C[C@H](O)[C@@H]1C)[C@H]1CC[C@@H](O)C[C@@]2(C)C[C@@]1(C)O	426.5500000000003	2.1966000000000006	7	3	2	0
[104325.6]	0.6891313608779838	COC(=O)[C@@]1(OC)C[C@H]2[C@@H]3CC=C(C)C4=CC(=O)C=C[C@]4(C)[C@H]3CC[C@@]21C	370.4890000000002	4.018600000000003	4	0	2	0
[67953.66]	0.6558506180684828	CC(=O)c1c(OCCCNC(C)C)cc1OC	239.315	1.7781	4	1	8	0
[15843.432]	0.054148369063834564	CC(C)C[C@H](N)C(=O)N1CCC[C@H]1C(=O)N[C@@H](CCCCN)C(=O)N[C@@H](Cc1c[nH]cn1)C(=O)N[C@@H](CO)C(=O)N[C@@H](C)C(=O)N[C@@H](CC(=O)O)	721.8370000000002	-2.8503100000000003	12	10	22	1
[524783.5]	0.6836729607436404	C[C@@H]1CN(c2ccc(Cl)cc2)CCC1	209.71999999999994	3.5763000000000025	1	0	1	1
[48737144.]	0.5668189166571438	CC(C)CC(=O)O	102.13299999999998	1.1171	2	1	2	0
[79842016.]	0.6951125798613664	O=C1c2ccccc2C(=O)C1c1ccccc1	222.243	2.849400000000001	2	0	1	2
[4878320.]	0.662146373969018	O=C(ON1C(=O)C2CCCC2)CCCC1	211.2609999999999	1.6473	3	0	1	0
[4960277.5]	0.568455083135097	NCC(=O)NC(Cc1ccccc1)N	193.25	-0.41119999999999907	3	3	4	1
[426.71573]	0.5079391488674301	CC(C)(CO)[C@@H](C)NC(=O)[C@@H]1C[C@@H](C)C[C@H]2CC[C@@H]3C[C@H](C)C4=CC(=O)C=C[C@]4(C)[C@H]3CC[C@@]21C	483.7370000000003	6.096000000000007	3	2	4	0
[200198.67]	0.6262155548658499	C/C=C/c1ccc(OC)cc1	148.20499999999998	2.728300000000001	1	0	2	1
[3935.1797]	0.7272498809317914	CC[C@H](C)[C@H]1/N=C(\O[C@H]2[C@H](C)[C@H](C)[C@H]2O)[C@H](C)[C@H](O)[C@H]1C(=O)O	327.42100000000005	1.5429	5	3	4	0
[1410067.6]	0.7171365965983145	NC(=O)N[C@@H](CCc1ccccc1)C(=O)N1CCC[C@H]1C(=O)O	319.36100000000005	0.7316999999999994	4	3	6	1
[271456.1]	0.4953429679334396	COc1c(O)ccc2c(-c3ccccc3)c(-c3ccccc3)c(F)c2c1	344.38500000000005	5.978700000000004	2	1	3	4
[1094076.6]	0.7872251201330034	O=C(Nc1ccccc1C(=O)O)c1ccccc1O	257.24499999999995	2.3427000000000002	4	3	3	2
[33224752.]	0.29015285452995804	OC[C@@H]1O[C@@H](O)[C@H](O)[C@@H](O)[C@H]1O	180.156	-3.2214000000000005	6	5	1	0
[11786.802]	0.602379757770535	CC(=O)OC[C@](C)(O)CCC[C@H]1CC[C@@H]2[C@@H]3CC4=CC(=O)CC[C@]4(C)[C@H]3CC[C@@]21C	416.60200000000026	5.228800000000006	4	1	6	0
[1850489.5]	0.7376676607326821	N[C@H]1CN(c2ccc(F)cc2)CCC1	194.25299999999996	1.7531999999999999	2	1	1	1
[75380.7]	0.599495151605448	C=CCOc1cc(Cl)c(Cl)cc1C(=O)NC1CCCN(Cc2ccccc2)CC1	433.3790000000003	5.342700000000005	3	1	7	2
[358.60916]	0.23526258168565614	COc1cccc2c1C(=O)c1c(O)c3c(c(O)c1C2=O)C[C@@](O)(C(=O)CO)C[C@@H]3O[C@H]1C[C@H](N)[C@H](O)[C@H](C)O1	543.5250000000003	0.0012999999999993017	12	6	5	3
[89429.]	0.45208269456563405	CCCC/C=C\CCCCCC(=O)O	198.30599999999995	3.767900000000002	2	1	9	0
[366.81378]	0.6569205550426281	CC1(C)O[C@@](C)(O)CC[C@@H]2[C@@H]3CCC4=CC(=O)C=C[C@]4(C)[C@@]3(F)[C@@H](O)C[C@@]21C	392.51100000000014	3.8609000000000027	4	2	0	0
[299728.7]	0.3141956612116417	C[C@@H](NC(=O)c1ccc(F)cc1)C(=O)N2CC[C@H]2C(=O)NC(=O)C(=O)N1CCC[C@H]1C(=O)N[C@@H](C)C(=O)O	533.5130000000004	-1.2319999999999958	8	4	7	1
[11222902.]	0.6365051962344709	CCOC(=O)Cc1ccccc1	164.204	1.7922	2	0	3	1
[7589.65]	0.21751778620947723	N#C[C@H](O[C@H]1O[C@@H](CO[C@@H]2O[C@H](CO)[C@@H](O)[C@H](O)[C@H]2O)[C@@H](O)[C@H](O)[C@H]1O)c1ccccc1	457.4320000000001	-3.108019999999997	12	7	7	1
[740.7973]	0.5908910114028808	C=C[C@H](O)C#CCNC(=O)[C@H]1CC=C2c3cccc4[nH]c(c4c3C)C[C@H]21	346.4300000000001	2.670020000000001	2	3	3	2
[1.315866e+09]	0.5859260277837529	CS[C@@H](C)C(=O)O	120.17299999999999	0.8225	3	1	2	0
[52172.93]	0.5540618915195044	CC(C)OC(=O)C(C)(C)Oc1ccc(C(=O)c2ccc(Cl)cc2)cc1	360.837	4.680000000000004	4	0	6	2
[19826.4]	0.5850498717276764	C[C@@]12CCC[C@@](C)(O)C[C@@H]1CC(=O)CC[C@@H]1[C@@H]2[C@@H](O)C[C@@]2(C)[C@H]1CC[C@]2(C)O	392.5800000000002	3.8512000000000035	4	3	0	0
[9779944.]	0.5125069246930146	N[C@@H](Cc1ccc(O)c(O)c1)C(=O)O	197.18999999999997	0.052200000000000135	5	4	3	1
[51565.535]	0.6192570573143896	COc1ccc2c(c1)c(CC(=O)OCC(=O)O)c(C)n2C(=O)c1ccc(Cl)cc1	415.82900000000006	3.4705200000000014	6	1	6	3
[15888.431]	0.46352050545848855	CC(=O)N1N=C(c2ccc(OCC3COC(Cn4ccnc4)(c4ccc(Cl)cc4Cl)O3)cc2)CC1	515.397	4.493600000000004	5	0	7	3
[47320.008]	0.4143573581655692	CCCCCC/C=C\CCCCCC(=O)O	226.35999999999993	4.548100000000003	2	1	11	0
[4956.4253]	0.17724067158803594	C[C@@H](CO[C@@H]1O[C@@H](CO)[C@H](O)[C@H](C)O2)[C@H](O[C@@H](C)[C@H](O)[C@H](N)CC[C@H](N)C[C@@H](O)[C@H](O)[C@H]2O)[C@H](C)O1	526.6240000000003	-2.5017999999999914	13	8	1	0
[350202.8]	0.7526428969753647	COc1cc(CCN)c(OC)cc1O	197.234	0.9106000000000001	4	2	4	1
[41244.64]	0.5497307498314488	C/C=C(\C)C(=C\C)C[C@H](C)CC(=C\C)C(=O)O	236.35499999999996	4.346100000000003	2	1	6	0
[129161.875]	0.6205806268625756	C=CCN(/C=C1\CN(C)CCN(c2ccc(C)cc2)c2ccccc2)C1	347.5060000000001	4.450420000000004	3	0	9	2
[58562932.]	0.8540302270880286	Cc1ccc(C(=O)c2ccc(CC(=O)O)n2C)cc1	257.289	2.1916200000000003	3	1	4	2
[2308422.2]	0.7181815276191408	C[C@@H](NC(=O)CCN)C(=O)c1ccccc1	220.27200000000002	0.7228000000000002	3	2	5	1
[157241.48]	0.6816150044152967	C[N+]12CCCC[C@H]1[C@H](OC(=O)CC(O)c1ccccc1)C2	290.38300000000004	2.0345999999999997	3	1	4	1
[68446.79]	0.7269926580745424	C/C=C\c1ccc(O)c(OC)c1	164.20399999999998	2.4339000000000004	2	1	2	1
[7589.65]	0.21751778620947723	N#C[C@H](O[C@H]1O[C@H](CO[C@@H]2O[C@H](CO)[C@@H](O)[C@H](O)[C@H]2O)[C@@H](O)[C@H](O)[C@H]1O)c1ccccc1	457.4320000000001	-3.108019999999997	12	7	7	1
[1.4098928e+08]	0.6521838845358381	CC1=CC(=O)C(c2ccccc2)O1	174.19899999999998	2.2308000000000003	2	0	1	1
[9518034.]	0.5052159859872285	C=CCN(CC=C)CC	125.21499999999999	1.6803000000000001	1	0	5	0
[121939.69]	0.7866085959200239	O=C(O)C[C@H](NC(=O)c1ccc(O)cc1)c1ccccc1	285.29900000000004	2.338	4	3	5	2
[702554.06]	0.7760869596059278	COc1ccc(C[C@@H]2NC[C@H](O)[C@H]2OC(C)=O)cc1	265.30899999999997	0.5020999999999994	5	2	4	1
[31215.379]	0.41770982822177144	CC/C=C\C/C=C\CCCCCCCC(=O)O	238.37099999999992	4.7142000000000035	2	1	11	0
[44961.25]	0.19206496399932496	CSCC[C@@H](NC(=O)CC(=O)O)C(=O)NCC(=O)N[C@H](C(=O)O)C(=O)O	393.3740000000001	-2.530799999999995	10	6	12	0
[112211.36]	0.8326610784751867	COC1=CC(=O)C[C@@H](C)[C@]12Oc1c(Cl)c(OC)cc(OC)c1C2=O	352.7700000000001	2.8103000000000007	6	0	3	1
[13320.402]	0.11463172189259323	CC(C)C[C@H](NC(=O)CN)C(=O)N1CCC[C@H]1C(=O)N[C@@H](CCC(=O)O)C(=O)NCC(=O)NCC(=O)O	528.5630000000003	-2.8663999999999925	10	7	15	0
[200776.3]	0.8976823731418612	COc1ccc(C(CN(C)C)C2(O)CCCCC2)cc1	277.4079999999999	3.0356000000000014	3	1	5	1
[536553.5]	0.2862371144515137	C=C1C(=O)O[C@H]2[C@H]1CC/C(C)=C/CC[C@@]1(C)O[C@@H]21	248.32199999999995	2.7620000000000013	3	0	0	0
[119.30718]	0.3700735420849879	CCOC(=O)C1=C(C)NC(C)=C(C(=O)OCC)C1c1ccccc1/C=C/C(=O)OC(C)(C)C	455.5510000000002	4.402500000000004	7	1	7	1
[1898191.8]	0.2428658408760091	N[C@@H]1[C@@H](O)O[C@H](CO[C@H]2O[C@H](CO)[C@@H](O)[C@H](O)[C@@H]2O)[C@H](O)[C@@H]1O	341.31300000000005	-5.4307999999999925	11	8	4	0
[5.0391302e+08]	0.6304050655006725	O=[N+]([O-])/C=C\c1ccc(O)c(C(F)(F)F)c1	233.14499999999995	2.6584000000000003	3	1	2	1
[271869.56]	0.47129702163346204	CS(=O)(=O)CCCCCOS(C)(=O)=O	244.33399999999997	0.1775000000000002	5	0	7	0
[209488.31]	0.7087456086896305	CC(=O)OC[C@H]1C[C@H]2[C@@H]3CCC4=CC(=O)CC[C@]4(C)[C@H]3CC[C@@]21C	330.4680000000001	4.307500000000004	3	0	2	0
[2566035.2]	0.6422858224994091	C=C1C[C@@]23CC[C@H]4[C@@H](O)CC[C@]4(C)[C@H]3CC[C@@]21C	246.39399999999992	3.9200000000000035	1	1	0	0
[47518.395]	0.8643849934892643	COc1ccc(S(=O)(=O)NC2CCCCCC2)cc1	283.393	2.696300000000001	3	1	4	1
[1374574.1]	0.7153202107154631	COc1cc(/C=C/C(=O)O)ccc1O	194.186	1.4986	4	2	3	1
[47185.312]	0.7720823193037445	CCC(=O)c1cc(OC)c(OC)cc1O	210.22899999999998	2.0021	4	1	4	1
[183860.4]	0.7392030946871293	O=C(O)c1coc2ccccc2c1=O	190.15399999999997	1.4911999999999999	4	1	1	2
[12255.459]	0.46845628920450455	O=P(O)(O)O[C@@H](Cc1ccc(F)cc1)C(=O)N1CCC[C@H]1C(F)CCCCl	425.7960000000003	3.1942000000000013	5	2	9	1
[inf]	0.32213756612662414	CCCCCCCCCCCCCCCC[n+]1ccccc1.[Br-]	384.4459999999999	3.4594000000000014	0	0	15	1
[16.512516]	0.1568888746348767	C[C@@H]1C/C=C/C=C/C=C/C=C/[C@H](O[C@@H]2O[C@H](C)[C@@H](O)[C@H](N)[C@@H]2O)C[C@@H]2O[C@](O)(C[C@@H](O)C[C@H]3O[C@@H]3/C=C/C(=O)O1)C[C@H](O)[C@H]2C(=O)O	665.7330000000004	0.11970000000000325	14	7	3	0
[89343464.]	0.896218203643121	c1cc2ccsc2scc1Nc1nccn1C	261.37500000000006	3.554000000000002	3	1	2	2
[1293.5806]	0.0378201765388549	N[C@H](CC(C(=O)O)CCCCCN)C(=O)NCCSSSSC[C@H](CCCNC(=O)CCCCCC[C@H](O)CC(=O)O)C(=O)O	717.011	3.4911000000000003	15	8	31	0
[3479323.2]	0.8976306233197457	O=C(NCCN1CCOCC1)c1ccc(Cl)cc1	268.74399999999997	1.4020000000000006	3	1	4	1
[2113639.8]	0.7583642359511293	C/C=C\[S@](=O)[C@@H](CC)c1ccccc1C	222.353	3.7284200000000025	1	0	4	1
[979157.6]	0.7719265011688894	C[C@H](Nc1ncnc2ccccc2[nH]1)C(=O)N1CCC[C@H]1C(=O)O	329.3600000000001	1.1815999999999995	5	3	3	1
[135865.77]	0.5053287529043825	CSCCCC/C(=N\S(=O)(=O)c1ccc(C)cc1)c1ccccc1	361.53200000000004	4.706320000000004	3	0	8	2
[479187.1]	0.80933236156478	O=C(O)C(=O)C(CCN1CCCCC1)c1ccccc1	275.34799999999996	2.2999	4	1	6	1
[4.1494026]	0.32301784061486916	COc1cc(-c2c(-c3ccc(F)cc3)nc(C(C)C)n2/C=C/[C@@H](O)C[C@@H](O)CC(=O)O)cc(CC)c1F	514.5690000000003	5.247000000000004	6	3	11	3
[39829.05]	0.2905169417988814	CCCCCCCC/C=C\CCCCCCCC(=O)O	282.4679999999999	6.1085000000000065	2	1	15	0
[1.0741219e+09]	0.338933418507044	OC[C@H](O)[C@@H](O)CO	122.11999999999999	-2.3071999999999995	4	4	3	0
[82620.4]	0.6312681234915919	CCCCCCCC[C@@H](O)COc1ccccc1	250.382	4.176900000000003	2	1	10	1
[592025.3]	0.536291114782676	CC(C)c1cc2c(cc1)c1ccccc1-2	194.277	4.457400000000003	0	0	1	3
[96094.58]	0.6819473634886486	CCOCCN(Cc1ccc(C(F)(F)F)cc1)c1ccccc1	323.358	4.748500000000004	2	0	7	2
[14838.486]	0.38714947503876584	CCCCC/C=C\C/C=C\CCCCCC(=O)O	252.3979999999999	5.104300000000004	2	1	12	0
[673600.8]	0.8732553716281746	COc1cc2c(c(OC)c1OC)-c1ccc(=O)c(C)cc1[C@@H]C2	311.3570000000001	3.1565100000000017	4	0	3	2
[601728.06]	0.25302287151912095	CSCC[C@@H](NC=O)C(=O)NCC(=O)N[C@@H](CC(=O)O)C(=O)O	349.3650000000001	-1.9855999999999971	8	5	12	0
[76217.43]	0.4143573581655692	CCCCCCC/C=C\CCCCC(=O)O	226.35999999999993	4.548100000000003	2	1	11	0
[24831.521]	0.5456280406560404	CN(CCc1ccccc1)NCC(O)c1ccc(O)c(C(N)=O)c1	329.4000000000001	1.2035999999999998	5	4	8	2
[4832.158]	0.4794976828589743	COc1cc(C(=O)NS(=O)(=O)c2ccccc2C)ccc1Cc1cn(C)c2ccccc21	448.5440000000002	4.204820000000003	4	1	6	4
[12493.424]	0.5844860779881329	CCOC(=O)[C@@H](CCc1ccccc1)N[C@@H](C)C(=O)N1Cc2ccccc2C[C@H]1C(=O)O	438.5240000000003	2.5671	6	2	9	2
[771186.9]	0.8383911411030002	CC(C)N(C(=O)SCN)C(=O)c1ccccc1	252.339	2.3066000000000004	4	1	3	1
[85592.445]	0.7504587092786745	COc1cc(C=O)c(CNC(C)C)cc1	207.273	2.0057	3	1	5	1
