# Supplementary material for: Transformer-Decoder GPT Models for Generating Virtual Screening Libraries of HMG-Coenzyme A Reductase Inhibitors: Effects of Temperature, Prompt Length, and Transfer-Learning Strategies
Source: J Chem Inf Model. 2024 Nov 7;64(22):8464–80. doi: 10.1021/acs.jcim.4c01309 (PMC11600504; doi:10.1021/acs.jcim.4c01309)
Supplement: Supplementary file 3 — ci4c01309_si_003.zip [file ci4c01309_si_003.zip › Datasets/xfer_Learning_files/1XALL_model_gen_ic50_results/1XALL_0p5_Docking_Molecules_QED_props.csv]

IC50	QED	SMILES	MW	aLogP	HBA	HBD	RotBond	AromRings	Score
3.1536067	0.4181881742462247	CCN(C)C(=O)c1ccc(-c2ccccc2)c(-c2ccc(F)cc2)c(CC[C@@H](O)C[C@@H](O)CC(=O)[O-])n1C(C)C	549.6630000000002	3.7387000000000024	6	2	12	2	-7.8
75.17183	0.07222828034187245	C=CC[S@](=O)[C@H](NC(=O)c1ccc(F)cc1)N[C@@H](C)C(=O)N1CCC[C@H]1C(=O)N[C@@H](CCC(=O)N[C@@H](CCC(=O)O)C(=O)O)C(=O)O	683.7120000000004	-0.4732999999999932	12	7	19	1	0.0
503.89804	0.19763831056137487	CCC(=O)OCC(C)OC[C@H]1C[C@@H](C)C[C@H](CC(=O)O)[C@@H](O)[C@@H]1N[C@H](C)[C@@H](O)CC(=O)O	461.5520000000001	1.0249000000000026	10	5	13	0	-6.5
704.8096	0.5406615466222723	COc1ccc(F)cc1C(=O)NCCc1ccc(S(=O)(=O)NC(=O)NC2CCCCC2)cc1	477.5580000000003	3.1274000000000015	5	3	8	2	-8.4
818.1877	0.7463518559826346	CC[C@H](C)[C@H]1NC(=O)[C@H](C)O[C@H]2[C@@H]3[C@H](C)CC4=CC(=O)C=C[C@]4(C)[C@H]3CC[C@]21C	399.5750000000002	4.448500000000005	3	1	2	0	-7.7
213.12723	0.6317570805468155	C=C1[C@H]2C[C@H](OC(=O)c1c(-c2ccc(F)cc2)CC1CCCC1)C[C@@H](OC(=O)O2)C(=O)O	444.4550000000003	4.668400000000004	7	1	3	0	-8.4
853.1502	0.05477938864014314	CO[C@@H](C[C@@H](OC)[C@H](N)C(=O)N[C@@H](C)NC(=O)[C@@H](N)Cc1ccc(O)cc1)C(=O)N[C@@H](C)C(=O)N[C@@H](CCC(=O)O)C(=O)N[C@@H](CC(=O)O)	696.7350000000001	-2.805209999999999	14	10	22	1	0.0
717.11957	0.39895528849748824	CC(C)CCC[C@@H](C)[C@H]1CC[C@@]2(C(C)O)C3=CCC4C(C)(C)[C@@H](O)CC[C@]4(C)C3CC[C@]12C	458.7710000000003	7.775800000000011	2	2	6	0	-6.9
821.77313	0.45278603663958333	COC(=O)C1=C(C)NC(C)=C(C(=O)OCC(C)C)C1c1ccccc1[N+](=O)[O-]	388.4200000000001	3.201800000000002	7	1	6	1	-5.8
4.1494026	0.32301784061486916	COc1cc(-c2c(-c3ccc(F)cc3)nc(C(C)C)n2/C=C/[C@@H](O)C[C@@H](O)CC(=O)O)cc(CC)c1F	514.5690000000003	5.247000000000004	6	3	11	3	-8.4
1.2943975	0.1931580696986653	COc1cccc(CNC(=O)c2c(-c3ccccc3)c(-c3ccc(F)cc3)c(CC[C@@H](O)C[C@@H](O)CC(=O)[O-])n2C(C)C)c1	601.6950000000003	4.665200000000005	6	3	14	4	-8.5
404.15295	0.35492220207380604	O=C1[C@H](Cc2ccc(Cl)cc2)c2ccc(O)c1c(O)c1c(OCCNCCN1CCNCCO)O2	503.98300000000046	1.9222999999999995	9	5	7	1	-7.4
14.36523	0.19144412533550456	C/C=C(\C)C(=O)O[C@H]1C[C@@H](C)C=C2C=C[C@H](C)[C@H](CC[C@@H](O)C[C@@H](O)CC(=O)NO)[C@H]21	435.5610000000002	3.0565000000000007	6	4	9	0	-7.4
54.024704	0.39312519079940017	COC(=O)c1c(-c2ccccc2)c(-c2ccc(F)cc2)c(CC[C@@H](O)C[C@@H](O)CC(=O)[O-])n1C(C)C	496.55500000000035	3.513200000000003	6	2	11	3	-7.9
358.60916	0.23526258168565614	COc1cccc2c1C(=O)c1c(O)c3c(c(O)c1C2=O)C[C@@](O)(C(=O)CO)C[C@@H]3O[C@H]1C[C@H](N)[C@H](O)[C@H](C)O1	543.5250000000003	0.0012999999999993017	12	6	5	3	-7.9
4.1579022	0.409804186811716	Cc1cc(F)ccc1-c1c(-c2ccc(F)cc2)nc(C(C)C)n1/C=C/[C@@H](O)C[C@@H](O)CC(=O)O	470.5160000000002	4.984420000000007	5	3	9	3	-8.1
28.689669	0.023660347612091043	C/C(=N\O)[C@@H](C)[C@@H](O)[C@@H]1C[C@H](C)[C@@H](O[C@H]2C[C@@](C)(O)[C@H](C)N[C@H]2OC(C)=O)[C@@H](N)C[C@@H]1C(=O)N[C@@H](C)NC(=O)[C@H](C)C(=O)N[C@@H](C)O	672.8210000000001	-0.7320999999999902	12	9	12	0	-8.1
30.10545	0.21319834007083946	C=C1CC[C@H]2[C@@](C)([C@H](C)C=C/C=C/[C@@H](O)C[C@@H](O)C[C@@H](O)[C@H]2O)C[C@@H]2O[C@](C)(C[C@@H](O)C[C@@H]3O[C@@H]3C(=O)O)O[C@H]21	566.6880000000004	1.8281999999999996	10	6	5	0	-8.0
156.86464	0.4732790343822408	C=C1CC[C@H](O)C/C1=C/C=C1\CCC[C@]2(C)[C@@H]([C@H](C)/C=C/[C@H](C)C(C)C)CC[C@@H]12	396.6590000000001	7.641000000000008	1	1	5	0	-7.7
54.830166	0.5482146595489276	COCCOC(=O)C1=C(C)NC(C)=C(C(=O)OC(C)C)C1c1cccc(Cl)c1	407.8940000000001	3.716000000000003	6	1	7	1	-6.5
6.8155613	0.5756024126748828	CCC(C)(C)C(=O)O[C@@H]1C2C(=C[C@H](C)[C@H]1CO)C=C[C@H](C)[C@@H]2CC[C@@H]1C[C@@H](O)CC(=O)O1	448.60000000000025	3.804000000000003	6	2	7	0	-7.2
519.9036	0.5295731957656133	CC1=C(/C=C/C(C)=C/C=C/C(C)=C\C(=O)O)C(C)(C)CCC1	300.44200000000006	5.602600000000005	2	1	5	0	-6.5
14.806627	0.8117872432694712	Cc1cc(-c2ccc(F)cc2)c(/C=C/[C@@H]2C[C@@H](O)CC(=O)O2)c(C(C)C)n1	369.43600000000015	4.399220000000003	4	1	4	2	-7.7
7.196507	0.18198382715397088	CCc1cccc(NC(=O)c2c(-c3ccc(F)cc3)c(-c3ccc(F)cc3)c(CC[C@@H](O)C[C@@H](O)CC(=O)[O-])n2C(C)C)c1	603.6860000000001	5.6804000000000086	5	3	13	4	-7.4
10.528019	0.5532373059211996	C/C=C(\C)C(=O)O[C@H]1C[C@@H](C)C=C2C=C[C@H](C)[C@H](CC[C@@H]3C[C@@H](O)CC(=O)O3)[C@H]21	402.53100000000023	4.115600000000003	5	1	5	0	-7.8
3.2606275	0.33067366477593035	CC(C)c1cc(-c2ccc(F)cc2)c(-c2cccc(Br)c2)n1/C=C/[C@@H](O)C[C@@H](O)CC(=O)O	516.4070000000002	5.904400000000007	4	3	9	3	-8.0
3.2734845	0.33067366477593	CC(C)c1cc(-c2cccc(Br)c2)c(-c2ccc(F)cc2)n1/C=C/[C@@H](O)C[C@@H](O)CC(=O)O	516.4070000000003	5.904400000000007	4	3	9	3	-8.6
153.44554	0.1735643864602374	CC(C)(O)c1ccccc1CC[C@@H](SCC1(CC(=O)O)CC1)c1cccc(/C=C/c2ccc3ccc(Cl)cc3n2)c1	586.1970000000001	8.948000000000002	5	2	12	4	-8.0
193.61794	0.5003983975184703	COc1ccc(-c2cc(-c3ccccc3)nc(C(C)C)c2/C=C/[C@@H]2C[C@@H](O)CC(=O)O2)cc1	443.54300000000023	5.627300000000007	5	1	6	3	-7.9
916.777	0.609590732933827	CC(C)(CO)[C@@H](C)NC(=O)[C@@H]1C[C@H](C)C[C@H]2CC[C@@H]3C[C@H](CC4=CC(=O)O4)[C@H]3C[C@@]21C	431.61700000000025	4.445200000000004	4	2	6	0	0.0
37.689007	0.3664201127218479	C/C1=C/C[C@@H](/C=C\C[C@@H](O)C[C@]1(C)O[C@@H]2C(=O)N3[C@@H](CCCN3CCCCC2)[C@H]1C(=O)O)C(=O)NCC[C@H]1O	547.6930000000004	2.157400000000002	8	4	1	0	-8.5
358.60916	0.23526258168565614	COc1cccc2c1C(=O)c1c(O)c3c(c(O)c1C2=O)C[C@@](O)(C(=O)CO)C[C@@H]3O[C@H]1C[C@H](N)[C@@H](O)[C@H](C)O1	543.5250000000003	0.0012999999999993017	12	6	5	3	-8.4
366.81378	0.6569205550426281	CC1(C)O[C@@](C)(O)CC[C@@H]2[C@@H]3CCC4=CC(=O)C=C[C@]4(C)[C@@]3(F)[C@@H](O)C[C@@]21C	392.51100000000014	3.8609000000000027	4	2	0	0	-7.9
81.166885	0.6277404034889846	COc1cc(-c2ncccc2)nc(-c2ccc(F)cc2)c1/C=C/[C@@H]1C[C@@H](O)CC(=O)O1	420.4400000000002	4.038000000000004	6	1	5	3	-8.0
673.3818	0.5023259105130484	CCOC(=O)C1=C(COCCN)NC(C)=C(C(=O)OC)C1c1ccccc1Cl	408.88200000000006	2.266300000000001	7	2	8	1	-6.0
16.512516	0.1568888746348767	C[C@@H]1C/C=C/C=C/C=C/C=C/[C@H](O[C@@H]2O[C@H](C)[C@@H](O)[C@H](N)[C@@H]2O)C[C@@H]2O[C@](O)(C[C@@H](O)C[C@H]3O[C@@H]3/C=C/C(=O)O1)C[C@H](O)[C@H]2C(=O)O	665.7330000000004	0.11970000000000325	14	7	3	0	-8.5
