# Supplementary material for: Transformer-Decoder GPT Models for Generating Virtual Screening Libraries of HMG-Coenzyme A Reductase Inhibitors: Effects of Temperature, Prompt Length, and Transfer-Learning Strategies
Source: J Chem Inf Model. 2024 Nov 7;64(22):8464–80. doi: 10.1021/acs.jcim.4c01309 (PMC11600504; doi:10.1021/acs.jcim.4c01309)
Supplement: Supplementary file 3 — ci4c01309_si_003.zip [file ci4c01309_si_003.zip › Datasets/xfer_Learning_files/1XALL_model_gen_ic50_results/1XALL_0p5_Refined_Molecules_QED_props.csv]

IC50	QED	SMILES	MW	aLogP	HBA	HBD	RotBond	AromRings
[33208.23]	0.6876479215766876	CC(C)(C)OC(O)CCC(O)COc1cccc2[nH]ccc12	307.39	2.821300000000001	4	3	7	2
[64882.656]	0.9040890002345446	CCN(CC)C(=O)N[C@H]1C=C2c3cccc4[nH]cc(c34)C[C@H]2N(C)C1	338.45500000000015	2.841400000000001	2	2	3	2
[3.1536067]	0.4181881742462247	CCN(C)C(=O)c1ccc(-c2ccccc2)c(-c2ccc(F)cc2)c(CC[C@@H](O)C[C@@H](O)CC(=O)[O-])n1C(C)C	549.6630000000002	3.7387000000000024	6	2	12	2
[72527744.]	0.5553152492093373	C1CN(C[C@@H]2CO2)CCNC1	156.22899999999998	-0.3194999999999997	3	1	2	0
[2246810.]	0.6633455008385477	O=P(O)(O)O[C@H](Cc1ccccc1)C(=O)O	246.155	0.7916	6	3	5	1
[4073.9155]	0.5414346349445873	CC(=O)O[C@@H]1[C@H](C)[C@@]2(C)[C@H](CC[C@@]2(C)[C@H]1CC[C@@]2(C)[C@H](C)[C@@H]1CC[C@]2(C)C[C@@H](O)C(=O)[C@H](C)O)O1	492.6970000000003	4.681400000000006	6	2	5	0
[30609.81]	0.5705048131366766	C=C(C)[C@@H]1CC[C@@H]2O[C@]3(C)CC[C@@H]4[C@H](O)C[C@]3(C)[C@H](O)CC[C@]4(C)[C@H](O)C[C@]12C	406.6070000000002	4.215600000000004	4	3	1	0
[2495564.]	0.6400887203463664	O=C(O)/C(=C/c1ccc(O)cc1)c1ccccc1	240.258	3.017400000000001	3	2	3	2
[75.17183]	0.07222828034187245	C=CC[S@](=O)[C@H](NC(=O)c1ccc(F)cc1)N[C@@H](C)C(=O)N1CCC[C@H]1C(=O)N[C@@H](CCC(=O)N[C@@H](CCC(=O)O)C(=O)O)C(=O)O	683.7120000000004	-0.4732999999999932	12	7	19	1
[4.7320374e+08]	0.5706913849970715	COc1ccccc1N	123.15499999999999	1.2773999999999999	2	1	1	1
[23481.488]	0.759345285057915	O=C(CCCN1CCC(O)(c2ccc(Cl)cc2)CC1)c1ccc(F)cc1	375.87100000000015	4.425600000000004	3	1	6	2
[4501282.5]	0.6811611514973493	COC(=O)[C@@H]1C[C@@]2(C)[C@H]3CCC4=CC(=O)C=C[C@]4(C)[C@H]3CC[C@@]21C	328.4520000000001	4.0835000000000035	3	0	1	0
[503.89804]	0.19763831056137487	CCC(=O)OCC(C)OC[C@H]1C[C@@H](C)C[C@H](CC(=O)O)[C@@H](O)[C@@H]1N[C@H](C)[C@@H](O)CC(=O)O	461.5520000000001	1.0249000000000026	10	5	13	0
[704.8096]	0.5406615466222723	COc1ccc(F)cc1C(=O)NCCc1ccc(S(=O)(=O)NC(=O)NC2CCCCC2)cc1	477.5580000000003	3.1274000000000015	5	3	8	2
[88232.414]	0.30994100504194527	CC(C)(C)c1ccc(C(=O)CCCN2CCC(OC(c3ccccc3)c3ccccc3)CC2)cc1	469.6690000000001	7.217600000000008	3	0	9	3
[13048.469]	0.32367226261214044	CCCCC[C@H](O)/C=C/C[C@@H](C)[C@H](O)/C=C\C(=O)O	270.36899999999997	2.5117000000000003	4	3	10	0
[214522.06]	0.13053368957717337	N=C(O)[C@H](O[C@@H]1O[C@H](CO)[C@@H](O)[C@H](O)[C@H](N)C2=CCCC[C@H]2N)[C@H]1O	361.39500000000015	-2.5283299999999955	9	8	8	0
[11191.346]	0.6224275306903823	CCC[C@H](C(=O)O)[C@@H]1CC[C@H]2[C@@H]3C[C@H](O)[C@@H]4CC[C@H](O)CC[C@]4(C)[C@H]3CC[C@]12C	406.6070000000002	4.868000000000005	4	3	4	0
[818.1877]	0.7463518559826346	CC[C@H](C)[C@H]1NC(=O)[C@H](C)O[C@H]2[C@@H]3[C@H](C)CC4=CC(=O)C=C[C@]4(C)[C@H]3CC[C@]21C	399.5750000000002	4.448500000000005	3	1	2	0
[34787.36]	0.2240806606528863	CC[C@@H](C)[C@H](N)C(=O)N[C@@H](C)C(=O)N[C@H](C(=O)N[C@@H](CCC(=O)O)C(=O)O)C(C)C	430.50200000000024	-0.5604999999999947	8	6	13	0
[1.5098518e+10]	0.5922598235567919	O=c1[nH]c(Cl)c(Cl)cc1O	179.99	1.3873	2	2	0	1
[13643995.]	0.8306226664509899	COc1cc2nc(N3CCN(C(=O)C4CCCO4)CC3)nc(N)c2cc1OC	387.44000000000017	1.0567999999999995	8	1	4	2
[131400.23]	0.3267446451726221	CCCCCC[C@H](C)CCCCCCCCCCC(=O)O	298.5109999999999	6.578500000000007	2	1	16	0
[17942.227]	0.5459100356936089	O=c1oc2ccccc2c(O)c1Cc1c(O)c2ccccc2oc1=O	336.29900000000004	2.9014000000000006	6	2	2	4
[8916161.]	0.6645754561212156	CC(C)COC(=O)c1ccccc1	178.231	2.4994000000000005	2	0	3	1
[1.0275199e+09]	0.5494642545068136	O=c1[nH]c2ccccc2c2ccccc12	195.22099999999998	2.681300000000001	1	1	0	3
[1163556.1]	0.5776144427545028	CN(C(=O)c1ccc(CCNC(=O)c2ccccc2)C[C@@H](NC(=O)c2ccccc2)cc1)N(C)C	472.58900000000017	3.352800000000002	4	2	8	2
[100963.88]	0.8460610896604897	CC(C)[C@@H]1CC[C@H](C(=O)N[C@H](Cc2ccccc2)C(=O)O)CC1	317.42900000000014	3.2609000000000012	3	2	6	1
[213.12723]	0.6317570805468155	C=C1[C@H]2C[C@H](OC(=O)c1c(-c2ccc(F)cc2)CC1CCCC1)C[C@@H](OC(=O)O2)C(=O)O	444.4550000000003	4.668400000000004	7	1	3	0
[4.924543e+09]	0.5828173842264538	CC1=NC[C@@H](C)NC(=O)CS1	172.253	0.6563000000000001	2	1	0	0
[43675864.]	0.7072687150818269	COc1ccc(C(=O)N2CCCC2=O)cc1	219.23999999999995	1.4578	3	0	2	1
[150331.19]	0.7379088954419751	CC(=O)[C@@]1(O)CC[C@H]2[C@@H]3C[C@H](C)C4=CC(=O)C=C[C@]4(C)[C@@]3(F)[C@@H](O)C[C@@]21C	376.46800000000013	2.923300000000001	4	2	1	0
[18816274.]	0.485282347471301	CC(/C=C/C=C/C(=O)O)C(=O)O	170.164	0.9041000000000001	4	2	4	0
[362219.9]	0.7342296115534325	C[C@]12CC[C@H]3[C@@H](CCC4=CC(=O)CC[C@@]43C)[C@@H]1CC[C@@H]2O	288.431	3.879200000000003	2	1	0	0
[2264477.2]	0.5714804332641097	CC[C@H](O)/C=C/C=C\CO	142.19799999999998	0.8619999999999999	2	2	4	0
[1178.777]	0.28207075056292347	CCC[S@@](=O)[C@H](Cc1ccc(F)cc1)N[C@@H](C)C(=O)N1CCC[C@H]1C(=O)N[C@@H](CCC(=O)O)C(=O)O	527.6150000000005	1.2563000000000015	8	4	14	1
[15470.458]	0.6207259476829017	C=C(C)[C@H](CC[C@]12C)C(=O)C=C[C@H](C)C[C@H]2CC1	246.39399999999998	4.540300000000004	1	0	1	0
[4363.2104]	0.41679721331684133	NCC[C@@H]1CC[C@@H](Cc2ccccc2)C[C@@H](/C=C/[C@@H](O)C[C@@H](O)C(=O)O)n1	376.4970000000001	1.4575	6	5	9	1
[1734601.4]	0.7867954242841888	O=C(C[S@](=O)Cc1ccc(F)cc1)c1ccccc1	276.332	2.957300000000001	2	0	5	2
[1229052.6]	0.7147230030387638	Cc1[nH]c2ccccc2c1NC(=O)c1ccc(Br)cc1	329.197	4.491120000000002	1	2	2	3
[853.1502]	0.05477938864014314	CO[C@@H](C[C@@H](OC)[C@H](N)C(=O)N[C@@H](C)NC(=O)[C@@H](N)Cc1ccc(O)cc1)C(=O)N[C@@H](C)C(=O)N[C@@H](CCC(=O)O)C(=O)N[C@@H](CC(=O)O)	696.7350000000001	-2.805209999999999	14	10	22	1
[338227.47]	0.6023773583475872	CCCCC[C@H](C)CCO[C@H](C)C(=O)O	216.321	3.082600000000001	3	1	9	0
[1.9627035e+09]	0.5912712208356959	NC(=O)c1ccccc1O	137.13799999999998	0.49110000000000004	2	2	1	1
[112156.89]	0.6571467609479088	O=C1/C(=C/c2ccc(O)cc2)C[C@H](c2ccccc2)[C@@H](O)Cc1	308.37700000000007	3.673300000000002	3	2	2	2
[717.11957]	0.39895528849748824	CC(C)CCC[C@@H](C)[C@H]1CC[C@@]2(C(C)O)C3=CCC4C(C)(C)[C@@H](O)CC[C@]4(C)C3CC[C@]12C	458.7710000000003	7.775800000000011	2	2	6	0
[35037.305]	0.4425194064777046	C[C@@H]1O[C@H](Oc2c(F)cc(N)cc2)[C@H](O)[C@@H](O)[C@H](O)[C@@H]1O	303.28600000000006	-1.0249000000000006	7	5	2	1
[821.77313]	0.45278603663958333	COC(=O)C1=C(C)NC(C)=C(C(=O)OCC(C)C)C1c1ccccc1[N+](=O)[O-]	388.4200000000001	3.201800000000002	7	1	6	1
[52215964.]	0.8604487652929969	Cc1cccc2c1NC(=O)c1cccnc1N2C1CC1	265.31600000000003	3.256220000000001	3	1	1	2
[82478.305]	0.2079442341493163	CO/N=C(\C(=O)N[C@@H]1C(=O)N2C(C(=O)O)=C(COC(C)=O)CS[C@H]12)c1csc(N)n1	455.47400000000016	-0.6224999999999987	10	3	7	1
[69223.64]	0.682562171622616	O=C(O)CC(=O)Nc1ccccc1	179.175	1.0998	3	2	3	1
[2098103.]	0.44516863366341153	O=C(O)[C@H]1CNCC[C@H]1O[C@@H](CO)CO	219.237	-1.5810999999999993	6	4	5	0
[58083.445]	0.6171312932317708	CC(C)=CCC/C(C)=C/CO	154.253	2.6714000000000016	1	1	4	0
[58562932.]	0.8540302270880286	Cc1ccc(C(=O)c2ccc(CC(=O)O)n2C)cc1	257.289	2.1916200000000003	3	1	4	2
[9.1025056e+08]	0.46945488747086117	O=[N+]([O-])c1ccc([As](=O)c2ccncc2)cc1	291.118	0.526	4	0	3	2
[14843986.]	0.33373008943250054	O=C(O)CN[C@@H](O)CO	135.119	-2.0286999999999993	5	4	4	0
[18266.242]	0.15846292267267803	C=C1[C@@H](O)[C@@H](O[C@H]2C[C@H](N)[C@H](O[C@H]3C[C@H](N)[C@H](O)[C@H](N)C[C@H]3N)[C@H](O)[C@H](O)[C@H](N)C[C@@H]2N)[C@H](O)O1	506.6010000000002	-5.648700000000003	14	11	4	0
[389834.22]	0.5430596720560048	Nc1nc(O)c2ncn(CCC(CO)CO)c2n1	253.26199999999994	-0.895	7	4	5	2
[53157.11]	0.8910262977655083	CCn1cc(C(=O)O)c(=O)c2cc(F)c(N3CCNCC3)cc21	319.336	1.2683	5	2	3	2
[122287.766]	0.6972441413990887	CCCCC[C@H](O)CCOc1ccccc1C	236.355	3.7051200000000026	2	1	8	1
[104561.766]	0.7461408572248782	C=CCc1cc(OC)c(OC)cc1O	194.22999999999996	2.1379000000000006	3	1	4	1
[2.2132396e+09]	0.7641460522818216	NC(=O)N1c2ccccc2CC=Cc2ccccc21	250.301	3.4727000000000023	1	1	0	2
[19595.959]	0.38714947503876584	CC/C=C\C/C=C\CCCCCCCCC(=O)O	252.3979999999999	5.104300000000004	2	1	12	0
[1835187.2]	0.8474514540363195	Cc1ccccc1NC(=O)C1CCC(Cc2ccccc2)CC1	307.43700000000007	4.982620000000004	1	1	4	2
[4603.184]	0.39033542462230253	COc1cc(O)c(C)c(C)c1CC(O)C[C@@H](O)CC(=O)NCCCN	354.4470000000001	0.5271400000000003	6	5	10	1
[inf]	0.7097759763658067	CN(C)c1ccc(C(=C2C=CC(=[N+](C)C)C=C2)c2ccc(N(C)C)cc2)cc1.[Cl-]	407.98900000000003	1.4636000000000002	2	0	4	2
[543722.3]	0.5206879758212184	COC(=O)[C@@]1(OC)C[C@H]2[C@@H]3CC=C(C)CC4=CC(=O)CC[C@]4(C)[C@H]3C(=O)C[C@@]21C	400.51500000000027	3.8117000000000028	5	0	2	0
[3643.058]	0.42282624895786575	C[C@H](Cl)OC(=O)C[C@H]1C[C@H]2[C@@H]3CC=C4C[C@@H](O)CC[C@]4(C)[C@H]3CC[C@@]21C	380.95600000000024	5.054300000000005	3	1	3	0
[264279.16]	0.7536522811652422	CCc1ccc(C(=O)C(C)CN2CCCCC2)cc1	259.3929999999999	3.5537000000000027	2	0	5	1
[41427.117]	0.1665858254818805	OC[C@@H]1O[C@@H](O[C@@H]2[C@H](O)[C@@H](O[C@H]3O[C@H](CO)[C@@H](O)[C@H](N)[C@H]3O)[C@H](N)C[C@@H]2N)[C@H](O)[C@@H](O)[C@@H]1O	485.48700000000014	-7.257800000000007	15	11	6	0
[41427.117]	0.1665858254818805	OC[C@H]1O[C@@H](O[C@@H]2[C@@H](O)[C@H](O[C@H]3O[C@H](CO)[C@@H](O)[C@H](N)[C@H]3O)[C@H](N)C[C@@H]2N)[C@H](O)[C@@H](O)[C@@H]1O	485.48700000000014	-7.257800000000007	15	11	6	0
[24908.51]	0.5365223874189634	C[C@H]1C(=O)O[C@H]2[C@@H]3CC=C4CC[C@@H](C)[C@H](O)C[C@@]4(C)[C@H]3CC[C@]12C	332.4840000000001	4.097700000000003	3	1	0	0
[1.9601708e+09]	0.5556909627032026	c1cnc2c(n1)c1cccnc1S2(=O)=O	219.225	0.6848000000000001	5	0	0	3
[4.1494026]	0.32301784061486916	COc1cc(-c2c(-c3ccc(F)cc3)nc(C(C)C)n2/C=C/[C@@H](O)C[C@@H](O)CC(=O)O)cc(CC)c1F	514.5690000000003	5.247000000000004	6	3	11	3
[2256079.]	0.5963146088123449	CC(=O)OCOC(=O)c1ccccc1O	210.18500000000003	1.0695999999999999	5	1	3	1
[393986.6]	0.5955303214507226	CC[C@H](C)[C@@H]([C@@H](CO)[C@H](C)O)C(=O)O	204.26599999999996	0.7226000000000001	4	3	6	0
[109118.55]	0.6181466080366286	CC(/C=C/C=C/C(=O)O)N(CC)c1ccccc1	245.32199999999997	3.0984000000000016	3	1	6	1
[14069533.]	0.6904627990029388	N[C@@H](Cc1ccccc1)C(=O)O	165.19199999999995	0.641	3	2	3	1
[inf]	0.32237258537473973	COc1cc2c3cc1Oc1cc(ccc1O)C[C@@H]1c4c(cc(OC)c(O)c4Oc4ccc(cc4)C[C@@H]3N(C)CC2)CC[N+]1(C)C.[Cl-]	645.1959999999999	3.7050000000000027	7	2	2	4
[14651.409]	0.7369994163199891	CCC[C@H]1[C@H](CCC)C[C@@H](C)C[C@@H]2CC[C@@](C)(O)C(=O)OC[C@]12C	338.5320000000001	4.959400000000006	3	1	4	0
[135771.48]	0.8288580486751157	CN(C)CCCN1c2ccccc2Sc2ccccc21	284.42800000000005	4.241000000000003	3	0	4	2
[2.3553914e+08]	0.4643497155113832	O=[S@](CCCCP(=O)(O)O)C(=O)O	230.178	0.37100000000000005	6	3	5	0
[7558.676]	0.860782458230497	O=C(O)c1cc(-c2ccc(F)cc2F)ccc1O	250.19999999999996	3.035600000000001	3	2	2	2
[2.0856093e+14]	0.37994913775585776	O=C(O)C(=O)O	90.03399999999999	-0.8443999999999998	4	2	0	0
[815597.44]	0.4071236223879178	CCOC(=O)[C@@H](O)[C@H](C)[C@H](O)C[C@H](O)CO	236.26399999999998	-1.3493	6	4	7	0
[41952.64]	0.8133917531868546	O=c1[nH]c(=S)c2ccc(F)cc2cc1N1CCCC1	276.336	2.9968900000000014	3	1	1	2
[5370632.]	0.889546476615986	OC(c1ccc(Cl)c(Cl)c1)c1ccccn1	254.116	3.470100000000002	2	1	2	2
[438091.]	0.7465591815493783	COc1cc(CO)c(C(=O)CCCN2CCCC2)c(OC)c1	307.39	2.2548000000000004	5	1	8	1
[87315.57]	0.6610014656071445	CCCCCCC[C@H](O)COc1ccccc1	236.35500000000002	3.786800000000003	2	1	9	1
[570471.25]	0.5985369590512665	CCNCCC[C@H](C)NC(=O)[C@@H](N)Cc1ccccc1	277.412	1.4508000000000008	3	3	9	1
[1.2943975]	0.1931580696986653	COc1cccc(CNC(=O)c2c(-c3ccccc3)c(-c3ccc(F)cc3)c(CC[C@@H](O)C[C@@H](O)CC(=O)[O-])n2C(C)C)c1	601.6950000000003	4.665200000000005	6	3	14	4
[15819.954]	0.8371289360458547	COc1cc(NC(C)CCCN)c2ncccc2c1	259.35299999999995	2.782700000000001	4	2	6	2
[489646.25]	0.6932796632293876	C=CCc1ccc(O)c(OC)c1	164.20399999999995	2.1292999999999997	2	1	3	1
[30315.752]	0.744185751640216	C=C(C)CCCc1ccc(O)c(OCC)c1O	236.31099999999995	3.395300000000003	3	2	6	1
[39012.492]	0.6381483535558601	COCc1cc(Cl)nc(NS(=O)(=O)c2ccc(N)cc2)n1	328.78100000000006	1.6593999999999998	6	2	5	2
[1138144.8]	0.6751939965784867	C=C(C)[C@@H](O)Cc1ccccc1	162.232	2.1661	1	1	3	1
[28416.424]	0.582911356875112	C=C1C(=O)[C@]2(CC)O[C@H]3[C@@H](C)C[C@@]4(C)[C@H](O)CC[C@@H](O)[C@H]4[C@]3(C)C[C@H](O)C[C@@]21C	406.56300000000016	3.004500000000001	5	3	1	0
[816838.25]	0.5916137222942062	Nc1nc(NC2CCC2)nc(N)n1	180.21499999999997	0.0003999999999998449	6	3	2	1
[740954.56]	0.5230475074274541	CCCCC[C@H](O)[C@H](C)[C@H](O)CO	190.28299999999996	0.9169	3	3	7	0
[9825.297]	0.043741557343612084	N[C@H](CCC(=O)N[C@@H](CSSC[C@H](NC(=O)CC[C@H](N)C(=O)O)C(=O)NCC(=O)O)C(=O)NCC(=O)O)C(=O)O	612.6400000000004	-3.8767999999999985	16	10	21	0
[32195.945]	0.7551442360018638	CC[C@H]1C[C@H](C)[C@H](CC(=O)O)[C@H]2[C@@H]3OCC(=O)O[C@]3(C)[C@H]2CC[C@@H]1O	354.44300000000015	2.231100000000001	6	2	3	0
[80675.03]	0.4945431135184003	CSCCCC/C(=N/C(=O)c1ccc(C)cc1)c1ccc(C)cc1	339.5040000000001	5.466240000000005	2	0	7	2
[23507.68]	0.7559410433604633	CC[C@H](CC[C@@H](C)[C@H](O)CC(=O)O)c1ccccc1	264.36499999999995	3.432100000000002	3	2	8	1
[2654556.5]	0.6757747637851851	C=Cc1ncc(OC)c(N)n1	151.16899999999995	0.7104	4	1	2	1
[67105.24]	0.51274135872523	C/C=C(\C)C(=C\C)C(=C\C)C(=C)O	178.27499999999995	3.9169000000000027	1	1	3	0
[3.4367427e+08]	0.823415232119009	C=CC1=CC(=O)N(c2ccccc2)N1C(=O)N(C)C	257.293	1.8117	2	0	2	2
[16459.895]	0.38714947503876584	CCCC/C=C\C/C=C\CCCCCCC(=O)O	252.39799999999988	5.104300000000004	2	1	12	0
[176557.64]	0.7424876757671967	COc1ccc([C@@H]2C[C@H](N)O2)c(O)c1	195.21799999999996	1.147	4	2	2	1
[1452.4447]	0.11289991663677795	CC(C)[C@H]1O[C@@H](/C=C/[C@@H](O)C[C@@H](O)[C@H]2O)C[C@@](O)(C(=O)N[C@@H]2C(=O)[C@H](O)[C@H](NC(=O)[C@H](C)O)[C@@H](O)[C@H]1C)C(=O)O	576.5960000000002	-4.064399999999989	13	10	4	0
[104834.05]	0.5877210566758668	CN(C)CCCSc1ccc(C(F)(F)F)cc1	263.328	3.7492000000000028	2	0	5	1
[inf]	0.2746332396787829	CC(=O)O[C@H]1C2=CC[C@@H]3[C@H](CC[C@@]4(C)[C@H]3C[C@H]([N+]3(C)CCCCC3)[C@@H]4OC(C)=O)[C@@]2(C)C[C@@H]1N1CCCCC1.[Br-]	621.7010000000004	2.4999000000000047	5	0	4	0
[242162.36]	0.3621751246867401	O=C(CC(=O)O)CCCCS	176.237	1.1302999999999999	3	2	6	0
[20724132.]	0.6283896012730886	Cc1cc(=O)c2c([nH]1)NCC(C)C2	178.23499999999999	1.28742	2	2	0	1
[8628803.]	0.542544762118685	CC(C)(C)[C@H](N)C(=O)O	131.175	0.44439999999999996	3	2	1	0
[5133.8027]	0.7188537615017528	CC1(C)C[C@@H]2C3=CC[C@@H]4CC(=O)C=C[C@]4(C)[C@@]3(F)[C@@H](O)C[C@]2(C(=O)CO)O1	378.4400000000001	2.0562	5	2	2	0
[24532.281]	0.4271304588500445	C[C@H](O)c1ccc(Sc2c(/C=C/[C@@H]3C[C@@H](O)CC(=O)O3)c(C3CC3)nc3cc(F)c(F)cc23)cc1	497.5630000000003	5.674600000000004	6	2	6	3
[10745961.]	0.4010283266651842	NC1=N[C@@H]2[C@H](CO)C[C@@H]2O[C@H](C(=O)O)C(=O)N1	243.219	-2.349899999999999	6	4	2	0
[919830.8]	0.8527477096343818	CNCc1ccc(CS(=O)(=O)Nc2nccs2)cc1	297.405	1.8043999999999993	4	2	6	2
[5191.174]	0.5087841239848733	O=C(O)[C@H]1O[C@@H](OCCc2ccc(F)cc2)c2ccccc2oc1=O	346.3100000000001	2.4724000000000004	6	1	5	2
[3787.1438]	0.2634609572316354	CC(C)c1c(OCC(O)C[C@@H](O)CC(=O)[O-])c(C(c2ccc(F)cc2)c2ccc(F)cc2)cc2ccccc12	533.5910000000001	5.052300000000005	5	2	11	4
[36886.156]	0.042562536965763134	N=C(N)NCCC[C@H](N)C(=O)N1CCCCC[C@H]1C(=O)N[C@@H](CC(=O)N[C@@H](CCCC(=O)O)C(=O)NCC(=O)O)C(=O)O	614.6570000000004	-2.7518299999999956	13	10	18	0
[5673984.]	0.4435105912731592	O=c1ccn([C@@H]2O[C@H](CO)[C@@H](O)[C@H]2O)c(=O)[nH]1	244.20300000000003	-2.8519	6	4	2	1
[445341.44]	0.7006704934265843	CN1CCN(c2cc(Cl)ccc2)CC1	210.70799999999997	2.0918	2	0	1	1
[200198.67]	0.6262155548658499	C/C=C/c1ccc(OC)cc1	148.20499999999998	2.728300000000001	1	0	2	1
[404.15295]	0.35492220207380604	O=C1[C@H](Cc2ccc(Cl)cc2)c2ccc(O)c1c(O)c1c(OCCNCCN1CCNCCO)O2	503.98300000000046	1.9222999999999995	9	5	7	1
[1161243.6]	0.24325846760776557	OC[C@H]1O[C@@H](OC[C@H]2O[C@H](O)[C@@H](O)[C@H](O)[C@H]2O)[C@H](O)[C@@H](O)[C@H]1O	342.297	-5.397199999999993	11	8	4	0
[16000.223]	0.8915880432277354	Cc1ccc(S(=O)(=O)NC(=O)NN2CCCCCC2)cc1	311.4070000000001	1.7739199999999995	4	2	3	1
[8277.644]	0.4861982253218972	C[C@@H](/C=C/[C@@]1(O)C(=O)C[C@@H]2O[C@@H]2[C@H]3CC[C@@]4(C)[C@H](O)[C@H]2CC[C@]4(C)[C@H]3C[C@@]21C)O	404.5470000000002	2.614400000000001	5	3	2	0
[1014388.8]	0.3656381761006772	C=CCCCCCCCC1CCCCC1	208.38899999999995	5.483400000000005	0	0	8	0
[205713.27]	0.5666610993386102	C=C[C@]1(C)CC[C@H]2[C@@H]3CCC4=CC(=O)CC[C@]4(C)[C@H]3CC[C@]12C	312.49700000000007	5.710600000000006	1	0	1	0
[6593087.5]	0.2073630413655832	[N-]=[N+]=NCCOCCOP(=O)(O)O	211.114	0.4225999999999999	5	2	7	0
[211226.42]	0.7967349581955714	CCCCn1c(C)c(OC)c(=O)[nH]c1=O	212.24899999999997	0.6537199999999999	3	1	4	1
[19339208.]	0.8635905087395043	C/C=C\C1=CC(=O)N(c2ccccc2)N(c2ccccc2)N1C	305.3810000000001	3.7616000000000023	3	0	3	2
[6017.2803]	0.142367601676259	COC(=O)[C@@H](O)[C@@H](CC)[C@H]1CC[C@H](NC(=O)[C@@H](N)CC(=O)O)C(=O)N[C@@H]1C(=O)[C@@H](C)C(=O)O	473.47900000000027	-1.9820999999999929	11	6	11	0
[12596.972]	0.7542062081181544	OCCOCCN1CCN(C2=Nc3ccccc3Sc3ccc(Cl)cc32)CC1	417.96200000000016	3.509400000000002	5	1	5	2
[113149.91]	0.45165103398383916	C[C@H]1O[C@@H](Oc2ccc(O)c(O)c2)[C@H](O)[C@@H](O)[C@@H]1O	272.253	-0.6959000000000002	7	5	2	1
[7843678.]	0.47344241954632516	O=c1cc(-c2ccccc2)oc2c1ccc1ccccc12	272.303	4.613200000000003	2	0	1	4
[1354924.1]	0.3448074018268864	CCN1CCN(C(=O)N[C@@H](C(=O)N[C@@H]2C(=O)N3[C@@H]2SC(C)(C)[C@@H]3C(=O)O)c2ccccc2)C(=O)C1=O	517.5640000000003	-0.24029999999999685	8	3	6	1
[147835.77]	0.46513972249238905	CC(=O)OC[C@H]1O[C@@H](n2ncc(=O)[nH]c2=O)[C@H](OC(C)=O)[C@@H]1OC(C)=O	371.3020000000002	-1.7444999999999975	10	1	5	1
[7.1178854e+12]	0.520631018455888	CC1(C)[C@H]2CC[C@]1(C)C(=O)C2	152.237	2.401700000000001	1	0	0	0
[4.2988605e+09]	0.3522238085174662	O=C(O)[C@@H](O)[C@@H](O)CO	136.103	-2.2148999999999996	5	4	3	0
[5525.0903]	0.10408220391812315	CNC[C@H]1C=CN(CC(=O)N[C@@H](Cc2ccccc2)C(=O)NC(=O)C=CC(=O)N[C@H](C)C(=O)N[C@H](CC(=O)O)C(=O)O)c1	600.6290000000004	-1.8733999999999926	11	7	16	1
[193121.86]	0.6567150140366428	CO[C@@H]1C[C@@H]2[C@@H]3CC4=CC(=O)C=C[C@]4(C)[C@@]3(F)[C@@H](O)C[C@]2(C)[C@@]1(O)C(=O)CO	394.4390000000002	0.8844999999999996	6	3	3	0
[2.3551442e+08]	0.5616766042624135	O=c1ccc2ncccc2o1	147.13299999999998	1.188	3	0	0	2
[36641.68]	0.39987411717265436	CC(=O)O[C@@H]1[C@@H]2C[C@H]3[C@H]4CCC5=CC(=O)CC[C@]5(C)[C@H]4CC[C@]3(C)[C@]2(C)C=C[C@H]1C	410.5980000000002	5.888300000000007	3	0	1	0
[593969.5]	0.7520457659584818	COc1cc2c(c3oc(=O)c4c(c13)CCC4=O)[C@@H]1C=CO[C@@H]1O2	312.277	2.2764999999999995	6	0	1	2
[14.36523]	0.19144412533550456	C/C=C(\C)C(=O)O[C@H]1C[C@@H](C)C=C2C=C[C@H](C)[C@H](CC[C@@H](O)C[C@@H](O)CC(=O)NO)[C@H]21	435.5610000000002	3.0565000000000007	6	4	9	0
[132198.39]	0.8577336755944914	COc1cc(O[C@@H]2OC(C)O[C@@H](O)[C@H](O)[C@H]O2)cc(C)c1	299.29900000000004	0.9165099999999997	7	2	3	1
[2499312.8]	0.7967911857797698	CN(C)CCN(Cc1cccs1)c1ccccn1	261.394	2.7113000000000005	3	0	6	2
[396079.78]	0.3837001760485468	CC(C)c1ccc(Sc2c(/C=C/[C@@H]3C[C@@H](O)CC(=O)O3)c(C3CC3)nc3cc(F)c(F)cc23)cc1	495.59100000000024	6.744700000000006	5	1	6	3
[3034.521]	0.11674188564605667	COC(=O)[C@@H](NCCc1ccc(O)cc1)C(=O)N[C@@H](C)C(=O)N[C@@H](CCCC(=O)O)C(=O)N1CCC[C@H]1C(=O)O	564.5920000000006	-0.6140999999999941	11	6	15	1
[2.5214342e+08]	0.66621900529966	Nc1nc2cc3c(cccc13)C(=O)NC2	199.21299999999997	1.0604	3	2	0	2
[536553.5]	0.2862371144515137	C=C1C(=O)O[C@@H]2[C@H]1CC/C(C)=C/CC[C@@]1(C)O[C@@H]21	248.32199999999995	2.7620000000000013	3	0	0	0
[1929.7523]	0.22437509011777104	CCCCC/C=C\C\CC[C@H](\[C@H](C)[C@@H](O)[C@H]1C)[C@H](O)[C@@H](C)[C@H]1CC[C@@H](O)CO	398.62800000000016	4.302700000000005	4	4	12	0
[1037310.]	0.7468825411724672	C=C(CC[C@H](O)CO)c1ccccc1	192.258	1.8332	2	2	5	1
[1.1340199e+19]	0.5398317715038639	O=[N+]([O-])c1c[nH]c2cc(F)ccc12	180.13799999999998	2.2152000000000003	2	1	1	2
[54.024704]	0.39312519079940017	COC(=O)c1c(-c2ccccc2)c(-c2ccc(F)cc2)c(CC[C@@H](O)C[C@@H](O)CC(=O)[O-])n1C(C)C	496.55500000000035	3.513200000000003	6	2	11	3
[76967.875]	0.7915373050586217	COc1cc([C@H](O)[C@H](C)O[C@H]2c(-c3ccccc3)c(-c3ccc(F)cc3)c(=O)c21)N(C)C	435.4950000000002	3.8134000000000023	5	1	4	2
[3311.7476]	0.7265911665970268	C#CCN(Cc1ccc(C(C)(C)C)cc1)Cc1ccccc1	291.438	4.619500000000005	1	0	5	2
[121887.24]	0.6180664706001897	CC(C)=CCc1ccc(S(=O)(=O)/C=C/C#N)cc1	261.346	3.006280000000002	3	0	4	1
[694589.]	0.6070419691982186	CCCC[C@H](CC)OC(=O)c1ccc(N)cc1	235.327	3.394400000000002	3	1	6	1
[61583.285]	0.7676218170169747	CC(C)N(C[C@H](O)CO)COc1cccc2ccccc12	289.375	2.2397	4	2	7	2
[82478.305]	0.2079442341493163	CO/N=C(/C(=O)N[C@@H]1C(=O)N2C(C(=O)O)=C(COC(C)=O)CS[C@H]12)c1csc(N)n1	455.47400000000016	-0.6224999999999987	10	3	7	1
[1.4173616e+08]	0.5912785913959073	O=C(Nc1ncnc2ccccc12)c1ccc([N+](=O)[O-])cc1	294.27000000000004	2.790300000000001	5	1	3	3
[15870.046]	0.5353581095552524	N[C@@H]1CN(c2c(F)c(N)c3c(=O)c(C(=O)O)cn(C4CC4)c3c2F)C[C@H](C(=O)O)C1	422.38800000000026	1.133199999999999	8	4	4	2
[1807222.8]	0.5530315284690744	CC1(C)S[C@@H]2[C@H](NC(=O)[C@H](N)c3ccc(O)cc3)C(=O)N2[C@H]1C(=O)O	365.4110000000001	0.023700000000000443	7	4	4	1
[33547.582]	0.7560395435859316	NS(=O)(=O)c1cc(C2(O)NC(=O)c3ccccc32)ccc1Cl	338.77200000000005	0.9242000000000001	4	3	2	2
[33224752.]	0.29015285452995804	OC[C@@H]1O[C@H](O)[C@@H](O)[C@H](O)[C@@H]1O	180.156	-3.2214000000000005	6	5	1	0
[18398.256]	0.5404312463643622	O=P(O)(O)O[C@@H](Cc1ccc(F)cc1)C(=O)N1CCC[C@H]1C(F)CCCO	407.35000000000025	1.9476999999999998	6	3	9	1
[27440.916]	0.4356457601684276	COC1=C(OC)C(=O)C(CCCCCCCCCCO)=C(C)C1=O	338.444	3.4623000000000026	5	1	12	0
[1.2889333e+08]	0.6427308923498047	CCCNC(=O)N1CCCS1	174.26899999999998	1.4599000000000002	2	1	2	0
[4614.9863]	0.6318329361180623	O=c1c(-c2ccc(O)cc2)coc2cc(O)cc(O)c12	270.24	2.576800000000001	5	3	1	3
[2320808.]	0.8630892968698929	Cc1ccc(C2=NCCNCc3ccccc3S(=O)(=O)N2C)cc1	343.4520000000001	2.16552	3	1	1	2
[2122645.]	0.6132460719628363	O=c1oc2cc(O)ccc2o1	152.10499999999996	1.0916	4	1	0	2
[358.60916]	0.23526258168565614	COc1cccc2c1C(=O)c1c(O)c3c(c(O)c1C2=O)C[C@@](O)(C(=O)CO)C[C@@H]3O[C@H]1C[C@H](N)[C@H](O)[C@H](C)O1	543.5250000000003	0.0012999999999993017	12	6	5	3
[29354.326]	0.9313650210653305	CC(=O)C(C)(C)OCn1c(=O)c2cc(Cl)ccc2[nH]c1=O	310.737	1.6849	4	1	4	2
[37823.67]	0.44308529476176556	C/C=C(\C)C(=C\C)C(=C\C)C(=C)OC(=O)O	222.28399999999993	4.053500000000003	3	1	4	0
[4.1579022]	0.409804186811716	Cc1cc(F)ccc1-c1c(-c2ccc(F)cc2)nc(C(C)C)n1/C=C/[C@@H](O)C[C@@H](O)CC(=O)O	470.5160000000002	4.984420000000007	5	3	9	3
[5124560.5]	0.7853948207909492	C[C@H](COc1ccccc1)NCC(=O)c1ccccc1	269.344	2.926400000000001	3	1	7	2
[61715.273]	0.7796137899332769	C=C(CC[C@@H](C)[C@H](O)CC(=O)O)c1ccccc1	248.322	2.9517000000000007	3	2	7	1
[26336184.]	0.6123591372461117	O=C(CBr)c1ccc(-c2ccccc2)cc1	275.14500000000004	3.9312000000000022	1	0	3	2
[3621.315]	0.2200914595605796	CC(=O)O[C@@H]1[C@@H]2CCC[C@@H]3[C@H](CC[C@@]4(C)[C@H]3C[C@H]([N+]3(C)CCCCCC3)[C@@H]4OC(C)=O)[C@@]2(CC)C=CC[C@H]1OC	558.8240000000004	6.462800000000008	5	0	5	0
[2738.5076]	0.4391758327400895	C[C@@H]1C(=O)O[C@H]2[C@@H]3CCC4=CCC(=O)C=C[C@]4(C)[C@@]3(F)[C@@H](O)C[C@]2(C)[C@@]1(O)C(=O)CO	436.4760000000002	1.1912999999999996	7	3	2	0
[39325.82]	0.8822035514177227	Cc1ccc([C@@H](O)CCN2CCCCCC2)cc1	247.38199999999992	3.294520000000002	2	1	4	1
[1290.1481]	0.08629246141083623	CC(C)C[C@H](NC(=O)[C@H](Cc1ccc(O)cc1)NC(=O)[C@@H](N)CC(C)C)C(=O)N1CCC[C@H]1C(=O)N[C@@H](CCCCN)C(=O)N[C@@H](Cc1c[nH]cn1)C	739.9629999999999	1.3991000000000082	9	8	21	2
[3.1114358e+08]	0.13221079470101563	[N-]=[N+]=NCCCNC(=O)COCOP(=O)(O)O	268.16599999999994	-0.1136000000000002	6	3	9	0
[293319.8]	0.8529985545410558	CCn1cnc(C(=O)N[C@@H](C)c2ccc(N)c(Cl)c2)c1C	306.797	2.9380200000000007	3	2	4	2
[782654.]	0.8829417331651633	Cc1ccc(C2(C)CNC(=O)c3ccccc3)cc2[nH]1	266.344	2.7536000000000005	2	2	3	1
[22488.12]	0.6455605536656427	C=C(C)[C@H]1C[C@@H]2C[C@H]3[C@H]4C(=O)C=C[C@]4(C)[C@H]3CC[C@]12C	270.41599999999994	4.396200000000004	1	0	1	0
[25633.643]	0.11475209446202442	CN/C(=C/[N+](=C\C)CCC(=O)Nc1ccccc1)C(=O)N1CCC[C@H]1CC(=O)N[C@@H](CCCC(=O)O)N(C)C	543.6890000000004	1.8191000000000017	7	4	15	1
[3999.373]	0.7775381177367283	C[S@](=O)CCC/C(=C/c1cc(O)c(OC)cc1)c1ccccc1	330.44900000000007	4.100100000000003	3	1	7	2
[17453.672]	0.5515654493881622	C=C1C[C@H]2OC(=O)C[C@@H]1C[C@H]1[C@@H]2OC[C@@]2(C)[C@H]1CC[C@]2(C)O	306.40200000000004	2.4504000000000006	4	1	0	0
[3037690.2]	0.7405988086743287	COc1ccc(C[C@@H]2NC[C@H](O)[C@H]2OC(C)=O)nc1	266.29699999999997	-0.10290000000000044	6	2	4	1
[32396.14]	0.5320268202796198	CCCCCCCCCC[C@H](O)COc1ccccc1C	292.463	5.265520000000006	2	1	12	1
[2.7414436e+09]	0.6579925877417858	NCc1ccccc1C(=O)O	151.16499999999996	0.8435000000000001	3	2	2	1
[681431.2]	0.3360419785922725	CCCCCCCCCCCCCCCCCC(=O)O	284.4839999999999	6.332500000000007	2	1	16	0
[14748.7295]	0.7127504814284505	CC(C)[C@H]1OC(=O)[C@H]2[C@@H]3C[C@H](C)C4=CC(=O)C=C[C@]4(C)[C@@]3(F)[C@@H](O)C[C@@]21C	376.46800000000013	3.3908000000000023	4	1	1	0
[1574593.1]	0.6248797189724998	O=C(CCCCc1ccc(O)cc1)c1ccccc1	254.32900000000004	3.9879000000000024	2	1	6	2
[inf]	0.29422045962924526	CCCCCCCCCCCCCCCCC[n+]1ccccc1.[Br-]	398.4729999999999	3.8495000000000017	0	0	16	1
[1068019.1]	0.6922794768680604	COC(=O)[C@@H]1C[C@@]2(C)[C@H]3CCC4=CC(=O)C=C[C@]4(C)[C@@]3(F)[C@@H](O)C[C@]2(C)[C@H]1C	390.4950000000001	3.7825000000000024	4	1	1	0
[201890.11]	0.21571093203008043	CC(=O)OCC1=C(COCCC(C)=C(C)C)C1c1cccc([N+](=O)[O-])c1	359.422	4.314700000000004	5	0	9	1
[22686.812]	0.41216950976615796	N=C(N)N/N=C/c1c(Cl)cccc1Cl	231.086	1.8103700000000003	2	3	2	1
[4344408.]	0.7129493456429367	Nc1nccc(-c2ccccc2)c1	170.215	2.3308	2	1	1	2
[28887700.]	0.3334653265774487	NP(N)(=O)NCC[C@H](CO)CO	197.17499999999998	-1.4076000000000002	6	5	6	0
[734739.8]	0.5703224003446653	COC(=O)[C@H](Cc1ccccc1)NC(=O)C(=O)N1CCC[C@H]1C(=O)O	348.3550000000002	-0.0374999999999997	6	2	5	1
[29222810.]	0.575228346064442	N[C@H](Cn1ccc(=O)c(O)c1)C(=O)O	198.17799999999997	-1.0342000000000002	5	3	3	1
[28.689669]	0.023660347612091043	C/C(=N\O)[C@@H](C)[C@@H](O)[C@@H]1C[C@H](C)[C@@H](O[C@H]2C[C@@](C)(O)[C@H](C)N[C@H]2OC(C)=O)[C@@H](N)C[C@@H]1C(=O)N[C@@H](C)NC(=O)[C@H](C)C(=O)N[C@@H](C)O	672.8210000000001	-0.7320999999999902	12	9	12	0
[634402.75]	0.5463131842758302	C[C@@H]1O[C@H](O[P@](=O)(O)O)[C@H](CO)nc1	225.13700000000003	-0.7278000000000002	6	3	3	0
[30.10545]	0.21319834007083946	C=C1CC[C@H]2[C@@](C)([C@H](C)C=C/C=C/[C@@H](O)C[C@@H](O)C[C@@H](O)[C@H]2O)C[C@@H]2O[C@](C)(C[C@@H](O)C[C@@H]3O[C@@H]3C(=O)O)O[C@H]21	566.6880000000004	1.8281999999999996	10	6	5	0
[2591135.5]	0.5541818739705442	O=C(O)CCCC[C@@H]1CCSS1	206.332	2.7851000000000017	4	1	5	0
[59293.01]	0.7304505487922104	CCOc1ccc(C(C)C)c(O)c1O	196.24599999999998	2.619900000000002	3	2	3	1
[156.86464]	0.4732790343822408	C=C1CC[C@H](O)C/C1=C/C=C1\CCC[C@]2(C)[C@@H]([C@H](C)/C=C/[C@H](C)C(C)C)CC[C@@H]12	396.6590000000001	7.641000000000008	1	1	5	0
[4260688.]	0.5225451698678085	C=C(C)Oc1ccc(C(C)=O)cc1	176.21499999999997	2.8016000000000005	2	0	3	1
[57980.39]	0.5085689874981563	CC(C)(C)OC(O)C(O)C(=O)NCCOc1ccccc1	297.35099999999994	0.6759999999999997	5	3	7	1
[57735.133]	0.7524910781410399	C[C@]12Cc3cn[nH]c3C[C@@H]1CC[C@@H]1[C@@H]2CC[C@@]2(C)[C@H]1CC[C@]2(C)O	328.5000000000001	4.1181000000000045	2	2	0	1
[1.539227e+08]	0.5240085408766686	O=C(O)CCP(CCCO)(=O)O	196.139	0.1139	5	3	6	0
[2034579.5]	0.6747682367848178	NCCOc1ccccc1	137.18199999999996	1.0240999999999998	2	1	3	1
[638104.7]	0.6625282869200776	CCCN(CCC)C[C@H](C)S(=O)(=O)O	223.338	1.3847000000000005	4	1	7	0
[1099.9487]	0.4298292584463983	COc1cc([C@@H]2c3cc4c(cc3[C@@H](O[C@@H]3O[C@@H]5CO[C@@H](C)O[C@H]5[C@H](O)[C@H]3O)[C@H]3COC(=O)[C@H]23)OCO4)cc(OC)c1O	588.5620000000004	1.3385999999999993	13	3	5	2
[399476.1]	0.2951710978024429	CC/C=C\C/C=C\CCCCCCCCC	222.4159999999999	6.039600000000005	0	0	11	0
[12683.536]	0.7803249661302128	CO[C@@H]1C2=C(C)C(=O)O[C@@H]1[C@H](O)C[C@@]2(C)[C@H]1CC[C@@H](OC)[C@H]2CC[C@@]12C	364.48200000000014	2.855500000000001	5	1	3	0
[31322.076]	0.6579162064357065	CCC[C@@H](CCOC(C)C)CC(=O)O	202.29399999999995	2.692500000000001	3	1	8	0
[4632220.5]	0.835880509102496	O=C(Cc1ccccc1C(=O)O)c1ccccc1	240.25799999999998	2.810200000000001	3	1	4	2
[1945572.1]	0.5566964382579237	C[C@H]([C@H](O)c1ccc(O)c(O)c1)C(=O)O	212.201	0.8518999999999999	5	4	3	1
[516543.56]	0.463551318528016	CCCCC/C=C\CCCC(=O)O	184.27899999999997	3.3778000000000015	2	1	8	0
[18693.334]	0.41770982822177144	CCCC/C=C\C/C=C/CCCCCC(=O)O	238.3709999999999	4.7142000000000035	2	1	11	0
[95144.76]	0.4865357366381187	CCCNC[C@@H](O)COc1ccccc1C(=O)CCc1ccccc1	341.4510000000001	3.2414000000000023	4	2	11	2
[3882.7368]	0.8860394816433218	CC(C)[C@@H](c1cc(O)c(C(=O)O)cc1)c1ccccc1	270.328	3.878300000000002	3	2	4	2
[43139.387]	0.7648674612987653	CC[C@H](C)OC(=O)[C@@H]1C[C@@H]2C[C@H]3[C@H](O)C4=CC(=O)C=C[C@]4(C)[C@H]3CC[C@]21C	372.50500000000017	3.832900000000003	4	1	3	0
[481345.25]	0.6749331549753549	CCC(=O)OCCc1ccc(OCCN(C)C)cc1	265.35299999999995	2.1227	4	0	8	1
[358961.62]	0.8420192531947946	Oc1ccc(Cl)cc1Sc1ccc(Cl)cc1	271.168	4.850200000000002	2	1	2	2
[1.5924248e+08]	0.755478673549642	CN1[C@@H]2CC[C@@H]1CC[C@@H](c1ccccc1)C(=O)C2	243.35	2.9860000000000015	2	0	1	1
[568315.56]	0.5031075138837579	O=C(/C=C/c1ccc(O)c(O)c1)OCCc1ccccc1	284.311	2.8969000000000005	4	2	5	2
[36042916.]	0.44214276395859164	CC(C)[C@H](N)C(=O)OCCOCn1cnc2c(=O)nc(N)[nH]c21	324.341	-0.7975999999999985	8	3	7	2
[965773.4]	0.5680314420681977	C=C1[C@@H](O)C[C@@H]2CC[C@@]3(C)[C@H]4C(=O)C=C[C@]4(C)[C@@]3(F)[C@@H](OC(=O)CO)[C@@]21C	378.44000000000017	2.1172000000000004	5	2	2	0
[3786723.8]	0.5186756863138005	C=C1CC[C@]2(OC(=O)c3ccccc3C(=O)C2)C1	242.27399999999997	2.9087000000000014	3	0	0	1
[738856.75]	0.578029884636738	O=c1[nH]c(=O)n([C@H]2C[C@H](O)[C@@H](CO)O2)cc1I	354.1	-1.2181000000000002	5	3	2	1
[46450.934]	0.4992974064087111	C=C[C@@](C)(O)CC1(C)CC(=O)NC(=O)NC(=O)CC1=O	282.296	0.03510000000000002	5	3	3	0
[49748.062]	0.41990487617646394	COc1ccc(CCN(C)CCCC(C#N)(c2ccc(OC)c(OC)c2)C(C)C)cc1OC	454.6110000000002	5.093080000000005	6	0	13	2
[2541675.2]	0.6489204335813592	O=C(O)/C=C\c1ccccc1	148.161	1.7844	2	1	2	1
[54.830166]	0.5482146595489276	COCCOC(=O)C1=C(C)NC(C)=C(C(=O)OC(C)C)C1c1cccc(Cl)c1	407.8940000000001	3.716000000000003	6	1	7	1
[68999.88]	0.37559771129036285	N=C(N)c1ccc(OCCCCOCCOc2ccncc2)cc1	329.3999999999999	2.6202700000000014	5	2	11	2
[363911.38]	0.790913491082677	N#C/C(=C(\c1ccccc1)c1ccccc1)N	220.27499999999998	2.92828	2	1	2	2
[193811.19]	0.6189972290064732	CC(=O)O[C@@H]1CC2=CC(=O)CC[C@]2(C)[C@H]2CC[C@@]3(C)[C@@H](CC[C@@]34CCC(=O)O4)[C@H]12	400.5150000000002	4.1357000000000035	5	0	1	0
[215913.42]	0.733928635563028	C[C@]12CC[C@H]3[C@@H](CCC4=CC(=O)CC[C@@H]43)[C@@H]1CC[C@@H]2O	274.40399999999994	3.4891000000000028	2	1	0	0
[6.8155613]	0.5756024126748828	CCC(C)(C)C(=O)O[C@@H]1C2C(=C[C@H](C)[C@H]1CO)C=C[C@H](C)[C@@H]2CC[C@@H]1C[C@@H](O)CC(=O)O1	448.60000000000025	3.804000000000003	6	2	7	0
[7320.3936]	0.13931677804751477	O=C1c2c(O)ccc(O)c2C(=O)c2c(NCCNCCO)ccc(NCCNCCO)c21	444.4880000000002	-0.13919999999999944	10	8	12	3
[12493.424]	0.5844860779881329	CCOC(=O)[C@H](CCc1ccccc1)N[C@@H](C)C(=O)N1Cc2ccccc2C[C@H]1C(=O)O	438.5240000000003	2.5671	6	2	9	2
[305962.8]	0.7966277714413199	COc1ccc(/C=C/C(=O)Nc2ccccc2C(=O)O)cc1OC	327.33600000000007	3.0539000000000014	5	2	6	2
[878124.8]	0.7047087472684103	CC[C@](C)(C#N)c1ccc(O)c(O)c1	191.23	2.289080000000001	3	2	2	1
[7914754.]	0.696318087817029	O=S(=O)(c1ccccc1)NCCCO	215.27399999999994	0.3473	3	2	5	1
[519.9036]	0.5295731957656133	CC1=C(/C=C/C(C)=C/C=C/C(C)=C\C(=O)O)C(C)(C)CCC1	300.44200000000006	5.602600000000005	2	1	5	0
[1867409.]	0.7880241249188691	O=C(CNC(=O)CCN1CCCC1)c1ccccc1	260.337	1.4713999999999996	3	1	6	1
[4065.082]	0.05618056936584023	CC(C)N(C[C@@H](O)[C@H](C)O)C(=O)N[C@H](CCN)C(=O)N1CCC[C@H]1C(=O)N[C@@H](CCC(=O)N[C@@H](CCC(=O)O)C(=O)O)C(=O)NCC(=O)O	703.7470000000005	-3.2435	14	10	21	0
[85276.88]	0.7155042972948246	C[C@@H](N)Cc1ccc(C(=O)O)Ccc1	193.24599999999998	1.6210000000000002	3	2	3	0
[1807222.8]	0.5530315284690744	CC1(C)S[C@@H]2[C@@H](NC(=O)[C@H](N)c3ccc(O)cc3)C(=O)N2[C@H]1C(=O)O	365.4110000000001	0.023700000000000443	7	4	4	1
[2032.5391]	0.7429345538541849	COC(=O)[C@H]1C[C@@H]2C[C@H]3c4cccc5[nH]cc(c45)C[C@H]3N(CC)C[C@@H]2N(C)C[C@@H]1O	411.5460000000002	2.3722000000000008	5	2	2	2
[8504.756]	0.3283008516696476	CN(C)[C@@H]1C(O)=C(C(N)=O)C(=O)[C@@]2(O)C(O)=C3C(=O)c4c(O)ccc(Cl)c4[C@@](C)(O)[C@H]3C[C@@H]12	478.8850000000002	0.4390000000000007	9	6	2	1
[14.806627]	0.8117872432694712	Cc1cc(-c2ccc(F)cc2)c(/C=C/[C@@H]2C[C@@H](O)CC(=O)O2)c(C(C)C)n1	369.43600000000015	4.399220000000003	4	1	4	2
[3.2705377e+09]	0.5863590335117103	COc1c2ccoc2cc2ccc(=O)oc12	216.19199999999995	2.5478000000000005	4	0	1	3
[50353.492]	0.4217703142139176	CCCCC[C@H](O)/C=C\C[C@@H](C)[C@H](O)[C@H](C)C(=O)O	272.38499999999993	2.5916000000000006	4	3	10	0
[6711.4175]	0.683704317502928	Clc1ccccc1-c1ccc(C(=O)O)c(C(F)(Cl)Cl)c1Cl	368.01800000000003	5.916000000000001	2	1	3	2
[68324.9]	0.7028620322452547	Cc1cc2c(C(C)CCCCCCC2)ncc(N)n1	259.39699999999993	3.966300000000002	1	1	0	0
[7.1178854e+12]	0.520631018455888	CC1(C)[C@H]2CC[C@@]1(C)C(=O)C2	152.237	2.401700000000001	1	0	0	0
[87315.57]	0.6610014656071445	CCCCCCC[C@@H](O)COc1ccccc1	236.35500000000002	3.786800000000003	2	1	9	1
[1479692.8]	0.4973905616749511	CCCCCCCCOC(=O)c1ccccc1	234.33900000000003	4.2039000000000035	2	0	8	1
[62982912.]	0.5741032879463779	CC(C)C(C)(O)C(=O)O	132.159	0.478	3	2	2	0
[7.196507]	0.18198382715397088	CCc1cccc(NC(=O)c2c(-c3ccc(F)cc3)c(-c3ccc(F)cc3)c(CC[C@@H](O)C[C@@H](O)CC(=O)[O-])n2C(C)C)c1	603.6860000000001	5.6804000000000086	5	3	13	4
[5036.8257]	0.6927713808384576	CC1(C)O[C@@H]2C[C@H]3[C@@H]4C[C@H](F)C5=CC(=O)C=C[C@]5(C)[C@H]4[C@@H](O)C[C@]3(C)[C@]2(C(=O)CO)O1	434.50400000000025	2.2747000000000006	6	2	2	0
[568315.56]	0.5031075138837579	O=C(/C=C\c1ccc(O)c(O)c1)OCCc1ccccc1	284.311	2.8969000000000005	4	2	5	2
[10.528019]	0.5532373059211996	C/C=C(\C)C(=O)O[C@H]1C[C@@H](C)C=C2C=C[C@H](C)[C@H](CC[C@@H]3C[C@@H](O)CC(=O)O3)[C@H]21	402.53100000000023	4.115600000000003	5	1	5	0
[3394426.5]	0.5493076568800671	O=C(O)c1c(-c2ccccc2)c(-c2ccccc2)oc2cccc12	314.34000000000003	5.416600000000003	3	1	3	4
[10913.327]	0.2514912208798125	COC(=O)[C@@H](NC(=O)[C@@H](C)c1ccc(O)cc1)C(=O)N[C@@H](C)C(=O)NCC(=O)O	409.39500000000015	-1.140999999999998	8	5	9	1
[3046.174]	0.7191983709772304	CCc1cccc(CCNC(=O)c2cc(C)c(CCC)c2cc1)NC1CC1	364.5330000000001	5.017800000000005	2	2	5	0
[3.2606275]	0.33067366477593035	CC(C)c1cc(-c2ccc(F)cc2)c(-c2cccc(Br)c2)n1/C=C/[C@@H](O)C[C@@H](O)CC(=O)O	516.4070000000002	5.904400000000007	4	3	9	3
[3.2734845]	0.33067366477593	CC(C)c1cc(-c2cccc(Br)c2)c(-c2ccc(F)cc2)n1/C=C/[C@@H](O)C[C@@H](O)CC(=O)O	516.4070000000003	5.904400000000007	4	3	9	3
[701219.4]	0.6671621224563948	CC(=O)O[C@H]1CC[C@@H]2[C@@H]3CCC4=CC(=O)CC[C@]4(C)[C@H]3CC[C@@]21C	330.4680000000001	4.450000000000004	3	0	1	0
[61544340.]	0.6143884490200855	COC(=O)c1ccccc1O	152.14899999999997	1.1787999999999998	3	1	1	1
[1.7126223e+09]	0.5087183939493464	CC[C@H]1C(=O)OCC(C)O1	144.16999999999996	0.7269	3	0	1	0
[29882.262]	0.6361827021244696	CC1=C2C[C@H]3CC4=CC(=O)C=C[C@]4(C)[C@@]3(F)[C@@H](O)C[C@]2(C)[C@@]1(O)C(=O)CO	376.4240000000002	1.5697999999999996	5	3	2	0
[8604643.]	0.6911954195243533	COc1cc(OC)c(C(=O)CCCN2CCCC2)c(OC)c1	307.39	2.7711000000000015	5	0	8	1
[241508.06]	0.48965047274782125	CCN(CC)CCOCCC1=CC2CCC1C2(C)C	265.441	3.727300000000003	2	0	8	0
[1064111.]	0.6081751470008052	C[Si](C)(C)c1ccc(C(=O)CCN2CCCC2)cc1	275.4679999999999	2.900400000000001	2	0	5	1
[2547.8816]	0.683932109194826	CC(C)C/C(=N/C(C)=O)c1ccc(S(=O)(=O)NC(=O)NC(=O)c2ccccc2)cc1	429.49800000000016	2.896600000000001	5	2	6	2
[153.44554]	0.1735643864602374	CC(C)(O)c1ccccc1CC[C@@H](SCC1(CC(=O)O)CC1)c1cccc(/C=C/c2ccc3ccc(Cl)cc3n2)c1	586.1970000000001	8.948000000000002	5	2	12	4
[200931.84]	0.6596540016798033	CCCSc1ccc(C(C)(C)C)cc1	208.36999999999998	4.486200000000004	1	0	3	1
[2.5966346e+08]	0.5270915540433802	O=CCCCC(=O)N1CCCCCCO1	213.27699999999993	1.6898	3	0	4	0
[3326.9421]	0.8794895125490501	CC1=C(CC(=O)O)c2cc(F)ccc2/C1=C\c1ccc(S(C)(=O)=O)cc1	372.4170000000001	4.031600000000003	4	1	4	2
[193.61794]	0.5003983975184703	COc1ccc(-c2cc(-c3ccccc3)nc(C(C)C)c2/C=C/[C@@H]2C[C@@H](O)CC(=O)O2)cc1	443.54300000000023	5.627300000000007	5	1	6	3
[635024.4]	0.679526748018711	CCCc1c(C/C=C(/C)C(=O)O)cc1	192.25799999999998	3.073900000000001	2	1	5	0
[48674.64]	0.33605365385310687	CC(=O)OC[C@@]12C[C@H](C)[C@@H](OC(=O)c3ccccc3)C(=O)N2C(=O)[C@H]1C(=O)O	389.3600000000002	0.6233	8	1	5	1
[67953.66]	0.6558506180684828	CC(=O)c1c(OCCCNC(C)C)cc1OC	239.315	1.7781	4	1	8	0
[318141.28]	0.3213140974238836	CC/C=C\C/C=C\CCCCCCCC	208.38899999999992	5.649500000000005	0	0	10	0
[524783.5]	0.6836729607436404	C[C@@H]1CN(c2ccc(Cl)cc2)CCC1	209.71999999999994	3.5763000000000025	1	0	1	1
[48737144.]	0.5668189166571438	CC(C)CC(=O)O	102.13299999999998	1.1171	2	1	2	0
[79842016.]	0.6951125798613664	O=C1c2ccccc2C(=O)C1c1ccccc1	222.243	2.849400000000001	2	0	1	2
[4878320.]	0.662146373969018	O=C(ON1C(=O)C2CCCC2)CCCC1	211.2609999999999	1.6473	3	0	1	0
[2625334.2]	0.6207486752802427	NCC(=O)NC(CO)c1ccccc1	194.234	-0.20509999999999984	3	3	4	1
[9140564.]	0.3720549325830753	C=C(C(=O)OCCCN1CCCC1)CC(O)CO	257.3299999999999	0.3149999999999998	5	2	8	0
[2556.2356]	0.38948711926839474	COc1ccc([C@@H]2[C@@H](C)C[C@H](C)NC(=O)[C@H](N)C(=O)[C@H]2NC(=O)[C@H](C)O)C(=O)N1	408.4550000000001	-1.226399999999997	7	5	4	1
[916.777]	0.609590732933827	CC(C)(CO)[C@@H](C)NC(=O)[C@@H]1C[C@H](C)C[C@H]2CC[C@@H]3C[C@H](CC4=CC(=O)O4)[C@H]3C[C@@]21C	431.61700000000025	4.445200000000004	4	2	6	0
[68446.79]	0.7269926580745424	C/C=C/c1ccc(O)c(OC)c1	164.20399999999998	2.4339000000000004	2	1	2	1
[9885.704]	0.4313924964635966	C=C1[C@@H](O)CC[C@@]2(C)[C@H](CCC[C@@]3(C)[C@@H]4CC(=O)CC[C@]4(C)[C@H]3CC[C@@]21C)C(=O)C=C	426.6410000000003	6.056900000000007	3	1	2	0
[40209.637]	0.8319458159830928	COc1ccc([C@H](O)C[C@H]2C[C@@H](O)[C@H](C)O2)c(OC)c1OC	312.3620000000001	1.6742	6	2	6	1
[271456.1]	0.4953429679334396	COc1c(O)ccc2c(-c3ccccc3)c(-c3ccccc3)c(F)c2c1	344.38500000000005	5.978700000000004	2	1	3	4
[1094076.6]	0.7872251201330034	O=C(Nc1ccccc1C(=O)O)c1ccccc1O	257.24499999999995	2.3427000000000002	4	3	3	2
[33224752.]	0.29015285452995804	OC[C@@H]1O[C@@H](O)[C@H](O)[C@@H](O)[C@H]1O	180.156	-3.2214000000000005	6	5	1	0
[1850489.5]	0.7376676607326821	N[C@H]1CN(c2ccc(F)cc2)CCC1	194.25299999999996	1.7531999999999999	2	1	1	1
[6.6940285e+10]	0.5586436196761537	Cn1cnc2c(F)cccc21	150.15599999999998	1.7124	1	0	0	2
[12833.546]	0.7705106770333863	COc1cc(C)c(OCCCC(C)C)cc1O	238.32699999999997	3.524220000000003	3	1	6	1
[37.689007]	0.3664201127218479	C/C1=C/C[C@@H](/C=C\C[C@@H](O)C[C@]1(C)O[C@@H]2C(=O)N3[C@@H](CCCN3CCCCC2)[C@H]1C(=O)O)C(=O)NCC[C@H]1O	547.6930000000004	2.157400000000002	8	4	1	0
[1554.332]	0.41621796579286086	C=CCOc1cc(Cl)c(Cl)cc1C(=O)NCCc1ccc(S(=O)(=O)NCC2CCCC2)cc1	511.4710000000004	4.999200000000004	4	2	11	2
[358.60916]	0.23526258168565614	COc1cccc2c1C(=O)c1c(O)c3c(c(O)c1C2=O)C[C@@](O)(C(=O)CO)C[C@@H]3O[C@H]1C[C@H](N)[C@@H](O)[C@H](C)O1	543.5250000000003	0.0012999999999993017	12	6	5	3
[89429.]	0.45208269456563405	CCCC/C=C\CCCCCC(=O)O	198.30599999999995	3.767900000000002	2	1	9	0
[366.81378]	0.6569205550426281	CC1(C)O[C@@](C)(O)CC[C@@H]2[C@@H]3CCC4=CC(=O)C=C[C@]4(C)[C@@]3(F)[C@@H](O)C[C@@]21C	392.51100000000014	3.8609000000000027	4	2	0	0
[32830.797]	0.41531391537476203	Cc1ccc([C@@H]2CC[C@H](CNC(=O)CCNC(=O)CCNC(=O)[C@H]3CCC=CC3)c(Cl)ccn2)cn1	514.0700000000003	3.519720000000002	4	3	10	1
[6055461.5]	0.5629224611221825	CCOC(=O)Cc1ccc(N)cc1	179.219	1.3744	3	1	3	1
[7589.65]	0.21751778620947723	N#C[C@H](O[C@H]1O[C@@H](CO[C@@H]2O[C@H](CO)[C@@H](O)[C@H](O)[C@H]2O)[C@@H](O)[C@H](O)[C@H]1O)c1ccccc1	457.4320000000001	-3.108019999999997	12	7	7	1
[11042503.]	0.4716157573259928	C=C[C@H](O)C#CCOC(=O)c1ccccc1	216.23600000000002	1.3937	3	1	3	1
[1.315866e+09]	0.5859260277837529	CS[C@@H](C)C(=O)O	120.17299999999999	0.8225	3	1	2	0
[52172.93]	0.5540618915195044	CC(C)OC(=O)C(C)(C)Oc1ccc(C(=O)c2ccc(Cl)cc2)cc1	360.837	4.680000000000004	4	0	6	2
[19826.4]	0.5850498717276764	C[C@@]12CCC[C@@](C)(O)C[C@@H]1CC(=O)CC[C@@H]1[C@@H]2[C@@H](O)C[C@@]2(C)[C@H]1CC[C@]2(C)O	392.5800000000002	3.8512000000000035	4	3	0	0
[9779944.]	0.5125069246930146	N[C@@H](Cc1ccc(O)c(O)c1)C(=O)O	197.18999999999997	0.052200000000000135	5	4	3	1
[51565.535]	0.6192570573143896	COc1ccc2c(c1)c(CC(=O)OCC(=O)O)c(C)n2C(=O)c1ccc(Cl)cc1	415.82900000000006	3.4705200000000014	6	1	6	3
[47320.008]	0.4143573581655692	CCCCCC/C=C\CCCCCC(=O)O	226.35999999999993	4.548100000000003	2	1	11	0
[85128.516]	0.7172548558533661	COc1cc(CCN)c(OCC(=O)OC)cc1O	255.26999999999998	0.4537999999999999	6	2	6	1
[202098.75]	0.43765862546625706	CC(C)=CCc1ccc(C(=O)CCCNC(C)C)cc1	273.41999999999996	4.156200000000003	2	1	8	1
[1.1880383e+10]	0.49345319526187204	C=C1[C@H]2CC[C@H](C[C@@]2(O)CO)C(=O)C(=O)C1	224.25599999999994	0.22419999999999995	4	2	1	0
[171760.42]	0.7273091169519473	C=CCN(/C=C1\C[C@@H](C)CC(=O)O)cc1	207.27299999999997	2.3274	2	1	6	1
[81.166885]	0.6277404034889846	COc1cc(-c2ncccc2)nc(-c2ccc(F)cc2)c1/C=C/[C@@H]1C[C@@H](O)CC(=O)O1	420.4400000000002	4.038000000000004	6	1	5	3
[230946.23]	0.7585775275817872	Cc1ccc(C(=O)C(C)CN2CCCCC2)cc1	245.36599999999993	3.2997200000000024	2	0	4	1
[22119.256]	0.18090989705745086	C[C@@H](NC(=O)CCNS(=O)(=O)c1ccccc1)C(=O)N[C@@H](C)C(=O)N[C@@H](CCC(=O)O)C(=O)O	500.5300000000003	-1.2013999999999947	9	6	14	1
[68446.79]	0.7269926580745424	C/C=C\c1ccc(O)c(OC)c1	164.20399999999998	2.4339000000000004	2	1	2	1
[7589.65]	0.21751778620947723	N#C[C@H](O[C@H]1O[C@H](CO[C@@H]2O[C@H](CO)[C@@H](O)[C@H](O)[C@H]2O)[C@@H](O)[C@H](O)[C@H]1O)c1ccccc1	457.4320000000001	-3.108019999999997	12	7	7	1
[14276.784]	0.688665507546402	Cc1ccc2nc(-c3ccccc3)nc(N3CCNCCC(N)CC3)nc(C(C)(C)C)c2c1	444.62700000000035	4.290820000000003	3	2	1	2
[9518034.]	0.5052159859872285	C=CCN(CC=C)CC	125.21499999999999	1.6803000000000001	1	0	5	0
[32360.568]	0.6171009369480995	CN(C(=O)Cc1ccc(Cl)c(Cl)c1)[C@H]1CC[C@@]2(CCCCCO2)C[C@@H]1N1CCCC1	453.4540000000005	5.340600000000005	3	0	4	1
[18300.732]	0.5706628587243252	O=C(O)C[C@H](NC(=O)[C@H](Cc1ccc(O)cc1)c1ccccc1)C(=O)O	357.3620000000001	1.7626	6	4	8	2
[702554.06]	0.7760869596059278	COc1ccc(C[C@@H]2NC[C@H](O)[C@H]2OC(C)=O)cc1	265.30899999999997	0.5020999999999994	5	2	4	1
[31215.379]	0.41770982822177144	CC/C=C\C/C=C\CCCCCCCC(=O)O	238.37099999999992	4.7142000000000035	2	1	11	0
[1946021.2]	0.2679148771083883	CSCC[C@@H](NC(=O)CC(=O)NCC(=O)NCC(=O)O)C(=O)O	349.3650000000001	-1.9839999999999973	8	5	11	0
[112211.36]	0.8326610784751867	COC1=CC(=O)C[C@@H](C)[C@]12Oc1c(Cl)c(OC)cc(OC)c1C2=O	352.7700000000001	2.8103000000000007	6	0	3	1
[13320.402]	0.11463172189259323	CC(C)C[C@H](NC(=O)CN)C(=O)N1CCC[C@H]1C(=O)N[C@@H](CCC(=O)O)C(=O)NCC(=O)NCC(=O)O	528.5630000000003	-2.8663999999999925	10	7	15	0
[31383.133]	0.41019274035012737	CCNCC#CCOC(O)COc1cccc2[nH]ccc12	288.34700000000004	1.4945999999999995	4	3	7	2
[200776.3]	0.8976823731418612	COc1ccc(C(CN(C)C)C2(O)CCCCC2)cc1	277.4079999999999	3.0356000000000014	3	1	5	1
[536553.5]	0.2862371144515137	C=C1C(=O)O[C@H]2[C@H]1CC/C(C)=C/CC[C@@]1(C)O[C@@H]21	248.32199999999995	2.7620000000000013	3	0	0	0
[673.3818]	0.5023259105130484	CCOC(=O)C1=C(COCCN)NC(C)=C(C(=O)OC)C1c1ccccc1Cl	408.88200000000006	2.266300000000001	7	2	8	1
[1898191.8]	0.2428658408760091	N[C@@H]1[C@@H](O)O[C@H](CO[C@H]2O[C@H](CO)[C@@H](O)[C@H](O)[C@@H]2O)[C@H](O)[C@@H]1O	341.31300000000005	-5.4307999999999925	11	8	4	0
[834524.]	0.6083894427352612	CS(=O)(=O)CCCCCCO	180.26899999999998	0.5837000000000001	3	1	6	0
[47650.863]	0.7667359732114496	CC(=O)OC[C@H]1C[C@H]2[C@@H]3CCC4=CC(=O)C=C[C@]4(C)[C@@]3(F)[C@@H](O)C[C@]21C	362.4410000000001	3.1464000000000016	4	1	2	0
[77357496.]	0.6255195669230582	C=C1C[C@@]23CC[C@H](O)C[C@@H]4[C@H](C)CC[C@]4(C)[C@H]3CC[C@]12C	288.475	4.9462000000000055	1	1	0	0
[127233.03]	0.9122158576763837	COc1ccc(S(=O)(=O)NC2CCCCC2)cc1	269.36599999999993	2.3062000000000005	3	1	4	1
[1374574.1]	0.7153202107154631	COc1cc(/C=C/C(=O)O)ccc1O	194.186	1.4986	4	2	3	1
[47185.312]	0.7720823193037445	CCC(=O)c1cc(OC)c(OC)cc1O	210.22899999999998	2.0021	4	1	4	1
[10315719.]	0.4954664125446322	CNC(=N)N1C=CS(=S)[nH]c2ccccc2N1C	281.41	1.38587	5	3	0	1
[183860.4]	0.7392030946871293	O=C(O)c1coc2ccccc2c1=O	190.15399999999997	1.4911999999999999	4	1	1	2
[1967023.4]	0.7656302619459379	CC(=O)c1ccccc1CC(=O)c1ccccc1	238.28599999999997	3.314600000000002	2	0	4	2
[2246810.]	0.6633455008385477	O=P(O)(O)O[C@@H](Cc1ccccc1)C(=O)O	246.155	0.7916	6	3	5	1
[inf]	0.32213756612662414	CCCCCCCCCCCCCCCC[n+]1ccccc1.[Br-]	384.4459999999999	3.4594000000000014	0	0	15	1
[16.512516]	0.1568888746348767	C[C@@H]1C/C=C/C=C/C=C/C=C/[C@H](O[C@@H]2O[C@H](C)[C@@H](O)[C@H](N)[C@@H]2O)C[C@@H]2O[C@](O)(C[C@@H](O)C[C@H]3O[C@@H]3/C=C/C(=O)O1)C[C@H](O)[C@H]2C(=O)O	665.7330000000004	0.11970000000000325	14	7	3	0
[38055.67]	0.3832536935158735	CCNCOc1cc(OCC2C[C@@H](O)C[C@@H](O)COC(=O)C2)ccc1	353.4150000000001	1.0762999999999998	7	3	7	1
[473678.44]	0.661140739452657	N[C@H](CC(C(=O)O)CCC(=O)O)Cc1ccccc1	265.30899999999997	1.512099999999999	5	3	8	1
[3479323.2]	0.8976306233197457	O=C(NCCN1CCOCC1)c1ccc(Cl)cc1	268.74399999999997	1.4020000000000006	3	1	4	1
[2113639.8]	0.7583642359511293	C/C=C\[S@](=O)[C@@H](CC)c1ccccc1C	222.353	3.7284200000000025	1	0	4	1
[979157.6]	0.7719265011688894	C[C@H](Nc1ncnc2ccccc2[nH]1)C(=O)N1CCC[C@H]1C(=O)O	329.3600000000001	1.1815999999999995	5	3	3	1
[135865.77]	0.5053287529043825	CSCCCC/C(=N\S(=O)(=O)c1ccc(C)cc1)c1ccccc1	361.53200000000004	4.706320000000004	3	0	8	2
[9793047.]	0.280071261565459	O=C(O)C(=O)NC[C@H]1C[C@H](O)[C@@H](O)[C@@H](O)[C@H]1O	249.21900000000002	-3.349299999999999	7	6	2	0
[39829.05]	0.2905169417988814	CCCCCCCC/C=C\CCCCCCCC(=O)O	282.4679999999999	6.1085000000000065	2	1	15	0
[1.0741219e+09]	0.338933418507044	OC[C@H](O)[C@@H](O)CO	122.11999999999999	-2.3071999999999995	4	4	3	0
[12777073.]	0.6354694484388564	C[C@]12C(=O)O[C@@]1(C)[C@H]1CC[C@@H]2[C@@H](O)C[C@@]2(C)[C@H]1CC[C@]2(O)C(=O)CO	352.42700000000013	0.8077999999999996	6	3	2	0
[21804.092]	0.5924141782905122	CCCCCCCC[C@@H](O)COc1ccc(CC)cc1	278.436	4.7393000000000045	2	1	11	1
[96094.58]	0.6819473634886486	CCOCCN(Cc1ccc(C(F)(F)F)cc1)c1ccccc1	323.358	4.748500000000004	2	0	7	2
[14838.486]	0.38714947503876584	CCCCC/C=C\C/C=C\CCCCCC(=O)O	252.3979999999999	5.104300000000004	2	1	12	0
[673600.8]	0.8732553716281746	COc1cc2c(c(OC)c1OC)-c1ccc(=O)c(C)cc1[C@@H]C2	311.3570000000001	3.1565100000000017	4	0	3	2
[601728.06]	0.25302287151912095	CSCC[C@@H](NC=O)C(=O)NCC(=O)N[C@@H](CC(=O)O)C(=O)O	349.3650000000001	-1.9855999999999971	8	5	12	0
[76217.43]	0.4143573581655692	CCCCCCC/C=C\CCCCC(=O)O	226.35999999999993	4.548100000000003	2	1	11	0
[252782.03]	0.7584115848931816	CN(CCc1ccccc1)NCC(O)c1ccccc1	270.376	2.3991000000000007	3	2	7	2
[264125.97]	0.7964608203925928	C=C(CCCC(C)C)C(=O)NC(=O)c1ccccc1	259.349	3.3255000000000017	2	1	6	1
[4832.158]	0.4794976828589743	COc1cc(C(=O)NS(=O)(=O)c2ccccc2C)ccc1Cc1cn(C)c2ccccc21	448.5440000000002	4.204820000000003	4	1	6	4
[12493.424]	0.5844860779881329	CCOC(=O)[C@@H](CCc1ccccc1)N[C@@H](C)C(=O)N1Cc2ccccc2C[C@H]1C(=O)O	438.5240000000003	2.5671	6	2	9	2
[2264120.8]	0.8168632144533757	CC(C)N(C(=O)O)CCCC(O)c1ccccc1	251.326	2.888600000000001	3	2	6	1
