# Supplementary material for: Transformer-Decoder GPT Models for Generating Virtual Screening Libraries of HMG-Coenzyme A Reductase Inhibitors: Effects of Temperature, Prompt Length, and Transfer-Learning Strategies
Source: J Chem Inf Model. 2024 Nov 7;64(22):8464–80. doi: 10.1021/acs.jcim.4c01309 (PMC11600504; doi:10.1021/acs.jcim.4c01309)
Supplement: Supplementary file 3 — ci4c01309_si_003.zip [file ci4c01309_si_003.zip › Datasets/xfer_Learning_files/1XALL_model_gen_ic50_results/1XALL_Docking_Statin_similarity_0p0.csv]

Generated Molecule	atorvastatin	rosuvastatin	simvatstatin	lovastatin	fluvastatin	pravastatin
CC1=C[C@H](O)[C@H](C)C[C@H]2/C=C/C=C/C=C/C=C/C=C/[C@H](O[C@@H]2O[C@H](C)[C@@H](O)C[C@@H]2O)CC[C@]2(C)[C@H](O)[C@@H]1O	0.08374384236453201	0.06629834254143646	0.16875	0.17088607594936708	0.08045977011494253	0.13414634146341464
COc1ccc(F)cc1C(=O)NCCc1ccc(S(=O)(=O)NC(=O)NC2CCCCC2)cc1	0.18857142857142858	0.1830065359477124	0.10759493670886076	0.10897435897435898	0.1891891891891892	0.10126582278481013
CC[C@H](C)[C@H]1NC(=O)[C@H](C)O[C@H]2[C@@H]3[C@H](C)CC4=CC(=O)C=C[C@]4(C)[C@H]3CC[C@]21C	0.0718232044198895	0.09868421052631579	0.2196969696969697	0.2421875	0.08	0.15942028985507245
C=C1[C@H]2C[C@H](OC(=O)c1c(-c2ccc(F)cc2)CC1CCCC1)C[C@@H](OC(=O)O2)CC(=O)C(=O)O	0.12105263157894737	0.12727272727272726	0.16883116883116883	0.17105263157894737	0.11728395061728394	0.13291139240506328
COc1c(O[C@@H]2O[C@H](C)[C@@H](O[C@H]3C[C@@](C)(O)[C@@H](OC(=O)CC(C)C)[C@H](C)O3)[C@H](N(C)C)[C@H]2O)[C@@H](CC=O)[C@H](C)[C@@H](O)[C@@H]1O	0.08018867924528301	0.12222222222222222	0.16666666666666666	0.17575757575757575	0.09444444444444444	0.16071428571428573
CC(C)CCC[C@@H](C)[C@H]1CC[C@@]2(C(C)O)C3=CCC4C(C)(C)[C@@H](O)CC[C@]4(C)C3CC[C@]12C	0.0851063829787234	0.09937888198757763	0.125	0.1342281879194631	0.08860759493670886	0.14864864864864866
COC(=O)C1=C(C)NC(C)=C(C(=O)OCC(C)C)C1c1ccccc1[N+](=O)[O-]	0.1728395061728395	0.18115942028985507	0.12142857142857143	0.13138686131386862	0.18796992481203006	0.13043478260869565
COc1cccc(CNC(=O)c2c(-c3ccccc3)c(-c3ccc(F)cc3)c(CC[C@@H](O)C[C@@H](O)CC(=O)[O-])n2C(C)C)c1	0.5256410256410257	0.2710843373493976	0.09042553191489362	0.10326086956521739	0.4013605442176871	0.20710059171597633
CCc1ccc(/C(=C/C=C/[C@@H]2C[C@@H](O)CC(=O)O)c(C)c2cc1)c1ccccc1	0.31333333333333335	0.21428571428571427	0.1232876712328767	0.13286713286713286	0.2992125984251969	0.1897810218978102
O=C(O)C[C@H]1CC[C@H](O)C[C@H](O)C[C@H](O)/C=C/c2cc(C(=O)O)cc2c1	0.12048192771084337	0.11971830985915492	0.1953125	0.1984126984126984	0.12408759124087591	0.22580645161290322
CSc1nc(N)nc(-c2ccc(F)cc2)c1/C=C/[C@@H]1C[C@@H](O)CC(=O)O1	0.16770186335403728	0.29838709677419356	0.17424242424242425	0.17692307692307693	0.2283464566929134	0.08450704225352113
CC(C)c1nc(N(C)S(C)(=O)=O)nc(-c2ccc(F)cc2)c1/C=C/[C@@H]1C[C@@H](OCc2ccccc2)CC(OCC(Cl)(Cl)Cl)O1	0.24736842105263157	0.4383561643835616	0.1270718232044199	0.1348314606741573	0.2732919254658385	0.10326086956521739
COC(=O)c1c(-c2ccccc2)c(-c2ccc(F)cc2)c(CC[C@@H](O)C[C@@H](O)CC(=O)[O-])n1C(C)C	0.5070422535211268	0.31690140845070425	0.10365853658536585	0.11875	0.4796747967479675	0.2328767123287671
CCCCCn1cc(C(=O)Nc2ccncc2)c(-c2ccc(F)cc2)c1C(=O)N[C@@H](C)Cc1ccc(CC#N)cc1	0.36470588235294116	0.19883040935672514	0.08152173913043478	0.09444444444444444	0.2578616352201258	0.11235955056179775
Cc1cc(F)ccc1-c1c(-c2ccc(F)cc2)nc(C(C)C)n1/C=C/[C@@H](O)C[C@@H](O)CC(=O)O	0.38666666666666666	0.49586776859504134	0.08695652173913043	0.10191082802547771	0.5172413793103449	0.2
CC[C@@H](C)[C@H]1NC(=O)[C@H](C)O[C@H]2[C@@H]3[C@H](C)CC4=CC(=O)C=C[C@]4(C)[C@H]3CC[C@]21C	0.0718232044198895	0.09868421052631579	0.2196969696969697	0.2421875	0.08	0.15942028985507245
C=C1CC[C@H](O)C/C1=C/C=C1\CCC[C@]2(C)[C@@H]([C@H](C)/C=C/[C@H](C)C(C)C)CC[C@@H]12	0.059782608695652176	0.10526315789473684	0.11724137931034483	0.1267605633802817	0.09395973154362416	0.09523809523809523
CC[C@H](C)OC(=O)[C@@H]1C[C@@H](O)C=C2C=C[C@H](C)[C@H](CC[C@@H]3C[C@@H](O)CC(=O)O3)[C@H]21	0.1016949152542373	0.12	0.6039603960396039	0.6666666666666666	0.10884353741496598	0.4
C=C[C@@](C)(O)CC1(C)CC(=O)NC(=O)NC(=O)[C@@H](Cc2ccccc2)C1	0.14814814814814814	0.1357142857142857	0.13333333333333333	0.11851851851851852	0.16666666666666666	0.09352517985611511
CCC(C)(C)C(=O)O[C@@H]1C2C(=C[C@H](C)[C@H]1[C@@H](O)c1ccccc1)C=C[C@H](C)[C@@H]2CC[C@@H]1C[C@@H](O)CC(=O)O1	0.1702127659574468	0.13529411764705881	0.6260869565217392	0.5163934426229508	0.175	0.3006993006993007
CC1=C(/C=C/C(C)=C/C=C/C(C)=C\C(=O)O)C(C)(C)CCC1	0.06097560975609756	0.10526315789473684	0.11023622047244094	0.10317460317460317	0.09230769230769231	0.08527131782945736
Cc1cc(-c2ccc(F)cc2)c(/C=C/[C@@H]2C[C@@H](O)CC(=O)O2)c(C(C)C)n1	0.21019108280254778	0.3360655737704918	0.1893939393939394	0.2109375	0.27419354838709675	0.11428571428571428
CCc1cccc(NC(=O)c2c(-c3ccc(F)cc3)c(-c3ccc(F)cc3)c(CC[C@@H](O)C[C@@H](O)CC(=O)[O-])n2C(C)C)c1	0.48125	0.2727272727272727	0.09090909090909091	0.10382513661202186	0.37583892617449666	0.20833333333333334
CC(C)(O)c1ccccc1CC[C@@H](SCC1(CC(=O)O)CC1)c1cccc(/C=C/c2ccc3ccc(Cl)cc3n2)c1	0.2692307692307692	0.1791907514450867	0.10614525139664804	0.09497206703910614	0.24375	0.11299435028248588
COc1ccc(-c2cc(-c3ccccc3)nc(C(C)C)c2/C=C/[C@@H]2C[C@@H](O)CC(=O)O2)cc1	0.26666666666666666	0.23809523809523808	0.17333333333333334	0.1917808219178082	0.2642857142857143	0.10759493670886076
CC(C)(CO)[C@@H](C)NC(=O)[C@@H]1C[C@@H](C)C[C@H]2CC[C@@H]3C[C@H](C)C4=CC(=O)C=C[C@]4(C)[C@H]3CC[C@@]21C	0.08247422680412371	0.10240963855421686	0.23776223776223776	0.22377622377622378	0.08536585365853659	0.15789473684210525
COc1cccc2c1C(=O)c1c(O)c3c(c(O)c1C2=O)C[C@@](O)(C(=O)CO)C[C@@H]3O[C@H]1C[C@H](N)[C@H](O)[C@H](C)O1	0.12755102040816327	0.12790697674418605	0.16770186335403728	0.16981132075471697	0.1317365269461078	0.15432098765432098
CC1(C)O[C@@](C)(O)CC[C@@H]2[C@@H]3CCC4=CC(=O)C=C[C@]4(C)[C@@]3(F)[C@@H](O)C[C@@]21C	0.061452513966480445	0.08666666666666667	0.16296296296296298	0.15671641791044777	0.07482993197278912	0.11428571428571428
C=C[C@H](O)C#CCNC(=O)[C@H]1CC=C2c3cccc4[nH]c(c4c3C)C[C@H]21	0.13855421686746988	0.14893617021276595	0.11428571428571428	0.12408759124087591	0.17164179104477612	0.10714285714285714
CCOC(=O)C1=C(C)NC(C)=C(C(=O)OCC)C1c1ccccc1/C=C/C(=O)OC(C)(C)C	0.14606741573033707	0.17218543046357615	0.1476510067114094	0.11920529801324503	0.1780821917808219	0.11842105263157894
C[C@@H]1C/C=C/C=C/C=C/C=C/[C@H](O[C@@H]2O[C@H](C)[C@@H](O)[C@H](N)[C@@H]2O)C[C@@H]2O[C@](O)(C[C@@H](O)C[C@H]3O[C@@H]3/C=C/C(=O)O1)C[C@H](O)[C@H]2C(=O)O	0.09375	0.07389162561576355	0.18435754189944134	0.1864406779661017	0.09230769230769231	0.14673913043478262
COc1cc(-c2c(-c3ccc(F)cc3)nc(C(C)C)n2/C=C/[C@@H](O)C[C@@H](O)CC(=O)O)cc(CC)c1F	0.3584905660377358	0.4765625	0.10909090909090909	0.12422360248447205	0.44881889763779526	0.21333333333333335
