# Supplementary material for: Transformer-Decoder GPT Models for Generating Virtual Screening Libraries of HMG-Coenzyme A Reductase Inhibitors: Effects of Temperature, Prompt Length, and Transfer-Learning Strategies
Source: J Chem Inf Model. 2024 Nov 7;64(22):8464–80. doi: 10.1021/acs.jcim.4c01309 (PMC11600504; doi:10.1021/acs.jcim.4c01309)
Supplement: Supplementary file 3 — ci4c01309_si_003.zip [file ci4c01309_si_003.zip › Datasets/xfer_Learning_files/1XALL_model_gen_ic50_results/1XALL_Docking_Statin_similarity_0p5.csv]

Generated Molecule	atorvastatin	rosuvastatin	simvatstatin	lovastatin	fluvastatin	pravastatin
CCN(C)C(=O)c1ccc(-c2ccccc2)c(-c2ccc(F)cc2)c(CC[C@@H](O)C[C@@H](O)CC(=O)[O-])n1C(C)C	0.47058823529411764	0.32	0.10344827586206896	0.11764705882352941	0.39855072463768115	0.22435897435897437
C=CC[S@](=O)[C@H](NC(=O)c1ccc(F)cc1)N[C@@H](C)C(=O)N1CCC[C@H]1C(=O)N[C@@H](CCC(=O)N[C@@H](CCC(=O)O)C(=O)O)C(=O)O	0.19801980198019803	0.1878453038674033	0.09424083769633508	0.10695187165775401	0.1864406779661017	0.15555555555555556
CCC(=O)OCC(C)OC[C@H]1C[C@@H](C)C[C@H](CC(=O)O)[C@@H](O)[C@@H]1N[C@H](C)[C@@H](O)CC(=O)O	0.14942528735632185	0.1610738255033557	0.176056338028169	0.1956521739130435	0.13513513513513514	0.296875
COc1ccc(F)cc1C(=O)NCCc1ccc(S(=O)(=O)NC(=O)NC2CCCCC2)cc1	0.18857142857142858	0.1830065359477124	0.10759493670886076	0.10897435897435898	0.1891891891891892	0.10126582278481013
CC[C@H](C)[C@H]1NC(=O)[C@H](C)O[C@H]2[C@@H]3[C@H](C)CC4=CC(=O)C=C[C@]4(C)[C@H]3CC[C@]21C	0.0718232044198895	0.09868421052631579	0.2196969696969697	0.2421875	0.08	0.15942028985507245
C=C1[C@H]2C[C@H](OC(=O)c1c(-c2ccc(F)cc2)CC1CCCC1)C[C@@H](OC(=O)O2)C(=O)O	0.10810810810810811	0.12658227848101267	0.16216216216216217	0.1643835616438356	0.11612903225806452	0.11764705882352941
CO[C@@H](C[C@@H](OC)[C@H](N)C(=O)N[C@@H](C)NC(=O)[C@@H](N)Cc1ccc(O)cc1)C(=O)N[C@@H](C)C(=O)N[C@@H](CCC(=O)O)C(=O)N[C@@H](CC(=O)O)	0.16587677725118483	0.1774193548387097	0.09230769230769231	0.10471204188481675	0.15675675675675677	0.16483516483516483
CC(C)CCC[C@@H](C)[C@H]1CC[C@@]2(C(C)O)C3=CCC4C(C)(C)[C@@H](O)CC[C@]4(C)C3CC[C@]12C	0.0851063829787234	0.09937888198757763	0.125	0.1342281879194631	0.08860759493670886	0.14864864864864866
COC(=O)C1=C(C)NC(C)=C(C(=O)OCC(C)C)C1c1ccccc1[N+](=O)[O-]	0.1728395061728395	0.18115942028985507	0.12142857142857143	0.13138686131386862	0.18796992481203006	0.13043478260869565
COc1cc(-c2c(-c3ccc(F)cc3)nc(C(C)C)n2/C=C/[C@@H](O)C[C@@H](O)CC(=O)O)cc(CC)c1F	0.3584905660377358	0.4765625	0.10909090909090909	0.12422360248447205	0.44881889763779526	0.21333333333333335
COc1cccc(CNC(=O)c2c(-c3ccccc3)c(-c3ccc(F)cc3)c(CC[C@@H](O)C[C@@H](O)CC(=O)[O-])n2C(C)C)c1	0.5256410256410257	0.2710843373493976	0.09042553191489362	0.10326086956521739	0.4013605442176871	0.20710059171597633
O=C1[C@H](Cc2ccc(Cl)cc2)c2ccc(O)c1c(O)c1c(OCCNCCN1CCNCCO)O2	0.15591397849462366	0.11904761904761904	0.0963855421686747	0.0975609756097561	0.14375	0.09036144578313253
C/C=C(\C)C(=O)O[C@H]1C[C@@H](C)C=C2C=C[C@H](C)[C@H](CC[C@@H](O)C[C@@H](O)CC(=O)NO)[C@H]21	0.19161676646706588	0.1780821917808219	0.3949579831932773	0.41379310344827586	0.1597222222222222	0.5714285714285714
COC(=O)c1c(-c2ccccc2)c(-c2ccc(F)cc2)c(CC[C@@H](O)C[C@@H](O)CC(=O)[O-])n1C(C)C	0.5070422535211268	0.31690140845070425	0.10365853658536585	0.11875	0.4796747967479675	0.2328767123287671
COc1cccc2c1C(=O)c1c(O)c3c(c(O)c1C2=O)C[C@@](O)(C(=O)CO)C[C@@H]3O[C@H]1C[C@H](N)[C@H](O)[C@H](C)O1	0.12755102040816327	0.12790697674418605	0.16770186335403728	0.16981132075471697	0.1317365269461078	0.15432098765432098
Cc1cc(F)ccc1-c1c(-c2ccc(F)cc2)nc(C(C)C)n1/C=C/[C@@H](O)C[C@@H](O)CC(=O)O	0.38666666666666666	0.49586776859504134	0.08695652173913043	0.10191082802547771	0.5172413793103449	0.2
C/C(=N\O)[C@@H](C)[C@@H](O)[C@@H]1C[C@H](C)[C@@H](O[C@H]2C[C@@](C)(O)[C@H](C)N[C@H]2OC(C)=O)[C@@H](N)C[C@@H]1C(=O)N[C@@H](C)NC(=O)[C@H](C)C(=O)N[C@@H](C)O	0.0867579908675799	0.09895833333333333	0.15168539325842698	0.16	0.07853403141361257	0.1724137931034483
C=C1CC[C@H]2[C@@](C)([C@H](C)C=C/C=C/[C@@H](O)C[C@@H](O)C[C@@H](O)[C@H]2O)C[C@@H]2O[C@](C)(C[C@@H](O)C[C@@H]3O[C@@H]3C(=O)O)O[C@H]21	0.09268292682926829	0.11299435028248588	0.18633540372670807	0.1962025316455696	0.10982658959537572	0.1949685534591195
C=C1CC[C@H](O)C/C1=C/C=C1\CCC[C@]2(C)[C@@H]([C@H](C)/C=C/[C@H](C)C(C)C)CC[C@@H]12	0.059782608695652176	0.10526315789473684	0.11724137931034483	0.1267605633802817	0.09395973154362416	0.09523809523809523
COCCOC(=O)C1=C(C)NC(C)=C(C(=O)OC(C)C)C1c1cccc(Cl)c1	0.15757575757575756	0.17985611510791366	0.12857142857142856	0.1386861313868613	0.16911764705882354	0.13768115942028986
CCC(C)(C)C(=O)O[C@@H]1C2C(=C[C@H](C)[C@H]1CO)C=C[C@H](C)[C@@H]2CC[C@@H]1C[C@@H](O)CC(=O)O1	0.0918918918918919	0.10759493670886076	0.7422680412371134	0.5904761904761905	0.08974358974358974	0.3333333333333333
CC1=C(/C=C/C(C)=C/C=C/C(C)=C\C(=O)O)C(C)(C)CCC1	0.06097560975609756	0.10526315789473684	0.11023622047244094	0.10317460317460317	0.09230769230769231	0.08527131782945736
Cc1cc(-c2ccc(F)cc2)c(/C=C/[C@@H]2C[C@@H](O)CC(=O)O2)c(C(C)C)n1	0.21019108280254778	0.3360655737704918	0.1893939393939394	0.2109375	0.27419354838709675	0.11428571428571428
CCc1cccc(NC(=O)c2c(-c3ccc(F)cc3)c(-c3ccc(F)cc3)c(CC[C@@H](O)C[C@@H](O)CC(=O)[O-])n2C(C)C)c1	0.48125	0.2727272727272727	0.09090909090909091	0.10382513661202186	0.37583892617449666	0.20833333333333334
C/C=C(\C)C(=O)O[C@H]1C[C@@H](C)C=C2C=C[C@H](C)[C@H](CC[C@@H]3C[C@@H](O)CC(=O)O3)[C@H]21	0.08333333333333333	0.11258278145695365	0.7419354838709677	0.7582417582417582	0.09395973154362416	0.35294117647058826
CC(C)c1cc(-c2ccc(F)cc2)c(-c2cccc(Br)c2)n1/C=C/[C@@H](O)C[C@@H](O)CC(=O)O	0.4305555555555556	0.4435483870967742	0.08125	0.09615384615384616	0.5535714285714286	0.19444444444444445
CC(C)c1cc(-c2cccc(Br)c2)c(-c2ccc(F)cc2)n1/C=C/[C@@H](O)C[C@@H](O)CC(=O)O	0.4405594405594406	0.4435483870967742	0.08125	0.09615384615384616	0.5535714285714286	0.19444444444444445
CC(C)(O)c1ccccc1CC[C@@H](SCC1(CC(=O)O)CC1)c1cccc(/C=C/c2ccc3ccc(Cl)cc3n2)c1	0.2692307692307692	0.1791907514450867	0.10614525139664804	0.09497206703910614	0.24375	0.11299435028248588
COc1ccc(-c2cc(-c3ccccc3)nc(C(C)C)c2/C=C/[C@@H]2C[C@@H](O)CC(=O)O2)cc1	0.26666666666666666	0.23809523809523808	0.17333333333333334	0.1917808219178082	0.2642857142857143	0.10759493670886076
CC(C)(CO)[C@@H](C)NC(=O)[C@@H]1C[C@H](C)C[C@H]2CC[C@@H]3C[C@H](CC4=CC(=O)O4)[C@H]3C[C@@]21C	0.08152173913043478	0.10256410256410256	0.23880597014925373	0.22388059701492538	0.08441558441558442	0.15384615384615385
C/C1=C/C[C@@H](/C=C\C[C@@H](O)C[C@]1(C)O[C@@H]2C(=O)N3[C@@H](CCCN3CCCCC2)[C@H]1C(=O)O)C(=O)NCC[C@H]1O	0.0821256038647343	0.09444444444444444	0.15757575757575756	0.15950920245398773	0.09090909090909091	0.13095238095238096
COc1cccc2c1C(=O)c1c(O)c3c(c(O)c1C2=O)C[C@@](O)(C(=O)CO)C[C@@H]3O[C@H]1C[C@H](N)[C@@H](O)[C@H](C)O1	0.12755102040816327	0.12790697674418605	0.16770186335403728	0.16981132075471697	0.1317365269461078	0.15432098765432098
CC1(C)O[C@@](C)(O)CC[C@@H]2[C@@H]3CCC4=CC(=O)C=C[C@]4(C)[C@@]3(F)[C@@H](O)C[C@@]21C	0.061452513966480445	0.08666666666666667	0.16296296296296298	0.15671641791044777	0.07482993197278912	0.11428571428571428
COc1cc(-c2ncccc2)nc(-c2ccc(F)cc2)c1/C=C/[C@@H]1C[C@@H](O)CC(=O)O1	0.2215568862275449	0.2553191489361702	0.16326530612244897	0.16551724137931034	0.2740740740740741	0.08280254777070063
CCOC(=O)C1=C(COCCN)NC(C)=C(C(=O)OC)C1c1ccccc1Cl	0.17073170731707318	0.14583333333333334	0.1276595744680851	0.12949640287769784	0.1678832116788321	0.14492753623188406
C[C@@H]1C/C=C/C=C/C=C/C=C/[C@H](O[C@@H]2O[C@H](C)[C@@H](O)[C@H](N)[C@@H]2O)C[C@@H]2O[C@](O)(C[C@@H](O)C[C@H]3O[C@@H]3/C=C/C(=O)O1)C[C@H](O)[C@H]2C(=O)O	0.09375	0.07389162561576355	0.18435754189944134	0.1864406779661017	0.09230769230769231	0.14673913043478262
