# Supplementary material for: Transformer-Decoder GPT Models for Generating Virtual Screening Libraries of HMG-Coenzyme A Reductase Inhibitors: Effects of Temperature, Prompt Length, and Transfer-Learning Strategies
Source: J Chem Inf Model. 2024 Nov 7;64(22):8464–80. doi: 10.1021/acs.jcim.4c01309 (PMC11600504; doi:10.1021/acs.jcim.4c01309)
Supplement: Supplementary file 3 — ci4c01309_si_003.zip [file ci4c01309_si_003.zip › Datasets/xfer_Learning_files/1XALL_model_gen_ic50_results/1XALL_Refined_Statin_similarity_0p0.csv]

Generated Molecule	atorvastatin	rosuvastatin	simvatstatin	lovastatin	fluvastatin	pravastatin
CCN(CC)C(=O)N[C@H]1C=C2c3cccc4[nH]cc(c34)C[C@H]2N(C)C1	0.13414634146341464	0.14388489208633093	0.15037593984962405	0.15267175572519084	0.15789473684210525	0.1259259259259259
C1CN(C[C@@H]2CO2)CCNC[C@H]1	0.02040816326530612	0.01652892561983471	0.07339449541284404	0.07476635514018691	0.02608695652173913	0.03571428571428571
O=C(O)/C(=C/c1ccc(O)cc1)c1ccccc1	0.22962962962962963	0.1487603305785124	0.07258064516129033	0.07377049180327869	0.2641509433962264	0.09090909090909091
CC1=C[C@H](O)[C@H](C)C[C@H]2/C=C/C=C/C=C/C=C/C=C/[C@H](O[C@@H]2O[C@H](C)[C@@H](O)C[C@@H]2O)CC[C@]2(C)[C@H](O)[C@@H]1O	0.08374384236453201	0.06629834254143646	0.16875	0.17088607594936708	0.08045977011494253	0.13414634146341464
COc1ccccc1N	0.10236220472440945	0.08653846153846154	0.07	0.07142857142857142	0.1368421052631579	0.06
O=C(CCCN1CCC(O)(c2ccc(Cl)cc2)CC1)c1ccc(F)cc1	0.22727272727272727	0.17391304347826086	0.10638297872340426	0.1079136690647482	0.24603174603174602	0.08391608391608392
COc1ccc(F)cc1C(=O)NCCc1ccc(S(=O)(=O)NC(=O)NC2CCCCC2)cc1	0.18857142857142858	0.1830065359477124	0.10759493670886076	0.10897435897435898	0.1891891891891892	0.10126582278481013
CC(C)(C)c1ccc(C(=O)CCCN2CCC(OC(c3ccccc3)c3ccccc3)CC2)cc1	0.2934131736526946	0.125	0.13664596273291926	0.12422360248447205	0.20261437908496732	0.10303030303030303
CCC[C@H](C(=O)O)[C@@H]1CCC[C@H]2[C@@H]3CC=C4C[C@@H](O)CC[C@]4(C)[C@H]3CC[C@]12C	0.0782122905027933	0.09210526315789473	0.1678832116788321	0.1791044776119403	0.08783783783783784	0.16911764705882354
CC[C@H](C)[C@H]1NC(=O)[C@H](C)O[C@H]2[C@@H]3[C@H](C)CC4=CC(=O)C=C[C@]4(C)[C@H]3CC[C@]21C	0.0718232044198895	0.09868421052631579	0.2196969696969697	0.2421875	0.08	0.15942028985507245
CC[C@@H](C)[C@H](N)C(=O)N[C@@H](C)C(=O)N[C@H](C(=O)N[C@@H](CCC(=O)O)C(=O)O)C(C)C	0.12941176470588237	0.13793103448275862	0.09655172413793103	0.11347517730496454	0.1111111111111111	0.17037037037037037
C[C@H](O)[C@@H](C)[N+](=O)[O-].C(N)C(=O)N1CCC[C@H]1C(=O)N[C@@H](CCC(=O)O)C(=O)NCC(=O)NCC(=O)NCC(=O)NCC(=O)O	0.125	0.10695187165775401	0.0748663101604278	0.08743169398907104	0.10382513661202186	0.14942528735632185
O=C[C@H](O[C@H]1O[C@H](CO)[C@@H](O)[C@H](O)[C@H]1O)c1ccccc1	0.13071895424836602	0.10606060606060606	0.12	0.13114754098360656	0.1557377049180328	0.1487603305785124
COc1cc2nc(N3CCN(C(=O)C4CCCO4)CC3)nc(N)c2cc1OC	0.07734806629834254	0.11258278145695365	0.10204081632653061	0.10344827586206896	0.10135135135135136	0.07333333333333333
CCCCCC[C@H](C)CCCCCCCCCCC(=O)O	0.09433962264150944	0.08888888888888889	0.07633587786259542	0.09448818897637795	0.09230769230769231	0.13821138211382114
O=c1oc2ccccc2c(O)c1Cc1c(O)c2ccccc2oc1=O	0.21568627450980393	0.1357142857142857	0.07746478873239436	0.07857142857142857	0.2222222222222222	0.06293706293706294
CCC(=O)Nc1ccc(OCC(=O)c2cccs2)c(-c2ccc(F)cc2)c1	0.30612244897959184	0.2222222222222222	0.09655172413793103	0.0979020979020979	0.2903225806451613	0.1048951048951049
CC(C)COC(=O)C(C)(C)O	0.07575757575757576	0.11650485436893204	0.14736842105263157	0.12631578947368421	0.1	0.1134020618556701
O=c1[nH]c2ccccc2c2ccccc12	0.19548872180451127	0.11864406779661017	0.058823529411764705	0.05982905982905983	0.23300970873786409	0.041666666666666664
CN(C(=O)c1ccc(CCNC(=O)c2ccccc2)C[C@@H](NC(=O)c2ccccc2)cc1)N(C)C	0.27380952380952384	0.147239263803681	0.11728395061728394	0.11875	0.17419354838709677	0.11801242236024845
CC(C)[C@@H]1CC[C@H](C(=O)N[C@H](Cc2ccccc2)C(=O)O)CC1	0.20134228187919462	0.15151515151515152	0.13178294573643412	0.152	0.1951219512195122	0.1693548387096774
C=C1[C@H]2C[C@H](OC(=O)c1c(-c2ccc(F)cc2)CC1CCCC1)C[C@@H](OC(=O)O2)CC(=O)C(=O)O	0.12105263157894737	0.12727272727272726	0.16883116883116883	0.17105263157894737	0.11728395061728394	0.13291139240506328
CC1=NC[C@@H](C)NC(=O)C1=O	0.051094890510948905	0.07339449541284404	0.09900990099009901	0.10101010101010101	0.05660377358490566	0.0784313725490196
O=S1(=O)N[C@H]2CC[C@@H]2[C@H]3CC=C3[C@H](N)CC1	0.02564102564102564	0.031007751937984496	0.09482758620689655	0.09649122807017543	0.024	0.07692307692307693
COc1ccc(C(=O)N2CCCC2=O)cc1	0.11888111888111888	0.13675213675213677	0.13392857142857142	0.13636363636363635	0.14285714285714285	0.09565217391304348
COc1c(O[C@@H]2O[C@H](C)[C@@H](O[C@H]3C[C@@](C)(O)[C@@H](OC(=O)CC(C)C)[C@H](C)O3)[C@H](N(C)C)[C@H]2O)[C@@H](CC=O)[C@H](C)[C@@H](O)[C@@H]1O	0.08018867924528301	0.12222222222222222	0.16666666666666666	0.17575757575757575	0.09444444444444444	0.16071428571428573
CO[C@@H]1[C@H](COC(=O)C(C)(C)C)[C@H]1CCC(=O)O	0.0945945945945946	0.10655737704918032	0.205607476635514	0.1651376146788991	0.08333333333333333	0.19626168224299065
CC(=O)[C@@]1(O)CC[C@H]2[C@@H]3C[C@H](C)C4=CC(=O)CC[C@]4(C)[C@H]3CC[C@@]21C	0.057803468208092484	0.08333333333333333	0.171875	0.1746031746031746	0.06338028169014084	0.12878787878787878
CC[C@H](O)/C=C/C=C\CO	0.05185185185185185	0.10576923076923077	0.04807692307692308	0.07	0.1111111111111111	0.09090909090909091
NCC[C@@H]1CC[C@@H](Cc2ccccc2)C[C@@H](N)C[C@@H]1O	0.11688311688311688	0.07407407407407407	0.15833333333333333	0.16101694915254236	0.12	0.13114754098360656
O=C(C[S@](=O)Cc1ccc(F)cc1)c1ccccc1	0.2706766917293233	0.19327731092436976	0.088	0.08943089430894309	0.3047619047619048	0.08
Cc1[nH]c2ccccc2c1NC(=O)c1ccc(Br)cc1	0.2198581560283688	0.14173228346456693	0.06923076923076923	0.0703125	0.2727272727272727	0.06153846153846154
CCCCC[C@H](C)CCOC(=O)c1ccc(C)cc1	0.1506849315068493	0.1652892561983471	0.13445378151260504	0.1565217391304348	0.1623931623931624	0.17543859649122806
NC(=O)c1ccccc1O	0.12698412698412698	0.11650485436893204	0.09	0.09183673469387756	0.1702127659574468	0.08
O=C(O[C@@H]1O[C@H](CO)[C@@H](O)[C@H](O)[C@H]1O)c1ccccc1	0.14093959731543623	0.10852713178294573	0.15126050420168066	0.15384615384615385	0.15966386554621848	0.1724137931034483
CC(C)CCC[C@@H](C)[C@H]1CC[C@@]2(C(C)O)C3=CCC4C(C)(C)[C@@H](O)CC[C@]4(C)C3CC[C@]12C	0.0851063829787234	0.09937888198757763	0.125	0.1342281879194631	0.08860759493670886	0.14864864864864866
C[C@@H]1O[C@H](Oc2c(COC)[C@@H](O)CC2C(=O)c2ccc(F)cc2)[C@H](O)[C@@H]1OC(=O)O	0.18674698795180722	0.20567375886524822	0.18840579710144928	0.19117647058823528	0.20437956204379562	0.2074074074074074
COC(=O)C1=C(C)NC(C)=C(C(=O)OCC(C)C)C1c1ccccc1[N+](=O)[O-]	0.1728395061728395	0.18115942028985507	0.12142857142857143	0.13138686131386862	0.18796992481203006	0.13043478260869565
Cc1cccc2c1NC(=O)c1cccnc1N2C1CC1	0.13157894736842105	0.12403100775193798	0.0859375	0.0873015873015873	0.16666666666666666	0.06153846153846154
CO/N=C(\C(=O)N[C@@H]1C(=O)N2C(C(=O)O)=C(COC(C)=O)CS[C@H]12)c1csc(N)n1	0.10674157303370786	0.11842105263157894	0.10810810810810811	0.1095890410958904	0.1	0.11643835616438356
O=C(O)CC(=O)Nc1ccccc1	0.24793388429752067	0.13761467889908258	0.09259259259259259	0.09433962264150944	0.19	0.13592233009708737
O=C(O)[C@H]1CNCC[C@H]1O[C@@H](CO)CO	0.0684931506849315	0.08403361344537816	0.11818181818181818	0.1308411214953271	0.08771929824561403	0.14018691588785046
CC(C)=CCC/C(C)=C/CO	0.058823529411764705	0.08333333333333333	0.07766990291262135	0.07920792079207921	0.07692307692307693	0.0891089108910891
O=[N+]([O-])c1ccc([As](=O)c2ccncc2)cc1	0.13194444444444445	0.11475409836065574	0.056910569105691054	0.05785123966942149	0.1592920353982301	0.04878048780487805
O=C(O)CN[C@@H](O)CO	0.104	0.12121212121212122	0.06060606060606061	0.07291666666666667	0.1276595744680851	0.13043478260869565
Nc1nc(O)c2ncn(CCC(CO)CO)c2n1	0.10738255033557047	0.12195121951219512	0.056	0.06557377049180328	0.09917355371900827	0.09166666666666666
CCn1cc(C(=O)O)c(=O)c2cc(F)c(N3CCNCC3)cc21	0.12578616352201258	0.14285714285714285	0.13178294573643412	0.13385826771653545	0.16666666666666666	0.10687022900763359
CCCCC[C@H](O)CCOc1ccccc1C	0.16428571428571428	0.13333333333333333	0.1111111111111111	0.12280701754385964	0.18018018018018017	0.16216216216216217
C=CCc1cc(OC)c(OC)cc1O	0.06993006993006994	0.09565217391304348	0.08108108108108109	0.08256880733944955	0.1	0.07207207207207207
NC(=O)N1c2ccccc2C=Cc2ccccc21	0.21897810218978103	0.12	0.072	0.07317073170731707	0.21621621621621623	0.064
C[C@@]1(C(=O)O)C[C@H]2[C@@H]3C=CC4=CC(=O)C=C[C@]4(C)[C@@]3(F)[C@@H](O)C[C@@]21C	0.10303030303030303	0.12318840579710146	0.1732283464566929	0.176	0.11940298507462686	0.16535433070866143
C[C@@](O)(CO)[C@H]1C[C@@H]2CC=C[C@]3(C)[C@H]4C(=O)C=C[C@]4(C)[C@H]3CC[C@@]21C	0.06395348837209303	0.09090909090909091	0.18110236220472442	0.16535433070866143	0.07857142857142857	0.13740458015267176
CN(C)c1ccc(C(=C2C=CC(=[N+](C)C)C=C2)c2ccc(N(C)C)cc2)cc1.[Cl-]	0.17575757575757575	0.14383561643835616	0.08053691275167785	0.07432432432432433	0.16546762589928057	0.059602649006622516
C[C@H](Cl)OC(=O)C[C@H]1C[C@H]2[C@@H]3CC=C4C[C@@H](O)CC[C@]4(C)[C@H]3CC[C@@]21C	0.0625	0.08108108108108109	0.17557251908396945	0.1968503937007874	0.0763888888888889	0.1590909090909091
CCc1ccc(C(=O)C(C)CN2CCCCC2)cc1	0.1342281879194631	0.15447154471544716	0.13333333333333333	0.16521739130434782	0.17094017094017094	0.13445378151260504
OC[C@@H]1O[C@@H](O[C@@H]2[C@H](O)[C@H](O[C@H]3O[C@H](CO)[C@@H](O)[C@H](N)[C@H]3O)[C@H](N)C[C@@H]2N)[C@H](O)[C@@H](O)[C@@H]1O	0.025252525252525252	0.029239766081871343	0.0967741935483871	0.09803921568627451	0.030120481927710843	0.09740259740259741
OC[C@H]1O[C@@H](O[C@@H]2[C@@H](O)[C@H](O[C@H]3O[C@H](CO)[C@@H](O)[C@H](N)[C@H]3O)[C@H](N)C[C@@H]2N)[C@H](O)[C@@H](O)[C@@H]1O	0.025252525252525252	0.029239766081871343	0.0967741935483871	0.09803921568627451	0.030120481927710843	0.09740259740259741
c1cnc2c(n1)c1cccnc1S2(=O)=O	0.0896551724137931	0.11965811965811966	0.059322033898305086	0.0603448275862069	0.10526315789473684	0.05084745762711865
CC(C)CCO[C@@H](C)[C@H]1CC[C@H]2[C@@H]3CCC4=CC(=O)C=C[C@]4(C)[C@@]3(F)[C@@H](O)C[C@@]21C	0.09444444444444444	0.11842105263157894	0.17985611510791366	0.19117647058823528	0.10738255033557047	0.16428571428571428
CC(/C=C/C=C/C(=O)O)N(CC)c1ccccc1	0.1702127659574468	0.1794871794871795	0.1	0.1206896551724138	0.23148148148148148	0.12931034482758622
N[C@@H](Cc1ccccc1)C(=O)O	0.16535433070866143	0.1308411214953271	0.08490566037735849	0.0970873786407767	0.1958762886597938	0.10679611650485436
COc1cc2c3cc1Oc1cc(ccc1O)C[C@@H]1c4c(cc(OC)c(O)c4Oc4ccc(cc4)C[C@@H]3N(C)CC2)CC[N+]1(C)C.[Cl-]	0.13488372093023257	0.10152284263959391	0.09895833333333333	0.09424083769633508	0.13368983957219252	0.06598984771573604
COc1cc2cc(c1)c(CC(=O)O)c(C)n2C(=O)c1ccc(Cl)cc1	0.21052631578947367	0.1893939393939394	0.10218978102189781	0.1037037037037037	0.22580645161290322	0.12781954887218044
CN(C)CCOC(=O)c1ccccc1C(=O)c1ccccc1	0.2553191489361702	0.16279069767441862	0.1076923076923077	0.109375	0.2184873949579832	0.1171875
CN(C)CCCN1c2ccccc2Sc2ccccc21	0.21830985915492956	0.140625	0.07692307692307693	0.078125	0.21551724137931033	0.06923076923076923
O=[S@](CCCCP(=O)(O)O)C(=O)O	0.08823529411764706	0.1	0.07476635514018691	0.0761904761904762	0.08411214953271028	0.11764705882352941
O=C(O)c1cc(=O)c2c(-c3ccccc3)oc2c1	0.22058823529411764	0.15833333333333333	0.09917355371900827	0.10084033613445378	0.22935779816513763	0.08196721311475409
O=c1[nH]c(=S)c2ccc(F)cc2cc1N1CCCC1	0.11920529801324503	0.136	0.07936507936507936	0.08064516129032258	0.16101694915254236	0.046511627906976744
OC(c1ccc(Cl)c(Cl)c1)c1ccc(Cl)cc1	0.14893617021276595	0.13445378151260504	0.04878048780487805	0.058333333333333334	0.1926605504587156	0.05785123966942149
COc1cc(CO)c(C(=O)CCCN2CCCC2)c(OC)c1	0.12025316455696203	0.10294117647058823	0.13385826771653545	0.136	0.11538461538461539	0.1171875
CCCCCCC[C@H](O)COc1ccccc1	0.17142857142857143	0.11382113821138211	0.09166666666666666	0.10256410256410256	0.168141592920354	0.1504424778761062
CCNCCC[C@H](C)NC(=O)[C@@H](N)Cc1ccccc1	0.1958041958041958	0.13385826771653545	0.104	0.12396694214876033	0.18803418803418803	0.16101694915254236
COc1cccc(CNC(=O)c2c(-c3ccccc3)c(-c3ccc(F)cc3)c(CC[C@@H](O)C[C@@H](O)CC(=O)[O-])n2C(C)C)c1	0.5256410256410257	0.2710843373493976	0.09042553191489362	0.10326086956521739	0.4013605442176871	0.20710059171597633
COc1cc(NC(C)CCCN)c2ncccc2c1	0.1342281879194631	0.12698412698412698	0.088	0.10743801652892562	0.14166666666666666	0.10655737704918032
C=CCc1ccc(O)c(OC)c1	0.08029197080291971	0.11009174311926606	0.08490566037735849	0.08653846153846154	0.11538461538461539	0.07547169811320754
N[C@H](CNC(=O)Cc1ccccc1)C(=O)N1CCC[C@H]1C(=O)N[C@@H](CCC(=O)O)C(=O)NCC(=O)NCC(=O)O	0.171875	0.11235955056179775	0.09090909090909091	0.09826589595375723	0.14201183431952663	0.1437125748502994
C=C(C)CCCc1ccc(OCC(O)CNC(C)C)c(C(C)C)c1	0.16129032258064516	0.18604651162790697	0.12213740458015267	0.1328125	0.16535433070866143	0.168
C=C(C)[C@@H](O)Cc1ccccc1	0.15625	0.12037037037037036	0.07476635514018691	0.08653846153846154	0.1836734693877551	0.09615384615384616
Nc1nc(NC2CCC2)nc(N)n1	0.027210884353741496	0.05982905982905983	0.05357142857142857	0.05454545454545454	0.02586206896551724	0.02631578947368421
CC(=O)O[C@H](C)[C@@]1(C)C(=O)N[C@@H](C)CC[C@H]2[C@@H]3CC4=CC(=O)CC[C@]4(C)[C@H]3C[C@@]21C	0.06521739130434782	0.09740259740259741	0.16428571428571428	0.17518248175182483	0.0718954248366013	0.125
CCCCC[C@H](O)[C@H](C)[C@H](O)CO	0.12030075187969924	0.11926605504587157	0.06422018348623854	0.08571428571428572	0.125	0.18556701030927836
N[C@H](CCC(=O)N[C@@H](CSSC[C@H](NC(=O)CC[C@H](N)C(=O)O)C(=O)NCC(=O)O)C(=O)NCC(=O)O)C(=O)O	0.09950248756218906	0.08379888268156424	0.044444444444444446	0.05084745762711865	0.07386363636363637	0.12650602409638553
O=C(N[C@H](COC(=O)c1ccccc1)N1CCCCC1)NCC(O)CO	0.1962025316455696	0.13286713286713286	0.11428571428571428	0.12408759124087591	0.18045112781954886	0.15671641791044777
CC[C@H]1C[C@H](C)[C@H](CC(=O)O)[C@H]2[C@@H]3OCC(=O)O[C@]3(C)[C@H]2CC[C@@H]1O	0.07647058823529412	0.09859154929577464	0.2396694214876033	0.24369747899159663	0.08633093525179857	0.20161290322580644
CC[C@H](CC[C@@H](C)[C@H](O)CC(=O)O)c1ccccc1	0.26515151515151514	0.21739130434782608	0.11666666666666667	0.14782608695652175	0.2857142857142857	0.25471698113207547
C=Cc1ncc(OC)c(N)n1	0.03571428571428571	0.08256880733944955	0.04672897196261682	0.047619047619047616	0.056074766355140186	0.037383177570093455
C=CCN(C)[C@@H]1Cc2ccccc2S(=O)(=O)c2ccccc21	0.18791946308724833	0.1450381679389313	0.09090909090909091	0.09230769230769231	0.19834710743801653	0.07518796992481203
C=CC1=CC(=O)N(c2ccccc2)N1C(=O)N(C)C	0.16783216783216784	0.14754098360655737	0.09836065573770492	0.1	0.19469026548672566	0.08130081300813008
CCO[P@H](=O)N(C)C(=O)N[C@H](C)CO	0.08633093525179857	0.12727272727272726	0.11320754716981132	0.13725490196078433	0.09174311926605505	0.13592233009708737
CC(C)[C@H]1O[C@@H](/C=C/[C@@H](O)C[C@@H](O)CC(=O)[O-])[C@H](C)NC(=O)N(C)C1CC	0.14814814814814814	0.23255813953488372	0.16793893129770993	0.1796875	0.2222222222222222	0.23577235772357724
CN(C)CCCSc1ccc(C(F)(F)F)cc1	0.1103448275862069	0.1452991452991453	0.09401709401709402	0.08620689655172414	0.13157894736842105	0.07627118644067797
CCc1ccc(/C(=C/C=C/[C@@H]2C[C@@H](O)CC(=O)O)c(C)c2cc1)c1ccccc1	0.31333333333333335	0.21428571428571427	0.1232876712328767	0.13286713286713286	0.2992125984251969	0.1897810218978102
CC(=O)O[C@H]1C2=CC[C@@H]3CC4=CC(=O)CC[C@]4(C)[C@H]3CC[C@@]21C	0.06547619047619048	0.08571428571428572	0.168	0.17073170731707318	0.072992700729927	0.12403100775193798
O=C(CC(=O)O)c1ccc(Cl)cc1	0.15384615384615385	0.17142857142857143	0.10377358490566038	0.10576923076923077	0.16831683168316833	0.13725490196078433
C[C@H](O)c1ccc(Sc2c(/C=C/[C@@H]3C[C@@H](O)CC(=O)O3)c(C3CC3)nc3cc(F)c(F)cc23)cc1	0.14516129032258066	0.18471337579617833	0.16129032258064516	0.17880794701986755	0.19078947368421054	0.10493827160493827
Nc1ncn([C@H]2C[C@H](CO)[C@@H](O)[C@H]2O)c(=O)n1	0.05921052631578947	0.08943089430894309	0.12280701754385964	0.125	0.075	0.12389380530973451
NC1=N[C@@H]2[C@H](CO)C=C3cc4[nH]cccc4nc3n2C1	0.08125	0.10606060606060606	0.08527131782945736	0.08661417322834646	0.1015625	0.07751937984496124
CNCc1ccc(CS(=O)(=O)Nc2nccs2)cc1	0.12666666666666668	0.16393442622950818	0.07936507936507936	0.08064516129032258	0.14166666666666666	0.07142857142857142
O=C(O)[C@H]1O[C@@H](OCCc2ccc(F)cc2)c2ccccc2oc1=O	0.2483221476510067	0.20454545454545456	0.125	0.12686567164179105	0.3050847457627119	0.10948905109489052
CC(C)c1c(OCC(O)C[C@@H](O)CC(=O)[O-])c(C(c2ccc(F)cc2)c2ccc(F)cc2)cc2ccccc12	0.391304347826087	0.26282051282051283	0.08522727272727272	0.09883720930232558	0.37142857142857144	0.1656441717791411
N=C(N)NCCC[C@H](N)C(=O)N1CCCC[C@H]1C(=O)N[C@H](CC(=O)N)C(=O)NCC(=O)NCC(=O)O	0.09844559585492228	0.0755813953488372	0.0718562874251497	0.07926829268292683	0.07142857142857142	0.12658227848101267
O=C(O)C[C@H]1CC[C@H](O)C[C@H](O)C[C@H](O)/C=C/c2cc(C(=O)O)cc2c1	0.12048192771084337	0.11971830985915492	0.1953125	0.1984126984126984	0.12408759124087591	0.22580645161290322
O=c1ccn([C@@H]2O[C@H](CO)[C@@H](O)[C@H]2O)c(=O)[nH]1	0.08053691275167785	0.08943089430894309	0.13274336283185842	0.13513513513513514	0.09322033898305085	0.12389380530973451
O=C1[C@H](Cc2ccc(Cl)cc2)c2cccc(O)c12	0.16901408450704225	0.13934426229508196	0.08130081300813008	0.08264462809917356	0.21818181818181817	0.06451612903225806
OC[C@H]1O[C@@H](OC[C@H]2O[C@H](O)[C@@H](O)[C@H](O)[C@H]2O)[C@H](O)[C@@H](O)[C@H]1O	0.029239766081871343	0.034722222222222224	0.1	0.1015625	0.03597122302158273	0.10077519379844961
Cc1ccc(S(=O)(=O)NC(=O)NN2CCCCCC2)cc1	0.10828025477707007	0.1484375	0.1015625	0.10317460317460317	0.11811023622047244	0.07692307692307693
C=CCCCCCCCC1CCCCC1=O	0.03870967741935484	0.03875968992248062	0.09401709401709402	0.09565217391304348	0.04032258064516129	0.08547008547008547
C=C[C@]1(C)CC[C@H]2[C@@H]3CCC4=CC(=O)CC[C@]4(C)[C@H]3CC[C@]12C	0.03468208092485549	0.05555555555555555	0.10606060606060606	0.1076923076923077	0.05	0.07407407407407407
[N-]=[N+]=NCCOCCOP(=O)(O)O	0.04895104895104895	0.0423728813559322	0.05405405405405406	0.05504587155963303	0.04424778761061947	0.07407407407407407
CCCCn1c(C)c(OC)c(=O)[nH]c1=O	0.09929078014184398	0.09401709401709402	0.11926605504587157	0.12149532710280374	0.08849557522123894	0.1
C/C=C\C1=CC(=O)N(c2ccccc2)N(c2ccccc2)N1C	0.23972602739726026	0.1323529411764706	0.06474820143884892	0.06569343065693431	0.22131147540983606	0.05
OCCOCCN1CCN(C2=Nc3ccccc3Sc3ccc(Cl)cc32)CC1	0.16568047337278108	0.11842105263157894	0.08609271523178808	0.087248322147651	0.17857142857142858	0.07236842105263158
O=c1cc(-c2ccccc2)oc2c1ccc1ccccc12	0.2826086956521739	0.11940298507462686	0.058823529411764705	0.05970149253731343	0.23931623931623933	0.036231884057971016
CCN1CCN(C(=O)N[C@@H](C(=O)N[C@@H]2C(=O)N3[C@@H]2SC(C)(C)[C@@H]3C(=O)O)c2ccccc2)C(=O)C1=O	0.17032967032967034	0.13414634146341464	0.1320754716981132	0.14102564102564102	0.16025641025641027	0.14012738853503184
CC(=O)OC[C@H]1O[C@@H](n2ncc(=O)[nH]c2=O)[C@H](OC(C)=O)[C@@H]1OC(C)=O	0.0755813953488372	0.0896551724137931	0.14285714285714285	0.1450381679389313	0.06993006993006994	0.13533834586466165
CC1(C)[C@H]2CC[C@]1(C)C(=O)C2	0.02857142857142857	0.044642857142857144	0.11	0.11224489795918367	0.037037037037037035	0.06796116504854369
O=C(O)[C@@H](O)[C@@H](CO)CO	0.09375	0.1188118811881188	0.0594059405940594	0.07142857142857142	0.125	0.13978494623655913
CO[C@@H]1C[C@@H]2[C@@H]3CC4=CC(=O)C=C[C@]4(C)[C@@]3(F)[C@@H](O)C[C@]2(C)[C@@]1(O)C(=O)CO	0.09195402298850575	0.11643835616438356	0.2076923076923077	0.2109375	0.1048951048951049	0.18181818181818182
O=c1ccc2ncccc2o1	0.09701492537313433	0.1111111111111111	0.07547169811320754	0.07692307692307693	0.12745098039215685	0.046296296296296294
COc1cc2c(c3oc(=O)c4c(c13)CCC4=O)[C@@H]1C=CO[C@@H]1O2	0.09036144578313253	0.08450704225352113	0.1297709923664122	0.13178294573643412	0.08759124087591241	0.08888888888888889
NCCCn1cc(C2CCCC2)cc1	0.0684931506849315	0.05737704918032787	0.09821428571428571	0.1	0.06896551724137931	0.07964601769911504
CN(C)CCN(Cc1cccs1)c1ccccn1	0.1360544217687075	0.12	0.08064516129032258	0.08196721311475409	0.15384615384615385	0.07258064516129033
CSc1nc(N)nc(-c2ccc(F)cc2)c1/C=C/[C@@H]1C[C@@H](O)CC(=O)O1	0.16770186335403728	0.29838709677419356	0.17424242424242425	0.17692307692307693	0.2283464566929134	0.08450704225352113
CC(C)c1ccc(Sc2c(/C=C/[C@@H]3C[C@@H](O)CC(=O)O3)c(C3CC3)nc3cc(F)c(F)cc23)cc1	0.15135135135135136	0.19230769230769232	0.16883116883116883	0.18666666666666668	0.19078947368421054	0.09815950920245399
CC(C)c1nc(N(C)S(C)(=O)=O)nc(-c2ccc(F)cc2)c1/C=C/[C@@H]1C[C@@H](OCc2ccccc2)CC(OCC(Cl)(Cl)Cl)O1	0.24736842105263157	0.4383561643835616	0.1270718232044199	0.1348314606741573	0.2732919254658385	0.10326086956521739
C[C@H]1CC=CC(=O)C=C1O	0.05970149253731343	0.07476635514018691	0.13541666666666666	0.13829787234042554	0.0784313725490196	0.1134020618556701
CC(C)(Oc1ccc(CCNC(=O)c2ccc(Cl)cc2)cc1)C(=O)O	0.22666666666666666	0.16296296296296298	0.13533834586466165	0.11194029850746269	0.216	0.12781954887218044
Nc1nc2cc3c(cccc13)C(=O)NC2	0.09722222222222222	0.12931034482758622	0.06837606837606838	0.06956521739130435	0.14545454545454545	0.05084745762711865
CC(=O)O[C@H](C(C)(C)C)OC(=O)O	0.08088235294117647	0.10091743119266056	0.12871287128712872	0.10891089108910891	0.07476635514018691	0.13
C=C1C(=O)O[C@@H]2[C@H]1CC/C(C)=C/CC[C@@]1(C)O[C@@H]21	0.04430379746835443	0.05343511450381679	0.1282051282051282	0.13043478260869565	0.05555555555555555	0.07377049180327869
C=C(CC[C@H](O)CO)c1ccccc1	0.18461538461538463	0.13392857142857142	0.08035714285714286	0.09174311926605505	0.19607843137254902	0.1320754716981132
O=[N+]([O-])c1c[nH]c2cc(F)ccc12	0.11029411764705882	0.13761467889908258	0.05357142857142857	0.05454545454545454	0.1553398058252427	0.044642857142857144
C=C1CC[C@H]2OC(=O)N1CCC[C@@H]1O[C@@H]2O[C@H](C)[C@@H]1O	0.03636363636363636	0.03597122302158273	0.15	0.15254237288135594	0.045112781954887216	0.096
COC(=O)c1c(-c2ccccc2)c(-c2ccc(F)cc2)c(CC[C@@H](O)C[C@@H](O)CC(=O)[O-])n1C(C)C	0.5070422535211268	0.31690140845070425	0.10365853658536585	0.11875	0.4796747967479675	0.2328767123287671
C#CCN(Cc1ccc(C(C)(C)C)cc1)Cc1ccccc1	0.19594594594594594	0.12781954887218044	0.1076923076923077	0.08396946564885496	0.20833333333333334	0.07518796992481203
N/C(=N\CCC[C@@H](CSC(=O)O)C(=O)O)C(=O)NCC(=O)NCC(=O)O	0.10843373493975904	0.09027777777777778	0.055944055944055944	0.06428571428571428	0.07801418439716312	0.13636363636363635
CCCC[C@H](CC)OC(=O)c1ccc(N)cc1	0.14893617021276595	0.15384615384615385	0.13157894736842105	0.15454545454545454	0.16071428571428573	0.16363636363636364
CC(C)N(C[C@H](O)CO)COc1ccccc1	0.2	0.17391304347826086	0.09322033898305085	0.11403508771929824	0.22641509433962265	0.15315315315315314
N[C@@H]1CN(c2c(F)c(N)c3c(=O)c(C(=O)O)cn(C4CC4)c3c2F)C[C@H](C(=O)O)C1	0.1206896551724138	0.11258278145695365	0.1095890410958904	0.1111111111111111	0.10884353741496598	0.1103448275862069
O=P(O)(O)O[C@H](Cc1ccccc1)C(=O)O	0.1791044776119403	0.14912280701754385	0.09649122807017543	0.10810810810810811	0.2	0.13761467889908258
CC1(C)S[C@@H]2[C@H](NC(=O)[C@H](N)c3ccc(O)cc3)C(=O)N2[C@H]1C(=O)O	0.1592356687898089	0.16541353383458646	0.12030075187969924	0.13076923076923078	0.16279069767441862	0.14728682170542637
NS(=O)(=O)c1cc(C2(O)NC(=O)c3ccccc32)ccc1Cl	0.15894039735099338	0.16535433070866143	0.06766917293233082	0.06870229007633588	0.19166666666666668	0.05223880597014925
C[C@H]1C[C@@H](O)CC(=O)O[C@H](C)C1	0.035211267605633804	0.043478260869565216	0.2808988764044944	0.28735632183908044	0.045454545454545456	0.1188118811881188
CCCCCn1cc(C(=O)Nc2ccncc2)c(-c2ccc(F)cc2)c1C(=O)N[C@@H](C)Cc1ccc(CC#N)cc1	0.36470588235294116	0.19883040935672514	0.08152173913043478	0.09444444444444444	0.2578616352201258	0.11235955056179775
OC[C@@H]1O[C@H](O)[C@@H](O)[C@H](O)[C@@H]1O	0.028169014084507043	0.034782608695652174	0.08653846153846154	0.08823529411764706	0.03636363636363636	0.10891089108910891
COC1=C(OC)C(=O)C(CCCCCCCCCCO)=C(C)C1=O	0.09036144578313253	0.1	0.0962962962962963	0.09774436090225563	0.08759124087591241	0.09701492537313433
CCCNC(=O)N1CCCS1	0.057971014492753624	0.05309734513274336	0.0970873786407767	0.09900990099009901	0.06542056074766354	0.07692307692307693
O=c1c(-c2ccc(O)cc2)coc2cc(O)cc(O)c12	0.1793103448275862	0.17073170731707318	0.06976744186046512	0.07086614173228346	0.20869565217391303	0.06201550387596899
O=c1oc2cc(O)ccc2o1	0.08148148148148149	0.10185185185185185	0.08653846153846154	0.08823529411764706	0.10679611650485436	0.05660377358490566
CC1(C)CCC=C(C(=O)O)CC1	0.06521739130434782	0.08108108108108109	0.10679611650485436	0.10891089108910891	0.08490566037735849	0.0970873786407767
Cc1cc(F)ccc1-c1c(-c2ccc(F)cc2)nc(C(C)C)n1/C=C/[C@@H](O)C[C@@H](O)CC(=O)O	0.38666666666666666	0.49586776859504134	0.08695652173913043	0.10191082802547771	0.5172413793103449	0.2
C[C@H](COc1ccccc1)NCC(O)c1ccccc1	0.27205882352941174	0.140625	0.07692307692307693	0.09523809523809523	0.22608695652173913	0.10317460317460317
C=C(CC[C@@H](C)[C@H]1CC)C[C@H]2[C@@H]3CCC4=CC(=O)C=C[C@]4(C)[C@H]3CC[C@@]21C	0.05555555555555555	0.07947019867549669	0.18045112781954886	0.183206106870229	0.06756756756756757	0.13043478260869565
O=C(O[C@@H]1CN2CCCNC(=O)c3ccccc3C2)CC1	0.11392405063291139	0.09558823529411764	0.144	0.14634146341463414	0.13385826771653545	0.06766917293233082
O=C(CBr)c1ccc(-c2ccccc2)cc1	0.2677165354330709	0.15517241379310345	0.07563025210084033	0.07692307692307693	0.27722772277227725	0.06722689075630252
CCOC(=O)OC(C)OC1=C(C(=O)Nc2ccccn2)N(C)S(=O)(=O)c2ccccc21	0.2331288343558282	0.16	0.09803921568627451	0.11409395973154363	0.20714285714285716	0.12080536912751678
CC(=O)O[C@@H]1[C@@H]2CCC[C@@H]3[C@H](CC[C@@]4(C)[C@H]3C[C@H]([N+]3(C)CCCCCC3)[C@@H]4OC(C)=O)[C@@]2(C)C=CC[C@@H]1O	0.05238095238095238	0.060109289617486336	0.16049382716049382	0.15527950310559005	0.04419889502762431	0.13333333333333333
[N-]=[N+]=NCCCNC(=O)COCOP(=O)(O)O	0.07333333333333333	0.06349206349206349	0.07563025210084033	0.07692307692307693	0.05737704918032787	0.10434782608695652
CC(C)=CCC[C@@H](C)[C@H]1CC[C@@]2(C)O[C@]1(C)C(=O)C2	0.0641025641025641	0.09448818897637795	0.13675213675213677	0.14912280701754385	0.08064516129032258	0.1092436974789916
COC(=O)CNC(=O)c1ccccc1	0.18461538461538463	0.11403508771929824	0.1	0.10185185185185185	0.1619047619047619	0.12149532710280374
C=C(CC[C@H](C)[C@H](N)Cc1ccc(O)cc1)C(=O)O	0.1773049645390071	0.18803418803418803	0.10833333333333334	0.12931034482758622	0.19642857142857142	0.168141592920354
Cc1ccc(C2(C)CCCCC2)n([C@@H](C)CC(=O)O)CC1	0.11612903225806452	0.140625	0.12	0.14049586776859505	0.14634146341463414	0.1487603305785124
C[S@](=O)CCC/C(=C/c1ccccc1)N[C@@H]1CCC(=O)N1CCC[C@H](O)CC(=O)O	0.24375	0.18620689655172415	0.12162162162162163	0.1310344827586207	0.22794117647058823	0.20437956204379562
Nc1nc(OCC2CCCCO2)nc2ccc(Cl)cc12	0.06790123456790123	0.11450381679389313	0.10236220472440945	0.104	0.09302325581395349	0.061068702290076333
CCCCCCCCCC[C@H](O)COc1ccccc1C	0.1513157894736842	0.12121212121212122	0.10077519379844961	0.1111111111111111	0.16260162601626016	0.14634146341463414
NCc1ccccc1C(=O)O	0.14173228346456693	0.1346153846153846	0.09803921568627451	0.1	0.18947368421052632	0.09900990099009901
CC(C)[C@H]1OC(=O)[C@H]2[C@@H]3C[C@H](C)C4=CC(=O)C=C[C@]4(C)[C@@]3(F)[C@@H](O)C[C@@]21C	0.0872093023255814	0.11888111888111888	0.2125984251968504	0.22580645161290322	0.09929078014184398	0.16793893129770993
CCN(CC)CCn1cc(N)nc(NS(C)(=O)=O)cc1C	0.1032258064516129	0.152	0.11290322580645161	0.11475409836065574	0.0859375	0.10483870967741936
O=C1c2cccc3CCc2ccc2CCcc4cccc4c3c2ccc2cccc21	0.15254237288135594	0.09259259259259259	0.06875	0.06962025316455696	0.12418300653594772	0.04294478527607362
O=C(CCCCc1ccccc1)c1ccccc1	0.2631578947368421	0.11904761904761904	0.08870967741935484	0.09016393442622951	0.20353982300884957	0.08943089430894309
C/C=C1\NC(=O)C(c2ccccc2)c2ccccc21	0.21428571428571427	0.12598425196850394	0.0703125	0.07142857142857142	0.21052631578947367	0.05426356589147287
CC[C@@H](C)[C@H]1NC(=O)[C@H](C)O[C@H]2[C@@H]3[C@H](C)CC4=CC(=O)C=C[C@]4(C)[C@H]3CC[C@]21C	0.0718232044198895	0.09868421052631579	0.2196969696969697	0.2421875	0.08	0.15942028985507245
COC(=O)[C@@H]1C[C@@]2(C)[C@H]3CCC4=CC(=O)C=C[C@]4(C)[C@H]3CC[C@@]21C	0.06470588235294118	0.09219858156028368	0.1746031746031746	0.1774193548387097	0.07194244604316546	0.13076923076923078
N=C(N)N/N=C/c1c(Cl)cccc1Cl	0.07746478873239436	0.09565217391304348	0.05263157894736842	0.05357142857142857	0.1	0.043859649122807015
Nc1nccc(-c2ccccc2)c1	0.18604651162790697	0.10526315789473684	0.043478260869565216	0.04424778761061947	0.18627450980392157	0.034782608695652174
COc1cc(O)c(C)c(C)c1CC(=O)NC1CCN(CCCCN2CCCC2)cc1	0.11731843575418995	0.10897435897435898	0.14383561643835616	0.14583333333333334	0.11258278145695365	0.136986301369863
NP(N)(=O)NCC[C@H](CO)CO	0.07352941176470588	0.05309734513274336	0.046296296296296294	0.05714285714285714	0.05555555555555555	0.08737864077669903
COC(=O)[C@H](Cc1ccccc1)NC(=O)C(C)=O	0.17985611510791366	0.1322314049586777	0.10084033613445378	0.12173913043478261	0.168141592920354	0.14035087719298245
N[C@H](Cn1ccc(=O)c(O)c1)C(=O)O	0.11764705882352941	0.13636363636363635	0.11214953271028037	0.125	0.14285714285714285	0.12380952380952381
CC(=O)O[C@H]1O[C@H]([C@@H](C)[C@H](C)[C@H](O[C@@H]2O[C@H](C)[C@H](N)[C@H](O)[C@H]2O)[C@H](C)O1)[C@H](N)CC(=O)[C@H](C)[C@@H](O)[C@@H](C)O	0.10309278350515463	0.11976047904191617	0.15286624203821655	0.16233766233766234	0.10303030303030303	0.2
O=C(O)CCCC[C@@H]1CCSS1	0.07194244604316546	0.07017543859649122	0.10476190476190476	0.10679611650485436	0.07339449541284404	0.12745098039215685
C=C1CC[C@H](O)C/C1=C/C=C1\CCC[C@]2(C)[C@@H]([C@H](C)/C=C/[C@H](C)C(C)C)CC[C@@H]12	0.059782608695652176	0.10526315789473684	0.11724137931034483	0.1267605633802817	0.09395973154362416	0.09523809523809523
C=C(C)Oc1ccc(C(C)=O)cc1	0.11940298507462686	0.1388888888888889	0.10377358490566038	0.10576923076923077	0.14563106796116504	0.10476190476190476
CC(C)(C)OC(O)CCC(O)C(O)C(=O)NCCCO	0.12837837837837837	0.12903225806451613	0.11666666666666667	0.1	0.125	0.1981981981981982
C[C@]12Cc3cn[nH]c3C[C@@H]1CC[C@@H]1[C@@H]2CC[C@@]2(C)[C@H]1CC[C@]2(C)O	0.03389830508474576	0.05405405405405406	0.1111111111111111	0.11278195488721804	0.041379310344827586	0.07971014492753623
O=C(O)CCP(CCCO)(=O)O	0.09774436090225563	0.10185185185185185	0.0761904761904762	0.07766990291262135	0.09615384615384616	0.14285714285714285
NCCOc1ccccc1	0.125	0.08333333333333333	0.0673076923076923	0.06862745098039216	0.14285714285714285	0.06796116504854369
CCCN(CCC)C[C@H](C)S(=O)(=O)O	0.07857142857142857	0.12727272727272726	0.09259259259259259	0.11538461538461539	0.07207207207207207	0.13592233009708737
COc1cc([C@@H]2c3cc4c(cc3[C@@H](O[C@@H]3O[C@@H]5CO[C@@H](C)O[C@H]5[C@H](O)[C@H]3O)[C@H]3COC(=O)[C@H]23)OCO4)cc(OC)c1O	0.08333333333333333	0.08947368421052632	0.14857142857142858	0.15028901734104047	0.08602150537634409	0.11731843575418995
CCC[C@@H](CCOC(C)C)CC(=O)O	0.14285714285714285	0.1574074074074074	0.11214953271028037	0.13592233009708737	0.15384615384615385	0.22916666666666666
O=C(Cc1ccccc1C(=O)O)c1ccccc1	0.26717557251908397	0.1487603305785124	0.09016393442622951	0.09166666666666666	0.22935779816513763	0.1092436974789916
CC/C=C/C[C@@H]1C[C@@H](C)CC[C@@]1(C)C(=O)C(=O)N(CC)CC[C@H](O)CC(=O)N1CC[C@H]1C(=O)N[C@@H](C)C(=O)O	0.12244897959183673	0.13529411764705881	0.13333333333333333	0.1419753086419753	0.11242603550295859	0.2
C[C@H]([C@H](O)c1ccc(O)c(O)c1)C(=O)O	0.14925373134328357	0.18691588785046728	0.09009009009009009	0.11214953271028037	0.19607843137254902	0.1650485436893204
CCCC/C=C\C/C=C\CCCCCCC(=O)O	0.07096774193548387	0.0859375	0.07258064516129033	0.07377049180327869	0.08943089430894309	0.1092436974789916
CCCNC[C@@H](O)COc1ccccc1C(=O)CCc1ccccc1	0.2635135135135135	0.1510791366906475	0.1079136690647482	0.11764705882352941	0.23015873015873015	0.1417910447761194
CC(C)[C@@H](c1cc(O)c(C(=O)O)cc1)c1ccccc1	0.25	0.20168067226890757	0.0873015873015873	0.10655737704918032	0.3018867924528302	0.12396694214876033
CC[C@H](C)OC(=O)[C@@H]1C[C@@H](O)C=C2C=C[C@H](C)[C@H](CC[C@@H]3C[C@@H](O)CC(=O)O3)[C@H]21	0.1016949152542373	0.12	0.6039603960396039	0.6666666666666666	0.10884353741496598	0.4
CCC(=O)OCCc1ccc(OCCN(C)C)cc1	0.12751677852348994	0.1652892561983471	0.13445378151260504	0.13675213675213677	0.14285714285714285	0.1452991452991453
Oc1ccc(Cl)cc1-c1ccc(Cl)cc1	0.16296296296296298	0.1504424778761062	0.05084745762711865	0.05172413793103448	0.21359223300970873	0.0423728813559322
C=C[C@@]1(C)C[C@@H](OC(=O)C(=O)OC)C1=O	0.06206896551724138	0.07627118644067797	0.11009174311926606	0.11214953271028037	0.06086956521739131	0.12149532710280374
O=C(/C=C/c1ccc(O)c(O)c1)OCCc1ccccc1	0.19863013698630136	0.1746031746031746	0.09230769230769231	0.09375	0.26548672566371684	0.09302325581395349
CC(C)[C@H](N)C(=O)OCCOCn1cnc2c(=O)nc(N)[nH]c21	0.11949685534591195	0.15267175572519084	0.10687022900763359	0.1349206349206349	0.13178294573643412	0.125
C=C1[C@@H](O)C[C@@H]2CC[C@@]3(C)[C@H]4C(=O)C=C[C@]4(C)[C@@]3(F)[C@@H](OC(=O)CO)[C@@]21C	0.08092485549132948	0.10344827586206896	0.203125	0.20634920634920634	0.09154929577464789	0.17692307692307693
C=C1CC[C@]2(OC(=O)c3ccccc3C(=O)C2)C1	0.11409395973154363	0.10317460317460317	0.09917355371900827	0.10084033613445378	0.13559322033898305	0.056
O=c1[nH]c(=O)n([C@H]2C[C@H](O)[C@@H](CO)O2)cc1I	0.06622516556291391	0.072	0.13274336283185842	0.13513513513513514	0.075	0.11403508771929824
C=C[C@@](C)(O)CC1(C)CC(=O)NC(=O)NC(=O)[C@@H](Cc2ccccc2)C1	0.14814814814814814	0.1357142857142857	0.13333333333333333	0.11851851851851852	0.16666666666666666	0.09352517985611511
COc1ccc(CCN2CCC(Nc3nc4ccccc4n3Cc3ccc(F)cc3)CC2)cc1	0.2647058823529412	0.15337423312883436	0.08333333333333333	0.08433734939759036	0.24489795918367346	0.06470588235294118
O=C(O)/C=C\c1ccccc1	0.14960629921259844	0.14423076923076922	0.0761904761904762	0.07766990291262135	0.2127659574468085	0.08737864077669903
COCCOC(=O)C1=C(C)NC(C)=C(C(=O)OC(C)C)C1c1cccc([N+](=O)[O-])c1	0.15294117647058825	0.18181818181818182	0.12413793103448276	0.13380281690140844	0.16312056737588654	0.13286713286713286
N#C/C(=C(\c1ccccc1)c1ccccc1)N	0.22388059701492538	0.0873015873015873	0.048	0.04878048780487805	0.168141592920354	0.04838709677419355
C[C@]12CC[C@H]3[C@@H](CCC4=CC(=O)CC[C@@]43C)[C@@H]1CC[C@@H]2O	0.041916167664670656	0.05	0.128	0.13008130081300814	0.05185185185185185	0.09375
CCC(C)(C)C(=O)O[C@@H]1C2C(=C[C@H](C)[C@H]1[C@@H](O)c1ccccc1)C=C[C@H](C)[C@@H]2CC[C@@H]1C[C@@H](O)CC(=O)O1	0.1702127659574468	0.13529411764705881	0.6260869565217392	0.5163934426229508	0.175	0.3006993006993007
O=C1c2c(O)ccc(O)c2C(=O)c2c(NCCNCCO)ccc(NCCNCCO)c21	0.15168539325842698	0.1337579617834395	0.075	0.0759493670886076	0.13815789473684212	0.09615384615384616
CCOC(=O)[C@H](CCc1ccccc1)N[C@@H](C)C(=O)N1Cc2ccccc2C[C@H]1C(=O)O	0.28125	0.16339869281045752	0.1390728476821192	0.1643835616438356	0.22695035460992907	0.1793103448275862
COc1ccc(/C=C/C(=O)Nc2ccccc2C(=O)O)cc1OC	0.21333333333333335	0.183206106870229	0.09558823529411764	0.09701492537313433	0.25	0.11278195488721804
O=S(=O)(c1ccccc1)NCC(=O)O	0.17692307692307693	0.17757009345794392	0.09090909090909091	0.09259259259259259	0.18627450980392157	0.11214953271028037
CC1=C(/C=C/C(C)=C/C=C/C(C)=C\C(=O)O)C(C)(C)CCC1	0.06097560975609756	0.10526315789473684	0.11023622047244094	0.10317460317460317	0.09230769230769231	0.08527131782945736
O=C(CNC(=O)Nc1ccc(Cl)cc1)c1ccc(Cl)cc1	0.21678321678321677	0.13076923076923078	0.07633587786259542	0.07751937984496124	0.18333333333333332	0.08527131782945736
CCCN(CCC)c1ccc(C(=O)O)cc1	0.15217391304347827	0.17857142857142858	0.13513513513513514	0.13761467889908258	0.17592592592592593	0.14678899082568808
CC(C)N(C[C@@H](O)CO)COc1ccccc1	0.2	0.17391304347826086	0.09322033898305085	0.11403508771929824	0.22641509433962265	0.15315315315315314
O=C(CC[C@H]1O[C@@H]2O[C@H](CO)[C@@H](O)[C@H](O)[C@H]2O)[C@@H](O)[C@H](O)[C@@H]1O	0.03529411764705882	0.04195804195804196	0.144	0.14634146341463414	0.043478260869565216	0.12698412698412698
C[C@@H](N)Cc1ccc(C(=O)O)Ccc1	0.10869565217391304	0.13513513513513514	0.12149532710280374	0.14563106796116504	0.14150943396226415	0.14423076923076922
CC1(C)S[C@@H]2[C@@H](NC(=O)[C@H](N)c3ccc(O)cc3)C(=O)N2[C@H]1C(=O)O	0.1592356687898089	0.16541353383458646	0.12030075187969924	0.13076923076923078	0.16279069767441862	0.14728682170542637
COC(=O)[C@H]1C[C@@H]2C[C@H]3c4cccc5[nH]cc(c45)C[C@H]3N(CC)C[C@@H]2N(C)C[C@@H]1O	0.10497237569060773	0.11612903225806452	0.2014388489208633	0.20437956204379562	0.12751677852348994	0.1527777777777778
CN(C)[C@@H]1C(O)=C(C(N)=O)C(=O)[C@@]2(O)C(O)=C3C(=O)c4c(O)ccc(Cl)c4[C@@](C)(O)[C@H]3C[C@@H]12	0.12290502793296089	0.152317880794702	0.12	0.12162162162162163	0.12666666666666668	0.12837837837837837
Cc1cc(-c2ccc(F)cc2)c(/C=C/[C@@H]2C[C@@H](O)CC(=O)O2)c(C(C)C)n1	0.21019108280254778	0.3360655737704918	0.1893939393939394	0.2109375	0.27419354838709675	0.11428571428571428
COc1c2ccoc2cc2ccc(=O)oc12	0.1103448275862069	0.12605042016806722	0.0847457627118644	0.08620689655172414	0.15178571428571427	0.058333333333333334
Clc1ccccc1-c1ccc(C(=O)O)cc1	0.23076923076923078	0.17699115044247787	0.07627118644067797	0.07758620689655173	0.30612244897959184	0.07692307692307693
CC1(C)[C@H]2CC[C@@]1(C)C(=O)C2	0.02857142857142857	0.044642857142857144	0.11	0.11224489795918367	0.037037037037037035	0.06796116504854369
CCCCCCC[C@@H](O)COc1ccccc1	0.17142857142857143	0.11382113821138211	0.09166666666666666	0.10256410256410256	0.168141592920354	0.1504424778761062
CCCCCCCCOC(=O)c1ccccc1	0.15492957746478872	0.10483870967741936	0.11016949152542373	0.11206896551724138	0.15789473684210525	0.13043478260869565
CC(C)C(C)(O)C(=O)NC(C)C	0.08270676691729323	0.11428571428571428	0.11	0.10101010101010101	0.09803921568627451	0.1
CCc1cccc(NC(=O)c2c(-c3ccc(F)cc3)c(-c3ccc(F)cc3)c(CC[C@@H](O)C[C@@H](O)CC(=O)[O-])n2C(C)C)c1	0.48125	0.2727272727272727	0.09090909090909091	0.10382513661202186	0.37583892617449666	0.20833333333333334
CC1(C)O[C@@H]2C[C@H]3[C@@H]4C[C@H](F)C5=CC(=O)C=C[C@]5(C)[C@@]4(F)[C@@H](O)C[C@]3(C)[C@]2(C(=O)CO)O1	0.08064516129032258	0.10828025477707007	0.20863309352517986	0.2116788321167883	0.09032258064516129	0.1597222222222222
C=C(C)[C@@]12C[C@H](C)[C@H](/C=C/[C@H](O)C[C@@H](O[C@H]3O[C@H](C)[C@@H](O)[C@H](O)[C@H](O[C@H]3O)[C@H](O)[C@H](O)[C@@H](C)O3)[C@H](C)O3)O[C@@H]2CN1C(=O)[C@H](C)O	0.07207207207207207	0.10471204188481675	0.12637362637362637	0.1340782122905028	0.10160427807486631	0.13966480446927373
O=C(/C=C\c1ccc(O)c(O)c1)OCCc1ccccc1	0.19863013698630136	0.1746031746031746	0.09230769230769231	0.09375	0.26548672566371684	0.09302325581395349
COC(=O)[C@@H](NCCc1ccccc1)C(=O)N[C@@H](C)C(=O)N1CCC[C@H]1C(=O)O	0.18902439024390244	0.14285714285714285	0.125	0.1510791366906475	0.18115942028985507	0.16666666666666666
C=C(C)[C@@H]1CC[C@@]2(C)[C@H](CC[C@@]3(C)[C@H]4C(=O)C=C[C@]4(C)[C@H]3CC[C@@]23C)[C@H]1C3	0.038461538461538464	0.058823529411764705	0.14705882352941177	0.14074074074074075	0.04666666666666667	0.10714285714285714
C=CCO[C@H]1O[C@H](C)[C@@H](O)[C@H](C)[C@@H](O)C[C@H](NC(=O)[C@H](N)Cc2ccccc2)C(=O)N[C@@H](CCc2ccccc2)C(=O)N(C)C1	0.23076923076923078	0.13903743315508021	0.1896551724137931	0.19883040935672514	0.18181818181818182	0.1638418079096045
CC(=O)O[C@H]1CC2=CC(=O)CC[C@]2(C)[C@H]2CC[C@@]3(C)[C@@H](CC[C@@]34CCC(=O)O4)[C@H]12	0.053763440860215055	0.07643312101910828	0.17266187050359713	0.17518248175182483	0.05806451612903226	0.11724137931034483
COC(=O)c1ccccc1O	0.1328125	0.12380952380952381	0.10891089108910891	0.1111111111111111	0.17708333333333334	0.09900990099009901
CC[C@H]1C(=O)OCC(C)O1	0.0364963503649635	0.045454545454545456	0.12371134020618557	0.12631578947368421	0.047619047619047616	0.10204081632653061
CC1=C2C[C@H]3CC4=CC(=O)C=C[C@]4(C)[C@@]3(F)[C@@H](O)C[C@]2(C)[C@@]1(O)C(=O)CO	0.10650887573964497	0.1347517730496454	0.17557251908396945	0.17829457364341086	0.12318840579710146	0.15037593984962405
COc1cc(OC)c(C(=O)CCCN2CCCC2)c(OC)c1	0.10625	0.10294117647058823	0.13385826771653545	0.136	0.10687022900763359	0.10852713178294573
CCN(CC)CCOCCC1=CC2CCC1C2(C)C	0.05	0.06818181818181818	0.13445378151260504	0.13675213675213677	0.046153846153846156	0.13559322033898305
C[Si](C)(C)c1ccc(C(=O)CCN2CCCC2)cc1	0.12751677852348994	0.14634146341463414	0.13445378151260504	0.13675213675213677	0.15254237288135594	0.10743801652892562
CC(C)C/C(=N\OC(C)(C)C)C(=O)O	0.0948905109489051	0.12844036697247707	0.13592233009708737	0.11650485436893204	0.11320754716981132	0.13725490196078433
CC(C)(O)c1ccccc1CC[C@@H](SCC1(CC(=O)O)CC1)c1cccc(/C=C/c2ccc3ccc(Cl)cc3n2)c1	0.2692307692307692	0.1791907514450867	0.10614525139664804	0.09497206703910614	0.24375	0.11299435028248588
CCCSc1ccc(C(C)(C)C)cc1	0.10071942446043165	0.14545454545454545	0.14285714285714285	0.11320754716981132	0.1308411214953271	0.09174311926605505
O=CCCCC(=O)N1CCCCCC1	0.05442176870748299	0.05785123966942149	0.08928571428571429	0.09090909090909091	0.0603448275862069	0.07079646017699115
CC1=C(CC(=O)O)c2cc(F)ccc2/C1=C\c1ccc(S(C)(=O)=O)cc1	0.23178807947019867	0.272	0.09285714285714286	0.09420289855072464	0.2727272727272727	0.10144927536231885
COc1ccc(-c2cc(-c3ccccc3)nc(C(C)C)c2/C=C/[C@@H]2C[C@@H](O)CC(=O)O2)cc1	0.26666666666666666	0.23809523809523808	0.17333333333333334	0.1917808219178082	0.2642857142857143	0.10759493670886076
CCCc1c(C/C=C(\C)C[C@@H](O)CC(=O)O)cc1	0.17142857142857143	0.19130434782608696	0.12931034482758622	0.1415929203539823	0.2	0.25
CC(=O)OC[C@@]12C[C@H](C)[C@@H](OC(=O)C[C@H](O)[C@@H]1C)[C@H]1CC[C@@H](O)C[C@@]2(C)C[C@@]1(C)O	0.059782608695652176	0.08387096774193549	0.24615384615384617	0.24031007751937986	0.06535947712418301	0.15
COC(=O)[C@@]1(OC)C[C@H]2[C@@H]3CC=C(C)C4=CC(=O)C=C[C@]4(C)[C@H]3CC[C@@]21C	0.07386363636363637	0.10204081632653061	0.17293233082706766	0.16666666666666666	0.08275862068965517	0.12318840579710146
CC(=O)c1c(OCCCNC(C)C)cc1OC	0.1103448275862069	0.13559322033898305	0.12280701754385964	0.14545454545454545	0.12173913043478261	0.12389380530973451
CC(C)C[C@H](N)C(=O)N1CCC[C@H]1C(=O)N[C@@H](CCCCN)C(=O)N[C@@H](Cc1c[nH]cn1)C(=O)N[C@@H](CO)C(=O)N[C@@H](C)C(=O)N[C@@H](CC(=O)O)	0.12389380530973451	0.12376237623762376	0.08866995073891626	0.10050251256281408	0.11	0.1518324607329843
C[C@@H]1CN(c2ccc(Cl)cc2)CCC1	0.08391608391608392	0.09401709401709402	0.0990990990990991	0.10091743119266056	0.10810810810810811	0.07079646017699115
CC(C)CC(=O)O	0.11864406779661017	0.15384615384615385	0.07608695652173914	0.10227272727272728	0.16279069767441862	0.15294117647058825
O=C1c2ccccc2C(=O)C1c1ccccc1	0.22388059701492538	0.12295081967213115	0.07377049180327869	0.075	0.2	0.056910569105691054
O=C(ON1C(=O)C2CCCC2)CCCC1	0.039473684210526314	0.03968253968253968	0.10619469026548672	0.10810810810810811	0.04132231404958678	0.05982905982905983
NCC(=O)NC(Cc1ccccc1)N	0.15789473684210525	0.11403508771929824	0.08035714285714286	0.09174311926605505	0.17307692307692307	0.09090909090909091
CC(C)(CO)[C@@H](C)NC(=O)[C@@H]1C[C@@H](C)C[C@H]2CC[C@@H]3C[C@H](C)C4=CC(=O)C=C[C@]4(C)[C@H]3CC[C@@]21C	0.08247422680412371	0.10240963855421686	0.23776223776223776	0.22377622377622378	0.08536585365853659	0.15789473684210525
C/C=C/c1ccc(OC)cc1	0.08955223880597014	0.14423076923076922	0.0761904761904762	0.07766990291262135	0.15151515151515152	0.06666666666666667
CC[C@H](C)[C@H]1/N=C(\O[C@H]2[C@H](C)[C@H](C)[C@H]2O)[C@H](C)[C@H](O)[C@H]1C(=O)O	0.08024691358024691	0.12121212121212122	0.19327731092436976	0.21739130434782608	0.1	0.20512820512820512
NC(=O)N[C@@H](CCc1ccccc1)C(=O)N1CCC[C@H]1C(=O)O	0.18543046357615894	0.1259259259259259	0.11450381679389313	0.125	0.16666666666666666	0.14173228346456693
COc1c(O)ccc2c(-c3ccccc3)c(-c3ccccc3)c(F)c2c1	0.3475177304964539	0.13194444444444445	0.053691275167785234	0.05442176870748299	0.2440944881889764	0.04697986577181208
O=C(Nc1ccccc1C(=O)O)c1ccccc1O	0.2727272727272727	0.1557377049180328	0.08	0.08130081300813008	0.23636363636363636	0.10743801652892562
OC[C@@H]1O[C@@H](O)[C@H](O)[C@@H](O)[C@H]1O	0.028169014084507043	0.034782608695652174	0.08653846153846154	0.08823529411764706	0.03636363636363636	0.10891089108910891
CC(=O)OC[C@](C)(O)CCC[C@H]1CC[C@@H]2[C@@H]3CC4=CC(=O)CC[C@]4(C)[C@H]3CC[C@@]21C	0.07608695652173914	0.08917197452229299	0.20437956204379562	0.1897810218978102	0.07096774193548387	0.14685314685314685
N[C@H]1CN(c2ccc(F)cc2)CCC1	0.12318840579710146	0.14285714285714285	0.07964601769911504	0.08108108108108109	0.16037735849056603	0.05217391304347826
C=CCOc1cc(Cl)c(Cl)cc1C(=O)NC1CCCN(Cc2ccccc2)CC1	0.16470588235294117	0.11038961038961038	0.1	0.10135135135135136	0.1773049645390071	0.07894736842105263
COc1cccc2c1C(=O)c1c(O)c3c(c(O)c1C2=O)C[C@@](O)(C(=O)CO)C[C@@H]3O[C@H]1C[C@H](N)[C@H](O)[C@H](C)O1	0.12755102040816327	0.12790697674418605	0.16770186335403728	0.16981132075471697	0.1317365269461078	0.15432098765432098
CCCC/C=C\CCCCCC(=O)O	0.07692307692307693	0.09482758620689655	0.08035714285714286	0.08181818181818182	0.0990990990990991	0.12149532710280374
CC1(C)O[C@@](C)(O)CC[C@@H]2[C@@H]3CCC4=CC(=O)C=C[C@]4(C)[C@@]3(F)[C@@H](O)C[C@@]21C	0.061452513966480445	0.08666666666666667	0.16296296296296298	0.15671641791044777	0.07482993197278912	0.11428571428571428
C[C@@H](NC(=O)c1ccc(F)cc1)C(=O)N2CC[C@H]2C(=O)NC(=O)C(=O)N1CCC[C@H]1C(=O)N[C@@H](C)C(=O)O	0.1783783783783784	0.17901234567901234	0.10119047619047619	0.11585365853658537	0.17721518987341772	0.12195121951219512
CCOC(=O)Cc1ccccc1	0.15503875968992248	0.11926605504587157	0.11538461538461539	0.11764705882352941	0.18181818181818182	0.11650485436893204
N#C[C@H](O[C@H]1O[C@@H](CO[C@@H]2O[C@H](CO)[C@@H](O)[C@H](O)[C@H]2O)[C@@H](O)[C@H](O)[C@H]1O)c1ccccc1	0.1092896174863388	0.07975460122699386	0.1111111111111111	0.12	0.11764705882352941	0.11920529801324503
C=C[C@H](O)C#CCNC(=O)[C@H]1CC=C2c3cccc4[nH]c(c4c3C)C[C@H]21	0.13855421686746988	0.14893617021276595	0.11428571428571428	0.12408759124087591	0.17164179104477612	0.10714285714285714
CS[C@@H](C)C(=O)O	0.07317073170731707	0.09375	0.06451612903225806	0.0898876404494382	0.0989010989010989	0.10112359550561797
CC(C)OC(=O)C(C)(C)Oc1ccc(C(=O)c2ccc(Cl)cc2)cc1	0.20394736842105263	0.17293233082706766	0.13636363636363635	0.12121212121212122	0.208	0.12030075187969924
C[C@@]12CCC[C@@](C)(O)C[C@@H]1CC(=O)CC[C@@H]1[C@@H]2[C@@H](O)C[C@@]2(C)[C@H]1CC[C@]2(C)O	0.03804347826086957	0.05806451612903226	0.12857142857142856	0.13043478260869565	0.046052631578947366	0.1056338028169014
N[C@@H](Cc1ccc(O)c(O)c1)C(=O)O	0.1259259259259259	0.1574074074074074	0.09174311926605505	0.10377358490566038	0.1650485436893204	0.12380952380952381
COc1ccc2c(c1)c(CC(=O)OCC(=O)O)c(C)n2C(=O)c1ccc(Cl)cc1	0.2111801242236025	0.18309859154929578	0.10204081632653061	0.10344827586206896	0.24427480916030533	0.1258741258741259
CC(=O)N1N=C(c2ccc(OCC3COC(Cn4ccnc4)(c4ccc(Cl)cc4Cl)O3)cc2)CC1	0.17391304347826086	0.1524390243902439	0.10909090909090909	0.11042944785276074	0.19480519480519481	0.07692307692307693
CCCCCC/C=C\CCCCCC(=O)O	0.0738255033557047	0.09016393442622951	0.07627118644067797	0.07758620689655173	0.09401709401709402	0.11504424778761062
C[C@@H](CO[C@@H]1O[C@@H](CO)[C@H](O)[C@H](C)O2)[C@H](O[C@@H](C)[C@H](O)[C@H](N)CC[C@H](N)C[C@@H](O)[C@H](O)[C@H]2O)[C@H](C)O1	0.02926829268292683	0.045454545454545456	0.1337579617834395	0.13548387096774195	0.03468208092485549	0.10625
COc1cc(CCN)c(OC)cc1O	0.07746478873239436	0.09565217391304348	0.09090909090909091	0.09259259259259259	0.1	0.08181818181818182
C/C=C(\C)C(=C\C)C[C@H](C)CC(=C\C)C(=O)O	0.08904109589041095	0.13793103448275862	0.09565217391304348	0.10714285714285714	0.12389380530973451	0.12612612612612611
C=CCN(/C=C1\CN(C)CCN(c2ccc(C)cc2)c2ccccc2)C1	0.21153846153846154	0.13286713286713286	0.07586206896551724	0.07692307692307693	0.21705426356589147	0.0763888888888889
Cc1ccc(C(=O)c2ccc(CC(=O)O)n2C)cc1	0.21014492753623187	0.1864406779661017	0.10743801652892562	0.1092436974789916	0.23853211009174313	0.13675213675213677
C[C@@H](NC(=O)CCN)C(=O)c1ccccc1	0.19548872180451127	0.13793103448275862	0.09565217391304348	0.11711711711711711	0.18691588785046728	0.13636363636363635
C[N+]12CCCC[C@H]1[C@H](OC(=O)CC(O)c1ccccc1)C2	0.1513157894736842	0.12121212121212122	0.14516129032258066	0.15702479338842976	0.1721311475409836	0.1557377049180328
C/C=C\c1ccc(O)c(OC)c1	0.08029197080291971	0.1308411214953271	0.08490566037735849	0.08653846153846154	0.13725490196078433	0.07547169811320754
N#C[C@H](O[C@H]1O[C@H](CO[C@@H]2O[C@H](CO)[C@@H](O)[C@H](O)[C@H]2O)[C@@H](O)[C@H](O)[C@H]1O)c1ccccc1	0.1092896174863388	0.07975460122699386	0.1111111111111111	0.12	0.11764705882352941	0.11920529801324503
CC1=CC(=O)C(c2ccccc2)O1	0.14285714285714285	0.09649122807017543	0.10185185185185185	0.10377358490566038	0.1650485436893204	0.06306306306306306
C=CCN(CC=C)CC	0.02962962962962963	0.05660377358490566	0.04950495049504951	0.050505050505050504	0.049019607843137254	0.05
O=C(O)C[C@H](NC(=O)c1ccc(O)cc1)c1ccccc1	0.29850746268656714	0.18548387096774194	0.08461538461538462	0.09448818897637795	0.2909090909090909	0.14754098360655737
COc1ccc(C[C@@H]2NC[C@H](O)[C@H]2OC(C)=O)cc1	0.11258278145695365	0.13709677419354838	0.16379310344827586	0.16666666666666666	0.14285714285714285	0.15517241379310345
CC/C=C\C/C=C\CCCCCCCC(=O)O	0.07236842105263158	0.088	0.0743801652892562	0.07563025210084033	0.09166666666666666	0.11206896551724138
CSCC[C@@H](NC(=O)CC(=O)O)C(=O)NCC(=O)N[C@H](C(=O)O)C(=O)O	0.12269938650306748	0.10638297872340426	0.06382978723404255	0.07246376811594203	0.09420289855072464	0.14615384615384616
COC1=CC(=O)C[C@@H](C)[C@]12Oc1c(Cl)c(OC)cc(OC)c1C2=O	0.09090909090909091	0.10071942446043165	0.13076923076923078	0.1328125	0.08823529411764706	0.08955223880597014
CC(C)C[C@H](NC(=O)CN)C(=O)N1CCC[C@H]1C(=O)N[C@@H](CCC(=O)O)C(=O)NCC(=O)NCC(=O)O	0.13227513227513227	0.1130952380952381	0.08383233532934131	0.09815950920245399	0.10975609756097561	0.16129032258064516
COc1ccc(C(CN(C)C)C2(O)CCCCC2)cc1	0.09615384615384616	0.14285714285714285	0.11290322580645161	0.12396694214876033	0.12096774193548387	0.096
C=C1C(=O)O[C@H]2[C@H]1CC/C(C)=C/CC[C@@]1(C)O[C@@H]21	0.04430379746835443	0.05343511450381679	0.1282051282051282	0.13043478260869565	0.05555555555555555	0.07377049180327869
CCOC(=O)C1=C(C)NC(C)=C(C(=O)OCC)C1c1ccccc1/C=C/C(=O)OC(C)(C)C	0.14606741573033707	0.17218543046357615	0.1476510067114094	0.11920529801324503	0.1780821917808219	0.11842105263157894
N[C@@H]1[C@@H](O)O[C@H](CO[C@H]2O[C@H](CO)[C@@H](O)[C@H](O)[C@@H]2O)[C@H](O)[C@@H]1O	0.029239766081871343	0.034722222222222224	0.1	0.1015625	0.03597122302158273	0.10077519379844961
O=[N+]([O-])/C=C\c1ccc(O)c(C(F)(F)F)c1	0.07534246575342465	0.1206896551724138	0.06896551724137931	0.06086956521739131	0.12612612612612611	0.05128205128205128
CS(=O)(=O)CCCCCOS(C)(=O)=O	0.055944055944055944	0.09734513274336283	0.07272727272727272	0.07407407407407407	0.043859649122807015	0.09345794392523364
CC(=O)OC[C@H]1C[C@H]2[C@@H]3CCC4=CC(=O)CC[C@]4(C)[C@H]3CC[C@@]21C	0.05813953488372093	0.0763888888888889	0.1640625	0.16666666666666666	0.06382978723404255	0.1297709923664122
C=C1C[C@@]23CC[C@H]4[C@@H](O)CC[C@]4(C)[C@H]3CC[C@@]21C	0.024844720496894408	0.029850746268656716	0.09090909090909091	0.09243697478991597	0.031007751937984496	0.07377049180327869
COc1ccc(S(=O)(=O)NC2CCCCCC2)cc1	0.09032258064516129	0.12698412698412698	0.10569105691056911	0.10743801652892562	0.096	0.08
COc1cc(/C=C/C(=O)O)ccc1O	0.10869565217391304	0.16666666666666666	0.10091743119266056	0.102803738317757	0.17475728155339806	0.11214953271028037
CCC(=O)c1cc(OC)c(OC)cc1O	0.09154929577464789	0.12280701754385964	0.12962962962962962	0.1320754716981132	0.11818181818181818	0.12037037037037036
O=C(O)c1coc2ccccc2c1=O	0.15789473684210525	0.14414414414414414	0.11009174311926606	0.11214953271028037	0.22	0.09090909090909091
O=P(O)(O)O[C@@H](Cc1ccc(F)cc1)C(=O)N1CCC[C@H]1C(F)CCCCl	0.18867924528301888	0.19117647058823528	0.13043478260869565	0.14074074074074075	0.1984732824427481	0.14814814814814814
CCCCCCCCCCCCCCCC[n+]1ccccc1.[Br-]	0.08383233532934131	0.047619047619047616	0.05714285714285714	0.057971014492753624	0.07194244604316546	0.072992700729927
C[C@@H]1C/C=C/C=C/C=C/C=C/[C@H](O[C@@H]2O[C@H](C)[C@@H](O)[C@H](N)[C@@H]2O)C[C@@H]2O[C@](O)(C[C@@H](O)C[C@H]3O[C@@H]3/C=C/C(=O)O1)C[C@H](O)[C@H]2C(=O)O	0.09375	0.07389162561576355	0.18435754189944134	0.1864406779661017	0.09230769230769231	0.14673913043478262
c1cc2ccsc2scc1Nc1nccn1C	0.1	0.08661417322834646	0.056	0.056910569105691054	0.11764705882352941	0.048
N[C@H](CC(C(=O)O)CCCCCN)C(=O)NCCSSSSC[C@H](CCCNC(=O)CCCCCC[C@H](O)CC(=O)O)C(=O)O	0.12206572769953052	0.1099476439790576	0.04040404040404041	0.046153846153846156	0.10106382978723404	0.15168539325842698
O=C(NCCN1CCOCC1)c1ccc(Cl)cc1	0.12837837837837837	0.12	0.11666666666666667	0.11864406779661017	0.13445378151260504	0.08130081300813008
C/C=C\[S@](=O)[C@@H](CC)c1ccccc1C	0.1223021582733813	0.1415929203539823	0.09821428571428571	0.12037037037037036	0.18095238095238095	0.10909090909090909
C[C@H](Nc1ncnc2ccccc2[nH]1)C(=O)N1CCC[C@H]1C(=O)O	0.17307692307692307	0.14705882352941177	0.1111111111111111	0.1297709923664122	0.1796875	0.12878787878787878
CSCCCC/C(=N\S(=O)(=O)c1ccc(C)cc1)c1ccccc1	0.22	0.15555555555555556	0.0948905109489051	0.0962962962962963	0.21774193548387097	0.09558823529411764
O=C(O)C(=O)C(CCN1CCCCC1)c1ccccc1	0.19444444444444445	0.12403100775193798	0.112	0.12295081967213115	0.17647058823529413	0.14049586776859505
COc1cc(-c2c(-c3ccc(F)cc3)nc(C(C)C)n2/C=C/[C@@H](O)C[C@@H](O)CC(=O)O)cc(CC)c1F	0.3584905660377358	0.4765625	0.10909090909090909	0.12422360248447205	0.44881889763779526	0.21333333333333335
CCCCCCCC/C=C\CCCCCCCC(=O)O	0.06832298136645963	0.08208955223880597	0.06923076923076923	0.0703125	0.08527131782945736	0.104
OC[C@H](O)[C@@H](O)CO	0.07142857142857142	0.09090909090909091	0.030303030303030304	0.041666666666666664	0.09574468085106383	0.10989010989010989
CCCCCCCC[C@@H](O)COc1ccccc1	0.16783216783216784	0.1111111111111111	0.08943089430894309	0.1	0.16379310344827586	0.14655172413793102
CC(C)c1cc2c(cc1)c1ccccc1-2	0.19696969696969696	0.16964285714285715	0.059322033898305086	0.07894736842105263	0.24752475247524752	0.06896551724137931
CCOCCN(Cc1ccc(C(F)(F)F)cc1)c1ccccc1	0.2	0.11678832116788321	0.08888888888888889	0.08208955223880597	0.2032520325203252	0.08148148148148149
CCCCC/C=C\C/C=C\CCCCCC(=O)O	0.07096774193548387	0.0859375	0.07258064516129033	0.07377049180327869	0.08943089430894309	0.1092436974789916
COc1cc2c(c(OC)c1OC)-c1ccc(=O)c(C)cc1[C@@H]C2	0.11875	0.1259259259259259	0.09774436090225563	0.09923664122137404	0.13076923076923078	0.07407407407407407
CSCC[C@@H](NC=O)C(=O)NCC(=O)N[C@@H](CC(=O)O)C(=O)O	0.13548387096774195	0.12878787878787878	0.06716417910447761	0.07633587786259542	0.11627906976744186	0.16393442622950818
CCCCCCC/C=C\CCCCC(=O)O	0.0738255033557047	0.09016393442622951	0.07627118644067797	0.07758620689655173	0.09401709401709402	0.11504424778761062
CN(CCc1ccccc1)NCC(O)c1ccc(O)c(C(N)=O)c1	0.22972972972972974	0.183206106870229	0.09558823529411764	0.10526315789473684	0.25	0.11278195488721804
COc1cc(C(=O)NS(=O)(=O)c2ccccc2C)ccc1Cc1cn(C)c2ccccc21	0.2732919254658385	0.17105263157894737	0.08860759493670886	0.08974358974358974	0.2536231884057971	0.08227848101265822
CCOC(=O)[C@@H](CCc1ccccc1)N[C@@H](C)C(=O)N1Cc2ccccc2C[C@H]1C(=O)O	0.28125	0.16339869281045752	0.1390728476821192	0.1643835616438356	0.22695035460992907	0.1793103448275862
CC(C)N(C(=O)SCN)C(=O)c1ccccc1	0.1925925925925926	0.15517241379310345	0.09401709401709402	0.11504424778761062	0.19444444444444445	0.13392857142857142
COc1cc(C=O)c(CNC(C)C)cc1	0.11428571428571428	0.15178571428571427	0.09821428571428571	0.12037037037037036	0.14814814814814814	0.10909090909090909
