# Supplementary material for: Transformer-Decoder GPT Models for Generating Virtual Screening Libraries of HMG-Coenzyme A Reductase Inhibitors: Effects of Temperature, Prompt Length, and Transfer-Learning Strategies
Source: J Chem Inf Model. 2024 Nov 7;64(22):8464–80. doi: 10.1021/acs.jcim.4c01309 (PMC11600504; doi:10.1021/acs.jcim.4c01309)
Supplement: Supplementary file 3 — ci4c01309_si_003.zip [file ci4c01309_si_003.zip › Datasets/xfer_Learning_files/1XALL_model_gen_ic50_results/1XALL_Refined_Statin_similarity_0p5.csv]

Generated Molecule	atorvastatin	rosuvastatin	simvatstatin	lovastatin	fluvastatin	pravastatin
CC(C)(C)OC(O)CCC(O)COc1cccc2[nH]ccc12	0.16556291390728478	0.1732283464566929	0.12598425196850394	0.11023622047244094	0.2	0.15447154471544716
CCN(CC)C(=O)N[C@H]1C=C2c3cccc4[nH]cc(c34)C[C@H]2N(C)C1	0.13414634146341464	0.14388489208633093	0.15037593984962405	0.15267175572519084	0.15789473684210525	0.1259259259259259
CCN(C)C(=O)c1ccc(-c2ccccc2)c(-c2ccc(F)cc2)c(CC[C@@H](O)C[C@@H](O)CC(=O)[O-])n1C(C)C	0.47058823529411764	0.32	0.10344827586206896	0.11764705882352941	0.39855072463768115	0.22435897435897437
C1CN(C[C@@H]2CO2)CCNC1	0.013793103448275862	0.008403361344537815	0.06542056074766354	0.06666666666666667	0.017699115044247787	0.02727272727272727
O=P(O)(O)O[C@H](Cc1ccccc1)C(=O)O	0.1791044776119403	0.14912280701754385	0.09649122807017543	0.10810810810810811	0.2	0.13761467889908258
CC(=O)O[C@@H]1[C@H](C)[C@@]2(C)[C@H](CC[C@@]2(C)[C@H]1CC[C@@]2(C)[C@H](C)[C@@H]1CC[C@]2(C)C[C@@H](O)C(=O)[C@H](C)O)O1	0.08333333333333333	0.09696969696969697	0.16666666666666666	0.17687074829931973	0.07975460122699386	0.17567567567567569
C=C(C)[C@@H]1CC[C@@H]2O[C@]3(C)CC[C@@H]4[C@H](O)C[C@]3(C)[C@H](O)CC[C@]4(C)[C@H](O)C[C@]12C	0.03208556149732621	0.05063291139240506	0.1267605633802817	0.12056737588652482	0.03870967741935484	0.09655172413793103
O=C(O)/C(=C/c1ccc(O)cc1)c1ccccc1	0.22962962962962963	0.1487603305785124	0.07258064516129033	0.07377049180327869	0.2641509433962264	0.09090909090909091
C=CC[S@](=O)[C@H](NC(=O)c1ccc(F)cc1)N[C@@H](C)C(=O)N1CCC[C@H]1C(=O)N[C@@H](CCC(=O)N[C@@H](CCC(=O)O)C(=O)O)C(=O)O	0.19801980198019803	0.1878453038674033	0.09424083769633508	0.10695187165775401	0.1864406779661017	0.15555555555555556
COc1ccccc1N	0.10236220472440945	0.08653846153846154	0.07	0.07142857142857142	0.1368421052631579	0.06
O=C(CCCN1CCC(O)(c2ccc(Cl)cc2)CC1)c1ccc(F)cc1	0.22727272727272727	0.17391304347826086	0.10638297872340426	0.1079136690647482	0.24603174603174602	0.08391608391608392
COC(=O)[C@@H]1C[C@@]2(C)[C@H]3CCC4=CC(=O)C=C[C@]4(C)[C@H]3CC[C@@]21C	0.06470588235294118	0.09219858156028368	0.1746031746031746	0.1774193548387097	0.07194244604316546	0.13076923076923078
CCC(=O)OCC(C)OC[C@H]1C[C@@H](C)C[C@H](CC(=O)O)[C@@H](O)[C@@H]1N[C@H](C)[C@@H](O)CC(=O)O	0.14942528735632185	0.1610738255033557	0.176056338028169	0.1956521739130435	0.13513513513513514	0.296875
COc1ccc(F)cc1C(=O)NCCc1ccc(S(=O)(=O)NC(=O)NC2CCCCC2)cc1	0.18857142857142858	0.1830065359477124	0.10759493670886076	0.10897435897435898	0.1891891891891892	0.10126582278481013
CC(C)(C)c1ccc(C(=O)CCCN2CCC(OC(c3ccccc3)c3ccccc3)CC2)cc1	0.2934131736526946	0.125	0.13664596273291926	0.12422360248447205	0.20261437908496732	0.10303030303030303
CCCCC[C@H](O)/C=C/C[C@@H](C)[C@H](O)/C=C\C(=O)O	0.136986301369863	0.17796610169491525	0.08130081300813008	0.10084033613445378	0.18584070796460178	0.2
N=C(O)[C@H](O[C@@H]1O[C@H](CO)[C@@H](O)[C@H](O)[C@H](N)C2=CCCC[C@H]2N)[C@H]1O	0.07692307692307693	0.09154929577464789	0.11194029850746269	0.12213740458015267	0.0948905109489051	0.16535433070866143
CCC[C@H](C(=O)O)[C@@H]1CC[C@H]2[C@@H]3C[C@H](O)[C@@H]4CC[C@H](O)CC[C@]4(C)[C@H]3CC[C@]12C	0.07142857142857142	0.08387096774193549	0.16546762589928057	0.17647058823529413	0.07947019867549669	0.16666666666666666
CC[C@H](C)[C@H]1NC(=O)[C@H](C)O[C@H]2[C@@H]3[C@H](C)CC4=CC(=O)C=C[C@]4(C)[C@H]3CC[C@]21C	0.0718232044198895	0.09868421052631579	0.2196969696969697	0.2421875	0.08	0.15942028985507245
CC[C@@H](C)[C@H](N)C(=O)N[C@@H](C)C(=O)N[C@H](C(=O)N[C@@H](CCC(=O)O)C(=O)O)C(C)C	0.12941176470588237	0.13793103448275862	0.09655172413793103	0.11347517730496454	0.1111111111111111	0.17037037037037037
O=c1[nH]c(Cl)c(Cl)cc1O	0.05223880597014925	0.06542056074766354	0.058823529411764705	0.06	0.06862745098039216	0.038834951456310676
COc1cc2nc(N3CCN(C(=O)C4CCCO4)CC3)nc(N)c2cc1OC	0.07734806629834254	0.11258278145695365	0.10204081632653061	0.10344827586206896	0.10135135135135136	0.07333333333333333
CCCCCC[C@H](C)CCCCCCCCCCC(=O)O	0.09433962264150944	0.08888888888888889	0.07633587786259542	0.09448818897637795	0.09230769230769231	0.13821138211382114
O=c1oc2ccccc2c(O)c1Cc1c(O)c2ccccc2oc1=O	0.21568627450980393	0.1357142857142857	0.07746478873239436	0.07857142857142857	0.2222222222222222	0.06293706293706294
CC(C)COC(=O)c1ccccc1	0.1796875	0.14814814814814814	0.102803738317757	0.1262135922330097	0.21428571428571427	0.125
O=c1[nH]c2ccccc2c2ccccc12	0.19548872180451127	0.11864406779661017	0.058823529411764705	0.05982905982905983	0.23300970873786409	0.041666666666666664
CN(C(=O)c1ccc(CCNC(=O)c2ccccc2)C[C@@H](NC(=O)c2ccccc2)cc1)N(C)C	0.27380952380952384	0.147239263803681	0.11728395061728394	0.11875	0.17419354838709677	0.11801242236024845
CC(C)[C@@H]1CC[C@H](C(=O)N[C@H](Cc2ccccc2)C(=O)O)CC1	0.20134228187919462	0.15151515151515152	0.13178294573643412	0.152	0.1951219512195122	0.1693548387096774
C=C1[C@H]2C[C@H](OC(=O)c1c(-c2ccc(F)cc2)CC1CCCC1)C[C@@H](OC(=O)O2)C(=O)O	0.10810810810810811	0.12658227848101267	0.16216216216216217	0.1643835616438356	0.11612903225806452	0.11764705882352941
CC1=NC[C@@H](C)NC(=O)CS1	0.03571428571428571	0.05357142857142857	0.09803921568627451	0.1	0.046296296296296294	0.0673076923076923
COc1ccc(C(=O)N2CCCC2=O)cc1	0.11888111888111888	0.13675213675213677	0.13392857142857142	0.13636363636363635	0.14285714285714285	0.09565217391304348
CC(=O)[C@@]1(O)CC[C@H]2[C@@H]3C[C@H](C)C4=CC(=O)C=C[C@]4(C)[C@@]3(F)[C@@H](O)C[C@@]21C	0.08092485549132948	0.1111111111111111	0.203125	0.20634920634920634	0.09154929577464789	0.16793893129770993
CC(/C=C/C=C/C(=O)O)C(=O)O	0.08955223880597014	0.12264150943396226	0.056074766355140186	0.07766990291262135	0.11764705882352941	0.12
C[C@]12CC[C@H]3[C@@H](CCC4=CC(=O)CC[C@@]43C)[C@@H]1CC[C@@H]2O	0.041916167664670656	0.05	0.128	0.13008130081300814	0.05185185185185185	0.09375
CC[C@H](O)/C=C/C=C\CO	0.05185185185185185	0.10576923076923077	0.04807692307692308	0.07	0.1111111111111111	0.09090909090909091
CCC[S@@](=O)[C@H](Cc1ccc(F)cc1)N[C@@H](C)C(=O)N1CCC[C@H]1C(=O)N[C@@H](CCC(=O)O)C(=O)O	0.22413793103448276	0.21568627450980393	0.125	0.14102564102564102	0.21476510067114093	0.19333333333333333
C=C(C)[C@H](CC[C@]12C)C(=O)C=C[C@H](C)C[C@H]2CC1	0.044585987261146494	0.06201550387596899	0.18018018018018017	0.1834862385321101	0.056	0.14035087719298245
NCC[C@@H]1CC[C@@H](Cc2ccccc2)C[C@@H](/C=C/[C@@H](O)C[C@@H](O)C(=O)O)n1	0.18633540372670807	0.18840579710144928	0.1366906474820144	0.14705882352941177	0.2421875	0.1984732824427481
O=C(C[S@](=O)Cc1ccc(F)cc1)c1ccccc1	0.2706766917293233	0.19327731092436976	0.088	0.08943089430894309	0.3047619047619048	0.08
Cc1[nH]c2ccccc2c1NC(=O)c1ccc(Br)cc1	0.2198581560283688	0.14173228346456693	0.06923076923076923	0.0703125	0.2727272727272727	0.06153846153846154
CO[C@@H](C[C@@H](OC)[C@H](N)C(=O)N[C@@H](C)NC(=O)[C@@H](N)Cc1ccc(O)cc1)C(=O)N[C@@H](C)C(=O)N[C@@H](CCC(=O)O)C(=O)N[C@@H](CC(=O)O)	0.16587677725118483	0.1774193548387097	0.09230769230769231	0.10471204188481675	0.15675675675675677	0.16483516483516483
CCCCC[C@H](C)CCO[C@H](C)C(=O)O	0.11510791366906475	0.12280701754385964	0.10909090909090909	0.1320754716981132	0.11818181818181818	0.18627450980392157
NC(=O)c1ccccc1O	0.12698412698412698	0.11650485436893204	0.09	0.09183673469387756	0.1702127659574468	0.08
O=C1/C(=C/c2ccc(O)cc2)C[C@H](c2ccccc2)[C@@H](O)Cc1	0.19078947368421054	0.12408759124087591	0.11278195488721804	0.11450381679389313	0.22131147540983606	0.08088235294117647
CC(C)CCC[C@@H](C)[C@H]1CC[C@@]2(C(C)O)C3=CCC4C(C)(C)[C@@H](O)CC[C@]4(C)C3CC[C@]12C	0.0851063829787234	0.09937888198757763	0.125	0.1342281879194631	0.08860759493670886	0.14864864864864866
C[C@@H]1O[C@H](Oc2c(F)cc(N)cc2)[C@H](O)[C@@H](O)[C@H](O)[C@@H]1O	0.08917197452229299	0.1076923076923077	0.14049586776859505	0.14285714285714285	0.112	0.14166666666666666
COC(=O)C1=C(C)NC(C)=C(C(=O)OCC(C)C)C1c1ccccc1[N+](=O)[O-]	0.1728395061728395	0.18115942028985507	0.12142857142857143	0.13138686131386862	0.18796992481203006	0.13043478260869565
Cc1cccc2c1NC(=O)c1cccnc1N2C1CC1	0.13157894736842105	0.12403100775193798	0.0859375	0.0873015873015873	0.16666666666666666	0.06153846153846154
CO/N=C(\C(=O)N[C@@H]1C(=O)N2C(C(=O)O)=C(COC(C)=O)CS[C@H]12)c1csc(N)n1	0.10674157303370786	0.11842105263157894	0.10810810810810811	0.1095890410958904	0.1	0.11643835616438356
O=C(O)CC(=O)Nc1ccccc1	0.24793388429752067	0.13761467889908258	0.09259259259259259	0.09433962264150944	0.19	0.13592233009708737
O=C(O)[C@H]1CNCC[C@H]1O[C@@H](CO)CO	0.0684931506849315	0.08403361344537816	0.11818181818181818	0.1308411214953271	0.08771929824561403	0.14018691588785046
CC(C)=CCC/C(C)=C/CO	0.058823529411764705	0.08333333333333333	0.07766990291262135	0.07920792079207921	0.07692307692307693	0.0891089108910891
Cc1ccc(C(=O)c2ccc(CC(=O)O)n2C)cc1	0.21014492753623187	0.1864406779661017	0.10743801652892562	0.1092436974789916	0.23853211009174313	0.13675213675213677
O=[N+]([O-])c1ccc([As](=O)c2ccncc2)cc1	0.13194444444444445	0.11475409836065574	0.056910569105691054	0.05785123966942149	0.1592920353982301	0.04878048780487805
O=C(O)CN[C@@H](O)CO	0.104	0.12121212121212122	0.06060606060606061	0.07291666666666667	0.1276595744680851	0.13043478260869565
C=C1[C@@H](O)[C@@H](O[C@H]2C[C@H](N)[C@H](O[C@H]3C[C@H](N)[C@H](O)[C@H](N)C[C@H]3N)[C@H](O)[C@H](O)[C@H](N)C[C@@H]2N)[C@H](O)O1	0.0196078431372549	0.022598870056497175	0.12179487179487179	0.12337662337662338	0.023255813953488372	0.09433962264150944
Nc1nc(O)c2ncn(CCC(CO)CO)c2n1	0.10738255033557047	0.12195121951219512	0.056	0.06557377049180328	0.09917355371900827	0.09166666666666666
CCn1cc(C(=O)O)c(=O)c2cc(F)c(N3CCNCC3)cc21	0.12578616352201258	0.14285714285714285	0.13178294573643412	0.13385826771653545	0.16666666666666666	0.10687022900763359
CCCCC[C@H](O)CCOc1ccccc1C	0.16428571428571428	0.13333333333333333	0.1111111111111111	0.12280701754385964	0.18018018018018017	0.16216216216216217
C=CCc1cc(OC)c(OC)cc1O	0.06993006993006994	0.09565217391304348	0.08108108108108109	0.08256880733944955	0.1	0.07207207207207207
NC(=O)N1c2ccccc2CC=Cc2ccccc21	0.21428571428571427	0.1171875	0.07874015748031496	0.08	0.21052631578947367	0.07086614173228346
CC/C=C\C/C=C\CCCCCCCCC(=O)O	0.07096774193548387	0.0859375	0.07258064516129033	0.07377049180327869	0.08943089430894309	0.1092436974789916
Cc1ccccc1NC(=O)C1CCC(Cc2ccccc2)CC1	0.2214765100671141	0.11510791366906475	0.11194029850746269	0.11363636363636363	0.19047619047619047	0.08823529411764706
COc1cc(O)c(C)c(C)c1CC(O)C[C@@H](O)CC(=O)NCCCN	0.1895424836601307	0.19230769230769232	0.1037037037037037	0.11363636363636363	0.19047619047619047	0.2231404958677686
CN(C)c1ccc(C(=C2C=CC(=[N+](C)C)C=C2)c2ccc(N(C)C)cc2)cc1.[Cl-]	0.17575757575757575	0.14383561643835616	0.08053691275167785	0.07432432432432433	0.16546762589928057	0.059602649006622516
COC(=O)[C@@]1(OC)C[C@H]2[C@@H]3CC=C(C)CC4=CC(=O)CC[C@]4(C)[C@H]3C(=O)C[C@@]21C	0.06593406593406594	0.09868421052631579	0.15	0.14388489208633093	0.0728476821192053	0.10344827586206896
C[C@H](Cl)OC(=O)C[C@H]1C[C@H]2[C@@H]3CC=C4C[C@@H](O)CC[C@]4(C)[C@H]3CC[C@@]21C	0.0625	0.08108108108108109	0.17557251908396945	0.1968503937007874	0.0763888888888889	0.1590909090909091
CCc1ccc(C(=O)C(C)CN2CCCCC2)cc1	0.1342281879194631	0.15447154471544716	0.13333333333333333	0.16521739130434782	0.17094017094017094	0.13445378151260504
OC[C@@H]1O[C@@H](O[C@@H]2[C@H](O)[C@@H](O[C@H]3O[C@H](CO)[C@@H](O)[C@H](N)[C@H]3O)[C@H](N)C[C@@H]2N)[C@H](O)[C@@H](O)[C@@H]1O	0.025252525252525252	0.029239766081871343	0.0967741935483871	0.09803921568627451	0.030120481927710843	0.09740259740259741
OC[C@H]1O[C@@H](O[C@@H]2[C@@H](O)[C@H](O[C@H]3O[C@H](CO)[C@@H](O)[C@H](N)[C@H]3O)[C@H](N)C[C@@H]2N)[C@H](O)[C@@H](O)[C@@H]1O	0.025252525252525252	0.029239766081871343	0.0967741935483871	0.09803921568627451	0.030120481927710843	0.09740259740259741
C[C@H]1C(=O)O[C@H]2[C@@H]3CC=C4CC[C@@H](C)[C@H](O)C[C@@]4(C)[C@H]3CC[C@]12C	0.040229885057471264	0.06206896551724138	0.1935483870967742	0.19672131147540983	0.04929577464788732	0.11363636363636363
c1cnc2c(n1)c1cccnc1S2(=O)=O	0.0896551724137931	0.11965811965811966	0.059322033898305086	0.0603448275862069	0.10526315789473684	0.05084745762711865
COc1cc(-c2c(-c3ccc(F)cc3)nc(C(C)C)n2/C=C/[C@@H](O)C[C@@H](O)CC(=O)O)cc(CC)c1F	0.3584905660377358	0.4765625	0.10909090909090909	0.12422360248447205	0.44881889763779526	0.21333333333333335
CC(=O)OCOC(=O)c1ccccc1O	0.15555555555555556	0.13157894736842105	0.11818181818181818	0.12037037037037036	0.16981132075471697	0.12962962962962962
CC[C@H](C)[C@@H]([C@@H](CO)[C@H](C)O)C(=O)O	0.12781954887218044	0.17142857142857143	0.09345794392523364	0.12745098039215685	0.16831683168316833	0.1958762886597938
CC(/C=C/C=C/C(=O)O)N(CC)c1ccccc1	0.1702127659574468	0.1794871794871795	0.1	0.1206896551724138	0.23148148148148148	0.12931034482758622
N[C@@H](Cc1ccccc1)C(=O)O	0.16535433070866143	0.1308411214953271	0.08490566037735849	0.0970873786407767	0.1958762886597938	0.10679611650485436
COc1cc2c3cc1Oc1cc(ccc1O)C[C@@H]1c4c(cc(OC)c(O)c4Oc4ccc(cc4)C[C@@H]3N(C)CC2)CC[N+]1(C)C.[Cl-]	0.13488372093023257	0.10152284263959391	0.09895833333333333	0.09424083769633508	0.13368983957219252	0.06598984771573604
CCC[C@H]1[C@H](CCC)C[C@@H](C)C[C@@H]2CC[C@@](C)(O)C(=O)OC[C@]12C	0.05263157894736842	0.0625	0.21487603305785125	0.20833333333333334	0.04964539007092199	0.14960629921259844
CN(C)CCCN1c2ccccc2Sc2ccccc21	0.21830985915492956	0.140625	0.07692307692307693	0.078125	0.21551724137931033	0.06923076923076923
O=[S@](CCCCP(=O)(O)O)C(=O)O	0.08823529411764706	0.1	0.07476635514018691	0.0761904761904762	0.08411214953271028	0.11764705882352941
O=C(O)c1cc(-c2ccc(F)cc2F)ccc1O	0.20588235294117646	0.23423423423423423	0.07377049180327869	0.075	0.2692307692307692	0.08333333333333333
O=C(O)C(=O)O	0.07563025210084033	0.07446808510638298	0.05555555555555555	0.056818181818181816	0.06666666666666667	0.10588235294117647
CCOC(=O)[C@@H](O)[C@H](C)[C@H](O)C[C@H](O)CO	0.1386861313868613	0.16216216216216217	0.09821428571428571	0.1308411214953271	0.16981132075471697	0.23232323232323232
O=c1[nH]c(=S)c2ccc(F)cc2cc1N1CCCC1	0.11920529801324503	0.136	0.07936507936507936	0.08064516129032258	0.16101694915254236	0.046511627906976744
OC(c1ccc(Cl)c(Cl)c1)c1ccccn1	0.14285714285714285	0.1271186440677966	0.049586776859504134	0.059322033898305086	0.18518518518518517	0.058823529411764705
COc1cc(CO)c(C(=O)CCCN2CCCC2)c(OC)c1	0.12025316455696203	0.10294117647058823	0.13385826771653545	0.136	0.11538461538461539	0.1171875
CCCCCCC[C@H](O)COc1ccccc1	0.17142857142857143	0.11382113821138211	0.09166666666666666	0.10256410256410256	0.168141592920354	0.1504424778761062
CCNCCC[C@H](C)NC(=O)[C@@H](N)Cc1ccccc1	0.1958041958041958	0.13385826771653545	0.104	0.12396694214876033	0.18803418803418803	0.16101694915254236
COc1cccc(CNC(=O)c2c(-c3ccccc3)c(-c3ccc(F)cc3)c(CC[C@@H](O)C[C@@H](O)CC(=O)[O-])n2C(C)C)c1	0.5256410256410257	0.2710843373493976	0.09042553191489362	0.10326086956521739	0.4013605442176871	0.20710059171597633
COc1cc(NC(C)CCCN)c2ncccc2c1	0.1342281879194631	0.12698412698412698	0.088	0.10743801652892562	0.14166666666666666	0.10655737704918032
C=CCc1ccc(O)c(OC)c1	0.08029197080291971	0.11009174311926606	0.08490566037735849	0.08653846153846154	0.11538461538461539	0.07547169811320754
C=C(C)CCCc1ccc(O)c(OCC)c1O	0.11805555555555555	0.12605042016806722	0.11304347826086956	0.11504424778761062	0.13157894736842105	0.12389380530973451
COCc1cc(Cl)nc(NS(=O)(=O)c2ccc(N)cc2)n1	0.12337662337662338	0.19672131147540983	0.07692307692307693	0.078125	0.13709677419354838	0.06923076923076923
C=C(C)[C@@H](O)Cc1ccccc1	0.15625	0.12037037037037036	0.07476635514018691	0.08653846153846154	0.1836734693877551	0.09615384615384616
C=C1C(=O)[C@]2(CC)O[C@H]3[C@@H](C)C[C@@]4(C)[C@H](O)CC[C@@H](O)[C@H]4[C@]3(C)C[C@H](O)C[C@@]21C	0.04918032786885246	0.07142857142857142	0.1865671641791045	0.18045112781954886	0.059602649006622516	0.12857142857142856
Nc1nc(NC2CCC2)nc(N)n1	0.027210884353741496	0.05982905982905983	0.05357142857142857	0.05454545454545454	0.02586206896551724	0.02631578947368421
CCCCC[C@H](O)[C@H](C)[C@H](O)CO	0.12030075187969924	0.11926605504587157	0.06422018348623854	0.08571428571428572	0.125	0.18556701030927836
N[C@H](CCC(=O)N[C@@H](CSSC[C@H](NC(=O)CC[C@H](N)C(=O)O)C(=O)NCC(=O)O)C(=O)NCC(=O)O)C(=O)O	0.09950248756218906	0.08379888268156424	0.044444444444444446	0.05084745762711865	0.07386363636363637	0.12650602409638553
CC[C@H]1C[C@H](C)[C@H](CC(=O)O)[C@H]2[C@@H]3OCC(=O)O[C@]3(C)[C@H]2CC[C@@H]1O	0.07647058823529412	0.09859154929577464	0.2396694214876033	0.24369747899159663	0.08633093525179857	0.20161290322580644
CSCCCC/C(=N/C(=O)c1ccc(C)cc1)c1ccc(C)cc1	0.19607843137254902	0.14705882352941177	0.10294117647058823	0.1044776119402985	0.1984126984126984	0.11194029850746269
CC[C@H](CC[C@@H](C)[C@H](O)CC(=O)O)c1ccccc1	0.26515151515151514	0.21739130434782608	0.11666666666666667	0.14782608695652175	0.2857142857142857	0.25471698113207547
C=Cc1ncc(OC)c(N)n1	0.03571428571428571	0.08256880733944955	0.04672897196261682	0.047619047619047616	0.056074766355140186	0.037383177570093455
C/C=C(\C)C(=C\C)C(=C\C)C(=C)O	0.04225352112676056	0.08035714285714286	0.05504587155963303	0.056074766355140186	0.06422018348623854	0.06542056074766354
C=CC1=CC(=O)N(c2ccccc2)N1C(=O)N(C)C	0.16783216783216784	0.14754098360655737	0.09836065573770492	0.1	0.19469026548672566	0.08130081300813008
CCCC/C=C\C/C=C\CCCCCCC(=O)O	0.07096774193548387	0.0859375	0.07258064516129033	0.07377049180327869	0.08943089430894309	0.1092436974789916
COc1ccc([C@@H]2C[C@H](N)O2)c(O)c1	0.06993006993006994	0.08620689655172414	0.12149532710280374	0.12380952380952381	0.09009009009009009	0.10185185185185185
CC(C)[C@H]1O[C@@H](/C=C/[C@@H](O)C[C@@H](O)[C@H]2O)C[C@@](O)(C(=O)N[C@@H]2C(=O)[C@H](O)[C@H](NC(=O)[C@H](C)O)[C@@H](O)[C@H]1C)C(=O)O	0.1116751269035533	0.12941176470588237	0.17721518987341772	0.19480519480519481	0.10650887573964497	0.20915032679738563
CN(C)CCCSc1ccc(C(F)(F)F)cc1	0.1103448275862069	0.1452991452991453	0.09401709401709402	0.08620689655172414	0.13157894736842105	0.07627118644067797
CC(=O)O[C@H]1C2=CC[C@@H]3[C@H](CC[C@@]4(C)[C@H]3C[C@H]([N+]3(C)CCCCC3)[C@@H]4OC(C)=O)[C@@]2(C)C[C@@H]1N1CCCCC1.[Br-]	0.05116279069767442	0.05291005291005291	0.14201183431952663	0.13690476190476192	0.043010752688172046	0.11627906976744186
O=C(CC(=O)O)CCCCS	0.09923664122137404	0.08333333333333333	0.07766990291262135	0.07920792079207921	0.07692307692307693	0.14583333333333334
Cc1cc(=O)c2c([nH]1)NCC(C)C2	0.055944055944055944	0.06896551724137931	0.11320754716981132	0.11538461538461539	0.07207207207207207	0.07339449541284404
CC(C)(C)[C@H](N)C(=O)O	0.0625	0.09	0.10752688172043011	0.08602150537634409	0.08333333333333333	0.0967741935483871
CC1(C)C[C@@H]2C3=CC[C@@H]4CC(=O)C=C[C@]4(C)[C@@]3(F)[C@@H](O)C[C@]2(C(=O)CO)O1	0.08670520231213873	0.1103448275862069	0.19230769230769232	0.1953125	0.09859154929577464	0.14925373134328357
C[C@H](O)c1ccc(Sc2c(/C=C/[C@@H]3C[C@@H](O)CC(=O)O3)c(C3CC3)nc3cc(F)c(F)cc23)cc1	0.14516129032258066	0.18471337579617833	0.16129032258064516	0.17880794701986755	0.19078947368421054	0.10493827160493827
NC1=N[C@@H]2[C@H](CO)C[C@@H]2O[C@H](C(=O)O)C(=O)N1	0.06622516556291391	0.08943089430894309	0.14285714285714285	0.14545454545454545	0.075	0.13392857142857142
CNCc1ccc(CS(=O)(=O)Nc2nccs2)cc1	0.12666666666666668	0.16393442622950818	0.07936507936507936	0.08064516129032258	0.14166666666666666	0.07142857142857142
O=C(O)[C@H]1O[C@@H](OCCc2ccc(F)cc2)c2ccccc2oc1=O	0.2483221476510067	0.20454545454545456	0.125	0.12686567164179105	0.3050847457627119	0.10948905109489052
CC(C)c1c(OCC(O)C[C@@H](O)CC(=O)[O-])c(C(c2ccc(F)cc2)c2ccc(F)cc2)cc2ccccc12	0.391304347826087	0.26282051282051283	0.08522727272727272	0.09883720930232558	0.37142857142857144	0.1656441717791411
N=C(N)NCCC[C@H](N)C(=O)N1CCCCC[C@H]1C(=O)N[C@@H](CC(=O)N[C@@H](CCCC(=O)O)C(=O)NCC(=O)O)C(=O)O	0.10526315789473684	0.0851063829787234	0.06451612903225806	0.07103825136612021	0.08152173913043478	0.13218390804597702
O=c1ccn([C@@H]2O[C@H](CO)[C@@H](O)[C@H]2O)c(=O)[nH]1	0.08053691275167785	0.08943089430894309	0.13274336283185842	0.13513513513513514	0.09322033898305085	0.12389380530973451
CN1CCN(c2cc(Cl)ccc2)CC1	0.0763888888888889	0.07563025210084033	0.07964601769911504	0.08108108108108109	0.09821428571428571	0.05217391304347826
C/C=C/c1ccc(OC)cc1	0.08955223880597014	0.14423076923076922	0.0761904761904762	0.07766990291262135	0.15151515151515152	0.06666666666666667
O=C1[C@H](Cc2ccc(Cl)cc2)c2ccc(O)c1c(O)c1c(OCCNCCN1CCNCCO)O2	0.15591397849462366	0.11904761904761904	0.0963855421686747	0.0975609756097561	0.14375	0.09036144578313253
OC[C@H]1O[C@@H](OC[C@H]2O[C@H](O)[C@@H](O)[C@H](O)[C@H]2O)[C@H](O)[C@@H](O)[C@H]1O	0.029239766081871343	0.034722222222222224	0.1	0.1015625	0.03597122302158273	0.10077519379844961
Cc1ccc(S(=O)(=O)NC(=O)NN2CCCCCC2)cc1	0.10828025477707007	0.1484375	0.1015625	0.10317460317460317	0.11811023622047244	0.07692307692307693
C[C@@H](/C=C/[C@@]1(O)C(=O)C[C@@H]2O[C@@H]2[C@H]3CC[C@@]4(C)[C@H](O)[C@H]2CC[C@]4(C)[C@H]3C[C@@]21C)O	0.05434782608695652	0.09868421052631579	0.14184397163120568	0.16058394160583941	0.087248322147651	0.1267605633802817
C=CCCCCCCCC1CCCCC1	0.025806451612903226	0.023255813953488372	0.06779661016949153	0.06896551724137931	0.024193548387096774	0.06837606837606838
C=C[C@]1(C)CC[C@H]2[C@@H]3CCC4=CC(=O)CC[C@]4(C)[C@H]3CC[C@]12C	0.03468208092485549	0.05555555555555555	0.10606060606060606	0.1076923076923077	0.05	0.07407407407407407
[N-]=[N+]=NCCOCCOP(=O)(O)O	0.04895104895104895	0.0423728813559322	0.05405405405405406	0.05504587155963303	0.04424778761061947	0.07407407407407407
CCCCn1c(C)c(OC)c(=O)[nH]c1=O	0.09929078014184398	0.09401709401709402	0.11926605504587157	0.12149532710280374	0.08849557522123894	0.1
C/C=C\C1=CC(=O)N(c2ccccc2)N(c2ccccc2)N1C	0.23972602739726026	0.1323529411764706	0.06474820143884892	0.06569343065693431	0.22131147540983606	0.05
COC(=O)[C@@H](O)[C@@H](CC)[C@H]1CC[C@H](NC(=O)[C@@H](N)CC(=O)O)C(=O)N[C@@H]1C(=O)[C@@H](C)C(=O)O	0.13559322033898305	0.152317880794702	0.12751677852348994	0.16083916083916083	0.1342281879194631	0.23703703703703705
OCCOCCN1CCN(C2=Nc3ccccc3Sc3ccc(Cl)cc32)CC1	0.16568047337278108	0.11842105263157894	0.08609271523178808	0.087248322147651	0.17857142857142858	0.07236842105263158
C[C@H]1O[C@@H](Oc2ccc(O)c(O)c2)[C@H](O)[C@@H](O)[C@@H]1O	0.07792207792207792	0.09448818897637795	0.13675213675213677	0.1391304347826087	0.09836065573770492	0.14782608695652175
O=c1cc(-c2ccccc2)oc2c1ccc1ccccc12	0.2826086956521739	0.11940298507462686	0.058823529411764705	0.05970149253731343	0.23931623931623933	0.036231884057971016
CCN1CCN(C(=O)N[C@@H](C(=O)N[C@@H]2C(=O)N3[C@@H]2SC(C)(C)[C@@H]3C(=O)O)c2ccccc2)C(=O)C1=O	0.17032967032967034	0.13414634146341464	0.1320754716981132	0.14102564102564102	0.16025641025641027	0.14012738853503184
CC(=O)OC[C@H]1O[C@@H](n2ncc(=O)[nH]c2=O)[C@H](OC(C)=O)[C@@H]1OC(C)=O	0.0755813953488372	0.0896551724137931	0.14285714285714285	0.1450381679389313	0.06993006993006994	0.13533834586466165
CC1(C)[C@H]2CC[C@]1(C)C(=O)C2	0.02857142857142857	0.044642857142857144	0.11	0.11224489795918367	0.037037037037037035	0.06796116504854369
O=C(O)[C@@H](O)[C@@H](O)CO	0.096	0.12244897959183673	0.050505050505050504	0.0625	0.12903225806451613	0.14444444444444443
CNC[C@H]1C=CN(CC(=O)N[C@@H](Cc2ccccc2)C(=O)NC(=O)C=CC(=O)N[C@H](C)C(=O)N[C@H](CC(=O)O)C(=O)O)c1	0.20725388601036268	0.15730337078651685	0.09289617486338798	0.10614525139664804	0.20359281437125748	0.17058823529411765
CO[C@@H]1C[C@@H]2[C@@H]3CC4=CC(=O)C=C[C@]4(C)[C@@]3(F)[C@@H](O)C[C@]2(C)[C@@]1(O)C(=O)CO	0.09195402298850575	0.11643835616438356	0.2076923076923077	0.2109375	0.1048951048951049	0.18181818181818182
O=c1ccc2ncccc2o1	0.09701492537313433	0.1111111111111111	0.07547169811320754	0.07692307692307693	0.12745098039215685	0.046296296296296294
CC(=O)O[C@@H]1[C@@H]2C[C@H]3[C@H]4CCC5=CC(=O)CC[C@]5(C)[C@H]4CC[C@]3(C)[C@]2(C)C=C[C@H]1C	0.058823529411764705	0.08227848101265822	0.2222222222222222	0.21641791044776118	0.0641025641025641	0.16312056737588654
COc1cc2c(c3oc(=O)c4c(c13)CCC4=O)[C@@H]1C=CO[C@@H]1O2	0.09036144578313253	0.08450704225352113	0.1297709923664122	0.13178294573643412	0.08759124087591241	0.08888888888888889
C/C=C(\C)C(=O)O[C@H]1C[C@@H](C)C=C2C=C[C@H](C)[C@H](CC[C@@H](O)C[C@@H](O)CC(=O)NO)[C@H]21	0.19161676646706588	0.1780821917808219	0.3949579831932773	0.41379310344827586	0.1597222222222222	0.5714285714285714
COc1cc(O[C@@H]2OC(C)O[C@@H](O)[C@H](O)[C@H]O2)cc(C)c1	0.06790123456790123	0.08955223880597014	0.13821138211382114	0.14049586776859505	0.08461538461538462	0.13008130081300814
CN(C)CCN(Cc1cccs1)c1ccccn1	0.1360544217687075	0.12	0.08064516129032258	0.08196721311475409	0.15384615384615385	0.07258064516129033
CC(C)c1ccc(Sc2c(/C=C/[C@@H]3C[C@@H](O)CC(=O)O3)c(C3CC3)nc3cc(F)c(F)cc23)cc1	0.15135135135135136	0.19230769230769232	0.16883116883116883	0.18666666666666668	0.19078947368421054	0.09815950920245399
COC(=O)[C@@H](NCCc1ccc(O)cc1)C(=O)N[C@@H](C)C(=O)N[C@@H](CCCC(=O)O)C(=O)N1CCC[C@H]1C(=O)O	0.17894736842105263	0.16568047337278108	0.11695906432748537	0.13855421686746988	0.16363636363636364	0.1949685534591195
Nc1nc2cc3c(cccc13)C(=O)NC2	0.09722222222222222	0.12931034482758622	0.06837606837606838	0.06956521739130435	0.14545454545454545	0.05084745762711865
C=C1C(=O)O[C@@H]2[C@H]1CC/C(C)=C/CC[C@@]1(C)O[C@@H]21	0.04430379746835443	0.05343511450381679	0.1282051282051282	0.13043478260869565	0.05555555555555555	0.07377049180327869
CCCCC/C=C\C\CC[C@H](\[C@H](C)[C@@H](O)[C@H]1C)[C@H](O)[C@@H](C)[C@H]1CC[C@@H](O)CO	0.07303370786516854	0.09333333333333334	0.16176470588235295	0.17293233082706766	0.08163265306122448	0.21705426356589147
C=C(CC[C@H](O)CO)c1ccccc1	0.18461538461538463	0.13392857142857142	0.08035714285714286	0.09174311926605505	0.19607843137254902	0.1320754716981132
O=[N+]([O-])c1c[nH]c2cc(F)ccc12	0.11029411764705882	0.13761467889908258	0.05357142857142857	0.05454545454545454	0.1553398058252427	0.044642857142857144
COC(=O)c1c(-c2ccccc2)c(-c2ccc(F)cc2)c(CC[C@@H](O)C[C@@H](O)CC(=O)[O-])n1C(C)C	0.5070422535211268	0.31690140845070425	0.10365853658536585	0.11875	0.4796747967479675	0.2328767123287671
COc1cc([C@H](O)[C@H](C)O[C@H]2c(-c3ccccc3)c(-c3ccc(F)cc3)c(=O)c21)N(C)C	0.2911392405063291	0.21232876712328766	0.125	0.12666666666666668	0.2740740740740741	0.0967741935483871
C#CCN(Cc1ccc(C(C)(C)C)cc1)Cc1ccccc1	0.19594594594594594	0.12781954887218044	0.1076923076923077	0.08396946564885496	0.20833333333333334	0.07518796992481203
CC(C)=CCc1ccc(S(=O)(=O)/C=C/C#N)cc1	0.10810810810810811	0.1810344827586207	0.09166666666666666	0.09322033898305085	0.14782608695652175	0.08333333333333333
CCCC[C@H](CC)OC(=O)c1ccc(N)cc1	0.14893617021276595	0.15384615384615385	0.13157894736842105	0.15454545454545454	0.16071428571428573	0.16363636363636364
CC(C)N(C[C@H](O)CO)COc1cccc2ccccc12	0.22535211267605634	0.1951219512195122	0.09302325581395349	0.112	0.2909090909090909	0.13821138211382114
CO/N=C(/C(=O)N[C@@H]1C(=O)N2C(C(=O)O)=C(COC(C)=O)CS[C@H]12)c1csc(N)n1	0.10674157303370786	0.11842105263157894	0.10810810810810811	0.1095890410958904	0.1	0.11643835616438356
O=C(Nc1ncnc2ccccc12)c1ccc([N+](=O)[O-])cc1	0.2108843537414966	0.14393939393939395	0.0661764705882353	0.06716417910447761	0.23728813559322035	0.058823529411764705
N[C@@H]1CN(c2c(F)c(N)c3c(=O)c(C(=O)O)cn(C4CC4)c3c2F)C[C@H](C(=O)O)C1	0.1206896551724138	0.11258278145695365	0.1095890410958904	0.1111111111111111	0.10884353741496598	0.1103448275862069
CC1(C)S[C@@H]2[C@H](NC(=O)[C@H](N)c3ccc(O)cc3)C(=O)N2[C@H]1C(=O)O	0.1592356687898089	0.16541353383458646	0.12030075187969924	0.13076923076923078	0.16279069767441862	0.14728682170542637
NS(=O)(=O)c1cc(C2(O)NC(=O)c3ccccc32)ccc1Cl	0.15894039735099338	0.16535433070866143	0.06766917293233082	0.06870229007633588	0.19166666666666668	0.05223880597014925
OC[C@@H]1O[C@H](O)[C@@H](O)[C@H](O)[C@@H]1O	0.028169014084507043	0.034782608695652174	0.08653846153846154	0.08823529411764706	0.03636363636363636	0.10891089108910891
O=P(O)(O)O[C@@H](Cc1ccc(F)cc1)C(=O)N1CCC[C@H]1C(F)CCCO	0.1962025316455696	0.2	0.13043478260869565	0.14074074074074075	0.2076923076923077	0.15671641791044777
COC1=C(OC)C(=O)C(CCCCCCCCCCO)=C(C)C1=O	0.09036144578313253	0.1	0.0962962962962963	0.09774436090225563	0.08759124087591241	0.09701492537313433
CCCNC(=O)N1CCCS1	0.057971014492753624	0.05309734513274336	0.0970873786407767	0.09900990099009901	0.06542056074766354	0.07692307692307693
O=c1c(-c2ccc(O)cc2)coc2cc(O)cc(O)c12	0.1793103448275862	0.17073170731707318	0.06976744186046512	0.07086614173228346	0.20869565217391303	0.06201550387596899
Cc1ccc(C2=NCCNCc3ccccc3S(=O)(=O)N2C)cc1	0.20394736842105263	0.15555555555555556	0.08695652173913043	0.08823529411764706	0.24793388429752067	0.06428571428571428
O=c1oc2cc(O)ccc2o1	0.08148148148148149	0.10185185185185185	0.08653846153846154	0.08823529411764706	0.10679611650485436	0.05660377358490566
COc1cccc2c1C(=O)c1c(O)c3c(c(O)c1C2=O)C[C@@](O)(C(=O)CO)C[C@@H]3O[C@H]1C[C@H](N)[C@H](O)[C@H](C)O1	0.12755102040816327	0.12790697674418605	0.16770186335403728	0.16981132075471697	0.1317365269461078	0.15432098765432098
CC(=O)C(C)(C)OCn1c(=O)c2cc(Cl)ccc2[nH]c1=O	0.125	0.152	0.15	0.12396694214876033	0.1487603305785124	0.10483870967741936
C/C=C(\C)C(=C\C)C(=C\C)C(=C)OC(=O)O	0.05405405405405406	0.09322033898305085	0.07894736842105263	0.08035714285714286	0.0782608695652174	0.08928571428571429
Cc1cc(F)ccc1-c1c(-c2ccc(F)cc2)nc(C(C)C)n1/C=C/[C@@H](O)C[C@@H](O)CC(=O)O	0.38666666666666666	0.49586776859504134	0.08695652173913043	0.10191082802547771	0.5172413793103449	0.2
C[C@H](COc1ccccc1)NCC(=O)c1ccccc1	0.27205882352941174	0.140625	0.09375	0.11290322580645161	0.22608695652173913	0.10317460317460317
C=C(CC[C@@H](C)[C@H](O)CC(=O)O)c1ccccc1	0.25190839694656486	0.20175438596491227	0.10084033613445378	0.12173913043478261	0.2692307692307692	0.21495327102803738
O=C(CBr)c1ccc(-c2ccccc2)cc1	0.2677165354330709	0.15517241379310345	0.07563025210084033	0.07692307692307693	0.27722772277227725	0.06722689075630252
CC(=O)O[C@@H]1[C@@H]2CCC[C@@H]3[C@H](CC[C@@]4(C)[C@H]3C[C@H]([N+]3(C)CCCCCC3)[C@@H]4OC(C)=O)[C@@]2(CC)C=CC[C@H]1OC	0.05092592592592592	0.0582010582010582	0.16167664670658682	0.1566265060240964	0.0427807486631016	0.13529411764705881
C[C@@H]1C(=O)O[C@H]2[C@@H]3CCC4=CCC(=O)C=C[C@]4(C)[C@@]3(F)[C@@H](O)C[C@]2(C)[C@@]1(O)C(=O)CO	0.09392265193370165	0.125	0.1956521739130435	0.19852941176470587	0.10666666666666667	0.16312056737588654
Cc1ccc([C@@H](O)CCN2CCCCCC2)cc1	0.12837837837837837	0.12903225806451613	0.09836065573770492	0.1092436974789916	0.1440677966101695	0.09917355371900827
CC(C)C[C@H](NC(=O)[C@H](Cc1ccc(O)cc1)NC(=O)[C@@H](N)CC(C)C)C(=O)N1CCC[C@H]1C(=O)N[C@@H](CCCCN)C(=O)N[C@@H](Cc1c[nH]cn1)C	0.15486725663716813	0.14705882352941177	0.10679611650485436	0.11330049261083744	0.13930348258706468	0.135
[N-]=[N+]=NCCCNC(=O)COCOP(=O)(O)O	0.07333333333333333	0.06349206349206349	0.07563025210084033	0.07692307692307693	0.05737704918032787	0.10434782608695652
CCn1cnc(C(=O)N[C@@H](C)c2ccc(N)c(Cl)c2)c1C	0.14666666666666667	0.1693548387096774	0.10317460317460317	0.12295081967213115	0.16666666666666666	0.11290322580645161
Cc1ccc(C2(C)CNC(=O)c3ccccc3)cc2[nH]1	0.19444444444444445	0.12403100775193798	0.0859375	0.0873015873015873	0.20689655172413793	0.078125
C=C(C)[C@H]1C[C@@H]2C[C@H]3[C@H]4C(=O)C=C[C@]4(C)[C@H]3CC[C@]12C	0.04294478527607362	0.05925925925925926	0.17094017094017094	0.17391304347826086	0.05343511450381679	0.13333333333333333
CN/C(=C/[N+](=C\C)CCC(=O)Nc1ccccc1)C(=O)N1CCC[C@H]1CC(=O)N[C@@H](CCCC(=O)O)N(C)C	0.20540540540540542	0.15294117647058825	0.11764705882352941	0.12574850299401197	0.15757575757575756	0.1524390243902439
C[S@](=O)CCC/C(=C/c1cc(O)c(OC)cc1)c1ccccc1	0.2	0.15037593984962405	0.10526315789473684	0.10687022900763359	0.23333333333333334	0.09774436090225563
C=C1C[C@H]2OC(=O)C[C@@H]1C[C@H]1[C@@H]2OC[C@@]2(C)[C@H]1CC[C@]2(C)O	0.03529411764705882	0.04195804195804196	0.1721311475409836	0.175	0.043478260869565216	0.09230769230769231
COc1ccc(C[C@@H]2NC[C@H](O)[C@H]2OC(C)=O)nc1	0.09090909090909091	0.11904761904761904	0.16379310344827586	0.16666666666666666	0.11475409836065574	0.15517241379310345
CCCCCCCCCC[C@H](O)COc1ccccc1C	0.1513157894736842	0.12121212121212122	0.10077519379844961	0.1111111111111111	0.16260162601626016	0.14634146341463414
NCc1ccccc1C(=O)O	0.14173228346456693	0.1346153846153846	0.09803921568627451	0.1	0.18947368421052632	0.09900990099009901
CCCCCCCCCCCCCCCCCC(=O)O	0.06832298136645963	0.0661764705882353	0.06923076923076923	0.0703125	0.06870229007633588	0.104
CC(C)[C@H]1OC(=O)[C@H]2[C@@H]3C[C@H](C)C4=CC(=O)C=C[C@]4(C)[C@@]3(F)[C@@H](O)C[C@@]21C	0.0872093023255814	0.11888111888111888	0.2125984251968504	0.22580645161290322	0.09929078014184398	0.16793893129770993
O=C(CCCCc1ccc(O)cc1)c1ccccc1	0.2318840579710145	0.1349206349206349	0.096	0.0975609756097561	0.24324324324324326	0.0967741935483871
CCCCCCCCCCCCCCCCC[n+]1ccccc1.[Br-]	0.08235294117647059	0.04666666666666667	0.055944055944055944	0.05673758865248227	0.07042253521126761	0.07142857142857142
COC(=O)[C@@H]1C[C@@]2(C)[C@H]3CCC4=CC(=O)C=C[C@]4(C)[C@@]3(F)[C@@H](O)C[C@]2(C)[C@H]1C	0.07344632768361582	0.10135135135135136	0.2076923076923077	0.20155038759689922	0.0821917808219178	0.15555555555555556
CC(=O)OCC1=C(COCCC(C)=C(C)C)C1c1cccc([N+](=O)[O-])c1	0.13414634146341464	0.14388489208633093	0.13333333333333333	0.13533834586466165	0.1323529411764706	0.13432835820895522
N=C(N)N/N=C/c1c(Cl)cccc1Cl	0.07746478873239436	0.09565217391304348	0.05263157894736842	0.05357142857142857	0.1	0.043859649122807015
Nc1nccc(-c2ccccc2)c1	0.18604651162790697	0.10526315789473684	0.043478260869565216	0.04424778761061947	0.18627450980392157	0.034782608695652174
NP(N)(=O)NCC[C@H](CO)CO	0.07352941176470588	0.05309734513274336	0.046296296296296294	0.05714285714285714	0.05555555555555555	0.08737864077669903
COC(=O)[C@H](Cc1ccccc1)NC(=O)C(=O)N1CCC[C@H]1C(=O)O	0.17197452229299362	0.12142857142857143	0.11851851851851852	0.13740458015267176	0.16030534351145037	0.1450381679389313
N[C@H](Cn1ccc(=O)c(O)c1)C(=O)O	0.11764705882352941	0.13636363636363635	0.11214953271028037	0.125	0.14285714285714285	0.12380952380952381
C/C(=N\O)[C@@H](C)[C@@H](O)[C@@H]1C[C@H](C)[C@@H](O[C@H]2C[C@@](C)(O)[C@H](C)N[C@H]2OC(C)=O)[C@@H](N)C[C@@H]1C(=O)N[C@@H](C)NC(=O)[C@H](C)C(=O)N[C@@H](C)O	0.0867579908675799	0.09895833333333333	0.15168539325842698	0.16	0.07853403141361257	0.1724137931034483
C[C@@H]1O[C@H](O[P@](=O)(O)O)[C@H](CO)nc1	0.04827586206896552	0.06837606837606838	0.10185185185185185	0.10377358490566038	0.061946902654867256	0.11320754716981132
C=C1CC[C@H]2[C@@](C)([C@H](C)C=C/C=C/[C@@H](O)C[C@@H](O)C[C@@H](O)[C@H]2O)C[C@@H]2O[C@](C)(C[C@@H](O)C[C@@H]3O[C@@H]3C(=O)O)O[C@H]21	0.09268292682926829	0.11299435028248588	0.18633540372670807	0.1962025316455696	0.10982658959537572	0.1949685534591195
O=C(O)CCCC[C@@H]1CCSS1	0.07194244604316546	0.07017543859649122	0.10476190476190476	0.10679611650485436	0.07339449541284404	0.12745098039215685
CCOc1ccc(C(C)C)c(O)c1O	0.1259259259259259	0.16822429906542055	0.10185185185185185	0.125	0.15384615384615385	0.12380952380952381
C=C1CC[C@H](O)C/C1=C/C=C1\CCC[C@]2(C)[C@@H]([C@H](C)/C=C/[C@H](C)C(C)C)CC[C@@H]12	0.059782608695652176	0.10526315789473684	0.11724137931034483	0.1267605633802817	0.09395973154362416	0.09523809523809523
C=C(C)Oc1ccc(C(C)=O)cc1	0.11940298507462686	0.1388888888888889	0.10377358490566038	0.10576923076923077	0.14563106796116504	0.10476190476190476
CC(C)(C)OC(O)C(O)C(=O)NCCOc1ccccc1	0.19444444444444445	0.1693548387096774	0.13934426229508196	0.12295081967213115	0.21739130434782608	0.15966386554621848
C[C@]12Cc3cn[nH]c3C[C@@H]1CC[C@@H]1[C@@H]2CC[C@@]2(C)[C@H]1CC[C@]2(C)O	0.03389830508474576	0.05405405405405406	0.1111111111111111	0.11278195488721804	0.041379310344827586	0.07971014492753623
O=C(O)CCP(CCCO)(=O)O	0.09774436090225563	0.10185185185185185	0.0761904761904762	0.07766990291262135	0.09615384615384616	0.14285714285714285
NCCOc1ccccc1	0.125	0.08333333333333333	0.0673076923076923	0.06862745098039216	0.14285714285714285	0.06796116504854369
CCCN(CCC)C[C@H](C)S(=O)(=O)O	0.07857142857142857	0.12727272727272726	0.09259259259259259	0.11538461538461539	0.07207207207207207	0.13592233009708737
COc1cc([C@@H]2c3cc4c(cc3[C@@H](O[C@@H]3O[C@@H]5CO[C@@H](C)O[C@H]5[C@H](O)[C@H]3O)[C@H]3COC(=O)[C@H]23)OCO4)cc(OC)c1O	0.08333333333333333	0.08947368421052632	0.14857142857142858	0.15028901734104047	0.08602150537634409	0.11731843575418995
CC/C=C\C/C=C\CCCCCCCCC	0.03870967741935484	0.046875	0.04918032786885246	0.05	0.04878048780487805	0.06722689075630252
CO[C@@H]1C2=C(C)C(=O)O[C@@H]1[C@H](O)C[C@@]2(C)[C@H]1CC[C@@H](OC)[C@H]2CC[C@@]12C	0.03910614525139665	0.06	0.18604651162790697	0.1796875	0.047619047619047616	0.10948905109489052
CCC[C@@H](CCOC(C)C)CC(=O)O	0.14285714285714285	0.1574074074074074	0.11214953271028037	0.13592233009708737	0.15384615384615385	0.22916666666666666
O=C(Cc1ccccc1C(=O)O)c1ccccc1	0.26717557251908397	0.1487603305785124	0.09016393442622951	0.09166666666666666	0.22935779816513763	0.1092436974789916
C[C@H]([C@H](O)c1ccc(O)c(O)c1)C(=O)O	0.14925373134328357	0.18691588785046728	0.09009009009009009	0.11214953271028037	0.19607843137254902	0.1650485436893204
CCCCC/C=C\CCCC(=O)O	0.07857142857142857	0.09734513274336283	0.08256880733944955	0.08411214953271028	0.10185185185185185	0.125
CCCC/C=C\C/C=C/CCCCCC(=O)O	0.07236842105263158	0.088	0.0743801652892562	0.07563025210084033	0.09166666666666666	0.11206896551724138
CCCNC[C@@H](O)COc1ccccc1C(=O)CCc1ccccc1	0.2635135135135135	0.1510791366906475	0.1079136690647482	0.11764705882352941	0.23015873015873015	0.1417910447761194
CC(C)[C@@H](c1cc(O)c(C(=O)O)cc1)c1ccccc1	0.25	0.20168067226890757	0.0873015873015873	0.10655737704918032	0.3018867924528302	0.12396694214876033
CC[C@H](C)OC(=O)[C@@H]1C[C@@H]2C[C@H]3[C@H](O)C4=CC(=O)C=C[C@]4(C)[C@H]3CC[C@]21C	0.08620689655172414	0.11724137931034483	0.23809523809523808	0.2727272727272727	0.0979020979020979	0.2109375
CCC(=O)OCCc1ccc(OCCN(C)C)cc1	0.12751677852348994	0.1652892561983471	0.13445378151260504	0.13675213675213677	0.14285714285714285	0.1452991452991453
Oc1ccc(Cl)cc1Sc1ccc(Cl)cc1	0.1347517730496454	0.11764705882352941	0.049586776859504134	0.05042016806722689	0.1743119266055046	0.04132231404958678
CN1[C@@H]2CC[C@@H]1CC[C@@H](c1ccccc1)C(=O)C2	0.12080536912751678	0.07692307692307693	0.12605042016806722	0.1282051282051282	0.13445378151260504	0.08130081300813008
O=C(/C=C/c1ccc(O)c(O)c1)OCCc1ccccc1	0.19863013698630136	0.1746031746031746	0.09230769230769231	0.09375	0.26548672566371684	0.09302325581395349
CC(C)[C@H](N)C(=O)OCCOCn1cnc2c(=O)nc(N)[nH]c21	0.11949685534591195	0.15267175572519084	0.10687022900763359	0.1349206349206349	0.13178294573643412	0.125
C=C1[C@@H](O)C[C@@H]2CC[C@@]3(C)[C@H]4C(=O)C=C[C@]4(C)[C@@]3(F)[C@@H](OC(=O)CO)[C@@]21C	0.08092485549132948	0.10344827586206896	0.203125	0.20634920634920634	0.09154929577464789	0.17692307692307693
C=C1CC[C@]2(OC(=O)c3ccccc3C(=O)C2)C1	0.11409395973154363	0.10317460317460317	0.09917355371900827	0.10084033613445378	0.13559322033898305	0.056
O=c1[nH]c(=O)n([C@H]2C[C@H](O)[C@@H](CO)O2)cc1I	0.06622516556291391	0.072	0.13274336283185842	0.13513513513513514	0.075	0.11403508771929824
C=C[C@@](C)(O)CC1(C)CC(=O)NC(=O)NC(=O)CC1=O	0.06369426751592357	0.09375	0.10743801652892562	0.09090909090909091	0.08	0.064
COc1ccc(CCN(C)CCCC(C#N)(c2ccc(OC)c(OC)c2)C(C)C)cc1OC	0.13812154696132597	0.16233766233766234	0.0949367088607595	0.09615384615384616	0.152317880794702	0.09554140127388536
O=C(O)/C=C\c1ccccc1	0.14960629921259844	0.14423076923076922	0.0761904761904762	0.07766990291262135	0.2127659574468085	0.08737864077669903
COCCOC(=O)C1=C(C)NC(C)=C(C(=O)OC(C)C)C1c1cccc(Cl)c1	0.15757575757575756	0.17985611510791366	0.12857142857142856	0.1386861313868613	0.16911764705882354	0.13768115942028986
N=C(N)c1ccc(OCCCCOCCOc2ccncc2)cc1	0.13496932515337423	0.1048951048951049	0.07042253521126761	0.07142857142857142	0.15037593984962405	0.07857142857142857
N#C/C(=C(\c1ccccc1)c1ccccc1)N	0.22388059701492538	0.0873015873015873	0.048	0.04878048780487805	0.168141592920354	0.04838709677419355
CC(=O)O[C@@H]1CC2=CC(=O)CC[C@]2(C)[C@H]2CC[C@@]3(C)[C@@H](CC[C@@]34CCC(=O)O4)[C@H]12	0.053763440860215055	0.07643312101910828	0.17266187050359713	0.17518248175182483	0.05806451612903226	0.11724137931034483
C[C@]12CC[C@H]3[C@@H](CCC4=CC(=O)CC[C@@H]43)[C@@H]1CC[C@@H]2O	0.03614457831325301	0.04316546762589928	0.13008130081300814	0.1322314049586777	0.04477611940298507	0.09523809523809523
CCC(C)(C)C(=O)O[C@@H]1C2C(=C[C@H](C)[C@H]1CO)C=C[C@H](C)[C@@H]2CC[C@@H]1C[C@@H](O)CC(=O)O1	0.0918918918918919	0.10759493670886076	0.7422680412371134	0.5904761904761905	0.08974358974358974	0.3333333333333333
O=C1c2c(O)ccc(O)c2C(=O)c2c(NCCNCCO)ccc(NCCNCCO)c21	0.15168539325842698	0.1337579617834395	0.075	0.0759493670886076	0.13815789473684212	0.09615384615384616
CCOC(=O)[C@H](CCc1ccccc1)N[C@@H](C)C(=O)N1Cc2ccccc2C[C@H]1C(=O)O	0.28125	0.16339869281045752	0.1390728476821192	0.1643835616438356	0.22695035460992907	0.1793103448275862
COc1ccc(/C=C/C(=O)Nc2ccccc2C(=O)O)cc1OC	0.21333333333333335	0.183206106870229	0.09558823529411764	0.09701492537313433	0.25	0.11278195488721804
CC[C@](C)(C#N)c1ccc(O)c(O)c1	0.09352517985611511	0.11607142857142858	0.12264150943396226	0.09345794392523364	0.12149532710280374	0.09259259259259259
O=S(=O)(c1ccccc1)NCCCO	0.15789473684210525	0.13392857142857142	0.09009009009009009	0.09174311926605505	0.1509433962264151	0.09090909090909091
CC1=C(/C=C/C(C)=C/C=C/C(C)=C\C(=O)O)C(C)(C)CCC1	0.06097560975609756	0.10526315789473684	0.11023622047244094	0.10317460317460317	0.09230769230769231	0.08527131782945736
O=C(CNC(=O)CCN1CCCC1)c1ccccc1	0.18055555555555555	0.1	0.11382113821138211	0.11570247933884298	0.15	0.11475409836065574
CC(C)N(C[C@@H](O)[C@H](C)O)C(=O)N[C@H](CCN)C(=O)N1CCC[C@H]1C(=O)N[C@@H](CCC(=O)N[C@@H](CCC(=O)O)C(=O)O)C(=O)NCC(=O)O	0.12385321100917432	0.11794871794871795	0.07614213197969544	0.08808290155440414	0.10362694300518134	0.15934065934065933
C[C@@H](N)Cc1ccc(C(=O)O)Ccc1	0.10869565217391304	0.13513513513513514	0.12149532710280374	0.14563106796116504	0.14150943396226415	0.14423076923076922
CC1(C)S[C@@H]2[C@@H](NC(=O)[C@H](N)c3ccc(O)cc3)C(=O)N2[C@H]1C(=O)O	0.1592356687898089	0.16541353383458646	0.12030075187969924	0.13076923076923078	0.16279069767441862	0.14728682170542637
COC(=O)[C@H]1C[C@@H]2C[C@H]3c4cccc5[nH]cc(c45)C[C@H]3N(CC)C[C@@H]2N(C)C[C@@H]1O	0.10497237569060773	0.11612903225806452	0.2014388489208633	0.20437956204379562	0.12751677852348994	0.1527777777777778
CN(C)[C@@H]1C(O)=C(C(N)=O)C(=O)[C@@]2(O)C(O)=C3C(=O)c4c(O)ccc(Cl)c4[C@@](C)(O)[C@H]3C[C@@H]12	0.12290502793296089	0.152317880794702	0.12	0.12162162162162163	0.12666666666666668	0.12837837837837837
Cc1cc(-c2ccc(F)cc2)c(/C=C/[C@@H]2C[C@@H](O)CC(=O)O2)c(C(C)C)n1	0.21019108280254778	0.3360655737704918	0.1893939393939394	0.2109375	0.27419354838709675	0.11428571428571428
COc1c2ccoc2cc2ccc(=O)oc12	0.1103448275862069	0.12605042016806722	0.0847457627118644	0.08620689655172414	0.15178571428571427	0.058333333333333334
CCCCC[C@H](O)/C=C\C[C@@H](C)[C@H](O)[C@H](C)C(=O)O	0.14583333333333334	0.2	0.09090909090909091	0.1111111111111111	0.1981981981981982	0.21296296296296297
Clc1ccccc1-c1ccc(C(=O)O)c(C(F)(Cl)Cl)c1Cl	0.1793103448275862	0.16129032258064516	0.078125	0.07086614173228346	0.23008849557522124	0.0703125
Cc1cc2c(C(C)CCCCCCC2)ncc(N)n1	0.049689440993788817	0.07575757575757576	0.088	0.08943089430894309	0.06201550387596899	0.06299212598425197
CC1(C)[C@H]2CC[C@@]1(C)C(=O)C2	0.02857142857142857	0.044642857142857144	0.11	0.11224489795918367	0.037037037037037035	0.06796116504854369
CCCCCCC[C@@H](O)COc1ccccc1	0.17142857142857143	0.11382113821138211	0.09166666666666666	0.10256410256410256	0.168141592920354	0.1504424778761062
CCCCCCCCOC(=O)c1ccccc1	0.15492957746478872	0.10483870967741936	0.11016949152542373	0.11206896551724138	0.15789473684210525	0.13043478260869565
CC(C)C(C)(O)C(=O)O	0.088	0.12371134020618557	0.09574468085106383	0.09782608695652174	0.11827956989247312	0.12087912087912088
CCc1cccc(NC(=O)c2c(-c3ccc(F)cc3)c(-c3ccc(F)cc3)c(CC[C@@H](O)C[C@@H](O)CC(=O)[O-])n2C(C)C)c1	0.48125	0.2727272727272727	0.09090909090909091	0.10382513661202186	0.37583892617449666	0.20833333333333334
CC1(C)O[C@@H]2C[C@H]3[C@@H]4C[C@H](F)C5=CC(=O)C=C[C@]5(C)[C@H]4[C@@H](O)C[C@]3(C)[C@]2(C(=O)CO)O1	0.08152173913043478	0.10967741935483871	0.22058823529411764	0.22388059701492538	0.0915032679738562	0.1619718309859155
O=C(/C=C\c1ccc(O)c(O)c1)OCCc1ccccc1	0.19863013698630136	0.1746031746031746	0.09230769230769231	0.09375	0.26548672566371684	0.09302325581395349
C/C=C(\C)C(=O)O[C@H]1C[C@@H](C)C=C2C=C[C@H](C)[C@H](CC[C@@H]3C[C@@H](O)CC(=O)O3)[C@H]21	0.08333333333333333	0.11258278145695365	0.7419354838709677	0.7582417582417582	0.09395973154362416	0.35294117647058826
O=C(O)c1c(-c2ccccc2)c(-c2ccccc2)oc2cccc12	0.37037037037037035	0.14492753623188406	0.07042253521126761	0.07142857142857142	0.2644628099173554	0.06338028169014084
COC(=O)[C@@H](NC(=O)[C@@H](C)c1ccc(O)cc1)C(=O)N[C@@H](C)C(=O)NCC(=O)O	0.17791411042944785	0.20437956204379562	0.10416666666666667	0.12949640287769784	0.18518518518518517	0.1791044776119403
CCc1cccc(CCNC(=O)c2cc(C)c(CCC)c2cc1)NC1CC1	0.11695906432748537	0.10810810810810811	0.1366906474820144	0.1386861313868613	0.11971830985915492	0.1056338028169014
CC(C)c1cc(-c2ccc(F)cc2)c(-c2cccc(Br)c2)n1/C=C/[C@@H](O)C[C@@H](O)CC(=O)O	0.4305555555555556	0.4435483870967742	0.08125	0.09615384615384616	0.5535714285714286	0.19444444444444445
CC(C)c1cc(-c2cccc(Br)c2)c(-c2ccc(F)cc2)n1/C=C/[C@@H](O)C[C@@H](O)CC(=O)O	0.4405594405594406	0.4435483870967742	0.08125	0.09615384615384616	0.5535714285714286	0.19444444444444445
CC(=O)O[C@H]1CC[C@@H]2[C@@H]3CCC4=CC(=O)CC[C@]4(C)[C@H]3CC[C@@]21C	0.05202312138728324	0.06896551724137931	0.15503875968992248	0.15748031496062992	0.056338028169014086	0.12121212121212122
COC(=O)c1ccccc1O	0.1328125	0.12380952380952381	0.10891089108910891	0.1111111111111111	0.17708333333333334	0.09900990099009901
CC[C@H]1C(=O)OCC(C)O1	0.0364963503649635	0.045454545454545456	0.12371134020618557	0.12631578947368421	0.047619047619047616	0.10204081632653061
CC1=C2C[C@H]3CC4=CC(=O)C=C[C@]4(C)[C@@]3(F)[C@@H](O)C[C@]2(C)[C@@]1(O)C(=O)CO	0.10650887573964497	0.1347517730496454	0.17557251908396945	0.17829457364341086	0.12318840579710146	0.15037593984962405
COc1cc(OC)c(C(=O)CCCN2CCCC2)c(OC)c1	0.10625	0.10294117647058823	0.13385826771653545	0.136	0.10687022900763359	0.10852713178294573
CCN(CC)CCOCCC1=CC2CCC1C2(C)C	0.05	0.06818181818181818	0.13445378151260504	0.13675213675213677	0.046153846153846156	0.13559322033898305
C[Si](C)(C)c1ccc(C(=O)CCN2CCCC2)cc1	0.12751677852348994	0.14634146341463414	0.13445378151260504	0.13675213675213677	0.15254237288135594	0.10743801652892562
CC(C)C/C(=N/C(C)=O)c1ccc(S(=O)(=O)NC(=O)NC(=O)c2ccccc2)cc1	0.2468354430379747	0.1888111888111888	0.08609271523178808	0.10204081632653061	0.23134328358208955	0.11643835616438356
CC(C)(O)c1ccccc1CC[C@@H](SCC1(CC(=O)O)CC1)c1cccc(/C=C/c2ccc3ccc(Cl)cc3n2)c1	0.2692307692307692	0.1791907514450867	0.10614525139664804	0.09497206703910614	0.24375	0.11299435028248588
CCCSc1ccc(C(C)(C)C)cc1	0.10071942446043165	0.14545454545454545	0.14285714285714285	0.11320754716981132	0.1308411214953271	0.09174311926605505
O=CCCCC(=O)N1CCCCCCO1	0.05333333333333334	0.056451612903225805	0.09649122807017543	0.09821428571428571	0.058823529411764705	0.06896551724137931
CC1=C(CC(=O)O)c2cc(F)ccc2/C1=C\c1ccc(S(C)(=O)=O)cc1	0.23178807947019867	0.272	0.09285714285714286	0.09420289855072464	0.2727272727272727	0.10144927536231885
COc1ccc(-c2cc(-c3ccccc3)nc(C(C)C)c2/C=C/[C@@H]2C[C@@H](O)CC(=O)O2)cc1	0.26666666666666666	0.23809523809523808	0.17333333333333334	0.1917808219178082	0.2642857142857143	0.10759493670886076
CCCc1c(C/C=C(/C)C(=O)O)cc1	0.10869565217391304	0.125	0.14285714285714285	0.14563106796116504	0.1308411214953271	0.1553398058252427
CC(=O)OC[C@@]12C[C@H](C)[C@@H](OC(=O)c3ccccc3)C(=O)N2C(=O)[C@H]1C(=O)O	0.17177914110429449	0.1310344827586207	0.15328467153284672	0.15555555555555556	0.16911764705882354	0.16296296296296298
CC(=O)c1c(OCCCNC(C)C)cc1OC	0.1103448275862069	0.13559322033898305	0.12280701754385964	0.14545454545454545	0.12173913043478261	0.12389380530973451
CC/C=C\C/C=C\CCCCCCCC	0.039473684210526314	0.048	0.05042016806722689	0.05128205128205128	0.05	0.06896551724137931
C[C@@H]1CN(c2ccc(Cl)cc2)CCC1	0.08391608391608392	0.09401709401709402	0.0990990990990991	0.10091743119266056	0.10810810810810811	0.07079646017699115
CC(C)CC(=O)O	0.11864406779661017	0.15384615384615385	0.07608695652173914	0.10227272727272728	0.16279069767441862	0.15294117647058825
O=C1c2ccccc2C(=O)C1c1ccccc1	0.22388059701492538	0.12295081967213115	0.07377049180327869	0.075	0.2	0.056910569105691054
O=C(ON1C(=O)C2CCCC2)CCCC1	0.039473684210526314	0.03968253968253968	0.10619469026548672	0.10810810810810811	0.04132231404958678	0.05982905982905983
NCC(=O)NC(CO)c1ccccc1	0.16666666666666666	0.12389380530973451	0.09009009009009009	0.10185185185185185	0.18446601941747573	0.10091743119266056
C=C(C(=O)OCCCN1CCCC1)CC(O)CO	0.10738255033557047	0.08661417322834646	0.09090909090909091	0.1016949152542373	0.09917355371900827	0.14912280701754385
COc1ccc([C@@H]2[C@@H](C)C[C@H](C)NC(=O)[C@H](N)C(=O)[C@H]2NC(=O)[C@H](C)O)C(=O)N1	0.11627906976744186	0.15384615384615385	0.1865671641791045	0.2076923076923077	0.1267605633802817	0.1791044776119403
CC(C)(CO)[C@@H](C)NC(=O)[C@@H]1C[C@H](C)C[C@H]2CC[C@@H]3C[C@H](CC4=CC(=O)O4)[C@H]3C[C@@]21C	0.08152173913043478	0.10256410256410256	0.23880597014925373	0.22388059701492538	0.08441558441558442	0.15384615384615385
C/C=C/c1ccc(O)c(OC)c1	0.08029197080291971	0.1308411214953271	0.08490566037735849	0.08653846153846154	0.13725490196078433	0.07547169811320754
C=C1[C@@H](O)CC[C@@]2(C)[C@H](CCC[C@@]3(C)[C@@H]4CC(=O)CC[C@]4(C)[C@H]3CC[C@@]21C)C(=O)C=C	0.04736842105263158	0.075	0.14482758620689656	0.14685314685314685	0.056962025316455694	0.1
COc1ccc([C@H](O)C[C@H]2C[C@@H](O)[C@H](C)O2)c(OC)c1OC	0.09375	0.1297709923664122	0.16393442622950818	0.17647058823529413	0.1171875	0.1557377049180328
COc1c(O)ccc2c(-c3ccccc3)c(-c3ccccc3)c(F)c2c1	0.3475177304964539	0.13194444444444445	0.053691275167785234	0.05442176870748299	0.2440944881889764	0.04697986577181208
O=C(Nc1ccccc1C(=O)O)c1ccccc1O	0.2727272727272727	0.1557377049180328	0.08	0.08130081300813008	0.23636363636363636	0.10743801652892562
OC[C@@H]1O[C@@H](O)[C@H](O)[C@@H](O)[C@H]1O	0.028169014084507043	0.034782608695652174	0.08653846153846154	0.08823529411764706	0.03636363636363636	0.10891089108910891
N[C@H]1CN(c2ccc(F)cc2)CCC1	0.12318840579710146	0.14285714285714285	0.07964601769911504	0.08108108108108109	0.16037735849056603	0.05217391304347826
Cn1cnc2c(F)cccc21	0.10606060606060606	0.12264150943396226	0.056074766355140186	0.05714285714285714	0.16326530612244897	0.04672897196261682
COc1cc(C)c(OCCCC(C)C)cc1O	0.1103448275862069	0.13559322033898305	0.11304347826086956	0.13513513513513514	0.12173913043478261	0.12389380530973451
C/C1=C/C[C@@H](/C=C\C[C@@H](O)C[C@]1(C)O[C@@H]2C(=O)N3[C@@H](CCCN3CCCCC2)[C@H]1C(=O)O)C(=O)NCC[C@H]1O	0.0821256038647343	0.09444444444444444	0.15757575757575756	0.15950920245398773	0.09090909090909091	0.13095238095238096
C=CCOc1cc(Cl)c(Cl)cc1C(=O)NCCc1ccc(S(=O)(=O)NCC2CCCC2)cc1	0.14285714285714285	0.16025641025641027	0.10759493670886076	0.10897435897435898	0.14285714285714285	0.09433962264150944
COc1cccc2c1C(=O)c1c(O)c3c(c(O)c1C2=O)C[C@@](O)(C(=O)CO)C[C@@H]3O[C@H]1C[C@H](N)[C@@H](O)[C@H](C)O1	0.12755102040816327	0.12790697674418605	0.16770186335403728	0.16981132075471697	0.1317365269461078	0.15432098765432098
CCCC/C=C\CCCCCC(=O)O	0.07692307692307693	0.09482758620689655	0.08035714285714286	0.08181818181818182	0.0990990990990991	0.12149532710280374
CC1(C)O[C@@](C)(O)CC[C@@H]2[C@@H]3CCC4=CC(=O)C=C[C@]4(C)[C@@]3(F)[C@@H](O)C[C@@]21C	0.061452513966480445	0.08666666666666667	0.16296296296296298	0.15671641791044777	0.07482993197278912	0.11428571428571428
Cc1ccc([C@@H]2CC[C@H](CNC(=O)CCNC(=O)CCNC(=O)[C@H]3CCC=CC3)c(Cl)ccn2)cn1	0.12371134020618557	0.11046511627906977	0.1144578313253012	0.11585365853658537	0.10714285714285714	0.12195121951219512
CCOC(=O)Cc1ccc(N)cc1	0.11851851851851852	0.14814814814814814	0.12380952380952381	0.1262135922330097	0.1553398058252427	0.11428571428571428
N#C[C@H](O[C@H]1O[C@@H](CO[C@@H]2O[C@H](CO)[C@@H](O)[C@H](O)[C@H]2O)[C@@H](O)[C@H](O)[C@H]1O)c1ccccc1	0.1092896174863388	0.07975460122699386	0.1111111111111111	0.12	0.11764705882352941	0.11920529801324503
C=C[C@H](O)C#CCOC(=O)c1ccccc1	0.1510791366906475	0.1271186440677966	0.08547008547008547	0.09649122807017543	0.18518518518518517	0.10526315789473684
CS[C@@H](C)C(=O)O	0.07317073170731707	0.09375	0.06451612903225806	0.0898876404494382	0.0989010989010989	0.10112359550561797
CC(C)OC(=O)C(C)(C)Oc1ccc(C(=O)c2ccc(Cl)cc2)cc1	0.20394736842105263	0.17293233082706766	0.13636363636363635	0.12121212121212122	0.208	0.12030075187969924
C[C@@]12CCC[C@@](C)(O)C[C@@H]1CC(=O)CC[C@@H]1[C@@H]2[C@@H](O)C[C@@]2(C)[C@H]1CC[C@]2(C)O	0.03804347826086957	0.05806451612903226	0.12857142857142856	0.13043478260869565	0.046052631578947366	0.1056338028169014
N[C@@H](Cc1ccc(O)c(O)c1)C(=O)O	0.1259259259259259	0.1574074074074074	0.09174311926605505	0.10377358490566038	0.1650485436893204	0.12380952380952381
COc1ccc2c(c1)c(CC(=O)OCC(=O)O)c(C)n2C(=O)c1ccc(Cl)cc1	0.2111801242236025	0.18309859154929578	0.10204081632653061	0.10344827586206896	0.24427480916030533	0.1258741258741259
CCCCCC/C=C\CCCCCC(=O)O	0.0738255033557047	0.09016393442622951	0.07627118644067797	0.07758620689655173	0.09401709401709402	0.11504424778761062
COc1cc(CCN)c(OCC(=O)OC)cc1O	0.10067114093959731	0.11382113821138211	0.11965811965811966	0.12173913043478261	0.11864406779661017	0.1111111111111111
CC(C)=CCc1ccc(C(=O)CCCNC(C)C)cc1	0.1643835616438356	0.19166666666666668	0.12295081967213115	0.1440677966101695	0.1794871794871795	0.14285714285714285
C=C1[C@H]2CC[C@H](C[C@@]2(O)CO)C(=O)C(=O)C1	0.05333333333333334	0.06504065040650407	0.10619469026548672	0.10810810810810811	0.058823529411764705	0.0782608695652174
C=CCN(/C=C1\C[C@@H](C)CC(=O)O)cc1	0.14705882352941177	0.17272727272727273	0.10810810810810811	0.1308411214953271	0.19230769230769232	0.17307692307692307
COc1cc(-c2ncccc2)nc(-c2ccc(F)cc2)c1/C=C/[C@@H]1C[C@@H](O)CC(=O)O1	0.2215568862275449	0.2553191489361702	0.16326530612244897	0.16551724137931034	0.2740740740740741	0.08280254777070063
Cc1ccc(C(=O)C(C)CN2CCCCC2)cc1	0.1292517006802721	0.1487603305785124	0.11764705882352941	0.14912280701754385	0.16521739130434782	0.11864406779661017
C[C@@H](NC(=O)CCNS(=O)(=O)c1ccccc1)C(=O)N[C@@H](C)C(=O)N[C@@H](CCC(=O)O)C(=O)O	0.21893491124260356	0.18543046357615894	0.0880503144654088	0.1032258064516129	0.1917808219178082	0.17006802721088435
C/C=C\c1ccc(O)c(OC)c1	0.08029197080291971	0.1308411214953271	0.08490566037735849	0.08653846153846154	0.13725490196078433	0.07547169811320754
N#C[C@H](O[C@H]1O[C@H](CO[C@@H]2O[C@H](CO)[C@@H](O)[C@H](O)[C@H]2O)[C@@H](O)[C@H](O)[C@H]1O)c1ccccc1	0.1092896174863388	0.07975460122699386	0.1111111111111111	0.12	0.11764705882352941	0.11920529801324503
Cc1ccc2nc(-c3ccccc3)nc(N3CCNCCC(N)CC3)nc(C(C)(C)C)c2c1	0.17415730337078653	0.13043478260869565	0.1	0.08074534161490683	0.17218543046357615	0.05421686746987952
C=CCN(CC=C)CC	0.02962962962962963	0.05660377358490566	0.04950495049504951	0.050505050505050504	0.049019607843137254	0.05
CN(C(=O)Cc1ccc(Cl)c(Cl)c1)[C@H]1CC[C@@]2(CCCCCO2)C[C@@H]1N1CCCC1	0.0748663101604278	0.09433962264150944	0.10526315789473684	0.10666666666666667	0.09032258064516129	0.07741935483870968
O=C(O)C[C@H](NC(=O)[C@H](Cc1ccc(O)cc1)c1ccccc1)C(=O)O	0.2896551724137931	0.20300751879699247	0.08450704225352113	0.09352517985611511	0.2916666666666667	0.1590909090909091
COc1ccc(C[C@@H]2NC[C@H](O)[C@H]2OC(C)=O)cc1	0.11258278145695365	0.13709677419354838	0.16379310344827586	0.16666666666666666	0.14285714285714285	0.15517241379310345
CC/C=C\C/C=C\CCCCCCCC(=O)O	0.07236842105263158	0.088	0.0743801652892562	0.07563025210084033	0.09166666666666666	0.11206896551724138
CSCC[C@@H](NC(=O)CC(=O)NCC(=O)NCC(=O)O)C(=O)O	0.11392405063291139	0.09558823529411764	0.06716417910447761	0.07633587786259542	0.08270676691729323	0.14516129032258066
COC1=CC(=O)C[C@@H](C)[C@]12Oc1c(Cl)c(OC)cc(OC)c1C2=O	0.09090909090909091	0.10071942446043165	0.13076923076923078	0.1328125	0.08823529411764706	0.08955223880597014
CC(C)C[C@H](NC(=O)CN)C(=O)N1CCC[C@H]1C(=O)N[C@@H](CCC(=O)O)C(=O)NCC(=O)NCC(=O)O	0.13227513227513227	0.1130952380952381	0.08383233532934131	0.09815950920245399	0.10975609756097561	0.16129032258064516
CCNCC#CCOC(O)COc1cccc2[nH]ccc12	0.13548387096774195	0.12030075187969924	0.0916030534351145	0.1015625	0.152	0.109375
COc1ccc(C(CN(C)C)C2(O)CCCCC2)cc1	0.09615384615384616	0.14285714285714285	0.11290322580645161	0.12396694214876033	0.12096774193548387	0.096
C=C1C(=O)O[C@H]2[C@H]1CC/C(C)=C/CC[C@@]1(C)O[C@@H]21	0.04430379746835443	0.05343511450381679	0.1282051282051282	0.13043478260869565	0.05555555555555555	0.07377049180327869
CCOC(=O)C1=C(COCCN)NC(C)=C(C(=O)OC)C1c1ccccc1Cl	0.17073170731707318	0.14583333333333334	0.1276595744680851	0.12949640287769784	0.1678832116788321	0.14492753623188406
N[C@@H]1[C@@H](O)O[C@H](CO[C@H]2O[C@H](CO)[C@@H](O)[C@H](O)[C@@H]2O)[C@H](O)[C@@H]1O	0.029239766081871343	0.034722222222222224	0.1	0.1015625	0.03597122302158273	0.10077519379844961
CS(=O)(=O)CCCCCCO	0.058823529411764705	0.09345794392523364	0.0673076923076923	0.06862745098039216	0.04672897196261682	0.0891089108910891
CC(=O)OC[C@H]1C[C@H]2[C@@H]3CCC4=CC(=O)C=C[C@]4(C)[C@@]3(F)[C@@H](O)C[C@]21C	0.08139534883720931	0.10416666666666667	0.2047244094488189	0.208	0.09219858156028368	0.16923076923076924
C=C1C[C@@]23CC[C@H](O)C[C@@H]4[C@H](C)CC[C@]4(C)[C@H]3CC[C@]12C	0.023668639053254437	0.03546099290780142	0.12903225806451613	0.13114754098360656	0.029197080291970802	0.10317460317460317
COc1ccc(S(=O)(=O)NC2CCCCC2)cc1	0.09210526315789473	0.13008130081300814	0.10833333333333334	0.11016949152542373	0.09836065573770492	0.08196721311475409
COc1cc(/C=C/C(=O)O)ccc1O	0.10869565217391304	0.16666666666666666	0.10091743119266056	0.102803738317757	0.17475728155339806	0.11214953271028037
CCC(=O)c1cc(OC)c(OC)cc1O	0.09154929577464789	0.12280701754385964	0.12962962962962962	0.1320754716981132	0.11818181818181818	0.12037037037037036
CNC(=N)N1C=CS(=S)[nH]c2ccccc2N1C	0.13013698630136986	0.08661417322834646	0.06451612903225806	0.06557377049180328	0.1565217391304348	0.056451612903225805
O=C(O)c1coc2ccccc2c1=O	0.15789473684210525	0.14414414414414414	0.11009174311926606	0.11214953271028037	0.22	0.09090909090909091
CC(=O)c1ccccc1CC(=O)c1ccccc1	0.25757575757575757	0.13934426229508196	0.09016393442622951	0.09166666666666666	0.21818181818181817	0.1
O=P(O)(O)O[C@@H](Cc1ccccc1)C(=O)O	0.1791044776119403	0.14912280701754385	0.09649122807017543	0.10810810810810811	0.2	0.13761467889908258
CCCCCCCCCCCCCCCC[n+]1ccccc1.[Br-]	0.08383233532934131	0.047619047619047616	0.05714285714285714	0.057971014492753624	0.07194244604316546	0.072992700729927
C[C@@H]1C/C=C/C=C/C=C/C=C/[C@H](O[C@@H]2O[C@H](C)[C@@H](O)[C@H](N)[C@@H]2O)C[C@@H]2O[C@](O)(C[C@@H](O)C[C@H]3O[C@@H]3/C=C/C(=O)O1)C[C@H](O)[C@H]2C(=O)O	0.09375	0.07389162561576355	0.18435754189944134	0.1864406779661017	0.09230769230769231	0.14673913043478262
CCNCOc1cc(OCC2C[C@@H](O)C[C@@H](O)COC(=O)C2)ccc1	0.10714285714285714	0.10416666666666667	0.21428571428571427	0.21774193548387097	0.11594202898550725	0.14285714285714285
N[C@H](CC(C(=O)O)CCC(=O)O)Cc1ccccc1	0.23703703703703705	0.16666666666666666	0.09836065573770492	0.1092436974789916	0.21621621621621623	0.1981981981981982
O=C(NCCN1CCOCC1)c1ccc(Cl)cc1	0.12837837837837837	0.12	0.11666666666666667	0.11864406779661017	0.13445378151260504	0.08130081300813008
C/C=C\[S@](=O)[C@@H](CC)c1ccccc1C	0.1223021582733813	0.1415929203539823	0.09821428571428571	0.12037037037037036	0.18095238095238095	0.10909090909090909
C[C@H](Nc1ncnc2ccccc2[nH]1)C(=O)N1CCC[C@H]1C(=O)O	0.17307692307692307	0.14705882352941177	0.1111111111111111	0.1297709923664122	0.1796875	0.12878787878787878
CSCCCC/C(=N\S(=O)(=O)c1ccc(C)cc1)c1ccccc1	0.22	0.15555555555555556	0.0948905109489051	0.0962962962962963	0.21774193548387097	0.09558823529411764
O=C(O)C(=O)NC[C@H]1C[C@H](O)[C@@H](O)[C@@H](O)[C@H]1O	0.08163265306122448	0.07317073170731707	0.125	0.12727272727272726	0.06722689075630252	0.19047619047619047
CCCCCCCC/C=C\CCCCCCCC(=O)O	0.06832298136645963	0.08208955223880597	0.06923076923076923	0.0703125	0.08527131782945736	0.104
OC[C@H](O)[C@@H](O)CO	0.07142857142857142	0.09090909090909091	0.030303030303030304	0.041666666666666664	0.09574468085106383	0.10989010989010989
C[C@]12C(=O)O[C@@]1(C)[C@H]1CC[C@@H]2[C@@H](O)C[C@@]2(C)[C@H]1CC[C@]2(O)C(=O)CO	0.06432748538011696	0.08391608391608392	0.15503875968992248	0.15748031496062992	0.07142857142857142	0.13846153846153847
CCCCCCCC[C@@H](O)COc1ccc(CC)cc1	0.1390728476821192	0.14173228346456693	0.10317460317460317	0.11382113821138211	0.14754098360655737	0.15
CCOCCN(Cc1ccc(C(F)(F)F)cc1)c1ccccc1	0.2	0.11678832116788321	0.08888888888888889	0.08208955223880597	0.2032520325203252	0.08148148148148149
CCCCC/C=C\C/C=C\CCCCCC(=O)O	0.07096774193548387	0.0859375	0.07258064516129033	0.07377049180327869	0.08943089430894309	0.1092436974789916
COc1cc2c(c(OC)c1OC)-c1ccc(=O)c(C)cc1[C@@H]C2	0.11875	0.1259259259259259	0.09774436090225563	0.09923664122137404	0.13076923076923078	0.07407407407407407
CSCC[C@@H](NC=O)C(=O)NCC(=O)N[C@@H](CC(=O)O)C(=O)O	0.13548387096774195	0.12878787878787878	0.06716417910447761	0.07633587786259542	0.11627906976744186	0.16393442622950818
CCCCCCC/C=C\CCCCC(=O)O	0.0738255033557047	0.09016393442622951	0.07627118644067797	0.07758620689655173	0.09401709401709402	0.11504424778761062
CN(CCc1ccccc1)NCC(O)c1ccccc1	0.26277372262773724	0.140625	0.07692307692307693	0.08661417322834646	0.20512820512820512	0.0859375
C=C(CCCC(C)C)C(=O)NC(=O)c1ccccc1	0.22794117647058823	0.14754098360655737	0.10743801652892562	0.1282051282051282	0.19469026548672566	0.1565217391304348
COc1cc(C(=O)NS(=O)(=O)c2ccccc2C)ccc1Cc1cn(C)c2ccccc21	0.2732919254658385	0.17105263157894737	0.08860759493670886	0.08974358974358974	0.2536231884057971	0.08227848101265822
CCOC(=O)[C@@H](CCc1ccccc1)N[C@@H](C)C(=O)N1Cc2ccccc2C[C@H]1C(=O)O	0.28125	0.16339869281045752	0.1390728476821192	0.1643835616438356	0.22695035460992907	0.1793103448275862
CC(C)N(C(=O)O)CCCC(O)c1ccccc1	0.23308270676691728	0.20175438596491227	0.11016949152542373	0.13157894736842105	0.2571428571428571	0.18181818181818182
