# Supplementary material for: Transformer-Decoder GPT Models for Generating Virtual Screening Libraries of HMG-Coenzyme A Reductase Inhibitors: Effects of Temperature, Prompt Length, and Transfer-Learning Strategies
Source: J Chem Inf Model. 2024 Nov 7;64(22):8464–80. doi: 10.1021/acs.jcim.4c01309 (PMC11600504; doi:10.1021/acs.jcim.4c01309)
Supplement: Supplementary file 3 — ci4c01309_si_003.zip [file ci4c01309_si_003.zip › Datasets/xfer_Learning_files/2XA5K6S_model_gen_ic50_results/2XA5K6S_0p0_Docking_Molecules_QED_props.csv]

IC50	QED	SMILES	MW	aLogP	HBA	HBD	RotBond	AromRings	Score
950.5932	0.6918289177745705	C[C@@H]1CN(c2c(F)c(N)c3c(=O)c(C(=O)O)cn(C4CC4)c3c2F)C[C@H](C)N1	392.4060000000002	2.0816	6	3	3	2	-6.9
221.41826	0.3676845200837971	CSC[C@H]1CC[C@H](C)[C@H](CC[C@@H](O)C[C@@H](O)CC(=O)O)[C@H]1COC(=O)C(C)(C)CC	446.6500000000003	3.9741000000000026	7	3	13	0	-6.8
114.01288	0.5154583411975115	C[C@@H](/C=C/C(=O)O)[C@H]1C[C@@H](C)C=C2C=C[C@H](C)[C@H](CC[C@@H]3C[C@@H](O)CC(=O)O3)C21	402.5310000000003	4.130700000000004	5	2	6	0	-7.4
397.48962	0.46838280322319675	NCOc1ccc(C(c2ccc(CC(=O)O)cc2)c2ccc(Cl)cc2)cc1	381.85900000000004	4.442300000000003	4	2	7	3	-8.0
34.480473	0.6590571290177555	CC[C@H](O)C(=O)O[C@H]1C[C@@H](C)C=C2C=C[C@H](C)[C@H](CC[C@@H]3C[C@@H](O)CC(=O)O3)C21	406.51900000000023	2.920300000000001	6	2	6	0	-7.0
672.0111	0.6395257442251707	CC#C[C@]1(O)CC[C@H]2[C@@H]3CCC4=CC(=O)CCC4=C3[C@@H](c3ccc(N(C)C)cc3)C[C@@]21C	429.6040000000001	5.406500000000006	3	1	2	1	-8.4
18.610641	0.1568888746348767	C[C@@H]1C/C=C/C=C/C=C/C=C/[C@H](O[C@@H]2O[C@H](C)[C@@H](O)[C@H](N)[C@@H]2O)C[C@@H]2O[C@](O)(C[C@@H](O)C[C@H]3O[C@@H]3/C=C/C(=O)O1)C[C@H](O)[C@H]2C(=O)O	665.7330000000004	0.11970000000000325	14	7	3	0	-7.5
6.3830485	0.6443448026055145	C/C(C)(C)C(=O)O[C@@H]1C2C(=C[C@H](C)[C@H]1CO)C=C[C@H](C)[C@@H]2CC[C@@H]1C[C@@H](O)CC(=O)O1	434.57300000000026	3.4139000000000017	6	2	5	0	-7.6
4.258828	0.3477321497212847	CNc1cccc(-c2nc(C(C)C)n(/C=C/[C@@H](O)C[C@@H](O)CC(=O)O)c2-c2ccc(F)cc2)c1	467.5410000000002	4.578600000000003	6	4	10	3	-8.2
5.887533	0.3833654024978739	CNc1nc(-c2ccc(Cl)cc2)c(-c2ccc(F)cc2)n1/C=C/[C@@H](O)C[C@@H](O)CC(=O)O	459.9050000000002	4.108600000000004	6	4	9	3	-7.7
7.4537168	0.6390622750209786	CCC(C)(C)C(=O)O[C@H]1C[C@@H](C)C=C2C=C[C@H](C)[C@H](CC[C@@H]3C[C@@H](O)CC(=O)O3)C21	418.57400000000024	4.585600000000005	5	1	6	0	-7.6
33.738117	0.550692990866757	Oc1c(Cl)cc(Cl)c(Cl)c1Cc1c(O)c(Cl)cc(Cl)c1Cl	406.90700000000004	6.609000000000001	2	2	2	2	-7.1
122.606026	0.3160633251207913	C=C1OC(=O)C2=C(CC[C@H](OC(=O)OC)C[C@H](C)[C@H]2CC[C@@H](O)C[C@@H](O)CC(=O)[O-])[C@@]1(O)C(C(C)=O)C(C)C	553.6250000000003	1.5656999999999992	11	3	11	0	-7.9
2.2074609	0.2335188461814743	C=CCOC1C[C@H](OCc2ccccc2)C[C@@H](/C=C/c2c(-c3ccc(F)cc3)nc(N(C)S(C)(=O)=O)nc2C(C)C)O1	595.7370000000002	6.108200000000007	7	0	12	3	-9.3
389.09213	0.4555938354562437	C[C@H]1C[C@H]2[C@@H]3CCC4=CC(=O)C=C[C@]4(C)[C@@]3(F)[C@@H](O)C[C@]2(C)[C@@]1(O)C(=O)COP(=O)(O)O	472.44600000000025	2.0127000000000006	8	4	4	0	-7.8
1.4295007	0.17946960226286257	CCCn1ccc(CNC(=O)c2c(-c3ccccc3)c(-c3ccc(F)cc3)c(CC[C@@H](O)C[C@@H](O)CC(=O)[O-])n2C(C)C)c1	602.7270000000002	4.868100000000005	5	3	15	4	-7.9
11.881284	0.19204176551405622	C#Cc1ccc(CNC(=O)O[C@H]2C[C@@H](C)C=C3C=C[C@H](C)[C@H](CC[C@@H]4C[C@@H](O[Si](C)(C)C(C)(C)C)CC(=O)O4)[C@H]32)cc1	591.8650000000005	7.543400000000008	5	1	8	1	0.0
174.79233	0.509364652560237	CC[C@H](c1ccc(OCC(O)C[C@@H](O)CC(=O)O)cc1)c1cccc(O)c1	374.43300000000005	2.8995000000000006	6	4	10	2	-6.9
1.8727465	0.18258905858233082	C=Cc1ccc(CNC(=O)c2c(-c3ccccc3)c(-c3ccc(F)cc3)c(CC[C@@H](O)C[C@@H](O)CC(=O)[O-])n2C(C)C)cc1	597.7070000000002	5.299600000000005	5	3	14	4	-7.4
749.7505	0.3354507727744229	CSCCCCCCC#CC#CCCCCCCCCC(=O)O	336.5410000000001	5.512100000000005	3	1	14	0	-5.5
645.35803	0.12310611178759127	C[C@H](NC(C)(C)C)C(=O)N1CCC[C@H]1C(=O)N[C@@H](CCCN)C(=O)N[C@@H](Cc1ccccc1)C(=O)N[C@@H](CCC(=O)O)C(=O)O	632.7590000000002	0.13940000000001007	10	7	17	1	-7.6
206.5899	0.06909991789281765	CC[C@@H](NC(=O)[C@@H](Cc1ccccc1)NC(=O)O)C(=O)NCC(=O)NCC(=O)N[C@@H](CCC(=O)O)C(=O)N[C@@H](CC(=O)O)C(=O)O	652.6140000000004	-2.613799999999994	13	10	20	1	-8.0
950.5932	0.6918289177745705	C[C@H]1CN(c2c(F)c(N)c3c(=O)c(C(=O)O)cn(C4CC4)c3c2F)C[C@H](C)N1	392.4060000000002	2.0816	6	3	3	2	-7.0
131.3603	0.6564465021990212	NS(=O)(=O)c1cc2c(cc1Cl)NC(C(Cl)Cl)NS2(=O)=O	380.66200000000003	0.8210000000000004	5	3	2	1	-7.1
4.172457	0.2633102790840525	CCCOC1C[C@@H](OC(=O)c2cccnc2)C[C@H](/C=C/c2c(-c3ccc(F)cc3)nc(N(C)S(C)(=O)=O)nc2C(C)C)O1	612.724	5.367400000000005	9	0	11	3	-9.2
134.00745	0.5150085052552582	C[C@@H](CCCC(C)(C)O)[C@H]1CC[C@H]2[C@@H]3CC=C4C[C@@H](O)CC[C@]4(C)[C@H]3CC[C@]12C	402.66300000000024	6.5036000000000085	2	2	5	0	-7.7
15.233474	0.3459188515486632	CCNC(=O)c1c(-c2ccccc2)c(-c2ccc(F)cc2)c(CC[C@@H](O)C[C@@H](O)CC(=O)[O-])n1C(C)C	509.59800000000035	3.476300000000002	5	3	12	3	-8.0
973.7694	0.4257980527425439	C[C@@H]1C=CC[C@H](COC(=O)C(C)(C)C)[C@H]1CCC(O)CC(O)CC(=O)O	370.4860000000001	2.770900000000001	6	3	9	0	-6.4
389.09213	0.4555938354562437	C[C@@H]1C[C@H]2[C@@H]3CCC4=CC(=O)C=C[C@]4(C)[C@@]3(F)[C@@H](O)C[C@]2(C)[C@@]1(O)C(=O)COP(=O)(O)O	472.44600000000025	2.0127000000000006	8	4	4	0	-7.7
1.3248498	0.17655522107811705	COCc1ccc(CNC(=O)c2c(-c3ccccc3)c(-c3ccc(F)cc3)c(CC[C@@H](O)C[C@@H](O)CC(=O)[O-])n2C(C)C)cc1	615.7220000000002	4.803000000000005	6	3	15	4	-8.0
581.04407	0.19830335225615617	C[C@@]1(O)CC[C@H](O[C@H]2C[C@H](N(C)C)[C@H](O[C@H]3C[C@H](O)[C@H](O[C@H]4CCC(=O)[C@H](C)O4)[C@H](C)O3)[C@H](C)O2)C[C@@H]1CC[C@H](O)[C@@H](O)C(=O)O	661.7860000000003	0.9347000000000061	14	5	12	0	-8.1
453.17407	0.6950885218084817	C#C[C@]1(O)CC[C@H]2[C@@H]3CCC4=CC(=O)CC[C@@H]4[C@H]3CC[C@@]21C	298.42600000000004	3.4925000000000024	2	1	0	0	-7.4
453.17407	0.6950885218084817	C#C[C@@]1(O)CC[C@H]2[C@@H]3CCC4=CC(=O)CC[C@@H]4[C@H]3CC[C@@]21C	298.42600000000004	3.4925000000000024	2	1	0	0	-7.1
424.16327	0.10348325925697462	C[C@H]1O[C@H](O[C@H]2[C@H](O)[C@@H](O)[C@@H](O[C@H]3[C@H](O)[C@@H](O)[C@H](O)O[C@@H]3CO)O[C@@H]2CO)[C@H](O)[C@@H](O)[C@@H]1N[C@H]1C=C(CO)[C@@H](O)[C@H](O)[C@H]1O	645.6080000000004	-8.564500000000011	19	14	9	0	-6.7
32.941902	0.6546779681319853	CS[C@@H](C)C(=O)OC1C[C@@H](C)C=C2C=C[C@H](C)[C@H](CC[C@@H]3C[C@@H](O)CC(=O)O3)[C@H]21	422.5870000000003	3.9009000000000027	6	1	6	0	-7.2
10.818011	0.671999391844661	CC[C@H](C)C(=O)O[C@H]1C[C@@H](C)C=C2C=C[C@H](C)[C@H](CC[C@@H]3C[C@@H](O)CC(=O)O3)C21	404.54700000000025	4.195500000000004	5	1	6	0	-7.4
439.48587	0.5277905059697585	C=C1/C(=C\C=C2/CCC[C@]3(C)[C@@H]([C@H](C)CCCC(C)C)CC[C@@H]23)C[C@@H](O)C[C@@H]1O	400.64700000000016	6.589800000000009	2	2	6	0	-7.1
42.683098	0.326500977362608	Cc1c(O)cccc1C(=O)N[C@@H](CSc1ccccc1)[C@H](O)CN1C[C@H]2CCCC[C@H]2C[C@H]1C(=O)NC(C)(C)C	567.7960000000003	4.747620000000004	6	4	9	2	-7.8
134.00745	0.5150085052552582	C[C@H](CCCC(C)(C)O)[C@H]1CC[C@H]2[C@@H]3CC=C4C[C@@H](O)CC[C@]4(C)[C@H]3CC[C@]12C	402.66300000000024	6.5036000000000085	2	2	5	0	-7.3
2.9707725	0.40996088518425733	CC(C)c1cc(-c2ccc(F)cc2)c(-c2ccc(F)cc2)n1/C=C/[C@@H](O)C[C@@H](O)CC(=O)O	455.50100000000015	5.281000000000007	4	3	9	3	-8.4
644.5898	0.5023259105130484	CCOC(=O)C1=C(COCCN)NC(C)=C(C(=O)OC)C1c1ccccc1Cl	408.88200000000006	2.266300000000001	7	2	8	1	-6.0
641.778	0.5055052971214055	COC(=O)C1=C(C)NC(C)=C(C(=O)OC)C1c1ccccc1[N+](=O)[O-]	346.33900000000006	2.1756	7	1	4	1	-6.6
2.5515974	0.19152620334273385	Cc1cnc(CNC(=O)c2c(-c3ccccc3)c(-c3ccc(F)cc3)c(CC[C@@H](O)C[C@@H](O)CC(=O)[O-])n2C(C)C)[nH]1	575.6610000000002	3.6881200000000023	6	4	13	4	-8.1
