# Supplementary material for: Transformer-Decoder GPT Models for Generating Virtual Screening Libraries of HMG-Coenzyme A Reductase Inhibitors: Effects of Temperature, Prompt Length, and Transfer-Learning Strategies
Source: J Chem Inf Model. 2024 Nov 7;64(22):8464–80. doi: 10.1021/acs.jcim.4c01309 (PMC11600504; doi:10.1021/acs.jcim.4c01309)
Supplement: Supplementary file 3 — ci4c01309_si_003.zip [file ci4c01309_si_003.zip › Datasets/xfer_Learning_files/2XA5K6S_model_gen_ic50_results/2XA5K6S_0p0_Refined_Molecules_QED_props.csv]

IC50	QED	SMILES	MW	aLogP	HBA	HBD	RotBond	AromRings
[20770.777]	0.6276975587491966	CSC1=CC(CCCC2CCCC2)N(C)c2ccc(Cl)cc21	335.944	6.222800000000006	2	0	5	1
[4.9865635e+08]	0.4338922711775425	O=S1(=O)CCNCC1O	151.187	-1.6771999999999996	4	2	0	0
[170497.9]	0.8374247050566684	CCO[P@H](=O)N(C)C(=O)Nc1ccc(S(C)(=O)=O)cc1	320.3070000000001	1.98	5	1	5	1
[73294128.]	0.7486667889467945	C1CNC(C(=O)N2CCc3ccccc3C2=O)C1	244.294	0.9634999999999996	3	1	1	1
[2.964653e+27]	0.4933551561895969	ClP(Cl)(Cl)Cl	173.794	3.3514999999999993	0	0	0	0
[330660.7]	0.2765598834194743	COOC(NC(=O)CCN)NC(C)=O	205.21399999999997	-1.5508999999999984	5	3	6	0
[950.5932]	0.6918289177745705	C[C@@H]1CN(c2c(F)c(N)c3c(=O)c(C(=O)O)cn(C4CC4)c3c2F)C[C@H](C)N1	392.4060000000002	2.0816	6	3	3	2
[846471.1]	0.3999448716651023	O=CC[C@H](O)[C@H](O)CO	134.131	-1.7105	4	3	4	0
[22625.861]	0.5434674372348334	C=CC[C@@]12CC[C@H]3[C@@H]4CCC5=CC(=O)C=C[C@]5(C)[C@H]4[C@@H](O)C[C@]3(F)[C@]2(C(=O)CO)O1	416.48900000000015	2.6124000000000005	5	2	4	0
[29122.805]	0.28157813888338556	OC1([C@H]2O[C@H]3[C@H](O)[C@@H](O)[C@@H](CO)O[C@@H]3[C@H]2O)CC=C(O)[C@@H]1CO	334.321	-3.2185999999999972	9	7	3	0
[2593076.2]	0.514909656972177	CCCSSc1ccccc1	184.329	3.8369000000000026	2	0	4	1
[8194978.5]	0.27653202548627737	N[C@@H](C[C@](O)(CO)[C@H](CO)C(=O)O)C(=O)O	237.20799999999997	-2.7951	8	6	7	0
[771697.44]	0.7711406390800158	SCCc1ccc(Nc2ccc(Cl)cc2)cc1	263.793	4.555900000000002	1	2	4	2
[28384.873]	0.4091771138278766	CN[C@](N)(Cc1ccc(F)cc1)C(=O)N1CCC[C@H]1C(=O)N[C@@H](CCC(=O)O)C(C)C	436.5280000000002	1.2391999999999996	6	4	10	1
[221.41826]	0.3676845200837971	CSC[C@H]1CC[C@H](C)[C@H](CC[C@@H](O)C[C@@H](O)CC(=O)O)[C@H]1COC(=O)C(C)(C)CC	446.6500000000003	3.9741000000000026	7	3	13	0
[341425.84]	0.7677640492955025	CSC[C@@H](O)Cc1ccccc1	182.288	1.953	2	1	4	1
[2.4362263e+09]	0.7969591620924609	CCN1c2ccccc2C(=O)C1c1ccccc1	237.302	3.4505000000000017	2	0	2	2
[3589892.2]	0.557522237047602	N[C@@H]1CCC[C@H](C(=O)O)CC1	157.21299999999997	0.9785999999999997	3	2	1	0
[4.4201088e+08]	0.6024200704793261	c1ncc2c(c1)Nc1ccccc1S2	200.266	3.2898000000000014	3	1	0	3
[114.01288]	0.5154583411975115	C[C@@H](/C=C/C(=O)O)[C@H]1C[C@@H](C)C=C2C=C[C@H](C)[C@H](CC[C@@H]3C[C@@H](O)CC(=O)O3)C21	402.5310000000003	4.130700000000004	5	2	6	0
[933048.1]	0.7159558555961569	NCCC[C@H](O)COc1ccccc1	195.262	1.1652	3	2	6	1
[1839180.1]	0.6610997626576497	CNCCc1ccccc1	135.20999999999998	1.4485	1	1	3	1
[674867.56]	0.7642254387512241	CCNCCCCN1CCOc2ccccc21	234.343	2.2751	3	1	6	1
[397.48962]	0.46838280322319675	NCOc1ccc(C(c2ccc(CC(=O)O)cc2)c2ccc(Cl)cc2)cc1	381.85900000000004	4.442300000000003	4	2	7	3
[1.2671224e+09]	0.5331829792287306	N#C/C=C/c1ccccc1	129.16199999999998	2.2233799999999997	1	0	1	1
[2319670.5]	0.59883649620182	CCNCOCCN1CCOc2ccccc21	236.315	1.4689999999999994	4	1	6	1
[3.038114e+08]	0.5068942903772512	N#[N+]CC(CO)C(=O)O	131.111	-0.46742	4	2	3	0
[1.6374395e+08]	0.6216055735386908	C1=CS(CN2CCCC2)CC1	171.30899999999997	1.9583	1	1	2	0
[9.8869926e+08]	0.6024200704793261	c1nc2c(cc1)Nc1ccccc1S2	200.266	3.2898000000000014	3	1	0	3
[5174110.]	0.8220901729914654	CC[C@@H]1[C@@H]2C[C@H]3[C@@H]4N(C)c5ccccc5[C@]45C[C@@H]([C@@H]2[C@H]5O)N3[C@@H]1O	326.44	1.5545	4	2	1	1
[14262.17]	0.17660277692057377	N[C@H]1CO[C@H](O[C@H]2[C@H](O)[C@@H](O[C@H]3OC[C@H](O)[C@@H](O)[C@H](N)[C@H]3O)[C@H](N)C[C@@H]2N)[C@H](O)[C@@H](O)[C@@H]1O	484.50300000000016	-7.2914000000000065	15	11	4	0
[139009.5]	0.6670365351318251	CC#Cc1ccc(OCC(C)(C)C)cc1	202.29699999999997	3.4829000000000025	1	0	2	1
[25771.768]	0.700499954913652	CN[C@@]1(O)CC[C@H]2c3cccc4[nH]cc(c34)C[C@H]2N(C)C1	285.3910000000001	1.8097999999999994	3	3	1	2
[6615440.5]	0.8149545188772993	S=C(c1ccccc1)Nc1ccc(C#N)cc1	238.31499999999997	3.345880000000002	3	1	2	2
[1.4427043e+10]	0.7143014188661052	CO[P@@](=O)(O)c1ccc(F)cc1	190.10999999999999	1.2828	3	1	2	1
[1.01311706e+09]	0.5723436119287516	OCc1ccccc1	108.13999999999997	1.1789	1	1	1	1
[1.665543e+08]	0.7531546025284904	C=CC[S@@](=O)c1ccc(OC(C)(C)C)cc1	238.35199999999995	3.1575000000000015	2	0	4	1
[34.480473]	0.6590571290177555	CC[C@H](O)C(=O)O[C@H]1C[C@@H](C)C=C2C=C[C@H](C)[C@H](CC[C@@H]3C[C@@H](O)CC(=O)O3)C21	406.51900000000023	2.920300000000001	6	2	6	0
[78770.28]	0.8012411963508237	N[C@H](C(=O)O)c1ccc(-c2ccc(F)cc2)c(C(=O)O)c1	289.262	2.2752999999999997	5	3	4	2
[2171254.]	0.7578119959393551	CNCCNc1cccc(C(F)(F)F)c1	218.22199999999992	2.3366999999999996	2	2	4	1
[24327.213]	0.6658429619043664	O=CN1CCN(CCCN2c3ccccc3Sc3ccc(C(F)(F)F)cc32)CC1	421.48800000000017	4.4722000000000035	4	0	5	2
[647782.]	0.5101568892419974	CNC[C@@H](O)c1ccc(O)c(O)c1	183.207	0.35060000000000013	4	4	3	1
[672.0111]	0.6395257442251707	CC#C[C@]1(O)CC[C@H]2[C@@H]3CCC4=CC(=O)CCC4=C3[C@@H](c3ccc(N(C)C)cc3)C[C@@]21C	429.6040000000001	5.406500000000006	3	1	2	1
[12424.982]	0.6603506949227701	CC[N+](CC)(CC)CCOc1ccccc1C	236.379	3.250320000000002	1	0	7	1
[49329796.]	0.450509164423139	COOC#CCNN1C(=O)c2ccccc2C(=O)c2ccccc21	322.32000000000005	1.5972999999999995	5	1	3	3
[76098.68]	0.22327352183559843	O[C@@H]1[C@H](O)[C@@H](O)[C@H](O[C@H]2O[C@H](CO)[C@@H](O)[C@H](O)[C@H](O)[C@H]2O)[C@H](O)[C@H]1O	372.32300000000004	-6.649499999999992	12	10	3	0
[8771502.]	0.719285082353058	Fc1ncc([C@@H]2CC[C@H](O)[C@@H]2CO)cc1	211.23600000000002	1.0675	3	2	2	1
[30685.832]	0.3608202823251693	CN[C@@H]1[C@H](O)[C@H](NC)[C@H]2O[C@@]3(O)C(=O)C[C@@H](C)O[C@H]3O[C@@H]2[C@H]1O	332.353	-2.9255999999999953	9	5	2	0
[3.6028774e+08]	0.44705669278401416	O[C@@H]1CS[C@@H](O)CC1S	166.26700000000002	0.10100000000000003	3	3	0	0
[8281.687]	0.1805638852734039	CC[C@H](NC(=O)[C@@H](Cc1ccccc1)NC(=O)O)C(=O)N[C@@H](C)C(=O)N[C@@H](CCC(=O)O)C(=O)O	494.5010000000003	-0.30099999999999666	9	7	14	1
[7.3571354e+08]	0.38084123148453586	N#CCO	57.052	-0.49772	2	1	0	0
[1.493396e+08]	0.47331056069716826	Nc1noc(N)c1	99.093	-0.16100000000000014	4	2	0	1
[69500384.]	0.759419291795601	CN1Cc2ccccc2C(=O)C1c1ccccc1	237.302	3.056000000000002	2	0	1	2
[3.5636902e+09]	0.7010022873877818	CSC(=O)c1ccc(OC)cc1	182.24399999999997	2.1984000000000004	3	0	2	1
[129224.086]	0.7092649200190689	Cc1onc(-c2ccccc2Cl)c1C(=O)N[C@@H]1C(=O)N2[C@@H]1SC(C)(C)[C@@H]2C(=O)O	435.8890000000002	2.5487200000000003	7	2	4	2
[22608.691]	0.5604120760868545	C[C@@](O)(CS(=O)(=O)c1ccc(F)cc1)C(=O)Nc1ccc(C#N)c(C(F)(F)F)c1	430.3790000000001	2.8795800000000007	5	2	5	2
[28404982.]	0.575228346064442	N[C@@H](Cn1ccc(=O)c(O)c1)C(=O)O	198.17799999999997	-1.0342000000000002	5	3	3	1
[6310.056]	0.13289365778546078	NC[C@H](N)C(=O)N[C@@H](Cc1ccccc1)C(=O)N1CCC[C@H]1C(=O)N[C@@H](CCC(=O)O)C(=O)NCC(=O)O	534.5700000000005	-2.4586999999999914	10	7	14	1
[8083.896]	0.7124527920741569	CCCC1O[C@@H]2C[C@H]3[C@@H]4CCC5=CC(=O)C=C[C@]5(C)[C@H]4[C@@H](O)C[C@]3(C)[C@]2(C(=O)CO)O1	430.5410000000002	2.7168000000000014	6	2	4	0
[9051.056]	0.7121779896965347	CCO[C@H]1C[C@@H]2C[C@H]3[C@@H]4CCC5=CC(=O)C=C[C@]5(C)[C@H]4[C@@H](O)C[C@]3(C)[C@]2(C(=O)CO)O1	430.5410000000002	2.5743000000000014	6	2	4	0
[190188.19]	0.7061185793111127	CN(c1ccc(CC2CCCCC2)cc1)c1ccccc1	279.42699999999996	5.5773000000000055	1	0	4	2
[7577554.5]	0.39272876301091175	O=COC[C@H](O)CS(=O)(=O)[O-]	183.16099999999997	-1.9344999999999992	6	1	5	0
[81765.305]	0.7135696186852986	COCCc1ccc(OCC(O)CNC(C)C)cc1	267.36899999999997	1.6132	4	2	9	1
[4162227.5]	0.6407119631143406	C=C(N)NC(=O)c1cc(Cl)c(N)cc1	211.652	1.0818999999999999	3	3	2	1
[21715.875]	0.9085285470025662	CCCN1C[C@H](CSC)C[C@@H]2c3cccc4[nH]cc(c34)C[C@H]21	314.4980000000001	4.271100000000003	2	1	4	2
[18.610641]	0.1568888746348767	C[C@@H]1C/C=C/C=C/C=C/C=C/[C@H](O[C@@H]2O[C@H](C)[C@@H](O)[C@H](N)[C@@H]2O)C[C@@H]2O[C@](O)(C[C@@H](O)C[C@H]3O[C@@H]3/C=C/C(=O)O1)C[C@H](O)[C@H]2C(=O)O	665.7330000000004	0.11970000000000325	14	7	3	0
[71859.445]	0.5040966211362683	C[Si](C)(C)C[C@H](C)C	130.30699999999996	2.9806000000000017	0	0	2	0
[8569.343]	0.7717055255008513	CNCC[C@@H](c1ccc(O)cc1)c1ccc(O)cc1	257.33299999999997	2.839200000000001	3	3	5	2
[7.429646e+08]	0.716093834488023	C=C1c2ccccc2C(=O)C1c1ccccc1	220.271	3.6799000000000026	1	0	1	2
[154752.77]	0.5922524456830563	OCCCCCCN1CCC(OC(=O)c2cccs2)CC1	311.44700000000006	2.9220000000000015	4	1	8	1
[129721.56]	0.7829579913872158	CCCC[C@@]1(O)C[C@H]2[C@@H]3CCC4=CC(=O)CC[C@@H]4[C@H]3CC[C@@]21CC	330.5120000000001	5.049500000000005	2	1	4	0
[6.3830485]	0.6443448026055145	C/C(C)(C)C(=O)O[C@@H]1C2C(=C[C@H](C)[C@H]1CO)C=C[C@H](C)[C@@H]2CC[C@@H]1C[C@@H](O)CC(=O)O1	434.57300000000026	3.4139000000000017	6	2	5	0
[17423066.]	0.6135815173503629	NCCOCCN1CCCCC1=O	186.25499999999997	-0.02580000000000071	3	1	5	0
[9.0813146e+08]	0.515259689585837	CCOP(=O)(O)O	126.04799999999997	0.11560000000000004	4	2	2	0
[119536.35]	0.6990049572031548	CCNC[C@H](O)COc1ccccc1C(=O)Nc1ccccc1	314.385	2.2881	4	3	8	2
[14074042.]	0.15099967790630217	FCCCCCCCCCCCCCCCCCCCCCCCCCC(=O)O	414.6900000000003	9.4029	2	1	25	0
[152526.1]	0.8889890870696576	NCCC(O)(c1ccccc1)c1ccc(Cl)cc1	261.75199999999995	2.9247000000000014	2	2	4	2
[2.6703027e+09]	0.5693246285400515	BrCc1ccccc1	171.037	2.5815	0	0	1	1
[1711548.5]	0.7787477191785294	CCC[S@](=O)c1ccccc1O	184.26	1.9098000000000002	2	1	3	1
[1301458.]	0.19692175671067177	N[C@H](CO)C(=O)N[C@@H](CCC(=O)N[C@@H](CC(=O)O)C(=O)O)C(=O)O	349.29600000000005	-3.3002999999999956	10	7	11	0
[9078.46]	0.798686274717213	CC[C@@H](O)CC(=O)N[C@@H]1C=C2c3cccc4[nH]cc(c34)C[C@H]2N(C)C1	339.4390000000002	2.0672	3	3	4	2
[9929826.]	0.7530172485480771	CC(n1c2ccc(C#N)cc2)c2cc(Cl)ccc21	254.72	4.424380000000003	2	0	1	2
[9.70546e+09]	0.6223520348087767	Nc1snc2ccccc12	150.206	1.8785	2	1	0	2
[245355.25]	0.7342296115534325	C[C@]1(O)CC[C@H]2[C@@H]3CCC4=CC(=O)CC[C@@H]4[C@H]3CC[C@@]21C	288.43100000000004	3.8792000000000035	2	1	0	0
[778731.06]	0.7122221578764047	CNCC[C@H](O)COc1ccccc1	195.262	1.0357999999999996	3	2	6	1
[4.258828]	0.3477321497212847	CNc1cccc(-c2nc(C(C)C)n(/C=C/[C@@H](O)C[C@@H](O)CC(=O)O)c2-c2ccc(F)cc2)c1	467.5410000000002	4.578600000000003	6	4	10	3
[1548919.2]	0.24284360013026632	CC(=N)S	75.136	0.91337	0	2	0	0
[2.9357542e+13]	0.49165650235152397	Cn1ccnc1S	114.17299999999999	0.7087999999999999	1	1	0	1
[5.887533]	0.3833654024978739	CNc1nc(-c2ccc(Cl)cc2)c(-c2ccc(F)cc2)n1/C=C/[C@@H](O)C[C@@H](O)CC(=O)O	459.9050000000002	4.108600000000004	6	4	9	3
[5426.272]	0.7105614453252636	COC[C@H]1C[C@@H]2C[C@H]3[C@@H]4CCC5=CC(=O)C=C[C@]5(C)[C@H]4[C@@H](O)C[C@]3(C)[C@]2(C(=O)CO)O1	430.5410000000002	2.2267000000000006	6	2	4	0
[638388.3]	0.2011276719859027	CO[C@]1(NC(=O)CSCC#N)C(=O)N2C(C(=O)O)=C(CSc3nnnn3C)CS[C@@H]21	471.54600000000016	-0.7283199999999983	12	2	9	1
[1939137.1]	0.2685241695544035	OC1[C@@H](O)C[C@H](O)[C@H](CO)CC(O)(P(=O)(O)O)OC1	302.216	-2.6882	9	7	2	0
[875696.25]	0.2895916993485164	O=[P@](O)(OC[C@H]1O[C@H](CO)[C@@H](O)[C@H](O)[C@H]1O)CO	288.1890000000001	-3.0194000000000005	9	6	5	0
[12355.503]	0.04404408082873914	N[C@@](CCC(=O)N[C@@H](CSSC[C@H](NC(=O)CC[C@H](N)C(=O)O)C(=O)NCC(=O)O)C(=O)NCC(=O)O)C(=O)O	611.6320000000004	-3.713409999999997	16	10	21	0
[740007.56]	0.8289288715670488	CN1[C@H]2CC[C@H]1C[C@@H](OC(c1ccccc1)c1ccccc1)C2	307.43700000000007	4.417800000000004	2	0	4	2
[69043.055]	0.5645394580298885	SCc1ncnc(NS(=O)(=O)c2ccc(N)cc2)c1OC	326.4030000000001	1.298	6	3	5	2
[7152.959]	0.6474895864862622	C[C@H](C=O)N[C@@H]1C[C@H](Cc2ccc(F)cc2)C[C@H](O)CC1	293.38200000000006	2.4649	3	2	5	1
[2572.592]	0.7287031171003118	C=C(O)CC(c1ccccc1Cl)c1ccc(Cl)cc1	293.193	5.587100000000003	1	1	4	2
[33169.08]	0.2868130104453407	C=CCN1CC[C@]23c4c5ccc(O)c4O[C@H]2/C(=N/N=C2\CC[C@@]4(O)[C@H]6Cc7ccc(O)c8c7[C@@]4(CCN6CC=C)[C@H]2O8)CC[C@@]3(O)[C@H]1C5	650.7760000000003	3.2752000000000026	8	4	5	2
[19049.197]	0.8113811498160461	C[C@@H](c1ccc(F)cc1)c1ccc(O)cc1	216.255	3.6831000000000023	1	1	2	2
[90228.61]	0.7353103503445437	CNCO[C@]1(C(=O)O)CCC[C@H]2[C@@H]3CCC4=CC(=O)CC[C@@H]4[C@H]3CC[C@@]21C	375.5090000000002	3.5352000000000015	5	2	4	0
[541407.3]	0.26004151205294673	O[C@H]1CN[C@@H](O[C@H]2[C@H](O)[C@@H](O)[C@@H]2O)[C@H](O)[C@@H]1O	251.235	-4.520099999999996	8	7	2	0
[647782.]	0.5101568892419974	CNC[C@H](O)c1ccc(O)c(O)c1	183.207	0.35060000000000013	4	4	3	1
[3980.082]	0.821978670277742	C[C@@H](C[C@]1(O)CC[C@H]2[C@@H]3CCC4=CC(=O)CCC4)[C@H]3CC[C@@]21C	316.485	4.659400000000004	2	1	3	0
[114061.61]	0.7426452001633834	C/N=C/c1cc(OC)c(OC)cc1O	195.218	1.4580999999999997	3	1	3	1
[25573.014]	0.5019124751769644	C[C@@H](OC(=O)N[C@@H]1C(=O)N[C@H](Cc2cccs2)C(=O)N[C@H](C(=O)O)C(C)C)C1	411.4800000000002	0.8878000000000001	6	4	8	1
[175797.2]	0.4261443688183634	O=c1ncn2nc(Sc3ccc(F)cc3F)ccc2c1-c1c(Cl)cccc1Cl	436.2700000000001	5.492700000000003	4	0	3	4
[7.4537168]	0.6390622750209786	CCC(C)(C)C(=O)O[C@H]1C[C@@H](C)C=C2C=C[C@H](C)[C@H](CC[C@@H]3C[C@@H](O)CC(=O)O3)C21	418.57400000000024	4.585600000000005	5	1	6	0
[17119.941]	0.4716128910841077	CNCc1ccc(CN(C)CCCC(C#N)(c2ccc(OC)c(OC)c2)C(C)C)cc1OC	453.62700000000024	4.761380000000004	6	1	13	2
[5.636458e+08]	0.3474462964143963	[N-]=[N+]=NC(=O)OC[C@H](N)C(=O)O	174.11599999999999	-0.15480000000000005	5	2	3	0
[5498.7134]	0.6298922742213939	C/C(N)=C/C=C\C=C1\CCC[C@@]2(C)CC[C@@H]2CC1C[C@@H](O)CC(=O)O	347.4990000000001	4.163700000000003	4	3	6	0
[8.204762e+10]	0.3426777863228231	ClC1=C(Cl)[C@]2(Cl)[C@@H]3[C@@H]4C[C@@H]([C@H]5O[C@@H]45)[C@@H]3[C@@]1(Cl)C2(Cl)Cl	380.913	4.481400000000002	1	0	0	0
[6729649.]	0.6761987041820161	NC1(CCC(=O)O)CCCCC1	171.23999999999995	1.5127999999999997	3	2	3	0
[1078411.6]	0.7856592903847118	N#CCC(C(=O)O)Cc1ccccc1	189.21400000000003	1.84358	3	1	4	1
[4031069.5]	0.5430485662212737	C[C@@](N)(Cc1ccc(O)c(O)c1)C(=O)O	211.21699999999998	0.4423000000000001	5	4	3	1
[1062109.5]	0.25718517203487173	CO[C@H]1[C@H](O)[C@H](N)[C@@H](O[C@H]2O[C@H]([C@H](C)N)CC[C@H]2N)[C@H](O)[C@@H]1N(C)C(=O)CN	405.49600000000015	-3.585399999999993	10	6	6	0
[9.591981e+08]	0.5877137168007852	OCC1=CC(=O)CCCC1=O	154.165	0.22720000000000007	3	1	1	0
[1003378.]	0.8216891841728703	OC[C@H](c1ccccc1)c1ccccn1	199.253	2.2058	2	1	3	2
[1.1991166e+11]	0.16685397505091648	N=[N+]=C([O-])c1ccc([N+](=O)[O-])cc1O	195.134	-0.3535299999999999	4	2	2	1
[638388.3]	0.2011276719859027	CO[C@@]1(NC(=O)CSCC#N)C(=O)N2C(C(=O)O)=C(CSc3nnnn3C)CS[C@@H]21	471.54600000000016	-0.7283199999999983	12	2	9	1
[1.7548408e+08]	0.7684316733352575	C[C@@H]1SC(=O)N(Cc2ccccc2)C1=O	221.281	2.2705	3	0	2	1
[33.738117]	0.550692990866757	Oc1c(Cl)cc(Cl)c(Cl)c1Cc1c(O)c(Cl)cc(Cl)c1Cl	406.90700000000004	6.609000000000001	2	2	2	2
[158508.45]	0.8021522271209225	CCC[C@@H](O)CC(=O)Nc1ccccc1C	221.3	2.4846200000000005	2	2	5	1
[9333.186]	0.8058613927728192	CN[C@H]1CC[C@@H](c2ccc(Cl)c(Cl)c2)c2ccccc21	306.236	5.179600000000004	1	1	2	2
[5056166.]	0.7390816537205931	C=C[C@@]1(C)C[C@H]2C[C@H]3[C@H](C)CC4=C(CC(=O)O)[C@H]4CC[C@H]3[C@@]21C	314.46900000000005	5.0621000000000045	2	1	3	0
[158274.61]	0.8196123392686668	C[C@H]1NCC[C@H](C(=O)O)C=C1c1ccccc1	231.29500000000002	2.1526000000000005	3	2	2	1
[653164.06]	0.5861378710834815	C[C@H](N[C@@H](Cc1ccc(O)cc1)C(=O)O)C(=O)O	253.254	0.45059999999999983	6	4	6	1
[2012.5056]	0.3908922464329067	CCC[C@H]1CCC[C@H](CC[C@@H](O)C[C@@H](O)CC(=O)O)[C@H]1COC(=O)C(C)(C)CC	414.58300000000025	4.165200000000003	6	3	13	0
[2135.767]	0.586134145201297	CCc1[nH]c(=O)c(-c2ccc(F)cc2)nc1NC(=O)C[C@@H](O)CC(=O)O	363.34500000000014	1.3025999999999998	6	4	7	2
[1873959.9]	0.5327639891125654	CC[C@@]1(O)C(=O)OCc2c1cc1n(c2=O)Cc2cc3ccccc3nc2-1	348.35800000000006	2.0796	5	1	1	4
[116610.266]	0.8516371541172786	CNCCCN1c2ccccc2CCc2ccccc21	266.388	3.5328000000000026	2	1	4	2
[22028.146]	0.17503537053091334	CCN[C@H]1C[C@H](N)[C@@H](O[C@H]2OC(CN)=CC[C@H]2N)[C@H](O)[C@H]1O[C@H]1OC[C@](C)(O)[C@H](NC)[C@H]1O	475.58700000000016	-3.200699999999992	12	8	8	0
[189354.06]	0.36882378899696056	NCCS[C@@H]1OC[C@H](O)[C@@H](O)[C@H](O)[C@H]1O	239.29300000000003	-2.5217999999999994	7	5	3	0
[inf]	0.3647362951907639	C[N+]1(C)[C@H]2C[C@H](OC(=O)[C@H](CO)c3ccccc3)C[C@H]1[C@H]1O[C@H]12.[Br-]	398.2970000000001	-1.9332999999999958	4	1	4	1
[125169.72]	0.28661243847385526	NC(N)=Nc1nc(CSCC/C(N)=N/S(N)(=O)=O)cs1	337.456	-0.7679999999999998	7	4	7	1
[2530708.8]	0.7354070672581984	C1CCC(C(CC2CCCCN2)C2CCCCC2)CC1	277.496	5.295400000000005	1	1	4	0
[122.606026]	0.3160633251207913	C=C1OC(=O)C2=C(CC[C@H](OC(=O)OC)C[C@H](C)[C@H]2CC[C@@H](O)C[C@@H](O)CC(=O)[O-])[C@@]1(O)C(C(C)=O)C(C)C	553.6250000000003	1.5656999999999992	11	3	11	0
[1.1183228e+08]	0.6016550099703739	CCCSCCC(=O)O	148.227	1.6043	3	1	5	0
[107921.97]	0.7101876718101374	C=C[C@](C)(O)CCC1=CCC[C@H]1C(=O)NC(=O)C(C)(C)CC	307.4340000000001	3.1190000000000015	3	2	7	0
[2.2074609]	0.2335188461814743	C=CCOC1C[C@H](OCc2ccccc2)C[C@@H](/C=C/c2c(-c3ccc(F)cc3)nc(N(C)S(C)(=O)=O)nc2C(C)C)O1	595.7370000000002	6.108200000000007	7	0	12	3
[55926.64]	0.6530251998867979	C#CCN(C)[C@H](C)Cc1ccccc1	187.286	2.1826	1	0	4	1
[389.09213]	0.4555938354562437	C[C@H]1C[C@H]2[C@@H]3CCC4=CC(=O)C=C[C@]4(C)[C@@]3(F)[C@@H](O)C[C@]2(C)[C@@]1(O)C(=O)COP(=O)(O)O	472.44600000000025	2.0127000000000006	8	4	4	0
[112131.87]	0.7287363220343337	CN1CN(c2cc3c(cc2F)c(=O)c(C(=O)O)cn3-c2ccc(F)cc2F)CC1	403.36000000000007	2.815500000000001	5	1	3	3
[247431.97]	0.8169951703125135	CS(=O)(=O)c1ccc(C2=C(c3ccccc3)C(=O)OC2)cc1	314.3620000000001	2.5577000000000005	4	0	3	2
[4197529.]	0.6748490647878146	c1csc(Nc2ccc(Nc3ccccc3)cc2)c1	266.369	5.235300000000003	2	2	4	3
[1670687.6]	0.656699593354262	N#CC1CCC(c2ccccc2)CC1	185.26999999999998	3.4839800000000025	1	0	1	1
[308923.56]	0.6379218874031998	CCC[C@]1(C)C[C@H]2[C@@H]3CCC4=CC(=O)C=C[C@]4(C)[C@H]3CC[C@@]21C	312.49700000000007	5.710600000000007	1	0	2	0
[51753.387]	0.19640185726231915	CN[C@@H]1[C@@H](O)[C@@H](O[C@@H]2[C@@H](O)[C@H](O[C@H]3OC(CN)=CC[C@H]3N)[C@@H](N)C[C@H]2N)OC[C@]1(C)O	447.53300000000024	-3.851499999999994	12	8	6	0
[78256.78]	0.22150213880450387	CO/C=C(\C(=O)N[C@@H]1C(=O)N2C(C(=O)O)=C(COC(C)=O)CS[C@H]12)c1csc(N)n1	454.48600000000016	0.014300000000000979	10	3	7	1
[1062109.5]	0.25718517203487173	CO[C@H]1[C@@H](O)[C@H](N)[C@@H](O[C@H]2O[C@H]([C@H](C)N)CC[C@H]2N)[C@H](O)[C@@H]1N(C)C(=O)CN	405.49600000000015	-3.585399999999993	10	6	6	0
[6836.2544]	0.21751778620947723	N#C[C@@H](O[C@@H]1O[C@H](CO[C@@H]2O[C@H](CO)[C@@H](O)[C@H](O)[C@H]2O)[C@@H](O)[C@H](O)[C@H]1O)c1ccccc1	457.4320000000001	-3.108019999999997	12	7	7	1
[18144544.]	0.3446247204426618	NCCCNCCSP(=O)(O)O	214.22699999999998	-0.2492999999999997	6	4	7	0
[1.4295007]	0.17946960226286257	CCCn1ccc(CNC(=O)c2c(-c3ccccc3)c(-c3ccc(F)cc3)c(CC[C@@H](O)C[C@@H](O)CC(=O)[O-])n2C(C)C)c1	602.7270000000002	4.868100000000005	5	3	15	4
[5174110.]	0.8220901729914654	CC[C@H]1[C@H]2C[C@H]3[C@@H]4N(C)c5ccccc5[C@]45C[C@@H]([C@@H]2[C@H]5O)N3[C@@H]1O	326.44	1.5545	4	2	1	1
[5174110.]	0.8220901729914654	CC[C@H]1[C@@H]2C[C@H]3[C@@H]4N(C)c5ccccc5[C@]45C[C@@H]([C@@H]2[C@H]5O)N3[C@@H]1O	326.44	1.5545	4	2	1	1
[1818150.]	0.549197733432213	N[C@H]1C=CC[C@H](C(=O)O)CC1	155.19699999999997	0.7545999999999999	3	2	1	0
[185337.78]	0.448569703046719	ClSc1cccc(COC(Cn2ccnc2)c2ccc(Cl)cc2Cl)c1	413.75700000000006	6.393900000000003	3	0	7	3
[inf]	0.0784560249339612	CCC[N+](CCCCC)CC.OC(=O)CCC(=O)OCC[N+](CC)CC.[I-].[I-].[I-]	755.2780000000002	-5.667100000000012	4	1	15	0
[30070.799]	0.8016505820392625	C[C@@H](CO)NC(=O)[C@@H]1C=C2c3cccc4[nH]cc(c34)C[C@H]2N(C)C1	325.4120000000001	1.5346000000000002	3	3	3	2
[92566.03]	0.5733888503791269	ON=C1CCN(CCCN2c3ccccc3Sc3ccc(Cl)cc32)CC1	387.9360000000002	5.258800000000004	4	1	4	2
[41884.645]	0.4450103314415837	CSC[C@H](/C=C/[C@@H](O)C[C@@H](O)CC(=O)O)C(=O)O	278.32599999999996	0.19299999999999995	7	4	9	0
[5343.8574]	0.6586307977421101	C(CC[C@@H](O)[C@H](C)O)[C@H]1CC[C@H]2[C@@H]3CC[C@H]4[C@@H](O)CC[C@]4(C)[C@H]3CC[C@@]21C	378.5970000000002	4.528100000000004	3	3	5	0
[126222.67]	0.38410287831471035	CNC(=C[N+](=O)[O-])NCCSCc1ccc(CN(C)C)o1	314.411	1.4589999999999999	7	2	10	1
[4.214314e+09]	0.3165786787720106	NNC(=O)c1ccncc1	137.142	-0.3149000000000006	3	2	1	1
[11.881284]	0.19204176551405622	C#Cc1ccc(CNC(=O)O[C@H]2C[C@@H](C)C=C3C=C[C@H](C)[C@H](CC[C@@H]4C[C@@H](O[Si](C)(C)C(C)(C)C)CC(=O)O4)[C@H]32)cc1	591.8650000000005	7.543400000000008	5	1	8	1
[2837293.8]	0.26792675272112865	O[C@@H]1CO[C@@H]2CNC(=O)C(O)[C@@H]2C[C@@H](O)[C@@H](O)[C@H]1O	277.273	-3.6741999999999977	7	6	0	0
[1936952.4]	0.7592290238851659	c1cc(N2CCNCC2)cc(OC)c1	192.262	1.1048	3	1	2	1
[1304814.8]	0.5969362176118971	CCC1(c2ccc(N)cc2)CCC(=O)NC1=O	232.28299999999996	1.3532	3	2	2	1
[874437.75]	0.708806376357817	O[C@@](Cc1ccc(O)c(O)c1)c1ccccc1	229.255	2.59309	3	3	3	2
[1413277.]	0.8362374164858365	N[C@@H](C(=O)O)c1ccc(C(=O)c2ccc(F)cc2)cc1	273.263	2.1411000000000007	4	2	4	2
[381270.72]	0.7673986733251316	NCC1CC(c2ccc(F)cc2)CC1	193.26499999999996	2.668100000000001	1	1	2	1
[inf]	0.8745103781587379	CCCCN1CCCCC1C(=O)Nc1c(C)cccc1C.Cl	324.896	4.3183400000000045	2	1	5	1
[174.79233]	0.509364652560237	CC[C@H](c1ccc(OCC(O)C[C@@H](O)CC(=O)O)cc1)c1cccc(O)c1	374.43300000000005	2.8995000000000006	6	4	10	2
[10273.155]	0.3555803869701186	C=C[C@H]1C[C@@H](C(=O)N[C@@H]([C@H]2O[C@H](SC)[C@H](O)[C@@H](O)[C@H]2O)[C@H](C)Cl)N(C)C1	408.9480000000001	-0.22459999999999924	7	4	6	0
[1.4085328e+08]	0.6721670015102429	C[C@@]1(Cn2ccnn2)[C@H](C(=O)O)N2C(=O)C[C@H]2S1(=O)=O	300.296	-1.523199999999998	7	1	3	1
[710640.4]	0.7815067864219127	Oc1cnc(O)c(O)c1Sc1ccc(Cl)cc1	269.70899999999995	3.003	5	3	2	2
[81521.29]	0.685142538776804	C[C@H]1C[C@@H]2[C@H]([C@@H](O)C[C@@]3(C)[C@H]2CC[C@]3(O)C(=O)CO)[C@@]2(C)C=CC(=O)C=C12	374.4770000000001	1.8036	5	3	2	0
[76098.68]	0.22327352183559843	O[C@H]1[C@H](O)[C@@H](O)[C@H](O[C@H]2O[C@H](CO)[C@@H](O)[C@H](O)[C@H](O)[C@H]2O)[C@H](O)[C@H]1O	372.32300000000004	-6.649499999999992	12	10	3	0
[133052.25]	0.5986479136061809	CO/C(=C(\CC)CCCC(C)(C)C)c1ccccc1	260.421	5.670500000000006	1	0	6	1
[1.8727465]	0.18258905858233082	C=Cc1ccc(CNC(=O)c2c(-c3ccccc3)c(-c3ccc(F)cc3)c(CC[C@@H](O)C[C@@H](O)CC(=O)[O-])n2C(C)C)cc1	597.7070000000002	5.299600000000005	5	3	14	4
[16498.02]	0.29812033353073436	O=C1[C@H](O)C[C@H](O)/C=C/c2c(O)c(O[C@H]3O[C@H](CO)[C@@H](O)[C@H](O)[C@H]3O)ccc21	398.36400000000003	-2.1076999999999995	10	7	3	1
[2.4135162e+08]	0.6346563045470156	CC[S@](=O)c1ccccc1	154.23399999999998	1.8141	1	0	2	1
[5103910.5]	0.2612626527203185	OC[C@H](O)[C@@H](O)[C@H](O)[C@H](O)CO	182.172	-3.5854000000000004	6	6	5	0
[4277.4795]	0.62193765951586	C[C@H]([C@H](O)CC(=O)O)[C@H]1CC[C@H]2[C@@H]3CC=C4C[C@@H](O)CC[C@]4(C)[C@H]3CC[C@]12C	390.56400000000025	4.398000000000004	4	3	4	0
[6.6934153e+10]	0.5560017805046764	C[C@H]1SC(=O)N2CCCC[C@H]21	171.26499999999996	2.0962	2	0	0	0
[60444.02]	0.16685365193348575	NC[C@H]1O[C@H](O[C@H]2[C@@H](O)[C@H](O[C@H]3O[C@H](CO)[C@@H](O)[C@H](N)[C@H]3O)[C@H](N)C[C@@H]2N)[C@H](O)[C@@H](O)[C@@H]1O	484.50300000000016	-7.2914000000000065	15	11	6	0
[9.296392e+09]	0.39035257545438995	O=P(=O)(O)O	97.99399999999999	-0.7581	4	2	0	0
[749.7505]	0.3354507727744229	CSCCCCCCC#CC#CCCCCCCCCC(=O)O	336.5410000000001	5.512100000000005	3	1	14	0
[304690.38]	0.524208510144611	C[C@@H](Cc1ccc(O)c(O)c1)OC(=O)O	212.20099999999996	1.7234	5	3	3	1
[170873.11]	0.6192081845073194	CSc1ccc2c(c1)N(CCC1CCCCN1C)c1ccccc1S2	370.587	5.885600000000005	4	0	4	2
[3238530.2]	0.2346588097545297	CN/C(=N\CCSCc1nc[nH]c1C)NC#N	252.347	0.5974	5	3	5	1
[5555946.]	0.6451540750614092	CC[C@@H]1NC(=O)C[C@H](C)[C@H](C)O1	171.23999999999998	1.2835999999999999	2	1	1	0
[1455.7007]	0.17109945263489132	CSCC[C@@H](NC(=O)[C@@H](Cc1ccccc1)NC(=O)[C@@H](N)Cc1ccccc1)C(=O)N[C@@H](CC(=O)O)C(=O)O	558.6570000000004	0.5659000000000038	9	6	16	2
[13943730.]	0.8528036890699656	C[C@H](C(=O)O)c1cccc(C(=O)c2ccccc2)c1	254.285	3.1057000000000015	3	1	4	2
[27375220.]	0.6057206690801091	O=[P@]1(N(CCCl)CCCl)NCCCO1	261.089	1.884	4	1	5	0
[6.703906e+14]	0.48837238667997585	S=C=Nc1cccc2ccccc12	185.251	3.5741000000000014	1	0	1	2
[8.677211e+12]	0.33649125455948037	[O-][n+]1ccccc1	95.10099999999998	0.3200000000000002	1	0	0	1
[685255.3]	0.6336261903288789	C[S@](=O)CCN1CCCCC1	175.29699999999997	0.8507999999999998	2	0	3	0
[5991.8604]	0.6056838132410555	CC[C@H]1CN2CCc3cc(OC)c(OC)cc3[C@@H]2C[C@@H]1C[C@H]1NCCc2cc(OC)c(OC)cc21	480.64900000000034	4.943400000000005	6	1	7	2
[51004.797]	0.28881445380491755	CC/N=C(\C(=O)N[C@@H]1C(=O)N2C(C(=O)O)=C(COC(C)=O)CS[C@H]12)c1csc(N)n1	453.5020000000002	-0.16399999999999826	9	3	7	1
[645.35803]	0.12310611178759127	C[C@H](NC(C)(C)C)C(=O)N1CCC[C@H]1C(=O)N[C@@H](CCCN)C(=O)N[C@@H](Cc1ccccc1)C(=O)N[C@@H](CCC(=O)O)C(=O)O	632.7590000000002	0.13940000000001007	10	7	17	1
[206.5899]	0.06909991789281765	CC[C@@H](NC(=O)[C@@H](Cc1ccccc1)NC(=O)O)C(=O)NCC(=O)NCC(=O)N[C@@H](CCC(=O)O)C(=O)N[C@@H](CC(=O)O)C(=O)O	652.6140000000004	-2.613799999999994	13	10	20	1
[4.873061e+10]	0.5420450088370231	Brc1ccccc1	157.01	2.4491000000000005	0	0	0	1
[235146.02]	0.6077120639237138	C=CC(C)(C)c1cccc(Cl)c1	180.67799999999997	3.803600000000003	0	0	2	1
[124494.7]	0.8327124144827058	CCCSc1ccc2[nH]c(NC(=O)OC)nc2c1	265.33799999999997	3.2433000000000005	4	2	4	2
[106848.11]	0.7870878791639985	COc1ncnc(NS(=O)(=O)c2ccc(N)cc2)c1OC	310.33500000000004	0.8768	7	2	5	2
[4246672.5]	0.6654785528464892	Nc1c(CC(=O)O)cccc1C(=O)c1ccc(Br)cc1	334.169	2.889400000000001	4	2	4	2
[115705.77]	0.7404434461043058	COC/C=C/c1ccc(O)cc1	164.204	2.0518	2	1	3	1
[950.5932]	0.6918289177745705	C[C@H]1CN(c2c(F)c(N)c3c(=O)c(C(=O)O)cn(C4CC4)c3c2F)C[C@H](C)N1	392.4060000000002	2.0816	6	3	3	2
[33876.703]	0.17478822451364606	C[C@H]1[C@H](NC(=O)/C(=N\OC(C)(C)C(=O)O)c2csc(N)n2)C(=O)N1S(=O)(=O)O	435.44000000000017	-1.1724999999999979	10	4	7	1
[359061.94]	0.6331489367295957	CSCC[C@H](/C=C/C(=O)O)C(=O)O	204.24699999999999	1.0811	5	2	6	0
[6731.3203]	0.13555956630497829	C[C@@H](O)[C@H](NC(=O)[C@@H]1CCCN1C(=O)[C@H](Cc1ccccc1)NC(=O)CN)C(=O)NCC(=O)NCC(=O)O	534.5700000000003	-3.1537999999999915	9	7	13	1
[9283.598]	0.512482398981975	CCC/C(C)=C(\C)C(=O)OC(C)(C)C	198.30599999999995	3.4646000000000026	2	0	3	0
[1221668.4]	0.5417341841278505	CCCCSc1ccc(C(F)(F)F)cc1	234.28599999999994	4.597600000000003	1	0	4	1
[3.7821763e+08]	0.5719431747561196	NCc1ccccc1	107.15599999999996	1.1453	1	1	1	1
[10273.155]	0.3555803869701186	C=C[C@@H]1C[C@@H](C(=O)N[C@@H]([C@H]2O[C@H](SC)[C@H](O)[C@@H](O)[C@H]2O)[C@H](C)Cl)N(C)C1	408.9480000000001	-0.22459999999999924	7	4	6	0
[51435.777]	0.6582324223183499	C[C@@H](F)[C@H]1C[C@H]2[C@@H]3CCC4=CC(=O)CC[C@]4(C)[C@H]3CC[C@]12C	304.44900000000007	5.102400000000005	1	0	1	0
[131.3603]	0.6564465021990212	NS(=O)(=O)c1cc2c(cc1Cl)NC(C(Cl)Cl)NS2(=O)=O	380.66200000000003	0.8210000000000004	5	3	2	1
[24473.137]	0.10542377087578698	NO[C@H](CO)C(=O)N[C@@H]1C[C@H](N)[C@@H](O[C@H]2O[C@H](CN)[C@@H](O)[C@H](O)[C@H]2O)[C@H](O)[C@H]1O[C@H]1O[C@H](CO)[C@@H](O)[C@H](N)[C@H]1O	587.5800000000003	-8.882700000000014	18	13	10	0
[3433.3005]	0.38378863729879575	CCO[C@@H]1CC[C@H](C)[C@H](CC[C@@H](O)C[C@@H](O)CC(=O)O)[C@H]1COC(=O)C(C)(C)CC	430.5820000000002	3.400000000000002	7	3	13	0
[4.172457]	0.2633102790840525	CCCOC1C[C@@H](OC(=O)c2cccnc2)C[C@H](/C=C/c2c(-c3ccc(F)cc3)nc(N(C)S(C)(=O)=O)nc2C(C)C)O1	612.724	5.367400000000005	9	0	11	3
[72075.1]	0.2079442341493163	CO/N=C(\C(=O)N[C@@H]1C(=O)N2C(C(=O)O)=C(COC(C)=O)CS[C@H]12)c1csc(N)n1	455.47400000000016	-0.6224999999999987	10	3	7	1
[2575796.]	0.43328794180573177	Cn1cnc([N+](=O)[O-])c1Sc1ncnc2[nH]cnc12	277.269	1.1457999999999997	7	1	3	3
[122521.23]	0.8445712183265353	CNS(=O)(=O)Cc1ccc2[nH]cc(CCN(C)C)c2c1	295.408	1.3211999999999997	3	2	6	2
[799653.]	0.8032412590642514	Cc1c2cccc(C(=O)OCCN3CCCC3)cc2o1	273.33199999999994	2.9454200000000013	4	0	4	2
[45909444.]	0.7274025769135067	N[C@@H](Cc1ccc(F)cc1)C(=O)O	183.182	0.7801	3	2	3	1
[1738.4865]	0.7733596303588618	O[C@](c1ccc(Cl)cc1)(Cl)C(Cl)(Cl)Cl	294.39199999999994	4.0941	1	1	1	1
[134.00745]	0.5150085052552582	C[C@@H](CCCC(C)(C)O)[C@H]1CC[C@H]2[C@@H]3CC=C4C[C@@H](O)CC[C@]4(C)[C@H]3CC[C@]12C	402.66300000000024	6.5036000000000085	2	2	5	0
[5203.585]	0.03498796391913246	O=CC(O)C(=O)N[C@@H](CCN1CCCC[C@H]1C(=O)N[C@H](C(=O)O)C(=O)O)C(=O)NCC(=O)NCC(=O)NCC(=O)NCC(=O)c1ccccc1	705.678	-4.722700000000009	14	9	20	1
[1780565.8]	0.24345418372476169	c1ccc2c(c1)cc1ccc3cccc4ccc2c1c34	252.31599999999997	5.737200000000003	0	0	0	5
[278758.25]	0.7240817407174932	CCC[C@H](O)Cc1ccccc1	164.248	2.3901000000000003	1	1	4	1
[15.233474]	0.3459188515486632	CCNC(=O)c1c(-c2ccccc2)c(-c2ccc(F)cc2)c(CC[C@@H](O)C[C@@H](O)CC(=O)[O-])n1C(C)C	509.59800000000035	3.476300000000002	5	3	12	3
[685255.3]	0.6336261903288789	C[S@@](=O)CCN1CCCCC1	175.29699999999997	0.8507999999999998	2	0	3	0
[550699.]	0.4106698403593517	CO[C@]12[C@H](COC(N)=O)C3=C(C(=O)C(C)=C(N)C3=O)N1C[C@@H]1N[C@@H]12	334.33200000000005	-1.6511999999999971	8	3	3	0
[250123.81]	0.6875644303686728	CNCCOc1ccccc1C(=O)O	195.21799999999996	0.9830000000000001	4	2	5	1
[9706.514]	0.7278115473639667	OCCN1CCN(CCCN2c3ccccc3Sc3ccc(C(F)(F)F)cc32)CC1	437.5310000000002	4.308100000000003	5	1	6	2
[10750.425]	0.7796984854737203	CC/C(=C(/CC)c1ccc(O)cc1)c1ccc(O)cc1	268.356	4.828600000000005	2	2	4	2
[112500.34]	0.3433083562994692	CCCC[C@@H](CC)COC(=O)c1ccccc1C(=O)OC[C@@H](CC)CCCC	390.5640000000003	6.433000000000007	4	0	14	1
[4.0906176e+09]	0.5852824958522993	N=NC(=O)c1ccccc1	134.13799999999998	1.85777	1	1	1	1
[973.7694]	0.4257980527425439	C[C@@H]1C=CC[C@H](COC(=O)C(C)(C)C)[C@H]1CCC(O)CC(O)CC(=O)O	370.4860000000001	2.770900000000001	6	3	9	0
[904543.06]	0.7516534585904632	CCCC[C@H](O)COC(=O)c1ccccc1	222.284	2.3945000000000007	3	1	6	1
[1.4085328e+08]	0.6721670015102429	C[C@]1(Cn2ccnn2)[C@H](C(=O)O)N2C(=O)C[C@H]2S1(=O)=O	300.296	-1.523199999999998	7	1	3	1
[1162.5665]	0.4685520021986346	Cc1nnnn1C(/C=C/[C@@H](O)C[C@@H](O)CC(=O)[O-])=C(c1ccc(F)cc1)c1ccc(F)cc1	455.4410000000001	1.4844200000000003	7	2	9	3
[1546.1047]	0.2963419520142686	COCCOC(=O)C1=C(C)NC(C)=C(C(=O)OC(C)C)C1c1cccc([N+](=O)[O-])c1	418.44600000000014	2.9708000000000014	8	1	8	1
[1776352.9]	0.521843795439389	CN(C[C@@H](O)CCO)CCN1CCC[C@H]1CCO	260.37799999999993	-0.4916999999999991	5	3	9	0
[35271.58]	0.6092548110722981	CC#CC[C@]1(COC)CC[C@@H]2[C@@H]3CCC4=CC(=O)CC[C@]4(C)[C@H]3CC[C@@]21C	368.5610000000002	5.564500000000006	2	0	3	0
[1.26566776e+08]	0.4433687822838736	O=C/C=C/c1ccccc1	132.16199999999998	1.8987	1	0	2	1
[112279.445]	0.8326610784751867	COC1=CC(=O)C[C@@H](C)[C@]12Oc1c(Cl)c(OC)cc(OC)c1C2=O	352.7700000000001	2.8103000000000007	6	0	3	1
[4.9225117e+08]	0.6238523859342106	NC[C@@H]1CC[C@H](C(=O)O)CC1	157.21299999999997	0.8361000000000001	3	2	2	0
[38127328.]	0.7585767875669975	C=CC[S@](C)C(=O)Nc1ccccc1	208.306	3.3032000000000012	1	1	3	1
[4.7587456e+11]	0.7373478458184286	CC1=Nc2ccc(Cl)cc2S(=O)(=O)N1	230.676	1.6818	2	1	0	1
[4.3998566e+09]	0.5694420997689498	O=N/C=C/c1ccccc1	133.14999999999998	2.4237	1	0	2	1
[2396936.5]	0.6607908124871046	CCc1nc(N)nc(Cl)c1NC1=NCCN1	240.698	0.6457000000000002	5	3	2	1
[9368720.]	0.5125069246930146	N[C@H](Cc1ccc(O)c(O)c1)C(=O)O	197.18999999999997	0.052200000000000135	5	4	3	1
[20283.973]	0.6897663103441396	CC(=C/C(=O)O)c1ccc(C(=O)c2ccc(F)cc2)cc1	284.28599999999994	3.5446000000000017	3	1	4	2
[9932.301]	0.043741557343612084	N[C@@H](CCC(=O)N[C@@H](CSSC[C@H](NC(=O)CC[C@H](N)C(=O)O)C(=O)NCC(=O)O)C(=O)NCC(=O)O)C(=O)O	612.6400000000004	-3.8767999999999985	16	10	21	0
[7.826287e+09]	0.41487401500285953	O=S(=O)([O-])CCS	141.193	-0.5385999999999997	3	1	2	0
[2.011892e+11]	0.42124595946297344	C[C@@]12C(=O)OC(=O)[C@]1(C)[C@H]1CC[C@@H]2O1	196.20199999999997	0.6436	4	0	0	0
[226924.72]	0.9339413767145557	Fc1ccc([C@@H]2CCNC[C@H]2COc2ccc3c(c2)OCO3)cc1	329.3710000000001	3.326500000000002	4	1	4	2
[389.09213]	0.4555938354562437	C[C@@H]1C[C@H]2[C@@H]3CCC4=CC(=O)C=C[C@]4(C)[C@@]3(F)[C@@H](O)C[C@]2(C)[C@@]1(O)C(=O)COP(=O)(O)O	472.44600000000025	2.0127000000000006	8	4	4	0
[3589892.2]	0.557522237047602	N[C@H]1CCC[C@H](C(=O)O)CC1	157.21299999999997	0.9785999999999997	3	2	1	0
[7501.464]	0.6161837575710002	C[C@H](Cc1ccc(O)c(O)c1)NCCc1ccc(O)cc1	287.359	2.566700000000001	4	4	6	2
[35262.062]	0.49795893985199036	CCC(=O)O[C@]1(C(=O)CCl)[C@@H](C)C[C@H]2[C@@H]3CCC4=CC(=O)C=C[C@]4(C)[C@@]3(F)[C@@H](O)C[C@@]21C	466.97700000000026	4.103100000000003	5	1	4	0
[2179536.2]	0.698264376644187	N[C@H](CSC(=S)NCc1ccccc1)C(=O)O	270.379	1.2062000000000002	6	3	5	1
[1.6234299e+08]	0.7888476665596758	Cc1[nH]cnc1CN1CCc2c(c3ccccc3n2C)C1=O	294.35800000000006	2.4083200000000007	2	1	2	3
[3851090.8]	0.47127633419816534	C=CCSc1ccccc1	150.24599999999998	2.9647000000000014	1	0	3	1
[2.191688e+08]	0.3850054008235984	O=C1O[C@H]([C@@H](O)CO)C(O)=C1O	176.124	-1.4073999999999995	6	4	2	0
[3.3818733e+08]	0.6822997553866551	Cn1c(=O)c2c(ncn2CC2OCCO2)n(C)c1=O	266.25699999999995	-1.1933999999999994	5	0	2	2
[1629536.6]	0.6829097001636526	CC(/C=C1\SC(=S)N(CC(=O)O)C1=O)=C\c1ccccc1	319.407	2.918700000000001	5	1	4	1
[50765196.]	0.6049309510179869	C=C/C(=C/CC(C)=O)CC(C)(C)C	180.291	3.5141000000000027	1	0	4	0
[58603.63]	0.7491026692573882	CCCOc1ccccc1-c1nc2[nH]nnc2c(=O)[nH]1	271.28	1.4969999999999999	5	2	4	3
[22039192.]	0.7530848654983046	NC(=O)N1c2ccccc2CCc2ccccc21	238.28999999999996	3.0020000000000016	1	1	0	2
[inf]	0.21331255223089682	C[n+]1ccccc1/C=N/O.[Cl-]	172.615	-2.6767999999999983	1	1	1	1
[599410.7]	0.3157860023293486	CSSCSc1ccccc1	202.36900000000003	3.7474000000000025	3	0	4	1
[81291072.]	0.6951125798613664	O=C1c2ccccc2C(=O)C1c1ccccc1	222.243	2.849400000000001	2	0	1	2
[2198116.]	0.4696303686981007	O=P(O)(O)C(O)(Cc1cccnc1)P(=O)(O)O	283.113	-0.3744000000000002	8	5	4	1
[1.3248498]	0.17655522107811705	COCc1ccc(CNC(=O)c2c(-c3ccccc3)c(-c3ccc(F)cc3)c(CC[C@@H](O)C[C@@H](O)CC(=O)[O-])n2C(C)C)cc1	615.7220000000002	4.803000000000005	6	3	15	4
[581.04407]	0.19830335225615617	C[C@@]1(O)CC[C@H](O[C@H]2C[C@H](N(C)C)[C@H](O[C@H]3C[C@H](O)[C@H](O[C@H]4CCC(=O)[C@H](C)O4)[C@H](C)O3)[C@H](C)O2)C[C@@H]1CC[C@H](O)[C@@H](O)C(=O)O	661.7860000000003	0.9347000000000061	14	5	12	0
[1895552.6]	0.7871395577774678	Nc1ccc(S(=O)(=O)Nc2ncccn2)cc1	250.28300000000004	0.8596000000000001	5	2	3	2
[203168.94]	0.7265016700339374	CO[C@@H](/C=C/O)c1ccc(O)cc1C	194.23	2.4598200000000006	3	2	3	1
[2261.3003]	0.12104077739242884	NCC(=O)N[C@@H](Cc1ccc(F)cc1)C(=O)N1CCC[C@H]1C(=O)N[C@@H](CC(=O)O)C(=O)NCC(=O)NCC(=O)O	566.5430000000003	-2.9207999999999936	10	7	14	1
[13943730.]	0.8528036890699656	C[C@@H](C(=O)O)c1cccc(C(=O)c2ccccc2)c1	254.285	3.1057000000000015	3	1	4	2
[453.17407]	0.6950885218084817	C#C[C@]1(O)CC[C@H]2[C@@H]3CCC4=CC(=O)CC[C@@H]4[C@H]3CC[C@@]21C	298.42600000000004	3.4925000000000024	2	1	0	0
[453.17407]	0.6950885218084817	C#C[C@@]1(O)CC[C@H]2[C@@H]3CCC4=CC(=O)CC[C@@H]4[C@H]3CC[C@@]21C	298.42600000000004	3.4925000000000024	2	1	0	0
[1004.6227]	0.14016402002820666	C[C@@H]1O[C@@H](O[C@H]2C[C@@H](O)[C@]3(CO)[C@H]4[C@H](O)C[C@]5(C)[C@@H](C6=CC(=O)OC6)CC[C@]5(O)[C@@H]4CC[C@]3(O)C2)[C@H](O)[C@H](O)[C@H]1O	584.6590000000006	-1.5149999999999972	12	8	4	0
[118477.23]	0.4288769907515292	CN[C@@H](CCCCO)CC(=O)Oc1ccccc1C	265.353	2.0411199999999994	4	2	8	1
[70652776.]	0.6646407164759602	N=C1NC(=O)C(c2ccccc2)O1	176.17499999999998	0.8088700000000002	2	2	1	1
[6754.116]	0.19399493372108614	CCc1cccc(Sc2cc3nc(C4CC4)c(/C=C/[C@@H]4C[C@@H](O)CC(=O)O4)c(Sc4cccc(OC)c4)c3cc2F)c1	601.7650000000002	8.204400000000007	7	1	9	4
[708991.4]	0.578029884636738	O=c1[nH]c(=O)n([C@H]2C[C@H](O)[C@@H](CO)O2)cc1I	354.1	-1.2181000000000002	5	3	2	1
[6731.3203]	0.13555956630497829	C[C@H](O)[C@H](NC(=O)[C@@H]1CCCN1C(=O)[C@H](Cc1ccccc1)NC(=O)CN)C(=O)NCC(=O)NCC(=O)O	534.5700000000003	-3.1537999999999915	9	7	13	1
[424.16327]	0.10348325925697462	C[C@H]1O[C@H](O[C@H]2[C@H](O)[C@@H](O)[C@@H](O[C@H]3[C@H](O)[C@@H](O)[C@H](O)O[C@@H]3CO)O[C@@H]2CO)[C@H](O)[C@@H](O)[C@@H]1N[C@H]1C=C(CO)[C@@H](O)[C@H](O)[C@H]1O	645.6080000000004	-8.564500000000011	19	14	9	0
[9325966.]	0.5966660766331066	C(=C/c1ccccc1)\CN1CCN(C(c2ccccc2)c2ccccc2)CC1	368.5240000000001	5.1070000000000055	2	0	6	3
[481427.9]	0.6932796632293876	C=CCc1ccc(O)c(OC)c1	164.20399999999995	2.1292999999999997	2	1	3	1
[5991.8604]	0.6056838132410555	CC[C@@H]1CN2CCc3cc(OC)c(OC)cc3[C@@H]2C[C@@H]1C[C@H]1NCCc2cc(OC)c(OC)cc21	480.64900000000034	4.943400000000005	6	1	7	2
[18530846.]	0.5481589825040829	Cc1ncc([N+](=O)[O-])n1CC(C)O	185.183	0.4805199999999999	4	1	3	1
[596081.06]	0.8383597745599246	CCN[C@H](C)Cc1cccc(C(F)(F)F)c1	231.26099999999997	3.2459000000000024	1	1	4	1
[32.941902]	0.6546779681319853	CS[C@@H](C)C(=O)OC1C[C@@H](C)C=C2C=C[C@H](C)[C@H](CC[C@@H]3C[C@@H](O)CC(=O)O3)[C@H]21	422.5870000000003	3.9009000000000027	6	1	6	0
[18096676.]	0.4309127051972632	O=C(N/N=C/c1ccc([N+](=O)[O-])o1)c1cc([N+](=O)[O-])cc([N+](=O)[O-])c1O	365.21400000000006	1.4736999999999998	9	2	6	2
[30070.799]	0.8016505820392625	C[C@H](CO)NC(=O)[C@@H]1C=C2c3cccc4[nH]cc(c34)C[C@H]2N(C)C1	325.4120000000001	1.5346000000000002	3	3	3	2
[81521.29]	0.685142538776804	C[C@@H]1C[C@@H]2[C@H]([C@@H](O)C[C@@]3(C)[C@H]2CC[C@]3(O)C(=O)CO)[C@@]2(C)C=CC(=O)C=C12	374.4770000000001	1.8036	5	3	2	0
[75938.97]	0.5086503649973119	C=C(/C=C/C#CC(C)(C)C)Cc1cccc2ccccc12	274.40700000000004	5.5442000000000045	0	0	3	2
[134811.03]	0.8330157421148819	CCCN(CCC)S(=O)(=O)c1ccc(C(=O)O)cc1	285.36499999999995	2.1955	4	1	7	1
[2323082.]	0.6550248398751946	CCCCOc1ccc(OCCCN2CCOCC2)cc1	293.4069999999999	2.9666000000000015	4	0	9	1
[10.818011]	0.671999391844661	CC[C@H](C)C(=O)O[C@H]1C[C@@H](C)C=C2C=C[C@H](C)[C@H](CC[C@@H]3C[C@@H](O)CC(=O)O3)C21	404.54700000000025	4.195500000000004	5	1	6	0
[439.48587]	0.5277905059697585	C=C1/C(=C\C=C2/CCC[C@]3(C)[C@@H]([C@H](C)CCCC(C)C)CC[C@@H]23)C[C@@H](O)C[C@@H]1O	400.64700000000016	6.589800000000009	2	2	6	0
[23760332.]	0.7034289042509702	O=Cc1ccc(N2CCNCC2)cc1	190.24599999999998	0.9086999999999998	3	1	2	1
[57739.48]	0.6966147525766675	CO[C@H]1O[C@@H]2O[C@@]3(C)CC[C@H]4[C@H](C)CC[C@@H]([C@H]1C)[C@@]24OO3	298.379	2.8408000000000015	5	0	1	0
[377488.78]	0.6476325055690595	C=C[C@@H](O)Cc1ccccc1	148.20499999999998	1.7759999999999998	1	1	3	1
[25840.822]	0.26918868716570815	CN(CCOc1ccc(C[C@H](Nc2ccccc2C(=O)c2ccccc2)C(=O)O)cc1)c1ccccn1	495.5790000000002	4.9356000000000035	7	2	12	4
[48265.55]	0.7094782580960448	CN1CCN(CCCN2c3ccccc3Sc3ccc(C(F)(F)F)cc32)CC1	407.50500000000017	4.945600000000005	4	0	4	2
[740007.56]	0.8289288715670488	CN1[C@@H]2CC[C@H]1C[C@@H](OC(c1ccccc1)c1ccccc1)C2	307.43700000000007	4.417800000000004	2	0	4	2
[87620.12]	0.5604883600608829	C=CCC1(C(C)CCC)C(=O)NC(=O)NC1=O	238.28699999999998	1.3510999999999997	3	2	5	0
[398459.78]	0.6154595819562296	C=C[C@]1(C)C[C@H]2[C@@H]3CCC4=CC(=O)C=C[C@]4(C)[C@H]3CC[C@@]21C	296.45400000000006	5.096500000000005	1	0	1	0
[82427.35]	0.6649515564043438	O=C(CCCN1CC=C(n2c(=O)[nH]c3ccccc32)CC1)c1ccc(F)cc1	379.4350000000002	3.6784000000000026	3	1	6	3
[330203.75]	0.7856923773821717	C[C@]12CCC(=O)C=C1CC[C@@H]1[C@@H]2C(=O)C[C@@]2(C)[C@H]1CC[C@]2(O)C(=O)CO	360.45000000000016	1.9898000000000002	5	2	2	0
[6158.2783]	0.06432656529929034	CC[C@H](S)C(=O)N[C@@H](CCC(C)C)C(=O)N[C@H](C(=O)O)C(=O)N[C@H](CC(=O)O)C(=O)N[C@H](CC(=O)O)C(=O)O	578.5970000000003	-1.8111999999999924	12	9	18	0
[3.412997e+08]	0.7233587999857974	O=C1CCC(N2C(=O)c3ccccc3C2=O)C(=O)N1	258.23299999999995	0.08779999999999993	4	1	1	1
[42.683098]	0.326500977362608	Cc1c(O)cccc1C(=O)N[C@@H](CSc1ccccc1)[C@H](O)CN1C[C@H]2CCCC[C@H]2C[C@H]1C(=O)NC(C)(C)C	567.7960000000003	4.747620000000004	6	4	9	2
[7.187094e+09]	0.5680608195188275	C=CC1(C(=O)O)CCC1	126.15499999999999	1.4273	2	1	2	0
[4770966.5]	0.7407442417149674	N#Cc1ccc(C(c2ccc(C#N)cc2)n2cncn2)cc1	285.31	2.65916	4	0	3	3
[1008.3047]	0.1676472462674973	CCCCc1oc2ccccc2c1C(=O)c1cc(I)c(OCCN(CC)CC)c(I)c1	645.3190000000002	6.936200000000007	4	0	11	3
[9928.144]	0.4517525548560596	C/C(=C\CC[C@@H](C)[C@H]1C[C@H](O)[C@@]2(C)C3=CC[C@H]4C(C)(C)C(=O)CC[C@]4(C)C3=CC[C@]12C)C(=O)O	468.6780000000004	6.498800000000006	4	2	5	0
[931860.06]	0.5042031477298718	C[C@H]1CC[C@H]2[C@@H](C)C(=O)O[C@@H]3O[C@]4(C)CC[C@@H]1[C@]32OO4	282.33599999999996	2.3949000000000007	5	0	0	0
[17503.096]	0.847697894583369	O=C1Nc2ccc(Cl)cc2C(c2ccccc2Cl)=NC1O	321.163	3.1013000000000015	2	2	1	2
[1.075483e+09]	0.514729544768675	Oc1ccccc1	94.11299999999999	1.3921999999999999	1	1	0	1
[27369374.]	0.46263696093343076	N=C(N)NCCN1CCCCCCC1	198.31399999999994	0.7355699999999996	3	3	3	0
[40678.3]	0.6735936081625441	C[C@H](OC(=O)O)[C@H](C)O[C@H]1CC[C@H]2[C@@H]3CCC4=CC(=O)CC[C@]4(C)[C@H]3C(=O)C[C@@]21C	418.53000000000026	4.5541000000000045	6	1	4	0
[567924.3]	0.5031075138837579	O=C(/C=C/c1ccc(O)c(O)c1)OCCc1ccccc1	284.311	2.8969000000000005	4	2	5	2
[57739.48]	0.6966147525766675	CO[C@@H]1O[C@@H]2O[C@@]3(C)CC[C@H]4[C@H](C)CC[C@@H]([C@H]1C)[C@@]24OO3	298.379	2.8408000000000015	5	0	1	0
[14089.398]	0.17289291465473455	N[C@H](O)C(=O)NC(=O)N[C@@H](Cc1ccccc1)C(=O)N1CCC[C@H]1C(=O)N[C@@H](CC(=O)O)C(=O)O	493.47300000000035	-2.264299999999994	10	7	10	1
[2179536.2]	0.698264376644187	N[C@@H](CSC(=S)NCc1ccccc1)C(=O)O	270.379	1.2062000000000002	6	3	5	1
[4010298.5]	0.8598088939629729	C[C@@H](N)[C@H]1CC[C@H](C(=O)Nc2ccncc2)CC1	247.34199999999998	2.1737	3	2	3	1
[71258.16]	0.6527189222048309	CCN(CC)CCOC(=O)C1(C2CCCCC2)CCCCC1	309.4940000000001	4.402200000000004	3	0	7	0
[296688.8]	0.8794576573550539	CCCNC(=O)NS(=O)(=O)c1ccc(Cl)cc1	276.745	1.7379	3	2	4	1
[12103.417]	0.35210117154039805	O=[N+]([O-])c1cc([As](=O)(O)O)ccc1O	263.037	-1.1386000000000003	6	3	2	1
[68237.836]	0.5710137425129463	CCCC(=O)Nc1ccc(OCC(O)CNC(C)C)c(C(C)=O)c1	336.4320000000001	2.3655	5	3	10	1
[19049.197]	0.8113811498160461	C[C@H](c1ccc(F)cc1)c1ccc(O)cc1	216.255	3.6831000000000023	1	1	2	2
[16602485.]	0.3486584239118115	OC[C@H]1CO[C@@H](O)[C@H](O)[C@@H]1O	164.157	-2.3347	5	4	1	0
[134.00745]	0.5150085052552582	C[C@H](CCCC(C)(C)O)[C@H]1CC[C@H]2[C@@H]3CC=C4C[C@@H](O)CC[C@]4(C)[C@H]3CC[C@]12C	402.66300000000024	6.5036000000000085	2	2	5	0
[46879.727]	0.863919065170168	CCn1cc(C(=O)O)c(=O)c2cc(F)c(N3CCNCC3)nc21	320.324	0.6633000000000002	6	2	3	2
[9932.301]	0.043741557343612084	N[C@H](CCC(=O)N[C@@H](CSSC[C@H](NC(=O)CC[C@H](N)C(=O)O)C(=O)NCC(=O)O)C(=O)NCC(=O)O)C(=O)O	612.6400000000004	-3.8767999999999985	16	10	21	0
[2012.5056]	0.3908922464329067	CCC[C@@H]1CCC[C@H](CC[C@@H](O)C[C@@H](O)CC(=O)O)[C@H]1COC(=O)C(C)(C)CC	414.58300000000025	4.165200000000003	6	3	13	0
[448979.84]	0.5391871956552778	Clc1ccc(COC(Cn2ccnc2)c2ccc(Cl)cc2Cl)cc1	381.69000000000005	5.801400000000003	2	0	6	3
[22329.123]	0.26341943066424184	Nc1nc(N)c2nc(CNc3ccc(C(=O)N[C@@H](CCC(=O)O)C(=O)O)cc3)cnc2n1	440.42000000000024	0.24409999999999987	12	6	9	3
[4010298.5]	0.8598088939629729	C[C@H](N)[C@H]1CC[C@H](C(=O)Nc2ccncc2)CC1	247.34199999999998	2.1737	3	2	3	1
[44044.383]	0.6594794802612659	CSCC/C=C/c1ccc(OCC(C)C)cc1	250.40699999999998	4.487700000000004	2	0	7	1
[75139.91]	0.8831423888921255	CC[C@@H](CO)NC(=O)[C@@H]1C=C2c3cccc4c3c(cn4C)C[C@H]2N(C)C1	353.4660000000001	1.9351	3	2	4	2
[775730.6]	0.7546471201002539	CC1=C(CC(=O)O)c2ccccc2n1Cc1ccc(C(=O)O)cc1	323.348	3.3233200000000016	4	2	5	3
[1810.1198]	0.6025729235661365	CC(=O)OCC(=O)[C@@]12OC(C)(C)O[C@@H]1C[C@H]1[C@@H]3C[C@H](F)C4=CC(=O)C=C[C@]4(C)[C@@]3(F)[C@@H](O)C[C@@]12C	494.53100000000023	2.9376000000000015	7	1	3	0
[40128564.]	0.770678866809672	CCOc1ccc(NC(C)=O)cc1	179.219	2.0437	2	1	3	1
[2.9707725]	0.40996088518425733	CC(C)c1cc(-c2ccc(F)cc2)c(-c2ccc(F)cc2)n1/C=C/[C@@H](O)C[C@@H](O)CC(=O)O	455.50100000000015	5.281000000000007	4	3	9	3
[5209850.]	0.7489192456910374	Cn1ncnc1-c1ccc(C(F)(F)F)cc1	227.18899999999996	2.5009000000000006	2	0	1	2
[368201.03]	0.757667099994584	COc1ccccc1OCC(O)COC(N)=O	241.24299999999994	0.5302000000000002	5	2	6	1
[644.5898]	0.5023259105130484	CCOC(=O)C1=C(COCCN)NC(C)=C(C(=O)OC)C1c1ccccc1Cl	408.88200000000006	2.266300000000001	7	2	8	1
[435942.94]	0.6019785352202154	CC/C=C(\C)CCCc1ccccc1	188.31400000000002	4.365600000000003	0	0	5	1
[37464624.]	0.6915773895824666	C/C=C/C(=O)N(CC)c1ccccc1C	203.28500000000003	2.9240200000000014	1	0	3	1
[1061.664]	0.8553020577996142	Cc1ccccc1N1C(=O)c2cc(S(N)(=O)=O)c(Cl)cc2NC1C	365.8420000000001	2.714120000000001	4	2	2	2
[50757.03]	0.4143573581655692	CCCC/C=C/CCCCCCCC(=O)O	226.35999999999993	4.548100000000003	2	1	11	0
[8039.918]	0.5718801746599635	CC[C@H]1NC(=O)C(CCC(=O)O)=C(C(C)C)C1c1ccccc1[N+](=O)[O-]	360.4100000000001	3.404200000000002	5	2	7	1
[2485583.2]	0.5541818739705442	O=C(O)CCCC[C@@H]1CCSS1	206.332	2.7851000000000017	4	1	5	0
[641.778]	0.5055052971214055	COC(=O)C1=C(C)NC(C)=C(C(=O)OC)C1c1ccccc1[N+](=O)[O-]	346.33900000000006	2.1756	7	1	4	1
[2.5515974]	0.19152620334273385	Cc1cnc(CNC(=O)c2c(-c3ccccc3)c(-c3ccc(F)cc3)c(CC[C@@H](O)C[C@@H](O)CC(=O)[O-])n2C(C)C)[nH]1	575.6610000000002	3.6881200000000023	6	4	13	4
[5520896.]	0.7977632704521287	CC1(C)S[C@@H]2[C@H](NC(=O)Cc3ccccc3)C(=O)N2[C@H]1C(=O)O	334.39700000000005	0.8607999999999998	5	2	4	1
[29178.408]	0.7869434425499668	CCN1CCCC1CNC(=O)c1cc(S(N)(=O)=O)ccc1OC	341.4330000000001	0.5567000000000012	5	2	6	1
[1247.9241]	0.4683330433225475	CCCCCCCCC#CC#C/C=C\CCCC(=O)O	274.404	4.5549000000000035	2	1	10	0
