# Supplementary material for: Transformer-Decoder GPT Models for Generating Virtual Screening Libraries of HMG-Coenzyme A Reductase Inhibitors: Effects of Temperature, Prompt Length, and Transfer-Learning Strategies
Source: J Chem Inf Model. 2024 Nov 7;64(22):8464–80. doi: 10.1021/acs.jcim.4c01309 (PMC11600504; doi:10.1021/acs.jcim.4c01309)
Supplement: Supplementary file 3 — ci4c01309_si_003.zip [file ci4c01309_si_003.zip › Datasets/xfer_Learning_files/2XA5K6S_model_gen_ic50_results/2XA5K6S_0p5_Refined_Molecules_QED_props.csv]

IC50	QED	SMILES	MW	aLogP	HBA	HBD	RotBond	AromRings
[9068099.]	0.6643827180497835	c1csc(Nc2ccc(Sc3ccccc3)cc2)c1	283.421	5.642900000000003	2	1	4	3
[2606.9365]	0.5981616815314104	Cc1cnc(C(=O)NCCc2ccc(S(=O)(=O)NC(=O)NC3CCCCC3)cc2)cn1	445.54500000000024	2.0781199999999993	6	3	7	2
[inf]	0.4640531923281011	CSC1=CC(C(=O)OCC[N+](C)(CC)CC)c2ccccc2SC1.[Br-]	446.476	1.1564	4	0	7	1
[6.354403e+08]	0.64802695381999	O=S1(=O)CCN2CCc3ccccc3N12	224.28500000000003	0.6094999999999996	3	0	0	1
[265537.56]	0.6643938330176237	CSCC[C@@H](/C=C/C(C)=O)C(=O)O	202.27499999999998	1.5855000000000001	4	1	6	0
[73294128.]	0.7486667889467945	C1CNC(C(=O)N2CCc3ccccc3C2=O)C1	244.294	0.9634999999999996	3	1	1	1
[2401.4163]	0.5489908240106394	C#CCCCN1CCCC(CCCc2ccccc2)CC1=O	297.44200000000006	4.051400000000004	1	0	7	1
[53351.63]	0.46717422592252467	C[C@@H]1C(=O)O[C@@H](C)[C@H](O)[C@H](O)C[C@@H]1CCC(=O)CC(O)CC(=O)O	346.3760000000001	-0.12909999999999983	8	4	7	0
[40228.24]	0.8375057924076362	CC(C)NCC(O)COc1cccc2ccccc12	259.34900000000005	2.5775000000000006	3	2	6	2
[38127328.]	0.7585767875669975	C=CC[S@](C)C(=O)Nc1ccccc1	208.306	3.3032000000000012	1	1	3	1
[5000086.5]	0.4262474653048269	Nc1ncn([C@@H]2O[C@H](CO)[C@@H](O)[C@H]2O)c(=O)n1	244.207	-3.1679999999999997	8	4	2	1
[470517.]	0.5718459844204299	CC(=O)S[C@@H]1CC2=CC(=O)CC[C@]2(C)[C@H]2CC[C@@]3(C)[C@@H](CC[C@@]34CCC(=O)O4)[C@H]12	416.58300000000025	4.852300000000005	5	0	1	0
[16363.545]	0.38714947503876584	CCCC/C=C/C=C\CCCCCCCC(=O)O	252.39799999999988	5.104300000000004	2	1	12	0
[2.964653e+27]	0.4933551561895969	ClP(Cl)(Cl)Cl	173.794	3.3514999999999993	0	0	0	0
[158138.53]	0.9056709671480019	Cc1ccc(N(CC2=NCCN2)c2cccc(O)c2)cc1	281.35900000000004	2.840420000000001	3	2	4	2
[398459.78]	0.6154595819562296	C=C[C@@]1(C)C[C@H]2[C@@H]3CCC4=CC(=O)C=C[C@]4(C)[C@H]3CC[C@@]21C	296.45400000000006	5.096500000000005	1	0	1	0
[330660.7]	0.2765598834194743	COOC(NC(=O)CCN)NC(C)=O	205.21399999999997	-1.5508999999999984	5	3	6	0
[279539.62]	0.6098303874027993	C=C[C@@]1(C)C[C@H]2C[C@H]3[C@H](C)C4=CC(=O)CC[C@@H]4[C@H]3CC[C@@]21C	298.47	5.176400000000005	1	0	1	0
[11106.244]	0.7855677103118781	CC(=C/C(=O)[O-])C(c1ccccc1)c1ccc(S(C)(=O)=O)cc1	329.3970000000001	1.9182000000000003	4	0	5	2
[950.5932]	0.6918289177745705	C[C@@H]1CN(c2c(F)c(N)c3c(=O)c(C(=O)O)cn(C4CC4)c3c2F)C[C@H](C)N1	392.4060000000002	2.0816	6	3	3	2
[78566.37]	0.43790448956686173	CC/C=C/C=C(\C)CCCCc1ccccc1	228.379	5.311900000000005	0	0	7	1
[2252748.8]	0.2920856185603391	O=CC[C@H](O)C[C@H](O)C(=O)N[C@@H](CCC(=O)O)C(=O)O	291.25600000000003	-1.878499999999999	8	5	10	0
[45355.086]	0.6343286895048246	C[C@H](C[P@](=O)(O)CCN1CCCC[C@H]1C#N)C(=O)N1CCC[C@H]1C(=O)O	385.4010000000001	1.3465799999999999	7	2	7	0
[483.8572]	0.49910402699484807	C=C1CC[C@@H](O)C/C1=C/C=C1\CCC[C@]2(C)[C@@H]([C@H](C)CCCC(C)C)CC[C@@H]12	384.6480000000002	7.619000000000008	1	1	6	0
[24083.037]	0.3844600542227287	CC/C=C\CC[C@@H](C)CCCCCCCC(=O)O	254.41399999999993	5.184200000000004	2	1	12	0
[22625.861]	0.5434674372348334	C=CC[C@@]12CC[C@H]3[C@@H]4CCC5=CC(=O)C=C[C@]5(C)[C@H]4[C@@H](O)C[C@]3(F)[C@]2(C(=O)CO)O1	416.48900000000015	2.6124000000000005	5	2	4	0
[4.5505514]	0.3399414511018599	CSc1cccc(-c2nc(C(C)C)n(/C=C/[C@@H](O)C[C@@H](O)CC(=O)O)c2-c2ccc(F)cc2)c1	484.5930000000002	5.258800000000004	6	3	10	3
[8.3260355]	0.5544180407461639	CC(C)n1c(/C=C/[C@@H](O)C(F)(F)[C@@H](O)CC(=O)[O-])c(-c2ccc(F)cc2)c2ccccc21	446.4450000000001	3.5386000000000024	4	2	8	3
[2593076.2]	0.514909656972177	CCCSSc1ccccc1	184.329	3.8369000000000026	2	0	4	1
[2.9334383]	0.6186611773422295	CC(C)c1cc(-c2ccc(F)cc2)c(OCC(O)C[C@@H](O)CC(=O)[O-])c(C(C)C)c1	417.4970000000002	3.3702000000000023	5	2	10	2
[49828336.]	0.6561899617901293	C[C@@H]1O[C@@]2(C)[C@H]3CC4=CC(=O)CC[C@@H]4[C@H]3C[C@@]21C	246.34999999999994	3.115400000000002	2	0	0	0
[18244.828]	0.7427977268755236	CCC[C@@H](O)CCOC(=O)C(c1ccc(F)cc1)c1ccccc1	330.39900000000006	4.051900000000003	3	1	8	2
[8194978.5]	0.27653202548627737	N[C@@H](C[C@](O)(CO)[C@H](CO)C(=O)O)C(=O)O	237.20799999999997	-2.7951	8	6	7	0
[1496675.2]	0.7654245339761508	CC/C=C(\C)CCc1ccccc1C(=O)O	218.296	3.673700000000002	2	1	5	1
[612337.56]	0.7520457659584818	COc1cc2c(c3oc(=O)c4c(c13)CCC4=O)[C@@H]1C=CO[C@@H]1O2	312.277	2.2764999999999995	6	0	1	2
[875177.75]	0.8208547527827771	CN(CCOc1ccc(CC2SC(=O)NC2=O)cc1)c1ccccn1	357.435	2.490900000000001	6	1	7	2
[643161.]	0.6428746314047951	Cc1nccc(-c2ccccc2)c1-c1ccc(F)cc1	263.315	4.863120000000003	1	0	2	3
[13200.091]	0.5024918519146934	C[C@@H]1C(=O)C[C@H](C)[C@@]2(O)C[C@H]3[C@@H]4C[C@H]5C[C@@H](O)CC[C@]5(C)[C@@]4(C)CC[C@]3(C)[C@H](O)C[C@@]21C	446.6720000000003	4.733300000000005	4	3	0	0
[3737.4758]	0.3157367189230201	C[C@H]1SC(=O)N2C(=O)/C(=C(\c3ccc(-c4ccc(F)cc4)nc3)S(C(C)(C)C)S2)C1	462.63700000000017	6.449300000000005	5	1	2	2
[350252.25]	0.6761590533200115	CC/C=C(\CCc1ccccc1)c1ccccc1	236.35800000000003	5.1128000000000045	0	0	5	2
[933048.1]	0.7159558555961569	NCCC[C@@H](O)COc1ccccc1	195.262	1.1652	3	2	6	1
[771697.44]	0.7711406390800158	SCCc1ccc(Nc2ccc(Cl)cc2)cc1	263.793	4.555900000000002	1	2	4	2
[13459137.]	0.6284781376832201	CN[C@](N)(Cc1ccc(F)cc1)C(=O)O	212.224	0.3271999999999992	4	3	4	1
[8276.649]	0.860782458230497	O=C(O)c1cc(-c2ccc(F)cc2F)ccc1O	250.19999999999996	3.035600000000001	3	2	2	2
[73142.43]	0.16934316530172822	CC/C=C(\C)CCC(=O)O[C@H]1C[C@@H](CCCCCCC)CC[C@@H]1OC(=O)CC(=O)O	424.57800000000026	5.581800000000005	6	1	14	0
[221.41826]	0.3676845200837971	CSC[C@H]1CC[C@H](C)[C@H](CC[C@@H](O)C[C@@H](O)CC(=O)O)[C@H]1COC(=O)C(C)(C)CC	446.6500000000003	3.9741000000000026	7	3	13	0
[2.9707725]	0.40996088518425733	CC(C)c1cc(-c2ccc(F)cc2)c(-c2ccc(F)cc2)n1/C=C/[C@H](O)C[C@@H](O)CC(=O)O	455.50100000000015	5.281000000000007	4	3	9	3
[9673972.]	0.6873445649688301	CSC[C@@H](O)CCSP(=O)(F)O	234.25399999999996	1.9035000000000006	5	2	6	0
[17498.322]	0.6099863457918445	C=C/C(=C/CC(C)(C)C)CCc1ccccc1	228.379	5.167800000000005	0	0	5	1
[32534.168]	0.3782768428574894	CC/C=C\CC[C@@H](CCCCC(=O)O)OC[C@H](CO)CC	300.439	3.781500000000002	4	2	14	0
[55680.56]	0.7313118858845887	C=CCc1ccccc1-c1ccc2nc(C)cc3cccc3n2C1	312.41600000000005	4.810100000000005	1	0	3	1
[5049059.]	0.7408194213835914	C[S@@](=O)OCCNC(=O)CCc1ccccc1	255.339	1.0454999999999994	3	1	7	1
[10260.622]	0.2998685757126371	CNCc1ccc(CN(C)CCCC(C#N)(c2ccc(OCCC#N)cc2)c2ccc(OC)cc2)cc1	496.65500000000026	5.428960000000005	6	1	14	3
[95663.55]	0.3778513732283407	CC/C=C(\CCC(=O)OCC)OC(=O)CC(C)=O	256.29799999999994	2.1459	5	0	8	0
[3.3307378]	0.38347374184751315	Cc1cc(-c2c(-c3ccc(F)cc3)nc(C(C)C)n2/C=C/[C@@H](O)C[C@@H](O)CC(=O)O)cc(C)c1F	484.54300000000023	5.292840000000006	5	3	9	3
[585061.]	0.27628672586219055	NCCCC[C@H](N[C@@H](CCC(=O)O)C(=O)O)C(=O)N1CC[C@H]1C(=O)O	359.37900000000013	-0.9228999999999961	9	5	12	0
[2.4362263e+09]	0.7969591620924609	CCN1c2ccccc2C(=O)C1c1ccccc1	237.302	3.4505000000000017	2	0	2	2
[1894869.2]	0.7220393348200156	c1ncc(Nc2ccc(Nc3ccccc3)cc2)cc1	261.32800000000003	4.568800000000002	3	2	4	3
[29185.418]	0.7516950653978781	CCC[C@@H](O)CCOC(=O)C(c1ccccc1)c1ccccc1	312.40900000000005	3.9128000000000025	3	1	8	2
[15822.881]	0.3867470880654946	CCCCCCCCN[C@H](C)[C@@H](O)c1ccc(SC(C)C)cc1	337.5730000000001	5.559100000000006	3	2	12	1
[55778.668]	0.8132098303883326	CCC[C@@H](O)CCOc1ccccc1-c1ccccc1	270.372	4.283500000000004	2	1	7	2
[5944.0293]	0.5351193765520842	CCC/C(=C/CC(C)=O)C(C)(C)Oc1ccc(-c2ccccc2)cc1	336.47499999999997	6.216600000000007	2	0	8	2
[933048.1]	0.7159558555961569	NCCC[C@H](O)COc1ccccc1	195.262	1.1652	3	2	6	1
[116610.266]	0.8516371541172786	CNCCCN1c2ccccc2CCc2ccccc21	266.388	3.5328000000000026	2	1	4	2
[392175.62]	0.891012713024742	CCCCN1CCCC[C@H]1C(=O)Nc1c(C)cccc1C	288.43500000000006	3.8965400000000026	2	1	5	1
[75077.875]	0.3939252806477741	CC/C=C(\CCCCCC(=O)O)OC(C)=O	228.28799999999998	2.8785000000000007	4	1	8	0
[65339.234]	0.3888812455649379	CNC(=C[N+](=O)[O-])NCCSCc1cccc(CN(C)C)c1	324.45000000000005	1.8659999999999997	6	2	10	1
[52013.55]	0.6046499515269547	NCCc1ccc(OCC(O)CN(CCCl)CCCl)cc1	335.2750000000001	1.7071	4	2	11	1
[2049643.6]	0.8504342828077291	CC1=C(CC(=O)O)c2ccccc2S1(=O)=O	238.26399999999998	1.6796000000000002	4	1	2	1
[2253.0793]	0.639441532075178	C=C[C@](C)(O)CCC1=CCC[C@H]2[C@@H]3CC4=CC(=O)CC[C@]4(C)[C@H]3CC[C@@]21C	368.5610000000002	5.771800000000006	2	1	4	0
[12584598.]	0.78610412340356	Clc1c(CCCl)c(N2CCCC2)nc2ccccc21	295.21299999999997	4.269700000000003	2	0	3	2
[3756664.]	0.8015195132508509	C=CCN1CC[C@]23c4c5ccc(O)c4O[C@H]2C(=O)CC[C@@]3(O)[C@H]1C5	327.3800000000001	1.3014	5	2	2	1
[1839180.1]	0.6610997626576497	CNCCc1ccccc1	135.20999999999998	1.4485	1	1	3	1
[277690.]	0.5627116519259951	CCNCCC(O)c1ccc(OCC(O)CN(C)C)cc1	296.411	1.0209	5	3	10	1
[267123.22]	0.6752435592775776	C/C(N)=C/C=C/C=C/C=C1\Cc2ccccc2C(=O)O1	267.328	3.258300000000002	3	1	3	1
[528.36725]	0.5295731957656133	CC1=C(/C=C/C(C)=C/C=C/C(C)=C\C(=O)O)C(C)(C)CCC1	300.44200000000006	5.602600000000005	2	1	5	0
[inf]	0.7482392524960697	CC(C)C(=O)Nc1cccc([N+](C)(C)C)c1.[Br-]	301.22799999999995	-0.5181999999999987	1	1	3	1
[12424.343]	0.3149369439336501	Cc1c(OCC(O)C[C@@H](O)CC(=O)[O-])c(C(c2ccc(F)cc2)c2ccc(F)cc2)cc2ccccc12	505.53700000000015	4.237320000000004	5	2	10	4
[3.0949495e+10]	0.5618849354873618	c1csc(CN2CC2)c1	139.223	1.5636999999999999	1	0	2	1
[1375.2672]	0.39653003116850566	C=C[C@@]1(C)C[C@H]2O[C@H]3[C@H](C)CC4=C(CC(=O)O)[C@H]4CC[C@H]3C[C@@H](OC(=O)c4ccc(OC)cc4)[C@@]21C	494.6280000000003	5.817700000000006	6	1	6	1
[1.2671224e+09]	0.5331829792287306	N#C/C=C/c1ccccc1	129.16199999999998	2.2233799999999997	1	0	1	1
[7.4537168]	0.6390622750209786	CCC(C)(C)C(=O)O[C@H]1C[C@@H](C)C=C2C=C[C@H](C)[C@H](CC[C@@H]3C[C@@H](O)CC(=O)O3)C21	418.57400000000024	4.585600000000005	5	1	6	0
[83425.945]	0.7344266689223178	COCCc1ccccc1-c1nc2[nH]nnc2c(=O)[nH]1	271.28	0.8970999999999998	5	2	4	3
[6162.579]	0.5502681932447263	CCC/C(C)=C\C(C)=C/C=C/C(C)=C/C(=O)O	234.33899999999997	4.266200000000003	2	1	6	0
[2319670.5]	0.59883649620182	CCNCOCCN1CCOc2ccccc21	236.315	1.4689999999999994	4	1	6	1
[241731.11]	0.48041078883080784	CC/C=C(\CCCCCC(=O)O)C(=O)O	214.261	2.4424999999999994	4	2	8	0
[5761.591]	0.3839469000710506	CCN(CC)CCCC(C)Nc1c2ccc(Cl)cc2nc2cc(OC)cc(Cl)c12	434.41100000000023	6.625800000000005	4	1	9	3
[19492.959]	0.5257937219987568	O=C(Nc1ccc(Br)c(Br)c1)c1cc(Br)cc(Br)c1O	528.8200000000002	5.694500000000002	2	2	2	2
[898487.9]	0.6488860788288197	CCC/C(C)=C1/C(=O)C=C[C@]2(C)[C@H](C)CC[C@@H]12	232.36699999999996	4.294300000000003	1	0	2	0
[251355.31]	0.38394316887979435	CC/C=C/CCCC(=O)OC(C)(C)C	198.30599999999998	3.4646000000000026	2	0	5	0
[74793.734]	0.05803533589984965	N[C@H](CO)C(=O)N[C@@H](CCCNC(=O)[C@@H](CC(=O)O)NC(=O)[C@@H](CC(=O)O)C(=O)NCC(=O)O)C(=O)O	535.4630000000003	-4.977	14	10	18	0
[9.8869926e+08]	0.6024200704793261	c1nc2c(cc1)Nc1ccccc1S2	200.266	3.2898000000000014	3	1	0	3
[5174110.]	0.8220901729914654	CC[C@@H]1[C@@H]2C[C@H]3[C@@H]4N(C)c5ccccc5[C@]45C[C@@H]([C@@H]2[C@H]5O)N3[C@@H]1O	326.44	1.5545	4	2	1	1
[60444.02]	0.16685365193348575	NC[C@H]1O[C@H](O[C@H]2[C@H](O)[C@@H](O[C@H]3O[C@H](CO)[C@@H](O)[C@H](N)[C@H]3O)[C@H](N)C[C@@H]2N)[C@H](O)[C@@H](O)[C@@H]1O	484.50300000000016	-7.2914000000000065	15	11	6	0
[14262.17]	0.17660277692057377	N[C@H]1CO[C@H](O[C@H]2[C@@H](O)[C@H](O[C@H]3OC[C@H](O)[C@@H](O)[C@H](N)[C@H]3O)[C@H](N)C[C@@H]2N)[C@H](O)[C@@H](O)[C@@H]1O	484.50300000000016	-7.2914000000000065	15	11	4	0
[458687.88]	0.7462864848498798	C=CC1(C(=O)O)CCC2(CCCC2)CC(=O)C=C1c1cccc(Cl)c1	358.865	5.2938000000000045	3	1	3	1
[149937.31]	0.5548077783578395	CCCC(=O)OC(C)(C)C	144.21399999999997	2.1281999999999996	2	0	2	0
[1404893.1]	0.6851737919330276	C/C1=C/CC/C=C/C(=C/C)C(=O)Nc2ccccc21	253.345	4.3247000000000035	1	1	0	1
[21968.879]	0.33311937259267893	CN[C@@]1(O)C[C@H](O[C@H]2O[C@H](C(=O)N)[C@H](O)[C@H](O)[C@H]2O)c2ccccc21	354.3590000000001	-2.1945999999999977	8	6	4	1
[6615440.5]	0.8149545188772993	S=C(c1ccccc1)Nc1ccc(C#N)cc1	238.31499999999997	3.345880000000002	3	1	2	2
[1.4427043e+10]	0.7143014188661052	CO[P@@](=O)(O)c1ccc(F)cc1	190.10999999999999	1.2828	3	1	2	1
[1259.8665]	0.08629246141083623	CC(C)C[C@H](NC(=O)[C@H](Cc1ccc(O)cc1)NC(=O)[C@@H](N)CC(C)C)C(=O)N1CCC[C@H]1C(=O)N[C@@H](CCCCN)C(=O)N[C@@H](Cc1c[nH]cn1)C	739.9629999999999	1.3991000000000082	9	8	21	2
[1.01311706e+09]	0.5723436119287516	OCc1ccccc1	108.13999999999997	1.1789	1	1	1	1
[1995775.4]	0.7220961607343153	C=CC[S@@](=O)c1ccccc1O	182.24399999999997	1.6858000000000002	2	1	3	1
[123.81979]	0.6753097979107063	CC[C@H](O)C(=O)O[C@H]1CCC=C2C=C[C@H](C)[C@H](CC[C@@H]3C[C@@H](O)CC(=O)O3)[C@H]21	392.4920000000002	2.6743000000000006	6	2	6	0
[168024.5]	0.672437709141802	CN(c1ccc(NC(=O)c2ccc(Cl)cc2)cc1)Cc1ccc(O)cc1	366.8480000000001	4.934300000000004	3	2	5	3
[645.35803]	0.12310611178759127	C[C@H](NC(C)(C)C)C(=O)N1CCC[C@H]1C(=O)N[C@@H](CCCN)C(=O)N[C@@H](Cc1ccccc1)C(=O)N[C@@H](CCC(=O)O)C(=O)O	632.7590000000002	0.13940000000001007	10	7	17	1
[421229.66]	0.5995193279318074	CNCC[C@H](O)C(=O)OCOc1cccc2ccccc12	289.331	1.6896999999999993	5	2	7	2
[42743.42]	0.38733798105145906	CCCC[C@H](O)CC=CCCCCCCCC(=O)O	270.41299999999984	4.299100000000003	3	2	13	0
[2341.5823]	0.6686817515766107	CC[C@@H](F)[C@@H]1[C@H](C#N)C[C@@H]2[C@@H]3CC=C4C[C@@H](O)CC[C@]4(C)[C@H]3CC[C@@]21C	359.52900000000017	5.424080000000006	2	1	2	0
[3085.7607]	0.7653459131331247	CC#CCc1ccc(C(O)CC(C)C)cc1	216.32399999999998	3.331900000000002	1	1	4	1
[inf]	0.21331255223089682	C[n+]1ccccc1/C=N/O.[Cl-]	172.615	-2.6767999999999983	1	1	1	1
[484.18982]	0.08828180909498215	CC(C)[C@H](NC(=O)[C@H](Cc1ccc(O)cc1)NC(=O)CNC(=O)[C@@H](N)Cc1ccccc1)C(=O)N[C@@H](C)C(=O)N[C@@H](CCC(=O)O)C(=O)O	684.7470000000003	-0.8145999999999891	11	9	19	2
[83570040.]	0.6218937090700865	CNC(=O)c1ccc(O)cc1	151.165	0.7518	2	2	1	1
[78770.28]	0.8012411963508237	N[C@H](C(=O)O)c1ccc(-c2ccc(F)cc2)c(C(=O)O)c1	289.262	2.2752999999999997	5	3	4	2
[170873.11]	0.6192081845073194	CSc1ccc2c(c1)N(CCC1CCCCN1C)c1ccccc1S2	370.587	5.885600000000005	4	0	4	2
[3754196.5]	0.3896708755641931	CC[C@@H](CO)NCCN[C@@H](CC)CO	204.314	-0.292599999999999	4	4	9	0
[17789.855]	0.4724180827556072	C/C1=C\CC[C@@H]2C[C@H](C)CCCC(=O)OCC(C)C[C@@H]12	278.436	4.738400000000004	2	0	0	0
[80203.016]	0.7639736076815038	CCCC[C@H](O)[C@@H](O)CCc1ccccc1C	236.35499999999996	2.839620000000001	2	2	7	1
[245355.25]	0.7342296115534325	C[C@@]1(O)CC[C@H]2[C@@H]3CCC4=CC(=O)CC[C@@H]4[C@H]3CC[C@@]21C	288.43100000000004	3.8792000000000035	2	1	0	0
[304690.38]	0.524208510144611	C[C@@H](Cc1ccc(O)c(O)c1)OC(=O)O	212.20099999999996	1.7234	5	3	3	1
[6.229395e+08]	0.2039197289673909	COOC#CCOC(=O)CC(C)=O	186.16299999999995	0.04759999999999964	5	0	4	0
[69127.79]	0.6753134243527719	CCCC[C@H](O)C[C@H](O)CC(=O)Nc1ccccc1	265.353	2.3173000000000004	3	3	8	1
[2171254.]	0.7578119959393551	CNCCNc1cccc(C(F)(F)F)c1	218.22199999999992	2.3366999999999996	2	2	4	1
[4.096765]	0.409804186811716	Cc1cc(F)ccc1-c1c(-c2ccc(F)cc2)nc(C(C)C)n1/C=C/[C@@H](O)C[C@@H](O)CC(=O)O	470.5160000000002	4.984420000000007	5	3	9	3
[24327.213]	0.6658429619043664	O=CN1CCN(CCCN2c3ccccc3Sc3ccc(C(F)(F)F)cc32)CC1	421.48800000000017	4.4722000000000035	4	0	5	2
[23760332.]	0.7034289042509702	O=Cc1ccc(N2CCNCC2)cc1	190.24599999999998	0.9086999999999998	3	1	2	1
[647782.]	0.5101568892419974	CNC[C@@H](O)c1ccc(O)c(O)c1	183.207	0.35060000000000013	4	4	3	1
[17166.193]	0.6189176283795729	CC(=CC(C)C)[C@@]1(O)CC[C@H]2[C@@H]3CCC4=CC(=O)CC[C@]4(C)[C@H]3CC[C@]12C	370.5770000000002	5.851700000000006	2	1	2	0
[970202.56]	0.851078069187286	CC1=C(CC(=O)O)c2ccccc2n(C)c1=O	231.25099999999998	1.4740199999999999	3	1	2	2
[1575579.9]	0.7315396930195435	CCN(CC)CCNC(=O)c1ccc(N)cc1	235.33100000000002	1.3403999999999996	3	2	6	1
[5.2914243]	0.3290822746638713	Cc1c(CC[C@@H](O)C[C@@H](O)CC(=O)[O-])c(-c2ccc(F)cc2)c(C)n1-c1ccccc1-c1ccccc1	500.59000000000015	4.751740000000004	4	2	10	4
[100086.98]	0.5685396361621581	CSc1nc2nc(N3CCN(C(=O)C4COc5ccccc5O4)CC3)nc(N)c2cc1OC	468.53900000000027	1.8260999999999994	10	1	4	3
[672.0111]	0.6395257442251707	CC#C[C@]1(O)CC[C@H]2[C@@H]3CCC4=CC(=O)CCC4=C3[C@@H](c3ccc(N(C)C)cc3)C[C@@]21C	429.6040000000001	5.406500000000006	3	1	2	1
[20283.973]	0.6897663103441396	CC(=C/C(=O)O)c1ccc(C(=O)c2ccc(F)cc2)cc1	284.28599999999994	3.5446000000000017	3	1	4	2
[60947408.]	0.6143884490200855	COC(=O)c1ccccc1O	152.14899999999997	1.1787999999999998	3	1	1	1
[8753343.]	0.7265621787893097	COc1cc2nc(N3CCN(C(=O)c4ccco4)CC3)nc(N)c2cc1OC	383.40800000000024	1.7845999999999997	8	1	4	3
[9983493.]	0.748363450121821	NC(=O)N1c2ccccc2C=Cc2ccccc21	236.274	3.3872000000000018	1	1	0	2
[2829236.2]	0.48258094511183136	COOC#CCNC(=O)Cc1ccccc1C	233.267	1.1926199999999996	3	1	4	1
[2446.525]	0.6406683863701529	CC1(C)O[C@@H]2C[C@H]3[C@@H]4CCC5=CC(=O)CC[C@]5(C)[C@@]4(F)[C@@H](O)C[C@]3(C)[C@]2(C(=O)CCl)O1	454.96600000000024	3.889300000000003	5	1	2	0
[6892.132]	0.8885030558415716	O=C(O)COc1ccccc1-c1ccc(F)cc1O	262.236	2.661700000000001	4	2	4	2
[383958.8]	0.9016712532199734	O=C(O)COc1ccccc1-c1ccccc1F	246.237	2.956100000000002	3	1	4	2
[6.5081367]	0.21707398164676867	CC(C)n1c(CC[C@@H](O)C[C@@H](O)CC(=O)[O-])c(-c2ccc(F)cc2)c(-c2ccc(F)cc2)c1C(=O)Nc1ccccc1	575.6320000000002	5.118000000000005	5	3	12	4
[39378.285]	0.5258452060281297	CC/C=C/C[C@@H]1CC(=O)O[C@H]1C(=O)CC(C)=C	236.31099999999995	2.809700000000001	3	0	6	0
[11.881284]	0.19204176551405622	C#Cc1ccc(CNC(=O)O[C@H]2C[C@@H](C)C=C3C=C[C@H](C)[C@H](CC[C@@H]4C[C@@H](O[Si](C)(C)C(C)(C)C)CC(=O)O4)[C@H]32)cc1	591.8650000000005	7.543400000000008	5	1	8	1
[76098.68]	0.22327352183559843	O[C@@H]1[C@H](O)[C@@H](O)[C@H](O[C@H]2O[C@H](CO)[C@@H](O)[C@H](O)[C@H](O)[C@H]2O)[C@H](O)[C@H]1O	372.32300000000004	-6.649499999999992	12	10	3	0
[2.3643987]	0.3683067406678045	CC(C)c1cc(-c2cccc(Cl)c2)c(-c2ccc(F)cc2)n1/C=C/[C@@H](O)C[C@@H](O)CC(=O)O	471.9560000000002	5.795300000000007	4	3	9	3
[88620.92]	0.6080859715980328	Fc1nc(Cl)nc2c1ncn2[C@H]1C[C@H](O)[C@@H](CO)O1	288.66600000000005	0.2594999999999997	6	2	2	2
[3.560891]	0.4347445242149645	CC(C)c1nc(-c2ccc(F)cc2)c(-c2ccc(F)cc2)n1/C=C/[C@H](O)C[C@H](O)CC(=O)O	456.48900000000015	4.676000000000006	5	3	9	3
[133933.61]	0.4916174794433023	CC/C=C(\C)CCCCCC(C)(C)C(=O)O	226.35999999999999	4.404000000000003	2	1	8	0
[569353.8]	0.4972514102735009	CC/C=C(C(=O)O)OC[C@H](C)CC(=O)O	216.23299999999995	1.4923	5	2	7	0
[157996.22]	0.8807285394160607	O=C(O)Cc1ccccc1Nc1c(Cl)cccc1Cl	296.153	4.364100000000001	3	2	4	2
[30685.832]	0.3608202823251693	CN[C@@H]1[C@H](O)[C@H](NC)[C@H]2O[C@@]3(O)C(=O)C[C@@H](C)O[C@H]3O[C@@H]2[C@H]1O	332.353	-2.9255999999999953	9	5	2	0
[177730.08]	0.6193253614158215	CC/C=C/CC[C@@H](C)[C@@H](O)CC(=O)O	200.278	2.2045	3	2	7	0
[inf]	0.32237258537473973	COc1cc2c3cc1Oc1cc(ccc1O)C[C@@H]1c4c(cc(OC)c(O)c4Oc4ccc(cc4)C[C@@H]3N(C)CC2)CC[N+]1(C)C.[Cl-]	645.1959999999999	3.7050000000000027	7	2	2	4
[7.3571354e+08]	0.38084123148453586	N#CCO	57.052	-0.49772	2	1	0	0
[10.557733]	0.2528967829692669	CC(C)n1c(CC[C@@H](O)C[C@@H](O)CC(=O)[O-])c(-c2ccc(F)cc2)c2c3ccccc3n(-c3ccc(F)cc3)c(=O)c21	573.6160000000001	4.656000000000004	5	2	10	5
[1.5940136e+15]	0.4955224211560122	Nc1noc(F)nc1=O	131.066	-0.8489	5	1	0	1
[69500384.]	0.759419291795601	CN1Cc2ccccc2C(=O)C1c1ccccc1	237.302	3.056000000000002	2	0	1	2
[272338.78]	0.34089476472747937	COC[C@@H](O)CC(=O)N[C@@H]1C(=O)N2C(C(=O)O)=C(COC(C)=O)CS[C@H]21	388.3980000000002	-1.3144999999999976	9	3	8	0
[55.473892]	0.6590571290177555	CC[C@H](C)C(=O)O[C@H]1C[C@H](O)C=C2C=C[C@H](C)[C@H](CC[C@@H]3C[C@@H](O)CC(=O)O3)[C@H]21	406.51900000000023	2.920300000000001	6	2	6	0
[3.5636902e+09]	0.7010022873877818	CSC(=O)c1ccc(OC)cc1	182.24399999999997	2.1984000000000004	3	0	2	1
[129224.086]	0.7092649200190689	Cc1onc(-c2ccccc2Cl)c1C(=O)N[C@@H]1C(=O)N2[C@@H]1SC(C)(C)[C@@H]2C(=O)O	435.8890000000002	2.5487200000000003	7	2	4	2
[1301.3251]	0.3454134595698074	O=C(O)c1cc(=O)c2c(OCC(O)COc3cccc4oc(C(=O)O)cc(=O)c34)cccc2o1	468.37000000000023	2.1145	11	3	8	4
[15.072376]	0.5775784001512619	CC(C)c1c(CC[C@@H](O)C[C@@H](O)CC(=O)[O-])c(-c2ccc(F)cc2)cn1C1CCCCC1	444.5670000000002	4.107300000000004	4	2	10	2
[263779.6]	0.6590077514268455	CC/C=C(\C)CCc1cccc(OC)c1	204.313	3.9841000000000033	1	0	5	1
[22608.691]	0.5604120760868545	C[C@@](O)(CS(=O)(=O)c1ccc(F)cc1)C(=O)Nc1ccc(C#N)c(C(F)(F)F)c1	430.3790000000001	2.8795800000000007	5	2	5	2
[28404982.]	0.575228346064442	N[C@@H](Cn1ccc(=O)c(O)c1)C(=O)O	198.17799999999997	-1.0342000000000002	5	3	3	1
[2.0455526e+08]	0.6962524977611556	c1ccc([C@H]2CN3CCSC3=N2)cc1	204.298	2.1460999999999997	2	0	1	1
[6310.056]	0.13289365778546078	NC[C@H](N)C(=O)N[C@@H](Cc1ccccc1)C(=O)N1CCC[C@H]1C(=O)N[C@@H](CCC(=O)O)C(=O)NCC(=O)O	534.5700000000005	-2.4586999999999914	10	7	14	1
[3589892.2]	0.557522237047602	N[C@H]1CCC[C@H](C(=O)O)CC1	157.21299999999997	0.9785999999999997	3	2	1	0
[26533730.]	0.5474643283778813	C=C(O)C1(O)CCCCC1	142.19799999999998	1.7532999999999999	2	2	1	0
[430100.44]	0.6957665862730158	CN[C@@H](CCCO)COC(=O)c1ccccc1C(=O)OC	295.33500000000004	0.9904999999999997	6	2	8	1
[8083.896]	0.7124527920741569	CCCC1O[C@@H]2C[C@H]3[C@@H]4CCC5=CC(=O)C=C[C@]5(C)[C@H]4[C@@H](O)C[C@]3(C)[C@]2(C(=O)CO)O1	430.5410000000002	2.7168000000000014	6	2	4	0
[2191633.5]	0.43494915102095677	O[C@H]1C[C@H]2[C@H]3CCC4=CC(=O)C=C[C@]4(C3)[C@@]2(CCCl)[C@H]2N(CC[N+]3(C)CC3)[C@H]12	403.97400000000016	2.3609	3	1	5	0
[770.31793]	0.4401302146322338	CCCCCCCCC#CC#CC#CCCCCCC(=O)O	300.44199999999995	4.782300000000004	2	1	11	0
[1482127.5]	0.7759108445387248	COc1ccc(CN(CCN(C)C)c2ccccc2)cc1	284.403	3.2634000000000025	3	0	7	2
[59621924.]	0.39425169022565154	O=COC[C@H](O)CS(=O)(=O)O	184.16899999999998	-1.5918999999999992	6	2	5	0
[399925.5]	0.6964201172680387	CCCCOc1ccccc1O	166.21999999999997	2.5711000000000017	2	1	4	1
[1.6102136]	0.18183081545340748	CC(C)n1c(CC[C@@H](O)C[C@@H](O)CC(=O)[O-])c(-c2ccc(F)cc2)c(-c2ccccc2)c1C(=O)Nc1ccc(O)cc1	573.6410000000002	4.684500000000004	6	4	12	4
[90676.31]	0.4616906207935435	Clc1ccc(COC(Cn2ccnc2)c2ccc(Cl)cc2Cl)c(Cl)c1	416.1350000000001	6.454800000000002	2	0	6	3
[81765.305]	0.7135696186852986	COCCc1ccc(OCC(O)CNC(C)C)cc1	267.36899999999997	1.6132	4	2	9	1
[43569.547]	0.4920099624560788	CC/C=C(C(=O)O)Oc1ccc(C(=O)c2ccc(F)cc2)cc1C	328.33900000000006	4.122420000000003	4	1	6	2
[5056166.]	0.7390816537205931	C=C[C@@]1(C)C[C@H]2C[C@H]3[C@H](C)CC4=C(CC(=O)O)[C@H]4CC[C@H]3[C@@]21C	314.46900000000005	5.0621000000000045	2	1	3	0
[90311136.]	0.7146088099779218	O=C(O)CCCNC(=O)c1ccccc1	207.22900000000004	1.2812000000000001	3	2	5	1
[6.4034142]	0.33266329169696063	CO[C@@H]1C[C@@H](OC(=O)c2cccnc2)C[C@H](/C=C/c2c(-c3ccc(F)cc3)nc(N(C)S(C)(=O)=O)nc2C(C)C)O1	584.6700000000002	4.587200000000004	9	0	9	3
[13876.678]	0.5075315475653078	CC/C=C/CC[C@@H](C)[C@@H](CC[C@@H](O)CC(=O)O)C(=O)O	286.368	2.6854999999999993	5	3	11	0
[852.1245]	0.3774848222390071	CSCCCCCCC#CC#CCCCCCCCC(=O)O	322.51400000000007	5.122000000000004	3	1	13	0
[76.284065]	0.5022337951069111	CO[C@H](C)[C@@H]1C(=O)O[C@@H](C)[C@H](O)[C@@H](C)[C@@H]1O[C@]1(CCC(O)CC(=O)O)CC1	388.4570000000002	1.1133999999999986	8	3	9	0
[103728.37]	0.581809854166033	C/C1=C/CC/C=C/C(=C/C)C(=O)Nc2ccccc2C(=O)O1	297.35400000000004	3.982000000000003	3	1	0	1
[4220679.]	0.6696029009658457	C=CC[N@+]12CCS[C@H](C)C[C@H]2C(=O)Nc2ccccc21	289.42400000000004	3.0260000000000007	2	1	2	1
[37028.195]	0.761401751481665	CC1=C(CC(=O)O)c2ccccc2n1Cc1ccc(S(C)(=O)=O)cc1	357.43100000000004	3.028620000000002	4	1	5	3
[1272.9681]	0.22802702880663622	CCCc1ccc(NC(=O)O[C@H]2C[C@@H](C)C=C3C=C[C@H](C)[C@H](CC[C@@H]4C[C@@H](O[Si](C)(C)C(C)(C)C)CC(=O)O4)[C@H]32)cc1	595.8970000000004	8.836900000000005	5	1	9	1
[2396936.5]	0.6607908124871046	CCc1nc(N)nc(Cl)c1NC1=NCCN1	240.698	0.6457000000000002	5	3	2	1
[131.3603]	0.6564465021990212	NS(=O)(=O)c1cc2c(cc1Cl)NC(C(Cl)Cl)NS2(=O)=O	380.66200000000003	0.8210000000000004	5	3	2	1
[970800.5]	0.6713833869182277	C=C(N)C1CCCCN1C=Nc1ccc(Cl)cc1	263.77200000000005	3.3267000000000024	2	1	3	1
[1004.6227]	0.14016402002820666	C[C@@H]1O[C@H](O[C@H]2C[C@@H](O)[C@]3(CO)[C@H]4[C@H](O)C[C@]5(C)[C@@H](C6=CC(=O)OC6)CC[C@]5(O)[C@@H]4CC[C@]3(O)C2)[C@H](O)[C@H](O)[C@H]1O	584.6590000000006	-1.5149999999999972	12	8	4	0
[21715.875]	0.9085285470025662	CCCN1C[C@H](CSC)C[C@@H]2c3cccc4[nH]cc(c34)C[C@H]21	314.4980000000001	4.271100000000003	2	1	4	2
[10.404165]	0.5532373059211996	C/C=C(\C)C(=O)O[C@H]1C[C@@H](C)C=C2C=C[C@H](C)[C@H](CC[C@@H]3C[C@@H](O)CC(=O)O3)[C@H]21	402.53100000000023	4.115600000000003	5	1	5	0
[18.610641]	0.1568888746348767	C[C@@H]1C/C=C/C=C/C=C/C=C/[C@H](O[C@@H]2O[C@H](C)[C@@H](O)[C@H](N)[C@@H]2O)C[C@@H]2O[C@](O)(C[C@@H](O)C[C@H]3O[C@@H]3/C=C/C(=O)O1)C[C@H](O)[C@H]2C(=O)O	665.7330000000004	0.11970000000000325	14	7	3	0
[10273.155]	0.3555803869701186	C=C[C@H]1C[C@@H](C(=O)N[C@@H]([C@H]2O[C@H](SC)[C@H](O)[C@@H](O)[C@H]2O)[C@H](C)Cl)N(C)C1	408.9480000000001	-0.22459999999999924	7	4	6	0
[71859.445]	0.5040966211362683	C[Si](C)(C)C[C@H](C)C	130.30699999999996	2.9806000000000017	0	0	2	0
[8569.343]	0.7717055255008513	CNCC[C@@H](c1ccc(O)cc1)c1ccc(O)cc1	257.33299999999997	2.839200000000001	3	3	5	2
[24591.357]	0.13401935864456035	CC(C)C[C@H](NC(=O)CN)C(=O)N1CCC[C@H]1C(=O)N[C@H](C(=O)NCC(=O)NCC(=O)O)[C@@H](C)O	500.55300000000017	-3.350399999999992	9	7	13	0
[134.00745]	0.5150085052552582	C[C@@H](CCCC(C)(C)O)[C@H]1CC[C@H]2[C@@H]3CC=C4C[C@@H](O)CC[C@]4(C)[C@H]3CC[C@]12C	402.66300000000024	6.5036000000000085	2	2	5	0
[118477.23]	0.4288769907515292	CN[C@@H](CCCCO)CC(=O)Oc1ccccc1C	265.353	2.0411199999999994	4	2	8	1
[309021.4]	0.4073945988300894	C[N+](C)(C)CCOP(=O)([O-])OC[C@H](O)CO	257.22299999999996	-1.452599999999998	6	2	8	0
[154752.77]	0.5922524456830563	OCCCCCCN1CCC(OC(=O)c2cccs2)CC1	311.44700000000006	2.9220000000000015	4	1	8	1
[10704.633]	0.4382730169795818	CCC[C@H]1C[C@H](C(=O)N[C@@H]([C@H]2O[C@H](SC)[C@H](O)[C@@H](O)[C@H]2O)[C@H](C)Cl)N(C)C1	424.9910000000001	0.3895000000000004	7	4	7	0
[129721.56]	0.7829579913872158	CCCC[C@@]1(O)C[C@H]2[C@@H]3CCC4=CC(=O)CC[C@@H]4[C@H]3CC[C@@]21CC	330.5120000000001	5.049500000000005	2	1	4	0
[46152.176]	0.7956774331943727	C[C@@H](Oc1ccc(O)c(O)c1)c1ccccc1	230.263	3.237800000000002	3	2	3	2
[41043.117]	0.7113618322433193	CC(C)(C)NCC(O)c1ccc(O)cc1	209.28900000000002	1.8136999999999999	3	3	3	1
[62424.66]	0.7991071066708418	NC(=O)C1CCN(CCCN2c3ccccc3Sc3ccc(Cl)cc32)CC1	401.96300000000025	4.530100000000004	4	1	5	2
[5.0400105]	0.4939959999330748	C/C(C)=C/C(=O)O[C@@H]1C2C(=C[C@H](C)[C@H]1CO)C=C[C@H](C)[C@@H]2CC[C@@H]1C[C@@H](O)CC(=O)O1	432.5570000000003	3.3340000000000023	6	2	6	0
[1304814.8]	0.5969362176118971	CCC1(c2ccc(N)cc2)CCC(=O)NC1=O	232.28299999999996	1.3532	3	2	2	1
[3302347.8]	0.7227517735358318	Nc1ccc(S(=O)(=O)Nc2ccnn2-c2ccccc2)cc1	314.37000000000006	2.2553	4	2	4	3
[17423066.]	0.6135815173503629	NCCOCCN1CCCCC1=O	186.25499999999997	-0.02580000000000071	3	1	5	0
[15.154976]	0.5309381048695209	CC(C)c1nn(-c2ccccn2)c(-c2ccc(F)cc2)c1/C=C/[C@@H](O)C[C@@H](O)CC(=O)[O-]	438.4790000000002	2.461900000000001	6	2	9	3
[523853.97]	0.486421121002592	CCCCSc1ccccc1	166.289	3.578800000000002	1	0	4	1
[21216.328]	0.7086826591926151	Nc1c(Br)cc(Br)cc1CN[C@H]1CC[C@H](O)CC1	378.10800000000023	3.1869000000000014	3	3	3	1
[43223.723]	0.6290731330689312	CC(C)(C)NCC(O)c1cc(O)cc(O)c1	225.288	1.5192999999999997	4	4	3	1
[119645.94]	0.7282278318175113	COC(=O)Nc1nc2cc(C(=O)c3cccs3)ccc2[nH]1	301.327	3.0337000000000005	4	2	3	3
[9.0813146e+08]	0.515259689585837	CCOP(=O)(O)O	126.04799999999997	0.11560000000000004	4	2	2	0
[14492854.]	0.4333097720182961	O=C1OCCN1/N=C/c1ccc([N+](=O)[O-])o1	225.16	0.9739	5	0	3	1
[1318465.4]	0.700766918722375	CCNC[C@H](O)COC(=O)c1ccccc1	223.272	0.8137999999999994	4	2	6	1
[15512.77]	0.8371289360458547	COc1cc(NC(C)CCCN)c2ncccc2c1	259.35299999999995	2.782700000000001	4	2	6	2
[402828.12]	0.5438612576373347	Fc1ccc(C(c2ccc(F)cc2)N2CCN(C/C=C/c3ccccc3)CC2)cc1	404.5040000000001	5.3852000000000055	2	0	6	3
[3382.0261]	0.8794895125490501	CC1=C(CC(=O)O)c2cc(F)ccc2/C1=C\c1ccc(S(C)(=O)=O)cc1	372.4170000000001	4.031600000000003	4	1	4	2
[549820.5]	0.7476572677748874	CCCC[C@H]1OC(=O)C[C@H]1Cc1ccc(F)cc1	250.31299999999996	3.4901000000000026	2	0	5	1
[8555009.]	0.16404839364258997	FCCCCCCCCCCCCCCCCCCCCCCCCC(=O)O	400.66300000000024	9.012800000000004	2	1	24	0
[3681576.8]	0.8015823313615688	COc1ccc2cc(CCC(C)=O)ccc2c1	228.29099999999997	3.370000000000002	2	0	4	2
[5056166.]	0.7390816537205931	C=C[C@@]1(C)C[C@H]2C[C@H]3[C@@H](C)CC4=C(CC(=O)O)[C@H]4CC[C@H]3[C@@]21C	314.46900000000005	5.0621000000000045	2	1	3	0
[152526.1]	0.8889890870696576	NCCC(O)(c1ccccc1)c1ccc(Cl)cc1	261.75199999999995	2.9247000000000014	2	2	4	2
[381889.34]	0.6146893263430423	NCc1cccc(OCC(O)CO)c1	197.23399999999998	-0.12269999999999992	4	3	5	1
[2.6703027e+09]	0.5693246285400515	BrCc1ccccc1	171.037	2.5815	0	0	1	1
[22264.248]	0.38631211374355906	O=C1[C@H](O)C[C@H](O)/C=C/c2c(O)cc(O)cc2o1	252.22199999999998	0.14190000000000014	6	4	0	1
[1711548.5]	0.7787477191785294	CCC[S@](=O)c1ccccc1O	184.26	1.9098000000000002	2	1	3	1
[379421.16]	0.6853752718807584	C=C/C(=C/CC(C)=O)CC(C)(C)C(=O)O	210.273	2.5788	3	1	6	0
[79301.07]	0.493477077675416	O=C(CCCN1CCC(OC(=O)c2ccc(Cl)cc2)CC1)c1ccc(F)cc1	403.88100000000014	4.763400000000004	4	0	7	2
[2715.6274]	0.5588132670717729	O[C@H]1OC[C@H]2CO[C@H]3[C@H]4CCC5=CC(=O)C=C[C@]5(C)[C@H]4[C@@H](O)C[C@]3(F)[C@]2(C(=O)CO)O1	438.4480000000002	0.19499999999999973	8	3	2	0
[155915.94]	0.7678065120522066	COc1ccc2c(c1)c(CC(=O)O)c(C)n2C(=O)c1ccc(Cl)cc1	357.793	3.9273200000000026	4	1	4	3
[24449.787]	0.8613672076779288	Cc1cnc(NC(=O)C2=C(O)c3ccccc3S(=O)(=O)N2C)s1	351.4090000000001	1.95092	5	2	2	2
[217698.39]	0.7508939065988453	CCCCOc1cc(CC2CNC(=O)N2)ccc1OC	278.35200000000003	2.098	3	2	7	1
[3578.866]	0.5207236034841756	C=C[C@H](C)CCC[C@@H](C)[C@H]1CC[C@H](O)C2(C)CC[C@@H]2CC[C@@H](O)CC(=O)O1	380.56900000000013	4.628900000000005	4	2	6	0
[550699.]	0.4106698403593517	CO[C@]12[C@H](COC(N)=O)C3=C(C(=O)C(C)=C(N)C3=O)N1C[C@@H]1N[C@@H]12	334.33200000000005	-1.6511999999999971	8	3	3	0
[11756.649]	0.6321190126923556	O=Cc1ccc(N(CCCl)CCCl)cc1O	262.13599999999997	2.488700000000001	3	1	6	1
[705978.06]	0.8794337284873482	CO[C@]12C[C@@H]3c4ccc(O)cc4CC[C@H]3[C@@H]1C[C@@H](OC)[C@@H]2O	304.386	2.2229000000000005	4	2	2	1
[83078952.]	0.48620511418935847	CC[C@@](CO)(C(=O)O)C(=O)O	162.14099999999996	-0.45570000000000005	5	3	4	0
[1.3924059e+10]	0.4952172017431901	Nc1nc(=O)[nH]cc1F	129.09399999999997	-0.5088000000000001	3	2	0	1
[88178.49]	0.7691144730516718	C[C@H](NC(C)(C)C)C(=O)N1CCC[C@H]1C(=O)O	242.31899999999996	0.8385999999999998	4	2	3	0
[15167.124]	0.5082435399287325	O=C1C[C@H](O)C[C@@H](/C=C/c2c(C3CC3)nc3ccc(F)cc3c2Sc2ccc(F)cc2)O1	453.5100000000001	5.621300000000004	5	1	5	3
[1723.6592]	0.39753642305262393	CCCCCCCCC#CC#CCCCCCCC(=O)O	290.44699999999995	5.169000000000004	2	1	12	0
[1.294897]	0.1931580696986653	COc1cccc(CNC(=O)c2c(-c3ccccc3)c(-c3ccc(F)cc3)c(CC[C@@H](O)C[C@@H](O)CC(=O)[O-])n2C(C)C)c1	601.6950000000003	4.665200000000005	6	3	14	4
[8332.206]	0.21313148229853152	Nc1nc(=O)c2c([nH]1)NCC(CNc1ccc(C(=O)N[C@@H](CCC(=O)O)C(=O)O)cc1)N2C=O	473.4460000000002	-0.7310999999999974	11	7	10	2
[42843756.]	0.6562529575548526	C[C@H](CO)C(=O)N1CCC[C@H]1C(=O)O	201.22199999999998	-0.3096000000000004	4	2	3	0
[9248663.]	0.8343969401645053	Cc1ccccc1C(=O)N1CCC(Cc2ccccc2)CC1	293.41	4.089920000000004	1	0	3	2
[10627.084]	0.4814088493623719	CC/C=C/CC[C@@H](C)[C@@H](CC[C@@H](O)CC(=O)O)CC(=O)O	300.395	3.0756000000000006	5	3	12	0
[413.07202]	0.5314086350662409	CC(C)c1cc(-c2ccccc2)cc(CC2CCCCC2)c1OCC(O)C[C@@H](O)CC(=O)[O-]	453.5990000000003	4.230500000000003	5	2	11	2
[1617.2494]	0.44719152935402684	Nc1snc(-c2cccc(Cl)c2Cl)c1NCCN1CCC(Oc2ccc(F)cc2)CC1	481.4240000000003	5.793500000000004	5	2	7	3
[498335.62]	0.7521450742487875	O=c1[nH]cnc2c1ncn2[C@H]1CC[C@@H](CO)O1	236.23099999999997	-0.21050000000000008	5	2	2	2
[105568.84]	0.7157040367784203	C[C@]1(O)CC[C@H]2[C@@H]3CCCC4=CC(=O)C=CCC4=C3[C@@H](O)C[C@@]21C	328.4520000000001	3.4704000000000024	3	2	0	0
[172858.28]	0.7404694570837808	CNCC[C@H](O)c1ccc(F)cc1	183.22599999999997	1.4686000000000001	2	2	4	1
[4.258828]	0.3477321497212847	CNc1cccc(-c2nc(C(C)C)n(/C=C/[C@@H](O)C[C@@H](O)CC(=O)O)c2-c2ccc(F)cc2)c1	467.5410000000002	4.578600000000003	6	4	10	3
[328722.9]	0.38941616262964607	Cc1ccc(NC(=O)c2ccc(CN3CCN(C)CC3)cc2)cc1Nc1nccc(-c2cccnc2)n1	493.6150000000002	4.590320000000004	7	2	7	4
[inf]	0.29714965532550747	CC(=N)S.[C@@H](C)C(=O)O	148.207	1.20856	2	3	1	0
[2.9357542e+13]	0.49165650235152397	Cn1ccnc1S	114.17299999999999	0.7087999999999999	1	1	0	1
[154099.02]	0.11451275698725806	NC[C@H]1O[C@H](O[C@H]2[C@@H](O)[C@H](O[C@@H]3[C@@H](O)[C@H](N)C[C@H](N)[C@H]3O[C@H]3O[C@H](CN)[C@@H](O)[C@H](O)[C@H]3N)O[C@@H]2CO)[C@H](N)[C@@H](O)[C@@H]1O	614.6500000000003	-8.895300000000017	19	13	9	0
[2005590.]	0.7394453829273693	COc1ccc(C[C@H](N)C(=O)O)cc1	195.21800000000002	0.6496	4	2	4	1
[5549.647]	0.6910281010512151	CC1(C)O[C@@H]2C[C@H]3[C@@H]4C[C@H](F)C5=CC(=O)CC[C@]5(C)[C@H]4[C@@H](O)C[C@]3(C)[C@]2(C(=O)CO)O1	436.5200000000002	2.498700000000001	6	2	2	0
[6.713467]	0.511842774062454	CNc1nc(-c2cccc(Cl)c2)cc(-c2ccc(F)cc2)c1/C=C/[C@@H]1C[C@@H](O)CC(=O)O1	452.9130000000002	5.329500000000006	5	2	5	3
[45722.41]	0.3241203325779443	COC[C@H]1C[C@@H](C(=O)N[C@@H]([C@H]2O[C@H](SC)[C@H](O)[C@@H](O)[C@H]2O)[C@@H](C)O)N(C)C1	408.51700000000017	-2.0106999999999946	9	5	7	0
[3094759.8]	0.8537542620617454	C[C@H](N)[C@H]1CC[C@H](C(=O)Nc2ccnn2C)CC1	250.34599999999998	1.5121999999999998	3	2	3	1
[537439.]	0.5902759047047468	CC(C)C(=O)Nc1cccc([N+](=O)[O-])c1Oc1ccc([N+](=O)[O-])cc1O	361.31000000000006	3.595400000000003	7	2	6	2
[89469.43]	0.17400656822855506	NC[C@H]1O[C@H](O[C@H]2[C@@H](O)[C@H](O[C@H]3O[C@H](CO)[C@@H](O)[C@H](N)[C@H]3O)[C@H](N)C[C@@H]2N)[C@H](N)C[C@@H]1O	467.5200000000002	-6.295800000000006	14	10	6	0
[11546.817]	0.40101780832275585	CC/C=C/C=C(C)CC[C@H](C)CCC(=O)OCC(C)C	280.452	5.294600000000005	2	0	10	0
[848530.56]	0.4953098306410151	CC/C=C(\C)CCC(C)(C)CC(=O)OC	212.33299999999997	3.712200000000002	2	0	6	0
[638388.3]	0.2011276719859027	CO[C@]1(NC(=O)CSCC#N)C(=O)N2C(C(=O)O)=C(CSc3nnnn3C)CS[C@@H]21	471.54600000000016	-0.7283199999999983	12	2	9	1
[4343.672]	0.34141813419184575	CC/C=C(\CCCCC(C)(C)CCCC(=O)O)OC(C)=O	298.423	4.684900000000003	4	1	11	0
[2306.5437]	0.5423525515473746	O=C(O)c1ccccc1-c1c2ccc(=O)cc-2oc2cc(O)ccc12	332.31100000000004	3.9686000000000012	5	2	2	4
[35515.08]	0.6633715497683229	OC1[C@@H](O)C[C@H](CC(CO)(CO)c2ccc(Cl)cc2)CC1	314.8090000000001	1.4744000000000002	4	4	5	1
[14.894033]	0.8117872432694712	Cc1cc(-c2ccc(F)cc2)c(/C=C/[C@@H]2C[C@@H](O)CC(=O)O2)c(C(C)C)n1	369.43600000000015	4.399220000000003	4	1	4	2
[761.0063]	0.5930008354399845	CC(C)c1ccccc1-c1cc(S(C)(=O)=O)c(-c2ccc(F)cc2)cc1	368.473	5.686600000000005	2	0	4	3
[649.11865]	0.5503666040109466	CC[C@@H]1NC(=O)[C@H](C)[C@@H](O[C@H]2CC[C@@](C)(OC)[C@@H](O)[C@H](C)O2)C(=O)C[C@@H](C)[C@@H]1OC(=O)C(C)C	485.6180000000002	2.3702000000000005	8	2	6	0
[237289.48]	0.8449349532973586	COc1ccc2[nH]cc(CCNC(C)=O)c2c1	232.28299999999996	1.8550999999999997	2	2	4	2
[186249.92]	0.4991863240816691	CC/C=C/C=C(\C)CCCCC(=O)O	196.28999999999996	3.5439000000000016	2	1	7	0
[875696.25]	0.2895916993485164	O=[P@](O)(OC[C@H]1O[C@H](CO)[C@@H](O)[C@H](O)[C@H]1O)CO	288.1890000000001	-3.0194000000000005	9	6	5	0
[1268229.]	0.6043522055986158	N[C@@](CCSC(=O)O)(CCCl)C(=O)O	241.69599999999997	1.1987	6	3	6	0
[437866.28]	0.732972735378759	C[C@]12CCC(=O)C[C@@H]1CC[C@@H]1[C@@H]2CC[C@]2(C)[C@@H](O)CC[C@@H]12	290.44700000000006	3.959100000000003	2	1	0	0
[740007.56]	0.8289288715670488	CN1[C@H]2CC[C@H]1C[C@@H](OC(c1ccccc1)c1ccccc1)C2	307.43700000000007	4.417800000000004	2	0	4	2
[21790238.]	0.5487853049557158	O=C(O)C(Cl)(Cl)Cl	163.387	1.4412	2	1	0	0
[236.10764]	0.6072751537234705	O[C@@H]1CC[C@@H]2C3=CCC4C[C@@H](c5ccccc5)CC[C@@]4(C)[C@H]2CC[C@@H]1C3	350.54600000000016	6.093900000000006	1	1	1	1
[69043.055]	0.5645394580298885	SCc1ncnc(NS(=O)(=O)c2ccc(N)cc2)c1OC	326.4030000000001	1.298	6	3	5	2
[20086.201]	0.6988354732182189	O=C(O)CCCc1cccc(N(CCCl)CN2CCCCC2)c1	338.8790000000002	3.5825000000000022	4	1	9	1
[848950.56]	0.20812423879190323	OC[C@H](O)[C@@H](O)[C@H](O)[C@H](O[C@H]1O[C@H](C(=O)O)[C@@H](O)[C@H]1O)C(=O)O	342.25300000000004	-4.937499999999994	12	8	8	0
[32.682236]	0.3241914098128826	CC/C=C(\C)CCC(=O)O[C@H]1CCC[C@@]2(C)[C@H]3CCC4=CC(COC4)C3=NCCN2CCc2ccccc21	518.7420000000004	6.631900000000008	4	0	5	1
[1.1865274e+09]	0.6535135154314028	O=c1[nH]c2cc(Cl)ccc2o1	169.56699999999998	1.7745	2	1	0	2
[7152.959]	0.6474895864862622	C[C@H](C=O)N[C@@H]1C[C@H](Cc2ccc(F)cc2)C[C@H](O)CC1	293.38200000000006	2.4649	3	2	5	1
[80933.875]	0.7731925505909052	CSCC/C=C/c1ccc(OCC(C)(C)C)cc1O	280.433	4.5834000000000055	3	1	6	1
[797023.3]	0.5851791059173755	Nc1nc(N)c2nc(-c3ccccc3)c(N)nc2n1	253.26900000000003	0.8334000000000001	7	3	1	3
[18658.639]	0.7357561422780424	CCCC/C=C/c1ccc(OCC(=O)O)cc1	234.29499999999996	3.3534000000000015	3	1	7	1
[463712.03]	0.44371237676568925	C=C(O)CC(O)(CC(=O)O)C(=O)O	190.15099999999998	-0.26140000000000013	6	4	5	0
[241731.11]	0.48041078883080784	CC/C=C(/CCCCCC(=O)O)C(=O)O	214.261	2.4424999999999994	4	2	8	0
[1982.0803]	0.6399817941077746	CC(C)Cc1cnc(C(C)(C)C(=O)O)c2ccc(-c3ccc(F)cc3)cc21	365.44800000000004	5.601600000000005	3	1	5	3
[33169.08]	0.2868130104453407	C=CCN1CC[C@]23c4c5ccc(O)c4O[C@H]2/C(=N/N=C2\CC[C@@]4(O)[C@H]6Cc7ccc(O)c8c7[C@@]4(CCN6CC=C)[C@H]2O8)CC[C@@]3(O)[C@H]1C5	650.7760000000003	3.2752000000000026	8	4	5	2
[15945.629]	0.46590637860005735	C=C[C@](C)(O)CCC1=CCC[C@H]1C(=O)NC(=O)NCC(=O)NCC(C)C	365.47400000000016	1.638	4	4	9	0
[1.750022e+09]	0.24878483893146577	CN(C)C(=N)NC(=N)N	129.167	-1.034159999999999	3	4	0	0
[28153.342]	0.7055120475662978	C[C@@]1(O)CCC[C@H]2[C@@H]3CCC4=CC(=O)CC[C@]4(C)[C@H]3CC[C@]21C	316.48500000000007	4.659400000000004	2	1	0	0
[18.292986]	0.5361616604202587	CC(C)c1nn(-c2ccccc2)c(-c2ccc(F)cc2)c1/C=C/[C@@H](O)C[C@@H](O)CC(=O)[O-]	437.4910000000002	3.066900000000002	5	2	9	3
[155885.6]	0.5048749611956821	C#CCN(C)CCCCc1ccccc1	201.31300000000002	2.574300000000001	1	0	6	1
[140135.84]	0.5804714046741382	COCCCOc1cnc(C[S+](C)C)c2ccccc21	292.424	3.0280000000000014	3	0	7	2
[84509.46]	0.7753293199502073	C[C@@H](c1ccc(F)cc1)OC[C@H](O)CO	214.23599999999996	1.2564999999999997	3	2	5	1
[158508.45]	0.8021522271209225	CCC[C@@H](O)CC(=O)Nc1ccccc1C	221.3	2.4846200000000005	2	2	5	1
[12988535.]	0.3269702042301022	CNCO[C@]1(CCSSCc2ccccc2)OC1=O	299.4170000000001	2.4047	6	1	9	1
[541407.3]	0.26004151205294673	O[C@H]1CN[C@@H](O[C@H]2[C@H](O)[C@@H](O)[C@@H]2O)[C@H](O)[C@@H]1O	251.235	-4.520099999999996	8	7	2	0
[24556.158]	0.5336974477711668	CNCc1ccc(CN(C)CCCC(C#N)(c2ccc(OC)c(OC)c2)C(C)C)cc1	423.60100000000017	4.752780000000005	5	1	12	2
[865.766]	0.1384649465813018	CC/C=C/C=C(\C)C[C@H](C)C[C@H](O)[C@H](C)C(=O)N[C@H](C(=O)N[C@H](CCC(=O)O)C(=O)O)C(=O)O	484.5460000000003	1.315800000000001	9	6	16	0
[2678887.]	0.84234198198695	CN1CCN(C(c2ccccc2)c2ccccc2)CC1	266.38800000000003	3.0234000000000014	2	0	3	2
[2052.9797]	0.1667183779493284	CC/C=C(C(=O)O)OC[C@H](C)CC[C@@H](C)CC[C@H](C)CCC(=O)N[C@@H](CCC(=O)O)C(C)C	469.66300000000024	5.6360000000000054	6	3	19	0
[44359000.]	0.8285046048304072	NS(=O)(=O)c1ccc(C(=O)c2ccco2)cc1	251.26299999999998	1.1580000000000004	4	1	3	2
[3434979.2]	0.7915410565327058	CC1=C(CC(=O)O)c2ccccc2n1Cc1ccc(C)cc1	293.366	3.9335400000000025	2	1	4	3
[647782.]	0.5101568892419974	CNC[C@H](O)c1ccc(O)c(O)c1	183.207	0.35060000000000013	4	4	3	1
[376899.22]	0.3939252806477741	CC/C=C(\CCCCC(=O)O)OC(=O)CC	228.28799999999998	2.8785000000000007	4	1	8	0
[25759.479]	0.36999162429562543	C[C@@H](OC(=O)O)[C@H](C)NC(=O)[C@H](Cc1ccccc1)NC(=O)[C@H](C)C(=O)O	380.3970000000001	1.0224	7	4	9	1
[175797.2]	0.4261443688183634	O=c1ncn2nc(Sc3ccc(F)cc3F)ccc2c1-c1c(Cl)cccc1Cl	436.2700000000001	5.492700000000003	4	0	3	4
[16.034655]	0.2370351419696032	CCC(C)C(=O)OC1C[C@@H](C)C=C2C=C[C@H](C)[C@H](CC[C@@H](O)C[C@@H](O)CC(=O)NO)[C@H]21	437.5770000000002	3.136400000000001	6	4	10	0
[253607.1]	0.7283072831800269	CCCC[C@H](O)C[C@H](O)CCc1ccccc1	236.355	2.9213000000000013	2	2	8	1
[287.57834]	0.415469660717725	CC(=CC)CCC1(C)CCC[C@]2(C)CC[C@@]3(C)[C@@H](CC[C@@H]4C(C)CC[C@]43C)[C@H]2C1	398.7190000000002	9.1981	0	0	3	0
[2.488722]	0.3260865481106051	CNCc1ccc(-c2nc(C(C)C)n(/C=C/[C@@H](O)C[C@@H](O)CC(=O)O)c2-c2ccc(F)cc2)cc1	481.5680000000002	4.256300000000003	6	4	11	3
[5.636458e+08]	0.3474462964143963	[N-]=[N+]=NC(=O)OC[C@H](N)C(=O)O	174.11599999999999	-0.15480000000000005	5	2	3	0
[2140819.5]	0.7996468334951707	CC1=C(CC(=O)O)c2ccccc2[nH]c1=O	217.224	1.46362	3	2	2	2
[206517.64]	0.5138687136442162	C/C(N)=C/C=C/C=C/C=C1\CCCc2ccccc2C1=O	279.383	4.106900000000003	2	1	3	1
[635.6236]	0.38473354292728723	C[C@@]1([C@@H](O)[C@H](C)O)[C@H](CC[C@@H]2CC[C@@](C)(O)CC2)C[C@@H]1CC[C@@H](O)CC(=O)O	400.55600000000015	2.707700000000001	6	5	10	0
[307351.1]	0.8923615105150831	C[C@@H](N)[C@H]1CC[C@H](C(=O)Nc2ccnn2C3CCCCC3)CC1	318.4650000000002	3.480400000000002	3	2	4	1
[84793.95]	0.30994100504194527	CC(C)(C)c1ccc(C(=O)CCCN2CCC(OC(c3ccccc3)c3ccccc3)CC2)cc1	469.6690000000001	7.217600000000008	3	0	9	3
[2142972.2]	0.4274213512497734	O=C(O)CC(O)(CC(=O)O)C(=O)O	192.123	-1.2484999999999995	7	4	5	0
[8.204762e+10]	0.3426777863228231	ClC1=C(Cl)[C@]2(Cl)[C@@H]3[C@@H]4C[C@@H]([C@H]5O[C@@H]45)[C@@H]3[C@@]1(Cl)C2(Cl)Cl	380.913	4.481400000000002	1	0	0	0
[1756059.5]	0.5501217966938848	CC(=O)Oc1ccccc1C(=O)O	180.15899999999996	1.3101	4	1	2	1
[6729649.]	0.6761987041820161	NC1(CCC(=O)O)CCCCC1	171.23999999999995	1.5127999999999997	3	2	3	0
[2.4309846e+08]	0.5424900448279739	N#CCC(CO)C(=O)O	129.115	-0.40682	4	2	3	0
[177854.36]	0.49658062637922074	Cc1cccc(Nc2cc(Cl)nc(SCC(=O)O)n2)c1C	323.80500000000006	3.6671400000000007	6	2	5	2
[12319.876]	0.12207571998554373	CC(C)C[C@H](NC(=O)CN)C(=O)N1CCC[C@H]1C(=O)N[C@@H](CC(=O)O)C(=O)NCC(=O)NCC(=O)O	514.5360000000003	-3.2564999999999955	10	7	14	0
[1069721.4]	0.6435947997690569	C[C@H]1C(=O)O[C@H]2[C@@H]3CCC4=CC(=O)C=C[C@]4(C)[C@H]3CC[C@@]21C	300.39800000000014	3.445800000000002	3	0	0	0
[24430082.]	0.6189535659611461	N#CC1CC(C(=O)O)CCC1	153.18099999999995	1.40098	3	1	1	0
[3.3818733e+08]	0.6822997553866551	Cn1c(=O)c2c(ncn2CC2OCCO2)n(C)c1=O	266.25699999999995	-1.1933999999999994	5	0	2	2
[282193.75]	0.7954619190290324	C=CC(C)(CCC(=O)O)c1ccc(Cl)cc1	238.714	3.648500000000002	2	1	5	1
[20636960.]	0.32829033524227796	NCCCC(O)(P(=O)(O)O)P(=O)(O)O	249.096	-1.2731999999999999	8	6	5	0
[122782.89]	0.7043757879954139	CCC[C@@H](O)COc1ccccc1N	195.262	1.8086	3	2	5	1
[4031069.5]	0.5430485662212737	C[C@@](N)(Cc1ccc(O)c(O)c1)C(=O)O	211.21699999999998	0.4423000000000001	5	4	3	1
[1062109.5]	0.25718517203487173	CO[C@H]1[C@H](O)[C@H](N)[C@@H](O[C@H]2O[C@H]([C@H](C)N)CC[C@H]2N)[C@H](O)[C@@H]1N(C)C(=O)CN	405.49600000000015	-3.585399999999993	10	6	6	0
[998075.7]	0.7025387694203249	Nc1nnc2ncc(-c3ccccc3F)cc2n1	241.229	1.8080999999999996	5	1	1	3
[1515392.2]	0.7993674496203519	O=C(C1CCCCC1)N1CC(=O)N2CCc3ccccc3C2C1	312.41300000000007	2.5349000000000004	2	0	1	1
[933353.3]	0.6166116116190477	CC(=O)O[C@@]1(C(C)=O)CC[C@H]2[C@@H]3C=C(Cl)C4=CC(=O)[C@@H]5C[C@@H]5[C@]4(C)[C@H]3CC[C@@]21C	416.9450000000003	4.607600000000004	4	0	2	0
[68.86432]	0.7035605736636095	Cc1c(CC[C@@H](O)C[C@@H](O)CC(=O)[O-])c(-c2ccc(F)cc2)cn1C(C)C	376.44800000000004	2.3680200000000005	4	2	9	2
[1.9180398]	0.32885658800308076	CCCN[C@]1(c2ccc(O)cc2)C[C@H](/C=C/c2c(-c3ccc(F)cc3)nc(N(C)S(C)(=O)=O)nc2C(C)C)C1	552.7160000000001	5.825800000000005	6	2	10	3
[298159.53]	0.7285561674712854	OC[C@H](c2ccccc2)[C@@H](O)CN1CCC(O)CC1	265.35299999999995	0.5801000000000001	4	3	5	1
[3.7821763e+08]	0.5719431747561196	NCc1ccccc1	107.15599999999996	1.1453	1	1	1	1
[5593.0825]	0.24058299873782166	CC/C=C(/C)CCC(C)(C)CC(=O)N[C@H](C(=O)N1CCC[C@H]1C(=O)N[C@H](CCC(=O)O)C(=O)O)C(C)C	523.6710000000004	3.1052000000000017	7	4	15	0
[7.336508e+08]	0.2538649088876262	N=[N+]=CC(=O)O	87.05799999999999	-0.6190300000000002	2	2	1	0
[235.39528]	0.36277504254540416	O=C(O)CCCCC(CCCN1CCC(O)(c2ccc(Cl)cc2)CC1)c1ccc(F)cc1O	478.0040000000002	5.677100000000007	5	3	11	2
[412122.6]	0.7048857984659846	CCOC(=O)N1CCC(=C2c3ccc(Cl)cc3CCc3cccnc32)CC1	382.89100000000025	4.887800000000005	3	0	1	2
[424.16327]	0.10348325925697462	C[C@H]1O[C@@H](O[C@H]2[C@H](O)[C@@H](O)[C@@H](O[C@H]3[C@H](O)[C@@H](O)[C@H](O)O[C@@H]3CO)O[C@@H]2CO)[C@H](O)[C@@H](O)[C@@H]1N[C@H]1C=C(CO)[C@@H](O)[C@H](O)[C@H]1O	645.6080000000004	-8.564500000000011	19	14	9	0
[24347.545]	0.5388605597174689	COc1cc(CNC(=O)CCCC/C=C/C(C)C)ccc1O	305.418	3.789600000000003	3	2	9	1
[140738.55]	0.7770633403456998	CCC[C@H](O)CC(=O)Nc1ccccc1	207.27300000000002	2.1761999999999997	2	2	5	1
[638388.3]	0.2011276719859027	CO[C@@]1(NC(=O)CSCC#N)C(=O)N2C(C(=O)O)=C(CSc3nnnn3C)CS[C@@H]21	471.54600000000016	-0.7283199999999983	12	2	9	1
[614887.2]	0.6381173199383741	C=CCOc1ccccc1-c1ccccc1N	225.29099999999997	3.5006000000000013	2	1	4	2
[10.818011]	0.671999391844661	CC[C@@H](C)C(=O)O[C@H]1C[C@@H](C)C=C2C=C[C@H](C)[C@H](CC[C@@H]3C[C@@H](O)CC(=O)O3)C21	404.54700000000025	4.195500000000004	5	1	6	0
[182187.75]	0.7571618838863213	CC(C)(C)c1ccc(S(=O)(=O)/C=C/C#N)cc1	249.33499999999998	2.7950800000000013	3	0	2	1
[2.8567936]	0.2984508100809898	C[C@@H]1SC(=O)N(Cc2ccccc2)C[C@H](/C=C/c2c(-c3ccc(F)cc3)nc(N(C)S(C)(=O)=O)nc2C(C)C)C1	582.767	6.578900000000007	6	0	8	3
[1472763.4]	0.5817602151288156	CNCCCN1c2ccccc2C(=O)c2ccccc21	266.344	2.7642000000000007	2	1	4	3
[33.738117]	0.550692990866757	Oc1c(Cl)cc(Cl)c(Cl)c1Cc1c(O)c(Cl)cc(Cl)c1Cl	406.90700000000004	6.609000000000001	2	2	2	2
[42405.734]	0.7624936241180469	COCCn1c(C(C)(C)C)c(OC)c2cc(OC)c(OC)c(OC)c21	351.4430000000001	3.619600000000003	5	0	7	2
[3851090.8]	0.47127633419816534	C=CCSc1ccccc1	150.24599999999998	2.9647000000000014	1	0	3	1
[9333.186]	0.8058613927728192	CN[C@H]1CC[C@@H](c2ccc(Cl)c(Cl)c2)c2ccccc21	306.236	5.179600000000004	1	1	2	2
[5131985.]	0.9110106419545663	c1c[nH]c2cc(NS(=O)(=O)c3ccccc3)ccc2o1	288.32800000000003	2.762900000000001	4	2	3	2
[76167.14]	0.4359028318574713	CCCC/C=C/CCCCCCC(=O)O	212.33299999999994	4.158000000000002	2	1	10	0
[162283.61]	0.699348175055681	CC1=C(CC(=O)O)c2ccccc2-c2ccc(Cl)cc21	284.742	4.581920000000002	2	1	2	3
[1753298.5]	0.8379074331520906	COc1[nH]cc2cc(CCN3CCC3)cc3cccc3nc2c1OC	337.42300000000006	2.792300000000001	4	1	5	0
[30665.031]	0.6721322754974357	COCc1cc(N)c(Cl)cc1C(=O)NCC1CN(Cc2ccc(F)cc2)CCO1	421.9000000000002	2.8385000000000016	5	2	7	2
[146883.52]	0.5004163603589038	Nc1nc(Cl)nc2c1ncn2[C@@H]1O[C@H](CO)[C@@H](O)[C@@H]1O	301.69	-1.3266000000000007	8	4	2	2
[716.9445]	0.39895528849748824	CC(C)CCC[C@@H](C)[C@H]1CC[C@@]2(C(C)O)C3=CCC4C(C)(C)[C@@H](O)CC[C@]4(C)C3CC[C@]12C	458.7710000000003	7.775800000000011	2	2	6	0
[8775460.]	0.7086818239336454	COc1ccc2c(c1OC)C(=O)O[C@@H]2[C@H]1c2c(cc3c(c2OC)OCO3)CCN1C	413.4260000000003	2.881800000000001	8	0	4	2
[1.2834809]	0.1694236858001086	CC(C)n1c(CC[C@@H](O)C[C@@H](O)CC(=O)[O-])c(-c2ccc(F)cc2)c(-c2ccccc2)c1C(=O)NCc1cccc(C(N)=O)c1	614.6940000000001	3.7555000000000014	6	4	14	4
[25882.68]	0.7267386274784771	C=C[C@@]1(O)C[C@H]2C[C@H]3[C@H](C)CC4=C(CCC(=O)C4)[C@H]3CC[C@@]21C	314.46900000000005	4.435400000000004	2	1	1	0
[9623.578]	0.396175590674484	CC/C=C(\C)CCCCC(C)NC(=O)c1ccc(-c2ccc(F)cc2)cc1	367.5080000000001	6.5277000000000065	1	1	9	2
[664209.56]	0.5980208715479165	C=CCc1cccc(OC)c1	148.20499999999996	2.4237	1	0	3	1
[2012.5056]	0.3908922464329067	CCC[C@H]1CCC[C@H](CC[C@@H](O)C[C@@H](O)CC(=O)O)[C@H]1COC(=O)C(C)(C)CC	414.58300000000025	4.165200000000003	6	3	13	0
[392395.25]	0.3837001760485468	CC(C)c1ccc(Sc2c(/C=C/[C@@H]3C[C@@H](O)CC(=O)O3)c(C3CC3)nc3cc(F)c(F)cc23)cc1	495.59100000000024	6.744700000000006	5	1	6	3
[3926238.]	0.8536215236957835	O=C1CC[C@@]2(O)[C@H]3Cc4ccc(O)c5c4[C@@]2(CCN3CC2CC2)[C@H]1O5	341.4070000000001	1.5253999999999999	5	2	2	1
[64.61099]	0.4169512100571762	C#CC1(OC(C)(C)CC(=O)OCC)CC[C@@H]1C[N+]1(C)CCc2ccccc21	370.5130000000001	3.710200000000002	3	0	7	1
[424.16327]	0.10348325925697462	C[C@H]1O[C@H](O[C@H]2[C@H](O)[C@@H](O)[C@@H](O[C@H]3[C@H](O)[C@@H](O)[C@H](O)O[C@@H]3CO)O[C@@H]2CO)[C@H](O)[C@@H](O)[C@@H]1N[C@H]1C=C(CO)[C@@H](O)[C@H](O)[C@H]1O	645.6080000000004	-8.564500000000011	19	14	9	0
[14363.203]	0.8898220580136385	CCc1[nH]c(=O)c(F)cc1-c1cc(F)c(Cl)cc1O	285.67699999999996	3.2415000000000016	2	2	2	2
[58910900.]	0.8540302270880286	Cc1ccc(C(=O)c2ccc(CC(=O)O)n2C)cc1	257.289	2.1916200000000003	3	1	4	2
[1873959.9]	0.5327639891125654	CC[C@@]1(O)C(=O)OCc2c1cc1n(c2=O)Cc2cc3ccccc3nc2-1	348.35800000000006	2.0796	5	1	1	4
[126222.67]	0.38410287831471035	CNC(=C[N+](=O)[O-])NCCSCc1ccc(CN(C)C)o1	314.411	1.4589999999999999	7	2	10	1
[152615.3]	0.8254375445230729	CNCCCC12CCC(c3ccccc31)c1ccccc12	277.41100000000006	4.211400000000004	1	1	4	2
[22028.146]	0.17503537053091334	CCN[C@H]1C[C@H](N)[C@@H](O[C@H]2OC(CN)=CC[C@H]2N)[C@H](O)[C@H]1O[C@H]1OC[C@](C)(O)[C@H](NC)[C@H]1O	475.58700000000016	-3.200699999999992	12	8	8	0
[10.221093]	0.39708378626335494	CC[C@H](C)C(=O)O[C@H]1C[C@H](O)C=C2C=C[C@H](C)[C@H](CC[C@@H](O)C[C@@H](O)CC(=O)O)[C@H]21	424.5340000000002	2.4404000000000003	7	4	10	0
[5904772.]	0.7453210253118564	C=CCS(=O)(=O)Nc1ccccc1	197.25900000000001	1.6142999999999998	2	1	4	1
[3.3297477]	0.33067366477593	CC(C)c1cc(-c2cccc(Br)c2)c(-c2ccc(F)cc2)n1/C=C/[C@@H](O)C[C@@H](O)CC(=O)O	516.4070000000003	5.904400000000007	4	3	9	3
[638747.7]	0.33268894704289254	NCCS[C@@H]1OC(=O)[C@H](C(=O)O)[C@H](O)[C@H]1O	251.26	-2.016199999999998	8	4	4	0
[50024.715]	0.41990487617646394	COc1ccc(CCN(C)CCCC(C#N)(c2ccc(OC)c(OC)c2)C(C)C)cc1OC	454.6110000000002	5.093080000000005	6	0	13	2
[inf]	0.3647362951907639	C[N+]1(C)[C@H]2C[C@H](OC(=O)[C@H](CO)c3ccccc3)C[C@H]1[C@H]1O[C@H]12.[Br-]	398.2970000000001	-1.9332999999999958	4	1	4	1
[175.59413]	0.6769665238392033	C[C@@H](NC(C)(C)C)[C@H](O)[C@H]1CC[C@H]2[C@@H]3CCC4=CC(=O)CC[C@]4(C)[C@H]3CC[C@]12C	401.6350000000003	5.272000000000006	3	2	3	0
[125169.72]	0.28661243847385526	NC(N)=Nc1nc(CSCC/C(N)=N/S(N)(=O)=O)cs1	337.456	-0.7679999999999998	7	4	7	1
[3409.4556]	0.36766248299850934	CC/C=C(\C)CCC1=C(CCCCCC(=O)O)OC(C)OC1=O	324.41700000000003	4.331500000000003	5	1	10	0
[2530708.8]	0.7354070672581984	C1CCC(C(CC2CCCCN2)C2CCCCC2)CC1	277.496	5.295400000000005	1	1	4	0
[220493.84]	0.8277602026196851	O=C1CCN(CCN2C(=O)c3ccccc3Sc3ccc(F)cc32)CC1	370.4490000000002	3.602000000000002	4	0	3	2
[3547.4001]	0.19931925658350583	O=C1[C@@H](O)C[C@H](O)[C@@](O[C@H]2C[C@H](O)[C@@H](O[C@H]3CC[C@@](C)(O)[C@H](OC(=O)c4ccc(O)cc4)O3)O2)C[C@H](O)[C@@H]1O	557.5250000000004	-1.4323099999999989	14	7	6	1
[39894.285]	0.7642777126349315	CSCC[C@H](/C=C/C(C)=C/c1ccc(F)cc1)C(=O)O	294.391	4.239100000000004	3	1	7	1
[29949.02]	0.22465235437145512	O=C1C[C@H](O)C[C@@H](/C=C/c2c(C3CC3)nc3cc(Sc4ccc(F)cc4)c(F)cc3c2Sc2ccc(F)cc2)O1	579.6650000000002	7.911600000000007	6	1	7	4
[18160750.]	0.8308067383235076	CCCSC(=O)NCCc1ccccc1	223.34099999999998	3.081900000000002	2	1	5	1
[195.59334]	0.5876717879627094	C=C[C@](C)(O)CCC1=CCC[C@H]2[C@@H]3CCC4=C[C@@H](O)CC[C@]4(C)[C@H]3CC[C@@]21C	384.6040000000002	5.9537000000000075	2	2	4	0
[5725798.]	0.7599245548862432	CO[C@@H]1c2c(COC)c(OC)ccc2O1	210.22899999999998	1.879	4	0	4	1
[39420.367]	0.8132098303883326	CCCC[C@H](O)COc1ccccc1-c1ccccc1	270.372	4.283500000000004	2	1	7	2
[2.2074609]	0.2335188461814743	C=CCOC1C[C@H](OCc2ccccc2)C[C@@H](/C=C/c2c(-c3ccc(F)cc3)nc(N(C)S(C)(=O)=O)nc2C(C)C)O1	595.7370000000002	6.108200000000007	7	0	12	3
[48050.293]	0.45471923693689864	CC/C=C(\C)C(=O)O[C@H]1CCCC(=O)C(C)(C)CC(=O)C1=O	308.37399999999997	2.562000000000001	5	0	3	0
[1.3883382]	0.1931580696986653	COc1ccc(CNC(=O)c2c(-c3ccccc3)c(-c3ccc(F)cc3)c(CC[C@@H](O)C[C@@H](O)CC(=O)[O-])n2C(C)C)cc1	601.6950000000002	4.665200000000005	6	3	14	4
[1771.5294]	0.640691517970897	CC/C=C/C=C(\C)C[C@H](C)C[C@H](O)CC(=O)O	240.34299999999996	3.150800000000001	3	2	8	0
[123407.31]	0.5058025510746765	CC(=CCCCCCC(C)(C)O)C(=O)O	214.305	2.738700000000001	3	2	7	0
[55926.64]	0.6530251998867979	C#CCN(C)[C@H](C)Cc1ccccc1	187.286	2.1826	1	0	4	1
[3375017.]	0.5588251961475821	C[C@@H](O)[C@H]1C(=O)N2C(C(=O)O)=C(S[C@@H]3CN[C@H](C(=O)N(C)C)C3)[C@H](C)[C@H]12	383.4700000000002	-0.3079999999999994	7	3	5	0
[39158.273]	0.6758218105948899	CC/C=C(\C)CCC1=C(CC(=O)O)CC1	208.30099999999996	3.6880000000000024	2	1	6	0
[4.419114]	0.6786322826661113	CC(C)c1cc(-c2ccc(F)cc2)c(OCC2C[C@@H](O)CC(=O)O2)c(C(C)C)c1	400.4900000000001	5.184800000000005	4	1	6	2
[10353.027]	0.5190373960750246	CCOC(=O)OC(C)OC1=C(C(=O)Nc2cccnn2)N(C)S(=O)(=O)c2ccccc21	448.45700000000016	1.9536999999999998	9	1	6	2
[81521.29]	0.685142538776804	C[C@@H]1C[C@@H]2[C@H]([C@@H](O)C[C@@]3(C)[C@H]2CC[C@]3(O)C(=O)CO)[C@@]2(C)C=CC(=O)C=C12	374.4770000000001	1.8036	5	3	2	0
[9354.251]	0.7757257779528131	O=C(Nc1ccc(Cl)c(Cl)c1)c1cc(Cl)cc(Cl)c1O	351.0160000000001	5.258100000000002	2	2	2	2
[389.09213]	0.4555938354562437	C[C@H]1C[C@H]2[C@@H]3CCC4=CC(=O)C=C[C@]4(C)[C@@]3(F)[C@@H](O)C[C@]2(C)[C@@]1(O)C(=O)COP(=O)(O)O	472.44600000000025	2.0127000000000006	8	4	4	0
[70963.36]	0.8328204735326338	CCC1=CC(=O)C[C@@H](C)[C@]12Oc1c(Cl)c(OC)cc(OC)c1C2=O	350.7980000000001	3.6164000000000023	5	0	3	1
[112131.87]	0.7287363220343337	CN1CN(c2cc3c(cc2F)c(=O)c(C(=O)O)cn3-c2ccc(F)cc2F)CC1	403.36000000000007	2.815500000000001	5	1	3	3
[247431.97]	0.8169951703125135	CS(=O)(=O)c1ccc(C2=C(c3ccccc3)C(=O)OC2)cc1	314.3620000000001	2.5577000000000005	4	0	3	2
[27239.135]	0.4697635486804637	CC/C=C(\CCCCCC(=O)O)CC(=O)O	228.28799999999998	2.8326000000000002	4	2	9	0
[9.236706]	0.5450109582713388	CCCOC1C[C@@H](O)C[C@H](/C=C/c2c(-c3ccc(F)cc3)nc(N(C)S(C)(=O)=O)nc2C(C)C)O1	507.6280000000002	4.107700000000004	7	1	9	2
[404.16296]	0.07658465542827275	CC/C=C(\CCC(=O)OC[C@H](C)OC(C)=O)[C@H](CCC(=O)O)NC(=O)[C@@H](CCC(=O)O)N[C@@H](CCC(=O)O)C(=O)O	588.6070000000004	1.0884000000000054	14	6	22	0
[6959.8203]	0.571136456131648	C[C@H](CCC(=O)O)[C@H]1CC[C@H]2[C@@H]3[C@H](O)C[C@@H]4C[C@H](O)CC[C@]4(C)[C@H]3C[C@H](O)[C@]12C	408.5790000000002	3.4487000000000023	5	4	4	0
[535230.9]	0.8652406297174732	Cc1nccc(N(C)S(=O)(=O)c2ccc(C)cc2)c1	276.361	2.5235400000000006	3	0	3	2
[105.65042]	0.42988495576984753	CCCC(=O)C1=C(C)NC(C)=C(C(=O)OCC)C1c1ccccc1/C=C/C(=O)OC(C)(C)C	453.5790000000002	5.208600000000005	6	1	8	1
[4102003.]	0.565133416298311	NNCC1CC(c2ccccc2)CC1	190.28999999999996	2.0336	2	2	3	1
[4197529.]	0.6748490647878146	c1csc(Nc2ccc(Nc3ccccc3)cc2)c1	266.369	5.235300000000003	2	2	4	3
[1670687.6]	0.656699593354262	N#CC1CCC(c2ccccc2)CC1	185.26999999999998	3.4839800000000025	1	0	1	1
[2.0918531e+11]	0.5988163606060163	CC1(C)[C@H](C(=O)O)N2C(=O)C[C@H]2S1(=O)=O	233.24499999999998	-0.794999999999999	5	1	1	0
[1.3728515]	0.1968869096941464	CC(C)n1c(CC[C@@H](O)C[C@@H](O)CC(=O)[O-])c(-c2ccc(F)cc2)c(-c2ccccc2)c1C(=O)Nc1ccc(C(=O)N(C)C)cc1	628.721	4.680700000000004	6	3	13	4
[308923.56]	0.6379218874031998	CCC[C@]1(C)C[C@H]2[C@@H]3CCC4=CC(=O)C=C[C@]4(C)[C@H]3CC[C@@]21C	312.49700000000007	5.710600000000007	1	0	2	0
[51753.387]	0.19640185726231915	CN[C@@H]1[C@@H](O)[C@@H](O[C@@H]2[C@@H](O)[C@H](O[C@H]3OC(CN)=CC[C@H]3N)[C@@H](N)C[C@H]2N)OC[C@]1(C)O	447.53300000000024	-3.851499999999994	12	8	6	0
[5013408.5]	0.7730716412356416	CO/C=C(\C)CCC(=O)Nc1ccccc1	219.28400000000002	2.9555000000000007	2	1	5	1
[972.5814]	0.8615348244596426	CC(C)(Oc1ccc(C2CC2(Cl)Cl)cc1)C(=O)O	289.158	3.589800000000003	3	1	4	1
[106848.11]	0.7870878791639985	COc1ncnc(NS(=O)(=O)c2ccc(N)cc2)c1OC	310.33500000000004	0.8768	7	2	5	2
[1062109.5]	0.25718517203487173	CO[C@H]1[C@@H](O)[C@H](N)[C@@H](O[C@H]2O[C@H]([C@H](C)N)CC[C@H]2N)[C@H](O)[C@@H]1N(C)C(=O)CN	405.49600000000015	-3.585399999999993	10	6	6	0
[6836.2544]	0.21751778620947723	N#C[C@@H](O[C@@H]1O[C@H](CO[C@@H]2O[C@H](CO)[C@@H](O)[C@H](O)[C@H]2O)[C@@H](O)[C@H](O)[C@H]1O)c1ccccc1	457.4320000000001	-3.108019999999997	12	7	7	1
[41837076.]	0.6318907507375968	NCCCN1CCCCC1	142.24599999999998	0.8210999999999999	2	1	3	0
[1.590719]	0.3501545188154132	COc1ccc(OC2C[C@@H](O)C[C@H](/C=C/c3c(-c4ccc(F)cc4)nc(N(C)S(C)(=O)=O)nc3C(C)C)O2)c(OC)c1	601.6970000000001	4.777300000000004	9	1	10	3
[2.7108757]	0.18660648654657924	CC(C)n1c(CC[C@@H](O)C[C@@H](O)CC(=O)[O-])c(-c2ccc(F)cc2)c(-c2ccc(F)cc2)c1C(=O)Nc1cccc(O)c1	591.6310000000002	4.823600000000005	6	4	12	4
[156373.39]	0.8215995486924976	CC(C)Cc1ccc([C@H](C)C(=O)O)cc1	206.28499999999997	3.073200000000001	2	1	4	1
[5174110.]	0.8220901729914654	CC[C@H]1[C@H]2C[C@H]3[C@@H]4N(C)c5ccccc5[C@]45C[C@@H]([C@@H]2[C@H]5O)N3[C@@H]1O	326.44	1.5545	4	2	1	1
[12204626.]	0.4057806606895314	OCCC1(O)[C@@H](O)C[C@H]1CO	162.18499999999997	-1.5270000000000001	4	4	3	0
[5174110.]	0.8220901729914654	CC[C@H]1[C@@H]2C[C@H]3[C@@H]4N(C)c5ccccc5[C@]45C[C@@H]([C@@H]2[C@H]5O)N3[C@@H]1O	326.44	1.5545	4	2	1	1
[1271319.5]	0.3727912312371993	CC/C=C\CCCC(=O)OC[C@H](C)OC(C)=O	242.31499999999997	2.617700000000001	4	0	8	0
[487.27985]	0.10624046585910327	CC(C)c1nc(CN(C)C(=O)N[C@H](C(=O)N[C@@H](Cc2ccccc2)C[C@H](O)[C@H](Cc2ccccc2)NC(=O)OCc2cncs2)C(C)C)cs1	720.9620000000001	5.905200000000005	7	4	17	4
[1656434.5]	0.4837651338546424	CN[C@H](CCCCO)CC(=O)O	175.22799999999998	0.21169999999999956	4	3	7	0
[6386554.]	0.45292134802512557	CCCCOC(=O)c1ccc(N)cc1	193.24599999999998	2.2257	3	1	4	1
[2668.3396]	0.13220111579248112	C[C@H](O)[C@H](NC(=O)[C@@H]1CCCN1C(=O)[C@H](Cc1ccc(F)cc1)NC(=O)CN)C(=O)NCC(=O)NCC(=O)O	552.5600000000003	-3.0146999999999924	9	7	13	1
[inf]	0.0784560249339612	CCC[N+](CCCCC)CC.OC(=O)CCC(=O)OCC[N+](CC)CC.[I-].[I-].[I-]	755.2780000000002	-5.667100000000012	4	1	15	0
[105854.76]	0.7696621138235622	O=C(O)COC(=O)Cc1ccccc1Nc1c(Cl)cccc1Cl	354.1890000000001	3.907300000000002	5	2	6	2
[3766.6348]	0.6367192653528586	CC/C=C(\C)CC(=O)O[C@H]1C(=O)C[C@@H](C)CC(O)(C)CCC1	310.4340000000001	3.5649000000000024	4	1	4	0
[30070.799]	0.8016505820392625	C[C@@H](CO)NC(=O)[C@@H]1C=C2c3cccc4[nH]cc(c34)C[C@H]2N(C)C1	325.4120000000001	1.5346000000000002	3	3	3	2
[92566.03]	0.5733888503791269	ON=C1CCN(CCCN2c3ccccc3Sc3ccc(Cl)cc32)CC1	387.9360000000002	5.258800000000004	4	1	4	2
[2.1381545]	0.3683067406678045	CC(C)c1cc(-c2ccc(F)cc2)c(-c2cccc(Cl)c2)n1/C=C/[C@@H](O)C[C@@H](O)CC(=O)O	471.9560000000002	5.795300000000007	4	3	9	3
[3381041.]	0.7761322150181272	COc1ccc2c(c1)[C@]13CCCC[C@@H]1[C@H](C2)N(C)CC3	271.404	3.3834000000000026	2	0	1	1
[10618.574]	0.6716774725066873	CCOc1cc(N)c(Cl)cc1C(=O)NCC1CN(Cc2ccc(F)cc2)CCO1	421.9000000000002	3.0908000000000015	5	2	7	2
[59440.617]	0.15125004907305376	C=C[C@@H](O)CC(=O)OC[C@H]1O[C@@H](COC(=O)CN)[C@H](O)[C@@H](OC(N)=O)[C@@H]1O	392.3610000000001	-3.0783999999999963	11	5	9	0
[104.43499]	0.2786932991732298	COc1cc(C(=O)NS(=O)(=O)c2ccccc2C)ccc1Cc1cn(C)c2ccc(NC(=O)OC3CCCC3)cc12	575.6870000000001	5.695920000000005	6	2	8	4
[1.4085328e+08]	0.6721670015102429	C[C@@]1(Cn2ccnn2)[C@H](C(=O)O)N2C(=O)C[C@H]2S1(=O)=O	300.296	-1.523199999999998	7	1	3	1
[9577.725]	0.7846945735608112	NCCS[C@H](c1ccc(O)cc1)c1ccc(O)cc1	275.373	2.879100000000001	4	3	5	2
[41884.645]	0.4450103314415837	CSC[C@H](/C=C/[C@@H](O)C[C@@H](O)CC(=O)O)C(=O)O	278.32599999999996	0.19299999999999995	7	4	9	0
[711439.1]	0.5368655398042841	CC/C=C(\C)C(=O)C(C)(C)C(=O)O	184.23499999999999	2.0226	3	1	4	0
[73700528.]	0.4490644198756372	c1ccc2sc(SSc3nc4ccccc4s3)nc2c1	332.50000000000006	5.705400000000002	4	0	3	4
[6687379.]	0.48431148233141214	C=CCc1ccccc1N	133.19399999999993	1.9972999999999999	1	1	2	1
[278758.25]	0.7240817407174932	CCC[C@H](O)Cc1ccccc1	164.248	2.3901000000000003	1	1	4	1
[56042.176]	0.4110734033471022	CC/C=C/CC(=O)OC[C@H](O)C[C@@H](O)CC(=O)O	260.286	0.4725	6	3	9	0
[1906948.2]	0.5810173273202778	C=CC(C)(C)c1cccc(C(=O)c2ccccc2)c1	250.34099999999998	4.381200000000004	1	0	4	2
[1054814.5]	0.4090709280478973	O=C(N[C@H](CO)[C@H](O)c1ccc([N+](=O)[O-])cc1)C(Cl)Cl	323.13199999999995	0.9089999999999998	5	3	6	1
[827309.9]	0.8482399591613494	CNC(=O)Oc1ccc2c(c1)[C@]1(C)CCN(C)[C@@H]1N2C	275.352	1.7739	4	1	1	1
[199206.42]	0.8976823731418612	COc1ccc(C(CN(C)C)C2(O)CCCCC2)cc1	277.4079999999999	3.0356000000000014	3	1	5	1
[1.1924078e+09]	0.330985552998467	NNC(=O)c1ccccc1	136.15399999999997	0.29009999999999964	2	2	1	1
[9.202573]	0.20281493718350546	C#Cc1ccc(NC(=O)O[C@H]2C[C@@H](C)C=C3C=C[C@H](C)[C@H](CC[C@@H]4C[C@@H](O[Si](C)(C)C(C)(C)C)CC(=O)O4)[C@H]32)cc1	577.8380000000004	7.865700000000008	5	1	7	1
[45774.37]	0.514301695573136	O=c1[nH]c2ccccc2n1CCCN1CCC(n2c(=O)[nH]c3cc(Cl)ccc32)CC1	425.92000000000013	3.353200000000002	3	2	5	4
[24397.893]	0.28604432543982367	CC/C=C\CC[C@@H](C)CCCCCCCC(=O)OCC(=O)O	312.45	4.727400000000003	4	1	14	0
[279778.3]	0.6479725905950843	CC(=O)O[C@]1(C(C)=O)CC[C@H]2[C@@H]3C[C@H](C)C4=CC(=O)CC[C@]4(C)[C@H]3CC[C@@]21C	386.53200000000027	4.655200000000004	4	0	2	0
[66369.26]	0.8747398264671755	C[C@H]1COc2c(N3CCN(C)CC3)c(F)cc3c(=O)c(C(=O)O)cn1c23	361.37300000000005	1.5439999999999998	6	1	2	2
[5962.6636]	0.42168718718099224	CC/C=C/C=C(\C)C[C@H](C)CC[C@H](O)[C@H]1CCC(=O)O[C@H]1CCC(=O)O	366.4980000000001	4.252800000000002	5	2	11	0
[1272081.1]	0.7368838068366227	CCC1(c2ccccc2)C(=O)NC(=O)NC1=O	232.23899999999995	0.7004	3	2	2	1
[67266.516]	0.7982154715587111	CN1CCCC(CN2c3ccccc3Sc3ccccc32)C1	310.4660000000001	4.631100000000004	3	0	2	2
[874437.75]	0.708806376357817	O[C@@](Cc1ccc(O)c(O)c1)c1ccccc1	229.255	2.59309	3	3	3	2
[1413277.]	0.8362374164858365	N[C@@H](C(=O)O)c1ccc(C(=O)c2ccc(F)cc2)cc1	273.263	2.1411000000000007	4	2	4	2
[inf]	0.8745103781587379	CCCCN1CCCCC1C(=O)Nc1c(C)cccc1C.Cl	324.896	4.3183400000000045	2	1	5	1
[1672275.2]	0.655394739046768	NCCc1ccc(NC(=O)O)cc1	180.207	1.2776999999999998	3	3	3	1
[74446.67]	0.8005008948633615	CC(=C/C(=O)[O-])C(c1ccccc1)c1ccc(F)cc1	269.295	2.6538000000000013	2	0	4	2
[481427.9]	0.6932796632293876	C=CCc1ccc(O)c(OC)c1	164.20399999999995	2.1292999999999997	2	1	3	1
[3139.976]	0.5990209425922626	CC(=O)OCC(=O)[C@@]1(OC(C)=O)[C@@H](C)C[C@H]2[C@@H]3C[C@H](F)C4=CC(=O)C=C[C@]4(C)[C@@]3(F)[C@@H](O)C[C@@]21C	494.53100000000023	2.9853000000000014	7	1	4	0
[1257322.1]	0.39341920516901163	O=C(O)CNCP(=O)(O)O	169.073	-1.2042000000000002	6	4	4	0
[288142.34]	0.2162166534314152	O[C@H]1[C@H](O)[C@@H](O)[C@H](O[C@H]2OC[C@H](O)[C@@H](O)[C@H]2O)[C@H](O)[C@H](O)[C@H]1O	342.297	-6.010399999999993	11	9	2	0
[67168.7]	0.7996494583414494	CC[C@@H]1NC(=O)C[C@H](C)[C@H](CC(C)C)C1=O	225.33199999999997	2.1524	2	1	3	0
[70.623924]	0.35821916442793206	C=C[C@H]1C[C@@H](C(=O)N[C@@H]2[C@H]3C[C@H](O)[C@H]4C(C)=C/C=C/C(=O)O)CC[C@]4(C)[C@H]3CC[C@@]21C	427.5850000000003	4.093800000000003	4	3	4	0
[31.044737]	0.19905539592400273	CC[C@H](C)C(=O)O[C@H]1C[C@H](O)C=C2C=C[C@H](C)[C@H](CC[C@@H](O)C[C@@H](O)CC(=O)NO)[C@H]21	439.5490000000002	1.8611999999999997	7	5	10	0
[792308.]	0.6423719745530849	CCCC(CCC)C(=O)O	144.214	2.2874	2	1	5	0
[3.5606787e+08]	0.45046629553451434	Oc1cccc(O)c1O	126.11099999999998	0.8033999999999997	3	3	0	1
[11461424.]	0.771177864582398	C[C@@]1(Cn2ccc(N3CCN(C)C3)ccc2)CCC1	259.397	2.6084000000000014	3	0	3	0
[1.7153529e+10]	0.40668145181171117	Oc1cnc(O)c(O)c1O	143.09799999999998	-0.09600000000000014	5	4	0	1
[81521.29]	0.685142538776804	C[C@H]1C[C@@H]2[C@H]([C@@H](O)C[C@@]3(C)[C@H]2CC[C@]3(O)C(=O)CO)[C@@]2(C)C=CC(=O)C=C12	374.4770000000001	1.8036	5	3	2	0
[5534.636]	0.39974037477190066	CC(C)CN(C[C@@H](O)[C@H](Cc1ccccc1)NC(=O)O[C@H]1CCOC1)S(=O)(=O)c1ccc(N)cc1	505.63700000000034	2.4028	7	3	11	2
[2631987.5]	0.6867086325584248	C[S@@](=O)Nc1ccccc1	155.222	1.392	1	1	2	1
[13467.116]	0.6824612195113208	O=C(Nc1ccc(Br)cc1)c1cc(Br)cc(Br)c1O	449.92400000000004	4.932000000000001	2	2	2	2
[61283.555]	0.6923408487340212	Oc1ccc(/C=C/c2cc(O)cc(O)c2)cc1	228.247	2.9738000000000016	3	3	2	2
[4891009.5]	0.7470504906040661	CC1=C(CC(=O)O)c2ccccc21	174.19899999999998	2.4054	2	1	2	1
[76098.68]	0.22327352183559843	O[C@H]1[C@H](O)[C@@H](O)[C@H](O[C@H]2O[C@H](CO)[C@@H](O)[C@H](O)[C@H](O)[C@H]2O)[C@H](O)[C@H]1O	372.32300000000004	-6.649499999999992	12	10	3	0
[60444.02]	0.16685365193348575	NC[C@H]1O[C@H](O[C@H]2[C@@H](O)[C@H](O[C@H]3O[C@H](CO)[C@@H](O)[C@H](N)[C@H]3O)[C@H](N)C[C@@H]2N)[C@H](O)[C@@H](O)[C@@H]1O	484.50300000000016	-7.2914000000000065	15	11	6	0
[5339148.5]	0.5579470560534529	CO/C(=C(\CC)c1ccccc1)c1ccccc1	238.33	4.6113000000000035	1	0	4	2
[1.8727465]	0.18258905858233082	C=Cc1ccc(CNC(=O)c2c(-c3ccccc3)c(-c3ccc(F)cc3)c(CC[C@@H](O)C[C@@H](O)CC(=O)[O-])n2C(C)C)cc1	597.7070000000002	5.299600000000005	5	3	14	4
[29178.408]	0.7869434425499668	CCN1CCC[C@H]1CNC(=O)c1cc(S(N)(=O)=O)ccc1OC	341.4330000000001	0.5567000000000012	5	2	6	1
[2.4135162e+08]	0.6346563045470156	CC[S@](=O)c1ccccc1	154.23399999999998	1.8141	1	0	2	1
[5103910.5]	0.2612626527203185	OC[C@H](O)[C@@H](O)[C@H](O)[C@H](O)CO	182.172	-3.5854000000000004	6	6	5	0
[6.6934153e+10]	0.5560017805046764	C[C@H]1SC(=O)N2CCCC[C@H]21	171.26499999999996	2.0962	2	0	0	0
[3.8874993]	0.2528967829692669	CC(C)n1c(CC[C@@H](O)C[C@@H](O)CC(=O)[O-])c(-c2ccc(F)cc2)c2c3ccccc3n(-c3cccc(F)c3)c(=O)c21	573.6160000000001	4.656000000000004	5	2	10	5
[910917.]	0.8005242690101381	COc1ccc2c3c1O[C@H]1C[C@@H](O)C=C[C@@]31CCN(C)C2	287.35900000000004	1.8503	4	1	1	1
[628693.6]	0.48177950692734633	CC/C=C/CC(=O)OC[C@H](O)CCC(=O)O	230.26	1.1116000000000001	5	2	8	0
[318.94113]	0.4555938354562437	C[C@H]1[C@H]2C[C@@H]3CCC4=CC(=O)C=C[C@]4(C)[C@@]3(F)[C@@H](O)C[C@]2(C)[C@@]1(O)C(=O)COP(=O)(O)O	472.44600000000025	2.0127000000000006	8	4	4	0
[27616.078]	0.856847666181552	COc1ccc2cc(CC(=O)O)ccc2c1	216.236	2.4755000000000003	3	1	3	2
[49566.027]	0.4110734033471022	CCC/C=C/C(=O)OC[C@H](O)C[C@@H](O)CC(=O)O	260.28599999999994	0.4725	6	3	9	0
[89469.43]	0.17400656822855506	NC[C@H]1O[C@H](O[C@H]2[C@H](O)[C@@H](O[C@H]3O[C@H](CO)[C@@H](O)[C@H](N)[C@H]3O)[C@H](N)C[C@@H]2N)[C@H](N)C[C@@H]1O	467.5200000000002	-6.295800000000006	14	10	6	0
[1619.1616]	0.41116236511531945	CSCCCCCCC#C/C=C\CCCCCC(=O)O	296.476	4.894600000000004	3	1	12	0
[112279.445]	0.8326610784751867	COC1=CC(=O)C[C@@H](C)[C@]12Oc1c(Cl)c(OC)cc(OC)c1C2=O	352.7700000000001	2.8103000000000007	6	0	3	1
[393000.84]	0.538361178607093	C[C@@H](Cc1ccc(O)c(O)c1)OC(=O)OCCN	255.26999999999992	1.1407	6	3	5	1
[301639.03]	0.7623990741829975	CSc1ccc(/C=C2/C(C)=C(CC(=O)O)c3cc(F)ccc32)cc1	340.419	5.350000000000005	3	1	4	2
[58462.008]	0.5320127638197734	C=C[C@]1(C)C[C@H]2[C@@H]3CCC4=CCCC[C@@H]4[C@H]3CC[C@@]21C	270.4599999999999	5.751400000000006	0	0	1	0
[3238530.2]	0.2346588097545297	CN/C(=N\CCSCc1nc[nH]c1C)NC#N	252.347	0.5974	5	3	5	1
[990859.3]	0.7778844237760111	C[C@]12CC[C@@H]3c4ccc(O)cc4CC[C@H]3[C@@H]1CCC2=O	270.37199999999996	3.817400000000002	2	1	0	1
[139138.95]	0.4585557733928152	COc1cccc(Sc2c(/C=C/[C@@H]3C[C@@H](O)CC(=O)O3)c(C3CC3)nc3cc(F)c(F)cc23)c1	483.53600000000023	5.629900000000005	6	1	6	3
[1455.7007]	0.17109945263489132	CSCC[C@@H](NC(=O)[C@@H](Cc1ccccc1)NC(=O)[C@@H](N)Cc1ccccc1)C(=O)N[C@@H](CC(=O)O)C(=O)O	558.6570000000004	0.5659000000000038	9	6	16	2
[40058.95]	0.2905169417988814	CCCCCCCC/C=C\CCCCCCCC(=O)O	282.4679999999999	6.1085000000000065	2	1	15	0
[16907.262]	0.7189882148938236	COc1ccc2[nH]c([S+]([O-])Cc3ncc(C)c(OC)c3C)nc2c1	345.4240000000001	2.8997400000000013	5	1	5	3
[392682.72]	0.623897308466284	C=C[C@]1(C)C[C@H]2[C@@H]3CCC4=CC(=O)CC[C@@H]4[C@H]3CC[C@@]21C	284.443	4.930400000000005	1	0	1	0
[8169.4023]	0.5854774154991693	C/C1=C/CC/C=C/C(C)=C/C(C)=C\C=C\CO[C@H]2O[C@H](CC)[C@@H](O)[C@H](O)[C@@H]2N(C)C(=O)C1=O	459.58300000000025	3.0009000000000015	6	2	1	0
[26900.486]	0.6207574189716766	CC1=CCC[C@@H]2[C@@](C)(CCC3=CC(=O)O[C@@H]3O)[C@H](C)CC[C@@]12C	318.45700000000016	4.3670000000000035	3	1	3	0
[168453.86]	0.7177195581126693	CC/C=C(\CCCCC(=O)O)c1ccccc1	232.32300000000004	4.125000000000003	2	1	7	1
[933380.]	0.5275993403910493	N=C(Nc1ccccc1)Nc1ccccc1	211.268	3.1453700000000007	2	3	2	2
[25497.424]	0.4668714538216175	CC/C=C(C(=O)O)OC[C@H](C)CC[C@@H](C)CCO	258.3579999999999	2.8163000000000014	4	2	10	0
[29028.86]	0.6448528790267835	OCCCc1ccccc1-c1nc2[nH]nnc2c(=O)[nH]1	271.28	0.6330999999999999	5	3	4	3
[489293.84]	0.783862086797852	NCCc1ccc(C(c2ccc(C#N)cc2)n2cncn2)cc1	303.369	2.2886800000000003	4	1	5	3
[55790.746]	0.44235500529187327	CCCCCC1C[C@H](CC[C@@H](O)CC(=O)O)C[C@H](O)CC(=O)O1	330.42100000000005	2.2553	6	3	9	0
[120.96881]	0.3700735420849879	CCOC(=O)C1=C(C)NC(C)=C(C(=O)OCC)C1c1ccccc1/C=C/C(=O)OC(C)(C)C	455.5510000000002	4.402500000000004	7	1	7	1
[6731.3203]	0.13555956630497829	C[C@H](O)[C@H](NC(=O)[C@@H]1CCCN1C(=O)[C@H](Cc1ccccc1)NC(=O)CN)C(=O)NCC(=O)NCC(=O)O	534.5700000000003	-3.1537999999999915	9	7	13	1
[195188.98]	0.5462961576523643	N=C(N)NC(=O)Cc1c(Cl)cccc1Cl	246.097	1.5455700000000003	2	3	2	1
[169.00352]	0.13244505925435412	CC/C=C(\CCCCCC(=O)O)[C@H]1CCCN1CCCC[C@H]1C[C@@H](O)CC(=O)N(CCC(=O)O)C[C@@H](CC(C)C)C1	578.8350000000003	6.1192000000000055	7	3	18	0
[13943730.]	0.8528036890699656	C[C@H](C(=O)O)c1cccc(C(=O)c2ccccc2)c1	254.285	3.1057000000000015	3	1	4	2
[21725542.]	0.5950261967780848	CC(=O)Nc1ccccc1O	151.16499999999996	1.3505999999999998	2	2	1	1
[27375220.]	0.6057206690801091	O=[P@]1(N(CCCl)CCCl)NCCCO1	261.089	1.884	4	1	5	0
[6.703906e+14]	0.48837238667997585	S=C=Nc1cccc2ccccc12	185.251	3.5741000000000014	1	0	1	2
[2.0117825e+09]	0.6243484453464476	CCOC(=O)n1ccn(C)c1=S	186.236	1.56069	3	0	1	1
[1.06597384e+08]	0.19695894826425503	[O-][n+]1ccccc1/C=N/O	138.126	0.12810000000000016	2	1	1	1
[11884354.]	0.5279847664379704	C[S@](=O)CCN1CCC1=O	161.226	-0.40280000000000005	2	0	3	0
[5991.8604]	0.6056838132410555	CC[C@H]1CN2CCc3cc(OC)c(OC)cc3[C@@H]2C[C@@H]1C[C@H]1NCCc2cc(OC)c(OC)cc21	480.64900000000034	4.943400000000005	6	1	7	2
[208434.11]	0.9057842881790305	CCc1cccc2c3c([nH]c12)C(CC)(CC(=O)O)OCC3	287.35900000000004	3.383000000000002	3	2	4	2
[4215.969]	0.5042848448513663	CC(C)C[C@H]1C(=O)N2CCC[C@H]2[C@]2(O)O[C@](NC(=O)[C@@H]3C=C4c5cccc6[nH]cc(c56)C[C@H]4N(C)C3)(C(C)C)C(=O)N12	575.7100000000002	2.4303	6	3	5	2
[668209.06]	0.524020142887094	CC/N=C(\CCSCc1ccccc1)c1ccccc1	283.44	4.819100000000004	1	0	7	2
[7619.6606]	0.4825958107304171	COC(=O)C[C@](O)(CCC(C)(C)O)C(=O)O[C@@H]1C(OC)=C[C@]23CCCN2CCc2cc4c(cc2[C@H]13)OCO4	531.6020000000004	2.190599999999999	10	2	8	1
[594340.1]	0.48364473260376745	CCC/C=C/C(=O)OC[C@H](O)CC(=O)O	216.23299999999998	0.7214999999999998	5	2	7	0
[18597.633]	0.6955012454090237	C[C@H](NC(C)(C)C)C(=O)N[C@H]1CCC[C@H]2C(=O)N[C@H](Cc3ccccc3)C(=O)N12	400.52300000000014	1.3275000000000015	4	3	5	1
[156373.39]	0.8215995486924976	CC(C)Cc1ccc([C@@H](C)C(=O)O)cc1	206.28499999999997	3.073200000000001	2	1	4	1
[1.1038956e+09]	0.4792303987338296	C=C(C)C1(O)OC(=O)C=C1OC	170.16399999999996	0.3381999999999999	4	1	2	0
[9368720.]	0.5125069246930146	N[C@@H](Cc1ccc(O)c(O)c1)C(=O)O	197.18999999999997	0.052200000000000135	5	4	3	1
[1.4572691e+08]	0.6302645754253039	Cc1c2c(nc3ccccc13)CCCC2	197.28099999999992	3.4220200000000016	1	0	0	2
[22.112476]	0.4491618061716244	CC[C@H](C)C(=O)O[C@H]1C[C@H](O)C=C2C=C[C@H](C)[C@H](CC[C@@H](O)C[C@@H](O)CC(=O)[O-])[C@H]21	423.52600000000024	1.1056999999999997	7	3	10	0
[14.248446]	0.2870296080247562	CC(C)c1nc(N(C)S(C)(=O)=O)nc(-c2ccc(F)cc2)c1/C=C/[C@H](O)C[C@@H](O)CC(=O)NO	496.5610000000002	1.8224999999999998	8	4	10	2
[2351.611]	0.7110607782360152	O=C(O)CCCc1ccc(N(CCCl)CCCl)cc1	304.217	3.377900000000002	3	1	9	1
[5443.7085]	0.6921211569723765	CC1=C2C(=CO[C@H](C)[C@H]2C)C(O)=C(C(=O)O)C1=O	250.24999999999994	1.721	5	2	1	0
[22894.488]	0.759345285057915	O=C(CCCN1CCC(O)(c2ccc(Cl)cc2)CC1)c1ccc(F)cc1	375.87100000000015	4.425600000000004	3	1	6	2
[4.873061e+10]	0.5420450088370231	Brc1ccccc1	157.01	2.4491000000000005	0	0	0	1
[235146.02]	0.6077120639237138	C=CC(C)(C)c1cccc(Cl)c1	180.67799999999997	3.803600000000003	0	0	2	1
[390604.6]	0.7173896631380969	CCN[C@H](C)Cc1ccccc1	163.264	2.2271	1	1	4	1
[214252.98]	0.5599065078286075	CCCOc1ccc(C(=O)OCCN(CC)CC)cc1N	294.3949999999999	2.5562000000000005	5	1	9	1
[124494.7]	0.8327124144827058	CCCSc1ccc2[nH]c(NC(=O)OC)nc2c1	265.33799999999997	3.2433000000000005	4	2	4	2
[459114.56]	0.750440465982924	COc1nc(C)nc(Cl)c1NC1=NCCN1	241.68200000000002	0.8181199999999997	5	2	2	1
[22329.123]	0.26341943066424184	Nc1nc(N)c2nc(CNc3ccc(C(=O)N[C@@H](CCC(=O)O)C(=O)O)cc3)cnc2n1	440.42000000000024	0.24409999999999987	12	6	9	3
[12602.4375]	0.43725083605407455	C/C(=C\CC[C@@H](C)[C@H]1CC[C@@]2(C)C3=C(CC[C@]12C)[C@@]1(C)CC[C@H](O)C(C)(C)[C@@H]1CC3=O)C(=O)O	470.69400000000024	6.722800000000007	4	2	5	0
[4246672.5]	0.6654785528464892	Nc1c(CC(=O)O)cccc1C(=O)c1ccc(Br)cc1	334.169	2.889400000000001	4	2	4	2
[115705.77]	0.7404434461043058	COC/C=C/c1ccc(O)cc1	164.204	2.0518	2	1	3	1
[950.5932]	0.6918289177745705	C[C@H]1CN(c2c(F)c(N)c3c(=O)c(C(=O)O)cn(C4CC4)c3c2F)C[C@H](C)N1	392.4060000000002	2.0816	6	3	3	2
[1490.8024]	0.3571323421170332	CCCCCCCCC#CC#CCCCCCCCC(=O)O	304.474	5.559100000000005	2	1	13	0
[33876.703]	0.17478822451364606	C[C@H]1[C@H](NC(=O)/C(=N\OC(C)(C)C(=O)O)c2csc(N)n2)C(=O)N1S(=O)(=O)O	435.44000000000017	-1.1724999999999979	10	4	7	1
[12.85245]	0.08201761718628764	CC(C)c1cc(SC(C)(C)Sc2cc(-c3ccc(F)cc3)c(OCC(O)C[C@@H](O)CC(=O)[O-])c(C(C)C)c2)cc(-c2ccc(F)cc2)c1OC[C@H]	735.9350000000002	8.886690000000005	8	2	17	4
[22039192.]	0.7530848654983046	NC(=O)N1c2ccccc2CCc2ccccc21	238.28999999999996	3.0020000000000016	1	1	0	2
[1926.8026]	0.43401040453252926	CN1C[C@H](C(=O)N[C@]2(C)O[C@@]3(O)[C@@H]4CCCN4C(=O)[C@H](Cc4ccccc4)N3C2=O)C=C2c3cccc4[nH]cc(c34)C[C@H]21	581.6730000000001	1.990800000000002	6	3	4	3
[501.37976]	0.08883369940621477	CSCC[C@H](NC(=O)[C@@H](Cc1ccccc1)NC(=O)CN)C(=O)N[C@@H](CC(=O)O)C(=O)N[C@@H](CCC(=O)O)C(=O)O	597.6470000000005	-1.6957999999999922	12	8	19	1
[6731.3203]	0.13555956630497829	C[C@@H](O)[C@H](NC(=O)[C@@H]1CCCN1C(=O)[C@H](Cc1ccccc1)NC(=O)CN)C(=O)NCC(=O)NCC(=O)O	534.5700000000003	-3.1537999999999915	9	7	13	1
[1008.3047]	0.1676472462674973	CCCCc1oc2ccccc2c1C(=O)c1cc(I)c(OCCN(CC)CC)c(I)c1	645.3190000000002	6.936200000000007	4	0	11	3
[1.3044295]	0.1872208462778489	CC(C)n1c(CC[C@@H](O)C[C@@H](O)CC(=O)[O-])c(-c2ccc(F)cc2)c(-c2ccccc2)c1C(=O)NCc1ccc(C(=O)N(C)C)cc1	642.748	4.358400000000003	6	3	14	4
[29026.285]	0.7430201156187961	CCC/C(=C/c1ccc(OCC(O)C)cc1)C(=O)O	264.32099999999997	2.7142999999999997	4	2	7	1
[7266.489]	0.5729642998777237	C=C[C@H](O)CCc1ccc(OCC(O)CNC(=O)C(C)C)cc1	321.41700000000003	1.6779999999999997	4	3	10	1
[1221668.4]	0.5417341841278505	CCCCSc1ccc(C(F)(F)F)cc1	234.28599999999994	4.597600000000003	1	0	4	1
[99027.2]	0.6842054787411589	NCc1cccc(OCC(O)COc2ccc(C(=O)O)cc2)c1	317.341	1.6622000000000003	6	3	8	2
[28308.639]	0.689483506570715	CC/C=C(\CCCCCC(=O)O)c1ccccc1O	262.349	4.2207000000000034	3	2	8	1
[363198.16]	0.5805509816764027	Nc1ccc(S(N)(=O)=O)cc1	172.20900000000003	-0.08380000000000004	3	2	1	1
[3288062.]	0.8893527006971172	CC(C(=O)O)c1cccc(Oc2ccccc2)c1	242.274	3.6670000000000016	3	1	4	2
[829602.6]	0.7325276241844828	CN1CCC(=C2c3ccccc3CC(=O)c3sccc32)CC1	309.4340000000001	4.014400000000004	2	0	0	2
[inf]	0.32213756612662414	CCCCCCCCCCCCCCCC[n+]1ccccc1.[Br-]	384.4459999999999	3.4594000000000014	0	0	15	1
[10273.155]	0.3555803869701186	C=C[C@@H]1C[C@@H](C(=O)N[C@@H]([C@H]2O[C@H](SC)[C@H](O)[C@@H](O)[C@H]2O)[C@H](C)Cl)N(C)C1	408.9480000000001	-0.22459999999999924	7	4	6	0
[101930.48]	0.7166041254699328	Cc1c(C)c2c(c(C)c1O)CCC(C)(COc1ccc(CC3SC(=O)NC3=O)cc1)O2	441.54900000000015	4.374260000000002	6	2	5	2
[27680.889]	0.7326761559104263	CC(C)c1cccc(C(C)C)c1O	178.27499999999995	3.6390000000000025	1	1	2	1
[119851.28]	0.6831121860177851	C[C@@H](F)[C@H]1C[C@H]2[C@@H]3CCC4=CC(=O)CC[C@@H]4[C@H]3CC[C@@]21C	290.422	4.712300000000004	1	0	1	0
[6361.7725]	0.5718801746599635	CC[C@H]1NC(=O)C(CCC(=O)O)=C(C(C)C)C1c1cccc([N+](=O)[O-])c1	360.4100000000001	3.404200000000002	5	2	7	1
[2.1783037]	0.49312986084969707	CC(C)c1nc(-c2ccc(F)cc2)cc(-c2ccc(F)cc2)c1/C=C/[C@@H]1C[C@@H](O)CC(=O)O1	449.4970000000002	5.896900000000007	4	1	5	3
[327123.94]	0.7932087270574181	Cc1ccccc1C(OCCN(C)C)c1ccccc1	269.388	3.662620000000003	2	0	6	2
[29189.373]	0.23876091043690473	CCCN[C@@H](CCCCNC(=O)OCc1ccccc1)C(=O)N[C@@H](CCC(=O)O)C(=O)O	451.5200000000002	1.8855000000000008	8	5	16	1
[2065.9614]	0.6544582690300507	NS(=O)(=O)c1cc2c(cc1Cl)NCNS2(=O)=O	297.74500000000006	-0.35129999999999967	5	3	1	1
[86706712.]	0.8505174202860961	Cn1c2nc(N)c(CNC(=O)c3ccc(Cl)cc3)cc21	288.73800000000006	2.3285	4	2	3	2
[2134.4446]	0.507004047241742	C[C@@H]1C(=O)C[C@H](C)[C@@H](O)[C@@]2(CC[C@@H](O)C[C@@H](O)CC(=O)O2)C[C@@H]1CC(=O)O	386.4410000000002	0.6510999999999996	8	4	2	0
[24473.137]	0.10542377087578698	NO[C@H](CO)C(=O)N[C@@H]1C[C@H](N)[C@@H](O[C@H]2O[C@H](CN)[C@@H](O)[C@H](O)[C@H]2O)[C@H](O)[C@H]1O[C@H]1O[C@H](CO)[C@@H](O)[C@H](N)[C@H]1O	587.5800000000003	-8.882700000000014	18	13	10	0
[87623.55]	0.7003891363895687	CCO[C@@H]1CC[C@H]2[C@@]3(C)CCC4=CC(=O)CC[C@@H]4[C@H]3CC[C@@]21CC	330.5120000000001	5.313500000000006	2	0	3	0
[4.172457]	0.2633102790840525	CCCOC1C[C@@H](OC(=O)c2cccnc2)C[C@H](/C=C/c2c(-c3ccc(F)cc3)nc(N(C)S(C)(=O)=O)nc2C(C)C)O1	612.724	5.367400000000005	9	0	11	3
[908.3911]	0.5941221265190098	COc1cc(N)[nH]c2nc(-c3ccc(F)cc3)c(-c3ccncc3)c1-2	334.3540000000001	3.9734000000000016	4	2	3	4
[4.2840066]	0.4875265664369885	C=C[C@@H](O)CC(=O)O[C@H]1C[C@@H](C)C=C2C=C[C@H](C)[C@H](CC[C@@H]3C[C@@H](O)CC(=O)O3)[C@H]21	418.53000000000026	3.086400000000002	6	2	7	0
[72075.1]	0.2079442341493163	CO/N=C(\C(=O)N[C@@H]1C(=O)N2C(C(=O)O)=C(COC(C)=O)CS[C@H]12)c1csc(N)n1	455.47400000000016	-0.6224999999999987	10	3	7	1
[19492.531]	0.6710894549137475	C[C@@H]1OC(=O)[C@H](C)[C@@H](OC(=O)C(C)C)[C@@H](O)[C@H]1O	260.28599999999994	-0.14260000000000017	6	2	2	0
[1060146.4]	0.727569017011702	CCCCc1nc(N)nc(Cl)c1N	200.673	1.637	4	2	3	1
[676915.44]	0.7273543646911044	CC1=C(CC(=O)O)c2ccccc2n1C=C(O)O	247.25	2.44872	4	3	3	2
[15104803.]	0.755913406639335	O=C1CCc2cc(OCCCCc3nnnn3C3CCCCC3)ccc2N1	369.4690000000002	3.4647000000000014	5	1	7	2
[2575796.]	0.43328794180573177	Cn1cnc([N+](=O)[O-])c1Sc1ncnc2[nH]cnc12	277.269	1.1457999999999997	7	1	3	3
[339819.47]	0.7253305311285855	C[C@]12CCC(=O)C=C1CC[C@@H]1[C@@H]2CC[C@@]2(C)[C@H]1CC[C@]2(C)O	302.458	4.269300000000005	2	1	0	0
[122521.23]	0.8445712183265353	CNS(=O)(=O)Cc1ccc2[nH]cc(CCN(C)C)c2c1	295.408	1.3211999999999997	3	2	6	2
[28687.6]	0.7989089220185707	Cc1cc(C)cc(C)c1CCC(=O)O	192.25799999999995	2.62906	2	1	3	1
[708991.4]	0.578029884636738	O=c1[nH]c(=O)n([C@H]2C[C@H](O)[C@@H](CO)O2)cc1I	354.1	-1.2181000000000002	5	3	2	1
[330203.75]	0.7856923773821717	C[C@]12CCC(=O)C=C1CC[C@@H]1[C@@H]2C(=O)C[C@@]2(C)[C@H]1CC[C@]2(O)C(=O)CO	360.45000000000016	1.9898000000000002	5	2	2	0
[58441304.]	0.869004457883036	Cc1c2ccc(NC(=O)c3ccccc3)cc2c1C	249.31300000000002	2.2937000000000003	1	1	2	2
[47.11843]	0.4015627733780324	C#C[C@]1(OC(C)=O)CC[C@H]2[C@@H]3CCC4=C[C@@H](OC(C)=O)CC[C@@H]4[C@H]3CC[C@@]21C	384.51600000000025	4.425900000000004	4	0	2	0
[215.3559]	0.12724869167411584	C[C@H]1C(=O)C[C@H](C)[C@@H](O)[C@@H](C)[C@@H]1O[C@](C)(CC[C@@H](O)CC(=O)[O-])CC(C)(C)C(/C=O)CC[C@@H](C)CC[C@@H](O)CC(=O)O	599.7820000000005	2.9169	10	4	19	0
[339023.53]	0.7947531162646359	Clc1ccc2c(c1)CCc1cccnc1C2=C1CCNCC1	310.8280000000001	4.018900000000002	2	1	0	2
[1320952.4]	0.5525575425662069	Nc1nc(N)nc(NC2CC2)n1	166.188	-0.3897000000000006	6	3	2	1
[12568.976]	0.6389509580864461	CC(C)(C)NCC(O)c1ccc(O)c(CO)c1	239.315	1.3059999999999998	4	4	4	1
[45909444.]	0.7274025769135067	N[C@@H](Cc1ccc(F)cc1)C(=O)O	183.182	0.7801	3	2	3	1
[1.306479]	0.1737146459702228	CC(C)n1c(CC[C@@H](O)C[C@@H](O)CC(=O)[O-])c(-c2ccc(F)cc2)c(-c2ccccc2)c1C(=O)Nc1ccc(C(=O)O)cc1	601.6510000000002	4.677100000000004	7	4	13	4
[671696.25]	0.3360419785922725	CCCCCCCCCCCCCCCCCC(=O)O	284.4839999999999	6.332500000000007	2	1	16	0
[1738.4865]	0.7733596303588618	O[C@](c1ccc(Cl)cc1)(Cl)C(Cl)(Cl)Cl	294.39199999999994	4.0941	1	1	1	1
[489083.9]	0.8810778082204156	COc1ccc2cc([C@H](C)C(=O)O)ccc2c1	230.26299999999998	3.036500000000001	3	1	3	2
[179.73628]	0.08032063751527839	C[C@@H](CCCCN1CC(=O)O)[C@H]1C(=O)N[C@@H](CC(N)=O)C(=O)NCC(=O)N[C@@H](CC(=O)O)C(=O)N[C@@H]1CCCC[C@H]1C(=O)N[C@@H](Cc1c[nH]cn1)C	733.8239999999998	-1.8569999999999998	12	9	18	1
[195.98656]	0.5003983975184703	COc1ccc(-c2cc(-c3ccccc3)nc(C(C)C)c2/C=C/[C@@H]2C[C@@H](O)CC(=O)O2)cc1	443.54300000000023	5.627300000000007	5	1	6	3
[3219100.2]	0.5484019207554993	C[C@H]1O[C@@H](n2cc(F)c(=O)[nH]c2=O)[C@H](O)[C@@H]1O	246.19400000000002	-1.6851999999999996	5	3	1	1
[27369374.]	0.46263696093343076	N=C(N)NCCN1CCCCCCC1	198.31399999999994	0.7355699999999996	3	3	3	0
[6754.116]	0.19399493372108614	CCc1cccc(Sc2cc3nc(C4CC4)c(/C=C/[C@@H]4C[C@@H](O)CC(=O)O4)c(Sc4cccc(OC)c4)c3cc2F)c1	601.7650000000002	8.204400000000007	7	1	9	4
[1780565.8]	0.24345418372476169	c1ccc2c(c1)cc1ccc3cccc4ccc2c1c34	252.31599999999997	5.737200000000003	0	0	0	5
[87690.586]	0.7271400363401855	COC(=O)Nc1nc2cc([S+]([O-])c3ccccc3)ccc2[nH]1	315.35400000000004	2.9079000000000006	4	2	3	3
[1.1962811e+10]	0.5950261967780849	CC(=O)Nc1ccc(O)cc1	151.165	1.3505999999999998	2	2	1	1
[33998.562]	0.659493342868869	CCC[C@H](O)Cc1ccc(OCC(O)C(=O)O)cc1	268.30899999999997	1.2144	5	3	8	1
[18530846.]	0.5481589825040829	Cc1ncc([N+](=O)[O-])n1CC(C)O	185.183	0.4805199999999999	4	1	3	1
[15.233474]	0.3459188515486632	CCNC(=O)c1c(-c2ccccc2)c(-c2ccc(F)cc2)c(CC[C@@H](O)C[C@@H](O)CC(=O)[O-])n1C(C)C	509.59800000000035	3.476300000000002	5	3	12	3
[1995775.4]	0.7220961607343153	C=CC[S@](=O)c1ccccc1O	182.24399999999997	1.6858000000000002	2	1	3	1
[7172.0503]	0.3360131166179704	CCCCCCCCC#CC#CC1OC1CCCC(C)(C)C(=O)O	332.4840000000001	4.7923000000000044	3	1	11	0
[2.6828448e+08]	0.8046135705311029	Cn1ncnc1-c1ccc(S(N)(=O)=O)cc1	238.272	0.12949999999999984	4	1	2	2
[1.4007972]	0.2179506920557939	Cc1cc(CNC(=O)c2c(-c3ccccc3)c(-c3ccc(F)cc3)c(CC[C@@H](O)C[C@@H](O)CC(=O)[O-])n2C(C)C)nn1C	589.6880000000002	3.698520000000003	6	3	13	4
[284210.2]	0.8136321353554837	CO[C@]12C[C@@H]3c4ccc(O)cc4C[C@H]3[C@@H]1CC[C@@H]2O	260.33299999999997	2.207900000000001	3	2	1	1
[250123.81]	0.6875644303686728	CNCCOc1ccccc1C(=O)O	195.21799999999996	0.9830000000000001	4	2	5	1
[902081.8]	0.6824184549395481	COc1ccc(Cc2nccc3cc(OC)c(OC)cc23)cc1OC	339.3910000000001	3.860000000000003	5	0	6	3
[9706.514]	0.7278115473639667	OCCN1CCN(CCCN2c3ccccc3Sc3ccc(C(F)(F)F)cc32)CC1	437.5310000000002	4.308100000000003	5	1	6	2
[4073.2546]	0.39694894051294805	CC(C)(C)c1ccc(C(O)CCCN2CCC(C(O)(c3ccccc3)c3ccccc3)CC2)cc1	471.6850000000001	6.445800000000008	3	2	8	3
[10750.425]	0.7796984854737203	CC/C(=C(/CC)c1ccc(O)cc1)c1ccc(O)cc1	268.356	4.828600000000005	2	2	4	2
[33307.98]	0.3499607634429391	COc1ccccc1OCCNCC(O)COc1cccc2[nH]c3ccccc3c12	406.482	3.738000000000002	5	3	10	4
[2716797.2]	0.8143349412643328	Nc1ccc(S(=O)(=O)Nc2nccs2)cc1	255.32400000000004	1.5261	4	2	3	2
[19166.057]	0.8428637069733037	CN(C)CCC=C1c2ccccc2COc2ccccc21	279.383	3.9624000000000033	2	0	3	2
[112500.34]	0.3433083562994692	CCCC[C@@H](CC)COC(=O)c1ccccc1C(=O)OC[C@@H](CC)CCCC	390.5640000000003	6.433000000000007	4	0	14	1
[109686.43]	0.4694603964035281	CC/C=C(C(=O)O)OC[C@H](C)CC[C@H]1CCC(=O)N1C(=O)C(C)(C)CC	367.4860000000001	3.7516000000000034	5	1	10	0
[928239.44]	0.4199448901108118	CC1=C(CC(=O)O)c2ccccc2n1Cc1ccc(-c2ccccc2-c2nnn[nH]2)cc1	423.47600000000006	4.472220000000003	5	2	6	5
[4.0906176e+09]	0.5852824958522993	N=NC(=O)c1ccccc1	134.13799999999998	1.85777	1	1	1	1
[973.7694]	0.4257980527425439	C[C@@H]1C=CC[C@H](COC(=O)C(C)(C)C)[C@H]1CCC(O)CC(O)CC(=O)O	370.4860000000001	2.770900000000001	6	3	9	0
[4.551276]	0.5710642412999781	CC(C)c1nc(C2CCCCC2)cc(-c2ccc(F)cc2)c1/C=C/[C@@H]1C[C@@H](O)CC(=O)O1	437.5550000000002	6.1385000000000085	4	1	5	2
[287.57104]	0.7964461277127532	CCOC(=O)C1=C(C)NC(C)=C(C(=O)OC)C1c1cccc(Cl)c1Cl	384.259	3.9643000000000033	5	1	4	1
[1.6793314]	0.21608764547351036	CC(C)n1c(CC[C@@H](O)C[C@@H](O)CC(=O)[O-])c(-c2ccc(F)cc2)c(-c2ccccc2)c1C(=O)NCc1ccccc1	571.6690000000002	4.6566000000000045	5	3	13	4
[44044.383]	0.6594794802612659	CSCC/C=C/c1ccc(OCC(C)C)cc1	250.40699999999998	4.487700000000004	2	0	7	1
[7078526.5]	0.45454498474207145	Clc1ccccc1C(c1ccccc1)(c1ccccc1)n1ccnc1	344.845	5.376700000000004	1	0	4	4
[136785.2]	0.6302463350664299	CCCC[C@H]1CC[C@H]2[C@@H]3CCC4=CC(=O)CC[C@@H]4[C@H]3CC[C@@]21C	314.51300000000003	5.934600000000007	1	0	3	0
[1.4085328e+08]	0.6721670015102429	C[C@]1(Cn2ccnn2)[C@H](C(=O)O)N2C(=O)C[C@H]2S1(=O)=O	300.296	-1.523199999999998	7	1	3	1
[158.34247]	0.1735643864602374	CC(C)(O)c1ccccc1CC[C@@H](SCC1(CC(=O)O)CC1)c1cccc(/C=C/c2ccc3ccc(Cl)cc3n2)c1	586.1970000000001	8.948000000000002	5	2	12	4
[3048457.2]	0.8046781057903535	CN(C)C(=O)Oc1ccccc1C(=O)c1ccccc1	269.29999999999995	2.9780000000000015	3	0	3	2
[1162.5665]	0.4685520021986346	Cc1nnnn1C(/C=C/[C@@H](O)C[C@@H](O)CC(=O)[O-])=C(c1ccc(F)cc1)c1ccc(F)cc1	455.4410000000001	1.4844200000000003	7	2	9	3
[1546.1047]	0.2963419520142686	COCCOC(=O)C1=C(C)NC(C)=C(C(=O)OC(C)C)C1c1cccc([N+](=O)[O-])c1	418.44600000000014	2.9708000000000014	8	1	8	1
[17503.096]	0.847697894583369	O=C1Nc2ccc(Cl)cc2C(c2ccccc2Cl)=NC1O	321.163	3.1013000000000015	2	2	1	2
[19589.176]	0.5283963775817335	CC/C=C(C(=O)O)OC[C@H]1CCCC[C@@H]1CCC(=O)O	284.3519999999999	3.0527000000000015	5	2	8	0
[14.248446]	0.2870296080247562	CC(C)c1nc(N(C)S(C)(=O)=O)nc(-c2ccc(F)cc2)c1/C=C/[C@@H](O)C[C@@H](O)CC(=O)NO	496.5610000000002	1.8224999999999998	8	4	10	2
[35271.58]	0.6092548110722981	CC#CC[C@]1(COC)CC[C@@H]2[C@@H]3CCC4=CC(=O)CC[C@]4(C)[C@H]3CC[C@@]21C	368.5610000000002	5.564500000000006	2	0	3	0
[1.26566776e+08]	0.4433687822838736	O=C/C=C/c1ccccc1	132.16199999999998	1.8987	1	0	2	1
[3.560891]	0.4347445242149645	CC(C)c1nc(-c2ccc(F)cc2)c(-c2ccc(F)cc2)n1/C=C/[C@H](O)C[C@@H](O)CC(=O)O	456.48900000000015	4.676000000000006	5	3	9	3
[5839.5107]	0.3175110108438159	CCCCCCCCC#CCCCCCCCCC(=O)O	294.4789999999999	5.9458000000000055	2	1	14	0
[27568.002]	0.4356457601684276	COC1=C(OC)C(=O)C(CCCCCCCCCCO)=C(C)C1=O	338.444	3.4623000000000026	5	1	12	0
[788.9609]	0.11860786124824335	CC/C=C/C=C(\C)C[C@H](C)C[C@H](O)[C@H](C)C(=O)N[C@@H](CC(=O)O)C(=O)N[C@H](CC(=O)NCC(=O)O)C(=O)O	541.5980000000004	0.43200000000000477	10	7	18	0
[115761.07]	0.7695961013290725	COC(=O)Nc1nc2cc(Sc3ccccc3)ccc2[nH]1	299.355	3.892400000000001	4	2	3	3
[16573.541]	0.6757916364888925	COc1ccc([C@@H]2Sc3ccccc3N(CCN(C)C)C(=O)[C@@H]2OC(C)=O)cc1	414.52700000000016	3.368500000000002	6	0	6	2
[2605217.]	0.6489204335813592	O=C(/C=C/c1ccccc1)O	148.161	1.7844	2	1	2	1
[4.9225117e+08]	0.6238523859342106	NC[C@@H]1CC[C@H](C(=O)O)CC1	157.21299999999997	0.8361000000000001	3	2	2	0
[48265.55]	0.7094782580960448	CN1CCN(CCCN2c3ccccc3Sc3ccc(C(F)(F)F)cc32)CC1	407.50500000000017	4.945600000000005	4	0	4	2
[1117685.]	0.7872251201330034	O=C(Nc1ccccc1C(=O)O)c1ccccc1O	257.24499999999995	2.3427000000000002	4	3	3	2
[26409170.]	0.7776163561424795	C=CC[S@](C)C(=O)Nc1ccccc1C	222.333	3.611620000000002	1	1	3	1
[1725541.6]	0.4236218014017957	CC/C=C\CCCC(C)=O	140.226	2.711900000000001	1	0	5	0
[4.7587456e+11]	0.7373478458184286	CC1=Nc2ccc(Cl)cc2S(=O)(=O)N1	230.676	1.6818	2	1	0	1
[236.19975]	0.6089387386866391	C[C@@H](NC(C)(C)C)[C@H](O)[C@H]1CC[C@H]2[C@@H]3CC[C@@H]4C[C@@H](O)CC[C@]4(C)[C@H]3CC[C@]12C	405.6670000000002	5.143700000000005	3	3	3	0
[4.3998566e+09]	0.5694420997689498	O=N/C=C/c1ccccc1	133.14999999999998	2.4237	1	0	2	1
[62644.54]	0.7269130380963631	C/C1=C\CCC(C)(C)c2ccc(OC)cc2O1	232.323	4.0492000000000035	2	0	1	1
[347.3162]	0.23526258168565614	COc1cccc2c1C(=O)c1c(O)c3c(c(O)c1C2=O)C[C@@](O)(C(=O)CO)C[C@@H]3O[C@H]1C[C@H](N)[C@@H](O)[C@H](C)O1	543.5250000000003	0.0012999999999993017	12	6	5	3
[1963.4175]	0.5952604994123583	CCc1nc(N)[nH]c2nc(-c3ccc(F)cc3)c(-c3ccncc3)c1-2	333.37000000000006	3.922200000000002	4	2	3	4
[12.85245]	0.08201761718628764	CC(C)c1cc(SC(C)(C)Sc2cc(-c3ccc(F)cc3)c(OC[C@H](O)C[C@@H](O)CC(=O)[O-])c(C(C)C)c2)cc(-c2ccc(F)cc2)c1OC[C@H]	735.9350000000002	8.886690000000005	8	2	17	4
[9368720.]	0.5125069246930146	N[C@H](Cc1ccc(O)c(O)c1)C(=O)O	197.18999999999997	0.052200000000000135	5	4	3	1
[2044747.]	0.4854930576221492	Nc1nc2c(ncn2COC(CO)CO)c(=O)[nH]1	255.23399999999998	-1.970899999999999	7	4	5	2
[225531.4]	0.7772034094407997	CN1C=C(c2ccccc2)cc(-c2ccc(F)cc2)C1C	279.358	4.584100000000004	1	0	2	2
[27130.068]	0.6107125271105526	CC(=C/C(C)(C)C)c1ccccc1C	188.314	4.444420000000004	0	0	1	1
[780.7395]	0.45278603663958333	COC(=O)C1=C(C)NC(C)=C(C(=O)OCC(C)C)C1c1ccccc1[N+](=O)[O-]	388.4200000000001	3.201800000000002	7	1	6	1
[9932.301]	0.043741557343612084	N[C@@H](CCC(=O)N[C@@H](CSSC[C@H](NC(=O)CC[C@H](N)C(=O)O)C(=O)NCC(=O)O)C(=O)NCC(=O)O)C(=O)O	612.6400000000004	-3.8767999999999985	16	10	21	0
[1769164.2]	0.8642279309285194	Cc1ccccc1N1CCN(CCc2nnc3n2CCCC3)CC1	325.46000000000015	2.2875200000000007	4	0	4	2
[40128564.]	0.770678866809672	CCOc1ccc(NC(C)=O)cc1	179.219	2.0437	2	1	3	1
[7.826287e+09]	0.41487401500285953	O=S(=O)([O-])CCS	141.193	-0.5385999999999997	3	1	2	0
[30607.824]	0.6762987306145708	COC(=O)CCc1ccc(OCC(O)CNC(C)C)cc1	295.379	1.5298999999999996	5	2	9	1
[17583.838]	0.7650874053749066	COC(=O)Nc1nc2cc(Sc3ccc(F)cc3)ccc2[nH]1	317.345	4.031500000000001	4	2	3	3
[2.011892e+11]	0.42124595946297344	C[C@@]12C(=O)OC(=O)[C@]1(C)[C@H]1CC[C@@H]2O1	196.20199999999997	0.6436	4	0	0	0
[423597.16]	0.7095933824702798	CCc1sc(NC(=O)C(C)N)cc1O	214.29	1.3017999999999998	3	3	3	1
[226924.72]	0.9339413767145557	Fc1ccc([C@@H]2CCNC[C@H]2COc2ccc3c(c2)OCO3)cc1	329.3710000000001	3.326500000000002	4	1	4	2
[389.09213]	0.4555938354562437	C[C@@H]1C[C@H]2[C@@H]3CCC4=CC(=O)C=C[C@]4(C)[C@@]3(F)[C@@H](O)C[C@]2(C)[C@@]1(O)C(=O)COP(=O)(O)O	472.44600000000025	2.0127000000000006	8	4	4	0
[5790.853]	0.5435544133878841	CC[C@@H]1c2c(OC)c(OC)c(OCC=C(C)C)cc2[C@@]1(C)COc1ccc(O)cc1	412.5260000000002	5.598300000000007	5	1	9	2
[16478.584]	0.7081131214942877	C[C@H](Cc1ccc(O)c(O)c1)NCCc1ccccc1	271.35999999999996	2.8611000000000013	3	3	6	2
[35262.062]	0.49795893985199036	CCC(=O)O[C@]1(C(=O)CCl)[C@@H](C)C[C@H]2[C@@H]3CCC4=CC(=O)C=C[C@]4(C)[C@@]3(F)[C@@H](O)C[C@@]21C	466.97700000000026	4.103100000000003	5	1	4	0
[973955.3]	0.8051643622436494	CC(C)NCC(O)c1ccccc1Cl	213.708	2.3714000000000004	2	2	4	1
[87309.57]	0.8136783893547587	CN(C)CCC=C1c2ccccc2CCc2ccccc21	277.411	4.168600000000003	1	0	3	2
[47185068.]	0.7829578147216556	NC(=O)N1c2ccccc2CC(=O)c2ccccc21	252.27299999999997	2.6422000000000008	2	1	0	2
[2179536.2]	0.698264376644187	N[C@H](CSC(=S)NCc1ccccc1)C(=O)O	270.379	1.2062000000000002	6	3	5	1
[1.6234299e+08]	0.7888476665596758	Cc1[nH]cnc1CN1CCc2c(c3ccccc3n2C)C1=O	294.35800000000006	2.4083200000000007	2	1	2	3
[4341856.]	0.5302890956507427	C=CCSc1cccc2ccccc12	200.30599999999998	4.117900000000002	1	0	3	2
[2.5515974]	0.19152620334273385	Cc1cnc(CNC(=O)c2c(-c3ccccc3)c(-c3ccc(F)cc3)c(CC[C@@H](O)C[C@@H](O)CC(=O)[O-])n2C(C)C)[nH]1	575.6610000000002	3.6881200000000023	6	4	13	4
[10082.576]	0.6684104451867194	CC1(C)O[C@@H]2C[C@H]3[C@@H]4C[C@H](F)C5=CC(=O)C=C[C@]5(C)[C@@]4(F)[C@@H](O)C[C@]3(C)[C@]2(C(=O)CO)O1	452.49400000000026	2.366800000000001	6	2	2	0
[2.191688e+08]	0.3850054008235984	O=C1O[C@H]([C@@H](O)CO)C(O)=C1O	176.124	-1.4073999999999995	6	4	2	0
[755080.9]	0.6460832424087163	Cn1c(=O)c2c(ncn2CC(O)CO)n(C)c1=O	254.24599999999998	-2.213099999999999	5	2	3	2
[1629536.6]	0.6829097001636526	CC(/C=C1\SC(=S)N(CC(=O)O)C1=O)=C\c1ccccc1	319.407	2.918700000000001	5	1	4	1
[2413695.5]	0.733115342152729	CC(=O)OCC(CCn1cnc2cnc(N)nc21)COC(C)=O	321.33700000000016	0.5409999999999998	8	1	7	2
[1003291.]	0.36368252574446014	C=C/C(=C\C)C(=O)OC[C@H]1O[C@@H](C)[C@@H](O)[C@H](O)[C@@H]1O	272.297	-0.46810000000000024	6	3	4	0
[1.9813512e+08]	0.5302216682110639	O=c1ccc2ccccc2o1	146.14499999999998	1.793	2	0	0	2
[3890.5615]	0.4502349460959827	CCCCCCCCC#CC#CC(O)CCCCC(=O)O	292.419	3.7497000000000025	3	2	11	0
[58603.63]	0.7491026692573882	CCCOc1ccccc1-c1nc2[nH]nnc2c(=O)[nH]1	271.28	1.4969999999999999	5	2	4	3
[1.7832808e+11]	0.5423834786401206	NC(=O)CN1CCCC1=O	142.158	-0.9059000000000004	2	1	2	0
[3317262.2]	0.5282612452696023	CC1=C(CC(=O)O)c2ccccc2n1Cc1ccc(-c2ccccc2)cc1	355.437	5.292120000000004	2	1	5	4
[15719.357]	0.8915880432277354	Cc1ccc(S(=O)(=O)NC(=O)NN2CCCCCC2)cc1	311.4070000000001	1.7739199999999995	4	2	3	1
[1225263.2]	0.6865681001889026	COCC(=O)c1ccc(O)cc1	166.176	1.2213	3	1	3	1
[11018.67]	0.3864771407563315	COc1ccc(CCN2CCC(Nc3nc4ccccc4n3Cc3ccc(F)cc3)CC2)cc1	458.58100000000024	5.351300000000005	4	1	8	4
[276044.]	0.6541950145872741	CC(=O)O[C@]1(C(C)=O)CC[C@H]2[C@@H]3C=C(C)C4=CC(=O)CC[C@]4(C)[C@H]3CC[C@@]21C	384.51600000000025	4.575300000000005	4	0	2	0
[5.014227e+10]	0.42361407512550375	O=C(O)CO	76.051	-0.9367000000000001	3	2	1	0
[599410.7]	0.3157860023293486	CSSCSc1ccccc1	202.36900000000003	3.7474000000000025	3	0	4	1
[81291072.]	0.6951125798613664	O=C1c2ccccc2C(=O)C1c1ccccc1	222.243	2.849400000000001	2	0	1	2
[2198116.]	0.4696303686981007	O=P(O)(O)C(O)(Cc1cccnc1)P(=O)(O)O	283.113	-0.3744000000000002	8	5	4	1
[1078.7828]	0.6015528826926518	Cc1c(OCC(O)C[C@@H](O)CC(=O)[O-])c(-c2ccc(F)cc2)nc2ccccc12	398.4100000000001	1.98002	6	2	8	3
[1.3248498]	0.17655522107811705	COCc1ccc(CNC(=O)c2c(-c3ccccc3)c(-c3ccc(F)cc3)c(CC[C@@H](O)C[C@@H](O)CC(=O)[O-])n2C(C)C)cc1	615.7220000000002	4.803000000000005	6	3	15	4
[1895552.6]	0.7871395577774678	Nc1ccc(S(=O)(=O)Nc2ncccn2)cc1	250.28300000000004	0.8596000000000001	5	2	3	2
[5240.7026]	0.6927713808384576	CC1(C)O[C@@H]2C[C@H]3[C@@H]4C[C@H](F)C5=CC(=O)C=C[C@]5(C)[C@H]4[C@@H](O)C[C@]3(C)[C@]2(C(=O)CO)O1	434.50400000000025	2.2747000000000006	6	2	2	0
[3.412997e+08]	0.7233587999857974	O=C1CCC(N2C(=O)c3ccccc3C2=O)C(=O)N1	258.23299999999995	0.08779999999999993	4	1	1	1
[76289.055]	0.7507795554691512	CO[C@@H](/C=C/O)c1c(C)cc(O)cc1C	208.257	2.7682400000000014	3	2	3	1
[2261.3003]	0.12104077739242884	NCC(=O)N[C@@H](Cc1ccc(F)cc1)C(=O)N1CCC[C@H]1C(=O)N[C@@H](CC(=O)O)C(=O)NCC(=O)NCC(=O)O	566.5430000000003	-2.9207999999999936	10	7	14	1
[13943730.]	0.8528036890699656	C[C@@H](C(=O)O)c1cccc(C(=O)c2ccccc2)c1	254.285	3.1057000000000015	3	1	4	2
[1.3557256]	0.17331993963909145	CC(C)n1c(CC[C@@H](O)C[C@@H](O)CC(=O)[O-])c(-c2ccc(F)cc2)c(-c2ccccc2)c1C(=O)Nc1ccc(S(N)(=O)=O)cc1	636.7220000000001	3.6263000000000014	7	4	13	4
[8800082.]	0.6816125812503079	CC1=C(C(=O)O)N2C(=O)[C@@H](NC(=O)[C@H](N)c3ccccc3)[C@H]2SC1	347.3960000000001	0.4449000000000012	6	3	4	1
[41311.72]	0.3873775107257624	CCCC/C=C/CCCCCCCCC(=O)O	240.38699999999992	4.938200000000004	2	1	12	0
[453.17407]	0.6950885218084817	C#C[C@]1(O)CC[C@H]2[C@@H]3CCC4=CC(=O)CC[C@@H]4[C@H]3CC[C@@]21C	298.42600000000004	3.4925000000000024	2	1	0	0
[638.3256]	0.6892074136032273	C#C[C@@]1(O)CC[C@H]2[C@@H]3CCC4=CC(=O)CC[C@]4(C)[C@H]3CC[C@@]21C	312.4530000000001	3.8826000000000036	2	1	0	0
[1004.6227]	0.14016402002820666	C[C@@H]1O[C@@H](O[C@H]2C[C@@H](O)[C@]3(CO)[C@H]4[C@H](O)C[C@]5(C)[C@@H](C6=CC(=O)OC6)CC[C@]5(O)[C@@H]4CC[C@]3(O)C2)[C@H](O)[C@H](O)[C@H]1O	584.6590000000006	-1.5149999999999972	12	8	4	0
[31514.195]	0.38345415032870095	COc1ccc2nc(C3CC3)c(/C=C/[C@@H]3C[C@@H](O)CC(=O)O3)c(Sc3ccc(C(C)C)cc3)c2c1	489.6370000000002	6.4751000000000065	6	1	7	3
[2770236.]	0.7550362071324144	CCCc1ccc(NC(C)=O)cc1	177.24699999999999	2.597500000000001	1	1	3	1
[inf]	0.12217000156173918	N=C(N)NCCCCNC(=N)N.O=S(=O)(O)O	270.315	-1.9200599999999977	8	8	5	0
[997620.75]	0.5883535531531426	Cn1ncnc1-c1ccc(CNC(=O)[C@@H]2C(=O)c3ccccc3)cc12	332.363	2.0784000000000002	4	1	3	3
[75069.85]	0.7315916457547719	CC(C)NCC(O)COc1cccc2[nH]ccc12	248.32600000000002	1.9055999999999995	3	3	6	2
[71258.16]	0.6527189222048309	CCN(CC)CCOC(=O)C1(C2CCCCC2)CCCCC1	309.4940000000001	4.402200000000004	3	0	7	0
[8411114.]	0.7513832386711754	O=C(O)CCCc1cccs1	170.233	2.1554	2	1	4	1
[3927481.5]	0.48122341866374446	C=C[C@H](O)C[C@@H]1CCC(=O)O1	156.18099999999998	0.629	3	1	3	0
[70652776.]	0.6646407164759602	N=C1NC(=O)C(c2ccccc2)O1	176.17499999999998	0.8088700000000002	2	2	1	1
[261329.77]	0.7536522811652422	CCc1ccc(C(=O)C(C)CN2CCCCC2)cc1	259.3929999999999	3.5537000000000027	2	0	5	1
[931860.06]	0.5042031477298718	C[C@H]1CC[C@H]2[C@@H](C)C(=O)O[C@@H]3O[C@]4(C)CC[C@@H]1[C@]32OO4	282.33599999999996	2.3949000000000007	5	0	0	0
[662766.25]	0.6216585639540908	Cc1cccc(N(C)C(=S)Oc2ccc3ccccc3c2)c1	307.41800000000006	4.948320000000003	3	0	2	3
[2665833.2]	0.5776171321259124	O=c1[nH]c(=O)n([C@H]2C[C@H](O)[C@@H](CO)O2)cc1F	246.194	-1.6836	5	3	2	1
[688851.2]	0.6038456847188672	CCN(CC)CCOC(=O)c1ccc(N)cc1	236.315	1.7673999999999999	4	1	6	1
[89.23169]	0.6368688503311563	CC(C)c1c(CC[C@@H](O)C[C@@H](O)CC(=O)[O-])c(-c2ccc(F)cc2)cn1C(C)C	404.502	3.1830000000000025	4	2	10	2
[3375017.]	0.5588251961475821	C[C@H](O)[C@H]1C(=O)N2C(C(=O)O)=C(S[C@@H]3CN[C@H](C(=O)N(C)C)C3)[C@H](C)[C@H]12	383.4700000000002	-0.3079999999999994	7	3	5	0
[503069.6]	0.608387729316076	CC/C=C(\C)CCCc1ccccc1C	202.341	4.674020000000004	0	0	5	1
[88218.95]	0.4014948768923387	CC/C=C(\CCCCC(=O)O)OC(C)=O	214.261	2.4884000000000004	4	1	7	0
[4.2084925e+10]	0.41381170250557187	C=C(C)[C@@H]1[C@H]2OC(=O)[C@@H]1[C@]1(O)C[C@H]3O[C@]34C(=O)O[C@H]2[C@]14C	292.287	-0.0620000000000005	6	1	1	0
[72401.375]	0.9061758690933457	COc1cccc(C2(O)CCCCC2CN(C)C)c1	263.3809999999999	2.6346000000000007	3	1	4	1
[12218.954]	0.8477638711526184	O=C(O)COc1ccc(C(=O)c2cccs2)c(Cl)c1Cl	331.17600000000004	3.7493000000000016	4	1	5	2
[9325966.]	0.5966660766331066	C(=C/c1ccccc1)\CN1CCN(C(c2ccccc2)c2ccccc2)CC1	368.5240000000001	5.1070000000000055	2	0	6	3
[609753.06]	0.7817668594270732	COc1ccc(CN(CCN(C)C)c2ccccn2)cc1	285.391	2.658400000000001	4	0	7	2
[88681336.]	0.6108357680339527	CC/C=C(\C)CCC(=O)O	142.198	2.2074999999999996	2	1	4	0
[5991.8604]	0.6056838132410555	CC[C@@H]1CN2CCc3cc(OC)c(OC)cc3[C@@H]2C[C@@H]1C[C@H]1NCCc2cc(OC)c(OC)cc21	480.64900000000034	4.943400000000005	6	1	7	2
[83.97272]	0.608272739555754	C[C@@H](NC(C)(C)C)[C@H]1CC[C@H]2[C@@H]3CCC4=C[C@@H](O)CC[C@@H]4C[C@H]3CC[C@@]21C	373.6250000000002	5.702900000000007	2	2	2	0
[1.075483e+09]	0.514729544768675	Oc1ccccc1	94.11299999999999	1.3921999999999999	1	1	0	1
[15.009417]	0.5064465003242105	Cc1nc(-c2ccc(F)cc2)c(-c2ccc(F)cc2)n1/C=C/[C@@H](O)C[C@@H](O)CC(=O)O	428.4350000000002	3.8610200000000034	5	3	8	3
[596081.06]	0.8383597745599246	CCN[C@H](C)Cc1cccc(C(F)(F)F)c1	231.26099999999997	3.2459000000000024	1	1	4	1
[10363821.]	0.6754038198163926	C[C@@H]1CS(=O)N2CCc3ccccc3C2C1	235.352	2.289300000000001	1	0	0	1
[32.941902]	0.6546779681319853	CS[C@@H](C)C(=O)OC1C[C@@H](C)C=C2C=C[C@H](C)[C@H](CC[C@@H]3C[C@@H](O)CC(=O)O3)[C@H]21	422.5870000000003	3.9009000000000027	6	1	6	0
[32421.299]	0.6778330887220734	CC(=O)OCC(=O)[C@@]1(O)CC[C@H]2[C@@H]3CCC4=CC(=O)CC[C@]4(C)[C@@]3(F)[C@@H](O)C[C@@]21C	422.4930000000002	2.4445000000000006	6	2	3	0
[17.48274]	0.4676322931563478	CC(C)c1cc(-c2ccc(F)cc2)cc(-c2ccc(F)cc2)c1OCC(O)C[C@@H](O)CC(=O)[O-]	469.50400000000025	4.052900000000005	5	2	10	3
[18096676.]	0.4309127051972632	O=C(N/N=C/c1ccc([N+](=O)[O-])o1)c1cc([N+](=O)[O-])cc([N+](=O)[O-])c1O	365.21400000000006	1.4736999999999998	9	2	6	2
[30070.799]	0.8016505820392625	C[C@H](CO)NC(=O)[C@@H]1C=C2c3cccc4[nH]cc(c34)C[C@H]2N(C)C1	325.4120000000001	1.5346000000000002	3	3	3	2
[347.3162]	0.23526258168565614	COc1cccc2c1C(=O)c1c(O)c3c(c(O)c1C2=O)C[C@@](O)(C(=O)CO)C[C@@H]3O[C@H]1C[C@H](N)[C@H](O)[C@H](C)O1	543.5250000000003	0.0012999999999993017	12	6	5	3
[105071.86]	0.8677133347559903	CN1C(C(=O)Nc2ccccn2)=C(O)c2sccc2S1(=O)=O	337.38200000000006	1.6425	5	2	2	2
[47635.094]	0.6192570573143896	COc1ccc2c(c1)c(CC(=O)OCC(=O)O)c(C)n2C(=O)c1ccc(Cl)cc1	415.82900000000006	3.4705200000000014	6	1	6	3
[14804.251]	0.7571556004572341	C[C@@H]1C[C@@H]([C@H](O)CC2CC(=O)NC(=O)C2)C(=O)[C@@H](C)C1	281.35200000000003	1.0414999999999999	4	2	3	0
[12223.069]	0.5844860779881329	CCOC(=O)[C@H](CCc1ccccc1)N[C@@H](C)C(=O)N1Cc2ccccc2C[C@H]1C(=O)O	438.5240000000003	2.5671	6	2	9	2
[75938.97]	0.5086503649973119	C=C(/C=C/C#CC(C)(C)C)Cc1cccc2ccccc12	274.40700000000004	5.5442000000000045	0	0	3	2
[134811.03]	0.8330157421148819	CCCN(CCC)S(=O)(=O)c1ccc(C(=O)O)cc1	285.36499999999995	2.1955	4	1	7	1
[2323082.]	0.6550248398751946	CCCCOc1ccc(OCCCN2CCOCC2)cc1	293.4069999999999	2.9666000000000015	4	0	9	1
[508611.4]	0.3275037453254436	COc1ccc(C[C@H](N)C(=O)N[C@H]2[C@@H](O)[C@H](n3cnc4c(N(C)C)ncnc43)O[C@@H]2CO)cc1	471.51800000000026	-0.7936999999999972	10	4	8	3
[63.230045]	0.5061018759440371	CC(C)c1nn(-c2ccccc2)c(-c2ccc(F)cc2)c1CCC(O)C[C@@H](O)CC(=O)[O-]	439.5070000000003	2.9863000000000017	5	2	10	3
[165016.64]	0.3734283215865669	CCN(CC)CCOc1ccc(/C(=C(/Cl)c2ccccc2)c2ccccc2)cc1	405.96900000000005	6.562600000000006	2	0	9	3
[18183590.]	0.7472361299391438	Cc1cccc(C)c1NC(=O)C(C)N	192.262	1.58914	2	2	2	1
[127393.555]	0.6227651876315359	CC(=O)O[C@]1(C(C)=O)CC[C@H]2[C@@H]3C=C(Cl)C4=CC(=O)CC[C@]4(C)[C@H]3CC[C@@]21C	404.9340000000003	4.751700000000005	4	0	2	0
[10.818011]	0.671999391844661	CC[C@H](C)C(=O)O[C@H]1C[C@@H](C)C=C2C=C[C@H](C)[C@H](CC[C@@H]3C[C@@H](O)CC(=O)O3)C21	404.54700000000025	4.195500000000004	5	1	6	0
[3.6942828]	0.4698020340853984	CC(C)c1nc(N(C)S(C)(=O)=O)nc(-c2ccc(F)cc2)c1/C=C/[C@@H](O)C[C@@H](O)CC(=O)O	481.5460000000002	2.4017	8	3	10	2
[439.48587]	0.5277905059697585	C=C1/C(=C\C=C2/CCC[C@]3(C)[C@@H]([C@H](C)CCCC(C)C)CC[C@@H]23)C[C@@H](O)C[C@@H]1O	400.64700000000016	6.589800000000009	2	2	6	0
[3223044.2]	0.7792155145873981	CC1=C(CC(=O)O)c2ccccc2oc1=O	218.20799999999997	1.7285199999999998	4	1	2	2
[10168098.]	0.8254879451987311	O=Cc1ccc(Nc2ccc(Cl)cc2Cl)cc1	266.127	4.549500000000002	2	1	3	2
[57739.48]	0.6966147525766675	CO[C@H]1O[C@@H]2O[C@@]3(C)CC[C@H]4[C@H](C)CC[C@@H]([C@H]1C)[C@@]24OO3	298.379	2.8408000000000015	5	0	1	0
[377488.78]	0.6476325055690595	C=C[C@@H](O)Cc1ccccc1	148.20499999999998	1.7759999999999998	1	1	3	1
[483.8572]	0.49910402699484807	C=C1CC[C@H](O)C/C1=C/C=C1\CCC[C@]2(C)[C@@H]([C@H](C)CCCC(C)C)CC[C@@H]12	384.6480000000002	7.619000000000008	1	1	6	0
[10704.633]	0.4382730169795818	CCC[C@@H]1C[C@@H](C(=O)N[C@@H]([C@H]2O[C@H](SC)[C@H](O)[C@@H](O)[C@H]2O)[C@H](C)Cl)N(C)C1	424.9910000000001	0.3895000000000004	7	4	7	0
[111305.95]	0.757169743555686	C[C@]12CC[C@@H]3c4ccc(O)cc4CC[C@H]3[C@@H]1CC[C@@H]2O	272.3879999999999	3.6092000000000026	2	2	0	1
[25840.822]	0.26918868716570815	CN(CCOc1ccc(C[C@H](Nc2ccccc2C(=O)c2ccccc2)C(=O)O)cc1)c1ccccn1	495.5790000000002	4.9356000000000035	7	2	12	4
[103485.89]	0.6651630170890093	CCCC(=O)OC(C)(C)CC(=O)O	188.22299999999996	1.583	4	1	5	0
[4436300.]	0.7212588245608211	CN1CCN2c3ccccc3Cc3ccccc3C2C1	264.372	3.0839000000000016	2	0	0	2
[3094759.8]	0.8537542620617454	C[C@@H](N)[C@H]1CC[C@H](C(=O)Nc2ccnn2C)CC1	250.34599999999998	1.5121999999999998	3	2	3	1
[87620.12]	0.5604883600608829	C=CCC1(C(C)CCC)C(=O)NC(=O)NC1=O	238.28699999999998	1.3510999999999997	3	2	5	0
[398459.78]	0.6154595819562296	C=C[C@]1(C)C[C@H]2[C@@H]3CCC4=CC(=O)C=C[C@]4(C)[C@H]3CC[C@@]21C	296.45400000000006	5.096500000000005	1	0	1	0
[527992.8]	0.6498890462135971	Cc1cn([C@H]2C=C[C@@H](CO)O2)c(=O)[nH]c1=O	224.21599999999998	-0.7090799999999999	4	2	2	1
[82427.35]	0.6649515564043438	O=C(CCCN1CC=C(n2c(=O)[nH]c3ccccc32)CC1)c1ccc(F)cc1	379.4350000000002	3.6784000000000026	3	1	6	3
[1810.1198]	0.6025729235661365	CC(=O)OCC(=O)[C@@]12OC(C)(C)O[C@@H]1C[C@H]1[C@@H]3C[C@H](F)C4=CC(=O)C=C[C@]4(C)[C@@]3(F)[C@@H](O)C[C@@]12C	494.53100000000023	2.9376000000000015	7	1	3	0
[50757.03]	0.4143573581655692	CCCC/C=C\CCCCCCCC(=O)O	226.35999999999993	4.548100000000003	2	1	11	0
[8636904.]	0.6227994751052723	CC(=O)Nc1ccccc1	135.16599999999997	1.6449999999999998	1	1	1	1
[210729.05]	0.733928635563028	C[C@]12CC[C@H]3[C@@H](CCC4=CC(=O)CC[C@@H]43)[C@@H]1CC[C@@H]2O	274.40399999999994	3.4891000000000028	2	1	0	0
[23858.184]	0.7276819332353759	COC(=O)Nc1nc2cc(C(=O)c3ccc(F)cc3)ccc2[nH]1	313.288	3.111300000000001	4	2	3	3
[111649.98]	0.6303314667677087	CN1C(=O)CN=C(c2ccccc2)c2cc([N+](=O)[O-])ccc21	295.29800000000006	2.4086000000000007	3	0	2	2
[42.683098]	0.326500977362608	Cc1c(O)cccc1C(=O)N[C@@H](CSc1ccccc1)[C@H](O)CN1C[C@H]2CCCC[C@H]2C[C@H]1C(=O)NC(C)(C)C	567.7960000000003	4.747620000000004	6	4	9	2
[7240.237]	0.6935078414535659	CC1(C)O[C@@H]2C[C@H]3[C@@H]4CCC5=CC(=O)C=C[C@]5(C)[C@@]4(F)[C@@H](O)C[C@]3(C)[C@]2(C(=O)CO)O1	434.50400000000025	2.4188000000000005	6	2	2	0
[7.187094e+09]	0.5680608195188275	C=CC1(C(=O)O)CCC1	126.15499999999999	1.4273	2	1	2	0
[4770966.5]	0.7407442417149674	N#Cc1ccc(C(c2ccc(C#N)cc2)n2cncn2)cc1	285.31	2.65916	4	0	3	3
[283009.84]	0.7198499687675642	COc1ccccc1OCC(O)CO	198.21799999999996	0.4272000000000001	4	2	5	1
[99940.57]	0.44208017823980256	CCCCc1nc(Cl)c(CO)n1Cc1ccc(-c2ccccc2-c2nnn[nH]2)cc1	422.9200000000001	4.2668000000000035	5	2	8	4
[9928.144]	0.4517525548560596	C/C(=C\CC[C@@H](C)[C@H]1C[C@H](O)[C@@]2(C)C3=CC[C@H]4C(C)(C)C(=O)CC[C@]4(C)C3=CC[C@]12C)C(=O)O	468.6780000000004	6.498800000000006	4	2	5	0
[16849436.]	0.8001945345367882	O=C1NC(=O)C(c2ccccc2)(c2ccccc2)N1	252.27300000000002	1.7696	2	2	2	2
[2.9095354e+08]	0.49072766890152064	Oc1ccccc1O	110.11199999999998	1.0977999999999999	2	2	0	1
[949981.1]	0.7329007977175567	C[C@H](OC(=O)O)[C@H](C)OC(=O)OC[C@H]1O[C@@H]2C[C@H](O)[C@@H](C)C[C@H]21	332.349	1.7855999999999996	8	2	5	0
[567924.3]	0.5031075138837579	O=C(/C=C/c1ccc(O)c(O)c1)OCCc1ccccc1	284.311	2.8969000000000005	4	2	5	2
[57739.48]	0.6966147525766675	CO[C@@H]1O[C@@H]2O[C@@]3(C)CC[C@H]4[C@H](C)CC[C@@H]([C@H]1C)[C@@]24OO3	298.379	2.8408000000000015	5	0	1	0
[3148.9365]	0.11382524223981443	N[C@H](O)C(=O)NC(=O)N[C@@H](Cc1ccccc1)C(=O)N1CCC[C@H]1C(=O)N[C@@H](CCC(=O)O)C(=O)NCC(=O)O	564.5520000000004	-2.757999999999993	11	8	13	1
[2179536.2]	0.698264376644187	N[C@@H](CSC(=S)NCc1ccccc1)C(=O)O	270.379	1.2062000000000002	6	3	5	1
[4010298.5]	0.8598088939629729	C[C@@H](N)[C@H]1CC[C@H](C(=O)Nc2ccncc2)CC1	247.34199999999998	2.1737	3	2	3	1
[2485583.2]	0.5541818739705442	O=C(O)CCCC[C@@H]1CCSS1	206.332	2.7851000000000017	4	1	5	0
[191945.1]	0.48965047274782125	CCN(CC)CCOCCC1=CCC2CC1C2(C)C	265.441	3.727300000000003	2	0	8	0
[93844.56]	0.4865357366381187	CCCNCC(O)COc1ccccc1C(=O)CCc1ccccc1	341.4510000000001	3.2414000000000023	4	2	11	2
[1247.9241]	0.4683330433225475	CCCCCCCCC#CC#C/C=C/CCCC(=O)O	274.404	4.5549000000000035	2	1	10	0
[75139.91]	0.8831423888921255	CC[C@@H](CO)NC(=O)[C@@H]1C=C2c3cccc4c3c(cn4C)C[C@H]2N(C)C1	353.4660000000001	1.9351	3	2	4	2
[51887.758]	0.6360784721720715	CC(=O)Nc1cccc(O)c1	151.165	1.3505999999999998	2	2	1	1
[12103.417]	0.35210117154039805	O=[N+]([O-])c1cc([As](=O)(O)O)ccc1O	263.037	-1.1386000000000003	6	3	2	1
[883894.44]	0.8600549198257493	Cc1cccc(Nc2ccccc2C(=O)O)c1C	241.29	3.7452400000000017	3	2	3	2
[68237.836]	0.5710137425129463	CCCC(=O)Nc1ccc(OCC(O)CNC(C)C)c(C(C)=O)c1	336.4320000000001	2.3655	5	3	10	1
[19049.197]	0.8113811498160461	C[C@H](c1ccc(F)cc1)c1ccc(O)cc1	216.255	3.6831000000000023	1	1	2	2
[2.9707725]	0.40996088518425733	CC(C)c1cc(-c2ccc(F)cc2)c(-c2ccc(F)cc2)n1/C=C/[C@@H](O)C[C@@H](O)CC(=O)O	455.50100000000015	5.281000000000007	4	3	9	3
[4045.3586]	0.35988194540394514	OC[C@H]1CO[C@@H](OC(=O)c2cc(O)c(C(=O)O)c(C(CCCl)Cl)n2)C(=O)N1	423.20500000000004	0.38439999999999985	9	4	7	1
[227949.16]	0.7585775275817872	Cc1ccc(C(=O)C(C)CN2CCCCC2)cc1	245.36599999999993	3.2997200000000024	2	0	4	1
[5100908.]	0.674878289478739	CC1(C)S[C@@H]2[C@H](NC(=O)[C@H](N)c3ccccc3)C(=O)N2[C@H]1C(=O)O	349.4120000000001	0.3181000000000002	6	3	4	1
[134.00745]	0.5150085052552582	C[C@H](CCCC(C)(C)O)[C@H]1CC[C@H]2[C@@H]3CC=C4C[C@@H](O)CC[C@]4(C)[C@H]3CC[C@]12C	402.66300000000024	6.5036000000000085	2	2	5	0
[46879.727]	0.863919065170168	CCn1cc(C(=O)O)c(=O)c2cc(F)c(N3CCNCC3)nc21	320.324	0.6633000000000002	6	2	3	2
[3.560891]	0.4347445242149645	CC(C)c1nc(-c2ccc(F)cc2)c(-c2ccc(F)cc2)n1/C=C/[C@@H](O)C[C@@H](O)CC(=O)O	456.48900000000015	4.676000000000006	5	3	9	3
[210386.47]	0.8868585940971975	CC1(COc2ccc(CC3SC(=O)NC3=O)cc2)CCCCC1	333.4530000000002	3.9299000000000026	4	1	5	1
[9932.301]	0.043741557343612084	N[C@H](CCC(=O)N[C@@H](CSSC[C@H](NC(=O)CC[C@H](N)C(=O)O)C(=O)NCC(=O)O)C(=O)NCC(=O)O)C(=O)O	612.6400000000004	-3.8767999999999985	16	10	21	0
[2012.5056]	0.3908922464329067	CCC[C@@H]1CCC[C@H](CC[C@@H](O)C[C@@H](O)CC(=O)O)[C@H]1COC(=O)C(C)(C)CC	414.58300000000025	4.165200000000003	6	3	13	0
[368201.03]	0.757667099994584	COc1ccccc1OCC(O)COC(N)=O	241.24299999999994	0.5302000000000002	5	2	6	1
[448979.84]	0.5391871956552778	Clc1ccc(COC(Cn2ccnc2)c2ccc(Cl)cc2Cl)cc1	381.69000000000005	5.801400000000003	2	0	6	3
[inf]	0.5868164594936721	Nc1nc(N)nc(-c2cc(Cl)ccc2Cl)n1.O=C(O)/C=C\C(=O)O	372.1680000000001	1.7216	9	4	3	2
[4010298.5]	0.8598088939629729	C[C@H](N)[C@H]1CC[C@H](C(=O)Nc2ccncc2)CC1	247.34199999999998	2.1737	3	2	3	1
[1748576.1]	0.4501095101582408	CSCC/C=C/CSC	162.32299999999998	2.6587000000000014	2	0	5	0
[931860.06]	0.5042031477298718	C[C@@H]1CC[C@H]2[C@@H](C)C(=O)O[C@@H]3O[C@]4(C)CC[C@@H]1[C@]32OO4	282.33599999999996	2.3949000000000007	5	0	0	0
[2.5310771]	0.4502355974717761	Cc1ccc(C)c(-c2cc(-c3ccc(F)cc3)c(/C=C/[C@@H]3C[C@@H](O)CC(=O)O3)c(C(C)C)n2)c1	459.56100000000026	6.374640000000007	4	1	5	3
[57191.4]	0.7971701178185844	CC[C@@H](CO)NC(=O)[C@@H]1C=C2c3cccc4[nH]cc(c34)C[C@H]2N(C)C1	339.4390000000002	1.9247	3	3	4	2
[775730.6]	0.7546471201002539	CC1=C(CC(=O)O)c2ccccc2n1Cc1ccc(C(=O)O)cc1	323.348	3.3233200000000016	4	2	5	3
[933353.3]	0.6166116116190477	CC(=O)O[C@]1(C(C)=O)CC[C@H]2[C@@H]3C=C(Cl)C4=CC(=O)[C@@H]5C[C@@H]5[C@]4(C)[C@H]3CC[C@@]21C	416.9450000000003	4.607600000000004	4	0	2	0
[435942.94]	0.6019785352202154	CC/C=C(\C)CCCc1ccccc1	188.31400000000002	4.365600000000003	0	0	5	1
[2464.3853]	0.3866832895740674	CCCCCCCCC#C/C=C/CCCCCC(=O)O	278.436	5.331700000000005	2	1	12	0
[37464624.]	0.6915773895824666	C/C=C/C(=O)N(CC)c1ccccc1C	203.28500000000003	2.9240200000000014	1	0	3	1
[52268.844]	0.39211603092631026	CCOc1nc2cccc(C(=O)O)c2n1Cc1ccc(-c2ccccc2-c2nnn[nH]2)cc1	440.4630000000001	4.028600000000002	7	2	7	5
[13458.539]	0.11463172189259323	CC(C)C[C@H](NC(=O)CN)C(=O)N1CCC[C@H]1C(=O)N[C@@H](CCC(=O)O)C(=O)NCC(=O)NCC(=O)O	528.5630000000003	-2.8663999999999925	10	7	15	0
[5209850.]	0.7489192456910374	Cn1ncnc1-c1ccc(C(F)(F)F)cc1	227.18899999999996	2.5009000000000006	2	0	1	2
[702060.5]	0.7760869596059278	COc1ccc(C[C@H]2NC[C@H](O)[C@H]2OC(C)=O)cc1	265.30899999999997	0.5020999999999994	5	2	4	1
[644.5898]	0.5023259105130484	CCOC(=O)C1=C(COCCN)NC(C)=C(C(=O)OC)C1c1ccccc1Cl	408.88200000000006	2.266300000000001	7	2	8	1
[46140.117]	0.47163244412172045	CC/C=C(C(=O)O)OC[C@H](C)CC[C@@H](C)CC(=O)O	272.3409999999999	2.9086000000000007	5	2	10	0
[1061.664]	0.8553020577996142	Cc1ccccc1N1C(=O)c2cc(S(N)(=O)=O)c(Cl)cc2NC1C	365.8420000000001	2.714120000000001	4	2	2	2
[50757.03]	0.4143573581655692	CCCC/C=C/CCCCCCCC(=O)O	226.35999999999993	4.548100000000003	2	1	11	0
[8039.918]	0.5718801746599635	CC[C@H]1NC(=O)C(CCC(=O)O)=C(C(C)C)C1c1ccccc1[N+](=O)[O-]	360.4100000000001	3.404200000000002	5	2	7	1
[873004.5]	0.45444554983360785	CC1(C)S[C@@H]2[C@H](NC(=O)[C@H](NC(=O)N3CCNC3=O)c3ccccc3)C(=O)N2[C@H]1C(=O)O	461.50000000000017	0.0942000000000009	7	4	5	1
[54508.7]	0.6438970754146427	C=C(CC)C(=O)c1ccc(OCC(=O)O)c(Cl)c1Cl	303.14099999999996	3.6057000000000023	4	1	6	1
[6232020.5]	0.4481978031782416	O=c1cccc2c3ccc4ccccc4c3c2c1	230.266	3.847400000000002	1	0	0	4
[6048.9824]	0.3783999947354947	CCCCCCCCC#CC#CC1OC1CCCC(=O)O	290.403	3.7661000000000024	3	1	10	0
[5520896.]	0.7977632704521287	CC1(C)S[C@@H]2[C@H](NC(=O)Cc3ccccc3)C(=O)N2[C@H]1C(=O)O	334.39700000000005	0.8607999999999998	5	2	4	1
[641.778]	0.5055052971214055	COC(=O)C1=C(C)NC(C)=C(C(=O)OC)C1c1ccccc1[N+](=O)[O-]	346.33900000000006	2.1756	7	1	4	1
[1916.2098]	0.4353999152484909	CCCCCCCCC#CC#CCCCCCC(=O)O	276.41999999999996	4.778900000000004	2	1	11	0
[478806.12]	0.8618469557885973	Cc1cnc(C)n1-c1ccc(S(=O)(=O)N[C@H](C)C(=O)O)cc1	323.3740000000001	1.24054	5	2	5	2
[7.080216e+12]	0.520631018455888	CC1(C)[C@H]2CC[C@]1(C)C(=O)C2	152.237	2.401700000000001	1	0	0	0
[29178.408]	0.7869434425499668	CCN1CCCC1CNC(=O)c1cc(S(N)(=O)=O)ccc1OC	341.4330000000001	0.5567000000000012	5	2	6	1
[1247.9241]	0.4683330433225475	CCCCCCCCC#CC#C/C=C\CCCC(=O)O	274.404	4.5549000000000035	2	1	10	0
