# Supplementary material for: Transformer-Decoder GPT Models for Generating Virtual Screening Libraries of HMG-Coenzyme A Reductase Inhibitors: Effects of Temperature, Prompt Length, and Transfer-Learning Strategies
Source: J Chem Inf Model. 2024 Nov 7;64(22):8464–80. doi: 10.1021/acs.jcim.4c01309 (PMC11600504; doi:10.1021/acs.jcim.4c01309)
Supplement: Supplementary file 3 — ci4c01309_si_003.zip [file ci4c01309_si_003.zip › Datasets/xfer_Learning_files/2XA5K6S_model_gen_ic50_results/2XA5K6S_Refined_Statin_similarity_0p0.csv]

Generated Molecule	atorvastatin	rosuvastatin	simvatstatin	lovastatin	fluvastatin	pravastatin
CSC1=CC(CCCC2CCCC2)N(C)c2ccc(Cl)cc21	0.09876543209876543	0.10218978102189781	0.14173228346456693	0.144	0.11450381679389313	0.1076923076923077
O=S1(=O)CCNCC1O	0.022058823529411766	0.027522935779816515	0.08163265306122448	0.08333333333333333	0.01904761904761905	0.06060606060606061
CCO[P@H](=O)N(C)C(=O)Nc1ccc(S(C)(=O)=O)cc1	0.14285714285714285	0.21551724137931033	0.125	0.1271186440677966	0.13333333333333333	0.11666666666666667
C1CNC(C(=O)N2CCc3ccccc3C2=O)C1	0.12080536912751678	0.10236220472440945	0.11666666666666667	0.11864406779661017	0.1440677966101695	0.08130081300813008
ClP(Cl)(Cl)Cl	0.0	0.0	0.0	0.0	0.0	0.0
COOC(NC(=O)CCN)NC(C)=O	0.08571428571428572	0.07758620689655173	0.08181818181818182	0.09345794392523364	0.07142857142857142	0.11320754716981132
C[C@@H]1CN(c2c(F)c(N)c3c(=O)c(C(=O)O)cn(C4CC4)c3c2F)C[C@H](C)N1	0.11764705882352941	0.11643835616438356	0.13768115942028986	0.13970588235294118	0.12056737588652482	0.10638297872340426
O=CC[C@H](O)[C@H](O)CO	0.078125	0.11	0.039603960396039604	0.05102040816326531	0.11578947368421053	0.10638297872340426
C=CC[C@@]12CC[C@H]3[C@@H]4CCC5=CC(=O)C=C[C@]5(C)[C@H]4[C@@H](O)C[C@]3(F)[C@]2(C(=O)CO)O1	0.08196721311475409	0.1032258064516129	0.1702127659574468	0.17266187050359713	0.09933774834437085	0.1388888888888889
OC1([C@H]2O[C@H]3[C@H](O)[C@@H](O)[C@@H](CO)O[C@@H]3[C@H]2O)CC=C(O)[C@@H]1CO	0.041176470588235294	0.04895104895104895	0.11627906976744186	0.11811023622047244	0.050724637681159424	0.1171875
CCCSSc1ccccc1	0.13076923076923078	0.09090909090909091	0.07547169811320754	0.07692307692307693	0.15	0.0761904761904762
N[C@@H](C[C@](O)(CO)[C@H](CO)C(=O)O)C(=O)O	0.10714285714285714	0.10344827586206896	0.07964601769911504	0.08108108108108109	0.09821428571428571	0.1523809523809524
SCCc1ccc(Nc2ccc(Cl)cc2)cc1	0.17142857142857143	0.11382113821138211	0.056451612903225805	0.05737704918032787	0.17857142857142858	0.04838709677419355
CN[C@](N)(Cc1ccc(F)cc1)C(=O)N1CCC[C@H]1C(=O)N[C@@H](CCC(=O)O)C(C)C	0.22839506172839505	0.23741007194244604	0.14482758620689656	0.15492957746478872	0.22794117647058823	0.17857142857142858
CSC[C@H]1CC[C@H](C)[C@H](CC[C@@H](O)C[C@@H](O)CC(=O)O)[C@H]1COC(=O)C(C)(C)CC	0.18902439024390244	0.17482517482517482	0.24615384615384617	0.17647058823529413	0.15602836879432624	0.3879310344827586
CSC[C@@H](O)Cc1ccccc1	0.1640625	0.12962962962962962	0.07407407407407407	0.08571428571428572	0.19387755102040816	0.10576923076923077
CCN1c2ccccc2C(=O)C1c1ccccc1	0.22794117647058823	0.12	0.08943089430894309	0.09090909090909091	0.21621621621621623	0.07258064516129033
N[C@@H]1CCC[C@H](C(=O)O)CC1	0.03571428571428571	0.04424778761061947	0.08737864077669903	0.0891089108910891	0.046296296296296294	0.07766990291262135
c1ncc2c(c1)Nc1ccccc1S2	0.12949640287769784	0.1016949152542373	0.04201680672268908	0.042735042735042736	0.16822429906542055	0.03361344537815126
C[C@@H](/C=C/C(=O)O)[C@H]1C[C@@H](C)C=C2C=C[C@H](C)[C@H](CC[C@@H]3C[C@@H](O)CC(=O)O3)C21	0.1016949152542373	0.1506849315068493	0.62	0.6666666666666666	0.13986013986013987	0.3305785123966942
NCCC[C@H](O)COc1ccccc1	0.17424242424242425	0.11304347826086956	0.07964601769911504	0.09090909090909091	0.17142857142857143	0.1308411214953271
CNCCc1ccccc1	0.14285714285714285	0.09345794392523364	0.0673076923076923	0.06862745098039216	0.15463917525773196	0.06796116504854369
CCNCCCCN1CCOc2ccccc21	0.13793103448275862	0.08661417322834646	0.1092436974789916	0.1111111111111111	0.13675213675213677	0.10084033613445378
NCOc1ccc(C(c2ccc(CC(=O)O)cc2)c2ccc(Cl)cc2)cc1	0.2229299363057325	0.1619718309859155	0.08163265306122448	0.09027777777777778	0.22137404580152673	0.09722222222222222
N#C/C=C/c1ccccc1	0.1076923076923077	0.09345794392523364	0.037383177570093455	0.0380952380952381	0.15463917525773196	0.03773584905660377
CCNCOCCN1CCOc2ccccc21	0.13793103448275862	0.08661417322834646	0.11864406779661017	0.1206896551724138	0.13675213675213677	0.10084033613445378
N#[N+]CC(CO)C(=O)O	0.06976744186046512	0.08823529411764706	0.06060606060606061	0.07291666666666667	0.09278350515463918	0.09473684210526316
C1=CS(CN2CCCC2)CC1	0.027777777777777776	0.025423728813559324	0.05504587155963303	0.056074766355140186	0.03571428571428571	0.03636363636363636
c1nc2c(cc1)Nc1ccccc1S2	0.13768115942028986	0.1016949152542373	0.04201680672268908	0.042735042735042736	0.16822429906542055	0.03361344537815126
CC[C@@H]1[C@@H]2C[C@H]3[C@@H]4N(C)c5ccccc5[C@]45C[C@@H]([C@@H]2[C@H]5O)N3[C@@H]1O	0.10909090909090909	0.09090909090909091	0.171875	0.1746031746031746	0.13533834586466165	0.14615384615384616
N[C@H]1CO[C@H](O[C@H]2[C@H](O)[C@@H](O[C@H]3OC[C@H](O)[C@@H](O)[C@H](N)[C@H]3O)[C@H](N)C[C@@H]2N)[C@H](O)[C@@H](O)[C@@H]1O	0.015	0.017341040462427744	0.0967741935483871	0.09803921568627451	0.017857142857142856	0.08333333333333333
CC#Cc1ccc(OCC(C)(C)C)cc1	0.09090909090909091	0.13157894736842105	0.12844036697247707	0.1	0.11711711711711711	0.07964601769911504
CN[C@@]1(O)CC[C@H]2c3cccc4[nH]cc(c34)C[C@H]2N(C)C1	0.10062893081761007	0.0962962962962963	0.109375	0.1111111111111111	0.1171875	0.07633587786259542
S=C(c1ccccc1)Nc1ccc(C#N)cc1	0.21481481481481482	0.096	0.048	0.04878048780487805	0.2	0.04
CO[P@@](=O)(O)c1ccc(F)cc1	0.1484375	0.18811881188118812	0.08571428571428572	0.08737864077669903	0.19791666666666666	0.0761904761904762
OCc1ccccc1	0.13114754098360656	0.08823529411764706	0.06060606060606061	0.061855670103092786	0.15217391304347827	0.061224489795918366
C=CC[S@@](=O)c1ccc(OC(C)(C)C)cc1	0.09722222222222222	0.1391304347826087	0.12612612612612611	0.09821428571428571	0.13513513513513514	0.08771929824561403
CC[C@H](O)C(=O)O[C@H]1C[C@@H](C)C=C2C=C[C@H](C)[C@H](CC[C@@H]3C[C@@H](O)CC(=O)O3)C21	0.1016949152542373	0.12	0.7608695652173914	0.8604651162790697	0.10884353741496598	0.4375
N[C@H](C(=O)O)c1ccc(-c2ccc(F)cc2)c(C(=O)O)c1	0.2740740740740741	0.2608695652173913	0.07751937984496124	0.0873015873015873	0.32075471698113206	0.11290322580645161
CNCCNc1cccc(C(F)(F)F)c1	0.11428571428571428	0.10256410256410256	0.07894736842105263	0.07079646017699115	0.11711711711711711	0.06086956521739131
O=CN1CCN(CCCN2c3ccccc3Sc3ccc(C(F)(F)F)cc32)CC1	0.15789473684210525	0.11764705882352941	0.08552631578947369	0.07947019867549669	0.18571428571428572	0.05806451612903226
CNC[C@@H](O)c1ccc(O)c(O)c1	0.11940298507462686	0.1388888888888889	0.07339449541284404	0.08490566037735849	0.14563106796116504	0.10476190476190476
CC#C[C@]1(O)CC[C@H]2[C@@H]3CCC4=CC(=O)CCC4=C3[C@@H](c3ccc(N(C)C)cc3)C[C@@]21C	0.10215053763440861	0.14102564102564102	0.11688311688311688	0.11842105263157894	0.12337662337662338	0.08227848101265822
CC[N+](CC)(CC)CCOc1ccccc1C	0.125	0.11570247933884298	0.12173913043478261	0.12389380530973451	0.14035087719298245	0.12280701754385964
COOC#CCNN1C(=O)c2ccccc2C(=O)c2ccccc21	0.21052631578947367	0.12949640287769784	0.07857142857142857	0.07971014492753623	0.2459016393442623	0.06382978723404255
O[C@@H]1[C@H](O)[C@@H](O)[C@H](O[C@H]2O[C@H](CO)[C@@H](O)[C@H](O)[C@H](O)[C@H]2O)[C@H](O)[C@H]1O	0.022727272727272728	0.026845637583892617	0.08888888888888889	0.09022556390977443	0.027777777777777776	0.08955223880597014
Fc1ncc([C@@H]2CC[C@H](O)[C@@H]2CO)cc1	0.08275862068965517	0.1111111111111111	0.12727272727272726	0.12962962962962962	0.10619469026548672	0.11818181818181818
CN[C@@H]1[C@H](O)[C@H](NC)[C@H]2O[C@@]3(O)C(=O)C[C@@H](C)O[C@H]3O[C@@H]2[C@H]1O	0.047337278106508875	0.056338028169014086	0.152	0.15447154471544716	0.050724637681159424	0.12598425196850394
O[C@@H]1CS[C@@H](O)CC1S	0.014598540145985401	0.01818181818181818	0.08163265306122448	0.08333333333333333	0.01904761904761905	0.08247422680412371
CC[C@H](NC(=O)[C@@H](Cc1ccccc1)NC(=O)O)C(=O)N[C@@H](C)C(=O)N[C@@H](CCC(=O)O)C(=O)O	0.21511627906976744	0.1592356687898089	0.09316770186335403	0.11538461538461539	0.18791946308724833	0.19047619047619047
N#CCO	0.01639344262295082	0.021052631578947368	0.02247191011235955	0.022988505747126436	0.022222222222222223	0.022727272727272728
Nc1noc(N)c1	0.022900763358778626	0.038834951456310676	0.041237113402061855	0.042105263157894736	0.030303030303030304	0.02040816326530612
CN1Cc2ccccc2C(=O)C1c1ccccc1	0.21897810218978103	0.1111111111111111	0.08064516129032258	0.08196721311475409	0.20535714285714285	0.064
CSC(=O)c1ccc(OC)cc1	0.11278195488721804	0.14150943396226415	0.10576923076923077	0.10784313725490197	0.1485148514851485	0.09615384615384616
Cc1onc(-c2ccccc2Cl)c1C(=O)N[C@@H]1C(=O)N2[C@@H]1SC(C)(C)[C@@H]2C(=O)O	0.18292682926829268	0.16783216783216784	0.1258741258741259	0.1276595744680851	0.17391304347826086	0.1267605633802817
C[C@@](O)(CS(=O)(=O)c1ccc(F)cc1)C(=O)Nc1ccc(C#N)c(C(F)(F)F)c1	0.21518987341772153	0.2222222222222222	0.09655172413793103	0.08275862068965517	0.23076923076923078	0.07482993197278912
N[C@@H](Cn1ccc(=O)c(O)c1)C(=O)O	0.11764705882352941	0.13636363636363635	0.11214953271028037	0.125	0.14285714285714285	0.12380952380952381
NC[C@H](N)C(=O)N[C@@H](Cc1ccccc1)C(=O)N1CCC[C@H]1C(=O)N[C@@H](CCC(=O)O)C(=O)NCC(=O)O	0.1837837837837838	0.12280701754385964	0.09411764705882353	0.10179640718562874	0.15432098765432098	0.15625
CCCC1O[C@@H]2C[C@H]3[C@@H]4CCC5=CC(=O)C=C[C@]5(C)[C@H]4[C@@H](O)C[C@]3(C)[C@]2(C(=O)CO)O1	0.08648648648648649	0.10126582278481013	0.23529411764705882	0.23880597014925373	0.09032258064516129	0.19285714285714287
CCO[C@H]1C[C@@H]2C[C@H]3[C@@H]4CCC5=CC(=O)C=C[C@]5(C)[C@H]4[C@@H](O)C[C@]3(C)[C@]2(C(=O)CO)O1	0.08064516129032258	0.10126582278481013	0.23529411764705882	0.23880597014925373	0.09032258064516129	0.18439716312056736
CN(c1ccc(CC2CCCCC2)cc1)c1ccccc1	0.17218543046357615	0.1111111111111111	0.08270676691729323	0.08396946564885496	0.1885245901639344	0.05925925925925926
O=COC[C@H](O)CS(=O)(=O)[O-]	0.05925925925925926	0.1262135922330097	0.057692307692307696	0.06930693069306931	0.07766990291262135	0.09
COCCc1ccc(OCC(O)CNC(C)C)cc1	0.16666666666666666	0.18487394957983194	0.10655737704918032	0.1271186440677966	0.1826086956521739	0.15517241379310345
C=C(N)NC(=O)c1cc(Cl)c(N)cc1	0.10144927536231885	0.09649122807017543	0.07207207207207207	0.07339449541284404	0.10091743119266056	0.07272727272727272
CCCN1C[C@H](CSC)C[C@@H]2c3cccc4[nH]cc(c34)C[C@H]21	0.11180124223602485	0.10144927536231885	0.14960629921259844	0.152	0.12213740458015267	0.11538461538461539
C[C@@H]1C/C=C/C=C/C=C/C=C/[C@H](O[C@@H]2O[C@H](C)[C@@H](O)[C@H](N)[C@@H]2O)C[C@@H]2O[C@](O)(C[C@@H](O)C[C@H]3O[C@@H]3/C=C/C(=O)O1)C[C@H](O)[C@H]2C(=O)O	0.09375	0.07389162561576355	0.18435754189944134	0.1864406779661017	0.09230769230769231	0.14673913043478262
C[Si](C)(C)C[C@H](C)C	0.046875	0.08080808080808081	0.06315789473684211	0.07608695652173914	0.0625	0.06382978723404255
CNCC[C@@H](c1ccc(O)cc1)c1ccc(O)cc1	0.19858156028368795	0.14516129032258066	0.07086614173228346	0.08064516129032258	0.21238938053097345	0.08870967741935484
C=C1c2ccccc2C(=O)C1c1ccccc1	0.21481481481481482	0.11382113821138211	0.06504065040650407	0.06611570247933884	0.2	0.04838709677419355
OCCCCCCN1CCC(OC(=O)c2cccs2)CC1	0.1	0.07971014492753623	0.1349206349206349	0.13709677419354838	0.09923664122137404	0.136
CCCC[C@@]1(O)C[C@H]2[C@@H]3CCC4=CC(=O)CC[C@@H]4[C@H]3CC[C@@]21CC	0.06395348837209303	0.061224489795918366	0.1450381679389313	0.14728682170542637	0.06338028169014084	0.12030075187969924
C/C(C)(C)C(=O)O[C@@H]1C2C(=C[C@H](C)[C@H]1CO)C=C[C@H](C)[C@@H]2CC[C@@H]1C[C@@H](O)CC(=O)O1	0.08743169398907104	0.10967741935483871	0.66	0.5922330097087378	0.0915032679738562	0.32
NCCOCCN1CCCCC1=O	0.05555555555555555	0.03305785123966942	0.09174311926605505	0.09345794392523364	0.043478260869565216	0.07272727272727272
CCOP(=O)(O)O	0.03937007874015748	0.05	0.06451612903225806	0.06593406593406594	0.05263157894736842	0.07692307692307693
CCNC[C@H](O)COc1ccccc1C(=O)Nc1ccccc1	0.33088235294117646	0.15789473684210525	0.11278195488721804	0.12307692307692308	0.24166666666666667	0.13076923076923078
FCCCCCCCCCCCCCCCCCCCCCCCCCC(=O)O	0.05851063829787234	0.05521472392638037	0.0440251572327044	0.044585987261146494	0.056962025316455694	0.07142857142857142
NCCC(O)(c1ccccc1)c1ccc(Cl)cc1	0.19424460431654678	0.112	0.07258064516129033	0.06504065040650407	0.21818181818181817	0.056
BrCc1ccccc1	0.12195121951219512	0.07766990291262135	0.05	0.05102040816326531	0.13978494623655913	0.050505050505050504
CCC[S@](=O)c1ccccc1O	0.1297709923664122	0.12037037037037036	0.10576923076923077	0.10784313725490197	0.1717171717171717	0.09615384615384616
N[C@H](CO)C(=O)N[C@@H](CCC(=O)N[C@@H](CC(=O)O)C(=O)O)C(=O)O	0.14193548387096774	0.12781954887218044	0.058823529411764705	0.06766917293233082	0.11538461538461539	0.18181818181818182
CC[C@@H](O)CC(=O)N[C@@H]1C=C2c3cccc4[nH]cc(c34)C[C@H]2N(C)C1	0.16981132075471697	0.16911764705882354	0.15037593984962405	0.17054263565891473	0.203125	0.16923076923076924
CC(n1c2ccc(C#N)cc2)c2cc(Cl)ccc21	0.136986301369863	0.112	0.064	0.06504065040650407	0.17543859649122806	0.056
Nc1snc2ccccc12	0.09923664122137404	0.09345794392523364	0.04716981132075472	0.04807692307692308	0.15463917525773196	0.03773584905660377
C[C@]1(O)CC[C@H]2[C@@H]3CCC4=CC(=O)CC[C@@H]4[C@H]3CC[C@@]21C	0.041916167664670656	0.05	0.11904761904761904	0.12096774193548387	0.05185185185185185	0.08527131782945736
CNCC[C@H](O)COc1ccccc1	0.183206106870229	0.12280701754385964	0.08928571428571429	0.10091743119266056	0.18269230769230768	0.1308411214953271
CNc1cccc(-c2nc(C(C)C)n(/C=C/[C@@H](O)C[C@@H](O)CC(=O)O)c2-c2ccc(F)cc2)c1	0.4513888888888889	0.4796747967479675	0.08641975308641975	0.10126582278481013	0.5391304347826087	0.19863013698630136
CC(=N)S	0.01652892561983471	0.02127659574468085	0.022727272727272728	0.023255813953488372	0.02247191011235955	0.022988505747126436
Cn1ccnc1S	0.03875968992248062	0.049019607843137254	0.041237113402061855	0.042105263157894736	0.05154639175257732	0.041666666666666664
CNc1nc(-c2ccc(Cl)cc2)c(-c2ccc(F)cc2)n1/C=C/[C@@H](O)C[C@@H](O)CC(=O)O	0.3972602739726027	0.43902439024390244	0.07547169811320754	0.08333333333333333	0.4956521739130435	0.1724137931034483
COC[C@H]1C[C@@H]2C[C@H]3[C@@H]4CCC5=CC(=O)C=C[C@]5(C)[C@H]4[C@@H](O)C[C@]3(C)[C@]2(C(=O)CO)O1	0.08064516129032258	0.10126582278481013	0.23529411764705882	0.23880597014925373	0.09032258064516129	0.176056338028169
CO[C@]1(NC(=O)CSCC#N)C(=O)N2C(C(=O)O)=C(CSc3nnnn3C)CS[C@@H]21	0.10614525139664804	0.11038961038961038	0.10738255033557047	0.10884353741496598	0.09210526315789473	0.11564625850340136
OC1[C@@H](O)C[C@H](O)[C@H](CO)CC(O)(P(=O)(O)O)OC1	0.031446540880503145	0.03787878787878788	0.11016949152542373	0.11206896551724138	0.03937007874015748	0.1111111111111111
O=[P@](O)(OC[C@H]1O[C@H](CO)[C@@H](O)[C@H](O)[C@H]1O)CO	0.04516129032258064	0.046511627906976744	0.11206896551724138	0.11403508771929824	0.04838709677419355	0.13274336283185842
N[C@@](CCC(=O)N[C@@H](CSSC[C@H](NC(=O)CC[C@H](N)C(=O)O)C(=O)NCC(=O)O)C(=O)NCC(=O)O)C(=O)O	0.09950248756218906	0.08379888268156424	0.044444444444444446	0.05084745762711865	0.07386363636363637	0.12650602409638553
CN1[C@H]2CC[C@H]1C[C@@H](OC(c1ccccc1)c1ccccc1)C2	0.20394736842105263	0.08333333333333333	0.1111111111111111	0.12121212121212122	0.16153846153846155	0.08759124087591241
SCc1ncnc(NS(=O)(=O)c2ccc(N)cc2)c1OC	0.12337662337662338	0.1774193548387097	0.07692307692307693	0.078125	0.13709677419354838	0.06923076923076923
C[C@H](C=O)N[C@@H]1C[C@H](Cc2ccc(F)cc2)C[C@H](O)CC1	0.152317880794702	0.18548387096774194	0.1557377049180328	0.17796610169491525	0.19327731092436976	0.12903225806451613
C=C(O)CC(c1ccccc1Cl)c1ccc(Cl)cc1	0.2	0.14634146341463414	0.06299212598425197	0.07258064516129033	0.25925925925925924	0.08064516129032258
C=CCN1CC[C@]23c4c5ccc(O)c4O[C@H]2/C(=N/N=C2\CC[C@@]4(O)[C@H]6Cc7ccc(O)c8c7[C@@]4(CCN6CC=C)[C@H]2O8)CC[C@@]3(O)[C@H]1C5	0.09523809523809523	0.1024390243902439	0.0891089108910891	0.09	0.11055276381909548	0.07352941176470588
C[C@@H](c1ccc(F)cc1)c1ccc(O)cc1	0.23076923076923078	0.1981981981981982	0.058333333333333334	0.07758620689655173	0.28	0.06779661016949153
CNCO[C@]1(C(=O)O)CCC[C@H]2[C@@H]3CCC4=CC(=O)CC[C@@H]4[C@H]3CC[C@@]21C	0.07303370786516854	0.07894736842105263	0.14492753623188406	0.14705882352941177	0.07432432432432433	0.12142857142857143
O[C@H]1CN[C@@H](O[C@H]2[C@H](O)[C@@H](O)[C@@H]2O)[C@H](O)[C@@H]1O	0.01910828025477707	0.023076923076923078	0.09482758620689655	0.09649122807017543	0.024	0.10526315789473684
CNC[C@H](O)c1ccc(O)c(O)c1	0.11940298507462686	0.1388888888888889	0.07339449541284404	0.08490566037735849	0.14563106796116504	0.10476190476190476
C[C@@H](C[C@]1(O)CC[C@H]2[C@@H]3CCC4=CC(=O)CCC4)[C@H]3CC[C@@]21C	0.05263157894736842	0.0625	0.15748031496062992	0.16	0.06474820143884892	0.12307692307692308
C/N=C/c1cc(OC)c(OC)cc1O	0.0625	0.09565217391304348	0.08108108108108109	0.08256880733944955	0.09009009009009009	0.07207207207207207
C[C@@H](OC(=O)N[C@@H]1C(=O)N[C@H](Cc2cccs2)C(=O)N[C@H](C(=O)O)C(C)C)C1	0.1437125748502994	0.15492957746478872	0.16176470588235295	0.18181818181818182	0.14388489208633093	0.1893939393939394
O=c1ncn2nc(Sc3ccc(F)cc3F)ccc2c1-c1c(Cl)cccc1Cl	0.1901840490797546	0.14383561643835616	0.045454545454545456	0.046052631578947366	0.21804511278195488	0.03225806451612903
CCC(C)(C)C(=O)O[C@H]1C[C@@H](C)C=C2C=C[C@H](C)[C@H](CC[C@@H]3C[C@@H](O)CC(=O)O3)C21	0.08241758241758242	0.1038961038961039	1.0	0.7802197802197802	0.08552631578947369	0.35833333333333334
CNCc1ccc(CN(C)CCCC(C#N)(c2ccc(OC)c(OC)c2)C(C)C)cc1OC	0.14444444444444443	0.16233766233766234	0.0949367088607595	0.09615384615384616	0.152317880794702	0.09554140127388536
[N-]=[N+]=NC(=O)OC[C@H](N)C(=O)O	0.07352941176470588	0.07207207207207207	0.0660377358490566	0.07766990291262135	0.06542056074766354	0.10891089108910891
C/C(N)=C/C=C\C=C1\CCC[C@@]2(C)CC[C@@H]2CC1C[C@@H](O)CC(=O)O	0.11515151515151516	0.145985401459854	0.11029411764705882	0.12030075187969924	0.15151515151515152	0.18110236220472442
ClC1=C(Cl)[C@]2(Cl)[C@@H]3[C@@H]4C[C@@H]([C@H]5O[C@@H]45)[C@@H]3[C@@]1(Cl)C2(Cl)Cl	0.012195121951219513	0.014598540145985401	0.09016393442622951	0.09166666666666666	0.015151515151515152	0.06451612903225806
NC1(CCC(=O)O)CCCCC1	0.05714285714285714	0.07079646017699115	0.08490566037735849	0.08653846153846154	0.07407407407407407	0.08571428571428572
N#CCC(C(=O)O)Cc1ccccc1	0.16666666666666666	0.13392857142857142	0.09009009009009009	0.10185185185185185	0.19607843137254902	0.1111111111111111
C[C@@](N)(Cc1ccc(O)c(O)c1)C(=O)O	0.12408759124087591	0.15454545454545454	0.12037037037037036	0.10185185185185185	0.1619047619047619	0.12149532710280374
CO[C@H]1[C@H](O)[C@H](N)[C@@H](O[C@H]2O[C@H]([C@H](C)N)CC[C@H]2N)[C@H](O)[C@@H]1N(C)C(=O)CN	0.055865921787709494	0.087248322147651	0.14705882352941177	0.16666666666666666	0.06802721088435375	0.13970588235294118
OCC1=CC(=O)CCCC1=O	0.058394160583941604	0.07272727272727272	0.10891089108910891	0.1111111111111111	0.0660377358490566	0.0673076923076923
OC[C@H](c1ccccc1)c1ccccn1	0.19548872180451127	0.1092436974789916	0.058823529411764705	0.06896551724137931	0.18691588785046728	0.059322033898305086
N=[N+]=C([O-])c1ccc([N+](=O)[O-])cc1O	0.07801418439716312	0.09649122807017543	0.07207207207207207	0.07339449541284404	0.10091743119266056	0.06306306306306306
CO[C@@]1(NC(=O)CSCC#N)C(=O)N2C(C(=O)O)=C(CSc3nnnn3C)CS[C@@H]21	0.10614525139664804	0.11038961038961038	0.10738255033557047	0.10884353741496598	0.09210526315789473	0.11564625850340136
C[C@@H]1SC(=O)N(Cc2ccccc2)C1=O	0.15441176470588236	0.1111111111111111	0.10714285714285714	0.10909090909090909	0.16822429906542055	0.08849557522123894
Oc1c(Cl)cc(Cl)c(Cl)c1Cc1c(O)c(Cl)cc(Cl)c1Cl	0.08280254777070063	0.08333333333333333	0.04580152671755725	0.046511627906976744	0.08661417322834646	0.046153846153846156
CCC[C@@H](O)CC(=O)Nc1ccccc1C	0.21374045801526717	0.17857142857142858	0.13513513513513514	0.14814814814814814	0.23300970873786409	0.1792452830188679
CN[C@H]1CC[C@@H](c2ccc(Cl)c(Cl)c2)c2ccccc21	0.14666666666666667	0.10687022900763359	0.07751937984496124	0.07874015748031496	0.17647058823529413	0.06153846153846154
C=C[C@@]1(C)C[C@H]2C[C@H]3[C@H](C)CC4=C(CC(=O)O)[C@H]4CC[C@H]3[C@@]21C	0.0658682634730539	0.09420289855072464	0.1693548387096774	0.1721311475409836	0.08955223880597014	0.152
C[C@H]1NCC[C@H](C(=O)O)C=C1c1ccccc1	0.18115942028985507	0.12396694214876033	0.14035087719298245	0.14285714285714285	0.19090909090909092	0.13157894736842105
C[C@H](N[C@@H](Cc1ccc(O)cc1)C(=O)O)C(=O)O	0.1897810218978102	0.20353982300884957	0.1016949152542373	0.12280701754385964	0.2018348623853211	0.17272727272727273
CCC[C@H]1CCC[C@H](CC[C@@H](O)C[C@@H](O)CC(=O)O)[C@H]1COC(=O)C(C)(C)CC	0.19135802469135801	0.1773049645390071	0.24031007751937986	0.1791044776119403	0.15827338129496402	0.358974358974359
CCc1[nH]c(=O)c(-c2ccc(F)cc2)nc1NC(=O)C[C@@H](O)CC(=O)O	0.3191489361702128	0.39473684210526316	0.11678832116788321	0.12686567164179105	0.3391304347826087	0.1968503937007874
CC[C@@]1(O)C(=O)OCc2c1cc1n(c2=O)Cc2cc3ccccc3nc2-1	0.15950920245398773	0.14084507042253522	0.10638297872340426	0.1079136690647482	0.17164179104477612	0.0763888888888889
CNCCCN1c2ccccc2CCc2ccccc21	0.21678321678321677	0.11363636363636363	0.08461538461538462	0.0859375	0.2033898305084746	0.06870229007633588
CCN[C@H]1C[C@H](N)[C@@H](O[C@H]2OC(CN)=CC[C@H]2N)[C@H](O)[C@H]1O[C@H]1OC[C@](C)(O)[C@H](NC)[C@H]1O	0.05128205128205128	0.05952380952380952	0.16216216216216217	0.1643835616438356	0.054878048780487805	0.13245033112582782
NCCS[C@@H]1OC[C@H](O)[C@@H](O)[C@H](O)[C@H]1O	0.03333333333333333	0.04065040650406504	0.0990990990990991	0.10091743119266056	0.0423728813559322	0.12037037037037036
C[N+]1(C)[C@H]2C[C@H](OC(=O)[C@H](CO)c3ccccc3)C[C@H]1[C@H]1O[C@H]12.[Br-]	0.13836477987421383	0.1079136690647482	0.184	0.2066115702479339	0.15503875968992248	0.176
NC(N)=Nc1nc(CSCC/C(N)=N/S(N)(=O)=O)cs1	0.06289308176100629	0.10077519379844961	0.07086614173228346	0.072	0.05384615384615385	0.07142857142857142
C1CCC(C(CC2CCCCN2)C2CCCCC2)CC1	0.011560693641618497	0.0136986301369863	0.05185185185185185	0.06060606060606061	0.014184397163120567	0.044444444444444446
C=C1OC(=O)C2=C(CC[C@H](OC(=O)OC)C[C@H](C)[C@H]2CC[C@@H](O)C[C@@H](O)CC(=O)[O-])[C@@]1(O)C(C(C)=O)C(C)C	0.18478260869565216	0.17901234567901234	0.17834394904458598	0.18831168831168832	0.15527950310559005	0.2867132867132867
CCCSCCC(=O)O	0.0859375	0.08737864077669903	0.09278350515463918	0.09473684210526316	0.09183673469387756	0.12903225806451613
C=C[C@](C)(O)CCC1=CCC[C@H]1C(=O)NC(=O)C(C)(C)CC	0.0949367088607595	0.10606060606060606	0.20689655172413793	0.15	0.08461538461538462	0.1487603305785124
C=CCOC1C[C@H](OCc2ccccc2)C[C@@H](/C=C/c2c(-c3ccc(F)cc3)nc(N(C)S(C)(=O)=O)nc2C(C)C)O1	0.25268817204301075	0.4507042253521127	0.12359550561797752	0.13793103448275862	0.2802547770700637	0.10555555555555556
C#CCN(C)[C@H](C)Cc1ccccc1	0.14925373134328357	0.13392857142857142	0.07079646017699115	0.09174311926605505	0.17307692307692307	0.09090909090909091
C[C@H]1C[C@H]2[C@@H]3CCC4=CC(=O)C=C[C@]4(C)[C@@]3(F)[C@@H](O)C[C@]2(C)[C@@]1(O)C(=O)COP(=O)(O)O	0.08695652173913043	0.11612903225806452	0.19285714285714287	0.1956521739130435	0.09803921568627451	0.18571428571428572
CN1CN(c2cc3c(cc2F)c(=O)c(C(=O)O)cn3-c2ccc(F)cc2F)CC1	0.16766467065868262	0.15862068965517243	0.10204081632653061	0.10344827586206896	0.19852941176470587	0.08053691275167785
CS(=O)(=O)c1ccc(C2=C(c3ccccc3)C(=O)OC2)cc1	0.2553191489361702	0.2	0.08270676691729323	0.08396946564885496	0.25	0.05925925925925926
c1csc(Nc2ccc(Nc3ccccc3)cc2)c1	0.2463768115942029	0.09022556390977443	0.03731343283582089	0.03787878787878788	0.1864406779661017	0.029850746268656716
N#CC1CCC(c2ccccc2)CC1	0.09859154929577464	0.05737704918032787	0.07894736842105263	0.08035714285714286	0.10714285714285714	0.06086956521739131
CCC[C@]1(C)C[C@H]2[C@@H]3CCC4=CC(=O)C=C[C@]4(C)[C@H]3CC[C@@]21C	0.05917159763313609	0.08571428571428572	0.168	0.17073170731707318	0.072992700729927	0.12403100775193798
CN[C@@H]1[C@@H](O)[C@@H](O[C@@H]2[C@@H](O)[C@H](O[C@H]3OC(CN)=CC[C@H]3N)[C@@H](N)C[C@H]2N)OC[C@]1(C)O	0.04736842105263158	0.04878048780487805	0.14482758620689656	0.14685314685314685	0.050314465408805034	0.11486486486486487
CO/C=C(\C(=O)N[C@@H]1C(=O)N2C(C(=O)O)=C(COC(C)=O)CS[C@H]12)c1csc(N)n1	0.10674157303370786	0.12582781456953643	0.10810810810810811	0.1095890410958904	0.10738255033557047	0.11643835616438356
CO[C@H]1[C@@H](O)[C@H](N)[C@@H](O[C@H]2O[C@H]([C@H](C)N)CC[C@H]2N)[C@H](O)[C@@H]1N(C)C(=O)CN	0.055865921787709494	0.087248322147651	0.14705882352941177	0.16666666666666666	0.06802721088435375	0.13970588235294118
N#C[C@@H](O[C@@H]1O[C@H](CO[C@@H]2O[C@H](CO)[C@@H](O)[C@H](O)[C@H]2O)[C@@H](O)[C@H](O)[C@H]1O)c1ccccc1	0.1092896174863388	0.07975460122699386	0.1111111111111111	0.12	0.11764705882352941	0.11920529801324503
NCCCNCCSP(=O)(O)O	0.05755395683453238	0.043478260869565216	0.045871559633027525	0.04672897196261682	0.045454545454545456	0.0761904761904762
CCCn1ccc(CNC(=O)c2c(-c3ccccc3)c(-c3ccc(F)cc3)c(CC[C@@H](O)C[C@@H](O)CC(=O)[O-])n2C(C)C)c1	0.5063291139240507	0.2710843373493976	0.09042553191489362	0.10326086956521739	0.4013605442176871	0.20710059171597633
CC[C@H]1[C@H]2C[C@H]3[C@@H]4N(C)c5ccccc5[C@]45C[C@@H]([C@@H]2[C@H]5O)N3[C@@H]1O	0.10909090909090909	0.09090909090909091	0.171875	0.1746031746031746	0.13533834586466165	0.14615384615384616
CC[C@H]1[C@@H]2C[C@H]3[C@@H]4N(C)c5ccccc5[C@]45C[C@@H]([C@@H]2[C@H]5O)N3[C@@H]1O	0.10909090909090909	0.09090909090909091	0.171875	0.1746031746031746	0.13533834586466165	0.14615384615384616
N[C@H]1C=CC[C@H](C(=O)O)CC1	0.050724637681159424	0.06306306306306306	0.12	0.12244897959183673	0.0660377358490566	0.11
ClSc1cccc(COC(Cn2ccnc2)c2ccc(Cl)cc2Cl)c1	0.147239263803681	0.11888111888111888	0.0547945205479452	0.06293706293706294	0.16541353383458646	0.05517241379310345
CCC[N+](CCCCC)CC.OC(=O)CCC(=O)OCC[N+](CC)CC.[I-].[I-].[I-]	0.08670520231213873	0.08783783783783784	0.10714285714285714	0.10071942446043165	0.0684931506849315	0.14074074074074075
C[C@@H](CO)NC(=O)[C@@H]1C=C2c3cccc4[nH]cc(c34)C[C@H]2N(C)C1	0.1509433962264151	0.14705882352941177	0.13636363636363635	0.15625	0.1796875	0.12878787878787878
ON=C1CCN(CCCN2c3ccccc3Sc3ccc(Cl)cc32)CC1	0.16463414634146342	0.11564625850340136	0.0821917808219178	0.08333333333333333	0.1865671641791045	0.060810810810810814
CSC[C@H](/C=C/[C@@H](O)C[C@@H](O)CC(=O)O)C(=O)O	0.19117647058823528	0.27358490566037735	0.075	0.08547008547008547	0.27450980392156865	0.26732673267326734
C(CC[C@@H](O)[C@H](C)O)[C@H]1CC[C@H]2[C@@H]3CC[C@H]4[C@@H](O)CC[C@]4(C)[C@H]3CC[C@@]21C	0.07954545454545454	0.08666666666666667	0.12949640287769784	0.14814814814814814	0.0821917808219178	0.17293233082706766
CNC(=C[N+](=O)[O-])NCCSCc1ccc(CN(C)C)o1	0.0949367088607595	0.12307692307692308	0.10236220472440945	0.104	0.1015625	0.09448818897637795
NNC(=O)c1ccncc1	0.0916030534351145	0.10476190476190476	0.06796116504854369	0.06930693069306931	0.09900990099009901	0.06862745098039216
C#Cc1ccc(CNC(=O)O[C@H]2C[C@@H](C)C=C3C=C[C@H](C)[C@H](CC[C@@H]4C[C@@H](O[Si](C)(C)C(C)(C)C)CC(=O)O4)[C@H]32)cc1	0.12135922330097088	0.12087912087912088	0.5230769230769231	0.48484848484848486	0.12429378531073447	0.25477707006369427
O[C@@H]1CO[C@@H]2CNC(=O)C(O)[C@@H]2C[C@@H](O)[C@@H](O)[C@H]1O	0.031055900621118012	0.03731343283582089	0.14655172413793102	0.14912280701754385	0.03875968992248062	0.11864406779661017
c1cc(N2CCNCC2)cc(OC)c1	0.07586206896551724	0.075	0.08849557522123894	0.09009009009009009	0.09734513274336283	0.06086956521739131
CCC1(c2ccc(N)cc2)CCC(=O)NC1=O	0.1095890410958904	0.13445378151260504	0.11206896551724138	0.11403508771929824	0.13043478260869565	0.0847457627118644
O[C@@](Cc1ccc(O)c(O)c1)c1ccccc1	0.2074074074074074	0.15254237288135594	0.06557377049180328	0.06666666666666667	0.24761904761904763	0.08403361344537816
N[C@@H](C(=O)O)c1ccc(C(=O)c2ccc(F)cc2)cc1	0.25925925925925924	0.211864406779661	0.07874015748031496	0.08870967741935484	0.2777777777777778	0.10569105691056911
NCC1CC(c2ccc(F)cc2)CC1	0.12318840579710146	0.15315315315315314	0.10909090909090909	0.1111111111111111	0.16037735849056603	0.08035714285714286
CCCCN1CCCCC1C(=O)Nc1c(C)cccc1C.Cl	0.13636363636363635	0.12121212121212122	0.15447154471544716	0.15702479338842976	0.1349206349206349	0.128
CC[C@H](c1ccc(OCC(O)C[C@@H](O)CC(=O)O)cc1)c1cccc(O)c1	0.3103448275862069	0.26356589147286824	0.1056338028169014	0.12318840579710146	0.3504273504273504	0.2786885245901639
C=C[C@H]1C[C@@H](C(=O)N[C@@H]([C@H]2O[C@H](SC)[C@H](O)[C@@H](O)[C@H]2O)[C@H](C)Cl)N(C)C1	0.07602339181286549	0.09027777777777778	0.14393939393939395	0.1640625	0.09352517985611511	0.15384615384615385
C[C@@]1(Cn2ccnn2)[C@H](C(=O)O)N2C(=O)C[C@H]2S1(=O)=O	0.07643312101910828	0.109375	0.12396694214876033	0.12605042016806722	0.0873015873015873	0.11570247933884298
Oc1cnc(O)c(O)c1Sc1ccc(Cl)cc1	0.125	0.15384615384615385	0.04878048780487805	0.049586776859504134	0.16071428571428573	0.05785123966942149
C[C@H]1C[C@@H]2[C@H]([C@@H](O)C[C@@]3(C)[C@H]2CC[C@]3(O)C(=O)CO)[C@@]2(C)C=CC(=O)C=C12	0.08670520231213873	0.1103448275862069	0.2109375	0.21428571428571427	0.09859154929577464	0.1937984496124031
O[C@H]1[C@H](O)[C@@H](O)[C@H](O[C@H]2O[C@H](CO)[C@@H](O)[C@H](O)[C@H](O)[C@H]2O)[C@H](O)[C@H]1O	0.022727272727272728	0.026845637583892617	0.08888888888888889	0.09022556390977443	0.027777777777777776	0.08955223880597014
CO/C(=C(\CC)CCCC(C)(C)C)c1ccccc1	0.15172413793103448	0.1111111111111111	0.15517241379310345	0.11864406779661017	0.1440677966101695	0.1271186440677966
C=Cc1ccc(CNC(=O)c2c(-c3ccccc3)c(-c3ccc(F)cc3)c(CC[C@@H](O)C[C@@H](O)CC(=O)[O-])n2C(C)C)cc1	0.5159235668789809	0.2710843373493976	0.07894736842105263	0.0913978494623656	0.410958904109589	0.19298245614035087
O=C1[C@H](O)C[C@H](O)/C=C/c2c(O)c(O[C@H]3O[C@H](CO)[C@@H](O)[C@H](O)[C@H]3O)ccc21	0.09142857142857143	0.10810810810810811	0.17037037037037037	0.17293233082706766	0.11188811188811189	0.16296296296296298
CC[S@](=O)c1ccccc1	0.1349206349206349	0.09433962264150944	0.0784313725490196	0.08	0.15625	0.07920792079207921
OC[C@H](O)[C@@H](O)[C@H](O)[C@H](O)CO	0.07407407407407407	0.09259259259259259	0.027522935779816515	0.03773584905660377	0.0970873786407767	0.11
C[C@H]([C@H](O)CC(=O)O)[C@H]1CC[C@H]2[C@@H]3CC=C4C[C@@H](O)CC[C@]4(C)[C@H]3CC[C@]12C	0.10982658959537572	0.13793103448275862	0.15217391304347827	0.17164179104477612	0.1347517730496454	0.20610687022900764
C[C@H]1SC(=O)N2CCCC[C@H]21	0.028169014084507043	0.02586206896551724	0.0970873786407767	0.09900990099009901	0.03636363636363636	0.06666666666666667
NC[C@H]1O[C@H](O[C@H]2[C@@H](O)[C@H](O[C@H]3O[C@H](CO)[C@@H](O)[C@H](N)[C@H]3O)[C@H](N)C[C@@H]2N)[C@H](O)[C@@H](O)[C@@H]1O	0.025252525252525252	0.029239766081871343	0.0967741935483871	0.09803921568627451	0.030120481927710843	0.09740259740259741
O=P(=O)(O)O	0.03305785123966942	0.0425531914893617	0.033707865168539325	0.034482758620689655	0.03333333333333333	0.04597701149425287
CSCCCCCCC#CC#CCCCCCCCCC(=O)O	0.06470588235294118	0.06206896551724138	0.05714285714285714	0.057971014492753624	0.06428571428571428	0.08888888888888889
C[C@@H](Cc1ccc(O)c(O)c1)OC(=O)O	0.13970588235294118	0.1743119266055046	0.10909090909090909	0.1320754716981132	0.18269230769230768	0.1523809523809524
CSc1ccc2c(c1)N(CCC1CCCCN1C)c1ccccc1S2	0.16049382716049382	0.11805555555555555	0.09929078014184398	0.10071942446043165	0.19083969465648856	0.07692307692307693
CN/C(=N\CCSCc1nc[nH]c1C)NC#N	0.06535947712418301	0.07086614173228346	0.0743801652892562	0.07563025210084033	0.06504065040650407	0.06611570247933884
CC[C@@H]1NC(=O)C[C@H](C)[C@H](C)O1	0.035211267605633804	0.05263157894736842	0.16326530612244897	0.16666666666666666	0.045454545454545456	0.1188118811881188
CSCC[C@@H](NC(=O)[C@@H](Cc1ccccc1)NC(=O)[C@@H](N)Cc1ccccc1)C(=O)N[C@@H](CC(=O)O)C(=O)O	0.28901734104046245	0.15976331360946747	0.07954545454545454	0.08670520231213873	0.2088607594936709	0.15950920245398773
C[C@H](C(=O)O)c1cccc(C(=O)c2ccccc2)c1	0.2537313432835821	0.1652892561983471	0.08870967741935484	0.10833333333333334	0.24770642201834864	0.12605042016806722
O=[P@]1(N(CCCl)CCCl)NCCCO1	0.03355704697986577	0.032520325203252036	0.07079646017699115	0.07207207207207207	0.025210084033613446	0.05263157894736842
S=C=Nc1cccc2ccccc12	0.1417910447761194	0.09565217391304348	0.043478260869565216	0.04424778761061947	0.19801980198019803	0.034782608695652174
[O-][n+]1ccccc1	0.07142857142857142	0.038461538461538464	0.030303030303030304	0.030927835051546393	0.07291666666666667	0.030612244897959183
C[S@](=O)CCN1CCCCC1	0.04285714285714286	0.034782608695652174	0.0660377358490566	0.0673076923076923	0.045871559633027525	0.04672897196261682
CC[C@H]1CN2CCc3cc(OC)c(OC)cc3[C@@H]2C[C@@H]1C[C@H]1NCCc2cc(OC)c(OC)cc21	0.08585858585858586	0.09302325581395349	0.1375	0.1320754716981132	0.08928571428571429	0.10365853658536585
CC/N=C(\C(=O)N[C@@H]1C(=O)N2C(C(=O)O)=C(COC(C)=O)CS[C@H]12)c1csc(N)n1	0.11299435028248588	0.12582781456953643	0.1232876712328767	0.125	0.10738255033557047	0.13194444444444445
C[C@H](NC(C)(C)C)C(=O)N1CCC[C@H]1C(=O)N[C@@H](CCCN)C(=O)N[C@@H](Cc1ccccc1)C(=O)N[C@@H](CCC(=O)O)C(=O)O	0.185	0.14130434782608695	0.1270718232044199	0.12222222222222222	0.15819209039548024	0.16666666666666666
CC[C@@H](NC(=O)[C@@H](Cc1ccccc1)NC(=O)O)C(=O)NCC(=O)NCC(=O)N[C@@H](CCC(=O)O)C(=O)N[C@@H](CC(=O)O)C(=O)O	0.18316831683168316	0.13368983957219252	0.07291666666666667	0.0851063829787234	0.1564245810055866	0.17142857142857143
Brc1ccccc1	0.11570247933884298	0.06930693069306931	0.04081632653061224	0.041666666666666664	0.13186813186813187	0.041237113402061855
C=CC(C)(C)c1cccc(Cl)c1	0.08088235294117647	0.10091743119266056	0.09615384615384616	0.06666666666666667	0.11650485436893204	0.056074766355140186
CCCSc1ccc2[nH]c(NC(=O)OC)nc2c1	0.12162162162162163	0.1487603305785124	0.11764705882352941	0.11965811965811966	0.13559322033898305	0.1092436974789916
COc1ncnc(NS(=O)(=O)c2ccc(N)cc2)c1OC	0.12337662337662338	0.1774193548387097	0.07692307692307693	0.078125	0.13709677419354838	0.06923076923076923
Nc1c(CC(=O)O)cccc1C(=O)c1ccc(Br)cc1	0.20567375886524822	0.1721311475409836	0.0873015873015873	0.08870967741935484	0.23214285714285715	0.11475409836065574
COC/C=C/c1ccc(O)cc1	0.09558823529411764	0.1509433962264151	0.08411214953271028	0.08571428571428572	0.15841584158415842	0.07476635514018691
C[C@H]1CN(c2c(F)c(N)c3c(=O)c(C(=O)O)cn(C4CC4)c3c2F)C[C@H](C)N1	0.11764705882352941	0.11643835616438356	0.13768115942028986	0.13970588235294118	0.12056737588652482	0.10638297872340426
C[C@H]1[C@H](NC(=O)/C(=N\OC(C)(C)C(=O)O)c2csc(N)n2)C(=O)N1S(=O)(=O)O	0.09941520467836257	0.14184397163120568	0.13970588235294118	0.11678832116788321	0.09090909090909091	0.1323529411764706
CSCC[C@H](/C=C/C(=O)O)C(=O)O	0.1037037037037037	0.12962962962962962	0.07407407407407407	0.08571428571428572	0.125	0.13861386138613863
C[C@@H](O)[C@H](NC(=O)[C@@H]1CCCN1C(=O)[C@H](Cc1ccccc1)NC(=O)CN)C(=O)NCC(=O)NCC(=O)O	0.19672131147540983	0.14285714285714285	0.10059171597633136	0.11515151515151516	0.1761006289308176	0.16352201257861634
CCC/C(C)=C(\C)C(=O)OC(C)(C)C	0.056338028169014086	0.07894736842105263	0.14705882352941177	0.10576923076923077	0.06306306306306306	0.10476190476190476
CCCCSc1ccc(C(F)(F)F)cc1	0.10638297872340426	0.12173913043478261	0.09821428571428571	0.09009009009009009	0.12727272727272726	0.07964601769911504
NCc1ccccc1	0.12195121951219512	0.07766990291262135	0.05	0.05102040816326531	0.13978494623655913	0.050505050505050504
C=C[C@@H]1C[C@@H](C(=O)N[C@@H]([C@H]2O[C@H](SC)[C@H](O)[C@@H](O)[C@H]2O)[C@H](C)Cl)N(C)C1	0.07602339181286549	0.09027777777777778	0.14393939393939395	0.1640625	0.09352517985611511	0.15384615384615385
C[C@@H](F)[C@H]1C[C@H]2[C@@H]3CCC4=CC(=O)CC[C@]4(C)[C@H]3CC[C@]12C	0.05389221556886228	0.07194244604316546	0.12598425196850394	0.14634146341463414	0.06666666666666667	0.109375
NS(=O)(=O)c1cc2c(cc1Cl)NC(C(Cl)Cl)NS2(=O)=O	0.056962025316455694	0.10236220472440945	0.05511811023622047	0.06451612903225806	0.06299212598425197	0.05555555555555555
NO[C@H](CO)C(=O)N[C@@H]1C[C@H](N)[C@@H](O[C@H]2O[C@H](CN)[C@@H](O)[C@H](O)[C@H]2O)[C@H](O)[C@H]1O[C@H]1O[C@H](CO)[C@@H](O)[C@H](N)[C@H]1O	0.052132701421800945	0.04838709677419355	0.11176470588235295	0.11976047904191617	0.049723756906077346	0.11904761904761904
CCO[C@@H]1CC[C@H](C)[C@H](CC[C@@H](O)C[C@@H](O)CC(=O)O)[C@H]1COC(=O)C(C)(C)CC	0.18902439024390244	0.17482517482517482	0.2558139534883721	0.18518518518518517	0.15602836879432624	0.4
CCCOC1C[C@@H](OC(=O)c2cccnc2)C[C@H](/C=C/c2c(-c3ccc(F)cc3)nc(N(C)S(C)(=O)=O)nc2C(C)C)O1	0.21761658031088082	0.475177304964539	0.15428571428571428	0.16279069767441862	0.2608695652173913	0.12921348314606743
CO/N=C(\C(=O)N[C@@H]1C(=O)N2C(C(=O)O)=C(COC(C)=O)CS[C@H]12)c1csc(N)n1	0.10674157303370786	0.11842105263157894	0.10810810810810811	0.1095890410958904	0.1	0.11643835616438356
Cn1cnc([N+](=O)[O-])c1Sc1ncnc2[nH]cnc12	0.06962025316455696	0.09230769230769231	0.05426356589147287	0.05511811023622047	0.0873015873015873	0.046511627906976744
CNS(=O)(=O)Cc1ccc2[nH]cc(CCN(C)C)c2c1	0.11842105263157894	0.18181818181818182	0.10483870967741936	0.10655737704918032	0.13114754098360656	0.0967741935483871
Cc1c2cccc(C(=O)OCCN3CCCC3)cc2o1	0.12337662337662338	0.12307692307692308	0.12903225806451613	0.13114754098360656	0.14634146341463414	0.09448818897637795
N[C@@H](Cc1ccc(F)cc1)C(=O)O	0.18110236220472442	0.23	0.09345794392523364	0.10576923076923077	0.24210526315789474	0.10476190476190476
O[C@](c1ccc(Cl)cc1)(Cl)C(Cl)(Cl)Cl	0.07857142857142857	0.09734513274336283	0.06306306306306306	0.05454545454545454	0.10185185185185185	0.044642857142857144
C[C@@H](CCCC(C)(C)O)[C@H]1CC[C@H]2[C@@H]3CC=C4C[C@@H](O)CC[C@]4(C)[C@H]3CC[C@]12C	0.06557377049180328	0.07692307692307693	0.18248175182481752	0.1678832116788321	0.06535947712418301	0.14184397163120568
O=CC(O)C(=O)N[C@@H](CCN1CCCC[C@H]1C(=O)N[C@H](C(=O)O)C(=O)O)C(=O)NCC(=O)NCC(=O)NCC(=O)NCC(=O)c1ccccc1	0.16666666666666666	0.11386138613861387	0.07881773399014778	0.085	0.13989637305699482	0.13541666666666666
c1ccc2c(c1)cc1ccc3cccc4ccc2c1c34	0.2323943661971831	0.1044776119402985	0.0364963503649635	0.037037037037037035	0.2222222222222222	0.029197080291970802
CCC[C@H](O)Cc1ccccc1	0.18253968253968253	0.12962962962962962	0.09433962264150944	0.10679611650485436	0.19387755102040816	0.13861386138613863
CCNC(=O)c1c(-c2ccccc2)c(-c2ccc(F)cc2)c(CC[C@@H](O)C[C@@H](O)CC(=O)[O-])n1C(C)C	0.5174825174825175	0.3103448275862069	0.10179640718562874	0.1165644171779141	0.46825396825396826	0.23648648648648649
C[S@@](=O)CCN1CCCCC1	0.04285714285714286	0.034782608695652174	0.0660377358490566	0.0673076923076923	0.045871559633027525	0.04672897196261682
CO[C@]12[C@H](COC(N)=O)C3=C(C(=O)C(C)=C(N)C3=O)N1C[C@@H]1N[C@@H]12	0.08433734939759036	0.10071942446043165	0.11363636363636363	0.11538461538461539	0.0962962962962963	0.09774436090225563
CNCCOc1ccccc1C(=O)O	0.15789473684210525	0.14414414414414414	0.12037037037037036	0.12264150943396226	0.19607843137254902	0.12149532710280374
OCCN1CCN(CCCN2c3ccccc3Sc3ccc(C(F)(F)F)cc32)CC1	0.16184971098265896	0.10828025477707007	0.08387096774193549	0.07792207792207792	0.1736111111111111	0.07051282051282051
CC/C(=C(/CC)c1ccc(O)cc1)c1ccc(O)cc1	0.1958041958041958	0.152	0.09523809523809523	0.0967741935483871	0.21929824561403508	0.10483870967741936
CCCC[C@@H](CC)COC(=O)c1ccccc1C(=O)OC[C@@H](CC)CCCC	0.16265060240963855	0.136986301369863	0.1267605633802817	0.14492753623188406	0.15	0.17777777777777778
N=NC(=O)c1ccccc1	0.1349206349206349	0.09433962264150944	0.06796116504854369	0.06930693069306931	0.15625	0.06862745098039216
C[C@@H]1C=CC[C@H](COC(=O)C(C)(C)C)[C@H]1CCC(O)CC(O)CC(=O)O	0.2185430463576159	0.2076923076923077	0.23770491803278687	0.21138211382113822	0.1875	0.47058823529411764
CCCC[C@H](O)COC(=O)c1ccccc1	0.20300751879699247	0.14655172413793102	0.12389380530973451	0.13636363636363635	0.20754716981132076	0.17757009345794392
C[C@]1(Cn2ccnn2)[C@H](C(=O)O)N2C(=O)C[C@H]2S1(=O)=O	0.07643312101910828	0.109375	0.12396694214876033	0.12605042016806722	0.0873015873015873	0.11570247933884298
Cc1nnnn1C(/C=C/[C@@H](O)C[C@@H](O)CC(=O)[O-])=C(c1ccc(F)cc1)c1ccc(F)cc1	0.2777777777777778	0.31386861313868614	0.07407407407407407	0.08176100628930817	0.3779527559055118	0.13815789473684212
COCCOC(=O)C1=C(C)NC(C)=C(C(=O)OC(C)C)C1c1cccc([N+](=O)[O-])c1	0.15294117647058825	0.18181818181818182	0.12413793103448276	0.13380281690140844	0.16312056737588654	0.13286713286713286
CN(C[C@@H](O)CCO)CCN1CCC[C@H]1CCO	0.09271523178807947	0.08661417322834646	0.08196721311475409	0.09243697478991597	0.08130081300813008	0.1391304347826087
CC#CC[C@]1(COC)CC[C@@H]2[C@@H]3CCC4=CC(=O)CC[C@]4(C)[C@H]3CC[C@@]21C	0.04371584699453552	0.06493506493506493	0.12857142857142856	0.13043478260869565	0.052980132450331126	0.09027777777777778
O=C/C=C/c1ccccc1	0.11627906976744186	0.10377358490566038	0.04716981132075472	0.04807692307692308	0.16666666666666666	0.047619047619047616
COC1=CC(=O)C[C@@H](C)[C@]12Oc1c(Cl)c(OC)cc(OC)c1C2=O	0.09090909090909091	0.10071942446043165	0.13076923076923078	0.1328125	0.08823529411764706	0.08955223880597014
NC[C@@H]1CC[C@H](C(=O)O)CC1	0.04316546762589928	0.05357142857142857	0.09803921568627451	0.1	0.056074766355140186	0.08823529411764706
C=CC[S@](C)C(=O)Nc1ccccc1	0.1937984496124031	0.11403508771929824	0.08035714285714286	0.08181818181818182	0.17307692307692307	0.08108108108108109
CC1=Nc2ccc(Cl)cc2S(=O)(=O)N1	0.0851063829787234	0.11504424778761062	0.07142857142857142	0.07272727272727272	0.1	0.0625
O=N/C=C/c1ccccc1	0.11627906976744186	0.10377358490566038	0.04716981132075472	0.04807692307692308	0.16666666666666666	0.047619047619047616
CCc1nc(N)nc(Cl)c1NC1=NCCN1	0.05263157894736842	0.09016393442622951	0.058333333333333334	0.059322033898305086	0.05785123966942149	0.04132231404958678
N[C@H](Cc1ccc(O)c(O)c1)C(=O)O	0.1259259259259259	0.1574074074074074	0.09174311926605505	0.10377358490566038	0.1650485436893204	0.12380952380952381
CC(=C/C(=O)O)c1ccc(C(=O)c2ccc(F)cc2)cc1	0.2536231884057971	0.21666666666666667	0.08527131782945736	0.08661417322834646	0.2818181818181818	0.10317460317460317
N[C@@H](CCC(=O)N[C@@H](CSSC[C@H](NC(=O)CC[C@H](N)C(=O)O)C(=O)NCC(=O)O)C(=O)NCC(=O)O)C(=O)O	0.09950248756218906	0.08379888268156424	0.044444444444444446	0.05084745762711865	0.07386363636363637	0.12650602409638553
O=S(=O)([O-])CCS	0.03125	0.07142857142857142	0.042105263157894736	0.043010752688172046	0.030927835051546393	0.0425531914893617
C[C@@]12C(=O)OC(=O)[C@]1(C)[C@H]1CC[C@@H]2O1	0.04081632653061224	0.05	0.1111111111111111	0.11320754716981132	0.04310344827586207	0.07207207207207207
Fc1ccc([C@@H]2CCNC[C@H]2COc2ccc3c(c2)OCO3)cc1	0.15527950310559005	0.14388489208633093	0.09285714285714286	0.09420289855072464	0.1937984496124031	0.06293706293706294
C[C@@H]1C[C@H]2[C@@H]3CCC4=CC(=O)C=C[C@]4(C)[C@@]3(F)[C@@H](O)C[C@]2(C)[C@@]1(O)C(=O)COP(=O)(O)O	0.08695652173913043	0.11612903225806452	0.19285714285714287	0.1956521739130435	0.09803921568627451	0.18571428571428572
N[C@H]1CCC[C@H](C(=O)O)CC1	0.03571428571428571	0.04424778761061947	0.08737864077669903	0.0891089108910891	0.046296296296296294	0.07766990291262135
C[C@H](Cc1ccc(O)c(O)c1)NCCc1ccc(O)cc1	0.1917808219178082	0.16666666666666666	0.07633587786259542	0.09448818897637795	0.22413793103448276	0.10236220472440945
CCC(=O)O[C@]1(C(=O)CCl)[C@@H](C)C[C@H]2[C@@H]3CCC4=CC(=O)C=C[C@]4(C)[C@@]3(F)[C@@H](O)C[C@@]21C	0.09239130434782608	0.11538461538461539	0.21739130434782608	0.22058823529411764	0.09032258064516129	0.19285714285714287
N[C@H](CSC(=S)NCc1ccccc1)C(=O)O	0.17391304347826086	0.125	0.08403361344537816	0.09482758620689655	0.18181818181818182	0.11304347826086956
Cc1[nH]cnc1CN1CCc2c(c3ccccc3n2C)C1=O	0.15584415584415584	0.12686567164179105	0.09022556390977443	0.0916030534351145	0.23728813559322035	0.06666666666666667
C=CCSc1ccccc1	0.11627906976744186	0.08333333333333333	0.04716981132075472	0.04807692307692308	0.14285714285714285	0.047619047619047616
O=C1O[C@H]([C@@H](O)CO)C(O)=C1O	0.07352941176470588	0.09174311926605505	0.08653846153846154	0.09900990099009901	0.09615384615384616	0.09803921568627451
Cn1c(=O)c2c(ncn2CC2OCCO2)n(C)c1=O	0.07006369426751592	0.08461538461538462	0.10655737704918032	0.10833333333333334	0.07936507936507936	0.072
CC(/C=C1\SC(=S)N(CC(=O)O)C1=O)=C\c1ccccc1	0.19310344827586207	0.168	0.10236220472440945	0.104	0.22608695652173913	0.112
C=C/C(=C/CC(C)=O)CC(C)(C)C	0.05714285714285714	0.1	0.11650485436893204	0.08653846153846154	0.08411214953271028	0.08571428571428572
CCCOc1ccccc1-c1nc2[nH]nnc2c(=O)[nH]1	0.13071895424836602	0.14960629921259844	0.09375	0.09523809523809523	0.1652892561983471	0.07751937984496124
NC(=O)N1c2ccccc2CCc2ccccc21	0.2014388489208633	0.12	0.08064516129032258	0.08196721311475409	0.21621621621621623	0.064
C[n+]1ccccc1/C=N/O.[Cl-]	0.08270676691729323	0.08333333333333333	0.05714285714285714	0.05825242718446602	0.12	0.057692307692307696
CSSCSc1ccccc1	0.12213740458015267	0.08108108108108109	0.05555555555555555	0.05660377358490566	0.13861386138613863	0.056074766355140186
O=C1c2ccccc2C(=O)C1c1ccccc1	0.22388059701492538	0.12295081967213115	0.07377049180327869	0.075	0.2	0.056910569105691054
O=P(O)(O)C(O)(Cc1cccnc1)P(=O)(O)O	0.08904109589041095	0.1092436974789916	0.07692307692307693	0.06896551724137931	0.10434782608695652	0.09649122807017543
COCc1ccc(CNC(=O)c2c(-c3ccccc3)c(-c3ccc(F)cc3)c(CC[C@@H](O)C[C@@H](O)CC(=O)[O-])n2C(C)C)cc1	0.50625	0.26627218934911245	0.08900523560209424	0.10160427807486631	0.3933333333333333	0.20348837209302326
C[C@@]1(O)CC[C@H](O[C@H]2C[C@H](N(C)C)[C@H](O[C@H]3C[C@H](O)[C@H](O[C@H]4CCC(=O)[C@H](C)O4)[C@H](C)O3)[C@H](C)O2)C[C@@H]1CC[C@H](O)[C@@H](O)C(=O)O	0.08108108108108109	0.109375	0.18285714285714286	0.18497109826589594	0.08333333333333333	0.17714285714285713
Nc1ccc(S(=O)(=O)Nc2ncccn2)cc1	0.12413793103448276	0.15254237288135594	0.056910569105691054	0.05785123966942149	0.1391304347826087	0.04878048780487805
CO[C@@H](/C=C/O)c1ccc(O)cc1C	0.09285714285714286	0.14545454545454545	0.08108108108108109	0.09259259259259259	0.1523809523809524	0.09174311926605505
NCC(=O)N[C@@H](Cc1ccc(F)cc1)C(=O)N1CCC[C@H]1C(=O)N[C@@H](CC(=O)O)C(=O)NCC(=O)NCC(=O)O	0.19148936170212766	0.18674698795180722	0.09770114942528736	0.10526315789473684	0.18518518518518517	0.15151515151515152
C[C@@H](C(=O)O)c1cccc(C(=O)c2ccccc2)c1	0.2537313432835821	0.1652892561983471	0.08870967741935484	0.10833333333333334	0.24770642201834864	0.12605042016806722
C#C[C@]1(O)CC[C@H]2[C@@H]3CCC4=CC(=O)CC[C@@H]4[C@H]3CC[C@@]21C	0.03508771929824561	0.041666666666666664	0.1076923076923077	0.109375	0.04316546762589928	0.07518796992481203
C#C[C@@]1(O)CC[C@H]2[C@@H]3CCC4=CC(=O)CC[C@@H]4[C@H]3CC[C@@]21C	0.03508771929824561	0.041666666666666664	0.1076923076923077	0.109375	0.04316546762589928	0.07518796992481203
C[C@@H]1O[C@@H](O[C@H]2C[C@@H](O)[C@]3(CO)[C@H]4[C@H](O)C[C@]5(C)[C@@H](C6=CC(=O)OC6)CC[C@]5(O)[C@@H]4CC[C@]3(O)C2)[C@H](O)[C@H](O)[C@H]1O	0.04608294930875576	0.05263157894736842	0.1411764705882353	0.14285714285714285	0.05405405405405406	0.11560693641618497
CN[C@@H](CCCCO)CC(=O)Oc1ccccc1C	0.18309859154929578	0.14634146341463414	0.125	0.13675213675213677	0.19298245614035087	0.16521739130434782
N=C1NC(=O)C(c2ccccc2)O1	0.1259259259259259	0.08695652173913043	0.09174311926605505	0.09345794392523364	0.14285714285714285	0.05357142857142857
CCc1cccc(Sc2cc3nc(C4CC4)c(/C=C/[C@@H]4C[C@@H](O)CC(=O)O4)c(Sc4cccc(OC)c4)c3cc2F)c1	0.15196078431372548	0.14917127071823205	0.1676300578034682	0.1695906432748538	0.18023255813953487	0.09239130434782608
O=c1[nH]c(=O)n([C@H]2C[C@H](O)[C@@H](CO)O2)cc1I	0.06622516556291391	0.072	0.13274336283185842	0.13513513513513514	0.075	0.11403508771929824
C[C@H](O)[C@H](NC(=O)[C@@H]1CCCN1C(=O)[C@H](Cc1ccccc1)NC(=O)CN)C(=O)NCC(=O)NCC(=O)O	0.19672131147540983	0.14285714285714285	0.10059171597633136	0.11515151515151516	0.1761006289308176	0.16352201257861634
C[C@H]1O[C@H](O[C@H]2[C@H](O)[C@@H](O)[C@@H](O[C@H]3[C@H](O)[C@@H](O)[C@H](O)O[C@@H]3CO)O[C@@H]2CO)[C@H](O)[C@@H](O)[C@@H]1N[C@H]1C=C(CO)[C@@H](O)[C@H](O)[C@H]1O	0.04484304932735426	0.04040404040404041	0.10497237569060773	0.10614525139664804	0.04145077720207254	0.10555555555555556
C(=C/c1ccccc1)\CN1CCN(C(c2ccccc2)c2ccccc2)CC1	0.2360248447204969	0.10256410256410256	0.05732484076433121	0.06493506493506493	0.19285714285714287	0.04430379746835443
C=CCc1ccc(O)c(OC)c1	0.08029197080291971	0.11009174311926606	0.08490566037735849	0.08653846153846154	0.11538461538461539	0.07547169811320754
CC[C@@H]1CN2CCc3cc(OC)c(OC)cc3[C@@H]2C[C@@H]1C[C@H]1NCCc2cc(OC)c(OC)cc21	0.08585858585858586	0.09302325581395349	0.1375	0.1320754716981132	0.08928571428571429	0.10365853658536585
Cc1ncc([N+](=O)[O-])n1CC(C)O	0.09558823529411764	0.10909090909090909	0.07407407407407407	0.09615384615384616	0.11428571428571428	0.09523809523809523
CCN[C@H](C)Cc1cccc(C(F)(F)F)c1	0.12056737588652482	0.12931034482758622	0.09649122807017543	0.10810810810810811	0.14545454545454545	0.09734513274336283
CS[C@@H](C)C(=O)OC1C[C@@H](C)C=C2C=C[C@H](C)[C@H](CC[C@@H]3C[C@@H](O)CC(=O)O3)[C@H]21	0.0893854748603352	0.12	0.7419354838709677	0.8390804597701149	0.10135135135135136	0.3879310344827586
O=C(N/N=C/c1ccc([N+](=O)[O-])o1)c1cc([N+](=O)[O-])cc([N+](=O)[O-])c1O	0.1144578313253012	0.1366906474820144	0.07801418439716312	0.07913669064748201	0.125	0.06338028169014084
C[C@H](CO)NC(=O)[C@@H]1C=C2c3cccc4[nH]cc(c34)C[C@H]2N(C)C1	0.1509433962264151	0.14705882352941177	0.13636363636363635	0.15625	0.1796875	0.12878787878787878
C[C@@H]1C[C@@H]2[C@H]([C@@H](O)C[C@@]3(C)[C@H]2CC[C@]3(O)C(=O)CO)[C@@]2(C)C=CC(=O)C=C12	0.08670520231213873	0.1103448275862069	0.2109375	0.21428571428571427	0.09859154929577464	0.1937984496124031
C=C(/C=C/C#CC(C)(C)C)Cc1cccc2ccccc12	0.152317880794702	0.13953488372093023	0.1015625	0.07751937984496124	0.22413793103448276	0.06870229007633588
CCCN(CCC)S(=O)(=O)c1ccc(C(=O)O)cc1	0.1527777777777778	0.21929824561403508	0.13675213675213677	0.1391304347826087	0.16521739130434782	0.14782608695652175
CCCCOc1ccc(OCCCN2CCOCC2)cc1	0.10625	0.0948905109489051	0.11627906976744186	0.11811023622047244	0.10687022900763359	0.1
CC[C@H](C)C(=O)O[C@H]1C[C@@H](C)C=C2C=C[C@H](C)[C@H](CC[C@@H]3C[C@@H](O)CC(=O)O3)C21	0.09550561797752809	0.12	0.7802197802197802	1.0	0.10135135135135136	0.47706422018348627
C=C1/C(=C\C=C2/CCC[C@]3(C)[C@@H]([C@H](C)CCCC(C)C)CC[C@@H]23)C[C@@H](O)C[C@@H]1O	0.08333333333333333	0.11258278145695365	0.15714285714285714	0.17647058823529413	0.10135135135135136	0.14184397163120568
O=Cc1ccc(N2CCNCC2)cc1	0.08333333333333333	0.10256410256410256	0.07894736842105263	0.08035714285714286	0.11711711711711711	0.05172413793103448
CO[C@H]1O[C@@H]2O[C@@]3(C)CC[C@H]4[C@H](C)CC[C@@H]([C@H]1C)[C@@]24OO3	0.011627906976744186	0.027972027972027972	0.13709677419354838	0.13934426229508196	0.014285714285714285	0.08527131782945736
C=C[C@@H](O)Cc1ccccc1	0.140625	0.12264150943396226	0.056074766355140186	0.0673076923076923	0.1875	0.07692307692307693
CN(CCOc1ccc(C[C@H](Nc2ccccc2C(=O)c2ccccc2)C(=O)O)cc1)c1ccccn1	0.3136094674556213	0.16071428571428573	0.08620689655172414	0.0935672514619883	0.21019108280254778	0.10588235294117647
CN1CCN(CCCN2c3ccccc3Sc3ccc(C(F)(F)F)cc32)CC1	0.16071428571428573	0.11258278145695365	0.087248322147651	0.08108108108108109	0.18115942028985507	0.05921052631578947
CN1[C@@H]2CC[C@H]1C[C@@H](OC(c1ccccc1)c1ccccc1)C2	0.20394736842105263	0.08333333333333333	0.1111111111111111	0.12121212121212122	0.16153846153846155	0.08759124087591241
C=CCC1(C(C)CCC)C(=O)NC(=O)NC1=O	0.08843537414965986	0.10833333333333334	0.09482758620689655	0.11607142857142858	0.09401709401709402	0.10526315789473684
C=C[C@]1(C)C[C@H]2[C@@H]3CCC4=CC(=O)C=C[C@]4(C)[C@H]3CC[C@@]21C	0.047619047619047616	0.07194244604316546	0.1349206349206349	0.13709677419354838	0.06666666666666667	0.10077519379844961
O=C(CCCN1CC=C(n2c(=O)[nH]c3ccccc32)CC1)c1ccc(F)cc1	0.2564102564102564	0.18181818181818182	0.10884353741496598	0.1103448275862069	0.30158730158730157	0.08
C[C@]12CCC(=O)C=C1CC[C@@H]1[C@@H]2C(=O)C[C@@]2(C)[C@H]1CC[C@]2(O)C(=O)CO	0.07514450867052024	0.09655172413793103	0.13333333333333333	0.13533834586466165	0.08450704225352113	0.10948905109489052
CC[C@H](S)C(=O)N[C@@H](CCC(C)C)C(=O)N[C@H](C(=O)O)C(=O)N[C@H](CC(=O)O)C(=O)N[C@H](CC(=O)O)C(=O)O	0.1368421052631579	0.1317365269461078	0.07017543859649122	0.09036144578313253	0.11515151515151516	0.1895424836601307
O=C1CCC(N2C(=O)c3ccccc3C2=O)C(=O)N1	0.12751677852348994	0.11904761904761904	0.08870967741935484	0.09016393442622951	0.15254237288135594	0.06349206349206349
Cc1c(O)cccc1C(=O)N[C@@H](CSc1ccccc1)[C@H](O)CN1C[C@H]2CCCC[C@H]2C[C@H]1C(=O)NC(C)(C)C	0.22043010752688172	0.15606936416184972	0.15476190476190477	0.14285714285714285	0.2037037037037037	0.1488095238095238
C=CC1(C(=O)O)CCC1	0.03759398496240601	0.05714285714285714	0.07142857142857142	0.07291666666666667	0.06	0.061224489795918366
N#Cc1ccc(C(c2ccc(C#N)cc2)n2cncn2)cc1	0.15483870967741936	0.10948905109489052	0.03546099290780142	0.043478260869565216	0.15748031496062992	0.03571428571428571
CCCCc1oc2ccccc2c1C(=O)c1cc(I)c(OCCN(CC)CC)c(I)c1	0.1744186046511628	0.13636363636363635	0.1118421052631579	0.11333333333333333	0.1888111888111888	0.11258278145695365
C/C(=C\CC[C@@H](C)[C@H]1C[C@H](O)[C@@]2(C)C3=CC[C@H]4C(C)(C)C(=O)CC[C@]4(C)C3=CC[C@]12C)C(=O)O	0.10752688172043011	0.13291139240506328	0.16891891891891891	0.1793103448275862	0.11538461538461539	0.17006802721088435
C[C@H]1CC[C@H]2[C@@H](C)C(=O)O[C@@H]3O[C@]4(C)CC[C@@H]1[C@]32OO4	0.023952095808383235	0.03597122302158273	0.15	0.15254237288135594	0.02962962962962963	0.096
O=C1Nc2ccc(Cl)cc2C(c2ccccc2Cl)=NC1O	0.16	0.13076923076923078	0.07633587786259542	0.07751937984496124	0.19327731092436976	0.06060606060606061
Oc1ccccc1	0.125	0.08	0.05154639175257732	0.05263157894736842	0.14444444444444443	0.052083333333333336
N=C(N)NCCN1CCCCCCC1	0.040268456375838924	0.024	0.05172413793103448	0.05263157894736842	0.03361344537815126	0.03418803418803419
C[C@H](OC(=O)O)[C@H](C)O[C@H]1CC[C@H]2[C@@H]3CCC4=CC(=O)CC[C@]4(C)[C@H]3C(=O)C[C@@]21C	0.08839779005524862	0.12582781456953643	0.14685314685314685	0.16546762589928057	0.1	0.13986013986013987
O=C(/C=C/c1ccc(O)c(O)c1)OCCc1ccccc1	0.19863013698630136	0.1746031746031746	0.09230769230769231	0.09375	0.26548672566371684	0.09302325581395349
CO[C@@H]1O[C@@H]2O[C@@]3(C)CC[C@H]4[C@H](C)CC[C@@H]([C@H]1C)[C@@]24OO3	0.011627906976744186	0.027972027972027972	0.13709677419354838	0.13934426229508196	0.014285714285714285	0.08527131782945736
N[C@H](O)C(=O)NC(=O)N[C@@H](Cc1ccccc1)C(=O)N1CCC[C@H]1C(=O)N[C@@H](CC(=O)O)C(=O)O	0.2	0.15822784810126583	0.09259259259259259	0.10062893081761007	0.19463087248322147	0.16556291390728478
N[C@@H](CSC(=S)NCc1ccccc1)C(=O)O	0.17391304347826086	0.125	0.08403361344537816	0.09482758620689655	0.18181818181818182	0.11304347826086956
C[C@@H](N)[C@H]1CC[C@H](C(=O)Nc2ccncc2)CC1	0.11409395973154363	0.112	0.10833333333333334	0.12931034482758622	0.10743801652892562	0.1092436974789916
CCN(CC)CCOC(=O)C1(C2CCCCC2)CCCCC1	0.05325443786982249	0.055944055944055944	0.10687022900763359	0.10852713178294573	0.050359712230215826	0.09923664122137404
CCCNC(=O)NS(=O)(=O)c1ccc(Cl)cc1	0.1258741258741259	0.18584070796460178	0.11304347826086956	0.11504424778761062	0.1415929203539823	0.10434782608695652
O=[N+]([O-])c1cc([As](=O)(O)O)ccc1O	0.09420289855072464	0.11711711711711711	0.07272727272727272	0.07407407407407407	0.11214953271028037	0.08333333333333333
CCCC(=O)Nc1ccc(OCC(O)CNC(C)C)c(C(C)=O)c1	0.2	0.1953125	0.1484375	0.1693548387096774	0.1746031746031746	0.2066115702479339
C[C@H](c1ccc(F)cc1)c1ccc(O)cc1	0.23076923076923078	0.1981981981981982	0.058333333333333334	0.07758620689655173	0.28	0.06779661016949153
OC[C@H]1CO[C@@H](O)[C@H](O)[C@@H]1O	0.02857142857142857	0.035398230088495575	0.08823529411764706	0.09	0.037037037037037035	0.1111111111111111
C[C@H](CCCC(C)(C)O)[C@H]1CC[C@H]2[C@@H]3CC=C4C[C@@H](O)CC[C@]4(C)[C@H]3CC[C@]12C	0.06557377049180328	0.07692307692307693	0.18248175182481752	0.1678832116788321	0.06535947712418301	0.14184397163120568
CCn1cc(C(=O)O)c(=O)c2cc(F)c(N3CCNCC3)nc21	0.11875	0.15151515151515152	0.12307692307692308	0.125	0.1484375	0.09848484848484848
N[C@H](CCC(=O)N[C@@H](CSSC[C@H](NC(=O)CC[C@H](N)C(=O)O)C(=O)NCC(=O)O)C(=O)NCC(=O)O)C(=O)O	0.09950248756218906	0.08379888268156424	0.044444444444444446	0.05084745762711865	0.07386363636363637	0.12650602409638553
CCC[C@@H]1CCC[C@H](CC[C@@H](O)C[C@@H](O)CC(=O)O)[C@H]1COC(=O)C(C)(C)CC	0.19135802469135801	0.1773049645390071	0.24031007751937986	0.1791044776119403	0.15827338129496402	0.358974358974359
Clc1ccc(COC(Cn2ccnc2)c2ccc(Cl)cc2Cl)cc1	0.15723270440251572	0.12142857142857143	0.055944055944055944	0.06428571428571428	0.17829457364341086	0.056338028169014086
Nc1nc(N)c2nc(CNc3ccc(C(=O)N[C@@H](CCC(=O)O)C(=O)O)cc3)cnc2n1	0.2	0.20408163265306123	0.08227848101265822	0.09032258064516129	0.17006802721088435	0.12582781456953643
C[C@H](N)[C@H]1CC[C@H](C(=O)Nc2ccncc2)CC1	0.11409395973154363	0.112	0.10833333333333334	0.12931034482758622	0.10743801652892562	0.1092436974789916
CSCC/C=C/c1ccc(OCC(C)C)cc1	0.12413793103448276	0.1826086956521739	0.1016949152542373	0.12280701754385964	0.18018018018018017	0.11206896551724138
CC[C@@H](CO)NC(=O)[C@@H]1C=C2c3cccc4c3c(cn4C)C[C@H]2N(C)C1	0.14634146341463414	0.15	0.15671641791044777	0.17692307692307693	0.19083969465648856	0.14925373134328357
CC1=C(CC(=O)O)c2ccccc2n1Cc1ccc(C(=O)O)cc1	0.2727272727272727	0.19230769230769232	0.09558823529411764	0.09701492537313433	0.35135135135135137	0.1297709923664122
CC(=O)OCC(=O)[C@@]12OC(C)(C)O[C@@H]1C[C@H]1[C@@H]3C[C@H](F)C4=CC(=O)C=C[C@]4(C)[C@@]3(F)[C@@H](O)C[C@@]12C	0.08290155440414508	0.10303030303030303	0.21379310344827587	0.20833333333333334	0.07926829268292683	0.16666666666666666
CCOc1ccc(NC(C)=O)cc1	0.15267175572519084	0.14814814814814814	0.12380952380952381	0.1262135922330097	0.1553398058252427	0.11428571428571428
CC(C)c1cc(-c2ccc(F)cc2)c(-c2ccc(F)cc2)n1/C=C/[C@@H](O)C[C@@H](O)CC(=O)O	0.4405594405594406	0.4435483870967742	0.08125	0.09615384615384616	0.5398230088495575	0.19444444444444445
Cn1ncnc1-c1ccc(C(F)(F)F)cc1	0.1276595744680851	0.15789473684210525	0.058823529411764705	0.05084745762711865	0.1651376146788991	0.041666666666666664
COc1ccccc1OCC(O)COC(N)=O	0.15714285714285714	0.15384615384615385	0.11206896551724138	0.12389380530973451	0.2037037037037037	0.13274336283185842
CCOC(=O)C1=C(COCCN)NC(C)=C(C(=O)OC)C1c1ccccc1Cl	0.17073170731707318	0.14583333333333334	0.1276595744680851	0.12949640287769784	0.1678832116788321	0.14492753623188406
CC/C=C(\C)CCCc1ccccc1	0.15671641791044777	0.11304347826086956	0.0990990990990991	0.10091743119266056	0.17142857142857143	0.11009174311926606
C/C=C/C(=O)N(CC)c1ccccc1C	0.13043478260869565	0.16216216216216217	0.11818181818181818	0.12037037037037036	0.19230769230769232	0.10909090909090909
Cc1ccccc1N1C(=O)c2cc(S(N)(=O)=O)c(Cl)cc2NC1C	0.15384615384615385	0.15037593984962405	0.08888888888888889	0.09022556390977443	0.1746031746031746	0.07352941176470588
CCCC/C=C/CCCCCCCC(=O)O	0.0738255033557047	0.09016393442622951	0.07627118644067797	0.07758620689655173	0.09401709401709402	0.11504424778761062
CC[C@H]1NC(=O)C(CCC(=O)O)=C(C(C)C)C1c1ccccc1[N+](=O)[O-]	0.2012987012987013	0.2153846153846154	0.15151515151515152	0.171875	0.224	0.17054263565891473
O=C(O)CCCC[C@@H]1CCSS1	0.07194244604316546	0.07017543859649122	0.10476190476190476	0.10679611650485436	0.07339449541284404	0.12745098039215685
COC(=O)C1=C(C)NC(C)=C(C(=O)OC)C1c1ccccc1[N+](=O)[O-]	0.1518987341772152	0.15671641791044777	0.11194029850746269	0.11363636363636363	0.16279069767441862	0.11278195488721804
Cc1cnc(CNC(=O)c2c(-c3ccccc3)c(-c3ccc(F)cc3)c(CC[C@@H](O)C[C@@H](O)CC(=O)[O-])n2C(C)C)[nH]1	0.48717948717948717	0.2893081761006289	0.08743169398907104	0.1005586592178771	0.41843971631205673	0.2073170731707317
CC1(C)S[C@@H]2[C@H](NC(=O)Cc3ccccc3)C(=O)N2[C@H]1C(=O)O	0.18666666666666668	0.13533834586466165	0.1328125	0.1349206349206349	0.1774193548387097	0.14285714285714285
CCN1CCCC1CNC(=O)c1cc(S(N)(=O)=O)ccc1OC	0.11949685534591195	0.15267175572519084	0.15079365079365079	0.1532258064516129	0.12307692307692308	0.125
CCCCCCCCC#CC#C/C=C\CCCC(=O)O	0.06832298136645963	0.08208955223880597	0.06923076923076923	0.0703125	0.08527131782945736	0.104
