# Supplementary material for: Transformer-Decoder GPT Models for Generating Virtual Screening Libraries of HMG-Coenzyme A Reductase Inhibitors: Effects of Temperature, Prompt Length, and Transfer-Learning Strategies
Source: J Chem Inf Model. 2024 Nov 7;64(22):8464–80. doi: 10.1021/acs.jcim.4c01309 (PMC11600504; doi:10.1021/acs.jcim.4c01309)
Supplement: Supplementary file 3 — ci4c01309_si_003.zip [file ci4c01309_si_003.zip › Datasets/xfer_Learning_files/2XA5K6S_model_gen_ic50_results/2XA5K6S_Refined_Statin_similarity_0p5.csv]

Generated Molecule	atorvastatin	rosuvastatin	simvatstatin	lovastatin	fluvastatin	pravastatin
c1csc(Nc2ccc(Sc3ccccc3)cc2)c1	0.22857142857142856	0.09022556390977443	0.03731343283582089	0.03787878787878788	0.1864406779661017	0.029850746268656716
Cc1cnc(C(=O)NCCc2ccc(S(=O)(=O)NC(=O)NC3CCCCC3)cc2)cn1	0.1404494382022472	0.16556291390728478	0.1038961038961039	0.10526315789473684	0.13245033112582782	0.09740259740259741
CSC1=CC(C(=O)OCC[N+](C)(CC)CC)c2ccccc2SC1.[Br-]	0.14375	0.13043478260869565	0.15384615384615385	0.15625	0.16153846153846155	0.14615384615384616
O=S1(=O)CCN2CCc3ccccc3N12	0.1048951048951049	0.08264462809917356	0.08695652173913043	0.08849557522123894	0.125	0.05982905982905983
CSCC[C@@H](/C=C/C(C)=O)C(=O)O	0.1037037037037037	0.12962962962962962	0.08411214953271028	0.09615384615384616	0.125	0.13861386138613863
C1CNC(C(=O)N2CCc3ccccc3C2=O)C1	0.12080536912751678	0.10236220472440945	0.11666666666666667	0.11864406779661017	0.1440677966101695	0.08130081300813008
C#CCCCN1CCCC(CCCc2ccccc2)CC1=O	0.14012738853503184	0.07801418439716312	0.12307692307692308	0.125	0.13076923076923078	0.09848484848484848
C[C@@H]1C(=O)O[C@@H](C)[C@H](O)[C@H](O)C[C@@H]1CCC(=O)CC(O)CC(=O)O	0.15584415584415584	0.16153846153846155	0.20833333333333334	0.2222222222222222	0.14960629921259844	0.3211009174311927
CC(C)NCC(O)COc1cccc2ccccc12	0.2246376811594203	0.18333333333333332	0.088	0.10743801652892562	0.29245283018867924	0.125
C=CC[S@](C)C(=O)Nc1ccccc1	0.1937984496124031	0.11403508771929824	0.08035714285714286	0.08181818181818182	0.17307692307692307	0.08108108108108109
Nc1ncn([C@@H]2O[C@H](CO)[C@@H](O)[C@H]2O)c(=O)n1	0.05921052631578947	0.08943089430894309	0.11304347826086956	0.11504424778761062	0.075	0.10434782608695652
CC(=O)S[C@@H]1CC2=CC(=O)CC[C@]2(C)[C@H]2CC[C@@]3(C)[C@@H](CC[C@@]34CCC(=O)O4)[C@H]12	0.053763440860215055	0.07643312101910828	0.14788732394366197	0.15	0.05806451612903226	0.0945945945945946
CCCC/C=C/C=C\CCCCCCCC(=O)O	0.07096774193548387	0.0859375	0.07258064516129033	0.07377049180327869	0.08943089430894309	0.1092436974789916
ClP(Cl)(Cl)Cl	0.0	0.0	0.0	0.0	0.0	0.0
Cc1ccc(N(CC2=NCCN2)c2cccc(O)c2)cc1	0.1503267973856209	0.13740458015267176	0.07518796992481203	0.07633587786259542	0.19008264462809918	0.05970149253731343
C=C[C@@]1(C)C[C@H]2[C@@H]3CCC4=CC(=O)C=C[C@]4(C)[C@H]3CC[C@@]21C	0.047619047619047616	0.07194244604316546	0.1349206349206349	0.13709677419354838	0.06666666666666667	0.10077519379844961
COOC(NC(=O)CCN)NC(C)=O	0.08571428571428572	0.07758620689655173	0.08181818181818182	0.09345794392523364	0.07142857142857142	0.11320754716981132
C=C[C@@]1(C)C[C@H]2C[C@H]3[C@H](C)C4=CC(=O)CC[C@@H]4[C@H]3CC[C@@]21C	0.03529411764705882	0.05673758865248227	0.144	0.14634146341463414	0.051094890510948905	0.109375
CC(=C/C(=O)[O-])C(c1ccccc1)c1ccc(S(C)(=O)=O)cc1	0.2191780821917808	0.1889763779527559	0.08208955223880597	0.0916030534351145	0.23728813559322035	0.09090909090909091
C[C@@H]1CN(c2c(F)c(N)c3c(=O)c(C(=O)O)cn(C4CC4)c3c2F)C[C@H](C)N1	0.11764705882352941	0.11643835616438356	0.13768115942028986	0.13970588235294118	0.12056737588652482	0.10638297872340426
CC/C=C/C=C(\C)CCCCc1ccccc1	0.14685314685314685	0.11382113821138211	0.09166666666666666	0.09322033898305085	0.168141592920354	0.1111111111111111
O=CC[C@H](O)C[C@H](O)C(=O)N[C@@H](CCC(=O)O)C(=O)O	0.16783216783216784	0.16666666666666666	0.06349206349206349	0.07317073170731707	0.15384615384615385	0.22018348623853212
C[C@H](C[P@](=O)(O)CCN1CCCC[C@H]1C#N)C(=O)N1CCC[C@H]1C(=O)O	0.10059171597633136	0.08904109589041095	0.10071942446043165	0.12686567164179105	0.08450704225352113	0.14285714285714285
C=C1CC[C@@H](O)C/C1=C/C=C1\CCC[C@]2(C)[C@@H]([C@H](C)CCCC(C)C)CC[C@@H]12	0.0782122905027933	0.10666666666666667	0.1347517730496454	0.15328467153284672	0.09523809523809523	0.11971830985915492
CC/C=C\CC[C@@H](C)CCCCCCCC(=O)O	0.1	0.11290322580645161	0.08196721311475409	0.1016949152542373	0.11764705882352941	0.14912280701754385
C=CC[C@@]12CC[C@H]3[C@@H]4CCC5=CC(=O)C=C[C@]5(C)[C@H]4[C@@H](O)C[C@]3(F)[C@]2(C(=O)CO)O1	0.08196721311475409	0.1032258064516129	0.1702127659574468	0.17266187050359713	0.09933774834437085	0.1388888888888889
CSc1cccc(-c2nc(C(C)C)n(/C=C/[C@@H](O)C[C@@H](O)CC(=O)O)c2-c2ccc(F)cc2)c1	0.4217687074829932	0.4796747967479675	0.08641975308641975	0.10126582278481013	0.5391304347826087	0.19863013698630136
CC(C)n1c(/C=C/[C@@H](O)C(F)(F)[C@@H](O)CC(=O)[O-])c(-c2ccc(F)cc2)c2ccccc21	0.3466666666666667	0.32575757575757575	0.08333333333333333	0.0915032679738562	0.7	0.12751677852348994
CCCSSc1ccccc1	0.13076923076923078	0.09090909090909091	0.07547169811320754	0.07692307692307693	0.15	0.0761904761904762
CC(C)c1cc(-c2ccc(F)cc2)c(OCC(O)C[C@@H](O)CC(=O)[O-])c(C(C)C)c1	0.3333333333333333	0.37398373983739835	0.11643835616438356	0.13380281690140844	0.37815126050420167	0.208955223880597
C[C@@H]1O[C@@]2(C)[C@H]3CC4=CC(=O)CC[C@@H]4[C@H]3C[C@@]21C	0.03773584905660377	0.05343511450381679	0.15789473684210525	0.16071428571428573	0.047244094488188976	0.10084033613445378
CCC[C@@H](O)CCOC(=O)C(c1ccc(F)cc1)c1ccccc1	0.31654676258992803	0.21875	0.1111111111111111	0.1297709923664122	0.336283185840708	0.1640625
N[C@@H](C[C@](O)(CO)[C@H](CO)C(=O)O)C(=O)O	0.10714285714285714	0.10344827586206896	0.07964601769911504	0.08108108108108109	0.09821428571428571	0.1523809523809524
CC/C=C(\C)CCc1ccccc1C(=O)O	0.16911764705882354	0.15789473684210525	0.13513513513513514	0.13761467889908258	0.20952380952380953	0.14678899082568808
COc1cc2c(c3oc(=O)c4c(c13)CCC4=O)[C@@H]1C=CO[C@@H]1O2	0.09036144578313253	0.08450704225352113	0.1297709923664122	0.13178294573643412	0.08759124087591241	0.08888888888888889
CN(CCOc1ccc(CC2SC(=O)NC2=O)cc1)c1ccccn1	0.16875	0.1510791366906475	0.1	0.10144927536231885	0.19230769230769232	0.0851063829787234
Cc1nccc(-c2ccccc2)c1-c1ccc(F)cc1	0.3515625	0.2066115702479339	0.04477611940298507	0.045454545454545456	0.34285714285714286	0.03731343283582089
C[C@@H]1C(=O)C[C@H](C)[C@@]2(O)C[C@H]3[C@@H]4C[C@H]5C[C@@H](O)CC[C@]5(C)[C@@]4(C)CC[C@]3(C)[C@H](O)C[C@@]21C	0.03608247422680412	0.05454545454545454	0.18309859154929578	0.1773049645390071	0.043209876543209874	0.11333333333333333
C[C@H]1SC(=O)N2C(=O)/C(=C(\c3ccc(-c4ccc(F)cc4)nc3)S(C(C)(C)C)S2)C1	0.2222222222222222	0.2127659574468085	0.13013698630136986	0.10884353741496598	0.23880597014925373	0.07894736842105263
CC/C=C(\CCc1ccccc1)c1ccccc1	0.24444444444444444	0.11904761904761904	0.08870967741935484	0.09016393442622951	0.20353982300884957	0.08064516129032258
NCCC[C@@H](O)COc1ccccc1	0.17424242424242425	0.11304347826086956	0.07964601769911504	0.09090909090909091	0.17142857142857143	0.1308411214953271
SCCc1ccc(Nc2ccc(Cl)cc2)cc1	0.17142857142857143	0.11382113821138211	0.056451612903225805	0.05737704918032787	0.17857142857142858	0.04838709677419355
CN[C@](N)(Cc1ccc(F)cc1)C(=O)O	0.183206106870229	0.21904761904761905	0.10909090909090909	0.10091743119266056	0.23	0.1
O=C(O)c1cc(-c2ccc(F)cc2F)ccc1O	0.20588235294117646	0.23423423423423423	0.07377049180327869	0.075	0.2692307692307692	0.08333333333333333
CC/C=C(\C)CCC(=O)O[C@H]1C[C@@H](CCCCCCC)CC[C@@H]1OC(=O)CC(=O)O	0.08196721311475409	0.08917197452229299	0.1619718309859155	0.16428571428571428	0.07096774193548387	0.19708029197080293
CSC[C@H]1CC[C@H](C)[C@H](CC[C@@H](O)C[C@@H](O)CC(=O)O)[C@H]1COC(=O)C(C)(C)CC	0.18902439024390244	0.17482517482517482	0.24615384615384617	0.17647058823529413	0.15602836879432624	0.3879310344827586
CC(C)c1cc(-c2ccc(F)cc2)c(-c2ccc(F)cc2)n1/C=C/[C@H](O)C[C@@H](O)CC(=O)O	0.4405594405594406	0.4435483870967742	0.08125	0.09615384615384616	0.5398230088495575	0.19444444444444445
CSC[C@@H](O)CCSP(=O)(F)O	0.08955223880597014	0.09174311926605505	0.056074766355140186	0.0673076923076923	0.09615384615384616	0.10891089108910891
C=C/C(=C/CC(C)(C)C)CCc1ccccc1	0.14084507042253522	0.125	0.12173913043478261	0.09482758620689655	0.17117117117117117	0.09401709401709402
CC/C=C\CC[C@@H](CCCCC(=O)O)OC[C@H](CO)CC	0.10191082802547771	0.11450381679389313	0.08527131782945736	0.104	0.11904761904761904	0.16806722689075632
C=CCc1ccccc1-c1ccc2nc(C)cc3cccc3n2C1	0.16352201257861634	0.11267605633802817	0.06293706293706294	0.06382978723404255	0.18604651162790697	0.055944055944055944
C[S@@](=O)OCCNC(=O)CCc1ccccc1	0.17266187050359713	0.11475409836065574	0.1111111111111111	0.11304347826086956	0.1592920353982301	0.12173913043478261
CNCc1ccc(CN(C)CCCC(C#N)(c2ccc(OCCC#N)cc2)c2ccc(OC)cc2)cc1	0.17553191489361702	0.12138728323699421	0.07428571428571429	0.06896551724137931	0.14545454545454545	0.07471264367816093
CC/C=C(\CCC(=O)OCC)OC(=O)CC(C)=O	0.07947019867549669	0.088	0.1016949152542373	0.10344827586206896	0.06504065040650407	0.1415929203539823
Cc1cc(-c2c(-c3ccc(F)cc3)nc(C(C)C)n2/C=C/[C@@H](O)C[C@@H](O)CC(=O)O)cc(C)c1F	0.36363636363636365	0.5	0.09259259259259259	0.10759493670886076	0.47107438016528924	0.19727891156462585
NCCCC[C@H](N[C@@H](CCC(=O)O)C(=O)O)C(=O)N1CC[C@H]1C(=O)O	0.12345679012345678	0.09929078014184398	0.07971014492753623	0.08888888888888889	0.0948905109489051	0.16535433070866143
CCN1c2ccccc2C(=O)C1c1ccccc1	0.22794117647058823	0.12	0.08943089430894309	0.09090909090909091	0.21621621621621623	0.07258064516129033
c1ncc(Nc2ccc(Nc3ccccc3)cc2)cc1	0.25	0.0962962962962963	0.0364963503649635	0.037037037037037035	0.18181818181818182	0.029197080291970802
CCC[C@@H](O)CCOC(=O)C(c1ccccc1)c1ccccc1	0.302158273381295	0.15789473684210525	0.11278195488721804	0.13178294573643412	0.24166666666666667	0.16666666666666666
CCCCCCCCN[C@H](C)[C@@H](O)c1ccc(SC(C)C)cc1	0.15483870967741936	0.17829457364341086	0.10606060606060606	0.125	0.16666666666666666	0.15079365079365079
CCC[C@@H](O)CCOc1ccccc1-c1ccccc1	0.291044776119403	0.14960629921259844	0.09375	0.104	0.23684210526315788	0.13008130081300814
CCC/C(=C/CC(C)=O)C(C)(C)Oc1ccc(-c2ccccc2)cc1	0.2671232876712329	0.1791044776119403	0.15151515151515152	0.12781954887218044	0.2644628099173554	0.11851851851851852
NCCC[C@H](O)COc1ccccc1	0.17424242424242425	0.11304347826086956	0.07964601769911504	0.09090909090909091	0.17142857142857143	0.1308411214953271
CNCCCN1c2ccccc2CCc2ccccc21	0.21678321678321677	0.11363636363636363	0.08461538461538462	0.0859375	0.2033898305084746	0.06870229007633588
CCCCN1CCCC[C@H]1C(=O)Nc1c(C)cccc1C	0.13725490196078433	0.12213740458015267	0.1557377049180328	0.15833333333333333	0.136	0.12903225806451613
CC/C=C(\CCCCCC(=O)O)OC(C)=O	0.1048951048951049	0.10084033613445378	0.10619469026548672	0.10810810810810811	0.09565217391304348	0.16981132075471697
CNC(=C[N+](=O)[O-])NCCSCc1cccc(CN(C)C)c1	0.11392405063291139	0.13740458015267176	0.1	0.1015625	0.125	0.10077519379844961
NCCc1ccc(OCC(O)CN(CCCl)CCCl)cc1	0.11538461538461539	0.13076923076923078	0.07633587786259542	0.0859375	0.12698412698412698	0.1111111111111111
CC1=C(CC(=O)O)c2ccccc2S1(=O)=O	0.17037037037037037	0.18018018018018017	0.10619469026548672	0.10810810810810811	0.21153846153846154	0.11711711711711711
C=C[C@](C)(O)CCC1=CCC[C@H]2[C@@H]3CC4=CC(=O)CC[C@]4(C)[C@H]3CC[C@@]21C	0.061452513966480445	0.08666666666666667	0.15441176470588236	0.13970588235294118	0.0821917808219178	0.09859154929577464
Clc1c(CCCl)c(N2CCCC2)nc2ccccc21	0.11842105263157894	0.1171875	0.07874015748031496	0.08	0.1694915254237288	0.05426356589147287
C=CCN1CC[C@]23c4c5ccc(O)c4O[C@H]2C(=O)CC[C@@]3(O)[C@H]1C5	0.08284023668639054	0.09859154929577464	0.11940298507462686	0.12121212121212122	0.11029411764705882	0.07194244604316546
CNCCc1ccccc1	0.14285714285714285	0.09345794392523364	0.0673076923076923	0.06862745098039216	0.15463917525773196	0.06796116504854369
CCNCCC(O)c1ccc(OCC(O)CN(C)C)cc1	0.16891891891891891	0.19672131147540983	0.1111111111111111	0.12195121951219512	0.175	0.18803418803418803
C/C(N)=C/C=C/C=C/C=C1\Cc2ccccc2C(=O)O1	0.10967741935483871	0.11538461538461539	0.0859375	0.0873015873015873	0.15702479338842976	0.06153846153846154
CC1=C(/C=C/C(C)=C/C=C/C(C)=C\C(=O)O)C(C)(C)CCC1	0.06097560975609756	0.10526315789473684	0.11023622047244094	0.10317460317460317	0.09230769230769231	0.08527131782945736
CC(C)C(=O)Nc1cccc([N+](C)(C)C)c1.[Br-]	0.15328467153284672	0.1592920353982301	0.11607142857142858	0.12844036697247707	0.1559633027522936	0.10714285714285714
Cc1c(OCC(O)C[C@@H](O)CC(=O)[O-])c(C(c2ccc(F)cc2)c2ccc(F)cc2)cc2ccccc12	0.36875	0.23870967741935484	0.08139534883720931	0.08875739644970414	0.35507246376811596	0.15625
c1csc(CN2CC2)c1	0.06015037593984962	0.05555555555555555	0.06930693069306931	0.0707070707070707	0.07920792079207921	0.0594059405940594
C=C[C@@]1(C)C[C@H]2O[C@H]3[C@H](C)CC4=C(CC(=O)O)[C@H]4CC[C@H]3C[C@@H](OC(=O)c4ccc(OC)cc4)[C@@]21C	0.1256544502617801	0.15337423312883436	0.19736842105263158	0.2	0.13664596273291926	0.17532467532467533
N#C/C=C/c1ccccc1	0.1076923076923077	0.09345794392523364	0.037383177570093455	0.0380952380952381	0.15463917525773196	0.03773584905660377
CCC(C)(C)C(=O)O[C@H]1C[C@@H](C)C=C2C=C[C@H](C)[C@H](CC[C@@H]3C[C@@H](O)CC(=O)O3)C21	0.08241758241758242	0.1038961038961039	1.0	0.7802197802197802	0.08552631578947369	0.35833333333333334
COCCc1ccccc1-c1nc2[nH]nnc2c(=O)[nH]1	0.13071895424836602	0.14960629921259844	0.08527131782945736	0.08661417322834646	0.1652892561983471	0.06923076923076923
CCC/C(C)=C\C(C)=C/C=C/C(C)=C/C(=O)O	0.06666666666666667	0.10833333333333334	0.09482758620689655	0.09649122807017543	0.09401709401709402	0.10526315789473684
CCNCOCCN1CCOc2ccccc21	0.13793103448275862	0.08661417322834646	0.11864406779661017	0.1206896551724138	0.13675213675213677	0.10084033613445378
CC/C=C(\CCCCCC(=O)O)C(=O)O	0.10714285714285714	0.10344827586206896	0.08928571428571429	0.09090909090909091	0.09821428571428571	0.16346153846153846
CCN(CC)CCCC(C)Nc1c2ccc(Cl)cc2nc2cc(OC)cc(Cl)c12	0.14619883040935672	0.15753424657534246	0.09395973154362416	0.1103448275862069	0.1388888888888889	0.11724137931034483
O=C(Nc1ccc(Br)c(Br)c1)c1cc(Br)cc(Br)c1O	0.15753424657534246	0.12698412698412698	0.07086614173228346	0.072	0.14166666666666666	0.06299212598425197
CCC/C(C)=C1/C(=O)C=C[C@]2(C)[C@H](C)CC[C@@H]12	0.06622516556291391	0.09836065573770492	0.18518518518518517	0.18867924528301888	0.08403361344537816	0.14414414414414414
CC/C=C/CCCC(=O)OC(C)(C)C	0.06293706293706294	0.09649122807017543	0.14423076923076922	0.11428571428571428	0.08108108108108109	0.11320754716981132
N[C@H](CO)C(=O)N[C@@H](CCCNC(=O)[C@@H](CC(=O)O)NC(=O)[C@@H](CC(=O)O)C(=O)NCC(=O)O)C(=O)O	0.11578947368421053	0.10119047619047619	0.04678362573099415	0.05357142857142857	0.09090909090909091	0.14838709677419354
c1nc2c(cc1)Nc1ccccc1S2	0.13768115942028986	0.1016949152542373	0.04201680672268908	0.042735042735042736	0.16822429906542055	0.03361344537815126
CC[C@@H]1[C@@H]2C[C@H]3[C@@H]4N(C)c5ccccc5[C@]45C[C@@H]([C@@H]2[C@H]5O)N3[C@@H]1O	0.10909090909090909	0.09090909090909091	0.171875	0.1746031746031746	0.13533834586466165	0.14615384615384616
NC[C@H]1O[C@H](O[C@H]2[C@H](O)[C@@H](O[C@H]3O[C@H](CO)[C@@H](O)[C@H](N)[C@H]3O)[C@H](N)C[C@@H]2N)[C@H](O)[C@@H](O)[C@@H]1O	0.025252525252525252	0.029239766081871343	0.0967741935483871	0.09803921568627451	0.030120481927710843	0.09740259740259741
N[C@H]1CO[C@H](O[C@H]2[C@@H](O)[C@H](O[C@H]3OC[C@H](O)[C@@H](O)[C@H](N)[C@H]3O)[C@H](N)C[C@@H]2N)[C@H](O)[C@@H](O)[C@@H]1O	0.015	0.017341040462427744	0.0967741935483871	0.09803921568627451	0.017857142857142856	0.08333333333333333
C=CC1(C(=O)O)CCC2(CCCC2)CC(=O)C=C1c1cccc(Cl)c1	0.12121212121212122	0.12857142857142856	0.10144927536231885	0.10294117647058823	0.1417910447761194	0.07857142857142857
CCCC(=O)OC(C)(C)C	0.05263157894736842	0.08653846153846154	0.15053763440860216	0.11702127659574468	0.06930693069306931	0.10416666666666667
C/C1=C/CC/C=C/C(=C/C)C(=O)Nc2ccccc21	0.14189189189189189	0.11811023622047244	0.0967741935483871	0.09836065573770492	0.19130434782608696	0.07142857142857142
CN[C@@]1(O)C[C@H](O[C@H]2O[C@H](C(=O)N)[C@H](O)[C@H](O)[C@H]2O)c2ccccc21	0.12269938650306748	0.10638297872340426	0.15384615384615385	0.15625	0.14393939393939395	0.15503875968992248
S=C(c1ccccc1)Nc1ccc(C#N)cc1	0.21481481481481482	0.096	0.048	0.04878048780487805	0.2	0.04
CO[P@@](=O)(O)c1ccc(F)cc1	0.1484375	0.18811881188118812	0.08571428571428572	0.08737864077669903	0.19791666666666666	0.0761904761904762
CC(C)C[C@H](NC(=O)[C@H](Cc1ccc(O)cc1)NC(=O)[C@@H](N)CC(C)C)C(=O)N1CCC[C@H]1C(=O)N[C@@H](CCCCN)C(=O)N[C@@H](Cc1c[nH]cn1)C	0.15486725663716813	0.14705882352941177	0.10679611650485436	0.11330049261083744	0.13930348258706468	0.135
OCc1ccccc1	0.13114754098360656	0.08823529411764706	0.06060606060606061	0.061855670103092786	0.15217391304347827	0.061224489795918366
C=CC[S@@](=O)c1ccccc1O	0.11278195488721804	0.11009174311926606	0.07476635514018691	0.0761904761904762	0.16	0.06542056074766354
CC[C@H](O)C(=O)O[C@H]1CCC=C2C=C[C@H](C)[C@H](CC[C@@H]3C[C@@H](O)CC(=O)O3)[C@H]21	0.10285714285714286	0.11409395973154363	0.5841584158415841	0.6631578947368421	0.1103448275862069	0.39473684210526316
CN(c1ccc(NC(=O)c2ccc(Cl)cc2)cc1)Cc1ccc(O)cc1	0.25165562913907286	0.15714285714285714	0.07586206896551724	0.07692307692307693	0.1984732824427481	0.06896551724137931
C[C@H](NC(C)(C)C)C(=O)N1CCC[C@H]1C(=O)N[C@@H](CCCN)C(=O)N[C@@H](Cc1ccccc1)C(=O)N[C@@H](CCC(=O)O)C(=O)O	0.185	0.14130434782608695	0.1270718232044199	0.12222222222222222	0.15819209039548024	0.16666666666666666
CNCC[C@H](O)C(=O)OCOc1cccc2ccccc12	0.2152777777777778	0.15625	0.109375	0.12903225806451613	0.2543859649122807	0.13709677419354838
CCCC[C@H](O)CC=CCCCCCCCC(=O)O	0.10526315789473684	0.11904761904761904	0.07142857142857142	0.08130081300813008	0.12396694214876033	0.15517241379310345
CC[C@@H](F)[C@@H]1[C@H](C#N)C[C@@H]2[C@@H]3CC=C4C[C@@H](O)CC[C@]4(C)[C@H]3CC[C@@]21C	0.0446927374301676	0.059602649006622516	0.15789473684210525	0.17829457364341086	0.05442176870748299	0.13333333333333333
CC#CCc1ccc(C(O)CC(C)C)cc1	0.15217391304347827	0.2	0.09565217391304348	0.11711711711711711	0.19811320754716982	0.13636363636363635
C[n+]1ccccc1/C=N/O.[Cl-]	0.08270676691729323	0.08333333333333333	0.05714285714285714	0.05825242718446602	0.12	0.057692307692307696
CC(C)[C@H](NC(=O)[C@H](Cc1ccc(O)cc1)NC(=O)CNC(=O)[C@@H](N)Cc1ccccc1)C(=O)N[C@@H](C)C(=O)N[C@@H](CCC(=O)O)C(=O)O	0.24	0.1631578947368421	0.08040201005025126	0.09230769230769231	0.21348314606741572	0.15053763440860216
CNC(=O)c1ccc(O)cc1	0.1328125	0.14563106796116504	0.09803921568627451	0.1	0.15306122448979592	0.08823529411764706
N[C@H](C(=O)O)c1ccc(-c2ccc(F)cc2)c(C(=O)O)c1	0.2740740740740741	0.2608695652173913	0.07751937984496124	0.0873015873015873	0.32075471698113206	0.11290322580645161
CSc1ccc2c(c1)N(CCC1CCCCN1C)c1ccccc1S2	0.16049382716049382	0.11805555555555555	0.09929078014184398	0.10071942446043165	0.19083969465648856	0.07692307692307693
CC[C@@H](CO)NCCN[C@@H](CC)CO	0.07746478873239436	0.06779661016949153	0.061946902654867256	0.08256880733944955	0.07079646017699115	0.12264150943396226
C/C1=C\CC[C@@H]2C[C@H](C)CCCC(=O)OCC(C)C[C@@H]12	0.03636363636363636	0.051094890510948905	0.1794871794871795	0.1826086956521739	0.045112781954887216	0.10483870967741936
CCCC[C@H](O)[C@@H](O)CCc1ccccc1C	0.18248175182481752	0.15384615384615385	0.10256410256410256	0.11403508771929824	0.2037037037037037	0.1743119266055046
C[C@@]1(O)CC[C@H]2[C@@H]3CCC4=CC(=O)CC[C@@H]4[C@H]3CC[C@@]21C	0.041916167664670656	0.05	0.11904761904761904	0.12096774193548387	0.05185185185185185	0.08527131782945736
C[C@@H](Cc1ccc(O)c(O)c1)OC(=O)O	0.13970588235294118	0.1743119266055046	0.10909090909090909	0.1320754716981132	0.18269230769230768	0.1523809523809524
COOC#CCOC(=O)CC(C)=O	0.07142857142857142	0.06956521739130435	0.08333333333333333	0.08490566037735849	0.06306306306306306	0.10476190476190476
CCCC[C@H](O)C[C@H](O)CC(=O)Nc1ccccc1	0.3333333333333333	0.19491525423728814	0.10655737704918032	0.11764705882352941	0.25925925925925924	0.2641509433962264
CNCCNc1cccc(C(F)(F)F)c1	0.11428571428571428	0.10256410256410256	0.07894736842105263	0.07079646017699115	0.11711711711711711	0.06086956521739131
Cc1cc(F)ccc1-c1c(-c2ccc(F)cc2)nc(C(C)C)n1/C=C/[C@@H](O)C[C@@H](O)CC(=O)O	0.38666666666666666	0.49586776859504134	0.08695652173913043	0.10191082802547771	0.5172413793103449	0.2
O=CN1CCN(CCCN2c3ccccc3Sc3ccc(C(F)(F)F)cc32)CC1	0.15789473684210525	0.11764705882352941	0.08552631578947369	0.07947019867549669	0.18571428571428572	0.05806451612903226
O=Cc1ccc(N2CCNCC2)cc1	0.08333333333333333	0.10256410256410256	0.07894736842105263	0.08035714285714286	0.11711711711711711	0.05172413793103448
CNC[C@@H](O)c1ccc(O)c(O)c1	0.11940298507462686	0.1388888888888889	0.07339449541284404	0.08490566037735849	0.14563106796116504	0.10476190476190476
CC(=CC(C)C)[C@@]1(O)CC[C@H]2[C@@H]3CCC4=CC(=O)CC[C@]4(C)[C@H]3CC[C@]12C	0.06179775280898876	0.0945945945945946	0.13043478260869565	0.14074074074074075	0.08275862068965517	0.09929078014184398
CC1=C(CC(=O)O)c2ccccc2n(C)c1=O	0.1925925925925926	0.18584070796460178	0.12280701754385964	0.125	0.29	0.12389380530973451
CCN(CC)CCNC(=O)c1ccc(N)cc1	0.14893617021276595	0.15384615384615385	0.12173913043478261	0.12389380530973451	0.1504424778761062	0.12280701754385964
Cc1c(CC[C@@H](O)C[C@@H](O)CC(=O)[O-])c(-c2ccc(F)cc2)c(C)n1-c1ccccc1-c1ccccc1	0.5422535211267606	0.2631578947368421	0.08139534883720931	0.08875739644970414	0.39552238805970147	0.17088607594936708
CSc1nc2nc(N3CCN(C(=O)C4COc5ccccc5O4)CC3)nc(N)c2cc1OC	0.13513513513513514	0.12962962962962962	0.10625	0.10759493670886076	0.15584415584415584	0.07317073170731707
CC#C[C@]1(O)CC[C@H]2[C@@H]3CCC4=CC(=O)CCC4=C3[C@@H](c3ccc(N(C)C)cc3)C[C@@]21C	0.10215053763440861	0.14102564102564102	0.11688311688311688	0.11842105263157894	0.12337662337662338	0.08227848101265822
CC(=C/C(=O)O)c1ccc(C(=O)c2ccc(F)cc2)cc1	0.2536231884057971	0.21666666666666667	0.08527131782945736	0.08661417322834646	0.2818181818181818	0.10317460317460317
COC(=O)c1ccccc1O	0.1328125	0.12380952380952381	0.10891089108910891	0.1111111111111111	0.17708333333333334	0.09900990099009901
COc1cc2nc(N3CCN(C(=O)c4ccco4)CC3)nc(N)c2cc1OC	0.11428571428571428	0.13513513513513514	0.10204081632653061	0.10344827586206896	0.13986013986013987	0.07333333333333333
NC(=O)N1c2ccccc2C=Cc2ccccc21	0.21897810218978103	0.12	0.072	0.07317073170731707	0.21621621621621623	0.064
COOC#CCNC(=O)Cc1ccccc1C	0.13986013986013987	0.12396694214876033	0.1111111111111111	0.11304347826086956	0.16964285714285715	0.10256410256410256
CC1(C)O[C@@H]2C[C@H]3[C@@H]4CCC5=CC(=O)CC[C@]5(C)[C@@]4(F)[C@@H](O)C[C@]3(C)[C@]2(C(=O)CCl)O1	0.06417112299465241	0.08860759493670886	0.16901408450704225	0.17142857142857143	0.07051282051282051	0.12244897959183673
O=C(O)COc1ccccc1-c1ccc(F)cc1O	0.23529411764705882	0.21551724137931033	0.08870967741935484	0.09016393442622951	0.3076923076923077	0.10743801652892562
O=C(O)COc1ccccc1-c1ccccc1F	0.24812030075187969	0.17796610169491525	0.09016393442622951	0.09166666666666666	0.2761904761904762	0.1
CC(C)n1c(CC[C@@H](O)C[C@@H](O)CC(=O)[O-])c(-c2ccc(F)cc2)c(-c2ccc(F)cc2)c1C(=O)Nc1ccccc1	0.5782312925170068	0.2732919254658385	0.08152173913043478	0.09444444444444444	0.41843971631205673	0.1927710843373494
CC/C=C/C[C@@H]1CC(=O)O[C@H]1C(=O)CC(C)=C	0.07333333333333333	0.08943089430894309	0.18518518518518517	0.18867924528301888	0.08403361344537816	0.13392857142857142
C#Cc1ccc(CNC(=O)O[C@H]2C[C@@H](C)C=C3C=C[C@H](C)[C@H](CC[C@@H]4C[C@@H](O[Si](C)(C)C(C)(C)C)CC(=O)O4)[C@H]32)cc1	0.12135922330097088	0.12087912087912088	0.5230769230769231	0.48484848484848486	0.12429378531073447	0.25477707006369427
O[C@@H]1[C@H](O)[C@@H](O)[C@H](O[C@H]2O[C@H](CO)[C@@H](O)[C@H](O)[C@H](O)[C@H]2O)[C@H](O)[C@H]1O	0.022727272727272728	0.026845637583892617	0.08888888888888889	0.09022556390977443	0.027777777777777776	0.08955223880597014
CC(C)c1cc(-c2cccc(Cl)c2)c(-c2ccc(F)cc2)n1/C=C/[C@@H](O)C[C@@H](O)CC(=O)O	0.4405594405594406	0.4435483870967742	0.08125	0.09615384615384616	0.5535714285714286	0.19444444444444445
Fc1nc(Cl)nc2c1ncn2[C@H]1C[C@H](O)[C@@H](CO)O1	0.07006369426751592	0.11023622047244094	0.0975609756097561	0.09917355371900827	0.088	0.08943089430894309
CC(C)c1nc(-c2ccc(F)cc2)c(-c2ccc(F)cc2)n1/C=C/[C@H](O)C[C@H](O)CC(=O)O	0.4305555555555556	0.49166666666666664	0.08125	0.09615384615384616	0.5398230088495575	0.19444444444444445
CC/C=C(\C)CCCCCC(C)(C)C(=O)O	0.08275862068965517	0.1016949152542373	0.14814814814814814	0.10909090909090909	0.08695652173913043	0.1388888888888889
CC/C=C(C(=O)O)OC[C@H](C)CC(=O)O	0.14074074074074075	0.15454545454545454	0.11009174311926606	0.13333333333333333	0.1509433962264151	0.21212121212121213
O=C(O)Cc1ccccc1Nc1c(Cl)cccc1Cl	0.20863309352517986	0.1652892561983471	0.08	0.08130081300813008	0.24770642201834864	0.08943089430894309
CN[C@@H]1[C@H](O)[C@H](NC)[C@H]2O[C@@]3(O)C(=O)C[C@@H](C)O[C@H]3O[C@@H]2[C@H]1O	0.047337278106508875	0.056338028169014086	0.152	0.15447154471544716	0.050724637681159424	0.12598425196850394
CC/C=C/CC[C@@H](C)[C@@H](O)CC(=O)O	0.15151515151515152	0.1792452830188679	0.09174311926605505	0.11428571428571428	0.18811881188118812	0.21649484536082475
COc1cc2c3cc1Oc1cc(ccc1O)C[C@@H]1c4c(cc(OC)c(O)c4Oc4ccc(cc4)C[C@@H]3N(C)CC2)CC[N+]1(C)C.[Cl-]	0.13488372093023257	0.10152284263959391	0.09895833333333333	0.09424083769633508	0.13368983957219252	0.06598984771573604
N#CCO	0.01639344262295082	0.021052631578947368	0.02247191011235955	0.022988505747126436	0.022222222222222223	0.022727272727272728
CC(C)n1c(CC[C@@H](O)C[C@@H](O)CC(=O)[O-])c(-c2ccc(F)cc2)c2c3ccccc3n(-c3ccc(F)cc3)c(=O)c21	0.4409937888198758	0.2732919254658385	0.08743169398907104	0.1005586592178771	0.45985401459854014	0.17857142857142858
Nc1noc(F)nc1=O	0.045112781954887216	0.08737864077669903	0.04950495049504951	0.050505050505050504	0.0594059405940594	0.019417475728155338
CN1Cc2ccccc2C(=O)C1c1ccccc1	0.21897810218978103	0.1111111111111111	0.08064516129032258	0.08196721311475409	0.20535714285714285	0.064
COC[C@@H](O)CC(=O)N[C@@H]1C(=O)N2C(C(=O)O)=C(COC(C)=O)CS[C@H]21	0.1419753086419753	0.1366906474820144	0.1259259259259259	0.13636363636363635	0.13333333333333333	0.1796875
CC[C@H](C)C(=O)O[C@H]1C[C@H](O)C=C2C=C[C@H](C)[C@H](CC[C@@H]3C[C@@H](O)CC(=O)O3)[C@H]21	0.1016949152542373	0.12	0.6701030927835051	0.8604651162790697	0.10884353741496598	0.5480769230769231
CSC(=O)c1ccc(OC)cc1	0.11278195488721804	0.14150943396226415	0.10576923076923077	0.10784313725490197	0.1485148514851485	0.09615384615384616
Cc1onc(-c2ccccc2Cl)c1C(=O)N[C@@H]1C(=O)N2[C@@H]1SC(C)(C)[C@@H]2C(=O)O	0.18292682926829268	0.16783216783216784	0.1258741258741259	0.1276595744680851	0.17391304347826086	0.1267605633802817
O=C(O)c1cc(=O)c2c(OCC(O)COc3cccc4oc(C(=O)O)cc(=O)c34)cccc2o1	0.2138728323699422	0.18064516129032257	0.09259259259259259	0.10062893081761007	0.2191780821917808	0.1282051282051282
CC(C)c1c(CC[C@@H](O)C[C@@H](O)CC(=O)[O-])c(-c2ccc(F)cc2)cn1C1CCCCC1	0.3509933774834437	0.3208955223880597	0.11764705882352941	0.1342281879194631	0.34375	0.22302158273381295
CC/C=C(\C)CCc1cccc(OC)c1	0.1056338028169014	0.13043478260869565	0.12727272727272726	0.12962962962962962	0.13636363636363635	0.11818181818181818
C[C@@](O)(CS(=O)(=O)c1ccc(F)cc1)C(=O)Nc1ccc(C#N)c(C(F)(F)F)c1	0.21518987341772153	0.2222222222222222	0.09655172413793103	0.08275862068965517	0.23076923076923078	0.07482993197278912
N[C@@H](Cn1ccc(=O)c(O)c1)C(=O)O	0.11764705882352941	0.13636363636363635	0.11214953271028037	0.125	0.14285714285714285	0.12380952380952381
c1ccc([C@H]2CN3CCSC3=N2)cc1	0.11347517730496454	0.0743801652892562	0.0782608695652174	0.07964601769911504	0.12612612612612611	0.05128205128205128
NC[C@H](N)C(=O)N[C@@H](Cc1ccccc1)C(=O)N1CCC[C@H]1C(=O)N[C@@H](CCC(=O)O)C(=O)NCC(=O)O	0.1837837837837838	0.12280701754385964	0.09411764705882353	0.10179640718562874	0.15432098765432098	0.15625
N[C@H]1CCC[C@H](C(=O)O)CC1	0.03571428571428571	0.04424778761061947	0.08737864077669903	0.0891089108910891	0.046296296296296294	0.07766990291262135
C=C(O)C1(O)CCCCC1	0.028985507246376812	0.036036036036036036	0.04807692307692308	0.049019607843137254	0.03773584905660377	0.04854368932038835
CN[C@@H](CCCO)COC(=O)c1ccccc1C(=O)OC	0.19310344827586207	0.140625	0.12903225806451613	0.14049586776859505	0.175	0.16806722689075632
CCCC1O[C@@H]2C[C@H]3[C@@H]4CCC5=CC(=O)C=C[C@]5(C)[C@H]4[C@@H](O)C[C@]3(C)[C@]2(C(=O)CO)O1	0.08648648648648649	0.10126582278481013	0.23529411764705882	0.23880597014925373	0.09032258064516129	0.19285714285714287
O[C@H]1C[C@H]2[C@H]3CCC4=CC(=O)C=C[C@]4(C3)[C@@]2(CCCl)[C@H]2N(CC[N+]3(C)CC3)[C@H]12	0.07777777777777778	0.06369426751592357	0.16666666666666666	0.16911764705882354	0.0728476821192053	0.14285714285714285
CCCCCCCCC#CC#CC#CCCCCCC(=O)O	0.0658682634730539	0.06338028169014084	0.0661764705882353	0.06716417910447761	0.06569343065693431	0.09923664122137404
COc1ccc(CN(CCN(C)C)c2ccccc2)cc1	0.19863013698630136	0.13846153846153847	0.09230769230769231	0.09375	0.211864406779661	0.08461538461538462
O=COC[C@H](O)CS(=O)(=O)O	0.06716417910447761	0.13725490196078433	0.057692307692307696	0.06930693069306931	0.08823529411764706	0.10101010101010101
CCCCOc1ccccc1O	0.12878787878787878	0.10909090909090909	0.11538461538461539	0.11764705882352941	0.15841584158415842	0.10576923076923077
CC(C)n1c(CC[C@@H](O)C[C@@H](O)CC(=O)[O-])c(-c2ccc(F)cc2)c(-c2ccccc2)c1C(=O)Nc1ccc(O)cc1	0.589041095890411	0.28125	0.08152173913043478	0.09444444444444444	0.42857142857142855	0.2
Clc1ccc(COC(Cn2ccnc2)c2ccc(Cl)cc2Cl)c(Cl)c1	0.1411042944785276	0.1276595744680851	0.05517241379310345	0.06338028169014084	0.16666666666666666	0.05555555555555555
COCCc1ccc(OCC(O)CNC(C)C)cc1	0.16666666666666666	0.18487394957983194	0.10655737704918032	0.1271186440677966	0.1826086956521739	0.15517241379310345
CC/C=C(C(=O)O)Oc1ccc(C(=O)c2ccc(F)cc2)cc1C	0.23972602739726026	0.232	0.11278195488721804	0.11450381679389313	0.28448275862068967	0.13076923076923078
C=C[C@@]1(C)C[C@H]2C[C@H]3[C@H](C)CC4=C(CC(=O)O)[C@H]4CC[C@H]3[C@@]21C	0.0658682634730539	0.09420289855072464	0.1693548387096774	0.1721311475409836	0.08955223880597014	0.152
O=C(O)CCCNC(=O)c1ccccc1	0.21705426356589147	0.14035087719298245	0.10714285714285714	0.10909090909090909	0.19047619047619047	0.14953271028037382
CO[C@@H]1C[C@@H](OC(=O)c2cccnc2)C[C@H](/C=C/c2c(-c3ccc(F)cc3)nc(N(C)S(C)(=O)=O)nc2C(C)C)O1	0.21164021164021163	0.4744525547445255	0.13953488372093023	0.14792899408284024	0.25477707006369427	0.11428571428571428
CC/C=C/CC[C@@H](C)[C@@H](CC[C@@H](O)CC(=O)O)C(=O)O	0.19148936170212766	0.20512820512820512	0.08870967741935484	0.10833333333333334	0.20353982300884957	0.2761904761904762
CSCCCCCCC#CC#CCCCCCCCC(=O)O	0.0658682634730539	0.06338028169014084	0.058394160583941604	0.05925925925925926	0.06569343065693431	0.09090909090909091
CO[C@H](C)[C@@H]1C(=O)O[C@@H](C)[C@H](O)[C@@H](C)[C@@H]1O[C@]1(CCC(O)CC(=O)O)CC1	0.14814814814814814	0.17777777777777778	0.21428571428571427	0.23770491803278687	0.15789473684210525	0.288135593220339
C/C1=C/CC/C=C/C(=C/C)C(=O)Nc2ccccc2C(=O)O1	0.14935064935064934	0.12781954887218044	0.1076923076923077	0.109375	0.1885245901639344	0.07518796992481203
C=CC[N@+]12CCS[C@H](C)C[C@H]2C(=O)Nc2ccccc21	0.10256410256410256	0.09848484848484848	0.13008130081300814	0.1322314049586777	0.13821138211382114	0.09523809523809523
CC1=C(CC(=O)O)c2ccccc2n1Cc1ccc(S(C)(=O)=O)cc1	0.25170068027210885	0.23622047244094488	0.10218978102189781	0.1037037037037037	0.34513274336283184	0.1111111111111111
CCCc1ccc(NC(=O)O[C@H]2C[C@@H](C)C=C3C=C[C@H](C)[C@H](CC[C@@H]4C[C@@H](O[Si](C)(C)C(C)(C)C)CC(=O)O4)[C@H]32)cc1	0.14356435643564355	0.12087912087912088	0.5348837209302325	0.4961832061068702	0.12429378531073447	0.2709677419354839
CCc1nc(N)nc(Cl)c1NC1=NCCN1	0.05263157894736842	0.09016393442622951	0.058333333333333334	0.059322033898305086	0.05785123966942149	0.04132231404958678
NS(=O)(=O)c1cc2c(cc1Cl)NC(C(Cl)Cl)NS2(=O)=O	0.056962025316455694	0.10236220472440945	0.05511811023622047	0.06451612903225806	0.06299212598425197	0.05555555555555555
C=C(N)C1CCCCN1C=Nc1ccc(Cl)cc1	0.07792207792207792	0.09448818897637795	0.08130081300813008	0.08264462809917356	0.10743801652892562	0.056
C[C@@H]1O[C@H](O[C@H]2C[C@@H](O)[C@]3(CO)[C@H]4[C@H](O)C[C@]5(C)[C@@H](C6=CC(=O)OC6)CC[C@]5(O)[C@@H]4CC[C@]3(O)C2)[C@H](O)[C@H](O)[C@H]1O	0.04608294930875576	0.05263157894736842	0.1411764705882353	0.14285714285714285	0.05405405405405406	0.11560693641618497
CCCN1C[C@H](CSC)C[C@@H]2c3cccc4[nH]cc(c34)C[C@H]21	0.11180124223602485	0.10144927536231885	0.14960629921259844	0.152	0.12213740458015267	0.11538461538461539
C/C=C(\C)C(=O)O[C@H]1C[C@@H](C)C=C2C=C[C@H](C)[C@H](CC[C@@H]3C[C@@H](O)CC(=O)O3)[C@H]21	0.08333333333333333	0.11258278145695365	0.7419354838709677	0.7582417582417582	0.09395973154362416	0.35294117647058826
C[C@@H]1C/C=C/C=C/C=C/C=C/[C@H](O[C@@H]2O[C@H](C)[C@@H](O)[C@H](N)[C@@H]2O)C[C@@H]2O[C@](O)(C[C@@H](O)C[C@H]3O[C@@H]3/C=C/C(=O)O1)C[C@H](O)[C@H]2C(=O)O	0.09375	0.07389162561576355	0.18435754189944134	0.1864406779661017	0.09230769230769231	0.14673913043478262
C=C[C@H]1C[C@@H](C(=O)N[C@@H]([C@H]2O[C@H](SC)[C@H](O)[C@@H](O)[C@H]2O)[C@H](C)Cl)N(C)C1	0.07602339181286549	0.09027777777777778	0.14393939393939395	0.1640625	0.09352517985611511	0.15384615384615385
C[Si](C)(C)C[C@H](C)C	0.046875	0.08080808080808081	0.06315789473684211	0.07608695652173914	0.0625	0.06382978723404255
CNCC[C@@H](c1ccc(O)cc1)c1ccc(O)cc1	0.19858156028368795	0.14516129032258066	0.07086614173228346	0.08064516129032258	0.21238938053097345	0.08870967741935484
CC(C)C[C@H](NC(=O)CN)C(=O)N1CCC[C@H]1C(=O)N[C@H](C(=O)NCC(=O)NCC(=O)O)[C@@H](C)O	0.1366120218579235	0.13125	0.09375	0.10897435897435898	0.12101910828025478	0.16778523489932887
C[C@@H](CCCC(C)(C)O)[C@H]1CC[C@H]2[C@@H]3CC=C4C[C@@H](O)CC[C@]4(C)[C@H]3CC[C@]12C	0.06557377049180328	0.07692307692307693	0.18248175182481752	0.1678832116788321	0.06535947712418301	0.14184397163120568
CN[C@@H](CCCCO)CC(=O)Oc1ccccc1C	0.18309859154929578	0.14634146341463414	0.125	0.13675213675213677	0.19298245614035087	0.16521739130434782
C[N+](C)(C)CCOP(=O)([O-])OC[C@H](O)CO	0.08333333333333333	0.09322033898305085	0.07894736842105263	0.09009009009009009	0.08771929824561403	0.12962962962962962
OCCCCCCN1CCC(OC(=O)c2cccs2)CC1	0.1	0.07971014492753623	0.1349206349206349	0.13709677419354838	0.09923664122137404	0.136
CCC[C@H]1C[C@H](C(=O)N[C@@H]([C@H]2O[C@H](SC)[C@H](O)[C@@H](O)[C@H]2O)[C@H](C)Cl)N(C)C1	0.0872093023255814	0.10344827586206896	0.18461538461538463	0.20634920634920634	0.09929078014184398	0.18604651162790697
CCCC[C@@]1(O)C[C@H]2[C@@H]3CCC4=CC(=O)CC[C@@H]4[C@H]3CC[C@@]21CC	0.06395348837209303	0.061224489795918366	0.1450381679389313	0.14728682170542637	0.06338028169014084	0.12030075187969924
C[C@@H](Oc1ccc(O)c(O)c1)c1ccccc1	0.19852941176470587	0.14285714285714285	0.06557377049180328	0.0847457627118644	0.2358490566037736	0.08403361344537816
CC(C)(C)NCC(O)c1ccc(O)cc1	0.13138686131386862	0.16363636363636364	0.11926605504587157	0.10091743119266056	0.16037735849056603	0.11009174311926606
NC(=O)C1CCN(CCCN2c3ccccc3Sc3ccc(Cl)cc32)CC1	0.1696969696969697	0.12162162162162163	0.10344827586206896	0.1048951048951049	0.1925925925925926	0.08163265306122448
C/C(C)=C/C(=O)O[C@@H]1C2C(=C[C@H](C)[C@H]1CO)C=C[C@H](C)[C@@H]2CC[C@@H]1C[C@@H](O)CC(=O)O1	0.09289617486338798	0.11612903225806452	0.5754716981132075	0.5865384615384616	0.09803921568627451	0.328
CCC1(c2ccc(N)cc2)CCC(=O)NC1=O	0.1095890410958904	0.13445378151260504	0.11206896551724138	0.11403508771929824	0.13043478260869565	0.0847457627118644
Nc1ccc(S(=O)(=O)Nc2ccnn2-c2ccccc2)cc1	0.2191780821917808	0.13533834586466165	0.050724637681159424	0.051470588235294115	0.19672131147540983	0.043478260869565216
NCCOCCN1CCCCC1=O	0.05555555555555555	0.03305785123966942	0.09174311926605505	0.09345794392523364	0.043478260869565216	0.07272727272727272
CC(C)c1nn(-c2ccccn2)c(-c2ccc(F)cc2)c1/C=C/[C@@H](O)C[C@@H](O)CC(=O)[O-]	0.3691275167785235	0.48739495798319327	0.08227848101265822	0.09740259740259741	0.5357142857142857	0.1564625850340136
CCCCSc1ccccc1	0.13953488372093023	0.09090909090909091	0.08571428571428572	0.08737864077669903	0.15	0.08653846153846154
Nc1c(Br)cc(Br)cc1CN[C@H]1CC[C@H](O)CC1	0.057692307692307696	0.06153846153846154	0.1092436974789916	0.1111111111111111	0.064	0.07377049180327869
CC(C)(C)NCC(O)c1cc(O)cc(O)c1	0.1056338028169014	0.13043478260869565	0.11711711711711711	0.0990990990990991	0.12612612612612611	0.11818181818181818
COC(=O)Nc1nc2cc(C(=O)c3cccs3)ccc2[nH]1	0.15894039735099338	0.14728682170542637	0.08396946564885496	0.08527131782945736	0.1532258064516129	0.09302325581395349
CCOP(=O)(O)O	0.03937007874015748	0.05	0.06451612903225806	0.06593406593406594	0.05263157894736842	0.07692307692307693
O=C1OCCN1/N=C/c1ccc([N+](=O)[O-])o1	0.06666666666666667	0.08130081300813008	0.08547008547008547	0.08695652173913043	0.0847457627118644	0.05
CCNC[C@H](O)COC(=O)c1ccccc1	0.19402985074626866	0.14655172413793102	0.12389380530973451	0.13636363636363635	0.20754716981132076	0.1559633027522936
COc1cc(NC(C)CCCN)c2ncccc2c1	0.1342281879194631	0.12698412698412698	0.088	0.10743801652892562	0.14166666666666666	0.10655737704918032
Fc1ccc(C(c2ccc(F)cc2)N2CCN(C/C=C/c3ccccc3)CC2)cc1	0.25308641975308643	0.15789473684210525	0.055900621118012424	0.06329113924050633	0.25735294117647056	0.043209876543209874
CC1=C(CC(=O)O)c2cc(F)ccc2/C1=C\c1ccc(S(C)(=O)=O)cc1	0.23178807947019867	0.272	0.09285714285714286	0.09420289855072464	0.2727272727272727	0.10144927536231885
CCCC[C@H]1OC(=O)C[C@H]1Cc1ccc(F)cc1	0.16083916083916083	0.17796610169491525	0.1875	0.19090909090909092	0.18584070796460178	0.1282051282051282
FCCCCCCCCCCCCCCCCCCCCCCCCC(=O)O	0.05945945945945946	0.05625	0.04487179487179487	0.045454545454545456	0.05806451612903226	0.0728476821192053
COc1ccc2cc(CCC(C)=O)ccc2c1	0.14788732394366197	0.1623931623931624	0.1111111111111111	0.11304347826086956	0.19090909090909092	0.10256410256410256
C=C[C@@]1(C)C[C@H]2C[C@H]3[C@@H](C)CC4=C(CC(=O)O)[C@H]4CC[C@H]3[C@@]21C	0.0658682634730539	0.09420289855072464	0.1693548387096774	0.1721311475409836	0.08955223880597014	0.152
NCCC(O)(c1ccccc1)c1ccc(Cl)cc1	0.19424460431654678	0.112	0.07258064516129033	0.06504065040650407	0.21818181818181817	0.056
NCc1cccc(OCC(O)CO)c1	0.12408759124087591	0.13392857142857142	0.09009009009009009	0.10185185185185185	0.1509433962264151	0.12149532710280374
BrCc1ccccc1	0.12195121951219512	0.07766990291262135	0.05	0.05102040816326531	0.13978494623655913	0.050505050505050504
O=C1[C@H](O)C[C@H](O)/C=C/c2c(O)cc(O)cc2o1	0.08609271523178808	0.10483870967741936	0.1391304347826087	0.1415929203539823	0.1092436974789916	0.1504424778761062
CCC[S@](=O)c1ccccc1O	0.1297709923664122	0.12037037037037036	0.10576923076923077	0.10784313725490197	0.1717171717171717	0.09615384615384616
C=C/C(=C/CC(C)=O)CC(C)(C)C(=O)O	0.0851063829787234	0.11504424778761062	0.1320754716981132	0.09259259259259259	0.1	0.12264150943396226
O=C(CCCN1CCC(OC(=O)c2ccc(Cl)cc2)CC1)c1ccc(F)cc1	0.23417721518987342	0.16666666666666666	0.125	0.1267605633802817	0.22556390977443608	0.11805555555555555
O[C@H]1OC[C@H]2CO[C@H]3[C@H]4CCC5=CC(=O)C=C[C@]5(C)[C@H]4[C@@H](O)C[C@]3(F)[C@]2(C(=O)CO)O1	0.08064516129032258	0.09433962264150944	0.17482517482517482	0.1773049645390071	0.09032258064516129	0.14383561643835616
COc1ccc2c(c1)c(CC(=O)O)c(C)n2C(=O)c1ccc(Cl)cc1	0.2185430463576159	0.18045112781954886	0.10218978102189781	0.1037037037037037	0.256198347107438	0.12781954887218044
Cc1cnc(NC(=O)C2=C(O)c3ccccc3S(=O)(=O)N2C)s1	0.18666666666666668	0.16153846153846155	0.09022556390977443	0.0916030534351145	0.19672131147540983	0.08270676691729323
CCCCOc1cc(CC2CNC(=O)N2)ccc1OC	0.10256410256410256	0.10687022900763359	0.13008130081300814	0.1322314049586777	0.1111111111111111	0.12195121951219512
C=C[C@H](C)CCC[C@@H](C)[C@H]1CC[C@H](O)C2(C)CC[C@@H]2CC[C@@H](O)CC(=O)O1	0.08	0.0945945945945946	0.19083969465648856	0.2125984251968504	0.09027777777777778	0.14814814814814814
CO[C@]12[C@H](COC(N)=O)C3=C(C(=O)C(C)=C(N)C3=O)N1C[C@@H]1N[C@@H]12	0.08433734939759036	0.10071942446043165	0.11363636363636363	0.11538461538461539	0.0962962962962963	0.09774436090225563
O=Cc1ccc(N(CCCl)CCCl)cc1O	0.09655172413793103	0.11864406779661017	0.08620689655172414	0.08771929824561403	0.11403508771929824	0.08695652173913043
CO[C@]12C[C@@H]3c4ccc(O)cc4CC[C@H]3[C@@H]1C[C@@H](OC)[C@@H]2O	0.07272727272727272	0.08695652173913043	0.16129032258064516	0.16393442622950818	0.09022556390977443	0.144
CC[C@@](CO)(C(=O)O)C(=O)O	0.10077519379844961	0.10576923076923077	0.11224489795918367	0.09183673469387756	0.1	0.14893617021276595
Nc1nc(=O)[nH]cc1F	0.05303030303030303	0.08737864077669903	0.04950495049504951	0.050505050505050504	0.07	0.029411764705882353
C[C@H](NC(C)(C)C)C(=O)N1CCC[C@H]1C(=O)O	0.09655172413793103	0.1	0.14545454545454545	0.13761467889908258	0.08547008547008547	0.13636363636363635
O=C1C[C@H](O)C[C@@H](/C=C/c2c(C3CC3)nc3ccc(F)cc3c2Sc2ccc(F)cc2)O1	0.1638418079096045	0.18543046357615894	0.1610738255033557	0.16326530612244897	0.21678321678321677	0.075
CCCCCCCCC#CC#CCCCCCCC(=O)O	0.06707317073170732	0.06474820143884892	0.06766917293233082	0.06870229007633588	0.06716417910447761	0.1015625
COc1cccc(CNC(=O)c2c(-c3ccccc3)c(-c3ccc(F)cc3)c(CC[C@@H](O)C[C@@H](O)CC(=O)[O-])n2C(C)C)c1	0.5256410256410257	0.2710843373493976	0.09042553191489362	0.10326086956521739	0.4013605442176871	0.20710059171597633
Nc1nc(=O)c2c([nH]1)NCC(CNc1ccc(C(=O)N[C@@H](CCC(=O)O)C(=O)O)cc1)N2C=O	0.1875	0.1895424836601307	0.1	0.10828025477707007	0.17218543046357615	0.13636363636363635
C[C@H](CO)C(=O)N1CCC[C@H]1C(=O)O	0.10144927536231885	0.09649122807017543	0.10185185185185185	0.13592233009708737	0.10091743119266056	0.1568627450980392
Cc1ccccc1C(=O)N1CCC(Cc2ccccc2)CC1	0.21768707482993196	0.11764705882352941	0.10606060606060606	0.1076923076923077	0.20491803278688525	0.08208955223880597
CC/C=C/CC[C@@H](C)[C@@H](CC[C@@H](O)CC(=O)O)CC(=O)O	0.1875	0.2	0.08661417322834646	0.10569105691056911	0.19827586206896552	0.26851851851851855
CC(C)c1cc(-c2ccccc2)cc(CC2CCCCC2)c1OCC(O)C[C@@H](O)CC(=O)[O-]	0.3081761006289308	0.22297297297297297	0.12179487179487179	0.13815789473684212	0.2846715328467153	0.20833333333333334
Nc1snc(-c2cccc(Cl)c2Cl)c1NCCN1CCC(Oc2ccc(F)cc2)CC1	0.19298245614035087	0.1568627450980392	0.07547169811320754	0.07643312101910828	0.20279720279720279	0.055900621118012424
O=c1[nH]cnc2c1ncn2[C@H]1CC[C@@H](CO)O1	0.05806451612903226	0.07874015748031496	0.11965811965811966	0.12173913043478261	0.07317073170731707	0.0743801652892562
C[C@]1(O)CC[C@H]2[C@@H]3CCCC4=CC(=O)C=CCC4=C3[C@@H](O)C[C@@]21C	0.07058823529411765	0.08391608391608392	0.13740458015267176	0.13953488372093023	0.08695652173913043	0.11278195488721804
CNCC[C@H](O)c1ccc(F)cc1	0.1889763779527559	0.21568627450980393	0.08256880733944955	0.09433962264150944	0.2268041237113402	0.10377358490566038
CNc1cccc(-c2nc(C(C)C)n(/C=C/[C@@H](O)C[C@@H](O)CC(=O)O)c2-c2ccc(F)cc2)c1	0.4513888888888889	0.4796747967479675	0.08641975308641975	0.10126582278481013	0.5391304347826087	0.19863013698630136
Cc1ccc(NC(=O)c2ccc(CN3CCN(C)CC3)cc2)cc1Nc1nccc(-c2cccnc2)n1	0.24581005586592178	0.13953488372093023	0.07954545454545454	0.08045977011494253	0.17901234567901234	0.06179775280898876
CC(=N)S.[C@@H](C)C(=O)O	0.06349206349206349	0.08080808080808081	0.06315789473684211	0.06451612903225806	0.0851063829787234	0.08695652173913043
Cn1ccnc1S	0.03875968992248062	0.049019607843137254	0.041237113402061855	0.042105263157894736	0.05154639175257732	0.041666666666666664
NC[C@H]1O[C@H](O[C@H]2[C@@H](O)[C@H](O[C@@H]3[C@@H](O)[C@H](N)C[C@H](N)[C@H]3O[C@H]3O[C@H](CN)[C@@H](O)[C@H](O)[C@H]3N)O[C@@H]2CO)[C@H](N)[C@@H](O)[C@@H]1O	0.02702702702702703	0.025510204081632654	0.0893854748603352	0.0903954802259887	0.02617801047120419	0.0898876404494382
COc1ccc(C[C@H](N)C(=O)O)cc1	0.13333333333333333	0.16666666666666666	0.1111111111111111	0.12380952380952381	0.17475728155339806	0.12264150943396226
CC1(C)O[C@@H]2C[C@H]3[C@@H]4C[C@H](F)C5=CC(=O)CC[C@]5(C)[C@H]4[C@@H](O)C[C@]3(C)[C@]2(C(=O)CO)O1	0.06989247311827956	0.09554140127388536	0.19424460431654678	0.19708029197080293	0.07741935483870968	0.13793103448275862
CNc1nc(-c2cccc(Cl)c2)cc(-c2ccc(F)cc2)c1/C=C/[C@@H]1C[C@@H](O)CC(=O)O1	0.23353293413173654	0.21768707482993196	0.15333333333333332	0.1554054054054054	0.2608695652173913	0.075
COC[C@H]1C[C@@H](C(=O)N[C@@H]([C@H]2O[C@H](SC)[C@H](O)[C@@H](O)[C@H]2O)[C@@H](C)O)N(C)C1	0.0872093023255814	0.10344827586206896	0.16666666666666666	0.1875	0.09929078014184398	0.18604651162790697
C[C@H](N)[C@H]1CC[C@H](C(=O)Nc2ccnn2C)CC1	0.09271523178807947	0.09523809523809523	0.1092436974789916	0.13043478260869565	0.09917355371900827	0.11016949152542373
CC(C)C(=O)Nc1cccc([N+](=O)[O-])c1Oc1ccc([N+](=O)[O-])cc1O	0.1858974358974359	0.18796992481203006	0.09352517985611511	0.1111111111111111	0.2047244094488189	0.10218978102189781
NC[C@H]1O[C@H](O[C@H]2[C@@H](O)[C@H](O[C@H]3O[C@H](CO)[C@@H](O)[C@H](N)[C@H]3O)[C@H](N)C[C@@H]2N)[C@H](N)C[C@@H]1O	0.025510204081632654	0.029585798816568046	0.11258278145695365	0.11409395973154363	0.03048780487804878	0.09868421052631579
CC/C=C/C=C(C)CC[C@H](C)CCC(=O)OCC(C)C	0.09740259740259741	0.11811023622047244	0.10569105691056911	0.11666666666666667	0.10483870967741936	0.15384615384615385
CC/C=C(\C)CCC(C)(C)CC(=O)OC	0.06944444444444445	0.08547008547008547	0.1523809523809524	0.11214953271028037	0.07017543859649122	0.12149532710280374
CO[C@]1(NC(=O)CSCC#N)C(=O)N2C(C(=O)O)=C(CSc3nnnn3C)CS[C@@H]21	0.10614525139664804	0.11038961038961038	0.10738255033557047	0.10884353741496598	0.09210526315789473	0.11564625850340136
CC/C=C(\CCCCC(C)(C)CCCC(=O)O)OC(C)=O	0.09615384615384616	0.1076923076923077	0.14049586776859505	0.11475409836065574	0.0859375	0.16101694915254236
O=C(O)c1ccccc1-c1c2ccc(=O)cc-2oc2cc(O)ccc12	0.24	0.15217391304347827	0.0851063829787234	0.08633093525179857	0.26229508196721313	0.07801418439716312
OC1[C@@H](O)C[C@H](CC(CO)(CO)c2ccc(Cl)cc2)CC1	0.10191082802547771	0.11450381679389313	0.14754098360655737	0.14049586776859505	0.11904761904761904	0.13934426229508196
Cc1cc(-c2ccc(F)cc2)c(/C=C/[C@@H]2C[C@@H](O)CC(=O)O2)c(C(C)C)n1	0.21019108280254778	0.3360655737704918	0.1893939393939394	0.2109375	0.27419354838709675	0.11428571428571428
CC(C)c1ccccc1-c1cc(S(C)(=O)=O)c(-c2ccc(F)cc2)cc1	0.34532374100719426	0.2903225806451613	0.06944444444444445	0.08571428571428572	0.33620689655172414	0.07746478873239436
CC[C@@H]1NC(=O)[C@H](C)[C@@H](O[C@H]2CC[C@@](C)(OC)[C@@H](O)[C@H](C)O2)C(=O)C[C@@H](C)[C@@H]1OC(=O)C(C)C	0.06770833333333333	0.09876543209876543	0.22857142857142856	0.25	0.07453416149068323	0.16326530612244897
COc1ccc2[nH]cc(CCNC(C)=O)c2c1	0.12413793103448276	0.14285714285714285	0.1111111111111111	0.11304347826086956	0.1592920353982301	0.10256410256410256
CC/C=C/C=C(\C)CCCCC(=O)O	0.09285714285714286	0.10526315789473684	0.09090909090909091	0.09259259259259259	0.11009174311926606	0.14423076923076922
O=[P@](O)(OC[C@H]1O[C@H](CO)[C@@H](O)[C@H](O)[C@H]1O)CO	0.04516129032258064	0.046511627906976744	0.11206896551724138	0.11403508771929824	0.04838709677419355	0.13274336283185842
N[C@@](CCSC(=O)O)(CCCl)C(=O)O	0.09420289855072464	0.0782608695652174	0.08256880733944955	0.07407407407407407	0.07207207207207207	0.125
C[C@]12CCC(=O)C[C@@H]1CC[C@@H]1[C@@H]2CC[C@]2(C)[C@@H](O)CC[C@@H]12	0.029585798816568046	0.035211267605633804	0.128	0.13008130081300814	0.0364963503649635	0.09375
CN1[C@H]2CC[C@H]1C[C@@H](OC(c1ccccc1)c1ccccc1)C2	0.20394736842105263	0.08333333333333333	0.1111111111111111	0.12121212121212122	0.16153846153846155	0.08759124087591241
O=C(O)C(Cl)(Cl)Cl	0.04	0.05102040816326531	0.05434782608695652	0.04395604395604396	0.053763440860215055	0.054945054945054944
O[C@@H]1CC[C@@H]2C3=CCC4C[C@@H](c5ccccc5)CC[C@@]4(C)[C@H]2CC[C@@H]1C3	0.10404624277456648	0.06493506493506493	0.1366906474820144	0.1386861313868613	0.11188811188811189	0.0979020979020979
SCc1ncnc(NS(=O)(=O)c2ccc(N)cc2)c1OC	0.12337662337662338	0.1774193548387097	0.07692307692307693	0.078125	0.13709677419354838	0.06923076923076923
O=C(O)CCCc1cccc(N(CCCl)CN2CCCCC2)c1	0.12422360248447205	0.12408759124087591	0.11278195488721804	0.11450381679389313	0.13740458015267176	0.12213740458015267
OC[C@H](O)[C@@H](O)[C@H](O)[C@H](O[C@H]1O[C@H](C(=O)O)[C@@H](O)[C@H]1O)C(=O)O	0.10126582278481013	0.10526315789473684	0.1015625	0.112	0.10077519379844961	0.19658119658119658
CC/C=C(\C)CCC(=O)O[C@H]1CCC[C@@]2(C)[C@H]3CCC4=CC(COC4)C3=NCCN2CCc2ccccc21	0.125	0.11235955056179775	0.1497005988023952	0.15151515151515152	0.14201183431952663	0.1301775147928994
O=c1[nH]c2cc(Cl)ccc2o1	0.07352941176470588	0.09174311926605505	0.0761904761904762	0.07766990291262135	0.09615384615384616	0.04672897196261682
C[C@H](C=O)N[C@@H]1C[C@H](Cc2ccc(F)cc2)C[C@H](O)CC1	0.152317880794702	0.18548387096774194	0.1557377049180328	0.17796610169491525	0.19327731092436976	0.12903225806451613
CSCC/C=C/c1ccc(OCC(C)(C)C)cc1O	0.0915032679738562	0.14754098360655737	0.1452991452991453	0.11864406779661017	0.13445378151260504	0.09917355371900827
Nc1nc(N)c2nc(-c3ccccc3)c(N)nc2n1	0.15753424657534246	0.15447154471544716	0.03816793893129771	0.03875968992248062	0.15126050420168066	0.030534351145038167
CCCC/C=C/c1ccc(OCC(=O)O)cc1	0.14788732394366197	0.19298245614035087	0.13043478260869565	0.13274336283185842	0.2018348623853211	0.15178571428571427
C=C(O)CC(O)(CC(=O)O)C(=O)O	0.09701492537313433	0.10091743119266056	0.07547169811320754	0.06666666666666667	0.09523809523809523	0.1414141414141414
CC/C=C(/CCCCCC(=O)O)C(=O)O	0.10714285714285714	0.10344827586206896	0.08928571428571429	0.09090909090909091	0.09821428571428571	0.16346153846153846
CC(C)Cc1cnc(C(C)(C)C(=O)O)c2ccc(-c3ccc(F)cc3)cc21	0.2857142857142857	0.296	0.1223021582733813	0.11594202898550725	0.35344827586206895	0.10714285714285714
C=CCN1CC[C@]23c4c5ccc(O)c4O[C@H]2/C(=N/N=C2\CC[C@@]4(O)[C@H]6Cc7ccc(O)c8c7[C@@]4(CCN6CC=C)[C@H]2O8)CC[C@@]3(O)[C@H]1C5	0.09523809523809523	0.1024390243902439	0.0891089108910891	0.09	0.11055276381909548	0.07352941176470588
C=C[C@](C)(O)CCC1=CCC[C@H]1C(=O)NC(=O)NCC(=O)NCC(C)C	0.1144578313253012	0.12056737588652482	0.13432835820895522	0.13636363636363635	0.10071942446043165	0.15267175572519084
CN(C)C(=N)NC(=N)N	0.03787878787878788	0.047619047619047616	0.0297029702970297	0.030303030303030304	0.029411764705882353	0.04040404040404041
C[C@@]1(O)CCC[C@H]2[C@@H]3CCC4=CC(=O)CC[C@]4(C)[C@H]3CC[C@]21C	0.040697674418604654	0.05555555555555555	0.11450381679389313	0.11627906976744186	0.05	0.08208955223880597
CC(C)c1nn(-c2ccccc2)c(-c2ccc(F)cc2)c1/C=C/[C@@H](O)C[C@@H](O)CC(=O)[O-]	0.4166666666666667	0.475	0.08227848101265822	0.09740259740259741	0.5636363636363636	0.1564625850340136
C#CCN(C)CCCCc1ccccc1	0.1366906474820144	0.10084033613445378	0.06837606837606838	0.06956521739130435	0.13513513513513514	0.08771929824561403
COCCCOc1cnc(C[S+](C)C)c2ccccc21	0.1390728476821192	0.12403100775193798	0.09448818897637795	0.096	0.17647058823529413	0.09523809523809523
C[C@@H](c1ccc(F)cc1)OC[C@H](O)CO	0.2	0.2524271844660194	0.08849557522123894	0.11009174311926606	0.2653061224489796	0.14018691588785046
CCC[C@@H](O)CC(=O)Nc1ccccc1C	0.21374045801526717	0.17857142857142858	0.13513513513513514	0.14814814814814814	0.23300970873786409	0.1792452830188679
CNCO[C@]1(CCSSCc2ccccc2)OC1=O	0.14965986394557823	0.09230769230769231	0.10569105691056911	0.10743801652892562	0.14166666666666666	0.08870967741935484
O[C@H]1CN[C@@H](O[C@H]2[C@H](O)[C@@H](O)[C@@H]2O)[C@H](O)[C@@H]1O	0.01910828025477707	0.023076923076923078	0.09482758620689655	0.09649122807017543	0.024	0.10526315789473684
CNCc1ccc(CN(C)CCCC(C#N)(c2ccc(OC)c(OC)c2)C(C)C)cc1	0.16184971098265896	0.16	0.09803921568627451	0.09933774834437085	0.1736111111111111	0.09868421052631579
CC/C=C/C=C(\C)C[C@H](C)C[C@H](O)[C@H](C)C(=O)N[C@H](C(=O)N[C@H](CCC(=O)O)C(=O)O)C(=O)O	0.15254237288135594	0.17218543046357615	0.08227848101265822	0.09740259740259741	0.14666666666666667	0.20567375886524822
CN1CCN(C(c2ccccc2)c2ccccc2)CC1	0.21678321678321677	0.08888888888888889	0.06818181818181818	0.07751937984496124	0.17355371900826447	0.05263157894736842
CC/C=C(C(=O)O)OC[C@H](C)CC[C@@H](C)CC[C@H](C)CCC(=O)N[C@@H](CCC(=O)O)C(C)C	0.12777777777777777	0.13548387096774195	0.0967741935483871	0.10526315789473684	0.11038961038961038	0.1736111111111111
NS(=O)(=O)c1ccc(C(=O)c2ccco2)cc1	0.14084507042253522	0.16379310344827586	0.08403361344537816	0.08547008547008547	0.17117117117117117	0.06666666666666667
CC1=C(CC(=O)O)c2ccccc2n1Cc1ccc(C)cc1	0.2553191489361702	0.19047619047619047	0.09923664122137404	0.10077519379844961	0.36792452830188677	0.10852713178294573
CNC[C@H](O)c1ccc(O)c(O)c1	0.11940298507462686	0.1388888888888889	0.07339449541284404	0.08490566037735849	0.14563106796116504	0.10476190476190476
CC/C=C(\CCCCC(=O)O)OC(=O)CC	0.1048951048951049	0.10084033613445378	0.10619469026548672	0.10810810810810811	0.09565217391304348	0.16981132075471697
C[C@@H](OC(=O)O)[C@H](C)NC(=O)[C@H](Cc1ccccc1)NC(=O)[C@H](C)C(=O)O	0.2064516129032258	0.17647058823529413	0.1	0.11764705882352941	0.20155038759689922	0.16793893129770993
O=c1ncn2nc(Sc3ccc(F)cc3F)ccc2c1-c1c(Cl)cccc1Cl	0.1901840490797546	0.14383561643835616	0.045454545454545456	0.046052631578947366	0.21804511278195488	0.03225806451612903
CCC(C)C(=O)OC1C[C@@H](C)C=C2C=C[C@H](C)[C@H](CC[C@@H](O)C[C@@H](O)CC(=O)NO)[C@H]21	0.20606060606060606	0.18620689655172415	0.4067796610169492	0.5327102803738317	0.16783216783216784	0.7553191489361702
CCCC[C@H](O)C[C@H](O)CCc1ccccc1	0.23484848484848486	0.15254237288135594	0.08333333333333333	0.09401709401709402	0.21296296296296297	0.2169811320754717
CC(=CC)CCC1(C)CCC[C@]2(C)CC[C@@]3(C)[C@@H](CC[C@@H]4C(C)CC[C@]43C)[C@H]2C1	0.02631578947368421	0.05	0.1095890410958904	0.10344827586206896	0.03821656050955414	0.08053691275167785
CNCc1ccc(-c2nc(C(C)C)n(/C=C/[C@@H](O)C[C@@H](O)CC(=O)O)c2-c2ccc(F)cc2)cc1	0.43243243243243246	0.48	0.09146341463414634	0.10625	0.5126050420168067	0.20270270270270271
[N-]=[N+]=NC(=O)OC[C@H](N)C(=O)O	0.07352941176470588	0.07207207207207207	0.0660377358490566	0.07766990291262135	0.06542056074766354	0.10891089108910891
CC1=C(CC(=O)O)c2ccccc2[nH]c1=O	0.17777777777777778	0.17857142857142858	0.11504424778761062	0.11711711711711711	0.24509803921568626	0.11607142857142858
C/C(N)=C/C=C/C=C/C=C1\CCCc2ccccc2C1=O	0.10759493670886076	0.11278195488721804	0.09230769230769231	0.09375	0.1532258064516129	0.06015037593984962
C[C@@]1([C@@H](O)[C@H](C)O)[C@H](CC[C@@H]2CC[C@@](C)(O)CC2)C[C@@H]1CC[C@@H](O)CC(=O)O	0.15151515151515152	0.16428571428571428	0.13768115942028986	0.15671641791044777	0.16176470588235295	0.2892561983471074
C[C@@H](N)[C@H]1CC[C@H](C(=O)Nc2ccnn2C3CCCCC3)CC1	0.07738095238095238	0.07692307692307693	0.0962962962962963	0.11450381679389313	0.07971014492753623	0.09701492537313433
CC(C)(C)c1ccc(C(=O)CCCN2CCC(OC(c3ccccc3)c3ccccc3)CC2)cc1	0.2934131736526946	0.125	0.13664596273291926	0.12422360248447205	0.20261437908496732	0.10303030303030303
O=C(O)CC(O)(CC(=O)O)C(=O)O	0.09701492537313433	0.1111111111111111	0.07547169811320754	0.06666666666666667	0.09523809523809523	0.1414141414141414
ClC1=C(Cl)[C@]2(Cl)[C@@H]3[C@@H]4C[C@@H]([C@H]5O[C@@H]45)[C@@H]3[C@@]1(Cl)C2(Cl)Cl	0.012195121951219513	0.014598540145985401	0.09016393442622951	0.09166666666666666	0.015151515151515152	0.06451612903225806
CC(=O)Oc1ccccc1C(=O)O	0.16279069767441862	0.1388888888888889	0.11428571428571428	0.11650485436893204	0.18	0.13725490196078433
NC1(CCC(=O)O)CCCCC1	0.05714285714285714	0.07079646017699115	0.08490566037735849	0.08653846153846154	0.07407407407407407	0.08571428571428572
N#CCC(CO)C(=O)O	0.06976744186046512	0.08823529411764706	0.06060606060606061	0.07291666666666667	0.09278350515463918	0.09473684210526316
Cc1cccc(Nc2cc(Cl)nc(SCC(=O)O)n2)c1C	0.15333333333333332	0.2066115702479339	0.09375	0.09523809523809523	0.18487394957983194	0.10317460317460317
CC(C)C[C@H](NC(=O)CN)C(=O)N1CCC[C@H]1C(=O)N[C@@H](CC(=O)O)C(=O)NCC(=O)NCC(=O)O	0.14054054054054055	0.12883435582822086	0.08536585365853659	0.1	0.12578616352201258	0.17218543046357615
C[C@H]1C(=O)O[C@H]2[C@@H]3CCC4=CC(=O)C=C[C@]4(C)[C@H]3CC[C@@]21C	0.060240963855421686	0.07971014492753623	0.18181818181818182	0.18487394957983194	0.06666666666666667	0.12698412698412698
N#CC1CC(C(=O)O)CCC1	0.03571428571428571	0.04424778761061947	0.09803921568627451	0.1	0.046296296296296294	0.08823529411764706
Cn1c(=O)c2c(ncn2CC2OCCO2)n(C)c1=O	0.07006369426751592	0.08461538461538462	0.10655737704918032	0.10833333333333334	0.07936507936507936	0.072
C=CC(C)(CCC(=O)O)c1ccc(Cl)cc1	0.1366906474820144	0.18018018018018017	0.12612612612612611	0.10810810810810811	0.18867924528301888	0.11711711711711711
NCCCC(O)(P(=O)(O)O)P(=O)(O)O	0.05673758865248227	0.06086956521739131	0.06422018348623854	0.05555555555555555	0.05405405405405406	0.08490566037735849
CCC[C@@H](O)COc1ccccc1N	0.15789473684210525	0.13392857142857142	0.11009174311926606	0.12264150943396226	0.18446601941747573	0.14285714285714285
C[C@@](N)(Cc1ccc(O)c(O)c1)C(=O)O	0.12408759124087591	0.15454545454545454	0.12037037037037036	0.10185185185185185	0.1619047619047619	0.12149532710280374
CO[C@H]1[C@H](O)[C@H](N)[C@@H](O[C@H]2O[C@H]([C@H](C)N)CC[C@H]2N)[C@H](O)[C@@H]1N(C)C(=O)CN	0.055865921787709494	0.087248322147651	0.14705882352941177	0.16666666666666666	0.06802721088435375	0.13970588235294118
Nc1nnc2ncc(-c3ccccc3F)cc2n1	0.14383561643835616	0.14754098360655737	0.03875968992248062	0.03937007874015748	0.18421052631578946	0.031007751937984496
O=C(C1CCCCC1)N1CC(=O)N2CCc3ccccc3C2C1	0.10975609756097561	0.09154929577464789	0.11194029850746269	0.11363636363636363	0.12781954887218044	0.08029197080291971
CC(=O)O[C@@]1(C(C)=O)CC[C@H]2[C@@H]3C=C(Cl)C4=CC(=O)[C@@H]5C[C@@H]5[C@]4(C)[C@H]3CC[C@@]21C	0.0718232044198895	0.0915032679738562	0.17518248175182483	0.17777777777777778	0.06578947368421052	0.1510791366906475
Cc1c(CC[C@@H](O)C[C@@H](O)CC(=O)[O-])c(-c2ccc(F)cc2)cn1C(C)C	0.36231884057971014	0.3644067796610169	0.10714285714285714	0.125	0.40540540540540543	0.24193548387096775
CCCN[C@]1(c2ccc(O)cc2)C[C@H](/C=C/c2c(-c3ccc(F)cc3)nc(N(C)S(C)(=O)=O)nc2C(C)C)C1	0.2542372881355932	0.5	0.11176470588235295	0.11976047904191617	0.2751677852348993	0.09941520467836257
OC[C@H](c2ccccc2)[C@@H](O)CN1CCC(O)CC1	0.15753424657534246	0.11811023622047244	0.10569105691056911	0.11666666666666667	0.1810344827586207	0.125
NCc1ccccc1	0.12195121951219512	0.07766990291262135	0.05	0.05102040816326531	0.13978494623655913	0.050505050505050504
CC/C=C(/C)CCC(C)(C)CC(=O)N[C@H](C(=O)N1CCC[C@H]1C(=O)N[C@H](CCC(=O)O)C(=O)O)C(C)C	0.12698412698412698	0.12727272727272726	0.1320754716981132	0.11949685534591195	0.11042944785276074	0.16993464052287582
N=[N+]=CC(=O)O	0.04	0.061855670103092786	0.043010752688172046	0.04395604395604396	0.06521739130434782	0.054945054945054944
O=C(O)CCCCC(CCCN1CCC(O)(c2ccc(Cl)cc2)CC1)c1ccc(F)cc1O	0.2235294117647059	0.1830065359477124	0.09375	0.10191082802547771	0.23943661971830985	0.12987012987012986
CCOC(=O)N1CCC(=C2c3ccc(Cl)cc3CCc3cccnc32)CC1	0.13529411764705881	0.136986301369863	0.10344827586206896	0.1048951048951049	0.15827338129496402	0.08163265306122448
C[C@H]1O[C@@H](O[C@H]2[C@H](O)[C@@H](O)[C@@H](O[C@H]3[C@H](O)[C@@H](O)[C@H](O)O[C@@H]3CO)O[C@@H]2CO)[C@H](O)[C@@H](O)[C@@H]1N[C@H]1C=C(CO)[C@@H](O)[C@H](O)[C@H]1O	0.04484304932735426	0.04040404040404041	0.10497237569060773	0.10614525139664804	0.04145077720207254	0.10555555555555556
COc1cc(CNC(=O)CCCC/C=C/C(C)C)ccc1O	0.14285714285714285	0.18253968253968253	0.12598425196850394	0.14634146341463414	0.18032786885245902	0.15447154471544716
CCC[C@H](O)CC(=O)Nc1ccccc1	0.2661290322580645	0.16071428571428573	0.11711711711711711	0.12962962962962962	0.22549019607843138	0.17142857142857143
CO[C@@]1(NC(=O)CSCC#N)C(=O)N2C(C(=O)O)=C(CSc3nnnn3C)CS[C@@H]21	0.10614525139664804	0.11038961038961038	0.10738255033557047	0.10884353741496598	0.09210526315789473	0.11564625850340136
C=CCOc1ccccc1-c1ccccc1N	0.17985611510791366	0.11382113821138211	0.056451612903225805	0.05737704918032787	0.2	0.04838709677419355
CC[C@@H](C)C(=O)O[C@H]1C[C@@H](C)C=C2C=C[C@H](C)[C@H](CC[C@@H]3C[C@@H](O)CC(=O)O3)C21	0.09550561797752809	0.12	0.7802197802197802	1.0	0.10135135135135136	0.47706422018348627
CC(C)(C)c1ccc(S(=O)(=O)/C=C/C#N)cc1	0.0958904109589041	0.17699115044247787	0.11403508771929824	0.08695652173913043	0.13274336283185842	0.07692307692307693
C[C@@H]1SC(=O)N(Cc2ccccc2)C[C@H](/C=C/c2c(-c3ccc(F)cc3)nc(N(C)S(C)(=O)=O)nc2C(C)C)C1	0.2696629213483146	0.4740740740740741	0.11560693641618497	0.12352941176470589	0.29333333333333333	0.09714285714285714
CNCCCN1c2ccccc2C(=O)c2ccccc21	0.2446043165467626	0.13178294573643412	0.08527131782945736	0.08661417322834646	0.2702702702702703	0.06923076923076923
Oc1c(Cl)cc(Cl)c(Cl)c1Cc1c(O)c(Cl)cc(Cl)c1Cl	0.08280254777070063	0.08333333333333333	0.04580152671755725	0.046511627906976744	0.08661417322834646	0.046153846153846156
COCCn1c(C(C)(C)C)c(OC)c2cc(OC)c(OC)c(OC)c21	0.08982035928143713	0.09154929577464789	0.1037037037037037	0.072992700729927	0.0948905109489051	0.05714285714285714
C=CCSc1ccccc1	0.11627906976744186	0.08333333333333333	0.04716981132075472	0.04807692307692308	0.14285714285714285	0.047619047619047616
CN[C@H]1CC[C@@H](c2ccc(Cl)c(Cl)c2)c2ccccc21	0.14666666666666667	0.10687022900763359	0.07751937984496124	0.07874015748031496	0.17647058823529413	0.06153846153846154
c1c[nH]c2cc(NS(=O)(=O)c3ccccc3)ccc2o1	0.19310344827586207	0.13178294573643412	0.06060606060606061	0.06153846153846154	0.175	0.045112781954887216
CCCC/C=C/CCCCCCC(=O)O	0.07534246575342465	0.09243697478991597	0.0782608695652174	0.07964601769911504	0.09649122807017543	0.11818181818181818
CC1=C(CC(=O)O)c2ccccc2-c2ccc(Cl)cc21	0.2127659574468085	0.18032786885245902	0.08661417322834646	0.088	0.28703703703703703	0.096
COc1[nH]cc2cc(CCN3CCC3)cc3cccc3nc2c1OC	0.1130952380952381	0.10344827586206896	0.1	0.10144927536231885	0.12318840579710146	0.07746478873239436
COCc1cc(N)c(Cl)cc1C(=O)NCC1CN(Cc2ccc(F)cc2)CCO1	0.19393939393939394	0.18055555555555555	0.1310344827586207	0.13286713286713286	0.21323529411764705	0.09395973154362416
Nc1nc(Cl)nc2c1ncn2[C@@H]1O[C@H](CO)[C@@H](O)[C@@H]1O	0.0625	0.1	0.0873015873015873	0.08870967741935484	0.078125	0.088
CC(C)CCC[C@@H](C)[C@H]1CC[C@@]2(C(C)O)C3=CCC4C(C)(C)[C@@H](O)CC[C@]4(C)C3CC[C@]12C	0.0851063829787234	0.09937888198757763	0.125	0.1342281879194631	0.08860759493670886	0.14864864864864866
COc1ccc2c(c1OC)C(=O)O[C@@H]2[C@H]1c2c(cc3c(c2OC)OCO3)CCN1C	0.0989010989010989	0.10191082802547771	0.12837837837837837	0.13013698630136986	0.10526315789473684	0.07792207792207792
CC(C)n1c(CC[C@@H](O)C[C@@H](O)CC(=O)[O-])c(-c2ccc(F)cc2)c(-c2ccccc2)c1C(=O)NCc1cccc(C(N)=O)c1	0.5189873417721519	0.26785714285714285	0.078125	0.09042553191489362	0.3959731543624161	0.1907514450867052
C=C[C@@]1(O)C[C@H]2C[C@H]3[C@H](C)CC4=C(CCC(=O)C4)[C@H]3CC[C@@]21C	0.040697674418604654	0.05555555555555555	0.13178294573643412	0.13385826771653545	0.05755395683453238	0.09022556390977443
CC/C=C(\C)CCCCC(C)NC(=O)c1ccc(-c2ccc(F)cc2)cc1	0.3082191780821918	0.24242424242424243	0.1048951048951049	0.1223021582733813	0.30327868852459017	0.145985401459854
C=CCc1cccc(OC)c1	0.08148148148148149	0.10185185185185185	0.0761904761904762	0.07766990291262135	0.11764705882352941	0.06666666666666667
CCC[C@H]1CCC[C@H](CC[C@@H](O)C[C@@H](O)CC(=O)O)[C@H]1COC(=O)C(C)(C)CC	0.19135802469135801	0.1773049645390071	0.24031007751937986	0.1791044776119403	0.15827338129496402	0.358974358974359
CC(C)c1ccc(Sc2c(/C=C/[C@@H]3C[C@@H](O)CC(=O)O3)c(C3CC3)nc3cc(F)c(F)cc23)cc1	0.15135135135135136	0.19230769230769232	0.16883116883116883	0.18666666666666668	0.19078947368421054	0.09815950920245399
O=C1CC[C@@]2(O)[C@H]3Cc4ccc(O)c5c4[C@@]2(CCN3CC2CC2)[C@H]1O5	0.08139534883720931	0.08904109589041095	0.125	0.12686567164179105	0.1	0.07801418439716312
C#CC1(OC(C)(C)CC(=O)OCC)CC[C@@H]1C[N+]1(C)CCc2ccccc21	0.11764705882352941	0.11643835616438356	0.18045112781954886	0.15671641791044777	0.1366906474820144	0.1223021582733813
C[C@H]1O[C@H](O[C@H]2[C@H](O)[C@@H](O)[C@@H](O[C@H]3[C@H](O)[C@@H](O)[C@H](O)O[C@@H]3CO)O[C@@H]2CO)[C@H](O)[C@@H](O)[C@@H]1N[C@H]1C=C(CO)[C@@H](O)[C@H](O)[C@H]1O	0.04484304932735426	0.04040404040404041	0.10497237569060773	0.10614525139664804	0.04145077720207254	0.10555555555555556
CCc1[nH]c(=O)c(F)cc1-c1cc(F)c(Cl)cc1O	0.11409395973154363	0.12096774193548387	0.09016393442622951	0.09166666666666666	0.12605042016806722	0.07317073170731707
Cc1ccc(C(=O)c2ccc(CC(=O)O)n2C)cc1	0.21014492753623187	0.1864406779661017	0.10743801652892562	0.1092436974789916	0.23853211009174313	0.13675213675213677
CC[C@@]1(O)C(=O)OCc2c1cc1n(c2=O)Cc2cc3ccccc3nc2-1	0.15950920245398773	0.14084507042253522	0.10638297872340426	0.1079136690647482	0.17164179104477612	0.0763888888888889
CNC(=C[N+](=O)[O-])NCCSCc1ccc(CN(C)C)o1	0.0949367088607595	0.12307692307692308	0.10236220472440945	0.104	0.1015625	0.09448818897637795
CNCCCC12CCC(c3ccccc31)c1ccccc12	0.19594594594594594	0.1111111111111111	0.09090909090909091	0.09230769230769231	0.1885245901639344	0.07518796992481203
CCN[C@H]1C[C@H](N)[C@@H](O[C@H]2OC(CN)=CC[C@H]2N)[C@H](O)[C@H]1O[C@H]1OC[C@](C)(O)[C@H](NC)[C@H]1O	0.05128205128205128	0.05952380952380952	0.16216216216216217	0.1643835616438356	0.054878048780487805	0.13245033112582782
CC[C@H](C)C(=O)O[C@H]1C[C@H](O)C=C2C=C[C@H](C)[C@H](CC[C@@H](O)C[C@@H](O)CC(=O)O)[C@H]21	0.23270440251572327	0.2158273381294964	0.35833333333333334	0.47706422018348627	0.20588235294117646	1.0
C=CCS(=O)(=O)Nc1ccccc1	0.16153846153846155	0.12727272727272726	0.06306306306306306	0.06422018348623854	0.14423076923076922	0.06363636363636363
CC(C)c1cc(-c2cccc(Br)c2)c(-c2ccc(F)cc2)n1/C=C/[C@@H](O)C[C@@H](O)CC(=O)O	0.4405594405594406	0.4435483870967742	0.08125	0.09615384615384616	0.5535714285714286	0.19444444444444445
NCCS[C@@H]1OC(=O)[C@H](C(=O)O)[C@H](O)[C@H]1O	0.07534246575342465	0.09243697478991597	0.14814814814814814	0.1509433962264151	0.08695652173913043	0.14953271028037382
COc1ccc(CCN(C)CCCC(C#N)(c2ccc(OC)c(OC)c2)C(C)C)cc1OC	0.13812154696132597	0.16233766233766234	0.0949367088607595	0.09615384615384616	0.152317880794702	0.09554140127388536
C[N+]1(C)[C@H]2C[C@H](OC(=O)[C@H](CO)c3ccccc3)C[C@H]1[C@H]1O[C@H]12.[Br-]	0.13836477987421383	0.1079136690647482	0.184	0.2066115702479339	0.15503875968992248	0.176
C[C@@H](NC(C)(C)C)[C@H](O)[C@H]1CC[C@H]2[C@@H]3CCC4=CC(=O)CC[C@]4(C)[C@H]3CC[C@]12C	0.06593406593406594	0.08441558441558442	0.15	0.1357142857142857	0.0728476821192053	0.1111111111111111
NC(N)=Nc1nc(CSCC/C(N)=N/S(N)(=O)=O)cs1	0.06289308176100629	0.10077519379844961	0.07086614173228346	0.072	0.05384615384615385	0.07142857142857142
CC/C=C(\C)CCC1=C(CCCCCC(=O)O)OC(C)OC1=O	0.10559006211180125	0.11851851851851852	0.15079365079365079	0.1532258064516129	0.10606060606060606	0.16129032258064516
C1CCC(C(CC2CCCCN2)C2CCCCC2)CC1	0.011560693641618497	0.0136986301369863	0.05185185185185185	0.06060606060606061	0.014184397163120567	0.044444444444444446
O=C1CCN(CCN2C(=O)c3ccccc3Sc3ccc(F)cc32)CC1	0.20253164556962025	0.15602836879432624	0.09027777777777778	0.09154929577464789	0.2248062015503876	0.061224489795918366
O=C1[C@@H](O)C[C@H](O)[C@@](O[C@H]2C[C@H](O)[C@@H](O[C@H]3CC[C@@](C)(O)[C@H](OC(=O)c4ccc(O)cc4)O3)O2)C[C@H](O)[C@@H]1O	0.09900990099009901	0.11428571428571428	0.18125	0.18354430379746836	0.1111111111111111	0.1393939393939394
CSCC[C@H](/C=C/C(C)=C/c1ccc(F)cc1)C(=O)O	0.19718309859154928	0.2543859649122807	0.10483870967741936	0.11570247933884298	0.26605504587155965	0.13333333333333333
O=C1C[C@H](O)C[C@@H](/C=C/c2c(C3CC3)nc3cc(Sc4ccc(F)cc4)c(F)cc3c2Sc2ccc(F)cc2)O1	0.17435897435897435	0.16091954022988506	0.13953488372093023	0.1411764705882353	0.19393939393939394	0.06557377049180328
CCCSC(=O)NCCc1ccccc1	0.17037037037037037	0.11016949152542373	0.10619469026548672	0.10810810810810811	0.16666666666666666	0.11711711711711711
C=C[C@](C)(O)CCC1=CCC[C@H]2[C@@H]3CCC4=C[C@@H](O)CC[C@]4(C)[C@H]3CC[C@@]21C	0.0546448087431694	0.07792207792207792	0.1510791366906475	0.1366906474820144	0.07333333333333333	0.1276595744680851
CO[C@@H]1c2c(COC)c(OC)ccc2O1	0.07534246575342465	0.1016949152542373	0.10714285714285714	0.10909090909090909	0.09649122807017543	0.07894736842105263
CCCC[C@H](O)COc1ccccc1-c1ccccc1	0.291044776119403	0.14960629921259844	0.09375	0.104	0.23684210526315788	0.13008130081300814
C=CCOC1C[C@H](OCc2ccccc2)C[C@@H](/C=C/c2c(-c3ccc(F)cc3)nc(N(C)S(C)(=O)=O)nc2C(C)C)O1	0.25268817204301075	0.4507042253521127	0.12359550561797752	0.13793103448275862	0.2802547770700637	0.10555555555555556
CC/C=C(\C)C(=O)O[C@H]1CCCC(=O)C(C)(C)CC(=O)C1=O	0.06790123456790123	0.10606060606060606	0.15702479338842976	0.15966386554621848	0.07633587786259542	0.12096774193548387
COc1ccc(CNC(=O)c2c(-c3ccccc3)c(-c3ccc(F)cc3)c(CC[C@@H](O)C[C@@H](O)CC(=O)[O-])n2C(C)C)cc1	0.5159235668789809	0.2710843373493976	0.09042553191489362	0.10326086956521739	0.4013605442176871	0.20710059171597633
CC/C=C/C=C(\C)C[C@H](C)C[C@H](O)CC(=O)O	0.17647058823529413	0.22018348623853212	0.09482758620689655	0.11607142857142858	0.21904761904761905	0.26
CC(=CCCCCCC(C)(C)O)C(=O)O	0.09219858156028368	0.10434782608695652	0.12037037037037036	0.09174311926605505	0.0990990990990991	0.14285714285714285
C#CCN(C)[C@H](C)Cc1ccccc1	0.14925373134328357	0.13392857142857142	0.07079646017699115	0.09174311926605505	0.17307692307692307	0.09090909090909091
C[C@@H](O)[C@H]1C(=O)N2C(C(=O)O)=C(S[C@@H]3CN[C@H](C(=O)N(C)C)C3)[C@H](C)[C@H]12	0.10843373493975904	0.145985401459854	0.16153846153846155	0.18253968253968253	0.10948905109489052	0.19047619047619047
CC/C=C(\C)CCC1=C(CC(=O)O)CC1	0.10638297872340426	0.11206896551724138	0.12844036697247707	0.1308411214953271	0.11711711711711711	0.1509433962264151
CC(C)c1cc(-c2ccc(F)cc2)c(OCC2C[C@@H](O)CC(=O)O2)c(C(C)C)c1	0.22641509433962265	0.2631578947368421	0.2366412213740458	0.25984251968503935	0.26356589147286824	0.13380281690140844
CCOC(=O)OC(C)OC1=C(C(=O)Nc2cccnn2)N(C)S(=O)(=O)c2ccccc21	0.21084337349397592	0.16778523489932887	0.09803921568627451	0.11409395973154363	0.19858156028368795	0.12080536912751678
C[C@@H]1C[C@@H]2[C@H]([C@@H](O)C[C@@]3(C)[C@H]2CC[C@]3(O)C(=O)CO)[C@@]2(C)C=CC(=O)C=C12	0.08670520231213873	0.1103448275862069	0.2109375	0.21428571428571427	0.09859154929577464	0.1937984496124031
O=C(Nc1ccc(Cl)c(Cl)c1)c1cc(Cl)cc(Cl)c1O	0.15753424657534246	0.12698412698412698	0.07086614173228346	0.072	0.14166666666666666	0.06299212598425197
C[C@H]1C[C@H]2[C@@H]3CCC4=CC(=O)C=C[C@]4(C)[C@@]3(F)[C@@H](O)C[C@]2(C)[C@@]1(O)C(=O)COP(=O)(O)O	0.08695652173913043	0.11612903225806452	0.19285714285714287	0.1956521739130435	0.09803921568627451	0.18571428571428572
CCC1=CC(=O)C[C@@H](C)[C@]12Oc1c(Cl)c(OC)cc(OC)c1C2=O	0.0975609756097561	0.10869565217391304	0.1484375	0.15079365079365079	0.0962962962962963	0.10606060606060606
CN1CN(c2cc3c(cc2F)c(=O)c(C(=O)O)cn3-c2ccc(F)cc2F)CC1	0.16766467065868262	0.15862068965517243	0.10204081632653061	0.10344827586206896	0.19852941176470587	0.08053691275167785
CS(=O)(=O)c1ccc(C2=C(c3ccccc3)C(=O)OC2)cc1	0.2553191489361702	0.2	0.08270676691729323	0.08396946564885496	0.25	0.05925925925925926
CC/C=C(\CCCCCC(=O)O)CC(=O)O	0.1048951048951049	0.10084033613445378	0.08695652173913043	0.08849557522123894	0.09565217391304348	0.1588785046728972
CCCOC1C[C@@H](O)C[C@H](/C=C/c2c(-c3ccc(F)cc3)nc(N(C)S(C)(=O)=O)nc2C(C)C)O1	0.192090395480226	0.5462184873949579	0.17880794701986755	0.1891891891891892	0.24305555555555555	0.14193548387096774
CC/C=C(\CCC(=O)OC[C@H](C)OC(C)=O)[C@H](CCC(=O)O)NC(=O)[C@@H](CCC(=O)O)N[C@@H](CCC(=O)O)C(=O)O	0.11442786069651742	0.11299435028248588	0.07303370786516854	0.08620689655172414	0.09714285714285714	0.1656441717791411
C[C@H](CCC(=O)O)[C@H]1CC[C@H]2[C@@H]3[C@H](O)C[C@@H]4C[C@H](O)CC[C@]4(C)[C@H]3C[C@H](O)[C@]12C	0.08379888268156424	0.09868421052631579	0.16666666666666666	0.1865671641791045	0.0945945945945946	0.18518518518518517
Cc1nccc(N(C)S(=O)(=O)c2ccc(C)cc2)c1	0.1360544217687075	0.20689655172413793	0.08064516129032258	0.08196721311475409	0.16379310344827586	0.07258064516129033
CCCC(=O)C1=C(C)NC(C)=C(C(=O)OCC)C1c1ccccc1/C=C/C(=O)OC(C)(C)C	0.15254237288135594	0.17218543046357615	0.1554054054054054	0.12666666666666668	0.1780821917808219	0.12582781456953643
NNCC1CC(c2ccccc2)CC1	0.11428571428571428	0.06611570247933884	0.09821428571428571	0.1	0.11711711711711711	0.07964601769911504
c1csc(Nc2ccc(Nc3ccccc3)cc2)c1	0.2463768115942029	0.09022556390977443	0.03731343283582089	0.03787878787878788	0.1864406779661017	0.029850746268656716
N#CC1CCC(c2ccccc2)CC1	0.09859154929577464	0.05737704918032787	0.07894736842105263	0.08035714285714286	0.10714285714285714	0.06086956521739131
CC1(C)[C@H](C(=O)O)N2C(=O)C[C@H]2S1(=O)=O	0.06993006993006994	0.08620689655172414	0.12149532710280374	0.12380952380952381	0.08035714285714286	0.11214953271028037
CC(C)n1c(CC[C@@H](O)C[C@@H](O)CC(=O)[O-])c(-c2ccc(F)cc2)c(-c2ccccc2)c1C(=O)Nc1ccc(C(=O)N(C)C)cc1	0.5414012738853503	0.29518072289156627	0.08854166666666667	0.10106382978723404	0.39072847682119205	0.18857142857142858
CCC[C@]1(C)C[C@H]2[C@@H]3CCC4=CC(=O)C=C[C@]4(C)[C@H]3CC[C@@]21C	0.05917159763313609	0.08571428571428572	0.168	0.17073170731707318	0.072992700729927	0.12403100775193798
CN[C@@H]1[C@@H](O)[C@@H](O[C@@H]2[C@@H](O)[C@H](O[C@H]3OC(CN)=CC[C@H]3N)[C@@H](N)C[C@H]2N)OC[C@]1(C)O	0.04736842105263158	0.04878048780487805	0.14482758620689656	0.14685314685314685	0.050314465408805034	0.11486486486486487
CO/C=C(\C)CCC(=O)Nc1ccccc1	0.21212121212121213	0.1271186440677966	0.10434782608695652	0.10619469026548672	0.18518518518518517	0.11504424778761062
CC(C)(Oc1ccc(C2CC2(Cl)Cl)cc1)C(=O)O	0.11724137931034483	0.1440677966101695	0.15178571428571427	0.12389380530973451	0.1504424778761062	0.12280701754385964
COc1ncnc(NS(=O)(=O)c2ccc(N)cc2)c1OC	0.12337662337662338	0.1774193548387097	0.07692307692307693	0.078125	0.13709677419354838	0.06923076923076923
CO[C@H]1[C@@H](O)[C@H](N)[C@@H](O[C@H]2O[C@H]([C@H](C)N)CC[C@H]2N)[C@H](O)[C@@H]1N(C)C(=O)CN	0.055865921787709494	0.087248322147651	0.14705882352941177	0.16666666666666666	0.06802721088435375	0.13970588235294118
N#C[C@@H](O[C@@H]1O[C@H](CO[C@@H]2O[C@H](CO)[C@@H](O)[C@H](O)[C@H]2O)[C@@H](O)[C@H](O)[C@H]1O)c1ccccc1	0.1092896174863388	0.07975460122699386	0.1111111111111111	0.12	0.11764705882352941	0.11920529801324503
NCCCN1CCCCC1	0.03597122302158273	0.017391304347826087	0.05714285714285714	0.05825242718446602	0.027522935779816515	0.03773584905660377
COc1ccc(OC2C[C@@H](O)C[C@H](/C=C/c3c(-c4ccc(F)cc4)nc(N(C)S(C)(=O)=O)nc3C(C)C)O2)c(OC)c1	0.203125	0.44680851063829785	0.13793103448275862	0.14619883040935672	0.2360248447204969	0.10674157303370786
CC(C)n1c(CC[C@@H](O)C[C@@H](O)CC(=O)[O-])c(-c2ccc(F)cc2)c(-c2ccc(F)cc2)c1C(=O)Nc1cccc(O)c1	0.5	0.2777777777777778	0.08064516129032258	0.09340659340659341	0.3931034482758621	0.19760479041916168
CC(C)Cc1ccc([C@H](C)C(=O)O)cc1	0.16541353383458646	0.21904761904761905	0.11926605504587157	0.14285714285714285	0.21782178217821782	0.1523809523809524
CC[C@H]1[C@H]2C[C@H]3[C@@H]4N(C)c5ccccc5[C@]45C[C@@H]([C@@H]2[C@H]5O)N3[C@@H]1O	0.10909090909090909	0.09090909090909091	0.171875	0.1746031746031746	0.13533834586466165	0.14615384615384616
OCCC1(O)[C@@H](O)C[C@H]1CO	0.043478260869565216	0.044642857142857144	0.08823529411764706	0.09	0.04672897196261682	0.12244897959183673
CC[C@H]1[C@@H]2C[C@H]3[C@@H]4N(C)c5ccccc5[C@]45C[C@@H]([C@@H]2[C@H]5O)N3[C@@H]1O	0.10909090909090909	0.09090909090909091	0.171875	0.1746031746031746	0.13533834586466165	0.14615384615384616
CC/C=C\CCCC(=O)OC[C@H](C)OC(C)=O	0.09523809523809523	0.10743801652892562	0.10344827586206896	0.125	0.09322033898305085	0.1651376146788991
CC(C)c1nc(CN(C)C(=O)N[C@H](C(=O)N[C@@H](Cc2ccccc2)C[C@H](O)[C@H](Cc2ccccc2)NC(=O)OCc2cncs2)C(C)C)cs1	0.28	0.19895287958115182	0.09313725490196079	0.09950248756218906	0.19148936170212766	0.1326530612244898
CN[C@H](CCCCO)CC(=O)O	0.13076923076923078	0.12149532710280374	0.07547169811320754	0.08737864077669903	0.12745098039215685	0.17708333333333334
CCCCOC(=O)c1ccc(N)cc1	0.12408759124087591	0.14414414414414414	0.1308411214953271	0.13333333333333333	0.1509433962264151	0.12149532710280374
C[C@H](O)[C@H](NC(=O)[C@@H]1CCCN1C(=O)[C@H](Cc1ccc(F)cc1)NC(=O)CN)C(=O)NCC(=O)NCC(=O)O	0.20765027322404372	0.20496894409937888	0.10588235294117647	0.12048192771084337	0.20382165605095542	0.16149068322981366
CCC[N+](CCCCC)CC.OC(=O)CCC(=O)OCC[N+](CC)CC.[I-].[I-].[I-]	0.08670520231213873	0.08783783783783784	0.10714285714285714	0.10071942446043165	0.0684931506849315	0.14074074074074075
O=C(O)COC(=O)Cc1ccccc1Nc1c(Cl)cccc1Cl	0.22602739726027396	0.16923076923076924	0.09774436090225563	0.09923664122137404	0.23529411764705882	0.12403100775193798
CC/C=C(\C)CC(=O)O[C@H]1C(=O)C[C@@H](C)CC(O)(C)CCC1	0.06748466257668712	0.09701492537313433	0.19491525423728814	0.19827586206896552	0.07575757575757576	0.15702479338842976
C[C@@H](CO)NC(=O)[C@@H]1C=C2c3cccc4[nH]cc(c34)C[C@H]2N(C)C1	0.1509433962264151	0.14705882352941177	0.13636363636363635	0.15625	0.1796875	0.12878787878787878
ON=C1CCN(CCCN2c3ccccc3Sc3ccc(Cl)cc32)CC1	0.16463414634146342	0.11564625850340136	0.0821917808219178	0.08333333333333333	0.1865671641791045	0.060810810810810814
CC(C)c1cc(-c2ccc(F)cc2)c(-c2cccc(Cl)c2)n1/C=C/[C@@H](O)C[C@@H](O)CC(=O)O	0.4305555555555556	0.4435483870967742	0.08125	0.09615384615384616	0.5535714285714286	0.19444444444444445
COc1ccc2c(c1)[C@]13CCCC[C@@H]1[C@H](C2)N(C)CC3	0.06790123456790123	0.07352941176470588	0.1111111111111111	0.11290322580645161	0.08461538461538462	0.07751937984496124
CCOc1cc(N)c(Cl)cc1C(=O)NCC1CN(Cc2ccc(F)cc2)CCO1	0.19393939393939394	0.18055555555555555	0.1388888888888889	0.14084507042253522	0.21323529411764705	0.10135135135135136
C=C[C@@H](O)CC(=O)OC[C@H]1O[C@@H](COC(=O)CN)[C@H](O)[C@@H](OC(N)=O)[C@@H]1O	0.0935672514619883	0.10344827586206896	0.12408759124087591	0.13432835820895522	0.09154929577464789	0.18604651162790697
COc1cc(C(=O)NS(=O)(=O)c2ccccc2C)ccc1Cc1cn(C)c2ccc(NC(=O)OC3CCCC3)cc12	0.22872340425531915	0.14606741573033707	0.10614525139664804	0.10734463276836158	0.19879518072289157	0.1005586592178771
C[C@@]1(Cn2ccnn2)[C@H](C(=O)O)N2C(=O)C[C@H]2S1(=O)=O	0.07643312101910828	0.109375	0.12396694214876033	0.12605042016806722	0.0873015873015873	0.11570247933884298
NCCS[C@H](c1ccc(O)cc1)c1ccc(O)cc1	0.1736111111111111	0.136	0.0625	0.072	0.20175438596491227	0.07142857142857142
CSC[C@H](/C=C/[C@@H](O)C[C@@H](O)CC(=O)O)C(=O)O	0.19117647058823528	0.27358490566037735	0.075	0.08547008547008547	0.27450980392156865	0.26732673267326734
CC/C=C(\C)C(=O)C(C)(C)C(=O)O	0.08088235294117647	0.1111111111111111	0.14	0.10891089108910891	0.08490566037735849	0.13
c1ccc2sc(SSc3nc4ccccc4s3)nc2c1	0.174496644295302	0.13846153846153847	0.0364963503649635	0.037037037037037035	0.18181818181818182	0.029197080291970802
C=CCc1ccccc1N	0.1	0.09433962264150944	0.057692307692307696	0.058823529411764705	0.14432989690721648	0.04807692307692308
CCC[C@H](O)Cc1ccccc1	0.18253968253968253	0.12962962962962962	0.09433962264150944	0.10679611650485436	0.19387755102040816	0.13861386138613863
CC/C=C/CC(=O)OC[C@H](O)C[C@@H](O)CC(=O)O	0.2074074074074074	0.21428571428571427	0.09243697478991597	0.10344827586206896	0.21296296296296297	0.3163265306122449
C=CC(C)(C)c1cccc(C(=O)c2ccccc2)c1	0.2	0.13709677419354838	0.10655737704918032	0.08130081300813008	0.22522522522522523	0.072
O=C(N[C@H](CO)[C@H](O)c1ccc([N+](=O)[O-])cc1)C(Cl)Cl	0.1506849315068493	0.175	0.08870967741935484	0.09917355371900827	0.1724137931034483	0.12605042016806722
CNC(=O)Oc1ccc2c(c1)[C@]1(C)CCN(C)[C@@H]1N2C	0.0967741935483871	0.1171875	0.1322314049586777	0.13445378151260504	0.11290322580645161	0.10569105691056911
COc1ccc(C(CN(C)C)C2(O)CCCCC2)cc1	0.09615384615384616	0.14285714285714285	0.11290322580645161	0.12396694214876033	0.12096774193548387	0.096
NNC(=O)c1ccccc1	0.1532258064516129	0.09433962264150944	0.06796116504854369	0.06930693069306931	0.15625	0.06862745098039216
C#Cc1ccc(NC(=O)O[C@H]2C[C@@H](C)C=C3C=C[C@H](C)[C@H](CC[C@@H]4C[C@@H](O[Si](C)(C)C(C)(C)C)CC(=O)O4)[C@H]32)cc1	0.13432835820895522	0.12290502793296089	0.5234375	0.4846153846153846	0.12643678160919541	0.25161290322580643
O=c1[nH]c2ccccc2n1CCCN1CCC(n2c(=O)[nH]c3cc(Cl)ccc32)CC1	0.1744186046511628	0.11464968152866242	0.09740259740259741	0.09868421052631579	0.1888111888111888	0.07006369426751592
CC/C=C\CC[C@@H](C)CCCCCCCC(=O)OCC(=O)O	0.11392405063291139	0.11194029850746269	0.0916030534351145	0.11023622047244094	0.1076923076923077	0.17355371900826447
CC(=O)O[C@]1(C(C)=O)CC[C@H]2[C@@H]3C[C@H](C)C4=CC(=O)CC[C@]4(C)[C@H]3CC[C@@]21C	0.06111111111111111	0.07894736842105263	0.17037037037037037	0.16417910447761194	0.052980132450331126	0.13768115942028986
C[C@H]1COc2c(N3CCN(C)CC3)c(F)cc3c(=O)c(C(=O)O)cn1c23	0.11976047904191617	0.1267605633802817	0.1323529411764706	0.13432835820895522	0.13970588235294118	0.10071942446043165
CC/C=C/C=C(\C)C[C@H](C)CC[C@H](O)[C@H]1CCC(=O)O[C@H]1CCC(=O)O	0.13414634146341464	0.15217391304347827	0.16793893129770993	0.1889763779527559	0.14074074074074075	0.23577235772357724
CCC1(c2ccccc2)C(=O)NC(=O)NC1=O	0.14893617021276595	0.125	0.09322033898305085	0.09482758620689655	0.16071428571428573	0.07563025210084033
CN1CCCC(CN2c3ccccc3Sc3ccccc32)C1	0.17647058823529413	0.10071942446043165	0.08088235294117647	0.08208955223880597	0.184	0.057971014492753624
O[C@@](Cc1ccc(O)c(O)c1)c1ccccc1	0.2074074074074074	0.15254237288135594	0.06557377049180328	0.06666666666666667	0.24761904761904763	0.08403361344537816
N[C@@H](C(=O)O)c1ccc(C(=O)c2ccc(F)cc2)cc1	0.25925925925925924	0.211864406779661	0.07874015748031496	0.08870967741935484	0.2777777777777778	0.10569105691056911
CCCCN1CCCCC1C(=O)Nc1c(C)cccc1C.Cl	0.13636363636363635	0.12121212121212122	0.15447154471544716	0.15702479338842976	0.1349206349206349	0.128
NCCc1ccc(NC(=O)O)cc1	0.16153846153846155	0.1588785046728972	0.102803738317757	0.10476190476190476	0.16666666666666666	0.10377358490566038
CC(=C/C(=O)[O-])C(c1ccccc1)c1ccc(F)cc1	0.26666666666666666	0.19008264462809918	0.06976744186046512	0.07936507936507936	0.3113207547169811	0.07874015748031496
C=CCc1ccc(O)c(OC)c1	0.08029197080291971	0.11009174311926606	0.08490566037735849	0.08653846153846154	0.11538461538461539	0.07547169811320754
CC(=O)OCC(=O)[C@@]1(OC(C)=O)[C@@H](C)C[C@H]2[C@@H]3C[C@H](F)C4=CC(=O)C=C[C@]4(C)[C@@]3(F)[C@@H](O)C[C@@]21C	0.08333333333333333	0.10365853658536585	0.2152777777777778	0.2097902097902098	0.07975460122699386	0.17567567567567569
O=C(O)CNCP(=O)(O)O	0.09375	0.10784313725490197	0.07	0.07142857142857142	0.10204081632653061	0.11578947368421053
O[C@H]1[C@H](O)[C@@H](O)[C@H](O[C@H]2OC[C@H](O)[C@@H](O)[C@H]2O)[C@H](O)[C@H](O)[C@H]1O	0.01744186046511628	0.020689655172413793	0.09230769230769231	0.09375	0.02142857142857143	0.09302325581395349
CC[C@@H]1NC(=O)C[C@H](C)[C@H](CC(C)C)C1=O	0.07534246575342465	0.1111111111111111	0.16981132075471697	0.19607843137254902	0.08695652173913043	0.14953271028037382
C=C[C@H]1C[C@@H](C(=O)N[C@@H]2[C@H]3C[C@H](O)[C@H]4C(C)=C/C=C/C(=O)O)CC[C@]4(C)[C@H]3CC[C@@]21C	0.0582010582010582	0.08125	0.1597222222222222	0.1619718309859155	0.07006369426751592	0.136986301369863
CC[C@H](C)C(=O)O[C@H]1C[C@H](O)C=C2C=C[C@H](C)[C@H](CC[C@@H](O)C[C@@H](O)CC(=O)NO)[C@H]21	0.20606060606060606	0.1780821917808219	0.34959349593495936	0.4642857142857143	0.16783216783216784	0.875
CCCC(CCC)C(=O)O	0.1015625	0.09615384615384616	0.10204081632653061	0.11578947368421053	0.10101010101010101	0.15053763440860216
Oc1cccc(O)c1O	0.09448818897637795	0.10891089108910891	0.06	0.061224489795918366	0.12631578947368421	0.07142857142857142
C[C@@]1(Cn2ccc(N3CCN(C)C3)ccc2)CCC1	0.06289308176100629	0.05970149253731343	0.088	0.08943089430894309	0.07874015748031496	0.07142857142857142
Oc1cnc(O)c(O)c1O	0.06015037593984962	0.08571428571428572	0.038461538461538464	0.0392156862745098	0.07920792079207921	0.0594059405940594
C[C@H]1C[C@@H]2[C@H]([C@@H](O)C[C@@]3(C)[C@H]2CC[C@]3(O)C(=O)CO)[C@@]2(C)C=CC(=O)C=C12	0.08670520231213873	0.1103448275862069	0.2109375	0.21428571428571427	0.09859154929577464	0.1937984496124031
CC(C)CN(C[C@@H](O)[C@H](Cc1ccccc1)NC(=O)O[C@H]1CCOC1)S(=O)(=O)c1ccc(N)cc1	0.23837209302325582	0.2	0.13924050632911392	0.15584415584415584	0.23972602739726026	0.14743589743589744
C[S@@](=O)Nc1ccccc1	0.16260162601626016	0.08411214953271028	0.057692307692307696	0.058823529411764705	0.14432989690721648	0.05825242718446602
O=C(Nc1ccc(Br)cc1)c1cc(Br)cc(Br)c1O	0.18439716312056736	0.14754098360655737	0.072	0.07317073170731707	0.17391304347826086	0.064
Oc1ccc(/C=C/c2cc(O)cc(O)c2)cc1	0.13194444444444445	0.1623931623931624	0.04838709677419355	0.04918032786885246	0.2018348623853211	0.05737704918032787
CC1=C(CC(=O)O)c2ccccc21	0.17054263565891473	0.16981132075471697	0.102803738317757	0.10476190476190476	0.2268041237113402	0.11428571428571428
O[C@H]1[C@H](O)[C@@H](O)[C@H](O[C@H]2O[C@H](CO)[C@@H](O)[C@H](O)[C@H](O)[C@H]2O)[C@H](O)[C@H]1O	0.022727272727272728	0.026845637583892617	0.08888888888888889	0.09022556390977443	0.027777777777777776	0.08955223880597014
NC[C@H]1O[C@H](O[C@H]2[C@@H](O)[C@H](O[C@H]3O[C@H](CO)[C@@H](O)[C@H](N)[C@H]3O)[C@H](N)C[C@@H]2N)[C@H](O)[C@@H](O)[C@@H]1O	0.025252525252525252	0.029239766081871343	0.0967741935483871	0.09803921568627451	0.030120481927710843	0.09740259740259741
CO/C(=C(\CC)c1ccccc1)c1ccccc1	0.2462686567164179	0.1111111111111111	0.08943089430894309	0.09090909090909091	0.19469026548672566	0.09016393442622951
C=Cc1ccc(CNC(=O)c2c(-c3ccccc3)c(-c3ccc(F)cc3)c(CC[C@@H](O)C[C@@H](O)CC(=O)[O-])n2C(C)C)cc1	0.5159235668789809	0.2710843373493976	0.07894736842105263	0.0913978494623656	0.410958904109589	0.19298245614035087
CCN1CCC[C@H]1CNC(=O)c1cc(S(N)(=O)=O)ccc1OC	0.11949685534591195	0.15267175572519084	0.15079365079365079	0.1532258064516129	0.12307692307692308	0.125
CC[S@](=O)c1ccccc1	0.1349206349206349	0.09433962264150944	0.0784313725490196	0.08	0.15625	0.07920792079207921
OC[C@H](O)[C@@H](O)[C@H](O)[C@H](O)CO	0.07407407407407407	0.09259259259259259	0.027522935779816515	0.03773584905660377	0.0970873786407767	0.11
C[C@H]1SC(=O)N2CCCC[C@H]21	0.028169014084507043	0.02586206896551724	0.0970873786407767	0.09900990099009901	0.03636363636363636	0.06666666666666667
CC(C)n1c(CC[C@@H](O)C[C@@H](O)CC(=O)[O-])c(-c2ccc(F)cc2)c2c3ccccc3n(-c3cccc(F)c3)c(=O)c21	0.45	0.2732919254658385	0.08743169398907104	0.1005586592178771	0.45985401459854014	0.17857142857142858
COc1ccc2c3c1O[C@H]1C[C@@H](O)C=C[C@@]31CCN(C)C2	0.08695652173913043	0.0962962962962963	0.15447154471544716	0.15702479338842976	0.10852713178294573	0.11904761904761904
CC/C=C/CC(=O)OC[C@H](O)CCC(=O)O	0.1366906474820144	0.1391304347826087	0.09649122807017543	0.10810810810810811	0.13513513513513514	0.21568627450980393
C[C@H]1[C@H]2C[C@@H]3CCC4=CC(=O)C=C[C@]4(C)[C@@]3(F)[C@@H](O)C[C@]2(C)[C@@]1(O)C(=O)COP(=O)(O)O	0.08695652173913043	0.11612903225806452	0.19285714285714287	0.1956521739130435	0.09803921568627451	0.18571428571428572
COc1ccc2cc(CC(=O)O)ccc2c1	0.15942028985507245	0.17699115044247787	0.10434782608695652	0.10619469026548672	0.20754716981132076	0.11504424778761062
CCC/C=C/C(=O)OC[C@H](O)C[C@@H](O)CC(=O)O	0.2074074074074074	0.21428571428571427	0.09243697478991597	0.10344827586206896	0.21296296296296297	0.3163265306122449
NC[C@H]1O[C@H](O[C@H]2[C@H](O)[C@@H](O[C@H]3O[C@H](CO)[C@@H](O)[C@H](N)[C@H]3O)[C@H](N)C[C@@H]2N)[C@H](N)C[C@@H]1O	0.025510204081632654	0.029585798816568046	0.11258278145695365	0.11409395973154363	0.03048780487804878	0.09868421052631579
CSCCCCCCC#C/C=C\CCCCCC(=O)O	0.06832298136645963	0.08208955223880597	0.061068702290076333	0.06201550387596899	0.08527131782945736	0.09523809523809523
COC1=CC(=O)C[C@@H](C)[C@]12Oc1c(Cl)c(OC)cc(OC)c1C2=O	0.09090909090909091	0.10071942446043165	0.13076923076923078	0.1328125	0.08823529411764706	0.08955223880597014
C[C@@H](Cc1ccc(O)c(O)c1)OC(=O)OCCN	0.1310344827586207	0.15126050420168066	0.11965811965811966	0.1415929203539823	0.15789473684210525	0.14035087719298245
CSc1ccc(/C=C2/C(C)=C(CC(=O)O)c3cc(F)ccc32)cc1	0.22972972972972974	0.2204724409448819	0.08759124087591241	0.08888888888888889	0.28205128205128205	0.0962962962962963
C=C[C@]1(C)C[C@H]2[C@@H]3CCC4=CCCC[C@@H]4[C@H]3CC[C@@]21C	0.023809523809523808	0.03571428571428571	0.0859375	0.0873015873015873	0.037037037037037035	0.06976744186046512
CN/C(=N\CCSCc1nc[nH]c1C)NC#N	0.06535947712418301	0.07086614173228346	0.0743801652892562	0.07563025210084033	0.06504065040650407	0.06611570247933884
C[C@]12CC[C@@H]3c4ccc(O)cc4CC[C@H]3[C@@H]1CCC2=O	0.075	0.09022556390977443	0.12096774193548387	0.12295081967213115	0.09375	0.08661417322834646
COc1cccc(Sc2c(/C=C/[C@@H]3C[C@@H](O)CC(=O)O3)c(C3CC3)nc3cc(F)c(F)cc23)c1	0.1164021164021164	0.14285714285714285	0.17105263157894737	0.17333333333333334	0.15483870967741936	0.08588957055214724
CSCC[C@@H](NC(=O)[C@@H](Cc1ccccc1)NC(=O)[C@@H](N)Cc1ccccc1)C(=O)N[C@@H](CC(=O)O)C(=O)O	0.28901734104046245	0.15976331360946747	0.07954545454545454	0.08670520231213873	0.2088607594936709	0.15950920245398773
CCCCCCCC/C=C\CCCCCCCC(=O)O	0.06832298136645963	0.08208955223880597	0.06923076923076923	0.0703125	0.08527131782945736	0.104
COc1ccc2[nH]c([S+]([O-])Cc3ncc(C)c(OC)c3C)nc2c1	0.10303030303030303	0.14814814814814814	0.07971014492753623	0.08088235294117647	0.1111111111111111	0.06474820143884892
C=C[C@]1(C)C[C@H]2[C@@H]3CCC4=CC(=O)CC[C@@H]4[C@H]3CC[C@@]21C	0.03571428571428571	0.05	0.11023622047244094	0.112	0.05185185185185185	0.07692307692307693
C/C1=C/CC/C=C/C(C)=C/C(C)=C\C=C\CO[C@H]2O[C@H](CC)[C@@H](O)[C@H](O)[C@@H]2N(C)C(=O)C1=O	0.10810810810810811	0.1125	0.18620689655172415	0.18055555555555555	0.12337662337662338	0.14
CC1=CCC[C@@H]2[C@@](C)(CCC3=CC(=O)O[C@@H]3O)[C@H](C)CC[C@@]12C	0.0658682634730539	0.09420289855072464	0.1885245901639344	0.19166666666666668	0.08148148148148149	0.125
CC/C=C(\CCCCC(=O)O)c1ccccc1	0.1897810218978102	0.14285714285714285	0.1111111111111111	0.11304347826086956	0.2018348623853211	0.16216216216216217
N=C(Nc1ccccc1)Nc1ccccc1	0.2755905511811024	0.08870967741935484	0.04878048780487805	0.049586776859504134	0.17117117117117117	0.04065040650406504
CC/C=C(C(=O)O)OC[C@H](C)CC[C@@H](C)CCO	0.12413793103448276	0.13333333333333333	0.1016949152542373	0.12280701754385964	0.12931034482758622	0.19444444444444445
OCCCc1ccccc1-c1nc2[nH]nnc2c(=O)[nH]1	0.13815789473684212	0.14960629921259844	0.08527131782945736	0.08661417322834646	0.1652892561983471	0.06923076923076923
NCCc1ccc(C(c2ccc(C#N)cc2)n2cncn2)cc1	0.16666666666666666	0.12318840579710146	0.04929577464788732	0.05755395683453238	0.171875	0.04964539007092199
CCCCCC1C[C@H](CC[C@@H](O)CC(=O)O)C[C@H](O)CC(=O)O1	0.14102564102564102	0.14393939393939395	0.3063063063063063	0.32407407407407407	0.140625	0.2857142857142857
CCOC(=O)C1=C(C)NC(C)=C(C(=O)OCC)C1c1ccccc1/C=C/C(=O)OC(C)(C)C	0.14606741573033707	0.17218543046357615	0.1476510067114094	0.11920529801324503	0.1780821917808219	0.11842105263157894
C[C@H](O)[C@H](NC(=O)[C@@H]1CCCN1C(=O)[C@H](Cc1ccccc1)NC(=O)CN)C(=O)NCC(=O)NCC(=O)O	0.19672131147540983	0.14285714285714285	0.10059171597633136	0.11515151515151516	0.1761006289308176	0.16352201257861634
N=C(N)NC(=O)Cc1c(Cl)cccc1Cl	0.10714285714285714	0.10344827586206896	0.07964601769911504	0.08108108108108109	0.11818181818181818	0.08035714285714286
CC/C=C(\CCCCCC(=O)O)[C@H]1CCCN1CCCC[C@H]1C[C@@H](O)CC(=O)N(CCC(=O)O)C[C@@H](CC(C)C)C1	0.11165048543689321	0.10989010989010989	0.16666666666666666	0.18292682926829268	0.1005586592178771	0.18902439024390244
C[C@H](C(=O)O)c1cccc(C(=O)c2ccccc2)c1	0.2537313432835821	0.1652892561983471	0.08870967741935484	0.10833333333333334	0.24770642201834864	0.12605042016806722
CC(=O)Nc1ccccc1O	0.15079365079365079	0.12380952380952381	0.09803921568627451	0.1	0.17708333333333334	0.08823529411764706
O=[P@]1(N(CCCl)CCCl)NCCCO1	0.03355704697986577	0.032520325203252036	0.07079646017699115	0.07207207207207207	0.025210084033613446	0.05263157894736842
S=C=Nc1cccc2ccccc12	0.1417910447761194	0.09565217391304348	0.043478260869565216	0.04424778761061947	0.19801980198019803	0.034782608695652174
CCOC(=O)n1ccn(C)c1=S	0.072992700729927	0.08108108108108109	0.10679611650485436	0.10891089108910891	0.09523809523809523	0.10784313725490197
[O-][n+]1ccccc1/C=N/O	0.07518796992481203	0.07407407407407407	0.047619047619047616	0.04854368932038835	0.11	0.04807692307692308
C[S@](=O)CCN1CCC1=O	0.05970149253731343	0.05504587155963303	0.09	0.09183673469387756	0.057692307692307696	0.06930693069306931
CC[C@H]1CN2CCc3cc(OC)c(OC)cc3[C@@H]2C[C@@H]1C[C@H]1NCCc2cc(OC)c(OC)cc21	0.08585858585858586	0.09302325581395349	0.1375	0.1320754716981132	0.08928571428571429	0.10365853658536585
CCc1cccc2c3c([nH]c12)C(CC)(CC(=O)O)OCC3	0.14473684210526316	0.15748031496062992	0.14634146341463414	0.1487603305785124	0.19327731092436976	0.13821138211382114
CC(C)C[C@H]1C(=O)N2CCC[C@H]2[C@]2(O)O[C@](NC(=O)[C@@H]3C=C4c5cccc6[nH]cc(c56)C[C@H]4N(C)C3)(C(C)C)C(=O)N12	0.14285714285714285	0.15168539325842698	0.1569767441860465	0.16568047337278108	0.14942528735632185	0.125
CC/N=C(\CCSCc1ccccc1)c1ccccc1	0.24285714285714285	0.10526315789473684	0.08461538461538462	0.0859375	0.18333333333333332	0.08527131782945736
COC(=O)C[C@](O)(CCC(C)(C)O)C(=O)O[C@@H]1C(OC)=C[C@]23CCCN2CCc2cc4c(cc2[C@H]13)OCO4	0.11055276381909548	0.11494252873563218	0.18238993710691823	0.15527950310559005	0.10526315789473684	0.1402439024390244
CCC/C=C/C(=O)OC[C@H](O)CC(=O)O	0.15671641791044777	0.1743119266055046	0.0990990990990991	0.1111111111111111	0.17142857142857143	0.23469387755102042
C[C@H](NC(C)(C)C)C(=O)N[C@H]1CCC[C@H]2C(=O)N[C@H](Cc3ccccc3)C(=O)N12	0.16071428571428573	0.14285714285714285	0.17391304347826086	0.1678832116788321	0.16428571428571428	0.1258741258741259
CC(C)Cc1ccc([C@@H](C)C(=O)O)cc1	0.16541353383458646	0.21904761904761905	0.11926605504587157	0.14285714285714285	0.21782178217821782	0.1523809523809524
C=C(C)C1(O)OC(=O)C=C1OC	0.057971014492753624	0.07207207207207207	0.10784313725490197	0.11	0.07547169811320754	0.07692307692307693
N[C@@H](Cc1ccc(O)c(O)c1)C(=O)O	0.1259259259259259	0.1574074074074074	0.09174311926605505	0.10377358490566038	0.1650485436893204	0.12380952380952381
Cc1c2c(nc3ccccc13)CCCC2	0.11188811188811189	0.11864406779661017	0.07692307692307693	0.0782608695652174	0.1651376146788991	0.05042016806722689
CC[C@H](C)C(=O)O[C@H]1C[C@H](O)C=C2C=C[C@H](C)[C@H](CC[C@@H](O)C[C@@H](O)CC(=O)[O-])[C@H]21	0.20245398773006135	0.18181818181818182	0.35833333333333334	0.47706422018348627	0.17142857142857143	0.8837209302325582
CC(C)c1nc(N(C)S(C)(=O)=O)nc(-c2ccc(F)cc2)c1/C=C/[C@H](O)C[C@@H](O)CC(=O)NO	0.29559748427672955	0.8842105263157894	0.10191082802547771	0.11764705882352941	0.4262295081967213	0.1780821917808219
O=C(O)CCCc1ccc(N(CCCl)CCCl)cc1	0.13513513513513514	0.1557377049180328	0.0975609756097561	0.09917355371900827	0.15254237288135594	0.12605042016806722
CC1=C2C(=CO[C@H](C)[C@H]2C)C(O)=C(C(=O)O)C1=O	0.1095890410958904	0.1440677966101695	0.15178571428571427	0.15454545454545454	0.13043478260869565	0.13274336283185842
O=C(CCCN1CCC(O)(c2ccc(Cl)cc2)CC1)c1ccc(F)cc1	0.22727272727272727	0.17391304347826086	0.10638297872340426	0.1079136690647482	0.24603174603174602	0.08391608391608392
Brc1ccccc1	0.11570247933884298	0.06930693069306931	0.04081632653061224	0.041666666666666664	0.13186813186813187	0.041237113402061855
C=CC(C)(C)c1cccc(Cl)c1	0.08088235294117647	0.10091743119266056	0.09615384615384616	0.06666666666666667	0.11650485436893204	0.056074766355140186
CCN[C@H](C)Cc1ccccc1	0.1640625	0.11926605504587157	0.08411214953271028	0.10679611650485436	0.18181818181818182	0.10576923076923077
CCCOc1ccc(C(=O)OCCN(CC)CC)cc1N	0.10897435897435898	0.13178294573643412	0.12903225806451613	0.13114754098360656	0.11904761904761904	0.13934426229508196
CCCSc1ccc2[nH]c(NC(=O)OC)nc2c1	0.12162162162162163	0.1487603305785124	0.11764705882352941	0.11965811965811966	0.13559322033898305	0.1092436974789916
COc1nc(C)nc(Cl)c1NC1=NCCN1	0.05263157894736842	0.09016393442622951	0.058333333333333334	0.059322033898305086	0.05785123966942149	0.04132231404958678
Nc1nc(N)c2nc(CNc3ccc(C(=O)N[C@@H](CCC(=O)O)C(=O)O)cc3)cnc2n1	0.2	0.20408163265306123	0.08227848101265822	0.09032258064516129	0.17006802721088435	0.12582781456953643
C/C(=C\CC[C@@H](C)[C@H]1CC[C@@]2(C)C3=C(CC[C@]12C)[C@@]1(C)CC[C@H](O)C(C)(C)[C@@H]1CC3=O)C(=O)O	0.09574468085106383	0.11875	0.15333333333333332	0.16326530612244897	0.10126582278481013	0.14666666666666667
Nc1c(CC(=O)O)cccc1C(=O)c1ccc(Br)cc1	0.20567375886524822	0.1721311475409836	0.0873015873015873	0.08870967741935484	0.23214285714285715	0.11475409836065574
COC/C=C/c1ccc(O)cc1	0.09558823529411764	0.1509433962264151	0.08411214953271028	0.08571428571428572	0.15841584158415842	0.07476635514018691
C[C@H]1CN(c2c(F)c(N)c3c(=O)c(C(=O)O)cn(C4CC4)c3c2F)C[C@H](C)N1	0.11764705882352941	0.11643835616438356	0.13768115942028986	0.13970588235294118	0.12056737588652482	0.10638297872340426
CCCCCCCCC#CC#CCCCCCCCC(=O)O	0.0658682634730539	0.06338028169014084	0.0661764705882353	0.06716417910447761	0.06569343065693431	0.09923664122137404
C[C@H]1[C@H](NC(=O)/C(=N\OC(C)(C)C(=O)O)c2csc(N)n2)C(=O)N1S(=O)(=O)O	0.09941520467836257	0.14184397163120568	0.13970588235294118	0.11678832116788321	0.09090909090909091	0.1323529411764706
CC(C)c1cc(SC(C)(C)Sc2cc(-c3ccc(F)cc3)c(OCC(O)C[C@@H](O)CC(=O)[O-])c(C(C)C)c2)cc(-c2ccc(F)cc2)c1OC[C@H]	0.328125	0.25274725274725274	0.1044776119402985	0.0945273631840796	0.28160919540229884	0.15104166666666666
NC(=O)N1c2ccccc2CCc2ccccc21	0.2014388489208633	0.12	0.08064516129032258	0.08196721311475409	0.21621621621621623	0.064
CN1C[C@H](C(=O)N[C@]2(C)O[C@@]3(O)[C@@H]4CCCN4C(=O)[C@H](Cc4ccccc4)N3C2=O)C=C2c3cccc4[nH]cc(c34)C[C@H]21	0.19597989949748743	0.12234042553191489	0.13259668508287292	0.1340782122905028	0.17045454545454544	0.0967741935483871
CSCC[C@H](NC(=O)[C@@H](Cc1ccccc1)NC(=O)CN)C(=O)N[C@@H](CC(=O)O)C(=O)N[C@@H](CCC(=O)O)C(=O)O	0.19576719576719576	0.14367816091954022	0.07222222222222222	0.07909604519774012	0.1686746987951807	0.16363636363636364
C[C@@H](O)[C@H](NC(=O)[C@@H]1CCCN1C(=O)[C@H](Cc1ccccc1)NC(=O)CN)C(=O)NCC(=O)NCC(=O)O	0.19672131147540983	0.14285714285714285	0.10059171597633136	0.11515151515151516	0.1761006289308176	0.16352201257861634
CCCCc1oc2ccccc2c1C(=O)c1cc(I)c(OCCN(CC)CC)c(I)c1	0.1744186046511628	0.13636363636363635	0.1118421052631579	0.11333333333333333	0.1888111888111888	0.11258278145695365
CC(C)n1c(CC[C@@H](O)C[C@@H](O)CC(=O)[O-])c(-c2ccc(F)cc2)c(-c2ccccc2)c1C(=O)NCc1ccc(C(=O)N(C)C)cc1	0.49390243902439024	0.28994082840236685	0.08717948717948718	0.09947643979057591	0.38311688311688313	0.192090395480226
CCC/C(=C/c1ccc(OCC(O)C)cc1)C(=O)O	0.176056338028169	0.20689655172413793	0.13559322033898305	0.15789473684210525	0.21621621621621623	0.1875
C=C[C@H](O)CCc1ccc(OCC(O)CNC(=O)C(C)C)cc1	0.2108843537414966	0.23770491803278687	0.11538461538461539	0.1349206349206349	0.24786324786324787	0.2
CCCCSc1ccc(C(F)(F)F)cc1	0.10638297872340426	0.12173913043478261	0.09821428571428571	0.09009009009009009	0.12727272727272726	0.07964601769911504
NCc1cccc(OCC(O)COc2ccc(C(=O)O)cc2)c1	0.2080536912751678	0.17692307692307693	0.09701492537313433	0.10687022900763359	0.2542372881355932	0.13178294573643412
CC/C=C(\CCCCCC(=O)O)c1ccccc1O	0.17482517482517482	0.1557377049180328	0.11570247933884298	0.11764705882352941	0.20353982300884957	0.16521739130434782
Nc1ccc(S(N)(=O)=O)cc1	0.09090909090909091	0.14705882352941177	0.0673076923076923	0.06862745098039216	0.10891089108910891	0.057692307692307696
CC(C(=O)O)c1cccc(Oc2ccccc2)c1	0.22962962962962963	0.15833333333333333	0.09016393442622951	0.11016949152542373	0.2523364485981308	0.1092436974789916
CN1CCC(=C2c3ccccc3CC(=O)c3sccc32)CC1	0.14743589743589744	0.10948905109489052	0.08148148148148149	0.08270676691729323	0.176	0.050724637681159424
CCCCCCCCCCCCCCCC[n+]1ccccc1.[Br-]	0.08383233532934131	0.047619047619047616	0.05714285714285714	0.057971014492753624	0.07194244604316546	0.072992700729927
C=C[C@@H]1C[C@@H](C(=O)N[C@@H]([C@H]2O[C@H](SC)[C@H](O)[C@@H](O)[C@H]2O)[C@H](C)Cl)N(C)C1	0.07602339181286549	0.09027777777777778	0.14393939393939395	0.1640625	0.09352517985611511	0.15384615384615385
Cc1c(C)c2c(c(C)c1O)CCC(C)(COc1ccc(CC3SC(=O)NC3=O)cc1)O2	0.12921348314606743	0.152317880794702	0.13513513513513514	0.136986301369863	0.1342281879194631	0.09868421052631579
CC(C)c1cccc(C(C)C)c1O	0.12878787878787878	0.17307692307692307	0.09433962264150944	0.11764705882352941	0.15841584158415842	0.10576923076923077
C[C@@H](F)[C@H]1C[C@H]2[C@@H]3CCC4=CC(=O)CC[C@@H]4[C@H]3CC[C@@]21C	0.05454545454545454	0.06521739130434782	0.128	0.1487603305785124	0.06766917293233082	0.1111111111111111
CC[C@H]1NC(=O)C(CCC(=O)O)=C(C(C)C)C1c1cccc([N+](=O)[O-])c1	0.17834394904458598	0.2153846153846154	0.15151515151515152	0.171875	0.1953125	0.17054263565891473
CC(C)c1nc(-c2ccc(F)cc2)cc(-c2ccc(F)cc2)c1/C=C/[C@@H]1C[C@@H](O)CC(=O)O1	0.2606060606060606	0.28368794326241137	0.15894039735099338	0.17687074829931973	0.2846715328467153	0.09433962264150944
Cc1ccccc1C(OCCN(C)C)c1ccccc1	0.2198581560283688	0.15079365079365079	0.0859375	0.096	0.20689655172413793	0.08661417322834646
CCCN[C@@H](CCCCNC(=O)OCc1ccccc1)C(=O)N[C@@H](CCC(=O)O)C(=O)O	0.19298245614035087	0.1346153846153846	0.09615384615384616	0.10457516339869281	0.16216216216216217	0.1724137931034483
NS(=O)(=O)c1cc2c(cc1Cl)NCNS2(=O)=O	0.05263157894736842	0.09917355371900827	0.058333333333333334	0.059322033898305086	0.05785123966942149	0.05
Cn1c2nc(N)c(CNC(=O)c3ccc(Cl)cc3)cc21	0.1554054054054054	0.17073170731707318	0.078125	0.07936507936507936	0.17796610169491525	0.0703125
C[C@@H]1C(=O)C[C@H](C)[C@@H](O)[C@@]2(CC[C@@H](O)C[C@@H](O)CC(=O)O2)C[C@@H]1CC(=O)O	0.08092485549132948	0.10344827586206896	0.24193548387096775	0.2459016393442623	0.09154929577464789	0.17692307692307693
NO[C@H](CO)C(=O)N[C@@H]1C[C@H](N)[C@@H](O[C@H]2O[C@H](CN)[C@@H](O)[C@H](O)[C@H]2O)[C@H](O)[C@H]1O[C@H]1O[C@H](CO)[C@@H](O)[C@H](N)[C@H]1O	0.052132701421800945	0.04838709677419355	0.11176470588235295	0.11976047904191617	0.049723756906077346	0.11904761904761904
CCO[C@@H]1CC[C@H]2[C@@]3(C)CCC4=CC(=O)CC[C@@H]4[C@H]3CC[C@@]21CC	0.045714285714285714	0.061224489795918366	0.1450381679389313	0.14728682170542637	0.055944055944055944	0.11194029850746269
CCCOC1C[C@@H](OC(=O)c2cccnc2)C[C@H](/C=C/c2c(-c3ccc(F)cc3)nc(N(C)S(C)(=O)=O)nc2C(C)C)O1	0.21761658031088082	0.475177304964539	0.15428571428571428	0.16279069767441862	0.2608695652173913	0.12921348314606743
COc1cc(N)[nH]c2nc(-c3ccc(F)cc3)c(-c3ccncc3)c1-2	0.23841059602649006	0.22137404580152673	0.047619047619047616	0.04827586206896552	0.2601626016260163	0.04081632653061224
C=C[C@@H](O)CC(=O)O[C@H]1C[C@@H](C)C=C2C=C[C@H](C)[C@H](CC[C@@H]3C[C@@H](O)CC(=O)O3)[C@H]21	0.10614525139664804	0.13245033112582782	0.7010309278350515	0.7340425531914894	0.1292517006802721	0.37815126050420167
CO/N=C(\C(=O)N[C@@H]1C(=O)N2C(C(=O)O)=C(COC(C)=O)CS[C@H]12)c1csc(N)n1	0.10674157303370786	0.11842105263157894	0.10810810810810811	0.1095890410958904	0.1	0.11643835616438356
C[C@@H]1OC(=O)[C@H](C)[C@@H](OC(=O)C(C)C)[C@@H](O)[C@H]1O	0.08053691275167785	0.11666666666666667	0.21904761904761905	0.26	0.09322033898305085	0.20952380952380953
CCCCc1nc(N)nc(Cl)c1N	0.056338028169014086	0.09821428571428571	0.06363636363636363	0.06481481481481481	0.06306306306306306	0.05454545454545454
CC1=C(CC(=O)O)c2ccccc2n1C=C(O)O	0.18840579710144928	0.1810344827586207	0.09166666666666666	0.09322033898305085	0.29411764705882354	0.13043478260869565
O=C1CCc2cc(OCCCCc3nnnn3C3CCCCC3)ccc2N1	0.0893854748603352	0.09803921568627451	0.10204081632653061	0.10344827586206896	0.09395973154362416	0.08053691275167785
Cn1cnc([N+](=O)[O-])c1Sc1ncnc2[nH]cnc12	0.06962025316455696	0.09230769230769231	0.05426356589147287	0.05511811023622047	0.0873015873015873	0.046511627906976744
C[C@]12CCC(=O)C=C1CC[C@@H]1[C@@H]2CC[C@@]2(C)[C@H]1CC[C@]2(C)O	0.04142011834319527	0.05673758865248227	0.1171875	0.11904761904761904	0.051094890510948905	0.08396946564885496
CNS(=O)(=O)Cc1ccc2[nH]cc(CCN(C)C)c2c1	0.11842105263157894	0.18181818181818182	0.10483870967741936	0.10655737704918032	0.13114754098360656	0.0967741935483871
Cc1cc(C)cc(C)c1CCC(=O)O	0.11764705882352941	0.1574074074074074	0.12264150943396226	0.125	0.15384615384615385	0.1346153846153846
O=c1[nH]c(=O)n([C@H]2C[C@H](O)[C@@H](CO)O2)cc1I	0.06622516556291391	0.072	0.13274336283185842	0.13513513513513514	0.075	0.11403508771929824
C[C@]12CCC(=O)C=C1CC[C@@H]1[C@@H]2C(=O)C[C@@]2(C)[C@H]1CC[C@]2(O)C(=O)CO	0.07514450867052024	0.09655172413793103	0.13333333333333333	0.13533834586466165	0.08450704225352113	0.10948905109489052
Cc1c2ccc(NC(=O)c3ccccc3)cc2c1C	0.2518518518518518	0.15447154471544716	0.07936507936507936	0.08064516129032258	0.24545454545454545	0.07142857142857142
C#C[C@]1(OC(C)=O)CC[C@H]2[C@@H]3CCC4=C[C@@H](OC(C)=O)CC[C@@H]4[C@H]3CC[C@@]21C	0.0546448087431694	0.05732484076433121	0.14285714285714285	0.14492753623188406	0.045454545454545456	0.14388489208633093
C[C@H]1C(=O)C[C@H](C)[C@@H](O)[C@@H](C)[C@@H]1O[C@](C)(CC[C@@H](O)CC(=O)[O-])CC(C)(C)C(/C=O)CC[C@@H](C)CC[C@@H](O)CC(=O)O	0.15384615384615385	0.16470588235294117	0.17791411042944785	0.1656441717791411	0.14201183431952663	0.28187919463087246
Clc1ccc2c(c1)CCc1cccnc1C2=C1CCNCC1	0.10429447852760736	0.10869565217391304	0.05755395683453238	0.058394160583941604	0.12121212121212122	0.03546099290780142
Nc1nc(N)nc(NC2CC2)n1	0.027777777777777776	0.06140350877192982	0.045454545454545456	0.046296296296296294	0.02654867256637168	0.02702702702702703
CC(C)(C)NCC(O)c1ccc(O)c(CO)c1	0.1267605633802817	0.1565217391304348	0.12389380530973451	0.10619469026548672	0.15315315315315314	0.125
N[C@@H](Cc1ccc(F)cc1)C(=O)O	0.18110236220472442	0.23	0.09345794392523364	0.10576923076923077	0.24210526315789474	0.10476190476190476
CC(C)n1c(CC[C@@H](O)C[C@@H](O)CC(=O)[O-])c(-c2ccc(F)cc2)c(-c2ccccc2)c1C(=O)Nc1ccc(C(=O)O)cc1	0.58	0.2883435582822086	0.07936507936507936	0.0918918918918919	0.4236111111111111	0.20118343195266272
CCCCCCCCCCCCCCCCCC(=O)O	0.06832298136645963	0.0661764705882353	0.06923076923076923	0.0703125	0.06870229007633588	0.104
O[C@](c1ccc(Cl)cc1)(Cl)C(Cl)(Cl)Cl	0.07857142857142857	0.09734513274336283	0.06306306306306306	0.05454545454545454	0.10185185185185185	0.044642857142857144
COc1ccc2cc([C@H](C)C(=O)O)ccc2c1	0.16546762589928057	0.18421052631578946	0.10256410256410256	0.12389380530973451	0.21495327102803738	0.12280701754385964
C[C@@H](CCCCN1CC(=O)O)[C@H]1C(=O)N[C@@H](CC(N)=O)C(=O)NCC(=O)N[C@@H](CC(=O)O)C(=O)N[C@@H]1CCCC[C@H]1C(=O)N[C@@H](Cc1c[nH]cn1)C	0.11688311688311688	0.11057692307692307	0.10294117647058823	0.115	0.1024390243902439	0.16666666666666666
COc1ccc(-c2cc(-c3ccccc3)nc(C(C)C)c2/C=C/[C@@H]2C[C@@H](O)CC(=O)O2)cc1	0.26666666666666666	0.23809523809523808	0.17333333333333334	0.1917808219178082	0.2642857142857143	0.10759493670886076
C[C@H]1O[C@@H](n2cc(F)c(=O)[nH]c2=O)[C@H](O)[C@@H]1O	0.08108108108108109	0.09016393442622951	0.13392857142857142	0.13636363636363635	0.09401709401709402	0.11504424778761062
N=C(N)NCCN1CCCCCCC1	0.040268456375838924	0.024	0.05172413793103448	0.05263157894736842	0.03361344537815126	0.03418803418803419
CCc1cccc(Sc2cc3nc(C4CC4)c(/C=C/[C@@H]4C[C@@H](O)CC(=O)O4)c(Sc4cccc(OC)c4)c3cc2F)c1	0.15196078431372548	0.14917127071823205	0.1676300578034682	0.1695906432748538	0.18023255813953487	0.09239130434782608
c1ccc2c(c1)cc1ccc3cccc4ccc2c1c34	0.2323943661971831	0.1044776119402985	0.0364963503649635	0.037037037037037035	0.2222222222222222	0.029197080291970802
COC(=O)Nc1nc2cc([S+]([O-])c3ccccc3)ccc2[nH]1	0.19463087248322147	0.14393939393939395	0.07407407407407407	0.07518796992481203	0.2066115702479339	0.06666666666666667
CC(=O)Nc1ccc(O)cc1	0.15079365079365079	0.14563106796116504	0.09803921568627451	0.1	0.15306122448979592	0.08823529411764706
CCC[C@H](O)Cc1ccc(OCC(O)C(=O)O)cc1	0.2014388489208633	0.21739130434782608	0.12605042016806722	0.13793103448275862	0.22727272727272727	0.22018348623853212
Cc1ncc([N+](=O)[O-])n1CC(C)O	0.09558823529411764	0.10909090909090909	0.07407407407407407	0.09615384615384616	0.11428571428571428	0.09523809523809523
CCNC(=O)c1c(-c2ccccc2)c(-c2ccc(F)cc2)c(CC[C@@H](O)C[C@@H](O)CC(=O)[O-])n1C(C)C	0.5174825174825175	0.3103448275862069	0.10179640718562874	0.1165644171779141	0.46825396825396826	0.23648648648648649
C=CC[S@](=O)c1ccccc1O	0.11278195488721804	0.11009174311926606	0.07476635514018691	0.0761904761904762	0.16	0.06542056074766354
CCCCCCCCC#CC#CC1OC1CCCC(C)(C)C(=O)O	0.06432748538011696	0.06896551724137931	0.14615384615384616	0.11363636363636363	0.06382978723404255	0.1297709923664122
Cn1ncnc1-c1ccc(S(N)(=O)=O)cc1	0.1357142857142857	0.2	0.06779661016949153	0.06896551724137931	0.1651376146788991	0.059322033898305086
Cc1cc(CNC(=O)c2c(-c3ccccc3)c(-c3ccc(F)cc3)c(CC[C@@H](O)C[C@@H](O)CC(=O)[O-])n2C(C)C)nn1C	0.4810126582278481	0.29375	0.09239130434782608	0.10555555555555556	0.4125874125874126	0.20481927710843373
CO[C@]12C[C@@H]3c4ccc(O)cc4C[C@H]3[C@@H]1CC[C@@H]2O	0.06962025316455696	0.08396946564885496	0.14285714285714285	0.1452991452991453	0.0873015873015873	0.11570247933884298
CNCCOc1ccccc1C(=O)O	0.15789473684210525	0.14414414414414414	0.12037037037037036	0.12264150943396226	0.19607843137254902	0.12149532710280374
COc1ccc(Cc2nccc3cc(OC)c(OC)cc23)cc1OC	0.12727272727272726	0.1357142857142857	0.07746478873239436	0.07857142857142857	0.14925373134328357	0.06293706293706294
OCCN1CCN(CCCN2c3ccccc3Sc3ccc(C(F)(F)F)cc32)CC1	0.16184971098265896	0.10828025477707007	0.08387096774193549	0.07792207792207792	0.1736111111111111	0.07051282051282051
CC(C)(C)c1ccc(C(O)CCCN2CCC(C(O)(c3ccccc3)c3ccccc3)CC2)cc1	0.30303030303030304	0.12574850299401197	0.1165644171779141	0.10429447852760736	0.20394736842105263	0.10365853658536585
CC/C(=C(/CC)c1ccc(O)cc1)c1ccc(O)cc1	0.1958041958041958	0.152	0.09523809523809523	0.0967741935483871	0.21929824561403508	0.10483870967741936
COc1ccccc1OCCNCC(O)COc1cccc2[nH]c3ccccc3c12	0.26875	0.13548387096774195	0.06918238993710692	0.07692307692307693	0.2391304347826087	0.09032258064516129
Nc1ccc(S(=O)(=O)Nc2nccs2)cc1	0.1111111111111111	0.14655172413793102	0.058333333333333334	0.059322033898305086	0.12280701754385964	0.05
CN(C)CCC=C1c2ccccc2COc2ccccc21	0.19727891156462585	0.15503875968992248	0.08333333333333333	0.08461538461538462	0.22033898305084745	0.06766917293233082
CCCC[C@@H](CC)COC(=O)c1ccccc1C(=O)OC[C@@H](CC)CCCC	0.16265060240963855	0.136986301369863	0.1267605633802817	0.14492753623188406	0.15	0.17777777777777778
CC/C=C(C(=O)O)OC[C@H](C)CC[C@H]1CCC(=O)N1C(=O)C(C)(C)CC	0.11515151515151516	0.12142857142857143	0.21774193548387097	0.1732283464566929	0.10144927536231885	0.2
CC1=C(CC(=O)O)c2ccccc2n1Cc1ccc(-c2ccccc2-c2nnn[nH]2)cc1	0.31645569620253167	0.1830065359477124	0.0736196319018405	0.07453416149068323	0.3037037037037037	0.08074534161490683
N=NC(=O)c1ccccc1	0.1349206349206349	0.09433962264150944	0.06796116504854369	0.06930693069306931	0.15625	0.06862745098039216
C[C@@H]1C=CC[C@H](COC(=O)C(C)(C)C)[C@H]1CCC(O)CC(O)CC(=O)O	0.2185430463576159	0.2076923076923077	0.23770491803278687	0.21138211382113822	0.1875	0.47058823529411764
CC(C)c1nc(C2CCCCC2)cc(-c2ccc(F)cc2)c1/C=C/[C@@H]1C[C@@H](O)CC(=O)O1	0.1907514450867052	0.28776978417266186	0.17687074829931973	0.1958041958041958	0.24285714285714285	0.10256410256410256
CCOC(=O)C1=C(C)NC(C)=C(C(=O)OC)C1c1cccc(Cl)c1Cl	0.1375	0.14814814814814814	0.12878787878787878	0.13076923076923078	0.13636363636363635	0.1297709923664122
CC(C)n1c(CC[C@@H](O)C[C@@H](O)CC(=O)[O-])c(-c2ccc(F)cc2)c(-c2ccccc2)c1C(=O)NCc1ccccc1	0.6068965517241379	0.2716049382716049	0.08108108108108109	0.09392265193370165	0.4154929577464789	0.19879518072289157
CSCC/C=C/c1ccc(OCC(C)C)cc1	0.12413793103448276	0.1826086956521739	0.1016949152542373	0.12280701754385964	0.18018018018018017	0.11206896551724138
Clc1ccccc1C(c1ccccc1)(c1ccccc1)n1ccnc1	0.24342105263157895	0.087248322147651	0.04	0.03355704697986577	0.17164179104477612	0.026490066225165563
CCCC[C@H]1CC[C@H]2[C@@H]3CCC4=CC(=O)CC[C@@H]4[C@H]3CC[C@@]21C	0.05232558139534884	0.0547945205479452	0.15625	0.15873015873015872	0.05673758865248227	0.12213740458015267
C[C@]1(Cn2ccnn2)[C@H](C(=O)O)N2C(=O)C[C@H]2S1(=O)=O	0.07643312101910828	0.109375	0.12396694214876033	0.12605042016806722	0.0873015873015873	0.11570247933884298
CC(C)(O)c1ccccc1CC[C@@H](SCC1(CC(=O)O)CC1)c1cccc(/C=C/c2ccc3ccc(Cl)cc3n2)c1	0.2692307692307692	0.1791907514450867	0.10614525139664804	0.09497206703910614	0.24375	0.11299435028248588
CN(C)C(=O)Oc1ccccc1C(=O)c1ccccc1	0.24817518248175183	0.152	0.09523809523809523	0.0967741935483871	0.20869565217391303	0.10483870967741936
Cc1nnnn1C(/C=C/[C@@H](O)C[C@@H](O)CC(=O)[O-])=C(c1ccc(F)cc1)c1ccc(F)cc1	0.2777777777777778	0.31386861313868614	0.07407407407407407	0.08176100628930817	0.3779527559055118	0.13815789473684212
COCCOC(=O)C1=C(C)NC(C)=C(C(=O)OC(C)C)C1c1cccc([N+](=O)[O-])c1	0.15294117647058825	0.18181818181818182	0.12413793103448276	0.13380281690140844	0.16312056737588654	0.13286713286713286
O=C1Nc2ccc(Cl)cc2C(c2ccccc2Cl)=NC1O	0.16	0.13076923076923078	0.07633587786259542	0.07751937984496124	0.19327731092436976	0.06060606060606061
CC/C=C(C(=O)O)OC[C@H]1CCCC[C@@H]1CCC(=O)O	0.0967741935483871	0.0916030534351145	0.14166666666666666	0.1440677966101695	0.08661417322834646	0.1826086956521739
CC(C)c1nc(N(C)S(C)(=O)=O)nc(-c2ccc(F)cc2)c1/C=C/[C@@H](O)C[C@@H](O)CC(=O)NO	0.29559748427672955	0.8842105263157894	0.10191082802547771	0.11764705882352941	0.4262295081967213	0.1780821917808219
CC#CC[C@]1(COC)CC[C@@H]2[C@@H]3CCC4=CC(=O)CC[C@]4(C)[C@H]3CC[C@@]21C	0.04371584699453552	0.06493506493506493	0.12857142857142856	0.13043478260869565	0.052980132450331126	0.09027777777777778
O=C/C=C/c1ccccc1	0.11627906976744186	0.10377358490566038	0.04716981132075472	0.04807692307692308	0.16666666666666666	0.047619047619047616
CC(C)c1nc(-c2ccc(F)cc2)c(-c2ccc(F)cc2)n1/C=C/[C@H](O)C[C@@H](O)CC(=O)O	0.4305555555555556	0.49166666666666664	0.08125	0.09615384615384616	0.5398230088495575	0.19444444444444445
CCCCCCCCC#CCCCCCCCCC(=O)O	0.06707317073170732	0.06474820143884892	0.06766917293233082	0.06870229007633588	0.06716417910447761	0.1015625
COC1=C(OC)C(=O)C(CCCCCCCCCCO)=C(C)C1=O	0.09036144578313253	0.1	0.0962962962962963	0.09774436090225563	0.08759124087591241	0.09701492537313433
CC/C=C/C=C(\C)C[C@H](C)C[C@H](O)[C@H](C)C(=O)N[C@@H](CC(=O)O)C(=O)N[C@H](CC(=O)NCC(=O)O)C(=O)O	0.14361702127659576	0.16770186335403728	0.07692307692307693	0.09090909090909091	0.14375	0.19078947368421054
COC(=O)Nc1nc2cc(Sc3ccccc3)ccc2[nH]1	0.19727891156462585	0.14615384615384616	0.07518796992481203	0.07633587786259542	0.21008403361344538	0.06766917293233082
COc1ccc([C@@H]2Sc3ccccc3N(CCN(C)C)C(=O)[C@@H]2OC(C)=O)cc1	0.20245398773006135	0.1736111111111111	0.13986013986013987	0.14184397163120568	0.23308270676691728	0.11724137931034483
O=C(/C=C/c1ccccc1)O	0.14960629921259844	0.14423076923076922	0.0761904761904762	0.07766990291262135	0.2127659574468085	0.08737864077669903
NC[C@@H]1CC[C@H](C(=O)O)CC1	0.04316546762589928	0.05357142857142857	0.09803921568627451	0.1	0.056074766355140186	0.08823529411764706
CN1CCN(CCCN2c3ccccc3Sc3ccc(C(F)(F)F)cc32)CC1	0.16071428571428573	0.11258278145695365	0.087248322147651	0.08108108108108109	0.18115942028985507	0.05921052631578947
O=C(Nc1ccccc1C(=O)O)c1ccccc1O	0.2727272727272727	0.1557377049180328	0.08	0.08130081300813008	0.23636363636363636	0.10743801652892562
C=CC[S@](C)C(=O)Nc1ccccc1C	0.14705882352941177	0.13157894736842105	0.09821428571428571	0.1	0.18095238095238095	0.08928571428571429
CC/C=C\CCCC(C)=O	0.06766917293233082	0.08490566037735849	0.09	0.09183673469387756	0.0891089108910891	0.10204081632653061
CC1=Nc2ccc(Cl)cc2S(=O)(=O)N1	0.0851063829787234	0.11504424778761062	0.07142857142857142	0.07272727272727272	0.1	0.0625
C[C@@H](NC(C)(C)C)[C@H](O)[C@H]1CC[C@H]2[C@@H]3CC[C@@H]4C[C@@H](O)CC[C@]4(C)[C@H]3CC[C@]12C	0.04864864864864865	0.06369426751592357	0.15	0.1357142857142857	0.05194805194805195	0.11888111888111888
O=N/C=C/c1ccccc1	0.11627906976744186	0.10377358490566038	0.04716981132075472	0.04807692307692308	0.16666666666666666	0.047619047619047616
C/C1=C\CCC(C)(C)c2ccc(OC)cc2O1	0.08	0.11570247933884298	0.11206896551724138	0.11403508771929824	0.1016949152542373	0.07563025210084033
COc1cccc2c1C(=O)c1c(O)c3c(c(O)c1C2=O)C[C@@](O)(C(=O)CO)C[C@@H]3O[C@H]1C[C@H](N)[C@@H](O)[C@H](C)O1	0.12755102040816327	0.12790697674418605	0.16770186335403728	0.16981132075471697	0.1317365269461078	0.15432098765432098
CCc1nc(N)[nH]c2nc(-c3ccc(F)cc3)c(-c3ccncc3)c1-2	0.23841059602649006	0.24031007751937986	0.0547945205479452	0.05555555555555555	0.27049180327868855	0.04794520547945205
CC(C)c1cc(SC(C)(C)Sc2cc(-c3ccc(F)cc3)c(OC[C@H](O)C[C@@H](O)CC(=O)[O-])c(C(C)C)c2)cc(-c2ccc(F)cc2)c1OC[C@H]	0.328125	0.25274725274725274	0.1044776119402985	0.0945273631840796	0.28160919540229884	0.15104166666666666
N[C@H](Cc1ccc(O)c(O)c1)C(=O)O	0.1259259259259259	0.1574074074074074	0.09174311926605505	0.10377358490566038	0.1650485436893204	0.12380952380952381
Nc1nc2c(ncn2COC(CO)CO)c(=O)[nH]1	0.08552631578947369	0.11290322580645161	0.08196721311475409	0.09243697478991597	0.09917355371900827	0.08264462809917356
CN1C=C(c2ccccc2)cc(-c2ccc(F)cc2)C1C	0.32575757575757575	0.1935483870967742	0.06766917293233082	0.06870229007633588	0.32407407407407407	0.06015037593984962
CC(=C/C(C)(C)C)c1ccccc1C	0.10948905109489052	0.12612612612612611	0.13333333333333333	0.09345794392523364	0.15384615384615385	0.07272727272727272
COC(=O)C1=C(C)NC(C)=C(C(=O)OCC(C)C)C1c1ccccc1[N+](=O)[O-]	0.1728395061728395	0.18115942028985507	0.12142857142857143	0.13138686131386862	0.18796992481203006	0.13043478260869565
N[C@@H](CCC(=O)N[C@@H](CSSC[C@H](NC(=O)CC[C@H](N)C(=O)O)C(=O)NCC(=O)O)C(=O)NCC(=O)O)C(=O)O	0.09950248756218906	0.08379888268156424	0.044444444444444446	0.05084745762711865	0.07386363636363637	0.12650602409638553
Cc1ccccc1N1CCN(CCc2nnc3n2CCCC3)CC1	0.11377245508982035	0.10416666666666667	0.07746478873239436	0.07857142857142857	0.1323529411764706	0.05555555555555555
CCOc1ccc(NC(C)=O)cc1	0.15267175572519084	0.14814814814814814	0.12380952380952381	0.1262135922330097	0.1553398058252427	0.11428571428571428
O=S(=O)([O-])CCS	0.03125	0.07142857142857142	0.042105263157894736	0.043010752688172046	0.030927835051546393	0.0425531914893617
COC(=O)CCc1ccc(OCC(O)CNC(C)C)cc1	0.18493150684931506	0.2066115702479339	0.12903225806451613	0.15	0.20512820512820512	0.17796610169491525
COC(=O)Nc1nc2cc(Sc3ccc(F)cc3)ccc2[nH]1	0.2108843537414966	0.208	0.07407407407407407	0.07518796992481203	0.24786324786324787	0.06666666666666667
C[C@@]12C(=O)OC(=O)[C@]1(C)[C@H]1CC[C@@H]2O1	0.04081632653061224	0.05	0.1111111111111111	0.11320754716981132	0.04310344827586207	0.07207207207207207
CCc1sc(NC(=O)C(C)N)cc1O	0.10948905109489052	0.11607142857142858	0.10185185185185185	0.125	0.12149532710280374	0.11320754716981132
Fc1ccc([C@@H]2CCNC[C@H]2COc2ccc3c(c2)OCO3)cc1	0.15527950310559005	0.14388489208633093	0.09285714285714286	0.09420289855072464	0.1937984496124031	0.06293706293706294
C[C@@H]1C[C@H]2[C@@H]3CCC4=CC(=O)C=C[C@]4(C)[C@@]3(F)[C@@H](O)C[C@]2(C)[C@@]1(O)C(=O)COP(=O)(O)O	0.08695652173913043	0.11612903225806452	0.19285714285714287	0.1956521739130435	0.09803921568627451	0.18571428571428572
CC[C@@H]1c2c(OC)c(OC)c(OCC=C(C)C)cc2[C@@]1(C)COc1ccc(O)cc1	0.13142857142857142	0.1554054054054054	0.12244897959183673	0.11643835616438356	0.1527777777777778	0.10067114093959731
C[C@H](Cc1ccc(O)c(O)c1)NCCc1ccccc1	0.2198581560283688	0.15079365079365079	0.07751937984496124	0.096	0.23893805309734514	0.09523809523809523
CCC(=O)O[C@]1(C(=O)CCl)[C@@H](C)C[C@H]2[C@@H]3CCC4=CC(=O)C=C[C@]4(C)[C@@]3(F)[C@@H](O)C[C@@]21C	0.09239130434782608	0.11538461538461539	0.21739130434782608	0.22058823529411764	0.09032258064516129	0.19285714285714287
CC(C)NCC(O)c1ccccc1Cl	0.16793893129770993	0.1559633027522936	0.08108108108108109	0.102803738317757	0.21	0.11214953271028037
CN(C)CCC=C1c2ccccc2CCc2ccccc21	0.19727891156462585	0.15503875968992248	0.08333333333333333	0.08461538461538462	0.22033898305084745	0.06766917293233082
NC(=O)N1c2ccccc2CC(=O)c2ccccc21	0.2158273381294964	0.136	0.088	0.08943089430894309	0.22321428571428573	0.07142857142857142
N[C@H](CSC(=S)NCc1ccccc1)C(=O)O	0.17391304347826086	0.125	0.08403361344537816	0.09482758620689655	0.18181818181818182	0.11304347826086956
Cc1[nH]cnc1CN1CCc2c(c3ccccc3n2C)C1=O	0.15584415584415584	0.12686567164179105	0.09022556390977443	0.0916030534351145	0.23728813559322035	0.06666666666666667
C=CCSc1cccc2ccccc12	0.14705882352941177	0.11206896551724138	0.05128205128205128	0.05217391304347826	0.21568627450980393	0.042735042735042736
Cc1cnc(CNC(=O)c2c(-c3ccccc3)c(-c3ccc(F)cc3)c(CC[C@@H](O)C[C@@H](O)CC(=O)[O-])n2C(C)C)[nH]1	0.48717948717948717	0.2893081761006289	0.08743169398907104	0.1005586592178771	0.41843971631205673	0.2073170731707317
CC1(C)O[C@@H]2C[C@H]3[C@@H]4C[C@H](F)C5=CC(=O)C=C[C@]5(C)[C@@]4(F)[C@@H](O)C[C@]3(C)[C@]2(C(=O)CO)O1	0.08064516129032258	0.10828025477707007	0.20863309352517986	0.2116788321167883	0.09032258064516129	0.1597222222222222
O=C1O[C@H]([C@@H](O)CO)C(O)=C1O	0.07352941176470588	0.09174311926605505	0.08653846153846154	0.09900990099009901	0.09615384615384616	0.09803921568627451
Cn1c(=O)c2c(ncn2CC(O)CO)n(C)c1=O	0.11643835616438356	0.14285714285714285	0.09243697478991597	0.10344827586206896	0.1391304347826087	0.11206896551724138
CC(/C=C1\SC(=S)N(CC(=O)O)C1=O)=C\c1ccccc1	0.19310344827586207	0.168	0.10236220472440945	0.104	0.22608695652173913	0.112
CC(=O)OCC(CCn1cnc2cnc(N)nc21)COC(C)=O	0.13291139240506328	0.1259259259259259	0.10606060606060606	0.11627906976744186	0.10526315789473684	0.14173228346456693
C=C/C(=C\C)C(=O)OC[C@H]1O[C@@H](C)[C@@H](O)[C@H](O)[C@@H]1O	0.06451612903225806	0.08661417322834646	0.13793103448275862	0.14035087719298245	0.09016393442622951	0.1592920353982301
O=c1ccc2ccccc2o1	0.13953488372093023	0.1111111111111111	0.07547169811320754	0.07692307692307693	0.18556701030927836	0.046296296296296294
CCCCCCCCC#CC#CC(O)CCCCC(=O)O	0.09433962264150944	0.08888888888888889	0.06818181818181818	0.07751937984496124	0.09230769230769231	0.13821138211382114
CCCOc1ccccc1-c1nc2[nH]nnc2c(=O)[nH]1	0.13071895424836602	0.14960629921259844	0.09375	0.09523809523809523	0.1652892561983471	0.07751937984496124
NC(=O)CN1CCCC1=O	0.05185185185185185	0.05504587155963303	0.10101010101010101	0.10309278350515463	0.057692307692307696	0.06930693069306931
CC1=C(CC(=O)O)c2ccccc2n1Cc1ccc(-c2ccccc2)cc1	0.39855072463768115	0.18571428571428572	0.08108108108108109	0.0821917808219178	0.3416666666666667	0.08904109589041095
Cc1ccc(S(=O)(=O)NC(=O)NN2CCCCCC2)cc1	0.10828025477707007	0.1484375	0.1015625	0.10317460317460317	0.11811023622047244	0.07692307692307693
COCC(=O)c1ccc(O)cc1	0.12121212121212122	0.1523809523809524	0.11650485436893204	0.1188118811881188	0.16	0.10679611650485436
COc1ccc(CCN2CCC(Nc3nc4ccccc4n3Cc3ccc(F)cc3)CC2)cc1	0.2647058823529412	0.15337423312883436	0.08333333333333333	0.08433734939759036	0.24489795918367346	0.06470588235294118
CC(=O)O[C@]1(C(C)=O)CC[C@H]2[C@@H]3C=C(C)C4=CC(=O)CC[C@]4(C)[C@H]3CC[C@@]21C	0.07303370786516854	0.09333333333333334	0.16176470588235295	0.15555555555555556	0.06711409395973154	0.12949640287769784
O=C(O)CO	0.06779661016949153	0.08791208791208792	0.056818181818181816	0.05813953488372093	0.09302325581395349	0.09523809523809523
CSSCSc1ccccc1	0.12213740458015267	0.08108108108108109	0.05555555555555555	0.05660377358490566	0.13861386138613863	0.056074766355140186
O=C1c2ccccc2C(=O)C1c1ccccc1	0.22388059701492538	0.12295081967213115	0.07377049180327869	0.075	0.2	0.056910569105691054
O=P(O)(O)C(O)(Cc1cccnc1)P(=O)(O)O	0.08904109589041095	0.1092436974789916	0.07692307692307693	0.06896551724137931	0.10434782608695652	0.09649122807017543
Cc1c(OCC(O)C[C@@H](O)CC(=O)[O-])c(-c2ccc(F)cc2)nc2ccccc12	0.3706293706293706	0.3412698412698413	0.09395973154362416	0.10273972602739725	0.45132743362831856	0.17391304347826086
COCc1ccc(CNC(=O)c2c(-c3ccccc3)c(-c3ccc(F)cc3)c(CC[C@@H](O)C[C@@H](O)CC(=O)[O-])n2C(C)C)cc1	0.50625	0.26627218934911245	0.08900523560209424	0.10160427807486631	0.3933333333333333	0.20348837209302326
Nc1ccc(S(=O)(=O)Nc2ncccn2)cc1	0.12413793103448276	0.15254237288135594	0.056910569105691054	0.05785123966942149	0.1391304347826087	0.04878048780487805
CC1(C)O[C@@H]2C[C@H]3[C@@H]4C[C@H](F)C5=CC(=O)C=C[C@]5(C)[C@H]4[C@@H](O)C[C@]3(C)[C@]2(C(=O)CO)O1	0.08152173913043478	0.10967741935483871	0.22058823529411764	0.22388059701492538	0.0915032679738562	0.1619718309859155
O=C1CCC(N2C(=O)c3ccccc3C2=O)C(=O)N1	0.12751677852348994	0.11904761904761904	0.08870967741935484	0.09016393442622951	0.15254237288135594	0.06349206349206349
CO[C@@H](/C=C/O)c1c(C)cc(O)cc1C	0.0763888888888889	0.13274336283185842	0.07964601769911504	0.09090909090909091	0.12844036697247707	0.09009009009009009
NCC(=O)N[C@@H](Cc1ccc(F)cc1)C(=O)N1CCC[C@H]1C(=O)N[C@@H](CC(=O)O)C(=O)NCC(=O)NCC(=O)O	0.19148936170212766	0.18674698795180722	0.09770114942528736	0.10526315789473684	0.18518518518518517	0.15151515151515152
C[C@@H](C(=O)O)c1cccc(C(=O)c2ccccc2)c1	0.2537313432835821	0.1652892561983471	0.08870967741935484	0.10833333333333334	0.24770642201834864	0.12605042016806722
CC(C)n1c(CC[C@@H](O)C[C@@H](O)CC(=O)[O-])c(-c2ccc(F)cc2)c(-c2ccccc2)c1C(=O)Nc1ccc(S(N)(=O)=O)cc1	0.551948051948052	0.2926829268292683	0.07853403141361257	0.09090909090909091	0.39864864864864863	0.18497109826589594
CC1=C(C(=O)O)N2C(=O)[C@@H](NC(=O)[C@H](N)c3ccccc3)[C@H]2SC1	0.19078947368421054	0.14074074074074075	0.11278195488721804	0.12307692307692308	0.18253968253968253	0.13076923076923078
CCCC/C=C/CCCCCCCCC(=O)O	0.07236842105263158	0.088	0.0743801652892562	0.07563025210084033	0.09166666666666666	0.11206896551724138
C#C[C@]1(O)CC[C@H]2[C@@H]3CCC4=CC(=O)CC[C@@H]4[C@H]3CC[C@@]21C	0.03508771929824561	0.041666666666666664	0.1076923076923077	0.109375	0.04316546762589928	0.07518796992481203
C#C[C@@]1(O)CC[C@H]2[C@@H]3CCC4=CC(=O)CC[C@]4(C)[C@H]3CC[C@@]21C	0.040697674418604654	0.04827586206896552	0.10606060606060606	0.1076923076923077	0.05	0.07407407407407407
C[C@@H]1O[C@@H](O[C@H]2C[C@@H](O)[C@]3(CO)[C@H]4[C@H](O)C[C@]5(C)[C@@H](C6=CC(=O)OC6)CC[C@]5(O)[C@@H]4CC[C@]3(O)C2)[C@H](O)[C@H](O)[C@H]1O	0.04608294930875576	0.05263157894736842	0.1411764705882353	0.14285714285714285	0.05405405405405406	0.11560693641618497
COc1ccc2nc(C3CC3)c(/C=C/[C@@H]3C[C@@H](O)CC(=O)O3)c(Sc3ccc(C(C)C)cc3)c2c1	0.15675675675675677	0.18354430379746836	0.1830065359477124	0.20134228187919462	0.19736842105263158	0.1111111111111111
CCCc1ccc(NC(C)=O)cc1	0.16153846153846155	0.1588785046728972	0.12380952380952381	0.1262135922330097	0.16666666666666666	0.11428571428571428
N=C(N)NCCCCNC(=N)N.O=S(=O)(O)O	0.07534246575342465	0.08333333333333333	0.05982905982905983	0.06086956521739131	0.05042016806722689	0.08849557522123894
Cn1ncnc1-c1ccc(CNC(=O)[C@@H]2C(=O)c3ccccc3)cc12	0.1987179487179487	0.1510791366906475	0.09219858156028368	0.09352517985611511	0.2109375	0.07746478873239436
CC(C)NCC(O)COc1cccc2[nH]ccc12	0.16901408450704225	0.17796610169491525	0.09016393442622951	0.11016949152542373	0.21818181818181817	0.1282051282051282
CCN(CC)CCOC(=O)C1(C2CCCCC2)CCCCC1	0.05325443786982249	0.055944055944055944	0.10687022900763359	0.10852713178294573	0.050359712230215826	0.09923664122137404
O=C(O)CCCc1cccs1	0.11450381679389313	0.12264150943396226	0.10784313725490197	0.11	0.14	0.13131313131313133
C=C[C@H](O)C[C@@H]1CCC(=O)O1	0.04316546762589928	0.07272727272727272	0.13131313131313133	0.14583333333333334	0.0761904761904762	0.07766990291262135
N=C1NC(=O)C(c2ccccc2)O1	0.1259259259259259	0.08695652173913043	0.09174311926605505	0.09345794392523364	0.14285714285714285	0.05357142857142857
CCc1ccc(C(=O)C(C)CN2CCCCC2)cc1	0.1342281879194631	0.15447154471544716	0.13333333333333333	0.16521739130434782	0.17094017094017094	0.13445378151260504
C[C@H]1CC[C@H]2[C@@H](C)C(=O)O[C@@H]3O[C@]4(C)CC[C@@H]1[C@]32OO4	0.023952095808383235	0.03597122302158273	0.15	0.15254237288135594	0.02962962962962963	0.096
Cc1cccc(N(C)C(=S)Oc2ccc3ccccc3c2)c1	0.20270270270270271	0.13533834586466165	0.0661764705882353	0.06716417910447761	0.21666666666666667	0.058823529411764705
O=c1[nH]c(=O)n([C@H]2C[C@H](O)[C@@H](CO)O2)cc1F	0.08053691275167785	0.08943089430894309	0.13274336283185842	0.13513513513513514	0.09322033898305085	0.11403508771929824
CCN(CC)CCOC(=O)c1ccc(N)cc1	0.13286713286713286	0.15384615384615385	0.13157894736842105	0.13392857142857142	0.1504424778761062	0.13274336283185842
CC(C)c1c(CC[C@@H](O)C[C@@H](O)CC(=O)[O-])c(-c2ccc(F)cc2)cn1C(C)C	0.37857142857142856	0.371900826446281	0.1111111111111111	0.12857142857142856	0.3879310344827586	0.23255813953488372
C[C@H](O)[C@H]1C(=O)N2C(C(=O)O)=C(S[C@@H]3CN[C@H](C(=O)N(C)C)C3)[C@H](C)[C@H]12	0.10843373493975904	0.145985401459854	0.16153846153846155	0.18253968253968253	0.10948905109489052	0.19047619047619047
CC/C=C(\C)CCCc1ccccc1C	0.13768115942028986	0.13043478260869565	0.11711711711711711	0.11926605504587157	0.16822429906542055	0.11818181818181818
CC/C=C(\CCCCC(=O)O)OC(C)=O	0.10714285714285714	0.10344827586206896	0.10909090909090909	0.1111111111111111	0.09821428571428571	0.17475728155339806
C=C(C)[C@@H]1[C@H]2OC(=O)[C@@H]1[C@]1(O)C[C@H]3O[C@]34C(=O)O[C@H]2[C@]14C	0.04878048780487805	0.058394160583941604	0.13934426229508196	0.14166666666666666	0.05263157894736842	0.104
COc1cccc(C2(O)CCCCC2CN(C)C)c1	0.08387096774193549	0.11904761904761904	0.125	0.1271186440677966	0.10569105691056911	0.09836065573770492
O=C(O)COc1ccc(C(=O)c2cccs2)c(Cl)c1Cl	0.1643835616438356	0.16260162601626016	0.096	0.0975609756097561	0.1794871794871795	0.12396694214876033
C(=C/c1ccccc1)\CN1CCN(C(c2ccccc2)c2ccccc2)CC1	0.2360248447204969	0.10256410256410256	0.05732484076433121	0.06493506493506493	0.19285714285714287	0.04430379746835443
COc1ccc(CN(CCN(C)C)c2ccccn2)cc1	0.15894039735099338	0.14728682170542637	0.09230769230769231	0.09375	0.19166666666666668	0.08461538461538462
CC/C=C(\C)CCC(=O)O	0.09302325581395349	0.10679611650485436	0.10204081632653061	0.10416666666666667	0.11224489795918367	0.13829787234042554
CC[C@@H]1CN2CCc3cc(OC)c(OC)cc3[C@@H]2C[C@@H]1C[C@H]1NCCc2cc(OC)c(OC)cc21	0.08585858585858586	0.09302325581395349	0.1375	0.1320754716981132	0.08928571428571429	0.10365853658536585
C[C@@H](NC(C)(C)C)[C@H]1CC[C@H]2[C@@H]3CCC4=C[C@@H](O)CC[C@@H]4C[C@H]3CC[C@@]21C	0.04395604395604396	0.05844155844155844	0.17164179104477612	0.15671641791044777	0.046357615894039736	0.13043478260869565
Oc1ccccc1	0.125	0.08	0.05154639175257732	0.05263157894736842	0.14444444444444443	0.052083333333333336
Cc1nc(-c2ccc(F)cc2)c(-c2ccc(F)cc2)n1/C=C/[C@@H](O)C[C@@H](O)CC(=O)O	0.3958333333333333	0.45	0.07692307692307693	0.08496732026143791	0.5089285714285714	0.176056338028169
CCN[C@H](C)Cc1cccc(C(F)(F)F)c1	0.12056737588652482	0.12931034482758622	0.09649122807017543	0.10810810810810811	0.14545454545454545	0.09734513274336283
C[C@@H]1CS(=O)N2CCc3ccccc3C2C1	0.10273972602739725	0.08064516129032258	0.12280701754385964	0.125	0.13157894736842105	0.09482758620689655
CS[C@@H](C)C(=O)OC1C[C@@H](C)C=C2C=C[C@H](C)[C@H](CC[C@@H]3C[C@@H](O)CC(=O)O3)[C@H]21	0.0893854748603352	0.12	0.7419354838709677	0.8390804597701149	0.10135135135135136	0.3879310344827586
CC(=O)OCC(=O)[C@@]1(O)CC[C@H]2[C@@H]3CCC4=CC(=O)CC[C@]4(C)[C@@]3(F)[C@@H](O)C[C@@]21C	0.08287292817679558	0.09740259740259741	0.14788732394366197	0.15	0.07894736842105263	0.14084507042253522
CC(C)c1cc(-c2ccc(F)cc2)cc(-c2ccc(F)cc2)c1OCC(O)C[C@@H](O)CC(=O)[O-]	0.40268456375838924	0.3188405797101449	0.09316770186335403	0.10828025477707007	0.3828125	0.18243243243243243
O=C(N/N=C/c1ccc([N+](=O)[O-])o1)c1cc([N+](=O)[O-])cc([N+](=O)[O-])c1O	0.1144578313253012	0.1366906474820144	0.07801418439716312	0.07913669064748201	0.125	0.06338028169014084
C[C@H](CO)NC(=O)[C@@H]1C=C2c3cccc4[nH]cc(c34)C[C@H]2N(C)C1	0.1509433962264151	0.14705882352941177	0.13636363636363635	0.15625	0.1796875	0.12878787878787878
COc1cccc2c1C(=O)c1c(O)c3c(c(O)c1C2=O)C[C@@](O)(C(=O)CO)C[C@@H]3O[C@H]1C[C@H](N)[C@H](O)[C@H](C)O1	0.12755102040816327	0.12790697674418605	0.16770186335403728	0.16981132075471697	0.1317365269461078	0.15432098765432098
CN1C(C(=O)Nc2ccccn2)=C(O)c2sccc2S1(=O)=O	0.17333333333333334	0.14615384615384616	0.08333333333333333	0.08461538461538462	0.18032786885245902	0.07575757575757576
COc1ccc2c(c1)c(CC(=O)OCC(=O)O)c(C)n2C(=O)c1ccc(Cl)cc1	0.2111801242236025	0.18309859154929578	0.10204081632653061	0.10344827586206896	0.24427480916030533	0.1258741258741259
C[C@@H]1C[C@@H]([C@H](O)CC2CC(=O)NC(=O)C2)C(=O)[C@@H](C)C1	0.06962025316455696	0.09230769230769231	0.1826086956521739	0.19642857142857142	0.07874015748031496	0.13445378151260504
CCOC(=O)[C@H](CCc1ccccc1)N[C@@H](C)C(=O)N1Cc2ccccc2C[C@H]1C(=O)O	0.28125	0.16339869281045752	0.1390728476821192	0.1643835616438356	0.22695035460992907	0.1793103448275862
C=C(/C=C/C#CC(C)(C)C)Cc1cccc2ccccc12	0.152317880794702	0.13953488372093023	0.1015625	0.07751937984496124	0.22413793103448276	0.06870229007633588
CCCN(CCC)S(=O)(=O)c1ccc(C(=O)O)cc1	0.1527777777777778	0.21929824561403508	0.13675213675213677	0.1391304347826087	0.16521739130434782	0.14782608695652175
CCCCOc1ccc(OCCCN2CCOCC2)cc1	0.10625	0.0948905109489051	0.11627906976744186	0.11811023622047244	0.10687022900763359	0.1
COc1ccc(C[C@H](N)C(=O)N[C@H]2[C@@H](O)[C@H](n3cnc4c(N(C)C)ncnc43)O[C@@H]2CO)cc1	0.14754098360655737	0.18064516129032257	0.1346153846153846	0.1437908496732026	0.17105263157894737	0.13548387096774195
CC(C)c1nn(-c2ccccc2)c(-c2ccc(F)cc2)c1CCC(O)C[C@@H](O)CC(=O)[O-]	0.4782608695652174	0.36153846153846153	0.08917197452229299	0.10457516339869281	0.4576271186440678	0.20567375886524822
CCN(CC)CCOc1ccc(/C(=C(/Cl)c2ccccc2)c2ccccc2)cc1	0.3006535947712418	0.11688311688311688	0.08496732026143791	0.08609271523178808	0.19285714285714287	0.09271523178807947
Cc1cccc(C)c1NC(=O)C(C)N	0.13432835820895522	0.14678899082568808	0.10185185185185185	0.125	0.15384615384615385	0.11320754716981132
CC(=O)O[C@]1(C(C)=O)CC[C@H]2[C@@H]3C=C(Cl)C4=CC(=O)CC[C@]4(C)[C@H]3CC[C@@]21C	0.07303370786516854	0.09333333333333334	0.15328467153284672	0.15555555555555556	0.06711409395973154	0.12949640287769784
CC[C@H](C)C(=O)O[C@H]1C[C@@H](C)C=C2C=C[C@H](C)[C@H](CC[C@@H]3C[C@@H](O)CC(=O)O3)C21	0.09550561797752809	0.12	0.7802197802197802	1.0	0.10135135135135136	0.47706422018348627
CC(C)c1nc(N(C)S(C)(=O)=O)nc(-c2ccc(F)cc2)c1/C=C/[C@@H](O)C[C@@H](O)CC(=O)O	0.32679738562091504	1.0	0.1038961038961039	0.12	0.48695652173913045	0.2158273381294964
C=C1/C(=C\C=C2/CCC[C@]3(C)[C@@H]([C@H](C)CCCC(C)C)CC[C@@H]23)C[C@@H](O)C[C@@H]1O	0.08333333333333333	0.11258278145695365	0.15714285714285714	0.17647058823529413	0.10135135135135136	0.14184397163120568
CC1=C(CC(=O)O)c2ccccc2oc1=O	0.17777777777777778	0.17857142857142858	0.125	0.12727272727272726	0.24509803921568626	0.11607142857142858
O=Cc1ccc(Nc2ccc(Cl)cc2Cl)cc1	0.14788732394366197	0.12396694214876033	0.04838709677419355	0.04918032786885246	0.18018018018018017	0.04032258064516129
CO[C@H]1O[C@@H]2O[C@@]3(C)CC[C@H]4[C@H](C)CC[C@@H]([C@H]1C)[C@@]24OO3	0.011627906976744186	0.027972027972027972	0.13709677419354838	0.13934426229508196	0.014285714285714285	0.08527131782945736
C=C[C@@H](O)Cc1ccccc1	0.140625	0.12264150943396226	0.056074766355140186	0.0673076923076923	0.1875	0.07692307692307693
C=C1CC[C@H](O)C/C1=C/C=C1\CCC[C@]2(C)[C@@H]([C@H](C)CCCC(C)C)CC[C@@H]12	0.0782122905027933	0.10666666666666667	0.1347517730496454	0.15328467153284672	0.09523809523809523	0.11971830985915492
CCC[C@@H]1C[C@@H](C(=O)N[C@@H]([C@H]2O[C@H](SC)[C@H](O)[C@@H](O)[C@H]2O)[C@H](C)Cl)N(C)C1	0.0872093023255814	0.10344827586206896	0.18461538461538463	0.20634920634920634	0.09929078014184398	0.18604651162790697
C[C@]12CC[C@@H]3c4ccc(O)cc4CC[C@H]3[C@@H]1CC[C@@H]2O	0.06832298136645963	0.08208955223880597	0.12096774193548387	0.12295081967213115	0.08527131782945736	0.104
CN(CCOc1ccc(C[C@H](Nc2ccccc2C(=O)c2ccccc2)C(=O)O)cc1)c1ccccn1	0.3136094674556213	0.16071428571428573	0.08620689655172414	0.0935672514619883	0.21019108280254778	0.10588235294117647
CCCC(=O)OC(C)(C)CC(=O)O	0.1044776119402985	0.11009174311926606	0.16161616161616163	0.13	0.09433962264150944	0.17525773195876287
CN1CCN2c3ccccc3Cc3ccccc3C2C1	0.17567567567567569	0.09701492537313433	0.07633587786259542	0.07751937984496124	0.18333333333333332	0.05263157894736842
C[C@@H](N)[C@H]1CC[C@H](C(=O)Nc2ccnn2C)CC1	0.09271523178807947	0.09523809523809523	0.1092436974789916	0.13043478260869565	0.09917355371900827	0.11016949152542373
C=CCC1(C(C)CCC)C(=O)NC(=O)NC1=O	0.08843537414965986	0.10833333333333334	0.09482758620689655	0.11607142857142858	0.09401709401709402	0.10526315789473684
C=C[C@]1(C)C[C@H]2[C@@H]3CCC4=CC(=O)C=C[C@]4(C)[C@H]3CC[C@@]21C	0.047619047619047616	0.07194244604316546	0.1349206349206349	0.13709677419354838	0.06666666666666667	0.10077519379844961
Cc1cn([C@H]2C=C[C@@H](CO)O2)c(=O)[nH]c1=O	0.08163265306122448	0.09090909090909091	0.13513513513513514	0.13761467889908258	0.09482758620689655	0.10619469026548672
O=C(CCCN1CC=C(n2c(=O)[nH]c3ccccc32)CC1)c1ccc(F)cc1	0.2564102564102564	0.18181818181818182	0.10884353741496598	0.1103448275862069	0.30158730158730157	0.08
CC(=O)OCC(=O)[C@@]12OC(C)(C)O[C@@H]1C[C@H]1[C@@H]3C[C@H](F)C4=CC(=O)C=C[C@]4(C)[C@@]3(F)[C@@H](O)C[C@@]12C	0.08290155440414508	0.10303030303030303	0.21379310344827587	0.20833333333333334	0.07926829268292683	0.16666666666666666
CCCC/C=C\CCCCCCCC(=O)O	0.0738255033557047	0.09016393442622951	0.07627118644067797	0.07758620689655173	0.09401709401709402	0.11504424778761062
CC(=O)Nc1ccccc1	0.20168067226890757	0.10476190476190476	0.0784313725490196	0.08	0.16842105263157894	0.07920792079207921
C[C@]12CC[C@H]3[C@@H](CCC4=CC(=O)CC[C@@H]43)[C@@H]1CC[C@@H]2O	0.03614457831325301	0.04316546762589928	0.13008130081300814	0.1322314049586777	0.04477611940298507	0.09523809523809523
COC(=O)Nc1nc2cc(C(=O)c3ccc(F)cc3)ccc2[nH]1	0.2328767123287671	0.21428571428571427	0.08088235294117647	0.08208955223880597	0.24369747899159663	0.08955223880597014
CN1C(=O)CN=C(c2ccccc2)c2cc([N+](=O)[O-])ccc21	0.21232876712328766	0.1450381679389313	0.07462686567164178	0.07575757575757576	0.2184873949579832	0.05925925925925926
Cc1c(O)cccc1C(=O)N[C@@H](CSc1ccccc1)[C@H](O)CN1C[C@H]2CCCC[C@H]2C[C@H]1C(=O)NC(C)(C)C	0.22043010752688172	0.15606936416184972	0.15476190476190477	0.14285714285714285	0.2037037037037037	0.1488095238095238
CC1(C)O[C@@H]2C[C@H]3[C@@H]4CCC5=CC(=O)C=C[C@]5(C)[C@@]4(F)[C@@H](O)C[C@]3(C)[C@]2(C(=O)CO)O1	0.08152173913043478	0.10967741935483871	0.19424460431654678	0.19708029197080293	0.0915032679738562	0.15384615384615385
C=CC1(C(=O)O)CCC1	0.03759398496240601	0.05714285714285714	0.07142857142857142	0.07291666666666667	0.06	0.061224489795918366
N#Cc1ccc(C(c2ccc(C#N)cc2)n2cncn2)cc1	0.15483870967741936	0.10948905109489052	0.03546099290780142	0.043478260869565216	0.15748031496062992	0.03571428571428571
COc1ccccc1OCC(O)CO	0.14925373134328357	0.14414414414414414	0.09009009009009009	0.10185185185185185	0.19607843137254902	0.12149532710280374
CCCCc1nc(Cl)c(CO)n1Cc1ccc(-c2ccccc2-c2nnn[nH]2)cc1	0.22424242424242424	0.15894039735099338	0.06962025316455696	0.07051282051282051	0.2318840579710145	0.07692307692307693
C/C(=C\CC[C@@H](C)[C@H]1C[C@H](O)[C@@]2(C)C3=CC[C@H]4C(C)(C)C(=O)CC[C@]4(C)C3=CC[C@]12C)C(=O)O	0.10752688172043011	0.13291139240506328	0.16891891891891891	0.1793103448275862	0.11538461538461539	0.17006802721088435
O=C1NC(=O)C(c2ccccc2)(c2ccccc2)N1	0.2318840579710145	0.10852713178294573	0.06201550387596899	0.06299212598425197	0.1794871794871795	0.046153846153846156
Oc1ccccc1O	0.11382113821138211	0.1	0.061224489795918366	0.0625	0.15384615384615385	0.061855670103092786
C[C@H](OC(=O)O)[C@H](C)OC(=O)OC[C@H]1O[C@@H]2C[C@H](O)[C@@H](C)C[C@H]21	0.09937888198757763	0.1111111111111111	0.18032786885245902	0.2033898305084746	0.09848484848484848	0.2222222222222222
O=C(/C=C/c1ccc(O)c(O)c1)OCCc1ccccc1	0.19863013698630136	0.1746031746031746	0.09230769230769231	0.09375	0.26548672566371684	0.09302325581395349
CO[C@@H]1O[C@@H]2O[C@@]3(C)CC[C@H]4[C@H](C)CC[C@@H]([C@H]1C)[C@@]24OO3	0.011627906976744186	0.027972027972027972	0.13709677419354838	0.13934426229508196	0.014285714285714285	0.08527131782945736
N[C@H](O)C(=O)NC(=O)N[C@@H](Cc1ccccc1)C(=O)N1CCC[C@H]1C(=O)N[C@@H](CCC(=O)O)C(=O)NCC(=O)O	0.19148936170212766	0.13218390804597702	0.09142857142857143	0.09883720930232558	0.16363636363636364	0.15853658536585366
N[C@@H](CSC(=S)NCc1ccccc1)C(=O)O	0.17391304347826086	0.125	0.08403361344537816	0.09482758620689655	0.18181818181818182	0.11304347826086956
C[C@@H](N)[C@H]1CC[C@H](C(=O)Nc2ccncc2)CC1	0.11409395973154363	0.112	0.10833333333333334	0.12931034482758622	0.10743801652892562	0.1092436974789916
O=C(O)CCCC[C@@H]1CCSS1	0.07194244604316546	0.07017543859649122	0.10476190476190476	0.10679611650485436	0.07339449541284404	0.12745098039215685
CCN(CC)CCOCCC1=CCC2CC1C2(C)C	0.05	0.06818181818181818	0.13445378151260504	0.13675213675213677	0.046153846153846156	0.13559322033898305
CCCNCC(O)COc1ccccc1C(=O)CCc1ccccc1	0.2635135135135135	0.1510791366906475	0.1079136690647482	0.11764705882352941	0.23015873015873015	0.1417910447761194
CCCCCCCCC#CC#C/C=C/CCCC(=O)O	0.06832298136645963	0.08208955223880597	0.06923076923076923	0.0703125	0.08527131782945736	0.104
CC[C@@H](CO)NC(=O)[C@@H]1C=C2c3cccc4c3c(cn4C)C[C@H]2N(C)C1	0.14634146341463414	0.15	0.15671641791044777	0.17692307692307693	0.19083969465648856	0.14925373134328357
CC(=O)Nc1cccc(O)c1	0.14173228346456693	0.12380952380952381	0.09803921568627451	0.1	0.1414141414141414	0.08823529411764706
O=[N+]([O-])c1cc([As](=O)(O)O)ccc1O	0.09420289855072464	0.11711711711711711	0.07272727272727272	0.07407407407407407	0.11214953271028037	0.08333333333333333
Cc1cccc(Nc2ccccc2C(=O)O)c1C	0.21323529411764705	0.1694915254237288	0.09090909090909091	0.09243697478991597	0.25471698113207547	0.09166666666666666
CCCC(=O)Nc1ccc(OCC(O)CNC(C)C)c(C(C)=O)c1	0.2	0.1953125	0.1484375	0.1693548387096774	0.1746031746031746	0.2066115702479339
C[C@H](c1ccc(F)cc1)c1ccc(O)cc1	0.23076923076923078	0.1981981981981982	0.058333333333333334	0.07758620689655173	0.28	0.06779661016949153
CC(C)c1cc(-c2ccc(F)cc2)c(-c2ccc(F)cc2)n1/C=C/[C@@H](O)C[C@@H](O)CC(=O)O	0.4405594405594406	0.4435483870967742	0.08125	0.09615384615384616	0.5398230088495575	0.19444444444444445
OC[C@H]1CO[C@@H](OC(=O)c2cc(O)c(C(=O)O)c(C(CCCl)Cl)n2)C(=O)N1	0.13253012048192772	0.15	0.13138686131386862	0.1417910447761194	0.11428571428571428	0.16666666666666666
Cc1ccc(C(=O)C(C)CN2CCCCC2)cc1	0.1292517006802721	0.1487603305785124	0.11764705882352941	0.14912280701754385	0.16521739130434782	0.11864406779661017
CC1(C)S[C@@H]2[C@H](NC(=O)[C@H](N)c3ccccc3)C(=O)N2[C@H]1C(=O)O	0.18421052631578946	0.13333333333333333	0.12213740458015267	0.1328125	0.1746031746031746	0.140625
C[C@H](CCCC(C)(C)O)[C@H]1CC[C@H]2[C@@H]3CC=C4C[C@@H](O)CC[C@]4(C)[C@H]3CC[C@]12C	0.06557377049180328	0.07692307692307693	0.18248175182481752	0.1678832116788321	0.06535947712418301	0.14184397163120568
CCn1cc(C(=O)O)c(=O)c2cc(F)c(N3CCNCC3)nc21	0.11875	0.15151515151515152	0.12307692307692308	0.125	0.1484375	0.09848484848484848
CC(C)c1nc(-c2ccc(F)cc2)c(-c2ccc(F)cc2)n1/C=C/[C@@H](O)C[C@@H](O)CC(=O)O	0.4305555555555556	0.49166666666666664	0.08125	0.09615384615384616	0.5398230088495575	0.19444444444444445
CC1(COc2ccc(CC3SC(=O)NC3=O)cc2)CCCCC1	0.10365853658536585	0.12408759124087591	0.12121212121212122	0.12307692307692308	0.12030075187969924	0.08888888888888889
N[C@H](CCC(=O)N[C@@H](CSSC[C@H](NC(=O)CC[C@H](N)C(=O)O)C(=O)NCC(=O)O)C(=O)NCC(=O)O)C(=O)O	0.09950248756218906	0.08379888268156424	0.044444444444444446	0.05084745762711865	0.07386363636363637	0.12650602409638553
CCC[C@@H]1CCC[C@H](CC[C@@H](O)C[C@@H](O)CC(=O)O)[C@H]1COC(=O)C(C)(C)CC	0.19135802469135801	0.1773049645390071	0.24031007751937986	0.1791044776119403	0.15827338129496402	0.358974358974359
COc1ccccc1OCC(O)COC(N)=O	0.15714285714285714	0.15384615384615385	0.11206896551724138	0.12389380530973451	0.2037037037037037	0.13274336283185842
Clc1ccc(COC(Cn2ccnc2)c2ccc(Cl)cc2Cl)cc1	0.15723270440251572	0.12142857142857143	0.055944055944055944	0.06428571428571428	0.17829457364341086	0.056338028169014086
Nc1nc(N)nc(-c2cc(Cl)ccc2Cl)n1.O=C(O)/C=C\C(=O)O	0.12578616352201258	0.1875	0.07352941176470588	0.07462686567164178	0.1484375	0.09848484848484848
C[C@H](N)[C@H]1CC[C@H](C(=O)Nc2ccncc2)CC1	0.11409395973154363	0.112	0.10833333333333334	0.12931034482758622	0.10743801652892562	0.1092436974789916
CSCC/C=C/CSC	0.037037037037037035	0.056074766355140186	0.049019607843137254	0.05	0.058823529411764705	0.04950495049504951
C[C@@H]1CC[C@H]2[C@@H](C)C(=O)O[C@@H]3O[C@]4(C)CC[C@@H]1[C@]32OO4	0.023952095808383235	0.03597122302158273	0.15	0.15254237288135594	0.02962962962962963	0.096
Cc1ccc(C)c(-c2cc(-c3ccc(F)cc3)c(/C=C/[C@@H]3C[C@@H](O)CC(=O)O3)c(C(C)C)n2)c1	0.22807017543859648	0.2978723404255319	0.17218543046357615	0.19047619047619047	0.2805755395683453	0.1
CC[C@@H](CO)NC(=O)[C@@H]1C=C2c3cccc4[nH]cc(c34)C[C@H]2N(C)C1	0.14814814814814814	0.14388489208633093	0.15037593984962405	0.17054263565891473	0.17557251908396945	0.14285714285714285
CC1=C(CC(=O)O)c2ccccc2n1Cc1ccc(C(=O)O)cc1	0.2727272727272727	0.19230769230769232	0.09558823529411764	0.09701492537313433	0.35135135135135137	0.1297709923664122
CC(=O)O[C@]1(C(C)=O)CC[C@H]2[C@@H]3C=C(Cl)C4=CC(=O)[C@@H]5C[C@@H]5[C@]4(C)[C@H]3CC[C@@]21C	0.0718232044198895	0.0915032679738562	0.17518248175182483	0.17777777777777778	0.06578947368421052	0.1510791366906475
CC/C=C(\C)CCCc1ccccc1	0.15671641791044777	0.11304347826086956	0.0990990990990991	0.10091743119266056	0.17142857142857143	0.11009174311926606
CCCCCCCCC#C/C=C/CCCCCC(=O)O	0.06832298136645963	0.08208955223880597	0.06923076923076923	0.0703125	0.08527131782945736	0.104
C/C=C/C(=O)N(CC)c1ccccc1C	0.13043478260869565	0.16216216216216217	0.11818181818181818	0.12037037037037036	0.19230769230769232	0.10909090909090909
CCOc1nc2cccc(C(=O)O)c2n1Cc1ccc(-c2ccccc2-c2nnn[nH]2)cc1	0.2710843373493976	0.1794871794871795	0.08536585365853659	0.08641975308641975	0.2517482517482518	0.08588957055214724
CC(C)C[C@H](NC(=O)CN)C(=O)N1CCC[C@H]1C(=O)N[C@@H](CCC(=O)O)C(=O)NCC(=O)NCC(=O)O	0.13227513227513227	0.1130952380952381	0.08383233532934131	0.09815950920245399	0.10975609756097561	0.16129032258064516
Cn1ncnc1-c1ccc(C(F)(F)F)cc1	0.1276595744680851	0.15789473684210525	0.058823529411764705	0.05084745762711865	0.1651376146788991	0.041666666666666664
COc1ccc(C[C@H]2NC[C@H](O)[C@H]2OC(C)=O)cc1	0.11258278145695365	0.13709677419354838	0.16379310344827586	0.16666666666666666	0.14285714285714285	0.15517241379310345
CCOC(=O)C1=C(COCCN)NC(C)=C(C(=O)OC)C1c1ccccc1Cl	0.17073170731707318	0.14583333333333334	0.1276595744680851	0.12949640287769784	0.1678832116788321	0.14492753623188406
CC/C=C(C(=O)O)OC[C@H](C)CC[C@@H](C)CC(=O)O	0.1619718309859155	0.1694915254237288	0.1092436974789916	0.13043478260869565	0.1565217391304348	0.24761904761904763
Cc1ccccc1N1C(=O)c2cc(S(N)(=O)=O)c(Cl)cc2NC1C	0.15384615384615385	0.15037593984962405	0.08888888888888889	0.09022556390977443	0.1746031746031746	0.07352941176470588
CCCC/C=C/CCCCCCCC(=O)O	0.0738255033557047	0.09016393442622951	0.07627118644067797	0.07758620689655173	0.09401709401709402	0.11504424778761062
CC[C@H]1NC(=O)C(CCC(=O)O)=C(C(C)C)C1c1ccccc1[N+](=O)[O-]	0.2012987012987013	0.2153846153846154	0.15151515151515152	0.171875	0.224	0.17054263565891473
CC1(C)S[C@@H]2[C@H](NC(=O)[C@H](NC(=O)N3CCNC3=O)c3ccccc3)C(=O)N2[C@H]1C(=O)O	0.16666666666666666	0.12101910828025478	0.11842105263157894	0.12751677852348994	0.1554054054054054	0.12666666666666668
C=C(CC)C(=O)c1ccc(OCC(=O)O)c(Cl)c1Cl	0.13793103448275862	0.15	0.11864406779661017	0.1206896551724138	0.14655172413793102	0.14912280701754385
O=c1cccc2c3ccc4ccccc4c3c2c1	0.21739130434782608	0.11904761904761904	0.0546875	0.05555555555555555	0.25925925925925924	0.03875968992248062
CCCCCCCCC#CC#CC1OC1CCCC(=O)O	0.06707317073170732	0.06474820143884892	0.10077519379844961	0.10236220472440945	0.06716417910447761	0.128
CC1(C)S[C@@H]2[C@H](NC(=O)Cc3ccccc3)C(=O)N2[C@H]1C(=O)O	0.18666666666666668	0.13533834586466165	0.1328125	0.1349206349206349	0.1774193548387097	0.14285714285714285
COC(=O)C1=C(C)NC(C)=C(C(=O)OC)C1c1ccccc1[N+](=O)[O-]	0.1518987341772152	0.15671641791044777	0.11194029850746269	0.11363636363636363	0.16279069767441862	0.11278195488721804
CCCCCCCCC#CC#CCCCCCC(=O)O	0.06832298136645963	0.0661764705882353	0.06923076923076923	0.0703125	0.06870229007633588	0.104
Cc1cnc(C)n1-c1ccc(S(=O)(=O)N[C@H](C)C(=O)O)cc1	0.16778523489932887	0.23529411764705882	0.1015625	0.12096774193548387	0.19327731092436976	0.12
CC1(C)[C@H]2CC[C@]1(C)C(=O)C2	0.02857142857142857	0.044642857142857144	0.11	0.11224489795918367	0.037037037037037035	0.06796116504854369
CCN1CCCC1CNC(=O)c1cc(S(N)(=O)=O)ccc1OC	0.11949685534591195	0.15267175572519084	0.15079365079365079	0.1532258064516129	0.12307692307692308	0.125
CCCCCCCCC#CC#C/C=C\CCCC(=O)O	0.06832298136645963	0.08208955223880597	0.06923076923076923	0.0703125	0.08527131782945736	0.104
