# Supplementary material for: Transformer-Decoder GPT Models for Generating Virtual Screening Libraries of HMG-Coenzyme A Reductase Inhibitors: Effects of Temperature, Prompt Length, and Transfer-Learning Strategies
Source: J Chem Inf Model. 2024 Nov 7;64(22):8464–80. doi: 10.1021/acs.jcim.4c01309 (PMC11600504; doi:10.1021/acs.jcim.4c01309)
Supplement: Supplementary file 3 — ci4c01309_si_003.zip [file ci4c01309_si_003.zip › Datasets/xfer_Learning_files/2XA5K9S_model_gen_ic50_results/2XA5K9S_0p0_Docking_Molecules_QED_props.csv]

IC50	QED	SMILES	MW	aLogP	HBA	HBD	RotBond	AromRings	Score
39.8823	0.326500977362608	Cc1c(O)cccc1C(=O)N[C@@H](CSc1ccccc1)[C@H](O)CN1C[C@H]2CCCC[C@H]2C[C@H]1C(=O)NC(C)(C)C	567.7960000000003	4.747620000000004	6	4	9	2	-8.1
362.38986	0.4851575408484731	COOC(=O)C1=C(C)NC(C)=C(C(=O)OC)C1c1cccc(Cl)c1Cl	386.231	3.5058000000000025	6	1	4	1	-6.4
4.9680204	0.3399414511018599	CSc1cccc(-c2nc(C(C)C)n(/C=C/[C@@H](O)C[C@@H](O)CC(=O)O)c2-c2ccc(F)cc2)c1	484.5930000000002	5.258800000000004	6	3	10	3	-8.3
411.85892	0.5141639164545717	Cc1cc(I)cc(-c2cc(F)cc(S(=O)(=O)NC(=O)c3ccc(O)cc3)c2)c1	511.31200000000024	4.230020000000002	4	2	4	3	-8.4
2.85184	0.3200190021698271	C=C1C[C@@H](OCc2ccccc2)C[C@H](/C=C/c2c(-c3ccc(F)cc3)nc(N(C)S(C)(=O)=O)nc2C(C)C)O1	551.6840000000002	6.093200000000008	6	0	9	3	-8.9
91.89912	0.501119035407212	CCC(=O)n1cc(-c2ccc(F)cc2)c(-c2ccc(F)cc2)c1/C=C/[C@@H](O)C[C@@H](O)CC(=O)[O-]	468.4760000000002	3.415600000000003	5	2	9	3	-8.4
114.847725	0.5154583411975115	C[C@@H](/C=C/C(=O)O)[C@H]1C[C@@H](C)C=C2C=C[C@H](C)[C@H](CC[C@@H]3C[C@@H](O)CC(=O)O3)C21	402.5310000000003	4.130700000000004	5	2	6	0	-7.4
755.49	0.5611219540695082	CCC[C@@H](c1ccc(OCC(O)C[C@@H](O)CC(=O)O)cc1)c1ccccc1	372.461	3.5840000000000014	5	3	11	2	-7.0
333.18686	0.04587456964784643	C[C@H]1OC(=O)C[C@@H](C)C=C1CSSC[C@H](NC(=O)CC[C@H](N)C(=O)O)C(=O)N[C@H](CC(=O)O)C(=O)NCC(=O)O	606.6760000000003	-0.8970999999999945	14	7	17	0	-7.3
690.7147	0.6395257442251707	CC#C[C@]1(O)CC[C@H]2[C@@H]3CCC4=CC(=O)CCC4=C3[C@@H](c3ccc(N(C)C)cc3)C[C@@]21C	429.6040000000001	5.406500000000006	3	1	2	1	-8.4
396.30267	0.5360700087385645	CC[C@@H](C(C)C)[C@H](O)[C@H](C)[C@H]1CC[C@H]2[C@@H]3CCC4=CC(=O)CC[C@]4(C)[C@H]3CC[C@]21C	414.67400000000026	6.813700000000008	2	1	5	0	-7.4
1.3772532	0.2179506920557939	Cc1cc(CNC(=O)c2c(-c3ccccc3)c(-c3ccc(F)cc3)c(CC[C@@H](O)C[C@@H](O)CC(=O)[O-])n2C(C)C)nn1C	589.6880000000002	3.698520000000003	6	3	13	4	-7.9
136.02069	0.5319911874193742	CCCc1nc(N)[nH]c2nc(-c3ccc(F)cc3)c(-c3ccc(F)cc3)c1-2	364.3990000000001	5.056400000000003	3	2	4	4	-7.5
5.439846	0.30179528359841595	CCc1cc(-c2c(-c3ccc(F)cc3)nc(C(C)C)n2/C=C/[C@@H](O)C[C@@H](O)CC(=O)O)cc(CC)c1F	512.5970000000003	5.800800000000007	5	3	11	3	-8.1
956.79926	0.6986606431196035	C[C@@H]1C[C@@H](c2c(F)c(N)c3c(=O)c(C(=O)O)cn(C4CC4)c3c2F)C[C@H](C)N1	391.4180000000002	3.139000000000001	5	3	3	2	-7.3
79.55967	0.4740455293244225	Fc1ccc(-c2ccccc2)c(-c2ccc(F)cc2)c1OCC(O)C[C@@H](O)CC(=O)O	428.4310000000002	4.264200000000003	5	3	9	3	-7.7
737.02655	0.3354507727744229	CSCCCCCCC#CC#CCCCCCCCCC(=O)O	336.5410000000001	5.512100000000005	3	1	14	0	-5.5
1.7930202	0.18258905858233082	C=Cc1ccc(CNC(=O)c2c(-c3ccccc3)c(-c3ccc(F)cc3)c(CC[C@@H](O)C[C@@H](O)CC(=O)[O-])n2C(C)C)cc1	597.7070000000002	5.299600000000005	5	3	14	4	-7.4
13.108827	0.1568888746348767	C[C@@H]1C/C=C/C=C/C=C/C=C/[C@H](O[C@@H]2O[C@H](C)[C@@H](O)[C@H](N)[C@@H]2O)C[C@@H]2O[C@](O)(C[C@@H](O)C[C@H]3O[C@@H]3/C=C/C(=O)O1)C[C@H](O)[C@H]2C(=O)O	665.7330000000004	0.11970000000000325	14	7	3	0	-7.5
64.19865	0.06744398583952588	CN[C@H](C)C(=O)N[C@@H](Cc1ccccc1)C(=O)N1CCC[C@H]1C(=O)N[C@@H](CCC(=O)O)C(=O)N[C@@H](CC(=O)O)C(=O)N[C@@H](CC(=O)O)C(=O)	690.7070000000004	-2.2196999999999925	13	8	20	1	-6.8
6.2855487	0.33266329169696063	CO[C@@H]1C[C@H](OC(=O)c2cccnc2)C[C@H](/C=C/c2c(-c3ccc(F)cc3)nc(N(C)S(C)(=O)=O)nc2C(C)C)O1	584.6700000000002	4.587200000000004	9	0	9	3	-8.9
5.4824452	0.4381270323704413	C=C(C)CCCC(=O)O[C@H]1C[C@@H](C)C=C2C=C[C@H](C)[C@H](CC[C@@H]3C[C@@H](O)CC(=O)O3)C21	430.58500000000026	4.895800000000006	5	1	8	0	-7.3
78.6174	0.6002543375690091	Cc1c(/C=C/[C@@H](O)C[C@@H](O)CC(=O)[O-])c(-c2ccc(F)cc2)cn1-c1ccccc1	408.449	2.8569200000000015	4	2	8	3	-8.2
366.55533	0.38626413069137866	CCNC[C@H]1CCN2c3ccc(Cl)cc3C=C(Cc3ccccc32)C[C@H]1C[C@H]1Oc2c(F)cccc21	503.0610000000003	7.716200000000007	3	1	5	3	-8.8
355.30576	0.07595485394557898	C[C@H](NC(=O)[C@@H](C)NC(=O)[C@@H](N)Cc1ccccc1)C(=O)N[C@@H](CS(C)(=O)=O)N[C@@H](C(=O)N[C@@H](CCC(=O)O)C(=O)O)C(C)C	656.7590000000002	-1.8988999999999934	12	8	19	1	-7.8
442.88806	0.2108027114077176	C[C@H](CO[C@@H]1O[C@@H](C)[C@@H](O)[C@@H](O[C@H]2C[C@@](C)(O)[C@@H](O)[C@@H](O)CO)[C@@H]2N3CCCC[C@H]2C[C@H]3C(=O)[C@H](C)[C@]21C)C(=O)O	587.7070000000003	-0.09349999999999575	12	6	9	0	-7.7
7.302532	0.4090872997217439	O=C(O)C[C@@H](O)C[C@H](O)/C=C/n1c(C(F)(F)F)nc(-c2ccc(F)cc2)c1-c1ccc(F)cc1	482.40500000000014	4.571400000000002	5	3	8	3	-8.6
3.9873126	0.3477321497212847	CNc1cccc(-c2nc(C(C)C)n(/C=C/[C@@H](O)C[C@@H](O)CC(=O)O)c2-c2ccc(F)cc2)c1	467.5410000000002	4.578600000000003	6	4	10	3	-8.2
6.2855487	0.33266329169696063	CO[C@H]1C[C@H](OC(=O)c2cccnc2)C[C@H](/C=C/c2c(-c3ccc(F)cc3)nc(N(C)S(C)(=O)=O)nc2C(C)C)O1	584.6700000000002	4.587200000000004	9	0	9	3	-8.8
4.1537123	0.561666738514544	CNc1ncc(-c2ccc(F)cc2)c(-c2ccc(F)cc2)c1/C=C/[C@@H]1C[C@@H](O)CC(=O)O1	436.4580000000002	4.815200000000005	5	2	5	3	-8.3
8.440875	0.3714990211386245	CC(C)NC(=O)c1ccc(-c2ccccc2)c(-c2ccc(F)cc2)c(CC[C@@H](O)C[C@@H](O)CC(=O)[O-])n1C(C)C	549.6630000000002	3.785000000000002	6	3	12	2	-7.2
349.90134	0.31841615954974856	C[C@H]1O[C@@H](CC=CF)[C@H](C)[C@@H]1O[C@]1(C)C(=O)O[C@H](C(=O)C[C@@H]2SC[C@@H](O)C(=O)NC2=O)C[C@H](C)[C@@H]1O	531.5990000000004	0.8178000000000005	10	3	7	0	-7.7
171.79399	0.4732790343822408	C=C1CC[C@@H](O)C/C1=C/C=C1\CCC[C@]2(C)[C@@H]([C@H](C)/C=C/[C@H](C)C(C)C)CC[C@@H]12	396.6590000000001	7.641000000000008	1	1	5	0	-7.6
110.20545	0.1462604004225156	C=CCN(/C=C/c1ccc(O)cc1)C(=O)N1CCC[C@H]1C(=O)N[C@@H](Cc2ccccc2)C(=O)N[C@@H](CCC(=O)O)C(=O)NCC(=O)O	649.7010000000002	1.7132000000000012	9	6	16	2	-8.0
769.4611	0.09668851003347849	O=C1CN[C@H](C(=O)N[C@@H](C(=O)N[C@@H](CCc2ccccc2)C(=O)O)[C@H](O)C(Cc2ccccc2)NCCN(CCCl)CCCl)N1	665.6189999999998	0.060300000000006515	9	7	20	2	-7.0
2.5636861	0.19152620334273385	Cc1cnc(CNC(=O)c2c(-c3ccccc3)c(-c3ccc(F)cc3)c(CC[C@@H](O)C[C@@H](O)CC(=O)[O-])n2C(C)C)[nH]1	575.6610000000002	3.6881200000000023	6	4	13	4	-8.1
57.58594	0.23384536535395967	C=C1[C@H]2C[C@H](OC(=O)c3ccccc3C2=O)C[C@@H]1C[C@H](OC(=O)C2)C[C@@H](OC(=O)[C@H](NC(=O)c3ccc(F)cc3)[C@@H](O)[C@@H]2C)C[C@@]1(C)CC[C@@H]1	688.7690000000001	5.327390000000006	9	2	6	2	0.0
6.6433935	0.6390622750209786	CCC(C)(C)C(=O)O[C@H]1C[C@@H](C)C=C2C=C[C@H](C)[C@H](CC[C@@H]3C[C@@H](O)CC(=O)O3)C21	418.57400000000024	4.585600000000005	5	1	6	0	-7.6
58.874302	0.054830173818856645	CCCC[C@H](NC(=O)[C@@H](Cc1ccccc1)NC(=O)CN)C(=O)N[C@@H](CCC(=O)O)C(=O)N[C@@H](CCCC(=O)O)C(=O)N[C@@H](CC(=O)O)C(=O)O	722.7490000000004	-1.5189999999999957	14	10	25	1	-6.6
77.72682	0.30470561964956483	C=C1[C@H](C)C[C@H](OC(=O)[C@H]2C[C@@](C)(OC)[C@@H]2O)[C@@H](C)[C@H](C)C[C@H](OC(=O)[C@H](C)C[C@H](O)CC(=O)O)[C@H]1C	526.6670000000004	3.352100000000001	9	3	9	0	-7.7
429.9265	0.4555938354562437	C[C@H]1C[C@H]2[C@@H]3CCC4=CC(=O)C=C[C@]4(C)[C@@]3(F)[C@@H](O)C[C@]2(C)[C@@]1(O)C(=O)COP(=O)(O)O	472.44600000000025	2.0127000000000006	8	4	4	0	-7.8
1.9373312	0.32885658800308076	CCCN[C@]1(c2ccc(O)cc2)C[C@H](/C=C/c2c(-c3ccc(F)cc3)nc(N(C)S(C)(=O)=O)nc2C(C)C)C1	552.7160000000001	5.825800000000005	6	2	10	3	-7.9
909.16034	0.11809508246881048	C[C@@H](N)C(F)(C(=O)N[C@H]1CC[C@H]1C(=O)N[C@@H](CC(=O)O)C(=O)N[C@@H](CC(=O)O)C(C)[C@@H](O)C(=O)O)C(C)C	548.5650000000002	-1.4066999999999938	11	8	15	0	-6.9
58.185726	0.06772113117031019	CN[C@H](C)[C@H](CCCCC(=O)O)NC(=O)[C@@H](Cc1ccccc1)C(=O)N[C@@H](CCC(=O)O)C(=O)N[C@@H](CC(=O)O)C(=O)O	608.6450000000003	-0.02329999999999377	12	8	21	1	-6.4
1.3177035	0.17655522107811705	COCc1ccc(CNC(=O)c2c(-c3ccccc3)c(-c3ccc(F)cc3)c(CC[C@@H](O)C[C@@H](O)CC(=O)[O-])n2C(C)C)cc1	615.7220000000002	4.803000000000005	6	3	15	4	-7.8
58.040386	0.4212900333687141	C=C(CC(C)C)C(=O)OC[C@H]1C[C@@H](C)C=C2C=C[C@H](C)[C@H](CC[C@@H]3C[C@@H](O)CC(=O)O3)C21	444.61200000000025	4.999300000000006	5	1	8	0	-7.1
1.3472205	0.17331993963909145	CC(C)n1c(CC[C@@H](O)C[C@@H](O)CC(=O)[O-])c(-c2ccc(F)cc2)c(-c2ccccc2)c1C(=O)Nc1ccc(S(N)(=O)=O)cc1	636.7220000000001	3.6263000000000014	7	4	13	4	-8.4
79.18294	0.7274937920781108	Cc1cc(Cl)ccc1-c1c(F)c(C(C)C)c(Cl)cc1O	313.199	5.936920000000004	1	1	2	2	-7.2
87.69819	0.3160633251207913	C=C1OC(=O)C2=C(CC[C@H](OC(=O)OC)C[C@H](C)[C@H]2CC[C@@H](O)C[C@@H](O)CC(=O)[O-])[C@@]1(O)C(C(C)=O)C(C)C	553.6250000000003	1.5656999999999992	11	3	11	0	-7.9
377.16995	0.07469595094894282	CCCC[C@H](CNC(=O)[C@@H](N)Cc1ccccc1)C(=O)N[C@@H](CC(=O)O)C(=O)N1CCC[C@H]1C(=O)N[C@@H](CCC(=O)O)C(=O)N[C@@H](CCC(=O)O)C	732.8320000000001	0.14860000000000823	12	8	23	1	-7.5
17.379889	0.3319980046547848	C[C@@H]1O[C@@H](Oc2c(-c3ccc(F)cc3)nc(C(C)C)n2/C=C/[C@@H](O)C[C@@H](O)CC(=O)O)[C@@H](O)[C@H]1O	494.5160000000002	1.715299999999999	9	5	10	2	-7.6
436.0978	0.3622315795728609	CCCCCCO[C@H]1C[C@@H]2C[C@@H]3CCC4=CC(=O)CCC4=C3[C@@H](c3ccc(N(C)C)cc3)C[C@@]21C	475.71700000000027	7.617600000000009	3	0	8	1	-7.5
64.79234	0.426795690146226	CCCn1c(=O)c2c(-c3ccccc3)cc(-c3ccc(F)cc3)c(CC[C@@H](O)C[C@@H](O)CC(=O)[O-])c21	490.55100000000033	3.714400000000003	5	2	11	3	0.0
221.28874	0.6030242248904202	C[C@@H](CCO)CC(=O)OC[C@H]1CCC[C@@H]2[C@@H]3CCC4=CC(=O)CC[C@]4(C)[C@H]3C(=O)C[C@@]21C	444.61200000000025	4.655400000000005	5	1	6	0	-8.0
230.5598	0.5173724821625159	C#Cc1cnc(C[S+]([O-])c2ccc(F)cc2)cc1-c1ccc(F)cc1	353.3930000000001	4.315900000000003	2	0	4	3	-7.1
935.15845	0.703523494165622	CO[C@@H]1[C@H](COC(=O)c2ccc(C)cc2C)[C@@H](-c2ccc(F)cc2)C(=O)O[C@H]1C(=O)O	430.42800000000017	3.0243400000000005	7	1	6	2	-7.3
538.42596	0.32834650610487814	CC(=O)[C@]1(O)Cc2c(O)c3c(c(O)c2[C@@H](O[C@H]2C[C@H](N)[C@H](O)[C@H](C)O2)C1)C(=O)c1ccccc1C3=O	497.5000000000002	1.0202999999999998	10	5	3	3	-8.2
231.39687	0.509364652560237	CC[C@H](c1ccc(OCC(O)C[C@@H](O)CC(=O)O)cc1)c1cccc(O)c1	374.43300000000005	2.8995000000000006	6	4	10	2	-7.2
5.1140094	0.22696757467979506	C=C[C@H]1CN(CC[C@H](C)[C@@H](O)c2ccccc2)C[C@H](/C=C/c2c(-c3ccc(F)cc3)nc(N(C)S(C)(=O)=O)nc2C(C)C)C1	620.835	6.699000000000008	6	1	12	3	-8.1
289.1931	0.8670414929891526	Cc1cc(-c2ccc(F)cc2)c(/C=C/[C@@H]2C[C@@H](O)CC(=O)O2)c(C)n1	341.3820000000001	3.584240000000002	4	1	3	2	-7.6
672.22327	0.366278932234147	C=C1[C@H](O)C[C@H]2[C@@H]3CCC4=CC(=O)C=C[C@]4(C)[C@@]3(F)[C@@H](O)C[C@@]2(C)[C@@]1(F)COP(=O)(O)O	474.4370000000002	2.7018000000000013	7	4	3	0	-7.8
129.04532	0.2620739367149902	C[S@](=O)C[C@@H]1O[C@@H](C)[C@@H](O)[C@H](O[C@H]2[C@@H](O)[C@@H](CO)[C@H](NC(=O)c3ccccc3)CC2)[C@H](O)[C@@H]1O	501.59800000000024	-1.4494999999999962	9	6	7	1	-6.6
650.9297	0.7814715486210424	CCC/C=C1\OC(=O)C(S(=O)(=O)NC(=O)NC(C)=O)c2ccccc21	366.3950000000001	1.601	6	2	4	1	-7.9
462.24786	0.08883369940621477	CSCC[C@H](NC(=O)[C@@H](Cc1ccccc1)NC(=O)CN)C(=O)N[C@@H](CC(=O)O)C(=O)N[C@@H](CCC(=O)O)C(=O)O	597.6470000000005	-1.6957999999999922	12	8	19	1	-7.2
13.25986	0.2870296080247562	CC(C)c1nc(N(C)S(C)(=O)=O)nc(-c2ccc(F)cc2)c1/C=C/[C@@H](O)C[C@@H](O)CC(=O)NO	496.5610000000002	1.8224999999999998	8	4	10	2	-8.4
288.55508	0.5159119253548587	Cc1cc(/C=C/C(C)=C/C=C/C(C)=C/C(=O)O)cc(CCC(=O)O)c1C	354.44600000000014	4.867240000000003	4	2	8	1	-7.7
133.60039	0.6564465021990212	NS(=O)(=O)c1cc2c(cc1Cl)NC(C(Cl)Cl)NS2(=O)=O	380.66200000000003	0.8210000000000004	5	3	2	1	-7.1
438.24893	0.23000043501066714	NO[C@H](Cc1ccc(N(CCCl)CC(Cl)(Cl)Cl)cc1)C(=O)N[C@H](CCC(=O)O)C(=O)O	519.2090000000003	2.3375999999999997	8	4	13	1	-6.2
17.379889	0.3319980046547848	C[C@H]1O[C@@H](Oc2c(-c3ccc(F)cc3)nc(C(C)C)n2/C=C/[C@@H](O)C[C@@H](O)CC(=O)O)[C@@H](O)[C@H]1O	494.5160000000002	1.715299999999999	9	5	10	2	-8.2
2.4027717	0.19152620334273385	Cc1ncc(CNC(=O)c2c(-c3ccccc3)c(-c3ccc(F)cc3)c(CC[C@@H](O)C[C@@H](O)CC(=O)[O-])n2C(C)C)[nH]1	575.6610000000002	3.6881200000000023	6	4	13	4	-8.2
13.442963	0.3459188515486632	CCNC(=O)c1c(-c2ccccc2)c(-c2ccc(F)cc2)c(CC[C@@H](O)C[C@@H](O)CC(=O)[O-])n1C(C)C	509.59800000000035	3.476300000000002	5	3	12	3	-8.0
575.3371	0.19830335225615617	C[C@@]1(O)CC[C@H](O[C@H]2C[C@H](N(C)C)[C@H](O[C@H]3C[C@H](O)[C@H](O[C@H]4CCC(=O)[C@H](C)O4)[C@H](C)O3)[C@H](C)O2)C[C@@H]1CC[C@H](O)[C@@H](O)C(=O)O	661.7860000000003	0.9347000000000061	14	5	12	0	-8.1
510.85822	0.14896314052456222	CCC(=O)N[C@@H](Cc1ccc(F)cc1)C(=O)N1CCC[C@H]1C(=O)N[C@@H](CCC(=O)O)C(=O)NCC(=O)NCC(=O)O	579.5820000000003	-1.0793999999999944	9	6	15	1	-7.6
345.3646	0.4264595012626736	C/C(=C\Br)C(=O)O[C@H]1C[C@@H](O)C[C@@H]2C[C@H]3CCC4=CC(=O)C=C[C@]4(C)[C@@]3(F)[C@@H](O)C[C@@]21C	511.42800000000034	4.318700000000004	5	2	2	0	-8.1
7.302532	0.4090872997217439	O=C(O)C[C@H](O)C[C@H](O)/C=C/n1c(C(F)(F)F)nc(-c2ccc(F)cc2)c1-c1ccc(F)cc1	482.40500000000014	4.571400000000002	5	3	8	3	-8.4
538.8518	0.4722064899588947	CC(C)C1=CC[C@@H]2C[C@@H]3CCC4=CC(=O)CCC4=C3[C@@H](c3ccc(N(C)C)cc3)C[C@@]21C	429.64800000000014	7.234500000000008	2	0	3	1	-7.7
10.232417	0.5532373059211996	C/C=C(\C)C(=O)O[C@H]1C[C@@H](C)C=C2C=C[C@H](C)[C@H](CC[C@@H]3C[C@@H](O)CC(=O)O3)[C@H]21	402.53100000000023	4.115600000000003	5	1	5	0	-7.8
637.77795	0.5055052971214055	COC(=O)C1=C(C)NC(C)=C(C(=O)OC)C1c1ccccc1[N+](=O)[O-]	346.33900000000006	2.1756	7	1	4	1	-6.6
429.9265	0.4555938354562437	C[C@@H]1C[C@H]2[C@@H]3CCC4=CC(=O)C=C[C@]4(C)[C@@]3(F)[C@@H](O)C[C@]2(C)[C@@]1(O)C(=O)COP(=O)(O)O	472.44600000000025	2.0127000000000006	8	4	4	0	-7.7
2.9671552	0.40996088518425733	CC(C)c1cc(-c2ccc(F)cc2)c(-c2ccc(F)cc2)n1/C=C/[C@@H](O)C[C@@H](O)CC(=O)O	455.50100000000015	5.281000000000007	4	3	9	3	-8.4
10.802571	0.671999391844661	CC[C@H](C)C(=O)O[C@H]1C[C@@H](C)C=C2C=C[C@H](C)[C@H](CC[C@@H]3C[C@@H](O)CC(=O)O3)C21	404.54700000000025	4.195500000000004	5	1	6	0	-7.4
24.06696	0.3779209616096477	C=C(C)C(=O)O[C@H]1C[C@H](O)C=C2C=C[C@H](C)[C@H](CC[C@@H](O)C[C@@H](O)CC(=O)[O-])[C@H]21	407.4830000000002	0.6356999999999995	7	3	9	0	-7.7
429.58307	0.6950885218084817	C#C[C@]1(O)CC[C@H]2[C@@H]3CCC4=CC(=O)CC[C@@H]4[C@H]3CC[C@@]21C	298.42600000000004	3.4925000000000024	2	1	0	0	-7.4
23.9816	0.6661492646302936	C#C[C@@]1(CO)CC[C@H]2[C@@H]3CCC4=CC(=O)CCC4=C3[C@@H](c3ccc(N(C)C)cc3)C[C@@]21C	429.6040000000001	5.264000000000006	3	1	3	1	-7.5
173.3036	0.1735643864602374	CC(C)(O)c1ccccc1CC[C@@H](SCC1(CC(=O)O)CC1)c1cccc(/C=C/c2ccc3ccc(Cl)cc3n2)c1	586.1970000000001	8.948000000000002	5	2	12	4	-8.0
588.3223	0.2570243084912791	Oc1ccc([C@@H]2O[C@H](c3ccc(O)cc3)[C@@H](O)[C@@H](O[C@H]3O[C@@H](CO)[C@@H](O)[C@H](O)[C@H]3O)[C@H]2O)cc1	480.4660000000002	-1.1827000000000019	11	8	5	2	-7.8
34.780415	0.6546779681319853	CS[C@@H](C)C(=O)OC1C[C@@H](C)C=C2C=C[C@H](C)[C@H](CC[C@@H]3C[C@@H](O)CC(=O)O3)[C@H]21	422.5870000000003	3.9009000000000027	6	1	6	0	-7.2
522.5927	0.5277905059697585	C=C1/C(=C\C=C2/CCC[C@]3(C)[C@@H]([C@H](C)CCCC(C)C)CC[C@@H]23)C[C@@H](O)C[C@@H]1O	400.64700000000016	6.589800000000009	2	2	6	0	-7.1
947.1202	0.2876138604733946	CO[C@H]1O[C@H](CO)[C@H](O)[C@@H](O[C@H]2C[C@@](C)(OC)[C@@H](O)[C@H](OC(C)=O)[C@@H]2C)[C@H](OC(C)=O)[C@@H]1C(=O)O	508.5170000000003	-1.1652999999999933	13	4	8	0	-6.8
580.5445	0.48186285728925154	Cc1c(CCOCC(O)C[C@@H](O)CC(=O)[O-])c(-c2ccc(F)cc2)nc2ccccc12	426.46400000000006	2.1603199999999996	6	2	10	3	-7.7
4.8693175	0.26919784422672743	C[C@H]1CC(=O)N2CCCc3cc(OC(C)=O)c(-c4ccc(F)cc4)nc3N2CCc2ccc(OCc3ccc(O)cc3)cc21	595.6710000000003	6.343700000000007	7	1	5	4	-9.4
78.65948	0.29044512712774884	COc1cc(-c2cc(-c3ccccc3)c(-c3ccc(F)cc3)nc2C(C)C)cc(OC)c1OC	457.54500000000024	7.370900000000006	4	0	7	4	-7.0
10.802571	0.671999391844661	CC[C@@H](C)C(=O)O[C@H]1C[C@@H](C)C=C2C=C[C@H](C)[C@H](CC[C@@H]3C[C@@H](O)CC(=O)O3)C21	404.54700000000025	4.195500000000004	5	1	6	0	-7.8
485.5141	0.11519468484931342	NC1=N[C+]([C@@H]2O[C@H](CO)[C@@H](O[C@H]3[C@@H](O)[C@H](N[C@H](CO)[C@@H](O[C@H]4OC[C@H](O)[C@@H](O)[C@H](O)[C@H]4O)[C@H](O)[C@H]3N)[C@H]2O)[C@H](CO)[C@@H](O)[C@H]1O)CO	687.6730000000002	-10.346910000000015	20	16	6	0	-6.2
2.6066442	0.4502355974717761	Cc1ccc(C)c(-c2cc(-c3ccc(F)cc3)c(/C=C/[C@@H]3C[C@@H](O)CC(=O)O3)c(C(C)C)n2)c1	459.56100000000026	6.374640000000007	4	1	5	3	-8.5
4.1264596	0.409804186811716	Cc1cc(F)ccc1-c1c(-c2ccc(F)cc2)nc(C(C)C)n1/C=C/[C@@H](O)C[C@@H](O)CC(=O)O	470.5160000000002	4.984420000000007	5	3	9	3	-8.1
10.232417	0.5532373059211996	C/C=C(/C)C(=O)O[C@H]1C[C@@H](C)C=C2C=C[C@H](C)[C@H](CC[C@@H]3C[C@@H](O)CC(=O)O3)[C@H]21	402.53100000000023	4.115600000000003	5	1	5	0	-7.9
477.44727	0.5023259105130484	CCOC(=O)C1=C(COCCN)NC(C)=C(C(=O)OC)C1c1ccccc1Cl	408.88200000000006	2.266300000000001	7	2	8	1	-6.0
