# Supplementary material for: Transformer-Decoder GPT Models for Generating Virtual Screening Libraries of HMG-Coenzyme A Reductase Inhibitors: Effects of Temperature, Prompt Length, and Transfer-Learning Strategies
Source: J Chem Inf Model. 2024 Nov 7;64(22):8464–80. doi: 10.1021/acs.jcim.4c01309 (PMC11600504; doi:10.1021/acs.jcim.4c01309)
Supplement: Supplementary file 3 — ci4c01309_si_003.zip [file ci4c01309_si_003.zip › Datasets/xfer_Learning_files/2XA5K9S_model_gen_ic50_results/2XA5K9S_0p0_Refined_Molecules_QED_props.csv]

IC50	QED	SMILES	MW	aLogP	HBA	HBD	RotBond	AromRings
[3622494.8]	0.5642378806562113	CCCCNC(=O)c1ccc(N)cc1	192.26199999999997	1.7987	2	2	4	1
[5.3428877e+08]	0.4338922711775425	O=S1(=O)CCNCC1O	151.187	-1.6771999999999996	4	2	0	0
[201869.52]	0.8374247050566684	CCO[P@H](=O)N(C)C(=O)Nc1ccc(S(C)(=O)=O)cc1	320.3070000000001	1.98	5	1	5	1
[113155.63]	0.5906000605389524	CO[C@H]1CC[C@]2(C)[C@H]3CCC4=CCCC[C@@H]4[C@H]3CC[C@@]21C	288.475	5.354300000000006	1	0	1	0
[22519618.]	0.3738392588255467	O=C(CO)NCP(=O)(O)O	169.073	-1.7699000000000003	5	4	3	0
[2923.0012]	0.12488479196247304	NCCCCNC(=O)N[C@@H](Cc1ccccc1)C(=O)N1CCC[C@H]1C(=O)N[C@@H](CCC(=O)O)C(=O)NCC(=O)O	562.6240000000004	-0.8227999999999918	9	7	16	1
[83270.08]	0.6649515564043438	O=C(CCCN1CC=C(n2c(=O)[nH]c3ccccc32)CC1)c1ccc(F)cc1	379.4350000000002	3.6784000000000026	3	1	6	3
[19302.07]	0.07821979710764972	CCCCCC[C@@H]1C[C@@H]1CCCCCCCCCC(=O)OCC(O)COP(=O)([O-])OCC[N+](C)(C)C	535.7030000000002	5.215700000000004	7	1	24	0
[27538088.]	0.8052303839153178	CC(C)N1[C@H](C(=O)Nc2ccccc2)CC1=O	232.283	1.6343999999999999	2	1	3	1
[24180580.]	0.7530848654983046	NC(=O)N1c2ccccc2CCc2ccccc21	238.28999999999996	3.0020000000000016	1	1	0	2
[333180.38]	0.8391830764635471	CNC[C@@H](C)Cc1cccc(C(F)(F)F)c1	231.26099999999997	3.1034000000000015	1	1	4	1
[12902.859]	0.10009575954737525	NC[C@H]1O[C@H](CO[C@H]2O[C@H](CO)[C@@H](O[C@H]3O[C@H](CO)[C@@H](O)[C@H](O[C@H]4OC[C@H](O)[C@@H](O)[C@H](O)[C@H]4O)[C@H](O)[C@H]3O)[C@H](N)[C@@H]2O)[C@H](O)[C@@H](O)[C@@H]1O	708.6640000000006	-10.412600000000015	22	15	10	0
[563705.75]	0.5651689469814771	C#CCCCNC(=O)c1ccccc1	187.24200000000002	1.8297999999999999	1	1	4	1
[1007.1149]	0.3883330075626585	C/C=C\C/C=C/C(=O)O[C@H]1C(C)=C(Cl)C[C@H]2C[C@@H]3C[C@H](O)C[C@H]3CC[C@@]21C	392.9670000000002	5.530600000000006	3	1	4	0
[538506.7]	0.7185665096760774	Cc1cc(C2CCCCC2)n(O)c(=O)c1	207.273	2.4417199999999992	2	1	1	1
[6986.2275]	0.50862740630472	ClP(Cl)OCc1ccc(C(Cl)(Cl)Cl)cc1	326.374	5.734400000000002	1	0	3	1
[inf]	0.6522155531874211	CC(C)[N+](CC)CCOc1ccccc1.[Br-]	287.221	-0.3621999999999983	1	0	6	1
[1327468.8]	0.709164018120901	Cc1cc(N2CCCCC2)n(O)c(=O)c1	208.26100000000002	1.3843199999999998	3	1	1	1
[39.8823]	0.326500977362608	Cc1c(O)cccc1C(=O)N[C@@H](CSc1ccccc1)[C@H](O)CN1C[C@H]2CCCC[C@H]2C[C@H]1C(=O)NC(C)(C)C	567.7960000000003	4.747620000000004	6	4	9	2
[362.38986]	0.4851575408484731	COOC(=O)C1=C(C)NC(C)=C(C(=O)OC)C1c1cccc(Cl)c1Cl	386.231	3.5058000000000025	6	1	4	1
[168822.16]	0.8537489082881574	COc1cc(S(=O)(=O)NC(=O)c2ccccc2)cc(OC)c1OC	351.38000000000017	1.8311000000000002	6	1	6	2
[9972494.]	0.4547398836268187	NC(N)=NC(=O)c1ccccc1	163.17999999999998	0.10019999999999984	3	2	1	1
[1411636.5]	0.6755612639054368	C[C@@H]1CN[C@H]2[C@@H]3C[C@H]4CCC[C@@H]4[C@H]3CC[C@@]21C	233.39899999999994	3.4468000000000023	1	1	0	0
[14626260.]	0.22290058340800928	C/N=C(\N)C(=O)Nc1ccc([N+](=O)[O-])cc1O	238.20299999999997	0.22589999999999977	5	3	2	1
[9.6578496e+08]	0.3417089973731026	O=C(O)[C@@](O)(CO)C(=O)O	150.08599999999998	-2.120999999999999	6	4	3	0
[1359338.8]	0.3999448716651023	O=CC[C@H](O)[C@H](O)CO	134.131	-1.7105	4	3	4	0
[500994.06]	0.8298931049838625	O=C(CO)[C@@H](O)COc1cccc2ccccc12	246.26200000000003	1.1408999999999996	4	2	5	2
[15746.336]	0.5265101609873017	C[C@@](O)(CC(=O)O)CC(=O)O	162.141	-0.3132	5	3	4	0
[214749.08]	0.5815402537225969	CCCCCNC(=O)N(Cc1ccc(N)cc1)C1CCCCC1	317.4770000000002	4.303300000000003	2	2	7	1
[1.5343167e+11]	0.5124021054382296	C1SSCSSC1	170.349	2.720300000000001	4	0	0	0
[263446.75]	0.729524238426037	COCCOc1cc(CC2CNC(=O)N2)ccc1OC	280.32400000000007	0.9443	4	2	7	1
[10762.673]	0.7995373133479315	CC1=N[C@@H](C(=O)N[C@@H](CC(C)C)c2ccccc2)C(=O)N(C)S1(=O)=O	365.45500000000015	1.4788000000000001	4	1	5	1
[340582.9]	0.5430596720560048	Nc1nc(O)c2ncn(CCC(CO)CO)c2n1	253.26199999999994	-0.895	7	4	5	2
[8940087.]	0.7608627300580875	O=C1NC2(CCCC2)CC(=O)N1CCCCN1CCN(c2ncccc2)CC1	385.5120000000001	2.2385	5	1	6	1
[155804.3]	0.2183742939447563	C[C@@H]1O[C@H](NC(=O)[C@@H](O)[C@H](O)[C@H]2O[C@H](C)[C@@H](O)[C@H](O)[C@H]2O)[C@H](O)[C@@H](O)[C@@H]1O	397.37700000000007	-5.4780999999999915	11	9	4	0
[32913.527]	0.8040488899717328	CCC[C@@H]1CCO[C@@H]2C[C@H]3[C@@H](C4=CC(=O)CC[C@]43C)[C@H]1CC[C@]2(C)CO	360.5380000000002	4.531900000000005	3	1	3	0
[1152975.1]	0.4744165698408448	CCCNCC(C)C(=O)C(C)C(=O)O	201.266	0.9118999999999999	4	2	7	0
[35887.66]	0.7089082052540905	C=CC[C@H](C(=O)O)[C@H]1CC[C@H]2[C@@H]3CCC4=C[C@@H](O)CC[C@@H]4[C@H]3CC[C@@]21C	358.52200000000016	4.813100000000005	3	2	4	0
[29201.205]	0.6781516974790947	C=CC[C@@]1(C(=O)CO)[C@H](C)C[C@H]2[C@@H]3CCC4=CC(=O)CC[C@]4(C)[C@@]3(F)[C@@H](O)C[C@@]21C	418.5490000000002	3.951100000000003	4	2	4	0
[4.9680204]	0.3399414511018599	CSc1cccc(-c2nc(C(C)C)n(/C=C/[C@@H](O)C[C@@H](O)CC(=O)O)c2-c2ccc(F)cc2)c1	484.5930000000002	5.258800000000004	6	3	10	3
[270044.22]	0.419091959902784	CSc1cnc(NS(=O)(=O)c2ccc(NC(=O)c3ccc(N)cc3)cc2)n1C	417.51600000000013	2.777300000000001	6	3	6	3
[15945.46]	0.5260711480529344	CC(C)[C@H]1C(=O)N2CCC[C@H]2[C@]2(O)O[C@](NC(=O)[C@@H]3C=C4c5cccc6[nH]cc(c56)C[C@H]4N(C)C3)(C(C)C)C(=O)N12	561.6830000000002	2.040199999999999	6	3	4	2
[169965.56]	0.4220217303698082	CCCSS[C@H](CC)CCSCC	238.48699999999994	4.699600000000005	3	0	9	0
[215787.45]	0.6812759991434988	CN1CC[C@@H](OC(=O)c2cccnc2)C[C@H]2C(=O)c3cccc4[nH]cc(c34)C[C@H]21	389.45500000000015	3.237700000000002	5	1	2	3
[338693.56]	0.41275954048261754	C[C@@H]1O[C@@]2(OC(=O)CCC2)C[C@H]1CC[C@]1(O)C[C@H]2O[C@@]2(C)[C@H]1C(=O)C(=O)O	382.4090000000001	1.1772	8	2	5	0
[411.85892]	0.5141639164545717	Cc1cc(I)cc(-c2cc(F)cc(S(=O)(=O)NC(=O)c3ccc(O)cc3)c2)c1	511.31200000000024	4.230020000000002	4	2	4	3
[79254.73]	0.6515894489435236	CCC[C@@H](F)Cc1cc(F)c(OC(C)=O)cc1O	258.26399999999995	3.137300000000002	3	1	5	1
[3.4898132e+09]	0.5863590335117103	COc1c2occc2cc2ccc(=O)oc12	216.19199999999995	2.5478000000000005	4	0	1	3
[2.85184]	0.3200190021698271	C=C1C[C@@H](OCc2ccccc2)C[C@H](/C=C/c2c(-c3ccc(F)cc3)nc(N(C)S(C)(=O)=O)nc2C(C)C)O1	551.6840000000002	6.093200000000008	6	0	9	3
[93740.53]	0.5164700121161899	O=CN1CCCCC1CCN(CCCCCN)c1cccc(Cl)c1	351.9219999999999	3.676400000000001	3	1	10	1
[1041046.25]	0.732582578322419	C[C@@]1(CCC(=O)O)[C@H](C)C[C@H](O)CC1	200.27799999999993	2.0384	3	2	3	0
[1384668.2]	0.5665267194084174	C=C(C=O)C1=C(C)C(=O)C(C)=C(O)O1	194.18599999999998	1.17434	4	1	2	1
[40858724.]	0.7773256405933446	C[C@H]1SCCC1C(=O)N(CCc1ccccc1)Cc1ccccc1	339.5040000000001	4.399500000000004	2	0	6	2
[28565.865]	0.7081868333089104	N[C@@H](Cc1cnc(N(CCCl)CCCl)cc1)C(=O)O	306.19300000000004	1.3199999999999998	5	2	8	1
[inf]	0.3647362951907639	C[N+]1(C)[C@H]2C[C@H](OC(=O)[C@H](CO)c3ccccc3)C[C@H]1[C@H]1O[C@H]12.[Br-]	398.2970000000001	-1.9332999999999958	4	1	4	1
[892382.2]	0.7032014477156008	c1ccc(C(Nc2ccccc2)c2ccccc2)cc1	259.35200000000003	4.888100000000003	1	1	4	3
[153796.14]	0.3447796754356597	C#CCNCC(=O)Oc1ccccc1C	203.241	1.1232199999999997	3	1	4	1
[539859.]	0.6409730457067987	SCCc1cnc(N2CCN(CCO)CC2)nc1N	283.40099999999995	-0.3545999999999993	6	3	5	1
[30560.951]	0.4091771138278766	CN[C@](N)(Cc1ccc(F)cc1)C(=O)N1CCC[C@H]1C(=O)N[C@@H](CCC(=O)O)C(C)C	436.5280000000002	1.2391999999999996	6	4	10	1
[85369.08]	0.23150654724371303	CN[C@@H](CCCNC(=O)[C@@H]1CCCN1C(=O)[C@H](Cc1ccccc1)NC(=O)CN)[C@H](CCC(C)C)N1CCCC1	556.796	2.048600000000005	6	4	16	1
[24500.064]	0.2868130104453407	C=CCN1CC[C@]23c4c5ccc(O)c4O[C@H]2/C(=N/N=C2\CC[C@@]4(O)[C@H]6Cc7ccc(O)c8c7[C@@]4(CCN6CC=C)[C@H]2O8)CC[C@@]3(O)[C@H]1C5	650.7760000000003	3.2752000000000026	8	4	5	2
[3126003.8]	0.4489304892314893	Nc1ccn([C@@H]2O[C@H](CO)[C@@H](O)[C@@H]2O)c(=O)n1	243.21900000000002	-2.563	7	4	2	1
[9458.011]	0.1474367983740476	CSC[C@H]1N[C@@H](C)[C@H](O[C@H]2O[C@H](C(=O)NC)[C@H](O)[C@H](O)[C@H]2O)[C@H](O)[C@H]1O[C@H]1O[C@H](C)[C@@H](O)[C@H](N)[C@H]1O	541.6200000000002	-4.811499999999989	14	9	7	0
[142642.17]	0.7718781425703055	CSC[C@@H](NC(=O)Cc1ccccc1)Nc1ccccc1	300.427	3.1465000000000014	3	2	7	2
[19388.17]	0.411547646747149	CO[C@H]1[C@@H](C(=O)N[C@H](C(=O)N[C@@H]2CCCCNC2=O)[C@H](Cc2ccccc2)C(=O)O)[C@H](C)O1	461.5150000000002	0.2070000000000038	7	4	9	1
[1.0747249e+10]	0.5798107159923735	CNCc1c[nH]c(=O)cn1	139.15799999999996	-0.5107000000000002	3	2	2	1
[91.89912]	0.501119035407212	CCC(=O)n1cc(-c2ccc(F)cc2)c(-c2ccc(F)cc2)c1/C=C/[C@@H](O)C[C@@H](O)CC(=O)[O-]	468.4760000000002	3.415600000000003	5	2	9	3
[25662.504]	0.6207574189716766	CC1=CCC[C@@H]2[C@@](C)(CCC3=CC(=O)O[C@@H]3O)[C@H](C)CC[C@@]12C	318.45700000000016	4.3670000000000035	3	1	3	0
[246588.16]	0.7380328473838863	N[C@@H]1CCC[C@@H](C(=O)Nc2ccc(C(=O)O)cc2)CC1	276.33600000000007	2.2309	4	3	3	1
[56595.273]	0.7991071066708418	NC(=O)C1CCN(CCCN2c3ccccc3Sc3ccc(Cl)cc32)CC1	401.96300000000025	4.530100000000004	4	1	5	2
[12540630.]	0.7227797946163188	COCCCCNC(=O)c1ccccc1	207.27300000000002	1.8430000000000002	2	1	6	1
[114.847725]	0.5154583411975115	C[C@@H](/C=C/C(=O)O)[C@H]1C[C@@H](C)C=C2C=C[C@H](C)[C@H](CC[C@@H]3C[C@@H](O)CC(=O)O3)C21	402.5310000000003	4.130700000000004	5	2	6	0
[755.49]	0.5611219540695082	CCC[C@@H](c1ccc(OCC(O)C[C@@H](O)CC(=O)O)cc1)c1ccccc1	372.461	3.5840000000000014	5	3	11	2
[746814.4]	0.5786881428918659	CCCCNc1ccc(C(=O)OCCN(C)C)cc1	264.3689999999999	2.617000000000001	4	1	8	1
[17501.043]	0.6892931812071458	C/C=C\S[C@H]1C[C@H](O)[C@H](C)[C@@H](O)[C@H]1C=C(C)C(=O)O	286.39300000000003	2.0305	5	3	4	0
[103131.02]	0.8326610784751867	COC1=CC(=O)C[C@@H](C)[C@]12Oc1c(Cl)c(OC)cc(OC)c1C2=O	352.7700000000001	2.8103000000000007	6	0	3	1
[5963548.5]	0.43656953206962734	C[C@@H]1CCCCC1	98.18900000000001	2.5866000000000007	0	0	0	0
[4668.0146]	0.18412418524982907	C=CCNC(=C(c1ccccc1)c1ccccc1)C(=O)C(=O)N1CCCC[C@H]1C(=O)NCC(=O)NCC(=O)O	532.5970000000004	1.4887999999999997	7	4	12	2
[34219.69]	0.8122399300553972	CCCCCn1nc(Cl)c(C(=O)O)c1-c1ccc(F)cc1	310.75600000000003	4.2310000000000025	3	1	6	2
[2127683.2]	0.6126113158306337	C[C@H]1CC[C@H](C)CCC(C)(C)[C@H]1O	184.323	3.2197000000000027	1	1	0	0
[8598507.]	0.752026855357833	CC(C)CNC(=O)c1ccccc1	177.24699999999999	2.0724	1	1	3	1
[29888.762]	0.6721322754974357	COCc1cc(N)c(Cl)cc1C(=O)NCC1CN(Cc2ccc(F)cc2)CCO1	421.9000000000002	2.8385000000000016	5	2	7	2
[41947.52]	0.48076748797493873	C/C(=N\OCCCc1ccc(OC)cc1)c1ccc(O)cc1	299.37000000000006	3.774200000000003	3	1	7	2
[348735.03]	0.7856923773821717	C[C@]12CCC(=O)C=C1CC[C@@H]1[C@@H]2C(=O)C[C@@]2(C)[C@H]1CC[C@]2(O)C(=O)CO	360.45000000000016	1.9898000000000002	5	2	2	0
[1886592.9]	0.6610997626576497	CNCCc1ccccc1	135.20999999999998	1.4485	1	1	3	1
[2214247.2]	0.6320697148837193	CCNCCCNC(=O)c1ccc(O)cc1	222.288	1.1215999999999995	3	3	6	1
[9034.455]	0.7016364178537916	C[C@@](O)(CO)C(=O)OC[C@H]1CC[C@H]2[C@@H]3CCC4=CC(=O)CC[C@]4(C)[C@H]3CC[C@@]21C	404.54700000000025	3.421000000000002	5	2	4	0
[13454.689]	0.6875636989639627	CC(C)[C@@](CC[C@@H](O)CCC(=O)[O-])C(C)C(C)C	256.38599999999997	2.1801899999999996	3	1	9	0
[2683305.2]	0.7610834082802901	CCCCc1[nH]nc2ccccc12	174.247	2.905500000000001	1	1	3	2
[941496.75]	0.6040412892451009	NCOc1cc(CC(=O)O)ccc1O	197.19	0.31429999999999964	5	3	4	1
[165042.75]	0.5817709713809028	CC(C)/N=C/[C@@H](O)C(C)=O	143.18599999999998	0.41550000000000004	2	1	3	0
[12269.528]	0.6274403775052102	C=C(Cc1ccccc1)NCC(O)c1ccc(O)c(C(N)=O)c1	312.369	1.8704999999999994	4	4	7	2
[8271.994]	0.43318956239884027	CSc1nc(O)c(F)cc1C(=O)NC1CCN(CCCOc2ccc(F)cc2)CC1OC	467.5380000000003	3.0755000000000017	7	2	9	2
[8000623.5]	0.6034567025283626	CCNCOc1ccc(C(=O)N(C)C)cc1	222.28799999999998	1.3342	3	1	5	1
[333.18686]	0.04587456964784643	C[C@H]1OC(=O)C[C@@H](C)C=C1CSSC[C@H](NC(=O)CC[C@H](N)C(=O)O)C(=O)N[C@H](CC(=O)O)C(=O)NCC(=O)O	606.6760000000003	-0.8970999999999945	14	7	17	0
[10120.387]	0.21751778620947723	N#C[C@H](O[C@H]1O[C@H](CO[C@@H]2O[C@H](CO)[C@@H](O)[C@H](O)[C@H]2O)[C@@H](O)[C@H](O)[C@H]1O)c1ccccc1	457.4320000000001	-3.108019999999997	12	7	7	1
[34115440.]	0.45480873600799376	N#[N+]CC(=O)O	87.05799999999998	-0.07592000000000004	3	1	1	0
[19177.412]	0.11306379404457513	N[C@H](CO)CC(=O)N[C@@H]1C[C@H](N)[C@@H](O[C@H]2O[C@H](CN)[C@@H](O)[C@H](O)[C@H]2O)[C@H](O)[C@H]1O[C@H]1O[C@H](CO)[C@@H](O)[C@H](N)[C@H]1O	585.6080000000003	-8.424200000000015	17	13	10	0
[12619933.]	0.6791101769663208	c1nc2c([nH]c3ccccc13)CCCC2	198.26899999999992	3.316600000000002	1	1	0	1
[340252.4]	0.3832200999836573	O=C(CCCCCCC(=O)Nc1ccccc1)NO	264.32500000000005	2.4711	3	3	8	1
[162783.5]	0.8215995486924976	CC(C)Cc1ccc([C@H](C)C(=O)O)cc1	206.28499999999997	3.073200000000001	2	1	4	1
[1996.2205]	0.4004081422994143	C[C@H]1C=C(C)C(=O)O[C@H]2[C@H](C)C[C@@H](CC[C@@H]3C[C@@H](O[Si](C)(C)C(C)(C)C)CC(=O)O3)[C@H]21	450.69200000000023	5.642600000000006	5	0	5	0
[161397.08]	0.6670365351318251	CC#Cc1ccc(OCC(C)(C)C)cc1	202.29699999999997	3.4829000000000025	1	0	2	1
[2019.4336]	0.5541190578543823	CC(C)C/C=C/C(C)=C/C=C/C(C)=C/C(=O)O	234.33899999999997	4.122100000000003	2	1	6	0
[7381578.]	0.8149545188772993	S=C(c1ccccc1)Nc1ccc(C#N)cc1	238.31499999999997	3.345880000000002	3	1	2	2
[1.3166248e+10]	0.7143014188661052	CO[P@@](=O)(O)c1ccc(F)cc1	190.10999999999999	1.2828	3	1	2	1
[1.9833562e+09]	0.5723436119287516	OCc1ccccc1	108.13999999999997	1.1789	1	1	1	1
[3.4251267e+08]	0.7531546025284904	C=CC[S@@](=O)c1ccc(OC(C)(C)C)cc1	238.35199999999995	3.1575000000000015	2	0	4	1
[7115535.]	0.4876331909888174	CC[C@H](O)/C=C/COC(C)=O	158.19699999999997	0.8766	3	1	4	0
[239995.47]	0.7061185793111127	CN(c1ccc(CC2CCCCC2)cc1)c1ccccc1	279.42699999999996	5.5773000000000055	1	0	4	2
[498710.75]	0.658328382412331	O=C1Oc2ccc(N3CCNCC3)cccc2N1	245.28199999999998	-1.1121999999999983	4	2	1	1
[699180.]	0.7369614221332663	CNCC[C@H](Oc1ccccc1)C(=O)O	209.24499999999998	1.1281000000000003	4	2	6	1
[1574399.2]	0.5457208399949456	OC[C@@H](OS(O)(=O)[O-])c1ccc(O)cc1	235.237	-0.02269999999999972	6	4	4	1
[4809.974]	0.8979160453487826	CC[C@@H](F)CC(=O)N[C@@H]1C=C2c3cccc4[nH]cc(c34)C[C@H]2N(C)C1	341.4300000000002	3.0444000000000013	2	2	4	2
[843592.5]	0.825488832663218	C=C(CCC=C1CCC(=O)O1)c1ccccc1O	244.29	3.4065000000000025	3	1	4	1
[17356.984]	0.526763104287903	CC#CC#C/C=C1CCCC(C)(C)CCC1	214.35199999999992	4.319900000000003	0	0	0	0
[28807422.]	0.4798680189561842	N[C@H](CCCCN1CC=CC1)C(=O)O	198.266	0.4403999999999996	4	2	6	0
[36095.594]	0.09035246455648331	CC(=O)N(CCCNC(=O)[C@H](Cc1ccccc1)NC(=O)[C@@H](N)CC(C)C)C(=O)N1CCC[C@H]1C(=O)N[C@@H](CCCCN)C(=O)N[C@@H](Cc1c[nH]cn1)C	752.9619999999999	1.1108000000000091	9	7	21	2
[94640568.]	0.786419218052368	O=C(NCCCN1CCCC1)c1ccccc1	232.32700000000003	1.9022999999999999	2	1	5	1
[12644.019]	0.43725083605407455	C/C(=C/CC[C@@H](C)[C@@H]1CC[C@@]2(C)C3=C(CC[C@]12C)[C@@]1(C)CC[C@H](O)C(C)(C)[C@@H]1CC3=O)C(=O)O	470.69400000000024	6.722800000000007	4	2	5	0
[81128.08]	0.8012411963508237	N[C@H](C(=O)O)c1ccc(-c2ccc(F)cc2)c(C(=O)O)c1	289.262	2.2752999999999997	5	3	4	2
[3656098.]	0.7117628776339167	CN[C@@H](C)Cc1ccc(O)cc1	165.236	1.5425999999999997	2	2	3	1
[543524.8]	0.7623990741829975	CSc1ccc(/C=C2/C(C)=C(CC(=O)O)c3cc(F)ccc32)cc1	340.419	5.350000000000005	3	1	4	2
[728947.]	0.7998405917063934	CC(C)Nc1ccc(OCCN(C)C)cc1	222.33199999999997	2.4473000000000003	3	1	6	1
[inf]	0.7491335942082675	C[N+](C)(CCO)CCOc1ccccc1.C	226.34000000000003	1.7701999999999993	2	1	6	1
[623874.94]	0.7476572677748874	CCCC[C@H]1OC(=O)C[C@H]1Cc1ccc(F)cc1	250.31299999999996	3.4901000000000026	2	0	5	1
[12559.486]	0.40956688504307304	C[C@@]1(O)[C@@H](O)C[C@H]2C=C[C@H](CC[C@@H]3C[C@@H](O[Si](C)(C)C(C)(C)C)CC(=O)O3)[C@H]21	410.62700000000024	3.7966000000000033	5	2	5	0
[223466.67]	0.7472136844223269	C=C[C@]1(O)C[C@H]2[C@@H]3CCC4=CC(=O)C=C[C@]4(C)[C@H]3CC[C@@]21C	298.4260000000001	3.8213000000000026	2	1	1	0
[22994896.]	0.8377336097544361	CCOc1cc2ccc(C(=O)O)cc2o1	206.19699999999997	2.5297	4	1	3	2
[2218390.]	0.2432614847966205	CNCCNC(=N)NOc1ccccc1	208.26500000000001	0.3137700000000004	4	4	5	1
[253094.4]	0.6679533297558182	CC1=CC=C2C(=O)CC[C@@]3(C)[C@@H](CC[C@@H]4[C@@H](C)CC(=O)O4)[C@@H]3CC[C@@]21C	356.5060000000002	5.006200000000005	3	0	3	0
[530366.75]	0.5314052559216398	CC#CC[C@@H](C)CC(C)(C)C	152.28099999999998	3.472100000000003	0	0	2	0
[1800525.8]	0.7535926733377647	CN(C)CC(=O)Nc1ccccc1	178.235	1.1866999999999996	2	1	3	1
[108798.914]	0.44786262188849824	C/C(=C(\C)CCC(C)(C)CC(C)C)c1cccc(OCCN2CCCC2)c1	371.60900000000026	6.807100000000008	2	0	10	1
[5268140.5]	0.42293613007998443	NC(=O)[C@@H]1[C@H](C(=O)O)C[C@H](N)C[C@H]1O	202.20999999999998	-1.7292999999999987	5	4	2	0
[8354171.5]	0.7265621787893097	COc1cc2nc(N3CCN(C(=O)c4ccco4)CC3)nc(N)c2cc1OC	383.40800000000024	1.7845999999999997	8	1	4	3
[7255.423]	0.6037819018096434	CN[C@H](C)c1ccc(OCC(O)COc2ccc(CC(=O)O)cc2)cc1	359.4220000000001	2.4128000000000007	6	3	10	2
[10099404.]	0.7619948939514006	O=C(CCn1cncn1)c1ccc(F)cc1F	237.20899999999997	1.8293	3	0	4	2
[3810873.2]	0.6360456104333232	c1ccc(Oc2ccc(Cc3ccccc3)cc2)cc1	260.336	5.069700000000004	1	0	4	3
[770296.]	0.7291407286140046	CC(C)CC/N=C/c1ccc(O)cc1	191.274	2.8572000000000015	1	1	4	1
[24767.975]	0.6977031996596924	CNC(=S)[C@]1(O)C[C@H]2[C@@H]3CCCC4=CC(=O)CC[C@]4(C)[C@H]3CC[C@@]21C	361.55100000000016	3.7962000000000033	4	2	1	0
[690.7147]	0.6395257442251707	CC#C[C@]1(O)CC[C@H]2[C@@H]3CCC4=CC(=O)CCC4=C3[C@@H](c3ccc(N(C)C)cc3)C[C@@]21C	429.6040000000001	5.406500000000006	3	1	2	1
[5593.6104]	0.6603506949227701	CC[N+](CC)(CC)CCOc1ccccc1C	236.379	3.250320000000002	1	0	7	1
[396.30267]	0.5360700087385645	CC[C@@H](C(C)C)[C@H](O)[C@H](C)[C@H]1CC[C@H]2[C@@H]3CCC4=CC(=O)CC[C@]4(C)[C@H]3CC[C@]21C	414.67400000000026	6.813700000000008	2	1	5	0
[1.3772532]	0.2179506920557939	Cc1cc(CNC(=O)c2c(-c3ccccc3)c(-c3ccc(F)cc3)c(CC[C@@H](O)C[C@@H](O)CC(=O)[O-])n2C(C)C)nn1C	589.6880000000002	3.698520000000003	6	3	13	4
[90079.016]	0.7966637690066537	Brc1ccc(OCC2CC(OCC(O)CO)CC2)cc1	345.23300000000006	2.3663999999999996	4	2	7	1
[577063.7]	0.25356026625900463	COOC#CC#CCOC(C)=O	168.14799999999997	0.09179999999999988	4	0	2	0
[171073.]	0.8021522271209225	CCC[C@@H](O)CC(=O)Nc1ccccc1C	221.3	2.4846200000000005	2	2	5	1
[148183.84]	0.5731514868138458	CC1=CC[C@](C)(O)CC[C@]2(C)[C@@H]3CC4=CC(=O)CC[C@]4(C)[C@H]3CC[C@@]21C	356.5500000000002	5.605700000000006	2	1	0	0
[139308.9]	0.19150047565360287	O=C(O)C[C@]1(O)C(=O)O[C@H]2[C@H](O)[C@@H](O[C@H]3O[C@H](CO)[C@@H](O)[C@H](O)[C@@H]3O)[C@H](O)[C@H]2O1	426.3270000000001	-5.619199999999992	14	8	5	0
[14765.591]	0.8622290350115613	C#CCN1CCCCCCC1CNC(=O)c1ccccc1	284.403	2.6843000000000012	2	1	4	1
[4608119.]	0.7212588245608211	CN1CCN2c3ccccc3Cc3ccccc3C2C1	264.372	3.0839000000000016	2	0	0	2
[2.0173221e+08]	0.3850054008235984	O=C1OC([C@@H](O)CO)C(O)=C1O	176.124	-1.4073999999999995	6	4	2	0
[48756292.]	0.7965761816900984	COc1nc(Cl)c(N)nc1C(=O)N(C)C	230.65499999999997	0.4225999999999999	5	1	2	1
[392842.28]	0.22754146371219497	CC[C@@H]1C(=O)N[C@@H](C2CCN(CCCCO[Si](C)(C)(C)C)C2)C(=O)N1C(=O)N1C(=O)C[C@H](CCc2ccc(F)cc2)C1=O	617.8150000000004	3.8964000000000034	7	1	11	1
[14824.992]	0.7003332694904927	CC(C)=C[C@@]1(O)C[C@H]2[C@@H]3CCC4=CC(=O)CC[C@]4(C)[C@H]3CC[C@@]21C	328.4960000000001	4.825500000000005	2	1	1	0
[1.3405751e+08]	0.5950777933959847	COC[C@@]12CN(CCCC1=O)C2	169.224	0.2977000000000001	3	0	2	0
[22116.322]	0.4391367379374335	C[C@H]1O[C@H](O[C@@H]2C=C3CC[C@@H]4[C@H](CC[C@]5(C)[C@@H](c6ccc(=O)oc6)CC[C@]45O)[C@@]3(C)CC2)[C@H](O)[C@H](O)[C@H]1O	530.6580000000004	3.013800000000002	8	4	3	1
[35142.88]	0.6054098375852276	C=Cc1cnc(C[S+]([O-])c2ccc(F)cc2)cc1-c1ccc(F)cc1	355.40900000000005	4.977600000000003	2	0	5	3
[2004874.9]	0.3711342581946385	C[C@H]1O[C@H](OC[C@@H]2O[C@H](n3cnc4c(=O)[nH]cnc34)[C@H](O)[C@H]2O)[C@H](O)[C@@H]1O	384.3450000000001	-2.7779999999999982	10	5	4	2
[1009.4265]	0.5422933039598502	O=C1N[C@H](O)C[C@@H](/C=C/c2c(C3CC3)nc3ccc(F)cc3c2Sc2ccc(F)cc2)O1	454.4980000000001	5.371700000000003	5	2	5	3
[1819352.]	0.5456171032055789	C[C@@H]1C[C@@]2(C)CC[C@@H]3[C@]4(C)CC[C@@H]4[C@H]3CC[C@@]21C	246.43799999999993	5.2751000000000055	0	0	0	0
[37965.12]	0.06824479508490591	CN[C@@H]1[C@H](O[C@H]2[C@H](O[C@H]3[C@H](O)[C@@H](O)[C@H](N=C(N)N)[C@@H](O)[C@@H]3N=C(N)N)O[C@@H](C)[C@]2(O)C=O)O[C@@H](CO)[C@H](O)[C@H]1O	581.5800000000005	-8.161100000000008	17	12	9	0
[11679.496]	0.33067478302282416	CCO[C@@]1(C2=C[C@H](C)[C@H](CC[C@@H]3C[C@@H](OC(=O)c4ccccc4)CC(=O)O3)[C@H]2C)[C@H](C)O1	442.55200000000013	4.677700000000004	6	0	8	1
[11693099.]	0.4780294034021803	O[C@@H]1CSSC[C@@H](O)[C@H](O)CC1=O	224.30300000000003	-0.5767000000000002	6	3	0	0
[16062642.]	0.7181896810979094	CC[C@H](NC)c1ccc(O)cc1	165.236	2.0626999999999995	2	2	3	1
[851467.4]	0.8705445675858162	Nc1nonc1C(=O)Nc1ccc(C(F)(F)F)cc1	272.186	1.9228999999999998	5	2	2	2
[231448.52]	0.6679533297558182	CC1=CC2=CC(=O)CC[C@@]3(C)[C@@H](CC[C@@H]4[C@@H](C)CC(=O)O4)[C@@H]3CC[C@@]21C	356.50600000000014	5.006200000000005	3	0	3	0
[57553.273]	0.5906000605389524	CO[C@]1(C)CC[C@H]2[C@@H]3CCC4=CCCC[C@@H]4[C@H]3CC[C@@]21C	288.475	5.354300000000006	1	0	1	0
[76971008.]	0.759419291795601	CN1Cc2ccccc2C(=O)C1c1ccccc1	237.302	3.056000000000002	2	0	1	2
[136.02069]	0.5319911874193742	CCCc1nc(N)[nH]c2nc(-c3ccc(F)cc3)c(-c3ccc(F)cc3)c1-2	364.3990000000001	5.056400000000003	3	2	4	4
[358942.47]	0.6179418286666243	CO[C@]12C[C@H]3CC4=CCC(=O)C=C[C@]4(C)[C@@]3(F)[C@@H](O)C[C@]2(C)[C@@]1(O)C(=O)CO	394.4390000000002	1.0286	6	3	3	0
[379632.53]	0.9183450053834376	CC[C@H](C)CNC(=O)[C@@H]1C=C2c3cccc4c3c(cn4C)C[C@H]2N(C)C1	351.49400000000014	3.210300000000002	2	1	4	2
[65943.7]	0.6923408487340212	Oc1ccc(/C=C/c2cc(O)cc(O)c2)cc1	228.247	2.9738000000000016	3	3	2	2
[353341.84]	0.18418384601424345	COCCOCCOC(=O)C(=O)C1=C(O)NC(=O)C(C)(C)C(=O)N1CCC(=O)OC(C)(C)C	472.4910000000004	0.2052000000000027	10	2	11	0
[26492922.]	0.4294893108608059	CSC(=N)N1CCCCC1	158.26999999999998	1.77007	2	1	0	0
[16123971.]	0.40428320216798685	O=[n+]1ccn([C@@H]2O[C@H](CO)[C@@H](O)[C@H]2O)c(=O)[nH]1	246.199	-3.2975999999999996	6	4	2	1
[125373.766]	0.7092649200190689	Cc1onc(-c2ccccc2Cl)c1C(=O)N[C@@H]1C(=O)N2[C@@H]1SC(C)(C)[C@@H]2C(=O)O	435.8890000000002	2.5487200000000003	7	2	4	2
[9235089.]	0.4832511940610284	CNC(=N)NC(=O)c1ccc(Cl)cc1	211.652	1.2239699999999996	2	3	1	1
[177028.06]	0.7528223171767435	O=C1O[C@H]2[C@@H]3C[C@H](CO)C4=CC(=O)C=C[C@]4(C)[C@H]3CC[C@@]21C	302.3700000000001	2.0281	4	1	1	0
[86735.94]	0.5901541206724328	C[C@@](O)(/C=C/[C@@H]1CC(=O)Nc2ccc(S(=O)(=O)c3ccc(F)cc3)cc2)C1=O	403.4310000000001	2.4932000000000007	5	2	5	2
[1841521.2]	0.5840704845657737	ClCC1=NCC(=O)c(Cl)c(C(=O)OCN2CCCC2)CC1	333.2150000000002	2.1185	4	0	4	0
[15945.46]	0.5260711480529344	CC(C)[C@@H]1C(=O)N2CCC[C@H]2[C@]2(O)O[C@](NC(=O)[C@@H]3C=C4c5cccc6[nH]cc(c56)C[C@H]4N(C)C3)(C(C)C)C(=O)N12	561.6830000000002	2.040199999999999	6	3	4	2
[249161.5]	0.7938530717165092	CN(C)C[C@H](c1ccc(F)cc1)c1ccccc1	243.325	3.5192000000000023	1	0	4	2
[27588454.]	0.575228346064442	N[C@@H](Cn1ccc(=O)c(O)c1)C(=O)O	198.17799999999997	-1.0342000000000002	5	3	3	1
[1281227.]	0.5568848886439397	O=C(N[C@@H]1CO[C@H](CO)[C@@H](O)[C@H]1O)c1ccccc1	267.28100000000006	-1.102099999999999	5	4	3	1
[5.439846]	0.30179528359841595	CCc1cc(-c2c(-c3ccc(F)cc3)nc(C(C)C)n2/C=C/[C@@H](O)C[C@@H](O)CC(=O)O)cc(CC)c1F	512.5970000000003	5.800800000000007	5	3	11	3
[956.79926]	0.6986606431196035	C[C@@H]1C[C@@H](c2c(F)c(N)c3c(=O)c(C(=O)O)cn(C4CC4)c3c2F)C[C@H](C)N1	391.4180000000002	3.139000000000001	5	3	3	2
[6202.614]	0.13289365778546078	NC[C@H](N)C(=O)N[C@@H](Cc1ccccc1)C(=O)N1CCC[C@H]1C(=O)N[C@@H](CCC(=O)O)C(=O)NCC(=O)O	534.5700000000005	-2.4586999999999914	10	7	14	1
[41307.543]	0.8961418672334576	N[C@H]1CCC[C@@H]1CO[C@](C)(c1ccc(F)cc1)c1ccccc1	313.416	4.233200000000004	2	1	5	2
[inf]	0.7097759763658067	CN(C)c1ccc(C(=C2C=CC(=[N+](C)C)C=C2)c2ccc(N(C)C)cc2)cc1.[Cl-]	407.98900000000003	1.4636000000000002	2	0	4	2
[1577.7842]	0.7012735001908003	C=C(OC)[C@@H]1C[C@H](C)[C@@H](O)[C@H]2[C@@H]3CCC4=CC(=O)CC[C@]4(C)[C@H]3CC[C@]12C	372.5490000000002	4.901500000000005	3	1	2	0
[609981.06]	0.6525706708346056	CN[C@@H](C)[C@H](O)c1ccc(O)cc1	181.23499999999999	1.0334999999999996	3	3	3	1
[4867.5405]	0.6767251988706916	CCCC1=C(COC(=O)C(C)(C)OC(=O)C(C)(C)CC1=O)c1cccc(Cl)c1	406.90600000000006	4.757700000000004	5	0	3	1
[6896783.5]	0.8248286060077297	Nc1nc2ccc(OC(F)(F)F)cc2s1	234.20199999999994	2.7771	3	1	1	2
[39840.906]	0.7925325265078234	CC(=O)n1cncc2nc(-c3ccc(F)cc3)cc2n1C	284.29400000000004	2.0909	2	0	1	1
[125997.766]	0.8877348350693746	CCO[C@H]1CN(c2cc3c(cc2F)c(=O)c(C(=O)O)cn3C2CC2)CC1	360.38500000000016	2.788900000000001	5	1	5	2
[26096.18]	0.6912995388101757	CN(c1c2ccc(CC2CCCC2)nc2)cc(N)c1N(C)Cc1ccc(Cl)cc1	408.9770000000001	5.829100000000006	2	1	4	2
[409972.06]	0.8691958207698002	O=C1C[C@@H](CO)CC(O)=C1CSCc1ccccc1	278.373	2.7033000000000014	4	2	5	1
[38700.293]	0.7197537478153053	CC(C)Oc1ccc2c(=O)c(-c3ccccc3)coc2c1	280.32300000000004	4.247200000000003	3	0	3	3
[11000.621]	0.3308259228412749	O=COCCc1ccccc1-c1c2ccc(=O)cc-2oc2cc(O)ccc12	360.36500000000007	3.9859000000000027	5	1	5	4
[280651.38]	0.5557560395812106	N#Cc1nc(C(=O)N[C@@H](CCC(=O)O)C(=O)O)ccc1O	293.23499999999996	-0.29332000000000025	8	4	6	1
[336254.34]	0.764826376527411	O=C(CCN1CCCCC1)c1cccc(Cl)c1	251.757	3.3987000000000025	2	0	4	1
[1.18934984e+08]	0.48436881851130814	CC(C)COC(=O)CC(=O)O	160.16899999999998	0.6602999999999999	4	1	4	0
[119524.266]	0.3640364465822302	CCCCCC[C@H](C)CCCCCCCCCC(=O)O	284.4839999999999	6.188400000000006	2	1	15	0
[10454233.]	0.7764264211073745	Clc1cccc(Cl)c1NC1=NCCN1	230.09799999999998	2.3644999999999996	2	2	1	1
[127539.17]	0.7315916457547719	CC(C)NC[C@H](O)COc1cccc2[nH]ccc12	248.32600000000002	1.9055999999999995	3	3	6	2
[154647.58]	0.7135696186852986	COCCc1ccc(OCC(O)CNC(C)C)cc1	267.36899999999997	1.6132	4	2	9	1
[156926.]	0.46012072764350137	C[C@@H](O)[C@@H](/C=C/C=C/C=C/C(=O)O)C(=O)O	226.22799999999998	0.8211999999999999	5	3	6	0
[79.55967]	0.4740455293244225	Fc1ccc(-c2ccccc2)c(-c2ccc(F)cc2)c1OCC(O)C[C@@H](O)CC(=O)O	428.4310000000002	4.264200000000003	5	3	9	3
[775478.4]	0.724073573118071	CN(C)Cc1c[nH]c2cc(CCNC(=O)c3ccc(C)cc3)ccc12	335.451	3.5104200000000025	2	2	6	3
[737.02655]	0.3354507727744229	CSCCCCCCC#CC#CCCCCCCCCC(=O)O	336.5410000000001	5.512100000000005	3	1	14	0
[26086.45]	0.6747904558416418	CO[C@H](C(=O)O)[C@H](C)OC(=O)CC(C)C	218.24899999999997	1.0637999999999999	5	1	6	0
[4422710.5]	0.8225996958943437	CCc1nn(C)c(=O)n1-c1ccc(S(C)(=O)=O)cc1	281.337	0.5368999999999999	4	0	3	2
[14993060.]	0.43325930054722267	C=CCOC(=O)c1ccc(N)cc1	177.20299999999997	1.6116	3	1	3	1
[2016672.]	0.30810040646139625	CC(C)=NNC(=O)Cc1ccc(O)c(N)c1	221.26	1.0289000000000001	3	3	3	1
[115003.37]	0.6869396520214206	CO[C@H]1CC[C@@]2(C)[C@H]3[C@@H]4CCC5=CC(=O)CC[C@]5(C)[C@@]4(F)[C@@H](O)C[C@]3(C)[C@]2(C(=O)CO)O1	450.5470000000002	2.890400000000002	6	2	3	0
[606536.56]	0.8006264332865801	C=C(NC(=O)CC(C)C)c1ccccc1	203.285	2.819600000000001	1	1	4	1
[27098.777]	0.6278095228028475	CCCCCC[C@@]1(O)C[C@H]2[C@@H]3CCC4=CC(=O)CC[C@]4(C)[C@H]3CC[C@@]21C	358.56600000000014	5.829700000000006	2	1	5	0
[inf]	0.6525653298590507	CN(C)C(=O)Oc1cccc([N+](C)(C)C)c1.[Br-]	303.19999999999993	-1.052299999999998	2	0	2	1
[1.7930202]	0.18258905858233082	C=Cc1ccc(CNC(=O)c2c(-c3ccccc3)c(-c3ccc(F)cc3)c(CC[C@@H](O)C[C@@H](O)CC(=O)[O-])n2C(C)C)cc1	597.7070000000002	5.299600000000005	5	3	14	4
[24177.016]	0.9085285470025662	CCCN1C[C@H](CSC)C[C@@H]2c3cccc4[nH]cc(c34)C[C@H]21	314.4980000000001	4.271100000000003	2	1	4	2
[4051195.]	0.8289288715670488	CN1[C@H]2CC[C@H]1C[C@@H](OC(c1ccccc1)c1ccccc1)C2	307.43700000000007	4.417800000000004	2	0	4	2
[13.108827]	0.1568888746348767	C[C@@H]1C/C=C/C=C/C=C/C=C/[C@H](O[C@@H]2O[C@H](C)[C@@H](O)[C@H](N)[C@@H]2O)C[C@@H]2O[C@](O)(C[C@@H](O)C[C@H]3O[C@@H]3/C=C/C(=O)O1)C[C@H](O)[C@H]2C(=O)O	665.7330000000004	0.11970000000000325	14	7	3	0
[290694.06]	0.5040966211362683	C[Si](C)(C)C[C@H](C)C	130.30699999999996	2.9806000000000017	0	0	2	0
[962306.44]	0.7122221578764047	CNCC[C@@H](O)COc1ccccc1	195.262	1.0357999999999996	3	2	6	1
[64.19865]	0.06744398583952588	CN[C@H](C)C(=O)N[C@@H](Cc1ccccc1)C(=O)N1CCC[C@H]1C(=O)N[C@@H](CCC(=O)O)C(=O)N[C@@H](CC(=O)O)C(=O)N[C@@H](CC(=O)O)C(=O)	690.7070000000004	-2.2196999999999925	13	8	20	1
[581523.2]	0.6885995439708613	NC(=O)NC(=O)Cc1ccccc1	178.191	0.42399999999999954	2	2	2	1
[9.400806e+08]	0.716093834488023	C=C1c2ccccc2C(=O)C1c1ccccc1	220.271	3.6799000000000026	1	0	1	2
[3777.4414]	0.7498724211288578	C[C@@H](CC(=O)O)[C@H]1CCC[C@H]2[C@@H]3CCC4=CC(=O)CC[C@@H]4[C@H]3CC[C@@]21C	358.52200000000016	5.245300000000006	3	1	3	0
[6.2855487]	0.33266329169696063	CO[C@@H]1C[C@H](OC(=O)c2cccnc2)C[C@H](/C=C/c2c(-c3ccc(F)cc3)nc(N(C)S(C)(=O)=O)nc2C(C)C)O1	584.6700000000002	4.587200000000004	9	0	9	3
[5.4824452]	0.4381270323704413	C=C(C)CCCC(=O)O[C@H]1C[C@@H](C)C=C2C=C[C@H](C)[C@H](CC[C@@H]3C[C@@H](O)CC(=O)O3)C21	430.58500000000026	4.895800000000006	5	1	8	0
[2452482.2]	0.7871395577774678	Nc1ccc(S(=O)(=O)Nc2ncccn2)cc1	250.28300000000004	0.8596000000000001	5	2	3	2
[56372.914]	0.19941481397019556	C[C@H](O)CO[C@@H]1O[C@@H](CO)[C@@H](O)[C@H](O[C@H]2O[C@H](C)[C@@H](O)[C@H](N)CC[C@H]2O)[C@H](O)[C@H]1O	441.47400000000016	-3.8569999999999927	12	8	6	0
[540013.5]	0.6492269022733396	CN[C@@H](Cc1ccc(OCC(=O)O)cc1)C(=O)O	253.25399999999996	0.3650999999999994	6	3	7	1
[58173.25]	0.7084499173750095	CCCCCC(=O)Nc1ccc(OCC(=O)O)cc1	265.30899999999997	2.6688	4	2	8	1
[507258.03]	0.27628672586219055	NCCCC[C@H](N[C@@H](CCC(=O)O)C(=O)O)C(=O)N1CC[C@H]1C(=O)O	359.37900000000013	-0.9228999999999961	9	5	12	0
[55777.28]	0.6692722113606886	CC(=O)C=CC[C@H]1C(=O)C[C@H]2[C@@H]3CCC4=CC(=O)CC[C@]4(C)[C@H]3CC[C@]12C	368.5170000000002	4.848800000000005	3	0	3	0
[982506.4]	0.591256637482054	C[C@@H]1CCC[C@H](C(=O)O)CC1	156.22499999999997	2.2874000000000008	2	1	1	0
[2070.1287]	0.3908922464329067	CCC[C@H]1CCC[C@H](CC[C@@H](O)C[C@@H](O)CC(=O)O)[C@H]1COC(=O)C(C)(C)CC	414.58300000000025	4.165200000000003	6	3	13	0
[129179.984]	0.7829579913872158	CCCC[C@@]1(O)C[C@H]2[C@@H]3CCC4=CC(=O)CC[C@@H]4[C@H]3CC[C@@]21CC	330.5120000000001	5.049500000000005	2	1	4	0
[5029782.]	0.3255107072048289	NC(=O)C[C@H](O)C(=O)N[C@@H](CC(=O)O)C(=O)O	248.19099999999997	-2.733199999999999	7	5	7	0
[460544.6]	0.6547228790746892	C[C@@H]1Oc2cc3c(C)cc(=O)oc3c(C)c2o1	232.23499999999993	2.5270400000000004	4	0	0	2
[50970008.]	0.6864963613487134	CC[C@@H](S)C(=O)N1CCC[C@H]1C(=O)O	217.28999999999996	0.7704000000000001	3	2	3	0
[142566.55]	0.6169386908315272	Nc1cc(CC(=O)O)ccc1	151.165	0.8959000000000004	3	2	2	1
[78.6174]	0.6002543375690091	Cc1c(/C=C/[C@@H](O)C[C@@H](O)CC(=O)[O-])c(-c2ccc(F)cc2)cn1-c1ccccc1	408.449	2.8569200000000015	4	2	8	3
[5354.601]	0.39974037477190066	CC(C)CN(C[C@@H](O)[C@H](Cc1ccccc1)NC(=O)O[C@H]1CCOC1)S(=O)(=O)c1ccc(N)cc1	505.63700000000034	2.4028	7	3	11	2
[87113008.]	0.3861107649773881	NCCOCCNCCO	148.206	-1.4563999999999984	4	3	7	0
[7987.0264]	0.21313148229853152	Nc1nc(=O)c2c([nH]1)NCC(CNc1ccc(C(=O)N[C@@H](CCC(=O)O)C(=O)O)cc1)N2C=O	473.4460000000002	-0.7310999999999974	11	7	10	2
[175809.3]	0.46237915054574036	CCCCSS[C@H](CC)Cc1ccccc1	254.464	5.189200000000005	2	0	8	1
[9362.436]	0.6980429628362688	CNc1ccc(-c2ccc(F)cc2)c(-c2ccc(F)cc2)c1OC	325.35800000000006	5.3491000000000035	2	1	4	3
[7338.455]	0.6935078414535659	CC1(C)O[C@@H]2C[C@H]3[C@@H]4CCC5=CC(=O)C=C[C@]5(C)[C@@]4(F)[C@@H](O)C[C@]3(C)[C@]2(C(=O)CO)O1	434.50400000000025	2.4188000000000005	6	2	2	0
[1.3481966e+09]	0.515259689585837	CCOP(=O)(O)O	126.04799999999997	0.11560000000000004	4	2	2	0
[54132524.]	0.3423554079224264	O=C1N[C@H](CO)C[C@H](O)[C@H]1N	160.173	-2.4445999999999994	4	4	1	0
[837772.7]	0.7529461480538006	COc1cc([S@@](C)=O)ccc1O	186.232	1.1381999999999997	3	1	2	1
[390552.44]	0.7318569965635304	CN1C[C@@H](CSC(=O)NCC(=O)NC(=O)C(c2ccccc2)c2ccccc2)C1	411.5270000000001	2.465700000000001	5	2	7	2
[2986.968]	0.4907241667590677	O=C1O[C@@H](O)C[C@@H](/C=C/c2c(C3CC3)nc3ccc(F)cc3c2Sc2ccc(F)cc2)O1	455.4820000000001	5.798700000000003	6	1	5	3
[366.55533]	0.38626413069137866	CCNC[C@H]1CCN2c3ccc(Cl)cc3C=C(Cc3ccccc32)C[C@H]1C[C@H]1Oc2c(F)cccc21	503.0610000000003	7.716200000000007	3	1	5	3
[571931.2]	0.6582356264271708	CC(=C\C(C)CC(C)(C)O)C(=O)O	186.251	1.8144	3	2	4	0
[2109877.5]	0.5442043454784519	CNC(=S)S(=O)(=O)c1ccc(N)cc1	230.314	0.5468	5	2	1	1
[1164480.8]	0.7516534585904632	CCCC[C@H](O)COC(=O)c1ccccc1	222.284	2.3945000000000007	3	1	6	1
[54685448.]	0.5118387039564128	CCCC[C@H](OP(=O)(O)O)P(=O)(O)O	248.108	0.7896999999999996	7	4	6	0
[45089.34]	0.8640106273997252	NCCC(=O)N1CCC(=C2c3ccc(Cl)cc3CCc3cccnc32)CC1	381.9070000000002	3.6067000000000027	3	1	2	2
[1481703.6]	0.8040614145018793	NCc1ccc(Cc2ccccc2)cc1	197.281	2.7361000000000013	1	1	3	2
[1868292.5]	0.4913952172603556	BrCc1cc(CN2CCC2)nc(N)[n+]1[O-]	273.13399999999996	0.39780000000000004	4	1	3	1
[3761816.]	0.32086891257447037	O=C1[C@H](O[C@@H]2O[C@H](C(=O)O)[C@@H](O)[C@H]2O)C(=O)[C@@H](O)[C@@H]1O	292.196	-4.223499999999998	10	5	3	0
[1853590.8]	0.7787477191785294	CCC[S@](=O)c1ccccc1O	184.26	1.9098000000000002	2	1	3	1
[83226.88]	0.9035179310534801	Cc1cc(C#N)c(NC(=O)CN2CCCCC2)cc1	257.33699999999993	2.2911	3	1	3	1
[7081.865]	0.5645833159293928	C=C/C(C)=C/C(C)=C/C=C/C(C)=C/C(=O)O	218.29599999999996	3.6521000000000017	2	1	5	0
[624875.25]	0.6012803708831158	C[C@@H]1CC[C@H]2[C@]3(C)CCC4=CC(=O)CC[C@@H]4[C@H]3CC[C@@]21C	286.45900000000006	5.154400000000005	1	0	0	0
[114954.016]	0.16024057797736027	O[C@H]1OC[C@@H](OC[C@@H]2O[C@H](OC[C@H]3O[C@@H](O)[C@@H](O)[C@H](O)[C@H]3O)[C@H](O)[C@@H](O)[C@@H]2O)[C@@H](O)[C@@H](O)[C@@H]1O	504.43800000000005	-7.572999999999989	16	11	6	0
[683937.75]	0.7677876101083757	Cc1cnc2c(=O)c(CC(=O)O)c(CC(=O)O)nc21	262.221	0.572	5	2	4	0
[86390.7]	0.7377664302064058	CO[C@]12C[C@@H](O)C[C@H]3[C@@H]CC4=CCC[C@@H]4[C@H]3CC[C@@]2(C)[C@H]1C	303.466	4.1392900000000035	2	1	1	0
[15229108.]	0.7034289042509702	O=Cc1ccc(N2CCNCC2)cc1	190.24599999999998	0.9086999999999998	3	1	2	1
[355.30576]	0.07595485394557898	C[C@H](NC(=O)[C@@H](C)NC(=O)[C@@H](N)Cc1ccccc1)C(=O)N[C@@H](CS(C)(=O)=O)N[C@@H](C(=O)N[C@@H](CCC(=O)O)C(=O)O)C(C)C	656.7590000000002	-1.8988999999999934	12	8	19	1
[10082.124]	0.5504500184509691	CC[C@@H](O)/C=C/C=C/C(C)=C/C(C)=C/C(=O)O	236.31099999999998	2.8469000000000007	3	2	6	0
[3009547.]	0.9001622814933535	c1ccc(CS(=O)(=O)Nc2ccncc2)cc1	248.30700000000004	2.0235	3	1	4	2
[524911.6]	0.6957714942931587	O=C(COc1ccccc1C(=O)c1ccccc1)c1ccccc1O	332.355	3.8849000000000022	4	1	6	3
[3.6228878e+11]	0.5988163606060163	CC1(C)[C@H](C(=O)O)N2C(=O)C[C@H]2S1(=O)=O	233.24499999999998	-0.794999999999999	5	1	1	0
[442.88806]	0.2108027114077176	C[C@H](CO[C@@H]1O[C@@H](C)[C@@H](O)[C@@H](O[C@H]2C[C@@](C)(O)[C@@H](O)[C@@H](O)CO)[C@@H]2N3CCCC[C@H]2C[C@H]3C(=O)[C@H](C)[C@]21C)C(=O)O	587.7070000000003	-0.09349999999999575	12	6	9	0
[10401149.]	0.6304839202165187	O=C(CCl)NCCNC(=O)c1ccc(Cl)cc1	275.135	1.4247999999999998	2	2	5	1
[7507.096]	0.12716092125434372	CCC[C@@H](NC(=O)[C@@H](Cc1ccc(O)cc1)NC(=O)[C@@H](N)CC(=O)O)C(=O)NCC(=O)NCC(=O)O	509.51600000000036	-2.1765999999999943	10	8	15	1
[18114462.]	0.3105471243606218	[N-]=[N+]=NC[C@H](N)C(=O)O	130.107	-0.29140000000000016	3	2	3	0
[53194.945]	0.8185417229666575	C[C@H]1NCC(C2=CC(=O)O)=C(C(c3ccccc3)c3ccccc32)C1	331.4150000000001	3.978500000000003	3	2	2	2
[9.479197e+11]	0.7884791952665648	Nc1snnc1-c1ccc(Cl)cc1	211.67700000000002	2.4407000000000005	3	1	1	2
[1.3410849e+13]	0.482564502908463	O=c1[nH]cc(F)c(=O)[nH]1	130.078	-0.7977000000000001	2	2	0	1
[113727.72]	0.2079442341493163	CO/N=C(/C(=O)N[C@@H]1C(=O)N2C(C(=O)O)=C(COC(C)=O)CS[C@H]12)c1csc(N)n1	455.47400000000016	-0.6224999999999987	10	3	7	1
[2888.8594]	0.6238995322908585	C[C@]1(O)[C@H]2CC[C@H]3[C@@H]4CCC5=CC(=O)CC[C@]5(C)[C@@]4(F)[C@@H](O)C[C@]3(C)[C@]2(C(=O)CCl)O1	454.96600000000024	3.482800000000003	5	2	2	0
[3712.1873]	0.16507799141768445	CNCC[C@H](C/C=C/C=C\CCCCCC(=O)O)C(=O)N[C@@H](CCC(=O)O)C(=O)O	426.5100000000001	2.1839	8	5	18	0
[1090.1365]	0.11690172594745143	CCCCCC[C@H]1C(=O)O[C@H](C)[C@H](NC(=O)c2cccc(NC=O)c2O)C(=O)O[C@@H](C)[C@@H]1OC(=O)CC(C)C	548.6330000000003	3.480400000000002	9	3	12	1
[7.302532]	0.4090872997217439	O=C(O)C[C@@H](O)C[C@H](O)/C=C/n1c(C(F)(F)F)nc(-c2ccc(F)cc2)c1-c1ccc(F)cc1	482.40500000000014	4.571400000000002	5	3	8	3
[3.80066e+08]	0.45046629553451434	Oc1cccc(O)c1O	126.11099999999998	0.8033999999999997	3	3	0	1
[3.9873126]	0.3477321497212847	CNc1cccc(-c2nc(C(C)C)n(/C=C/[C@@H](O)C[C@@H](O)CC(=O)O)c2-c2ccc(F)cc2)c1	467.5410000000002	4.578600000000003	6	4	10	3
[6.2855487]	0.33266329169696063	CO[C@H]1C[C@H](OC(=O)c2cccnc2)C[C@H](/C=C/c2c(-c3ccc(F)cc3)nc(N(C)S(C)(=O)=O)nc2C(C)C)O1	584.6700000000002	4.587200000000004	9	0	9	3
[93377.66]	0.669557249545273	CC(C)[C@]12CC[C@H]3[C@@H]4CCC5=CC(=O)C=C[C@]5(C)[C@@]4(F)[C@@H](O)C[C@]3(C)[C@]2(C(=O)CO)O1	432.5320000000002	3.082400000000002	5	2	3	0
[669318.2]	0.5132625739027716	CC(=N)NCCN1CCCCCC1	183.29899999999998	1.4491699999999994	2	2	3	0
[17372.781]	0.5730890917955458	C[S@@](=O)C[C@H](O)CC(=O)O	166.198	-0.7995000000000001	4	2	4	0
[789771.]	0.913964765919425	O=C(NC1=CCN(c2ccccc2)c2ccc(Cl)cc2)CC1	312.8000000000001	4.272000000000003	2	1	4	2
[1168.4453]	0.19381916327604803	CN(C)C[C@@H](c1ccc(Cl)cc1)C(=O)N1CCC[C@H]1C(=O)N[C@@H](CC(=O)O)C[C@H](C(=O)O)C(=O)NCC(=O)O	569.0110000000003	0.22740000000000382	10	5	14	1
[19926136.]	0.8257891323731006	C[C@H]1CN(C(=O)/C(=O)O)[C@H](C)[C@@H]1Cc1ccccc1	261.32099999999997	1.7967	3	1	2	1
[4.1537123]	0.561666738514544	CNc1ncc(-c2ccc(F)cc2)c(-c2ccc(F)cc2)c1/C=C/[C@@H]1C[C@@H](O)CC(=O)O1	436.4580000000002	4.815200000000005	5	2	5	3
[7869.3574]	0.19399493372108614	CCc1cccc(Sc2cc3nc(C4CC4)c(/C=C/[C@@H]4C[C@@H](O)CC(=O)O4)c(Sc4cccc(OC)c4)c3cc2F)c1	601.7650000000002	8.204400000000007	7	1	9	4
[488187.3]	0.4845379860568205	N[C@@H](CC1CCCC[C@H]1C(=O)O)C(=O)NCC(=O)N1CCC[C@H]1C(=O)O	369.4180000000002	-0.21339999999999765	7	4	7	0
[3072.916]	0.7105614453252636	COC[C@H]1[C@@H]2CC[C@H]3[C@@H]4CCC5=CC(=O)C=C[C@]5(C)[C@H]4[C@@H](O)C[C@]3(C)[C@]2(C(=O)CO)O1	430.5410000000002	2.2267000000000006	6	2	4	0
[283759.8]	0.5394581999771609	C[C@H](N)/C=C/[C@H](O)C(C)=O	143.18599999999998	-0.1602999999999999	3	2	3	0
[57697.426]	0.8375057924076362	CC(C)NC[C@@H](O)COc1cccc2ccccc12	259.34900000000005	2.5775000000000006	3	2	6	2
[1995017.9]	0.23825699935698244	CCC[C@@H](N(N)C(=O)CCCCO)C(=O)O	232.27999999999994	0.10460000000000047	5	3	8	0
[75613.125]	0.16685365193348575	NC[C@H]1O[C@H](O[C@H]2[C@@H](O)[C@H](O[C@H]3O[C@H](CO)[C@@H](O)[C@H](N)[C@H]3O)[C@H](N)C[C@@H]2N)[C@H](O)[C@@H](O)[C@@H]1O	484.50300000000016	-7.2914000000000065	15	11	6	0
[473421.06]	0.23439423121067618	NC(=O)[C@@H](CC[C@H](O)CO)C(=O)N[C@@H](CC(=O)O)C(=O)O	306.271	-2.7345999999999986	8	6	10	0
[16303.572]	0.28748860751633676	CO[C@]1(C2=NCCc3nc4ccccc4[nH]c3c2CN(C)CC1)OC(=O)/C=C\C=C\c1ccccc1	482.5840000000003	4.774400000000004	5	1	5	2
[2830607.2]	0.7314900236053014	CC(=O)CCCCn1c(=O)c2c(ncn2C)n(C)c1=O	278.31200000000007	0.19300000000000006	4	0	5	2
[351313.72]	0.6657454327834548	CC[C@@H]1N=C(C(=O)[C@@H](C)CN(C)C)C1=O	210.27699999999996	0.5555000000000001	3	0	5	0
[1549158.4]	0.4822946675996652	OC[C@@H]1O[C@@H](n2cnc3c(=O)[nH]cnc32)[C@H](O)[C@@H]1O	268.22900000000004	-2.268899999999999	7	4	2	2
[8.440875]	0.3714990211386245	CC(C)NC(=O)c1ccc(-c2ccccc2)c(-c2ccc(F)cc2)c(CC[C@@H](O)C[C@@H](O)CC(=O)[O-])n1C(C)C	549.6630000000002	3.785000000000002	6	3	12	2
[1.06761856e+09]	0.16916230745140418	O=C(CI)OC(=O)C(CC(=O)O)=C(O)O	330.03000000000003	0.29350000000000015	7	3	4	0
[1516739.8]	0.2895916993485164	O=[P@](O)(OC[C@H]1O[C@H](CO)[C@@H](O)[C@H](O)[C@H]1O)CO	288.1890000000001	-3.0194000000000005	9	6	5	0
[349.90134]	0.31841615954974856	C[C@H]1O[C@@H](CC=CF)[C@H](C)[C@@H]1O[C@]1(C)C(=O)O[C@H](C(=O)C[C@@H]2SC[C@@H](O)C(=O)NC2=O)C[C@H](C)[C@@H]1O	531.5990000000004	0.8178000000000005	10	3	7	0
[4051195.]	0.8289288715670488	CN1[C@H]2CC[C@@H]1C[C@@H](OC(c1ccccc1)c1ccccc1)C2	307.43700000000007	4.417800000000004	2	0	4	2
[633557.56]	0.6893709827759431	Cc1nnc2n1-c1ccc(Cl)cc1C(c1ccccc1)=NC2	308.77200000000005	3.5801200000000017	2	0	1	3
[13753.02]	0.7912274755561647	CC[C@@H](CO)COc1cccc2c(c1)(C)CC2	234.33899999999997	3.2017000000000015	2	1	5	0
[24859.53]	0.49249242086648465	CCCCC[C@@H]1CC[C@H](C)CCCCCCCC(=O)O1	282.4679999999999	5.639100000000005	2	0	4	0
[4761929.5]	0.7467990417830531	CCCCCN(C)C(=O)Nc1ccc(-c2ccccc2)cc1	296.41400000000004	5.007500000000004	1	1	6	2
[77194488.]	0.7584232982194329	CCN1Cc2ccccc2C(=O)c2ccccc21	237.30199999999996	3.257500000000002	2	0	1	2
[3786636.8]	0.7737384466341999	CC(C)(Cc1ccc(O)cc1)C(=O)O	194.23	2.0454999999999997	3	2	3	1
[1852664.6]	0.5327639891125654	CC[C@@]1(O)C(=O)OCc2c1cc1n(c2=O)Cc2cc3ccccc3nc2-1	348.35800000000006	2.0796	5	1	1	4
[77646.15]	0.48218937673528656	CCC[C@H]1N(C(CC)C)CC(=O)N2CCC[C@H]2C(=O)NC(=O)NC(=O)NC(=O)NC1=O	438.48500000000007	0.03180000000000377	7	4	4	0
[22116.322]	0.4391367379374335	C[C@H]1O[C@@H](O[C@@H]2C=C3CC[C@@H]4[C@H](CC[C@]5(C)[C@@H](c6ccc(=O)oc6)CC[C@]45O)[C@@]3(C)CC2)[C@H](O)[C@H](O)[C@H]1O	530.6580000000004	3.013800000000002	8	4	3	1
[143210.97]	0.41096027679266184	Cc1cc(/N=C/Nc2ccc(OCC(F)(F)F)cc2)cc(C(F)(F)F)c1	376.29999999999995	5.726820000000003	2	1	5	2
[1.031193e+12]	0.43359249367458136	C[C@H](C=S=O)CS	136.241	0.5675000000000001	1	1	2	0
[24341.557]	0.7239292638741914	C[C@H]1[C@@H](O)CC[C@H]2[C@@H]3CCC4=CC(=O)C=C[C@]4(C)[C@H]3CC[C@]12C	314.4690000000001	4.291300000000004	2	1	0	0
[2849.6184]	0.6338377907149416	C[C@@H](O)/C=C/[C@@H]1[C@H](O)C[C@H]2[C@@H]3CCC4=CC(=O)C=C[C@]4(C)[C@@]3(F)[C@@H](O)C[C@]12C	390.4950000000001	2.8812000000000015	4	3	2	0
[173729.9]	0.8245404348098989	C=C(Oc1ccccc1C(=O)O)c1ccccc1O	256.25699999999995	3.1401000000000017	4	2	4	2
[2001.7441]	0.5504500184509691	C[C@H](O)C/C=C/C(C)=C/C=C/C(C)=C/C(=O)O	236.31099999999998	2.8469000000000007	3	2	6	0
[47680572.]	0.4901330603508549	C[C@H]1CCC[C@H](C)C(C)C1=O	154.253	2.6477000000000013	1	0	0	0
[171.79399]	0.4732790343822408	C=C1CC[C@@H](O)C/C1=C/C=C1\CCC[C@]2(C)[C@@H]([C@H](C)/C=C/[C@H](C)C(C)C)CC[C@@H]12	396.6590000000001	7.641000000000008	1	1	5	0
[3896586.8]	0.7786697771862998	Cc1[nH]c(=O)c(C#N)cc1-c1ccncc1	211.22400000000002	1.617	3	1	1	2
[110.20545]	0.1462604004225156	C=CCN(/C=C/c1ccc(O)cc1)C(=O)N1CCC[C@H]1C(=O)N[C@@H](Cc2ccccc2)C(=O)N[C@@H](CCC(=O)O)C(=O)NCC(=O)O	649.7010000000002	1.7132000000000012	9	6	16	2
[21197.377]	0.5424055703630851	CO[C@@]12CC=C[C@H]3[C@@H]4CCC5=CC(=O)C=C[C@]5(C)[C@H]4[C@@H](O)C[C@]3(C)[C@]2(C(=O)CO)O1	414.4980000000002	2.1043000000000007	6	2	3	0
[890578.]	0.5042031477298718	C[C@@H]1CC[C@@H]2[C@@H](C)C(=O)O[C@@H]3O[C@]4(C)CC[C@@H]1[C@]32OO4	282.33599999999996	2.3949000000000007	5	0	0	0
[23668.861]	0.25666716399678996	C[C@H](CCN1CCC[C@H]1C(=O)N[C@@H](Cc1ccccc1)C(=O)O)C(=O)NCC(=O)NCC(=O)O	476.53000000000026	-0.3938999999999944	8	5	13	1
[102100.16]	0.7166041254699328	Cc1c(C)c2c(c(C)c1O)CCC(C)(COc1ccc(CC3SC(=O)NC3=O)cc1)O2	441.54900000000015	4.374260000000002	6	2	5	2
[21095.736]	0.3622792924007949	C[C@@]1(O)OC(=O)[C@H]2C(=O)[C@@H]3C=C[C@H](C)[C@@H](O)C[C@@H]3O[C@H]21	282.29200000000003	-0.2225000000000006	6	2	0	0
[52475.87]	0.2936300369422855	C/C=C/CC/C=C(\C)C(=O)OC[C@H](C)[C@@H](O)CC(=O)O	284.352	2.3039	5	2	9	0
[41789.758]	0.7870222232683788	COCCC[C@H](NC(=O)c1ccc(F)cc1)c1ccc(F)cc1	319.351	3.8625000000000025	2	1	7	2
[21174.707]	0.8113811498160461	C[C@@H](c1ccc(F)cc1)c1ccc(O)cc1	216.255	3.6831000000000023	1	1	2	2
[769.4611]	0.09668851003347849	O=C1CN[C@H](C(=O)N[C@@H](C(=O)N[C@@H](CCc2ccccc2)C(=O)O)[C@H](O)C(Cc2ccccc2)NCCN(CCCl)CCCl)N1	665.6189999999998	0.060300000000006515	9	7	20	2
[223192.34]	0.42667266960044425	COc1cc[n+]([C@@H]2O[C@H](CO)[C@@H](O)[C@H]2O)c(=O)[nH]c1=O	287.248	-3.357299999999999	7	4	3	1
[8571996.]	0.7992484445643814	CCC[C@@H](NC)C(=O)Nc1ccccc1C	220.316	2.3216200000000002	2	2	5	1
[92161.37]	0.7353103503445437	CNCO[C@]1(C(=O)O)CCC[C@H]2[C@@H]3CCC4=CC(=O)CC[C@@H]4[C@H]3CC[C@@]21C	375.5090000000002	3.5352000000000015	5	2	4	0
[16780.775]	0.6149745305371016	O[C@H]1CN[C@H](c2nc3c(cc2F)c(=O)c(C(=O)O)cn3-c2ccc(F)cc2F)C1	405.33200000000005	1.8964999999999999	6	3	3	3
[2.5636861]	0.19152620334273385	Cc1cnc(CNC(=O)c2c(-c3ccccc3)c(-c3ccc(F)cc3)c(CC[C@@H](O)C[C@@H](O)CC(=O)[O-])n2C(C)C)[nH]1	575.6610000000002	3.6881200000000023	6	4	13	4
[69667.43]	0.7984010409973248	CNCc1c(OC)c(C(C)CN(C)C)cc(OC)c1O	282.38399999999996	1.7938999999999994	5	2	7	1
[101621.055]	0.6831267087476348	O=C(CC[C@@H](O)CO)NC(=O)[C@H](Cc1ccccc1)c1ccccc1	341.40700000000004	1.7890999999999995	4	3	8	2
[2.8907725e+08]	0.5888073219494222	C=C(C)[C@@]12OC(=O)C(OC)=C1C[C@@H]1C[C@@H]3CC[C@@]3(C)[C@H]2CC[C@@]1(C)C(=O)CO	388.5040000000002	3.562600000000003	5	1	4	0
[1415.423]	0.43184094825843083	CCC(=O)C1=C(C)NC(C)=C(C(=O)OCC(C)C)C1c1ccccc1[N+](=O)[O-]	386.4480000000001	4.007900000000003	6	1	7	1
[24480410.]	0.30566928200258797	O=c1n(C[C@@H]2O[C@H](CO)[C@@H](O)[C@H]2O)c(=O)[nH]c1=O	260.202	-3.453699999999999	7	4	3	0
[871894.6]	0.7703730448520913	CCCCN(CC)C(=O)NC(c1ccc(C)cc1)c1ccccc1	324.4680000000001	4.916020000000004	1	1	7	2
[10014962.]	0.5125069246930146	N[C@H](Cc1ccc(O)c(O)c1)C(=O)O	197.18999999999997	0.052200000000000135	5	4	3	1
[644687.6]	0.5101568892419974	CNC[C@H](O)c1ccc(O)c(O)c1	183.207	0.35060000000000013	4	4	3	1
[1887723.]	0.8482051820229544	C[C@@H](C[C@](C(=O)O)(C)[C@H]1CCCC1)c1ccccc1	260.37699999999995	4.461300000000003	2	1	5	1
[5685.724]	0.791103723755317	CC1(C)NC(=O)C(c2ccc(F)cc2)c2cc(N)ccc21	284.334	2.9047	2	2	1	2
[57.58594]	0.23384536535395967	C=C1[C@H]2C[C@H](OC(=O)c3ccccc3C2=O)C[C@@H]1C[C@H](OC(=O)C2)C[C@@H](OC(=O)[C@H](NC(=O)c3ccc(F)cc3)[C@@H](O)[C@@H]2C)C[C@@]1(C)CC[C@@H]1	688.7690000000001	5.327390000000006	9	2	6	2
[785026.6]	0.20920469863055047	O=C(CO)[C@H](O)[C@@H](O)[C@H](CO)O[C@@H]1O[C@H](CO)[C@@H](O)[C@H](O)[C@@H]1O	342.29699999999997	-5.552999999999993	11	8	8	0
[2119719.8]	0.3573762049392426	C/N=C(/N=C/c1ccc([N+](=O)[O-])o1)c1ccc([N+](=O)[O-])cc1OC	332.27200000000005	2.600100000000001	6	0	5	2
[30360.336]	0.5019124751769644	C[C@@H](OC(=O)N[C@@H]1C(=O)N[C@H](Cc2cccs2)C(=O)N[C@H](C(=O)O)C(C)C)C1	411.4800000000002	0.8878000000000001	6	4	8	1
[2176333.2]	0.726643723870616	CC[C@@H](F)c1cc(F)ccc1O	172.174	2.9519000000000015	1	1	2	1
[328807.9]	0.7848332802556961	C[C@@]12C=CC(=O)C=C1CC[C@@H]1[C@@H]2C(=O)C[C@@]2(C)[C@H]1CC[C@]2(O)C(=O)CO	358.43400000000014	1.7658	5	2	2	0
[1345578.1]	0.7521450742487874	O=c1nc[nH]c2c1ncn2[C@H]1CC[C@@H](CO)O1	236.23099999999994	-0.21050000000000008	5	2	2	2
[6.6433935]	0.6390622750209786	CCC(C)(C)C(=O)O[C@H]1C[C@@H](C)C=C2C=C[C@H](C)[C@H](CC[C@@H]3C[C@@H](O)CC(=O)O3)C21	418.57400000000024	4.585600000000005	5	1	6	0
[58.874302]	0.054830173818856645	CCCC[C@H](NC(=O)[C@@H](Cc1ccccc1)NC(=O)CN)C(=O)N[C@@H](CCC(=O)O)C(=O)N[C@@H](CCCC(=O)O)C(=O)N[C@@H](CC(=O)O)C(=O)O	722.7490000000004	-1.5189999999999957	14	10	25	1
[26783.885]	0.8270435634528308	O=C1NN(c2ccc(Cl)cc2)C(=O)C(Cl)=C1O	273.075	1.5381999999999998	3	2	1	2
[100549.45]	0.7101876718101374	C=C[C@](C)(O)CCC1=CCC[C@H]1C(=O)NC(=O)C(C)(C)CC	307.4340000000001	3.1190000000000015	3	2	7	0
[429778.56]	0.8943679383276719	CN(CC(=O)O)c1cccc(-c2ccccc2)c1	241.29	2.8744000000000014	3	1	4	2
[14481.903]	0.4716128910841077	CNCc1ccc(CN(C)CCCC(C#N)(c2ccc(OC)c(OC)c2)C(C)C)cc1OC	453.62700000000024	4.761380000000004	6	1	13	2
[7112.363]	0.6880071601949467	O[C@H]1C[C@@]2(O)C[C@@H]3CCC4=CC(=O)C=C[C@]4(C3=O)[C@H]2C[C@@H]1CC(=O)O	346.3790000000001	1.0138	6	3	2	0
[2.6390782e+10]	0.24724266218733992	[N-]=[N+]=Nc1ccc([N+](=O)[O-])cc1O	180.123	2.242200000000001	3	1	2	1
[34724.777]	0.13888891855004531	O=C(O[C@@H](CO)[C@H](O)[C@H](O)[C@@H](O)C(=O)[O-])NC(=O)[C@@H](Cc1ccccc1)NC(=O)NCC(=O)O	486.41000000000025	-4.5721999999999925	12	8	12	1
[29086.725]	0.26918868716570815	CN(CCOc1ccc(C[C@H](Nc2ccccc2C(=O)c2ccccc2)C(=O)O)cc1)c1ccccn1	495.5790000000002	4.9356000000000035	7	2	12	4
[3627957.2]	0.5588251961475821	C[C@@H](O)[C@H]1C(=O)N2C(C(=O)O)=C(S[C@@H]3CN[C@H](C(=O)N(C)C)C3)[C@H](C)[C@H]12	383.4700000000002	-0.3079999999999994	7	3	5	0
[8.216759e+10]	0.3426777863228231	ClC1=C(Cl)[C@]2(Cl)[C@@H]3[C@@H]4C[C@@H]([C@H]5O[C@@H]45)[C@@H]3[C@@]1(Cl)C2(Cl)Cl	380.913	4.481400000000002	1	0	0	0
[29268.678]	0.3893454965475116	CSc1cc(CNC(=O)CCCC/C=C/C(C)C)cc(C)c1	319.514	5.105720000000004	2	1	9	1
[706515.56]	0.7941733402170982	O=C(Cc1ccccc1)c1ccccc1O	212.248	2.817600000000002	2	1	3	2
[13842742.]	0.755913406639335	O=C1CCc2cc(OCCCCc3nnnn3C3CCCCC3)ccc2N1	369.4690000000002	3.4647000000000014	5	1	7	2
[2988.7915]	0.524856087124638	CC1=C[C@@H]2/C(C)(C)C(=O)CC[C@]3(C)CC[C@@]2(C)[C@H]1CC[C@](O)(C(=O)CO)OC(=O)C3	420.5460000000003	3.3377000000000017	6	2	2	0
[71362.21]	0.5834394447063072	Cc1ccc(/N=C/N(C)/C=N/c2ccc(C)cc2C)c(C)c1	293.41400000000004	4.871880000000004	1	0	4	2
[73619.984]	0.8831423888921255	CC[C@H](CO)NC(=O)[C@@H]1C=C2c3cccc4c3c(cn4C)C[C@H]2N(C)C1	353.4660000000001	1.9351	3	2	4	2
[727219.5]	0.5755792336654477	Nc1c(C(=O)O)cccc1C(=O)c1ccc(O)cc1	257.24499999999995	1.9036000000000002	5	3	3	2
[12057353.]	0.8625799812719038	O=C1N=C(O)C(c2ccccc2)(c2ccccc2)N1	252.27300000000002	2.6099000000000006	2	2	2	2
[10642769.]	0.5580295334794659	CC[C@@H](C)CCC(=O)Oc1ccccc1C	220.312	3.726720000000003	2	0	5	1
[9006957.]	0.6718562974694504	C[C@@]12C[C@@]3(O)C[C@H](C)C[C@H](CC[C@@H]3CC[C@@]1(C)[C@H](C)CC(=O)O)[C@@]2(C)CO	380.56900000000013	4.479500000000004	4	3	4	0
[3.1720973e+09]	0.6268035992538107	Cn1c(C#N)cnc1C2CCC2	161.20799999999994	1.55928	2	0	1	1
[1.1526653e+12]	0.5397327039472859	Fc1cccc([C@@H]2CO2)c1	138.141	1.8969999999999998	1	0	1	1
[371896.6]	0.6077120639237138	C=CC(C)(C)c1cccc(Cl)c1	180.67799999999997	3.803600000000003	0	0	2	1
[21549236.]	0.8001945345367882	O=C1NC(=O)C(c2ccccc2)(c2ccccc2)N1	252.27300000000002	1.7696	2	2	2	2
[81702.945]	0.13724299458895658	NCCCC[C@@](N)(Cc1ccc(O)cc1)C(=O)N1CCC[C@H]1C(=O)NCC(=O)NCC(=O)NCC(=O)O	520.5870000000004	-1.8145999999999933	9	7	14	1
[1957.4777]	0.052869076239745294	CCC[C@@H](NCC)C(=O)NC(=O)N[C@@H](CC(=O)O)[C@@H](CC(C)C)C(=O)N1CCC[C@H]1C(=O)N[C@@H](CCCCN)C(=O)N[C@@H](Cc1c[nH]cn1)C(=O)N[C@@H]	746.9110000000001	-0.0638099999999921	11	9	23	1
[17238090.]	0.3950064255853093	C=CC(=O)OC(C)(C)C	128.17099999999996	1.5141	2	0	1	0
[5833.833]	0.7024799851906522	C[C@@](N)(CO)C(=O)OC[C@H]1CC[C@H]2[C@@H]3CCC4=CC(=O)CC[C@]4(C)[C@H]3CC[C@@]21C	403.5630000000003	3.3874000000000013	5	2	4	0
[77.72682]	0.30470561964956483	C=C1[C@H](C)C[C@H](OC(=O)[C@H]2C[C@@](C)(OC)[C@@H]2O)[C@@H](C)[C@H](C)C[C@H](OC(=O)[C@H](C)C[C@H](O)CC(=O)O)[C@H]1C	526.6670000000004	3.352100000000001	9	3	9	0
[1133051.4]	0.25718517203487173	CO[C@H]1[C@H](O)[C@H](N)[C@@H](O[C@H]2O[C@H]([C@H](C)N)CC[C@H]2N)[C@H](O)[C@@H]1N(C)C(=O)CN	405.49600000000015	-3.585399999999993	10	6	6	0
[429.9265]	0.4555938354562437	C[C@H]1C[C@H]2[C@@H]3CCC4=CC(=O)C=C[C@]4(C)[C@@]3(F)[C@@H](O)C[C@]2(C)[C@@]1(O)C(=O)COP(=O)(O)O	472.44600000000025	2.0127000000000006	8	4	4	0
[2834.7808]	0.276202202276146	CCCCC[C@H](/C=C/C=C\CCCCCCC(=O)O)OC(C)=O	324.46099999999996	5.036000000000004	4	1	14	0
[18541.176]	0.8240069237957237	CN(C)CC[C@H](c1ccc(Cl)cc1)c1ccccn1	274.795	3.8186000000000027	2	0	5	2
[117029.72]	0.36302999611042885	Cc1c([N+](=O)[O-])c(OCC[N+](=O)[O-])cc(C(F)(F)F)c1OCC[N+]([O-])C	382.27100000000013	2.2240199999999994	7	0	9	1
[68121296.]	0.48104875030240224	CC[C@@H](S)CS(=O)(=O)O	170.255	0.5826000000000001	3	2	3	0
[146842.62]	0.49155504115672355	CC1=C2C[C@@H]3[C@H](CC[C@@H]4[C@H](C)OC(=O)C=C4[C@@]3(C)C2)C1	272.38800000000003	4.020800000000003	2	0	0	0
[1.9373312]	0.32885658800308076	CCCN[C@]1(c2ccc(O)cc2)C[C@H](/C=C/c2c(-c3ccc(F)cc3)nc(N(C)S(C)(=O)=O)nc2C(C)C)C1	552.7160000000001	5.825800000000005	6	2	10	3
[1266991.1]	0.8216891841728703	OC[C@H](c1ccccc1)c1ccccn1	199.253	2.2058	2	1	3	2
[1739.7269]	0.6264280543788205	CC(=O)[C@@H](CCC(C)(C)O)C(=O)O	188.223	0.8273000000000001	4	2	5	0
[909.16034]	0.11809508246881048	C[C@@H](N)C(F)(C(=O)N[C@H]1CC[C@H]1C(=O)N[C@@H](CC(=O)O)C(=O)N[C@@H](CC(=O)O)C(C)[C@@H](O)C(=O)O)C(C)C	548.5650000000002	-1.4066999999999938	11	8	15	0
[7803909.]	0.2660084806660891	OC[C@H](O)C[C@@H](O)[C@H](O)[C@H](O)CO	196.199	-3.1953	6	6	6	0
[30988.56]	0.7479392721803972	Nc1ccc(Cl)c(Nc2ccccc2C(=O)O)c1Cl	297.1410000000001	4.017400000000001	4	3	3	2
[497048.38]	0.8170616318945023	CC(C)(NC(=O)c1ccc(F)cc1)C(=O)O	225.21899999999997	1.4187	3	2	3	1
[7313.1084]	0.8518118033971768	CC(=O)N/C(CC(C)C)c1cccc(OC)c1	235.32699999999997	2.9185000000000016	2	1	5	1
[5.680861e+08]	0.2538649088876262	N=[N+]=CC(=O)O	87.05799999999999	-0.6190300000000002	2	2	1	0
[444121.66]	0.5718459844204299	CC(=O)S[C@H]1CC2=CC(=O)CC[C@]2(C)[C@H]2CC[C@@]3(C)[C@@H](CC[C@@]34CCC(=O)O4)[C@H]12	416.58300000000025	4.852300000000005	5	0	1	0
[1281.8037]	0.6371166817045323	C=C(CC(=O)O)CC(C)(C)C	156.22499999999997	2.453500000000001	2	1	3	0
[742087.44]	0.06309207690804301	N=C(NCCCNC(=O)[C@@H](CS)C(=O)NC(=O)[C@@H](N)CC(=O)O)C(=O)O	391.40600000000023	-2.8650299999999955	9	8	10	0
[209086.53]	0.7200954238847731	Cc1c(C(=O)O)cccc1C(=O)N1CCC[C@H]1C(=O)NCC(=O)O	334.32800000000003	0.4986200000000003	6	3	5	1
[415631.9]	0.6927274118934313	COc1cc2oc3ccccc3c(=O)c2c(OC)c1OC	286.283	2.9720000000000013	5	0	3	3
[688954.3]	0.4360644414011198	CCC[C@H](C(=O)O)C(=O)NCCSc1ccccc1	281.377	2.3958000000000004	4	2	8	1
[1166555.9]	0.2011276719859027	CO[C@@]1(NC(=O)CSCC#N)C(=O)N2C(C(=O)O)=C(CSc3nnnn3C)CS[C@@H]21	471.54600000000016	-0.7283199999999983	12	2	9	1
[9034.455]	0.7016364178537916	C[C@](O)(CO)C(=O)OC[C@H]1CC[C@H]2[C@@H]3CCC4=CC(=O)CC[C@]4(C)[C@H]3CC[C@@]21C	404.54700000000025	3.421000000000002	5	2	4	0
[20959.453]	0.27642008124642714	COC(=O)/C=C\C(C)=C\C=C\C=C\CCCC(C)C	262.393	4.6006000000000045	2	0	8	0
[23705.502]	0.7100551264244026	CNCCCCC[C@@]1(O)O[C@H]2[C@@H]3CCC4=CC(=O)CC[C@@H]4[C@H]3CC[C@@]21C	361.5260000000002	3.5854000000000026	4	2	6	0
[22420.172]	0.5760679141871653	C=C1C2=C3CCC(C)(C)C3=C(CC(=O)OC)C[C@@]2(C)C1=O	286.371	3.5116000000000023	3	0	2	0
[3.6607526e+08]	0.8372111906498012	Oc1c(Br)cc(Br)cc1C(=O)O	295.91400000000004	2.6154	3	2	1	1
[149319.3]	0.7155431181774929	CCC[C@@H](CCO)C(=O)OC[C@H]1CCCCC(=O)O1	272.34099999999995	1.8140999999999998	5	1	7	0
[686259.8]	0.43992926540481353	CN[C@H]1C[C@@H](NC(=O)[C@@H]2N[C@@H](CCc3ccccc3)C(=O)N[C@H]2C)C(=O)N1	373.45700000000005	-0.9854999999999958	5	5	6	1
[254462.78]	0.539044940212185	C=C1CC[C@@]2(C)[C@H]3CC4=CC(=O)CC[C@@H]4[C@@]3(C)[C@H](OC(=O)CO)[C@@]2(C)[C@H]1C(=O)CO	416.51400000000024	2.376000000000001	6	2	4	0
[1882514.9]	0.5501217966938848	CC(=O)Oc1ccccc1C(=O)O	180.15899999999996	1.3101	4	1	2	1
[875848.25]	0.6492116919525416	c1c[nH]c(CNc2ccc(S(=O)(=O)Nc3ccccc3)cc2)c1	327.409	3.4276000000000018	3	3	6	3
[10229.366]	0.6309371659531015	COc1ccnc(C[S+]([O-])c2nc3cc(OC(F)F)ccc3[nH]2)c1OC	383.3760000000001	2.8843000000000005	6	1	7	3
[82522.52]	0.7929840886509358	CC[C@H]1CCc2c(c(OC)c(OC)c(OC)c2)C(=O)C1	278.348	3.2576000000000027	4	0	4	1
[5.150505e+14]	0.48837238667997585	S=C=Nc1cccc2ccccc12	185.251	3.5741000000000014	1	0	1	2
[58.185726]	0.06772113117031019	CN[C@H](C)[C@H](CCCCC(=O)O)NC(=O)[C@@H](Cc1ccccc1)C(=O)N[C@@H](CCC(=O)O)C(=O)N[C@@H](CC(=O)O)C(=O)O	608.6450000000003	-0.02329999999999377	12	8	21	1
[1.3177035]	0.17655522107811705	COCc1ccc(CNC(=O)c2c(-c3ccccc3)c(-c3ccc(F)cc3)c(CC[C@@H](O)C[C@@H](O)CC(=O)[O-])n2C(C)C)cc1	615.7220000000002	4.803000000000005	6	3	15	4
[42677540.]	0.5014913838271434	Nc1nc2[nH]cnc2c(=S)[nH]1	167.197	0.59769	4	3	0	2
[30914.914]	0.4158222223252541	N#Cc1nc2ccccc2n1CN(Cc1ccc(OCC(=O)O)cc1)C(=O)c1ccccc1O	456.45800000000014	3.3770800000000025	7	2	8	4
[1904160.6]	0.4561507231998155	CCCCCCOC(=O)c1ccc(N)cc1	221.3	3.0059000000000005	3	1	6	1
[5172808.]	0.7390816537205931	C=C[C@@]1(C)C[C@H]2C[C@H]3[C@H](C)CC4=C(CC(=O)O)[C@H]4CC[C@H]3[C@@]21C	314.46900000000005	5.0621000000000045	2	1	3	0
[4.113403e+10]	0.5483902655688309	CCC(=O)SCC	118.201	1.6761000000000001	2	0	2	0
[347319.2]	0.22075252043575327	N[C@@H](CCCCN[C@@H](CCC(=O)O)C(=O)O)C(=O)NCC(=O)O	333.34100000000007	-1.4075999999999964	9	6	13	0
[1402.0521]	0.38884424042117	C[C@H](N[C@@H](CCCl)O)[C@H]1CC[C@H]2[C@@H]3[C@H](CCC)C4[C@H](O)CC[C@]4(C)[C@H]3CC[C@]12C	426.0850000000003	5.177600000000005	3	3	7	0
[20226.1]	0.7732966432588447	Clc1ccc(-c2ccccc2Cl)c(Cl)c1O	273.546	5.019400000000002	1	1	1	2
[72307.32]	0.4367736241478028	CCCCCOc1ccc(OCC(=O)OCCN(C)CC)cc1	323.433	3.1293000000000015	5	0	12	1
[8260.492]	0.7124527920741569	CCC[C@H]1O[C@H]2C[C@H]3[C@@H]4CCC5=CC(=O)C=C[C@]5(C)[C@H]4[C@@H](O)C[C@]3(C)[C@]2(C(=O)CO)O1	430.5410000000002	2.7168000000000014	6	2	4	0
[1497.5958]	0.6202867926666685	CC1=C[C@](C)(O)CC2=C[C@@H]3CCC4=CC(=O)CC[C@]4(C)[C@H]3CC[C@@]21C	340.5070000000001	5.135700000000005	2	1	0	0
[145317.72]	0.8327124144827058	CCCSc1ccc2[nH]c(NC(=O)OC)nc2c1	265.33799999999997	3.2433000000000005	4	2	4	2
[1.02089896e+08]	0.4427756175776297	CO[C@H]1O[C@@H](CO)[C@H](O)[C@@H]1O	164.157	-1.9282000000000008	5	3	2	0
[30555810.]	0.5745200373948487	CC1=C(C#N)C(C)=C(O)CC1	149.19299999999996	2.452280000000001	2	1	0	0
[58.040386]	0.4212900333687141	C=C(CC(C)C)C(=O)OC[C@H]1C[C@@H](C)C=C2C=C[C@H](C)[C@H](CC[C@@H]3C[C@@H](O)CC(=O)O3)C21	444.61200000000025	4.999300000000006	5	1	8	0
[434850.06]	0.8107373568997642	Cc1ccnc(NS(=O)(=O)c2ccc(N)cc2)n1	264.31	1.16802	5	2	3	2
[8.004821e+08]	0.3849667558355937	Nc1ccccc1O	109.12799999999999	0.9743999999999999	2	2	0	1
[8320363.]	0.802295082399369	CCCC[C@H](C)C(=O)Nc1ccccc1C	219.328	3.759820000000002	1	1	5	1
[98819152.]	0.6951125798613664	O=C1c2ccccc2C(=O)C1c1ccccc1	222.243	2.849400000000001	2	0	1	2
[3.098496e+08]	0.6822997553866551	Cn1c(=O)c2c(ncn2CC2OCCO2)n(C)c1=O	266.25699999999995	-1.1933999999999994	5	0	2	2
[17372.781]	0.5730890917955458	C[S@](=O)C[C@H](O)CC(=O)O	166.198	-0.7995000000000001	4	2	4	0
[1587.2725]	0.34220279532856646	CNC(=O)[C@H](c1ccc(O)c(O)c1)N1CCC[C@H]1C(O)C[C@@H](O)CC(=O)O	382.4130000000001	-0.06410000000000077	8	6	8	1
[122839.586]	0.7991874290143852	CC[C@H](C(C)C)[C@H](O)[C@H](C)c1ccccc1	220.356	3.8332000000000033	1	1	5	1
[965157.3]	0.4722859694934958	C=CCS[S@](=O)CCc1ccccc1N	241.38099999999997	2.3942	3	1	6	1
[696455.56]	0.5391871956552778	Clc1ccc(COC(Cn2ccnc2)c2ccc(Cl)cc2Cl)cc1	381.69000000000005	5.801400000000003	2	0	6	3
[1.3472205]	0.17331993963909145	CC(C)n1c(CC[C@@H](O)C[C@@H](O)CC(=O)[O-])c(-c2ccc(F)cc2)c(-c2ccccc2)c1C(=O)Nc1ccc(S(N)(=O)=O)cc1	636.7220000000001	3.6263000000000014	7	4	13	4
[9471.784]	0.6716774725066873	CCOc1cc(N)c(Cl)cc1C(=O)NCC1CN(Cc2ccc(F)cc2)CCO1	421.9000000000002	3.0908000000000015	5	2	7	2
[25841334.]	0.755476256361758	CC(C)(C(=O)c1cccnc1)c1cccnc1	226.279	2.637100000000001	3	0	3	2
[inf]	0.3258418384593832	C[C@@H](CO)[N+](=O)[O-].C[C@H](O)CC(O)OC	225.24099999999999	-0.6340000000000003	6	3	5	0
[78082.94]	0.6288696324891435	C[N+]1(CCOC(=O)C(O)c2ccccc2)CCC1	250.31799999999998	1.1134999999999997	3	1	5	1
[707644.4]	0.4946369063996472	NC(N)=C/C(=O)c1ccccc1	162.192	0.6280999999999995	3	2	2	1
[125714.74]	0.8562566198859061	C1CCC(OC(=O)C(O)c2ccc(Cl)cc2)CC1	268.74	3.2493000000000016	3	1	3	1
[1526980.5]	0.5914654853601127	C=C(CCCC(=O)O)CC(=O)O	172.17999999999998	1.2722	4	2	6	0
[6577387.5]	0.4435105912731592	O=c1ccn([C@@H]2O[C@H](CO)[C@@H](O)[C@H]2O)c(=O)[nH]1	244.20300000000003	-2.8519	6	4	2	1
[79.18294]	0.7274937920781108	Cc1cc(Cl)ccc1-c1c(F)c(C(C)C)c(Cl)cc1O	313.199	5.936920000000004	1	1	2	2
[16020.652]	0.5793131819315461	CCN(CCNC(=O)c1ccc(Cl)cc1)c1ccc(-c2ccc(F)cc2)cc1	396.8930000000001	5.4024000000000045	2	1	7	3
[87.69819]	0.3160633251207913	C=C1OC(=O)C2=C(CC[C@H](OC(=O)OC)C[C@H](C)[C@H]2CC[C@@H](O)C[C@@H](O)CC(=O)[O-])[C@@]1(O)C(C(C)=O)C(C)C	553.6250000000003	1.5656999999999992	11	3	11	0
[4234.2227]	0.3974071172692899	CCCSC[C@@H](NC(=O)Cc1ccc(F)cc1)C(=O)N1CCC[C@H]1C(=O)OC(C)(C)CC	466.61900000000037	3.719000000000003	5	1	11	1
[2.486342e+08]	0.5189146597607264	C=C[C@](O)(CCC(=O)O)CC(=O)O	188.179	0.243	5	3	6	0
[1130733.9]	0.7084288718601687	CO[C@@H]1c2cc3c(C)cc(=O)oc3c(C)c2o1	232.23499999999996	2.4472400000000007	4	0	1	2
[75487432.]	0.613508686604954	NCCCCCCN1CCCC1	170.29999999999995	1.6012999999999997	2	1	6	0
[377.16995]	0.07469595094894282	CCCC[C@H](CNC(=O)[C@@H](N)Cc1ccccc1)C(=O)N[C@@H](CC(=O)O)C(=O)N1CCC[C@H]1C(=O)N[C@@H](CCC(=O)O)C(=O)N[C@@H](CCC(=O)O)C	732.8320000000001	0.14860000000000823	12	8	23	1
[3790701.8]	0.7371899048345689	C=CCOc1ccccc1-c1ccc(OC)cc1	240.30199999999996	3.9270000000000023	2	0	5	2
[76576224.]	0.5185616272398965	NC(=O)CCN1CCC1=O	142.15800000000002	-0.9059000000000004	2	1	3	0
[17.379889]	0.3319980046547848	C[C@@H]1O[C@@H](Oc2c(-c3ccc(F)cc3)nc(C(C)C)n2/C=C/[C@@H](O)C[C@@H](O)CC(=O)O)[C@@H](O)[C@H]1O	494.5160000000002	1.715299999999999	9	5	10	2
[5.7853754e+08]	0.4331016428047175	Cc1cccc[n+]1C	108.164	0.81952	0	0	0	1
[1281227.]	0.5568848886439397	O=C(N[C@H]1CO[C@H](CO)[C@@H](O)[C@H]1O)c1ccccc1	267.28100000000006	-1.102099999999999	5	4	3	1
[2173462.8]	0.7550048037711037	Cc1ccc([C@H](C)C(=O)O)cc1C	178.231	2.4915400000000005	2	1	2	1
[365748.06]	0.7363604716088504	C#CCN(Cc1ccccc1)C(=O)O	189.21399999999997	1.7998000000000003	2	1	3	1
[1397688.6]	0.39341920516901163	O=C(O)CNCP(=O)(O)O	169.073	-1.2042000000000002	6	4	4	0
[52419.203]	0.7720291378000386	CC(=O)COC(=O)C(C)(C)Oc1ccc(Cl)cc1	270.712	2.629600000000001	4	0	5	1
[387182.9]	0.8730374176870054	O=C(NCC1CCCCC1)c1cccc(Cl)c1	251.757	3.650100000000003	1	1	3	1
[8517.442]	0.5462853163883568	CCCCCc1ccc(OCC(O)C[C@@H](O)CC(=O)O)cc1	310.39	2.3847000000000005	5	3	11	1
[1966.4081]	0.6633529015863622	C[C@H]1C[C@H](O)[C@@H](C)O[C@H]2[C@@H]3C[C@H](C)C4=CC(=O)C=C[C@]4(C)[C@@]3(F)[C@@H](O)C[C@]12C	392.51100000000014	3.367600000000002	4	2	0	0
[5131.2915]	0.5417624275928407	CCC1=C(C)CN(C(=O)NCCc2ccc(S(=O)(=O)NC(=O)N[C@H]3CC[C@H](C)CC3)cc2)C1=O	490.6260000000003	3.0740000000000016	5	3	7	1
[1415.7188]	0.17109945263489132	CSCC[C@@H](NC(=O)[C@@H](Cc1ccccc1)NC(=O)[C@@H](N)Cc1ccccc1)C(=O)N[C@@H](CC(=O)O)C(=O)O	558.6570000000004	0.5659000000000038	9	6	16	2
[298414.97]	0.8169951703125135	CS(=O)(=O)c1ccc(C2=C(c3ccccc3)C(=O)OC2)cc1	314.3620000000001	2.5577000000000005	4	0	3	2
[1133051.4]	0.25718517203487173	CO[C@@H]1[C@H](O)[C@H](N)[C@@H](O[C@H]2O[C@H]([C@H](C)N)CC[C@H]2N)[C@H](O)[C@@H]1N(C)C(=O)CN	405.49600000000015	-3.585399999999993	10	6	6	0
[6508413.5]	0.8561074903026877	CCCOC(=O)N1CCN(Cc2ccc(Cl)cc2)CC1	296.79800000000006	3.0042000000000018	3	0	4	1
[7949.949]	0.41279102537530415	C[C@H](CC[C@H](O)CC(C)(C)O)[C@H]1CCCN1C[C@@H](CC(=O)O)CC(=O)O	373.4900000000001	1.9546	7	4	12	0
[713368.7]	0.7514859268568042	Oc1ccc2c3c1O[C@H]1[C@@H](O)CC[C@@]4(O)[C@@H](C2)N(CC2CCC2)CC[C@]314	357.4500000000003	1.7072999999999998	5	3	2	1
[3807248.2]	0.6172445494970528	c1ccc(-c2ccc(F)cc2)cc1	172.202	3.492700000000002	0	0	1	2
[1.6284609e+09]	0.5993259738497402	c1csc(-c2ccccc2)c1	160.24099999999999	3.4151000000000016	0	0	1	2
[2058.043]	0.09712137551744994	N#CC1=C(C(=O)N[C@H](C(=O)O)[C@@H](Cc2ccccc2)C(=O)O)C(=O)NCC(=O)N[C@H]1CCC(=O)N[C@@H](CCCC(=O)O)C(=O)O	629.5790000000003	-1.4614199999999942	13	8	16	1
[2936.208]	0.7165479005218761	CC[C@@H](C#CC#CC(C)(C)O)CC(C)(C)O	222.32799999999997	1.9513000000000003	2	2	3	0
[33597.082]	0.7016480036277004	CCC[C@]1(O)C[C@H]2[C@@H]3CCC4=CCCC[C@@H]4[C@H]3CC[C@@]21C	288.475	5.090300000000005	1	1	2	0
[1159998.4]	0.6166116116190477	CC(=O)O[C@]1(C(C)=O)CC[C@H]2[C@@H]3C=C(Cl)C4=CC(=O)[C@@H]5C[C@@H]5[C@]4(C)[C@H]3CC[C@@]21C	416.9450000000003	4.607600000000004	4	0	2	0
[436.0978]	0.3622315795728609	CCCCCCO[C@H]1C[C@@H]2C[C@@H]3CCC4=CC(=O)CCC4=C3[C@@H](c3ccc(N(C)C)cc3)C[C@@]21C	475.71700000000027	7.617600000000009	3	0	8	1
[37965.12]	0.06824479508490591	CN[C@@H]1[C@@H](O[C@H]2[C@H](O[C@H]3[C@H](O)[C@@H](O)[C@H](N=C(N)N)[C@@H](O)[C@@H]3N=C(N)N)O[C@@H](C)[C@]2(O)C=O)O[C@@H](CO)[C@H](O)[C@H]1O	581.5800000000005	-8.161100000000008	17	12	9	0
[2032644.]	0.5643565474411641	CO/C=C(C(=O)O)c1ccc(O)cc1	194.186	1.4641	4	2	3	1
[7.3950796e+12]	0.520631018455888	CC1(C)[C@H]2CC[C@]1(C)C(=O)C2	152.237	2.401700000000001	1	0	0	0
[6669.3193]	0.13555956630497829	C[C@@H](O)[C@H](NC(=O)[C@@H]1CCCN1C(=O)[C@H](Cc1ccccc1)NC(=O)CN)C(=O)NCC(=O)NCC(=O)O	534.5700000000003	-3.1537999999999915	9	7	13	1
[1133051.4]	0.25718517203487173	CO[C@H]1[C@@H](O)[C@H](N)[C@@H](O[C@H]2O[C@H]([C@H](C)N)CC[C@H]2N)[C@H](O)[C@@H]1N(C)C(=O)CN	405.49600000000015	-3.585399999999993	10	6	6	0
[10120.387]	0.21751778620947723	N#C[C@@H](O[C@H]1O[C@H](CO[C@@H]2O[C@H](CO)[C@@H](O)[C@H](O)[C@H]2O)[C@@H](O)[C@H](O)[C@H]1O)c1ccccc1	457.4320000000001	-3.108019999999997	12	7	7	1
[10673120.]	0.7992484445643814	CCN[C@H](CC)C(=O)Nc1ccccc1C	220.316	2.3216200000000002	2	2	5	1
[22514.15]	0.8915880432277354	Cc1ccc(S(=O)(=O)NC(=O)NN2CCCCCC2)cc1	311.4070000000001	1.7739199999999995	4	2	3	1
[3812.7107]	0.5280903226469147	CCCCC#CC#CCCCCCC(=O)O	220.31199999999993	3.2185000000000015	2	1	7	0
[36419604.]	0.3560660173474034	O=C1/C(=C/c2ccc(-c3ccccc3)cc2)C(=O)O1	250.253	2.820400000000001	3	0	2	2
[18908086.]	0.3446247204426618	NCCCNCCSP(=O)(O)O	214.22699999999998	-0.2492999999999997	6	4	7	0
[16365332.]	0.7472877061405061	O=C1OCc2cc(OCCCCc3nnnn3C3CCCCC3)ccc2N1	371.4410000000002	3.642100000000002	6	1	7	2
[450492.6]	0.47080379514367743	CCCCCCC/C=C/C(=O)O	170.25199999999998	2.987700000000001	2	1	7	0
[159869.61]	0.7177195581126693	CC/C=C(/CCCCC(=O)O)c1ccccc1	232.32300000000004	4.125000000000003	2	1	7	1
[1.3834224e+08]	0.7520713306353355	O=C1N(c2ccc(Cl)cc2)c2cc(Cl)ccc21	264.111	4.285300000000002	1	0	1	2
[64.79234]	0.426795690146226	CCCn1c(=O)c2c(-c3ccccc3)cc(-c3ccc(F)cc3)c(CC[C@@H](O)C[C@@H](O)CC(=O)[O-])c21	490.55100000000033	3.714400000000003	5	2	11	3
[5607.9785]	0.6921211569723765	CC1=C2C(=CO[C@H](C)[C@H]2C)C(O)=C(C(=O)O)C1=O	250.24999999999994	1.721	5	2	1	0
[17455864.]	0.6697094941850071	CCCC[C@@H]1OC(=O)C[C@H]1C(=O)O	186.20699999999997	1.1929	4	1	4	0
[20778990.]	0.5481589825040829	Cc1ncc([N+](=O)[O-])n1CC(C)O	185.183	0.4805199999999999	4	1	3	1
[3656098.]	0.7117628776339167	CN[C@H](C)Cc1ccc(O)cc1	165.236	1.5425999999999997	2	2	3	1
[692417.]	0.34583626866251044	CCCCCS(=O)(=O)Nc1ccc([N+](=O)[O-])cc1O	288.32500000000005	2.2323	5	2	7	1
[3954406.2]	0.6550248398751946	CCCCOc1ccc(OCCCN2CCOCC2)cc1	293.4069999999999	2.9666000000000015	4	0	9	1
[246858.28]	0.448569703046719	ClSc1cccc(COC(Cn2ccnc2)c2ccc(Cl)cc2Cl)c1	413.75700000000006	6.393900000000003	3	0	7	3
[inf]	0.0784560249339612	CCC[N+](CCCCC)CC.OC(=O)CCC(=O)OCC[N+](CC)CC.[I-].[I-].[I-]	755.2780000000002	-5.667100000000012	4	1	15	0
[506896.25]	0.5438612576373347	Fc1ccc(C(c2ccc(F)cc2)N2CCN(C/C=C/c3ccccc3)CC2)cc1	404.5040000000001	5.3852000000000055	2	0	6	3
[3554561.2]	0.6411326943947449	CC(=O)CSc1ccccc1	166.245	2.3677	2	0	3	1
[1090.1365]	0.11690172594745143	CCCCCCC1C(=O)O[C@H](C)[C@H](NC(=O)c2cccc(NC=O)c2O)C(=O)O[C@@H](C)[C@@H]1OC(=O)CC(C)C	548.6330000000003	3.480400000000002	9	3	12	1
[10460.899]	0.5905476983602701	C[C@@H](COc1ccc(O)cc1)NCCc1ccc(O)c(O)c1	303.358	2.4030000000000014	5	4	7	2
[31396.604]	0.4931519246003245	C[C@]12C[C@@H](c3ccccc3)C[C@@H]1CC[C@@H]1[C@@H]2CC[C@@]2(C)[C@H]1CC[C@]2(C)C	350.5900000000001	7.449000000000007	0	0	1	1
[5237353.5]	0.3158441445375122	O=C(O)[C@@H](O)[C@H](O)[C@H](O)C(=O)O	180.112	-2.7617000000000007	7	5	4	0
[4444.648]	0.3233811192104613	CCN1C[C@@]2(COC)[C@H](O)C[C@H](OC)[C@@]34[C@@H]5C[C@@]6(O)[C@H](OC(=O)c7ccccc7)[C@@H]5[C@@](OC(C)=O)([C@@H]([C@H](OC)[C@H]23)[C@@H]14)[C@@H](O)[C@@H]6OC	645.7460000000003	0.6481000000000035	12	3	9	1
[834501.8]	0.578029884636738	O=c1[nH]c(=O)n([C@H]2C[C@H](O)[C@@H](CO)O2)cc1I	354.1	-1.2181000000000002	5	3	2	1
[106539.49]	0.4289785126057394	ON=C1C=C(c2ccccc2Cl)c2cc([N+](=O)[O-])ccc2N1	315.716	3.6864000000000017	3	2	2	3
[43836020.]	0.20261706855809875	O=C(NO)NCP(=O)(O)O	170.061	-1.19	5	5	2	0
[26142.46]	0.3328302955399547	C[C@@H](N)Cn1cnc([C@H]2C[C@H](O)[C@@H](CO)N2C(=O)[C@@H](CCCCCCCCCCN)O2)c21	451.6120000000005	1.4561	7	4	13	1
[1.9914638e+16]	0.5561651379119158	O=c1[nH]c(O)c(F)cc1F	147.07999999999998	0.3587000000000001	2	2	0	1
[4.8900797e+09]	0.537482268834938	C[C@H]1CC[C@@H]2C(=O)C=C(C)C[C@@H]12	164.24799999999996	2.567800000000001	1	0	0	0
[221.28874]	0.6030242248904202	C[C@@H](CCO)CC(=O)OC[C@H]1CCC[C@@H]2[C@@H]3CCC4=CC(=O)CC[C@]4(C)[C@H]3C(=O)C[C@@]21C	444.61200000000025	4.655400000000005	5	1	6	0
[16173869.]	0.7446202017746089	NCCS[C@H]1c2ccccc2[nH]1	180.27599999999998	1.8026	3	2	3	1
[295895.94]	0.566226506864311	COCCO[C@@H](CO)COC(=O)c1ccccc1C	268.30899999999997	1.1757199999999999	5	1	8	1
[2237875.5]	0.7981617781495807	CSC[C@H](NC(=O)Cc1ccccc1)C(=O)O	253.323	1.1615000000000002	4	2	6	1
[17515.57]	0.6481476986314566	C(CC[C@@H]1CO2)CCC3=CC(=O)CC4=CC(=O)CC[C@@H]4[C@H]3CC[C@@]21C	342.47900000000016	4.556700000000004	3	0	0	0
[53804.434]	0.6379177977616006	CC1=C(C=C2\CCCC(=O)O2)CCC(C)(C)CC1	248.36599999999993	4.5141000000000036	2	0	1	0
[13921115.]	0.7922677346061328	c1ccc(CCNc2ccccc2)cc1	197.28100000000003	3.3412000000000015	1	1	4	2
[395684.88]	0.7240817407174932	CCC[C@H](O)Cc1ccccc1	164.248	2.3901000000000003	1	1	4	1
[39894732.]	0.6915773895824666	C/C=C/C(=O)N(CC)c1ccccc1C	203.28500000000003	2.9240200000000014	1	0	3	1
[7442.015]	0.5164404676052128	CC(C)[C@H](C(=O)Nc1ccc(F)cc1)C(=O)N[C@@H](CC(=O)O)C(=O)O	354.3340000000001	1.0804999999999996	6	4	8	1
[10996348.]	0.4309127051972632	O=C(N/N=C/c1ccc([N+](=O)[O-])o1)c1cc([N+](=O)[O-])cc([N+](=O)[O-])c1O	365.21400000000006	1.4736999999999998	9	2	6	2
[1408626.8]	0.7610614713574507	C/C=C/c1cc(OC)c(OC)cc1OC	208.25699999999998	2.7455000000000007	3	0	4	1
[3339812.5]	0.4163781088474815	N/C(=N\CCCCNC(=O)c1ccc(O)cc1)c1ccccc1	311.38500000000005	2.3077000000000005	3	3	7	2
[3.881842e+11]	0.6601397312707366	O=C(CI)NC(=O)c1ccccc1	289.072	1.3780000000000001	2	1	2	1
[5.520973e+09]	0.3165786787720106	NNC(=O)c1ccncc1	137.142	-0.3149000000000006	3	2	1	1
[230.5598]	0.5173724821625159	C#Cc1cnc(C[S+]([O-])c2ccc(F)cc2)cc1-c1ccc(F)cc1	353.3930000000001	4.315900000000003	2	0	4	3
[54988.42]	0.8594044841056042	Cc1ccc(Cl)c(Nc2ccccc2C(=O)O)c1Cl	296.153	4.743620000000003	3	2	3	2
[1.0120579e+15]	0.5779329963429556	O=c1[nH]c(Cl)c(F)cc1F	165.526	1.3065	1	1	0	1
[2355.5369]	0.6445682392440673	CC(C)[C@@H](C(=O)O)[C@H]1CC[C@H]2[C@@H]3CC[C@H]4CC[C@@H](O)CC[C@]4(C)[C@H]3CC[C@@]21C	390.6080000000002	5.753100000000006	3	2	3	0
[935.15845]	0.703523494165622	CO[C@@H]1[C@H](COC(=O)c2ccc(C)cc2C)[C@@H](-c2ccc(F)cc2)C(=O)O[C@H]1C(=O)O	430.42800000000017	3.0243400000000005	7	1	6	2
[175433.28]	0.7195285345178133	CCCCCCOc1ccccc1C(=O)O	222.284	3.3439000000000014	3	1	7	1
[61840.477]	0.5529766145365564	CC(C)/C=C/[C@@H](O)C[C@@H](O)CCCC(=O)O	230.30399999999995	1.5654	4	3	8	0
[61115.695]	0.6854291888571977	CC(C)O[C@H]1CC[C@@H]2[C@@H]3CCC4=CC(=O)CC[C@]4(C)[C@H]3CC[C@]12C	330.51200000000006	5.311900000000006	2	0	2	0
[35811.28]	0.4857725924543914	C[C@H]1CO[C@@H]2C=C[C@H](C)[C@H](OC(=O)CC(=O)O)[C@H](C)[C@H]12	282.33599999999996	1.8659999999999999	5	1	3	0
[inf]	0.44053651914930153	CCOC(C)(C(=O)OCC[N+](C)(CC)CC)c1ccccc1.[Br-]	388.34599999999995	-0.028099999999997793	3	0	9	1
[836127.7]	0.7325276241844828	CN1CCC(=C2c3ccccc3CC(=O)c3sccc32)CC1	309.4340000000001	4.014400000000004	2	0	0	2
[3.4682717e+08]	0.44797755619868146	CCC1(CC)C(=O)NC1=O	141.17	0.4491999999999999	2	1	2	0
[61602820.]	0.6261518225795569	CN1CCC[C@H]1c1cccnc1	162.236	1.8483	2	0	1	1
[1049684.6]	0.708806376357817	O[C@@](Cc1ccc(O)c(O)c1)c1ccccc1	229.255	2.59309	3	3	3	2
[1224671.]	0.8362374164858365	N[C@@H](C(=O)O)c1ccc(C(=O)c2ccc(F)cc2)cc1	273.263	2.1411000000000007	4	2	4	2
[1.6544173e+08]	0.5237474723611113	NCC1CCCC1	99.177	1.1353000000000002	1	1	1	0
[431982.38]	0.3119501300802127	C[S@@+](CCON)CC(=O)NC(=O)NC(=O)c1ccc(N)cc1	327.3860000000001	-0.6267999999999987	6	4	6	1
[36248.414]	0.4765712375787556	C=C1C(C)(C)C(=O)O[C@H]2[C@@H]3CCC4=CC(=O)CC[C@]4(C)[C@H]3CC[C@@]21C	342.4790000000001	4.616100000000005	3	0	0	0
[3361250.]	0.6661660978377705	NC(=O)[C@H](Cc1ccccc1)NC(=O)O	208.217	0.3505999999999996	3	3	4	1
[538.42596]	0.32834650610487814	CC(=O)[C@]1(O)Cc2c(O)c3c(c(O)c2[C@@H](O[C@H]2C[C@H](N)[C@H](O)[C@H](C)O2)C1)C(=O)c1ccccc1C3=O	497.5000000000002	1.0202999999999998	10	5	3	3
[1101360.6]	0.7661773730045591	CC(C)COc1ccc(C(=O)c2ccc(F)cc2)cc1	272.31899999999996	4.0915000000000035	2	0	5	2
[166994.11]	0.22327352183559843	O[C@H]1[C@H](O)[C@@H](O)[C@H](O[C@H]2O[C@H](CO)[C@@H](O)[C@H](O)[C@H](O)[C@H]2O)[C@H](O)[C@H]1O	372.32300000000004	-6.649499999999992	12	10	3	0
[231.39687]	0.509364652560237	CC[C@H](c1ccc(OCC(O)C[C@@H](O)CC(=O)O)cc1)c1cccc(O)c1	374.43300000000005	2.8995000000000006	6	4	10	2
[24382134.]	0.6415738646505927	C=C1[C@@H](OC(=O)c2ccc(CC(=O)O)n2C)C[C@H](O)[C@H]1C	293.31899999999996	1.1344999999999998	5	2	4	1
[167217.39]	0.6577452185749303	Cc1nc2n(c(=O)c1CCN1CCC(c3noc4cc(F)ccc34)CC1)CCCC2	410.4930000000003	3.5904200000000026	5	0	4	3
[5.1140094]	0.22696757467979506	C=C[C@H]1CN(CC[C@H](C)[C@@H](O)c2ccccc2)C[C@H](/C=C/c2c(-c3ccc(F)cc3)nc(N(C)S(C)(=O)=O)nc2C(C)C)C1	620.835	6.699000000000008	6	1	12	3
[32283.754]	0.6527905750624595	CC[C@H](C)[C@@](C)(O)CC[C@@H](C)CCCC(=O)O	244.37499999999994	3.4547000000000017	3	2	9	0
[39527.582]	0.49795893985199036	CCC(=O)O[C@]1(C(=O)CCl)[C@@H](C)C[C@H]2[C@@H]3CCC4=CC(=O)C=C[C@]4(C)[C@@]3(F)[C@@H](O)C[C@@]21C	466.97700000000026	4.103100000000003	5	1	4	0
[43948.84]	0.7578372567708662	C[C@@]1(CO)C[C@H]2C3=CCCC4=CC(=O)CC[C@@H]4[C@H]3CC[C@@]21CC(=O)CO	358.4780000000002	2.9785000000000017	4	2	4	0
[1300745.8]	0.33602476320889413	N[C@H](CSSC[C@H](N)C(=O)O)C(=O)O	240.306	-0.8083999999999993	8	4	7	0
[17335.18]	0.8204735706308336	CC1=CCc2ccc(NC(C)C)cc2C1=O	215.296	3.192000000000002	2	1	2	1
[2.8694954e+11]	0.5423834786401206	NC(=O)CN1CCCC1=O	142.158	-0.9059000000000004	2	1	2	0
[64754792.]	0.6143884490200855	COC(=O)c1ccccc1O	152.14899999999997	1.1787999999999998	3	1	1	1
[206071.83]	0.8497608844548474	C[C@@H]1CC(=O)N2CCCC[C@H]2N1C(=O)C(c1ccccc1)NC(=O)c1ccccc1	405.4980000000001	3.1171000000000015	3	1	4	2
[1.00273144e+08]	0.5265101609873017	C[C@](O)(C(=O)O)CCC(=O)O	162.141	-0.3132	5	3	4	0
[289.1931]	0.8670414929891526	Cc1cc(-c2ccc(F)cc2)c(/C=C/[C@@H]2C[C@@H](O)CC(=O)O2)c(C)n1	341.3820000000001	3.584240000000002	4	1	3	2
[887508.8]	0.6336261903288789	C[S@@](=O)CCN1CCCCC1	175.29699999999997	0.8507999999999998	2	0	3	0
[61006840.]	0.4064039562591135	O=C(NO)c1ccccc1O	153.13699999999997	0.5112000000000003	3	3	1	1
[60439.23]	0.7514859268568043	Oc1cc2cc3c1O[C@H]1[C@@H](O)CC[C@@]4(O)[C@@H](C2)N(CC2CCC2)CC[C@]314	357.4500000000002	1.7072999999999998	5	3	2	1
[3.640895e+09]	0.5339449988965574	CC1=C2CC3=CC(=O)CC[C@@]3(C)C[C@H]12	188.26999999999995	3.022100000000002	1	0	0	0
[241614.47]	0.5593444241848432	CO/C(O)=C(C(=O)C(C)C)NC(C)=C(C)C	227.30399999999997	2.4884000000000004	4	2	5	0
[390180.16]	0.849508632063607	CCc1scnc1C(=O)N1CCC(Cc2ccc(F)cc2)CC1	332.4440000000001	3.9395000000000024	2	0	4	2
[13055297.]	0.4637535306291197	O=C1[C@H](CC[S+]([O-])c2ccccc2)C(=O)N(c2ccccc2)N1c1ccccc1	404.4910000000001	3.795500000000003	3	0	6	3
[836226.6]	0.8600549198257493	Cc1cccc(Nc2ccccc2C(=O)O)c1C	241.29	3.7452400000000017	3	2	3	2
[3032197.]	0.6771507461450315	C[C@H]([C@H](O)c1ccc(O)cc1)C(=O)O	196.202	1.1463	4	3	3	1
[12268435.]	0.7606326161845202	N#Cc1cnc(C(c2ccc(C#N)cc2)n2cncn2)c(=O)[nH]1	303.285	0.7424599999999999	6	1	3	3
[85800240.]	0.5124219832866981	C[C@H]1SCC[C@H]1CSS	180.363	2.706000000000001	2	1	2	0
[86812.4]	0.7013194281770768	CC(=O)[C@H]1CC[C@H]2[C@@H]3CCC4=CC(=O)CC[C@]4(C)[C@H]3CC[C@]12C	314.46900000000005	4.723500000000005	2	0	1	0
[1280.1509]	0.3355314933650268	CC(C)=C(CCCC2CC(=O)NC(=O)C(NC(=O)[C@@H](CC(=O)O)C(C)(C)C)C2)C(=O)N1CCCC1	491.6290000000005	2.7901000000000016	6	3	9	0
[1134.5581]	0.14016402002820666	C[C@@H]1O[C@@H](O[C@H]2C[C@@H](O)[C@]3(CO)[C@H]4[C@H](O)C[C@]5(C)[C@@H](C6=CC(=O)OC6)CC[C@]5(O)[C@@H]4CC[C@]3(O)C2)[C@H](O)[C@H](O)[C@H]1O	584.6590000000006	-1.5149999999999972	12	8	4	0
[211401.73]	0.6713509833751745	C[C@H]1[C@H]2[C@@H]3CC[C@@H]4C[C@@H](O)C[C@@H](O)CC[C@]4(C)[C@@]3(C)[C@@H]2CC[C@@]1(C)C(=O)CO	392.5800000000002	3.5646000000000027	4	3	2	0
[63896.785]	0.6342178268911357	CCC/C=C\CCC(C)(C)CC(=O)O	198.30599999999998	3.623800000000002	2	1	7	0
[12902.859]	0.10009575954737525	NC[C@H]1O[C@@H](CO[C@H]2O[C@H](CO)[C@@H](O[C@H]3O[C@H](CO)[C@@H](O)[C@H](O[C@H]4OC[C@H](O)[C@H](O)[C@H](O)[C@H]4O)[C@H](O)[C@H]3O)[C@H](N)[C@@H]2O)[C@H](O)[C@@H](O)[C@@H]1O	708.6640000000006	-10.412600000000015	22	15	10	0
[22116.322]	0.4391367379374335	C[C@@H]1O[C@@H](O[C@@H]2C=C3CC[C@@H]4[C@H](CC[C@]5(C)[C@@H](c6ccc(=O)oc6)CC[C@]45O)[C@@]3(C)CC2)[C@H](O)[C@H](O)[C@H]1O	530.6580000000004	3.013800000000002	8	4	3	1
[1739.7269]	0.6264280543788205	CC(=O)[C@H](CCC(C)(C)O)C(=O)O	188.223	0.8273000000000001	4	2	5	0
[200356.83]	0.9111885381713555	CN(CC(N)=O)c1ccc(Oc2ccc(F)cc2)cc1	274.29499999999996	2.5395000000000003	3	1	5	2
[708308.1]	0.7844361007210132	Cc1cnnc(NS(=O)(=O)c2ccc(N)cc2)n1	265.298	0.5630199999999999	6	2	3	2
[1.26360536e+08]	0.8303445311416687	O=C(NCc1ccccc1)c1ccccc1	211.264	2.616600000000001	1	1	3	2
[184588.81]	0.7636503708350931	C[C@]1(C(=O)O)CC[C@H]2[C@@H]3CCCC4=CC(=O)CC[C@@H]4[C@H]3CC[C@@]21C	330.4680000000001	4.609200000000005	3	1	1	0
[275258.]	0.524208510144611	C[C@@H](Cc1ccc(O)c(O)c1)OC(=O)O	212.20099999999996	1.7234	5	3	3	1
[449139.16]	0.7319152457466686	CN(C)C[C@@H]1CC[C@H]2[C@@H]3CCC4=CC(=O)CC[C@]4(C)[C@H]3CC[C@]12C	329.5280000000001	4.696100000000005	2	0	2	0
[3023.365]	0.5993130605667232	CC[C@H]1C[C@@H](COC(=O)C(C)C)[C@H](OC(=O)C(C)C)[C@H](O)CC1	328.44900000000007	2.9406000000000008	5	1	6	0
[3456104.5]	0.2346588097545297	CN/C(=N/CCSCc1nc[nH]c1C)NC#N	252.347	0.5974	5	3	5	1
[6008653.5]	0.6451540750614092	CC[C@@H]1NC(=O)C[C@H](C)[C@H](C)O1	171.23999999999998	1.2835999999999999	2	1	1	0
[7123826.]	0.38074729158980625	CC1=C[C@H]2[C@@H](C)C(=O)O[C@H]3O[C@]4(C)CC[C@@H]1[C@]32OO4	266.29299999999995	1.9249	5	0	0	0
[672.22327]	0.366278932234147	C=C1[C@H](O)C[C@H]2[C@@H]3CCC4=CC(=O)C=C[C@]4(C)[C@@]3(F)[C@@H](O)C[C@@]2(C)[C@@]1(F)COP(=O)(O)O	474.4370000000002	2.7018000000000013	7	4	3	0
[2146842.8]	0.6734452434547541	C[C@]12CC(=O)C[C@H]1CC[C@@H]1[C@@H]2CC[C@]2(C)C(=O)CC[C@@H]12	274.404	3.777200000000003	2	0	0	0
[114215.09]	0.13673901646591563	CSCC[C@@H](N)C(=O)N[C@H](C(=O)N[C@@H](CC(=O)O)C(=O)O)C(=O)N[C@H](C(=O)O)C(C)C	464.49700000000024	-2.1788999999999943	11	7	14	0
[4098249.2]	0.785231091449117	O=C(CCCSCC(=O)Nc1ccccc1)N1CCCCC1	320.45800000000025	3.1510000000000016	3	1	7	1
[524163.28]	0.8589798707353942	O=C1CCC[C@H]1CSS(=O)(=O)c1ccccc1O	286.374	2.1833000000000005	5	1	4	1
[1165769.6]	0.5318702752935778	O=C(CSc1ccc(Br)cc1)c1ccc(Br)cc1	386.108	5.186600000000003	2	0	4	2
[18638.986]	0.671367259691675	CC1=C[C@H](O)C[C@@H]2[C@@H]3CCC4=CC(=O)CC[C@]4(C)[C@H]3CC[C@]12C	314.46900000000005	4.435400000000004	2	1	0	0
[8004.122]	0.33764749891200574	CCC(=O)[C@@H]1[C@H]2C[C@H]3c4[nH]c5cc(OC)ccc5c4CCN3C[C@H]2C[C@@H](OC(=O)c2cc(OC)c(OC)c(OC)c2)[C@@H]1OC	606.7160000000003	4.977200000000005	9	1	9	3
[16700.71]	0.3444009643961377	CCCCC[C@@H](O)CC(=O)Nc1ccccc1C(=O)OCC(O)C(=O)O	367.39800000000014	1.5587	7	4	11	1
[32921.562]	0.6448528790267835	OCCCc1ccccc1-c1nc2[nH]nnc2c(=O)[nH]1	271.28	0.6330999999999999	5	3	4	3
[3.4085573e+10]	0.5980139755338479	NCCc1c[nH]c(=O)cc1	138.17	-0.12390000000000029	2	2	2	1
[9431975.]	0.8142774466148957	O=C(ON1CCN(CCN2CCCCC2)CC1)c1cccc(Cl)c1	351.87799999999993	2.5153000000000008	5	0	5	1
[18810534.]	0.8528036890699656	C[C@H](C(=O)O)c1cccc(C(=O)c2ccccc2)c1	254.285	3.1057000000000015	3	1	4	2
[113173.86]	0.3267446451726221	CCCCC[C@@H](C)CCCCCCCCCCCC(=O)O	298.5109999999999	6.578500000000007	2	1	16	0
[694603.56]	0.7191111378921404	CC[C@H]1CCC(=O)O[C@H](C)C=C(CO)C1=O	226.27199999999996	1.2259	4	1	2	0
[4.8573373e+08]	0.46491702840396565	O=c1c2ncnnnn2c(=O)[nH]1	166.10000000000002	-2.4564000000000004	6	1	0	2
[38993692.]	0.6057206690801091	O=[P@]1(N(CCCl)CCCl)NCCCO1	261.089	1.884	4	1	5	0
[338024.97]	0.7924248967564492	O=C1O[C@@H](CO)C2=C1CN1CCCCN2CCc2ccccc21	314.38499999999993	1.3166999999999998	5	1	1	1
[2.722227e+09]	0.37210866221211275	[O-][n+]1cccc(O)c1O	127.09899999999998	-0.26879999999999993	3	2	0	1
[129.04532]	0.2620739367149902	C[S@](=O)C[C@@H]1O[C@@H](C)[C@@H](O)[C@H](O[C@H]2[C@@H](O)[C@@H](CO)[C@H](NC(=O)c3ccccc3)CC2)[C@H](O)[C@@H]1O	501.59800000000024	-1.4494999999999962	9	6	7	1
[1285.5669]	0.33267589021911814	C[C@@H]1C=C[C@@H](C)[C@H](CC[C@@H](O)CC[C@@H](O)CC(=O)O)[C@H]1COC(=O)C(C)(C)CC	412.56700000000023	3.797100000000003	6	3	12	0
[1436580.8]	0.4860799811760921	CC(C)=C[C@H]1C[C@H](C)[C@]2(CC[C@]3(C)C[C@@H]4C(C)=CC(=O)[C@H]4/C(C=O)=C\C[C@H]32)O1	382.5440000000001	5.213200000000005	3	0	2	0
[1573.6207]	0.6337917248152473	C[C@@H](O)CCCC(=O)N[C@@H]1CC[C@H]2[C@H]3CC[C@H]4C[C@@H](O)CC[C@]4(C)[C@H]3CC[C@@]21C	405.6230000000002	4.425900000000004	3	3	5	0
[2206397.5]	0.7876204178140837	CC[C@H]1C(=O)N[C@@H](C(=O)N[C@@H]2CCC[C@H]2N)c2ccccc21	301.39	1.3471	3	3	3	1
[10220.6875]	0.4444236488005265	C(=C/[C@H]1C=C/C(C)=C/C=C\C(C)=C\C(=O)O)C1	230.30699999999996	3.6521000000000017	2	1	5	0
[744846.3]	0.5729036574412273	CCCCCCC[C@H](O)CC(=O)[O-]	187.259	0.8477999999999999	3	1	8	0
[650.9297]	0.7814715486210424	CCC/C=C1\OC(=O)C(S(=O)(=O)NC(=O)NC(C)=O)c2ccccc21	366.3950000000001	1.601	6	2	4	1
[215637.28]	0.6429801449271665	Cc1cc2nc3c(C)cc(=O)[nH]c3c(C)c2o1	228.25099999999998	2.5945600000000004	3	1	0	3
[3.8921786e+08]	0.7233587999857974	O=C1CC[C@H](N2C(=O)c3ccccc3C2=O)C(=O)N1	258.23299999999995	0.08779999999999993	4	1	1	1
[inf]	0.32237258537473973	COc1c2cc3cc1Oc1cc(ccc1O)C[C@@H]1c4c(cc(OC)c(O)c4Oc4ccc(cc4)C[C@@H]3N(C)CC2)CC[N+]1(C)C.[Cl-]	645.1959999999999	3.7050000000000027	7	2	2	4
[460549.88]	0.7497824720175054	COC(=O)[C@]1(O)C[C@H]2[C@@H]3CCC4=CC(=O)CC[C@]4(C)[C@H]3CC[C@@]21C	332.44000000000005	3.032300000000001	4	1	1	0
[3579.8796]	0.08033628194037955	CC[C@@H](NC(C)C(=O)[C@@H](Cc1ccc(O)cc1)NC(=O)[C@@H](N)CC(C)C)C(=O)N1CCC[C@H]1C(=O)N[C@@H](CCCCN)C(=O)N[C@@H](Cc1c[nH]cn1)C	739.9629999999999	1.1940000000000086	10	8	22	2
[20756530.]	0.65083387330713	O=C(O)/C=C/c1ccc(O)cc1	164.16	1.49	3	2	2	1
[1217.5067]	0.4298292584463983	COc1cc([C@H]2c3cc4c(cc3[C@@H](O[C@@H]3O[C@@H]5CO[C@@H](C)O[C@H]5[C@H](O)[C@H]3O)[C@H]3COC(=O)[C@H]23)OCO4)cc(OC)c1O	588.5620000000004	1.3385999999999993	13	3	5	2
[12741737.]	0.38382581498609364	O=C(CC[N+](=O)[O-])CCCCOc1ccccc1	251.28199999999998	2.4716000000000005	4	0	9	1
[73088.03]	0.6771532467587728	CCCCC[C@@H]1O[C@H]2[C@@H]3CCC4=CC(=O)CC[C@@H]4[C@H]3CC[C@@]21C	316.48500000000007	5.065900000000005	2	0	4	0
[4051195.]	0.8289288715670488	CN1[C@@H]2CC[C@@H]1C[C@@H](OC(c1ccccc1)c1ccccc1)C2	307.43700000000007	4.417800000000004	2	0	4	2
[3138.4583]	0.7457492139996873	Nc1ncnc2nc(-c3ccc(Cl)cc3Cl)cc2n1	292.129	2.9274000000000004	5	1	1	3
[3.825742e+10]	0.3615319349535418	O=C(O[C@@H]1CO)[C@H](O)[C@H]1O	148.114	-2.3741000000000008	5	3	1	0
[1.2749133e+08]	0.46932570159720055	C=CC(=C)CCC(=O)Oc1ccc(O)cc1	218.252	2.820000000000001	3	1	5	1
[861252.]	0.5095313791358965	C/C=C\C#CCC(C)(C)CC(=O)OC	194.27399999999997	2.545300000000001	2	0	3	0
[358257.12]	0.8966679451102837	O=C(NCN1CCCCC1)c1cccc(Cl)c1	252.745	2.5132000000000003	2	1	3	1
[544771.75]	0.750440465982924	COc1nc(C)nc(Cl)c1NC1=NCCN1	241.68200000000002	0.8181199999999997	5	2	2	1
[9993.223]	0.4517525548560596	C/C(=C\CC[C@@H](C)[C@H]1C[C@H](O)[C@@]2(C)C3=CC[C@H]4C(C)(C)C(=O)CC[C@]4(C)C3=CC[C@]12C)C(=O)O	468.6780000000004	6.498800000000006	4	2	5	0
[13159.44]	0.671367259691675	C=C1C[C@H](O)C[C@@H]2[C@@H]3CCC4=CC(=O)CC[C@]4(C)[C@H]3CC[C@@]21C	314.46900000000005	4.435400000000004	2	1	0	0
[129246.77]	0.7404434461043058	COC/C=C/c1ccc(O)cc1	164.204	2.0518	2	1	3	1
[1049.7616]	0.6918289177745705	C[C@H]1CN(c2c(F)c(N)c3c(=O)c(C(=O)O)cn(C4CC4)c3c2F)C[C@H](C)N1	392.4060000000002	2.0816	6	3	3	2
[9265312.]	0.6373688859267749	NC(=O)Cc1ccccc1	135.16599999999997	0.7143999999999999	1	1	2	1
[30950.254]	0.7869434425499668	CCN1CCCC1CNC(=O)c1cc(S(N)(=O)=O)ccc1OC	341.4330000000001	0.5567000000000012	5	2	6	1
[106574.555]	0.9121971245247769	CC[C@@H](C)NC(=O)[C@@H]1C=C2c3cccc4[nH]cc(c34)C[C@H]2N(C)C1	323.4400000000001	2.952300000000001	2	2	3	2
[1910286.4]	0.24345418372476169	c1ccc2c(c1)cc1ccc3cccc4ccc2c1c34	252.31599999999997	5.737200000000003	0	0	0	5
[1062341.6]	0.6345618159009858	C=C[C@H](OS(=O)(=O)c1ccc(F)cc1)C(=O)O	260.24199999999996	1.1702000000000001	5	1	5	1
[462.24786]	0.08883369940621477	CSCC[C@H](NC(=O)[C@@H](Cc1ccccc1)NC(=O)CN)C(=O)N[C@@H](CC(=O)O)C(=O)N[C@@H](CCC(=O)O)C(=O)O	597.6470000000005	-1.6957999999999922	12	8	19	1
[150207.1]	0.8117325407439075	CCCCc1c(OC)c(OC)ccc1O	210.273	2.752000000000001	3	1	5	1
[3570.9426]	0.6690714916589003	C[C@@H]1O[C@H](C)[C@@H](O[C@H]2CC[C@]3(C)[C@@H]4CCCC[C@]4(C)[C@@H]3CC[C@]21C)[C@H](O)C	378.5970000000001	5.341100000000007	3	1	1	0
[593461.06]	0.48364473260376745	CCC/C=C/C(=O)OC[C@H](O)CC(=O)O	216.23299999999998	0.7214999999999998	5	2	7	0
[27761.521]	0.6419228476555304	CC(C)(CC(=O)O)CC(=O)O	160.16899999999998	0.962	4	2	4	0
[1079117.2]	0.5417341841278505	CCCCSc1ccc(C(F)(F)F)cc1	234.28599999999994	4.597600000000003	1	0	4	1
[6.12001e+08]	0.5719431747561196	NCc1ccccc1	107.15599999999996	1.1453	1	1	1	1
[1.1629559e+08]	0.515092369102577	N=C1N(O)CCCCC1	128.175	1.22887	2	2	0	0
[12265.76]	0.5840079877143064	C/C=C1\CC[C@@]2(C)[C@H](CC[C@@H]3C[C@@H](O)CC(=O)O3)[C@H](C)[C@@H](C)C[C@@]12C	348.5270000000001	4.877900000000005	3	1	3	0
[3208299.5]	0.771296738241799	Nc1ccc(OCc2ccccc2)cc1	199.25300000000004	2.847800000000001	2	1	3	2
[223424.48]	0.649988302409376	Oc1ccc2ncccc2c1OCC(O)CN1CCN(CC(=O)O)CC1	361.3980000000002	0.38229999999999936	8	3	7	2
[35451.8]	0.22465235437145512	O=C1C[C@H](O)C[C@@H](/C=C/c2c(C3CC3)nc3cc(Sc4ccc(F)cc4)c(F)cc3c2Sc2ccc(F)cc2)O1	579.6650000000002	7.911600000000007	6	1	7	4
[2.1699782e+11]	0.42124595946297344	C[C@@]12C(=O)OC(=O)[C@]1(C)[C@H]1CC[C@@H]2O1	196.20199999999997	0.6436	4	0	0	0
[223288.14]	0.733928635563028	C[C@]12CC[C@H]3[C@@H](CCC4=CC(=O)CC[C@@H]43)[C@@H]1CC[C@@H]2O	274.40399999999994	3.4891000000000028	2	1	0	0
[551499.94]	0.6783334977637395	CO[C@@H]1C2=C3CCC4=CC(=O)CC[C@]4(C)[C@H]3CC[C@@]21C	272.388	3.817300000000003	2	0	1	0
[2209992.2]	0.7520457659584818	COc1c2c(cc3oc(=O)c4c(c13)CCC4=O)[C@@H]1C=CO[C@@H]1O2	312.277	2.2764999999999995	6	0	1	2
[1393116.2]	0.2673318139614248	OC[C@H]1O[C@@H](O)[C@H](O[C@H]2O[C@H](CO)[C@@H](O)[C@H]2O)[C@H](O)[C@@H]1O	312.271	-4.758099999999994	10	7	4	0
[104834.85]	0.7909938519984128	O=C(CN1CCCCC1)c1ccccc1O	219.28400000000002	2.0608	3	1	3	1
[24656.31]	0.7337595142126733	CN1CCCC[C@@H]1CNC(=O)c1cc(S(N)(=O)=O)ccc1O	327.40600000000006	0.253700000000001	5	3	4	1
[15894.601]	0.6389509580864461	CC(C)(C)NCC(O)c1ccc(O)c(CO)c1	239.315	1.3059999999999998	4	4	4	1
[381514.75]	0.8150318602490987	CC(C)Sc1ccc(C(C)(C)C(=O)O)cc1	238.35199999999998	3.5493000000000015	3	1	4	1
[2873.7517]	0.35595556922918214	CCc1c2c(nc3ccc(OC(=O)N4CCC(N5CCCCC5)CC4)cc13)-c1cc3c(c(=O)n1C2)COC(=O)[C@]3(O)CC	586.6890000000004	4.0911000000000035	8	1	4	4
[34624.98]	0.6872679002053476	C[C@@H](F)CCCC(=O)N[C@@H]1C(=O)N2CCC[C@H]2C(=O)C[C@H](C)[C@@H](O)C1=O	370.4210000000001	0.5294000000000001	5	2	5	0
[94885.6]	0.13522251681521635	OC[C@H]1O[C@@](CO)(OC[C@H]2O[C@H](CO)[C@@H](O)[C@H](O[C@H]3O[C@H](CO)[C@@H](O)[C@H](O)[C@H]3O)[C@@H]2O)[C@H](O)[C@@H]1O	518.4650000000001	-7.528899999999988	16	11	9	0
[8006.3438]	0.5718801746599635	CC[C@H]1NC(=O)C(CCC(=O)O)=C(C(C)C)C1c1ccccc1[N+](=O)[O-]	360.4100000000001	3.404200000000002	5	2	7	1
[3310982.2]	0.7820166012702484	O=C(OCCN1CCOCC1)c1ccc(Cl)cc1	269.728	1.8289999999999997	4	0	4	1
[13.25986]	0.2870296080247562	CC(C)c1nc(N(C)S(C)(=O)=O)nc(-c2ccc(F)cc2)c1/C=C/[C@@H](O)C[C@@H](O)CC(=O)NO	496.5610000000002	1.8224999999999998	8	4	10	2
[288.55508]	0.5159119253548587	Cc1cc(/C=C/C(C)=C/C=C/C(C)=C/C(=O)O)cc(CCC(=O)O)c1C	354.44600000000014	4.867240000000003	4	2	8	1
[8370.124]	0.4251133786225285	CCCN[C@@H]1CCc2c(ccc3ccccc32)C[C@H]1COC(=O)c1ccc(OC)cc1	417.5490000000002	5.178500000000005	4	1	7	3
[133.60039]	0.6564465021990212	NS(=O)(=O)c1cc2c(cc1Cl)NC(C(Cl)Cl)NS2(=O)=O	380.66200000000003	0.8210000000000004	5	3	2	1
[66838632.]	0.7273573099966434	Cn1c2c(cc1CN1CCN(C)CC1)c1ccc(F)cc1O2	301.365	2.811000000000001	3	0	2	3
[136481.2]	0.7263275868825269	CC(C)[C@@H]1O[C@H](C(=O)N[C@H](Cc2ccccc2)C(=O)O)[C@@H](C)[C@H]1O	335.40000000000003	1.2188999999999997	5	3	6	1
[1154405.4]	0.5712805831469068	O=C(NO)CCN(CCCN1CCCCC1)c1ccccc1	305.42199999999997	2.264499999999999	4	2	8	1
[438.24893]	0.23000043501066714	NO[C@H](Cc1ccc(N(CCCl)CC(Cl)(Cl)Cl)cc1)C(=O)N[C@H](CCC(=O)O)C(=O)O	519.2090000000003	2.3375999999999997	8	4	13	1
[1.622797e+10]	0.6744272870093324	O=C1CC[C@H]2CN=CC(=O)c3ccccc3N12	228.251	1.4491	2	0	0	1
[6021.4307]	0.15765906318660247	CCCOC(C(=O)O)C1=C(C(=O)OC)C(=O)N1CCC[C@H]1C(=O)NC(=O)C=C(C(=O)OC)C1=O	480.4260000000003	-1.1431999999999962	11	2	11	0
[505716.22]	0.6476325055690595	C=C[C@@H](O)Cc1ccccc1	148.20499999999998	1.7759999999999998	1	1	3	1
[3370144.2]	0.5525887150498873	CO/N=C(C(=O)O)c1ccc(O)cc1	195.17399999999998	0.8273000000000001	4	2	3	1
[115105.51]	0.44208017823980256	CCCCc1nc(Cl)c(CO)n1Cc1ccc(-c2ccccc2-c2nnn[nH]2)cc1	422.9200000000001	4.2668000000000035	5	2	8	4
[5589902.]	0.6020597479471013	C[C@@H]1C(CO)[C@H](N)C(=O)N2CCCC[C@H]2C(=O)O1	256.30199999999996	-0.7513999999999987	5	2	1	0
[1797.8419]	0.43401040453252926	CN1C[C@H](C(=O)N[C@]2(C)O[C@@]3(O)[C@@H]4CCCN4C(=O)[C@H](Cc4ccccc4)N3C2=O)C=C2c3cccc4[nH]cc(c34)C[C@H]21	581.6730000000001	1.990800000000002	6	3	4	3
[4.564274e+12]	0.49165650235152397	Cn1cncc1S	114.17299999999999	0.7087999999999999	1	1	0	1
[120568.47]	0.8445712183265353	CNS(=O)(=O)Cc1ccc2[nH]cc(CCN(C)C)c2c1	295.408	1.3211999999999997	3	2	6	2
[479078.78]	0.732972735378759	C[C@]12CC[C@H](O)C[C@@H]1CC[C@@H]1[C@@H]2CC[C@]2(C)C(=O)CC[C@@H]12	290.447	3.959100000000003	2	1	0	0
[1442.4591]	0.3397436293469359	CO[C@@]12C[C@H]3CC4=CCC(=O)C=C[C@]4(C)[C@@]3(F)[C@@H](O)C[C@]2(C)[C@@]1(O)C(=O)COP(=O)(O)O	474.41800000000023	1.1455999999999997	9	4	5	0
[868788.75]	0.8032412590642514	Cc1c2cccc(C(=O)OCCN3CCCC3)cc2o1	273.33199999999994	2.9454200000000013	4	0	4	2
[21008.943]	0.26341943066424184	Nc1nc(N)c2nc(CNc3ccc(C(=O)N[C@@H](CCC(=O)O)C(=O)O)cc3)cnc2n1	440.42000000000024	0.24409999999999987	12	6	9	3
[45840144.]	0.7274025769135067	N[C@@H](Cc1ccc(F)cc1)C(=O)O	183.182	0.7801	3	2	3	1
[96087.34]	0.7336335907975375	CC(C)CCOC(=O)C(c1ccccc1)c1ccccc1	282.38300000000004	4.4078000000000035	2	0	6	2
[3877.5935]	0.7733596303588618	O[C@](c1ccc(Cl)cc1)(Cl)C(Cl)(Cl)Cl	294.39199999999994	4.0941	1	1	1	1
[6.299268e+08]	0.742245637741044	O=C1CN(S(=O)(=O)c2ccccc2)CC1	225.26899999999998	0.6500999999999999	3	0	2	1
[489368.97]	0.7187531686075049	C[C@@H](CC[C@@H](O)CC(C)(C)C)C(=O)O	202.29399999999998	2.2843999999999998	3	2	5	0
[381336.88]	0.5771080038893914	O=CC(=O)C1CCC(=C2c3ccc(Cl)cc3CCc3cccnc32)CC1	365.8600000000002	4.593700000000004	3	0	2	2
[17.379889]	0.3319980046547848	C[C@H]1O[C@@H](Oc2c(-c3ccc(F)cc3)nc(C(C)C)n2/C=C/[C@@H](O)C[C@@H](O)CC(=O)O)[C@@H](O)[C@H]1O	494.5160000000002	1.715299999999999	9	5	10	2
[18739342.]	0.46263696093343076	N=C(N)NCCN1CCCCCCC1	198.31399999999994	0.7355699999999996	3	3	3	0
[165121.94]	0.27108565447365673	CCCCC[C@H](C)COC(=O)c1ccccc1C(=O)OC[C@@H](CC)CCCC	390.5640000000003	6.433000000000007	4	0	14	1
[17727.498]	0.4461454871219174	CC[C@@H](C=O)C(=O)O[C@H]1C[C@@H](C)[C@H](O)CC(=O)O1	258.27	0.4147999999999999	6	1	4	0
[326935.84]	0.7536522811652422	CCc1ccc(C(=O)C(C)CN2CCCCC2)cc1	259.3929999999999	3.5537000000000027	2	0	5	1
[2379082.]	0.6805762757034375	c1ccc(CNc2ccc(Nc3ccccc3)cc2)cc1	274.367	5.042300000000004	2	2	5	3
[4331.717]	0.524037379666061	COc1cc(Br)c(-c2ccc(F)cc2)c(-c2ccc(F)cc2)c1OC	405.2380000000001	6.078500000000004	2	0	4	3
[3.5726378e+08]	0.6238523859342106	NC[C@@H]1CC[C@@H](C(=O)O)CC1	157.21299999999997	0.8361000000000001	3	2	2	0
[18672.54]	0.6531569520595587	O=C1NC=C(c2ccccc2Cl)c2cc([N+](=O)[O-])ccc2N1	315.716	3.7725000000000017	3	2	2	2
[1957.4777]	0.052869076239745294	CCC[C@H](NCC)C(=O)NC(=O)N[C@@H](CC(=O)O)[C@@H](CC(C)C)C(=O)N1CCC[C@H]1C(=O)N[C@@H](CCCCN)C(=O)N[C@@H](Cc1c[nH]cn1)C(=O)N[C@@H]	746.9110000000001	-0.0638099999999921	11	9	23	1
[2.4027717]	0.19152620334273385	Cc1ncc(CNC(=O)c2c(-c3ccccc3)c(-c3ccc(F)cc3)c(CC[C@@H](O)C[C@@H](O)CC(=O)[O-])n2C(C)C)[nH]1	575.6610000000002	3.6881200000000023	6	4	13	4
[9737989.]	0.4880905977699923	CC(C)(S)[C@@H](N)C(=O)O	149.215	0.10669999999999985	3	3	2	0
[13.442963]	0.3459188515486632	CCNC(=O)c1c(-c2ccccc2)c(-c2ccc(F)cc2)c(CC[C@@H](O)C[C@@H](O)CC(=O)[O-])n1C(C)C	509.59800000000035	3.476300000000002	5	3	12	3
[1145694.9]	0.7160560142010914	C[S@@](=O)/C=C/C(C)(C)CC[C@@H](O)CC(=O)O	248.34399999999997	1.5206000000000002	4	2	7	0
[13947.687]	0.7804687123503852	CC(C)[C@](O)(CC[C@H](O)CC(=O)[O-])c1ccc(F)cc1	283.31899999999996	0.9503999999999996	4	2	7	1
[743291.5]	0.6868604487033534	CC[C@@H](C)c1ccc(O)cc1	150.22099999999998	2.9057000000000013	1	1	2	1
[2140227.5]	0.6506662607812883	Cc1nccc2[nH]cc(-c3ccccc3)c1-2	208.264	3.5383200000000015	1	1	1	3
[262606.4]	0.6875644303686728	CNCCOc1ccccc1C(=O)O	195.21799999999996	0.9830000000000001	4	2	5	1
[3324.8804]	0.7533334704956859	OCCN1CCCN(CCN2c3ccccc3Sc3ccc(C(F)(F)F)cc32)CC1	437.5310000000002	4.308100000000003	5	1	5	2
[63143.637]	0.5540618915195044	CC(C)OC(=O)C(C)(C)Oc1ccc(C(=O)c2ccc(Cl)cc2)cc1	360.837	4.680000000000004	4	0	6	2
[1608726.9]	0.34803257303906243	CC/C(=N/OC(=O)OCC)c1ccccc1C	235.283	3.2822200000000024	3	0	4	1
[40010.152]	0.2387944402067194	NC1=N[C@H](CO)[C@@H](O[C@H]2O[C@H](CO)[C@@H](O)[C@H](N)C[C@@H]2N)[C@H](O)C[C@@H]1O	364.3990000000001	-4.661999999999993	10	8	4	0
[575.3371]	0.19830335225615617	C[C@@]1(O)CC[C@H](O[C@H]2C[C@H](N(C)C)[C@H](O[C@H]3C[C@H](O)[C@H](O[C@H]4CCC(=O)[C@H](C)O4)[C@H](C)O3)[C@H](C)O2)C[C@@H]1CC[C@H](O)[C@@H](O)C(=O)O	661.7860000000003	0.9347000000000061	14	5	12	0
[2950766.]	0.412780402657381	CC(C)(CO)C(O)C(=O)NCCCO	205.25399999999996	-1.1355999999999997	4	4	6	0
[2.6042034e+08]	0.5104357484058324	Nc1ccc2c3c(cccc13)C(=O)NC2=O	212.208	1.3056	3	2	0	2
[190764.58]	0.7438966369701844	C/C(=C/c1ccc(O)cc1)c1ccccc1	210.276	3.9527000000000028	1	1	2	2
[93377.66]	0.669557249545273	CC(C)[C@@]12CC[C@H]3[C@@H]4CCC5=CC(=O)C=C[C@]5(C)[C@@]4(F)[C@@H](O)C[C@]3(C)[C@]2(C(=O)CO)O1	432.5320000000002	3.082400000000002	5	2	3	0
[482884.6]	0.4815450388236752	Oc1cc(O)cc(O)c1	126.11099999999996	0.8033999999999999	3	3	0	1
[38397.074]	0.7707508429785385	C=C(C)c1ccc(OCC)cc1O	178.23099999999997	2.824000000000002	2	1	3	1
[2128.4006]	0.5034786890909562	C=C(C)[C@@H](O)CC[C@H](C)[C@H]1CC[C@@]2(C)C3=CC(=O)C=C4C[C@@H](O)CC[C@]4(C)[C@H]3CC[C@@]21C	440.6680000000003	6.158900000000008	3	2	5	0
[510.85822]	0.14896314052456222	CCC(=O)N[C@@H](Cc1ccc(F)cc1)C(=O)N1CCC[C@H]1C(=O)N[C@@H](CCC(=O)O)C(=O)NCC(=O)NCC(=O)O	579.5820000000003	-1.0793999999999944	9	6	15	1
[11492.492]	0.5645833159293928	C=C(C)/C=C/C(C)=C/C=C/C(C)=C/C(=O)O	218.29599999999996	3.6521000000000017	2	1	5	0
[345.3646]	0.4264595012626736	C/C(=C\Br)C(=O)O[C@H]1C[C@@H](O)C[C@@H]2C[C@H]3CCC4=CC(=O)C=C[C@]4(C)[C@@]3(F)[C@@H](O)C[C@@]21C	511.42800000000034	4.318700000000004	5	2	2	0
[8225.023]	0.3283008516696476	CN(C)[C@@H]1C(O)=C(C(N)=O)C(=O)[C@@]2(O)C(O)=C3C(=O)c4c(O)ccc(Cl)c4[C@@](C)(O)[C@H]3C[C@@H]12	478.8850000000002	0.4390000000000007	9	6	2	1
[475460.75]	0.43108629838410684	CCCC[C@@H](C(=O)O)C(=O)N[C@@H](CC(=O)O)C(=O)O	275.257	-0.07849999999999902	7	4	9	0
[847801.7]	0.7546471201002539	CC1=C(CC(=O)O)c2ccccc2n1Cc1ccc(C(=O)O)cc1	323.348	3.3233200000000016	4	2	5	3
[7.302532]	0.4090872997217439	O=C(O)C[C@H](O)C[C@H](O)/C=C/n1c(C(F)(F)F)nc(-c2ccc(F)cc2)c1-c1ccc(F)cc1	482.40500000000014	4.571400000000002	5	3	8	3
[132371.6]	0.6853946905571333	C=C1[C@@H](O)C[C@H]2[C@@H]3CCC4=CC(=O)CC[C@]4(C)[C@H]3CC[C@]21C	300.44200000000006	4.045300000000004	2	1	0	0
[5.77907e+09]	0.5852824958522993	N=NC(=O)c1ccccc1	134.13799999999998	1.85777	1	1	1	1
[13448.018]	0.11463172189259323	CC(C)C[C@@H](NC(=O)CN)C(=O)N1CCC[C@H]1C(=O)N[C@@H](CCC(=O)O)C(=O)NCC(=O)NCC(=O)O	528.5630000000003	-2.8663999999999925	10	7	15	0
[148144.28]	0.3433083562994692	CCCC[C@H](CC)COC(=O)c1ccccc1C(=O)OC[C@@H](CC)CCCC	390.5640000000003	6.433000000000007	4	0	14	1
[538.8518]	0.4722064899588947	CC(C)C1=CC[C@@H]2C[C@@H]3CCC4=CC(=O)CCC4=C3[C@@H](c3ccc(N(C)C)cc3)C[C@@]21C	429.64800000000014	7.234500000000008	2	0	3	1
[10.232417]	0.5532373059211996	C/C=C(\C)C(=O)O[C@H]1C[C@@H](C)C=C2C=C[C@H](C)[C@H](CC[C@@H]3C[C@@H](O)CC(=O)O3)[C@H]21	402.53100000000023	4.115600000000003	5	1	5	0
[79315.89]	0.6769942260026062	C[C@]1(CO)CC[C@H]2[C@@H]3CCC4=CCCC[C@@H]4[C@H]3CC[C@@]21C	288.475	4.947800000000005	1	1	1	0
[82196.016]	0.6755758062068147	CN(C)CC[C@]1(c2ccc(Cl)cc2)O[C@H](c2ccc(Cl)cc2)CC1	364.31600000000014	5.692100000000005	2	0	5	2
[1161.0442]	0.2963419520142686	COCCOC(=O)C1=C(C)NC(C)=C(C(=O)OC(C)C)C1c1cccc([N+](=O)[O-])c1	418.44600000000014	2.9708000000000014	8	1	8	1
[27559.88]	0.847697894583369	O=C1Nc2ccc(Cl)cc2C(c2ccccc2Cl)=NC1O	321.163	3.1013000000000015	2	2	1	2
[10135103.]	0.569601829816229	CN(C[C@@H](CCO)CC(=O)O)C(=O)O	205.21	0.0695	5	3	6	0
[2586.3284]	0.4554652547594209	CCCCC[C@H]1O[C@H]2[C@@H]3CC=C4C[C@@H](OC)CC[C@]4(C)[C@H]3CC[C@@]21C	346.5550000000001	5.901900000000007	2	0	5	0
[32573490.]	0.5887311501966874	CC#CC[C@H](C)COC(C)(C)C	168.27999999999997	2.851000000000001	1	0	3	0
[1.2699865e+08]	0.4433687822838736	O=C/C=C/c1ccccc1	132.16199999999998	1.8987	1	0	2	1
[9024.458]	0.5346366818559823	COC1=C(C)CN(C(=O)NCCc2ccc(S(=O)(=O)NC(=O)N[C@H]3CC[C@H](C)CC3)cc2)C1=O	492.5980000000003	2.267899999999999	6	3	7	1
[6.962593e+08]	0.5951083320007401	CC(=O)c1ccccc1O	136.14999999999998	1.5948	2	1	1	1
[3.5726378e+08]	0.6238523859342106	NC[C@@H]1CC[C@H](C(=O)O)CC1	157.21299999999997	0.8361000000000001	3	2	2	0
[41653.523]	0.7094782580960448	CN1CCN(CCCN2c3ccccc3Sc3ccc(C(F)(F)F)cc32)CC1	407.50500000000017	4.945600000000005	4	0	4	2
[9873207.]	0.8469297501660739	O=C(NCCc1ccccc1)Nc1ccccc1	240.30600000000004	3.0508000000000015	1	2	4	2
[2697959.5]	0.5668721521279283	O=C(OCc1ccccc1C(=O)c1ccccc1)c1ccccc1O	332.355	3.980200000000002	4	1	5	3
[14509228.]	0.48447289684287853	C=CC[S@](=O)c1ccc(OC(=O)O)cc1	226.25299999999996	2.037	4	1	4	1
[1.1570639e+08]	0.6027915088477499	O=N/C=C1\OC[C@H](CO)[C@@H]1C(=O)O	187.151	-0.06630000000000014	5	2	3	0
[13448.018]	0.11463172189259323	CC(C)C[C@H](NC(=O)CN)C(=O)N1CCC[C@H]1C(=O)N[C@@H](CCC(=O)O)C(=O)NCC(=O)NCC(=O)O	528.5630000000003	-2.8663999999999925	10	7	15	0
[4173.1196]	0.5042848448513663	CC(C)C[C@@H]1C(=O)N2CCC[C@H]2[C@]2(O)O[C@](NC(=O)[C@@H]3C=C4c5cccc6[nH]cc(c56)C[C@H]4N(C)C3)(C(C)C)C(=O)N12	575.7100000000002	2.4303	6	3	5	2
[28522.775]	0.1340284879444085	N[C@H](Cc1c[nH]c(=O)cc1F)C(=O)N1CCC[C@H]1C(=O)N[C@@H](CCC(=O)O)C(=O)NCC(=O)NCC(=O)O	540.5050000000003	-2.9585999999999943	10	7	13	1
[1905581.1]	0.4854930576221492	Nc1nc2c(ncn2COC(CO)CO)c(=O)[nH]1	255.23399999999998	-1.970899999999999	7	4	5	2
[73268272.]	0.7397003116947615	COc1c(O)c2c(cc1OC)C(=O)OC2	210.18499999999995	1.0797999999999999	5	1	2	1
[37190.]	0.5623749592373296	N[C@@H](CCCO)C(=O)N[C@@H]1CC[C@H]2[C@H]3CC[C@H]4NC(=O)C=C[C@]4(C)[C@H]3CC[C@]12C	403.56700000000023	1.8681999999999988	4	4	5	0
[84584664.]	0.5673201779731846	CN1C=C(NCCN)CC1	141.21800000000002	-0.28839999999999955	3	2	3	0
[inf]	0.3048302474588055	CC(=C/CO)C(C)(C)c1ccc(OCCOCC[N+](C)(C)Cc2ccccc2)cc1.[Cl-]	448.04700000000014	1.5788000000000006	3	1	12	2
[90009.88]	0.21618817765704088	C=C(CO[C@H]1O[C@@H](CO[C@@H]2O[C@H](CO)[C@@H](O)[C@@H](O)[C@H]2O)[C@@H](O)[C@H](O)[C@@H]1O)c1ccccc1	458.4600000000001	-2.659499999999997	11	7	8	1
[1725605.8]	0.4527347330469259	CCCCCCC[C@@H](O)CC(=O)OCC(=O)O	246.30299999999997	1.7257	5	2	10	0
[6299.45]	0.043741557343612084	N[C@@H](CCC(=O)N[C@@H](CSSC[C@H](NC(=O)CC[C@H](N)C(=O)O)C(=O)NCC(=O)O)C(=O)NCC(=O)O)C(=O)O	612.6400000000004	-3.8767999999999985	16	10	21	0
[140140.66]	0.8807285394160607	O=C(O)Cc1ccccc1Nc1c(Cl)cccc1Cl	296.153	4.364100000000001	3	2	4	2
[1386957.4]	0.887199942350486	CC(/C=C\c1ccccc1)N1CCCC(O)c2ccccc2N(C)C1=O	350.46200000000005	4.473900000000004	2	1	3	2
[6150211.5]	0.7407442417149674	N#Cc1ccc(C(c2ccc(C#N)cc2)n2cncn2)cc1	285.31	2.65916	4	0	3	3
[284138.66]	0.30873682646934075	N[C@@H](CSS)C(=O)NCC(=O)N[C@H](Cc1ccccc1)C(=O)O	357.45700000000005	-0.18000000000000022	6	5	9	1
[52513.02]	0.39211603092631026	CCOc1nc2cccc(C(=O)O)c2n1Cc1ccc(-c2ccccc2-c2nnn[nH]2)cc1	440.4630000000001	4.028600000000002	7	2	7	5
[7.5137157e+09]	0.41487401500285953	O=S(=O)([O-])CCS	141.193	-0.5385999999999997	3	1	2	0
[637.77795]	0.5055052971214055	COC(=O)C1=C(C)NC(C)=C(C(=O)OC)C1c1ccccc1[N+](=O)[O-]	346.33900000000006	2.1756	7	1	4	1
[406770.78]	0.9069362675124488	CC(C)N(C)C(=O)NC(c1ccc(O)cc1)c1ccccc1	298.386	3.5314000000000023	2	2	4	2
[136891.3]	0.7729574057454922	COC(=O)[C@@H]1[C@H]2C[C@H]3c4[nH]c5ccccc5c4CCN3C[C@@H]2CC[C@@H]1O	354.4500000000001	2.6471000000000013	4	2	1	2
[10849.651]	0.5721072283216064	CC(=O)/C=C/C(C)=C/C=C/C(C)=C/C(=O)O	220.26799999999997	2.665	3	1	5	0
[429.9265]	0.4555938354562437	C[C@@H]1C[C@H]2[C@@H]3CCC4=CC(=O)C=C[C@]4(C)[C@@]3(F)[C@@H](O)C[C@]2(C)[C@@]1(O)C(=O)COP(=O)(O)O	472.44600000000025	2.0127000000000006	8	4	4	0
[195725.28]	0.8421064165638235	CC[C@@H]1c2ccc3c(OC)ccc(OC)c3c2C1=O	256.301	3.5469000000000026	3	0	3	2
[1826657.2]	0.754918002735283	C/C=C1\[C@@H]2CC[C@@]3(C)[C@@H](CC[C@@]2(C)[C@H]1CC(=O)O)C3	262.393	4.259900000000003	2	1	2	0
[7.3950796e+12]	0.520631018455888	CC1(C)[C@@H]2CC[C@@]1(C)C(=O)C2	152.237	2.401700000000001	1	0	0	0
[50440.773]	0.6929194450857568	N[C@H]1CCN(c2nc3c(cc2F)c(=O)c(C(=O)O)cn3-c2ccc(F)cc2F)C1	404.34800000000007	2.0385999999999997	6	2	3	3
[5.1755467e+10]	0.6129545510913688	C[C@H](Cc1nc(=O)[nH]1)C(=O)O	156.141	0.2189000000000001	3	2	3	0
[2439133.2]	0.6510025202961998	CCCN(NC(=O)c1ccccc1)c1ccccc1-c1ccccc1	330.43100000000004	4.9150000000000045	2	1	6	3
[778157.25]	0.7233940198732236	CCC(=O)c1ccc(OC)cc1O	180.20299999999997	1.9935000000000005	3	1	3	1
[105520.53]	0.30252740140488266	C=CCSS[C@@H](CC)CCP(=O)(O)O	256.32899999999995	2.9002000000000017	5	2	8	0
[2.2309373e+08]	0.5219804780170748	CN(C)[P+](O)C(N)=O	136.091	-0.06909999999999977	3	2	2	0
[1540792.5]	0.698264376644187	N[C@H](CSC(=S)NCc1ccccc1)C(=O)O	270.379	1.2062000000000002	6	3	5	1
[183662.72]	0.2973955752850201	C=CCSSC[C@@H](NC(=O)CCCc1ccccc1)C(=O)N1CCC[C@H]1C(=O)O	436.5990000000002	3.137100000000001	6	2	12	1
[2.9671552]	0.40996088518425733	CC(C)c1cc(-c2ccc(F)cc2)c(-c2ccc(F)cc2)n1/C=C/[C@@H](O)C[C@@H](O)CC(=O)O	455.50100000000015	5.281000000000007	4	3	9	3
[2173462.8]	0.7550048037711037	Cc1ccc([C@@H](C)C(=O)O)cc1C	178.231	2.4915400000000005	2	1	2	1
[3953655.8]	0.6361827021244696	C=C1C[C@@]23CCC4=CC(=O)C=C[C@]4(C)[C@@]3(F)[C@@H](O)C[C@]2(C)[C@@]1(O)C(=O)CO	376.4240000000002	1.5697999999999996	5	3	2	0
[1828288.6]	0.7957728096457528	C[C@H]1CC[C@@H](NC(=O)[C@@H](N)Cc2ccccc2)C(=O)O1	276.336	0.7666999999999994	4	2	4	1
[12725585.]	0.5305260024722637	CC1=CC(=O)CC(C)(C)OC1	154.20899999999997	1.7007	2	0	0	0
[17877590.]	0.6914331001949804	O=C1OC2(CCCC2)CC(=O)N1CCCCN1CCN(c2ncccn2)CC1	387.4840000000001	2.0604999999999998	7	0	6	1
[2.0508344e+08]	0.6193210053422377	C=C1CS[C@@H](C(=O)OCc2ccccc2)CC1=O	262.33	2.3606000000000007	4	0	3	1
[191309.86]	0.5991404181998271	Cn1c(N)c2nc(-c3ccc(F)cc3)c(-c3ccc(F)cc3)c2n1C	338.36100000000005	4.057800000000002	2	1	2	4
[1038923.8]	0.8503822157397911	CC(/C=C/C(C)c1ccccc1)C(=O)N1CCC[C@H]1C(=O)O	301.386	3.0580000000000007	3	1	5	1
[1739.7269]	0.6264280543788205	CC(=O)C(CCC(C)(C)O)C(=O)O	188.223	0.8273000000000001	4	2	5	0
[234005.98]	0.7575981881402197	COC[C@@H](CCO)CC(=O)N1CCC[C@H]1C(=O)Nc1ccccc1	334.416	1.6511999999999991	4	2	8	1
[1.02089896e+08]	0.4427756175776297	CO[C@@H]1O[C@H](CO)[C@H](O)[C@@H]1O	164.157	-1.9282000000000008	5	3	2	0
[6519271.5]	0.4621582114102388	O=C(Cn1c(=O)cc(C(=O)O)c1=O)c1cccc(F)c1O	293.206	0.09379999999999933	6	2	4	1
[76284.62]	0.7491026692573882	CCCOc1ccccc1-c1nc2[nH]nnc2c(=O)[nH]1	271.28	1.4969999999999999	5	2	4	3
[55609580.]	0.7068011403503355	CN(C)C1(c2ccccc2)CCC1=O	189.25799999999992	1.8064	2	0	2	1
[7123826.]	0.38074729158980625	CC1=C[C@@H]2[C@@H](C)C(=O)O[C@H]3O[C@]4(C)CC[C@@H]1[C@]32OO4	266.29299999999995	1.9249	5	0	0	0
[2201.8818]	0.7541053298167572	Cc1ccc(-c2cc(C(F)(F)F)nn2-c2ccc(S(N)(=O)=O)cc2)cc1	381.3790000000001	3.5139200000000006	3	1	3	3
[59357324.]	0.4618793648868148	O=C1N[C@@H](CO)C[C@H](N)CN1C	173.21599999999998	-1.2802999999999998	3	3	1	0
[8869279.]	0.6227994751052723	CC(=O)Nc1ccccc1	135.16599999999997	1.6449999999999998	1	1	1	1
[10.802571]	0.671999391844661	CC[C@H](C)C(=O)O[C@H]1C[C@@H](C)C=C2C=C[C@H](C)[C@H](CC[C@@H]3C[C@@H](O)CC(=O)O3)C21	404.54700000000025	4.195500000000004	5	1	6	0
[22052478.]	0.5487853049557158	O=C(O)C(Cl)(Cl)Cl	163.387	1.4412	2	1	0	0
[47239.703]	0.6192570573143896	COc1ccc2c(c1)c(CC(=O)OCC(=O)O)c(C)n2C(=O)c1ccc(Cl)cc1	415.82900000000006	3.4705200000000014	6	1	6	3
[1549158.4]	0.4822946675996652	OC[C@@H]1O[C@H](n2cnc3c(=O)[nH]cnc32)[C@H](O)[C@@H]1O	268.22900000000004	-2.268899999999999	7	4	2	2
[inf]	0.21331255223089682	C[n+]1ccccc1/C=N/O.[Cl-]	172.615	-2.6767999999999983	1	1	1	1
[82716.664]	0.24648432142124044	CSSCSCSC/C=C\CCSC	286.578	4.6883000000000035	5	0	10	0
[4717.728]	0.13931677804751477	O=C1c2c(O)ccc(O)c2C(=O)c2c(NCCNCCO)ccc(NCCNCCO)c21	444.4880000000002	-0.13919999999999944	10	8	12	3
[24.06696]	0.3779209616096477	C=C(C)C(=O)O[C@H]1C[C@H](O)C=C2C=C[C@H](C)[C@H](CC[C@@H](O)C[C@@H](O)CC(=O)[O-])[C@H]21	407.4830000000002	0.6356999999999995	7	3	9	0
[5783.4463]	0.559711744502898	CC[C@H](CC[C@H](C)[C@H]1CC[C@@H]2C3=C(C(=O)C[C@@H]4C[C@@H](O)CC(=O)O4)C3=C(C)[C@@H]12)CO	416.55800000000016	3.7296000000000036	5	2	9	0
[3958768.]	0.4696303686981007	O=P(O)(O)C(O)(Cc1cccnc1)P(=O)(O)O	283.113	-0.3744000000000002	8	5	4	1
[20236.598]	0.671367259691675	C[C@@]1(O)C=CC[C@H]2[C@@H]3CCC4=CC(=O)CC[C@]4(C)[C@H]3CC[C@]12C	314.46900000000005	4.435400000000004	2	1	0	0
[1153088.4]	0.7916266736810947	Nc1cccc(S(=O)(=O)c2ccc(N)cc2)c1	248.30700000000002	1.6838000000000002	4	2	2	2
[92248.6]	0.6946116752943168	C[C@]12C=CC(=O)C=C1CC[C@@H]1[C@@H]2[C@@H](O)C[C@@]2(C)[C@H]1CC[C@]2(O)C(=O)CO	360.4500000000002	1.5575999999999999	5	3	2	0
[inf]	0.32237258537473973	COc1cc2c3cc1Oc1cc(ccc1O)C[C@@H]1c4c(cc(OC)c(O)c4Oc4ccc(cc4)C[C@@H]3N(C)CC2)CC[N+]1(C)C.[Cl-]	645.1959999999999	3.7050000000000027	7	2	2	4
[32508.178]	0.7269715782544829	Cc1cc(O)ccc1C(=O)Nc1ccc(Cc2ccc(F)cc2)cc1	335.378	4.682820000000003	2	2	4	3
[199973.5]	0.7265016700339374	CO[C@@H](/C=C/O)c1ccc(O)cc1C	194.23	2.4598200000000006	3	2	3	1
[5.3617004e+11]	0.42117088793654706	NCC(=O)O	75.067	-0.9702999999999999	3	2	1	0
[18810534.]	0.8528036890699656	C[C@@H](C(=O)O)c1cccc(C(=O)c2ccccc2)c1	254.285	3.1057000000000015	3	1	4	2
[4173.1196]	0.5042848448513663	CC(C)C[C@H]1C(=O)N2CCC[C@H]2[C@]2(O)O[C@](NC(=O)[C@@H]3C=C4c5cccc6[nH]cc(c56)C[C@H]4N(C)C3)(C(C)C)C(=O)N12	575.7100000000002	2.4303	6	3	5	2
[429.58307]	0.6950885218084817	C#C[C@]1(O)CC[C@H]2[C@@H]3CCC4=CC(=O)CC[C@@H]4[C@H]3CC[C@@]21C	298.42600000000004	3.4925000000000024	2	1	0	0
[9274.8545]	0.32111442294134745	CCCCC[C@H](O)CC(=O)Nc1ccccc1C(=O)OCC(O)CC(=O)O	381.4250000000002	1.9488	7	4	12	1
[23.9816]	0.6661492646302936	C#C[C@@]1(CO)CC[C@H]2[C@@H]3CCC4=CC(=O)CCC4=C3[C@@H](c3ccc(N(C)C)cc3)C[C@@]21C	429.6040000000001	5.264000000000006	3	1	3	1
[2304761.8]	0.5609275466368299	COCCCNC(=O)c1ccccc1N	208.26100000000002	1.0350999999999997	3	2	5	1
[1305.4102]	0.22802702880663622	CCCc1ccc(NC(=O)O[C@H]2C[C@@H](C)C=C3C=C[C@H](C)[C@H](CC[C@@H]4C[C@@H](O[Si](C)(C)C(C)(C)C)CC(=O)O4)[C@H]32)cc1	595.8970000000004	8.836900000000005	5	1	9	1
[184868.56]	0.7525599819436475	CC(C)CC(N(C)C)C1(c2ccc(Cl)cc2)CCC1	279.8550000000001	4.738000000000005	1	0	5	1
[3499.9546]	0.5616399551453963	C=C(CC[C@@H](C)[C@H]1CC[C@H]2[C@@H]3CCC4=CC(=O)CC[C@]4(C)[C@H]3CC[C@@]21C)C(=O)O	398.5870000000002	6.1916000000000055	3	1	5	0
[1662803.6]	0.7153202107154631	COc1cc(/C=C/C(=O)O)ccc1O	194.186	1.4986	4	2	3	1
[67728.12]	0.5950851771911395	CNC[C@H]1C=CN(C[C@H](C)N)C[C@H]2O[C@]2(C)O[C@H]1O	271.36099999999993	-0.5514999999999974	6	3	4	0
[298841.28]	0.8082561901210404	Cc1cc2c(s1)Nc1ccccc1N=C2N1CCN(C)CC1	312.4420000000001	3.4392200000000033	3	1	0	2
[8596.3955]	0.42185655949320816	N=C1NC=NC(=O)c2ccc(Cl)cc2N1CN(Cc1ccc(Cl)cc1O)C(=O)c1ccc(Cl)cc1	530.7990000000003	5.165370000000004	5	3	5	3
[83056.17]	0.6835351502151038	C/C=C1/[C@H]2C=C(C)C[C@@]1(N)c1ccc(=O)[nH]c1C2	242.32199999999997	1.9975	2	2	0	1
[2951866.5]	0.7462588643039672	CCc1ccc2c(c1)[C@]13CCCC[C@@H]1[C@H](C2)N(C)CC3	269.43199999999996	3.9372000000000025	1	0	1	1
[187211.03]	0.9056709671480019	Cc1ccc(N(CC2=NCCN2)c2cccc(O)c2)cc1	281.35900000000004	2.840420000000001	3	2	4	2
[1.1945795e+09]	0.6535135154314028	O=c1[nH]c2cc(Cl)ccc2o1	169.56699999999998	1.7745	2	1	0	2
[173.3036]	0.1735643864602374	CC(C)(O)c1ccccc1CC[C@@H](SCC1(CC(=O)O)CC1)c1cccc(/C=C/c2ccc3ccc(Cl)cc3n2)c1	586.1970000000001	8.948000000000002	5	2	12	4
[446355.94]	0.6932796632293876	C=CCc1ccc(O)c(OC)c1	164.20399999999995	2.1292999999999997	2	1	3	1
[3148.7622]	0.5424755772669563	CC[C@@H]1C[C@@H]2CNC(=O)[C@@H](C(C)C)[C@@H](OC(C)=O)[C@H](CC[C@@H](O)CC)N(C)[C@H](CC(=O)N1C)C2	481.67800000000034	2.577300000000002	6	2	7	0
[2380.9917]	0.10698305246061332	C[C@@H](NC(=O)[C@@H](C)NC(=O)[C@@H](N)Cc1ccccc1)C(=O)N[C@@H](CS(C)(=O)=O)C(=O)N[C@@H](CCC(=O)O)C(=O)O	585.6360000000004	-2.4705999999999912	11	7	16	1
[588.3223]	0.2570243084912791	Oc1ccc([C@@H]2O[C@H](c3ccc(O)cc3)[C@@H](O)[C@@H](O[C@H]3O[C@@H](CO)[C@@H](O)[C@H](O)[C@H]3O)[C@H]2O)cc1	480.4660000000002	-1.1827000000000019	11	8	5	2
[487308.2]	0.8383597745599246	CCN[C@H](C)Cc1cccc(C(F)(F)F)c1	231.26099999999997	3.2459000000000024	1	1	4	1
[34.780415]	0.6546779681319853	CS[C@@H](C)C(=O)OC1C[C@@H](C)C=C2C=C[C@H](C)[C@H](CC[C@@H]3C[C@@H](O)CC(=O)O3)[C@H]21	422.5870000000003	3.9009000000000027	6	1	6	0
[350003.2]	0.757667099994584	COc1ccccc1OCC(O)COC(N)=O	241.24299999999994	0.5302000000000002	5	2	6	1
[10058.096]	0.7757257779528131	O=C(Nc1ccc(Cl)c(Cl)c1)c1cc(Cl)cc(Cl)c1O	351.0160000000001	5.258100000000002	2	2	2	2
[10460.899]	0.5905476983602701	C[C@H](COc1ccc(O)cc1)NCCc1ccc(O)c(O)c1	303.358	2.4030000000000014	5	4	7	2
[79992.57]	0.39400363832812463	C[C@@H]1C[C@@H](O)[C@H](C)[C@@](C)(OC(=O)C(N)=O)C=C1	241.28699999999998	0.36660000000000015	4	2	1	0
[10450.311]	0.593334886982252	C[C@H](CCc1ccc(O)cc1)NCCc1ccc(O)c(O)c1	301.386	2.956800000000002	4	4	7	2
[42678.207]	0.5086503649973119	C=C(/C=C/C#CC(C)(C)C)Cc1cccc2ccccc12	274.40700000000004	5.5442000000000045	0	0	3	2
[178984.02]	0.8330157421148819	CCCN(CCC)S(=O)(=O)c1ccc(C(=O)O)cc1	285.36499999999995	2.1955	4	1	7	1
[7127359.5]	0.45292134802512557	CCCCOC(=O)c1ccc(N)cc1	193.24599999999998	2.2257	3	1	4	1
[8818.727]	0.46901748000616883	COc1c(C)c2c(c(O)c1C/C=C(\C)CCC(=O)OCCN1CCOCC1)C(=O)OC2	433.5010000000003	2.52402	8	1	9	1
[522.5927]	0.5277905059697585	C=C1/C(=C\C=C2/CCC[C@]3(C)[C@@H]([C@H](C)CCCC(C)C)CC[C@@H]23)C[C@@H](O)C[C@@H]1O	400.64700000000016	6.589800000000009	2	2	6	0
[2.6190528e+08]	0.5773334672466578	O=Cc1cc2ccccc2o1	146.14499999999995	2.2453000000000003	2	0	1	2
[947.1202]	0.2876138604733946	CO[C@H]1O[C@H](CO)[C@H](O)[C@@H](O[C@H]2C[C@@](C)(OC)[C@@H](O)[C@H](OC(C)=O)[C@@H]2C)[C@H](OC(C)=O)[C@@H]1C(=O)O	508.5170000000003	-1.1652999999999933	13	4	8	0
[18638.986]	0.671367259691675	CC1=C[C@@H](O)C[C@@H]2[C@@H]3CCC4=CC(=O)CC[C@]4(C)[C@H]3CC[C@]12C	314.46900000000005	4.435400000000004	2	1	0	0
[38899128.]	0.746108186957951	CCC[C@@H]1[C@@]2(OC(=O)c3ccccc3C)C[C@H](C)[C@@H]2CC1	286.4150000000001	4.756720000000004	2	0	4	1
[22850.73]	0.5388605597174689	COc1cc(CNC(=O)CCCC/C=C/C(C)C)ccc1O	305.418	3.789600000000003	3	2	9	1
[2.1699782e+11]	0.42124595946297344	C[C@]12C(=O)OC(=O)[C@]1(C)[C@H]1CC[C@@H]2O1	196.20199999999997	0.6436	4	0	0	0
[2128235.2]	0.4897893183114091	CN(CCc1ccccc1)C(=O)C(CCCNC(=O)c1ccccc1)c1ccccc1	414.54900000000004	4.681500000000004	2	1	10	3
[4051195.]	0.8289288715670488	CN1[C@@H]2CC[C@H]1C[C@@H](OC(c1ccccc1)c1ccccc1)C2	307.43700000000007	4.417800000000004	2	0	4	2
[407769.75]	0.6154595819562296	C=C[C@]1(C)C[C@H]2[C@@H]3CCC4=CC(=O)C=C[C@]4(C)[C@H]3CC[C@@]21C	296.45400000000006	5.096500000000005	1	0	1	0
[39127.55]	0.35616404343455993	CCCCCC/C=C\CCCCCCCC(=O)O	254.4139999999999	5.328300000000005	2	1	13	0
[4.700645e+09]	0.4472640588768156	O=C(C[C@@H](O)C(=O)O)CC(=O)[O-]	175.11599999999996	-2.4688999999999997	6	2	5	0
[1751.5818]	0.6025729235661365	CC(=O)OCC(=O)[C@@]12OC(C)(C)O[C@@H]1C[C@H]1[C@@H]3C[C@H](F)C4=CC(=O)C=C[C@]4(C)[C@@]3(F)[C@@H](O)C[C@@]12C	494.53100000000023	2.9376000000000015	7	1	3	0
[126531.2]	0.757169743555686	C[C@]12CC[C@@H]3c4ccc(O)cc4CC[C@H]3[C@@H]1CC[C@@H]2O	272.3879999999999	3.6092000000000026	2	2	0	1
[119129.95]	0.7695961013290725	COC(=O)Nc1nc2cc(Sc3ccccc3)ccc2[nH]1	299.355	3.892400000000001	4	2	3	3
[215924.77]	0.8531888169723718	CN1C(=N)CN=C(c2ccccc2)c2cc(Cl)ccc21	283.76200000000006	3.6044700000000027	1	1	1	2
[1327934.6]	0.5706251761604797	CC[C@H](S)CSc1ccccc1	198.35600000000002	3.4871000000000016	1	1	4	1
[2.6075567e+18]	0.4166812385860659	O=C1C=CC(=O)C=C1	108.09599999999999	0.25059999999999993	2	0	0	0
[580.5445]	0.48186285728925154	Cc1c(CCOCC(O)C[C@@H](O)CC(=O)[O-])c(-c2ccc(F)cc2)nc2ccccc12	426.46400000000006	2.1603199999999996	6	2	10	3
[5813499.]	0.7977632704521287	CC1(C)S[C@H]2[C@H](NC(=O)Cc3ccccc3)C(=O)N2[C@H]1C(=O)O	334.39700000000005	0.8607999999999998	5	2	4	1
[122251.625]	0.58930434676593	N#Cc1cc(C(=O)N[C@@H](CCC(=O)O)C(=O)O)ccc1O	292.24699999999996	0.31167999999999946	7	4	6	1
[3.6611018e+08]	0.5302216682110639	O=c1ccc2ccccc2o1	146.14499999999998	1.793	2	0	0	2
[32219.35]	0.7211723710320684	CCCCc1ccc(OCC(O)CNC(C)C)cc1	265.397	2.7669000000000015	3	2	9	1
[588805.7]	0.39454768812097624	C/C(=N/NC(=O)c1ccccc1)c1ccc(S(=O)(=O)c2ccc(N)cc2)cc1	393.46800000000013	3.255600000000001	4	2	5	3
[4.8693175]	0.26919784422672743	C[C@H]1CC(=O)N2CCCc3cc(OC(C)=O)c(-c4ccc(F)cc4)nc3N2CCc2ccc(OCc3ccc(O)cc3)cc21	595.6710000000003	6.343700000000007	7	1	5	4
[2035681.9]	0.8162310000887921	Oc1ccc(Cc2ccc(Cl)cc2)cc1	218.68300000000002	3.636400000000002	1	1	2	2
[41458.38]	0.6735936081625441	C[C@H](OC(=O)O)[C@H](C)O[C@H]1CC[C@H]2[C@@H]3CCC4=CC(=O)CC[C@]4(C)[C@H]3C(=O)C[C@@]21C	418.53000000000026	4.5541000000000045	6	1	4	0
[1393116.2]	0.2673318139614248	OC[C@@H]1O[C@H](O)[C@@H](O[C@H]2O[C@H](CO)[C@@H](O)[C@H]2O)[C@H](O)[C@@H]1O	312.271	-4.758099999999994	10	7	4	0
[30108.19]	0.49443162692459075	CCCCC(=O)N(Cc1ccc(-c2ccccc2-c2nnn[nH]2)cc1)[C@H](C(=O)O)C(C)C	435.52800000000013	4.161700000000002	6	2	10	3
[815522.06]	0.5031075138837579	O=C(/C=C/c1ccc(O)c(O)c1)OCCc1ccccc1	284.311	2.8969000000000005	4	2	5	2
[1.02089896e+08]	0.4427756175776297	CO[C@@H]1O[C@@H](CO)[C@H](O)[C@@H]1O	164.157	-1.9282000000000008	5	3	2	0
[15625.003]	0.06173485531058616	N[C@@H](CSCC(=O)N[C@@H](CCC[C@H](N)C(=O)O)C(=O)N[C@@H](CCC(=O)O)C(=O)O)C(=O)N[C@@H](CC(=O)O)C(=O)O	595.5840000000004	-3.4077999999999973	16	10	21	0
[12085.714]	0.35210117154039805	O=[N+]([O-])c1cc([As](=O)(O)O)ccc1O	263.037	-1.1386000000000003	6	3	2	1
[22116.322]	0.4391367379374335	C[C@@H]1O[C@H](O[C@@H]2C=C3CC[C@@H]4[C@H](CC[C@]5(C)[C@@H](c6ccc(=O)oc6)CC[C@]45O)[C@@]3(C)CC2)[C@H](O)[C@H](O)[C@H]1O	530.6580000000004	3.013800000000002	8	4	3	1
[5237353.5]	0.3158441445375122	O=C(O)[C@H](O)[C@H](O)[C@H](O)C(=O)O	180.112	-2.7617000000000007	7	5	4	0
[82788.33]	0.6527189222048309	CCN(CC)CCOC(=O)C1(C2CCCCC2)CCCCC1	309.4940000000001	4.402200000000004	3	0	7	0
[2032378.5]	0.7594864473468546	C/C=C\[S@](=O)c1ccccc1O	182.244	2.0334000000000008	2	1	2	1
[78.65948]	0.29044512712774884	COc1cc(-c2cc(-c3ccccc3)c(-c3ccc(F)cc3)nc2C(C)C)cc(OC)c1OC	457.54500000000024	7.370900000000006	4	0	7	4
[275225.94]	0.8794576573550539	CCCNC(=O)NS(=O)(=O)c1ccc(Cl)cc1	276.745	1.7379	3	2	4	1
[2956.829]	0.6758559037242649	CCCCC(C)(C)C(=O)O[C@H]1C[C@@H](CCC(=O)O)C(C)(C)CC1=O	340.4600000000001	3.984700000000003	5	1	8	0
[10.802571]	0.671999391844661	CC[C@@H](C)C(=O)O[C@H]1C[C@@H](C)C=C2C=C[C@H](C)[C@H](CC[C@@H]3C[C@@H](O)CC(=O)O3)C21	404.54700000000025	4.195500000000004	5	1	6	0
[4117119.2]	0.5734015025854106	CC1(C)C[C@@H]2CC[C@@]3(C)C(=O)C4=CCC[C@@H]4C[C@H]3CC[C@@]21C	300.4860000000001	5.5445000000000055	1	0	0	0
[189166.34]	0.5917683044213574	Cc1ccc2c3c(C)cc(=O)oc3c(C)c2o1	228.24699999999996	3.4160600000000025	3	0	0	3
[1691.2993]	0.8553020577996142	Cc1ccccc1N1C(=O)c2cc(S(N)(=O)=O)c(Cl)cc2NC1C	365.8420000000001	2.714120000000001	4	2	2	2
[66719.5]	0.5710137425129463	CCCC(=O)Nc1ccc(OCC(O)CNC(C)C)c(C(C)=O)c1	336.4320000000001	2.3655	5	3	10	1
[21174.707]	0.8113811498160461	C[C@H](c1ccc(F)cc1)c1ccc(O)cc1	216.255	3.6831000000000023	1	1	2	2
[1291.5946]	0.4836844481595833	O=c1c(OS(=O)(=O)Nc2ccc(N(CCCl)CCCl)cc2)cc(OC(F)(F)F)c1O	491.27100000000013	3.416500000000001	7	2	10	1
[256665.81]	0.47385900944051185	O=C([C@H](O)CO[C@H](O)c1ccc(O)cc1)c1ccccc1O	304.29800000000006	1.3490999999999997	6	4	6	2
[16072479.]	0.6801783581027343	CC(C)C(=O)Nc1ccc([N+](=O)[O-])c(C(F)(F)F)c1	276.21399999999994	3.2081000000000017	3	1	3	1
[485.5141]	0.11519468484931342	NC1=N[C+]([C@@H]2O[C@H](CO)[C@@H](O[C@H]3[C@@H](O)[C@H](N[C@H](CO)[C@@H](O[C@H]4OC[C@H](O)[C@@H](O)[C@H](O)[C@H]4O)[C@H](O)[C@H]3N)[C@H]2O)[C@H](CO)[C@@H](O)[C@H]1O)CO	687.6730000000002	-10.346910000000015	20	16	6	0
[2.6066442]	0.4502355974717761	Cc1ccc(C)c(-c2cc(-c3ccc(F)cc3)c(/C=C/[C@@H]3C[C@@H](O)CC(=O)O3)c(C(C)C)n2)c1	459.56100000000026	6.374640000000007	4	1	5	3
[6831.431]	0.571136456131648	C[C@H](CCC(=O)O)[C@H]1CC[C@H]2[C@@H]3[C@H](O)C[C@@H]4C[C@H](O)CC[C@]4(C)[C@H]3C[C@H](O)[C@]12C	408.5790000000002	3.4487000000000023	5	4	4	0
[695682.8]	0.7817668594270732	COc1ccc(CN(CCN(C)C)c2ccccn2)cc1	285.391	2.658400000000001	4	0	7	2
[49761.297]	0.863919065170168	CCn1cc(C(=O)O)c(=O)c2cc(F)c(N3CCNCC3)nc21	320.324	0.6633000000000002	6	2	3	2
[1436580.8]	0.4860799811760921	CC(C)=C[C@@H]1C[C@H](C)[C@]2(CC[C@]3(C)C[C@@H]4C(C)=CC(=O)[C@H]4/C(C=O)=C\C[C@H]32)O1	382.5440000000001	5.213200000000005	3	0	2	0
[132679.47]	0.6277180448808438	CC1=C(CO)C(=O)O[C@H]2[C@H]1C(=O)C(C)=C(O)C2=O	252.22199999999995	-0.17940000000000006	6	2	1	0
[6299.45]	0.043741557343612084	N[C@H](CCC(=O)N[C@@H](CSSC[C@H](NC(=O)CC[C@H](N)C(=O)O)C(=O)NCC(=O)O)C(=O)NCC(=O)O)C(=O)O	612.6400000000004	-3.8767999999999985	16	10	21	0
[2070.1287]	0.3908922464329067	CCC[C@@H]1CCC[C@H](CC[C@@H](O)C[C@@H](O)CC(=O)O)[C@H]1COC(=O)C(C)(C)CC	414.58300000000025	4.165200000000003	6	3	13	0
[1217.5067]	0.4298292584463983	COc1cc([C@@H]2c3cc4c(cc3[C@@H](O[C@@H]3O[C@@H]5CO[C@@H](C)O[C@H]5[C@H](O)[C@H]3O)[C@H]3COC(=O)[C@H]23)OCO4)cc(OC)c1O	588.5620000000004	1.3385999999999993	13	3	5	2
[9371596.]	0.45454498474207145	Clc1ccccc1C(c1ccccc1)(c1ccccc1)n1ccnc1	344.845	5.376700000000004	1	0	4	4
[388432.22]	0.6559412371137278	Nc1ncnc(NS(=O)(=O)c2ccc(N)cc2)n1	266.286	-0.1632000000000004	7	3	3	2
[3953655.8]	0.6361827021244696	C=C1C[C@]23CCC4=CC(=O)C=C[C@]4(C)[C@@]3(F)[C@@H](O)C[C@]2(C)[C@@]1(O)C(=O)CO	376.4240000000002	1.5697999999999996	5	3	2	0
[26750.955]	0.7134223444473932	C[C@@H]1[C@@H](O)CC[C@H]2[C@@H]3CCC4=CC(=O)CC[C@]4(C)[C@H]3CC[C@]12C	316.48500000000007	4.515300000000004	2	1	0	0
[3472441.8]	0.8598088939629729	C[C@H](N)[C@@H]1CC[C@H](C(=O)Nc2ccncc2)CC1	247.34199999999998	2.1737	3	2	3	1
[1133051.4]	0.25718517203487173	CO[C@@H]1[C@@H](O)[C@H](N)[C@@H](O[C@H]2O[C@H]([C@H](C)N)CC[C@H]2N)[C@H](O)[C@@H]1N(C)C(=O)CN	405.49600000000015	-3.585399999999993	10	6	6	0
[116905.12]	0.5706367311867899	CSCC/C(=N\OC(C)C)c1ccc(Cl)cc1	271.813	4.2222000000000035	2	0	6	1
[4.1264596]	0.409804186811716	Cc1cc(F)ccc1-c1c(-c2ccc(F)cc2)nc(C(C)C)n1/C=C/[C@@H](O)C[C@@H](O)CC(=O)O	470.5160000000002	4.984420000000007	5	3	9	3
[10.232417]	0.5532373059211996	C/C=C(/C)C(=O)O[C@H]1C[C@@H](C)C=C2C=C[C@H](C)[C@H](CC[C@@H]3C[C@@H](O)CC(=O)O3)[C@H]21	402.53100000000023	4.115600000000003	5	1	5	0
[25316202.]	0.770678866809672	CCOc1ccc(NC(C)=O)cc1	179.219	2.0437	2	1	3	1
[57904.36]	0.6171312932317708	CC(C)=CCC/C(C)=C/CO	154.253	2.6714000000000016	1	1	4	0
[9863645.]	0.6911954195243533	COc1cc(OC)c(C(=O)CCCN2CCCC2)c(OC)c1	307.39	2.7711000000000015	5	0	8	1
[477.44727]	0.5023259105130484	CCOC(=O)C1=C(COCCN)NC(C)=C(C(=O)OC)C1c1ccccc1Cl	408.88200000000006	2.266300000000001	7	2	8	1
[1.40069e+10]	0.6656235641878139	Cc1cc(=O)n(-c2ccccc2)n1C	188.23000000000002	1.4844199999999999	1	0	1	2
[53427.695]	0.4143573581655692	CCCC/C=C/CCCCCCCC(=O)O	226.35999999999993	4.548100000000003	2	1	11	0
[351313.72]	0.6657454327834548	CC[C@H]1N=C(C(=O)[C@@H](C)CN(C)C)C1=O	210.27699999999996	0.5555000000000001	3	0	5	0
[1886263.8]	0.4967939181581097	C=C(C)[C@H](C)[C@H]1CC[C@@]2(CC[C@]3(C)C[C@@H]4C(C)=CC(=O)[C@H]4/C(C=O)=C\C[C@H]32)O1	382.5440000000001	5.213200000000005	3	0	3	0
[2537379.]	0.5541818739705442	O=C(O)CCCC[C@@H]1CCSS1	206.332	2.7851000000000017	4	1	5	0
[3.9794622e+10]	0.41381170250557187	C=C(C)[C@@H]1[C@H]2OC(=O)[C@@H]1[C@]1(O)C[C@H]3O[C@]34C(=O)O[C@H]2[C@]14C	292.287	-0.0620000000000005	6	1	1	0
[4927.8916]	0.6318329361180623	O=c1c(-c2ccc(O)cc2)coc2cc(O)cc(O)c12	270.24	2.576800000000001	5	3	1	3
[16389.064]	0.38714947503876584	CCCCC/C=C\C/C=C\CCCCCC(=O)O	252.3979999999999	5.104300000000004	2	1	12	0
[14065.259]	0.6163299830060248	CC1(C)OC(=O)C[C@H]2[C@@H]3CCC4=CC(=O)CC[C@]4(C)[C@H]3CC[C@@]21C	330.4680000000001	4.450000000000004	3	0	0	0
[136891.3]	0.7729574057454922	COC(=O)[C@H]1[C@H]2C[C@@H]3c4[nH]c5ccccc5c4CCN3C[C@@H]2CC[C@@H]1O	354.4500000000001	2.6471000000000013	4	2	1	2
[610555.5]	0.6498890462135971	Cc1cn([C@H]2C=C[C@@H](CO)O2)c(=O)[nH]c1=O	224.21599999999998	-0.7090799999999999	4	2	2	1
[4444.648]	0.3233811192104613	CCN1C[C@]2(COC)[C@H](O)C[C@H](OC)[C@@]34[C@@H]5C[C@@]6(O)[C@H](OC(=O)c7ccccc7)[C@@H]5[C@@](OC(C)=O)([C@@H]([C@H](OC)[C@H]23)[C@@H]14)[C@@H](O)[C@@H]6OC	645.7460000000003	0.6481000000000035	12	3	9	1
[1236.5311]	0.4683330433225475	CCCCCCCCC#CC#C/C=C\CCCC(=O)O	274.404	4.5549000000000035	2	1	10	0
