# Supplementary material for: Transformer-Decoder GPT Models for Generating Virtual Screening Libraries of HMG-Coenzyme A Reductase Inhibitors: Effects of Temperature, Prompt Length, and Transfer-Learning Strategies
Source: J Chem Inf Model. 2024 Nov 7;64(22):8464–80. doi: 10.1021/acs.jcim.4c01309 (PMC11600504; doi:10.1021/acs.jcim.4c01309)
Supplement: Supplementary file 3 — ci4c01309_si_003.zip [file ci4c01309_si_003.zip › Datasets/xfer_Learning_files/2XA5K9S_model_gen_ic50_results/2XA5K9S_0p5_Docking_Molecules_QED_props.csv]

IC50	QED	SMILES	MW	aLogP	HBA	HBD	RotBond	AromRings	Score
175.84969	0.1068633801126878	O=C(O[C@H]1COC(=O)c2cc(OC(=O)O)c(C(=O)O)c(C(=O)O)c2)C[C@H](OC(=O)c2cc(O)c(O)c(O)c2)C(=O)O1	580.3630000000003	0.45519999999999944	18	6	8	2	-9.4
268.7091	0.32470683620617347	C[C@@H]1C(=O)O[C@@H](C)[C@H](O)[C@@H]1CO[C@](C)(CC[C@@H](O)CC(=O)O)[C@H](C)C(=O)NCc1ccc(C)cc1	493.59700000000026	2.1969200000000004	8	4	12	1	-7.3
39.8823	0.326500977362608	Cc1c(O)cccc1C(=O)N[C@@H](CSc1ccccc1)[C@H](O)CN1C[C@H]2CCCC[C@H]2C[C@H]1C(=O)NC(C)(C)C	567.7960000000003	4.747620000000004	6	4	9	2	-8.1
362.38986	0.4851575408484731	COOC(=O)C1=C(C)NC(C)=C(C(=O)OC)C1c1cccc(Cl)c1Cl	386.231	3.5058000000000025	6	1	4	1	-6.4
9.04608	0.3657561219892254	Cc1c(/C=C/[C@@H](O)C[C@@H](O)CC(=O)[O-])c(-c2ccc(F)cc2)cn1-c1ccccc1-c1ccccc1	484.5470000000001	4.523920000000004	4	2	9	4	-8.3
4.9680204	0.3399414511018599	CSc1cccc(-c2nc(C(C)C)n(/C=C/[C@@H](O)C[C@@H](O)CC(=O)O)c2-c2ccc(F)cc2)c1	484.5930000000002	5.258800000000004	6	3	10	3	-8.3
161.68414	0.41624579315034216	COc1cc(-c2cc(-c3ccccc3)nc(C(C)C)c2/C=C/[C@@H]2C[C@@H](O)CC(=O)O2)cc(CC)c1	471.5970000000003	6.189700000000007	5	1	7	3	-8.2
87.30349	0.0857586136906286	CSCC[C@H](NC(=O)[C@@H](Cc1ccccc1)NC(=O)[C@@H](N)Cc1ccccc1)C(=O)N[C@@H](CCC(=O)O)C(=O)N[C@@H](CC(=O)O)C(=O)O	687.7720000000004	-0.08449999999999303	12	8	21	2	-7.6
355.30576	0.07595485394557898	C[C@H](NC(=O)[C@@H](C)NC(=O)[C@@H](N)Cc1ccccc1)C(=O)N[C@@H](CS(C)(=O)=O)N[C@@H](C(=O)N[C@@H](CCC(=O)O)C(=O)O)C(C)C	656.7590000000002	-1.8988999999999934	12	8	19	1	-7.8
114.847725	0.5154583411975115	C[C@@H](/C=C/C(=O)O)[C@H]1C[C@@H](C)C=C2C=C[C@H](C)[C@H](CC[C@@H]3C[C@@H](O)CC(=O)O3)C21	402.5310000000003	4.130700000000004	5	2	6	0	-7.4
755.49	0.5611219540695082	CCC[C@@H](c1ccc(OCC(O)C[C@@H](O)CC(=O)O)cc1)c1ccccc1	372.461	3.5840000000000014	5	3	11	2	-7.0
393.56793	0.8092351908327483	CC1=CC(=O)CC(C)(CCC[C@]2(C)CC[C@@H](O)CC(=O)O2)C1	308.41800000000006	3.318900000000002	4	1	4	0	-6.9
795.76483	0.4401302146322338	CCCCCCCCC#CC#CC#CCCCCCC(=O)O	300.44199999999995	4.782300000000004	2	1	11	0	0.0
2.6343918	0.22547552676927973	CCCc1ccc(NC(=O)c2c(-c3ccccc3)c(-c3ccc(F)cc3)c(CC[C@@H](O)C[C@@H](O)CC(=O)[O-])n2C(C)C)(C)c1	601.7390000000001	5.511400000000005	5	3	14	3	-8.2
10.128016	0.4336038989642279	CCC(C)(C)C(=O)O[C@@H]1C2C(=C[C@H](C)[C@H]1[C@@H](O)c1ccccc1)C=C[C@H](C)[C@@H]2CC[C@@H]1C[C@@H](O)CC(=O)O1	524.6980000000003	5.545300000000006	6	2	8	1	-7.2
710.0516	0.6413809448310793	CC1(C)CCC[C@@H]2CC[C@@H]3[C@@H]4CCC5=CC(=O)CC[C@]5(C)[C@H]4[C@@H](O)C[C@]3(C)[C@]2(C(=O)CO)O1	458.6390000000003	4.384600000000004	5	2	2	0	-8.0
257.68878	0.41067942408082386	CCCCCC[C@H](C)[C@H]1C(=O)C[C@H]2[C@@H]3CC[C@H]4C(C)=CC(=O)CC[C@]4(C)[C@H]3CC[C@@]21C	426.6850000000003	7.55610000000001	2	0	6	0	-7.5
3.5726433	0.4347445242149645	CC(C)c1nc(-c2ccc(F)cc2)c(-c2ccc(F)cc2)n1/C=C/[C@H](O)C[C@H](O)CC(=O)O	456.48900000000015	4.676000000000006	5	3	9	3	-7.9
167.67761	0.3504153147198416	CC/C=C\CC[C@H](C)[C@@H]1CC[C@@]2(CC[C@]3(C)CO[C@@]2(C)[C@H]3CC[C@@]3(C)[C@H](C)CCC3)C1	428.7450000000003	8.967100000000004	1	0	8	0	-7.4
142.93506	0.5184000826476062	CC[C@H](C)C(=O)O[C@H]1C[C@H](O)C[C@@H]2C=C[C@H](C)[C@H](CCC3C[C@@H](O)CC(=O)O3)[C@@H]12	408.53500000000025	3.0002000000000013	6	2	6	0	-7.4
78.969025	0.4037915576154986	COc1cc(-c2cc(-c3ccccc3)nc(C(C)C)c2/C=C/[C@@H]2C[C@@H](O)CC(=O)O2)cc(CC)c1O	487.59600000000034	5.895300000000008	6	2	7	3	-8.2
401.74582	0.2792616544245645	CC/C=C\CC[C@@H](C)CC[C@H](O)[C@H]1CC[C@@]2(C)[C@H]3CC[C@H](O)CC[C@@]3(C)CC[C@@]2(C)[C@H]1CC(=O)O	490.76900000000046	7.374700000000008	4	3	10	0	-7.2
911.93994	0.6816735531805005	CN[C@H](C)c1ccc(OCCC(O)COc2ccc(C(F)(F)F)cc2)cc1	383.40999999999997	4.194600000000003	4	2	9	2	-5.6
690.7147	0.6395257442251707	CC#C[C@]1(O)CC[C@H]2[C@@H]3CCC4=CC(=O)CCC4=C3[C@@H](c3ccc(N(C)C)cc3)C[C@@]21C	429.6040000000001	5.406500000000006	3	1	2	1	-8.4
1.3772532	0.2179506920557939	Cc1cc(CNC(=O)c2c(-c3ccccc3)c(-c3ccc(F)cc3)c(CC[C@@H](O)C[C@@H](O)CC(=O)[O-])n2C(C)C)nn1C	589.6880000000002	3.698520000000003	6	3	13	4	-7.9
73.673065	0.2601333566350773	CC[C@@H]1C(=O)[C@@H](C)[C@@H](O)[C@H](C)[C@@H](OC(=O)c2ccc(F)cc2)C(=O)N[C@H]1CCC(=O)N[C@@H](CC(=O)O)C(=O)O	552.5520000000004	0.9022000000000014	10	5	10	1	-8.0
13.412717	0.34272320443520227	COc1cc(-c2c(-c3ccccc3)nc(C(C)(C)C)n2/C=C/[C@@H](O)C[C@@H](O)CC(=O)O)cc(CC)c1F	510.6060000000003	5.2820000000000045	6	3	10	3	-7.8
84.676895	0.1431697019931381	C[C@@H](NC(=O)[C@@H]1CCCN1C(=O)[C@H](Cc1ccccc1)NC(=O)[C@H](Cc1ccccc1)NC(=O)CNC(=O)NC(=O)[C@@H](CCC(=O)O)C(C)C)C	706.841	1.9198000000000046	8	6	17	2	0.0
672.22327	0.366278932234147	C=C1[C@H](O)C[C@H]2[C@@H]3CCC4=CC(=O)C=C[C@]4(C)[C@@]3(F)[C@@H](O)C[C@@]2(C)[C@@]1(F)COP(=O)(O)O	474.4370000000002	2.7018000000000013	7	4	3	0	-7.8
6.673401	0.49716107041899543	C=CC(=C)CC(=O)O[C@H]1C[C@@H](C)C=C2C=C[C@H](C)[C@H](CC[C@@H]3C[C@@H](O)CC(=O)O3)[C@H]21	414.54200000000026	4.281700000000003	5	1	7	0	-7.8
189.56525	0.3442789611591955	COc1cc(-c2cc(-c3ccccc3)nc(C(C)C)c2/C=C/[C@@H]2C[C@@H](O)CC(=O)O2)cc(CC(C)C)c1	499.65100000000035	6.825800000000008	5	1	8	3	-8.3
175.4218	0.28194157403896847	CC1(C)C=C[C@H]2[C@@H]3CCC4=CCCC[C@@H]4[C@]3(C)CC[C@]2(C)[C@H]1CC(=O)CN1CCN(c2cc(N3CCCC3)nc(N3CCCC3)n2)CC1	654.9879999999997	7.5295000000000085	7	0	7	1	-10.6
551.19653	0.23548844081387413	CC/C=C\CCCC(=O)O[C@H]1CC[C@@]2(C)C(=O)C=C[C@H]3C[C@H](CC[C@@H]4C[C@@H](O)CC(=O)O4)[C@H]3CC[C@@]21C	514.7030000000004	5.8592000000000075	6	1	9	0	-7.4
105.795815	0.4935579216196201	C[C@H]1O[C@@H](OC(=O)C(Cl)(c2ccc(O)cc2)C(Cl)(Cl)Cl)[C@H](Cl)C(Cl)C1	470.991	5.089400000000003	4	1	3	1	-7.0
5.439846	0.30179528359841595	CCc1cc(-c2c(-c3ccc(F)cc3)nc(C(C)C)n2/C=C/[C@@H](O)C[C@@H](O)CC(=O)O)cc(CC)c1F	512.5970000000003	5.800800000000007	5	3	11	3	-8.1
956.79926	0.6986606431196035	C[C@@H]1C[C@@H](c2c(F)c(N)c3c(=O)c(C(=O)O)cn(C4CC4)c3c2F)C[C@H](C)N1	391.4180000000002	3.139000000000001	5	3	3	2	-7.3
342.41055	0.23526258168565614	COc1cccc2c1C(=O)c1c(O)c3c(c(O)c1C2=O)C[C@@](O)(C(=O)CO)C[C@@H]3O[C@H]1C[C@H](N)[C@@H](O)[C@H](C)O1	543.5250000000003	0.0012999999999993017	12	6	5	3	-8.0
7.302532	0.4090872997217439	O=C(O)C[C@@H](O)C[C@H](O)/C=C/n1c(C(F)(F)F)nc(-c2ccc(F)cc2)c1-c1ccc(F)cc1	482.40500000000014	4.571400000000002	5	3	8	3	-8.5
897.3869	0.17988792085169733	C=C[C@@H](CO[C@@H]1O[C@H](C)[C@@H](OC(=O)c2ccccc2)[C@H](O)[C@H](OC(=O)[C@H](C)CC(=O)O)[C@H]1O)[C@H](O)[C@@H](C)O	540.5620000000002	0.261700000000001	12	5	12	1	-7.4
3.5701745	0.33067366477593	CC(C)c1cc(-c2cccc(Br)c2)c(-c2ccc(F)cc2)n1/C=C/[C@@H](O)C[C@@H](O)CC(=O)O	516.4070000000003	5.904400000000007	4	3	9	3	-8.6
840.4734	0.3774848222390071	CSCCCCCCC#CC#CCCCCCCCC(=O)O	322.51400000000007	5.122000000000004	3	1	13	0	-4.8
1.7930202	0.18258905858233082	C=Cc1ccc(CNC(=O)c2c(-c3ccccc3)c(-c3ccc(F)cc3)c(CC[C@@H](O)C[C@@H](O)CC(=O)[O-])n2C(C)C)cc1	597.7070000000002	5.299600000000005	5	3	14	4	-7.4
13.108827	0.1568888746348767	C[C@@H]1C/C=C/C=C/C=C/C=C/[C@H](O[C@@H]2O[C@H](C)[C@@H](O)[C@H](N)[C@@H]2O)C[C@@H]2O[C@](O)(C[C@@H](O)C[C@H]3O[C@@H]3/C=C/C(=O)O1)C[C@H](O)[C@H]2C(=O)O	665.7330000000004	0.11970000000000325	14	7	3	0	-8.5
295.49545	0.11945264543958663	CN[C@H](C)C(=O)N[C@@H](Cc1ccccc1)C(=O)N1CCC[C@H]1C(=O)N[C@@H](CCC(=O)O)C(=O)N[C@@H](CC(=O)O)C(=O)O	591.6180000000005	-1.293499999999993	11	7	16	1	-7.8
245.01361	0.09288097602673889	CC(C)[C@H](/N=C/[C@H](C)C(=O)N[C@@H](Cc1ccc(O)cc1)C(=O)NCC(=O)N[C@@H](CCC(=O)O)C(=O)O)C(=O)NCC(=O)O	607.6170000000003	-1.0977999999999946	11	8	18	1	-9.0
6.2855487	0.33266329169696063	CO[C@@H]1C[C@H](OC(=O)c2cccnc2)C[C@H](/C=C/c2c(-c3ccc(F)cc3)nc(N(C)S(C)(=O)=O)nc2C(C)C)O1	584.6700000000002	4.587200000000004	9	0	9	3	-8.9
327.05948	0.3058670817187729	C=C(C)[C@@H](O)CC[C@H](C)[C@H]1CC[C@@]2(C)C3=CC(=O)[C@@H]4C[C@H](O)CC[C@]4(C)C3=CCN(Cc3cccc(O)c3)CC[C@@]21C	575.8340000000002	6.97660000000001	5	3	7	1	-8.3
6.9450026	0.12961353808248247	COc1cc(-c2c(-c3ccccc3)c(-c3ccc(F)cc3)c(CC[C@@H](O)C[C@@H](O)CC(=O)[O-])n2C(C)C)cc(-c2ccc(F)cc2)c1OC	668.7570000000003	7.21690000000001	6	2	14	5	-7.8
513.21136	0.10624046585910327	CC(C)c1nc(CN(C)C(=O)N[C@H](C(=O)N[C@@H](Cc2ccccc2)C[C@H](O)[C@H](Cc2ccccc2)NC(=O)OCc2cncs2)C(C)C)cs1	720.9620000000001	5.905200000000005	7	4	17	4	-8.2
72.39702	0.059535448183760414	C[C@H](NC(=O)[C@@H](C)NC(=O)[C@@H](N)Cc1ccccc1)C(=O)N[C@@H](CS(C)(=O)=O)N[C@@H](CCC(=O)O)C(=O)N[C@@H](CCC(=O)O)C(=O)O	686.7410000000002	-2.6900999999999975	14	9	21	1	-6.7
15.061468	0.3977316551165477	C[C@@H]1O[C@@H](Oc2c(-c3ccc(F)cc3)nc(C(C)C)n2/C=C/[C@@H](O)C[C@@H](O)CC(=O)O)[C@@H](C)[C@H]1O	492.5440000000002	2.9905000000000004	8	4	10	2	-7.8
64.79234	0.426795690146226	CCCn1c(=O)c2c(-c3ccccc3)cc(-c3ccc(F)cc3)c(CC[C@@H](O)C[C@@H](O)CC(=O)[O-])c21	490.55100000000033	3.714400000000003	5	2	11	3	0.0
71.00749	0.07751440976300804	CCC[C@@H](NC(=O)[C@@H](Cc1ccc(O)cc1)NC(=O)[C@@H](N)CCc1ccccc1)C(=O)N[C@@H](CCC(=O)O)C(=O)N[C@@H](CCCC(=O)O)C(=O)O	713.7850000000003	0.8384000000000069	12	9	23	2	-7.6
8.440875	0.3714990211386245	CC(C)NC(=O)c1ccc(-c2ccccc2)c(-c2ccc(F)cc2)c(CC[C@@H](O)C[C@@H](O)CC(=O)[O-])n1C(C)C	549.6630000000002	3.785000000000002	6	3	12	2	-7.2
4.3844266	0.34490399415256745	O=C(O)C[C@@H](O)C[C@H](O)/C=C/n1c(C(F)(F)F)nc(-c2ccc(F)cc2)c1-c1ccc(F)cc1O	498.40400000000017	4.277000000000002	6	4	8	3	-8.2
3.9873126	0.3477321497212847	CNc1cccc(-c2nc(C(C)C)n(/C=C/[C@@H](O)C[C@@H](O)CC(=O)O)c2-c2ccc(F)cc2)c1	467.5410000000002	4.578600000000003	6	4	10	3	-8.2
6.2855487	0.33266329169696063	CO[C@H]1C[C@H](OC(=O)c2cccnc2)C[C@H](/C=C/c2c(-c3ccc(F)cc3)nc(N(C)S(C)(=O)=O)nc2C(C)C)O1	584.6700000000002	4.587200000000004	9	0	9	3	-8.8
342.41055	0.23526258168565614	COc1cccc2c1C(=O)c1c(O)c3c(c(O)c1C2=O)C[C@@](O)(C(=O)CO)C[C@@H]3O[C@H]1C[C@H](N)[C@H](O)[C@H](C)O1	543.5250000000003	0.0012999999999993017	12	6	5	3	-7.9
4.1537123	0.561666738514544	CNc1ncc(-c2ccc(F)cc2)c(-c2ccc(F)cc2)c1/C=C/[C@@H]1C[C@@H](O)CC(=O)O1	436.4580000000002	4.815200000000005	5	2	5	3	-8.3
7.0976763	0.18198382715397088	CCc1cccc(NC(=O)c2c(-c3ccc(F)cc3)c(-c3ccc(F)cc3)c(CC[C@@H](O)C[C@@H](O)CC(=O)[O-])n2C(C)C)c1	603.6860000000001	5.6804000000000086	5	3	13	4	-7.8
171.79399	0.4732790343822408	C=C1CC[C@@H](O)C/C1=C/C=C1\CCC[C@]2(C)[C@@H]([C@H](C)/C=C/[C@H](C)C(C)C)CC[C@@H]12	396.6590000000001	7.641000000000008	1	1	5	0	-7.6
178.35933	0.49147750975693566	CC[C@H](C)CCC(=O)OC[C@H]1C[C@@H](C)C=C2C=C[C@H](C)[C@H](CC[C@@H]3C[C@@H](O)CC(=O)O3)C21	446.62800000000027	5.223300000000006	5	1	9	0	-7.9
539.6726	0.49910402699484807	C=C1CC[C@@H](O)C/C1=C/C=C1\CCC[C@]2(C)[C@@H]([C@H](C)CCCC(C)C)CC[C@@H]12	384.6480000000002	7.619000000000008	1	1	6	0	-7.3
717.0689	0.25649378375089854	C=C[C@](C)(O)CCC1=CCC[C@H]1C(=O)NC(=O)CC(C)(C)[C@@H](O)CC(=O)NCC(=O)Nc1ccccc1	513.6350000000002	2.6050000000000004	6	5	13	1	-6.6
769.4611	0.09668851003347849	O=C1CN[C@H](C(=O)N[C@@H](C(=O)N[C@@H](CCc2ccccc2)C(=O)O)[C@H](O)C(Cc2ccccc2)NCCN(CCCl)CCCl)N1	665.6189999999998	0.060300000000006515	9	7	20	2	-7.0
2.5636861	0.19152620334273385	Cc1cnc(CNC(=O)c2c(-c3ccccc3)c(-c3ccc(F)cc3)c(CC[C@@H](O)C[C@@H](O)CC(=O)[O-])n2C(C)C)[nH]1	575.6610000000002	3.6881200000000023	6	4	13	4	-8.1
36.580093	0.19905539592400273	CC[C@H](C)C(=O)O[C@H]1C[C@H](O)C=C2C=C[C@H](C)[C@H](CC[C@@H](O)C[C@@H](O)CC(=O)NO)[C@H]21	439.5490000000002	1.8611999999999997	7	5	10	0	-7.1
22.15817	0.22939749590266173	CCC(C)(C)C(=O)O[C@H]1C[C@@H](C)C=C2C=C[C@H](C)[C@H](CC[C@@H](O)C[C@@H](O)CC(=O)NO)[C@H]21	451.6040000000002	3.5265000000000013	6	4	10	0	-7.3
58.874302	0.054830173818856645	CCCC[C@H](NC(=O)[C@@H](Cc1ccccc1)NC(=O)CN)C(=O)N[C@@H](CCC(=O)O)C(=O)N[C@@H](CCCC(=O)O)C(=O)N[C@@H](CC(=O)O)C(=O)O	722.7490000000004	-1.5189999999999957	14	10	25	1	-6.6
755.7177	0.710793984584408	C=C[C@](C)(O)CCC1=CCC[C@H]1C(=O)NC(=O)CC(C)(C)[C@@H]	305.418	2.8101900000000013	3	2	7	0	0.0
59.053207	0.09001991491154122	OCC1=C[C@@H](O)C[C@H](O)[C@@]1(CC(=O)O)[C@@H](C(=O)O)[C@H](C(=O)O)OC(=O)CCCC(=O)NCC(=O)O	505.42900000000037	-2.439999999999994	14	8	14	0	-6.1
343.59995	0.16579184568437366	O=C(CCCc1ccccc1)c1ccccc1-c1ccccc1-c1ccccc1C(F)C(O)C[C@@H]1CC(=O)O1	522.6160000000002	7.303300000000009	4	1	11	4	-7.5
845.29486	0.1400683144571989	N#CC1=C(C(=O)N[C@H](C(=O)O)[C@@H](Cc2ccccc2)C(=O)O)C(=O)N[C@@H]1C(=O)N[C@@H](CCC(=O)O)C(=O)O	530.4460000000004	-1.7479199999999961	12	7	13	1	-8.3
29.29736	0.4980659425106152	Oc1c(Br)cc(Cl)c(Cl)c1Cc1c(O)c(Cl)cc(Cl)c1Cl	451.3580000000002	6.7181000000000015	2	2	2	2	-6.8
22.64185	0.4676322931563478	CC(C)c1cc(-c2ccc(F)cc2)cc(-c2ccc(F)cc2)c1OCC(O)C[C@@H](O)CC(=O)[O-]	469.50400000000025	4.052900000000005	5	2	10	3	-8.4
60.99025	0.5061018759440371	CC(C)c1nn(-c2ccccc2)c(-c2ccc(F)cc2)c1CCC(O)C[C@@H](O)CC(=O)[O-]	439.5070000000003	2.9863000000000017	5	2	10	3	-7.6
1.3177035	0.17655522107811705	COCc1ccc(CNC(=O)c2c(-c3ccccc3)c(-c3ccc(F)cc3)c(CC[C@@H](O)C[C@@H](O)CC(=O)[O-])n2C(C)C)cc1	615.7220000000002	4.803000000000005	6	3	15	4	-7.8
861.38745	0.1552060741215765	CCC(=O)N[C@@H](Cc1ccc(F)cc1)C(=O)N1CCC[C@H]1C(=O)N[C@@H](CC(=O)O)C(=O)NCC(=O)NCC(=O)O	565.5550000000003	-1.4694999999999934	9	6	14	1	-7.6
37.385727	0.22036201370241126	C=C(CC(C)C)C(=O)OC[C@H]1CCCC=C2C=C[C@H](C)[C@H]2/C=C/C(=O)C(C)C[C@@H]3O[C@H](C[C@H](O)CC(=O)O)C[C@@H]3C[C@@H](O)CC(=O)O1	658.8290000000002	5.268100000000007	10	3	9	0	-7.8
396.30267	0.5360700087385645	CC[C@H](C(C)C)[C@H](O)[C@H](C)[C@H]1CC[C@H]2[C@@H]3CCC4=CC(=O)CC[C@]4(C)[C@H]3CC[C@]21C	414.67400000000026	6.813700000000008	2	1	5	0	-7.5
1.3472205	0.17331993963909145	CC(C)n1c(CC[C@@H](O)C[C@@H](O)CC(=O)[O-])c(-c2ccc(F)cc2)c(-c2ccccc2)c1C(=O)Nc1ccc(S(N)(=O)=O)cc1	636.7220000000001	3.6263000000000014	7	4	13	4	-8.4
538.8518	0.4722064899588947	CC(C)C1=CC[C@@H]2C[C@@H]3CCC4=CC(=O)CCC4=C3[C@@H](c3ccc(N(C)C)cc3)C[C@@]21C	429.64800000000014	7.234500000000008	2	0	3	1	-7.7
79.18294	0.7274937920781108	Cc1cc(Cl)ccc1-c1c(F)c(C(C)C)c(Cl)cc1O	313.199	5.936920000000004	1	1	2	2	-7.2
377.16995	0.07469595094894282	CCCC[C@H](CNC(=O)[C@@H](N)Cc1ccccc1)C(=O)N[C@@H](CC(=O)O)C(=O)N1CCC[C@H]1C(=O)N[C@@H](CCC(=O)O)C(=O)N[C@@H](CCC(=O)O)C	732.8320000000001	0.14860000000000823	12	8	23	1	0.0
528.7501	0.5295731957656133	CC1=C(/C=C/C(C)=C/C=C/C(C)=C\C(=O)O)C(C)(C)CCC1	300.44200000000006	5.602600000000005	2	1	5	0	-6.5
723.42804	0.6902835530141262	C[C@H]1C[C@H](O)[C@@H](C)O[C@H]2[C@@H]3C[C@H](C)C4=CC(=O)CC[C@]4(C)[C@H]3CC[C@@]21C	360.5380000000002	4.528700000000004	3	1	0	0	-7.5
161.58649	0.099819123503152	CC(/C=C/C(C)c1ccccc1)C(=O)N[C@@H](C(=O)N[C@@H](CCC(=O)O)C(=O)O)C(=O)N[C@@H](CC(=O)O)C(C)C(=O)O	577.5870000000003	0.5816000000000029	11	7	17	1	-8.2
289.38126	0.2628234200956571	CC(C)(C)NC(=O)[C@@H]1CN(Cc2cccnc2)CCN1C[C@@H](O)C[C@@H](Cc1ccccc1)C(=O)N[C@H]1c2ccccc2C[C@H]1O	613.8030000000003	2.8669000000000016	7	4	11	3	-7.9
463.80112	0.5314086350662409	CC(C)c1cc(-c2ccccc2)cc(CC2CCCCC2)c1OCC(O)C[C@@H](O)CC(=O)[O-]	453.5990000000003	4.230500000000003	5	2	11	2	-7.9
221.28874	0.6030242248904202	C[C@@H](CCO)CC(=O)OC[C@H]1CCC[C@@H]2[C@@H]3CCC4=CC(=O)CC[C@]4(C)[C@H]3C(=O)C[C@@]21C	444.61200000000025	4.655400000000005	5	1	6	0	-8.0
480.6874	0.08292937693940448	CC(C)[C@H](NC(=O)[C@H](Cc1ccc(O)cc1)NC(=O)CNC(=O)[C@H](Cc1ccccc1)NC(=O)CN)C(=O)N[C@@H](C)C(=O)N[C@@H](CCC(=O)O)C	711.8170000000001	-0.7630999999999899	10	9	20	2	-9.0
230.5598	0.5173724821625159	C#Cc1cnc(C[S+]([O-])c2ccc(F)cc2)cc1-c1ccc(F)cc1	353.3930000000001	4.315900000000003	2	0	4	3	-7.1
538.42596	0.32834650610487814	CC(=O)[C@]1(O)Cc2c(O)c3c(c(O)c2[C@@H](O[C@H]2C[C@H](N)[C@H](O)[C@H](C)O2)C1)C(=O)c1ccccc1C3=O	497.5000000000002	1.0202999999999998	10	5	3	3	-8.2
289.1931	0.8670414929891526	Cc1cc(-c2ccc(F)cc2)c(/C=C/[C@@H]2C[C@@H](O)CC(=O)O2)c(C)n1	341.3820000000001	3.584240000000002	4	1	3	2	-7.6
707.4156	0.36173161443771845	O=C1OC(c2ccc(O)cc2)=C(O)c2cc(O)cc(Nc3ccc(Cl)cc3)c2C1=O	423.8080000000001	4.3340000000000005	7	4	3	4	-8.7
377.26492	0.6680499268121356	CC[C@@H]1C[C@@H](CCC[C@@H](O)C[C@@H](O)CC(=O)[O-])C[C@H]1-c1ccc(F)cc1	365.46500000000003	2.7677000000000005	4	2	10	1	-7.1
33.47099	0.28352104417537927	COc1cc(-c2cc(-c3ccccc3)c(-c3ccc(F)cc3)nc2C(C)C)cc(CC)c1OC	455.57300000000026	7.924700000000007	3	0	7	4	-6.9
876.8699	0.15168483611677552	CCCCC[C@H](O)CC(=O)Nc1ccccc1C(=O)OCC(O)CCNC(=O)CC(=O)O	452.5040000000003	1.4550999999999998	8	5	15	1	-6.3
64.117325	0.3700735420849879	CCOC(=O)C1=C(C)NC(C)=C(C(=O)OCC)C1c1ccccc1/C=C/C(=O)OC(C)(C)C	455.5510000000002	4.402500000000004	7	1	7	1	-6.4
17.379889	0.3319980046547848	C[C@H]1O[C@@H](Oc2c(-c3ccc(F)cc3)nc(C(C)C)n2/C=C/[C@@H](O)C[C@@H](O)CC(=O)O)[C@@H](O)[C@H]1O	494.5160000000002	1.715299999999999	9	5	10	2	-8.2
650.9297	0.7814715486210424	CCC/C=C1\OC(=O)C(S(=O)(=O)NC(=O)NC(C)=O)c2ccccc21	366.3950000000001	1.601	6	2	4	1	-7.9
10.802571	0.671999391844661	CC[C@H](C)C(=O)O[C@H]1C[C@@H](C)C=C2C=C[C@H](C)[C@H](CC[C@@H]3C[C@@H](O)CC(=O)O3)C21	404.54700000000025	4.195500000000004	5	1	6	0	-7.4
838.5668	0.6441158046391452	CC1(C)CC(=O)CC2=CC(=O)CCC(C)(C)[C@@H]21	234.33899999999994	3.3072000000000017	2	0	0	0	-6.1
70.42525	0.553291725755228	C=C(C)C(=O)O[C@H]1C[C@H](O)C=C2C=C[C@H](C)[C@H](CC[C@@H]3C[C@@H](O)CC(=O)O3)[C@H]21	390.47600000000017	2.4503000000000004	6	2	5	0	-7.2
237.83148	0.36509171070347385	COc1cc(-c2cc(-c3ccccc3)nc(C(C)C)c2/C=C/[C@@H]2C[C@@H](O)CC(=O)O2)cc(CCC)c1	485.62400000000036	6.579800000000008	5	1	8	3	-7.8
702.93066	0.39895528849748824	CC(C)CCC[C@@H](C)[C@H]1CC[C@@]2(C(C)O)C3=CCC4C(C)(C)[C@@H](O)CC[C@]4(C)C3CC[C@]12C	458.7710000000003	7.775800000000011	2	2	6	0	-6.9
332.13898	0.8487263712671432	Cc1nn(C)c(=O)c(-c2ccc(F)cc2)c1/C=C/[C@@H]1C[C@@H](O)CC(=O)O1	358.36900000000014	1.9745199999999998	5	1	3	2	-7.8
41.796074	0.45146169257193347	O=C(O)[C@H]1CC[C@H](C2=C4CC(=O)O)CC[C@@H]1CN(CC(=O)C=C42)[C@@H](O)CC(=O)N1CCN(c2ccc(F)cc2)CC1	569.6300000000002	2.2860000000000005	9	3	7	1	-9.1
462.24786	0.08883369940621477	CSCC[C@H](NC(=O)[C@@H](Cc1ccccc1)NC(=O)CN)C(=O)N[C@@H](CC(=O)O)C(=O)N[C@@H](CCC(=O)O)C(=O)O	597.6470000000005	-1.6957999999999922	12	8	19	1	-7.2
2.2138524	0.3683067406678045	CC(C)c1cc(-c2ccc(F)cc2)c(-c2cccc(Cl)c2)n1/C=C/[C@@H](O)C[C@@H](O)CC(=O)O	471.9560000000002	5.795300000000007	4	3	9	3	-8.3
31.204699	0.21160342629722834	CCCCCn1cc(OCC(O)C[C@@H](O)CC(=O)O)c(C(c2ccc(F)cc2)c2ccccc2)c1C(=O)O	527.5890000000003	4.661200000000004	7	4	15	3	-6.7
10.232417	0.5532373059211996	C/C=C(\C)C(=O)O[C@H]1C[C@@H](C)C=C2C=C[C@H](C)[C@H](CC[C@@H]3C[C@@H](O)CC(=O)O3)C21	402.53100000000023	4.115600000000003	5	1	5	0	-7.8
62.61837	0.37051678390601706	COc1cc(-c2cc(-c3ccccc3)nc(C(C)C)c2/C=C/[C@@H]2C[C@@H](O)CC(=O)O2)cc(CC)c1OC	501.6230000000004	6.198300000000008	6	1	8	3	-7.9
2.2621586	0.49312986084969707	CC(C)c1nc(-c2ccc(F)cc2)cc(-c2ccc(F)cc2)c1/C=C/[C@@H]1C[C@@H](O)CC(=O)O1	449.4970000000002	5.896900000000007	4	1	5	3	-7.8
22.706242	0.2076301632146568	O=C(O)[C@@H]1CC[C@H](C2=C4CC(=O)O)CC[C@@H]1CN(CC(=O)C=C42)[C@@H](O)CC(=O)NCC(=O)NCC(=O)O	521.5230000000004	-0.8848999999999947	11	6	10	0	-8.1
2.9671552	0.40996088518425733	CC(C)c1cc(-c2ccc(F)cc2)c(-c2ccc(F)cc2)n1/C=C/[C@@H](O)C[C@@H](O)CC(=O)O	455.50100000000015	5.281000000000007	4	3	9	3	-8.4
133.60039	0.6564465021990212	NS(=O)(=O)c1cc2c(cc1Cl)NC(C(Cl)Cl)NS2(=O)=O	380.66200000000003	0.8210000000000004	5	3	2	1	-7.1
438.24893	0.23000043501066714	NO[C@H](Cc1ccc(N(CCCl)CC(Cl)(Cl)Cl)cc1)C(=O)N[C@H](CCC(=O)O)C(=O)O	519.2090000000003	2.3375999999999997	8	4	13	1	-6.2
737.0902	0.5718065100202208	CC1=C[C@H](c2ccccc2)[C@H](C)[C@@H]2CC[C@@H]1C[C@@H]2OC(=O)C[C@@H](O)CC(=O)O	386.48800000000017	3.9200000000000017	5	2	6	1	0.0
847.6735	0.7180751824169171	O=C1CN(S(=O)(=O)c2ccccc2)C(=O)N(CCS(=O)(=O)O)c2ccccc21	424.45600000000013	1.3880000000000006	7	1	5	2	-8.2
7.9385405	0.3162410286684805	C[C@H]1O[C@@H](Oc2c(-c3ccc(F)cc3)nc(C(C)C)n2/C=C/[C@@H](O)C[C@@H](O)CC(=O)O)[C@@H](C)[C@H](O)[C@@H]1O	522.5700000000003	2.3513999999999995	9	5	10	2	-7.2
637.77795	0.5055052971214055	COC(=O)C1=C(C)NC(C)=C(C(=O)OC)C1c1ccccc1[N+](=O)[O-]	346.33900000000006	2.1756	7	1	4	1	-6.6
1.3706328	0.1931580696986653	COc1ccc(CNC(=O)c2c(-c3ccccc3)c(-c3ccc(F)cc3)c(CC[C@@H](O)C[C@@H](O)CC(=O)[O-])n2C(C)C)cc1	601.6950000000002	4.665200000000005	6	3	14	4	-8.4
231.2839	0.8670414929891526	Cc1ncc(C)c(-c2ccc(F)cc2)c1/C=C/[C@@H]1C[C@@H](O)CC(=O)O1	341.3820000000001	3.584240000000003	4	1	3	2	-8.1
13.442963	0.3459188515486632	CCNC(=O)c1c(-c2ccccc2)c(-c2ccc(F)cc2)c(CC[C@@H](O)C[C@@H](O)CC(=O)[O-])n1C(C)C	509.59800000000035	3.476300000000002	5	3	12	3	-8.0
7.302532	0.4090872997217439	O=C(O)C[C@H](O)C[C@H](O)/C=C/n1c(C(F)(F)F)nc(-c2ccc(F)cc2)c1-c1ccc(F)cc1	482.40500000000014	4.571400000000002	5	3	8	3	-8.4
510.85822	0.14896314052456222	CCC(=O)N[C@@H](Cc1ccc(F)cc1)C(=O)N1CCC[C@H]1C(=O)N[C@@H](CCC(=O)O)C(=O)NCC(=O)NCC(=O)O	579.5820000000003	-1.0793999999999944	9	6	15	1	-7.9
4.3844266	0.34490399415256745	O=C(O)C[C@H](O)C[C@H](O)/C=C/n1c(C(F)(F)F)nc(-c2ccc(F)cc2)c1-c1ccc(F)cc1O	498.40400000000017	4.277000000000002	6	4	8	3	-8.3
697.0568	0.30855798471112655	C=C1[C@@H](O)C[C@H]2[C@@H]3CCC4=CC(=O)C=C[C@]4(C)[C@@]3(F)[C@@H](O)C[C@@]2(C)[C@@]1(O)COP(=O)(O)O	472.4460000000002	1.7245999999999997	8	5	3	0	-7.6
33.87524	0.4175649623050622	CC(C)(O)c1ncc(-c2ccccc2)c(-c2ccc(F)cc2)c1OCC(O)C[C@@H](O)CC(=O)[O-]	468.5010000000003	2.4128000000000007	7	3	10	3	-7.8
96.6968	0.2786932991732298	COc1cc(C(=O)NS(=O)(=O)c2ccccc2C)ccc1Cc1cn(C)c2ccc(NC(=O)OC3CCCC3)cc12	575.6870000000001	5.695920000000005	6	2	8	4	-8.9
10.232417	0.5532373059211996	C/C=C(\C)C(=O)O[C@H]1C[C@@H](C)C=C2C=C[C@H](C)[C@H](CC[C@@H]3C[C@@H](O)CC(=O)O3)[C@H]21	402.53100000000023	4.115600000000003	5	1	5	0	-7.8
255.89384	0.7964461277127532	CCOC(=O)C1=C(C)NC(C)=C(C(=O)OC)C1c1cccc(Cl)c1Cl	384.259	3.9643000000000033	5	1	4	1	-6.5
78.65948	0.29044512712774884	COc1cc(-c2cc(-c3ccccc3)c(-c3ccc(F)cc3)nc2C(C)C)cc(OC)c1OC	457.54500000000024	7.370900000000006	4	0	7	4	-7.0
930.5674	0.45278603663958333	COC(=O)C1=C(C)NC(C)=C(C(=O)OCC(C)C)C1c1ccccc1[N+](=O)[O-]	388.4200000000001	3.201800000000002	7	1	6	1	-5.8
429.9265	0.4555938354562437	C[C@@H]1C[C@H]2[C@@H]3CCC4=CC(=O)C=C[C@]4(C)[C@@]3(F)[C@@H](O)C[C@]2(C)[C@@]1(O)C(=O)COP(=O)(O)O	472.44600000000025	2.0127000000000006	8	4	4	0	-7.7
1.5707428	0.3501545188154132	COc1ccc(OC2C[C@@H](O)C[C@H](/C=C/c3c(-c4ccc(F)cc4)nc(N(C)S(C)(=O)=O)nc3C(C)C)O2)c(OC)c1	601.6970000000001	4.777300000000004	9	1	10	3	-8.1
1.5405242	0.3433731621193402	Cc1cn(-c2ccccc2)c(-c2cccc(F)c2)c(-c2ccc(F)cc2)n1/C=C/[C@@H](O)C[C@@H](O)CC(=O)O	518.5600000000002	5.574400000000007	6	3	9	3	-8.8
4.5385365	0.6786322826661113	CC(C)c1cc(-c2ccc(F)cc2)c(OCC2C[C@@H](O)CC(=O)O2)c(C(C)C)c1	400.4900000000001	5.184800000000005	4	1	6	2	-7.6
3.495736	0.2734380056196066	C=C1CS[C@@H](C(=O)OCc2ccccc2)C[C@H](/C=C/c2c(-c3ccc(F)cc3)nc(N(C)S(C)(=O)=O)nc2C(C)C)O1	611.7610000000001	5.962900000000007	8	0	9	3	-9.9
947.1202	0.2876138604733946	CO[C@@H]1O[C@H](CO)[C@H](O)[C@H](O[C@H]2C[C@@](C)(OC)[C@@H](O)[C@H](OC(C)=O)[C@@H]2C)[C@H](OC(C)=O)[C@@H]1C(=O)O	508.5170000000003	-1.1652999999999933	13	4	8	0	-6.4
96.58598	0.4669568541005595	COCC(=O)C1=C(C)NC(C)=C(C(=O)OCC)C1c1ccccc1/C=C/C(=O)OC(C)(C)C	455.5510000000002	4.0549000000000035	7	1	8	1	-6.5
23.894186	0.4491618061716244	CC[C@H](C)C(=O)O[C@H]1C[C@H](O)C=C2C=C[C@H](C)[C@H](CC[C@@H](O)C[C@@H](O)CC(=O)[O-])[C@H]21	423.52600000000024	1.1056999999999997	7	3	10	0	-7.1
24.06696	0.3779209616096477	C=C(C)C(=O)O[C@H]1C[C@H](O)C=C2C=C[C@H](C)[C@H](CC[C@@H](O)C[C@@H](O)CC(=O)[O-])[C@H]21	407.4830000000002	0.6356999999999995	7	3	9	0	-7.7
429.58307	0.6950885218084817	C#C[C@]1(O)CC[C@H]2[C@@H]3CCC4=CC(=O)CC[C@@H]4[C@H]3CC[C@@]21C	298.42600000000004	3.4925000000000024	2	1	0	0	-7.4
23.9816	0.6661492646302936	C#C[C@@]1(CO)CC[C@H]2[C@@H]3CCC4=CC(=O)CCC4=C3[C@@H](c3ccc(N(C)C)cc3)C[C@@]21C	429.6040000000001	5.264000000000006	3	1	3	1	-7.5
173.3036	0.1735643864602374	CC(C)(O)c1ccccc1CC[C@@H](SCC1(CC(=O)O)CC1)c1cccc(/C=C/c2ccc3ccc(Cl)cc3n2)c1	586.1970000000001	8.948000000000002	5	2	12	4	-8.0
522.5927	0.5277905059697585	C=C1/C(=C\C=C2/CCC[C@]3(C)[C@@H]([C@H](C)CCCC(C)C)CC[C@@H]23)C[C@@H](O)C[C@@H]1O	400.64700000000016	6.589800000000009	2	2	6	0	-7.1
477.44727	0.5023259105130484	CCOC(=O)C1=C(COCCN)NC(C)=C(C(=O)OC)C1c1ccccc1Cl	408.88200000000006	2.266300000000001	7	2	8	1	-6.0
205.57872	0.3854340052921877	C=CC1=CC(C)(CCCC(C)(C)C(=O)OCC(O)C[C@@H](O)CC(=O)[O-])[C@H]1C(=O)[O-]	410.4630000000002	-0.5235999999999985	8	2	13	0	-7.0
4.3083987	0.32301784061486916	COc1cc(-c2c(-c3ccc(F)cc3)nc(C(C)C)n2/C=C/[C@@H](O)C[C@@H](O)CC(=O)O)cc(CC)c1F	514.5690000000003	5.247000000000004	6	3	11	3	-8.4
10.802571	0.671999391844661	CC[C@@H](C)C(=O)O[C@H]1C[C@@H](C)C=C2C=C[C@H](C)[C@H](CC[C@@H]3C[C@@H](O)CC(=O)O3)C21	404.54700000000025	4.195500000000004	5	1	6	0	-7.8
2.6066442	0.4502355974717761	Cc1ccc(C)c(-c2cc(-c3ccc(F)cc3)c(/C=C/[C@@H]3C[C@@H](O)CC(=O)O3)c(C(C)C)n2)c1	459.56100000000026	6.374640000000007	4	1	5	3	-8.5
4.1264596	0.409804186811716	Cc1cc(F)ccc1-c1c(-c2ccc(F)cc2)nc(C(C)C)n1/C=C/[C@@H](O)C[C@@H](O)CC(=O)O	470.5160000000002	4.984420000000007	5	3	9	3	-8.1
10.232417	0.5532373059211996	C/C=C(/C)C(=O)O[C@H]1C[C@@H](C)C=C2C=C[C@H](C)[C@H](CC[C@@H]3C[C@@H](O)CC(=O)O3)[C@H]21	402.53100000000023	4.115600000000003	5	1	5	0	-7.9
