# Supplementary material for: Transformer-Decoder GPT Models for Generating Virtual Screening Libraries of HMG-Coenzyme A Reductase Inhibitors: Effects of Temperature, Prompt Length, and Transfer-Learning Strategies
Source: J Chem Inf Model. 2024 Nov 7;64(22):8464–80. doi: 10.1021/acs.jcim.4c01309 (PMC11600504; doi:10.1021/acs.jcim.4c01309)
Supplement: Supplementary file 3 — ci4c01309_si_003.zip [file ci4c01309_si_003.zip › Datasets/xfer_Learning_files/2XA5K9S_model_gen_ic50_results/2XA5K9S_0p5_Refined_Molecules_QED_props.csv]

IC50	QED	SMILES	MW	aLogP	HBA	HBD	RotBond	AromRings
[28476.785]	0.5967506386544393	CCC[C@H]1CC=C[C@@H]2C3CCC4=CC(=O)CC[C@@H]4[C@H]3CC[C@@]21C	312.49700000000007	5.710600000000006	1	0	2	0
[35373.984]	0.35616404343455993	CCCCC/C=C\CCCCCCCCC(=O)O	254.4139999999999	5.328300000000004	2	1	13	0
[3622494.8]	0.5642378806562113	CCCCNC(=O)c1ccc(N)cc1	192.26199999999997	1.7987	2	2	4	1
[175.84969]	0.1068633801126878	O=C(O[C@H]1COC(=O)c2cc(OC(=O)O)c(C(=O)O)c(C(=O)O)c2)C[C@H](OC(=O)c2cc(O)c(O)c(O)c2)C(=O)O1	580.3630000000003	0.45519999999999944	18	6	8	2
[6.3675926e+12]	0.5311495161373545	C=C(C(=O)O)CC(=O)O	130.099	0.10189999999999988	4	2	3	0
[23545.037]	0.6384012260943892	CCCCC[C@H](O)CC(=O)Nc1ccccc1C(=O)O	279.336	2.6546000000000003	4	3	8	1
[19635.805]	0.8500782983802774	CC(C)(Cc1ccc(O)cc1)CCc1ccc(O)cc1	270.37199999999996	4.299300000000004	2	2	5	2
[1.3856354e+08]	0.6369629398585315	CCO[P@H](=O)N(C)C(=O)O	167.101	1.0224000000000002	4	1	3	0
[113155.63]	0.5906000605389524	CO[C@H]1CC[C@]2(C)[C@H]3CCC4=CCCC[C@@H]4[C@H]3CC[C@@]21C	288.475	5.354300000000006	1	0	1	0
[22519618.]	0.3738392588255467	O=C(CO)NCP(=O)(O)O	169.073	-1.7699000000000003	5	4	3	0
[373592.94]	0.6937667254399762	CCN(CC)c1ccc(OC)c(OCC(=O)COC)c1	281.3519999999999	2.1357	5	0	9	1
[467845.72]	0.9033898969793404	N#Cc1cnc(C(=O)O)c2cc(Sc3ccccc3)ccc2[nH]1	321.361	3.5019800000000005	5	2	3	2
[6573594.]	0.3814109358654136	CNC(=N)NC(=O)c1ccc(O)cc1	193.206	0.27616999999999925	3	4	1	1
[854507.3]	0.173022114695248	NCCCCNC(=O)N[C@@H](CS)C(=O)N[C@@H](CC(=O)O)C(=O)O	350.39700000000016	-1.6329999999999965	7	7	11	0
[15418179.]	0.7538607352716358	C=CC(=C)CCC(=O)Nc1ccc(-c2ccccc2)cc1	277.367	4.814500000000003	1	1	6	2
[83270.08]	0.6649515564043438	O=C(CCCN1CC=C(n2c(=O)[nH]c3ccccc32)CC1)c1ccc(F)cc1	379.4350000000002	3.6784000000000026	3	1	6	3
[19302.07]	0.07821979710764972	CCCCCC[C@@H]1C[C@@H]1CCCCCCCCCC(=O)OCC(O)COP(=O)([O-])OCC[N+](C)(C)C	535.7030000000002	5.215700000000004	7	1	24	0
[34809348.]	0.7220439575160754	CC1=CC(=O)N2CCc3ccccc3C(=O)c2c1C	253.30100000000002	2.2522400000000005	2	0	0	2
[24180580.]	0.7530848654983046	NC(=O)N1c2ccccc2CCc2ccccc21	238.28999999999996	3.0020000000000016	1	1	0	2
[333180.38]	0.8391830764635471	CNC[C@@H](C)Cc1cccc(C(F)(F)F)c1	231.26099999999997	3.1034000000000015	1	1	4	1
[38346.246]	0.13891334892793583	NC[C@H]1O[C@H](CO[C@H]2O[C@H](CO)[C@@H](O[C@H]3O[C@H](CO)[C@@H](O)[C@H](O)[C@H]3O)[C@H](N)C[C@@H]2O)[C@H](O)[C@@H](O)[C@@H]1O	530.5240000000002	-7.207599999999991	16	11	8	0
[79003.28]	0.17097451247363277	OC[C@@H]1O[C@@H](O[C@H]2[C@@H](O)[C@@H](O[C@H]3O[C@H](CO)[C@@H](O)[C@H](N)[C@H]3O)[C@@H](O)[C@H]2O)[C@H](O)[C@@H](O)[C@@H]1O	473.42800000000005	-7.58069999999999	15	11	6	0
[563705.75]	0.5651689469814771	C#CCCCNC(=O)c1ccccc1	187.24200000000002	1.8297999999999999	1	1	4	1
[268.7091]	0.32470683620617347	C[C@@H]1C(=O)O[C@@H](C)[C@H](O)[C@@H]1CO[C@](C)(CC[C@@H](O)CC(=O)O)[C@H](C)C(=O)NCc1ccc(C)cc1	493.59700000000026	2.1969200000000004	8	4	12	1
[329470.84]	0.7774828476760138	C[C@]12C[C@@H](c3ccccc3)C[C@@H]1CC[C@@H]1[C@@H]2CC[C@@]2(C)[C@H]1CC[C@]2(O)C(=O)CO	396.57100000000014	4.715300000000005	3	2	3	1
[49602.246]	0.6585731862932572	C/C=C\C/C=C(C)CCC(C)(C)CC(=O)O	224.34399999999997	4.180000000000002	2	1	7	0
[6753.234]	0.26631435755060767	CCCC[C@H](C(=O)O)C(=O)NCCC(=O)N1CCC[C@H]1C(=O)N[C@@H](Cc1ccccc1)C(=O)Nc1ccccc1	550.6560000000003	2.7409000000000026	6	4	14	2
[16136.652]	0.5852115092902507	CC1(C)CC(=O)CC[C@]2(C)C3=CCC4=CC(=O)CCC4=C3CC[C@@]21C	338.49100000000016	5.488000000000006	2	0	0	0
[1333241.4]	0.7206864967714847	CCN(CC)CCOC(=O)C1(c2ccccc2)CCCC1	289.4190000000001	3.3834000000000026	3	0	7	1
[538506.7]	0.7185665096760774	Cc1cc(C2CCCCC2)n(O)c(=O)c1	207.273	2.4417199999999992	2	1	1	1
[4011067.2]	0.6246651482848038	O=C(C[C@H](c1ccccc1)NO)c1ccccc1	241.29000000000002	2.9795000000000007	3	2	5	2
[9659.897]	0.5206658140383047	ClP(Cl)OCc1ccc(C(CCl)Cl)cc1	305.956	5.426400000000002	1	0	5	1
[85103.266]	0.5539764008889689	CC(C)[N+](CC)CC(O)(P(=O)(O)O)c1cccc(Cl)c1	321.741	2.231200000000001	4	3	6	1
[1327468.8]	0.709164018120901	Cc1cc(N2CCCCC2)n(O)c(=O)c1	208.26100000000002	1.3843199999999998	3	1	1	1
[3139004.8]	0.3327686097351016	C[C@H]1O[C@@H](OC[C@@H]2O[C@@H](n3CO3)[C@H](N)C[C@H]2O)[C@H](O)[C@@H](O)[C@@H]1O	336.341	-3.161599999999997	10	5	4	0
[39.8823]	0.326500977362608	Cc1c(O)cccc1C(=O)N[C@@H](CSc1ccccc1)[C@H](O)CN1C[C@H]2CCCC[C@H]2C[C@H]1C(=O)NC(C)(C)C	567.7960000000003	4.747620000000004	6	4	9	2
[36416968.]	0.8090508131278693	CO[C@@H]1C[C@@H](CN2C(=O)c3ccccc3C2=O)C(=O)N1	274.276	0.39120000000000005	4	1	3	1
[293081.03]	0.790438954980248	CC1(C)O[C@]23C(C)(C)CCC4=C(CCC(=O)O)CC4=C3CC[C@@]21C	330.46800000000013	5.015800000000005	3	1	3	0
[1224671.]	0.8362374164858365	N[C@H](C(=O)O)c1ccc(C(=O)c2ccc(F)cc2)cc1	273.263	2.1411000000000007	4	2	4	2
[362.38986]	0.4851575408484731	COOC(=O)C1=C(C)NC(C)=C(C(=O)OC)C1c1cccc(Cl)c1Cl	386.231	3.5058000000000025	6	1	4	1
[407769.75]	0.6154595819562296	C=C[C@@]1(C)C[C@H]2[C@@H]3CCC4=CC(=O)C=C[C@]4(C)[C@H]3CC[C@@]21C	296.45400000000006	5.096500000000005	1	0	1	0
[9946.33]	0.5383683242110403	COc1cc(Sc2cc(C)c(F)cc2)cc(-c2ccc(F)cc2)c1OC	372.4360000000001	6.108620000000005	3	0	5	3
[9972494.]	0.4547398836268187	NC(N)=NC(=O)c1ccccc1	163.17999999999998	0.10019999999999984	3	2	1	1
[35709.92]	0.27083709038012094	CC/C=C\CC[C@@H](C)CCCCCCCC(=O)OC(CO)CO	328.493	3.9960000000000035	4	2	15	0
[78556.33]	0.687872206441439	COc1c(-c2ccc(O)cc2)cc(O)c2cc(O)cc(OC)c12	312.3210000000001	3.6408000000000014	5	3	3	3
[3155007.2]	0.590218771296527	CC1(C)CC(=O)Cc2ccccc21	174.243	2.4795000000000007	1	0	0	1
[9.619313e+11]	0.3792765974767691	O=C(O)[C@@](O)(CC(=O)O)C(=O)O	178.096	-1.6385999999999994	7	4	4	0
[1359338.8]	0.3999448716651023	O=CC[C@H](O)[C@H](O)CO	134.131	-1.7105	4	3	4	0
[522775.44]	0.1166297666692286	O=C(CO)[C@@H](O)[C@H](O)[C@@H](O)[C@H](O[C@H]3O[C@H](C(=O)NC[C@H](O)CO)[C@@H]3O)C(=O)NCCO	456.4010000000002	-7.3205999999999944	13	10	14	0
[3.3862496e+08]	0.3655925432672003	O=C1O[C@H](CO)[C@H](O)C(O)=C1O	176.124	-1.4074	6	4	1	0
[15746.336]	0.5265101609873017	C[C@@](O)(CC(=O)O)CC(=O)O	162.141	-0.3132	5	3	4	0
[2079224.]	0.5728407692856355	CCCCCNC(=O)c1ccc(N)cc1	206.28900000000002	2.1887999999999996	2	2	5	1
[529772.75]	0.6347386987759065	COCCOc1cc(CC(O)CNC(C)(C)C)cc(OC)c1OC	341.44800000000015	2.0204999999999997	6	2	10	1
[18336.72]	0.8467381588128738	CC1=N[C@@H](C(=O)N[C@@H](CC(C)C)c2ccccc2)C(=O)N(C)C1	315.41700000000014	2.1915000000000004	2	1	5	1
[340582.9]	0.5430596720560048	Nc1nc(O)c2ncn(CCC(CO)CO)c2n1	253.26199999999994	-0.895	7	4	5	2
[17518.959]	0.7055625355566415	CCC[C@@H]1CCO[C@@H]2[C@@H]3CCC4=CC(=O)C=C[C@]4(C)[C@H]3CC[C@]21C	328.4960000000001	5.0895000000000055	2	0	2	0
[1152975.1]	0.4744165698408448	CCCNCC(C)C(=O)C(C)C(=O)O	201.266	0.9118999999999999	4	2	7	0
[1871.7451]	0.16290282652292076	CCCCC[C@H](O)CC(=O)Nc1ccccc1C(=O)OCC(O)CNC(=O)CC[C@@H](C)CC(=O)O	494.5850000000004	2.481299999999999	8	5	17	1
[35887.66]	0.7089082052540905	C=CC[C@H](C(=O)O)[C@H]1CC[C@H]2[C@@H]3CCC4=C[C@@H](O)CC[C@@H]4[C@H]3CC[C@@]21C	358.52200000000016	4.813100000000005	3	2	4	0
[10043.114]	0.4460286046356642	CCC/C=C1\OC(=O)C(S(=O)(=O)NC(=O)CNC(=O)c2ccco2)CCCCCN1CCN(C)C	512.6290000000004	1.4463000000000024	9	2	10	1
[9.04608]	0.3657561219892254	Cc1c(/C=C/[C@@H](O)C[C@@H](O)CC(=O)[O-])c(-c2ccc(F)cc2)cn1-c1ccccc1-c1ccccc1	484.5470000000001	4.523920000000004	4	2	9	4
[2658.7493]	0.597603073278089	C=CC[C@@]1(CO)C[C@H]2[C@@H]3CCC4=CC(=O)CCC4=C3[C@@H](c3ccc(N(C)C)cc3)C[C@@]21C	431.6200000000001	5.816800000000007	3	1	5	1
[4.9680204]	0.3399414511018599	CSc1cccc(-c2nc(C(C)C)n(/C=C/[C@@H](O)C[C@@H](O)CC(=O)O)c2-c2ccc(F)cc2)c1	484.5930000000002	5.258800000000004	6	3	10	3
[24578.414]	0.13401935864456035	CC(C)C[C@H](NC(=O)CN)C(=O)N1CCC[C@H]1C(=O)N[C@H](C(=O)NCC(=O)NCC(=O)O)[C@@H](C)O	500.55300000000017	-3.350399999999992	9	7	13	0
[2762614.2]	0.6596228181816347	CSc1cnc(NS(=O)(=O)c2ccc(N)cc2)n1C	298.39300000000003	1.525	5	2	4	2
[15945.46]	0.5260711480529344	CC(C)[C@H]1C(=O)N2CCC[C@H]2[C@]2(O)O[C@](NC(=O)[C@@H]3C=C4c5cccc6[nH]cc(c56)C[C@H]4N(C)C3)(C(C)C)C(=O)N12	561.6830000000002	2.040199999999999	6	3	4	2
[169965.56]	0.4220217303698082	CCCSS[C@H](CC)CCSCC	238.48699999999994	4.699600000000005	3	0	9	0
[276714.]	0.27093449050461754	CC/C=C\CCCC(=O)OC[C@H]1O[C@@H](CO)[C@@H](O)[C@@H](O)[C@@H]1O	318.366	-0.49150000000000027	7	4	8	0
[203240.08]	0.7132548569204024	Cc1cc(I)cc(N(C)C(=O)O)c1I	416.98400000000004	3.3184200000000015	2	1	1	1
[650633.1]	0.7907721788933302	CCC[C@@H](F)Cc1ccc(F)cc1O	200.22799999999998	3.212000000000003	1	1	4	1
[3.4898132e+09]	0.5863590335117103	COc1c2occc2cc2ccc(=O)oc12	216.19199999999995	2.5478000000000005	4	0	1	3
[27502916.]	0.5950261967780848	CC(=O)Nc1ccccc1O	151.16499999999996	1.3505999999999998	2	2	1	1
[1291.5374]	0.5581107730833935	C=C1C[C@@H](OC(=O)C(Cl)(Cl)Cl)C[C@H](/C=C\c2ccc(F)cc2)O1	379.64200000000005	4.813600000000004	3	0	3	1
[7188.45]	0.798686274717213	C[C@@H](O)CCC(=O)N[C@@H]1C=C2c3cccc4[nH]cc(c34)C[C@H]2N(C)C1	339.4390000000002	2.0671999999999997	3	3	4	2
[28389.582]	0.38345415032870095	COc1ccc2nc(C3CC3)c(/C=C/[C@@H]3C[C@@H](O)CC(=O)O3)c(Sc3ccc(C(C)C)cc3)c2c1	489.6370000000002	6.4751000000000065	6	1	7	3
[76866.945]	0.3604625403530298	CN(CCc1ccccc1)C(=O)C(CCCNC(=O)c1ccc(Cl)cc1)c1ccc(Cl)cc1	483.4390000000001	5.988300000000006	2	1	10	3
[86046.43]	0.5734015025854106	CC1(C)CC[C@H]2[C@@H]3CCC4=CC(=O)CC[C@@H]4[C@]3(C)CC[C@@]21C	300.4860000000001	5.5445000000000055	1	0	0	0
[2092791.6]	0.8011509005533722	O=CN1CCCCCN1C(=O)CCc1cc(Cl)ccc1	294.782	2.658500000000001	2	0	4	1
[1041046.25]	0.732582578322419	C[C@@]1(CCC(=O)O)[C@H](C)C[C@H](O)CC1	200.27799999999993	2.0384	3	2	3	0
[12972.162]	0.3486438102768248	CCCCC[C@H](O)CC(=O)Oc1ccc(CCC2CCCCC2)cc1	346.5110000000002	5.436200000000006	3	1	10	1
[161.68414]	0.41624579315034216	COc1cc(-c2cc(-c3ccccc3)nc(C(C)C)c2/C=C/[C@@H]2C[C@@H](O)CC(=O)O2)cc(CC)c1	471.5970000000003	6.189700000000007	5	1	7	3
[6.2948987e+09]	0.4200232582392553	C=C(C=O)C1=C(C)CCC1	136.194	2.2419000000000002	1	0	2	0
[19116088.]	0.3505480493978711	NC1=N[C@H](CO)[C@@H](O)C[C@@H]1O	160.17299999999997	-2.1699999999999995	4	4	1	0
[1133.9833]	0.7659174666071505	CCO[C@]1(C2=NCCC2)N(CCC4)c3c(cc4c(c2F)cc(=O)c(C(=O)O)cc32)CC1C	438.4990000000002	4.095400000000003	5	1	4	1
[40858724.]	0.7773256405933446	C[C@H]1SCCC1C(=O)N(CCc1ccccc1)Cc1ccccc1	339.5040000000001	4.399500000000004	2	0	6	2
[6109.078]	0.2715118511876945	C=C(C(=O)O)C(C)(CCC(=O)O)OC(=O)CCCOC(=O)C(C)(C)Oc1ccccc1	436.45700000000016	2.9749000000000008	9	2	13	1
[2767.7285]	0.06901031867806875	N[C@@H](Cc1cnc(N(CCCl)CCCl)cc1N)C(=O)N[C@@H](CC(=O)N[C@@H](CCC(=O)O)C(=O)O)NCC(=O)O	594.4530000000003	-1.2415999999999943	13	8	19	1
[2495.9468]	0.06856179013158925	CCCCC[C@@H]1CC[C@@H](C)[C@@H](O)CC(=O)N[C@@H](CCCCNC(=O)C(C)C)[C@@H](C(=O)O)C(=O)N[C@H]1C(=O)N[C@H](C(=O)O)C(=O)N[C@H](CC(=O)O)	712.8180000000003	0.29879000000000944	12	9	18	0
[inf]	0.3647362951907639	C[N+]1(C)[C@H]2C[C@H](OC(=O)[C@H](CO)c3ccccc3)C[C@H]1[C@H]1O[C@H]12.[Br-]	398.2970000000001	-1.9332999999999958	4	1	4	1
[87.30349]	0.0857586136906286	CSCC[C@H](NC(=O)[C@@H](Cc1ccccc1)NC(=O)[C@@H](N)Cc1ccccc1)C(=O)N[C@@H](CCC(=O)O)C(=O)N[C@@H](CC(=O)O)C(=O)O	687.7720000000004	-0.08449999999999303	12	8	21	2
[892382.2]	0.7032014477156008	c1ccc(C(Nc2ccccc2)c2ccccc2)cc1	259.35200000000003	4.888100000000003	1	1	4	3
[10103.386]	0.335295435621266	C#CCNCC(=O)Oc1ccccc1C(=O)O	233.223	0.5129999999999997	5	2	5	1
[182378.44]	0.5817778849949456	SCCc1cnc(NS(=O)(=O)c2ccc(N)cc2)s1	315.445	1.9984	4	3	5	2
[37805.57]	0.13095654777344853	CN[C@](N)(Cc1ccc(F)cc1)C(=O)N1CCC[C@H]1C(=O)N[C@@H](CC(=O)O)C(=O)NCC(=O)NCC(=O)O	538.5330000000004	-2.4898999999999942	10	7	13	1
[7681147.5]	0.7659331992434165	CN[C@@H](CCCNC(=O)c1ccccc1)c1ccccc1	282.38700000000006	3.157300000000001	2	2	7	2
[567196.8]	0.212979471016101	O=C(O[C@@H](CO)[C@H](O)[C@H](O)[C@@H](O)C(=O)O)c1ccc(O)c(O)c1	332.2610000000001	-2.217199999999999	10	7	7	1
[2097709.]	0.8105521821747969	COC(=O)[C@]1(O)Cc2ccccc2C(=O)c2ccccc21	282.295	1.8343	4	1	1	2
[8895.586]	0.8051969828319462	C[C@@H]1C[C@@H]2C3=CC(=O)C4C[C@H](C)CC[C@]4(C)[C@H]3CC[C@@]2(C)[C@H]1C(=O)CO	358.5220000000001	4.187900000000004	3	1	2	0
[162783.5]	0.8215995486924976	CC(C)Cc1ccc([C@@H](C)C(=O)O)cc1	206.28499999999997	3.073200000000001	2	1	4	1
[3126003.8]	0.4489304892314893	Nc1ccn([C@@H]2O[C@H](CO)[C@@H](O)[C@@H]2O)c(=O)n1	243.21900000000002	-2.563	7	4	2	1
[12442326.]	0.34724878400186926	O=C(CCC[N+](=O)[O-])CCCCO	189.21099999999996	0.7749999999999999	4	1	8	0
[344454.]	0.788734706787671	CC(C)[C@@H]1N(CC[C@H](O)[C@H](Cc2ccccc2)c2ccccc2)CC1=O	351.4900000000001	3.6732000000000022	3	1	8	2
[142642.17]	0.7718781425703055	CSC[C@@H](NC(=O)Cc1ccccc1)Nc1ccccc1	300.427	3.1465000000000014	3	2	7	2
[394405.4]	0.5234862921169025	CC1(C)C=C[C@H]2C[C@@H]3[C@]4(C)CCC[C@]3(C)C4=CC(=O)CC[C@]21C	312.49700000000007	5.710600000000006	1	0	0	0
[59766.72]	0.21834719403540007	CO[C@H]1O[C@H](CO)[C@H](O[C@H]2C[C@@](C)(O)[C@H](OC(=O)CCC(=O)O)[C@H]2O)[C@H](O)[C@@H]1O	424.39900000000017	-2.882199999999997	12	6	8	0
[92248.6]	0.6946116752943168	C[C@@]12C=CC(=O)C=C1CC[C@@H]1[C@@H]2[C@@H](O)C[C@@]2(C)[C@H]1CC[C@]2(O)C(=O)CO	360.4500000000002	1.5575999999999999	5	3	2	0
[759892.75]	0.8763004303670556	Cn1c2c(cc1C#N)CC(C(=O)O)c1ccc(Cl)cc12	286.718	2.941480000000001	3	1	1	2
[59455.184]	0.5423051054126118	CC(C)[C@@](CC[C@H](O)CC(=O)[O-])C(=O)[O-]	215.22499999999997	-1.752109999999998	5	1	7	0
[48690.332]	0.22658720971972465	CO[C@H]1[C@@H](C(=O)O)O[C@H](C)[C@H](O[C@H]2C[C@@](C)(O)[C@@H](CC(=O)O)[C@H]2O)[C@H](O)[C@H](O)[C@H]1O	438.4260000000001	-2.683699999999996	12	7	6	0
[355.30576]	0.07595485394557898	C[C@H](NC(=O)[C@@H](C)NC(=O)[C@@H](N)Cc1ccccc1)C(=O)N[C@@H](CS(C)(=O)=O)N[C@@H](C(=O)N[C@@H](CCC(=O)O)C(=O)O)C(C)C	656.7590000000002	-1.8988999999999934	12	8	19	1
[24782.621]	0.6730693226565443	CC(C)[C@H]1OC(=O)[C@H]2[C@@H]3CCC4=CC(=O)CC[C@]4(C)[C@H]3CC[C@@]21C	330.4680000000001	4.305900000000004	3	0	1	0
[1422405.5]	0.886558177288153	CN1CCCC[C@H]1CNC(=O)c1ccccc1C	246.354	2.2091200000000004	2	1	3	1
[1.0747249e+10]	0.5798107159923735	CNCc1c[nH]c(=O)cn1	139.15799999999996	-0.5107000000000002	3	2	2	1
[30473.553]	0.24727630217168145	CC/C=C\CC[C@@H](C)CCCCCCCC(=O)OCC	282.46799999999996	5.662700000000005	2	0	13	0
[25662.504]	0.6207574189716766	CC1=CCC[C@@H]2[C@@](C)(CCC3=CC(=O)O[C@@H]3O)[C@H](C)CC[C@@]12C	318.45700000000016	4.3670000000000035	3	1	3	0
[1904625.5]	0.7697962873726577	N[C@@H]1CCC[C@@H](C(=O)Nc2ccccc2)CC1	232.327	2.5327	2	2	2	1
[117686.47]	0.5504902461313996	C[C@H]1C(=O)O[C@H]2[C@@H]3CC=C4C[C@@H](O)CC[C@]4(C)[C@H]3CC[C@@]21C	304.43000000000006	3.4616000000000025	3	1	0	0
[2792.3171]	0.507647858945506	C=C(C)[C@@H](O)CC[C@H](C)[C@H]1CC[C@@]2(C)C3=CC(=O)C=C4CC(=O)CC[C@]4(C)[C@H]3CC[C@@]21C	438.6520000000003	6.367100000000007	3	1	5	0
[56595.273]	0.7991071066708418	NC(=O)C1CCN(CCCN2c3ccccc3Sc3ccc(Cl)cc32)CC1	401.96300000000025	4.530100000000004	4	1	5	2
[12540630.]	0.7227797946163188	COCCCCNC(=O)c1ccccc1	207.27300000000002	1.8430000000000002	2	1	6	1
[1820.4644]	0.6322841368461929	CCC[C@@H](c1ccc(OCC(O)C[C@@H](O)CC(=O)[O-])cc1)c1ccccc1	371.45300000000003	2.2493	5	2	11	2
[114.847725]	0.5154583411975115	C[C@@H](/C=C/C(=O)O)[C@H]1C[C@@H](C)C=C2C=C[C@H](C)[C@H](CC[C@@H]3C[C@@H](O)CC(=O)O3)C21	402.5310000000003	4.130700000000004	5	2	6	0
[755.49]	0.5611219540695082	CCC[C@@H](c1ccc(OCC(O)C[C@@H](O)CC(=O)O)cc1)c1ccccc1	372.461	3.5840000000000014	5	3	11	2
[8.663137e+08]	0.5606869918731009	CC1(C)CCC(=O)N2CCCCC12	181.27899999999997	2.1875	1	0	0	0
[483562.97]	0.1747765606132012	NCCC[C@H](N)C(=O)N[C@H](C(=O)N[C@@H](CCC(=O)O)C(=O)O)C(=O)O	362.33900000000006	-2.943799999999994	10	7	12	0
[746814.4]	0.5786881428918659	CCCCNc1ccc(C(=O)OCCN(C)C)cc1	264.3689999999999	2.617000000000001	4	1	8	1
[393.56793]	0.8092351908327483	CC1=CC(=O)CC(C)(CCC[C@]2(C)CC[C@@H](O)CC(=O)O2)C1	308.41800000000006	3.318900000000002	4	1	4	0
[1714.4121]	0.7386611799610046	CC1(C)CC(=O)CC2=C(CC(=O)O)CC[C@]2(C)[C@H]2CC[C@]2(C)[C@H]1C(=O)O	362.4660000000001	4.064000000000003	5	2	3	0
[20575.457]	0.37880059500978863	CO[C@@H]1[C@@H](C(=O)N[C@H](C(=O)N[C@@H]2CCCCNC(=O)[C@H]23)C(C)C3)[C@H](CC(=O)O)[C@H]1O	425.4820000000002	-0.9912999999999959	7	5	5	0
[103131.02]	0.8326610784751867	COC1=CC(=O)C[C@@H](C)[C@]12Oc1c(Cl)c(OC)cc(OC)c1C2=O	352.7700000000001	2.8103000000000007	6	0	3	1
[911916.56]	0.45429962004149965	C=CCNC(=C(c1ccccc1)c1ccccc1)C(=O)Cc1ccccc1	353.4650000000001	5.033400000000004	2	1	8	3
[6753134.]	0.7680762682496876	C=C(CO[C@@H]1Cc2ccccc2)cc2CCc3ccc(cc32)C(=O)O1	332.39900000000006	4.328200000000003	3	0	2	2
[21445.607]	0.47759888535045647	CCCCCn1nc(N(C)S(O)(=O)c2ccc(F)cc2)c2ccccc21	377.4850000000001	4.265600000000003	3	2	7	3
[11773.513]	0.26410577995941287	CC/C=C(/CCC(=O)OC[C@H](C)[C@H](O)CC(=O)O)OC(=O)CC(=O)O	360.35900000000015	1.0933	9	3	12	0
[8598507.]	0.752026855357833	CC(C)CNC(=O)c1ccccc1	177.24699999999999	2.0724	1	1	3	1
[795.76483]	0.4401302146322338	CCCCCCCCC#CC#CC#CCCCCCC(=O)O	300.44199999999995	4.782300000000004	2	1	11	0
[163856.48]	0.3032091536855785	C/C(=N\OCCNc1ccc(Sc2ccc(F)cc2)cc1)c1ccccc1	380.48800000000006	5.829600000000005	3	1	8	3
[348735.03]	0.7856923773821717	C[C@]12CCC(=O)C=C1CC[C@@H]1[C@@H]2C(=O)C[C@@]2(C)[C@H]1CC[C@]2(O)C(=O)CO	360.45000000000016	1.9898000000000002	5	2	2	0
[1886592.9]	0.6610997626576497	CNCCc1ccccc1	135.20999999999998	1.4485	1	1	3	1
[5431157.]	0.7198457467124074	CCNCCCNC(=O)c1ccc(F)cc1	224.279	1.5550999999999995	2	2	6	1
[9034.455]	0.7016364178537916	C[C@@](O)(CO)C(=O)OC[C@H]1CC[C@H]2[C@@H]3CCC4=CC(=O)CC[C@]4(C)[C@H]3CC[C@@]21C	404.54700000000025	3.421000000000002	5	2	4	0
[232945.88]	0.46901000162119544	C=CCSC[C@@H](CC)CCc1ccccc1	234.40799999999996	4.564600000000004	1	0	8	1
[93377.66]	0.669557249545273	CC(C)[C@@]12CC[C@H]3[C@@H]4CCC5=CC(=O)C=C[C@]5(C)[C@@]4(F)[C@@H](O)C[C@]3(C)[C@]2(C(=O)CO)O1	432.5320000000002	3.082400000000002	5	2	3	0
[490765.]	0.7987590304593758	Cc1[nH]c2ccccc2c1CC(=O)NC(=O)N1CCC[C@H]1C(=O)O	329.35600000000005	1.80402	4	3	3	2
[2.6343918]	0.22547552676927973	CCCc1ccc(NC(=O)c2c(-c3ccccc3)c(-c3ccc(F)cc3)c(CC[C@@H](O)C[C@@H](O)CC(=O)[O-])n2C(C)C)(C)c1	601.7390000000001	5.511400000000005	5	3	14	3
[73529.82]	0.23521997128453184	CC/C=C\CC[C@@H](C)CCCCCCCC(=O)OCCN(C)C	325.53700000000003	5.204400000000005	3	0	15	0
[54602.973]	0.5626170894272392	C/C(N)=N/C(=O)Nc1cc(C)c(C)cc1C	219.28799999999995	2.5208600000000008	2	2	1	1
[13454.689]	0.6875636989639627	CC(C)[C@@](CC[C@@H](O)CCC(=O)[O-])C(C)C(C)C	256.38599999999997	2.1801899999999996	3	1	9	0
[2683305.2]	0.7610834082802901	CCCCc1[nH]nc2ccccc12	174.247	2.905500000000001	1	1	3	2
[31396.604]	0.4931519246003245	C[C@]12C[C@@H](c3ccccc3)C[C@@H]1CC[C@@H]1[C@@H]2CC[C@@]2(C)[C@H]1CC[C@]2(C)C	350.5900000000001	7.449000000000007	0	0	1	1
[837079.44]	0.6672859410778064	NCOc1cc(CC(=O)O)ccc1	181.191	0.6086999999999996	4	2	4	1
[165042.75]	0.5817709713809028	CC(C)/N=C/[C@@H](O)C(C)=O	143.18599999999998	0.41550000000000004	2	1	3	0
[20916.88]	0.5079231554087072	CC1(C)CCC[C@@H]2[C@@]3(C)CCC4=CC(=O)CC[C@]4(C)[C@H]3CC[C@@]21C	328.5400000000001	6.324700000000007	1	0	0	0
[49343.035]	0.6514110274058668	C=C(Cc1ccccc1)OCC1(O)CCC[C@H]2C(=O)CC[C@@H]2CN1CCC(=O)O	401.5030000000002	3.0039000000000007	6	2	8	1
[48002.75]	0.7116685519489807	C=C[C@@]1(C)C[C@H]2C[C@H]3[C@H](C)CC4=C(CC(=O)O)[C@H]4CC[C@H]3[C@@H](O)C[C@@]21C	358.5220000000001	4.813100000000005	3	2	3	0
[10.128016]	0.4336038989642279	CCC(C)(C)C(=O)O[C@@H]1C2C(=C[C@H](C)[C@H]1[C@@H](O)c1ccccc1)C=C[C@H](C)[C@@H]2CC[C@@H]1C[C@@H](O)CC(=O)O1	524.6980000000003	5.545300000000006	6	2	8	1
[115926.56]	0.8682028450247414	COCCc1c(C(=O)N2CCCC2=O)ccc2ccccc2[nH]1	312.36899999999997	2.5648999999999997	4	1	4	1
[710.0516]	0.6413809448310793	CC1(C)CCC[C@@H]2CC[C@@H]3[C@@H]4CCC5=CC(=O)CC[C@]5(C)[C@H]4[C@@H](O)C[C@]3(C)[C@]2(C(=O)CO)O1	458.6390000000003	4.384600000000004	5	2	2	0
[3649715.5]	0.6310607021242882	CCNCOc1ccc(C(=O)N(C)Cc2ccccc2)cc1	298.38599999999997	2.904600000000001	3	1	7	2
[257.68878]	0.41067942408082386	CCCCCC[C@H](C)[C@H]1C(=O)C[C@H]2[C@@H]3CC[C@H]4C(C)=CC(=O)CC[C@]4(C)[C@H]3CC[C@@]21C	426.6850000000003	7.55610000000001	2	0	6	0
[10120.387]	0.21751778620947723	N#C[C@H](O[C@H]1O[C@H](CO[C@@H]2O[C@H](CO)[C@@H](O)[C@H](O)[C@H]2O)[C@@H](O)[C@H](O)[C@H]1O)c1ccccc1	457.4320000000001	-3.108019999999997	12	7	7	1
[43208.184]	0.10048812322413232	CC/C=C\CCCC(=O)O[C@H]1CC[C@@]2(C)C(=O)C=C[C@H]3C[C@H](CC[C@@H]4C[C@@H](O[Si](C)(C)C(C)(C)C)C(=O)O4)[C@H]3CC[C@]12C	614.9400000000002	8.498600000000007	6	0	11	0
[34115440.]	0.45480873600799376	N#[N+]CC(=O)O	87.05799999999998	-0.07592000000000004	3	1	1	0
[19177.412]	0.11306379404457513	N[C@H](CO)CC(=O)N[C@@H]1C[C@H](N)[C@@H](O[C@H]2O[C@H](CN)[C@@H](O)[C@H](O)[C@H]2O)[C@H](O)[C@H]1O[C@H]1O[C@H](CO)[C@@H](O)[C@H](N)[C@H]1O	585.6080000000003	-8.424200000000015	17	13	10	0
[12619933.]	0.6791101769663208	c1nc2c([nH]c3ccccc13)CCCC2	198.26899999999992	3.316600000000002	1	1	0	1
[340252.4]	0.3832200999836573	O=C(CCCCCCC(=O)Nc1ccccc1)NO	264.32500000000005	2.4711	3	3	8	1
[162783.5]	0.8215995486924976	CC(C)Cc1ccc([C@H](C)C(=O)O)cc1	206.28499999999997	3.073200000000001	2	1	4	1
[627040.44]	0.41380050388023415	COC(=O)/C=C\C=C\C(C)CCC(=O)O	212.24499999999995	1.7727	4	1	6	0
[11109.856]	0.05138269861411867	NCCCC[C@H](N[C@@H](CCCC(N)O)C(=O)N[C@@H](CCCN)C(=O)O)C(=O)N[C@H](CCC(=O)O)C(=O)O	534.6110000000004	-2.3678999999999926	13	10	22	0
[3089.3562]	0.11882829808652905	N[C@H]1CO[C@@H]2[C@H](O[C@H]3[C@@H](O)[C@H](O[C@H]4O[C@H](CO)[C@@H](O)[C@H](O[C@H]5[C@H](O)[C@@H](O)[C@@H](N)[C@@H]4O)[C@H](O)[C@@H](N[C@H]5O)[C@@H](O)[C@H]3N)[C@H](O)[C@@H]2O)[C@H](O)[C@@H](O)[C@@H]1O	734.7060000000005	-12.374700000000017	23	18	1	0
[2146842.8]	0.6734452434547541	C[C@]12CC(=O)C[C@H]1CC[C@@H]1[C@@H]2CC[C@@]2(C)C(=O)CC[C@@H]12	274.404	3.777200000000003	2	0	0	0
[1996.2205]	0.4004081422994143	C[C@H]1C=C(C)C(=O)O[C@H]2[C@H](C)C[C@@H](CC[C@@H]3C[C@@H](O[Si](C)(C)C(C)(C)C)CC(=O)O3)[C@H]21	450.69200000000023	5.642600000000006	5	0	5	0
[61880.24]	0.2365430280086421	CC/C=C\CCCC(=O)OC[C@H]1O[C@@H](C)[C@@H](O)[C@@H](O)[C@@H]1O[C@H]1CCCC(=O)CC(=O)O1	442.50500000000034	1.5727999999999993	9	2	9	0
[1281.8037]	0.6371166817045323	C=C(CC(=O)O)CC(C)(C)C	156.22499999999997	2.453500000000001	2	1	3	0
[17404034.]	0.7277008163050391	CC1=C(C#N)C(c2ccccc2)c2cc(Cl)ccc21	265.743	4.782580000000003	1	0	1	2
[1774.4951]	0.5213335428050428	CN[C@@]1(O)[C@H]2C[C@H]3CCC4=CC(=O)C=C[C@]4(C)[C@@]3(F)[C@@H](O)C[C@@]2(C)[C@H]1C(=O)CO	407.4820000000002	1.0526999999999997	6	4	3	0
[11473.107]	0.41599446431294745	CC(C)C/C=C/C(C)=C/C[C@@H](C)CCCC(C)C	250.4699999999999	6.387500000000006	0	0	9	0
[2342.134]	0.5455392608464289	O=C(O)c1cccnc1-c1c2ccc(=O)cc-2oc2cc(O)ccc12	333.29900000000004	3.363600000000001	6	2	2	4
[7381578.]	0.8149545188772993	S=C(c1ccccc1)Nc1ccc(C#N)cc1	238.31499999999997	3.345880000000002	3	1	2	2
[13397053.]	0.8413126906776872	O=C(NCCCN1CCCCC1)c1ccc(Cl)cc1	280.799	2.945800000000001	2	1	5	1
[1.3166248e+10]	0.7143014188661052	CO[P@@](=O)(O)c1ccc(F)cc1	190.10999999999999	1.2828	3	1	2	1
[16949.268]	0.38714947503876584	CCCCC/C=C\C=C\CCCCCCC(=O)O	252.39799999999988	5.104300000000004	2	1	12	0
[1.9833562e+09]	0.5723436119287516	OCc1ccccc1	108.13999999999997	1.1789	1	1	1	1
[2329700.]	0.7220961607343153	C=CC[S@@](=O)c1ccccc1O	182.24399999999997	1.6858000000000002	2	1	3	1
[115691.66]	0.47212210097824553	CCCCCCC[C@H](O)CC(=O)OC(C)(C)C(=O)O	274.35699999999997	2.5042999999999997	5	2	10	0
[7115535.]	0.4876331909888174	CC[C@H](O)/C=C/COC(C)=O	158.19699999999997	0.8766	3	1	4	0
[33546.047]	0.5619182701961939	CN(c1ccc(NC(=O)c2ccc(Cl)cc2)cc1)Cc1ccc(O)c(O)c1	382.84700000000015	4.6399000000000035	4	3	5	3
[1226965.8]	0.6687805376458389	C[C@H](NCc1ccc(O)cc1)C(=O)O	195.218	0.9549000000000001	4	3	4	1
[585177.6]	0.6597786347915342	C=C1CC[C@]2(CO)C(=O)CC[C@@H]2CC1=O	208.25699999999995	1.2534	3	1	1	0
[3.5726433]	0.4347445242149645	CC(C)c1nc(-c2ccc(F)cc2)c(-c2ccc(F)cc2)n1/C=C/[C@H](O)C[C@H](O)CC(=O)O	456.48900000000015	4.676000000000006	5	3	9	3
[3.098496e+08]	0.6822997553866551	Cn1c(=O)c2c(ncn2CC2OCCO2)n(C)c1=O	266.25699999999995	-1.1933999999999994	5	0	2	2
[95902.875]	0.3001778888799152	Nc1c(O[C@@H]2O[C@H](CO)[C@@H](O)[C@H](O)[C@H]2O)ccc(O)c1C(=O)O	331.27700000000016	-2.1486999999999994	10	7	4	1
[61796.73]	0.6397608252432929	CC(=O)N(CCCNC(=O)CC(C)(C)Oc1ccccc1)C1=C(Cl)CCC1	392.92700000000013	4.223200000000003	3	1	9	1
[699180.]	0.7369614221332663	CNCC[C@H](Oc1ccccc1)C(=O)O	209.24499999999998	1.1281000000000003	4	2	6	1
[583633.25]	0.6080883929537718	OC[C@@H](OS(O)(=O)O)c1ccc(Cl)cc1	254.691	1.2677000000000003	5	4	4	1
[167.67761]	0.3504153147198416	CC/C=C\CC[C@H](C)[C@@H]1CC[C@@]2(CC[C@]3(C)CO[C@@]2(C)[C@H]3CC[C@@]3(C)[C@H](C)CCC3)C1	428.7450000000003	8.967100000000004	1	0	8	0
[198509.48]	0.6847058339511373	CC[C@@H](F)CC(=O)O[C@H]1C(=O)O[C@H](C)[C@@H](O)[C@@H]1CC(=O)O	306.28600000000006	0.4335000000000002	7	2	6	0
[843592.5]	0.825488832663218	C=C(CCC=C1CCC(=O)O1)c1ccccc1O	244.29	3.4065000000000025	3	1	4	1
[5504.3955]	0.4925903886032708	CC#CC#C/C=C1CCC(C)(C)CCC(C)(C)CCC1	270.46	5.7362000000000055	0	0	0	0
[28807422.]	0.4798680189561842	N[C@H](CCCCN1CC=CC1)C(=O)O	198.266	0.4403999999999996	4	2	6	0
[36095.594]	0.09035246455648331	CC(=O)N(CCCNC(=O)[C@H](Cc1ccccc1)NC(=O)[C@@H](N)CC(C)C)C(=O)N1CCC[C@H]1C(=O)N[C@@H](CCCCN)C(=O)N[C@@H](Cc1c[nH]cn1)C	752.9619999999999	1.1108000000000091	9	7	21	2
[94640568.]	0.786419218052368	O=C(NCCCN1CCCC1)c1ccccc1	232.32700000000003	1.9022999999999999	2	1	5	1
[13520.727]	0.6555032153539805	C=C1[C@@H](O)C[C@H]2[C@@H]3CCC4=CC(=O)CC[C@]4(C)[C@H]3CC[C@]2(C)[C@H]1C	328.4960000000001	4.6814000000000044	2	1	0	0
[962221.06]	0.5096224939085163	CC1(C)CCC[C@@H]2[C@@]3(C)CCC4=CC(=O)CC[C@]4(C)C3=CC(=O)CC[C@]21C	368.56100000000015	6.204000000000007	2	0	0	0
[9993.223]	0.4517525548560596	C/C(=C/CC[C@@H](C)[C@@H]1C[C@H](O)[C@@]2(C)C3=CC[C@H]4C(C)(C)C(=O)CC[C@]4(C)C3=CC[C@]12C)C(=O)O	468.6780000000004	6.498800000000006	4	2	5	0
[81128.08]	0.8012411963508237	N[C@H](C(=O)O)c1ccc(-c2ccc(F)cc2)c(C(=O)O)c1	289.262	2.2752999999999997	5	3	4	2
[3656098.]	0.7117628776339167	CN[C@@H](C)Cc1ccc(O)cc1	165.236	1.5425999999999997	2	2	3	1
[543524.8]	0.7623990741829975	CSc1ccc(/C=C2/C(C)=C(CC(=O)O)c3cc(F)ccc32)cc1	340.419	5.350000000000005	3	1	4	2
[8077781.]	0.46616264943340346	COC(=O)/C=C\C[C@H](O)CC(=O)O	188.17899999999997	-0.05870000000000003	5	2	5	0
[inf]	0.7482392524960697	CC(C)C(=O)Nc1cccc([N+](C)(C)C)c1.[Br-]	301.22799999999995	-0.5181999999999987	1	1	3	1
[728947.]	0.7998405917063934	CC(C)Nc1ccc(OCCN(C)C)cc1	222.33199999999997	2.4473000000000003	3	1	6	1
[17455864.]	0.6697094941850071	CCCC[C@H]1OC(=O)C[C@H]1C(=O)O	186.20699999999997	1.1929	4	1	4	0
[1026426.25]	0.6163620979449435	C[C@@]1(O)[C@@H](O)C[C@H](O)[C@]2(C)[C@H]1CC[C@@H]1CC[C@]21C	254.36999999999995	1.6955	3	3	0	0
[142.93506]	0.5184000826476062	CC[C@H](C)C(=O)O[C@H]1C[C@H](O)C[C@@H]2C=C[C@H](C)[C@H](CCC3C[C@@H](O)CC(=O)O3)[C@@H]12	408.53500000000025	3.0002000000000013	6	2	6	0
[78.969025]	0.4037915576154986	COc1cc(-c2cc(-c3ccccc3)nc(C(C)C)c2/C=C/[C@@H]2C[C@@H](O)CC(=O)O2)cc(CC)c1O	487.59600000000034	5.895300000000008	6	2	7	3
[401.74582]	0.2792616544245645	CC/C=C\CC[C@@H](C)CC[C@H](O)[C@H]1CC[C@@]2(C)[C@H]3CC[C@H](O)CC[C@@]3(C)CC[C@@]2(C)[C@H]1CC(=O)O	490.76900000000046	7.374700000000008	4	3	10	0
[223466.67]	0.7472136844223269	C=C[C@]1(O)C[C@H]2[C@@H]3CCC4=CC(=O)C=C[C@]4(C)[C@H]3CC[C@@]21C	298.4260000000001	3.8213000000000026	2	1	1	0
[330126.94]	0.7646048516782314	CCCC[C@H](O)COc1ccccc1C(=O)O	238.283	2.3147	4	2	7	1
[2218390.]	0.2432614847966205	CNCCNC(=N)NOc1ccccc1	208.26500000000001	0.3137700000000004	4	4	5	1
[2246364.]	0.6264148888216966	C=C1C[C@@]23CCC4=CCC(=O)CC[C@]4(C)[C@@]3(F)[C@@H](O)C[C@]2(C)[C@@]1(O)C(=O)CO	392.46700000000016	2.183900000000001	5	3	2	0
[2180669.2]	0.7749711237444056	O=CN1C[C@H]2C[C@H]3[C@@H]4C[C@H](C5=CC(=O)CC5)[C@@H]4[C@H]3O[C@@H]2C[C@@H]1O	317.38500000000005	1.1119999999999997	4	1	2	0
[86103528.]	0.7523630236849838	O=C1N(Cc2ccccc2)C(=O)c2ccccc21	237.25799999999998	2.482800000000001	2	0	2	2
[45840144.]	0.7274025769135067	N[C@H](Cc1ccc(F)cc1)C(=O)O	183.182	0.7801	3	2	3	1
[530366.75]	0.5314052559216398	CC#CC[C@@H](C)CC(C)(C)C	152.28099999999998	3.472100000000003	0	0	2	0
[1.5432959e+12]	0.439182605180169	O=[N+]([O-])c1ccc([As](F)F)cc1	235.02099999999996	1.2289999999999999	2	0	2	1
[38397.074]	0.7707508429785385	C=C(C)c1ccc(OCC)cc1O	178.23099999999997	2.824000000000002	2	1	3	1
[8354171.5]	0.7265621787893097	COc1cc2nc(N3CCN(C(=O)c4ccco4)CC3)nc(N)c2cc1OC	383.40800000000024	1.7845999999999997	8	1	4	3
[15229108.]	0.7034289042509702	O=Cc1ccc(N2CCNCC2)cc1	190.24599999999998	0.9086999999999998	3	1	2	1
[911.93994]	0.6816735531805005	CN[C@H](C)c1ccc(OCCC(O)COc2ccc(C(F)(F)F)cc2)cc1	383.40999999999997	4.194600000000003	4	2	9	2
[616839.44]	0.6887313478071663	COC(=O)[C@H]1C[C@H]2[C@@H]3CCC4=CC(=O)CC[C@]4(C)[C@H]3CC[C@]12C	316.4410000000001	3.9174000000000033	3	0	1	0
[10099404.]	0.7619948939514006	O=C(CCn1cncn1)c1ccc(F)cc1F	237.20899999999997	1.8293	3	0	4	2
[16282141.]	0.9224925127176228	c1ccc(Oc2ccc(CN3CCNCC3)cc2)cc1	268.35999999999996	2.884100000000001	3	1	4	2
[770296.]	0.7291407286140046	CC(C)CC/N=C/c1ccc(O)cc1	191.274	2.8572000000000015	1	1	4	1
[2173462.8]	0.7550048037711037	Cc1ccc([C@@H](C)C(=O)O)cc1C	178.231	2.4915400000000005	2	1	2	1
[127539.17]	0.7315916457547719	CC(C)NC[C@H](O)COc1cccc2[nH]ccc12	248.32600000000002	1.9055999999999995	3	3	6	2
[690.7147]	0.6395257442251707	CC#C[C@]1(O)CC[C@H]2[C@@H]3CCC4=CC(=O)CCC4=C3[C@@H](c3ccc(N(C)C)cc3)C[C@@]21C	429.6040000000001	5.406500000000006	3	1	2	1
[5593.6104]	0.6603506949227701	CC[N+](CC)(CC)CCOc1ccccc1C	236.379	3.250320000000002	1	0	7	1
[1.3772532]	0.2179506920557939	Cc1cc(CNC(=O)c2c(-c3ccccc3)c(-c3ccc(F)cc3)c(CC[C@@H](O)C[C@@H](O)CC(=O)[O-])n2C(C)C)nn1C	589.6880000000002	3.698520000000003	6	3	13	4
[163467.86]	0.6244708355953631	CC(=C/C=C/C(C)=C/C=C(\C)C(=O)O)c1ccccc1	268.356	4.623300000000003	2	1	5	1
[778157.25]	0.7233940198732236	CCC(=O)c1ccc(OC)cc1O	180.20299999999997	1.9935000000000005	3	1	3	1
[1328931.6]	0.7029779143426339	CC[C@H]1O[C@@]2(C)[C@H]3CCC4=CC(=O)CC[C@]4(C)[C@H]3CC[C@@]21C	302.4580000000001	4.675800000000004	2	0	1	0
[20083838.]	0.7472361299391438	Cc1cccc(C)c1NC(=O)C(C)N	192.262	1.58914	2	2	2	1
[1613.3644]	0.5828869667510521	CC(=O)NCC(=O)[C@@]1(OC(C)=O)[C@@H](C)C[C@H]2[C@@H]3C[C@H](F)C4=CC(=O)C=C[C@]4(C)[C@@]3(F)[C@@H](O)C[C@@]21C	493.5470000000002	2.5583	6	2	4	0
[90079.016]	0.7966637690066537	Brc1ccc(OCC2CC(OCC(O)CO)CC2)cc1	345.23300000000006	2.3663999999999996	4	2	7	1
[577063.7]	0.25356026625900463	COOC#CC#CCOC(C)=O	168.14799999999997	0.09179999999999988	4	0	2	0
[68054.5]	0.8136783893547587	CN(C)CCC=C1c2ccccc2CCc2ccccc21	277.411	4.168600000000003	1	0	3	2
[1725605.8]	0.4527347330469259	CCCCCCC[C@@H](O)CC(=O)OCC(=O)O	246.30299999999997	1.7257	5	2	10	0
[95963.625]	0.7847989645413977	C#CCN1CCCCCCC1CN2CCc1ccccc1-2	282.431	3.317000000000002	2	0	3	1
[54536.41]	0.7098970260226164	O=C(OC[C@H](O)CO)NC(=O)[C@@H](Cc1ccccc1)c1ccccc1	343.379	1.6188999999999996	5	3	7	2
[4608119.]	0.7212588245608211	CN1CCN2c3ccccc3Cc3ccccc3C2C1	264.372	3.0839000000000016	2	0	0	2
[329421.5]	0.513408182045667	O=C(O)C1(O)CC(=O)OCc2cc(CC(=O)O)ccc2C1=O	308.242	-0.24100000000000082	8	3	3	1
[2.0173221e+08]	0.3850054008235984	O=C1OC([C@@H](O)CO)C(O)=C1O	176.124	-1.4073999999999995	6	4	2	0
[3443.712]	0.886009789353988	COc1nc(Cl)c(N)nc1-c1cc(Cl)cc(Cl)c1O	320.563	3.4002000000000003	5	2	2	2
[73.673065]	0.2601333566350773	CC[C@@H]1C(=O)[C@@H](C)[C@@H](O)[C@H](C)[C@@H](OC(=O)c2ccc(F)cc2)C(=O)N[C@H]1CCC(=O)N[C@@H](CC(=O)O)C(=O)O	552.5520000000004	0.9022000000000014	10	5	10	1
[3795.7134]	0.5452739369897258	C/C=C1\CC[C@H]2C[C@H](C)C[C@@]2(C)[C@H]2CC[C@@](C)(O)[C@H](C)CC[C@@H]21	318.5450000000001	5.9724000000000075	1	1	0	0
[13.412717]	0.34272320443520227	COc1cc(-c2c(-c3ccccc3)nc(C(C)(C)C)n2/C=C/[C@@H](O)C[C@@H](O)CC(=O)O)cc(CC)c1F	510.6060000000003	5.2820000000000045	6	3	10	3
[7117897.]	0.5520580490159034	COC(=O)/C=C\c1ccc(O)cc1	178.18699999999998	1.5783999999999998	3	1	2	1
[84.676895]	0.1431697019931381	C[C@@H](NC(=O)[C@@H]1CCCN1C(=O)[C@H](Cc1ccccc1)NC(=O)[C@H](Cc1ccccc1)NC(=O)CNC(=O)NC(=O)[C@@H](CCC(=O)O)C(C)C)C	706.841	1.9198000000000046	8	6	17	2
[14824.992]	0.7003332694904927	CC(C)=C[C@@]1(O)C[C@H]2[C@@H]3CCC4=CC(=O)CC[C@]4(C)[C@H]3CC[C@@]21C	328.4960000000001	4.825500000000005	2	1	1	0
[2016.9066]	0.3939766441729367	Nc1cc(Cl)c(Cl)c(Cl)c1Nc1ccc(Cl)cc1O	338.0210000000001	5.331600000000003	3	3	2	2
[162064.77]	0.8604471432726772	COCCc1c(C(=O)N2CCCC2=O)ccc2ncccc2[nH]1	313.35699999999997	1.9599	5	1	4	1
[316465.5]	0.4873757092062186	CCCCCCN=C(c1ccccc1)c1ccccc1	265.40000000000003	5.104300000000005	0	0	7	2
[6.496451e+08]	0.7195794867765277	Nc1cc(=O)n(-c2ccccc2)n1C	189.21800000000002	0.7582	2	1	1	2
[672.22327]	0.366278932234147	C=C1[C@H](O)C[C@H]2[C@@H]3CCC4=CC(=O)C=C[C@]4(C)[C@@]3(F)[C@@H](O)C[C@@]2(C)[C@@]1(F)COP(=O)(O)O	474.4370000000002	2.7018000000000013	7	4	3	0
[1175797.4]	0.655394739046768	NCCc1ccc(NC(=O)O)cc1	180.207	1.2776999999999998	3	3	3	1
[22116.322]	0.4391367379374335	C[C@H]1O[C@H](O[C@@H]2C=C3CC[C@@H]4[C@H](CC[C@]5(C)[C@@H](c6ccc(=O)oc6)CC[C@]45O)[C@@]3(C)CC2)[C@H](O)[C@H](O)[C@H]1O	530.6580000000004	3.013800000000002	8	4	3	1
[6.673401]	0.49716107041899543	C=CC(=C)CC(=O)O[C@H]1C[C@@H](C)C=C2C=C[C@H](C)[C@H](CC[C@@H]3C[C@@H](O)CC(=O)O3)[C@H]21	414.54200000000026	4.281700000000003	5	1	7	0
[652308.1]	0.4544402564178516	C=C(C)[C@@H](O)CC[C@H](C)C(=O)O[C@@H]1CCC(=C)C1=O	266.33699999999993	2.1706000000000003	4	1	6	0
[90591.44]	0.6216362335959545	CC(C)/C=C/C=C/[C@@H](O)CC(=O)[O-]	183.22699999999995	0.25569999999999987	3	1	5	0
[4518719.]	0.6172251817224914	C[C@@H]1C[C@@]2(C)CC[C@H]3[C@@H]4CC(=O)CC[C@@H]4[C@H]3CC[C@@]21C	274.448	4.844200000000005	1	0	0	0
[189.56525]	0.3442789611591955	COc1cc(-c2cc(-c3ccccc3)nc(C(C)C)c2/C=C/[C@@H]2C[C@@H](O)CC(=O)O2)cc(CC(C)C)c1	499.65100000000035	6.825800000000008	5	1	8	3
[37965.12]	0.06824479508490591	CN[C@@H]1[C@H](O[C@H]2[C@H](O[C@H]3[C@H](O)[C@@H](O)[C@H](N=C(N)N)[C@@H](O)[C@@H]3N=C(N)N)O[C@@H](C)[C@]2(O)C=O)O[C@@H](CO)[C@H](O)[C@H]1O	581.5800000000005	-8.161100000000008	17	12	9	0
[424105.25]	0.5535995004432235	O=C1O[C@H](c2ccc3ccccc3c2)C(=O)C1	226.23099999999997	2.3969000000000005	3	0	1	2
[166205.11]	0.7974869874244622	CC(=O)[C@@]1(O)CC[C@H]2[C@@H]3C[C@H](C)C4=CC(=O)CC[C@@H]4[C@H]3CC[C@@]21C	330.4680000000001	3.694300000000003	3	1	1	0
[217230.95]	0.3734283215865669	CCN(CC)CCOc1ccc(/C(=C(/Cl)c2ccccc2)c2ccccc2)cc1	405.96900000000005	6.562600000000006	2	0	9	3
[175.4218]	0.28194157403896847	CC1(C)C=C[C@H]2[C@@H]3CCC4=CCCC[C@@H]4[C@]3(C)CC[C@]2(C)[C@H]1CC(=O)CN1CCN(c2cc(N3CCCC3)nc(N3CCCC3)n2)CC1	654.9879999999997	7.5295000000000085	7	0	7	1
[32245.355]	0.5580096697897687	O[C@@H]1CSSC[C@@H](O)[C@H](O)[C@H](NC3CCCC3)c2nc2c1	330.4750000000002	0.7033999999999994	6	4	2	0
[16062642.]	0.7181896810979094	CC[C@H](NC)c1ccc(O)cc1	165.236	2.0626999999999995	2	2	3	1
[4117119.2]	0.5734015025854106	CC1(C)C[C@@H]2CC[C@@]3(C)C(=O)C4=CCC[C@@H]4C[C@@H]3CC[C@@]21C	300.4860000000001	5.5445000000000055	1	0	0	0
[551.19653]	0.23548844081387413	CC/C=C\CCCC(=O)O[C@H]1CC[C@@]2(C)C(=O)C=C[C@H]3C[C@H](CC[C@@H]4C[C@@H](O)CC(=O)O4)[C@H]3CC[C@@]21C	514.7030000000004	5.8592000000000075	6	1	9	0
[101066.67]	0.2023490969297472	C=CCCCN=C(C(=O)c1ccccc1)C(=O)N1C(=O)NC(C)(C)C1=O	355.3940000000001	2.1334999999999997	4	1	7	1
[847801.7]	0.7546471201002539	CC1=C(CC(=O)O)c2ccccc2n1Cc1ccc(C(=O)O)cc1	323.348	3.3233200000000016	4	2	5	3
[851467.4]	0.8705445675858162	Nc1nonc1C(=O)Nc1ccc(C(F)(F)F)cc1	272.186	1.9228999999999998	5	2	2	2
[4953857.5]	0.7246800359344153	CO[C@]1(C)C[C@H]2[C@@H]3CCC4=CC(=O)CC[C@]43CC[C@@]21C	274.40399999999994	3.8972000000000033	2	0	1	0
[2025426.2]	0.8263719740545636	O=C1C[C@H](c2ccc3ccccc3c2)C(=O)N1CCCN1CCC(O)CC1	366.4610000000002	2.5291000000000006	4	1	5	2
[76971008.]	0.759419291795601	CN1Cc2ccccc2C(=O)C1c1ccccc1	237.302	3.056000000000002	2	0	1	2
[4393.4907]	0.7481819970664731	CCCc1nc(C)c2c(=O)[nH]c(-c3ccc(S(=O)(=O)N4CCN(C)CC4)cc3OCC2)c1	458.5840000000004	2.391000000000001	5	1	4	1
[4811.5615]	0.642405134385244	C=C(C)[C@H](CCC(C)(C)O)CC[C@H](C)C(=O)O	242.35899999999998	3.2307000000000015	3	2	8	0
[379632.53]	0.9183450053834376	CC[C@H](C)CNC(=O)[C@@H]1C=C2c3cccc4c3c(cn4C)C[C@H]2N(C)C1	351.49400000000014	3.210300000000002	2	1	4	2
[65943.7]	0.6923408487340212	Oc1ccc(/C=C/c2cc(O)cc(O)c2)cc1	228.247	2.9738000000000016	3	3	2	2
[82916.164]	0.39126287110319274	CCCCC/C=C/C(=O)N(CCCN1CCCC1)C(=O)N[C@@H]1CCCC[C@H]1C(=O)O	421.58200000000016	3.7904000000000018	5	2	11	0
[612775.06]	0.3077656128968838	COCCOCCOC(=O)C(=O)c1ccccc1C	266.293	1.3839199999999998	5	0	8	1
[63150112.]	0.4281320653839946	CSC(=N)N1C=CCCC1	156.25399999999996	1.89367	2	1	0	0
[16123971.]	0.40428320216798685	O=[n+]1ccn([C@@H]2O[C@H](CO)[C@@H](O)[C@H]2O)c(=O)[nH]1	246.199	-3.2975999999999996	6	4	2	1
[125373.766]	0.7092649200190689	Cc1onc(-c2ccccc2Cl)c1C(=O)N[C@@H]1C(=O)N2[C@@H]1SC(C)(C)[C@@H]2C(=O)O	435.8890000000002	2.5487200000000003	7	2	4	2
[907419.3]	0.6463640214263353	O=C([C@H](Cc1ccc(O)cc1)C(=O)O)c1ccccc1	270.284	2.5184000000000006	4	2	5	2
[7896050.]	0.2680535124390778	O=C(O)[C@@H](O)[C@H](O)[C@H](O)[C@@H](O)CO	196.155	-3.4931000000000005	7	6	5	0
[6687.0815]	0.510350067110168	CCCCCCCCC#CC(COc1ccccc1)C(=O)O	302.41400000000004	4.5202000000000035	3	1	10	1
[105.795815]	0.4935579216196201	C[C@H]1O[C@@H](OC(=O)C(Cl)(c2ccc(O)cc2)C(Cl)(Cl)Cl)[C@H](Cl)C(Cl)C1	470.991	5.089400000000003	4	1	3	1
[14074095.]	0.7240391905125678	ClCC1=NCC(=O)c2ccc(Cl)cc2C1=O	256.088	2.3988000000000005	2	0	1	1
[15945.46]	0.5260711480529344	CC(C)[C@@H]1C(=O)N2CCC[C@H]2[C@]2(O)O[C@](NC(=O)[C@@H]3C=C4c5cccc6[nH]cc(c56)C[C@H]4N(C)C3)(C(C)C)C(=O)N12	561.6830000000002	2.040199999999999	6	3	4	2
[249161.5]	0.7938530717165092	CN(C)C[C@H](c1ccc(F)cc1)c1ccccc1	243.325	3.5192000000000023	1	0	4	2
[27588454.]	0.575228346064442	N[C@@H](Cn1ccc(=O)c(O)c1)C(=O)O	198.17799999999997	-1.0342000000000002	5	3	3	1
[285374.]	0.4516993161586978	O=C(N[C@@H]1CO[C@H](CO)[C@@H](O)[C@H](O)[C@H]1O)c1ccccc1	297.3070000000001	-1.741199999999998	6	5	3	1
[5.439846]	0.30179528359841595	CCc1cc(-c2c(-c3ccc(F)cc3)nc(C(C)C)n2/C=C/[C@@H](O)C[C@@H](O)CC(=O)O)cc(CC)c1F	512.5970000000003	5.800800000000007	5	3	11	3
[35447256.]	0.9039831877598117	C[C@H]1CCc2nc(N3CCN(C(=O)c4cccs4)CC3)nc(N)c21	343.4560000000002	2.1324000000000005	5	1	2	2
[956.79926]	0.6986606431196035	C[C@@H]1C[C@@H](c2c(F)c(N)c3c(=O)c(C(=O)O)cn(C4CC4)c3c2F)C[C@H](C)N1	391.4180000000002	3.139000000000001	5	3	3	2
[6202.614]	0.13289365778546078	NC[C@H](N)C(=O)N[C@@H](Cc1ccccc1)C(=O)N1CCC[C@H]1C(=O)N[C@@H](CCC(=O)O)C(=O)NCC(=O)O	534.5700000000005	-2.4586999999999914	10	7	14	1
[15304.051]	0.8826918761549238	N[C@H]1CCC[C@@H]1CO[C@](C)(c1ccc(F)cc1)c1cccc(F)c1	331.406	4.372300000000004	2	1	5	2
[419640.25]	0.6174779349936342	C=CCO[C@H]1O[C@H](OC(=O)c2ccc(F)cc2)C(=O)[C@@H](C)C1	308.30500000000006	2.4628000000000005	5	0	5	1
[inf]	0.7097759763658067	CN(C)c1ccc(C(=C2C=CC(=[N+](C)C)C=C2)c2ccc(N(C)C)cc2)cc1.[Cl-]	407.98900000000003	1.4636000000000002	2	0	4	2
[2745.7092]	0.7110607782360152	O=C(O)CCCc1ccc(N(CCCl)CCCl)cc1	304.217	3.377900000000002	3	1	9	1
[8387.784]	0.5884943455932227	C=C(OC)[C@@H]1C[C@H](O)C[C@@H]2[C@H]3CCC4=C[C@@H](F)C[C@@H]4[C@H]3CC[C@@]21C	334.4750000000001	4.644300000000005	2	1	2	0
[10464.462]	0.05122684090915907	CN[C@@H](C)[C@H](O)CC(=O)N[C@H](C(=O)N[C@@H](CC(=O)O)C(=O)NCC(=O)N[C@@H](CC(=O)O)C(C)C)C(=O)N[C@@H](C(=O)N[C@@H](C)C(=O)O)C	675.6930000000002	-4.384700000000002	14	11	21	0
[23637.506]	0.413026553253779	CCCC1=C(COC(=O)C(C)(C)OC(=O)C(C)(C)CC1=O)c1cccc([N+](=O)[O-])c1	417.45800000000014	4.012500000000003	7	0	4	1
[2728929.2]	0.7280981173396639	COc1ccccc1OCCN	167.20799999999994	1.0327	3	1	4	1
[342.41055]	0.23526258168565614	COc1cccc2c1C(=O)c1c(O)c3c(c(O)c1C2=O)C[C@@](O)(C(=O)CO)C[C@@H]3O[C@H]1C[C@H](N)[C@@H](O)[C@H](C)O1	543.5250000000003	0.0012999999999993017	12	6	5	3
[46282.727]	0.7918240579841841	CC(/C=C\c1ccccc1)\CCCC(=O)O	218.29599999999994	3.5908000000000015	2	1	6	1
[6896783.5]	0.8248286060077297	Nc1nc2ccc(OC(F)(F)F)cc2s1	234.20199999999994	2.7771	3	1	1	2
[32219.35]	0.7211723710320684	CCCCc1ccc(OCC(O)CNC(C)C)cc1	265.397	2.7669000000000015	3	2	9	1
[125997.766]	0.8877348350693746	CCO[C@H]1CN(c2cc3c(cc2F)c(=O)c(C(=O)O)cn3C2CC2)CC1	360.38500000000016	2.788900000000001	5	1	5	2
[952468.5]	0.8395194055511861	CN(c1c2ccc(CC2CCCC2)nc2)cc(N)n1	256.3529999999999	2.9343000000000004	2	1	1	1
[862354.2]	0.5851791059173755	Nc1nc(N)c2nc(-c3ccccc3)c(N)nc2n1	253.26900000000003	0.8334000000000001	7	3	1	3
[98664.01]	0.8516489048151167	CC(C)Oc1ccc(C(C)(C)C(=O)O)cc1	222.284	2.8360000000000003	3	1	4	1
[11000.621]	0.3308259228412749	O=COCCc1ccccc1-c1c2ccc(=O)cc-2oc2cc(O)ccc12	360.36500000000007	3.9859000000000027	5	1	5	4
[3252157.8]	0.7227278493351046	O=C(CCN1CCCCC1)c1ccccc1	217.312	2.745300000000001	2	0	4	1
[18974.932]	0.5330253475731644	CC(C)COCCc1ccc(O)c(OCC[N+](C)(C)CC)c1	310.458	3.0824000000000016	3	1	10	1
[3725357.5]	0.45292134802512557	CCCCOC(=O)c1ccccc1N	193.24599999999998	2.2257000000000002	3	1	4	1
[10454233.]	0.7764264211073745	Clc1cccc(Cl)c1NC1=NCCN1	230.09799999999998	2.3644999999999996	2	2	1	1
[7.302532]	0.4090872997217439	O=C(O)C[C@@H](O)C[C@H](O)/C=C/n1c(C(F)(F)F)nc(-c2ccc(F)cc2)c1-c1ccc(F)cc1	482.40500000000014	4.571400000000002	5	3	8	3
[1159998.4]	0.6166116116190477	CC(=O)O[C@]1(C(C)=O)CC[C@H]2[C@@H]3C=C(Cl)C4=CC(=O)[C@@H]5C[C@@H]5[C@]4(C)[C@H]3CC[C@@]21C	416.9450000000003	4.607600000000004	4	0	2	0
[65261308.]	0.3405095414837718	CC(=O)NCCCn1c(=O)[nH]c(=O)c1=O	213.193	-1.4089999999999998	4	2	4	0
[154647.58]	0.7135696186852986	COCCc1ccc(OCC(O)CNC(C)C)cc1	267.36899999999997	1.6132	4	2	9	1
[124671.734]	0.7571618838863213	CC(C)(C)c1ccc(S(=O)(=O)/C=C/C#N)cc1	249.33499999999998	2.7950800000000013	3	0	2	1
[10097.915]	0.7323549939002728	CC1(C)CC(=O)CC2=C(CC(=O)O)CC[C@]2(C)[C@H]2CC[C@]2(C)[C@H]1C(=O)CO	376.49300000000017	3.540800000000003	5	2	4	0
[897.3869]	0.17988792085169733	C=C[C@@H](CO[C@@H]1O[C@H](C)[C@@H](OC(=O)c2ccccc2)[C@H](O)[C@H](OC(=O)[C@H](C)CC(=O)O)[C@H]1O)[C@H](O)[C@@H](C)O	540.5620000000002	0.261700000000001	12	5	12	1
[188145.5]	0.6363566957891784	Fc1ccc(-c2ccccc2)c(-c2ccc(F)cc2)c1OC	296.31600000000003	5.307400000000003	1	0	3	3
[147635.42]	0.6539399058169568	C=C[C@@]1(C)C[C@H]2C[C@H]3[C@H](C)CC4=C(CC(=O)O)[C@H]4CC[C@H]3CC[C@@]21C	342.52300000000014	5.842300000000006	2	1	3	0
[199889.42]	0.51088169735651	O=C(O)[C@@H]1CC[C@H](/C=C/c2c(C3CC3)nc3ccccc3c2Sc2ccc(F)cc2)O1	435.5200000000001	6.047900000000005	5	1	6	3
[82573.22]	0.6356318764819248	O[C@]1(c2ccccc2Cl)[C@@H](C(=O)O)NC[C@H]1C(=O)O	285.683	0.2847999999999997	6	4	3	1
[3.5701745]	0.33067366477593	CC(C)c1cc(-c2cccc(Br)c2)c(-c2ccc(F)cc2)n1/C=C/[C@@H](O)C[C@@H](O)CC(=O)O	516.4070000000003	5.904400000000007	4	3	9	3
[3262.161]	0.5990209425922626	CC(=O)OCC(=O)[C@@]1(OC(C)=O)[C@@H](C)C[C@H]2[C@@H]3C[C@H](F)C4=CC(=O)C=C[C@]4(C)[C@@]3(F)[C@@H](O)C[C@@]21C	494.53100000000023	2.9853000000000014	7	1	4	0
[840.4734]	0.3774848222390071	CSCCCCCCC#CC#CCCCCCCCC(=O)O	322.51400000000007	5.122000000000004	3	1	13	0
[3.162914e+09]	0.5761828157764626	CO[C@H](C(=O)Cl)CC(C)=O	164.588	0.7459	3	0	4	0
[17238090.]	0.3950064255853093	C=CC(=O)OC(C)(C)C	128.17099999999996	1.5141	2	0	1	0
[288042.88]	0.2346306557041274	OC[C@@H](O)[C@@H]1O[C@H](O[C@H]2CO[C@@H](CO)[C@@H](O)[C@H]2O)[C@@H](O)[C@H](O)[C@@H]1O	356.324	-5.354699999999992	11	8	5	0
[3470425.8]	0.6696029009658457	C=CC[N@+]12CCS[C@H](C)C[C@H]2C(=O)Nc2ccccc21	289.42400000000004	3.0260000000000007	2	1	2	1
[4422710.5]	0.8225996958943437	CCc1nn(C)c(=O)n1-c1ccc(S(C)(=O)=O)cc1	281.337	0.5368999999999999	4	0	3	2
[14993060.]	0.43325930054722267	C=CCOC(=O)c1ccc(N)cc1	177.20299999999997	1.6116	3	1	3	1
[2016672.]	0.30810040646139625	CC(C)=NNC(=O)Cc1ccc(O)c(N)c1	221.26	1.0289000000000001	3	3	3	1
[79468.08]	0.476882930081063	CO[C@H]1CC[C@@]2(C)[C@H]3CC[C@@]4(C)[C@@H](CC[C@@H]4[C@H]3CC[C@@]3(C)[C@@H]2CC1)C3(C)C	372.6370000000002	7.096500000000009	1	0	1	0
[380251.78]	0.7994101439406838	CCN(CC)c1ccc(OC)cc1O	195.26199999999997	2.2470000000000003	3	1	4	1
[inf]	0.6525653298590507	CN(C)C(=O)Oc1cccc([N+](C)(C)C)c1.[Br-]	303.19999999999993	-1.052299999999998	2	0	2	1
[1.7930202]	0.18258905858233082	C=Cc1ccc(CNC(=O)c2c(-c3ccccc3)c(-c3ccc(F)cc3)c(CC[C@@H](O)C[C@@H](O)CC(=O)[O-])n2C(C)C)cc1	597.7070000000002	5.299600000000005	5	3	14	4
[24177.016]	0.9085285470025662	CCCN1C[C@H](CSC)C[C@@H]2c3cccc4[nH]cc(c34)C[C@H]21	314.4980000000001	4.271100000000003	2	1	4	2
[7633.7124]	0.6281726283979464	CC(C)CCn1c(NC(=O)c2ccc(OC)cc2)c(-c2ccc(F)cc2)n1C	383.4670000000001	4.939700000000004	2	1	7	3
[4051195.]	0.8289288715670488	CN1[C@H]2CC[C@H]1C[C@@H](OC(c1ccccc1)c1ccccc1)C2	307.43700000000007	4.417800000000004	2	0	4	2
[13.108827]	0.1568888746348767	C[C@@H]1C/C=C/C=C/C=C/C=C/[C@H](O[C@@H]2O[C@H](C)[C@@H](O)[C@H](N)[C@@H]2O)C[C@@H]2O[C@](O)(C[C@@H](O)C[C@H]3O[C@@H]3/C=C/C(=O)O1)C[C@H](O)[C@H]2C(=O)O	665.7330000000004	0.11970000000000325	14	7	3	0
[207498.02]	0.5464731411779238	C[Si](C)(C)C=C(C)COC(=O)C(C)(C)C	228.40799999999996	3.3994000000000026	2	0	3	0
[295.49545]	0.11945264543958663	CN[C@H](C)C(=O)N[C@@H](Cc1ccccc1)C(=O)N1CCC[C@H]1C(=O)N[C@@H](CCC(=O)O)C(=O)N[C@@H](CC(=O)O)C(=O)O	591.6180000000005	-1.293499999999993	11	7	16	1
[5.128062e+08]	0.7634714045554735	Oc1cc2c(cc1Cl)OCC2=C(Cl)Cl	251.49599999999998	3.5842	2	1	0	1
[340304.3]	0.6297210112719266	C[C@H]1C(CO)C[C@H](C)[C@@](O)(CC(=O)O)O1	218.24899999999997	0.20309999999999984	5	3	3	0
[581523.2]	0.6885995439708613	NC(=O)NC(=O)Cc1ccccc1	178.191	0.42399999999999954	2	2	2	1
[245.01361]	0.09288097602673889	CC(C)[C@H](/N=C/[C@H](C)C(=O)N[C@@H](Cc1ccc(O)cc1)C(=O)NCC(=O)N[C@@H](CCC(=O)O)C(=O)O)C(=O)NCC(=O)O	607.6170000000003	-1.0977999999999946	11	8	18	1
[9.400806e+08]	0.716093834488023	C=C1c2ccccc2C(=O)C1c1ccccc1	220.271	3.6799000000000026	1	0	1	2
[3777.4414]	0.7498724211288578	C[C@@H](CC(=O)O)[C@H]1CCC[C@H]2[C@@H]3CCC4=CC(=O)CC[C@@H]4[C@H]3CC[C@@]21C	358.52200000000016	5.245300000000006	3	1	3	0
[6.2855487]	0.33266329169696063	CO[C@@H]1C[C@H](OC(=O)c2cccnc2)C[C@H](/C=C/c2c(-c3ccc(F)cc3)nc(N(C)S(C)(=O)=O)nc2C(C)C)O1	584.6700000000002	4.587200000000004	9	0	9	3
[2452482.2]	0.7871395577774678	Nc1ccc(S(=O)(=O)Nc2ncccn2)cc1	250.28300000000004	0.8596000000000001	5	2	3	2
[540013.5]	0.6492269022733396	CN[C@@H](Cc1ccc(OCC(=O)O)cc1)C(=O)O	253.25399999999996	0.3650999999999994	6	3	7	1
[4487.8164]	0.5554029213559677	CCCCCC(=O)N(CCN1CCC(O)(c2ccc(Cl)cc2)CC1)c1ccccc1	429.0040000000002	5.236900000000006	3	1	9	2
[343185.38]	0.38941616262964607	Cc1ccc(NC(=O)c2ccc(CN3CCN(C)CC3)cc2)cc1Nc1nccc(-c2cccnc2)n1	493.6150000000002	4.590320000000004	7	2	7	4
[327.05948]	0.3058670817187729	C=C(C)[C@@H](O)CC[C@H](C)[C@H]1CC[C@@]2(C)C3=CC(=O)[C@@H]4C[C@H](O)CC[C@]4(C)C3=CCN(Cc3cccc(O)c3)CC[C@@]21C	575.8340000000002	6.97660000000001	5	3	7	1
[507258.03]	0.27628672586219055	NCCCC[C@H](N[C@@H](CCC(=O)O)C(=O)O)C(=O)N1CC[C@H]1C(=O)O	359.37900000000013	-0.9228999999999961	9	5	12	0
[1005614.]	0.7205323800663669	CC(=O)C=CC[C@H]1C(=O)CC[C@@H]2CN1CCCC2	249.3539999999999	2.3553000000000006	3	0	3	0
[982506.4]	0.591256637482054	C[C@@H]1CCC[C@H](C(=O)O)CC1	156.22499999999997	2.2874000000000008	2	1	1	0
[2070.1287]	0.3908922464329067	CCC[C@H]1CCC[C@H](CC[C@@H](O)C[C@@H](O)CC(=O)O)[C@H]1COC(=O)C(C)(C)CC	414.58300000000025	4.165200000000003	6	3	13	0
[5029782.]	0.3255107072048289	NC(=O)C[C@H](O)C(=O)N[C@@H](CC(=O)O)C(=O)O	248.19099999999997	-2.733199999999999	7	5	7	0
[1.02089896e+08]	0.4427756175776297	CO[C@@H]1O[C@@H](CO)[C@H](O)[C@@H]1O	164.157	-1.9282000000000008	5	3	2	0
[162688.84]	0.8125058539613604	C[C@@H](Oc1ccc(OCC(O)CN(C)C)cc1)c1ccccc1	315.413	3.127900000000002	4	1	8	2
[24382134.]	0.6415738646505927	C=C1[C@@H](OC(=O)c2ccc(CC(=O)O)n2C)C[C@H](O)[C@H]1C	293.31899999999996	1.1344999999999998	5	2	4	1
[433533.3]	0.24325846760776557	OC[C@@H]1O[C@H](O)[C@@H](O[C@H]2O[C@H](CO)[C@@H](O)[C@H]2O)[C@H](O)[C@H](O)[C@@H]1O	342.297	-5.397199999999993	11	8	4	0
[696455.56]	0.5391871956552778	Clc1ccc(COC(Cn2ccnc2)c2ccc(Cl)cc2Cl)cc1	381.69000000000005	5.801400000000003	2	0	6	3
[8.476773e+09]	0.5282741241439356	CC[C@@H](S)C(=O)O	120.17299999999997	0.7794000000000001	2	2	2	0
[10805.767]	0.4856180870979746	Nc1cc(CCc2ccc(N)cc2)cc(Cc2ccc(F)cc2)c1O	336.41	4.071700000000003	3	3	5	3
[5354.601]	0.39974037477190066	CC(C)CN(C[C@@H](O)[C@H](Cc1ccccc1)NC(=O)O[C@H]1CCOC1)S(=O)(=O)c1ccc(N)cc1	505.63700000000034	2.4028	7	3	11	2
[87113008.]	0.3861107649773881	NCCOCCNCCO	148.206	-1.4563999999999984	4	3	7	0
[1.3826825e+10]	0.4952172017431901	Nc1nc(=O)[nH]cc1F	129.09399999999997	-0.5088000000000001	3	2	0	1
[116894.19]	0.7629173210900769	COc1cc([C@H]2c3cc4c(cc3[C@H](O)[C@H]3COC(=O)[C@H]23)OCO4)cc(OC)c1OC	414.41000000000025	2.4092000000000002	8	1	4	2
[175809.3]	0.46237915054574036	CCCCSS[C@H](CC)Cc1ccccc1	254.464	5.189200000000005	2	0	8	1
[371896.6]	0.6077120639237138	C=CC(C)(C)c1cccc(Cl)c1	180.67799999999997	3.803600000000003	0	0	2	1
[9362.436]	0.6980429628362688	CNc1ccc(-c2ccc(F)cc2)c(-c2ccc(F)cc2)c1OC	325.35800000000006	5.3491000000000035	2	1	4	3
[14331.31]	0.7585519632008193	CC(C)[C@](O)(CC[C@H](O)CCC(=O)[O-])c1ccc(F)cc1	297.34599999999995	1.3405	4	2	8	1
[7338.455]	0.6935078414535659	CC1(C)O[C@@H]2C[C@H]3[C@@H]4CCC5=CC(=O)C=C[C@]5(C)[C@@]4(F)[C@@H](O)C[C@]3(C)[C@]2(C(=O)CO)O1	434.50400000000025	2.4188000000000005	6	2	2	0
[1.3481966e+09]	0.515259689585837	CCOP(=O)(O)O	126.04799999999997	0.11560000000000004	4	2	2	0
[13299262.]	0.6300451518900961	O=C1N[C@H](CO)C[C@H](N)C(O)=C(c2ccccc2)O1	264.281	0.7312999999999992	5	4	2	1
[837772.7]	0.7529461480538006	COc1cc([S@@](C)=O)ccc1O	186.232	1.1381999999999997	3	1	2	1
[53364.855]	0.7583100309989728	CCC(=O)Nc1nc2cc(Sc3ccc(F)cc3)ccc2[nH]1	315.373	4.201700000000002	3	2	4	3
[12584.1]	0.5196822536201547	O=C1O[C@@H](O)C[C@@H](/C=C/c2c(C3CC3)nc3ccccc3c2Sc2ccc(F)cc2)O1	437.4920000000001	5.659600000000004	6	1	5	3
[3.1727813e+09]	0.5917946199923175	N#Cc1nc2ccccc2s1	160.20099999999996	2.16798	2	0	0	2
[7248255.5]	0.7075989414796954	CC(C)NC(=O)c1ccccc1	163.22	1.8248	1	1	2	1
[110275.055]	0.7390416655252791	COC(=O)[C@@]1(O)C[C@H]2[C@@H]3CCCC4=CC(=O)CC[C@]4(C)[C@H]3CC[C@@]21C	346.4670000000001	3.4224000000000023	4	1	1	0
[13688.301]	0.45146865029018746	CCc1cccc(Sc2c(/C=C/[C@@H]3C[C@@H](O)CC(=O)O3)c(C3CC3)nc3ccc(F)cc23)c1	463.57400000000024	6.044600000000006	5	1	6	3
[1833.2506]	0.6544582690300507	NS(=O)(=O)c1cc2c(cc1Cl)NCNS2(=O)=O	297.74500000000006	-0.35129999999999967	5	3	1	1
[537894.3]	0.9118353792753949	CCNC[C@H]1CCC[C@H]2[C@@H]3c4ccc(OC)cc4[C@@H]2C[C@@H]1CC3=O	327.46800000000013	3.880900000000003	3	1	4	1
[5489.361]	0.7115788550777785	CC(=C\C(C)C)c1cccc(C(=O)c2ccc(F)cc2)c1	282.358	5.116000000000004	1	0	4	2
[12170.656]	0.12207571998554373	CC(C)C[C@H](NC(=O)CN)C(=O)N1CCC[C@H]1C(=O)N[C@@H](CC(=O)O)C(=O)NCC(=O)NCC(=O)O	514.5360000000003	-3.2564999999999955	10	7	14	0
[890578.]	0.5042031477298718	C[C@@H]1CC[C@@H]2[C@@H](C)C(=O)O[C@H]3O[C@]4(C)CC[C@@H]1[C@]32OO4	282.33599999999996	2.3949000000000007	5	0	0	0
[2933647.2]	0.5300934855389955	CC(=O)c1ncn([C@@H]2O[C@H](CO)[C@@H](O)[C@H]2O)n1	243.21900000000002	-1.9078000000000004	7	3	3	1
[1371512.8]	0.6584566068455342	CC1=C(O)CC[C@@]2(CC[C@@H]3CC(=O)O[C@@H]3O2)C1	238.283	2.4407000000000005	4	1	0	0
[2109877.5]	0.5442043454784519	CNC(=S)S(=O)(=O)c1ccc(N)cc1	230.314	0.5468	5	2	1	1
[1692.3568]	0.5584693121123125	C=C(CO)C(=O)OC[C@H]1CC[C@H]2[C@@H]3CC[C@H]4CCC(=O)C=C[C@]4(C)[C@H]3CC[C@@]21C	400.55900000000014	4.472200000000004	4	1	4	0
[229462.39]	0.7752664144486084	CCCC[C@H](O)CC(=O)Nc1ccccc1	221.3	2.566300000000001	2	2	6	1
[96736.39]	0.1405009582621684	CCCC[C@H](OP(=O)(O)O)C(=O)N[C@@H](CCC(=O)O)C(=O)N[C@@H](CCC(=O)O)C(=O)O	470.3680000000003	-0.5616999999999976	12	7	16	0
[15831.803]	0.4397113648767646	C=C(CO)C(=O)OC[C@H]1C(=O)O[C@H]2[C@H]3C[C@H](C)[C@@H](O)[C@H](C)C[C@H]3O[C@@]21CO	384.4250000000001	-0.20729999999999976	8	3	5	0
[130011.26]	0.6772410404037886	C=C[C@@]1(C)C[C@H]2O[C@H]3CC4=CC(=O)C=C[C@]4(C)[C@H]3CC[C@@]21C	298.4260000000001	4.227800000000004	2	0	1	0
[6.9450026]	0.12961353808248247	COc1cc(-c2c(-c3ccccc3)c(-c3ccc(F)cc3)c(CC[C@@H](O)C[C@@H](O)CC(=O)[O-])n2C(C)C)cc(-c2ccc(F)cc2)c1OC	668.7570000000003	7.21690000000001	6	2	14	5
[1404.2488]	0.11696652810932778	NCCC(=O)N[C@@H](Cc1ccccc1)C(=O)N1CCC[C@H]1C(=O)N[C@@H](CC(=O)O)C(=O)NCC(=O)NCC(=O)O	562.5800000000004	-2.6697999999999915	10	7	15	1
[1481703.6]	0.8040614145018793	NCc1ccc(Cc2ccccc2)cc1	197.281	2.7361000000000013	1	1	3	2
[3761816.]	0.32086891257447037	O=C1[C@H](O[C@@H]2O[C@H](C(=O)O)[C@@H](O)[C@H]2O)C(=O)[C@@H](O)[C@@H]1O	292.196	-4.223499999999998	10	5	3	0
[1853590.8]	0.7787477191785294	CCC[S@](=O)c1ccccc1O	184.26	1.9098000000000002	2	1	3	1
[166919.3]	0.8626403295272516	Cc1cc(C#N)c(NC(=O)c2ccc(F)cc2)nc1Cl	289.697	3.3065000000000015	3	1	2	2
[7081.865]	0.5645833159293928	C=C/C(C)=C/C(C)=C/C=C/C(C)=C/C(=O)O	218.29599999999996	3.6521000000000017	2	1	5	0
[513.21136]	0.10624046585910327	CC(C)c1nc(CN(C)C(=O)N[C@H](C(=O)N[C@@H](Cc2ccccc2)C[C@H](O)[C@H](Cc2ccccc2)NC(=O)OCc2cncs2)C(C)C)cs1	720.9620000000001	5.905200000000005	7	4	17	4
[8794695.]	0.6695256792474383	O=C(CSc1ccccc1C(=O)O)c1ccccc1	272.325	3.3598000000000017	4	1	5	2
[624875.25]	0.6012803708831158	C[C@@H]1CC[C@H]2[C@]3(C)CCC4=CC(=O)CC[C@@H]4[C@H]3CC[C@@]21C	286.45900000000006	5.154400000000005	1	0	0	0
[136891.3]	0.7729574057454922	COC(=O)[C@H]1[C@H]2C[C@@H]3c4[nH]c5ccccc5c4CCN3C[C@@H]2CC[C@@H]1O	354.4500000000001	2.6471000000000013	4	2	1	2
[683937.75]	0.7677876101083757	Cc1cnc2c(=O)c(CC(=O)O)c(CC(=O)O)nc21	262.221	0.572	5	2	4	0
[9431975.]	0.8142774466148957	O=C(ON1CCN(CCN2CCCCC2)CC1)c1cccc(Cl)c1	351.87799999999993	2.5153000000000008	5	0	5	1
[449139.16]	0.7319152457466686	CN(C)C[C@@H]1CC[C@H]2[C@@H]3CCC4=CC(=O)CC[C@]4(C)[C@H]3CC[C@]12C	329.5280000000001	4.696100000000005	2	0	2	0
[2830607.2]	0.7314900236053014	CC(=O)CCCCn1c(=O)c2c(ncn2C)n(C)c1=O	278.31200000000007	0.19300000000000006	4	0	5	2
[72.39702]	0.059535448183760414	C[C@H](NC(=O)[C@@H](C)NC(=O)[C@@H](N)Cc1ccccc1)C(=O)N[C@@H](CS(C)(=O)=O)N[C@@H](CCC(=O)O)C(=O)N[C@@H](CCC(=O)O)C(=O)O	686.7410000000002	-2.6900999999999975	14	9	21	1
[18618.27]	0.7901858281082844	Oc1ccc([C@]23Oc4ccc(O)cc4C[C@H]3[C@@H]2CO)cc1	284.311	2.166499999999999	4	3	2	2
[1465785.4]	0.7315396930195435	CCN(CC)CCNC(=O)c1ccc(N)cc1	235.33100000000002	1.3403999999999996	3	2	6	1
[35846.883]	0.7635366476442143	CC[C@@H](O)/C=C/C[C@@H](C)Oc1ccccc1C	234.339	3.4795200000000026	2	1	6	1
[314899.1]	0.21654742783525505	NC(=O)C[C@@H]1O[C@H](CO[C@@H]2O[C@H](CO)[C@@H](O)[C@H](O)[C@H]2O)[C@H](O)[C@H](O)[C@@H]1O	383.35	-5.4715999999999925	11	8	6	0
[15.061468]	0.3977316551165477	C[C@@H]1O[C@@H](Oc2c(-c3ccc(F)cc3)nc(C(C)C)n2/C=C/[C@@H](O)C[C@@H](O)CC(=O)O)[C@@H](C)[C@H]1O	492.5440000000002	2.9905000000000004	8	4	10	2
[3009547.]	0.9001622814933535	c1ccc(CS(=O)(=O)Nc2ccncc2)cc1	248.30700000000004	2.0235	3	1	4	2
[64.79234]	0.426795690146226	CCCn1c(=O)c2c(-c3ccccc3)cc(-c3ccc(F)cc3)c(CC[C@@H](O)C[C@@H](O)CC(=O)[O-])c21	490.55100000000033	3.714400000000003	5	2	11	3
[3953655.8]	0.6361827021244696	C=C1C[C@@]23CCC4=CC(=O)C=C[C@]4(C)[C@@]3(F)[C@@H](O)C[C@@]2(C)[C@@]1(O)C(=O)CO	376.4240000000002	1.5697999999999996	5	3	2	0
[2476403.]	0.8100700711904066	O=C(COc1ccccc1O)c1ccccc1O	244.24599999999998	2.359500000000001	4	2	4	2
[5.9933937e+09]	0.6967009762061	O=C1CCCCN1c1ccc(Cl)cc1	209.67600000000002	2.8569000000000013	1	0	1	1
[615443.3]	0.6460832424087163	Cn1c(=O)c2c(ncn2CC(O)CO)n(C)c1=O	254.24599999999998	-2.213099999999999	5	2	3	2
[81698936.]	0.5386421634580105	COC(=O)/C=C\COc1ccccc1	192.21400000000003	1.7946	3	0	4	1
[3.6228878e+11]	0.5988163606060163	CC1(C)[C@H](C(=O)O)N2C(=O)C[C@H]2S1(=O)=O	233.24499999999998	-0.794999999999999	5	1	1	0
[10401149.]	0.6304839202165187	O=C(CCl)NCCNC(=O)c1ccc(Cl)cc1	275.135	1.4247999999999998	2	2	5	1
[17840.213]	0.7189882148938236	COc1ccc2[nH]c([S+]([O-])Cc3ncc(C)c(OC)c3C)nc2c1	345.4240000000001	2.8997400000000013	5	1	5	3
[71.00749]	0.07751440976300804	CCC[C@@H](NC(=O)[C@@H](Cc1ccc(O)cc1)NC(=O)[C@@H](N)CCc1ccccc1)C(=O)N[C@@H](CCC(=O)O)C(=O)N[C@@H](CCCC(=O)O)C(=O)O	713.7850000000003	0.8384000000000069	12	9	23	2
[8.440875]	0.3714990211386245	CC(C)NC(=O)c1ccc(-c2ccccc2)c(-c2ccc(F)cc2)c(CC[C@@H](O)C[C@@H](O)CC(=O)[O-])n1C(C)C	549.6630000000002	3.785000000000002	6	3	12	2
[286340.12]	0.8222333696258196	C[C@H]1NCC(C2=CCC(=O)NC(c3ccccc3)CC2)CC1	298.4300000000002	3.3423000000000025	2	2	2	1
[182563.25]	0.7632732504671564	O=c1c([C@@H]2CCNC(=O)c3ccccc3C2=O)c(-c2ccc(F)cc2)c(C(=O)O)c1Cl	439.82600000000014	3.3721000000000023	5	2	3	2
[136305.48]	0.6154595819562296	C=C[C@@]1(C)C[C@H]2C[C@H]3CC4=CC(=O)C=C[C@]4(C)[C@H]3CC[C@@]21C	296.45400000000006	5.096500000000005	1	0	1	0
[1.7733892e+10]	0.532551284193821	Nc1snnc1F	119.12400000000001	0.2594000000000001	3	1	0	1
[1.3410849e+13]	0.482564502908463	O=c1[nH]cc(F)c(=O)[nH]1	130.078	-0.7977000000000001	2	2	0	1
[113727.72]	0.2079442341493163	CO/N=C(/C(=O)N[C@@H]1C(=O)N2C(C(=O)O)=C(COC(C)=O)CS[C@H]12)c1csc(N)n1	455.47400000000016	-0.6224999999999987	10	3	7	1
[1018922.4]	0.6725576135669886	CC(C)NC(=O)c1cccc(N)c1	178.23499999999999	1.407	2	2	2	1
[3776.3965]	0.15169396222388218	CNCC[C@H](C/C=C/C=C\CCCCCC(=O)O)C(=O)N[C@@H](CCCC(=O)O)C(=O)O	440.53700000000015	2.574	8	5	19	0
[1090.1365]	0.11690172594745143	CCCCCC[C@H]1C(=O)O[C@H](C)[C@H](NC(=O)c2cccc(NC=O)c2O)C(=O)O[C@@H](C)[C@@H]1OC(=O)CC(C)C	548.6330000000003	3.480400000000002	9	3	12	1
[4.3844266]	0.34490399415256745	O=C(O)C[C@@H](O)C[C@H](O)/C=C/n1c(C(F)(F)F)nc(-c2ccc(F)cc2)c1-c1ccc(F)cc1O	498.40400000000017	4.277000000000002	6	4	8	3
[3.80066e+08]	0.45046629553451434	Oc1cccc(O)c1O	126.11099999999998	0.8033999999999997	3	3	0	1
[3.9873126]	0.3477321497212847	CNc1cccc(-c2nc(C(C)C)n(/C=C/[C@@H](O)C[C@@H](O)CC(=O)O)c2-c2ccc(F)cc2)c1	467.5410000000002	4.578600000000003	6	4	10	3
[27330.414]	0.6675142782170226	N#Cc1cc(C(=O)NCC(=O)O)ccc1O	220.184	0.07827999999999974	5	3	3	1
[1086596.1]	0.7200155474619176	CC1=C2[C@@H](C[C@H](C)CCCCC(=O)O)[C@@]2(C)[C@H](C)C1=O	278.392	3.8290000000000024	3	1	7	0
[inf]	0.3508920282242626	CC(=O)O[C@H]1C[C@@H]2CC[C@@H]3[C@H](CC[C@@]4(C)[C@H]3C[C@H]([N+]3(C)CCCCC3)[C@@H]4OC(C)=O)[C@@]2(C)C[C@@H]1N1CCCCC1.[Br-]	637.7440000000003	2.9699000000000044	5	0	4	0
[6.2855487]	0.33266329169696063	CO[C@H]1C[C@H](OC(=O)c2cccnc2)C[C@H](/C=C/c2c(-c3ccc(F)cc3)nc(N(C)S(C)(=O)=O)nc2C(C)C)O1	584.6700000000002	4.587200000000004	9	0	9	3
[93377.66]	0.669557249545273	CC(C)[C@]12CC[C@H]3[C@@H]4CCC5=CC(=O)C=C[C@]5(C)[C@@]4(F)[C@@H](O)C[C@]3(C)[C@]2(C(=O)CO)O1	432.5320000000002	3.082400000000002	5	2	3	0
[2226962.2]	0.4863756102153201	CC(=N)NCc1ccccc1	148.209	1.77337	1	2	2	1
[17372.781]	0.5730890917955458	C[S@@](=O)C[C@H](O)CC(=O)O	166.198	-0.7995000000000001	4	2	4	0
[342.41055]	0.23526258168565614	COc1cccc2c1C(=O)c1c(O)c3c(c(O)c1C2=O)C[C@@](O)(C(=O)CO)C[C@@H]3O[C@H]1C[C@H](N)[C@H](O)[C@H](C)O1	543.5250000000003	0.0012999999999993017	12	6	5	3
[2087.8037]	0.24376194071273646	C[C@@H]1O[C@H](O)[C@@H](O[C@H]2[C@@H](O)[C@@H](C)O[C@@H]3O[C@H](C)[C@@H](O)[C@H](N)C[C@H]3N2)[C@H](O)[C@@H]1O	408.4480000000001	-3.282499999999993	11	7	2	0
[789771.]	0.913964765919425	O=C(NC1=CCN(c2ccccc2)c2ccc(Cl)cc2)CC1	312.8000000000001	4.272000000000003	2	1	4	2
[3348.2876]	0.199768828330714	CN(C)C[C@@H](c1ccccc1)C(=O)N1CCC[C@H]1C(=O)N[C@@H](CCC(=O)O)C(=O)NCC(=O)NCC(=O)O	533.5820000000003	-1.010599999999994	9	5	14	1
[411428.3]	0.720114086698413	C[C@H]1CN(C(=O)/C(=O)N2CCCC2)C(C(=O)O)=C(C(c2ccccc2)c2cccs2)C1=O	452.53200000000004	2.8885000000000014	5	1	4	2
[4.1537123]	0.561666738514544	CNc1ncc(-c2ccc(F)cc2)c(-c2ccc(F)cc2)c1/C=C/[C@@H]1C[C@@H](O)CC(=O)O1	436.4580000000002	4.815200000000005	5	2	5	3
[7.0976763]	0.18198382715397088	CCc1cccc(NC(=O)c2c(-c3ccc(F)cc3)c(-c3ccc(F)cc3)c(CC[C@@H](O)C[C@@H](O)CC(=O)[O-])n2C(C)C)c1	603.6860000000001	5.6804000000000086	5	3	13	4
[7349070.]	0.6398091096618707	N[C@@H](CC1CCCC[C@H]1C(=O)O)C(=O)O	215.249	0.6793999999999994	5	3	4	0
[467127.1]	0.7751029818957303	COc1c(O)cc2c(=O)c(-c3ccccc3)coc2c1	268.268	3.1742000000000017	4	1	2	3
[1038923.8]	0.8503822157397911	CC(/C=C/C(C)c1ccccc1)C(=O)N1CCC[C@H]1C(=O)O	301.386	3.0580000000000007	3	1	5	1
[171.79399]	0.4732790343822408	C=C1CC[C@@H](O)C/C1=C/C=C1\CCC[C@]2(C)[C@@H]([C@H](C)/C=C/[C@H](C)C(C)C)CC[C@@H]12	396.6590000000001	7.641000000000008	1	1	5	0
[3072.916]	0.7105614453252636	COC[C@H]1[C@@H]2CC[C@H]3[C@@H]4CCC5=CC(=O)C=C[C@]5(C)[C@H]4[C@@H](O)C[C@]3(C)[C@]2(C(=O)CO)O1	430.5410000000002	2.2267000000000006	6	2	4	0
[283759.8]	0.5394581999771609	C[C@H](N)/C=C/[C@@H](O)C(C)=O	143.18599999999998	-0.1602999999999999	3	2	3	0
[18381.156]	0.07561275045536124	CC/C=C\CCCC(=O)OC[C@H]1O[C@@H](CC(=O)O)[C@@H](O)[C@@H](O[C@@H]2O[C@H](C)[C@@H](O)[C@H](O)[C@@H]2O)[C@@H](O)[C@H](O)[C@@H]1O	552.5700000000002	-2.4354999999999944	14	8	11	0
[57697.426]	0.8375057924076362	CC(C)NC[C@@H](O)COc1cccc2ccccc12	259.34900000000005	2.5775000000000006	3	2	6	2
[1995017.9]	0.23825699935698244	CCC[C@@H](N(N)C(=O)CCCCO)C(=O)O	232.27999999999994	0.10460000000000047	5	3	8	0
[90585.39]	0.17400656822855506	NC[C@H]1O[C@H](O[C@H]2[C@H](O)[C@@H](O[C@H]3O[C@H](CO)[C@@H](O)[C@H](N)[C@H]3O)[C@H](N)C[C@@H]2N)[C@H](N)C[C@@H]1O	467.5200000000002	-6.295800000000006	14	10	6	0
[1084320.9]	0.29741887477331647	NC(=O)[C@@H](CCNC(=O)[C@@H](CC(=O)O)C(=O)O)C(=O)O	290.228	-2.145699999999999	8	5	9	0
[3656098.]	0.7117628776339167	CN[C@H](C)Cc1ccc(O)cc1	165.236	1.5425999999999997	2	2	3	1
[3.4085573e+10]	0.5980139755338479	NCCc1c[nH]c(=O)cc1	138.17	-0.12390000000000029	2	2	2	1
[8104.7837]	0.860782458230497	O=C(O)c1cc(-c2ccc(F)cc2F)ccc1O	250.19999999999996	3.035600000000001	3	2	2	2
[31344.127]	0.7476258148419598	CC(=O)CC(c1ccccc1)c1c(O)c2ccccc2oc1=O	308.3330000000001	3.609600000000003	4	1	4	3
[12725585.]	0.5305260024722637	CC1=CC(=O)CC(C)(C)OC1	154.20899999999997	1.7007	2	0	0	0
[1150677.1]	0.6780743611414881	C[C@@H]1C(=O)C[C@H](C)[C@@]2(O)C[C@H](O)C[C@@H]2[C@@]1(C)C	240.34299999999996	1.7595999999999998	3	2	0	0
[178.35933]	0.49147750975693566	CC[C@H](C)CCC(=O)OC[C@H]1C[C@@H](C)C=C2C=C[C@H](C)[C@H](CC[C@@H]3C[C@@H](O)CC(=O)O3)C21	446.62800000000027	5.223300000000006	5	1	9	0
[1549158.4]	0.4822946675996652	OC[C@@H]1O[C@@H](n2cnc3c(=O)[nH]cnc32)[C@H](O)[C@@H]1O	268.22900000000004	-2.268899999999999	7	4	2	2
[45673.6]	0.8933973318610818	CC(C)NC(=O)c1ccc(-c2ccc(F)cc2)cc1	257.308	3.6309000000000022	1	1	3	2
[1.06761856e+09]	0.16916230745140418	O=C(CI)OC(=O)C(CC(=O)O)=C(O)O	330.03000000000003	0.29350000000000015	7	3	4	0
[6560316.5]	0.6640238104194186	C[C@@H](C[C@@](C(=O)O)[C@H]1CCC(=O)O1)C(=O)O	229.20799999999994	0.46189	6	2	5	0
[1516739.8]	0.2895916993485164	O=[P@](O)(OC[C@H]1O[C@H](CO)[C@@H](O)[C@H](O)[C@H]1O)CO	288.1890000000001	-3.0194000000000005	9	6	5	0
[493307.34]	0.8810778082204156	COc1ccc2cc([C@H](C)C(=O)O)ccc2c1	230.26299999999998	3.036500000000001	3	1	3	2
[16372.332]	0.14426913295331906	OC[C@@H]1O[C@H](O)[C@@H](O[C@H]2O[C@H](CO)[C@@H](O)[C@H](O)[C@@H]2O)[C@@H](O)[C@@H](O[C@H]2O[C@H](CO)[C@@H](O)[C@@H](O)[C@@H]2O)[C@H]1O	534.4640000000003	-8.212099999999989	17	12	7	0
[4051195.]	0.8289288715670488	CN1[C@H]2CC[C@@H]1C[C@@H](OC(c1ccccc1)c1ccccc1)C2	307.43700000000007	4.417800000000004	2	0	4	2
[633557.56]	0.6893709827759431	Cc1nnc2n1-c1ccc(Cl)cc1C(c1ccccc1)=NC2	308.77200000000005	3.5801200000000017	2	0	1	3
[13753.02]	0.7912274755561647	CC[C@@H](CO)COc1cccc2c(c1)(C)CC2	234.33899999999997	3.2017000000000015	2	1	5	0
[1070160.1]	0.65083387330713	O=C(O)/C=C/c1ccccc1O	164.16	1.49	3	2	2	1
[17717.762]	0.49490393711150865	CC1(C)CCC[C@]2(C)CC[C@@]3(C)C(=O)C(CC[C@H]4C(C)(C)[C@@H](O)CC[C@]4(C)C3=O)C12	416.64600000000024	5.970700000000007	3	1	0	0
[20756530.]	0.65083387330713	O=C(O)/C=C/c1ccc(O)cc1	164.16	1.49	3	2	2	1
[77194488.]	0.7584232982194329	CCN1Cc2ccccc2C(=O)c2ccccc21	237.30199999999996	3.257500000000002	2	0	1	2
[3786636.8]	0.7737384466341999	CC(C)(Cc1ccc(O)cc1)C(=O)O	194.23	2.0454999999999997	3	2	3	1
[1852664.6]	0.5327639891125654	CC[C@@]1(O)C(=O)OCc2c1cc1n(c2=O)Cc2cc3ccccc3nc2-1	348.35800000000006	2.0796	5	1	1	4
[2173462.8]	0.7550048037711037	Cc1ccc([C@H](C)C(=O)O)cc1C	178.231	2.4915400000000005	2	1	2	1
[205243.97]	0.5048551036246972	C[C@H](O)/C=C/[C@@H]1[C@H](C(=O)O)C[C@H](O)[C@@H]1C(=O)O	244.243	-0.2942000000000001	6	4	4	0
[22116.322]	0.4391367379374335	C[C@H]1O[C@@H](O[C@@H]2C=C3CC[C@@H]4[C@H](CC[C@]5(C)[C@@H](c6ccc(=O)oc6)CC[C@]45O)[C@@]3(C)CC2)[C@H](O)[C@H](O)[C@H]1O	530.6580000000004	3.013800000000002	8	4	3	1
[2.2715493e+13]	0.400178625108896	O=C1C=CCC1=O	96.08500000000001	0.08449999999999996	2	0	0	0
[5874077.5]	0.8051161999515943	Cc1ccc(S(=O)(=O)Nc2ccnn2-c2ccccc2)cc1	313.38200000000006	2.9815200000000015	3	1	4	3
[861252.]	0.5095313791358965	C/C=C\C#CCC(C)(C)CC(=O)OC	194.27399999999997	2.545300000000001	2	0	3	0
[22120.86]	0.6538355540022286	Cc1cc(/N=C(\O)C(C)(C)C)cc(CN(C)C)c1	248.36999999999998	3.6907200000000024	2	1	3	1
[971141.3]	0.8078874157957467	CC[C@@H]1C(c2ccc(OC)c(OC)c2)C(=O)N1	235.283	1.6958000000000002	3	1	4	1
[226789.94]	0.5480706549045399	C=C1CC[C@H]2CC3=CCC4=CC(=O)CC[C@]4(C)[C@H]3CC[C@]21C	296.454	5.384700000000006	1	0	0	0
[131096.2]	0.35371145968918905	CC/C=C\CCCC(=O)Oc1ccccc1C(=O)O	262.305	3.426700000000001	4	1	7	1
[1.031193e+12]	0.43359249367458136	C[C@H](C=S=O)CS	136.241	0.5675000000000001	1	1	2	0
[1586652.1]	0.5651001625696929	CSCC/C(=N\OC(C)C)c1ccccc1C	251.395	3.877220000000003	2	0	6	1
[inf]	0.5868164594936721	Nc1nc(N)nc(-c2cc(Cl)ccc2Cl)n1.O=C(O)/C=C\C(=O)O	372.1680000000001	1.7216	9	4	3	2
[24341.557]	0.7239292638741914	C[C@H]1[C@@H](O)CC[C@H]2[C@@H]3CCC4=CC(=O)C=C[C@]4(C)[C@H]3CC[C@]12C	314.4690000000001	4.291300000000004	2	1	0	0
[2849.6184]	0.6338377907149416	C[C@@H](O)/C=C/[C@@H]1[C@H](O)C[C@H]2[C@@H]3CCC4=CC(=O)C=C[C@]4(C)[C@@]3(F)[C@@H](O)C[C@@]12C	390.4950000000001	2.8812000000000015	4	3	2	0
[173729.9]	0.8245404348098989	C=C(Oc1ccccc1C(=O)O)c1ccccc1O	256.25699999999995	3.1401000000000017	4	2	4	2
[85329.92]	0.8585249056143486	Cc1cc(C(C)(C)C)c(O)c(C)c1CC1=NCCN1	260.3809999999999	2.850740000000001	2	2	2	1
[86812.4]	0.7013194281770768	CC(=O)[C@H]1CC[C@H]2[C@@H]3CCC4=CC(=O)CC[C@]4(C)[C@H]3CC[C@]12C	314.46900000000005	4.723500000000005	2	0	1	0
[40383.8]	0.49421168280747885	C[C@H](O)C/C=C/C(C)=C/C(=O)O	170.20799999999997	1.3444	3	2	4	0
[108940.12]	0.6012803708831158	CC1(C)C[C@H]2C[C@@H]3CCC4=CC(=O)CC[C@@H]4[C@H]3CC[C@@]21C	286.45900000000006	5.154400000000005	1	0	0	0
[982506.4]	0.591256637482054	C[C@H]1CCC[C@H](C(=O)O)CC1	156.22499999999997	2.2874000000000008	2	1	1	0
[8871860.]	0.6818587544998118	CC(=O)N/C(C(=O)O)c1ccccc1O	209.201	0.6539999999999997	4	3	3	1
[9616.99]	0.7262165151453279	COc1cc2oc3cc(OC)ccc3c(=O)c2c(O)c1	272.256	2.6690000000000005	5	1	2	3
[21008.943]	0.26341943066424184	Nc1nc(N)c2nc(CNc3ccc(C(=O)N[C@@H](CCC(=O)O)C(=O)O)cc3)cnc2n1	440.42000000000024	0.24409999999999987	12	6	9	3
[946423.7]	0.7887456616560121	Cc1ccc2[nH]ccc(CNC(=O)NC3CCCC3)c21	271.36400000000003	3.1697200000000016	1	3	3	2
[13926.3]	0.6291092463635606	C[C@H]1C(=O)C[C@H](C)[C@@H](O)C[C@]12CC[C@@](C)(O)C[C@H](O)C[C@H]2C[C@@]1(C)CC[C@]1(C)C	408.6230000000002	4.487300000000004	4	3	2	0
[539.6726]	0.49910402699484807	C=C1CC[C@@H](O)C/C1=C/C=C1\CCC[C@]2(C)[C@@H]([C@H](C)CCCC(C)C)CC[C@@H]12	384.6480000000002	7.619000000000008	1	1	6	0
[3896586.8]	0.7786697771862998	Cc1[nH]c(=O)c(C#N)cc1-c1ccncc1	211.22400000000002	1.617	3	1	1	2
[405805.22]	0.579660644810195	CC(C)N(C)C(=O)Nc1ccc(C(c2ccccc2)c2ccccc2)cc1	358.48500000000007	5.738900000000005	1	1	5	3
[5068.648]	0.6135289984135445	C=C1[C@H]([C@@]2(C)CC[C@@H]([C@H](O)CC(=O)[O-])C2)C[C@@H](O)C[C@H]1CC(=O)O	339.4080000000001	0.7116999999999991	6	3	6	0
[12720.445]	0.16969152682016655	C=CCN(/C=C/c1ccc(O)cc1)C(=O)N1CCC[C@H]1C(=O)NCC(=O)NCC(=O)NCC(=O)NCC(=O)O	544.5650000000004	-1.0152999999999945	8	6	13	1
[592398.]	0.7440013701100393	CC(=O)O[C@@H]1CCc2ccccc2CCc2c1CCC2=O	284.355	3.156600000000002	3	0	1	1
[134998.88]	0.6489359623745571	C=C1[C@@H](O)C[C@H]2[C@@H]3CCC4=CCC[C@@H]4[C@H]3CC[C@@]21C	258.4049999999999	4.086100000000004	1	1	0	0
[1.12104344e+08]	0.5683758345714575	C=C1[C@@H]2C[C@H](OC(=O)c3ccccc3C2=O)C[C@@H]1O	258.27299999999997	1.7353999999999998	4	1	0	1
[21197.377]	0.5424055703630851	CO[C@@]12CC=C[C@H]3[C@@H]4CCC5=CC(=O)C=C[C@]5(C)[C@H]4[C@@H](O)C[C@]3(C)[C@]2(C(=O)CO)O1	414.4980000000002	2.1043000000000007	6	2	3	0
[4261525.]	0.76307511707308	CN(Cc1ccc(OCC(C)(C)C)cc1)Cc1ccccc1	297.44199999999995	4.7435000000000045	2	0	6	2
[890578.]	0.5042031477298718	C[C@@H]1CC[C@@H]2[C@@H](C)C(=O)O[C@@H]3O[C@]4(C)CC[C@@H]1[C@]32OO4	282.33599999999996	2.3949000000000007	5	0	0	0
[18774.963]	0.15920744777646217	C[C@H](CCN1CCC[C@H]1C(=O)N[C@@H](Cc1ccccc1)C(=O)O)C(=O)NCC(=O)NCC(=O)NCC(=O)O	533.5820000000003	-1.2776999999999927	9	6	15	1
[717.0689]	0.25649378375089854	C=C[C@](C)(O)CCC1=CCC[C@H]1C(=O)NC(=O)CC(C)(C)[C@@H](O)CC(=O)NCC(=O)Nc1ccccc1	513.6350000000002	2.6050000000000004	6	5	13	1
[102100.16]	0.7166041254699328	Cc1c(C)c2c(c(C)c1O)CCC(C)(COc1ccc(CC3SC(=O)NC3=O)cc1)O2	441.54900000000015	4.374260000000002	6	2	5	2
[216683.88]	0.4838658935365358	C/C=C/CC/C=C/C(=O)N(CC)C(=O)Nc1ccccc1C	300.40200000000004	4.287920000000003	2	1	6	1
[75584.49]	0.5979483059654311	COCCC[C@H](NC(=O)c1ccc(F)cc1)NC(=O)C(C)(C)C	324.39600000000013	2.4705000000000004	3	2	7	1
[92170920.]	0.7182672579541075	C[C@@H](c1ccc(F)cc1)OC(=O)O	184.16599999999997	2.5813000000000006	3	1	2	1
[769.4611]	0.09668851003347849	O=C1CN[C@H](C(=O)N[C@@H](C(=O)N[C@@H](CCc2ccccc2)C(=O)O)[C@H](O)C(Cc2ccccc2)NCCN(CCCl)CCCl)N1	665.6189999999998	0.060300000000006515	9	7	20	2
[429511.8]	0.6455887905054714	N#Cc1cc(C(=O)O)ccc1O	163.13199999999998	0.9620799999999998	4	2	1	1
[223192.34]	0.42667266960044425	COc1cc[n+]([C@@H]2O[C@H](CO)[C@@H](O)[C@H]2O)c(=O)[nH]c1=O	287.248	-3.357299999999999	7	4	3	1
[8571996.]	0.7992484445643814	CCC[C@@H](NC)C(=O)Nc1ccccc1C	220.316	2.3216200000000002	2	2	5	1
[2188308.8]	0.6685045409646017	CC(C)C(=O)Nc1cccc([N+](=O)[O-])c1Oc1ccccc1	300.31399999999996	3.981600000000002	4	1	5	2
[593514.3]	0.7050204045761579	CNCO[C@]1(C(=O)O)C[C@H](C)NC(=O)c2ccccc21	278.308	0.6820000000000006	5	3	4	1
[16780.775]	0.6149745305371016	O[C@H]1CN[C@H](c2nc3c(cc2F)c(=O)c(C(=O)O)cn3-c2ccc(F)cc2F)C1	405.33200000000005	1.8964999999999999	6	3	3	3
[2.5636861]	0.19152620334273385	Cc1cnc(CNC(=O)c2c(-c3ccccc3)c(-c3ccc(F)cc3)c(CC[C@@H](O)C[C@@H](O)CC(=O)[O-])n2C(C)C)[nH]1	575.6610000000002	3.6881200000000023	6	4	13	4
[3713000.2]	0.4159959202851868	O=C(CC[C@@H](O)CO)NCCS	193.26799999999997	-0.8342000000000003	3	4	6	0
[1911.3888]	0.3356563356590736	CC/C=C\CC[C@@H](C)CC[C@H](O)[C@H]1CC[C@@]2(C)[C@H]3CC[C@H](O)CC4=CC(=O)CC[C@]4(C)[C@H]3CC[C@@]21C	498.7920000000005	7.799200000000011	3	2	8	0
[36.580093]	0.19905539592400273	CC[C@H](C)C(=O)O[C@H]1C[C@H](O)C=C2C=C[C@H](C)[C@H](CC[C@@H](O)C[C@@H](O)CC(=O)NO)[C@H]21	439.5490000000002	1.8611999999999997	7	5	10	0
[1415.423]	0.43184094825843083	CCC(=O)C1=C(C)NC(C)=C(C(=O)OCC(C)C)C1c1ccccc1[N+](=O)[O-]	386.4480000000001	4.007900000000003	6	1	7	1
[inf]	0.32213756612662414	CCCCCCCCCCCCCCCC[n+]1ccccc1.[Br-]	384.4459999999999	3.4594000000000014	0	0	15	1
[38458.605]	0.8178744322781549	CN(C)CCCN1c2ccccc2CCc2ccc(Cl)cc21	314.86	4.528400000000004	2	0	4	2
[24480410.]	0.30566928200258797	O=c1n(C[C@@H]2O[C@H](CO)[C@@H](O)[C@H]2O)c(=O)[nH]c1=O	260.202	-3.453699999999999	7	4	3	0
[6822.4854]	0.4825958107304171	COC(=O)C[C@](O)(CCC(C)(C)O)C(=O)O[C@@H]1C(OC)=C[C@]23CCCN2CCc2cc4c(cc2[C@H]13)OCO4	531.6020000000004	2.190599999999999	10	2	8	1
[83897.88]	0.43790448956686173	CC/C=C/C=C(/C)CCCCc1ccccc1	228.379	5.311900000000005	0	0	7	1
[53278032.]	0.8285046048304072	NS(=O)(=O)c1ccc(C(=O)c2ccco2)cc1	251.26299999999998	1.1580000000000004	4	1	3	2
[1565032.6]	0.8330157421148819	CCCCN(CC)S(=O)(=O)c1ccc(C(=O)O)cc1	285.36499999999995	2.1955	4	1	7	1
[2212157.8]	0.4274213512497734	O=C(O)CC(O)(CC(=O)O)C(=O)O	192.123	-1.2484999999999995	7	4	5	0
[10014962.]	0.5125069246930146	N[C@H](Cc1ccc(O)c(O)c1)C(=O)O	197.18999999999997	0.052200000000000135	5	4	3	1
[22497.602]	0.6662793546915292	COc1cc2oc3ccccc3c(=O)c2c(O)c1	242.23	2.660400000000001	4	1	1	3
[644687.6]	0.5101568892419974	CNC[C@H](O)c1ccc(O)c(O)c1	183.207	0.35060000000000013	4	4	3	1
[48695.484]	0.6234485431922533	C[C@@H](C[C@](C(=O)O)(C)[C@@H]1CCCC1)[C@H](O)/C=C/C(=O)O	284.352	2.2954	5	3	7	0
[209676.61]	0.7466040038275673	CC1(C)NC(=O)C(O)c2ccc(Cl)cc2S1(=O)=O	289.74	1.013	4	2	0	1
[241832.11]	0.8487736035835808	CO[C@@H]1C2=C3CCc4cc(O)ccc4[C@@H]3CC[C@@]2(C)[C@H]1OC	300.398	3.5623000000000022	3	1	2	1
[9112.271]	0.71051602989527	C1C[C@H]2CN(CC[C@@H](C)[C@H]2C(=O)O)C2=C(C(=O)O)N1CCS2(=O)=O	358.4160000000001	0.03300000000000208	8	2	2	0
[1430.3387]	0.3571323421170332	CCCCCCCCC#CC#CCCCCCCCC(=O)O	304.474	5.559100000000005	2	1	13	0
[2054616.2]	0.2811289329609257	C/N=C(/N=O)c1ccc([N+](=O)[O-])c(C(F)(F)F)c1OC	291.185	2.7650000000000006	4	0	3	1
[6390075.]	0.6777165480080113	C[C@@H](OC(=O)O)[C@H]1CC(=O)O[C@H]1CC(=O)O	232.18799999999996	0.47590000000000016	7	2	4	0
[37197.484]	0.8824863979548352	CC[C@@H](F)c1cc(F)cc(NC(=O)c2ccccc2)c1OC	305.32400000000007	4.507200000000004	2	1	5	2
[328807.9]	0.7848332802556961	C[C@@]12C=CC(=O)C=C1CC[C@@H]1[C@@H]2C(=O)C[C@@]2(C)[C@H]1CC[C@]2(O)C(=O)CO	358.43400000000014	1.7658	5	2	2	0
[1345578.1]	0.7521450742487874	O=c1nc[nH]c2c1ncn2[C@H]1CC[C@@H](CO)O1	236.23099999999994	-0.21050000000000008	5	2	2	2
[5237353.5]	0.3158441445375122	O=C(O)[C@@H](O)[C@H](O)[C@H](O)C(=O)O	180.112	-2.7617000000000007	7	5	4	0
[22.15817]	0.22939749590266173	CCC(C)(C)C(=O)O[C@H]1C[C@@H](C)C=C2C=C[C@H](C)[C@H](CC[C@@H](O)C[C@@H](O)CC(=O)NO)[C@H]21	451.6040000000002	3.5265000000000013	6	4	10	0
[58.874302]	0.054830173818856645	CCCC[C@H](NC(=O)[C@@H](Cc1ccccc1)NC(=O)CN)C(=O)N[C@@H](CCC(=O)O)C(=O)N[C@@H](CCCC(=O)O)C(=O)N[C@@H](CC(=O)O)C(=O)O	722.7490000000004	-1.5189999999999957	14	10	25	1
[2975.3218]	0.507647858945506	C=C(C)[C@@H](O)CC[C@H](C)[C@H]1CC[C@@]2(C)C3=CC(=O)CC4=CC(=O)CC[C@]4(C)[C@H]3CC[C@@]21C	438.6520000000003	6.367100000000007	3	1	5	0
[755.7177]	0.710793984584408	C=C[C@](C)(O)CCC1=CCC[C@H]1C(=O)NC(=O)CC(C)(C)[C@@H]	305.418	2.8101900000000013	3	2	7	0
[143310.84]	0.8624130442736305	CN(CC(=O)O)c1cccc(C(=O)c2ccc(Cl)cc2)c1	303.745	3.091800000000002	4	1	5	2
[1704.5804]	0.7263047507057144	CC(=C/C=C/C(C)=C/C=C1\C(C)=CC\C(C)=C\C(=O)O)C1	284.399	5.1326000000000045	2	1	4	0
[65758.63]	0.9082800222439145	CNCc1ccc(CN(C)CCCC1)c1ccc(Cl)cc1	304.86499999999995	3.984900000000003	2	1	3	1
[57448.812]	0.5344867516856722	O[C@H]1C[C@@]2(O)C=C3C4=CC(=O)C=C[C@]4(C)[C@@]3(F)[C@@H](O)C[C@@]21C(=O)CO	350.3420000000001	-0.4856	6	4	2	0
[16994.734]	0.38714947503876584	CCCC/C=C/C=C\CCCCCCCC(=O)O	252.39799999999988	5.104300000000004	2	1	12	0
[1073679.9]	0.6188743875133705	NC(=O)[C@H](Cc1ccccc1)NCC(=O)O	222.244	-0.2428000000000004	4	3	6	1
[2.6390782e+10]	0.24724266218733992	[N-]=[N+]=Nc1ccc([N+](=O)[O-])cc1O	180.123	2.242200000000001	3	1	2	1
[130696.98]	0.09762065321347922	CCCCC[C@@H](CC[C@@H](O)CCCCCCCC(=O)O)OC(=O)CCCCCCCCC(=O)O	486.6900000000004	6.640300000000007	7	3	25	0
[2351156.2]	0.8545935458319233	CC(=O)NC(c1ccccc1)c1ccccc1	225.291	2.9121000000000015	1	1	3	2
[1192555.]	0.8208547527827771	CN(CCOc1ccc(CC2SC(=O)NC2=O)cc1)c1ccccn1	357.435	2.490900000000001	6	1	7	2
[486155.16]	0.6807966715902782	C=C1CC[C@@H]2CN3CCCC3=C(CCc4ccccc4)[C@@]2(C)C1	307.48100000000005	5.345300000000005	1	0	3	1
[755294.75]	0.5712852153179724	N[C@H]1C=C(C2CCCC2)CC1	151.253	2.2241	1	1	1	0
[104227.34]	0.5594935353474306	CC(C)C[C@@H](NC(=O)[C@@H](O)[C@H](N)Cc1ccccc1)C(=O)O	308.37800000000004	0.5328000000000004	5	4	8	1
[3627957.2]	0.5588251961475821	C[C@@H](O)[C@H]1C(=O)N2C(C(=O)O)=C(S[C@@H]3CN[C@H](C(=O)N(C)C)C3)[C@H](C)[C@H]12	383.4700000000002	-0.3079999999999994	7	3	5	0
[8.216759e+10]	0.3426777863228231	ClC1=C(Cl)[C@]2(Cl)[C@@H]3[C@@H]4C[C@@H]([C@H]5O[C@@H]45)[C@@H]3[C@@]1(Cl)C2(Cl)Cl	380.913	4.481400000000002	1	0	0	0
[52098.645]	0.5938295079592366	Cc1cc2c(OCC(CNC(C)(C)C)OC(=O)c3ccccc3)cccc2[nH]1	380.488	4.468820000000004	4	2	7	3
[706515.56]	0.7941733402170982	O=C(Cc1ccccc1)c1ccccc1O	212.248	2.817600000000002	2	1	3	2
[13842742.]	0.755913406639335	O=C1CCc2cc(OCCCCc3nnnn3C3CCCCC3)ccc2N1	369.4690000000002	3.4647000000000014	5	1	7	2
[387502.75]	0.8252539098127764	CCc1ccc(CCOc2ccc(CC3SC(=O)NC3=O)cc2)nc1	356.44700000000006	3.159600000000001	5	1	7	2
[1409150.9]	0.4689784467051284	NC1(CNC(=O)C(=O)O)CCC1	172.18399999999997	-0.9314000000000004	4	3	2	0
[41274.62]	0.25751516918472134	C[C@@H](NC(=O)[C@@H](C)NC(=O)[C@@H](N)Cc1ccccc1)C(=O)N[C@@H](CS(C)(=O)=O)C(=O)O	456.5210000000002	-1.8201999999999936	8	5	11	1
[71362.21]	0.5834394447063072	Cc1ccc(/N=C/N(C)/C=N/c2ccc(C)cc2C)c(C)c1	293.41400000000004	4.871880000000004	1	0	4	2
[7237.8]	0.5012748292184678	Cc1c(O[C@H]2O[C@H](COC(=O)c3ccc(O)cc3)[C@H](O)[C@H]2O)ccc2cc(OC)ccc12	440.44800000000015	2.5449200000000003	8	3	6	3
[8.950901e+09]	0.4516943255056523	CC1=CCCC(=O)CC1	124.183	2.0758	1	0	0	0
[19283.064]	0.4914778681930644	CC1(C)C=C[C@H]2[C@@H]3CCC4=CCCC[C@@H]4[C@H]3CC[C@@]21C	270.4599999999999	5.751400000000006	0	0	0	0
[73619.984]	0.8831423888921255	CC[C@H](CO)NC(=O)[C@@H]1C=C2c3cccc4c3c(cn4C)C[C@H]2N(C)C1	353.4660000000001	1.9351	3	2	4	2
[727219.5]	0.5755792336654477	Nc1c(C(=O)O)cccc1C(=O)c1ccc(O)cc1	257.24499999999995	1.9036000000000002	5	3	3	2
[148813.77]	0.3267446451726221	CCCCCC[C@@H](C)CCCCCCCCCCC(=O)O	298.5109999999999	6.578500000000007	2	1	16	0
[13150115.]	0.7383579050433119	CC[C@H](C)COC(=O)[C@@H]1CCCC(=O)N2CCC[C@H]2C(=O)O1	311.378	1.6623999999999999	5	0	4	0
[29981.256]	0.15358856065902932	OC[C@@H]1O[C@H](O)[C@H](O[C@H]2O[C@H](CO)[C@@H](O)[C@H]2O)[C@H](O)[C@H](O[C@H]2O[C@H](CO)[C@@H](O)[C@H](O)[C@H]2O)[C@H]1O	504.43800000000016	-7.572999999999988	16	11	7	0
[1.5903017e+10]	0.7261271133161115	N#CC1=C(C(=O)O)c2ccc(O)cc2C1=O	215.16399999999996	0.9502799999999998	5	2	1	1
[12057353.]	0.8625799812719038	O=C1N=C(O)C(c2ccccc2)(c2ccccc2)N1	252.27300000000002	2.6099000000000006	2	2	2	2
[10642769.]	0.5580295334794659	CC[C@@H](C)CCC(=O)Oc1ccccc1C	220.312	3.726720000000003	2	0	5	1
[39634.48]	0.7531571580334673	Cn1c(C#N)cnc1C2CCC(Cn1c(=O)c(N)cnc1)c1ccc(F)cc1-2	378.411	2.27928	5	1	3	3
[3742.6978]	0.5801828535588196	Oc1cc(O)cc(O)c1C(O)Cc1ccc(O)cc1	262.26099999999997	1.7850999999999997	5	5	3	2
[700465.44]	0.7180884424576864	CCN(CC)CCOC(=O)C1(c2ccccc2)CCCCC1	303.44600000000014	3.773500000000003	3	0	7	1
[1.1526653e+12]	0.5397327039472859	Fc1cccc([C@@H]2CO2)c1	138.141	1.8969999999999998	1	0	1	1
[63286.938]	0.15163399112615786	CCCCC/C=C\CCCCCC(=O)OC[C@H](CO)OC(=O)CC(=O)CC(=O)O	414.4950000000002	2.9546	8	2	18	0
[1423093.4]	0.6093333202929426	C=CC(C)(CCC(=O)O)C(=O)O	172.17999999999998	1.1281	4	2	5	0
[21549236.]	0.8001945345367882	O=C1NC(=O)C(c2ccccc2)(c2ccccc2)N1	252.27300000000002	1.7696	2	2	2	2
[930588.25]	0.7464872103285121	CN(CCc1ccccc1)CCc1ccccc1	239.36199999999997	3.4036000000000026	1	0	6	2
[6344.088]	0.05930544362353958	CCC[C@@H](NCC)C(=O)NC(=O)NCC(=O)N[C@@H](CCC(C)C)C(=O)N1CCC[C@H]1C(=O)N[C@@H](CCC(=O)O)C(=O)N[C@@H](CCC(=O)O)C(=O)N	726.8290000000003	-1.313099999999995	12	9	23	0
[3435575.5]	0.5647523237023426	C=CC(=O)OCc1ccccc1O	178.18699999999998	1.6213999999999997	3	1	3	1
[1.57132e+08]	0.5906867207430442	CC1=CCCC(NC(=O)O)CC1	169.224	2.1429	2	2	1	0
[1133051.4]	0.25718517203487173	CO[C@H]1[C@H](O)[C@H](N)[C@@H](O[C@H]2O[C@H]([C@H](C)N)CC[C@H]2N)[C@H](O)[C@@H]1N(C)C(=O)CN	405.49600000000015	-3.585399999999993	10	6	6	0
[82788.33]	0.6527189222048309	CCN(CC)CCOC(=O)C1(C2CCCCC2)CCCCC1	309.4940000000001	4.402200000000004	3	0	7	0
[26812.408]	0.667213496992105	C[C@H]1C[C@H]2[C@@H]3CCC4=CC(=O)C=C[C@]4(C)[C@@]3(F)[C@@H](O)C[C@]2(C)[C@@]1(O)C(=O)CO	392.4670000000002	1.8957000000000002	5	3	2	0
[2834.7808]	0.276202202276146	CCCCC[C@H](/C=C/C=C\CCCCCCC(=O)O)OC(C)=O	324.46099999999996	5.036000000000004	4	1	14	0
[59.053207]	0.09001991491154122	OCC1=C[C@@H](O)C[C@H](O)[C@@]1(CC(=O)O)[C@@H](C(=O)O)[C@H](C(=O)O)OC(=O)CCCC(=O)NCC(=O)O	505.42900000000037	-2.439999999999994	14	8	14	0
[23545.037]	0.6384012260943892	CCCCC[C@@H](O)CC(=O)Nc1ccccc1C(=O)O	279.336	2.6546000000000003	4	3	8	1
[18541.176]	0.8240069237957237	CN(C)CC[C@H](c1ccc(Cl)cc1)c1ccccn1	274.795	3.8186000000000027	2	0	5	2
[1.1030852e+09]	0.6301600832838583	O=C1N=C2CCc3ccccc3CN1C2	200.24099999999996	2.0094000000000003	1	0	0	1
[19307.648]	0.558418895590132	C=C[C@]12COC(=O)C[C@H]1[C@@H]1CC[C@@H]3C[C@@H](OC(=O)C(C)(C)C)[C@@]3(F)[C@@H](O)C[C@@]21C	408.51000000000016	3.5889000000000024	5	1	2	0
[68121296.]	0.48104875030240224	CC[C@@H](S)CS(=O)(=O)O	170.255	0.5826000000000001	3	2	3	0
[1266991.1]	0.8216891841728703	OC[C@H](c1ccccc1)c1ccccn1	199.253	2.2058	2	1	3	2
[1739.7269]	0.6264280543788205	CC(=O)[C@@H](CCC(C)(C)O)C(=O)O	188.223	0.8273000000000001	4	2	5	0
[7803909.]	0.2660084806660891	OC[C@H](O)C[C@@H](O)[C@H](O)[C@H](O)CO	196.199	-3.1953	6	6	6	0
[141282.1]	0.8228959634675767	Nc1ccc(Cl)c(NCCc2ccccc2)c1Cl	281.18600000000004	4.230200000000002	2	2	4	2
[497048.38]	0.8170616318945023	CC(C)(NC(=O)c1ccc(F)cc1)C(=O)O	225.21899999999997	1.4187	3	2	3	1
[54934.227]	0.6290731330689312	CC(C)(C)NCC(O)c1cc(O)cc(O)c1	225.288	1.5192999999999997	4	4	3	1
[86856.125]	0.7824682479142656	CC(=O)N/C(CC(=O)O)c1ccccc1	207.229	1.3385000000000002	3	2	4	1
[458551.8]	0.7876160443261337	O=C(O[C@@H]1OC(=O)c2ccc(Cl)cc2Cl)C(Cl)=C1	307.51599999999996	3.155800000000001	4	0	2	1
[5.680861e+08]	0.2538649088876262	N=[N+]=CC(=O)O	87.05799999999999	-0.6190300000000002	2	2	1	0
[444121.66]	0.5718459844204299	CC(=O)S[C@H]1CC2=CC(=O)CC[C@]2(C)[C@H]2CC[C@@]3(C)[C@@H](CC[C@@]34CCC(=O)O4)[C@H]12	416.58300000000025	4.852300000000005	5	0	1	0
[343.59995]	0.16579184568437366	O=C(CCCc1ccccc1)c1ccccc1-c1ccccc1-c1ccccc1C(F)C(O)C[C@@H]1CC(=O)O1	522.6160000000002	7.303300000000009	4	1	11	4
[13031.482]	0.5084754267779847	C=C1[C@@H](O)C[C@H]2[C@@H]3CCC4=CC(=O)C=C[C@]4(C)[C@@]3(F)[C@@H](O)C[C@@]2(C)[C@@]1(O)CO	392.46700000000016	1.6075999999999997	5	4	1	0
[924362.2]	0.8279076113768419	N=C(NCCCN1C(=O)c2ccccc2)cc(Cl)c2ccccc12	339.82600000000014	3.883670000000003	2	2	1	2
[209086.53]	0.7200954238847731	Cc1c(C(=O)O)cccc1C(=O)N1CCC[C@H]1C(=O)NCC(=O)O	334.32800000000003	0.4986200000000003	6	3	5	1
[1920.3655]	0.4984795312282278	CC(C)C1=CC[C@@H]2C[C@@H]3CCC4=CC(=O)CCC[C@]4(C)[C@H]3CC[C@@]21C	340.5510000000001	6.490800000000007	1	0	1	0
[415631.9]	0.6927274118934313	COc1cc2oc3ccccc3c(=O)c2c(OC)c1OC	286.283	2.9720000000000013	5	0	3	3
[9757.989]	0.3163832520630543	C[C@@]12C[C@@H]3OC(=O)[C@H]1CC[C@@H]1[C@@H]4C[C@@H]5C[C@@H](CC[C@]5(C)[C@@H]4CC[C@@]3(C)CC[C@@]21C)[C@H]1CC[C@]1(C)C(=O)C(=O)CO	552.7960000000005	6.540100000000008	5	1	4	0
[845.29486]	0.1400683144571989	N#CC1=C(C(=O)N[C@H](C(=O)O)[C@@H](Cc2ccccc2)C(=O)O)C(=O)N[C@@H]1C(=O)N[C@@H](CCC(=O)O)C(=O)O	530.4460000000004	-1.7479199999999961	12	7	13	1
[688954.3]	0.4360644414011198	CCC[C@H](C(=O)O)C(=O)NCCSc1ccccc1	281.377	2.3958000000000004	4	2	8	1
[1166555.9]	0.2011276719859027	CO[C@@]1(NC(=O)CSCC#N)C(=O)N2C(C(=O)O)=C(CSc3nnnn3C)CS[C@@H]21	471.54600000000016	-0.7283199999999983	12	2	9	1
[23275006.]	0.37491006365422347	C[C@](O)(CO)C(=O)OC[C@H](O)C(=O)O	208.166	-2.2815999999999996	7	4	5	0
[708220.3]	0.6381173199383741	C=CCOc1ccccc1-c1ccccc1N	225.29099999999997	3.5006000000000013	2	1	4	2
[6450470.5]	0.34914900585334063	COC(=O)/C=C\C=C\CO	142.154	0.26409999999999995	3	1	3	0
[9993.223]	0.4517525548560596	C/C(=C\CC[C@@H](C)[C@H]1C[C@H](O)[C@@]2(C)C3=CC[C@H]4C(C)(C)C(=O)CC[C@]4(C)C3=CC[C@]12C)C(=O)O	468.6780000000004	6.498800000000006	4	2	5	0
[16709.154]	0.832922589957721	O=C(Nc1ccc(Br)cc1)c1ccc(Br)cc1O	371.028	4.169500000000001	2	2	2	2
[29.29736]	0.4980659425106152	Oc1c(Br)cc(Cl)c(Cl)c1Cc1c(O)c(Cl)cc(Cl)c1Cl	451.3580000000002	6.7181000000000015	2	2	2	2
[16372294.]	0.5292265057246041	C=C(C(=O)O)C(C)(CC)C(=O)OC	186.20699999999997	1.2165	4	1	4	0
[149319.3]	0.7155431181774929	CCC[C@@H](CCO)C(=O)OC[C@H]1CCCCC(=O)O1	272.34099999999995	1.8140999999999998	5	1	7	0
[1527184.4]	0.7759108445387248	COc1ccc(CN(CCN(C)C)c2ccccc2)cc1	284.403	3.2634000000000025	3	0	7	2
[215469.52]	0.7718170905777555	C=C1CC[C@@]2(C)[C@H]3CC4=CC(=O)C=C[C@]4(C)[C@@]3(F)[C@@H](O)C[C@@]2(C(=O)CO)O1	376.42400000000015	2.1814000000000004	5	2	2	0
[22.64185]	0.4676322931563478	CC(C)c1cc(-c2ccc(F)cc2)cc(-c2ccc(F)cc2)c1OCC(O)C[C@@H](O)CC(=O)[O-]	469.50400000000025	4.052900000000005	5	2	10	3
[377120.3]	0.7932087270574181	Cc1ccccc1C(OCCN(C)C)c1ccccc1	269.388	3.662620000000003	2	0	6	2
[60.99025]	0.5061018759440371	CC(C)c1nn(-c2ccccc2)c(-c2ccc(F)cc2)c1CCC(O)C[C@@H](O)CC(=O)[O-]	439.5070000000003	2.9863000000000017	5	2	10	3
[1882514.9]	0.5501217966938848	CC(=O)Oc1ccccc1C(=O)O	180.15899999999996	1.3101	4	1	2	1
[51068.117]	0.6360784721720715	CC(=O)Nc1cccc(O)c1	151.165	1.3505999999999998	2	2	1	1
[7.1051744e+08]	0.6836064869268514	c1c[nH]c(CN2CCCC2)n1	151.213	1.0054999999999998	2	1	2	1
[10229.366]	0.6309371659531015	COc1ccnc(C[S+]([O-])c2nc3cc(OC(F)F)ccc3[nH]2)c1OC	383.3760000000001	2.8843000000000005	6	1	7	3
[82522.52]	0.7929840886509358	CC[C@H]1CCc2c(c(OC)c(OC)c(OC)c2)C(=O)C1	278.348	3.2576000000000027	4	0	4	1
[5.150505e+14]	0.48837238667997585	S=C=Nc1cccc2ccccc12	185.251	3.5741000000000014	1	0	1	2
[1.3177035]	0.17655522107811705	COCc1ccc(CNC(=O)c2c(-c3ccccc3)c(-c3ccc(F)cc3)c(CC[C@@H](O)C[C@@H](O)CC(=O)[O-])n2C(C)C)cc1	615.7220000000002	4.803000000000005	6	3	15	4
[861.38745]	0.1552060741215765	CCC(=O)N[C@@H](Cc1ccc(F)cc1)C(=O)N1CCC[C@H]1C(=O)N[C@@H](CC(=O)O)C(=O)NCC(=O)NCC(=O)O	565.5550000000003	-1.4694999999999934	9	6	14	1
[750451.94]	0.5922664318874591	CC1(C)CCC[C@]2(C)CC[C@@]3(C)C(=O)C4=CC(=O)CC[C@]4(C)[C@@]3(F)[C@@H](O)C[C@@]21C	404.5660000000002	5.346800000000007	3	1	0	0
[6790132.]	0.7513832386711754	O=C(O)CCCc1cccs1	170.233	2.1554	2	1	4	1
[4695.3037]	0.6767714081438211	C[C@@H]1COC(=O)[C@H](C)[C@@H](O[C@H]2C[C@@](C)(OC(=O)C(O)c3ccccc3)O2)C[C@H](C)[C@@H]1O	436.5010000000001	2.327100000000001	8	2	5	1
[42677540.]	0.5014913838271434	Nc1nc2[nH]cnc2c(=S)[nH]1	167.197	0.59769	4	3	0	2
[10552.37]	0.61005271474557	CC/C=C\CC[C@H](C)[C@@H]1CC[C@@]2(CC[C@]3(C)[C@@H](O)CC[C@@]3(C)CO2)[C@H]1C(=O)O	392.5800000000002	5.196200000000004	4	2	6	0
[1904160.6]	0.4561507231998155	CCCCCCOC(=O)c1ccc(N)cc1	221.3	3.0059000000000005	3	1	6	1
[5172808.]	0.7390816537205931	C=C[C@@]1(C)C[C@H]2C[C@H]3[C@H](C)CC4=C(CC(=O)O)[C@H]4CC[C@H]3[C@@]21C	314.46900000000005	5.0621000000000045	2	1	3	0
[29944.795]	0.7325775938658527	Oc1ccc([C@H]2Oc3ccc(O)cc3C[C@H]2O)cc1	258.27299999999997	2.134899999999999	4	3	1	2
[4.113403e+10]	0.5483902655688309	CCC(=O)SCC	118.201	1.6761000000000001	2	0	2	0
[97775.375]	0.15821994761181365	N[C@@H](CCCCN[C@@H](CCC(=O)O)C(=O)O)C(=O)N[C@@H](CC(=O)O)C(=O)O	391.3770000000001	-1.564299999999995	11	7	15	0
[4.6147364e+11]	0.4872585508702678	C=C1/C=C/C(=O)C(C)CC1=O	150.177	1.2768	2	0	0	0
[16700.71]	0.3444009643961377	CCCCC[C@@H](O)CC(=O)Nc1ccccc1C(=O)OCC(O)C(=O)O	367.39800000000014	1.5587	7	4	11	1
[18638.986]	0.671367259691675	CC1=C[C@H](O)C[C@@H]2[C@@H]3CCC4=CC(=O)CC[C@]4(C)[C@H]3CC[C@]12C	314.46900000000005	4.435400000000004	2	1	0	0
[15108980.]	0.4119247443585402	C=CC[C@H](C=O)CC(=O)OCc1ccccc1	232.279	2.5111000000000008	3	0	7	1
[1402.0521]	0.38884424042117	C[C@H](N[C@@H](CCCl)O)[C@H]1CC[C@H]2[C@@H]3[C@H](CCC)C4[C@H](O)CC[C@]4(C)[C@H]3CC[C@]12C	426.0850000000003	5.177600000000005	3	3	7	0
[26396.416]	0.5567010515846404	CC1(C)CC[C@]2(C(=O)O)CC3=CC[C@@H]4C(C)(C)[C@@H](O)CC[C@]4(C)[C@H]3CC[C@@]21C	388.5920000000002	5.817300000000006	3	2	1	0
[20226.1]	0.7732966432588447	Clc1ccc(-c2ccccc2Cl)c(Cl)c1O	273.546	5.019400000000002	1	1	1	2
[2127683.2]	0.6126113158306337	C[C@H]1CC[C@@H](C)CCC(C)(C)[C@H]1O	184.323	3.2197000000000027	1	1	0	0
[25984.553]	0.5079231554087072	CC1(C)CCC[C@]2(C)[C@@H]3CCC4=CC(=O)CC[C@]4(C)[C@H]3CC[C@@]21C	328.5400000000001	6.324700000000007	1	0	0	0
[106363.46]	0.6489176828780712	CCCCCOc1ccc(OCC(O)CNC(C)=O)cc1	295.37899999999996	2.1314	4	2	10	1
[8260.492]	0.7124527920741569	CCC[C@H]1O[C@H]2C[C@H]3[C@@H]4CCC5=CC(=O)C=C[C@]5(C)[C@H]4[C@@H](O)C[C@]3(C)[C@]2(C(=O)CO)O1	430.5410000000002	2.7168000000000014	6	2	4	0
[607660.94]	0.6025178847701838	C[C@H]1[C@H]2[C@H](O)C=C3CC[C@@H]4[C@H](CC[C@]5(C)[C@@H](c6ccc(=O)oc6)CC[C@]45O)[C@@H]3CC[C@@]21C	438.6080000000003	5.044100000000006	4	2	1	1
[145317.72]	0.8327124144827058	CCCSc1ccc2[nH]c(NC(=O)OC)nc2c1	265.33799999999997	3.2433000000000005	4	2	4	2
[524851.06]	0.6185195787810183	O=C(O[C@@H]1[C@H](OC(=O)c2ccccn2)C[C@H](O)[C@@H]1Cc1ccccc1)c1ccccc1	417.4610000000001	3.456100000000003	6	1	6	3
[1.02089896e+08]	0.4427756175776297	CO[C@H]1O[C@@H](CO)[C@H](O)[C@@H]1O	164.157	-1.9282000000000008	5	3	2	0
[117124.07]	0.44282758824233626	O=c1c(O[C@H]2O[C@H](CO)[C@@H](O)[C@H](O)[C@H]2O)c(CO)c2ccccc12	338.31200000000007	-1.5972	8	5	4	1
[30555810.]	0.5745200373948487	CC1=C(C#N)C(C)=C(O)CC1	149.19299999999996	2.452280000000001	2	1	0	0
[37.385727]	0.22036201370241126	C=C(CC(C)C)C(=O)OC[C@H]1CCCC=C2C=C[C@H](C)[C@H]2/C=C/C(=O)C(C)C[C@@H]3O[C@H](C[C@H](O)CC(=O)O)C[C@@H]3C[C@@H](O)CC(=O)O1	658.8290000000002	5.268100000000007	10	3	9	0
[434850.06]	0.8107373568997642	Cc1ccnc(NS(=O)(=O)c2ccc(N)cc2)n1	264.31	1.16802	5	2	3	2
[6074.4014]	0.3699804847311934	C=C1C[C@]23CCC4=CC(=O)C=C[C@]4(C)[C@@]3(F)[C@@H](O)C[C@]2(C)[C@@]1(O)C(=O)COP(=O)(O)O	456.40300000000025	1.6867999999999999	8	4	4	0
[8.004821e+08]	0.3849667558355937	Nc1ccccc1O	109.12799999999999	0.9743999999999999	2	2	0	1
[2889.3608]	0.7484950737282976	C[C@@H]1OC[C@H]2S[C@@H]3CC[C@@H]4C[C@@H](O)CC[C@]4(C)[C@H]3CC[C@@]2(C)[C@H]1C(=O)CO	396.5930000000002	3.4305000000000025	5	2	2	0
[8320363.]	0.802295082399369	CCCC[C@H](C)C(=O)Nc1ccccc1C	219.328	3.759820000000002	1	1	5	1
[98819152.]	0.6951125798613664	O=C1c2ccccc2C(=O)C1c1ccccc1	222.243	2.849400000000001	2	0	1	2
[935351.06]	0.7164861472100761	CC(C)CCOC(c1ccccc1)c1ccccc1	254.37300000000002	4.838700000000005	1	0	6	2
[16700.71]	0.3444009643961377	CCCCC[C@H](O)CC(=O)Nc1ccccc1C(=O)OCC(O)C(=O)O	367.39800000000014	1.5587	7	4	11	1
[285374.]	0.4516993161586978	O=C(N[C@H]1CO[C@H](CO)[C@@H](O)[C@H](O)[C@H]1O)c1ccccc1	297.3070000000001	-1.741199999999998	6	5	3	1
[17372.781]	0.5730890917955458	C[S@](=O)C[C@H](O)CC(=O)O	166.198	-0.7995000000000001	4	2	4	0
[1861.3372]	0.6161362057948672	Oc1cc2c(cc1Cl)Oc1c(Cl)cc(Cl)cc1O2	303.5280000000001	5.250400000000001	3	1	0	3
[855038.75]	0.6824184549395481	COc1ccc(Cc2nccc3cc(OC)c(OC)cc23)cc1OC	339.3910000000001	3.860000000000003	5	0	6	3
[76024.69]	0.6665716139551765	CNC(=O)[C@H](c1ccc(O)c(O)c1)N1CCCN(CCc2ccccc2)CC1	383.4920000000002	2.1353	5	3	6	2
[2161220.2]	0.733115342152729	CC(=O)OCC(CCn1cnc2cnc(N)nc21)COC(C)=O	321.33700000000016	0.5409999999999998	8	1	7	2
[396.30267]	0.5360700087385645	CC[C@H](C(C)C)[C@H](O)[C@H](C)[C@H]1CC[C@H]2[C@@H]3CCC4=CC(=O)CC[C@]4(C)[C@H]3CC[C@]21C	414.67400000000026	6.813700000000008	2	1	5	0
[248589.52]	0.1942177407328499	CCN[C@H]1CO[C@@H]2[C@H](O)[C@@H](O[C@H]3OC[C@](C)(OC)[C@H](O[C@H]4O[C@H](C)[C@@H](O)[C@H](O)[C@H]4O)OC[C@]3(C)O)[C@H]2O1	539.5750000000003	-2.8350999999999917	14	6	7	0
[965157.3]	0.4722859694934958	C=CCS[S@](=O)CCc1ccccc1N	241.38099999999997	2.3942	3	1	6	1
[53273.08]	0.6150214671313037	Clc1ccc(C(c2ccccc2Cl)C(Cl)Cl)cc1	320.04600000000005	5.929000000000002	0	0	3	2
[29761.191]	0.5532558431318549	CC/C=C\CC[C@@H](C)CCC[C@H](O)CCC(=O)O	256.38599999999997	3.7649000000000017	3	2	11	0
[1.3472205]	0.17331993963909145	CC(C)n1c(CC[C@@H](O)C[C@@H](O)CC(=O)[O-])c(-c2ccc(F)cc2)c(-c2ccccc2)c1C(=O)Nc1ccc(S(N)(=O)=O)cc1	636.7220000000001	3.6263000000000014	7	4	13	4
[538.8518]	0.4722064899588947	CC(C)C1=CC[C@@H]2C[C@@H]3CCC4=CC(=O)CCC4=C3[C@@H](c3ccc(N(C)C)cc3)C[C@@]21C	429.64800000000014	7.234500000000008	2	0	3	1
[16173869.]	0.7446202017746089	NCCS[C@@H]1c2ccccc2[nH]1	180.27599999999998	1.8026	3	2	3	1
[285465.16]	0.7585775275817872	Cc1ccc(C(=O)C(C)CN2CCCCC2)cc1	245.36599999999993	3.2997200000000024	2	0	4	1
[9471.784]	0.6716774725066873	CCOc1cc(N)c(Cl)cc1C(=O)NCC1CN(Cc2ccc(F)cc2)CCO1	421.9000000000002	3.0908000000000015	5	2	7	2
[3606.5571]	0.3413059210334571	CC(C)(C(=O)O)c1ccc(C(O)CCCN2CCC(C(O)(c3ccccc3)c3ccccc3)CC2)cc1	501.66700000000014	5.510500000000006	5	3	10	3
[inf]	0.3258418384593832	C[C@@H](CO)[N+](=O)[O-].C[C@H](O)CC(O)OC	225.24099999999999	-0.6340000000000003	6	3	5	0
[15648140.]	0.8277929016911604	CCC(=O)[C@H](c1ccccc1Cl)N1CCc2sccc2C1	319.857	4.480000000000004	2	0	4	2
[7526879.5]	0.5608969387453968	CCCC[C@@H]1CCOC1=O	142.19799999999998	1.7397	2	0	3	0
[3024537.5]	0.5282612452696023	CC1=C(CC(=O)O)c2ccccc2n1Cc1ccc(-c2ccccc2)cc1	355.437	5.292120000000004	2	1	5	4
[44128.094]	0.6474268711676399	C[N+]1(CCOC(=O)C(O)c2ccccc2)CCCC1	264.345	1.5035999999999996	3	1	5	1
[707644.4]	0.4946369063996472	NC(N)=C/C(=O)c1ccccc1	162.192	0.6280999999999995	3	2	2	1
[199022.62]	0.38394316887979435	CC/C=C\CCCC(=O)OC(C)(C)C	198.30599999999998	3.4646000000000026	2	0	5	0
[1.5410872e+09]	0.6554917638705421	Cc1[nH]c(/C=C/C(=O)O)cc1C	165.19199999999998	1.72934	2	2	2	1
[6803.909]	0.6771991209608093	C1CCC(OC(=O)C(O)c2ccccc2)CC(C)(C)C1	276.37600000000003	3.6221000000000023	3	1	3	1
[31701.629]	0.2240806606528863	CC[C@H](C)[C@H](N)C(=O)N[C@H](C(=O)N[C@@H](C)C(=O)N[C@@H](CCC(=O)O)C(=O)O)C(C)C	430.50200000000024	-0.5604999999999947	8	6	13	0
[1526980.5]	0.5914654853601127	C=C(CCCC(=O)O)CC(=O)O	172.17999999999998	1.2722	4	2	6	0
[2.1470732e+09]	0.44068114462054087	CC1(C)CCC(=O)O1	114.14399999999999	1.1019999999999999	2	0	0	0
[158726.58]	0.6367382757371558	O=C1C[C@@H](c2ccc3ccccc3c2)C[C@H](O)C(=O)O1	270.284	2.1479000000000004	4	1	1	2
[6577387.5]	0.4435105912731592	O=c1ccn([C@@H]2O[C@H](CO)[C@@H](O)[C@H]2O)c(=O)[nH]1	244.20300000000003	-2.8519	6	4	2	1
[79.18294]	0.7274937920781108	Cc1cc(Cl)ccc1-c1c(F)c(C(C)C)c(Cl)cc1O	313.199	5.936920000000004	1	1	2	2
[304777.53]	0.6175151169972041	CCN(CCNC(=O)c1ccc(S(=O)(=O)c2ccc(N)cc2)cc1)C(=O)O	391.4490000000001	1.8313	6	3	7	2
[372135.72]	0.43988447952490284	O=C(O)[C@H]1CC[C@H](C2=C4CC(=O)C=C[C@]4(O)[C@@]3(F)[C@@H](O)C3=O)C[C@@H](C(=O)O1)C2	394.35100000000017	0.011400000000000188	8	3	2	0
[58235.973]	0.6242955343803446	CCCSC[C@@H](NC(=O)Cc1ccc(F)cc1)C(=O)N1CCC[C@H]1C(=O)O	396.4840000000002	2.0717999999999996	5	2	9	1
[2.486342e+08]	0.5189146597607264	C=C[C@](O)(CCC(=O)O)CC(=O)O	188.179	0.243	5	3	6	0
[1130733.9]	0.7084288718601687	CO[C@@H]1c2cc3c(C)cc(=O)oc3c(C)c2o1	232.23499999999996	2.4472400000000007	4	0	1	2
[75487432.]	0.613508686604954	NCCCCCCN1CCCC1	170.29999999999995	1.6012999999999997	2	1	6	0
[377.16995]	0.07469595094894282	CCCC[C@H](CNC(=O)[C@@H](N)Cc1ccccc1)C(=O)N[C@@H](CC(=O)O)C(=O)N1CCC[C@H]1C(=O)N[C@@H](CCC(=O)O)C(=O)N[C@@H](CCC(=O)O)C	732.8320000000001	0.14860000000000823	12	8	23	1
[2148927.8]	0.6900977581248935	C=CCOc1ccc2c(c1)C(=O)c1ccc(C)cc1C2=O	278.307	3.3352200000000014	3	0	3	3
[76576224.]	0.5185616272398965	NC(=O)CCN1CCC1=O	142.15800000000002	-0.9059000000000004	2	1	3	0
[1415.7188]	0.17109945263489132	CSCC[C@@H](NC(=O)[C@@H](Cc1ccccc1)NC(=O)[C@@H](N)Cc1ccccc1)C(=O)N[C@@H](CC(=O)O)C(=O)O	558.6570000000004	0.5659000000000038	9	6	16	2
[5.7853754e+08]	0.4331016428047175	Cc1cccc[n+]1C	108.164	0.81952	0	0	0	1
[337555.94]	0.5780254067115739	O=C(N[C@H]1COC[C@H](CO)[C@@H](O)[C@H]1O)c1ccccc1	281.30800000000005	-0.8544999999999991	5	4	3	1
[1873.4275]	0.7269456821504554	C=C1CC[C@@H]2CC3=CCC4=CC(=O)CC[C@]4(C)[C@H]3CC[C@]2(C)[C@H]1C(=O)CO	368.5170000000001	4.562300000000005	3	1	2	0
[18739342.]	0.46263696093343076	N=C(N)NCCN1CCCCCCC1	198.31399999999994	0.7355699999999996	3	3	3	0
[147477.25]	0.46729962754593535	C[C@H]1C(=O)C[C@@H](C)[C@@]2(C)[C@H]1CC[C@]1(C)CC[C@]2(C)[C@@H]2C(=O)C=C[C@H](C)[C@@]2(C)[C@H]1C	398.6310000000001	6.487700000000007	2	0	0	0
[365748.06]	0.7363604716088504	C#CCN(Cc1ccccc1)C(=O)O	189.21399999999997	1.7998000000000003	2	1	3	1
[1397688.6]	0.39341920516901163	O=C(O)CNCP(=O)(O)O	169.073	-1.2042000000000002	6	4	4	0
[2032378.5]	0.7594864473468546	C/C=C\[S@](=O)c1ccccc1O	182.244	2.0334000000000008	2	1	2	1
[29615.438]	0.2992703777120827	CC(=O)COc1ccc(C(=O)CCCN2CCC(C(OC(C)=O)OC(C)(C)C)C2)cc1	433.5450000000002	3.643500000000003	7	0	11	1
[744846.3]	0.5729036574412273	CCCCCCC[C@H](O)CC(=O)[O-]	187.259	0.8477999999999999	3	1	8	0
[528.7501]	0.5295731957656133	CC1=C(/C=C/C(C)=C/C=C/C(C)=C\C(=O)O)C(C)(C)CCC1	300.44200000000006	5.602600000000005	2	1	5	0
[387182.9]	0.8730374176870054	O=C(NCC1CCCCC1)c1cccc(Cl)c1	251.757	3.650100000000003	1	1	3	1
[5.4822074e+08]	0.6319300967877949	O=C(Cn1c(=O)c2cccnc21)C(=O)c1ccc(F)cc1	284.246	1.6329	4	0	4	2
[134317.72]	0.434381797226465	CCCCCc1ccc(OC(O)CC(O)CNC(C)C)cc1	309.45000000000005	2.8655000000000017	4	3	11	1
[723.42804]	0.6902835530141262	C[C@H]1C[C@H](O)[C@@H](C)O[C@H]2[C@@H]3C[C@H](C)C4=CC(=O)CC[C@]4(C)[C@H]3CC[C@@]21C	360.5380000000002	4.528700000000004	3	1	0	0
[5131.2915]	0.5417624275928407	CCC1=C(C)CN(C(=O)NCCc2ccc(S(=O)(=O)NC(=O)N[C@H]3CC[C@H](C)CC3)cc2)C1=O	490.6260000000003	3.0740000000000016	5	3	7	1
[2741.7766]	0.17353494830182106	CSCC[C@@H](NC(=O)Cc1ccccc1)C(=O)N[C@@H](CC(=O)O)C(=O)N[C@@H](CCC(=O)O)C(=O)O	511.5530000000003	-0.13929999999999676	10	6	16	1
[2.921993e+08]	0.8436984874565429	CN1CN([C@@H]2CN(c3ccccc3)c3ccccc32)C1=O	279.3430000000001	3.2043000000000017	2	0	2	2
[1217.5067]	0.4298292584463983	COc1cc([C@H]2c3cc4c(cc3[C@H](O[C@@H]3O[C@@H]5CO[C@@H](C)O[C@H]5[C@H](O)[C@H]3O)[C@H]3COC(=O)[C@H]23)OCO4)cc(OC)c1O	588.5620000000004	1.3385999999999993	13	3	5	2
[298414.97]	0.8169951703125135	CS(=O)(=O)c1ccc(C2=C(c3ccccc3)C(=O)OC2)cc1	314.3620000000001	2.5577000000000005	4	0	3	2
[1133051.4]	0.25718517203487173	CO[C@@H]1[C@H](O)[C@H](N)[C@@H](O[C@H]2O[C@H]([C@H](C)N)CC[C@H]2N)[C@H](O)[C@@H]1N(C)C(=O)CN	405.49600000000015	-3.585399999999993	10	6	6	0
[7896050.]	0.2680535124390778	O=C(O)[C@H](O)[C@H](O)[C@H](O)[C@@H](O)CO	196.155	-3.4931000000000005	7	6	5	0
[23379252.]	0.8252583123117869	CCCOC(=O)N1CCN(c2ccccc2)C1=O	248.282	2.475200000000001	3	0	3	1
[14808101.]	0.5616697161121095	C=C(C(=O)O)C(C)(CCC(=O)O)CC(=O)O	230.21599999999998	0.9730000000000001	6	3	7	0
[161.58649]	0.099819123503152	CC(/C=C/C(C)c1ccccc1)C(=O)N[C@@H](C(=O)N[C@@H](CCC(=O)O)C(=O)O)C(=O)N[C@@H](CC(=O)O)C(C)C(=O)O	577.5870000000003	0.5816000000000029	11	7	17	1
[878860.4]	0.7289742909585633	CC(C)[C@@H]1N(CCC(c2ccccc2)c2ccccc2)CC1	293.4540000000001	4.938900000000005	1	0	6	2
[17867.607]	0.5532558431318549	CC/C=C\CC[C@@H](C)CC[C@@H](O)CCCC(=O)O	256.38599999999997	3.7649000000000017	3	2	11	0
[1044.0637]	0.44645515199608676	C[C@H](CC[C@H](O)C(C)(C)C)[C@H]1CC[C@H]2[C@@H]3[C@@H](CC[C@@]4(C)C(C)C(=O)CC[C@]4(C)[C@H]3CC[C@@]21C)C	472.79800000000034	8.309900000000008	2	1	4	0
[6586697.]	0.7237275814494876	CC(=O)NCCCn1c(=O)c2c(ncn2C)n(C)c1=O	279.30000000000007	-1.040099999999999	4	1	4	2
[713368.7]	0.7514859268568042	Oc1ccc2c3c1O[C@H]1[C@@H](O)CC[C@@]4(O)[C@@H](C2)N(CC2CCC2)CC[C@]314	357.4500000000003	1.7072999999999998	5	3	2	1
[379633.25]	0.5875201971401748	CCCC(=O)OC(C)(C)CC	158.24099999999996	2.518300000000001	2	0	4	0
[3807248.2]	0.6172445494970528	c1ccc(-c2ccc(F)cc2)cc1	172.202	3.492700000000002	0	0	1	2
[1.6284609e+09]	0.5993259738497402	c1csc(-c2ccccc2)c1	160.24099999999999	3.4151000000000016	0	0	1	2
[289.38126]	0.2628234200956571	CC(C)(C)NC(=O)[C@@H]1CN(Cc2cccnc2)CCN1C[C@@H](O)C[C@@H](Cc1ccccc1)C(=O)N[C@H]1c2ccccc2C[C@H]1O	613.8030000000003	2.8669000000000016	7	4	11	3
[2936.208]	0.7165479005218761	CC[C@@H](C#CC#CC(C)(C)O)CC(C)(C)O	222.32799999999997	1.9513000000000003	2	2	3	0
[134840.08]	0.8181300559205209	CCC[C@]1(O)C[C@H]2[C@@H]3CCC4=CC(=O)C=C[C@]4(C)[C@H]3CC[C@@]21C	314.4690000000001	4.435400000000004	2	1	2	0
[6.725402e+08]	0.6775497363203693	Cc1ccc2c3c(cccc13)C(=O)NC2=O	211.21999999999997	2.0318199999999997	2	1	0	2
[288583.75]	0.6479725905950843	CC(=O)O[C@]1(C(C)=O)CC[C@H]2[C@@H]3C[C@H](C)C4=CC(=O)CC[C@]4(C)[C@H]3CC[C@@]21C	386.53200000000027	4.655200000000004	4	0	2	0
[37965.12]	0.06824479508490591	CN[C@@H]1[C@@H](O[C@H]2[C@H](O[C@H]3[C@H](O)[C@@H](O)[C@H](N=C(N)N)[C@@H](O)[C@@H]3N=C(N)N)O[C@@H](C)[C@]2(O)C=O)O[C@@H](CO)[C@H](O)[C@H]1O	581.5800000000005	-8.161100000000008	17	12	9	0
[174647.86]	0.16450728092058634	C[C@H](N)C(=O)N[C@H](CC(=O)N[C@H](C(=O)N[C@@H](CC(=O)O)C(=O)O)C(=O)O)C(C)C	418.4030000000002	-2.521999999999994	10	7	12	0
[45344476.]	0.7072687150818269	COc1ccc(C(=O)N2CCCC2=O)cc1	219.23999999999995	1.4578	3	0	2	1
[585879.5]	0.8860379615947155	Cc1ccc(S(=O)(=O)NC(=O)NN2CC3CCCC3C2)cc1	323.4180000000001	1.6298199999999994	4	2	3	1
[6403.487]	0.15541800063147548	O[C@H]1CO[C@@H](O)[C@@H](O[C@H]2O[C@H](CO)[C@@H](O)[C@H](O[C@H]3[C@H](O)[C@@H](O)[C@H](O)[C@@H]3O)[C@@H](CO)[C@@H]2O)[C@@H](O)[C@@H]1O	518.4650000000001	-7.938599999999988	16	12	6	0
[236825.12]	0.3606811724149449	CC/C=C\CCCC(=O)OC[C@H]1O[C@@H](C)[C@@H](O)[C@@H](O)[C@H]1O	302.367	0.5360999999999996	6	3	7	0
[7.3950796e+12]	0.520631018455888	CC1(C)[C@H]2CC[C@]1(C)C(=O)C2	152.237	2.401700000000001	1	0	0	0
[6669.3193]	0.13555956630497829	C[C@@H](O)[C@H](NC(=O)[C@@H]1CCCN1C(=O)[C@H](Cc1ccccc1)NC(=O)CN)C(=O)NCC(=O)NCC(=O)O	534.5700000000003	-3.1537999999999915	9	7	13	1
[1133051.4]	0.25718517203487173	CO[C@H]1[C@@H](O)[C@H](N)[C@@H](O[C@H]2O[C@H]([C@H](C)N)CC[C@H]2N)[C@H](O)[C@@H]1N(C)C(=O)CN	405.49600000000015	-3.585399999999993	10	6	6	0
[10120.387]	0.21751778620947723	N#C[C@@H](O[C@H]1O[C@H](CO[C@@H]2O[C@H](CO)[C@@H](O)[C@H](O)[C@H]2O)[C@@H](O)[C@H](O)[C@H]1O)c1ccccc1	457.4320000000001	-3.108019999999997	12	7	7	1
[2725.1604]	0.17825707955541664	O=C(O)[C@H](O)[C@H](O)[C@H](O)[C@@H](O[C@H]2[C@@H](O)[C@@H](O)CO[C@H]2CO)O[C@H]1C(=O)Cc2ccc(F)cc21	476.4060000000003	-2.999899999999994	12	7	9	1
[10673120.]	0.7992484445643814	CCN[C@H](CC)C(=O)Nc1ccccc1C	220.316	2.3216200000000002	2	2	5	1
[22514.15]	0.8915880432277354	Cc1ccc(S(=O)(=O)NC(=O)NN2CCCCCC2)cc1	311.4070000000001	1.7739199999999995	4	2	3	1
[3812.7107]	0.5280903226469147	CCCCC#CC#CCCCCCC(=O)O	220.31199999999993	3.2185000000000015	2	1	7	0
[1970482.]	0.6250891596168416	O=C1/C(=C/c2ccc(O)cc2)C(=O)c2ccccc21	250.253	2.854800000000001	3	1	1	2
[18908086.]	0.3446247204426618	NCCCNCCSP(=O)(O)O	214.22699999999998	-0.2492999999999997	6	4	7	0
[4508.94]	0.4286161030418273	C[C@H]1O[C@@H](c2c(O[C@H]3OC[C@H](O)[C@@H](O)[C@H]3O)c(C)c2F)[C@H](O)[C@@H](C)[C@@H]1O	376.37700000000007	-0.9016000000000015	8	5	3	0
[623874.94]	0.7476572677748874	CCCC[C@@H]1OC(=O)C[C@@H]1Cc1ccc(F)cc1	250.31299999999996	3.4901000000000026	2	0	5	1
[450492.6]	0.47080379514367743	CCCCCCC/C=C/C(=O)O	170.25199999999998	2.987700000000001	2	1	7	0
[623405.06]	0.5708228654409652	CO[C@@H]1C(=O)[C@@H](C)[C@@](OCC)O[C@H]1C(=O)N[C@@H](CCc1ccccc1)C(=O)N1CCN(C)CC1	474.5780000000003	1.022990000000002	7	1	9	1
[577195.8]	0.4938731803775586	CC/C=C(/C)C(=O)Oc1ccccc1C(=O)O	234.251	2.6465000000000005	4	1	4	1
[16255827.]	0.8406204130843549	O=C1N(c2ccc(F)cc2)c2cc(N3CCCC3)c(F)cc21	300.30799999999994	3.856900000000002	2	0	2	2
[5607.9785]	0.6921211569723765	CC1=C2C(=CO[C@H](C)[C@H]2C)C(O)=C(C(=O)O)C1=O	250.24999999999994	1.721	5	2	1	0
[283039.8]	0.7748060458971745	C=C[C@@H]1CN2CC[C@H]1C[C@@H](CNC(=O)C(COC)c1ccccc1)C2	342.48300000000006	2.6768	3	1	7	1
[3263637.5]	0.5849677140841099	CCCC[C@@H]1OC(=O)C[C@H]1C	156.22499999999997	2.1281999999999996	2	0	3	0
[5713.522]	0.062390083849457836	CCCC/C=C/C=C\C[C@H]1C[C@H](C)C[C@H](O)[C@@H]1CCCCCCCCCCCC(=O)OCC(=O)OC(CO)CC(=O)O	594.8300000000006	6.915400000000007	8	3	24	0
[20778990.]	0.5481589825040829	Cc1ncc([N+](=O)[O-])n1CC(C)O	185.183	0.4805199999999999	4	1	3	1
[1348.341]	0.11134415842929887	CC/C=C\CC[C@@H](CC[C@@H](O)CC(=O)O)[C@H](C)OC(=O)CC(=O)N[C@H](CCC(=O)O)C(=O)O	473.51900000000035	1.7208	10	5	18	0
[89458.]	0.7117628776339167	CN[C@H](C)Cc1cccc(O)c1	165.236	1.5426	2	2	3	1
[692417.]	0.34583626866251044	CCCCCS(=O)(=O)Nc1ccc([N+](=O)[O-])cc1O	288.32500000000005	2.2323	5	2	7	1
[3954406.2]	0.6550248398751946	CCCCOc1ccc(OCCCN2CCOCC2)cc1	293.4069999999999	2.9666000000000015	4	0	9	1
[9467.134]	0.574959351330853	C[C@H](O)CC[C@@H]1CC[C@H](C)C2=C[C@@H](C)[C@H](CC[C@@H]3CCC(=O)O3)[C@H]21	334.5000000000001	4.487800000000004	3	1	6	0
[10088.645]	0.6758116576742815	CC1(C)C[C@H]2C[C@H]3[C@@H]4C[C@H](F)C5=CC(=O)C=C[C@]5(C)[C@@]4(F)[C@@H](O)C[C@]3(C)[C@]2(C(=O)CO)O1	450.5220000000003	3.0304000000000024	5	2	2	0
[inf]	0.09436058214253326	CCC[N+](CCCC)CC(=O)OCC[N+](CC)(CC)CC.[I-](O)C.[Cl-]	495.894	-3.627199999999994	3	1	13	0
[506896.25]	0.5438612576373347	Fc1ccc(C(c2ccc(F)cc2)N2CCN(C/C=C/c3ccccc3)CC2)cc1	404.5040000000001	5.3852000000000055	2	0	6	3
[1691060.]	0.4236218014017957	CC/C=C\CCCC(C)=O	140.226	2.711900000000001	1	0	5	0
[12631660.]	0.711329746492937	CC(=O)CSCCn1c(=O)c2c(ncn2C)n(C)c1=O	296.35200000000003	-0.2441000000000002	5	0	5	2
[1090.1365]	0.11690172594745143	CCCCCCC1C(=O)O[C@H](C)[C@H](NC(=O)c2cccc(NC=O)c2O)C(=O)O[C@@H](C)[C@@H]1OC(=O)CC(C)C	548.6330000000003	3.480400000000002	9	3	12	1
[4564.762]	0.4946446350243158	CCCCCn1cc(OCC(O)C[C@@H](O)CC(=O)O)c(C(F)(F)F)c1Cl	401.8090000000001	3.315900000000002	5	3	11	1
[4444.648]	0.3233811192104613	CCN1C[C@@]2(COC)[C@H](O)C[C@H](OC)[C@@]34[C@@H]5C[C@@]6(O)[C@H](OC(=O)c7ccccc7)[C@@H]5[C@@](OC(C)=O)([C@@H]([C@H](OC)[C@H]23)[C@@H]14)[C@@H](O)[C@@H]6OC	645.7460000000003	0.6481000000000035	12	3	9	1
[834501.8]	0.578029884636738	O=c1[nH]c(=O)n([C@H]2C[C@H](O)[C@@H](CO)O2)cc1I	354.1	-1.2181000000000002	5	3	2	1
[27703562.]	0.65083387330713	O=C(O)/C=C/c1cccc(O)c1	164.16	1.49	3	2	2	1
[106539.49]	0.4289785126057394	ON=C1C=C(c2ccccc2Cl)c2cc([N+](=O)[O-])ccc2N1	315.716	3.6864000000000017	3	2	2	3
[3.9531737e+10]	0.5317046613722227	Cn1cnc2ccccc21	132.16599999999997	1.5732999999999997	1	0	0	2
[184588.81]	0.7636503708350931	C[C@]1(C(=O)O)CC[C@H]2[C@@H]3CCCC4=CC(=O)CC[C@@H]4[C@H]3CC[C@@]21C	330.4680000000001	4.609200000000005	3	1	1	0
[463.80112]	0.5314086350662409	CC(C)c1cc(-c2ccccc2)cc(CC2CCCCC2)c1OCC(O)C[C@@H](O)CC(=O)[O-]	453.5990000000003	4.230500000000003	5	2	11	2
[239610.8]	0.618374289573007	CC[C@H](C)CCC(=O)OCC(=O)OC[C@H](C)CC(=O)O	288.34	2.0099	6	1	10	0
[45239.227]	0.41377781589379836	C=C[C@@H](C#CC#CCCCC1)OC(=O)C2=C(C)CC[C@@H]21	268.3559999999999	3.3915000000000024	2	0	1	0
[43836020.]	0.20261706855809875	O=C(NO)NCP(=O)(O)O	170.061	-1.19	5	5	2	0
[13466.705]	0.3995362400083432	CC(C)[C@H](C(=O)Nc1ccc(F)cc1)C(=O)N1CCC[C@H]1C(=O)NCC(=O)NCC(=O)O	450.46700000000027	0.3444000000000016	6	4	9	1
[2.1098103e+09]	0.5964946683096198	O=c1[nH]c(O)c(F)cc1Cl	163.535	0.873	2	2	0	1
[221.28874]	0.6030242248904202	C[C@@H](CCO)CC(=O)OC[C@H]1CCC[C@@H]2[C@@H]3CCC4=CC(=O)CC[C@]4(C)[C@H]3C(=O)C[C@@]21C	444.61200000000025	4.655400000000005	5	1	6	0
[16173869.]	0.7446202017746089	NCCS[C@H]1c2ccccc2[nH]1	180.27599999999998	1.8026	3	2	3	1
[295895.94]	0.566226506864311	COCCO[C@@H](CO)COC(=O)c1ccccc1C	268.30899999999997	1.1757199999999999	5	1	8	1
[2.7773786e+08]	0.6407317958195461	O=C(Cn1c(=O)c2cccnc21)C(=O)c1ccc(Cl)cc1	300.701	2.1472000000000007	4	0	4	2
[1745014.5]	0.4497029365651384	CSC[C@H](NC(=O)CC[C@@H](O)CC(=O)O)C(=O)O	279.31399999999996	-0.46539999999999965	7	4	9	0
[9635815.]	0.7147608961352653	CC1=C(C=C2\CCCC2)C(=O)c2ccccc2C1	238.33	4.242300000000004	1	0	1	1
[50575.164]	0.42977578906066505	C=C1CC[C@H]2C(OC(=O)C(=O)C(C)(C)C)CC[C@@H]12	250.33799999999994	2.8896000000000015	3	0	2	0
[13921115.]	0.7922677346061328	c1ccc(CCNc2ccccc2)cc1	197.28100000000003	3.3412000000000015	1	1	4	2
[395684.88]	0.7240817407174932	CCC[C@H](O)Cc1ccccc1	164.248	2.3901000000000003	1	1	4	1
[39894732.]	0.6915773895824666	C/C=C/C(=O)N(CC)c1ccccc1C	203.28500000000003	2.9240200000000014	1	0	3	1
[90022.85]	0.3941817803006845	CCCCCCC[C@H](O)CC(=O)OC(C)=O	230.30399999999997	2.1875999999999998	4	1	8	0
[7442.015]	0.5164404676052128	CC(C)[C@H](C(=O)Nc1ccc(F)cc1)C(=O)N[C@@H](CC(=O)O)C(=O)O	354.3340000000001	1.0804999999999996	6	4	8	1
[58771.59]	0.3149546617019146	CC/C=C\CC[C@@H](CCCCC(=O)O)OC[C@H](CO)CC(=O)O	330.42100000000005	2.8462000000000005	6	3	15	0
[480.6874]	0.08292937693940448	CC(C)[C@H](NC(=O)[C@H](Cc1ccc(O)cc1)NC(=O)CNC(=O)[C@H](Cc1ccccc1)NC(=O)CN)C(=O)N[C@@H](C)C(=O)N[C@@H](CCC(=O)O)C	711.8170000000001	-0.7630999999999899	10	9	20	2
[17883354.]	0.4480958308622646	C=CC(=C)CCC(=O)Oc1ccc(C(=O)OC)cc1	260.289	2.9010000000000016	4	0	6	1
[10996348.]	0.4309127051972632	O=C(N/N=C/c1ccc([N+](=O)[O-])o1)c1cc([N+](=O)[O-])cc([N+](=O)[O-])c1O	365.21400000000006	1.4736999999999998	9	2	6	2
[1408626.8]	0.7610614713574507	C/C=C/c1cc(OC)c(OC)cc1OC	208.25699999999998	2.7455000000000007	3	0	4	1
[3404.692]	0.04778515395903798	N/C(=N\CCC(=O)N[C@H]1C(=O)N[C@@H](CCCNC(=O)[C@H](CC(=O)O)C(=O)O)C(=O)O)C(=O)N[C@H]1C(=O)N[C@@H](CCCC(=O)O)C(=O)N	672.605	-5.416800000000006	15	11	18	0
[3.881842e+11]	0.6601397312707366	O=C(CI)NC(=O)c1ccccc1	289.072	1.3780000000000001	2	1	2	1
[5.520973e+09]	0.3165786787720106	NNC(=O)c1ccncc1	137.142	-0.3149000000000006	3	2	1	1
[230.5598]	0.5173724821625159	C#Cc1cnc(C[S+]([O-])c2ccc(F)cc2)cc1-c1ccc(F)cc1	353.3930000000001	4.315900000000003	2	0	4	3
[54988.42]	0.8594044841056042	Cc1ccc(Cl)c(Nc2ccccc2C(=O)O)c1Cl	296.153	4.743620000000003	3	2	3	2
[1.0120579e+15]	0.5779329963429556	O=c1[nH]c(Cl)c(F)cc1F	165.526	1.3065	1	1	0	1
[3668.4492]	0.09627926975460481	CC(C)[C@@H](C)NC(=O)[C@H]1C(=O)N[C@@H](CC(=O)N(C)C)C(=O)N[C@H](CC(=O)O)C(=O)N1CCC[C@H](C(=O)O)NC(=O)[C@@H](Cc1c[nH]cn1)C	678.7440000000001	-1.7679999999999922	11	7	16	1
[17484.043]	0.34311880766480546	c1cc(Nc2ccc(Nc3ccccc3)cc2)cc(-c2ccc(F)cc2)c1O	370.4270000000001	6.685500000000005	3	3	5	4
[48394500.]	0.7085472145331853	O=C1CCCC1NNCc1nc2ccccc2[nH]1	244.29800000000003	1.2786999999999997	4	3	4	2
[77861.94]	0.723651146465778	CO[C@@H]1[C@H](COC(=O)c2ccc(C)cc2COC)[C@H](O)[C@@H](C)N(C)[C@@H]1O	367.44200000000006	0.9426199999999996	7	2	6	1
[499508.94]	0.5557936475889903	CCCCCCOc1ccccc1N	193.29	3.227900000000001	2	1	6	1
[62610.91]	0.21968714564544875	CC/C=C\CC[C@@H](C)CCCCCCCC(=O)OC[C@H](CO)CC(=O)O	370.5300000000001	4.726000000000004	5	2	17	0
[61840.477]	0.5529766145365564	CC(C)/C=C/[C@@H](O)C[C@@H](O)CCCC(=O)O	230.30399999999995	1.5654	4	3	8	0
[61115.695]	0.6854291888571977	CC(C)O[C@H]1CC[C@@H]2[C@@H]3CCC4=CC(=O)CC[C@]4(C)[C@H]3CC[C@]12C	330.51200000000006	5.311900000000006	2	0	2	0
[1.02089896e+08]	0.4427756175776297	CO[C@@H]1O[C@H](CO)[C@H](O)[C@@H]1O	164.157	-1.9282000000000008	5	3	2	0
[inf]	0.44053651914930153	CCOC(C)(C(=O)OCC[N+](C)(CC)CC)c1ccccc1.[Br-]	388.34599999999995	-0.028099999999997793	3	0	9	1
[9166.659]	0.5190373960750246	CCOC(=O)OC(C)OC1=C(C(=O)Nc2cccnn2)N(C)S(=O)(=O)c2ccccc21	448.45700000000016	1.9536999999999998	9	1	6	2
[836127.7]	0.7325276241844828	CN1CCC(=C2c3ccccc3CC(=O)c3sccc32)CC1	309.4340000000001	4.014400000000004	2	0	0	2
[3138.4583]	0.7457492139996873	Nc1ncnc2nc(-c3ccc(Cl)cc3Cl)cc2n1	292.129	2.9274000000000004	5	1	1	3
[3.4682717e+08]	0.44797755619868146	CCC1(CC)C(=O)NC1=O	141.17	0.4491999999999999	2	1	2	0
[61602820.]	0.6261518225795569	CN1CCC[C@H]1c1cccnc1	162.236	1.8483	2	0	1	1
[1049684.6]	0.708806376357817	O[C@@](Cc1ccc(O)c(O)c1)c1ccccc1	229.255	2.59309	3	3	3	2
[3499.9546]	0.5616399551453963	C=C(CC[C@@H](C)[C@H]1CC[C@H]2[C@@H]3CCC4=CC(=O)CC[C@]4(C)[C@H]3CC[C@@]21C)C(=O)O	398.5870000000002	6.1916000000000055	3	1	5	0
[1005263.]	0.6435947997690569	C[C@H]1C(=O)O[C@H]2[C@@H]3CCC4=CC(=O)C=C[C@]4(C)[C@H]3CC[C@@]21C	300.39800000000014	3.445800000000002	3	0	0	0
[1245111.6]	0.8731031973426815	N[C@@H](C(=O)O)c1ccc(-c2ccccc2)c(F)c1	245.253	2.5771000000000006	3	2	3	2
[1.6544173e+08]	0.5237474723611113	NCC1CCCC1	99.177	1.1353000000000002	1	1	1	0
[17763.713]	0.6757916364888925	COc1ccc([C@@H]2Sc3ccccc3N(CCN(C)C)C(=O)[C@@H]2OC(C)=O)cc1	414.52700000000016	3.368500000000002	6	0	6	2
[2535197.]	0.6119290557364042	C[S@@+](CCON)C(=O)NC(=O)c1ccccc1	255.31900000000005	0.6747999999999996	4	2	4	1
[36248.414]	0.4765712375787556	C=C1C(C)(C)C(=O)O[C@H]2[C@@H]3CCC4=CC(=O)CC[C@]4(C)[C@H]3CC[C@]21C	342.4790000000001	4.616100000000005	3	0	0	0
[4846.5483]	0.49843014326385976	CC(=C/C=C/C(C)=C/C=C/C(C)=C\C=C\C)C(C)C	256.433	6.169800000000006	0	0	6	0
[1688.2495]	0.712144213848368	CC1(C)CCC[C@]2(C)[C@@H]3CCC4=CC(=O)CC[C@]4(C)[C@@]3(F)[C@@H](O)C[C@]2(C(=O)CO)O1	422.53700000000015	3.450500000000003	5	2	2	0
[4303321.]	0.8005242690101381	COc1c2cc3cc1O[C@H]1C[C@@H](O)C=C[C@@]31CCN(C)C2	287.35900000000004	1.8503	4	1	1	1
[508049.1]	0.8182716618779927	NC(=O)[C@H](Cc1ccccc1)NCCc1ccc(F)cc1	286.35	2.0543999999999993	2	2	7	2
[4714.166]	0.7442931078481675	CC(C)(C)NCC(O)c1cc(Cl)c(N)c(Cl)c1	277.195	2.9971000000000005	3	3	3	1
[62871.25]	0.1645212415250831	C[C@H](O)[C@@H](O)[C@H](O)[C@H](O[C@H]2O[C@H](C(=O)NC(=O)[C@@H](O)[C@H](C)O)[C@H]2O)C(=O)[C@@H](C)O	425.3870000000001	-5.105599999999993	12	8	10	0
[538.42596]	0.32834650610487814	CC(=O)[C@]1(O)Cc2c(O)c3c(c(O)c2[C@@H](O[C@H]2C[C@H](N)[C@H](O)[C@H](C)O2)C1)C(=O)c1ccccc1C3=O	497.5000000000002	1.0202999999999998	10	5	3	3
[61514.38]	0.8001850166162664	CC(C)COc1ccccc1C(=O)O	194.22999999999996	2.4196	3	1	4	1
[166994.11]	0.22327352183559843	O[C@H]1[C@H](O)[C@@H](O)[C@H](O[C@H]2O[C@H](CO)[C@@H](O)[C@H](O)[C@H](O)[C@H]2O)[C@H](O)[C@H]1O	372.32300000000004	-6.649499999999992	12	10	3	0
[476565.7]	0.4859294771260058	CCCCC[C@@H](/C=C/C(=O)O)C(=O)O	200.23399999999998	1.9082999999999999	4	2	7	0
[53847.66]	0.7846423079156045	CC[C@H](c1ccc(OCC(C)=O)cc1)c1ccccc1	268.356	4.1963000000000035	2	0	6	2
[20408.312]	0.6664265432749903	C=C1[C@@H](OC(=O)C[C@H](O)c2ccc(OC)cc2)C[C@@H](OCc2ccccc2)C(=O)O1	412.43800000000016	3.076500000000001	7	1	8	2
[7475.882]	0.15391448204306973	O=c1c(O[C@H]2O[C@H](C)[C@@H](O)[C@H](O)[C@H]2O)c(-c2ccc(O)c(OCc3ccc(O)cc3)c2)cc(OCc2ccc(O)cc2)c1=O	606.5800000000004	2.1900999999999984	12	6	9	3
[167217.39]	0.6577452185749303	Cc1nc2n(c(=O)c1CCN1CCC(c3noc4cc(F)ccc34)CC1)CCCC2	410.4930000000003	3.5904200000000026	5	0	4	3
[71259.11]	0.7996494583414494	CC[C@@H]1NC(=O)C[C@H](C)[C@H](CC(C)C)C1=O	225.33199999999997	2.1524	2	1	3	0
[425511.44]	0.5128282210086839	CC[C@H](C)[C@@](O)(CC[C@@H](O)CC(=O)O)C(=O)[O-]	247.26699999999997	-0.8706999999999994	6	3	8	0
[39527.582]	0.49795893985199036	CCC(=O)O[C@]1(C(=O)CCl)[C@@H](C)C[C@H]2[C@@H]3CCC4=CC(=O)C=C[C@]4(C)[C@@]3(F)[C@@H](O)C[C@@]21C	466.97700000000026	4.103100000000003	5	1	4	0
[970796.9]	0.8564679323167778	O=C(O)C1(CCCCCC1)N1CCC(c2ccccc2)CC1	301.43000000000006	4.043600000000003	3	1	3	1
[581023.06]	0.7820224254390318	Oc1ccc(Cc2ccc(O)cc2)cc1	200.23700000000002	2.688600000000001	2	2	2	2
[152706.73]	0.7418763404753832	C[C@@]1(CO)C[C@H]2C3=CCCC4=CC(=O)CC[C@@H]4[C@H]3CC[C@@]21C	300.44200000000006	4.0469000000000035	2	1	1	0
[1300745.8]	0.33602476320889413	N[C@H](CSSC[C@H](N)C(=O)O)C(=O)O	240.306	-0.8083999999999993	8	4	7	0
[1241964.]	0.6125193183423138	Cc1cc(O)cc(C)c1Cl	156.61199999999997	2.662440000000001	1	1	0	1
[17335.18]	0.8204735706308336	CC1=CCc2ccc(NC(C)C)cc2C1=O	215.296	3.192000000000002	2	1	2	1
[2.8694954e+11]	0.5423834786401206	NC(=O)CN1CCCC1=O	142.158	-0.9059000000000004	2	1	2	0
[64754792.]	0.6143884490200855	COC(=O)c1ccccc1O	152.14899999999997	1.1787999999999998	3	1	1	1
[432465.03]	0.3837001760485468	CC(C)c1ccc(Sc2c(/C=C/[C@@H]3C[C@@H](O)CC(=O)O3)c(C3CC3)nc3cc(F)c(F)cc23)cc1	495.59100000000024	6.744700000000006	5	1	6	3
[1.00273144e+08]	0.5265101609873017	C[C@](O)(C(=O)O)CCC(=O)O	162.141	-0.3132	5	3	4	0
[289.1931]	0.8670414929891526	Cc1cc(-c2ccc(F)cc2)c(/C=C/[C@@H]2C[C@@H](O)CC(=O)O2)c(C)n1	341.3820000000001	3.584240000000002	4	1	3	2
[887508.8]	0.6336261903288789	C[S@@](=O)CCN1CCCCC1	175.29699999999997	0.8507999999999998	2	0	3	0
[61006840.]	0.4064039562591135	O=C(NO)c1ccccc1O	153.13699999999997	0.5112000000000003	3	3	1	1
[2440.5383]	0.3866832895740674	CCCCCCCCC#C/C=C/CCCCCC(=O)O	278.436	5.331700000000005	2	1	12	0
[68470.29]	0.4359028318574713	CCCCC/C=C\CCCCCC(=O)O	212.33299999999994	4.158000000000002	2	1	10	0
[25678014.]	0.8705053224383764	Cc1c(NC(=O)C2CC2)cccc2ccccc2c1C	265.35600000000005	2.0077000000000003	1	1	2	1
[22631.969]	0.050328128337564136	CC[C@H](CCCC(C)C)NC(=O)[C@@H](N)C(=O)N[C@H](C(C)C)C(=O)N[C@@H](CCC(=O)O)C(=O)N[C@H](C(=O)N[C@@H](CCC(=O)O)C(C)C)C(=O)	684.8320000000002	0.21450000000000946	11	8	24	0
[3.640895e+09]	0.5339449988965574	CC1=C2CC3=CC(=O)CC[C@@]3(C)C[C@H]12	188.26999999999995	3.022100000000002	1	0	0	0
[46921.812]	0.1670751664598307	O[C@H]1[C@H](O)C[C@@H](O[C@H]2O[C@H](CO)[C@@H](O)[C@H](O[C@H]3OC[C@H](O)[C@@H](O)[C@H]3O)[C@H](N)C[C@@H]2O)[C@H](O)[C@@H]1O	501.4820000000002	-6.80049999999999	15	11	5	0
[72476.46]	0.14477495934882584	NC[C@H]1O[C@@H](CO[C@H]2O[C@H](CO)[C@@H](O[C@H]3O[C@H](CO)[C@@H](O)[C@H](N)[C@H]3O)[C@H](N)C[C@@H]2O)[C@H](N)C[C@@H]1O	512.5570000000002	-6.245600000000002	15	10	8	0
[2967.874]	0.28284611683348454	CC/C=C\CC[C@@H](C)CC[C@@H](CCCC(=O)O)OC(=O)CC(=O)O	342.4320000000001	3.7905000000000015	6	2	14	0
[8935058.]	0.8597633781161478	CCc1scnc1C(=O)N1CCC(Cc2ccccc2)CC1	314.45400000000006	3.8004000000000024	2	0	4	2
[13055297.]	0.4637535306291197	O=C1[C@H](CC[S+]([O-])c2ccccc2)C(=O)N(c2ccccc2)N1c1ccccc1	404.4910000000001	3.795500000000003	3	0	6	3
[707.4156]	0.36173161443771845	O=C1OC(c2ccc(O)cc2)=C(O)c2cc(O)cc(Nc3ccc(Cl)cc3)c2C1=O	423.8080000000001	4.3340000000000005	7	4	3	4
[165228.27]	0.8440743273094128	CC[S@](=O)C[C@H](NS(=O)(=O)c1ccccc1)c1ccccc1	337.46600000000007	2.4748	3	1	7	2
[836226.6]	0.8600549198257493	Cc1cccc(Nc2ccccc2C(=O)O)c1C	241.29	3.7452400000000017	3	2	3	2
[377.26492]	0.6680499268121356	CC[C@@H]1C[C@@H](CCC[C@@H](O)C[C@@H](O)CC(=O)[O-])C[C@H]1-c1ccc(F)cc1	365.46500000000003	2.7677000000000005	4	2	10	1
[6708810.]	0.2612626527203185	OC[C@H](O)[C@H](O)[C@H](O)[C@H](O)CO	182.172	-3.5854000000000004	6	6	5	0
[3032197.]	0.6771507461450315	C[C@H]([C@H](O)c1ccc(O)cc1)C(=O)O	196.202	1.1463	4	3	3	1
[37504516.]	0.7344845416409409	N#Cc1cnc(C(c2ccc(C#N)cc2)n2cncn2)cc1	286.298	2.05416	5	0	3	3
[8.439229e+08]	0.5085358807355933	C[C@H]1SCC[C@H]1N	117.217	0.8391	2	1	0	0
[8291.597]	0.7247440803713315	CC(=O)[C@H]1[C@H](C#N)C[C@H]2[C@@H]3CC=C4C[C@@H](O)CC[C@]4(C)[C@H]3CC[C@@]21C	341.4950000000001	4.264980000000004	3	1	1	0
[23235.912]	0.3844600542227287	CC/C=C\CC[C@@H](C)CCCCCCCC(=O)O	254.41399999999993	5.184200000000004	2	1	12	0
[1134.5581]	0.14016402002820666	C[C@@H]1O[C@@H](O[C@H]2C[C@@H](O)[C@]3(CO)[C@H]4[C@H](O)C[C@]5(C)[C@@H](C6=CC(=O)OC6)CC[C@]5(O)[C@@H]4CC[C@]3(O)C2)[C@H](O)[C@H](O)[C@H]1O	584.6590000000006	-1.5149999999999972	12	8	4	0
[1652.2914]	0.39753642305262393	CCCCCCCCC#CC#CCCCCCCC(=O)O	290.44699999999995	5.169000000000004	2	1	12	0
[1578.8701]	0.3454134595698074	O=C(O)c1cc(=O)c2c(OCC(O)COc3cccc4oc(C(=O)O)cc(=O)c34)cccc2o1	468.37000000000023	2.1145	11	3	8	4
[77386.67]	0.7231675822149713	CCC/C=C\c1ccc(O)cc1	162.232	3.2055000000000016	1	1	3	1
[33.47099]	0.28352104417537927	COc1cc(-c2cc(-c3ccccc3)c(-c3ccc(F)cc3)nc2C(C)C)cc(CC)c1OC	455.57300000000026	7.924700000000007	3	0	7	4
[3466.3452]	0.09320055893442054	NC[C@H]1O[C@@H](CO[C@H]2O[C@H](CO)[C@@H](O[C@H]3OC[C@H](O)[C@@H](O)[C@H](N[C@H]4OC(=O)[C@H](CO)[C@H](O)[C@H](O)[C@H]4O)[C@H]3O)[C@H](N)C[C@@H]2N)[C@H](O)[C@@H](O)[C@H]1O	718.7070000000002	-10.069800000000017	22	15	10	0
[135768.62]	0.7191840357043725	CCCCC[C@H](O)CC(=O)N1CCC[C@H]1C(=O)Nc1ccccc1	332.444	2.947400000000001	3	2	8	1
[22116.322]	0.4391367379374335	C[C@@H]1O[C@@H](O[C@@H]2C=C3CC[C@@H]4[C@H](CC[C@]5(C)[C@@H](c6ccc(=O)oc6)CC[C@]45O)[C@@]3(C)CC2)[C@H](O)[C@H](O)[C@H]1O	530.6580000000004	3.013800000000002	8	4	3	1
[1739.7269]	0.6264280543788205	CC(=O)[C@H](CCC(C)(C)O)C(=O)O	188.223	0.8273000000000001	4	2	5	0
[29981.256]	0.15358856065902932	OC[C@@H]1O[C@@H](O)[C@@H](O[C@H]2O[C@H](CO)[C@@H](O)[C@H]2O)[C@H](O)[C@H](O[C@H]2O[C@H](CO)[C@@H](O)[C@H](O)[C@@H]2O)[C@H]1O	504.43800000000016	-7.572999999999988	16	11	7	0
[1.4054146e+08]	0.6504665432218124	CN(CC(N)=O)c1cccc(N)c1	179.22299999999998	0.19029999999999936	3	2	3	1
[708308.1]	0.7844361007210132	Cc1cnnc(NS(=O)(=O)c2ccc(N)cc2)n1	265.298	0.5630199999999999	6	2	3	2
[1268931.9]	0.7323634341205841	O=C(NCc1c[nH]cnc1=O)C1CCCC[C@H]1C(=O)O	279.29599999999994	0.2770999999999985	5	3	4	1
[160224.03]	0.7280956070923307	C[C@]1(C(=O)O)CC[C@H]2[C@@H]3CCCC4=CC(=O)CC[C@]4(C)[C@H]3CC[C@@]21C	344.4950000000001	4.999300000000005	3	1	1	0
[inf]	0.12217000156173918	N=C(N)NCCCCNC(=N)N.O=S(=O)(O)O	270.315	-1.9200599999999977	8	8	5	0
[275258.]	0.524208510144611	C[C@@H](Cc1ccc(O)c(O)c1)OC(=O)O	212.20099999999996	1.7234	5	3	3	1
[69901.164]	0.6518555540546377	CN(C)C[C@@H]1CC[C@H]2[C@@H]3CCC4=Cc5ccccc5N(C)[C@H]4CC[C@]3(C)[C@@H]2C1	378.60400000000016	5.692600000000007	2	0	2	1
[53408.24]	0.25623035463424276	CC[C@H]1C[C@@H](COC(=O)C(C)C)[C@H](O)C(=O)NC(=O)NCC(=O)NCC(=O)NC1=O	428.4420000000002	-1.8225999999999951	8	5	4	0
[7.34402e+10]	0.6781891398307849	CC1(C)CCN(CC(=O)O)CC1	171.23999999999998	1.193	3	1	2	0
[86293.7]	0.6345162230789383	C=C[C@@H]1[C@@H]2CC[C@H](C)[C@@H](CC[C@@H]3C[C@@H](O)CC(=O)O3)[C@H]2C(=O)O1	322.401	2.223	5	1	4	0
[133509.6]	0.5273715514388938	C=C(/C=C/C#CC(C)(C)C)Cc1ccccc1	224.347	4.391000000000004	0	0	3	1
[987238.2]	0.4672881780634222	CN/C(=N/CCSCc1ccccc1)c1ccc(S(C)(=O)=O)cc1	362.5200000000001	2.9895000000000014	4	1	7	2
[1310.2401]	0.6193575067536211	Nc1nc(N)c2nc(-c3ccc(Cl)cc3)c(NCCCl)nc2n1	350.21300000000014	2.555300000000001	7	3	4	3
[6008653.5]	0.6451540750614092	CC[C@@H]1NC(=O)C[C@H](C)[C@H](C)O1	171.23999999999998	1.2835999999999999	2	1	1	0
[7123826.]	0.38074729158980625	CC1=C[C@H]2[C@@H](C)C(=O)O[C@H]3O[C@]4(C)CC[C@@H]1[C@]32OO4	266.29299999999995	1.9249	5	0	0	0
[132371.6]	0.6853946905571333	C=C1[C@H](O)C[C@H]2[C@@H]3CCC4=CC(=O)CC[C@]4(C)[C@H]3CC[C@]21C	300.44200000000006	4.045300000000004	2	1	0	0
[876.8699]	0.15168483611677552	CCCCC[C@H](O)CC(=O)Nc1ccccc1C(=O)OCC(O)CCNC(=O)CC(=O)O	452.5040000000003	1.4550999999999998	8	5	15	1
[359834.97]	0.733928635563028	C[C@]12CC(=O)C=C1CC[C@@H]1[C@@H]2CC[C@]2(C)[C@@H](O)CC[C@@H]12	274.404	3.4891000000000023	2	1	0	0
[18532.727]	0.06823771705151196	CSCC[C@@H](N)C(=O)N[C@H](C(=O)N[C@@H](CC(C)C)C(=O)O)C(=O)N[C@H](C(=O)N[C@@H](CCC(=O)O)C(=O)O)C(=O)O	593.6120000000004	-2.8292999999999964	14	9	19	0
[29961378.]	0.4465202232164148	O=C(CCCS)C(=O)O	148.18300000000002	0.3501	3	2	4	0
[146607.53]	0.6121303799588557	O=c1cc(-c2ccccc2)oc2ccc3ccccc3ccc2c1=O	326.3510000000001	0.5027999999999999	3	0	1	3
[4647589.]	0.7634611416329996	O=C1CCC[C@H]1CSS(=O)(=O)c1ccccc1-c1ccccc1	346.47300000000007	4.144700000000003	4	0	5	2
[35452.273]	0.5807890848798443	CC1=CC[C@]2(C)CC[C@@H]3[C@@H]4CCCC[C@@H]4[C@@H]3[C@@H]2C(=O)C1	272.432	4.764300000000004	1	0	0	0
[3048.037]	0.16825803848687687	C[C@@H]1OC(=O)[C@@H](C)[C@@H](O)[C@@H]1O[C@H]1[C@H](C(=O)O)[C@@H](O[C@H]2O[C@H](C)[C@@H](O)[C@H](O)[C@H]2O)[C@H](O)[C@@H](O)[C@H]1O	496.4620000000001	-4.3076999999999925	14	8	5	0
[1165769.6]	0.5318702752935778	O=C(CSc1ccc(Br)cc1)c1ccc(Br)cc1	386.108	5.186600000000003	2	0	4	2
[96133.81]	0.32541318673958364	CCCCC/C=C\CCCCC(=O)OC(CO)CO	272.38499999999993	2.5797000000000003	4	2	12	0
[18638.986]	0.671367259691675	CC1=C[C@H](O)C[C@@H]2[C@@H]3CCC4=CC(=O)CC[C@]4(C)[C@H]3CC[C@@]21C	314.46900000000005	4.435400000000004	2	1	0	0
[8004.122]	0.33764749891200574	CCC(=O)[C@@H]1[C@H]2C[C@H]3c4[nH]c5cc(OC)ccc5c4CCN3C[C@H]2C[C@@H](OC(=O)c2cc(OC)c(OC)c(OC)c2)[C@@H]1OC	606.7160000000003	4.977200000000005	9	1	9	3
[135768.62]	0.7191840357043725	CCCCC[C@@H](O)CC(=O)N1CCC[C@H]1C(=O)Nc1ccccc1	332.444	2.947400000000001	3	2	8	1
[32921.562]	0.6448528790267835	OCCCc1ccccc1-c1nc2[nH]nnc2c(=O)[nH]1	271.28	0.6330999999999999	5	3	4	3
[6856.593]	0.2744068493274861	CCCCC/C=C\C=C\C(=O)CCC(C)CC(C)(C)CC(=O)O	322.48900000000003	5.555500000000005	3	1	13	0
[64.117325]	0.3700735420849879	CCOC(=O)C1=C(C)NC(C)=C(C(=O)OCC)C1c1ccccc1/C=C/C(=O)OC(C)(C)C	455.5510000000002	4.402500000000004	7	1	7	1
[4117119.2]	0.5734015025854106	CC1(C)C[C@H]2CC[C@@]3(C)C(=O)C4=CCC[C@@H]4C[C@H]3CC[C@@]21C	300.4860000000001	5.5445000000000055	1	0	0	0
[827705.25]	0.823627190785736	O=C(O)c1cccnc1Nc1ccccc1	214.22400000000002	2.5234000000000005	4	2	3	2
[1768921.2]	0.8711099559004198	O=C(ON1CCN(c2ccc(F)cc2)CC1)c1cccc(F)c1	318.323	2.8588000000000013	4	0	3	2
[37821.508]	0.4428833619964413	CC/C=C/C=C\CCCCCCCC(=O)O	224.34399999999994	4.324100000000003	2	1	10	0
[18810534.]	0.8528036890699656	C[C@H](C(=O)O)c1cccc(C(=O)c2ccccc2)c1	254.285	3.1057000000000015	3	1	4	2
[113173.86]	0.3267446451726221	CCCCC[C@@H](C)CCCCCCCCCCCC(=O)O	298.5109999999999	6.578500000000007	2	1	16	0
[38993692.]	0.6057206690801091	O=[P@]1(N(CCCl)CCCl)NCCCO1	261.089	1.884	4	1	5	0
[1990.7881]	0.4353999152484909	CCCCCCCCC#CC#CCCCCCC(=O)O	276.41999999999996	4.778900000000004	2	1	11	0
[2.722227e+09]	0.37210866221211275	[O-][n+]1cccc(O)c1O	127.09899999999998	-0.26879999999999993	3	2	0	1
[10914.493]	0.29429413643967495	C[S@](=O)C[C@@H]1O[C@@H](C)[C@@H](O)[C@H](O[C@H]2[C@@H](O)C[C@H](N)[C@H]2O)[C@H](O)[C@H]1O	369.43600000000004	-3.5584999999999956	9	6	4	0
[1285.5669]	0.33267589021911814	C[C@@H]1C=C[C@@H](C)[C@H](CC[C@@H](O)CC[C@@H](O)CC(=O)O)[C@H]1COC(=O)C(C)(C)CC	412.56700000000023	3.797100000000003	6	3	12	0
[1436580.8]	0.4860799811760921	CC(C)=C[C@H]1C[C@H](C)[C@]2(CC[C@]3(C)C[C@@H]4C(C)=CC(=O)[C@H]4/C(C=O)=C\C[C@H]32)O1	382.5440000000001	5.213200000000005	3	0	2	0
[12614.607]	0.5581759096365752	C[C@@H](O)CCCC1=C(CCC(=O)O)C[C@H]1CC(=O)O	270.32499999999993	2.1935	5	3	9	0
[17.379889]	0.3319980046547848	C[C@H]1O[C@@H](Oc2c(-c3ccc(F)cc3)nc(C(C)C)n2/C=C/[C@@H](O)C[C@@H](O)CC(=O)O)[C@@H](O)[C@H]1O	494.5160000000002	1.715299999999999	9	5	10	2
[4562540.5]	0.7441080534135315	C[C@H]1CC(=O)N2CCCCN2C(=O)C=C(c3ccccc3)C2=C(c3ccccc3)C21	398.5060000000001	4.559400000000004	2	0	2	2
[10220.6875]	0.4444236488005265	C(=C/[C@H]1C=C/C(C)=C/C=C\C(C)=C\C(=O)O)C1	230.30699999999996	3.6521000000000017	2	1	5	0
[666430.3]	0.5738976818127676	CCCCCCC[C@H](O)CC(=O)O	188.267	2.1825	3	2	8	0
[650.9297]	0.7814715486210424	CCC/C=C1\OC(=O)C(S(=O)(=O)NC(=O)NC(C)=O)c2ccccc21	366.3950000000001	1.601	6	2	4	1
[1237594.2]	0.7984448071107366	Cc1cc2nc3c(C)cccc3c2c1C(=O)O	225.24699999999999	2.87922	2	1	1	1
[10.802571]	0.671999391844661	CC[C@H](C)C(=O)O[C@H]1C[C@@H](C)C=C2C=C[C@H](C)[C@H](CC[C@@H]3C[C@@H](O)CC(=O)O3)C21	404.54700000000025	4.195500000000004	5	1	6	0
[3.8921786e+08]	0.7233587999857974	O=C1CC[C@H](N2C(=O)c3ccccc3C2=O)C(=O)N1	258.23299999999995	0.08779999999999993	4	1	1	1
[inf]	0.32237258537473973	COc1c2cc3cc1Oc1cc(ccc1O)C[C@@H]1c4c(cc(OC)c(O)c4Oc4ccc(cc4)C[C@@H]3N(C)CC2)CC[N+]1(C)C.[Cl-]	645.1959999999999	3.7050000000000027	7	2	2	4
[460549.88]	0.7497824720175054	COC(=O)[C@]1(O)C[C@H]2[C@@H]3CCC4=CC(=O)CC[C@]4(C)[C@H]3CC[C@@]21C	332.44000000000005	3.032300000000001	4	1	1	0
[3004370.8]	0.5192891525887536	O=C(O[C@@H]1[C@H](O)[C@H](CO)[C@H](O)[C@H]1O)c1ccccc1	268.26500000000004	-1.0832000000000002	6	4	3	1
[5260.8335]	0.2912226440467508	CC/C=C\CC[C@H](CCCC(=O)OC)[C@H](O)[C@H](C)OC(=O)CC[C@@H](C)CC(=O)O	414.53900000000027	3.8759000000000023	7	2	16	0
[5.1591444e+09]	0.5950261967780849	CC(=O)Nc1ccc(O)cc1	151.165	1.3505999999999998	2	2	1	1
[319269.53]	0.785319508802244	O=C(O)[C@H]([O-])CC[C@@H](O)COc1cccc(C(F)(F)F)c1	307.24399999999997	1.0387999999999997	5	2	7	1
[3579.8796]	0.08033628194037955	CC[C@@H](NC(C)C(=O)[C@H](Cc1ccc(O)cc1)NC(=O)[C@@H](N)CC(C)C)C(=O)N1CCC[C@H]1C(=O)N[C@@H](CCCCN)C(=O)N[C@@H](Cc1c[nH]cn1)C	739.9629999999999	1.1940000000000086	10	8	22	2
[838.5668]	0.6441158046391452	CC1(C)CC(=O)CC2=CC(=O)CCC(C)(C)[C@@H]21	234.33899999999994	3.3072000000000017	2	0	0	0
[70.42525]	0.553291725755228	C=C(C)C(=O)O[C@H]1C[C@H](O)C=C2C=C[C@H](C)[C@H](CC[C@@H]3C[C@@H](O)CC(=O)O3)[C@H]21	390.47600000000017	2.4503000000000004	6	2	5	0
[237.83148]	0.36509171070347385	COc1cc(-c2cc(-c3ccccc3)nc(C(C)C)c2/C=C/[C@@H]2C[C@@H](O)CC(=O)O2)cc(CCC)c1	485.62400000000036	6.579800000000008	5	1	8	3
[119129.95]	0.7695961013290725	COC(=O)Nc1nc2cc(Sc3ccccc3)ccc2[nH]1	299.355	3.892400000000001	4	2	3	3
[1217.5067]	0.4298292584463983	COc1cc([C@H]2c3cc4c(cc3[C@@H](O[C@@H]3O[C@@H]5CO[C@@H](C)O[C@H]5[C@H](O)[C@H]3O)[C@H]3COC(=O)[C@H]23)OCO4)cc(OC)c1O	588.5620000000004	1.3385999999999993	13	3	5	2
[3246328.8]	0.7792155145873981	CC1=C(CC(=O)O)c2ccccc2oc1=O	218.20799999999997	1.7285199999999998	4	1	2	2
[702.93066]	0.39895528849748824	CC(C)CCC[C@@H](C)[C@H]1CC[C@@]2(C(C)O)C3=CCC4C(C)(C)[C@@H](O)CC[C@]4(C)C3CC[C@]12C	458.7710000000003	7.775800000000011	2	2	6	0
[12741737.]	0.38382581498609364	O=C(CC[N+](=O)[O-])CCCCOc1ccccc1	251.28199999999998	2.4716000000000005	4	0	9	1
[3969088.5]	0.567574224447753	CCCCC[C@@H]1OC(=O)C2=C(CCC(=O)OC)NC(=O)[C@@H]12	295.335	1.4453999999999998	5	1	7	0
[525915.8]	0.8605899449393155	CN1[C@@H]2CC[C@@H]1C[C@@H](OC(=O)C(CO)c1ccccc1)C2	289.37500000000006	1.9308999999999996	4	1	4	1
[799508.2]	0.6990253228975997	C=C(C)/C=C/C(C)=C/C=C(\C)CC(=O)O	206.28499999999994	3.4860000000000015	2	1	5	0
[332.13898]	0.8487263712671432	Cc1nn(C)c(=O)c(-c2ccc(F)cc2)c1/C=C/[C@@H]1C[C@@H](O)CC(=O)O1	358.36900000000014	1.9745199999999998	5	1	3	2
[22215.932]	0.3735666920618681	COC(=O)[C@H]1[C@H]2C[C@@H]3c4[nH]c5cc(OC)ccc5c4CCN3C[C@H]2C[C@@H](OC(=O)c2cc(OC)c(OC)c(OC)c2)[C@@H]1OC	608.6880000000004	4.171100000000004	10	1	8	3
[23704.416]	0.5684753865501087	C[C@@H]1C(=O)C[C@H](C)[C@@]2(O)C[C@H]3[C@@H]4C[C@H]5C[C@@H](O)CC[C@]5(C)[C@@]4(C)[C@@H]2CC[C@@]3(C)[C@@H]1C	416.64600000000024	5.228300000000005	3	2	0	0
[2680.9478]	0.799389801424219	Brc1cc(Br)cc(OCCC2CC2)c1	320.0240000000001	4.390500000000002	1	0	4	1
[11260124.]	0.4759613923182152	C=CC(=C)CCC(=O)Oc1ccc(C(=O)O)cc1	246.262	2.8126000000000007	4	1	6	1
[79902.3]	0.40077536686523507	C/C=C\C#CCOC(C)=O	138.166	1.129	2	0	1	0
[5328751.]	0.8727517001359018	CC(C)C(=O)Nc1ccc(OCCc2ccccc2)cc1	283.371	3.9026000000000023	2	1	6	2
[71720.95]	0.9232076057727261	O=C(NCN1CCN(c2ccc(Cl)cc2)CC1)c1ccc(F)cc1	347.821	2.9886000000000017	3	1	4	2
[29449.914]	0.5666610993386102	CC(C)C1=CC[C@@H]2[C@@H]3CCC4=CC(=O)CC[C@]4(C)[C@H]3CC[C@]12C	312.49700000000007	5.710600000000006	1	0	1	0
[369872.38]	0.8709135352319333	CCCOc1c2ccc3c(cccc32)C(=O)C(CC(=O)O)=C1O	312.32099999999997	3.334200000000001	5	2	5	1
[544771.75]	0.750440465982924	COc1nc(C)nc(Cl)c1NC1=NCCN1	241.68200000000002	0.8181199999999997	5	2	2	1
[1398934.2]	0.6789717193202824	Nc1ncc2nc(N3CCN(CCO)CC3)nc(N)c2c1	289.343	-0.6964999999999995	8	3	3	2
[12644.019]	0.43725083605407455	C/C(=C\CC[C@@H](C)[C@H]1CC[C@@]2(C)C3=C(CC[C@]12C)[C@@]1(C)CC[C@H](O)C(C)(C)[C@@H]1CC3=O)C(=O)O	470.69400000000024	6.722800000000007	4	2	5	0
[429558.97]	0.8005438523071202	Cc1cc(O)ccc1C(=O)Nc1cccc(C(=O)O)c1	271.272	2.6511200000000006	4	3	3	2
[13479.258]	0.5976834969914633	C=C1[C@@H](O)C[C@H]2[C@@H]3CCC4=CC(=O)C=C[C@]4(C)[C@@]3(F)[C@@H](O)C[C@@]2(C)[C@@]1(F)CO	394.45800000000014	2.584800000000001	4	3	1	0
[16489.78]	0.7451018159746619	Nc1c(Cl)cc(Br)cc1CN[C@H]1CC[C@H](O)CC1	333.65700000000015	3.0778000000000008	3	3	3	1
[7178.085]	0.4425243389843611	C=C1C[C@H](OC(=O)C(C)(C)C)C[C@@H]2CC[C@@H]3CC4=CC(=O)C=C[C@]4(C)[C@@]3(F)[C@@H](O)C[C@@]21C	444.58700000000016	5.261400000000006	4	1	1	0
[45840144.]	0.7274025769135067	N[C@@H](Cc1ccc(F)cc1)C(=O)O	183.182	0.7801	3	2	3	1
[129246.77]	0.7404434461043058	COC/C=C/c1ccc(O)cc1	164.204	2.0518	2	1	3	1
[1049.7616]	0.6918289177745705	C[C@H]1CN(c2c(F)c(N)c3c(=O)c(C(=O)O)cn(C4CC4)c3c2F)C[C@H](C)N1	392.4060000000002	2.0816	6	3	3	2
[9265312.]	0.6373688859267749	NC(=O)Cc1ccccc1	135.16599999999997	0.7143999999999999	1	1	2	1
[1393116.2]	0.2673318139614248	OC[C@@H]1O[C@H](O)[C@@H](O[C@H]2O[C@H](CO)[C@@H](O)[C@H]2O)[C@H](O)[C@@H]1O	312.271	-4.758099999999994	10	7	4	0
[29898470.]	0.518530992257703	C[C@H]1[C@H](O)C=C(C)C=C1	124.18299999999998	1.4994999999999998	1	1	0	0
[93014.68]	0.43590283185747136	CC/C=C\CCCCCCCCC(=O)O	212.33299999999997	4.158000000000002	2	1	10	0
[30950.254]	0.7869434425499668	CCN1CCCC1CNC(=O)c1cc(S(N)(=O)=O)ccc1OC	341.4330000000001	0.5567000000000012	5	2	6	1
[762574.5]	0.3360419785922725	CCCCCCCCCCCCCCCCCC(=O)O	284.4839999999999	6.332500000000007	2	1	16	0
[106574.555]	0.9121971245247769	CC[C@@H](C)NC(=O)[C@@H]1C=C2c3cccc4[nH]cc(c34)C[C@H]2N(C)C1	323.4400000000001	2.952300000000001	2	2	3	2
[1910286.4]	0.24345418372476169	c1ccc2c(c1)cc1ccc3cccc4ccc2c1c34	252.31599999999997	5.737200000000003	0	0	0	5
[41.796074]	0.45146169257193347	O=C(O)[C@H]1CC[C@H](C2=C4CC(=O)O)CC[C@@H]1CN(CC(=O)C=C42)[C@@H](O)CC(=O)N1CCN(c2ccc(F)cc2)CC1	569.6300000000002	2.2860000000000005	9	3	7	1
[1062341.6]	0.6345618159009858	C=C[C@H](OS(=O)(=O)c1ccc(F)cc1)C(=O)O	260.24199999999996	1.1702000000000001	5	1	5	1
[462.24786]	0.08883369940621477	CSCC[C@H](NC(=O)[C@@H](Cc1ccccc1)NC(=O)CN)C(=O)N[C@@H](CC(=O)O)C(=O)N[C@@H](CCC(=O)O)C(=O)O	597.6470000000005	-1.6957999999999922	12	8	19	1
[165121.94]	0.27108565447365673	CCCCC[C@H](C)COC(=O)c1ccccc1C(=O)OC[C@@H](CC)CCCC	390.5640000000003	6.433000000000007	4	0	14	1
[7869.1846]	0.7565554913031016	CC(/C=C/C(C)c1ccc(O)cc1)=C\c1ccccc1	264.368	5.155400000000005	1	1	4	2
[150207.1]	0.8117325407439075	CCCCc1c(OC)c(OC)ccc1O	210.273	2.752000000000001	3	1	5	1
[2.2138524]	0.3683067406678045	CC(C)c1cc(-c2ccc(F)cc2)c(-c2cccc(Cl)c2)n1/C=C/[C@@H](O)C[C@@H](O)CC(=O)O	471.9560000000002	5.795300000000007	4	3	9	3
[2.4174268e+11]	0.5903588485457149	Cc1cc2occc2cc(=O)c1	160.17199999999997	2.10142	2	0	0	2
[3570.9426]	0.6690714916589003	C[C@@H]1O[C@H](C)[C@@H](O[C@H]2CC[C@]3(C)[C@@H]4CCCC[C@]4(C)[C@@H]3CC[C@]21C)[C@H](O)C	378.5970000000001	5.341100000000007	3	1	1	0
[593461.06]	0.48364473260376745	CCC/C=C/C(=O)OC[C@H](O)CC(=O)O	216.23299999999998	0.7214999999999998	5	2	7	0
[27761.521]	0.6419228476555304	CC(C)(CC(=O)O)CC(=O)O	160.16899999999998	0.962	4	2	4	0
[1079117.2]	0.5417341841278505	CCCCSc1ccc(C(F)(F)F)cc1	234.28599999999994	4.597600000000003	1	0	4	1
[31.204699]	0.21160342629722834	CCCCCn1cc(OCC(O)C[C@@H](O)CC(=O)O)c(C(c2ccc(F)cc2)c2ccccc2)c1C(=O)O	527.5890000000003	4.661200000000004	7	4	15	3
[6.12001e+08]	0.5719431747561196	NCc1ccccc1	107.15599999999996	1.1453	1	1	1	1
[1.1629559e+08]	0.515092369102577	N=C1N(O)CCCCC1	128.175	1.22887	2	2	0	0
[12265.76]	0.5840079877143064	C/C=C1\CC[C@@]2(C)[C@H](CC[C@@H]3C[C@@H](O)CC(=O)O3)[C@H](C)[C@@H](C)C[C@@]12C	348.5270000000001	4.877900000000005	3	1	3	0
[44483.402]	0.5257937219987568	O=C(Nc1ccc(Br)c(Br)c1)c1cc(Br)cc(Br)c1O	528.8200000000002	5.694500000000002	2	2	2	2
[83056.17]	0.6835351502151038	C/C=C1\[C@@H]2C=C(C)C[C@@]1(N)c1ccc(=O)[nH]c1C2	242.32199999999997	1.9975	2	2	0	1
[73408.11]	0.644772096967114	C=C1[C@@H](O)C[C@H]2[C@@H]3CCC4=CCCC[C@@H]4[C@H]3CC[C@@]21C	272.43199999999996	4.476200000000004	1	1	0	0
[3208299.5]	0.771296738241799	Nc1ccc(OCc2ccccc2)cc1	199.25300000000004	2.847800000000001	2	1	3	2
[1.8503024e+08]	0.5773631867969773	Oc1ccc2ncccc2c1O	161.16	1.6459999999999997	3	2	0	2
[433533.3]	0.24325846760776557	OC[C@@H]1O[C@@H](O)[C@@H](O[C@H]2O[C@H](CO)[C@@H](O)[C@H]2O)[C@H](O)[C@H](O)[C@@H]1O	342.297	-5.397199999999993	11	8	4	0
[10.232417]	0.5532373059211996	C/C=C(\C)C(=O)O[C@H]1C[C@@H](C)C=C2C=C[C@H](C)[C@H](CC[C@@H]3C[C@@H](O)CC(=O)O3)C21	402.53100000000023	4.115600000000003	5	1	5	0
[825565.75]	0.5385595635105297	Oc1cc(O)cc(O)c1Cl	160.55599999999998	1.4568000000000003	3	3	0	1
[35451.8]	0.22465235437145512	O=C1C[C@H](O)C[C@@H](/C=C/c2c(C3CC3)nc3cc(Sc4ccc(F)cc4)c(F)cc3c2Sc2ccc(F)cc2)O1	579.6650000000002	7.911600000000007	6	1	7	4
[inf]	0.3508920282242626	CC(=O)O[C@@H]1C[C@@H]2CC[C@@H]3[C@H](CC[C@@]4(C)[C@H]3C[C@H]([N+]3(C)CCCCC3)[C@@H]4OC(C)=O)[C@@]2(C)C[C@@H]1N1CCCCC1.[Br-]	637.7440000000003	2.9699000000000044	5	0	4	0
[62.61837]	0.37051678390601706	COc1cc(-c2cc(-c3ccccc3)nc(C(C)C)c2/C=C/[C@@H]2C[C@@H](O)CC(=O)O2)cc(CC)c1OC	501.6230000000004	6.198300000000008	6	1	8	3
[2.1699782e+11]	0.42124595946297344	C[C@@]12C(=O)OC(=O)[C@]1(C)[C@H]1CC[C@@H]2O1	196.20199999999997	0.6436	4	0	0	0
[223288.14]	0.733928635563028	C[C@]12CC[C@H]3[C@@H](CCC4=CC(=O)CC[C@@H]43)[C@@H]1CC[C@@H]2O	274.40399999999994	3.4891000000000028	2	1	0	0
[20288.615]	0.621138074225851	CO[C@@H]1C2=C3CCC4=CC(=O)CC[C@]4(C)[C@@]3(F)[C@@H](O)C[C@]2(C)[C@@]1(O)C(=O)CO	394.43900000000014	1.1726999999999999	6	3	3	0
[89121.31]	0.7233590569501083	Oc1ccc(-c2ccc(Cl)cc2)cc1O	220.655	3.418200000000002	2	2	1	2
[2209992.2]	0.7520457659584818	COc1c2c(cc3oc(=O)c4c(c13)CCC4=O)[C@@H]1C=CO[C@@H]1O2	312.277	2.2764999999999995	6	0	1	2
[446355.94]	0.6932796632293876	C=CCc1ccc(O)c(OC)c1	164.20399999999995	2.1292999999999997	2	1	3	1
[981247.8]	0.8452450088625166	CC(C)N(C)C(=O)Nc1ccc(C(=O)O)cc1	236.27100000000002	2.2569	3	2	3	1
[104834.85]	0.7909938519984128	O=C(CN1CCCCC1)c1ccccc1O	219.28400000000002	2.0608	3	1	3	1
[24656.31]	0.7337595142126733	CN1CCCC[C@@H]1CNC(=O)c1cc(S(N)(=O)=O)ccc1O	327.40600000000006	0.253700000000001	5	3	4	1
[15894.601]	0.6389509580864461	CC(C)(C)NCC(O)c1ccc(O)c(CO)c1	239.315	1.3059999999999998	4	4	4	1
[381514.75]	0.8150318602490987	CC(C)Sc1ccc(C(C)(C)C(=O)O)cc1	238.35199999999998	3.5493000000000015	3	1	4	1
[2873.7517]	0.35595556922918214	CCc1c2c(nc3ccc(OC(=O)N4CCC(N5CCCCC5)CC4)cc13)-c1cc3c(c(=O)n1C2)COC(=O)[C@]3(O)CC	586.6890000000004	4.0911000000000035	8	1	4	4
[44429.85]	0.41990487617646394	COc1ccc(CCN(C)CCCC(C#N)(c2ccc(OC)c(OC)c2)C(C)C)cc1OC	454.6110000000002	5.093080000000005	6	0	13	2
[23139.543]	0.547421436792337	C[C@@H](F)CCC[C@@H]1CC[C@H]2[C@@H]3CCC4=CC(=O)CC[C@]4(C)[C@H]3CC[C@@]21C	360.5570000000002	6.662800000000008	1	0	4	0
[60072.438]	0.80663211984714	CC[C@H]1NC(=O)C(CCc2ccc(F)cc2)C(=O)N1	264.29999999999995	1.3565999999999998	2	2	4	1
[3310982.2]	0.7820166012702484	O=C(OCCN1CCOCC1)c1ccc(Cl)cc1	269.728	1.8289999999999997	4	0	4	1
[73268272.]	0.7397003116947615	COc1c(O)c2c(cc1OC)C(=O)OC2	210.18499999999995	1.0797999999999999	5	1	2	1
[2.2621586]	0.49312986084969707	CC(C)c1nc(-c2ccc(F)cc2)cc(-c2ccc(F)cc2)c1/C=C/[C@@H]1C[C@@H](O)CC(=O)O1	449.4970000000002	5.896900000000007	4	1	5	3
[42960.832]	0.7292940484503347	C[C@@H]1C[C@@](C)(O[C@H]2[C@H](C)C[C@H](O)[C@H](O)[C@H]2C)C(=O)O1	272.341	0.8633999999999997	5	2	2	0
[22.706242]	0.2076301632146568	O=C(O)[C@@H]1CC[C@H](C2=C4CC(=O)O)CC[C@@H]1CN(CC(=O)C=C42)[C@@H](O)CC(=O)NCC(=O)NCC(=O)O	521.5230000000004	-0.8848999999999947	11	6	10	0
[8370.124]	0.4251133786225285	CCCN[C@@H]1CCc2c(ccc3ccccc32)C[C@H]1COC(=O)c1ccc(OC)cc1	417.5490000000002	5.178500000000005	4	1	7	3
[2.9671552]	0.40996088518425733	CC(C)c1cc(-c2ccc(F)cc2)c(-c2ccc(F)cc2)n1/C=C/[C@@H](O)C[C@@H](O)CC(=O)O	455.50100000000015	5.281000000000007	4	3	9	3
[133.60039]	0.6564465021990212	NS(=O)(=O)c1cc2c(cc1Cl)NC(C(Cl)Cl)NS2(=O)=O	380.66200000000003	0.8210000000000004	5	3	2	1
[5.1982e+09]	0.6359700128992307	Cn1c2c(c(=O)c3ccccc31)CCC2	199.25299999999993	2.0272	1	0	0	2
[13347.259]	0.5024918519146934	C[C@@H]1C(=O)C[C@H](C)[C@@]2(O)C[C@H]3[C@@H]4C[C@H]5C[C@@H](O)CC[C@]5(C)[C@@]4(C)CC[C@]3(C)[C@H](O)C[C@@]21C	446.6720000000003	4.733300000000005	4	3	0	0
[362160.2]	0.5685667410064493	CC1(C)C=C[C@H]2[C@@H]3CCC4=CC(=O)C=C[C@]4(C)[C@H]3CC[C@]12C	296.45400000000006	5.096500000000005	1	0	0	0
[2449392.2]	0.4278935596684388	O=C(NO)CCN(CCCl)C1CCCCC1	248.75399999999996	1.7553999999999992	3	2	6	0
[438.24893]	0.23000043501066714	NO[C@H](Cc1ccc(N(CCCl)CC(Cl)(Cl)Cl)cc1)C(=O)N[C@H](CCC(=O)O)C(=O)O	519.2090000000003	2.3375999999999997	8	4	13	1
[1.622797e+10]	0.6744272870093324	O=C1CC[C@H]2CN=CC(=O)c3ccccc3N12	228.251	1.4491	2	0	0	1
[12312.546]	0.4600152198122004	C=C1C=C[C@@H]2C3=C(CC[C@H](C)[C@H]4[C@@H](C)CC[C@]4(C)C3)[C@@H](O)CC[C@@]2(C)C(=O)C=C1C	408.6260000000002	6.574000000000008	2	1	0	0
[6021.4307]	0.15765906318660247	CCCOC(C(=O)O)C1=C(C(=O)OC)C(=O)N1CCC[C@H]1C(=O)NC(=O)C=C(C(=O)OC)C1=O	480.4260000000003	-1.1431999999999962	11	2	11	0
[737.0902]	0.5718065100202208	CC1=C[C@H](c2ccccc2)[C@H](C)[C@@H]2CC[C@@H]1C[C@@H]2OC(=O)C[C@@H](O)CC(=O)O	386.48800000000017	3.9200000000000017	5	2	6	1
[505716.22]	0.6476325055690595	C=C[C@@H](O)Cc1ccccc1	148.20499999999998	1.7759999999999998	1	1	3	1
[3370144.2]	0.5525887150498873	CO/N=C(C(=O)O)c1ccc(O)cc1	195.17399999999998	0.8273000000000001	4	2	3	1
[56864.27]	0.15413156664447072	CC/C=C\CC[C@@H](C)CCCCCCCC(=O)OCCNC(=O)[C@@H]1CCCCC1=O	421.62200000000024	5.518300000000004	4	1	16	0
[6225.679]	0.5363922240926016	C[C@H]1CC(C)(C)C(=O)O[C@H]1C/C=C/C(C)=C/C=C/C=C/[C@H](C)C(=O)O	346.4670000000001	4.689900000000004	4	1	7	0
[115105.51]	0.44208017823980256	CCCCc1nc(Cl)c(CO)n1Cc1ccc(-c2ccccc2-c2nnn[nH]2)cc1	422.9200000000001	4.2668000000000035	5	2	8	4
[inf]	0.46763782278929383	C[N+](C)(C)CCOC(N)=O.[Cl-]	182.65099999999998	-3.2080999999999973	2	1	3	0
[8.1682157e+08]	0.5389762326253945	C[C@@H]1C(CO)(C)CC(=O)O1	144.17	0.3204000000000001	3	1	1	0
[1797.8419]	0.43401040453252926	CN1C[C@H](C(=O)N[C@]2(C)O[C@@]3(O)[C@@H]4CCCN4C(=O)[C@H](Cc4ccccc4)N3C2=O)C=C2c3cccc4[nH]cc(c34)C[C@H]21	581.6730000000001	1.990800000000002	6	3	4	3
[4.564274e+12]	0.49165650235152397	Cn1cncc1S	114.17299999999999	0.7087999999999999	1	1	0	1
[120568.47]	0.8445712183265353	CNS(=O)(=O)Cc1ccc2[nH]cc(CCN(C)C)c2c1	295.408	1.3211999999999997	3	2	6	2
[21340.965]	0.2347523143837958	CC/C=C\CC[C@@H](C)CCCCCCCC(=O)OC(C)C	296.49499999999995	6.051200000000006	2	0	13	0
[14063.917]	0.47264472756136194	O=c1[nH]c2ccccc2n1CCCN1CCC(n2c(=O)[nH]c3cc(Cl)cc(Cl)c32)CC1	460.3650000000002	4.006600000000002	3	2	5	4
[479078.78]	0.732972735378759	C[C@]12CC[C@H](O)C[C@@H]1CC[C@@H]1[C@@H]2CC[C@]2(C)C(=O)CC[C@@H]12	290.447	3.959100000000003	2	1	0	0
[358942.47]	0.6179418286666243	CO[C@@]12C[C@H]3CC4=CCC(=O)C=C[C@]4(C)[C@@]3(F)[C@@H](O)C[C@]2(C)[C@@]1(O)C(=O)CO	394.4390000000002	1.0286	6	3	3	0
[4.3928883e+09]	0.6775497363203693	Cc1c2ccc3c(cccc13)C(=O)NC2=O	211.21999999999997	2.0318199999999997	2	1	0	2
[1281451.8]	0.555968097529273	O=C1C(C[C@@H]2CCNCC2)C(=O)N1CCCN1CCN(c2ccc(F)cc2)CC1	402.5140000000001	1.7124999999999992	5	1	7	1
[88473.99]	0.6362558148937051	C[C@H]1C(=O)OC[C@H]2[C@@H]3CCC4=CC(=O)CC[C@]4(C)[C@H]3CC[C@@]21C	316.4410000000001	3.9174000000000033	3	0	0	0
[10014962.]	0.5125069246930146	N[C@@H](Cc1ccc(O)c(O)c1)C(=O)O	197.18999999999997	0.052200000000000135	5	4	3	1
[96087.34]	0.7336335907975375	CC(C)CCOC(=O)C(c1ccccc1)c1ccccc1	282.38300000000004	4.4078000000000035	2	0	6	2
[7154129.5]	0.7584190072947119	O[C@](c1ccccc1)c1ccccc1	183.23	2.987490000000001	1	1	2	2
[2159.166]	0.7182228047809439	CC1=CC(=O)CC(C)(CCC[C@]2(C)CC[C@@H](O)C[C@@H]21)C	278.436	4.269300000000004	2	1	0	0
[847.6735]	0.7180751824169171	O=C1CN(S(=O)(=O)c2ccccc2)C(=O)N(CCS(=O)(=O)O)c2ccccc21	424.45600000000013	1.3880000000000006	7	1	5	2
[489368.97]	0.7187531686075049	C[C@@H](CC[C@@H](O)CC(C)(C)C)C(=O)O	202.29399999999998	2.2843999999999998	3	2	5	0
[1710065.4]	0.6063325894118878	O=CC(=O)C1CCC(=C2c3ccccc3CC(=O)c3ccccc32)CC1	344.4100000000001	4.185500000000004	3	0	2	2
[7.9385405]	0.3162410286684805	C[C@H]1O[C@@H](Oc2c(-c3ccc(F)cc3)nc(C(C)C)n2/C=C/[C@@H](O)C[C@@H](O)CC(=O)O)[C@@H](C)[C@H](O)[C@@H]1O	522.5700000000003	2.3513999999999995	9	5	10	2
[109351.28]	0.5462961576523643	N=C(N)NC(=O)Cc1c(Cl)cccc1Cl	246.097	1.5455700000000003	2	3	2	1
[26396.668]	0.6824612195113208	O=C(Nc1ccc(Br)cc1)c1cc(Br)cc(Br)c1O	449.92400000000004	4.932000000000001	2	2	2	2
[326935.84]	0.7536522811652422	CCc1ccc(C(=O)C(C)CN2CCCCC2)cc1	259.3929999999999	3.5537000000000027	2	0	5	1
[2379082.]	0.6805762757034375	c1ccc(CNc2ccc(Nc3ccccc3)cc2)cc1	274.367	5.042300000000004	2	2	5	3
[637.77795]	0.5055052971214055	COC(=O)C1=C(C)NC(C)=C(C(=O)OC)C1c1ccccc1[N+](=O)[O-]	346.33900000000006	2.1756	7	1	4	1
[1.3706328]	0.1931580696986653	COc1ccc(CNC(=O)c2c(-c3ccccc3)c(-c3ccc(F)cc3)c(CC[C@@H](O)C[C@@H](O)CC(=O)[O-])n2C(C)C)cc1	601.6950000000002	4.665200000000005	6	3	14	4
[5837.0723]	0.7624780334216666	C[C@@H]1CC[C@H]([C@@H](C)CC[C@@H](O)CC(=O)[O-])CC(C)(C)C1	283.432	2.756100000000001	3	1	6	0
[3.5726378e+08]	0.6238523859342106	NC[C@@H]1CC[C@@H](C(=O)O)CC1	157.21299999999997	0.8361000000000001	3	2	2	0
[18672.54]	0.6531569520595587	O=C1NC=C(c2ccccc2Cl)c2cc([N+](=O)[O-])ccc2N1	315.716	3.7725000000000017	3	2	2	2
[231519.17]	0.4466791287613291	CCC[C@H](NCC)C(=O)N1CCC[C@H]1C(=O)N[C@@H](Cc1ccccc1)C(=O)NC(=O)c1ccccc1	492.6200000000002	2.439700000000002	5	3	11	2
[231.2839]	0.8670414929891526	Cc1ncc(C)c(-c2ccc(F)cc2)c1/C=C/[C@@H]1C[C@@H](O)CC(=O)O1	341.3820000000001	3.584240000000003	4	1	3	2
[9737989.]	0.4880905977699923	CC(C)(S)[C@@H](N)C(=O)O	149.215	0.10669999999999985	3	3	2	0
[13.442963]	0.3459188515486632	CCNC(=O)c1c(-c2ccccc2)c(-c2ccc(F)cc2)c(CC[C@@H](O)C[C@@H](O)CC(=O)[O-])n1C(C)C	509.59800000000035	3.476300000000002	5	3	12	3
[656614.7]	0.5957440763796993	C[S@@](=O)/C=C/C(C)(C)Oc1ccc([N+](=O)[O-])cc1OC	299.34800000000007	2.6530000000000014	5	0	6	1
[13426.49]	0.3409683275070355	COc1c(O)c2c(c(O)c1C/C=C(\C)CCC(=O)OCCN1CCOCC1)C(=O)OC2	435.47300000000035	1.9211999999999994	9	2	9	1
[1645228.4]	0.6859440536348553	C=C1CC[C@]2(CO)C(=O)CC[C@@H]2[C@H]1C(=O)O	224.25599999999997	0.9950000000000001	4	2	2	0
[13947.687]	0.7804687123503852	CC(C)[C@](O)(CC[C@H](O)CC(=O)[O-])c1ccc(F)cc1	283.31899999999996	0.9503999999999996	4	2	7	1
[1938.856]	0.16165721568779448	O=C(NC[C@H](CCSCc1ccccc1)[C@H](Cc1ccccc1)NC(=O)CN)NCC(=O)[C@@H](N)CC(=O)O	543.6900000000004	1.2826000000000028	8	6	17	2
[2140227.5]	0.6506662607812883	Cc1nccc2[nH]cc(-c3ccccc3)c1-2	208.264	3.5383200000000015	1	1	1	3
[62740356.]	0.8540302270880286	Cc1ccc(C(=O)c2ccc(CC(=O)O)n2C)cc1	257.289	2.1916200000000003	3	1	4	2
[270457.1]	0.4073945988300894	C[N+](C)(C)CCOP(=O)([O-])OC[C@H](O)CO	257.22299999999996	-1.452599999999998	6	2	8	0
[2120184.8]	0.6875644303686728	CNCCOc1ccc(C(=O)O)cc1	195.218	0.983	4	2	5	1
[67278104.]	0.7919842161984226	C[C@H]1CC(=O)N2CCSC[C@@H]2N1C(=O)c1ccccc1	290.388	1.8225	3	0	1	1
[300917.28]	0.7198499687675642	COc1ccccc1OCC(O)CO	198.21799999999996	0.4272000000000001	4	2	5	1
[3324.8804]	0.7533334704956859	OCCN1CCCN(CCN2c3ccccc3Sc3ccc(C(F)(F)F)cc32)CC1	437.5310000000002	4.308100000000003	5	1	5	2
[63143.637]	0.5540618915195044	CC(C)OC(=O)C(C)(C)Oc1ccc(C(=O)c2ccc(Cl)cc2)cc1	360.837	4.680000000000004	4	0	6	2
[750451.94]	0.5922664318874591	CC1(C)CCC[C@]2(C)CC[C@]3(C)C(=O)C4=CC(=O)CC[C@]4(C)[C@@]3(F)[C@@H](O)C[C@@]21C	404.5660000000002	5.346800000000007	3	1	0	0
[1608726.9]	0.34803257303906243	CC/C(=N/OC(=O)OCC)c1ccccc1C	235.283	3.2822200000000024	3	0	4	1
[1017640.5]	0.26838669124345127	NC1=N[C@H](CO)[C@@H](O[C@H]2O[C@H](CO)[C@@H](O)[C@H]2O)[C@H](O)[C@H]1O	308.287	-4.735899999999994	9	7	4	0
[253165.36]	0.7342296115534325	C[C@@]1(O)CC[C@H]2[C@@H]3CCC4=CC(=O)CC[C@@H]4[C@H]3CC[C@@]21C	288.43100000000004	3.8792000000000035	2	1	0	0
[18407586.]	0.492011861250875	CC(=O)/C=CC(C)(C)C	126.19899999999998	2.1776999999999997	1	0	1	0
[2950766.]	0.412780402657381	CC(C)(CO)C(O)C(=O)NCCCO	205.25399999999996	-1.1355999999999997	4	4	6	0
[2.6042034e+08]	0.5104357484058324	Nc1ccc2c3c(cccc13)C(=O)NC2=O	212.208	1.3056	3	2	0	2
[190764.58]	0.7438966369701844	C/C(=C/c1ccc(O)cc1)c1ccccc1	210.276	3.9527000000000028	1	1	2	2
[31386.453]	0.5034246034938834	CC(C)[C@@]12CC[C@H]3[C@@H]4CCC5=CC(=O)CC[C@]5(C)[C@@]4(F)[C@@H](O)C[C@]3(C)[C@]2(C(=O)CCl)O1	452.99400000000014	4.552900000000005	4	1	3	0
[482884.6]	0.4815450388236752	Oc1cc(O)cc(O)c1	126.11099999999996	0.8033999999999999	3	3	0	1
[443898.06]	0.8536686564243656	COc1cc(C(=O)NC2CCCNC2)cc(OC)c1OC	294.351	1.1941999999999997	5	2	5	1
[6444.7856]	0.7006940965828566	CC1(C)C[C@H]2C[C@H]3[C@@H]4CCC5=CC(=O)C=C[C@]5(C)[C@@]4(F)[C@@H](O)C[C@]3(C)[C@]2(C(=O)CO)O1	432.5320000000002	3.082400000000002	5	2	2	0
[48385.883]	0.6262155548658499	C=C(C)c1ccc(OC)cc1	148.20499999999998	2.728300000000001	1	0	2	1
[329678.9]	0.7400842207067948	OC[C@@H]1NCC[C@H](O)C[C@H]1COc1ccccc1	251.326	0.7867999999999993	4	3	4	1
[193578.61]	0.597325648800286	C=C(C)[C@@H](O)CC[C@H](C)C	142.242	2.3596000000000004	1	1	4	0
[7.302532]	0.4090872997217439	O=C(O)C[C@H](O)C[C@H](O)/C=C/n1c(C(F)(F)F)nc(-c2ccc(F)cc2)c1-c1ccc(F)cc1	482.40500000000014	4.571400000000002	5	3	8	3
[510.85822]	0.14896314052456222	CCC(=O)N[C@@H](Cc1ccc(F)cc1)C(=O)N1CCC[C@H]1C(=O)N[C@@H](CCC(=O)O)C(=O)NCC(=O)NCC(=O)O	579.5820000000003	-1.0793999999999944	9	6	15	1
[9625639.]	0.7086818239336454	COc1ccc2c(c1OC)C(=O)O[C@@H]2[C@H]1c2c(cc3c(c2OC)OCO3)CCN1C	413.4260000000003	2.881800000000001	8	0	4	2
[31642.338]	0.5693573645502974	C=C(C)/C=C/C(C)=C/C=C(C)CC/C(C)=C/C=C(\C)CO	286.45899999999995	5.676400000000006	1	1	8	0
[20108.738]	0.8428637069733037	CN(C)CCC=C1c2ccccc2COc2ccccc21	279.383	3.9624000000000033	2	0	3	2
[4337258.]	0.6063754024985386	C/C(=C\Br)C(=O)O[C@H]1C[C@@H](O)C[C@@H]1CC(=O)O	307.14000000000004	1.4425	5	2	4	0
[8225.023]	0.3283008516696476	CN(C)[C@@H]1C(O)=C(C(N)=O)C(=O)[C@@]2(O)C(O)=C3C(=O)c4c(O)ccc(Cl)c4[C@@](C)(O)[C@H]3C[C@@H]12	478.8850000000002	0.4390000000000007	9	6	2	1
[475460.75]	0.43108629838410684	CCCC[C@@H](C(=O)O)C(=O)N[C@@H](CC(=O)O)C(=O)O	275.257	-0.07849999999999902	7	4	9	0
[5237353.5]	0.3158441445375122	O=C(O)[C@H](O)[C@H](O)[C@H](O)C(=O)O	180.112	-2.7617000000000007	7	5	4	0
[883790.8]	0.4199448901108118	CC1=C(CC(=O)O)c2ccccc2n1Cc1ccc(-c2ccccc2-c2nnn[nH]2)cc1	423.47600000000006	4.472220000000003	5	2	6	5
[4.3844266]	0.34490399415256745	O=C(O)C[C@H](O)C[C@H](O)/C=C/n1c(C(F)(F)F)nc(-c2ccc(F)cc2)c1-c1ccc(F)cc1O	498.40400000000017	4.277000000000002	6	4	8	3
[697.0568]	0.30855798471112655	C=C1[C@@H](O)C[C@H]2[C@@H]3CCC4=CC(=O)C=C[C@]4(C)[C@@]3(F)[C@@H](O)C[C@@]2(C)[C@@]1(O)COP(=O)(O)O	472.4460000000002	1.7245999999999997	8	5	3	0
[5.77907e+09]	0.5852824958522993	N=NC(=O)c1ccccc1	134.13799999999998	1.85777	1	1	1	1
[33.87524]	0.4175649623050622	CC(C)(O)c1ncc(-c2ccccc2)c(-c2ccc(F)cc2)c1OCC(O)C[C@@H](O)CC(=O)[O-]	468.5010000000003	2.4128000000000007	7	3	10	3
[96.6968]	0.2786932991732298	COc1cc(C(=O)NS(=O)(=O)c2ccccc2C)ccc1Cc1cn(C)c2ccc(NC(=O)OC3CCCC3)cc12	575.6870000000001	5.695920000000005	6	2	8	4
[13448.018]	0.11463172189259323	CC(C)C[C@@H](NC(=O)CN)C(=O)N1CCC[C@H]1C(=O)N[C@@H](CCC(=O)O)C(=O)NCC(=O)NCC(=O)O	528.5630000000003	-2.8663999999999925	10	7	15	0
[41699.55]	0.3873775107257624	CCCC/C=C/CCCCCCCCC(=O)O	240.38699999999992	4.938200000000004	2	1	12	0
[47888.438]	0.526659427558506	CSCC/C(=C\CCSCc1ccccc1)Nc1ccccc1	343.56100000000004	6.0590000000000055	3	1	10	2
[148144.28]	0.3433083562994692	CCCC[C@H](CC)COC(=O)c1ccccc1C(=O)OC[C@@H](CC)CCCC	390.5640000000003	6.433000000000007	4	0	14	1
[10.232417]	0.5532373059211996	C/C=C(\C)C(=O)O[C@H]1C[C@@H](C)C=C2C=C[C@H](C)[C@H](CC[C@@H]3C[C@@H](O)CC(=O)O3)[C@H]21	402.53100000000023	4.115600000000003	5	1	5	0
[82405.82]	0.7467809687005583	C[C@]1(CO)CC[C@H]2[C@@H]3CCC4=CCCC[C@@H]4[C@H]3CC[C@@]21CC(=O)C	330.5120000000001	4.9070000000000045	2	1	3	0
[1161.0442]	0.2963419520142686	COCCOC(=O)C1=C(C)NC(C)=C(C(=O)OC(C)C)C1c1cccc([N+](=O)[O-])c1	418.44600000000014	2.9708000000000014	8	1	8	1
[27559.88]	0.847697894583369	O=C1Nc2ccc(Cl)cc2C(c2ccccc2Cl)=NC1O	321.163	3.1013000000000015	2	2	1	2
[1061024.4]	0.8005242690101381	COc1ccc2c3c1O[C@H]1C[C@@H](O)C=C[C@@]31CCN(C)C2	287.35900000000004	1.8503	4	1	1	1
[10135103.]	0.569601829816229	CN(C[C@@H](CCO)CC(=O)O)C(=O)O	205.21	0.0695	5	3	6	0
[204252.4]	0.45208269456563405	CCCCC/C=C\CCCCC(=O)O	198.30599999999995	3.767900000000002	2	1	9	0
[2162723.2]	0.7103779457948826	CC(C)(O)CCCCc1ccccc1	192.30200000000005	3.170300000000002	1	1	5	1
[32573490.]	0.5887311501966874	CC#CC[C@H](C)COC(C)(C)C	168.27999999999997	2.851000000000001	1	0	3	0
[1.2699865e+08]	0.4433687822838736	O=C/C=C/c1ccccc1	132.16199999999998	1.8987	1	0	2	1
[817846.9]	0.7760869596059278	COc1ccc(C[C@H]2NC[C@H](O)[C@H]2OC(C)=O)cc1	265.30899999999997	0.5020999999999994	5	2	4	1
[6.962593e+08]	0.5951083320007401	CC(=O)c1ccccc1O	136.14999999999998	1.5948	2	1	1	1
[3.5726378e+08]	0.6238523859342106	NC[C@@H]1CC[C@H](C(=O)O)CC1	157.21299999999997	0.8361000000000001	3	2	2	0
[10293.848]	0.3864771407563315	COc1ccc(CCN2CCC(Nc3nc4ccccc4n3Cc3ccc(F)cc3)CC2)cc1	458.58100000000024	5.351300000000005	4	1	8	4
[76616.51]	0.4359028318574713	CCCC/C=C/CCCCCCC(=O)O	212.33299999999994	4.158000000000002	2	1	10	0
[41653.523]	0.7094782580960448	CN1CCN(CCCN2c3ccccc3Sc3ccc(C(F)(F)F)cc32)CC1	407.50500000000017	4.945600000000005	4	0	4	2
[311529.4]	0.43904232747175864	O=C(NCCc1ccccc1)c1ccccc1-c1ccccc1-c1ccccc1	377.4870000000001	5.9931000000000045	1	1	6	4
[49541196.]	0.8541582872901466	O=C(OCc1ccccc1C(=O)O)c1ccccc1	256.25699999999995	2.7418000000000005	4	1	4	2
[2773.1885]	0.27118678451579076	CCCCC/C=C/C(=O)Nc1ccccc1C(=O)N1CCC(O)C[C@@H]1C(=O)N(C)CCC(=O)Nc1ccccc1	548.6840000000004	4.214300000000002	5	3	12	2
[2329700.]	0.7220961607343153	C=CC[S@](=O)c1ccccc1O	182.24399999999997	1.6858000000000002	2	1	3	1
[7663.692]	0.1737994046016485	CC/C=C\CC[C@@H](C)CCCCCCCC(=O)OCC[N+](C)(C)C	340.57200000000006	5.349000000000005	2	0	15	0
[2380.9917]	0.10698305246061332	C[C@@H](NC(=O)[C@@H](C)NC(=O)[C@@H](N)Cc1ccccc1)C(=O)N[C@@H](CS(C)(=O)=O)C(=O)N[C@@H](CCC(=O)O)C(=O)O	585.6360000000004	-2.4705999999999912	11	7	16	1
[1.1570639e+08]	0.6027915088477499	O=N/C=C1\OC[C@H](CO)[C@@H]1C(=O)O	187.151	-0.06630000000000014	5	2	3	0
[255.89384]	0.7964461277127532	CCOC(=O)C1=C(C)NC(C)=C(C(=O)OC)C1c1cccc(Cl)c1Cl	384.259	3.9643000000000033	5	1	4	1
[4969.5786]	0.4882471812012686	CCOC(=O)C1=C(C)NC(C)=C(C(=O)OC)C1c1cccc([N+](=O)[O-])c1	360.36600000000004	2.5657000000000005	7	1	5	1
[188116.06]	0.9034245288795607	O=C(O)c1cccnc1Nc1cccc(C(F)(F)F)c1	282.221	3.542200000000001	4	2	3	2
[1288426.8]	0.6851737919330276	C/C1=C/CC/C=C/C(=C/C)C(=O)Nc2ccccc21	253.345	4.3247000000000035	1	1	0	1
[1081.0466]	0.22869173999171064	CCc1nc([C@H]2O[C@H](C)[C@@H](O)[C@H](C)O2)c(=O)[nH]c1C(=O)N[C@@H](CCC(=O)O)C(=O)NCC(=O)O	484.4620000000003	-1.3203999999999962	11	6	10	1
[13448.018]	0.11463172189259323	CC(C)C[C@H](NC(=O)CN)C(=O)N1CCC[C@H]1C(=O)N[C@@H](CCC(=O)O)C(=O)NCC(=O)NCC(=O)O	528.5630000000003	-2.8663999999999925	10	7	15	0
[3682145.2]	0.7761322150181272	COc1ccc2c(c1)[C@]13CCCC[C@@H]1[C@H](C2)N(C)CC3	271.404	3.3834000000000026	2	0	1	1
[4173.1196]	0.5042848448513663	CC(C)C[C@@H]1C(=O)N2CCC[C@H]2[C@]2(O)O[C@](NC(=O)[C@@H]3C=C4c5cccc6[nH]cc(c56)C[C@H]4N(C)C3)(C(C)C)C(=O)N12	575.7100000000002	2.4303	6	3	5	2
[13347.259]	0.5024918519146934	C[C@@H]1C(=O)C[C@H](C)[C@]2(O)C[C@H]3[C@@H]4C[C@H]5C[C@@H](O)CC[C@]5(C)[C@@]4(C)CC[C@]3(C)[C@H](O)C[C@@]21C	446.6720000000003	4.733300000000005	4	3	0	0
[28522.775]	0.1340284879444085	N[C@H](Cc1c[nH]c(=O)cc1F)C(=O)N1CCC[C@H]1C(=O)N[C@@H](CCC(=O)O)C(=O)NCC(=O)NCC(=O)O	540.5050000000003	-2.9585999999999943	10	7	13	1
[1905581.1]	0.4854930576221492	Nc1nc2c(ncn2COC(CO)CO)c(=O)[nH]1	255.23399999999998	-1.970899999999999	7	4	5	2
[9274.8545]	0.32111442294134745	CCCCC[C@H](O)CC(=O)Nc1ccccc1C(=O)OCC(O)CC(=O)O	381.4250000000002	1.9488	7	4	12	1
[3284.81]	0.39936171298105855	N[C@@H](CCCO)C(=O)N[C@@H]1CC[C@H]2[C@H]3CC[C@H]4C[C@@H](O)CC[C@]4(C)[C@H]3CC[C@@]21C(=O)CO	450.6200000000003	1.516099999999999	6	5	7	0
[84584664.]	0.5673201779731846	CN1C=C(NCCN)CC1	141.21800000000002	-0.28839999999999955	3	2	3	0
[78.65948]	0.29044512712774884	COc1cc(-c2cc(-c3ccccc3)c(-c3ccc(F)cc3)nc2C(C)C)cc(OC)c1OC	457.54500000000024	7.370900000000006	4	0	7	4
[116894.19]	0.7629173210900769	COc1cc([C@@H]2c3cc4c(cc3[C@H](O)[C@H]3COC(=O)[C@H]23)OCO4)cc(OC)c1OC	414.41000000000025	2.4092000000000002	8	1	4	2
[inf]	0.3048302474588055	CC(=C/CO)C(C)(C)c1ccc(OCCOCC[N+](C)(C)Cc2ccccc2)cc1.[Cl-]	448.04700000000014	1.5788000000000006	3	1	12	2
[666430.3]	0.5738976818127676	CCCCCCC[C@@H](O)CC(=O)O	188.267	2.1825	3	2	8	0
[6299.45]	0.043741557343612084	N[C@@H](CCC(=O)N[C@@H](CSSC[C@H](NC(=O)CC[C@H](N)C(=O)O)C(=O)NCC(=O)O)C(=O)NCC(=O)O)C(=O)O	612.6400000000004	-3.8767999999999985	16	10	21	0
[41390.234]	0.6762987306145708	COC(=O)CCc1ccc(OCC(O)CNC(C)C)cc1	295.379	1.5298999999999996	5	2	9	1
[140140.66]	0.8807285394160607	O=C(O)Cc1ccccc1Nc1c(Cl)cccc1Cl	296.153	4.364100000000001	3	2	4	2
[407769.75]	0.6154595819562296	C=C[C@]1(C)C[C@H]2[C@@H]3CCC4=CC(=O)C=C[C@]4(C)[C@H]3CC[C@@]21C	296.45400000000006	5.096500000000005	1	0	1	0
[32508.178]	0.7269715782544829	Cc1cc(O)ccc1C(=O)Nc1ccc(Cc2ccc(F)cc2)cc1	335.378	4.682820000000003	2	2	4	3
[273670.75]	0.5585575078173867	CC(/C=C\c1ccccc1)\CCCCc1ccccc1	264.4119999999999	5.748900000000005	0	0	7	2
[6.039568e+08]	0.673856774693812	CN1C(N)=Nc2ccc(Cl)cc21	181.62599999999998	1.8089000000000002	2	1	0	2
[6150211.5]	0.7407442417149674	N#Cc1ccc(C(c2ccc(C#N)cc2)n2cncn2)cc1	285.31	2.65916	4	0	3	3
[284138.66]	0.30873682646934075	N[C@@H](CSS)C(=O)NCC(=O)N[C@H](Cc1ccccc1)C(=O)O	357.45700000000005	-0.18000000000000022	6	5	9	1
[52513.02]	0.39211603092631026	CCOc1nc2cccc(C(=O)O)c2n1Cc1ccc(-c2ccccc2-c2nnn[nH]2)cc1	440.4630000000001	4.028600000000002	7	2	7	5
[7.5137157e+09]	0.41487401500285953	O=S(=O)([O-])CCS	141.193	-0.5385999999999997	3	1	2	0
[930.5674]	0.45278603663958333	COC(=O)C1=C(C)NC(C)=C(C(=O)OCC(C)C)C1c1ccccc1[N+](=O)[O-]	388.4200000000001	3.201800000000002	7	1	6	1
[inf]	0.41709458950246997	CC(C)N(C)C(=O)Nc1cccc(OCC(=O)OCC[N+](C)(C)Cc2ccccc2)c1.[Cl-]	464.0060000000002	0.7613000000000014	4	1	10	2
[136891.3]	0.7729574057454922	COC(=O)[C@@H]1[C@H]2C[C@H]3c4[nH]c5ccccc5c4CCN3C[C@@H]2CC[C@@H]1O	354.4500000000001	2.6471000000000013	4	2	1	2
[47239.703]	0.6192570573143896	COc1ccc2c(c1)c(CC(=O)OCC(=O)O)c(C)n2C(=O)c1ccc(Cl)cc1	415.82900000000006	3.4705200000000014	6	1	6	3
[429.9265]	0.4555938354562437	C[C@@H]1C[C@H]2[C@@H]3CCC4=CC(=O)C=C[C@]4(C)[C@@]3(F)[C@@H](O)C[C@]2(C)[C@@]1(O)C(=O)COP(=O)(O)O	472.44600000000025	2.0127000000000006	8	4	4	0
[195725.28]	0.8421064165638235	CC[C@@H]1c2ccc3c(OC)ccc(OC)c3c2C1=O	256.301	3.5469000000000026	3	0	3	2
[1826657.2]	0.754918002735283	C/C=C1\[C@@H]2CC[C@@]3(C)[C@@H](CC[C@@]2(C)[C@H]1CC(=O)O)C3	262.393	4.259900000000003	2	1	2	0
[7.3950796e+12]	0.520631018455888	CC1(C)[C@@H]2CC[C@@]1(C)C(=O)C2	152.237	2.401700000000001	1	0	0	0
[50440.773]	0.6929194450857568	N[C@H]1CCN(c2nc3c(cc2F)c(=O)c(C(=O)O)cn3-c2ccc(F)cc2F)C1	404.34800000000007	2.0385999999999997	6	2	3	3
[5.1755467e+10]	0.6129545510913688	C[C@H](Cc1nc(=O)[nH]1)C(=O)O	156.141	0.2189000000000001	3	2	3	0
[954174.06]	0.8212639084422692	CCCN(NC(=O)c1ccccc1)c1ccccc1O	270.332	2.953600000000002	3	2	5	2
[28654204.]	0.6543501820799064	CCC(=O)c1ccccc1O	150.17699999999996	1.9849	2	1	2	1
[105520.53]	0.30252740140488266	C=CCSS[C@@H](CC)CCP(=O)(O)O	256.32899999999995	2.9002000000000017	5	2	8	0
[1.5707428]	0.3501545188154132	COc1ccc(OC2C[C@@H](O)C[C@H](/C=C/c3c(-c4ccc(F)cc4)nc(N(C)S(C)(=O)=O)nc3C(C)C)O2)c(OC)c1	601.6970000000001	4.777300000000004	9	1	10	3
[11599404.]	0.5499642457786688	CN(C)[P+](O)COP(=O)(N)O	202.087	-0.11460000000000009	6	3	4	0
[1540792.5]	0.698264376644187	N[C@H](CSC(=S)NCc1ccccc1)C(=O)O	270.379	1.2062000000000002	6	3	5	1
[183662.72]	0.2973955752850201	C=CCSSC[C@@H](NC(=O)CCCc1ccccc1)C(=O)N1CCC[C@H]1C(=O)O	436.5990000000002	3.137100000000001	6	2	12	1
[1.5405242]	0.3433731621193402	Cc1cn(-c2ccccc2)c(-c2cccc(F)c2)c(-c2ccc(F)cc2)n1/C=C/[C@@H](O)C[C@@H](O)CC(=O)O	518.5600000000002	5.574400000000007	6	3	9	3
[4.5385365]	0.6786322826661113	CC(C)c1cc(-c2ccc(F)cc2)c(OCC2C[C@@H](O)CC(=O)O2)c(C(C)C)c1	400.4900000000001	5.184800000000005	4	1	6	2
[29056020.]	0.726984024114128	Cc1ccc([C@@H](C)C(=O)O)cc1	164.204	2.1831199999999997	2	1	2	1
[483338.44]	0.6998895347878952	CC1=CC(=O)N2CCc3ccccc3C2=C(Cl)C1	259.73600000000005	3.328700000000002	1	0	0	1
[3953655.8]	0.6361827021244696	C=C1C[C@@]23CCC4=CC(=O)C=C[C@]4(C)[C@@]3(F)[C@@H](O)C[C@]2(C)[C@@]1(O)C(=O)CO	376.4240000000002	1.5697999999999996	5	3	2	0
[52691684.]	0.6661303477079832	CC1(C)O[C@@]23CCC4=CC(=O)CC[C@]4(C)[C@H]3CC[C@@]21C	274.404	4.039700000000003	2	0	0	0
[1828288.6]	0.7957728096457528	C[C@H]1CC[C@@H](NC(=O)[C@@H](N)Cc2ccccc2)C(=O)O1	276.336	0.7666999999999994	4	2	4	1
[1947150.]	0.22480977715664266	C[C@@H]1O[C@H](OC[C@@H]2O[C@H](n3C[C@H](O)[C@@H](O)[C@H]3O)[C@@H](O)[C@H]2O)[C@H](O)[C@@H](O)[C@@H]1O	397.37700000000007	-5.366999999999991	12	8	4	0
[16649.87]	0.3124966064869624	CC1=CC(=O)C[C@@H](C)[C@@]1(O)C(=O)NCC(=O)O[C@H]1C(=O)N[C@@H](CC(=O)O)C(C)(C)[C@@H]1O	440.4490000000002	-1.3390999999999977	9	5	6	0
[1725589.4]	0.7089872695217758	Nc1ncc2nc(-c3ccccc3F)ccc2n1	240.241	2.4131	4	1	1	3
[554352.7]	0.783862086797852	NCCc1ccc(C(c2ccc(C#N)cc2)n2cncn2)cc1	303.369	2.2886800000000003	4	1	5	3
[17877590.]	0.6914331001949804	O=C1OC2(CCCC2)CC(=O)N1CCCCN1CCN(c2ncccn2)CC1	387.4840000000001	2.0604999999999998	7	0	6	1
[3.495736]	0.2734380056196066	C=C1CS[C@@H](C(=O)OCc2ccccc2)C[C@H](/C=C/c2c(-c3ccc(F)cc3)nc(N(C)S(C)(=O)=O)nc2C(C)C)O1	611.7610000000001	5.962900000000007	8	0	9	3
[4543.624]	0.7119654420480828	CC(/C=C/C(C)c1ccc(O)cc1)NC(=O)Cc1ccc(O)cc1	325.408	3.504900000000001	3	3	6	2
[1739.7269]	0.6264280543788205	CC(=O)C(CCC(C)(C)O)C(=O)O	188.223	0.8273000000000001	4	2	5	0
[5514360.5]	0.2894274347351113	Cc1ccc2cc3c(ccc4ccccc34)c3c2c1CC3	268.359	5.553220000000004	0	0	0	4
[20395.78]	0.597460701227147	COC[C@@H](CCO)C(=O)OC[C@H]1CCCC[C@@H]1CCC(=O)O	316.39400000000006	1.8457999999999997	6	2	10	0
[947.1202]	0.2876138604733946	CO[C@@H]1O[C@H](CO)[C@H](O)[C@H](O[C@H]2C[C@@](C)(OC)[C@@H](O)[C@H](OC(C)=O)[C@@H]2C)[C@H](OC(C)=O)[C@@H]1C(=O)O	508.5170000000003	-1.1652999999999933	13	4	8	0
[451929.38]	0.4510187723837503	O=C(Cn1c(=O)c2c(=O)[nH]c(=O)c22)C(CCNCCO2)CCCCC1	349.3870000000002	-0.5052999999999985	6	2	0	0
[76284.62]	0.7491026692573882	CCCOc1ccccc1-c1nc2[nH]nnc2c(=O)[nH]1	271.28	1.4969999999999999	5	2	4	3
[7123826.]	0.38074729158980625	CC1=C[C@@H]2[C@@H](C)C(=O)O[C@H]3O[C@]4(C)CC[C@@H]1[C@]32OO4	266.29299999999995	1.9249	5	0	0	0
[2201.8818]	0.7541053298167572	Cc1ccc(-c2cc(C(F)(F)F)nn2-c2ccc(S(N)(=O)=O)cc2)cc1	381.3790000000001	3.5139200000000006	3	1	3	3
[96.58598]	0.4669568541005595	COCC(=O)C1=C(C)NC(C)=C(C(=O)OCC)C1c1ccccc1/C=C/C(=O)OC(C)(C)C	455.5510000000002	4.0549000000000035	7	1	8	1
[3808.2842]	0.4502349460959827	CCCCCCCCC#CC#CC(O)CCCCC(=O)O	292.419	3.7497000000000025	3	2	11	0
[3567248.2]	0.8015823313615688	COc1ccc2cc(CCC(C)=O)ccc2c1	228.29099999999997	3.370000000000002	2	0	4	2
[8869279.]	0.6227994751052723	CC(=O)Nc1ccccc1	135.16599999999997	1.6449999999999998	1	1	1	1
[23.894186]	0.4491618061716244	CC[C@H](C)C(=O)O[C@H]1C[C@H](O)C=C2C=C[C@H](C)[C@H](CC[C@@H](O)C[C@@H](O)CC(=O)[O-])[C@H]21	423.52600000000024	1.1056999999999997	7	3	10	0
[22052478.]	0.5487853049557158	O=C(O)C(Cl)(Cl)Cl	163.387	1.4412	2	1	0	0
[27200.12]	0.856847666181552	COc1ccc2cc(CC(=O)O)ccc2c1	216.236	2.4755000000000003	3	1	3	2
[1549158.4]	0.4822946675996652	OC[C@@H]1O[C@H](n2cnc3c(=O)[nH]cnc32)[C@H](O)[C@@H]1O	268.22900000000004	-2.268899999999999	7	4	2	2
[inf]	0.21331255223089682	C[n+]1ccccc1/C=N/O.[Cl-]	172.615	-2.6767999999999983	1	1	1	1
[56203.176]	0.19232089892180387	CSSCSCSC/C=C\CCSSCC	332.672	5.726600000000004	6	0	12	0
[15913552.]	0.30647243072316105	O=C(O)[C@H](O)[C@@H](O)[C@H](O)CO	166.129	-2.8540000000000005	6	5	4	0
[4717.728]	0.13931677804751477	O=C1c2c(O)ccc(O)c2C(=O)c2c(NCCNCCO)ccc(NCCNCCO)c21	444.4880000000002	-0.13919999999999944	10	8	12	3
[24.06696]	0.3779209616096477	C=C(C)C(=O)O[C@H]1C[C@H](O)C=C2C=C[C@H](C)[C@H](CC[C@@H](O)C[C@@H](O)CC(=O)[O-])[C@H]21	407.4830000000002	0.6356999999999995	7	3	9	0
[5783.4463]	0.559711744502898	CC[C@H](CC[C@H](C)[C@H]1CC[C@@H]2C3=C(C(=O)C[C@@H]4C[C@@H](O)CC(=O)O4)C3=C(C)[C@@H]12)CO	416.55800000000016	3.7296000000000036	5	2	9	0
[14495.098]	0.35748344073974603	C[C@@H]1CC[C@@H]([C@]2(C)[C@@H](O)CC[C@]3(C)[C@@H](CCC4=CC(=O)O)CC[C@]4(C)C3=CC[C@]21C)C(=O)O	458.6390000000003	5.828300000000006	5	3	2	0
[3958768.]	0.4696303686981007	O=P(O)(O)C(O)(Cc1cccnc1)P(=O)(O)O	283.113	-0.3744000000000002	8	5	4	1
[1217.5067]	0.4298292584463983	COc1cc([C@@H]2c3cc4c(cc3[C@H](O[C@@H]3O[C@@H]5CO[C@@H](C)O[C@H]5[C@H](O)[C@H]3O)[C@H]3COC(=O)[C@H]23)OCO4)cc(OC)c1O	588.5620000000004	1.3385999999999993	13	3	5	2
[20236.598]	0.671367259691675	C[C@@]1(O)C=CC[C@H]2[C@@H]3CCC4=CC(=O)CC[C@]4(C)[C@H]3CC[C@]12C	314.46900000000005	4.435400000000004	2	1	0	0
[612934.06]	0.6744250972110171	Nc1cccc(Cc2ccc(NC(=O)c3ccc(Cl)cc3)cc2)c1	336.822	4.7653000000000025	2	2	4	3
[92248.6]	0.6946116752943168	C[C@]12C=CC(=O)C=C1CC[C@@H]1[C@@H]2[C@@H](O)C[C@@]2(C)[C@H]1CC[C@]2(O)C(=O)CO	360.4500000000002	1.5575999999999999	5	3	2	0
[inf]	0.32237258537473973	COc1cc2c3cc1Oc1cc(ccc1O)C[C@@H]1c4c(cc(OC)c(O)c4Oc4ccc(cc4)C[C@@H]3N(C)CC2)CC[N+]1(C)C.[Cl-]	645.1959999999999	3.7050000000000027	7	2	2	4
[610643.44]	0.7520457659584818	COc1cc2c(c3oc(=O)c4c(c13)CCC4=O)[C@@H]1C=CO[C@@H]1O2	312.277	2.2764999999999995	6	0	1	2
[23169.488]	0.8614673545772293	Cc1cc(O)ccc1C(=O)Nc1ccc(C)c(C)c1	255.31699999999998	3.5697600000000023	2	2	2	2
[1236.5311]	0.4683330433225475	CCCCCCCCC#CC#C/C=C/CCCC(=O)O	274.404	4.5549000000000035	2	1	10	0
[14329.054]	0.879835828895209	CO[C@@H](/C=C/c1ccc(O)cc1)c1ccc(O)cc1	256.301	3.498700000000002	3	2	4	2
[5.3617004e+11]	0.42117088793654706	NCC(=O)O	75.067	-0.9702999999999999	3	2	1	0
[18810534.]	0.8528036890699656	C[C@@H](C(=O)O)c1cccc(C(=O)c2ccccc2)c1	254.285	3.1057000000000015	3	1	4	2
[4173.1196]	0.5042848448513663	CC(C)C[C@H]1C(=O)N2CCC[C@H]2[C@]2(O)O[C@](NC(=O)[C@@H]3C=C4c5cccc6[nH]cc(c56)C[C@H]4N(C)C3)(C(C)C)C(=O)N12	575.7100000000002	2.4303	6	3	5	2
[195392.38]	0.3114228930697935	C=C1CCC[C@@]2(OC(=O)C(=O)C(C)C)[C@@H]1CC3=C4C(=O)C=C[C@]4(C)[C@@]3(F)[C@@H](O)C[C@@]21CO1	444.4990000000002	2.9372000000000016	6	1	3	0
[429.58307]	0.6950885218084817	C#C[C@]1(O)CC[C@H]2[C@@H]3CCC4=CC(=O)CC[C@@H]4[C@H]3CC[C@@]21C	298.42600000000004	3.4925000000000024	2	1	0	0
[131357.]	0.46262360604338454	CCCCC[C@H](O)CC(=O)OCCC(=O)O	232.27599999999995	1.3356000000000001	5	2	9	0
[520570.]	0.5842361578235642	C[C@]12CC[C@@H]3c4ccc(OC(=O)c5ccccc5)cc4CC[C@H]3[C@@H]1CC[C@@H]2O	376.4960000000002	5.122800000000005	3	1	2	2
[23.9816]	0.6661492646302936	C#C[C@@]1(CO)CC[C@H]2[C@@H]3CCC4=CC(=O)CCC4=C3[C@@H](c3ccc(N(C)C)cc3)C[C@@]21C	429.6040000000001	5.264000000000006	3	1	3	1
[2304761.8]	0.5609275466368299	COCCCNC(=O)c1ccccc1N	208.26100000000002	1.0350999999999997	3	2	5	1
[1668811.8]	0.9238239879899082	CC[C@@]12CCCN3CC(CC3)c4cc(OC)cc(OC)c4[C@H]2C1O	331.456	3.141400000000002	4	1	3	1
[439405.7]	0.627399551452991	CC1(C)CC(=O)Cc2ccccc2O1	190.242	2.3593	2	0	0	1
[917244.94]	0.4761092204967885	CC1(C)C[C@H]2CC[C@]3(C)C4=CCC[C@@H]4[C@]3(C)CC[C@]21C	272.476	5.975400000000007	0	0	0	0
[873680.9]	0.7044442507400143	CCCc1ccc(OC)c(OCCNC(=O)CN(C)C)c1	294.395	1.7042999999999997	4	1	9	1
[inf]	0.49227138568200624	CO[C@@H]1[C@H](c2cc(O)c(O[C@H]3CCC(=O)O3)c(CCN4CCCC4)cc3ccc(OC)cc32)OC1(C)C.[Cl-]	547.0680000000004	1.607200000000002	8	1	8	1
[2580268.]	0.8642279309285194	Cc1ccccc1N1CCN(CCc2nnc3n2CCCC3)CC1	325.46000000000015	2.2875200000000007	4	0	4	2
[184868.56]	0.7525599819436475	CC(C)CC(N(C)C)C1(c2ccc(Cl)cc2)CCC1	279.8550000000001	4.738000000000005	1	0	5	1
[1662803.6]	0.7153202107154631	COc1cc(/C=C/C(=O)O)ccc1O	194.186	1.4986	4	2	3	1
[212023.4]	0.6193253614158215	CC/C=C/CC[C@@H](C)[C@@H](O)CC(=O)O	200.278	2.2045	3	2	7	0
[298841.28]	0.8082561901210404	Cc1cc2c(s1)Nc1ccccc1N=C2N1CCN(C)CC1	312.4420000000001	3.4392200000000033	3	1	0	2
[83056.17]	0.6835351502151038	C/C=C1/[C@H]2C=C(C)C[C@@]1(N)c1ccc(=O)[nH]c1C2	242.32199999999997	1.9975	2	2	0	1
[116193.086]	0.6165647002454	CCc1ccc2c(c1)c(CC(=O)OCC(=O)O)c(C)n2C(=O)c1ccc(Cl)cc1	413.8570000000001	4.024320000000002	5	1	6	3
[41542.766]	0.2500795450286865	O=C(O)[C@H](O)[C@@H](O)[C@@H](O)[C@@H](O[C@H]1[C@@H](O)[C@@H](O)[C@@H]1O)c1ccccc1O	360.3150000000001	-2.917899999999999	10	8	7	1
[24417.514]	0.6584448926580727	C[C@H]1C(=O)O[C@@H]2[C@H](C)[C@@H]3C[C@H](C)C4=CC(=O)C=C[C@]4(C)[C@@]3(F)[C@@H](O)C[C@@]21C	376.46800000000013	3.3908000000000023	4	1	0	0
[6339204.5]	0.7177432283409396	C[C@H]1CC[C@@H](C)C(=O)N1CCC(N)=O	198.26599999999996	0.5088	2	1	3	0
[187211.03]	0.9056709671480019	Cc1ccc(N(CC2=NCCN2)c2cccc(O)c2)cc1	281.35900000000004	2.840420000000001	3	2	4	2
[1.1945795e+09]	0.6535135154314028	O=c1[nH]c2cc(Cl)ccc2o1	169.56699999999998	1.7745	2	1	0	2
[660456.94]	0.5213238012078417	CCN(CC)CCNC(=O)c1cc(N)ccc1O	251.33	1.0459999999999996	4	3	6	1
[173.3036]	0.1735643864602374	CC(C)(O)c1ccccc1CC[C@@H](SCC1(CC(=O)O)CC1)c1cccc(/C=C/c2ccc3ccc(Cl)cc3n2)c1	586.1970000000001	8.948000000000002	5	2	12	4
[290856.56]	0.7127565388901168	CC(C)[C@@H]1N(CCOC(=O)C(c2ccccc2)c2ccccc2)CC1	337.46300000000014	4.092000000000004	3	0	7	2
[350003.2]	0.757667099994584	COc1ccccc1OCC(O)COC(N)=O	241.24299999999994	0.5302000000000002	5	2	6	1
[684709.1]	0.5980208715479165	C=CCc1cccc(OC)c1	148.20499999999996	2.4237	1	0	3	1
[3238.1672]	0.0684586754193834	C[C@@H](NC(=O)[C@@H](C)NC(=O)[C@@H](N)Cc1ccccc1)C(=O)N[C@@H](CS(C)(=O)=O)N[C@@H](C(=O)O)C(=O)N[C@@H](C)C(=O)O	600.6510000000002	-3.3151999999999964	12	8	16	1
[9473.293]	0.5647585145524567	Oc1ccc([C@@H]2O[C@H](c3ccc(O)cc3)[C@@H](O)[C@@H](O)[C@@H]2O)cc1	318.32500000000005	0.9930999999999992	6	5	2	2
[1691060.]	0.4236218014017957	CC/C=C/CCCC(C)=O	140.226	2.711900000000001	1	0	5	0
[487308.2]	0.8383597745599246	CCN[C@H](C)Cc1cccc(C(F)(F)F)c1	231.26099999999997	3.2459000000000024	1	1	4	1
[1.9503589e+09]	0.5859260277837529	CS[C@@H](C)C(=O)O	120.17299999999999	0.8225	3	1	2	0
[16389.064]	0.38714947503876584	CCCCC/C=C\C/C=C/CCCCCC(=O)O	252.3979999999999	5.104300000000004	2	1	12	0
[11152.352]	0.38484565451942204	COC(=O)[C@@]1(O)C(=O)C[C@H]2C(=O)C[C@@H]3C[C@H](O)C4=CC(=O)C=C[C@]4(C)[C@@]3(F)[C@@H](O)C[C@@]21C	450.4590000000002	0.37029999999999946	8	3	1	0
[10058.096]	0.7757257779528131	O=C(Nc1ccc(Cl)c(Cl)c1)c1cc(Cl)cc(Cl)c1O	351.0160000000001	5.258100000000002	2	2	2	2
[25946.588]	0.6576063486687792	C[C@H](COc1ccc(OCC(=O)CC(O)CN(C)C)cc1)c1ccccc1	371.47700000000003	3.1296000000000017	5	1	11	2
[497718.2]	0.3275037453254436	COc1ccc(C[C@H](N)C(=O)N[C@H]2[C@@H](O)[C@H](n3cnc4c(N(C)C)ncnc43)O[C@@H]2CO)cc1	471.51800000000026	-0.7936999999999972	10	4	8	3
[412739.34]	0.7048857984659846	CCOC(=O)N1CCC(=C2c3ccc(Cl)cc3CCc3cccnc32)CC1	382.89100000000025	4.887800000000005	3	0	1	2
[10450.311]	0.593334886982252	C[C@H](CCc1ccc(O)cc1)NCCc1ccc(O)c(O)c1	301.386	2.956800000000002	4	4	7	2
[9367.695]	0.4648343807760806	CC(C)=C1CC[C@H](C)[C@@H]2CC[C@]3(C)C[C@@H](O)C4=CC(=O)CC[C@]4(C)[C@H]3CC[C@@]21C	398.63100000000026	6.631900000000008	2	1	0	0
[42678.207]	0.5086503649973119	C=C(/C=C/C#CC(C)(C)C)Cc1cccc2ccccc12	274.40700000000004	5.5442000000000045	0	0	3	2
[178984.02]	0.8330157421148819	CCCN(CCC)S(=O)(=O)c1ccc(C(=O)O)cc1	285.36499999999995	2.1955	4	1	7	1
[7127359.5]	0.45292134802512557	CCCCOC(=O)c1ccc(N)cc1	193.24599999999998	2.2257	3	1	4	1
[586625.4]	0.5715301445256611	CC1=C[C@H]2OC(=O)[C@H]3C[C@H](C)[C@@H](O)C[C@@]3(C)[C@@]2(C)[C@H]1C(=O)O	308.374	1.9921	5	2	1	0
[185393.27]	0.48965047274782125	CCN(CC)CCOCCC1=CCC2CC1C2(C)C	265.441	3.727300000000003	2	0	8	0
[8818.727]	0.46901748000616883	COc1c(C)c2c(c(O)c1C/C=C(\C)CCC(=O)OCCN1CCOCC1)C(=O)OC2	433.5010000000003	2.52402	8	1	9	1
[198066.03]	0.8976823731418612	COc1ccc(C(CN(C)C)C2(O)CCCCC2)cc1	277.4079999999999	3.0356000000000014	3	1	5	1
[522.5927]	0.5277905059697585	C=C1/C(=C\C=C2/CCC[C@]3(C)[C@@H]([C@H](C)CCCC(C)C)CC[C@@H]23)C[C@@H](O)C[C@@H]1O	400.64700000000016	6.589800000000009	2	2	6	0
[33280.93]	0.6778330887220734	CC(=O)OCC(=O)[C@@]1(O)CC[C@H]2[C@@H]3CCC4=CC(=O)CC[C@]4(C)[C@@]3(F)[C@@H](O)C[C@@]21C	422.4930000000002	2.4445000000000006	6	2	3	0
[2.6190528e+08]	0.5773334672466578	O=Cc1cc2ccccc2o1	146.14499999999995	2.2453000000000003	2	0	1	2
[3669.7896]	0.28919343176396306	CO[C@H]1O[C@H](CO)[C@H](O)[C@@H](O[C@H]2C[C@@](C)(OC)[C@@H](O)[C@H](OC(C)=O)[C@@H]2C)[C@H](O)[C@@H]1O	438.47000000000014	-2.075999999999996	11	5	6	0
[18638.986]	0.671367259691675	CC1=C[C@@H](O)C[C@@H]2[C@@H]3CCC4=CC(=O)CC[C@]4(C)[C@H]3CC[C@]12C	314.46900000000005	4.435400000000004	2	1	0	0
[22850.73]	0.5388605597174689	COc1cc(CNC(=O)CCCC/C=C/C(C)C)ccc1O	305.418	3.789600000000003	3	2	9	1
[2.1699782e+11]	0.42124595946297344	C[C@]12C(=O)OC(=O)[C@]1(C)[C@H]1CC[C@@H]2O1	196.20199999999997	0.6436	4	0	0	0
[125145.59]	0.7467592312832124	CN(CCc1ccc(Cl)cc1)CCc1ccc(Cl)cc1	308.25199999999995	4.710400000000004	1	0	6	2
[6376.3564]	0.6076064560383313	CCCC(=O)c1cc(OC)c(OCC(=O)OC)cc1O	282.292	1.9354	6	1	7	1
[126566.93]	0.7520901528868826	C[C@@H](N)Cc1c[nH]c2cc(F)ccc12	192.23699999999997	2.1967	1	2	2	2
[4051195.]	0.8289288715670488	CN1[C@@H]2CC[C@H]1C[C@@H](OC(c1ccccc1)c1ccccc1)C2	307.43700000000007	4.417800000000004	2	0	4	2
[1769677.2]	0.2212869157438198	C=CCCCC/C(=N\OC(C)=O)CCc1ccccc1	273.376	4.2847000000000035	2	0	9	1
[413679.22]	0.623897308466284	C=C[C@]1(C)C[C@H]2[C@@H]3CCC4=CC(=O)CC[C@@H]4[C@H]3CC[C@@]21C	284.443	4.930400000000005	1	0	1	0
[39127.55]	0.35616404343455993	CCCCCC/C=C\CCCCCCCC(=O)O	254.4139999999999	5.328300000000005	2	1	13	0
[4.700645e+09]	0.4472640588768156	O=C(C[C@@H](O)C(=O)O)CC(=O)[O-]	175.11599999999996	-2.4688999999999997	6	2	5	0
[477.44727]	0.5023259105130484	CCOC(=O)C1=C(COCCN)NC(C)=C(C(=O)OC)C1c1ccccc1Cl	408.88200000000006	2.266300000000001	7	2	8	1
[1751.5818]	0.6025729235661365	CC(=O)OCC(=O)[C@@]12OC(C)(C)O[C@@H]1C[C@H]1[C@@H]3C[C@H](F)C4=CC(=O)C=C[C@]4(C)[C@@]3(F)[C@@H](O)C[C@@]12C	494.53100000000023	2.9376000000000015	7	1	3	0
[53427.695]	0.4143573581655692	CCCC/C=C\CCCCCCCC(=O)O	226.35999999999993	4.548100000000003	2	1	11	0
[126531.2]	0.757169743555686	C[C@]12CC[C@@H]3c4ccc(O)cc4CC[C@H]3[C@@H]1CC[C@@H]2O	272.3879999999999	3.6092000000000026	2	2	0	1
[5481.7227]	0.3175110108438159	CCCCCCCCC#CCCCCCCCCC(=O)O	294.4789999999999	5.9458000000000055	2	1	14	0
[23086.424]	0.7276819332353759	COC(=O)Nc1nc2cc(C(=O)c3ccc(F)cc3)ccc2[nH]1	313.288	3.111300000000001	4	2	3	3
[215924.77]	0.8531888169723718	CN1C(=N)CN=C(c2ccccc2)c2cc(Cl)ccc21	283.76200000000006	3.6044700000000027	1	1	1	2
[1327934.6]	0.5706251761604797	CC[C@H](S)CSc1ccccc1	198.35600000000002	3.4871000000000016	1	1	4	1
[17973.105]	0.7518432574235703	C=C(CO)[C@@H]1C[C@H]2C3=CC(=O)C4(C)C[C@@H](O)CC[C@]4(C)[C@H]3CC[C@@]21C	344.4950000000001	3.653800000000003	3	2	2	0
[7377.4]	0.18840417431203837	N#C[C@@]1(O[C@@H]2O[C@H](CO)[C@@H](O)[C@H](O)[C@H]2O)C[C@H]2O[C@@H]3[C@H]([C@@H](O)[C@H](O)[C@@H]3O)[C@H](O)[C@@H](O)[C@H]2O1	465.40800000000013	-5.9866199999999905	14	9	3	0
[53144.035]	0.81596107484263	Cc1c(CCO)c(C)c(CC(=O)O)cc1C	222.28399999999996	1.77376	3	2	4	1
[5219059.5]	0.674878289478739	CC1(C)S[C@H]2[C@H](NC(=O)[C@H](N)c3ccccc3)C(=O)N2[C@H]1C(=O)O	349.4120000000001	0.3181000000000002	6	3	4	1
[205.57872]	0.3854340052921877	C=CC1=CC(C)(CCCC(C)(C)C(=O)OCC(O)C[C@@H](O)CC(=O)[O-])[C@H]1C(=O)[O-]	410.4630000000002	-0.5235999999999985	8	2	13	0
[122251.625]	0.58930434676593	N#Cc1cc(C(=O)N[C@@H](CCC(=O)O)C(=O)O)ccc1O	292.24699999999996	0.31167999999999946	7	4	6	1
[12219.444]	0.5844860779881329	CCOC(=O)[C@H](CCc1ccccc1)N[C@@H](C)C(=O)N1Cc2ccccc2C[C@H]1C(=O)O	438.5240000000003	2.5671	6	2	9	2
[3.6611018e+08]	0.5302216682110639	O=c1ccc2ccccc2o1	146.14499999999998	1.793	2	0	0	2
[26913.367]	0.6967180478982185	CCCCc1ccc(OC)c(OCC(O)CNC(C)C)c1	295.423	2.775500000000001	4	2	10	1
[588805.7]	0.39454768812097624	C/C(=N/NC(=O)c1ccccc1)c1ccc(S(=O)(=O)c2ccc(N)cc2)cc1	393.46800000000013	3.255600000000001	4	2	5	3
[2035681.9]	0.8162310000887921	Oc1ccc(Cc2ccc(Cl)cc2)cc1	218.68300000000002	3.636400000000002	1	1	2	2
[139022.75]	0.5690339523176742	C[C@H](OC(=O)O)[C@H](C)OC(=O)OC[C@H]1O[C@@H](Oc2ccc(F)cc2)[C@H](O)[C@H]1O	404.343	1.2759999999999998	10	3	7	1
[30108.19]	0.49443162692459075	CCCCC(=O)N(Cc1ccc(-c2ccccc2-c2nnn[nH]2)cc1)[C@H](C(=O)O)C(C)C	435.52800000000013	4.161700000000002	6	2	10	3
[815522.06]	0.5031075138837579	O=C(/C=C/c1ccc(O)c(O)c1)OCCc1ccccc1	284.311	2.8969000000000005	4	2	5	2
[1589.5994]	0.3112839830535417	CO[C@@H]1O[C@@H](CO)[C@H](O)[C@H](O[C@H]2C[C@@](C)(OC)[C@@H](O)[C@H](OC(C)=O)[C@@H]2C)[C@H](OC(C)=O)[C@@H]1O	480.50700000000023	-1.505199999999996	12	4	7	0
[53984.637]	0.07817770022676294	N[C@@H](CSCC(=O)N[C@@H](CCC[C@H](N)C(=O)O)C(=O)N[C@@H](CCC(=O)O)C(=O)O)C(=O)NCC(=O)O	537.5480000000003	-3.251099999999994	14	9	19	0
[46270.727]	0.3873775107257624	CCCCC/C=C\CCCCCCCC(=O)O	240.38699999999992	4.938200000000004	2	1	12	0
[12085.714]	0.35210117154039805	O=[N+]([O-])c1cc([As](=O)(O)O)ccc1O	263.037	-1.1386000000000003	6	3	2	1
[22116.322]	0.4391367379374335	C[C@@H]1O[C@H](O[C@@H]2C=C3CC[C@@H]4[C@H](CC[C@]5(C)[C@@H](c6ccc(=O)oc6)CC[C@]45O)[C@@]3(C)CC2)[C@H](O)[C@H](O)[C@H]1O	530.6580000000004	3.013800000000002	8	4	3	1
[859524.8]	0.6038456847188672	CCN(CC)CCOC(=O)c1ccc(N)cc1	236.315	1.7673999999999999	4	1	6	1
[380442.94]	0.8040992067641555	C/C=C\[S@](=O)Cc1ccccc1O	196.27100000000002	2.1745000000000005	2	1	3	1
[4.3083987]	0.32301784061486916	COc1cc(-c2c(-c3ccc(F)cc3)nc(C(C)C)n2/C=C/[C@@H](O)C[C@@H](O)CC(=O)O)cc(CC)c1F	514.5690000000003	5.247000000000004	6	3	11	3
[275225.94]	0.8794576573550539	CCCNC(=O)NS(=O)(=O)c1ccc(Cl)cc1	276.745	1.7379	3	2	4	1
[77219.69]	0.26650873857111934	CCCCC/C=C\CCCCC(=O)OC(C)=O	240.34299999999993	3.7730000000000024	3	0	9	0
[10.802571]	0.671999391844661	CC[C@@H](C)C(=O)O[C@H]1C[C@@H](C)C=C2C=C[C@H](C)[C@H](CC[C@@H]3C[C@@H](O)CC(=O)O3)C21	404.54700000000025	4.195500000000004	5	1	6	0
[4117119.2]	0.5734015025854106	CC1(C)C[C@@H]2CC[C@@]3(C)C(=O)C4=CCC[C@@H]4C[C@H]3CC[C@@]21C	300.4860000000001	5.5445000000000055	1	0	0	0
[25092228.]	0.5323081767917158	O=[N+]([O-])/C=C/c1ccc(O)cc1O	181.147	1.3452	4	2	2	1
[1691.2993]	0.8553020577996142	Cc1ccccc1N1C(=O)c2cc(S(N)(=O)=O)c(Cl)cc2NC1C	365.8420000000001	2.714120000000001	4	2	2	2
[695682.8]	0.7817668594270732	COc1ccc(CN(CCN(C)C)c2ccccn2)cc1	285.391	2.658400000000001	4	0	7	2
[66719.5]	0.5710137425129463	CCCC(=O)Nc1ccc(OCC(O)CNC(C)C)c(C(C)=O)c1	336.4320000000001	2.3655	5	3	10	1
[132510.9]	0.805537119128119	C[C@H](c1ccc(F)cc1)N1CC(=O)OC(c2ccccc2)CC1	313.37200000000007	3.8769000000000027	3	0	3	2
[1291.5946]	0.4836844481595833	O=c1c(OS(=O)(=O)Nc2ccc(N(CCCl)CCCl)cc2)cc(OC(F)(F)F)c1O	491.27100000000013	3.416500000000001	7	2	10	1
[256665.81]	0.47385900944051185	O=C([C@H](O)CO[C@H](O)c1ccc(O)cc1)c1ccccc1O	304.29800000000006	1.3490999999999997	6	4	6	2
[16072479.]	0.6801783581027343	CC(C)C(=O)Nc1ccc([N+](=O)[O-])c(C(F)(F)F)c1	276.21399999999994	3.2081000000000017	3	1	3	1
[14263.354]	0.16021306746925917	NC1=N[C+]([C@@H]2O[C@H](CO)[C@@H](O[C@H]3[C@@H](O)[C@H](N)[C@H]3O)[C@H](O)[C@@H](CO)O2)[C@H](C)[C@]1(CC(=O)O)O	464.4480000000002	-4.996809999999991	13	9	7	0
[2.6066442]	0.4502355974717761	Cc1ccc(C)c(-c2cc(-c3ccc(F)cc3)c(/C=C/[C@@H]3C[C@@H](O)CC(=O)O3)c(C(C)C)n2)c1	459.56100000000026	6.374640000000007	4	1	5	3
[25337.828]	0.28604432543982367	CC/C=C\CC[C@@H](C)CCCCCCCC(=O)OCC(=O)O	312.45	4.727400000000003	4	1	14	0
[6831.431]	0.571136456131648	C[C@H](CCC(=O)O)[C@H]1CC[C@H]2[C@@H]3[C@H](O)C[C@@H]4C[C@H](O)CC[C@]4(C)[C@H]3C[C@H](O)[C@]12C	408.5790000000002	3.4487000000000023	5	4	4	0
[49761.297]	0.863919065170168	CCn1cc(C(=O)O)c(=O)c2cc(F)c(N3CCNCC3)nc21	320.324	0.6633000000000002	6	2	3	2
[1436580.8]	0.4860799811760921	CC(C)=C[C@@H]1C[C@H](C)[C@]2(CC[C@]3(C)C[C@@H]4C(C)=CC(=O)[C@H]4/C(C=O)=C\C[C@H]32)O1	382.5440000000001	5.213200000000005	3	0	2	0
[6299.45]	0.043741557343612084	N[C@H](CCC(=O)N[C@@H](CSSC[C@H](NC(=O)CC[C@H](N)C(=O)O)C(=O)NCC(=O)O)C(=O)NCC(=O)O)C(=O)O	612.6400000000004	-3.8767999999999985	16	10	21	0
[2070.1287]	0.3908922464329067	CCC[C@@H]1CCC[C@H](CC[C@@H](O)C[C@@H](O)CC(=O)O)[C@H]1COC(=O)C(C)(C)CC	414.58300000000025	4.165200000000003	6	3	13	0
[1217.5067]	0.4298292584463983	COc1cc([C@@H]2c3cc4c(cc3[C@@H](O[C@@H]3O[C@@H]5CO[C@@H](C)O[C@H]5[C@H](O)[C@H]3O)[C@H]3COC(=O)[C@H]23)OCO4)cc(OC)c1O	588.5620000000004	1.3385999999999993	13	3	5	2
[9371596.]	0.45454498474207145	Clc1ccccc1C(c1ccccc1)(c1ccccc1)n1ccnc1	344.845	5.376700000000004	1	0	4	4
[388432.22]	0.6559412371137278	Nc1ncnc(NS(=O)(=O)c2ccc(N)cc2)n1	266.286	-0.1632000000000004	7	3	3	2
[3953655.8]	0.6361827021244696	C=C1C[C@]23CCC4=CC(=O)C=C[C@]4(C)[C@@]3(F)[C@@H](O)C[C@]2(C)[C@@]1(O)C(=O)CO	376.4240000000002	1.5697999999999996	5	3	2	0
[2983997.]	0.8537542620617454	C[C@H](N)[C@@H]1CC[C@H](C(=O)Nc2ccnn2C)CC1	250.34599999999998	1.5121999999999998	3	2	3	1
[1133051.4]	0.25718517203487173	CO[C@@H]1[C@@H](O)[C@H](N)[C@@H](O[C@H]2O[C@H]([C@H](C)N)CC[C@H]2N)[C@H](O)[C@@H]1N(C)C(=O)CN	405.49600000000015	-3.585399999999993	10	6	6	0
[3236649.8]	0.49550945960987325	CSCC/C(=N\OC(C)(C)C)c1ccccc1S	283.462	4.247600000000005	2	1	5	1
[4.1264596]	0.409804186811716	Cc1cc(F)ccc1-c1c(-c2ccc(F)cc2)nc(C(C)C)n1/C=C/[C@@H](O)C[C@@H](O)CC(=O)O	470.5160000000002	4.984420000000007	5	3	9	3
[10.232417]	0.5532373059211996	C/C=C(/C)C(=O)O[C@H]1C[C@@H](C)C=C2C=C[C@H](C)[C@H](CC[C@@H]3C[C@@H](O)CC(=O)O3)[C@H]21	402.53100000000023	4.115600000000003	5	1	5	0
[25316202.]	0.770678866809672	CCOc1ccc(NC(C)=O)cc1	179.219	2.0437	2	1	3	1
[57904.36]	0.6171312932317708	CC(C)=CCC/C(C)=C/CO	154.253	2.6714000000000016	1	1	4	0
[9863645.]	0.6911954195243533	COc1cc(OC)c(C(=O)CCCN2CCCC2)c(OC)c1	307.39	2.7711000000000015	5	0	8	1
[21004930.]	0.5326180793674542	CCOC(=O)c1ccc(N)cc1	165.19199999999998	1.4455	3	1	2	1
[1.40069e+10]	0.6656235641878139	Cc1cc(=O)n(-c2ccccc2)n1C	188.23000000000002	1.4844199999999999	1	0	1	2
[53427.695]	0.4143573581655692	CCCC/C=C/CCCCCCCC(=O)O	226.35999999999993	4.548100000000003	2	1	11	0
[399385.03]	0.40119668604234654	CC1(C)CCC[C@]2(C)CC[C@@]3(CC[C@H]4[C@@H]5C[C@@H](O)C(=O)CC[C@]5(C)CC[C@]43C)[C@@]2(C)C[C@H]1C	456.7550000000004	7.96200000000001	2	1	0	0
[1886263.8]	0.4967939181581097	C=C(C)[C@H](C)[C@H]1CC[C@@]2(CC[C@]3(C)C[C@@H]4C(C)=CC(=O)[C@H]4/C(C=O)=C\C[C@H]32)O1	382.5440000000001	5.213200000000005	3	0	3	0
[2537379.]	0.5541818739705442	O=C(O)CCCC[C@@H]1CCSS1	206.332	2.7851000000000017	4	1	5	0
[3.9794622e+10]	0.41381170250557187	C=C(C)[C@@H]1[C@H]2OC(=O)[C@@H]1[C@]1(O)C[C@H]3O[C@]34C(=O)O[C@H]2[C@]14C	292.287	-0.0620000000000005	6	1	1	0
[4927.8916]	0.6318329361180623	O=c1c(-c2ccc(O)cc2)coc2cc(O)cc(O)c12	270.24	2.576800000000001	5	3	1	3
[16389.064]	0.38714947503876584	CCCCC/C=C\C/C=C\CCCCCC(=O)O	252.3979999999999	5.104300000000004	2	1	12	0
[14065.259]	0.6163299830060248	CC1(C)OC(=O)C[C@H]2[C@@H]3CCC4=CC(=O)CC[C@]4(C)[C@H]3CC[C@@]21C	330.4680000000001	4.450000000000004	3	0	0	0
[1236.5311]	0.4683330433225475	CCCCCCCCC#CC#C/C=C\CCCC(=O)O	274.404	4.5549000000000035	2	1	10	0
[610555.5]	0.6498890462135971	Cc1cn([C@H]2C=C[C@@H](CO)O2)c(=O)[nH]c1=O	224.21599999999998	-0.7090799999999999	4	2	2	1
[4444.648]	0.3233811192104613	CCN1C[C@]2(COC)[C@H](O)C[C@H](OC)[C@@]34[C@@H]5C[C@@]6(O)[C@H](OC(=O)c7ccccc7)[C@@H]5[C@@](OC(C)=O)([C@@H]([C@H](OC)[C@H]23)[C@@H]14)[C@@H](O)[C@@H]6OC	645.7460000000003	0.6481000000000035	12	3	9	1
[5710.3896]	0.3783999947354947	CCCCCCCCC#CC#CC1OC1CCCC(=O)O	290.403	3.7661000000000024	3	1	10	0
