# Supplementary material for: Transformer-Decoder GPT Models for Generating Virtual Screening Libraries of HMG-Coenzyme A Reductase Inhibitors: Effects of Temperature, Prompt Length, and Transfer-Learning Strategies
Source: J Chem Inf Model. 2024 Nov 7;64(22):8464–80. doi: 10.1021/acs.jcim.4c01309 (PMC11600504; doi:10.1021/acs.jcim.4c01309)
Supplement: Supplementary file 3 — ci4c01309_si_003.zip [file ci4c01309_si_003.zip › Datasets/xfer_Learning_files/2XA5K9S_model_gen_ic50_results/2XA5K9S_Docking_Statin_similarity_0p5.csv]

Generated Molecule	atorvastatin	rosuvastatin	simvatstatin	lovastatin	fluvastatin	pravastatin
O=C(O[C@H]1COC(=O)c2cc(OC(=O)O)c(C(=O)O)c(C(=O)O)c2)C[C@H](OC(=O)c2cc(O)c(O)c(O)c2)C(=O)O1	0.11940298507462686	0.11235955056179775	0.12941176470588237	0.13095238095238096	0.10285714285714286	0.12352941176470589
C[C@@H]1C(=O)O[C@@H](C)[C@H](O)[C@@H]1CO[C@](C)(CC[C@@H](O)CC(=O)O)[C@H](C)C(=O)NCc1ccc(C)cc1	0.2222222222222222	0.23809523809523808	0.2222222222222222	0.21678321678321677	0.21232876712328766	0.2962962962962963
Cc1c(O)cccc1C(=O)N[C@@H](CSc1ccccc1)[C@H](O)CN1C[C@H]2CCCC[C@H]2C[C@H]1C(=O)NC(C)(C)C	0.22043010752688172	0.15606936416184972	0.15476190476190477	0.14285714285714285	0.2037037037037037	0.1488095238095238
COOC(=O)C1=C(C)NC(C)=C(C(=O)OC)C1c1cccc(Cl)c1Cl	0.13043478260869565	0.13970588235294118	0.11194029850746269	0.11363636363636363	0.12781954887218044	0.11278195488721804
Cc1c(/C=C/[C@@H](O)C[C@@H](O)CC(=O)[O-])c(-c2ccc(F)cc2)cn1-c1ccccc1-c1ccccc1	0.46621621621621623	0.3475177304964539	0.06976744186046512	0.07692307692307693	0.4566929133858268	0.12269938650306748
CSc1cccc(-c2nc(C(C)C)n(/C=C/[C@@H](O)C[C@@H](O)CC(=O)O)c2-c2ccc(F)cc2)c1	0.4217687074829932	0.4796747967479675	0.08641975308641975	0.10126582278481013	0.5391304347826087	0.19863013698630136
COc1cc(-c2cc(-c3ccccc3)nc(C(C)C)c2/C=C/[C@@H]2C[C@@H](O)CC(=O)O2)cc(CC)c1	0.2159090909090909	0.21428571428571427	0.19078947368421054	0.20945945945945946	0.21333333333333335	0.11801242236024845
CSCC[C@H](NC(=O)[C@@H](Cc1ccccc1)NC(=O)[C@@H](N)Cc1ccccc1)C(=O)N[C@@H](CCC(=O)O)C(=O)N[C@@H](CC(=O)O)C(=O)O	0.2602040816326531	0.14583333333333334	0.07	0.07614213197969544	0.1878453038674033	0.14516129032258066
C[C@H](NC(=O)[C@@H](C)NC(=O)[C@@H](N)Cc1ccccc1)C(=O)N[C@@H](CS(C)(=O)=O)N[C@@H](C(=O)N[C@@H](CCC(=O)O)C(=O)O)C(C)C	0.18781725888324874	0.17613636363636365	0.09239130434782608	0.09944751381215469	0.16091954022988506	0.14942528735632185
C[C@@H](/C=C/C(=O)O)[C@H]1C[C@@H](C)C=C2C=C[C@H](C)[C@H](CC[C@@H]3C[C@@H](O)CC(=O)O3)C21	0.1016949152542373	0.1506849315068493	0.62	0.6666666666666666	0.13986013986013987	0.3305785123966942
CCC[C@@H](c1ccc(OCC(O)C[C@@H](O)CC(=O)O)cc1)c1ccccc1	0.36428571428571427	0.25190839694656486	0.1048951048951049	0.11428571428571428	0.3706896551724138	0.2764227642276423
CC1=CC(=O)CC(C)(CCC[C@]2(C)CC[C@@H](O)CC(=O)O2)C1	0.0736196319018405	0.08823529411764706	0.19327731092436976	0.19658119658119658	0.07518796992481203	0.11023622047244094
CCCCCCCCC#CC#CC#CCCCCCC(=O)O	0.0658682634730539	0.06338028169014084	0.0661764705882353	0.06716417910447761	0.06569343065693431	0.09923664122137404
CCCc1ccc(NC(=O)c2c(-c3ccccc3)c(-c3ccc(F)cc3)c(CC[C@@H](O)C[C@@H](O)CC(=O)[O-])n2C(C)C)(C)c1	0.49056603773584906	0.2804878048780488	0.10270270270270271	0.11602209944751381	0.4041095890410959	0.2155688622754491
CCC(C)(C)C(=O)O[C@@H]1C2C(=C[C@H](C)[C@H]1[C@@H](O)c1ccccc1)C=C[C@H](C)[C@@H]2CC[C@@H]1C[C@@H](O)CC(=O)O1	0.1702127659574468	0.13529411764705881	0.6260869565217392	0.5163934426229508	0.175	0.3006993006993007
CC1(C)CCC[C@@H]2CC[C@@H]3[C@@H]4CCC5=CC(=O)CC[C@]5(C)[C@H]4[C@@H](O)C[C@]3(C)[C@]2(C(=O)CO)O1	0.061855670103092786	0.08484848484848485	0.1610738255033557	0.16326530612244897	0.06748466257668712	0.12418300653594772
CCCCCC[C@H](C)[C@H]1C(=O)C[C@H]2[C@@H]3CC[C@H]4C(C)=CC(=O)CC[C@]4(C)[C@H]3CC[C@@]21C	0.08064516129032258	0.0875	0.16666666666666666	0.1773049645390071	0.06962025316455696	0.15172413793103448
CC(C)c1nc(-c2ccc(F)cc2)c(-c2ccc(F)cc2)n1/C=C/[C@H](O)C[C@H](O)CC(=O)O	0.4305555555555556	0.49166666666666664	0.08125	0.09615384615384616	0.5398230088495575	0.19444444444444445
CC/C=C\CC[C@H](C)[C@@H]1CC[C@@]2(CC[C@]3(C)CO[C@@]2(C)[C@H]3CC[C@@]3(C)[C@H](C)CCC3)C1	0.046632124352331605	0.06060606060606061	0.11920529801324503	0.12837837837837837	0.04938271604938271	0.12
CC[C@H](C)C(=O)O[C@H]1C[C@H](O)C[C@@H]2C=C[C@H](C)[C@H](CCC3C[C@@H](O)CC(=O)O3)[C@@H]12	0.0893854748603352	0.10526315789473684	0.48623853211009177	0.6326530612244898	0.09395973154362416	0.35294117647058826
COc1cc(-c2cc(-c3ccccc3)nc(C(C)C)c2/C=C/[C@@H]2C[C@@H](O)CC(=O)O2)cc(CC)c1O	0.21348314606741572	0.21935483870967742	0.18831168831168832	0.20666666666666667	0.2185430463576159	0.12345679012345678
CC/C=C\CC[C@@H](C)CC[C@H](O)[C@H]1CC[C@@]2(C)[C@H]3CC[C@H](O)CC[C@@]3(C)CC[C@@]2(C)[C@H]1CC(=O)O	0.09895833333333333	0.12195121951219512	0.14102564102564102	0.1503267973856209	0.11180124223602485	0.18791946308724833
CN[C@H](C)c1ccc(OCCC(O)COc2ccc(C(F)(F)F)cc2)cc1	0.21794871794871795	0.16428571428571428	0.09027777777777778	0.09929078014184398	0.2248062015503876	0.1223021582733813
CC#C[C@]1(O)CC[C@H]2[C@@H]3CCC4=CC(=O)CCC4=C3[C@@H](c3ccc(N(C)C)cc3)C[C@@]21C	0.10215053763440861	0.14102564102564102	0.11688311688311688	0.11842105263157894	0.12337662337662338	0.08227848101265822
Cc1cc(CNC(=O)c2c(-c3ccccc3)c(-c3ccc(F)cc3)c(CC[C@@H](O)C[C@@H](O)CC(=O)[O-])n2C(C)C)nn1C	0.4810126582278481	0.29375	0.09239130434782608	0.10555555555555556	0.4125874125874126	0.20481927710843373
CC[C@@H]1C(=O)[C@@H](C)[C@@H](O)[C@H](C)[C@@H](OC(=O)c2ccc(F)cc2)C(=O)N[C@H]1CCC(=O)N[C@@H](CC(=O)O)C(=O)O	0.21666666666666667	0.23076923076923078	0.19230769230769232	0.20261437908496732	0.21428571428571427	0.24161073825503357
COc1cc(-c2c(-c3ccccc3)nc(C(C)(C)C)n2/C=C/[C@@H](O)C[C@@H](O)CC(=O)O)cc(CC)c1F	0.3333333333333333	0.35	0.13664596273291926	0.11728395061728394	0.38345864661654133	0.19736842105263158
C[C@@H](NC(=O)[C@@H]1CCCN1C(=O)[C@H](Cc1ccccc1)NC(=O)[C@H](Cc1ccccc1)NC(=O)CNC(=O)NC(=O)[C@@H](CCC(=O)O)C(C)C)C	0.24878048780487805	0.145	0.10396039603960396	0.11616161616161616	0.17894736842105263	0.14432989690721648
C=C1[C@H](O)C[C@H]2[C@@H]3CCC4=CC(=O)C=C[C@]4(C)[C@@]3(F)[C@@H](O)C[C@@]2(C)[C@@]1(F)COP(=O)(O)O	0.08108108108108109	0.0949367088607595	0.1597222222222222	0.1619718309859155	0.09090909090909091	0.1527777777777778
C=CC(=C)CC(=O)O[C@H]1C[C@@H](C)C=C2C=C[C@H](C)[C@H](CC[C@@H]3C[C@@H](O)CC(=O)O3)[C@H]21	0.08791208791208792	0.09615384615384616	0.7010309278350515	0.7157894736842105	0.09210526315789473	0.3442622950819672
COc1cc(-c2cc(-c3ccccc3)nc(C(C)C)c2/C=C/[C@@H]2C[C@@H](O)CC(=O)O2)cc(CC(C)C)c1	0.21666666666666667	0.21518987341772153	0.18471337579617833	0.19480519480519481	0.21428571428571427	0.1144578313253012
CC1(C)C=C[C@H]2[C@@H]3CCC4=CCCC[C@@H]4[C@]3(C)CC[C@]2(C)[C@H]1CC(=O)CN1CCN(c2cc(N3CCCC3)nc(N3CCCC3)n2)CC1	0.06722689075630252	0.10194174757281553	0.11055276381909548	0.1116751269035533	0.07766990291262135	0.0891089108910891
CC/C=C\CCCC(=O)O[C@H]1CC[C@@]2(C)C(=O)C=C[C@H]3C[C@H](CC[C@@H]4C[C@@H](O)CC(=O)O4)[C@H]3CC[C@@]21C	0.07352941176470588	0.09714285714285714	0.34782608695652173	0.35294117647058826	0.08092485549132948	0.1935483870967742
C[C@H]1O[C@@H](OC(=O)C(Cl)(c2ccc(O)cc2)C(Cl)(Cl)Cl)[C@H](Cl)C(Cl)C1	0.09036144578313253	0.1079136690647482	0.1746031746031746	0.15873015873015872	0.11194029850746269	0.13953488372093023
CCc1cc(-c2c(-c3ccc(F)cc3)nc(C(C)C)n2/C=C/[C@@H](O)C[C@@H](O)CC(=O)O)cc(CC)c1F	0.3670886075949367	0.4765625	0.10240963855421686	0.11728395061728394	0.44881889763779526	0.21333333333333335
C[C@@H]1C[C@@H](c2c(F)c(N)c3c(=O)c(C(=O)O)cn(C4CC4)c3c2F)C[C@H](C)N1	0.11764705882352941	0.11643835616438356	0.16296296296296298	0.16541353383458646	0.12056737588652482	0.1223021582733813
COc1cccc2c1C(=O)c1c(O)c3c(c(O)c1C2=O)C[C@@](O)(C(=O)CO)C[C@@H]3O[C@H]1C[C@H](N)[C@@H](O)[C@H](C)O1	0.12755102040816327	0.12790697674418605	0.16770186335403728	0.16981132075471697	0.1317365269461078	0.15432098765432098
O=C(O)C[C@@H](O)C[C@H](O)/C=C/n1c(C(F)(F)F)nc(-c2ccc(F)cc2)c1-c1ccc(F)cc1	0.3684210526315789	0.4140625	0.0736196319018405	0.07453416149068323	0.4666666666666667	0.16
C=C[C@@H](CO[C@@H]1O[C@H](C)[C@@H](OC(=O)c2ccccc2)[C@H](O)[C@H](OC(=O)[C@H](C)CC(=O)O)[C@H]1O)[C@H](O)[C@@H](C)O	0.2122905027932961	0.20253164556962025	0.15723270440251572	0.19736842105263158	0.2251655629139073	0.2887323943661972
CC(C)c1cc(-c2cccc(Br)c2)c(-c2ccc(F)cc2)n1/C=C/[C@@H](O)C[C@@H](O)CC(=O)O	0.4405594405594406	0.4435483870967742	0.08125	0.09615384615384616	0.5535714285714286	0.19444444444444445
CSCCCCCCC#CC#CCCCCCCCC(=O)O	0.0658682634730539	0.06338028169014084	0.058394160583941604	0.05925925925925926	0.06569343065693431	0.09090909090909091
C=Cc1ccc(CNC(=O)c2c(-c3ccccc3)c(-c3ccc(F)cc3)c(CC[C@@H](O)C[C@@H](O)CC(=O)[O-])n2C(C)C)cc1	0.5159235668789809	0.2710843373493976	0.07894736842105263	0.0913978494623656	0.410958904109589	0.19298245614035087
C[C@@H]1C/C=C/C=C/C=C/C=C/[C@H](O[C@@H]2O[C@H](C)[C@@H](O)[C@H](N)[C@@H]2O)C[C@@H]2O[C@](O)(C[C@@H](O)C[C@H]3O[C@@H]3/C=C/C(=O)O1)C[C@H](O)[C@H]2C(=O)O	0.09375	0.07389162561576355	0.18435754189944134	0.1864406779661017	0.09230769230769231	0.14673913043478262
CN[C@H](C)C(=O)N[C@@H](Cc1ccccc1)C(=O)N1CCC[C@H]1C(=O)N[C@@H](CCC(=O)O)C(=O)N[C@@H](CC(=O)O)C(=O)O	0.21164021164021163	0.15428571428571428	0.10112359550561797	0.11494252873563218	0.18674698795180722	0.18181818181818182
CC(C)[C@H](/N=C/[C@H](C)C(=O)N[C@@H](Cc1ccc(O)cc1)C(=O)NCC(=O)N[C@@H](CCC(=O)O)C(=O)O)C(=O)NCC(=O)O	0.17346938775510204	0.18023255813953487	0.08839779005524862	0.1016949152542373	0.16470588235294117	0.17365269461077845
CO[C@@H]1C[C@H](OC(=O)c2cccnc2)C[C@H](/C=C/c2c(-c3ccc(F)cc3)nc(N(C)S(C)(=O)=O)nc2C(C)C)O1	0.21164021164021163	0.4744525547445255	0.13953488372093023	0.14792899408284024	0.25477707006369427	0.11428571428571428
C=C(C)[C@@H](O)CC[C@H](C)[C@H]1CC[C@@]2(C)C3=CC(=O)[C@@H]4C[C@H](O)CC[C@]4(C)C3=CCN(Cc3cccc(O)c3)CC[C@@]21C	0.14925373134328357	0.14606741573033707	0.1511627906976744	0.15976331360946747	0.16374269005847952	0.15204678362573099
COc1cc(-c2c(-c3ccccc3)c(-c3ccc(F)cc3)c(CC[C@@H](O)C[C@@H](O)CC(=O)[O-])n2C(C)C)cc(-c2ccc(F)cc2)c1OC	0.4482758620689655	0.25	0.08415841584158416	0.09595959595959595	0.36645962732919257	0.1657754010695187
CC(C)c1nc(CN(C)C(=O)N[C@H](C(=O)N[C@@H](Cc2ccccc2)C[C@H](O)[C@H](Cc2ccccc2)NC(=O)OCc2cncs2)C(C)C)cs1	0.28	0.19895287958115182	0.09313725490196079	0.09950248756218906	0.19148936170212766	0.1326530612244898
C[C@H](NC(=O)[C@@H](C)NC(=O)[C@@H](N)Cc1ccccc1)C(=O)N[C@@H](CS(C)(=O)=O)N[C@@H](CCC(=O)O)C(=O)N[C@@H](CCC(=O)O)C(=O)O	0.18811881188118812	0.17032967032967034	0.078125	0.09042553191489362	0.16201117318435754	0.15730337078651685
C[C@@H]1O[C@@H](Oc2c(-c3ccc(F)cc3)nc(C(C)C)n2/C=C/[C@@H](O)C[C@@H](O)CC(=O)O)[C@@H](C)[C@H]1O	0.30434782608695654	0.4878048780487805	0.1568627450980392	0.174496644295302	0.43548387096774194	0.26618705035971224
CCCn1c(=O)c2c(-c3ccccc3)cc(-c3ccc(F)cc3)c(CC[C@@H](O)C[C@@H](O)CC(=O)[O-])c21	0.4594594594594595	0.2684563758389262	0.09580838323353294	0.10365853658536585	0.38345864661654133	0.1895424836601307
CCC[C@@H](NC(=O)[C@@H](Cc1ccc(O)cc1)NC(=O)[C@@H](N)CCc1ccccc1)C(=O)N[C@@H](CCC(=O)O)C(=O)N[C@@H](CCCC(=O)O)C(=O)O	0.21428571428571427	0.13432835820895522	0.07246376811594203	0.0784313725490196	0.18617021276595744	0.13917525773195877
CC(C)NC(=O)c1ccc(-c2ccccc2)c(-c2ccc(F)cc2)c(CC[C@@H](O)C[C@@H](O)CC(=O)[O-])n1C(C)C	0.4900662251655629	0.3026315789473684	0.09714285714285714	0.1111111111111111	0.39855072463768115	0.2088607594936709
O=C(O)C[C@@H](O)C[C@H](O)/C=C/n1c(C(F)(F)F)nc(-c2ccc(F)cc2)c1-c1ccc(F)cc1O	0.3291139240506329	0.4076923076923077	0.07272727272727272	0.0736196319018405	0.44715447154471544	0.16556291390728478
CNc1cccc(-c2nc(C(C)C)n(/C=C/[C@@H](O)C[C@@H](O)CC(=O)O)c2-c2ccc(F)cc2)c1	0.4513888888888889	0.4796747967479675	0.08641975308641975	0.10126582278481013	0.5391304347826087	0.19863013698630136
CO[C@H]1C[C@H](OC(=O)c2cccnc2)C[C@H](/C=C/c2c(-c3ccc(F)cc3)nc(N(C)S(C)(=O)=O)nc2C(C)C)O1	0.21164021164021163	0.4744525547445255	0.13953488372093023	0.14792899408284024	0.25477707006369427	0.11428571428571428
COc1cccc2c1C(=O)c1c(O)c3c(c(O)c1C2=O)C[C@@](O)(C(=O)CO)C[C@@H]3O[C@H]1C[C@H](N)[C@H](O)[C@H](C)O1	0.12755102040816327	0.12790697674418605	0.16770186335403728	0.16981132075471697	0.1317365269461078	0.15432098765432098
CNc1ncc(-c2ccc(F)cc2)c(-c2ccc(F)cc2)c1/C=C/[C@@H]1C[C@@H](O)CC(=O)O1	0.24848484848484848	0.20945945945945946	0.15333333333333332	0.1554054054054054	0.27007299270072993	0.075
CCc1cccc(NC(=O)c2c(-c3ccc(F)cc3)c(-c3ccc(F)cc3)c(CC[C@@H](O)C[C@@H](O)CC(=O)[O-])n2C(C)C)c1	0.48125	0.2727272727272727	0.09090909090909091	0.10382513661202186	0.37583892617449666	0.20833333333333334
C=C1CC[C@@H](O)C/C1=C/C=C1\CCC[C@]2(C)[C@@H]([C@H](C)/C=C/[C@H](C)C(C)C)CC[C@@H]12	0.059782608695652176	0.10526315789473684	0.11724137931034483	0.1267605633802817	0.09395973154362416	0.09523809523809523
CC[C@H](C)CCC(=O)OC[C@H]1C[C@@H](C)C=C2C=C[C@H](C)[C@H](CC[C@@H]3C[C@@H](O)CC(=O)O3)C21	0.10270270270270271	0.11320754716981132	0.6285714285714286	0.69	0.09554140127388536	0.36
C=C1CC[C@@H](O)C/C1=C/C=C1\CCC[C@]2(C)[C@@H]([C@H](C)CCCC(C)C)CC[C@@H]12	0.0782122905027933	0.10666666666666667	0.1347517730496454	0.15328467153284672	0.09523809523809523	0.11971830985915492
C=C[C@](C)(O)CCC1=CCC[C@H]1C(=O)NC(=O)CC(C)(C)[C@@H](O)CC(=O)NCC(=O)Nc1ccccc1	0.22033898305084745	0.14545454545454545	0.13664596273291926	0.12422360248447205	0.17197452229299362	0.1592356687898089
O=C1CN[C@H](C(=O)N[C@@H](C(=O)N[C@@H](CCc2ccccc2)C(=O)O)[C@H](O)C(Cc2ccccc2)NCCN(CCCl)CCCl)N1	0.24742268041237114	0.13756613756613756	0.08290155440414508	0.08947368421052632	0.17318435754189945	0.1366120218579235
Cc1cnc(CNC(=O)c2c(-c3ccccc3)c(-c3ccc(F)cc3)c(CC[C@@H](O)C[C@@H](O)CC(=O)[O-])n2C(C)C)[nH]1	0.48717948717948717	0.2893081761006289	0.08743169398907104	0.1005586592178771	0.41843971631205673	0.2073170731707317
CC[C@H](C)C(=O)O[C@H]1C[C@H](O)C=C2C=C[C@H](C)[C@H](CC[C@@H](O)C[C@@H](O)CC(=O)NO)[C@H]21	0.20606060606060606	0.1780821917808219	0.34959349593495936	0.4642857142857143	0.16783216783216784	0.875
CCC(C)(C)C(=O)O[C@H]1C[C@@H](C)C=C2C=C[C@H](C)[C@H](CC[C@@H](O)C[C@@H](O)CC(=O)NO)[C@H]21	0.1893491124260355	0.16778523489932887	0.5412844036697247	0.4188034188034188	0.14965986394557823	0.5904761904761905
CCCC[C@H](NC(=O)[C@@H](Cc1ccccc1)NC(=O)CN)C(=O)N[C@@H](CCC(=O)O)C(=O)N[C@@H](CCCC(=O)O)C(=O)N[C@@H](CC(=O)O)C(=O)O	0.1712962962962963	0.12437810945273632	0.06796116504854369	0.07389162561576355	0.14507772020725387	0.15263157894736842
C=C[C@](C)(O)CCC1=CCC[C@H]1C(=O)NC(=O)CC(C)(C)[C@@H]	0.0949367088607595	0.09774436090225563	0.15702479338842976	0.13114754098360656	0.08461538461538462	0.13934426229508196
OCC1=C[C@@H](O)C[C@H](O)[C@@]1(CC(=O)O)[C@@H](C(=O)O)[C@H](C(=O)O)OC(=O)CCCC(=O)NCC(=O)O	0.10695187165775401	0.0975609756097561	0.10828025477707007	0.11688311688311688	0.08695652173913043	0.2097902097902098
O=C(CCCc1ccccc1)c1ccccc1-c1ccccc1-c1ccccc1C(F)C(O)C[C@@H]1CC(=O)O1	0.31213872832369943	0.14285714285714285	0.12790697674418605	0.13609467455621302	0.2111801242236025	0.10285714285714286
N#CC1=C(C(=O)N[C@H](C(=O)O)[C@@H](Cc2ccccc2)C(=O)O)C(=O)N[C@@H]1C(=O)N[C@@H](CCC(=O)O)C(=O)O	0.20555555555555555	0.15151515151515152	0.08875739644970414	0.0963855421686747	0.17834394904458598	0.1509433962264151
Oc1c(Br)cc(Cl)c(Cl)c1Cc1c(O)c(Cl)cc(Cl)c1Cl	0.08280254777070063	0.08333333333333333	0.04580152671755725	0.046511627906976744	0.08661417322834646	0.046153846153846156
CC(C)c1cc(-c2ccc(F)cc2)cc(-c2ccc(F)cc2)c1OCC(O)C[C@@H](O)CC(=O)[O-]	0.40268456375838924	0.3188405797101449	0.09316770186335403	0.10828025477707007	0.3828125	0.18243243243243243
CC(C)c1nn(-c2ccccc2)c(-c2ccc(F)cc2)c1CCC(O)C[C@@H](O)CC(=O)[O-]	0.4782608695652174	0.36153846153846153	0.08917197452229299	0.10457516339869281	0.4576271186440678	0.20567375886524822
COCc1ccc(CNC(=O)c2c(-c3ccccc3)c(-c3ccc(F)cc3)c(CC[C@@H](O)C[C@@H](O)CC(=O)[O-])n2C(C)C)cc1	0.50625	0.26627218934911245	0.08900523560209424	0.10160427807486631	0.3933333333333333	0.20348837209302326
CCC(=O)N[C@@H](Cc1ccc(F)cc1)C(=O)N1CCC[C@H]1C(=O)N[C@@H](CC(=O)O)C(=O)NCC(=O)NCC(=O)O	0.19786096256684493	0.19393939393939394	0.11046511627906977	0.11834319526627218	0.19254658385093168	0.1656441717791411
C=C(CC(C)C)C(=O)OC[C@H]1CCCC=C2C=C[C@H](C)[C@H]2/C=C/C(=O)C(C)C[C@@H]3O[C@H](C[C@H](O)CC(=O)O)C[C@@H]3C[C@@H](O)CC(=O)O1	0.1619047619047619	0.17297297297297298	0.3105590062111801	0.33121019108280253	0.15846994535519127	0.2804878048780488
CC[C@H](C(C)C)[C@H](O)[C@H](C)[C@H]1CC[C@H]2[C@@H]3CCC4=CC(=O)CC[C@]4(C)[C@H]3CC[C@]21C	0.07650273224043716	0.1038961038961039	0.1388888888888889	0.15714285714285714	0.09271523178807947	0.13986013986013987
CC(C)n1c(CC[C@@H](O)C[C@@H](O)CC(=O)[O-])c(-c2ccc(F)cc2)c(-c2ccccc2)c1C(=O)Nc1ccc(S(N)(=O)=O)cc1	0.551948051948052	0.2926829268292683	0.07853403141361257	0.09090909090909091	0.39864864864864863	0.18497109826589594
CC(C)C1=CC[C@@H]2C[C@@H]3CCC4=CC(=O)CCC4=C3[C@@H](c3ccc(N(C)C)cc3)C[C@@]21C	0.13259668508287292	0.16339869281045752	0.12418300653594772	0.13333333333333333	0.1456953642384106	0.09615384615384616
Cc1cc(Cl)ccc1-c1c(F)c(C(C)C)c(Cl)cc1O	0.16666666666666666	0.18487394957983194	0.07142857142857142	0.09016393442622951	0.1826086956521739	0.08064516129032258
CCCC[C@H](CNC(=O)[C@@H](N)Cc1ccccc1)C(=O)N[C@@H](CC(=O)O)C(=O)N1CCC[C@H]1C(=O)N[C@@H](CCC(=O)O)C(=O)N[C@@H](CCC(=O)O)C	0.18433179723502305	0.1330049261083744	0.09268292682926829	0.1044776119402985	0.15979381443298968	0.16753926701570682
CC1=C(/C=C/C(C)=C/C=C/C(C)=C\C(=O)O)C(C)(C)CCC1	0.06097560975609756	0.10526315789473684	0.11023622047244094	0.10317460317460317	0.09230769230769231	0.08527131782945736
C[C@H]1C[C@H](O)[C@@H](C)O[C@H]2[C@@H]3C[C@H](C)C4=CC(=O)CC[C@]4(C)[C@H]3CC[C@@]21C	0.03910614525139665	0.06	0.21428571428571427	0.208	0.047619047619047616	0.11764705882352941
CC(/C=C/C(C)c1ccccc1)C(=O)N[C@@H](C(=O)N[C@@H](CCC(=O)O)C(=O)O)C(=O)N[C@@H](CC(=O)O)C(C)C(=O)O	0.21081081081081082	0.19393939393939394	0.08522727272727272	0.09883720930232558	0.21518987341772153	0.18012422360248448
CC(C)(C)NC(=O)[C@@H]1CN(Cc2cccnc2)CCN1C[C@@H](O)C[C@@H](Cc1ccccc1)C(=O)N[C@H]1c2ccccc2C[C@H]1O	0.2857142857142857	0.15508021390374332	0.14754098360655737	0.1366120218579235	0.2057142857142857	0.16111111111111112
CC(C)c1cc(-c2ccccc2)cc(CC2CCCCC2)c1OCC(O)C[C@@H](O)CC(=O)[O-]	0.3081761006289308	0.22297297297297297	0.12179487179487179	0.13815789473684212	0.2846715328467153	0.20833333333333334
C[C@@H](CCO)CC(=O)OC[C@H]1CCC[C@@H]2[C@@H]3CCC4=CC(=O)CC[C@]4(C)[C@H]3C(=O)C[C@@]21C	0.10270270270270271	0.11320754716981132	0.1554054054054054	0.1736111111111111	0.09554140127388536	0.1643835616438356
CC(C)[C@H](NC(=O)[C@H](Cc1ccc(O)cc1)NC(=O)CNC(=O)[C@H](Cc1ccccc1)NC(=O)CN)C(=O)N[C@@H](C)C(=O)N[C@@H](CCC(=O)O)C	0.22705314009661837	0.15816326530612246	0.08333333333333333	0.095	0.2	0.13989637305699482
C#Cc1cnc(C[S+]([O-])c2ccc(F)cc2)cc1-c1ccc(F)cc1	0.23178807947019867	0.1865671641791045	0.04081632653061224	0.041379310344827586	0.24193548387096775	0.034013605442176874
CC(=O)[C@]1(O)Cc2c(O)c3c(c(O)c2[C@@H](O[C@H]2C[C@H](N)[C@H](O)[C@H](C)O2)C1)C(=O)c1ccccc1C3=O	0.15135135135135136	0.13414634146341464	0.16883116883116883	0.17105263157894737	0.16025641025641027	0.15483870967741936
Cc1cc(-c2ccc(F)cc2)c(/C=C/[C@@H]2C[C@@H](O)CC(=O)O2)c(C)n1	0.1858974358974359	0.264	0.1875	0.19047619047619047	0.2540983606557377	0.09420289855072464
O=C1OC(c2ccc(O)cc2)=C(O)c2cc(O)cc(Nc3ccc(Cl)cc3)c2C1=O	0.22085889570552147	0.14666666666666667	0.0641025641025641	0.06493506493506493	0.2014388489208633	0.057692307692307696
CC[C@@H]1C[C@@H](CCC[C@@H](O)C[C@@H](O)CC(=O)[O-])C[C@H]1-c1ccc(F)cc1	0.2550335570469799	0.25	0.16666666666666666	0.17829457364341086	0.2601626016260163	0.2857142857142857
COc1cc(-c2cc(-c3ccccc3)c(-c3ccc(F)cc3)nc2C(C)C)cc(CC)c1OC	0.31875	0.2602739726027397	0.07878787878787878	0.08641975308641975	0.2785714285714286	0.07272727272727272
CCCCC[C@H](O)CC(=O)Nc1ccccc1C(=O)OCC(O)CCNC(=O)CC(=O)O	0.23030303030303031	0.18120805369127516	0.1038961038961039	0.11258278145695365	0.20422535211267606	0.2246376811594203
CCOC(=O)C1=C(C)NC(C)=C(C(=O)OCC)C1c1ccccc1/C=C/C(=O)OC(C)(C)C	0.14606741573033707	0.17218543046357615	0.1476510067114094	0.11920529801324503	0.1780821917808219	0.11842105263157894
C[C@H]1O[C@@H](Oc2c(-c3ccc(F)cc3)nc(C(C)C)n2/C=C/[C@@H](O)C[C@@H](O)CC(=O)O)[C@@H](O)[C@H]1O	0.30434782608695654	0.47580645161290325	0.14193548387096774	0.15894039735099338	0.43548387096774194	0.26618705035971224
CCC/C=C1\OC(=O)C(S(=O)(=O)NC(=O)NC(C)=O)c2ccccc21	0.15822784810126583	0.17293233082706766	0.12781954887218044	0.1297709923664122	0.17054263565891473	0.12030075187969924
CC[C@H](C)C(=O)O[C@H]1C[C@@H](C)C=C2C=C[C@H](C)[C@H](CC[C@@H]3C[C@@H](O)CC(=O)O3)C21	0.09550561797752809	0.12	0.7802197802197802	1.0	0.10135135135135136	0.47706422018348627
CC1(C)CC(=O)CC2=CC(=O)CCC(C)(C)[C@@H]21	0.05263157894736842	0.08130081300813008	0.12389380530973451	0.12612612612612611	0.05785123966942149	0.07692307692307693
C=C(C)C(=O)O[C@H]1C[C@H](O)C=C2C=C[C@H](C)[C@H](CC[C@@H]3C[C@@H](O)CC(=O)O3)[C@H]21	0.09090909090909091	0.1	0.6391752577319587	0.6526315789473685	0.0958904109589041	0.4107142857142857
COc1cc(-c2cc(-c3ccccc3)nc(C(C)C)c2/C=C/[C@@H]2C[C@@H](O)CC(=O)O2)cc(CCC)c1	0.21910112359550563	0.21794871794871795	0.19480519480519481	0.21333333333333335	0.21710526315789475	0.12269938650306748
CC(C)CCC[C@@H](C)[C@H]1CC[C@@]2(C(C)O)C3=CCC4C(C)(C)[C@@H](O)CC[C@]4(C)C3CC[C@]12C	0.0851063829787234	0.09937888198757763	0.125	0.1342281879194631	0.08860759493670886	0.14864864864864866
Cc1nn(C)c(=O)c(-c2ccc(F)cc2)c1/C=C/[C@@H]1C[C@@H](O)CC(=O)O1	0.2064516129032258	0.25984251968503935	0.1937984496124031	0.1968503937007874	0.27049180327868855	0.10071942446043165
O=C(O)[C@H]1CC[C@H](C2=C4CC(=O)O)CC[C@@H]1CN(CC(=O)C=C42)[C@@H](O)CC(=O)N1CCN(c2ccc(F)cc2)CC1	0.19791666666666666	0.20833333333333334	0.10674157303370786	0.11428571428571428	0.2147239263803681	0.13953488372093023
CSCC[C@H](NC(=O)[C@@H](Cc1ccccc1)NC(=O)CN)C(=O)N[C@@H](CC(=O)O)C(=O)N[C@@H](CCC(=O)O)C(=O)O	0.19576719576719576	0.14367816091954022	0.07222222222222222	0.07909604519774012	0.1686746987951807	0.16363636363636364
CC(C)c1cc(-c2ccc(F)cc2)c(-c2cccc(Cl)c2)n1/C=C/[C@@H](O)C[C@@H](O)CC(=O)O	0.4305555555555556	0.4435483870967742	0.08125	0.09615384615384616	0.5535714285714286	0.19444444444444445
CCCCCn1cc(OCC(O)C[C@@H](O)CC(=O)O)c(C(c2ccc(F)cc2)c2ccccc2)c1C(=O)O	0.4166666666666667	0.2847682119205298	0.09302325581395349	0.10059171597633136	0.3897058823529412	0.24666666666666667
C/C=C(\C)C(=O)O[C@H]1C[C@@H](C)C=C2C=C[C@H](C)[C@H](CC[C@@H]3C[C@@H](O)CC(=O)O3)C21	0.08333333333333333	0.11258278145695365	0.7419354838709677	0.7582417582417582	0.09395973154362416	0.35294117647058826
COc1cc(-c2cc(-c3ccccc3)nc(C(C)C)c2/C=C/[C@@H]2C[C@@H](O)CC(=O)O2)cc(CC)c1OC	0.2032967032967033	0.20754716981132076	0.19230769230769232	0.20261437908496732	0.2064516129032258	0.1144578313253012
CC(C)c1nc(-c2ccc(F)cc2)cc(-c2ccc(F)cc2)c1/C=C/[C@@H]1C[C@@H](O)CC(=O)O1	0.2606060606060606	0.28368794326241137	0.15894039735099338	0.17687074829931973	0.2846715328467153	0.09433962264150944
O=C(O)[C@@H]1CC[C@H](C2=C4CC(=O)O)CC[C@@H]1CN(CC(=O)C=C42)[C@@H](O)CC(=O)NCC(=O)NCC(=O)O	0.13089005235602094	0.11834319526627218	0.10909090909090909	0.11728395061728394	0.11515151515151516	0.1592356687898089
CC(C)c1cc(-c2ccc(F)cc2)c(-c2ccc(F)cc2)n1/C=C/[C@@H](O)C[C@@H](O)CC(=O)O	0.4405594405594406	0.4435483870967742	0.08125	0.09615384615384616	0.5398230088495575	0.19444444444444445
NS(=O)(=O)c1cc2c(cc1Cl)NC(C(Cl)Cl)NS2(=O)=O	0.056962025316455694	0.10236220472440945	0.05511811023622047	0.06451612903225806	0.06299212598425197	0.05555555555555555
NO[C@H](Cc1ccc(N(CCCl)CC(Cl)(Cl)Cl)cc1)C(=O)N[C@H](CCC(=O)O)C(=O)O	0.16470588235294117	0.16326530612244897	0.1	0.10135135135135136	0.14482758620689656	0.16312056737588654
CC1=C[C@H](c2ccccc2)[C@H](C)[C@@H]2CC[C@@H]1C[C@@H]2OC(=O)C[C@@H](O)CC(=O)O	0.22929936305732485	0.18571428571428572	0.21212121212121213	0.2248062015503876	0.23846153846153847	0.2926829268292683
O=C1CN(S(=O)(=O)c2ccccc2)C(=O)N(CCS(=O)(=O)O)c2ccccc21	0.2229299363057325	0.15384615384615385	0.08163265306122448	0.08275862068965517	0.19402985074626866	0.06756756756756757
C[C@H]1O[C@@H](Oc2c(-c3ccc(F)cc3)nc(C(C)C)n2/C=C/[C@@H](O)C[C@@H](O)CC(=O)O)[C@@H](C)[C@H](O)[C@@H]1O	0.29518072289156627	0.46875	0.1592356687898089	0.17647058823529413	0.4186046511627907	0.26573426573426573
COC(=O)C1=C(C)NC(C)=C(C(=O)OC)C1c1ccccc1[N+](=O)[O-]	0.1518987341772152	0.15671641791044777	0.11194029850746269	0.11363636363636363	0.16279069767441862	0.11278195488721804
COc1ccc(CNC(=O)c2c(-c3ccccc3)c(-c3ccc(F)cc3)c(CC[C@@H](O)C[C@@H](O)CC(=O)[O-])n2C(C)C)cc1	0.5159235668789809	0.2710843373493976	0.09042553191489362	0.10326086956521739	0.4013605442176871	0.20710059171597633
Cc1ncc(C)c(-c2ccc(F)cc2)c1/C=C/[C@@H]1C[C@@H](O)CC(=O)O1	0.2012987012987013	0.25396825396825395	0.1875	0.19047619047619047	0.275	0.09420289855072464
CCNC(=O)c1c(-c2ccccc2)c(-c2ccc(F)cc2)c(CC[C@@H](O)C[C@@H](O)CC(=O)[O-])n1C(C)C	0.5174825174825175	0.3103448275862069	0.10179640718562874	0.1165644171779141	0.46825396825396826	0.23648648648648649
O=C(O)C[C@H](O)C[C@H](O)/C=C/n1c(C(F)(F)F)nc(-c2ccc(F)cc2)c1-c1ccc(F)cc1	0.3684210526315789	0.4140625	0.0736196319018405	0.07453416149068323	0.4666666666666667	0.16
CCC(=O)N[C@@H](Cc1ccc(F)cc1)C(=O)N1CCC[C@H]1C(=O)N[C@@H](CCC(=O)O)C(=O)NCC(=O)NCC(=O)O	0.18848167539267016	0.17647058823529413	0.10857142857142857	0.11627906976744186	0.1746987951807229	0.15568862275449102
O=C(O)C[C@H](O)C[C@H](O)/C=C/n1c(C(F)(F)F)nc(-c2ccc(F)cc2)c1-c1ccc(F)cc1O	0.3291139240506329	0.4076923076923077	0.07272727272727272	0.0736196319018405	0.44715447154471544	0.16556291390728478
C=C1[C@@H](O)C[C@H]2[C@@H]3CCC4=CC(=O)C=C[C@]4(C)[C@@]3(F)[C@@H](O)C[C@@]2(C)[C@@]1(O)COP(=O)(O)O	0.08108108108108109	0.0949367088607595	0.1597222222222222	0.1619718309859155	0.09090909090909091	0.1527777777777778
CC(C)(O)c1ncc(-c2ccccc2)c(-c2ccc(F)cc2)c1OCC(O)C[C@@H](O)CC(=O)[O-]	0.4413793103448276	0.3	0.11392405063291139	0.10126582278481013	0.4274193548387097	0.174496644295302
COc1cc(C(=O)NS(=O)(=O)c2ccccc2C)ccc1Cc1cn(C)c2ccc(NC(=O)OC3CCCC3)cc12	0.22872340425531915	0.14606741573033707	0.10614525139664804	0.10734463276836158	0.19879518072289157	0.1005586592178771
C/C=C(\C)C(=O)O[C@H]1C[C@@H](C)C=C2C=C[C@H](C)[C@H](CC[C@@H]3C[C@@H](O)CC(=O)O3)[C@H]21	0.08333333333333333	0.11258278145695365	0.7419354838709677	0.7582417582417582	0.09395973154362416	0.35294117647058826
CCOC(=O)C1=C(C)NC(C)=C(C(=O)OC)C1c1cccc(Cl)c1Cl	0.1375	0.14814814814814814	0.12878787878787878	0.13076923076923078	0.13636363636363635	0.1297709923664122
COc1cc(-c2cc(-c3ccccc3)c(-c3ccc(F)cc3)nc2C(C)C)cc(OC)c1OC	0.3105590062111801	0.25170068027210885	0.0658682634730539	0.07317073170731707	0.2695035460992908	0.059880239520958084
COC(=O)C1=C(C)NC(C)=C(C(=O)OCC(C)C)C1c1ccccc1[N+](=O)[O-]	0.1728395061728395	0.18115942028985507	0.12142857142857143	0.13138686131386862	0.18796992481203006	0.13043478260869565
C[C@@H]1C[C@H]2[C@@H]3CCC4=CC(=O)C=C[C@]4(C)[C@@]3(F)[C@@H](O)C[C@]2(C)[C@@]1(O)C(=O)COP(=O)(O)O	0.08695652173913043	0.11612903225806452	0.19285714285714287	0.1956521739130435	0.09803921568627451	0.18571428571428572
COc1ccc(OC2C[C@@H](O)C[C@H](/C=C/c3c(-c4ccc(F)cc4)nc(N(C)S(C)(=O)=O)nc3C(C)C)O2)c(OC)c1	0.203125	0.44680851063829785	0.13793103448275862	0.14619883040935672	0.2360248447204969	0.10674157303370786
Cc1cn(-c2ccccc2)c(-c2cccc(F)c2)c(-c2ccc(F)cc2)n1/C=C/[C@@H](O)C[C@@H](O)CC(=O)O	0.4605263157894737	0.3448275862068966	0.06779661016949153	0.07471264367816093	0.4728682170542636	0.15337423312883436
CC(C)c1cc(-c2ccc(F)cc2)c(OCC2C[C@@H](O)CC(=O)O2)c(C(C)C)c1	0.22641509433962265	0.2631578947368421	0.2366412213740458	0.25984251968503935	0.26356589147286824	0.13380281690140844
C=C1CS[C@@H](C(=O)OCc2ccccc2)C[C@H](/C=C/c2c(-c3ccc(F)cc3)nc(N(C)S(C)(=O)=O)nc2C(C)C)O1	0.2677595628415301	0.4748201438848921	0.12429378531073447	0.13872832369942195	0.2903225806451613	0.10614525139664804
CO[C@@H]1O[C@H](CO)[C@H](O)[C@H](O[C@H]2C[C@@](C)(OC)[C@@H](O)[C@H](OC(C)=O)[C@@H]2C)[C@H](OC(C)=O)[C@@H]1C(=O)O	0.06701030927835051	0.08433734939759036	0.16778523489932887	0.16216216216216217	0.06060606060606061	0.17687074829931973
COCC(=O)C1=C(C)NC(C)=C(C(=O)OCC)C1c1ccccc1/C=C/C(=O)OC(C)(C)C	0.14606741573033707	0.17218543046357615	0.1476510067114094	0.11920529801324503	0.1780821917808219	0.11842105263157894
CC[C@H](C)C(=O)O[C@H]1C[C@H](O)C=C2C=C[C@H](C)[C@H](CC[C@@H](O)C[C@@H](O)CC(=O)[O-])[C@H]21	0.20245398773006135	0.18181818181818182	0.35833333333333334	0.47706422018348627	0.17142857142857143	0.8837209302325582
C=C(C)C(=O)O[C@H]1C[C@H](O)C=C2C=C[C@H](C)[C@H](CC[C@@H](O)C[C@@H](O)CC(=O)[O-])[C@H]21	0.19135802469135801	0.16083916083916083	0.3445378151260504	0.3620689655172414	0.15827338129496402	0.6736842105263158
C#C[C@]1(O)CC[C@H]2[C@@H]3CCC4=CC(=O)CC[C@@H]4[C@H]3CC[C@@]21C	0.03508771929824561	0.041666666666666664	0.1076923076923077	0.109375	0.04316546762589928	0.07518796992481203
C#C[C@@]1(CO)CC[C@H]2[C@@H]3CCC4=CC(=O)CCC4=C3[C@@H](c3ccc(N(C)C)cc3)C[C@@]21C	0.10810810810810811	0.14102564102564102	0.11688311688311688	0.11842105263157894	0.13071895424836602	0.08917197452229299
CC(C)(O)c1ccccc1CC[C@@H](SCC1(CC(=O)O)CC1)c1cccc(/C=C/c2ccc3ccc(Cl)cc3n2)c1	0.2692307692307692	0.1791907514450867	0.10614525139664804	0.09497206703910614	0.24375	0.11299435028248588
C=C1/C(=C\C=C2/CCC[C@]3(C)[C@@H]([C@H](C)CCCC(C)C)CC[C@@H]23)C[C@@H](O)C[C@@H]1O	0.08333333333333333	0.11258278145695365	0.15714285714285714	0.17647058823529413	0.10135135135135136	0.14184397163120568
CCOC(=O)C1=C(COCCN)NC(C)=C(C(=O)OC)C1c1ccccc1Cl	0.17073170731707318	0.14583333333333334	0.1276595744680851	0.12949640287769784	0.1678832116788321	0.14492753623188406
C=CC1=CC(C)(CCCC(C)(C)C(=O)OCC(O)C[C@@H](O)CC(=O)[O-])[C@H]1C(=O)[O-]	0.15757575757575756	0.16312056737588654	0.14492753623188406	0.11428571428571428	0.14388489208633093	0.23622047244094488
COc1cc(-c2c(-c3ccc(F)cc3)nc(C(C)C)n2/C=C/[C@@H](O)C[C@@H](O)CC(=O)O)cc(CC)c1F	0.3584905660377358	0.4765625	0.10909090909090909	0.12422360248447205	0.44881889763779526	0.21333333333333335
CC[C@@H](C)C(=O)O[C@H]1C[C@@H](C)C=C2C=C[C@H](C)[C@H](CC[C@@H]3C[C@@H](O)CC(=O)O3)C21	0.09550561797752809	0.12	0.7802197802197802	1.0	0.10135135135135136	0.47706422018348627
Cc1ccc(C)c(-c2cc(-c3ccc(F)cc3)c(/C=C/[C@@H]3C[C@@H](O)CC(=O)O3)c(C(C)C)n2)c1	0.22807017543859648	0.2978723404255319	0.17218543046357615	0.19047619047619047	0.2805755395683453	0.1
Cc1cc(F)ccc1-c1c(-c2ccc(F)cc2)nc(C(C)C)n1/C=C/[C@@H](O)C[C@@H](O)CC(=O)O	0.38666666666666666	0.49586776859504134	0.08695652173913043	0.10191082802547771	0.5172413793103449	0.2
C/C=C(/C)C(=O)O[C@H]1C[C@@H](C)C=C2C=C[C@H](C)[C@H](CC[C@@H]3C[C@@H](O)CC(=O)O3)[C@H]21	0.08333333333333333	0.11258278145695365	0.7419354838709677	0.7582417582417582	0.09395973154362416	0.35294117647058826
