# Supplementary material for: Transformer-Decoder GPT Models for Generating Virtual Screening Libraries of HMG-Coenzyme A Reductase Inhibitors: Effects of Temperature, Prompt Length, and Transfer-Learning Strategies
Source: J Chem Inf Model. 2024 Nov 7;64(22):8464–80. doi: 10.1021/acs.jcim.4c01309 (PMC11600504; doi:10.1021/acs.jcim.4c01309)
Supplement: Supplementary file 3 — ci4c01309_si_003.zip [file ci4c01309_si_003.zip › Datasets/xfer_Learning_files/2XA5K9S_model_gen_ic50_results/2XA5K9S_Refined_Statin_similarity_0p0.csv]

Generated Molecule	atorvastatin	rosuvastatin	simvatstatin	lovastatin	fluvastatin	pravastatin
CCCCNC(=O)c1ccc(N)cc1	0.14074074074074075	0.14414414414414414	0.12037037037037036	0.12264150943396226	0.1509433962264151	0.1111111111111111
O=S1(=O)CCNCC1O	0.022058823529411766	0.027522935779816515	0.08163265306122448	0.08333333333333333	0.01904761904761905	0.06060606060606061
CCO[P@H](=O)N(C)C(=O)Nc1ccc(S(C)(=O)=O)cc1	0.14285714285714285	0.21551724137931033	0.125	0.1271186440677966	0.13333333333333333	0.11666666666666667
CO[C@H]1CC[C@]2(C)[C@H]3CCC4=CCCC[C@@H]4[C@H]3CC[C@@]21C	0.023391812865497075	0.03496503496503497	0.10077519379844961	0.10236220472440945	0.02877697841726619	0.08461538461538462
O=C(CO)NCP(=O)(O)O	0.07692307692307693	0.08653846153846154	0.07	0.07142857142857142	0.08	0.09278350515463918
NCCCCNC(=O)N[C@@H](Cc1ccccc1)C(=O)N1CCC[C@H]1C(=O)N[C@@H](CCC(=O)O)C(=O)NCC(=O)O	0.17098445595854922	0.11173184357541899	0.0903954802259887	0.09770114942528736	0.1411764705882353	0.14285714285714285
O=C(CCCN1CC=C(n2c(=O)[nH]c3ccccc32)CC1)c1ccc(F)cc1	0.2564102564102564	0.18181818181818182	0.10884353741496598	0.1103448275862069	0.30158730158730157	0.08
CCCCCC[C@@H]1C[C@@H]1CCCCCCCCCC(=O)OCC(O)COP(=O)([O-])OCC[N+](C)(C)C	0.06965174129353234	0.08045977011494253	0.12345679012345678	0.1320754716981132	0.06395348837209303	0.14556962025316456
CC(C)N1[C@H](C(=O)Nc2ccccc2)CC1=O	0.2366412213740458	0.1440677966101695	0.13157894736842105	0.15454545454545454	0.21495327102803738	0.12280701754385964
NC(=O)N1c2ccccc2CCc2ccccc21	0.2014388489208633	0.12	0.08064516129032258	0.08196721311475409	0.21621621621621623	0.064
CNC[C@@H](C)Cc1cccc(C(F)(F)F)c1	0.12056737588652482	0.12931034482758622	0.08695652173913043	0.09821428571428571	0.14545454545454545	0.08771929824561403
NC[C@H]1O[C@H](CO[C@H]2O[C@H](CO)[C@@H](O[C@H]3O[C@H](CO)[C@@H](O)[C@H](O[C@H]4OC[C@H](O)[C@@H](O)[C@H](O)[C@H]4O)[C@H](O)[C@H]3O)[C@H](N)[C@@H]2O)[C@H](O)[C@@H](O)[C@@H]1O	0.029535864978902954	0.02358490566037736	0.07653061224489796	0.07731958762886598	0.024154589371980676	0.08247422680412371
C#CCCCNC(=O)c1ccccc1	0.16541353383458646	0.10344827586206896	0.08928571428571429	0.09090909090909091	0.16037735849056603	0.09009009009009009
C/C=C\C/C=C/C(=O)O[C@H]1C(C)=C(Cl)C[C@H]2C[C@@H]3C[C@H](O)C[C@H]3CC[C@@]21C	0.049723756906077346	0.07947019867549669	0.1893939393939394	0.19230769230769232	0.07482993197278912	0.1386861313868613
Cc1cc(C2CCCCC2)n(O)c(=O)c1	0.060810810810810814	0.06557377049180328	0.10714285714285714	0.10909090909090909	0.07758620689655173	0.06956521739130435
ClP(Cl)OCc1ccc(C(Cl)(Cl)Cl)cc1	0.0763888888888889	0.09401709401709402	0.07017543859649122	0.061946902654867256	0.09821428571428571	0.05217391304347826
CC(C)[N+](CC)CCOc1ccccc1.[Br-]	0.16176470588235295	0.12931034482758622	0.10619469026548672	0.12844036697247707	0.17757009345794392	0.12727272727272726
Cc1cc(N2CCCCC2)n(O)c(=O)c1	0.060810810810810814	0.06557377049180328	0.09734513274336283	0.0990990990990991	0.07758620689655173	0.0603448275862069
Cc1c(O)cccc1C(=O)N[C@@H](CSc1ccccc1)[C@H](O)CN1C[C@H]2CCCC[C@H]2C[C@H]1C(=O)NC(C)(C)C	0.22043010752688172	0.15606936416184972	0.15476190476190477	0.14285714285714285	0.2037037037037037	0.1488095238095238
COOC(=O)C1=C(C)NC(C)=C(C(=O)OC)C1c1cccc(Cl)c1Cl	0.13043478260869565	0.13970588235294118	0.11194029850746269	0.11363636363636363	0.12781954887218044	0.11278195488721804
COc1cc(S(=O)(=O)NC(=O)c2ccccc2)cc(OC)c1OC	0.1830065359477124	0.16666666666666666	0.0962962962962963	0.09774436090225563	0.18253968253968253	0.08888888888888889
NC(N)=NC(=O)c1ccccc1	0.13846153846153847	0.09009009009009009	0.06481481481481481	0.0660377358490566	0.1485148514851485	0.07547169811320754
C[C@@H]1CN[C@H]2[C@@H]3C[C@H]4CCC[C@@H]4[C@H]3CC[C@@]21C	0.012345679012345678	0.014814814814814815	0.11016949152542373	0.11206896551724138	0.015384615384615385	0.08333333333333333
C/N=C(\N)C(=O)Nc1ccc([N+](=O)[O-])cc1O	0.11888111888111888	0.11764705882352941	0.09482758620689655	0.09649122807017543	0.11304347826086956	0.09565217391304348
O=C(O)[C@@](O)(CO)C(=O)O	0.0859375	0.08737864077669903	0.0707070707070707	0.061224489795918366	0.08080808080808081	0.12903225806451613
O=CC[C@H](O)[C@H](O)CO	0.078125	0.11	0.039603960396039604	0.05102040816326531	0.11578947368421053	0.10638297872340426
O=C(CO)[C@@H](O)COc1cccc2ccccc12	0.2028985507246377	0.16806722689075632	0.09917355371900827	0.11016949152542373	0.2761904761904762	0.11864406779661017
C[C@@](O)(CC(=O)O)CC(=O)O	0.109375	0.11650485436893204	0.10101010101010101	0.08080808080808081	0.1111111111111111	0.14893617021276595
CCCCCNC(=O)N(Cc1ccc(N)cc1)C1CCCCC1	0.11728395061728394	0.12408759124087591	0.1297709923664122	0.13178294573643412	0.12030075187969924	0.12213740458015267
C1SSCSSC1	0.0	0.0	0.03	0.030612244897959183	0.0	0.009900990099009901
COCCOc1cc(CC2CNC(=O)N2)ccc1OC	0.09554140127388536	0.10687022900763359	0.12096774193548387	0.12295081967213115	0.1111111111111111	0.104
CC1=N[C@@H](C(=O)N[C@@H](CC(C)C)c2ccccc2)C(=O)N(C)S1(=O)=O	0.19736842105263158	0.19230769230769232	0.12030075187969924	0.13953488372093023	0.20967741935483872	0.1297709923664122
Nc1nc(O)c2ncn(CCC(CO)CO)c2n1	0.10738255033557047	0.12195121951219512	0.056	0.06557377049180328	0.09917355371900827	0.09166666666666666
O=C1NC2(CCCC2)CC(=O)N1CCCCN1CCN(c2ncccc2)CC1	0.10674157303370786	0.08280254777070063	0.09333333333333334	0.0945945945945946	0.1	0.07236842105263158
C[C@@H]1O[C@H](NC(=O)[C@@H](O)[C@H](O)[C@H]2O[C@H](C)[C@@H](O)[C@H](O)[C@H]2O)[C@H](O)[C@@H](O)[C@@H]1O	0.0755813953488372	0.0821917808219178	0.1259259259259259	0.13636363636363635	0.0851063829787234	0.15267175572519084
CCC[C@@H]1CCO[C@@H]2C[C@H]3[C@@H](C4=CC(=O)CC[C@]43C)[C@H]1CC[C@]2(C)CO	0.056179775280898875	0.06622516556291391	0.19230769230769232	0.1953125	0.061224489795918366	0.14925373134328357
CCCNCC(C)C(=O)C(C)C(=O)O	0.13533834586466165	0.13761467889908258	0.11320754716981132	0.1485148514851485	0.12264150943396226	0.19387755102040816
C=CC[C@H](C(=O)O)[C@H]1CC[C@H]2[C@@H]3CCC4=C[C@@H](O)CC[C@@H]4[C@H]3CC[C@@]21C	0.062146892655367235	0.08053691275167785	0.13970588235294118	0.15037593984962405	0.08333333333333333	0.14925373134328357
C=CC[C@@]1(C(=O)CO)[C@H](C)C[C@H]2[C@@H]3CCC4=CC(=O)CC[C@]4(C)[C@@]3(F)[C@@H](O)C[C@@]21C	0.07692307692307693	0.10457516339869281	0.17266187050359713	0.17518248175182483	0.09333333333333334	0.14893617021276595
CSc1cccc(-c2nc(C(C)C)n(/C=C/[C@@H](O)C[C@@H](O)CC(=O)O)c2-c2ccc(F)cc2)c1	0.4217687074829932	0.4796747967479675	0.08641975308641975	0.10126582278481013	0.5391304347826087	0.19863013698630136
CSc1cnc(NS(=O)(=O)c2ccc(NC(=O)c3ccc(N)cc3)cc2)n1C	0.22929936305732485	0.1773049645390071	0.0738255033557047	0.07482993197278912	0.1925925925925926	0.06711409395973154
CC(C)[C@H]1C(=O)N2CCC[C@H]2[C@]2(O)O[C@](NC(=O)[C@@H]3C=C4c5cccc6[nH]cc(c56)C[C@H]4N(C)C3)(C(C)C)C(=O)N12	0.13930348258706468	0.14772727272727273	0.15294117647058825	0.16167664670658682	0.14534883720930233	0.1206896551724138
CCCSS[C@H](CC)CCSCC	0.055944055944055944	0.05084745762711865	0.06306306306306306	0.08411214953271028	0.043859649122807015	0.11428571428571428
CN1CC[C@@H](OC(=O)c2cccnc2)C[C@H]2C(=O)c3cccc4[nH]cc(c34)C[C@H]21	0.14367816091954022	0.12418300653594772	0.14482758620689656	0.14685314685314685	0.16783216783216784	0.10738255033557047
C[C@@H]1O[C@@]2(OC(=O)CCC2)C[C@H]1CC[C@]1(O)C[C@H]2O[C@@]2(C)[C@H]1C(=O)C(=O)O	0.08	0.087248322147651	0.16417910447761194	0.16666666666666666	0.07534246575342465	0.15671641791044777
Cc1cc(I)cc(-c2cc(F)cc(S(=O)(=O)NC(=O)c3ccc(O)cc3)c2)c1	0.2229299363057325	0.20437956204379562	0.07432432432432433	0.07534246575342465	0.20300751879699247	0.06756756756756757
CCC[C@@H](F)Cc1cc(F)c(OC(C)=O)cc1O	0.13194444444444445	0.14285714285714285	0.13043478260869565	0.14285714285714285	0.14912280701754385	0.1415929203539823
COc1c2occc2cc2ccc(=O)oc12	0.1103448275862069	0.12605042016806722	0.0847457627118644	0.08620689655172414	0.1415929203539823	0.058333333333333334
C=C1C[C@@H](OCc2ccccc2)C[C@H](/C=C/c2c(-c3ccc(F)cc3)nc(N(C)S(C)(=O)=O)nc2C(C)C)O1	0.2655367231638418	0.4701492537313433	0.12352941176470589	0.13855421686746988	0.28859060402684567	0.09826589595375723
O=CN1CCCCC1CCN(CCCCCN)c1cccc(Cl)c1	0.08875739644970414	0.09027777777777778	0.10218978102189781	0.1037037037037037	0.10144927536231885	0.0948905109489051
C[C@@]1(CCC(=O)O)[C@H](C)C[C@H](O)CC1	0.07801418439716312	0.09649122807017543	0.16666666666666666	0.17	0.10091743119266056	0.16831683168316833
C=C(C=O)C1=C(C)C(=O)C(C)=C(O)O1	0.07857142857142857	0.10714285714285714	0.09259259259259259	0.09433962264150944	0.10185185185185185	0.06363636363636363
C[C@H]1SCCC1C(=O)N(CCc1ccccc1)Cc1ccccc1	0.23333333333333334	0.12056737588652482	0.1259259259259259	0.12781954887218044	0.18604651162790697	0.11029411764705882
N[C@@H](Cc1cnc(N(CCCl)CCCl)cc1)C(=O)O	0.11333333333333333	0.13821138211382114	0.09836065573770492	0.1092436974789916	0.125	0.1271186440677966
C[N+]1(C)[C@H]2C[C@H](OC(=O)[C@H](CO)c3ccccc3)C[C@H]1[C@H]1O[C@H]12.[Br-]	0.13836477987421383	0.1079136690647482	0.184	0.2066115702479339	0.15503875968992248	0.176
c1ccc(C(Nc2ccccc2)c2ccccc2)cc1	0.2962962962962963	0.08823529411764706	0.0364963503649635	0.04477611940298507	0.18181818181818182	0.03676470588235294
C#CCNCC(=O)Oc1ccccc1C	0.13768115942028986	0.1206896551724138	0.10714285714285714	0.10909090909090909	0.16822429906542055	0.09821428571428571
SCCc1cnc(N2CCN(CCO)CC2)nc1N	0.06962025316455696	0.07575757575757576	0.07936507936507936	0.08064516129032258	0.06201550387596899	0.06299212598425197
CN[C@](N)(Cc1ccc(F)cc1)C(=O)N1CCC[C@H]1C(=O)N[C@@H](CCC(=O)O)C(C)C	0.22839506172839505	0.23741007194244604	0.14482758620689656	0.15492957746478872	0.22794117647058823	0.17857142857142858
CN[C@@H](CCCNC(=O)[C@@H]1CCCN1C(=O)[C@H](Cc1ccccc1)NC(=O)CN)[C@H](CCC(C)C)N1CCCC1	0.17525773195876287	0.12290502793296089	0.1016949152542373	0.11560693641618497	0.14619883040935672	0.14792899408284024
C=CCN1CC[C@]23c4c5ccc(O)c4O[C@H]2/C(=N/N=C2\CC[C@@]4(O)[C@H]6Cc7ccc(O)c8c7[C@@]4(CCN6CC=C)[C@H]2O8)CC[C@@]3(O)[C@H]1C5	0.09523809523809523	0.1024390243902439	0.0891089108910891	0.09	0.11055276381909548	0.07352941176470588
Nc1ccn([C@@H]2O[C@H](CO)[C@@H](O)[C@@H]2O)c(=O)n1	0.07333333333333333	0.09836065573770492	0.12280701754385964	0.125	0.09322033898305085	0.11403508771929824
CSC[C@H]1N[C@@H](C)[C@H](O[C@H]2O[C@H](C(=O)NC)[C@H](O)[C@H](O)[C@H]2O)[C@H](O)[C@H]1O[C@H]1O[C@H](C)[C@@H](O)[C@H](N)[C@H]1O	0.04975124378109453	0.06358381502890173	0.1337579617834395	0.13548387096774195	0.052941176470588235	0.12025316455696203
CSC[C@@H](NC(=O)Cc1ccccc1)Nc1ccccc1	0.2846715328467153	0.12878787878787878	0.08333333333333333	0.09302325581395349	0.21008403361344538	0.08396946564885496
CO[C@H]1[C@@H](C(=O)N[C@H](C(=O)N[C@@H]2CCCCNC2=O)[C@H](Cc2ccccc2)C(=O)O)[C@H](C)O1	0.16292134831460675	0.125	0.16	0.17006802721088435	0.1513157894736842	0.1610738255033557
CNCc1c[nH]c(=O)cn1	0.05925925925925926	0.07407407407407407	0.0784313725490196	0.08	0.0673076923076923	0.05825242718446602
CCC(=O)n1cc(-c2ccc(F)cc2)c(-c2ccc(F)cc2)c1/C=C/[C@@H](O)C[C@@H](O)CC(=O)[O-]	0.375	0.3582089552238806	0.09316770186335403	0.10126582278481013	0.48739495798319327	0.16666666666666666
CC1=CCC[C@@H]2[C@@](C)(CCC3=CC(=O)O[C@@H]3O)[C@H](C)CC[C@@]12C	0.0658682634730539	0.09420289855072464	0.1885245901639344	0.19166666666666668	0.08148148148148149	0.125
N[C@@H]1CCC[C@@H](C(=O)Nc2ccc(C(=O)O)cc2)CC1	0.1476510067114094	0.125	0.12195121951219512	0.12396694214876033	0.12096774193548387	0.12295081967213115
NC(=O)C1CCN(CCCN2c3ccccc3Sc3ccc(Cl)cc32)CC1	0.1696969696969697	0.12162162162162163	0.10344827586206896	0.1048951048951049	0.1925925925925926	0.08163265306122448
COCCCCNC(=O)c1ccccc1	0.1791044776119403	0.11016949152542373	0.10619469026548672	0.10810810810810811	0.16666666666666666	0.11711711711711711
C[C@@H](/C=C/C(=O)O)[C@H]1C[C@@H](C)C=C2C=C[C@H](C)[C@H](CC[C@@H]3C[C@@H](O)CC(=O)O3)C21	0.1016949152542373	0.1506849315068493	0.62	0.6666666666666666	0.13986013986013987	0.3305785123966942
CCC[C@@H](c1ccc(OCC(O)C[C@@H](O)CC(=O)O)cc1)c1ccccc1	0.36428571428571427	0.25190839694656486	0.1048951048951049	0.11428571428571428	0.3706896551724138	0.2764227642276423
CCCCNc1ccc(C(=O)OCCN(C)C)cc1	0.14285714285714285	0.1652892561983471	0.13445378151260504	0.13675213675213677	0.14285714285714285	0.1452991452991453
C/C=C\S[C@H]1C[C@H](O)[C@H](C)[C@@H](O)[C@H]1C=C(C)C(=O)O	0.06451612903225806	0.09523809523809523	0.13793103448275862	0.14035087719298245	0.09016393442622951	0.18018018018018017
COC1=CC(=O)C[C@@H](C)[C@]12Oc1c(Cl)c(OC)cc(OC)c1C2=O	0.09090909090909091	0.10071942446043165	0.13076923076923078	0.1328125	0.08823529411764706	0.08955223880597014
C[C@@H]1CCCCC1	0.007462686567164179	0.009345794392523364	0.0625	0.06382978723404255	0.00980392156862745	0.041237113402061855
C=CCNC(=C(c1ccccc1)c1ccccc1)C(=O)C(=O)N1CCCC[C@H]1C(=O)NCC(=O)NCC(=O)O	0.22950819672131148	0.11864406779661017	0.09714285714285714	0.09826589595375723	0.1696969696969697	0.10404624277456648
CCCCCn1nc(Cl)c(C(=O)O)c1-c1ccc(F)cc1	0.27205882352941174	0.26956521739130435	0.1111111111111111	0.11290322580645161	0.2818181818181818	0.12096774193548387
C[C@H]1CC[C@H](C)CCC(C)(C)[C@H]1O	0.02054794520547945	0.042735042735042736	0.13725490196078433	0.14	0.02631578947368421	0.09523809523809523
CC(C)CNC(=O)c1ccccc1	0.1984126984126984	0.14814814814814814	0.09259259259259259	0.11538461538461539	0.21428571428571427	0.11428571428571428
COCc1cc(N)c(Cl)cc1C(=O)NCC1CN(Cc2ccc(F)cc2)CCO1	0.19393939393939394	0.18055555555555555	0.1310344827586207	0.13286713286713286	0.21323529411764705	0.09395973154362416
C/C(=N\OCCCc1ccc(OC)cc1)c1ccc(O)cc1	0.17880794701986755	0.13533834586466165	0.09848484848484848	0.1	0.19672131147540983	0.09090909090909091
C[C@]12CCC(=O)C=C1CC[C@@H]1[C@@H]2C(=O)C[C@@]2(C)[C@H]1CC[C@]2(O)C(=O)CO	0.07514450867052024	0.09655172413793103	0.13333333333333333	0.13533834586466165	0.08450704225352113	0.10948905109489052
CNCCc1ccccc1	0.14285714285714285	0.09345794392523364	0.0673076923076923	0.06862745098039216	0.15463917525773196	0.06796116504854369
CCNCCCNC(=O)c1ccc(O)cc1	0.1510791366906475	0.14655172413793102	0.12389380530973451	0.12612612612612611	0.15315315315315314	0.125
C[C@@](O)(CO)C(=O)OC[C@H]1CC[C@H]2[C@@H]3CCC4=CC(=O)CC[C@]4(C)[C@H]3CC[C@@]21C	0.07142857142857142	0.09090909090909091	0.18248175182481752	0.15942028985507245	0.07947019867549669	0.13380281690140844
CC(C)[C@@](CC[C@@H](O)CCC(=O)[O-])C(C)C(C)C	0.13380281690140844	0.1452991452991453	0.10344827586206896	0.11504424778761062	0.13157894736842105	0.17592592592592593
CCCCc1[nH]nc2ccccc12	0.125	0.11504424778761062	0.09090909090909091	0.09259259259259259	0.17475728155339806	0.08181818181818182
NCOc1cc(CC(=O)O)ccc1O	0.125	0.1559633027522936	0.1111111111111111	0.11320754716981132	0.16346153846153846	0.13333333333333333
CC(C)/N=C/[C@@H](O)C(C)=O	0.08527131782945736	0.13	0.07	0.09375	0.125	0.11578947368421053
C=C(Cc1ccccc1)NCC(O)c1ccc(O)c(C(N)=O)c1	0.22602739726027396	0.16030534351145037	0.08148148148148149	0.09090909090909091	0.2457627118644068	0.10687022900763359
CSc1nc(O)c(F)cc1C(=O)NC1CCN(CCCOc2ccc(F)cc2)CC1OC	0.19883040935672514	0.20270270270270271	0.1390728476821192	0.14093959731543623	0.2097902097902098	0.11764705882352941
CCNCOc1ccc(C(=O)N(C)C)cc1	0.1276595744680851	0.17857142857142858	0.13513513513513514	0.13761467889908258	0.15454545454545454	0.12612612612612611
C[C@H]1OC(=O)C[C@@H](C)C=C1CSSC[C@H](NC(=O)CC[C@H](N)C(=O)O)C(=O)N[C@H](CC(=O)O)C(=O)NCC(=O)O	0.13846153846153847	0.12716763005780346	0.15950920245398773	0.16875	0.11764705882352941	0.19745222929936307
N#C[C@H](O[C@H]1O[C@H](CO[C@@H]2O[C@H](CO)[C@@H](O)[C@H](O)[C@H]2O)[C@@H](O)[C@H](O)[C@H]1O)c1ccccc1	0.1092896174863388	0.07975460122699386	0.1111111111111111	0.12	0.11764705882352941	0.11920529801324503
N#[N+]CC(=O)O	0.056910569105691054	0.07291666666666667	0.05434782608695652	0.05555555555555555	0.07692307692307693	0.07865168539325842
N[C@H](CO)CC(=O)N[C@@H]1C[C@H](N)[C@@H](O[C@H]2O[C@H](CN)[C@@H](O)[C@H](O)[C@H]2O)[C@H](O)[C@H]1O[C@H]1O[C@H](CO)[C@@H](O)[C@H](N)[C@H]1O	0.06220095693779904	0.05405405405405406	0.11176470588235295	0.11976047904191617	0.05555555555555555	0.13253012048192772
c1nc2c([nH]c3ccccc13)CCCC2	0.10344827586206896	0.09016393442622951	0.06722689075630252	0.06837606837606838	0.13274336283185842	0.04132231404958678
O=C(CCCCCCC(=O)Nc1ccccc1)NO	0.2246376811594203	0.109375	0.0967741935483871	0.09836065573770492	0.15126050420168066	0.13445378151260504
CC(C)Cc1ccc([C@H](C)C(=O)O)cc1	0.16541353383458646	0.21904761904761905	0.11926605504587157	0.14285714285714285	0.21782178217821782	0.1523809523809524
C[C@H]1C=C(C)C(=O)O[C@H]2[C@H](C)C[C@@H](CC[C@@H]3C[C@@H](O[Si](C)(C)C(C)(C)C)CC(=O)O3)[C@H]21	0.05319148936170213	0.07547169811320754	0.36363636363636365	0.3252032520325203	0.05732484076433121	0.14685314685314685
CC#Cc1ccc(OCC(C)(C)C)cc1	0.09090909090909091	0.13157894736842105	0.12844036697247707	0.1	0.11711711711711711	0.07964601769911504
CC(C)C/C=C/C(C)=C/C=C/C(C)=C/C(=O)O	0.08108108108108109	0.1271186440677966	0.07627118644067797	0.09649122807017543	0.11304347826086956	0.10526315789473684
S=C(c1ccccc1)Nc1ccc(C#N)cc1	0.21481481481481482	0.096	0.048	0.04878048780487805	0.2	0.04
CO[P@@](=O)(O)c1ccc(F)cc1	0.1484375	0.18811881188118812	0.08571428571428572	0.08737864077669903	0.19791666666666666	0.0761904761904762
OCc1ccccc1	0.13114754098360656	0.08823529411764706	0.06060606060606061	0.061855670103092786	0.15217391304347827	0.061224489795918366
C=CC[S@@](=O)c1ccc(OC(C)(C)C)cc1	0.09722222222222222	0.1391304347826087	0.12612612612612611	0.09821428571428571	0.13513513513513514	0.08771929824561403
CC[C@H](O)/C=C/COC(C)=O	0.07462686567164178	0.13592233009708737	0.09900990099009901	0.12371134020618557	0.14285714285714285	0.13402061855670103
CN(c1ccc(CC2CCCCC2)cc1)c1ccccc1	0.17218543046357615	0.1111111111111111	0.08270676691729323	0.08396946564885496	0.1885245901639344	0.05925925925925926
O=C1Oc2ccc(N3CCNCC3)cccc2N1	0.07006369426751592	0.06818181818181818	0.0975609756097561	0.09917355371900827	0.088	0.05511811023622047
CNCC[C@H](Oc1ccccc1)C(=O)O	0.1893939393939394	0.14035087719298245	0.10714285714285714	0.11926605504587157	0.20192307692307693	0.1388888888888889
OC[C@@H](OS(O)(=O)[O-])c1ccc(O)cc1	0.11510791366906475	0.14285714285714285	0.07964601769911504	0.09090909090909091	0.14953271028037382	0.1
CC[C@@H](F)CC(=O)N[C@@H]1C=C2c3cccc4[nH]cc(c34)C[C@H]2N(C)C1	0.15527950310559005	0.15217391304347827	0.1417910447761194	0.16153846153846155	0.18461538461538463	0.14285714285714285
C=C(CCC=C1CCC(=O)O1)c1ccccc1O	0.1292517006802721	0.13008130081300814	0.1271186440677966	0.12931034482758622	0.17543859649122806	0.08196721311475409
CC#CC#C/C=C1CCCC(C)(C)CCC1	0.01910828025477707	0.0390625	0.058333333333333334	0.059322033898305086	0.03225806451612903	0.04132231404958678
N[C@H](CCCCN1CC=CC1)C(=O)O	0.1079136690647482	0.08547008547008547	0.1	0.11214953271028037	0.0990990990990991	0.1320754716981132
CC(=O)N(CCCNC(=O)[C@H](Cc1ccccc1)NC(=O)[C@@H](N)CC(C)C)C(=O)N1CCC[C@H]1C(=O)N[C@@H](CCCCN)C(=O)N[C@@H](Cc1c[nH]cn1)C	0.16740088105726872	0.12796208530805686	0.09433962264150944	0.10576923076923077	0.14215686274509803	0.12682926829268293
O=C(NCCCN1CCCC1)c1ccccc1	0.1702127659574468	0.09523809523809523	0.1092436974789916	0.1111111111111111	0.1565217391304348	0.09166666666666666
C/C(=C/CC[C@@H](C)[C@@H]1CC[C@@]2(C)C3=C(CC[C@]12C)[C@@]1(C)CC[C@H](O)C(C)(C)[C@@H]1CC3=O)C(=O)O	0.09574468085106383	0.11875	0.15333333333333332	0.16326530612244897	0.10126582278481013	0.14666666666666667
N[C@H](C(=O)O)c1ccc(-c2ccc(F)cc2)c(C(=O)O)c1	0.2740740740740741	0.2608695652173913	0.07751937984496124	0.0873015873015873	0.32075471698113206	0.11290322580645161
CN[C@@H](C)Cc1ccc(O)cc1	0.1297709923664122	0.1523809523809524	0.08490566037735849	0.10784313725490197	0.16	0.09615384615384616
CSc1ccc(/C=C2/C(C)=C(CC(=O)O)c3cc(F)ccc32)cc1	0.22972972972972974	0.2204724409448819	0.08759124087591241	0.08888888888888889	0.28205128205128205	0.0962962962962963
CC(C)Nc1ccc(OCCN(C)C)cc1	0.1357142857142857	0.1891891891891892	0.10526315789473684	0.12727272727272726	0.15454545454545454	0.10619469026548672
C[N+](C)(CCO)CCOc1ccccc1.C	0.15328467153284672	0.10084033613445378	0.09649122807017543	0.09821428571428571	0.1559633027522936	0.10714285714285714
CCCC[C@H]1OC(=O)C[C@H]1Cc1ccc(F)cc1	0.16083916083916083	0.17796610169491525	0.1875	0.19090909090909092	0.18584070796460178	0.1282051282051282
C[C@@]1(O)[C@@H](O)C[C@H]2C=C[C@H](CC[C@@H]3C[C@@H](O[Si](C)(C)C(C)(C)C)CC(=O)O3)[C@H]21	0.05555555555555555	0.07947019867549669	0.35344827586206895	0.3135593220338983	0.06756756756756757	0.16417910447761194
C=C[C@]1(O)C[C@H]2[C@@H]3CCC4=CC(=O)C=C[C@]4(C)[C@H]3CC[C@@]21C	0.05389221556886228	0.07194244604316546	0.1349206349206349	0.13709677419354838	0.07462686567164178	0.10077519379844961
CCOc1cc2ccc(C(=O)O)cc2o1	0.12142857142857143	0.1504424778761062	0.12727272727272726	0.12962962962962962	0.1574074074074074	0.11818181818181818
CNCCNC(=N)NOc1ccccc1	0.1366906474820144	0.09166666666666666	0.07758620689655173	0.07894736842105263	0.14545454545454545	0.0782608695652174
CC1=CC=C2C(=O)CC[C@@]3(C)[C@@H](CC[C@@H]4[C@@H](C)CC(=O)O4)[C@@H]3CC[C@@]21C	0.06857142857142857	0.0958904109589041	0.2222222222222222	0.22580645161290322	0.0763888888888889	0.125
CC#CC[C@@H](C)CC(C)(C)C	0.043795620437956206	0.07407407407407407	0.1	0.08	0.05714285714285714	0.06862745098039216
CN(C)CC(=O)Nc1ccccc1	0.208	0.13761467889908258	0.09259259259259259	0.09433962264150944	0.1782178217821782	0.09345794392523364
C/C(=C(\C)CCC(C)(C)CC(C)C)c1cccc(OCCN2CCCC2)c1	0.13095238095238096	0.12413793103448276	0.15441176470588236	0.13970588235294118	0.12857142857142856	0.13043478260869565
NC(=O)[C@@H]1[C@H](C(=O)O)C[C@H](N)C[C@H]1O	0.06338028169014084	0.05982905982905983	0.1346153846153846	0.13725490196078433	0.05309734513274336	0.15841584158415842
COc1cc2nc(N3CCN(C(=O)c4ccco4)CC3)nc(N)c2cc1OC	0.11428571428571428	0.13513513513513514	0.10204081632653061	0.10344827586206896	0.13986013986013987	0.07333333333333333
CN[C@H](C)c1ccc(OCC(O)COc2ccc(CC(=O)O)cc2)cc1	0.25333333333333335	0.21052631578947367	0.10714285714285714	0.125	0.2786885245901639	0.16666666666666666
O=C(CCn1cncn1)c1ccc(F)cc1F	0.14788732394366197	0.1724137931034483	0.08333333333333333	0.0847457627118644	0.18018018018018017	0.075
c1ccc(Oc2ccc(Cc3ccccc3)cc2)cc1	0.2867647058823529	0.0962962962962963	0.05185185185185185	0.05263157894736842	0.19166666666666668	0.044444444444444446
CC(C)CC/N=C/c1ccc(O)cc1	0.14074074074074075	0.17592592592592593	0.09009009009009009	0.11214953271028037	0.18446601941747573	0.1111111111111111
CNC(=S)[C@]1(O)C[C@H]2[C@@H]3CCCC4=CC(=O)CC[C@]4(C)[C@H]3CC[C@@]21C	0.05142857142857143	0.060810810810810814	0.11851851851851852	0.12030075187969924	0.05555555555555555	0.08695652173913043
CC#C[C@]1(O)CC[C@H]2[C@@H]3CCC4=CC(=O)CCC4=C3[C@@H](c3ccc(N(C)C)cc3)C[C@@]21C	0.10215053763440861	0.14102564102564102	0.11688311688311688	0.11842105263157894	0.12337662337662338	0.08227848101265822
CC[N+](CC)(CC)CCOc1ccccc1C	0.125	0.11570247933884298	0.12173913043478261	0.12389380530973451	0.14035087719298245	0.12280701754385964
CC[C@@H](C(C)C)[C@H](O)[C@H](C)[C@H]1CC[C@H]2[C@@H]3CCC4=CC(=O)CC[C@]4(C)[C@H]3CC[C@]21C	0.07650273224043716	0.1038961038961039	0.1388888888888889	0.15714285714285714	0.09271523178807947	0.13986013986013987
Cc1cc(CNC(=O)c2c(-c3ccccc3)c(-c3ccc(F)cc3)c(CC[C@@H](O)C[C@@H](O)CC(=O)[O-])n2C(C)C)nn1C	0.4810126582278481	0.29375	0.09239130434782608	0.10555555555555556	0.4125874125874126	0.20481927710843373
Brc1ccc(OCC2CC(OCC(O)CO)CC2)cc1	0.11688311688311688	0.1328125	0.13008130081300814	0.14166666666666666	0.13821138211382114	0.14049586776859505
COOC#CC#CCOC(C)=O	0.04225352112676056	0.05217391304347826	0.06481481481481481	0.0660377358490566	0.05454545454545454	0.06542056074766354
CCC[C@@H](O)CC(=O)Nc1ccccc1C	0.21374045801526717	0.17857142857142858	0.13513513513513514	0.14814814814814814	0.23300970873786409	0.1792452830188679
CC1=CC[C@](C)(O)CC[C@]2(C)[C@@H]3CC4=CC(=O)CC[C@]4(C)[C@H]3CC[C@@]21C	0.05084745762711865	0.07432432432432433	0.13333333333333333	0.12686567164179105	0.06206896551724138	0.07801418439716312
O=C(O)C[C@]1(O)C(=O)O[C@H]2[C@H](O)[C@@H](O[C@H]3O[C@H](CO)[C@@H](O)[C@H](O)[C@@H]3O)[C@H](O)[C@H]2O1	0.06666666666666667	0.0784313725490196	0.14388489208633093	0.145985401459854	0.0738255033557047	0.14492753623188406
C#CCN1CCCCCCC1CNC(=O)c1ccccc1	0.14285714285714285	0.08759124087591241	0.1	0.1015625	0.14285714285714285	0.08396946564885496
CN1CCN2c3ccccc3Cc3ccccc3C2C1	0.17567567567567569	0.09701492537313433	0.07633587786259542	0.07751937984496124	0.18333333333333332	0.05263157894736842
O=C1OC([C@@H](O)CO)C(O)=C1O	0.07352941176470588	0.09174311926605505	0.08653846153846154	0.09900990099009901	0.09615384615384616	0.09803921568627451
COc1nc(Cl)c(N)nc1C(=O)N(C)C	0.06206896551724138	0.14414414414414414	0.08035714285714286	0.08181818181818182	0.07964601769911504	0.07142857142857142
CC[C@@H]1C(=O)N[C@@H](C2CCN(CCCCO[Si](C)(C)(C)C)C2)C(=O)N1C(=O)N1C(=O)C[C@H](CCc2ccc(F)cc2)C1=O	0.15920398009950248	0.17714285714285713	0.1695906432748538	0.16470588235294117	0.16184971098265896	0.13714285714285715
CC(C)=C[C@@]1(O)C[C@H]2[C@@H]3CCC4=CC(=O)CC[C@]4(C)[C@H]3CC[C@@]21C	0.046242774566473986	0.07692307692307693	0.1297709923664122	0.13178294573643412	0.06428571428571428	0.08888888888888889
COC[C@@]12CN(CCCC1=O)C2	0.03496503496503497	0.03418803418803419	0.08490566037735849	0.08653846153846154	0.04504504504504504	0.05555555555555555
C[C@H]1O[C@H](O[C@@H]2C=C3CC[C@@H]4[C@H](CC[C@]5(C)[C@@H](c6ccc(=O)oc6)CC[C@]45O)[C@@]3(C)CC2)[C@H](O)[C@H](O)[C@H]1O	0.07281553398058252	0.0898876404494382	0.16049382716049382	0.1625	0.08620689655172414	0.13333333333333333
C=Cc1cnc(C[S+]([O-])c2ccc(F)cc2)cc1-c1ccc(F)cc1	0.23178807947019867	0.19548872180451127	0.04081632653061224	0.041379310344827586	0.25203252032520324	0.034013605442176874
C[C@H]1O[C@H](OC[C@@H]2O[C@H](n3cnc4c(=O)[nH]cnc34)[C@H](O)[C@H]2O)[C@H](O)[C@@H]1O	0.06741573033707865	0.08666666666666667	0.145985401459854	0.14814814814814814	0.0821917808219178	0.13043478260869565
O=C1N[C@H](O)C[C@@H](/C=C/c2c(C3CC3)nc3ccc(F)cc3c2Sc2ccc(F)cc2)O1	0.1638418079096045	0.18543046357615894	0.11612903225806452	0.11764705882352941	0.21678321678321677	0.075
C[C@@H]1C[C@@]2(C)CC[C@@H]3[C@]4(C)CC[C@@H]4[C@H]3CC[C@@]21C	0.012269938650306749	0.029850746268656716	0.1	0.1016949152542373	0.015267175572519083	0.07377049180327869
CN[C@@H]1[C@H](O[C@H]2[C@H](O[C@H]3[C@H](O)[C@@H](O)[C@H](N=C(N)N)[C@@H](O)[C@@H]3N=C(N)N)O[C@@H](C)[C@]2(O)C=O)O[C@@H](CO)[C@H](O)[C@H]1O	0.04739336492890995	0.04864864864864865	0.09941520467836257	0.10059171597633136	0.05	0.10650887573964497
CCO[C@@]1(C2=C[C@H](C)[C@H](CC[C@@H]3C[C@@H](OC(=O)c4ccccc4)CC(=O)O3)[C@H]2C)[C@H](C)O1	0.14606741573033707	0.12025316455696203	0.368	0.37398373983739835	0.14666666666666667	0.20567375886524822
O[C@@H]1CSSC[C@@H](O)[C@H](O)CC1=O	0.034482758620689655	0.0423728813559322	0.11428571428571428	0.11650485436893204	0.04424778761061947	0.09433962264150944
CC[C@H](NC)c1ccc(O)cc1	0.12121212121212122	0.14150943396226415	0.09523809523809523	0.1188118811881188	0.1485148514851485	0.10679611650485436
Nc1nonc1C(=O)Nc1ccc(C(F)(F)F)cc1	0.15172413793103448	0.14754098360655737	0.08064516129032258	0.07317073170731707	0.13445378151260504	0.05555555555555555
CC1=CC2=CC(=O)CC[C@@]3(C)[C@@H](CC[C@@H]4[C@@H](C)CC(=O)O4)[C@@H]3CC[C@@]21C	0.06857142857142857	0.0958904109589041	0.2222222222222222	0.22580645161290322	0.0763888888888889	0.125
CO[C@]1(C)CC[C@H]2[C@@H]3CCC4=CCCC[C@@H]4[C@H]3CC[C@@]21C	0.023391812865497075	0.03496503496503497	0.10077519379844961	0.10236220472440945	0.02877697841726619	0.08461538461538462
CN1Cc2ccccc2C(=O)C1c1ccccc1	0.21897810218978103	0.1111111111111111	0.08064516129032258	0.08196721311475409	0.20535714285714285	0.064
CCCc1nc(N)[nH]c2nc(-c3ccc(F)cc3)c(-c3ccc(F)cc3)c1-2	0.2549019607843137	0.24060150375939848	0.06	0.060810810810810814	0.2698412698412698	0.05333333333333334
CO[C@]12C[C@H]3CC4=CCC(=O)C=C[C@]4(C)[C@@]3(F)[C@@H](O)C[C@]2(C)[C@@]1(O)C(=O)CO	0.09195402298850575	0.11643835616438356	0.18045112781954886	0.183206106870229	0.1048951048951049	0.15555555555555556
CC[C@H](C)CNC(=O)[C@@H]1C=C2c3cccc4c3c(cn4C)C[C@H]2N(C)C1	0.14634146341463414	0.15827338129496402	0.15671641791044777	0.18604651162790697	0.19083969465648856	0.14925373134328357
Oc1ccc(/C=C/c2cc(O)cc(O)c2)cc1	0.13194444444444445	0.1623931623931624	0.04838709677419355	0.04918032786885246	0.2018348623853211	0.05737704918032787
COCCOCCOC(=O)C(=O)C1=C(O)NC(=O)C(C)(C)C(=O)N1CCC(=O)OC(C)(C)C	0.10382513661202186	0.10062893081761007	0.1342281879194631	0.10596026490066225	0.08280254777070063	0.11258278145695365
CSC(=N)N1CCCCC1	0.02142857142857143	0.017543859649122806	0.047619047619047616	0.04854368932038835	0.027777777777777776	0.02830188679245283
O=[n+]1ccn([C@@H]2O[C@H](CO)[C@@H](O)[C@H]2O)c(=O)[nH]1	0.06622516556291391	0.072	0.12280701754385964	0.125	0.075	0.12389380530973451
Cc1onc(-c2ccccc2Cl)c1C(=O)N[C@@H]1C(=O)N2[C@@H]1SC(C)(C)[C@@H]2C(=O)O	0.18292682926829268	0.16783216783216784	0.1258741258741259	0.1276595744680851	0.17391304347826086	0.1267605633802817
CNC(=N)NC(=O)c1ccc(Cl)cc1	0.125	0.125	0.08108108108108109	0.08256880733944955	0.1308411214953271	0.08181818181818182
O=C1O[C@H]2[C@@H]3C[C@H](CO)C4=CC(=O)C=C[C@]4(C)[C@H]3CC[C@@]21C	0.07317073170731707	0.08759124087591241	0.19166666666666668	0.19491525423728814	0.08270676691729323	0.136
C[C@@](O)(/C=C/[C@@H]1CC(=O)Nc2ccc(S(=O)(=O)c3ccc(F)cc3)cc2)C1=O	0.2631578947368421	0.2222222222222222	0.10416666666666667	0.1056338028169014	0.24031007751937986	0.0896551724137931
ClCC1=NCC(=O)c(Cl)c(C(=O)OCN2CCCC2)CC1	0.06748466257668712	0.08088235294117647	0.1015625	0.10317460317460317	0.07575757575757576	0.06870229007633588
CC(C)[C@@H]1C(=O)N2CCC[C@H]2[C@]2(O)O[C@](NC(=O)[C@@H]3C=C4c5cccc6[nH]cc(c56)C[C@H]4N(C)C3)(C(C)C)C(=O)N12	0.13930348258706468	0.14772727272727273	0.15294117647058825	0.16167664670658682	0.14534883720930233	0.1206896551724138
CN(C)C[C@H](c1ccc(F)cc1)c1ccccc1	0.25757575757575757	0.19827586206896552	0.064	0.07377049180327869	0.30097087378640774	0.06451612903225806
N[C@@H](Cn1ccc(=O)c(O)c1)C(=O)O	0.11764705882352941	0.13636363636363635	0.11214953271028037	0.125	0.14285714285714285	0.12380952380952381
O=C(N[C@@H]1CO[C@H](CO)[C@@H](O)[C@H]1O)c1ccccc1	0.15862068965517243	0.11023622047244094	0.13445378151260504	0.13675213675213677	0.1623931623931624	0.1452991452991453
CCc1cc(-c2c(-c3ccc(F)cc3)nc(C(C)C)n2/C=C/[C@@H](O)C[C@@H](O)CC(=O)O)cc(CC)c1F	0.3670886075949367	0.4765625	0.10240963855421686	0.11728395061728394	0.44881889763779526	0.21333333333333335
C[C@@H]1C[C@@H](c2c(F)c(N)c3c(=O)c(C(=O)O)cn(C4CC4)c3c2F)C[C@H](C)N1	0.11764705882352941	0.11643835616438356	0.16296296296296298	0.16541353383458646	0.12056737588652482	0.1223021582733813
NC[C@H](N)C(=O)N[C@@H](Cc1ccccc1)C(=O)N1CCC[C@H]1C(=O)N[C@@H](CCC(=O)O)C(=O)NCC(=O)O	0.1837837837837838	0.12280701754385964	0.09411764705882353	0.10179640718562874	0.15432098765432098	0.15625
N[C@H]1CCC[C@@H]1CO[C@](C)(c1ccc(F)cc1)c1ccccc1	0.21476510067114093	0.14074074074074075	0.11278195488721804	0.09774436090225563	0.24166666666666667	0.072992700729927
CN(C)c1ccc(C(=C2C=CC(=[N+](C)C)C=C2)c2ccc(N(C)C)cc2)cc1.[Cl-]	0.17575757575757575	0.14383561643835616	0.08053691275167785	0.07432432432432433	0.16546762589928057	0.059602649006622516
C=C(OC)[C@@H]1C[C@H](C)[C@@H](O)[C@H]2[C@@H]3CCC4=CC(=O)CC[C@]4(C)[C@H]3CC[C@]12C	0.04419889502762431	0.06578947368421052	0.18181818181818182	0.18461538461538463	0.053691275167785234	0.13138686131386862
CN[C@@H](C)[C@H](O)c1ccc(O)cc1	0.1450381679389313	0.17142857142857143	0.07339449541284404	0.09523809523809523	0.18	0.11538461538461539
CCCC1=C(COC(=O)C(C)(C)OC(=O)C(C)(C)CC1=O)c1cccc(Cl)c1	0.13095238095238096	0.15602836879432624	0.13768115942028986	0.13138686131386862	0.1366906474820144	0.09090909090909091
Nc1nc2ccc(OC(F)(F)F)cc2s1	0.0684931506849315	0.10256410256410256	0.0603448275862069	0.05217391304347826	0.08771929824561403	0.042735042735042736
CC(=O)n1cncc2nc(-c3ccc(F)cc3)cc2n1C	0.21678321678321677	0.2457627118644068	0.07633587786259542	0.07751937984496124	0.27927927927927926	0.06870229007633588
CCO[C@H]1CN(c2cc3c(cc2F)c(=O)c(C(=O)O)cn3C2CC2)CC1	0.11976047904191617	0.1347517730496454	0.14925373134328357	0.15151515151515152	0.15671641791044777	0.125
CN(c1c2ccc(CC2CCCC2)nc2)cc(N)c1N(C)Cc1ccc(Cl)cc1	0.13793103448275862	0.13245033112582782	0.08552631578947369	0.08666666666666667	0.1527777777777778	0.05806451612903226
O=C1C[C@@H](CO)CC(O)=C1CSCc1ccccc1	0.15753424657534246	0.11811023622047244	0.12396694214876033	0.12605042016806722	0.17094017094017094	0.0975609756097561
CC(C)Oc1ccc2c(=O)c(-c3ccccc3)coc2c1	0.24113475177304963	0.16535433070866143	0.08396946564885496	0.10236220472440945	0.26548672566371684	0.07633587786259542
O=COCCc1ccccc1-c1c2ccc(=O)cc-2oc2cc(O)ccc12	0.2138364779874214	0.136986301369863	0.08843537414965986	0.0896551724137931	0.23846153846153847	0.06711409395973154
N#Cc1nc(C(=O)N[C@@H](CCC(=O)O)C(=O)O)ccc1O	0.16326530612244897	0.18032786885245902	0.08661417322834646	0.0967741935483871	0.1487603305785124	0.15126050420168066
O=C(CCN1CCCCC1)c1cccc(Cl)c1	0.10810810810810811	0.10483870967741936	0.11016949152542373	0.11206896551724138	0.1282051282051282	0.08333333333333333
CC(C)COC(=O)CC(=O)O	0.12598425196850394	0.13725490196078433	0.1	0.125	0.1326530612244898	0.17204301075268819
CCCCCC[C@H](C)CCCCCCCCCC(=O)O	0.09615384615384616	0.09090909090909091	0.078125	0.0967741935483871	0.09448818897637795	0.14166666666666666
Clc1cccc(Cl)c1NC1=NCCN1	0.0763888888888889	0.0847457627118644	0.06086956521739131	0.061946902654867256	0.08849557522123894	0.04310344827586207
CC(C)NC[C@H](O)COc1cccc2[nH]ccc12	0.16901408450704225	0.17796610169491525	0.09016393442622951	0.11016949152542373	0.21818181818181817	0.1282051282051282
COCCc1ccc(OCC(O)CNC(C)C)cc1	0.16666666666666666	0.18487394957983194	0.10655737704918032	0.1271186440677966	0.1826086956521739	0.15517241379310345
C[C@@H](O)[C@@H](/C=C/C=C/C=C/C(=O)O)C(=O)O	0.1056338028169014	0.14035087719298245	0.05084745762711865	0.07017543859649122	0.13636363636363635	0.1388888888888889
Fc1ccc(-c2ccccc2)c(-c2ccc(F)cc2)c1OCC(O)C[C@@H](O)CC(=O)O	0.518796992481203	0.32575757575757575	0.08333333333333333	0.0915032679738562	0.4782608695652174	0.2
CN(C)Cc1c[nH]c2cc(CCNC(=O)c3ccc(C)cc3)ccc12	0.19230769230769232	0.17777777777777778	0.10071942446043165	0.10218978102189781	0.2222222222222222	0.09352517985611511
CSCCCCCCC#CC#CCCCCCCCCC(=O)O	0.06470588235294118	0.06206896551724138	0.05714285714285714	0.057971014492753624	0.06428571428571428	0.08888888888888889
CO[C@H](C(=O)O)[C@H](C)OC(=O)CC(C)C	0.125	0.1559633027522936	0.10091743119266056	0.12380952380952381	0.1308411214953271	0.1782178217821782
CCc1nn(C)c(=O)n1-c1ccc(S(C)(=O)=O)cc1	0.12162162162162163	0.20869565217391303	0.10833333333333334	0.11016949152542373	0.1452991452991453	0.09090909090909091
C=CCOC(=O)c1ccc(N)cc1	0.10218978102189781	0.13761467889908258	0.09259259259259259	0.09433962264150944	0.14423076923076922	0.08333333333333333
CC(C)=NNC(=O)Cc1ccc(O)c(N)c1	0.12056737588652482	0.12931034482758622	0.10619469026548672	0.10810810810810811	0.13513513513513514	0.10714285714285714
CO[C@H]1CC[C@@]2(C)[C@H]3[C@@H]4CCC5=CC(=O)CC[C@]5(C)[C@@]4(F)[C@@H](O)C[C@]3(C)[C@]2(C(=O)CO)O1	0.06878306878306878	0.09375	0.16551724137931034	0.16783216783216784	0.0759493670886076	0.12751677852348994
C=C(NC(=O)CC(C)C)c1ccccc1	0.2	0.15178571428571427	0.08849557522123894	0.11009174311926606	0.21568627450980393	0.12962962962962962
CCCCCC[C@@]1(O)C[C@H]2[C@@H]3CCC4=CC(=O)CC[C@]4(C)[C@H]3CC[C@@]21C	0.062146892655367235	0.06622516556291391	0.13970588235294118	0.1417910447761194	0.061224489795918366	0.12408759124087591
CN(C)C(=O)Oc1cccc([N+](C)(C)C)c1.[Br-]	0.09722222222222222	0.14912280701754385	0.12612612612612611	0.11818181818181818	0.125	0.09734513274336283
C=Cc1ccc(CNC(=O)c2c(-c3ccccc3)c(-c3ccc(F)cc3)c(CC[C@@H](O)C[C@@H](O)CC(=O)[O-])n2C(C)C)cc1	0.5159235668789809	0.2710843373493976	0.07894736842105263	0.0913978494623656	0.410958904109589	0.19298245614035087
CCCN1C[C@H](CSC)C[C@@H]2c3cccc4[nH]cc(c34)C[C@H]21	0.11180124223602485	0.10144927536231885	0.14960629921259844	0.152	0.12213740458015267	0.11538461538461539
CN1[C@H]2CC[C@H]1C[C@@H](OC(c1ccccc1)c1ccccc1)C2	0.20394736842105263	0.08333333333333333	0.1111111111111111	0.12121212121212122	0.16153846153846155	0.08759124087591241
C[C@@H]1C/C=C/C=C/C=C/C=C/[C@H](O[C@@H]2O[C@H](C)[C@@H](O)[C@H](N)[C@@H]2O)C[C@@H]2O[C@](O)(C[C@@H](O)C[C@H]3O[C@@H]3/C=C/C(=O)O1)C[C@H](O)[C@H]2C(=O)O	0.09375	0.07389162561576355	0.18435754189944134	0.1864406779661017	0.09230769230769231	0.14673913043478262
C[Si](C)(C)C[C@H](C)C	0.046875	0.08080808080808081	0.06315789473684211	0.07608695652173914	0.0625	0.06382978723404255
CNCC[C@@H](O)COc1ccccc1	0.183206106870229	0.12280701754385964	0.08928571428571429	0.10091743119266056	0.18269230769230768	0.1308411214953271
CN[C@H](C)C(=O)N[C@@H](Cc1ccccc1)C(=O)N1CCC[C@H]1C(=O)N[C@@H](CCC(=O)O)C(=O)N[C@@H](CC(=O)O)C(=O)N[C@@H](CC(=O)O)C(=O)	0.19230769230769232	0.14507772020725387	0.09137055837563451	0.10362694300518134	0.17391304347826086	0.16939890710382513
NC(=O)NC(=O)Cc1ccccc1	0.17054263565891473	0.10714285714285714	0.08256880733944955	0.08411214953271028	0.1553398058252427	0.10377358490566038
C=C1c2ccccc2C(=O)C1c1ccccc1	0.21481481481481482	0.11382113821138211	0.06504065040650407	0.06611570247933884	0.2	0.04838709677419355
C[C@@H](CC(=O)O)[C@H]1CCC[C@H]2[C@@H]3CCC4=CC(=O)CC[C@@H]4[C@H]3CC[C@@]21C	0.09941520467836257	0.11805555555555555	0.14814814814814814	0.16793893129770993	0.11428571428571428	0.16666666666666666
CO[C@@H]1C[C@H](OC(=O)c2cccnc2)C[C@H](/C=C/c2c(-c3ccc(F)cc3)nc(N(C)S(C)(=O)=O)nc2C(C)C)O1	0.21164021164021163	0.4744525547445255	0.13953488372093023	0.14792899408284024	0.25477707006369427	0.11428571428571428
C=C(C)CCCC(=O)O[C@H]1C[C@@H](C)C=C2C=C[C@H](C)[C@H](CC[C@@H]3C[C@@H](O)CC(=O)O3)C21	0.09239130434782608	0.09433962264150944	0.696969696969697	0.711340206185567	0.08333333333333333	0.36885245901639346
Nc1ccc(S(=O)(=O)Nc2ncccn2)cc1	0.12413793103448276	0.15254237288135594	0.056910569105691054	0.05785123966942149	0.1391304347826087	0.04878048780487805
C[C@H](O)CO[C@@H]1O[C@@H](CO)[C@@H](O)[C@H](O[C@H]2O[C@H](C)[C@@H](O)[C@H](N)CC[C@H]2O)[C@H](O)[C@H]1O	0.05405405405405406	0.06329113924050633	0.125	0.14285714285714285	0.06535947712418301	0.14184397163120568
CN[C@@H](Cc1ccc(OCC(=O)O)cc1)C(=O)O	0.17985611510791366	0.19130434782608696	0.11965811965811966	0.13157894736842105	0.1891891891891892	0.17117117117117117
CCCCCC(=O)Nc1ccc(OCC(=O)O)cc1	0.2	0.1652892561983471	0.13445378151260504	0.13675213675213677	0.1623931623931624	0.18584070796460178
NCCCC[C@H](N[C@@H](CCC(=O)O)C(=O)O)C(=O)N1CC[C@H]1C(=O)O	0.12345679012345678	0.09929078014184398	0.07971014492753623	0.08888888888888889	0.0948905109489051	0.16535433070866143
CC(=O)C=CC[C@H]1C(=O)C[C@H]2[C@@H]3CCC4=CC(=O)CC[C@]4(C)[C@H]3CC[C@]12C	0.061452513966480445	0.10135135135135136	0.145985401459854	0.14814814814814814	0.0821917808219178	0.10638297872340426
C[C@@H]1CCC[C@H](C(=O)O)CC1	0.04316546762589928	0.05357142857142857	0.10891089108910891	0.1111111111111111	0.056074766355140186	0.09900990099009901
CCC[C@H]1CCC[C@H](CC[C@@H](O)C[C@@H](O)CC(=O)O)[C@H]1COC(=O)C(C)(C)CC	0.19135802469135801	0.1773049645390071	0.24031007751937986	0.1791044776119403	0.15827338129496402	0.358974358974359
CCCC[C@@]1(O)C[C@H]2[C@@H]3CCC4=CC(=O)CC[C@@H]4[C@H]3CC[C@@]21CC	0.06395348837209303	0.061224489795918366	0.1450381679389313	0.14728682170542637	0.06338028169014084	0.12030075187969924
NC(=O)C[C@H](O)C(=O)N[C@@H](CC(=O)O)C(=O)O	0.1366906474820144	0.14912280701754385	0.059322033898305086	0.06956521739130435	0.13513513513513514	0.16981132075471697
C[C@@H]1Oc2cc3c(C)cc(=O)oc3c(C)c2o1	0.08	0.0975609756097561	0.11206896551724138	0.11403508771929824	0.1016949152542373	0.07563025210084033
CC[C@@H](S)C(=O)N1CCC[C@H]1C(=O)O	0.08571428571428572	0.07758620689655173	0.11214953271028037	0.13592233009708737	0.08108108108108109	0.14563106796116504
Nc1cc(CC(=O)O)ccc1	0.12403100775193798	0.14563106796116504	0.09803921568627451	0.1	0.16494845360824742	0.11
Cc1c(/C=C/[C@@H](O)C[C@@H](O)CC(=O)[O-])c(-c2ccc(F)cc2)cn1-c1ccccc1	0.3724137931034483	0.3983739837398374	0.07792207792207792	0.08609271523178808	0.5321100917431193	0.13793103448275862
CC(C)CN(C[C@@H](O)[C@H](Cc1ccccc1)NC(=O)O[C@H]1CCOC1)S(=O)(=O)c1ccc(N)cc1	0.23837209302325582	0.2	0.13924050632911392	0.15584415584415584	0.23972602739726026	0.14743589743589744
NCCOCCNCCO	0.043795620437956206	0.02654867256637168	0.047619047619047616	0.04854368932038835	0.027777777777777776	0.06862745098039216
Nc1nc(=O)c2c([nH]1)NCC(CNc1ccc(C(=O)N[C@@H](CCC(=O)O)C(=O)O)cc1)N2C=O	0.1875	0.1895424836601307	0.1	0.10828025477707007	0.17218543046357615	0.13636363636363635
CCCCSS[C@H](CC)Cc1ccccc1	0.15	0.09836065573770492	0.0847457627118644	0.10526315789473684	0.15178571428571427	0.12389380530973451
CNc1ccc(-c2ccc(F)cc2)c(-c2ccc(F)cc2)c1OC	0.2887323943661972	0.19083969465648856	0.056338028169014086	0.05714285714285714	0.2796610169491525	0.04929577464788732
CC1(C)O[C@@H]2C[C@H]3[C@@H]4CCC5=CC(=O)C=C[C@]5(C)[C@@]4(F)[C@@H](O)C[C@]3(C)[C@]2(C(=O)CO)O1	0.08152173913043478	0.10967741935483871	0.19424460431654678	0.19708029197080293	0.0915032679738562	0.15384615384615385
CCOP(=O)(O)O	0.03937007874015748	0.05	0.06451612903225806	0.06593406593406594	0.05263157894736842	0.07692307692307693
O=C1N[C@H](CO)C[C@H](O)[C@H]1N	0.03597122302158273	0.044642857142857144	0.11	0.11224489795918367	0.04672897196261682	0.1111111111111111
COc1cc([S@@](C)=O)ccc1O	0.08888888888888889	0.1111111111111111	0.09615384615384616	0.09803921568627451	0.11650485436893204	0.08653846153846154
CN1C[C@@H](CSC(=O)NCC(=O)NC(=O)C(c2ccccc2)c2ccccc2)C1	0.25477707006369427	0.12582781456953643	0.10067114093959731	0.1095890410958904	0.18705035971223022	0.10884353741496598
O=C1O[C@@H](O)C[C@@H](/C=C/c2c(C3CC3)nc3ccc(F)cc3c2Sc2ccc(F)cc2)O1	0.1638418079096045	0.18543046357615894	0.11612903225806452	0.11764705882352941	0.21678321678321677	0.075
CCNC[C@H]1CCN2c3ccc(Cl)cc3C=C(Cc3ccccc32)C[C@H]1C[C@H]1Oc2c(F)cccc21	0.2087912087912088	0.10919540229885058	0.1130952380952381	0.1144578313253012	0.189873417721519	0.07514450867052024
CC(=C\C(C)CC(C)(C)O)C(=O)O	0.08888888888888889	0.1320754716981132	0.11764705882352941	0.10891089108910891	0.11650485436893204	0.13
CNC(=S)S(=O)(=O)c1ccc(N)cc1	0.10948905109489052	0.1574074074074074	0.08181818181818182	0.08333333333333333	0.12149532710280374	0.07272727272727272
CCCC[C@H](O)COC(=O)c1ccccc1	0.20300751879699247	0.14655172413793102	0.12389380530973451	0.13636363636363635	0.20754716981132076	0.17757009345794392
CCCC[C@H](OP(=O)(O)O)P(=O)(O)O	0.07913669064748201	0.07894736842105263	0.08333333333333333	0.09523809523809523	0.07272727272727272	0.13725490196078433
NCCC(=O)N1CCC(=C2c3ccc(Cl)cc3CCc3cccnc32)CC1	0.13529411764705881	0.136986301369863	0.08843537414965986	0.0896551724137931	0.15827338129496402	0.06711409395973154
NCc1ccc(Cc2ccccc2)cc1	0.19548872180451127	0.1092436974789916	0.058823529411764705	0.05982905982905983	0.22115384615384615	0.05042016806722689
BrCc1cc(CN2CCC2)nc(N)[n+]1[O-]	0.04697986577181208	0.06611570247933884	0.06956521739130435	0.07079646017699115	0.05982905982905983	0.042735042735042736
O=C1[C@H](O[C@@H]2O[C@H](C(=O)O)[C@@H](O)[C@H]2O)C(=O)[C@@H](O)[C@@H]1O	0.06369426751592357	0.08527131782945736	0.15517241379310345	0.15789473684210525	0.07142857142857142	0.14655172413793102
CCC[S@](=O)c1ccccc1O	0.1297709923664122	0.12037037037037036	0.10576923076923077	0.10784313725490197	0.1717171717171717	0.09615384615384616
Cc1cc(C#N)c(NC(=O)CN2CCCCC2)cc1	0.10457516339869281	0.10077519379844961	0.10569105691056911	0.10743801652892562	0.11382113821138211	0.08
C=C/C(C)=C/C(C)=C/C=C/C(C)=C/C(=O)O	0.053691275167785234	0.08333333333333333	0.05982905982905983	0.06086956521739131	0.07758620689655173	0.07894736842105263
C[C@@H]1CC[C@H]2[C@]3(C)CCC4=CC(=O)CC[C@@H]4[C@H]3CC[C@@]21C	0.03571428571428571	0.05	0.128	0.13008130081300814	0.04411764705882353	0.09375
O[C@H]1OC[C@@H](OC[C@@H]2O[C@H](OC[C@H]3O[C@@H](O)[C@@H](O)[C@H](O)[C@H]3O)[C@H](O)[C@@H](O)[C@@H]2O)[C@@H](O)[C@@H](O)[C@@H]1O	0.024875621890547265	0.028735632183908046	0.0949367088607595	0.09615384615384616	0.029585798816568046	0.09554140127388536
Cc1cnc2c(=O)c(CC(=O)O)c(CC(=O)O)nc21	0.136986301369863	0.17796610169491525	0.09917355371900827	0.10084033613445378	0.1452991452991453	0.1282051282051282
CO[C@]12C[C@@H](O)C[C@H]3[C@@H]CC4=CCC[C@@H]4[C@H]3CC[C@@]2(C)[C@H]1C	0.03508771929824561	0.04895104895104895	0.16129032258064516	0.16393442622950818	0.04316546762589928	0.1349206349206349
O=Cc1ccc(N2CCNCC2)cc1	0.08333333333333333	0.10256410256410256	0.07894736842105263	0.08035714285714286	0.11711711711711711	0.05172413793103448
C[C@H](NC(=O)[C@@H](C)NC(=O)[C@@H](N)Cc1ccccc1)C(=O)N[C@@H](CS(C)(=O)=O)N[C@@H](C(=O)N[C@@H](CCC(=O)O)C(=O)O)C(C)C	0.18781725888324874	0.17613636363636365	0.09239130434782608	0.09944751381215469	0.16091954022988506	0.14942528735632185
CC[C@@H](O)/C=C/C=C/C(C)=C/C(C)=C/C(=O)O	0.08108108108108109	0.13675213675213677	0.07627118644067797	0.09649122807017543	0.13274336283185842	0.13513513513513514
c1ccc(CS(=O)(=O)Nc2ccncc2)cc1	0.18840579710144928	0.14166666666666666	0.06504065040650407	0.06611570247933884	0.17857142857142858	0.056910569105691054
O=C(COc1ccccc1C(=O)c1ccccc1)c1ccccc1O	0.2986111111111111	0.1347517730496454	0.08450704225352113	0.08571428571428572	0.2204724409448819	0.09285714285714286
CC1(C)[C@H](C(=O)O)N2C(=O)C[C@H]2S1(=O)=O	0.06993006993006994	0.08620689655172414	0.12149532710280374	0.12380952380952381	0.08035714285714286	0.11214953271028037
C[C@H](CO[C@@H]1O[C@@H](C)[C@@H](O)[C@@H](O[C@H]2C[C@@](C)(O)[C@@H](O)[C@@H](O)CO)[C@@H]2N3CCCC[C@H]2C[C@H]3C(=O)[C@H](C)[C@]21C)C(=O)O	0.10294117647058823	0.11864406779661017	0.20754716981132076	0.21019108280254778	0.10919540229885058	0.2088607594936709
O=C(CCl)NCCNC(=O)c1ccc(Cl)cc1	0.14893617021276595	0.13445378151260504	0.10256410256410256	0.10434782608695652	0.13043478260869565	0.11304347826086956
CCC[C@@H](NC(=O)[C@@H](Cc1ccc(O)cc1)NC(=O)[C@@H](N)CC(=O)O)C(=O)NCC(=O)NCC(=O)O	0.18435754189944134	0.17834394904458598	0.09146341463414634	0.09937888198757763	0.16883116883116883	0.18666666666666668
[N-]=[N+]=NC[C@H](N)C(=O)O	0.05343511450381679	0.0673076923076923	0.05	0.061855670103092786	0.0707070707070707	0.07216494845360824
C[C@H]1NCC(C2=CC(=O)O)=C(C(c3ccccc3)c3ccccc32)C1	0.23026315789473684	0.1510791366906475	0.11594202898550725	0.11764705882352941	0.23015873015873015	0.10071942446043165
Nc1snnc1-c1ccc(Cl)cc1	0.10948905109489052	0.1792452830188679	0.043859649122807015	0.044642857142857144	0.14285714285714285	0.03508771929824561
O=c1[nH]cc(F)c(=O)[nH]1	0.061068702290076333	0.07692307692307693	0.06	0.061224489795918366	0.07	0.039603960396039604
CO/N=C(/C(=O)N[C@@H]1C(=O)N2C(C(=O)O)=C(COC(C)=O)CS[C@H]12)c1csc(N)n1	0.10674157303370786	0.11842105263157894	0.10810810810810811	0.1095890410958904	0.1	0.11643835616438356
C[C@]1(O)[C@H]2CC[C@H]3[C@@H]4CCC5=CC(=O)CC[C@]5(C)[C@@]4(F)[C@@H](O)C[C@]3(C)[C@]2(C(=O)CCl)O1	0.06989247311827956	0.08860759493670886	0.1527777777777778	0.15492957746478872	0.07741935483870968	0.12244897959183673
CNCC[C@H](C/C=C/C=C\CCCCCC(=O)O)C(=O)N[C@@H](CCC(=O)O)C(=O)O	0.11299435028248588	0.1111111111111111	0.05806451612903226	0.06578947368421052	0.1	0.13986013986013987
CCCCCC[C@H]1C(=O)O[C@H](C)[C@H](NC(=O)c2cccc(NC=O)c2O)C(=O)O[C@@H](C)[C@@H]1OC(=O)CC(C)C	0.15706806282722513	0.16167664670658682	0.20512820512820512	0.21568627450980393	0.14545454545454545	0.2064516129032258
O=C(O)C[C@@H](O)C[C@H](O)/C=C/n1c(C(F)(F)F)nc(-c2ccc(F)cc2)c1-c1ccc(F)cc1	0.3684210526315789	0.4140625	0.0736196319018405	0.07453416149068323	0.4666666666666667	0.16
Oc1cccc(O)c1O	0.09448818897637795	0.10891089108910891	0.06	0.061224489795918366	0.12631578947368421	0.07142857142857142
CNc1cccc(-c2nc(C(C)C)n(/C=C/[C@@H](O)C[C@@H](O)CC(=O)O)c2-c2ccc(F)cc2)c1	0.4513888888888889	0.4796747967479675	0.08641975308641975	0.10126582278481013	0.5391304347826087	0.19863013698630136
CO[C@H]1C[C@H](OC(=O)c2cccnc2)C[C@H](/C=C/c2c(-c3ccc(F)cc3)nc(N(C)S(C)(=O)=O)nc2C(C)C)O1	0.21164021164021163	0.4744525547445255	0.13953488372093023	0.14792899408284024	0.25477707006369427	0.11428571428571428
CC(C)[C@]12CC[C@H]3[C@@H]4CCC5=CC(=O)C=C[C@]5(C)[C@@]4(F)[C@@H](O)C[C@]3(C)[C@]2(C(=O)CO)O1	0.09944751381215469	0.13157894736842105	0.1773049645390071	0.19708029197080293	0.11333333333333333	0.15384615384615385
CC(=N)NCCN1CCCCCC1	0.04827586206896552	0.03305785123966942	0.0625	0.06363636363636363	0.043478260869565216	0.04424778761061947
C[S@@](=O)C[C@H](O)CC(=O)O	0.13821138211382114	0.17708333333333334	0.08080808080808081	0.09375	0.17391304347826086	0.19101123595505617
O=C(NC1=CCN(c2ccccc2)c2ccc(Cl)cc2)CC1	0.18543046357615894	0.1259259259259259	0.07352941176470588	0.07462686567164178	0.21487603305785125	0.050724637681159424
CN(C)C[C@@H](c1ccc(Cl)cc1)C(=O)N1CCC[C@H]1C(=O)N[C@@H](CC(=O)O)C[C@H](C(=O)O)C(=O)NCC(=O)O	0.1891891891891892	0.19875776397515527	0.1130952380952381	0.12121212121212122	0.18238993710691823	0.18471337579617833
C[C@H]1CN(C(=O)/C(=O)O)[C@H](C)[C@@H]1Cc1ccccc1	0.18439716312056736	0.12903225806451613	0.16521739130434782	0.168141592920354	0.18421052631578946	0.1875
CNc1ncc(-c2ccc(F)cc2)c(-c2ccc(F)cc2)c1/C=C/[C@@H]1C[C@@H](O)CC(=O)O1	0.24848484848484848	0.20945945945945946	0.15333333333333332	0.1554054054054054	0.27007299270072993	0.075
CCc1cccc(Sc2cc3nc(C4CC4)c(/C=C/[C@@H]4C[C@@H](O)CC(=O)O4)c(Sc4cccc(OC)c4)c3cc2F)c1	0.15196078431372548	0.14917127071823205	0.1676300578034682	0.1695906432748538	0.18023255813953487	0.09239130434782608
N[C@@H](CC1CCCC[C@H]1C(=O)O)C(=O)NCC(=O)N1CCC[C@H]1C(=O)O	0.08139534883720931	0.07432432432432433	0.09285714285714286	0.10218978102189781	0.06944444444444445	0.11764705882352941
COC[C@H]1[C@@H]2CC[C@H]3[C@@H]4CCC5=CC(=O)C=C[C@]5(C)[C@H]4[C@@H](O)C[C@]3(C)[C@]2(C(=O)CO)O1	0.08064516129032258	0.10126582278481013	0.20863309352517986	0.2116788321167883	0.09032258064516129	0.16783216783216784
C[C@H](N)/C=C/[C@H](O)C(C)=O	0.07692307692307693	0.13	0.0594059405940594	0.08247422680412371	0.1368421052631579	0.10416666666666667
CC(C)NC[C@@H](O)COc1cccc2ccccc12	0.2246376811594203	0.18333333333333332	0.088	0.10743801652892562	0.29245283018867924	0.125
CCC[C@@H](N(N)C(=O)CCCCO)C(=O)O	0.11347517730496454	0.1016949152542373	0.08771929824561403	0.0990990990990991	0.08695652173913043	0.17142857142857143
NC[C@H]1O[C@H](O[C@H]2[C@@H](O)[C@H](O[C@H]3O[C@H](CO)[C@@H](O)[C@H](N)[C@H]3O)[C@H](N)C[C@@H]2N)[C@H](O)[C@@H](O)[C@@H]1O	0.025252525252525252	0.029239766081871343	0.0967741935483871	0.09803921568627451	0.030120481927710843	0.09740259740259741
NC(=O)[C@@H](CC[C@H](O)CO)C(=O)N[C@@H](CC(=O)O)C(=O)O	0.16551724137931034	0.15447154471544716	0.0625	0.072	0.14166666666666666	0.21621621621621623
CO[C@]1(C2=NCCc3nc4ccccc4[nH]c3c2CN(C)CC1)OC(=O)/C=C\C=C\c1ccccc1	0.1956521739130435	0.14201183431952663	0.08092485549132948	0.08187134502923976	0.19745222929936307	0.06285714285714286
CC(=O)CCCCn1c(=O)c2c(ncn2C)n(C)c1=O	0.11920529801324503	0.12698412698412698	0.11475409836065574	0.11666666666666667	0.10483870967741936	0.10655737704918032
CC[C@@H]1N=C(C(=O)[C@@H](C)CN(C)C)C1=O	0.08450704225352113	0.15454545454545454	0.14150943396226415	0.1782178217821782	0.0990990990990991	0.14285714285714285
OC[C@@H]1O[C@@H](n2cnc3c(=O)[nH]cnc32)[C@H](O)[C@@H]1O	0.07006369426751592	0.09302325581395349	0.11570247933884298	0.11764705882352941	0.088	0.10743801652892562
CC(C)NC(=O)c1ccc(-c2ccccc2)c(-c2ccc(F)cc2)c(CC[C@@H](O)C[C@@H](O)CC(=O)[O-])n1C(C)C	0.4900662251655629	0.3026315789473684	0.09714285714285714	0.1111111111111111	0.39855072463768115	0.2088607594936709
O=C(CI)OC(=O)C(CC(=O)O)=C(O)O	0.09285714285714286	0.10526315789473684	0.07142857142857142	0.07272727272727272	0.09009009009009009	0.13333333333333333
O=[P@](O)(OC[C@H]1O[C@H](CO)[C@@H](O)[C@H](O)[C@H]1O)CO	0.04516129032258064	0.046511627906976744	0.11206896551724138	0.11403508771929824	0.04838709677419355	0.13274336283185842
C[C@H]1O[C@@H](CC=CF)[C@H](C)[C@@H]1O[C@]1(C)C(=O)O[C@H](C(=O)C[C@@H]2SC[C@@H](O)C(=O)NC2=O)C[C@H](C)[C@@H]1O	0.0707070707070707	0.1144578313253012	0.20134228187919462	0.20408163265306123	0.09090909090909091	0.14102564102564102
CN1[C@H]2CC[C@@H]1C[C@@H](OC(c1ccccc1)c1ccccc1)C2	0.20394736842105263	0.08333333333333333	0.1111111111111111	0.12121212121212122	0.16153846153846155	0.08759124087591241
Cc1nnc2n1-c1ccc(Cl)cc1C(c1ccccc1)=NC2	0.20134228187919462	0.13432835820895522	0.050359712230215826	0.051094890510948905	0.20491803278688525	0.04316546762589928
CC[C@@H](CO)COc1cccc2c(c1)(C)CC2	0.08666666666666667	0.0967741935483871	0.14035087719298245	0.16363636363636364	0.10084033613445378	0.1415929203539823
CCCCC[C@@H]1CC[C@H](C)CCCCCCCC(=O)O1	0.04878048780487805	0.04316546762589928	0.17796610169491525	0.1810344827586207	0.04477611940298507	0.11290322580645161
CCCCCN(C)C(=O)Nc1ccc(-c2ccccc2)cc1	0.31851851851851853	0.1796875	0.10687022900763359	0.10852713178294573	0.26956521739130435	0.1076923076923077
CCN1Cc2ccccc2C(=O)c2ccccc21	0.21014492753623187	0.12903225806451613	0.08943089430894309	0.09090909090909091	0.22727272727272727	0.07258064516129033
CC(C)(Cc1ccc(O)cc1)C(=O)O	0.14285714285714285	0.1792452830188679	0.1553398058252427	0.11428571428571428	0.18811881188118812	0.12380952380952381
CC[C@@]1(O)C(=O)OCc2c1cc1n(c2=O)Cc2cc3ccccc3nc2-1	0.15950920245398773	0.14084507042253522	0.10638297872340426	0.1079136690647482	0.17164179104477612	0.0763888888888889
CCC[C@H]1N(C(CC)C)CC(=O)N2CCC[C@H]2C(=O)NC(=O)NC(=O)NC(=O)NC1=O	0.08743169398907104	0.10256410256410256	0.12162162162162163	0.14685314685314685	0.0915032679738562	0.11486486486486487
C[C@H]1O[C@@H](O[C@@H]2C=C3CC[C@@H]4[C@H](CC[C@]5(C)[C@@H](c6ccc(=O)oc6)CC[C@]45O)[C@@]3(C)CC2)[C@H](O)[C@H](O)[C@H]1O	0.07281553398058252	0.0898876404494382	0.16049382716049382	0.1625	0.08620689655172414	0.13333333333333333
Cc1cc(/N=C/Nc2ccc(OCC(F)(F)F)cc2)cc(C(F)(F)F)c1	0.12727272727272726	0.11971830985915492	0.0625	0.055944055944055944	0.14925373134328357	0.04827586206896552
C[C@H](C=S=O)CS	0.0390625	0.06	0.030927835051546393	0.053763440860215055	0.06315789473684211	0.05319148936170213
C[C@H]1[C@@H](O)CC[C@H]2[C@@H]3CCC4=CC(=O)C=C[C@]4(C)[C@H]3CC[C@]12C	0.052941176470588235	0.07042253521126761	0.1774193548387097	0.18032786885245902	0.06521739130434782	0.14173228346456693
C[C@@H](O)/C=C/[C@@H]1[C@H](O)C[C@H]2[C@@H]3CCC4=CC(=O)C=C[C@]4(C)[C@@]3(F)[C@@H](O)C[C@]12C	0.08522727272727272	0.1310344827586207	0.16176470588235295	0.18181818181818182	0.1276595744680851	0.17164179104477612
C=C(Oc1ccccc1C(=O)O)c1ccccc1O	0.22627737226277372	0.14634146341463414	0.08	0.08130081300813008	0.23636363636363636	0.09836065573770492
C[C@H](O)C/C=C/C(C)=C/C=C/C(C)=C/C(=O)O	0.08843537414965986	0.1271186440677966	0.06722689075630252	0.08695652173913043	0.12280701754385964	0.125
C[C@H]1CCC[C@H](C)C(C)C1=O	0.02857142857142857	0.044642857142857144	0.14432989690721648	0.14736842105263157	0.037037037037037035	0.1
C=C1CC[C@@H](O)C/C1=C/C=C1\CCC[C@]2(C)[C@@H]([C@H](C)/C=C/[C@H](C)C(C)C)CC[C@@H]12	0.059782608695652176	0.10526315789473684	0.11724137931034483	0.1267605633802817	0.09395973154362416	0.09523809523809523
Cc1[nH]c(=O)c(C#N)cc1-c1ccncc1	0.10344827586206896	0.1271186440677966	0.06722689075630252	0.06837606837606838	0.13274336283185842	0.05
C=CCN(/C=C/c1ccc(O)cc1)C(=O)N1CCC[C@H]1C(=O)N[C@@H](Cc2ccccc2)C(=O)N[C@@H](CCC(=O)O)C(=O)NCC(=O)O	0.21782178217821782	0.15263157894736842	0.08673469387755102	0.09326424870466321	0.20903954802259886	0.13368983957219252
CO[C@@]12CC=C[C@H]3[C@@H]4CCC5=CC(=O)C=C[C@]5(C)[C@H]4[C@@H](O)C[C@]3(C)[C@]2(C(=O)CO)O1	0.08791208791208792	0.1032258064516129	0.1956521739130435	0.19852941176470587	0.09933774834437085	0.16312056737588654
C[C@@H]1CC[C@@H]2[C@@H](C)C(=O)O[C@@H]3O[C@]4(C)CC[C@@H]1[C@]32OO4	0.023952095808383235	0.03597122302158273	0.15	0.15254237288135594	0.02962962962962963	0.096
C[C@H](CCN1CCC[C@H]1C(=O)N[C@@H](Cc1ccccc1)C(=O)O)C(=O)NCC(=O)NCC(=O)O	0.20809248554913296	0.1375	0.1069182389937107	0.12987012987012986	0.17218543046357615	0.18243243243243243
Cc1c(C)c2c(c(C)c1O)CCC(C)(COc1ccc(CC3SC(=O)NC3=O)cc1)O2	0.12921348314606743	0.152317880794702	0.13513513513513514	0.136986301369863	0.1342281879194631	0.09868421052631579
C[C@@]1(O)OC(=O)[C@H]2C(=O)[C@@H]3C=C[C@H](C)[C@@H](O)C[C@@H]3O[C@H]21	0.06289308176100629	0.07575757575757576	0.20353982300884957	0.2072072072072072	0.0703125	0.17391304347826086
C/C=C/CC/C=C(\C)C(=O)OC[C@H](C)[C@@H](O)CC(=O)O	0.1506849315068493	0.175	0.0975609756097561	0.11764705882352941	0.1623931623931624	0.21818181818181817
COCCC[C@H](NC(=O)c1ccc(F)cc1)c1ccc(F)cc1	0.25874125874125875	0.1953125	0.09701492537313433	0.10687022900763359	0.26495726495726496	0.10606060606060606
C[C@@H](c1ccc(F)cc1)c1ccc(O)cc1	0.23076923076923078	0.1981981981981982	0.058333333333333334	0.07758620689655173	0.28	0.06779661016949153
O=C1CN[C@H](C(=O)N[C@@H](C(=O)N[C@@H](CCc2ccccc2)C(=O)O)[C@H](O)C(Cc2ccccc2)NCCN(CCCl)CCCl)N1	0.24742268041237114	0.13756613756613756	0.08290155440414508	0.08947368421052632	0.17318435754189945	0.1366120218579235
COc1cc[n+]([C@@H]2O[C@H](CO)[C@@H](O)[C@H]2O)c(=O)[nH]c1=O	0.08333333333333333	0.10077519379844961	0.14285714285714285	0.1452991452991453	0.096	0.13445378151260504
CCC[C@@H](NC)C(=O)Nc1ccccc1C	0.16911764705882354	0.14782608695652175	0.125	0.13761467889908258	0.18691588785046728	0.13636363636363635
CNCO[C@]1(C(=O)O)CCC[C@H]2[C@@H]3CCC4=CC(=O)CC[C@@H]4[C@H]3CC[C@@]21C	0.07303370786516854	0.07894736842105263	0.14492753623188406	0.14705882352941177	0.07432432432432433	0.12142857142857143
O[C@H]1CN[C@H](c2nc3c(cc2F)c(=O)c(C(=O)O)cn3-c2ccc(F)cc2F)C1	0.16071428571428573	0.17482517482517482	0.125	0.1267605633802817	0.18115942028985507	0.1103448275862069
Cc1cnc(CNC(=O)c2c(-c3ccccc3)c(-c3ccc(F)cc3)c(CC[C@@H](O)C[C@@H](O)CC(=O)[O-])n2C(C)C)[nH]1	0.48717948717948717	0.2893081761006289	0.08743169398907104	0.1005586592178771	0.41843971631205673	0.2073170731707317
CNCc1c(OC)c(C(C)CN(C)C)cc(OC)c1O	0.09090909090909091	0.13709677419354838	0.0975609756097561	0.10833333333333334	0.10569105691056911	0.08943089430894309
O=C(CC[C@@H](O)CO)NC(=O)[C@H](Cc1ccccc1)c1ccccc1	0.32857142857142857	0.16058394160583941	0.09285714285714286	0.10218978102189781	0.232	0.16030534351145037
C=C(C)[C@@]12OC(=O)C(OC)=C1C[C@@H]1C[C@@H]3CC[C@@]3(C)[C@H]2CC[C@@]1(C)C(=O)CO	0.0670391061452514	0.08609271523178808	0.17037037037037037	0.17293233082706766	0.06711409395973154	0.12142857142857143
CCC(=O)C1=C(C)NC(C)=C(C(=O)OCC(C)C)C1c1ccccc1[N+](=O)[O-]	0.18012422360248448	0.1897810218978102	0.13768115942028986	0.14814814814814814	0.19696969696969696	0.14705882352941177
O=c1n(C[C@@H]2O[C@H](CO)[C@@H](O)[C@H]2O)c(=O)[nH]c1=O	0.07236842105263158	0.088	0.1206896551724138	0.12280701754385964	0.08264462809917356	0.11206896551724138
CCCCN(CC)C(=O)NC(c1ccc(C)cc1)c1ccccc1	0.23648648648648649	0.15555555555555556	0.1111111111111111	0.12121212121212122	0.23770491803278687	0.12030075187969924
N[C@H](Cc1ccc(O)c(O)c1)C(=O)O	0.1259259259259259	0.1574074074074074	0.09174311926605505	0.10377358490566038	0.1650485436893204	0.12380952380952381
CNC[C@H](O)c1ccc(O)c(O)c1	0.11940298507462686	0.1388888888888889	0.07339449541284404	0.08490566037735849	0.14563106796116504	0.10476190476190476
C[C@@H](C[C@](C(=O)O)(C)[C@H]1CCCC1)c1ccccc1	0.16666666666666666	0.13709677419354838	0.1440677966101695	0.14655172413793102	0.19298245614035087	0.13559322033898305
CC1(C)NC(=O)C(c2ccc(F)cc2)c2cc(N)ccc21	0.19310344827586207	0.18699186991869918	0.07692307692307693	0.078125	0.24778761061946902	0.061068702290076333
C=C1[C@H]2C[C@H](OC(=O)c3ccccc3C2=O)C[C@@H]1C[C@H](OC(=O)C2)C[C@@H](OC(=O)[C@H](NC(=O)c3ccc(F)cc3)[C@@H](O)[C@@H]2C)C[C@@]1(C)CC[C@@H]1	0.20952380952380953	0.15228426395939088	0.1945945945945946	0.19672131147540983	0.20652173913043478	0.1111111111111111
O=C(CO)[C@H](O)[C@@H](O)[C@H](CO)O[C@@H]1O[C@H](CO)[C@@H](O)[C@H](O)[C@@H]1O	0.08695652173913043	0.0962962962962963	0.11811023622047244	0.12903225806451613	0.1	0.18487394957983194
C/N=C(/N=C/c1ccc([N+](=O)[O-])o1)c1ccc([N+](=O)[O-])cc1OC	0.11728395061728394	0.14074074074074075	0.08823529411764706	0.08955223880597014	0.14615384615384616	0.072992700729927
C[C@@H](OC(=O)N[C@@H]1C(=O)N[C@H](Cc2cccs2)C(=O)N[C@H](C(=O)O)C(C)C)C1	0.1437125748502994	0.15492957746478872	0.16176470588235295	0.18181818181818182	0.14388489208633093	0.1893939393939394
CC[C@@H](F)c1cc(F)ccc1O	0.12213740458015267	0.15384615384615385	0.08571428571428572	0.10891089108910891	0.16161616161616163	0.0970873786407767
C[C@@]12C=CC(=O)C=C1CC[C@@H]1[C@@H]2C(=O)C[C@@]2(C)[C@H]1CC[C@]2(O)C(=O)CO	0.08771929824561403	0.11188811188811189	0.1590909090909091	0.16153846153846155	0.1	0.13432835820895522
O=c1nc[nH]c2c1ncn2[C@H]1CC[C@@H](CO)O1	0.05806451612903226	0.07874015748031496	0.11965811965811966	0.12173913043478261	0.07317073170731707	0.0743801652892562
CCC(C)(C)C(=O)O[C@H]1C[C@@H](C)C=C2C=C[C@H](C)[C@H](CC[C@@H]3C[C@@H](O)CC(=O)O3)C21	0.08241758241758242	0.1038961038961039	1.0	0.7802197802197802	0.08552631578947369	0.35833333333333334
CCCC[C@H](NC(=O)[C@@H](Cc1ccccc1)NC(=O)CN)C(=O)N[C@@H](CCC(=O)O)C(=O)N[C@@H](CCCC(=O)O)C(=O)N[C@@H](CC(=O)O)C(=O)O	0.1712962962962963	0.12437810945273632	0.06796116504854369	0.07389162561576355	0.14507772020725387	0.15263157894736842
O=C1NN(c2ccc(Cl)cc2)C(=O)C(Cl)=C1O	0.1258741258741259	0.1452991452991453	0.07563025210084033	0.07692307692307693	0.15178571428571427	0.058333333333333334
C=C[C@](C)(O)CCC1=CCC[C@H]1C(=O)NC(=O)C(C)(C)CC	0.0949367088607595	0.10606060606060606	0.20689655172413793	0.15	0.08461538461538462	0.1487603305785124
CN(CC(=O)O)c1cccc(-c2ccccc2)c1	0.26717557251908397	0.18803418803418803	0.09016393442622951	0.09166666666666666	0.2641509433962264	0.1
CNCc1ccc(CN(C)CCCC(C#N)(c2ccc(OC)c(OC)c2)C(C)C)cc1OC	0.14444444444444443	0.16233766233766234	0.0949367088607595	0.09615384615384616	0.152317880794702	0.09554140127388536
O[C@H]1C[C@@]2(O)C[C@@H]3CCC4=CC(=O)C=C[C@]4(C3=O)[C@H]2C[C@@H]1CC(=O)O	0.09523809523809523	0.12142857142857143	0.17054263565891473	0.1732283464566929	0.10948905109489052	0.171875
[N-]=[N+]=Nc1ccc([N+](=O)[O-])cc1O	0.07142857142857142	0.08849557522123894	0.06363636363636363	0.06481481481481481	0.09259259259259259	0.05454545454545454
O=C(O[C@@H](CO)[C@H](O)[C@H](O)[C@@H](O)C(=O)[O-])NC(=O)[C@@H](Cc1ccccc1)NC(=O)NCC(=O)O	0.19767441860465115	0.15483870967741936	0.08125	0.08917197452229299	0.1836734693877551	0.17006802721088435
CN(CCOc1ccc(C[C@H](Nc2ccccc2C(=O)c2ccccc2)C(=O)O)cc1)c1ccccn1	0.3136094674556213	0.16071428571428573	0.08620689655172414	0.0935672514619883	0.21019108280254778	0.10588235294117647
C[C@@H](O)[C@H]1C(=O)N2C(C(=O)O)=C(S[C@@H]3CN[C@H](C(=O)N(C)C)C3)[C@H](C)[C@H]12	0.10843373493975904	0.145985401459854	0.16153846153846155	0.18253968253968253	0.10948905109489052	0.19047619047619047
ClC1=C(Cl)[C@]2(Cl)[C@@H]3[C@@H]4C[C@@H]([C@H]5O[C@@H]45)[C@@H]3[C@@]1(Cl)C2(Cl)Cl	0.012195121951219513	0.014598540145985401	0.09016393442622951	0.09166666666666666	0.015151515151515152	0.06451612903225806
CSc1cc(CNC(=O)CCCC/C=C/C(C)C)cc(C)c1	0.12101910828025478	0.1640625	0.1171875	0.13709677419354838	0.152	0.136
O=C(Cc1ccccc1)c1ccccc1O	0.23846153846153847	0.13559322033898305	0.0847457627118644	0.08620689655172414	0.22857142857142856	0.07627118644067797
O=C1CCc2cc(OCCCCc3nnnn3C3CCCCC3)ccc2N1	0.0893854748603352	0.09803921568627451	0.10204081632653061	0.10344827586206896	0.09395973154362416	0.08053691275167785
CC1=C[C@@H]2/C(C)(C)C(=O)CC[C@]3(C)CC[C@@]2(C)[C@H]1CC[C@](O)(C(=O)CO)OC(=O)C3	0.07142857142857142	0.10526315789473684	0.16546762589928057	0.15942028985507245	0.07947019867549669	0.1103448275862069
Cc1ccc(/N=C/N(C)/C=N/c2ccc(C)cc2C)c(C)c1	0.11392405063291139	0.1732283464566929	0.07518796992481203	0.06818181818181818	0.16129032258064516	0.05185185185185185
CC[C@H](CO)NC(=O)[C@@H]1C=C2c3cccc4c3c(cn4C)C[C@H]2N(C)C1	0.14634146341463414	0.15	0.15671641791044777	0.17692307692307693	0.19083969465648856	0.14925373134328357
Nc1c(C(=O)O)cccc1C(=O)c1ccc(O)cc1	0.2014388489208633	0.16666666666666666	0.08064516129032258	0.08196721311475409	0.22727272727272727	0.10833333333333334
O=C1N=C(O)C(c2ccccc2)(c2ccccc2)N1	0.2318840579710145	0.1171875	0.06201550387596899	0.06299212598425197	0.1896551724137931	0.046153846153846156
CC[C@@H](C)CCC(=O)Oc1ccccc1C	0.16911764705882354	0.15789473684210525	0.14545454545454545	0.18095238095238095	0.19811320754716982	0.1792452830188679
C[C@@]12C[C@@]3(O)C[C@H](C)C[C@H](CC[C@@H]3CC[C@@]1(C)[C@H](C)CC(=O)O)[C@@]2(C)CO	0.0935672514619883	0.1267605633802817	0.14074074074074075	0.15151515151515152	0.11510791366906475	0.17692307692307693
Cn1c(C#N)cnc1C2CCC2	0.03496503496503497	0.04310344827586207	0.07476635514018691	0.0761904761904762	0.04504504504504504	0.045871559633027525
Fc1cccc([C@@H]2CO2)c1	0.0916030534351145	0.10476190476190476	0.0784313725490196	0.08	0.12121212121212122	0.05825242718446602
C=CC(C)(C)c1cccc(Cl)c1	0.08088235294117647	0.10091743119266056	0.09615384615384616	0.06666666666666667	0.11650485436893204	0.056074766355140186
O=C1NC(=O)C(c2ccccc2)(c2ccccc2)N1	0.2318840579710145	0.10852713178294573	0.06201550387596899	0.06299212598425197	0.1794871794871795	0.046153846153846156
NCCCC[C@@](N)(Cc1ccc(O)cc1)C(=O)N1CCC[C@H]1C(=O)NCC(=O)NCC(=O)NCC(=O)O	0.13612565445026178	0.1242603550295858	0.10843373493975904	0.10303030303030303	0.12121212121212122	0.12962962962962962
CCC[C@@H](NCC)C(=O)NC(=O)N[C@@H](CC(=O)O)[C@@H](CC(C)C)C(=O)N1CCC[C@H]1C(=O)N[C@@H](CCCCN)C(=O)N[C@@H](Cc1c[nH]cn1)C(=O)N[C@@H]	0.12554112554112554	0.12560386473429952	0.0966183574879227	0.10837438423645321	0.10679611650485436	0.15897435897435896
C=CC(=O)OC(C)(C)C	0.03787878787878788	0.06796116504854369	0.10638297872340426	0.07368421052631578	0.06060606060606061	0.07291666666666667
C[C@@](N)(CO)C(=O)OC[C@H]1CC[C@H]2[C@@H]3CCC4=CC(=O)CC[C@]4(C)[C@H]3CC[C@@]21C	0.06557377049180328	0.08387096774193549	0.18248175182481752	0.15942028985507245	0.07236842105263158	0.1258741258741259
C=C1[C@H](C)C[C@H](OC(=O)[C@H]2C[C@@](C)(OC)[C@@H]2O)[C@@H](C)[C@H](C)C[C@H](OC(=O)[C@H](C)C[C@H](O)CC(=O)O)[C@H]1C	0.13978494623655913	0.17088607594936708	0.20945945945945946	0.2553191489361702	0.1464968152866242	0.31851851851851853
CO[C@H]1[C@H](O)[C@H](N)[C@@H](O[C@H]2O[C@H]([C@H](C)N)CC[C@H]2N)[C@H](O)[C@@H]1N(C)C(=O)CN	0.055865921787709494	0.087248322147651	0.14705882352941177	0.16666666666666666	0.06802721088435375	0.13970588235294118
C[C@H]1C[C@H]2[C@@H]3CCC4=CC(=O)C=C[C@]4(C)[C@@]3(F)[C@@H](O)C[C@]2(C)[C@@]1(O)C(=O)COP(=O)(O)O	0.08695652173913043	0.11612903225806452	0.19285714285714287	0.1956521739130435	0.09803921568627451	0.18571428571428572
CCCCC[C@H](/C=C/C=C\CCCCCCC(=O)O)OC(C)=O	0.10493827160493827	0.10948905109489052	0.08955223880597014	0.09923664122137404	0.10526315789473684	0.16
CN(C)CC[C@H](c1ccc(Cl)cc1)c1ccccn1	0.1736111111111111	0.15447154471544716	0.07086614173228346	0.08064516129032258	0.21238938053097345	0.08
Cc1c([N+](=O)[O-])c(OCC[N+](=O)[O-])cc(C(F)(F)F)c1OCC[N+]([O-])C	0.08928571428571429	0.09090909090909091	0.08695652173913043	0.08029197080291971	0.08633093525179857	0.07971014492753623
CC[C@@H](S)CS(=O)(=O)O	0.05384615384615385	0.1	0.07216494845360824	0.0967741935483871	0.06060606060606061	0.09574468085106383
CC1=C2C[C@@H]3[C@H](CC[C@@H]4[C@H](C)OC(=O)C=C4[C@@]3(C)C2)C1	0.049079754601226995	0.06666666666666667	0.15966386554621848	0.1623931623931624	0.061068702290076333	0.096
CCCN[C@]1(c2ccc(O)cc2)C[C@H](/C=C/c2c(-c3ccc(F)cc3)nc(N(C)S(C)(=O)=O)nc2C(C)C)C1	0.2542372881355932	0.5	0.11176470588235295	0.11976047904191617	0.2751677852348993	0.09941520467836257
OC[C@H](c1ccccc1)c1ccccn1	0.19548872180451127	0.1092436974789916	0.058823529411764705	0.06896551724137931	0.18691588785046728	0.059322033898305086
CC(=O)[C@@H](CCC(C)(C)O)C(=O)O	0.11363636363636363	0.12149532710280374	0.12871287128712872	0.10891089108910891	0.10576923076923077	0.16494845360824742
C[C@@H](N)C(F)(C(=O)N[C@H]1CC[C@H]1C(=O)N[C@@H](CC(=O)O)C(=O)N[C@@H](CC(=O)O)C(C)[C@@H](O)C(=O)O)C(C)C	0.13297872340425532	0.15527950310559005	0.0975609756097561	0.10559006211180125	0.13125	0.17763157894736842
OC[C@H](O)C[C@@H](O)[C@H](O)[C@H](O)CO	0.0962962962962963	0.11009174311926606	0.036036036036036036	0.046296296296296294	0.11538461538461539	0.14
Nc1ccc(Cl)c(Nc2ccccc2C(=O)O)c1Cl	0.18439716312056736	0.15702479338842976	0.072	0.07317073170731707	0.22727272727272727	0.07258064516129033
CC(C)(NC(=O)c1ccc(F)cc1)C(=O)O	0.21705426356589147	0.22641509433962265	0.13761467889908258	0.10909090909090909	0.22549019607843138	0.12844036697247707
CC(=O)N/C(CC(C)C)c1cccc(OC)c1	0.15	0.18584070796460178	0.12280701754385964	0.14545454545454545	0.1834862385321101	0.14414414414414414
N=[N+]=CC(=O)O	0.04	0.061855670103092786	0.043010752688172046	0.04395604395604396	0.06521739130434782	0.054945054945054944
CC(=O)S[C@H]1CC2=CC(=O)CC[C@]2(C)[C@H]2CC[C@@]3(C)[C@@H](CC[C@@]34CCC(=O)O4)[C@H]12	0.053763440860215055	0.07643312101910828	0.14788732394366197	0.15	0.05806451612903226	0.0945945945945946
C=C(CC(=O)O)CC(C)(C)C	0.08396946564885496	0.10576923076923077	0.12371134020618557	0.09183673469387756	0.1	0.125
N=C(NCCCNC(=O)[C@@H](CS)C(=O)NC(=O)[C@@H](N)CC(=O)O)C(=O)O	0.11585365853658537	0.10638297872340426	0.056338028169014086	0.06474820143884892	0.09420289855072464	0.14615384615384616
Cc1c(C(=O)O)cccc1C(=O)N1CCC[C@H]1C(=O)NCC(=O)O	0.1464968152866242	0.1417910447761194	0.12213740458015267	0.12403100775193798	0.14728682170542637	0.140625
COc1cc2oc3ccccc3c(=O)c2c(OC)c1OC	0.14473684210526316	0.12213740458015267	0.09302325581395349	0.09448818897637795	0.18333333333333332	0.06870229007633588
CCC[C@H](C(=O)O)C(=O)NCCSc1ccccc1	0.21739130434782608	0.13709677419354838	0.11570247933884298	0.1271186440677966	0.1826086956521739	0.17543859649122806
CO[C@@]1(NC(=O)CSCC#N)C(=O)N2C(C(=O)O)=C(CSc3nnnn3C)CS[C@@H]21	0.10614525139664804	0.11038961038961038	0.10738255033557047	0.10884353741496598	0.09210526315789473	0.11564625850340136
C[C@](O)(CO)C(=O)OC[C@H]1CC[C@H]2[C@@H]3CCC4=CC(=O)CC[C@]4(C)[C@H]3CC[C@@]21C	0.07142857142857142	0.09090909090909091	0.18248175182481752	0.15942028985507245	0.07947019867549669	0.13380281690140844
COC(=O)/C=C\C(C)=C\C=C\C=C\CCCC(C)C	0.08441558441558442	0.1111111111111111	0.08943089430894309	0.1092436974789916	0.0975609756097561	0.11764705882352941
CNCCCCC[C@@]1(O)O[C@H]2[C@@H]3CCC4=CC(=O)CC[C@@H]4[C@H]3CC[C@@]21C	0.06779661016949153	0.058823529411764705	0.1386861313868613	0.14074074074074075	0.060810810810810814	0.11510791366906475
C=C1C2=C3CCC(C)(C)C3=C(CC(=O)OC)C[C@@]2(C)C1=O	0.08227848101265822	0.11627906976744186	0.13114754098360656	0.13333333333333333	0.09448818897637795	0.0873015873015873
Oc1c(Br)cc(Br)cc1C(=O)O	0.08955223880597014	0.11214953271028037	0.0761904761904762	0.07766990291262135	0.11764705882352941	0.08737864077669903
CCC[C@@H](CCO)C(=O)OC[C@H]1CCCCC(=O)O1	0.08387096774193549	0.07633587786259542	0.19469026548672566	0.22018348623853212	0.07086614173228346	0.16521739130434782
CN[C@H]1C[C@@H](NC(=O)[C@@H]2N[C@@H](CCc3ccccc3)C(=O)N[C@H]2C)C(=O)N1	0.15060240963855423	0.1232876712328767	0.17037037037037037	0.17293233082706766	0.15217391304347827	0.15441176470588236
C=C1CC[C@@]2(C)[C@H]3CC4=CC(=O)CC[C@@H]4[C@@]3(C)[C@H](OC(=O)CO)[C@@]2(C)[C@H]1C(=O)CO	0.08888888888888889	0.10457516339869281	0.17266187050359713	0.17518248175182483	0.08609271523178808	0.15714285714285714
CC(=O)Oc1ccccc1C(=O)O	0.16279069767441862	0.1388888888888889	0.11428571428571428	0.11650485436893204	0.18	0.13725490196078433
c1c[nH]c(CNc2ccc(S(=O)(=O)Nc3ccccc3)cc2)c1	0.25517241379310346	0.13138686131386862	0.05673758865248227	0.05755395683453238	0.19047619047619047	0.04964539007092199
COc1ccnc(C[S+]([O-])c2nc3cc(OC(F)F)ccc3[nH]2)c1OC	0.11904761904761904	0.15	0.06164383561643835	0.06993006993006994	0.1386861313868613	0.06206896551724138
CC[C@H]1CCc2c(c(OC)c(OC)c(OC)c2)C(=O)C1	0.0759493670886076	0.1	0.14166666666666666	0.1440677966101695	0.09523809523809523	0.088
S=C=Nc1cccc2ccccc12	0.1417910447761194	0.09565217391304348	0.043478260869565216	0.04424778761061947	0.19801980198019803	0.034782608695652174
CN[C@H](C)[C@H](CCCCC(=O)O)NC(=O)[C@@H](Cc1ccccc1)C(=O)N[C@@H](CCC(=O)O)C(=O)N[C@@H](CC(=O)O)C(=O)O	0.203125	0.15254237288135594	0.07608695652173914	0.08888888888888889	0.17751479289940827	0.17964071856287425
COCc1ccc(CNC(=O)c2c(-c3ccccc3)c(-c3ccc(F)cc3)c(CC[C@@H](O)C[C@@H](O)CC(=O)[O-])n2C(C)C)cc1	0.50625	0.26627218934911245	0.08900523560209424	0.10160427807486631	0.3933333333333333	0.20348837209302326
Nc1nc2[nH]cnc2c(=S)[nH]1	0.03546099290780142	0.07207207207207207	0.02727272727272727	0.027777777777777776	0.045871559633027525	0.01818181818181818
N#Cc1nc2ccccc2n1CN(Cc1ccc(OCC(=O)O)cc1)C(=O)c1ccccc1O	0.30864197530864196	0.17088607594936708	0.08484848484848485	0.08588957055214724	0.25	0.1125
CCCCCCOC(=O)c1ccc(N)cc1	0.1267605633802817	0.13675213675213677	0.12389380530973451	0.12612612612612611	0.14285714285714285	0.13513513513513514
C=C[C@@]1(C)C[C@H]2C[C@H]3[C@H](C)CC4=C(CC(=O)O)[C@H]4CC[C@H]3[C@@]21C	0.0658682634730539	0.09420289855072464	0.1693548387096774	0.1721311475409836	0.08955223880597014	0.152
CCC(=O)SCC	0.05555555555555555	0.0707070707070707	0.08695652173913043	0.08888888888888889	0.07446808510638298	0.08791208791208792
N[C@@H](CCCCN[C@@H](CCC(=O)O)C(=O)O)C(=O)NCC(=O)O	0.12101910828025478	0.1037037037037037	0.05925925925925926	0.06818181818181818	0.09090909090909091	0.15447154471544716
C[C@H](N[C@@H](CCCl)O)[C@H]1CC[C@H]2[C@@H]3[C@H](CCC)C4[C@H](O)CC[C@]4(C)[C@H]3CC[C@]12C	0.07734806629834254	0.07692307692307693	0.15714285714285714	0.17647058823529413	0.06535947712418301	0.17518248175182483
Clc1ccc(-c2ccccc2Cl)c(Cl)c1O	0.15217391304347827	0.1282051282051282	0.05	0.05084745762711865	0.19811320754716982	0.041666666666666664
CCCCCOc1ccc(OCC(=O)OCCN(C)CC)cc1	0.11801242236024845	0.15037593984962405	0.12213740458015267	0.12403100775193798	0.1297709923664122	0.13178294573643412
CCC[C@H]1O[C@H]2C[C@H]3[C@@H]4CCC5=CC(=O)C=C[C@]5(C)[C@H]4[C@@H](O)C[C@]3(C)[C@]2(C(=O)CO)O1	0.08648648648648649	0.10126582278481013	0.23529411764705882	0.23880597014925373	0.09032258064516129	0.19285714285714287
CC1=C[C@](C)(O)CC2=C[C@@H]3CCC4=CC(=O)CC[C@]4(C)[C@H]3CC[C@@]21C	0.06358381502890173	0.09027777777777778	0.13533834586466165	0.13740458015267176	0.07801418439716312	0.0948905109489051
CCCSc1ccc2[nH]c(NC(=O)OC)nc2c1	0.12162162162162163	0.1487603305785124	0.11764705882352941	0.11965811965811966	0.13559322033898305	0.1092436974789916
CO[C@H]1O[C@@H](CO)[C@H](O)[C@@H]1O	0.03597122302158273	0.044642857142857144	0.09900990099009901	0.10101010101010101	0.04672897196261682	0.1111111111111111
CC1=C(C#N)C(C)=C(O)CC1	0.051094890510948905	0.06363636363636363	0.0673076923076923	0.06862745098039216	0.06666666666666667	0.047619047619047616
C=C(CC(C)C)C(=O)OC[C@H]1C[C@@H](C)C=C2C=C[C@H](C)[C@H](CC[C@@H]3C[C@@H](O)CC(=O)O3)C21	0.11538461538461539	0.1282051282051282	0.6190476190476191	0.6633663366336634	0.11038961038961038	0.3412698412698413
Cc1ccnc(NS(=O)(=O)c2ccc(N)cc2)n1	0.13013698630136986	0.1794871794871795	0.06451612903225806	0.06557377049180328	0.14655172413793102	0.056451612903225805
Nc1ccccc1O	0.10483870967741936	0.0891089108910891	0.061224489795918366	0.0625	0.14130434782608695	0.05102040816326531
CCCC[C@H](C)C(=O)Nc1ccccc1C	0.1865671641791045	0.15789473684210525	0.13513513513513514	0.16981132075471697	0.19811320754716982	0.16822429906542055
O=C1c2ccccc2C(=O)C1c1ccccc1	0.22388059701492538	0.12295081967213115	0.07377049180327869	0.075	0.2	0.056910569105691054
Cn1c(=O)c2c(ncn2CC2OCCO2)n(C)c1=O	0.07006369426751592	0.08461538461538462	0.10655737704918032	0.10833333333333334	0.07936507936507936	0.072
C[S@](=O)C[C@H](O)CC(=O)O	0.13821138211382114	0.17708333333333334	0.08080808080808081	0.09375	0.17391304347826086	0.19101123595505617
CNC(=O)[C@H](c1ccc(O)c(O)c1)N1CCC[C@H]1C(O)C[C@@H](O)CC(=O)O	0.22875816993464052	0.23846153846153847	0.12318840579710146	0.13333333333333333	0.248	0.26229508196721313
CC[C@H](C(C)C)[C@H](O)[C@H](C)c1ccccc1	0.1791044776119403	0.16964285714285715	0.09649122807017543	0.12844036697247707	0.21153846153846154	0.14814814814814814
C=CCS[S@](=O)CCc1ccccc1N	0.11347517730496454	0.1016949152542373	0.0782608695652174	0.07964601769911504	0.14678899082568808	0.06956521739130435
Clc1ccc(COC(Cn2ccnc2)c2ccc(Cl)cc2Cl)cc1	0.15723270440251572	0.12142857142857143	0.055944055944055944	0.06428571428571428	0.17829457364341086	0.056338028169014086
CC(C)n1c(CC[C@@H](O)C[C@@H](O)CC(=O)[O-])c(-c2ccc(F)cc2)c(-c2ccccc2)c1C(=O)Nc1ccc(S(N)(=O)=O)cc1	0.551948051948052	0.2926829268292683	0.07853403141361257	0.09090909090909091	0.39864864864864863	0.18497109826589594
CCOc1cc(N)c(Cl)cc1C(=O)NCC1CN(Cc2ccc(F)cc2)CCO1	0.19393939393939394	0.18055555555555555	0.1388888888888889	0.14084507042253522	0.21323529411764705	0.10135135135135136
CC(C)(C(=O)c1cccnc1)c1cccnc1	0.13194444444444445	0.12396694214876033	0.1111111111111111	0.0847457627118644	0.16964285714285715	0.075
C[C@@H](CO)[N+](=O)[O-].C[C@H](O)CC(O)OC	0.11764705882352941	0.1574074074074074	0.07207207207207207	0.09345794392523364	0.15384615384615385	0.16831683168316833
C[N+]1(CCOC(=O)C(O)c2ccccc2)CCC1	0.1619718309859155	0.13114754098360656	0.1282051282051282	0.1504424778761062	0.1875	0.1391304347826087
NC(N)=C/C(=O)c1ccccc1	0.13846153846153847	0.1	0.06481481481481481	0.0660377358490566	0.16	0.07547169811320754
C1CCC(OC(=O)C(O)c2ccc(Cl)cc2)CC1	0.10666666666666667	0.13008130081300814	0.1271186440677966	0.14912280701754385	0.13559322033898305	0.1282051282051282
C=C(CCCC(=O)O)CC(=O)O	0.10606060606060606	0.09174311926605505	0.0761904761904762	0.07766990291262135	0.08571428571428572	0.14285714285714285
O=c1ccn([C@@H]2O[C@H](CO)[C@@H](O)[C@H]2O)c(=O)[nH]1	0.08053691275167785	0.08943089430894309	0.13274336283185842	0.13513513513513514	0.09322033898305085	0.12389380530973451
Cc1cc(Cl)ccc1-c1c(F)c(C(C)C)c(Cl)cc1O	0.16666666666666666	0.18487394957983194	0.07142857142857142	0.09016393442622951	0.1826086956521739	0.08064516129032258
CCN(CCNC(=O)c1ccc(Cl)cc1)c1ccc(-c2ccc(F)cc2)cc1	0.3	0.21739130434782608	0.087248322147651	0.08843537414965986	0.2734375	0.08053691275167785
C=C1OC(=O)C2=C(CC[C@H](OC(=O)OC)C[C@H](C)[C@H]2CC[C@@H](O)C[C@@H](O)CC(=O)[O-])[C@@]1(O)C(C(C)=O)C(C)C	0.18478260869565216	0.17901234567901234	0.17834394904458598	0.18831168831168832	0.15527950310559005	0.2867132867132867
CCCSC[C@@H](NC(=O)Cc1ccc(F)cc1)C(=O)N1CCC[C@H]1C(=O)OC(C)(C)CC	0.18023255813953487	0.1891891891891892	0.18055555555555555	0.15862068965517243	0.17123287671232876	0.15753424657534246
C=C[C@](O)(CCC(=O)O)CC(=O)O	0.1044776119402985	0.11009174311926606	0.08490566037735849	0.0761904761904762	0.10476190476190476	0.14
CO[C@@H]1c2cc3c(C)cc(=O)oc3c(C)c2o1	0.08	0.0975609756097561	0.11206896551724138	0.11403508771929824	0.1016949152542373	0.07563025210084033
NCCCCCCN1CCCC1	0.041666666666666664	0.01652892561983471	0.05405405405405406	0.05504587155963303	0.02608695652173913	0.05454545454545454
CCCC[C@H](CNC(=O)[C@@H](N)Cc1ccccc1)C(=O)N[C@@H](CC(=O)O)C(=O)N1CCC[C@H]1C(=O)N[C@@H](CCC(=O)O)C(=O)N[C@@H](CCC(=O)O)C	0.18433179723502305	0.1330049261083744	0.09268292682926829	0.1044776119402985	0.15979381443298968	0.16753926701570682
C=CCOc1ccccc1-c1ccc(OC)cc1	0.19285714285714287	0.14754098360655737	0.06349206349206349	0.06451612903225806	0.2616822429906542	0.05555555555555555
NC(=O)CCN1CCC1=O	0.06766917293233082	0.06481481481481481	0.10101010101010101	0.10309278350515463	0.06796116504854369	0.08
C[C@@H]1O[C@@H](Oc2c(-c3ccc(F)cc3)nc(C(C)C)n2/C=C/[C@@H](O)C[C@@H](O)CC(=O)O)[C@@H](O)[C@H]1O	0.30434782608695654	0.47580645161290325	0.14193548387096774	0.15894039735099338	0.43548387096774194	0.26618705035971224
Cc1cccc[n+]1C	0.0873015873015873	0.0784313725490196	0.061224489795918366	0.0625	0.11702127659574468	0.061855670103092786
O=C(N[C@H]1CO[C@H](CO)[C@@H](O)[C@H]1O)c1ccccc1	0.15862068965517243	0.11023622047244094	0.13445378151260504	0.13675213675213677	0.1623931623931624	0.1452991452991453
Cc1ccc([C@H](C)C(=O)O)cc1C	0.12878787878787878	0.17307692307692307	0.11538461538461539	0.14	0.17	0.13861386138613863
C#CCN(Cc1ccccc1)C(=O)O	0.15789473684210525	0.13392857142857142	0.09009009009009009	0.09174311926605505	0.18446601941747573	0.10091743119266056
O=C(O)CNCP(=O)(O)O	0.09375	0.10784313725490197	0.07	0.07142857142857142	0.10204081632653061	0.11578947368421053
CC(=O)COC(=O)C(C)(C)Oc1ccc(Cl)cc1	0.13194444444444445	0.15254237288135594	0.16071428571428573	0.12280701754385964	0.1391304347826087	0.13157894736842105
O=C(NCC1CCCCC1)c1cccc(Cl)c1	0.10067114093959731	0.096	0.11016949152542373	0.11206896551724138	0.1092436974789916	0.08333333333333333
CCCCCc1ccc(OCC(O)C[C@@H](O)CC(=O)O)cc1	0.24822695035460993	0.2627118644067797	0.1171875	0.128	0.2743362831858407	0.2909090909090909
C[C@H]1C[C@H](O)[C@@H](C)O[C@H]2[C@@H]3C[C@H](C)C4=CC(=O)C=C[C@]4(C)[C@@]3(F)[C@@H](O)C[C@]12C	0.061452513966480445	0.08666666666666667	0.23622047244094488	0.23015873015873015	0.07482993197278912	0.14705882352941177
CCC1=C(C)CN(C(=O)NCCc2ccc(S(=O)(=O)NC(=O)N[C@H]3CC[C@H](C)CC3)cc2)C1=O	0.14207650273224043	0.16666666666666666	0.1503267973856209	0.152317880794702	0.1346153846153846	0.13636363636363635
CSCC[C@@H](NC(=O)[C@@H](Cc1ccccc1)NC(=O)[C@@H](N)Cc1ccccc1)C(=O)N[C@@H](CC(=O)O)C(=O)O	0.28901734104046245	0.15976331360946747	0.07954545454545454	0.08670520231213873	0.2088607594936709	0.15950920245398773
CS(=O)(=O)c1ccc(C2=C(c3ccccc3)C(=O)OC2)cc1	0.2553191489361702	0.2	0.08270676691729323	0.08396946564885496	0.25	0.05925925925925926
CO[C@@H]1[C@H](O)[C@H](N)[C@@H](O[C@H]2O[C@H]([C@H](C)N)CC[C@H]2N)[C@H](O)[C@@H]1N(C)C(=O)CN	0.055865921787709494	0.087248322147651	0.14705882352941177	0.16666666666666666	0.06802721088435375	0.13970588235294118
CCCOC(=O)N1CCN(Cc2ccc(Cl)cc2)CC1	0.11688311688311688	0.12403100775193798	0.13934426229508196	0.14166666666666666	0.13821138211382114	0.11290322580645161
C[C@H](CC[C@H](O)CC(C)(C)O)[C@H]1CCCN1C[C@@H](CC(=O)O)CC(=O)O	0.17197452229299362	0.16296296296296298	0.13533834586466165	0.12878787878787878	0.16030534351145037	0.2605042016806723
Oc1ccc2c3c1O[C@H]1[C@@H](O)CC[C@@]4(O)[C@@H](C2)N(CC2CCC2)CC[C@]314	0.07386363636363637	0.08	0.1223021582733813	0.12408759124087591	0.09027777777777778	0.09154929577464789
c1ccc(-c2ccc(F)cc2)cc1	0.3076923076923077	0.18867924528301888	0.043478260869565216	0.04424778761061947	0.32967032967032966	0.034782608695652174
c1csc(-c2ccccc2)c1	0.184	0.09009009009009009	0.045454545454545456	0.046296296296296294	0.1836734693877551	0.03636363636363636
N#CC1=C(C(=O)N[C@H](C(=O)O)[C@@H](Cc2ccccc2)C(=O)O)C(=O)NCC(=O)N[C@H]1CCC(=O)N[C@@H](CCCC(=O)O)C(=O)O	0.19696969696969696	0.14130434782608695	0.09090909090909091	0.09782608695652174	0.16477272727272727	0.16
CC[C@@H](C#CC#CC(C)(C)O)CC(C)(C)O	0.04697986577181208	0.075	0.10810810810810811	0.09009009009009009	0.05982905982905983	0.08928571428571429
CCC[C@]1(O)C[C@H]2[C@@H]3CCC4=CCCC[C@@H]4[C@H]3CC[C@@]21C	0.041666666666666664	0.04964539007092199	0.11811023622047244	0.12	0.051470588235294115	0.1015625
CC(=O)O[C@]1(C(C)=O)CC[C@H]2[C@@H]3C=C(Cl)C4=CC(=O)[C@@H]5C[C@@H]5[C@]4(C)[C@H]3CC[C@@]21C	0.0718232044198895	0.0915032679738562	0.17518248175182483	0.17777777777777778	0.06578947368421052	0.1510791366906475
CCCCCCO[C@H]1C[C@@H]2C[C@@H]3CCC4=CC(=O)CCC4=C3[C@@H](c3ccc(N(C)C)cc3)C[C@@]21C	0.11398963730569948	0.1393939393939394	0.1592356687898089	0.16129032258064516	0.12269938650306748	0.13125
CN[C@@H]1[C@@H](O[C@H]2[C@H](O[C@H]3[C@H](O)[C@@H](O)[C@H](N=C(N)N)[C@@H](O)[C@@H]3N=C(N)N)O[C@@H](C)[C@]2(O)C=O)O[C@@H](CO)[C@H](O)[C@H]1O	0.04739336492890995	0.04864864864864865	0.09941520467836257	0.10059171597633136	0.05	0.10650887573964497
CO/C=C(C(=O)O)c1ccc(O)cc1	0.13333333333333333	0.16666666666666666	0.10091743119266056	0.102803738317757	0.17475728155339806	0.12264150943396226
CC1(C)[C@H]2CC[C@]1(C)C(=O)C2	0.02857142857142857	0.044642857142857144	0.11	0.11224489795918367	0.037037037037037035	0.06796116504854369
C[C@@H](O)[C@H](NC(=O)[C@@H]1CCCN1C(=O)[C@H](Cc1ccccc1)NC(=O)CN)C(=O)NCC(=O)NCC(=O)O	0.19672131147540983	0.14285714285714285	0.10059171597633136	0.11515151515151516	0.1761006289308176	0.16352201257861634
CO[C@H]1[C@@H](O)[C@H](N)[C@@H](O[C@H]2O[C@H]([C@H](C)N)CC[C@H]2N)[C@H](O)[C@@H]1N(C)C(=O)CN	0.055865921787709494	0.087248322147651	0.14705882352941177	0.16666666666666666	0.06802721088435375	0.13970588235294118
N#C[C@@H](O[C@H]1O[C@H](CO[C@@H]2O[C@H](CO)[C@@H](O)[C@H](O)[C@H]2O)[C@@H](O)[C@H](O)[C@H]1O)c1ccccc1	0.1092896174863388	0.07975460122699386	0.1111111111111111	0.12	0.11764705882352941	0.11920529801324503
CCN[C@H](CC)C(=O)Nc1ccccc1C	0.16058394160583941	0.14782608695652175	0.125	0.14814814814814814	0.18691588785046728	0.13636363636363635
Cc1ccc(S(=O)(=O)NC(=O)NN2CCCCCC2)cc1	0.10828025477707007	0.1484375	0.1015625	0.10317460317460317	0.11811023622047244	0.07692307692307693
CCCCC#CC#CCCCCCC(=O)O	0.0738255033557047	0.07258064516129033	0.07627118644067797	0.07758620689655173	0.07563025210084033	0.11504424778761062
O=C1/C(=C/c2ccc(-c3ccccc3)cc2)C(=O)O1	0.25925925925925924	0.16260162601626016	0.0703125	0.07142857142857142	0.26605504587155965	0.046153846153846156
NCCCNCCSP(=O)(O)O	0.05755395683453238	0.043478260869565216	0.045871559633027525	0.04672897196261682	0.045454545454545456	0.0761904761904762
O=C1OCc2cc(OCCCCc3nnnn3C3CCCCC3)ccc2N1	0.0893854748603352	0.09803921568627451	0.1095890410958904	0.1111111111111111	0.09395973154362416	0.08053691275167785
CCCCCCC/C=C/C(=O)O	0.07246376811594203	0.09009009009009009	0.08490566037735849	0.08653846153846154	0.09433962264150944	0.11764705882352941
CC/C=C(/CCCCC(=O)O)c1ccccc1	0.1897810218978102	0.14285714285714285	0.1111111111111111	0.11304347826086956	0.2018348623853211	0.16216216216216217
O=C1N(c2ccc(Cl)cc2)c2cc(Cl)ccc21	0.14788732394366197	0.12396694214876033	0.056910569105691054	0.05785123966942149	0.19090909090909092	0.04032258064516129
CCCn1c(=O)c2c(-c3ccccc3)cc(-c3ccc(F)cc3)c(CC[C@@H](O)C[C@@H](O)CC(=O)[O-])c21	0.4594594594594595	0.2684563758389262	0.09580838323353294	0.10365853658536585	0.38345864661654133	0.1895424836601307
CC1=C2C(=CO[C@H](C)[C@H]2C)C(O)=C(C(=O)O)C1=O	0.1095890410958904	0.1440677966101695	0.15178571428571427	0.15454545454545454	0.13043478260869565	0.13274336283185842
CCCC[C@@H]1OC(=O)C[C@H]1C(=O)O	0.07913669064748201	0.08849557522123894	0.21875	0.22340425531914893	0.08256880733944955	0.16
Cc1ncc([N+](=O)[O-])n1CC(C)O	0.09558823529411764	0.10909090909090909	0.07407407407407407	0.09615384615384616	0.11428571428571428	0.09523809523809523
CN[C@H](C)Cc1ccc(O)cc1	0.1297709923664122	0.1523809523809524	0.08490566037735849	0.10784313725490197	0.16	0.09615384615384616
CCCCCS(=O)(=O)Nc1ccc([N+](=O)[O-])cc1O	0.11409395973154363	0.1487603305785124	0.10833333333333334	0.11016949152542373	0.10743801652892562	0.1092436974789916
CCCCOc1ccc(OCCCN2CCOCC2)cc1	0.10625	0.0948905109489051	0.11627906976744186	0.11811023622047244	0.10687022900763359	0.1
ClSc1cccc(COC(Cn2ccnc2)c2ccc(Cl)cc2Cl)c1	0.147239263803681	0.11888111888111888	0.0547945205479452	0.06293706293706294	0.16541353383458646	0.05517241379310345
CCC[N+](CCCCC)CC.OC(=O)CCC(=O)OCC[N+](CC)CC.[I-].[I-].[I-]	0.08670520231213873	0.08783783783783784	0.10714285714285714	0.10071942446043165	0.0684931506849315	0.14074074074074075
Fc1ccc(C(c2ccc(F)cc2)N2CCN(C/C=C/c3ccccc3)CC2)cc1	0.25308641975308643	0.15789473684210525	0.055900621118012424	0.06329113924050633	0.25735294117647056	0.043209876543209874
CC(=O)CSc1ccccc1	0.14960629921259844	0.11214953271028037	0.08653846153846154	0.08823529411764706	0.17525773195876287	0.08737864077669903
CCCCCCC1C(=O)O[C@H](C)[C@H](NC(=O)c2cccc(NC=O)c2O)C(=O)O[C@@H](C)[C@@H]1OC(=O)CC(C)C	0.15706806282722513	0.16167664670658682	0.20512820512820512	0.21568627450980393	0.14545454545454545	0.2064516129032258
C[C@@H](COc1ccc(O)cc1)NCCc1ccc(O)c(O)c1	0.18791946308724833	0.16279069767441862	0.08270676691729323	0.10077519379844961	0.2184873949579832	0.10852713178294573
C[C@]12C[C@@H](c3ccccc3)C[C@@H]1CC[C@@H]1[C@@H]2CC[C@@]2(C)[C@H]1CC[C@]2(C)C	0.09248554913294797	0.0728476821192053	0.1223021582733813	0.12408759124087591	0.0979020979020979	0.09929078014184398
O=C(O)[C@@H](O)[C@H](O)[C@H](O)C(=O)O	0.11627906976744186	0.125	0.04716981132075472	0.05825242718446602	0.12	0.1702127659574468
CCN1C[C@@]2(COC)[C@H](O)C[C@H](OC)[C@@]34[C@@H]5C[C@@]6(O)[C@H](OC(=O)c7ccccc7)[C@@H]5[C@@](OC(C)=O)([C@@H]([C@H](OC)[C@H]23)[C@@H]14)[C@@H](O)[C@@H]6OC	0.1308411214953271	0.10256410256410256	0.17415730337078653	0.1694915254237288	0.12299465240641712	0.16201117318435754
O=c1[nH]c(=O)n([C@H]2C[C@H](O)[C@@H](CO)O2)cc1I	0.06622516556291391	0.072	0.13274336283185842	0.13513513513513514	0.075	0.11403508771929824
ON=C1C=C(c2ccccc2Cl)c2cc([N+](=O)[O-])ccc2N1	0.16447368421052633	0.11940298507462686	0.051094890510948905	0.05185185185185185	0.20833333333333334	0.043795620437956206
O=C(NO)NCP(=O)(O)O	0.06870229007633588	0.0761904761904762	0.0594059405940594	0.06060606060606061	0.06930693069306931	0.08163265306122448
C[C@@H](N)Cn1cnc([C@H]2C[C@H](O)[C@@H](CO)N2C(=O)[C@@H](CCCCCCCCCCN)O2)c21	0.07894736842105263	0.07878787878787878	0.13157894736842105	0.14864864864864866	0.08125	0.14
O=c1[nH]c(O)c(F)cc1F	0.06818181818181818	0.08571428571428572	0.058823529411764705	0.06	0.09	0.038834951456310676
C[C@H]1CC[C@@H]2C(=O)C=C(C)C[C@@H]12	0.04225352112676056	0.05217391304347826	0.15	0.15306122448979592	0.05454545454545454	0.09615384615384616
C[C@@H](CCO)CC(=O)OC[C@H]1CCC[C@@H]2[C@@H]3CCC4=CC(=O)CC[C@]4(C)[C@H]3C(=O)C[C@@]21C	0.10270270270270271	0.11320754716981132	0.1554054054054054	0.1736111111111111	0.09554140127388536	0.1643835616438356
NCCS[C@H]1c2ccccc2[nH]1	0.10294117647058823	0.08849557522123894	0.07339449541284404	0.07476635514018691	0.1346153846153846	0.06422018348623854
COCCO[C@@H](CO)COC(=O)c1ccccc1C	0.15862068965517243	0.13709677419354838	0.125	0.13675213675213677	0.1826086956521739	0.13559322033898305
CSC[C@H](NC(=O)Cc1ccccc1)C(=O)O	0.2	0.1440677966101695	0.10256410256410256	0.11403508771929824	0.1926605504587156	0.14285714285714285
C(CC[C@@H]1CO2)CCC3=CC(=O)CC4=CC(=O)CC[C@@H]4[C@H]3CC[C@@]21C	0.05056179775280899	0.059602649006622516	0.1079136690647482	0.10948905109489052	0.05442176870748299	0.06993006993006994
CC1=C(C=C2\CCCC(=O)O2)CCC(C)(C)CC1	0.04430379746835443	0.06976744186046512	0.1	0.1016949152542373	0.064	0.048
c1ccc(CCNc2ccccc2)cc1	0.2698412698412698	0.09917355371900827	0.058333333333333334	0.059322033898305086	0.18518518518518517	0.05
CCC[C@H](O)Cc1ccccc1	0.18253968253968253	0.12962962962962962	0.09433962264150944	0.10679611650485436	0.19387755102040816	0.13861386138613863
C/C=C/C(=O)N(CC)c1ccccc1C	0.13043478260869565	0.16216216216216217	0.11818181818181818	0.12037037037037036	0.19230769230769232	0.10909090909090909
CC(C)[C@H](C(=O)Nc1ccc(F)cc1)C(=O)N[C@@H](CC(=O)O)C(=O)O	0.28368794326241137	0.29411764705882354	0.0962962962962963	0.11450381679389313	0.28448275862068967	0.18548387096774194
O=C(N/N=C/c1ccc([N+](=O)[O-])o1)c1cc([N+](=O)[O-])cc([N+](=O)[O-])c1O	0.1144578313253012	0.1366906474820144	0.07801418439716312	0.07913669064748201	0.125	0.06338028169014084
C/C=C/c1cc(OC)c(OC)cc1OC	0.05405405405405406	0.11206896551724138	0.07894736842105263	0.08035714285714286	0.09734513274336283	0.06086956521739131
N/C(=N\CCCCNC(=O)c1ccc(O)cc1)c1ccccc1	0.23972602739726026	0.12408759124087591	0.08823529411764706	0.08955223880597014	0.22131147540983606	0.09701492537313433
O=C(CI)NC(=O)c1ccccc1	0.1796875	0.10714285714285714	0.08256880733944955	0.08411214953271028	0.1553398058252427	0.10377358490566038
NNC(=O)c1ccncc1	0.0916030534351145	0.10476190476190476	0.06796116504854369	0.06930693069306931	0.09900990099009901	0.06862745098039216
C#Cc1cnc(C[S+]([O-])c2ccc(F)cc2)cc1-c1ccc(F)cc1	0.23178807947019867	0.1865671641791045	0.04081632653061224	0.041379310344827586	0.24193548387096775	0.034013605442176874
Cc1ccc(Cl)c(Nc2ccccc2C(=O)O)c1Cl	0.19285714285714287	0.16666666666666666	0.08064516129032258	0.08196721311475409	0.23853211009174313	0.08130081300813008
O=c1[nH]c(Cl)c(F)cc1F	0.06015037593984962	0.07547169811320754	0.04854368932038835	0.04950495049504951	0.07920792079207921	0.028846153846153848
CC(C)[C@@H](C(=O)O)[C@H]1CC[C@H]2[C@@H]3CC[C@H]4CC[C@@H](O)CC[C@]4(C)[C@H]3CC[C@@]21C	0.06666666666666667	0.09271523178807947	0.1357142857142857	0.15441176470588236	0.08108108108108109	0.1366906474820144
CO[C@@H]1[C@H](COC(=O)c2ccc(C)cc2C)[C@@H](-c2ccc(F)cc2)C(=O)O[C@H]1C(=O)O	0.21951219512195122	0.21830985915492956	0.1597222222222222	0.1619718309859155	0.24444444444444444	0.1527777777777778
CCCCCCOc1ccccc1C(=O)O	0.15942028985507245	0.13675213675213677	0.13392857142857142	0.13636363636363635	0.18518518518518517	0.1559633027522936
CC(C)/C=C/[C@@H](O)C[C@@H](O)CCCC(=O)O	0.1893939393939394	0.2621359223300971	0.0782608695652174	0.0990990990990991	0.2755102040816326	0.24242424242424243
CC(C)O[C@H]1CC[C@@H]2[C@@H]3CCC4=CC(=O)CC[C@]4(C)[C@H]3CC[C@]12C	0.05202312138728324	0.0763888888888889	0.12878787878787878	0.1484375	0.06382978723404255	0.1044776119402985
C[C@H]1CO[C@@H]2C=C[C@H](C)[C@H](OC(=O)CC(=O)O)[C@H](C)[C@H]12	0.09032258064516129	0.10077519379844961	0.22522522522522523	0.22935779816513763	0.0873015873015873	0.23853211009174313
CCOC(C)(C(=O)OCC[N+](C)(CC)CC)c1ccccc1.[Br-]	0.1503267973856209	0.12030075187969924	0.16260162601626016	0.128	0.152	0.136
CN1CCC(=C2c3ccccc3CC(=O)c3sccc32)CC1	0.14743589743589744	0.10948905109489052	0.08148148148148149	0.08270676691729323	0.176	0.050724637681159424
CCC1(CC)C(=O)NC1=O	0.06015037593984962	0.07547169811320754	0.10204081632653061	0.10416666666666667	0.06862745098039216	0.08080808080808081
CN1CCC[C@H]1c1cccnc1	0.06382978723404255	0.06956521739130435	0.08333333333333333	0.08490566037735849	0.08256880733944955	0.06422018348623854
O[C@@](Cc1ccc(O)c(O)c1)c1ccccc1	0.2074074074074074	0.15254237288135594	0.06557377049180328	0.06666666666666667	0.24761904761904763	0.08403361344537816
N[C@@H](C(=O)O)c1ccc(C(=O)c2ccc(F)cc2)cc1	0.25925925925925924	0.211864406779661	0.07874015748031496	0.08870967741935484	0.2777777777777778	0.10569105691056911
NCC1CCCC1	0.007462686567164179	0.009345794392523364	0.05154639175257732	0.05263157894736842	0.00980392156862745	0.030612244897959183
C[S@@+](CCON)CC(=O)NC(=O)NC(=O)c1ccc(N)cc1	0.1437908496732026	0.13846153846153847	0.109375	0.1111111111111111	0.12598425196850394	0.11904761904761904
C=C1C(C)(C)C(=O)O[C@H]2[C@@H]3CCC4=CC(=O)CC[C@]4(C)[C@H]3CC[C@@]21C	0.05172413793103448	0.07586206896551724	0.13636363636363635	0.13846153846153847	0.055944055944055944	0.07971014492753623
NC(=O)[C@H](Cc1ccccc1)NC(=O)O	0.19083969465648856	0.13157894736842105	0.08849557522123894	0.1	0.18095238095238095	0.12962962962962962
CC(=O)[C@]1(O)Cc2c(O)c3c(c(O)c2[C@@H](O[C@H]2C[C@H](N)[C@H](O)[C@H](C)O2)C1)C(=O)c1ccccc1C3=O	0.15135135135135136	0.13414634146341464	0.16883116883116883	0.17105263157894737	0.16025641025641027	0.15483870967741936
CC(C)COc1ccc(C(=O)c2ccc(F)cc2)cc1	0.25735294117647056	0.23076923076923078	0.09523809523809523	0.11475409836065574	0.3113207547169811	0.10483870967741936
O[C@H]1[C@H](O)[C@@H](O)[C@H](O[C@H]2O[C@H](CO)[C@@H](O)[C@H](O)[C@H](O)[C@H]2O)[C@H](O)[C@H]1O	0.022727272727272728	0.026845637583892617	0.08888888888888889	0.09022556390977443	0.027777777777777776	0.08955223880597014
CC[C@H](c1ccc(OCC(O)C[C@@H](O)CC(=O)O)cc1)c1cccc(O)c1	0.3103448275862069	0.26356589147286824	0.1056338028169014	0.12318840579710146	0.3504273504273504	0.2786885245901639
C=C1[C@@H](OC(=O)c2ccc(CC(=O)O)n2C)C[C@H](O)[C@H]1C	0.14	0.14285714285714285	0.1794871794871795	0.1826086956521739	0.1487603305785124	0.22321428571428573
Cc1nc2n(c(=O)c1CCN1CCC(c3noc4cc(F)ccc34)CC1)CCCC2	0.12849162011173185	0.1437908496732026	0.09740259740259741	0.09868421052631579	0.14093959731543623	0.06329113924050633
C=C[C@H]1CN(CC[C@H](C)[C@@H](O)c2ccccc2)C[C@H](/C=C/c2c(-c3ccc(F)cc3)nc(N(C)S(C)(=O)=O)nc2C(C)C)C1	0.29508196721311475	0.4788732394366197	0.11475409836065574	0.12222222222222222	0.3141025641025641	0.12154696132596685
CC[C@H](C)[C@@](C)(O)CC[C@@H](C)CCCC(=O)O	0.1276595744680851	0.14782608695652175	0.125	0.13761467889908258	0.13392857142857142	0.20192307692307693
CCC(=O)O[C@]1(C(=O)CCl)[C@@H](C)C[C@H]2[C@@H]3CCC4=CC(=O)C=C[C@]4(C)[C@@]3(F)[C@@H](O)C[C@@]21C	0.09239130434782608	0.11538461538461539	0.21739130434782608	0.22058823529411764	0.09032258064516129	0.19285714285714287
C[C@@]1(CO)C[C@H]2C3=CCCC4=CC(=O)CC[C@@H]4[C@H]3CC[C@@]21CC(=O)CO	0.08670520231213873	0.09523809523809523	0.14814814814814814	0.15037593984962405	0.09090909090909091	0.12408759124087591
N[C@H](CSSC[C@H](N)C(=O)O)C(=O)O	0.09420289855072464	0.09734513274336283	0.06306306306306306	0.07407407407407407	0.09174311926605505	0.125
CC1=CCc2ccc(NC(C)C)cc2C1=O	0.1357142857142857	0.15789473684210525	0.09565217391304348	0.11711711711711711	0.15454545454545454	0.09649122807017543
NC(=O)CN1CCCC1=O	0.05185185185185185	0.05504587155963303	0.10101010101010101	0.10309278350515463	0.057692307692307696	0.06930693069306931
COC(=O)c1ccccc1O	0.1328125	0.12380952380952381	0.10891089108910891	0.1111111111111111	0.17708333333333334	0.09900990099009901
C[C@@H]1CC(=O)N2CCCC[C@H]2N1C(=O)C(c1ccccc1)NC(=O)c1ccccc1	0.2484472049689441	0.11538461538461539	0.12	0.1292517006802721	0.1736111111111111	0.10596026490066225
C[C@](O)(C(=O)O)CCC(=O)O	0.109375	0.11650485436893204	0.10101010101010101	0.08080808080808081	0.1111111111111111	0.14893617021276595
Cc1cc(-c2ccc(F)cc2)c(/C=C/[C@@H]2C[C@@H](O)CC(=O)O2)c(C)n1	0.1858974358974359	0.264	0.1875	0.19047619047619047	0.2540983606557377	0.09420289855072464
C[S@@](=O)CCN1CCCCC1	0.04285714285714286	0.034782608695652174	0.0660377358490566	0.0673076923076923	0.045871559633027525	0.04672897196261682
O=C(NO)c1ccccc1O	0.15079365079365079	0.12380952380952381	0.08737864077669903	0.0891089108910891	0.17708333333333334	0.08823529411764706
Oc1cc2cc3c1O[C@H]1[C@@H](O)CC[C@@]4(O)[C@@H](C2)N(CC2CCC2)CC[C@]314	0.06179775280898876	0.06578947368421052	0.1223021582733813	0.12408759124087591	0.07534246575342465	0.09154929577464789
CC1=C2CC3=CC(=O)CC[C@@]3(C)C[C@H]12	0.0547945205479452	0.06722689075630252	0.1	0.10185185185185185	0.07017543859649122	0.061946902654867256
CO/C(O)=C(C(=O)C(C)C)NC(C)=C(C)C	0.08391608391608392	0.10344827586206896	0.08928571428571429	0.10091743119266056	0.08849557522123894	0.11009174311926606
CCc1scnc1C(=O)N1CCC(Cc2ccc(F)cc2)CC1	0.16774193548387098	0.1937984496124031	0.12121212121212122	0.12307692307692308	0.21138211382113822	0.09701492537313433
O=C1[C@H](CC[S+]([O-])c2ccccc2)C(=O)N(c2ccccc2)N1c1ccccc1	0.267515923566879	0.10967741935483871	0.07792207792207792	0.07894736842105263	0.19285714285714287	0.06451612903225806
Cc1cccc(Nc2ccccc2C(=O)O)c1C	0.21323529411764705	0.1694915254237288	0.09090909090909091	0.09243697478991597	0.25471698113207547	0.09166666666666666
C[C@H]([C@H](O)c1ccc(O)cc1)C(=O)O	0.16923076923076924	0.21359223300970873	0.09174311926605505	0.11428571428571428	0.22448979591836735	0.1568627450980392
N#Cc1cnc(C(c2ccc(C#N)cc2)n2cncn2)c(=O)[nH]1	0.11728395061728394	0.1323529411764706	0.04964539007092199	0.057971014492753624	0.14615384615384616	0.0425531914893617
C[C@H]1SCC[C@H]1CSS	0.014492753623188406	0.018018018018018018	0.07	0.07142857142857142	0.018867924528301886	0.06
CC(=O)[C@H]1CC[C@H]2[C@@H]3CCC4=CC(=O)CC[C@]4(C)[C@H]3CC[C@]12C	0.052941176470588235	0.07042253521126761	0.140625	0.14285714285714285	0.05755395683453238	0.10687022900763359
CC(C)=C(CCCC2CC(=O)NC(=O)C(NC(=O)[C@@H](CC(=O)O)C(C)(C)C)C2)C(=O)N1CCCC1	0.11764705882352941	0.1165644171779141	0.18120805369127516	0.16	0.09937888198757763	0.16666666666666666
C[C@@H]1O[C@@H](O[C@H]2C[C@@H](O)[C@]3(CO)[C@H]4[C@H](O)C[C@]5(C)[C@@H](C6=CC(=O)OC6)CC[C@]5(O)[C@@H]4CC[C@]3(O)C2)[C@H](O)[C@H](O)[C@H]1O	0.04608294930875576	0.05263157894736842	0.1411764705882353	0.14285714285714285	0.05405405405405406	0.11560693641618497
C[C@H]1[C@H]2[C@@H]3CC[C@@H]4C[C@@H](O)C[C@@H](O)CC[C@]4(C)[C@@]3(C)[C@@H]2CC[C@@]1(C)C(=O)CO	0.04945054945054945	0.0718954248366013	0.1791044776119403	0.18181818181818182	0.06	0.13768115942028986
CCC/C=C\CCC(C)(C)CC(=O)O	0.08571428571428572	0.11607142857142858	0.13333333333333333	0.10377358490566038	0.1111111111111111	0.14563106796116504
NC[C@H]1O[C@@H](CO[C@H]2O[C@H](CO)[C@@H](O[C@H]3O[C@H](CO)[C@@H](O)[C@H](O[C@H]4OC[C@H](O)[C@H](O)[C@H](O)[C@H]4O)[C@H](O)[C@H]3O)[C@H](N)[C@@H]2O)[C@H](O)[C@@H](O)[C@@H]1O	0.029535864978902954	0.02358490566037736	0.07653061224489796	0.07731958762886598	0.024154589371980676	0.08247422680412371
C[C@@H]1O[C@@H](O[C@@H]2C=C3CC[C@@H]4[C@H](CC[C@]5(C)[C@@H](c6ccc(=O)oc6)CC[C@]45O)[C@@]3(C)CC2)[C@H](O)[C@H](O)[C@H]1O	0.07281553398058252	0.0898876404494382	0.16049382716049382	0.1625	0.08620689655172414	0.13333333333333333
CC(=O)[C@H](CCC(C)(C)O)C(=O)O	0.11363636363636363	0.12149532710280374	0.12871287128712872	0.10891089108910891	0.10576923076923077	0.16494845360824742
CN(CC(N)=O)c1ccc(Oc2ccc(F)cc2)cc1	0.22142857142857142	0.21008403361344538	0.08661417322834646	0.088	0.2636363636363636	0.07874015748031496
Cc1cnnc(NS(=O)(=O)c2ccc(N)cc2)n1	0.11486486486486487	0.1794871794871795	0.06451612903225806	0.06557377049180328	0.1271186440677966	0.056451612903225805
O=C(NCc1ccccc1)c1ccccc1	0.265625	0.11570247933884298	0.075	0.07627118644067797	0.2037037037037037	0.06666666666666667
C[C@]1(C(=O)O)CC[C@H]2[C@@H]3CCCC4=CC(=O)CC[C@@H]4[C@H]3CC[C@@]21C	0.06432748538011696	0.0763888888888889	0.13740458015267176	0.13953488372093023	0.07142857142857142	0.11278195488721804
C[C@@H](Cc1ccc(O)c(O)c1)OC(=O)O	0.13970588235294118	0.1743119266055046	0.10909090909090909	0.1320754716981132	0.18269230769230768	0.1523809523809524
CN(C)C[C@@H]1CC[C@H]2[C@@H]3CCC4=CC(=O)CC[C@]4(C)[C@H]3CC[C@]12C	0.04	0.0763888888888889	0.12878787878787878	0.13076923076923078	0.04895104895104895	0.08823529411764706
CC[C@H]1C[C@@H](COC(=O)C(C)C)[C@H](OC(=O)C(C)C)[C@H](O)CC1	0.09316770186335403	0.11194029850746269	0.20168067226890757	0.22608695652173913	0.09090909090909091	0.22413793103448276
CN/C(=N/CCSCc1nc[nH]c1C)NC#N	0.06535947712418301	0.07086614173228346	0.0743801652892562	0.07563025210084033	0.06504065040650407	0.06611570247933884
CC[C@@H]1NC(=O)C[C@H](C)[C@H](C)O1	0.035211267605633804	0.05263157894736842	0.16326530612244897	0.16666666666666666	0.045454545454545456	0.1188118811881188
CC1=C[C@H]2[C@@H](C)C(=O)O[C@H]3O[C@]4(C)CC[C@@H]1[C@]32OO4	0.037037037037037035	0.05223880597014925	0.15384615384615385	0.1565217391304348	0.046153846153846156	0.10743801652892562
C=C1[C@H](O)C[C@H]2[C@@H]3CCC4=CC(=O)C=C[C@]4(C)[C@@]3(F)[C@@H](O)C[C@@]2(C)[C@@]1(F)COP(=O)(O)O	0.08108108108108109	0.0949367088607595	0.1597222222222222	0.1619718309859155	0.09090909090909091	0.1527777777777778
C[C@]12CC(=O)C[C@H]1CC[C@@H]1[C@@H]2CC[C@]2(C)C(=O)CC[C@@H]12	0.03636363636363636	0.043478260869565216	0.12195121951219512	0.12396694214876033	0.03731343283582089	0.07874015748031496
CSCC[C@@H](N)C(=O)N[C@H](C(=O)N[C@@H](CC(=O)O)C(=O)O)C(=O)N[C@H](C(=O)O)C(C)C	0.14705882352941177	0.1506849315068493	0.0728476821192053	0.08843537414965986	0.13194444444444445	0.17518248175182483
O=C(CCCSCC(=O)Nc1ccccc1)N1CCCCC1	0.20945945945945946	0.09352517985611511	0.10606060606060606	0.1076923076923077	0.13953488372093023	0.11538461538461539
O=C1CCC[C@H]1CSS(=O)(=O)c1ccccc1O	0.11486486486486487	0.14049586776859505	0.11864406779661017	0.1206896551724138	0.13675213675213677	0.08264462809917356
O=C(CSc1ccc(Br)cc1)c1ccc(Br)cc1	0.16901408450704225	0.13008130081300814	0.07258064516129033	0.07377049180327869	0.19642857142857142	0.06451612903225806
CC1=C[C@H](O)C[C@@H]2[C@@H]3CCC4=CC(=O)CC[C@]4(C)[C@H]3CC[C@]12C	0.052941176470588235	0.07042253521126761	0.15873015873015872	0.16129032258064516	0.06521739130434782	0.14173228346456693
CCC(=O)[C@@H]1[C@H]2C[C@H]3c4[nH]c5cc(OC)ccc5c4CCN3C[C@H]2C[C@@H](OC(=O)c2cc(OC)c(OC)c(OC)c2)[C@@H]1OC	0.11682242990654206	0.1099476439790576	0.17045454545454544	0.1657142857142857	0.11290322580645161	0.1388888888888889
CCCCC[C@@H](O)CC(=O)Nc1ccccc1C(=O)OCC(O)C(=O)O	0.24	0.19548872180451127	0.11678832116788321	0.12686567164179105	0.2222222222222222	0.23577235772357724
OCCCc1ccccc1-c1nc2[nH]nnc2c(=O)[nH]1	0.13815789473684212	0.14960629921259844	0.08527131782945736	0.08661417322834646	0.1652892561983471	0.06923076923076923
NCCc1c[nH]c(=O)cc1	0.07518796992481203	0.09433962264150944	0.0891089108910891	0.09090909090909091	0.09900990099009901	0.06862745098039216
O=C(ON1CCN(CCN2CCCCC2)CC1)c1cccc(Cl)c1	0.09467455621301775	0.0896551724137931	0.10144927536231885	0.10294117647058823	0.10869565217391304	0.07857142857142857
C[C@H](C(=O)O)c1cccc(C(=O)c2ccccc2)c1	0.2537313432835821	0.1652892561983471	0.08870967741935484	0.10833333333333334	0.24770642201834864	0.12605042016806722
CCCCC[C@@H](C)CCCCCCCCCCCC(=O)O	0.09433962264150944	0.08888888888888889	0.07633587786259542	0.09448818897637795	0.09230769230769231	0.13821138211382114
CC[C@H]1CCC(=O)O[C@H](C)C=C(CO)C1=O	0.07482993197278912	0.09166666666666666	0.20192307692307693	0.20588235294117646	0.08620689655172414	0.13761467889908258
O=c1c2ncnnnn2c(=O)[nH]1	0.04929577464788732	0.07017543859649122	0.05454545454545454	0.05555555555555555	0.05405405405405406	0.036036036036036036
O=[P@]1(N(CCCl)CCCl)NCCCO1	0.03355704697986577	0.032520325203252036	0.07079646017699115	0.07207207207207207	0.025210084033613446	0.05263157894736842
O=C1O[C@@H](CO)C2=C1CN1CCCCN2CCc2ccccc21	0.1165644171779141	0.09929078014184398	0.11194029850746269	0.11363636363636363	0.1450381679389313	0.06474820143884892
[O-][n+]1cccc(O)c1O	0.06923076923076923	0.07692307692307693	0.06	0.061224489795918366	0.09183673469387756	0.06060606060606061
C[S@](=O)C[C@@H]1O[C@@H](C)[C@@H](O)[C@H](O[C@H]2[C@@H](O)[C@@H](CO)[C@H](NC(=O)c3ccccc3)CC2)[C@H](O)[C@@H]1O	0.14917127071823205	0.11042944785276074	0.19047619047619047	0.19310344827586207	0.14285714285714285	0.1836734693877551
C[C@@H]1C=C[C@@H](C)[C@H](CC[C@@H](O)CC[C@@H](O)CC(=O)O)[C@H]1COC(=O)C(C)(C)CC	0.17791411042944785	0.17857142857142858	0.2926829268292683	0.21705426356589147	0.15942028985507245	0.39823008849557523
CC(C)=C[C@H]1C[C@H](C)[C@]2(CC[C@]3(C)C[C@@H]4C(C)=CC(=O)[C@H]4/C(C=O)=C\C[C@H]32)O1	0.054945054945054944	0.09271523178807947	0.17777777777777778	0.17164179104477612	0.0738255033557047	0.12056737588652482
C[C@@H](O)CCCC(=O)N[C@@H]1CC[C@H]2[C@H]3CC[C@H]4C[C@@H](O)CC[C@]4(C)[C@H]3CC[C@@]21C	0.08287292817679558	0.08333333333333333	0.15602836879432624	0.17518248175182483	0.07894736842105263	0.16546762589928057
CC[C@H]1C(=O)N[C@@H](C(=O)N[C@@H]2CCC[C@H]2N)c2ccccc21	0.12738853503184713	0.1111111111111111	0.16129032258064516	0.16393442622950818	0.14173228346456693	0.12598425196850394
C(=C/[C@H]1C=C/C(C)=C/C=C\C(C)=C\C(=O)O)C1	0.06622516556291391	0.08943089430894309	0.09401709401709402	0.09565217391304348	0.09322033898305085	0.11403508771929824
CCCCCCC[C@H](O)CC(=O)[O-]	0.10294117647058823	0.09821428571428571	0.08333333333333333	0.09523809523809523	0.102803738317757	0.16
CCC/C=C1\OC(=O)C(S(=O)(=O)NC(=O)NC(C)=O)c2ccccc21	0.15822784810126583	0.17293233082706766	0.12781954887218044	0.1297709923664122	0.17054263565891473	0.12030075187969924
Cc1cc2nc3c(C)cc(=O)[nH]c3c(C)c2o1	0.087248322147651	0.11570247933884298	0.08403361344537816	0.08547008547008547	0.09243697478991597	0.05785123966942149
O=C1CC[C@H](N2C(=O)c3ccccc3C2=O)C(=O)N1	0.12751677852348994	0.11904761904761904	0.08870967741935484	0.09016393442622951	0.15254237288135594	0.06349206349206349
COc1c2cc3cc1Oc1cc(ccc1O)C[C@@H]1c4c(cc(OC)c(O)c4Oc4ccc(cc4)C[C@@H]3N(C)CC2)CC[N+]1(C)C.[Cl-]	0.13488372093023257	0.10152284263959391	0.09895833333333333	0.09424083769633508	0.13368983957219252	0.06598984771573604
COC(=O)[C@]1(O)C[C@H]2[C@@H]3CCC4=CC(=O)CC[C@]4(C)[C@H]3CC[C@@]21C	0.05847953216374269	0.07692307692307693	0.14728682170542637	0.14960629921259844	0.06428571428571428	0.11363636363636363
CC[C@@H](NC(C)C(=O)[C@@H](Cc1ccc(O)cc1)NC(=O)[C@@H](N)CC(C)C)C(=O)N1CCC[C@H]1C(=O)N[C@@H](CCCCN)C(=O)N[C@@H](Cc1c[nH]cn1)C	0.15486725663716813	0.14705882352941177	0.11219512195121951	0.12437810945273632	0.13930348258706468	0.14646464646464646
O=C(O)/C=C/c1ccc(O)cc1	0.12121212121212122	0.18627450980392157	0.08490566037735849	0.08653846153846154	0.1958762886597938	0.09615384615384616
COc1cc([C@H]2c3cc4c(cc3[C@@H](O[C@@H]3O[C@@H]5CO[C@@H](C)O[C@H]5[C@H](O)[C@H]3O)[C@H]3COC(=O)[C@H]23)OCO4)cc(OC)c1O	0.08333333333333333	0.08947368421052632	0.14857142857142858	0.15028901734104047	0.08602150537634409	0.11731843575418995
O=C(CC[N+](=O)[O-])CCCCOc1ccccc1	0.1527777777777778	0.10317460317460317	0.09917355371900827	0.10084033613445378	0.1452991452991453	0.11864406779661017
CCCCC[C@@H]1O[C@H]2[C@@H]3CCC4=CC(=O)CC[C@@H]4[C@H]3CC[C@@]21C	0.05847953216374269	0.0547945205479452	0.16535433070866143	0.168	0.05673758865248227	0.13076923076923078
CN1[C@@H]2CC[C@@H]1C[C@@H](OC(c1ccccc1)c1ccccc1)C2	0.20394736842105263	0.08333333333333333	0.1111111111111111	0.12121212121212122	0.16153846153846155	0.08759124087591241
Nc1ncnc2nc(-c3ccc(Cl)cc3Cl)cc2n1	0.09032258064516129	0.12698412698412698	0.03816793893129771	0.03875968992248062	0.10483870967741936	0.030534351145038167
O=C(O[C@@H]1CO)[C@H](O)[C@H]1O	0.044444444444444446	0.05555555555555555	0.1134020618556701	0.11578947368421053	0.05825242718446602	0.10309278350515463
C=CC(=C)CCC(=O)Oc1ccc(O)cc1	0.11971830985915492	0.14782608695652175	0.10526315789473684	0.10714285714285714	0.15454545454545454	0.10619469026548672
C/C=C\C#CCC(C)(C)CC(=O)OC	0.04827586206896552	0.09649122807017543	0.12264150943396226	0.09345794392523364	0.08108108108108109	0.08256880733944955
O=C(NCN1CCCCC1)c1cccc(Cl)c1	0.10810810810810811	0.096	0.10084033613445378	0.10256410256410256	0.11864406779661017	0.0743801652892562
COc1nc(C)nc(Cl)c1NC1=NCCN1	0.05263157894736842	0.09016393442622951	0.058333333333333334	0.059322033898305086	0.05785123966942149	0.04132231404958678
C/C(=C\CC[C@@H](C)[C@H]1C[C@H](O)[C@@]2(C)C3=CC[C@H]4C(C)(C)C(=O)CC[C@]4(C)C3=CC[C@]12C)C(=O)O	0.10752688172043011	0.13291139240506328	0.16891891891891891	0.1793103448275862	0.11538461538461539	0.17006802721088435
C=C1C[C@H](O)C[C@@H]2[C@@H]3CCC4=CC(=O)CC[C@]4(C)[C@H]3CC[C@@]21C	0.04678362573099415	0.05555555555555555	0.15873015873015872	0.16129032258064516	0.05755395683453238	0.09848484848484848
COC/C=C/c1ccc(O)cc1	0.09558823529411764	0.1509433962264151	0.08411214953271028	0.08571428571428572	0.15841584158415842	0.07476635514018691
C[C@H]1CN(c2c(F)c(N)c3c(=O)c(C(=O)O)cn(C4CC4)c3c2F)C[C@H](C)N1	0.11764705882352941	0.11643835616438356	0.13768115942028986	0.13970588235294118	0.12056737588652482	0.10638297872340426
NC(=O)Cc1ccccc1	0.144	0.10476190476190476	0.0784313725490196	0.08	0.16842105263157894	0.07920792079207921
CCN1CCCC1CNC(=O)c1cc(S(N)(=O)=O)ccc1OC	0.11949685534591195	0.15267175572519084	0.15079365079365079	0.1532258064516129	0.12307692307692308	0.125
CC[C@@H](C)NC(=O)[C@@H]1C=C2c3cccc4[nH]cc(c34)C[C@H]2N(C)C1	0.14375	0.14705882352941177	0.1450381679389313	0.1746031746031746	0.17054263565891473	0.14615384615384616
c1ccc2c(c1)cc1ccc3cccc4ccc2c1c34	0.2323943661971831	0.1044776119402985	0.0364963503649635	0.037037037037037035	0.2222222222222222	0.029197080291970802
C=C[C@H](OS(=O)(=O)c1ccc(F)cc1)C(=O)O	0.1678832116788321	0.26666666666666666	0.09482758620689655	0.10619469026548672	0.21904761904761905	0.10526315789473684
CSCC[C@H](NC(=O)[C@@H](Cc1ccccc1)NC(=O)CN)C(=O)N[C@@H](CC(=O)O)C(=O)N[C@@H](CCC(=O)O)C(=O)O	0.19576719576719576	0.14367816091954022	0.07222222222222222	0.07909604519774012	0.1686746987951807	0.16363636363636364
CCCCc1c(OC)c(OC)ccc1O	0.09859154929577464	0.12173913043478261	0.11818181818181818	0.12037037037037036	0.11711711711711711	0.10909090909090909
C[C@@H]1O[C@H](C)[C@@H](O[C@H]2CC[C@]3(C)[C@@H]4CCCC[C@]4(C)[C@@H]3CC[C@]21C)[C@H](O)C	0.03278688524590164	0.05194805194805195	0.13043478260869565	0.14074074074074075	0.039735099337748346	0.09929078014184398
CCC/C=C/C(=O)OC[C@H](O)CC(=O)O	0.15671641791044777	0.1743119266055046	0.0990990990990991	0.1111111111111111	0.17142857142857143	0.23469387755102042
CC(C)(CC(=O)O)CC(=O)O	0.109375	0.11650485436893204	0.12371134020618557	0.09183673469387756	0.1111111111111111	0.14893617021276595
CCCCSc1ccc(C(F)(F)F)cc1	0.10638297872340426	0.12173913043478261	0.09821428571428571	0.09009009009009009	0.12727272727272726	0.07964601769911504
NCc1ccccc1	0.12195121951219512	0.07766990291262135	0.05	0.05102040816326531	0.13978494623655913	0.050505050505050504
N=C1N(O)CCCCC1	0.021897810218978103	0.018018018018018018	0.049019607843137254	0.05	0.02857142857142857	0.02912621359223301
C/C=C1\CC[C@@]2(C)[C@H](CC[C@@H]3C[C@@H](O)CC(=O)O3)[C@H](C)[C@@H](C)C[C@@]12C	0.045714285714285714	0.07586206896551724	0.35135135135135137	0.34545454545454546	0.06338028169014084	0.13740458015267176
Nc1ccc(OCc2ccccc2)cc1	0.1865671641791045	0.1	0.058823529411764705	0.05982905982905983	0.20952380952380953	0.05042016806722689
Oc1ccc2ncccc2c1OCC(O)CN1CCN(CC(=O)O)CC1	0.17391304347826086	0.18248175182481752	0.11428571428571428	0.12408759124087591	0.2265625	0.14814814814814814
O=C1C[C@H](O)C[C@@H](/C=C/c2c(C3CC3)nc3cc(Sc4ccc(F)cc4)c(F)cc3c2Sc2ccc(F)cc2)O1	0.17435897435897435	0.16091954022988506	0.13953488372093023	0.1411764705882353	0.19393939393939394	0.06557377049180328
C[C@@]12C(=O)OC(=O)[C@]1(C)[C@H]1CC[C@@H]2O1	0.04081632653061224	0.05	0.1111111111111111	0.11320754716981132	0.04310344827586207	0.07207207207207207
C[C@]12CC[C@H]3[C@@H](CCC4=CC(=O)CC[C@@H]43)[C@@H]1CC[C@@H]2O	0.03614457831325301	0.04316546762589928	0.13008130081300814	0.1322314049586777	0.04477611940298507	0.09523809523809523
CO[C@@H]1C2=C3CCC4=CC(=O)CC[C@]4(C)[C@H]3CC[C@@]21C	0.049079754601226995	0.06666666666666667	0.11290322580645161	0.11475409836065574	0.061068702290076333	0.07874015748031496
COc1c2c(cc3oc(=O)c4c(c13)CCC4=O)[C@@H]1C=CO[C@@H]1O2	0.09036144578313253	0.08450704225352113	0.1297709923664122	0.13178294573643412	0.08759124087591241	0.08888888888888889
OC[C@H]1O[C@@H](O)[C@H](O[C@H]2O[C@H](CO)[C@@H](O)[C@H]2O)[C@H](O)[C@@H]1O	0.030120481927710843	0.03597122302158273	0.104	0.10569105691056911	0.03731343283582089	0.10483870967741936
O=C(CN1CCCCC1)c1ccccc1O	0.1258741258741259	0.10743801652892562	0.11304347826086956	0.11504424778761062	0.16216216216216217	0.08547008547008547
CN1CCCC[C@@H]1CNC(=O)c1cc(S(N)(=O)=O)ccc1O	0.11464968152866242	0.14728682170542637	0.12698412698412698	0.12903225806451613	0.1171875	0.1015625
CC(C)(C)NCC(O)c1ccc(O)c(CO)c1	0.1267605633802817	0.1565217391304348	0.12389380530973451	0.10619469026548672	0.15315315315315314	0.125
CC(C)Sc1ccc(C(C)(C)C(=O)O)cc1	0.145985401459854	0.2037037037037037	0.14814814814814814	0.14018691588785046	0.19047619047619047	0.12844036697247707
CCc1c2c(nc3ccc(OC(=O)N4CCC(N5CCCCC5)CC4)cc13)-c1cc3c(c(=O)n1C2)COC(=O)[C@]3(O)CC	0.11214953271028037	0.13440860215053763	0.12021857923497267	0.12154696132596685	0.11956521739130435	0.09090909090909091
C[C@@H](F)CCCC(=O)N[C@@H]1C(=O)N2CCC[C@H]2C(=O)C[C@H](C)[C@@H](O)C1=O	0.1144578313253012	0.11267605633802817	0.17829457364341086	0.2	0.10869565217391304	0.16153846153846155
OC[C@H]1O[C@@](CO)(OC[C@H]2O[C@H](CO)[C@@H](O)[C@H](O[C@H]3O[C@H](CO)[C@@H](O)[C@H](O)[C@H]3O)[C@@H]2O)[C@H](O)[C@@H]1O	0.034653465346534656	0.02824858757062147	0.08641975308641975	0.0875	0.029069767441860465	0.10062893081761007
CC[C@H]1NC(=O)C(CCC(=O)O)=C(C(C)C)C1c1ccccc1[N+](=O)[O-]	0.2012987012987013	0.2153846153846154	0.15151515151515152	0.171875	0.224	0.17054263565891473
O=C(OCCN1CCOCC1)c1ccc(Cl)cc1	0.11333333333333333	0.12	0.12605042016806722	0.1282051282051282	0.13445378151260504	0.09016393442622951
CC(C)c1nc(N(C)S(C)(=O)=O)nc(-c2ccc(F)cc2)c1/C=C/[C@@H](O)C[C@@H](O)CC(=O)NO	0.29559748427672955	0.8842105263157894	0.10191082802547771	0.11764705882352941	0.4262295081967213	0.1780821917808219
Cc1cc(/C=C/C(C)=C/C=C/C(C)=C/C(=O)O)cc(CCC(=O)O)c1C	0.12121212121212122	0.17037037037037037	0.10948905109489052	0.1111111111111111	0.15037593984962405	0.13533834586466165
CCCN[C@@H]1CCc2c(ccc3ccccc32)C[C@H]1COC(=O)c1ccc(OC)cc1	0.22023809523809523	0.1337579617834395	0.1390728476821192	0.14093959731543623	0.2357142857142857	0.11038961038961038
NS(=O)(=O)c1cc2c(cc1Cl)NC(C(Cl)Cl)NS2(=O)=O	0.056962025316455694	0.10236220472440945	0.05511811023622047	0.06451612903225806	0.06299212598425197	0.05555555555555555
Cn1c2c(cc1CN1CCN(C)CC1)c1ccc(F)cc1O2	0.12658227848101267	0.14393939393939395	0.09022556390977443	0.0916030534351145	0.168	0.058823529411764705
CC(C)[C@@H]1O[C@H](C(=O)N[C@H](Cc2ccccc2)C(=O)O)[C@@H](C)[C@H]1O	0.2080536912751678	0.16793893129770993	0.15748031496062992	0.17886178861788618	0.2032520325203252	0.21666666666666667
O=C(NO)CCN(CCCN1CCCCC1)c1ccccc1	0.16233766233766234	0.10144927536231885	0.10606060606060606	0.1076923076923077	0.1484375	0.10687022900763359
NO[C@H](Cc1ccc(N(CCCl)CC(Cl)(Cl)Cl)cc1)C(=O)N[C@H](CCC(=O)O)C(=O)O	0.16470588235294117	0.16326530612244897	0.1	0.10135135135135136	0.14482758620689656	0.16312056737588654
O=C1CC[C@H]2CN=CC(=O)c3ccccc3N12	0.1232876712328767	0.10483870967741936	0.10084033613445378	0.10256410256410256	0.14782608695652175	0.06557377049180328
CCCOC(C(=O)O)C1=C(C(=O)OC)C(=O)N1CCC[C@H]1C(=O)NC(=O)C=C(C(=O)OC)C1=O	0.13812154696132597	0.12578616352201258	0.12337662337662338	0.13245033112582782	0.11538461538461539	0.15436241610738255
C=C[C@@H](O)Cc1ccccc1	0.140625	0.12264150943396226	0.056074766355140186	0.0673076923076923	0.1875	0.07692307692307693
CO/N=C(C(=O)O)c1ccc(O)cc1	0.13333333333333333	0.1559633027522936	0.10091743119266056	0.102803738317757	0.16346153846153846	0.12264150943396226
CCCCc1nc(Cl)c(CO)n1Cc1ccc(-c2ccccc2-c2nnn[nH]2)cc1	0.22424242424242424	0.15894039735099338	0.06962025316455696	0.07051282051282051	0.2318840579710145	0.07692307692307693
C[C@@H]1C(CO)[C@H](N)C(=O)N2CCCC[C@H]2C(=O)O1	0.05128205128205128	0.05384615384615385	0.16964285714285715	0.17272727272727273	0.056	0.1111111111111111
CN1C[C@H](C(=O)N[C@]2(C)O[C@@]3(O)[C@@H]4CCCN4C(=O)[C@H](Cc4ccccc4)N3C2=O)C=C2c3cccc4[nH]cc(c34)C[C@H]21	0.19597989949748743	0.12234042553191489	0.13259668508287292	0.1340782122905028	0.17045454545454544	0.0967741935483871
Cn1cncc1S	0.03875968992248062	0.049019607843137254	0.041237113402061855	0.042105263157894736	0.05154639175257732	0.041666666666666664
CNS(=O)(=O)Cc1ccc2[nH]cc(CCN(C)C)c2c1	0.11842105263157894	0.18181818181818182	0.10483870967741936	0.10655737704918032	0.13114754098360656	0.0967741935483871
C[C@]12CC[C@H](O)C[C@@H]1CC[C@@H]1[C@@H]2CC[C@]2(C)C(=O)CC[C@@H]12	0.029585798816568046	0.035211267605633804	0.13709677419354838	0.13934426229508196	0.0364963503649635	0.10236220472440945
CO[C@@]12C[C@H]3CC4=CCC(=O)C=C[C@]4(C)[C@@]3(F)[C@@H](O)C[C@]2(C)[C@@]1(O)C(=O)COP(=O)(O)O	0.08695652173913043	0.11612903225806452	0.16783216783216784	0.1702127659574468	0.09803921568627451	0.1527777777777778
Cc1c2cccc(C(=O)OCCN3CCCC3)cc2o1	0.12337662337662338	0.12307692307692308	0.12903225806451613	0.13114754098360656	0.14634146341463414	0.09448818897637795
Nc1nc(N)c2nc(CNc3ccc(C(=O)N[C@@H](CCC(=O)O)C(=O)O)cc3)cnc2n1	0.2	0.20408163265306123	0.08227848101265822	0.09032258064516129	0.17006802721088435	0.12582781456953643
N[C@@H](Cc1ccc(F)cc1)C(=O)O	0.18110236220472442	0.23	0.09345794392523364	0.10576923076923077	0.24210526315789474	0.10476190476190476
CC(C)CCOC(=O)C(c1ccccc1)c1ccccc1	0.2962962962962963	0.16535433070866143	0.10077519379844961	0.12903225806451613	0.2543859649122807	0.13709677419354838
O[C@](c1ccc(Cl)cc1)(Cl)C(Cl)(Cl)Cl	0.07857142857142857	0.09734513274336283	0.06306306306306306	0.05454545454545454	0.10185185185185185	0.044642857142857144
O=C1CN(S(=O)(=O)c2ccccc2)CC1	0.12949640287769784	0.1206896551724138	0.09734513274336283	0.0990990990990991	0.13636363636363635	0.0603448275862069
C[C@@H](CC[C@@H](O)CC(C)(C)C)C(=O)O	0.12781954887218044	0.16037735849056603	0.13592233009708737	0.13861386138613863	0.14563106796116504	0.1958762886597938
O=CC(=O)C1CCC(=C2c3ccc(Cl)cc3CCc3cccnc32)CC1	0.1242603550295858	0.13986013986013987	0.09027777777777778	0.09154929577464789	0.14492753623188406	0.0684931506849315
C[C@H]1O[C@@H](Oc2c(-c3ccc(F)cc3)nc(C(C)C)n2/C=C/[C@@H](O)C[C@@H](O)CC(=O)O)[C@@H](O)[C@H]1O	0.30434782608695654	0.47580645161290325	0.14193548387096774	0.15894039735099338	0.43548387096774194	0.26618705035971224
N=C(N)NCCN1CCCCCCC1	0.040268456375838924	0.024	0.05172413793103448	0.05263157894736842	0.03361344537815126	0.03418803418803419
CCCCC[C@H](C)COC(=O)c1ccccc1C(=O)OC[C@@H](CC)CCCC	0.1696969696969697	0.14482758620689656	0.1267605633802817	0.15328467153284672	0.15827338129496402	0.1865671641791045
CC[C@@H](C=O)C(=O)O[C@H]1C[C@@H](C)[C@H](O)CC(=O)O1	0.06535947712418301	0.0967741935483871	0.25	0.29292929292929293	0.08264462809917356	0.205607476635514
CCc1ccc(C(=O)C(C)CN2CCCCC2)cc1	0.1342281879194631	0.15447154471544716	0.13333333333333333	0.16521739130434782	0.17094017094017094	0.13445378151260504
c1ccc(CNc2ccc(Nc3ccccc3)cc2)cc1	0.31851851851851853	0.09420289855072464	0.04316546762589928	0.043795620437956206	0.18699186991869918	0.03597122302158273
COc1cc(Br)c(-c2ccc(F)cc2)c(-c2ccc(F)cc2)c1OC	0.2671232876712329	0.18796992481203006	0.05555555555555555	0.056338028169014086	0.275	0.04861111111111111
NC[C@@H]1CC[C@@H](C(=O)O)CC1	0.04316546762589928	0.05357142857142857	0.09803921568627451	0.1	0.056074766355140186	0.08823529411764706
O=C1NC=C(c2ccccc2Cl)c2cc([N+](=O)[O-])ccc2N1	0.16447368421052633	0.11940298507462686	0.058823529411764705	0.05970149253731343	0.1885245901639344	0.043795620437956206
CCC[C@H](NCC)C(=O)NC(=O)N[C@@H](CC(=O)O)[C@@H](CC(C)C)C(=O)N1CCC[C@H]1C(=O)N[C@@H](CCCCN)C(=O)N[C@@H](Cc1c[nH]cn1)C(=O)N[C@@H]	0.12554112554112554	0.12560386473429952	0.0966183574879227	0.10837438423645321	0.10679611650485436	0.15897435897435896
Cc1ncc(CNC(=O)c2c(-c3ccccc3)c(-c3ccc(F)cc3)c(CC[C@@H](O)C[C@@H](O)CC(=O)[O-])n2C(C)C)[nH]1	0.48717948717948717	0.2893081761006289	0.08743169398907104	0.1005586592178771	0.41843971631205673	0.2073170731707317
CC(C)(S)[C@@H](N)C(=O)O	0.0625	0.07920792079207921	0.09574468085106383	0.07446808510638298	0.08333333333333333	0.0851063829787234
CCNC(=O)c1c(-c2ccccc2)c(-c2ccc(F)cc2)c(CC[C@@H](O)C[C@@H](O)CC(=O)[O-])n1C(C)C	0.5174825174825175	0.3103448275862069	0.10179640718562874	0.1165644171779141	0.46825396825396826	0.23648648648648649
C[S@@](=O)/C=C/C(C)(C)CC[C@@H](O)CC(=O)O	0.14705882352941177	0.19444444444444445	0.12844036697247707	0.11009174311926606	0.18095238095238095	0.2079207920792079
CC(C)[C@](O)(CC[C@H](O)CC(=O)[O-])c1ccc(F)cc1	0.2537313432835821	0.29357798165137616	0.125	0.13675213675213677	0.3076923076923077	0.18584070796460178
CC[C@@H](C)c1ccc(O)cc1	0.12403100775193798	0.1568627450980392	0.09803921568627451	0.13402061855670103	0.16494845360824742	0.12121212121212122
Cc1nccc2[nH]cc(-c3ccccc3)c1-2	0.19117647058823528	0.125	0.04878048780487805	0.049586776859504134	0.2037037037037037	0.04065040650406504
CNCCOc1ccccc1C(=O)O	0.15789473684210525	0.14414414414414414	0.12037037037037036	0.12264150943396226	0.19607843137254902	0.12149532710280374
OCCN1CCCN(CCN2c3ccccc3Sc3ccc(C(F)(F)F)cc32)CC1	0.16184971098265896	0.10828025477707007	0.08387096774193549	0.07792207792207792	0.1736111111111111	0.06369426751592357
CC(C)OC(=O)C(C)(C)Oc1ccc(C(=O)c2ccc(Cl)cc2)cc1	0.20394736842105263	0.17293233082706766	0.13636363636363635	0.12121212121212122	0.208	0.12030075187969924
CC/C(=N/OC(=O)OCC)c1ccccc1C	0.14084507042253522	0.13445378151260504	0.13157894736842105	0.13392857142857142	0.17117117117117117	0.13274336283185842
NC1=N[C@H](CO)[C@@H](O[C@H]2O[C@H](CO)[C@@H](O)[C@H](N)C[C@@H]2N)[C@H](O)C[C@@H]1O	0.03409090909090909	0.0472972972972973	0.13740458015267176	0.13953488372093023	0.041666666666666664	0.12121212121212122
C[C@@]1(O)CC[C@H](O[C@H]2C[C@H](N(C)C)[C@H](O[C@H]3C[C@H](O)[C@H](O[C@H]4CCC(=O)[C@H](C)O4)[C@H](C)O3)[C@H](C)O2)C[C@@H]1CC[C@H](O)[C@@H](O)C(=O)O	0.08108108108108109	0.109375	0.18285714285714286	0.18497109826589594	0.08333333333333333	0.17714285714285713
CC(C)(CO)C(O)C(=O)NCCCO	0.11029411764705882	0.10714285714285714	0.11320754716981132	0.09433962264150944	0.11214953271028037	0.13592233009708737
Nc1ccc2c3c(cccc13)C(=O)NC2=O	0.1347517730496454	0.13675213675213677	0.06722689075630252	0.06837606837606838	0.1743119266055046	0.05
C/C(=C/c1ccc(O)cc1)c1ccccc1	0.20149253731343283	0.12605042016806722	0.06666666666666667	0.06779661016949153	0.2403846153846154	0.058333333333333334
CC(C)[C@@]12CC[C@H]3[C@@H]4CCC5=CC(=O)C=C[C@]5(C)[C@@]4(F)[C@@H](O)C[C@]3(C)[C@]2(C(=O)CO)O1	0.09944751381215469	0.13157894736842105	0.1773049645390071	0.19708029197080293	0.11333333333333333	0.15384615384615385
Oc1cc(O)cc(O)c1	0.06923076923076923	0.08737864077669903	0.06	0.061224489795918366	0.09183673469387756	0.07142857142857142
C=C(C)c1ccc(OCC)cc1O	0.0948905109489051	0.11818181818181818	0.11428571428571428	0.11650485436893204	0.12380952380952381	0.10476190476190476
C=C(C)[C@@H](O)CC[C@H](C)[C@H]1CC[C@@]2(C)C3=CC(=O)C=C4C[C@@H](O)CC[C@]4(C)[C@H]3CC[C@@]21C	0.09782608695652174	0.12179487179487179	0.16551724137931034	0.176056338028169	0.1111111111111111	0.1506849315068493
CCC(=O)N[C@@H](Cc1ccc(F)cc1)C(=O)N1CCC[C@H]1C(=O)N[C@@H](CCC(=O)O)C(=O)NCC(=O)NCC(=O)O	0.18848167539267016	0.17647058823529413	0.10857142857142857	0.11627906976744186	0.1746987951807229	0.15568862275449102
C=C(C)/C=C/C(C)=C/C=C/C(C)=C/C(=O)O	0.053691275167785234	0.08333333333333333	0.05982905982905983	0.06086956521739131	0.07758620689655173	0.07894736842105263
C/C(=C\Br)C(=O)O[C@H]1C[C@@H](O)C[C@@H]2C[C@H]3CCC4=CC(=O)C=C[C@]4(C)[C@@]3(F)[C@@H](O)C[C@@]21C	0.08021390374331551	0.10062893081761007	0.20714285714285716	0.21014492753623187	0.08974358974358974	0.17482517482517482
CN(C)[C@@H]1C(O)=C(C(N)=O)C(=O)[C@@]2(O)C(O)=C3C(=O)c4c(O)ccc(Cl)c4[C@@](C)(O)[C@H]3C[C@@H]12	0.12290502793296089	0.152317880794702	0.12	0.12162162162162163	0.12666666666666668	0.12837837837837837
CCCC[C@@H](C(=O)O)C(=O)N[C@@H](CC(=O)O)C(=O)O	0.15492957746478872	0.14166666666666666	0.08264462809917356	0.09322033898305085	0.1282051282051282	0.2037037037037037
CC1=C(CC(=O)O)c2ccccc2n1Cc1ccc(C(=O)O)cc1	0.2727272727272727	0.19230769230769232	0.09558823529411764	0.09701492537313433	0.35135135135135137	0.1297709923664122
O=C(O)C[C@H](O)C[C@H](O)/C=C/n1c(C(F)(F)F)nc(-c2ccc(F)cc2)c1-c1ccc(F)cc1	0.3684210526315789	0.4140625	0.0736196319018405	0.07453416149068323	0.4666666666666667	0.16
C=C1[C@@H](O)C[C@H]2[C@@H]3CCC4=CC(=O)CC[C@]4(C)[C@H]3CC[C@]21C	0.047619047619047616	0.05673758865248227	0.1349206349206349	0.13709677419354838	0.058823529411764705	0.10077519379844961
N=NC(=O)c1ccccc1	0.1349206349206349	0.09433962264150944	0.06796116504854369	0.06930693069306931	0.15625	0.06862745098039216
CC(C)C[C@@H](NC(=O)CN)C(=O)N1CCC[C@H]1C(=O)N[C@@H](CCC(=O)O)C(=O)NCC(=O)NCC(=O)O	0.13227513227513227	0.1130952380952381	0.08383233532934131	0.09815950920245399	0.10975609756097561	0.16129032258064516
CCCC[C@H](CC)COC(=O)c1ccccc1C(=O)OC[C@@H](CC)CCCC	0.16265060240963855	0.136986301369863	0.1267605633802817	0.14492753623188406	0.15	0.17777777777777778
CC(C)C1=CC[C@@H]2C[C@@H]3CCC4=CC(=O)CCC4=C3[C@@H](c3ccc(N(C)C)cc3)C[C@@]21C	0.13259668508287292	0.16339869281045752	0.12418300653594772	0.13333333333333333	0.1456953642384106	0.09615384615384616
C/C=C(\C)C(=O)O[C@H]1C[C@@H](C)C=C2C=C[C@H](C)[C@H](CC[C@@H]3C[C@@H](O)CC(=O)O3)[C@H]21	0.08333333333333333	0.11258278145695365	0.7419354838709677	0.7582417582417582	0.09395973154362416	0.35294117647058826
C[C@]1(CO)CC[C@H]2[C@@H]3CCC4=CCCC[C@@H]4[C@H]3CC[C@@]21C	0.03550295857988166	0.04225352112676056	0.10077519379844961	0.10236220472440945	0.043795620437956206	0.08461538461538462
CN(C)CC[C@]1(c2ccc(Cl)cc2)O[C@H](c2ccc(Cl)cc2)CC1	0.1509433962264151	0.13043478260869565	0.0948905109489051	0.0962962962962963	0.17054263565891473	0.07194244604316546
COCCOC(=O)C1=C(C)NC(C)=C(C(=O)OC(C)C)C1c1cccc([N+](=O)[O-])c1	0.15294117647058825	0.18181818181818182	0.12413793103448276	0.13380281690140844	0.16312056737588654	0.13286713286713286
O=C1Nc2ccc(Cl)cc2C(c2ccccc2Cl)=NC1O	0.16	0.13076923076923078	0.07633587786259542	0.07751937984496124	0.19327731092436976	0.06060606060606061
CN(C[C@@H](CCO)CC(=O)O)C(=O)O	0.15267175572519084	0.1588785046728972	0.08256880733944955	0.09433962264150944	0.13333333333333333	0.20618556701030927
CCCCC[C@H]1O[C@H]2[C@@H]3CC=C4C[C@@H](OC)CC[C@]4(C)[C@H]3CC[C@@]21C	0.0449438202247191	0.052980132450331126	0.16793893129770993	0.17054263565891473	0.04054054054054054	0.13432835820895522
CC#CC[C@H](C)COC(C)(C)C	0.04285714285714286	0.07207207207207207	0.10784313725490197	0.08823529411764706	0.05555555555555555	0.07692307692307693
O=C/C=C/c1ccccc1	0.11627906976744186	0.10377358490566038	0.04716981132075472	0.04807692307692308	0.16666666666666666	0.047619047619047616
COC1=C(C)CN(C(=O)NCCc2ccc(S(=O)(=O)NC(=O)N[C@H]3CC[C@H](C)CC3)cc2)C1=O	0.1358695652173913	0.16666666666666666	0.14285714285714285	0.14473684210526316	0.1346153846153846	0.12903225806451613
CC(=O)c1ccccc1O	0.136	0.12745098039215685	0.10101010101010101	0.10309278350515463	0.1827956989247312	0.09090909090909091
NC[C@@H]1CC[C@H](C(=O)O)CC1	0.04316546762589928	0.05357142857142857	0.09803921568627451	0.1	0.056074766355140186	0.08823529411764706
CN1CCN(CCCN2c3ccccc3Sc3ccc(C(F)(F)F)cc32)CC1	0.16071428571428573	0.11258278145695365	0.087248322147651	0.08108108108108109	0.18115942028985507	0.05921052631578947
O=C(NCCc1ccccc1)Nc1ccccc1	0.3023255813953488	0.11904761904761904	0.08	0.08130081300813008	0.20353982300884957	0.072
O=C(OCc1ccccc1C(=O)c1ccccc1)c1ccccc1O	0.2986111111111111	0.1347517730496454	0.08450704225352113	0.08571428571428572	0.2204724409448819	0.09285714285714286
C=CC[S@](=O)c1ccc(OC(=O)O)cc1	0.1223021582733813	0.16216216216216217	0.10810810810810811	0.11009174311926606	0.1588785046728972	0.10909090909090909
O=N/C=C1\OC[C@H](CO)[C@@H]1C(=O)O	0.06382978723404255	0.08849557522123894	0.10377358490566038	0.10576923076923077	0.08256880733944955	0.11538461538461539
CC(C)C[C@H](NC(=O)CN)C(=O)N1CCC[C@H]1C(=O)N[C@@H](CCC(=O)O)C(=O)NCC(=O)NCC(=O)O	0.13227513227513227	0.1130952380952381	0.08383233532934131	0.09815950920245399	0.10975609756097561	0.16129032258064516
CC(C)C[C@@H]1C(=O)N2CCC[C@H]2[C@]2(O)O[C@](NC(=O)[C@@H]3C=C4c5cccc6[nH]cc(c56)C[C@H]4N(C)C3)(C(C)C)C(=O)N12	0.14285714285714285	0.15168539325842698	0.1569767441860465	0.16568047337278108	0.14942528735632185	0.125
N[C@H](Cc1c[nH]c(=O)cc1F)C(=O)N1CCC[C@H]1C(=O)N[C@@H](CCC(=O)O)C(=O)NCC(=O)NCC(=O)O	0.13541666666666666	0.11695906432748537	0.10119047619047619	0.10909090909090909	0.11377245508982035	0.14285714285714285
Nc1nc2c(ncn2COC(CO)CO)c(=O)[nH]1	0.08552631578947369	0.11290322580645161	0.08196721311475409	0.09243697478991597	0.09917355371900827	0.08264462809917356
COc1c(O)c2c(cc1OC)C(=O)OC2	0.07586206896551724	0.09322033898305085	0.09821428571428571	0.1	0.09734513274336283	0.07017543859649122
N[C@@H](CCCO)C(=O)N[C@@H]1CC[C@H]2[C@H]3CC[C@H]4NC(=O)C=C[C@]4(C)[C@H]3CC[C@]12C	0.08888888888888889	0.08333333333333333	0.16428571428571428	0.17518248175182483	0.07894736842105263	0.15714285714285714
CN1C=C(NCCN)CC1	0.051470588235294115	0.04504504504504504	0.06796116504854369	0.06930693069306931	0.05714285714285714	0.05825242718446602
CC(=C/CO)C(C)(C)c1ccc(OCCOCC[N+](C)(C)Cc2ccccc2)cc1.[Cl-]	0.19047619047619047	0.13071895424836602	0.12837837837837837	0.1	0.2	0.09933774834437085
C=C(CO[C@H]1O[C@@H](CO[C@@H]2O[C@H](CO)[C@@H](O)[C@@H](O)[C@H]2O)[C@@H](O)[C@H](O)[C@@H]1O)c1ccccc1	0.11538461538461539	0.07975460122699386	0.12582781456953643	0.12751677852348994	0.11764705882352941	0.12666666666666668
CCCCCCC[C@@H](O)CC(=O)OCC(=O)O	0.14184397163120568	0.12605042016806722	0.09401709401709402	0.10526315789473684	0.12173913043478261	0.22115384615384615
N[C@@H](CCC(=O)N[C@@H](CSSC[C@H](NC(=O)CC[C@H](N)C(=O)O)C(=O)NCC(=O)O)C(=O)NCC(=O)O)C(=O)O	0.09950248756218906	0.08379888268156424	0.044444444444444446	0.05084745762711865	0.07386363636363637	0.12650602409638553
O=C(O)Cc1ccccc1Nc1c(Cl)cccc1Cl	0.20863309352517986	0.1652892561983471	0.08	0.08130081300813008	0.24770642201834864	0.08943089430894309
CC(/C=C\c1ccccc1)N1CCCC(O)c2ccccc2N(C)C1=O	0.21935483870967742	0.15714285714285714	0.10638297872340426	0.12408759124087591	0.24603174603174602	0.09154929577464789
N#Cc1ccc(C(c2ccc(C#N)cc2)n2cncn2)cc1	0.15483870967741936	0.10948905109489052	0.03546099290780142	0.043478260869565216	0.15748031496062992	0.03571428571428571
N[C@@H](CSS)C(=O)NCC(=O)N[C@H](Cc1ccccc1)C(=O)O	0.18666666666666668	0.13533834586466165	0.09022556390977443	0.1	0.168	0.13385826771653545
CCOc1nc2cccc(C(=O)O)c2n1Cc1ccc(-c2ccccc2-c2nnn[nH]2)cc1	0.2710843373493976	0.1794871794871795	0.08536585365853659	0.08641975308641975	0.2517482517482518	0.08588957055214724
O=S(=O)([O-])CCS	0.03125	0.07142857142857142	0.042105263157894736	0.043010752688172046	0.030927835051546393	0.0425531914893617
COC(=O)C1=C(C)NC(C)=C(C(=O)OC)C1c1ccccc1[N+](=O)[O-]	0.1518987341772152	0.15671641791044777	0.11194029850746269	0.11363636363636363	0.16279069767441862	0.11278195488721804
CC(C)N(C)C(=O)NC(c1ccc(O)cc1)c1ccccc1	0.24822695035460993	0.192	0.0916030534351145	0.11023622047244094	0.2743362831858407	0.109375
COC(=O)[C@@H]1[C@H]2C[C@H]3c4[nH]c5ccccc5c4CCN3C[C@@H]2CC[C@@H]1O	0.11764705882352941	0.10135135135135136	0.15441176470588236	0.15671641791044777	0.16176470588235295	0.13043478260869565
CC(=O)/C=C/C(C)=C/C=C/C(C)=C/C(=O)O	0.06802721088435375	0.09243697478991597	0.06896551724137931	0.07017543859649122	0.07758620689655173	0.09821428571428571
C[C@@H]1C[C@H]2[C@@H]3CCC4=CC(=O)C=C[C@]4(C)[C@@]3(F)[C@@H](O)C[C@]2(C)[C@@]1(O)C(=O)COP(=O)(O)O	0.08695652173913043	0.11612903225806452	0.19285714285714287	0.1956521739130435	0.09803921568627451	0.18571428571428572
CC[C@@H]1c2ccc3c(OC)ccc(OC)c3c2C1=O	0.13513513513513514	0.1557377049180328	0.11570247933884298	0.11764705882352941	0.1724137931034483	0.09836065573770492
C/C=C1\[C@@H]2CC[C@@]3(C)[C@@H](CC[C@@]2(C)[C@H]1CC(=O)O)C3	0.06369426751592357	0.09375	0.12605042016806722	0.1282051282051282	0.08870967741935484	0.1271186440677966
CC1(C)[C@@H]2CC[C@@]1(C)C(=O)C2	0.02857142857142857	0.044642857142857144	0.11	0.11224489795918367	0.037037037037037035	0.06796116504854369
N[C@H]1CCN(c2nc3c(cc2F)c(=O)c(C(=O)O)cn3-c2ccc(F)cc2F)C1	0.15384615384615385	0.16666666666666666	0.10204081632653061	0.10344827586206896	0.17266187050359713	0.08053691275167785
C[C@H](Cc1nc(=O)[nH]1)C(=O)O	0.0916030534351145	0.1262135922330097	0.1	0.1368421052631579	0.11	0.12371134020618557
CCCN(NC(=O)c1ccccc1)c1ccccc1-c1ccccc1	0.3333333333333333	0.14184397163120568	0.08391608391608392	0.0851063829787234	0.2283464566929134	0.07692307692307693
CCC(=O)c1ccc(OC)cc1O	0.1111111111111111	0.1388888888888889	0.13592233009708737	0.13861386138613863	0.14563106796116504	0.1262135922330097
C=CCSS[C@@H](CC)CCP(=O)(O)O	0.07042253521126761	0.06837606837606838	0.0625	0.08333333333333333	0.07142857142857142	0.11320754716981132
CN(C)[P+](O)C(N)=O	0.046875	0.08080808080808081	0.06315789473684211	0.06451612903225806	0.0625	0.06382978723404255
N[C@H](CSC(=S)NCc1ccccc1)C(=O)O	0.17391304347826086	0.125	0.08403361344537816	0.09482758620689655	0.18181818181818182	0.11304347826086956
C=CCSSC[C@@H](NC(=O)CCCc1ccccc1)C(=O)N1CCC[C@H]1C(=O)O	0.17261904761904762	0.11842105263157894	0.10810810810810811	0.11724137931034483	0.15384615384615385	0.13986013986013987
CC(C)c1cc(-c2ccc(F)cc2)c(-c2ccc(F)cc2)n1/C=C/[C@@H](O)C[C@@H](O)CC(=O)O	0.4405594405594406	0.4435483870967742	0.08125	0.09615384615384616	0.5398230088495575	0.19444444444444445
Cc1ccc([C@@H](C)C(=O)O)cc1C	0.12878787878787878	0.17307692307692307	0.11538461538461539	0.14	0.17	0.13861386138613863
C=C1C[C@@]23CCC4=CC(=O)C=C[C@]4(C)[C@@]3(F)[C@@H](O)C[C@]2(C)[C@@]1(O)C(=O)CO	0.1	0.11888111888111888	0.14925373134328357	0.15151515151515152	0.11510791366906475	0.13333333333333333
C[C@H]1CC[C@@H](NC(=O)[C@@H](N)Cc2ccccc2)C(=O)O1	0.1554054054054054	0.11627906976744186	0.15966386554621848	0.1724137931034483	0.15833333333333333	0.12295081967213115
CC1=CC(=O)CC(C)(C)OC1	0.043478260869565216	0.06363636363636363	0.11	0.11224489795918367	0.05660377358490566	0.06796116504854369
O=C1OC2(CCCC2)CC(=O)N1CCCCN1CCN(c2ncccn2)CC1	0.08241758241758242	0.0759493670886076	0.10067114093959731	0.10204081632653061	0.07142857142857142	0.07236842105263158
C=C1CS[C@@H](C(=O)OCc2ccccc2)CC1=O	0.14482758620689656	0.112	0.13675213675213677	0.1391304347826087	0.15517241379310345	0.1
Cn1c(N)c2nc(-c3ccc(F)cc3)c(-c3ccc(F)cc3)c2n1C	0.27586206896551724	0.2248062015503876	0.04827586206896552	0.04895104895104895	0.2857142857142857	0.041379310344827586
CC(/C=C/C(C)c1ccccc1)C(=O)N1CCC[C@H]1C(=O)O	0.19727891156462585	0.1732283464566929	0.1171875	0.13709677419354838	0.23076923076923078	0.15447154471544716
CC(=O)C(CCC(C)(C)O)C(=O)O	0.11363636363636363	0.12149532710280374	0.12871287128712872	0.10891089108910891	0.10576923076923077	0.16494845360824742
COC[C@@H](CCO)CC(=O)N1CCC[C@H]1C(=O)Nc1ccccc1	0.24489795918367346	0.1223021582733813	0.13636363636363635	0.14728682170542637	0.17054263565891473	0.1732283464566929
CO[C@@H]1O[C@H](CO)[C@H](O)[C@@H]1O	0.03597122302158273	0.044642857142857144	0.09900990099009901	0.10101010101010101	0.04672897196261682	0.1111111111111111
O=C(Cn1c(=O)cc(C(=O)O)c1=O)c1cccc(F)c1O	0.1793103448275862	0.19008264462809918	0.09523809523809523	0.0967741935483871	0.19827586206896552	0.11382113821138211
CCCOc1ccccc1-c1nc2[nH]nnc2c(=O)[nH]1	0.13071895424836602	0.14960629921259844	0.09375	0.09523809523809523	0.1652892561983471	0.07751937984496124
CN(C)C1(c2ccccc2)CCC1=O	0.1323529411764706	0.11403508771929824	0.1	0.10185185185185185	0.1509433962264151	0.07142857142857142
CC1=C[C@@H]2[C@@H](C)C(=O)O[C@H]3O[C@]4(C)CC[C@@H]1[C@]32OO4	0.037037037037037035	0.05223880597014925	0.15384615384615385	0.1565217391304348	0.046153846153846156	0.10743801652892562
Cc1ccc(-c2cc(C(F)(F)F)nn2-c2ccc(S(N)(=O)=O)cc2)cc1	0.2	0.1865671641791045	0.0625	0.055944055944055944	0.2125984251968504	0.04827586206896552
O=C1N[C@@H](CO)C[C@H](N)CN1C	0.0425531914893617	0.043478260869565216	0.10679611650485436	0.10891089108910891	0.05504587155963303	0.08653846153846154
CC(=O)Nc1ccccc1	0.20168067226890757	0.10476190476190476	0.0784313725490196	0.08	0.16842105263157894	0.07920792079207921
CC[C@H](C)C(=O)O[C@H]1C[C@@H](C)C=C2C=C[C@H](C)[C@H](CC[C@@H]3C[C@@H](O)CC(=O)O3)C21	0.09550561797752809	0.12	0.7802197802197802	1.0	0.10135135135135136	0.47706422018348627
O=C(O)C(Cl)(Cl)Cl	0.04	0.05102040816326531	0.05434782608695652	0.04395604395604396	0.053763440860215055	0.054945054945054944
COc1ccc2c(c1)c(CC(=O)OCC(=O)O)c(C)n2C(=O)c1ccc(Cl)cc1	0.2111801242236025	0.18309859154929578	0.10204081632653061	0.10344827586206896	0.24427480916030533	0.1258741258741259
OC[C@@H]1O[C@H](n2cnc3c(=O)[nH]cnc32)[C@H](O)[C@@H]1O	0.07006369426751592	0.09302325581395349	0.11570247933884298	0.11764705882352941	0.088	0.10743801652892562
C[n+]1ccccc1/C=N/O.[Cl-]	0.08270676691729323	0.08333333333333333	0.05714285714285714	0.05825242718446602	0.12	0.057692307692307696
CSSCSCSC/C=C\CCSC	0.040268456375838924	0.04918032786885246	0.042735042735042736	0.043478260869565216	0.05128205128205128	0.06140350877192982
O=C1c2c(O)ccc(O)c2C(=O)c2c(NCCNCCO)ccc(NCCNCCO)c21	0.15168539325842698	0.1337579617834395	0.075	0.0759493670886076	0.13815789473684212	0.09615384615384616
C=C(C)C(=O)O[C@H]1C[C@H](O)C=C2C=C[C@H](C)[C@H](CC[C@@H](O)C[C@@H](O)CC(=O)[O-])[C@H]21	0.19135802469135801	0.16083916083916083	0.3445378151260504	0.3620689655172414	0.15827338129496402	0.6736842105263158
CC[C@H](CC[C@H](C)[C@H]1CC[C@@H]2C3=C(C(=O)C[C@@H]4C[C@@H](O)CC(=O)O4)C3=C(C)[C@@H]12)CO	0.11864406779661017	0.125	0.2890625	0.3252032520325203	0.11409395973154363	0.22388059701492538
O=P(O)(O)C(O)(Cc1cccnc1)P(=O)(O)O	0.08904109589041095	0.1092436974789916	0.07692307692307693	0.06896551724137931	0.10434782608695652	0.09649122807017543
C[C@@]1(O)C=CC[C@H]2[C@@H]3CCC4=CC(=O)CC[C@]4(C)[C@H]3CC[C@]12C	0.052941176470588235	0.07042253521126761	0.13178294573643412	0.13385826771653545	0.06521739130434782	0.09848484848484848
Nc1cccc(S(=O)(=O)c2ccc(N)cc2)c1	0.14893617021276595	0.1440677966101695	0.05737704918032787	0.058333333333333334	0.18181818181818182	0.04918032786885246
C[C@]12C=CC(=O)C=C1CC[C@@H]1[C@@H]2[C@@H](O)C[C@@]2(C)[C@H]1CC[C@]2(O)C(=O)CO	0.08771929824561403	0.10416666666666667	0.17692307692307693	0.1796875	0.1	0.16030534351145037
COc1cc2c3cc1Oc1cc(ccc1O)C[C@@H]1c4c(cc(OC)c(O)c4Oc4ccc(cc4)C[C@@H]3N(C)CC2)CC[N+]1(C)C.[Cl-]	0.13488372093023257	0.10152284263959391	0.09895833333333333	0.09424083769633508	0.13368983957219252	0.06598984771573604
Cc1cc(O)ccc1C(=O)Nc1ccc(Cc2ccc(F)cc2)cc1	0.30985915492957744	0.19548872180451127	0.07746478873239436	0.07857142857142857	0.26229508196721313	0.07042253521126761
CO[C@@H](/C=C/O)c1ccc(O)cc1C	0.09285714285714286	0.14545454545454545	0.08108108108108109	0.09259259259259259	0.1523809523809524	0.09174311926605505
NCC(=O)O	0.058823529411764705	0.07608695652173914	0.056818181818181816	0.05813953488372093	0.08045977011494253	0.08235294117647059
C[C@@H](C(=O)O)c1cccc(C(=O)c2ccccc2)c1	0.2537313432835821	0.1652892561983471	0.08870967741935484	0.10833333333333334	0.24770642201834864	0.12605042016806722
CC(C)C[C@H]1C(=O)N2CCC[C@H]2[C@]2(O)O[C@](NC(=O)[C@@H]3C=C4c5cccc6[nH]cc(c56)C[C@H]4N(C)C3)(C(C)C)C(=O)N12	0.14285714285714285	0.15168539325842698	0.1569767441860465	0.16568047337278108	0.14942528735632185	0.125
C#C[C@]1(O)CC[C@H]2[C@@H]3CCC4=CC(=O)CC[C@@H]4[C@H]3CC[C@@]21C	0.03508771929824561	0.041666666666666664	0.1076923076923077	0.109375	0.04316546762589928	0.07518796992481203
CCCCC[C@H](O)CC(=O)Nc1ccccc1C(=O)OCC(O)CC(=O)O	0.2684563758389262	0.21804511278195488	0.11428571428571428	0.12408759124087591	0.24603174603174602	0.27049180327868855
C#C[C@@]1(CO)CC[C@H]2[C@@H]3CCC4=CC(=O)CCC4=C3[C@@H](c3ccc(N(C)C)cc3)C[C@@]21C	0.10810810810810811	0.14102564102564102	0.11688311688311688	0.11842105263157894	0.13071895424836602	0.08917197452229299
COCCCNC(=O)c1ccccc1N	0.15441176470588236	0.1206896551724138	0.11711711711711711	0.11926605504587157	0.16822429906542055	0.10810810810810811
CCCc1ccc(NC(=O)O[C@H]2C[C@@H](C)C=C3C=C[C@H](C)[C@H](CC[C@@H]4C[C@@H](O[Si](C)(C)C(C)(C)C)CC(=O)O4)[C@H]32)cc1	0.14356435643564355	0.12087912087912088	0.5348837209302325	0.4961832061068702	0.12429378531073447	0.2709677419354839
CC(C)CC(N(C)C)C1(c2ccc(Cl)cc2)CCC1	0.12162162162162163	0.18803418803418803	0.10833333333333334	0.12931034482758622	0.15517241379310345	0.1092436974789916
C=C(CC[C@@H](C)[C@H]1CC[C@H]2[C@@H]3CCC4=CC(=O)CC[C@]4(C)[C@H]3CC[C@@]21C)C(=O)O	0.09550561797752809	0.10526315789473684	0.14893617021276595	0.1678832116788321	0.09395973154362416	0.15827338129496402
COc1cc(/C=C/C(=O)O)ccc1O	0.10869565217391304	0.16666666666666666	0.10091743119266056	0.102803738317757	0.17475728155339806	0.11214953271028037
CNC[C@H]1C=CN(C[C@H](C)N)C[C@H]2O[C@]2(C)O[C@H]1O	0.07051282051282051	0.07692307692307693	0.12605042016806722	0.14782608695652175	0.08	0.13675213675213677
Cc1cc2c(s1)Nc1ccccc1N=C2N1CCN(C)CC1	0.12578616352201258	0.10948905109489052	0.07352941176470588	0.07462686567164178	0.15748031496062992	0.050724637681159424
N=C1NC=NC(=O)c2ccc(Cl)cc2N1CN(Cc1ccc(Cl)cc1O)C(=O)c1ccc(Cl)cc1	0.19662921348314608	0.1411042944785276	0.07784431137724551	0.07878787878787878	0.17532467532467533	0.06547619047619048
C/C=C1/[C@H]2C=C(C)C[C@@]1(N)c1ccc(=O)[nH]c1C2	0.08552631578947369	0.11290322580645161	0.11864406779661017	0.1206896551724138	0.11764705882352941	0.08264462809917356
CCc1ccc2c(c1)[C@]13CCCC[C@@H]1[C@H](C2)N(C)CC3	0.07453416149068323	0.08148148148148149	0.12	0.12195121951219512	0.09302325581395349	0.0859375
Cc1ccc(N(CC2=NCCN2)c2cccc(O)c2)cc1	0.1503267973856209	0.13740458015267176	0.07518796992481203	0.07633587786259542	0.19008264462809918	0.05970149253731343
O=c1[nH]c2cc(Cl)ccc2o1	0.07352941176470588	0.09174311926605505	0.0761904761904762	0.07766990291262135	0.09615384615384616	0.04672897196261682
CC(C)(O)c1ccccc1CC[C@@H](SCC1(CC(=O)O)CC1)c1cccc(/C=C/c2ccc3ccc(Cl)cc3n2)c1	0.2692307692307692	0.1791907514450867	0.10614525139664804	0.09497206703910614	0.24375	0.11299435028248588
C=CCc1ccc(O)c(OC)c1	0.08029197080291971	0.11009174311926606	0.08490566037735849	0.08653846153846154	0.11538461538461539	0.07547169811320754
CC[C@@H]1C[C@@H]2CNC(=O)[C@@H](C(C)C)[C@@H](OC(C)=O)[C@H](CC[C@@H](O)CC)N(C)[C@H](CC(=O)N1C)C2	0.11351351351351352	0.12578616352201258	0.22695035460992907	0.24817518248175183	0.10828025477707007	0.22857142857142856
C[C@@H](NC(=O)[C@@H](C)NC(=O)[C@@H](N)Cc1ccccc1)C(=O)N[C@@H](CS(C)(=O)=O)C(=O)N[C@@H](CCC(=O)O)C(=O)O	0.20108695652173914	0.18292682926829268	0.08670520231213873	0.10059171597633136	0.17391304347826086	0.16149068322981366
Oc1ccc([C@@H]2O[C@H](c3ccc(O)cc3)[C@@H](O)[C@@H](O[C@H]3O[C@@H](CO)[C@@H](O)[C@H](O)[C@H]3O)[C@H]2O)cc1	0.12972972972972974	0.0963855421686747	0.1069182389937107	0.10828025477707007	0.14193548387096774	0.10062893081761007
CCN[C@H](C)Cc1cccc(C(F)(F)F)c1	0.12056737588652482	0.12931034482758622	0.09649122807017543	0.10810810810810811	0.14545454545454545	0.09734513274336283
CS[C@@H](C)C(=O)OC1C[C@@H](C)C=C2C=C[C@H](C)[C@H](CC[C@@H]3C[C@@H](O)CC(=O)O3)[C@H]21	0.0893854748603352	0.12	0.7419354838709677	0.8390804597701149	0.10135135135135136	0.3879310344827586
COc1ccccc1OCC(O)COC(N)=O	0.15714285714285714	0.15384615384615385	0.11206896551724138	0.12389380530973451	0.2037037037037037	0.13274336283185842
O=C(Nc1ccc(Cl)c(Cl)c1)c1cc(Cl)cc(Cl)c1O	0.15753424657534246	0.12698412698412698	0.07086614173228346	0.072	0.14166666666666666	0.06299212598425197
C[C@H](COc1ccc(O)cc1)NCCc1ccc(O)c(O)c1	0.18791946308724833	0.16279069767441862	0.08270676691729323	0.10077519379844961	0.2184873949579832	0.10852713178294573
C[C@@H]1C[C@@H](O)[C@H](C)[C@@](C)(OC(=O)C(N)=O)C=C1	0.07432432432432433	0.08196721311475409	0.2	0.20388349514563106	0.06722689075630252	0.20192307692307693
C[C@H](CCc1ccc(O)cc1)NCCc1ccc(O)c(O)c1	0.20408163265306123	0.16279069767441862	0.07462686567164178	0.09230769230769231	0.2184873949579832	0.1171875
C=C(/C=C/C#CC(C)(C)C)Cc1cccc2ccccc12	0.152317880794702	0.13953488372093023	0.1015625	0.07751937984496124	0.22413793103448276	0.06870229007633588
CCCN(CCC)S(=O)(=O)c1ccc(C(=O)O)cc1	0.1527777777777778	0.21929824561403508	0.13675213675213677	0.1391304347826087	0.16521739130434782	0.14782608695652175
CCCCOC(=O)c1ccc(N)cc1	0.12408759124087591	0.14414414414414414	0.1308411214953271	0.13333333333333333	0.1509433962264151	0.12149532710280374
COc1c(C)c2c(c(O)c1C/C=C(\C)CCC(=O)OCCN1CCOCC1)C(=O)OC2	0.12222222222222222	0.10759493670886076	0.12666666666666668	0.12837837837837837	0.1111111111111111	0.11258278145695365
C=C1/C(=C\C=C2/CCC[C@]3(C)[C@@H]([C@H](C)CCCC(C)C)CC[C@@H]23)C[C@@H](O)C[C@@H]1O	0.08333333333333333	0.11258278145695365	0.15714285714285714	0.17647058823529413	0.10135135135135136	0.14184397163120568
O=Cc1cc2ccccc2o1	0.11363636363636363	0.10091743119266056	0.06542056074766354	0.06666666666666667	0.16161616161616163	0.046296296296296294
CO[C@H]1O[C@H](CO)[C@H](O)[C@@H](O[C@H]2C[C@@](C)(OC)[C@@H](O)[C@H](OC(C)=O)[C@@H]2C)[C@H](OC(C)=O)[C@@H]1C(=O)O	0.06701030927835051	0.08433734939759036	0.16778523489932887	0.16216216216216217	0.06060606060606061	0.17687074829931973
CC1=C[C@@H](O)C[C@@H]2[C@@H]3CCC4=CC(=O)CC[C@]4(C)[C@H]3CC[C@]12C	0.052941176470588235	0.07042253521126761	0.15873015873015872	0.16129032258064516	0.06521739130434782	0.14173228346456693
CCC[C@@H]1[C@@]2(OC(=O)c3ccccc3C)C[C@H](C)[C@@H]2CC1	0.12258064516129032	0.12213740458015267	0.19491525423728814	0.19827586206896552	0.15447154471544716	0.16666666666666666
COc1cc(CNC(=O)CCCC/C=C/C(C)C)ccc1O	0.14285714285714285	0.18253968253968253	0.12598425196850394	0.14634146341463414	0.18032786885245902	0.15447154471544716
C[C@]12C(=O)OC(=O)[C@]1(C)[C@H]1CC[C@@H]2O1	0.04081632653061224	0.05	0.1111111111111111	0.11320754716981132	0.04310344827586207	0.07207207207207207
CN(CCc1ccccc1)C(=O)C(CCCNC(=O)c1ccccc1)c1ccccc1	0.3225806451612903	0.1337579617834395	0.08176100628930817	0.08974358974358974	0.19310344827586207	0.11764705882352941
CN1[C@@H]2CC[C@H]1C[C@@H](OC(c1ccccc1)c1ccccc1)C2	0.20394736842105263	0.08333333333333333	0.1111111111111111	0.12121212121212122	0.16153846153846155	0.08759124087591241
C=C[C@]1(C)C[C@H]2[C@@H]3CCC4=CC(=O)C=C[C@]4(C)[C@H]3CC[C@@]21C	0.047619047619047616	0.07194244604316546	0.1349206349206349	0.13709677419354838	0.06666666666666667	0.10077519379844961
CCCCCC/C=C\CCCCCCCC(=O)O	0.07096774193548387	0.0859375	0.07258064516129033	0.07377049180327869	0.08943089430894309	0.1092436974789916
O=C(C[C@@H](O)C(=O)O)CC(=O)[O-]	0.10687022900763359	0.12380952380952381	0.06666666666666667	0.0784313725490196	0.10784313725490197	0.14432989690721648
CC(=O)OCC(=O)[C@@]12OC(C)(C)O[C@@H]1C[C@H]1[C@@H]3C[C@H](F)C4=CC(=O)C=C[C@]4(C)[C@@]3(F)[C@@H](O)C[C@@]12C	0.08290155440414508	0.10303030303030303	0.21379310344827587	0.20833333333333334	0.07926829268292683	0.16666666666666666
C[C@]12CC[C@@H]3c4ccc(O)cc4CC[C@H]3[C@@H]1CC[C@@H]2O	0.06832298136645963	0.08208955223880597	0.12096774193548387	0.12295081967213115	0.08527131782945736	0.104
COC(=O)Nc1nc2cc(Sc3ccccc3)ccc2[nH]1	0.19727891156462585	0.14615384615384616	0.07518796992481203	0.07633587786259542	0.21008403361344538	0.06766917293233082
CN1C(=N)CN=C(c2ccccc2)c2cc(Cl)ccc21	0.20279720279720279	0.1328125	0.05303030303030303	0.05384615384615385	0.21739130434782608	0.045454545454545456
CC[C@H](S)CSc1ccccc1	0.13740458015267176	0.0990990990990991	0.07407407407407407	0.09615384615384616	0.15841584158415842	0.09523809523809523
O=C1C=CC(=O)C=C1	0.06201550387596899	0.0784313725490196	0.09473684210526316	0.0967741935483871	0.07142857142857142	0.07291666666666667
Cc1c(CCOCC(O)C[C@@H](O)CC(=O)[O-])c(-c2ccc(F)cc2)nc2ccccc12	0.36486486486486486	0.32575757575757575	0.09032258064516129	0.09868421052631579	0.42857142857142855	0.18309859154929578
CC1(C)S[C@H]2[C@H](NC(=O)Cc3ccccc3)C(=O)N2[C@H]1C(=O)O	0.18666666666666668	0.13533834586466165	0.1328125	0.1349206349206349	0.1774193548387097	0.14285714285714285
N#Cc1cc(C(=O)N[C@@H](CCC(=O)O)C(=O)O)ccc1O	0.17123287671232876	0.17073170731707318	0.09523809523809523	0.10569105691056911	0.15833333333333333	0.16101694915254236
O=c1ccc2ccccc2o1	0.13953488372093023	0.1111111111111111	0.07547169811320754	0.07692307692307693	0.18556701030927836	0.046296296296296294
CCCCc1ccc(OCC(O)CNC(C)C)cc1	0.16666666666666666	0.18487394957983194	0.11570247933884298	0.13675213675213677	0.1826086956521739	0.17543859649122806
C/C(=N/NC(=O)c1ccccc1)c1ccc(S(=O)(=O)c2ccc(N)cc2)cc1	0.2597402597402597	0.15172413793103448	0.06622516556291391	0.06711409395973154	0.2	0.06666666666666667
C[C@H]1CC(=O)N2CCCc3cc(OC(C)=O)c(-c4ccc(F)cc4)nc3N2CCc2ccc(OCc3ccc(O)cc3)cc21	0.2358974358974359	0.19553072625698323	0.11229946524064172	0.11351351351351352	0.21511627906976744	0.08376963350785341
Oc1ccc(Cc2ccc(Cl)cc2)cc1	0.16176470588235295	0.11965811965811966	0.059322033898305086	0.0603448275862069	0.18867924528301888	0.05084745762711865
C[C@H](OC(=O)O)[C@H](C)O[C@H]1CC[C@H]2[C@@H]3CCC4=CC(=O)CC[C@]4(C)[C@H]3C(=O)C[C@@]21C	0.08839779005524862	0.12582781456953643	0.14685314685314685	0.16546762589928057	0.1	0.13986013986013987
OC[C@@H]1O[C@H](O)[C@@H](O[C@H]2O[C@H](CO)[C@@H](O)[C@H]2O)[C@H](O)[C@@H]1O	0.030120481927710843	0.03597122302158273	0.104	0.10569105691056911	0.03731343283582089	0.10483870967741936
CCCCC(=O)N(Cc1ccc(-c2ccccc2-c2nnn[nH]2)cc1)[C@H](C(=O)O)C(C)C	0.2732919254658385	0.2361111111111111	0.10967741935483871	0.12582781456953643	0.291044776119403	0.1554054054054054
O=C(/C=C/c1ccc(O)c(O)c1)OCCc1ccccc1	0.19863013698630136	0.1746031746031746	0.09230769230769231	0.09375	0.26548672566371684	0.09302325581395349
CO[C@@H]1O[C@@H](CO)[C@H](O)[C@@H]1O	0.03597122302158273	0.044642857142857144	0.09900990099009901	0.10101010101010101	0.04672897196261682	0.1111111111111111
N[C@@H](CSCC(=O)N[C@@H](CCC[C@H](N)C(=O)O)C(=O)N[C@@H](CCC(=O)O)C(=O)O)C(=O)N[C@@H](CC(=O)O)C(=O)O	0.1111111111111111	0.09659090909090909	0.0446927374301676	0.05113636363636364	0.08670520231213873	0.1411042944785276
O=[N+]([O-])c1cc([As](=O)(O)O)ccc1O	0.09420289855072464	0.11711711711711711	0.07272727272727272	0.07407407407407407	0.11214953271028037	0.08333333333333333
C[C@@H]1O[C@H](O[C@@H]2C=C3CC[C@@H]4[C@H](CC[C@]5(C)[C@@H](c6ccc(=O)oc6)CC[C@]45O)[C@@]3(C)CC2)[C@H](O)[C@H](O)[C@H]1O	0.07281553398058252	0.0898876404494382	0.16049382716049382	0.1625	0.08620689655172414	0.13333333333333333
O=C(O)[C@H](O)[C@H](O)[C@H](O)C(=O)O	0.11627906976744186	0.125	0.04716981132075472	0.05825242718446602	0.12	0.1702127659574468
CCN(CC)CCOC(=O)C1(C2CCCCC2)CCCCC1	0.05325443786982249	0.055944055944055944	0.10687022900763359	0.10852713178294573	0.050359712230215826	0.09923664122137404
C/C=C\[S@](=O)c1ccccc1O	0.11278195488721804	0.12037037037037036	0.07476635514018691	0.0761904761904762	0.1717171717171717	0.06542056074766354
COc1cc(-c2cc(-c3ccccc3)c(-c3ccc(F)cc3)nc2C(C)C)cc(OC)c1OC	0.3105590062111801	0.25170068027210885	0.0658682634730539	0.07317073170731707	0.2695035460992908	0.059880239520958084
CCCNC(=O)NS(=O)(=O)c1ccc(Cl)cc1	0.1258741258741259	0.18584070796460178	0.11304347826086956	0.11504424778761062	0.1415929203539823	0.10434782608695652
CCCCC(C)(C)C(=O)O[C@H]1C[C@@H](CCC(=O)O)C(C)(C)CC1=O	0.09876543209876543	0.11029411764705882	0.2608695652173913	0.19166666666666668	0.08148148148148149	0.22033898305084745
CC[C@@H](C)C(=O)O[C@H]1C[C@@H](C)C=C2C=C[C@H](C)[C@H](CC[C@@H]3C[C@@H](O)CC(=O)O3)C21	0.09550561797752809	0.12	0.7802197802197802	1.0	0.10135135135135136	0.47706422018348627
CC1(C)C[C@@H]2CC[C@@]3(C)C(=O)C4=CCC[C@@H]4C[C@H]3CC[C@@]21C	0.03529411764705882	0.05673758865248227	0.12598425196850394	0.128	0.043478260869565216	0.08396946564885496
Cc1ccc2c3c(C)cc(=O)oc3c(C)c2o1	0.1095890410958904	0.125	0.09322033898305085	0.09482758620689655	0.1206896551724138	0.06666666666666667
Cc1ccccc1N1C(=O)c2cc(S(N)(=O)=O)c(Cl)cc2NC1C	0.15384615384615385	0.15037593984962405	0.08888888888888889	0.09022556390977443	0.1746031746031746	0.07352941176470588
CCCC(=O)Nc1ccc(OCC(O)CNC(C)C)c(C(C)=O)c1	0.2	0.1953125	0.1484375	0.1693548387096774	0.1746031746031746	0.2066115702479339
C[C@H](c1ccc(F)cc1)c1ccc(O)cc1	0.23076923076923078	0.1981981981981982	0.058333333333333334	0.07758620689655173	0.28	0.06779661016949153
O=c1c(OS(=O)(=O)Nc2ccc(N(CCCl)CCCl)cc2)cc(OC(F)(F)F)c1O	0.14619883040935672	0.1736111111111111	0.09395973154362416	0.08783783783783784	0.1388888888888889	0.08
O=C([C@H](O)CO[C@H](O)c1ccc(O)cc1)c1ccccc1O	0.23076923076923078	0.18253968253968253	0.08333333333333333	0.09302325581395349	0.2972972972972973	0.136
CC(C)C(=O)Nc1ccc([N+](=O)[O-])c(C(F)(F)F)c1	0.14685314685314685	0.15126050420168066	0.10084033613445378	0.11206896551724138	0.14782608695652175	0.1016949152542373
NC1=N[C+]([C@@H]2O[C@H](CO)[C@@H](O[C@H]3[C@@H](O)[C@H](N[C@H](CO)[C@@H](O[C@H]4OC[C@H](O)[C@@H](O)[C@H](O)[C@H]4O)[C@H](O)[C@H]3N)[C@H]2O)[C@H](CO)[C@@H](O)[C@H]1O)CO	0.034334763948497854	0.033816425120772944	0.08900523560209424	0.08994708994708994	0.029556650246305417	0.09523809523809523
Cc1ccc(C)c(-c2cc(-c3ccc(F)cc3)c(/C=C/[C@@H]3C[C@@H](O)CC(=O)O3)c(C(C)C)n2)c1	0.22807017543859648	0.2978723404255319	0.17218543046357615	0.19047619047619047	0.2805755395683453	0.1
C[C@H](CCC(=O)O)[C@H]1CC[C@H]2[C@@H]3[C@H](O)C[C@@H]4C[C@H](O)CC[C@]4(C)[C@H]3C[C@H](O)[C@]12C	0.08379888268156424	0.09868421052631579	0.16666666666666666	0.1865671641791045	0.0945945945945946	0.18518518518518517
COc1ccc(CN(CCN(C)C)c2ccccn2)cc1	0.15894039735099338	0.14728682170542637	0.09230769230769231	0.09375	0.19166666666666668	0.08461538461538462
CCn1cc(C(=O)O)c(=O)c2cc(F)c(N3CCNCC3)nc21	0.11875	0.15151515151515152	0.12307692307692308	0.125	0.1484375	0.09848484848484848
CC(C)=C[C@@H]1C[C@H](C)[C@]2(CC[C@]3(C)C[C@@H]4C(C)=CC(=O)[C@H]4/C(C=O)=C\C[C@H]32)O1	0.054945054945054944	0.09271523178807947	0.17777777777777778	0.17164179104477612	0.0738255033557047	0.12056737588652482
CC1=C(CO)C(=O)O[C@H]2[C@H]1C(=O)C(C)=C(O)C2=O	0.0945945945945946	0.11570247933884298	0.11206896551724138	0.11403508771929824	0.1016949152542373	0.0847457627118644
N[C@H](CCC(=O)N[C@@H](CSSC[C@H](NC(=O)CC[C@H](N)C(=O)O)C(=O)NCC(=O)O)C(=O)NCC(=O)O)C(=O)O	0.09950248756218906	0.08379888268156424	0.044444444444444446	0.05084745762711865	0.07386363636363637	0.12650602409638553
CCC[C@@H]1CCC[C@H](CC[C@@H](O)C[C@@H](O)CC(=O)O)[C@H]1COC(=O)C(C)(C)CC	0.19135802469135801	0.1773049645390071	0.24031007751937986	0.1791044776119403	0.15827338129496402	0.358974358974359
COc1cc([C@@H]2c3cc4c(cc3[C@@H](O[C@@H]3O[C@@H]5CO[C@@H](C)O[C@H]5[C@H](O)[C@H]3O)[C@H]3COC(=O)[C@H]23)OCO4)cc(OC)c1O	0.08333333333333333	0.08947368421052632	0.14857142857142858	0.15028901734104047	0.08602150537634409	0.11731843575418995
Clc1ccccc1C(c1ccccc1)(c1ccccc1)n1ccnc1	0.24342105263157895	0.087248322147651	0.04	0.03355704697986577	0.17164179104477612	0.026490066225165563
Nc1ncnc(NS(=O)(=O)c2ccc(N)cc2)n1	0.10738255033557047	0.1694915254237288	0.056	0.056910569105691054	0.11764705882352941	0.048
C=C1C[C@]23CCC4=CC(=O)C=C[C@]4(C)[C@@]3(F)[C@@H](O)C[C@]2(C)[C@@]1(O)C(=O)CO	0.1	0.11888111888111888	0.14925373134328357	0.15151515151515152	0.11510791366906475	0.13333333333333333
C[C@@H]1[C@@H](O)CC[C@H]2[C@@H]3CCC4=CC(=O)CC[C@]4(C)[C@H]3CC[C@]12C	0.040697674418604654	0.05555555555555555	0.14960629921259844	0.152	0.05	0.11538461538461539
C[C@H](N)[C@@H]1CC[C@H](C(=O)Nc2ccncc2)CC1	0.11409395973154363	0.112	0.10833333333333334	0.12931034482758622	0.10743801652892562	0.1092436974789916
CO[C@@H]1[C@@H](O)[C@H](N)[C@@H](O[C@H]2O[C@H]([C@H](C)N)CC[C@H]2N)[C@H](O)[C@@H]1N(C)C(=O)CN	0.055865921787709494	0.087248322147651	0.14705882352941177	0.16666666666666666	0.06802721088435375	0.13970588235294118
CSCC/C(=N\OC(C)C)c1ccc(Cl)cc1	0.125	0.16379310344827586	0.10256410256410256	0.12389380530973451	0.16071428571428573	0.11304347826086956
Cc1cc(F)ccc1-c1c(-c2ccc(F)cc2)nc(C(C)C)n1/C=C/[C@@H](O)C[C@@H](O)CC(=O)O	0.38666666666666666	0.49586776859504134	0.08695652173913043	0.10191082802547771	0.5172413793103449	0.2
C/C=C(/C)C(=O)O[C@H]1C[C@@H](C)C=C2C=C[C@H](C)[C@H](CC[C@@H]3C[C@@H](O)CC(=O)O3)[C@H]21	0.08333333333333333	0.11258278145695365	0.7419354838709677	0.7582417582417582	0.09395973154362416	0.35294117647058826
CCOc1ccc(NC(C)=O)cc1	0.15267175572519084	0.14814814814814814	0.12380952380952381	0.1262135922330097	0.1553398058252427	0.11428571428571428
CC(C)=CCC/C(C)=C/CO	0.058823529411764705	0.08333333333333333	0.07766990291262135	0.07920792079207921	0.07692307692307693	0.0891089108910891
COc1cc(OC)c(C(=O)CCCN2CCCC2)c(OC)c1	0.10625	0.10294117647058823	0.13385826771653545	0.136	0.10687022900763359	0.10852713178294573
CCOC(=O)C1=C(COCCN)NC(C)=C(C(=O)OC)C1c1ccccc1Cl	0.17073170731707318	0.14583333333333334	0.1276595744680851	0.12949640287769784	0.1678832116788321	0.14492753623188406
Cc1cc(=O)n(-c2ccccc2)n1C	0.15789473684210525	0.10434782608695652	0.08035714285714286	0.08181818181818182	0.18446601941747573	0.061946902654867256
CCCC/C=C/CCCCCCCC(=O)O	0.0738255033557047	0.09016393442622951	0.07627118644067797	0.07758620689655173	0.09401709401709402	0.11504424778761062
CC[C@H]1N=C(C(=O)[C@@H](C)CN(C)C)C1=O	0.08450704225352113	0.15454545454545454	0.14150943396226415	0.1782178217821782	0.0990990990990991	0.14285714285714285
C=C(C)[C@H](C)[C@H]1CC[C@@]2(CC[C@]3(C)C[C@@H]4C(C)=CC(=O)[C@H]4/C(C=O)=C\C[C@H]32)O1	0.06666666666666667	0.1	0.14388489208633093	0.16296296296296298	0.08108108108108109	0.11267605633802817
O=C(O)CCCC[C@@H]1CCSS1	0.07194244604316546	0.07017543859649122	0.10476190476190476	0.10679611650485436	0.07339449541284404	0.12745098039215685
C=C(C)[C@@H]1[C@H]2OC(=O)[C@@H]1[C@]1(O)C[C@H]3O[C@]34C(=O)O[C@H]2[C@]14C	0.04878048780487805	0.058394160583941604	0.13934426229508196	0.14166666666666666	0.05263157894736842	0.104
O=c1c(-c2ccc(O)cc2)coc2cc(O)cc(O)c12	0.1793103448275862	0.17073170731707318	0.06976744186046512	0.07086614173228346	0.20869565217391303	0.06201550387596899
CCCCC/C=C\C/C=C\CCCCCC(=O)O	0.07096774193548387	0.0859375	0.07258064516129033	0.07377049180327869	0.08943089430894309	0.1092436974789916
CC1(C)OC(=O)C[C@H]2[C@@H]3CCC4=CC(=O)CC[C@]4(C)[C@H]3CC[C@@]21C	0.046242774566473986	0.06944444444444445	0.14728682170542637	0.14960629921259844	0.04929577464788732	0.08088235294117647
COC(=O)[C@H]1[C@H]2C[C@@H]3c4[nH]c5ccccc5c4CCN3C[C@@H]2CC[C@@H]1O	0.11764705882352941	0.10135135135135136	0.15441176470588236	0.15671641791044777	0.16176470588235295	0.13043478260869565
Cc1cn([C@H]2C=C[C@@H](CO)O2)c(=O)[nH]c1=O	0.08163265306122448	0.09090909090909091	0.13513513513513514	0.13761467889908258	0.09482758620689655	0.10619469026548672
CCN1C[C@]2(COC)[C@H](O)C[C@H](OC)[C@@]34[C@@H]5C[C@@]6(O)[C@H](OC(=O)c7ccccc7)[C@@H]5[C@@](OC(C)=O)([C@@H]([C@H](OC)[C@H]23)[C@@H]14)[C@@H](O)[C@@H]6OC	0.1308411214953271	0.10256410256410256	0.17415730337078653	0.1694915254237288	0.12299465240641712	0.16201117318435754
CCCCCCCCC#CC#C/C=C\CCCC(=O)O	0.06832298136645963	0.08208955223880597	0.06923076923076923	0.0703125	0.08527131782945736	0.104
