# Supplementary material for: Transformer-Decoder GPT Models for Generating Virtual Screening Libraries of HMG-Coenzyme A Reductase Inhibitors: Effects of Temperature, Prompt Length, and Transfer-Learning Strategies
Source: J Chem Inf Model. 2024 Nov 7;64(22):8464–80. doi: 10.1021/acs.jcim.4c01309 (PMC11600504; doi:10.1021/acs.jcim.4c01309)
Supplement: Supplementary file 3 — ci4c01309_si_003.zip [file ci4c01309_si_003.zip › Datasets/xfer_Learning_files/2XA5K_model_gen_ic50_results/2XA5K_0p0_Docking_Molecules_QED_props.csv]

IC50	QED	SMILES	MW	aLogP	HBA	HBD	RotBond	AromRings	Score
869.71545	0.6543097034757712	CC(=O)[C@H]1CO[C@@H]2C[C@@H]3CCC4=CC(=O)CCC4=C3[C@@H](c3ccc(N(C)C)cc3)C[C@@]21C	433.59200000000016	5.2362000000000055	4	0	3	1	-8.1
609.1396	0.8856048776941964	Cc1ccc([C@@H]2C[C@@H](O)C[C@@H](O)C2)cc1-c1ccc(F)cc1	300.373	3.790420000000003	2	2	2	2	-7.4
118.22157	0.2966387420128341	CC1=C(O[C@@H]2O[C@@H](C)[C@@H](O[C@H]3C[C@@](C)(OC(=O)CC(=O)O)[C@H](C)O3)[C@H](C)[C@@H]2O)C[C@@H](O)C[C@@H]1O	488.5300000000002	0.8310999999999997	11	4	7	0	-7.8
68.03004	0.39742401415567497	CCC[C@@H](F)Cn1cc(C(F)(F)F)c(-c2ccc(F)cc2)c1/C=C/[C@@H](O)C[C@@H](O)CC(=O)O	475.4540000000002	5.051000000000006	4	3	11	2	-7.3
54.152176	0.39312519079940017	COC(=O)c1c(-c2ccccc2)c(-c2ccc(F)cc2)c(CC[C@@H](O)C[C@@H](O)CC(=O)[O-])n1C(C)C	496.55500000000035	3.513200000000003	6	2	11	3	-7.9
463.7394	0.51917970894521	COc1ccc(Cl)cc1C(=O)NCCc1ccc(S(=O)(=O)NC(=O)NC2CCCCC2)cc1	494.0130000000003	3.641700000000003	5	3	8	2	-9.3
105.70484	0.501119035407212	CCC(=O)n1cc(-c2ccc(F)cc2)c(-c2ccc(F)cc2)c1/C=C/[C@@H](O)C[C@@H](O)CC(=O)[O-]	468.4760000000002	3.415600000000003	5	2	9	3	-8.4
584.194	0.5611219540695082	CCC[C@@H](c1ccc(OCC(O)C[C@@H](O)CC(=O)O)cc1)c1ccccc1	372.461	3.5840000000000014	5	3	11	2	-7.0
2.847538	0.31058233673839813	CCCc1ccc(-c2cc(C(C)C)n(/C=C/[C@@H](O)C[C@@H](O)CC(=O)O)c2-c2ccc(F)cc2)cc1	479.5920000000002	6.0944000000000065	4	3	11	3	-7.5
684.48975	0.5325102447646457	C=C(C)[C@@H]1C[C@H](CCCC)[C@@H]2[C@@H]3CCC4=C[C@@H](O)CC[C@]4(C)[C@H]3CC[C@@]21C	370.62100000000027	6.918700000000008	1	1	4	0	-7.1
249.99847	0.3346521596716764	C[C@H]1C=C(CO)[C@@H](C)C[C@H](CCC[C@@H](C)CCCCCC(=O)O)[C@H]1C(=O)O	382.5410000000001	4.739500000000003	5	3	12	0	-6.0
8.094938	0.384171666362035	COc1cc([C@H]2C(=O)Nc3ccccc3C2=O)cc(-c2ccc(F)cc2)c(CC[C@@H](O)C[C@@H](O)CC(=O)[O-])n1C	549.5750000000003	2.3796999999999997	8	3	10	2	-8.9
155.24127	0.2605999855216423	Cc1c(N)cccc1C(=O)N[C@@H](CSc1ccccc1)[C@H](O)CN1C[C@H]2CCCC[C@H]2C[C@H]1C(=O)NC(C)(C)C	566.8120000000002	4.624220000000004	6	4	9	2	-7.5
364.6365	0.4944861326467559	C[N+](C)(C)C[C@@H](O)CC(=O)[O-]	161.20099999999996	-1.8064999999999984	3	1	4	0	-4.5
27.653822	0.5596699760987814	C#C[C@]1(O)C=C[C@H]2[C@@H]3CCC4=CC(=O)CCC4=C3[C@@H](c3ccc(N(C)C)cc3)C[C@@]21C	413.56100000000015	4.792400000000004	3	1	2	1	-7.9
185.16003	0.5043035634331382	CC[C@@H](C)O[C@H]1O[C@@H](C/C=C/C=C/C(C)=C/C=C/C(C)C)[C@H](O)[C@@H](C)[C@H](O)[C@@H]1O	408.5790000000001	3.906200000000004	5	3	9	0	-6.6
4.4129343	0.4033896174906365	COc1cccc(-c2nc(C(C)C)n(/C=C/[C@@H](O)C[C@@H](O)CC(=O)O)c2-c2ccc(F)cc2)c1	468.52500000000026	4.545500000000003	6	3	10	3	-8.2
352.7274	0.5928024283651726	CNC(=S)[C@]1(c2ccc(Cl)cc2)O[C@H](c2ccc(Cl)cc2Cl)CCC1	414.7850000000002	6.330700000000003	3	1	3	2	-6.7
683.3881	0.6395257442251707	CC#C[C@]1(O)CC[C@H]2[C@@H]3CCC4=CC(=O)CCC4=C3[C@@H](c3ccc(N(C)C)cc3)C[C@@]21C	429.6040000000001	5.406500000000006	3	1	2	1	-7.7
401.8941	0.5360700087385645	CC[C@@H](C(C)C)[C@H](O)[C@H](C)[C@H]1CC[C@H]2[C@@H]3CCC4=CC(=O)CC[C@]4(C)[C@H]3CC[C@]21C	414.67400000000026	6.813700000000008	2	1	5	0	-7.4
2.1288633	0.23717373855951596	Cc1cc(CN)nnc1-c1cc(-c2ccc(F)cc2)c(-c2ccc(F)cc2)n1/C=C/[C@@H](O)C[C@@H](O)CC(=O)O	534.5630000000003	4.381720000000002	7	4	10	4	-7.5
48.828003	0.2605500218070103	C[C@H](N)C(F)(F)[C@@H](C(=O)N[C@@H]1CCCN1c2ccccc2)C(=O)c1ccc(C(=O)N[C@@H](CCCC(=O)O)cc1)c1ccccc1	620.6970000000003	4.216400000000002	7	4	12	2	-7.8
541.8427	0.5937323821813865	C#Cc1cc(Nc2ccccc2C(=O)O)cc(OC)c1O	283.28299999999996	2.8239000000000014	5	3	4	2	-6.7
689.9105	0.366278932234147	C=C1[C@H](O)C[C@H]2[C@@H]3CCC4=CC(=O)C=C[C@]4(C)[C@@]3(F)[C@@H](O)C[C@@]2(C)[C@@]1(F)COP(=O)(O)O	474.4370000000002	2.7018000000000013	7	4	3	0	-7.8
640.3157	0.7751947638524641	Cc1cccc(-c2ccccc2)c1CCC(O)C[C@@H](O)CC(=O)[O-]	327.4000000000001	1.846519999999999	4	2	8	2	-6.5
157.33658	0.1735643864602374	CC(C)(O)c1ccccc1CC[C@@H](SCC1(CC(=O)O)CC1)c1cccc(/C=C/c2ccc3ccc(Cl)cc3n2)c1	586.1970000000001	8.948000000000002	5	2	12	4	-8.0
5.832624	0.4147891671344314	N#CCOc1c(-c2ccc(F)cc2)nc(-c2ccc(F)cc2)n1/C=C/[C@@H](O)C[C@@H](O)CC(=O)O	469.4440000000002	3.4549800000000017	7	3	10	3	-7.8
1.4861678	0.26107274587518864	CO[C@]1(C)CC[C@@H](OC(=O)c2ccc(F)cc2)C[C@H](/C=C/c2c(-c3ccc(F)cc3)nc(N(C)S(C)(=O)=O)nc2C(C)C)O1	629.7260000000001	6.1115000000000075	8	0	9	3	-9.3
53.039875	0.4090872997217439	O=C(O)[C@H](O)CC[C@@H](O)/C=C/n1c(C(F)(F)F)nc(-c2ccc(F)cc2)c1-c1ccc(F)cc1	482.40500000000014	4.571400000000002	5	3	8	3	-7.9
4.4619117	0.2139103176665456	Cc1cccc(NC(=O)c2c(-c3ccccc3)c(-c3ccc(F)cc3)c(CC[C@@H](O)C[C@@H](O)CC(=O)[O-])n2C(C)C)c1	571.6690000000002	5.2873200000000065	5	3	12	4	-8.3
133.90047	0.6485193926030358	CCCC1=C(O)C(C)(C)Oc2cc(F)ccc2/C1=C/C(=O)C(=O)O	334.3430000000001	3.6460000000000017	5	2	4	1	-7.4
304.1364	0.543459231618296	CC(=O)NC[C@H]1C(=O)O[C@H](C(=O)O)C[C@H]2[C@@H]3CCC4=CC(=O)C=C[C@]4(C)[C@@]3(F)[C@@H](O)C[C@@]21C	463.5020000000002	1.715799999999999	7	3	3	0	-8.1
60.43554	0.4740455293244225	Fc1ccc(-c2ccccc2)c(-c2ccc(F)cc2)c1OCC(O)C[C@@H](O)CC(=O)O	428.4310000000002	4.264200000000003	5	3	9	3	-7.7
6.7529087	0.10934485290911689	CC(C)c1c(C(=O)Nc2ccccc2)c(-c2ccccc2)c(-c2ccc(F)cc2)n1CC[C@@H](O)C[C@@H](O)CC(=O)NO	573.6650000000003	5.734400000000008	5	5	12	4	-8.3
70.04593	0.3760795487209859	CC(=O)O[C@H]1C/C(C)=C/C(C)=C/C(C)=C/C(C)=C/C=C/C(C)=C/C=C/[C@@H](C)C(=O)O[C@H]2C[C@H](O)C[C@H](O)C[C@H]2C(=O)O1	582.7340000000003	5.736200000000007	8	2	1	0	-8.2
16.819195	0.1568888746348767	C[C@@H]1C/C=C/C=C/C=C/C=C/[C@H](O[C@@H]2O[C@H](C)[C@@H](O)[C@H](N)[C@@H]2O)C[C@@H]2O[C@](O)(C[C@@H](O)C[C@H]3O[C@@H]3/C=C/C(=O)O1)C[C@H](O)[C@H]2C(=O)O	665.7330000000004	0.11970000000000325	14	7	3	0	-8.5
62.4891	0.06744398583952588	CN[C@H](C)C(=O)N[C@@H](Cc1ccccc1)C(=O)N1CCC[C@H]1C(=O)N[C@@H](CCC(=O)O)C(=O)N[C@@H](CC(=O)O)C(=O)N[C@@H](CC(=O)O)C(=O)	690.7070000000004	-2.2196999999999925	13	8	20	1	-6.8
103.23251	0.4792490320080721	CC[C@H]1OC(=O)/C=C/C=C/C=C(\C)C(=O)O[C@H]2[C@@H](C)C[C@H](OC(=O)CC(C)C)[C@@H](C)[C@H]12	432.55700000000024	4.5423000000000044	6	0	4	0	-7.4
71.9687	0.6002543375690091	Cc1c(/C=C/[C@@H](O)C[C@@H](O)CC(=O)[O-])c(-c2ccc(F)cc2)cn1-c1ccccc1	408.449	2.8569200000000015	4	2	8	3	-8.2
464.3282	0.2880979811718112	O=C(O)[C@@H]1CCC[C@H](CCCCCc2ccccc2)CC1C[C@@H](O)CCc1ccccc1	436.6360000000002	6.680500000000007	3	2	12	2	-7.0
293.68213	0.33559000012609536	COc1cc([C@@H]2O[C@@H](C)[C@@H](O[C@H]3C[C@@](C)(OC)[C@H](OC(=O)[C@@H](C)OC(=O)CC(C)C)[C@H]32)C(C)C)cc(OC)c1OC	580.7150000000003	4.896600000000004	10	0	11	1	-6.1
82.99955	0.34403262398332235	C=C(C)[C@H](CC)CC[C@@H](C)[C@H]1CCC[C@@H]2C3=CC(C)C(=O)OC[C@]3(C)CC[C@]21C	400.6470000000003	7.347000000000008	2	0	6	0	-7.3
7.8957334	0.5202045314762329	CC[C@@](C)(C#N)O[C@@H]1C[C@H](O)C[C@@H]2C=C[C@H](C)[C@H](CCC3C[C@@H](O)CC(=O)O3)[C@@H]12	405.53500000000025	3.1197800000000013	6	2	6	0	-6.8
6.2411895	0.6338537138352806	CC(C)c1cc(C(C)(C)C)cc(-c2ccc(F)cc2)c1OCC(O)C[C@@H](O)CC(=O)[O-]	431.5240000000002	3.5443000000000024	5	2	9	2	-7.9
156.30942	0.4732790343822408	C=C1CC[C@@H](O)C/C1=C/C=C1\CCC[C@]2(C)[C@@H]([C@H](C)/C=C/[C@H](C)C(C)C)CC[C@@H]12	396.6590000000001	7.641000000000008	1	1	5	0	-7.6
424.27997	0.19381916327604803	CN(C)C[C@@H](c1ccc(Cl)cc1)C(=O)N1CCC[C@H]1C(=O)N[C@@H](CC(=O)O)C[C@H](C(=O)O)C(=O)NCC(=O)O	569.0110000000003	0.22740000000000382	10	5	14	1	-6.9
4.5398426	0.561666738514544	CNc1ncc(-c2ccc(F)cc2)c(-c2ccc(F)cc2)c1/C=C/[C@@H]1C[C@@H](O)CC(=O)O1	436.4580000000002	4.815200000000005	5	2	5	3	-8.3
7.225171	0.18198382715397088	CCc1cccc(NC(=O)c2c(-c3ccc(F)cc3)c(-c3ccc(F)cc3)c(CC[C@@H](O)C[C@@H](O)CC(=O)[O-])n2C(C)C)c1	603.6860000000001	5.6804000000000086	5	3	13	4	-7.8
1.5425937	0.2361191388423428	CC(C)[C@@H](Nc1nc(-c2ccc(F)cc2)c(-c2ccc(F)cc2)n1/C=C/[C@@H](O)C[C@@H](O)CC(=O)O)C(=O)O	529.5400000000003	4.073700000000002	8	5	12	3	-7.9
7.3198934	0.3714990211386245	CC(C)NC(=O)c1ccc(-c2ccccc2)c(-c2ccc(F)cc2)c(CC[C@@H](O)C[C@@H](O)CC(=O)[O-])n1C(C)C	549.6630000000002	3.785000000000002	6	3	12	2	-7.2
432.19843	0.5277905059697585	C=C1/C(=C/C=C2/CCC[C@]3(C)[C@@H]([C@H](C)CCCC(C)C)CC[C@@H]23)C[C@@H](O)C[C@@H]1O	400.64700000000016	6.589800000000009	2	2	6	0	-7.2
715.59534	0.39895528849748824	CC(C)CCC[C@@H](C)[C@H]1CC[C@@]2(C(C)O)C3=CCC4C(C)(C)[C@@H](O)CC[C@]4(C)C3CC[C@]12C	458.7710000000003	7.775800000000011	2	2	6	0	-6.9
354.3189	0.5338537446232731	C=C1CC[C@@H](O)[C@]2(C)CC[C@@H](CC[C@@H](O)C[C@@H](O)CC(=O)O)C[C@H]12	340.4600000000001	2.4867	5	4	7	0	-7.3
2.0769746	0.2695313449213981	C=C1[C@@H](O)[C@@H](OC(=O)c2ccc(F)cc2)C[C@H](/C=C/c2c(-c3ccc(F)cc3)nc(N(C)S(C)(=O)=O)nc2C(C)C)C1	597.684	5.506900000000006	7	1	8	3	-9.0
657.23987	0.09668851003347849	O=C1CN[C@H](C(=O)N[C@@H](C(=O)N[C@@H](CCc2ccccc2)C(=O)O)[C@H](O)C(Cc2ccccc2)NCCN(CCCl)CCCl)N1	665.6189999999998	0.060300000000006515	9	7	20	2	-7.0
1.2747016	0.23458125984614386	COc1cc(CCNC(=O)c2c(-c3ccc(F)cc3)c(-c3ccc(F)cc3)c(CC[C@@H](O)C[C@@H](O)CC(=O)[O-])n2C(C)C)c1	607.6740000000002	4.455900000000004	6	3	15	3	0.0
60.75733	0.054830173818856645	CCCC[C@H](NC(=O)[C@@H](Cc1ccccc1)NC(=O)CN)C(=O)N[C@@H](CCC(=O)O)C(=O)N[C@@H](CCCC(=O)O)C(=O)N[C@@H](CC(=O)O)C(=O)O	722.7490000000004	-1.5189999999999957	14	10	25	1	-6.6
9.627827	0.3319980046547848	C[C@@H]1O[C@@H](Oc2c(-c3ccc(F)cc3)nc(C(C)C)n2/C=C/[C@@H](O)C[C@@H](O)CC(=O)O)[C@@H](O)[C@H]1O	494.5160000000002	1.715299999999999	9	5	10	2	-7.6
78.33876	0.3060157931072454	COc1cc(-c2nc(-c3ccccc3)c(-c3ccc(F)cc3)nc2C(C)C)cc(OC)c1OC	458.5330000000003	6.765900000000006	5	0	7	4	-7.1
803.3426	0.5144551350567301	CC1=C[C@H](O)[C@H](C)[C@@H](O)[C@H](C)[C@@H]1O[C@]1(C)CC[C@@H]2[C@@H]3CCC4=CC(=O)CC[C@]4(C)[C@@H]3CC[C@@]21C	470.6940000000004	5.6161000000000065	4	2	2	0	-8.2
1.9056767	0.32885658800308076	CCCN[C@]1(c2ccc(O)cc2)C[C@H](/C=C/c2c(-c3ccc(F)cc3)nc(N(C)S(C)(=O)=O)nc2C(C)C)C1	552.7160000000001	5.825800000000005	6	2	10	3	-7.8
97.86533	0.18066393093210384	C[C@@H](N)C(F)(F)[C@H](C(=O)N[C@@H]1CCCN1c2ccccc2)C(=O)c1ccc(C(=O)N[C@@H](CCCC(=O)O)cc1)C(=O)O	588.6080000000004	2.1437999999999997	9	5	12	1	-7.1
1.2952273	0.1931580696986653	COc1cccc(CNC(=O)c2c(-c3ccccc3)c(-c3ccc(F)cc3)c(CC[C@@H](O)C[C@@H](O)CC(=O)[O-])n2C(C)C)c1	601.6950000000003	4.665200000000005	6	3	14	4	-8.4
2.1708753	0.49312986084969707	CC(C)c1nc(-c2ccc(F)cc2)cc(-c2ccc(F)cc2)c1/C=C/[C@@H]1C[C@@H](O)CC(=O)O1	449.4970000000002	5.896900000000007	4	1	5	3	-8.0
742.7625	0.24139389493600885	CC(C)(O)[C@@H](CCCc1ccccc1)C(=O)N1CCC[C@H]1C(=O)N[C@@H](CCC(=O)O)C(=O)NCC(=O)O	519.5950000000005	0.9378000000000029	8	5	14	1	-7.4
212.41237	0.22892481527797487	CC(C)=CC/C=C(\C)C(=O)O[C@H]1C[C@@H](C)C=C2C=C[C@H](C)[C@H](CC[C@@H]3C[C@@H](O)CC(=O)O3)[C@H](C)C[C@@]21C	512.7310000000003	6.8683000000000085	5	1	7	0	-8.2
7.0638747	0.5359914310335363	CC(C)c1c(/C=C/[C@@H](O)C[C@@H](O)CC(=O)[O-])c(-c2ccc(F)cc2)cn1-c1ccccc1	436.503	3.6719000000000026	4	2	9	3	-8.8
653.0986	0.0953976290969257	CO[C@@H]1[C@H](O)[C@@H](OC)[C@H](O[C@H]2O[C@H](C)[C@@H](O[C@H]3OC[C@@](C)(O)[C@H](OC(=O)[C@H](O)CC(=O)O)[C@H]3O)[C@@H](CO)[C@@H](O)[C@H]2O)C[C@@H]1O	644.6200000000005	-4.796999999999987	18	9	11	0	-7.3
60.813683	0.36011822777183544	C[C@H](N[C@@H](CCc1ccccc1)C(=O)O)[C@H]1CCC[C@H]2[C@@H]3C[C@H](O)C[C@@H]4C[C@@H](O)CC[C@]4(C)[C@H]3CC[C@]12C	525.7740000000005	5.821300000000006	5	4	7	1	-8.4
973.9538	0.7532722919869409	C[C@@H]1CC(=O)c2c(O)cc(O)cc2CC(=O)CCC1	262.30499999999995	2.6022	4	2	0	1	-7.6
50.08875	0.4212900333687141	C=C(CC(C)C)C(=O)OC[C@H]1C[C@@H](C)C=C2C=C[C@H](C)[C@H](CC[C@@H]3C[C@@H](O)CC(=O)O3)C21	444.61200000000025	4.999300000000006	5	1	8	0	-7.1
378.76715	0.5381187271101059	Cc1ccnc(N/C=C/[C@@H](O)C[C@@H](O)CC(=O)O)c1Cc1ccc(F)cc1	374.4120000000001	2.6321200000000005	6	4	9	2	-7.4
667.96686	0.7814715486210424	CCC/C=C1\OC(=O)C(S(=O)(=O)NC(=O)NC(C)=O)c2ccccc21	366.3950000000001	1.601	6	2	4	1	-8.4
56.630173	0.3415631653315242	CC(C)=CC[C@@H](/C(C)=C/C(C)=C/C(C)=C/C(C)=C/C(=O)O)C(C)(C)O	346.5110000000001	5.599600000000007	3	2	8	0	-6.3
1.3555808	0.17331993963909145	CC(C)n1c(CC[C@@H](O)C[C@@H](O)CC(=O)[O-])c(-c2ccc(F)cc2)c(-c2ccccc2)c1C(=O)Nc1ccc(S(N)(=O)=O)cc1	636.7220000000001	3.6263000000000014	7	4	13	4	-8.4
137.7831	0.10549243252777502	CCc1cc(S(C)(=O)Nc2ccccc2)nc(-c2ccc(F)cc2)c1/C=C/[C@@H]1C[C@@H](OCc2ccccc2)CC(OCC(=O)O)CC(=O)O1	688.8180000000002	6.646700000000007	8	3	13	4	0.0
286.7328	0.10104920987019933	NC(N)=C/C=N\C(=O)N[C@H](Cc1ccccc1)C(=O)N1CCC[C@H]1C(=O)N[C@@H](CCC(=O)O)C(=O)N[C@H](CCC(=O)O)C(=O)O	631.6430000000004	-1.088299999999992	12	8	16	1	-7.3
1.8513796	0.43808851525606146	COc1cc(C)c(-c2cc(-c3ccc(F)cc3)c(/C=C/[C@@H]3C[C@@H](O)CC(=O)O3)c(C(C)C)n2)cc1	475.56000000000023	6.074820000000007	5	1	6	3	-8.7
168.57774	0.5267048180945374	c1ccc(-c2nsc(S(N)(=O)=O)c2-c2cccc(NC(=O)CC(=O)O)c2)cc1	417.46800000000013	2.5377	6	3	6	3	-7.8
279.30853	0.2628234200956571	CC(C)(C)NC(=O)[C@@H]1CN(Cc2cccnc2)CCN1C[C@@H](O)C[C@@H](Cc1ccccc1)C(=O)N[C@H]1c2ccccc2C[C@H]1O	613.8030000000003	2.8669000000000016	7	4	11	3	-7.9
715.59534	0.39895528849748824	CC(C)CCC[C@H](C)[C@H]1CC[C@@]2(C(C)O)C3=CCC4C(C)(C)[C@@H](O)CC[C@]4(C)C3CC[C@]12C	458.7710000000003	7.775800000000011	2	2	6	0	-7.4
793.0249	0.41647252529136647	CC[C@@H](C#CC#C/C=C/C=C/CCC(C)C)OC(C)=O	272.388	3.8835000000000033	2	0	6	0	-6.9
410.13687	0.13588297623763504	CN[C@@H]1[C@@H](O[C@H]2O[C@H](C)[C@@H](O[C@H]3C[C@@](C)(O)[C@@H](OC(N)=O)[C@@H](CC(C)C)[C@H](O)[C@@H]3O)[C@H](C)[C@@H]2O)[C@@H](O)[C@@H](O)[C@@H]1O	580.6720000000004	-2.4457999999999944	13	9	8	0	-6.9
15.593803	0.449352370665624	CC(C)c1c(O)c(C(C)C)c(C(C)C)c(OCC(O)C[C@@H](O)CC(=O)[O-])c1-c1ccc(F)cc1	475.57700000000017	4.199200000000003	6	3	11	2	-7.2
259.91577	0.2360563086384944	COc1cc([C@H]2O[C@@H](C)[C@@H](O[C@H]3C[C@@](C)(OC)[C@H](OC(=O)[C@@H](N)CC(=O)O)[C@H](C)O3)[C@@H](C)[C@@H](O)[C@@H]2O)cc(OC)c1O	601.6460000000003	0.8661000000000025	14	5	10	1	-7.4
4.274979	0.6141257615897489	O=C(CI)Nc1ccc(I)cc1	386.958	2.6647000000000007	1	1	2	1	-5.0
635.09766	0.703523494165622	CO[C@@H]1[C@H](COC(=O)c2ccc(C)cc2C)[C@@H](-c2ccc(F)cc2)C(=O)O[C@H]1C(=O)O	430.42800000000017	3.0243400000000005	7	1	6	2	-7.3
758.83325	0.43256290711866313	COc1ccc([C@H](O)COc2ccc(CC3CC3)cc2)cc1NC(=O)c1ccc(F)cc1OC	465.52100000000013	5.160100000000005	5	2	10	3	-8.2
595.9884	0.32834650610487814	CC(=O)[C@]1(O)Cc2c(O)c3c(c(O)c2[C@@H](O[C@H]2C[C@H](N)[C@H](O)[C@H](C)O2)C1)C(=O)c1ccccc1C3=O	497.5000000000002	1.0202999999999998	10	5	3	3	-8.2
50.2253	0.5239133196371415	Cc1c(Cl)cc(Cl)c(Cl)c1Cc1c(O)c(Cl)cc(Cl)c1Cl	404.93500000000006	7.211820000000001	1	1	2	2	-7.2
3.2915738	0.38347374184751315	Cc1cc(-c2c(-c3ccc(F)cc3)nc(C(C)C)n2/C=C/[C@@H](O)C[C@@H](O)CC(=O)O)cc(C)c1F	484.54300000000023	5.292840000000006	5	3	9	3	-8.4
114.132545	0.344378376359105	O=C1[C@H](CC[C@H](O)CO)C[C@@H](O)[C@](C2(O)CO2)C=C(c3ccccc3)N1CCC(=O)O	434.4650000000002	0.1382899999999993	8	5	9	1	0.0
462.51065	0.10348325925697462	C[C@@H]1O[C@@H](O[C@H]2[C@H](O)[C@@H](O)[C@@H](O[C@H]3[C@H](O)[C@@H](O)[C@H](O)O[C@@H]3CO)O[C@@H]2CO)[C@H](O)[C@@H](O)[C@@H]1N[C@H]1C=C(CO)[C@@H](O)[C@H](O)[C@H]1O	645.6080000000004	-8.564500000000011	19	14	9	0	-7.0
462.51065	0.10348325925697462	C[C@@H]1O[C@@H](O[C@@H]2[C@H](O)[C@@H](O)[C@@H](O[C@H]3[C@H](O)[C@@H](O)[C@H](O)O[C@@H]3CO)O[C@@H]2CO)[C@H](O)[C@@H](O)[C@@H]1N[C@H]1C=C(CO)[C@@H](O)[C@H](O)[C@H]1O	645.6080000000004	-8.564500000000011	19	14	9	0	-7.1
514.15955	0.8468769984796085	Cc1cnnc(C#CC(F)(F)F)c1-c1ccc(S(N)(=O)=O)cc1	341.314	2.0132199999999996	4	1	2	2	-8.2
2.5148706	0.4502355974717761	Cc1ccc(C)c(-c2cc(-c3ccc(F)cc3)c(/C=C/[C@@H]3C[C@@H](O)CC(=O)O3)c(C(C)C)n2)c1	459.56100000000026	6.374640000000007	4	1	5	3	-8.2
42.728683	0.5095779125592397	C[C@@H](NC(=O)OC(C)(C)C)[C@H]1CCC[C@H]2[C@@H]3CCC4=C[C@@H](O)CC[C@]4(C)[C@H]3CC[C@@]21C	431.66100000000023	6.2296000000000085	3	2	2	0	-8.1
454.16223	0.07563227909982789	C[C@@H](O)CCCCCC(=O)N[C@@H](CC(C)(C)C)C(=O)N1CCC[C@H]1C(=O)N(CCCN1CCCN(Cc1ccccc1)(=O)C1)C(=O)NC(=O)C(=O)	714.9050000000005	2.913700000000004	9	3	15	0	-7.1
18.866817	0.3779209616096477	C=C(C)C(=O)O[C@H]1C[C@H](O)C=C2C=C[C@H](C)[C@H](CC[C@@H](O)C[C@@H](O)CC(=O)[O-])[C@H]21	407.4830000000002	0.6356999999999995	7	3	9	0	-7.7
4.7113013	0.49716107041899543	C=CC(=C)CC(=O)O[C@H]1C[C@@H](C)C=C2C=C[C@H](C)[C@H](CC[C@@H]3C[C@@H](O)CC(=O)O3)[C@H]21	414.54200000000026	4.281700000000003	5	1	7	0	-7.8
19.921986	0.031309865117635186	CCCCCC[C@@H](C/C=C/[C@@H](O)C[C@@H](O)CC(=O)O)[C@H](CO)[C@H](C)NC(=O)[C@@H](Cc1ccccc1)C(=O)N[C@@H](CCCCN)C(=O)N[C@@H](CCC(=O)O)C	762.9859999999996	3.0613000000000046	11	9	30	1	-6.7
53.693928	0.4620017988209048	CCCC(=O)CC(=O)O[C@H]1C[C@@H](C)C=C2C=C[C@H](C)[C@H](CC[C@@H]3C[C@@H](O)CC(=O)O3)[C@H]21	432.5570000000003	3.908700000000003	6	1	8	0	-7.8
25.968204	0.7073688022420915	Cc1oc2cc(O)cc(CC[C@@H](O)CC(=O)[O-])c2c1-c1ccc(F)cc1	357.35699999999997	2.68642	5	2	6	3	-7.8
511.83304	0.08883369940621477	CSCC[C@H](NC(=O)[C@@H](Cc1ccccc1)NC(=O)CN)C(=O)N[C@@H](CC(=O)O)C(=O)N[C@@H](CCC(=O)O)C(=O)O	597.6470000000005	-1.6957999999999922	12	8	19	1	-7.2
12.686716	0.08201761718628764	CC(C)c1cc(SC(C)(C)Sc2cc(-c3ccc(F)cc3)c(OC[C@H](O)C[C@@H](O)CC(=O)[O-])c(C(C)C)c2)cc(-c2ccc(F)cc2)c1OC[C@H]	735.9350000000002	8.886690000000005	8	2	17	4	0.0
39.88674	0.13565562884487742	O=C1C[C@H](O[C@H]2O[C@H](CO)[C@@H](O)[C@H](O[C@H]3O[C@H](C(=O)O)[C@@H](OC(=O)[C@H](O)[C@H](O)[C@@H]3O)[C@H]2O)[C@H](O)[C@@H](O)[C@@H]1O)c1ccc(O)cc1	650.5390000000003	-5.866399999999988	19	11	3	1	0.0
238.22408	0.23526258168565614	COc1ccc2cc1C(=O)c1c(O)c3c(c(O)c1C2=O)C[C@@](O)(C(=O)CO)C[C@@H]3O[C@H]1C[C@H](N)[C@@H](O)[C@H](C)O1	543.5250000000003	0.0012999999999993017	12	6	5	3	0.0
2.997434	0.40996088518425733	CC(C)c1cc(-c2ccc(F)cc2)c(-c2ccc(F)cc2)n1/C=C/[C@@H](O)C[C@@H](O)CC(=O)O	455.50100000000015	5.281000000000007	4	3	9	3	-8.4
138.26703	0.6564465021990212	NS(=O)(=O)c1cc2c(cc1Cl)NC(C(Cl)Cl)NS2(=O)=O	380.66200000000003	0.8210000000000004	5	3	2	1	-7.1
9.415365	0.15482532211552064	C=C1C=C[C@@H]([C@@H](C)CC[C@@H](O)C[C@@H]2C)[C@H](OC(=O)C(CO)C[C@@H](O)CC(=O)[C@H](C)[C@@H]2CC[C@@H](O)CC[C@@H](O)C[C@@H](O)CC(=O)O)C(=O)O1	684.8200000000005	2.037	13	7	11	0	-6.5
260.09552	0.6811407685782686	CC1=CC(=O)[C@@H]2[C@H](CC[C@@]3(C)[C@@H](CC[C@@H]4C(C)=CC(=O)O4)CCC[C@]32O)[C@H]1C(=O)O	416.51400000000024	3.4318000000000017	6	2	4	0	-8.2
137.6566	0.07169565796104765	CCNC(=O)[C@H]1CCC[C@@H]1C(=O)NC(=O)NC(=O)N[C@@H](CCCCNc1ccccc1)C(=O)N[C@@H](CCCC(=O)O)C(=O)N[C@@H](CCC(=O)O)C(=O)N	746.819	0.2998000000000072	12	10	22	1	0.0
346.65002	0.23526258168565614	COc1cccc2c1C(=O)c1c(O)c3c(c(O)c1C2=O)C[C@@](O)(C(=O)CO)C[C@@H]3O[C@H]1C[C@H](N)[C@@H](O)[C@H](C)O1	543.5250000000003	0.0012999999999993017	12	6	5	3	-8.0
206.11346	0.13932204207062232	C/C(=C\Br)COC(=O)CC(=O)C[C@H](O)[C@@H]1NC(=O)[C@H](Cc2ccccc2)C[C@H]1NC(=O)N[C@H](Cc1ccccc1)C(=O)N(CCN(C)C)C(=O)C	770.7219999999998	2.5017000000000023	9	4	17	2	-7.5
10.462337	0.5532373059211996	C/C=C(\C)C(=O)O[C@H]1C[C@@H](C)C=C2C=C[C@H](C)[C@H](CC[C@@H]3C[C@@H](O)CC(=O)O3)[C@H]21	402.53100000000023	4.115600000000003	5	1	5	0	-7.8
843.9787	0.24015580851815932	CC(C)=CCC[C@@](C)(CCCCC(=O)O)[C@H]1CC[C@]2(C)[C@@H]3CCC[C@H]4CCC(=O)CC[C@]4(C)[C@H]3CC[C@@]21C	526.8460000000005	9.782399999999997	3	1	9	0	-8.0
90.56896	0.2535448043693145	CC1=NCC[C@H](C(=O)N[C@@H](CC(=O)N[C@@H](CC(=O)O)[C@H](O)[C@H](C)O)c2ccccc2)C(=O)N1	462.5030000000001	-0.5102999999999975	7	6	10	1	-7.1
2.3671288	0.31365209033153607	CCc1nc([C@H]2CCNC[C@H]2COc2ccc(F)cc2)c(-c2ccc(F)cc2)n1/C=C/[C@@H](C)C[C@@H](O)C(=O)O	539.6230000000003	5.105200000000005	6	3	11	3	-8.2
648.166	0.5055052971214055	COC(=O)C1=C(C)NC(C)=C(C(=O)OC)C1c1ccccc1[N+](=O)[O-]	346.33900000000006	2.1756	7	1	4	1	-6.6
409.53726	0.4555938354562437	C[C@@H]1C[C@H]2[C@@H]3CCC4=CC(=O)C=C[C@]4(C)[C@@]3(F)[C@@H](O)C[C@]2(C)[C@@]1(O)C(=O)COP(=O)(O)O	472.44600000000025	2.0127000000000006	8	4	4	0	-7.7
194.87361	0.5003983975184703	COc1ccc(-c2cc(-c3ccccc3)nc(C(C)C)c2/C=C/[C@@H]2C[C@@H](O)CC(=O)O2)cc1	443.54300000000023	5.627300000000007	5	1	6	3	-8.0
473.05182	0.5987756726029145	C=C(C)[C@H]1CCC(=O)C(CC[C@@H]2C[C@@H](C)CCC2)C1(C)C	290.491	5.790500000000006	1	0	4	0	-6.7
276.1684	0.051282761522418556	C=CCCCCC[C@H](Cl)[C@H](O)CC(=O)N[C@H](CC(C)C)C(=O)N1CCC[C@H]1C(=O)N(CCC(=O)O)C(=O)N[C@@H](CC(C)C)C(=O)N[C@H](C(=O)O)	729.2920000000004	2.7933900000000023	10	6	23	0	0.0
10.825648	0.671999391844661	CC[C@H](C)C(=O)O[C@H]1C[C@@H](C)C=C2C=C[C@H](C)[C@H](CC[C@@H]3C[C@@H](O)CC(=O)O3)C21	404.54700000000025	4.195500000000004	5	1	6	0	-7.4
663.0554	0.5023259105130484	CCOC(=O)C1=C(COCCN)NC(C)=C(C(=O)OC)C1c1ccccc1Cl	408.88200000000006	2.266300000000001	7	2	8	1	-6.0
837.2691	0.39104853935187195	C[C@H]1CC[C@H]([C@@](C)(O)C[C@@H](O)C[C@@H](O)CC(=O)O)[C@H]1COC(=O)C(C)(C)CC	402.52800000000025	2.3558000000000003	7	4	11	0	-6.6
450.21686	0.6950885218084817	C#C[C@]1(O)CC[C@H]2[C@@H]3CCC4=CC(=O)CC[C@@H]4[C@H]3CC[C@@]21C	298.42600000000004	3.4925000000000024	2	1	0	0	-7.4
132.33725	0.5942123598037552	C#C[C@@]1(CO)C=C[C@H]2[C@@H]3CCC4=CC(=O)CC[C@@H]4[C@H]3CC[C@@]21C	310.437	3.5161000000000024	2	1	1	0	-7.3
588.32794	0.4420590774002312	C[C@H]1C(=O)CC(O)=C(C(=O)O[C@@H]2C[C@@H](O)C[C@H](O)C2)C(=O)[C@H](C)/C=C/C(=O)O1	396.39200000000017	0.2818999999999996	9	3	2	0	-7.7
1.7408639	0.2391894874767018	Cc1nc(N)sc1-c1cc(-c2ccc(F)cc2)c(-c2ccc(F)cc2)n1/C=C/[C@@H](O)C[C@@H](O)CC(=O)O	525.5770000000002	5.171720000000006	6	4	9	4	-8.1
736.66046	0.43224445919054605	C[C@@H](NC(=O)c1ccc(O)c(O)c1)[C@H]1CCC[C@H]2[C@@H]3CC[C@H]4C[C@@H](O)CC[C@]4(C)[C@H]3CC[C@@]21C	469.6660000000004	5.626000000000006	4	4	3	1	-8.9
33.413513	0.6546779681319853	CS[C@@H](C)C(=O)OC1C[C@@H](C)C=C2C=C[C@H](C)[C@H](CC[C@@H]3C[C@@H](O)CC(=O)O3)[C@H]21	422.5870000000003	3.9009000000000027	6	1	6	0	-7.2
858.30994	0.29377916639063406	CCCCOC(=O)C1=C(C)NC(C)=C(C(=O)OC(C)C)C1c1cccc([N+](=O)[O-])c1	416.47400000000016	4.124500000000003	7	1	8	1	-6.6
432.19843	0.5277905059697585	C=C1/C(=C\C=C2/CCC[C@]3(C)[C@@H]([C@H](C)CCCC(C)C)CC[C@@H]23)C[C@@H](O)C[C@@H]1O	400.64700000000016	6.589800000000009	2	2	6	0	-7.1
104.20439	0.2786932991732298	COc1cc(C(=O)NS(=O)(=O)c2ccccc2C)ccc1Cc1cn(C)c2ccc(NC(=O)OC3CCCC3)cc12	575.6870000000001	5.695920000000005	6	2	8	4	-8.9
970.2164	0.773416764152411	C[C@@H](N)Cc1cc2c(cc1C(=O)N(C)C)c1cccc(O)c1C2=O	324.38000000000005	2.1951000000000005	4	2	3	3	-7.6
30.063326	0.5085546016685171	Cc1cc(C)n2c(-c3ccc(F)cc3)cc(CC[C@@H](O)C[C@@H](O)CC(=O)[O-])c2c1C(=O)[O-]	441.45500000000027	0.9102399999999995	6	2	9	3	-8.1
259.92743	0.6164388922345609	CC(=O)O[C@@H]1/C=C/C(C)=C/C(C)=C/C=C/C=C(\C)C(=O)O[C@H]1C[C@H](O)[C@@H](C)CC(=O)O	432.51300000000026	3.656600000000002	7	2	6	0	0.0
50.919098	0.05571344289199025	C/C(=N/Nc1nc(C)ccc1C(=O)O)NC(=O)c1ccc(S(=O)(=O)NC(=O)NC(=O)NCCS(=O)(=O)NCCCC(=O)O)cc1	670.6830000000001	-0.25477999999999645	13	8	14	2	-9.7
761.83374	0.4863475000932286	C[C@H](OC(=O)NC(=O)[C@@H](C)O)[C@H]1C[C@H]2[C@@H]3CC[C@H](O)C4=CC(=O)C=C[C@]4(C)[C@@]3(F)[C@@H](O)C[C@@]21C	479.5450000000002	1.9662999999999995	7	4	3	0	-9.1
69.14077	0.29044512712774884	COc1cc(-c2cc(-c3ccccc3)c(-c3ccc(F)cc3)nc2C(C)C)cc(OC)c1OC	457.54500000000024	7.370900000000006	4	0	7	4	-7.0
10.825648	0.671999391844661	CC[C@@H](C)C(=O)O[C@H]1C[C@@H](C)C=C2C=C[C@H](C)[C@H](CC[C@@H]3C[C@@H](O)CC(=O)O3)C21	404.54700000000025	4.195500000000004	5	1	6	0	-7.8
80.65687	0.28641772389950104	COc1cc(O[C@@H]2O[C@H](C)C[C@H](O[C@H]3CC[C@@](C)(O)[C@H](OC(=O)c4ccc(O)cc4)OC3=O)[C@H]2NC(C)C)cc(OC)c1O	619.6640000000001	3.0202000000000013	13	4	10	2	-7.9
4.109984	0.409804186811716	Cc1cc(F)ccc1-c1c(-c2ccc(F)cc2)nc(C(C)C)n1/C=C/[C@@H](O)C[C@@H](O)CC(=O)O	470.5160000000002	4.984420000000007	5	3	9	3	-8.1
10.462337	0.5532373059211996	C/C=C(/C)C(=O)O[C@H]1C[C@@H](C)C=C2C=C[C@H](C)[C@H](CC[C@@H]3C[C@@H](O)CC(=O)O3)[C@H]21	402.53100000000023	4.115600000000003	5	1	5	0	-7.9
316.31714	0.39768301517708565	C=C(C)[C@H](C)CC[C@@H](C)[C@H]1CC[C@@]2(C)C3=CCC4C(C)(C)CC[C@]4(C)C3=CC[C@@]21C	408.7140000000003	9.1402	0	0	5	0	-7.2
