# Supplementary material for: Transformer-Decoder GPT Models for Generating Virtual Screening Libraries of HMG-Coenzyme A Reductase Inhibitors: Effects of Temperature, Prompt Length, and Transfer-Learning Strategies
Source: J Chem Inf Model. 2024 Nov 7;64(22):8464–80. doi: 10.1021/acs.jcim.4c01309 (PMC11600504; doi:10.1021/acs.jcim.4c01309)
Supplement: Supplementary file 3 — ci4c01309_si_003.zip [file ci4c01309_si_003.zip › Datasets/xfer_Learning_files/2XA5K_model_gen_ic50_results/2XA5K_0p0_Refined_Molecules_QED_props.csv]

IC50	QED	SMILES	MW	aLogP	HBA	HBD	RotBond	AromRings
[1503.1011]	0.3646543087018282	CCC[C@H]1CC=CC(CC[C@@H](C)C[C@@H](O)C(=O)O)[C@H]1COC(=O)C(C)(C)CC	396.5680000000002	4.826300000000004	5	2	12	0
[100414.914]	0.538889628032503	CC(C)C1=CC[C@]2(C)C3=CCC4=CC(=O)CC[C@]4(C)[C@H]3CC[C@@]21C	324.50800000000004	6.020800000000007	1	0	1	0
[1.240643e+08]	0.7162857639576443	c1csc(SSc2ccc(F)cc2)c1	242.365	4.686600000000002	2	0	3	2
[8.962684e+08]	0.3528768104559181	Nc1ccccc1OS	141.195	1.4924	2	2	1	1
[24098.291]	0.25192793860667073	CSC1=N[C@H](CC(=O)N[C@@H](Cc2ccccc2)[C@H](O)[C@H](C(=O)N[C@@H](Cc2ccccc2)N(C)C)C(=O)N(C)C)C1	567.7560000000001	1.9497000000000004	6	3	13	2
[398267.94]	0.38244742455862973	CCCCNC(=O)[C@H](Cc1ccccc1)NC(=O)C(Cl)N	311.813	1.1537999999999997	3	3	8	1
[869.71545]	0.6543097034757712	CC(=O)[C@H]1CO[C@@H]2C[C@@H]3CCC4=CC(=O)CCC4=C3[C@@H](c3ccc(N(C)C)cc3)C[C@@]21C	433.59200000000016	5.2362000000000055	4	0	3	1
[108593.15]	0.487123217746075	O=S1(=O)CC[C@H](/C=C/c2c(C3CC3)nc3ccccc3c2Sc2ccc(F)cc2)O1	441.5490000000001	5.534400000000004	5	0	5	3
[182561.86]	0.8374247050566684	CCO[P@H](=O)N(C)C(=O)Nc1ccc(S(C)(=O)=O)cc1	320.3070000000001	1.98	5	1	5	1
[117254.59]	0.5906000605389524	CO[C@H]1CC[C@]2(C)[C@H]3CCC4=CCCC[C@@H]4[C@H]3CC[C@@]21C	288.475	5.354300000000006	1	0	1	0
[2044.6581]	0.381522439508061	C=C(C)[C@H](CC=C(C)C)CC[C@H](C)CCCC(C)C	264.49699999999996	6.777600000000007	0	0	10	0
[8487349.]	0.7606326161845202	N#Cc1cnc(C(c2ccc(C#N)cc2)n2cncn2)c(=O)[nH]1	303.285	0.7424599999999999	6	1	3	3
[3185.8486]	0.12488479196247304	NCCCCNC(=O)N[C@@H](Cc1ccccc1)C(=O)N1CCC[C@H]1C(=O)N[C@@H](CCC(=O)O)C(=O)NCC(=O)O	562.6240000000004	-0.8227999999999918	9	7	16	1
[1707.5222]	0.7049414736118927	C[C@@](O)(CO)[C@H]1CC[C@H](C)C2=C[C@H]3CC4=CC(=O)CC[C@]4(C)[C@H]3CC[C@]12C	372.54900000000026	4.434000000000004	3	2	2	0
[146216.86]	0.6337317231496464	C=C(CC[C@@H](C(=O)O)[C@H]1C[C@H](O)[C@H](C)C1[C@@H])C(=O)O	268.30899999999997	1.4523899999999998	5	3	6	0
[473904.8]	0.7347494524480611	C=CC(=C)CC[C@@]1(C(=O)O)CC[C@H]2CC[C@@H]1C2	234.33899999999994	3.789900000000003	2	1	5	0
[83012.305]	0.6649515564043438	O=C(CCCN1CC=C(n2c(=O)[nH]c3ccccc32)CC1)c1ccc(F)cc1	379.4350000000002	3.6784000000000026	3	1	6	3
[1726277.5]	0.6536980744590855	CCC(=O)Nc1cccc(OC(=O)c2ccc(C(=O)O)cc2)c1	313.30899999999997	2.9525000000000006	5	2	5	2
[8.897148e+09]	0.5201187853785089	NC(=O)N1CCCCC1=O	142.15800000000002	0.07759999999999989	2	1	0	0
[417022.3]	0.8391830764635471	CNC[C@@H](C)Cc1cccc(C(F)(F)F)c1	231.26099999999997	3.1034000000000015	1	1	4	1
[31625.654]	0.6437918477144094	NC[C@H]1O[C@H](Cc2ccc(Cl)c(Cl)c2)[C@H](O)[C@@H](O)[C@@H]1O	322.188	0.3446999999999994	5	4	3	1
[609.1396]	0.8856048776941964	Cc1ccc([C@@H]2C[C@@H](O)C[C@@H](O)C2)cc1-c1ccc(F)cc1	300.373	3.790420000000003	2	2	2	2
[633219.9]	0.5651689469814771	C#CCCCNC(=O)c1ccccc1	187.24200000000002	1.8297999999999999	1	1	4	1
[118.22157]	0.2966387420128341	CC1=C(O[C@@H]2O[C@@H](C)[C@@H](O[C@H]3C[C@@](C)(OC(=O)CC(=O)O)[C@H](C)O3)[C@H](C)[C@@H]2O)C[C@@H](O)C[C@@H]1O	488.5300000000002	0.8310999999999997	11	4	7	0
[2775641.5]	0.5906287401403642	C=CC[S@](=O)C/C(C)=C\COC	188.29199999999994	1.5138	2	0	6	0
[774570.06]	0.8142505283631357	CN[C@@H](C)[C@@H]1CCN1C(=O)C2(c3ccccc3CCc3ccccc3)CC2	362.5170000000001	3.712200000000003	2	1	7	2
[44095.445]	0.3435922740412476	C/C=C(C(=C\C)C)C(=O)O[C@H]1C[C@H](OC(=O)C(C)(C)C)C=C1	306.402	3.728500000000003	4	0	4	0
[31853.094]	0.5838873961809103	C/C=C\C/C=N\C(=O)N(CC(C)(C)C)c1ccccc1OC	302.41800000000006	4.704700000000004	2	0	5	1
[777285.75]	0.6159028169027214	CCCC[C@H](CC)OC(=O)C(c1ccccc1)c1ccccc1	310.437	5.330500000000005	2	0	8	2
[111909.03]	0.597028471138971	C=C(C(=O)NC(C)=O)C(c1ccc(Cl)cc1)c1ccc(-c2ccccc2)cc1	389.88200000000006	5.357800000000005	2	1	5	3
[4072818.5]	0.8489671904749567	CCN(CC)CC(=O)Nc1c(C)cccc1C	234.343	2.5837400000000006	2	1	5	1
[2426.6958]	0.7044662461763503	C[C@H]1C[C@@H]2CCC[C@@H]3[C@@H]4CCC5=CC(=O)C=C[C@]5(C)[C@H]4[C@@H](O)C[C@]3(C)[C@]2(C(=O)CO)O1	428.5690000000002	3.380400000000003	5	2	2	0
[7732.8716]	0.50862740630472	ClP(Cl)OCc1ccc(C(Cl)(Cl)Cl)cc1	326.374	5.734400000000002	1	0	3	1
[7356243.]	0.752026855357833	CC(C)CNC(=O)c1ccccc1	177.24699999999999	2.0724	1	1	3	1
[17036.6]	0.5042848448513663	CC[C@H](C)[C@H]1C(=O)N2CCC[C@H]2[C@]2(O)O[C@](NC(=O)[C@@H]3C=C4c5cccc6[nH]cc(c56)C[C@H]4N(C)C3)(C(C)C)C(=O)N12	575.7100000000002	2.4303	6	3	5	2
[1231322.9]	0.8708459801237908	O=C(O)c1cc2c(cc1-c1ccc(F)cc1O)OC2	260.22	2.788900000000001	4	2	2	2
[26395.057]	0.7811298566635967	CCN(CC)CCS(=O)(=O)c1ccc(N)cc1	256.371	1.3842999999999996	4	1	6	1
[32703.457]	0.6750131600132903	C[C@H]1O[C@@H](OC(C)=O)[C@@H](OC(=O)C(C)C)[C@H](O)[C@@H]1O	276.28499999999997	-0.41610000000000047	7	2	3	0
[4.0242557e+08]	0.6672168012144805	Cc1c(O)cc(C(=O)O)cc1C	166.176	1.7072399999999999	3	2	1	1
[3172.3962]	0.3821007826154611	C=C(CC(=O)c1ccc(OC)c(OC)c1)[C@H]1CC[C@](O)(CC(=O)O)C(C)(C)CC1	404.5030000000002	4.2550000000000034	6	2	8	1
[10903700.]	0.8333822866207786	N[C@@H](Cc1ccccc1)C(=O)N1CCC[C@H]1C(=O)O	262.3089999999999	0.6319999999999999	4	2	4	1
[13517.981]	0.11463172189259323	CC(C)CC(NC(=O)CN)C(=O)N1CCC[C@H]1C(=O)N[C@@H](CCC(=O)O)C(=O)NCC(=O)NCC(=O)O	528.5630000000003	-2.8663999999999925	10	7	15	0
[191414.78]	0.26885219244597214	N[C@H](C(=O)O)[C@@H]1CCC[C@H]1C(=O)N[C@@H](CC(=O)O)C(=O)NCC(=O)O	359.3350000000001	-2.0250999999999975	9	6	9	0
[2728.8342]	0.5470102021859157	CC1(C)CO[C@](C(=O)O[C@H]2C[C@@H](C)[C@H](NC(=O)CCCC(=O)O)C2)C(C)(C)[C@@H]1O	412.5030000000002	2.0432899999999994	7	3	7	0
[2502936.]	0.34900544642954484	C/N=C(\NC#N)Cc1ccc(Cl)cc1	207.66400000000002	1.98148	2	1	2	1
[1286335.9]	0.819340650510916	CCCCn1cc(C(=O)O)c(C(=O)O)c1Cc1ccc(F)cc1	319.332	3.414500000000001	4	2	7	2
[9.864614e+08]	0.3417089973731026	O=C(O)[C@@](O)(CO)C(=O)O	150.08599999999998	-2.120999999999999	6	4	3	0
[5771.336]	0.2483449761986825	CCC(=O)O[C@H]1C[C@@H]2C=C[C@H](CC[C@@H]3C[C@@H](OC(=O)CC(=O)C3)[C@H]2C)C[C@@H]1OC(=O)CC(C)C	476.61000000000035	4.559400000000004	7	0	5	0
[488420.16]	0.8298931049838625	O=C(CO)[C@@H](O)COc1cccc2ccccc12	246.26200000000003	1.1408999999999996	4	2	5	2
[3.3639568e+08]	0.3655925432672003	O=C1O[C@H](CO)[C@H](O)C(O)=C1O	176.124	-1.4074	6	4	1	0
[16063.397]	0.5265101609873017	C[C@@](O)(CC(=O)O)CC(=O)O	162.141	-0.3132	5	3	4	0
[496858.8]	0.5734256876861463	Cn1cnc2c(ncn2C(=O)N)c(=O)[nH]1	208.18099999999998	-0.9401000000000002	4	2	0	1
[360684.28]	0.4976229316143931	CCCCCNC(=N)N1CCN(c2ccc(Cl)cc2)CC1=O	322.8400000000001	2.703170000000001	3	2	5	1
[571449.75]	0.5668732042121558	CCCCCC(=O)O	116.15999999999998	1.6513	2	1	4	0
[7229.3564]	0.21751778620947723	N#C[C@H](O[C@@H]1O[C@@H](CO[C@@H]2O[C@H](CO)[C@@H](O)[C@H](O)[C@H]2O)[C@@H](O)[C@H](O)[C@H]1O)c1ccccc1	457.4320000000001	-3.108019999999997	12	7	7	1
[505980.56]	0.7370529416802395	NCc1ccccc1-c1ccc(-c2ccccc2)cc1	259.352	4.479300000000003	1	1	3	3
[9440290.]	0.7608627300580875	O=C1NC2(CCCC2)CC(=O)N1CCCCN1CCN(c2ncccc2)CC1	385.5120000000001	2.2385	5	1	6	1
[105306.61]	0.2183742939447563	C[C@@H]1O[C@H](NC(=O)[C@@H](O)[C@H](O)[C@H]2O[C@H](C)[C@@H](O)[C@H](O)[C@H]2O)[C@H](O)[C@@H](O)[C@@H]1O	397.37700000000007	-5.4780999999999915	11	9	4	0
[9855.685]	0.39525066224958594	CCC[C@@H]1CCO[C@@H](CC[C@@H](O)C[C@@H](O)CC(=O)O)[C@H]1COC(=O)C(C)(C)CC	416.55500000000023	3.1540000000000017	7	3	13	0
[15946123.]	0.7785004312866523	Cc1ccccc1CN1CCc2sccc2C1	243.37499999999997	3.6148200000000026	1	0	2	2
[31596.832]	0.7089082052540905	C=CC[C@H](C(=O)O)[C@H]1CC[C@H]2[C@@H]3CCC4=C[C@@H](O)CC[C@@H]4[C@H]3CC[C@@]21C	358.52200000000016	4.813100000000005	3	2	4	0
[5.911939e+08]	0.4146177358421434	O=S(=O)(O)CCS	142.201	-0.19599999999999984	3	2	2	0
[284805.47]	0.8168181224254879	CC[C@@H](C(=O)NC(=O)[C@@H](C)Cc1ccccc1)[C@H](C)c1ccccc1	337.4630000000001	4.337900000000004	2	1	7	2
[83577.49]	0.2711941331971788	CC[C@H](C)[C@H]1NC(=O)[C@@H](NC(=O)[C@@H](N)Cc2ccc(OCCO[C@H]3C[C@H](O)[C@H](O)[C@H](C)O3)cc2)C1C	507.62800000000027	0.4739000000000033	8	5	11	1
[90682.37]	0.8461571732955492	O=C(c1ccc(F)cc1F)c1cc(C(=O)O)ccc1O	278.21	2.5996	4	2	3	2
[1.1688384e+09]	0.6535135154314028	O=c1[nH]c2cc(Cl)ccc2o1	169.56699999999998	1.7745	2	1	0	2
[29093.518]	0.6781516974790947	C=CC[C@@]1(C(=O)CO)[C@H](C)C[C@H]2[C@@H]3CCC4=CC(=O)CC[C@]4(C)[C@@]3(F)[C@@H](O)C[C@@]21C	418.5490000000002	3.951100000000003	4	2	4	0
[91222.58]	0.6592452158081321	C/C=C/C=C/c1ccc(O)cc1	160.216	2.9815000000000014	1	1	2	1
[10624232.]	0.5442430129505003	CCCSS[C@H](CC)[S@@](=O)c1ccccc1	274.476	4.321700000000003	3	0	7	1
[204736.05]	0.6812759991434988	CN1CC[C@@H](OC(=O)c2cccnc2)C[C@H]2C(=O)c3cccc4[nH]cc(c34)C[C@H]21	389.45500000000015	3.237700000000002	5	1	2	3
[68.03004]	0.39742401415567497	CCC[C@@H](F)Cn1cc(C(F)(F)F)c(-c2ccc(F)cc2)c1/C=C/[C@@H](O)C[C@@H](O)CC(=O)O	475.4540000000002	5.051000000000006	4	3	11	2
[82674.24]	0.3129793728656538	O=C(OC[C@@H]1O[C@@H]1C(=O)O)[C@H](OC(=O)c1cc(F)c(F)c(F)c1)c1ccc(F)cc1	428.2900000000001	2.5363000000000007	7	1	7	2
[3.2066194e+09]	0.5863590335117103	COc1c2occc2cc2ccc(=O)oc12	216.19199999999995	2.5478000000000005	4	0	1	3
[54.152176]	0.39312519079940017	COC(=O)c1c(-c2ccccc2)c(-c2ccc(F)cc2)c(CC[C@@H](O)C[C@@H](O)CC(=O)[O-])n1C(C)C	496.55500000000035	3.513200000000003	6	2	11	3
[194434.52]	0.8650344728006925	CC(=O)Nc1nc(S(N)(=O)=O)c(Cl)c(Cl)c1Cl	318.5690000000001	1.6476	4	2	2	1
[47676.543]	0.10655543025663831	N[C@H](CCCCNC(=O)[C@@H]1CCCN1C(=O)[C@H](Cc1ccccc1)NC(=O)CN)C(=O)NCC(=O)NCC(=O)O	561.6400000000002	-2.405599999999991	9	7	16	1
[952477.56]	0.732582578322419	C[C@@]1(CCC(=O)O)[C@H](C)C[C@H](O)CC1	200.27799999999993	2.0384	3	2	3	0
[9362.462]	0.32111442294134745	CCCCC[C@H](O)CC(=O)Nc1ccccc1C(=O)OCC(O)CC(=O)O	381.4250000000002	1.9488	7	4	12	1
[463.7394]	0.51917970894521	COc1ccc(Cl)cc1C(=O)NCCc1ccc(S(=O)(=O)NC(=O)NC2CCCCC2)cc1	494.0130000000003	3.641700000000003	5	3	8	2
[464315.6]	0.7872400509102739	COc1c(C)c(C(=O)O)ccc1C(=O)O	210.18499999999997	1.40002	5	2	3	1
[6.943007e+08]	0.6433007611438986	c1ccc(CC2(c3ccccc3)c3ccccc32)cc1	256.348	4.577100000000003	0	0	3	3
[25474204.]	0.8047536075988442	O=C1CCNc2ccccc2C(=O)c2ccc(Cl)cc21	285.72999999999996	3.569300000000002	3	1	0	2
[101167.06]	0.5288451160712104	C[C@@H](O)/C=C/C=C/C(=O)[C@@H]1CCCN1CCC(O)[C@H]1CCCCC1	335.48800000000017	2.844400000000001	4	2	8	0
[74944.1]	0.17899673480215605	NC(=O)[C@@H](CCCNC(=O)[C@H]1CC[C@H](O)CC1)C(=O)N[C@@H](CC(=O)O)C(=O)O	401.4160000000001	-1.420499999999996	8	6	11	0
[7976.864]	0.39702901100181	CCCCC[C@@H]1CC=C(C)C(=O)O[C@H]1/C=C/COC(=O)C(C)CO	338.4440000000001	3.1725000000000025	5	1	9	0
[inf]	0.5709152922597444	C[N+]1(C)[C@H]2CC(=O)C[C@@H]2C[C@H]1C(=O)C[N+](C)(C)C.C.[Cl-]	305.87	-1.9017999999999946	2	0	3	0
[8333.231]	0.5492752820649197	C[C@H](O)c1cc2c(c(O)c1C/C=C(\C)CCC(=O)O)C(=O)OC2	320.341	2.4695	6	3	6	1
[3460428.2]	0.4677158549886354	CC(=O)CC(=O)OCCC(=O)O	174.152	-0.016600000000000226	5	1	5	0
[12472669.]	0.5346624263763748	COc1ccc([N+](=O)[O-])cc1O	169.136	1.3089999999999997	4	1	2	1
[56888.785]	0.12671358907230618	NCCCC[C@H](N[C@@H]1O[C@H](CO)[C@@H](O)[C@H](O)[C@H]1O)C(=O)N[C@@H](CCC(=O)O)C(=O)O	437.44600000000025	-3.6922999999999915	12	9	13	0
[118577.38]	0.3447796754356597	C#CCNCC(=O)Oc1ccccc1C	203.241	1.1232199999999997	3	1	4	1
[1023767.25]	0.7807844347098747	CC[C@H](C)[C@H](CC)NC(=O)[C@H]1CCCCCC(=O)O1	269.38499999999993	2.8032000000000012	3	1	5	0
[1.6419251e+09]	0.4563490775293282	CC(=O)N[C@@H](CO)C(=O)O	147.13	-1.4319999999999997	4	3	3	0
[4691618.]	0.8388490188419374	CN1CCc2c(-c3ccc(F)cc3)nc(N(C)C)n2C1	274.343	2.2005999999999997	3	0	2	2
[2112950.2]	0.5661607664710289	CN[C@](N)(C(=O)O)c1ccc(O)c(Cl)c1	230.65099999999998	0.46110000000000034	5	4	3	1
[11615499.]	0.803938871358239	C=CCN1CCN(c2ccccc2)C(=O)c2ccccc21	278.355	3.339400000000002	2	0	3	2
[1.0908531e+08]	0.4976684796992808	O=C(O)/C=C(\CC(=O)O)C(=O)O	174.108	-0.44329999999999964	6	3	4	0
[2179848.]	0.6741880210760423	CN(C)c1ccnc(C(F)(F)F)c1	190.16799999999995	2.1664000000000003	2	0	1	1
[52443.]	0.6219892812596225	CCC[C@H](C)CCC[C@@H](C)[C@H]1CC[C@H](C)C(=O)O1	254.41399999999996	4.570700000000004	2	0	7	0
[728772.56]	0.8706895609098533	O=C(c1ccncc1F)N1CCC(Cc2ccccc2)CC1	298.36100000000005	3.3156000000000025	2	0	3	2
[115698.81]	0.7718781425703055	CSC[C@@H](NC(=O)Cc1ccccc1)Nc1ccccc1	300.427	3.1465000000000014	3	2	7	2
[355128.28]	0.7878325135608486	CC1(C)C=C2[C@H]3CCC4=CC(=O)CC[C@]43CC[C@@]2(C)[C@@H]1C(=O)CO	328.452	3.6160000000000028	3	1	2	0
[108078.734]	0.6146549489975743	C[C@@]12C=CC=C3C=CC(=O)C(C)(C)[C@@H]3CC[C@@]2(C)CC1	270.416	4.850500000000005	1	0	0	0
[5.166431e+09]	0.6705361120616519	C=CC(C)(C)Oc1ccc(Cl)cc1	196.677	3.6834000000000024	1	0	3	1
[4704669.5]	0.6902792390477686	CC(C)[C@@](C)(CCC(=O)O)CC(=O)O	202.24999999999997	1.9882000000000002	4	2	6	0
[1.0390626e+08]	0.45588195930039194	CC(=O)OC[n+]1ccccc1	152.173	0.4946999999999997	2	0	2	1
[20049.99]	0.411547646747149	CO[C@H]1[C@@H](C(=O)N[C@H](C(=O)N[C@@H]2CCCCNC2=O)[C@H](Cc2ccccc2)C(=O)O)[C@H](C)O1	461.5150000000002	0.2070000000000038	7	4	9	1
[20161.814]	0.5487359103681531	CC(=O)N[C@@H](CSC(=O)N[C@@H](Cc1ccccc1)C(=O)O)[C@H](C)S(C)(=O)=O	416.5210000000002	1.0629000000000002	7	3	9	1
[168953.58]	0.8882754211161676	O=C(O)C[C@@H](NC(=O)c1ccc(F)cc1)c1ccccc1	287.29	2.7715000000000014	3	2	5	2
[105.70484]	0.501119035407212	CCC(=O)n1cc(-c2ccc(F)cc2)c(-c2ccc(F)cc2)c1/C=C/[C@@H](O)C[C@@H](O)CC(=O)[O-]	468.4760000000002	3.415600000000003	5	2	9	3
[56888.785]	0.12671358907230618	NCCCC[C@H](N[C@H]1O[C@H](CO)[C@@H](O)[C@H](O)[C@H]1O)C(=O)N[C@@H](CCC(=O)O)C(=O)O	437.44600000000025	-3.6922999999999915	12	9	13	0
[7220.1094]	0.7977041371538309	N[C@@H]1CCC[C@@H](O)CC1(c1ccc(F)cc1)c1cc(F)cc(Cl)c1	351.82400000000007	4.166500000000003	2	2	2	2
[1200326.5]	0.7793912981088524	c1ncc2[nH]cnc2c(=O)c1Sc1ccc(F)cc1	273.292	2.6084000000000005	4	1	2	3
[118098.42]	0.5974089427735109	CC/C=C\C[C@@H](O)CCCC(=O)O	186.25099999999998	1.9585000000000001	3	2	7	0
[21434988.]	0.6893930292265997	O=C(O)CCCCN1CCCCCC1	199.29399999999995	2.1173	3	1	5	0
[19449184.]	0.764911229389036	NC(=O)C1=CN(CCCN2CCC(=O)NC(=O)c3ccccc32)CC1	342.39900000000006	0.6181000000000003	5	2	5	1
[656204.7]	0.36006455101816953	COCCCCNCC1=C(CC(=O)OC)CC1O	257.33	0.6268999999999998	5	2	9	0
[584.194]	0.5611219540695082	CCC[C@@H](c1ccc(OCC(O)C[C@@H](O)CC(=O)O)cc1)c1ccccc1	372.461	3.5840000000000014	5	3	11	2
[31247264.]	0.6994965906696747	COc1cccc(OC)c1O	154.165	1.4093999999999998	3	1	2	1
[849482.75]	0.5786881428918659	CCCCNc1ccc(C(=O)OCCN(C)C)cc1	264.3689999999999	2.617000000000001	4	1	8	1
[1157.3993]	0.18445415797697273	C/C=C\S[C@H](CC)C(=O)N[C@@H](CC(=O)N1CCCC1)N(CCC(=O)O)C(=O)NCC(=O)NCC(=O)O	529.6160000000004	0.17370000000000507	9	5	15	0
[38518.8]	0.7585693463435049	CC1(C)CC[C@@]23CCC4=CC(=O)C=C[C@]4(C)[C@@]3(F)[C@@H](O)C[C@@]2(C)[C@H]1C(=O)CO	390.4950000000002	3.3150000000000026	4	2	2	0
[112581.7]	0.8326610784751867	COC1=CC(=O)C[C@@H](C)[C@]12Oc1c(Cl)c(OC)cc(OC)c1C2=O	352.7700000000001	2.8103000000000007	6	0	3	1
[2658272.8]	0.4415279962119585	C[C@@H](O)CCCn1nc(N)nc(N)[nH]1	200.246	-1.4879999999999987	5	4	4	0
[1662.3751]	0.6292243324660358	C[C@@H]1CCCCCCCC1C[C@@H](CC[C@@H](O)CC(=O)O)C(C)(C)C	340.5480000000001	5.651200000000006	3	2	7	0
[6371.5244]	0.16370060595863017	C=CCNC(=O)[C@H](CCc1ccccc1)NC(=O)C[C@@H](C)C(=O)N[C@@H](CC(=O)O)C(=O)NCC(=O)O	504.54000000000036	-0.40729999999999605	8	6	16	1
[488806.]	0.6170941676818552	O=C(O)[C@H](S)c1ccc(/N=N/c2ccc(Cl)cc2)c(F)c1	324.764	4.950000000000002	2	2	4	2
[163701.39]	0.5922855984648557	CC(=O)NC[C@H]1O[C@@H](n2ccc(=O)[nH]c2=O)[C@H](OC(C)=O)[C@@H]1OC(C)=O	369.33000000000015	-1.5664999999999978	8	2	5	1
[4151.6084]	0.30978518604004507	CCCCCn1nc(C(=O)N[C@@H](Cc2ccc(F)cc2)c2ccc(F)cc2)c2ccccc21	447.5290000000001	6.218500000000006	2	1	9	4
[1567718.4]	0.7413933658453228	COc1ccc(C2=NC(=O)CN2)cc1	190.202	0.5716000000000001	3	1	2	1
[155123.94]	0.7740407256857023	C[C@H]1CC[C@H](C)N1CCc1ccc(Cl)cc1	237.77400000000003	3.7553000000000027	1	0	3	1
[169446.69]	0.7177195581126693	CC/C=C(/CCCCC(=O)O)c1ccccc1	232.32300000000004	4.125000000000003	2	1	7	1
[1565446.]	0.4478220855531175	CC(C)CNCCOC(=O)c1ccc(N)cc1	236.315	1.6711999999999996	4	2	6	1
[306986.97]	0.46711847671390266	C/C(=N\OS(=O)(=O)O)c1ccccc1	215.23000000000002	1.2300000000000002	4	1	3	1
[330301.38]	0.7856923773821717	C[C@]12CCC(=O)C=C1CC[C@@H]1[C@@H]2C(=O)C[C@@]2(C)[C@H]1CC[C@]2(O)C(=O)CO	360.45000000000016	1.9898000000000002	5	2	2	0
[27013954.]	0.34641674398733485	O=C(O)CN[C@H](O)C(=O)O	149.10199999999998	-1.9363999999999995	6	4	4	0
[304484.12]	0.7321055768966893	CNCCc1ccc(O)c(OC)c1	181.23499999999996	1.1626999999999998	3	2	4	1
[65845.984]	0.22367071770395752	C=CCSC[C@@H](N)C(=O)N[C@@H](CC(=O)O)C(=O)N[C@H](C(=O)O)C(C)C	375.4470000000001	-0.5821999999999976	8	5	12	0
[17259.99]	0.4051091723588464	CCCCCC[C@@H](O)[C@@H](CCCCCCC(=O)O)NC(=O)C(C)(C)C	357.535	4.273800000000003	4	3	14	0
[2.847538]	0.31058233673839813	CCCc1ccc(-c2cc(C(C)C)n(/C=C/[C@@H](O)C[C@@H](O)CC(=O)O)c2-c2ccc(F)cc2)cc1	479.5920000000002	6.0944000000000065	4	3	11	3
[38799.957]	0.3260167348164417	CCCN(CCC)C[C@@H](CC[C@@H](O)CC[C@@H](O)CC(=O)O)NC(=O)c1ccccc1	422.5660000000001	2.663900000000001	6	4	16	1
[52575.254]	0.2951145746855698	CC(C)[C@@](CCN(C)C)C(=O)N1CCC[C@H]1C(=O)N[C@@H](CCC(=O)O)C(=O)NCC(=O)O	455.5320000000002	-0.29000999999999505	8	4	13	0
[2332203.2]	0.7610834082802901	CCCCc1[nH]nc2ccccc12	174.247	2.905500000000001	1	1	3	2
[16089.369]	0.42915080129686695	COc1ccc(OC(=O)CCN2CCCC[C@H]2COC(=O)C(C)=O)C(C(C)C)C1	407.5070000000001	2.996500000000001	7	0	9	0
[9023981.]	0.504938266466229	CC(C)C1=C(O)C(=O)C(C(=O)O)=C(O)C1O	228.2	0.2947999999999998	6	4	2	0
[32444.807]	0.6131568470857746	CC1(C)[C@H](O)CC[C@]2(C)C3=CCC4=CC(=O)CC[C@]4(C)[C@H]3CC[C@@]21C	342.52300000000014	5.215600000000006	2	1	0	0
[7.5917215e+09]	0.6279519395194648	O=C(O)c1c(C(=O)O)cccc1O	182.131	0.7886	5	3	2	1
[213526.42]	0.7944828175499866	CC(C)(O)/N=C/C(C)=C/COc1ccccc1	233.311	2.810900000000001	2	1	5	1
[47183272.]	0.4560917735982506	NC(=O)CC[C@@H](N)C(=O)O	146.14600000000002	-1.3361999999999998	4	3	4	0
[141289.64]	0.5817709713809028	CC(C)/N=C/[C@@H](O)C(C)=O	143.18599999999998	0.41550000000000004	2	1	3	0
[1189229.6]	0.7081244864978141	CN1Cc2cc(C3=CC(N)=O)ccc3c(c2F)C1	244.26899999999992	1.3735000000000002	2	1	1	0
[110989.23]	0.803719852641931	C=C(Cc1ccc(OC)cc1)c1ccc(OC)cc1	254.32899999999998	3.9597000000000024	2	0	5	2
[180257.1]	0.6423664387541604	N#C/C=C1\[C@H](OC(=O)Cc2ccccc2)C[C@H]1O	243.262	1.3554799999999998	4	1	3	1
[290643.3]	0.25421027637417964	C[C@@H]1O[C@H]1C1=C[C@H](O)[C@H](OC(=O)CN)[C@H](O)[C@@H]1O	259.2579999999999	-2.3330999999999977	7	4	3	0
[1098514.8]	0.4624740002019039	C=C1C(=O)[C@H](C)[C@@]2(O)C[C@H](OC(=O)C(C)=C([C@@H]3C[C@@H](O)[C@H](C)O3)[C@H]21)C(=O)O	380.3930000000001	0.36359999999999965	8	3	2	0
[1475.4215]	0.3609977453408804	CCNCOc1cc(OCC(O)COCc2ccccc2)cc(OC(F)(F)F)c1OC	445.4340000000001	3.496100000000002	7	2	13	2
[8595.461]	0.5248310565127057	CC(C)(O)C/C=C/CCCCCc1cccc(C)c1	260.42099999999994	4.815120000000005	1	1	8	1
[61663.977]	0.600828339146557	CC1(C)O[C@@H]2CO[C@@H]3CC4=CC(=O)C=C[C@]4(C)[C@@]3(F)[C@@H](O)C[C@]2(C)[C@@]1(O)C(=O)CO	424.4650000000002	0.7959999999999998	7	3	2	0
[2860695.2]	0.46262360604338454	CCCCCC[C@H](O)CC(=O)OCC(=O)O	232.27599999999995	1.3356000000000001	5	2	9	0
[24100372.]	0.5912289359359957	C[C@H](C(=O)c1ccc(F)cc1)C(=O)O	196.177	1.7291	3	1	3	1
[240034.81]	0.7799876038269314	CCN(CC)CCn1c(=O)cc(S(N)(=O)=O)cc1	273.358	-0.1624999999999987	4	1	6	1
[9775.62]	0.468822461010469	C[C@H]1OC(=O)CC(C)(C)C(=O)O[C@H]1C[C@@]1(O)C[C@@H]2CC[C@](C)(CC[C@@H]3C[C@@H](O)CC(=O)O3)[C@H]12	466.5710000000003	2.663900000000001	8	2	5	0
[7229.3564]	0.21751778620947723	N#C[C@H](O[C@H]1O[C@@H](CO[C@@H]2O[C@H](CO)[C@@H](O)[C@H](O)[C@H]2O)[C@@H](O)[C@H](O)[C@H]1O)c1ccccc1	457.4320000000001	-3.108019999999997	12	7	7	1
[592485.06]	0.48364473260376745	CCC/C=C/C(=O)OC[C@H](O)CC(=O)O	216.23299999999998	0.7214999999999998	5	2	7	0
[36692.277]	0.4428833619964413	CC/C=C\C=C\CCCCCCCC(=O)O	224.34399999999994	4.324100000000003	2	1	10	0
[1650.9398]	0.2963419520142686	COCCOC(=O)C1=C(C)NC(C)=C(C(=O)OC(C)C)C1c1cccc([N+](=O)[O-])c1	418.44600000000014	2.9708000000000014	8	1	8	1
[5751860.5]	0.3621307715980876	N#[N+]CC(=O)[C@@H](CO)C(O)[C@H](O)CO	205.18999999999997	-2.2688200000000003	6	4	6	0
[10855.198]	0.2300402698210498	O=C(O)CC[C@@]1(OC(=O)c2ccc(F)cc2)C(=O)N1CCC[C@H]1C(=O)C(Cl)(C(=O)O)CC1	469.8490000000004	2.2073	8	2	10	1
[684.48975]	0.5325102447646457	C=C(C)[C@@H]1C[C@H](CCCC)[C@@H]2[C@@H]3CCC4=C[C@@H](O)CC[C@]4(C)[C@H]3CC[C@@]21C	370.62100000000027	6.918700000000008	1	1	4	0
[161728.5]	0.8215995486924976	CC(C)Cc1ccc([C@H](C)C(=O)O)cc1	206.28499999999997	3.073200000000001	2	1	4	1
[16493689.]	0.5731348904238733	CCN(CC)C(=S)SSC(=S)N(CC)CC	296.5520000000001	3.6212000000000026	6	0	4	0
[1753355.1]	0.8617718216738226	O=C(Cc1cccs1)NCCc1ccccc1	245.34699999999998	2.6495000000000006	1	1	5	2
[24053.195]	0.7683022169943471	Cc1cccc(O[C@@H]2C[C@@H](O)CC(=O)O2)c1	222.23999999999998	1.3978199999999998	4	1	2	1
[249.99847]	0.3346521596716764	C[C@H]1C=C(CO)[C@@H](C)C[C@H](CCC[C@@H](C)CCCCCC(=O)O)[C@H]1C(=O)O	382.5410000000001	4.739500000000003	5	3	12	0
[94123.14]	0.7518488241886405	CC#Cc1ccc2c(c1)OCOc1ccccc1C2=CCN2CCN(C)CC2	374.4840000000002	3.4658000000000015	4	0	2	2
[67165144.]	0.41894629730547567	Nc1[nH]c(O)nc(=O)c1	127.10299999999998	-0.9423000000000004	4	3	0	1
[21941422.]	0.6701019578130094	CCCC(=O)OCCc1ccccc1	192.258	2.572400000000001	2	0	5	1
[8.094938]	0.384171666362035	COc1cc([C@H]2C(=O)Nc3ccccc3C2=O)cc(-c2ccc(F)cc2)c(CC[C@@H](O)C[C@@H](O)CC(=O)[O-])n1C	549.5750000000003	2.3796999999999997	8	3	10	2
[9.2756e+09]	0.5926845835587083	Oc1cccc([C@@H]2CO2)c1	136.15	1.4635	2	1	1	1
[1050.9216]	0.6371166817045323	C=C(CC(=O)O)CC(C)(C)C	156.22499999999997	2.453500000000001	2	1	3	0
[22308.201]	0.6413115984928849	CC(C)C/C=C(\C)CCCC(C)(C)O	198.34999999999997	3.920000000000003	1	1	6	0
[955550.]	0.7117067768336248	S=C(c1ccc(-c2ccccc2)cc1)NCCc1cccnc1	318.445	4.256400000000003	3	1	5	3
[84792.83]	0.6051892554503953	C[C@@H](O)/C=C/[C@@]1(C)C(=O)O[C@H]2[C@@H]3CCC4=CC(=O)CC[C@@H]4[C@H]3CC[C@@]21C	358.4780000000002	3.5869000000000026	4	1	2	0
[3.5708326e+08]	0.6336582224011142	O=C1Nc2ccccc2C(=O)c2ccccc21	223.23099999999997	2.0415	2	1	0	3
[1043231.75]	0.6451623843595721	Cc1ccnc(Cl)c1NC(=O)c1ccc(N)cc1	261.712	2.8779200000000005	3	2	2	2
[155.24127]	0.2605999855216423	Cc1c(N)cccc1C(=O)N[C@@H](CSc1ccccc1)[C@H](O)CN1C[C@H]2CCCC[C@H]2C[C@H]1C(=O)NC(C)(C)C	566.8120000000002	4.624220000000004	6	4	9	2
[37373.316]	0.3972170852285274	CC(C)(CO)[C@@H](O)CCC(=O)NCC(=O)NCCN1CCN(c2ccc(F)cc2)CC1	438.5440000000002	0.339700000000001	6	4	11	1
[770047.7]	0.24041423133497633	O=C(NCCCC[C@@H](CO)CC(=O)O)C(=O)NCCC(=O)O	318.32600000000014	-1.052999999999999	7	5	11	0
[59312.58]	0.4373802751402215	N=C(N)NCCC/C=C/c1cc(Cl)ccc1Cl	272.179	3.269870000000002	2	3	5	1
[23082.018]	0.1983246023341015	CO[P@@](=O)(CC[C@H](O)C(=O)O)C[C@H]1O[C@@H]1C[C@@H](O)[C@H](F)[C@@H](O)CC(=O)O	402.30800000000005	-0.5613999999999999	10	5	13	0
[17257.129]	0.8739705938909597	CC(C)(C)NC[C@H](O)COc1cccc2c1CCCC2=O	291.391	2.3334	4	2	5	1
[3237060.5]	0.7604868520880415	OCc1ccccc1-c1ccccc1	184.238	2.8459000000000003	1	1	2	2
[38685.35]	0.5956104613518248	C=CC[S@@](=O)[C@H](Cc1ccccc1)N[C@@H](CCc1ccccc1)C(=O)O	371.50200000000007	3.1655000000000015	4	2	11	2
[173477.1]	0.6786285107819697	C[C@H](NC(=O)OC(C)(C)C)C(=O)O	189.21099999999996	0.9842000000000002	4	2	2	0
[364.6365]	0.4944861326467559	C[N+](C)(C)C[C@@H](O)CC(=O)[O-]	161.20099999999996	-1.8064999999999984	3	1	4	0
[2.7099485e+12]	0.730308406965021	CN(c1ccc(Cl)cc1)C(=O)O	185.60999999999999	2.4542	2	1	1	1
[14103.916]	0.13280187917545339	C[C@H](NCc1ccccc1)C(=O)N1CCC[C@H]1C(=O)N[C@@H](CCCN(C)C)C(=O)N[C@H](CC(=O)O)C(=O)NCC(=O)O	590.6780000000002	-0.8573999999999911	10	6	17	1
[636915.56]	0.6216585639540908	Cc1cccc(N(C)C(=S)Oc2ccc3ccccc3c2)c1	307.41800000000006	4.948320000000003	3	0	2	3
[238737.64]	0.7606825307938461	CC(=O)OC[C@@]1(O)CC[C@H]2[C@@H]3CCC4=CC(=O)CC[C@]4(C)[C@H]3CC[C@@]21C	360.4940000000002	3.8125000000000027	4	1	2	0
[5098316.]	0.8970953021502343	CC(=O)N(Cc1ccccc1)c1ccc(O)cc1	241.29000000000002	2.9453000000000014	2	1	3	2
[11436508.]	0.6444527873947915	N[C@H](C=O)Cc1ccccc1	149.19299999999998	0.7552999999999994	2	1	3	1
[88068.91]	0.4717718897437964	CC(=O)SC(C)=O	118.15699999999998	0.8126	3	0	0	0
[638496.7]	0.7369614221332663	CNCC[C@H](Oc1ccccc1)C(=O)O	209.24499999999998	1.1281000000000003	4	2	6	1
[4.9240166e+09]	0.2687988387261881	OC[C@@H](OS(O)(O)=O)[O-]	159.13899999999998	-2.4405999999999994	6	4	3	0
[219867.9]	0.7425717533324174	CCC(=O)OCC(C)(C)c1ccc(OC)c(OC)c1	266.33699999999993	2.9346000000000014	4	0	6	1
[245283.64]	0.5372938453455304	C=C(C)[C@]12O[C@H]3[C@@H]4CCC5=CC(=O)C=C[C@]5(C)[C@@]4(F)[C@@H](O)C[C@]3(C)[C@]2(C(=O)CO)O1	418.46100000000024	1.9487999999999999	6	2	3	0
[27.653822]	0.5596699760987814	C#C[C@]1(O)C=C[C@H]2[C@@H]3CCC4=CC(=O)CCC4=C3[C@@H](c3ccc(N(C)C)cc3)C[C@@]21C	413.56100000000015	4.792400000000004	3	1	2	1
[177841.81]	0.364504462517217	C=C(CCC=C(C)C)CCCCC(C)(C)	208.38899999999995	5.505400000000005	0	0	8	0
[33012.266]	0.526763104287903	CC#CC#C/C=C1CCCC(C)(C)CCC1	214.35199999999992	4.319900000000003	0	0	0	0
[1363.6117]	0.4291158290320186	CCOC(=O)CCC(C)OC(=O)C1=C(C(=O)OC)NC(C)=C(C(=O)OCC(C)C)C1=O	439.4610000000002	2.1713200000000006	9	1	10	1
[1.5850189e+08]	0.5944047579099423	CC(=O)N(C)c1ccccc1	149.19299999999998	1.6693	1	0	1	1
[856534.]	0.6082403721071215	O=C(NCCCCCCNC(=O)Nc1ccccc1)c1ccccc1	339.4390000000001	3.7985000000000024	2	3	9	2
[23384338.]	0.6877538209484247	C[C@H]1CC[C@]2(O)[C@@]3(O)[C@H]4[C@H](C)CC[C@@H]4[C@H]3CC[C@@]21CO	280.40799999999996	1.9430999999999998	3	3	1	0
[878541.9]	0.8061287048953807	N[C@@H]1c2cccnc2c(=O)c2cc(Cl)cc(Cl)c21	279.12600000000003	2.980900000000001	3	1	0	2
[1626247.]	0.4561507231998155	CCCCCCOC(=O)c1ccc(N)cc1	221.3	3.0059000000000005	3	1	6	1
[38554252.]	0.7394044353358971	CC(=O)OCc1ccccc1C(=O)O	194.18599999999998	1.4479	4	1	3	1
[77653.04]	0.8012411963508237	N[C@H](C(=O)O)c1ccc(-c2ccc(F)cc2)c(C(=O)O)c1	289.262	2.2752999999999997	5	3	4	2
[4852665.]	0.7117628776339167	CN[C@@H](C)Cc1ccc(O)cc1	165.236	1.5425999999999997	2	2	3	1
[21782.205]	0.7396130219558735	CSc1ccc(C[C@H](NC(=O)Cc2cccc(Cl)c2)C(=O)O)cc1	363.86600000000004	3.416500000000002	4	2	7	2
[185.16003]	0.5043035634331382	CC[C@@H](C)O[C@H]1O[C@@H](C/C=C/C=C/C(C)=C/C=C/C(C)C)[C@H](O)[C@@H](C)[C@H](O)[C@@H]1O	408.5790000000001	3.906200000000004	5	3	9	0
[155082.52]	0.5350645561660998	CCCCCCCC[C@@H](O)CCCC(=O)O	230.34799999999996	3.352800000000001	3	2	11	0
[15115.559]	0.553012708463283	CCCCCc1cc(=O)c(OCC(O)CNC(C)C)cc(OC)c1OC	367.48600000000016	2.5344000000000007	6	2	12	1
[909787.56]	0.4219668360244198	CO[C@@H]1C[C@@]23C(=O)CC[C@@H]4[C@H](CC[C@]5(C)[C@@H](CC[C@@H]6C(=O)OC6)CC[C@]45C)[C@@]3(C)[C@@H]2CC[C@@]1(C)C	484.7210000000004	6.598900000000008	4	0	4	0
[inf]	0.38730912846204496	C[N+](C)(CCCC[C@@H](O)CCO)CCOc1ccccc1.[Br-]	376.335	-0.9405999999999974	3	2	11	1
[24010.752]	0.5428202534126082	O=C(OC[C@@]1(O[C@@H](CO)[C@@H](O)[C@H](O)[C@@H]1O)c1ccccc1F)c1ccccc1	392.3790000000001	0.35180000000000033	7	4	5	2
[556077.75]	0.7476572677748874	CCCC[C@H]1OC(=O)C[C@H]1Cc1ccc(F)cc1	250.31299999999996	3.4901000000000026	2	0	5	1
[37037.234]	0.35616404343455993	CCCCCC/C=C/CCCCCCCC(=O)O	254.4139999999999	5.328300000000005	2	1	13	0
[11856.838]	0.40956688504307304	C[C@@]1(O)[C@@H](O)C[C@H]2C=C[C@H](CC[C@@H]3C[C@@H](O[Si](C)(C)C(C)(C)C)CC(=O)O3)[C@H]21	410.62700000000024	3.7966000000000033	5	2	5	0
[3990.5947]	0.7872741522301809	COc1ccc([C@@H]2[C@@H](O)C[C@@H](O)C[C@@H]2CN3CCCC3)cc1O	321.41700000000003	1.7119999999999997	5	3	4	1
[285334.53]	0.908039249025848	Oc1ccc([C@@H]2CNC[C@H]2COc2ccc3c(c2)OCO3)cc1	313.35300000000007	2.5029000000000003	5	2	4	2
[312808.97]	0.524208510144611	C[C@@H](Cc1ccc(O)c(O)c1)OC(=O)O	212.20099999999996	1.7234	5	3	3	1
[2855508.2]	0.5679085481288388	C=C[C@]1(O)CN2CC[C@H]2COC(=O)C[C@@H]2CC[C@@H]1CN2C	294.39500000000004	0.6351	5	1	1	0
[2527.2644]	0.7768888217107669	CCOc1cc2ncc(C(C)C)c2c1OCC(O)C(=O)C(C)(C)C	333.4280000000001	3.1617000000000015	4	1	7	0
[13517.981]	0.11463172189259323	CC(C)C[C@@H](NC(=O)CN)C(=O)N1CCC[C@H]1C(=O)N[C@@H](CCC(=O)O)C(=O)NCC(=O)NCC(=O)O	528.5630000000003	-2.8663999999999925	10	7	15	0
[29610.184]	0.6089055591260966	CCCC[C@H](O)CCC(=O)Nc1ccccc1C(=O)Nc1ccc(C)cc1	368.4770000000001	4.517120000000003	3	3	9	2
[2088276.1]	0.2432614847966205	CNCCNC(=N)NOc1ccccc1	208.26500000000001	0.3137700000000004	4	4	5	1
[895603.94]	0.8600549198257493	Cc1cccc(Nc2ccccc2C(=O)O)c1C	241.29	3.7452400000000017	3	2	3	2
[2110594.]	0.6163134090834991	O=CN1C[C@H]2C[C@@H](COC(=O)CC1)N=C(c1ccccc1)C2	300.358	1.6595999999999997	3	0	2	1
[192955.62]	0.11892372478985036	N[C@@H](Cn1cncc1)C(=O)N1CCC[C@H]1C(=O)N[C@@H](CC(=O)O)C(=O)NCC(=O)NCC(=O)NCC(=O)O	538.5180000000004	-4.405899999999997	11	7	14	1
[1002224.75]	0.44635295945731873	O=C(OCC1=C[C@@H](O)[C@H](C(=O)O)[C@@H]1C(=O)O)c1ccccc1O	322.269	0.25149999999999956	8	4	5	1
[422725.88]	0.6301854651486796	CNC[C@@H](OC)c1ccc(O)c(O)c1	197.23399999999998	1.0046999999999997	4	3	4	1
[54390.3]	0.6653883024994207	CC#CC[C@@H](C)[C@H](O)CC(C)(C)C	182.30699999999996	2.833000000000001	1	1	3	0
[1772450.6]	0.7535926733377647	CN(C)CC(=O)Nc1ccccc1	178.235	1.1866999999999996	2	1	3	1
[15426.611]	0.5357124783111701	C/C(=C(\CCO)CC(C)C)C(=O)c1ccc(OCC(C)(C)C)cc1	332.48400000000004	5.0392000000000055	3	1	8	1
[330906.12]	0.7270995297438524	Cc1coc2c(c1CCN1CCCN(C)CC1)c1cccccc12	322.45199999999994	3.9776200000000035	3	0	3	3
[207228.27]	0.6362767969328892	CCCC[C@@H](O)[C@H](O)CCc1ccccc1N	237.34299999999996	2.1134	3	3	7	1
[7580.6514]	0.35639585319096256	CC1(C)CO[C@@](C(=O)O[C@H]2C[C@H](C)[C@H](NC(=O)CCC(=O)O)C2)CC[C@]3(C)[C@@H](C)[C@@H](O)C[C@@]3(C)[C@@H]2CC[C@@]1(C)[C@H]2C	576.7950000000003	5.511990000000004	7	3	6	0
[394978.34]	0.7184715556066901	CCN(CC)CCC[C@H](C)C(=O)Nc1ccccc1O	278.396	3.088800000000002	3	2	8	1
[321210.7]	0.5752366970558928	C[C@H](N)Cc1ccc(O)c(O)c1	167.20799999999997	0.9874999999999998	3	3	2	1
[8432.908]	0.3283008516696476	CN(C)[C@@H]1C(O)=C(C(N)=O)C(=O)[C@@]2(O)C(O)=C3C(=O)c4c(O)ccc(Cl)c4[C@@](C)(O)[C@H]3C[C@@H]12	478.8850000000002	0.4390000000000007	9	6	2	1
[1101047.8]	0.6160478670889749	O=Cc1ccc2c(-c3ccccc3)ccc2o1	222.243	3.863900000000002	2	0	2	3
[2791119.5]	0.6360456104333232	c1ccc(Oc2ccc(Cc3ccccc3)cc2)cc1	260.336	5.069700000000004	1	0	4	3
[7331.8794]	0.3942219138244058	CC(C)CC/C(=N\O)C(C)(C)C	171.284	3.2989000000000015	1	1	3	0
[4.4129343]	0.4033896174906365	COc1cccc(-c2nc(C(C)C)n(/C=C/[C@@H](O)C[C@@H](O)CC(=O)O)c2-c2ccc(F)cc2)c1	468.52500000000026	4.545500000000003	6	3	10	3
[352.7274]	0.5928024283651726	CNC(=S)[C@]1(c2ccc(Cl)cc2)O[C@H](c2ccc(Cl)cc2Cl)CCC1	414.7850000000002	6.330700000000003	3	1	3	2
[3215.7632]	0.5708932650847539	CCCC[C@@H]1CCCNC(=O)c2c([nH]c3ccccc23)c(C)c1/C=C/[C@@H](O)C(=O)O	410.5140000000002	4.273100000000002	4	4	6	2
[683.3881]	0.6395257442251707	CC#C[C@]1(O)CC[C@H]2[C@@H]3CCC4=CC(=O)CCC4=C3[C@@H](c3ccc(N(C)C)cc3)C[C@@]21C	429.6040000000001	5.406500000000006	3	1	2	1
[13346.877]	0.6603506949227701	CC[N+](CC)(CC)CCOc1ccccc1C	236.379	3.250320000000002	1	0	7	1
[401.8941]	0.5360700087385645	CC[C@@H](C(C)C)[C@H](O)[C@H](C)[C@H]1CC[C@H]2[C@@H]3CCC4=CC(=O)CC[C@]4(C)[C@H]3CC[C@]21C	414.67400000000026	6.813700000000008	2	1	5	0
[2.1288633]	0.23717373855951596	Cc1cc(CN)nnc1-c1cc(-c2ccc(F)cc2)c(-c2ccc(F)cc2)n1/C=C/[C@@H](O)C[C@@H](O)CC(=O)O	534.5630000000003	4.381720000000002	7	4	10	4
[99521.61]	0.45474737352443023	CCc1ccc(C)c(OCCCC(=O)OCCN(C)CC(C)C)c1	335.488	3.847420000000003	4	0	11	1
[48.828003]	0.2605500218070103	C[C@H](N)C(F)(F)[C@@H](C(=O)N[C@@H]1CCCN1c2ccccc2)C(=O)c1ccc(C(=O)N[C@@H](CCCC(=O)O)cc1)c1ccccc1	620.6970000000003	4.216400000000002	7	4	12	2
[1594403.1]	0.37978152364036855	NS(=O)(=O)OCCCCOS(CCO)(=O)=O	277.32	-1.6745999999999979	7	2	9	0
[6559.818]	0.8301042818052158	Cc1cccc(C#CC(C)(C)COCC(=O)O)c1	246.30599999999995	2.4739199999999997	3	1	4	1
[473922.9]	0.7597141749230523	CC(=O)NC[C@@H](O)CCc1ccccc1	207.273	1.1161999999999996	2	2	5	1
[1.0073999e+09]	0.7618741853735201	Brc1ccc(Oc2ccc(Cl)cc2)cc1	283.55199999999996	4.894800000000003	1	0	2	2
[18841.33]	0.31163948612673315	COOC#CC#CC#CCO	150.13299999999998	-0.4756000000000001	3	1	1	0
[5760391.5]	0.730129884391084	CN(C)CCCOc1cccc2ccccc12	229.323	3.170300000000002	2	0	5	2
[8492418.]	0.8178030624940323	O=C(O)CC[C@]1(OC(=O)c2ccc(F)cc2)C(=O)C1	266.22400000000005	1.5589	5	1	5	1
[18023.742]	0.5749538979276578	CCCCCCC[C@@H]1C[C@H](C)[C@@H](O)CC(=O)O1	242.35899999999998	3.049500000000002	3	1	6	0
[100448.234]	0.19150047565360287	O=C(O)C[C@]1(O)C(=O)O[C@H]2[C@H](O)[C@@H](O[C@H]3O[C@H](CO)[C@@H](O)[C@H](O)[C@@H]3O)[C@H](O)[C@H]2O1	426.3270000000001	-5.619199999999992	14	8	5	0
[20440070.]	0.6789602114259253	C=C1CC[C@@H]2S[C@H]1CC[C@]2(C)C(=O)O	212.31399999999996	2.6915000000000004	3	1	1	0
[19328.688]	0.7418252286732079	CC(C)[C@]1(O)C[C@H]2[C@@H]3CCC4=CC(=O)CCC[C@]4(C)[C@H]3CC[C@@]21C	330.51200000000006	4.905400000000005	2	1	1	0
[588458.75]	0.7963812604126749	COc1nc(Cl)cc(Cl)c1NC1=NCCN1	261.11199999999997	1.7680999999999996	4	2	2	1
[13538.609]	0.1928666514042031	C/C=C/SC[C@H](NC(=O)[C@@H](N)Cc1ccccc1)C(=O)N[C@@H](C)C(=O)N[C@@H](CCC(=O)O)C(=O)O	508.59700000000026	0.24690000000000223	9	6	15	1
[4253546.5]	0.6318586926732331	CC(=O)Nc1nnc(S(N)(=O)=O)s1	222.251	-0.8561000000000003	5	2	2	1
[68632.88]	0.7300748234394308	Cc1ccccc1/C=C/C(C)(C)COc1ccccc1	266.38399999999996	5.113420000000005	1	0	5	2
[2495.3997]	0.10698305246061332	C[C@@H](NC(=O)[C@@H](C)NC(=O)[C@@H](N)Cc1ccccc1)C(=O)N[C@@H](CS(C)(=O)=O)C(=O)N[C@@H](CCC(=O)O)C(=O)O	585.6360000000004	-2.4705999999999912	11	7	16	1
[14620.618]	0.7003332694904927	CC(C)=C[C@@]1(O)C[C@H]2[C@@H]3CCC4=CC(=O)CC[C@]4(C)[C@H]3CC[C@@]21C	328.4960000000001	4.825500000000005	2	1	1	0
[541.8427]	0.5937323821813865	C#Cc1cc(Nc2ccccc2C(=O)O)cc(OC)c1O	283.28299999999996	2.8239000000000014	5	3	4	2
[1486839.]	0.26623085160292626	O[C@@H]1[C@H](CO[C@H]2OC[C@H](O)[C@@H](O)[C@H]2O)O[C@@H](CO)[C@@H](O)[C@H]1O	326.298	-4.715599999999993	10	7	4	0
[289509.66]	0.5650043620494947	COCCc1c(CO)c(OC)cc(OCC(O)CNC(C)C)c1	327.42100000000005	1.1141	6	3	11	1
[6.0006e+09]	0.5200488943400603	Nc1cc(=O)[nH]cc1F	128.106	0.09619999999999995	2	2	0	1
[1070077.4]	0.7395101066708729	O=C(O)CCCCc1ccccc1Nc1ccccc1	269.34400000000005	4.227600000000003	3	2	7	2
[689.9105]	0.366278932234147	C=C1[C@H](O)C[C@H]2[C@@H]3CCC4=CC(=O)C=C[C@]4(C)[C@@]3(F)[C@@H](O)C[C@@]2(C)[C@@]1(F)COP(=O)(O)O	474.4370000000002	2.7018000000000013	7	4	3	0
[85631192.]	0.63560003918662	NCCc1ccc(O)cc1	137.18199999999996	0.8934	2	2	2	1
[12367300.]	0.5503736148456027	Fc1ncc([C@H]2C[C@H](O)C[C@@H]2O)c(=O)[nH]1	214.196	-0.4918000000000002	4	3	1	1
[1065845.8]	0.7141606462208554	COc1cc(CC[C@@H]2NC[C@H](O)[C@H]2OC(C)=O)cc(OC)c1OC	339.38800000000015	0.9093999999999998	7	2	7	1
[11877.798]	0.7010221105184264	C[C@H]1O[C@H](OC(C)=O)[C@@H](OC(=O)CC(C)C)[C@H](O)[C@@H]1O	290.31199999999995	-0.026000000000000134	7	2	4	0
[640.3157]	0.7751947638524641	Cc1cccc(-c2ccccc2)c1CCC(O)C[C@@H](O)CC(=O)[O-]	327.4000000000001	1.846519999999999	4	2	8	2
[6271.582]	0.7281039740393676	CC1=C[C@@H]2CC[C@H]3[C@@H]4CCC5=CC(=O)C=C[C@]5(C)[C@H]4[C@@H](O)C[C@]3(C)[C@]2(C(=O)CO)O1	412.52600000000024	3.115500000000002	5	2	2	0
[51395.37]	0.6001542298048216	CC(C)/C=C\C=C/[C@H](O)C[C@@H](O)CC(=O)[O-]	227.27999999999994	0.006699999999999817	4	2	7	0
[92735736.]	0.7748098169440844	O=C(O)[C@H]1CSc2ccc(F)cc2C1	212.245	2.1747000000000005	3	1	1	1
[31269.846]	0.06824479508490591	CN[C@@H]1[C@H](O[C@H]2[C@H](O[C@H]3[C@H](O)[C@@H](O)[C@H](N=C(N)N)[C@@H](O)[C@@H]3N=C(N)N)O[C@@H](C)[C@]2(O)C=O)O[C@@H](CO)[C@H](O)[C@H]1O	581.5800000000005	-8.161100000000008	17	12	9	0
[170100.64]	0.7585796382908077	COc1ccc(CCCN(C)Cc2ccccc2)cc1	269.388	3.759800000000003	2	0	7	2
[6983.4897]	0.6338423735607207	C[C@H]1N[C@@H](C)N(CCCN2CCC2)[C@H](Cc2ccc(F)cc2)C(=O)N1CCC(=O)O	420.52900000000017	1.7330999999999996	6	2	9	1
[609674.]	0.6887313478071663	COC(=O)[C@@H]1C[C@H]2[C@@H]3CCC4=CC(=O)CC[C@]4(C)[C@H]3CC[C@]12C	316.4410000000001	3.9174000000000033	3	0	1	0
[11105657.]	0.8034724210612315	CN(C)CCCn1c(=O)c2cc(Cl)ccc21	238.71800000000002	2.2519	2	0	4	1
[26683754.]	0.7181896810979094	CC[C@H](NC)c1ccc(O)cc1	165.236	2.0626999999999995	2	2	3	1
[157.33658]	0.1735643864602374	CC(C)(O)c1ccccc1CC[C@@H](SCC1(CC(=O)O)CC1)c1cccc(/C=C/c2ccc3ccc(Cl)cc3n2)c1	586.1970000000001	8.948000000000002	5	2	12	4
[5.832624]	0.4147891671344314	N#CCOc1c(-c2ccc(F)cc2)nc(-c2ccc(F)cc2)n1/C=C/[C@@H](O)C[C@@H](O)CC(=O)O	469.4440000000002	3.4549800000000017	7	3	10	3
[7679.466]	0.8452672264566107	CO[C@@H]1C[C@H](C[C@@H]2CC[C@@](C)(CC(=O)O)C2)C(=O)[C@H](C)C1	296.40700000000004	3.2878000000000016	4	1	5	0
[1563976.2]	0.7022287017268474	CCOc1cccc2c3c(ccc13)C(=O)N(C)C2=O	255.27299999999997	1.8883999999999996	3	0	2	3
[1.4861678]	0.26107274587518864	CO[C@]1(C)CC[C@@H](OC(=O)c2ccc(F)cc2)C[C@H](/C=C/c2c(-c3ccc(F)cc3)nc(N(C)S(C)(=O)=O)nc2C(C)C)O1	629.7260000000001	6.1115000000000075	8	0	9	3
[44687.367]	0.6674830286394171	CC(C)=CCC1=C(C)[C@@H](O)CC1(C)C	194.31799999999998	3.450000000000002	1	1	2	0
[69542544.]	0.759419291795601	CN1Cc2ccccc2C(=O)C1c1ccccc1	237.302	3.056000000000002	2	0	1	2
[15519.369]	0.5803788046827472	CC1(C)[C@H](/C=C/C=C/C(C)=C/C(=O)O)CC(C)(C)CC1	276.42	4.982200000000004	2	1	4	0
[497103.4]	0.660575108117591	CO[C@]12C[C@H]3CCC4=CC(=O)C=C[C@]4(C)[C@@]3(F)[C@@H](O)C[C@]2(C)[C@@]1(O)C(=O)CO	394.4390000000002	1.0286	6	3	3	0
[58921.543]	0.7134487374899612	CC[C@H](C)CNCC(=O)[C@@H]1Cc2ccccc2[C@H]1COc1ccc(F)cc1	369.48000000000013	4.365400000000004	3	1	9	2
[59302.51]	0.6923408487340212	Oc1ccc(/C=C/c2cc(O)cc(O)c2)cc1	228.247	2.9738000000000016	3	3	2	2
[53.039875]	0.4090872997217439	O=C(O)[C@H](O)CC[C@@H](O)/C=C/n1c(C(F)(F)F)nc(-c2ccc(F)cc2)c1-c1ccc(F)cc1	482.40500000000014	4.571400000000002	5	3	8	3
[7372740.5]	0.568256662754175	CC1=C(C)[C@H]2[C@@H](C)CC[C@@]2(C)[C@@H]1O	180.291	2.749700000000001	1	1	0	0
[1.1295004e+09]	0.5217112959051756	COCCOCCOCCN1CCCO1	219.28099999999995	0.30330000000000035	5	0	9	0
[3772140.8]	0.4078951593282702	CSC(=N)N(C)CCCCCC	188.33999999999995	2.7962700000000016	2	1	5	0
[1.4604165e+12]	0.4851711268117486	O=[n+]1ccn(O)c2c(F)cccc21	181.146	0.9322000000000004	2	1	0	2
[1716093.9]	0.7934757678927904	O=C(Cc1ccc(O)cc1)c1ccc(O)cc1	228.24699999999999	2.5232	3	2	3	2
[132152.88]	0.7092649200190689	Cc1onc(-c2ccccc2Cl)c1C(=O)N[C@@H]1C(=O)N2[C@@H]1SC(C)(C)[C@@H]2C(=O)O	435.8890000000002	2.5487200000000003	7	2	4	2
[127736.734]	0.530276900051023	C=C1CC[C@@]2(O)[C@H]3CC4=CC(=O)CC[C@@H]4[C@@]3(C)[C@H](OC(=O)CO)[C@@]2(C)[C@H]1C(=O)OC	418.4860000000002	1.7124	7	2	3	0
[93671.11]	0.5901541206724328	C[C@@](O)(/C=C/[C@@H]1CC(=O)Nc2ccc(S(=O)(=O)c3ccc(F)cc3)cc2)C1=O	403.4310000000001	2.4932000000000007	5	2	5	2
[4194.9297]	0.20880019432024766	C=C(C)[C@H]1CC[C@]2(CC[C@@H]3CC(=O)O[C@@H]3/C(C)=C/[C@@H]4O[C@@H](O)[C@@H](C)O4)C[C@@H](O)[C@@H](O)CC(=O)N[C@@H]2CC[C@@]1(C)[C@H]2CC[C@@]2(C)O	633.823	3.6448000000000023	9	5	7	0
[101907.055]	0.8460610896604897	CC(C)[C@@H]1CC[C@H](C(=O)N[C@H](Cc2ccccc2)C(=O)O)CC1	317.42900000000014	3.2609000000000012	3	2	6	1
[228149.89]	0.7938530717165092	CN(C)C[C@H](c1ccc(F)cc1)c1ccccc1	243.325	3.5192000000000023	1	0	4	2
[7.3979847e+12]	0.520631018455888	CC1(C)[C@@H]2CC[C@]1(C)C(=O)C2	152.237	2.401700000000001	1	0	0	0
[28186618.]	0.575228346064442	N[C@@H](Cn1ccc(=O)c(O)c1)C(=O)O	198.17799999999997	-1.0342000000000002	5	3	3	1
[2539189.5]	0.7589487717963324	O=C(N[C@@H]1C2CC3CC3)CC[C@H]2COC(=O)CC1	251.32599999999994	1.6344999999999992	3	1	2	0
[4.4619117]	0.2139103176665456	Cc1cccc(NC(=O)c2c(-c3ccccc3)c(-c3ccc(F)cc3)c(CC[C@@H](O)C[C@@H](O)CC(=O)[O-])n2C(C)C)c1	571.6690000000002	5.2873200000000065	5	3	12	4
[40246148.]	0.6407235235129672	C[C@@H]1C[C@@H](c2ccc(F)cc2)C(=O)O1	194.20499999999998	2.2447	2	0	1	1
[6384.473]	0.13289365778546078	NC[C@H](N)C(=O)N[C@@H](Cc1ccccc1)C(=O)N1CCC[C@H]1C(=O)N[C@@H](CCC(=O)O)C(=O)NCC(=O)O	534.5700000000005	-2.4586999999999914	10	7	14	1
[8.661781e+15]	0.7035656686074059	N[C@H]1CCC[C@@H]1c1ccc(F)cc1	179.23799999999997	2.4205000000000005	1	1	1	1
[991271.3]	0.2673318139614248	OC[C@@H]1O[C@@H](O)[C@@H](O[C@H]2O[C@H](CO)[C@@H](O)[C@H]2O)[C@H](O)[C@@H]1O	312.271	-4.758099999999994	10	7	4	0
[inf]	0.7097759763658067	CN(C)c1ccc(C(=C2C=CC(=[N+](C)C)C=C2)c2ccc(N(C)C)cc2)cc1.[Cl-]	407.98900000000003	1.4636000000000002	2	0	4	2
[3855.2004]	0.8063539577720701	COC(=O)C[C@@H]1NC(=O)[C@@H]2Cc3cccc4[nH]cc(c34)C[C@H]2N(C)C1	341.4110000000002	1.244599999999999	4	2	2	2
[8673040.]	0.4180097555110065	CC/C=C\CCOC(=O)c1ccccc1	204.26900000000003	3.1997000000000018	2	0	5	1
[2238.7397]	0.5508716758894926	C=C1CC[C@@H](C(C)C)[C@@H]2CC[C@@H](C(C)C)[C@@]2(C)C1	248.45399999999992	5.687200000000006	0	0	2	0
[4056429.]	0.6976576989222054	C=C(OC)[C@@H]1C[C@@]2(CCCC(=O)N3CCC3)[C@H]1C[C@H](C)[C@@H]2C	305.462	3.847500000000003	2	0	6	0
[679110.]	0.6525706708346056	CN[C@@H](C)[C@H](O)c1ccc(O)cc1	181.23499999999999	1.0334999999999996	3	3	3	1
[133.90047]	0.6485193926030358	CCCC1=C(O)C(C)(C)Oc2cc(F)ccc2/C1=C/C(=O)C(=O)O	334.3430000000001	3.6460000000000017	5	2	4	1
[2060552.2]	0.6832777964688034	C=CCOc1ccc(C(F)(F)F)cc1	202.17499999999995	3.2702000000000018	1	0	3	1
[244296.16]	0.7619968788704803	COc1cccc([C@H](CSc2ccccc2)C(=O)N(C)C)c1	315.43800000000005	3.6593000000000018	3	0	6	2
[9270634.]	0.4819104067142551	O[C@H]1C[C@H](O)[C@]2(CO)C[C@@H]1C2	158.19699999999997	-0.4994000000000003	3	3	1	0
[5594878.]	0.4988947597238223	C=C1[C@@H]([C@H](C)CCC2C)C[C@@]1(O)C(=O)C2=O	222.28399999999996	1.4977999999999998	3	1	0	0
[107701.32]	0.8445606587974788	CCCCc1cc2c(c(OC)c1OC)CC[C@@](C)(O)C(=O)OC2	322.401	2.7868000000000013	5	1	5	1
[21294.613]	0.18538867476073892	O=P(O)(O)O[C@H]1[C@@H](O)[C@@H](O)[C@H](O[C@H]2O[C@H](CO)[C@@H](O)[C@H](O)[C@@H]2O)[C@H](O)[C@@H]1O	422.276	-5.893399999999992	14	10	5	0
[4796208.]	0.3158441445375122	O=C(O)[C@H](O)[C@H](O)[C@H](O)C(=O)O	180.112	-2.7617000000000007	7	5	4	0
[61247.33]	0.7270620154701939	Cc1ccc([C@H](CC(=O)O)NC(=O)[C@@H](N)Cc2ccccc2)cc1	326.396	2.19702	4	3	7	2
[6899.589]	0.06731329007749344	CCC(=O)NCC(=O)N[C@@H](CC(C)C)C(=O)N[C@H](C(C)C)C(=O)N1CCC[C@H]1C(=O)N[C@@H](CCC(=O)O)C(=O)N[C@@H](CCC(=O)O)C(=O)N	697.7870000000003	-1.640199999999992	11	8	21	0
[4.81326e+18]	0.5441397571516212	O=C1C[C@@H](C(=O)O)C=C1O	142.10999999999999	0.10189999999999988	4	2	1	0
[24575.459]	0.7197537478153053	CC(C)Oc1ccc2c(=O)c(-c3ccccc3)coc2c1	280.32300000000004	4.247200000000003	3	0	3	3
[11723.094]	0.3308259228412749	O=COCCc1ccccc1-c1c2ccc(=O)cc-2oc2cc(O)ccc12	360.36500000000007	3.9859000000000027	5	1	5	4
[234158.02]	0.764826376527411	O=C(CCN1CCCCC1)c1cccc(Cl)c1	251.757	3.3987000000000025	2	0	4	1
[2.1363203e+08]	0.48436881851130814	CC(C)COC(=O)CC(=O)O	160.16899999999998	0.6602999999999999	4	1	4	0
[6682349.]	0.45292134802512557	CCCCOC(=O)c1ccc(N)cc1	193.24599999999998	2.2257	3	1	4	1
[112361.7]	0.3640364465822302	CCCCCC[C@H](C)CCCCCCCCCC(=O)O	284.4839999999999	6.188400000000006	2	1	15	0
[998810.7]	0.43733166960065323	O=C(O)C[C@@H](CO)C[C@H](O)CC(=O)O	206.194	-0.7047000000000003	6	4	7	0
[13375759.]	0.7200392552453396	N#Cc1cc(Cl)ccc1C(=O)O	181.57799999999997	1.90988	3	1	1	1
[77051.46]	0.7315916457547719	CC(C)NC[C@H](O)COc1cccc2[nH]ccc12	248.32600000000002	1.9055999999999995	3	3	6	2
[304.1364]	0.543459231618296	CC(=O)NC[C@H]1C(=O)O[C@H](C(=O)O)C[C@H]2[C@@H]3CCC4=CC(=O)C=C[C@]4(C)[C@@]3(F)[C@@H](O)C[C@@]21C	463.5020000000002	1.715799999999999	7	3	3	0
[117764.6]	0.8568476661815518	COc1ccc2ccc(CC(=O)O)cc2c1	216.23599999999996	2.4755000000000003	3	1	3	2
[11596328.]	0.7513211129616209	CCOc1nc(F)cc(C(=O)O)c1C	199.18099999999998	1.62602	4	1	3	1
[269801.97]	0.6200964306907473	C[C@@H](O)[C@@H](/N=C/c1ccc(F)cc1)OC(=O)O	241.21799999999996	1.6461000000000001	4	2	4	1
[60.43554]	0.4740455293244225	Fc1ccc(-c2ccccc2)c(-c2ccc(F)cc2)c1OCC(O)C[C@@H](O)CC(=O)O	428.4310000000002	4.264200000000003	5	3	9	3
[349665.2]	0.585515791896333	C=C[C@@]1(C)CC[C@H]2[C@@H]3CCC4=CC(=O)C=C[C@]4(C)[C@H]3CC[C@@]21C	310.4810000000001	5.4866000000000055	1	0	1	0
[4581700.]	0.8290568436859403	CO[C@@H]1CCCN(S(=O)(=O)c2cccs2)C1	261.36800000000005	1.5476	3	0	3	1
[1460276.9]	0.8643929568814843	C[C@@H](O)c1ccccc1C(=O)N1CCC[C@H]1C(=O)O	263.2929999999999	1.4291	4	2	3	1
[15313608.]	0.736572529577944	O=c1[nH]c2cc(CC(=O)O)ccc2o1	193.158	0.7481999999999999	4	2	2	2
[6.7529087]	0.10934485290911689	CC(C)c1c(C(=O)Nc2ccccc2)c(-c2ccccc2)c(-c2ccc(F)cc2)n1CC[C@@H](O)C[C@@H](O)CC(=O)NO	573.6650000000003	5.734400000000008	5	5	12	4
[6.2950526e+12]	0.48844457037463734	N#Cc1ccccc1	103.12399999999997	1.5582799999999999	1	0	0	1
[519252.6]	0.6050751770421089	CSCCCCCC/C(=O)O	176.281	2.3845	3	1	7	0
[26154.008]	0.6747904558416418	CO[C@H](C(=O)O)[C@H](C)OC(=O)CC(C)C	218.24899999999997	1.0637999999999999	5	1	6	0
[1874651.8]	0.26060365776202077	OC[C@@H](O)[C@@H]1O[C@@](CO)(O)[C@H](O)[C@H](O)[C@@H]1O	240.20800000000006	-4.497999999999997	8	7	3	0
[148563.78]	0.7399961156347875	C=C(C)[C@@H]1Cc2c(ccc3c2O[C@@H]2COc4cc(OC)c(OC)cc4[C@@H]2C3=O)O1	394.4230000000001	3.7033000000000023	6	0	3	2
[11124441.]	0.5938615148024204	CCOc1cccnc1	123.15499999999997	1.4803	2	0	2	1
[953491.8]	0.7626248188379572	O=C1CCCCCCC(CCN2CCCCC2)CC1	265.4409999999999	4.182100000000004	2	0	3	0
[187425.56]	0.6587322532597096	CCCc1cc(=O)[nH]c(=S)[nH]1	170.237	1.38499	2	2	2	1
[inf]	0.4692128438379826	CC[C@@H](C(=O)O)C(C)(C)OC(=O)OCC[N+](C)(C)C.[Cl-]	311.8059999999999	-1.260799999999996	5	1	7	0
[1275268.4]	0.6684700845807311	COC(=O)[C@H](OC(=O)c1ccccc1)NC(=O)c1cccc(F)c1	331.29900000000004	1.9116	5	1	5	2
[14177340.]	0.43325930054722267	C=CCOC(=O)c1ccc(N)cc1	177.20299999999997	1.6116	3	1	3	1
[633169.75]	0.46655965960110124	O=C(C[C@H](CSc1ccc(F)cc1)NO)c1ccccc1	305.374	3.5382000000000016	4	2	7	2
[33283.117]	0.853879392577759	COc1ccc([C@H](NC(=O)c2ccc(OC)cc2)C(=O)O)cc1	315.32500000000005	2.2595	5	2	6	2
[2.315599e+08]	0.36772136746178324	CC(C)=NNC(N)=O	115.136	0.050500000000000156	1	2	1	0
[107983.02]	0.6869396520214206	CO[C@H]1CC[C@@]2(C)[C@H]3[C@@H]4CCC5=CC(=O)CC[C@]5(C)[C@@]4(F)[C@@H](O)C[C@]3(C)[C@]2(C(=O)CO)O1	450.5470000000002	2.890400000000002	6	2	3	0
[70.04593]	0.3760795487209859	CC(=O)O[C@H]1C/C(C)=C/C(C)=C/C(C)=C/C(C)=C/C=C/C(C)=C/C=C/[C@@H](C)C(=O)O[C@H]2C[C@H](O)C[C@H](O)C[C@H]2C(=O)O1	582.7340000000003	5.736200000000007	8	2	1	0
[52490064.]	0.6666599214039286	CN(C)C(=O)Nc1ccc([N+](=O)[O-])c(C(F)(F)F)c1	277.20199999999994	2.7071000000000005	3	1	2	1
[246691.19]	0.7513784293200763	C=Cc1ccc(O[C@H]2C[C@@H](C)CC(=O)O2)cc1	232.27899999999997	3.007600000000002	3	0	3	1
[56846.375]	0.8673857110668001	CN1[C@H]2CC[C@H]1CC[C@@H](OC(=O)C(CO)c1ccccc1)C2	303.40200000000004	2.3209999999999997	4	1	4	1
[1810.8647]	0.6025729235661365	CC(=O)OCC(=O)[C@@]12OC(C)(C)O[C@@H]1C[C@H]1[C@@H]3C[C@H](F)C4=CC(=O)C=C[C@]4(C)[C@@]3(F)[C@@H](O)C[C@@]12C	494.53100000000023	2.9376000000000015	7	1	3	0
[16.819195]	0.1568888746348767	C[C@@H]1C/C=C/C=C/C=C/C=C/[C@H](O[C@@H]2O[C@H](C)[C@@H](O)[C@H](N)[C@@H]2O)C[C@@H]2O[C@](O)(C[C@@H](O)C[C@H]3O[C@@H]3/C=C/C(=O)O1)C[C@H](O)[C@H]2C(=O)O	665.7330000000004	0.11970000000000325	14	7	3	0
[110428.5]	0.7277255604481986	C[Si](C)(C)Oc1ccc(OCCN(C)C)cc1	253.41799999999995	2.840700000000001	3	0	6	1
[1599017.1]	0.6083756401292335	C=C1Cc2cc(CC(=O)OCC(C)=O)ccc2C1=O	258.27299999999997	1.6563	4	0	4	1
[7.3979847e+12]	0.520631018455888	CC1(C)[C@@H]2CC[C@@]1(C)C(=O)C2	152.237	2.401700000000001	1	0	0	0
[11587.179]	0.22658017038225975	CNCC[C@@H](O)[C@@H]1CCC(=O)NC(=O)N[C@@H](CCCN)[C@@H](O)[C@@H](CO)[C@H]1O	390.4810000000001	-2.3695999999999953	8	8	8	0
[62.4891]	0.06744398583952588	CN[C@H](C)C(=O)N[C@@H](Cc1ccccc1)C(=O)N1CCC[C@H]1C(=O)N[C@@H](CCC(=O)O)C(=O)N[C@@H](CC(=O)O)C(=O)N[C@@H](CC(=O)O)C(=O)	690.7070000000004	-2.2196999999999925	13	8	20	1
[77831.65]	0.3900423951690212	NC(=O)NC(CCNC(=O)C[S+]([O-])c1ccccc1)C(=O)NCCc1ccccc1	430.53000000000014	0.696300000000001	4	4	11	2
[2847.4463]	0.5852365050591212	CC(=O)O[C@H](CC(=O)O)CC(=O)O	190.15099999999998	-0.1324999999999999	6	2	5	0
[7.3979847e+12]	0.520631018455888	CC1(C)[C@H]2CC[C@]1(C)C(=O)C2	152.237	2.401700000000001	1	0	0	0
[3774.4485]	0.7498724211288578	C[C@@H](CC(=O)O)[C@H]1CCC[C@H]2[C@@H]3CCC4=CC(=O)CC[C@@H]4[C@H]3CC[C@@]21C	358.52200000000016	5.245300000000006	3	1	3	0
[96980.9]	0.8901566725984141	CC(C)C[C@H](c1ccccc1)N1CCCC[C@H]1C(=O)O	275.39199999999994	3.712900000000001	3	1	5	1
[1403.0922]	0.6102314078301592	C=C(C)CC[C@H](CCC(C)C)[C@H](O)CC(=O)O	242.35899999999998	3.2307000000000006	3	2	9	0
[2098183.5]	0.7944111042160372	Nc1ccc(Sc2ccc(Cl)cc2)cc1	235.73900000000003	4.073400000000002	2	1	2	2
[54268.29]	0.19941481397019556	C[C@H](O)CO[C@@H]1O[C@@H](CO)[C@@H](O)[C@H](O[C@H]2O[C@H](C)[C@@H](O)[C@H](N)CC[C@H]2O)[C@H](O)[C@H]1O	441.47400000000016	-3.8569999999999927	12	8	6	0
[591508.3]	0.4558975627977534	CCCCCC(=O)[C@H](CCC)Sc1ccccc1	264.43399999999997	5.096800000000004	2	0	9	1
[605776.94]	0.27628672586219055	NCCCC[C@H](N[C@@H](CCC(=O)O)C(=O)O)C(=O)N1CC[C@H]1C(=O)O	359.37900000000013	-0.9228999999999961	9	5	12	0
[481606.1]	0.3546012219607775	C=C1CC=C(C(=O)OC)C(=O)N(c2ccccc2)C1=O	271.272	1.6055	4	0	2	1
[13458.026]	0.599977610077453	OCCCC#CC#C/C=C/c1ccccc1	210.276	2.4791000000000007	1	1	3	1
[103.23251]	0.4792490320080721	CC[C@H]1OC(=O)/C=C/C=C/C=C(\C)C(=O)O[C@H]2[C@@H](C)C[C@H](OC(=O)CC(C)C)[C@@H](C)[C@H]12	432.55700000000024	4.5423000000000044	6	0	4	0
[15723.315]	0.23974461060290045	C[C@H](NC(=O)C(Cl)Cl)NC(=O)[C@H]1CCC[C@@H]1C(=O)N[C@@H](CCC(=O)O)C(=O)O	440.2800000000002	0.2190000000000002	7	5	10	0
[606175.7]	0.7016896418534792	CCOc1ccc2cc3c(ccc13)C(=O)N(C)C2=O	255.27299999999997	1.8399999999999996	3	0	2	3
[4105169.]	0.49425145224660905	C[C@@H]1CCC[C@H](O)CC1	128.21499999999997	1.9475	1	1	0	0
[24448.576]	0.5901488047737006	CCC[C@H]1CCC(=O)O[C@H]1C(O)C[C@H](O)CC(=O)O	274.313	0.6948999999999999	6	3	7	0
[90605832.]	0.46319695218507456	CCCC[C@@]1(O)OC(=O)C1=O	158.15299999999996	-0.008900000000000075	4	1	3	0
[1368382.4]	0.6244606708912372	NC(=O)C[C@H](NSCc1ccccc1)C(=O)O	254.311	0.7529999999999992	5	3	7	1
[573620.75]	0.2131663601253871	CO[C@@H]1O[C@@H](COC(=O)CC(O)OC)[C@H](OC(=O)CC(C)=O)[C@@H]1OC(C)=O	392.3570000000002	-0.9215999999999982	11	1	10	0
[273033.62]	0.4273306977101394	C[C@@H](O)[C@H]1O[C@@H](OC(C)=O)[C@@H](CO)[C@H](O)[C@@H]1O	250.24699999999999	-2.014499999999999	7	4	3	0
[45510.332]	0.7956774331943727	C[C@@H](Oc1ccc(O)c(O)c1)c1ccccc1	230.263	3.237800000000002	3	2	3	2
[40984.207]	0.5343591165611403	C=C1[C@@H](OC(C)=O)[C@@H]2[C@@H]3CCC4=CC(=O)CC[C@]4(C)[C@H]3CC[C@@]21C	328.45200000000006	4.2260000000000035	3	0	1	0
[329071.44]	0.5005498846488199	CCCC(=O)O[C@H](CC(=O)O)[C@H](CCC(=O)O)C(=O)O	290.268	0.7385999999999999	8	3	10	0
[4105169.]	0.49425145224660905	C[C@H]1CCC[C@H](O)CC1	128.21499999999997	1.9475	1	1	0	0
[199257.55]	0.5880338586277668	CC(C)CCO[P@](=O)(O)CCSP(=O)(O)O	292.23	2.0604000000000005	7	3	8	0
[6.733668e+08]	0.6782941347038964	Clc1ccc(C[C@H]2CC(=O)O2)cc1	196.63299999999998	2.1979999999999995	2	0	2	1
[10709.422]	0.4856180870979746	Nc1cc(CCc2ccc(N)cc2)cc(Cc2ccc(F)cc2)c1O	336.41	4.071700000000003	3	3	5	3
[71.9687]	0.6002543375690091	Cc1c(/C=C/[C@@H](O)C[C@@H](O)CC(=O)[O-])c(-c2ccc(F)cc2)cn1-c1ccccc1	408.449	2.8569200000000015	4	2	8	3
[4381.7744]	0.09278428466914426	CC(C)CN(CC(=O)[C@H](Cc1ccc(O)cc1)NC(=O)[C@@H](N)CC(C)C)C(=O)N1CCC[C@H]1C(=O)N[C@@H](CCCCN)C(=O)N[C@@H](Cc1c[nH]cn1)C	739.9629999999999	1.988700000000007	9	7	21	2
[9982999.]	0.6646871993598626	NCCOCCNC(=O)c1ccccc1	208.26100000000002	0.39170000000000066	3	2	6	1
[187560.94]	0.46237915054574036	CCCCSS[C@H](CC)Cc1ccccc1	254.464	5.189200000000005	2	0	8	1
[10750.568]	0.1967921798735212	CC[C@@H]1OC(=O)C[C@H](O[C@H]2C[C@H](OC)[C@@H](O)[C@H](OC)[C@@H]2O)C[C@@H](O)[C@@H]1C[C@@H](O)[C@](C)(O)CC(=O)O	508.5610000000003	-1.0348999999999955	12	6	10	0
[168307.4]	0.6206040374649066	CC(C)=CCOc1ccccc1	162.232	3.031600000000002	1	0	3	1
[936429.3]	0.594840501770423	CC1=CC(=O)O[C@H](C)[C@H](O)[C@@]1(C)CO	200.23399999999998	0.23749999999999988	4	2	1	0
[104856.85]	0.46655280810552585	CC(C)=CCO[C@H]1O[C@@H](COC(=O)C(C)C)[C@@H](O)[C@@H](O)[C@@H]1O	318.366	-0.02400000000000052	7	3	6	0
[5691575.5]	0.37906898207319817	Nc1ccccc1/N=N/c1ccc([N+](=O)[O-])o1	232.199	3.1854000000000013	4	1	3	2
[7174421.]	0.7027137312817383	CC(C)[C@](O)(c1ccc(O)cc1)C(=O)O	210.22899999999998	1.3203999999999998	4	3	3	1
[7191.783]	0.6935078414535659	CC1(C)O[C@@H]2C[C@H]3[C@@H]4CCC5=CC(=O)C=C[C@]5(C)[C@@]4(F)[C@@H](O)C[C@]3(C)[C@]2(C(=O)CO)O1	434.50400000000025	2.4188000000000005	6	2	2	0
[8.431104e+08]	0.5742126114275569	CCOP(=O)(OC)OC	154.10199999999998	1.4238	4	0	4	0
[606807.94]	0.884505394708986	O=C(N[C@H]1CC[C@@H](CO)CC1)c1cccc(Cl)c1	267.756	2.6209000000000007	2	2	3	1
[8021.071]	0.6898557541933477	C[N+]1(C[C@H]2COC(=O)C(c3ccccc3)c3ccccc32)C[C@H](O)C1	338.42700000000013	2.2800000000000002	3	1	3	2
[756492.1]	0.7529461480538006	COc1cc([S@@](C)=O)ccc1O	186.232	1.1381999999999997	3	1	2	1
[2600778.2]	0.8001334306940355	CN1C[C@@H](CS(=O)(=O)c2ccccc2)CC1	239.34	1.4120000000000001	3	0	3	1
[20906442.]	0.7238793252907286	CCC(=O)N1C(=O)N(c2ccccc2)CC1=O	232.239	1.3918	3	0	2	1
[464.3282]	0.2880979811718112	O=C(O)[C@@H]1CCC[C@H](CCCCCc2ccccc2)CC1C[C@@H](O)CCc1ccccc1	436.6360000000002	6.680500000000007	3	2	12	2
[161652.02]	0.666918066814427	CC(=C\C(=O)O)c1ccccc1C(=O)C1CCCCC1	272.344	3.9375000000000027	3	1	4	1
[1514359.2]	0.7930813696371236	COC(=O)CN1Cc2ccccc2C(=O)c2ccccc21	281.31100000000004	2.4106000000000005	4	0	2	2
[20794572.]	0.902976617378521	CN(Cc1ccccc1)C(=O)N1CCC[C@H]1C(=O)O	262.3089999999999	1.7874	3	1	3	1
[31546690.]	0.5118387039564128	CCCC[C@H](OP(=O)(O)O)P(=O)(O)O	248.108	0.7896999999999996	7	4	6	0
[1325.9642]	0.5486278747060812	COC(=O)CCC(C)(C)c1ccc(OCC(O)C[C@@H](O)CC(=O)[O-])cc1	367.4180000000001	0.5480999999999999	7	2	11	1
[309703.5]	0.7989458709227625	Clc1ccc(OC[C@H]2CO2)cc1C(=O)O	228.63099999999997	1.8157999999999999	4	1	4	1
[2.2314354e+08]	0.8856631665720405	Cc1ccccc1NC(=O)c1ccc(C(=O)O)cc1	255.273	2.945520000000001	3	2	3	2
[25730966.]	0.4709807416624524	NCCC(=O)OC[C@H](CC(=O)O)C(=O)O	219.19299999999996	-0.9460999999999986	7	3	7	0
[3290163.5]	0.6343479541352415	NCc1ccc(Cl)cc1	141.601	1.7987	1	1	1	1
[946746.94]	0.8529664724153372	CCC[S@](=O)[C@H](Cc1ccccc1)NC(=O)c1ccccc1	315.43800000000005	3.1439000000000012	2	1	7	2
[15837126.]	0.6174006176684592	C=C(CC[C@H](O)CC(=O)[O-])CC(C)CC	213.29699999999994	1.2598999999999998	3	1	8	0
[67422.97]	0.9035179310534801	Cc1cc(C#N)c(NC(=O)CN2CCCCC2)cc1	257.33699999999993	2.2911	3	1	3	1
[293.68213]	0.33559000012609536	COc1cc([C@@H]2O[C@@H](C)[C@@H](O[C@H]3C[C@@](C)(OC)[C@H](OC(=O)[C@@H](C)OC(=O)CC(C)C)[C@H]32)C(C)C)cc(OC)c1OC	580.7150000000003	4.896600000000004	10	0	11	1
[82.99955]	0.34403262398332235	C=C(C)[C@H](CC)CC[C@@H](C)[C@H]1CCC[C@@H]2C3=CC(C)C(=O)OC[C@]3(C)CC[C@]21C	400.6470000000003	7.347000000000008	2	0	6	0
[58256.082]	0.7885742108992227	CO[C@@H]1C=C(O)[C@H]2[C@@H]3CCC4=CC(=O)CC[C@]4(C)[C@H]3CC[C@]12C	316.4410000000001	4.195000000000004	3	1	1	0
[6629.729]	0.5645833159293928	C=C/C(C)=C/C(C)=C/C=C/C(C)=C/C(=O)O	218.29599999999996	3.6521000000000017	2	1	5	0
[3020908.5]	0.5288965067185699	C[C@H]1N[C@@H](C)SCS1C	165.327	1.6033	2	2	0	0
[1926.5197]	0.10348453824412354	CC(C)(C)[C@H](NC(=O)[C@H](Cc1ccccc1)NC(=O)CNC(=O)[C@@H](N)Cc1ccccc1)C(=O)N[C@@H](C)C(=O)N[C@@H](CCC(=O)O)C(=O)O	682.7750000000002	-0.1300999999999911	10	8	18	2
[1000.7151]	0.34794000992008134	C[C@@H]1CC[C@H]2[C@](C)(CC[C@@H]3CC[C@@H](O[Si](C)(C)CC(C)(C)C)CC(=O)O3)[C@H]2[C@@H]1C	422.7260000000003	6.817000000000008	3	0	6	0
[60746.598]	0.512236882152954	COC(=O)[C@H](C)NC(=O)N[C@@H](Cc1ccccc1)C(=O)N1CCC[C@H]1C(=O)OCc1ccc(F)cc1	499.5390000000004	2.3319	6	2	9	2
[33203.51]	0.7732265137976057	CO[C@]12C[C@@H](COCc3ccccc3)C[C@@H]1O[C@@H]1CC[C@@](C)(C)[C@H]1CC[C@@]2(C)O	402.57500000000033	4.733200000000005	4	1	5	1
[82479.086]	0.7559689027213281	CN(C)C[C@@H]1CC[N+](CC)(c2ccccc2)c2ccccc21	295.45000000000005	4.3944000000000045	1	0	4	2
[8073691.5]	0.7923232147822468	N[C@H](COc1cncc(F)c1)C(=O)N1CCC[C@H]1C(=O)O	297.286	0.002399999999999458	6	2	5	1
[1913900.8]	0.6418952265752793	CC(=O)CCc1ccccc1	148.20499999999998	2.2081999999999997	1	0	3	1
[7.8957334]	0.5202045314762329	CC[C@@](C)(C#N)O[C@@H]1C[C@H](O)C[C@@H]2C=C[C@H](C)[C@H](CCC3C[C@@H](O)CC(=O)O3)[C@@H]12	405.53500000000025	3.1197800000000013	6	2	6	0
[10269.364]	0.5504500184509691	CC[C@@H](O)/C=C/C=C/C(C)=C/C(C)=C/C(=O)O	236.31099999999998	2.8469000000000007	3	2	6	0
[9055879.]	0.32345294129517027	NC(=O)C[C@@H](N)C(=O)N[C@@H](CC(=O)O)C(=O)O	247.207	-2.766799999999998	7	5	7	0
[48150228.]	0.4102885744151168	c1ccc(CSSCc2ccc(Cn3cccc3)cc2)cc1	325.502	5.618000000000006	2	0	7	3
[12678367.]	0.7444074512267111	C=Cc1nccnc1-c1ccc(F)cc1	200.21599999999998	2.925700000000001	2	0	2	2
[6.2411895]	0.6338537138352806	CC(C)c1cc(C(C)(C)C)cc(-c2ccc(F)cc2)c1OCC(O)C[C@@H](O)CC(=O)[O-]	431.5240000000002	3.5443000000000024	5	2	9	2
[156.30942]	0.4732790343822408	C=C1CC[C@@H](O)C/C1=C/C=C1\CCC[C@]2(C)[C@@H]([C@H](C)/C=C/[C@H](C)C(C)C)CC[C@@H]12	396.6590000000001	7.641000000000008	1	1	5	0
[392559.16]	0.6957714942931587	O=C(COc1ccccc1C(=O)c1ccccc1)c1ccccc1O	332.355	3.8849000000000022	4	1	6	3
[5.781294e+08]	0.4320757620323103	O=C1CCCC(=O)C1	112.128	0.6986	2	0	0	0
[41478892.]	0.796338440191793	Cc1ccccc1S(-c1ccc(F)cc1)C(=O)O	264.32099999999997	4.231320000000002	2	2	2	2
[4605224.]	0.49565021177020474	Nc1nc2c([nH]c(=O)n2CCOC(=O)O)c(=O)[nH]1	255.18999999999997	-1.3103000000000002	7	4	3	2
[20450.646]	0.27642008124642714	COC(=O)/C=C\C(C)=C\C=C\C=C\CCCC(C)C	262.393	4.6006000000000045	2	0	8	0
[8105.054]	0.5754985768120101	CC1(C)[C@H](O)[C@H](CC[C@]2(C)CC[C@]3(C)C[C@@H]4C(C)(C)CCC[C@]43CC2)C1	360.62600000000026	6.976600000000008	1	1	3	0
[29202252.]	0.8325669705638268	O=C(O)Cc1c[nH]c(-c2ccccc2)c1F	219.215	2.4479000000000006	2	2	3	2
[4781944.]	0.4542956311568372	O=C(CCl)NNC(=O)CCl	185.01	-0.3886000000000003	2	2	2	0
[669418.44]	0.7893908033651882	CC1(C)CCC(NC(=O)c2ccccc2)CCC1	245.36599999999999	3.7753000000000023	1	1	2	1
[9432.689]	0.12716092125434372	CCC[C@@H](NC(=O)[C@@H](Cc1ccc(O)cc1)NC(=O)[C@@H](N)CC(=O)O)C(=O)NCC(=O)NCC(=O)O	509.51600000000036	-2.1765999999999943	10	8	15	1
[206997.36]	0.17948020310557153	[N-]=[N+]=NC[C@H](O)[C@@H](O)[C@H]1O[C@H](CO)[C@H](O)[C@H](N)C[C@@H]1O	292.29200000000003	-2.782599999999999	7	6	5	0
[253261.48]	0.8169951703125135	CS(=O)(=O)c1ccc(C2=C(c3ccccc3)C(=O)OC2)cc1	314.3620000000001	2.5577000000000005	4	0	3	2
[5268.4893]	0.35042245026710317	C[C@H]1NCC(COP(=O)(O)OCc2ccc(C(=O)O)c(CCCl)c2)C=Cc2ccccc21	479.89700000000016	4.793500000000003	7	3	9	2
[1509.8844]	0.7956611827265687	CC(n1cc(C[C@@H](O)C(F)(F)F)c2ccccc2[nH]1)C(=O)O	316.27900000000005	2.4564	5	3	4	1
[1786174.9]	0.8605015336358247	CCN(CC)CC(C)NC(=O)c1ccc(Cl)cc1	268.788	2.8001000000000005	2	1	6	1
[5.4214882e+11]	0.7884791952665648	Nc1snnc1-c1ccc(Cl)cc1	211.67700000000002	2.4407000000000005	3	1	1	2
[2256528.8]	0.7561244268917002	CN(C)CCCN(Cc1ccccc1)c1ccccc1	268.40400000000005	3.6449000000000025	2	0	7	2
[6459390.5]	0.8837475269442181	O=c1[nH]cc(CCC(=O)Nc2ccc(F)cc2)cc1	260.26800000000003	2.0852999999999997	2	2	4	2
[27931.057]	0.7731880644804229	CCNC(=O)CC[C@@H](CCc1ccc(O)cc1)c1ccccc1	311.425	4.024900000000003	2	2	8	2
[76477.22]	0.2079442341493163	CO/N=C(/C(=O)N[C@@H]1C(=O)N2C(C(=O)O)=C(COC(C)=O)CS[C@H]12)c1csc(N)n1	455.47400000000016	-0.6224999999999987	10	3	7	1
[12528.884]	0.21313148229853152	Nc1nc2c(c(=O)[nH]1)NCC(CNc1ccc(C(=O)N[C@@H](CCC(=O)O)C(=O)O)cc1)N2C=O	473.4460000000002	-0.7310999999999974	11	7	10	2
[4216.983]	0.4323830022829675	C[C@H]1O[C@@H]([C@@H]2CC=C3CC[C@@H]4[C@H](CC[C@]5(C)[C@@H](c6ccc(=O)oc6)CC[C@]45O)[C@@]3(C)CC2)[C@H](O)[C@H](O)[C@H]1O	528.6860000000004	3.6774000000000027	7	4	2	1
[85348.805]	0.6133566384533269	CC1=C2[C@H](O)[C@@H]3CCC4=CC(=O)CC[C@]4(C)[C@@]3(F)[C@@H](O)C[C@@]2(C)[C@@]1(C)CO	378.48400000000015	2.8608000000000016	4	3	1	0
[4555.4473]	0.16507799141768445	CNCC[C@H](C/C=C/C=C\CCCCCC(=O)O)C(=O)N[C@@H](CCC(=O)O)C(=O)O	426.5100000000001	2.1839	8	5	18	0
[4726300.5]	0.46809996999041825	CCCCCC[C@H]1CCC(=O)O1	170.25199999999998	2.6624000000000008	2	0	5	0
[25688.63]	0.6249232590817521	C/C(=C\C=C/C(C)C)c1ccccc1C	200.32500000000002	4.610520000000004	0	0	3	1
[1037010.25]	0.6969384886852025	Oc1cccc(-c2ccccc2)c1	170.211	3.0592000000000015	1	1	1	2
[3399308.5]	0.9309231692548529	CNc1ccccc1C(=O)N1CCC(Cc2ccccc2)CC1	308.42500000000007	3.8232000000000026	2	1	4	2
[7608.2744]	0.4507581718510093	CC[C@H]1OC(=O)C[C@H](C)[C@@H](O[C@H]2C[C@@](C)(OC)[C@@H](O[C@@H]3C[C@H](OC)[C@@H](O)[C@H](OC)[C@H]3C)O2)C[C@H](C)[C@@H]1O	532.6710000000004	2.4138000000000015	10	2	8	0
[84572.76]	0.7013194281770768	CC(=O)[C@H]1CC[C@H]2[C@@H]3CCC4=CC(=O)CC[C@]4(C)[C@H]3CC[C@]12C	314.46900000000005	4.723500000000005	2	0	1	0
[124911.06]	0.7774436574126026	COc1ccc([C@@H](OCCN2CCCCC2)c2ccccc2)cc1N	340.467	3.8693000000000026	4	1	7	2
[203314.33]	0.4948145213608349	CC(=N)NCCCCN1c2ccccc2Cc2ccccc21	293.41400000000004	4.095870000000003	2	2	5	2
[48990.805]	0.3122421520660764	O=C(/C=C(\O)CC(CCCl)CC)C(=O)N[C@H]1CCCS1	319.8540000000001	3.0119000000000016	4	2	8	0
[81159.26]	0.15561502196390925	NC[C@H]1O[C@@H](CO)[C@@H](O[C@H]2[C@@H](O)[C@H](O[C@H]3O[C@H](CN)[C@@H](O)[C@H](N)[C@H]3O)[C@H](N)C[C@@H]2N)[C@H](O)[C@@H]1O	497.5460000000002	-7.282500000000009	15	11	7	0
[381574.47]	0.757667099994584	COc1ccccc1OCC(O)COC(N)=O	241.24299999999994	0.5302000000000002	5	2	6	1
[8799.909]	0.31152456398970296	C[C@@H]1O[C@H](O)[C@@H](F)[C@H](O[C@H]2O[C@H](C)[C@@H](O)[C@H](N)C[C@@H]2O)[C@H](O)[C@@H]1O	355.35900000000004	-2.647399999999998	9	6	2	0
[754666.94]	0.7196925963519293	O=C(NC1=CC(=O)CN2CCCCC2)CC1	222.2879999999999	0.8352999999999995	3	1	3	0
[1.7782861e+09]	0.426751020138988	O=C(c1ccc([N+](=O)[O-])cc1)C(F)F	201.128	2.0426	3	0	3	1
[424.27997]	0.19381916327604803	CN(C)C[C@@H](c1ccc(Cl)cc1)C(=O)N1CCC[C@H]1C(=O)N[C@@H](CC(=O)O)C[C@H](C(=O)O)C(=O)NCC(=O)O	569.0110000000003	0.22740000000000382	10	5	14	1
[16103318.]	0.8257891323731006	C[C@H]1CN(C(=O)/C(=O)O)[C@H](C)[C@@H]1Cc1ccccc1	261.32099999999997	1.7967	3	1	2	1
[4.5398426]	0.561666738514544	CNc1ncc(-c2ccc(F)cc2)c(-c2ccc(F)cc2)c1/C=C/[C@@H]1C[C@@H](O)CC(=O)O1	436.4580000000002	4.815200000000005	5	2	5	3
[7.225171]	0.18198382715397088	CCc1cccc(NC(=O)c2c(-c3ccc(F)cc3)c(-c3ccc(F)cc3)c(CC[C@@H](O)C[C@@H](O)CC(=O)[O-])n2C(C)C)c1	603.6860000000001	5.6804000000000086	5	3	13	4
[119597.47]	0.7695961013290725	COC(=O)Nc1nc2cc(Sc3ccccc3)ccc2[nH]1	299.355	3.892400000000001	4	2	3	3
[11648.971]	0.8810291537184746	O=C([C@H]1CC1(c1ccc(F)cc1F)c1ccc(F)cc1)C(=O)O	320.266	3.063600000000001	3	1	4	2
[461567.75]	0.7178433376834743	COC[C@H]1[C@@H]2C=C3CCC4=CC(=O)C=C[C@]4(C)[C@H]3CC[C@]21C	298.4260000000001	4.0869000000000035	2	0	2	0
[1523447.4]	0.5152380518352954	C[C@H](N)/C=C/C(=O)Oc1ccc(C(F)(F)F)cc1	259.227	2.5142000000000007	3	1	3	1
[41434.31]	0.8375057924076362	CC(C)NC[C@@H](O)COc1cccc2ccccc12	259.34900000000005	2.5775000000000006	3	2	6	2
[3853015.8]	0.7172104802570092	CCC[C@@H](N(NC(=O)c1cccc(F)c1)C(=O)O)C(=O)O	298.27000000000004	1.7038000000000002	5	3	5	1
[62856.508]	0.16685365193348575	NC[C@H]1O[C@H](O[C@@H]2[C@@H](O)[C@H](O[C@H]3O[C@H](CO)[C@@H](O)[C@H](N)[C@H]3O)[C@H](N)C[C@@H]2N)[C@H](O)[C@@H](O)[C@@H]1O	484.50300000000016	-7.2914000000000065	15	11	6	0
[10312042.]	0.9048661496768595	CN(C(=O)Nc1ccc(OCC2CCCC2=O)cc1)c1ccccn1	339.395	3.4979000000000022	4	1	5	2
[18162.852]	0.9076043124438081	Cc1cc(O)cc2cc(CC(O)CN3CCCC3)cc2c1	285.38699999999994	2.804620000000001	3	2	4	2
[15552.144]	0.28748860751633676	CO[C@]1(C2=NCCc3nc4ccccc4[nH]c3c2CN(C)CC1)OC(=O)/C=C\C=C\c1ccccc1	482.5840000000003	4.774400000000004	5	1	5	2
[8079969.]	0.7245514977367954	O=C(O)c1sc2ccccc2c1C(=O)c1ccc(Cl)cc1	316.765	4.483900000000002	3	1	3	3
[1369711.6]	0.6997771148285258	CC(=O)CCC1=C(C)C(=O)O[C@H]1C[C@H]2C(=O)CC2	250.29399999999995	1.9667	4	0	5	0
[1.5425937]	0.2361191388423428	CC(C)[C@@H](Nc1nc(-c2ccc(F)cc2)c(-c2ccc(F)cc2)n1/C=C/[C@@H](O)C[C@@H](O)CC(=O)O)C(=O)O	529.5400000000003	4.073700000000002	8	5	12	3
[255987.47]	0.7773943974446085	Cc1ccc(Cc2nc(N)nc(N)n2)cc1	215.26000000000002	0.9352199999999997	5	2	2	2
[122792.74]	0.5030868739190455	CCOC(=O)[C@H](Br)c1ccccc1C(=O)N1CCC[C@H]1C(=O)Nc1ccc(F)cc1	477.3300000000002	4.068100000000003	4	1	6	2
[1859.4847]	0.4492839037631691	C[C@@H]1CC[C@H]([C@](C)([C@@H](O)CC[C@@H](O)CC(=O)[O-])[C@H](O)CC(C)C)[C@H]1O	359.48300000000006	0.4486999999999995	6	4	10	0
[2121.064]	0.37454035822222564	OC[C@@H]1O[C@H](Nc2cc3c(cc2F)c(=O)c(C(=O)O)cn3-c2ccc(F)cc2F)[C@H](O)[C@@H]1O	466.36800000000005	0.9570999999999996	8	5	5	3
[1427824.2]	0.4822946675996652	OC[C@@H]1O[C@@H](n2cnc3c(=O)[nH]cnc32)[C@H](O)[C@@H]1O	268.22900000000004	-2.268899999999999	7	4	2	2
[3380.6814]	0.7703929053798354	C[C@@H]1C[C@](C)(c2ccc(F)cc2)c(-c2ccc(F)cc2)C(=O)O1	316.34700000000004	4.341700000000004	2	0	2	2
[59774.64]	0.6393034938949915	CC[C@]1(C)OC(=O)C[C@H]2[C@@H]3CCC4=CC(=O)CC[C@]4(C)[C@H]3CC[C@@]21C	344.4950000000001	4.840100000000005	3	0	1	0
[991271.3]	0.2673318139614248	OC[C@H]1O[C@@H](O)[C@H](O[C@H]2O[C@H](CO)[C@@H](O)[C@H]2O)[C@H](O)[C@@H]1O	312.271	-4.758099999999994	10	7	4	0
[7.3198934]	0.3714990211386245	CC(C)NC(=O)c1ccc(-c2ccccc2)c(-c2ccc(F)cc2)c(CC[C@@H](O)C[C@@H](O)CC(=O)[O-])n1C(C)C	549.6630000000002	3.785000000000002	6	3	12	2
[2152.2585]	0.3629239811312466	O=C(CI)Oc1ccc(Cl)cc1	296.491	2.6804000000000006	2	0	2	1
[371052.75]	0.8603118985955455	C[C@@H](C[C@@](C(N)=O)c1ccc(F)cc1)Nc1ccc(F)cc1	303.33200000000005	3.263390000000002	2	2	6	2
[969653.2]	0.2895916993485164	O=[P@](O)(OC[C@@H]1O[C@H](CO)[C@@H](O)[C@H](O)[C@H]1O)CO	288.1890000000001	-3.0194000000000005	9	6	5	0
[423874.4]	0.7759050663142723	CN1[C@H]2CC[C@@H]1[C@H](OC(C)=O)C[C@@H](c1ccccc1)C2	273.37600000000003	2.958500000000001	3	0	2	1
[535687.44]	0.6893709827759431	Cc1nnc2n1-c1ccc(Cl)cc1C(c1ccccc1)=NC2	308.77200000000005	3.5801200000000017	2	0	1	3
[2343.6387]	0.23168128052700376	CCCCC[C@@H]1CC2=C(CCC(=O)O)C[C@H]2[C@@](C)(C)CCC(=O)O[C@H]1/C=C/C(=O)OC	434.5730000000002	5.2153000000000045	6	1	9	0
[37250.766]	0.5092214159800319	CCCCCN(CCCCCCCC#N)C(=O)Nc1ccccc1	329.488	5.574880000000006	2	1	12	1
[71493520.]	0.7584232982194329	CCN1Cc2ccccc2C(=O)c2ccccc21	237.30199999999996	3.257500000000002	2	0	1	2
[4550660.5]	0.7737384466341999	CC(C)(Cc1ccc(O)cc1)C(=O)O	194.23	2.0454999999999997	3	2	3	1
[298662.06]	0.747821234393988	O=C1[C@H]2OC[C@@H](OC(=O)c3ccccc3-c3ccccc32)C[C@H](O)C1	338.35900000000015	2.674100000000001	5	1	0	2
[1876793.]	0.5327639891125654	CC[C@@]1(O)C(=O)OCc2c1cc1n(c2=O)Cc2cc3ccccc3nc2-1	348.35800000000006	2.0796	5	1	1	4
[3582033.2]	0.6913478347478648	CCC[C@H]1N(C(=O)[C@H](C)OC(=O)C(C)C)CC1	241.33099999999993	1.9751	3	0	5	0
[71430.98]	0.5882351266673679	C[C@H](O)/C=C/[C@@]1(C)C(=O)O[C@H]2[C@@H]3CCC4=CC(=O)CC[C@]4(C)[C@H]3CC[C@]12C	372.5050000000002	3.977000000000003	4	1	2	0
[1.6849078e+18]	0.4166812385860659	O=C1C=CC(=O)C=C1	108.09599999999999	0.25059999999999993	2	0	0	0
[432.19843]	0.5277905059697585	C=C1/C(=C/C=C2/CCC[C@]3(C)[C@@H]([C@H](C)CCCC(C)C)CC[C@@H]23)C[C@@H](O)C[C@@H]1O	400.64700000000016	6.589800000000009	2	2	6	0
[311586.5]	0.8306907022831226	CC[C@@H]1C(c2ccc(OC)c(OC)c2)C(=O)C(=O)N1	263.29299999999995	1.2649000000000001	4	1	4	1
[4387464.]	0.7096286993577655	O=C(O)CNC(=O)c1ccccc1	179.175	0.5009999999999994	3	2	3	1
[28441140.]	0.6275820734435402	O=c1[nH]c(=S)c2ccccc2o1	179.2	1.85059	3	1	0	2
[88014.08]	0.6661572599135167	C[C@H](C=S=O)[C@@H](Cc1ccccc1)N[C@@H](C)C(=O)N1CCC[C@H]1C(=O)O	378.49400000000026	1.3027	5	2	8	1
[71430.98]	0.5882351266673679	C[C@@H](O)/C=C/[C@]1(C)C(=O)O[C@H]2[C@@H]3CCC4=CC(=O)CC[C@]4(C)[C@H]3CC[C@@]21C	372.5050000000002	3.977000000000003	4	1	2	0
[715.59534]	0.39895528849748824	CC(C)CCC[C@@H](C)[C@H]1CC[C@@]2(C(C)O)C3=CCC4C(C)(C)[C@@H](O)CC[C@]4(C)C3CC[C@]12C	458.7710000000003	7.775800000000011	2	2	6	0
[1.4146283e+08]	0.5390163323614109	CC(=O)c1ccnc(N[S+]([O-])[O-])n1	200.19899999999998	-0.11480000000000018	6	1	3	1
[40349.656]	0.5276585048528395	C[C@H](O)C/C(=N\OC(C)(C)C)C(=O)O	203.23799999999997	1.0130000000000001	4	2	4	0
[4032.3706]	0.2736996308544625	C[C@@H]1O[C@@H](O[C@@H]2CC[C@@](C)(O)[C@@H](O)[C@H]2O)[C@H](O)[C@@H](CO)[C@@H]1NC(=O)C(=O)[C@@H](C)c1ccccc1	481.54200000000026	-0.7899999999999976	9	6	7	1
[946521.1]	0.591256637482054	C[C@H]1CCC[C@H](C(=O)O)CC1	156.22499999999997	2.2874000000000008	2	1	1	0
[213169.12]	0.733928635563028	C[C@]12CC[C@@H]3[C@@H](CCC4=CC(=O)CC[C@@H]43)[C@@H]1CC[C@@H]2O	274.40399999999994	3.4891000000000028	2	1	0	0
[12673.138]	0.724277946363551	COc1cc(-c2[o+]c3cc(O)ccc3cc2F)cc(OC)c1OC	331.31900000000013	4.251400000000003	5	1	4	3
[354.3189]	0.5338537446232731	C=C1CC[C@@H](O)[C@]2(C)CC[C@@H](CC[C@@H](O)C[C@@H](O)CC(=O)O)C[C@H]12	340.4600000000001	2.4867	5	4	7	0
[2405.4685]	0.18863802104510635	C=CCN(/C=C1\CCCNC(=O)C(c2ccc(Cl)cc2)C(=O)OC)C(=O)N(Cc2ccc(Cl)cc2)C1	530.4520000000002	5.154100000000005	4	1	11	2
[2.0769746]	0.2695313449213981	C=C1[C@@H](O)[C@@H](OC(=O)c2ccc(F)cc2)C[C@H](/C=C/c2c(-c3ccc(F)cc3)nc(N(C)S(C)(=O)=O)nc2C(C)C)C1	597.684	5.506900000000006	7	1	8	3
[4749.9663]	0.5983181744336521	C[C@H](CO)[C@H]1C[C@@H]2CC[C@@H]3[C@@H]4CCC5=CC(=O)C=C[C@]5(C)[C@H]4[C@@H](O)C[C@]3(C)[C@]2(C(=O)CO)O1	458.59500000000025	2.598800000000001	6	3	4	0
[8.7652224e+08]	0.6164977627487888	C=C[C@](C)(CCC(=O)O)CC(=O)O	186.20699999999997	1.5182	4	2	6	0
[1960.2021]	0.7541053298167572	Cc1ccc(-c2cc(C(F)(F)F)nn2-c2ccc(S(N)(=O)=O)cc2)cc1	381.3790000000001	3.5139200000000006	3	1	3	3
[2409358.2]	0.7095671433748002	CN(C)CCCCSC(=O)c1ccccc1	237.36800000000002	2.9018000000000015	3	0	6	1
[27397.875]	0.3622792924007949	C[C@@]1(O)OC(=O)[C@H]2C(=O)[C@@H]3C=C[C@H](C)[C@@H](O)C[C@@H]3O[C@H]21	282.29200000000003	-0.2225000000000006	6	2	0	0
[2416153.]	0.26035438186999604	OC[C@H]1O[C@H](OC[C@@H]2O[C@H](CO)[C@@H](O)[C@H]2O)[C@H](O)[C@@H](O)[C@@H]1O	326.298	-4.715599999999994	10	7	5	0
[49150.426]	0.2936300369422855	C/C=C/CC/C=C(\C)C(=O)OC[C@H](C)[C@@H](O)CC(=O)O	284.352	2.3039	5	2	9	0
[47046.11]	0.7870222232683788	COCCC[C@H](NC(=O)c1ccc(F)cc1)c1ccc(F)cc1	319.351	3.8625000000000025	2	1	7	2
[1350548.2]	0.7820569302943802	C[C@@H](c1ccccc1)c1ccccc1O	198.265	3.544000000000002	1	1	2	2
[657.23987]	0.09668851003347849	O=C1CN[C@H](C(=O)N[C@@H](C(=O)N[C@@H](CCc2ccccc2)C(=O)O)[C@H](O)C(Cc2ccccc2)NCCN(CCCl)CCCl)N1	665.6189999999998	0.060300000000006515	9	7	20	2
[8131995.5]	0.7992484445643814	CCC[C@@H](NC)C(=O)Nc1ccccc1C	220.316	2.3216200000000002	2	2	5	1
[1.2747016]	0.23458125984614386	COc1cc(CCNC(=O)c2c(-c3ccc(F)cc3)c(-c3ccc(F)cc3)c(CC[C@@H](O)C[C@@H](O)CC(=O)[O-])n2C(C)C)c1	607.6740000000002	4.455900000000004	6	3	15	3
[81281.95]	0.3429693839556009	CC(C)C(=O)Oc1ccccc1C(=O)c1ccc(C(=O)c2ccc(F)cc2)cc1	390.41	4.849100000000004	4	0	6	3
[328925.84]	0.2330761310638603	CNCO[C@]1(CNCN=O)C(C(C)(C)C)C1c1cccc([N+](=O)[O-])c1	350.4190000000001	2.6001000000000003	6	2	9	1
[9586.131]	0.6149745305371016	O[C@H]1CN[C@H](c2nc3c(cc2F)c(=O)c(C(=O)O)cn3-c2ccc(F)cc2F)C1	405.33200000000005	1.8964999999999999	6	3	3	3
[10694.531]	0.35674521007832544	COc1c2c(nc3ccc(OC(=O)N4CCC(N5CCCCC5)CC4)cc13)-c1cc3c(c(=O)n1C2)COC(=O)[C@]3(O)CC	588.6610000000005	3.5373000000000028	9	1	4	4
[198347.52]	0.7941464826185811	COc1ccc(Br)cc1C(=O)NC1CCN(Cc2ccc(F)cc2)CC1	421.31000000000023	3.9912000000000027	3	1	5	2
[1097.0244]	0.8589567381146251	Cc1cnc(C(C)(C)C)c(O)c1Nc1ccc(F)cc1	274.339	4.275820000000003	3	2	2	2
[86751.24]	0.7943278634914305	CCOc1cc(CCNC(C)=O)ccc1O	223.272	1.4694999999999998	3	2	5	1
[10876.275]	0.5286836856146953	CNCc1c(O)c2cc(OC)c(OC)cc2[C@]1(O)C(=O)C(C)C(=O)O	351.3550000000001	0.6832999999999998	8	4	7	1
[99909.98]	0.6831267087476348	O=C(CC[C@@H](O)CO)NC(=O)[C@H](Cc1ccccc1)c1ccccc1	341.40700000000004	1.7890999999999995	4	3	8	2
[570905.6]	0.35019364811739356	CCc1ccc(C[C@@H](N)C(=O)N[C@H]2[C@@H](O)[C@H](n3cnc4c(N(C)C)ncnc43)O[C@@H]2CO)cc1	469.5460000000003	-0.23989999999999773	9	4	8	3
[3359820.5]	0.46776443168754495	O=[N+]([O-])c1c(O)cccc1O	155.10899999999998	1.006	4	2	1	1
[27844.566]	0.3779799144530026	N[C@@H](CC[C@@H](O)C/C=C/C(=O)N1CCC(=O)N(CCCl)CC1)C(=O)O	375.85300000000007	-0.2145999999999993	6	3	9	0
[50275.758]	0.7094782580960448	CN1CCN(CCCN2c3ccccc3Sc3ccc(C(F)(F)F)cc32)CC1	407.50500000000017	4.945600000000005	4	0	4	2
[210708.94]	0.6459837924636058	COC(=O)C[C@@H]1CC[C@H]2[C@@H]3CCCC4=CC(=O)CC[C@]4(C)[C@H]3CC[C@@]21C	358.52200000000016	5.087700000000005	3	0	2	0
[4265436.5]	0.772950607709259	COc1ccc([C@@H]2c3ccccc3CC(=O)O2)cc1	254.28499999999997	2.8839000000000006	3	0	2	2
[412473.34]	0.8399909796914321	NS(=O)(=O)Nc1ccc(C(=O)c2ccco2)cc1Cl	300.72299999999996	1.7794	4	2	4	2
[1231249.]	0.7730798171054132	CCCCN(CCCC)C(=O)Nc1ccccc1	248.37	4.120700000000003	1	1	7	1
[9468114.]	0.5125069246930146	N[C@H](Cc1ccc(O)c(O)c1)C(=O)O	197.18999999999997	0.052200000000000135	5	4	3	1
[466202.25]	0.7497824720175054	COC(=O)[C@@]1(O)C[C@H]2[C@@H]3CCC4=CC(=O)CC[C@]4(C)[C@H]3CC[C@@]21C	332.44000000000005	3.032300000000001	4	1	1	0
[682698.3]	0.5101568892419974	CNC[C@H](O)c1ccc(O)c(O)c1	183.207	0.35060000000000013	4	4	3	1
[15914.09]	0.3171914484716806	C[C@@H](C[C@](C(N)=O)c1ccc(O)c(O)c1)C(=O)N[C@@H](CC(=O)O)C(=O)O	367.3340000000002	-0.42401000000000005	8	6	9	1
[167893.8]	0.6616143393076186	CC(=O)OC[C@H](CCCC(C)C)C(=O)O	216.277	2.0766	4	1	7	0
[5431.812]	0.791103723755317	CC1(C)NC(=O)C(c2ccc(F)cc2)c2cc(N)ccc21	284.334	2.9047	2	2	1	2
[20783.834]	0.7003421164947511	COC(=O)CC[C@H](C)[C@@]1(O)CC[C@H]2[C@@H]3CCC4=CC(=O)CC[C@]4(C)[C@H]3C(=O)C[C@@]21C	416.5580000000003	4.017700000000003	5	1	4	0
[31777864.]	0.8222817790708509	C1C[C@H]2CN(CCC2)CC(=O)N1CCN1CCN(c2ccccc2)CC1	356.51400000000007	1.7528999999999997	4	0	4	1
[665385.]	0.20920469863055047	O=C(CO)[C@H](O)[C@@H](O)[C@H](CO)O[C@@H]1O[C@H](CO)[C@@H](O)[C@H](O)[C@@H]1O	342.29699999999997	-5.552999999999993	11	8	8	0
[3.4592208e+08]	0.6822997553866551	Cn1c(=O)c2c(ncn2CC2OCCO2)n(C)c1=O	266.25699999999995	-1.1933999999999994	5	0	2	2
[1.723044e+08]	0.48014153716314295	C/N=C(/N)NC(=O)c1ccccc1	177.207	0.3608999999999999	2	2	1	1
[54851.93]	0.5696228108154765	C[C@@H](OC(=O)OC(C)(C)OC(C)=O)C(=O)O	234.20399999999995	0.9118999999999999	7	1	4	0
[1830982.8]	0.726643723870616	CC[C@@H](F)c1cc(F)ccc1O	172.174	2.9519000000000015	1	1	2	1
[1309790.5]	0.7521450742487874	O=c1nc[nH]c2c1ncn2[C@H]1CC[C@@H](CO)O1	236.23099999999994	-0.21050000000000008	5	2	2	2
[4796208.]	0.3158441445375122	O=C(O)[C@@H](O)[C@H](O)[C@H](O)C(=O)O	180.112	-2.7617000000000007	7	5	4	0
[944269.8]	0.570683149963468	CCCCCCCCCC(=O)O	172.268	3.2117000000000013	2	1	8	0
[3331.514]	0.28517658983293004	C=C(C)[C@H]1[C@H]2[C@@H]CC3=C4CC[C@@H](O[C@@H]4O[C@@H](C)[C@H](O)[C@H](O[C@H]5[C@H](OC)[C@@H](OC)[C@H]5O)[C@@H](O)[C@H](N)[C@@H]4O)CC[C@]4(C)[C@H]3CC[C@@]21C	634.8309999999998	2.4079900000000016	10	5	5	0
[60.75733]	0.054830173818856645	CCCC[C@H](NC(=O)[C@@H](Cc1ccccc1)NC(=O)CN)C(=O)N[C@@H](CCC(=O)O)C(=O)N[C@@H](CCCC(=O)O)C(=O)N[C@@H](CC(=O)O)C(=O)O	722.7490000000004	-1.5189999999999957	14	10	25	1
[27110.102]	0.8270435634528308	O=C1NN(c2ccc(Cl)cc2)C(=O)C(Cl)=C1O	273.075	1.5381999999999998	3	2	1	2
[2089.23]	0.5034786890909562	C=C(C)[C@@H](O)CC[C@H](C)[C@H]1CC[C@@]2(C)C3=CC(=O)C=C4C[C@@H](O)CC[C@]4(C)[C@H]3CC[C@@]21C	440.6680000000003	6.158900000000008	3	2	5	0
[166744.44]	0.8357062049410385	C[C@](Cn1ccnn1)([C@@H](O)CO)c1ccc(F)cc1	265.28799999999995	0.7283	4	2	5	2
[1551487.1]	0.5295336605014993	CN(CC(=O)NO)c1ccccc1	180.207	0.6281999999999995	3	2	3	1
[66711.8]	0.6355927729237216	CNCc1ccc(CS(=O)(=O)NC(=O)NC(=O)CN2CCCCC2)cc1	382.4860000000003	0.5475000000000008	6	3	7	1
[3459523.8]	0.6661660978377705	NC(=O)[C@H](Cc1ccccc1)NC(=O)O	208.217	0.3505999999999996	3	3	4	1
[2.0330427e+11]	0.24724266218733992	[N-]=[N+]=Nc1ccc([N+](=O)[O-])cc1O	180.123	2.242200000000001	3	1	2	1
[548053.2]	0.406390055327735	O=C(O[C@@H](C(=O)O)[C@H](O)[C@H](O)C(=O)O)c1ccccc1O	300.21900000000005	-1.1914	9	5	6	1
[465190.53]	0.581713595358005	C/C(N)=N/CCc1ccc(OC)cc1	192.26199999999997	1.6147999999999998	2	1	4	1
[30186.994]	0.723372428115529	C[C@@]1([C@@H]2CC[C@@H]3CCC3)CC[C@H]2CC[C@@]2(C)[C@H]1CC[C@]2(C)O	304.51800000000003	5.560300000000007	1	1	3	0
[25006.836]	0.26918868716570815	CN(CCOc1ccc(C[C@H](Nc2ccccc2C(=O)c2ccccc2)C(=O)O)cc1)c1ccccn1	495.5790000000002	4.9356000000000035	7	2	12	4
[2912166.8]	0.5244171577507207	C[C@@H](N)C(=O)Oc1ccccc1C(=O)c1ccccc1	269.29999999999995	2.1702000000000004	4	1	4	2
[19328.688]	0.7418252286732079	CC(C)[C@@]1(O)C[C@H]2[C@@H]3CCC4=CC(=O)CCC[C@]4(C)[C@H]3CC[C@@]21C	330.51200000000006	4.905400000000005	2	1	1	0
[13921913.]	0.4287777976990119	N[C@H]1C=C(CO)[C@@H](O)CC1	143.18599999999995	-0.6129000000000004	3	3	1	0
[1206.1349]	0.2432633281618843	CC(C)C[C@@H](c1ccccc1)C(=O)N1CCC[C@H]1C(=O)N[C@@H](CC(=O)O)C(=O)NCC(=O)NCC(=O)O	518.5670000000003	0.08380000000000565	8	5	13	1
[3454770.]	0.5588251961475821	C[C@@H](O)[C@H]1C(=O)N2C(C(=O)O)=C(S[C@@H]3CN[C@H](C(=O)N(C)C)C3)[C@H](C)[C@H]12	383.4700000000002	-0.3079999999999994	7	3	5	0
[17137936.]	0.8258925972340257	COc1ccc([C@H]2COc3ccccc3C2=O)cc1	254.285	3.054100000000001	3	0	2	2
[7.573835e+10]	0.3426777863228231	ClC1=C(Cl)[C@@]2(Cl)[C@@H]3[C@@H]4C[C@@H]([C@H]5O[C@@H]45)[C@@H]3[C@@]1(Cl)C2(Cl)Cl	380.913	4.481400000000002	1	0	0	0
[658590.2]	0.7941733402170982	O=C(Cc1ccccc1)c1ccccc1O	212.248	2.817600000000002	2	1	3	2
[9557055.]	0.6290814951669367	CCOc1ccccc1N	137.18199999999996	1.6675	2	1	2	1
[1051647.5]	0.7335177256332077	CCc1ccc(NC(=O)c2ccc(C(=O)OCCN3CCCCC3)cc2)cc1	380.48800000000017	4.144000000000004	4	1	7	2
[40168.434]	0.08276432307135799	CCCCCCCC[B-](OO)(O)OC[C@H](N)C(=O)OC[C@H](CO)C(=O)O	380.2230000000002	0.34790000000000193	10	5	16	0
[2983621.5]	0.7269926580745424	C=C(C)c1cc(OC)ccc1O	164.20399999999998	2.433900000000001	2	1	2	1
[374198.75]	0.7112775388712825	CC(=O)O[C@@H]1C[C@@]2(C)[C@@H]3C[C@H](C)C4=CC(=O)C=C[C@]4(C)[C@@]3(F)[C@@H](O)C[C@@]21C	376.46800000000013	3.534900000000002	4	1	1	0
[630321.8]	0.6758950968412794	Cc1ccc(/C=C/C(=O)O)cc1	162.18800000000002	2.09282	2	1	2	1
[626302.4]	0.5585904046338012	CC1(C)CC[C@@H]2C3=CCC4=CC(=O)C=C[C@]4(C)[C@H]3CC[C@]12C	296.45400000000006	5.240600000000005	1	0	0	0
[76905.445]	0.8831423888921255	CC[C@H](CO)NC(=O)[C@@H]1C=C2c3cccc4c3c(cn4C)C[C@H]2N(C)C1	353.4660000000001	1.9351	3	2	4	2
[6168668.]	0.6430931103668864	CO[C@](C)(COC(=O)OC)C(=O)O	192.16699999999997	0.25909999999999983	6	1	4	0
[77073.51]	0.7269011701231715	CC(C)(O)CCc1ccccc1	164.24800000000002	2.3901000000000003	1	1	3	1
[101911.625]	0.38699076255380355	CCCCCC[C@@H](CO)CCCCCCCCCC(=O)O	300.48299999999995	5.1608000000000045	3	2	16	0
[630550.9]	0.790985307512128	CC(C)(C)NC[C@@H](O)COc1nsnc1N1CCOCC1	316.4270000000002	0.5024999999999997	7	2	6	1
[991271.3]	0.2673318139614248	OC[C@@H]1O[C@H](O)[C@@H](O[C@H]2O[C@H](CO)[C@@H](O)[C@H]2O)[C@H](O)[C@@H]1O	312.271	-4.758099999999994	10	7	4	0
[876819.44]	0.5173943630764052	O=C1N=C(S)N(CCCl)CC1	192.67099999999996	0.7433000000000001	2	1	2	0
[89102.78]	0.6433361621414484	CC[C@@H](C)CC/C(C)=C/CC(=O)O	184.27899999999997	3.2337000000000016	2	1	6	0
[897650.25]	0.5694922612846259	COC(=O)[C@@H](NC(=O)c1ccccc1)C(=O)O	237.211	0.04259999999999947	5	2	4	1
[440026.7]	0.8152564875523666	CCN(CC)CC[C@]1(O)C(=O)Nc2cccnc21	249.31400000000002	0.9531999999999997	4	2	5	1
[14805.226]	0.8555863020986858	Fc1cccc(O[C@H](CSC2CCNC2)c2ccc(F)cc2)c1	335.419	4.180000000000003	3	1	6	2
[2.2645099e+08]	0.6279693586874899	CC(=O)O[C@@H]1[C@H]2CC[C@@]34[C@H]5C[C@H](C)C[C@H]5C[C@@H]4[C@H](C)[C@@H]3CC[C@@]21C	330.5120000000001	5.062700000000005	2	0	1	0
[236154.83]	0.6077120639237138	C=CC(C)(C)c1cccc(Cl)c1	180.67799999999997	3.803600000000003	0	0	2	1
[752693.25]	0.656378924582018	O=C1NC(=O)N(c2ccccc2)c2cc([N+](=O)[O-])ccc2N1	298.258	2.9880000000000004	4	2	2	2
[85140.36]	0.13724299458895658	NCCCC[C@@](N)(Cc1ccc(O)cc1)C(=O)N1CCC[C@H]1C(=O)NCC(=O)NCC(=O)NCC(=O)O	520.5870000000004	-1.8145999999999933	9	7	14	1
[2079763.6]	0.4897893183114091	CN(CCc1ccccc1)C(=O)C(CCCNC(=O)c1ccccc1)c1ccccc1	414.54900000000004	4.681500000000004	2	1	10	3
[1660.3473]	0.052869076239745294	CCC[C@@H](NCC)C(=O)NC(=O)N[C@@H](CC(=O)O)[C@@H](CC(C)C)C(=O)N1CCC[C@H]1C(=O)N[C@@H](CCCCN)C(=O)N[C@@H](Cc1c[nH]cn1)C(=O)N[C@@H]	746.9110000000001	-0.0638099999999921	11	9	23	1
[362927.75]	0.6033267110945117	C=CC(=O)Nc1ccc(OCC(O)CNC(C)C)c(OC)c1	308.37800000000004	1.5573999999999995	5	3	9	1
[9.627827]	0.3319980046547848	C[C@@H]1O[C@@H](Oc2c(-c3ccc(F)cc3)nc(C(C)C)n2/C=C/[C@@H](O)C[C@@H](O)CC(=O)O)[C@@H](O)[C@H]1O	494.5160000000002	1.715299999999999	9	5	10	2
[5677.5044]	0.7024799851906522	C[C@@](N)(CO)C(=O)OC[C@H]1CC[C@H]2[C@@H]3CCC4=CC(=O)CC[C@]4(C)[C@H]3CC[C@@]21C	403.5630000000003	3.3874000000000013	5	2	4	0
[6866.846]	0.790075748867331	CO[C@H]1[C@H](O)[C@H](C)O[C@H]2[C@@H]3CCC4=CC(=O)CC[C@]4(C)[C@H]3CC[C@@]21C	348.4830000000001	3.2715000000000023	4	1	1	0
[2980.7532]	0.276202202276146	CCCCC[C@H](/C=C/C=C\CCCCCCC(=O)O)OC(C)=O	324.46099999999996	5.036000000000004	4	1	14	0
[6374499.5]	0.6056467633421377	CC1(C)C=C[C@]2(C)CC[C@@]3(C)C4=CC(=O)CC[C@]4(C)[C@@]3(F)[C@@H](O)C[C@@]12C	360.51300000000003	5.163600000000006	2	1	0	0
[1798083.8]	0.8673816195021673	O=C(O)CCc1ccc(-c2ccccc2)cc1	226.27500000000003	3.3708000000000027	2	1	4	2
[431084.34]	0.2387038199681036	OCC1=C[C@@H](N[C@@H]2O[C@H](CO)[C@@H](O)[C@H]2O)[C@H](O)[C@H](O)[C@H]1O	307.29900000000004	-4.601399999999995	9	8	4	0
[15446.899]	0.8240069237957237	CN(C)CC[C@H](c1ccc(Cl)cc1)c1ccccn1	274.795	3.8186000000000027	2	0	5	2
[274671.9]	0.5618604428933036	O=C1N=C2NC(=O)c3ccccc3C(c3ccccc3)=C(O)N12	305.293	1.8843999999999999	4	2	1	4
[78.33876]	0.3060157931072454	COc1cc(-c2nc(-c3ccccc3)c(-c3ccc(F)cc3)nc2C(C)C)cc(OC)c1OC	458.5330000000003	6.765900000000006	5	0	7	4
[803.3426]	0.5144551350567301	CC1=C[C@H](O)[C@H](C)[C@@H](O)[C@H](C)[C@@H]1O[C@]1(C)CC[C@@H]2[C@@H]3CCC4=CC(=O)CC[C@]4(C)[C@@H]3CC[C@@]21C	470.6940000000004	5.6161000000000065	4	2	2	0
[306046.3]	0.36302999611042885	Cc1c([N+](=O)[O-])c(OCC[N+](=O)[O-])cc(C(F)(F)F)c1OCC[N+]([O-])C	382.27100000000013	2.2240199999999994	7	0	9	1
[1.9056767]	0.32885658800308076	CCCN[C@]1(c2ccc(O)cc2)C[C@H](/C=C/c2c(-c3ccc(F)cc3)nc(N(C)S(C)(=O)=O)nc2C(C)C)C1	552.7160000000001	5.825800000000005	6	2	10	3
[51547.098]	0.8761678090939888	OC[C@H](c1ccc(Cl)c(Cl)c1)c1ccc(Cl)cc1O	317.59900000000005	4.476600000000003	2	2	3	2
[128569.02]	0.7642756385531473	O=C(O)[C@H]1NCCc2cc(OC(F)(F)F)ccc2N1	276.21399999999994	1.5534999999999997	5	3	2	1
[97.86533]	0.18066393093210384	C[C@@H](N)C(F)(F)[C@H](C(=O)N[C@@H]1CCCN1c2ccccc2)C(=O)c1ccc(C(=O)N[C@@H](CCCC(=O)O)cc1)C(=O)O	588.6080000000004	2.1437999999999997	9	5	12	1
[6758978.5]	0.2660084806660891	OC[C@H](O)C[C@@H](O)[C@H](O)[C@H](O)CO	196.199	-3.1953	6	6	6	0
[6927.7764]	0.21779452211861108	CCCC(=O)O[C@@H](CCC(=O)O)[C@H](CCCNC(=O)C(C)(C)C)[C@@H](O)C(=O)NCc1ccccc1	492.61300000000017	2.799100000000001	7	4	15	1
[1.3394762e+08]	0.5424735881850112	NC(=O)c1sc(N)cc1O	158.18200000000002	0.1348000000000001	3	3	1	1
[836481.8]	0.8170616318945023	CC(C)(NC(=O)c1ccc(F)cc1)C(=O)O	225.21899999999997	1.4187	3	2	3	1
[1796419.6]	0.729580002628749	CC(=O)N/C(=C\c1ccccc1)C(=O)O	205.213	1.2482	3	2	3	1
[380277.56]	0.4026705709586638	N=[N+]=CC(=O)Cc1ccccc1	161.184	1.1081699999999999	1	1	3	1
[6.480586e+12]	0.5095939980477832	O=[N+]([O-])CCc1ccc(F)cc1	169.155	1.6449	2	0	3	1
[738923.6]	0.4815450388236752	Oc1cc(O)cc(O)c1	126.11099999999996	0.8033999999999999	3	3	0	1
[1.2952273]	0.1931580696986653	COc1cccc(CNC(=O)c2c(-c3ccccc3)c(-c3ccc(F)cc3)c(CC[C@@H](O)C[C@@H](O)CC(=O)[O-])n2C(C)C)c1	601.6950000000003	4.665200000000005	6	3	14	4
[258237.89]	0.7200954238847731	Cc1c(C(=O)O)cccc1C(=O)N1CCC[C@H]1C(=O)NCC(=O)O	334.32800000000003	0.4986200000000003	6	3	5	1
[413728.9]	0.8020744148650651	CC(C)C1=C2[C@H]3CCC4=CC(=O)CC[C@@H]4[C@@]3(C)C[C@@]21CC(=O)CO	328.45200000000006	3.6160000000000028	3	1	4	0
[425833.34]	0.6927274118934313	COc1cc2oc3ccccc3c(=O)c2c(OC)c1OC	286.283	2.9720000000000013	5	0	3	3
[300999.9]	0.8108987434343345	CCC[C@H](C(=O)c1ccc(O)cc1)c1ccc(O)cc1	270.328	3.8644000000000025	3	2	5	2
[724901.2]	0.2011276719859027	CO[C@@]1(NC(=O)CSCC#N)C(=O)N2C(C(=O)O)=C(CSc3nnnn3C)CS[C@@H]21	471.54600000000016	-0.7283199999999983	12	2	9	1
[1020183.5]	0.763478015256529	C=CCOc1cc(CC2CNC(=O)N2)ccc1OC	262.309	1.4839	3	2	6	1
[79773.77]	0.29061898585957946	COC(=O)/C(C)=C\CCC[C@]1(C)[C@@H]2CC[C@@]2(C)[C@H]3CCC[C@@]2(C)[C@H]3CC[C@@]21C	386.6200000000003	6.934900000000008	2	0	5	0
[13484935.]	0.8528036890699656	C[C@H](C(=O)O)c1cccc(C(=O)c2ccccc2)c1	254.285	3.1057000000000015	3	1	4	2
[58648.742]	0.6212765866222069	Oc1c(Br)cc(/C=C/c2ccc(Cl)cc2)cc1O	325.58900000000006	4.684100000000003	2	2	2	2
[63935464.]	0.6407931623552425	CC1=C2C=C3C(=O)CC[C@@]3(C)[C@@]2(C)CCC1=O	230.30699999999996	2.981300000000001	2	0	0	0
[2.6764558e+08]	0.6160588057082272	CCC[C@@H](CCO)SCC(=O)[O-]	191.27199999999996	0.020600000000000007	4	1	7	0
[1062041.8]	0.7800150726852562	O=S(=O)(Cl)c1ccc(C2=C(Cl)C2=O)cc1	263.101	2.1703	3	0	2	2
[5743.082]	0.2659365134028091	COC(=O)[C@@]1(c2ccc(OC)cc2)OC(=O)[C@H]1C[C@H](OC(=O)C(C)C)[C@@](C)(OC(=O)c1ccccc1)C(=O)O[C@@H](C)C	584.6180000000003	3.761700000000003	11	0	12	2
[7607.9697]	0.5290140447723494	C[C@@H]([C@@H]1CC[C@H]2[C@H]3[C@@H]4CCC5=CC(=O)CC[C@]5(C)C3)[C@@H](O)[C@]4(C)CC[C@]2(C)[C@H]1C	398.6310000000002	6.177600000000008	2	1	0	0
[5497.1406]	0.5948324994148486	COc1ccc(O)cc1C(=O)NCCc1ccc(S(=O)(=O)NC2CCCCC2)cc1	432.5420000000002	2.984300000000001	5	3	8	2
[301588.1]	0.25462210682411823	CN[C@H]1C[C@@H](N)[C@H](O[C@H]2O[C@H](C(=O)N)[C@H](O)[C@H]2O)[C@H](O)[C@@H]1C(=O)O	349.34000000000003	-4.315699999999993	10	7	5	0
[14414.772]	0.14140501135752495	CO[C@H]1O[C@H](CO)[C@@H](O[C@H]2C[C@@](C)(O)[C@H](OC(=O)CCCCCCCCN)C2)[C@H](O)[C@@H](O)[C@@H]1O	493.59400000000045	-0.6674999999999958	11	6	13	0
[6995385.5]	0.8387111057633785	Cc1ccccc1SC1CCN(C(=O)C(C)C)CC1	277.43300000000005	3.7341200000000025	2	0	3	1
[2.1708753]	0.49312986084969707	CC(C)c1nc(-c2ccc(F)cc2)cc(-c2ccc(F)cc2)c1/C=C/[C@@H]1C[C@@H](O)CC(=O)O1	449.4970000000002	5.896900000000007	4	1	5	3
[742.7625]	0.24139389493600885	CC(C)(O)[C@@H](CCCc1ccccc1)C(=O)N1CCC[C@H]1C(=O)N[C@@H](CCC(=O)O)C(=O)NCC(=O)O	519.5950000000005	0.9378000000000029	8	5	14	1
[1710907.2]	0.5501217966938848	CC(=O)Oc1ccccc1C(=O)O	180.15899999999996	1.3101	4	1	2	1
[6.57041e+08]	0.6836064869268514	c1c[nH]c(CN2CCCC2)n1	151.213	1.0054999999999998	2	1	2	1
[133919.95]	0.8530191203901262	COc1ccnc(C[S@@](=O)c2ccc(N)cc2)c1OC	292.36000000000007	1.9888	5	1	5	2
[5.0603932e+14]	0.48837238667997585	S=C=Nc1cccc2ccccc12	185.251	3.5741000000000014	1	0	1	2
[5674136.]	0.4435105912731592	O=c1ccn([C@@H]2O[C@H](CO)[C@@H](O)[C@H]2O)c(=O)[nH]1	244.20300000000003	-2.8519	6	4	2	1
[597384.9]	0.6853134429962167	OCCCc1ccc(O)cc1	152.19299999999998	1.3171	2	2	3	1
[679110.]	0.6525706708346056	CN[C@H](C)[C@H](O)c1ccc(O)cc1	181.23499999999999	1.0334999999999996	3	3	3	1
[4.6220605e+09]	0.6007744719210959	CC(=O)c1nc2ccccc2o1	161.15999999999997	2.0304	3	0	1	2
[3875155.8]	0.6760870934103842	CS(=O)(=O)Nc1ccc([N+](=O)[O-])cc1Oc1ccccc1	308.315	2.7586000000000013	5	1	5	2
[212.41237]	0.22892481527797487	CC(C)=CC/C=C(\C)C(=O)O[C@H]1C[C@@H](C)C=C2C=C[C@H](C)[C@H](CC[C@@H]3C[C@@H](O)CC(=O)O3)[C@H](C)C[C@@]21C	512.7310000000003	6.8683000000000085	5	1	7	0
[25858.748]	0.4158222223252541	N#Cc1nc2ccccc2n1CN(Cc1ccc(OCC(=O)O)cc1)C(=O)c1ccccc1O	456.45800000000014	3.3770800000000025	7	2	8	4
[1236.3447]	0.4683330433225475	CCCCCCCCC#CC#C/C=C\CCCC(=O)O	274.404	4.5549000000000035	2	1	10	0
[250636.73]	0.7307675430041118	C[C@@H]1O[C@H](OCc2cc(F)ccc2)[C@H](O)[C@@H](O)[C@@H]1O	272.272	0.16980000000000006	5	3	3	1
[23186918.]	0.29668822495846703	O=C(N/N=C/C(=O)c1ccc([N+](=O)[O-])o1)c1cc([N+](=O)[O-])cc([N+](=O)[O-])c1O	393.2240000000001	1.3082999999999998	10	2	7	2
[1699199.5]	0.4361738106721368	CCCCCCOC(C)=O	144.21399999999997	2.1298000000000004	2	0	5	0
[1295103.9]	0.724390732598199	COC1=C[C@H](C)[C@H]2C[C@@H]3CCC4=CC(=O)CC[C@]43[C@H](C)[C@H]21	286.41499999999996	4.124300000000003	2	0	1	0
[7.0638747]	0.5359914310335363	CC(C)c1c(/C=C/[C@@H](O)C[C@@H](O)CC(=O)[O-])c(-c2ccc(F)cc2)cn1-c1ccccc1	436.503	3.6719000000000026	4	2	9	3
[105885.445]	0.4916350089996279	Oc1ccc([C@H](O)C[C@@H](O)CC(=O)[O-])cc1O	241.21899999999997	-0.9778000000000004	6	4	5	1
[419300.62]	0.6233683245062535	CCC(=O)SCCN(C)CCOC(=O)C(C)C	261.38699999999994	1.7871999999999997	5	0	8	0
[511331.1]	0.7678742465798941	C[C@H]1NC(=O)CN1C(=O)[C@@H](CCc1ccccc1)NC(=O)Cc1ccccc1	379.4600000000001	1.6511	3	2	7	2
[13009.578]	0.6389509580864461	CC(C)(C)NCC(O)c1ccc(O)c(CO)c1	239.315	1.3059999999999998	4	4	4	1
[47676.543]	0.10655543025663831	N[C@@H](CCCCNC(=O)[C@@H]1CCCN1C(=O)[C@H](Cc1ccccc1)NC(=O)CN)C(=O)NCC(=O)NCC(=O)O	561.6400000000002	-2.405599999999991	9	7	16	1
[5280.955]	0.1568477045271902	COc1cc([C@@H](O)[C@H](N)CO[C@H]2O[C@H](C)[C@@H](O)[C@H](O)[C@H]2O[C@@H]2O[C@H](C)[C@@H](O)[C@H](O)[C@H]2O)cc(O)c1O	521.5160000000002	-2.836999999999997	14	9	8	1
[653.0986]	0.0953976290969257	CO[C@@H]1[C@H](O)[C@@H](OC)[C@H](O[C@H]2O[C@H](C)[C@@H](O[C@H]3OC[C@@](C)(O)[C@H](OC(=O)[C@H](O)CC(=O)O)[C@H]3O)[C@@H](CO)[C@@H](O)[C@H]2O)C[C@@H]1O	644.6200000000005	-4.796999999999987	18	9	11	0
[1135.7798]	0.3839543586450826	CC(C)[C@@H]1Oc2c(O[C@H]3C[C@H](O)C[C@H](O)[C@@H]3C)c(-c3ccc(F)cc3)c(C(=O)Oc3ccccc3)c2c1OC	536.5960000000002	4.902300000000005	7	2	7	2
[15525.867]	0.3444009643961377	CCCCC[C@@H](O)CC(=O)Nc1ccccc1C(=O)OCC(O)C(=O)O	367.39800000000014	1.5587	7	4	11	1
[153877.12]	0.8145402653650574	O=C(c1cc(F)ccc1F)N1CCCC(Cc2ccccc2)CC1	329.39000000000004	4.449800000000003	1	0	3	2
[2481663.2]	0.5852778897985799	CCOC(=O)CCc1ccc(N)cc1	193.246	1.7645	3	1	4	1
[60.813683]	0.36011822777183544	C[C@H](N[C@@H](CCc1ccccc1)C(=O)O)[C@H]1CCC[C@H]2[C@@H]3C[C@H](O)C[C@@H]4C[C@@H](O)CC[C@]4(C)[C@H]3CC[C@]12C	525.7740000000005	5.821300000000006	5	4	7	1
[973.9538]	0.7532722919869409	C[C@@H]1CC(=O)c2c(O)cc(O)cc2CC(=O)CCC1	262.30499999999995	2.6022	4	2	0	1
[11410.791]	0.7732966432588447	Clc1ccc(-c2ccccc2Cl)c(Cl)c1O	273.546	5.019400000000002	1	1	1	2
[1075848.8]	0.7293666179005563	C[C@H]1CC[C@@H](C)N1CCc1ccccc1	203.32900000000004	3.1019000000000014	1	0	3	1
[61857.816]	0.4367736241478028	CCCCCOc1ccc(OCC(=O)OCCN(C)CC)cc1	323.433	3.1293000000000015	5	0	12	1
[2.166116e+11]	0.5988163606060163	CC1(C)[C@@H](C(=O)O)N2C(=O)C[C@H]2S1(=O)=O	233.24499999999998	-0.794999999999999	5	1	1	0
[46529.766]	0.41562778573324183	CCC[C@H]1O[C@H]2CC(=O)[C@@]3(C)[C@H](C)C[C@@]2(C)[C@H]1C4=CC(=O)CC[C@]4(C)[C@H]2CC[C@@]1(C)[C@H]3CC[C@@]21C	480.7330000000004	7.323500000000009	3	0	2	0
[1376.7007]	0.6202867926666685	CC1=C[C@](C)(O)CC2=C[C@@H]3CCC4=CC(=O)CC[C@]4(C)[C@H]3CC[C@@]21C	340.5070000000001	5.135700000000005	2	1	0	0
[354363.]	0.43084546900984294	CCCSc1ccc(C(=O)OCCN(CC)CC)cc1N	310.46299999999997	3.2695000000000007	5	1	9	1
[50.08875]	0.4212900333687141	C=C(CC(C)C)C(=O)OC[C@H]1C[C@@H](C)C=C2C=C[C@H](C)[C@H](CC[C@@H]3C[C@@H](O)CC(=O)O3)C21	444.61200000000025	4.999300000000006	5	1	8	0
[378.76715]	0.5381187271101059	Cc1ccnc(N/C=C/[C@@H](O)C[C@@H](O)CC(=O)O)c1Cc1ccc(F)cc1	374.4120000000001	2.6321200000000005	6	4	9	2
[454686.62]	0.5643802987485415	CC(C)(O)C[C@](C)(CCCCO)C(=O)O	218.29299999999998	1.4008999999999998	4	3	7	0
[13692486.]	0.7295816801359171	Nc1ccccc1Oc1ccccc1	185.22600000000003	3.0611000000000015	2	1	2	2
[667.96686]	0.7814715486210424	CCC/C=C1\OC(=O)C(S(=O)(=O)NC(=O)NC(C)=O)c2ccccc21	366.3950000000001	1.601	6	2	4	1
[60742.77]	0.48914584975082215	CCCC[C@H](C)C[C@H](O)CCCCCCCC(=O)O	272.42899999999986	4.379000000000003	3	2	13	0
[64773.9]	0.7336335907975375	CC(C)CCOC(=O)C(c1ccccc1)c1ccccc1	282.38300000000004	4.4078000000000035	2	0	6	2
[1801.0442]	0.1694164669683843	C[S@](=O)C[C@H](NC(=O)[C@@H](CCc1ccccc1)NC(=O)[C@@H](Cc1ccccc1)C(=O)N[C@@H](CC(=O)O)C(=O)O)C(C)C	601.7220000000003	1.5263000000000015	8	5	17	2
[5336.7275]	0.6901212232358448	CC[C@@]1(C)OC(=O)[C@@H](NC(=O)[C@@H]2C[C@H](O)[C@@H](O)[C@H](C)O2)c2ccccc21	363.4100000000001	0.9250999999999994	6	3	3	1
[521108.97]	0.3275037453254436	COc1ccc(C[C@@H](N)C(=O)N[C@H]2[C@@H](O)[C@H](n3cnc4c(N(C)C)ncnc43)O[C@@H]2CO)cc1	471.51800000000026	-0.7936999999999972	10	4	8	3
[56.630173]	0.3415631653315242	CC(C)=CC[C@@H](/C(C)=C/C(C)=C/C(C)=C/C(C)=C/C(=O)O)C(C)(C)O	346.5110000000001	5.599600000000007	3	2	8	0
[1090124.]	0.8594006484030057	CNC(=O)[C@H](CCc1ccccc1)NC(=O)c1ccc(F)cc1	314.36	2.3029	2	2	6	2
[3550728.8]	0.8015823313615688	COc1ccc2cc(CCC(C)=O)ccc2c1	228.29099999999997	3.370000000000002	2	0	4	2
[9955580.]	0.2976246368755013	OC[C@@H]1O[C@H](OC[C@@H]2O[C@H](CO)[C@@H](O)[C@H]2O)[C@H](O)[C@@H]1O	296.272	-4.076499999999998	9	6	5	0
[78899.3]	0.7991874290143852	CC[C@H](C(C)C)[C@H](O)[C@H](C)c1ccccc1	220.356	3.8332000000000033	1	1	5	1
[715055.1]	0.4722859694934958	C=CCS[S@](=O)CCc1ccccc1N	241.38099999999997	2.3942	3	1	6	1
[725820.56]	0.7760869596059278	COc1ccc(C[C@@H]2NC[C@H](O)[C@H]2OC(C)=O)cc1	265.30899999999997	0.5020999999999994	5	2	4	1
[1.3555808]	0.17331993963909145	CC(C)n1c(CC[C@@H](O)C[C@@H](O)CC(=O)[O-])c(-c2ccc(F)cc2)c(-c2ccccc2)c1C(=O)Nc1ccc(S(N)(=O)=O)cc1	636.7220000000001	3.6263000000000014	7	4	13	4
[85052.31]	0.5154431353818314	COc1cc(Cc2nc(N)nc(N)c2Sc2ccc(N(C)C)nc2)cc(OC)c1O	428.5180000000002	2.566800000000001	10	3	7	3
[1.8540648e+08]	0.5302216682110639	O=c1ccc2ccccc2o1	146.14499999999998	1.793	2	0	0	2
[465056.56]	0.4474243917326082	CCOc1cc(C=O)ccc1OC(=O)C(C)C	236.26699999999997	2.4592	4	0	5	1
[23763552.]	0.755476256361758	CC(C)(C(=O)c1cccnc1)c1cccnc1	226.279	2.637100000000001	3	0	3	2
[137.7831]	0.10549243252777502	CCc1cc(S(C)(=O)Nc2ccccc2)nc(-c2ccc(F)cc2)c1/C=C/[C@@H]1C[C@@H](OCc2ccccc2)CC(OCC(=O)O)CC(=O)O1	688.8180000000002	6.646700000000007	8	3	13	4
[inf]	0.3258418384593832	C[C@@H](CO)[N+](=O)[O-].C[C@H](O)CC(O)OC	225.24099999999999	-0.6340000000000003	6	3	5	0
[3694717.2]	0.6665908434727298	CC1=C(CCO[P@](=O)(O)OCC1)C(=O)O	236.15999999999997	1.3149	6	2	1	0
[286.7328]	0.10104920987019933	NC(N)=C/C=N\C(=O)N[C@H](Cc1ccccc1)C(=O)N1CCC[C@H]1C(=O)N[C@@H](CCC(=O)O)C(=O)N[C@H](CCC(=O)O)C(=O)O	631.6430000000004	-1.088299999999992	12	8	16	1
[4181.8843]	0.6268005555997375	C/C(=C\CNc1ccc(OCC(=O)O)cc1)CCc1cccc(OC)c1	355.434	4.149600000000003	5	2	10	2
[20133.283]	0.828620590759535	Cc1[nH]c(/C=C2\C(=O)Nc3ccccc3C2C)cc1OC	282.343	3.4709200000000022	2	2	2	2
[3759.429]	0.8408302507518604	C[C@H](N)[C@@H]1N=CC[C@H](Cc2ccccc2)c(-c2ccccc2)N1CCO	351.49400000000014	3.028700000000002	3	2	6	2
[14079.62]	0.060160736308307386	CC[C@H](C)[C@H](NC(=O)[C@@H](N)CC(C)C)C(=O)N[C@@H](CC(C)C)C(=O)N1CCC[C@H]1C(=O)N[C@@H](CCCCN)C(=O)N[C@@H](Cc1c[nH]cn1)C(=O)N[C@@H]	730.9560000000001	0.26179000000000807	9	8	22	1
[3067.9639]	0.7179796570648974	CC(=O)N[C@H]1C[C@H]2C[C@H]3CCC4=CC(=O)CCC4=C3[C@@H](c3ccc(N(C)C)cc3)C[C@@]21C	432.6080000000002	5.156800000000006	3	1	3	1
[904144.6]	0.45635026296227416	C=C(CCCCC(=O)O)CCCC(=O)O	214.26099999999994	2.4425	4	2	9	0
[5566.232]	0.8592202780688689	O=C1[C@@H](O)N=C(c2ccc(F)cc2)c2cc(N3CCNCC3)c(F)cc21	357.3600000000001	1.7265000000000001	4	2	2	2
[14156.983]	0.5793131819315461	CCN(CCNC(=O)c1ccc(Cl)cc1)c1ccc(-c2ccc(F)cc2)cc1	396.8930000000001	5.4024000000000045	2	1	7	3
[1184062.4]	0.2216455565667932	COc1cc(CC[C@@H](N)C(=O)N[C@H]2[C@@H](O)[C@H](n3cnc4c(N(C)C)ncnc43)O[C@@H]2CO)cc(OC)c1O	531.5700000000004	-0.6893999999999982	12	5	10	3
[12643.416]	0.5173762340305803	COc1ccc(OCC(CN)CCC(O)OC)cc1Oc1ccccc1O	377.43700000000007	2.8918000000000013	7	3	11	2
[10461893.]	0.7996338957423308	O=C(O)[C@H]1CCC2=CC(=O)C=C[C@H]2[C@H]3CC[C@@]31C(=O)O	276.288	1.6435	5	2	2	0
[3601.511]	0.3974071172692899	CCCSC[C@@H](NC(=O)Cc1ccc(F)cc1)C(=O)N1CCC[C@H]1C(=O)OC(C)(C)CC	466.61900000000037	3.719000000000003	5	1	11	1
[520812.84]	0.7947233101066529	CO[C@@H]1c2cc(C(=O)OC)ccc2C(=O)c2ccccc21	282.295	2.753400000000001	4	0	2	2
[104757.695]	0.7864380629713839	COc1ccc(Nc2ccccc2C(=O)O)cc1O	259.26099999999997	2.8426000000000013	5	3	4	2
[2004178.9]	0.6900977581248935	C=CCOc1ccc2c(c1)C(=O)c1ccc(C)cc1C2=O	278.307	3.3352200000000014	3	0	3	3
[1242056.4]	0.5783198770575686	CCCCCCCCC(=O)O	158.241	2.821600000000001	2	1	7	0
[1478977.5]	0.303751652869489	NC(=O)CCOCCOC(=O)CC(=O)O	219.19299999999998	-1.1037000000000001	6	2	8	0
[3881.6372]	0.5990282708270702	Cc1[nH]c2ccc(OC(OC(C)=O)C(C)C)cc2c1CN3CCC(O)CC3	374.4810000000002	3.357020000000002	5	2	6	2
[1.8513796]	0.43808851525606146	COc1cc(C)c(-c2cc(-c3ccc(F)cc3)c(/C=C/[C@@H]3C[C@@H](O)CC(=O)O3)c(C(C)C)n2)cc1	475.56000000000023	6.074820000000007	5	1	6	3
[9603.225]	0.51155238164034	CC/C=C/C[C@@H]1C[C@H](O)C[C@@H]1CC[C@@](C)(O)[C@H](O)C(=O)O	300.395	1.7065	5	4	8	0
[295427.03]	0.7363604716088504	C#CCN(Cc1ccccc1)C(=O)O	189.21399999999997	1.7998000000000003	2	1	3	1
[522356.8]	0.6009294767208498	COC(F)(F)C(C)(C)S	156.197	1.9339999999999997	1	1	2	0
[3691096.5]	0.690356697170897	CC(=O)COC(CCn1cnc2cnc(N)nc21)COC(C)=O	321.3370000000001	0.33589999999999975	8	1	8	2
[240077.19]	0.6739410215820828	CC(C)=CCC1(C(=O)NCC(=O)O)CC1	211.26099999999997	1.3236999999999999	3	2	5	0
[205001.58]	0.5694190603501526	C=C1[C@@H](O)C[C@H]([C@@]2(C)[C@@H]3CC[C@@]2(C)CC[C@@]3(C)[C@H]2CC[C@@]12CO)[C@@H](O)CO	378.5530000000001	2.888000000000002	4	4	3	0
[329594.03]	0.6501546159051407	O=c1ccoc2c(-c3ccc(F)cc3)cccc12	240.233	3.5991000000000017	2	0	1	3
[4903526.]	0.9090308330593023	N#Cc1ccc(COc2ccc(C(=O)O)cc2)cc1	253.257	2.8354800000000004	4	1	4	2
[46573.67]	0.38494062080806524	C=C[C@H](O)C#CCCCCCC(=O)O	196.24599999999998	1.5718	3	2	6	0
[14173.424]	0.8554651141483389	CO[C@H]1c2c(C)c(OC)cc(OC)c2cc(CCC(=O)O)cc1C	332.3960000000001	3.9078200000000027	5	1	6	1
[1487.3679]	0.17109945263489132	CSCC[C@@H](NC(=O)[C@@H](Cc1ccccc1)NC(=O)[C@@H](N)Cc1ccccc1)C(=O)N[C@@H](CC(=O)O)C(=O)O	558.6570000000004	0.5659000000000038	9	6	16	2
[9832577.]	0.9375070054205561	CN1C(=O)[C@@H](CC(=O)Nc2cccnc2)c2ccccc21	281.31500000000005	2.1704	3	1	3	2
[276021.62]	0.47129702163346204	CS(=O)(=O)CCCCCOS(C)(=O)=O	244.33399999999997	0.1775000000000002	5	0	7	0
[55552.94]	0.7213700331055823	CN1CCN(c2nc3c(cc2F)c(=O)c(C(=O)O)cn3-c2ccc(F)cc2F)C1	404.34800000000007	2.2104999999999997	6	1	3	3
[937481.]	0.6166116116190477	CC(=O)O[C@@]1(C(C)=O)CC[C@H]2[C@@H]3C=C(Cl)C4=CC(=O)[C@@H]5C[C@@H]5[C@]4(C)[C@H]3CC[C@@]21C	416.9450000000003	4.607600000000004	4	0	2	0
[47560.742]	0.7716328674736631	Cc1ccc(-c2oc3cc(O)ccc3c(=O)c2OCCN(C)C)cc1	339.3910000000001	3.4144200000000025	5	1	5	3
[19231.898]	0.2500795450286865	O=C(O)[C@H](O)[C@@H](O)[C@H](O)[C@@H](O[C@H]1[C@@H](O)[C@@H](O)[C@@H]1O)c1ccccc1O	360.3150000000001	-2.917899999999999	10	8	7	1
[797367.]	0.7514859268568042	Oc1ccc2c3c1O[C@H]1[C@@H](O)CC[C@@]4(O)[C@@H](C2)N(CC2CCC2)CC[C@]314	357.4500000000003	1.7072999999999998	5	3	2	1
[132132.2]	0.681983369698047	CCCOC(=O)c1ccc(OCC(O)CNC(C)C)cc1	295.37899999999996	1.9910999999999999	5	2	9	1
[32465.918]	0.8431200665692136	CCOC(=O)NC(=O)c1ccc(/C=N/c2ccc(OC)c(C)c2)cc1	340.37900000000013	3.640520000000003	4	1	5	2
[29063.154]	0.20945651519031958	OC[C@H]1O[C@H](S)[C@H](O)[C@@H](O[C@H]2O[C@H](CO)[C@@H](O)[C@H](O)[C@H]2O)[C@H](O)[C@@H]1O	388.391	-5.098799999999992	11	9	4	0
[818842.]	0.2950044675459519	C=C(C(=O)OCC(C)C)C(=O)O	172.17999999999998	0.8263999999999998	4	1	4	0
[2538376.]	0.5541818739705442	O=C(O)CCCC[C@H]1CCSS1	206.332	2.7851000000000017	4	1	5	0
[311129.78]	0.7288112903327941	CC(=O)NCCc1cccc(O)c1	179.219	1.0708	2	2	3	1
[168.57774]	0.5267048180945374	c1ccc(-c2nsc(S(N)(=O)=O)c2-c2cccc(NC(=O)CC(=O)O)c2)cc1	417.46800000000013	2.5377	6	3	6	3
[1.4623283e+08]	0.8907842787993734	Cc1ccccc1Sc1ccc(C(=O)O)cc1	244.315	3.844420000000003	3	1	3	2
[3229259.5]	0.7414144871948513	c1csc(-c2csc(Nc3ccccc3)n2)c1	258.37100000000004	4.615200000000002	2	1	3	3
[6071329.]	0.6977979450617069	N#CC1=C(N)Oc2ccc(Cl)cc21	192.605	2.5400800000000006	3	1	0	2
[279.30853]	0.2628234200956571	CC(C)(C)NC(=O)[C@@H]1CN(Cc2cccnc2)CCN1C[C@@H](O)C[C@@H](Cc1ccccc1)C(=O)N[C@H]1c2ccccc2C[C@H]1O	613.8030000000003	2.8669000000000016	7	4	11	3
[2621184.]	0.6489204335813592	O=C(/C=C\c1ccccc1)O	148.161	1.7844	2	1	2	1
[8189649.5]	0.6143085768680232	Cc1cccc(O)c1NC(=O)C(C)N	194.23399999999998	0.9863199999999999	3	3	2	1
[715.59534]	0.39895528849748824	CC(C)CCC[C@H](C)[C@H]1CC[C@@]2(C(C)O)C3=CCC4C(C)(C)[C@@H](O)CC[C@]4(C)C3CC[C@]12C	458.7710000000003	7.775800000000011	2	2	6	0
[793.0249]	0.41647252529136647	CC[C@@H](C#CC#C/C=C/C=C/CCC(C)C)OC(C)=O	272.388	3.8835000000000033	2	0	6	0
[937481.]	0.6166116116190477	CC(=O)O[C@]1(C(C)=O)CC[C@H]2[C@@H]3C=C(Cl)C4=CC(=O)[C@@H]5C[C@@H]5[C@]4(C)[C@H]3CC[C@@]21C	416.9450000000003	4.607600000000004	4	0	2	0
[932491.2]	0.8005242690101381	COc1ccc2c3c1O[C@H]1C[C@@H](O)C=C[C@@]31CCN(C)C2	287.35900000000004	1.8503	4	1	1	1
[95295.68]	0.5052986766504375	CCCCCCO[C@H](C)CCC[C@@H](O)CCC(=O)O	274.40099999999995	3.3678000000000017	4	2	13	0
[66847168.]	0.6222268007937383	CCNC(=O)CCC(C)=O	143.18599999999998	0.49169999999999986	2	1	4	0
[410.13687]	0.13588297623763504	CN[C@@H]1[C@@H](O[C@H]2O[C@H](C)[C@@H](O[C@H]3C[C@@](C)(O)[C@@H](OC(N)=O)[C@@H](CC(C)C)[C@H](O)[C@@H]3O)[C@H](C)[C@@H]2O)[C@@H](O)[C@@H](O)[C@@H]1O	580.6720000000004	-2.4457999999999944	13	9	8	0
[1902711.9]	0.5643565474411641	CO/C=C(C(=O)O)c1ccc(O)cc1	194.186	1.4641	4	2	3	1
[16579.217]	0.7112783698014183	C=C(C)[C@@H](O)[C@@H]1CC[C@H]2[C@@H]3CCC4=CC(=O)CC[C@]4(C)[C@H]3CC[C@@]21C	342.5230000000001	5.071500000000006	2	1	2	0
[1417277.8]	0.4860799811760921	CC(C)=C[C@H]1C[C@H](C)[C@]2(CC[C@]3(C)C[C@@H]4C(C)=CC(=O)[C@H]4/C(C=O)=C\C[C@H]32)O1	382.5440000000001	5.213200000000005	3	0	2	0
[474017.38]	0.750440465982924	COc1nc(C)nc(Cl)c1NC1=NCCN1	241.68200000000002	0.8181199999999997	5	2	2	1
[40670.152]	0.10048812322413232	CC/C=C\CCCC(=O)O[C@H]1CC[C@@]2(C)C(=O)C=C[C@H]3C[C@H](CC[C@@H]4C[C@@H](O[Si](C)(C)C(C)(C)C)C(=O)O4)[C@H]3CC[C@]12C	614.9400000000002	8.498600000000007	6	0	11	0
[7.3979847e+12]	0.520631018455888	CC1(C)[C@H]2CC[C@@]1(C)C(=O)C2	152.237	2.401700000000001	1	0	0	0
[6967.305]	0.13555956630497829	C[C@@H](O)[C@H](NC(=O)[C@@H]1CCCN1C(=O)[C@H](Cc1ccccc1)NC(=O)CN)C(=O)NCC(=O)NCC(=O)O	534.5700000000003	-3.1537999999999915	9	7	13	1
[14293196.]	0.8022965212996782	O=C(O)[C@@H](Cl)c1ccc(N2CCNCC2)cc1	254.71699999999998	1.4606999999999999	4	2	3	1
[1059.5702]	0.7335735258968499	CO[C@H]1[C@@H](O)[C@@H](C)O[C@H]2[C@@H]3CCC4=CC(=O)CC[C@]4(C)[C@H]3CC[C@@]2(C)[C@H]1O	378.5090000000001	2.632400000000001	5	2	1	0
[7229.3564]	0.21751778620947723	N#C[C@@H](O[C@H]1O[C@@H](CO[C@@H]2O[C@H](CO)[C@@H](O)[C@H](O)[C@H]2O)[C@@H](O)[C@H](O)[C@H]1O)c1ccccc1	457.4320000000001	-3.108019999999997	12	7	7	1
[89126.41]	0.633560129787398	COC(=O)NCc1ccc(OCC(O)CNC(C)C)c(OC)c1	326.3930000000001	1.2888999999999997	6	3	9	1
[1061455.6]	0.5557861928576958	O=C(O)[C@H](CO)NC(=O)c1ccccc1O	225.20000000000002	-0.4325000000000003	5	4	4	1
[9540463.]	0.7992484445643814	CCN[C@H](CC)C(=O)Nc1ccccc1C	220.316	2.3216200000000002	2	2	5	1
[16049.86]	0.8915880432277354	Cc1ccc(S(=O)(=O)NC(=O)NN2CCCCCC2)cc1	311.4070000000001	1.7739199999999995	4	2	3	1
[139222.83]	0.40604859895814427	CCCCC#CCSc1ccccc1	204.33800000000002	3.9723000000000033	1	0	4	1
[163300.52]	0.5745612602479141	O=C1/C(=C\c2ccc(-c3ccccc3)cc2)C[C@@](O)(C(=O)O)[C@H]1C(=O)O	352.3420000000001	2.2262999999999993	6	3	4	2
[422296.75]	0.47080379514367743	CCCCCCC/C=C/C(=O)O	170.25199999999998	2.987700000000001	2	1	7	0
[10255.446]	0.4632578865843157	CC/C=C(/C)CCC1=C(C)CC/C1CCN1CCC(c2ccccc2)CC1=O	379.5880000000001	6.645700000000008	1	0	8	1
[66346952.]	0.7520713306353355	O=C1N(c2ccc(Cl)cc2)c2cc(Cl)ccc21	264.111	4.285300000000002	1	0	1	2
[262041.55]	0.6140153957989305	CC(C)C1=C2[C@@H]3CCC4=CC(=O)CC[C@]4(C)[C@H]3CC[C@]21C	284.443	5.074500000000005	1	0	1	0
[29673.562]	0.5506108284055236	C/C=C(\C)[C@@H](C)[C@H]1C[C@H](O)[C@@]2(C)C3=CC[C@H]4C(C)(C)C(=O)CC[C@]4(C)C3=CC[C@]12C(=O)O	440.6240000000003	5.718600000000006	4	2	3	0
[16586183.]	0.6697094941850071	CCCC[C@@H]1OC(=O)C[C@H]1C(=O)O	186.20699999999997	1.1929	4	1	4	0
[17569300.]	0.5481589825040829	Cc1ncc([N+](=O)[O-])n1CC(C)O	185.183	0.4805199999999999	4	1	3	1
[4200933.]	0.4539430690979258	CC[C@H]1[C@@H]2OC(=O)[C@@H](C)[C@]2(C[C@H]1OC(=O)C(C)[C@@H]1C[C@H](O)C[C@@]34CC[C@](C)(C3)C)[C@@]1(C)C(=O)O4	476.6100000000004	3.7950000000000026	7	1	1	0
[254119.64]	0.5922663842643541	N[C@H]1C=C[C@@H](CC[C@H](O)CC(=O)O)CC1	213.27699999999996	0.8956999999999999	4	3	5	0
[600117.1]	0.6892111172763022	CCOc1ccc2oc3ccccc3c2C(=O)c1	240.25799999999998	3.3449000000000018	3	0	2	3
[4852665.]	0.7117628776339167	CN[C@H](C)Cc1ccc(O)cc1	165.236	1.5425999999999997	2	2	3	1
[835349.]	0.34583626866251044	CCCCCS(=O)(=O)Nc1ccc([N+](=O)[O-])cc1O	288.32500000000005	2.2323	5	2	7	1
[2331865.]	0.6550248398751946	CCCCOc1ccc(OCCCN2CCOCC2)cc1	293.4069999999999	2.9666000000000015	4	0	9	1
[344779.7]	0.46513972249238905	COC(=O)C[C@@H]1O[C@@H](n2ncc(=O)[nH]c2=O)[C@H](OC(C)=O)[C@@H]1OC(C)=O	371.3020000000002	-1.7444999999999975	10	1	5	1
[5243.2075]	0.36141177523827095	C=C(C)[C@@H](C)CC[C@@H](C)[C@H]1CC[C@@]2(C)C3=CCC4C(C)(C)C(=O)CC[C@]4(C)C3=CC[C@]12C(C)C(=O)O	494.7600000000004	8.410100000000009	3	1	7	0
[569787.8]	0.4419443175949493	CCCCCCC1(CCCCOc2ccccc2)C(=O)c2ccccc21	350.5020000000001	6.340400000000007	2	0	11	2
[139491.03]	0.655289559368969	O=C(/C=C/[C@@H]1CC[C@@](C(O)c2ccc(F)cc2)O1)c1ccc(F)cc1	343.34900000000005	4.148290000000003	3	1	5	2
[3389386.8]	0.8387391406082887	FC(F)(F)c1ccc(C(C)(CO)CO)cc1	234.21699999999998	1.9477	2	2	3	1
[13311.92]	0.5881033568978759	C[C@@H](COc1ccccc1)NCC(O)c1ccc(O)c(C(N)=O)c1	330.38400000000007	1.5816	5	4	8	2
[33121.914]	0.4931519246003245	C[C@]12C[C@@H](c3ccccc3)C[C@@H]1CC[C@@H]1[C@@H]2CC[C@@]2(C)[C@H]1CC[C@]2(C)C	350.5900000000001	7.449000000000007	0	0	1	1
[120563.875]	0.9196732083115332	O=C(O)[C@@H](Oc1ccccc1Cl)c1ccccc1Cl	297.13700000000006	4.198100000000002	3	1	4	2
[731761.6]	0.578029884636738	O=c1[nH]c(=O)n([C@H]2C[C@H](O)[C@@H](CO)O2)cc1I	354.1	-1.2181000000000002	5	3	2	1
[10205.707]	0.043741557343612084	N[C@H](CCC(=O)N[C@@H](CSSC[C@H](NC(=O)CC[C@H](N)C(=O)O)C(=O)NCC(=O)O)C(=O)NCC(=O)O)C(=O)O	612.6400000000004	-3.8767999999999985	16	10	21	0
[17226980.]	0.65083387330713	O=C(O)/C=C\c1ccc(O)cc1	164.16	1.49	3	2	2	1
[5.7452007e+10]	0.5586436196761537	Cn1cnc2c(F)cccc21	150.15599999999998	1.7124	1	0	0	2
[15.593803]	0.449352370665624	CC(C)c1c(O)c(C(C)C)c(C(C)C)c(OCC(O)C[C@@H](O)CC(=O)[O-])c1-c1ccc(F)cc1	475.57700000000017	4.199200000000003	6	3	11	2
[6848813.]	0.5042866855865072	CC[C@H](C)CCCCC(C)C	156.313	4.2489000000000035	0	0	6	0
[142963.98]	0.7667049028263584	CCOc1cncc(C(C)(C)C)c1OC	209.28899999999996	2.7864000000000013	3	0	3	1
[11348331.]	0.41790816428699123	O=C(NO)Nc1ccccc1	152.153	1.1973	2	3	1	1
[259.91577]	0.2360563086384944	COc1cc([C@H]2O[C@@H](C)[C@@H](O[C@H]3C[C@@](C)(OC)[C@H](OC(=O)[C@@H](N)CC(=O)O)[C@H](C)O3)[C@@H](C)[C@@H](O)[C@@H]2O)cc(OC)c1O	601.6460000000003	0.8661000000000025	14	5	10	1
[11750536.]	0.6646984282853099	C[C@H]1O[C@]23N[C@H](C)C[C@H]4[C@@H](O)C[C@H]4[C@@H]3C[C@H]1C2=O	251.32599999999996	0.6853999999999996	4	2	0	0
[1147961.]	0.3732299828704284	C=C1[C@@H]2C[C@H](O)[C@]3(CCc4ccoc4C[C@H](C)[C@@]3(C)CC2)[C@H]1OC(=O)C=O	372.4610000000001	3.2386000000000017	5	1	2	1
[126168.15]	0.49595108745690736	CCOC(=O)[C@@]1(C(=O)Nc2ccc(F)cc2)N(C)C1=O	280.25500000000005	0.5380999999999996	4	1	4	1
[1626442.5]	0.4200314087340943	COCCO[C@@H](C)OC(=O)c1ccccc1	224.256	1.8524000000000003	4	0	6	1
[1536264.5]	0.7981617781495807	CSC[C@H](NC(=O)Cc1ccccc1)C(=O)O	253.323	1.1615000000000002	4	2	6	1
[152086.14]	0.729014638260797	CC(C)CC[C@H]1CC(C(=O)O)CC1	184.27899999999997	2.9235000000000007	2	1	4	0
[1804825.2]	0.5279993297902223	c1ccc(CCCCc2ccc(Nc3ccccc3)cc2)cc1	301.43300000000005	5.995600000000005	1	1	7	3
[187183.36]	0.550809337465528	C=CCc1cc(O)c(OC)cc1O	180.20299999999997	1.8348999999999998	3	2	3	1
[1167694.6]	0.43668199907431027	C=C1CC[C@H](OC(=O)C(C)C)C[C@H](O)C1=O	226.27199999999996	1.2243	4	1	2	0
[57057.38]	0.3929065789281729	C/C=C/C(C)=C/C=C(C)/C=C/CC1=C(C)CCC1(C)C	270.4599999999999	6.537900000000006	0	0	5	0
[233561.66]	0.7215733233809937	Cc1ccccc1C[C@@H](NC(=O)[C@@H](N)Cc1ccccc1)C(=O)O	326.396	1.6769199999999997	4	3	7	2
[57222.332]	0.7003332694904928	C=C(C)[C@]1(O)CC[C@H]2[C@@H]3CCC4=CC(=O)CC[C@]4(C)[C@H]3CC[C@@]21C	328.49600000000004	4.825500000000005	2	1	1	0
[8663.008]	0.5164404676052128	CC(C)[C@H](C(=O)Nc1ccc(F)cc1)C(=O)N[C@@H](CC(=O)O)C(=O)O	354.3340000000001	1.0804999999999996	6	4	8	1
[7512.439]	0.5309750601199015	C=CC(=C)CC/C(C)=C/C=C/C(C)=C/C(=O)O	232.323	4.042200000000003	2	1	7	0
[19688844.]	0.4309127051972632	O=C(N/N=C/c1ccc([N+](=O)[O-])o1)c1cc([N+](=O)[O-])cc([N+](=O)[O-])c1O	365.21400000000006	1.4736999999999998	9	2	6	2
[31710.064]	0.6440366667524915	CC(C)CCC/C(C)=C/C(=O)O	170.25199999999998	2.8436000000000003	2	1	5	0
[1325161.6]	0.4166388433340737	N/C(=N\CCC[C@@H](O)[C@H](O)c1ccccc1)c1ccccc1	298.386	2.2666000000000004	3	3	7	2
[4.274979]	0.6141257615897489	O=C(CI)Nc1ccc(I)cc1	386.958	2.6647000000000007	1	1	2	1
[4.1599204e+09]	0.3165786787720106	NNC(=O)c1ccncc1	137.142	-0.3149000000000006	3	2	1	1
[12354.819]	0.5182133174920934	C#Cc1cncc([C@@H](CS(=O)=O)NC(=O)O)c1	254.267	-0.016999999999999904	5	3	4	1
[75673400.]	0.551296349469733	Cc1ccc(Cl)cc1N	141.601	2.23062	1	1	0	1
[9.7226235e+14]	0.5779329963429556	O=c1[nH]c(Cl)c(F)cc1F	165.526	1.3065	1	1	0	1
[41559.484]	0.26126740257293796	CC(C)[C@@H](CN1CCC(O)(c2ccc(O)cc2)CC1)C(=O)N1CCCC[C@H]1C(=O)NCC(=O)NCCCCN1CCC1	585.7900000000001	2.0472000000000024	7	4	13	1
[649980.7]	0.6851943245098275	CC(=O)O[C@@H]1C[C@H]2[C@@H]3CCC4=CC(=O)CC[C@]4(C)[C@H]3CC[C@]12C	316.4410000000001	4.059900000000003	3	0	1	0
[635.09766]	0.703523494165622	CO[C@@H]1[C@H](COC(=O)c2ccc(C)cc2C)[C@@H](-c2ccc(F)cc2)C(=O)O[C@H]1C(=O)O	430.42800000000017	3.0243400000000005	7	1	6	2
[194578.64]	0.5423080953616322	C=C1CC[C@H]2C[C@@]3(C)CCC4=CC(=O)CC[C@@H]4[C@H]3CC[C@@]21C	298.47	5.464600000000005	1	0	0	0
[132415.39]	0.7195285345178133	CCCCCCOc1ccccc1C(=O)O	222.284	3.3439000000000014	3	1	7	1
[11782.263]	0.7081830668606285	CC(C)/C=C/c1ccc(O)cc1	162.232	3.0614000000000017	1	1	2	1
[14886.733]	0.5666610993386102	C=C(C)[C@@H]1CC[C@@H]2[C@@H]3CCC4=CC(=O)CC[C@]4(C)[C@H]3CC[C@]12C	312.49700000000007	5.710600000000006	1	0	1	0
[64884.45]	0.3311042119411355	CC(C)O[C@H]1O[C@@H](COC(=O)CC(=O)O)[C@@H](O)[C@H](O)[C@H]1O	308.28299999999996	-1.7630999999999981	9	4	6	0
[86116672.]	0.4427756175776297	CO[C@@H]1O[C@H](CO)[C@H](O)[C@@H]1O	164.157	-1.9282000000000008	5	3	2	0
[4008887.2]	0.7788990979633814	Cc1nc2ccc(NC(=O)c3ccc(C(=O)O)cc3)cc2n1C	309.32500000000005	2.8322200000000013	4	2	3	3
[812454.94]	0.7325276241844828	CN1CCC(=C2c3ccccc3CC(=O)c3sccc32)CC1	309.4340000000001	4.014400000000004	2	0	0	2
[10994963.]	0.7316897024039272	COc1cccc(CCN(C)CCCN2CCCCC2)c1	290.45099999999996	3.0455000000000014	3	0	8	1
[3.3825056e+08]	0.44797755619868146	CCC1(CC)C(=O)NC1=O	141.17	0.4491999999999999	2	1	2	0
[72622008.]	0.6261518225795569	CN1CCC[C@H]1c1cccnc1	162.236	1.8483	2	0	1	1
[134805.62]	0.9438143651111882	O[C@@](Cc1ccccc1F)S(=O)(=O)c1ccccc1F	297.30199999999996	2.8431900000000017	3	1	4	2
[1013371.6]	0.6435947997690569	C[C@H]1C(=O)O[C@H]2[C@@H]3CCC4=CC(=O)C=C[C@]4(C)[C@H]3CC[C@@]21C	300.39800000000014	3.445800000000002	3	0	0	0
[191414.78]	0.26885219244597214	N[C@@H](C(=O)O)[C@@H]1CCC[C@H]1C(=O)N[C@@H](CC(=O)O)C(=O)NCC(=O)O	359.3350000000001	-2.0250999999999975	9	6	9	0
[2369171.8]	0.771296738241799	Nc1ccc(OCc2ccccc2)cc1	199.25300000000004	2.847800000000001	2	1	3	2
[758.83325]	0.43256290711866313	COc1ccc([C@H](O)COc2ccc(CC3CC3)cc2)cc1NC(=O)c1ccc(F)cc1OC	465.52100000000013	5.160100000000005	5	2	10	3
[461758.8]	0.7075647442367569	NC(=O)c1cc(N)cc(NC(=O)CN2CCCCC2)c1	276.34	0.7920999999999994	4	3	4	1
[39543.945]	0.4765712375787556	C=C1C(C)(C)C(=O)O[C@H]2[C@@H]3CCC4=CC(=O)CC[C@]4(C)[C@H]3CC[C@@]21C	342.4790000000001	4.616100000000005	3	0	0	0
[32617.799]	0.6659165191743656	NCCc1cccc(S(=O)(=O)NC(=O)NC(=O)C(Cl)Cl)c1	354.2149999999999	0.5060000000000001	5	3	5	1
[84796.14]	0.6790044613947421	C[C@H](C(=O)OCC(=O)O)[C@H]1C(=O)O[C@@H](C(=O)O)[C@@H]1Cc1ccccc1F	368.3130000000001	0.8745	8	2	7	1
[374198.75]	0.7112775388712825	CC(=O)O[C@H]1C[C@@]2(C)[C@@H]3C[C@H](C)C4=CC(=O)C=C[C@]4(C)[C@@]3(F)[C@@H](O)C[C@@]21C	376.46800000000013	3.534900000000002	4	1	1	0
[40340824.]	0.5335652144024398	NC[C@@H]1CC=C(C(=O)O)C[C@H]1O	171.19599999999997	-0.27300000000000035	4	3	2	0
[10804.58]	0.7287363220343337	CN1CCN(c2cc(F)cc3c2c(=O)c(C(=O)O)cn3-c2ccc(F)cc2F)C1	403.36000000000007	2.815500000000001	5	1	3	3
[6219825.]	0.6741182264488175	CC(=O)O[C@@H](C)C(C)(C)OC(=O)OCC	218.24899999999994	1.8897000000000002	5	0	4	0
[55951.812]	0.8325220081385357	COc1c2cc(c(OC)c1OC)-c1ccc(OC)c(=O)cc1[C@@H](NC(C)=O)CC2	399.44300000000015	2.871600000000001	6	1	5	2
[672625.75]	0.8184388696043082	CC(C)(C)C(=O)NCC(O)c1ccccc1	221.3	1.8822999999999999	2	2	3	1
[595.9884]	0.32834650610487814	CC(=O)[C@]1(O)Cc2c(O)c3c(c(O)c2[C@@H](O[C@H]2C[C@H](N)[C@H](O)[C@H](C)O2)C1)C(=O)c1ccccc1C3=O	497.5000000000002	1.0202999999999998	10	5	3	3
[2054914.1]	0.5922664318874591	CC1(C)CCC[C@@]2(C)CC[C@]3(C)C(=O)C4=CC(=O)CC[C@]4(C)[C@@]3(F)[C@@H](O)C[C@@]21C	404.5660000000002	5.346800000000007	3	1	0	0
[439410.7]	0.7465591815493783	COc1cc(CO)c(C(=O)CCCN2CCCC2)c(OC)c1	307.39	2.2548000000000004	5	1	8	1
[1079208.9]	0.7661773730045591	CC(C)COc1ccc(C(=O)c2ccc(F)cc2)cc1	272.31899999999996	4.0915000000000035	2	0	5	2
[186314.23]	0.18196097853925627	O[C@H]1[C@H](O)[C@@H](O[C@@H]2O[C@H](CO)[C@@H](O)[C@H](O[C@H]3[C@H](O)[C@@H](O)[C@H](O)[C@H]3O)[C@H](O)[C@@H](O)[C@H]2O)O1	460.3850000000001	-7.589599999999989	15	11	5	0
[inf]	0.3508920282242626	CC(=O)O[C@H]1C[C@@H]2CC[C@@H]3[C@H](CC[C@@]4(C)[C@H]3C[C@H]([N+]3(C)CCCCC3)[C@@H]4OC(C)=O)[C@@]2(C)C[C@@H]1N1CCCCC1.[Br-]	637.7440000000003	2.9699000000000044	5	0	4	0
[9013.448]	0.5955672390257442	COC(=O)[C@@H]1C[C@@H]2C[C@H]3CCC4=CC(=O)CCC4=C3[C@@H](c3ccc(N(C)C)cc3)C[C@@]21C	433.59200000000016	5.441300000000006	4	0	3	1
[11644757.]	0.6415738646505927	C=C1[C@@H](OC(=O)c2ccc(CC(=O)O)n2C)C[C@H](O)[C@H]1C	293.31899999999996	1.1344999999999998	5	2	4	1
[184369.61]	0.6577452185749303	Cc1nc2n(c(=O)c1CCN1CCC(c3noc4cc(F)ccc34)CC1)CCCC2	410.4930000000003	3.5904200000000026	5	0	4	3
[44761096.]	0.3679684204888963	CCOC(=O)N/N=C(C)NC(C)=O	187.19899999999998	0.2019999999999998	3	2	2	0
[221580.73]	0.7043757773892224	CCCC(=O)[C@H](NCc1ccccc1)C(=O)O	235.28300000000002	1.5986	4	2	7	1
[3675.267]	0.566420451573874	COc1c(C)cc(Cl)cc1C(=O)NC1CCN(CCCOc2ccc(F)cc2)CC1OC	464.96500000000026	4.0843200000000035	5	1	9	2
[151912.77]	0.5258233205664964	COc1cc(/N=N/OC(C)CCCC(N)=O)cc(OC)c1OC	325.36500000000007	2.7718000000000007	5	1	10	1
[31553.05]	0.6527905750624595	CC[C@H](C)[C@@](C)(O)CC[C@@H](C)CCCC(=O)O	244.37499999999994	3.4547000000000017	3	2	9	0
[628489.9]	0.7520457659584818	COc1cc2c(c3oc(=O)c4c(c13)CCC4=O)[C@@H]1C=CO[C@@H]1O2	312.277	2.2764999999999995	6	0	1	2
[409449.28]	0.5792130349898795	C=C(C)[C@@H]1CC(=O)C(C)(C)CC1=O	180.24699999999996	2.1369	2	0	1	0
[1482351.]	0.8018430134972171	O=C1N=CN=C2c3ccccc3Nc3ccccc3C2C1	275.31100000000004	3.275100000000001	2	1	0	2
[50.2253]	0.5239133196371415	Cc1c(Cl)cc(Cl)c(Cl)c1Cc1c(O)c(Cl)cc(Cl)c1Cl	404.93500000000006	7.211820000000001	1	1	2	2
[1419006.1]	0.6395524316928904	CCCC(=O)OC[C@H](CCC)C(=O)O	202.24999999999994	1.8306	4	1	7	0
[70728.914]	0.5399567761719994	Oc1ccc(C#C/C=C/c2cc(O)c(O)cc2)cc1	252.269	2.8683000000000023	3	3	1	2
[1754315.2]	0.33602476320889413	N[C@H](CSSC[C@H](N)C(=O)O)C(=O)O	240.306	-0.8083999999999993	8	4	7	0
[95302.13]	0.11894567446678653	C=CCCCCC[C@H]1O[C@@H]1CCCCCCCC(=O)OCC(=O)CS(=O)(=O)O	418.55200000000013	3.621100000000001	7	1	18	0
[2460825.]	0.6703830936957295	NC(=O)CNCc1ccccc1	164.208	0.2614999999999996	2	2	4	1
[59877.516]	0.8285267006028038	Cc1cc(C)nc(NS(=O)(=O)c2ccc(N)cc2)n1	278.337	1.4764399999999998	5	2	3	2
[56069152.]	0.6143884490200855	COC(=O)c1ccccc1O	152.14899999999997	1.1787999999999998	3	1	1	1
[5.003057e+09]	0.7444049242117786	O=S(=O)(O)c1ccc(C(F)(F)F)cc1	226.17499999999995	1.9521000000000002	3	1	1	1
[182257.25]	0.3883840041826534	O=C(c1cccc2ccccc12)c1c(-c2ccccc2)oc2cc(O)ccc12	364.4000000000001	6.189600000000005	3	1	3	5
[159957.16]	0.46513972249238905	CC(=O)OC[C@H]1O[C@@H](n2ncc(=O)[nH]c2=O)[C@H](OC(C)=O)[C@@H]1OC(C)=O	371.3020000000002	-1.7444999999999975	10	1	5	1
[83994960.]	0.5265101609873017	C[C@](O)(C(=O)O)CCC(=O)O	162.141	-0.3132	5	3	4	0
[29925.07]	0.7153565379146805	C[C@H]1C[C@@H](C)C[C@H](O)CC[C@]2(C)[C@@H]1CCC(=O)C2	252.3979999999999	3.5690000000000026	2	1	0	0
[3.2915738]	0.38347374184751315	Cc1cc(-c2c(-c3ccc(F)cc3)nc(C(C)C)n2/C=C/[C@@H](O)C[C@@H](O)CC(=O)O)cc(C)c1F	484.54300000000023	5.292840000000006	5	3	9	3
[2.65659e+08]	0.5511534679505163	CC(C)=CCC(=O)O	114.14399999999999	1.4273	2	1	2	0
[9934.727]	0.5198142298715697	C[S@@](=O)CCCCCC#CC1CCCC1	226.38499999999996	3.118900000000002	1	0	5	0
[56005236.]	0.4064039562591135	O=C(NO)c1ccccc1O	153.13699999999997	0.5112000000000003	3	3	1	1
[115919.59]	0.7563254837706872	CC[C@H](CCCC[C@@H]1CC(=O)OC)C[C@H]1CCC(=O)O	284.39599999999996	3.6370000000000022	4	1	6	0
[17086.082]	0.48421008220371997	C[C@H](CCC(=O)N1CCC[C@H]1C(=O)O)[C@H](C)/C=C\C=C/C=C(C)C(=O)O	363.4540000000001	3.2577000000000016	5	2	9	0
[8105159.5]	0.833141713428909	CO[C@@H]1c2c(O)cc(C(=O)OCCN3CCCC3)cc2O1	293.31899999999996	1.6822000000000001	6	1	5	1
[181880.47]	0.26703708165970275	O[C@H]1[C@H](O)CO[C@@H](O[C@H]2C[C@H](O)[C@@H](O)[C@H]2O)[C@@H](O)[C@H]1O	296.27200000000005	-4.342099999999996	9	7	2	0
[2284.8074]	0.13856646346255555	OC[C@@H]1[C@@H](O)[C@H](O)[C@H](O)[C@H](N[C@H]2C[C@H](O)[C@@H](O[C@H]3O[C@H](CO)[C@@H](O)[C@H](O)[C@H]3O)O[C@H]2CO)O[C@@H]1CO	531.5080000000003	-7.362299999999988	16	12	8	0
[12984.565]	0.5955121046543529	CC(C)C(=O)C(C)(C)Oc1cccc([N+](=O)[O-])c1	251.28199999999998	2.9773000000000014	4	0	5	1
[114.132545]	0.344378376359105	O=C1[C@H](CC[C@H](O)CO)C[C@@H](O)[C@](C2(O)CO2)C=C(c3ccccc3)N1CCC(=O)O	434.4650000000002	0.1382899999999993	8	5	9	1
[115114.625]	0.46501483614648564	COc1ccc([C@H]2O[C@H](CO[C@H]3CO[C@H](CO)[C@H](O)[C@H]3O)[C@H](CO)O2)cc1	386.39700000000005	-1.031799999999999	9	4	7	1
[5078662.]	0.673937743099214	CC[S@](=O)Cc1ccccc1	168.26100000000002	1.9552	1	0	3	1
[18124794.]	0.7472361299391438	Cc1cccc(C)c1NC(=O)C(C)N	192.262	1.58914	2	2	2	1
[891647.94]	0.20812423879190323	OC[C@H](O)[C@H](O)[C@@H](O)[C@H](O[C@H]1O[C@H](C(=O)O)[C@@H](O)[C@H]1O)C(=O)O	342.25300000000004	-4.937499999999994	12	8	8	0
[2650880.5]	0.6771507461450315	C[C@H]([C@H](O)c1ccc(O)cc1)C(=O)O	196.202	1.1463	4	3	3	1
[1253018.8]	0.7738560864150404	N#Cc1cnc2c(Sc3ccc(C(=O)O)cc3)ccc2[nH]1	295.323	3.2355800000000006	5	2	3	3
[65026.18]	0.21812249307585702	CCOC(=O)[C@H]1O[C@@H](OC(=O)C(C)=O)[C@@H](OC(C)=O)[C@@H]1OC(=O)C[C@@H](O)C[C@@H](C)C[O-]	447.41300000000024	-1.6123999999999956	12	1	11	0
[35402.504]	0.5334434326054234	CC(=O)[C@H]1CCC(C)=CC1=O	152.19299999999998	1.5008	2	0	1	0
[43310.914]	0.6901643304025002	CC(C)=C(O)CCc1cccc(C(O)CC(=O)O)c1	264.32099999999997	2.9792000000000005	4	3	6	1
[46528820.]	0.43352028366954726	NC(=O)c1nc(N)nc(N)nc1=O	182.143	-2.5049	7	3	1	1
[462.51065]	0.10348325925697462	C[C@@H]1O[C@@H](O[C@H]2[C@H](O)[C@@H](O)[C@@H](O[C@H]3[C@H](O)[C@@H](O)[C@H](O)O[C@@H]3CO)O[C@@H]2CO)[C@H](O)[C@@H](O)[C@@H]1N[C@H]1C=C(CO)[C@@H](O)[C@H](O)[C@H]1O	645.6080000000004	-8.564500000000011	19	14	9	0
[552981.94]	0.2862371144515137	C=C1C(=O)O[C@@H]2[C@H]1CC/C(C)=C/CC[C@@]1(C)O[C@@H]21	248.32199999999995	2.7620000000000013	3	0	0	0
[200291.69]	0.6713509833751745	C[C@H]1[C@H]2[C@@H]3CC[C@@H]4C[C@@H](O)C[C@@H](O)CC[C@]4(C)[C@@]3(C)[C@@H]2CC[C@@]1(C)C(=O)CO	392.5800000000002	3.5646000000000027	4	3	2	0
[85511.836]	0.46214246963608174	CCC/C=C\C/C=C/CCCCC(=O)O	210.31699999999995	3.934000000000002	2	1	9	0
[455938.5]	0.3673602286158336	NC[C@H]1O[C@@H](CC(=O)O)[C@H](O)[C@H](N)C[C@@H]1O	234.252	-2.3735999999999975	7	5	3	0
[26097.7]	0.3218154909597646	CCCCC[C@H](O)[C@@H](C)CCCCCCCC(=O)OCCC(=O)O	344.492	4.312300000000003	5	2	16	0
[462.51065]	0.10348325925697462	C[C@@H]1O[C@@H](O[C@@H]2[C@H](O)[C@@H](O)[C@@H](O[C@H]3[C@H](O)[C@@H](O)[C@H](O)O[C@@H]3CO)O[C@@H]2CO)[C@H](O)[C@@H](O)[C@@H]1N[C@H]1C=C(CO)[C@@H](O)[C@H](O)[C@H]1O	645.6080000000004	-8.564500000000011	19	14	9	0
[27091094.]	0.5961032755380988	CC(=O)c1c(O)cccc1O	152.14899999999997	1.3003999999999998	3	2	1	1
[8584088.]	0.6897027273046386	CC(=O)[C@H](O)c1ccccc1	150.177	1.309	2	1	2	1
[38325.26]	0.49728654343350026	CCO/N=C(/C(C)=C\c1ccc(Cl)cc1)c1ccc(Cl)cc1	334.246	5.837500000000005	1	0	5	2
[171581.16]	0.9111885381713555	CN(CC(N)=O)c1ccc(Oc2ccc(F)cc2)cc1	274.29499999999996	2.5395000000000003	3	1	5	2
[514.15955]	0.8468769984796085	Cc1cnnc(C#CC(F)(F)F)c1-c1ccc(S(N)(=O)=O)cc1	341.314	2.0132199999999996	4	1	2	2
[97692464.]	0.8303445311416687	O=C(NCc1ccccc1)c1ccccc1	211.264	2.616600000000001	1	1	3	2
[194399.47]	0.7636503708350931	C[C@]1(C(=O)O)CC[C@H]2[C@@H]3CCCC4=CC(=O)CC[C@@H]4[C@H]3CC[C@@]21C	330.4680000000001	4.609200000000005	3	1	1	0
[3981102.]	0.5793332174863117	CC[C@H]1C[C@@H](C(=O)O)C[C@H](O)[C@@H]1O	188.22299999999998	0.22899999999999998	4	3	2	0
[22388.934]	0.26341943066424184	Nc1nc(N)c2nc(CNc3ccc(C(=O)N[C@@H](CCC(=O)O)C(=O)O)cc3)cnc2n1	440.42000000000024	0.24409999999999987	12	6	9	3
[3296.0278]	0.4755615311323177	CC/C=C\CC[C@H]1C[C@H](CCC(=O)O)OCCN1CCO[C@H]1CCC[C@H]1C(=O)O	411.5390000000002	3.3270000000000017	7	2	12	0
[2762935.8]	0.686139879690768	C=C1[C@H](O)[C@@]23CCCC4=CC(=O)CC[C@@H]4[C@H]3CC[C@@]21C	272.388	3.409200000000002	2	1	0	0
[937321.9]	0.7232557974689342	C[C@]12CC(=O)[C@H]3[C@@H](CC[C@@H]4C[C@@H](O)CC[C@]43C)[C@@H]1CC[C@@H]2O	306.446	2.929900000000002	3	2	0	0
[114726.87]	0.13673901646591563	CSCC[C@@H](N)C(=O)N[C@H](C(=O)N[C@@H](CC(=O)O)C(=O)O)C(=O)N[C@H](C(=O)O)C(C)C	464.49700000000024	-2.1788999999999943	11	7	14	0
[93223.55]	0.6318110855628533	N#Cc1ccc(CC(c2ccc(C#N)cc2)c2ccc(Cl)cc2)cc1	342.829	5.4579600000000035	2	0	4	3
[2.5148706]	0.4502355974717761	Cc1ccc(C)c(-c2cc(-c3ccc(F)cc3)c(/C=C/[C@@H]3C[C@@H](O)CC(=O)O3)c(C(C)C)n2)c1	459.56100000000026	6.374640000000007	4	1	5	3
[13126.127]	0.4909665032267461	O=C1CCC[C@H]2[C@H]3[C@@H]4C5=CC(=O)C=C[C@]5(CO)[C@H]4[C@@H](O)C[C@]3(F)[C@]2(C(=O)CO)[C@H]1O	420.43300000000016	-0.3430000000000004	7	4	3	0
[101014.06]	0.28567740742883957	COc1cc(CN(C)CCCCCC(C#N)(c2ccc(OC)c(OC)c2)C(C)C)cc(OC)c1OC	498.6640000000003	5.8393800000000065	7	0	15	2
[213169.12]	0.733928635563028	C[C@]12CC[C@H]3[C@@H](CCC4=CC(=O)CC[C@@H]43)[C@@H]1CC[C@@H]2O	274.40399999999994	3.4891000000000028	2	1	0	0
[47258.535]	0.7504087735252707	COc1c(C)c(OCC(O)COC(C)=O)ccc1O	270.28099999999995	1.01202	6	2	6	1
[35166304.]	0.44214276395859164	CC(C)[C@H](N)C(=O)OCCOCn1cnc2c(=O)nc(N)[nH]c21	324.341	-0.7975999999999985	8	3	7	2
[81742272.]	0.5254795088768347	CC(=O)c1cscc1	126.17999999999998	1.9506999999999999	1	0	1	1
[13337.679]	0.35210117154039805	O=[N+]([O-])c1cc([As](=O)(O)O)ccc1O	263.037	-1.1386000000000003	6	3	2	1
[1794.7207]	0.5655537586342011	CCC(=O)[C@@H]1CC[C@H]2[C@@H]3CCC4=CC(=O)CCC4=C3[C@@H](c3ccc(N(C)C)cc3)C[C@@]21C	431.6200000000002	6.247400000000007	3	0	4	1
[15296.317]	0.19188654011715717	CCCCC[C@@H](O)/C=C/C(=C/CCCCC)OC(=O)CCCC(=O)O	354.4870000000001	4.746100000000004	5	2	15	0
[659075.25]	0.7409770579841128	OCCCc1ccc2oc3ccccc3c2c1	226.275	3.510900000000002	2	1	3	3
[8611137.]	0.6890236514433125	NCCc1c[nH]c2ccccc12	160.21999999999997	1.6691	1	2	2	2
[1219.7393]	0.4298292584463983	COc1cc([C@@H]2c3cc4c(cc3[C@@H](O[C@@H]3O[C@@H]5CO[C@@H](C)O[C@H]5[C@H](O)[C@H]3O)[C@H]3COC(=O)[C@H]23)OCO4)cc(OC)c1O	588.5620000000004	1.3385999999999993	13	3	5	2
[8564.629]	0.3611733494383864	C=C(C)[C@H]1CC[C@@]2(CC[C@@H]3C[C@H](C)C(=O)O3)[C@@H](CC[C@@H]3O[C@@H]3CC[C@@]21C)C	374.5650000000002	5.674500000000006	3	0	4	0
[1.6004453e+08]	0.7554219933325753	O=C(ON1C(=O)c2ccc(Cl)cc2F)CC1	243.62099999999995	1.7832000000000001	3	0	1	1
[95745.33]	0.5469811340445354	CC/C=C/CCO[C@@H]1O[C@@H](C)[C@@H](O)[C@@H](OC)[C@@H]1O	260.33	0.8409	5	2	6	0
[13147.55]	0.38748573622445587	C[C@H](C(=O)N(C)CCC(=O)O)[C@H]1CCC[C@H]1C(=O)N[C@@H](CCC(=O)O)C(=O)O	400.4280000000001	0.4061000000000018	8	4	11	0
[1729.4287]	0.7210883121334708	O=C(O)C1=CCCC(=C2c3ccccc3CC(=O)OC(CC(=O)O)c3ccccc32)C1	418.4450000000002	4.298500000000003	6	2	3	2
[42.728683]	0.5095779125592397	C[C@@H](NC(=O)OC(C)(C)C)[C@H]1CCC[C@H]2[C@@H]3CCC4=C[C@@H](O)CC[C@]4(C)[C@H]3CC[C@@]21C	431.66100000000023	6.2296000000000085	3	2	2	0
[81017.59]	0.23749524876606712	CCCCC[C@@H](CC(=O)O)C(=O)NCC(=O)N1CCCC[C@H]1C(=O)Nc1cccc([N+](=O)[O-])c1	476.53000000000026	2.7018000000000004	7	3	12	1
[656955.4]	0.7191111378921404	CC[C@H]1CCC(=O)O[C@H](C)C=C(CO)C1=O	226.27199999999996	1.2259	4	1	2	0
[649980.7]	0.6851943245098275	CC(=O)O[C@H]1C[C@H]2[C@@H]3CCC4=CC(=O)CC[C@]4(C)[C@H]3CC[C@]12C	316.4410000000001	4.059900000000003	3	0	1	0
[29183934.]	0.6057206690801091	O=[P@]1(N(CCCl)CCCl)NCCCO1	261.089	1.884	4	1	5	0
[505135.84]	0.4098735392797979	S=C=NCCCCCCNC(=O)NS(=O)(=O)c1ccccc1	341.4580000000001	2.3377000000000008	4	2	9	1
[53664.023]	0.26061319581594217	CCCCCCCCCC/C=C\CCCCCCC(=O)O	296.49499999999995	6.498600000000007	2	1	16	0
[526317.2]	0.47636423490028224	[O-][n+]1cccc(C(Cl)c2ccccc2)c1OC	249.697	2.6568000000000005	2	0	3	2
[16706.873]	0.6395076334613811	C[C@@H]1C=C[C@@H]([C@@H](O)C[C@@H](O)CC(=O)[O-])CC1	227.27999999999994	-0.15940000000000043	4	2	5	0
[6374882.5]	0.6161677507438452	CC(C)=C[C@H]1C2=CCC(=O)C(C)(C)CC[C@]12C	232.36699999999993	4.294300000000003	1	0	1	0
[454.16223]	0.07563227909982789	C[C@@H](O)CCCCCC(=O)N[C@@H](CC(C)(C)C)C(=O)N1CCC[C@H]1C(=O)N(CCCN1CCCN(Cc1ccccc1)(=O)C1)C(=O)NC(=O)C(=O)	714.9050000000005	2.913700000000004	9	3	15	0
[1791511.1]	0.7876204178140837	CC[C@H]1C(=O)N[C@@H](C(=O)N[C@@H]2CCC[C@H]2N)c2ccccc21	301.39	1.3471	3	3	3	1
[265524.12]	0.7536522811652422	CCc1ccc(C(=O)C(C)CN2CCCCC2)cc1	259.3929999999999	3.5537000000000027	2	0	5	1
[2912166.8]	0.5244171577507207	C[C@H](N)C(=O)Oc1ccccc1C(=O)c1ccccc1	269.29999999999995	2.1702000000000004	4	1	4	2
[747943.4]	0.5729036574412273	CCCCCCC[C@H](O)CC(=O)[O-]	187.259	0.8477999999999999	3	1	8	0
[9468114.]	0.5125069246930146	N[C@@H](Cc1ccc(O)c(O)c1)C(=O)O	197.18999999999997	0.052200000000000135	5	4	3	1
[126018.33]	0.3267446451726221	CCCCCCCCC[C@H](C)CCCCCCCC(=O)O	298.51099999999997	6.578500000000007	2	1	16	0
[8145.752]	0.5171919947465768	C/C=C(\C)[C@H](C)[C@H]1C[C@H](O)[C@@]2(C)C3=CC[C@H]4C(C)(C)C(=O)CC[C@]4(C)C3=CC[C@]12C	410.6420000000003	6.653900000000008	2	1	2	0
[206335.72]	0.6872080861142701	CCCN(CCC)C(=O)C(CCC(=O)O)NC(=O)c1ccccc1	334.41600000000005	2.2984	4	2	10	1
[3.0579046e+09]	0.5863590335117103	COc1c2ccoc2cc2ccc(=O)oc12	216.19199999999995	2.5478000000000005	4	0	1	3
[13484935.]	0.8528036890699656	C[C@@H](C(=O)O)c1cccc(C(=O)c2ccccc2)c1	254.285	3.1057000000000015	3	1	4	2
[465512.72]	0.6477538907126539	COC(=O)[C@]1(C)CC[C@H]2[C@@H]3CCC4=CC(=O)CC[C@]4(C)[C@H]3CC[C@@]21C	344.4950000000001	4.697600000000005	3	0	1	0
[2858369.]	0.7205368723381923	CC(=O)N1CCC(c2ccccc2)CC1=O	217.268	1.9391	2	0	1	1
[18.866817]	0.3779209616096477	C=C(C)C(=O)O[C@H]1C[C@H](O)C=C2C=C[C@H](C)[C@H](CC[C@@H](O)C[C@@H](O)CC(=O)[O-])[C@H]21	407.4830000000002	0.6356999999999995	7	3	9	0
[525070.9]	0.7881576231414757	CC[C@H](C)COC(=O)[C@@H]1C=C2c3cccc4c3c(cn4C)C[C@H]2N(C)C1	352.4780000000001	3.6373000000000024	3	0	4	2
[991663.75]	0.7723387902757275	Clc1ccccc1[C@H](C#N)c1ccc(Cl)cc1	262.13899999999995	4.648880000000002	1	0	2	2
[17226980.]	0.65083387330713	O=C(O)/C=C/c1ccc(O)cc1	164.16	1.49	3	2	2	1
[1219.7393]	0.4298292584463983	COc1cc([C@H]2c3cc4c(cc3[C@@H](O[C@@H]3O[C@@H]5CO[C@@H](C)O[C@H]5[C@H](O)[C@H]3O)[C@H]3COC(=O)[C@H]23)OCO4)cc(OC)c1O	588.5620000000004	1.3385999999999993	13	3	5	2
[inf]	0.32237258537473973	COc1cc2c3cc1Oc1cc(ccc1O)C[C@@H]1c4c(cc(OC)c(O)c4Oc4ccc(cc4)C[C@@H]3N(C)CC2)CC[N+]1(C)C.[Cl-]	645.1959999999999	3.7050000000000027	7	2	2	4
[10756461.]	0.5305260024722637	CC1=CC(=O)CC(C)(C)OC1	154.20899999999997	1.7007	2	0	0	0
[334926.16]	0.7903742593990112	COc1cc(CCC(=O)OCC(C)C)ccc1O	252.31	2.532600000000001	4	1	6	1
[33469.07]	0.6294545905526862	CC(C)CCC[C@@](C)(O)[C@H](C)CCC[C@@H](C)C(=O)O	272.429	4.090800000000002	3	2	10	0
[17664122.]	0.38382581498609364	O=C(CC[N+](=O)[O-])CCCCOc1ccccc1	251.28199999999998	2.4716000000000005	4	0	9	1
[34397836.]	0.8060060670474473	CN1[C@@H]2CC[C@@H]1[C@H](OC(=O)C(c1ccccc1)c1ccccc1)C2	321.4200000000001	3.5968000000000027	3	0	4	2
[927849.1]	0.6289933028308912	Nc1ncnc2c1ncn2[C@H]1C[C@H](O)[C@@H](CO)O1	251.24599999999998	-0.9508000000000003	7	3	2	2
[9013.448]	0.5955672390257442	COC(=O)[C@H]1C[C@@H]2C[C@@H]3CCC4=CC(=O)CCC4=C3[C@@H](c3ccc(N(C)C)cc3)C[C@@]21C	433.59200000000016	5.441300000000006	4	0	3	1
[3642337.]	0.2735010049424316	O=P(O)(O)O[C@@H]1[C@H](O)[C@@H](O)[C@H](O)[C@H]1O	230.109	-3.0785000000000013	8	6	2	0
[61916.832]	0.772987179220523	Brc1cc(Br)c(OCC2CCCC2)cc1	334.05100000000016	4.780600000000002	1	0	3	1
[4.7113013]	0.49716107041899543	C=CC(=C)CC(=O)O[C@H]1C[C@@H](C)C=C2C=C[C@H](C)[C@H](CC[C@@H]3C[C@@H](O)CC(=O)O3)[C@H]21	414.54200000000026	4.281700000000003	5	1	7	0
[19.921986]	0.031309865117635186	CCCCCC[C@@H](C/C=C/[C@@H](O)C[C@@H](O)CC(=O)O)[C@H](CO)[C@H](C)NC(=O)[C@@H](Cc1ccccc1)C(=O)N[C@@H](CCCCN)C(=O)N[C@@H](CCC(=O)O)C	762.9859999999996	3.0613000000000046	11	9	30	1
[98375.46]	0.5257890027844783	C/C=C\C#CC#CCCCC(=O)O	176.21499999999997	1.8242	2	1	3	0
[972364.56]	0.8857082789103226	O=C(NCN1CCOCC1)c1cccc(Cl)c1	254.71699999999998	1.3595	3	1	3	1
[186800.31]	0.7077543127766266	O=c1c(O)c(OCCN2CCOCC2)cc(O)cc1O	283.28	-0.1254000000000005	7	3	4	1
[591107.94]	0.7067166970038745	COC(=O)COc1ccccc1O	182.175	0.9439999999999997	4	1	3	1
[2425621.]	0.6838020759614416	C/C(=C\Cc1ccccc1)C(=O)C(C)C	202.29699999999997	3.400500000000002	1	0	4	1
[20683458.]	0.6672168012144805	Cc1cc(O)c(C)cc1C(=O)O	166.176	1.7072399999999999	3	2	1	1
[46477.254]	0.6469737677768728	C=C1[C@@H](O)CC[C@]2(C)[C@@H]3CCC4=CC(=O)CC[C@]4(C)[C@H]3CC[C@@]21C	328.4960000000001	4.825500000000005	2	1	0	0
[137572.62]	0.4486483228732353	Nc1c(Cl)cc([C@@H](O)CC(N)=O)cc1O	230.65099999999998	0.5366000000000002	4	4	3	1
[6693.283]	0.7427704418805575	C=C1C[C@H]2[C@@]3(C)CCC(=O)C(C)(C)[C@@H]3CC[C@@]2(C)[C@H]1C(=O)O	304.43	4.075000000000003	3	1	1	0
[67812.07]	0.5921775401895057	COc1ccc(/C(C)=C/C(=O)OCC(C)C)cc1	248.32199999999997	3.2977000000000025	3	0	5	1
[5660407.]	0.5476447578828494	C=C1C[C@H](O)[C@@H]2C(C)(C)CC[C@@H]12	166.26399999999995	2.3596000000000004	1	1	0	0
[118988.48]	0.7404434461043058	COC/C=C/c1ccc(O)cc1	164.204	2.0518	2	1	3	1
[1280.5305]	0.5704467017849831	C[C@H]1CN(c2cc3c(cc2F)c(=O)c(C(=O)O)cn3-c2ccc(F)cc2F)C[C@H](O)CN1	447.41300000000007	2.2652	6	3	3	3
[8547344.]	0.6373688859267749	NC(=O)Cc1ccccc1	135.16599999999997	0.7143999999999999	1	1	2	1
[82994.805]	0.7114929720518397	COC(=O)CCCC(C)(C)Oc1ccccc1	236.311	3.1873000000000014	3	0	6	1
[25393.707]	0.7134223444473932	C[C@H]1[C@H](O)CC[C@H]2[C@@H]3CCC4=CC(=O)CC[C@]4(C)[C@H]3CC[C@]21C	316.48500000000007	4.515300000000004	2	1	0	0
[87862.86]	0.30994100504194527	CC(C)(C)c1ccc(C(=O)CCCN2CCC(OC(c3ccccc3)c3ccccc3)CC2)cc1	469.6690000000001	7.217600000000008	3	0	9	3
[6447.2993]	0.6188956922507635	CC(C)c1cc2c(c(O)c1C/C=C(\C)CCC(=O)O)C(=O)OC2	318.369	3.539600000000002	5	2	6	1
[53.693928]	0.4620017988209048	CCCC(=O)CC(=O)O[C@H]1C[C@@H](C)C=C2C=C[C@H](C)[C@H](CC[C@@H]3C[C@@H](O)CC(=O)O3)[C@H]21	432.5570000000003	3.908700000000003	6	1	8	0
[1.1186691e+13]	0.48216821470660276	O=P(O)(O)CCC(=O)O	154.058	-0.3612	5	3	3	0
[1784.074]	0.4902684576991559	CCN1CCCC[C@@H]1[C@H](C(=O)NC(=O)c1ccccc1)C(=O)NCCc1ccc(C(=O)O)cc1	465.55000000000024	2.4906999999999995	6	3	9	2
[16867.787]	0.8638123384135766	CC(C)(CO)CC(c1ccccc1)c1cccc(O)c1	270.372	3.932700000000003	2	2	5	2
[25.968204]	0.7073688022420915	Cc1oc2cc(O)cc(CC[C@@H](O)CC(=O)[O-])c2c1-c1ccc(F)cc1	357.35699999999997	2.68642	5	2	6	3
[61784036.]	0.5886866200086456	NC(=O)c1cscn1	128.15599999999998	0.242	2	1	1	1
[65931.125]	0.7405293079287981	CC[C@@H](C)NC[C@@H](O)COc1ccccc1	223.316	1.8144	3	2	7	1
[430808.2]	0.8360970269776209	COC(=O)[C@@H]1Cc2ccc(OC)cc2[C@@H]1CC(=O)O	264.27699999999993	1.5988	5	1	4	1
[1745667.1]	0.24345418372476169	c1ccc2c(c1)cc1ccc3cccc4ccc2c1c34	252.31599999999997	5.737200000000003	0	0	0	5
[1669267.]	0.6345618159009858	C=C[C@H](OS(=O)(=O)c1ccc(F)cc1)C(=O)O	260.24199999999996	1.1702000000000001	5	1	5	1
[511.83304]	0.08883369940621477	CSCC[C@H](NC(=O)[C@@H](Cc1ccccc1)NC(=O)CN)C(=O)N[C@@H](CC(=O)O)C(=O)N[C@@H](CCC(=O)O)C(=O)O	597.6470000000005	-1.6957999999999922	12	8	19	1
[32277.537]	0.19103312260197897	CCCCC[C@H](C)CC[C@@H](CCCCCCCC(=O)O)OC(=O)CC(=O)O	386.5290000000001	5.184800000000004	6	2	18	0
[47957.902]	0.5767128054029753	CC(=O)O[C@@H]1[C@@H](OC(C)=O)[C@@H](OC(=O)CC(C)(C)C)C1	286.324	1.6014999999999993	6	0	4	0
[26854440.]	0.7302665289590594	COc1cc(C)cc(OC)c1O	168.19199999999998	1.7178199999999997	3	1	2	1
[37228.11]	0.795195501178547	C[C@@H](O)[C@@H](C)O[C@@H]1CC[C@H]2[C@@H]3CCC4=CC(=O)CC[C@]4(C)[C@H]3CC[C@@]21C	360.5380000000002	4.672800000000004	3	1	3	0
[7890268.]	0.7449833935508728	C[C@H]1CC[C@@]2(C(=O)O)CC[C@@]3(C)C(=O)C4=CC(=O)C=C[C@]4(C)[C@H]3CC[C@@]21C	370.48900000000015	4.344400000000004	4	1	1	0
[11998.96]	0.7620888280844623	O=C(c1ccc(Cl)c(Cl)c1)c1cc(Cl)cc(Cl)c1O	336.0010000000001	5.236800000000002	2	1	2	2
[12.686716]	0.08201761718628764	CC(C)c1cc(SC(C)(C)Sc2cc(-c3ccc(F)cc3)c(OC[C@H](O)C[C@@H](O)CC(=O)[O-])c(C(C)C)c2)cc(-c2ccc(F)cc2)c1OC[C@H]	735.9350000000002	8.886690000000005	8	2	17	4
[8304057.]	0.7854865865816378	Cc1cc2occ(CNC(=O)c3ccccc3)cc2c1	265.312	3.6228200000000017	2	1	3	3
[480215.5]	0.5319769041512131	C=C[C@]1(C)CC[C@]2(C)[C@H]3CCC4=CC(=O)CC[C@]4(C)[C@H]3CC[C@@]21C	326.52400000000006	6.100700000000007	1	0	1	0
[25819.393]	0.6584448926580727	C[C@@H]1C(=O)O[C@@H]2[C@H](C)[C@@H]3C[C@H](C)C4=CC(=O)C=C[C@]4(C)[C@@]3(F)[C@@H](O)C[C@@]21C	376.46800000000013	3.3908000000000023	4	1	0	0
[34011.66]	0.5356299414568839	C[C@@H]1O[C@H](C)CN2CC[C@H]3[C@@H]4C[C@H](CC[C@]5(C)[C@H](C)CC[C@@H]45)[C@H]3CC[C@@]21C	373.6250000000002	5.752900000000007	2	0	0	0
[2124088.8]	0.5597665749992168	CCC/C=C/COC(=O)c1ccc(OC)cc1	234.295	3.208300000000002	3	0	6	1
[6196.7075]	0.8590864405034773	CC(C)(CCc1ccc(F)cc1)c1ccc(O)cc1	258.336	4.441700000000004	1	1	4	2
[5954.5264]	0.30648389372855767	C=C[C@H](C#CC#CCCCC(O)CCC(=O)O)OC(C)=O	292.331	1.5069	5	2	8	0
[1343643.1]	0.5417341841278505	CCCCSc1ccc(C(F)(F)F)cc1	234.28599999999994	4.597600000000003	1	0	4	1
[85315.36]	0.6599121347934076	NCc1cccc(C[C@@H](O)CC(=O)O)c1	209.24499999999998	0.5233999999999996	4	3	5	1
[11318.407]	0.548475840438671	C/C=C1\C[C@@H](C)C[C@@]2(C)[C@H]1CC[C@@]2(C)[C@@H]1CC[C@@]2(C)[C@H]1CC[C@]2(C)O	344.5830000000001	6.362500000000008	1	1	1	0
[40958.656]	0.48557338998729865	C/C=C1\[C@@H](O[C@@H]2[C@H](C)[C@H](OC(=O)c3ccccc3)C[C@H]2C)C(=O)[C@H]1C(=O)O	372.41700000000014	2.871500000000001	6	1	5	1
[666859.44]	0.6711212320269125	C=C1[C@@H](O)CC[C@@]2(CCC[C@@]3(C)[C@@H]2CC[C@@]2(C)[C@H]3CC[C@]21C)C(=O)O	346.51100000000014	4.791100000000004	3	2	1	0
[58256.082]	0.7885742108992227	CO[C@H]1C=C(O)[C@H]2[C@@H]3CCC4=CC(=O)CC[C@]4(C)[C@H]3CC[C@]12C	316.4410000000001	4.195000000000004	3	1	1	0
[3914543.]	0.7818306682668323	Nc1ccc(Oc2ccc(Cl)cc2)cc1	219.67100000000002	3.714500000000002	2	1	2	2
[1890239.8]	0.30006598633137194	N[C@H]1[C@H](O[C@@H]2[C@@H](CN)OC[C@H]2N)O[C@@H](CN)[C@@H](O)[C@@H]1O	292.33599999999996	-4.210899999999995	9	6	4	0
[1.8476712e+15]	0.6415538228059426	CC(C)(O)[C@@H]1CCCC(=O)NCC1	185.267	1.0637	2	2	1	0
[15282.378]	0.501977367879962	C/C=C(\C(C)C)[C@H]1CC[C@H]2[C@@H]3CCC4=CC(=O)CC[C@]4(C)[C@H]3CC[C@@]21C	354.5780000000002	6.736800000000008	1	0	2	0
[39.88674]	0.13565562884487742	O=C1C[C@H](O[C@H]2O[C@H](CO)[C@@H](O)[C@H](O[C@H]3O[C@H](C(=O)O)[C@@H](OC(=O)[C@H](O)[C@H](O)[C@@H]3O)[C@H]2O)[C@H](O)[C@@H](O)[C@@H]1O)c1ccc(O)cc1	650.5390000000003	-5.866399999999988	19	11	3	1
[inf]	0.3508920282242626	CC(=O)O[C@@H]1C[C@@H]2CC[C@@H]3[C@H](CC[C@@]4(C)[C@H]3C[C@H]([N+]3(C)CCCCC3)[C@@H]4OC(C)=O)[C@@]2(C)C[C@@H]1N1CCCCC1.[Br-]	637.7440000000003	2.9699000000000044	5	0	4	0
[14379.649]	0.8585249056143486	Cc1cc(C)c(C(C)(C)C)c(O)c1CC1=NCCN1	260.3809999999999	2.850740000000001	2	2	2	1
[33758.375]	0.36147115921069745	COc1cc(O[C@H]2O[C@H](COC(=O)CC(=O)O)[C@H](O)[C@H]2O)ccc1O	358.299	-0.7557999999999998	10	4	7	1
[877688.56]	0.8340169028770043	COC(=O)[C@H](CCc1ccccc1)NC(=O)c1ccc(F)cc1	315.34400000000005	2.7299000000000007	3	1	6	2
[1192946.2]	0.7353052575540608	C[C@@]12C(=O)C=CC1CC[C@@H]1[C@@H]2CC[C@]2(C)[C@@H](O)CC[C@@H]12	274.404	3.3450000000000024	2	1	0	0
[2239130.8]	0.7520457659584818	COc1c2c(cc3oc(=O)c4c(c13)CCC4=O)[C@@H]1C=CO[C@@H]1O2	312.277	2.2764999999999995	6	0	1	2
[1213747.2]	0.8580841777508985	O=C(CN1CCc2ccccc2F)c2cc(Cl)ccc21	289.737	3.7245000000000026	2	0	3	2
[354519.16]	0.8150318602490987	CC(C)Sc1ccc(C(C)(C)C(=O)O)cc1	238.35199999999998	3.5493000000000015	3	1	4	1
[2914.2195]	0.35595556922918214	CCc1c2c(nc3ccc(OC(=O)N4CCC(N5CCCCC5)CC4)cc13)-c1cc3c(c(=O)n1C2)COC(=O)[C@]3(O)CC	586.6890000000004	4.0911000000000035	8	1	4	4
[11495.242]	0.3864771407563315	COc1ccc(CCN2CCC(Nc3nc4ccccc4n3Cc3ccc(F)cc3)CC2)cc1	458.58100000000024	5.351300000000005	4	1	8	4
[46135.1]	0.13522251681521635	OC[C@H]1O[C@@](CO)(OC[C@H]2O[C@H](CO)[C@@H](O)[C@H](O[C@H]3O[C@H](CO)[C@@H](O)[C@H](O)[C@H]3O)[C@@H]2O)[C@H](O)[C@@H]1O	518.4650000000001	-7.528899999999988	16	11	9	0
[1652.0754]	0.6858228735790495	CC[C@H]1NC(=O)[C@H](C)[C@@H](O[C@H]2CC[C@@](C)(OC)[C@@H](O)[C@H](C)O2)C(=O)C1=O	371.43000000000006	0.3453000000000002	7	2	4	0
[238.22408]	0.23526258168565614	COc1ccc2cc1C(=O)c1c(O)c3c(c(O)c1C2=O)C[C@@](O)(C(=O)CO)C[C@@H]3O[C@H]1C[C@H](N)[C@@H](O)[C@H](C)O1	543.5250000000003	0.0012999999999993017	12	6	5	3
[3062563.8]	0.7820166012702484	O=C(OCCN1CCOCC1)c1ccc(Cl)cc1	269.728	1.8289999999999997	4	0	4	1
[69425.55]	0.798940941455694	COc1c(O)cc(CC(=O)CCCN2CCCC2)c(OC)c1	307.38999999999993	2.3970000000000002	5	1	8	1
[3036.9875]	0.7004066114637502	C[C@@H]1C[C@@](C)(c2ccc(F)cc2)O[C@H](C)C1	222.30299999999997	3.8759000000000032	1	0	1	1
[1213883.9]	0.8455357999012098	O=C(O)[C@@H]1Nc2ccccc2C(=O)c2cc(Cl)ccc21	287.702	3.122200000000001	4	2	1	2
[1635158.]	0.7622488780176722	CCCN[C@@H]1CCc2ncccc21	176.263	2.0685000000000002	2	1	3	1
[2.997434]	0.40996088518425733	CC(C)c1cc(-c2ccc(F)cc2)c(-c2ccc(F)cc2)n1/C=C/[C@@H](O)C[C@@H](O)CC(=O)O	455.50100000000015	5.281000000000007	4	3	9	3
[3.1119081e+10]	0.5644603984275112	C[C@@H]1N[C@@H]2CCCCC2C1=O	153.225	1.1059999999999999	2	1	0	0
[138.26703]	0.6564465021990212	NS(=O)(=O)c1cc2c(cc1Cl)NC(C(Cl)Cl)NS2(=O)=O	380.66200000000003	0.8210000000000004	5	3	2	1
[4.8606664e+09]	0.6359700128992307	Cn1c2c(c(=O)c3ccccc31)CCC2	199.25299999999993	2.0272	1	0	0	2
[25819.393]	0.6584448926580727	C[C@@H]1C(=O)O[C@H]2[C@H](C)[C@@H]3C[C@H](C)C4=CC(=O)C=C[C@]4(C)[C@@]3(F)[C@@H](O)C[C@@]21C	376.46800000000013	3.3908000000000023	4	1	0	0
[4075.1628]	0.603539455270827	CC1(C)C=CC(=O)O[C@H]2C[C@@H]3CCC4=CC(=O)CC[C@@H]4[C@H]3CC[C@@]21C	342.4790000000001	4.616100000000005	3	0	0	0
[1401.3536]	0.5844860779881329	CCOC(=O)C[C@@H](Cc1ccccc1)N[C@@H](C)C(=O)N1Cc2ccccc2C[C@H]1C(=O)O	438.5240000000003	2.5671	6	2	9	2
[21492.127]	0.6399296489465084	CCO[C@@H]1C=C2[C@@H]3CCC4=CC(=O)C=C[C@]4(C)[C@@]3(F)[C@@H](O)C[C@@]2(C)[C@@]1(O)CO	392.46700000000016	2.0157000000000003	5	3	3	0
[9.415365]	0.15482532211552064	C=C1C=C[C@@H]([C@@H](C)CC[C@@H](O)C[C@@H]2C)[C@H](OC(=O)C(CO)C[C@@H](O)CC(=O)[C@H](C)[C@@H]2CC[C@@H](O)CC[C@@H](O)C[C@@H](O)CC(=O)O)C(=O)O1	684.8200000000005	2.037	13	7	11	0
[1136206.8]	0.6942784889376881	CC(=O)N[C@H](Cc1ccc(O)cc1)C(=O)O	223.22799999999998	0.5239999999999998	4	3	4	1
[7078.9614]	0.15765906318660247	CCCOC(C(=O)O)C1=C(C(=O)OC)C(=O)N1CCC[C@H]1C(=O)NC(=O)C=C(C(=O)OC)C1=O	480.4260000000003	-1.1431999999999962	11	2	11	0
[46573.67]	0.38494062080806524	C=C[C@@H](O)C#CCCCCCC(=O)O	196.24599999999998	1.5718	3	2	6	0
[11282290.]	0.2984851111696946	CO/N=C(C(\O)=C(C)C)C(=O)C(=O)O	201.17799999999994	0.4943999999999999	5	2	4	0
[9664.69]	0.13703909045329313	CCCCCCCCC/C=C/C(=C\CCCCCCC(=O)O)OC(C)=O	366.54200000000014	6.555500000000007	4	1	17	0
[99870.44]	0.44208017823980256	CCCCc1nc(Cl)c(CO)n1Cc1ccc(-c2ccccc2-c2nnn[nH]2)cc1	422.9200000000001	4.2668000000000035	5	2	8	4
[1698.9774]	0.5413047133070134	C[C@@H]1C(CO)=CC[C@@]2(C)[C@H](CC[C@@H]3[C@@H](C)CCC(=O)O3)[C@H]2CC[C@@]1(C)C(=O)O	392.5360000000002	4.1902000000000035	5	2	5	0
[1927.0598]	0.43401040453252926	CN1C[C@H](C(=O)N[C@]2(C)O[C@@]3(O)[C@@H]4CCCN4C(=O)[C@H](Cc4ccccc4)N3C2=O)C=C2c3cccc4[nH]cc(c34)C[C@H]21	581.6730000000001	1.990800000000002	6	3	4	3
[2.2160685e+08]	0.7282554434636233	Cn1cncc1CN1CCc2c(c3ccc(F)cc3n2C)C1=O	312.348	2.2494000000000005	2	0	2	3
[126078.67]	0.8445712183265353	CNS(=O)(=O)Cc1ccc2[nH]cc(CCN(C)C)c2c1	295.408	1.3211999999999997	3	2	6	2
[469240.78]	0.732972735378759	C[C@]12CC[C@H](O)C[C@@H]1CC[C@@H]1[C@@H]2CC[C@]2(C)C(=O)CC[C@@H]12	290.447	3.959100000000003	2	1	0	0
[159957.16]	0.46513972249238905	CC(=O)OC[C@@H]1O[C@@H](n2ncc(=O)[nH]c2=O)[C@H](OC(C)=O)[C@@H]1OC(C)=O	371.3020000000002	-1.7444999999999975	10	1	5	1
[497103.4]	0.660575108117591	CO[C@@]12C[C@H]3CCC4=CC(=O)C=C[C@]4(C)[C@@]3(F)[C@@H](O)C[C@]2(C)[C@@]1(O)C(=O)CO	394.4390000000002	1.0286	6	3	3	0
[179603.33]	0.3660583068716911	O=C(O)C1=C/C(=C/C(=O)OCc2cccs2)C(OC(=O)CCS2CCC2)CCC1	438.5670000000004	3.6194000000000024	6	2	8	1
[inf]	0.5868164594936721	Nc1nc(N)nc(-c2cc(Cl)ccc2Cl)n1.O=C(O)/C=C\C(=O)O	372.1680000000001	1.7216	9	4	3	2
[1.1640056e+08]	0.6596016390689478	COC(=O)Cc1ccc(OC)cc1	180.203	1.4106999999999998	3	0	3	1
[939807.56]	0.6537109284747533	O=C(O)CCCCC(=O)Nc1ccccc1C(=O)O	265.26500000000004	1.9683	5	3	7	1
[1936.5238]	0.7733596303588618	O[C@](c1ccc(Cl)cc1)(Cl)C(Cl)(Cl)Cl	294.39199999999994	4.0941	1	1	1	1
[260.09552]	0.6811407685782686	CC1=CC(=O)[C@@H]2[C@H](CC[C@@]3(C)[C@@H](CC[C@@H]4C(C)=CC(=O)O4)CCC[C@]32O)[C@H]1C(=O)O	416.51400000000024	3.4318000000000017	6	2	4	0
[23873.07]	0.28750016107828286	CO[C@@H]1O[C@@H]2CO[C@H](C)[C@@H](O[C@H]3CO[C@@](C)(OC)[C@@H](O[C@H]4CCC(=O)O4)[C@H](CC(C)=O)[C@@H](CC(=O)OC)[C@H]32)[C@H](O)[C@@H](O)[C@@H]1O	634.6720000000006	-0.5551999999999948	15	3	8	0
[5.05087e+08]	0.742245637741044	O=C1CN(S(=O)(=O)c2ccccc2)CC1	225.26899999999998	0.6500999999999999	3	0	2	1
[13594848.]	0.29453073075471126	O=CC(=O)[C@@H](O)[C@H](O)[C@H](O)C(=O)[O-]	191.11499999999998	-4.4129999999999985	7	3	5	0
[4.5202538e+08]	0.6513052760497945	O=C(c1ccco1)c1ccccc1	172.183	2.5106	2	0	2	2
[inf]	0.12217000156173918	N=C(N)NCCCCNC(=N)N.O=S(=O)(O)O	270.315	-1.9200599999999977	8	8	5	0
[10121.362]	0.7757257779528131	O=C(Nc1ccc(Cl)c(Cl)c1)c1cc(Cl)cc(Cl)c1O	351.0160000000001	5.258100000000002	2	2	2	2
[28719972.]	0.6943111786346212	CC[C@@H](C=O)c1ccc(O)cc1	164.204	2.0846999999999998	2	1	3	1
[748052.56]	0.747447890111844	CCc1ccc([C@H]2C[C@@H](O)C(=O)O2)cc1	206.24099999999999	1.5978999999999999	3	1	2	1
[36522144.]	0.8259264513416095	c1ccc(CN2[C@H]3CC4CCN(C2)CCN4CCC3)cc1	285.43499999999995	2.3885000000000005	3	0	2	1
[31289.95]	0.6762987306145708	COC(=O)CCc1ccc(OCC(O)CNC(C)C)cc1	295.379	1.5298999999999996	5	2	9	1
[8976.569]	0.7243870557012286	C[C@@H]1CC[C@H]([C@@H](O)CC[C@@H](O)CC(=O)[O-])CC(C)(C)C1	285.404	1.4808999999999994	4	2	6	0
[128515.46]	0.9212310596639607	COc1cc(Br)cc(CN2CCCNC2)c1	285.18499999999995	2.2104999999999997	3	1	3	1
[8529.351]	0.8333697554007272	NC[C@@H]1CC[C@@H](c2ccc(Cl)c(Cl)c2)c2ccccc21	306.236	4.961400000000004	1	1	2	2
[398820.22]	0.7782845626939986	CC(=O)OC[C@]1(O)C[C@@H]2[C@H]3CCC4=CC(=O)CC[C@]4(C)[C@H]3CC[C@@]21C	346.46700000000016	3.4224000000000023	4	1	2	0
[1660.3473]	0.052869076239745294	CCC[C@H](NCC)C(=O)NC(=O)N[C@@H](CC(=O)O)[C@@H](CC(C)C)C(=O)N1CCC[C@H]1C(=O)N[C@@H](CCCCN)C(=O)N[C@@H](Cc1c[nH]cn1)C(=O)N[C@@H]	746.9110000000001	-0.0638099999999921	11	9	23	1
[20425.758]	0.5910680795307359	Cc1ncc(COP(=O)(O)O)cc1-c1ccc(F)cc1N	312.2370000000001	2.38762	6	3	4	2
[189331.47]	0.7871139554470624	CC(C)(S)C(=O)Nc1ccc(C(F)(F)F)cc1	263.28399999999993	3.3523000000000014	1	2	2	1
[137.6566]	0.07169565796104765	CCNC(=O)[C@H]1CCC[C@@H]1C(=O)NC(=O)NC(=O)N[C@@H](CCCCNc1ccccc1)C(=O)N[C@@H](CCCC(=O)O)C(=O)N[C@@H](CCC(=O)O)C(=O)N	746.819	0.2998000000000072	12	10	22	1
[38036.88]	0.6280562045332985	C[S@@](=O)/C=C\CC(=O)O	148.183	0.3533	3	1	3	0
[5105.9033]	0.19731161674424436	C=CC[S@](=O)C[C@H](NC(=O)Cc1ccc(F)cc1)C(=O)N[C@@H](CCC(=O)O)C(=O)NCC(=O)O	499.5170000000003	-0.6618999999999968	8	5	15	1
[1.3316626e+11]	0.6109928948975553	Cc1n[nH]c2c(F)cccc12	150.15599999999998	2.01042	1	1	0	2
[10281208.]	0.5804293611434188	Nc1ccc(C[C@H](N)C(=O)O)cc1	180.20700000000002	0.22319999999999962	4	3	3	1
[18195.41]	0.7804687123503852	CC(C)[C@](O)(CC[C@H](O)CC(=O)[O-])c1ccc(F)cc1	283.31899999999996	0.9503999999999996	4	2	7	1
[808104.4]	0.6868604487033534	CC[C@@H](C)c1ccc(O)cc1	150.22099999999998	2.9057000000000013	1	1	2	1
[2781.3064]	0.7986864093356624	Cc1nccc2c1CNC(=O)c1cc(S(N)(=O)=O)c(Cl)cc1N2C	366.8300000000001	1.7021200000000003	5	2	1	2
[2119881.5]	0.5618336825407582	CNCCOc1ccc(C(=O)OCCN(C)C)cc1	266.34099999999995	1.0031999999999999	5	1	8	1
[106551.49]	0.7150579483661607	C[C@H]1CC(=O)C=C2c3c(cc4cccc(N5CCN(C)CC5)cc4O[C@@H]32)O1	364.44500000000016	2.4686000000000003	5	0	1	0
[346.65002]	0.23526258168565614	COc1cccc2c1C(=O)c1c(O)c3c(c(O)c1C2=O)C[C@@](O)(C(=O)CO)C[C@@H]3O[C@H]1C[C@H](N)[C@@H](O)[C@H](C)O1	543.5250000000003	0.0012999999999993017	12	6	5	3
[1428200.1]	0.8481452702213603	OCCN1CCCCC1C(=O)Nc1ccccc1	248.32600000000002	1.4718999999999993	3	2	4	1
[51583.387]	0.5540618915195044	CC(C)OC(=O)C(C)(C)Oc1ccc(C(=O)c2ccc(Cl)cc2)cc1	360.837	4.680000000000004	4	0	6	2
[8508420.]	0.3971905505577493	CC/C(=N/O)c1ccc(C(=O)c2ccc(Cl)cc2)cc1	287.746	4.159300000000003	2	1	4	2
[1.17650694e+11]	0.4680502585712747	NC1=N[C@H](CC[N+](=O)[O-])CC1	157.17299999999997	0.17279999999999984	3	1	3	0
[4777.5107]	0.3404990873765611	COc1cc(C[C@H](CNC(=O)Cc2ccccc2)c2ccccc2)ccc1-c1cccc(O)c1	451.56600000000014	5.753000000000006	3	2	9	4
[69634.09]	0.49217185644023226	C[C@@]1(O)CC(=O)OCc2c1cc1n(c2=O)Cc2cc3ccccc3nc2-1	348.35800000000006	2.0796	5	1	0	4
[3472236.5]	0.3414845092185396	CC(C)(CO[P@@](=O)(O)O)OC[C@H]1OC(=O)C(O)[C@H]1O	300.2	-1.4619000000000006	9	4	6	0
[179579.19]	0.7438966369701844	C/C(=C/c1ccc(O)cc1)c1ccccc1	210.276	3.9527000000000028	1	1	2	2
[415710.78]	0.1958327044212105	CCCCCCCCCCOC(=O)c1ccccc1C(=O)OC[C@@H](CC)CCCC	418.61800000000034	7.357300000000008	4	0	17	1
[141418.77]	0.8140687304138532	O=C(c1cccc(OCC(=O)O)c1)c1ccccc1O	272.256	2.0866000000000002	5	2	5	2
[21300.361]	0.7707508429785385	C=C(C)c1ccc(OCC)cc1O	178.23099999999997	2.824000000000002	2	1	3	1
[2044.6581]	0.381522439508061	C=C(C)[C@@H](CC=C(C)C)CC[C@H](C)CCCC(C)C	264.49699999999996	6.777600000000007	0	0	10	0
[5316588.5]	0.7778421958336251	CCC(=O)N1CCc2ccccc2CCc2ccccc21	279.383	3.770900000000003	1	0	1	2
[7099.23]	0.5828917074397388	C=C(C)/C=C\CC(=O)O	126.15499999999997	1.5934	2	1	3	0
[206.11346]	0.13932204207062232	C/C(=C\Br)COC(=O)CC(=O)C[C@H](O)[C@@H]1NC(=O)[C@H](Cc2ccccc2)C[C@H]1NC(=O)N[C@H](Cc1ccccc1)C(=O)N(CCN(C)C)C(=O)C	770.7219999999998	2.5017000000000023	9	4	17	2
[3729.2124]	0.8325220081385356	COc1cc2c(c(OC)c1OC)-c1ccc(OC)c(=O)cc1[C@@H](NC(C)=O)CC2	399.4430000000002	2.871600000000001	6	1	5	2
[476671.16]	0.43108629838410684	CCCC[C@@H](C(=O)O)C(=O)N[C@@H](CC(=O)O)C(=O)O	275.257	-0.07849999999999902	7	4	9	0
[203714.9]	0.4533367151363301	CC1=C(CCO[P@@](=O)(O)OCC1)C(=O)NCCc1cccc([N+](=O)[O-])c1	384.3250000000001	2.4974000000000007	7	2	5	1
[168953.58]	0.8882754211161676	O=C(O)C[C@H](NC(=O)c1ccc(F)cc1)c1ccccc1	287.29	2.7715000000000014	3	2	5	2
[2762935.8]	0.686139879690768	C=C1[C@@H](O)[C@]23CCCC4=CC(=O)CC[C@@H]4[C@H]3CC[C@@]21C	272.388	3.409200000000002	2	1	0	0
[321210.7]	0.5752366970558928	C[C@@H](N)Cc1ccc(O)c(O)c1	167.20799999999997	0.9874999999999998	3	3	2	1
[19281.482]	0.8320426013908062	Oc1ccc(CC[C@@H](O)CCc2ccccc2)cc1	256.34499999999997	3.318500000000002	2	2	6	2
[3.7175375e+09]	0.5852824958522993	N=NC(=O)c1ccccc1	134.13799999999998	1.85777	1	1	1	1
[192595.66]	0.8820252405339999	COc1cc(C[C@H]2COC(=O)c3ccccc3C2=O)ccc1O	312.321	2.6128000000000013	5	1	3	2
[162974.56]	0.7915469581002489	CC(C)(O)[C@H](O)COc1ccccc1C	210.273	1.50562	3	2	4	1
[275606.8]	0.6994965906696747	COc1ccc(OC)cc1O	154.165	1.4094	3	1	2	1
[10.462337]	0.5532373059211996	C/C=C(\C)C(=O)O[C@H]1C[C@@H](C)C=C2C=C[C@H](C)[C@H](CC[C@@H]3C[C@@H](O)CC(=O)O3)[C@H]21	402.53100000000023	4.115600000000003	5	1	5	0
[20997.387]	0.7008664788956044	C[C@]1(CO)CCC[C@@]2(C)[C@@H]3CCCC4=CC(=O)CC[C@@H]4[C@H]3CC[C@@]21C	344.53900000000016	5.297100000000006	2	1	1	0
[28382.814]	0.6154595819562296	C=C(C)[C@@H]1C[C@H]2[C@@H]3CCC4=CC(=O)C=C[C@]4(C)[C@H]3CC[C@]12C	296.45400000000006	5.096500000000005	1	0	1	0
[48986.973]	0.6755758062068147	CN(C)CC[C@]1(c2ccc(Cl)cc2)O[C@H](c2ccc(Cl)cc2)CC1	364.31600000000014	5.692100000000005	2	0	5	2
[1149492.5]	0.4432458894230846	COCCOC(=O)c1ccccc1N	195.218	1.0720000000000003	4	1	4	1
[17439.379]	0.847697894583369	O=C1Nc2ccc(Cl)cc2C(c2ccccc2Cl)=NC1O	321.163	3.1013000000000015	2	2	1	2
[351562.4]	0.7826093518285594	COc1cc(O)cc(C(=O)CCCN2CCCC2)c1OC	293.36299999999994	2.4681000000000006	5	1	7	1
[26915.654]	0.7302779796823855	CC(C)(O)[C@H]1CC[C@@]23CCC4=CC(=O)CCC[C@]4(C)[C@H]3CC[C@@]21C	330.5120000000001	5.049500000000005	2	1	1	0
[16131.128]	0.5988676783712391	C[C@@H]1CC[C@@]2(C(=O)O)C[C@H]3[C@@H](C)C[C@H]4C(C)(C)[C@@H](O)CC[C@]4(C)[C@H]3CC[C@]21C	390.60800000000023	5.753100000000006	3	2	1	0
[377673.88]	0.06945577707394801	CCCCC[C@H]1O/C1=C/C=C/CCCCCCCCC(=O)OC(COC(C)=O)C(C)(C)CC[N+](C)(C)C	522.7910000000004	7.123800000000007	5	0	21	0
[54390.3]	0.6653883024994207	CC#CC[C@H](C)[C@@H](O)CC(C)(C)C	182.30699999999996	2.833000000000001	1	1	3	0
[1.2327011e+08]	0.4433687822838736	O=C/C=C/c1ccccc1	132.16199999999998	1.8987	1	0	2	1
[843.9787]	0.24015580851815932	CC(C)=CCC[C@@](C)(CCCCC(=O)O)[C@H]1CC[C@]2(C)[C@@H]3CCC[C@H]4CCC(=O)CC[C@]4(C)[C@H]3CC[C@@]21C	526.8460000000005	9.782399999999997	3	1	9	0
[725820.56]	0.7760869596059278	COc1ccc(C[C@H]2NC[C@H](O)[C@H]2OC(C)=O)cc1	265.30899999999997	0.5020999999999994	5	2	4	1
[4.7294477e+08]	0.5951083320007401	CC(=O)c1ccccc1O	136.14999999999998	1.5948	2	1	1	1
[29819.574]	0.7974480152224367	O=C1C=C2c3cccc4ccc(OCCN5CCOCC5)cc4NCC[C@]3(O)[C@@H]2C1	408.4980000000002	2.4129000000000005	6	2	4	1
[8529.351]	0.8333697554007272	NC[C@@H]1CC[C@H](c2ccc(Cl)c(Cl)c2)c2ccccc21	306.236	4.961400000000004	1	1	2	2
[4265436.5]	0.772950607709259	COc1ccc([C@H]2c3ccccc3CC(=O)O2)cc1	254.28499999999997	2.8839000000000006	3	0	2	2
[50353.254]	0.4143573581655692	CCCC/C=C\CCCCCCCC(=O)O	226.35999999999993	4.548100000000003	2	1	11	0
[40967588.]	0.6357219091713184	CN1CCN(C(=O)CN2CCCC2)CC1	211.3089999999999	-0.1437999999999997	3	0	2	0
[2.0408837e+08]	0.8091436956433432	O=C(NCCc1c[nH]cn1)c1ccccc1	215.256	1.3821999999999999	2	2	4	2
[2375719.5]	0.5668721521279283	O=C(OCc1ccccc1C(=O)c1ccccc1)c1ccccc1O	332.355	3.980200000000002	4	1	5	3
[65540.63]	0.5546940454804459	C=CC[S@](=O)[C@H](Cc1ccccc1)N[C@@H](CC(=O)O)C(=O)O	325.3860000000001	1.0073999999999996	6	3	10	1
[9181433.]	0.6574475514227149	Cc1cc(=O)c2c(C)c(O)cc(O)c12	190.198	2.0058200000000004	3	2	0	1
[209613.42]	0.48478787907252135	CC/C=C\C=C/CCCCC(=O)O	182.26299999999998	3.1538000000000013	2	1	7	0
[90.56896]	0.2535448043693145	CC1=NCC[C@H](C(=O)N[C@@H](CC(=O)N[C@@H](CC(=O)O)[C@H](O)[C@H](C)O)c2ccccc2)C(=O)N1	462.5030000000001	-0.5102999999999975	7	6	10	1
[8368.599]	0.19678028098642703	OC[C@@H]1O[C@H](OCc2ccccc2)[C@@H](O)[C@H](O[C@H]2O[C@H](CO)[C@@H](O)[C@H](O)[C@H]2O)[C@H](O)[C@@H]1O	462.44800000000015	-3.8117999999999967	12	8	7	1
[6281.2847]	0.2272232667998335	C[C@@H](NC(=O)CCc1ccccc1)[C@H]1CCCCc2ccccc2N1C(=O)c1ccccc1S(N)(=O)c1ccccc1	581.7820000000002	5.874300000000007	3	3	8	4
[12369.569]	0.5844860779881329	CCOC(=O)[C@H](CCc1ccccc1)N[C@@H](C)C(=O)N1Cc2ccccc2C[C@H]1C(=O)O	438.5240000000003	2.5671	6	2	9	2
[2.0546656e+10]	0.5998689433499305	O=C(O)c1ccncc1	123.11099999999998	0.7797999999999999	3	1	1	1
[894617.94]	0.4691433345867461	COc1cc(CCCOC(=O)CCN2CCCCC2)cc(OC)c1OC	365.4700000000001	3.0642000000000014	6	0	10	1
[2.3671288]	0.31365209033153607	CCc1nc([C@H]2CCNC[C@H]2COc2ccc(F)cc2)c(-c2ccc(F)cc2)n1/C=C/[C@@H](C)C[C@@H](O)C(=O)O	539.6230000000003	5.105200000000005	6	3	11	3
[13517.981]	0.11463172189259323	CC(C)C[C@H](NC(=O)CN)C(=O)N1CCC[C@H]1C(=O)N[C@@H](CCC(=O)O)C(=O)NCC(=O)NCC(=O)O	528.5630000000003	-2.8663999999999925	10	7	15	0
[2928.0051]	0.4628614439642698	CC(C)C[C@@H]1NC(=O)[C@@H](Cc2ccc(O)cc2)NC(=O)[C@@H](Cc2ccc(O)cc2)[C@@H]1OC(C)=O	468.55000000000024	2.4601999999999995	6	4	7	2
[146579.58]	0.33314069487083925	COc1ccc([C@H](CN)C(=O)N[C@H]2[C@@H](O)[C@H](n3cnc4c(N(C)C)ncnc43)O[C@@H]2CO)cc1	471.51800000000026	-0.6211999999999973	10	4	8	3
[124379.125]	0.6064142102105405	C[C@@H]1CC[C@]2(C(=O)O)C[C@H]3[C@@H]4CCC5=CC(=O)C=C[C@]5(C)[C@@]4(F)[C@@H](O)C[C@]3(C)[C@@H]2C(=O)CC1	458.5700000000003	4.433500000000004	5	2	1	0
[375193.2]	0.7310504873269676	N[C@H](Cc1c[nH]c2cc(F)ccc12)C(=O)O	222.21899999999997	1.2614000000000003	3	3	3	2
[126400.96]	0.3800483622812009	CCCCCCCCCC[C@@H](O)CCCCCCC(=O)O	300.48299999999995	5.303300000000005	3	2	16	0
[1539.7385]	0.8591670739680827	Cc1cc(O)c(S(N)(=O)=O)c(=O)c2ccc(N(C)C)cc21	308.35900000000004	0.9274200000000002	5	2	2	2
[2131253.5]	0.4854930576221492	Nc1nc2c(ncn2COC(CO)CO)c(=O)[nH]1	255.23399999999998	-1.970899999999999	7	4	5	2
[30624.176]	0.5623749592373296	N[C@@H](CCCO)C(=O)N[C@@H]1CC[C@H]2[C@H]3CC[C@H]4NC(=O)C=C[C@]4(C)[C@H]3CC[C@]12C	403.56700000000023	1.8681999999999988	4	4	5	0
[10848850.]	0.6477330869569469	CN1C=C(N)C=Cc2ccccc21	172.231	1.9497000000000002	2	1	0	1
[254621.05]	0.8293032608059293	COc1cc([C@@H]2C(=O)Nc3ccccc3C2=O)ccc1O	283.283	2.3194000000000004	4	2	2	2
[14495.929]	0.574457011773491	CC(=C/CO)/C=C/C(C)=C/C(C)=C\C=C\C=C(C)[C@H]1C(=O)O1	300.3980000000001	3.801700000000003	3	1	7	0
[52497.742]	0.21618817765704088	C=C(CO[C@H]1O[C@@H](CO[C@@H]2O[C@H](CO)[C@@H](O)[C@@H](O)[C@H]2O)[C@@H](O)[C@H](O)[C@@H]1O)c1ccccc1	458.4600000000001	-2.659499999999997	11	7	8	1
[1574172.6]	0.4527347330469259	CCCCCCC[C@@H](O)CC(=O)OCC(=O)O	246.30299999999997	1.7257	5	2	10	0
[18132090.]	0.6714949405620043	C=C1C(=O)[C@@]2(C)CC[C@H]3[C@@H](C)C4=CC(=O)C=C[C@]4(C)[C@@]3(F)[C@@H](O)C[C@@]21C	358.4530000000001	3.728500000000003	3	1	0	0
[10205.707]	0.043741557343612084	N[C@@H](CCC(=O)N[C@@H](CSSC[C@H](NC(=O)CC[C@H](N)C(=O)O)C(=O)NCC(=O)O)C(=O)NCC(=O)O)C(=O)O	612.6400000000004	-3.8767999999999985	16	10	21	0
[648.166]	0.5055052971214055	COC(=O)C1=C(C)NC(C)=C(C(=O)OC)C1c1ccccc1[N+](=O)[O-]	346.33900000000006	2.1756	7	1	4	1
[156761.75]	0.8807285394160607	O=C(O)Cc1ccccc1Nc1c(Cl)cccc1Cl	296.153	4.364100000000001	3	2	4	2
[208867.9]	0.5666610993386102	C=C[C@]1(C)CC[C@H]2[C@@H]3CCC4=CC(=O)CC[C@]4(C)[C@H]3CC[C@@]21C	312.49700000000007	5.710600000000006	1	0	1	0
[1252872.9]	0.6125193183423138	Cc1cc(O)cc(C)c1Cl	156.61199999999997	2.662440000000001	1	1	0	1
[149554.14]	0.6871755150642024	N#Cc1ccc(-c2ccc(F)cc2)cc1	197.212	3.3643800000000015	1	0	1	2
[265840.34]	0.30873682646934075	N[C@@H](CSS)C(=O)NCC(=O)N[C@H](Cc1ccccc1)C(=O)O	357.45700000000005	-0.18000000000000022	6	5	9	1
[51598.84]	0.39211603092631026	CCOc1nc2cccc(C(=O)O)c2n1Cc1ccc(-c2ccccc2-c2nnn[nH]2)cc1	440.4630000000001	4.028600000000002	7	2	7	5
[3939875.8]	0.6032218615405038	COC(=O)CC(=O)Nc1ccccc1C	207.229	1.49662	3	1	3	1
[20354.43]	0.8593772216903064	CC(C)N(C)CCC(O)(c1ccccc1)c1ccc(O)cc1	299.41400000000004	3.3584000000000023	3	2	6	2
[401678.44]	0.45938569340286906	COC(=O)[C@@H](O)[C@H](O)[C@H](O)[C@@H](CO)Oc1ccccc1	286.28	-1.3179999999999996	7	4	7	1
[11148.757]	0.5721072283216064	CC(=O)/C=C/C(C)=C/C=C/C(C)=C/C(=O)O	220.26799999999997	2.665	3	1	5	0
[1185.166]	0.3454134595698074	O=C(O)c1cc(=O)c2c(OCC(O)COc3cccc4oc(C(=O)O)cc(=O)c34)cccc2o1	468.37000000000023	2.1145	11	3	8	4
[34384.727]	0.4085738728174429	O=C(Oc1cnccc1-c1ccc(F)cc1)c1ccccc1-c1ccccc1F	387.38500000000005	5.913000000000004	3	0	4	4
[2151755.8]	0.7948749814468531	CCc1sc(C)nc1NC(=O)C(C)N	213.30599999999998	1.29962	3	2	3	1
[16537.18]	0.7189882148938236	COc1ccc2[nH]c([S+]([O-])Cc3ncc(C)c(OC)c3C)nc2c1	345.4240000000001	2.8997400000000013	5	1	5	3
[409.53726]	0.4555938354562437	C[C@@H]1C[C@H]2[C@@H]3CCC4=CC(=O)C=C[C@]4(C)[C@@]3(F)[C@@H](O)C[C@]2(C)[C@@]1(O)C(=O)COP(=O)(O)O	472.44600000000025	2.0127000000000006	8	4	4	0
[27115.814]	0.6929194450857568	N[C@H]1CCN(c2nc3c(cc2F)c(=O)c(C(=O)O)cn3-c2ccc(F)cc2F)C1	404.34800000000007	2.0385999999999997	6	2	3	3
[47821.63]	0.8983360570085855	C[C@H](Cc1nc2c(F)c(=O)[nH]cc12)OC(C)(C)C	252.289	2.541900000000001	2	1	3	1
[2079140.9]	0.6510025202961998	CCCN(NC(=O)c1ccccc1)c1ccccc1-c1ccccc1	330.43100000000004	4.9150000000000045	2	1	6	3
[1215579.9]	0.7233940198732236	CCC(=O)c1ccc(OC)cc1O	180.20299999999997	1.9935000000000005	3	1	3	1
[83823.34]	0.30252740140488266	C=CCSS[C@@H](CC)CCP(=O)(O)O	256.32899999999995	2.9002000000000017	5	2	8	0
[194.87361]	0.5003983975184703	COc1ccc(-c2cc(-c3ccccc3)nc(C(C)C)c2/C=C/[C@@H]2C[C@@H](O)CC(=O)O2)cc1	443.54300000000023	5.627300000000007	5	1	6	3
[5748.6387]	0.6201075513994762	CC(=O)OC(C)(C)CC(=O)O	160.169	0.8028	4	1	3	0
[20881416.]	0.7413143018472405	NC(=O)c1nn(Cc2ccccc2)c(=O)[nH]1	218.21600000000004	-0.2814000000000005	3	2	3	2
[2293422.]	0.698264376644187	N[C@H](CSC(=S)NCc1ccccc1)C(=O)O	270.379	1.2062000000000002	6	3	5	1
[163913.7]	0.2973955752850201	C=CCSSC[C@@H](NC(=O)CCCc1ccccc1)C(=O)N1CCC[C@H]1C(=O)O	436.5990000000002	3.137100000000001	6	2	12	1
[389905.62]	0.3837001760485468	CC(C)c1ccc(Sc2c(/C=C/[C@@H]3C[C@@H](O)CC(=O)O3)c(C3CC3)nc3cc(F)c(F)cc23)cc1	495.59100000000024	6.744700000000006	5	1	6	3
[2153605.8]	0.7550048037711037	Cc1ccc([C@@H](C)C(=O)O)cc1C	178.231	2.4915400000000005	2	1	2	1
[165834.48]	0.6695977993795551	CC1=CC(=O)[C@H]2[C@@H]3CCC4=CC(=O)CC[C@]4(C)[C@H]3CC[C@]12C	298.42600000000004	4.253500000000003	2	0	0	0
[51722.8]	0.4167991365334846	O=C(O)C1=C[C@@H](O)[C@H](C(=O)N2CCCC2)C(=O)[C@H](C(=O)O)C1=O	325.273	-1.550499999999999	8	3	3	0
[11877.798]	0.7010221105184264	C[C@@H]1O[C@H](OC(C)=O)[C@@H](OC(=O)CC(C)C)[C@H](O)[C@@H]1O	290.31199999999995	-0.026000000000000134	7	2	4	0
[2480733.5]	0.4696303686981007	O=P(O)(O)C(O)(Cc1cccnc1)P(=O)(O)O	283.113	-0.3744000000000002	8	5	4	1
[1392430.9]	0.7610614713574507	C/C=C\c1cc(OC)c(OC)cc1OC	208.25699999999998	2.7455000000000007	3	0	4	1
[9861970.]	0.704414700872703	Nc1ncc2ncn(-c3ccc(S(=O)(=O)N4CCN(C)CC4)cc3)c2n1	373.4420000000002	0.3338000000000003	7	1	3	3
[10100.669]	0.7286335917383788	C=C1CS[C@@H]([C@@H](C)CCCC(C)CC(=O)O)C(=O)O1	286.393	3.0759000000000016	5	1	7	0
[22326.25]	0.5560192876701728	CC(/C=C/C=C(C)\C)c1ccccc1S	218.36500000000004	4.601200000000004	0	1	3	1
[37819.09]	0.4178618318670448	CC(=O)C(=O)OCC(C)(C)Oc1ccc(C(=O)c2ccc(Cl)cc2)cc1	374.82000000000005	3.8606000000000025	5	0	7	2
[8731433.]	0.6911954195243533	COc1cc(OC)c(C(=O)CCCN2CCCC2)c(OC)c1	307.39	2.7711000000000015	5	0	8	1
[473.05182]	0.5987756726029145	C=C(C)[C@H]1CCC(=O)C(CC[C@@H]2C[C@@H](C)CCC2)C1(C)C	290.491	5.790500000000006	1	0	4	0
[576474.06]	0.8525069019253105	Cc1ccc2c(c1)C(=O)C(CCN1CCC(C)(C)CC1)O2	287.403	3.450820000000002	3	0	3	1
[276.1684]	0.051282761522418556	C=CCCCCC[C@H](Cl)[C@H](O)CC(=O)N[C@H](CC(C)C)C(=O)N1CCC[C@H]1C(=O)N(CCC(=O)O)C(=O)N[C@@H](CC(C)C)C(=O)N[C@H](C(=O)O)	729.2920000000004	2.7933900000000023	10	6	23	0
[18504.645]	0.6379471660738143	C=C/C=C/C=C(C)\CCCC(=O)O	180.24699999999999	2.9298	2	1	6	0
[90373.47]	0.44282758824233626	O=c1c(O[C@H]2O[C@@H](CO)[C@@H](O)[C@H](O)[C@H]2O)c(CO)c2ccccc12	338.31200000000007	-1.5972	8	5	4	1
[31840.457]	0.5781034826515881	COC[C@@H](CCO)c1ccc(OCC(O)CNC(C)C)cc1	311.422	1.5367	5	3	11	1
[200151.33]	0.8976823731418612	COc1ccc(C(CN(C)C)C2(O)CCCCC2)cc1	277.4079999999999	3.0356000000000014	3	1	5	1
[340747.28]	0.4683988019641	CO[C@@H]1O[C@H](COCc2ccc(OC)cc2)[C@H](OC)[C@H](OC(=O)C(C)C)[C@H](O)[C@@H](OC(C)=O)C1(C)C	512.5960000000003	2.4847	10	1	10	1
[8161736.5]	0.4621582114102388	O=C(Cn1c(=O)cc(C(=O)O)c1=O)c1cccc(F)c1O	293.206	0.09379999999999933	6	2	4	1
[52484.883]	0.6702365085361286	CCCOc1ccc(N(CCCl)CCCl)cc1	276.20699999999994	3.759400000000003	2	0	8	1
[255346.69]	0.8047721486845599	CN(C)C1(CNC=C(O)c2ccc(Cl)cc2)CC1	266.772	2.880200000000001	3	2	5	1
[2098.5952]	0.7541053298167572	Cc1ccc(-n2cc(C(F)(F)F)nc2-c2ccc(S(N)(=O)=O)cc2)cc1	381.3790000000001	3.5139200000000006	3	1	3	3
[924276.75]	0.8256109081943743	COCC(=O)N1CCC(=C2c3ccccc3CCc3ccccc32)CC1	347.4580000000001	3.8559000000000037	2	0	2	2
[604194.4]	0.47401634045846053	O=C1N[C@@H](C(=O)C(c2ccccc2)c2ccccc2)C(=O)N(CCCCN2CCCC2)CC1	447.5790000000005	2.9807000000000015	4	1	9	2
[2594149.2]	0.5811557038471341	CCCCCCCC(=O)O	144.214	2.4314999999999998	2	1	6	0
[241523.23]	0.8449349532973586	COc1ccc2[nH]cc(CCNC(C)=O)c2c1	232.28299999999996	1.8550999999999997	2	2	4	2
[8084740.5]	0.6227994751052723	CC(=O)Nc1ccccc1	135.16599999999997	1.6449999999999998	1	1	1	1
[10.825648]	0.671999391844661	CC[C@H](C)C(=O)O[C@H]1C[C@@H](C)C=C2C=C[C@H](C)[C@H](CC[C@@H]3C[C@@H](O)CC(=O)O3)C21	404.54700000000025	4.195500000000004	5	1	6	0
[2145933.8]	0.4274213512497734	O=C(O)C(O)(CC(=O)O)CC(=O)O	192.123	-1.2484999999999995	7	4	5	0
[663.0554]	0.5023259105130484	CCOC(=O)C1=C(COCCN)NC(C)=C(C(=O)OC)C1c1ccccc1Cl	408.88200000000006	2.266300000000001	7	2	8	1
[47531.723]	0.6192570573143896	COc1ccc2c(c1)c(CC(=O)OCC(=O)O)c(C)n2C(=O)c1ccc(Cl)cc1	415.82900000000006	3.4705200000000014	6	1	6	3
[1427824.2]	0.4822946675996652	OC[C@@H]1O[C@H](n2cnc3c(=O)[nH]cnc32)[C@H](O)[C@@H]1O	268.22900000000004	-2.268899999999999	7	4	2	2
[837.2691]	0.39104853935187195	C[C@H]1CC[C@H]([C@@](C)(O)C[C@@H](O)C[C@@H](O)CC(=O)O)[C@H]1COC(=O)C(C)(C)CC	402.52800000000025	2.3558000000000003	7	4	11	0
[9906.75]	0.18156228117409318	CSSCSCSCS(C)CCSP(C)(=O)O	372.63000000000005	4.515900000000004	7	2	11	0
[324191.5]	0.8122877636668446	O=C(O)[C@H](CCN1CCCCC1)N1CCCCC1	254.3739999999999	1.8014999999999997	4	1	5	0
[7741.1284]	0.13931677804751477	O=C1c2c(O)ccc(O)c2C(=O)c2c(NCCNCCO)ccc(NCCNCCO)c21	444.4880000000002	-0.13919999999999944	10	8	12	3
[3868.1826]	0.559711744502898	CC[C@H](CC[C@H](C)[C@H]1CC[C@@H]2C3=C(C(=O)C[C@@H]4C[C@@H](O)CC(=O)O4)C3=C(C)[C@@H]12)CO	416.55800000000016	3.7296000000000036	5	2	9	0
[73264776.]	0.38218395046799064	O=P(O)(O)OC[C@H](O)CO	172.07299999999998	-1.5511000000000001	6	4	4	0
[45860344.]	0.4806513004809346	Nc1cccc(Br)c1O	188.024	1.7368999999999999	2	2	0	1
[88136.12]	0.6946116752943168	C[C@]12C=CC(=O)C=C1CC[C@@H]1[C@@H]2[C@@H](O)C[C@@]2(C)[C@H]1CC[C@]2(O)C(=O)CO	360.4500000000002	1.5575999999999999	5	3	2	0
[139861.61]	0.656539922977035	Cc1cc(O)c2c(c1)C(=O)c1ccc(C)c(O)c1C2=O	268.268	2.490040000000001	4	2	0	3
[96332.05]	0.7063438476093753	CO[C@@H](/C=C/c1cccc(O)c1)OCCc1ccc(CN(C)C)cc1	341.4510000000001	3.698800000000003	4	1	9	2
[71359464.]	0.4957475441416135	NCC(=O)Oc1ccccc1	151.165	0.5506999999999997	3	1	2	1
[156370.55]	0.7596177820175065	C[C@@H](C(=O)O)/C=C(\C)CCCc1ccccc1	232.32299999999998	3.676300000000003	2	1	6	1
[262903.6]	0.7439305289362564	CC(C)=CCc1cccc(C(=O)O)c1	190.242	2.8935000000000004	2	1	3	1
[450.21686]	0.6950885218084817	C#C[C@]1(O)CC[C@H]2[C@@H]3CCC4=CC(=O)CC[C@@H]4[C@H]3CC[C@@]21C	298.42600000000004	3.4925000000000024	2	1	0	0
[710999.]	0.7204265160640237	CC(=O)ONc1nc2cc(Sc3ccccc3)ccc2[nH]1	299.355	3.6041000000000007	5	2	4	3
[28986.92]	0.33714389975539477	CCCCC[C@H](O)/C=C/C(=C/CCCCC)C(=O)O	268.3969999999999	4.075100000000003	3	2	11	0
[132.33725]	0.5942123598037552	C#C[C@@]1(CO)C=C[C@H]2[C@@H]3CCC4=CC(=O)CC[C@@H]4[C@H]3CC[C@@]21C	310.437	3.5161000000000024	2	1	1	0
[3257664.2]	0.5609275466368299	COCCCNC(=O)c1ccccc1N	208.26100000000002	1.0350999999999997	3	2	5	1
[518358.03]	0.5909572752576517	COc1cc(O)c(C(=O)CCCCN2CCCC2)c(OC)c1	307.38999999999993	2.858200000000001	5	1	8	1
[216409.42]	0.7464613931512205	CCCc1ccc(OC)cc1O	166.21999999999997	2.3533000000000004	2	1	3	1
[172390.08]	0.892225665129009	CO[C@@H]1[C@H](c2ccc(O)cc2)[C@@H](CC(=O)O)N2CCCC[C@H]21	305.3740000000001	2.2022000000000004	5	2	4	1
[44376436.]	0.5668189166571438	CC(C)CC(=O)O	102.13299999999998	1.1171	2	1	2	0
[3484.3853]	0.5616399551453963	C=C(CC[C@@H](C)[C@H]1CC[C@H]2[C@@H]3CCC4=CC(=O)CC[C@]4(C)[C@H]3CC[C@@]21C)C(=O)O	398.5870000000002	6.1916000000000055	3	1	5	0
[1336099.]	0.7153202107154631	COc1cc(/C=C/C(=O)O)ccc1O	194.186	1.4986	4	2	3	1
[29998.674]	0.6631935158437429	C[C@H]1[C@@H]2[C@@H](C[C@@H]3[C@@H]4CC[C@@H](O[C@@H]5C[C@@H](O)C(=O)[C@H](C)O5)CC[C@]43C)O[C@@H]2C[C@@]1(C)C(=O)O	450.57200000000034	3.167200000000001	7	2	5	0
[89761.12]	0.5950851771911395	CNC[C@H]1C=CN(C[C@H](C)N)C[C@H]2O[C@]2(C)O[C@H]1O	271.36099999999993	-0.5514999999999974	6	3	4	0
[593290.75]	0.541601418317868	N=C1NC=N[C@H]2[C@H]3C=Cc4ccccc4[C@@]3(O)[C@@H]2N1	254.293	0.4238700000000001	3	4	0	1
[222685.9]	0.6713658521729855	CC(=O)O[C@H]1[C@H](OC(=O)c2ccc(O)cc2)C[C@H](O)[C@@H]1O	296.275	-0.025200000000000056	7	3	3	1
[133817.8]	0.5909981731384721	O=C(O)[C@H](/C=C/c1cc(O)cc(O)c1)OCCO	254.23799999999997	0.5730999999999999	6	4	6	1
[588.32794]	0.4420590774002312	C[C@H]1C(=O)CC(O)=C(C(=O)O[C@@H]2C[C@@H](O)C[C@H](O)C2)C(=O)[C@H](C)/C=C/C(=O)O1	396.39200000000017	0.2818999999999996	9	3	2	0
[1.7408639]	0.2391894874767018	Cc1nc(N)sc1-c1cc(-c2ccc(F)cc2)c(-c2ccc(F)cc2)n1/C=C/[C@@H](O)C[C@@H](O)CC(=O)O	525.5770000000002	5.171720000000006	6	4	9	4
[61925.223]	0.7250102470286877	C[C@H]1CC[C@@H](C(C)C)C=C[C@H](C)[C@H]1O[C@]12CCCC(=O)[C@H]1CC[C@]2(C)O	362.55400000000014	4.918800000000005	3	1	3	0
[332873.88]	0.38941616262964607	Cc1ccc(NC(=O)c2ccc(CN3CCN(C)CC3)cc2)cc1Nc1nccc(-c2cccnc2)n1	493.6150000000002	4.590320000000004	7	2	7	4
[1632914.]	0.7315396930195435	CCN(CC)CCNC(=O)c1ccc(N)cc1	235.33100000000002	1.3403999999999996	3	2	6	1
[37597.07]	0.6678249488505642	COc1cc(C=O)c(-c2ccc(F)cc2)cc1N	245.253	2.896	3	1	3	2
[1863.7919]	0.41544060321244264	CC(=O)O[C@H]1[C@@H](OC(C)=O)[C@@H](OC(=O)CC(C)C)[C@@H]1CC[C@@H](O)CC(=O)O	388.4130000000001	1.0532999999999986	9	2	10	0
[72394.81]	0.9061758690933457	COc1cccc(C2(O)CCCCC2CN(C)C)c1	263.3809999999999	2.6346000000000007	3	1	4	1
[470103.44]	0.6932796632293876	C=CCc1ccc(O)c(OC)c1	164.20399999999995	2.1292999999999997	2	1	3	1
[508568.25]	0.6058858110940959	CC[C@@H]1C[C@@H]2CC[C@H]1[C@@H](C)C(=O)C2	180.29099999999997	3.0378000000000016	1	0	1	0
[736.66046]	0.43224445919054605	C[C@@H](NC(=O)c1ccc(O)c(O)c1)[C@H]1CCC[C@H]2[C@@H]3CC[C@H]4C[C@@H](O)CC[C@]4(C)[C@H]3CC[C@@]21C	469.6660000000004	5.626000000000006	4	4	3	1
[74019.14]	0.8681640970773001	Oc1ccc([C@@H]2Oc3ccccc3C[C@H]2CO)cc1	256.301	2.6769000000000007	3	2	2	2
[610762.25]	0.8383597745599246	CCN[C@H](C)Cc1cccc(C(F)(F)F)c1	231.26099999999997	3.2459000000000024	1	1	4	1
[1026.3699]	0.15758793521588904	C[C@@H]1CS(=O)(=O)C[C@@H]1NC(=O)[C@@H](Cc1ccccc1)N(CCCl)NC(=O)[C@H](Cc1ccccc1)NC(=O)C(=O)O	593.1020000000003	0.5311000000000032	8	4	12	2
[33.413513]	0.6546779681319853	CS[C@@H](C)C(=O)OC1C[C@@H](C)C=C2C=C[C@H](C)[C@H](CC[C@@H]3C[C@@H](O)CC(=O)O3)[C@H]21	422.5870000000003	3.9009000000000027	6	1	6	0
[27624.639]	0.7101058430130474	COC(=O)[C@@]1(C)O[C@@H]2[C@H]3C[C@H](C)C4=CC(=O)C=C[C@]4(C)[C@@]3(F)[C@@H](O)C[C@@]21C	378.4400000000001	2.5237000000000007	5	1	1	0
[15579.129]	0.6469624710072308	CC(=O)OCn1ccnc1-c1ccc(S(=O)(=O)NC(F)(F)F)cc1	363.317	1.8687999999999998	5	1	5	2
[1119126.1]	0.7872251201330034	O=C(Nc1ccccc1C(=O)O)c1ccccc1O	257.24499999999995	2.3427000000000002	4	3	3	2
[13311.92]	0.5881033568978759	C[C@H](COc1ccccc1)NCC(O)c1ccc(O)c(C(N)=O)c1	330.38400000000007	1.5816	5	4	8	2
[11486.674]	0.48926337995491836	C=C(C)[C@@H]1CC=C(C)C(=O)O[C@H]2[C@@H]3CCC4=C[C@@H](O)CC[C@]4(C)[C@H]3CC[C@@]21C	384.56000000000023	5.354200000000006	3	1	1	0
[45869268.]	0.7072687150818269	COc1ccc(C(=O)N2CCCC2=O)cc1	219.23999999999995	1.4578	3	0	2	1
[224596.45]	0.7730365637190586	CCOC(=O)CCN1C(=O)C=C(c2ccccc2)CC1	273.3320000000001	2.2555000000000005	3	0	5	1
[9878.701]	0.593334886982252	C[C@H](CCc1ccc(O)cc1)NCCc1ccc(O)c(O)c1	301.386	2.956800000000002	4	4	7	2
[72935.41]	0.618560478713138	CC(C)=C1CC2=CCC(=O)CC[C@]2(C)[C@H]2CC(=O)CC[C@@H]21	286.415	4.397600000000004	2	0	0	0
[29795.127]	0.7660209965460569	CCCN(CCC)CC(=O)Nc1ccccc1C(=O)O	278.35200000000003	2.4453000000000005	4	2	8	1
[858.30994]	0.29377916639063406	CCCCOC(=O)C1=C(C)NC(C)=C(C(=O)OC(C)C)C1c1cccc([N+](=O)[O-])c1	416.47400000000016	4.124500000000003	7	1	8	1
[57816.734]	0.5163686783997451	CC1=C[C@H]2OC(C)(C)CCC1O2	168.236	2.2466	2	0	0	0
[69657.266]	0.787805837884877	CCN(CC)C[C@@H](O)COc1ccccc1C	237.343	2.0765199999999995	3	1	7	1
[650530.75]	0.6337587221171218	Cc1ccc(CN(C)C(=S)Oc2ccc3ccccc3c2)cc1	321.44500000000005	4.943920000000004	3	0	3	3
[9955580.]	0.2976246368755013	OC[C@@H]1O[C@@H](OC[C@@H]2O[C@H](CO)[C@@H](O)[C@H]2O)[C@H](O)[C@@H]1O	296.272	-4.076499999999998	9	6	5	0
[50353.254]	0.4143573581655692	CCCC/C=C/CCCCCCCC(=O)O	226.35999999999993	4.548100000000003	2	1	11	0
[126400.96]	0.3800483622812009	CCCCCCCCCC[C@H](O)CCCCCCC(=O)O	300.48299999999995	5.303300000000005	3	2	16	0
[361542.5]	0.8142093352153222	CC(C)=CC(=O)C(C)(C)Oc1ccc(O)cc1	234.29500000000002	3.084900000000002	3	1	4	1
[110904.37]	0.7804416351718664	COc1ccc(SCCN(C)C)cc1O	227.329	2.0544999999999995	4	1	5	1
[432.19843]	0.5277905059697585	C=C1/C(=C\C=C2/CCC[C@]3(C)[C@@H]([C@H](C)CCCC(C)C)CC[C@@H]23)C[C@@H](O)C[C@@H]1O	400.64700000000016	6.589800000000009	2	2	6	0
[387124.56]	0.4968662582189562	CC(=O)OCC1=C(C)CCC1O	170.208	1.0207	3	1	2	0
[120807.06]	0.6908710889669292	O=Cc1cc2c(cccc2Cl)ccc2c1OCCc1ccccc12	334.8020000000001	4.933100000000004	2	0	1	2
[34638932.]	0.746108186957951	CCC[C@@H]1[C@@]2(OC(=O)c3ccccc3C)C[C@H](C)[C@@H]2CC1	286.4150000000001	4.756720000000004	2	0	4	1
[104.20439]	0.2786932991732298	COc1cc(C(=O)NS(=O)(=O)c2ccccc2C)ccc1Cc1cn(C)c2ccc(NC(=O)OC3CCCC3)cc12	575.6870000000001	5.695920000000005	6	2	8	4
[1.8456366e+09]	0.49708551603745676	C1=C[C@@H]2O[C@@H]2c2cccc(Cl)c2C(=O)C1	220.65499999999994	2.922500000000001	2	0	0	1
[1242442.8]	0.8917120203060462	CN(CCc1ccc(C(F)(F)F)cc1)C(=O)O	247.21599999999995	2.8577000000000012	2	1	3	1
[4688.8604]	0.12416338773628345	CCCC(=O)O[C@]1(CCSSCc2ccc(F)cc2)C[C@H](C(C)=O)N1CCC[C@H]1C(=O)Nc2ccccc2C1=O	586.7510000000003	6.0315000000000065	8	1	14	2
[970.2164]	0.773416764152411	C[C@@H](N)Cc1cc2c(cc1C(=O)N(C)C)c1cccc(O)c1C2=O	324.38000000000005	2.1951000000000005	4	2	3	3
[758365.94]	0.8289288715670488	CN1[C@@H]2CC[C@H]1C[C@@H](OC(c1ccccc1)c1ccccc1)C2	307.43700000000007	4.417800000000004	2	0	4	2
[30.063326]	0.5085546016685171	Cc1cc(C)n2c(-c3ccc(F)cc3)cc(CC[C@@H](O)C[C@@H](O)CC(=O)[O-])c2c1C(=O)[O-]	441.45500000000027	0.9102399999999995	6	2	9	3
[37037.234]	0.35616404343455993	CCCCCC/C=C\CCCCCCCC(=O)O	254.4139999999999	5.328300000000005	2	1	13	0
[889987.94]	0.4454004294146897	Cc1cn([C@H]2C[C@@H](N=[N+]=[N-])[C@@H](CO)O2)c(=O)[nH]c1=O	267.245	-0.19628000000000012	4	2	3	1
[64285.895]	0.7357888844643359	O=C(C[C@@H](O)c1ccc(O)cc1)c1ccccc1O	258.273	2.404200000000001	4	3	4	2
[12369.569]	0.5844860779881329	CCOC(=O)[C@@H](CCc1ccccc1)N[C@@H](C)C(=O)N1Cc2ccccc2C[C@H]1C(=O)O	438.5240000000003	2.5671	6	2	9	2
[6512.495]	0.430105876826768	CC(=O)OC(=O)CC(C)(C)Oc1ccc(C(=O)c2ccc(Cl)cc2)cc1	374.82000000000005	4.208200000000003	5	0	6	2
[626302.4]	0.5585904046338012	CC1(C)CC[C@H]2C3=CCC4=CC(=O)C=C[C@]4(C)[C@H]3CC[C@]12C	296.45400000000006	5.240600000000005	1	0	0	0
[259.92743]	0.6164388922345609	CC(=O)O[C@@H]1/C=C/C(C)=C/C(C)=C/C=C/C=C(\C)C(=O)O[C@H]1C[C@H](O)[C@@H](C)CC(=O)O	432.51300000000026	3.656600000000002	7	2	6	0
[672981.25]	0.6341909348930352	CC(=O)N1CCc2ccccc2CC1=O	203.24099999999999	1.1603	2	0	0	1
[117580.67]	0.757169743555686	C[C@]12CC[C@@H]3c4ccc(O)cc4CC[C@H]3[C@@H]1CC[C@@H]2O	272.3879999999999	3.6092000000000026	2	2	0	1
[1811004.8]	0.7381202658314395	COC(=O)N1CCc2ccccc2CCc2ccccc21	281.355	3.6007000000000025	2	0	0	2
[55746.016]	0.81596107484263	Cc1c(CCO)c(C)c(CC(=O)O)cc1C	222.28399999999996	1.77376	3	2	4	1
[1625223.6]	0.8614156014300027	CC1(C)S[C@H]([C@H](NC(=O)Cc2ccccc2)C(=O)O)CC1=O	321.3980000000001	1.6517	5	2	5	1
[17193.717]	0.8662161468775258	N#Cc1cc(F)ccc1-c1cc(C(=O)O)ccc1O	257.21999999999997	2.7681800000000005	4	2	2	2
[404781.72]	0.7048857984659846	CCOC(=O)N1CCC(=C2c3ccc(Cl)cc3CCc3cccnc32)CC1	382.89100000000025	4.887800000000005	3	0	1	2
[68849.48]	0.8785839049256248	COc1cc(OC)nc(Cl)c1-c1ccc(F)cc1O	283.686	3.263900000000002	4	1	3	2
[15717.68]	0.7211723710320684	CCCCc1ccc(OCC(O)CNC(C)C)cc1	265.397	2.7669000000000015	3	2	9	1
[50.919098]	0.05571344289199025	C/C(=N/Nc1nc(C)ccc1C(=O)O)NC(=O)c1ccc(S(=O)(=O)NC(=O)NC(=O)NCCS(=O)(=O)NCCCC(=O)O)cc1	670.6830000000001	-0.25477999999999645	13	8	14	2
[14864074.]	0.7463137963973492	O=C1N(CCO)CCc2ccccc21	191.23000000000002	0.6771999999999998	2	1	2	1
[217293.7]	0.7650741532380093	Oc1ccc(CCCCc2ccccc2)cc1	226.31900000000005	3.957600000000003	1	1	5	2
[761.83374]	0.4863475000932286	C[C@H](OC(=O)NC(=O)[C@@H](C)O)[C@H]1C[C@H]2[C@@H]3CC[C@H](O)C4=CC(=O)C=C[C@]4(C)[C@@]3(F)[C@@H](O)C[C@@]21C	479.5450000000002	1.9662999999999995	7	4	3	0
[991271.3]	0.2673318139614248	OC[C@@H]1O[C@H](O)[C@H](O[C@H]2O[C@H](CO)[C@@H](O)[C@H]2O)[C@H](O)[C@@H]1O	312.271	-4.758099999999994	10	7	4	0
[538634.06]	0.5031075138837579	O=C(/C=C/c1ccc(O)c(O)c1)OCCc1ccccc1	284.311	2.8969000000000005	4	2	5	2
[35265.695]	0.8357866166471982	N[C@H](O)O[C@@H]1Cc2ccccc2C(=O)c2cc(Cl)ccc21	303.745	2.4194000000000004	4	2	2	2
[14975.789]	0.06173485531058616	N[C@@H](CSCC(=O)N[C@@H](CCC[C@H](N)C(=O)O)C(=O)N[C@@H](CCC(=O)O)C(=O)O)C(=O)N[C@@H](CC(=O)O)C(=O)O	595.5840000000004	-3.4077999999999973	16	10	21	0
[1.4382211e+11]	0.439182605180169	O=[N+]([O-])c1ccc([As](F)F)cc1	235.02099999999996	1.2289999999999999	2	0	2	1
[71632.77]	0.6527189222048309	CCN(CC)CCOC(=O)C1(C2CCCCC2)CCCCC1	309.4940000000001	4.402200000000004	3	0	7	0
[1841983.4]	0.7594864473468546	C/C=C\[S@](=O)c1ccccc1O	182.244	2.0334000000000008	2	1	2	1
[69.14077]	0.29044512712774884	COc1cc(-c2cc(-c3ccccc3)c(-c3ccc(F)cc3)nc2C(C)C)cc(OC)c1OC	457.54500000000024	7.370900000000006	4	0	7	4
[57716.195]	0.8336449708588065	CCCNC(=O)O[C@H]1C[C@@H](C)NC(=O)[C@@H]2CCCC[C@H]21	282.38399999999996	2.2059999999999995	3	2	3	0
[2828.1355]	0.6758559037242649	CCCCC(C)(C)C(=O)O[C@H]1C[C@@H](CCC(=O)O)C(C)(C)CC1=O	340.4600000000001	3.984700000000003	5	1	8	0
[1207337.8]	0.42626613409135133	CCCCC/C=C/C(=O)N(CCCN1CCCC1)c1cccc(OC)c1	358.526	4.650600000000004	3	0	11	1
[10.825648]	0.671999391844661	CC[C@@H](C)C(=O)O[C@H]1C[C@@H](C)C=C2C=C[C@H](C)[C@H](CC[C@@H]3C[C@@H](O)CC(=O)O3)C21	404.54700000000025	4.195500000000004	5	1	6	0
[1172.1061]	0.23395614937082593	CC1(C)C[C@@H](O[C@@H]2O[C@H](C(=O)O)[C@@H](O[C@H]3C[C@H](O)[C@H](OC(=O)[C@H](O)c4ccc(O)cc4)[C@H](O)[C@H]3O)[C@@H](C)O2)CC1	570.5880000000001	0.3450000000000003	13	6	8	1
[4523656.]	0.2894274347351113	Cc1ccc2cc3c(ccc4ccccc43)c3c2c1CC3	268.359	5.553220000000004	0	0	0	4
[346156.84]	0.7932087270574181	Cc1ccccc1C(OCCN(C)C)c1ccccc1	269.388	3.662620000000003	2	0	6	2
[115114.625]	0.46501483614648564	COc1ccc([C@@H]2O[C@H](CO[C@H]3CO[C@H](CO)[C@H](O)[C@H]3O)[C@H](CO)O2)cc1	386.39700000000005	-1.031799999999999	9	4	7	1
[6861.93]	0.6076064560383313	CCCC(=O)c1cc(OC)c(OCC(=O)OC)cc1O	282.292	1.9354	6	1	7	1
[1350548.2]	0.7820569302943802	C[C@H](c1ccccc1)c1ccccc1O	198.265	3.544000000000002	1	1	2	2
[1605.5463]	0.4836844481595833	O=c1c(OS(=O)(=O)Nc2ccc(N(CCCl)CCCl)cc2)cc(OC(F)(F)F)c1O	491.27100000000013	3.416500000000001	7	2	10	1
[543620.1]	0.7438970911418608	CC(C)C(=O)c1cccc(Oc2ccccc2)c1	240.302	4.317600000000003	2	0	4	2
[66744.51]	0.13894287899958477	NC1=N[C+]([C@@H](O)[C@@H](CO)O[C@H]2[C@H](CO)O[C@@H]2CO)[C@H](N)C(=O)NC(=O)NCC(=O)N(Cc2ccccc2)CC1	551.5770000000001	-3.67980999999999	11	8	9	1
[5.3513936e+08]	0.5566675558086811	OC[C@H]1CO[C@H](CI)C[C@H]1O	272.082	0.17970000000000003	3	2	2	0
[229774.44]	0.7585775275817872	Cc1ccc(C(=O)C(C)CN2CCCCC2)cc1	245.36599999999993	3.2997200000000024	2	0	4	1
[80.65687]	0.28641772389950104	COc1cc(O[C@@H]2O[C@H](C)C[C@H](O[C@H]3CC[C@@](C)(O)[C@H](OC(=O)c4ccc(O)cc4)OC3=O)[C@H]2NC(C)C)cc(OC)c1O	619.6640000000001	3.0202000000000013	13	4	10	2
[44768.324]	0.5365595866916738	CC/C=C\C[C@H](O)C[C@@H](O)CC(=O)O	202.24999999999997	0.9293	4	3	7	0
[7078.57]	0.571136456131648	C[C@H](CCC(=O)O)[C@H]1CC[C@H]2[C@@H]3[C@H](O)C[C@@H]4C[C@H](O)CC[C@]4(C)[C@H]3C[C@H](O)[C@]12C	408.5790000000002	3.4487000000000023	5	4	4	0
[168556.7]	0.6994173662255658	COc1ccc([C@@H]2CN[C@H](C(=O)O)[C@H]2O)cc1	237.25500000000002	0.19609999999999955	5	3	3	1
[49632.53]	0.863919065170168	CCn1cc(C(=O)O)c(=O)c2cc(F)c(N3CCNCC3)nc21	320.324	0.6633000000000002	6	2	3	2
[3849.8179]	0.5780692234465494	CC(C)=C[C@@H]1C2=C[C@@H](C)CC[C@@H](CC(=O)O)C[C@@H]2C(=O)CC(=O)[C@]1(C)CO	376.49300000000017	3.5628000000000024	5	2	4	0
[685541.6]	0.3360419785922725	CCCCCCCCCCCCCCCCCC(=O)O	284.4839999999999	6.332500000000007	2	1	16	0
[129629.82]	0.6277180448808438	CC1=C(CO)C(=O)O[C@H]2[C@H]1C(=O)C(C)=C(O)C2=O	252.22199999999995	-0.17940000000000006	6	2	1	0
[707699.75]	0.7004112796199901	CCC[C@@H]1CCCC(=O)OC[C@H](O)C[C@H]1O	230.304	1.2416999999999998	4	2	2	0
[10091471.]	0.7928094140981296	Clc1ccccc1CN1CCc2sccc2C1	263.793	3.959800000000002	1	0	2	2
[4010340.5]	0.8598088939629729	C[C@H](N)[C@@H]1CC[C@H](C(=O)Nc2ccncc2)CC1	247.34199999999998	2.1737	3	2	3	1
[7020.6045]	0.1193527118806457	CO[C@@H]1[C@@H](O)[C@H](OC)[C@H](O[C@H]2O[C@H](C)[C@@H](O[C@H]3OC[C@@](C)(O)[C@H](OC)[C@H]3O)[C@@H](O)[C@H](NC(=O)CN)[C@H]2O)[C@@H](O)[C@@H]1O	600.6150000000006	-5.723599999999995	16	9	9	0
[76758.016]	0.5706367311867899	CSCC/C(=N\OC(C)C)c1ccc(Cl)cc1	271.813	4.2222000000000035	2	0	6	1
[4.109984]	0.409804186811716	Cc1cc(F)ccc1-c1c(-c2ccc(F)cc2)nc(C(C)C)n1/C=C/[C@@H](O)C[C@@H](O)CC(=O)O	470.5160000000002	4.984420000000007	5	3	9	3
[14079.62]	0.060160736308307386	CC[C@@H](C)[C@H](NC(=O)[C@@H](N)CC(C)C)C(=O)N[C@@H](CC(C)C)C(=O)N1CCC[C@H]1C(=O)N[C@@H](CCCCN)C(=O)N[C@@H](Cc1c[nH]cn1)C(=O)N[C@@H]	730.9560000000001	0.26179000000000807	9	8	22	1
[1340.0854]	0.44293599407745365	CC(=O)N[C@@H](Cc1ccc(O)cc1)C(=O)N1CCC[C@H]1C(=O)N[C@@H](CCC(=O)O)C(C)(C)C	461.55900000000025	1.8260999999999998	6	4	9	1
[10.462337]	0.5532373059211996	C/C=C(/C)C(=O)O[C@H]1C[C@@H](C)C=C2C=C[C@H](C)[C@H](CC[C@@H]3C[C@@H](O)CC(=O)O3)[C@H]21	402.53100000000023	4.115600000000003	5	1	5	0
[3278705.5]	0.6935743887715065	CCOc1ccc(C=O)cc1O	166.176	1.6034	3	1	3	1
[55991.426]	0.6171312932317708	CC(C)=CCC/C(C)=C/CO	154.253	2.6714000000000016	1	1	4	0
[51076.254]	0.40301709040363476	CCOC(=O)[C@@H](NCc1ccccc1)N[C@@H](C)C(=O)N1Cc2ccccc2C[C@H]1C(=O)O	439.5120000000003	1.6815999999999993	7	3	9	2
[22136256.]	0.5326180793674542	CCOC(=O)c1ccc(N)cc1	165.19199999999998	1.4455	3	1	2	1
[53898.32]	0.47080009709086573	CC/C=C\C/C=C\C/C=C/CCCC(=O)O	222.32799999999995	4.100100000000003	2	1	9	0
[3111.1284]	0.12444325590195034	C/C=C1/CN(C)C[C@H]1C(=O)NC(=O)N[C@@H](CC(=O)O)C(=O)N[C@H](CCC(=O)O)C(=O)N[C@@H](CCC(=O)O)C(C)C	569.6120000000003	-0.48139999999999405	11	7	15	0
[3858.1318]	0.4362994481963386	Cc1cc(=O)oc2cc(-c3ccccc3)c(C(=O)O)c(CCC2CC[C@@H](O)CC(=O)[O-])c1-c1ccc(F)cc1	531.5560000000004	4.554820000000003	7	2	8	3
[16556.37]	0.38714947503876584	CCCC/C=C\C/C=C\CCCCCCC(=O)O	252.39799999999988	5.104300000000004	2	1	12	0
[316.31714]	0.39768301517708565	C=C(C)[C@H](C)CC[C@@H](C)[C@H]1CC[C@@]2(C)C3=CCC4C(C)(C)CC[C@]4(C)C3=CC[C@@]21C	408.7140000000003	9.1402	0	0	5	0
[4571.916]	0.6318329361180623	O=c1c(-c2ccc(O)cc2)coc2cc(O)cc(O)c12	270.24	2.576800000000001	5	3	1	3
[14872.487]	0.38714947503876584	CCCCC/C=C\C/C=C\CCCCCC(=O)O	252.3979999999999	5.104300000000004	2	1	12	0
[17312.38]	0.6163299830060248	CC1(C)OC(=O)C[C@H]2[C@@H]3CCC4=CC(=O)CC[C@]4(C)[C@H]3CC[C@@]21C	330.4680000000001	4.450000000000004	3	0	0	0
[40056.387]	0.2905169417988814	CCCCCCCC/C=C\CCCCCCCC(=O)O	282.4679999999999	6.1085000000000065	2	1	15	0
[889987.94]	0.4454004294146897	Cc1cn([C@H]2C[C@H](N=[N+]=[N-])[C@@H](CO)O2)c(=O)[nH]c1=O	267.245	-0.19628000000000012	4	2	3	1
[4031.0632]	0.3233811192104613	CCN1C[C@]2(COC)[C@H](O)C[C@H](OC)[C@@]34[C@@H]5C[C@@]6(O)[C@H](OC(=O)c7ccccc7)[C@@H]5[C@@](OC(C)=O)([C@@H]([C@H](OC)[C@H]23)[C@@H]14)[C@@H](O)[C@@H]6OC	645.7460000000003	0.6481000000000035	12	3	9	1
