# Supplementary material for: Transformer-Decoder GPT Models for Generating Virtual Screening Libraries of HMG-Coenzyme A Reductase Inhibitors: Effects of Temperature, Prompt Length, and Transfer-Learning Strategies
Source: J Chem Inf Model. 2024 Nov 7;64(22):8464–80. doi: 10.1021/acs.jcim.4c01309 (PMC11600504; doi:10.1021/acs.jcim.4c01309)
Supplement: Supplementary file 3 — ci4c01309_si_003.zip [file ci4c01309_si_003.zip › Datasets/xfer_Learning_files/2XA5K_model_gen_ic50_results/2XA5K_0p5_Docking_Molecules_QED_props.csv]

IC50	QED	SMILES	MW	aLogP	HBA	HBD	RotBond	AromRings	Score
104.54057	0.18789428650310025	COc1c(O[C@H]2O[C@H](C)[C@@H](O[C@H]3C[C@@](C)(OC)[C@@H](OC(=O)[C@@H](O)C(=O)O)[C@H](C)O3)[C@H](CO)[C@@H]2O)ccc2cc(O)ccc12	610.6090000000002	0.9295000000000011	14	5	10	2	-7.7
567.3326	0.23614604636801823	C=C(CCCC(C)(C)C)C(=O)O[C@H]1CCC[C@@H]2C3=C[C@H](C)C4=CC(=O)CC[C@]4(C)[C@H]3CC[C@@]21C	466.7060000000003	7.7589000000000095	3	0	5	0	-7.2
7.412055	0.6390622750209786	CCC(C)(C)C(=O)O[C@H]1C[C@@H](C)C=C2C=C[C@H](C)[C@H](CC[C@@H]3C[C@@H](O)CC(=O)O3)C21	418.57400000000024	4.585600000000005	5	1	6	0	-7.6
27.709259	0.244652220432773	OCc1cc(-c2ccccc2)cc(-c2ccc(F)cc2)c1OCCC(O)CCN(CCCO)CC(=O)O	511.59000000000043	3.9409000000000027	7	4	15	3	-7.1
558.15405	0.26037591560300966	C[C@@H]1[C@H](OC(=O)[C@H](O)[C@H]2C[C@@H]3CC=C4C[C@@H](O[Si](C)(C)C(C)(C)C)CC[C@]4(C)[C@H]3CC[C@@]21C)C	490.8010000000004	6.8782000000000085	4	1	2	0	0.0
479.39505	0.49910402699484807	C=C1CC[C@@H](O)C/C1=C/C=C1\CCC[C@]2(C)[C@@H]([C@H](C)CCCC(C)C)CC[C@@H]12	384.6480000000002	7.619000000000008	1	1	6	0	-7.3
428.4483	0.06935227093257389	NC(=O)CC[C@H](NC(=O)[C@H](Cc1ccccc1)NC(=O)CNC(=O)[C@@H](N)Cc1ccccc1)C(=O)N[C@@H](C)C(=O)N[C@@H](CCC(=O)O)C(=O)O	697.7460000000002	-1.9106999999999914	11	9	21	2	-8.7
263.2311	0.3462914347274671	COc1cc(-c2cc(-c3ccccc3)c(-c3cc(F)ccc3)nc2C(C)C)cc(OC)c1O	443.5180000000002	7.067900000000006	4	1	6	4	-7.1
687.5922	0.2954035485933392	C#CCN1CC[C@]23c4c5ccc(O)c4O[C@H]2/C(=C/N=C2\CC[C@@]4(O)[C@H]6Cc7ccc(O)c8c7[C@@]4(CCN6CC=C)[C@H]2O8)CC[C@@]3(O)[C@H]1C5	647.7720000000003	3.250300000000002	8	4	4	2	-8.8
3.3174393	0.4430604100575049	COc1ccccc1-c1ccc(-c2ccc(F)cc2)nc(C(C)C)n1/C=C/[C@@H](O)C[C@@H](O)CC(=O)O	494.5630000000002	4.686700000000006	6	3	10	2	-8.5
391.56158	0.11365637466419579	OC[C@H]1O[C@@H](O[C@@H]2[C@@H](O)[C@@H](O[C@H]3O[C@H](CO)[C@@H](O)[C@H](N3[C@@H](O)C[C@H](O)[C@H](O)[C@H]3O)[C@H](O)[C@@H]3NO)[C@@H](O)[C@@H]2O)[C@H](O)[C@@H](O)[C@@H]1O	650.5840000000004	-10.127700000000011	21	16	7	0	-7.6
683.4031	0.19455395321390795	Cc1csc(NC(=O)c2ccc(N3CCN(c4ccc(OCC5COC(Cn6cncn6)(c6ccc(Cl)cc6Cl)O5)cc4)CC3)nc2)n1	707.644	5.671120000000005	10	1	10	5	-9.4
884.1877	0.627983089727274	C=C1CC[C@H]2[C@@H](/C=C/[C@H]3C[C@@H](O)CC(=O)O3)CC[C@@H]2C(=O)[C@@H]1C	318.41299999999995	2.806700000000001	4	1	2	0	-8.0
76.62234	0.08308468446460288	CCCCC[C@H](O)/C=C/C(=C/c1ccc(O)cc1)OCc1cccc(OCC(O)COCC(O)C[C@@H](O)CC(=O)[O-])c1	587.6860000000004	2.4555000000000007	10	5	21	2	-7.1
1.3555808	0.17331993963909145	CC(C)n1c(CC[C@@H](O)C[C@@H](O)CC(=O)[O-])c(-c2ccc(F)cc2)c(-c2ccccc2)c1C(=O)Nc1ccc(S(N)(=O)=O)cc1	636.7220000000001	3.6263000000000014	7	4	13	4	-8.4
2.318836	0.3203858731834051	Cc1cc(CCCOc2ccc(F)cc2)c(-c2ccc(F)cc2)n1/C=C/[C@@H](O)C[C@@H](O)CC(=O)O	485.5270000000002	4.810620000000007	5	3	12	3	-7.5
149.25388	0.6965287886178158	C[C@@H](c1cc(Cl)cc(Cl)c1)c1cc(Cl)cc(Cl)c1O	336.0450000000001	6.157600000000003	1	1	2	2	-6.9
151.46172	0.1199565770669271	O=C(O)CCC/C=C/C(=O)N[C@@H](Cc1ccccc1)[C@H](O)C(=O)N1CCCC[C@H]1C(=O)N[C@@H](CCC(=O)O)C(=O)O	575.6150000000005	0.7012000000000017	10	6	16	1	-7.4
3.3100498	0.43157559501164827	Cc1ccc(-c2nc(C(C)C)n(/C=C/[C@@H](O)C[C@@H](O)CC(=O)O)c2-c2ccc(F)cc2)cc1	452.5260000000002	4.845320000000004	5	3	9	3	-8.0
1.3264059	0.17655522107811705	COCc1ccc(CNC(=O)c2c(-c3ccccc3)c(-c3ccc(F)cc3)c(CC[C@@H](O)C[C@@H](O)CC(=O)[O-])n2C(C)C)cc1	615.7220000000002	4.803000000000005	6	3	15	4	-8.0
9.627827	0.3319980046547848	C[C@H]1O[C@@H](Oc2c(-c3ccc(F)cc3)nc(C(C)C)n2/C=C/[C@@H](O)C[C@@H](O)CC(=O)O)[C@@H](O)[C@H]1O	494.5160000000002	1.715299999999999	9	5	10	2	-8.2
409.53726	0.4555938354562437	C[C@H]1C[C@H]2[C@@H]3CCC4=CC(=O)C=C[C@]4(C)[C@@]3(F)[C@@H](O)C[C@]2(C)[C@@]1(O)C(=O)COP(=O)(O)O	472.44600000000025	2.0127000000000006	8	4	4	0	-7.9
7.8957334	0.5202045314762329	CC[C@@](C)(C#N)O[C@@H]1C[C@H](O)C[C@@H]2C=C[C@H](C)[C@H](CCC3C[C@@H](O)CC(=O)O3)[C@@H]12	405.53500000000025	3.1197800000000013	6	2	6	0	-6.8
56.648834	0.2815489830465616	COc1cc(O)c(/C=C/C(C)=C/C(C)=C/C=C/C(C)=C/C(C)=C/C(=O)O[C@H]2C[C@H](O)C2)cc1	450.5750000000002	5.821900000000007	5	2	9	1	-7.2
1.5425937	0.2361191388423428	CC(C)[C@@H](Nc1nc(-c2ccc(F)cc2)c(-c2ccc(F)cc2)n1/C=C/[C@@H](O)C[C@@H](O)CC(=O)O)C(=O)O	529.5400000000003	4.073700000000002	8	5	12	3	-7.6
797.5555	0.35389177862056725	COc1cc(NCCCC(O)CNC(=O)C(C)C)c2ccccc2c1-c1ccc(Cl)cc1	454.99800000000016	5.494000000000005	4	3	10	3	-6.5
1.8693635	0.41020085771672576	OCC1=CO[C@@H](O)C[C@@H](O)/C=C/C(=C(c2ccc(F)cc2)c2ccccc2)C[C@H](O)CC(=O)N1CCS(C)(=O)=O	575.6550000000003	2.1313999999999993	8	4	6	2	-7.3
171.28392	0.11301216570335344	N#C[C@]1(O[C@@H]2O[C@@H](CO)[C@@H](O)[C@H](O[C@H]3[C@H](O)[C@@H](O)[C@H](O[C@H]4OC(=O)[C@H](CO)[C@@H](O)[C@H](O)[C@H]4O)[C@H]3O)[C@@H]2O)C[C@@H](O)[C@@H]1O	613.5220000000004	-8.360719999999993	19	12	8	0	-7.2
154.43385	0.5778893717456315	CCOc1ccc(-n2cnc(C(C)C)c2/C=C/[C@@H](O)C[C@@H](O)CC(=O)O)cc1	388.4640000000001	2.994200000000001	6	3	10	2	-7.2
118.574936	0.5319278931354278	C[C@@H](NC(=O)c1ccc(O)cc1)[C@H]1CCC[C@H]2[C@@H]3CC[C@@H]4C[C@@H](O)CC[C@]4(C)[C@H]3CC[C@@]21C	453.66700000000037	5.920400000000008	3	3	3	1	-8.8
615.2581	0.5211039408550938	C=C(CC[C@@H](CO)CC(=O)O)[C@H]1CC[C@H]2[C@@H]3CCC4=CC(=O)CC[C@]4(C)[C@H]3CC[C@@]21C	428.6130000000003	5.554100000000005	4	2	7	0	-7.7
73.83203	0.4037915576154986	COc1cc(-c2cc(-c3ccccc3)nc(C(C)C)c2/C=C/[C@@H]2C[C@@H](O)CC(=O)O2)cc(CC)c1O	487.59600000000034	5.895300000000008	6	2	7	3	-8.1
10.825648	0.671999391844661	CCC(C)C(=O)OC1C[C@@H](C)C=C2C=C[C@H](C)[C@H](CC[C@@H]3C[C@@H](O)CC(=O)O3)[C@H]21	404.54700000000025	4.195500000000004	5	1	6	0	-7.2
274.64255	0.4947138401693717	CN(C)c1c(C#N)cc(C(C)(C)C)c(Oc2ccc(OC[C@H](O)C[C@@H](O)CC(=O)O)cc2)c1	456.5390000000002	3.6794800000000016	8	3	10	2	-6.9
65.58445	0.28979822918898857	O=C(O)C1=C/C(=C/C=C/c2ccc(O)c(C(=O)O)c2)C[C@H](O)C(=O)N1CCCc1ccccc1-c1ccc(F)cc1	557.5740000000004	5.030600000000004	7	4	9	3	-8.8
1.392507	0.1931580696986653	COc1ccc(CNC(=O)c2c(-c3ccccc3)c(-c3ccc(F)cc3)c(CC[C@@H](O)C[C@@H](O)CC(=O)[O-])n2C(C)C)cc1	601.6950000000002	4.665200000000005	6	3	14	4	-8.4
435.56247	0.4863058514674174	CC1=C[C@@H](O)CC(C)(C)[C@H]1CC[C@]1(O)CC[C@H]2[C@@H]3CCC4=CC(=O)CC[C@]4(C)[C@H]3CC[C@@]21C	454.6950000000004	6.382900000000007	3	2	3	0	-8.4
185.19765	0.13066491956562393	Cc1ccc(C2OCC(OCC(CNC(=O)c3ccc(F)cc3)CC2)cc1)C(=O)c1ccc(OC(=O)/C=C/c2ccccc2)cc1	621.7050000000003	6.6801000000000075	6	1	8	3	-9.7
73.79317	0.2662574470748094	O=C(Nc1nc(OC(CF)(F)F)cc(C(=O)O)c1-c1ccc(F)cc1)c1ccccc1-c1ccccc1	510.44300000000015	6.446300000000005	5	2	8	4	-7.8
363.39685	0.34489218875563815	C[C@@H](NC(=O)c1ccc(O)c(O)c1)[C@H]1CCC[C@H]2[C@@H]3CC[C@H]4C[C@@H](O)[C@@H](O)CC(=O)CC[C@]4(C)[C@H]3CC[C@@]12C	541.7290000000003	4.946100000000005	6	5	3	1	-9.5
6.9693236	0.4090872997217439	O=C(O)C[C@@H](O)C[C@H](O)/C=C/n1c(C(F)(F)F)nc(-c2ccc(F)cc2)c1-c1ccc(F)cc1	482.40500000000014	4.571400000000002	5	3	8	3	-8.6
99.67576	0.4471509620447816	CC(C)=CC[C@H]1C(=O)C(CCC(=O)O)=C2C(=O)CCC[C@H]2[C@]1(C)CC[C@@H](O)CC(=O)O	434.5290000000003	3.694300000000002	7	3	10	0	-7.6
78.52415	0.7100996838613354	Cc1cc(Cl)cc(-c2cc(F)cc(F)c2)c1OCC(O)C[C@@H](O)CC(=O)[O-]	399.7970000000002	2.2243200000000005	5	2	8	2	-7.5
952.8054	0.4003502505974074	CC(=O)[C@]1(C)Cc2c(O)c3c(c(O)c2[C@@H](O[C@H]2C[C@H](N)[C@H](O)[C@H](C)O2)C1)C(=O)c1ccccc1C3=O	495.52800000000025	2.2955000000000005	9	4	3	3	-8.1
6.155636	0.5312780111665055	Cc1cc(C2=C(C)NCC2)c(-c2ccc(F)cc2)n1/C=C/[C@@H](O)C[C@@H](O)CC(=O)O	414.47700000000015	3.384220000000001	5	4	8	2	-7.6
432.19843	0.5277905059697585	C=C1/C(=C/C=C2/CCC[C@]3(C)[C@@H]([C@H](C)CCCC(C)C)CC[C@@H]23)C[C@@H](O)C[C@@H]1O	400.64700000000016	6.589800000000009	2	2	6	0	-7.2
35.136635	0.550692990866757	Oc1c(Cl)cc(Cl)c(Cl)c1Cc1c(O)c(Cl)cc(Cl)c1Cl	406.90700000000004	6.609000000000001	2	2	2	2	-7.1
1.2834163	0.1694236858001086	CC(C)n1c(CC[C@@H](O)C[C@@H](O)CC(=O)[O-])c(-c2ccc(F)cc2)c(-c2ccccc2)c1C(=O)NCc1cccc(C(N)=O)c1	614.6940000000001	3.7555000000000014	6	4	14	4	-8.4
78.29331	0.18767331826488798	C=C[C@H]1[C@H](O[C@@H]2O[C@H](C)[C@@H](O)[C@H](O[C@H]3O[C@H](C)[C@@H](O)[C@H](O)[C@H]3O)[C@H]2O)OC=C(C)C=C[C@@H]2[C@H]1C[C@@H](OC(=O)O)[C@@H]2C	586.6310000000002	0.6362000000000014	13	6	6	0	-8.6
284.50143	0.37576505941023625	C=C1CC[C@@]2([C@H](C)CCCC(C)(C)C2=O)C(=O)O[C@@H]1C[C@@H](O)CC[C@@H]1C[C@@H](O)CC(=O)O1	450.57200000000023	3.247600000000001	7	2	5	0	-7.6
10.825648	0.671999391844661	CC[C@@H](C)C(=O)O[C@H]1C[C@@H](C)C=C2C=C[C@H](C)[C@H](CC[C@@H]3C[C@@H](O)CC(=O)O3)C21	404.54700000000025	4.195500000000004	5	1	6	0	-7.8
3.365012	0.33529909825740906	CCc1nc(C)cnc1-c1cc(-c2ccc(F)cc2)c(-c2ccc(F)cc2)n1CC[C@H](O)CC(=O)NC(=O)[O-]	533.5550000000003	4.028720000000003	6	2	9	4	-8.1
1.2952273	0.1931580696986653	COc1cccc(CNC(=O)c2c(-c3ccccc3)c(-c3ccc(F)cc3)c(CC[C@@H](O)C[C@@H](O)CC(=O)[O-])n2C(C)C)c1	601.6950000000003	4.665200000000005	6	3	14	4	-8.4
15.942696	0.4267101714465896	N[C@H](Cc1cc(I)c(Oc2ccc(O)c(I)c2)c(I)c1)C(=O)O	650.9760000000001	3.952700000000001	5	3	5	2	-6.4
262.63596	0.5214073642705563	COC(=O)[C@H](O)[C@@H]1Oc2c([nH]c3ccccc23)C[C@H](F)C[C@@H](CC(=O)OC)[C@H]1OC(C)=O	451.4470000000003	1.8444999999999998	8	2	5	2	-7.2
5.734398	0.4540793544117351	CN(C)c1nc(-c2ccc(F)cc2)c(-c2ccc(F)cc2)n1/C=C/[C@@H](O)C[C@@H](O)CC(=O)O	457.47700000000015	3.6186000000000025	6	3	9	3	-8.2
2.997434	0.40996088518425733	CC(C)c1cc(-c2ccc(F)cc2)c(-c2ccc(F)cc2)n1/C=C/[C@@H](O)C[C@@H](O)CC(=O)O	455.50100000000015	5.281000000000007	4	3	9	3	-8.4
95.448296	0.4253237981784404	C/C=C(\C)[C@@H](C)[C@H]1C[C@H]([C@H]2CC[C@@H](CCC(=O)O)C[C@H]23)C(=O)O[C@@H]3CC=C[C@@H](C)[C@@H](O)CC(=O)O1	490.6370000000002	4.676500000000005	7	2	5	0	-8.1
241.59924	0.37916268429637223	COc1cc(C[C@@H](CNC(=O)CC[C@H](O)CC(=O)O)c2ccc(Cl)cc2)cc(OC)c1O	465.9300000000002	3.1211000000000015	7	4	12	2	-7.5
297.0628	0.8228051830436757	Cc1ncc(CO)c(-c2ccc(F)cc2)c1/C=C/[C@@H]1C[C@@H](O)CC(=O)O1	357.38100000000014	2.7681200000000006	5	2	4	2	-7.1
470.5331	0.08292937693940448	CC(C)[C@H](NC(=O)[C@H](Cc1ccc(O)cc1)NC(=O)CNC(=O)[C@H](Cc1ccccc1)NC(=O)CN)C(=O)N[C@@H](C)C(=O)N[C@@H](CCC(=O)O)C	711.8170000000001	-0.7630999999999899	10	9	20	2	-9.0
214.48001	0.08891293319515833	CN(C(=O)CSc1ccc(C(=O)NCCNC(=O)[C@H](Cc2ccccc2)C(=O)O)cc1)C(=O)N[C@@H](CCC(=O)O)C(=O)O	616.6490000000002	1.054200000000001	11	6	16	2	-8.5
2.517992	0.3260865481106051	CNCc1ccc(-c2nc(C(C)C)n(/C=C/[C@@H](O)C[C@@H](O)CC(=O)O)c2-c2ccc(F)cc2)cc1	481.5680000000002	4.256300000000003	6	4	11	3	-7.8
132.33725	0.5942123598037552	C#C[C@@]1(CO)C=C[C@H]2[C@@H]3CCC4=CC(=O)CC[C@@H]4[C@H]3CC[C@@]21C	310.437	3.5161000000000024	2	1	1	0	-7.3
847.30133	0.35777646784351413	C[C@@H]1CC[C@@H]([C@](C)(C)[C@@H](O)CC[C@@H]2CCCC2)C(=O)[C@H]1C[C@](C)(O)CC[C@@H](C)CC(=O)O	452.6760000000002	5.607400000000006	5	3	12	0	-6.7
226.53807	0.6103647526697983	CO[C@H]1c2cc(C(=O)O)ccc2cc(CC(=O)O)cc1C2(O)CC(O)C[C@@H]2C	388.41600000000017	2.3923000000000005	7	4	5	1	-7.6
585.1681	0.2144432626384457	C=C[C@]12[C@H](CC)C(=O)OC3=C(C(=O)O)C3=C(CC[C@@H]2C[C@@H](OC(=O)c2ccccc2)C[C@@](O)(C(=O)O)[C@H]1C(=O)O)C(=O)O	598.5570000000004	2.4075999999999995	13	5	8	1	0.0
131.50677	0.20995244316657552	CC(C)C[C@H]1NC(=O)[C@@H](Cc2ccc(O)cc2)NC(=O)[C@@H](Cc2ccc(O)c(OCC)c2)C(=O)N[C@@H](CCC(=O)O)C1(C)C	611.7360000000002	3.303	8	6	11	2	-7.6
1.8430198	0.4189284668249135	COc1cc(Nc2c(-c3ccc(F)cc3)c(C(C)C)n(/C=C/[C@@H]3C[C@@H](O)CC(=O)O3)c2CC(C)C)c1	494.6070000000003	5.9930000000000065	5	2	9	2	0.0
112.15326	0.6354195615358973	Cc1ccc(O)c(-c2cc(F)cc(F)c2)c1OCC(O)C[C@@H](O)CC(=O)[O-]	381.3510000000001	1.2765199999999999	6	3	8	2	-7.4
15.891051	0.11509218741077933	C=C(C)[C@@H]1CCC(=O)C(CCCN1C(=O)[C@H](Cc1ccc(F)cc1)NC(=O)CNC(=O)CNC(=O)O)C(=O)NC(=O)NCC(=O)O	648.6450000000001	-0.32019999999999454	10	7	12	1	-9.0
249.38173	0.4570497562375868	C[C@H]1CC[C@@H](O)[C@@H]1CC[C@@H]2[C@@H]3CCC4=CC(=O)CC[C@]4(C)[C@H]3CC[C@]2(C)[C@H]1CC[C@]1(O)CC(=O)CO	500.7200000000004	5.004300000000006	5	3	7	0	-7.8
206.04488	0.1946874689631842	COc1cc([C@@H]2O[C@@H](C)[C@@H](O[C@H]3C[C@@](C)(OC)[C@H](OC(=O)[C@@H](C)OC(C)=O)C[C@@H](O)[C@H]3OC(C)=O)[C@@H]2O)cc(OC)c1O	614.6410000000004	1.3388	14	3	10	1	-7.0
31.889633	0.39508645829689004	CCCOc1cc([C@]2(C)C[C@H](O)C[C@H](OC(=O)c3ccc(F)cc3)C2)cc(-c2ccc(F)cc2)c1	480.5510000000001	6.448700000000007	4	1	7	3	-8.9
161.52226	0.8529358927591211	Cc1cc(Cc2ccc(F)cc2)c(/C=C/[C@@H]2C[C@@H](O)CC(=O)O2)c(C)n1	355.40900000000016	3.508040000000002	4	1	4	2	-7.7
8.78364	0.34667043692664234	Cc1c(C(=O)NCc2ccccc2)c(-c2ccc(F)cc2)c(CC[C@@H](O)C[C@@H](O)CC(=O)[O-])n1C(C)C	509.59800000000035	3.298020000000001	5	3	12	3	-7.5
18.689362	0.41033952868439366	COc1cc(Br)c(-c2ccc(F)cc2)c(-c2ccc(F)cc2)c1OCC(O)C[C@@H](O)CC(=O)[O-]	536.3450000000003	3.700600000000003	6	2	10	3	-7.6
925.40564	0.8089811955377921	Cc1cc(Br)cc(-c2cc(F)ccc2F)c1OC1C[C@@H](O)CC1	383.2320000000002	4.994920000000004	2	1	3	2	-7.0
22.575342	0.4491618061716244	CC[C@H](C)C(=O)O[C@H]1C[C@H](O)C=C2C=C[C@H](C)[C@H](CC[C@@H](O)C[C@@H](O)CC(=O)[O-])[C@H]21	423.52600000000024	1.1056999999999997	7	3	10	0	-7.3
424.97528	0.46406663346322924	CCc1ccc(-c2cc(-c3ccccc3)nc(C(C)C)c2/C=C/[C@@H]2C[C@@H](O)CC(=O)O2)cc1	441.57100000000025	6.181100000000008	4	1	6	3	-7.8
562.4491	0.09503110215048076	CC(C)[C@H](C)[C@H](NC(=O)[C@H](N)Cc1ccccc1)C(=O)N[C@@H](CCC(=O)O)C(=O)N[C@H](C(=O)N[C@@H](CCC(=O)O)C(=O)O)C(C)C	649.7420000000003	0.25790000000000735	11	8	20	1	0.0
161.71739	0.26023869767249536	CCCCOC(=O)[C@@]1(C)[C@H](C)[C@@H](OC(=O)c2ccc(F)cc2)C[C@@H](OC(=O)[C@H](C)[C@@H](O)CC(=O)O)C1	510.5550000000003	3.5141000000000018	9	2	11	1	-6.7
47.190918	0.4015627733780324	C#C[C@]1(OC(C)=O)CC[C@H]2[C@@H]3CCC4=C[C@@H](OC(C)=O)CC[C@@H]4[C@H]3CC[C@@]21C	384.51600000000025	4.425900000000004	4	0	2	0	-7.8
44.83722	0.1304649705381299	C/C=C(\C)COC(=O)C[C@H]1SC[C@H](/C=C/C(=O)O)C[C@H]1C=C2C=C[C@H](C)[C@H]2CC[C@@H](C)[C@@H](CC[C@@H](O)CC(=O)O1)C(=O)O1	618.7890000000003	5.591800000000005	10	2	11	0	-7.9
503.96313	0.7968347529245803	C#C[C@]1(O)CC[C@@H]2[C@@H]3CCc4cc(OC)ccc4[C@H]3CC[C@@]21C	310.4370000000001	3.915600000000003	2	1	1	1	-7.1
519.47894	0.5295731957656133	CC1=C(/C=C/C(C)=C/C=C/C(C)=C\C(=O)O)C(C)(C)CCC1	300.44200000000006	5.602600000000005	2	1	5	0	-6.5
400.91412	0.5492364095124594	C=C(C)[C@H](O)CCC1=C(C)CC[C@H]2[C@@H]3CC=C4C[C@@H](O)CC[C@]4(C)[C@H]3C(=O)CC[C@@]21C	426.64100000000025	5.912900000000007	3	2	4	0	-8.5
38.31211	0.18209477183913222	CC/C=C\C/C=C/C=C/C=C/C=C/C[C@@H](O)[C@H](CCC(=O)O)[C@H](C)/C=C(C)CCC(=O)O	444.6120000000003	6.246700000000005	5	3	17	0	-6.6
2.1983404	0.16174719011452962	CSc1cccc(NC(=O)c2c(-c3ccc(F)cc3)c(-c3ccc(F)cc3)c(CC[C@@H](O)C[C@@H](O)CC(=O)[O-])n2C(C)C)c1	621.7260000000002	5.839900000000009	6	3	13	4	-8.3
157.33658	0.1735643864602374	CC(C)(O)c1ccccc1CC[C@@H](SCC1(CC(=O)O)CC1)c1cccc(/C=C/c2ccc3ccc(Cl)cc3n2)c1	586.1970000000001	8.948000000000002	5	2	12	4	-8.0
60.313328	0.22941530248809575	COC(C)(C)C/C=C/C(C)=C/C(C)=C/C(=O)O[C@H]1C2=C[C@H](C)[C@H](C)C[C@H]2CC[C@@H](O)CC(=O)O1	474.6380000000003	5.426100000000006	6	1	7	0	-7.3
381.5457	0.47147013425725387	CC(C)=CC[C@@H](O)[C@H]1CC[C@@]2(C(C)O)C3=CCC4=C[C@@H](O)CC[C@@H]4C(C)(C)[C@@H]3CC[C@@]12C	442.68400000000025	5.9507000000000065	3	3	4	0	-7.5
477.1641	0.38201785732510857	C=C(CC[C@H](C)[C@H]1CC[C@@H]2C3=C(C(=O)C(C)C)CC[C@]32C)[C@@H]1CC[C@@H]1C[C@@H](O)CC(=O)O1	442.6400000000003	5.7834000000000065	4	1	8	0	-8.2
67.81427	0.04692619490483997	CCCCC[C@@H](O)CC(=O)Nc1ccccc1C(=O)OCC(O)CNC(=O)CC[C@@H](C)CC(=O)N[C@H](CCC(=O)O)C(=O)N[C@H](CC(=O)O)C(=O)O	738.7880000000004	0.790400000000007	14	9	26	1	-7.4
1.8513796	0.43808851525606146	COc1cc(C)c(-c2cc(-c3ccc(F)cc3)c(/C=C/[C@@H]3C[C@@H](O)CC(=O)O3)c(C(C)C)n2)cc1	475.56000000000023	6.074820000000007	5	1	6	3	-8.6
4.1076727	0.15333169713624029	CC(=O)N[C@H]1c2c(ccc3c2O[C@H](CO)[C@@H](O)[C@H](O[C@H]4OC[C@](CC(=O)O)[C@@H](O)[C@H]4O)[C@@H]3C=C2C)O[C@@H]2[C@H](O)[C@H](O)[C@@H](O)[C@H]1C	638.6430000000005	-1.9862099999999956	14	9	6	1	0.0
628.9149	0.5236704922261959	C[C@@H](O)[C@@H](C(=O)O)[C@H]1CC[C@H]2[C@H]3[C@H](CC[C@@H]3C[C@H](O)CC4=CC(=O)CC[C@]4(C)[C@H]3CC[C@@]21C)C(=O)C3	500.67600000000044	4.562400000000005	6	3	3	0	-7.8
212.26457	0.465915504065424	CC(C)=CC(=O)OCC[C@H]1C[C@@H](C)C=C2C=C[C@H](C)[C@H](CC[C@@H]3C[C@@H](O)CC(=O)O3)C21	430.5850000000003	4.753300000000006	5	1	7	0	-8.3
124.74868	0.3700735420849879	CCOC(=O)C1=C(C)NC(C)=C(C(=O)OCC)C1c1ccccc1/C=C/C(=O)OC(C)(C)C	455.5510000000002	4.402500000000004	7	1	7	1	-6.4
1.3059258	0.1737146459702228	CC(C)n1c(CC[C@@H](O)C[C@@H](O)CC(=O)[O-])c(-c2ccc(F)cc2)c(-c2ccccc2)c1C(=O)Nc1ccc(C(=O)O)cc1	601.6510000000002	4.677100000000004	7	4	13	4	-8.0
135.21674	0.3104231878532025	C=C[C@]1(C)C[C@@H](OC(=O)c2ccc(F)cc2)[C@H](OC(C)=O)[C@@H](C)[C@@H]1OC(=O)C[C@@H](O)CC(=O)O	480.4850000000003	2.6524	9	2	9	1	-7.3
58.217148	0.37051678390601706	COc1cc(-c2cc(-c3ccccc3)nc(C(C)C)c2/C=C/[C@@H]2C[C@@H](O)CC(=O)O2)cc(CC)c1OC	501.6230000000004	6.198300000000008	6	1	8	3	-7.9
75.58594	0.306794509623964	COc1cc(-c2cc(-c3ccccc3)c(-c3ccc(F)cc3)nc2C(C)C)cc(CCC)c1O	455.57300000000026	8.011800000000004	3	1	7	4	-7.0
998.5007	0.5918276155807052	Cc1cc(C)c(NC(=O)c2ccc(Cl)cc2)c(-c2ccc(F)cc2)c1C(=O)O	397.83300000000014	5.713440000000004	3	2	4	3	-7.1
113.87515	0.4074076738749893	CC[C@@H]1CCN[C@H](C(=O)C[C@@H](O)C[C@@H](O)CC(=O)O)[C@H]1Cc1ccccc1O	393.48000000000013	1.4848	7	5	10	1	-7.2
44.90994	0.5612867052817248	CC[C@@](C)(N)C(=O)O[C@H]1C[C@@H](O)C=C2C=C[C@H](C)[C@H](CC[C@@H]3C[C@@H](O)CC(=O)O3)C21	421.5340000000003	2.0015999999999994	7	3	6	0	-7.2
448.41287	0.2780462592535935	C[C@@H]1C[C@@](N)(C(=O)O[C@H]2C[C@@H](C)C[C@H](N)[C@H]2O)[C@H](C)[C@H](CC[C@@H]2CC[C@@H](O)CC(=O)O2)C[C@H](O)[C@@]1(C)O	528.6870000000005	0.7447000000000026	10	6	5	0	-7.7
53.039875	0.4090872997217439	O=C(O)[C@H](O)CC[C@@H](O)/C=C/n1c(C(F)(F)F)nc(-c2ccc(F)cc2)c1-c1ccc(F)cc1	482.40500000000014	4.571400000000002	5	3	8	3	-7.9
282.0045	0.22806827736241872	COc1c(O[C@@H]2O[C@H](C)[C@@H](O[C@H]3C[C@@](C)(OC)[C@H](OC(=O)[C@@H](O)C(=O)O)[C@H](C)O3)[C@H](CO)[C@@H]2O)ccc2ccccc12	594.6100000000001	1.223900000000002	13	4	10	2	-7.8
226.83534	0.36509171070347385	COc1cc(-c2cc(-c3ccccc3)nc(C(C)C)c2/C=C/[C@@H]2C[C@@H](O)CC(=O)O2)cc(CCC)c1	485.62400000000036	6.579800000000008	5	1	8	3	-7.8
54.152176	0.39312519079940017	COC(=O)c1c(-c2ccccc2)c(-c2ccc(F)cc2)c(CC[C@@H](O)C[C@@H](O)CC(=O)[O-])n1C(C)C	496.55500000000035	3.513200000000003	6	2	11	3	-7.9
814.5655	0.0668459028219539	CCCCC[C@@H](O)CC(=O)N(CC(C)C)C(=O)N1CCC[C@H]1C(=O)N[C@@H](CCCCN)C(=O)N[C@@H](Cc1ccccc1)C(=O)N[C@@H](CCC(=O)O)C(=O)	744.9310000000004	2.2765000000000093	10	6	24	1	-6.2
1.5874715	0.3501545188154132	COc1ccc(OC2C[C@@H](O)C[C@H](/C=C/c3c(-c4ccc(F)cc4)nc(N(C)S(C)(=O)=O)nc3C(C)C)O2)c(OC)c1	601.6970000000001	4.777300000000004	9	1	10	3	-8.1
61.641453	0.5061018759440371	CC(C)c1nn(-c2ccccc2)c(-c2ccc(F)cc2)c1CCC(O)C[C@@H](O)CC(=O)[O-]	439.5070000000003	2.9863000000000017	5	2	10	3	-7.6
39.88674	0.13565562884487742	O=C1C[C@H](O[C@H]2O[C@H](CO)[C@@H](O)[C@H](O[C@H]3O[C@H](C(=O)O)[C@@H](OC(=O)[C@H](O)[C@H](O)[C@H]3O)[C@H]2O)[C@H](O)[C@@H](O)[C@@H]1O)c1ccc(O)cc1	650.5390000000003	-5.866399999999988	19	11	3	1	0.0
826.764	0.5555188933830204	CC(C)(O[C@H]1O[C@@H](C(=O)c2ccc(F)cc2)C(C)(c2ccc(F)cc2)C(=O)O)[C@H](O)[C@@H]1O	450.4340000000001	2.4319	7	3	7	2	-7.8
715.59534	0.39895528849748824	CC(C)CCC[C@@H](C)[C@H]1CC[C@@]2(C(C)O)C3=CCC4C(C)(C)[C@@H](O)CC[C@]4(C)C3CC[C@]12C	458.7710000000003	7.775800000000011	2	2	6	0	-6.9
1.2747016	0.23458125984614386	COc1cc(CCNC(=O)c2c(-c3ccc(F)cc3)c(-c3ccc(F)cc3)c(CC[C@@H](O)C[C@@H](O)CC(=O)[O-])n2C(C)C)c1	607.6740000000002	4.455900000000004	6	3	15	3	0.0
597.2213	0.11771417808347256	CSCC[C@H](NC(=O)[C@@H](Cc1ccccc1)NC(=O)[C@@H](N)Cc1ccccc1)C(=O)N[C@@H](C)C(=O)N[C@@H](CC(=O)O)C(=O)O	629.7360000000003	0.07060000000000655	10	7	18	2	-7.5
431.97656	0.705556651732982	COc1c(O)cc2c(=O)c(-c3ccc(F)cc3)c(CCC[C@@H](O)CC(=O)[O-])c2c1	399.39400000000023	2.318199999999999	6	2	8	2	-7.6
364.6365	0.4944861326467559	C[N+](C)(C)C[C@@H](O)CC(=O)[O-]	161.20099999999996	-1.8064999999999984	3	1	4	0	-4.5
39.14189	0.1968576717769959	C=C(C)C(=O)OC1C[C@@H](C)C=C2C=C[C@H](C)[C@H](CC[C@@H](O)C[C@@H](O)CC(=O)NO)[C@H]21	421.53400000000016	2.6664000000000003	6	4	9	0	-7.3
524.7977	0.23640148347806988	O=S(=O)(O)OC[C@H]1C[C@H]2C[C@H]3C[C@H](Cl)[C@@H]4C[C@@H]5C[C@@H](O)[C@H](O)CC[C@@]5(O)[C@@H]4CC[C@]3(O)[C@H]2N1	510.0490000000003	0.5839000000000002	9	6	3	0	-8.6
8.478814	0.4502355974717761	Cc1cc(C)cc(-c2cc(-c3ccc(F)cc3)c(/C=C/[C@@H]3C[C@@H](O)CC(=O)O3)c(C(C)C)n2)c1	459.56100000000026	6.374640000000007	4	1	5	3	-8.9
753.5795	0.6261390638566596	CC[C@@](C)(C#N)OC1CCC[C@H]2[C@@H]3CCC4=C[C@@H](O)CC[C@@H](O)[C@]4(C)[C@H]3CC[C@@]21C	415.6180000000002	5.1385800000000055	4	2	3	0	-7.8
260.09552	0.6811407685782686	CC1=CC(=O)[C@@H]2[C@H](CC[C@@]3(C)[C@@H](CC[C@@H]4C(C)=CC(=O)O4)CCC[C@]32O)[C@H]1C(=O)O	416.51400000000024	3.4318000000000017	6	2	4	0	-8.2
224.8828	0.45850007116846764	C[C@H]1O[C@@H](N2CC=C3CC(=O)NC3=C2c2ccc(Cl)cc2Cl)[C@H](O)[C@@H](CO)[C@@H]1N1CCC(=O)NCC1	537.4440000000001	1.3286	7	4	4	1	-7.5
346.65002	0.23526258168565614	COc1cccc2c1C(=O)c1c(O)c3c(c(O)c1C2=O)C[C@@](O)(C(=O)CO)C[C@@H]3O[C@H]1C[C@H](N)[C@H](O)[C@H](C)O1	543.5250000000003	0.0012999999999993017	12	6	5	3	-7.9
69.14077	0.29044512712774884	COc1cc(-c2cc(-c3ccccc3)c(-c3ccc(F)cc3)nc2C(C)C)cc(OC)c1OC	457.54500000000024	7.370900000000006	4	0	7	4	-7.0
14.978427	0.5064465003242105	Cc1nc(-c2ccc(F)cc2)c(-c2ccc(F)cc2)n1/C=C/[C@@H](O)C[C@@H](O)CC(=O)O	428.4350000000002	3.8610200000000034	5	3	8	3	-7.9
279.30853	0.2628234200956571	CC(C)(C)NC(=O)[C@@H]1CN(Cc2cccnc2)CCN1C[C@@H](O)C[C@@H](Cc1ccccc1)C(=O)N[C@H]1c2ccccc2C[C@H]1O	613.8030000000003	2.8669000000000016	7	4	11	3	-8.4
71.0623	0.7550000844419951	COc1c(O)ccc2c(-c3ccc(F)cc3)c(CC=C(C)C)c1O2	326.3670000000001	5.494200000000004	3	1	4	2	-7.0
462.51065	0.10348325925697462	C[C@@H]1O[C@@H](O[C@H]2[C@H](O)[C@@H](O)[C@@H](O[C@H]3[C@H](O)[C@@H](O)[C@H](O)O[C@@H]3CO)O[C@@H]2CO)[C@H](O)[C@@H](O)[C@@H]1N[C@H]1C=C(CO)[C@@H](O)[C@H](O)[C@H]1O	645.6080000000004	-8.564500000000011	19	14	9	0	-7.0
450.21686	0.6950885218084817	C#C[C@]1(O)CC[C@@H]2[C@@H]3CCC4=CC(=O)CC[C@@H]4[C@H]3CC[C@@]21C	298.42600000000004	3.4925000000000024	2	1	0	0	-7.7
31.856804	0.19905539592400273	CC[C@H](C)C(=O)O[C@H]1C[C@H](O)C=C2C=C[C@H](C)[C@H](CC[C@@H](O)C[C@@H](O)CC(=O)NO)[C@H]21	439.5490000000002	1.8611999999999997	7	5	10	0	-7.1
598.29987	0.5296034826496209	C=C1CC[C@@H](C(C)C)C[C@H]2[C@@H]3CCC4=C[C@@H](O)CC[C@]4(C)[C@H]3CC[C@@]21C	356.59400000000016	6.528600000000008	1	1	1	0	-8.5
4.1408668	0.2633102790840525	CCCOC1C[C@@H](OC(=O)c2cccnc2)C[C@H](/C=C/c2c(-c3ccc(F)cc3)nc(N(C)S(C)(=O)=O)nc2C(C)C)O1	612.724	5.367400000000005	9	0	11	3	-9.2
670.56525	0.5718767524518699	N#C[C@@H](c1ccc(O)c(OCC(=O)O)c1)c1cccc(Oc2ccc(Cl)cc2)c1	409.82500000000005	4.956780000000003	6	2	7	3	-8.1
10.462337	0.5532373059211996	C/C=C(\C)C(=O)O[C@H]1C[C@@H](C)C=C2C=C[C@H](C)[C@H](CC[C@@H]3C[C@@H](O)CC(=O)O3)[C@H]21	402.53100000000023	4.115600000000003	5	1	5	0	-7.8
654.81366	0.7451050916113485	COc1c(O)ccc2c(CC(=O)O)c(-c3ccc(F)cc3)cc2c1C	340.35	4.247220000000002	4	2	4	3	-7.0
8.335516	0.5078299733996404	CCCCC(C)(C)C(=O)O[C@H]1C[C@@H](C)C=C2C=C[C@H](C)[C@H](CC[C@@H]3C[C@@H](O)CC(=O)O3)[C@H]21	446.62800000000027	5.365800000000006	5	1	8	0	-7.5
10.743057	0.6406092489078352	CC[C@@](C)(O)C(=O)O[C@H]1C[C@@H](C)C=C2C=C[C@H](C)[C@H](CC[C@@H]3C[C@@H](O)CC(=O)O3)[C@H]21	420.5460000000002	3.3104000000000022	6	2	6	0	-7.7
858.6907	0.355664941795115	C[C@@H]1O[C@@H](Oc2c(F)cc3c(=O)c4c(O)c(=O)c(CCF)c(O)cc4n32)C[C@H](O)[C@H](O)[C@@H]1O	469.3930000000002	0.040600000000000025	9	5	4	3	-8.1
135.55598	0.5150085052552582	C[C@H](CCCC(C)(C)O)[C@H]1CC[C@H]2[C@@H]3CC=C4C[C@@H](O)CC[C@]4(C)[C@H]3CC[C@]12C	402.66300000000024	6.5036000000000085	2	2	5	0	-7.3
736.66046	0.43224445919054605	C[C@@H](NC(=O)c1ccc(O)c(O)c1)[C@H]1CCC[C@H]2[C@@H]3CC[C@H]4C[C@@H](O)CC[C@]4(C)[C@H]3CC[C@@]21C	469.6660000000004	5.626000000000006	4	4	3	1	-8.9
773.2636	0.4933963132141264	C[C@@](N)(CO)C(=O)OC[C@H]1CC[C@H]2[C@@H]3CCC4=C[C@@H](O)CC[C@@H]4C[C@H]3CC[C@@]21C	405.57900000000024	3.1792000000000007	5	3	4	0	-7.2
9.8293	0.4336038989642279	CCC(C)(C)C(=O)O[C@@H]1C2C(=C[C@H](C)[C@H]1[C@@H](O)c1ccccc1)C=C[C@H](C)[C@@H]2CC[C@@H]1C[C@@H](O)CC(=O)O1	524.6980000000003	5.545300000000006	6	2	8	1	-7.2
297.55527	0.10348325925697462	C[C@@H]1O[C@H](O)[C@@H](O[C@H]2[C@@H](O)[C@@H](O[C@H]3[C@H](O)[C@@H](O)[C@H](O)O[C@@H]3CO)O[C@@H]2CO)[C@H](O)[C@@H](O)[C@@H]1N[C@H]1C=C(CO)[C@@H](O)[C@H](O)[C@H]1O	645.6080000000004	-8.564500000000011	19	14	9	0	-7.1
14.409173	0.2870296080247562	CC(C)c1nc(N(C)S(C)(=O)=O)nc(-c2ccc(F)cc2)c1/C=C/[C@@H](O)C[C@@H](O)CC(=O)NO	496.5610000000002	1.8224999999999998	8	4	10	2	-8.5
272.6607	0.13216722847801135	C=C1C[C@@H](OC(C)=O)[C@@H](C)C[C@@H](CC(=O)O)[C@@]1(C)[C@@H](O)CC(=O)NC(=O)NCC(=O)NCC(=O)O	499.5170000000002	-0.22099999999999548	10	6	10	0	-7.7
120.593704	0.4591161484245258	CC1=C(C#C/C=C/C(C)=C/C(C)=C/C(C)=C/C(=O)O)C[C@@H](O)CC1	326.4360000000001	4.330800000000003	3	2	4	0	-7.6
126.22025	0.20937399871805643	C[C@H](O)/C=C/C=C/[C@@H]1[C@H](O)C[C@@H]2C[C@H](CCC(=O)C(=O)O)C[C@@H]2C[C@@H](O)C[C@H](O)CC(=O)O1	468.54300000000023	1.1243999999999992	9	5	7	0	-8.1
104.20439	0.2786932991732298	COc1cc(C(=O)NS(=O)(=O)c2ccccc2C)ccc1Cc1cn(C)c2ccc(NC(=O)OC3CCCC3)cc12	575.6870000000001	5.695920000000005	6	2	8	4	-8.9
156.30942	0.4732790343822408	C=C1CC[C@@H](O)C/C1=C/C=C1\CCC[C@]2(C)[C@@H]([C@H](C)/C=C/[C@H](C)C(C)C)CC[C@@H]12	396.6590000000001	7.641000000000008	1	1	5	0	-7.6
28.664783	0.4059481405305047	COc1cc(-c2cc(-c3ccccc3)nc(C(C)C)c2/C=C/[C@@H]2C[C@@H](O)CC(=O)O2)cc(CC(=O)O)c1	501.57900000000035	5.254400000000006	7	2	8	3	-8.0
1.2607287	0.0613311371786657	O=C(NC[B-](O)(O)O)CC(=O)N[C@H](Cc1ccccc1)C(=O)N1CCCC[C@H]1C(=O)N[C@@H](Cc1ccccc1)C(=O)N[C@@H](CCC(=O)O)C(=O)O	712.5420000000004	-1.7819999999999867	12	9	18	2	0.0
511.83304	0.08883369940621477	CSCC[C@H](NC(=O)[C@@H](Cc1ccccc1)NC(=O)CN)C(=O)N[C@@H](CC(=O)O)C(=O)N[C@@H](CCC(=O)O)C(=O)O	597.6470000000005	-1.6957999999999922	12	8	19	1	-6.8
22.920261	0.35220894579760487	CC(=C/C=C/C(C)=C/C=C/C(C)=C\CO)C(C)=C\C=C(C)\C=C\C1=C(C)C[C@@H](O)CC1(C)C	448.69100000000026	7.87620000000001	2	2	9	0	-7.2
4.4129343	0.4033896174906365	COc1cccc(-c2nc(C(C)C)n(/C=C/[C@@H](O)C[C@@H](O)CC(=O)O)c2-c2ccc(F)cc2)c1	468.52500000000026	4.545500000000003	6	3	10	3	-8.2
784.9914	0.45278603663958333	COC(=O)C1=C(C)NC(C)=C(C(=O)OCC(C)C)C1c1ccccc1[N+](=O)[O-]	388.4200000000001	3.201800000000002	7	1	6	1	-5.8
3.2703838	0.3577676058617385	CCOc1ccc(-c2nc(C(C)C)n(/C=C/[C@@H](O)C[C@@H](O)CC(=O)O)c2-c2ccc(F)cc2)cc1	482.55200000000025	4.9356000000000035	6	3	11	3	-7.8
26.082317	0.34418969004898337	COCCOc1cc2c(cc1OC)C(O)C(O)C[C@@H](O)CC(=O)N1CCc3ccccc3C[C@H]1CN(Cc1ccc(F)cc1)C2	622.7340000000003	3.4067000000000016	8	3	7	3	-8.2
2.3392797	0.3125474236865265	CCCC[C@]1(c2ccc(O)cc2)C[C@H](/C=C/c2c(-c3ccc(F)cc3)nc(N(C)S(C)(=O)=O)nc2C(C)C)O1	553.7000000000002	6.395300000000008	6	1	10	3	-8.0
376.1914	0.8092351908327483	CC1=CC(=O)CC(C)(CCC[C@]2(C)CC[C@@H](O)CC(=O)O2)C1	308.41800000000006	3.318900000000002	4	1	4	0	-6.9
10.462337	0.5532373059211996	C/C=C(\C)C(=O)O[C@H]1C[C@@H](C)C=C2C=C[C@H](C)[C@H](CC[C@@H]3C[C@@H](O)CC(=O)O3)C21	402.53100000000023	4.115600000000003	5	1	5	0	-7.8
463.7394	0.51917970894521	COc1ccc(Cl)cc1C(=O)NCCc1ccc(S(=O)(=O)NC(=O)NC2CCCCC2)cc1	494.0130000000003	3.641700000000003	5	3	8	2	-9.3
367.34308	0.5356936030123652	CC1=C(C#C/C=C/C(C)=C/C(C)=C\C=C\CO)C(C)(C)CCC1	310.4810000000001	5.513700000000006	1	1	4	0	-8.0
6.2411895	0.6338537138352806	CC(C)c1cc(C(C)(C)C)cc(-c2ccc(F)cc2)c1OCC(O)C[C@@H](O)CC(=O)[O-]	431.5240000000002	3.5443000000000024	5	2	9	2	-7.9
354.3189	0.5338537446232731	C=C1CC[C@@H](O)[C@]2(C)CC[C@@H](CC[C@@H](O)C[C@@H](O)CC(=O)O)C[C@H]12	340.4600000000001	2.4867	5	4	7	0	-7.3
944.1248	0.15272863831220343	CCN(C(=O)CN[C@@H](Cc1ccccc1)C(=O)N[C@@H](CC(C)C)C(=O)N[C@@H](CCC(=O)O)C(=O)O)[C@H](C)O	536.6260000000004	0.3392000000000032	9	6	17	1	-7.3
4.200911	0.3622185973533499	COc1cc(-c2c(-c3ccc(F)cc3)nc(C(C)C)n2/C=C/[C@@H](O)C[C@@H](O)CC(=O)O)cc(C)c1F	500.5420000000002	4.993020000000004	6	3	10	3	-8.4
595.9884	0.32834650610487814	CC(=O)[C@]1(O)Cc2c(O)c3c(c(O)c2[C@@H](O[C@H]2C[C@H](N)[C@H](O)[C@H](C)O2)C1)C(=O)c1ccccc1C3=O	497.5000000000002	1.0202999999999998	10	5	3	3	-8.2
7.0638747	0.5359914310335363	CC(C)c1c(/C=C/[C@@H](O)C[C@@H](O)CC(=O)[O-])c(-c2ccc(F)cc2)cn1-c1ccccc1	436.503	3.6719000000000026	4	2	9	3	-8.7
6.7529087	0.10934485290911689	CC(C)c1c(C(=O)Nc2ccccc2)c(-c2ccccc2)c(-c2ccc(F)cc2)n1CC[C@@H](O)C[C@@H](O)CC(=O)NO	573.6650000000003	5.734400000000008	5	5	12	4	-8.3
450.21686	0.6950885218084817	C#C[C@]1(O)CC[C@H]2[C@@H]3CCC4=CC(=O)CC[C@@H]4[C@H]3CC[C@@]21C	298.42600000000004	3.4925000000000024	2	1	0	0	-7.4
648.166	0.5055052971214055	COC(=O)C1=C(C)NC(C)=C(C(=O)OC)C1c1ccccc1[N+](=O)[O-]	346.33900000000006	2.1756	7	1	4	1	-6.6
4.0963926	0.32301784061486916	COc1cc(-c2c(-c3ccc(F)cc3)nc(C(C)C)n2/C=C/[C@@H](O)C[C@@H](O)CC(=O)O)cc(CC)c1F	514.5690000000003	5.247000000000004	6	3	11	3	-8.4
589.0115	0.662626269029002	C[C@H]1O[C@H](Oc2cc(F)c3c(=O)c4c(O)cc(CCF)c(O)c4nc23)C[C@H](O)C1	407.36900000000014	2.9022000000000014	6	3	4	1	-8.1
249.99847	0.3346521596716764	C[C@H]1C=C(CO)[C@@H](C)C[C@H](CCC[C@@H](C)CCCCCC(=O)O)[C@H]1C(=O)O	382.5410000000001	4.739500000000003	5	3	12	0	-6.0
814.7974	0.3250883220584663	COc1cc2c(cc1OC)C(=O)c1c(C)c(OC)c(CC=C2O[C@@H]2C[C@@H](O)CC(=O)O2)c(CC)c1OC(=O)CC(C)(C)C	596.6730000000002	5.093420000000005	10	1	8	2	0.0
57.954735	0.07188544887755356	CCCC(=O)[C@H](NC(=O)[C@H](Cc1ccccc1)NC(=O)CNC(=O)[C@@H](Cc1ccccc1)N[C@H](C)C(=O)N[C@@H](CCCC(=O)O)C(=O)O)C(=O)O	711.7690000000002	0.18240000000000794	12	8	23	2	-7.8
441.4857	0.5415262147005575	CC1=C/C(=C/C(C)=C/C=C/C(C)=C/C(=O)O)C(C)(C)CCC1	300.44200000000006	5.602600000000005	2	1	4	0	-7.3
346.65002	0.23526258168565614	COc1cccc2c1C(=O)c1c(O)c3c(c(O)c1C2=O)C[C@@](O)(C(=O)CO)C[C@@H]3O[C@H]1C[C@H](N)[C@@H](O)[C@H](C)O1	543.5250000000003	0.0012999999999993017	12	6	5	3	-8.0
2.5148706	0.4502355974717761	Cc1ccc(C)c(-c2cc(-c3ccc(F)cc3)c(/C=C/[C@@H]3C[C@@H](O)CC(=O)O3)c(C(C)C)n2)c1	459.56100000000026	6.374640000000007	4	1	5	3	-8.2
25.894848	0.20634357791073152	CC(=O)O[C@@H]1[C@H](OC(C)=O)[C@@H](NC(=O)c2ccc(O)c(OC)c2)[C@@H](OC(C)=O)C[C@@H](OC(=O)[C@H](C)CC(=O)O)C1	567.5440000000003	1.1107	13	3	10	1	-7.6
432.19843	0.5277905059697585	C=C1/C(=C\C=C2/CCC[C@]3(C)[C@@H]([C@H](C)CCCC(C)C)CC[C@@H]23)C[C@@H](O)C[C@@H]1O	400.64700000000016	6.589800000000009	2	2	6	0	-7.1
2.7363884	0.2847128597487979	CC(C)n1cc[n+](Cc2ccc(-c3ccccc3)c(-c3ccc(F)cc3)c(CC[C@@H](O)C[C@@H](O)CC(=O)[O-])n2C(C)C)c1	587.7360000000002	4.630500000000004	5	2	13	3	-6.8
11.669993	0.4134866390224644	CCN(C)C(=O)Nc1c(-c2ccccc2)c(-c2ccc(F)cc2)c1/C=C/[C@@H](O)C[C@@H](O)CC(=O)O	480.53600000000023	3.808300000000002	5	4	10	2	0.0
276.09296	0.32509531306854067	C/C1=C/C[C@@H](/C=C/C(C)=C/C(C)=C\C)[C@H](O)[C@H](C)[C@H](OC(=O)c2ccccc2)C[C@H](O)[C@@H]1C	452.6350000000002	6.031000000000009	4	2	5	1	-8.1
10.825648	0.671999391844661	CC[C@H](C)C(=O)O[C@H]1C[C@@H](C)C=C2C=C[C@H](C)[C@H](CC[C@@H]3C[C@@H](O)CC(=O)O3)C21	404.54700000000025	4.195500000000004	5	1	6	0	-7.4
715.59534	0.39895528849748824	CC(C)CCC[C@H](C)[C@H]1CC[C@@]2(C(C)O)C3=CCC4C(C)(C)[C@@H](O)CC[C@]4(C)C3CC[C@]12C	458.7710000000003	7.775800000000011	2	2	6	0	-7.4
7.301878	0.23474811551879057	C=C[C@@](O)(CC[C@H](C)[C@@H]1CC[C@H](O)CC(=O)O)C[C@@H]1C/C=C/C[C@@H]1C[C@@H](O)CC(=O)O1	438.56100000000026	2.9746000000000015	7	4	10	0	-7.3
663.0554	0.5023259105130484	CCOC(=O)C1=C(COCCN)NC(C)=C(C(=O)OC)C1c1ccccc1Cl	408.88200000000006	2.266300000000001	7	2	8	1	-6.0
194.87361	0.5003983975184703	COc1ccc(-c2cc(-c3ccccc3)nc(C(C)C)c2/C=C/[C@@H]2C[C@@H](O)CC(=O)O2)cc1	443.54300000000023	5.627300000000007	5	1	6	3	-8.0
83.05885	0.08223061718065766	N#C[C@H](O)[C@H](C[C@@H](O)CO)C(=O)N[C@@H]1CCC[C@H]1C(=O)N[C@@H](CCC(=O)O)C(=O)N[C@@H](CCC(=O)O)C(=O)O	558.5410000000004	-2.700919999999992	13	9	17	0	-7.1
10.462337	0.5532373059211996	C/C=C(/C)C(=O)O[C@H]1C[C@@H](C)C=C2C=C[C@H](C)[C@H](CC[C@@H]3C[C@@H](O)CC(=O)O3)[C@H]21	402.53100000000023	4.115600000000003	5	1	5	0	-7.9
389.23166	0.41456812830750805	CC1=C2C[C@H](C(=O)O[C@H]3C[C@@H](C)C=C(C)C=C3C[C@@H]22)C[C@@]1(C)CCC2	340.5070000000002	5.747300000000006	2	0	0	0	-8.4
