# Supplementary material for: Transformer-Decoder GPT Models for Generating Virtual Screening Libraries of HMG-Coenzyme A Reductase Inhibitors: Effects of Temperature, Prompt Length, and Transfer-Learning Strategies
Source: J Chem Inf Model. 2024 Nov 7;64(22):8464–80. doi: 10.1021/acs.jcim.4c01309 (PMC11600504; doi:10.1021/acs.jcim.4c01309)
Supplement: Supplementary file 3 — ci4c01309_si_003.zip [file ci4c01309_si_003.zip › Datasets/xfer_Learning_files/2XA5K_model_gen_ic50_results/2XA5K_0p5_Refined_Molecules_QED_props.csv]

IC50	QED	SMILES	MW	aLogP	HBA	HBD	RotBond	AromRings
[1.9920524e+12]	0.6525192323040012	C/C(=C\C(=O)O)C(C)(C)CC(=O)O	186.20699999999997	1.5182	4	2	4	0
[263018.47]	0.6518194609336786	C[C@H]1CC(=O)c2c(O)cc(O)cc2C(=O)C=C1O	248.23399999999998	1.9448999999999999	5	3	0	1
[92432.74]	0.6438531187106672	C[C@@H]1CC(=O)c2c(O)cc(O)cc2C(=O)C(O)C1	250.24999999999997	1.2539999999999996	5	3	0	1
[1050.4095]	0.544242663774519	CC#CC#CC(=O)CCC[C@]1(C)[C@@H]2CCC(C)(C)CC[C@@H]12	284.443	4.605000000000005	1	0	4	0
[194232.33]	0.6429801449271665	Cc1cc2nc3c(C)cc(=O)[nH]c3c(C)c2o1	228.25099999999998	2.5945600000000004	3	1	0	3
[1645893.9]	0.861900886409109	C=C[C@@H]1CN2CC[C@H]1C[C@@H](CNC(=O)c1ccccc1)C2	284.403	2.5604000000000005	2	1	4	1
[58822.727]	0.6629969729039467	CC(C)=CC/C=C(\C)CCC(=O)O	182.26299999999998	3.1538000000000013	2	1	5	0
[835075.75]	0.6366902793693779	Oc1c(O)c(Cl)cc(Cl)c1C(=O)O	223.011	2.1028	4	3	1	1
[7890268.]	0.7449833935508728	C[C@H]1CC[C@]2(C(=O)O)CC[C@@]3(C)C(=O)C4=CC(=O)C=C[C@]4(C)[C@H]3CC[C@@]21C	370.48900000000015	4.344400000000004	4	1	1	0
[5.8293965e+09]	0.4437442884686589	Cc1c[nH]nc1[N+](=O)[O-]	127.103	0.6263199999999999	3	1	1	1
[2253230.]	0.5478789665166544	C=CCS[S@@](=O)CCc1ccccc1	226.36599999999999	2.812000000000001	2	0	6	1
[14054540.]	0.525275854270132	C=C[C@]12CCC(CN3CC3)CC(=O)N2CC1=O	234.29899999999995	0.4381999999999999	3	0	3	0
[2.5378701e+10]	0.44562083787285656	CC1=NCCS1	101.174	1.1516	1	0	0	0
[4446550.5]	0.8521575726919132	N#Cc1cn[nH]c1NC(=O)c1ccc(Cl)cc1	246.657	2.18708	3	2	2	2
[137338.38]	0.19077218354274394	O=C(NC(CO[C@@H]1C(=O)O)[C@H](C(=O)O)[C@H](C(=O)O)C(=O)O)[C@H](C(=O)O)[C@H]1C(=O)O	421.26700000000017	-3.157599999999997	14	7	8	0
[29929.549]	0.6610637557049396	CC1(C)CO[C@@](C(=O)O)CC(=O)[C@H]1C(=O)O	229.20799999999997	0.31938999999999995	6	2	2	0
[1873241.9]	0.8387859742964662	C[C@@H]1[C@H](N)CCN1C(=O)c1cc(F)ccc1C(=O)O	266.272	1.0856	4	2	2	1
[422296.75]	0.47080379514367743	CCCCCCC/C=C/C(=O)O	170.25199999999998	2.987700000000001	2	1	7	0
[10994963.]	0.7316897024039272	COc1cccc(CCN(C)CCCN2CCCCC2)c1	290.45099999999996	3.0455000000000014	3	0	8	1
[103543.46]	0.7461408572248782	C=CCc1cc(OC)c(OC)cc1O	194.22999999999996	2.1379000000000006	3	1	4	1
[249658.14]	0.5940978097390306	C=CC[C@]1(C(=O)CO)[C@H](O)C[C@H]2CC[C@H]3CC4=CC(=O)C=C[C@]4(C)[C@@]3(F)[C@@H](O)C[C@@]21C	432.53200000000015	2.8420000000000014	5	3	4	0
[120721.5]	0.7390416655252791	COC(=O)[C@@]1(O)C[C@H]2[C@@H]3CCCC4=CC(=O)CC[C@]4(C)[C@H]3CC[C@@]21C	346.4670000000001	3.4224000000000023	4	1	1	0
[138726.22]	0.573588013595153	CC(C)C1=C(O)C(=O)C(C(=O)O)=C1O	198.17399999999998	0.9339	5	3	2	0
[9576.474]	0.5594620651308313	COc1ccc(NC(=O)CCCC/C=C/C(C)C)cc1O	291.39099999999996	4.111900000000004	3	2	8	1
[724551.5]	0.3090057582465454	CC[C@@H]1OC(=O)C[C@H](O[C@H]2C[C@H](OC)[C@@H](O)[C@H](OC(C)=O)[C@](C)(OC(=O)CO)C[C@@H]2O)[C@H](C)[C@@H](C)O1	520.5720000000003	0.22090000000000232	12	3	7	0
[11785461.]	0.49733307627124734	OCCCCl	94.541	0.6075999999999999	1	1	2	0
[98140.36]	0.8881857504352986	COc1ccc([C@H](NC(=O)c2ccc(Cl)cc2)C(=O)O)cc1	319.744	2.904300000000001	4	2	5	2
[374612.22]	0.5430596720560048	Nc1nc(O)c2ncn(CCC(CO)CO)c2n1	253.26199999999994	-0.895	7	4	5	2
[37120500.]	0.5979442528752776	NC(=O)Nc1ccccc1	136.15399999999997	1.1772000000000002	1	2	1	1
[1380.1364]	0.5338570375133042	CNc1nc(N)[nH]c2nc(-c3ccc(F)cc3)c(-c3ccncc3)c1-2	334.35800000000006	3.4015000000000013	5	3	3	4
[9297.649]	0.47004496411159674	C[C@@H]1C[C@H]2O[C@@H]2CC[C@@]3(C)[C@@H](CC[C@@]3(F)[C@@H]4C[C@]3(C)[C@@H](O)CC[C@]4(C)[C@H]3CC[C@]21C)[C@H]2O	448.66300000000024	5.662800000000007	3	2	0	0
[2598.3472]	0.08882041486915507	OC[C@@H]1O[C@@](CO)(OC[C@H]2O[C@H](CO)[C@@H](O)[C@H]2O)[C@H](O)[C@@H](O[C@H]2O[C@H](CO)[C@@H](O[C@H]3O[C@H](CO)[C@@H](O)[C@H](O)[C@@H]3O)[C@H](N)C[C@H]2O)[C@@H](O)[C@@H]1O	723.6750000000005	-9.987300000000014	22	15	12	0
[29594476.]	0.9429911715432933	Nc1nccc2c1ncn2[C@H]1CC[C@]2(CCN3CCCC3)C[C@@H]21	311.43300000000005	2.840600000000001	4	1	4	2
[104.54057]	0.18789428650310025	COc1c(O[C@H]2O[C@H](C)[C@@H](O[C@H]3C[C@@](C)(OC)[C@@H](OC(=O)[C@@H](O)C(=O)O)[C@H](C)O3)[C@H](CO)[C@@H]2O)ccc2cc(O)ccc12	610.6090000000002	0.9295000000000011	14	5	10	2
[567.3326]	0.23614604636801823	C=C(CCCC(C)(C)C)C(=O)O[C@H]1CCC[C@@H]2C3=C[C@H](C)C4=CC(=O)CC[C@]4(C)[C@H]3CC[C@@]21C	466.7060000000003	7.7589000000000095	3	0	5	0
[19882288.]	0.6845013540915864	Fc1cccc(Cn2ccnc2)c1	176.19400000000002	2.0705	1	0	2	2
[28857.67]	0.24162396135251857	Nc1ccc(CS[C@@H]2C[C@H](N)C(=O)N[C@H]2C(=O)N[C@H](C(=O)O)C(=O)O)cc1	396.4250000000001	-1.2595999999999976	9	6	7	1
[838950.4]	0.5744903487093043	O=C1c2ccc(OCCN(CCCl)CC(=O)O)cc2O1	299.71	1.2234	6	1	8	1
[1316550.6]	0.5969362176118971	CCC1(c2ccc(N)cc2)CCC(=O)NC1=O	232.28299999999996	1.3532	3	2	2	1
[3.8951414e+08]	0.41310840461594783	N=C(N)N1CCCCCCC1=O	169.22799999999998	0.6725699999999997	2	2	0	0
[7.412055]	0.6390622750209786	CCC(C)(C)C(=O)O[C@H]1C[C@@H](C)C=C2C=C[C@H](C)[C@H](CC[C@@H]3C[C@@H](O)CC(=O)O3)C21	418.57400000000024	4.585600000000005	5	1	6	0
[171696.06]	0.8878205011354239	O=C(Nc1ccc2c(c1)[C@]1(CCCN3CCNCC3)cccc2)CC1	337.46700000000004	2.9251000000000014	3	2	4	1
[27.709259]	0.244652220432773	OCc1cc(-c2ccccc2)cc(-c2ccc(F)cc2)c1OCCC(O)CCN(CCCO)CC(=O)O	511.59000000000043	3.9409000000000027	7	4	15	3
[7674.026]	0.7245314964166716	CC1=CC[C@@]2(CC[C@@H](C)[C@H]2C(C)C)CC[C@@H]1C[C@@H](O)CC(=O)O	322.4890000000001	4.647000000000004	3	2	5	0
[7426365.]	0.6346172430604238	Clc1cccc(-c2ccccc2)c1	188.657	4.007000000000002	0	0	1	2
[334129.84]	0.7906452807714182	CC(C)(C)/[N+](C)CCOc1cccc2c1CCCC2=O	275.392	3.152800000000002	2	0	4	1
[7608.0566]	0.4943324555149271	CC/C=C\C/C=C/C=C/C=C/C=C\[C@H](O)CC(=O)O	262.349	3.403100000000002	3	2	9	0
[558.15405]	0.26037591560300966	C[C@@H]1[C@H](OC(=O)[C@H](O)[C@H]2C[C@@H]3CC=C4C[C@@H](O[Si](C)(C)C(C)(C)C)CC[C@]4(C)[C@H]3CC[C@@]21C)C	490.8010000000004	6.8782000000000085	4	1	2	0
[256926.14]	0.7785059634646512	COc1cc(CCC(=O)OCC(C)C)cc(OC)c1O	282.336	2.5412000000000012	5	1	7	1
[10461893.]	0.7996338957423308	O=C(O)[C@H]1CCC2=CC(=O)C=C[C@H]2[C@H]3CC[C@@]31C(=O)O	276.288	1.6435	5	2	2	0
[9917447.]	0.7274455175702204	Cc1ccc2ccc(NC(=O)c3ccccc3)cc2c1	261.324	4.400520000000003	1	1	2	3
[78663.086]	0.22327352183559843	O[C@H]1[C@H](O)[C@@H](O)[C@H](O[C@H]2O[C@H](CO)[C@@H](O)[C@H](O)[C@H](O)[C@H]2O)[C@H](O)[C@H]1O	372.32300000000004	-6.649499999999992	12	10	3	0
[586132.7]	0.6508534166053453	CCCC[C@H](O)CCC(=O)Nc1ccccc1N	250.342	2.5385999999999997	3	3	7	1
[5076851.]	0.5799742336769467	CC[C@](C)(C#N)COC(C)=O	155.19699999999997	1.48938	3	0	3	0
[3036427.5]	0.6578334101008391	C=Cc1cc(O)c(OC)cc1O	166.176	1.7493999999999996	3	2	2	1
[4427.2656]	0.2649937832427151	CC(C)C[C@@H](NS(=O)(=O)c1ccc(F)cc1)C(=O)N[C@@H](C)C(=O)N[C@@H](CCC(=O)O)C(=O)O	489.5220000000003	0.4576000000000019	8	5	13	1
[65540.63]	0.5546940454804459	C=CC[S@](=O)[C@@H](Cc1ccccc1)N[C@@H](CC(=O)O)C(=O)O	325.3860000000001	1.0073999999999996	6	3	10	1
[1.7779494e+08]	0.5064406238471791	NC(=O)SC[C@H](N)C(=O)O	164.186	-0.7897999999999998	5	3	3	0
[329071.44]	0.5005498846488199	CCCC(=O)O[C@H](CC(=O)O)[C@H](CCC(=O)O)C(=O)O	290.268	0.7385999999999999	8	3	10	0
[40064164.]	0.7140818294877799	CSSc1ccoc1CN	175.27799999999996	2.1083999999999996	4	1	3	1
[32792.746]	0.5557270784527857	CC1=C(CO)C(=O)O[C@H]2[C@H]3C(=O)C(=O)C4=CC(=O)CC[C@]4(C)[C@H]3CC[C@@]21C	372.4170000000002	1.7004999999999995	6	1	1	0
[1298871.5]	0.5923415411773668	OCCC(F)(F)C(=O)N1CCC[C@H]1C(=O)NCCC(=O)O	308.28100000000006	-0.4139999999999991	5	3	7	0
[5141027.5]	0.8693518146037804	c1ccc(C[C@H](c2ccccc2)C(=O)O)cc1	226.275	3.097500000000001	2	1	4	2
[2948394.8]	0.9285622602681093	O=C(O)CN1C(=O)c2c(-c3ccccc3)cccc2C1	267.28400000000005	2.394000000000001	3	1	3	2
[59603.414]	0.7524910781410399	C[C@]12Cc3cn[nH]c3C[C@@H]1CC[C@@H]1[C@@H]2CC[C@@]2(C)[C@H]1CC[C@]2(C)O	328.5000000000001	4.1181000000000045	2	2	0	1
[115613.34]	0.808605984265479	O=c1ccc2c(OCCN3CCCCC3)cccc2oc1=O	301.34200000000004	2.0179	5	0	4	2
[72681.836]	0.6305964416042906	CC[C@H](C)C[C@@H](C)COC(=O)C(C)(C)OC	230.34799999999996	3.0269000000000013	3	0	7	0
[431013.66]	0.7239381954654986	COc1ccc(COC(=O)CCCN2CCCCC2)cc1	291.39099999999996	3.004500000000002	4	0	7	1
[884310.06]	0.46412360809999215	C=CC(=C)CC[C@H](C)CCCCC(=O)O	210.31699999999995	3.789900000000002	2	1	9	0
[28185.957]	0.6048982110214645	C[N+]1(C)CC[C@@H](OC(=O)c2ccccc2)C(C)(C)C1	262.37300000000005	2.718300000000001	2	0	2	1
[4350.1763]	0.4395473543107723	CC1=C(O)C(=O)O[C@H](C)[C@H](O)C[C@]2(C)[C@H]3CCC4=CC(=O)C=C[C@]4(C)[C@@]3(F)[C@@H](O)C[C@@]21CO	464.5300000000002	2.4542000000000006	7	4	1	0
[12371.882]	0.671367259691675	C=C1[C@H](O)CC[C@@H]2[C@@H]3CCC4=CC(=O)CC[C@]4(C)[C@H]3CC[C@@]21C	314.46900000000005	4.435400000000004	2	1	0	0
[71359464.]	0.4957475441416135	NCC(=O)Oc1ccccc1	151.165	0.5506999999999997	3	1	2	1
[1.4335386e+08]	0.7779918360072725	Cc1cc(Br)c(O)cc1C(=O)O	231.04500000000002	2.1613199999999995	3	2	1	1
[35613.47]	0.5251964041458315	C[S+]([O-])c1ccc(-c2nc(-c3ccc(F)cc3)c(-c3ccncc3)[nH]2)cc1	377.444	4.6822000000000035	3	1	4	4
[28352.838]	0.3160163469187373	CC1(C)CC[C@@]2(C(=O)O)CC3=C(CC[C@@H]4[C@@]5(C)CC[C@@H](O)[C@](C)(CCCl)[C@@]5(C)CC[C@]43C)[C@H]2C1	491.1560000000003	7.596600000000009	3	2	3	0
[479.39505]	0.49910402699484807	C=C1CC[C@@H](O)C/C1=C/C=C1\CCC[C@]2(C)[C@@H]([C@H](C)CCCC(C)C)CC[C@@H]12	384.6480000000002	7.619000000000008	1	1	6	0
[1916662.4]	0.7559303335329449	CS(=O)(=O)Nc1ccccc1C	185.24800000000002	1.36652	2	1	2	1
[11895693.]	0.39326097867527227	C=C1CCCC(C)C(=O)OC1	154.20899999999997	1.9058	2	0	0	0
[3146551.8]	0.3269929303834664	C[C@@H]1C(=O)OCC(O)(C)OC(=O)C(CO)OC1=O	262.21399999999994	-1.6649	8	2	1	0
[69656.94]	0.5532100636122295	Cc1cc2cc3c(C)cc(=O)oc3c(C)c2o1	228.24699999999996	3.4644600000000025	3	0	0	3
[2621184.]	0.6489204335813592	O=C(/C=C\c1ccccc1)O	148.161	1.7844	2	1	2	1
[2571.6304]	0.18350038842225716	C[C@H]1O[C@H](O)[C@@H](O[C@H]2[C@H](O)[C@@H](O[C@H]3OC(=O)CC[C@H]3CO)[C@@H](O)[C@@H]2O)[C@@H](O)[C@@H](O)[C@@H]1O	454.4250000000001	-4.6868999999999925	13	8	5	0
[428.4483]	0.06935227093257389	NC(=O)CC[C@H](NC(=O)[C@H](Cc1ccccc1)NC(=O)CNC(=O)[C@@H](N)Cc1ccccc1)C(=O)N[C@@H](C)C(=O)N[C@@H](CCC(=O)O)C(=O)O	697.7460000000002	-1.9106999999999914	11	9	21	2
[9217.381]	0.6309371659531015	COc1ccnc(C[S+]([O-])c2nc3cc(OC(F)F)ccc3[nH]2)c1OC	383.3760000000001	2.8843000000000005	6	1	7	3
[58256.082]	0.7885742108992227	CO[C@@H]1C=C(O)[C@H]2[C@@H]3CCC4=CC(=O)CC[C@]4(C)[C@H]3CC[C@@]21C	316.4410000000001	4.195000000000004	3	1	1	0
[263.2311]	0.3462914347274671	COc1cc(-c2cc(-c3ccccc3)c(-c3cc(F)ccc3)nc2C(C)C)cc(OC)c1O	443.5180000000002	7.067900000000006	4	1	6	4
[687.5922]	0.2954035485933392	C#CCN1CC[C@]23c4c5ccc(O)c4O[C@H]2/C(=C/N=C2\CC[C@@]4(O)[C@H]6Cc7ccc(O)c8c7[C@@]4(CCN6CC=C)[C@H]2O8)CC[C@@]3(O)[C@H]1C5	647.7720000000003	3.250300000000002	8	4	4	2
[365025.72]	0.5328627931579246	CCCCOC(=O)[C@H](Cc1ccccc1)NC(=O)OCc1ccc(F)cc1	373.4240000000001	4.006500000000003	4	1	9	2
[50191.54]	0.8875373671618896	COC[C@H]1CN(c2cc3c(cc2F)c(=O)c(C(=O)O)cn3C2CC2)CC1	360.38500000000016	2.6464000000000016	5	1	5	2
[150499.89]	0.763404535261491	C=C(c1ccc(C)cc1)c1ccc(OC)cc1	224.30299999999997	4.065120000000003	1	0	3	2
[1323259.8]	0.9372613133802553	O=C(O)[C@@H](Cc1ccccc1Cl)N1CCc2sccc2C1	321.82900000000006	3.4555000000000025	3	1	4	2
[65158.906]	0.17158120104101715	NCCCC[C@@H](N[C@@H]1O[C@H](CO)[C@@H](O)[C@H](N)[C@H]1O)C(=O)N[C@@H]1CC[C@H]1C(=O)O	404.46400000000017	-3.180699999999992	10	8	10	0
[1.6835188e+09]	0.5198927228554998	CS[C@@H](C)CC=O	118.201	1.3269	2	0	3	0
[36624.176]	0.41990487617646394	COc1ccc(CCCN(C)CCC(C#N)(c2ccc(OC)c(OC)c2)C(C)C)cc1OC	454.6110000000002	5.093080000000005	6	0	13	2
[308473.12]	0.7980725080870923	CN(C)Cc1nnc(NS(=O)(=O)c2ccc(N)cc2)s1	313.408	0.9826999999999997	6	2	5	2
[51722.8]	0.4167991365334846	O=C(O)C1=C[C@H](O)[C@@H](C(=O)N2CCCC2)C(=O)[C@H](C(=O)O)C1=O	325.273	-1.550499999999999	8	3	3	0
[4.5348546e+11]	0.5521636672820287	Nc1n[nH]c2ncccc12	134.14199999999997	0.5400999999999998	3	2	0	2
[3.3174393]	0.4430604100575049	COc1ccccc1-c1ccc(-c2ccc(F)cc2)nc(C(C)C)n1/C=C/[C@@H](O)C[C@@H](O)CC(=O)O	494.5630000000002	4.686700000000006	6	3	10	2
[1.7814016e+08]	0.33883308830568976	O=C(O)[C@H](O)CC(=O)N[C@@H](C(=O)O)C(=O)[O-]	234.14	-3.858699999999999	8	4	6	0
[3110872.]	0.7708780313324198	CN(C)CCNC(=O)c1ccccc1	192.26200000000003	0.9779999999999998	2	1	4	1
[190073.22]	0.5339559730625673	C[C@@H]1CCCCCCCC(CNC(=O)[C@@H](CC(O)c2cccc3ccncc32)C(=O)O)C1	440.58400000000023	4.862000000000004	5	3	7	2
[13159.881]	0.7531783924698706	Cc1noc(C)c1CCCCCN1CCNC(c2ccc(F)cc2)CC1	359.4890000000001	4.179940000000003	4	1	7	2
[1.16125576e+08]	0.43204107779676076	O=C(CC[C@H](O)CO)C(=O)[O-]	161.13299999999998	-2.561199999999999	5	2	5	0
[100274.81]	0.729230526643257	C=C(C)c1ccc(OCC2CCCC2)cc1	216.32399999999993	4.288700000000003	1	0	4	1
[2914.1416]	0.5186022161093701	OC[C@H]1CN(Cc2[nH]c3cc(F)ccc3c2F)C[C@H](OC(=O)CC(=O)O)C1	382.36300000000017	1.6467999999999996	6	3	6	2
[31417.78]	0.310119075474779	CCCCC/C=C\CCCCC(=O)OC(CO)CC(=O)O	300.395	3.062100000000001	5	2	13	0
[87275.02]	0.6778348410105236	C[N@+]12CCCC[C@H]1[C@@H](OC(=O)C(CO)c1ccccc1)C2	290.38300000000004	1.6869999999999996	3	1	4	1
[391.56158]	0.11365637466419579	OC[C@H]1O[C@@H](O[C@@H]2[C@@H](O)[C@@H](O[C@H]3O[C@H](CO)[C@@H](O)[C@H](N3[C@@H](O)C[C@H](O)[C@H](O)[C@H]3O)[C@H](O)[C@@H]3NO)[C@@H](O)[C@@H]2O)[C@H](O)[C@@H](O)[C@@H]1O	650.5840000000004	-10.127700000000011	21	16	7	0
[29297822.]	0.5741809672245035	Fc1cc(F)c2c(c1)Nc1ccccc1-2	203.191	3.5993000000000013	0	1	0	3
[5.3860815e+10]	0.4684736974352486	O=S(=O)(O)[C@H](CO)CC(=O)O	184.16899999999995	-1.2902000000000002	6	3	4	0
[683.4031]	0.19455395321390795	Cc1csc(NC(=O)c2ccc(N3CCN(c4ccc(OCC5COC(Cn6cncn6)(c6ccc(Cl)cc6Cl)O5)cc4)CC3)nc2)n1	707.644	5.671120000000005	10	1	10	5
[884.1877]	0.627983089727274	C=C1CC[C@H]2[C@@H](/C=C/[C@H]3C[C@@H](O)CC(=O)O3)CC[C@@H]2C(=O)[C@@H]1C	318.41299999999995	2.806700000000001	4	1	2	0
[29535.588]	0.7869434425499668	CCN1CCC[C@@H]1CNC(=O)c1cc(S(N)(=O)=O)ccc1OC	341.4330000000001	0.5567000000000012	5	2	6	1
[320971.22]	0.8316209706809035	Cc1c(OCc2ccc(F)cc2)c(CCCC(=O)O)n1	277.29499999999996	3.2833000000000014	3	1	7	1
[115114.625]	0.46501483614648564	COc1ccc([C@@H]2O[C@H](CO[C@H]3CO[C@H](CO)[C@H](O)[C@H]3O)[C@H](CO)O2)cc1	386.39700000000005	-1.031799999999999	9	4	7	1
[1.6835188e+09]	0.5198927228554998	CS[C@H](C)CC=O	118.201	1.3269	2	0	3	0
[282031.]	0.3577007465320926	O=C(O[C@H]1[C@H](O)[C@H](OC(=O)[O-])[C@H](O)[C@H](O)[C@H]1O)c1ccccc1O	343.26400000000007	-2.8966999999999987	10	5	3	1
[98229832.]	0.6125193183423138	Cc1ccc(O)c(C)c1Cl	156.612	2.662440000000001	1	1	0	1
[2406430.2]	0.8134004148443181	CCC[C@H](C(=O)c1ccc(O)cc1)c1ccccc1	254.329	4.158800000000003	2	1	5	2
[461567.75]	0.7178433376834743	COC[C@H]1[C@@H]2C=C3CCC4=CC(=O)C=C[C@]4(C)[C@H]3CC[C@]21C	298.4260000000001	4.0869000000000035	2	0	2	0
[8375886.]	0.5856029113935188	C=C1CC[C@H]2[C@H]3CCC4=CC(=O)CC[C@]43CC[C@@]21C	256.3889999999999	4.438400000000004	1	0	0	0
[59877.516]	0.8285267006028038	Cc1cc(C)nc(NS(=O)(=O)c2ccc(N)cc2)n1	278.337	1.4764399999999998	5	2	3	2
[29389.703]	0.15376481623652152	C=CC(=O)O[C@@H](CC(=O)O)[C@H](CC(=O)O)NC(=O)[C@@H](CC(=O)O)C(=O)O	375.2860000000002	-1.3060999999999983	11	5	12	0
[4396.957]	0.379514149310981	N#C[C@]1(O[C@@H]2O[C@H](CO)[C@@H](O)[C@H](O)[C@H]2O)C[C@@H]2[C@H]3CC[C@H](O)C[C@@H]3O[C@@H]21	371.3860000000002	-1.9864199999999983	9	5	3	0
[773402.25]	0.6191199646891363	O[C@@H](CCl)CN1CCCC1	163.64799999999997	0.6819	2	1	3	0
[76.62234]	0.08308468446460288	CCCCC[C@H](O)/C=C/C(=C/c1ccc(O)cc1)OCc1cccc(OCC(O)COCC(O)C[C@@H](O)CC(=O)[O-])c1	587.6860000000004	2.4555000000000007	10	5	21	2
[35166304.]	0.44214276395859164	CC(C)[C@@H](N)C(=O)OCCOCn1cnc2c(=O)nc(N)[nH]c21	324.341	-0.7975999999999985	8	3	7	2
[713944.44]	0.32306096773733217	CNC(=N)N1C=C[C@@](C)(CCCNC(=O)[C@H](C)O)OC1	284.36	-0.020129999999999648	5	4	5	0
[20059.783]	0.5898849730285384	Cc1cnnc(C#CC(F)(F)F)c1-c1ccc(F)cc1	280.22399999999993	3.504920000000001	2	0	1	2
[3191.9978]	0.2949163698913256	Nc1nc(/C(=N\O)C(CO)C(=O)O)c2nc(-c3ccc(F)cc3)sc2n1	377.357	1.3460000000000003	8	4	5	3
[939658.8]	0.5761819324378853	O=C1/C(=C/c2ccc(F)cc2)C(=O)c2ccccc21	252.244	3.2883000000000013	2	0	1	2
[70805760.]	0.3831586191576546	C[C@@](O)(CNC(=O)C(=O)O)C(=O)O	191.13899999999998	-1.9771999999999998	6	4	3	0
[1.3555808]	0.17331993963909145	CC(C)n1c(CC[C@@H](O)C[C@@H](O)CC(=O)[O-])c(-c2ccc(F)cc2)c(-c2ccccc2)c1C(=O)Nc1ccc(S(N)(=O)=O)cc1	636.7220000000001	3.6263000000000014	7	4	13	4
[24369.195]	0.35628185973119825	CSCCCCCCN=C(C)n1c(Cl)cc(Cl)c1Cl	341.7350000000001	5.638200000000004	1	0	7	1
[2.318836]	0.3203858731834051	Cc1cc(CCCOc2ccc(F)cc2)c(-c2ccc(F)cc2)n1/C=C/[C@@H](O)C[C@@H](O)CC(=O)O	485.5270000000002	4.810620000000007	5	3	12	3
[436317.28]	0.7539050219431969	CN(C)c1cccc(C(C)C)c1O	179.26299999999995	2.5816000000000012	2	1	2	1
[5017833.]	0.7989468704729042	CCN(CC)CCN1CCN(c2ccc(Cl)cc2)CC1	295.85800000000006	2.8038000000000007	3	0	6	1
[1622.4144]	0.1307884846423369	CCCCC[C@H](O)/C=C/C(=C\CCCCCCCC(=O)O)OCC[N+](C)(CC)C	412.63500000000016	5.295900000000004	4	2	19	0
[1985635.5]	0.21122566417025687	CNCCNC(=N)NCc1ccccc1N	221.308	0.10217000000000176	4	5	5	1
[37887.934]	0.6627927610966273	CC(C)=CCc1ccc(O)cc1	162.232	2.900900000000001	1	1	2	1
[1075848.8]	0.7293666179005563	C[C@@H]1CC[C@@H](C)N1CCc1ccccc1	203.32900000000004	3.1019000000000014	1	0	3	1
[2713.2407]	0.5740512668000249	O=[N+]([O-])c1cnc(-c2ccc(F)cc2)c(-c2ccc(F)cc2)c1O	328.27400000000006	4.3076000000000025	4	1	3	3
[4658629.]	0.6901576480649103	CC(=O)NN1C(=O)c2ccccc2-c2ccc(F)cc21	270.26300000000003	2.3838	2	1	1	3
[34366.93]	0.2932144752680728	N#C/C=C1/[C@H](O[C@@H]2O[C@H](CO)[C@@H](O)[C@H]2O)C[C@@H](O)[C@H](O)[C@H]1O	317.294	-3.25302	9	6	3	0
[1617125.4]	0.7203480144505394	CC(=O)c1cnccc1-c1ccc(F)cc1	215.22699999999998	3.090300000000001	2	0	2	2
[1417748.1]	0.2614112578639305	O=C(O)/C(O)=C/C(C(=O)O)C(=O)O	190.10699999999997	-0.7016999999999998	7	4	4	0
[7191.783]	0.6935078414535659	CC1(C)O[C@@H]2C[C@H]3[C@@H]4CCC5=CC(=O)C=C[C@]5(C)[C@@]4(F)[C@@H](O)C[C@]3(C)[C@]2(C(=O)CO)O1	434.50400000000025	2.4188000000000005	6	2	2	0
[1313868.9]	0.4253257123844068	CCCCCCS	118.24499999999999	2.4965000000000015	0	1	4	0
[1110224.2]	0.6710340838069063	COC(=O)[C@]12OCC[C@@H]1C[C@H]1[C@@H]3CCC4=CC(=O)CC[C@@H]4[C@H]3CC[C@@]21C	358.4780000000002	3.6864000000000026	4	0	1	0
[94720.78]	0.8136783893547587	CN(C)CCC=C1c2ccccc2CCc2ccccc21	277.411	4.168600000000003	1	0	3	2
[1.09108616e+08]	0.3911284722010081	S=C=NCCCc1ccccc1	177.27200000000002	2.7220000000000004	1	0	4	1
[58164.375]	0.40441805634878175	C=C(C)[C@@H]1C[C@@H](C)[C@]2(O)C[C@@H]3CC[C@@]2(C)[C@H]1CC[C@]2(C)[C@H](O)C[C@]13CC[C@](O)(C3=CC[C@@]21C)C(=O)C3	496.73200000000037	5.743800000000008	4	3	1	0
[72415.6]	0.7199299718554436	CC(C)(SC(=O)c1ccc(F)cc1)C(=O)Nc1ccc(C#N)c(C(F)(F)F)c1	410.39200000000005	5.006880000000002	4	1	4	2
[1753355.1]	0.8617718216738226	O=C(Cc1cccs1)NCCc1ccccc1	245.34699999999998	2.6495000000000006	1	1	5	2
[27013954.]	0.34641674398733485	O=C(O)CN[C@H](O)C(=O)O	149.10199999999998	-1.9363999999999995	6	4	4	0
[416729.72]	0.5076218064159185	CC1(C)CC(=O)CC(C)(C)CC1	168.27999999999997	3.1819000000000015	1	0	0	0
[1389176.]	0.4689784467051284	NC1(CNC(=O)C(=O)O)CCC1	172.18399999999997	-0.9314000000000004	4	3	2	0
[3035897.8]	0.7570649319238433	CNCc1cccc2ccc(CNC(=O)c3cccs3)c2c1	310.42199999999997	3.5023000000000017	2	2	5	3
[124991.734]	0.17345915504490453	CCCCC/C(=N\OC(C)=O)NOCC[N+](C)(C)C	274.385	1.6706999999999999	4	1	9	0
[6.890188e+09]	0.6122543139546169	CCc1nccnc1OC	138.17	1.0475999999999999	3	0	2	1
[1076797.1]	0.7004093081591436	CCCC[C@H](C=O)Nc1ccccc1	191.274	2.856200000000001	2	1	6	1
[486697.]	0.7208329412707728	Cc1c(N)cccc1-c1ccc(Cl)cc1	217.69899999999998	3.8976200000000016	1	1	1	2
[370153.62]	0.650309886222092	COc1cc(C[C@H](O)CO)ccc1O	198.21800000000002	0.2964999999999998	4	3	4	1
[149.25388]	0.6965287886178158	C[C@@H](c1cc(Cl)cc(Cl)c1)c1cc(Cl)cc(Cl)c1O	336.0450000000001	6.157600000000003	1	1	2	2
[79877048.]	0.5230228241779536	CCCCOC(=O)c1ccccc1	178.231	2.6435000000000013	2	0	4	1
[10687.506]	0.15358856065902932	OC[C@@H]1O[C@H](O)[C@@H](O[C@H]2O[C@H](CO)[C@@H](O)[C@H]2O)[C@@H](O)[C@H](O[C@H]2O[C@H](CO)[C@@H](O)[C@H](O)[C@@H]2O)[C@H]1O	504.43800000000016	-7.572999999999988	16	11	7	0
[3464608.8]	0.5346624263763748	COc1cc([N+](=O)[O-])ccc1O	169.136	1.3089999999999997	4	1	2	1
[465512.72]	0.6477538907126539	COC(=O)[C@]1(C)CC[C@H]2[C@@H]3CCC4=CC(=O)CC[C@]4(C)[C@H]3CC[C@@]21C	344.4950000000001	4.697600000000005	3	0	1	0
[85511.836]	0.46214246963608174	CCC/C=C\C/C=C/CCCCC(=O)O	210.31699999999995	3.934000000000002	2	1	9	0
[212137.89]	0.9057842881790305	CCc1cccc2c3c([nH]c12)C(CC)(CC(=O)O)OCC3	287.35900000000004	3.383000000000002	3	2	4	2
[151.46172]	0.1199565770669271	O=C(O)CCC/C=C/C(=O)N[C@@H](Cc1ccccc1)[C@H](O)C(=O)N1CCCC[C@H]1C(=O)N[C@@H](CCC(=O)O)C(=O)O	575.6150000000005	0.7012000000000017	10	6	16	1
[3.3100498]	0.43157559501164827	Cc1ccc(-c2nc(C(C)C)n(/C=C/[C@@H](O)C[C@@H](O)CC(=O)O)c2-c2ccc(F)cc2)cc1	452.5260000000002	4.845320000000004	5	3	9	3
[1198858.6]	0.6787474369585877	CC[C@@H]1CCC(=O)O[C@H](C)C[C@H]1OC(C)=O	228.28799999999995	2.0599	4	0	2	0
[1350548.2]	0.7820569302943802	C[C@@H](c1ccccc1)c1ccccc1O	198.265	3.544000000000002	1	1	2	2
[51753.137]	0.8067451549887736	C[C@@H](O)CN(C)c1ccc(Cl)cc1	199.68099999999998	2.157	2	1	3	1
[1213668.5]	0.4299629755765179	CC(=O)C=C=C1C(C)(C)CCC1	164.24799999999996	2.8670000000000018	1	0	1	0
[142195.6]	0.7770633403456998	CCC[C@H](O)CC(=O)Nc1ccccc1	207.27300000000002	2.1761999999999997	2	2	5	1
[117662.45]	0.8799981614107282	CCc1cnc(CC)nc1Nc1ccc(S(N)(=O)=O)cc1	306.3910000000001	1.9924	5	2	5	2
[347063.84]	0.24325846760776557	OC[C@H]1O[C@@H](O)[C@H](O[C@H]2O[C@H](CO)[C@@H](O)[C@H](O)[C@H]2O)[C@@H](O)[C@@H]1O	342.297	-5.397199999999993	11	8	4	0
[12451.982]	0.7983812467916195	CN(C)C[C@@H](O)[C@@H]1CC[C@H]2[C@@H]3CC[C@H]4C[C@@H](O)CC[C@]4(C)[C@H]3CC[C@]12C	363.5860000000002	3.9287000000000027	3	2	3	0
[131006.21]	0.7489776577385345	CN1CCC[C@@H](CN(CCc2ccccc2)S(=O)(=O)c2ccccc2)C1	372.53400000000016	3.261800000000002	3	0	7	2
[12841.148]	0.662862282905944	CC1=CC(O)=NC(C)(CCCl)C1	187.67	2.680500000000001	1	1	2	0
[6272955.]	0.4685273272777129	O=c1c2ccccc2oc2cc(OCCN3CCCCC3)ccc2oc1=O	367.4010000000001	3.4453000000000022	6	0	4	2
[38606424.]	0.6477438574453785	COc1cccc(C=O)c1O	152.14899999999997	1.2132999999999998	3	1	2	1
[1.6651889e+10]	0.5764414850620967	COc1nccnc1N	125.131	0.06740000000000002	4	1	1	1
[1561765.8]	0.8162310000887921	Oc1ccc(Cc2ccc(Cl)cc2)cc1	218.68300000000002	3.636400000000002	1	1	2	2
[2210116.5]	0.7272535309735282	CC[C@](C)(NC(=O)[C@@H](N)Cc1ccc(F)cc1)C(=O)O	282.315	1.0649999999999993	4	3	6	1
[57222.332]	0.7003332694904928	C=C(C)[C@]1(O)CC[C@H]2[C@@H]3CCC4=CC(=O)CC[C@]4(C)[C@H]3CC[C@@]21C	328.49600000000004	4.825500000000005	2	1	1	0
[1.3264059]	0.17655522107811705	COCc1ccc(CNC(=O)c2c(-c3ccccc3)c(-c3ccc(F)cc3)c(CC[C@@H](O)C[C@@H](O)CC(=O)[O-])n2C(C)C)cc1	615.7220000000002	4.803000000000005	6	3	15	4
[9.627827]	0.3319980046547848	C[C@H]1O[C@@H](Oc2c(-c3ccc(F)cc3)nc(C(C)C)n2/C=C/[C@@H](O)C[C@@H](O)CC(=O)O)[C@@H](O)[C@H]1O	494.5160000000002	1.715299999999999	9	5	10	2
[1231249.]	0.7730798171054132	CCCCN(CCCC)C(=O)Nc1ccccc1	248.37	4.120700000000003	1	1	7	1
[103005.2]	0.8311588751267582	C[C@H](CO)[C@H]1C[C@H]2[C@@H]3CCC4=CC(=O)C=C[C@]4(C)[C@H]3CC[C@]12C	314.4690000000001	4.148800000000003	2	1	2	0
[170544.73]	0.6196005236639316	CN(CC[N+]1(C)CC(=O)OC(c2ccccc2)c2ccccc2)CC1	339.4590000000001	2.7112000000000007	3	0	5	2
[409.53726]	0.4555938354562437	C[C@H]1C[C@H]2[C@@H]3CCC4=CC(=O)C=C[C@]4(C)[C@@]3(F)[C@@H](O)C[C@]2(C)[C@@]1(O)C(=O)COP(=O)(O)O	472.44600000000025	2.0127000000000006	8	4	4	0
[992053.56]	0.7435225878367823	NC(=O)OC[C@@H](O)COc1ccccc1	211.217	0.5216	4	2	5	1
[1464.2314]	0.6741453823176132	CC1=CC(=O)[C@@H]2[C@H](CC[C@@]3(C)[C@@H](CC[C@@H]4C(C)=CC(=O)O4)CCC[C@]32C)[C@H]1C(=O)O	414.54200000000026	4.707000000000004	5	1	4	0
[24969.898]	0.6747651868460551	Cc1ccccc1COC(C)(C)C	178.27499999999998	3.310120000000002	1	0	2	1
[191920.94]	0.8078434780376462	COc1cc2[nH]c(CC(=O)OC)ccc2c1CC(=O)O	277.276	1.4707	5	2	5	2
[1718.2914]	0.42642922169104364	COC(=O)C[C@H]1[C@]2(C)C[C@H](CC[C@@H]3CC[C@@]3(C)[C@H]2CC(C)(C)[C@@H](OC(=O)c2ccc(F)cc2)O1)[C@@H](O)CC(=O)O	562.6750000000003	5.361300000000006	8	2	7	1
[7849.5327]	0.6540443693148111	CNCCCOc1cc(=O)c2c([nH]c(=O)c3ccc(C)c(OC)c32)cc1C	368.43300000000016	2.655240000000001	5	2	6	3
[5.2214204e+12]	0.3616904524046783	O=C1c2ccc([N+](=O)[O-])cc2C(=O)C1=O	205.12499999999997	-0.2958000000000002	5	0	1	2
[215517.83]	0.8946331697974274	CCN(C)CC(=O)N[C@H]1C=C2c3cccc4[nH]cc(c34)C[C@H]2N(C)C1	338.45500000000015	1.8578999999999994	3	2	4	2
[466202.25]	0.7497824720175054	COC(=O)[C@@]1(O)C[C@H]2[C@@H]3CCC4=CC(=O)CC[C@]4(C)[C@H]3CC[C@@]21C	332.44000000000005	3.032300000000001	4	1	1	0
[31247264.]	0.6994965906696747	COc1cccc(OC)c1O	154.165	1.4093999999999998	3	1	2	1
[17231.537]	0.30326027106361164	C=C(C)[C@@H](O)[C@H](CC(C)C)C(=O)N[C@@H](C(=O)N[C@@H](CC(=O)O)C(=O)O)C(C)C	400.4720000000002	0.770600000000001	7	5	12	0
[7.8957334]	0.5202045314762329	CC[C@@](C)(C#N)O[C@@H]1C[C@H](O)C[C@@H]2C=C[C@H](C)[C@H](CCC3C[C@@H](O)CC(=O)O3)[C@@H]12	405.53500000000025	3.1197800000000013	6	2	6	0
[1.1640056e+08]	0.6596016390689478	COC(=O)Cc1ccc(OC)cc1	180.203	1.4106999999999998	3	0	3	1
[101871.]	0.4083957564237677	CCCCO[C@H](C)OC(=O)CCc1ccccc1C	264.36499999999995	3.6335200000000025	3	0	8	1
[67774.58]	0.7808471448337101	O=c1[nH]c(Cc2ccccc2)cc(-c2ccc(F)cc2)c1F	297.304	3.9109000000000025	1	1	3	3
[38635.277]	0.7912208418292572	C/C=C/C=C/C[C@@H](C)[C@H]1CCC(=O)Nc2ccccc21	269.388	4.661000000000004	1	1	4	1
[56.648834]	0.2815489830465616	COc1cc(O)c(/C=C/C(C)=C/C(C)=C/C=C/C(C)=C/C(C)=C/C(=O)O[C@H]2C[C@H](O)C2)cc1	450.5750000000002	5.821900000000007	5	2	9	1
[36098576.]	0.7739363653246755	C=CCN(CC=C)C(=O)Nc1ccccc1C	230.311	3.2009200000000018	1	1	5	1
[3425505.2]	0.6302531735776947	OCc1ccc(CO)cc1	138.166	0.6712	2	2	2	1
[3252.131]	0.5262956068838619	CC1=C(O)C(=O)O[C@H](C(C)=O)[C@H]2C[C@@H]3C=C4C[C@@H](O)CC[C@]4(C)[C@H]3CC[C@@]21C	388.50400000000025	3.862700000000003	5	2	1	0
[8175.606]	0.13951136841717757	O=C(O[C@@H]1O[C@H](CO)[C@@H](O)[C@H](O[C@H]2O[C@H](CO)[C@@H](O)[C@H](O)[C@@H]2O)[C@H]1O)c1ccc(O)c(O)c1	478.40300000000013	-4.1213	14	9	6	1
[29183934.]	0.6057206690801091	O=[P@]1(N(CCCl)CCCl)NCCCO1	261.089	1.884	4	1	5	0
[91243.28]	0.6297778329536294	C=C(C)[C@@H]1CC[C@]2(CC[C@@H]3CC(=O)O[C@@H]3O)[C@@H](C)CC[C@@]2(C)C1=O	334.4560000000002	3.6259000000000023	4	1	4	0
[12849.737]	0.9416195740992774	CN(C)[C@H]1NC=NC(=O)[C@H](C(c2ccccc2)c2ccccc2)C1	321.4240000000001	2.8706000000000014	3	1	4	2
[52518.473]	0.5566657400776416	O=C1/C(=C/c2ccc(F)cc2)C[C@@](CO)(O)[C@H]1C(=O)O	280.251	0.6060999999999999	5	3	3	1
[1340.0854]	0.44293599407745365	CC(=O)N[C@@H](Cc1ccc(O)cc1)C(=O)N1CCC[C@H]1C(=O)N[C@@H](CCC(=O)O)C(C)(C)C	461.55900000000025	1.8260999999999998	6	4	9	1
[71483968.]	0.6579222991043816	CC1(C)C=Cc2cc(O)ccc2O1	176.21499999999997	2.5764000000000005	2	1	0	1
[4030839.]	0.5430485662212737	C[C@](N)(Cc1ccc(O)c(O)c1)C(=O)O	211.21699999999998	0.4423000000000001	5	4	3	1
[5925.398]	0.7408133598497848	CCOc1cc([C@H]2NCCN(C)C2)c(-c2ccc(F)cc2)c(CC=O)c1OC	386.46700000000016	3.217500000000002	5	1	7	2
[26630.86]	0.6678062691842565	O=C(CC[C@@H](O)CC(=O)[O-])C(Cc1ccccc1)NC1CCCCC1	346.4470000000002	1.3701999999999996	5	2	10	1
[31955.57]	0.8086294461502765	CN1C[C@@H](CS(=O)(=O)NC(=O)NC2CCCCC2)CC1	303.42800000000017	0.8997999999999997	4	2	4	0
[4.0452186e+08]	0.5567605301158915	CC1=C(C)[C@@H]2CC[C@@]2(C)CCC1=O	178.27499999999995	3.102000000000001	1	0	0	0
[152065.84]	0.3532178188938792	C=C(C)[C@H]1CC[C@]2(CC[C@@H]3CCC(=O)C=C3CC[C@@]3(C)[C@@H](CC[C@@]34CCC(=O)O4)[C@H]21)C	424.6250000000003	6.566600000000007	3	0	1	0
[1199336.6]	0.4544766399750481	CC1=C(C)[C@H]2CC[C@@]1(C)CCC[C@@]2(C)[C@H]1CC[C@]2(C)C=CCC(=O)C=C[C@H]12	366.58900000000006	7.047000000000007	1	0	1	0
[79228840.]	0.6779994406350882	O=S(=O)(NCCCl)C(=O)NCCCl	249.11899999999997	0.09300000000000025	3	2	5	0
[14838.188]	0.12275522501647049	O=C1OC[C@H]([C@@H](O)[C@H](O)[C@H](O[C@H]2O[C@H](C[C@H](O)[C@@H](O)[C@H](O)CO)[C@@H]2O)C[C@@H](O)[C@@H](O)[C@H]1O)[C@H](CO)O	532.4920000000003	-7.3566999999999885	16	12	9	0
[5045160.]	0.3937830283254686	C[C@@H](N)C(=O)Oc1ccc([N+](=O)[O-])cc1Oc1ccccc1	302.28599999999994	2.6397000000000004	6	1	5	2
[1259873.8]	0.7368838068366227	CCC1(c2ccccc2)C(=O)NC(=O)NC1=O	232.23899999999995	0.7004	3	2	2	1
[8555417.]	0.7876248309979184	O=C1C[C@H](c2ccc3ccccc3c2)C(=O)N1CCCN1CCCC1	336.4350000000002	3.1682000000000015	3	0	5	2
[264967.1]	0.8082561901210404	Cc1cc2c(s1)Nc1ccccc1N=C2N1CCN(C)CC1	312.4420000000001	3.4392200000000033	3	1	0	2
[89860280.]	0.7309138593832541	COc1cc(C#N)cc(OC)c1OC	193.20199999999997	1.5840799999999997	4	0	3	1
[8145.752]	0.5171919947465768	C/C=C(\C)[C@H](C)[C@H]1C[C@H](O)[C@@]2(C)C3=CC[C@H]4C(C)(C)C(=O)CC[C@]4(C)C3=CC[C@]12C	410.6420000000003	6.653900000000008	2	1	2	0
[98037.64]	0.7893620490295109	C=CC[C@@]1(C(=O)CO)[C@H]2C[C@H]3CCC4=CC(=O)CC[C@@H]4[C@H]3CC[C@@]21C	342.4790000000001	3.8620000000000028	3	1	4	0
[1.5425937]	0.2361191388423428	CC(C)[C@@H](Nc1nc(-c2ccc(F)cc2)c(-c2ccc(F)cc2)n1/C=C/[C@@H](O)C[C@@H](O)CC(=O)O)C(=O)O	529.5400000000003	4.073700000000002	8	5	12	3
[17137936.]	0.8258925972340257	COc1ccc([C@@H]2COc3ccccc3C2=O)cc1	254.285	3.054100000000001	3	0	2	2
[5594141.5]	0.8634194534295274	CC(C)S(=O)(=O)Nc1ccc(C(=O)c2ccccc2)cc1	303.38300000000004	3.067700000000001	3	1	5	2
[479137.25]	0.47300329655943574	CC(=O)OC[C@]1(OC(=O)C(C)=O)[C@@H](C)C[C@H]2[C@@H]3C[C@H](F)C4=CC(=O)C=C[C@]4(C)[C@@]3(F)[C@@H](O)C[C@@]21C	494.53100000000023	2.9853000000000014	7	1	4	0
[682971.9]	0.7149510682777422	CO[C@@H]1C[C@@H]2[C@@H]3CCC4CCC5=CC(=O)C=C[C@]5(C)[C@H]4[C@@H](O)C[C@]3(C)[C@]2(C(=O)CO)O1	430.5410000000002	2.5743000000000014	6	2	3	0
[1358122.]	0.5376574742981174	N#C/C(=C/CO)CC(=O)O	141.126	-0.0966200000000002	4	2	3	0
[76477.22]	0.2079442341493163	CO/N=C(/C(=O)N[C@@H]1C(=O)N2C(C(=O)O)=C(COC(C)=O)CS[C@H]12)c1csc(N)n1	455.47400000000016	-0.6224999999999987	10	3	7	1
[114031.05]	0.7937003689144332	C[C@H](CCCN(C)C(c1ccccc1)c1ccccc1)C(=O)O	311.42500000000007	4.208700000000003	3	1	8	2
[9950.239]	0.08118944863579056	C=C(CO[C@H]1O[C@H](COC(=O)c2ccc(O)c(OC)c2)[C@H]1COC(=O)COC(=O)C(O)OC(=O)CC(C)C)[C@H](OC(=O)c1ccccc1)C(=O)O	718.6610000000004	1.7757999999999992	17	3	19	2
[30879.85]	0.22814786851312813	CCCCC[C@H](O)/C=C/C(=C\CCCCCCC)Oc1ccccc1	344.53899999999993	6.807200000000007	2	1	14	1
[797.5555]	0.35389177862056725	COc1cc(NCCCC(O)CNC(=O)C(C)C)c2ccccc2c1-c1ccc(Cl)cc1	454.99800000000016	5.494000000000005	4	3	10	3
[27624.639]	0.7101058430130474	COC(=O)[C@@]1(C)O[C@@H]2[C@H]3C[C@H](C)C4=CC(=O)C=C[C@]4(C)[C@@]3(F)[C@@H](O)C[C@@]21C	378.4400000000001	2.5237000000000007	5	1	1	0
[12590.042]	0.7269261050579254	CC(C)(C)OC(C)(C)c1ccc(Cl)cc1	226.747	4.390200000000004	1	0	2	1
[814408.25]	0.4747555896047988	C=C1C=C2C(=C)C(=O)OCC(C)[C@@]2(C)CC1=O	232.27899999999994	2.1972000000000005	3	0	0	0
[68163.625]	0.7734676060143457	CN1C(=O)[C@@]23CN=C(c4ccc(O)cc4O[C@H](c4ccc(Cl)cc4)[C@H]3C2)OC1=O	412.8290000000001	3.5408000000000026	5	1	1	2
[508055.88]	0.7297048333120635	C=C(C)[C@@H]1CCC(=O)C(CCCN2CCCC2)=C(C(=O)O)C=C1O	333.428	3.2407000000000012	5	2	6	0
[27388.627]	0.3000794617240145	O=C(O)CC[C@]1(OC(=O)c2ccc(F)cc2)C(=O)N1CCC[C@H]1C(=O)Nc2ccc(O)cc21	456.4260000000003	2.6075	7	3	9	2
[1.14362744e+08]	0.33736519011996297	NP(N)(=O)O	96.02599999999998	-0.9958	4	3	0	0
[12477.61]	0.615773718534502	CC[C@H](C(N)=O)[C@H](Cc1ccc(O)cc1)NC(=O)c1ccc(O)cc1	342.3950000000001	1.9504	4	4	7	2
[105271.266]	0.5322855523933393	C[C@@H]1[C@@H]2C3=CC[C@@H]4CCC=C[C@@H]4[C@H]3CC[C@@]21C	228.379	4.581100000000004	0	0	0	0
[375431.25]	0.5231870017028855	CC(C)CCCCCC(C)(C)Oc1ccc(Cl)cc1	282.855	6.1039000000000065	1	0	8	1
[13061.792]	0.6325758114567959	C=C[C@]12CN(C)CC[C@@H]2C[C@H]1C[C@@H]1CC[C@@]2(C)[C@H]1CC[C@]2(C)C	315.5450000000001	5.3730000000000055	1	0	3	0
[114020.28]	0.626207257532247	C1CC[C@H](C23CC4CCC4)[C@H]3CC(C)(C)[C@@H]2C1	232.41099999999997	5.029100000000005	0	0	2	0
[3910278.2]	0.5966942746191647	COc1ccncc1S	141.195	1.3788999999999998	2	1	1	1
[7725.42]	0.7289493589784686	CC1=C[C@H]2O[C@@H]3[C@H](C)C[C@@]4(CO)[C@@H](O)CC[C@]4(C)[C@H]3CC[C@@]21C	320.47300000000007	3.2959000000000023	3	2	1	0
[1.8693635]	0.41020085771672576	OCC1=CO[C@@H](O)C[C@@H](O)/C=C/C(=C(c2ccc(F)cc2)c2ccccc2)C[C@H](O)CC(=O)N1CCS(C)(=O)=O	575.6550000000003	2.1313999999999993	8	4	6	2
[18023.742]	0.5749538979276578	CCCCCCC[C@@H]1C[C@H](C)[C@@H](O)CC(=O)O1	242.35899999999998	3.049500000000002	3	1	6	0
[83823.34]	0.30252740140488266	C=CCSS[C@@H](CC)CCP(=O)(O)O	256.32899999999995	2.9002000000000017	5	2	8	0
[2701164.5]	0.6338857790659472	Cc1cccc([C@H]2C[C@@H](N=O)[C@H](Cc3ccccc3)C(=O)O2)c1	309.36500000000007	3.9769200000000025	3	0	4	2
[87304.16]	0.392942514747199	O=S(=O)(N[C@@H]1C[C@H](Cl)[C@H](CO)O1)c1cccc([N+](=O)[O-])c1O	352.75200000000007	0.2933999999999995	7	3	5	1
[6.223671e+08]	0.5821393286898459	OCc1cncs1	115.15699999999998	0.6354	2	1	1	1
[12044044.]	0.5310213224661403	N[C@@H](CCCC[n+]1ccccc1)C(=O)O	209.269	0.5562999999999994	3	2	6	1
[7.578539e+12]	0.5959163279640246	O=C1c2cccn2C(=O)c2ccc(Cl)cc21	231.638	2.3744000000000005	2	0	0	3
[25129730.]	0.8413929275251667	O=C(CCNc1ccc(Br)cc1)c1ccccc1	304.18699999999995	4.134000000000003	2	1	5	2
[24369630.]	0.4920699045318571	O=c1nc(-c2ccccc2)oc2ccc3ccccc3c12	273.291	4.008200000000002	3	0	1	4
[1355492.9]	0.6858532827926195	CO[C@H]1CC[C@@]2(C)[C@H]3CCC4=CC(=O)CC[C@]4(C)[C@H]3CC[C@]21C	316.48500000000007	4.923400000000005	2	0	1	0
[2183626.5]	0.6524355721249985	Nc1cccc(-c2ccccc2)c1	169.227	2.9358000000000013	1	1	1	2
[11880.336]	0.7423277053515677	CCC(=O)C1=C(C)[C@@H](CC=C(C)C)C[C@H]1O	222.32799999999997	3.019100000000002	2	1	4	0
[19328.688]	0.7418252286732079	CC(C)[C@]1(O)C[C@H]2[C@@H]3CCC4=CC(=O)CCC[C@]4(C)[C@H]3CC[C@@]21C	330.51200000000006	4.905400000000005	2	1	1	0
[446729.84]	0.5882510324907636	CC1=C/C(=C\C)CC[C@]2(C)C(=O)CC[C@@H]12	204.31299999999996	3.6582000000000026	1	0	0	0
[1401.3536]	0.5844860779881329	CCOC(=O)C[C@H](Cc1ccccc1)N[C@@H](C)C(=O)N1Cc2ccccc2C[C@H]1C(=O)O	438.5240000000003	2.5671	6	2	9	2
[1013371.6]	0.6435947997690569	C[C@H]1C(=O)O[C@H]2[C@@H]3CCC4=CC(=O)C=C[C@]4(C)[C@H]3CC[C@@]21C	300.39800000000014	3.445800000000002	3	0	0	0
[1.2846394e+10]	0.6656235641878139	Cc1cc(=O)n(-c2ccccc2)n1C	188.23000000000002	1.4844199999999999	1	0	1	2
[14886.733]	0.5666610993386102	C=C(C)[C@@H]1CC[C@@H]2[C@@H]3CCC4=CC(=O)CC[C@]4(C)[C@H]3CC[C@]12C	312.49700000000007	5.710600000000006	1	0	1	0
[2252108.5]	0.8361946957785499	CN1CCN(C2=Cc3ccccc3N=C(c3ccccc3)C=C2)C1	315.4200000000001	3.9230000000000036	2	0	2	2
[9741443.]	0.8484343568670414	O=C(O)[C@H]1Cc2ccccc2C(=O)c2ccccc21	252.269	2.6419000000000015	3	1	1	2
[34214.08]	0.3499607634429391	COc1ccccc1OCCNCC(O)COc1cccc2[nH]c3ccccc3c12	406.482	3.738000000000002	5	3	10	4
[15048871.]	0.33059911179600954	C[C@](N)(CCCCB(O)O)C(=O)O	189.02	-0.5685	5	4	6	0
[928985.2]	0.2506930605976065	OC[C@H]1N[C@@H](O)[C@H](O[C@H]2O[C@H](CO)[C@@H](O)[C@H]2O)[C@H](O)[C@H]1O	311.28700000000003	-5.185099999999993	10	8	4	0
[1.0891156e+09]	0.25295913932784386	[N-]=[N+]=NCCCCO	115.136	1.0692	1	1	4	0
[649980.7]	0.6851943245098275	CC(=O)O[C@@H]1C[C@H]2[C@@H]3CCC4=CC(=O)CC[C@]4(C)[C@H]3CC[C@]12C	316.4410000000001	4.059900000000003	3	0	1	0
[3.6752962e+11]	0.5922099720914726	Nc1noc2ccccc12	134.13799999999998	1.41	3	1	0	2
[1674434.4]	0.6727459438098538	N[C@H]1CCCC[C@H]1NC(=O)c1ccc(N)cc1	233.315	1.2684999999999993	3	3	2	1
[171.28392]	0.11301216570335344	N#C[C@]1(O[C@@H]2O[C@@H](CO)[C@@H](O)[C@H](O[C@H]3[C@H](O)[C@@H](O)[C@H](O[C@H]4OC(=O)[C@H](CO)[C@@H](O)[C@H](O)[C@H]4O)[C@H]3O)[C@@H]2O)C[C@@H](O)[C@@H]1O	613.5220000000004	-8.360719999999993	19	12	8	0
[85631192.]	0.63560003918662	NCCc1ccc(O)cc1	137.18199999999996	0.8934	2	2	2	1
[15296.317]	0.19188654011715717	CCCCC[C@H](O)/C=C/C(=C/CCCCC)OC(=O)CCCC(=O)O	354.4870000000001	4.746100000000004	5	2	15	0
[17193.717]	0.8662161468775258	N#Cc1cc(F)ccc1-c1cc(C(=O)O)ccc1O	257.21999999999997	2.7681800000000005	4	2	2	2
[31485254.]	0.7375300791463351	CN(C[C@@H]1[C@H]2CNC(=O)c3ccccc3C2=O)C1=O	258.277	0.3170999999999993	3	1	1	1
[154.43385]	0.5778893717456315	CCOc1ccc(-n2cnc(C(C)C)c2/C=C/[C@@H](O)C[C@@H](O)CC(=O)O)cc1	388.4640000000001	2.994200000000001	6	3	10	2
[44687.367]	0.6674830286394171	CC(C)=CCC1=C(C)[C@@H](O)CC1(C)C	194.31799999999998	3.450000000000002	1	1	2	0
[1.0567951e+08]	0.4347072977527232	NCCOCCOCCOCCO	193.24299999999997	-1.0127999999999988	5	2	10	0
[278219.66]	0.8546837435505712	C[C@H]1N(CC(=O)N2CCCC2)C(=O)[C@H](C(=O)O)c2ccccc21	316.357	1.3803999999999996	4	1	3	1
[533019.2]	0.8382937900085663	OC(c1ccc(Cl)cc1)c1ccc(O)cc1	234.68200000000002	3.127300000000001	2	2	2	2
[33898.035]	0.7546284214903352	CC(=O)O[C@@H]1CC[C@@]2(C)[C@H](CC[C@@H]3C[C@@H](O)CC(=O)[C@H]32)C1	294.391	2.474500000000001	4	1	1	0
[5333866.]	0.6553122924421058	CC#C/C=C1\Cc2ccccc2C(=O)c2ccccc21	258.32	3.8804000000000025	1	0	0	2
[3261.2432]	0.6757115748755081	CC(=O)CC(C)(C)OC(=O)CC(C)(C)C	214.30499999999995	2.7235000000000014	3	0	4	0
[34692.67]	0.37365495374478985	CCCC[C@H](C)C(=O)O[C@H]1CC[C@@]2(C)[C@H]3CC=C4CC(=O)CC[C@]4(C)[C@H]3CC[C@]21C	414.6300000000003	6.646500000000008	3	0	5	0
[118.574936]	0.5319278931354278	C[C@@H](NC(=O)c1ccc(O)cc1)[C@H]1CCC[C@H]2[C@@H]3CC[C@@H]4C[C@@H](O)CC[C@]4(C)[C@H]3CC[C@@]21C	453.66700000000037	5.920400000000008	3	3	3	1
[16751.467]	0.6757916364888925	COc1ccc([C@H]2Sc3ccccc3N(CCN(C)C)C(=O)[C@@H]2OC(C)=O)cc1	414.52700000000016	3.368500000000002	6	0	6	2
[71632.77]	0.6527189222048309	CCN(CC)CCOC(=O)C1(C2CCCCC2)CCCCC1	309.4940000000001	4.402200000000004	3	0	7	0
[5028.58]	0.6668460581877722	COc1ccc(F)cc1C(=O)NCCc1ccc(S(=O)(=O)NC2CCCCC2)cc1	434.53300000000024	3.4178000000000024	4	2	8	2
[467677.53]	0.7751029818957303	COc1c(O)cc2c(=O)c(-c3ccccc3)coc2c1	268.268	3.1742000000000017	4	1	2	3
[1544254.]	0.8084699406789989	NC(=O)NC=C(c1ccccc1)NC(=O)c1cccc(F)c1	299.305	2.2224000000000004	2	3	4	2
[1844043.4]	0.8100700711904066	O=C(COc1ccccc1O)c1ccccc1O	244.24599999999998	2.359500000000001	4	2	4	2
[1251621.4]	0.4802209817965166	CCCSS[C@@H](CC)[S@@](C)C	211.44099999999997	4.042400000000003	2	0	6	0
[11141089.]	0.9063289054623556	C[C@H]1CCCN1CCc1ccc(NC(=O)c2ccccc2)cc1	308.42500000000007	3.9657000000000027	2	1	5	2
[149432.4]	0.38294397697728094	CON/C=N/C(=C\c1ccccc1)c1ccccc1	252.31700000000004	3.3640000000000025	2	1	5	2
[116395.055]	0.3433083562994692	CCCC[C@@H](CC)COC(=O)c1ccccc1C(=O)OC[C@@H](CC)CCCC	390.5640000000003	6.433000000000007	4	0	14	1
[50928.043]	0.8031082599317129	NC(=O)[C@@H]1CCC[C@H]2[C@@H]3CCC4=CC(=O)CC[C@@H]4[C@H]3CC[C@]21C	315.45700000000005	3.6198000000000023	2	1	1	0
[1796419.6]	0.729580002628749	CC(=O)N/C(=C\c1ccccc1)C(=O)O	205.213	1.2482	3	2	3	1
[8570566.]	0.7248613823794147	CN1CCCN(Cc2ccccc2)CC1	204.317	1.8241	2	0	2	1
[13534.737]	0.29472034504927447	CN(Cc1cnc2nc(N)nc(N)c2n1)c1ccc(C(=O)N[C@@H](CCC(=O)O)C(=O)O)cc1	454.44700000000023	0.2684000000000012	12	5	9	3
[338688.06]	0.610934521332943	O=C1CN(S(=O)(=O)c2ccc(N(CCCl)CO)cc2)CC1	332.8090000000001	0.6450999999999998	5	1	6	1
[4539.1846]	0.2493471375877632	O=C(O[C@@H]1O[C@@H](CO)[C@@H](O)[C@H](O[C@H]2OC(=O)CO[C@@H]2O)C(O)[C@@H]1O)c1ccc(O)cc1	446.3610000000001	-3.047999999999999	13	6	5	1
[315531.53]	0.6969384886852025	Oc1ccc(-c2ccccc2)cc1	170.211	3.0592000000000015	1	1	1	2
[2279.16]	0.22395643418973524	CCOc1cc([C@@H](NC(=O)c2ccc(OC)cc2)S(=O)(=O)c2ccc(NC(=O)c3ccccc3)cc2)cc(OC)c1OC	604.6810000000002	5.265900000000005	8	2	12	4
[1.08509256e+08]	0.622530573376991	O=C1Cc2c([nH]c3ccccc32)C(=O)N1	200.197	0.9803999999999999	2	2	0	2
[4308.077]	0.566420451573874	COc1cc(C)cc(Cl)c1C(=O)NC1CCN(CCCOc2ccc(F)cc2)CC1OC	464.96500000000026	4.0843200000000035	5	1	9	2
[5.927217e+12]	0.470832074463099	C[C@@H]1SCCC1=O	116.18499999999999	1.0809	2	0	0	0
[55840.51]	0.24057979491727646	CCCCCCC[C@@H](CC[C@@H](O)CCCCCCC(=O)O)OC(=O)C(C)C	386.5730000000001	5.481000000000005	5	2	18	0
[217739.92]	0.5005221445803892	C[C@](O)(C[C@@](C)(O)CCC(=O)O)CC(=O)O	234.24799999999996	0.21799999999999986	6	4	7	0
[19092730.]	0.7059259274487991	C[C@H]1[C@H](N)CN1c1ccc(F)cc1O	196.225	1.0670999999999997	3	2	1	1
[1050318.4]	0.7579599432803693	OC[C@H]1CO[C@@H](Cc2ccccc2)C(=O)O1	222.24	0.532	4	1	3	1
[6629.729]	0.5645833159293928	C=C/C(C)=C/C(C)=C/C=C/C(C)=C/C(=O)O	218.29599999999996	3.6521000000000017	2	1	5	0
[212255.47]	0.7408851170693778	CC1=C2C(=O)[C@@H](C)O[C@H]2[C@@H](C)C[C@@]2(C)[C@H]1CC[C@]2(C)O	278.39199999999994	2.866400000000002	3	1	0	0
[615.2581]	0.5211039408550938	C=C(CC[C@@H](CO)CC(=O)O)[C@H]1CC[C@H]2[C@@H]3CCC4=CC(=O)CC[C@]4(C)[C@H]3CC[C@@]21C	428.6130000000003	5.554100000000005	4	2	7	0
[2353909.]	0.7887280224170244	O=C(O)C1=CN(CCCN2CCCCC2)CC1	238.3309999999999	1.5365999999999997	4	1	5	0
[4690.5327]	0.8261438566733443	C#CCN(Cc1cccc(O)c1)c1ccccc1	237.302	3.032000000000001	2	1	4	2
[2.4928847e+11]	0.5286222361963836	CSc1cnccn1	126.18399999999998	1.1985	3	0	1	1
[801401.3]	0.5626526954476582	CCCCCCCNC(=O)c1ccc(N)cc1	234.34300000000002	2.9690000000000003	2	2	7	1
[244826.28]	0.7924469783966502	CC(C)[C@H](O)[C@H](COc1ccccc1)C(=O)O	238.28300000000002	1.7831	4	2	6	1
[264973.66]	0.7699962492898703	COC(=O)[C@H](C)C[C@H](O)CCc1ccccc1	236.311	2.1792999999999996	3	1	6	1
[803041.6]	0.41380050388023415	COC(=O)/C=C\C=C\C(C)CCC(=O)O	212.24499999999995	1.7727	4	1	6	0
[15167768.]	0.5498459927773033	CCOc1ccc(C(=O)OCCCN(C)C)cc1	251.32599999999994	2.1938000000000004	4	0	7	1
[374596.5]	0.7994101439406838	CCN(CC)c1ccc(OC)cc1O	195.26199999999997	2.2470000000000003	3	1	4	1
[5941126.]	0.48467827658826584	CCC(=O)/C=C\COC(=O)CC(C)C	198.26199999999997	2.1109999999999998	3	0	6	0
[70247.74]	0.271742509364403	Nc1nc(/C(=N\O)C(CO)C(=O)O)c2sc(N)nc2n1	298.28400000000005	-0.8778999999999997	9	5	4	2
[42247.46]	0.5405001658045614	CC[C@@H](C)[C@H](N)B(O)O[C@H]1C[C@H](O)[C@H](C)C[C@]1(C)O	273.18199999999996	0.30650000000000005	5	4	5	0
[37807752.]	0.4641574378872553	NC(=S)c1cccc(N)c1	152.22199999999995	0.903	3	2	1	1
[126168.15]	0.49595108745690736	CCOC(=O)[C@]1(C(=O)Nc2ccc(F)cc2)N(C)C1=O	280.25500000000005	0.5380999999999996	4	1	4	1
[653356.5]	0.8015763035804786	CC1(C)Nc2ccccc2S(=O)(=O)c2ccccc21	273.35699999999997	3.1800000000000015	3	1	0	2
[73.83203]	0.4037915576154986	COc1cc(-c2cc(-c3ccccc3)nc(C(C)C)c2/C=C/[C@@H]2C[C@@H](O)CC(=O)O2)cc(CC)c1O	487.59600000000034	5.895300000000008	6	2	7	3
[10.825648]	0.671999391844661	CCC(C)C(=O)OC1C[C@@H](C)C=C2C=C[C@H](C)[C@H](CC[C@@H]3C[C@@H](O)CC(=O)O3)[C@H]21	404.54700000000025	4.195500000000004	5	1	6	0
[1165.7112]	0.47746664543008566	CC[C@H](C)O[C@H]1O[C@@H](C/C=C/C(C)=C/C=C(C)C)[C@H](O)[C@@H](O)[C@H]1O[C@](C)(C)CO	412.5670000000001	3.263100000000002	6	3	10	0
[274.64255]	0.4947138401693717	CN(C)c1c(C#N)cc(C(C)(C)C)c(Oc2ccc(OC[C@H](O)C[C@@H](O)CC(=O)O)cc2)c1	456.5390000000002	3.6794800000000016	8	3	10	2
[42127.164]	0.7464002518649405	CC(C)C1=CC2=CCC(C)(C(=O)O)C2=C(Cc3ccccc3)C2=C(C(=O)O)C[C@@H]21	390.4790000000001	4.943800000000004	4	2	5	1
[5558.1055]	0.4258819825714403	COc1cc(O[C@H]2O[C@H](COC(=O)CC(=O)O)C[C@@H](C)[C@H]2O)cc(O)c1OC	400.3800000000001	0.9180999999999997	10	3	8	1
[42212.18]	0.6699869915717884	CCCCCCCCOc1cccc(O)c1	222.32800000000003	4.131500000000004	2	1	8	1
[140678.16]	0.7106005575671447	CCCCCC(=O)C[C@H](C)NC(=O)Nc1ccccc1	276.38	3.736100000000002	2	2	8	1
[530620.25]	0.3211261205434059	O=C(NCCSSCCCNC(=O)CCCl)N	299.849	1.1713	4	3	10	0
[2555943.5]	0.7306135660663808	CC(=O)NC(=C(O)O)CCn1c(=O)c2ccc(F)cc21	280.25499999999994	1.5971999999999997	4	3	4	1
[795384.75]	0.518273564130434	C[C@H](C=O)CCCC(C)OC(=O)C(C)(C)C	228.33199999999997	2.969500000000002	3	0	6	0
[5030.13]	0.2834881244050142	CCNCOc1cc(OCC(O)C[C@@H](O)CO)cc(C(=O)[O-])c1-c1ccccc1F	422.42900000000014	0.2850000000000001	8	4	12	2
[118988.48]	0.7404434461043058	COC/C=C\c1ccc(O)cc1	164.204	2.0518	2	1	3	1
[41237.832]	0.609252471910011	CC(C)C[C@@H](CC=C(C)C)COc1ccccc1	246.39399999999998	5.084000000000005	1	0	7	1
[11864.778]	0.5857702511091104	CC(=C/C=C\C(C)=C/C=C/C(C)=C)c1ccccc1	250.385	5.724700000000006	0	0	5	1
[180074.98]	0.6855103111604223	CCC[C@@H](CCOC(C)=O)c1ccccc1	220.312	3.523500000000002	2	0	6	1
[70905.055]	0.2732315476691623	N[C@@H](C[C@H]1C/C(=N\CCC[C@H]2C(=O)N(CCCl)CCN3C(C(C(=O)O)C3)C(=O)N3CC=O)CCC[C@H]23)C(=O)N1	567.0870000000004	-0.5242999999999938	8	3	7	0
[17137936.]	0.8258925972340257	COc1ccc([C@H]2COc3ccccc3C2=O)cc1	254.285	3.054100000000001	3	0	2	2
[65.58445]	0.28979822918898857	O=C(O)C1=C/C(=C/C=C/c2ccc(O)c(C(=O)O)c2)C[C@H](O)C(=O)N1CCCc1ccccc1-c1ccc(F)cc1	557.5740000000004	5.030600000000004	7	4	9	3
[27231.576]	0.22447806950142865	CSC[C@H](NC(=O)CCc1ccccc1)C(=O)N1CCC[C@H]1C(=O)NCC(=O)NCC(=O)NCC(=O)CCC	561.7050000000002	0.17580000000000484	7	4	16	1
[6035260.]	0.41518964147358006	COP(=O)(/N=C(C)Cl)OCCl	219.99199999999996	2.6110000000000007	3	0	4	0
[2173686.5]	0.8334789220396219	CCOC(=O)[C@H](c1ccccc1)NC(=O)[C@H](C)c1ccccc1	311.38100000000003	3.210700000000002	3	1	6	2
[310338.28]	0.7626763987993495	CCC(=O)N1CCc2ccccc2CCc2cc(Cl)ccc21	313.82800000000003	4.424300000000004	1	0	1	2
[63482.43]	0.4359028318574713	CCCCC/C=C\CCCCCC(=O)O	212.33299999999994	4.158000000000002	2	1	10	0
[288869.8]	0.6397198928936483	C=C1C=C[C@@H](C(C)C)[C@@H]2CC[C@@]1(C)C2=O	204.31299999999993	3.370000000000002	1	0	1	0
[2414.2927]	0.5948324994148486	COc1cc(O)ccc1C(=O)NCCc1ccc(S(=O)(=O)NC2CCCCC2)cc1	432.5420000000002	2.984300000000001	5	3	8	2
[2088276.1]	0.2432614847966205	CNCCNC(=N)NOc1ccccc1	208.26500000000001	0.3137700000000004	4	4	5	1
[484653.47]	0.9128083986059413	CCCNC(=O)c1cc(=O)c2c(OC)cccc2o1	261.277	1.9414	4	1	4	2
[24481.355]	0.8240115988879024	Cc1occc(=O)c1C(C)(C)CC(=O)O	210.22899999999996	1.70052	4	1	3	1
[115779.625]	0.46262360604338454	CCCCC[C@H](O)CC(=O)OCCC(=O)O	232.27599999999995	1.3356000000000001	5	2	9	0
[79934.766]	0.710938144783303	COc1ccc(C2(C)OCC(=O)OC2)cc1	222.23999999999995	1.4837999999999998	4	0	2	1
[111716.45]	0.6907039958635008	CC[C@H](C(C)C)[C@H](O)[C@H](C)C(=O)O	188.26699999999997	1.7502	3	2	5	0
[5687.389]	0.39974037477190066	CC(C)CN(C[C@@H](O)[C@H](Cc1ccccc1)NC(=O)O[C@H]1CCOC1)S(=O)(=O)c1ccc(N)cc1	505.63700000000034	2.4028	7	3	11	2
[9741443.]	0.8484343568670414	O=C(O)[C@@H]1Cc2ccccc2C(=O)c2ccccc21	252.269	2.6419000000000015	3	1	1	2
[23104.791]	0.5764117725398704	Oc1ccc([C@@H](O)C(O)(Cc2ccc(O)cc2)c2ccccc2)cc1	336.387	3.261700000000003	4	4	5	3
[1350548.2]	0.7820569302943802	C[C@H](c1ccccc1)c1ccccc1O	198.265	3.544000000000002	1	1	2	2
[52279640.]	0.29632297141360925	O=C(NCC(=O)O)C(=O)NCCCO	204.18199999999996	-2.314199999999999	5	4	5	0
[1.392507]	0.1931580696986653	COc1ccc(CNC(=O)c2c(-c3ccccc3)c(-c3ccc(F)cc3)c(CC[C@@H](O)C[C@@H](O)CC(=O)[O-])n2C(C)C)cc1	601.6950000000002	4.665200000000005	6	3	14	4
[2.193298e+08]	0.5822255292553086	O=c1cccnn1C(F)F	146.096	0.6383999999999999	2	0	1	1
[10558.732]	0.7785020260149171	C=C[C@H]1CNCC[C@H]1C(=O)Nc1cc(F)c(OC)c(OC)c1OC	338.3790000000001	2.2016999999999998	5	2	6	1
[inf]	0.5991930424474609	COc1ccc2cc3[n+](cc2c1OC)CCc1cc2c(cc1-3)OCO2.[Cl-]	371.82000000000005	0.10029999999999983	4	0	2	3
[103157.27]	0.8755623109943078	CCOc1cc([C@H]2C[C@@H](O)C[C@@H]2C(=O)O)ccc1C	264.32099999999997	2.332820000000001	4	2	4	1
[2.251483e+09]	0.7969591620924609	CCN1c2ccccc2C(=O)C1c1ccccc1	237.302	3.4505000000000017	2	0	2	2
[1710907.2]	0.5501217966938848	CC(=O)Oc1ccccc1C(=O)O	180.15899999999996	1.3101	4	1	2	1
[435.56247]	0.4863058514674174	CC1=C[C@@H](O)CC(C)(C)[C@H]1CC[C@]1(O)CC[C@H]2[C@@H]3CCC4=CC(=O)CC[C@]4(C)[C@H]3CC[C@@]21C	454.6950000000004	6.382900000000007	3	2	3	0
[6.338686e+10]	0.6522495803008416	CC(=O)/C=C(\C)C(C)CC(=O)O	170.208	1.6325	3	1	4	0
[2523729.]	0.733115342152729	CC(=O)OCC(CCn1cnc2cnc(N)nc21)COC(C)=O	321.33700000000016	0.5409999999999998	8	1	7	2
[265575.25]	0.8231556262664631	CCC[C@](C)(O)[C@H]1Cc2ccccc2O1	206.285	2.541200000000001	2	1	3	1
[6151.3403]	0.6056838132410555	CC[C@H]1CN2CCc3cc(OC)c(OC)cc3[C@@H]2C[C@@H]1C[C@H]1NCCc2cc(OC)c(OC)cc21	480.64900000000034	4.943400000000005	6	1	7	2
[1.5949272e+09]	0.5882890989062434	O=C1Oc2ccccc2C(=O)c2ccccc21	224.21499999999997	2.3064	3	0	0	3
[64006240.]	0.6112724738328874	O=Cc1c[nH]c2ccccc12	145.16099999999997	1.9804	1	1	1	2
[185.19765]	0.13066491956562393	Cc1ccc(C2OCC(OCC(CNC(=O)c3ccc(F)cc3)CC2)cc1)C(=O)c1ccc(OC(=O)/C=C/c2ccccc2)cc1	621.7050000000003	6.6801000000000075	6	1	8	3
[1.0849048e+09]	0.6193934909391358	CC(C)OP(=O)(O)OC	154.10199999999998	1.1582	4	1	3	0
[1200.837]	0.4545669088062654	F/C(COc1ccc(C(F)(F)F)cc1)c1ccc(-c2ccc(F)cc2)cc1	378.34000000000003	6.601100000000005	1	0	5	3
[124203.336]	0.8861591580251613	COc1ccc([C@@H](O)CN2CCCCC2)cc1OC	265.3529999999999	2.2230999999999996	4	1	5	1
[1111.7849]	0.7010134498732868	CC(C)(O)[C@H]1CCC[C@@H]2[C@@H]3CCC4=CC(=O)CC[C@]4(C)[C@H]3CC[C@@]21C	344.5390000000001	5.295500000000006	2	1	1	0
[11935.8]	0.6122948441711453	CC(C)=CC[C@@]1(O)[C@H]2[C@@H]3CCC4=CC(=O)CC[C@]4(C)[C@H]3CC[C@@]2(C)[C@@]1(C(=O)CO)O	416.5580000000002	3.118000000000003	5	3	4	0
[51889.445]	0.6049028466868298	CC1(C)CC(=O)CC[C@]2(C)C3=CC(=O)C4=CC(=O)CC[C@]4(C)[C@H]3CC[C@@]21C	368.5170000000002	4.992900000000005	3	0	0	0
[58875.934]	0.8457674675129437	CN(C)S(=O)(=O)C(c1ccc(N)cc1)c1cccc(O)c1	306.38700000000006	1.9551999999999998	4	2	4	2
[408189.97]	0.627399551452991	CC1(C)CC(=O)Cc2ccccc2O1	190.242	2.3593	2	0	0	1
[556077.75]	0.7476572677748874	CCCC[C@H]1OC(=O)C[C@H]1Cc1ccc(F)cc1	250.31299999999996	3.4901000000000026	2	0	5	1
[53664.023]	0.26061319581594217	CCCCCCCCCC/C=C\CCCCCCC(=O)O	296.49499999999995	6.498600000000007	2	1	16	0
[73.79317]	0.2662574470748094	O=C(Nc1nc(OC(CF)(F)F)cc(C(=O)O)c1-c1ccc(F)cc1)c1ccccc1-c1ccccc1	510.44300000000015	6.446300000000005	5	2	8	4
[2531230.2]	0.5472133798120926	Nc1ccccc1/N=N/c1nc2ccccc2s1	254.31800000000004	4.293900000000001	2	1	2	3
[27483.555]	0.7084835080801557	CCCCCCc1c(O)ccc(OCC(=O)O)c1C	266.337	3.2868200000000014	4	2	8	1
[2337.7744]	0.30359455585252837	CC(C)=CCC[C@@H](C)[C@H]1CC[C@@]2(CC[C@]3(C)CC[C@](C)(C/C=C4\CC[C@]4(C)[C@@H](O)C(=O)O)CC[C@]32O)O1	516.7630000000004	6.960300000000009	5	3	8	0
[431084.34]	0.2387038199681036	OCC1=C[C@@H](N[C@@H]2O[C@H](CO)[C@@H](O)[C@H]2O)[C@H](O)[C@H](O)[C@H]1O	307.29900000000004	-4.601399999999995	9	8	4	0
[19555.559]	0.672975319220242	C=C[C@@H]1O[C@@H]2C[C@H]3[C@@H]4CCC5=CC(=O)C=C[C@]5(C)[C@H]4[C@@H](O)C[C@]2(C)[C@@]3(F)[C@@H]1C(=O)CO	430.5160000000002	2.714300000000001	5	2	3	0
[1101047.8]	0.6160478670889749	O=Cc1ccc2c(-c3ccccc3)ccc2o1	222.243	3.863900000000002	2	0	2	3
[118988.48]	0.7404434461043058	COC/C=C/c1ccc(O)cc1	164.204	2.0518	2	1	3	1
[168953.58]	0.8882754211161676	O=C(O)C[C@@H](NC(=O)c1ccc(F)cc1)c1ccccc1	287.29	2.7715000000000014	3	2	5	2
[40984.207]	0.5343591165611403	C=C1[C@@H](OC(C)=O)[C@@H]2[C@@H]3CCC4=CC(=O)CC[C@]4(C)[C@H]3CC[C@@]21C	328.45200000000006	4.2260000000000035	3	0	1	0
[1082440.4]	0.7776926932666898	C=CC[C@H]1c2ccc(OCC)cc2C(=O)c2ccccc21	278.351	4.337700000000003	2	0	4	2
[47785456.]	0.5309251383682421	COC(=O)[C@]1(O)Cc2ccccc2C1=O	206.197	0.32950000000000007	4	1	1	1
[363.39685]	0.34489218875563815	C[C@@H](NC(=O)c1ccc(O)c(O)c1)[C@H]1CCC[C@H]2[C@@H]3CC[C@H]4C[C@@H](O)[C@@H](O)CC(=O)CC[C@]4(C)[C@H]3CC[C@@]12C	541.7290000000003	4.946100000000005	6	5	3	1
[2054914.1]	0.5922664318874591	CC1(C)CCC[C@@]2(C)CC[C@]3(C)C(=O)C4=CC(=O)CC[C@]4(C)[C@@]3(F)[C@@H](O)C[C@@]21C	404.5660000000002	5.346800000000007	3	1	0	0
[2.57167e+08]	0.48381546550829047	C[C@H]1CCC[C@H]1N	99.177	1.1337	1	1	0	0
[131947.48]	0.6213732622230994	CC(=O)C[C@@H](O)CCCCCCC1CCCC1	240.3869999999999	3.8572000000000033	2	1	9	0
[5497.1406]	0.5948324994148486	COc1ccc(O)cc1C(=O)NCCc1ccc(S(=O)(=O)NC2CCCCC2)cc1	432.5420000000002	2.984300000000001	5	3	8	2
[1864417.8]	0.7676735501365863	CC(=O)N[C@H](Cc1ccccc1)C(=O)O	207.22899999999998	0.8183999999999998	3	2	4	1
[14993746.]	0.755913406639335	O=C1CCc2cc(OCCCCc3nnnn3C3CCCCC3)ccc2N1	369.4690000000002	3.4647000000000014	5	1	7	2
[152756.83]	0.7683172981127069	CC(C)CNC(=O)c1ccc(O)cc1	193.24599999999998	1.7779999999999998	2	2	3	1
[492975.3]	0.747011461454448	CO[C@H]1C2=C(C)C(=O)O[C@@]2(C)C[C@@H]2CC[C@@H](O)[C@@H](C)[C@@H]12	280.364	2.0603000000000002	4	1	1	0
[235774.95]	0.7143767991989892	CC[C@H](C)COC(C)(C)COc1ccccc1	236.355	3.9067000000000034	2	0	7	1
[1209755.8]	0.41835909444828245	CC(=O)O[C@@H]1C=C2CC(=O)[C@@]3(C)CC[C@@]2(C)[C@H]1CC3=O	276.332	2.2127	4	0	1	0
[6.9693236]	0.4090872997217439	O=C(O)C[C@@H](O)C[C@H](O)/C=C/n1c(C(F)(F)F)nc(-c2ccc(F)cc2)c1-c1ccc(F)cc1	482.40500000000014	4.571400000000002	5	3	8	3
[99.67576]	0.4471509620447816	CC(C)=CC[C@H]1C(=O)C(CCC(=O)O)=C2C(=O)CCC[C@H]2[C@]1(C)CC[C@@H](O)CC(=O)O	434.5290000000003	3.694300000000002	7	3	10	0
[49799.42]	0.727618152486233	CO[C@@H]1CC[C@]2(C)[C@H]3CC[C@@H]4[C@H](C)CC[C@@H](O)[C@]4(C)[C@H]3CC[C@]12C	334.54400000000015	5.0411000000000055	2	1	1	0
[214331.25]	0.6950909566657976	CCN(CC)CCc1ccc(OCC(O)CNC(C)(C)C)cc1	322.49300000000005	2.6987000000000005	4	2	10	1
[1876793.]	0.5327639891125654	CC[C@@]1(O)C(=O)OCc2c1cc1n(c2=O)Cc2cc3ccccc3nc2-1	348.35800000000006	2.0796	5	1	1	4
[9468.624]	0.45625839401626056	CCCCCC[N+](C)(CC)CCOc1ccccc1	264.433	4.112200000000003	1	0	10	1
[9.2756e+09]	0.5926845835587083	Oc1cccc([C@H]2CO2)c1	136.15	1.4635	2	1	1	1
[213169.12]	0.733928635563028	C[C@]12CC[C@H]3[C@@H](CCC4=CC(=O)CC[C@@H]43)[C@@H]1CC[C@@H]2O	274.40399999999994	3.4891000000000028	2	1	0	0
[46485.945]	0.2819381582273841	CC(C)=CCC[C@H](C)[C@@H]1CC[C@@]2(CC[C@]3(C)CO)[C@H]3C(C)(C)[C@@H]2CC[C@]14CC[C@](C)(C(=O)O)CC[C@@]4(C)CO	544.8610000000004	8.260000000000007	4	3	7	0
[1463715.1]	0.8560392155685901	COc1cc2c(=O)c(-c3ccccc3)nc(C(C)C)c2c1OC	309.3650000000001	3.4129000000000023	3	0	4	1
[3799094.5]	0.6766428732278154	CC(=O)[C@@H]1CCC(C)=C1CC(=O)O	182.219	1.7766	3	1	3	0
[879167.2]	0.7612329569387355	CN[C@H](C)Cc1ccc(OC)cc1	179.26299999999998	1.8456	2	1	4	1
[3.249086e+12]	0.5311495161373545	C=C(C(=O)O)CC(=O)O	130.099	0.10189999999999988	4	2	3	0
[78.52415]	0.7100996838613354	Cc1cc(Cl)cc(-c2cc(F)cc(F)c2)c1OCC(O)C[C@@H](O)CC(=O)[O-]	399.7970000000002	2.2243200000000005	5	2	8	2
[4686471.]	0.7407442417149674	N#Cc1ccc(C(c2ccc(C#N)cc2)n2cncn2)cc1	285.31	2.65916	4	0	3	3
[13941655.]	0.6814658772492522	CC1(C)O[C@@H]2CC[C@@]3(C)C(=O)C4=CC(=O)C[C@@H]4[C@]3(C)CC[C@@]21C	316.44100000000014	3.8548000000000036	3	0	0	0
[141745.14]	0.19031294882632438	NCCNC(=O)[C@H]1O[C@@H](CO)[C@@H](O[C@H]2OC(CO)[C@@H](O)[C@H](O)[C@H]2O)[C@H](O)[C@@H]1O	412.392	-6.272099999999991	12	9	7	0
[4454.2466]	0.7288717712552513	CC[C@@H](C)[C@H]1CCC(CC[C@@H]2CC(=O)O2)C(C)(C)C(=O)O1	296.407	3.476200000000002	4	0	5	0
[7229.3564]	0.21751778620947723	N#C[C@H](O[C@@H]1O[C@@H](CO[C@@H]2O[C@H](CO)[C@@H](O)[C@H](O)[C@H]2O)[C@@H](O)[C@H](O)[C@H]1O)c1ccccc1	457.4320000000001	-3.108019999999997	12	7	7	1
[849482.75]	0.5786881428918659	CCCCNc1ccc(C(=O)OCCN(C)C)cc1	264.3689999999999	2.617000000000001	4	1	8	1
[275956.06]	0.531846364514472	CC1=CC[C@H](C(C)C)[C@@H]2CC[C@]12C	178.31899999999996	4.024900000000003	0	0	1	0
[18752.49]	0.19619923017646346	CN(C)[C@@H](Cc1ccccc1)C(=O)N1CCC[C@H]1C(=O)N[C@@H](CCC(=O)O)C(=O)NCC(=O)NCC(=O)O	533.5820000000003	-1.1830999999999923	9	5	14	1
[3858.1318]	0.4362994481963386	Cc1cc(=O)oc2cc(-c3ccccc3)c(C(=O)O)c(CCC2CC[C@@H](O)CC(=O)[O-])c1-c1ccc(F)cc1	531.5560000000004	4.554820000000003	7	2	8	3
[4020.4517]	0.45824482603689776	O=c1c2cc(O)cc(O)c2oc2cc(O)cc(O)c12	260.20099999999996	1.7685999999999988	6	4	0	3
[952.8054]	0.4003502505974074	CC(=O)[C@]1(C)Cc2c(O)c3c(c(O)c2[C@@H](O[C@H]2C[C@H](N)[C@H](O)[C@H](C)O2)C1)C(=O)c1ccccc1C3=O	495.52800000000025	2.2955000000000005	9	4	3	3
[1.4135928e+08]	0.5655433568272531	NCc1ccccc1S	139.22299999999998	1.434	1	2	1	1
[4.0622848e+09]	0.45783134684806254	CC(=O)CO	74.079	-0.43229999999999996	2	1	1	0
[1.5385586e+09]	0.4943886058344251	CC(C)=C1CC(=O)CCC1=O	152.19299999999998	1.6449	2	0	0	0
[6.049771e+08]	0.5759031939735615	CNc1ccccc1	107.15599999999998	1.7283	1	1	1	1
[1682.611]	0.5875920002280012	CC(=O)[C@@H]1CC=C2[C@H]3CCC4=CC(=O)CCC4=C3[C@@H](c3ccc(N(C)C)cc3)C[C@@]21C	415.57700000000017	5.777400000000006	3	0	3	1
[6271.582]	0.7281039740393676	CC1=C[C@H]2CC[C@@H]3[C@@H]4CCC5=CC(=O)C=C[C@]5(C)[C@H]4[C@@H](O)C[C@]3(C)[C@]2(C(=O)CO)O1	412.52600000000024	3.115500000000002	5	2	2	0
[2.1828365e+09]	0.37375297187648615	C[S+](C)[O-]	78.136	-0.005299999999999971	1	0	0	0
[291605.6]	0.6618095691027811	CC1(C)[C@H](O)CC[C@]2(C)C3=CCC(=O)C4=CC(=O)CC[C@]4(C)[C@H]3C(=O)[C@]12C	370.4890000000002	3.5736000000000026	4	1	0	0
[29491.566]	0.5666610993386102	CC(C)[C@H]1CC[C@@H]2C3=CCC4=CC(=O)CC[C@]4(C)[C@H]3CC[C@]12C	312.49700000000007	5.710600000000006	1	0	1	0
[208740.67]	0.8449023946937964	COc1ccc(-c2cccc(Cl)c2)c(OC)c1OC	278.735	4.0328000000000035	3	0	4	2
[31030.025]	0.38345415032870095	COc1ccc2nc(C3CC3)c(/C=C/[C@@H]3C[C@@H](O)CC(=O)O3)c(Sc3ccc(C(C)C)cc3)c2c1	489.6370000000002	6.4751000000000065	6	1	7	3
[303208.56]	0.5497213063828031	CCCN(CCOc1ccccc1)C(=O)C(C)(C)CCc1ccc(OC)cc1	383.53200000000015	4.971600000000006	3	0	11	2
[11537.461]	0.13018655335027707	NC(=O)CC[C@H](NC(=O)[C@H](Cc1ccccc1)NC(=O)CNC(=O)[C@@H](CC(=O)O)C(=O)O)C(=O)O	494.45700000000033	-2.159499999999994	10	7	15	1
[1.6849078e+18]	0.4166812385860659	O=C1C=CC(=O)C=C1	108.09599999999999	0.25059999999999993	2	0	0	0
[2.8445432e+11]	0.6509229566778295	CC(=O)ON1C(CC(=O)O)CC1	173.16799999999998	0.013500000000000012	5	1	3	0
[49668.14]	0.792583555443468	COc1ccc([C@H]2cc(CCCN3CCNCC3)cc2)cc1N	313.44499999999994	2.5425999999999997	4	2	6	1
[6.155636]	0.5312780111665055	Cc1cc(C2=C(C)NCC2)c(-c2ccc(F)cc2)n1/C=C/[C@@H](O)C[C@@H](O)CC(=O)O	414.47700000000015	3.384220000000001	5	4	8	2
[7283.993]	0.8573679430001234	N#C[C@H](c1ccc(O)c(OCCN(C)C)c1)c1cccc(O)c1	312.36899999999997	2.6936800000000005	5	2	6	2
[6794108.]	0.7114064083590631	CC1(C)C(C(=O)O)c2ccccc21	176.215	2.146	2	1	1	1
[3.5708326e+08]	0.6336582224011142	O=C1Nc2ccccc2C(=O)c2ccccc21	223.23099999999997	2.0415	2	1	0	3
[62323.953]	0.7526582621532997	O=c1oc(/C=C/c2ccc(O)cc2)cc(O)c1O	246.218	1.9270000000000005	5	3	2	2
[64123.383]	0.6426531605403045	COC(=O)CCC/C=C(c1ccccc1)c1ccc(O)cc1	296.36600000000004	4.167200000000003	3	1	6	2
[28874.795]	0.27466027945352206	O=c1c2cc(O)cc(O)c2oc2c(O)c(NCCN(C)C)cc(O)c12	346.33900000000006	1.7420999999999998	8	5	4	3
[1322212.6]	0.5720961240356207	CC1(C)C=C[C@@]2(C)CC[C@@]3(C)C(=O)CC4=CC(=O)CC[C@]4(C)[C@@]3(F)[C@@H](O)C[C@@]21C	402.5500000000002	5.122800000000006	3	1	0	0
[912087.]	0.5069301223461352	O=C1NCCC[C@H]1C(=O)C(O)=Cc1ccc(Cl)cc1	279.723	2.3342	3	2	3	1
[177231.78]	0.5498947081055652	OCCCCC#Cc1ccccc1	174.24300000000002	2.2007000000000003	1	1	3	1
[926130.5]	0.8481715082142379	CC1CCN(C(=O)C(O)c2ccccc2)CC1	233.31099999999998	1.9785	2	1	2	1
[2411726.]	0.5309795337389946	CC(=O)OCc1ccccc1N	165.19199999999998	1.3318999999999999	3	1	2	1
[91825.36]	0.6400898650777289	CC(C)CSC[C@@H](O)CCO	178.29699999999997	1.1188999999999998	3	2	6	0
[403325.56]	0.6928752496270514	CCCCCCCCNC(=O)c1ccc(O)cc1	249.354	3.4825000000000017	2	2	8	1
[176566.42]	0.7764572139916013	Cc1ccc(C#N)c(C(C)(C)CN(C)C)c1	216.32799999999997	2.7059000000000006	2	0	3	1
[2201924.2]	0.673257093951178	CC(C)SSC(C)C(=O)O	180.294	2.2493	4	1	4	0
[432.19843]	0.5277905059697585	C=C1/C(=C/C=C2/CCC[C@]3(C)[C@@H]([C@H](C)CCCC(C)C)CC[C@@H]23)C[C@@H](O)C[C@@H]1O	400.64700000000016	6.589800000000009	2	2	6	0
[22220.]	0.4391367379374335	C[C@@H]1O[C@@H](O[C@@H]2C=C3CC[C@@H]4[C@H](CC[C@]5(C)[C@@H](c6ccc(=O)oc6)CC[C@]45O)[C@@]3(C)CC2)[C@H](O)[C@H](O)[C@H]1O	530.6580000000004	3.013800000000002	8	4	3	1
[4605224.]	0.49565021177020474	Nc1nc2c([nH]c(=O)n2CCOC(=O)O)c(=O)[nH]1	255.18999999999997	-1.3103000000000002	7	4	3	2
[123506.32]	0.7246603551949782	Cc1cccc2oc(NC(=O)Nc3ccccc3)c2c1	266.3	4.336820000000002	2	2	2	3
[53357.48]	0.04162393270556274	C[S+](C)CC[C@@H](N)C(=O)N[C@H](C(=O)N1CCC[C@H]1C(=O)N[C@@H](CCC(=O)O)C(=O)NCC(=O)N[C@H](C(=O)O)C(=O)NCC(=O)O)C(=O)N	705.7240000000003	-6.221200000000013	14	10	20	0
[12117.508]	0.1363327266357809	COC(=O)[C@H](Cc1ccccc1)NC(=O)[C@@H](N)C(=O)N[C@H](C(=O)N[C@@H](CC(=O)O)C(=O)O)C(C)C	494.50100000000026	-1.6008999999999949	10	6	13	1
[46485.945]	0.2819381582273841	CC(C)=CCC[C@@H](C)[C@H]1CC[C@@]2(CC[C@]3(C)CO)[C@H]3C(C)(C)[C@@H]2CC[C@]14CC[C@](C)(C(=O)O)CC[C@@]4(C)CO	544.8610000000004	8.260000000000007	4	3	7	0
[1.5174989e+09]	0.5438706625328716	CC[C@@H]1C(C)=NNC(=O)C1=O	154.16899999999998	0.08739999999999998	2	1	1	0
[1.6391505e+10]	0.6913568031035453	COn1c2c(c3ccccc13)CCCC2	201.26899999999992	2.578500000000001	1	0	1	2
[61588.457]	0.3966462348583402	CCCC[C@H](CC)CNC(=O)c1ccccc1C(=O)OC[C@@H](CC)CCCC	389.5800000000003	6.0060000000000064	3	1	14	1
[6486.2017]	0.6365735494486987	C=C(C(=O)O[C@H]1C[C@@H](O)[C@H]2CCCC(=O)O2)C[C@H](C)[C@H]1C	296.36299999999994	1.977	5	1	3	0
[7229.3564]	0.21751778620947723	N#C[C@@H](O[C@@H]1O[C@H](CO[C@@H]2O[C@H](CO)[C@@H](O)[C@H](O)[C@H]2O)[C@@H](O)[C@H](O)[C@H]1O)c1ccccc1	457.4320000000001	-3.108019999999997	12	7	7	1
[12472669.]	0.5346624263763748	COc1ccc([N+](=O)[O-])cc1O	169.136	1.3089999999999997	4	1	2	1
[881065.8]	0.6689826051724396	O=C1OC(=O)c2ccc(/C=C/c3ccccc3)cc2O1	266.252	2.9166000000000016	4	0	2	3
[2987602.]	0.6469503886304795	CC[C@H](N)Cc1c[nH]cn1	139.20199999999997	0.6895000000000002	2	2	3	1
[12649.326]	0.7405686527853498	CO[C@H](C)[C@H]1C[C@@H](C)C[C@@H](CC[C@@H]2C[C@@H](O)CC[C@@H](O)CC(=O)O2)C1	356.5030000000001	3.0615000000000014	5	2	5	0
[35.136635]	0.550692990866757	Oc1c(Cl)cc(Cl)c(Cl)c1Cc1c(O)c(Cl)cc(Cl)c1Cl	406.90700000000004	6.609000000000001	2	2	2	2
[158047.]	0.8254375445230729	CNCCCC12CCC(c3ccccc31)c1ccccc12	277.41100000000006	4.211400000000004	1	1	4	2
[3.1983043e+08]	0.5820426900637308	OCc1ccsc1	114.169	1.2404000000000002	1	1	1	1
[258375.34]	0.5207017751421015	C/C=C/SS[C@@H](CC)CCCP(=O)(O)O	270.35599999999994	3.6379000000000037	5	2	8	0
[1.2834163]	0.1694236858001086	CC(C)n1c(CC[C@@H](O)C[C@@H](O)CC(=O)[O-])c(-c2ccc(F)cc2)c(-c2ccccc2)c1C(=O)NCc1cccc(C(N)=O)c1	614.6940000000001	3.7555000000000014	6	4	14	4
[5972233.]	0.5198741895425629	O=C(NOCCO)c1ccccc1	181.19100000000003	0.34029999999999994	3	2	4	1
[576474.06]	0.8525069019253105	Cc1ccc2c(c1)C(=O)C(CCN1CCC(C)(C)CC1)O2	287.403	3.450820000000002	3	0	3	1
[944333.75]	0.7802902808900086	CCOC(=O)Nc1nc2cccnc2[nH]1	206.20500000000004	1.5262999999999998	4	2	2	2
[31269.846]	0.06824479508490591	CN[C@@H]1[C@H](O[C@H]2[C@H](O[C@H]3[C@H](O)[C@@H](O)[C@H](N=C(N)N)[C@@H](O)[C@@H]3N=C(N)N)O[C@@H](C)[C@]2(O)C=O)O[C@@H](CO)[C@H](O)[C@H]1O	581.5800000000005	-8.161100000000008	17	12	9	0
[8925.412]	0.7127605060663745	CC(C)[C@@]1(O)C[C@H]2[C@@H]3CCC4=CC(=O)CCC[C@]4(C)[C@@]3(F)[C@@H](O)CC[C@]21C	378.5280000000001	4.358400000000004	3	2	1	0
[13484935.]	0.8528036890699656	C[C@H](C(=O)O)c1cccc(C(=O)c2ccccc2)c1	254.285	3.1057000000000015	3	1	4	2
[8.623428e+09]	0.6139403200776445	NC1=C(F)CN(CC(=O)O)CC1	174.17499999999998	-0.08349999999999991	4	2	2	0
[8080.79]	0.6448994930393207	CC1=C2[C@@H](O)C[C@@]3(C)CCC4=CC(=O)CC[C@]4(C)[C@@]3(F)[C@@H](O)C[C@]2(C(=O)CO)O1	408.4660000000001	1.9103999999999997	6	3	2	0
[3.741273e+08]	0.571659552744487	OCc1ccncc1	109.12799999999999	0.5739	2	1	1	1
[33758.375]	0.36147115921069745	COc1cc(O[C@H]2O[C@H](COC(=O)CC(=O)O)[C@H](O)[C@@H]2O)ccc1O	358.299	-0.7557999999999998	10	4	7	1
[73738.516]	0.4187652075710421	O=C(O[C@@H]1[C@H](CO)O[C@H](CO)[C@@H](O)[C@H]1O)c1ccc(O)cc1	314.29	-1.6085999999999996	8	5	4	1
[78.29331]	0.18767331826488798	C=C[C@H]1[C@H](O[C@@H]2O[C@H](C)[C@@H](O)[C@H](O[C@H]3O[C@H](C)[C@@H](O)[C@H](O)[C@H]3O)[C@H]2O)OC=C(C)C=C[C@@H]2[C@H]1C[C@@H](OC(=O)O)[C@@H]2C	586.6310000000002	0.6362000000000014	13	6	6	0
[190598.]	0.7658729929870485	CC(=O)OC[C@@H](CCc1ccccc1)C(=O)O	236.26700000000002	1.8831	4	1	6	1
[3.3767444e+09]	0.41530262261450507	NNc1ccccc1	108.14399999999998	0.9722000000000002	2	2	1	1
[284.50143]	0.37576505941023625	C=C1CC[C@@]2([C@H](C)CCCC(C)(C)C2=O)C(=O)O[C@@H]1C[C@@H](O)CC[C@@H]1C[C@@H](O)CC(=O)O1	450.57200000000023	3.247600000000001	7	2	5	0
[884675.4]	0.6307124562252933	COC(=O)[C@@H](Cc1ccccc1)N[C@@H](C)C(=O)c1ccccc1	311.38100000000003	2.6317000000000013	4	1	7	2
[68014960.]	0.5637359928920646	CN1[C@H]2CC[C@H]1CC[C@@H](O)C2	155.24099999999999	0.9939999999999998	2	1	0	0
[1.2327011e+08]	0.4433687822838736	O=C/C=C\c1ccccc1	132.16199999999998	1.8987	1	0	2	1
[2.319539e+09]	0.5092497817681787	COCC(=O)CO	104.10499999999999	-0.8057999999999998	3	1	3	0
[89126.41]	0.633560129787398	COC(=O)NCc1ccc(OCC(O)CNC(C)C)c(OC)c1	326.3930000000001	1.2888999999999997	6	3	9	1
[1265578.2]	0.32038192811254274	O=C1NC(=O)[C@H](C(=O)O)C(O)=C(O)C1	201.134	-0.9386999999999994	6	4	1	0
[7397208.]	0.668059186595427	C[C@@]1([C@@H]2CC[C@@H]3CCC4=CC(=O)CC[C@@]43C)[C@@H]2CC[C@@]1(C)C	300.48600000000005	5.5445000000000055	1	0	3	0
[168400.53]	0.3862877991333781	CCC/C=C\C=O	98.14499999999998	1.5416	1	0	3	0
[3472236.5]	0.3414845092185396	CC(C)(CO[P@@](=O)(O)O)OC[C@H]1OC(=O)C(O)[C@H]1O	300.2	-1.4619000000000006	9	4	6	0
[1635158.]	0.7622488780176722	CCCN[C@H]1CCc2ncccc21	176.263	2.0685000000000002	2	1	3	1
[8.431104e+08]	0.5742126114275569	CCOP(=O)(OC)OC	154.10199999999998	1.4238	4	0	4	0
[4.036814e+10]	0.4830395759177518	Cc1cscc1C	112.19699999999999	2.36494	0	0	0	1
[60438980.]	0.5383296083070958	NC(=O)c1c(O)cccc1O	153.13699999999997	0.19669999999999999	3	3	1	1
[1464.2314]	0.6741453823176132	CC1=CC(=O)[C@H]2[C@@H](CC[C@@]3(C)[C@@H](CC[C@@H]4C(C)=CC(=O)O4)CCC[C@]32C)[C@H]1C(=O)O	414.54200000000026	4.707000000000004	5	1	4	0
[3.349238e+08]	0.5126510027980979	Nc1cccnc1	94.117	0.6638000000000001	2	1	0	1
[10.825648]	0.671999391844661	CC[C@@H](C)C(=O)O[C@H]1C[C@@H](C)C=C2C=C[C@H](C)[C@H](CC[C@@H]3C[C@@H](O)CC(=O)O3)C21	404.54700000000025	4.195500000000004	5	1	6	0
[2658272.8]	0.4415279962119585	C[C@@H](O)CCCn1nc(N)nc(N)[nH]1	200.246	-1.4879999999999987	5	4	4	0
[472319.34]	0.7170460764736682	CCCCN(c1ccccc1)c1ccccc1	225.335	4.624800000000004	1	0	5	2
[8587.194]	0.40654359323575295	CCOC(=O)/C(C)=C\C=C(CC(=O)C(C)C)c1cccc(Cl)c1	334.84299999999996	4.848000000000005	3	0	7	1
[2.683501e+09]	0.5293332577668588	C[S@](=O)C[C@H](N)C(=O)O	151.187	-1.2231999999999987	4	2	3	0
[232844.61]	0.9339413767145557	Fc1ccc([C@H]2CCNC[C@H]2COc2ccc3c(c2)OCO3)cc1	329.3710000000001	3.326500000000002	4	1	4	2
[28986.92]	0.33714389975539477	CCCCC[C@H](O)/C=C/C(=C/CCCCC)C(=O)O	268.3969999999999	4.075100000000003	3	2	11	0
[66198.89]	0.4231436461399992	C[C@@H](CO)CCNc1ccc(O)c(OCC(O)CN)c1	284.356	0.5209999999999999	6	5	9	1
[500428.25]	0.6498289029786489	CC(C)=C1Oc2ccccc2Oc2cc(Cl)ccc21	272.731	5.275600000000003	2	0	0	2
[881144.8]	0.6409916425859644	CNCCc1c[nH]c2ccc(N)cc12	189.26199999999997	1.512	2	3	3	2
[458303.03]	0.45700617523709997	CCCCCn1cc(C(=O)OCC(O)C)c(OCCN(C)C)c1OC	356.46300000000014	2.1649000000000003	6	1	12	1
[1340710.6]	0.8052241874500292	O=C(Nc1ccccc1)c1ccccc1O	213.236	2.644500000000001	2	2	2	2
[292450.6]	0.6358354158694681	CCOC(=O)[C@@H](CCc1ccccc1)N[C@@H](C)C(=O)N1CCC[C@H]1C(=O)O	376.45300000000026	1.6046	6	2	9	1
[507456.38]	0.5094626209814334	C=C(C)[C@@H]1CC[C@@]2(CCC[C@@H]3[C@@H]4CC(C(=O)O4)CC[C@@]32C)C1	302.4580000000001	4.880900000000005	2	0	1	0
[4038.3782]	0.8943861018244159	COc1c(C)c(C(=O)O)cc2cc(CC(=O)O)ccc12	274.272	2.48212	5	2	4	2
[201234.42]	0.7774954070862499	C[C@H](COC(=O)c1ccc(F)cc1)NC(=O)c1ccc(S(C)(=O)=O)cc1	379.4090000000001	2.2045000000000003	5	1	6	2
[4397.4604]	0.513403228152805	CC(C)/C=C/C(C)=C/C=C/C(C)=C/C=C/C=C(\C)C(=O)O	286.415	5.234500000000005	2	1	7	0
[1119126.1]	0.7872251201330034	O=C(Nc1ccccc1C(=O)O)c1ccccc1O	257.24499999999995	2.3427000000000002	4	3	3	2
[186326.69]	0.48965047274782125	CCN(CC)CCOCCC1=CCC2CC1C2(C)C	265.441	3.727300000000003	2	0	8	0
[3.365012]	0.33529909825740906	CCc1nc(C)cnc1-c1cc(-c2ccc(F)cc2)c(-c2ccc(F)cc2)n1CC[C@H](O)CC(=O)NC(=O)[O-]	533.5550000000003	4.028720000000003	6	2	9	4
[1.2952273]	0.1931580696986653	COc1cccc(CNC(=O)c2c(-c3ccccc3)c(-c3ccc(F)cc3)c(CC[C@@H](O)C[C@@H](O)CC(=O)[O-])n2C(C)C)c1	601.6950000000003	4.665200000000005	6	3	14	4
[15.942696]	0.4267101714465896	N[C@H](Cc1cc(I)c(Oc2ccc(O)c(I)c2)c(I)c1)C(=O)O	650.9760000000001	3.952700000000001	5	3	5	2
[82814.54]	0.6267784564331897	Cc1ccc(OC/C=C/C(C)=C/C(=O)O)cc1	232.279	2.9609200000000007	3	1	5	1
[24961.324]	0.7410461319227241	C[C@@H]1N[C@H](CCCCC(=O)O)[C@H](Cc2ccc(F)cc2)S1(=O)=O	343.4200000000001	2.1144	5	2	7	1
[10279541.]	0.5926294560182058	CCCc1cnccn1	122.17099999999998	1.4291	2	0	2	1
[82479.086]	0.7559689027213281	CN(C)C[C@@H]1CC[N+](CC)(c2ccccc2)c2ccccc21	295.45000000000005	4.3944000000000045	1	0	4	2
[91902.1]	0.7110034022095774	C[C@H]1[C@H]2[C@@H](C[C@H]3[C@@H]4CC[C@]5(C)CC[C@]5(C)[C@@H]4C(=O)CC(=O)[C@H]3C)C[C@@]2(C(=O)CO)O1	416.5580000000003	3.358300000000003	5	1	4	0
[23081856.]	0.5745286529624382	Nc1ncc(/C=C/C(=O)O)cc1O	180.16299999999998	0.4671999999999999	5	3	2	1
[44335.547]	0.3990314123406445	CCCCCC[C@@H](O)[C@@H](CCCCCCC(=O)O)CC(=O)O	316.438	3.833800000000002	5	3	15	0
[2044.6581]	0.381522439508061	C=C(C)[C@@H](CC=C(C)C)CC[C@H](C)CCCC(C)C	264.49699999999996	6.777600000000007	0	0	10	0
[23037.86]	0.8133032428237054	Cc1ccc(O[C@H]2O[C@H](C)C[C@H](O)[C@H]2O)cc1	238.28300000000002	1.2305199999999998	4	2	2	1
[2331865.]	0.6550248398751946	CCCCOc1ccc(OCCCN2CCOCC2)cc1	293.4069999999999	2.9666000000000015	4	0	9	1
[20706.736]	0.4855928679111058	C[C@H]1CC[C@]23CC[C@@]4(C)[C@@H](c5ccccc5)[C@@H]4C[C@@]2(C)[C@H]1C[C@@H](OC(=O)CO)[C@H](C)[C@@]1(O)CC[C@@]1(O)C3	510.71500000000043	5.219000000000007	5	3	3	1
[56330.668]	0.7448334173849974	O=C1CCCN2[C@@H](CO)[C@H](CCc3ccccc3)[C@H](OC(=O)c3ccccc3)[C@H]2C1	407.51000000000016	3.259100000000002	5	1	6	2
[553046.3]	0.7999688291533229	CC(C)[C@@]12C=CC(=O)C[C@H]2CC[C@@]2(C)[C@H]1CC[C@]2(C)CCC(=O)O	332.4840000000001	4.855200000000004	3	1	4	0
[1795462.1]	0.7420612768122057	CCOc1ccc(S(C)(=O)=O)cc1	200.259	1.4888	3	0	3	1
[101907.055]	0.8460610896604897	CC(C)[C@H]1CC[C@H](C(=O)N[C@H](Cc2ccccc2)C(=O)O)CC1	317.42900000000014	3.2609000000000012	3	2	6	1
[84249.54]	0.5581287008180902	CC/C=C\C/C=C/CC[C@@H](C)C[C@@H](O)CCC(=O)O	268.39699999999993	3.931000000000002	3	2	11	0
[262.63596]	0.5214073642705563	COC(=O)[C@H](O)[C@@H]1Oc2c([nH]c3ccccc23)C[C@H](F)C[C@@H](CC(=O)OC)[C@H]1OC(C)=O	451.4470000000003	1.8444999999999998	8	2	5	2
[5.734398]	0.4540793544117351	CN(C)c1nc(-c2ccc(F)cc2)c(-c2ccc(F)cc2)n1/C=C/[C@@H](O)C[C@@H](O)CC(=O)O	457.47700000000015	3.6186000000000025	6	3	9	3
[14029.089]	0.5791208733259784	CC1(C)CC[C@]2(C(=O)O)CC3=CC[C@@H]4C(C)(C)[C@@H](O)CC[C@]4(C)[C@H]3C(=O)C[C@@]21O	404.5470000000002	3.721100000000003	5	3	1	0
[260890.02]	0.3785808848804102	CCCCC[C@H](O)/C=C/[C@H](O)C(=O)OC	216.27699999999996	1.0177	4	2	7	0
[30279.953]	0.6425739051534965	C[C@H](NC(=O)Nc1ccc(S(N)(=O)=O)cc1)c1ccc(C(=O)O)cc1	363.39500000000004	1.9149000000000003	5	4	5	2
[84572.76]	0.7013194281770768	CC(=O)[C@H]1CC[C@H]2[C@@H]3CCC4=CC(=O)CC[C@]4(C)[C@H]3CC[C@]12C	314.46900000000005	4.723500000000005	2	0	1	0
[8507.368]	0.6846788265049547	C[C@]1(O)C=CC(=O)O[C@H]2[C@H]3CCC4=CC(=O)CC[C@]4(C)[C@@H]3CC[C@@]21C	344.45100000000014	3.340900000000002	4	1	0	0
[65137.773]	0.6862518200775582	C=C(C)C#Cc1ccc(OC)c(OC)c1	202.25299999999996	2.631400000000001	2	0	2	1
[723667.56]	0.48387173656942084	O=c1c(O)coc2cc([C@H]3CCCC3)ccc2oc1=O	274.272	2.610500000000001	5	1	1	1
[2669.9954]	0.5030600319017132	CC(=O)OCC1=C(C)CC(=O)[C@@]2(C)CC[C@H]2[C@@H]1CC[C@H](F)[C@@H](O)CC(=O)[O-]	383.4360000000001	1.4904999999999997	6	1	8	0
[797367.]	0.7514859268568042	Oc1ccc2c3c1O[C@H]1[C@@H](O)CC[C@@]4(O)[C@@H](C2)N(CC2CCC2)CC[C@]314	357.4500000000003	1.7072999999999998	5	3	2	1
[154878.55]	0.3046317283521253	CCCCCC/C(=N\OC(C)=O)C(=O)O	215.249	1.9605	4	1	7	0
[8471.811]	0.5752598158037694	CC1=CCC(C(C)(C)O)CC1	154.25299999999996	2.503700000000001	1	1	1	0
[36274.793]	0.6005702926906202	CCN(CC)CC#CCOC(=O)C(O)(c1ccccc1)C1CCCCC1	357.4940000000002	3.342900000000002	4	1	7	1
[11148.757]	0.5721072283216064	CC(=O)/C=C/C(C)=C/C=C/C(C)=C/C(=O)O	220.26799999999997	2.665	3	1	5	0
[59518.152]	0.4720295018696483	CC(C)(C)OC(=O)OCCOC(=O)C(C(=O)O)C(C)(C)C	304.33900000000006	2.2281999999999993	7	1	5	0
[5080.738]	0.3878262358544612	O=C(O)/C(O)=C/C(=C/c1ccc(F)cc1)c1ccc(F)cc1	302.276	4.031900000000002	3	2	4	2
[2.997434]	0.40996088518425733	CC(C)c1cc(-c2ccc(F)cc2)c(-c2ccc(F)cc2)n1/C=C/[C@@H](O)C[C@@H](O)CC(=O)O	455.50100000000015	5.281000000000007	4	3	9	3
[168556.7]	0.6994173662255658	COc1ccc([C@@H]2CN[C@H](C(=O)O)[C@H]2O)cc1	237.25500000000002	0.19609999999999955	5	3	3	1
[365105.1]	0.9458858885371187	NC1CCN(C(=O)C(c2ccccc2)c2ccccc2)CC1	294.3980000000001	2.768200000000001	2	1	3	2
[8432.908]	0.3283008516696476	CN(C)[C@@H]1C(O)=C(C(N)=O)C(=O)[C@@]2(O)C(O)=C3C(=O)c4c(O)ccc(Cl)c4[C@@](C)(O)[C@H]3C[C@@H]12	478.8850000000002	0.4390000000000007	9	6	2	1
[95.448296]	0.4253237981784404	C/C=C(\C)[C@@H](C)[C@H]1C[C@H]([C@H]2CC[C@@H](CCC(=O)O)C[C@H]23)C(=O)O[C@@H]3CC=C[C@@H](C)[C@@H](O)CC(=O)O1	490.6370000000002	4.676500000000005	7	2	5	0
[3280.9653]	0.5007564185323967	CCC(=O)C1=C(C)NC(C)=C(C(=O)OC)C1c1ccccc1[N+](=O)[O-]	344.3670000000001	2.981700000000001	6	1	5	1
[27397.037]	0.5567010515846404	CC1(C)CC[C@]2(C(=O)O)CC3=CC[C@@H]4C(C)(C)[C@@H](O)CC[C@]4(C)[C@H]3CC[C@@]21C	388.5920000000002	5.817300000000006	3	2	1	0
[5336252.]	0.8947934323753853	C/C=C/[S@](=O)c1ccc(NS(C)(=O)=O)cc1	259.352	1.6992999999999998	3	1	4	1
[2332203.2]	0.7610834082802901	CCCCc1[nH]nc2ccccc12	174.247	2.905500000000001	1	1	3	2
[56049.44]	0.7757008973757662	CCC[n+]1cc(Br)cc(-c2ccc(F)cc2)c1OC	325.2010000000001	3.961300000000003	1	0	4	2
[241.59924]	0.37916268429637223	COc1cc(C[C@@H](CNC(=O)CC[C@H](O)CC(=O)O)c2ccc(Cl)cc2)cc(OC)c1O	465.9300000000002	3.1211000000000015	7	4	12	2
[8.3742086e+08]	0.5234785878124841	C=CCOC(=O)Nc1ccc([N+](=O)[O-])c(C(F)(F)F)c1	290.19699999999995	3.3481000000000014	4	1	4	1
[10006.154]	0.38488605318109104	CC/C=C\C/C=C\C/C=C/CCCCCCC(=O)O	264.4089999999999	5.270400000000005	2	1	12	0
[5166.3467]	0.20799870573383855	CCCCCC/C(=N\OC(C)=O)C(C)=C\C=C(C)C	265.397	4.788400000000005	2	0	8	0
[297.0628]	0.8228051830436757	Cc1ncc(CO)c(-c2ccc(F)cc2)c1/C=C/[C@@H]1C[C@@H](O)CC(=O)O1	357.38100000000014	2.7681200000000006	5	2	4	2
[4010340.5]	0.8598088939629729	C[C@H](N)[C@@H]1CC[C@H](C(=O)Nc2ccncc2)CC1	247.34199999999998	2.1737	3	2	3	1
[3610065.5]	0.679733880408105	C[C@@H](NC(=O)c1ccc(O)cc1)C(=O)O	209.201	0.5951	4	3	3	1
[300451.]	0.6464507361633292	O=C(Nc1nccs1)N1CCC(C(c2ccccc2)c2ccc(F)cc2)CC1	395.50300000000016	5.358200000000004	2	1	4	3
[290917.88]	0.6764188399093582	N[C@@H]1[C@H]2CN(c3nc4c(cc3F)c(=O)c(C(=O)O)cn4-c3ccc(F)cc3F)C[C@@H]12	416.3590000000001	1.8944999999999996	6	2	3	3
[23763552.]	0.755476256361758	CC(C)(C(=O)c1cccnc1)c1cccnc1	226.279	2.637100000000001	3	0	3	2
[9013.448]	0.5955672390257442	COC(=O)[C@H]1C[C@@H]2C[C@@H]3CCC4=CC(=O)CCC4=C3[C@@H](c3ccc(N(C)C)cc3)C[C@@]21C	433.59200000000016	5.441300000000006	4	0	3	1
[470.5331]	0.08292937693940448	CC(C)[C@H](NC(=O)[C@H](Cc1ccc(O)cc1)NC(=O)CNC(=O)[C@H](Cc1ccccc1)NC(=O)CN)C(=O)N[C@@H](C)C(=O)N[C@@H](CCC(=O)O)C	711.8170000000001	-0.7630999999999899	10	9	20	2
[38472.1]	0.6454330987672621	CN[C@H](C)/C(O)=C/[C@H](C)CC(C)C	185.31099999999995	2.718400000000001	2	2	5	0
[2583469.2]	0.446710718082827	COc1ccc(CC[C@@H](N)C(=O)N[C@H]2[C@@H](O)[C@H](n3cnc4c(N(C)C)ncnc43)O2)cc1	441.4920000000002	0.19300000000000206	9	3	8	3
[17764366.]	0.747191204557524	CC[C@@H](C(=O)O)c1ccccc1O	180.20299999999997	1.9704000000000002	3	2	3	1
[8463957.]	0.8469297501660739	O=C(NCCc1ccccc1)Nc1ccccc1	240.30600000000004	3.0508000000000015	1	2	4	2
[113683.04]	0.32450918729968387	C/N=C(\NC#N)c1ccc(OC)c(O)c1	205.21699999999998	0.84788	4	2	2	1
[649980.7]	0.6851943245098275	CC(=O)O[C@H]1C[C@H]2[C@@H]3CCC4=CC(=O)CC[C@]4(C)[C@H]3CC[C@]12C	316.4410000000001	4.059900000000003	3	0	1	0
[29295.346]	0.5591754820790845	CC(C)C1=CC2=CCC(C)(C(=O)O)CC[C@@]2(C)[C@H]1CC[C@]1(C)C2=CC[C@]21C	368.5610000000002	6.542600000000007	2	1	5	0
[1231322.9]	0.8708459801237908	O=C(O)c1cc2c(cc1-c1ccc(F)cc1O)OC2	260.22	2.788900000000001	4	2	2	2
[1.5844989e+08]	0.5424047730832398	C=C1C/C(=C\C)C(=O)NC(=O)NC1=O	194.18999999999997	0.245	3	2	0	0
[15914.09]	0.3171914484716806	C[C@@H](C[C@@](C(N)=O)c1ccc(O)c(O)c1)C(=O)N[C@@H](CC(=O)O)C(=O)O	367.3340000000002	-0.42401000000000005	8	6	9	1
[214.48001]	0.08891293319515833	CN(C(=O)CSc1ccc(C(=O)NCCNC(=O)[C@H](Cc2ccccc2)C(=O)O)cc1)C(=O)N[C@@H](CCC(=O)O)C(=O)O	616.6490000000002	1.054200000000001	11	6	16	2
[4.5202538e+08]	0.6513052760497945	O=C(c1ccco1)c1ccccc1	172.183	2.5106	2	0	2	2
[6781.2944]	0.7694492972208088	O=C(O)c1conc1-c1ccc(F)cc1-c1cc(F)ccc1O	317.247	3.690600000000001	5	2	3	3
[2.517992]	0.3260865481106051	CNCc1ccc(-c2nc(C(C)C)n(/C=C/[C@@H](O)C[C@@H](O)CC(=O)O)c2-c2ccc(F)cc2)cc1	481.5680000000002	4.256300000000003	6	4	11	3
[1345381.8]	0.6671621224563948	CC(=O)O[C@@H]1C[C@@]2(C)[C@@H]3CCC4=CC(=O)CC[C@]4(C)[C@H]3CC[C@@]21C	330.4680000000001	4.450000000000004	3	0	1	0
[37671.184]	0.3696397538735154	N#C/C=C1/[C@H](OC(=O)C(=O)c2ccccc2)C[C@H](O)/C=C/c2ccc(O)cc21	375.3800000000001	2.8716800000000013	6	2	3	2
[96839.02]	0.40248039861425683	C[C@@H](O)[C@@H](O)COC(=O)c1ccccc1C(=O)OC[C@@H](CCN)CCO	369.4140000000002	0.08930000000000032	8	4	11	1
[2168371.8]	0.6977979450617069	N#CC1=C(N)Oc2cc(Cl)ccc21	192.605	2.5400800000000006	3	1	0	2
[8251.398]	0.3110083424690437	C=C1[C@H](OC(=O)C[C@H](O)c2ccc(OC)cc2)C[C@@H](OC(=O)[C@H](C)OC(=O)[C@H](C)OC(=O)c2ccccc2)C(=O)O1	570.5470000000004	2.5801000000000007	12	1	11	2
[69634.09]	0.49217185644023226	C[C@@]1(O)CC(=O)OCc2c1cc1n(c2=O)Cc2cc3ccccc3nc2-1	348.35800000000006	2.0796	5	1	0	4
[2.090765e+08]	0.8484982484049562	CCCNC(=O)O[C@@H]1CCc2ccccc21	219.28399999999996	2.810100000000001	2	1	3	1
[186490.05]	0.4487046415209131	CCCCC/C=C/C(=O)c1ccc(O)cc1	218.296	3.711400000000003	2	1	6	1
[5.6079585e+09]	0.43360015022539283	O=C(CC[C@@H](O)CC(=O)[O-])C(=O)[O-]	188.13499999999996	-3.413499999999999	6	1	6	0
[6071329.]	0.6977979450617069	N#CC1=C(N)Oc2ccc(Cl)cc21	192.605	2.5400800000000006	3	1	0	2
[1.0301986e+09]	0.6614185738716507	C[S@@](=O)c1ccccc1O	156.206	1.1296	2	1	1	1
[132.33725]	0.5942123598037552	C#C[C@@]1(CO)C=C[C@H]2[C@@H]3CCC4=CC(=O)CC[C@@H]4[C@H]3CC[C@@]21C	310.437	3.5161000000000024	2	1	1	0
[847.30133]	0.35777646784351413	C[C@@H]1CC[C@@H]([C@](C)(C)[C@@H](O)CC[C@@H]2CCCC2)C(=O)[C@H]1C[C@](C)(O)CC[C@@H](C)CC(=O)O	452.6760000000002	5.607400000000006	5	3	12	0
[159957.16]	0.46513972249238905	CC(=O)OC[C@@H]1O[C@@H](n2ncc(=O)[nH]c2=O)[C@H](OC(C)=O)[C@@H]1OC(C)=O	371.3020000000002	-1.7444999999999975	10	1	5	1
[6714.2397]	0.5834834285328301	C/C(=C/[C@@H](C)C(=O)O)[C@H]1CC[C@@H]2C(=O)C[C@H]3C[C@H](F)C4=CC(=O)C=C[C@]4(C)[C@@]3(F)[C@@H](O)C[C@@]12C	476.56000000000023	4.5476000000000045	5	2	3	0
[1400442.6]	0.7384291554556172	CCNCc1cncc(N(C)C)n1	180.25499999999997	0.6520999999999999	4	1	4	1
[139093.84]	0.5816216032642613	O=c1oc2c(O)cc(O)cc2oc1=O	196.11399999999995	0.15739999999999976	6	2	0	2
[275606.8]	0.6994965906696747	COc1ccc(OC)cc1O	154.165	1.4094	3	1	2	1
[3212044.]	0.7567441605683431	C=CCN(C(=O)CO)c1ccccc1C	205.257	1.50632	2	1	4	1
[504579.25]	0.7185665096760774	Cc1cc(C2CCCCC2)n(O)c(=O)c1	207.273	2.4417199999999992	2	1	1	1
[2.5872824e+09]	0.6945848540367182	Brc1ccc(-c2ccccc2)cc1	233.108	4.116100000000003	0	0	1	2
[1.5171777e+09]	0.7263063046070122	Cn1cncc1CN1CCc2c(c3ccccc3n2C)C1=O	294.35800000000006	2.1102999999999996	2	0	2	3
[7496848.5]	0.6575821361412441	[O]c1cc2c(cc1Cl)NC(C)C2	182.63	2.8403	1	1	0	1
[179404.08]	0.47480244944870686	O=C(O)CCC/C=C/C(=O)N[C@@H](Cc1ccccc1)C(=O)O	305.33000000000004	1.6096	5	3	9	1
[22553.56]	0.6361041114876702	O=C(O)CC(=O)c1ccccc1Nc1ccccc1	255.27300000000002	3.087600000000001	4	2	5	2
[302088.4]	0.43935357051934715	CO[C@@H]1[C@@H](C(=O)O)O[C@H](C)[C@H](O[C@H]2C[C@@](C)(O)[C@H](C)O2)[C@H](N(C)C)[C@H](O)[C@@H]1O	407.4600000000001	-1.203599999999996	10	4	5	0
[1211523.4]	0.504102237848988	CC1(C)[C@@H]2[C@@H]3[C@@]4(C)CCC(=O)C=C(C(=O)CC[C@@H]4[C@@]3(C)CC[C@@]3(C)CC[C@@H]32)C1	382.58800000000025	6.139800000000007	2	0	0	0
[226.53807]	0.6103647526697983	CO[C@H]1c2cc(C(=O)O)ccc2cc(CC(=O)O)cc1C2(O)CC(O)C[C@@H]2C	388.41600000000017	2.3923000000000005	7	4	5	1
[3033828.2]	0.5849677140841099	CCCC[C@@H]1OC(=O)C[C@H]1C	156.22499999999997	2.1281999999999996	2	0	3	0
[8.5653446e+08]	0.48837238667997585	S=C=Nc1ccc2ccccc2c1	185.251	3.5741000000000014	1	0	1	2
[1625223.6]	0.8614156014300027	CC1(C)S[C@H]([C@@H](NC(=O)Cc2ccccc2)C(=O)O)CC1=O	321.3980000000001	1.6517	5	2	5	1
[413564.38]	0.8087691437485192	CC[C@H](S)[C@@H](C)CO[C@H]1COc2ccccc21	252.379	3.481200000000002	2	1	5	1
[1.3614038e+13]	0.48720449213003547	Cc1ncoc1C	97.11699999999999	1.29144	2	0	0	1
[1.507896e+08]	0.38324563938015804	O=C[C@H](O)[C@H]1OC[C@H](C(=O)O)[C@@H](O)[C@H]1O	220.17700000000002	-2.632399999999999	7	4	3	0
[1.5436182e+10]	0.5434495779235469	CCn1cccc1C=O	123.15499999999997	1.3205	1	0	2	1
[276021.62]	0.47129702163346204	CS(=O)(=O)CCCCCOS(C)(=O)=O	244.33399999999997	0.1775000000000002	5	0	7	0
[300997.34]	0.7585775275817872	Cc1cccc(C(=O)C(C)CN2CCCCC2)c1	245.36599999999993	3.2997200000000024	2	0	4	1
[10817588.]	0.32910722162641726	C[C@H](O)[C@H](N)C(=O)OCCOCn1cnc2c(=O)nc(N)[nH]c21	326.31300000000005	-2.0727999999999973	9	4	7	2
[288165.97]	0.5638542074438334	CCC(=O)OCCC(C)C	144.21399999999997	1.9857	2	0	4	0
[48145180.]	0.6464346155180369	Clc1cccc(-c2ccccc2)c1C	202.684	4.315420000000003	0	0	1	2
[1811004.8]	0.7381202658314395	COC(=O)N1CCc2ccccc2CCc2ccccc21	281.355	3.6007000000000025	2	0	0	2
[4035.787]	0.35089345267043753	C=C[C@]1(C)C[C@@H](OC(=O)c2ccc(F)cc2)CC[C@H]1/C=C/C=C/C(=O)O	358.40900000000005	4.540500000000003	4	1	6	1
[22019.303]	0.7433575453151643	C[C@@H]1CC2=C(NCC[C@]2(O)C=C(C(=O)O)c2ccccn2)C1	300.35800000000006	1.958	5	3	3	1
[4166294.2]	0.8990453944718606	O=C(Cn1c(=O)c2ccc(F)cc21)Nc1cc(F)cc(C(=O)O)c1	332.26200000000006	2.2619	4	2	4	2
[11284.005]	0.7721472105264359	NC(=O)C[C@@H]1CCC[C@H]2[C@@H]3CCC4=CC(=O)CCC[C@]4(C)[C@H]3CC[C@]12C	357.5380000000002	4.790100000000004	2	1	2	0
[585.1681]	0.2144432626384457	C=C[C@]12[C@H](CC)C(=O)OC3=C(C(=O)O)C3=C(CC[C@@H]2C[C@@H](OC(=O)c2ccccc2)C[C@@](O)(C(=O)O)[C@H]1C(=O)O)C(=O)O	598.5570000000004	2.4075999999999995	13	5	8	1
[9125356.]	0.7495736490893995	c1ccc(CCNCc2ccccc2)cc1	211.30800000000005	3.0189000000000012	1	1	5	2
[180472.98]	0.5314298587470532	CC1=C[C@@H](O)CC(C)(C)CC1	154.253	2.5037000000000003	1	1	0	0
[707326.6]	0.3522583335395247	O=C1CCC=C[C@]1(O)C(=O)OCC(Cl)Cl	253.08099999999996	0.9834999999999998	4	1	3	0
[542891.7]	0.6562181381075092	CCC[C@H](CC)OC(=O)OCC(C)(C)C	216.32099999999997	3.764400000000003	3	0	5	0
[11495.242]	0.3864771407563315	COc1ccc(CCN2CCC(Nc3nc4ccccc4n3Cc3ccc(F)cc3)CC2)cc1	458.58100000000024	5.351300000000005	4	1	8	4
[126195.35]	0.8440743273094128	CC[S@@](=O)C[C@@H](NS(=O)(=O)c1ccccc1)c1ccccc1	337.46600000000007	2.4748	3	1	7	2
[53898.32]	0.47080009709086573	CC/C=C\C/C=C/C/C=C/CCCC(=O)O	222.32799999999995	4.100100000000003	2	1	9	0
[2841008.5]	0.6708438464853308	N#CC1=C(N)Oc2ccccc2C1=O	186.17	1.24688	4	1	0	2
[204113.58]	0.5306110329769604	CCCCC(=O)N[C@H](Cc1ccccc1)c1ccc(-c2ccccc2)cc1	357.49700000000007	5.943800000000006	1	1	8	3
[9362.462]	0.32111442294134745	CCCCC[C@H](O)CC(=O)Nc1ccccc1C(=O)OCC(O)CC(=O)O	381.4250000000002	1.9488	7	4	12	1
[573806.2]	0.721231299663733	CSc1ccc(OCC(C)(C)CN(C)C)cc1	253.41099999999997	3.3751000000000024	3	0	6	1
[12510.735]	0.12207571998554373	CC(C)C[C@H](NC(=O)CN)C(=O)N1CCC[C@H]1C(=O)N[C@@H](CC(=O)O)C(=O)NCC(=O)NCC(=O)O	514.5360000000003	-3.2564999999999955	10	7	14	0
[4006892.2]	0.6292289367023133	CC(=O)O[C@H]1OC(C)=C(C)C=C1O	184.191	1.6416	4	1	1	0
[540998.56]	0.7729888292874946	C=C[C@H]1CN2CC[C@@H]1C[C@@H](CNC(=O)C(C)C)C2	250.38599999999997	1.9025999999999998	2	1	4	0
[18008.037]	0.12093210259885971	CCCCCCCCC/C=C/C(=C\CCCCCCCC(=O)O)OC(C)=O	380.5690000000002	6.945600000000008	4	1	18	0
[21527668.]	0.6339008194545762	CC(C)C1=C2[C@H]3CCC4=CC(=O)CC[C@]43CC[C@@]21C	256.3889999999999	4.438400000000004	1	0	1	0
[77350416.]	0.3055865708949447	OC[C@@H]1O[C@](O)(CO)[C@H](O)[C@@H]1O	180.156	-3.2197999999999998	6	5	2	0
[61881.3]	0.6615469454737818	N#Cc1cc(O)ccc1C(=O)C(C(=O)O)c1ccccc1	281.267	2.3149800000000003	5	2	4	2
[131.50677]	0.20995244316657552	CC(C)C[C@H]1NC(=O)[C@@H](Cc2ccc(O)cc2)NC(=O)[C@@H](Cc2ccc(O)c(OCC)c2)C(=O)N[C@@H](CCC(=O)O)C1(C)C	611.7360000000002	3.303	8	6	11	2
[6967.305]	0.13555956630497829	C[C@@H](O)[C@H](NC(=O)[C@@H]1CCCN1C(=O)[C@H](Cc1ccccc1)NC(=O)CN)C(=O)NCC(=O)NCC(=O)O	534.5700000000003	-3.1537999999999915	9	7	13	1
[334926.16]	0.7903742593990112	COc1cc(CCC(=O)OCC(C)C)ccc1O	252.31	2.532600000000001	4	1	6	1
[385493.22]	0.7630661186194118	CC(C)(C)N1CCC(=O)Nc2ccccc2C1=O	246.31	2.2695	2	1	0	1
[604194.4]	0.47401634045846053	O=C1N[C@@H](C(=O)C(c2ccccc2)c2ccccc2)C(=O)N(CCCCN2CCCC2)CC1	447.5790000000005	2.9807000000000015	4	1	9	2
[1669267.]	0.6345618159009858	C=C[C@@H](OS(=O)(=O)c1ccc(F)cc1)C(=O)O	260.24199999999996	1.1702000000000001	5	1	5	1
[1926.5197]	0.10348453824412354	CC(C)(C)[C@H](NC(=O)[C@H](Cc1ccccc1)NC(=O)CNC(=O)[C@@H](N)Cc1ccccc1)C(=O)N[C@@H](C)C(=O)N[C@@H](CCC(=O)O)C(=O)O	682.7750000000002	-0.1300999999999911	10	8	18	2
[23685.121]	0.6055312860835285	C=C(C)[C@H](CC)CC[C@@H](C)[C@H]1CCCC(C)C1=O	250.42599999999996	5.010300000000004	1	0	6	0
[1235071.]	0.8731031973426815	N[C@@H](C(=O)O)c1ccc(-c2ccccc2)c(F)c1	245.253	2.5771000000000006	3	2	3	2
[36523956.]	0.6381294151115889	O=C1NCCCc2ccccc2CN1	190.246	1.432	1	2	0	1
[95302.13]	0.11894567446678653	C=CCCCCC[C@H]1O[C@@H]1CCCCCCCC(=O)OCC(=O)CS(=O)(=O)O	418.55200000000013	3.621100000000001	7	1	18	0
[747943.4]	0.5729036574412273	CCCCCCC[C@H](O)CC(=O)[O-]	187.259	0.8477999999999999	3	1	8	0
[1308.5879]	0.3809366709199054	CCCCC[C@@H]1C=C[C@@H](C)[C@H]2[C@@H]3CCC4=CC(=O)CC[C@]4(C)[C@H]3CC[C@@]21C	368.6050000000002	7.126900000000008	1	0	4	0
[4969841.5]	0.7097541711214571	COc1ccc(C=O)cc1C(=O)O	180.15899999999996	1.2059	4	1	3	1
[210708.94]	0.6459837924636058	COC(=O)C[C@@H]1CC[C@H]2[C@@H]3CCCC4=CC(=O)CC[C@]4(C)[C@H]3CC[C@@]21C	358.52200000000016	5.087700000000005	3	0	2	0
[790471.06]	0.7546471201002539	CC1=C(CC(=O)O)c2ccccc2n1Cc1ccc(C(=O)O)cc1	323.348	3.3233200000000016	4	2	5	3
[1.2327011e+08]	0.4433687822838736	O=C/C=C/c1ccccc1	132.16199999999998	1.8987	1	0	2	1
[1157712.9]	0.46076187240222155	CCCCC[C@@H]1CCC(=O)O1	156.225	2.2723000000000004	2	0	4	0
[229774.44]	0.7585775275817872	Cc1ccc(C(=O)C(C)CN2CCCCC2)cc1	245.36599999999993	3.2997200000000024	2	0	4	1
[1185.9412]	0.1598129294028984	CC(=O)NCCC[C@H](C)C(=O)N[C@@H](CC(C)C)C(=O)N[C@H](C(=O)N1CCCC[C@H]1C(=O)N[C@@H](CCC(=O)O)C(C)C)C	595.7820000000004	1.9611000000000047	7	5	17	0
[3.1171373e+11]	0.5998689433499305	O=C(O)c1cccnc1	123.11099999999998	0.7797999999999999	3	1	1	1
[830992.3]	0.5108206545150248	CCCC[C@@H](C)C=O	114.18799999999997	2.0116	1	0	4	0
[27584.543]	0.5627720413568654	C[C@](N)(C(=O)O)CC[C@H]1C(=O)O[C@@H]2CC[C@H]3CC4=CC(=O)C=C[C@]4(C)[C@@]3(F)[C@@H](O)C[C@@]21C	449.5190000000002	2.4611	7	3	4	0
[3176021.8]	0.5763442613463935	CCCCCOc1ccc(CN(C)CC2(C)CCCC2)cc1	303.49	5.267700000000006	2	0	9	1
[2483.1619]	0.09742324778601899	OC[C@H]1O[C@H](OC[C@@H]2O[C@H](CO)[C@@H](O)[C@H](O[C@H]3[C@H](O)[C@@H](O)[C@H](O[C@H]4[C@H](O)[C@@H](O)[C@H](O)[C@@H]4O)O[C@@H]3CO)[C@H]2CO)[C@H](O)[C@@H](O)[C@@H]1O	664.6070000000004	-9.432800000000013	20	14	11	0
[365313.34]	0.7823762642312058	Cn1cncc1[C@@H](O)c1ccc(Cl)cc1N	237.68999999999997	1.7373999999999998	3	2	2	2
[1.0908531e+08]	0.4976684796992808	O=C(O)/C=C(\CC(=O)O)C(=O)O	174.108	-0.44329999999999964	6	3	4	0
[1854025.9]	0.7958046674360434	CNC(=O)C[S@@](=O)Cc1ccccc1	211.286	0.6812999999999996	2	1	4	1
[1.2359194e+08]	0.45163605052949085	CCC(=O)/C=C\COC(C)=O	156.18099999999998	1.0848	3	0	4	0
[3879.9458]	0.6705216218823833	CO[C@@H]1O[C@@H](COC(C)=O)C[C@H](OC(=O)CC(C)C)[C@@](C)(OC)[C@@H]1O	362.4190000000001	1.0347999999999995	8	1	7	0
[91810.125]	0.17400656822855506	NC[C@@H]1O[C@H](O[C@H]2[C@@H](O)[C@@H](O[C@H]3O[C@H](CO)[C@@H](O)[C@H](N)[C@H]3O)[C@H](N)C[C@@H]2N)[C@H](N)C[C@@H]1O	467.5200000000002	-6.295800000000006	14	10	6	0
[865437.1]	0.7605537703243208	C[C@H](CO)C1=CC(=O)C2=CCCC2=CC1=O	218.25199999999995	1.3396	3	1	2	0
[1.8430198]	0.4189284668249135	COc1cc(Nc2c(-c3ccc(F)cc3)c(C(C)C)n(/C=C/[C@@H]3C[C@@H](O)CC(=O)O3)c2CC(C)C)c1	494.6070000000003	5.9930000000000065	5	2	9	2
[113451.6]	0.33675371527469605	CC/C=C\C/C=C/C=C/C=C\C=C1\c2ccccc2C(=O)C(C)CCC(=O)O1	376.4960000000002	6.208200000000007	3	0	6	1
[1208939.1]	0.5064297067147864	CC(=O)OC(C)(C)OC(=O)C(C)(C)C	202.24999999999997	1.8749	4	0	2	0
[27091094.]	0.5961032755380988	CC(=O)c1c(O)cccc1O	152.14899999999997	1.3003999999999998	3	2	1	1
[905034.8]	0.8383596657967034	N[C@H](CC(=O)c1ccc(F)cc1)c1ccccc1	243.281	3.0985000000000014	2	1	4	2
[81655.2]	0.4606121320249555	Ic1[nH]c(I)c(I)c1I	570.6750000000001	3.4331	0	1	0	1
[183945.28]	0.6497377952241251	CNC(=O)Nc1nc2cc(C(=O)c3cccs3)ccc2[nH]1	300.343	2.6067	3	3	3	3
[112.15326]	0.6354195615358973	Cc1ccc(O)c(-c2cc(F)cc(F)c2)c1OCC(O)C[C@@H](O)CC(=O)[O-]	381.3510000000001	1.2765199999999999	6	3	8	2
[4216.983]	0.4323830022829675	C[C@H]1O[C@@H]([C@@H]2CC=C3CC[C@@H]4[C@H](CC[C@]5(C)[C@@H](c6ccc(=O)oc6)CC[C@]45O)[C@@]3(C)CC2)[C@H](O)[C@H](O)[C@H]1O	528.6860000000004	3.6774000000000027	7	4	2	1
[6112572.5]	0.8153126832838508	CCCC(=O)N(c1ccccc1)c1ccc(OC)cc1	269.344	4.160000000000004	2	0	5	2
[22047.377]	0.341301582342488	CCCCC[C@@H](O)/C=C/C(=C/CCCCC)CC(C)C	280.4959999999999	6.036600000000006	1	1	12	0
[332873.88]	0.38941616262964607	Cc1ccc(NC(=O)c2ccc(CN3CCN(C)CC3)cc2)cc1Nc1nccc(-c2cccnc2)n1	493.6150000000002	4.590320000000004	7	2	7	4
[21294.613]	0.18538867476073892	O=P(O)(O)O[C@H]1[C@@H](O)[C@@H](O)[C@H](O[C@H]2O[C@H](CO)[C@@H](O)[C@H](O)[C@@H]2O)[C@H](O)[C@@H]1O	422.276	-5.893399999999992	14	10	5	0
[5.0610147e+08]	0.46123548101554346	CNC(=N)N1C=Cc2ccccc21	173.219	1.6435699999999995	1	2	0	2
[4146.9316]	0.640155967009172	CC(C)(O)[C@@]1(O)CCC[C@H]2[C@@H]3CCC4=CC(=O)C=C[C@]4(C)[C@@]3(F)[C@@H](O)C[C@@]21C	392.51100000000014	3.2493000000000016	4	3	1	0
[15.891051]	0.11509218741077933	C=C(C)[C@@H]1CCC(=O)C(CCCN1C(=O)[C@H](Cc1ccc(F)cc1)NC(=O)CNC(=O)CNC(=O)O)C(=O)NC(=O)NCC(=O)O	648.6450000000001	-0.32019999999999454	10	7	12	1
[2198.5732]	0.7873578681285789	COc1ccc([C@H]2[C@H](O)C[C@@H](O)C[C@@H]2COC(=O)c2ccc(F)cc2)cc1	374.408	2.9067000000000016	5	2	5	2
[706368.75]	0.7539147739767396	CC(C)(C)OC(=O)OCC(C)(C)OC(=O)CO	248.27499999999995	1.2522	6	1	4	0
[249.38173]	0.4570497562375868	C[C@H]1CC[C@@H](O)[C@@H]1CC[C@@H]2[C@@H]3CCC4=CC(=O)CC[C@]4(C)[C@H]3CC[C@]2(C)[C@H]1CC[C@]1(O)CC(=O)CO	500.7200000000004	5.004300000000006	5	3	7	0
[251294.89]	0.8477611103500836	COC(=O)C[C@H]1Cc2cc(F)ccc2[C@H]1CC(=O)O	266.268	2.1193999999999997	4	1	4	1
[19410.799]	0.05412398769379073	C[C@@H](CN(C)C)C(=O)N1CCC[C@H]1C(=O)N[C@@H](CCCCN)C(=O)N[C@@H](Cc1c[nH]cn1)C(=O)N[C@@H](CO)C(=O)N[C@@H](C)C(=O)N[C@@H](CC(=O)O)	721.8370000000002	-3.026010000000002	12	9	22	1
[3988189.]	0.6612766964741882	COc1cc2oc3ccccc3c(=O)c2c(OC)c1	256.25699999999995	2.963400000000001	4	0	2	3
[23376.787]	0.3735666920618681	COC(=O)[C@H]1[C@H]2C[C@H]3c4[nH]c5cc(OC)ccc5c4CCN3C[C@H]2C[C@@H](OC(=O)c2cc(OC)c(OC)c(OC)c2)[C@@H]1OC	608.6880000000004	4.171100000000004	10	1	8	3
[83823.34]	0.30252740140488266	C=CCSS[C@H](CC)CCP(=O)(O)O	256.32899999999995	2.9002000000000017	5	2	8	0
[inf]	0.548060820738381	CCN(CC)CCC[C@@H]1C(=O)Nc2c(ccc3cc(N)c(Cl)cc23)C1C[C@@H](N)C.O	435.0120000000002	3.761900000000002	4	3	8	2
[1.5499959e+09]	0.5483004639405198	CS/C=C/C(=O)O	118.15699999999998	0.9477	3	1	2	0
[201445.25]	0.7671718378299499	CCCCN(CCCC)C(=O)Nc1cccc(Cl)c1	282.815	4.774100000000004	1	1	7	1
[27560262.]	0.6303415055016305	O=C(Cn1c(=O)c2c(=O)cnc21)c1ccc(F)cc1	258.20799999999997	0.22587999999999975	4	0	3	3
[308639.4]	0.3020336997544502	C[C@H](NC[C@H](O)C[P@](=O)(O)CCCN(C)CCCl)Cl	335.212	1.3528	5	3	11	0
[232844.61]	0.9339413767145557	Fc1ccc([C@@H]2CCNC[C@H]2COc2ccc3c(c2)OCO3)cc1	329.3710000000001	3.326500000000002	4	1	4	2
[28623.215]	0.39121325790784317	CCC/C=C\CCCC(C)(CC)OC(=O)C(C)(C)O	270.41299999999995	3.995800000000003	3	1	9	0
[740113.5]	0.6423719745530849	CCCC(CCC)C(=O)O	144.214	2.2874	2	1	5	0
[306986.97]	0.46711847671390266	C/C(=N\OS(=O)(=O)O)c1ccccc1	215.23000000000002	1.2300000000000002	4	1	3	1
[38472.1]	0.6454330987672621	CN[C@@H](C)/C(O)=C/C(C)CC(C)C	185.31099999999995	2.718400000000001	2	2	5	0
[3875155.8]	0.6760870934103842	CS(=O)(=O)Nc1ccc([N+](=O)[O-])cc1Oc1ccccc1	308.315	2.7586000000000013	5	1	5	2
[845866.7]	0.7899450495672725	CCCNC1(c2ccccc2)CCCC1	203.32899999999992	3.4555000000000025	1	1	4	1
[238737.64]	0.7606825307938461	CC(=O)OC[C@]1(O)CC[C@H]2[C@@H]3CCC4=CC(=O)CC[C@]4(C)[C@H]3CC[C@@]21C	360.4940000000002	3.8125000000000027	4	1	2	0
[116511.11]	0.08634371682686112	N[C@@H](CS/C(S)=N\CCC[C@H](N)C(=O)N[C@H](CC(=O)O)C(=O)O)C(=O)O	410.47400000000016	-1.4310999999999963	10	7	12	0
[768089.44]	0.2618284041650318	CCCCC/C(=N\OC(C)=O)Nc1ncc[nH]1	238.29100000000003	2.2784999999999997	4	2	6	1
[10687.506]	0.15358856065902932	OC[C@H]1O[C@@H](O)[C@@H](O[C@H]2O[C@H](CO)[C@@H](O)[C@H]2O)[C@H](O)[C@H](O[C@H]2O[C@H](CO)[C@@H](O)[C@H](O)[C@H]2O)[C@H]1O	504.43800000000016	-7.572999999999988	16	11	7	0
[1.0803741e+09]	0.6385441833835214	CC1=NN(c2ccccc2)C(=O)C1	174.20299999999995	1.7992	1	0	1	1
[85456.4]	0.40270218546927466	C[C@@H]1O[C@@H](O[C@@H]2CC[C@@](C)(O)[C@@H](O)[C@H]2O)[C@H](O)[C@@H](O)[C@H]1N(C)C	335.3970000000001	-1.9649999999999974	8	5	3	0
[8097032.5]	0.750273847743621	CC(C)=CCC(=O)Nc1ccccc1C	203.28500000000003	3.2898200000000015	1	1	3	1
[31376.727]	0.41770982822177144	CC/C=C\C/C=C/CCCCCCCC(=O)O	238.37099999999992	4.7142000000000035	2	1	11	0
[4440.204]	0.7414764701817721	COc1c([C@H]2c3ccc4c(cc3[C@@H](OC)[C@H]3O4)cc(OC)cc2c1OC)CC3	380.44000000000017	3.8454000000000033	5	0	4	0
[54980.76]	0.8097095449469411	CNC(=S)NCc1ccc(OC(C)(C)C)cc1	252.38299999999998	2.4578000000000007	4	2	3	1
[21283.607]	0.16633177463326002	OC[C@@H]1O[C@@H](O[C@@H]2[C@@H](O)[C@@H](O[C@H]3O[C@H](CO)[C@@H](O)[C@H](N)[C@H]3O)[C@H](N)C[C@@H]2O)[C@H](O)[C@@H](O)[C@@H]1O	486.4710000000001	-7.2241999999999935	15	11	6	0
[3433.055]	0.6940561723419136	COc1cc(/C(C)=C/C(C)=C/C(C)=C(\C)CCC(=O)O)ccc1O	330.424	4.951600000000004	4	2	7	1
[15240.782]	0.054148369063834564	CC(C)C[C@@H](N)C(=O)N1CCC[C@H]1C(=O)N[C@@H](CCCCN)C(=O)N[C@@H](Cc1c[nH]cn1)C(=O)N[C@@H](CO)C(=O)N[C@@H](C)C(=O)N[C@@H](CC(=O)O)	721.8370000000002	-2.8503100000000003	12	10	22	1
[96531.8]	0.30853387167278196	CCCCCCC[C@H]1O[C@H]1C[C@@H](C)[C@H](OC(=O)CC(C)C)C(=O)O	342.47600000000006	4.183000000000003	5	1	13	0
[1577.0333]	0.8208690525435316	C=C1[C@@H](OC(=O)c2ccc(CC(=O)O)cc2)C[C@@](C)(O)C[C@@H](C)O1	334.36800000000005	2.3027000000000006	6	2	4	1
[8368.599]	0.19678028098642703	OC[C@@H]1O[C@H](OCc2ccccc2)[C@@H](O)[C@@H](O[C@H]2O[C@H](CO)[C@@H](O)[C@H](O)[C@H]2O)[C@H](O)[C@@H]1O	462.44800000000015	-3.8117999999999967	12	8	7	1
[118512.375]	0.5450068550690601	CCCCCCCSc1ccc(O)cc1	224.36900000000003	4.454700000000004	2	1	7	1
[1738.6223]	0.3558743872020898	CCCCCCCOC(=O)C(C)(C)OC(=O)C(c1ccc(F)cc1)c1ccc(F)cc1O	448.5060000000001	5.637700000000007	5	1	11	2
[95839.24]	0.8237070969717154	CC(=O)c1cccc(Oc2ccc(OCC(O)(C)C)cc2)c1	300.354	3.8312000000000026	4	1	6	2
[5.827849e+12]	0.4273017124682849	N[CH]C(=O)O	74.059	-0.8085099999999998	3	2	1	0
[49917.918]	0.8521218966541022	CC1(C)CC(=O)Cc2ccccc2N1CCN(C)c1ccccc1	322.452	3.923300000000003	3	0	4	2
[17937.713]	0.43577689113231405	C=C[C@H](C#CC#CCCCCC(C)(C)OC)C(=O)O	262.34899999999993	2.865400000000001	3	1	7	0
[107217.01]	0.7166041254699328	Cc1c(C)c2c(c(C)c1O)CCC(C)(COc1ccc(CC3SC(=O)NC3=O)cc1)O2	441.54900000000015	4.374260000000002	6	2	5	2
[3359160.5]	0.8741509671303657	CSc1ccc(S(=O)(=O)Nc2ccccc2)cc1	279.386	3.2093000000000016	3	1	4	2
[1272431.8]	0.8297587431328254	O=C1NC(=O)/C(=C\c2ccc(F)cc2)N(C(=O)c2ccccc2)N1	325.299	2.0634	3	2	2	2
[64747.223]	0.6756825525894246	CCCCC[C@@H](C(=O)O)CC(C)(C)Oc1ccccc1	278.392	4.515200000000004	3	1	9	1
[8253.577]	0.39634671325197457	COc1ccc([C@H]2O[C@H](CO[C@H]3CO[C@H](C)[C@H](O)[C@H](O)[C@H]3O)[C@@H](CO)[C@@H]2O)cc1	414.451	-1.008899999999999	9	5	6	1
[245617.44]	0.7342296115534325	C[C@]1(O)CC[C@H]2[C@@H]3CCC4=CC(=O)CC[C@@H]4[C@H]3CC[C@@]21C	288.43100000000004	3.8792000000000035	2	1	0	0
[72447.3]	0.4505726789966775	CC/C(=C(\c1ccccc1)c1ccc(OCCN(C)C)cc1)c1ccccc1	371.524	5.9961000000000055	2	0	8	3
[83641.76]	0.7989167941478245	C/C(=C(\CCO)CO)c1ccc(OC)cc1	222.284	1.8434	3	2	5	1
[6227.716]	0.3056905063690878	CCCCC[C@H](O)/C=C/C(=C/CCCCCC(=O)O)OC	298.42299999999994	4.049200000000003	4	2	13	0
[206.04488]	0.1946874689631842	COc1cc([C@@H]2O[C@@H](C)[C@@H](O[C@H]3C[C@@](C)(OC)[C@H](OC(=O)[C@@H](C)OC(C)=O)C[C@@H](O)[C@H]3OC(C)=O)[C@@H]2O)cc(OC)c1O	614.6410000000004	1.3388	14	3	10	1
[160137.86]	0.5536788330396515	O=C(NC[C@@H](NS(=O)(=O)c1ccc(Cl)cc1)C(=O)O)c1cccc(O)c1	398.8240000000001	1.2071	6	4	7	2
[71152.836]	0.343360926375205	CCCCCC[P@](=O)(O)OCCCCCCn1cccc1C(F)(F)F	383.39099999999996	5.849600000000006	3	1	13	1
[8564.629]	0.3611733494383864	C=C(C)[C@@H]1CC[C@@]2(CC[C@@H]3C[C@H](C)C(=O)O3)[C@@H](CC[C@@H]3O[C@@H]3CC[C@@]21C)C	374.5650000000002	5.674500000000006	3	0	4	0
[597384.9]	0.6853134429962167	OCCCc1ccc(O)cc1	152.19299999999998	1.3171	2	2	3	1
[795176.9]	0.5400690951179259	C[n+]1c(/C=C/C(=O)O)cccc1C	178.21099999999998	0.9173199999999997	2	1	2	1
[inf]	0.32237258537473973	COc1cc2c3cc1Oc1cc(ccc1O)C[C@@H]1c4c(cc(OC)c(O)c4Oc4ccc(cc4)C[C@@H]3N(C)CC2)CC[N+]1(C)C.[Cl-]	645.1959999999999	3.7050000000000027	7	2	2	4
[2425621.]	0.6838020759614416	C/C(=C\Cc1ccccc1)C(=O)C(C)C	202.29699999999997	3.400500000000002	1	0	4	1
[7099.23]	0.5828917074397388	C=C(C)/C=C\CC(=O)O	126.15499999999997	1.5934	2	1	3	0
[1772765.]	0.25632813487284617	C[C@@H](O)C/C(=N\OS(=O)(=O)[O-])C(=O)O	226.18599999999998	-1.3253	7	2	5	0
[31.889633]	0.39508645829689004	CCCOc1cc([C@]2(C)C[C@H](O)C[C@H](OC(=O)c3ccc(F)cc3)C2)cc(-c2ccc(F)cc2)c1	480.5510000000001	6.448700000000007	4	1	7	3
[2.166116e+11]	0.5988163606060163	CC1(C)[C@@H](C(=O)O)N2C(=O)C[C@H]2S1(=O)=O	233.24499999999998	-0.794999999999999	5	1	1	0
[540635.94]	0.6251669973662656	CC1(C)C=C2C(=O)CC[C@]3(C)C4=CC(=O)CC[C@]4(C)[C@H]3CC[C@@]21C	326.4800000000001	5.033700000000005	2	0	0	0
[1251703.8]	0.8179599889995418	CN1CCC(C(=O)O)c2ccc(Cl)cc2C1	239.70199999999997	2.3437	3	1	1	1
[15691.499]	0.8371289360458547	COc1cc(NC(C)CCCN)c2ncccc2c1	259.35299999999995	2.782700000000001	4	2	6	2
[1605.5463]	0.4836844481595833	O=c1c(OS(=O)(=O)Nc2ccc(N(CCCl)CCCl)cc2)cc(OC(F)(F)F)c1O	491.27100000000013	3.416500000000001	7	2	10	1
[707273.4]	0.6038456847188672	CCN(CC)CCOC(=O)c1ccc(N)cc1	236.315	1.7673999999999999	4	1	6	1
[148563.78]	0.7399961156347875	C=C(C)[C@@H]1Cc2c(ccc3c2O[C@@H]2COc4cc(OC)c(OC)cc4[C@@H]2C3=O)O1	394.4230000000001	3.7033000000000023	6	0	3	2
[11153718.]	0.6988359238290459	C[C@H]1CC[C@@]2(C(=O)O)CC[C@@]3(C)C(=O)C4=CC(=O)C=C[C@]4(C)[C@@]3(F)[C@@H](O)C[C@@]21C	404.4780000000001	3.407300000000002	5	2	1	0
[9955580.]	0.2976246368755013	OC[C@@H]1O[C@@H](OC[C@@H]2O[C@H](CO)[C@@H](O)[C@H]2O)[C@H](O)[C@@H]1O	296.272	-4.076499999999998	9	6	5	0
[6601021.5]	0.8089395338080055	O=C1CCC(OCc2ccccc2)C(=O)c2ccccc21	280.32300000000004	3.4312000000000022	3	0	3	2
[1142.8679]	0.448732682071767	CC1(C)[C@@H]2C[C@](C)(CCCC4CC[C@]3(C)CCC4=CCCN3CC2)C1	343.59900000000016	6.583900000000008	1	0	0	0
[27285766.]	0.6181695811144895	N[C@H](CCCCN1C(=O)CCC1)C(=O)O	214.26499999999996	0.191	4	2	6	0
[161.52226]	0.8529358927591211	Cc1cc(Cc2ccc(F)cc2)c(/C=C/[C@@H]2C[C@@H](O)CC(=O)O2)c(C)n1	355.40900000000016	3.508040000000002	4	1	4	2
[1365.6836]	0.4955971006523848	C=C(C)[C@H](O)CC[C@@H](C)[C@H]1CC[C@@]2(C)C3=CC(=O)C[C@@H]4C[C@@H](O)CC[C@]4(C)[C@H]3CC[C@@]21C	442.6840000000003	6.2388000000000075	3	2	5	0
[14169878.]	0.7421433678173547	NCCCNC(=O)c1ccc(Cl)cc1	212.67999999999998	1.4185999999999999	2	2	4	1
[1896.4004]	0.4353999152484909	CCCCCCCCC#CC#CCCCCCC(=O)O	276.41999999999996	4.778900000000004	2	1	11	0
[2481663.2]	0.5852778897985799	CCOC(=O)CCc1ccc(N)cc1	193.246	1.7645	3	1	4	1
[1514461.9]	0.7993674496203519	O=C(C1CCCCC1)N1CC(=O)N2CCc3ccccc3C2C1	312.41300000000007	2.5349000000000004	2	0	1	1
[8.78364]	0.34667043692664234	Cc1c(C(=O)NCc2ccccc2)c(-c2ccc(F)cc2)c(CC[C@@H](O)C[C@@H](O)CC(=O)[O-])n1C(C)C	509.59800000000035	3.298020000000001	5	3	12	3
[430808.2]	0.8360970269776209	COC(=O)[C@H]1Cc2ccc(OC)cc2[C@@H]1CC(=O)O	264.27699999999993	1.5988	5	1	4	1
[2567322.8]	0.4489304892314893	Nc1ccn([C@@H]2O[C@H](CO)[C@@H](O)[C@@H]2O)c(=O)n1	243.21900000000002	-2.563	7	4	2	1
[9040.506]	0.3513340047725334	C=CCOC(=O)C1CCCC(N)=C(C(=O)OC)C1c1ccccc1[N+](=O)[O-]	374.3930000000001	2.5935000000000006	7	1	6	1
[9715892.]	0.748363450121821	NC(=O)N1c2ccccc2C=Cc2ccccc21	236.274	3.3872000000000018	1	1	0	2
[6270.9185]	0.7312995097110743	CCN(CC)CCO[C@H]1COC2=CCCCC2=C(CC(=O)O)C1=O	337.41600000000005	2.1517999999999997	6	1	8	0
[2781.8076]	0.4482264024460587	CC/C=C\C/C=C/C=C/C=C/C[C@@H](O)C[C@@H](O)CC(=O)[O-]	293.38300000000004	1.6532999999999995	4	2	11	0
[13517.981]	0.11463172189259323	CC(C)C[C@H](NC(=O)CN)C(=O)N1CCC[C@H]1C(=O)N[C@@H](CCC(=O)O)C(=O)NCC(=O)NCC(=O)O	528.5630000000003	-2.8663999999999925	10	7	15	0
[11214.337]	0.19906543296322235	CC(=O)N[C@H]([C@@H](O)[C@H](CO)OC(=O)[C@H](Cc1ccc(O)cc1)C(=O)O)C(=O)O	399.3520000000001	-1.5101999999999984	10	6	10	1
[98832.76]	0.6723983621696945	C=C1C[C@H]2C=Nc3ccc(OC)cc3C[C@@]21C	227.30699999999996	3.5360000000000023	1	0	1	1
[680357.25]	0.7754215777825897	C[C@@H]1CN(c2ccc(F)cc2)c(-c2ccc(F)cc2)C1	273.326	4.552300000000003	1	0	2	2
[2010776.4]	0.7817449506669737	C(=C1\CCCC[C@H]1CN1CC(=O)N2CCc3ccccc32)CC1	310.4410000000001	3.3980000000000024	2	0	2	1
[56521.7]	0.6965881793574709	CC(=O)OCC1=C(OC(C)=O)C(C)(C)CC1=O	240.25499999999997	1.3657000000000001	5	0	3	0
[366544.53]	0.8539609910655527	COc1cccc(/C=C/C(O)CCN2CCCC2)c1	261.3649999999999	2.5552	3	1	6	1
[4072305.8]	0.8073223750176074	C[C@@H](NC(=O)Nc1ccc(-c2ccccc2)cc1)C(=O)O	284.315	2.948200000000001	3	3	4	2
[33216.844]	0.7603243095387886	C[C@]1(O)CC[C@@H]2C3=CCCC4=CC(=O)CC[C@@H]4[C@H]3CC[C@@]21CC(=O)CO	358.4780000000002	3.1210000000000027	4	2	3	0
[4302844.5]	0.7617431844622988	CCC(=O)C1C(=O)Nc2ccccc2C1=O	217.224	1.4166999999999998	3	1	2	1
[96839.95]	0.685762853077164	O=C(O)CCCCC(O)(c1ccccc1)c1ccccc1O	300.3540000000001	3.2731000000000026	4	3	7	2
[20052.744]	0.6997651353540494	C[C@H]1[C@@H](O)CC[C@@]2(C)CC[C@@]3(C)C(=O)C=C4C[C@@H](O)[C@H](CC[C@@]43C)[C@H]21	346.51100000000014	3.8762000000000034	3	2	0	0
[1322592.2]	0.506604322327023	CC(C)=CC(=O)OCCC(=O)O	172.18	0.9705000000000001	4	1	4	0
[18.689362]	0.41033952868439366	COc1cc(Br)c(-c2ccc(F)cc2)c(-c2ccc(F)cc2)c1OCC(O)C[C@@H](O)CC(=O)[O-]	536.3450000000003	3.700600000000003	6	2	10	3
[7807.976]	0.6594925040541884	OCCCN1CCN(CCCN2c3ccccc3Sc3ccc(C(F)(F)F)cc32)CC1	451.55800000000016	4.698200000000004	5	1	7	2
[586132.7]	0.6508534166053453	CCCC[C@@H](O)CCC(=O)Nc1ccccc1N	250.342	2.5385999999999997	3	3	7	1
[66841.39]	0.49840648441627705	CSc1nc(N=[N+]=O)[nH]c1C(=O)Nc1cc(F)cc(OC)c1	324.31700000000006	2.4489	5	2	5	2
[23163.412]	0.44801866552468433	CC1=CC[C@@H]2[C@@H]([C@@H]3CCC[C@@H]4[C@H](CC[C@]5(C)[C@@H](c6ccc(=O)oc6)CC[C@]45O)[C@@]3(C)CC2)[C@H]1CC	478.7170000000004	7.489600000000009	3	1	2	1
[57023.492]	0.48903602586620853	C/C(=C/C=C/C(C)=C\C=C\C(=O)N[C@@H](C)C(=O)O)C(=O)O	293.319	1.6653000000000002	5	3	7	0
[5658599.5]	0.7703989649356601	CC(C(=O)O)Cc1ccccc1C	178.231	2.2582200000000006	2	1	3	1
[75509176.]	0.2592366943300084	O=[N+]([O-])[C@H](Cl)Br	174.381	1.1804	2	0	1	0
[2538376.]	0.5541818739705442	O=C(O)CCCC[C@@H]1CCSS1	206.332	2.7851000000000017	4	1	5	0
[925.40564]	0.8089811955377921	Cc1cc(Br)cc(-c2cc(F)ccc2F)c1OC1C[C@@H](O)CC1	383.2320000000002	4.994920000000004	2	1	3	2
[64773.9]	0.7336335907975375	CC(C)CCOC(=O)C(c1ccccc1)c1ccccc1	282.38300000000004	4.4078000000000035	2	0	6	2
[19709.084]	0.4552298847013335	C[C@H]1CC[C@@]2(C(=O)O)[C@@H]3CCC=C4C[C@@H]3C[C@H]5C(=O)C=C[C@]5(C)[C@@]4(F)[C@@H](O)C[C@@]2(C)[C@@]1(O)CO	476.5850000000002	3.1977000000000024	6	4	2	0
[3119535.]	0.6939115656978485	C[C@H](OC=O)c1ccc(O)cc1	166.176	1.6262	3	1	3	1
[8.860109e+12]	0.4018094047942956	Nc1c[nH]c(=O)[nH]c1=O	127.103	-1.3546000000000002	3	3	0	1
[1448.7151]	0.36327556605462885	C[C@H]1C(=O)CC(O)=C(C(=O)OC(C)(C)O[C@@H](O)CC(=O)O)[C@H]1C(=O)O	360.3150000000001	0.1972000000000006	10	4	7	0
[326176.3]	0.6568833773780409	C[C@@H]1CN(C2CCC(=O)N(CCCOc2ccccc2)C2)C(=O)N1CCCN1CCCC1	442.6040000000003	3.006000000000002	4	0	5	0
[22.575342]	0.4491618061716244	CC[C@H](C)C(=O)O[C@H]1C[C@H](O)C=C2C=C[C@H](C)[C@H](CC[C@@H](O)C[C@@H](O)CC(=O)[O-])[C@H]21	423.52600000000024	1.1056999999999997	7	3	10	0
[2874.6316]	0.7556878399627686	C[C@H]1C[C@H]2Oc3cc4c(O)cc(O)cc4[C@@H]2CC[C@@]13C	272.344	3.761000000000003	3	2	0	1
[71430.98]	0.5882351266673679	C[C@H](O)/C=C/[C@]1(C)C(=O)O[C@H]2[C@@H]3CCC4=CC(=O)CC[C@]4(C)[C@H]3CC[C@]12C	372.5050000000002	3.977000000000003	4	1	2	0
[3.5602848e+08]	0.5146799478498231	CC1=C2[C@@H](CC1)C(C)(C)OC2=O	166.22	2.0483000000000002	2	0	0	0
[424.97528]	0.46406663346322924	CCc1ccc(-c2cc(-c3ccccc3)nc(C(C)C)c2/C=C/[C@@H]2C[C@@H](O)CC(=O)O2)cc1	441.57100000000025	6.181100000000008	4	1	6	3
[895338.3]	0.8844490572929078	CN(CCc1ccccc1)C(=O)C(CO)c1ccccc1	283.371	2.4636000000000005	2	1	6	2
[98538.086]	0.4698918041398794	COc1cc2ccc(-c3ccccc3)nc(-c3ccc(F)cc3)c2c1OC	359.40000000000015	5.676700000000004	3	0	4	4
[2332932.8]	0.8105521821747969	COC(=O)[C@]1(O)Cc2ccccc2C(=O)c2ccccc21	282.295	1.8343	4	1	1	2
[1.8455371e+08]	0.5182922471572655	CSCC(C)=O	104.17399999999999	0.9384	2	0	2	0
[2072.8755]	0.5357754743760864	C[C@H]1[C@H](C)CC[C@]2(C)CC[C@@H]3CC=C4C[C@@H](OC(=O)CO4)CC[C@]3(C)[C@@H]12	360.5380000000002	5.491100000000006	3	0	0	0
[52443.]	0.6219892812596225	CCC[C@H](C)CCC[C@@H](C)[C@H]1CC[C@H](C)C(=O)O1	254.41399999999996	4.570700000000004	2	0	7	0
[67128.09]	0.7444147189980326	CC1(C)[C@@H]2C[C@H]3[C@@H]4CCC5=CC(=O)C=C[C@]5(C)[C@H]4[C@@H](O)C[C@]3(C)[C@]2(C(=O)CO)O1	400.5150000000002	2.6002000000000014	5	2	2	0
[85315.36]	0.6599121347934076	NCc1cccc(C[C@@H](O)CC(=O)O)c1	209.24499999999998	0.5233999999999996	4	3	5	1
[72948.07]	0.22503944610484514	CC[C@@](C)(NC(=O)[C@@H](N)Cc1ccc(F)cc1)C(=O)N[C@@H](C)C(=O)N[C@@H](CCC(=O)O)C(=O)O	482.50900000000024	-0.080699999999997	8	6	13	1
[731761.6]	0.578029884636738	O=c1[nH]c(=O)n([C@H]2C[C@H](O)[C@@H](CO)O2)cc1I	354.1	-1.2181000000000002	5	3	2	1
[363402.22]	0.48714246044194276	C=C1C[C@]23C[C@@]4(C)CC[C@H](C)CC4=C(C)[C@@H]3[C@@H]2C(=O)O1	272.38800000000003	4.225900000000004	2	0	0	0
[35844716.]	0.7169770527280597	O=C(CCN1CC2CCCCC2)CCCC1	223.3599999999999	3.011800000000002	2	0	2	0
[4.92105e+09]	0.5857012849984081	Cc1cccc2c1C(=O)C(C)(C)C2=O	188.22599999999997	2.400220000000001	2	0	0	1
[97251480.]	0.5058943053162992	CC/C(=N/O)c1ccc(C(=O)N2CCCC2)cc1	246.30999999999992	2.5109000000000012	2	1	3	1
[9993.108]	0.3943373633198481	CC/C=C\C/C=C/C=C/C=C/C=C/C=C/C(=O)O	244.334	4.208300000000003	2	1	8	0
[inf]	0.7097759763658067	CN(C)c1ccc(C(=C2C=CC(=[N+](C)C)C=C2)c2ccc(N(C)C)cc2)cc1.[Cl-]	407.98900000000003	1.4636000000000002	2	0	4	2
[763299.94]	0.5628530769078468	C=C(C(=O)OC)CCc1cccc(OCC(=O)OC)c1	278.304	1.9002	5	0	7	1
[36175.855]	0.7312206235153771	COC1=C[C@H](C)[C@H]2C[C@@H]3CCC4=CC(=O)CC=C4[C@H]3C(=O)C[C@@]21C	326.4360000000001	4.003600000000003	3	0	1	0
[3.7431108e+10]	0.6199234933408138	N#C/C(C(=O)O)C1=C(O)C=C(C(=O)O)C1	209.15699999999995	0.43757999999999997	6	3	3	0
[1004350.75]	0.5461555370484246	O=C1C=C[C@]2(C#CC1)C1=CCC[C@H]3[C@@H](CC[C@@]3(CO)[C@H]12)[C@@]1(O)C(=O)c3ccccc3C2=C1C-2	438.5230000000002	3.645000000000003	4	2	2	1
[562.4491]	0.09503110215048076	CC(C)[C@H](C)[C@H](NC(=O)[C@H](N)Cc1ccccc1)C(=O)N[C@@H](CCC(=O)O)C(=O)N[C@H](C(=O)N[C@@H](CCC(=O)O)C(=O)O)C(C)C	649.7420000000003	0.25790000000000735	11	8	20	1
[161.71739]	0.26023869767249536	CCCCOC(=O)[C@@]1(C)[C@H](C)[C@@H](OC(=O)c2ccc(F)cc2)C[C@@H](OC(=O)[C@H](C)[C@@H](O)CC(=O)O)C1	510.5550000000003	3.5141000000000018	9	2	11	1
[476671.16]	0.43108629838410684	CCCC[C@@H](C(=O)O)C(=O)N[C@@H](CC(=O)O)C(=O)O	275.257	-0.07849999999999902	7	4	9	0
[902824.56]	0.6980414960076502	C/C=C/[S@](=O)Cc1ccccc1	180.27200000000002	2.4689000000000005	1	0	3	1
[8.8247405e+08]	0.6064977553240837	c1cnc2c(n1)Nc1ccccc1S2	201.25400000000002	2.6848	4	1	0	3
[1.4622294e+10]	0.4952172017431901	Nc1nc(=O)[nH]cc1F	129.09399999999997	-0.5088000000000001	3	2	0	1
[47.190918]	0.4015627733780324	C#C[C@]1(OC(C)=O)CC[C@H]2[C@@H]3CCC4=C[C@@H](OC(C)=O)CC[C@@H]4[C@H]3CC[C@@]21C	384.51600000000025	4.425900000000004	4	0	2	0
[4.1748934e+08]	0.6588427913824815	N#Cc1ccc(NC(=O)O)cc1	162.148	1.64818	3	2	1	1
[1173578.]	0.4409272300776294	O=[N+]([O-])c1ncc([C@@H](O)[C@H](OCCO)CCO)cc1	272.25699999999995	-0.21690000000000048	7	3	8	1
[1277.3813]	0.24282484310558178	CC/C=C\C/C=C/CC[C@@H](CCCC(=O)O[C@@H](CC)CC(=O)O)[C@H](O)CC(=O)O	412.52300000000014	4.0977000000000015	7	3	17	0
[4373198.]	0.7475227783747158	CCN(C)CCc1cccc(C(=O)c2ccccc2)c1	267.372	3.411800000000002	2	0	6	2
[2428199.5]	0.6702656875198527	O=C(O)CSc1nc(-c2ccccc2)c(-c2cccc(Cl)c2)o1	345.80700000000013	4.838700000000002	5	1	5	3
[4055021.]	0.8822884294879965	Nc1ccccc1C(=O)N1CCC(Cc2ccccc2)CC1	294.398	3.3637000000000024	2	1	3	2
[1.6939602e+15]	0.560076647689367	O=C(O)CCCCC(=O)O	146.14200000000002	0.716	4	2	5	0
[12609.315]	0.6207574189716766	C=C1CCC[C@@H]2[C@@](C)(CCC3=CC(=O)O[C@@H]3O)[C@H](C)CC[C@@]12C	318.4570000000001	4.3670000000000035	3	1	3	0
[5053655.]	0.8742773026376455	CN1O[C@@H](c2ccc(Cl)cc2)C(=O)Nc2ccccc21	288.73400000000004	3.401200000000002	3	1	1	2
[1655250.2]	0.7957267449592988	O[C@H](/C=C/C=C/c1ccccc1)c1ccccc1	236.31400000000002	3.989600000000003	1	1	4	2
[5141027.5]	0.8693518146037804	O=C(O)C(Cc1ccccc1)c1ccccc1	226.27500000000003	3.097500000000002	2	1	4	2
[415415.12]	0.3661509547420257	NC(=S)N/N=C\c1ccc(O)cc1	195.247	0.5593000000000001	4	3	2	1
[350923.97]	0.5334708840485406	CCCSS[C@@H](CC)[S@@](=O)CC(=O)O	256.41399999999993	2.3472	5	1	8	0
[2208077.2]	0.5167562501677666	C=C1[C@H](O)[C@@]23CCCC4=CC(=O)C=C[C@]4(C)[C@@]3(F)[C@@H](O)C[C@@]2(C)[C@@]1(O)CO	378.44000000000017	1.3615999999999997	5	4	1	0
[37037.234]	0.35616404343455993	CCCCCC/C=C/CCCCCCCC(=O)O	254.4139999999999	5.328300000000005	2	1	13	0
[4550660.5]	0.7737384466341999	CC(C)(Cc1ccc(O)cc1)C(=O)O	194.23	2.0454999999999997	3	2	3	1
[2123495.2]	0.5294779701053955	CO[P@](=O)(CC[C@@H](O)C(=O)O)CCC(=O)O	254.17499999999995	0.2212	7	3	8	0
[2.5611848e+08]	0.7316854632726236	FC(F)(F)c1ccc(S(C)(=O)=O)cc1	224.20299999999997	2.1089	2	0	1	1
[152199.6]	0.7231234963433618	N#Cc1cc(O)ccc1C(=O)C(CO)C	205.21299999999997	1.0749799999999998	4	2	3	1
[44.83722]	0.1304649705381299	C/C=C(\C)COC(=O)C[C@H]1SC[C@H](/C=C/C(=O)O)C[C@H]1C=C2C=C[C@H](C)[C@H]2CC[C@@H](C)[C@@H](CC[C@@H](O)CC(=O)O1)C(=O)O1	618.7890000000003	5.591800000000005	10	2	11	0
[5.003057e+09]	0.7444049242117786	O=S(=O)(O)c1ccc(C(F)(F)F)cc1	226.17499999999995	1.9521000000000002	3	1	1	1
[102621.83]	0.7343738571747154	CCC(=O)SCCN(C)CCOc1ccc(F)cc1	285.38399999999996	2.8061000000000016	4	0	8	1
[15595.631]	0.21982794371519326	CCCCCCC[C@](O)(CC[C@@H](O)CC[C@@H](O)CC(=O)O)[C@H](CO)C(=O)[O-]	391.48100000000017	0.19330000000000053	8	5	17	0
[2044.6581]	0.381522439508061	C=C(C)[C@H](CC=C(C)C)CC[C@H](C)CCCC(C)C	264.49699999999996	6.777600000000007	0	0	10	0
[43904632.]	0.48799797720709986	O=C(Cn1c(=O)cc(C(=O)O)c1=O)c1cccc(F)c1	277.207	0.3881999999999994	5	1	4	1
[503.96313]	0.7968347529245803	C#C[C@]1(O)CC[C@@H]2[C@@H]3CCc4cc(OC)ccc4[C@H]3CC[C@@]21C	310.4370000000001	3.915600000000003	2	1	1	1
[519.47894]	0.5295731957656133	CC1=C(/C=C/C(C)=C/C=C/C(C)=C\C(=O)O)C(C)(C)CCC1	300.44200000000006	5.602600000000005	2	1	5	0
[103139.58]	0.6481668237451135	Nc1nc(Cl)nc2c1ncn2[C@H]1C[C@H](O)[C@@H](CO)O1	285.69100000000003	-0.29740000000000044	7	3	2	2
[55951.812]	0.8325220081385357	COc1c2cc(c(OC)c1OC)-c1ccc(OC)c(=O)cc1[C@@H](NC(C)=O)CC2	399.44300000000015	2.871600000000001	6	1	5	2
[3204.769]	0.8388667572429986	CN(C)CCCC1(c2ccc(F)cc2)OCc2cc(C#N)ccc21	324.39900000000006	3.812980000000003	3	0	5	2
[167604.56]	0.8612596349421785	Cc1cccc(OC[C@@H](O)CNC(=O)c2ccc(C)cc2)c1	299.37	2.473140000000001	3	2	6	2
[18458.695]	0.9331025233775458	COc1ccc([C@H]2C[C@@H](c3ccccc3)C[C@@H](C(=O)O)O2)cc1	312.365	3.7837000000000023	4	1	4	2
[14268.142]	0.49310299589452594	O=S(=O)(O)OC[C@H]1C[C@H](Cl)C[C@H]2C=C[C@H](Cl)[C@@H]21	301.19100000000003	2.2328	4	1	3	0
[380277.56]	0.4026705709586638	N=[N+]=CC(=O)Cc1ccccc1	161.184	1.1081699999999999	1	1	3	1
[48498732.]	0.6801783581027343	CC(C)C(=O)Nc1ccc([N+](=O)[O-])c(C(F)(F)F)c1	276.21399999999994	3.2081000000000017	3	1	3	1
[80150.95]	0.7534604270561766	CCCC[C@@H]1OC(=O)C[C@@H]1SC(=O)N(CC(=O)O)C(C)(C)C	331.4340000000001	2.899000000000002	6	1	6	0
[85517.21]	0.7804857921861831	CC(C)C(=O)[C@]1(CCCN2CCOCC2)CCC[C@H]1C(=O)O	311.4219999999999	2.1950000000000003	5	1	7	0
[1603.1083]	0.23012000618696737	CCNCOc1cc(OCC(O)C[C@@H](O)CO)cc(C(=O)O)c1Cc1ccccc1Cl	453.9190000000002	2.057799999999999	8	5	13	2
[2860695.2]	0.46262360604338454	CCCCCC[C@@H](O)CC(=O)OCC(=O)O	232.27599999999995	1.3356000000000001	5	2	9	0
[3059.109]	0.47595771684319876	COc1cc(O)c2c(c1)C(=O)c1cc(C3=CCC(C)=C3CC[C@@]3(C)[C@@H](O)CC(=O)O3)cc(C(=O)O)cc2c1	516.5460000000004	4.351200000000003	8	3	6	1
[2987602.]	0.6469503886304795	CC[C@@H](N)Cc1c[nH]cn1	139.20199999999997	0.6895000000000002	2	2	3	1
[117580.67]	0.757169743555686	C[C@]12CC[C@@H]3c4ccc(O)cc4CC[C@H]3[C@@H]1CC[C@@H]2O	272.3879999999999	3.6092000000000026	2	2	0	1
[8265.134]	0.14925458819539553	N[C@H](Cc1c[nH]c2cc(F)cc(F)c2c1=O)N1CCC[C@H]1C(=O)N[C@@H](CCC(=O)O)C(=O)NCC(=O)NCC(=O)O	580.5450000000003	-1.2353999999999947	10	7	13	2
[2206673.]	0.7549776897861232	COc1cccc([C@@H]2SC(=O)N3CCCCC3c3ccccc32)c1	339.46	5.178400000000004	3	0	2	2
[400.91412]	0.5492364095124594	C=C(C)[C@H](O)CCC1=C(C)CC[C@H]2[C@@H]3CC=C4C[C@@H](O)CC[C@]4(C)[C@H]3C(=O)CC[C@@]21C	426.64100000000025	5.912900000000007	3	2	4	0
[32284576.]	0.49412381288430407	CC1=C2[C@@H](OC(=O)C3=C2CC1)C(=O)[C@]1(C)CCC[C@H]1[C@@H]2C(=O)C=C2C3=O	352.386	2.4022000000000006	5	0	0	0
[49119.035]	0.4402080790962732	C=C(C)[C@@H]1CC=C(C)C(=O)O[C@H]2[C@@H]3CCC4=CC(=O)CC[C@]4(C)[C@H]3CC[C@]12C	382.54400000000027	5.562400000000006	3	0	1	0
[312808.97]	0.524208510144611	C[C@@H](Cc1ccc(O)c(O)c1)OC(=O)O	212.20099999999996	1.7234	5	3	3	1
[797959.56]	0.7562496689794087	CC(=O)O[C@H]1C[C@]2(C)C3=CC(=O)C=C(C)[C@H]3C[C@@H](O)C[C@@]21C	304.3860000000001	2.5607000000000006	4	1	1	0
[8707.785]	0.4290747382460002	CCCCC[C@H](O)/C=C/[C@H]1C(=O)C[C@@H](O)CC(=O)O1	270.32499999999993	1.1194	5	2	6	0
[9.864614e+08]	0.3417089973731026	O=C(O)[C@@](O)(CO)C(=O)O	150.08599999999998	-2.120999999999999	6	4	3	0
[5858.175]	0.4204327043880827	COc1cc(C[C@H](O)CO)cc(OCC(=O)CC(=O)O)c1C(=O)O	342.30000000000007	-0.28830000000000006	9	4	10	1
[338533.06]	0.4134897831112086	CCCCCCCCCCCCCCCC(=O)O	256.4299999999999	5.552300000000005	2	1	14	0
[77079.09]	0.6551623804191394	C=C(C)[C@@H]1[C@H]2CCC3=C4CC[C@@H](O)CC[C@]4(C)[C@H]3CC[C@]21C	300.48600000000005	5.2564000000000055	1	1	1	0
[82164.74]	0.7639736076815038	CCCC[C@@H](O)[C@H](O)CCc1ccccc1C	236.35499999999996	2.839620000000001	2	2	7	1
[2066.5632]	0.7182228047809439	CC1=CC(=O)CC(C)(CCC[C@]2(C)CC[C@@H](O)C[C@@H]21)C	278.436	4.269300000000004	2	1	0	0
[10694.531]	0.35674521007832544	COc1c2c(nc3ccc(OC(=O)N4CCC(N5CCCCC5)CC4)cc13)-c1cc3c(c(=O)n1C2)COC(=O)[C@]3(O)CC	588.6610000000005	3.5373000000000028	9	1	4	4
[85463.08]	0.7135696186852986	COCCc1ccc(OCC(O)CNC(C)C)cc1	267.36899999999997	1.6132	4	2	9	1
[1206.1349]	0.2432633281618843	CC(C)C[C@@H](c1ccccc1)C(=O)N1CCC[C@H]1C(=O)N[C@@H](CC(=O)O)C(=O)NCC(=O)NCC(=O)O	518.5670000000003	0.08380000000000565	8	5	13	1
[89102.78]	0.6433361621414484	CC[C@@H](C)CC/C(C)=C/CC(=O)O	184.27899999999997	3.2337000000000016	2	1	6	0
[38.31211]	0.18209477183913222	CC/C=C\C/C=C/C=C/C=C/C=C/C[C@@H](O)[C@H](CCC(=O)O)[C@H](C)/C=C(C)CCC(=O)O	444.6120000000003	6.246700000000005	5	3	17	0
[51344.027]	0.8354388971004462	C[C@@H]1CC[C@]2(C)C(=O)C[C@H](C)[C@@H]2CC[C@@H]1C[C@@H](O)CC(=O)O	310.4340000000001	3.269800000000002	4	2	4	0
[772670.94]	0.7029779143426339	CC1(C)O[C@H]2CC[C@]3(C)C4=CC(=O)CC[C@@H]4[C@H]3CC[C@@]21CC	302.4580000000001	4.675800000000004	2	0	1	0
[140048.2]	0.2963764780723921	C[C@@H](NC[C@H](O)C[P@](=O)(O)CCCN(C)CCCl)C(=O)O	344.77600000000007	0.24110000000000048	7	4	12	0
[85357888.]	0.6218937090700865	CNC(=O)c1ccc(O)cc1	151.165	0.7518	2	2	1	1
[24341384.]	0.7517377719624523	CN(C)S(=O)(=O)Cc1ccc(N)cc1	214.29000000000002	0.6602000000000002	3	1	3	1
[14181.051]	0.7124490030217324	CC(C)C1=C2[C@@H]3CCC4=CC(=O)CC[C@]4(C)[C@@]3(F)[C@@H](O)C[C@@]2(C)[C@@]1(C)CO	376.5120000000001	4.136000000000005	3	2	2	0
[119685.664]	0.7552287853697923	Cc1cnc(C(=O)NCCc2ccc(S(=O)(=O)NC3CCCC3)cc2)cn1	388.49300000000017	1.9784199999999996	5	2	7	2
[1.8476712e+15]	0.6415538228059426	CC(C)(O)[C@@H]1CCCC(=O)NCC1	185.267	1.0637	2	2	1	0
[2416153.]	0.26035438186999604	OC[C@H]1O[C@@H](OC[C@H]2O[C@H](CO)[C@@H](O)[C@H]2O)[C@H](O)[C@@H](O)[C@@H]1O	326.298	-4.715599999999994	10	7	5	0
[51411.992]	0.6360784721720715	CC(=O)Nc1cccc(O)c1	151.165	1.3505999999999998	2	2	1	1
[1045579.4]	0.48732994321300466	CCNCC#CCOC(=O)c1ccccc1C	231.295	1.76472	3	1	4	1
[11487.549]	0.5660814246400157	C[C@H]1CC[C@H]2C(=C1C)CCC[C@@H]1[C@@H]2CC[C@@]2(C)[C@H]1CC[C@]2(C)O	316.52900000000005	5.726400000000007	1	1	0	0
[107856.53]	0.49998115308373975	CC(=O)O[C@@H]1/C=C/C(C)CC/C=C(\C)CC1	222.32799999999992	3.6307000000000027	2	0	1	0
[682698.3]	0.5101568892419974	CNC[C@H](O)c1ccc(O)c(O)c1	183.207	0.35060000000000013	4	4	3	1
[2.1983404]	0.16174719011452962	CSc1cccc(NC(=O)c2c(-c3ccc(F)cc3)c(-c3ccc(F)cc3)c(CC[C@@H](O)C[C@@H](O)CC(=O)[O-])n2C(C)C)c1	621.7260000000002	5.839900000000009	6	3	13	4
[116046.02]	0.3625564924099066	Cn1cnc2c(N[C@@H](CO)[C@H](O)[C@@H]2CO)c(=O)[nH]1	256.262	-2.8635999999999995	6	5	2	0
[1626664.2]	0.720863331635178	COc1c(O)c(CC(=O)OCCN2CCCC2)cc(OC)c1OC	339.38800000000003	1.5995	7	1	8	1
[13119451.]	0.7437492570255622	CN1CCN(CCCOc2ccc(F)cc2)CC1	252.33299999999997	1.8419999999999996	3	0	5	1
[1.884581e+08]	0.6076087715097208	CCOC(=O)c1sccn1	157.19400000000002	1.3198	3	0	2	1
[157.33658]	0.1735643864602374	CC(C)(O)c1ccccc1CC[C@@H](SCC1(CC(=O)O)CC1)c1cccc(/C=C/c2ccc3ccc(Cl)cc3n2)c1	586.1970000000001	8.948000000000002	5	2	12	4
[11677608.]	0.8934183000954871	COc1ccc([C@@H]2CNc3ccccc3C2=O)cc1	253.30100000000002	3.087200000000001	3	1	2	2
[4513662.5]	0.4921338479574144	O=S(=O)(O)OC[C@H]1C[C@H](O)[C@@H](CO)O1	228.22199999999998	-1.6834999999999993	7	3	4	0
[38807088.]	0.8541582872901466	O=C(OCc1ccccc1C(=O)O)c1ccccc1	256.25699999999995	2.7418000000000005	4	1	4	2
[99870.44]	0.44208017823980256	CCCCc1nc(Cl)c(CO)n1Cc1ccc(-c2ccccc2-c2nnn[nH]2)cc1	422.9200000000001	4.2668000000000035	5	2	8	4
[262041.55]	0.6140153957989305	CC(C)C1=C2[C@H]3CCC4=CC(=O)CC[C@]4(C)[C@H]3CC[C@@]21C	284.443	5.074500000000005	1	0	1	0
[7.159208e+08]	0.475377666591116	CSc1ccccc1N	139.22299999999996	1.9907	2	1	1	1
[2.9398488e+12]	0.32207133520815256	CCCCCN=C=S	129.228	2.2794	1	0	4	0
[844218.6]	0.491822204605812	CCCCCC[C@@H](O)CC(=O)OCC(=O)OC	246.30299999999994	1.424	5	1	9	0
[25819.393]	0.6584448926580727	C[C@@H]1C(=O)O[C@H]2[C@H](C)[C@@H]3C[C@H](C)C4=CC(=O)C=C[C@]4(C)[C@@]3(F)[C@@H](O)C[C@@]21C	376.46800000000013	3.3908000000000023	4	1	0	0
[156229.7]	0.3800483622812009	CCCCCC[C@H](O)CCCCCCCCCCC(=O)O	300.4829999999999	5.303300000000005	3	2	16	0
[1187269.2]	0.6338488614906839	Cc1ccc(NC(=O)c2ccc(CN3CCN(C)CC3)cc2)cc1Nc1ncccc1	415.5410000000001	4.133320000000003	5	2	6	3
[1.702577e+08]	0.7268966018776484	COc1cc(C)cc(C(=O)O)c1	166.176	1.7018199999999999	3	1	2	1
[2.0330427e+11]	0.24724266218733992	[N-]=[N+]=Nc1ccc([N+](=O)[O-])cc1O	180.123	2.242200000000001	3	1	2	1
[67860.53]	0.6952533361059526	CC(/C=C\CO)c1ccc(O)cc1	178.231	2.0442	2	2	3	1
[1392430.9]	0.7610614713574507	C/C=C\c1cc(OC)c(OC)cc1OC	208.25699999999998	2.7455000000000007	3	0	4	1
[242186.12]	0.4714402841536607	CC1(C)OC[C@]2(C(=O)O)CC3=C(CC[C@@H]4Cc5ccccc5O4)C[C@H]3C[C@H]2C(=O)C[C@@]1(O)O	456.53500000000025	3.016700000000003	7	3	4	1
[10057.5205]	0.7497299999673365	O=C(Cc1ccc(Cl)c(Cl)c1)c1cc(Cl)cc(Cl)c1O	350.028	5.431200000000002	2	1	3	2
[26675.445]	0.7005216121483145	CC(C)=CCCc1ccc(O)cc1	176.25900000000001	3.291000000000002	1	1	3	1
[24793.969]	0.1742389023459266	NCC(=O)N[C@@H](Cc1ccc(F)cc1)C(=O)N1CCC[C@H]1C(=O)NCC(=O)NCC(=O)NCC(=O)O	508.50700000000035	-2.764099999999994	8	6	12	1
[219416.92]	0.8503376539845378	CCc1ccc2[nH]c(CCNC(=O)C(C)C)cc2c1	258.36499999999995	3.0450000000000017	1	2	5	2
[60.313328]	0.22941530248809575	COC(C)(C)C/C=C/C(C)=C/C(C)=C/C(=O)O[C@H]1C2=C[C@H](C)[C@H](C)C[C@H]2CC[C@@H](O)CC(=O)O1	474.6380000000003	5.426100000000006	6	1	7	0
[8.216765e+08]	0.5226646838543858	CCc1cccs1	112.19699999999997	2.3105	0	0	1	1
[22803722.]	0.5611223413395197	Cc1c([N+](=O)[O-])c(O)cc(Cl)c1C	201.60899999999998	2.570640000000001	3	1	1	1
[77350416.]	0.3055865708949447	OC[C@@H]1O[C@@](O)(CO)[C@H](O)[C@@H]1O	180.156	-3.2197999999999998	6	5	2	0
[3731067.8]	0.7992484445643814	CCCNC(C)C(=O)Nc1ccccc1C	220.316	2.3216200000000002	2	2	5	1
[12753626.]	0.9262568419972607	CO[C@H](c1cccnc1)c1ccc2n1CCC2C(=O)O	272.304	2.1908	4	1	4	2
[8673040.]	0.4180097555110065	CC/C=C\CCOC(=O)c1ccccc1	204.26900000000003	3.1997000000000018	2	0	5	1
[1539541.]	0.6373460887070748	CC(=O)O[C@@H]1CCc2ccccc2O1	192.214	1.9008	3	0	1	1
[28719972.]	0.6943111786346212	CC[C@H](C=O)c1ccc(O)cc1	164.204	2.0846999999999998	2	1	3	1
[6.916037e+10]	0.40304106829436787	Cn1cncc1[N+](=O)[O-]	127.10299999999998	0.3282999999999998	3	0	1	1
[39680.02]	0.8048695029648197	OCCOCCN1CCN(C2=Nc3ccccc3Sc3ccccc32)CC1	383.51700000000017	2.8560000000000016	5	1	5	2
[7099.833]	0.3396208235116857	CCCCC[C@H](O)/C=C/C(=C/c1ccc(O)cc1)OCc1ccccc1	352.4740000000001	5.447300000000006	3	2	10	2
[278851.3]	0.5566689506312783	CC1(C)CC[C@]2(C(=O)O)CC3=CC[C@@H]4C(C)(C)[C@@H](O)CC[C@]4(C)C3=CCC[C@@]21C	400.60300000000024	6.1275000000000075	3	2	1	0
[5748.6387]	0.6201075513994762	CC(=O)OC(C)(C)CC(=O)O	160.169	0.8028	4	1	3	0
[34347.4]	0.6897663103441396	CC(=C\C(=O)O)c1ccccc1C(=O)c1ccc(F)cc1	284.286	3.5446000000000017	3	1	4	2
[17305.416]	0.7376799154770172	CO[C@@H]1C=C(O)[C@H]2[C@@H]3[C@H](C)CC4=C(CCC(=O)C4)[C@H]3CC[C@@]21C	316.44100000000003	4.195000000000004	3	1	1	0
[89867.76]	0.42662059455676526	C=C(CC[C@@H](C)[C@H]1CC[C@@H]2C3=C(C(=O)C(C)C)C(=O)O[C@@H]3C[C@@H]12)C(=O)O	360.4500000000001	3.5367000000000024	5	1	7	0
[381.5457]	0.47147013425725387	CC(C)=CC[C@@H](O)[C@H]1CC[C@@]2(C(C)O)C3=CCC4=C[C@@H](O)CC[C@@H]4C(C)(C)[C@@H]3CC[C@@]12C	442.68400000000025	5.9507000000000065	3	3	4	0
[81281.95]	0.3429693839556009	CC(C)C(=O)Oc1ccccc1C(=O)c1ccc(C(=O)c2ccc(F)cc2)cc1	390.41	4.849100000000004	4	0	6	3
[32461.707]	0.2868130104453407	C=CCN1CC[C@]23c4c5ccc(O)c4O[C@H]2/C(=N/N=C2\CC[C@@]4(O)[C@H]6Cc7ccc(O)c8c7[C@@]4(CCN6CC=C)[C@H]2O8)CC[C@@]3(O)[C@H]1C5	650.7760000000003	3.2752000000000026	8	4	5	2
[236066.11]	0.6150778098927978	Cc1c(-c2ccncc2)oc2c(C(=O)OCCN3CCCCC3)cccc2c1=O	392.4550000000002	3.8061200000000026	6	0	5	3
[16063.397]	0.5265101609873017	C[C@@](O)(CC(=O)O)CC(=O)O	162.141	-0.3132	5	3	4	0
[6528318.]	0.8698043026361842	Cc1c(CC(=O)O)cccc1C(=O)c1ccc(Br)cc1	333.181	3.6156200000000016	3	1	4	2
[194399.47]	0.7636503708350931	C[C@]1(C(=O)O)CC[C@H]2[C@@H]3CCCC4=CC(=O)CC[C@@H]4[C@H]3CC[C@@]21C	330.4680000000001	4.609200000000005	3	1	1	0
[10205.707]	0.043741557343612084	N[C@@H](CCC(=O)N[C@@H](CSSC[C@H](NC(=O)CC[C@H](N)C(=O)O)C(=O)NCC(=O)O)C(=O)NCC(=O)O)C(=O)O	612.6400000000004	-3.8767999999999985	16	10	21	0
[98375.46]	0.5257890027844783	C/C=C\C#CC#CCCCC(=O)O	176.21499999999997	1.8242	2	1	3	0
[1841983.4]	0.7594864473468546	C/C=C\[S@@](=O)c1ccccc1O	182.244	2.0334000000000008	2	1	2	1
[1.4550258e+09]	0.5993259738497402	c1csc(-c2ccccc2)c1	160.24099999999999	3.4151000000000016	0	0	1	2
[inf]	0.3508920282242626	CC(=O)O[C@@H]1C[C@@H]2CC[C@@H]3[C@H](CC[C@@]4(C)[C@H]3C[C@H]([N+]3(C)CCCCC3)[C@@H]4OC(C)=O)[C@@]2(C)C[C@@H]1N1CCCCC1.[Br-]	637.7440000000003	2.9699000000000044	5	0	4	0
[1.9006952e+08]	0.5387178423732543	C[C@@H]1NC(=O)[C@H](C)[C@@H](C)C1	141.21399999999997	1.167	1	1	0	0
[37308.79]	0.5388927778849728	CC/C=C/C[C@H]1C(=O)CC[C@H]1C(=O)C=C(C)C	234.33899999999997	3.4733000000000027	2	0	5	0
[17879840.]	0.7559163151453756	CSc1nsc(Sc2ccccc2)c1C	253.41700000000003	4.324620000000003	3	0	3	2
[14079.62]	0.060160736308307386	CC[C@H](C)[C@H](NC(=O)[C@@H](N)CC(C)C)C(=O)N[C@@H](CC(C)C)C(=O)N1CCC[C@H]1C(=O)N[C@@H](CCCCN)C(=O)N[C@@H](Cc1c[nH]cn1)C(=O)N[C@@H]	730.9560000000001	0.26179000000000807	9	8	22	1
[401687.62]	0.2870396767335366	CSSCSCSCS(C)CCC	276.583	4.377500000000003	4	1	9	0
[477.1641]	0.38201785732510857	C=C(CC[C@H](C)[C@H]1CC[C@@H]2C3=C(C(=O)C(C)C)CC[C@]32C)[C@@H]1CC[C@@H]1C[C@@H](O)CC(=O)O1	442.6400000000003	5.7834000000000065	4	1	8	0
[4254.3716]	0.23149912519955282	CCCCC[C@H](O)/C=C/C(=C/CCCCCC(=O)O)OC(C)=O	326.433	3.965900000000002	5	2	13	0
[6848813.]	0.5042866855865072	CC[C@H](C)CCCCC(C)C	156.313	4.2489000000000035	0	0	6	0
[23686.611]	0.5435753637025922	C=C[C@@]1(C)CC(=O)[C@H]2C[C@H]3[C@H](C)CC4=C(C)CC[C@@H]4[C@H]3CC[C@@]21C	326.52400000000006	5.956600000000006	1	0	1	0
[235393.92]	0.3538285629513226	COCCN(C[C@H]1CCN(c2ccc(F)cc2)c2ccc(F)cc2)c1C(=O)OCc1ccccc1	480.5550000000002	5.183200000000005	5	0	11	3
[1242113.4]	0.49051986767922323	Nc1ncnc2c1ncn2[C@H]1O[C@H](CO)[C@@H](O)[C@H]1O	267.245	-1.9800000000000006	8	4	2	2
[2.5280411e+08]	0.3730690127487666	O=C(O)CNC[C@@H](CO)CO	163.173	-1.7385999999999997	5	4	6	0
[2566.2188]	0.048776939166137	N=C(N)NCCC[C@H](N)C(=O)N[C@H](Cc1ccccc1)C(=O)N[C@@H](CCC(=O)O)C(=O)N[C@H](CCC(=O)O)C(=O)O	579.6110000000004	-1.9117299999999915	12	10	19	1
[1535611.4]	0.5767997786018174	NCC(=O)NS(=O)(=O)c1ccc(N)cc1	229.261	-0.9675999999999991	5	3	3	1
[185389.39]	0.5520914589252667	CC[C@H]1OC(=O)C(C)(C)O[C@H](C)[C@@H](O[C@H]2C[C@@](C)(OC)[C@@H](OC(=O)c3ccccc3)O2)CCN1C	493.59700000000026	3.5047000000000024	9	0	6	1
[3690.7603]	0.6614185442885194	CC1(C)O[C@@H]2CO[C@@H]3[C@@H]4CCC5=CC(=O)C=C[C@]5(C)[C@@]4(F)[C@@H](O)C[C@]3(C)[C@]2(C(=O)CO)O1	450.5030000000002	1.7976999999999994	7	2	2	0
[952477.56]	0.732582578322419	C[C@@]1(CCC(=O)O)[C@H](C)C[C@H](O)CC1	200.27799999999993	2.0384	3	2	3	0
[67.81427]	0.04692619490483997	CCCCC[C@@H](O)CC(=O)Nc1ccccc1C(=O)OCC(O)CNC(=O)CC[C@@H](C)CC(=O)N[C@H](CCC(=O)O)C(=O)N[C@H](CC(=O)O)C(=O)O	738.7880000000004	0.790400000000007	14	9	26	1
[92636.87]	0.4986652351571414	CC(=O)O[C@@H]1[C@@H](OC(C)=O)[C@@H](NC(=O)c2ccc(O)c(OCC(=O)COC(C)C)c2)O1	439.41700000000026	0.6720999999999997	10	2	10	1
[4162747.8]	0.6659105252835585	CC[C@H](SSC)[S@@](C)C(=O)CC	225.42399999999998	3.5690000000000026	3	0	5	0
[1032.6185]	0.4263174630164061	COc1cc(O)c2c(c1)C(=O)c1cc(C3=CCC(C)=C3CC[C@@]3(C)[C@@H](O)CC(=O)O3)cc(C(=O)O)c1C2	504.53500000000037	4.184500000000003	8	3	6	3
[1.8513796]	0.43808851525606146	COc1cc(C)c(-c2cc(-c3ccc(F)cc3)c(/C=C/[C@@H]3C[C@@H](O)CC(=O)O3)c(C(C)C)n2)cc1	475.56000000000023	6.074820000000007	5	1	6	3
[38685.35]	0.5956104613518248	C=CC[S@](=O)[C@@H](Cc1ccccc1)N[C@@H](CCc1ccccc1)C(=O)O	371.50200000000007	3.1655000000000015	4	2	11	2
[4.7221917e+08]	0.6238523859342106	NCC1CCC(C(=O)O)CC1	157.21299999999997	0.8361000000000001	3	2	2	0
[120563.875]	0.9196732083115332	O=C(O)[C@@H](Oc1ccccc1Cl)c1ccccc1Cl	297.13700000000006	4.198100000000002	3	1	4	2
[4.1076727]	0.15333169713624029	CC(=O)N[C@H]1c2c(ccc3c2O[C@H](CO)[C@@H](O)[C@H](O[C@H]4OC[C@](CC(=O)O)[C@@H](O)[C@H]4O)[C@@H]3C=C2C)O[C@@H]2[C@H](O)[C@H](O)[C@@H](O)[C@H]1C	638.6430000000005	-1.9862099999999956	14	9	6	1
[1247.3381]	0.2113718768442324	COc1cc(Cc2nc(-c3ccc(F)cc3)c(C(C)=O)n2-c2ccc(F)cc2)cc2cc(C)cc(CC)c12	510.5840000000003	7.643520000000006	3	0	7	5
[3208954.5]	0.7846092509723804	NC(=O)[C@@H]1C[C@]2(CC[C@@H]3C[C@H](C(=O)O)C[C@@H]32)CC1	251.32599999999996	1.7789999999999995	3	2	2	0
[9.1008285e+13]	0.6355593037342934	O=C1C(O)=Cc2c(F)cccc21	164.135	1.9209	2	1	0	1
[27624.639]	0.7101058430130474	COC(=O)[C@@]1(C)O[C@H]2[C@@H]3C[C@H](C)C4=CC(=O)C=C[C@]4(C)[C@@]3(F)[C@@H](O)C[C@@]21C	378.4400000000001	2.5237000000000007	5	1	1	0
[1252872.9]	0.6125193183423138	Cc1cc(O)cc(C)c1Cl	156.61199999999997	2.662440000000001	1	1	0	1
[9468114.]	0.5125069246930146	N[C@@H](Cc1ccc(O)c(O)c1)C(=O)O	197.18999999999997	0.052200000000000135	5	4	3	1
[6.1544134e+08]	0.42835665846738835	O=C(O)C(=O)C[C@H](O)C(=O)[O-]	161.08899999999997	-2.8589999999999995	6	2	4	0
[628.9149]	0.5236704922261959	C[C@@H](O)[C@@H](C(=O)O)[C@H]1CC[C@H]2[C@H]3[C@H](CC[C@@H]3C[C@H](O)CC4=CC(=O)CC[C@]4(C)[C@H]3CC[C@@]21C)C(=O)C3	500.67600000000044	4.562400000000005	6	3	3	0
[984004.75]	0.65083387330713	O=C(O)/C=C/c1ccccc1O	164.16	1.49	3	2	2	1
[1037010.25]	0.6969384886852025	Oc1cccc(-c2ccccc2)c1	170.211	3.0592000000000015	1	1	1	2
[404355.75]	0.47080379514367743	CCCCC/C=C\CCC(=O)O	170.25199999999998	2.9877000000000002	2	1	7	0
[4546747.5]	0.7836662657684441	COc1ccc([C@@H](OCCN(C)C)c2ccccn2)cc1	286.375	2.7578000000000014	4	0	7	2
[60720.88]	0.6387350574940294	CN1CCC[C@@H]1CCS[C@](C)(c1ccccc1)c1ccc(Cl)cc1	359.9660000000001	5.821000000000006	2	0	6	2
[136281.56]	0.7235674798261653	CCc1ccccc1/C=C/C(=O)N1CCC(Cc2ccccc2)CC1	333.475	4.7435000000000045	1	0	5	2
[857209.]	0.7253520435221954	CCOC(=O)CCN1CCc2ccccc21	219.284	2.0023	3	0	4	1
[259872.4]	0.26708914597727307	CCCCCCC[C@@H](C)CCCCCCCCCCCC(=O)O	326.565	7.358700000000008	2	1	18	0
[739349.44]	0.7820440728378009	CCCCCn1nc(C(=O)N2CCCCC2)c2cc(F)ccc21	317.40799999999996	3.9917000000000034	2	0	5	2
[673836.6]	0.8593539828048263	CN(C/C=C/c1ccc(Cl)cc1)C(=O)O	225.67499999999998	2.963000000000001	2	1	3	1
[294645.38]	0.5986793355755319	C=C[C@@]1(C)CC[C@@H]2[C@@H]3CCC4=CC(=O)CC[C@@H]4[C@H]3CC[C@@]21C	298.47	5.320500000000005	1	0	1	0
[5954.5264]	0.30648389372855767	C=C[C@H](C#CC#CCCCC(O)CCC(=O)O)OC(C)=O	292.331	1.5069	5	2	8	0
[35673520.]	0.6915773895824666	C/C=C/C(=O)N(CC)c1ccccc1C	203.28500000000003	2.9240200000000014	1	0	3	1
[991271.3]	0.2673318139614248	OC[C@@H]1O[C@@H](O)[C@@H](O[C@H]2O[C@H](CO)[C@@H](O)[C@H]2O)[C@H](O)[C@@H]1O	312.271	-4.758099999999994	10	7	4	0
[5760391.5]	0.730129884391084	CN(C)CCCOc1cccc2ccccc12	229.323	3.170300000000002	2	0	5	2
[1.4160999e+12]	0.5274612140237804	c1cc2sccc2s1	140.23199999999997	2.9628000000000005	0	0	0	2
[1.0830277e+13]	0.71301599918394	O=C(Cl)c1ccc(C(=O)O)cc1	184.578	1.7638	3	1	2	1
[9606.577]	0.8058613927728192	CN[C@H]1CC[C@@H](c2ccc(Cl)c(Cl)c2)c2ccccc21	306.236	5.179600000000004	1	1	2	2
[9901287.]	0.4183748008623572	N[C@@H](C/C=C/C[C@@H](O)C(=O)O)C(=O)O	203.194	-0.8198000000000001	6	4	6	0
[159886.08]	0.7280956070923307	C[C@]1(C(=O)O)CC[C@H]2[C@@H]3CCCC4=CC(=O)CC[C@]4(C)[C@H]3CC[C@@]21C	344.4950000000001	4.999300000000005	3	1	1	0
[304484.12]	0.7321055768966893	CNCCc1ccc(O)c(OC)c1	181.23499999999996	1.1626999999999998	3	2	4	1
[72740.98]	0.6342178268911357	CCC/C=C\CCC(C)(C)CC(=O)O	198.30599999999998	3.623800000000002	2	1	7	0
[212.26457]	0.465915504065424	CC(C)=CC(=O)OCC[C@H]1C[C@@H](C)C=C2C=C[C@H](C)[C@H](CC[C@@H]3C[C@@H](O)CC(=O)O3)C21	430.5850000000003	4.753300000000006	5	1	7	0
[3.792632e+13]	0.49165650235152397	Cn1ccnc1S	114.17299999999999	0.7087999999999999	1	1	0	1
[124.74868]	0.3700735420849879	CCOC(=O)C1=C(C)NC(C)=C(C(=O)OCC)C1c1ccccc1/C=C/C(=O)OC(C)(C)C	455.5510000000002	4.402500000000004	7	1	7	1
[429696.62]	0.5542817269345235	COC(=O)CCCC(=O)Nc1ccc(C(=O)c2ccc(Cl)cc2)cc1Cl	394.25400000000013	4.506200000000003	4	1	7	2
[15469.202]	0.48332860883651513	Clc1ccc(OCCC(Cn2ccnc2)c2ccc(Cl)cc2Cl)cc1	395.7170000000001	6.096200000000003	2	0	7	3
[1.3059258]	0.1737146459702228	CC(C)n1c(CC[C@@H](O)C[C@@H](O)CC(=O)[O-])c(-c2ccc(F)cc2)c(-c2ccccc2)c1C(=O)Nc1ccc(C(=O)O)cc1	601.6510000000002	4.677100000000004	7	4	13	4
[7689.4907]	0.6161837575710002	C[C@H](Cc1ccc(O)c(O)c1)NCCc1ccc(O)cc1	287.359	2.566700000000001	4	4	6	2
[1222.5848]	0.4673971931898219	C[C@@]1(O)NC(=O)[C@H]2C=C(CS[C@@H]3CN[C@H](C)[C@@H](O)[C@H]23)C1	298.408	-0.1584000000000001	5	4	0	0
[1203.0723]	0.5705611827284212	CC(C)C1=CC2=CCC(C)(C)CC[C@@H]2CC1C	232.41099999999994	5.361300000000005	0	0	1	0
[146579.58]	0.33314069487083925	COc1ccc([C@H](CN)C(=O)N[C@H]2[C@@H](O)[C@H](n3cnc4c(N(C)C)ncnc43)O[C@@H]2CO)cc1	471.51800000000026	-0.6211999999999973	10	4	8	3
[259056.58]	0.6806273869669338	NC(=O)[C@H]1CN(c2ccc(O)cc2)CC1=O	220.22799999999998	-0.11720000000000019	4	2	2	1
[57038.56]	0.4320711836449043	N#CC[C@](O)(CO)C[C@@H](O)CC(=O)O	203.19399999999996	-1.1508200000000006	6	4	6	0
[8224008.5]	0.31579851681418225	OC[C@@H]1O[C@](CO)(OC(=O)CO)[C@H](O)[C@@H]1O	238.192	-3.676599999999999	8	5	4	0
[4.6545174e+08]	0.43001493268881763	Sc1ncnc2nc[nH]c12	152.182	0.6416	3	2	0	2
[610762.25]	0.8383597745599246	CCN[C@H](C)Cc1cccc(C(F)(F)F)c1	231.26099999999997	3.2459000000000024	1	1	4	1
[1121837.]	0.5137772505164835	N#CC(C#N)=Cc1ccc(O)c(O)c1	186.17	1.52836	4	2	1	1
[5104.331]	0.7585053241168731	C[C@@H](CCC(=O)c1ccc(F)cc1)NC(=O)C(O)C(F)(F)C	317.307	2.3094	3	2	7	1
[135.21674]	0.3104231878532025	C=C[C@]1(C)C[C@@H](OC(=O)c2ccc(F)cc2)[C@H](OC(C)=O)[C@@H](C)[C@@H]1OC(=O)C[C@@H](O)CC(=O)O	480.4850000000003	2.6524	9	2	9	1
[14886.733]	0.5666610993386102	C=C(C)[C@H]1CC[C@H]2[C@@H]3CCC4=CC(=O)CC[C@]4(C)[C@H]3CC[C@]12C	312.49700000000007	5.710600000000006	1	0	1	0
[4474.918]	0.510429610342137	C#CCOc1ccc(OCCC(=O)OCCN(C)C)cc1	291.3469999999999	1.5722999999999998	5	0	9	1
[10350861.]	0.38165613613018917	O=P(O)(O)CNC(=O)NCCCl	216.56099999999998	-0.34040000000000026	4	4	4	0
[84124.94]	0.417881130247494	CCCCC/C=C/C(=O)N1CCCN(CCCCOc2ccc(C(N)=O)cc2)CC1	415.57800000000015	3.615300000000002	4	1	12	1
[24721.908]	0.5388605597174689	COc1cc(CNC(=O)CCCC/C=C/C(C)C)ccc1O	305.418	3.789600000000003	3	2	9	1
[5829465.5]	0.6963801707393672	COc1cc(CCCOc2ccccc2)cc(OC)c1OC	302.3700000000001	3.724000000000003	4	0	8	2
[431560.72]	0.8384598742611628	c1ccc(O[C@@H]2CCNCC2)N(CCN2CCCC2)cc1	289.42299999999994	2.0776999999999997	4	1	5	0
[67594.61]	0.6626006844775595	COc1cccc([C@@H]2SC(=O)N3CCCCC3c3ccc(Cl)cc32)c1	373.90500000000003	5.831800000000005	3	0	2	2
[6808.134]	0.6054218849208306	O=C1C=CC[C@@H]2[C@H]3CCC4=CC(=O)C=C[C@]4(O)[C@@]3(F)[C@@H](O)C[C@@]2(O)C1	348.3700000000001	0.9320999999999999	5	3	0	0
[33758.375]	0.36147115921069745	COc1cc(O[C@H]2O[C@H](COC(=O)CC(=O)O)[C@H](O)[C@H]2O)ccc1O	358.299	-0.7557999999999998	10	4	7	1
[20809.24]	0.6907003010913859	CC(C)C1=CC[C@@]2(C)C3=CC(C[C@@H]4C[C@@H](O)CC(=O)CC[C@]4(C)[C@H]3C(=O)O)[C@H]21	386.53200000000015	4.382200000000004	4	2	2	0
[1427824.2]	0.4822946675996652	OC[C@@H]1O[C@H](n2cnc3c(=O)[nH]cnc32)[C@H](O)[C@@H]1O	268.22900000000004	-2.268899999999999	7	4	2	2
[58.217148]	0.37051678390601706	COc1cc(-c2cc(-c3ccccc3)nc(C(C)C)c2/C=C/[C@@H]2C[C@@H](O)CC(=O)O2)cc(CC)c1OC	501.6230000000004	6.198300000000008	6	1	8	3
[47836.176]	0.4497813711515098	C=C1CC[C@@H](OC(=O)C(C)CO)C[C@@H](OC(=O)C(C)C)[C@@H]1O	314.378	1.1953999999999998	6	2	5	0
[506478.75]	0.5842361578235642	C[C@]12CC[C@@H]3c4ccc(OC(=O)c5ccccc5)cc4CC[C@H]3[C@@H]1CC[C@@H]2O	376.4960000000002	5.122800000000005	3	1	2	2
[73264776.]	0.38218395046799064	O=P(O)(O)OC[C@H](O)CO	172.07299999999998	-1.5511000000000001	6	4	4	0
[2963114.8]	0.8012586557519523	N[C@@H](CSc1cccc(F)c1)C(=O)N1CCC[C@H]1C(=O)O	312.366	1.3207	5	2	5	1
[75.58594]	0.306794509623964	COc1cc(-c2cc(-c3ccccc3)c(-c3ccc(F)cc3)nc2C(C)C)cc(CCC)c1O	455.57300000000026	8.011800000000004	3	1	7	4
[3.6998836e+10]	0.6230866083622608	C=C(C(=O)O)C(C)(CC)C(=O)O	172.17999999999998	1.1281	4	2	4	0
[265840.34]	0.30873682646934075	N[C@@H](CSS)C(=O)NCC(=O)N[C@H](Cc1ccccc1)C(=O)O	357.45700000000005	-0.18000000000000022	6	5	9	1
[998.5007]	0.5918276155807052	Cc1cc(C)c(NC(=O)c2ccc(Cl)cc2)c(-c2ccc(F)cc2)c1C(=O)O	397.83300000000014	5.713440000000004	3	2	4	3
[83932.45]	0.8585249056143486	Cc1cc(C(C)(C)C)c(O)c(C)c1CC1=NCCN1	260.3809999999999	2.850740000000001	2	2	2	1
[136505.3]	0.44728073839925553	CS(=O)(=O)CCCCCCCCOS(C)(=O)=O	286.41499999999996	1.3478000000000003	5	0	10	0
[110942.35]	0.7944691622985086	Cc1ccc(Cc2nc(N)nc(N)c2)cc1	214.27200000000002	1.54022	4	2	2	2
[85018.09]	0.8023121301804756	O=C(NC1CCCCC1)c1ccccc1O	219.28400000000005	2.454700000000001	2	2	2	1
[113.87515]	0.4074076738749893	CC[C@@H]1CCN[C@H](C(=O)C[C@@H](O)C[C@@H](O)CC(=O)O)[C@H]1Cc1ccccc1O	393.48000000000013	1.4848	7	5	10	1
[67475240.]	0.4597542756034338	O=C(O)CCC/C=C/C(=O)O	158.153	0.8821000000000001	4	2	5	0
[19688844.]	0.4309127051972632	O=C(N/N=C/c1ccc([N+](=O)[O-])o1)c1cc([N+](=O)[O-])cc([N+](=O)[O-])c1O	365.21400000000006	1.4736999999999998	9	2	6	2
[46573.67]	0.38494062080806524	C=C[C@@H](O)C#CCCCCCC(=O)O	196.24599999999998	1.5718	3	2	6	0
[1.1062331e+09]	0.4958605890988277	C[C@H]1CC(=O)C2=C[C@H](C)[C@H]12	136.194	1.7875999999999999	1	0	0	0
[398820.22]	0.7782845626939986	CC(=O)OC[C@]1(O)C[C@@H]2[C@H]3CCC4=CC(=O)CC[C@]4(C)[C@H]3CC[C@@]21C	346.46700000000016	3.4224000000000023	4	1	2	0
[1219.7393]	0.4298292584463983	COc1cc([C@@H]2c3cc4c(cc3[C@H](O[C@@H]3O[C@@H]5CO[C@@H](C)O[C@H]5[C@H](O)[C@H]3O)[C@H]3COC(=O)[C@H]23)OCO4)cc(OC)c1O	588.5620000000004	1.3385999999999993	13	3	5	2
[518358.03]	0.5909572752576517	COc1cc(O)c(C(=O)CCCCN2CCCC2)c(OC)c1	307.38999999999993	2.858200000000001	5	1	8	1
[84969.13]	0.11156565296182563	CC[C@H](C)[C@H](NC)C(=O)N[C@@H](C(=O)N[C@@H](CC(=O)O)C(=O)O)C(=O)N[C@@H](CC(=O)O)C(=O)O	476.43900000000025	-2.8064999999999936	12	8	15	0
[1151100.8]	0.456611324590184	CSCCCCSC#N	161.29500000000002	2.3438800000000004	3	0	5	0
[44.90994]	0.5612867052817248	CC[C@@](C)(N)C(=O)O[C@H]1C[C@@H](O)C=C2C=C[C@H](C)[C@H](CC[C@@H]3C[C@@H](O)CC(=O)O3)C21	421.5340000000003	2.0015999999999994	7	3	6	0
[8189649.5]	0.6143085768680232	Cc1cccc(O)c1NC(=O)C(C)N	194.23399999999998	0.9863199999999999	3	3	2	1
[457462.47]	0.715320210715463	COc1cccc(/C=C/C(=O)O)c1O	194.18599999999998	1.4986	4	2	3	1
[397614.8]	0.6688402691635917	O=C(/C=C\c1cccc(O)c1)OCCc1ccccc1	268.31199999999995	3.191300000000002	3	1	5	2
[13152423.]	0.21968848409717737	NS(=O)(=O)OCCCCOOP(=O)(O)O	265.17999999999995	-0.9723999999999999	8	3	8	0
[4951307.]	0.6104224211534984	Cn1ncnc1[C@@H]1C[C@H](O)C[C@@H]1O	183.21099999999998	-0.5856999999999999	4	2	1	1
[7.3979847e+12]	0.520631018455888	CC1(C)[C@H]2CC[C@]1(C)C(=O)C2	152.237	2.401700000000001	1	0	0	0
[173247.12]	0.6024400330274032	O=C1O[C@H]2CC(COC(=O)C(c3ccccc3)C2=O)C(=O)N1CCC(=O)O	375.3330000000002	0.7244999999999999	8	1	4	1
[448.41287]	0.2780462592535935	C[C@@H]1C[C@@](N)(C(=O)O[C@H]2C[C@@H](C)C[C@H](N)[C@H]2O)[C@H](C)[C@H](CC[C@@H]2CC[C@@H](O)CC(=O)O2)C[C@H](O)[C@@]1(C)O	528.6870000000005	0.7447000000000026	10	6	5	0
[9506568.]	0.6428118375587434	CCN(CC)CCN1CCCCC1	184.32699999999994	1.8141	2	0	5	0
[1629.9872]	0.2694164726101051	COc1cc(O)c2c(c1)C(=O)c1cc(C3=CCC(C)=C3CC[C@@]3(C)[C@@H](O)CC(=O)O3)c(N)c(CC(=O)O)c12	519.5500000000004	3.7718000000000007	9	4	7	3
[22502.86]	0.10497167834972752	CCCCC[C@H](O)/C=C/C(=C\CCCCCCC)OC(=O)OCC[N+](C)(CC)C	412.63500000000016	5.977700000000007	4	1	17	0
[53.039875]	0.4090872997217439	O=C(O)[C@H](O)CC[C@@H](O)/C=C/n1c(C(F)(F)F)nc(-c2ccc(F)cc2)c1-c1ccc(F)cc1	482.40500000000014	4.571400000000002	5	3	8	3
[241996.6]	0.7521723112643077	CS(=O)(=O)CCCCCNC(=O)Nc1ccccc1	284.38100000000003	2.0229999999999997	3	2	7	1
[3052719.2]	0.7851810439614954	CC(C)C(=O)C(c1ccccc1)c1ccccc1	238.33	4.043600000000003	1	0	4	2
[282.0045]	0.22806827736241872	COc1c(O[C@@H]2O[C@H](C)[C@@H](O[C@H]3C[C@@](C)(OC)[C@H](OC(=O)[C@@H](O)C(=O)O)[C@H](C)O3)[C@H](CO)[C@@H]2O)ccc2ccccc12	594.6100000000001	1.223900000000002	13	4	10	2
[19281.482]	0.8320426013908062	Oc1ccc(CC[C@@H](O)CCc2ccccc2)cc1	256.34499999999997	3.318500000000002	2	2	6	2
[1430187.4]	0.48025754849873664	ClCC(Cl)Cl	133.405	2.0289	0	0	1	0
[9491.018]	0.41515872278976723	COc1cc([C@H]2Oc3ccc(OC)cc3O[C@@H]2COC(=O)C(C)(C)C)cc(-c2ccc(O)cc2)c1OC	508.5670000000003	5.555400000000007	8	1	7	3
[7883950.]	0.4872044921300356	Cc1coc(C)n1	97.117	1.29144	2	0	0	1
[9.6501344e+08]	0.5409744937836245	CC[C@@H](C)C(N)=O	101.149	0.5178000000000001	1	1	2	0
[3.4592208e+08]	0.6822997553866551	Cn1c(=O)c2c(ncn2CC2OCCO2)n(C)c1=O	266.25699999999995	-1.1933999999999994	5	0	2	2
[226.83534]	0.36509171070347385	COc1cc(-c2cc(-c3ccccc3)nc(C(C)C)c2/C=C/[C@@H]2C[C@@H](O)CC(=O)O2)cc(CCC)c1	485.62400000000036	6.579800000000008	5	1	8	3
[594271.]	0.5743458343271476	C=C(C)CCc1ccccc1	146.23299999999998	3.1953000000000014	0	0	3	1
[6173.214]	0.7059638825379142	C=CC(=C)CC[C@@]1(C(=O)O)CC[C@H]2C(C)(C)CCC[C@]21C	290.447	5.206200000000004	2	1	5	0
[28418.564]	0.7178241415925645	C=C(C)[C@@H]1CCC(=O)C(CCC(=O)O)=C1O	224.25599999999997	2.2184999999999997	4	2	4	0
[14647.943]	0.5302273024334375	CC(=O)/C=C1CC(=O)OC(C)(C)CC(C)(C)CC1	252.35399999999993	3.4238000000000026	3	0	1	0
[8547344.]	0.6373688859267749	NC(=O)Cc1ccccc1	135.16599999999997	0.7143999999999999	1	1	2	1
[3886940.5]	0.502371979111158	CC(=O)O[C@H](C(=O)O)CC(=O)[O-]	175.11599999999996	-1.857299999999999	6	1	4	0
[83012.305]	0.6649515564043438	O=C(CCCN1CC=C(n2c(=O)[nH]c3ccccc32)CC1)c1ccc(F)cc1	379.4350000000002	3.6784000000000026	3	1	6	3
[31710.064]	0.6440366667524915	CC(C)CCC/C(C)=C/C(=O)O	170.25199999999998	2.8436000000000003	2	1	5	0
[2912361.2]	0.7631116179813219	CC(C)COC(=O)C(c1ccc(C)cc1)c1ccccc1	282.383	4.326120000000004	2	0	5	2
[54.152176]	0.39312519079940017	COC(=O)c1c(-c2ccccc2)c(-c2ccc(F)cc2)c(CC[C@@H](O)C[C@@H](O)CC(=O)[O-])n1C(C)C	496.55500000000035	3.513200000000003	6	2	11	3
[59639.86]	0.5268459972762434	CCCCCC(=O)/C=C\c1ccc(OC)cc1	232.32299999999998	3.857800000000003	2	0	7	1
[7838.192]	0.7555508763622044	CC(C)(C)c1cccc(C(=O)c2ccc(Cl)cc2)c1OC	302.80100000000004	4.877100000000005	2	0	3	2
[96367.7]	0.7184003114473073	O=C(O)C1=CN(CCCN2CCCC[C@H]2COc2ccccc2)CC1=O	358.43800000000005	2.1632	6	1	8	1
[814.5655]	0.0668459028219539	CCCCC[C@@H](O)CC(=O)N(CC(C)C)C(=O)N1CCC[C@H]1C(=O)N[C@@H](CCCCN)C(=O)N[C@@H](Cc1ccccc1)C(=O)N[C@@H](CCC(=O)O)C(=O)	744.9310000000004	2.2765000000000093	10	6	24	1
[1.5874715]	0.3501545188154132	COc1ccc(OC2C[C@@H](O)C[C@H](/C=C/c3c(-c4ccc(F)cc4)nc(N(C)S(C)(=O)=O)nc3C(C)C)O2)c(OC)c1	601.6970000000001	4.777300000000004	9	1	10	3
[1316.3031]	0.266174282656717	CCCCCC(=O)C1=C(C)NC(C)=C(C(=O)OC(C)C)C1c1cccc([N+](=O)[O-])c1	414.5020000000001	4.9306000000000045	6	1	9	1
[33475.066]	0.35616404343455993	CCCCC/C=C\CCCCCCCCC(=O)O	254.4139999999999	5.328300000000004	2	1	13	0
[8731433.]	0.6911954195243533	COc1cc(OC)c(C(=O)CCCN2CCCC2)c(OC)c1	307.39	2.7711000000000015	5	0	8	1
[101657.21]	0.5901374884359613	C/C(=C\CO)C(=O)O[C@H]1CCCCN1CCOC(=O)c1ccc(F)cc1	365.40099999999995	2.276300000000001	6	1	7	1
[12816.253]	0.6111595425486799	C=CC1=C(C)[C@H]2CC[C@@]3(C)C(=O)C[C@@H](O)C[C@@H]3C(=O)[C@H]1[C@@]2(C)CC[C@@H](O)CC(=O)O	418.5300000000002	3.066200000000001	6	3	6	0
[23480832.]	0.551662995519089	O=C1CC2(CCCC2)CC(=O)N1CCCCN1CCN(c2ncccn2)CC1	385.5120000000001	2.0881999999999996	6	0	6	1
[8764537.]	0.49804409131454347	CCCCCCNC(=N)N1CCOc2ccccc2OC1=O	305.37800000000004	2.9844700000000017	4	2	5	1
[3.8769838e+09]	0.6890501384384241	NC(=O)c1cc2ccccc2o1	161.15999999999997	1.5317	2	1	1	2
[280094.94]	0.8470808331255848	CCN(CC)c1ccc(OCC(=O)NC(C)=O)cc1	264.32499999999993	1.5743	4	1	6	1
[24136.447]	0.6330521946140083	CC(=O)[C@H]1CC=C2[C@H]3CCC4=CC(=O)CCC[C@]4(C)[C@H]3CC[C@@]21C	326.4800000000001	5.033700000000005	2	0	1	0
[2139748.]	0.6677358579938898	CC1=C2[C@@H](O)[C@]3(C)CC[C@H]4[C@@H](O)CC[C@@H]4[C@@H]3C(=O)CC[C@@]2(C)[C@H]1C	332.48400000000015	3.486100000000002	3	2	0	0
[1117813.1]	0.7379681315044608	NCc1cccc(NS(=O)(=O)c2ccc(N)cc2)c1	277.349	1.5283000000000002	4	3	4	2
[101907.055]	0.8460610896604897	CC(C)[C@@H]1CC[C@@H](C(=O)N[C@H](Cc2ccccc2)C(=O)O)CC1	317.42900000000014	3.2609000000000012	3	2	6	1
[27349.11]	0.3059748162224562	O=C1c2cccc(OCCCC(=O)OCCN(CCCl)CCCl)c2cc1	400.3020000000001	3.377900000000002	5	0	12	1
[6460.434]	0.5501689324936319	CO[C@@H]1O[C@H](COC(C)=O)C[C@H](OC(=O)CC(C)C)[C@@](CCCN(C)C)[C@H]1O	402.5080000000002	1.5459899999999993	8	1	10	0
[2720136.5]	0.8143349412643328	Nc1ccc(S(=O)(=O)Nc2nccs2)cc1	255.32400000000004	1.5261	4	2	3	2
[841423.9]	0.4475281290268973	C/C=C(/C)C(=O)O[C@@H]1C2C(=O)N(C)C2=CC[C@@H](C)[C@H]2CC[C@@H]21	303.40200000000004	2.9025000000000016	3	0	2	0
[1147961.]	0.3732299828704284	C=C1[C@@H]2C[C@H](O)[C@]3(CCc4ccoc4C[C@H](C)[C@@]3(C)CC2)[C@H]1OC(=O)C=O	372.4610000000001	3.2386000000000017	5	1	2	1
[9907124.]	0.6352235376935838	CCCC[C@H](C)C[C@H](O)CCC(=O)O	202.29399999999995	2.4284999999999997	3	2	8	0
[612708.5]	0.4561975032218859	CCCS[C@@H](CC)SSCc1ccccc1	272.50399999999996	5.447300000000005	3	0	8	1
[112581.7]	0.8326610784751867	COC1=CC(=O)C[C@@H](C)[C@]12Oc1c(Cl)c(OC)cc(OC)c1C2=O	352.7700000000001	2.8103000000000007	6	0	3	1
[61.641453]	0.5061018759440371	CC(C)c1nn(-c2ccccc2)c(-c2ccc(F)cc2)c1CCC(O)C[C@@H](O)CC(=O)[O-]	439.5070000000003	2.9863000000000017	5	2	10	3
[38428.137]	0.7334520122902755	C=C1[C@H](OC(=O)C[C@H](O)c2ccc(OC)cc2)C=C(Cl)C(=O)N(C)c2ccccc21	427.8840000000002	3.8430000000000026	5	1	5	2
[13337.679]	0.35210117154039805	O=[N+]([O-])c1cc([As](=O)(O)O)ccc1O	263.037	-1.1386000000000003	6	3	2	1
[629967.9]	0.7782845626939986	COC(=O)C[C@]1(O)C[C@H]2[C@@H]3CCC4=CC(=O)CC[C@]4(C)[C@H]3CC[C@@]21C	346.46700000000016	3.4224000000000023	4	1	2	0
[34791360.]	0.5481215278967152	CC1(C)[C@@H](O)CC2=CCC[C@]21C	166.26399999999998	2.5037000000000003	1	1	0	0
[104344.91]	0.7621973154735512	C[C@]1(O)C=C[C@](C)(CCC[C@H]2[C@@H](O)CC[C@@H]2C)CC1	266.425	3.671000000000003	2	2	4	0
[473904.8]	0.7347494524480611	C=CC(=C)CC[C@@]1(C(=O)O)CC[C@H]2CC[C@@H]1C2	234.33899999999994	3.789900000000003	2	1	5	0
[459216.12]	0.6926980508612053	C=CC[S@](=O)C[C@H](NC(=O)Cc1ccccc1)C(=O)O	295.36	0.7331999999999994	4	2	8	1
[417022.3]	0.8391830764635471	CNC[C@@H](C)Cc1cccc(C(F)(F)F)c1	231.26099999999997	3.1034000000000015	1	1	4	1
[38554252.]	0.7394044353358971	CC(=O)OCc1ccccc1C(=O)O	194.18599999999998	1.4479	4	1	3	1
[4307656.5]	0.5653237239772133	CC(C)(C)OC(=O)OCCOC(=O)C(C)(C)C	246.30299999999994	2.527400000000001	5	0	3	0
[245966.23]	0.6282498416557439	C=C(C)[C@H]1[C@@H]2CCC3=CC4=CC(=O)CC[C@@H]4[C@]3(C)CC[C@@H]12	282.42699999999996	4.850500000000005	1	0	1	0
[170716.4]	0.5572349890538842	C(=C1\CCCC[C@@H]1C2=CCN1CCC(c3nsc4ccc(F)cc34)C2)CC1	382.5480000000002	6.061500000000006	2	0	1	2
[1960.2021]	0.7541053298167572	Cc1ccc(-c2cc(C(F)(F)F)nn2-c2ccc(S(N)(=O)=O)cc2)cc1	381.3790000000001	3.5139200000000006	3	1	3	3
[1.4382211e+11]	0.439182605180169	O=[N+]([O-])c1ccc([As](F)F)cc1	235.02099999999996	1.2289999999999999	2	0	2	1
[39.88674]	0.13565562884487742	O=C1C[C@H](O[C@H]2O[C@H](CO)[C@@H](O)[C@H](O[C@H]3O[C@H](C(=O)O)[C@@H](OC(=O)[C@H](O)[C@H](O)[C@H]3O)[C@H]2O)[C@H](O)[C@@H](O)[C@@H]1O)c1ccc(O)cc1	650.5390000000003	-5.866399999999988	19	11	3	1
[4503.856]	0.495004787531888	CC[C@@]1(OC(=O)C[C@@H](O)C[C@H](OC(=O)c2ccc(F)cc2)c2ccccc2)C(=O)O1	416.4010000000001	3.071200000000001	7	1	9	2
[826.764]	0.5555188933830204	CC(C)(O[C@H]1O[C@@H](C(=O)c2ccc(F)cc2)C(C)(c2ccc(F)cc2)C(=O)O)[C@H](O)[C@@H]1O	450.4340000000001	2.4319	7	3	7	2
[208867.9]	0.5666610993386102	C=C[C@@]1(C)CC[C@@H]2[C@@H]3CCC4=CC(=O)CC[C@]4(C)[C@H]3CC[C@@]21C	312.49700000000007	5.710600000000006	1	0	1	0
[4181.8843]	0.6268005555997375	C/C(=C\CNc1ccc(OCC(=O)O)cc1)CCc1cccc(OC)c1	355.434	4.149600000000003	5	2	10	2
[17439.379]	0.847697894583369	O=C1Nc2ccc(Cl)cc2C(c2ccccc2Cl)=NC1O	321.163	3.1013000000000015	2	2	1	2
[302305.4]	0.8901174022373485	Cc1cccc(Oc2ccccc2C(=O)O)c1C	242.274	3.7939400000000028	3	1	3	2
[238737.64]	0.7606825307938461	CC(=O)OC[C@@]1(O)CC[C@H]2[C@@H]3CCC4=CC(=O)CC[C@]4(C)[C@H]3CC[C@@]21C	360.4940000000002	3.8125000000000027	4	1	2	0
[198347.52]	0.7941464826185811	COc1ccc(Br)cc1C(=O)NC1CCN(Cc2ccc(F)cc2)CC1	421.31000000000023	3.9912000000000027	3	1	5	2
[19809.41]	0.4493831432285027	CCN(CC)CCCC(C)Nc1c2ccc(Cl)cc2nc2ccc(OC)cc12	399.9660000000002	5.972400000000006	4	1	9	3
[469240.78]	0.732972735378759	C[C@]12CC[C@H](O)C[C@@H]1CC[C@@H]1[C@@H]2CC[C@]2(C)C(=O)CC[C@@H]12	290.447	3.959100000000003	2	1	0	0
[7890268.]	0.7449833935508728	C[C@H]1CC[C@@]2(C(=O)O)CC[C@@]3(C)C(=O)C4=CC(=O)C=C[C@]4(C)[C@H]3CC[C@@]21C	370.48900000000015	4.344400000000004	4	1	1	0
[16776.12]	0.6430854150565901	Cc1ccc(-n2cc(C(C)(C)C)n(-c3ccc(F)cc3)c(C)c2)cc1	336.45400000000006	6.209520000000006	2	0	2	2
[89038.91]	0.8079174192262034	Oc1ccc([C@@H]2Oc3ccccc3[C@@H](O)C2)cc1	242.274	2.9494000000000007	3	2	1	2
[3939875.8]	0.6032218615405038	COC(=O)CC(=O)Nc1ccccc1C	207.229	1.49662	3	1	3	1
[188216.38]	0.46413554194934914	CCCCOCc1ccc(OCC(=O)OCCN(C)C)cc1	309.40599999999995	2.4869000000000003	5	0	11	1
[22388.934]	0.26341943066424184	Nc1nc(N)c2nc(CNc3ccc(C(=O)N[C@@H](CCC(=O)O)C(=O)O)cc3)cnc2n1	440.42000000000024	0.24409999999999987	12	6	9	3
[972364.56]	0.8857082789103226	O=C(NCN1CCOCC1)c1cccc(Cl)c1	254.71699999999998	1.3595	3	1	3	1
[351562.4]	0.7826093518285594	COc1cc(O)cc(C(=O)CCCN2CCCC2)c1OC	293.36299999999994	2.4681000000000006	5	1	7	1
[715.59534]	0.39895528849748824	CC(C)CCC[C@@H](C)[C@H]1CC[C@@]2(C(C)O)C3=CCC4C(C)(C)[C@@H](O)CC[C@]4(C)C3CC[C@]12C	458.7710000000003	7.775800000000011	2	2	6	0
[1280613.8]	0.7270334657214567	CCCc1c(Cl)c2c(cc1Cl)C(=O)OC21CCCC1	299.1970000000001	4.885600000000004	2	0	2	1
[512378.12]	0.51277061762797	CCC[C@H](CC(=O)O)C(=O)NCCCO	217.26499999999996	0.37599999999999995	4	3	8	0
[2.5154638e+12]	0.43915053733574155	C[C@H]1OCCC1=O	100.11699999999999	0.36430000000000007	2	0	0	0
[1.2747016]	0.23458125984614386	COc1cc(CCNC(=O)c2c(-c3ccc(F)cc3)c(-c3ccc(F)cc3)c(CC[C@@H](O)C[C@@H](O)CC(=O)[O-])n2C(C)C)c1	607.6740000000002	4.455900000000004	6	3	15	3
[9252.68]	0.3484886064616511	C=C(C)[C@@H]1CCC(=O)C(CCCN1C(c1ccccc1)c1ccccc1)CCc1ccccc1	451.65400000000017	7.4148000000000085	2	0	7	3
[2.8220042e+08]	0.44068114462054087	C[C@@H]1CCCC(=O)O1	114.14399999999999	1.1019999999999999	2	0	0	0
[504692.84]	0.798647079467136	COc1cc(-c2nc3ccccc3[nH]2)cc(OC)c1OC	284.31500000000005	3.255700000000001	4	1	4	3
[32234.564]	0.2240806606528863	CC[C@H](C)[C@H](N)C(=O)N[C@H](C(=O)N[C@@H](C)C(=O)N[C@@H](CCC(=O)O)C(=O)O)C(C)C	430.50200000000024	-0.5604999999999947	8	6	13	0
[597.2213]	0.11771417808347256	CSCC[C@H](NC(=O)[C@@H](Cc1ccccc1)NC(=O)[C@@H](N)Cc1ccccc1)C(=O)N[C@@H](C)C(=O)N[C@@H](CC(=O)O)C(=O)O	629.7360000000003	0.07060000000000655	10	7	18	2
[1409.7461]	0.13350523647455984	OC[C@@H]1O[C@@H](O[C@@H]2[C@H](O)[C@@H](O[C@H]3O[C@H](CO)[C@@H](O)[C@H](N3CO)CC3)[C@@H]3O)[C@@H](CO)[C@H](N2CCO)[C@H](O)[C@@H]1O	556.5620000000004	-6.390099999999987	16	10	8	0
[280604.5]	0.5210163420182938	CCCCC/C=C/C(=O)N1CCCN(Cc2ccc(N(C)C)cc2)CC1	357.5420000000001	3.9234000000000036	3	0	8	1
[151571.97]	0.6470150791604823	O=C(O)CCC/C=C/C(=O)N1CCCN(c2ccccc2)CC1	316.40100000000007	2.5364000000000004	4	1	6	1
[161728.5]	0.8215995486924976	CC(C)Cc1ccc([C@@H](C)C(=O)O)cc1	206.28499999999997	3.073200000000001	2	1	4	1
[4777.5107]	0.3404990873765611	COc1cc(C[C@H](CNC(=O)Cc2ccccc2)c2ccccc2)ccc1-c1cccc(O)c1	451.56600000000014	5.753000000000006	3	2	9	4
[38527.99]	0.27308923683818775	CC(C)N(CCOCCO)COC(=O)CC(=O)Nc1ccccc1	338.404	1.2351999999999996	6	2	11	1
[19924504.]	0.4687855098011332	CCCCC	72.151	2.1965000000000003	0	0	2	0
[969458.94]	0.6307145846196149	N/C(C[C@H](O)CO)c1ccccc1	181.235	0.4296999999999999	3	3	4	1
[24207.104]	0.6417375272395429	O=C(O)CCC/C=C/C(=O)N1CCCN(c2cccc(F)c2)CC1	334.3910000000001	2.6755000000000013	4	1	6	1
[50509.418]	0.7350124347335913	N#Cc1ncc(N)c(Cc2ccc(Cl)cc2)c1Nc1ccccc1	334.81000000000006	4.523280000000002	4	2	4	3
[1417277.8]	0.4860799811760921	CC(C)=C[C@H]1C[C@H](C)[C@]2(CC[C@]3(C)C[C@@H]4C(C)=CC(=O)[C@H]4/C(C=O)=C\C[C@H]32)O1	382.5440000000001	5.213200000000005	3	0	2	0
[276218.34]	0.473149343467928	CC(/C=C/C=C(\c1ccccc1)c1ccccc1)c1ccccc1	310.44000000000005	6.4782000000000055	0	0	5	3
[431.97656]	0.705556651732982	COc1c(O)cc2c(=O)c(-c3ccc(F)cc3)c(CCC[C@@H](O)CC(=O)[O-])c2c1	399.39400000000023	2.318199999999999	6	2	8	2
[700353.2]	0.46325145988792554	O=c1[nH]c(F)nc2c1ncn2[C@@H]1O[C@H](CO)[C@@H](O)[C@@H]1O	286.21900000000005	-2.1298000000000004	7	4	2	2
[87363.21]	0.6990906962009988	C[C@@H]1[C@@H]2C3=CC(=O)C=C4C[C@@H](c5ccccc5)C[C@@H]4[C@@H](O)C[C@@H]3C[C@H]2[C@]1(O)C(=O)O	408.49400000000014	3.084400000000001	5	3	2	1
[383610.4]	0.13243848868399263	N[C@@H](Cc1o[nH]c(=O)c1F)C(=O)N1CCC[C@H]1C(=O)N[C@@H](CCC(=O)O)C(=O)NCC(=O)NCC(=O)O	530.4660000000003	-3.3655999999999944	11	7	13	1
[200151.33]	0.8976823731418612	COc1ccc([C@@H](CN(C)C)C2(O)CCCCC2)cc1	277.4079999999999	3.0356000000000014	3	1	5	1
[7678.631]	0.860782458230497	O=C(O)c1cc(-c2ccc(F)cc2F)ccc1O	250.19999999999996	3.035600000000001	3	2	2	2
[1197.9368]	0.420195987729204	C=C(C)[C@@H](C)CC[C@@H](C)[C@H]1CC[C@@]2(C)C3=CCC4=CC(=O)CC[C@]4(C)[C@H]3CC[C@@]21C	408.67000000000024	8.073200000000009	1	0	5	0
[7347.25]	0.6973727185676039	C[C@@]1(CO)[C@H]2CC[C@H]3[C@@H]4CCC5=CC(=O)C=C[C@]5(C)[C@H]4[C@@H](C)CC[C@]3(C)[C@]2(C(=O)CO)O1	442.5960000000003	3.6280000000000032	5	2	3	0
[141928.42]	0.7887376137241888	COc1ccc([C@H]2O[C@H](CO[C@H]3C[C@H](OC)[C@@H](O)[C@H]3O)[C@@H](C)O2)cc1	354.399	1.0233999999999996	7	2	6	1
[1.9743958e+09]	0.5769859075060916	COCc1ccco1	112.12799999999997	1.426	2	0	2	1
[1207337.8]	0.42626613409135133	CCCCC/C=C/C(=O)N(CCCN1CCCC1)c1cccc(OC)c1	358.526	4.650600000000004	3	0	11	1
[1863.7919]	0.41544060321244264	CC(=O)O[C@@H]1[C@@H](OC(C)=O)[C@@H](OC(=O)CC(C)C)[C@@H]1CC[C@@H](O)CC(=O)O	388.4130000000001	1.0532999999999986	9	2	10	0
[1181775.8]	0.5407315643309687	N#C/C(=C\c1ccccc1)c1ccccc1	205.26	3.7507800000000024	1	0	2	2
[101590.04]	0.5619104029125207	CCC(=O)OCc1cccc(OC(O)CNC(C)C)c1	281.35200000000003	1.835	5	2	8	1
[535687.44]	0.6893709827759431	Cc1nnc2n1-c1ccc(Cl)cc1C(c1ccccc1)=NC2	308.77200000000005	3.5801200000000017	2	0	1	3
[2416153.]	0.26035438186999604	OC[C@@H]1O[C@@H](OC[C@@H]2O[C@H](CO)[C@@H](O)[C@H]2O)[C@H](O)[C@H](O)[C@@H]1O	326.298	-4.715599999999994	10	7	5	0
[7258.8486]	0.604208302901705	C[C@@H]1O[C@H](/C=C/C(C)=C/C=C/C(C)=C/C(=O)O)C(C)(C)[C@@H]1O	306.40200000000004	3.250400000000002	4	2	5	0
[35097.8]	0.6723815616456493	C[N+]1(C)CCC[C@@H]1COC(=O)C(O)(c1ccccc1)c1ccccc1	340.44300000000004	2.7045000000000003	3	1	5	2
[225454.44]	0.7429963117414636	C[C@]12C[C@H](OC1=O)[C@@H]1CC[C@@]2(C)[C@H]1CC[C@]2(C)CC[C@@]2(O)C(=O)CO	350.4550000000001	2.2271000000000005	5	2	5	0
[19496.695]	0.7585817118467203	CC(C)C(=O)[C@@]1(O)CC[C@H]2[C@@H]3CCC4=CC(=O)C=C[C@]4(C)[C@@]3(F)[C@@H](O)C[C@@]12C	390.4950000000001	3.3134000000000023	4	2	2	0
[8333.231]	0.5492752820649197	C[C@@H](O)c1cc2c(c(O)c1C/C=C(\C)CCC(=O)O)C(=O)OC2	320.341	2.4695	6	3	6	1
[4474660.]	0.6272692040948417	CNCc1ccncc1	122.17099999999996	0.8009999999999999	2	1	2	1
[126416.75]	0.4283191768058124	CC/C=C\C/C=C/C=C/C=C/C=C/c1ccccc1	250.38500000000002	5.724700000000006	0	0	7	1
[1223503.5]	0.7280779620045265	Nc1ccc(Cc2ccc(N)cc2)cc1	198.269	2.4418000000000006	2	2	2	2
[56874496.]	0.8540302270880286	Cc1ccc(C(=O)c2ccc(CC(=O)O)n2C)cc1	257.289	2.1916200000000003	3	1	4	2
[15714.215]	0.4786691729449093	COc1cc2c(cc1OC)C(=O)c1cc(C)c(OC)c(CC=C(C)C)c1O2	368.42900000000014	4.789120000000005	5	0	5	3
[2586819.5]	0.7571767471349241	C=C[C@H]1CN2CC[C@H]3C[C@@H]4CC(=O)[C@H](C)C4=C3C[C@H](C)[C@]12O	301.43	2.7643000000000018	3	1	1	0
[53898.32]	0.47080009709086573	CC/C=C/C/C=C\C/C=C/CCCC(=O)O	222.32799999999995	4.100100000000003	2	1	9	0
[54445.992]	0.5587542737686563	CC(=O)/C(C)=C\CC(C)(C)C	154.253	2.9579000000000013	1	0	2	0
[136784.16]	0.9069034528999416	O=C(O)c1[nH]c2cc(Cl)ccc2c1CN1CCCC1	278.73900000000003	3.1153000000000013	3	2	3	2
[2285.303]	0.4046148075670638	CC/C=C\C/C=C/C=C/C=C\C=C\[C@@H](O)C[C@@H](O)CC(=O)O	306.4020000000001	3.1541000000000006	4	3	11	0
[171954.97]	0.49225419889776256	CC/C=C\C[C@H](O)C[C@@H](O)CC(=O)OC	216.27699999999996	1.0177	4	2	7	0
[1242113.4]	0.49051986767922323	Nc1ncnc2c1ncn2[C@@H]1O[C@H](CO)[C@@H](O)[C@H]1O	267.245	-1.9800000000000006	8	4	2	2
[845319.2]	0.616451512643915	Cc1cc2c(c(C)c1CCN1CCCC1)OC(=O)C2	259.34899999999993	2.4032400000000003	3	0	3	1
[2532538.8]	0.7756137882845302	c1nc2c([nH]1)CN(CN1CCN(c3ccccc3)CC1)c1ccccc1O2	361.4490000000001	3.301700000000002	5	1	3	3
[82670.766]	0.22150213880450387	CO/C=C(/C(=O)N[C@@H]1C(=O)N2C(C(=O)O)=C(COC(C)=O)CS[C@H]12)c1csc(N)n1	454.48600000000016	0.014300000000000979	10	3	7	1
[1992432.2]	0.7599891898486018	CC[C@@H](CN1CCOCC1)C(=O)NC(C)=C	226.31999999999996	0.9945999999999999	3	1	5	0
[1271435.9]	0.6880955406235097	Cc1cc2c(cc1C)[C@@]13CCCC[C@@H]1[C@H](C2)N(C)CC3	269.43199999999996	3.991640000000003	1	0	0	1
[364.6365]	0.4944861326467559	C[N+](C)(C)C[C@@H](O)CC(=O)[O-]	161.20099999999996	-1.8064999999999984	3	1	4	0
[7597.254]	0.4825958107304171	COC(=O)C[C@](O)(CCC(C)(C)O)C(=O)O[C@@H]1C(OC)=C[C@]23CCCN2CCc2cc4c(cc2[C@H]13)OCO4	531.6020000000004	2.190599999999999	10	2	8	1
[2197.9692]	0.6544582690300507	NS(=O)(=O)c1cc2c(cc1Cl)NCNS2(=O)=O	297.74500000000006	-0.35129999999999967	5	3	1	1
[39.14189]	0.1968576717769959	C=C(C)C(=O)OC1C[C@@H](C)C=C2C=C[C@H](C)[C@H](CC[C@@H](O)C[C@@H](O)CC(=O)NO)[C@H]21	421.53400000000016	2.6664000000000003	6	4	9	0
[703188.8]	0.31276613270618236	CN[C@H]1C[C@@H](N)[C@H](O[C@H]2O[C@H](C(=O)N)[C@H](O)[C@H]2O)[C@H](O)[C@@H]1C	319.358	-3.3803999999999963	8	6	4	0
[76477.22]	0.2079442341493163	CO/N=C(\C(=O)N[C@@H]1C(=O)N2C(C(=O)O)=C(COC(C)=O)CS[C@H]12)c1csc(N)n1	455.47400000000016	-0.6224999999999987	10	3	7	1
[2980.7532]	0.276202202276146	CCCCC[C@H](/C=C/C=C\CCCCCCC(=O)O)OC(C)=O	324.46099999999996	5.036000000000004	4	1	14	0
[1694.1542]	0.6093990499457894	CO[C@]1(CC[C@H](C)C[C@H](O)C[C@H](O)CC(=O)[O-])C(C)C1	287.37600000000003	0.46969999999999934	5	2	10	0
[601393.06]	0.5750197954064838	C=CC(=C)[C@@H](O)C[C@H](C)[C@@H]1CCCC(=O)O1	224.29999999999993	2.2114000000000003	3	1	5	0
[1855.9415]	0.22411401242759985	CC[C@H](C(=O)c1ccccc1O)C(=O)OC[C@@H](C)NC(=O)N[C@@H](CCC(=O)O)C(C)C	436.50500000000017	2.721400000000001	7	4	12	1
[2821.8286]	0.4206023952584217	CC(C)C[C@@H](Nc1ccc(O)c(OCC[N+](C)(C)CCC)c1)C(=O)O	353.4830000000001	3.1686000000000014	5	3	11	1
[8953346.]	0.6790835990434985	Cc1cc(=O)c2c(C)c(O)cc(C)c1-2	188.226	2.608640000000001	2	1	0	1
[253261.48]	0.8169951703125135	CS(=O)(=O)c1ccc(C2=C(c3ccccc3)C(=O)OC2)cc1	314.3620000000001	2.5577000000000005	4	0	3	2
[71855384.]	0.6945108036103895	C/C=C\S[S@](=O)c1ccccc1	198.312	2.976000000000001	2	0	3	1
[524.7977]	0.23640148347806988	O=S(=O)(O)OC[C@H]1C[C@H]2C[C@H]3C[C@H](Cl)[C@@H]4C[C@@H]5C[C@@H](O)[C@H](O)CC[C@@]5(O)[C@@H]4CC[C@]3(O)[C@H]2N1	510.0490000000003	0.5839000000000002	9	6	3	0
[228922.72]	0.6825409539998264	NS(=O)(=O)OCCCCOc1ccccc1C(=O)O	289.309	0.7638999999999996	6	2	8	1
[201055.86]	0.7330423993282494	COc1cc2oc(=O)ccc2c(N3CCNCC3)cc2cc(N3CCNCC3)ccc2c1=O	448.52300000000025	1.6363	8	2	3	2
[27601.596]	0.6020630336432797	COC(=O)[C@H](O)[C@@H]1Oc2c([nH]c3ccccc23)C(=O)Nc2cc(F)ccc21	370.33600000000007	2.5267	5	3	2	3
[7.3979847e+12]	0.520631018455888	CC1(C)[C@@H]2CC[C@@]1(C)C(=O)C2	152.237	2.401700000000001	1	0	0	0
[415720.28]	0.509558913436336	CSCCC(=O)C1=C(C(=O)OC)N(C)C(=O)c2ccc(N)cc21	334.39700000000005	1.8431	6	1	5	2
[1100506.]	0.6401349423232703	CC(C)=C(CC(=O)O)CCC(=O)O	186.20699999999997	1.6623	4	2	5	0
[630321.8]	0.6758950968412794	Cc1ccc(/C=C/C(=O)O)cc1	162.18800000000002	2.09282	2	1	2	1
[12251.708]	0.2717620824548282	Cc1cc(SCC(=O)Nc2ccc(S(=O)(=O)c3ccccc3)cc2)cc(CCc2ccccc2)c1	501.67300000000023	6.343820000000005	4	1	9	4
[1193766.9]	0.4836836665807746	CCCCCCC[C@@H]1O[C@H]1CC(=O)O	200.278	2.5890000000000004	3	1	8	0
[64884.45]	0.3311042119411355	CC(C)O[C@H]1O[C@@H](COC(=O)CC(=O)O)[C@@H](O)[C@H](O)[C@H]1O	308.28299999999996	-1.7630999999999981	9	4	6	0
[299844.44]	0.5680451651251207	C#CCSc1nc(N(C)C)nc(N(C)C)n1	237.332	0.7288999999999999	6	0	4	1
[7505869.]	0.46733149341951796	CN/C(=C/[N+](=O)[O-])C(=O)Nc1ccccc1C	235.24300000000002	1.2710199999999996	4	2	4	1
[894617.94]	0.4691433345867461	COc1cc(CCCOC(=O)CCN2CCCCC2)cc(OC)c1OC	365.4700000000001	3.0642000000000014	6	0	10	1
[49632.53]	0.863919065170168	CCn1cc(C(=O)O)c(=O)c2cc(F)c(N3CCNCC3)nc21	320.324	0.6633000000000002	6	2	3	2
[2198403.5]	0.8026316327602356	NC[C@@H](CC(=O)O)c1ccc(Cl)cc1	213.664	1.857	3	2	4	1
[4141791.5]	0.6666742943648252	Cc1nn(C(C)(C)C)nc(NS(=O)=O)s1	250.34900000000002	0.5541	4	2	1	0
[262041.55]	0.6140153957989305	CC(C)C1=C2[C@@H]3CCC4=CC(=O)CC[C@]4(C)[C@H]3CC[C@@]21C	284.443	5.074500000000005	1	0	1	0
[32617.799]	0.6659165191743656	NCCc1cccc(S(=O)(=O)NC(=O)NC(=O)C(Cl)Cl)c1	354.2149999999999	0.5060000000000001	5	3	5	1
[44376436.]	0.5668189166571438	CC(C)CC(=O)O	102.13299999999998	1.1171	2	1	2	0
[192595.66]	0.8820252405339999	COc1cc(C[C@H]2COC(=O)c3ccccc3C2=O)ccc1O	312.321	2.6128000000000013	5	1	3	2
[1149492.5]	0.4432458894230846	COCCOC(=O)c1ccccc1N	195.218	1.0720000000000003	4	1	4	1
[178916.1]	0.6192081845073194	CSc1ccc2c(c1)N(CCC1CCCCN1C)c1ccccc1S2	370.587	5.885600000000005	4	0	4	2
[1219.7393]	0.4298292584463983	COc1cc([C@@H]2c3cc4c(cc3[C@@H](O[C@@H]3O[C@@H]5CO[C@@H](C)O[C@H]5[C@H](O)[C@H]3O)[C@H]3COC(=O)[C@H]23)OCO4)cc(OC)c1O	588.5620000000004	1.3385999999999993	13	3	5	2
[1745667.1]	0.24345418372476169	c1ccc2c(c1)cc1ccc3cccc4ccc2c1c34	252.31599999999997	5.737200000000003	0	0	0	5
[29597.848]	0.8673857110668001	CN1[C@@H]2CCC[C@@H]1C[C@@H](OC(=O)C(CO)c1ccccc1)C2	303.40200000000004	2.3210000000000006	4	1	4	1
[7174421.]	0.7027137312817383	CC(C)[C@](O)(c1ccc(O)cc1)C(=O)O	210.22899999999998	1.3203999999999998	4	3	3	1
[3138.6707]	0.5972548685385577	Oc1cc(O)c2c(=O)cc(O)c(C(=O)O)c2cc1	248.18999999999997	0.9665999999999999	6	4	1	2
[15240.782]	0.054148369063834564	CC(C)C[C@H](N)C(=O)N1CCC[C@H]1C(=O)N[C@@H](CCCCN)C(=O)N[C@@H](Cc1c[nH]cn1)C(=O)N[C@@H](CO)C(=O)N[C@@H](C)C(=O)N[C@@H](CC(=O)O)	721.8370000000002	-2.8503100000000003	12	10	22	1
[226405.28]	0.6206533797329514	C[S@](=O)/C=C\CSC[C@H](N)C(=O)O	223.319	0.023699999999999888	5	2	6	0
[349665.2]	0.585515791896333	C=C[C@@]1(C)CC[C@H]2[C@@H]3CCC4=CC(=O)C=C[C@]4(C)[C@H]3CC[C@]21C	310.4810000000001	5.4866000000000055	1	0	1	0
[76013.305]	0.687872206441439	COc1c(-c2ccc(O)cc2)cc(O)c2cc(O)cc(OC)c12	312.3210000000001	3.6408000000000014	5	3	3	3
[4.1599204e+09]	0.3165786787720106	NNC(=O)c1ccncc1	137.142	-0.3149000000000006	3	2	1	1
[28066556.]	0.4450919212647414	C=C(CCCCC(=O)O)CCCCC(=O)O	228.28799999999993	2.832600000000001	4	2	10	0
[4235538.]	0.4432458894230846	COCCOC(=O)c1ccc(N)cc1	195.218	1.072	4	1	4	1
[35286.348]	0.8128654785618145	COc1cccc(CCN(CCC(=O)O)c2ccccc2)c1	299.36999999999995	3.219000000000001	4	1	8	2
[129288.94]	0.2958182027615832	CC[C@H]([C@H](C)O)[N+](C)CCC[C@@H](O)CC(=O)OC[C@H](C)CC(=O)OC[C@H](C)CC	417.5870000000003	2.605600000000001	6	2	16	0
[41434.31]	0.8375057924076362	CC(C)NC[C@@H](O)COc1cccc2ccccc12	259.34900000000005	2.5775000000000006	3	2	6	2
[48144168.]	0.464877093759921	O=C(O)CC(=O)O	104.06099999999999	-0.4543	4	2	2	0
[8.478814]	0.4502355974717761	Cc1cc(C)cc(-c2cc(-c3ccc(F)cc3)c(/C=C/[C@@H]3C[C@@H](O)CC(=O)O3)c(C(C)C)n2)c1	459.56100000000026	6.374640000000007	4	1	5	3
[112921.81]	0.7579515633365348	CC(=O)N(OCc1ccc(O)cc1)C(=O)O	225.2	1.3503	5	2	3	1
[18827188.]	0.26092873262178407	C=CC/C(N)=N\CCS	144.24300000000002	0.8494999999999999	1	2	4	0
[97654.22]	0.5872836984964325	CCCCC[C@@H]1C[C@H]2[C@H]3CCC4=CC(=O)CC[C@@H]4[C@H]3CC[C@@]21C	314.51300000000003	5.934600000000007	1	0	4	0
[22865786.]	0.43441043527129736	NCCCCC(NC(=O)O)C(=O)O	190.19899999999998	-0.16380000000000006	5	4	6	0
[1.2339232e+10]	0.42774477057361493	C[C@@H]1C=COC1	84.11800000000001	1.1664	1	0	0	0
[2154.9448]	0.6350976763832178	COc1cc(/C(C)=C/C(C)=C/C(C)=C/C(=O)O)ccc1OC	302.37000000000006	4.0843000000000025	4	1	6	1
[753.5795]	0.6261390638566596	CC[C@@](C)(C#N)OC1CCC[C@H]2[C@@H]3CCC4=C[C@@H](O)CC[C@@H](O)[C@]4(C)[C@H]3CC[C@@]21C	415.6180000000002	5.1385800000000055	4	2	3	0
[389905.62]	0.3837001760485468	CC(C)c1ccc(Sc2c(/C=C/[C@@H]3C[C@@H](O)CC(=O)O3)c(C3CC3)nc3cc(F)c(F)cc23)cc1	495.59100000000024	6.744700000000006	5	1	6	3
[6.167351e+08]	0.6935899405343251	N#C[C@@H]1CCCN1C(=O)c1ccccc1	200.24100000000004	1.8147799999999998	2	0	1	1
[478804.28]	0.550485524544097	C[C@@H](O)CCCCCC(=O)N[C@@H](CCN1CCO)CC1	286.41600000000005	0.8905999999999998	4	3	9	0
[1863.7919]	0.41544060321244264	CC(=O)O[C@H]1[C@@H](OC(C)=O)[C@@H](OC(=O)CC(C)C)[C@@H]1CC[C@@H](O)CC(=O)O	388.4130000000001	1.0532999999999986	9	2	10	0
[27386084.]	0.8173623717322613	COc1ccc(CC(=O)N2CCCC2)cc1OC	249.30999999999992	1.8686999999999998	3	0	4	1
[2.200387e+11]	0.38116773412434574	CSC(=N)N(C)CCN=O	161.23	0.98237	3	1	3	0
[8903.529]	0.31874070017989936	CC/C=C\C/C=C/C=C/C=C/C=C\CCCCC(=O)O	274.40399999999994	5.212500000000005	2	1	11	0
[80685232.]	0.4830395759177518	Cc1csc(C)c1	112.19699999999999	2.3649400000000007	0	0	0	1
[260.09552]	0.6811407685782686	CC1=CC(=O)[C@@H]2[C@H](CC[C@@]3(C)[C@@H](CC[C@@H]4C(C)=CC(=O)O4)CCC[C@]32O)[C@H]1C(=O)O	416.51400000000024	3.4318000000000017	6	2	4	0
[45446.363]	0.6430216759271431	O=C(O)CCNc1ccc(OCC(O)CN3CCCCC3)cc1	322.4050000000001	1.7988	6	3	9	1
[1421530.9]	0.7333271031415503	COC(=O)CC[C@@H](C)NCC(=O)Nc1ccccc1	264.325	1.5563999999999993	4	2	7	1
[1044.3834]	0.43556718855342214	CC(=O)O[C@H]1CC[C@@]2(C)[C@H](CC[C@@H]3C[C@@H](O[Si](C)(C)C(C)(C)C)CC(=O)O3)[C@H]2C(=O)O1	454.6360000000003	4.3411000000000035	7	0	6	0
[78345.19]	0.538419690306555	C=C(CC/C=C/C(C)=C/C(C)(C)O)C(=O)O	224.29999999999995	2.680800000000001	3	2	6	0
[2769.5054]	0.28919343176396306	CO[C@H]1O[C@H](CO)[C@H](O)[C@@H](O[C@H]2C[C@@](C)(OC)[C@@H](O)[C@H](OC(C)=O)[C@@H]2C)[C@H](O)[C@@H]1O	438.47000000000014	-2.075999999999996	11	5	6	0
[1148002.5]	0.397657478966932	COCCCCCCCCCCCCCCCC(=O)O	286.4559999999999	5.178800000000004	3	1	16	0
[4.5914896e+08]	0.5562805046803504	CCN1C(C)(C)C(=O)NC1=O	156.18499999999997	0.33670000000000005	2	1	1	0
[53889.836]	0.8502925222174252	COc1c(N2CCNC(C)C2)c(F)cc2c(=O)c(C(=O)O)cn(C3CC3)c12	375.40000000000015	1.9804	6	2	4	2
[27778.39]	0.5474142423450231	COc1cc([C@H](O[C@H]2C[C@H](O)C[C@@H](O)CC(=O)O2)c2ccc(O)cc2)cc(OC)c1OC	448.4680000000002	2.2990000000000004	9	3	7	2
[450876.84]	0.7710615348669534	COC(=O)[C@@H](C)C[C@H](O)[C@H](C)NC(=O)c1ccccc1	279.336	1.3649999999999995	4	2	6	1
[925783.44]	0.37719063994248503	OCC1=CO[C@H](O)[C@@H](O)[C@H](CO)OC[C@H]1CO	250.24699999999996	-2.441899999999999	7	5	3	0
[3.9918535e+10]	0.35741592945892753	O=P(O)(O)OC[C@H](O)COP(=O)(O)O	252.05199999999996	-1.4341000000000004	9	5	6	0
[932491.2]	0.8005242690101381	COc1ccc2c3c1O[C@H]1C[C@@H](O)C=C[C@@]31CCN(C)C2	287.35900000000004	1.8503	4	1	1	1
[59036.285]	0.1735096783963228	CC[C@H](O)C[C@@H](O)CC(=O)N[C@@H](CC(=O)O)C(=O)N[C@@H](CCC(=O)O)C(=O)O	406.3880000000002	-1.707899999999995	10	7	14	0
[12528.884]	0.21313148229853152	Nc1nc2c(c(=O)[nH]1)NCC(CNc1ccc(C(=O)N[C@@H](CCC(=O)O)C(=O)O)cc1)N2C=O	473.4460000000002	-0.7310999999999974	11	7	10	2
[599520.5]	0.5449184608191227	CC(/C=C/C=C(C)C)S(=O)(=O)O	190.26399999999998	1.7851000000000001	3	1	3	0
[224.8828]	0.45850007116846764	C[C@H]1O[C@@H](N2CC=C3CC(=O)NC3=C2c2ccc(Cl)cc2Cl)[C@H](O)[C@@H](CO)[C@@H]1N1CCC(=O)NCC1	537.4440000000001	1.3286	7	4	4	1
[3479.3977]	0.8775582374586103	CC[C@@H](C)[C@H]1NC(=O)[C@@H](CCc2ccccc2)[C@@H](O)C[C@H]1C	303.446	3.1670000000000016	2	2	5	1
[76138.97]	0.4657105075300772	COc1c(C)c(OCC(O)COC(=O)CC(C)(O)CO)ccc1O	344.36	0.12552000000000008	8	4	9	1
[4.8144928e+08]	0.4433353987121269	SC1CCCC1	102.20200000000001	1.8587999999999998	0	1	0	0
[2433.1135]	0.5086117349621692	CC(C)[C@H](C)/C=C/C(C)=C/C(C)=C/C=C/C=C(\C)C(=O)O	288.431	5.314400000000005	2	1	7	0
[1225.1158]	0.1195719131755037	CCOC(=O)CCC(C)OC(=O)C1=C(C(=O)OC)NC(C)=C(C(=O)OCc1ccccc1)NC(=O)N[C@@H]1CCCCC1(Cl)c2ccccc21	696.1969999999998	4.843000000000004	10	3	12	1
[17569300.]	0.5481589825040829	Cc1ncc([N+](=O)[O-])n1CC(C)O	185.183	0.4805199999999999	4	1	3	1
[355872.78]	0.453312740145793	CS(=O)(=O)OCCCCOS(C)(=O)=O	246.30599999999998	-0.2809999999999997	6	0	7	0
[51583.387]	0.5540618915195044	CC(C)OC(=O)C(C)(C)Oc1ccc(C(=O)c2ccc(Cl)cc2)cc1	360.837	4.680000000000004	4	0	6	2
[28570.553]	0.38583101218554	C=C[C@H](C#CC#CCCC)OC(C)=O	190.24199999999996	1.911	2	0	3	0
[16445.727]	0.38714947503876584	CCCCC/C=C\C=CC\CCCCCC(=O)O	252.39799999999988	5.104300000000004	2	1	12	0
[5182318.]	0.4781006319870232	COC(=O)c1c(N)cccc1O	167.16400000000002	0.7610000000000001	4	2	1	1
[590448.75]	0.23736357158437577	OSC[C@@H](O)[C@H](O)CO[C@H]1O[C@H](CO)[C@@H](O)[C@H](O)[C@H]1O	316.328	-3.2690999999999995	10	7	7	0
[24930.588]	0.5458795644774522	CCOC(=O)Cc1ccc(N(CCCl)CCCl)cc1	304.217	3.076200000000002	3	0	8	1
[31590040.]	0.7347530610424597	CCC(=O)c1csc(OC)c1O	186.23199999999997	2.055	3	1	3	1
[114414.59]	0.7659590673515522	COc1cccc(CSc2ccc(F)cc2)c1OC	278.348	4.135200000000003	3	0	5	2
[346.65002]	0.23526258168565614	COc1cccc2c1C(=O)c1c(O)c3c(c(O)c1C2=O)C[C@@](O)(C(=O)CO)C[C@@H]3O[C@H]1C[C@H](N)[C@H](O)[C@H](C)O1	543.5250000000003	0.0012999999999993017	12	6	5	3
[154544.22]	0.16450728092058634	C[C@H](N)C(=O)N[C@H](CC(=O)N[C@H](C(=O)N[C@@H](CC(=O)O)C(=O)O)C(=O)O)C(C)C	418.4030000000002	-2.521999999999994	10	7	12	0
[9181433.]	0.6574475514227149	Cc1cc(=O)c2c(C)c(O)cc(O)c12	190.198	2.0058200000000004	3	2	0	1
[56069152.]	0.6143884490200855	COC(=O)c1ccccc1O	152.14899999999997	1.1787999999999998	3	1	1	1
[350923.97]	0.5334708840485406	CCCSS[C@@H](CC)[S@](=O)CC(=O)O	256.41399999999993	2.3472	5	1	8	0
[2.6649706e+13]	0.41216492932960364	C1O[C@@H]1[C@@H]1CO1	86.09	-0.21599999999999997	2	0	1	0
[155082.52]	0.5350645561660998	CCCCCCCC[C@H](O)CCCC(=O)O	230.34799999999996	3.352800000000001	3	2	11	0
[200151.33]	0.8976823731418612	COc1ccc(C(CN(C)C)C2(O)CCCCC2)cc1	277.4079999999999	3.0356000000000014	3	1	5	1
[5807.1675]	0.18838016442428174	C[C@@H]1Oc2cc(O)cc(OCCOC(=O)C(O)CO)c2[C@]1(O)C(=O)CC(=O)O	400.3360000000001	-1.3202999999999996	11	5	9	1
[6866.846]	0.790075748867331	CO[C@@H]1[C@H](O)[C@H](C)O[C@H]2[C@@H]3CCC4=CC(=O)CC[C@]4(C)[C@H]3CC[C@@]21C	348.4830000000001	3.2715000000000023	4	1	1	0
[84792.83]	0.6051892554503953	C[C@@H](O)/C=C/[C@@]1(C)C(=O)O[C@H]2[C@@H]3CCC4=CC(=O)CC[C@@H]4[C@H]3CC[C@@]21C	358.4780000000002	3.5869000000000026	4	1	2	0
[69.14077]	0.29044512712774884	COc1cc(-c2cc(-c3ccccc3)c(-c3ccc(F)cc3)nc2C(C)C)cc(OC)c1OC	457.54500000000024	7.370900000000006	4	0	7	4
[14.978427]	0.5064465003242105	Cc1nc(-c2ccc(F)cc2)c(-c2ccc(F)cc2)n1/C=C/[C@@H](O)C[C@@H](O)CC(=O)O	428.4350000000002	3.8610200000000034	5	3	8	3
[279.30853]	0.2628234200956571	CC(C)(C)NC(=O)[C@@H]1CN(Cc2cccnc2)CCN1C[C@@H](O)C[C@@H](Cc1ccccc1)C(=O)N[C@H]1c2ccccc2C[C@H]1O	613.8030000000003	2.8669000000000016	7	4	11	3
[47276056.]	0.6386347231971641	S=C(Cl)Oc1cc(C(=O)O)cc(C(=O)O)c1	260.654	1.9855	6	2	3	1
[71.0623]	0.7550000844419951	COc1c(O)ccc2c(-c3ccc(F)cc3)c(CC=C(C)C)c1O2	326.3670000000001	5.494200000000004	3	1	4	2
[592485.06]	0.48364473260376745	CCC/C=C/C(=O)OC[C@H](O)CC(=O)O	216.23299999999998	0.7214999999999998	5	2	7	0
[470494.56]	0.5391871956552778	Clc1ccc(COC(Cn2ccnc2)c2ccc(Cl)cc2Cl)cc1	381.69000000000005	5.801400000000003	2	0	6	3
[1567326.8]	0.45128876712594446	O=C1NC(=O)[C@H](C(=O)O)c2ccccc2C1O	235.19500000000002	-0.4554000000000004	5	3	1	1
[38503.78]	0.36436422495870463	CCCCCC(=O)/C=C(C)CCc1ccc(-c2ccccc2-c2nnn[nH]2)cc1	388.51500000000004	5.562000000000006	4	1	10	3
[23192270.]	0.5445206297318673	C/C(N)=C(/N)c1cccc([N+](=O)[O-])c1	193.206	1.2007	4	2	2	1
[568369.75]	0.690950090356786	C[C@H](OC(=O)NC(=O)c1ccccc1)Sc1ccccc1	301.367	3.691300000000002	4	1	4	2
[485602.8]	0.6559045387623867	CN(C)CCSc1ccccc1	181.30400000000003	2.3403	2	0	4	1
[7225.503]	0.3484104486085374	CC/C=C\C/C=C\C/C=C\CCCCCCCC(=O)O	278.4359999999999	5.660500000000005	2	1	13	0
[2586338.5]	0.8280448670675372	COc1ccc(S(=O)(=O)N2CCCCC2)cc1	255.33899999999994	1.8698	3	0	3	1
[164862.97]	0.6037700279980875	CC(=O)O[C@H]1C[C@@]2(C)CCC[C@]3(C)[C@@H](CC[C@@H]4Cc5c(C)cc(O)cc5O4)[C@H]3C[C@H]2C1	426.5970000000002	5.958620000000008	4	1	4	1
[1192946.2]	0.7353052575540608	C[C@@]12C(=O)C=CC1CC[C@@H]1[C@@H]2CC[C@]2(C)[C@@H](O)CC[C@@H]12	274.404	3.3450000000000024	2	1	0	0
[321210.7]	0.5752366970558928	C[C@H](N)Cc1ccc(O)c(O)c1	167.20799999999997	0.9874999999999998	3	3	2	1
[462.51065]	0.10348325925697462	C[C@@H]1O[C@@H](O[C@H]2[C@H](O)[C@@H](O)[C@@H](O[C@H]3[C@H](O)[C@@H](O)[C@H](O)O[C@@H]3CO)O[C@@H]2CO)[C@H](O)[C@@H](O)[C@@H]1N[C@H]1C=C(CO)[C@@H](O)[C@H](O)[C@H]1O	645.6080000000004	-8.564500000000011	19	14	9	0
[90218.984]	0.7692831066170206	S=C(Nc1ccccc1)Nc1ccccc1	228.32000000000002	3.4955000000000016	3	2	2	2
[27130.428]	0.4356457601684276	COC1=C(OC)C(=O)C(CCCCCCCCCCO)=C(C)C1=O	338.444	3.4623000000000026	5	1	12	0
[3951.931]	0.5186637364769489	CCCCC(=O)O[C@]1(C(=O)O)C[C@@H](O)C[C@H]2[C@@H]3CCC4=CC(=O)C=C[C@]4(C)[C@@]3(F)[C@@H](O)C[C@@]21C	478.5570000000003	3.2749000000000015	7	3	5	0
[890792.06]	0.5851490406801524	CCCCOC(=O)[C@H](Cc1ccccc1)NC(=O)O	265.30899999999997	2.2085999999999997	4	2	7	1
[404047.78]	0.27879577800125527	C[C@]12CC[C@@H](O)[C@@]1(C)C(=O)C2=C(C(=O)O)C[C@H]1C[C@H]1C3=C[C@@H](O)C[C@@H](O)C[C@@H]1C[C@@H](O)[C@@]2(C)[C@H]3CC[C@@]21C	528.6860000000003	3.3892000000000024	7	5	4	0
[662045.5]	0.13432140593657899	O=[N+]([O-])OCC[C@]1(O)[C@H](O)[C@@H](O[C@H]2O[C@H](CO)[C@@H](O)[C@H](O)[C@H]2O)[C@H](O)[C@H](O)[C@H]1O	431.34700000000004	-6.041799999999991	14	9	7	0
[581738.3]	0.7195490989430291	C=C1CC[C@@]2(C(=O)O)C[C@H]3CCC4=CC(=O)CC[C@@H]4[C@H]3CC[C@@]21C	328.45200000000006	4.5293000000000045	3	1	1	0
[8025359.5]	0.47344241954632516	O=c1cc(-c2ccccc2)oc2c1ccc1ccccc12	272.303	4.613200000000003	2	0	1	4
[450.21686]	0.6950885218084817	C#C[C@]1(O)CC[C@@H]2[C@@H]3CCC4=CC(=O)CC[C@@H]4[C@H]3CC[C@@]21C	298.42600000000004	3.4925000000000024	2	1	0	0
[439451.75]	0.736534311033906	CC1(C)C[C@H](CSN(C)C(=O)OCc2ccccc2)CC1	307.45900000000006	4.729500000000004	3	0	5	1
[3414442.5]	0.25168891144881156	COCOC(=O)[C@@H]1COC(=O)C1OC(=O)CC(=O)OC(C)=O	318.23400000000004	-1.3018999999999994	10	0	6	0
[194743.48]	0.744813657930403	O=C(O)C[C@H]1CCC[C@H]2[C@@H]3CCC4=CC(=O)CCC[C@]4(C3)[C@H]3CC[C@@]21C3	356.5060000000002	5.143400000000005	3	1	2	0
[31.856804]	0.19905539592400273	CC[C@H](C)C(=O)O[C@H]1C[C@H](O)C=C2C=C[C@H](C)[C@H](CC[C@@H](O)C[C@@H](O)CC(=O)NO)[C@H]21	439.5490000000002	1.8611999999999997	7	5	10	0
[537267.3]	0.6173914278588438	CCCCOC[C@H](CN1CCOCC1)OC(c1ccccc1)C(=O)O	351.443	2.3464	6	1	11	1
[3487276.]	0.7761322150181272	COc1ccc2c(c1)[C@]13CCCC[C@@H]1[C@H](C2)N(C)CC3	271.404	3.3834000000000026	2	0	1	1
[7420836.5]	0.8342134719757666	COc1cccc(Cn2cnc(C(C)(C)C)n2)c1	245.326	2.632500000000001	3	0	3	2
[70255.305]	0.5654477209272036	N#C/C(O[C@H]1O[C@@H](CO)[C@@H](O)[C@H](O)[C@H]1O)c1ccccc1	295.291	-0.9322200000000003	7	4	4	1
[25006.836]	0.26918868716570815	CN(CCOc1ccc(C[C@H](Nc2ccccc2C(=O)c2ccccc2)C(=O)O)cc1)c1ccccn1	495.5790000000002	4.9356000000000035	7	2	12	4
[646358.4]	0.6141231952666119	CC(C)(C)CCN1CCCCC1	169.31199999999998	2.908500000000001	1	0	2	0
[5190.5703]	0.33214818529367085	O=C1S/C(=C\c2ccc(O)cc2)CC\c2cc(-c3ccccc3)cc(OCc3ccccc3)c21	464.5860000000001	7.498900000000006	4	1	5	4
[598.29987]	0.5296034826496209	C=C1CC[C@@H](C(C)C)C[C@H]2[C@@H]3CCC4=C[C@@H](O)CC[C@]4(C)[C@H]3CC[C@@]21C	356.59400000000016	6.528600000000008	1	1	1	0
[10165887.]	0.7442382656051574	Cc1cncn1Cc1ccc(S(=O)(=O)NCc2ccccn2)cc1	342.42400000000004	2.11332	4	1	6	3
[36419.656]	0.6675903800425439	CCNC(=O)Nc1cc(-c2ccccc2)cc(-c2ccc(F)cc2)c1	334.394	5.3011000000000035	1	2	4	3
[1.4817037e+08]	0.6813170466380937	O=C1C[C@@H]2OCC=C3CN4CC[C@]56c7ccccc7N1[C@H]5[C@H]2[C@H]3C[C@H]46	334.41900000000004	2.0925000000000002	3	0	0	1
[1590169.4]	0.908235227511719	N#Cc1ccc([C@H](Cc2ccccc2)C(=O)O)cc1	251.285	2.9691800000000006	3	1	4	2
[117976.73]	0.7582664895874814	C=C(C)[C@H](Cc1ccc(O)cc1)NCCc1ccccc1	281.399	3.711700000000002	2	2	7	2
[2707403.2]	0.5614303255806937	CO[C@H](C)[C@](O)(CCC(=O)O)CC(=O)O	220.22099999999998	0.09189999999999954	6	3	7	0
[54287412.]	0.49087184973901554	CC[C@](C)(O)C#N	99.13299999999998	0.6709799999999999	2	1	1	0
[4.1408668]	0.2633102790840525	CCCOC1C[C@@H](OC(=O)c2cccnc2)C[C@H](/C=C/c2c(-c3ccc(F)cc3)nc(N(C)S(C)(=O)=O)nc2C(C)C)O1	612.724	5.367400000000005	9	0	11	3
[1953932.2]	0.5959926269658338	CCO[C@@]12CC=CC(=O)[C@H]1C2	152.19299999999998	1.3106	2	0	2	0
[4749226.]	0.4452031372848004	CO/C(O)=C1\C(C)=C(CC(=O)OC)CC1=O	226.22799999999995	1.2548	5	1	3	0
[670.56525]	0.5718767524518699	N#C[C@@H](c1ccc(O)c(OCC(=O)O)c1)c1cccc(Oc2ccc(Cl)cc2)c1	409.82500000000005	4.956780000000003	6	2	7	3
[7485196.5]	0.2608200204004781	N[C@@](CCCC[B-](O)(O)O)C(=O)O	190.992	-1.3522100000000004	6	5	6	0
[inf]	0.47606286568260986	C[C@H](O)[C@H](C)[N+](CC)CC.P(=O)(O)O	227.241	0.29629999999999984	4	3	4	0
[15703.73]	0.14309985110072015	OC[C@@H]1O[C@@H](OC[C@@H]2O[C@H](CO)[C@@H](O[C@H]3OC[C@H](O)[C@@H](O)[C@H]3O)[C@@H](CO)O[C@@H]2O)[C@H](O)[C@@H](O)[C@@H]1O	518.4650000000001	-6.9172999999999885	16	10	8	0
[4991354.]	0.9181060291720762	C[C@H](C(=O)O)[C@@H]1Cc2ccccc2C(=O)c2ccccc21	280.32300000000004	3.2780000000000022	3	1	2	2
[21481.367]	0.033574266170293146	N/C(CS)=N/C(=O)N[C@H](C(=O)N[C@@H](CCCN)C(=O)O)C(=O)N[C@H](CCC(=O)O)C(=O)N[C@H](C(=O)O)C(=O)O	579.5450000000004	-4.3364999999999965	14	11	17	0
[95769312.]	0.5386421634580105	COC(=O)/C=C\COc1ccccc1	192.21400000000003	1.7946	3	0	4	1
[9065902.]	0.7086818239336454	COc1ccc2c(c1OC)C(=O)O[C@@H]2[C@H]1c2c(cc3c(c2OC)OCO3)CCN1C	413.4260000000003	2.881800000000001	8	0	4	2
[1219.7393]	0.4298292584463983	COc1cc([C@H]2c3cc4c(cc3[C@@H](O[C@@H]3O[C@@H]5CO[C@@H](C)O[C@H]5[C@H](O)[C@H]3O)[C@H]3COC(=O)[C@H]23)OCO4)cc(OC)c1O	588.5620000000004	1.3385999999999993	13	3	5	2
[10.462337]	0.5532373059211996	C/C=C(\C)C(=O)O[C@H]1C[C@@H](C)C=C2C=C[C@H](C)[C@H](CC[C@@H]3C[C@@H](O)CC(=O)O3)[C@H]21	402.53100000000023	4.115600000000003	5	1	5	0
[12946.184]	0.09602033155611928	COC(=O)[C@@H](NC(=O)c1c[nH]cn1)C(=O)N[C@@H](C)C(=O)N[C@@H](C(=O)O)C(C)C(=O)N[C@@H](CCC(=O)O)C(C)C	554.5570000000002	-1.6030999999999942	11	7	15	1
[4601448.5]	0.7426765360236826	CCOc1ccc(C(=O)O)cc1O	182.17499999999998	1.4890999999999999	4	2	3	1
[201336.73]	0.24250225194590624	C[C@H]1O[C@H](NC(=O)[C@@H](O)[C@H](CO)NC(=O)[C@@H](N)Cc2ccccc2)[C@H](O)[C@@H]1O	397.4280000000001	-3.0227999999999944	8	7	8	1
[469082.84]	0.8708336023097287	COc1cccc(C(=O)Nc2ccccc2)c1O	243.262	2.6531000000000007	3	2	3	2
[47957.902]	0.5767128054029753	CC(=O)O[C@@H]1[C@@H](OC(C)=O)[C@@H](OC(=O)CC(C)(C)C)C1	286.324	1.6014999999999993	6	0	4	0
[4190.3716]	0.6767714081438211	C[C@@H]1COC(=O)[C@H](C)[C@@H](O[C@H]2C[C@@](C)(OC(=O)C(O)c3ccccc3)O2)C[C@H](C)[C@@H]1O	436.5010000000001	2.327100000000001	8	2	5	1
[654.81366]	0.7451050916113485	COc1c(O)ccc2c(CC(=O)O)c(-c3ccc(F)cc3)cc2c1C	340.35	4.247220000000002	4	2	4	3
[908583.2]	0.8433256634754994	N/C(CN(Cc1ccccc1)c1ccccc1)C(=O)O	270.332	2.1050999999999993	4	2	6	2
[120803.84]	0.6678790685262719	C[C@@H](O)CCc1ccccc1N	165.236	1.5822	2	2	3	1
[137458.53]	0.7729574057454922	COC(=O)[C@@H]1[C@H]2C[C@H]3c4[nH]c5ccccc5c4CCN3C[C@@H]2CC[C@@H]1O	354.4500000000001	2.6471000000000013	4	2	1	2
[1034302.06]	0.821285261312989	CC[C@H](O)[C@@H](O)c1cccc(C(=O)c2ccccc2)c1	270.328	2.7219000000000007	3	2	5	2
[22342.928]	0.6575876284358748	C[N+]1(C)CCC[C@H]1COC(=O)C(O)(c1ccccc1)C1CCCCC1	346.4910000000002	3.2365000000000013	3	1	5	1
[8.335516]	0.5078299733996404	CCCCC(C)(C)C(=O)O[C@H]1C[C@@H](C)C=C2C=C[C@H](C)[C@H](CC[C@@H]3C[C@@H](O)CC(=O)O3)[C@H]21	446.62800000000027	5.365800000000006	5	1	8	0
[601745.3]	0.6206930930388129	CC1(C)C[C@H]2[C@]3(C)CCC4=CC(=O)CC[C@@H]4[C@H]3CC[C@@]21CC	300.4860000000001	5.5445000000000055	1	0	1	0
[10.743057]	0.6406092489078352	CC[C@@](C)(O)C(=O)O[C@H]1C[C@@H](C)C=C2C=C[C@H](C)[C@H](CC[C@@H]3C[C@@H](O)CC(=O)O3)[C@H]21	420.5460000000002	3.3104000000000022	6	2	6	0
[2480733.5]	0.4696303686981007	O=P(O)(O)C(O)(Cc1cccnc1)P(=O)(O)O	283.113	-0.3744000000000002	8	5	4	1
[858.6907]	0.355664941795115	C[C@@H]1O[C@@H](Oc2c(F)cc3c(=O)c4c(O)c(=O)c(CCF)c(O)cc4n32)C[C@H](O)[C@H](O)[C@@H]1O	469.3930000000002	0.040600000000000025	9	5	4	3
[896638.94]	0.8460686533753966	CC(=O)O[C@@H]1c2ccccc2Oc2cc(C(=O)O)ccc2C(=O)O1	328.27600000000007	2.909200000000001	7	1	2	2
[1523554.9]	0.7050805369093907	COc1cc(C[C@@H]2CNC[C@H]2COC(=O)c2ccccc2)cc(OC)c1OC	385.46000000000015	2.9475000000000016	6	1	8	2
[4960.506]	0.7900047388726573	OC[C@@H](O)Cc1ccccc1Nc1c(Cl)cccc1Cl	312.196	3.6327000000000016	3	3	5	2
[889987.94]	0.4454004294146897	Cc1cn([C@H]2C[C@H](N=[N+]=[N-])[C@@H](CO)O2)c(=O)[nH]c1=O	267.245	-0.19628000000000012	4	2	3	1
[523367.06]	0.5354133560788954	COc1cc(CCCOC(=O)CCCC(=O)O)ccc1O	296.31899999999996	2.1315000000000004	6	2	9	1
[230575.88]	0.7752223235809653	C=C([C@@H]1CC(=O)O)C[C@H]2[C@@H]3CCC4=CC(=O)C=C[C@@H]4[C@H]3CC[C@@]21C	326.4360000000001	4.161200000000004	3	1	2	0
[479836.47]	0.8536686564243656	COc1cc(C(=O)NC2CCCNC2)cc(OC)c1OC	294.351	1.1941999999999997	5	2	5	1
[548707.9]	0.8096235430879688	CO[C@H]1C[C@]2(O)[C@@H]3CCC4=CC(=O)C=C[C@]4(C)[C@H]3CC[C@]21C	302.4140000000001	3.0341000000000014	3	1	1	0
[8084740.5]	0.6227994751052723	CC(=O)Nc1ccccc1	135.16599999999997	1.6449999999999998	1	1	1	1
[937481.]	0.6166116116190477	CC(=O)O[C@]1(C(C)=O)CC[C@H]2[C@@H]3C=C(Cl)C4=CC(=O)[C@@H]5C[C@@H]5[C@]4(C)[C@H]3CC[C@@]21C	416.9450000000003	4.607600000000004	4	0	2	0
[260504.67]	0.867304289003651	NC[C@@]1(COc2ccc(F)cc2)OCCC[C@H](O)CC1=O	297.326	1.0324999999999993	5	2	4	1
[35166304.]	0.44214276395859164	CC(C)[C@H](N)C(=O)OCCOCn1cnc2c(=O)nc(N)[nH]c21	324.341	-0.7975999999999985	8	3	7	2
[112616.164]	0.10487450169757755	N[C@H]1[C@@H](OC[C@@H]2O[C@@H](O)[C@@H](O[C@H]3[C@@H](O)C[C@H](N)[C@H](N)[C@H]3O[C@H]3O[C@H](CN)[C@@H](O)[C@H](O)[C@H]3N)O[C@@H]2CO)O[C@H](CN)[C@@H](O)[C@@H]1O	644.6760000000003	-8.921200000000018	20	13	10	0
[5699038.5]	0.48295572456236213	CC(C)[C@H](C)S	104.218	1.9606999999999997	0	1	1	0
[319847.62]	0.8144955703868235	O=C(c1cccnc1F)N1CCC(Cc2ccccc2)CC1	298.36100000000005	3.3156000000000025	2	0	3	2
[135.55598]	0.5150085052552582	C[C@H](CCCC(C)(C)O)[C@H]1CC[C@H]2[C@@H]3CC=C4C[C@@H](O)CC[C@]4(C)[C@H]3CC[C@]12C	402.66300000000024	6.5036000000000085	2	2	5	0
[2285.303]	0.4046148075670638	CC/C=C\C/C=C/C=C/C=C/C=C/[C@@H](O)C[C@@H](O)CC(=O)O	306.4020000000001	3.1541000000000006	4	3	11	0
[397526.1]	0.891012713024742	CCCCN1CCCC[C@H]1C(=O)Nc1c(C)cccc1C	288.43500000000006	3.8965400000000026	2	1	5	1
[772295.2]	0.7683711385483859	O=C1NCC/C=C/c2cc(C(=O)O)ccc2C(=O)c2ccccs21	341.38800000000003	3.2188000000000017	4	2	1	1
[187662.]	0.7179302716466957	CCOCc1ccc(OCC(O)CNC(C)C)cc1	267.36899999999997	1.9607999999999999	4	2	9	1
[558761.75]	0.5046150197295813	NC(N)=NCCCCN1c2ccccc2Sc2ccccc21	312.44200000000006	3.342900000000001	4	2	5	2
[953491.8]	0.7626248188379572	O=C1CCCCCCC(CCN2CCCCC2)CC1	265.4409999999999	4.182100000000004	2	0	3	0
[1647500.2]	0.7760869929256649	CCCOc1ccc([C@@H](CC(=O)O)C(=O)O)cc1	252.26599999999996	2.1183	5	2	7	1
[54390.3]	0.6653883024994207	CC#CC[C@H](C)[C@@H](O)CC(C)(C)C	182.30699999999996	2.833000000000001	1	1	3	0
[23885.73]	0.45523662154610195	CC/C=C/CC[C@]1(C)C(=O)O[C@H]2C[C@@H]3CCC4=CC(=O)CC[C@@H]4[C@H]3CC[C@@]21C	384.56000000000023	5.786400000000006	3	0	4	0
[12262.942]	0.47264472756136194	O=c1[nH]c2ccccc2n1CCCN1CCC(n2c(=O)[nH]c3cc(Cl)cc(Cl)c32)CC1	460.3650000000002	4.006600000000002	3	2	5	4
[38518.8]	0.7585693463435049	CC1(C)CC[C@@]23CCC4=CC(=O)C=C[C@]4(C)[C@@]3(F)[C@@H](O)C[C@@]2(C)[C@H]1C(=O)CO	390.4950000000002	3.3150000000000026	4	2	2	0
[13692.008]	0.39992847992367964	C=C(C)[C@@H](CC)CC[C@@H](C)CC[C@@H](C)CCCC(C)CO	296.539	6.220000000000008	1	1	13	0
[77021.92]	0.7927356322070541	CC(=O)N1C[C@@H]2C[C@H]3C[C@H](C)C4=C(C(=O)O)CC[C@]4(C)[C@H]3CC[C@@]21CO	361.48200000000014	2.833200000000002	4	2	2	0
[1810.8647]	0.6025729235661365	CC(=O)OCC(=O)[C@@]12OC(C)(C)O[C@@H]1C[C@H]1[C@@H]3C[C@H](F)C4=CC(=O)C=C[C@]4(C)[C@@]3(F)[C@@H](O)C[C@@]12C	494.53100000000023	2.9376000000000015	7	1	3	0
[397614.8]	0.6688402691635917	O=C(/C=C/c1cccc(O)c1)OCCc1ccccc1	268.31199999999995	3.191300000000002	3	1	5	2
[29727992.]	0.838228446546904	CN1C(=O)N(CCCN2CCCC2)c2ccccc21	259.353	1.8258999999999994	2	0	4	2
[25377.514]	0.49443162692459075	CCCCC(=O)N(Cc1ccc(-c2ccccc2-c2nnn[nH]2)cc1)[C@H](C(=O)O)C(C)C	435.52800000000013	4.161700000000002	6	2	10	3
[161728.5]	0.8215995486924976	CC(C)Cc1ccc([C@H](C)C(=O)O)cc1	206.28499999999997	3.073200000000001	2	1	4	1
[13300.144]	0.7818506349634726	CCC[C@H](Cc1ccc(OCC)cc1)c1cccc(O)c1	284.399	4.917300000000005	2	1	7	2
[88904720.]	0.4893908029857256	C[C@H]1SCCSS1	152.309	2.4606000000000003	3	0	0	0
[165983.52]	0.3060436445622283	COc1c(OC/C=C/C=C(\C)CCCCC(C)C)c2cc(OC)c(OC)c2c1	386.5320000000001	5.964300000000007	4	0	12	0
[1310657.5]	0.7761072962417649	Cc1c(Cl)cccc1-c1c(I)cn(C)c1O	347.583	3.9641200000000016	1	1	1	2
[292965.9]	0.6888211700002805	COc1ccc2oc(-c3ccc(F)cc3)nc2c1	243.237	3.642500000000002	3	0	2	3
[868952.]	0.48682338339087927	NCCCCC(NC(=O)[C@@H](N)Cc1ccccc1)C(=O)O	293.367	0.2548000000000014	5	4	9	1
[736.66046]	0.43224445919054605	C[C@@H](NC(=O)c1ccc(O)c(O)c1)[C@H]1CCC[C@H]2[C@@H]3CC[C@H]4C[C@@H](O)CC[C@]4(C)[C@H]3CC[C@@]21C	469.6660000000004	5.626000000000006	4	4	3	1
[233795.42]	0.8699806659466373	C[C@H]1COC[C@@H](C)N1CCc1ccccc1O	235.327	2.0439000000000003	3	1	3	1
[1913900.8]	0.6418952265752793	CC(=O)CCc1ccccc1	148.20499999999998	2.2081999999999997	1	0	3	1
[26559808.]	0.8687019001556595	CNC1(CCOc2ccccc2)CCCCC1=O	247.33799999999994	2.556800000000001	3	1	5	1
[6.4716187e+12]	0.7107230715189378	Clc1ccc(-n2cccn2)c(Cl)c1	213.067	3.179100000000001	1	0	1	2
[6744091.5]	0.7363594662863296	C[C@H]1CCCN1CCc1ccc(F)cc1	207.29200000000003	2.852500000000002	1	0	3	1
[14745306.]	0.3010920615511567	O=C(CO)[C@H](O)[C@@H](O)[C@H](CO)O	180.15599999999998	-3.3772	6	5	5	0
[7169072.5]	0.2717247324132533	Nc1ccc([N+](=O)[O-])cc1O	154.125	0.8825999999999998	4	2	1	1
[95853.87]	0.6032519763817524	COCCc1c(CO)ccc(OCC(O)CNC(C)C)c1	297.39500000000004	1.1055000000000001	5	3	10	1
[615591.25]	0.6546266027863255	CCC[C@H](CC=O)SCc1ccccc1	222.353	3.677500000000003	2	0	7	1
[7.3979847e+12]	0.520631018455888	CC1(C)[C@H]2CC[C@@]1(C)C(=O)C2	152.237	2.401700000000001	1	0	0	0
[3527602.2]	0.5900624139738603	O=c1ccc2c(-c3ccccc3)cccc2o1	222.24300000000002	3.4600000000000017	2	0	1	3
[53860.19]	0.6324928326069036	Cc1oc2c(c(=O)c1CCN1CCC(c3noc4cc(F)ccc34)CC1)CCCC2	410.48900000000026	4.529420000000004	5	0	4	3
[1394575.8]	0.8362374164858365	N[C@@H](C(=O)O)c1ccc(C(=O)c2ccc(F)cc2)cc1	273.263	2.1411000000000007	4	2	4	2
[4807.9834]	0.6334834114023751	O=C(c1cc(O)cc(O)c1C(=O)O)c1ccccc1O	274.228	1.7325999999999997	6	4	3	2
[29756.113]	0.49564193223115016	C=C1[C@H](OC(=O)C[C@H](O)[C@H](C)c2ccc(F)cc2)C(=O)N(C)C1=O	335.3310000000001	1.1467999999999998	5	1	5	1
[16049.86]	0.8915880432277354	Cc1ccc(S(=O)(=O)NC(=O)NN2CCCCCC2)cc1	311.4070000000001	1.7739199999999995	4	2	3	1
[3335.5293]	0.404213260470967	CC/C=C\C/C=C/C=C/C=C/C[C@@H](O)C[C@@H](O)CC(=O)O	294.391	2.9880000000000004	4	3	11	0
[18124794.]	0.7472361299391438	Cc1cccc(C)c1NC(=O)C(C)N	192.262	1.58914	2	2	2	1
[46239.406]	0.3873775107257624	CCCCC/C=C\CCCCCCCC(=O)O	240.38699999999992	4.938200000000004	2	1	12	0
[75698.47]	0.35125636254372755	CC(=O)OCCC#CCCC1=CCC[C@@H]1C(=O)O	250.29399999999998	2.1442	4	1	5	0
[773.2636]	0.4933963132141264	C[C@@](N)(CO)C(=O)OC[C@H]1CC[C@H]2[C@@H]3CCC4=C[C@@H](O)CC[C@@H]4C[C@H]3CC[C@@]21C	405.57900000000024	3.1792000000000007	5	3	4	0
[1798083.8]	0.8673816195021673	O=C(O)CCc1ccc(-c2ccccc2)cc1	226.27500000000003	3.3708000000000027	2	1	4	2
[9.8293]	0.4336038989642279	CCC(C)(C)C(=O)O[C@@H]1C2C(=C[C@H](C)[C@H]1[C@@H](O)c1ccccc1)C=C[C@H](C)[C@@H]2CC[C@@H]1C[C@@H](O)CC(=O)O1	524.6980000000003	5.545300000000006	6	2	8	1
[106241.41]	0.4058534515816395	O=C(N[C@@H](Cc1ccccc1)C(=O)O)N1CCC[C@H]1C(=O)N(CCC(=O)O)CC(=O)O	435.4330000000002	0.24420000000000075	8	4	10	1
[315100.66]	0.6247756301228344	CCc1ccc(O)cc1C(=O)Cc1ccc(OCC(=O)OC)cc1	328.364	2.931800000000001	5	1	7	2
[32416.447]	0.40208265480420385	CC/C=C\C/C=C/C=C/C=C/C=C/C(=O)O	218.296	3.6521000000000026	2	1	7	0
[16021670.]	0.7146046064755995	COC(=O)CNC(=O)c1ccccc1	193.20200000000003	0.5893999999999995	3	1	3	1
[738586.25]	0.7778620932265975	CC(C)CCNC(=O)c1ccccc1	191.27400000000003	2.4625000000000004	1	1	4	1
[254119.64]	0.5922663842643541	N[C@H]1C=C[C@@H](CC[C@H](O)CC(=O)O)CC1	213.27699999999996	0.8956999999999999	4	3	5	0
[129702.28]	0.7074718012036864	COc1ccc([C@@H]2[C@@H](O)C[C@@H](O)C[C@@H]2O)cc1	238.283	0.6552999999999998	4	3	2	1
[22948.305]	0.3467469617339203	CC/C=C\C/C=C/C/C=C/C=C/CCCC(=O)O	248.36599999999996	4.656300000000003	2	1	10	0
[19410.799]	0.05412398769379073	C[C@H](CN(C)C)C(=O)N1CCC[C@H]1C(=O)N[C@@H](CCCCN)C(=O)N[C@@H](Cc1c[nH]cn1)C(=O)N[C@@H](CO)C(=O)N[C@@H](C)C(=O)N[C@@H](CC(=O)O)	721.8370000000002	-3.026010000000002	12	9	22	1
[1427824.2]	0.4822946675996652	OC[C@H]1O[C@H](n2cnc3c(=O)[nH]cnc32)[C@H](O)[C@@H]1O	268.22900000000004	-2.268899999999999	7	4	2	2
[173177.73]	0.5520580490159034	COC(=O)/C=C\c1ccccc1O	178.18699999999998	1.5783999999999998	3	1	2	1
[200291.69]	0.6713509833751745	C[C@H]1[C@H]2[C@@H]3CC[C@@H]4C[C@@H](O)C[C@@H](O)CC[C@]4(C)[C@@]3(C)[C@@H]2CC[C@@]1(C)C(=O)CO	392.5800000000002	3.5646000000000027	4	3	2	0
[99168.79]	0.60567193914984	CCCCCC[C@]1(C)C(=O)O[C@H](C)[C@@H]1OC(=O)c1ccc(O)cc1	334.41200000000003	3.8396000000000035	5	1	7	1
[4031.0632]	0.3233811192104613	CCN1C[C@]2(COC)[C@H](O)C[C@H](OC)[C@@]34[C@@H]5C[C@@]6(O)[C@H](OC(=O)c7ccccc7)[C@@H]5[C@@](OC(C)=O)([C@@H]([C@H](OC)[C@H]23)[C@@H]14)[C@@H](O)[C@@H]6OC	645.7460000000003	0.6481000000000035	12	3	9	1
[115114.625]	0.46501483614648564	COc1ccc([C@@H]2O[C@H](CO[C@H]3CO[C@H](CO)[C@@H](O)[C@H]3O)[C@H](CO)O2)cc1	386.39700000000005	-1.031799999999999	9	4	7	1
[10121.362]	0.7757257779528131	O=C(Nc1ccc(Cl)c(Cl)c1)c1cc(Cl)cc(Cl)c1O	351.0160000000001	5.258100000000002	2	2	2	2
[1.9332399e+12]	0.5006167358106582	CC1=C2C(=O)O[C@H](C)[C@@H]2CC1=O	166.17599999999996	0.8371999999999999	3	0	0	0
[3803814.5]	0.7518111437253351	CC1(C)CNC(=O)[C@H]2CNC(=O)c3ccccc3C=C21	270.332	1.5855999999999992	2	2	0	1
[1392430.9]	0.7610614713574507	C/C=C/c1cc(OC)c(OC)cc1OC	208.25699999999998	2.7455000000000007	3	0	4	1
[3561968.8]	0.8732975585336106	O=C(N[C@H](Cc1ccccc1)C(=O)O)c1ccccc1	269.3	2.1123	3	2	5	2
[1.2339232e+10]	0.42774477057361493	C[C@H]1C=COC1	84.11800000000001	1.1664	1	0	0	0
[546884.6]	0.6926143933500643	CC(=O)N[C@@H](CC(C)(C)C)C(=O)O	187.23899999999998	1.0119	3	2	3	0
[19553.656]	0.8012163704371588	COc1ccc([C@H](O)COc2ccc(CC3CC3)cc2)cc1OC	328.408	3.7687000000000026	4	1	8	2
[7014.6343]	0.15162661742556713	N#C[C@@H](CN[C@H]1O[C@H](CO)[C@@H](O)[C@H](O[C@@H]2O[C@H](CO)[C@@H](O)[C@H](O)[C@H]2O)[C@H](O)[C@@H](O)[C@H]1O)c1ccccc1	530.5270000000002	-4.770719999999989	14	10	8	1
[197354.81]	0.37907721448236714	CC(C)(CO[P@@](=O)(O)OCC[N+](C)(C)CC)OC(=O)O	314.295	1.6895	7	2	9	0
[8850918.]	0.7265621787893097	COc1cc2nc(N3CCN(C(=O)c4ccco4)CC3)nc(N)c2cc1OC	383.40800000000024	1.7845999999999997	8	1	4	3
[31217.525]	0.77001880142144	CC(C)=CCc1cccc(C(O)CC(=O)O)c1	234.295	2.7034000000000002	3	2	5	1
[1184062.4]	0.2216455565667932	COc1cc(CC[C@@H](N)C(=O)N[C@H]2[C@@H](O)[C@H](n3cnc4c(N(C)C)ncnc43)O[C@@H]2CO)cc(OC)c1O	531.5700000000004	-0.6893999999999982	12	5	10	3
[3550728.8]	0.8015823313615688	COc1ccc2cc(CCC(C)=O)ccc2c1	228.29099999999997	3.370000000000002	2	0	4	2
[404781.72]	0.7048857984659846	CCOC(=O)N1CCC(=C2c3ccc(Cl)cc3CCc3cccnc32)CC1	382.89100000000025	4.887800000000005	3	0	1	2
[246541.14]	0.6653372833479068	Nc1ncnc2c1ncn2[C@H]1CC[C@H](O)[C@@H](CO)O1	265.27299999999997	-0.5607000000000004	7	3	2	2
[356230.7]	0.5202411385609337	O=C1ON=C(c2ccccc2Cl)c2cc([N+](=O)[O-])ccc2N1	317.688	3.562700000000002	4	1	2	2
[1.3004655e+08]	0.4455285950952858	O=C(O)C(=O)CCCCC(=O)O	174.152	0.28509999999999985	5	2	6	0
[5266.6963]	0.5787263273292022	C=C1CC[C@@H](C(C)C)[C@@H]2CC[C@@H]3[C@@H](CC4=CC(=O)CC[C@]43C)[C@H]12	312.49700000000007	5.566500000000006	1	0	1	0
[2694426.2]	0.5776171321259124	O=c1[nH]c(=O)n([C@H]2C[C@H](O)[C@@H](CO)O2)cc1F	246.194	-1.6836	5	3	2	1
[22601.62]	0.7320293994516891	Cc1cccc(CSc2ccc(Cl)cc2)c1OC	278.80400000000003	4.949320000000004	2	0	4	2
[170585.56]	0.15709823609626006	COCC(=O)NC[C@H](Cc1ccccc1)NC(=O)N1CCC[C@H]1C(=O)NCC(=O)NCC(=O)NCC(=O)O	534.5700000000005	-2.0324999999999926	8	6	14	1
[118589.26]	0.5846264501736893	COc1ccc([C@H]2O[C@H](CO)[C@H](O)[C@H]2O)cc1O	256.25399999999996	-0.44520000000000026	6	4	3	1
[24964.184]	0.7694870255568588	C/C(=C\Cc1ccccc1)c1ccc(OC)cc1	238.32999999999998	4.341200000000003	1	0	4	2
[6447.2993]	0.6188956922507635	CC(C)c1cc2c(c(O)c1C/C=C(\C)CCC(=O)O)C(=O)OC2	318.369	3.539600000000002	5	2	6	1
[inf]	0.1861507800299561	O=S(=O)(Cl)OCS.CCC[Na+]S[Na+]	283.755	-3.6058999999999974	4	1	5	0
[6.985939e+08]	0.6049944705576479	CSCc1ccco1	128.19599999999997	2.1426	2	0	2	1
[725820.56]	0.7760869596059278	COc1ccc(C[C@H]2NC[C@H](O)[C@H]2OC(C)=O)cc1	265.30899999999997	0.5020999999999994	5	2	4	1
[4031.0632]	0.3233811192104613	CCN1C[C@@]2(COC)[C@H](O)C[C@H](OC)[C@@]34[C@@H]5C[C@@]6(O)[C@H](OC(=O)c7ccccc7)[C@@H]5[C@@](OC(C)=O)([C@@H]([C@H](OC)[C@H]23)[C@@H]14)[C@@H](O)[C@@H]6OC	645.7460000000003	0.6481000000000035	12	3	9	1
[3720500.5]	0.42460657834940263	O=c1cnn([C@@H]2O[C@H](CO)[C@@H](O)[C@H]2O)c(=O)[nH]1	245.19100000000003	-3.4569000000000005	7	4	2	1
[538634.06]	0.5031075138837579	O=C(/C=C\c1ccc(O)c(O)c1)OCCc1ccccc1	284.311	2.8969000000000005	4	2	5	2
[1630212.8]	0.5291575655491683	CC(C)=CCN1CCCC1	139.24200000000002	2.0484	1	0	2	0
[22136256.]	0.5326180793674542	CCOC(=O)c1ccc(N)cc1	165.19199999999998	1.4455	3	1	2	1
[3990.5947]	0.7872741522301809	COc1ccc([C@@H]2[C@@H](O)C[C@@H](O)C[C@@H]2CN3CCCC3)cc1O	321.41700000000003	1.7119999999999997	5	3	4	1
[inf]	0.38730912846204496	C[N+](C)(CCCC[C@@H](O)CCO)CCOc1ccccc1.[Br-]	376.335	-0.9405999999999974	3	2	11	1
[inf]	0.3793482482406387	C[N+]1(C)[C@H]2CC[C@@H](OC(=O)C(O)c3ccccc3)C[C@H]1[C@H]1O[C@H]12.[Br-]	398.2970000000001	-1.5856999999999966	4	1	3	1
[41050.4]	0.8913040303510125	CCO[C@H](c1ccc(OC)cc1)c1ccc(O)cc1	258.317	3.5267000000000026	3	1	5	2
[1632914.]	0.7315396930195435	CCN(CC)CCNC(=O)c1ccc(N)cc1	235.33100000000002	1.3403999999999996	3	2	6	1
[4.7294477e+08]	0.5951083320007401	CC(=O)c1ccccc1O	136.14999999999998	1.5948	2	1	1	1
[2387769.5]	0.27751340478694114	CC(C)C(=O)Oc1ccccc1C(=O)c1ccc([N+](=O)[O-])cc1	313.309	3.3872000000000018	5	0	5	2
[118043.58]	0.7629173210900769	COc1cc([C@@H]2c3cc4c(cc3[C@H](O)[C@H]3COC(=O)[C@H]23)OCO4)cc(OC)c1OC	414.41000000000025	2.4092000000000002	8	1	4	2
[224496.45]	0.5253042041755971	CC[C@@H]1C[C@](O)(C(=O)O[C@H]2CC[C@@]3(C)[C@H](C)CC[C@@H]32)C(=O)N1CCC(=O)N1CCC1	420.55000000000024	2.1087999999999996	5	1	6	0
[730444.56]	0.6828174314400922	CC(=O)NS(=O)(=O)c1ccc(N)cc1	214.246	0.0935999999999998	4	2	2	1
[297.55527]	0.10348325925697462	C[C@@H]1O[C@H](O)[C@@H](O[C@H]2[C@@H](O)[C@@H](O[C@H]3[C@H](O)[C@@H](O)[C@H](O)O[C@@H]3CO)O[C@@H]2CO)[C@H](O)[C@@H](O)[C@@H]1N[C@H]1C=C(CO)[C@@H](O)[C@H](O)[C@H]1O	645.6080000000004	-8.564500000000011	19	14	9	0
[16081.853]	0.3157388823063775	Nc1nc(NC[C@@H](O)CCc2ccc(Cl)cc2)c(N)nc1N(Cc1ccc(F)cc1)C(=O)O	474.9240000000002	3.5237000000000007	8	5	9	3
[34873.92]	0.6172218982651628	C/C(=C\C=C/C(C)C)c1ccccc1	186.29800000000003	4.302100000000004	0	0	3	1
[14.409173]	0.2870296080247562	CC(C)c1nc(N(C)S(C)(=O)=O)nc(-c2ccc(F)cc2)c1/C=C/[C@@H](O)C[C@@H](O)CC(=O)NO	496.5610000000002	1.8224999999999998	8	4	10	2
[22674.29]	0.190817354436098	CC(C)C(NC(=O)[C@H](C)NC(=O)[C@@H](N)Cc1ccc(O)cc1)C(=O)N[C@@H](CCC(=O)O)C(=O)O	480.5180000000002	-0.6582999999999946	9	7	13	1
[92672432.]	0.32306730158513103	CNC(=O)O/N=C(\C)C	130.147	0.7382	2	1	1	0
[267631.12]	0.3520796206881096	NC(=O)c1cc[n+]([C@@H]2O[C@H](CO)[C@@H](O)[C@H]2O)c(=O)[nH]c1=O	300.247	-4.266999999999997	7	5	3	1
[13548898.]	0.5888361426550179	CC(C)C(=O)c1ccccc1	148.20499999999998	2.5253000000000005	1	0	2	1
[78258912.]	0.5108904338687154	O=C(CCN1C(=O)c2ccccc2)C(=O)C1=O	231.207	0.19730000000000003	4	0	1	1
[687802.8]	0.26254182037556034	N[C@@]1(C(=O)O)[C@H](CO)[C@H](C)O[C@H]1O[C@@H]1[C@@H](CO)[C@H](O)[C@H](O)[C@H]1O	337.325	-3.7881999999999967	10	7	5	0
[46103.83]	0.8701275845055375	COc1ccnc(C[S@](=O)c2ccc(N)cc2)c1C	276.36100000000005	2.28862	4	1	4	2
[272.6607]	0.13216722847801135	C=C1C[C@@H](OC(C)=O)[C@@H](C)C[C@@H](CC(=O)O)[C@@]1(C)[C@@H](O)CC(=O)NC(=O)NCC(=O)NCC(=O)O	499.5170000000002	-0.22099999999999548	10	6	10	0
[18059.633]	0.31731424889867943	CC[C@H](C)/C=C/C(C)=C/C=C/C(C)=C/C(=O)O[C@H]1C(C)(C)CCC1	330.51200000000017	6.159400000000007	2	0	7	0
[6518395.5]	0.7820255236243169	Cn1c2ccc(NC(=O)c3ccccc3)cc2n(C)c1=O	281.31500000000005	2.1292999999999997	2	1	2	3
[120.593704]	0.4591161484245258	CC1=C(C#C/C=C/C(C)=C/C(C)=C/C(C)=C/C(=O)O)C[C@@H](O)CC1	326.4360000000001	4.330800000000003	3	2	4	0
[230100.08]	0.6828941282874357	CCCCC(=O)/C=C/[C@@H](CCc1ccccc1)NC(=O)O	289.375	3.5709000000000017	3	2	9	1
[70921.01]	0.7202750526631868	CCc1cc(C(=O)C(C)CN2CCCCC2)cc(OC)c1OC	319.445	3.5709000000000026	4	0	7	1
[4796208.]	0.3158441445375122	O=C(O)[C@@H](O)[C@H](O)[C@H](O)C(=O)O	180.112	-2.7617000000000007	7	5	4	0
[11273276.]	0.6870613992773629	Nc1ccccc1NC(=O)c1ccc(N)cc1	227.267	2.1033	3	3	2	2
[34011.66]	0.5356299414568839	C[C@@H]1O[C@H](C)CN2CC[C@H]3[C@@H]4C[C@H](CC[C@]5(C)[C@H](C)CC[C@@H]45)[C@H]3CC[C@@]21C	373.6250000000002	5.752900000000007	2	0	0	0
[7149.2354]	0.410302975584329	COC(=O)[C@@H](Br)[C@@H](Cc1ccccc1)N1CCC[C@H]1C[C@@H](O)CCc1ccccc1	474.4390000000003	4.382400000000004	4	1	10	2
[126.22025]	0.20937399871805643	C[C@H](O)/C=C/C=C/[C@@H]1[C@H](O)C[C@@H]2C[C@H](CCC(=O)C(=O)O)C[C@@H]2C[C@@H](O)C[C@H](O)CC(=O)O1	468.54300000000023	1.1243999999999992	9	5	7	0
[5199.131]	0.5506751610456955	COc1cc(O)cc(Cl)c1C(=O)NC1CCN(CCCOc2ccc(F)cc2)CC1OC	466.9370000000003	3.4815000000000023	6	2	9	2
[3317398.2]	0.3687507427044201	COC(=O)/C=C\C=C\COC(C)=O	184.19099999999997	0.8349	4	0	4	0
[628489.9]	0.7520457659584818	COc1cc2c(c3oc(=O)c4c(c13)CCC4=O)[C@@H]1C=CO[C@@H]1O2	312.277	2.2764999999999995	6	0	1	2
[11644757.]	0.6415738646505927	C=C1[C@@H](OC(=O)c2ccc(CC(=O)O)n2C)C[C@H](O)[C@H]1C	293.31899999999996	1.1344999999999998	5	2	4	1
[9564696.]	0.6816125812503079	CC1=C(C(=O)O)N2C(=O)[C@@H](NC(=O)[C@H](N)c3ccccc3)[C@H]2SC1	347.3960000000001	0.4449000000000012	6	3	4	1
[1.2667593e+08]	0.5806308471084739	C=CC/C=C/CC(=O)O	126.15499999999997	1.5934	2	1	4	0
[2422.4744]	0.2751410691326711	CC/C=C\C/C=C/C=C/C=C/C=C/C=C/C=C\CCCC(=O)O	312.4530000000001	5.934800000000005	2	1	12	0
[4.0212554e+08]	0.36558296000069435	CC(O)(P(=O)(O)O)P(=O)(O)O	206.027	-0.9922000000000002	7	5	2	0
[3.2839315e+08]	0.5681394275926159	O=NN1CCC[C@H]1C(=O)c1c[nH]cn1	194.19400000000002	0.7382	4	1	3	1
[2815.0928]	0.8398306126376147	C[C@@H](O)c1ccc(-c2cc(F)cc(F)c2)cc1	234.24499999999998	3.685100000000002	1	1	2	2
[27620.477]	0.419122853911255	CCCCCC[C@H]1CCC(=O)O[C@H]1CC[C@@](C)(O)[C@@H](O)C(=O)O	330.421	2.2553000000000005	6	3	10	0
[605776.94]	0.27628672586219055	NCCCC[C@H](N[C@@H](CCC(=O)O)C(=O)O)C(=O)N1CC[C@H]1C(=O)O	359.37900000000013	-0.9228999999999961	9	5	12	0
[26607.582]	0.5698964863877686	O=CNNc1nc(-c2ccccc2)cc(F)c1C(=O)O	275.23900000000003	1.6588	5	3	5	2
[7.8551803e+09]	0.4026579665067258	O=[N+]([O-])c1ccc([As](=O)(O)O)cc1	247.03799999999998	-0.8442000000000001	5	2	2	1
[461950.88]	0.370873527205618	NC(N)=S	76.124	-0.8113000000000001	3	2	0	0
[7422.0703]	0.6245926421850639	C/C=C/[C@H]1O[C@@](C)(OC)[C@H]2[C@@H]3CC=C4C=CC(=O)CC[C@]4(C)[C@H]3CC[C@@]21C	370.53300000000024	5.228100000000006	3	0	2	0
[11560.7]	0.4425243389843611	C=C1C[C@H](OC(=O)C(C)(C)C)C[C@@H]2CC[C@@H]3CC4=CC(=O)C=C[C@]4(C)[C@@]3(F)[C@@H](O)C[C@@]21C	444.58700000000016	5.261400000000006	4	1	1	0
[16537.18]	0.7189882148938236	COc1ccc2[nH]c([S+]([O-])Cc3ncc(C)c(OC)c3C)nc2c1	345.4240000000001	2.8997400000000013	5	1	5	3
[9567469.]	0.5643227647302717	O=[N+]([O-])/C=C/c1c(Cl)cccc1Cl	218.03900000000002	3.240800000000001	2	0	2	1
[349665.2]	0.585515791896333	C=C[C@@]1(C)CC[C@@H]2[C@@H]3CCC4=CC(=O)C=C[C@]4(C)[C@H]3CC[C@@]21C	310.4810000000001	5.4866000000000055	1	0	1	0
[104.20439]	0.2786932991732298	COc1cc(C(=O)NS(=O)(=O)c2ccccc2C)ccc1Cc1cn(C)c2ccc(NC(=O)OC3CCCC3)cc12	575.6870000000001	5.695920000000005	6	2	8	4
[27559212.]	0.4713528068320679	N[C@@H]1CCC[C@@H](O)CC1	129.20299999999997	0.6386999999999998	2	2	0	0
[15236.335]	0.4416624271603273	CCCC/C=C/C(C)=C\CCCCCC(=O)O	238.3709999999999	4.7142000000000035	2	1	10	0
[6.1470694e+08]	0.6125193183423138	Cc1cc(O)c(C)cc1Cl	156.61199999999997	2.662440000000001	1	1	0	1
[5390814.]	0.674878289478739	CC1(C)S[C@@H]2[C@H](NC(=O)[C@H](N)c3ccccc3)C(=O)N2[C@H]1C(=O)O	349.4120000000001	0.3181000000000002	6	3	4	1
[8638.867]	0.2676376899840876	C=C1CC[C@H](OC(=O)C(C)C)C(=O)N1CCCN1C[C@@H](CCc2ccccc2)C[C@@H]1C[C@@H](OC(=O)c1ccccc1)C(=O)N(C)C	631.8140000000002	5.107600000000005	7	0	14	2
[87862.86]	0.30994100504194527	CC(C)(C)c1ccc(C(=O)CCCN2CCC(OC(c3ccccc3)c3ccccc3)CC2)cc1	469.6690000000001	7.217600000000008	3	0	9	3
[381574.47]	0.757667099994584	COc1ccccc1OCC(O)COC(N)=O	241.24299999999994	0.5302000000000002	5	2	6	1
[84653.93]	0.1642303089697514	NCCCC[C@@](N)(Cc1ccc(Cl)cc1)C(=O)N1CCC[C@H]1C(=O)NCC(=O)NCC(=O)NCC(=O)O	539.0330000000005	-0.8667999999999942	8	6	14	1
[321647.2]	0.7318851282579175	CO[C@H]1C(=O)c2c(O)cc(O)cc2C1C	208.213	1.4125999999999999	4	2	1	1
[14379.649]	0.8585249056143486	Cc1cc(C)c(C(C)(C)C)c(O)c1CC1=NCCN1	260.3809999999999	2.850740000000001	2	2	2	1
[156.30942]	0.4732790343822408	C=C1CC[C@@H](O)C/C1=C/C=C1\CCC[C@]2(C)[C@@H]([C@H](C)/C=C/[C@H](C)C(C)C)CC[C@@H]12	396.6590000000001	7.641000000000008	1	1	5	0
[187425.56]	0.6587322532597096	CCCc1cc(=O)[nH]c(=S)[nH]1	170.237	1.38499	2	2	2	1
[5889.7803]	0.32336079147828656	CC(/C=C/C=C(C)\CCCc1ccccc1)S(=O)(=O)c1ccc(NC(=O)c2ccc(C#N)cc2)cc1	498.64800000000025	6.498180000000006	4	1	10	3
[211594.97]	0.756487460556983	C=C1[C@@H]2C[C@H](O)[C@]3(CCc4ccoc4C[C@@H](O)CC(=O)[C@@H]23)O1	304.34200000000004	1.3680999999999999	5	2	0	1
[1013371.6]	0.6435947997690569	C[C@H]1C(=O)O[C@H]2[C@@H]3CCC4=CC(=O)C=C[C@]4(C)[C@H]3CC[C@]12C	300.39800000000014	3.445800000000002	3	0	0	0
[12191.59]	0.33809308966829577	CC1=C(O)C(=O)O[C@H](C(=O)O[C@H]2O[C@H](C)[C@@H](O)[C@H](O)[C@H]2O)C(=O)C1(C)C	374.3420000000001	-1.2901999999999991	10	4	2	0
[27357.953]	0.848865920025949	O=C(Cl)CCCc1ccc(Cl)c(N2CCNCC2)c1	301.21700000000004	2.8377000000000008	3	1	5	1
[28118426.]	0.6878583462877117	CCCC1([C@H](O)CC(=O)O)CCC1	186.25099999999995	1.7924	3	2	5	0
[2020194.8]	0.6957800556459387	COC(=O)[C@H](N)Cc1ccccc1	179.21900000000002	0.7293999999999993	3	1	3	1
[1554840.6]	0.860271521612142	CO[C@H]1N(OC)c2c([nH]c1=O)C(=O)c1cc(F)ccc1-2	278.239	0.6562999999999999	5	1	2	1
[927849.1]	0.6289933028308912	Nc1ncnc2c1ncn2[C@H]1C[C@H](O)[C@@H](CO)O1	251.24599999999998	-0.9508000000000003	7	3	2	2
[937481.]	0.6166116116190477	CC(=O)O[C@@]1(C(C)=O)CC[C@H]2[C@@H]3C=C(Cl)C4=CC(=O)[C@@H]5C[C@@H]5[C@]4(C)[C@H]3CC[C@@]21C	416.9450000000003	4.607600000000004	4	0	2	0
[63859660.]	0.6477438574453785	COc1cc(C=O)ccc1O	152.14899999999997	1.2132999999999998	3	1	2	1
[4770552.5]	0.6335276072080112	Cc1cncc([C@@H]2C=C(C)C(=O)O2)c1	189.21399999999997	1.9342199999999998	3	0	1	1
[289274.5]	0.4269408973489663	CC(=O)O[C@H](C)C(C)(C)OC(=O)OC[C@H]1O[C@@H](O)[C@@H](CO)[C@H](O)[C@@H]1O	366.363	-1.0826999999999993	10	4	6	0
[28.664783]	0.4059481405305047	COc1cc(-c2cc(-c3ccccc3)nc(C(C)C)c2/C=C/[C@@H]2C[C@@H](O)CC(=O)O2)cc(CC(=O)O)c1	501.57900000000035	5.254400000000006	7	2	8	3
[76881800.]	0.6951125798613664	O=C1c2ccccc2C(=O)C1c1ccccc1	222.243	2.849400000000001	2	0	1	2
[68232.43]	0.6216927150134849	C[N+]1(C)CCC(OC(=O)c2ccccc2)c2ccccc21	282.36300000000006	3.5553000000000026	2	0	2	2
[1.0305725e+10]	0.32001056925987637	C/N=C(\NC#N)c1ccc(Cl)cc1	193.637	1.78708	2	1	1	1
[78814.914]	0.5904891334351112	CCC/C=C/[C@@H](O)CC(=O)O	158.19699999999997	1.1783000000000001	3	2	5	0
[57220.86]	0.8729948414825388	Cc1ccc(C[C@H](C)[C@H](N)Cc2ccc(O)cc2)cc1	269.388	3.4492200000000013	2	2	5	2
[4245939.5]	0.7683912446142268	COC(=O)CN1CCC(=C2c3ccccc3CC(=O)c3ccccc32)CC1	361.4410000000002	3.496100000000002	4	0	2	2
[1.2607287]	0.0613311371786657	O=C(NC[B-](O)(O)O)CC(=O)N[C@H](Cc1ccccc1)C(=O)N1CCCC[C@H]1C(=O)N[C@@H](Cc1ccccc1)C(=O)N[C@@H](CCC(=O)O)C(=O)O	712.5420000000004	-1.7819999999999867	12	9	18	2
[3749.6787]	0.08981295236508005	CNC(=O)[C@H](Cc1ccccc1)NC(=O)[C@@H](N)C(=O)N[C@H](C(=O)N[C@@H](CCC(=O)O)C(=O)O)[C@H](CO)C(=O)O	553.5250000000003	-3.6006999999999922	12	9	16	1
[511.83304]	0.08883369940621477	CSCC[C@H](NC(=O)[C@@H](Cc1ccccc1)NC(=O)CN)C(=O)N[C@@H](CC(=O)O)C(=O)N[C@@H](CCC(=O)O)C(=O)O	597.6470000000005	-1.6957999999999922	12	8	19	1
[84221.34]	0.31908748562993283	O=C(NOCCO)COC(=O)CC(Cl)(Cl)Cl	294.5179999999999	0.32999999999999996	5	2	6	0
[22.920261]	0.35220894579760487	CC(=C/C=C/C(C)=C/C=C/C(C)=C\CO)C(C)=C\C=C(C)\C=C\C1=C(C)C[C@@H](O)CC1(C)C	448.69100000000026	7.87620000000001	2	2	9	0
[1927236.6]	0.6008727614948887	COc1ccc(C=O)cc1C	150.17699999999996	1.81612	2	0	2	1
[4.4129343]	0.4033896174906365	COc1cccc(-c2nc(C(C)C)n(/C=C/[C@@H](O)C[C@@H](O)CC(=O)O)c2-c2ccc(F)cc2)c1	468.52500000000026	4.545500000000003	6	3	10	3
[50287.695]	0.44777346875349694	Cc1cc2c(c(C)c1CCN1CCN(Cc3ccc(OCC3CC3)cc3)CC1)-c1ccccc1O2	468.6410000000003	6.1696400000000065	4	0	5	3
[3.7555827e+10]	0.30939559685065565	[N-]=[N+]=NCC(=O)O	101.06499999999998	0.3813	2	1	2	0
[155082.52]	0.5350645561660998	CCCCCCCC[C@@H](O)CCCC(=O)O	230.34799999999996	3.352800000000001	3	2	11	0
[230885.9]	0.799179657970027	CC(C)C[C@@H](c1ccc(O)cc1)C(=O)O	208.25699999999998	2.6064999999999996	3	2	4	1
[597266.3]	0.6465730971246164	Cc1ccccc1OCC(O)C(O)CO	212.245	0.08791999999999994	4	3	5	1
[16445.727]	0.38714947503876584	CCCCC/C=C\C=C\CCCCCCC(=O)O	252.39799999999988	5.104300000000004	2	1	12	0
[56840.848]	0.4881822289515187	COc1cc(CC/C=C/C(C)=C(\C)CCC(C)C)cc(OC)c1OC	346.5110000000001	5.973800000000006	3	0	10	1
[612512.2]	0.6183089838079552	C(=C(c1ccccc1)Nc2ccccc2)c1CC(c2ccccc2)CC1=O	353.4650000000001	5.902500000000004	2	1	5	3
[54744.902]	0.5319769041512131	C=C(C)[C@]1(C)CC[C@H]2[C@@H]3CCC4=CC(=O)CC[C@]4(C)[C@H]3CC[C@@]21C	326.52400000000006	6.100700000000007	1	0	1	0
[784.9914]	0.45278603663958333	COC(=O)C1=C(C)NC(C)=C(C(=O)OCC(C)C)C1c1ccccc1[N+](=O)[O-]	388.4200000000001	3.201800000000002	7	1	6	1
[4726300.5]	0.46809996999041825	CCCCCC[C@H]1CCC(=O)O1	170.25199999999998	2.6624000000000008	2	0	5	0
[390276.9]	0.6787212586640271	C=C[C@@]1(C)CC[C@]2(CO)[C@H]3[C@@H]4CCC5=CC(=O)C=C5C[C@@H]4[C@]3(C)CC[C@@]21C	366.54500000000024	5.239200000000006	2	1	2	0
[139861.61]	0.656539922977035	Cc1cc(O)c2c(c1)C(=O)c1ccc(C)c(O)c1C2=O	268.268	2.490040000000001	4	2	0	3
[3.0685413e+11]	0.42267217356850306	O=C(O)CCCCP(=O)(O)O	182.11200000000002	0.4189999999999999	5	3	5	0
[26365.068]	0.7486614042231994	CC[C@@H]1c2c(OC)c(OC)c(OCC=C(C)C)cc2C1=O	290.35900000000004	3.7387000000000032	4	0	6	1
[9468114.]	0.5125069246930146	N[C@H](Cc1ccc(O)c(O)c1)C(=O)O	197.18999999999997	0.052200000000000135	5	4	3	1
[3.2703838]	0.3577676058617385	CCOc1ccc(-c2nc(C(C)C)n(/C=C/[C@@H](O)C[C@@H](O)CC(=O)O)c2-c2ccc(F)cc2)cc1	482.55200000000025	4.9356000000000035	6	3	11	3
[26.082317]	0.34418969004898337	COCCOc1cc2c(cc1OC)C(O)C(O)C[C@@H](O)CC(=O)N1CCc3ccccc3C[C@H]1CN(Cc1ccc(F)cc1)C2	622.7340000000003	3.4067000000000016	8	3	7	3
[509829.88]	0.6046604419951126	C=C(C)[C@H]1[C@@H]2CCC3=CC4=CC(=O)CC[C@]4(C)[C@H]3CC[C@]12C	296.454	5.240600000000005	1	0	1	0
[602788.4]	0.7636503708350931	C[C@]1(C(=O)O)CC[C@H]2[C@@H]3CCC4=CC(=O)CC[C@]4(C)[C@H]3CC[C@@]21C	330.4680000000001	4.609200000000005	3	1	1	0
[77051.46]	0.7315916457547719	CC(C)NC[C@H](O)COc1cccc2[nH]ccc12	248.32600000000002	1.9055999999999995	3	3	6	2
[3.0579046e+09]	0.5863590335117103	COc1c2ccoc2cc2ccc(=O)oc12	216.19199999999995	2.5478000000000005	4	0	1	3
[2.3392797]	0.3125474236865265	CCCC[C@]1(c2ccc(O)cc2)C[C@H](/C=C/c2c(-c3ccc(F)cc3)nc(N(C)S(C)(=O)=O)nc2C(C)C)O1	553.7000000000002	6.395300000000008	6	1	10	3
[79739.55]	0.794622953928933	COc1cc(CCCOc2ccc(F)cc2)cc(OC)c1O	306.3330000000001	3.5601000000000025	4	1	7	2
[95641.29]	0.4865357366381187	CCCNC[C@H](O)COc1ccccc1C(=O)CCc1ccccc1	341.4510000000001	3.2414000000000023	4	2	11	2
[823810.3]	0.5182522624659295	CCCCC[C@@H](O)[C@@H](O)CCC(=O)O	204.26599999999996	1.1533	4	3	8	0
[3.9330295e+12]	0.5080390305214081	Cc1occc1S	114.169	1.8767200000000002	1	1	0	1
[236154.83]	0.6077120639237138	C=CC(C)(C)c1cccc(Cl)c1	180.67799999999997	3.803600000000003	0	0	2	1
[1731.9441]	0.7351466700288802	CC(C)(C)NC(=O)[C@H]1CC[C@H]2[C@@H]3CC[C@H]4NC(=O)C=C[C@]4(C)[C@H]3CC[C@]12C	372.55300000000017	3.8145000000000024	2	2	1	0
[12394.165]	0.8477638711526184	O=C(O)COc1ccc(C(=O)c2cccs2)c(Cl)c1Cl	331.17600000000004	3.7493000000000016	4	1	5	2
[100955.12]	0.42033042753273525	CCCCCCCCC[C@H](O)CCCCCCC(=O)O	286.45599999999996	4.913200000000004	3	2	15	0
[145480.36]	0.7935384495423283	Nc1cccc(Oc2ccccc2C(=O)O)c1	229.235	2.7593000000000005	4	2	3	2
[25920.152]	0.5864137343891883	Cc1cc(O)cc(O)c1C(=O)O	168.14799999999997	1.1044199999999997	4	3	1	1
[24793.969]	0.1742389023459266	NCC(=O)NC(Cc1ccc(F)cc1)C(=O)N1CCC[C@H]1C(=O)NCC(=O)NCC(=O)NCC(=O)O	508.50700000000035	-2.764099999999994	8	6	12	1
[126400.96]	0.3800483622812009	CCCCCCCCCC[C@@H](O)CCCCCCC(=O)O	300.48299999999995	5.303300000000005	3	2	16	0
[2112378.]	0.7735062054272824	COc1ccc(CCCN2CCCC2)cc1OC	249.35399999999993	2.7322000000000006	3	0	6	1
[187183.36]	0.550809337465528	C=CCc1cc(O)c(OC)cc1O	180.20299999999997	1.8348999999999998	3	2	3	1
[321210.7]	0.5752366970558928	C[C@@H](N)Cc1ccc(O)c(O)c1	167.20799999999997	0.9874999999999998	3	3	2	1
[908195.1]	0.5042031477298718	C[C@H]1CC[C@@H]2[C@@H](C)C(=O)O[C@@H]3O[C@]4(C)CC[C@@H]1[C@]32OO4	282.33599999999996	2.3949000000000007	5	0	0	0
[33679.336]	0.6871039143228864	C/C1=C\C(=O)C=C2O[C@H]3CCC4=CC(=O)C[C@@H]4[C@H]3CC[C@@]21C	298.38200000000006	3.5100000000000025	3	0	0	0
[4724.1304]	0.32336259369371917	C=CCC[C@H](C)CC[C@H](CCCCCCC)[C@H](O)CC(=O)O	312.49399999999997	5.181200000000005	3	2	15	0
[376.1914]	0.8092351908327483	CC1=CC(=O)CC(C)(CCC[C@]2(C)CC[C@@H](O)CC(=O)O2)C1	308.41800000000006	3.318900000000002	4	1	4	0
[1016176.1]	0.9156095373023166	COc1cccc(C(=O)Nc2ccccc2)c1OC	257.289	2.956100000000001	3	1	4	2
[10.462337]	0.5532373059211996	C/C=C(\C)C(=O)O[C@H]1C[C@@H](C)C=C2C=C[C@H](C)[C@H](CC[C@@H]3C[C@@H](O)CC(=O)O3)C21	402.53100000000023	4.115600000000003	5	1	5	0
[11346340.]	0.8001809342189754	CSCC[C@H](N)C(=O)Nc1ccccc1	224.32900000000004	1.7054999999999998	3	2	5	1
[96980.9]	0.8901566725984141	CC(C)C[C@H](c1ccccc1)N1CCCC[C@H]1C(=O)O	275.39199999999994	3.712900000000001	3	1	5	1
[35792.16]	0.8987951996417791	CCC[C@@H](C)C(=O)N[C@@H]1C=C2c3cccc4[nH]cc(c34)C[C@H]2N(C)C1	337.46700000000016	3.3424000000000014	2	2	4	2
[463.7394]	0.51917970894521	COc1ccc(Cl)cc1C(=O)NCCc1ccc(S(=O)(=O)NC(=O)NC2CCCCC2)cc1	494.0130000000003	3.641700000000003	5	3	8	2
[367.34308]	0.5356936030123652	CC1=C(C#C/C=C/C(C)=C/C(C)=C\C=C\CO)C(C)(C)CCC1	310.4810000000001	5.513700000000006	1	1	4	0
[4571.916]	0.6318329361180623	O=c1c(-c2ccc(O)cc2)coc2cc(O)cc(O)c12	270.24	2.576800000000001	5	3	1	3
[897650.25]	0.5694922612846259	COC(=O)[C@@H](NC(=O)c1ccccc1)C(=O)O	237.211	0.04259999999999947	5	2	4	1
[47782.008]	0.751222983614671	CCC[C@H](CCOC(C)=O)Nc1ccccc1C	249.354	3.5288200000000023	3	1	7	1
[1551487.1]	0.5295336605014993	CN(CC(=O)NO)c1ccccc1	180.207	0.6281999999999995	3	2	3	1
[12369.569]	0.5844860779881329	CCOC(=O)[C@@H](CCc1ccccc1)N[C@@H](C)C(=O)N1Cc2ccccc2C[C@H]1C(=O)O	438.5240000000003	2.5671	6	2	9	2
[2239130.8]	0.7520457659584818	COc1c2c(cc3oc(=O)c4c(c13)CCC4=O)[C@@H]1C=CO[C@@H]1O2	312.277	2.2764999999999995	6	0	1	2
[19731.768]	0.7402085028063153	CCNc1ccccc1C(=O)Nc1cc(C)c(OC)cc1O	300.35799999999995	3.3933200000000014	4	3	5	2
[26957.014]	0.5659907624576207	CN1C[C@@H](NS(=O)(=O)c2ccc(N)cc2)C[C@H](O)NC(=O)c2ccccc21	390.4650000000001	0.504000000000001	6	4	3	2
[2644611.]	0.6469368930244698	COc1cc(CCC(=O)NCCCN2CCCCC2)cc(OC)c1OC	364.4860000000001	2.637200000000001	5	1	10	1
[12557.952]	0.3319106113891302	CCCCC[C@H](O)CC(=O)Nc1ccccc1C(=O)OC[C@@H](CC)CCCC	391.5520000000003	5.3296000000000054	4	2	14	1
[6.2411895]	0.6338537138352806	CC(C)c1cc(C(C)(C)C)cc(-c2ccc(F)cc2)c1OCC(O)C[C@@H](O)CC(=O)[O-]	431.5240000000002	3.5443000000000024	5	2	9	2
[5.5446774e+10]	0.5507568071868295	NC(=O)c1cnccn1	123.11499999999998	-0.4245000000000001	3	1	1	1
[6836133.5]	0.847064304776705	C[C@H](O)CCCn1c(=O)c2cc(F)ccc21	223.247	1.9469	2	1	4	1
[354.3189]	0.5338537446232731	C=C1CC[C@@H](O)[C@]2(C)CC[C@@H](CC[C@@H](O)C[C@@H](O)CC(=O)O)C[C@H]12	340.4600000000001	2.4867	5	4	7	0
[216409.42]	0.7464613931512205	CCCc1ccc(OC)cc1O	166.21999999999997	2.3533000000000004	2	1	3	1
[8300067.5]	0.8365169222775313	CCc1nnc2cc(Cl)ccc2c1C(=O)N(C)C	263.72799999999995	2.5474000000000006	3	0	2	2
[9540.976]	0.6682298265699905	COc1cc(C#C/C=C/COC(C)=O)cc(C)c1O	260.28899999999993	2.1800200000000003	4	1	3	1
[822532.25]	0.8038539272674309	COc1cc([C@H]2OC(=O)c3ccccc3C2=O)cc(OC)c1OC	328.3200000000001	2.8068000000000017	6	0	4	2
[367620.3]	0.4446043288750503	CC1(C)C[C@@H]2C3=CCC[C@@H]4[C@H](CC[C@]5(C)[C@@H](c6ccc(=O)oc6)CC[C@]45C)[C@@]3(C)CC21	420.6370000000003	7.348500000000008	2	0	1	1
[944.1248]	0.15272863831220343	CCN(C(=O)CN[C@@H](Cc1ccccc1)C(=O)N[C@@H](CC(C)C)C(=O)N[C@@H](CCC(=O)O)C(=O)O)[C@H](C)O	536.6260000000004	0.3392000000000032	9	6	17	1
[302883.16]	0.5626751303181413	CO/N=C(\C)c1ccc(OC)c(OC)c1	209.24499999999995	2.0742000000000003	3	0	4	1
[14343829.]	0.9040419526328543	CC[C@H](c1ccccc1)C(=O)N1CCC[C@H]1C(=O)O	261.3209999999999	2.2558	3	1	4	1
[1866.136]	0.16408588694003517	C[C@@H](O)[C@H](N)/C=C/C(=O)N[C@H]1C(=O)N[C@@H](Cc1ccc(O)cc1)C(=O)N1CCC[C@H]1C(=O)N[C@@H](CCC(=O)O)CC1	573.6470000000003	-0.11199999999999477	9	7	11	0
[987210.9]	0.8051643622436494	CC(C)NCC(O)c1ccccc1Cl	213.708	2.3714000000000004	2	2	4	1
[17871.562]	0.28650330091583176	CCCCCCC[C@H]1O[C@H]1CC(=O)OC(C)(C)CCc1ccccc1	346.511	5.459000000000006	3	0	12	1
[4.200911]	0.3622185973533499	COc1cc(-c2c(-c3ccc(F)cc3)nc(C(C)C)n2/C=C/[C@@H](O)C[C@@H](O)CC(=O)O)cc(C)c1F	500.5420000000002	4.993020000000004	6	3	10	3
[241523.23]	0.8449349532973586	COc1ccc2[nH]cc(CCNC(C)=O)c2c1	232.28299999999996	1.8550999999999997	2	2	4	2
[20543.812]	0.20605054247033233	CCCCC[C@H](O)/C=C/C(=C\CCCCCCC)OC(=O)O	312.44999999999993	5.422800000000005	4	2	13	0
[40014.887]	0.6531125124672851	COC1=C[C@H](C)[C@H]2C[C@@H]3CCC4=CC(=O)CC[C@]4(C)[C@H]3CC[C@@]21C	328.4960000000001	5.294600000000005	2	0	1	0
[582834.5]	0.7507244281465005	CN(CCCCC(=O)O)c1ccccc1C	221.3	2.6861200000000007	3	1	6	1
[608435.6]	0.7377589333054464	COc1ccc([C@H]2C[C@@H](O)C(=O)O2)cc1	208.213	1.0440999999999998	4	1	2	1
[8564.629]	0.3611733494383864	C=C(C)[C@H]1CC[C@@]2(CC[C@@H]3C[C@H](C)C(=O)O3)[C@@H](CC[C@@H]3O[C@@H]3CC[C@@]21C)C	374.5650000000002	5.674500000000006	3	0	4	0
[14518.272]	0.3470881988265463	CC/C=C\C/C=C/C=C/C=C/C=C/CCCC(=O)O	260.37699999999995	4.8224000000000045	2	1	10	0
[27529.066]	0.7498886391265002	Oc1ccc(/C=C/c2ccc(O)cc2)cc1	212.24800000000002	3.268200000000002	2	2	2	2
[662937.56]	0.7414962764155102	CC1(C)C[C@H]2C3=CCC[C@@H]4[C@H](CC[C@]43C)[C@@]2(CCC(=O)O)C1	302.45799999999997	5.040100000000004	2	1	3	0
[16556.37]	0.38714947503876584	CCCC/C=C\C/C=C\CCCCCCC(=O)O	252.39799999999988	5.104300000000004	2	1	12	0
[595.9884]	0.32834650610487814	CC(=O)[C@]1(O)Cc2c(O)c3c(c(O)c2[C@@H](O[C@H]2C[C@H](N)[C@H](O)[C@H](C)O2)C1)C(=O)c1ccccc1C3=O	497.5000000000002	1.0202999999999998	10	5	3	3
[2820.5803]	0.42765848921734934	CC(=O)OCC1=C(OC(C)=O)C(C)=C(C(=O)OC(C)C)C1=O	310.3020000000001	1.2175	7	0	5	0
[48254.832]	0.5537619205068058	CCCCCCCCCS(=O)(=O)c1ccc(N)cc1	283.437	3.7931000000000026	3	1	9	1
[1948.0367]	0.5856284723013687	Nc1cc2c(cc1Cl)Oc1cc(Cl)c(Cl)cc1O2	302.54400000000004	5.127000000000001	3	1	0	3
[27688.863]	0.7247523680047375	CCOC[C@]1(O)C[C@@]2(COC(=O)C[C@@H]3C[C@H]4CC(C)=CC(=O)O4)[C@H]3CC[C@@]21C	392.4920000000002	2.775400000000001	6	1	5	0
[3454770.]	0.5588251961475821	C[C@@H](O)[C@H]1C(=O)N2C(C(=O)O)=C(S[C@@H]3CN[C@H](C(=O)N(C)C)C3)[C@H](C)[C@H]12	383.4700000000002	-0.3079999999999994	7	3	5	0
[4073583.5]	0.4817389151282142	O=C(CCCCCCc1ccccc1)c1ccccc1	266.38400000000007	5.062500000000004	1	0	8	2
[7.0638747]	0.5359914310335363	CC(C)c1c(/C=C/[C@@H](O)C[C@@H](O)CC(=O)[O-])c(-c2ccc(F)cc2)cn1-c1ccccc1	436.503	3.6719000000000026	4	2	9	3
[17226980.]	0.65083387330713	O=C(O)/C=C/c1ccc(O)cc1	164.16	1.49	3	2	2	1
[160905.42]	0.7377866089468406	CC(C)(C)[C@@H](O)Cc1ccccc1	178.275	2.6361000000000008	1	1	2	1
[26915.654]	0.7302779796823855	CC(C)(O)[C@H]1CC[C@@]23CCC4=CC(=O)CCC[C@]4(C)[C@H]3CC[C@@]21C	330.5120000000001	5.049500000000005	2	1	1	0
[9861.325]	0.8327132234754386	CC(C)[C@H](c1cccc(O)c1)NCCc1ccccc1	269.388	3.9216000000000024	2	2	6	2
[3673019.8]	0.6328764147740049	NC(=O)/C=C/C(=O)N1CCCC[C@H]1C(=O)O	226.23199999999997	-0.5064000000000006	4	2	3	0
[151322.53]	0.5997714940130199	C/C(O)=N/S(=O)(=O)c1ccc(C)cc1	213.258	1.66012	3	1	2	1
[2594149.2]	0.5811557038471341	CCCCCCCC(=O)O	144.214	2.4314999999999998	2	1	6	0
[126400.96]	0.3800483622812009	CCCCCCCCCC[C@H](O)CCCCCCC(=O)O	300.48299999999995	5.303300000000005	3	2	16	0
[263355.28]	0.6510839925416267	CNC[C@H](NC[C@H](C)O)c1ccccc1	208.305	0.9174999999999995	3	3	6	1
[18028.176]	0.6708061336857823	CNCCC[C@]1(C)CC[C@H]2[C@@H]3CCC4=CC(=O)CCC[C@@H]4[C@H]3CC[C@@]21C	357.58200000000016	5.524200000000006	2	1	4	0
[69425.55]	0.798940941455694	COc1c(O)cc(CC(=O)CCCN2CCCC2)c(OC)c1	307.38999999999993	2.3970000000000002	5	1	8	1
[14192.051]	0.5062337144909167	CC/C=C\C/C=C/C=C/C=C/C=C/CC(=O)O	232.32299999999998	4.042200000000003	2	1	8	0
[30959838.]	0.7133452598871003	O=S(=O)(c1ccccc1)C(=O)O	186.18799999999996	1.1383	4	1	1	1
[31376.727]	0.41770982822177144	CC/C=C\C/C=C\CCCCCCCC(=O)O	238.37099999999992	4.7142000000000035	2	1	11	0
[131436.69]	0.8030995697848986	CC[C@]1(C)Oc2c(-c3ccc(F)cc3)nc(C(C)C)n2C1C	302.39300000000003	4.934700000000004	2	0	3	2
[31636.062]	0.11306379404457513	NCC[C@H](O)C(=O)N[C@@H]1C[C@H](N)[C@@H](O[C@H]2O[C@H](CN)[C@@H](O)[C@H](O)[C@H]2O)[C@H](O)[C@H]1O[C@H]1O[C@H](CO)[C@@H](O)[C@H](N)[C@H]1O	585.6080000000002	-8.424200000000015	17	13	10	0
[9341.609]	0.7773967679989406	COc1c(Cc2ccc(O)cc2)cc(O)cc1O	246.262	2.4028000000000005	4	3	3	2
[60187.816]	0.281614002785853	O=C(O[C@@H]1[C@H](O[C@]2(CO)[C@H](O)[C@H](CO)O2)[C@H](O)C[C@H](O)[C@@H]1O)c1ccccc1	400.3800000000001	-2.475799999999998	10	6	6	1
[15525.867]	0.3444009643961377	CCCCC[C@@H](O)CC(=O)Nc1ccccc1C(=O)OCC(O)C(=O)O	367.39800000000014	1.5587	7	4	11	1
[48376.426]	0.45635672177936465	C=COC(=O)C1C(C)(C)Oc2ccccc2C1=O	246.26199999999997	2.3432000000000004	4	0	2	1
[1048.0011]	0.1676472462674973	CCCCc1oc2ccccc2c1C(=O)c1cc(I)c(OCCN(CC)CC)c(I)c1	645.3190000000002	6.936200000000007	4	0	11	3
[6.7529087]	0.10934485290911689	CC(C)c1c(C(=O)Nc2ccccc2)c(-c2ccccc2)c(-c2ccc(F)cc2)n1CC[C@@H](O)C[C@@H](O)CC(=O)NO	573.6650000000003	5.734400000000008	5	5	12	4
[521108.97]	0.3275037453254436	COc1ccc(C[C@H](N)C(=O)N[C@H]2[C@@H](O)[C@H](n3cnc4c(N(C)C)ncnc43)O[C@@H]2CO)cc1	471.51800000000026	-0.7936999999999972	10	4	8	3
[629955.25]	0.6363059160134811	COc1nc(N)nc(Cl)c1NC1=NCCN1	242.67000000000002	0.0918999999999997	6	3	2	1
[450.21686]	0.6950885218084817	C#C[C@]1(O)CC[C@H]2[C@@H]3CCC4=CC(=O)CC[C@@H]4[C@H]3CC[C@@]21C	298.42600000000004	3.4925000000000024	2	1	0	0
[7078.57]	0.571136456131648	C[C@H](CCC(=O)O)[C@H]1CC[C@H]2[C@@H]3[C@H](O)C[C@@H]4C[C@H](O)CC[C@]4(C)[C@H]3C[C@H](O)[C@]12C	408.5790000000002	3.4487000000000023	5	4	4	0
[648.166]	0.5055052971214055	COC(=O)C1=C(C)NC(C)=C(C(=O)OC)C1c1ccccc1[N+](=O)[O-]	346.33900000000006	2.1756	7	1	4	1
[4.0963926]	0.32301784061486916	COc1cc(-c2c(-c3ccc(F)cc3)nc(C(C)C)n2/C=C/[C@@H](O)C[C@@H](O)CC(=O)O)cc(CC)c1F	514.5690000000003	5.247000000000004	6	3	11	3
[552981.94]	0.2862371144515137	C=C1C(=O)O[C@@H]2[C@H]1CC/C(C)=C/CC[C@@]1(C)O[C@@H]21	248.32199999999995	2.7620000000000013	3	0	0	0
[589.0115]	0.662626269029002	C[C@H]1O[C@H](Oc2cc(F)c3c(=O)c4c(O)cc(CCF)c(O)c4nc23)C[C@H](O)C1	407.36900000000014	2.9022000000000014	6	3	4	1
[249.99847]	0.3346521596716764	C[C@H]1C=C(CO)[C@@H](C)C[C@H](CCC[C@@H](C)CCCCCC(=O)O)[C@H]1C(=O)O	382.5410000000001	4.739500000000003	5	3	12	0
[3939.3215]	0.3683174668049193	CCCCC#CCSc1cccc(OCC(O)CCN2CCCCC2)c1	375.5780000000003	4.5880000000000045	4	1	10	1
[86284.82]	0.5343591165611403	C=C1[C@@H](OC(C)=O)C[C@@H]2[C@@H]3CCC4=CC(=O)CC[C@@H]4[C@H]3CC[C@@]21C	328.45200000000006	4.2260000000000035	3	0	1	0
[14886.733]	0.5666610993386102	C=C(C)[C@@H]1CC[C@H]2[C@@H]3CCC4=CC(=O)CC[C@]4(C)[C@H]3CC[C@]12C	312.49700000000007	5.710600000000006	1	0	1	0
[19825.436]	0.43603493823663086	COc1cc(N)c(Cl)cc1C(=O)NC1CCN(CCCOc2ccc(F)cc2)CC1OC	465.9530000000003	3.358100000000002	6	2	9	2
[77073.51]	0.7269011701231715	CC(C)(O)CCc1ccccc1	164.24800000000002	2.3901000000000003	1	1	3	1
[814.7974]	0.3250883220584663	COc1cc2c(cc1OC)C(=O)c1c(C)c(OC)c(CC=C2O[C@@H]2C[C@@H](O)CC(=O)O2)c(CC)c1OC(=O)CC(C)(C)C	596.6730000000002	5.093420000000005	10	1	8	2
[496349.25]	0.5726770527696747	COC(=O)[C@H]1C(=O)N2CCC[C@H]2c2ccc(F)cc21	263.268	1.7593999999999999	3	0	1	1
[72626.75]	0.6506639524245823	Cc1nnc(SCC2CC(CNC(=O)Nc3cccc(Cl)c3)C2)nc1N	392.91600000000017	3.355620000000001	6	3	6	2
[6579213.]	0.3403693719315944	CC[C@H]([C@@H](C)O)[N+](C)CCCCP(=O)(O)O	253.27899999999994	0.8735999999999999	4	3	8	0
[57.954735]	0.07188544887755356	CCCC(=O)[C@H](NC(=O)[C@H](Cc1ccccc1)NC(=O)CNC(=O)[C@@H](Cc1ccccc1)N[C@H](C)C(=O)N[C@@H](CCCC(=O)O)C(=O)O)C(=O)O	711.7690000000002	0.18240000000000794	12	8	23	2
[54390.3]	0.6653883024994207	CC#CC[C@H](C)[C@H](O)CC(C)(C)C	182.30699999999996	2.833000000000001	1	1	3	0
[346156.84]	0.7932087270574181	Cc1ccccc1C(OCCN(C)C)c1ccccc1	269.388	3.662620000000003	2	0	6	2
[2622.899]	0.8791061037914609	Cc1ncc(-c2ccc(F)cc2)cc1/C=C/[C@@H]1C[C@@H](O)CC(=O)O1	327.3550000000001	3.2758200000000013	4	1	3	2
[1874821.6]	0.5639760589319855	C=CC[C@@H](C=O)c1ccccc1O	176.21499999999997	2.2508000000000012	2	1	4	1
[217016.2]	0.33883983617993885	CCCCCCCCCC[C@@H](O)CCCCCCCC(=O)O	314.51	5.693400000000005	3	2	17	0
[1896.6427]	0.2311296404849879	CCCCCCCCCC/C=C\[C@@H]1[C@H](/C=C/[C@@H](O)CC(=O)O[C@H]1CC(=O)O)C(=O)O	424.5340000000003	4.0977000000000015	7	3	13	0
[430808.2]	0.8360970269776209	COC(=O)[C@@H]1Cc2ccc(OC)cc2[C@@H]1CC(=O)O	264.27699999999993	1.5988	5	1	4	1
[4387464.]	0.7096286993577655	O=C(O)CNC(=O)c1ccccc1	179.175	0.5009999999999994	3	2	3	1
[51626.105]	0.5751643408157131	CN(C)/C=C/C(C)=C/C(=C\C(=O)O)C(C)C	223.31599999999997	2.6750000000000007	3	1	5	0
[1.8540648e+08]	0.5302216682110639	O=c1ccc2ccccc2o1	146.14499999999998	1.793	2	0	0	2
[441.4857]	0.5415262147005575	CC1=C/C(=C/C(C)=C/C=C/C(C)=C/C(=O)O)C(C)(C)CCC1	300.44200000000006	5.602600000000005	2	1	4	0
[5245531.]	0.7503658855207825	CC(=O)OC[C@@H]1CCC(=O)[C@@]1(C)[C@H](C)C(=O)O	242.271	1.2556	5	1	4	0
[8286.616]	0.864174831521335	C/C(=C/CNc1ccc(OC)cc1)c1ccc(O)cc1	269.344	3.9162000000000026	3	2	5	2
[404796.75]	0.8108482802419188	COc1ccc(NS(=O)(=O)c2ccc(N)cc2)nc1OC	309.34700000000004	1.4817999999999998	6	2	5	2
[346.65002]	0.23526258168565614	COc1cccc2c1C(=O)c1c(O)c3c(c(O)c1C2=O)C[C@@](O)(C(=O)CO)C[C@@H]3O[C@H]1C[C@H](N)[C@@H](O)[C@H](C)O1	543.5250000000003	0.0012999999999993017	12	6	5	3
[5000.8564]	0.5417624275928407	CCC1=C(C)CN(C(=O)NCCc2ccc(S(=O)(=O)NC(=O)N[C@H]3CC[C@H](C)CC3)cc2)C1=O	490.6260000000003	3.0740000000000016	5	3	7	1
[1.5348646e+08]	0.34798156179162226	O=S(=O)(NCB(O)O)CC(=O)O	196.97699999999998	-2.9975999999999994	6	4	5	0
[9926437.]	0.5901487472914319	CCCCOC(=O)Nc1ccc(N)cc1	208.261	2.6174	3	2	4	1
[1296144.2]	0.7448044494289342	CC1CCC(C(=O)OCc2ccccc2)CC1	232.32299999999998	3.5561000000000025	2	0	3	1
[115478.57]	0.8516371541172786	CNCCCN1c2ccccc2CCc2ccccc21	266.388	3.5328000000000026	2	1	4	2
[1287.7977]	0.4202171258521063	CC/C=C\C/C=C/C=C/C=C/C#C[C@H](O)CC(=O)O	260.33299999999997	2.8503000000000007	3	2	7	0
[inf]	0.3508920282242626	CC(=O)O[C@H]1C[C@@H]2CC[C@@H]3[C@H](CC[C@@]4(C)[C@H]3C[C@H]([N+]3(C)CCCCC3)[C@@H]4OC(C)=O)[C@@]2(C)C[C@@H]1N1CCCCC1.[Br-]	637.7440000000003	2.9699000000000044	5	0	4	0
[1473429.4]	0.42887691837706227	N=C(N)CCSCc1ccccc1	194.30300000000005	2.24587	2	2	5	1
[1242442.8]	0.8917120203060462	CN(CCc1ccc(C(F)(F)F)cc1)C(=O)O	247.21599999999995	2.8577000000000012	2	1	3	1
[4024931.]	0.5505412072783977	CCC[C@@H](N)C#N	98.149	0.6373800000000002	2	1	2	0
[57462.953]	0.7491026692573882	CCCOc1ccccc1-c1nc2[nH]nnc2c(=O)[nH]1	271.28	1.4969999999999999	5	2	4	3
[6462.6035]	0.8187856010268435	COc1cc2c(cc1OC)C(=O)c1c(C)c(OC)c(CC=C2O)c(OC)c1OC	400.4270000000002	3.724020000000002	7	1	5	2
[194512.97]	0.41653176752286447	CCN(CCCCOC(=O)CCCCC(C)C)C(=O)Nc1ccccc1	362.514	5.080200000000005	3	1	12	1
[7577.312]	0.08569596886252046	CC[C@H](C)[C@H](NC(=O)[C@@H](N)CC(C)C)C(=O)N[C@@H](CC(C)C)C(=O)N1CCC[C@H]1C(=O)N[C@@H](CCCCN)C(=O)N[C@@H](Cc1ccccc1)C(=O)N	728.9800000000001	1.23920000000001	8	7	22	1
[7855.4487]	0.7417856806175163	C[C@@](O)(c1ccc(O)cc1)c1ccc(O)cc1	230.263	2.3536	3	3	2	2
[779153.]	0.6525192323040013	C/C(=C\C(=O)O)CC(C)(C)C(=O)O	186.207	1.5182	4	2	4	0
[83994960.]	0.5265101609873017	C[C@](O)(C(=O)O)CCC(=O)O	162.141	-0.3132	5	3	4	0
[3729.2124]	0.8325220081385356	COc1cc2c(c(OC)c1OC)-c1ccc(OC)c(=O)cc1[C@@H](NC(C)=O)CC2	399.4430000000002	2.871600000000001	6	1	5	2
[57023.492]	0.48903602586620853	C/C(=C/C=C/C(C)=C/C=C\C(=O)N[C@@H](C)C(=O)O)C(=O)O	293.319	1.6653000000000002	5	3	7	0
[470103.44]	0.6932796632293876	C=CCc1ccc(O)c(OC)c1	164.20399999999995	2.1292999999999997	2	1	3	1
[2475.501]	0.5518504872851944	COc1cc2c(cc1OC)C(=O)c1c(C)c(OC)c(CC=C2O[C@@H]2C[C@@H](O)CC(=O)O2)c(OC)c1OC	514.5270000000004	3.206620000000002	10	1	7	2
[1250.378]	0.1077498043758191	C=CCSSC[C@H](NC(=O)CCCc1ccccc1)C(=O)N[C@@H](Cc1ccccc1)C(=O)NC(=O)NCC(=O)O	586.7360000000001	2.6994	8	5	17	2
[3895.793]	0.48522322663106426	C=C[C@H]1C[C@@H](C(C)(C)C)[C@H]2[C@@H]3CCC4=CC(=O)CC[C@]4(C)[C@H]3CC[C@]21C	354.57800000000015	6.592700000000008	1	0	1	0
[13624570.]	0.5764489067870604	O=C1C(=Cc2ccccc2Cl)NCC1=O	221.64299999999997	1.4223	3	1	1	1
[2311.0488]	0.34918380799656035	CCOC(=O)NN[C@H](Cc1ccccc1)C(=O)N1CCC[C@H]1C(=O)N[C@@H](CCC(=O)O)C(C)(C)C	490.6010000000004	2.2351	7	4	11	1
[1888236.2]	0.8215813845794259	Oc1ccc(C(=C2CN=CC2=O)N2CCCC2)cc1	256.30499999999995	1.8525999999999998	3	1	2	1
[2.5148706]	0.4502355974717761	Cc1ccc(C)c(-c2cc(-c3ccc(F)cc3)c(/C=C/[C@@H]3C[C@@H](O)CC(=O)O3)c(C(C)C)n2)c1	459.56100000000026	6.374640000000007	4	1	5	3
[38936.85]	0.307343275681351	O=C(O)CCOCCOC(N1CCOC(O)(P(=O)(O)O)c1)c1ccccc1Cl	439.7850000000002	1.0025000000000004	10	4	10	1
[21389.072]	0.8459253857470712	CC[C@H]1[C@H]2CCN3CCc4c([nH]c5ccccc45)C[C@@H]2c1C3	294.44200000000006	3.8606000000000025	1	1	1	2
[265416.28]	0.8234724513966106	CCOC(=O)[C@H](O)[C@H](C)Cc1ccccc1Cl	256.729	2.4426000000000005	3	1	5	1
[34831.043]	0.3328015564257119	CC(C)(C)OC(=O)OCCOC(=O)CC(=O)OC(C)(C)C	304.339	2.2131	7	0	5	0
[31259310.]	0.65083387330713	O=C(O)/C=C/c1cccc(O)c1	164.16	1.49	3	2	2	1
[188208.66]	0.5710128250451788	C[C@H]1CC(=O)C[C@@H](/C=C/C=C/C(=O)O)C1	208.25699999999998	2.1887	3	1	3	0
[8220.201]	0.737527029182218	CC(C)=CCOc1cccc(OCC(O)CN2CCCCCC2)c1	333.47200000000015	3.647300000000003	4	1	8	1
[2695277.]	0.7816560468671715	CCc1ccc(NC(=O)C(C)C)cc1	191.274	2.8435000000000015	1	1	3	1
[75390.84]	0.5453142110634657	N#Cc1c(N)nc(C(CS)CO)cc1N	224.289	0.12338000000000027	5	4	3	1
[3849.8179]	0.5780692234465494	CC(C)=C[C@@H]1C2=C[C@@H](C)CC[C@@H](CC(=O)O)C[C@@H]2C(=O)CC(=O)[C@]1(C)CO	376.49300000000017	3.5628000000000024	5	2	4	0
[137916.02]	0.762018873126081	CCc1ccc(OCC(CN(C)C)c2ccccc2)cc1	283.41499999999996	3.973200000000004	2	0	7	2
[58256.082]	0.7885742108992227	CO[C@@H]1C=C(O)[C@H]2[C@@H]3CCC4=CC(=O)CC[C@]4(C)[C@H]3CC[C@]12C	316.4410000000001	4.195000000000004	3	1	1	0
[78899.3]	0.7991874290143852	CC[C@H](C(C)C)[C@H](O)[C@H](C)c1ccccc1	220.356	3.8332000000000033	1	1	5	1
[1134.2406]	0.09911282760243302	CC(C)[C@H](C)/C=C/C(=O)N[C@@H](Cc1ccccc1)C(=O)N1CCC[C@H]1C(=O)N[C@@H](Cc2ccccc2)C(=O)N[C@H](Cc2c[nH]c3ccccc23)C(=O)	703.8840000000002	4.688400000000003	5	4	16	4
[17469.842]	0.8428637069733037	CN(C)CCC=C1c2ccccc2COc2ccccc21	279.383	3.9624000000000033	2	0	3	2
[1.0275297e+09]	0.4792303987338296	C=C(C)C1(O)OC(=O)C=C1OC	170.16399999999996	0.3381999999999999	4	1	2	0
[630550.9]	0.790985307512128	CC(C)(C)NC[C@H](O)COc1nsnc1N1CCOCC1	316.4270000000002	0.5024999999999997	7	2	6	1
[380712.22]	0.8843026268561874	Cc1ccc(COc2ccccc2C(=O)O)cc1O	258.273	2.9778200000000017	4	2	4	2
[18186850.]	0.6702292196215796	c1cncc(-c2ccc(Cl)cc2)c1	189.64499999999998	3.402000000000002	1	0	1	2
[725820.56]	0.7760869596059278	COc1ccc(C[C@@H]2NC[C@H](O)[C@H]2OC(C)=O)cc1	265.30899999999997	0.5020999999999994	5	2	4	1
[159957.16]	0.46513972249238905	CC(=O)OC[C@H]1O[C@@H](n2ncc(=O)[nH]c2=O)[C@H](OC(C)=O)[C@@H]1OC(C)=O	371.3020000000002	-1.7444999999999975	10	1	5	1
[5114.564]	0.3116544320982324	CC(=O)NCCC[C@H](C)[C@@H]1CC[C@H]2[C@@H]3CC[C@H]4NC(C)=C[C@@H](CC[C@@H]4CCCC(=O)O4)C3=C(SC(=O)O4)[C@H]12	544.7580000000004	6.259000000000007	7	2	5	0
[2718.6777]	0.28689550206263525	CCNCOc1cc(OCC(O)COCc2ccc(C(F)(F)F)cc2)cc(C(F)(F)F)c1	467.406	4.626500000000004	5	2	11	2
[4825616.5]	0.7086818239336454	COc1cc2c(cc1OC)C(=O)O[C@@H]2[C@H]1c2c(cc3c(c2OC)OCO3)CCN1C	413.4260000000003	2.881800000000001	8	0	4	2
[6416137.5]	0.6421237490108194	O=[N+]([O-])c1ccc(O)c(Oc2ccc(O)cc2)c1	247.206	2.7983000000000002	5	2	3	2
[16024207.]	0.7742183005059943	O=C(O)CCCC(=O)Nc1ccccc1	207.22900000000004	1.88	3	2	5	1
[2285.303]	0.4046148075670638	CC/C=C\C/C=C/C=C/C=C\C=C\[C@H](O)C[C@@H](O)CC(=O)O	306.4020000000001	3.1541000000000006	4	3	11	0
[25.894848]	0.20634357791073152	CC(=O)O[C@@H]1[C@H](OC(C)=O)[C@@H](NC(=O)c2ccc(O)c(OC)c2)[C@@H](OC(C)=O)C[C@@H](OC(=O)[C@H](C)CC(=O)O)C1	567.5440000000003	1.1107	13	3	10	1
[4268407.]	0.7739054120457116	COc1cccc(COC2CC(C)(C)C2)c1	220.31199999999995	3.400400000000002	2	0	4	1
[2303.5488]	0.7644695194625526	CC(C)(O)[C@@H]1CCCC2=CC(=O)C=C3C[C@@H](O)CC[C@@]3(C)[C@@H]2CC1	332.48400000000015	3.940400000000003	3	2	1	0
[432.19843]	0.5277905059697585	C=C1/C(=C\C=C2/CCC[C@]3(C)[C@@H]([C@H](C)CCCC(C)C)CC[C@@H]23)C[C@@H](O)C[C@@H]1O	400.64700000000016	6.589800000000009	2	2	6	0
[1926.5197]	0.10348453824412354	CC(C)(C)[C@@H](NC(=O)[C@H](Cc1ccccc1)NC(=O)CNC(=O)[C@@H](N)Cc1ccccc1)C(=O)N[C@@H](C)C(=O)N[C@@H](CCC(=O)O)C(=O)O	682.7750000000002	-0.1300999999999911	10	8	18	2
[45869268.]	0.7072687150818269	COc1ccc(C(=O)N2CCCC2=O)cc1	219.23999999999995	1.4578	3	0	2	1
[2.7363884]	0.2847128597487979	CC(C)n1cc[n+](Cc2ccc(-c3ccccc3)c(-c3ccc(F)cc3)c(CC[C@@H](O)C[C@@H](O)CC(=O)[O-])n2C(C)C)c1	587.7360000000002	4.630500000000004	5	2	13	3
[8332671.5]	0.47162133314166776	O=C(O)/C=C/c1ccc(O)c(O)c1	180.159	1.1956	4	3	2	1
[47318004.]	0.7537678130682861	COC(=O)[C@@H]1CCc2ccccc2C(=O)c2ccccc21	280.32300000000004	3.120400000000002	3	0	1	2
[14872.487]	0.38714947503876584	CCCCC/C=C\C/C=C/CCCCCC(=O)O	252.3979999999999	5.104300000000004	2	1	12	0
[10556.074]	0.4866529659777134	CC1(C)CC[C@@]2(C(=O)O)CC3=C(CC[C@@H]4[C@@]5(C)CC[C@@H](O)[C@](C)(CO)[C@@H]5CC[C@]43C)[C@@H]2C1	444.65600000000023	5.569900000000007	4	3	2	0
[8903.529]	0.31874070017989936	CC/C=C\C/C=C/C=C/C=C\C=C/CCCCC(=O)O	274.40399999999994	5.212500000000005	2	1	11	0
[9664.69]	0.13703909045329313	CCCCCCCCC/C=C/C(=C\CCCCCCC(=O)O)OC(C)=O	366.54200000000014	6.555500000000007	4	1	17	0
[571449.75]	0.5668732042121558	CCCCCC(=O)O	116.15999999999998	1.6513	2	1	4	0
[1.792931e+09]	0.44068114462054087	CC1(C)CCC(=O)O1	114.14399999999999	1.1019999999999999	2	0	0	0
[9557055.]	0.6290814951669367	CCOc1ccccc1N	137.18199999999996	1.6675	2	1	2	1
[3901491.2]	0.32900780228631044	C=CCC/C(=N\OC(C)=O)c1ccccc1	217.268	2.9200000000000017	2	0	5	1
[11.669993]	0.4134866390224644	CCN(C)C(=O)Nc1c(-c2ccccc2)c(-c2ccc(F)cc2)c1/C=C/[C@@H](O)C[C@@H](O)CC(=O)O	480.53600000000023	3.808300000000002	5	4	10	2
[181546.52]	0.45208269456563405	CCCCC/C=C\CCCCC(=O)O	198.30599999999995	3.767900000000002	2	1	9	0
[5.215346e+11]	0.4956362681365689	O=Cc1ccccc1	106.12399999999997	1.4990999999999999	1	0	1	1
[4.4164938e+08]	0.5780646905302889	CCCCCCC(=O)O	130.187	2.0414	2	1	5	0
[3019554.5]	0.6055431974556591	C[C@H]1[C@H]2[C@H]3O[C@@]4(C)CCC[C@H]4[C@H]3CC[C@@]21C	220.35599999999997	3.6262000000000025	1	0	0	0
[41476.332]	0.8453341808410613	COc1ccc(CCc2ccc(NC(=O)NC(C)=O)cc2)cc1OC	342.3950000000001	3.157000000000002	4	2	6	2
[745671.44]	0.7551266517606333	CCCCCn1nc(C(=O)N2CCCCC2)c2cc(Cl)ccc21	333.863	4.506000000000004	2	0	5	2
[276.09296]	0.32509531306854067	C/C1=C/C[C@@H](/C=C/C(C)=C/C(C)=C\C)[C@H](O)[C@H](C)[C@H](OC(=O)c2ccccc2)C[C@H](O)[C@@H]1C	452.6350000000002	6.031000000000009	4	2	5	1
[407042.4]	0.16488371476133445	N[C@@H](CCC(=O)O)C(=O)N[C@@H](CCCN[C@H](CC(=O)O)C(=O)O)C(=O)O	377.3500000000001	-1.9543999999999944	11	7	14	0
[2285.303]	0.4046148075670638	CC/C=C\C/C=C/C=C/C=C/C=C\[C@@H](O)C[C@@H](O)CC(=O)O	306.4020000000001	3.1541000000000006	4	3	11	0
[10.825648]	0.671999391844661	CC[C@H](C)C(=O)O[C@H]1C[C@@H](C)C=C2C=C[C@H](C)[C@H](CC[C@@H]3C[C@@H](O)CC(=O)O3)C21	404.54700000000025	4.195500000000004	5	1	6	0
[27220998.]	0.46263696093343076	N=C(N)NCCN1CCCCCCC1	198.31399999999994	0.7355699999999996	3	3	3	0
[144600.8]	0.5619594003352022	CC(C)=CCc1ccccc1	146.233	3.1953000000000014	0	0	2	1
[4555.0776]	0.6959013228181478	CC1(C)[C@@H]2C[C@@](C)(CCC3=CCC(=O)CC4=CC(=O)CC[C@]43C)[C@H]1C2=O	354.4900000000002	4.602800000000005	3	0	3	0
[8862743.]	0.8305851686304766	O=C(Cc1ccccc1)Nc1ccccc1	211.26399999999998	2.867800000000001	1	1	3	2
[9.102789e+09]	0.5986300657780844	O=[S@](O)c1ccccc1O	158.17799999999997	0.9727999999999999	3	2	1	1
[715.59534]	0.39895528849748824	CC(C)CCC[C@H](C)[C@H]1CC[C@@]2(C(C)O)C3=CCC4C(C)(C)[C@@H](O)CC[C@]4(C)C3CC[C@]12C	458.7710000000003	7.775800000000011	2	2	6	0
[86744432.]	0.5936085496946386	Cn1cccc1C(=O)c1ccc(N)cc1	200.241	1.8382999999999998	2	1	2	2
[47531.723]	0.6192570573143896	COc1ccc2c(c1)c(CC(=O)OCC(=O)O)c(C)n2C(=O)c1ccc(Cl)cc1	415.82900000000006	3.4705200000000014	6	1	6	3
[782777.2]	0.5175037266886795	CCCCC[C@@H](CC)OC(=O)CCC(=O)Nc1ccccc1	305.41799999999995	4.307400000000004	3	1	10	1
[69851.73]	0.26650873857111934	CCCCC/C=C\CCCCC(=O)OC(C)=O	240.34299999999993	3.7730000000000024	3	0	9	0
[685541.6]	0.3360419785922725	CCCCCCCCCCCCCCCCCC(=O)O	284.4839999999999	6.332500000000007	2	1	16	0
[2089.23]	0.5034786890909562	C=C(C)[C@@H](O)CC[C@H](C)[C@H]1CC[C@@]2(C)C3=CC(=O)C=C4C[C@@H](O)CC[C@]4(C)[C@H]3CC[C@@]21C	440.6680000000003	6.158900000000008	3	2	5	0
[7.301878]	0.23474811551879057	C=C[C@@](O)(CC[C@H](C)[C@@H]1CC[C@H](O)CC(=O)O)C[C@@H]1C/C=C/C[C@@H]1C[C@@H](O)CC(=O)O1	438.56100000000026	2.9746000000000015	7	4	10	0
[15115.559]	0.553012708463283	CCCCCc1cc(=O)c(OCC(O)CNC(C)C)cc(OC)c1OC	367.48600000000016	2.5344000000000007	6	2	12	1
[158804.11]	0.5446332766074388	C=C1[C@@H](OC(=O)c2ccc(CC(=O)O)n2C)C[C@H](OC(=O)c2ccc(F)cc2)C(=O)O1	431.3720000000001	2.0029	8	1	6	2
[8793.239]	0.4566860279410376	C=C1[C@H](OC(=O)C[C@H](O)c2ccc(F)cc2)C(=O)N(Cc2ccc(F)cc2)C1=O	401.3650000000001	2.4253	5	1	6	2
[538634.06]	0.5031075138837579	O=C(/C=C/c1ccc(O)c(O)c1)OCCc1ccccc1	284.311	2.8969000000000005	4	2	5	2
[2647490.]	0.5980792231114109	N=c1nc2n(cc1SC(=O)Nc1ccc(C(=O)O)cc1)C(=O)NC2=O	359.3230000000001	1.0964699999999998	7	4	3	2
[168556.86]	0.8970741096318473	CC[C@H](c1ccc(-c2ccc(F)cc2)cc1)C(=O)O	258.292	4.0709000000000035	2	1	4	2
[1.025874e+11]	0.5788994429540337	c1cc2c(c3c1OCC3)OCO2	164.15999999999997	1.3501999999999998	3	0	0	1
[31186.99]	0.6688410189511249	COCCNc1nc2ccc(N(C)C)cc2n1Cc1ccc(F)cc1	342.418	3.3480000000000025	4	1	7	3
[328921.4]	0.5404040173345395	O=C(O)C[C@H](Cc1ccc(F)cc1)NCC(O)CO	271.28799999999995	0.15430000000000027	5	4	8	1
[13484935.]	0.8528036890699656	C[C@@H](C(=O)O)c1cccc(C(=O)c2ccccc2)c1	254.285	3.1057000000000015	3	1	4	2
[10752871.]	0.7588978744692648	N=C1NCc2ccccc2Oc2cc(Cl)ccc21	258.70799999999997	3.5608700000000013	2	2	0	2
[11368934.]	0.33279159601475666	NP(O)O	81.011	-0.8433999999999999	3	3	0	0
[512569.7]	0.19570107894156133	O=C[C@H](O)[C@@H](O)[C@H](O)[C@H](CO)O[C@@H]1O[C@H](CO)[C@@H](O)[C@H](O)[C@H]1O	342.29699999999997	-5.554599999999993	11	8	8	0
[37037.234]	0.35616404343455993	CCCCCC/C=C\CCCCCCCC(=O)O	254.4139999999999	5.328300000000005	2	1	13	0
[663.0554]	0.5023259105130484	CCOC(=O)C1=C(COCCN)NC(C)=C(C(=O)OC)C1c1ccccc1Cl	408.88200000000006	2.266300000000001	7	2	8	1
[104757.695]	0.7864380629713839	COc1ccc(Nc2ccccc2C(=O)O)cc1O	259.26099999999997	2.8426000000000013	5	3	4	2
[1185.166]	0.3454134595698074	O=C(O)c1cc(=O)c2c(OCC(O)COc3cccc4oc(C(=O)O)cc(=O)c34)cccc2o1	468.37000000000023	2.1145	11	3	8	4
[2285.303]	0.4046148075670638	CC/C=C\C/C=C/C=C/C=C/C=C\[C@H](O)C[C@@H](O)CC(=O)O	306.4020000000001	3.1541000000000006	4	3	11	0
[86321.94]	0.31199454911203844	C=C(CCC=C(C)C)CCCCC(C)(C)[C@H]1CCCC1	276.508	7.0658000000000065	0	0	9	0
[6861.93]	0.6076064560383313	CCCC(=O)c1cc(OC)c(OCC(=O)OC)cc1O	282.292	1.9354	6	1	7	1
[519252.6]	0.6050751770421089	CSCCCCCC/C(=O)O	176.281	2.3845	3	1	7	0
[1336099.]	0.7153202107154631	COc1cc(/C=C/C(=O)O)ccc1O	194.186	1.4986	4	2	3	1
[194.87361]	0.5003983975184703	COc1ccc(-c2cc(-c3ccccc3)nc(C(C)C)c2/C=C/[C@@H]2C[C@@H](O)CC(=O)O2)cc1	443.54300000000023	5.627300000000007	5	1	6	3
[27624.639]	0.7101058430130474	COC(=O)[C@@]1(C)O[C@@H]2[C@H]3C[C@H](C)C4=CC(=O)C=C[C@]4(C)[C@@]3(F)[C@@H](O)C[C@]21C	378.4400000000001	2.5237000000000007	5	1	1	0
[1.091846e+08]	0.43237283274013305	O=C(O)C(=O)C[C@H](O)C(=O)O	162.09699999999998	-1.5243000000000004	6	3	4	0
[262903.6]	0.7439305289362564	CC(C)=CCc1cccc(C(=O)O)c1	190.242	2.8935000000000004	2	1	3	1
[20450.646]	0.27642008124642714	COC(=O)/C=C\C(C)=C\C=C\C=C\CCCC(C)C	262.393	4.6006000000000045	2	0	8	0
[8799.909]	0.31152456398970296	C[C@@H]1O[C@@H](O)[C@@H](F)[C@H](O[C@H]2O[C@H](C)[C@@H](O)[C@H](N)C[C@@H]2O)[C@H](O)[C@@H]1O	355.35900000000004	-2.647399999999998	9	6	2	0
[10756461.]	0.5305260024722637	CC1=CC(=O)CC(C)(C)OC1	154.20899999999997	1.7007	2	0	0	0
[10486106.]	0.5211940152612288	O=C(O)CCCCC(=O)Nc1ccccc1O	237.25500000000005	1.9756999999999993	4	3	6	1
[2166249.]	0.734739376074803	CC(C)OC(=O)C(C)(C)Oc1ccccc1	222.284	2.795600000000001	3	0	4	1
[55552.94]	0.7213700331055823	CN1CCN(c2nc3c(cc2F)c(=O)c(C(=O)O)cn3-c2ccc(F)cc2F)C1	404.34800000000007	2.2104999999999997	6	1	3	3
[101907.055]	0.8460610896604897	CC(C)[C@@H]1CC[C@H](C(=O)N[C@H](Cc2ccccc2)C(=O)O)CC1	317.42900000000014	3.2609000000000012	3	2	6	1
[4123264.8]	0.412780402657381	CC(C)(CO)C(O)C(=O)NCCCO	205.25399999999996	-1.1355999999999997	4	4	6	0
[50353.254]	0.4143573581655692	CCCC/C=C\CCCCCCCC(=O)O	226.35999999999993	4.548100000000003	2	1	11	0
[8903.529]	0.31874070017989936	CC/C=C\C/C=C/C=C/C=C/C=C/CCCCC(=O)O	274.40399999999994	5.212500000000005	2	1	11	0
[3739977.5]	0.6727212253351267	O=C(c1c[nH]c2ccccc12)c1ccc(O)cc1	237.25799999999998	3.1045000000000007	2	2	2	3
[60199.293]	0.7480435254085346	CCCN(CCC)CC(=O)Nc1ccccc1C(=O)OC	292.3790000000001	2.5337000000000005	4	1	8	1
[15522.448]	0.6640116916791524	CC1(C)S[C@H]([C@H](NC(=O)Cc2ccccc2)C(=O)O)CC(=O)NC1=O	364.4230000000001	0.7253999999999998	6	3	5	1
[396008.38]	0.6672600894844233	O=C(/C=C\[C@@H]1CC[C@@](C(O)c2ccccc2)O1)c1ccc(F)cc1	325.35900000000004	4.009190000000003	3	1	5	2
[178551.83]	0.7571618838863213	CC(C)(C)c1ccc(S(=O)(=O)/C=C/C#N)cc1	249.33499999999998	2.7950800000000013	3	0	2	1
[2104194.8]	0.6917481666289891	Cc1cc(=O)c2c(C)c(O)ccc2o1	190.198	2.1154399999999995	3	1	0	2
[14872.487]	0.38714947503876584	CCCCC/C=C\C/C=C\CCCCCC(=O)O	252.3979999999999	5.104300000000004	2	1	12	0
[6546.3823]	0.11333875322248793	CSCCCCCCCC/C=C/CCCCCCCCCCCP(=O)(O)O	420.6400000000002	7.715000000000007	4	2	21	0
[32180.475]	0.6180816984961521	C[C@H]1[C@@H](O)CC[C@@]2(C)CC[C@@]3(C)C(=O)C=C4CC(=O)CC[C@]4(C)[C@H]3CC[C@]21C	386.57600000000025	5.254700000000005	3	1	0	0
[1883.0803]	0.3629493221960638	C=C[C@@H](C#CC#CCCCCC(O)CC(C)(C)O)C(=O)O	292.375	1.9622999999999997	4	3	8	0
[inf]	0.32213756612662414	CCCCCCCCCCCCCCCC[n+]1ccccc1.[Br-]	384.4459999999999	3.4594000000000014	0	0	15	1
[13374.375]	0.5919962321316868	NC(=O)c1[nH]c2ccccc2c1Oc1cc(O)cc(O)c1	284.27099999999996	2.470300000000001	4	4	3	3
[83.05885]	0.08223061718065766	N#C[C@H](O)[C@H](C[C@@H](O)CO)C(=O)N[C@@H]1CCC[C@H]1C(=O)N[C@@H](CCC(=O)O)C(=O)N[C@@H](CCC(=O)O)C(=O)O	558.5410000000004	-2.700919999999992	13	9	17	0
[240034.81]	0.7799876038269314	CCN(CC)CCn1c(=O)cc(S(N)(=O)=O)cc1	273.358	-0.1624999999999987	4	1	6	1
[16602.316]	0.5490140564420881	Clc1ccc(/N=N/c2ccc(Cl)cc2Cl)c(Cl)c1	320.0060000000001	6.715600000000002	0	0	2	2
[156761.75]	0.8807285394160607	O=C(O)Cc1ccccc1Nc1c(Cl)cccc1Cl	296.153	4.364100000000001	3	2	4	2
[9878.701]	0.593334886982252	C[C@@H](CCc1ccc(O)cc1)NCCc1ccc(O)c(O)c1	301.386	2.956800000000002	4	4	7	2
[2131253.5]	0.4854930576221492	Nc1nc2c(ncn2COC(CO)CO)c(=O)[nH]1	255.23399999999998	-1.970899999999999	7	4	5	2
[2568.023]	0.546833455455169	C#CC[C@@H](CCCCC(=O)O)COc1ccccc1	260.333	3.3499000000000017	3	1	9	1
[1.1431815e+10]	0.5950261967780849	CC(=O)Nc1ccc(O)cc1	151.165	1.3505999999999998	2	2	1	1
[12369.569]	0.5844860779881329	CCOC(=O)[C@H](CCc1ccccc1)N[C@@H](C)C(=O)N1Cc2ccccc2C[C@H]1C(=O)O	438.5240000000003	2.5671	6	2	9	2
[219820.94]	0.24325846760776557	OC[C@@H]1O[C@H](O)[C@@H](O[C@H]2O[C@H](CO)[C@@H](O)[C@H]2O)[C@H](O)[C@H](O)[C@@H]1O	342.297	-5.397199999999993	11	8	4	0
[55991.426]	0.6171312932317708	CC(C)=CCC/C(C)=C/CO	154.253	2.6714000000000016	1	1	4	0
[12681.794]	0.05173785113243	CCN(CC)C[C@H](CC(=O)N[C@H](CC(=O)O)C(=O)O)C(=O)N[C@H](C(=O)N[C@@H](CC(=O)O)C(C)C)C(=O)N[C@@H](C)C(=O)N[C@@H](CC(=O)O)	673.6970000000002	-2.263709999999997	14	9	23	0
[59302.51]	0.6923408487340212	Oc1ccc(/C=C/c2cc(O)cc(O)c2)cc1	228.247	2.9738000000000016	3	3	2	2
[7225.503]	0.3484104486085374	CC/C=C\C/C=C\C/C=C/CCCCCCCC(=O)O	278.4359999999999	5.660500000000005	2	1	13	0
[40056.387]	0.2905169417988814	CCCCCCCC/C=C\CCCCCCCC(=O)O	282.4679999999999	6.1085000000000065	2	1	15	0
[613626.5]	0.6860083249962111	COc1cnc(OC)cc1O	155.153	0.8043999999999998	4	1	2	1
[170751.42]	0.5544153091309634	C/C(=C/C=C/C(C)=C/[C@@H](C)C(=O)O)C(=O)O	224.25599999999997	2.2405	4	2	5	0
[24575.459]	0.7197537478153053	CC(C)Oc1ccc2c(=O)c(-c3ccccc3)coc2c1	280.32300000000004	4.247200000000003	3	0	3	3
[10.462337]	0.5532373059211996	C/C=C(/C)C(=O)O[C@H]1C[C@@H](C)C=C2C=C[C@H](C)[C@H](CC[C@@H]3C[C@@H](O)CC(=O)O3)[C@H]21	402.53100000000023	4.115600000000003	5	1	5	0
[110324.91]	0.3978664758327943	COC(=O)CC[C@@H](C)NC[C@H](O)C[C@@H](O)CC(=O)O	277.317	-0.49569999999999964	7	4	10	0
[64041.25]	0.07936793679260763	C/C=C(/C=O)N[C@@H](CS)C(=O)N[C@H](C(=O)O)C(=O)N[C@@H](CC(=O)O)C(=O)O	405.38500000000016	-2.409399999999996	10	7	12	0
[300725.62]	0.7079321492598157	CCCc1ccc(-c2ccc(F)cc2)cc1	214.283	4.445200000000003	0	0	3	2
[658590.2]	0.7941733402170982	O=C(Cc1ccccc1)c1ccccc1O	212.248	2.817600000000002	2	1	3	2
[1486839.]	0.26623085160292626	O[C@@H]1[C@H](CO[C@H]2OC[C@H](O)[C@@H](O)[C@H]2O)O[C@@H](CO)[C@@H](O)[C@H]1O	326.298	-4.715599999999993	10	7	4	0
[2718292.8]	0.9180748669005441	Cc1ccc2ncnc(NS(=O)(=O)c3ccccc3)2c1	287.34400000000005	1.6602000000000001	2	1	3	1
[31289.95]	0.6762987306145708	COC(=O)CCc1ccc(OCC(O)CNC(C)C)cc1	295.379	1.5298999999999996	5	2	9	1
[265524.12]	0.7536522811652422	CCc1ccc(C(=O)C(C)CN2CCCCC2)cc1	259.3929999999999	3.5537000000000027	2	0	5	1
[653008.4]	0.5291018355557396	NC[C@H](O)C[C@@H]1NC(=O)c2ccc(N)cc21	221.26	-0.23699999999999982	4	4	3	1
[22527.574]	0.8193065297612653	N#CCc1nc(CCl)cc(NCCN2CCCCC2)c1	292.814	2.7842800000000016	4	1	6	1
[truncated: 6 more rows]
