# Supplementary material for: Transformer-Decoder GPT Models for Generating Virtual Screening Libraries of HMG-Coenzyme A Reductase Inhibitors: Effects of Temperature, Prompt Length, and Transfer-Learning Strategies
Source: J Chem Inf Model. 2024 Nov 7;64(22):8464–80. doi: 10.1021/acs.jcim.4c01309 (PMC11600504; doi:10.1021/acs.jcim.4c01309)
Supplement: Supplementary file 3 — ci4c01309_si_003.zip [file ci4c01309_si_003.zip › Datasets/xfer_Learning_files/2XA5K_model_gen_ic50_results/2XA5K_Docking_Statin_similarity_0p0.csv]

Generated Molecule	atorvastatin	rosuvastatin	simvatstatin	lovastatin	fluvastatin	pravastatin
CC(=O)[C@H]1CO[C@@H]2C[C@@H]3CCC4=CC(=O)CCC4=C3[C@@H](c3ccc(N(C)C)cc3)C[C@@]21C	0.11413043478260869	0.15584415584415584	0.15436241610738255	0.1564625850340136	0.13071895424836602	0.11038961038961038
Cc1ccc([C@@H]2C[C@@H](O)C[C@@H](O)C2)cc1-c1ccc(F)cc1	0.20408163265306123	0.2	0.13385826771653545	0.136	0.2608695652173913	0.1
CC1=C(O[C@@H]2O[C@@H](C)[C@@H](O[C@H]3C[C@@](C)(OC(=O)CC(=O)O)[C@H](C)O3)[C@H](C)[C@@H]2O)C[C@@H](O)C[C@@H]1O	0.08421052631578947	0.09815950920245399	0.22695035460992907	0.22142857142857142	0.08074534161490683	0.18620689655172415
CCC[C@@H](F)Cn1cc(C(F)(F)F)c(-c2ccc(F)cc2)c1/C=C/[C@@H](O)C[C@@H](O)CC(=O)O	0.3333333333333333	0.416	0.09615384615384616	0.09740259740259741	0.5087719298245614	0.22302158273381295
COC(=O)c1c(-c2ccccc2)c(-c2ccc(F)cc2)c(CC[C@@H](O)C[C@@H](O)CC(=O)[O-])n1C(C)C	0.5070422535211268	0.31690140845070425	0.10365853658536585	0.11875	0.4796747967479675	0.2328767123287671
COc1ccc(Cl)cc1C(=O)NCCc1ccc(S(=O)(=O)NC(=O)NC2CCCCC2)cc1	0.16201117318435754	0.15286624203821655	0.10759493670886076	0.10897435897435898	0.15789473684210525	0.10126582278481013
CCC(=O)n1cc(-c2ccc(F)cc2)c(-c2ccc(F)cc2)c1/C=C/[C@@H](O)C[C@@H](O)CC(=O)[O-]	0.375	0.3582089552238806	0.09316770186335403	0.10126582278481013	0.48739495798319327	0.16666666666666666
CCC[C@@H](c1ccc(OCC(O)C[C@@H](O)CC(=O)O)cc1)c1ccccc1	0.36428571428571427	0.25190839694656486	0.1048951048951049	0.11428571428571428	0.3706896551724138	0.2764227642276423
CCCc1ccc(-c2cc(C(C)C)n(/C=C/[C@@H](O)C[C@@H](O)CC(=O)O)c2-c2ccc(F)cc2)cc1	0.4421768707482993	0.43410852713178294	0.09815950920245399	0.11320754716981132	0.5126050420168067	0.2191780821917808
C=C(C)[C@@H]1C[C@H](CCCC)[C@@H]2[C@@H]3CCC4=C[C@@H](O)CC[C@]4(C)[C@H]3CC[C@@]21C	0.049723756906077346	0.06535947712418301	0.1893939393939394	0.19230769230769232	0.05333333333333334	0.16417910447761194
C[C@H]1C=C(CO)[C@@H](C)C[C@H](CCC[C@@H](C)CCCCCC(=O)O)[C@H]1C(=O)O	0.13253012048192772	0.1258741258741259	0.183206106870229	0.2047244094488189	0.11428571428571428	0.2833333333333333
COc1cc([C@H]2C(=O)Nc3ccccc3C2=O)cc(-c2ccc(F)cc2)c(CC[C@@H](O)C[C@@H](O)CC(=O)[O-])n1C	0.3780487804878049	0.267515923566879	0.10919540229885058	0.11695906432748537	0.35664335664335667	0.19254658385093168
Cc1c(N)cccc1C(=O)N[C@@H](CSc1ccccc1)[C@H](O)CN1C[C@H]2CCCC[C@H]2C[C@H]1C(=O)NC(C)(C)C	0.21390374331550802	0.14942528735632185	0.15476190476190477	0.14285714285714285	0.19631901840490798	0.14201183431952663
C[N+](C)(C)C[C@@H](O)CC(=O)[O-]	0.09230769230769231	0.12745098039215685	0.09	0.10309278350515463	0.12244897959183673	0.1368421052631579
C#C[C@]1(O)C=C[C@H]2[C@@H]3CCC4=CC(=O)CCC4=C3[C@@H](c3ccc(N(C)C)cc3)C[C@@]21C	0.11602209944751381	0.13636363636363635	0.11920529801324503	0.12080536912751678	0.14093959731543623	0.09090909090909091
CC[C@@H](C)O[C@H]1O[C@@H](C/C=C/C=C/C(C)=C/C=C/C(C)C)[C@H](O)[C@@H](C)[C@H](O)[C@@H]1O	0.06629834254143646	0.11409395973154363	0.14285714285714285	0.16176470588235295	0.10273972602739725	0.16058394160583941
COc1cccc(-c2nc(C(C)C)n(/C=C/[C@@H](O)C[C@@H](O)CC(=O)O)c2-c2ccc(F)cc2)c1	0.4217687074829932	0.4796747967479675	0.09316770186335403	0.10828025477707007	0.5391304347826087	0.20689655172413793
CNC(=S)[C@]1(c2ccc(Cl)cc2)O[C@H](c2ccc(Cl)cc2Cl)CCC1	0.12804878048780488	0.1048951048951049	0.08571428571428572	0.08695652173913043	0.15037593984962405	0.055944055944055944
CC#C[C@]1(O)CC[C@H]2[C@@H]3CCC4=CC(=O)CCC4=C3[C@@H](c3ccc(N(C)C)cc3)C[C@@]21C	0.10215053763440861	0.14102564102564102	0.11688311688311688	0.11842105263157894	0.12337662337662338	0.08227848101265822
CC[C@@H](C(C)C)[C@H](O)[C@H](C)[C@H]1CC[C@H]2[C@@H]3CCC4=CC(=O)CC[C@]4(C)[C@H]3CC[C@]21C	0.07650273224043716	0.1038961038961039	0.1388888888888889	0.15714285714285714	0.09271523178807947	0.13986013986013987
Cc1cc(CN)nnc1-c1cc(-c2ccc(F)cc2)c(-c2ccc(F)cc2)n1/C=C/[C@@H](O)C[C@@H](O)CC(=O)O	0.37423312883435583	0.3680555555555556	0.07303370786516854	0.08	0.4222222222222222	0.15853658536585366
C[C@H](N)C(F)(F)[C@@H](C(=O)N[C@@H]1CCCN1c2ccccc2)C(=O)c1ccc(C(=O)N[C@@H](CCCC(=O)O)cc1)c1ccccc1	0.30978260869565216	0.15675675675675677	0.13043478260869565	0.13812154696132597	0.20809248554913296	0.143646408839779
C#Cc1cc(Nc2ccccc2C(=O)O)cc(OC)c1O	0.18493150684931506	0.14960629921259844	0.08527131782945736	0.08661417322834646	0.21551724137931033	0.09448818897637795
C=C1[C@H](O)C[C@H]2[C@@H]3CCC4=CC(=O)C=C[C@]4(C)[C@@]3(F)[C@@H](O)C[C@@]2(C)[C@@]1(F)COP(=O)(O)O	0.08108108108108109	0.0949367088607595	0.1597222222222222	0.1619718309859155	0.09090909090909091	0.1527777777777778
Cc1cccc(-c2ccccc2)c1CCC(O)C[C@@H](O)CC(=O)[O-]	0.3582089552238806	0.23015873015873015	0.09558823529411764	0.10526315789473684	0.3274336283185841	0.21311475409836064
CC(C)(O)c1ccccc1CC[C@@H](SCC1(CC(=O)O)CC1)c1cccc(/C=C/c2ccc3ccc(Cl)cc3n2)c1	0.2692307692307692	0.1791907514450867	0.10614525139664804	0.09497206703910614	0.24375	0.11299435028248588
N#CCOc1c(-c2ccc(F)cc2)nc(-c2ccc(F)cc2)n1/C=C/[C@@H](O)C[C@@H](O)CC(=O)O	0.3548387096774194	0.4076923076923077	0.07926829268292683	0.08695652173913043	0.45901639344262296	0.17333333333333334
CO[C@]1(C)CC[C@@H](OC(=O)c2ccc(F)cc2)C[C@H](/C=C/c2c(-c3ccc(F)cc3)nc(N(C)S(C)(=O)=O)nc2C(C)C)O1	0.22279792746113988	0.4513888888888889	0.12777777777777777	0.13559322033898305	0.24390243902439024	0.10382513661202186
O=C(O)[C@H](O)CC[C@@H](O)/C=C/n1c(C(F)(F)F)nc(-c2ccc(F)cc2)c1-c1ccc(F)cc1	0.31645569620253167	0.32116788321167883	0.0736196319018405	0.07453416149068323	0.3643410852713178	0.11538461538461539
Cc1cccc(NC(=O)c2c(-c3ccccc3)c(-c3ccc(F)cc3)c(CC[C@@H](O)C[C@@H](O)CC(=O)[O-])n2C(C)C)c1	0.589041095890411	0.28125	0.08743169398907104	0.1005586592178771	0.41843971631205673	0.2
CCCC1=C(O)C(C)(C)Oc2cc(F)ccc2/C1=C/C(=O)C(=O)O	0.18543046357615894	0.22580645161290322	0.13178294573643412	0.13385826771653545	0.21487603305785125	0.15079365079365079
CC(=O)NC[C@H]1C(=O)O[C@H](C(=O)O)C[C@H]2[C@@H]3CCC4=CC(=O)C=C[C@]4(C)[C@@]3(F)[C@@H](O)C[C@@]21C	0.10869565217391304	0.12025316455696203	0.1958041958041958	0.19858156028368795	0.10256410256410256	0.18055555555555555
Fc1ccc(-c2ccccc2)c(-c2ccc(F)cc2)c1OCC(O)C[C@@H](O)CC(=O)O	0.518796992481203	0.32575757575757575	0.08333333333333333	0.0915032679738562	0.4782608695652174	0.2
CC(C)c1c(C(=O)Nc2ccccc2)c(-c2ccccc2)c(-c2ccc(F)cc2)n1CC[C@@H](O)C[C@@H](O)CC(=O)NO	0.9098360655737705	0.2875	0.08108108108108109	0.09392265193370165	0.3958333333333333	0.19879518072289157
CC(=O)O[C@H]1C/C(C)=C/C(C)=C/C(C)=C/C(C)=C/C=C/C(C)=C/C=C/[C@@H](C)C(=O)O[C@H]2C[C@H](O)C[C@H](O)C[C@H]2C(=O)O1	0.11707317073170732	0.11602209944751381	0.23270440251572327	0.22784810126582278	0.11931818181818182	0.15384615384615385
C[C@@H]1C/C=C/C=C/C=C/C=C/[C@H](O[C@@H]2O[C@H](C)[C@@H](O)[C@H](N)[C@@H]2O)C[C@@H]2O[C@](O)(C[C@@H](O)C[C@H]3O[C@@H]3/C=C/C(=O)O1)C[C@H](O)[C@H]2C(=O)O	0.09375	0.07389162561576355	0.18435754189944134	0.1864406779661017	0.09230769230769231	0.14673913043478262
CN[C@H](C)C(=O)N[C@@H](Cc1ccccc1)C(=O)N1CCC[C@H]1C(=O)N[C@@H](CCC(=O)O)C(=O)N[C@@H](CC(=O)O)C(=O)N[C@@H](CC(=O)O)C(=O)	0.19230769230769232	0.14507772020725387	0.09137055837563451	0.10362694300518134	0.17391304347826086	0.16939890710382513
CC[C@H]1OC(=O)/C=C/C=C/C=C(\C)C(=O)O[C@H]2[C@@H](C)C[C@H](OC(=O)CC(C)C)[C@@H](C)[C@H]12	0.11173184357541899	0.14666666666666667	0.25757575757575757	0.2713178294573643	0.12837837837837837	0.21323529411764705
Cc1c(/C=C/[C@@H](O)C[C@@H](O)CC(=O)[O-])c(-c2ccc(F)cc2)cn1-c1ccccc1	0.3724137931034483	0.3983739837398374	0.07792207792207792	0.08609271523178808	0.5321100917431193	0.13793103448275862
O=C(O)[C@@H]1CCC[C@H](CCCCCc2ccccc2)CC1C[C@@H](O)CCc1ccccc1	0.25301204819277107	0.13125	0.12903225806451613	0.13815789473684212	0.19727891156462585	0.16778523489932887
COc1cc([C@@H]2O[C@@H](C)[C@@H](O[C@H]3C[C@@](C)(OC)[C@H](OC(=O)[C@@H](C)OC(=O)CC(C)C)[C@H]32)C(C)C)cc(OC)c1OC	0.10294117647058823	0.11864406779661017	0.1497005988023952	0.1656441717791411	0.10285714285714286	0.17177914110429449
C=C(C)[C@H](CC)CC[C@@H](C)[C@H]1CCC[C@@H]2C3=CC(C)C(=O)OC[C@]3(C)CC[C@]21C	0.07777777777777778	0.0915032679738562	0.17518248175182483	0.19548872180451127	0.08	0.15942028985507245
CC[C@@](C)(C#N)O[C@@H]1C[C@H](O)C[C@@H]2C=C[C@H](C)[C@H](CCC3C[C@@H](O)CC(=O)O3)[C@@H]12	0.059782608695652176	0.07006369426751592	0.4727272727272727	0.44144144144144143	0.06535947712418301	0.2196969696969697
CC(C)c1cc(C(C)(C)C)cc(-c2ccc(F)cc2)c1OCC(O)C[C@@H](O)CC(=O)[O-]	0.3288590604026846	0.368	0.14583333333333334	0.13194444444444445	0.371900826446281	0.20588235294117646
C=C1CC[C@@H](O)C/C1=C/C=C1\CCC[C@]2(C)[C@@H]([C@H](C)/C=C/[C@H](C)C(C)C)CC[C@@H]12	0.059782608695652176	0.10526315789473684	0.11724137931034483	0.1267605633802817	0.09395973154362416	0.09523809523809523
CN(C)C[C@@H](c1ccc(Cl)cc1)C(=O)N1CCC[C@H]1C(=O)N[C@@H](CC(=O)O)C[C@H](C(=O)O)C(=O)NCC(=O)O	0.1891891891891892	0.19875776397515527	0.1130952380952381	0.12121212121212122	0.18238993710691823	0.18471337579617833
CNc1ncc(-c2ccc(F)cc2)c(-c2ccc(F)cc2)c1/C=C/[C@@H]1C[C@@H](O)CC(=O)O1	0.24848484848484848	0.20945945945945946	0.15333333333333332	0.1554054054054054	0.27007299270072993	0.075
CCc1cccc(NC(=O)c2c(-c3ccc(F)cc3)c(-c3ccc(F)cc3)c(CC[C@@H](O)C[C@@H](O)CC(=O)[O-])n2C(C)C)c1	0.48125	0.2727272727272727	0.09090909090909091	0.10382513661202186	0.37583892617449666	0.20833333333333334
CC(C)[C@@H](Nc1nc(-c2ccc(F)cc2)c(-c2ccc(F)cc2)n1/C=C/[C@@H](O)C[C@@H](O)CC(=O)O)C(=O)O	0.42207792207792205	0.44360902255639095	0.08139534883720931	0.09523809523809523	0.48412698412698413	0.20915032679738563
CC(C)NC(=O)c1ccc(-c2ccccc2)c(-c2ccc(F)cc2)c(CC[C@@H](O)C[C@@H](O)CC(=O)[O-])n1C(C)C	0.4900662251655629	0.3026315789473684	0.09714285714285714	0.1111111111111111	0.39855072463768115	0.2088607594936709
C=C1/C(=C/C=C2/CCC[C@]3(C)[C@@H]([C@H](C)CCCC(C)C)CC[C@@H]23)C[C@@H](O)C[C@@H]1O	0.08333333333333333	0.11258278145695365	0.15714285714285714	0.17647058823529413	0.10135135135135136	0.14184397163120568
CC(C)CCC[C@@H](C)[C@H]1CC[C@@]2(C(C)O)C3=CCC4C(C)(C)[C@@H](O)CC[C@]4(C)C3CC[C@]12C	0.0851063829787234	0.09937888198757763	0.125	0.1342281879194631	0.08860759493670886	0.14864864864864866
C=C1CC[C@@H](O)[C@]2(C)CC[C@@H](CC[C@@H](O)C[C@@H](O)CC(=O)O)C[C@H]12	0.18421052631578946	0.16793893129770993	0.13953488372093023	0.15079365079365079	0.1746031746031746	0.3394495412844037
C=C1[C@@H](O)[C@@H](OC(=O)c2ccc(F)cc2)C[C@H](/C=C/c2c(-c3ccc(F)cc3)nc(N(C)S(C)(=O)=O)nc2C(C)C)C1	0.23655913978494625	0.48175182481751827	0.14534883720930233	0.16071428571428573	0.2611464968152866	0.1329479768786127
O=C1CN[C@H](C(=O)N[C@@H](C(=O)N[C@@H](CCc2ccccc2)C(=O)O)[C@H](O)C(Cc2ccccc2)NCCN(CCCl)CCCl)N1	0.24742268041237114	0.13756613756613756	0.08290155440414508	0.08947368421052632	0.17318435754189945	0.1366120218579235
COc1cc(CCNC(=O)c2c(-c3ccc(F)cc3)c(-c3ccc(F)cc3)c(CC[C@@H](O)C[C@@H](O)CC(=O)[O-])n2C(C)C)c1	0.42168674698795183	0.27439024390243905	0.0913978494623656	0.1043956043956044	0.3691275167785235	0.20958083832335328
CCCC[C@H](NC(=O)[C@@H](Cc1ccccc1)NC(=O)CN)C(=O)N[C@@H](CCC(=O)O)C(=O)N[C@@H](CCCC(=O)O)C(=O)N[C@@H](CC(=O)O)C(=O)O	0.1712962962962963	0.12437810945273632	0.06796116504854369	0.07389162561576355	0.14507772020725387	0.15263157894736842
C[C@@H]1O[C@@H](Oc2c(-c3ccc(F)cc3)nc(C(C)C)n2/C=C/[C@@H](O)C[C@@H](O)CC(=O)O)[C@@H](O)[C@H]1O	0.30434782608695654	0.47580645161290325	0.14193548387096774	0.15894039735099338	0.43548387096774194	0.26618705035971224
COc1cc(-c2nc(-c3ccccc3)c(-c3ccc(F)cc3)nc2C(C)C)cc(OC)c1OC	0.30246913580246915	0.2689655172413793	0.0658682634730539	0.07317073170731707	0.2695035460992908	0.059880239520958084
CC1=C[C@H](O)[C@H](C)[C@@H](O)[C@H](C)[C@@H]1O[C@]1(C)CC[C@@H]2[C@@H]3CCC4=CC(=O)CC[C@]4(C)[C@@H]3CC[C@@]21C	0.050505050505050504	0.07100591715976332	0.18243243243243243	0.17687074829931973	0.060240963855421686	0.12258064516129032
CCCN[C@]1(c2ccc(O)cc2)C[C@H](/C=C/c2c(-c3ccc(F)cc3)nc(N(C)S(C)(=O)=O)nc2C(C)C)C1	0.2542372881355932	0.5	0.11176470588235295	0.11976047904191617	0.2751677852348993	0.09941520467836257
C[C@@H](N)C(F)(F)[C@H](C(=O)N[C@@H]1CCCN1c2ccccc2)C(=O)c1ccc(C(=O)N[C@@H](CCCC(=O)O)cc1)C(=O)O	0.21693121693121692	0.14689265536723164	0.13872832369942195	0.14705882352941177	0.2	0.15976331360946747
COc1cccc(CNC(=O)c2c(-c3ccccc3)c(-c3ccc(F)cc3)c(CC[C@@H](O)C[C@@H](O)CC(=O)[O-])n2C(C)C)c1	0.5256410256410257	0.2710843373493976	0.09042553191489362	0.10326086956521739	0.4013605442176871	0.20710059171597633
CC(C)c1nc(-c2ccc(F)cc2)cc(-c2ccc(F)cc2)c1/C=C/[C@@H]1C[C@@H](O)CC(=O)O1	0.2606060606060606	0.28368794326241137	0.15894039735099338	0.17687074829931973	0.2846715328467153	0.09433962264150944
CC(C)(O)[C@@H](CCCc1ccccc1)C(=O)N1CCC[C@H]1C(=O)N[C@@H](CCC(=O)O)C(=O)NCC(=O)O	0.2	0.13855421686746988	0.12962962962962962	0.11728395061728394	0.17197452229299362	0.17419354838709677
CC(C)=CC/C=C(\C)C(=O)O[C@H]1C[C@@H](C)C=C2C=C[C@H](C)[C@H](CC[C@@H]3C[C@@H](O)CC(=O)O3)[C@H](C)C[C@@]21C	0.08	0.10526315789473684	0.5	0.49586776859504134	0.08875739644970414	0.23809523809523808
CC(C)c1c(/C=C/[C@@H](O)C[C@@H](O)CC(=O)[O-])c(-c2ccc(F)cc2)cn1-c1ccccc1	0.42657342657342656	0.43902439024390244	0.08227848101265822	0.09740259740259741	0.5636363636363636	0.1564625850340136
CO[C@@H]1[C@H](O)[C@@H](OC)[C@H](O[C@H]2O[C@H](C)[C@@H](O[C@H]3OC[C@@](C)(O)[C@H](OC(=O)[C@H](O)CC(=O)O)[C@H]3O)[C@@H](CO)[C@@H](O)[C@H]2O)C[C@@H]1O	0.0892018779342723	0.10215053763440861	0.16374269005847952	0.17964071856287425	0.08695652173913043	0.2147239263803681
C[C@H](N[C@@H](CCc1ccccc1)C(=O)O)[C@H]1CCC[C@H]2[C@@H]3C[C@H](O)C[C@@H]4C[C@@H](O)CC[C@]4(C)[C@H]3CC[C@]12C	0.15625	0.12716763005780346	0.16666666666666666	0.18354430379746836	0.15853658536585366	0.175
C[C@@H]1CC(=O)c2c(O)cc(O)cc2CC(=O)CCC1	0.0915032679738562	0.10236220472440945	0.12605042016806722	0.1282051282051282	0.10655737704918032	0.09016393442622951
C=C(CC(C)C)C(=O)OC[C@H]1C[C@@H](C)C=C2C=C[C@H](C)[C@H](CC[C@@H]3C[C@@H](O)CC(=O)O3)C21	0.11538461538461539	0.1282051282051282	0.6190476190476191	0.6633663366336634	0.11038961038961038	0.3412698412698413
Cc1ccnc(N/C=C/[C@@H](O)C[C@@H](O)CC(=O)O)c1Cc1ccc(F)cc1	0.3103448275862069	0.4051724137931034	0.09027777777777778	0.09929078014184398	0.44954128440366975	0.2
CCC/C=C1\OC(=O)C(S(=O)(=O)NC(=O)NC(C)=O)c2ccccc21	0.15822784810126583	0.17293233082706766	0.12781954887218044	0.1297709923664122	0.17054263565891473	0.12030075187969924
CC(C)=CC[C@@H](/C(C)=C/C(C)=C/C(C)=C/C(C)=C/C(=O)O)C(C)(C)O	0.06547619047619048	0.10144927536231885	0.09774436090225563	0.07462686567164178	0.08888888888888889	0.09022556390977443
CC(C)n1c(CC[C@@H](O)C[C@@H](O)CC(=O)[O-])c(-c2ccc(F)cc2)c(-c2ccccc2)c1C(=O)Nc1ccc(S(N)(=O)=O)cc1	0.551948051948052	0.2926829268292683	0.07853403141361257	0.09090909090909091	0.39864864864864863	0.18497109826589594
CCc1cc(S(C)(=O)Nc2ccccc2)nc(-c2ccc(F)cc2)c1/C=C/[C@@H]1C[C@@H](OCc2ccccc2)CC(OCC(=O)O)CC(=O)O1	0.35638297872340424	0.2391304347826087	0.16230366492146597	0.164021164021164	0.2598870056497175	0.11616161616161616
NC(N)=C/C=N\C(=O)N[C@H](Cc1ccccc1)C(=O)N1CCC[C@H]1C(=O)N[C@@H](CCC(=O)O)C(=O)N[C@H](CCC(=O)O)C(=O)O	0.1724137931034483	0.12834224598930483	0.08465608465608465	0.0913978494623656	0.15730337078651685	0.14606741573033707
COc1cc(C)c(-c2cc(-c3ccc(F)cc3)c(/C=C/[C@@H]3C[C@@H](O)CC(=O)O3)c(C(C)C)n2)cc1	0.22413793103448276	0.2916666666666667	0.17647058823529413	0.19463087248322147	0.2746478873239437	0.10493827160493827
c1ccc(-c2nsc(S(N)(=O)=O)c2-c2cccc(NC(=O)CC(=O)O)c2)cc1	0.30405405405405406	0.22058823529411764	0.0738255033557047	0.07482993197278912	0.23846153846153847	0.09655172413793103
CC(C)(C)NC(=O)[C@@H]1CN(Cc2cccnc2)CCN1C[C@@H](O)C[C@@H](Cc1ccccc1)C(=O)N[C@H]1c2ccccc2C[C@H]1O	0.2857142857142857	0.15508021390374332	0.14754098360655737	0.1366120218579235	0.2057142857142857	0.16111111111111112
CC(C)CCC[C@H](C)[C@H]1CC[C@@]2(C(C)O)C3=CCC4C(C)(C)[C@@H](O)CC[C@]4(C)C3CC[C@]12C	0.0851063829787234	0.09937888198757763	0.125	0.1342281879194631	0.08860759493670886	0.14864864864864866
CC[C@@H](C#CC#C/C=C/C=C/CCC(C)C)OC(C)=O	0.08280254777070063	0.1171875	0.096	0.125	0.104	0.13333333333333333
CN[C@@H]1[C@@H](O[C@H]2O[C@H](C)[C@@H](O[C@H]3C[C@@](C)(O)[C@@H](OC(N)=O)[C@@H](CC(C)C)[C@H](O)[C@@H]3O)[C@H](C)[C@@H]2O)[C@@H](O)[C@@H](O)[C@@H]1O	0.06280193236714976	0.0782122905027933	0.16149068322981366	0.17088607594936708	0.06818181818181818	0.15527950310559005
CC(C)c1c(O)c(C(C)C)c(C(C)C)c(OCC(O)C[C@@H](O)CC(=O)[O-])c1-c1ccc(F)cc1	0.33986928104575165	0.35877862595419846	0.11688311688311688	0.12582781456953643	0.36220472440944884	0.20422535211267606
COc1cc([C@H]2O[C@@H](C)[C@@H](O[C@H]3C[C@@](C)(OC)[C@H](OC(=O)[C@@H](N)CC(=O)O)[C@H](C)O3)[C@@H](C)[C@@H](O)[C@@H]2O)cc(OC)c1O	0.11274509803921569	0.12994350282485875	0.17575757575757575	0.18518518518518517	0.11428571428571428	0.20625
O=C(CI)Nc1ccc(I)cc1	0.13846153846153847	0.1308411214953271	0.08490566037735849	0.08653846153846154	0.13725490196078433	0.07547169811320754
CO[C@@H]1[C@H](COC(=O)c2ccc(C)cc2C)[C@@H](-c2ccc(F)cc2)C(=O)O[C@H]1C(=O)O	0.21951219512195122	0.21830985915492956	0.1597222222222222	0.1619718309859155	0.24444444444444444	0.1527777777777778
COc1ccc([C@H](O)COc2ccc(CC3CC3)cc2)cc1NC(=O)c1ccc(F)cc1OC	0.25595238095238093	0.1794871794871795	0.10559006211180125	0.11392405063291139	0.23448275862068965	0.10625
CC(=O)[C@]1(O)Cc2c(O)c3c(c(O)c2[C@@H](O[C@H]2C[C@H](N)[C@H](O)[C@H](C)O2)C1)C(=O)c1ccccc1C3=O	0.15135135135135136	0.13414634146341464	0.16883116883116883	0.17105263157894737	0.16025641025641027	0.15483870967741936
Cc1c(Cl)cc(Cl)c(Cl)c1Cc1c(O)c(Cl)cc(Cl)c1Cl	0.08280254777070063	0.08333333333333333	0.05384615384615385	0.0546875	0.08661417322834646	0.046153846153846156
Cc1cc(-c2c(-c3ccc(F)cc3)nc(C(C)C)n2/C=C/[C@@H](O)C[C@@H](O)CC(=O)O)cc(C)c1F	0.36363636363636365	0.5	0.09259259259259259	0.10759493670886076	0.47107438016528924	0.19727891156462585
O=C1[C@H](CC[C@H](O)CO)C[C@@H](O)[C@](C2(O)CO2)C=C(c3ccccc3)N1CCC(=O)O	0.25	0.16891891891891891	0.15172413793103448	0.1619718309859155	0.22627737226277372	0.22058823529411764
C[C@@H]1O[C@@H](O[C@H]2[C@H](O)[C@@H](O)[C@@H](O[C@H]3[C@H](O)[C@@H](O)[C@H](O)O[C@@H]3CO)O[C@@H]2CO)[C@H](O)[C@@H](O)[C@@H]1N[C@H]1C=C(CO)[C@@H](O)[C@H](O)[C@H]1O	0.04484304932735426	0.04040404040404041	0.10497237569060773	0.10614525139664804	0.04145077720207254	0.10555555555555556
C[C@@H]1O[C@@H](O[C@@H]2[C@H](O)[C@@H](O)[C@@H](O[C@H]3[C@H](O)[C@@H](O)[C@H](O)O[C@@H]3CO)O[C@@H]2CO)[C@H](O)[C@@H](O)[C@@H]1N[C@H]1C=C(CO)[C@@H](O)[C@H](O)[C@H]1O	0.04484304932735426	0.04040404040404041	0.10497237569060773	0.10614525139664804	0.04145077720207254	0.10555555555555556
Cc1cnnc(C#CC(F)(F)F)c1-c1ccc(S(N)(=O)=O)cc1	0.14935064935064934	0.2	0.06666666666666667	0.05970149253731343	0.17886178861788618	0.051470588235294115
Cc1ccc(C)c(-c2cc(-c3ccc(F)cc3)c(/C=C/[C@@H]3C[C@@H](O)CC(=O)O3)c(C(C)C)n2)c1	0.22807017543859648	0.2978723404255319	0.17218543046357615	0.19047619047619047	0.2805755395683453	0.1
C[C@@H](NC(=O)OC(C)(C)C)[C@H]1CCC[C@H]2[C@@H]3CCC4=C[C@@H](O)CC[C@]4(C)[C@H]3CC[C@@]21C	0.0582010582010582	0.07453416149068323	0.176056338028169	0.1619718309859155	0.06329113924050633	0.14482758620689656
C[C@@H](O)CCCCCC(=O)N[C@@H](CC(C)(C)C)C(=O)N1CCC[C@H]1C(=O)N(CCCN1CCCN(Cc1ccccc1)(=O)C1)C(=O)NC(=O)C(=O)	0.11790393013100436	0.11165048543689321	0.115	0.11055276381909548	0.09803921568627451	0.1326530612244898
C=C(C)C(=O)O[C@H]1C[C@H](O)C=C2C=C[C@H](C)[C@H](CC[C@@H](O)C[C@@H](O)CC(=O)[O-])[C@H]21	0.19135802469135801	0.16083916083916083	0.3445378151260504	0.3620689655172414	0.15827338129496402	0.6736842105263158
C=CC(=C)CC(=O)O[C@H]1C[C@@H](C)C=C2C=C[C@H](C)[C@H](CC[C@@H]3C[C@@H](O)CC(=O)O3)[C@H]21	0.08791208791208792	0.09615384615384616	0.7010309278350515	0.7157894736842105	0.09210526315789473	0.3442622950819672
CCCCCC[C@@H](C/C=C/[C@@H](O)C[C@@H](O)CC(=O)O)[C@H](CO)[C@H](C)NC(=O)[C@@H](Cc1ccccc1)C(=O)N[C@@H](CCCCN)C(=O)N[C@@H](CCC(=O)O)C	0.2119815668202765	0.21025641025641026	0.07476635514018691	0.08571428571428572	0.22872340425531915	0.19895287958115182
CCCC(=O)CC(=O)O[C@H]1C[C@@H](C)C=C2C=C[C@H](C)[C@H](CC[C@@H]3C[C@@H](O)CC(=O)O3)[C@H]21	0.09836065573770492	0.10126582278481013	0.7142857142857143	0.7291666666666666	0.08333333333333333	0.39166666666666666
Cc1oc2cc(O)cc(CC[C@@H](O)CC(=O)[O-])c2c1-c1ccc(F)cc1	0.2986111111111111	0.28	0.1	0.10948905109489052	0.33620689655172414	0.13333333333333333
CSCC[C@H](NC(=O)[C@@H](Cc1ccccc1)NC(=O)CN)C(=O)N[C@@H](CC(=O)O)C(=O)N[C@@H](CCC(=O)O)C(=O)O	0.19576719576719576	0.14367816091954022	0.07222222222222222	0.07909604519774012	0.1686746987951807	0.16363636363636364
CC(C)c1cc(SC(C)(C)Sc2cc(-c3ccc(F)cc3)c(OC[C@H](O)C[C@@H](O)CC(=O)[O-])c(C(C)C)c2)cc(-c2ccc(F)cc2)c1OC[C@H]	0.328125	0.25274725274725274	0.1044776119402985	0.0945273631840796	0.28160919540229884	0.15104166666666666
O=C1C[C@H](O[C@H]2O[C@H](CO)[C@@H](O)[C@H](O[C@H]3O[C@H](C(=O)O)[C@@H](OC(=O)[C@H](O)[C@H](O)[C@@H]3O)[C@H]2O)[C@H](O)[C@@H](O)[C@@H]1O)c1ccc(O)cc1	0.09767441860465116	0.11764705882352941	0.1340782122905028	0.13559322033898305	0.10869565217391304	0.11602209944751381
COc1ccc2cc1C(=O)c1c(O)c3c(c(O)c1C2=O)C[C@@](O)(C(=O)CO)C[C@@H]3O[C@H]1C[C@H](N)[C@@H](O)[C@H](C)O1	0.13333333333333333	0.1411764705882353	0.16770186335403728	0.16981132075471697	0.13855421686746988	0.15432098765432098
CC(C)c1cc(-c2ccc(F)cc2)c(-c2ccc(F)cc2)n1/C=C/[C@@H](O)C[C@@H](O)CC(=O)O	0.4405594405594406	0.4435483870967742	0.08125	0.09615384615384616	0.5398230088495575	0.19444444444444445
NS(=O)(=O)c1cc2c(cc1Cl)NC(C(Cl)Cl)NS2(=O)=O	0.056962025316455694	0.10236220472440945	0.05511811023622047	0.06451612903225806	0.06299212598425197	0.05555555555555555
C=C1C=C[C@@H]([C@@H](C)CC[C@@H](O)C[C@@H]2C)[C@H](OC(=O)C(CO)C[C@@H](O)CC(=O)[C@H](C)[C@@H]2CC[C@@H](O)CC[C@@H](O)C[C@@H](O)CC(=O)O)C(=O)O1	0.17307692307692307	0.17297297297297298	0.23391812865497075	0.24404761904761904	0.15846994535519127	0.32075471698113206
CC1=CC(=O)[C@@H]2[C@H](CC[C@@]3(C)[C@@H](CC[C@@H]4C(C)=CC(=O)O4)CCC[C@]32O)[C@H]1C(=O)O	0.09444444444444444	0.12582781456953643	0.19708029197080293	0.2	0.10738255033557047	0.15602836879432624
CCNC(=O)[C@H]1CCC[C@@H]1C(=O)NC(=O)NC(=O)N[C@@H](CCCCNc1ccccc1)C(=O)N[C@@H](CCCC(=O)O)C(=O)N[C@@H](CCC(=O)O)C(=O)N	0.16517857142857142	0.10377358490566038	0.09090909090909091	0.0970873786407767	0.12254901960784313	0.1407035175879397
COc1cccc2c1C(=O)c1c(O)c3c(c(O)c1C2=O)C[C@@](O)(C(=O)CO)C[C@@H]3O[C@H]1C[C@H](N)[C@@H](O)[C@H](C)O1	0.12755102040816327	0.12790697674418605	0.16770186335403728	0.16981132075471697	0.1317365269461078	0.15432098765432098
C/C(=C\Br)COC(=O)CC(=O)C[C@H](O)[C@@H]1NC(=O)[C@H](Cc2ccccc2)C[C@H]1NC(=O)N[C@H](Cc1ccccc1)C(=O)N(CCN(C)C)C(=O)C	0.22488038277511962	0.1507537688442211	0.12060301507537688	0.12755102040816327	0.16666666666666666	0.15025906735751296
C/C=C(\C)C(=O)O[C@H]1C[C@@H](C)C=C2C=C[C@H](C)[C@H](CC[C@@H]3C[C@@H](O)CC(=O)O3)[C@H]21	0.08333333333333333	0.11258278145695365	0.7419354838709677	0.7582417582417582	0.09395973154362416	0.35294117647058826
CC(C)=CCC[C@@](C)(CCCCC(=O)O)[C@H]1CC[C@]2(C)[C@@H]3CCC[C@H]4CCC(=O)CC[C@]4(C)[C@H]3CC[C@@]21C	0.07317073170731707	0.08426966292134831	0.147239263803681	0.12804878048780488	0.06818181818181818	0.13414634146341464
CC1=NCC[C@H](C(=O)N[C@@H](CC(=O)N[C@@H](CC(=O)O)[C@H](O)[C@H](C)O)c2ccccc2)C(=O)N1	0.24242424242424243	0.2191780821917808	0.11688311688311688	0.13333333333333333	0.2446043165467626	0.20422535211267606
CCc1nc([C@H]2CCNC[C@H]2COc2ccc(F)cc2)c(-c2ccc(F)cc2)n1/C=C/[C@@H](C)C[C@@H](O)C(=O)O	0.29310344827586204	0.27741935483870966	0.12280701754385964	0.1377245508982036	0.3310344827586207	0.15060240963855423
COC(=O)C1=C(C)NC(C)=C(C(=O)OC)C1c1ccccc1[N+](=O)[O-]	0.1518987341772152	0.15671641791044777	0.11194029850746269	0.11363636363636363	0.16279069767441862	0.11278195488721804
C[C@@H]1C[C@H]2[C@@H]3CCC4=CC(=O)C=C[C@]4(C)[C@@]3(F)[C@@H](O)C[C@]2(C)[C@@]1(O)C(=O)COP(=O)(O)O	0.08695652173913043	0.11612903225806452	0.19285714285714287	0.1956521739130435	0.09803921568627451	0.18571428571428572
COc1ccc(-c2cc(-c3ccccc3)nc(C(C)C)c2/C=C/[C@@H]2C[C@@H](O)CC(=O)O2)cc1	0.26666666666666666	0.23809523809523808	0.17333333333333334	0.1917808219178082	0.2642857142857143	0.10759493670886076
C=C(C)[C@H]1CCC(=O)C(CC[C@@H]2C[C@@H](C)CCC2)C1(C)C	0.04242424242424243	0.0661764705882353	0.17796610169491525	0.1810344827586207	0.05263157894736842	0.13114754098360656
C=CCCCCC[C@H](Cl)[C@H](O)CC(=O)N[C@H](CC(C)C)C(=O)N1CCC[C@H]1C(=O)N(CCC(=O)O)C(=O)N[C@@H](CC(C)C)C(=O)N[C@H](C(=O)O)	0.12669683257918551	0.13846153846153847	0.08	0.09183673469387756	0.11855670103092783	0.15591397849462366
CC[C@H](C)C(=O)O[C@H]1C[C@@H](C)C=C2C=C[C@H](C)[C@H](CC[C@@H]3C[C@@H](O)CC(=O)O3)C21	0.09550561797752809	0.12	0.7802197802197802	1.0	0.10135135135135136	0.47706422018348627
CCOC(=O)C1=C(COCCN)NC(C)=C(C(=O)OC)C1c1ccccc1Cl	0.17073170731707318	0.14583333333333334	0.1276595744680851	0.12949640287769784	0.1678832116788321	0.14492753623188406
C[C@H]1CC[C@H]([C@@](C)(O)C[C@@H](O)C[C@@H](O)CC(=O)O)[C@H]1COC(=O)C(C)(C)CC	0.18238993710691823	0.18382352941176472	0.24	0.16793893129770993	0.16417910447761194	0.3508771929824561
C#C[C@]1(O)CC[C@H]2[C@@H]3CCC4=CC(=O)CC[C@@H]4[C@H]3CC[C@@]21C	0.03508771929824561	0.041666666666666664	0.1076923076923077	0.109375	0.04316546762589928	0.07518796992481203
C#C[C@@]1(CO)C=C[C@H]2[C@@H]3CCC4=CC(=O)CC[C@@H]4[C@H]3CC[C@@]21C	0.05263157894736842	0.0625	0.13953488372093023	0.14173228346456693	0.06474820143884892	0.10606060606060606
C[C@H]1C(=O)CC(O)=C(C(=O)O[C@@H]2C[C@@H](O)C[C@H](O)C2)C(=O)[C@H](C)/C=C/C(=O)O1	0.09195402298850575	0.11643835616438356	0.256	0.2601626016260163	0.1048951048951049	0.19083969465648856
Cc1nc(N)sc1-c1cc(-c2ccc(F)cc2)c(-c2ccc(F)cc2)n1/C=C/[C@@H](O)C[C@@H](O)CC(=O)O	0.3710691823899371	0.37410071942446044	0.06936416184971098	0.07647058823529412	0.4418604651162791	0.15723270440251572
C[C@@H](NC(=O)c1ccc(O)c(O)c1)[C@H]1CCC[C@H]2[C@@H]3CC[C@H]4C[C@@H](O)CC[C@]4(C)[C@H]3CC[C@@]21C	0.10526315789473684	0.11585365853658537	0.1568627450980392	0.174496644295302	0.1125	0.1503267973856209
CS[C@@H](C)C(=O)OC1C[C@@H](C)C=C2C=C[C@H](C)[C@H](CC[C@@H]3C[C@@H](O)CC(=O)O3)[C@H]21	0.0893854748603352	0.12	0.7419354838709677	0.8390804597701149	0.10135135135135136	0.3879310344827586
CCCCOC(=O)C1=C(C)NC(C)=C(C(=O)OC(C)C)C1c1cccc([N+](=O)[O-])c1	0.15976331360946747	0.18181818181818182	0.13986013986013987	0.15	0.16312056737588654	0.14893617021276595
C=C1/C(=C\C=C2/CCC[C@]3(C)[C@@H]([C@H](C)CCCC(C)C)CC[C@@H]23)C[C@@H](O)C[C@@H]1O	0.08333333333333333	0.11258278145695365	0.15714285714285714	0.17647058823529413	0.10135135135135136	0.14184397163120568
COc1cc(C(=O)NS(=O)(=O)c2ccccc2C)ccc1Cc1cn(C)c2ccc(NC(=O)OC3CCCC3)cc12	0.22872340425531915	0.14606741573033707	0.10614525139664804	0.10734463276836158	0.19879518072289157	0.1005586592178771
C[C@@H](N)Cc1cc2c(cc1C(=O)N(C)C)c1cccc(O)c1C2=O	0.17647058823529413	0.1953125	0.11363636363636363	0.1328125	0.1935483870967742	0.11450381679389313
Cc1cc(C)n2c(-c3ccc(F)cc3)cc(CC[C@@H](O)C[C@@H](O)CC(=O)[O-])c2c1C(=O)[O-]	0.3741496598639456	0.30597014925373134	0.09740259740259741	0.10596026490066225	0.33858267716535434	0.21739130434782608
CC(=O)O[C@@H]1/C=C/C(C)=C/C(C)=C/C=C/C=C(\C)C(=O)O[C@H]1C[C@H](O)[C@@H](C)CC(=O)O	0.18562874251497005	0.20422535211267606	0.18705035971223022	0.19852941176470587	0.2028985507246377	0.23308270676691728
C/C(=N/Nc1nc(C)ccc1C(=O)O)NC(=O)c1ccc(S(=O)(=O)NC(=O)NC(=O)NCCS(=O)(=O)NCCCC(=O)O)cc1	0.17326732673267325	0.17318435754189945	0.07936507936507936	0.08021390374331551	0.15819209039548024	0.11538461538461539
C[C@H](OC(=O)NC(=O)[C@@H](C)O)[C@H]1C[C@H]2[C@@H]3CC[C@H](O)C4=CC(=O)C=C[C@]4(C)[C@@]3(F)[C@@H](O)C[C@@]21C	0.12568306010928962	0.14743589743589744	0.18493150684931506	0.20422535211267606	0.12258064516129032	0.2112676056338028
COc1cc(-c2cc(-c3ccccc3)c(-c3ccc(F)cc3)nc2C(C)C)cc(OC)c1OC	0.3105590062111801	0.25170068027210885	0.0658682634730539	0.07317073170731707	0.2695035460992908	0.059880239520958084
CC[C@@H](C)C(=O)O[C@H]1C[C@@H](C)C=C2C=C[C@H](C)[C@H](CC[C@@H]3C[C@@H](O)CC(=O)O3)C21	0.09550561797752809	0.12	0.7802197802197802	1.0	0.10135135135135136	0.47706422018348627
COc1cc(O[C@@H]2O[C@H](C)C[C@H](O[C@H]3CC[C@@](C)(O)[C@H](OC(=O)c4ccc(O)cc4)OC3=O)[C@H]2NC(C)C)cc(OC)c1O	0.14563106796116504	0.15469613259668508	0.1871345029239766	0.19642857142857142	0.15254237288135594	0.15428571428571428
Cc1cc(F)ccc1-c1c(-c2ccc(F)cc2)nc(C(C)C)n1/C=C/[C@@H](O)C[C@@H](O)CC(=O)O	0.38666666666666666	0.49586776859504134	0.08695652173913043	0.10191082802547771	0.5172413793103449	0.2
C/C=C(/C)C(=O)O[C@H]1C[C@@H](C)C=C2C=C[C@H](C)[C@H](CC[C@@H]3C[C@@H](O)CC(=O)O3)[C@H]21	0.08333333333333333	0.11258278145695365	0.7419354838709677	0.7582417582417582	0.09395973154362416	0.35294117647058826
C=C(C)[C@H](C)CC[C@@H](C)[C@H]1CC[C@@]2(C)C3=CCC4C(C)(C)CC[C@]4(C)C3=CC[C@@]21C	0.07692307692307693	0.09740259740259741	0.11643835616438356	0.13380281690140844	0.08609271523178808	0.11724137931034483
