# Supplementary material for: Transformer-Decoder GPT Models for Generating Virtual Screening Libraries of HMG-Coenzyme A Reductase Inhibitors: Effects of Temperature, Prompt Length, and Transfer-Learning Strategies
Source: J Chem Inf Model. 2024 Nov 7;64(22):8464–80. doi: 10.1021/acs.jcim.4c01309 (PMC11600504; doi:10.1021/acs.jcim.4c01309)
Supplement: Supplementary file 3 — ci4c01309_si_003.zip [file ci4c01309_si_003.zip › Datasets/xfer_Learning_files/2XA5K_model_gen_ic50_results/2XA5K_Docking_Statin_similarity_0p5.csv]

Generated Molecule	atorvastatin	rosuvastatin	simvatstatin	lovastatin	fluvastatin	pravastatin
COc1c(O[C@H]2O[C@H](C)[C@@H](O[C@H]3C[C@@](C)(OC)[C@@H](OC(=O)[C@@H](O)C(=O)O)[C@H](C)O3)[C@H](CO)[C@@H]2O)ccc2cc(O)ccc12	0.14285714285714285	0.15819209039548024	0.18452380952380953	0.19393939393939394	0.15606936416184972	0.2
C=C(CCCC(C)(C)C)C(=O)O[C@H]1CCC[C@@H]2C3=C[C@H](C)C4=CC(=O)CC[C@]4(C)[C@H]3CC[C@@]21C	0.07772020725388601	0.09036144578313253	0.2152777777777778	0.18493150684931506	0.07317073170731707	0.152317880794702
CCC(C)(C)C(=O)O[C@H]1C[C@@H](C)C=C2C=C[C@H](C)[C@H](CC[C@@H]3C[C@@H](O)CC(=O)O3)C21	0.08241758241758242	0.1038961038961039	1.0	0.7802197802197802	0.08552631578947369	0.35833333333333334
OCc1cc(-c2ccccc2)cc(-c2ccc(F)cc2)c1OCCC(O)CCN(CCCO)CC(=O)O	0.35802469135802467	0.23717948717948717	0.07471264367816093	0.08187134502923976	0.323943661971831	0.1411042944785276
C[C@@H]1[C@H](OC(=O)[C@H](O)[C@H]2C[C@@H]3CC=C4C[C@@H](O[Si](C)(C)C(C)(C)C)CC[C@]4(C)[C@H]3CC[C@@]21C)C	0.035175879396984924	0.052941176470588235	0.22695035460992907	0.1958041958041958	0.041916167664670656	0.10967741935483871
C=C1CC[C@@H](O)C/C1=C/C=C1\CCC[C@]2(C)[C@@H]([C@H](C)CCCC(C)C)CC[C@@H]12	0.0782122905027933	0.10666666666666667	0.1347517730496454	0.15328467153284672	0.09523809523809523	0.11971830985915492
NC(=O)CC[C@H](NC(=O)[C@H](Cc1ccccc1)NC(=O)CNC(=O)[C@@H](N)Cc1ccccc1)C(=O)N[C@@H](C)C(=O)N[C@@H](CCC(=O)O)C(=O)O	0.2413793103448276	0.1306532663316583	0.06829268292682927	0.07960199004975124	0.1702127659574468	0.12953367875647667
COc1cc(-c2cc(-c3ccccc3)c(-c3cc(F)ccc3)nc2C(C)C)cc(OC)c1O	0.27607361963190186	0.21476510067114093	0.06707317073170732	0.08125	0.2222222222222222	0.06748466257668712
C#CCN1CC[C@]23c4c5ccc(O)c4O[C@H]2/C(=C/N=C2\CC[C@@]4(O)[C@H]6Cc7ccc(O)c8c7[C@@]4(CCN6CC=C)[C@H]2O8)CC[C@@]3(O)[C@H]1C5	0.09523809523809523	0.1024390243902439	0.0891089108910891	0.09	0.11055276381909548	0.07352941176470588
COc1ccccc1-c1ccc(-c2ccc(F)cc2)nc(C(C)C)n1/C=C/[C@@H](O)C[C@@H](O)CC(=O)O	0.4144736842105263	0.4351145038167939	0.08982035928143713	0.10429447852760736	0.5508474576271186	0.1986754966887417
OC[C@H]1O[C@@H](O[C@@H]2[C@@H](O)[C@@H](O[C@H]3O[C@H](CO)[C@@H](O)[C@H](N3[C@@H](O)C[C@H](O)[C@H](O)[C@H]3O)[C@H](O)[C@@H]3NO)[C@@H](O)[C@@H]2O)[C@H](O)[C@@H](O)[C@@H]1O	0.03111111111111111	0.025	0.08152173913043478	0.08241758241758242	0.030927835051546393	0.08196721311475409
Cc1csc(NC(=O)c2ccc(N3CCN(c4ccc(OCC5COC(Cn6cncn6)(c6ccc(Cl)cc6Cl)O5)cc4)CC3)nc2)n1	0.18055555555555555	0.11219512195121951	0.08823529411764706	0.0891089108910891	0.1377551020408163	0.0625
C=C1CC[C@H]2[C@@H](/C=C/[C@H]3C[C@@H](O)CC(=O)O3)CC[C@@H]2C(=O)[C@@H]1C	0.040697674418604654	0.06293706293706294	0.226890756302521	0.23076923076923078	0.05755395683453238	0.10687022900763359
CCCCC[C@H](O)/C=C/C(=C/c1ccc(O)cc1)OCc1cccc(OCC(O)COCC(O)C[C@@H](O)CC(=O)[O-])c1	0.22631578947368422	0.19767441860465115	0.08108108108108109	0.08791208791208792	0.25625	0.19161676646706588
CC(C)n1c(CC[C@@H](O)C[C@@H](O)CC(=O)[O-])c(-c2ccc(F)cc2)c(-c2ccccc2)c1C(=O)Nc1ccc(S(N)(=O)=O)cc1	0.551948051948052	0.2926829268292683	0.07853403141361257	0.09090909090909091	0.39864864864864863	0.18497109826589594
Cc1cc(CCCOc2ccc(F)cc2)c(-c2ccc(F)cc2)n1/C=C/[C@@H](O)C[C@@H](O)CC(=O)O	0.38311688311688313	0.36764705882352944	0.08433734939759036	0.09202453987730061	0.4596774193548387	0.19333333333333333
C[C@@H](c1cc(Cl)cc(Cl)c1)c1cc(Cl)cc(Cl)c1O	0.10666666666666667	0.112	0.05555555555555555	0.07377049180327869	0.12605042016806722	0.06451612903225806
O=C(O)CCC/C=C/C(=O)N[C@@H](Cc1ccccc1)[C@H](O)C(=O)N1CCCC[C@H]1C(=O)N[C@@H](CCC(=O)O)C(=O)O	0.1875	0.14204545454545456	0.0893854748603352	0.09659090909090909	0.17365269461077845	0.1686746987951807
Cc1ccc(-c2nc(C(C)C)n(/C=C/[C@@H](O)C[C@@H](O)CC(=O)O)c2-c2ccc(F)cc2)cc1	0.4305555555555556	0.5042016806722689	0.0880503144654088	0.1032258064516129	0.5398230088495575	0.20279720279720279
COCc1ccc(CNC(=O)c2c(-c3ccccc3)c(-c3ccc(F)cc3)c(CC[C@@H](O)C[C@@H](O)CC(=O)[O-])n2C(C)C)cc1	0.50625	0.26627218934911245	0.08900523560209424	0.10160427807486631	0.3933333333333333	0.20348837209302326
C[C@H]1O[C@@H](Oc2c(-c3ccc(F)cc3)nc(C(C)C)n2/C=C/[C@@H](O)C[C@@H](O)CC(=O)O)[C@@H](O)[C@H]1O	0.30434782608695654	0.47580645161290325	0.14193548387096774	0.15894039735099338	0.43548387096774194	0.26618705035971224
C[C@H]1C[C@H]2[C@@H]3CCC4=CC(=O)C=C[C@]4(C)[C@@]3(F)[C@@H](O)C[C@]2(C)[C@@]1(O)C(=O)COP(=O)(O)O	0.08695652173913043	0.11612903225806452	0.19285714285714287	0.1956521739130435	0.09803921568627451	0.18571428571428572
CC[C@@](C)(C#N)O[C@@H]1C[C@H](O)C[C@@H]2C=C[C@H](C)[C@H](CCC3C[C@@H](O)CC(=O)O3)[C@@H]12	0.059782608695652176	0.07006369426751592	0.4727272727272727	0.44144144144144143	0.06535947712418301	0.2196969696969697
COc1cc(O)c(/C=C/C(C)=C/C(C)=C/C=C/C(C)=C/C(C)=C/C(=O)O[C@H]2C[C@H](O)C2)cc1	0.08465608465608465	0.12658227848101267	0.16216216216216217	0.1564625850340136	0.11612903225806452	0.13245033112582782
CC(C)[C@@H](Nc1nc(-c2ccc(F)cc2)c(-c2ccc(F)cc2)n1/C=C/[C@@H](O)C[C@@H](O)CC(=O)O)C(=O)O	0.42207792207792205	0.44360902255639095	0.08139534883720931	0.09523809523809523	0.48412698412698413	0.20915032679738563
COc1cc(NCCCC(O)CNC(=O)C(C)C)c2ccccc2c1-c1ccc(Cl)cc1	0.3141025641025641	0.2191780821917808	0.10256410256410256	0.11842105263157894	0.3515625	0.1476510067114094
OCC1=CO[C@@H](O)C[C@@H](O)/C=C/C(=C(c2ccc(F)cc2)c2ccccc2)C[C@H](O)CC(=O)N1CCS(C)(=O)=O	0.2696629213483146	0.20606060606060606	0.16265060240963855	0.16463414634146342	0.25161290322580643	0.14285714285714285
N#C[C@]1(O[C@@H]2O[C@@H](CO)[C@@H](O)[C@H](O[C@H]3[C@H](O)[C@@H](O)[C@H](O[C@H]4OC(=O)[C@H](CO)[C@@H](O)[C@H](O)[C@H]4O)[C@H]3O)[C@@H]2O)C[C@@H](O)[C@@H]1O	0.031818181818181815	0.03626943005181347	0.10227272727272728	0.10344827586206896	0.03723404255319149	0.0903954802259887
CCOc1ccc(-n2cnc(C(C)C)c2/C=C/[C@@H](O)C[C@@H](O)CC(=O)O)cc1	0.271523178807947	0.43478260869565216	0.11971830985915492	0.13768115942028986	0.44144144144144143	0.25396825396825395
C[C@@H](NC(=O)c1ccc(O)cc1)[C@H]1CCC[C@H]2[C@@H]3CC[C@@H]4C[C@@H](O)CC[C@]4(C)[C@H]3CC[C@@]21C	0.11229946524064172	0.12422360248447205	0.15894039735099338	0.17687074829931973	0.12101910828025478	0.14473684210526316
C=C(CC[C@@H](CO)CC(=O)O)[C@H]1CC[C@H]2[C@@H]3CCC4=CC(=O)CC[C@]4(C)[C@H]3CC[C@@]21C	0.12290502793296089	0.11538461538461539	0.14285714285714285	0.1527777777777778	0.1118421052631579	0.18439716312056736
COc1cc(-c2cc(-c3ccccc3)nc(C(C)C)c2/C=C/[C@@H]2C[C@@H](O)CC(=O)O2)cc(CC)c1O	0.21348314606741572	0.21935483870967742	0.18831168831168832	0.20666666666666667	0.2185430463576159	0.12345679012345678
CCC(C)C(=O)OC1C[C@@H](C)C=C2C=C[C@H](C)[C@H](CC[C@@H]3C[C@@H](O)CC(=O)O3)[C@H]21	0.09550561797752809	0.12	0.7802197802197802	1.0	0.10135135135135136	0.47706422018348627
CN(C)c1c(C#N)cc(C(C)(C)C)c(Oc2ccc(OC[C@H](O)C[C@@H](O)CC(=O)O)cc2)c1	0.25153374233128833	0.291970802919708	0.14	0.11920529801324503	0.2835820895522388	0.22302158273381295
O=C(O)C1=C/C(=C/C=C/c2ccc(O)c(C(=O)O)c2)C[C@H](O)C(=O)N1CCCc1ccccc1-c1ccc(F)cc1	0.3218390804597701	0.22289156626506024	0.1005586592178771	0.1016949152542373	0.3026315789473684	0.12
COc1ccc(CNC(=O)c2c(-c3ccccc3)c(-c3ccc(F)cc3)c(CC[C@@H](O)C[C@@H](O)CC(=O)[O-])n2C(C)C)cc1	0.5159235668789809	0.2710843373493976	0.09042553191489362	0.10326086956521739	0.4013605442176871	0.20710059171597633
CC1=C[C@@H](O)CC(C)(C)[C@H]1CC[C@]1(O)CC[C@H]2[C@@H]3CCC4=CC(=O)CC[C@]4(C)[C@H]3CC[C@@]21C	0.061855670103092786	0.08484848484848485	0.16891891891891891	0.16326530612244897	0.07407407407407407	0.1390728476821192
Cc1ccc(C2OCC(OCC(CNC(=O)c3ccc(F)cc3)CC2)cc1)C(=O)c1ccc(OC(=O)/C=C/c2ccccc2)cc1	0.25888324873096447	0.15706806282722513	0.10824742268041238	0.109375	0.21348314606741572	0.09743589743589744
O=C(Nc1nc(OC(CF)(F)F)cc(C(=O)O)c1-c1ccc(F)cc1)c1ccccc1-c1ccccc1	0.43137254901960786	0.2	0.07514450867052024	0.06976744186046512	0.2808219178082192	0.08187134502923976
C[C@@H](NC(=O)c1ccc(O)c(O)c1)[C@H]1CCC[C@H]2[C@@H]3CC[C@H]4C[C@@H](O)[C@@H](O)CC(=O)CC[C@]4(C)[C@H]3CC[C@@]12C	0.10945273631840796	0.12	0.1656441717791411	0.18238993710691823	0.11046511627906977	0.1524390243902439
O=C(O)C[C@@H](O)C[C@H](O)/C=C/n1c(C(F)(F)F)nc(-c2ccc(F)cc2)c1-c1ccc(F)cc1	0.3684210526315789	0.4140625	0.0736196319018405	0.07453416149068323	0.4666666666666667	0.16
CC(C)=CC[C@H]1C(=O)C(CCC(=O)O)=C2C(=O)CCC[C@H]2[C@]1(C)CC[C@@H](O)CC(=O)O	0.16470588235294117	0.1793103448275862	0.13013698630136986	0.13986013986013987	0.16083916083916083	0.22388059701492538
Cc1cc(Cl)cc(-c2cc(F)cc(F)c2)c1OCC(O)C[C@@H](O)CC(=O)[O-]	0.22875816993464052	0.22900763358778625	0.09929078014184398	0.10869565217391304	0.248	0.18461538461538463
CC(=O)[C@]1(C)Cc2c(O)c3c(c(O)c2[C@@H](O[C@H]2C[C@H](N)[C@H](O)[C@H](C)O2)C1)C(=O)c1ccccc1C3=O	0.15135135135135136	0.1411042944785276	0.17647058823529413	0.17880794701986755	0.16025641025641027	0.15483870967741936
Cc1cc(C2=C(C)NCC2)c(-c2ccc(F)cc2)n1/C=C/[C@@H](O)C[C@@H](O)CC(=O)O	0.33783783783783783	0.425	0.1	0.10884353741496598	0.4690265486725664	0.19708029197080293
C=C1/C(=C/C=C2/CCC[C@]3(C)[C@@H]([C@H](C)CCCC(C)C)CC[C@@H]23)C[C@@H](O)C[C@@H]1O	0.08333333333333333	0.11258278145695365	0.15714285714285714	0.17647058823529413	0.10135135135135136	0.14184397163120568
Oc1c(Cl)cc(Cl)c(Cl)c1Cc1c(O)c(Cl)cc(Cl)c1Cl	0.08280254777070063	0.08333333333333333	0.04580152671755725	0.046511627906976744	0.08661417322834646	0.046153846153846156
CC(C)n1c(CC[C@@H](O)C[C@@H](O)CC(=O)[O-])c(-c2ccc(F)cc2)c(-c2ccccc2)c1C(=O)NCc1cccc(C(N)=O)c1	0.5189873417721519	0.26785714285714285	0.078125	0.09042553191489362	0.3959731543624161	0.1907514450867052
C=C[C@H]1[C@H](O[C@@H]2O[C@H](C)[C@@H](O)[C@H](O[C@H]3O[C@H](C)[C@@H](O)[C@H](O)[C@H]3O)[C@H]2O)OC=C(C)C=C[C@@H]2[C@H]1C[C@@H](OC(=O)O)[C@@H]2C	0.06103286384976526	0.08743169398907104	0.18404907975460122	0.18633540372670807	0.07777777777777778	0.17791411042944785
C=C1CC[C@@]2([C@H](C)CCCC(C)(C)C2=O)C(=O)O[C@@H]1C[C@@H](O)CC[C@@H]1C[C@@H](O)CC(=O)O1	0.0918918918918919	0.10759493670886076	0.26119402985074625	0.2748091603053435	0.08974358974358974	0.17482517482517482
CC[C@@H](C)C(=O)O[C@H]1C[C@@H](C)C=C2C=C[C@H](C)[C@H](CC[C@@H]3C[C@@H](O)CC(=O)O3)C21	0.09550561797752809	0.12	0.7802197802197802	1.0	0.10135135135135136	0.47706422018348627
CCc1nc(C)cnc1-c1cc(-c2ccc(F)cc2)c(-c2ccc(F)cc2)n1CC[C@H](O)CC(=O)NC(=O)[O-]	0.38271604938271603	0.25477707006369427	0.09142857142857143	0.09883720930232558	0.28	0.1377245508982036
COc1cccc(CNC(=O)c2c(-c3ccccc3)c(-c3ccc(F)cc3)c(CC[C@@H](O)C[C@@H](O)CC(=O)[O-])n2C(C)C)c1	0.5256410256410257	0.2710843373493976	0.09042553191489362	0.10326086956521739	0.4013605442176871	0.20710059171597633
N[C@H](Cc1cc(I)c(Oc2ccc(O)c(I)c2)c(I)c1)C(=O)O	0.14193548387096774	0.15384615384615385	0.08270676691729323	0.09230769230769231	0.1693548387096774	0.1
COC(=O)[C@H](O)[C@@H]1Oc2c([nH]c3ccccc23)C[C@H](F)C[C@@H](CC(=O)OC)[C@H]1OC(C)=O	0.1534090909090909	0.1503267973856209	0.18055555555555555	0.2	0.1793103448275862	0.18181818181818182
CN(C)c1nc(-c2ccc(F)cc2)c(-c2ccc(F)cc2)n1/C=C/[C@@H](O)C[C@@H](O)CC(=O)O	0.3918918918918919	0.4672131147540984	0.08125	0.08917197452229299	0.5	0.1780821917808219
CC(C)c1cc(-c2ccc(F)cc2)c(-c2ccc(F)cc2)n1/C=C/[C@@H](O)C[C@@H](O)CC(=O)O	0.4405594405594406	0.4435483870967742	0.08125	0.09615384615384616	0.5398230088495575	0.19444444444444445
C/C=C(\C)[C@@H](C)[C@H]1C[C@H]([C@H]2CC[C@@H](CCC(=O)O)C[C@H]23)C(=O)O[C@@H]3CC=C[C@@H](C)[C@@H](O)CC(=O)O1	0.09895833333333333	0.13580246913580246	0.2714285714285714	0.29411764705882354	0.11180124223602485	0.21232876712328766
COc1cc(C[C@@H](CNC(=O)CC[C@H](O)CC(=O)O)c2ccc(Cl)cc2)cc(OC)c1O	0.2608695652173913	0.23943661971830985	0.1038961038961039	0.11258278145695365	0.25735294117647056	0.2246376811594203
Cc1ncc(CO)c(-c2ccc(F)cc2)c1/C=C/[C@@H]1C[C@@H](O)CC(=O)O1	0.20512820512820512	0.2578125	0.183206106870229	0.18604651162790697	0.2786885245901639	0.1
CC(C)[C@H](NC(=O)[C@H](Cc1ccc(O)cc1)NC(=O)CNC(=O)[C@H](Cc1ccccc1)NC(=O)CN)C(=O)N[C@@H](C)C(=O)N[C@@H](CCC(=O)O)C	0.22705314009661837	0.15816326530612246	0.08333333333333333	0.095	0.2	0.13989637305699482
CN(C(=O)CSc1ccc(C(=O)NCCNC(=O)[C@H](Cc2ccccc2)C(=O)O)cc1)C(=O)N[C@@H](CCC(=O)O)C(=O)O	0.2393617021276596	0.15730337078651685	0.07526881720430108	0.08196721311475409	0.20359281437125748	0.13714285714285715
CNCc1ccc(-c2nc(C(C)C)n(/C=C/[C@@H](O)C[C@@H](O)CC(=O)O)c2-c2ccc(F)cc2)cc1	0.43243243243243246	0.48	0.09146341463414634	0.10625	0.5126050420168067	0.20270270270270271
C#C[C@@]1(CO)C=C[C@H]2[C@@H]3CCC4=CC(=O)CC[C@@H]4[C@H]3CC[C@@]21C	0.05263157894736842	0.0625	0.13953488372093023	0.14173228346456693	0.06474820143884892	0.10606060606060606
C[C@@H]1CC[C@@H]([C@](C)(C)[C@@H](O)CC[C@@H]2CCCC2)C(=O)[C@H]1C[C@](C)(O)CC[C@@H](C)CC(=O)O	0.12921348314606743	0.14473684210526316	0.19148936170212766	0.1773049645390071	0.12666666666666668	0.23703703703703705
CO[C@H]1c2cc(C(=O)O)ccc2cc(CC(=O)O)cc1C2(O)CC(O)C[C@@H]2C	0.15757575757575756	0.16312056737588654	0.17037037037037037	0.17293233082706766	0.16911764705882354	0.2076923076923077
C=C[C@]12[C@H](CC)C(=O)OC3=C(C(=O)O)C3=C(CC[C@@H]2C[C@@H](OC(=O)c2ccccc2)C[C@@](O)(C(=O)O)[C@H]1C(=O)O)C(=O)O	0.155	0.13333333333333333	0.14450867052023122	0.14619883040935672	0.1569767441860465	0.15204678362573099
CC(C)C[C@H]1NC(=O)[C@@H](Cc2ccc(O)cc2)NC(=O)[C@@H](Cc2ccc(O)c(OCC)c2)C(=O)N[C@@H](CCC(=O)O)C1(C)C	0.1989795918367347	0.18857142857142858	0.14772727272727273	0.15606936416184972	0.20118343195266272	0.17543859649122806
COc1cc(Nc2c(-c3ccc(F)cc3)c(C(C)C)n(/C=C/[C@@H]3C[C@@H](O)CC(=O)O3)c2CC(C)C)c1	0.25146198830409355	0.24666666666666667	0.19078947368421054	0.20134228187919462	0.2727272727272727	0.11801242236024845
Cc1ccc(O)c(-c2cc(F)cc(F)c2)c1OCC(O)C[C@@H](O)CC(=O)[O-]	0.26174496644295303	0.2578125	0.09929078014184398	0.10869565217391304	0.2892561983471074	0.1937984496124031
C=C(C)[C@@H]1CCC(=O)C(CCCN1C(=O)[C@H](Cc1ccc(F)cc1)NC(=O)CNC(=O)CNC(=O)O)C(=O)NC(=O)NCC(=O)O	0.17073170731707318	0.16393442622950818	0.10695187165775401	0.11413043478260869	0.16201117318435754	0.12568306010928962
C[C@H]1CC[C@@H](O)[C@@H]1CC[C@@H]2[C@@H]3CCC4=CC(=O)CC[C@]4(C)[C@H]3CC[C@]2(C)[C@H]1CC[C@]1(O)CC(=O)CO	0.08040201005025126	0.08670520231213873	0.2052980132450331	0.2080536912751678	0.07647058823529412	0.16774193548387098
COc1cc([C@@H]2O[C@@H](C)[C@@H](O[C@H]3C[C@@](C)(OC)[C@H](OC(=O)[C@@H](C)OC(C)=O)C[C@@H](O)[C@H]3OC(C)=O)[C@@H]2O)cc(OC)c1O	0.09004739336492891	0.1092896174863388	0.17964071856287425	0.19631901840490798	0.08791208791208792	0.18072289156626506
CCCOc1cc([C@]2(C)C[C@H](O)C[C@H](OC(=O)c3ccc(F)cc3)C2)cc(-c2ccc(F)cc2)c1	0.25882352941176473	0.1987179487179487	0.15286624203821655	0.15483870967741936	0.25517241379310346	0.125
Cc1cc(Cc2ccc(F)cc2)c(/C=C/[C@@H]2C[C@@H](O)CC(=O)O2)c(C)n1	0.16770186335403728	0.23846153846153847	0.19230769230769232	0.1953125	0.2283464566929134	0.1
Cc1c(C(=O)NCc2ccccc2)c(-c2ccc(F)cc2)c(CC[C@@H](O)C[C@@H](O)CC(=O)[O-])n1C(C)C	0.496551724137931	0.3103448275862069	0.09523809523809523	0.10975609756097561	0.46825396825396826	0.22818791946308725
COc1cc(Br)c(-c2ccc(F)cc2)c(-c2ccc(F)cc2)c1OCC(O)C[C@@H](O)CC(=O)[O-]	0.3660130718954248	0.2727272727272727	0.08641975308641975	0.09433962264150944	0.36153846153846153	0.15894039735099338
Cc1cc(Br)cc(-c2cc(F)ccc2F)c1OC1C[C@@H](O)CC1	0.12578616352201258	0.13432835820895522	0.12307692307692308	0.125	0.1484375	0.09022556390977443
CC[C@H](C)C(=O)O[C@H]1C[C@H](O)C=C2C=C[C@H](C)[C@H](CC[C@@H](O)C[C@@H](O)CC(=O)[O-])[C@H]21	0.20245398773006135	0.18181818181818182	0.35833333333333334	0.47706422018348627	0.17142857142857143	0.8837209302325582
CCc1ccc(-c2cc(-c3ccccc3)nc(C(C)C)c2/C=C/[C@@H]2C[C@@H](O)CC(=O)O2)cc1	0.27439024390243905	0.2465753424657534	0.18120805369127516	0.2	0.2733812949640288	0.11464968152866242
CC(C)[C@H](C)[C@H](NC(=O)[C@H](N)Cc1ccccc1)C(=O)N[C@@H](CCC(=O)O)C(=O)N[C@H](C(=O)N[C@@H](CCC(=O)O)C(=O)O)C(C)C	0.19095477386934673	0.15384615384615385	0.09090909090909091	0.09782608695652174	0.16477272727272727	0.16
CCCCOC(=O)[C@@]1(C)[C@H](C)[C@@H](OC(=O)c2ccc(F)cc2)C[C@@H](OC(=O)[C@H](C)[C@@H](O)CC(=O)O)C1	0.21839080459770116	0.25	0.18543046357615894	0.21232876712328766	0.22448979591836735	0.2714285714285714
C#C[C@]1(OC(C)=O)CC[C@H]2[C@@H]3CCC4=C[C@@H](OC(C)=O)CC[C@@H]4[C@H]3CC[C@@]21C	0.0546448087431694	0.05732484076433121	0.14285714285714285	0.14492753623188406	0.045454545454545456	0.14388489208633093
C/C=C(\C)COC(=O)C[C@H]1SC[C@H](/C=C/C(=O)O)C[C@H]1C=C2C=C[C@H](C)[C@H]2CC[C@@H](C)[C@@H](CC[C@@H](O)CC(=O)O1)C(=O)O1	0.10900473933649289	0.125	0.25625	0.27564102564102566	0.10382513661202186	0.22699386503067484
C#C[C@]1(O)CC[C@@H]2[C@@H]3CCc4cc(OC)ccc4[C@H]3CC[C@@]21C	0.0650887573964497	0.07746478873239436	0.11363636363636363	0.11538461538461539	0.08029197080291971	0.08955223880597014
CC1=C(/C=C/C(C)=C/C=C/C(C)=C\C(=O)O)C(C)(C)CCC1	0.06097560975609756	0.10526315789473684	0.11023622047244094	0.10317460317460317	0.09230769230769231	0.08527131782945736
C=C(C)[C@H](O)CCC1=C(C)CC[C@H]2[C@@H]3CC=C4C[C@@H](O)CC[C@]4(C)[C@H]3C(=O)CC[C@@]21C	0.08695652173913043	0.10897435897435898	0.1597222222222222	0.1702127659574468	0.09803921568627451	0.136986301369863
CC/C=C\C/C=C/C=C/C=C/C=C/C[C@@H](O)[C@H](CCC(=O)O)[C@H](C)/C=C(C)CCC(=O)O	0.12777777777777777	0.13548387096774195	0.0759493670886076	0.09090909090909091	0.125	0.18181818181818182
CSc1cccc(NC(=O)c2c(-c3ccc(F)cc3)c(-c3ccc(F)cc3)c(CC[C@@H](O)C[C@@H](O)CC(=O)[O-])n2C(C)C)c1	0.48125	0.2727272727272727	0.0851063829787234	0.09782608695652174	0.37583892617449666	0.19411764705882353
CC(C)(O)c1ccccc1CC[C@@H](SCC1(CC(=O)O)CC1)c1cccc(/C=C/c2ccc3ccc(Cl)cc3n2)c1	0.2692307692307692	0.1791907514450867	0.10614525139664804	0.09497206703910614	0.24375	0.11299435028248588
COC(C)(C)C/C=C/C(C)=C/C(C)=C/C(=O)O[C@H]1C2=C[C@H](C)[C@H](C)C[C@H]2CC[C@@H](O)CC(=O)O1	0.06153846153846154	0.09090909090909091	0.3082706766917293	0.2740740740740741	0.0736196319018405	0.16891891891891891
CC(C)=CC[C@@H](O)[C@H]1CC[C@@]2(C(C)O)C3=CCC4=C[C@@H](O)CC[C@@H]4C(C)(C)[C@@H]3CC[C@@]12C	0.08602150537634409	0.12179487179487179	0.14189189189189189	0.15172413793103448	0.1111111111111111	0.16666666666666666
C=C(CC[C@H](C)[C@H]1CC[C@@H]2C3=C(C(=O)C(C)C)CC[C@]32C)[C@@H]1CC[C@@H]1C[C@@H](O)CC(=O)O1	0.0972972972972973	0.11392405063291139	0.3492063492063492	0.3770491803278688	0.09615384615384616	0.18181818181818182
CCCCC[C@@H](O)CC(=O)Nc1ccccc1C(=O)OCC(O)CNC(=O)CC[C@@H](C)CC(=O)N[C@H](CCC(=O)O)C(=O)N[C@H](CC(=O)O)C(=O)O	0.19626168224299065	0.15656565656565657	0.0825242718446602	0.09405940594059406	0.17277486910994763	0.1935483870967742
COc1cc(C)c(-c2cc(-c3ccc(F)cc3)c(/C=C/[C@@H]3C[C@@H](O)CC(=O)O3)c(C(C)C)n2)cc1	0.22413793103448276	0.2916666666666667	0.17647058823529413	0.19463087248322147	0.2746478873239437	0.10493827160493827
CC(=O)N[C@H]1c2c(ccc3c2O[C@H](CO)[C@@H](O)[C@H](O[C@H]4OC[C@](CC(=O)O)[C@@H](O)[C@H]4O)[C@@H]3C=C2C)O[C@@H]2[C@H](O)[C@H](O)[C@@H](O)[C@H]1C	0.12857142857142856	0.13513513513513514	0.1657142857142857	0.1676300578034682	0.12637362637362637	0.18023255813953487
C[C@@H](O)[C@@H](C(=O)O)[C@H]1CC[C@H]2[C@H]3[C@H](CC[C@@H]3C[C@H](O)CC4=CC(=O)CC[C@]4(C)[C@H]3CC[C@@]21C)C(=O)C3	0.09183673469387756	0.11976047904191617	0.17532467532467533	0.19333333333333333	0.10303030303030303	0.16129032258064516
CC(C)=CC(=O)OCC[C@H]1C[C@@H](C)C=C2C=C[C@H](C)[C@H](CC[C@@H]3C[C@@H](O)CC(=O)O3)C21	0.09239130434782608	0.10828025477707007	0.6310679611650486	0.6435643564356436	0.09032258064516129	0.31496062992125984
CCOC(=O)C1=C(C)NC(C)=C(C(=O)OCC)C1c1ccccc1/C=C/C(=O)OC(C)(C)C	0.14606741573033707	0.17218543046357615	0.1476510067114094	0.11920529801324503	0.1780821917808219	0.11842105263157894
CC(C)n1c(CC[C@@H](O)C[C@@H](O)CC(=O)[O-])c(-c2ccc(F)cc2)c(-c2ccccc2)c1C(=O)Nc1ccc(C(=O)O)cc1	0.58	0.2883435582822086	0.07936507936507936	0.0918918918918919	0.4236111111111111	0.20118343195266272
C=C[C@]1(C)C[C@@H](OC(=O)c2ccc(F)cc2)[C@H](OC(C)=O)[C@@H](C)[C@@H]1OC(=O)C[C@@H](O)CC(=O)O	0.21176470588235294	0.2605633802816901	0.1610738255033557	0.17123287671232876	0.24285714285714285	0.2463768115942029
COc1cc(-c2cc(-c3ccccc3)nc(C(C)C)c2/C=C/[C@@H]2C[C@@H](O)CC(=O)O2)cc(CC)c1OC	0.2032967032967033	0.20754716981132076	0.19230769230769232	0.20261437908496732	0.2064516129032258	0.1144578313253012
COc1cc(-c2cc(-c3ccccc3)c(-c3ccc(F)cc3)nc2C(C)C)cc(CCC)c1O	0.33544303797468356	0.2777777777777778	0.08536585365853659	0.1	0.2971014492753623	0.08588957055214724
Cc1cc(C)c(NC(=O)c2ccc(Cl)cc2)c(-c2ccc(F)cc2)c1C(=O)O	0.352112676056338	0.23134328358208955	0.08163265306122448	0.08275862068965517	0.3114754098360656	0.09722222222222222
CC[C@@H]1CCN[C@H](C(=O)C[C@@H](O)C[C@@H](O)CC(=O)O)[C@H]1Cc1ccccc1O	0.2631578947368421	0.2222222222222222	0.15217391304347827	0.16296296296296298	0.25984251968503935	0.3389830508474576
CC[C@@](C)(N)C(=O)O[C@H]1C[C@@H](O)C=C2C=C[C@H](C)[C@H](CC[C@@H]3C[C@@H](O)CC(=O)O3)C21	0.08839779005524862	0.1038961038961039	0.7446808510638298	0.6701030927835051	0.09271523178807947	0.41739130434782606
C[C@@H]1C[C@@](N)(C(=O)O[C@H]2C[C@@H](C)C[C@H](N)[C@H]2O)[C@H](C)[C@H](CC[C@@H]2CC[C@@H](O)CC(=O)O2)C[C@H](O)[C@@]1(C)O	0.0594059405940594	0.08092485549132948	0.3115942028985507	0.3161764705882353	0.06432748538011696	0.17647058823529413
O=C(O)[C@H](O)CC[C@@H](O)/C=C/n1c(C(F)(F)F)nc(-c2ccc(F)cc2)c1-c1ccc(F)cc1	0.31645569620253167	0.32116788321167883	0.0736196319018405	0.07453416149068323	0.3643410852713178	0.11538461538461539
COc1c(O[C@@H]2O[C@H](C)[C@@H](O[C@H]3C[C@@](C)(OC)[C@H](OC(=O)[C@@H](O)C(=O)O)[C@H](C)O3)[C@H](CO)[C@@H]2O)ccc2ccccc12	0.16751269035532995	0.1534090909090909	0.18674698795180722	0.19631901840490798	0.1927710843373494	0.20245398773006135
COc1cc(-c2cc(-c3ccccc3)nc(C(C)C)c2/C=C/[C@@H]2C[C@@H](O)CC(=O)O2)cc(CCC)c1	0.21910112359550563	0.21794871794871795	0.19480519480519481	0.21333333333333335	0.21710526315789475	0.12269938650306748
COC(=O)c1c(-c2ccccc2)c(-c2ccc(F)cc2)c(CC[C@@H](O)C[C@@H](O)CC(=O)[O-])n1C(C)C	0.5070422535211268	0.31690140845070425	0.10365853658536585	0.11875	0.4796747967479675	0.2328767123287671
CCCCC[C@@H](O)CC(=O)N(CC(C)C)C(=O)N1CCC[C@H]1C(=O)N[C@@H](CCCCN)C(=O)N[C@@H](Cc1ccccc1)C(=O)N[C@@H](CCC(=O)O)C(=O)	0.18636363636363637	0.15270935960591134	0.09615384615384616	0.10784313725490197	0.1683673469387755	0.17010309278350516
COc1ccc(OC2C[C@@H](O)C[C@H](/C=C/c3c(-c4ccc(F)cc4)nc(N(C)S(C)(=O)=O)nc3C(C)C)O2)c(OC)c1	0.203125	0.44680851063829785	0.13793103448275862	0.14619883040935672	0.2360248447204969	0.10674157303370786
CC(C)c1nn(-c2ccccc2)c(-c2ccc(F)cc2)c1CCC(O)C[C@@H](O)CC(=O)[O-]	0.4782608695652174	0.36153846153846153	0.08917197452229299	0.10457516339869281	0.4576271186440678	0.20567375886524822
O=C1C[C@H](O[C@H]2O[C@H](CO)[C@@H](O)[C@H](O[C@H]3O[C@H](C(=O)O)[C@@H](OC(=O)[C@H](O)[C@H](O)[C@H]3O)[C@H]2O)[C@H](O)[C@@H](O)[C@@H]1O)c1ccc(O)cc1	0.09767441860465116	0.11764705882352941	0.1340782122905028	0.13559322033898305	0.10869565217391304	0.11602209944751381
CC(C)(O[C@H]1O[C@@H](C(=O)c2ccc(F)cc2)C(C)(c2ccc(F)cc2)C(=O)O)[C@H](O)[C@@H]1O	0.24074074074074073	0.20833333333333334	0.14285714285714285	0.136986301369863	0.2518518518518518	0.1597222222222222
CC(C)CCC[C@@H](C)[C@H]1CC[C@@]2(C(C)O)C3=CCC4C(C)(C)[C@@H](O)CC[C@]4(C)C3CC[C@]12C	0.0851063829787234	0.09937888198757763	0.125	0.1342281879194631	0.08860759493670886	0.14864864864864866
COc1cc(CCNC(=O)c2c(-c3ccc(F)cc3)c(-c3ccc(F)cc3)c(CC[C@@H](O)C[C@@H](O)CC(=O)[O-])n2C(C)C)c1	0.42168674698795183	0.27439024390243905	0.0913978494623656	0.1043956043956044	0.3691275167785235	0.20958083832335328
CSCC[C@H](NC(=O)[C@@H](Cc1ccccc1)NC(=O)[C@@H](N)Cc1ccccc1)C(=O)N[C@@H](C)C(=O)N[C@@H](CC(=O)O)C(=O)O	0.2826086956521739	0.16111111111111112	0.0797872340425532	0.09239130434782608	0.20710059171597633	0.16091954022988506
COc1c(O)cc2c(=O)c(-c3ccc(F)cc3)c(CCC[C@@H](O)CC(=O)[O-])c2c1	0.28289473684210525	0.2727272727272727	0.1095890410958904	0.11888111888111888	0.29365079365079366	0.15
C[N+](C)(C)C[C@@H](O)CC(=O)[O-]	0.09230769230769231	0.12745098039215685	0.09	0.10309278350515463	0.12244897959183673	0.1368421052631579
C=C(C)C(=O)OC1C[C@@H](C)C=C2C=C[C@H](C)[C@H](CC[C@@H](O)C[C@@H](O)CC(=O)NO)[C@H]21	0.1951219512195122	0.16551724137931034	0.39316239316239315	0.41228070175438597	0.15492957746478872	0.5882352941176471
O=S(=O)(O)OC[C@H]1C[C@H]2C[C@H]3C[C@H](Cl)[C@@H]4C[C@@H]5C[C@@H](O)[C@H](O)CC[C@@]5(O)[C@@H]4CC[C@]3(O)[C@H]2N1	0.03	0.052941176470588235	0.11612903225806452	0.11764705882352941	0.029585798816568046	0.10256410256410256
Cc1cc(C)cc(-c2cc(-c3ccc(F)cc3)c(/C=C/[C@@H]3C[C@@H](O)CC(=O)O3)c(C(C)C)n2)c1	0.22093023255813954	0.2978723404255319	0.17218543046357615	0.19047619047619047	0.2624113475177305	0.1
CC[C@@](C)(C#N)OC1CCC[C@H]2[C@@H]3CCC4=C[C@@H](O)CC[C@@H](O)[C@]4(C)[C@H]3CC[C@@]21C	0.03664921465968586	0.05555555555555555	0.1702127659574468	0.14788732394366197	0.0440251572327044	0.1310344827586207
CC1=CC(=O)[C@@H]2[C@H](CC[C@@]3(C)[C@@H](CC[C@@H]4C(C)=CC(=O)O4)CCC[C@]32O)[C@H]1C(=O)O	0.09444444444444444	0.12582781456953643	0.19708029197080293	0.2	0.10738255033557047	0.15602836879432624
C[C@H]1O[C@@H](N2CC=C3CC(=O)NC3=C2c2ccc(Cl)cc2Cl)[C@H](O)[C@@H](CO)[C@@H]1N1CCC(=O)NCC1	0.1076923076923077	0.10526315789473684	0.14375	0.14556962025316456	0.10843373493975904	0.1165644171779141
COc1cccc2c1C(=O)c1c(O)c3c(c(O)c1C2=O)C[C@@](O)(C(=O)CO)C[C@@H]3O[C@H]1C[C@H](N)[C@H](O)[C@H](C)O1	0.12755102040816327	0.12790697674418605	0.16770186335403728	0.16981132075471697	0.1317365269461078	0.15432098765432098
COc1cc(-c2cc(-c3ccccc3)c(-c3ccc(F)cc3)nc2C(C)C)cc(OC)c1OC	0.3105590062111801	0.25170068027210885	0.0658682634730539	0.07317073170731707	0.2695035460992908	0.059880239520958084
Cc1nc(-c2ccc(F)cc2)c(-c2ccc(F)cc2)n1/C=C/[C@@H](O)C[C@@H](O)CC(=O)O	0.3958333333333333	0.45	0.07692307692307693	0.08496732026143791	0.5089285714285714	0.176056338028169
CC(C)(C)NC(=O)[C@@H]1CN(Cc2cccnc2)CCN1C[C@@H](O)C[C@@H](Cc1ccccc1)C(=O)N[C@H]1c2ccccc2C[C@H]1O	0.2857142857142857	0.15508021390374332	0.14754098360655737	0.1366120218579235	0.2057142857142857	0.16111111111111112
COc1c(O)ccc2c(-c3ccc(F)cc3)c(CC=C(C)C)c1O2	0.22972972972972974	0.24	0.1037037037037037	0.10526315789473684	0.28205128205128205	0.08823529411764706
C[C@@H]1O[C@@H](O[C@H]2[C@H](O)[C@@H](O)[C@@H](O[C@H]3[C@H](O)[C@@H](O)[C@H](O)O[C@@H]3CO)O[C@@H]2CO)[C@H](O)[C@@H](O)[C@@H]1N[C@H]1C=C(CO)[C@@H](O)[C@H](O)[C@H]1O	0.04484304932735426	0.04040404040404041	0.10497237569060773	0.10614525139664804	0.04145077720207254	0.10555555555555556
C#C[C@]1(O)CC[C@@H]2[C@@H]3CCC4=CC(=O)CC[C@@H]4[C@H]3CC[C@@]21C	0.03508771929824561	0.041666666666666664	0.1076923076923077	0.109375	0.04316546762589928	0.07518796992481203
CC[C@H](C)C(=O)O[C@H]1C[C@H](O)C=C2C=C[C@H](C)[C@H](CC[C@@H](O)C[C@@H](O)CC(=O)NO)[C@H]21	0.20606060606060606	0.1780821917808219	0.34959349593495936	0.4642857142857143	0.16783216783216784	0.875
C=C1CC[C@@H](C(C)C)C[C@H]2[C@@H]3CCC4=C[C@@H](O)CC[C@]4(C)[C@H]3CC[C@@]21C	0.05056179775280899	0.0738255033557047	0.14074074074074075	0.16030534351145037	0.06164383561643835	0.13333333333333333
CCCOC1C[C@@H](OC(=O)c2cccnc2)C[C@H](/C=C/c2c(-c3ccc(F)cc3)nc(N(C)S(C)(=O)=O)nc2C(C)C)O1	0.21761658031088082	0.475177304964539	0.15428571428571428	0.16279069767441862	0.2608695652173913	0.12921348314606743
N#C[C@@H](c1ccc(O)c(OCC(=O)O)c1)c1cccc(Oc2ccc(Cl)cc2)c1	0.2236024844720497	0.1564625850340136	0.0718954248366013	0.08	0.2222222222222222	0.09395973154362416
C/C=C(\C)C(=O)O[C@H]1C[C@@H](C)C=C2C=C[C@H](C)[C@H](CC[C@@H]3C[C@@H](O)CC(=O)O3)[C@H]21	0.08333333333333333	0.11258278145695365	0.7419354838709677	0.7582417582417582	0.09395973154362416	0.35294117647058826
COc1c(O)ccc2c(CC(=O)O)c(-c3ccc(F)cc3)cc2c1C	0.2777777777777778	0.2661290322580645	0.09420289855072464	0.09558823529411764	0.3333333333333333	0.1111111111111111
CCCCC(C)(C)C(=O)O[C@H]1C[C@@H](C)C=C2C=C[C@H](C)[C@H](CC[C@@H]3C[C@@H](O)CC(=O)O3)[C@H]21	0.0855614973262032	0.1	0.8681318681318682	0.7319587628865979	0.08227848101265822	0.3629032258064516
CC[C@@](C)(O)C(=O)O[C@H]1C[C@@H](C)C=C2C=C[C@H](C)[C@H](CC[C@@H]3C[C@@H](O)CC(=O)O3)[C@H]21	0.08839779005524862	0.1111111111111111	0.8636363636363636	0.7802197802197802	0.09271523178807947	0.3697478991596639
C[C@@H]1O[C@@H](Oc2c(F)cc3c(=O)c4c(O)c(=O)c(CCF)c(O)cc4n32)C[C@H](O)[C@H](O)[C@@H]1O	0.12087912087912088	0.11320754716981132	0.1476510067114094	0.14965986394557823	0.12418300653594772	0.14864864864864866
C[C@H](CCCC(C)(C)O)[C@H]1CC[C@H]2[C@@H]3CC=C4C[C@@H](O)CC[C@]4(C)[C@H]3CC[C@]12C	0.06557377049180328	0.07692307692307693	0.18248175182481752	0.1678832116788321	0.06535947712418301	0.14184397163120568
C[C@@H](NC(=O)c1ccc(O)c(O)c1)[C@H]1CCC[C@H]2[C@@H]3CC[C@H]4C[C@@H](O)CC[C@]4(C)[C@H]3CC[C@@]21C	0.10526315789473684	0.11585365853658537	0.1568627450980392	0.174496644295302	0.1125	0.1503267973856209
C[C@@](N)(CO)C(=O)OC[C@H]1CC[C@H]2[C@@H]3CCC4=C[C@@H](O)CC[C@@H]4C[C@H]3CC[C@@]21C	0.05945945945945946	0.06962025316455696	0.1897810218978102	0.16666666666666666	0.0718954248366013	0.15714285714285714
CCC(C)(C)C(=O)O[C@@H]1C2C(=C[C@H](C)[C@H]1[C@@H](O)c1ccccc1)C=C[C@H](C)[C@@H]2CC[C@@H]1C[C@@H](O)CC(=O)O1	0.1702127659574468	0.13529411764705881	0.6260869565217392	0.5163934426229508	0.175	0.3006993006993007
C[C@@H]1O[C@H](O)[C@@H](O[C@H]2[C@@H](O)[C@@H](O[C@H]3[C@H](O)[C@@H](O)[C@H](O)O[C@@H]3CO)O[C@@H]2CO)[C@H](O)[C@@H](O)[C@@H]1N[C@H]1C=C(CO)[C@@H](O)[C@H](O)[C@H]1O	0.04484304932735426	0.04040404040404041	0.10497237569060773	0.10614525139664804	0.04145077720207254	0.10555555555555556
CC(C)c1nc(N(C)S(C)(=O)=O)nc(-c2ccc(F)cc2)c1/C=C/[C@@H](O)C[C@@H](O)CC(=O)NO	0.29559748427672955	0.8842105263157894	0.10191082802547771	0.11764705882352941	0.4262295081967213	0.1780821917808219
C=C1C[C@@H](OC(C)=O)[C@@H](C)C[C@@H](CC(=O)O)[C@@]1(C)[C@@H](O)CC(=O)NC(=O)NCC(=O)NCC(=O)O	0.11891891891891893	0.11801242236024845	0.152317880794702	0.16216216216216217	0.10062893081761007	0.21830985915492956
CC1=C(C#C/C=C/C(C)=C/C(C)=C/C(C)=C/C(=O)O)C[C@@H](O)CC1	0.0650887573964497	0.10071942446043165	0.13076923076923078	0.1328125	0.08823529411764706	0.10606060606060606
C[C@H](O)/C=C/C=C/[C@@H]1[C@H](O)C[C@@H]2C[C@H](CCC(=O)C(=O)O)C[C@@H]2C[C@@H](O)C[C@H](O)CC(=O)O1	0.09042553191489362	0.11949685534591195	0.22857142857142856	0.25	0.10897435897435898	0.1875
COc1cc(C(=O)NS(=O)(=O)c2ccccc2C)ccc1Cc1cn(C)c2ccc(NC(=O)OC3CCCC3)cc12	0.22872340425531915	0.14606741573033707	0.10614525139664804	0.10734463276836158	0.19879518072289157	0.1005586592178771
C=C1CC[C@@H](O)C/C1=C/C=C1\CCC[C@]2(C)[C@@H]([C@H](C)/C=C/[C@H](C)C(C)C)CC[C@@H]12	0.059782608695652176	0.10526315789473684	0.11724137931034483	0.1267605633802817	0.09395973154362416	0.09523809523809523
COc1cc(-c2cc(-c3ccccc3)nc(C(C)C)c2/C=C/[C@@H]2C[C@@H](O)CC(=O)O2)cc(CC(=O)O)c1	0.25142857142857145	0.24675324675324675	0.19230769230769232	0.21052631578947367	0.24666666666666667	0.14906832298136646
O=C(NC[B-](O)(O)O)CC(=O)N[C@H](Cc1ccccc1)C(=O)N1CCCC[C@H]1C(=O)N[C@@H](Cc1ccccc1)C(=O)N[C@@H](CCC(=O)O)C(=O)O	0.23671497584541062	0.12254901960784313	0.0825242718446602	0.08866995073891626	0.16666666666666666	0.13846153846153847
CSCC[C@H](NC(=O)[C@@H](Cc1ccccc1)NC(=O)CN)C(=O)N[C@@H](CC(=O)O)C(=O)N[C@@H](CCC(=O)O)C(=O)O	0.19576719576719576	0.14367816091954022	0.07222222222222222	0.07909604519774012	0.1686746987951807	0.16363636363636364
CC(=C/C=C/C(C)=C/C=C/C(C)=C\CO)C(C)=C\C=C(C)\C=C\C1=C(C)C[C@@H](O)CC1(C)C	0.046153846153846156	0.07926829268292683	0.1032258064516129	0.09740259740259741	0.06832298136645963	0.0759493670886076
COc1cccc(-c2nc(C(C)C)n(/C=C/[C@@H](O)C[C@@H](O)CC(=O)O)c2-c2ccc(F)cc2)c1	0.4217687074829932	0.4796747967479675	0.09316770186335403	0.10828025477707007	0.5391304347826087	0.20689655172413793
COC(=O)C1=C(C)NC(C)=C(C(=O)OCC(C)C)C1c1ccccc1[N+](=O)[O-]	0.1728395061728395	0.18115942028985507	0.12142857142857143	0.13138686131386862	0.18796992481203006	0.13043478260869565
CCOc1ccc(-c2nc(C(C)C)n(/C=C/[C@@H](O)C[C@@H](O)CC(=O)O)c2-c2ccc(F)cc2)cc1	0.4228187919463087	0.48	0.10493827160493827	0.12025316455696203	0.5126050420168067	0.2191780821917808
COCCOc1cc2c(cc1OC)C(O)C(O)C[C@@H](O)CC(=O)N1CCc3ccccc3C[C@H]1CN(Cc1ccc(F)cc1)C2	0.22110552763819097	0.14893617021276595	0.14130434782608695	0.14285714285714285	0.22674418604651161	0.11170212765957446
CCCC[C@]1(c2ccc(O)cc2)C[C@H](/C=C/c2c(-c3ccc(F)cc3)nc(N(C)S(C)(=O)=O)nc2C(C)C)O1	0.2542372881355932	0.5	0.11834319526627218	0.12650602409638553	0.2751677852348993	0.10588235294117647
CC1=CC(=O)CC(C)(CCC[C@]2(C)CC[C@@H](O)CC(=O)O2)C1	0.0736196319018405	0.08823529411764706	0.19327731092436976	0.19658119658119658	0.07518796992481203	0.11023622047244094
C/C=C(\C)C(=O)O[C@H]1C[C@@H](C)C=C2C=C[C@H](C)[C@H](CC[C@@H]3C[C@@H](O)CC(=O)O3)C21	0.08333333333333333	0.11258278145695365	0.7419354838709677	0.7582417582417582	0.09395973154362416	0.35294117647058826
COc1ccc(Cl)cc1C(=O)NCCc1ccc(S(=O)(=O)NC(=O)NC2CCCCC2)cc1	0.16201117318435754	0.15286624203821655	0.10759493670886076	0.10897435897435898	0.15789473684210525	0.10126582278481013
CC1=C(C#C/C=C/C(C)=C/C(C)=C\C=C\CO)C(C)(C)CCC1	0.047058823529411764	0.07857142857142857	0.09848484848484848	0.0916030534351145	0.06569343065693431	0.06666666666666667
CC(C)c1cc(C(C)(C)C)cc(-c2ccc(F)cc2)c1OCC(O)C[C@@H](O)CC(=O)[O-]	0.3288590604026846	0.368	0.14583333333333334	0.13194444444444445	0.371900826446281	0.20588235294117646
C=C1CC[C@@H](O)[C@]2(C)CC[C@@H](CC[C@@H](O)C[C@@H](O)CC(=O)O)C[C@H]12	0.18421052631578946	0.16793893129770993	0.13953488372093023	0.15079365079365079	0.1746031746031746	0.3394495412844037
CCN(C(=O)CN[C@@H](Cc1ccccc1)C(=O)N[C@@H](CC(C)C)C(=O)N[C@@H](CCC(=O)O)C(=O)O)[C@H](C)O	0.22598870056497175	0.1949685534591195	0.10179640718562874	0.1165644171779141	0.2012987012987013	0.20394736842105263
COc1cc(-c2c(-c3ccc(F)cc3)nc(C(C)C)n2/C=C/[C@@H](O)C[C@@H](O)CC(=O)O)cc(C)c1F	0.35668789808917195	0.488	0.0975609756097561	0.1125	0.4596774193548387	0.20134228187919462
CC(=O)[C@]1(O)Cc2c(O)c3c(c(O)c2[C@@H](O[C@H]2C[C@H](N)[C@H](O)[C@H](C)O2)C1)C(=O)c1ccccc1C3=O	0.15135135135135136	0.13414634146341464	0.16883116883116883	0.17105263157894737	0.16025641025641027	0.15483870967741936
CC(C)c1c(/C=C/[C@@H](O)C[C@@H](O)CC(=O)[O-])c(-c2ccc(F)cc2)cn1-c1ccccc1	0.42657342657342656	0.43902439024390244	0.08227848101265822	0.09740259740259741	0.5636363636363636	0.1564625850340136
CC(C)c1c(C(=O)Nc2ccccc2)c(-c2ccccc2)c(-c2ccc(F)cc2)n1CC[C@@H](O)C[C@@H](O)CC(=O)NO	0.9098360655737705	0.2875	0.08108108108108109	0.09392265193370165	0.3958333333333333	0.19879518072289157
C#C[C@]1(O)CC[C@H]2[C@@H]3CCC4=CC(=O)CC[C@@H]4[C@H]3CC[C@@]21C	0.03508771929824561	0.041666666666666664	0.1076923076923077	0.109375	0.04316546762589928	0.07518796992481203
COC(=O)C1=C(C)NC(C)=C(C(=O)OC)C1c1ccccc1[N+](=O)[O-]	0.1518987341772152	0.15671641791044777	0.11194029850746269	0.11363636363636363	0.16279069767441862	0.11278195488721804
COc1cc(-c2c(-c3ccc(F)cc3)nc(C(C)C)n2/C=C/[C@@H](O)C[C@@H](O)CC(=O)O)cc(CC)c1F	0.3584905660377358	0.4765625	0.10909090909090909	0.12422360248447205	0.44881889763779526	0.21333333333333335
C[C@H]1O[C@H](Oc2cc(F)c3c(=O)c4c(O)cc(CCF)c(O)c4nc23)C[C@H](O)C1	0.11428571428571428	0.12	0.15714285714285714	0.15942028985507245	0.12413793103448276	0.1258741258741259
C[C@H]1C=C(CO)[C@@H](C)C[C@H](CCC[C@@H](C)CCCCCC(=O)O)[C@H]1C(=O)O	0.13253012048192772	0.1258741258741259	0.183206106870229	0.2047244094488189	0.11428571428571428	0.2833333333333333
COc1cc2c(cc1OC)C(=O)c1c(C)c(OC)c(CC=C2O[C@@H]2C[C@@H](O)CC(=O)O2)c(CC)c1OC(=O)CC(C)(C)C	0.0995260663507109	0.11413043478260869	0.2360248447204969	0.2085889570552147	0.0989010989010989	0.11864406779661017
CCCC(=O)[C@H](NC(=O)[C@H](Cc1ccccc1)NC(=O)CNC(=O)[C@@H](Cc1ccccc1)N[C@H](C)C(=O)N[C@@H](CCCC(=O)O)C(=O)O)C(=O)O	0.25	0.14	0.07766990291262135	0.0891089108910891	0.17989417989417988	0.14507772020725387
CC1=C/C(=C/C(C)=C/C=C/C(C)=C/C(=O)O)C(C)(C)CCC1	0.06748466257668712	0.10526315789473684	0.11904761904761904	0.112	0.09230769230769231	0.09375
COc1cccc2c1C(=O)c1c(O)c3c(c(O)c1C2=O)C[C@@](O)(C(=O)CO)C[C@@H]3O[C@H]1C[C@H](N)[C@@H](O)[C@H](C)O1	0.12755102040816327	0.12790697674418605	0.16770186335403728	0.16981132075471697	0.1317365269461078	0.15432098765432098
Cc1ccc(C)c(-c2cc(-c3ccc(F)cc3)c(/C=C/[C@@H]3C[C@@H](O)CC(=O)O3)c(C(C)C)n2)c1	0.22807017543859648	0.2978723404255319	0.17218543046357615	0.19047619047619047	0.2805755395683453	0.1
CC(=O)O[C@@H]1[C@H](OC(C)=O)[C@@H](NC(=O)c2ccc(O)c(OC)c2)[C@@H](OC(C)=O)C[C@@H](OC(=O)[C@H](C)CC(=O)O)C1	0.13846153846153847	0.15384615384615385	0.17391304347826086	0.2064516129032258	0.13095238095238096	0.22875816993464052
C=C1/C(=C\C=C2/CCC[C@]3(C)[C@@H]([C@H](C)CCCC(C)C)CC[C@@H]23)C[C@@H](O)C[C@@H]1O	0.08333333333333333	0.11258278145695365	0.15714285714285714	0.17647058823529413	0.10135135135135136	0.14184397163120568
CC(C)n1cc[n+](Cc2ccc(-c3ccccc3)c(-c3ccc(F)cc3)c(CC[C@@H](O)C[C@@H](O)CC(=O)[O-])n2C(C)C)c1	0.44171779141104295	0.27607361963190186	0.08602150537634409	0.0989010989010989	0.3716216216216216	0.18235294117647058
CCN(C)C(=O)Nc1c(-c2ccccc2)c(-c2ccc(F)cc2)c1/C=C/[C@@H](O)C[C@@H](O)CC(=O)O	0.4722222222222222	0.43410852713178294	0.09815950920245399	0.10625	0.5384615384615384	0.2108843537414966
C/C1=C/C[C@@H](/C=C/C(C)=C/C(C)=C\C)[C@H](O)[C@H](C)[C@H](OC(=O)c2ccccc2)C[C@H](O)[C@@H]1C	0.13259668508287292	0.11949685534591195	0.20279720279720279	0.19718309859154928	0.15333333333333332	0.17123287671232876
CC[C@H](C)C(=O)O[C@H]1C[C@@H](C)C=C2C=C[C@H](C)[C@H](CC[C@@H]3C[C@@H](O)CC(=O)O3)C21	0.09550561797752809	0.12	0.7802197802197802	1.0	0.10135135135135136	0.47706422018348627
CC(C)CCC[C@H](C)[C@H]1CC[C@@]2(C(C)O)C3=CCC4C(C)(C)[C@@H](O)CC[C@]4(C)C3CC[C@]12C	0.0851063829787234	0.09937888198757763	0.125	0.1342281879194631	0.08860759493670886	0.14864864864864866
C=C[C@@](O)(CC[C@H](C)[C@@H]1CC[C@H](O)CC(=O)O)C[C@@H]1C/C=C/C[C@@H]1C[C@@H](O)CC(=O)O1	0.12359550561797752	0.13815789473684212	0.26515151515151514	0.27906976744186046	0.13513513513513514	0.2868217054263566
CCOC(=O)C1=C(COCCN)NC(C)=C(C(=O)OC)C1c1ccccc1Cl	0.17073170731707318	0.14583333333333334	0.1276595744680851	0.12949640287769784	0.1678832116788321	0.14492753623188406
COc1ccc(-c2cc(-c3ccccc3)nc(C(C)C)c2/C=C/[C@@H]2C[C@@H](O)CC(=O)O2)cc1	0.26666666666666666	0.23809523809523808	0.17333333333333334	0.1917808219178082	0.2642857142857143	0.10759493670886076
N#C[C@H](O)[C@H](C[C@@H](O)CO)C(=O)N[C@@H]1CCC[C@H]1C(=O)N[C@@H](CCC(=O)O)C(=O)N[C@@H](CCC(=O)O)C(=O)O	0.12307692307692308	0.10982658959537572	0.07514450867052024	0.08235294117647059	0.1	0.17834394904458598
C/C=C(/C)C(=O)O[C@H]1C[C@@H](C)C=C2C=C[C@H](C)[C@H](CC[C@@H]3C[C@@H](O)CC(=O)O3)[C@H]21	0.08333333333333333	0.11258278145695365	0.7419354838709677	0.7582417582417582	0.09395973154362416	0.35294117647058826
CC1=C2C[C@H](C(=O)O[C@H]3C[C@@H](C)C=C(C)C=C3C[C@@H]22)C[C@@]1(C)CCC2	0.05714285714285714	0.0821917808219178	0.1968503937007874	0.2	0.06993006993006994	0.11029411764705882
