# Supplementary material for: Transformer-Decoder GPT Models for Generating Virtual Screening Libraries of HMG-Coenzyme A Reductase Inhibitors: Effects of Temperature, Prompt Length, and Transfer-Learning Strategies
Source: J Chem Inf Model. 2024 Nov 7;64(22):8464–80. doi: 10.1021/acs.jcim.4c01309 (PMC11600504; doi:10.1021/acs.jcim.4c01309)
Supplement: Supplementary file 3 — ci4c01309_si_003.zip [file ci4c01309_si_003.zip › Datasets/xfer_Learning_files/2XA5K_model_gen_ic50_results/2XA5K_Refined_Statin_similarity_0p0.csv]

Generated Molecule	atorvastatin	rosuvastatin	simvatstatin	lovastatin	fluvastatin	pravastatin
CCC[C@H]1CC=CC(CC[C@@H](C)C[C@@H](O)C(=O)O)[C@H]1COC(=O)C(C)(C)CC	0.1377245508982036	0.13986013986013987	0.2661290322580645	0.20155038759689922	0.12056737588652482	0.2786885245901639
CC(C)C1=CC[C@]2(C)C3=CCC4=CC(=O)CC[C@]4(C)[C@H]3CC[C@@]21C	0.08383233532934131	0.11594202898550725	0.12121212121212122	0.13178294573643412	0.09558823529411764	0.08888888888888889
c1csc(SSc2ccc(F)cc2)c1	0.16417910447761194	0.15178571428571427	0.0423728813559322	0.04310344827586207	0.21568627450980393	0.03389830508474576
Nc1ccccc1OS	0.09375	0.0761904761904762	0.0594059405940594	0.06060606060606061	0.125	0.04950495049504951
CSC1=N[C@H](CC(=O)N[C@@H](Cc2ccccc2)[C@H](O)[C@H](C(=O)N[C@@H](Cc2ccccc2)N(C)C)C(=O)N(C)C)C1	0.2569832402234637	0.17857142857142858	0.12280701754385964	0.1242603550295858	0.19135802469135801	0.13690476190476192
CCCCNC(=O)[C@H](Cc1ccccc1)NC(=O)C(Cl)N	0.19310344827586207	0.12307692307692308	0.10236220472440945	0.11290322580645161	0.1652892561983471	0.1487603305785124
CC(=O)[C@H]1CO[C@@H]2C[C@@H]3CCC4=CC(=O)CCC4=C3[C@@H](c3ccc(N(C)C)cc3)C[C@@]21C	0.11413043478260869	0.15584415584415584	0.15436241610738255	0.1564625850340136	0.13071895424836602	0.11038961038961038
O=S1(=O)CC[C@H](/C=C/c2c(C3CC3)nc3ccccc3c2Sc2ccc(F)cc2)O1	0.19642857142857142	0.1917808219178082	0.08387096774193549	0.08496732026143791	0.2706766917293233	0.056962025316455694
CCO[P@H](=O)N(C)C(=O)Nc1ccc(S(C)(=O)=O)cc1	0.14285714285714285	0.21551724137931033	0.125	0.1271186440677966	0.13333333333333333	0.11666666666666667
CO[C@H]1CC[C@]2(C)[C@H]3CCC4=CCCC[C@@H]4[C@H]3CC[C@@]21C	0.023391812865497075	0.03496503496503497	0.10077519379844961	0.10236220472440945	0.02877697841726619	0.08461538461538462
C=C(C)[C@H](CC=C(C)C)CC[C@H](C)CCCC(C)C	0.09271523178807947	0.104	0.07317073170731707	0.08333333333333333	0.09016393442622951	0.12931034482758622
N#Cc1cnc(C(c2ccc(C#N)cc2)n2cncn2)c(=O)[nH]1	0.11728395061728394	0.1323529411764706	0.04964539007092199	0.057971014492753624	0.14615384615384616	0.0425531914893617
NCCCCNC(=O)N[C@@H](Cc1ccccc1)C(=O)N1CCC[C@H]1C(=O)N[C@@H](CCC(=O)O)C(=O)NCC(=O)O	0.17098445595854922	0.11173184357541899	0.0903954802259887	0.09770114942528736	0.1411764705882353	0.14285714285714285
C[C@@](O)(CO)[C@H]1CC[C@H](C)C2=C[C@H]3CC4=CC(=O)CC[C@]4(C)[C@H]3CC[C@]12C	0.06179775280898876	0.087248322147651	0.18181818181818182	0.16666666666666666	0.07534246575342465	0.12318840579710146
C=C(CC[C@@H](C(=O)O)[C@H]1C[C@H](O)[C@H](C)C1[C@@H])C(=O)O	0.10067114093959731	0.096	0.1391304347826087	0.15178571428571427	0.09090909090909091	0.21495327102803738
C=CC(=C)CC[C@@]1(C(=O)O)CC[C@H]2CC[C@@H]1C2	0.05194805194805195	0.06299212598425197	0.10256410256410256	0.10434782608695652	0.06557377049180328	0.10344827586206896
O=C(CCCN1CC=C(n2c(=O)[nH]c3ccccc32)CC1)c1ccc(F)cc1	0.2564102564102564	0.18181818181818182	0.10884353741496598	0.1103448275862069	0.30158730158730157	0.08
CCC(=O)Nc1cccc(OC(=O)c2ccc(C(=O)O)cc2)c1	0.22602739726027396	0.16030534351145037	0.10606060606060606	0.1076923076923077	0.21487603305785125	0.12403100775193798
NC(=O)N1CCCCC1=O	0.04411764705882353	0.045454545454545456	0.09	0.09183673469387756	0.047619047619047616	0.058823529411764705
CNC[C@@H](C)Cc1cccc(C(F)(F)F)c1	0.12056737588652482	0.12931034482758622	0.08695652173913043	0.09821428571428571	0.14545454545454545	0.08771929824561403
NC[C@H]1O[C@H](Cc2ccc(Cl)c(Cl)c2)[C@H](O)[C@@H](O)[C@@H]1O	0.08333333333333333	0.10077519379844961	0.12396694214876033	0.12605042016806722	0.10483870967741936	0.125
Cc1ccc([C@@H]2C[C@@H](O)C[C@@H](O)C2)cc1-c1ccc(F)cc1	0.20408163265306123	0.2	0.13385826771653545	0.136	0.2608695652173913	0.1
C#CCCCNC(=O)c1ccccc1	0.16541353383458646	0.10344827586206896	0.08928571428571429	0.09090909090909091	0.16037735849056603	0.09009009009009009
CC1=C(O[C@@H]2O[C@@H](C)[C@@H](O[C@H]3C[C@@](C)(OC(=O)CC(=O)O)[C@H](C)O3)[C@H](C)[C@@H]2O)C[C@@H](O)C[C@@H]1O	0.08421052631578947	0.09815950920245399	0.22695035460992907	0.22142857142857142	0.08074534161490683	0.18620689655172415
C=CC[S@](=O)C/C(C)=C\COC	0.05	0.07142857142857142	0.07547169811320754	0.07692307692307693	0.07476635514018691	0.0761904761904762
CN[C@@H](C)[C@@H]1CCN1C(=O)C2(c3ccccc3CCc3ccccc3)CC2	0.23870967741935484	0.13793103448275862	0.11188811188811189	0.12949640287769784	0.22137404580152673	0.1048951048951049
C/C=C(C(=C\C)C)C(=O)O[C@H]1C[C@H](OC(=O)C(C)(C)C)C=C1	0.06134969325153374	0.08955223880597014	0.1864406779661017	0.14049586776859505	0.06818181818181818	0.1487603305785124
C/C=C\C/C=N\C(=O)N(CC(C)(C)C)c1ccccc1OC	0.12179487179487179	0.15625	0.15447154471544716	0.12	0.1721311475409836	0.1015625
CCCC[C@H](CC)OC(=O)C(c1ccccc1)c1ccccc1	0.28368794326241137	0.14074074074074075	0.11278195488721804	0.140625	0.22131147540983606	0.15748031496062992
C=C(C(=O)NC(C)=O)C(c1ccc(Cl)cc1)c1ccc(-c2ccccc2)cc1	0.3197278911564626	0.15172413793103448	0.06622516556291391	0.07432432432432433	0.2366412213740458	0.08108108108108109
CCN(CC)CC(=O)Nc1c(C)cccc1C	0.13380281690140844	0.15517241379310345	0.14285714285714285	0.14545454545454545	0.1415929203539823	0.12389380530973451
C[C@H]1C[C@@H]2CCC[C@@H]3[C@@H]4CCC5=CC(=O)C=C[C@]5(C)[C@H]4[C@@H](O)C[C@]3(C)[C@]2(C(=O)CO)O1	0.0748663101604278	0.09433962264150944	0.20863309352517986	0.2116788321167883	0.08333333333333333	0.16783216783216784
ClP(Cl)OCc1ccc(C(Cl)(Cl)Cl)cc1	0.0763888888888889	0.09401709401709402	0.07017543859649122	0.061946902654867256	0.09821428571428571	0.05217391304347826
CC(C)CNC(=O)c1ccccc1	0.1984126984126984	0.14814814814814814	0.09259259259259259	0.11538461538461539	0.21428571428571427	0.11428571428571428
CC[C@H](C)[C@H]1C(=O)N2CCC[C@H]2[C@]2(O)O[C@](NC(=O)[C@@H]3C=C4c5cccc6[nH]cc(c56)C[C@H]4N(C)C3)(C(C)C)C(=O)N12	0.14285714285714285	0.15168539325842698	0.16374269005847952	0.17964071856287425	0.14942528735632185	0.13793103448275862
O=C(O)c1cc2c(cc1-c1ccc(F)cc1O)OC2	0.16666666666666666	0.18487394957983194	0.08870967741935484	0.09016393442622951	0.20353982300884957	0.08943089430894309
CCN(CC)CCS(=O)(=O)c1ccc(N)cc1	0.1258741258741259	0.17543859649122806	0.11304347826086956	0.11504424778761062	0.13157894736842105	0.11403508771929824
C[C@H]1O[C@@H](OC(C)=O)[C@@H](OC(=O)C(C)C)[C@H](O)[C@@H]1O	0.08609271523178808	0.10483870967741936	0.16964285714285715	0.205607476635514	0.08196721311475409	0.21495327102803738
Cc1c(O)cc(C(=O)O)cc1C	0.10606060606060606	0.13333333333333333	0.0970873786407767	0.09900990099009901	0.14	0.10891089108910891
C=C(CC(=O)c1ccc(OC)c(OC)c1)[C@H]1CC[C@](O)(CC(=O)O)C(C)(C)CC1	0.1286549707602339	0.1527777777777778	0.1510791366906475	0.15328467153284672	0.13380281690140844	0.16058394160583941
N[C@@H](Cc1ccccc1)C(=O)N1CCC[C@H]1C(=O)O	0.17482517482517482	0.11904761904761904	0.11570247933884298	0.1271186440677966	0.1724137931034483	0.13559322033898305
CC(C)CC(NC(=O)CN)C(=O)N1CCC[C@H]1C(=O)N[C@@H](CCC(=O)O)C(=O)NCC(=O)NCC(=O)O	0.13227513227513227	0.1130952380952381	0.08383233532934131	0.09815950920245399	0.10975609756097561	0.16129032258064516
N[C@H](C(=O)O)[C@@H]1CCC[C@H]1C(=O)N[C@@H](CC(=O)O)C(=O)NCC(=O)O	0.11042944785276074	0.11594202898550725	0.08823529411764706	0.09774436090225563	0.1037037037037037	0.15748031496062992
CC1(C)CO[C@](C(=O)O[C@H]2C[C@@H](C)[C@H](NC(=O)CCCC(=O)O)C2)C(C)(C)[C@@H]1O	0.09714285714285714	0.10738255033557047	0.21374045801526717	0.2076923076923077	0.08108108108108109	0.20610687022900764
C/N=C(\NC#N)Cc1ccc(Cl)cc1	0.1	0.11403508771929824	0.07079646017699115	0.07207207207207207	0.11926605504587157	0.061946902654867256
CCCCn1cc(C(=O)O)c(C(=O)O)c1Cc1ccc(F)cc1	0.2624113475177305	0.23770491803278687	0.11538461538461539	0.1171875	0.25862068965517243	0.152
O=C(O)[C@@](O)(CO)C(=O)O	0.0859375	0.08737864077669903	0.0707070707070707	0.061224489795918366	0.08080808080808081	0.12903225806451613
CCC(=O)O[C@H]1C[C@@H]2C=C[C@H](CC[C@@H]3C[C@@H](OC(=O)CC(=O)C3)[C@H]2C)C[C@@H]1OC(=O)CC(C)C	0.09424083769633508	0.1165644171779141	0.26618705035971224	0.28888888888888886	0.09259259259259259	0.20689655172413793
O=C(CO)[C@@H](O)COc1cccc2ccccc12	0.2028985507246377	0.16806722689075632	0.09917355371900827	0.11016949152542373	0.2761904761904762	0.11864406779661017
O=C1O[C@H](CO)[C@H](O)C(O)=C1O	0.057971014492753624	0.07207207207207207	0.10784313725490197	0.11	0.07547169811320754	0.09803921568627451
C[C@@](O)(CC(=O)O)CC(=O)O	0.109375	0.11650485436893204	0.10101010101010101	0.08080808080808081	0.1111111111111111	0.14893617021276595
Cn1cnc2c(ncn2C(=O)N)c(=O)[nH]1	0.07586206896551724	0.11206896551724138	0.08849557522123894	0.09009009009009009	0.08771929824561403	0.07017543859649122
CCCCCNC(=N)N1CCN(c2ccc(Cl)cc2)CC1=O	0.12738853503184713	0.11940298507462686	0.125	0.12698412698412698	0.1328125	0.1
CCCCCC(=O)O	0.088	0.09	0.09574468085106383	0.09782608695652174	0.09473684210526316	0.13333333333333333
N#C[C@H](O[C@@H]1O[C@@H](CO[C@@H]2O[C@H](CO)[C@@H](O)[C@H](O)[C@H]2O)[C@@H](O)[C@H](O)[C@H]1O)c1ccccc1	0.1092896174863388	0.07975460122699386	0.1111111111111111	0.12	0.11764705882352941	0.11920529801324503
NCc1ccccc1-c1ccc(-c2ccccc2)cc1	0.3282442748091603	0.13076923076923078	0.044444444444444446	0.045112781954887216	0.23478260869565218	0.037037037037037035
O=C1NC2(CCCC2)CC(=O)N1CCCCN1CCN(c2ncccc2)CC1	0.10674157303370786	0.08280254777070063	0.09333333333333334	0.0945945945945946	0.1	0.07236842105263158
C[C@@H]1O[C@H](NC(=O)[C@@H](O)[C@H](O)[C@H]2O[C@H](C)[C@@H](O)[C@H](O)[C@H]2O)[C@H](O)[C@@H](O)[C@@H]1O	0.0755813953488372	0.0821917808219178	0.1259259259259259	0.13636363636363635	0.0851063829787234	0.15267175572519084
CCC[C@@H]1CCO[C@@H](CC[C@@H](O)C[C@@H](O)CC(=O)O)[C@H]1COC(=O)C(C)(C)CC	0.19135802469135801	0.1773049645390071	0.24031007751937986	0.1791044776119403	0.15827338129496402	0.358974358974359
Cc1ccccc1CN1CCc2sccc2C1	0.13793103448275862	0.104	0.08196721311475409	0.08333333333333333	0.17699115044247787	0.056451612903225805
C=CC[C@H](C(=O)O)[C@H]1CC[C@H]2[C@@H]3CCC4=C[C@@H](O)CC[C@@H]4[C@H]3CC[C@@]21C	0.062146892655367235	0.08053691275167785	0.13970588235294118	0.15037593984962405	0.08333333333333333	0.14925373134328357
O=S(=O)(O)CCS	0.03937007874015748	0.08247422680412371	0.05319148936170213	0.05434782608695652	0.041666666666666664	0.053763440860215055
CC[C@@H](C(=O)NC(=O)[C@@H](C)Cc1ccccc1)[C@H](C)c1ccccc1	0.3120567375886525	0.1791044776119403	0.10948905109489052	0.1450381679389313	0.24390243902439024	0.17054263565891473
CC[C@H](C)[C@H]1NC(=O)[C@@H](NC(=O)[C@@H](N)Cc2ccc(OCCO[C@H]3C[C@H](O)[C@H](O)[C@H](C)O3)cc2)C1C	0.1443850267379679	0.16149068322981366	0.22297297297297297	0.2517482517482518	0.14465408805031446	0.21621621621621623
O=C(c1ccc(F)cc1F)c1cc(C(=O)O)ccc1O	0.20714285714285716	0.21367521367521367	0.07936507936507936	0.08064516129032258	0.23423423423423423	0.10655737704918032
O=c1[nH]c2cc(Cl)ccc2o1	0.07352941176470588	0.09174311926605505	0.0761904761904762	0.07766990291262135	0.09615384615384616	0.04672897196261682
C=CC[C@@]1(C(=O)CO)[C@H](C)C[C@H]2[C@@H]3CCC4=CC(=O)CC[C@]4(C)[C@@]3(F)[C@@H](O)C[C@@]21C	0.07692307692307693	0.10457516339869281	0.17266187050359713	0.17518248175182483	0.09333333333333334	0.14893617021276595
C/C=C/C=C/c1ccc(O)cc1	0.08759124087591241	0.14018691588785046	0.06422018348623854	0.06542056074766354	0.14705882352941177	0.05504587155963303
CCCSS[C@H](CC)[S@@](=O)c1ccccc1	0.1510791366906475	0.10833333333333334	0.09482758620689655	0.11607142857142858	0.16363636363636364	0.11504424778761062
CN1CC[C@@H](OC(=O)c2cccnc2)C[C@H]2C(=O)c3cccc4[nH]cc(c34)C[C@H]21	0.14367816091954022	0.12418300653594772	0.14482758620689656	0.14685314685314685	0.16783216783216784	0.10738255033557047
CCC[C@@H](F)Cn1cc(C(F)(F)F)c(-c2ccc(F)cc2)c1/C=C/[C@@H](O)C[C@@H](O)CC(=O)O	0.3333333333333333	0.416	0.09615384615384616	0.09740259740259741	0.5087719298245614	0.22302158273381295
O=C(OC[C@@H]1O[C@@H]1C(=O)O)[C@H](OC(=O)c1cc(F)c(F)c(F)c1)c1ccc(F)cc1	0.19393939393939394	0.20567375886524822	0.10067114093959731	0.11724137931034483	0.21323529411764705	0.12413793103448276
COc1c2occc2cc2ccc(=O)oc12	0.1103448275862069	0.12605042016806722	0.0847457627118644	0.08620689655172414	0.1415929203539823	0.058333333333333334
COC(=O)c1c(-c2ccccc2)c(-c2ccc(F)cc2)c(CC[C@@H](O)C[C@@H](O)CC(=O)[O-])n1C(C)C	0.5070422535211268	0.31690140845070425	0.10365853658536585	0.11875	0.4796747967479675	0.2328767123287671
CC(=O)Nc1nc(S(N)(=O)=O)c(Cl)c(Cl)c1Cl	0.0821917808219178	0.1391304347826087	0.059322033898305086	0.0603448275862069	0.07692307692307693	0.05084745762711865
N[C@H](CCCCNC(=O)[C@@H]1CCCN1C(=O)[C@H](Cc1ccccc1)NC(=O)CN)C(=O)NCC(=O)NCC(=O)O	0.16494845360824742	0.10555555555555556	0.0903954802259887	0.09770114942528736	0.13450292397660818	0.13609467455621302
C[C@@]1(CCC(=O)O)[C@H](C)C[C@H](O)CC1	0.07801418439716312	0.09649122807017543	0.16666666666666666	0.17	0.10091743119266056	0.16831683168316833
CCCCC[C@H](O)CC(=O)Nc1ccccc1C(=O)OCC(O)CC(=O)O	0.2684563758389262	0.21804511278195488	0.11428571428571428	0.12408759124087591	0.24603174603174602	0.27049180327868855
COc1ccc(Cl)cc1C(=O)NCCc1ccc(S(=O)(=O)NC(=O)NC2CCCCC2)cc1	0.16201117318435754	0.15286624203821655	0.10759493670886076	0.10897435897435898	0.15789473684210525	0.10126582278481013
COc1c(C)c(C(=O)O)ccc1C(=O)O	0.14074074074074075	0.15454545454545454	0.11009174311926606	0.11214953271028037	0.1509433962264151	0.14285714285714285
c1ccc(CC2(c3ccccc3)c3ccccc32)cc1	0.26811594202898553	0.0962962962962963	0.04411764705882353	0.04477611940298507	0.19166666666666668	0.03676470588235294
O=C1CCNc2ccccc2C(=O)c2ccc(Cl)cc21	0.16216216216216217	0.12403100775193798	0.07751937984496124	0.07874015748031496	0.1864406779661017	0.05343511450381679
C[C@@H](O)/C=C/C=C/C(=O)[C@@H]1CCCN1CCC(O)[C@H]1CCCCC1	0.09580838323353294	0.11428571428571428	0.08695652173913043	0.1044776119402985	0.12686567164179105	0.12878787878787878
NC(=O)[C@@H](CCCNC(=O)[C@H]1CC[C@H](O)CC1)C(=O)N[C@@H](CC(=O)O)C(=O)O	0.1242603550295858	0.10884353741496598	0.1056338028169014	0.11510791366906475	0.09722222222222222	0.18181818181818182
CCCCC[C@@H]1CC=C(C)C(=O)O[C@H]1/C=C/COC(=O)C(C)CO	0.09696969696969697	0.12408759124087591	0.184	0.226890756302521	0.11194029850746269	0.20491803278688525
C[N+]1(C)[C@H]2CC(=O)C[C@@H]2C[C@H]1C(=O)C[N+](C)(C)C.C.[Cl-]	0.05128205128205128	0.07874015748031496	0.18018018018018017	0.17272727272727273	0.056	0.1206896551724138
C[C@H](O)c1cc2c(c(O)c1C/C=C(\C)CCC(=O)O)C(=O)OC2	0.17218543046357615	0.19047619047619047	0.125	0.14516129032258066	0.19834710743801653	0.1721311475409836
CC(=O)CC(=O)OCCC(=O)O	0.09774436090225563	0.10185185185185185	0.0970873786407767	0.09900990099009901	0.08571428571428572	0.14285714285714285
COc1ccc([N+](=O)[O-])cc1O	0.08088235294117647	0.10091743119266056	0.08571428571428572	0.08737864077669903	0.10576923076923077	0.0761904761904762
NCCCC[C@H](N[C@@H]1O[C@H](CO)[C@@H](O)[C@H](O)[C@H]1O)C(=O)N[C@@H](CCC(=O)O)C(=O)O	0.10795454545454546	0.09090909090909091	0.10204081632653061	0.1111111111111111	0.07947019867549669	0.1925925925925926
C#CCNCC(=O)Oc1ccccc1C	0.13768115942028986	0.1206896551724138	0.10714285714285714	0.10909090909090909	0.16822429906542055	0.09821428571428571
CC[C@H](C)[C@H](CC)NC(=O)[C@H]1CCCCCC(=O)O1	0.08441558441558442	0.10236220472440945	0.16521739130434782	0.2	0.08870967741935484	0.14655172413793102
CC(=O)N[C@@H](CO)C(=O)O	0.10236220472440945	0.0970873786407767	0.07	0.08247422680412371	0.09090909090909091	0.1276595744680851
CN1CCc2c(-c3ccc(F)cc3)nc(N(C)C)n2C1	0.17123287671232876	0.2743362831858407	0.08661417322834646	0.088	0.21929824561403508	0.06201550387596899
CN[C@](N)(C(=O)O)c1ccc(O)c(Cl)c1	0.11594202898550725	0.13392857142857142	0.1	0.09174311926605505	0.14018691588785046	0.10091743119266056
C=CCN1CCN(c2ccccc2)C(=O)c2ccccc21	0.2054794520547945	0.11194029850746269	0.07518796992481203	0.07633587786259542	0.2	0.05185185185185185
O=C(O)/C=C(\CC(=O)O)C(=O)O	0.09022556390977443	0.11320754716981132	0.05660377358490566	0.057692307692307696	0.0970873786407767	0.12121212121212122
CN(C)c1ccnc(C(F)(F)F)c1	0.06428571428571428	0.10909090909090909	0.07407407407407407	0.06542056074766354	0.08333333333333333	0.05504587155963303
CCC[C@H](C)CCC[C@@H](C)[C@H]1CC[C@H](C)C(=O)O1	0.08609271523178808	0.096	0.1592920353982301	0.1834862385321101	0.08196721311475409	0.17117117117117117
O=C(c1ccncc1F)N1CCC(Cc2ccccc2)CC1	0.17763157894736842	0.1259259259259259	0.09774436090225563	0.09923664122137404	0.20491803278688525	0.07407407407407407
CSC[C@@H](NC(=O)Cc1ccccc1)Nc1ccccc1	0.2846715328467153	0.12878787878787878	0.08333333333333333	0.09302325581395349	0.21008403361344538	0.08396946564885496
CC1(C)C=C2[C@H]3CCC4=CC(=O)CC[C@]43CC[C@@]2(C)[C@@H]1C(=O)CO	0.07738095238095238	0.1	0.14728682170542637	0.14960629921259844	0.08759124087591241	0.11363636363636363
C[C@@]12C=CC=C3C=CC(=O)C(C)(C)[C@@H]3CC[C@@]2(C)CC1	0.0625	0.08333333333333333	0.14166666666666666	0.1440677966101695	0.078125	0.0967741935483871
C=CC(C)(C)Oc1ccc(Cl)cc1	0.08695652173913043	0.11818181818181818	0.10377358490566038	0.07476635514018691	0.12380952380952381	0.06422018348623854
CC(C)[C@@](C)(CCC(=O)O)CC(=O)O	0.13636363636363635	0.14953271028037382	0.125	0.12745098039215685	0.1346153846153846	0.1836734693877551
CC(=O)OC[n+]1ccccc1	0.10606060606060606	0.08181818181818182	0.08653846153846154	0.08823529411764706	0.11764705882352941	0.08737864077669903
CO[C@H]1[C@@H](C(=O)N[C@H](C(=O)N[C@@H]2CCCCNC2=O)[C@H](Cc2ccccc2)C(=O)O)[C@H](C)O1	0.16292134831460675	0.125	0.16	0.17006802721088435	0.1513157894736842	0.1610738255033557
CC(=O)N[C@@H](CSC(=O)N[C@@H](Cc1ccccc1)C(=O)O)[C@H](C)S(C)(=O)=O	0.1987179487179487	0.20300751879699247	0.1	0.11764705882352941	0.19230769230769232	0.1590909090909091
O=C(O)C[C@@H](NC(=O)c1ccc(F)cc1)c1ccccc1	0.3488372093023256	0.23529411764705882	0.08461538461538462	0.09448818897637795	0.3523809523809524	0.13821138211382114
CCC(=O)n1cc(-c2ccc(F)cc2)c(-c2ccc(F)cc2)c1/C=C/[C@@H](O)C[C@@H](O)CC(=O)[O-]	0.375	0.3582089552238806	0.09316770186335403	0.10126582278481013	0.48739495798319327	0.16666666666666666
NCCCC[C@H](N[C@H]1O[C@H](CO)[C@@H](O)[C@H](O)[C@H]1O)C(=O)N[C@@H](CCC(=O)O)C(=O)O	0.10795454545454546	0.09090909090909091	0.10204081632653061	0.1111111111111111	0.07947019867549669	0.1925925925925926
N[C@@H]1CCC[C@@H](O)CC1(c1ccc(F)cc1)c1cc(F)cc(Cl)c1	0.14465408805031446	0.14814814814814814	0.09558823529411764	0.09701492537313433	0.18110236220472442	0.06474820143884892
c1ncc2[nH]cnc2c(=O)c1Sc1ccc(F)cc1	0.1643835616438356	0.19166666666666668	0.05384615384615385	0.0546875	0.21052631578947367	0.03816793893129771
CC/C=C\C[C@@H](O)CCCC(=O)O	0.11940298507462686	0.1388888888888889	0.08333333333333333	0.09523809523809523	0.14563106796116504	0.1836734693877551
O=C(O)CCCCN1CCCCCC1	0.08391608391608392	0.06666666666666667	0.08928571428571429	0.09090909090909091	0.07894736842105263	0.1
NC(=O)C1=CN(CCCN2CCC(=O)NC(=O)c3ccccc32)CC1	0.15527950310559005	0.1276595744680851	0.11678832116788321	0.11851851851851852	0.16666666666666666	0.08571428571428572
COCCCCNCC1=C(CC(=O)OC)CC1O	0.08552631578947369	0.078125	0.13793103448275862	0.14035087719298245	0.08130081300813008	0.1391304347826087
CCC[C@@H](c1ccc(OCC(O)C[C@@H](O)CC(=O)O)cc1)c1ccccc1	0.36428571428571427	0.25190839694656486	0.1048951048951049	0.11428571428571428	0.3706896551724138	0.2764227642276423
COc1cccc(OC)c1O	0.09022556390977443	0.102803738317757	0.08737864077669903	0.0891089108910891	0.1188118811881188	0.07766990291262135
CCCCNc1ccc(C(=O)OCCN(C)C)cc1	0.14285714285714285	0.1652892561983471	0.13445378151260504	0.13675213675213677	0.14285714285714285	0.1452991452991453
C/C=C\S[C@H](CC)C(=O)N[C@@H](CC(=O)N1CCCC1)N(CCC(=O)O)C(=O)NCC(=O)NCC(=O)O	0.109375	0.11377245508982035	0.08433734939759036	0.09876543209876543	0.10365853658536585	0.14743589743589744
CC1(C)CC[C@@]23CCC4=CC(=O)C=C[C@]4(C)[C@@]3(F)[C@@H](O)C[C@@]2(C)[C@H]1C(=O)CO	0.08571428571428572	0.11643835616438356	0.17164179104477612	0.17424242424242425	0.09722222222222222	0.1386861313868613
COC1=CC(=O)C[C@@H](C)[C@]12Oc1c(Cl)c(OC)cc(OC)c1C2=O	0.09090909090909091	0.10071942446043165	0.13076923076923078	0.1328125	0.08823529411764706	0.08955223880597014
C[C@@H](O)CCCn1nc(N)nc(N)[nH]1	0.09285714285714286	0.09565217391304348	0.061946902654867256	0.08256880733944955	0.09009009009009009	0.09174311926605505
C[C@@H]1CCCCCCCC1C[C@@H](CC[C@@H](O)CC(=O)O)C(C)(C)C	0.1320754716981132	0.15037593984962405	0.15748031496062992	0.14173228346456693	0.13846153846153847	0.21666666666666667
C=CCNC(=O)[C@H](CCc1ccccc1)NC(=O)C[C@@H](C)C(=O)N[C@@H](CC(=O)O)C(=O)NCC(=O)O	0.21022727272727273	0.1625	0.07784431137724551	0.09876543209876543	0.19078947368421054	0.18543046357615894
O=C(O)[C@H](S)c1ccc(/N=N/c2ccc(Cl)cc2)c(F)c1	0.17687074829931973	0.168	0.06870229007633588	0.078125	0.22608695652173913	0.07751937984496124
CC(=O)NC[C@H]1O[C@@H](n2ccc(=O)[nH]c2=O)[C@H](OC(C)=O)[C@@H]1OC(C)=O	0.09467455621301775	0.09722222222222222	0.15151515151515152	0.15384615384615385	0.0851063829787234	0.14393939393939395
CCCCCn1nc(C(=O)N[C@@H](Cc2ccc(F)cc2)c2ccc(F)cc2)c2ccccc21	0.3125	0.18064516129032257	0.07926829268292683	0.08695652173913043	0.3088235294117647	0.09316770186335403
COc1ccc(C2=NC(=O)CN2)cc1	0.12318840579710146	0.16363636363636364	0.08928571428571429	0.09090909090909091	0.16037735849056603	0.07079646017699115
C[C@H]1CC[C@H](C)N1CCc1ccc(Cl)cc1	0.1111111111111111	0.11764705882352941	0.13392857142857142	0.13636363636363635	0.13274336283185842	0.10526315789473684
CC/C=C(/CCCCC(=O)O)c1ccccc1	0.1897810218978102	0.14285714285714285	0.1111111111111111	0.11304347826086956	0.2018348623853211	0.16216216216216217
CC(C)CNCCOC(=O)c1ccc(N)cc1	0.15714285714285714	0.17391304347826086	0.12173913043478261	0.14414414414414414	0.18181818181818182	0.13274336283185842
C/C(=N\OS(=O)(=O)O)c1ccccc1	0.1417910447761194	0.13513513513513514	0.09090909090909091	0.09259259259259259	0.1523809523809524	0.09174311926605505
C[C@]12CCC(=O)C=C1CC[C@@H]1[C@@H]2C(=O)C[C@@]2(C)[C@H]1CC[C@]2(O)C(=O)CO	0.07514450867052024	0.09655172413793103	0.13333333333333333	0.13533834586466165	0.08450704225352113	0.10948905109489052
O=C(O)CN[C@H](O)C(=O)O	0.12	0.1188118811881188	0.0594059405940594	0.07142857142857142	0.1134020618556701	0.15217391304347827
CNCCc1ccc(O)c(OC)c1	0.10218978102189781	0.11711711711711711	0.102803738317757	0.10476190476190476	0.12264150943396226	0.09345794392523364
C=CCSC[C@@H](N)C(=O)N[C@@H](CC(=O)O)C(=O)N[C@H](C(=O)O)C(C)C	0.1464968152866242	0.1590909090909091	0.072992700729927	0.09022556390977443	0.14728682170542637	0.168
CCCCCC[C@@H](O)[C@@H](CCCCCCC(=O)O)NC(=O)C(C)(C)C	0.13043478260869565	0.12318840579710146	0.12030075187969924	0.10526315789473684	0.10294117647058823	0.184
CCCc1ccc(-c2cc(C(C)C)n(/C=C/[C@@H](O)C[C@@H](O)CC(=O)O)c2-c2ccc(F)cc2)cc1	0.4421768707482993	0.43410852713178294	0.09815950920245399	0.11320754716981132	0.5126050420168067	0.2191780821917808
CCCN(CCC)C[C@@H](CC[C@@H](O)CC[C@@H](O)CC(=O)O)NC(=O)c1ccccc1	0.2857142857142857	0.2127659574468085	0.1	0.10884353741496598	0.24812030075187969	0.26153846153846155
CC(C)[C@@](CCN(C)C)C(=O)N1CCC[C@H]1C(=O)N[C@@H](CCC(=O)O)C(=O)NCC(=O)O	0.12994350282485875	0.13815789473684212	0.10596026490066225	0.12244897959183673	0.10526315789473684	0.16901408450704225
CCCCc1[nH]nc2ccccc12	0.125	0.11504424778761062	0.09090909090909091	0.09259259259259259	0.17475728155339806	0.08181818181818182
COc1ccc(OC(=O)CCN2CCCC[C@H]2COC(=O)C(C)=O)C(C(C)C)C1	0.11428571428571428	0.12	0.15714285714285714	0.17647058823529413	0.10135135135135136	0.15
CC(C)C1=C(O)C(=O)C(C(=O)O)=C(O)C1O	0.13970588235294118	0.1743119266055046	0.10909090909090909	0.1320754716981132	0.16037735849056603	0.1523809523809524
CC1(C)[C@H](O)CC[C@]2(C)C3=CCC4=CC(=O)CC[C@]4(C)[C@H]3CC[C@@]21C	0.05172413793103448	0.07586206896551724	0.13636363636363635	0.1297709923664122	0.06338028169014084	0.08759124087591241
O=C(O)c1c(C(=O)O)cccc1O	0.15503875968992248	0.1509433962264151	0.09433962264150944	0.09615384615384616	0.15841584158415842	0.13861386138613863
CC(C)(O)/N=C/C(C)=C/COc1ccccc1	0.13286713286713286	0.125	0.12173913043478261	0.09482758620689655	0.17117117117117117	0.09401709401709402
NC(=O)CC[C@@H](N)C(=O)O	0.09375	0.08653846153846154	0.07	0.08247422680412371	0.08	0.1276595744680851
CC(C)/N=C/[C@@H](O)C(C)=O	0.08527131782945736	0.13	0.07	0.09375	0.125	0.11578947368421053
CN1Cc2cc(C3=CC(N)=O)ccc3c(c2F)C1	0.10738255033557047	0.13114754098360656	0.1	0.1016949152542373	0.14655172413793102	0.08264462809917356
C=C(Cc1ccc(OC)cc1)c1ccc(OC)cc1	0.16551724137931034	0.12698412698412698	0.07936507936507936	0.08064516129032258	0.19130434782608696	0.07142857142857142
N#C/C=C1\[C@H](OC(=O)Cc2ccccc2)C[C@H]1O	0.136986301369863	0.112	0.14655172413793102	0.14912280701754385	0.16521739130434782	0.13793103448275862
C[C@@H]1O[C@H]1C1=C[C@H](O)[C@H](OC(=O)CN)[C@H](O)[C@@H]1O	0.06578947368421052	0.08	0.1834862385321101	0.18691588785046728	0.08333333333333333	0.18518518518518517
C=C1C(=O)[C@H](C)[C@@]2(O)C[C@H](OC(=O)C(C)=C([C@@H]3C[C@@H](O)[C@H](C)O3)[C@H]21)C(=O)O	0.08771929824561403	0.11971830985915492	0.1953125	0.1984126984126984	0.1	0.16030534351145037
CCNCOc1cc(OCC(O)COCc2ccccc2)cc(OC(F)(F)F)c1OC	0.18823529411764706	0.12903225806451613	0.09032258064516129	0.0915032679738562	0.1888111888111888	0.11258278145695365
CC(C)(O)C/C=C/CCCCCc1cccc(C)c1	0.10526315789473684	0.128	0.125	0.09917355371900827	0.13333333333333333	0.10743801652892562
CC1(C)O[C@@H]2CO[C@@H]3CC4=CC(=O)C=C[C@]4(C)[C@@]3(F)[C@@H](O)C[C@]2(C)[C@@]1(O)C(=O)CO	0.0893854748603352	0.12	0.19117647058823528	0.19402985074626866	0.10135135135135136	0.15
CCCCCC[C@H](O)CC(=O)OCC(=O)O	0.14492753623188406	0.12931034482758622	0.09649122807017543	0.10810810810810811	0.125	0.22772277227722773
C[C@H](C(=O)c1ccc(F)cc1)C(=O)O	0.216	0.25	0.10185185185185185	0.125	0.25	0.14563106796116504
CCN(CC)CCn1c(=O)cc(S(N)(=O)=O)cc1	0.10884353741496598	0.14285714285714285	0.1206896551724138	0.12280701754385964	0.10084033613445378	0.11206896551724138
C[C@H]1OC(=O)CC(C)(C)C(=O)O[C@H]1C[C@@]1(O)C[C@@H]2CC[C@](C)(CC[C@@H]3C[C@@H](O)CC(=O)O3)[C@H]12	0.06217616580310881	0.08536585365853659	0.2835820895522388	0.2878787878787879	0.06134969325153374	0.14
N#C[C@H](O[C@H]1O[C@@H](CO[C@@H]2O[C@H](CO)[C@@H](O)[C@H](O)[C@H]2O)[C@@H](O)[C@H](O)[C@H]1O)c1ccccc1	0.1092896174863388	0.07975460122699386	0.1111111111111111	0.12	0.11764705882352941	0.11920529801324503
CCC/C=C/C(=O)OC[C@H](O)CC(=O)O	0.15671641791044777	0.1743119266055046	0.0990990990990991	0.1111111111111111	0.17142857142857143	0.23469387755102042
CC/C=C\C=C\CCCCCCCC(=O)O	0.0738255033557047	0.09016393442622951	0.07627118644067797	0.07758620689655173	0.09401709401709402	0.11504424778761062
COCCOC(=O)C1=C(C)NC(C)=C(C(=O)OC(C)C)C1c1cccc([N+](=O)[O-])c1	0.15294117647058825	0.18181818181818182	0.12413793103448276	0.13380281690140844	0.16312056737588654	0.13286713286713286
N#[N+]CC(=O)[C@@H](CO)C(O)[C@H](O)CO	0.10218978102189781	0.11711711711711711	0.06306306306306306	0.07407407407407407	0.12264150943396226	0.14705882352941177
O=C(O)CC[C@@]1(OC(=O)c2ccc(F)cc2)C(=O)N1CCC[C@H]1C(=O)C(Cl)(C(=O)O)CC1	0.20238095238095238	0.19863013698630136	0.12666666666666668	0.12837837837837837	0.19718309859154928	0.15862068965517243
C=C(C)[C@@H]1C[C@H](CCCC)[C@@H]2[C@@H]3CCC4=C[C@@H](O)CC[C@]4(C)[C@H]3CC[C@@]21C	0.049723756906077346	0.06535947712418301	0.1893939393939394	0.19230769230769232	0.05333333333333334	0.16417910447761194
CC(C)Cc1ccc([C@H](C)C(=O)O)cc1	0.16541353383458646	0.21904761904761905	0.11926605504587157	0.14285714285714285	0.21782178217821782	0.1523809523809524
CCN(CC)C(=S)SSC(=S)N(CC)CC	0.053691275167785234	0.06557377049180328	0.0782608695652174	0.07964601769911504	0.041666666666666664	0.08849557522123894
O=C(Cc1cccs1)NCCc1ccccc1	0.1956521739130435	0.11290322580645161	0.09090909090909091	0.09243697478991597	0.1981981981981982	0.08264462809917356
Cc1cccc(O[C@@H]2C[C@@H](O)CC(=O)O2)c1	0.08843537414965986	0.09917355371900827	0.23300970873786409	0.2376237623762376	0.11304347826086956	0.11504424778761062
C[C@H]1C=C(CO)[C@@H](C)C[C@H](CCC[C@@H](C)CCCCCC(=O)O)[C@H]1C(=O)O	0.13253012048192772	0.1258741258741259	0.183206106870229	0.2047244094488189	0.11428571428571428	0.2833333333333333
CC#Cc1ccc2c(c1)OCOc1ccccc1C2=CCN2CCN(C)CC2	0.14534883720930233	0.11842105263157894	0.07894736842105263	0.08	0.18705035971223022	0.05161290322580645
Nc1[nH]c(O)nc(=O)c1	0.045112781954887216	0.07692307692307693	0.06	0.061224489795918366	0.0594059405940594	0.039603960396039604
CCCC(=O)OCCc1ccccc1	0.16541353383458646	0.11304347826086956	0.11926605504587157	0.12149532710280374	0.17142857142857143	0.1308411214953271
COc1cc([C@H]2C(=O)Nc3ccccc3C2=O)cc(-c2ccc(F)cc2)c(CC[C@@H](O)C[C@@H](O)CC(=O)[O-])n1C	0.3780487804878049	0.267515923566879	0.10919540229885058	0.11695906432748537	0.35664335664335667	0.19254658385093168
Oc1cccc([C@@H]2CO2)c1	0.07518796992481203	0.08411214953271028	0.0891089108910891	0.09090909090909091	0.09900990099009901	0.06862745098039216
C=C(CC(=O)O)CC(C)(C)C	0.08396946564885496	0.10576923076923077	0.12371134020618557	0.09183673469387756	0.1	0.125
CC(C)C/C=C(\C)CCCC(C)(C)O	0.07857142857142857	0.10714285714285714	0.12380952380952381	0.10476190476190476	0.09174311926605505	0.10377358490566038
S=C(c1ccc(-c2ccccc2)cc1)NCCc1cccnc1	0.2887323943661972	0.1386861313868613	0.056338028169014086	0.05714285714285714	0.22764227642276422	0.04929577464788732
C[C@@H](O)/C=C/[C@@]1(C)C(=O)O[C@H]2[C@@H]3CCC4=CC(=O)CC[C@@H]4[C@H]3CC[C@@]21C	0.06857142857142857	0.1111111111111111	0.14074074074074075	0.16030534351145037	0.09929078014184398	0.11678832116788321
O=C1Nc2ccccc2C(=O)c2ccccc21	0.20588235294117646	0.1322314049586777	0.06504065040650407	0.06611570247933884	0.2336448598130841	0.04838709677419355
Cc1ccnc(Cl)c1NC(=O)c1ccc(N)cc1	0.1619718309859155	0.15	0.07317073170731707	0.0743801652892562	0.17699115044247787	0.06504065040650407
Cc1c(N)cccc1C(=O)N[C@@H](CSc1ccccc1)[C@H](O)CN1C[C@H]2CCCC[C@H]2C[C@H]1C(=O)NC(C)(C)C	0.21390374331550802	0.14942528735632185	0.15476190476190477	0.14285714285714285	0.19631901840490798	0.14201183431952663
CC(C)(CO)[C@@H](O)CCC(=O)NCC(=O)NCCN1CCN(c2ccc(F)cc2)CC1	0.21818181818181817	0.1917808219178082	0.14285714285714285	0.1292517006802721	0.19858156028368795	0.1597222222222222
O=C(NCCCC[C@@H](CO)CC(=O)O)C(=O)NCCC(=O)O	0.12987012987012986	0.11363636363636363	0.06015037593984962	0.06923076923076923	0.10077519379844961	0.16666666666666666
N=C(N)NCCC/C=C/c1cc(Cl)ccc1Cl	0.087248322147651	0.11570247933884298	0.075	0.07627118644067797	0.1206896551724138	0.06666666666666667
CO[P@@](=O)(CC[C@H](O)C(=O)O)C[C@H]1O[C@@H]1C[C@@H](O)[C@H](F)[C@@H](O)CC(=O)O	0.15822784810126583	0.15555555555555556	0.0948905109489051	0.1044776119402985	0.14393939393939395	0.24166666666666667
CC(C)(C)NC[C@H](O)COc1cccc2c1CCCC2=O	0.13071895424836602	0.14960629921259844	0.16666666666666666	0.15	0.1557377049180328	0.13008130081300814
OCc1ccccc1-c1ccccc1	0.248	0.12173913043478261	0.0603448275862069	0.06140350877192982	0.21568627450980393	0.05172413793103448
C=CC[S@@](=O)[C@H](Cc1ccccc1)N[C@@H](CCc1ccccc1)C(=O)O	0.2857142857142857	0.14893617021276595	0.09090909090909091	0.1	0.21705426356589147	0.12318840579710146
C[C@H](NC(=O)OC(C)(C)C)C(=O)O	0.09701492537313433	0.1111111111111111	0.12871287128712872	0.12	0.08490566037735849	0.1414141414141414
C[N+](C)(C)C[C@@H](O)CC(=O)[O-]	0.09230769230769231	0.12745098039215685	0.09	0.10309278350515463	0.12244897959183673	0.1368421052631579
CN(c1ccc(Cl)cc1)C(=O)O	0.12213740458015267	0.17647058823529413	0.09615384615384616	0.09803921568627451	0.16161616161616163	0.0970873786407767
C[C@H](NCc1ccccc1)C(=O)N1CCC[C@H]1C(=O)N[C@@H](CCCN(C)C)C(=O)N[C@H](CC(=O)O)C(=O)NCC(=O)O	0.20418848167539266	0.16666666666666666	0.10674157303370786	0.1206896551724138	0.17857142857142858	0.18787878787878787
Cc1cccc(N(C)C(=S)Oc2ccc3ccccc3c2)c1	0.20270270270270271	0.13533834586466165	0.0661764705882353	0.06716417910447761	0.21666666666666667	0.058823529411764705
CC(=O)OC[C@@]1(O)CC[C@H]2[C@@H]3CCC4=CC(=O)CC[C@]4(C)[C@H]3CC[C@@]21C	0.0625	0.08108108108108109	0.14925373134328357	0.15151515151515152	0.06896551724137931	0.11678832116788321
CC(=O)N(Cc1ccccc1)c1ccc(O)cc1	0.22058823529411764	0.1487603305785124	0.09016393442622951	0.09166666666666666	0.2523364485981308	0.08196721311475409
N[C@H](C=O)Cc1ccccc1	0.13178294573643412	0.10185185185185185	0.056074766355140186	0.0673076923076923	0.16326530612244897	0.06666666666666667
CC(=O)SC(C)=O	0.06451612903225806	0.06060606060606061	0.06451612903225806	0.06593406593406594	0.05263157894736842	0.08888888888888889
CNCC[C@H](Oc1ccccc1)C(=O)O	0.1893939393939394	0.14035087719298245	0.10714285714285714	0.11926605504587157	0.20192307692307693	0.1388888888888889
OC[C@@H](OS(O)(O)=O)[O-]	0.04580152671755725	0.057692307692307696	0.04	0.05154639175257732	0.06060606060606061	0.07291666666666667
CCC(=O)OCC(C)(C)c1ccc(OC)c(OC)c1	0.09933774834437085	0.13934426229508196	0.17699115044247787	0.1391304347826087	0.12605042016806722	0.11864406779661017
C=C(C)[C@]12O[C@H]3[C@@H]4CCC5=CC(=O)C=C[C@]5(C)[C@@]4(F)[C@@H](O)C[C@]3(C)[C@]2(C(=O)CO)O1	0.08888888888888889	0.10457516339869281	0.17266187050359713	0.17518248175182483	0.09333333333333334	0.14893617021276595
C#C[C@]1(O)C=C[C@H]2[C@@H]3CCC4=CC(=O)CCC4=C3[C@@H](c3ccc(N(C)C)cc3)C[C@@]21C	0.11602209944751381	0.13636363636363635	0.11920529801324503	0.12080536912751678	0.14093959731543623	0.09090909090909091
C=C(CCC=C(C)C)CCCCC(C)(C)	0.08391608391608392	0.09401709401709402	0.07017543859649122	0.09090909090909091	0.07894736842105263	0.12037037037037036
CC#CC#C/C=C1CCCC(C)(C)CCC1	0.01910828025477707	0.0390625	0.058333333333333334	0.059322033898305086	0.03225806451612903	0.04132231404958678
CCOC(=O)CCC(C)OC(=O)C1=C(C(=O)OC)NC(C)=C(C(=O)OCC(C)C)C1=O	0.13218390804597702	0.13333333333333333	0.11564625850340136	0.125	0.10738255033557047	0.13986013986013987
CC(=O)N(C)c1ccccc1	0.15079365079365079	0.1346153846153846	0.08737864077669903	0.0891089108910891	0.17708333333333334	0.08823529411764706
O=C(NCCCCCCNC(=O)Nc1ccccc1)c1ccccc1	0.3146853146853147	0.1103448275862069	0.08391608391608392	0.0851063829787234	0.17293233082706766	0.1079136690647482
C[C@H]1CC[C@]2(O)[C@@]3(O)[C@H]4[C@H](C)CC[C@@H]4[C@H]3CC[C@@]21CO	0.036585365853658534	0.043795620437956206	0.11382113821138211	0.11570247933884298	0.045454545454545456	0.10569105691056911
N[C@@H]1c2cccnc2c(=O)c2cc(Cl)cc(Cl)c21	0.1	0.11290322580645161	0.06451612903225806	0.06557377049180328	0.11764705882352941	0.048
CCCCCCOC(=O)c1ccc(N)cc1	0.1267605633802817	0.13675213675213677	0.12389380530973451	0.12612612612612611	0.14285714285714285	0.13513513513513514
CC(=O)OCc1ccccc1C(=O)O	0.16793893129770993	0.14545454545454545	0.12149532710280374	0.12380952380952381	0.18627450980392157	0.14423076923076922
N[C@H](C(=O)O)c1ccc(-c2ccc(F)cc2)c(C(=O)O)c1	0.2740740740740741	0.2608695652173913	0.07751937984496124	0.0873015873015873	0.32075471698113206	0.11290322580645161
CN[C@@H](C)Cc1ccc(O)cc1	0.1297709923664122	0.1523809523809524	0.08490566037735849	0.10784313725490197	0.16	0.09615384615384616
CSc1ccc(C[C@H](NC(=O)Cc2cccc(Cl)c2)C(=O)O)cc1	0.21333333333333335	0.16541353383458646	0.09558823529411764	0.10526315789473684	0.22950819672131148	0.12121212121212122
CC[C@@H](C)O[C@H]1O[C@@H](C/C=C/C=C/C(C)=C/C=C/C(C)C)[C@H](O)[C@@H](C)[C@H](O)[C@@H]1O	0.06629834254143646	0.11409395973154363	0.14285714285714285	0.16176470588235295	0.10273972602739725	0.16058394160583941
CCCCCCCC[C@@H](O)CCCC(=O)O	0.11188811188811189	0.1092436974789916	0.07692307692307693	0.08771929824561403	0.11403508771929824	0.16822429906542055
CCCCCc1cc(=O)c(OCC(O)CNC(C)C)cc(OC)c1OC	0.13414634146341464	0.15217391304347827	0.125	0.13533834586466165	0.14074074074074075	0.15151515151515152
CO[C@@H]1C[C@@]23C(=O)CC[C@@H]4[C@H](CC[C@]5(C)[C@@H](CC[C@@H]6C(=O)OC6)CC[C@]45C)[C@@]3(C)[C@@H]2CC[C@@]1(C)C	0.0392156862745098	0.05714285714285714	0.16233766233766234	0.1568627450980392	0.04046242774566474	0.09876543209876543
C[N+](C)(CCCC[C@@H](O)CCO)CCOc1ccccc1.[Br-]	0.174496644295302	0.12121212121212122	0.08396946564885496	0.09375	0.1721311475409836	0.14634146341463414
O=C(OC[C@@]1(O[C@@H](CO)[C@@H](O)[C@H](O)[C@@H]1O)c1ccccc1F)c1ccccc1	0.22929936305732485	0.14482758620689656	0.1267605633802817	0.12857142857142856	0.2196969696969697	0.1357142857142857
CCCC[C@H]1OC(=O)C[C@H]1Cc1ccc(F)cc1	0.16083916083916083	0.17796610169491525	0.1875	0.19090909090909092	0.18584070796460178	0.1282051282051282
CCCCCC/C=C/CCCCCCCC(=O)O	0.07096774193548387	0.0859375	0.07258064516129033	0.07377049180327869	0.08943089430894309	0.1092436974789916
C[C@@]1(O)[C@@H](O)C[C@H]2C=C[C@H](CC[C@@H]3C[C@@H](O[Si](C)(C)C(C)(C)C)CC(=O)O3)[C@H]21	0.05555555555555555	0.07947019867549669	0.35344827586206895	0.3135593220338983	0.06756756756756757	0.16417910447761194
COc1ccc([C@@H]2[C@@H](O)C[C@@H](O)C[C@@H]2CN3CCCC3)cc1O	0.08433734939759036	0.09285714285714286	0.16666666666666666	0.1693548387096774	0.1044776119402985	0.140625
Oc1ccc([C@@H]2CNC[C@H]2COc2ccc3c(c2)OCO3)cc1	0.12269938650306748	0.10638297872340426	0.10294117647058823	0.1044776119402985	0.15267175572519084	0.07194244604316546
C[C@@H](Cc1ccc(O)c(O)c1)OC(=O)O	0.13970588235294118	0.1743119266055046	0.10909090909090909	0.1320754716981132	0.18269230769230768	0.1523809523809524
C=C[C@]1(O)CN2CC[C@H]2COC(=O)C[C@@H]2CC[C@@H]1CN2C	0.029585798816568046	0.035211267605633804	0.11023622047244094	0.112	0.04411764705882353	0.06060606060606061
CCOc1cc2ncc(C(C)C)c2c1OCC(O)C(=O)C(C)(C)C	0.13291139240506328	0.1875	0.15873015873015872	0.14285714285714285	0.15748031496062992	0.14173228346456693
CC(C)C[C@@H](NC(=O)CN)C(=O)N1CCC[C@H]1C(=O)N[C@@H](CCC(=O)O)C(=O)NCC(=O)NCC(=O)O	0.13227513227513227	0.1130952380952381	0.08383233532934131	0.09815950920245399	0.10975609756097561	0.16129032258064516
CCCC[C@H](O)CCC(=O)Nc1ccccc1C(=O)Nc1ccc(C)cc1	0.3082191780821918	0.17142857142857143	0.11267605633802817	0.1223021582733813	0.2619047619047619	0.17164179104477612
CNCCNC(=N)NOc1ccccc1	0.1366906474820144	0.09166666666666666	0.07758620689655173	0.07894736842105263	0.14545454545454545	0.0782608695652174
Cc1cccc(Nc2ccccc2C(=O)O)c1C	0.21323529411764705	0.1694915254237288	0.09090909090909091	0.09243697478991597	0.25471698113207547	0.09166666666666666
O=CN1C[C@H]2C[C@@H](COC(=O)CC1)N=C(c1ccccc1)C2	0.14012738853503184	0.10144927536231885	0.13178294573643412	0.13385826771653545	0.13953488372093023	0.07407407407407407
N[C@@H](Cn1cncc1)C(=O)N1CCC[C@H]1C(=O)N[C@@H](CC(=O)O)C(=O)NCC(=O)NCC(=O)NCC(=O)O	0.11734693877551021	0.10982658959537572	0.08771929824561403	0.09523809523809523	0.1	0.14906832298136646
O=C(OCC1=C[C@@H](O)[C@H](C(=O)O)[C@@H]1C(=O)O)c1ccccc1O	0.16447368421052633	0.1450381679389313	0.13385826771653545	0.136	0.17886178861788618	0.18181818181818182
CNC[C@@H](OC)c1ccc(O)c(O)c1	0.10869565217391304	0.125	0.09090909090909091	0.102803738317757	0.1308411214953271	0.10185185185185185
CC#CC[C@@H](C)[C@H](O)CC(C)(C)C	0.06474820143884892	0.1	0.10576923076923077	0.08653846153846154	0.08411214953271028	0.09615384615384616
CN(C)CC(=O)Nc1ccccc1	0.208	0.13761467889908258	0.09259259259259259	0.09433962264150944	0.1782178217821782	0.09345794392523364
C/C(=C(\CCO)CC(C)C)C(=O)c1ccc(OCC(C)(C)C)cc1	0.16233766233766234	0.1875	0.168	0.152	0.176	0.16
Cc1coc2c(c1CCN1CCCN(C)CC1)c1cccccc12	0.17088607594936708	0.11267605633802817	0.09352517985611511	0.0948905109489051	0.18604651162790697	0.06338028169014084
CCCC[C@@H](O)[C@H](O)CCc1ccccc1N	0.17391304347826086	0.1440677966101695	0.09322033898305085	0.10434782608695652	0.1926605504587156	0.16363636363636364
CC1(C)CO[C@@](C(=O)O[C@H]2C[C@H](C)[C@H](NC(=O)CCC(=O)O)C2)CC[C@]3(C)[C@@H](C)[C@@H](O)C[C@@]3(C)[C@@H]2CC[C@@]1(C)[C@H]2C	0.07655502392344497	0.08791208791208792	0.19254658385093168	0.1875	0.06629834254143646	0.16463414634146342
CCN(CC)CCC[C@H](C)C(=O)Nc1ccccc1O	0.1888111888111888	0.16260162601626016	0.1322314049586777	0.16379310344827586	0.1896551724137931	0.1826086956521739
C[C@H](N)Cc1ccc(O)c(O)c1	0.10526315789473684	0.1320754716981132	0.07547169811320754	0.09803921568627451	0.13861386138613863	0.0970873786407767
CN(C)[C@@H]1C(O)=C(C(N)=O)C(=O)[C@@]2(O)C(O)=C3C(=O)c4c(O)ccc(Cl)c4[C@@](C)(O)[C@H]3C[C@@H]12	0.12290502793296089	0.152317880794702	0.12	0.12162162162162163	0.12666666666666668	0.12837837837837837
O=Cc1ccc2c(-c3ccccc3)ccc2o1	0.2222222222222222	0.13114754098360656	0.056	0.056910569105691054	0.24299065420560748	0.03968253968253968
c1ccc(Oc2ccc(Cc3ccccc3)cc2)cc1	0.2867647058823529	0.0962962962962963	0.05185185185185185	0.05263157894736842	0.19166666666666668	0.044444444444444446
CC(C)CC/C(=N\O)C(C)(C)C	0.07407407407407407	0.102803738317757	0.12	0.1	0.08653846153846154	0.09900990099009901
COc1cccc(-c2nc(C(C)C)n(/C=C/[C@@H](O)C[C@@H](O)CC(=O)O)c2-c2ccc(F)cc2)c1	0.4217687074829932	0.4796747967479675	0.09316770186335403	0.10828025477707007	0.5391304347826087	0.20689655172413793
CNC(=S)[C@]1(c2ccc(Cl)cc2)O[C@H](c2ccc(Cl)cc2Cl)CCC1	0.12804878048780488	0.1048951048951049	0.08571428571428572	0.08695652173913043	0.15037593984962405	0.055944055944055944
CCCC[C@@H]1CCCNC(=O)c2c([nH]c3ccccc23)c(C)c1/C=C/[C@@H](O)C(=O)O	0.19161676646706588	0.20279720279720279	0.1527777777777778	0.16312056737588654	0.26515151515151514	0.15384615384615385
CC#C[C@]1(O)CC[C@H]2[C@@H]3CCC4=CC(=O)CCC4=C3[C@@H](c3ccc(N(C)C)cc3)C[C@@]21C	0.10215053763440861	0.14102564102564102	0.11688311688311688	0.11842105263157894	0.12337662337662338	0.08227848101265822
CC[N+](CC)(CC)CCOc1ccccc1C	0.125	0.11570247933884298	0.12173913043478261	0.12389380530973451	0.14035087719298245	0.12280701754385964
CC[C@@H](C(C)C)[C@H](O)[C@H](C)[C@H]1CC[C@H]2[C@@H]3CCC4=CC(=O)CC[C@]4(C)[C@H]3CC[C@]21C	0.07650273224043716	0.1038961038961039	0.1388888888888889	0.15714285714285714	0.09271523178807947	0.13986013986013987
Cc1cc(CN)nnc1-c1cc(-c2ccc(F)cc2)c(-c2ccc(F)cc2)n1/C=C/[C@@H](O)C[C@@H](O)CC(=O)O	0.37423312883435583	0.3680555555555556	0.07303370786516854	0.08	0.4222222222222222	0.15853658536585366
CCc1ccc(C)c(OCCCC(=O)OCCN(C)CC(C)C)c1	0.12422360248447205	0.16666666666666666	0.13846153846153847	0.14960629921259844	0.13740458015267176	0.1484375
C[C@H](N)C(F)(F)[C@@H](C(=O)N[C@@H]1CCCN1c2ccccc2)C(=O)c1ccc(C(=O)N[C@@H](CCCC(=O)O)cc1)c1ccccc1	0.30978260869565216	0.15675675675675677	0.13043478260869565	0.13812154696132597	0.20809248554913296	0.143646408839779
NS(=O)(=O)OCCCCOS(CCO)(=O)=O	0.04666666666666667	0.0743801652892562	0.05982905982905983	0.06086956521739131	0.03305785123966942	0.07894736842105263
Cc1cccc(C#CC(C)(C)COCC(=O)O)c1	0.1310344827586207	0.16101694915254236	0.1592920353982301	0.13157894736842105	0.168141592920354	0.14035087719298245
CC(=O)NC[C@@H](O)CCc1ccccc1	0.2076923076923077	0.1504424778761062	0.10714285714285714	0.11926605504587157	0.21359223300970873	0.14953271028037382
Brc1ccc(Oc2ccc(Cl)cc2)cc1	0.14492753623188406	0.10084033613445378	0.05042016806722689	0.05128205128205128	0.16666666666666666	0.04201680672268908
COOC#CC#CC#CCO	0.02097902097902098	0.02586206896551724	0.03669724770642202	0.037383177570093455	0.02702702702702703	0.037037037037037035
CN(C)CCCOc1cccc2ccccc12	0.17142857142857143	0.14166666666666666	0.09166666666666666	0.09322033898305085	0.2222222222222222	0.08333333333333333
O=C(O)CC[C@]1(OC(=O)c2ccc(F)cc2)C(=O)C1	0.2028985507246377	0.24107142857142858	0.1271186440677966	0.12931034482758622	0.22935779816513763	0.14782608695652175
CCCCCCC[C@@H]1C[C@H](C)[C@@H](O)CC(=O)O1	0.058823529411764705	0.0546875	0.2647058823529412	0.27	0.056910569105691054	0.1743119266055046
O=C(O)C[C@]1(O)C(=O)O[C@H]2[C@H](O)[C@@H](O[C@H]3O[C@H](CO)[C@@H](O)[C@H](O)[C@@H]3O)[C@H](O)[C@H]2O1	0.06666666666666667	0.0784313725490196	0.14388489208633093	0.145985401459854	0.0738255033557047	0.14492753623188406
C=C1CC[C@@H]2S[C@H]1CC[C@]2(C)C(=O)O	0.04794520547945205	0.058823529411764705	0.10091743119266056	0.102803738317757	0.06140350877192982	0.09174311926605505
CC(C)[C@]1(O)C[C@H]2[C@@H]3CCC4=CC(=O)CCC[C@]4(C)[C@H]3CC[C@@]21C	0.05847953216374269	0.08450704225352113	0.12121212121212122	0.140625	0.07194244604316546	0.09701492537313433
COc1nc(Cl)cc(Cl)c1NC1=NCCN1	0.05263157894736842	0.08130081300813008	0.058333333333333334	0.059322033898305086	0.05785123966942149	0.04132231404958678
C/C=C/SC[C@H](NC(=O)[C@@H](N)Cc1ccccc1)C(=O)N[C@@H](C)C(=O)N[C@@H](CCC(=O)O)C(=O)O	0.20689655172413793	0.16560509554140126	0.08588957055214724	0.10062893081761007	0.19463087248322147	0.16556291390728478
CC(=O)Nc1nnc(S(N)(=O)=O)s1	0.06428571428571428	0.11926605504587157	0.06422018348623854	0.06542056074766354	0.05405405405405406	0.05504587155963303
Cc1ccccc1/C=C/C(C)(C)COc1ccccc1	0.20279720279720279	0.14173228346456693	0.10317460317460317	0.07874015748031496	0.21739130434782608	0.06976744186046512
C[C@@H](NC(=O)[C@@H](C)NC(=O)[C@@H](N)Cc1ccccc1)C(=O)N[C@@H](CS(C)(=O)=O)C(=O)N[C@@H](CCC(=O)O)C(=O)O	0.20108695652173914	0.18292682926829268	0.08670520231213873	0.10059171597633136	0.17391304347826086	0.16149068322981366
CC(C)=C[C@@]1(O)C[C@H]2[C@@H]3CCC4=CC(=O)CC[C@]4(C)[C@H]3CC[C@@]21C	0.046242774566473986	0.07692307692307693	0.1297709923664122	0.13178294573643412	0.06428571428571428	0.08888888888888889
C#Cc1cc(Nc2ccccc2C(=O)O)cc(OC)c1O	0.18493150684931506	0.14960629921259844	0.08527131782945736	0.08661417322834646	0.21551724137931033	0.09448818897637795
O[C@@H]1[C@H](CO[C@H]2OC[C@H](O)[C@@H](O)[C@H]2O)O[C@@H](CO)[C@@H](O)[C@H]1O	0.029585798816568046	0.035211267605633804	0.11023622047244094	0.112	0.0364963503649635	0.1111111111111111
COCCc1c(CO)c(OC)cc(OCC(O)CNC(C)C)c1	0.1337579617834395	0.15267175572519084	0.09848484848484848	0.1171875	0.140625	0.152
Nc1cc(=O)[nH]cc1F	0.061068702290076333	0.07692307692307693	0.06	0.061224489795918366	0.08080808080808081	0.039603960396039604
O=C(O)CCCCc1ccccc1Nc1ccccc1	0.3007518796992481	0.14960629921259844	0.09375	0.09523809523809523	0.23684210526315788	0.112
C=C1[C@H](O)C[C@H]2[C@@H]3CCC4=CC(=O)C=C[C@]4(C)[C@@]3(F)[C@@H](O)C[C@@]2(C)[C@@]1(F)COP(=O)(O)O	0.08108108108108109	0.0949367088607595	0.1597222222222222	0.1619718309859155	0.09090909090909091	0.1527777777777778
NCCc1ccc(O)cc1	0.1	0.1262135922330097	0.0784313725490196	0.08	0.1326530612244898	0.06862745098039216
Fc1ncc([C@H]2C[C@H](O)C[C@@H]2O)c(=O)[nH]1	0.061224489795918366	0.08403361344537816	0.1388888888888889	0.14150943396226415	0.0782608695652174	0.0990990990990991
COc1cc(CC[C@@H]2NC[C@H](O)[C@H]2OC(C)=O)cc(OC)c1OC	0.08383233532934131	0.11594202898550725	0.1746031746031746	0.1774193548387097	0.1037037037037037	0.15748031496062992
C[C@H]1O[C@H](OC(C)=O)[C@@H](OC(=O)CC(C)C)[C@H](O)[C@@H]1O	0.09868421052631579	0.12	0.17543859649122806	0.2	0.0975609756097561	0.22018348623853212
Cc1cccc(-c2ccccc2)c1CCC(O)C[C@@H](O)CC(=O)[O-]	0.3582089552238806	0.23015873015873015	0.09558823529411764	0.10526315789473684	0.3274336283185841	0.21311475409836064
CC1=C[C@@H]2CC[C@H]3[C@@H]4CCC5=CC(=O)C=C[C@]5(C)[C@H]4[C@@H](O)C[C@]3(C)[C@]2(C(=O)CO)O1	0.08791208791208792	0.11038961038961038	0.1956521739130435	0.19852941176470587	0.09933774834437085	0.16312056737588654
CC(C)/C=C\C=C/[C@H](O)C[C@@H](O)CC(=O)[O-]	0.145985401459854	0.25	0.06896551724137931	0.08928571428571429	0.26262626262626265	0.18269230769230768
O=C(O)[C@H]1CSc2ccc(F)cc2C1	0.12408759124087591	0.15454545454545454	0.12037037037037036	0.12264150943396226	0.1619047619047619	0.10091743119266056
CN[C@@H]1[C@H](O[C@H]2[C@H](O[C@H]3[C@H](O)[C@@H](O)[C@H](N=C(N)N)[C@@H](O)[C@@H]3N=C(N)N)O[C@@H](C)[C@]2(O)C=O)O[C@@H](CO)[C@H](O)[C@H]1O	0.04739336492890995	0.04864864864864865	0.09941520467836257	0.10059171597633136	0.05	0.10650887573964497
COc1ccc(CCCN(C)Cc2ccccc2)cc1	0.2097902097902098	0.13178294573643412	0.08527131782945736	0.08661417322834646	0.21551724137931033	0.0859375
C[C@H]1N[C@@H](C)N(CCCN2CCC2)[C@H](Cc2ccc(F)cc2)C(=O)N1CCC(=O)O	0.1927710843373494	0.1958041958041958	0.1702127659574468	0.17266187050359713	0.2028985507246377	0.16312056737588654
COC(=O)[C@@H]1C[C@H]2[C@@H]3CCC4=CC(=O)CC[C@]4(C)[C@H]3CC[C@]12C	0.052941176470588235	0.07042253521126761	0.15873015873015872	0.16129032258064516	0.05755395683453238	0.12403100775193798
CN(C)CCCn1c(=O)c2cc(Cl)ccc21	0.11971830985915492	0.13793103448275862	0.10526315789473684	0.10714285714285714	0.13392857142857142	0.08695652173913043
CC[C@H](NC)c1ccc(O)cc1	0.12121212121212122	0.14150943396226415	0.09523809523809523	0.1188118811881188	0.1485148514851485	0.10679611650485436
CC(C)(O)c1ccccc1CC[C@@H](SCC1(CC(=O)O)CC1)c1cccc(/C=C/c2ccc3ccc(Cl)cc3n2)c1	0.2692307692307692	0.1791907514450867	0.10614525139664804	0.09497206703910614	0.24375	0.11299435028248588
N#CCOc1c(-c2ccc(F)cc2)nc(-c2ccc(F)cc2)n1/C=C/[C@@H](O)C[C@@H](O)CC(=O)O	0.3548387096774194	0.4076923076923077	0.07926829268292683	0.08695652173913043	0.45901639344262296	0.17333333333333334
CO[C@@H]1C[C@H](C[C@@H]2CC[C@@](C)(CC(=O)O)C2)C(=O)[C@H](C)C1	0.075	0.09848484848484848	0.19827586206896552	0.20175438596491227	0.08527131782945736	0.1794871794871795
CCOc1cccc2c3c(ccc13)C(=O)N(C)C2=O	0.15862068965517243	0.1557377049180328	0.10655737704918032	0.10833333333333334	0.20353982300884957	0.08943089430894309
CO[C@]1(C)CC[C@@H](OC(=O)c2ccc(F)cc2)C[C@H](/C=C/c2c(-c3ccc(F)cc3)nc(N(C)S(C)(=O)=O)nc2C(C)C)O1	0.22279792746113988	0.4513888888888889	0.12777777777777777	0.13559322033898305	0.24390243902439024	0.10382513661202186
CC(C)=CCC1=C(C)[C@@H](O)CC1(C)C	0.04861111111111111	0.08771929824561403	0.12380952380952381	0.11538461538461539	0.07207207207207207	0.09345794392523364
CN1Cc2ccccc2C(=O)C1c1ccccc1	0.21897810218978103	0.1111111111111111	0.08064516129032258	0.08196721311475409	0.20535714285714285	0.064
CC1(C)[C@H](/C=C/C=C/C(C)=C/C(=O)O)CC(C)(C)CC1	0.05	0.08461538461538462	0.10655737704918032	0.09917355371900827	0.07086614173228346	0.08943089430894309
CO[C@]12C[C@H]3CCC4=CC(=O)C=C[C@]4(C)[C@@]3(F)[C@@H](O)C[C@]2(C)[C@@]1(O)C(=O)CO	0.09195402298850575	0.11643835616438356	0.17164179104477612	0.17424242424242425	0.1048951048951049	0.15555555555555556
CC[C@H](C)CNCC(=O)[C@@H]1Cc2ccccc2[C@H]1COc1ccc(F)cc1	0.2631578947368421	0.1956521739130435	0.1357142857142857	0.16296296296296298	0.3008130081300813	0.15328467153284672
Oc1ccc(/C=C/c2cc(O)cc(O)c2)cc1	0.13194444444444445	0.1623931623931624	0.04838709677419355	0.04918032786885246	0.2018348623853211	0.05737704918032787
O=C(O)[C@H](O)CC[C@@H](O)/C=C/n1c(C(F)(F)F)nc(-c2ccc(F)cc2)c1-c1ccc(F)cc1	0.31645569620253167	0.32116788321167883	0.0736196319018405	0.07453416149068323	0.3643410852713178	0.11538461538461539
CC1=C(C)[C@H]2[C@@H](C)CC[C@@]2(C)[C@@H]1O	0.034722222222222224	0.06086956521739131	0.13725490196078433	0.14	0.044642857142857144	0.10576923076923077
COCCOCCOCCN1CCCO1	0.046052631578947366	0.023255813953488372	0.07692307692307693	0.0782608695652174	0.032520325203252036	0.06837606837606838
CSC(=N)N(C)CCCCCC	0.05	0.07142857142857142	0.07547169811320754	0.07692307692307693	0.045454545454545456	0.0970873786407767
O=[n+]1ccn(O)c2c(F)cccc21	0.11851851851851852	0.11711711711711711	0.06306306306306306	0.06422018348623854	0.1553398058252427	0.05405405405405406
O=C(Cc1ccc(O)cc1)c1ccc(O)cc1	0.1897810218978102	0.15254237288135594	0.08333333333333333	0.0847457627118644	0.22429906542056074	0.08403361344537816
Cc1onc(-c2ccccc2Cl)c1C(=O)N[C@@H]1C(=O)N2[C@@H]1SC(C)(C)[C@@H]2C(=O)O	0.18292682926829268	0.16783216783216784	0.1258741258741259	0.1276595744680851	0.17391304347826086	0.1267605633802817
C=C1CC[C@@]2(O)[C@H]3CC4=CC(=O)CC[C@@H]4[C@@]3(C)[C@H](OC(=O)CO)[C@@]2(C)[C@H]1C(=O)OC	0.08287292817679558	0.09740259740259741	0.16428571428571428	0.16666666666666666	0.07894736842105263	0.14893617021276595
C[C@@](O)(/C=C/[C@@H]1CC(=O)Nc2ccc(S(=O)(=O)c3ccc(F)cc3)cc2)C1=O	0.2631578947368421	0.2222222222222222	0.10416666666666667	0.1056338028169014	0.24031007751937986	0.0896551724137931
C=C(C)[C@H]1CC[C@]2(CC[C@@H]3CC(=O)O[C@@H]3/C(C)=C/[C@@H]4O[C@@H](O)[C@@H](C)O4)C[C@@H](O)[C@@H](O)CC(=O)N[C@@H]2CC[C@@]1(C)[C@H]2CC[C@@]2(C)O	0.057777777777777775	0.07653061224489796	0.18497109826589594	0.18023255813953487	0.061855670103092786	0.1270718232044199
CC(C)[C@@H]1CC[C@H](C(=O)N[C@H](Cc2ccccc2)C(=O)O)CC1	0.20134228187919462	0.15151515151515152	0.13178294573643412	0.152	0.1951219512195122	0.1693548387096774
CN(C)C[C@H](c1ccc(F)cc1)c1ccccc1	0.25757575757575757	0.19827586206896552	0.064	0.07377049180327869	0.30097087378640774	0.06451612903225806
CC1(C)[C@@H]2CC[C@]1(C)C(=O)C2	0.02857142857142857	0.044642857142857144	0.11	0.11224489795918367	0.037037037037037035	0.06796116504854369
N[C@@H](Cn1ccc(=O)c(O)c1)C(=O)O	0.11764705882352941	0.13636363636363635	0.11214953271028037	0.125	0.14285714285714285	0.12380952380952381
O=C(N[C@@H]1C2CC3CC3)CC[C@H]2COC(=O)CC1	0.031055900621118012	0.03731343283582089	0.13675213675213677	0.1391304347826087	0.03076923076923077	0.08196721311475409
Cc1cccc(NC(=O)c2c(-c3ccccc3)c(-c3ccc(F)cc3)c(CC[C@@H](O)C[C@@H](O)CC(=O)[O-])n2C(C)C)c1	0.589041095890411	0.28125	0.08743169398907104	0.1005586592178771	0.41843971631205673	0.2
C[C@@H]1C[C@@H](c2ccc(F)cc2)C(=O)O1	0.14074074074074075	0.17592592592592593	0.14150943396226415	0.14423076923076922	0.18446601941747573	0.10091743119266056
NC[C@H](N)C(=O)N[C@@H](Cc1ccccc1)C(=O)N1CCC[C@H]1C(=O)N[C@@H](CCC(=O)O)C(=O)NCC(=O)O	0.1837837837837838	0.12280701754385964	0.09411764705882353	0.10179640718562874	0.15432098765432098	0.15625
N[C@H]1CCC[C@@H]1c1ccc(F)cc1	0.11764705882352941	0.14678899082568808	0.09174311926605505	0.09345794392523364	0.15384615384615385	0.06306306306306306
OC[C@@H]1O[C@@H](O)[C@@H](O[C@H]2O[C@H](CO)[C@@H](O)[C@H]2O)[C@H](O)[C@@H]1O	0.030120481927710843	0.03597122302158273	0.104	0.10569105691056911	0.03731343283582089	0.10483870967741936
CN(C)c1ccc(C(=C2C=CC(=[N+](C)C)C=C2)c2ccc(N(C)C)cc2)cc1.[Cl-]	0.17575757575757575	0.14383561643835616	0.08053691275167785	0.07432432432432433	0.16546762589928057	0.059602649006622516
COC(=O)C[C@@H]1NC(=O)[C@@H]2Cc3cccc4[nH]cc(c34)C[C@H]2N(C)C1	0.12048192771084337	0.1276595744680851	0.1590909090909091	0.16153846153846155	0.14074074074074075	0.11764705882352941
CC/C=C\CCOC(=O)c1ccccc1	0.15328467153284672	0.12931034482758622	0.11607142857142858	0.11818181818181818	0.18867924528301888	0.11711711711711711
C=C1CC[C@@H](C(C)C)[C@@H]2CC[C@@H](C(C)C)[C@@]2(C)C1	0.04487179487179487	0.07086614173228346	0.1016949152542373	0.11304347826086956	0.056451612903225805	0.09322033898305085
C=C(OC)[C@@H]1C[C@@]2(CCCC(=O)N3CCC3)[C@H]1C[C@H](C)[C@@H]2C	0.06060606060606061	0.05714285714285714	0.16393442622950818	0.16666666666666666	0.05925925925925926	0.14634146341463414
CN[C@@H](C)[C@H](O)c1ccc(O)cc1	0.1450381679389313	0.17142857142857143	0.07339449541284404	0.09523809523809523	0.18	0.11538461538461539
CCCC1=C(O)C(C)(C)Oc2cc(F)ccc2/C1=C/C(=O)C(=O)O	0.18543046357615894	0.22580645161290322	0.13178294573643412	0.13385826771653545	0.21487603305785125	0.15079365079365079
C=CCOc1ccc(C(F)(F)F)cc1	0.0851063829787234	0.11504424778761062	0.07142857142857142	0.06306306306306306	0.12037037037037036	0.05309734513274336
COc1cccc([C@H](CSc2ccccc2)C(=O)N(C)C)c1	0.20408163265306123	0.16279069767441862	0.09923664122137404	0.109375	0.2184873949579832	0.1
O[C@H]1C[C@H](O)[C@]2(CO)C[C@@H]1C2	0.02857142857142857	0.035398230088495575	0.09900990099009901	0.10101010101010101	0.037037037037037035	0.1
C=C1[C@@H]([C@H](C)CCC2C)C[C@@]1(O)C(=O)C2=O	0.053691275167785234	0.06557377049180328	0.14814814814814814	0.1509433962264151	0.059322033898305086	0.09821428571428571
CCCCc1cc2c(c(OC)c1OC)CC[C@@](C)(O)C(=O)OC2	0.08536585365853659	0.11029411764705882	0.15079365079365079	0.1532258064516129	0.09774436090225563	0.09923664122137404
O=P(O)(O)O[C@H]1[C@@H](O)[C@@H](O)[C@H](O[C@H]2O[C@H](CO)[C@@H](O)[C@H](O)[C@@H]2O)[C@H](O)[C@@H]1O	0.027777777777777776	0.032679738562091505	0.09352517985611511	0.0948905109489051	0.033783783783783786	0.09420289855072464
O=C(O)[C@H](O)[C@H](O)[C@H](O)C(=O)O	0.11627906976744186	0.125	0.04716981132075472	0.05825242718446602	0.12	0.1702127659574468
Cc1ccc([C@H](CC(=O)O)NC(=O)[C@@H](N)Cc2ccccc2)cc1	0.2907801418439716	0.19230769230769232	0.09558823529411764	0.10526315789473684	0.29310344827586204	0.15625
CCC(=O)NCC(=O)N[C@@H](CC(C)C)C(=O)N[C@H](C(C)C)C(=O)N1CCC[C@H]1C(=O)N[C@@H](CCC(=O)O)C(=O)N[C@@H](CCC(=O)O)C(=O)N	0.11363636363636363	0.1065989847715736	0.09278350515463918	0.09947643979057591	0.09230769230769231	0.14673913043478262
O=C1C[C@@H](C(=O)O)C=C1O	0.07633587786259542	0.09615384615384616	0.1368421052631579	0.13978494623655913	0.09	0.12631578947368421
CC(C)Oc1ccc2c(=O)c(-c3ccccc3)coc2c1	0.24113475177304963	0.16535433070866143	0.08396946564885496	0.10236220472440945	0.26548672566371684	0.07633587786259542
O=COCCc1ccccc1-c1c2ccc(=O)cc-2oc2cc(O)ccc12	0.2138364779874214	0.136986301369863	0.08843537414965986	0.0896551724137931	0.23846153846153847	0.06711409395973154
O=C(CCN1CCCCC1)c1cccc(Cl)c1	0.10810810810810811	0.10483870967741936	0.11016949152542373	0.11206896551724138	0.1282051282051282	0.08333333333333333
CC(C)COC(=O)CC(=O)O	0.12598425196850394	0.13725490196078433	0.1	0.125	0.1326530612244898	0.17204301075268819
CCCCOC(=O)c1ccc(N)cc1	0.12408759124087591	0.14414414414414414	0.1308411214953271	0.13333333333333333	0.1509433962264151	0.12149532710280374
CCCCCC[C@H](C)CCCCCCCCCC(=O)O	0.09615384615384616	0.09090909090909091	0.078125	0.0967741935483871	0.09448818897637795	0.14166666666666666
O=C(O)C[C@@H](CO)C[C@H](O)CC(=O)O	0.1889763779527559	0.19230769230769232	0.07272727272727272	0.08411214953271028	0.19	0.2717391304347826
N#Cc1cc(Cl)ccc1C(=O)O	0.09701492537313433	0.12149532710280374	0.08571428571428572	0.08737864077669903	0.12745098039215685	0.08653846153846154
CC(C)NC[C@H](O)COc1cccc2[nH]ccc12	0.16901408450704225	0.17796610169491525	0.09016393442622951	0.11016949152542373	0.21818181818181817	0.1282051282051282
CC(=O)NC[C@H]1C(=O)O[C@H](C(=O)O)C[C@H]2[C@@H]3CCC4=CC(=O)C=C[C@]4(C)[C@@]3(F)[C@@H](O)C[C@@]21C	0.10869565217391304	0.12025316455696203	0.1958041958041958	0.19858156028368795	0.10256410256410256	0.18055555555555555
COc1ccc2ccc(CC(=O)O)cc2c1	0.15942028985507245	0.17699115044247787	0.10434782608695652	0.10619469026548672	0.20754716981132076	0.11504424778761062
CCOc1nc(F)cc(C(=O)O)c1C	0.10948905109489052	0.1574074074074074	0.11214953271028037	0.11428571428571428	0.14285714285714285	0.11320754716981132
C[C@@H](O)[C@@H](/N=C/c1ccc(F)cc1)OC(=O)O	0.20149253731343283	0.2641509433962264	0.09401709401709402	0.11504424778761062	0.27722772277227725	0.14414414414414414
Fc1ccc(-c2ccccc2)c(-c2ccc(F)cc2)c1OCC(O)C[C@@H](O)CC(=O)O	0.518796992481203	0.32575757575757575	0.08333333333333333	0.0915032679738562	0.4782608695652174	0.2
C=C[C@@]1(C)CC[C@H]2[C@@H]3CCC4=CC(=O)C=C[C@]4(C)[C@H]3CC[C@@]21C	0.04678362573099415	0.07042253521126761	0.13178294573643412	0.13385826771653545	0.06521739130434782	0.09848484848484848
CO[C@@H]1CCCN(S(=O)(=O)c2cccs2)C1	0.06666666666666667	0.09016393442622951	0.10434782608695652	0.10619469026548672	0.07563025210084033	0.08620689655172414
C[C@@H](O)c1ccccc1C(=O)N1CCC[C@H]1C(=O)O	0.18439716312056736	0.15702479338842976	0.12605042016806722	0.14782608695652175	0.20535714285714285	0.16666666666666666
O=c1[nH]c2cc(CC(=O)O)ccc2o1	0.12408759124087591	0.15454545454545454	0.12037037037037036	0.12264150943396226	0.1509433962264151	0.1111111111111111
CC(C)c1c(C(=O)Nc2ccccc2)c(-c2ccccc2)c(-c2ccc(F)cc2)n1CC[C@@H](O)C[C@@H](O)CC(=O)NO	0.9098360655737705	0.2875	0.08108108108108109	0.09392265193370165	0.3958333333333333	0.19879518072289157
N#Cc1ccccc1	0.11290322580645161	0.0673076923076923	0.039603960396039604	0.04040404040404041	0.1276595744680851	0.04
CSCCCCCC/C(=O)O	0.08208955223880597	0.08256880733944955	0.07692307692307693	0.0784313725490196	0.08653846153846154	0.12121212121212122
CO[C@H](C(=O)O)[C@H](C)OC(=O)CC(C)C	0.125	0.1559633027522936	0.10091743119266056	0.12380952380952381	0.1308411214953271	0.1782178217821782
OC[C@@H](O)[C@@H]1O[C@@](CO)(O)[C@H](O)[C@H](O)[C@@H]1O	0.04697986577181208	0.05737704918032787	0.07894736842105263	0.09009009009009009	0.05982905982905983	0.11926605504587157
C=C(C)[C@@H]1Cc2c(ccc3c2O[C@@H]2COc4cc(OC)c(OC)cc4[C@@H]2C3=O)O1	0.1005586592178771	0.1111111111111111	0.1388888888888889	0.14084507042253522	0.10738255033557047	0.09395973154362416
CCOc1cccnc1	0.06818181818181818	0.08571428571428572	0.08	0.08163265306122448	0.09	0.08080808080808081
O=C1CCCCCCC(CCN2CCCCC2)CC1	0.03636363636363636	0.02857142857142857	0.078125	0.07936507936507936	0.03731343283582089	0.05384615384615385
CCCc1cc(=O)[nH]c(=S)[nH]1	0.058394160583941604	0.07272727272727272	0.08737864077669903	0.0891089108910891	0.0761904761904762	0.0673076923076923
CC[C@@H](C(=O)O)C(C)(C)OC(=O)OCC[N+](C)(C)C.[Cl-]	0.09333333333333334	0.10483870967741936	0.1592920353982301	0.1415929203539823	0.08196721311475409	0.16071428571428573
COC(=O)[C@H](OC(=O)c1ccccc1)NC(=O)c1cccc(F)c1	0.2465753424657534	0.15671641791044777	0.07971014492753623	0.09701492537313433	0.21951219512195122	0.1044776119402985
C=CCOC(=O)c1ccc(N)cc1	0.10218978102189781	0.13761467889908258	0.09259259259259259	0.09433962264150944	0.14423076923076922	0.08333333333333333
O=C(C[C@H](CSc1ccc(F)cc1)NO)c1ccccc1	0.2867647058823529	0.2032520325203252	0.08396946564885496	0.09375	0.32407407407407407	0.09302325581395349
COc1ccc([C@H](NC(=O)c2ccc(OC)cc2)C(=O)O)cc1	0.22602739726027396	0.16030534351145037	0.09774436090225563	0.1076923076923077	0.21487603305785125	0.12403100775193798
CC(C)=NNC(N)=O	0.0546875	0.04854368932038835	0.05154639175257732	0.05263157894736842	0.05102040816326531	0.06315789473684211
CO[C@H]1CC[C@@]2(C)[C@H]3[C@@H]4CCC5=CC(=O)CC[C@]5(C)[C@@]4(F)[C@@H](O)C[C@]3(C)[C@]2(C(=O)CO)O1	0.06878306878306878	0.09375	0.16551724137931034	0.16783216783216784	0.0759493670886076	0.12751677852348994
CC(=O)O[C@H]1C/C(C)=C/C(C)=C/C(C)=C/C(C)=C/C=C/C(C)=C/C=C/[C@@H](C)C(=O)O[C@H]2C[C@H](O)C[C@H](O)C[C@H]2C(=O)O1	0.11707317073170732	0.11602209944751381	0.23270440251572327	0.22784810126582278	0.11931818181818182	0.15384615384615385
CN(C)C(=O)Nc1ccc([N+](=O)[O-])c(C(F)(F)F)c1	0.1232876712328767	0.14166666666666666	0.10084033613445378	0.09322033898305085	0.11864406779661017	0.08333333333333333
C=Cc1ccc(O[C@H]2C[C@@H](C)CC(=O)O2)cc1	0.08666666666666667	0.11475409836065574	0.18181818181818182	0.18518518518518517	0.11965811965811966	0.10256410256410256
CN1[C@H]2CC[C@H]1CC[C@@H](OC(=O)C(CO)c1ccccc1)C2	0.14102564102564102	0.10218978102189781	0.15079365079365079	0.1721311475409836	0.15873015873015872	0.152
CC(=O)OCC(=O)[C@@]12OC(C)(C)O[C@@H]1C[C@H]1[C@@H]3C[C@H](F)C4=CC(=O)C=C[C@]4(C)[C@@]3(F)[C@@H](O)C[C@@]12C	0.08290155440414508	0.10303030303030303	0.21379310344827587	0.20833333333333334	0.07926829268292683	0.16666666666666666
C[C@@H]1C/C=C/C=C/C=C/C=C/[C@H](O[C@@H]2O[C@H](C)[C@@H](O)[C@H](N)[C@@H]2O)C[C@@H]2O[C@](O)(C[C@@H](O)C[C@H]3O[C@@H]3/C=C/C(=O)O1)C[C@H](O)[C@H]2C(=O)O	0.09375	0.07389162561576355	0.18435754189944134	0.1864406779661017	0.09230769230769231	0.14673913043478262
C[Si](C)(C)Oc1ccc(OCCN(C)C)cc1	0.09523809523809523	0.15517241379310345	0.11304347826086956	0.10526315789473684	0.12173913043478261	0.08547008547008547
C=C1Cc2cc(CC(=O)OCC(C)=O)ccc2C1=O	0.12837837837837837	0.14754098360655737	0.12605042016806722	0.1282051282051282	0.13445378151260504	0.1271186440677966
CC1(C)[C@@H]2CC[C@@]1(C)C(=O)C2	0.02857142857142857	0.044642857142857144	0.11	0.11224489795918367	0.037037037037037035	0.06796116504854369
CNCC[C@@H](O)[C@@H]1CCC(=O)NC(=O)N[C@@H](CCCN)[C@@H](O)[C@@H](CO)[C@H]1O	0.09302325581395349	0.08053691275167785	0.14814814814814814	0.1590909090909091	0.07586206896551724	0.1937984496124031
CN[C@H](C)C(=O)N[C@@H](Cc1ccccc1)C(=O)N1CCC[C@H]1C(=O)N[C@@H](CCC(=O)O)C(=O)N[C@@H](CC(=O)O)C(=O)N[C@@H](CC(=O)O)C(=O)	0.19230769230769232	0.14507772020725387	0.09137055837563451	0.10362694300518134	0.17391304347826086	0.16939890710382513
NC(=O)NC(CCNC(=O)C[S+]([O-])c1ccccc1)C(=O)NCCc1ccccc1	0.2578616352201258	0.11612903225806452	0.07741935483870968	0.08552631578947369	0.16666666666666666	0.11409395973154363
CC(=O)O[C@H](CC(=O)O)CC(=O)O	0.12121212121212122	0.14150943396226415	0.08490566037735849	0.0970873786407767	0.1262135922330097	0.17525773195876287
CC1(C)[C@H]2CC[C@]1(C)C(=O)C2	0.02857142857142857	0.044642857142857144	0.11	0.11224489795918367	0.037037037037037035	0.06796116504854369
C[C@@H](CC(=O)O)[C@H]1CCC[C@H]2[C@@H]3CCC4=CC(=O)CC[C@@H]4[C@H]3CC[C@@]21C	0.09941520467836257	0.11805555555555555	0.14814814814814814	0.16793893129770993	0.11428571428571428	0.16666666666666666
CC(C)C[C@H](c1ccccc1)N1CCCC[C@H]1C(=O)O	0.1958041958041958	0.16129032258064516	0.12195121951219512	0.14285714285714285	0.23008849557522124	0.15126050420168066
C=C(C)CC[C@H](CCC(C)C)[C@H](O)CC(=O)O	0.16911764705882354	0.17857142857142858	0.08620689655172414	0.10714285714285714	0.17592592592592593	0.2376237623762376
Nc1ccc(Sc2ccc(Cl)cc2)cc1	0.14492753623188406	0.10084033613445378	0.041666666666666664	0.0423728813559322	0.16666666666666666	0.03333333333333333
C[C@H](O)CO[C@@H]1O[C@@H](CO)[C@@H](O)[C@H](O[C@H]2O[C@H](C)[C@@H](O)[C@H](N)CC[C@H]2O)[C@H](O)[C@H]1O	0.05405405405405406	0.06329113924050633	0.125	0.14285714285714285	0.06535947712418301	0.14184397163120568
CCCCCC(=O)[C@H](CCC)Sc1ccccc1	0.1773049645390071	0.12096774193548387	0.10833333333333334	0.11965811965811966	0.17543859649122806	0.14782608695652175
NCCCC[C@H](N[C@@H](CCC(=O)O)C(=O)O)C(=O)N1CC[C@H]1C(=O)O	0.12345679012345678	0.09929078014184398	0.07971014492753623	0.08888888888888889	0.0948905109489051	0.16535433070866143
C=C1CC=C(C(=O)OC)C(=O)N(c2ccccc2)C1=O	0.1724137931034483	0.1349206349206349	0.10483870967741936	0.10655737704918032	0.1896551724137931	0.088
OCCCC#CC#C/C=C/c1ccccc1	0.125	0.10655737704918032	0.06611570247933884	0.06722689075630252	0.16071428571428573	0.06666666666666667
CC[C@H]1OC(=O)/C=C/C=C/C=C(\C)C(=O)O[C@H]2[C@@H](C)C[C@H](OC(=O)CC(C)C)[C@@H](C)[C@H]12	0.11173184357541899	0.14666666666666667	0.25757575757575757	0.2713178294573643	0.12837837837837837	0.21323529411764705
C[C@H](NC(=O)C(Cl)Cl)NC(=O)[C@H]1CCC[C@@H]1C(=O)N[C@@H](CCC(=O)O)C(=O)O	0.11176470588235295	0.1095890410958904	0.09090909090909091	0.1079136690647482	0.0979020979020979	0.15671641791044777
CCOc1ccc2cc3c(ccc13)C(=O)N(C)C2=O	0.1506849315068493	0.1557377049180328	0.10655737704918032	0.10833333333333334	0.1826086956521739	0.08943089430894309
C[C@@H]1CCC[C@H](O)CC1	0.014492753623188406	0.018018018018018018	0.10309278350515463	0.10526315789473684	0.018867924528301886	0.0707070707070707
CCC[C@H]1CCC(=O)O[C@H]1C(O)C[C@H](O)CC(=O)O	0.1773049645390071	0.19827586206896552	0.17699115044247787	0.19090909090909092	0.19642857142857142	0.29411764705882354
CCCC[C@@]1(O)OC(=O)C1=O	0.06666666666666667	0.07339449541284404	0.12121212121212122	0.12371134020618557	0.06666666666666667	0.0891089108910891
NC(=O)C[C@H](NSCc1ccccc1)C(=O)O	0.2	0.1440677966101695	0.09322033898305085	0.10434782608695652	0.1926605504587156	0.14285714285714285
CO[C@@H]1O[C@@H](COC(=O)CC(O)OC)[C@H](OC(=O)CC(C)=O)[C@@H]1OC(C)=O	0.0872093023255814	0.10344827586206896	0.14074074074074075	0.15151515151515152	0.0763888888888889	0.16793893129770993
C[C@@H](O)[C@H]1O[C@@H](OC(C)=O)[C@@H](CO)[C@H](O)[C@@H]1O	0.08163265306122448	0.1	0.1559633027522936	0.18095238095238095	0.10434782608695652	0.21359223300970873
C[C@@H](Oc1ccc(O)c(O)c1)c1ccccc1	0.19852941176470587	0.14285714285714285	0.06557377049180328	0.0847457627118644	0.2358490566037736	0.08403361344537816
C=C1[C@@H](OC(C)=O)[C@@H]2[C@@H]3CCC4=CC(=O)CC[C@]4(C)[C@H]3CC[C@@]21C	0.05847953216374269	0.07692307692307693	0.15625	0.15873015873015872	0.06428571428571428	0.12213740458015267
CCCC(=O)O[C@H](CC(=O)O)[C@H](CCC(=O)O)C(=O)O	0.14383561643835616	0.13821138211382114	0.08943089430894309	0.1	0.125	0.22018348623853212
C[C@H]1CCC[C@H](O)CC1	0.014492753623188406	0.018018018018018018	0.10309278350515463	0.10526315789473684	0.018867924528301886	0.0707070707070707
CC(C)CCO[P@](=O)(O)CCSP(=O)(O)O	0.10638297872340426	0.10256410256410256	0.07894736842105263	0.1	0.09734513274336283	0.14018691588785046
Clc1ccc(C[C@H]2CC(=O)O2)cc1	0.09420289855072464	0.11711711711711711	0.1568627450980392	0.16	0.12264150943396226	0.07339449541284404
Nc1cc(CCc2ccc(N)cc2)cc(Cc2ccc(F)cc2)c1O	0.24	0.16911764705882354	0.0625	0.06338028169014084	0.232	0.05555555555555555
Cc1c(/C=C/[C@@H](O)C[C@@H](O)CC(=O)[O-])c(-c2ccc(F)cc2)cn1-c1ccccc1	0.3724137931034483	0.3983739837398374	0.07792207792207792	0.08609271523178808	0.5321100917431193	0.13793103448275862
CC(C)CN(CC(=O)[C@H](Cc1ccc(O)cc1)NC(=O)[C@@H](N)CC(C)C)C(=O)N1CCC[C@H]1C(=O)N[C@@H](CCCCN)C(=O)N[C@@H](Cc1c[nH]cn1)C	0.15486725663716813	0.15270935960591134	0.10679611650485436	0.11330049261083744	0.13930348258706468	0.135
NCCOCCNC(=O)c1ccccc1	0.17037037037037037	0.10084033613445378	0.09649122807017543	0.09821428571428571	0.1559633027522936	0.10714285714285714
CCCCSS[C@H](CC)Cc1ccccc1	0.15	0.09836065573770492	0.0847457627118644	0.10526315789473684	0.15178571428571427	0.12389380530973451
CC[C@@H]1OC(=O)C[C@H](O[C@H]2C[C@H](OC)[C@@H](O)[C@H](OC)[C@@H]2O)C[C@@H](O)[C@@H]1C[C@@H](O)[C@](C)(O)CC(=O)O	0.08900523560209424	0.11042944785276074	0.2773722627737226	0.27205882352941174	0.09316770186335403	0.21678321678321677
CC(C)=CCOc1ccccc1	0.13740458015267176	0.10909090909090909	0.08411214953271028	0.08571428571428572	0.17	0.08490566037735849
CC1=CC(=O)O[C@H](C)[C@H](O)[C@@]1(C)CO	0.06338028169014084	0.08771929824561403	0.1568627450980392	0.16	0.08181818181818182	0.125
CC(C)=CCO[C@H]1O[C@@H](COC(=O)C(C)C)[C@@H](O)[C@@H](O)[C@@H]1O	0.0880503144654088	0.12307692307692308	0.14754098360655737	0.1794871794871795	0.11023622047244094	0.18803418803418803
Nc1ccccc1/N=N/c1ccc([N+](=O)[O-])o1	0.13194444444444445	0.10569105691056911	0.056910569105691054	0.05785123966942149	0.16964285714285715	0.04032258064516129
CC(C)[C@](O)(c1ccc(O)cc1)C(=O)O	0.16666666666666666	0.20952380952380953	0.11009174311926606	0.12264150943396226	0.22	0.14285714285714285
CC1(C)O[C@@H]2C[C@H]3[C@@H]4CCC5=CC(=O)C=C[C@]5(C)[C@@]4(F)[C@@H](O)C[C@]3(C)[C@]2(C(=O)CO)O1	0.08152173913043478	0.10967741935483871	0.19424460431654678	0.19708029197080293	0.0915032679738562	0.15384615384615385
CCOP(=O)(OC)OC	0.029850746268656716	0.04716981132075472	0.07142857142857142	0.07291666666666667	0.0392156862745098	0.07216494845360824
O=C(N[C@H]1CC[C@@H](CO)CC1)c1cccc(Cl)c1	0.10666666666666667	0.10317460317460317	0.1271186440677966	0.12931034482758622	0.11666666666666667	0.1
C[N+]1(C[C@H]2COC(=O)C(c3ccccc3)c3ccccc32)C[C@H](O)C1	0.2	0.11188811188811189	0.1417910447761194	0.14393939393939395	0.18461538461538463	0.09352517985611511
COc1cc([S@@](C)=O)ccc1O	0.08888888888888889	0.1111111111111111	0.09615384615384616	0.09803921568627451	0.11650485436893204	0.08653846153846154
CN1C[C@@H](CS(=O)(=O)c2ccccc2)CC1	0.1347517730496454	0.11764705882352941	0.10434782608695652	0.10619469026548672	0.14285714285714285	0.08620689655172414
CCC(=O)N1C(=O)N(c2ccccc2)CC1=O	0.16546762589928057	0.13445378151260504	0.12173913043478261	0.12389380530973451	0.18181818181818182	0.10344827586206896
O=C(O)[C@@H]1CCC[C@H](CCCCCc2ccccc2)CC1C[C@@H](O)CCc1ccccc1	0.25301204819277107	0.13125	0.12903225806451613	0.13815789473684212	0.19727891156462585	0.16778523489932887
CC(=C\C(=O)O)c1ccccc1C(=O)C1CCCCC1	0.14	0.125	0.12195121951219512	0.12396694214876033	0.15833333333333333	0.12295081967213115
COC(=O)CN1Cc2ccccc2C(=O)c2ccccc21	0.22377622377622378	0.14728682170542637	0.109375	0.1111111111111111	0.23275862068965517	0.09302325581395349
CN(Cc1ccccc1)C(=O)N1CCC[C@H]1C(=O)O	0.17482517482517482	0.13709677419354838	0.125	0.1271186440677966	0.1724137931034483	0.13559322033898305
CCCC[C@H](OP(=O)(O)O)P(=O)(O)O	0.07913669064748201	0.07894736842105263	0.08333333333333333	0.09523809523809523	0.07272727272727272	0.13725490196078433
COC(=O)CCC(C)(C)c1ccc(OCC(O)C[C@@H](O)CC(=O)[O-])cc1	0.2251655629139073	0.2248062015503876	0.15151515151515152	0.13636363636363635	0.21428571428571427	0.25833333333333336
Clc1ccc(OC[C@H]2CO2)cc1C(=O)O	0.09859154929577464	0.12173913043478261	0.1388888888888889	0.14150943396226415	0.12727272727272726	0.11926605504587157
Cc1ccccc1NC(=O)c1ccc(C(=O)O)cc1	0.2537313432835821	0.1557377049180328	0.08870967741935484	0.09016393442622951	0.25925925925925924	0.10743801652892562
NCCC(=O)OC[C@H](CC(=O)O)C(=O)O	0.12408759124087591	0.12389380530973451	0.08035714285714286	0.09174311926605505	0.10909090909090909	0.17647058823529413
NCc1ccc(Cl)cc1	0.08527131782945736	0.10784313725490197	0.0594059405940594	0.06060606060606061	0.1134020618556701	0.04950495049504951
CCC[S@](=O)[C@H](Cc1ccccc1)NC(=O)c1ccccc1	0.2805755395683453	0.13533834586466165	0.10687022900763359	0.1171875	0.2066115702479339	0.1076923076923077
C=C(CC[C@H](O)CC(=O)[O-])CC(C)CC	0.1323529411764706	0.12389380530973451	0.09009009009009009	0.12264150943396226	0.12962962962962962	0.21212121212121213
Cc1cc(C#N)c(NC(=O)CN2CCCCC2)cc1	0.10457516339869281	0.10077519379844961	0.10569105691056911	0.10743801652892562	0.11382113821138211	0.08
COc1cc([C@@H]2O[C@@H](C)[C@@H](O[C@H]3C[C@@](C)(OC)[C@H](OC(=O)[C@@H](C)OC(=O)CC(C)C)[C@H]32)C(C)C)cc(OC)c1OC	0.10294117647058823	0.11864406779661017	0.1497005988023952	0.1656441717791411	0.10285714285714286	0.17177914110429449
C=C(C)[C@H](CC)CC[C@@H](C)[C@H]1CCC[C@@H]2C3=CC(C)C(=O)OC[C@]3(C)CC[C@]21C	0.07777777777777778	0.0915032679738562	0.17518248175182483	0.19548872180451127	0.08	0.15942028985507245
CO[C@@H]1C=C(O)[C@H]2[C@@H]3CCC4=CC(=O)CC[C@]4(C)[C@H]3CC[C@]12C	0.052941176470588235	0.07042253521126761	0.14960629921259844	0.152	0.06521739130434782	0.11538461538461539
C=C/C(C)=C/C(C)=C/C=C/C(C)=C/C(=O)O	0.053691275167785234	0.08333333333333333	0.05982905982905983	0.06086956521739131	0.07758620689655173	0.07894736842105263
C[C@H]1N[C@@H](C)SCS1C	0.014598540145985401	0.027522935779816515	0.08163265306122448	0.08333333333333333	0.01904761904761905	0.07142857142857142
CC(C)(C)[C@H](NC(=O)[C@H](Cc1ccccc1)NC(=O)CNC(=O)[C@@H](N)Cc1ccccc1)C(=O)N[C@@H](C)C(=O)N[C@@H](CCC(=O)O)C(=O)O	0.25252525252525254	0.15104166666666666	0.10256410256410256	0.0979381443298969	0.18032786885245902	0.1443850267379679
C[C@@H]1CC[C@H]2[C@](C)(CC[C@@H]3CC[C@@H](O[Si](C)(C)CC(C)(C)C)CC(=O)O3)[C@H]2[C@@H]1C	0.03763440860215054	0.05063291139240506	0.2698412698412698	0.234375	0.03870967741935484	0.11971830985915492
COC(=O)[C@H](C)NC(=O)N[C@@H](Cc1ccccc1)C(=O)N1CCC[C@H]1C(=O)OCc1ccc(F)cc1	0.2631578947368421	0.18125	0.10909090909090909	0.13125	0.2602739726027397	0.13043478260869565
CO[C@]12C[C@@H](COCc3ccccc3)C[C@@H]1O[C@@H]1CC[C@@](C)(C)[C@H]1CC[C@@]2(C)O	0.10674157303370786	0.08974358974358974	0.14685314685314685	0.14893617021276595	0.11486486486486487	0.11643835616438356
CN(C)C[C@@H]1CC[N+](CC)(c2ccccc2)c2ccccc21	0.20270270270270271	0.13533834586466165	0.10687022900763359	0.10852713178294573	0.18699186991869918	0.09090909090909091
N[C@H](COc1cncc(F)c1)C(=O)N1CCC[C@H]1C(=O)O	0.12337662337662338	0.13178294573643412	0.12903225806451613	0.14049586776859505	0.128	0.13934426229508196
CC(=O)CCc1ccccc1	0.15873015873015872	0.12264150943396226	0.0970873786407767	0.09900990099009901	0.1875	0.09803921568627451
CC[C@@](C)(C#N)O[C@@H]1C[C@H](O)C[C@@H]2C=C[C@H](C)[C@H](CCC3C[C@@H](O)CC(=O)O3)[C@@H]12	0.059782608695652176	0.07006369426751592	0.4727272727272727	0.44144144144144143	0.06535947712418301	0.2196969696969697
CC[C@@H](O)/C=C/C=C/C(C)=C/C(C)=C/C(=O)O	0.08108108108108109	0.13675213675213677	0.07627118644067797	0.09649122807017543	0.13274336283185842	0.13513513513513514
NC(=O)C[C@@H](N)C(=O)N[C@@H](CC(=O)O)C(=O)O	0.12056737588652482	0.12931034482758622	0.059322033898305086	0.06956521739130435	0.11504424778761062	0.14814814814814814
c1ccc(CSSCc2ccc(Cn3cccc3)cc2)cc1	0.23129251700680273	0.09219858156028368	0.05714285714285714	0.057971014492753624	0.192	0.05
C=Cc1nccnc1-c1ccc(F)cc1	0.17037037037037037	0.24761904761904763	0.041666666666666664	0.0423728813559322	0.23529411764705882	0.03333333333333333
CC(C)c1cc(C(C)(C)C)cc(-c2ccc(F)cc2)c1OCC(O)C[C@@H](O)CC(=O)[O-]	0.3288590604026846	0.368	0.14583333333333334	0.13194444444444445	0.371900826446281	0.20588235294117646
C=C1CC[C@@H](O)C/C1=C/C=C1\CCC[C@]2(C)[C@@H]([C@H](C)/C=C/[C@H](C)C(C)C)CC[C@@H]12	0.059782608695652176	0.10526315789473684	0.11724137931034483	0.1267605633802817	0.09395973154362416	0.09523809523809523
O=C(COc1ccccc1C(=O)c1ccccc1)c1ccccc1O	0.2986111111111111	0.1347517730496454	0.08450704225352113	0.08571428571428572	0.2204724409448819	0.09285714285714286
O=C1CCCC(=O)C1	0.03007518796992481	0.03773584905660377	0.08333333333333333	0.0851063829787234	0.029411764705882353	0.04040404040404041
Cc1ccccc1S(-c1ccc(F)cc1)C(=O)O	0.2595419847328244	0.21052631578947367	0.08196721311475409	0.08333333333333333	0.3434343434343434	0.08264462809917356
Nc1nc2c([nH]c(=O)n2CCOC(=O)O)c(=O)[nH]1	0.10810810810810811	0.1322314049586777	0.09166666666666666	0.09322033898305085	0.1092436974789916	0.08333333333333333
COC(=O)/C=C\C(C)=C\C=C\C=C\CCCC(C)C	0.08441558441558442	0.1111111111111111	0.08943089430894309	0.1092436974789916	0.0975609756097561	0.11764705882352941
CC1(C)[C@H](O)[C@H](CC[C@]2(C)CC[C@]3(C)C[C@@H]4C(C)(C)CCC[C@]43CC2)C1	0.027624309392265192	0.046052631578947366	0.11678832116788321	0.11029411764705882	0.03355704697986577	0.08571428571428572
O=C(O)Cc1c[nH]c(-c2ccccc2)c1F	0.23076923076923078	0.17699115044247787	0.08547008547008547	0.08695652173913043	0.2549019607843137	0.09565217391304348
O=C(CCl)NNC(=O)CCl	0.06818181818181818	0.05555555555555555	0.058823529411764705	0.06	0.04807692307692308	0.08080808080808081
CC1(C)CCC(NC(=O)c2ccccc2)CCC1	0.14482758620689656	0.09448818897637795	0.10833333333333334	0.11016949152542373	0.1452991452991453	0.09090909090909091
CCC[C@@H](NC(=O)[C@@H](Cc1ccc(O)cc1)NC(=O)[C@@H](N)CC(=O)O)C(=O)NCC(=O)NCC(=O)O	0.18435754189944134	0.17834394904458598	0.09146341463414634	0.09937888198757763	0.16883116883116883	0.18666666666666668
[N-]=[N+]=NC[C@H](O)[C@@H](O)[C@H]1O[C@H](CO)[C@H](O)[C@H](N)C[C@@H]1O	0.05660377358490566	0.06818181818181818	0.0975609756097561	0.10833333333333334	0.07086614173228346	0.15517241379310345
CS(=O)(=O)c1ccc(C2=C(c3ccccc3)C(=O)OC2)cc1	0.2553191489361702	0.2	0.08270676691729323	0.08396946564885496	0.25	0.05925925925925926
C[C@H]1NCC(COP(=O)(O)OCc2ccc(C(=O)O)c(CCCl)c2)C=Cc2ccccc21	0.19883040935672514	0.14838709677419354	0.1390728476821192	0.14093959731543623	0.2097902097902098	0.1554054054054054
CC(n1cc(C[C@@H](O)C(F)(F)F)c2ccccc2[nH]1)C(=O)O	0.1917808219178082	0.176	0.09302325581395349	0.10317460317460317	0.24561403508771928	0.12903225806451613
CCN(CC)CC(C)NC(=O)c1ccc(Cl)cc1	0.15492957746478872	0.1810344827586207	0.12931034482758622	0.15178571428571427	0.168141592920354	0.14035087719298245
Nc1snnc1-c1ccc(Cl)cc1	0.10948905109489052	0.1792452830188679	0.043859649122807015	0.044642857142857144	0.14285714285714285	0.03508771929824561
CN(C)CCCN(Cc1ccccc1)c1ccccc1	0.2446043165467626	0.12307692307692308	0.07692307692307693	0.078125	0.18487394957983194	0.07751937984496124
O=c1[nH]cc(CCC(=O)Nc2ccc(F)cc2)cc1	0.2426470588235294	0.2033898305084746	0.0967741935483871	0.09836065573770492	0.25688073394495414	0.08
CCNC(=O)CC[C@@H](CCc1ccc(O)cc1)c1ccccc1	0.2482758620689655	0.14074074074074075	0.1044776119402985	0.11450381679389313	0.24166666666666667	0.13076923076923078
CO/N=C(/C(=O)N[C@@H]1C(=O)N2C(C(=O)O)=C(COC(C)=O)CS[C@H]12)c1csc(N)n1	0.10674157303370786	0.11842105263157894	0.10810810810810811	0.1095890410958904	0.1	0.11643835616438356
Nc1nc2c(c(=O)[nH]1)NCC(CNc1ccc(C(=O)N[C@@H](CCC(=O)O)C(=O)O)cc1)N2C=O	0.1875	0.1895424836601307	0.1	0.10828025477707007	0.17218543046357615	0.13636363636363635
C[C@H]1O[C@@H]([C@@H]2CC=C3CC[C@@H]4[C@H](CC[C@]5(C)[C@@H](c6ccc(=O)oc6)CC[C@]45O)[C@@]3(C)CC2)[C@H](O)[C@H](O)[C@H]1O	0.07281553398058252	0.0898876404494382	0.14634146341463414	0.14814814814814814	0.08620689655172414	0.11976047904191617
CC1=C2[C@H](O)[C@@H]3CCC4=CC(=O)CC[C@]4(C)[C@@]3(F)[C@@H](O)C[C@@]2(C)[C@@]1(C)CO	0.07471264367816093	0.10344827586206896	0.1323529411764706	0.13432835820895522	0.09154929577464789	0.10869565217391304
CNCC[C@H](C/C=C/C=C\CCCCCC(=O)O)C(=O)N[C@@H](CCC(=O)O)C(=O)O	0.11299435028248588	0.1111111111111111	0.05806451612903226	0.06578947368421052	0.1	0.13986013986013987
CCCCCC[C@H]1CCC(=O)O1	0.04929577464788732	0.042735042735042736	0.1717171717171717	0.17525773195876287	0.044642857142857144	0.11650485436893204
C/C(=C\C=C/C(C)C)c1ccccc1C	0.13043478260869565	0.17272727272727273	0.08849557522123894	0.11009174311926606	0.20388349514563106	0.08928571428571429
Oc1cccc(-c2ccccc2)c1	0.224	0.11504424778761062	0.05263157894736842	0.05357142857142857	0.21	0.043859649122807015
CNc1ccccc1C(=O)N1CCC(Cc2ccccc2)CC1	0.2214765100671141	0.11510791366906475	0.1037037037037037	0.10526315789473684	0.2	0.08029197080291971
CC[C@H]1OC(=O)C[C@H](C)[C@@H](O[C@H]2C[C@@](C)(OC)[C@@H](O[C@@H]3C[C@H](OC)[C@@H](O)[C@H](OC)[C@H]3C)O2)C[C@H](C)[C@@H]1O	0.03365384615384615	0.05027932960893855	0.2214765100671141	0.21621621621621623	0.03977272727272727	0.12422360248447205
CC(=O)[C@H]1CC[C@H]2[C@@H]3CCC4=CC(=O)CC[C@]4(C)[C@H]3CC[C@]12C	0.052941176470588235	0.07042253521126761	0.140625	0.14285714285714285	0.05755395683453238	0.10687022900763359
COc1ccc([C@@H](OCCN2CCCCC2)c2ccccc2)cc1N	0.175	0.1103448275862069	0.08391608391608392	0.09285714285714286	0.19083969465648856	0.06944444444444445
CC(=N)NCCCCN1c2ccccc2Cc2ccccc21	0.22602739726027396	0.11764705882352941	0.08148148148148149	0.08270676691729323	0.20491803278688525	0.08208955223880597
O=C(/C=C(\O)CC(CCCl)CC)C(=O)N[C@H]1CCCS1	0.1111111111111111	0.0916030534351145	0.11382113821138211	0.13445378151260504	0.08661417322834646	0.1724137931034483
NC[C@H]1O[C@@H](CO)[C@@H](O[C@H]2[C@@H](O)[C@H](O[C@H]3O[C@H](CN)[C@@H](O)[C@H](N)[C@H]3O)[C@H](N)C[C@@H]2N)[C@H](O)[C@@H]1O	0.03	0.028735632183908046	0.10191082802547771	0.1032258064516129	0.029585798816568046	0.10256410256410256
COc1ccccc1OCC(O)COC(N)=O	0.15714285714285714	0.15384615384615385	0.11206896551724138	0.12389380530973451	0.2037037037037037	0.13274336283185842
C[C@@H]1O[C@H](O)[C@@H](F)[C@H](O[C@H]2O[C@H](C)[C@@H](O)[C@H](N)C[C@@H]2O)[C@H](O)[C@@H]1O	0.03488372093023256	0.041379310344827586	0.1328125	0.1349206349206349	0.04285714285714286	0.125
O=C(NC1=CC(=O)CN2CCCCC2)CC1	0.05228758169934641	0.06349206349206349	0.09401709401709402	0.09565217391304348	0.06611570247933884	0.058333333333333334
O=C(c1ccc([N+](=O)[O-])cc1)C(F)F	0.11764705882352941	0.14678899082568808	0.08181818181818182	0.09345794392523364	0.14285714285714285	0.08256880733944955
CN(C)C[C@@H](c1ccc(Cl)cc1)C(=O)N1CCC[C@H]1C(=O)N[C@@H](CC(=O)O)C[C@H](C(=O)O)C(=O)NCC(=O)O	0.1891891891891892	0.19875776397515527	0.1130952380952381	0.12121212121212122	0.18238993710691823	0.18471337579617833
C[C@H]1CN(C(=O)/C(=O)O)[C@H](C)[C@@H]1Cc1ccccc1	0.18439716312056736	0.12903225806451613	0.16521739130434782	0.168141592920354	0.18421052631578946	0.1875
CNc1ncc(-c2ccc(F)cc2)c(-c2ccc(F)cc2)c1/C=C/[C@@H]1C[C@@H](O)CC(=O)O1	0.24848484848484848	0.20945945945945946	0.15333333333333332	0.1554054054054054	0.27007299270072993	0.075
CCc1cccc(NC(=O)c2c(-c3ccc(F)cc3)c(-c3ccc(F)cc3)c(CC[C@@H](O)C[C@@H](O)CC(=O)[O-])n2C(C)C)c1	0.48125	0.2727272727272727	0.09090909090909091	0.10382513661202186	0.37583892617449666	0.20833333333333334
COC(=O)Nc1nc2cc(Sc3ccccc3)ccc2[nH]1	0.19727891156462585	0.14615384615384616	0.07518796992481203	0.07633587786259542	0.21008403361344538	0.06766917293233082
O=C([C@H]1CC1(c1ccc(F)cc1F)c1ccc(F)cc1)C(=O)O	0.2191780821917808	0.1984126984126984	0.09022556390977443	0.0916030534351145	0.24786324786324787	0.1076923076923077
COC[C@H]1[C@@H]2C=C3CCC4=CC(=O)C=C[C@]4(C)[C@H]3CC[C@]21C	0.06626506024096386	0.08695652173913043	0.16129032258064516	0.16393442622950818	0.08208955223880597	0.12598425196850394
C[C@H](N)/C=C/C(=O)Oc1ccc(C(F)(F)F)cc1	0.11643835616438356	0.1724137931034483	0.09243697478991597	0.10344827586206896	0.18018018018018017	0.09322033898305085
CC(C)NC[C@@H](O)COc1cccc2ccccc12	0.2246376811594203	0.18333333333333332	0.088	0.10743801652892562	0.29245283018867924	0.125
CCC[C@@H](N(NC(=O)c1cccc(F)c1)C(=O)O)C(=O)O	0.1958041958041958	0.2	0.11290322580645161	0.12396694214876033	0.18803418803418803	0.16101694915254236
NC[C@H]1O[C@H](O[C@@H]2[C@@H](O)[C@H](O[C@H]3O[C@H](CO)[C@@H](O)[C@H](N)[C@H]3O)[C@H](N)C[C@@H]2N)[C@H](O)[C@@H](O)[C@@H]1O	0.025252525252525252	0.029239766081871343	0.0967741935483871	0.09803921568627451	0.030120481927710843	0.09740259740259741
CN(C(=O)Nc1ccc(OCC2CCCC2=O)cc1)c1ccccn1	0.1910828025477707	0.1510791366906475	0.12408759124087591	0.1259259259259259	0.19230769230769232	0.09285714285714286
Cc1cc(O)cc2cc(CC(O)CN3CCCC3)cc2c1	0.13636363636363635	0.13846153846153847	0.09230769230769231	0.10236220472440945	0.16260162601626016	0.1015625
CO[C@]1(C2=NCCc3nc4ccccc4[nH]c3c2CN(C)CC1)OC(=O)/C=C\C=C\c1ccccc1	0.1956521739130435	0.14201183431952663	0.08092485549132948	0.08187134502923976	0.19745222929936307	0.06285714285714286
O=C(O)c1sc2ccccc2c1C(=O)c1ccc(Cl)cc1	0.23404255319148937	0.15748031496062992	0.07633587786259542	0.07751937984496124	0.27927927927927926	0.09375
CC(=O)CCC1=C(C)C(=O)O[C@H]1C[C@H]2C(=O)CC2	0.08609271523178808	0.10483870967741936	0.1592920353982301	0.16216216216216217	0.09090909090909091	0.1111111111111111
CC(C)[C@@H](Nc1nc(-c2ccc(F)cc2)c(-c2ccc(F)cc2)n1/C=C/[C@@H](O)C[C@@H](O)CC(=O)O)C(=O)O	0.42207792207792205	0.44360902255639095	0.08139534883720931	0.09523809523809523	0.48412698412698413	0.20915032679738563
Cc1ccc(Cc2nc(N)nc(N)n2)cc1	0.10344827586206896	0.16666666666666666	0.058333333333333334	0.059322033898305086	0.13274336283185842	0.05
CCOC(=O)[C@H](Br)c1ccccc1C(=O)N1CCC[C@H]1C(=O)Nc1ccc(F)cc1	0.267515923566879	0.1780821917808219	0.11409395973154363	0.1310344827586207	0.26515151515151514	0.12244897959183673
C[C@@H]1CC[C@H]([C@](C)([C@@H](O)CC[C@@H](O)CC(=O)[O-])[C@H](O)CC(C)C)[C@H]1O	0.1464968152866242	0.16793893129770993	0.15748031496062992	0.16	0.15625	0.25862068965517243
OC[C@@H]1O[C@H](Nc2cc3c(cc2F)c(=O)c(C(=O)O)cn3-c2ccc(F)cc2F)[C@H](O)[C@@H]1O	0.1781609195402299	0.16339869281045752	0.11688311688311688	0.11842105263157894	0.2013888888888889	0.125
OC[C@@H]1O[C@@H](n2cnc3c(=O)[nH]cnc32)[C@H](O)[C@@H]1O	0.07006369426751592	0.09302325581395349	0.11570247933884298	0.11764705882352941	0.088	0.10743801652892562
C[C@@H]1C[C@](C)(c2ccc(F)cc2)c(-c2ccc(F)cc2)C(=O)O1	0.20134228187919462	0.16923076923076924	0.11450381679389313	0.11627906976744186	0.23529411764705882	0.08208955223880597
CC[C@]1(C)OC(=O)C[C@H]2[C@@H]3CCC4=CC(=O)CC[C@]4(C)[C@H]3CC[C@@]21C	0.05142857142857143	0.07534246575342465	0.16153846153846155	0.1640625	0.05555555555555555	0.0948905109489051
OC[C@H]1O[C@@H](O)[C@H](O[C@H]2O[C@H](CO)[C@@H](O)[C@H]2O)[C@H](O)[C@@H]1O	0.030120481927710843	0.03597122302158273	0.104	0.10569105691056911	0.03731343283582089	0.10483870967741936
CC(C)NC(=O)c1ccc(-c2ccccc2)c(-c2ccc(F)cc2)c(CC[C@@H](O)C[C@@H](O)CC(=O)[O-])n1C(C)C	0.4900662251655629	0.3026315789473684	0.09714285714285714	0.1111111111111111	0.39855072463768115	0.2088607594936709
O=C(CI)Oc1ccc(Cl)cc1	0.1044776119402985	0.1308411214953271	0.09523809523809523	0.0970873786407767	0.13725490196078433	0.08571428571428572
C[C@@H](C[C@@](C(N)=O)c1ccc(F)cc1)Nc1ccc(F)cc1	0.26618705035971224	0.21138211382113822	0.07518796992481203	0.09302325581395349	0.2857142857142857	0.10077519379844961
O=[P@](O)(OC[C@@H]1O[C@H](CO)[C@@H](O)[C@H](O)[C@H]1O)CO	0.04516129032258064	0.046511627906976744	0.11206896551724138	0.11403508771929824	0.04838709677419355	0.13274336283185842
CN1[C@H]2CC[C@@H]1[C@H](OC(C)=O)C[C@@H](c1ccccc1)C2	0.13157894736842105	0.09022556390977443	0.17796610169491525	0.1810344827586207	0.14754098360655737	0.15
Cc1nnc2n1-c1ccc(Cl)cc1C(c1ccccc1)=NC2	0.20134228187919462	0.13432835820895522	0.050359712230215826	0.051094890510948905	0.20491803278688525	0.04316546762589928
CCCCC[C@@H]1CC2=C(CCC(=O)O)C[C@H]2[C@@](C)(C)CCC(=O)O[C@H]1/C=C/C(=O)OC	0.0989010989010989	0.12337662337662338	0.2014388489208633	0.20437956204379562	0.09803921568627451	0.1773049645390071
CCCCCN(CCCCCCCC#N)C(=O)Nc1ccccc1	0.1794871794871795	0.0979020979020979	0.08633093525179857	0.08759124087591241	0.13432835820895522	0.10294117647058823
CCN1Cc2ccccc2C(=O)c2ccccc21	0.21014492753623187	0.12903225806451613	0.08943089430894309	0.09090909090909091	0.22727272727272727	0.07258064516129033
CC(C)(Cc1ccc(O)cc1)C(=O)O	0.14285714285714285	0.1792452830188679	0.1553398058252427	0.11428571428571428	0.18811881188118812	0.12380952380952381
O=C1[C@H]2OC[C@@H](OC(=O)c3ccccc3-c3ccccc32)C[C@H](O)C1	0.18354430379746836	0.11888111888111888	0.16666666666666666	0.16923076923076924	0.183206106870229	0.09285714285714286
CC[C@@]1(O)C(=O)OCc2c1cc1n(c2=O)Cc2cc3ccccc3nc2-1	0.15950920245398773	0.14084507042253522	0.10638297872340426	0.1079136690647482	0.17164179104477612	0.0763888888888889
CCC[C@H]1N(C(=O)[C@H](C)OC(=O)C(C)C)CC1	0.10344827586206896	0.11764705882352941	0.14414414414414414	0.1792452830188679	0.10344827586206896	0.18867924528301888
C[C@H](O)/C=C/[C@@]1(C)C(=O)O[C@H]2[C@@H]3CCC4=CC(=O)CC[C@]4(C)[C@H]3CC[C@]12C	0.06779661016949153	0.11724137931034483	0.1386861313868613	0.15789473684210525	0.0979020979020979	0.10714285714285714
O=C1C=CC(=O)C=C1	0.06201550387596899	0.0784313725490196	0.09473684210526316	0.0967741935483871	0.07142857142857142	0.07291666666666667
C=C1/C(=C/C=C2/CCC[C@]3(C)[C@@H]([C@H](C)CCCC(C)C)CC[C@@H]23)C[C@@H](O)C[C@@H]1O	0.08333333333333333	0.11258278145695365	0.15714285714285714	0.17647058823529413	0.10135135135135136	0.14184397163120568
CC[C@@H]1C(c2ccc(OC)c(OC)c2)C(=O)C(=O)N1	0.09868421052631579	0.12903225806451613	0.13559322033898305	0.13793103448275862	0.11570247933884298	0.11764705882352941
O=C(O)CNC(=O)c1ccccc1	0.208	0.13761467889908258	0.09259259259259259	0.09433962264150944	0.19	0.13592233009708737
O=c1[nH]c(=S)c2ccccc2o1	0.11194029850746269	0.0990990990990991	0.07407407407407407	0.07547169811320754	0.17	0.045454545454545456
C[C@H](C=S=O)[C@@H](Cc1ccccc1)N[C@@H](C)C(=O)N1CCC[C@H]1C(=O)O	0.2064516129032258	0.1678832116788321	0.11594202898550725	0.13432835820895522	0.2109375	0.1590909090909091
C[C@@H](O)/C=C/[C@]1(C)C(=O)O[C@H]2[C@@H]3CCC4=CC(=O)CC[C@]4(C)[C@H]3CC[C@@]21C	0.06779661016949153	0.11724137931034483	0.1386861313868613	0.15789473684210525	0.0979020979020979	0.10714285714285714
CC(C)CCC[C@@H](C)[C@H]1CC[C@@]2(C(C)O)C3=CCC4C(C)(C)[C@@H](O)CC[C@]4(C)C3CC[C@]12C	0.0851063829787234	0.09937888198757763	0.125	0.1342281879194631	0.08860759493670886	0.14864864864864866
CC(=O)c1ccnc(N[S+]([O-])[O-])n1	0.07142857142857142	0.10810810810810811	0.07339449541284404	0.07476635514018691	0.08256880733944955	0.06422018348623854
C[C@H](O)C/C(=N\OC(C)(C)C)C(=O)O	0.10294117647058823	0.1388888888888889	0.125	0.11650485436893204	0.12380952380952381	0.16
C[C@@H]1O[C@@H](O[C@@H]2CC[C@@](C)(O)[C@@H](O)[C@H]2O)[C@H](O)[C@@H](CO)[C@@H]1NC(=O)C(=O)[C@@H](C)c1ccccc1	0.16292134831460675	0.125	0.1917808219178082	0.2112676056338028	0.1513157894736842	0.21830985915492956
C[C@H]1CCC[C@H](C(=O)O)CC1	0.04316546762589928	0.05357142857142857	0.10891089108910891	0.1111111111111111	0.056074766355140186	0.09900990099009901
C[C@]12CC[C@@H]3[C@@H](CCC4=CC(=O)CC[C@@H]43)[C@@H]1CC[C@@H]2O	0.03614457831325301	0.04316546762589928	0.13008130081300814	0.1322314049586777	0.04477611940298507	0.09523809523809523
COc1cc(-c2[o+]c3cc(O)ccc3cc2F)cc(OC)c1OC	0.1375	0.13970588235294118	0.07194244604316546	0.072992700729927	0.15384615384615385	0.06474820143884892
C=C1CC[C@@H](O)[C@]2(C)CC[C@@H](CC[C@@H](O)C[C@@H](O)CC(=O)O)C[C@H]12	0.18421052631578946	0.16793893129770993	0.13953488372093023	0.15079365079365079	0.1746031746031746	0.3394495412844037
C=CCN(/C=C1\CCCNC(=O)C(c2ccc(Cl)cc2)C(=O)OC)C(=O)N(Cc2ccc(Cl)cc2)C1	0.20670391061452514	0.14545454545454545	0.09580838323353294	0.11042944785276074	0.1870967741935484	0.12345679012345678
C=C1[C@@H](O)[C@@H](OC(=O)c2ccc(F)cc2)C[C@H](/C=C/c2c(-c3ccc(F)cc3)nc(N(C)S(C)(=O)=O)nc2C(C)C)C1	0.23655913978494625	0.48175182481751827	0.14534883720930233	0.16071428571428573	0.2611464968152866	0.1329479768786127
C[C@H](CO)[C@H]1C[C@@H]2CC[C@@H]3[C@@H]4CCC5=CC(=O)C=C[C@]5(C)[C@H]4[C@@H](O)C[C@]3(C)[C@]2(C(=O)CO)O1	0.09574468085106383	0.11875	0.2013888888888889	0.22142857142857142	0.10828025477707007	0.18620689655172415
C=C[C@](C)(CCC(=O)O)CC(=O)O	0.1044776119402985	0.11009174311926606	0.10576923076923077	0.08653846153846154	0.10476190476190476	0.14
Cc1ccc(-c2cc(C(F)(F)F)nn2-c2ccc(S(N)(=O)=O)cc2)cc1	0.2	0.1865671641791045	0.0625	0.055944055944055944	0.2125984251968504	0.04827586206896552
CN(C)CCCCSC(=O)c1ccccc1	0.1678832116788321	0.13675213675213677	0.10434782608695652	0.10619469026548672	0.1743119266055046	0.11504424778761062
C[C@@]1(O)OC(=O)[C@H]2C(=O)[C@@H]3C=C[C@H](C)[C@@H](O)C[C@@H]3O[C@H]21	0.06289308176100629	0.07575757575757576	0.20353982300884957	0.2072072072072072	0.0703125	0.17391304347826086
OC[C@H]1O[C@H](OC[C@@H]2O[C@H](CO)[C@@H](O)[C@H]2O)[C@H](O)[C@@H](O)[C@@H]1O	0.03571428571428571	0.035211267605633804	0.11023622047244094	0.112	0.0364963503649635	0.1111111111111111
C/C=C/CC/C=C(\C)C(=O)OC[C@H](C)[C@@H](O)CC(=O)O	0.1506849315068493	0.175	0.0975609756097561	0.11764705882352941	0.1623931623931624	0.21818181818181817
COCCC[C@H](NC(=O)c1ccc(F)cc1)c1ccc(F)cc1	0.25874125874125875	0.1953125	0.09701492537313433	0.10687022900763359	0.26495726495726496	0.10606060606060606
C[C@@H](c1ccccc1)c1ccccc1O	0.234375	0.12931034482758622	0.059322033898305086	0.07894736842105263	0.22330097087378642	0.06896551724137931
O=C1CN[C@H](C(=O)N[C@@H](C(=O)N[C@@H](CCc2ccccc2)C(=O)O)[C@H](O)C(Cc2ccccc2)NCCN(CCCl)CCCl)N1	0.24742268041237114	0.13756613756613756	0.08290155440414508	0.08947368421052632	0.17318435754189945	0.1366120218579235
CCC[C@@H](NC)C(=O)Nc1ccccc1C	0.16911764705882354	0.14782608695652175	0.125	0.13761467889908258	0.18691588785046728	0.13636363636363635
COc1cc(CCNC(=O)c2c(-c3ccc(F)cc3)c(-c3ccc(F)cc3)c(CC[C@@H](O)C[C@@H](O)CC(=O)[O-])n2C(C)C)c1	0.42168674698795183	0.27439024390243905	0.0913978494623656	0.1043956043956044	0.3691275167785235	0.20958083832335328
CC(C)C(=O)Oc1ccccc1C(=O)c1ccc(C(=O)c2ccc(F)cc2)cc1	0.31543624161073824	0.2158273381294964	0.07947019867549669	0.10273972602739725	0.30158730158730157	0.1095890410958904
CNCO[C@]1(CNCN=O)C(C(C)(C)C)C1c1cccc([N+](=O)[O-])c1	0.10240963855421686	0.11428571428571428	0.15384615384615385	0.1297709923664122	0.10218978102189781	0.11194029850746269
O[C@H]1CN[C@H](c2nc3c(cc2F)c(=O)c(C(=O)O)cn3-c2ccc(F)cc2F)C1	0.16071428571428573	0.17482517482517482	0.125	0.1267605633802817	0.18115942028985507	0.1103448275862069
COc1c2c(nc3ccc(OC(=O)N4CCC(N5CCCCC5)CC4)cc13)-c1cc3c(c(=O)n1C2)COC(=O)[C@]3(O)CC	0.10697674418604651	0.12834224598930483	0.11413043478260869	0.11538461538461539	0.11351351351351352	0.0851063829787234
COc1ccc(Br)cc1C(=O)NC1CCN(Cc2ccc(F)cc2)CC1	0.20382165605095542	0.17391304347826086	0.10638297872340426	0.1079136690647482	0.23622047244094488	0.08391608391608392
Cc1cnc(C(C)(C)C)c(O)c1Nc1ccc(F)cc1	0.18181818181818182	0.22413793103448276	0.10569105691056911	0.08064516129032258	0.21238938053097345	0.06299212598425197
CCOc1cc(CCNC(C)=O)ccc1O	0.1276595744680851	0.13793103448275862	0.14545454545454545	0.14814814814814814	0.14414414414414414	0.13636363636363635
CNCc1c(O)c2cc(OC)c(OC)cc2[C@]1(O)C(=O)C(C)C(=O)O	0.15286624203821655	0.17557251908396945	0.11278195488721804	0.13178294573643412	0.15503875968992248	0.15748031496062992
O=C(CC[C@@H](O)CO)NC(=O)[C@H](Cc1ccccc1)c1ccccc1	0.32857142857142857	0.16058394160583941	0.09285714285714286	0.10218978102189781	0.232	0.16030534351145037
CCc1ccc(C[C@@H](N)C(=O)N[C@H]2[C@@H](O)[C@H](n3cnc4c(N(C)C)ncnc43)O[C@@H]2CO)cc1	0.15384615384615385	0.18064516129032257	0.14193548387096774	0.1513157894736842	0.17105263157894737	0.14285714285714285
O=[N+]([O-])c1c(O)cccc1O	0.09090909090909091	0.10377358490566038	0.0673076923076923	0.06862745098039216	0.12	0.06796116504854369
N[C@@H](CC[C@@H](O)C/C=C/C(=O)N1CCC(=O)N(CCCl)CC1)C(=O)O	0.12962962962962962	0.1223021582733813	0.0948905109489051	0.1044776119402985	0.11851851851851852	0.1640625
CN1CCN(CCCN2c3ccccc3Sc3ccc(C(F)(F)F)cc32)CC1	0.16071428571428573	0.11258278145695365	0.087248322147651	0.08108108108108109	0.18115942028985507	0.05921052631578947
COC(=O)C[C@@H]1CC[C@H]2[C@@H]3CCCC4=CC(=O)CC[C@]4(C)[C@H]3CC[C@@]21C	0.056179775280898875	0.07333333333333333	0.14814814814814814	0.15037593984962405	0.061224489795918366	0.11594202898550725
COc1ccc([C@@H]2c3ccccc3CC(=O)O2)cc1	0.1724137931034483	0.1171875	0.11382113821138211	0.11570247933884298	0.22123893805309736	0.07086614173228346
NS(=O)(=O)Nc1ccc(C(=O)c2ccco2)cc1Cl	0.12837837837837837	0.15702479338842976	0.08064516129032258	0.08196721311475409	0.1440677966101695	0.064
CCCCN(CCCC)C(=O)Nc1ccccc1	0.2116788321167883	0.12096774193548387	0.10833333333333334	0.11016949152542373	0.16521739130434782	0.1282051282051282
N[C@H](Cc1ccc(O)c(O)c1)C(=O)O	0.1259259259259259	0.1574074074074074	0.09174311926605505	0.10377358490566038	0.1650485436893204	0.12380952380952381
COC(=O)[C@@]1(O)C[C@H]2[C@@H]3CCC4=CC(=O)CC[C@]4(C)[C@H]3CC[C@@]21C	0.05847953216374269	0.07692307692307693	0.14728682170542637	0.14960629921259844	0.06428571428571428	0.11363636363636363
CNC[C@H](O)c1ccc(O)c(O)c1	0.11940298507462686	0.1388888888888889	0.07339449541284404	0.08490566037735849	0.14563106796116504	0.10476190476190476
C[C@@H](C[C@](C(N)=O)c1ccc(O)c(O)c1)C(=O)N[C@@H](CC(=O)O)C(=O)O	0.18064516129032257	0.2	0.0948905109489051	0.12121212121212122	0.1889763779527559	0.20161290322580644
CC(=O)OC[C@H](CCCC(C)C)C(=O)O	0.14074074074074075	0.13392857142857142	0.11009174311926606	0.13333333333333333	0.11926605504587157	0.2
CC1(C)NC(=O)C(c2ccc(F)cc2)c2cc(N)ccc21	0.19310344827586207	0.18699186991869918	0.07692307692307693	0.078125	0.24778761061946902	0.061068702290076333
COC(=O)CC[C@H](C)[C@@]1(O)CC[C@H]2[C@@H]3CCC4=CC(=O)CC[C@]4(C)[C@H]3C(=O)C[C@@]21C	0.08839779005524862	0.11842105263157894	0.15492957746478872	0.17391304347826086	0.09271523178807947	0.13986013986013987
C1C[C@H]2CN(CCC2)CC(=O)N1CCN1CCN(c2ccccc2)CC1	0.11627906976744186	0.07142857142857142	0.08904109589041095	0.09027777777777778	0.11888111888111888	0.06040268456375839
O=C(CO)[C@H](O)[C@@H](O)[C@H](CO)O[C@@H]1O[C@H](CO)[C@@H](O)[C@H](O)[C@@H]1O	0.08695652173913043	0.0962962962962963	0.11811023622047244	0.12903225806451613	0.1	0.18487394957983194
Cn1c(=O)c2c(ncn2CC2OCCO2)n(C)c1=O	0.07006369426751592	0.08461538461538462	0.10655737704918032	0.10833333333333334	0.07936507936507936	0.072
C/N=C(/N)NC(=O)c1ccccc1	0.16153846153846155	0.09734513274336283	0.07272727272727272	0.07407407407407407	0.1553398058252427	0.08333333333333333
C[C@@H](OC(=O)OC(C)(C)OC(C)=O)C(=O)O	0.08391608391608392	0.11304347826086956	0.11926605504587157	0.1111111111111111	0.07894736842105263	0.1308411214953271
CC[C@@H](F)c1cc(F)ccc1O	0.12213740458015267	0.15384615384615385	0.08571428571428572	0.10891089108910891	0.16161616161616163	0.0970873786407767
O=c1nc[nH]c2c1ncn2[C@H]1CC[C@@H](CO)O1	0.05806451612903226	0.07874015748031496	0.11965811965811966	0.12173913043478261	0.07317073170731707	0.0743801652892562
O=C(O)[C@@H](O)[C@H](O)[C@H](O)C(=O)O	0.11627906976744186	0.125	0.04716981132075472	0.05825242718446602	0.12	0.1702127659574468
CCCCCCCCCC(=O)O	0.08029197080291971	0.08035714285714286	0.08490566037735849	0.08653846153846154	0.08411214953271028	0.12871287128712872
C=C(C)[C@H]1[C@H]2[C@@H]CC3=C4CC[C@@H](O[C@@H]4O[C@@H](C)[C@H](O)[C@H](O[C@H]5[C@H](OC)[C@@H](OC)[C@H]5O)[C@@H](O)[C@H](N)[C@@H]4O)CC[C@]4(C)[C@H]3CC[C@@]21C	0.039301310043668124	0.055	0.13259668508287292	0.12777777777777777	0.04568527918781726	0.10270270270270271
CCCC[C@H](NC(=O)[C@@H](Cc1ccccc1)NC(=O)CN)C(=O)N[C@@H](CCC(=O)O)C(=O)N[C@@H](CCCC(=O)O)C(=O)N[C@@H](CC(=O)O)C(=O)O	0.1712962962962963	0.12437810945273632	0.06796116504854369	0.07389162561576355	0.14507772020725387	0.15263157894736842
O=C1NN(c2ccc(Cl)cc2)C(=O)C(Cl)=C1O	0.1258741258741259	0.1452991452991453	0.07563025210084033	0.07692307692307693	0.15178571428571427	0.058333333333333334
C=C(C)[C@@H](O)CC[C@H](C)[C@H]1CC[C@@]2(C)C3=CC(=O)C=C4C[C@@H](O)CC[C@]4(C)[C@H]3CC[C@@]21C	0.09782608695652174	0.12179487179487179	0.16551724137931034	0.176056338028169	0.1111111111111111	0.1506849315068493
C[C@](Cn1ccnn1)([C@@H](O)CO)c1ccc(F)cc1	0.18309859154929578	0.21551724137931033	0.08870967741935484	0.08130081300813008	0.23636363636363636	0.08943089430894309
CN(CC(=O)NO)c1ccccc1	0.16153846153846155	0.13761467889908258	0.09259259259259259	0.09433962264150944	0.1782178217821782	0.09345794392523364
CNCc1ccc(CS(=O)(=O)NC(=O)NC(=O)CN2CCCCC2)cc1	0.13253012048192772	0.15	0.11510791366906475	0.11678832116788321	0.1223021582733813	0.1079136690647482
NC(=O)[C@H](Cc1ccccc1)NC(=O)O	0.19083969465648856	0.13157894736842105	0.08849557522123894	0.1	0.18095238095238095	0.12962962962962962
[N-]=[N+]=Nc1ccc([N+](=O)[O-])cc1O	0.07142857142857142	0.08849557522123894	0.06363636363636363	0.06481481481481481	0.09259259259259259	0.05454545454545454
O=C(O[C@@H](C(=O)O)[C@H](O)[C@H](O)C(=O)O)c1ccccc1O	0.1888111888111888	0.18181818181818182	0.0873015873015873	0.0975609756097561	0.21052631578947367	0.1826086956521739
C/C(N)=N/CCc1ccc(OC)cc1	0.1079136690647482	0.13392857142857142	0.1	0.10185185185185185	0.14018691588785046	0.09090909090909091
C[C@@]1([C@@H]2CC[C@@H]3CCC3)CC[C@H]2CC[C@@]2(C)[C@H]1CC[C@]2(C)O	0.029239766081871343	0.04195804195804196	0.1171875	0.11904761904761904	0.03597122302158273	0.09230769230769231
CN(CCOc1ccc(C[C@H](Nc2ccccc2C(=O)c2ccccc2)C(=O)O)cc1)c1ccccn1	0.3136094674556213	0.16071428571428573	0.08620689655172414	0.0935672514619883	0.21019108280254778	0.10588235294117647
C[C@@H](N)C(=O)Oc1ccccc1C(=O)c1ccccc1	0.25735294117647056	0.14285714285714285	0.08661417322834646	0.11475409836065574	0.21929824561403508	0.12295081967213115
CC(C)[C@@]1(O)C[C@H]2[C@@H]3CCC4=CC(=O)CCC[C@]4(C)[C@H]3CC[C@@]21C	0.05847953216374269	0.08450704225352113	0.12121212121212122	0.140625	0.07194244604316546	0.09701492537313433
N[C@H]1C=C(CO)[C@@H](O)CC1	0.0364963503649635	0.045454545454545456	0.10101010101010101	0.10309278350515463	0.047619047619047616	0.10204081632653061
CC(C)C[C@@H](c1ccccc1)C(=O)N1CCC[C@H]1C(=O)N[C@@H](CC(=O)O)C(=O)NCC(=O)NCC(=O)O	0.22727272727272727	0.17391304347826086	0.10909090909090909	0.12422360248447205	0.21052631578947367	0.1895424836601307
C[C@@H](O)[C@H]1C(=O)N2C(C(=O)O)=C(S[C@@H]3CN[C@H](C(=O)N(C)C)C3)[C@H](C)[C@H]12	0.10843373493975904	0.145985401459854	0.16153846153846155	0.18253968253968253	0.10948905109489052	0.19047619047619047
COc1ccc([C@H]2COc3ccccc3C2=O)cc1	0.1724137931034483	0.1171875	0.096	0.0975609756097561	0.22123893805309736	0.07086614173228346
ClC1=C(Cl)[C@@]2(Cl)[C@@H]3[C@@H]4C[C@@H]([C@H]5O[C@@H]45)[C@@H]3[C@@]1(Cl)C2(Cl)Cl	0.012195121951219513	0.014598540145985401	0.09016393442622951	0.09166666666666666	0.015151515151515152	0.06451612903225806
O=C(Cc1ccccc1)c1ccccc1O	0.23846153846153847	0.13559322033898305	0.0847457627118644	0.08620689655172414	0.22857142857142856	0.07627118644067797
CCOc1ccccc1N	0.10852713178294573	0.09433962264150944	0.0891089108910891	0.09090909090909091	0.14432989690721648	0.07920792079207921
CCc1ccc(NC(=O)c2ccc(C(=O)OCCN3CCCCC3)cc2)cc1	0.24050632911392406	0.12666666666666668	0.12413793103448276	0.1258741258741259	0.17985611510791366	0.11724137931034483
CCCCCCCC[B-](OO)(O)OC[C@H](N)C(=O)OC[C@H](CO)C(=O)O	0.10119047619047619	0.0896551724137931	0.07801418439716312	0.0948905109489051	0.0851063829787234	0.17054263565891473
C=C(C)c1cc(OC)ccc1O	0.08888888888888889	0.1111111111111111	0.09615384615384616	0.09803921568627451	0.11650485436893204	0.08653846153846154
CC(=O)O[C@@H]1C[C@@]2(C)[C@@H]3C[C@H](C)C4=CC(=O)C=C[C@]4(C)[C@@]3(F)[C@@H](O)C[C@@]21C	0.07471264367816093	0.10344827586206896	0.232	0.22580645161290322	0.08391608391608392	0.17692307692307693
Cc1ccc(/C=C/C(=O)O)cc1	0.12121212121212122	0.18627450980392157	0.09523809523809523	0.0970873786407767	0.1958762886597938	0.09615384615384616
CC1(C)CC[C@@H]2C3=CCC4=CC(=O)C=C[C@]4(C)[C@H]3CC[C@]12C	0.060240963855421686	0.08759124087591241	0.1349206349206349	0.13709677419354838	0.07462686567164178	0.09230769230769231
CC[C@H](CO)NC(=O)[C@@H]1C=C2c3cccc4c3c(cn4C)C[C@H]2N(C)C1	0.14634146341463414	0.15	0.15671641791044777	0.17692307692307693	0.19083969465648856	0.14925373134328357
CO[C@](C)(COC(=O)OC)C(=O)O	0.08029197080291971	0.09009009009009009	0.11650485436893204	0.0970873786407767	0.07407407407407407	0.12871287128712872
CC(C)(O)CCc1ccccc1	0.14728682170542637	0.11009174311926606	0.11650485436893204	0.08653846153846154	0.1717171717171717	0.08571428571428572
CCCCCC[C@@H](CO)CCCCCCCCCC(=O)O	0.0875	0.08088235294117647	0.06818181818181818	0.07751937984496124	0.08396946564885496	0.12903225806451613
CC(C)(C)NC[C@@H](O)COc1nsnc1N1CCOCC1	0.07407407407407407	0.09701492537313433	0.128	0.112	0.08396946564885496	0.09375
OC[C@@H]1O[C@H](O)[C@@H](O[C@H]2O[C@H](CO)[C@@H](O)[C@H]2O)[C@H](O)[C@@H]1O	0.030120481927710843	0.03597122302158273	0.104	0.10569105691056911	0.03731343283582089	0.10483870967741936
O=C1N=C(S)N(CCCl)CC1	0.050724637681159424	0.05357142857142857	0.07692307692307693	0.0784313725490196	0.056074766355140186	0.04716981132075472
CC[C@@H](C)CC/C(C)=C/CC(=O)O	0.12030075187969924	0.12962962962962962	0.10476190476190476	0.14	0.125	0.19791666666666666
COC(=O)[C@@H](NC(=O)c1ccccc1)C(=O)O	0.1925925925925926	0.13559322033898305	0.09401709401709402	0.11504424778761062	0.17272727272727273	0.14414414414414414
CCN(CC)CC[C@]1(O)C(=O)Nc2cccnc21	0.10738255033557047	0.12195121951219512	0.11864406779661017	0.1206896551724138	0.11764705882352941	0.11016949152542373
Fc1cccc(O[C@H](CSC2CCNC2)c2ccc(F)cc2)c1	0.17419354838709677	0.14814814814814814	0.07971014492753623	0.08888888888888889	0.21951219512195122	0.06474820143884892
CC(=O)O[C@@H]1[C@H]2CC[C@@]34[C@H]5C[C@H](C)C[C@H]5C[C@@H]4[C@H](C)[C@@H]3CC[C@@]21C	0.02824858757062147	0.0472972972972973	0.18253968253968253	0.18548387096774194	0.034482758620689655	0.12121212121212122
C=CC(C)(C)c1cccc(Cl)c1	0.08088235294117647	0.10091743119266056	0.09615384615384616	0.06666666666666667	0.11650485436893204	0.056074766355140186
O=C1NC(=O)N(c2ccccc2)c2cc([N+](=O)[O-])ccc2N1	0.18	0.12781954887218044	0.058823529411764705	0.05970149253731343	0.19834710743801653	0.043795620437956206
NCCCC[C@@](N)(Cc1ccc(O)cc1)C(=O)N1CCC[C@H]1C(=O)NCC(=O)NCC(=O)NCC(=O)O	0.13612565445026178	0.1242603550295858	0.10843373493975904	0.10303030303030303	0.12121212121212122	0.12962962962962962
CN(CCc1ccccc1)C(=O)C(CCCNC(=O)c1ccccc1)c1ccccc1	0.3225806451612903	0.1337579617834395	0.08176100628930817	0.08974358974358974	0.19310344827586207	0.11764705882352941
CCC[C@@H](NCC)C(=O)NC(=O)N[C@@H](CC(=O)O)[C@@H](CC(C)C)C(=O)N1CCC[C@H]1C(=O)N[C@@H](CCCCN)C(=O)N[C@@H](Cc1c[nH]cn1)C(=O)N[C@@H]	0.12554112554112554	0.12560386473429952	0.0966183574879227	0.10837438423645321	0.10679611650485436	0.15897435897435896
C=CC(=O)Nc1ccc(OCC(O)CNC(C)C)c(OC)c1	0.16666666666666666	0.1935483870967742	0.11811023622047244	0.13821138211382114	0.19166666666666668	0.1557377049180328
C[C@@H]1O[C@@H](Oc2c(-c3ccc(F)cc3)nc(C(C)C)n2/C=C/[C@@H](O)C[C@@H](O)CC(=O)O)[C@@H](O)[C@H]1O	0.30434782608695654	0.47580645161290325	0.14193548387096774	0.15894039735099338	0.43548387096774194	0.26618705035971224
C[C@@](N)(CO)C(=O)OC[C@H]1CC[C@H]2[C@@H]3CCC4=CC(=O)CC[C@]4(C)[C@H]3CC[C@@]21C	0.06557377049180328	0.08387096774193549	0.18248175182481752	0.15942028985507245	0.07236842105263158	0.1258741258741259
CO[C@H]1[C@H](O)[C@H](C)O[C@H]2[C@@H]3CCC4=CC(=O)CC[C@]4(C)[C@H]3CC[C@@]21C	0.03954802259887006	0.060810810810810814	0.1796875	0.18253968253968253	0.04827586206896552	0.11940298507462686
CCCCC[C@H](/C=C/C=C\CCCCCCC(=O)O)OC(C)=O	0.10493827160493827	0.10948905109489052	0.08955223880597014	0.09923664122137404	0.10526315789473684	0.16
CC1(C)C=C[C@]2(C)CC[C@@]3(C)C4=CC(=O)CC[C@]4(C)[C@@]3(F)[C@@H](O)C[C@@]12C	0.05747126436781609	0.08275862068965517	0.13533834586466165	0.12878787878787878	0.07042253521126761	0.08695652173913043
O=C(O)CCc1ccc(-c2ccccc2)cc1	0.30158730158730157	0.19130434782608696	0.09166666666666666	0.09322033898305085	0.32	0.1016949152542373
OCC1=C[C@@H](N[C@@H]2O[C@H](CO)[C@@H](O)[C@H]2O)[C@H](O)[C@H](O)[C@H]1O	0.049079754601226995	0.051094890510948905	0.12195121951219512	0.12396694214876033	0.05303030303030303	0.12295081967213115
CN(C)CC[C@H](c1ccc(Cl)cc1)c1ccccn1	0.1736111111111111	0.15447154471544716	0.07086614173228346	0.08064516129032258	0.21238938053097345	0.08
O=C1N=C2NC(=O)c3ccccc3C(c3ccccc3)=C(O)N12	0.28368794326241137	0.14925373134328357	0.06474820143884892	0.06569343065693431	0.25210084033613445	0.05
COc1cc(-c2nc(-c3ccccc3)c(-c3ccc(F)cc3)nc2C(C)C)cc(OC)c1OC	0.30246913580246915	0.2689655172413793	0.0658682634730539	0.07317073170731707	0.2695035460992908	0.059880239520958084
CC1=C[C@H](O)[C@H](C)[C@@H](O)[C@H](C)[C@@H]1O[C@]1(C)CC[C@@H]2[C@@H]3CCC4=CC(=O)CC[C@]4(C)[C@@H]3CC[C@@]21C	0.050505050505050504	0.07100591715976332	0.18243243243243243	0.17687074829931973	0.060240963855421686	0.12258064516129032
Cc1c([N+](=O)[O-])c(OCC[N+](=O)[O-])cc(C(F)(F)F)c1OCC[N+]([O-])C	0.08928571428571429	0.09090909090909091	0.08695652173913043	0.08029197080291971	0.08633093525179857	0.07971014492753623
CCCN[C@]1(c2ccc(O)cc2)C[C@H](/C=C/c2c(-c3ccc(F)cc3)nc(N(C)S(C)(=O)=O)nc2C(C)C)C1	0.2542372881355932	0.5	0.11176470588235295	0.11976047904191617	0.2751677852348993	0.09941520467836257
OC[C@H](c1ccc(Cl)c(Cl)c1)c1ccc(Cl)cc1O	0.1360544217687075	0.14754098360655737	0.05511811023622047	0.06451612903225806	0.17391304347826086	0.064
O=C(O)[C@H]1NCCc2cc(OC(F)(F)F)ccc2N1	0.0915032679738562	0.1111111111111111	0.11666666666666667	0.1092436974789916	0.11570247933884298	0.09917355371900827
C[C@@H](N)C(F)(F)[C@H](C(=O)N[C@@H]1CCCN1c2ccccc2)C(=O)c1ccc(C(=O)N[C@@H](CCCC(=O)O)cc1)C(=O)O	0.21693121693121692	0.14689265536723164	0.13872832369942195	0.14705882352941177	0.2	0.15976331360946747
OC[C@H](O)C[C@@H](O)[C@H](O)[C@H](O)CO	0.0962962962962963	0.11009174311926606	0.036036036036036036	0.046296296296296294	0.11538461538461539	0.14
CCCC(=O)O[C@@H](CCC(=O)O)[C@H](CCCNC(=O)C(C)(C)C)[C@@H](O)C(=O)NCc1ccccc1	0.20689655172413793	0.16560509554140126	0.1346153846153846	0.12179487179487179	0.17880794701986755	0.19727891156462585
NC(=O)c1sc(N)cc1O	0.06015037593984962	0.07547169811320754	0.06930693069306931	0.0707070707070707	0.07920792079207921	0.0594059405940594
CC(C)(NC(=O)c1ccc(F)cc1)C(=O)O	0.21705426356589147	0.22641509433962265	0.13761467889908258	0.10909090909090909	0.22549019607843138	0.12844036697247707
CC(=O)N/C(=C\c1ccccc1)C(=O)O	0.18181818181818182	0.13157894736842105	0.08849557522123894	0.09009009009009009	0.18095238095238095	0.11926605504587157
N=[N+]=CC(=O)Cc1ccccc1	0.13740458015267176	0.10909090909090909	0.07407407407407407	0.07547169811320754	0.17	0.07476635514018691
O=[N+]([O-])CCc1ccc(F)cc1	0.14728682170542637	0.18627450980392157	0.07476635514018691	0.0761904761904762	0.1958762886597938	0.06542056074766354
Oc1cc(O)cc(O)c1	0.06923076923076923	0.08737864077669903	0.06	0.061224489795918366	0.09183673469387756	0.07142857142857142
COc1cccc(CNC(=O)c2c(-c3ccccc3)c(-c3ccc(F)cc3)c(CC[C@@H](O)C[C@@H](O)CC(=O)[O-])n2C(C)C)c1	0.5256410256410257	0.2710843373493976	0.09042553191489362	0.10326086956521739	0.4013605442176871	0.20710059171597633
Cc1c(C(=O)O)cccc1C(=O)N1CCC[C@H]1C(=O)NCC(=O)O	0.1464968152866242	0.1417910447761194	0.12213740458015267	0.12403100775193798	0.14728682170542637	0.140625
CC(C)C1=C2[C@H]3CCC4=CC(=O)CC[C@@H]4[C@@]3(C)C[C@@]21CC(=O)CO	0.11042944785276074	0.14074074074074075	0.14728682170542637	0.168	0.12030075187969924	0.13076923076923078
COc1cc2oc3ccccc3c(=O)c2c(OC)c1OC	0.14473684210526316	0.12213740458015267	0.09302325581395349	0.09448818897637795	0.18333333333333332	0.06870229007633588
CCC[C@H](C(=O)c1ccc(O)cc1)c1ccc(O)cc1	0.2127659574468085	0.17073170731707318	0.104	0.11475409836065574	0.24107142857142858	0.12295081967213115
CO[C@@]1(NC(=O)CSCC#N)C(=O)N2C(C(=O)O)=C(CSc3nnnn3C)CS[C@@H]21	0.10614525139664804	0.11038961038961038	0.10738255033557047	0.10884353741496598	0.09210526315789473	0.11564625850340136
C=CCOc1cc(CC2CNC(=O)N2)ccc1OC	0.08333333333333333	0.109375	0.10569105691056911	0.10743801652892562	0.11382113821138211	0.08870967741935484
COC(=O)/C(C)=C\CCC[C@]1(C)[C@@H]2CC[C@@]2(C)[C@H]3CCC[C@@]2(C)[C@H]3CC[C@@]21C	0.04918032786885246	0.06451612903225806	0.1276595744680851	0.12142857142857143	0.05263157894736842	0.1048951048951049
C[C@H](C(=O)O)c1cccc(C(=O)c2ccccc2)c1	0.2537313432835821	0.1652892561983471	0.08870967741935484	0.10833333333333334	0.24770642201834864	0.12605042016806722
Oc1c(Br)cc(/C=C/c2ccc(Cl)cc2)cc1O	0.12244897959183673	0.15966386554621848	0.047619047619047616	0.04838709677419355	0.1875	0.048
CC1=C2C=C3C(=O)CC[C@@]3(C)[C@@]2(C)CCC1=O	0.06622516556291391	0.08943089430894309	0.10344827586206896	0.10526315789473684	0.075	0.06722689075630252
CCC[C@@H](CCO)SCC(=O)[O-]	0.08088235294117647	0.07142857142857142	0.08571428571428572	0.09803921568627451	0.07476635514018691	0.13
O=S(=O)(Cl)c1ccc(C2=C(Cl)C2=O)cc1	0.14925373134328357	0.20952380952380953	0.07079646017699115	0.07207207207207207	0.18446601941747573	0.05263157894736842
COC(=O)[C@@]1(c2ccc(OC)cc2)OC(=O)[C@H]1C[C@H](OC(=O)C(C)C)[C@@](C)(OC(=O)c1ccccc1)C(=O)O[C@@H](C)C	0.20526315789473684	0.15428571428571428	0.12643678160919541	0.12138728323699421	0.20121951219512196	0.1206896551724138
C[C@@H]([C@@H]1CC[C@H]2[C@H]3[C@@H]4CCC5=CC(=O)CC[C@]5(C)C3)[C@@H](O)[C@]4(C)CC[C@]2(C)[C@H]1C	0.03723404255319149	0.05660377358490566	0.17391304347826086	0.1678832116788321	0.04487179487179487	0.10273972602739725
COc1ccc(O)cc1C(=O)NCCc1ccc(S(=O)(=O)NC2CCCCC2)cc1	0.16279069767441862	0.16891891891891891	0.12080536912751678	0.12244897959183673	0.17482517482517482	0.09933774834437085
CN[C@H]1C[C@@H](N)[C@H](O[C@H]2O[C@H](C(=O)N)[C@H](O)[C@H]2O)[C@H](O)[C@@H]1C(=O)O	0.07228915662650602	0.06338028169014084	0.14173228346456693	0.144	0.057971014492753624	0.17073170731707318
CO[C@H]1O[C@H](CO)[C@@H](O[C@H]2C[C@@](C)(O)[C@H](OC(=O)CCCCCCCCN)C2)[C@H](O)[C@@H](O)[C@@H]1O	0.061224489795918366	0.05847953216374269	0.1513157894736842	0.15333333333333332	0.060240963855421686	0.16
Cc1ccccc1SC1CCN(C(=O)C(C)C)CC1	0.14285714285714285	0.13709677419354838	0.125	0.14655172413793102	0.1826086956521739	0.11666666666666667
CC(C)c1nc(-c2ccc(F)cc2)cc(-c2ccc(F)cc2)c1/C=C/[C@@H]1C[C@@H](O)CC(=O)O1	0.2606060606060606	0.28368794326241137	0.15894039735099338	0.17687074829931973	0.2846715328467153	0.09433962264150944
CC(C)(O)[C@@H](CCCc1ccccc1)C(=O)N1CCC[C@H]1C(=O)N[C@@H](CCC(=O)O)C(=O)NCC(=O)O	0.2	0.13855421686746988	0.12962962962962962	0.11728395061728394	0.17197452229299362	0.17419354838709677
CC(=O)Oc1ccccc1C(=O)O	0.16279069767441862	0.1388888888888889	0.11428571428571428	0.11650485436893204	0.18	0.13725490196078433
c1c[nH]c(CN2CCCC2)n1	0.03496503496503497	0.04310344827586207	0.06481481481481481	0.0660377358490566	0.04504504504504504	0.045871559633027525
COc1ccnc(C[S@@](=O)c2ccc(N)cc2)c1OC	0.13245033112582782	0.14285714285714285	0.078125	0.07936507936507936	0.16806722689075632	0.0703125
S=C=Nc1cccc2ccccc12	0.1417910447761194	0.09565217391304348	0.043478260869565216	0.04424778761061947	0.19801980198019803	0.034782608695652174
O=c1ccn([C@@H]2O[C@H](CO)[C@@H](O)[C@H]2O)c(=O)[nH]1	0.08053691275167785	0.08943089430894309	0.13274336283185842	0.13513513513513514	0.09322033898305085	0.12389380530973451
OCCCc1ccc(O)cc1	0.11450381679389313	0.13333333333333333	0.08653846153846154	0.08823529411764706	0.14	0.08737864077669903
CN[C@H](C)[C@H](O)c1ccc(O)cc1	0.1450381679389313	0.17142857142857143	0.07339449541284404	0.09523809523809523	0.18	0.11538461538461539
CC(=O)c1nc2ccccc2o1	0.12878787878787878	0.14018691588785046	0.09433962264150944	0.09615384615384616	0.17	0.07476635514018691
CS(=O)(=O)Nc1ccc([N+](=O)[O-])cc1Oc1ccccc1	0.17687074829931973	0.15873015873015872	0.06870229007633588	0.06976744186046512	0.18487394957983194	0.061068702290076333
CC(C)=CC/C=C(\C)C(=O)O[C@H]1C[C@@H](C)C=C2C=C[C@H](C)[C@H](CC[C@@H]3C[C@@H](O)CC(=O)O3)[C@H](C)C[C@@]21C	0.08	0.10526315789473684	0.5	0.49586776859504134	0.08875739644970414	0.23809523809523808
N#Cc1nc2ccccc2n1CN(Cc1ccc(OCC(=O)O)cc1)C(=O)c1ccccc1O	0.30864197530864196	0.17088607594936708	0.08484848484848485	0.08588957055214724	0.25	0.1125
CCCCCCCCC#CC#C/C=C\CCCC(=O)O	0.06832298136645963	0.08208955223880597	0.06923076923076923	0.0703125	0.08527131782945736	0.104
C[C@@H]1O[C@H](OCc2cc(F)ccc2)[C@H](O)[C@@H](O)[C@@H]1O	0.11333333333333333	0.12903225806451613	0.1452991452991453	0.14782608695652175	0.1440677966101695	0.14655172413793102
O=C(N/N=C/C(=O)c1ccc([N+](=O)[O-])o1)c1cc([N+](=O)[O-])cc([N+](=O)[O-])c1O	0.1242603550295858	0.13194444444444445	0.07534246575342465	0.0763888888888889	0.12056737588652482	0.07586206896551724
CCCCCCOC(C)=O	0.06766917293233082	0.06481481481481481	0.10101010101010101	0.10309278350515463	0.06796116504854369	0.125
COC1=C[C@H](C)[C@H]2C[C@@H]3CCC4=CC(=O)CC[C@]43[C@H](C)[C@H]21	0.04819277108433735	0.06521739130434782	0.20512820512820512	0.20869565217391303	0.05970149253731343	0.15702479338842976
CC(C)c1c(/C=C/[C@@H](O)C[C@@H](O)CC(=O)[O-])c(-c2ccc(F)cc2)cn1-c1ccccc1	0.42657342657342656	0.43902439024390244	0.08227848101265822	0.09740259740259741	0.5636363636363636	0.1564625850340136
Oc1ccc([C@H](O)C[C@@H](O)CC(=O)[O-])cc1O	0.17647058823529413	0.22018348623853212	0.09482758620689655	0.10619469026548672	0.23076923076923078	0.2
CCC(=O)SCCN(C)CCOC(=O)C(C)C	0.10344827586206896	0.1271186440677966	0.11403508771929824	0.14678899082568808	0.0847457627118644	0.17757009345794392
C[C@H]1NC(=O)CN1C(=O)[C@@H](CCc1ccccc1)NC(=O)Cc1ccccc1	0.28289473684210525	0.13513513513513514	0.11724137931034483	0.1267605633802817	0.19852941176470587	0.13380281690140844
CC(C)(C)NCC(O)c1ccc(O)c(CO)c1	0.1267605633802817	0.1565217391304348	0.12389380530973451	0.10619469026548672	0.15315315315315314	0.125
N[C@@H](CCCCNC(=O)[C@@H]1CCCN1C(=O)[C@H](Cc1ccccc1)NC(=O)CN)C(=O)NCC(=O)NCC(=O)O	0.16494845360824742	0.10555555555555556	0.0903954802259887	0.09770114942528736	0.13450292397660818	0.13609467455621302
COc1cc([C@@H](O)[C@H](N)CO[C@H]2O[C@H](C)[C@@H](O)[C@H](O)[C@H]2O[C@@H]2O[C@H](C)[C@@H](O)[C@H](O)[C@H]2O)cc(O)c1O	0.07653061224489796	0.09523809523809523	0.1337579617834395	0.14285714285714285	0.09146341463414634	0.14193548387096774
CO[C@@H]1[C@H](O)[C@@H](OC)[C@H](O[C@H]2O[C@H](C)[C@@H](O[C@H]3OC[C@@](C)(O)[C@H](OC(=O)[C@H](O)CC(=O)O)[C@H]3O)[C@@H](CO)[C@@H](O)[C@H]2O)C[C@@H]1O	0.0892018779342723	0.10215053763440861	0.16374269005847952	0.17964071856287425	0.08695652173913043	0.2147239263803681
CC(C)[C@@H]1Oc2c(O[C@H]3C[C@H](O)C[C@H](O)[C@@H]3C)c(-c3ccc(F)cc3)c(C(=O)Oc3ccccc3)c2c1OC	0.2727272727272727	0.21604938271604937	0.17901234567901234	0.1962025316455696	0.28859060402684567	0.15151515151515152
CCCCC[C@@H](O)CC(=O)Nc1ccccc1C(=O)OCC(O)C(=O)O	0.24	0.19548872180451127	0.11678832116788321	0.12686567164179105	0.2222222222222222	0.23577235772357724
O=C(c1cc(F)ccc1F)N1CCCC(Cc2ccccc2)CC1	0.20261437908496732	0.145985401459854	0.09420289855072464	0.09558823529411764	0.23577235772357724	0.07142857142857142
CCOC(=O)CCc1ccc(N)cc1	0.12408759124087591	0.14414414414414414	0.1308411214953271	0.13333333333333333	0.1509433962264151	0.12149532710280374
C[C@H](N[C@@H](CCc1ccccc1)C(=O)O)[C@H]1CCC[C@H]2[C@@H]3C[C@H](O)C[C@@H]4C[C@@H](O)CC[C@]4(C)[C@H]3CC[C@]12C	0.15625	0.12716763005780346	0.16666666666666666	0.18354430379746836	0.15853658536585366	0.175
C[C@@H]1CC(=O)c2c(O)cc(O)cc2CC(=O)CCC1	0.0915032679738562	0.10236220472440945	0.12605042016806722	0.1282051282051282	0.10655737704918032	0.09016393442622951
Clc1ccc(-c2ccccc2Cl)c(Cl)c1O	0.15217391304347827	0.1282051282051282	0.05	0.05084745762711865	0.19811320754716982	0.041666666666666664
C[C@H]1CC[C@@H](C)N1CCc1ccccc1	0.14492753623188406	0.09166666666666666	0.12612612612612611	0.12844036697247707	0.1559633027522936	0.10714285714285714
CCCCCOc1ccc(OCC(=O)OCCN(C)CC)cc1	0.11801242236024845	0.15037593984962405	0.12213740458015267	0.12403100775193798	0.1297709923664122	0.13178294573643412
CC1(C)[C@@H](C(=O)O)N2C(=O)C[C@H]2S1(=O)=O	0.06993006993006994	0.08620689655172414	0.12149532710280374	0.12380952380952381	0.08035714285714286	0.11214953271028037
CCC[C@H]1O[C@H]2CC(=O)[C@@]3(C)[C@H](C)C[C@@]2(C)[C@H]1C4=CC(=O)CC[C@]4(C)[C@H]2CC[C@@]1(C)[C@H]3CC[C@@]21C	0.04975124378109453	0.06976744186046512	0.17880794701986755	0.17333333333333334	0.052941176470588235	0.11320754716981132
CC1=C[C@](C)(O)CC2=C[C@@H]3CCC4=CC(=O)CC[C@]4(C)[C@H]3CC[C@@]21C	0.06358381502890173	0.09027777777777778	0.13533834586466165	0.13740458015267176	0.07801418439716312	0.0948905109489051
CCCSc1ccc(C(=O)OCCN(CC)CC)cc1N	0.10897435897435898	0.13178294573643412	0.12903225806451613	0.13114754098360656	0.11904761904761904	0.13934426229508196
C=C(CC(C)C)C(=O)OC[C@H]1C[C@@H](C)C=C2C=C[C@H](C)[C@H](CC[C@@H]3C[C@@H](O)CC(=O)O3)C21	0.11538461538461539	0.1282051282051282	0.6190476190476191	0.6633663366336634	0.11038961038961038	0.3412698412698413
Cc1ccnc(N/C=C/[C@@H](O)C[C@@H](O)CC(=O)O)c1Cc1ccc(F)cc1	0.3103448275862069	0.4051724137931034	0.09027777777777778	0.09929078014184398	0.44954128440366975	0.2
CC(C)(O)C[C@](C)(CCCCO)C(=O)O	0.09285714285714286	0.10526315789473684	0.12149532710280374	0.09259259259259259	0.1	0.14423076923076922
Nc1ccccc1Oc1ccccc1	0.2	0.09322033898305085	0.05128205128205128	0.05217391304347826	0.18095238095238095	0.042735042735042736
CCC/C=C1\OC(=O)C(S(=O)(=O)NC(=O)NC(C)=O)c2ccccc21	0.15822784810126583	0.17293233082706766	0.12781954887218044	0.1297709923664122	0.17054263565891473	0.12030075187969924
CCCC[C@H](C)C[C@H](O)CCCCCCCC(=O)O	0.14383561643835616	0.13821138211382114	0.08064516129032258	0.1	0.1440677966101695	0.20909090909090908
CC(C)CCOC(=O)C(c1ccccc1)c1ccccc1	0.2962962962962963	0.16535433070866143	0.10077519379844961	0.12903225806451613	0.2543859649122807	0.13709677419354838
C[S@](=O)C[C@H](NC(=O)[C@@H](CCc1ccccc1)NC(=O)[C@@H](Cc1ccccc1)C(=O)N[C@@H](CC(=O)O)C(=O)O)C(C)C	0.2994350282485876	0.18023255813953487	0.08839779005524862	0.1016949152542373	0.2222222222222222	0.17365269461077845
CC[C@@]1(C)OC(=O)[C@@H](NC(=O)[C@@H]2C[C@H](O)[C@@H](O)[C@H](C)O2)c2ccccc21	0.1411042944785276	0.1357142857142857	0.2047244094488189	0.208	0.15789473684210525	0.1875
COc1ccc(C[C@@H](N)C(=O)N[C@H]2[C@@H](O)[C@H](n3cnc4c(N(C)C)ncnc43)O[C@@H]2CO)cc1	0.14754098360655737	0.18064516129032257	0.1346153846153846	0.1437908496732026	0.17105263157894737	0.13548387096774195
CC(C)=CC[C@@H](/C(C)=C/C(C)=C/C(C)=C/C(C)=C/C(=O)O)C(C)(C)O	0.06547619047619048	0.10144927536231885	0.09774436090225563	0.07462686567164178	0.08888888888888889	0.09022556390977443
CNC(=O)[C@H](CCc1ccccc1)NC(=O)c1ccc(F)cc1	0.31386861313868614	0.1953125	0.08888888888888889	0.09848484848484848	0.2982456140350877	0.11450381679389313
COc1ccc2cc(CCC(C)=O)ccc2c1	0.14788732394366197	0.1623931623931624	0.1111111111111111	0.11304347826086956	0.19090909090909092	0.10256410256410256
OC[C@@H]1O[C@H](OC[C@@H]2O[C@H](CO)[C@@H](O)[C@H]2O)[C@H](O)[C@@H]1O	0.03680981595092025	0.0364963503649635	0.11475409836065574	0.11666666666666667	0.03787878787878788	0.11570247933884298
CC[C@H](C(C)C)[C@H](O)[C@H](C)c1ccccc1	0.1791044776119403	0.16964285714285715	0.09649122807017543	0.12844036697247707	0.21153846153846154	0.14814814814814814
C=CCS[S@](=O)CCc1ccccc1N	0.11347517730496454	0.1016949152542373	0.0782608695652174	0.07964601769911504	0.14678899082568808	0.06956521739130435
COc1ccc(C[C@@H]2NC[C@H](O)[C@H]2OC(C)=O)cc1	0.11258278145695365	0.13709677419354838	0.16379310344827586	0.16666666666666666	0.14285714285714285	0.15517241379310345
CC(C)n1c(CC[C@@H](O)C[C@@H](O)CC(=O)[O-])c(-c2ccc(F)cc2)c(-c2ccccc2)c1C(=O)Nc1ccc(S(N)(=O)=O)cc1	0.551948051948052	0.2926829268292683	0.07853403141361257	0.09090909090909091	0.39864864864864863	0.18497109826589594
COc1cc(Cc2nc(N)nc(N)c2Sc2ccc(N(C)C)nc2)cc(OC)c1O	0.10614525139664804	0.16326530612244897	0.0784313725490196	0.07947019867549669	0.11409395973154363	0.06493506493506493
O=c1ccc2ccccc2o1	0.13953488372093023	0.1111111111111111	0.07547169811320754	0.07692307692307693	0.18556701030927836	0.046296296296296294
CCOc1cc(C=O)ccc1OC(=O)C(C)C	0.1258741258741259	0.17543859649122806	0.13274336283185842	0.16666666666666666	0.16216216216216217	0.15454545454545454
CC(C)(C(=O)c1cccnc1)c1cccnc1	0.13194444444444445	0.12396694214876033	0.1111111111111111	0.0847457627118644	0.16964285714285715	0.075
CCc1cc(S(C)(=O)Nc2ccccc2)nc(-c2ccc(F)cc2)c1/C=C/[C@@H]1C[C@@H](OCc2ccccc2)CC(OCC(=O)O)CC(=O)O1	0.35638297872340424	0.2391304347826087	0.16230366492146597	0.164021164021164	0.2598870056497175	0.11616161616161616
C[C@@H](CO)[N+](=O)[O-].C[C@H](O)CC(O)OC	0.11764705882352941	0.1574074074074074	0.07207207207207207	0.09345794392523364	0.15384615384615385	0.16831683168316833
CC1=C(CCO[P@](=O)(O)OCC1)C(=O)O	0.06896551724137931	0.0847457627118644	0.10909090909090909	0.1111111111111111	0.07894736842105263	0.09009009009009009
NC(N)=C/C=N\C(=O)N[C@H](Cc1ccccc1)C(=O)N1CCC[C@H]1C(=O)N[C@@H](CCC(=O)O)C(=O)N[C@H](CCC(=O)O)C(=O)O	0.1724137931034483	0.12834224598930483	0.08465608465608465	0.0913978494623656	0.15730337078651685	0.14606741573033707
C/C(=C\CNc1ccc(OCC(=O)O)cc1)CCc1cccc(OC)c1	0.21935483870967742	0.16546762589928057	0.10638297872340426	0.1079136690647482	0.23622047244094488	0.13138686131386862
Cc1[nH]c(/C=C2\C(=O)Nc3ccccc3C2C)cc1OC	0.13725490196078433	0.13076923076923078	0.1015625	0.10317460317460317	0.17355371900826447	0.08527131782945736
C[C@H](N)[C@@H]1N=CC[C@H](Cc2ccccc2)c(-c2ccccc2)N1CCO	0.25	0.11643835616438356	0.0979020979020979	0.11510791366906475	0.18796992481203006	0.10638297872340426
CC[C@H](C)[C@H](NC(=O)[C@@H](N)CC(C)C)C(=O)N[C@@H](CC(C)C)C(=O)N1CCC[C@H]1C(=O)N[C@@H](CCCCN)C(=O)N[C@@H](Cc1c[nH]cn1)C(=O)N[C@@H]	0.10344827586206896	0.10096153846153846	0.09852216748768473	0.11055276381909548	0.0821256038647343	0.13846153846153847
CC(=O)N[C@H]1C[C@H]2C[C@H]3CCC4=CC(=O)CCC4=C3[C@@H](c3ccc(N(C)C)cc3)C[C@@]21C	0.12021857923497267	0.15584415584415584	0.15436241610738255	0.1564625850340136	0.13071895424836602	0.11038961038961038
C=C(CCCCC(=O)O)CCCC(=O)O	0.09929078014184398	0.0847457627118644	0.07017543859649122	0.07142857142857142	0.07894736842105263	0.14150943396226415
O=C1[C@@H](O)N=C(c2ccc(F)cc2)c2cc(N3CCNCC3)c(F)cc21	0.18867924528301888	0.19117647058823528	0.09090909090909091	0.09219858156028368	0.21705426356589147	0.06164383561643835
CCN(CCNC(=O)c1ccc(Cl)cc1)c1ccc(-c2ccc(F)cc2)cc1	0.3	0.21739130434782608	0.087248322147651	0.08843537414965986	0.2734375	0.08053691275167785
COc1cc(CC[C@@H](N)C(=O)N[C@H]2[C@@H](O)[C@H](n3cnc4c(N(C)C)ncnc43)O[C@@H]2CO)cc(OC)c1O	0.13402061855670103	0.16265060240963855	0.1402439024390244	0.14906832298136646	0.13253012048192772	0.14814814814814814
COc1ccc(OCC(CN)CCC(O)OC)cc1Oc1ccccc1O	0.20125786163522014	0.15492957746478872	0.0821917808219178	0.09090909090909091	0.2230769230769231	0.12142857142857143
O=C(O)[C@H]1CCC2=CC(=O)C=C[C@H]2[C@H]3CC[C@@]31C(=O)O	0.08974358974358974	0.1	0.16101694915254236	0.16379310344827586	0.08661417322834646	0.1623931623931624
CCCSC[C@@H](NC(=O)Cc1ccc(F)cc1)C(=O)N1CCC[C@H]1C(=O)OC(C)(C)CC	0.18023255813953487	0.1891891891891892	0.18055555555555555	0.15862068965517243	0.17123287671232876	0.15753424657534246
CO[C@@H]1c2cc(C(=O)OC)ccc2C(=O)c2ccccc21	0.1836734693877551	0.15748031496062992	0.11023622047244094	0.112	0.22413793103448276	0.09375
COc1ccc(Nc2ccccc2C(=O)O)cc1O	0.20863309352517986	0.1652892561983471	0.08870967741935484	0.09016393442622951	0.24770642201834864	0.09836065573770492
C=CCOc1ccc2c(c1)C(=O)c1ccc(C)cc1C2=O	0.14473684210526316	0.1484375	0.08461538461538462	0.0859375	0.16393442622950818	0.06870229007633588
CCCCCCCCC(=O)O	0.08208955223880597	0.08256880733944955	0.08737864077669903	0.0891089108910891	0.08653846153846154	0.1326530612244898
NC(=O)CCOCCOC(=O)CC(=O)O	0.09154929577464789	0.0847457627118644	0.07964601769911504	0.08108108108108109	0.06956521739130435	0.14150943396226415
Cc1[nH]c2ccc(OC(OC(C)=O)C(C)C)cc2c1CN3CCC(O)CC3	0.13095238095238096	0.16428571428571428	0.15441176470588236	0.17424242424242425	0.17037037037037037	0.1386861313868613
COc1cc(C)c(-c2cc(-c3ccc(F)cc3)c(/C=C/[C@@H]3C[C@@H](O)CC(=O)O3)c(C(C)C)n2)cc1	0.22413793103448276	0.2916666666666667	0.17647058823529413	0.19463087248322147	0.2746478873239437	0.10493827160493827
CC/C=C/C[C@@H]1C[C@H](O)C[C@@H]1CC[C@@](C)(O)[C@H](O)C(=O)O	0.09615384615384616	0.11627906976744186	0.1896551724137931	0.1826086956521739	0.12096774193548387	0.21238938053097345
C#CCN(Cc1ccccc1)C(=O)O	0.15789473684210525	0.13392857142857142	0.09009009009009009	0.09174311926605505	0.18446601941747573	0.10091743119266056
COC(F)(F)C(C)(C)S	0.022556390977443608	0.0380952380952381	0.07291666666666667	0.041237113402061855	0.0297029702970297	0.04081632653061224
CC(=O)COC(CCn1cnc2cnc(N)nc21)COC(C)=O	0.13291139240506328	0.1259259259259259	0.10606060606060606	0.11627906976744186	0.10526315789473684	0.14173228346456693
CC(C)=CCC1(C(=O)NCC(=O)O)CC1	0.1	0.10434782608695652	0.1	0.10185185185185185	0.0990990990990991	0.1320754716981132
C=C1[C@@H](O)C[C@H]([C@@]2(C)[C@@H]3CC[C@@]2(C)CC[C@@]3(C)[C@H]2CC[C@@]12CO)[C@@H](O)CO	0.056179775280898875	0.07333333333333333	0.11510791366906475	0.125	0.0684931506849315	0.14074074074074075
O=c1ccoc2c(-c3ccc(F)cc3)cccc12	0.2462686567164179	0.20689655172413793	0.06349206349206349	0.06451612903225806	0.3235294117647059	0.0390625
N#Cc1ccc(COc2ccc(C(=O)O)cc2)cc1	0.18181818181818182	0.14516129032258066	0.088	0.08943089430894309	0.21238938053097345	0.08870967741935484
C=C[C@H](O)C#CCCCCCC(=O)O	0.09285714285714286	0.10526315789473684	0.061946902654867256	0.07272727272727272	0.11009174311926606	0.13333333333333333
CO[C@H]1c2c(C)c(OC)cc(OC)c2cc(CCC(=O)O)cc1C	0.125	0.1590909090909091	0.13953488372093023	0.1328125	0.14728682170542637	0.13178294573643412
CSCC[C@@H](NC(=O)[C@@H](Cc1ccccc1)NC(=O)[C@@H](N)Cc1ccccc1)C(=O)N[C@@H](CC(=O)O)C(=O)O	0.28901734104046245	0.15976331360946747	0.07954545454545454	0.08670520231213873	0.2088607594936709	0.15950920245398773
CN1C(=O)[C@@H](CC(=O)Nc2cccnc2)c2ccccc21	0.2152777777777778	0.13846153846153847	0.10077519379844961	0.10236220472440945	0.211864406779661	0.08461538461538462
CS(=O)(=O)CCCCCOS(C)(=O)=O	0.055944055944055944	0.09734513274336283	0.07272727272727272	0.07407407407407407	0.043859649122807015	0.09345794392523364
CN1CCN(c2nc3c(cc2F)c(=O)c(C(=O)O)cn3-c2ccc(F)cc2F)C1	0.16071428571428573	0.17482517482517482	0.10204081632653061	0.10344827586206896	0.18115942028985507	0.08053691275167785
CC(=O)O[C@@]1(C(C)=O)CC[C@H]2[C@@H]3C=C(Cl)C4=CC(=O)[C@@H]5C[C@@H]5[C@]4(C)[C@H]3CC[C@@]21C	0.0718232044198895	0.0915032679738562	0.17518248175182483	0.17777777777777778	0.06578947368421052	0.1510791366906475
Cc1ccc(-c2oc3cc(O)ccc3c(=O)c2OCCN(C)C)cc1	0.1935483870967742	0.19696969696969696	0.10948905109489052	0.1111111111111111	0.23387096774193547	0.08633093525179857
O=C(O)[C@H](O)[C@@H](O)[C@H](O)[C@@H](O[C@H]1[C@@H](O)[C@@H](O)[C@@H]1O)c1ccccc1O	0.15286624203821655	0.14925373134328357	0.11278195488721804	0.12307692307692308	0.192	0.18548387096774194
Oc1ccc2c3c1O[C@H]1[C@@H](O)CC[C@@]4(O)[C@@H](C2)N(CC2CCC2)CC[C@]314	0.07386363636363637	0.08	0.1223021582733813	0.12408759124087591	0.09027777777777778	0.09154929577464789
CCCOC(=O)c1ccc(OCC(O)CNC(C)C)cc1	0.18493150684931506	0.2066115702479339	0.13821138211382114	0.15966386554621848	0.20512820512820512	0.18803418803418803
CCOC(=O)NC(=O)c1ccc(/C=N/c2ccc(OC)c(C)c2)cc1	0.1858974358974359	0.16176470588235295	0.10948905109489052	0.1111111111111111	0.1953125	0.11851851851851852
OC[C@H]1O[C@H](S)[C@H](O)[C@@H](O[C@H]2O[C@H](CO)[C@@H](O)[C@H](O)[C@H]2O)[C@H](O)[C@@H]1O	0.028409090909090908	0.03355704697986577	0.0962962962962963	0.09774436090225563	0.034722222222222224	0.09701492537313433
C=C(C(=O)OCC(C)C)C(=O)O	0.10687022900763359	0.11320754716981132	0.08737864077669903	0.1111111111111111	0.10784313725490197	0.14432989690721648
O=C(O)CCCC[C@H]1CCSS1	0.07194244604316546	0.07017543859649122	0.10476190476190476	0.10679611650485436	0.07339449541284404	0.12745098039215685
CC(=O)NCCc1cccc(O)c1	0.12686567164179105	0.13761467889908258	0.11320754716981132	0.11538461538461539	0.1553398058252427	0.10377358490566038
c1ccc(-c2nsc(S(N)(=O)=O)c2-c2cccc(NC(=O)CC(=O)O)c2)cc1	0.30405405405405406	0.22058823529411764	0.0738255033557047	0.07482993197278912	0.23846153846153847	0.09655172413793103
Cc1ccccc1Sc1ccc(C(=O)O)cc1	0.2074074074074074	0.15254237288135594	0.08333333333333333	0.0847457627118644	0.27184466019417475	0.08403361344537816
c1csc(-c2csc(Nc3ccccc3)n2)c1	0.19424460431654678	0.10317460317460317	0.0390625	0.03968253968253968	0.16521739130434782	0.03125
N#CC1=C(N)Oc2ccc(Cl)cc21	0.07092198581560284	0.08771929824561403	0.05357142857142857	0.05454545454545454	0.10185185185185185	0.035398230088495575
CC(C)(C)NC(=O)[C@@H]1CN(Cc2cccnc2)CCN1C[C@@H](O)C[C@@H](Cc1ccccc1)C(=O)N[C@H]1c2ccccc2C[C@H]1O	0.2857142857142857	0.15508021390374332	0.14754098360655737	0.1366120218579235	0.2057142857142857	0.16111111111111112
O=C(/C=C\c1ccccc1)O	0.14960629921259844	0.14423076923076922	0.0761904761904762	0.07766990291262135	0.2127659574468085	0.08737864077669903
Cc1cccc(O)c1NC(=O)C(C)N	0.14285714285714285	0.14678899082568808	0.10185185185185185	0.125	0.1650485436893204	0.11320754716981132
CC(C)CCC[C@H](C)[C@H]1CC[C@@]2(C(C)O)C3=CCC4C(C)(C)[C@@H](O)CC[C@]4(C)C3CC[C@]12C	0.0851063829787234	0.09937888198757763	0.125	0.1342281879194631	0.08860759493670886	0.14864864864864866
CC[C@@H](C#CC#C/C=C/C=C/CCC(C)C)OC(C)=O	0.08280254777070063	0.1171875	0.096	0.125	0.104	0.13333333333333333
CC(=O)O[C@]1(C(C)=O)CC[C@H]2[C@@H]3C=C(Cl)C4=CC(=O)[C@@H]5C[C@@H]5[C@]4(C)[C@H]3CC[C@@]21C	0.0718232044198895	0.0915032679738562	0.17518248175182483	0.17777777777777778	0.06578947368421052	0.1510791366906475
COc1ccc2c3c1O[C@H]1C[C@@H](O)C=C[C@@]31CCN(C)C2	0.08695652173913043	0.0962962962962963	0.15447154471544716	0.15702479338842976	0.10852713178294573	0.11904761904761904
CCCCCCO[C@H](C)CCC[C@@H](O)CCC(=O)O	0.12837837837837837	0.12903225806451613	0.08943089430894309	0.1092436974789916	0.13445378151260504	0.1981981981981982
CCNC(=O)CCC(C)=O	0.09302325581395349	0.07547169811320754	0.10204081632653061	0.10416666666666667	0.06862745098039216	0.12631578947368421
CN[C@@H]1[C@@H](O[C@H]2O[C@H](C)[C@@H](O[C@H]3C[C@@](C)(O)[C@@H](OC(N)=O)[C@@H](CC(C)C)[C@H](O)[C@@H]3O)[C@H](C)[C@@H]2O)[C@@H](O)[C@@H](O)[C@@H]1O	0.06280193236714976	0.0782122905027933	0.16149068322981366	0.17088607594936708	0.06818181818181818	0.15527950310559005
CO/C=C(C(=O)O)c1ccc(O)cc1	0.13333333333333333	0.16666666666666666	0.10091743119266056	0.102803738317757	0.17475728155339806	0.12264150943396226
C=C(C)[C@@H](O)[C@@H]1CC[C@H]2[C@@H]3CCC4=CC(=O)CC[C@]4(C)[C@H]3CC[C@@]21C	0.05747126436781609	0.07534246575342465	0.12686567164179105	0.13740458015267176	0.07042253521126761	0.1111111111111111
CC(C)=C[C@H]1C[C@H](C)[C@]2(CC[C@]3(C)C[C@@H]4C(C)=CC(=O)[C@H]4/C(C=O)=C\C[C@H]32)O1	0.054945054945054944	0.09271523178807947	0.17777777777777778	0.17164179104477612	0.0738255033557047	0.12056737588652482
COc1nc(C)nc(Cl)c1NC1=NCCN1	0.05263157894736842	0.09016393442622951	0.058333333333333334	0.059322033898305086	0.05785123966942149	0.04132231404958678
CC/C=C\CCCC(=O)O[C@H]1CC[C@@]2(C)C(=O)C=C[C@H]3C[C@H](CC[C@@H]4C[C@@H](O[Si](C)(C)C(C)(C)C)C(=O)O4)[C@H]3CC[C@]12C	0.0639269406392694	0.08994708994708994	0.27388535031847133	0.24528301886792453	0.06914893617021277	0.16374269005847952
CC1(C)[C@H]2CC[C@@]1(C)C(=O)C2	0.02857142857142857	0.044642857142857144	0.11	0.11224489795918367	0.037037037037037035	0.06796116504854369
C[C@@H](O)[C@H](NC(=O)[C@@H]1CCCN1C(=O)[C@H](Cc1ccccc1)NC(=O)CN)C(=O)NCC(=O)NCC(=O)O	0.19672131147540983	0.14285714285714285	0.10059171597633136	0.11515151515151516	0.1761006289308176	0.16352201257861634
O=C(O)[C@@H](Cl)c1ccc(N2CCNCC2)cc1	0.11643835616438356	0.13333333333333333	0.1016949152542373	0.11304347826086956	0.14912280701754385	0.09322033898305085
CO[C@H]1[C@@H](O)[C@@H](C)O[C@H]2[C@@H]3CCC4=CC(=O)CC[C@]4(C)[C@H]3CC[C@@]2(C)[C@H]1O	0.04419889502762431	0.06578947368421052	0.18181818181818182	0.18461538461538463	0.053691275167785234	0.12318840579710146
N#C[C@@H](O[C@H]1O[C@@H](CO[C@@H]2O[C@H](CO)[C@@H](O)[C@H](O)[C@H]2O)[C@@H](O)[C@H](O)[C@H]1O)c1ccccc1	0.1092896174863388	0.07975460122699386	0.1111111111111111	0.12	0.11764705882352941	0.11920529801324503
COC(=O)NCc1ccc(OCC(O)CNC(C)C)c(OC)c1	0.15584415584415584	0.1889763779527559	0.1328125	0.1532258064516129	0.1774193548387097	0.16129032258064516
O=C(O)[C@H](CO)NC(=O)c1ccccc1O	0.19696969696969696	0.1592920353982301	0.09649122807017543	0.10810810810810811	0.2	0.14814814814814814
CCN[C@H](CC)C(=O)Nc1ccccc1C	0.16058394160583941	0.14782608695652175	0.125	0.14814814814814814	0.18691588785046728	0.13636363636363635
Cc1ccc(S(=O)(=O)NC(=O)NN2CCCCCC2)cc1	0.10828025477707007	0.1484375	0.1015625	0.10317460317460317	0.11811023622047244	0.07692307692307693
CCCCC#CCSc1ccccc1	0.1386861313868613	0.08403361344537816	0.07894736842105263	0.08035714285714286	0.13761467889908258	0.08928571428571429
O=C1/C(=C\c2ccc(-c3ccccc3)cc2)C[C@@](O)(C(=O)O)[C@H]1C(=O)O	0.2896551724137931	0.19402985074626866	0.09219858156028368	0.09352517985611511	0.2809917355371901	0.11678832116788321
CCCCCCC/C=C/C(=O)O	0.07246376811594203	0.09009009009009009	0.08490566037735849	0.08653846153846154	0.09433962264150944	0.11764705882352941
CC/C=C(/C)CCC1=C(C)CC/C1CCN1CCC(c2ccccc2)CC1=O	0.16071428571428573	0.12	0.15714285714285714	0.15942028985507245	0.16428571428571428	0.13380281690140844
O=C1N(c2ccc(Cl)cc2)c2cc(Cl)ccc21	0.14788732394366197	0.12396694214876033	0.056910569105691054	0.05785123966942149	0.19090909090909092	0.04032258064516129
CC(C)C1=C2[C@@H]3CCC4=CC(=O)CC[C@]4(C)[C@H]3CC[C@]21C	0.07453416149068323	0.10606060606060606	0.1111111111111111	0.13114754098360656	0.08461538461538462	0.0859375
C/C=C(\C)[C@@H](C)[C@H]1C[C@H](O)[C@@]2(C)C3=CC[C@H]4C(C)(C)C(=O)CC[C@]4(C)C3=CC[C@]12C(=O)O	0.09289617486338798	0.12337662337662338	0.1597222222222222	0.1702127659574468	0.10526315789473684	0.1527777777777778
CCCC[C@@H]1OC(=O)C[C@H]1C(=O)O	0.07913669064748201	0.08849557522123894	0.21875	0.22340425531914893	0.08256880733944955	0.16
Cc1ncc([N+](=O)[O-])n1CC(C)O	0.09558823529411764	0.10909090909090909	0.07407407407407407	0.09615384615384616	0.11428571428571428	0.09523809523809523
CC[C@H]1[C@@H]2OC(=O)[C@@H](C)[C@]2(C[C@H]1OC(=O)C(C)[C@@H]1C[C@H](O)C[C@@]34CC[C@](C)(C3)C)[C@@]1(C)C(=O)O4	0.045454545454545456	0.07142857142857142	0.21678321678321677	0.2112676056338028	0.04790419161676647	0.12337662337662338
N[C@H]1C=C[C@@H](CC[C@H](O)CC(=O)O)CC1	0.1386861313868613	0.15178571428571427	0.1388888888888889	0.1523809523809524	0.1588785046728972	0.25773195876288657
CCOc1ccc2oc3ccccc3c2C(=O)c1	0.16783216783216784	0.13821138211382114	0.09836065573770492	0.1	0.23853211009174313	0.07258064516129033
CN[C@H](C)Cc1ccc(O)cc1	0.1297709923664122	0.1523809523809524	0.08490566037735849	0.10784313725490197	0.16	0.09615384615384616
CCCCCS(=O)(=O)Nc1ccc([N+](=O)[O-])cc1O	0.11409395973154363	0.1487603305785124	0.10833333333333334	0.11016949152542373	0.10743801652892562	0.1092436974789916
CCCCOc1ccc(OCCCN2CCOCC2)cc1	0.10625	0.0948905109489051	0.11627906976744186	0.11811023622047244	0.10687022900763359	0.1
COC(=O)C[C@@H]1O[C@@H](n2ncc(=O)[nH]c2=O)[C@H](OC(C)=O)[C@@H]1OC(C)=O	0.0755813953488372	0.0896551724137931	0.14285714285714285	0.1450381679389313	0.06993006993006994	0.13533834586466165
C=C(C)[C@@H](C)CC[C@@H](C)[C@H]1CC[C@@]2(C)C3=CCC4C(C)(C)C(=O)CC[C@]4(C)C3=CC[C@]12C(C)C(=O)O	0.1164021164021164	0.13580246913580246	0.14102564102564102	0.15789473684210525	0.11875	0.1568627450980392
CCCCCCC1(CCCCOc2ccccc2)C(=O)c2ccccc21	0.2088607594936709	0.10810810810810811	0.0896551724137931	0.09090909090909091	0.17777777777777778	0.09027777777777778
O=C(/C=C/[C@@H]1CC[C@@](C(O)c2ccc(F)cc2)O1)c1ccc(F)cc1	0.21568627450980393	0.20454545454545456	0.10071942446043165	0.11029411764705882	0.2727272727272727	0.08571428571428572
FC(F)(F)c1ccc(C(C)(CO)CO)cc1	0.11347517730496454	0.14035087719298245	0.09734513274336283	0.07964601769911504	0.14678899082568808	0.07894736842105263
C[C@@H](COc1ccccc1)NCC(O)c1ccc(O)c(C(N)=O)c1	0.23809523809523808	0.183206106870229	0.09558823529411764	0.11363636363636363	0.2711864406779661	0.1297709923664122
C[C@]12C[C@@H](c3ccccc3)C[C@@H]1CC[C@@H]1[C@@H]2CC[C@@]2(C)[C@H]1CC[C@]2(C)C	0.09248554913294797	0.0728476821192053	0.1223021582733813	0.12408759124087591	0.0979020979020979	0.09929078014184398
O=C(O)[C@@H](Oc1ccccc1Cl)c1ccccc1Cl	0.21739130434782608	0.14634146341463414	0.08	0.09016393442622951	0.23636363636363636	0.08943089430894309
O=c1[nH]c(=O)n([C@H]2C[C@H](O)[C@@H](CO)O2)cc1I	0.06622516556291391	0.072	0.13274336283185842	0.13513513513513514	0.075	0.11403508771929824
N[C@H](CCC(=O)N[C@@H](CSSC[C@H](NC(=O)CC[C@H](N)C(=O)O)C(=O)NCC(=O)O)C(=O)NCC(=O)O)C(=O)O	0.09950248756218906	0.08379888268156424	0.044444444444444446	0.05084745762711865	0.07386363636363637	0.12650602409638553
O=C(O)/C=C\c1ccc(O)cc1	0.12121212121212122	0.18627450980392157	0.08490566037735849	0.08653846153846154	0.1958762886597938	0.09615384615384616
Cn1cnc2c(F)cccc21	0.10606060606060606	0.12264150943396226	0.056074766355140186	0.05714285714285714	0.16326530612244897	0.04672897196261682
CC(C)c1c(O)c(C(C)C)c(C(C)C)c(OCC(O)C[C@@H](O)CC(=O)[O-])c1-c1ccc(F)cc1	0.33986928104575165	0.35877862595419846	0.11688311688311688	0.12582781456953643	0.36220472440944884	0.20422535211267606
CC[C@H](C)CCCCC(C)C	0.08270676691729323	0.09345794392523364	0.07766990291262135	0.11224489795918367	0.07692307692307693	0.14583333333333334
CCOc1cncc(C(C)(C)C)c1OC	0.05442176870748299	0.09401709401709402	0.14018691588785046	0.10091743119266056	0.06956521739130435	0.08035714285714286
O=C(NO)Nc1ccccc1	0.19672131147540983	0.10185185185185185	0.0761904761904762	0.07766990291262135	0.16326530612244897	0.07692307692307693
COc1cc([C@H]2O[C@@H](C)[C@@H](O[C@H]3C[C@@](C)(OC)[C@H](OC(=O)[C@@H](N)CC(=O)O)[C@H](C)O3)[C@@H](C)[C@@H](O)[C@@H]2O)cc(OC)c1O	0.11274509803921569	0.12994350282485875	0.17575757575757575	0.18518518518518517	0.11428571428571428	0.20625
C[C@H]1O[C@]23N[C@H](C)C[C@H]4[C@@H](O)C[C@H]4[C@@H]3C[C@H]1C2=O	0.03125	0.03759398496240601	0.2	0.2037037037037037	0.0390625	0.11965811965811966
C=C1[C@@H]2C[C@H](O)[C@]3(CCc4ccoc4C[C@H](C)[C@@]3(C)CC2)[C@H]1OC(=O)C=O	0.07344632768361582	0.09395973154362416	0.1893939393939394	0.19230769230769232	0.0896551724137931	0.14705882352941177
CCOC(=O)[C@@]1(C(=O)Nc2ccc(F)cc2)N(C)C1=O	0.22627737226277372	0.21551724137931033	0.125	0.1271186440677966	0.21428571428571427	0.12605042016806722
COCCO[C@@H](C)OC(=O)c1ccccc1	0.1678832116788321	0.13675213675213677	0.10434782608695652	0.12612612612612611	0.19626168224299065	0.125
CSC[C@H](NC(=O)Cc1ccccc1)C(=O)O	0.2	0.1440677966101695	0.10256410256410256	0.11403508771929824	0.1926605504587156	0.14285714285714285
CC(C)CC[C@H]1CC(C(=O)O)CC1	0.0948905109489051	0.10810810810810811	0.14705882352941177	0.17346938775510204	0.11320754716981132	0.1717171717171717
c1ccc(CCCCc2ccc(Nc3ccccc3)cc2)cc1	0.3333333333333333	0.0979020979020979	0.055944055944055944	0.05673758865248227	0.1875	0.056338028169014086
C=CCc1cc(O)c(OC)cc1O	0.07142857142857142	0.09821428571428571	0.07339449541284404	0.07476635514018691	0.102803738317757	0.07407407407407407
C=C1CC[C@H](OC(=O)C(C)C)C[C@H](O)C1=O	0.08275862068965517	0.1016949152542373	0.18095238095238095	0.22	0.09649122807017543	0.17142857142857143
C/C=C/C(C)=C/C=C(C)/C=C/CC1=C(C)CCC1(C)C	0.043209876543209874	0.07575757575757576	0.088	0.08064516129032258	0.06201550387596899	0.06299212598425197
Cc1ccccc1C[C@@H](NC(=O)[C@@H](N)Cc1ccccc1)C(=O)O	0.28169014084507044	0.16541353383458646	0.09558823529411764	0.10526315789473684	0.2396694214876033	0.1297709923664122
C=C(C)[C@]1(O)CC[C@H]2[C@@H]3CCC4=CC(=O)CC[C@]4(C)[C@H]3CC[C@@]21C	0.046242774566473986	0.06206896551724138	0.12121212121212122	0.12307692307692308	0.05673758865248227	0.08888888888888889
CC(C)[C@H](C(=O)Nc1ccc(F)cc1)C(=O)N[C@@H](CC(=O)O)C(=O)O	0.28368794326241137	0.29411764705882354	0.0962962962962963	0.11450381679389313	0.28448275862068967	0.18548387096774194
C=CC(=C)CC/C(C)=C/C=C/C(C)=C/C(=O)O	0.06666666666666667	0.09016393442622951	0.06722689075630252	0.06837606837606838	0.09401709401709402	0.08620689655172414
O=C(N/N=C/c1ccc([N+](=O)[O-])o1)c1cc([N+](=O)[O-])cc([N+](=O)[O-])c1O	0.1144578313253012	0.1366906474820144	0.07801418439716312	0.07913669064748201	0.125	0.06338028169014084
CC(C)CCC/C(C)=C/C(=O)O	0.11450381679389313	0.13333333333333333	0.0970873786407767	0.12121212121212122	0.12871287128712872	0.15463917525773196
N/C(=N\CCC[C@@H](O)[C@H](O)c1ccccc1)c1ccccc1	0.2805755395683453	0.14393939393939395	0.07407407407407407	0.08333333333333333	0.226890756302521	0.11627906976744186
O=C(CI)Nc1ccc(I)cc1	0.13846153846153847	0.1308411214953271	0.08490566037735849	0.08653846153846154	0.13725490196078433	0.07547169811320754
NNC(=O)c1ccncc1	0.0916030534351145	0.10476190476190476	0.06796116504854369	0.06930693069306931	0.09900990099009901	0.06862745098039216
C#Cc1cncc([C@@H](CS(=O)=O)NC(=O)O)c1	0.09523809523809523	0.12605042016806722	0.09401709401709402	0.10526315789473684	0.10256410256410256	0.10434782608695652
Cc1ccc(Cl)cc1N	0.06923076923076923	0.08737864077669903	0.06	0.061224489795918366	0.09183673469387756	0.05
O=c1[nH]c(Cl)c(F)cc1F	0.06015037593984962	0.07547169811320754	0.04854368932038835	0.04950495049504951	0.07920792079207921	0.028846153846153848
CC(C)[C@@H](CN1CCC(O)(c2ccc(O)cc2)CC1)C(=O)N1CCCC[C@H]1C(=O)NCC(=O)NCCCCN1CCC1	0.15346534653465346	0.13812154696132597	0.10497237569060773	0.11864406779661017	0.13559322033898305	0.13714285714285715
CC(=O)O[C@@H]1C[C@H]2[C@@H]3CCC4=CC(=O)CC[C@]4(C)[C@H]3CC[C@]12C	0.052941176470588235	0.07042253521126761	0.168	0.17073170731707318	0.05755395683453238	0.1328125
CO[C@@H]1[C@H](COC(=O)c2ccc(C)cc2C)[C@@H](-c2ccc(F)cc2)C(=O)O[C@H]1C(=O)O	0.21951219512195122	0.21830985915492956	0.1597222222222222	0.1619718309859155	0.24444444444444444	0.1527777777777778
C=C1CC[C@H]2C[C@@]3(C)CCC4=CC(=O)CC[C@@H]4[C@H]3CC[C@@]21C	0.041176470588235294	0.04895104895104895	0.09923664122137404	0.10077519379844961	0.050724637681159424	0.06716417910447761
CCCCCCOc1ccccc1C(=O)O	0.15942028985507245	0.13675213675213677	0.13392857142857142	0.13636363636363635	0.18518518518518517	0.1559633027522936
CC(C)/C=C/c1ccc(O)cc1	0.12121212121212122	0.19801980198019803	0.07476635514018691	0.0970873786407767	0.20833333333333334	0.08571428571428572
C=C(C)[C@@H]1CC[C@@H]2[C@@H]3CCC4=CC(=O)CC[C@]4(C)[C@H]3CC[C@]12C	0.040697674418604654	0.05555555555555555	0.12307692307692308	0.125	0.05	0.09022556390977443
CC(C)O[C@H]1O[C@@H](COC(=O)CC(=O)O)[C@@H](O)[C@H](O)[C@H]1O	0.11842105263157894	0.12598425196850394	0.14166666666666666	0.16379310344827586	0.12195121951219512	0.22522522522522523
CO[C@@H]1O[C@H](CO)[C@H](O)[C@@H]1O	0.03597122302158273	0.044642857142857144	0.09900990099009901	0.10101010101010101	0.04672897196261682	0.1111111111111111
Cc1nc2ccc(NC(=O)c3ccc(C(=O)O)cc3)cc2n1C	0.24305555555555555	0.1875	0.08955223880597014	0.09090909090909091	0.23529411764705882	0.10687022900763359
CN1CCC(=C2c3ccccc3CC(=O)c3sccc32)CC1	0.14743589743589744	0.10948905109489052	0.08148148148148149	0.08270676691729323	0.176	0.050724637681159424
COc1cccc(CCN(C)CCCN2CCCCC2)c1	0.1069182389937107	0.1037037037037037	0.10852713178294573	0.11023622047244094	0.1076923076923077	0.10077519379844961
CCC1(CC)C(=O)NC1=O	0.06015037593984962	0.07547169811320754	0.10204081632653061	0.10416666666666667	0.06862745098039216	0.08080808080808081
CN1CCC[C@H]1c1cccnc1	0.06382978723404255	0.06956521739130435	0.08333333333333333	0.08490566037735849	0.08256880733944955	0.06422018348623854
O[C@@](Cc1ccccc1F)S(=O)(=O)c1ccccc1F	0.2318840579710145	0.19166666666666668	0.07874015748031496	0.08	0.24324324324324326	0.07936507936507936
C[C@H]1C(=O)O[C@H]2[C@@H]3CCC4=CC(=O)C=C[C@]4(C)[C@H]3CC[C@@]21C	0.060240963855421686	0.07971014492753623	0.18181818181818182	0.18487394957983194	0.06666666666666667	0.12698412698412698
N[C@@H](C(=O)O)[C@@H]1CCC[C@H]1C(=O)N[C@@H](CC(=O)O)C(=O)NCC(=O)O	0.11042944785276074	0.11594202898550725	0.08823529411764706	0.09774436090225563	0.1037037037037037	0.15748031496062992
Nc1ccc(OCc2ccccc2)cc1	0.1865671641791045	0.1	0.058823529411764705	0.05982905982905983	0.20952380952380953	0.05042016806722689
COc1ccc([C@H](O)COc2ccc(CC3CC3)cc2)cc1NC(=O)c1ccc(F)cc1OC	0.25595238095238093	0.1794871794871795	0.10559006211180125	0.11392405063291139	0.23448275862068965	0.10625
NC(=O)c1cc(N)cc(NC(=O)CN2CCCCC2)c1	0.11038961038961038	0.08270676691729323	0.104	0.10569105691056911	0.0859375	0.096
C=C1C(C)(C)C(=O)O[C@H]2[C@@H]3CCC4=CC(=O)CC[C@]4(C)[C@H]3CC[C@@]21C	0.05172413793103448	0.07586206896551724	0.13636363636363635	0.13846153846153847	0.055944055944055944	0.07971014492753623
NCCc1cccc(S(=O)(=O)NC(=O)NC(=O)C(Cl)Cl)c1	0.125	0.152	0.08661417322834646	0.0967741935483871	0.12096774193548387	0.10483870967741936
C[C@H](C(=O)OCC(=O)O)[C@H]1C(=O)O[C@@H](C(=O)O)[C@@H]1Cc1ccccc1F	0.1935483870967742	0.18796992481203006	0.16030534351145037	0.19047619047619047	0.21428571428571427	0.1984126984126984
CC(=O)O[C@H]1C[C@@]2(C)[C@@H]3C[C@H](C)C4=CC(=O)C=C[C@]4(C)[C@@]3(F)[C@@H](O)C[C@@]21C	0.07471264367816093	0.10344827586206896	0.232	0.22580645161290322	0.08391608391608392	0.17692307692307693
NC[C@@H]1CC=C(C(=O)O)C[C@H]1O	0.06521739130434782	0.08108108108108109	0.12871287128712872	0.13131313131313133	0.08490566037735849	0.13
CN1CCN(c2cc(F)cc3c2c(=O)c(C(=O)O)cn3-c2ccc(F)cc2F)C1	0.16766467065868262	0.15862068965517243	0.10204081632653061	0.10344827586206896	0.1897810218978102	0.08053691275167785
CC(=O)O[C@@H](C)C(C)(C)OC(=O)OCC	0.07746478873239436	0.09565217391304348	0.14285714285714285	0.12380952380952381	0.07079646017699115	0.13333333333333333
COc1c2cc(c(OC)c1OC)-c1ccc(OC)c(=O)cc1[C@@H](NC(C)=O)CC2	0.1206896551724138	0.13513513513513514	0.13286713286713286	0.1267605633802817	0.11643835616438356	0.09523809523809523
CC(C)(C)C(=O)NCC(O)c1ccccc1	0.1791044776119403	0.14912280701754385	0.13636363636363635	0.11818181818181818	0.2	0.12727272727272726
CC(=O)[C@]1(O)Cc2c(O)c3c(c(O)c2[C@@H](O[C@H]2C[C@H](N)[C@H](O)[C@H](C)O2)C1)C(=O)c1ccccc1C3=O	0.15135135135135136	0.13414634146341464	0.16883116883116883	0.17105263157894737	0.16025641025641027	0.15483870967741936
CC1(C)CCC[C@@]2(C)CC[C@]3(C)C(=O)C4=CC(=O)CC[C@]4(C)[C@@]3(F)[C@@H](O)C[C@@]21C	0.054945054945054944	0.0784313725490196	0.11971830985915492	0.11347517730496454	0.059602649006622516	0.07482993197278912
COc1cc(CO)c(C(=O)CCCN2CCCC2)c(OC)c1	0.12025316455696203	0.10294117647058823	0.13385826771653545	0.136	0.11538461538461539	0.1171875
CC(C)COc1ccc(C(=O)c2ccc(F)cc2)cc1	0.25735294117647056	0.23076923076923078	0.09523809523809523	0.11475409836065574	0.3113207547169811	0.10483870967741936
O[C@H]1[C@H](O)[C@@H](O[C@@H]2O[C@H](CO)[C@@H](O)[C@H](O[C@H]3[C@H](O)[C@@H](O)[C@H](O)[C@H]3O)[C@H](O)[C@@H](O)[C@H]2O)O1	0.02072538860103627	0.024096385542168676	0.07894736842105263	0.08	0.024844720496894408	0.07947019867549669
CC(=O)O[C@H]1C[C@@H]2CC[C@@H]3[C@H](CC[C@@]4(C)[C@H]3C[C@H]([N+]3(C)CCCCC3)[C@@H]4OC(C)=O)[C@@]2(C)C[C@@H]1N1CCCCC1.[Br-]	0.04090909090909091	0.041237113402061855	0.13953488372093023	0.13450292397660818	0.031413612565445025	0.10795454545454546
COC(=O)[C@@H]1C[C@@H]2C[C@H]3CCC4=CC(=O)CCC4=C3[C@@H](c3ccc(N(C)C)cc3)C[C@@]21C	0.11413043478260869	0.15584415584415584	0.16216216216216217	0.1643835616438356	0.13071895424836602	0.11764705882352941
C=C1[C@@H](OC(=O)c2ccc(CC(=O)O)n2C)C[C@H](O)[C@H]1C	0.14	0.14285714285714285	0.1794871794871795	0.1826086956521739	0.1487603305785124	0.22321428571428573
Cc1nc2n(c(=O)c1CCN1CCC(c3noc4cc(F)ccc34)CC1)CCCC2	0.12849162011173185	0.1437908496732026	0.09740259740259741	0.09868421052631579	0.14093959731543623	0.06329113924050633
CCOC(=O)N/N=C(C)NC(C)=O	0.07194244604316546	0.07017543859649122	0.09433962264150944	0.09615384615384616	0.05405405405405406	0.11650485436893204
CCCC(=O)[C@H](NCc1ccccc1)C(=O)O	0.208955223880597	0.1440677966101695	0.12173913043478261	0.13392857142857142	0.1926605504587156	0.16363636363636364
COc1c(C)cc(Cl)cc1C(=O)NC1CCN(CCCOc2ccc(F)cc2)CC1OC	0.19883040935672514	0.18666666666666668	0.1390728476821192	0.14093959731543623	0.2097902097902098	0.11764705882352941
COc1cc(/N=N/OC(C)CCCC(N)=O)cc(OC)c1OC	0.10559006211180125	0.12686567164179105	0.11538461538461539	0.1349206349206349	0.11450381679389313	0.125
CC[C@H](C)[C@@](C)(O)CC[C@@H](C)CCCC(=O)O	0.1276595744680851	0.14782608695652175	0.125	0.13761467889908258	0.13392857142857142	0.20192307692307693
COc1cc2c(c3oc(=O)c4c(c13)CCC4=O)[C@@H]1C=CO[C@@H]1O2	0.09036144578313253	0.08450704225352113	0.1297709923664122	0.13178294573643412	0.08759124087591241	0.08888888888888889
C=C(C)[C@@H]1CC(=O)C(C)(C)CC1=O	0.04964539007092199	0.07079646017699115	0.12745098039215685	0.13	0.05454545454545454	0.08571428571428572
O=C1N=CN=C2c3ccccc3Nc3ccccc3C2C1	0.18791946308724833	0.12781954887218044	0.07462686567164178	0.07575757575757576	0.1885245901639344	0.051470588235294115
Cc1c(Cl)cc(Cl)c(Cl)c1Cc1c(O)c(Cl)cc(Cl)c1Cl	0.08280254777070063	0.08333333333333333	0.05384615384615385	0.0546875	0.08661417322834646	0.046153846153846156
CCCC(=O)OC[C@H](CCC)C(=O)O	0.11764705882352941	0.09649122807017543	0.11214953271028037	0.125	0.09090909090909091	0.1919191919191919
Oc1ccc(C#C/C=C/c2cc(O)c(O)cc2)cc1	0.14189189189189189	0.15447154471544716	0.046153846153846156	0.046875	0.21238938053097345	0.0546875
N[C@H](CSSC[C@H](N)C(=O)O)C(=O)O	0.09420289855072464	0.09734513274336283	0.06306306306306306	0.07407407407407407	0.09174311926605505	0.125
C=CCCCCC[C@H]1O[C@@H]1CCCCCCCC(=O)OCC(=O)CS(=O)(=O)O	0.06043956043956044	0.07792207792207792	0.0958904109589041	0.09722222222222222	0.045454545454545456	0.11188811188811189
NC(=O)CNCc1ccccc1	0.15503875968992248	0.10909090909090909	0.08411214953271028	0.08571428571428572	0.17	0.08490566037735849
Cc1cc(C)nc(NS(=O)(=O)c2ccc(N)cc2)n1	0.12837837837837837	0.20689655172413793	0.072	0.07317073170731707	0.1440677966101695	0.064
COC(=O)c1ccccc1O	0.1328125	0.12380952380952381	0.10891089108910891	0.1111111111111111	0.17708333333333334	0.09900990099009901
O=S(=O)(O)c1ccc(C(F)(F)F)cc1	0.10218978102189781	0.1588785046728972	0.08256880733944955	0.07407407407407407	0.12264150943396226	0.06363636363636363
O=C(c1cccc2ccccc12)c1c(-c2ccccc2)oc2cc(O)ccc12	0.3310810810810811	0.12582781456953643	0.06493506493506493	0.06578947368421052	0.23134328358208955	0.05161290322580645
CC(=O)OC[C@H]1O[C@@H](n2ncc(=O)[nH]c2=O)[C@H](OC(C)=O)[C@@H]1OC(C)=O	0.0755813953488372	0.0896551724137931	0.14285714285714285	0.1450381679389313	0.06993006993006994	0.13533834586466165
C[C@](O)(C(=O)O)CCC(=O)O	0.109375	0.11650485436893204	0.10101010101010101	0.08080808080808081	0.1111111111111111	0.14893617021276595
C[C@H]1C[C@@H](C)C[C@H](O)CC[C@]2(C)[C@@H]1CCC(=O)C2	0.031446540880503145	0.04580152671755725	0.18018018018018017	0.1834862385321101	0.03937007874015748	0.1206896551724138
Cc1cc(-c2c(-c3ccc(F)cc3)nc(C(C)C)n2/C=C/[C@@H](O)C[C@@H](O)CC(=O)O)cc(C)c1F	0.36363636363636365	0.5	0.09259259259259259	0.10759493670886076	0.47107438016528924	0.19727891156462585
CC(C)=CCC(=O)O	0.08	0.10204081632653061	0.07368421052631578	0.07526881720430108	0.10752688172043011	0.10989010989010989
C[S@@](=O)CCCCCC#CC1CCCC1	0.039473684210526314	0.031496062992125984	0.07758620689655173	0.07894736842105263	0.03278688524590164	0.0782608695652174
O=C(NO)c1ccccc1O	0.15079365079365079	0.12380952380952381	0.08737864077669903	0.0891089108910891	0.17708333333333334	0.08823529411764706
CC[C@H](CCCC[C@@H]1CC(=O)OC)C[C@H]1CCC(=O)O	0.0967741935483871	0.08333333333333333	0.17094017094017094	0.17391304347826086	0.078125	0.20353982300884957
C[C@H](CCC(=O)N1CCC[C@H]1C(=O)O)[C@H](C)/C=C\C=C/C=C(C)C(=O)O	0.1144578313253012	0.14492753623188406	0.10144927536231885	0.11940298507462686	0.13333333333333333	0.15267175572519084
CO[C@@H]1c2c(O)cc(C(=O)OCCN3CCCC3)cc2O1	0.09375	0.0962962962962963	0.14516129032258066	0.14754098360655737	0.10852713178294573	0.1015625
O[C@H]1[C@H](O)CO[C@@H](O[C@H]2C[C@H](O)[C@@H](O)[C@H]2O)[C@@H](O)[C@H]1O	0.01818181818181818	0.021739130434782608	0.125	0.1271186440677966	0.022556390977443608	0.11666666666666667
OC[C@@H]1[C@@H](O)[C@H](O)[C@H](O)[C@H](N[C@H]2C[C@H](O)[C@@H](O[C@H]3O[C@H](CO)[C@@H](O)[C@H](O)[C@H]3O)O[C@H]2CO)O[C@@H]1CO	0.0392156862745098	0.027777777777777776	0.10493827160493827	0.10625	0.02857142857142857	0.1125
CC(C)C(=O)C(C)(C)Oc1cccc([N+](=O)[O-])c1	0.125	0.16379310344827586	0.15178571428571427	0.14414414414414414	0.1504424778761062	0.12280701754385964
O=C1[C@H](CC[C@H](O)CO)C[C@@H](O)[C@](C2(O)CO2)C=C(c3ccccc3)N1CCC(=O)O	0.25	0.16891891891891891	0.15172413793103448	0.1619718309859155	0.22627737226277372	0.22058823529411764
COc1ccc([C@H]2O[C@H](CO[C@H]3CO[C@H](CO)[C@H](O)[C@H]3O)[C@H](CO)O2)cc1	0.09770114942528736	0.10810810810810811	0.16176470588235295	0.16417910447761194	0.11188811188811189	0.15441176470588236
CC[S@](=O)Cc1ccccc1	0.140625	0.10185185185185185	0.08653846153846154	0.08823529411764706	0.16326530612244897	0.08737864077669903
Cc1cccc(C)c1NC(=O)C(C)N	0.13432835820895522	0.14678899082568808	0.10185185185185185	0.125	0.15384615384615385	0.11320754716981132
OC[C@H](O)[C@H](O)[C@@H](O)[C@H](O[C@H]1O[C@H](C(=O)O)[C@@H](O)[C@H]1O)C(=O)O	0.10126582278481013	0.10526315789473684	0.1015625	0.112	0.10077519379844961	0.19658119658119658
C[C@H]([C@H](O)c1ccc(O)cc1)C(=O)O	0.16923076923076924	0.21359223300970873	0.09174311926605505	0.11428571428571428	0.22448979591836735	0.1568627450980392
N#Cc1cnc2c(Sc3ccc(C(=O)O)cc3)ccc2[nH]1	0.15894039735099338	0.16535433070866143	0.06766917293233082	0.06870229007633588	0.20168067226890757	0.06818181818181818
CCOC(=O)[C@H]1O[C@@H](OC(=O)C(C)=O)[C@@H](OC(C)=O)[C@@H]1OC(=O)C[C@@H](O)C[C@@H](C)C[O-]	0.11931818181818182	0.13333333333333333	0.1388888888888889	0.15714285714285714	0.10738255033557047	0.21641791044776118
CC(=O)[C@H]1CCC(C)=CC1=O	0.06666666666666667	0.08333333333333333	0.1326530612244898	0.13541666666666666	0.07692307692307693	0.1
CC(C)=C(O)CCc1cccc(C(O)CC(=O)O)c1	0.19424460431654678	0.20869565217391303	0.11764705882352941	0.12931034482758622	0.22935779816513763	0.2
NC(=O)c1nc(N)nc(N)nc1=O	0.05673758865248227	0.10909090909090909	0.06422018348623854	0.06542056074766354	0.06363636363636363	0.045454545454545456
C[C@@H]1O[C@@H](O[C@H]2[C@H](O)[C@@H](O)[C@@H](O[C@H]3[C@H](O)[C@@H](O)[C@H](O)O[C@@H]3CO)O[C@@H]2CO)[C@H](O)[C@@H](O)[C@@H]1N[C@H]1C=C(CO)[C@@H](O)[C@H](O)[C@H]1O	0.04484304932735426	0.04040404040404041	0.10497237569060773	0.10614525139664804	0.04145077720207254	0.10555555555555556
C=C1C(=O)O[C@@H]2[C@H]1CC/C(C)=C/CC[C@@]1(C)O[C@@H]21	0.04430379746835443	0.05343511450381679	0.1282051282051282	0.13043478260869565	0.05555555555555555	0.07377049180327869
C[C@H]1[C@H]2[C@@H]3CC[C@@H]4C[C@@H](O)C[C@@H](O)CC[C@]4(C)[C@@]3(C)[C@@H]2CC[C@@]1(C)C(=O)CO	0.04945054945054945	0.0718954248366013	0.1791044776119403	0.18181818181818182	0.06	0.13768115942028986
CCC/C=C\C/C=C/CCCCC(=O)O	0.07534246575342465	0.09243697478991597	0.0782608695652174	0.07964601769911504	0.09649122807017543	0.11818181818181818
NC[C@H]1O[C@@H](CC(=O)O)[C@H](O)[C@H](N)C[C@@H]1O	0.06802721088435375	0.08333333333333333	0.13761467889908258	0.14018691588785046	0.08695652173913043	0.17142857142857143
CCCCC[C@H](O)[C@@H](C)CCCCCCCC(=O)OCCC(=O)O	0.13125	0.11594202898550725	0.08823529411764706	0.10606060606060606	0.11194029850746269	0.1951219512195122
C[C@@H]1O[C@@H](O[C@@H]2[C@H](O)[C@@H](O)[C@@H](O[C@H]3[C@H](O)[C@@H](O)[C@H](O)O[C@@H]3CO)O[C@@H]2CO)[C@H](O)[C@@H](O)[C@@H]1N[C@H]1C=C(CO)[C@@H](O)[C@H](O)[C@H]1O	0.04484304932735426	0.04040404040404041	0.10497237569060773	0.10614525139664804	0.04145077720207254	0.10555555555555556
CC(=O)c1c(O)cccc1O	0.125	0.13592233009708737	0.09900990099009901	0.10101010101010101	0.15463917525773196	0.1
CC(=O)[C@H](O)c1ccccc1	0.1693548387096774	0.1346153846153846	0.08737864077669903	0.1	0.20212765957446807	0.11
CCO/N=C(/C(C)=C\c1ccc(Cl)cc1)c1ccc(Cl)cc1	0.16447368421052633	0.12781954887218044	0.08270676691729323	0.08396946564885496	0.1885245901639344	0.08333333333333333
CN(CC(N)=O)c1ccc(Oc2ccc(F)cc2)cc1	0.22142857142857142	0.21008403361344538	0.08661417322834646	0.088	0.2636363636363636	0.07874015748031496
Cc1cnnc(C#CC(F)(F)F)c1-c1ccc(S(N)(=O)=O)cc1	0.14935064935064934	0.2	0.06666666666666667	0.05970149253731343	0.17886178861788618	0.051470588235294115
O=C(NCc1ccccc1)c1ccccc1	0.265625	0.11570247933884298	0.075	0.07627118644067797	0.2037037037037037	0.06666666666666667
C[C@]1(C(=O)O)CC[C@H]2[C@@H]3CCCC4=CC(=O)CC[C@@H]4[C@H]3CC[C@@]21C	0.06432748538011696	0.0763888888888889	0.13740458015267176	0.13953488372093023	0.07142857142857142	0.11278195488721804
CC[C@H]1C[C@@H](C(=O)O)C[C@H](O)[C@@H]1O	0.06428571428571428	0.07964601769911504	0.16	0.16326530612244897	0.08333333333333333	0.17346938775510204
Nc1nc(N)c2nc(CNc3ccc(C(=O)N[C@@H](CCC(=O)O)C(=O)O)cc3)cnc2n1	0.2	0.20408163265306123	0.08227848101265822	0.09032258064516129	0.17006802721088435	0.12582781456953643
CC/C=C\CC[C@H]1C[C@H](CCC(=O)O)OCCN1CCO[C@H]1CCC[C@H]1C(=O)O	0.09444444444444444	0.08280254777070063	0.17142857142857143	0.17391304347826086	0.08552631578947369	0.1897810218978102
C=C1[C@H](O)[C@@]23CCCC4=CC(=O)CC[C@@H]4[C@H]3CC[C@@]21C	0.042682926829268296	0.051094890510948905	0.11290322580645161	0.11475409836065574	0.05303030303030303	0.07874015748031496
C[C@]12CC(=O)[C@H]3[C@@H](CC[C@@H]4C[C@@H](O)CC[C@]43C)[C@@H]1CC[C@@H]2O	0.03529411764705882	0.04195804195804196	0.144	0.14634146341463414	0.043478260869565216	0.109375
CSCC[C@@H](N)C(=O)N[C@H](C(=O)N[C@@H](CC(=O)O)C(=O)O)C(=O)N[C@H](C(=O)O)C(C)C	0.14705882352941177	0.1506849315068493	0.0728476821192053	0.08843537414965986	0.13194444444444445	0.17518248175182483
N#Cc1ccc(CC(c2ccc(C#N)cc2)c2ccc(Cl)cc2)cc1	0.1761006289308176	0.1111111111111111	0.04054054054054054	0.04827586206896552	0.16541353383458646	0.04081632653061224
Cc1ccc(C)c(-c2cc(-c3ccc(F)cc3)c(/C=C/[C@@H]3C[C@@H](O)CC(=O)O3)c(C(C)C)n2)c1	0.22807017543859648	0.2978723404255319	0.17218543046357615	0.19047619047619047	0.2805755395683453	0.1
O=C1CCC[C@H]2[C@H]3[C@@H]4C5=CC(=O)C=C[C@]5(CO)[C@H]4[C@@H](O)C[C@]3(F)[C@]2(C(=O)CO)[C@H]1O	0.08839779005524862	0.1111111111111111	0.17985611510791366	0.18248175182481752	0.1	0.16428571428571428
COc1cc(CN(C)CCCCCC(C#N)(c2ccc(OC)c(OC)c2)C(C)C)cc(OC)c1OC	0.12041884816753927	0.1402439024390244	0.09036144578313253	0.09146341463414634	0.12345679012345678	0.09090909090909091
C[C@]12CC[C@H]3[C@@H](CCC4=CC(=O)CC[C@@H]43)[C@@H]1CC[C@@H]2O	0.03614457831325301	0.04316546762589928	0.13008130081300814	0.1322314049586777	0.04477611940298507	0.09523809523809523
COc1c(C)c(OCC(O)COC(C)=O)ccc1O	0.136986301369863	0.17796610169491525	0.11764705882352941	0.12931034482758622	0.17543859649122806	0.14782608695652175
CC(C)[C@H](N)C(=O)OCCOCn1cnc2c(=O)nc(N)[nH]c21	0.11949685534591195	0.15267175572519084	0.10687022900763359	0.1349206349206349	0.13178294573643412	0.125
CC(=O)c1cscc1	0.0703125	0.0891089108910891	0.08333333333333333	0.0851063829787234	0.09375	0.08421052631578947
O=[N+]([O-])c1cc([As](=O)(O)O)ccc1O	0.09420289855072464	0.11711711711711711	0.07272727272727272	0.07407407407407407	0.11214953271028037	0.08333333333333333
CCC(=O)[C@@H]1CC[C@H]2[C@@H]3CCC4=CC(=O)CCC4=C3[C@@H](c3ccc(N(C)C)cc3)C[C@@]21C	0.12021857923497267	0.16339869281045752	0.15436241610738255	0.1564625850340136	0.13815789473684212	0.11764705882352941
CCCCC[C@@H](O)/C=C/C(=C/CCCCC)OC(=O)CCCC(=O)O	0.11515151515151516	0.12949640287769784	0.08633093525179857	0.09558823529411764	0.1259259259259259	0.171875
OCCCc1ccc2oc3ccccc3c2c1	0.1702127659574468	0.13114754098360656	0.08196721311475409	0.08333333333333333	0.23148148148148148	0.06504065040650407
NCCc1c[nH]c2ccccc12	0.11940298507462686	0.09821428571428571	0.06363636363636363	0.06481481481481481	0.18	0.05454545454545454
COc1cc([C@@H]2c3cc4c(cc3[C@@H](O[C@@H]3O[C@@H]5CO[C@@H](C)O[C@H]5[C@H](O)[C@H]3O)[C@H]3COC(=O)[C@H]23)OCO4)cc(OC)c1O	0.08333333333333333	0.08947368421052632	0.14857142857142858	0.15028901734104047	0.08602150537634409	0.11731843575418995
C=C(C)[C@H]1CC[C@@]2(CC[C@@H]3C[C@H](C)C(=O)O3)[C@@H](CC[C@@H]3O[C@@H]3CC[C@@]21C)C	0.03825136612021858	0.05844155844155844	0.2076923076923077	0.2109375	0.046357615894039736	0.1223021582733813
O=C(ON1C(=O)c2ccc(Cl)cc2F)CC1	0.11188811188811189	0.1282051282051282	0.125	0.12727272727272726	0.13392857142857142	0.07758620689655173
CC/C=C/CCO[C@@H]1O[C@@H](C)[C@@H](O)[C@@H](OC)[C@@H]1O	0.044585987261146494	0.0703125	0.14912280701754385	0.15178571428571427	0.06451612903225806	0.1504424778761062
C[C@H](C(=O)N(C)CCC(=O)O)[C@H]1CCC[C@H]1C(=O)N[C@@H](CCC(=O)O)C(=O)O	0.1317365269461078	0.13286713286713286	0.10638297872340426	0.12408759124087591	0.1056338028169014	0.183206106870229
O=C(O)C1=CCCC(=C2c3ccccc3CC(=O)OC(CC(=O)O)c3ccccc32)C1	0.24539877300613497	0.15789473684210525	0.12582781456953643	0.12751677852348994	0.2127659574468085	0.1118421052631579
C[C@@H](NC(=O)OC(C)(C)C)[C@H]1CCC[C@H]2[C@@H]3CCC4=C[C@@H](O)CC[C@]4(C)[C@H]3CC[C@@]21C	0.0582010582010582	0.07453416149068323	0.176056338028169	0.1619718309859155	0.06329113924050633	0.14482758620689656
CCCCC[C@@H](CC(=O)O)C(=O)NCC(=O)N1CCCC[C@H]1C(=O)Nc1cccc([N+](=O)[O-])c1	0.1807909604519774	0.1375	0.12101910828025478	0.12987012987012986	0.14193548387096774	0.174496644295302
CC[C@H]1CCC(=O)O[C@H](C)C=C(CO)C1=O	0.07482993197278912	0.09166666666666666	0.20192307692307693	0.20588235294117646	0.08620689655172414	0.13761467889908258
CC(=O)O[C@H]1C[C@H]2[C@@H]3CCC4=CC(=O)CC[C@]4(C)[C@H]3CC[C@]12C	0.052941176470588235	0.07042253521126761	0.168	0.17073170731707318	0.05755395683453238	0.1328125
O=[P@]1(N(CCCl)CCCl)NCCCO1	0.03355704697986577	0.032520325203252036	0.07079646017699115	0.07207207207207207	0.025210084033613446	0.05263157894736842
S=C=NCCCCCCNC(=O)NS(=O)(=O)c1ccccc1	0.14935064935064934	0.12781954887218044	0.08270676691729323	0.08396946564885496	0.1328125	0.1
CCCCCCCCCC/C=C\CCCCCCC(=O)O	0.06707317073170732	0.08029197080291971	0.06766917293233082	0.06870229007633588	0.08333333333333333	0.1015625
[O-][n+]1cccc(C(Cl)c2ccccc2)c1OC	0.16428571428571428	0.0967741935483871	0.056910569105691054	0.06666666666666667	0.18018018018018017	0.05737704918032787
C[C@@H]1C=C[C@@H]([C@@H](O)C[C@@H](O)CC(=O)[O-])CC1	0.12857142857142856	0.1592920353982301	0.14678899082568808	0.16037735849056603	0.16666666666666666	0.22772277227722773
CC(C)=C[C@H]1C2=CCC(=O)C(C)(C)CC[C@]12C	0.0457516339869281	0.08130081300813008	0.13392857142857142	0.12612612612612611	0.06666666666666667	0.07692307692307693
C[C@@H](O)CCCCCC(=O)N[C@@H](CC(C)(C)C)C(=O)N1CCC[C@H]1C(=O)N(CCCN1CCCN(Cc1ccccc1)(=O)C1)C(=O)NC(=O)C(=O)	0.11790393013100436	0.11165048543689321	0.115	0.11055276381909548	0.09803921568627451	0.1326530612244898
CC[C@H]1C(=O)N[C@@H](C(=O)N[C@@H]2CCC[C@H]2N)c2ccccc21	0.12738853503184713	0.1111111111111111	0.16129032258064516	0.16393442622950818	0.14173228346456693	0.12598425196850394
CCc1ccc(C(=O)C(C)CN2CCCCC2)cc1	0.1342281879194631	0.15447154471544716	0.13333333333333333	0.16521739130434782	0.17094017094017094	0.13445378151260504
C[C@H](N)C(=O)Oc1ccccc1C(=O)c1ccccc1	0.25735294117647056	0.14285714285714285	0.08661417322834646	0.11475409836065574	0.21929824561403508	0.12295081967213115
CCCCCCC[C@H](O)CC(=O)[O-]	0.10294117647058823	0.09821428571428571	0.08333333333333333	0.09523809523809523	0.102803738317757	0.16
N[C@@H](Cc1ccc(O)c(O)c1)C(=O)O	0.1259259259259259	0.1574074074074074	0.09174311926605505	0.10377358490566038	0.1650485436893204	0.12380952380952381
CCCCCCCCC[C@H](C)CCCCCCCC(=O)O	0.09433962264150944	0.08888888888888889	0.07633587786259542	0.09448818897637795	0.09230769230769231	0.13821138211382114
C/C=C(\C)[C@H](C)[C@H]1C[C@H](O)[C@@]2(C)C3=CC[C@H]4C(C)(C)C(=O)CC[C@]4(C)C3=CC[C@]12C	0.06557377049180328	0.09803921568627451	0.14893617021276595	0.15942028985507245	0.08666666666666667	0.11805555555555555
CCCN(CCC)C(=O)C(CCC(=O)O)NC(=O)c1ccccc1	0.22297297297297297	0.15789473684210525	0.11278195488721804	0.12307692307692308	0.18253968253968253	0.18548387096774194
COc1c2ccoc2cc2ccc(=O)oc12	0.1103448275862069	0.12605042016806722	0.0847457627118644	0.08620689655172414	0.15178571428571427	0.058333333333333334
C[C@@H](C(=O)O)c1cccc(C(=O)c2ccccc2)c1	0.2537313432835821	0.1652892561983471	0.08870967741935484	0.10833333333333334	0.24770642201834864	0.12605042016806722
COC(=O)[C@]1(C)CC[C@H]2[C@@H]3CCC4=CC(=O)CC[C@]4(C)[C@H]3CC[C@@]21C	0.05142857142857143	0.07534246575342465	0.14393939393939395	0.14615384615384616	0.05555555555555555	0.10294117647058823
CC(=O)N1CCC(c2ccccc2)CC1=O	0.1510791366906475	0.10833333333333334	0.14414414414414414	0.14678899082568808	0.16363636363636364	0.09565217391304348
C=C(C)C(=O)O[C@H]1C[C@H](O)C=C2C=C[C@H](C)[C@H](CC[C@@H](O)C[C@@H](O)CC(=O)[O-])[C@H]21	0.19135802469135801	0.16083916083916083	0.3445378151260504	0.3620689655172414	0.15827338129496402	0.6736842105263158
CC[C@H](C)COC(=O)[C@@H]1C=C2c3cccc4c3c(cn4C)C[C@H]2N(C)C1	0.1393939393939394	0.15827338129496402	0.16541353383458646	0.1953125	0.19083969465648856	0.15789473684210525
Clc1ccccc1[C@H](C#N)c1ccc(Cl)cc1	0.16428571428571428	0.10569105691056911	0.04	0.04918032786885246	0.21296296296296297	0.04032258064516129
O=C(O)/C=C/c1ccc(O)cc1	0.12121212121212122	0.18627450980392157	0.08490566037735849	0.08653846153846154	0.1958762886597938	0.09615384615384616
COc1cc([C@H]2c3cc4c(cc3[C@@H](O[C@@H]3O[C@@H]5CO[C@@H](C)O[C@H]5[C@H](O)[C@H]3O)[C@H]3COC(=O)[C@H]23)OCO4)cc(OC)c1O	0.08333333333333333	0.08947368421052632	0.14857142857142858	0.15028901734104047	0.08602150537634409	0.11731843575418995
COc1cc2c3cc1Oc1cc(ccc1O)C[C@@H]1c4c(cc(OC)c(O)c4Oc4ccc(cc4)C[C@@H]3N(C)CC2)CC[N+]1(C)C.[Cl-]	0.13488372093023257	0.10152284263959391	0.09895833333333333	0.09424083769633508	0.13368983957219252	0.06598984771573604
CC1=CC(=O)CC(C)(C)OC1	0.043478260869565216	0.06363636363636363	0.11	0.11224489795918367	0.05660377358490566	0.06796116504854369
COc1cc(CCC(=O)OCC(C)C)ccc1O	0.1388888888888889	0.17094017094017094	0.1391304347826087	0.16216216216216217	0.168141592920354	0.1504424778761062
CC(C)CCC[C@@](C)(O)[C@H](C)CCC[C@@H](C)C(=O)O	0.1232876712328767	0.14166666666666666	0.11965811965811966	0.12173913043478261	0.1282051282051282	0.18181818181818182
O=C(CC[N+](=O)[O-])CCCCOc1ccccc1	0.1527777777777778	0.10317460317460317	0.09917355371900827	0.10084033613445378	0.1452991452991453	0.11864406779661017
CN1[C@@H]2CC[C@@H]1[C@H](OC(=O)C(c1ccccc1)c1ccccc1)C2	0.2251655629139073	0.1048951048951049	0.14285714285714285	0.171875	0.18604651162790697	0.14393939393939395
Nc1ncnc2c1ncn2[C@H]1C[C@H](O)[C@@H](CO)O1	0.05732484076433121	0.07751937984496124	0.10833333333333334	0.11016949152542373	0.072	0.1
COC(=O)[C@H]1C[C@@H]2C[C@@H]3CCC4=CC(=O)CCC4=C3[C@@H](c3ccc(N(C)C)cc3)C[C@@]21C	0.11413043478260869	0.15584415584415584	0.16216216216216217	0.1643835616438356	0.13071895424836602	0.11764705882352941
O=P(O)(O)O[C@@H]1[C@H](O)[C@@H](O)[C@H](O)[C@H]1O	0.0273972602739726	0.03361344537815126	0.08333333333333333	0.08490566037735849	0.03508771929824561	0.11538461538461539
Brc1cc(Br)c(OCC2CCCC2)cc1	0.06040268456375839	0.07377049180327869	0.09649122807017543	0.09821428571428571	0.07692307692307693	0.06896551724137931
C=CC(=C)CC(=O)O[C@H]1C[C@@H](C)C=C2C=C[C@H](C)[C@H](CC[C@@H]3C[C@@H](O)CC(=O)O3)[C@H]21	0.08791208791208792	0.09615384615384616	0.7010309278350515	0.7157894736842105	0.09210526315789473	0.3442622950819672
CCCCCC[C@@H](C/C=C/[C@@H](O)C[C@@H](O)CC(=O)O)[C@H](CO)[C@H](C)NC(=O)[C@@H](Cc1ccccc1)C(=O)N[C@@H](CCCCN)C(=O)N[C@@H](CCC(=O)O)C	0.2119815668202765	0.21025641025641026	0.07476635514018691	0.08571428571428572	0.22872340425531915	0.19895287958115182
C/C=C\C#CC#CCCCC(=O)O	0.07092198581560284	0.09734513274336283	0.07272727272727272	0.07407407407407407	0.10185185185185185	0.09345794392523364
O=C(NCN1CCOCC1)c1cccc(Cl)c1	0.10810810810810811	0.096	0.11016949152542373	0.11206896551724138	0.11864406779661017	0.0743801652892562
O=c1c(O)c(OCCN2CCOCC2)cc(O)cc1O	0.09615384615384616	0.09923664122137404	0.11290322580645161	0.11475409836065574	0.112	0.0873015873015873
COC(=O)COc1ccccc1O	0.13533834586466165	0.12727272727272726	0.11320754716981132	0.11538461538461539	0.1782178217821782	0.10377358490566038
C/C(=C\Cc1ccccc1)C(=O)C(C)C	0.18181818181818182	0.16216216216216217	0.09821428571428571	0.12037037037037036	0.21568627450980393	0.12962962962962962
Cc1cc(O)c(C)cc1C(=O)O	0.10606060606060606	0.13333333333333333	0.0970873786407767	0.09900990099009901	0.14	0.10891089108910891
C=C1[C@@H](O)CC[C@]2(C)[C@@H]3CCC4=CC(=O)CC[C@]4(C)[C@H]3CC[C@@]21C	0.046242774566473986	0.06206896551724138	0.12121212121212122	0.12307692307692308	0.05673758865248227	0.08888888888888889
Nc1c(Cl)cc([C@@H](O)CC(N)=O)cc1O	0.1079136690647482	0.13392857142857142	0.08035714285714286	0.09174311926605505	0.14018691588785046	0.1111111111111111
C=C1C[C@H]2[C@@]3(C)CCC(=O)C(C)(C)[C@@H]3CC[C@@]2(C)[C@H]1C(=O)O	0.06134969325153374	0.08955223880597014	0.15702479338842976	0.15966386554621848	0.06818181818181818	0.112
COc1ccc(/C(C)=C/C(=O)OCC(C)C)cc1	0.1388888888888889	0.19130434782608696	0.11965811965811966	0.1415929203539823	0.17857142857142858	0.13043478260869565
C=C1C[C@H](O)[C@@H]2C(C)(C)CC[C@@H]12	0.027972027972027972	0.034482758620689655	0.11764705882352941	0.12	0.036036036036036036	0.08653846153846154
COC/C=C/c1ccc(O)cc1	0.09558823529411764	0.1509433962264151	0.08411214953271028	0.08571428571428572	0.15841584158415842	0.07476635514018691
C[C@H]1CN(c2cc3c(cc2F)c(=O)c(C(=O)O)cn3-c2ccc(F)cc2F)C[C@H](O)CN1	0.16666666666666666	0.15789473684210525	0.13333333333333333	0.13513513513513514	0.1958041958041958	0.1118421052631579
NC(=O)Cc1ccccc1	0.144	0.10476190476190476	0.0784313725490196	0.08	0.16842105263157894	0.07920792079207921
COC(=O)CCCC(C)(C)Oc1ccccc1	0.15714285714285714	0.125	0.15178571428571427	0.12389380530973451	0.17117117117117117	0.12280701754385964
C[C@H]1[C@H](O)CC[C@H]2[C@@H]3CCC4=CC(=O)CC[C@]4(C)[C@H]3CC[C@]21C	0.040697674418604654	0.05555555555555555	0.14960629921259844	0.152	0.05	0.11538461538461539
CC(C)(C)c1ccc(C(=O)CCCN2CCC(OC(c3ccccc3)c3ccccc3)CC2)cc1	0.2934131736526946	0.125	0.13664596273291926	0.12422360248447205	0.20261437908496732	0.10303030303030303
CC(C)c1cc2c(c(O)c1C/C=C(\C)CCC(=O)O)C(=O)OC2	0.17218543046357615	0.2	0.13385826771653545	0.15447154471544716	0.1885245901639344	0.16260162601626016
CCCC(=O)CC(=O)O[C@H]1C[C@@H](C)C=C2C=C[C@H](C)[C@H](CC[C@@H]3C[C@@H](O)CC(=O)O3)[C@H]21	0.09836065573770492	0.10126582278481013	0.7142857142857143	0.7291666666666666	0.08333333333333333	0.39166666666666666
O=P(O)(O)CCC(=O)O	0.0873015873015873	0.1111111111111111	0.07216494845360824	0.07368421052631578	0.10526315789473684	0.11956521739130435
CCN1CCCC[C@@H]1[C@H](C(=O)NC(=O)c1ccccc1)C(=O)NCCc1ccc(C(=O)O)cc1	0.23391812865497075	0.13580246913580246	0.11949685534591195	0.1282051282051282	0.20945945945945946	0.12738853503184713
CC(C)(CO)CC(c1ccccc1)c1cccc(O)c1	0.2127659574468085	0.14285714285714285	0.104	0.088	0.23008849557522124	0.0873015873015873
Cc1oc2cc(O)cc(CC[C@@H](O)CC(=O)[O-])c2c1-c1ccc(F)cc1	0.2986111111111111	0.28	0.1	0.10948905109489052	0.33620689655172414	0.13333333333333333
NC(=O)c1cscn1	0.04580152671755725	0.06796116504854369	0.061224489795918366	0.0625	0.06060606060606061	0.061855670103092786
CC[C@@H](C)NC[C@@H](O)COc1ccccc1	0.19402985074626866	0.14655172413793102	0.10434782608695652	0.13636363636363635	0.20754716981132076	0.16666666666666666
COC(=O)[C@@H]1Cc2ccc(OC)cc2[C@@H]1CC(=O)O	0.1360544217687075	0.14754098360655737	0.15517241379310345	0.15789473684210525	0.1440677966101695	0.17699115044247787
c1ccc2c(c1)cc1ccc3cccc4ccc2c1c34	0.2323943661971831	0.1044776119402985	0.0364963503649635	0.037037037037037035	0.2222222222222222	0.029197080291970802
C=C[C@H](OS(=O)(=O)c1ccc(F)cc1)C(=O)O	0.1678832116788321	0.26666666666666666	0.09482758620689655	0.10619469026548672	0.21904761904761905	0.10526315789473684
CSCC[C@H](NC(=O)[C@@H](Cc1ccccc1)NC(=O)CN)C(=O)N[C@@H](CC(=O)O)C(=O)N[C@@H](CCC(=O)O)C(=O)O	0.19576719576719576	0.14367816091954022	0.07222222222222222	0.07909604519774012	0.1686746987951807	0.16363636363636364
CCCCC[C@H](C)CC[C@@H](CCCCCCCC(=O)O)OC(=O)CC(=O)O	0.11834319526627218	0.1095890410958904	0.08333333333333333	0.1	0.0979020979020979	0.17424242424242425
CC(=O)O[C@@H]1[C@@H](OC(C)=O)[C@@H](OC(=O)CC(C)(C)C)C1	0.056962025316455694	0.07692307692307693	0.18584070796460178	0.14782608695652175	0.046511627906976744	0.1565217391304348
COc1cc(C)cc(OC)c1O	0.06521739130434782	0.09090909090909091	0.08571428571428572	0.08737864077669903	0.08490566037735849	0.0761904761904762
C[C@@H](O)[C@@H](C)O[C@@H]1CC[C@H]2[C@@H]3CCC4=CC(=O)CC[C@]4(C)[C@H]3CC[C@@]21C	0.06857142857142857	0.0958904109589041	0.1323529411764706	0.15151515151515152	0.08391608391608392	0.125
C[C@H]1CC[C@@]2(C(=O)O)CC[C@@]3(C)C(=O)C4=CC(=O)C=C[C@]4(C)[C@H]3CC[C@@]21C	0.08045977011494253	0.11805555555555555	0.16541353383458646	0.16793893129770993	0.09090909090909091	0.1323529411764706
O=C(c1ccc(Cl)c(Cl)c1)c1cc(Cl)cc(Cl)c1O	0.12162162162162163	0.13008130081300814	0.07258064516129033	0.07377049180327869	0.1452991452991453	0.06451612903225806
CC(C)c1cc(SC(C)(C)Sc2cc(-c3ccc(F)cc3)c(OC[C@H](O)C[C@@H](O)CC(=O)[O-])c(C(C)C)c2)cc(-c2ccc(F)cc2)c1OC[C@H]	0.328125	0.25274725274725274	0.1044776119402985	0.0945273631840796	0.28160919540229884	0.15104166666666666
Cc1cc2occ(CNC(=O)c3ccccc3)cc2c1	0.2097902097902098	0.13178294573643412	0.08527131782945736	0.08661417322834646	0.21551724137931033	0.06923076923076923
C=C[C@]1(C)CC[C@]2(C)[C@H]3CCC4=CC(=O)CC[C@]4(C)[C@H]3CC[C@@]21C	0.03428571428571429	0.06206896551724138	0.1044776119402985	0.10606060606060606	0.04929577464788732	0.06521739130434782
C[C@@H]1C(=O)O[C@@H]2[C@H](C)[C@@H]3C[C@H](C)C4=CC(=O)C=C[C@]4(C)[C@@]3(F)[C@@H](O)C[C@@]21C	0.06857142857142857	0.0958904109589041	0.232	0.22580645161290322	0.0763888888888889	0.15037593984962405
C[C@@H]1O[C@H](C)CN2CC[C@H]3[C@@H]4C[C@H](CC[C@]5(C)[C@H](C)CC[C@@H]45)[C@H]3CC[C@@]21C	0.015957446808510637	0.025	0.1366906474820144	0.13043478260869565	0.019230769230769232	0.07534246575342465
CCC/C=C/COC(=O)c1ccc(OC)cc1	0.12413793103448276	0.1623931623931624	0.13043478260869565	0.13274336283185842	0.16964285714285715	0.12173913043478261
CC(C)(CCc1ccc(F)cc1)c1ccc(O)cc1	0.22627737226277372	0.19491525423728814	0.10655737704918032	0.08130081300813008	0.27102803738317754	0.072
C=C[C@H](C#CC#CCCCC(O)CCC(=O)O)OC(C)=O	0.13157894736842105	0.12403100775193798	0.07751937984496124	0.0873015873015873	0.12	0.1896551724137931
CCCCSc1ccc(C(F)(F)F)cc1	0.10638297872340426	0.12173913043478261	0.09821428571428571	0.09009009009009009	0.12727272727272726	0.07964601769911504
NCc1cccc(C[C@@H](O)CC(=O)O)c1	0.19083969465648856	0.2169811320754717	0.10810810810810811	0.12037037037037036	0.24	0.19607843137254902
C/C=C1\C[C@@H](C)C[C@@]2(C)[C@H]1CC[C@@]2(C)[C@@H]1CC[C@@]2(C)[C@H]1CC[C@]2(C)O	0.0223463687150838	0.04697986577181208	0.11940298507462686	0.11278195488721804	0.03424657534246575	0.07971014492753623
C/C=C1\[C@@H](O[C@@H]2[C@H](C)[C@H](OC(=O)c3ccccc3)C[C@H]2C)C(=O)[C@H]1C(=O)O	0.15950920245398773	0.14084507042253522	0.20930232558139536	0.2125984251968504	0.16296296296296298	0.20155038759689922
C=C1[C@@H](O)CC[C@@]2(CCC[C@@]3(C)[C@@H]2CC[C@@]2(C)[C@H]3CC[C@]21C)C(=O)O	0.05172413793103448	0.0684931506849315	0.1111111111111111	0.11278195488721804	0.06338028169014084	0.11194029850746269
CO[C@H]1C=C(O)[C@H]2[C@@H]3CCC4=CC(=O)CC[C@]4(C)[C@H]3CC[C@]12C	0.052941176470588235	0.07042253521126761	0.14960629921259844	0.152	0.06521739130434782	0.11538461538461539
Nc1ccc(Oc2ccc(Cl)cc2)cc1	0.14492753623188406	0.10084033613445378	0.05042016806722689	0.05128205128205128	0.16666666666666666	0.04201680672268908
N[C@H]1[C@H](O[C@@H]2[C@@H](CN)OC[C@H]2N)O[C@@H](CN)[C@@H](O)[C@@H]1O	0.024242424242424242	0.028985507246376812	0.11475409836065574	0.11666666666666667	0.03007518796992481	0.0975609756097561
CC(C)(O)[C@@H]1CCCC(=O)NCC1	0.034482758620689655	0.0423728813559322	0.125	0.09523809523809523	0.04424778761061947	0.06422018348623854
C/C=C(\C(C)C)[C@H]1CC[C@H]2[C@@H]3CCC4=CC(=O)CC[C@]4(C)[C@H]3CC[C@@]21C	0.05649717514124294	0.08843537414965986	0.1323529411764706	0.14285714285714285	0.0763888888888889	0.10071942446043165
O=C1C[C@H](O[C@H]2O[C@H](CO)[C@@H](O)[C@H](O[C@H]3O[C@H](C(=O)O)[C@@H](OC(=O)[C@H](O)[C@H](O)[C@@H]3O)[C@H]2O)[C@H](O)[C@@H](O)[C@@H]1O)c1ccc(O)cc1	0.09767441860465116	0.11764705882352941	0.1340782122905028	0.13559322033898305	0.10869565217391304	0.11602209944751381
CC(=O)O[C@@H]1C[C@@H]2CC[C@@H]3[C@H](CC[C@@]4(C)[C@H]3C[C@H]([N+]3(C)CCCCC3)[C@@H]4OC(C)=O)[C@@]2(C)C[C@@H]1N1CCCCC1.[Br-]	0.04090909090909091	0.041237113402061855	0.13953488372093023	0.13450292397660818	0.031413612565445025	0.10795454545454546
Cc1cc(C)c(C(C)(C)C)c(O)c1CC1=NCCN1	0.07096774193548387	0.112	0.1271186440677966	0.09166666666666666	0.08943089430894309	0.06451612903225806
COc1cc(O[C@H]2O[C@H](COC(=O)CC(=O)O)[C@H](O)[C@H]2O)ccc1O	0.13664596273291926	0.14705882352941177	0.15384615384615385	0.15625	0.14393939393939395	0.20161290322580644
COC(=O)[C@H](CCc1ccccc1)NC(=O)c1ccc(F)cc1	0.31386861313868614	0.1953125	0.09701492537313433	0.11538461538461539	0.2982456140350877	0.13178294573643412
C[C@@]12C(=O)C=CC1CC[C@@H]1[C@@H]2CC[C@]2(C)[C@@H](O)CC[C@@H]12	0.042682926829268296	0.051094890510948905	0.15966386554621848	0.1623931623931624	0.05303030303030303	0.1322314049586777
COc1c2c(cc3oc(=O)c4c(c13)CCC4=O)[C@@H]1C=CO[C@@H]1O2	0.09036144578313253	0.08450704225352113	0.1297709923664122	0.13178294573643412	0.08759124087591241	0.08888888888888889
O=C(CN1CCc2ccccc2F)c2cc(Cl)ccc21	0.19444444444444445	0.15079365079365079	0.07751937984496124	0.07874015748031496	0.23893805309734514	0.06153846153846154
CC(C)Sc1ccc(C(C)(C)C(=O)O)cc1	0.145985401459854	0.2037037037037037	0.14814814814814814	0.14018691588785046	0.19047619047619047	0.12844036697247707
CCc1c2c(nc3ccc(OC(=O)N4CCC(N5CCCCC5)CC4)cc13)-c1cc3c(c(=O)n1C2)COC(=O)[C@]3(O)CC	0.11214953271028037	0.13440860215053763	0.12021857923497267	0.12154696132596685	0.11956521739130435	0.09090909090909091
COc1ccc(CCN2CCC(Nc3nc4ccccc4n3Cc3ccc(F)cc3)CC2)cc1	0.2647058823529412	0.15337423312883436	0.08333333333333333	0.08433734939759036	0.24489795918367346	0.06470588235294118
OC[C@H]1O[C@@](CO)(OC[C@H]2O[C@H](CO)[C@@H](O)[C@H](O[C@H]3O[C@H](CO)[C@@H](O)[C@H](O)[C@H]3O)[C@@H]2O)[C@H](O)[C@@H]1O	0.034653465346534656	0.02824858757062147	0.08641975308641975	0.0875	0.029069767441860465	0.10062893081761007
CC[C@H]1NC(=O)[C@H](C)[C@@H](O[C@H]2CC[C@@](C)(OC)[C@@H](O)[C@H](C)O2)C(=O)C1=O	0.05142857142857143	0.08275862068965517	0.208	0.20161290322580644	0.05555555555555555	0.13636363636363635
COc1ccc2cc1C(=O)c1c(O)c3c(c(O)c1C2=O)C[C@@](O)(C(=O)CO)C[C@@H]3O[C@H]1C[C@H](N)[C@@H](O)[C@H](C)O1	0.13333333333333333	0.1411764705882353	0.16770186335403728	0.16981132075471697	0.13855421686746988	0.15432098765432098
O=C(OCCN1CCOCC1)c1ccc(Cl)cc1	0.11333333333333333	0.12	0.12605042016806722	0.1282051282051282	0.13445378151260504	0.09016393442622951
COc1c(O)cc(CC(=O)CCCN2CCCC2)c(OC)c1	0.11320754716981132	0.10294117647058823	0.13385826771653545	0.136	0.11538461538461539	0.1171875
C[C@@H]1C[C@@](C)(c2ccc(F)cc2)O[C@H](C)C1	0.1276595744680851	0.168141592920354	0.14545454545454545	0.14814814814814814	0.1651376146788991	0.10619469026548672
O=C(O)[C@@H]1Nc2ccccc2C(=O)c2cc(Cl)ccc21	0.1875	0.16129032258064516	0.09523809523809523	0.0967741935483871	0.23008849557522124	0.0873015873015873
CCCN[C@@H]1CCc2ncccc21	0.07746478873239436	0.08620689655172414	0.1111111111111111	0.11320754716981132	0.09009009009009009	0.09174311926605505
CC(C)c1cc(-c2ccc(F)cc2)c(-c2ccc(F)cc2)n1/C=C/[C@@H](O)C[C@@H](O)CC(=O)O	0.4405594405594406	0.4435483870967742	0.08125	0.09615384615384616	0.5398230088495575	0.19444444444444445
C[C@@H]1N[C@@H]2CCCCC2C1=O	0.02097902097902098	0.02586206896551724	0.10784313725490197	0.11	0.02702702702702703	0.07692307692307693
NS(=O)(=O)c1cc2c(cc1Cl)NC(C(Cl)Cl)NS2(=O)=O	0.056962025316455694	0.10236220472440945	0.05511811023622047	0.06451612903225806	0.06299212598425197	0.05555555555555555
Cn1c2c(c(=O)c3ccccc31)CCC2	0.12857142857142856	0.11016949152542373	0.09649122807017543	0.09821428571428571	0.21153846153846154	0.05982905982905983
C[C@@H]1C(=O)O[C@H]2[C@H](C)[C@@H]3C[C@H](C)C4=CC(=O)C=C[C@]4(C)[C@@]3(F)[C@@H](O)C[C@@]21C	0.06857142857142857	0.0958904109589041	0.232	0.22580645161290322	0.0763888888888889	0.15037593984962405
CC1(C)C=CC(=O)O[C@H]2C[C@@H]3CCC4=CC(=O)CC[C@@H]4[C@H]3CC[C@@]21C	0.05714285714285714	0.07482993197278912	0.16923076923076924	0.171875	0.0625	0.11851851851851852
CCOC(=O)C[C@@H](Cc1ccccc1)N[C@@H](C)C(=O)N1Cc2ccccc2C[C@H]1C(=O)O	0.28125	0.17105263157894737	0.1390728476821192	0.1564625850340136	0.2357142857142857	0.17123287671232876
CCO[C@@H]1C=C2[C@@H]3CCC4=CC(=O)C=C[C@]4(C)[C@@]3(F)[C@@H](O)C[C@@]2(C)[C@@]1(O)CO	0.09142857142857143	0.11564625850340136	0.1791044776119403	0.18181818181818182	0.11188811188811189	0.16296296296296298
C=C1C=C[C@@H]([C@@H](C)CC[C@@H](O)C[C@@H]2C)[C@H](OC(=O)C(CO)C[C@@H](O)CC(=O)[C@H](C)[C@@H]2CC[C@@H](O)CC[C@@H](O)C[C@@H](O)CC(=O)O)C(=O)O1	0.17307692307692307	0.17297297297297298	0.23391812865497075	0.24404761904761904	0.15846994535519127	0.32075471698113206
CC(=O)N[C@H](Cc1ccc(O)cc1)C(=O)O	0.17037037037037037	0.18018018018018017	0.10619469026548672	0.11818181818181818	0.17757009345794392	0.14814814814814814
CCCOC(C(=O)O)C1=C(C(=O)OC)C(=O)N1CCC[C@H]1C(=O)NC(=O)C=C(C(=O)OC)C1=O	0.13812154696132597	0.12578616352201258	0.12337662337662338	0.13245033112582782	0.11538461538461539	0.15436241610738255
C=C[C@@H](O)C#CCCCCCC(=O)O	0.09285714285714286	0.10526315789473684	0.061946902654867256	0.07272727272727272	0.11009174311926606	0.13333333333333333
CO/N=C(C(\O)=C(C)C)C(=O)C(=O)O	0.07913669064748201	0.08849557522123894	0.08333333333333333	0.08490566037735849	0.07272727272727272	0.1262135922330097
CCCCCCCCC/C=C/C(=C\CCCCCCC(=O)O)OC(C)=O	0.08670520231213873	0.08783783783783784	0.08391608391608392	0.0851063829787234	0.08333333333333333	0.1323529411764706
CCCCc1nc(Cl)c(CO)n1Cc1ccc(-c2ccccc2-c2nnn[nH]2)cc1	0.22424242424242424	0.15894039735099338	0.06962025316455696	0.07051282051282051	0.2318840579710145	0.07692307692307693
C[C@@H]1C(CO)=CC[C@@]2(C)[C@H](CC[C@@H]3[C@@H](C)CCC(=O)O3)[C@H]2CC[C@@]1(C)C(=O)O	0.08522727272727272	0.10810810810810811	0.2440944881889764	0.248	0.08904109589041095	0.17164179104477612
CN1C[C@H](C(=O)N[C@]2(C)O[C@@]3(O)[C@@H]4CCCN4C(=O)[C@H](Cc4ccccc4)N3C2=O)C=C2c3cccc4[nH]cc(c34)C[C@H]21	0.19597989949748743	0.12234042553191489	0.13259668508287292	0.1340782122905028	0.17045454545454544	0.0967741935483871
Cn1cncc1CN1CCc2c(c3ccc(F)cc3n2C)C1=O	0.15384615384615385	0.1590909090909091	0.08888888888888889	0.09022556390977443	0.21311475409836064	0.06569343065693431
CNS(=O)(=O)Cc1ccc2[nH]cc(CCN(C)C)c2c1	0.11842105263157894	0.18181818181818182	0.10483870967741936	0.10655737704918032	0.13114754098360656	0.0967741935483871
C[C@]12CC[C@H](O)C[C@@H]1CC[C@@H]1[C@@H]2CC[C@]2(C)C(=O)CC[C@@H]12	0.029585798816568046	0.035211267605633804	0.13709677419354838	0.13934426229508196	0.0364963503649635	0.10236220472440945
CC(=O)OC[C@@H]1O[C@@H](n2ncc(=O)[nH]c2=O)[C@H](OC(C)=O)[C@@H]1OC(C)=O	0.0755813953488372	0.0896551724137931	0.14285714285714285	0.1450381679389313	0.06993006993006994	0.13533834586466165
CO[C@@]12C[C@H]3CCC4=CC(=O)C=C[C@]4(C)[C@@]3(F)[C@@H](O)C[C@]2(C)[C@@]1(O)C(=O)CO	0.09195402298850575	0.11643835616438356	0.17164179104477612	0.17424242424242425	0.1048951048951049	0.15555555555555556
O=C(O)C1=C/C(=C/C(=O)OCc2cccs2)C(OC(=O)CCS2CCC2)CCC1	0.11299435028248588	0.11842105263157894	0.1310344827586207	0.13286713286713286	0.11486486486486487	0.13194444444444445
Nc1nc(N)nc(-c2cc(Cl)ccc2Cl)n1.O=C(O)/C=C\C(=O)O	0.12578616352201258	0.1875	0.07352941176470588	0.07462686567164178	0.1484375	0.09848484848484848
COC(=O)Cc1ccc(OC)cc1	0.11851851851851852	0.14814814814814814	0.11320754716981132	0.11538461538461539	0.1553398058252427	0.10377358490566038
O=C(O)CCCCC(=O)Nc1ccccc1C(=O)O	0.2014388489208633	0.15702479338842976	0.10743801652892562	0.1092436974789916	0.18421052631578946	0.1565217391304348
O[C@](c1ccc(Cl)cc1)(Cl)C(Cl)(Cl)Cl	0.07857142857142857	0.09734513274336283	0.06306306306306306	0.05454545454545454	0.10185185185185185	0.044642857142857144
CC1=CC(=O)[C@@H]2[C@H](CC[C@@]3(C)[C@@H](CC[C@@H]4C(C)=CC(=O)O4)CCC[C@]32O)[C@H]1C(=O)O	0.09444444444444444	0.12582781456953643	0.19708029197080293	0.2	0.10738255033557047	0.15602836879432624
CO[C@@H]1O[C@@H]2CO[C@H](C)[C@@H](O[C@H]3CO[C@@](C)(OC)[C@@H](O[C@H]4CCC(=O)O4)[C@H](CC(C)=O)[C@@H](CC(=O)OC)[C@H]32)[C@H](O)[C@@H](O)[C@@H]1O	0.06334841628959276	0.07772020725388601	0.18128654970760233	0.17647058823529413	0.057291666666666664	0.14204545454545456
O=C1CN(S(=O)(=O)c2ccccc2)CC1	0.12949640287769784	0.1206896551724138	0.09734513274336283	0.0990990990990991	0.13636363636363635	0.0603448275862069
O=CC(=O)[C@@H](O)[C@H](O)[C@H](O)C(=O)[O-]	0.10526315789473684	0.1320754716981132	0.045871559633027525	0.05660377358490566	0.11650485436893204	0.1414141414141414
O=C(c1ccco1)c1ccccc1	0.17692307692307693	0.10526315789473684	0.08108108108108109	0.08256880733944955	0.19801980198019803	0.0625
N=C(N)NCCCCNC(=N)N.O=S(=O)(O)O	0.07534246575342465	0.08333333333333333	0.05982905982905983	0.06086956521739131	0.05042016806722689	0.08849557522123894
O=C(Nc1ccc(Cl)c(Cl)c1)c1cc(Cl)cc(Cl)c1O	0.15753424657534246	0.12698412698412698	0.07086614173228346	0.072	0.14166666666666666	0.06299212598425197
CC[C@@H](C=O)c1ccc(O)cc1	0.11278195488721804	0.1523809523809524	0.09523809523809523	0.1188118811881188	0.16	0.10679611650485436
CCc1ccc([C@H]2C[C@@H](O)C(=O)O2)cc1	0.1056338028169014	0.13043478260869565	0.16981132075471697	0.17307692307692307	0.13636363636363635	0.12844036697247707
c1ccc(CN2[C@H]3CC4CCN(C2)CCN4CCC3)cc1	0.09876543209876543	0.055944055944055944	0.08208955223880597	0.08333333333333333	0.10606060606060606	0.06666666666666667
COC(=O)CCc1ccc(OCC(O)CNC(C)C)cc1	0.18493150684931506	0.2066115702479339	0.12903225806451613	0.15	0.20512820512820512	0.17796610169491525
C[C@@H]1CC[C@H]([C@@H](O)CC[C@@H](O)CC(=O)[O-])CC(C)(C)C1	0.11258278145695365	0.128	0.13445378151260504	0.14655172413793102	0.12396694214876033	0.19642857142857142
COc1cc(Br)cc(CN2CCCNC2)c1	0.05921052631578947	0.06349206349206349	0.09401709401709402	0.09565217391304348	0.075	0.06722689075630252
NC[C@@H]1CC[C@@H](c2ccc(Cl)c(Cl)c2)c2ccccc21	0.1390728476821192	0.10687022900763359	0.07751937984496124	0.07874015748031496	0.17647058823529413	0.06153846153846154
CC(=O)OC[C@]1(O)C[C@@H]2[C@H]3CCC4=CC(=O)CC[C@]4(C)[C@H]3CC[C@@]21C	0.06358381502890173	0.08275862068965517	0.15267175572519084	0.15503875968992248	0.07042253521126761	0.11940298507462686
CCC[C@H](NCC)C(=O)NC(=O)N[C@@H](CC(=O)O)[C@@H](CC(C)C)C(=O)N1CCC[C@H]1C(=O)N[C@@H](CCCCN)C(=O)N[C@@H](Cc1c[nH]cn1)C(=O)N[C@@H]	0.12554112554112554	0.12560386473429952	0.0966183574879227	0.10837438423645321	0.10679611650485436	0.15897435897435896
Cc1ncc(COP(=O)(O)O)cc1-c1ccc(F)cc1N	0.14666666666666667	0.17886178861788618	0.07751937984496124	0.07874015748031496	0.1864406779661017	0.078125
CC(C)(S)C(=O)Nc1ccc(C(F)(F)F)cc1	0.14388489208633093	0.13793103448275862	0.11504424778761062	0.08771929824561403	0.14414414414414414	0.07758620689655173
CCNC(=O)[C@H]1CCC[C@@H]1C(=O)NC(=O)NC(=O)N[C@@H](CCCCNc1ccccc1)C(=O)N[C@@H](CCCC(=O)O)C(=O)N[C@@H](CCC(=O)O)C(=O)N	0.16517857142857142	0.10377358490566038	0.09090909090909091	0.0970873786407767	0.12254901960784313	0.1407035175879397
C[S@@](=O)/C=C\CC(=O)O	0.06976744186046512	0.11	0.07142857142857142	0.07291666666666667	0.10416666666666667	0.09473684210526316
C=CC[S@](=O)C[C@H](NC(=O)Cc1ccc(F)cc1)C(=O)N[C@@H](CCC(=O)O)C(=O)NCC(=O)O	0.19653179190751446	0.2	0.08074534161490683	0.08860759493670886	0.19047619047619047	0.1456953642384106
Cc1n[nH]c2c(F)cccc12	0.09774436090225563	0.12264150943396226	0.056074766355140186	0.05714285714285714	0.15151515151515152	0.04672897196261682
Nc1ccc(C[C@H](N)C(=O)O)cc1	0.12781954887218044	0.16037735849056603	0.09345794392523364	0.10576923076923077	0.16831683168316833	0.10476190476190476
CC(C)[C@](O)(CC[C@H](O)CC(=O)[O-])c1ccc(F)cc1	0.2537313432835821	0.29357798165137616	0.125	0.13675213675213677	0.3076923076923077	0.18584070796460178
CC[C@@H](C)c1ccc(O)cc1	0.12403100775193798	0.1568627450980392	0.09803921568627451	0.13402061855670103	0.16494845360824742	0.12121212121212122
Cc1nccc2c1CNC(=O)c1cc(S(N)(=O)=O)c(Cl)cc1N2C	0.1111111111111111	0.15037593984962405	0.08088235294117647	0.08208955223880597	0.11278195488721804	0.06569343065693431
CNCCOc1ccc(C(=O)OCCN(C)C)cc1	0.13513513513513514	0.1652892561983471	0.125	0.1271186440677966	0.14285714285714285	0.12605042016806722
C[C@H]1CC(=O)C=C2c3c(cc4cccc(N5CCN(C)CC5)cc4O[C@@H]32)O1	0.09659090909090909	0.08496732026143791	0.1347517730496454	0.1366906474820144	0.1103448275862069	0.08163265306122448
COc1cccc2c1C(=O)c1c(O)c3c(c(O)c1C2=O)C[C@@](O)(C(=O)CO)C[C@@H]3O[C@H]1C[C@H](N)[C@@H](O)[C@H](C)O1	0.12755102040816327	0.12790697674418605	0.16770186335403728	0.16981132075471697	0.1317365269461078	0.15432098765432098
OCCN1CCCCC1C(=O)Nc1ccccc1	0.2014388489208633	0.10236220472440945	0.11666666666666667	0.11864406779661017	0.16379310344827586	0.09917355371900827
CC(C)OC(=O)C(C)(C)Oc1ccc(C(=O)c2ccc(Cl)cc2)cc1	0.20394736842105263	0.17293233082706766	0.13636363636363635	0.12121212121212122	0.208	0.12030075187969924
CC/C(=N/O)c1ccc(C(=O)c2ccc(Cl)cc2)cc1	0.1875	0.14285714285714285	0.09523809523809523	0.0967741935483871	0.20869565217391303	0.096
NC1=N[C@H](CC[N+](=O)[O-])CC1	0.028368794326241134	0.04424778761061947	0.07692307692307693	0.0784313725490196	0.03669724770642202	0.0673076923076923
COc1cc(C[C@H](CNC(=O)Cc2ccccc2)c2ccccc2)ccc1-c1cccc(O)c1	0.32919254658385094	0.1402439024390244	0.08383233532934131	0.09146341463414634	0.2214765100671141	0.08433734939759036
C[C@@]1(O)CC(=O)OCc2c1cc1n(c2=O)Cc2cc3ccccc3nc2-1	0.1524390243902439	0.13286713286713286	0.10638297872340426	0.1079136690647482	0.16296296296296298	0.06164383561643835
CC(C)(CO[P@@](=O)(O)O)OC[C@H]1OC(=O)C(O)[C@H]1O	0.06493506493506493	0.07874015748031496	0.16964285714285715	0.1415929203539823	0.07317073170731707	0.14035087719298245
C/C(=C/c1ccc(O)cc1)c1ccccc1	0.20149253731343283	0.12605042016806722	0.06666666666666667	0.06779661016949153	0.2403846153846154	0.058333333333333334
CCCCCCCCCCOC(=O)c1ccccc1C(=O)OC[C@@H](CC)CCCC	0.14942528735632185	0.11612903225806452	0.11333333333333333	0.13013698630136986	0.13513513513513514	0.16083916083916083
O=C(c1cccc(OCC(=O)O)c1)c1ccccc1O	0.2302158273381295	0.17073170731707318	0.09523809523809523	0.0967741935483871	0.25225225225225223	0.1322314049586777
C=C(C)c1ccc(OCC)cc1O	0.0948905109489051	0.11818181818181818	0.11428571428571428	0.11650485436893204	0.12380952380952381	0.10476190476190476
C=C(C)[C@@H](CC=C(C)C)CC[C@H](C)CCCC(C)C	0.09271523178807947	0.104	0.07317073170731707	0.08333333333333333	0.09016393442622951	0.12931034482758622
CCC(=O)N1CCc2ccccc2CCc2ccccc21	0.2054794520547945	0.12878787878787878	0.10852713178294573	0.11023622047244094	0.22033898305084745	0.08396946564885496
C=C(C)/C=C\CC(=O)O	0.06976744186046512	0.09900990099009901	0.06060606060606061	0.061855670103092786	0.10416666666666667	0.09473684210526316
C/C(=C\Br)COC(=O)CC(=O)C[C@H](O)[C@@H]1NC(=O)[C@H](Cc2ccccc2)C[C@H]1NC(=O)N[C@H](Cc1ccccc1)C(=O)N(CCN(C)C)C(=O)C	0.22488038277511962	0.1507537688442211	0.12060301507537688	0.12755102040816327	0.16666666666666666	0.15025906735751296
COc1cc2c(c(OC)c1OC)-c1ccc(OC)c(=O)cc1[C@@H](NC(C)=O)CC2	0.12716763005780346	0.13513513513513514	0.13286713286713286	0.1267605633802817	0.12413793103448276	0.09523809523809523
CCCC[C@@H](C(=O)O)C(=O)N[C@@H](CC(=O)O)C(=O)O	0.15492957746478872	0.14166666666666666	0.08264462809917356	0.09322033898305085	0.1282051282051282	0.2037037037037037
CC1=C(CCO[P@@](=O)(O)OCC1)C(=O)NCCc1cccc([N+](=O)[O-])c1	0.12650602409638553	0.1347517730496454	0.12408759124087591	0.1259259259259259	0.13138686131386862	0.09285714285714286
O=C(O)C[C@H](NC(=O)c1ccc(F)cc1)c1ccccc1	0.3488372093023256	0.23529411764705882	0.08461538461538462	0.09448818897637795	0.3523809523809524	0.13821138211382114
C=C1[C@@H](O)[C@]23CCCC4=CC(=O)CC[C@@H]4[C@H]3CC[C@@]21C	0.042682926829268296	0.051094890510948905	0.11290322580645161	0.11475409836065574	0.05303030303030303	0.07874015748031496
C[C@@H](N)Cc1ccc(O)c(O)c1	0.10526315789473684	0.1320754716981132	0.07547169811320754	0.09803921568627451	0.13861386138613863	0.0970873786407767
Oc1ccc(CC[C@@H](O)CCc2ccccc2)cc1	0.25	0.144	0.0703125	0.08	0.2545454545454545	0.11475409836065574
N=NC(=O)c1ccccc1	0.1349206349206349	0.09433962264150944	0.06796116504854369	0.06930693069306931	0.15625	0.06862745098039216
COc1cc(C[C@H]2COC(=O)c3ccccc3C2=O)ccc1O	0.17647058823529413	0.1417910447761194	0.11363636363636363	0.11538461538461539	0.2032520325203252	0.08955223880597014
CC(C)(O)[C@H](O)COc1ccccc1C	0.13970588235294118	0.14285714285714285	0.12962962962962962	0.1111111111111111	0.18269230769230768	0.12037037037037036
COc1ccc(OC)cc1O	0.08208955223880597	0.102803738317757	0.08737864077669903	0.0891089108910891	0.10784313725490197	0.07766990291262135
C/C=C(\C)C(=O)O[C@H]1C[C@@H](C)C=C2C=C[C@H](C)[C@H](CC[C@@H]3C[C@@H](O)CC(=O)O3)[C@H]21	0.08333333333333333	0.11258278145695365	0.7419354838709677	0.7582417582417582	0.09395973154362416	0.35294117647058826
C[C@]1(CO)CCC[C@@]2(C)[C@@H]3CCCC4=CC(=O)CC[C@@H]4[C@H]3CC[C@@]21C	0.04519774011299435	0.06040268456375839	0.11764705882352941	0.11940298507462686	0.05517241379310345	0.08633093525179857
C=C(C)[C@@H]1C[C@H]2[C@@H]3CCC4=CC(=O)C=C[C@]4(C)[C@H]3CC[C@]12C	0.05389221556886228	0.07194244604316546	0.16260162601626016	0.1652892561983471	0.06666666666666667	0.12698412698412698
CN(C)CC[C@]1(c2ccc(Cl)cc2)O[C@H](c2ccc(Cl)cc2)CC1	0.1509433962264151	0.13043478260869565	0.0948905109489051	0.0962962962962963	0.17054263565891473	0.07194244604316546
COCCOC(=O)c1ccccc1N	0.1323529411764706	0.12389380530973451	0.11009174311926606	0.11214953271028037	0.17307692307692307	0.10091743119266056
O=C1Nc2ccc(Cl)cc2C(c2ccccc2Cl)=NC1O	0.16	0.13076923076923078	0.07633587786259542	0.07751937984496124	0.19327731092436976	0.06060606060606061
COc1cc(O)cc(C(=O)CCCN2CCCC2)c1OC	0.10828025477707007	0.10526315789473684	0.13709677419354838	0.13934426229508196	0.11811023622047244	0.1111111111111111
CC(C)(O)[C@H]1CC[C@@]23CCC4=CC(=O)CCC[C@]4(C)[C@H]3CC[C@@]21C	0.040229885057471264	0.06206896551724138	0.13846153846153847	0.11450381679389313	0.04929577464788732	0.072992700729927
C[C@@H]1CC[C@@]2(C(=O)O)C[C@H]3[C@@H](C)C[C@H]4C(C)(C)[C@@H](O)CC[C@]4(C)[C@H]3CC[C@]21C	0.04395604395604396	0.06535947712418301	0.16296296296296298	0.15671641791044777	0.05333333333333334	0.13043478260869565
CCCCC[C@H]1O/C1=C/C=C/CCCCCCCCC(=O)OC(COC(C)=O)C(C)(C)CC[N+](C)(C)C	0.06896551724137931	0.07954545454545454	0.13580246913580246	0.1165644171779141	0.06321839080459771	0.12269938650306748
CC#CC[C@H](C)[C@@H](O)CC(C)(C)C	0.06474820143884892	0.1	0.10576923076923077	0.08653846153846154	0.08411214953271028	0.09615384615384616
O=C/C=C/c1ccccc1	0.11627906976744186	0.10377358490566038	0.04716981132075472	0.04807692307692308	0.16666666666666666	0.047619047619047616
CC(C)=CCC[C@@](C)(CCCCC(=O)O)[C@H]1CC[C@]2(C)[C@@H]3CCC[C@H]4CCC(=O)CC[C@]4(C)[C@H]3CC[C@@]21C	0.07317073170731707	0.08426966292134831	0.147239263803681	0.12804878048780488	0.06818181818181818	0.13414634146341464
COc1ccc(C[C@H]2NC[C@H](O)[C@H]2OC(C)=O)cc1	0.11258278145695365	0.13709677419354838	0.16379310344827586	0.16666666666666666	0.14285714285714285	0.15517241379310345
CC(=O)c1ccccc1O	0.136	0.12745098039215685	0.10101010101010101	0.10309278350515463	0.1827956989247312	0.09090909090909091
O=C1C=C2c3cccc4ccc(OCCN5CCOCC5)cc4NCC[C@]3(O)[C@@H]2C1	0.11538461538461539	0.1	0.11842105263157894	0.12	0.13245033112582782	0.07643312101910828
NC[C@@H]1CC[C@H](c2ccc(Cl)c(Cl)c2)c2ccccc21	0.1390728476821192	0.10687022900763359	0.07751937984496124	0.07874015748031496	0.17647058823529413	0.06153846153846154
COc1ccc([C@H]2c3ccccc3CC(=O)O2)cc1	0.1724137931034483	0.1171875	0.11382113821138211	0.11570247933884298	0.22123893805309736	0.07086614173228346
CCCC/C=C\CCCCCCCC(=O)O	0.0738255033557047	0.09016393442622951	0.07627118644067797	0.07758620689655173	0.09401709401709402	0.11504424778761062
CN1CCN(C(=O)CN2CCCC2)CC1	0.039473684210526314	0.03968253968253968	0.06837606837606838	0.06956521739130435	0.05	0.05084745762711865
O=C(NCCc1c[nH]cn1)c1ccccc1	0.17391304347826086	0.11570247933884298	0.08403361344537816	0.08547008547008547	0.18181818181818182	0.07563025210084033
O=C(OCc1ccccc1C(=O)c1ccccc1)c1ccccc1O	0.2986111111111111	0.1347517730496454	0.08450704225352113	0.08571428571428572	0.2204724409448819	0.09285714285714286
C=CC[S@](=O)[C@H](Cc1ccccc1)N[C@@H](CC(=O)O)C(=O)O	0.22377622377622378	0.184	0.09230769230769231	0.10236220472440945	0.2222222222222222	0.175
Cc1cc(=O)c2c(C)c(O)cc(O)c12	0.10948905109489052	0.11607142857142858	0.08181818181818182	0.08333333333333333	0.1320754716981132	0.07272727272727272
CC/C=C\C=C/CCCCC(=O)O	0.07857142857142857	0.09734513274336283	0.08256880733944955	0.08411214953271028	0.10185185185185185	0.125
CC1=NCC[C@H](C(=O)N[C@@H](CC(=O)N[C@@H](CC(=O)O)[C@H](O)[C@H](C)O)c2ccccc2)C(=O)N1	0.24242424242424243	0.2191780821917808	0.11688311688311688	0.13333333333333333	0.2446043165467626	0.20422535211267606
OC[C@@H]1O[C@H](OCc2ccccc2)[C@@H](O)[C@H](O[C@H]2O[C@H](CO)[C@@H](O)[C@H](O)[C@H]2O)[C@H](O)[C@@H]1O	0.1092896174863388	0.07317073170731707	0.11842105263157894	0.12	0.11038961038961038	0.11920529801324503
C[C@@H](NC(=O)CCc1ccccc1)[C@H]1CCCCc2ccccc2N1C(=O)c1ccccc1S(N)(=O)c1ccccc1	0.2896174863387978	0.12972972972972974	0.0855614973262032	0.09836065573770492	0.19298245614035087	0.0918918918918919
CCOC(=O)[C@H](CCc1ccccc1)N[C@@H](C)C(=O)N1Cc2ccccc2C[C@H]1C(=O)O	0.28125	0.16339869281045752	0.1390728476821192	0.1643835616438356	0.22695035460992907	0.1793103448275862
O=C(O)c1ccncc1	0.09375	0.13	0.08080808080808081	0.08247422680412371	0.125	0.09278350515463918
COc1cc(CCCOC(=O)CCN2CCCCC2)cc(OC)c1OC	0.09883720930232558	0.0945945945945946	0.1223021582733813	0.12408759124087591	0.0979020979020979	0.11510791366906475
CCc1nc([C@H]2CCNC[C@H]2COc2ccc(F)cc2)c(-c2ccc(F)cc2)n1/C=C/[C@@H](C)C[C@@H](O)C(=O)O	0.29310344827586204	0.27741935483870966	0.12280701754385964	0.1377245508982036	0.3310344827586207	0.15060240963855423
CC(C)C[C@H](NC(=O)CN)C(=O)N1CCC[C@H]1C(=O)N[C@@H](CCC(=O)O)C(=O)NCC(=O)NCC(=O)O	0.13227513227513227	0.1130952380952381	0.08383233532934131	0.09815950920245399	0.10975609756097561	0.16129032258064516
CC(C)C[C@@H]1NC(=O)[C@@H](Cc2ccc(O)cc2)NC(=O)[C@@H](Cc2ccc(O)cc2)[C@@H]1OC(C)=O	0.20809248554913296	0.1895424836601307	0.1503267973856209	0.16778523489932887	0.2206896551724138	0.15894039735099338
COc1ccc([C@H](CN)C(=O)N[C@H]2[C@@H](O)[C@H](n3cnc4c(N(C)C)ncnc43)O[C@@H]2CO)cc1	0.14754098360655737	0.18064516129032257	0.1346153846153846	0.1437908496732026	0.17105263157894737	0.13548387096774195
C[C@@H]1CC[C@]2(C(=O)O)C[C@H]3[C@@H]4CCC5=CC(=O)C=C[C@]5(C)[C@@]4(F)[C@@H](O)C[C@]3(C)[C@@H]2C(=O)CC1	0.08465608465608465	0.1125	0.17006802721088435	0.1724137931034483	0.0949367088607595	0.1554054054054054
N[C@H](Cc1c[nH]c2cc(F)ccc12)C(=O)O	0.15217391304347827	0.1891891891891892	0.08620689655172414	0.09734513274336283	0.20952380952380953	0.09649122807017543
CCCCCCCCCC[C@@H](O)CCCCCCC(=O)O	0.10126582278481013	0.09701492537313433	0.06818181818181818	0.07751937984496124	0.10077519379844961	0.14754098360655737
Cc1cc(O)c(S(N)(=O)=O)c(=O)c2ccc(N(C)C)cc21	0.11842105263157894	0.20168067226890757	0.096	0.0975609756097561	0.14049586776859505	0.07936507936507936
Nc1nc2c(ncn2COC(CO)CO)c(=O)[nH]1	0.08552631578947369	0.11290322580645161	0.08196721311475409	0.09243697478991597	0.09917355371900827	0.08264462809917356
N[C@@H](CCCO)C(=O)N[C@@H]1CC[C@H]2[C@H]3CC[C@H]4NC(=O)C=C[C@]4(C)[C@H]3CC[C@]12C	0.08888888888888889	0.08333333333333333	0.16428571428571428	0.17518248175182483	0.07894736842105263	0.15714285714285714
CN1C=C(N)C=Cc2ccccc21	0.13432835820895522	0.08695652173913043	0.0625	0.06363636363636363	0.17647058823529413	0.05357142857142857
COc1cc([C@@H]2C(=O)Nc3ccccc3C2=O)ccc1O	0.17567567567567569	0.13953488372093023	0.09302325581395349	0.09448818897637795	0.2033898305084746	0.07692307692307693
CC(=C/CO)/C=C/C(C)=C/C(C)=C\C=C\C=C(C)[C@H]1C(=O)O1	0.04819277108433735	0.08088235294117647	0.1015625	0.10317460317460317	0.06766917293233082	0.07692307692307693
C=C(CO[C@H]1O[C@@H](CO[C@@H]2O[C@H](CO)[C@@H](O)[C@@H](O)[C@H]2O)[C@@H](O)[C@H](O)[C@@H]1O)c1ccccc1	0.11538461538461539	0.07975460122699386	0.12582781456953643	0.12751677852348994	0.11764705882352941	0.12666666666666668
CCCCCCC[C@@H](O)CC(=O)OCC(=O)O	0.14184397163120568	0.12605042016806722	0.09401709401709402	0.10526315789473684	0.12173913043478261	0.22115384615384615
C=C1C(=O)[C@@]2(C)CC[C@H]3[C@@H](C)C4=CC(=O)C=C[C@]4(C)[C@@]3(F)[C@@H](O)C[C@@]21C	0.07602339181286549	0.1056338028169014	0.17054263565891473	0.1732283464566929	0.08571428571428572	0.12781954887218044
N[C@@H](CCC(=O)N[C@@H](CSSC[C@H](NC(=O)CC[C@H](N)C(=O)O)C(=O)NCC(=O)O)C(=O)NCC(=O)O)C(=O)O	0.09950248756218906	0.08379888268156424	0.044444444444444446	0.05084745762711865	0.07386363636363637	0.12650602409638553
COC(=O)C1=C(C)NC(C)=C(C(=O)OC)C1c1ccccc1[N+](=O)[O-]	0.1518987341772152	0.15671641791044777	0.11194029850746269	0.11363636363636363	0.16279069767441862	0.11278195488721804
O=C(O)Cc1ccccc1Nc1c(Cl)cccc1Cl	0.20863309352517986	0.1652892561983471	0.08	0.08130081300813008	0.24770642201834864	0.08943089430894309
C=C[C@]1(C)CC[C@H]2[C@@H]3CCC4=CC(=O)CC[C@]4(C)[C@H]3CC[C@@]21C	0.03468208092485549	0.05555555555555555	0.10606060606060606	0.1076923076923077	0.05	0.07407407407407407
Cc1cc(O)cc(C)c1Cl	0.06818181818181818	0.08571428571428572	0.06930693069306931	0.0707070707070707	0.09	0.0594059405940594
N#Cc1ccc(-c2ccc(F)cc2)cc1	0.234375	0.19090909090909092	0.041666666666666664	0.0423728813559322	0.2727272727272727	0.03333333333333333
N[C@@H](CSS)C(=O)NCC(=O)N[C@H](Cc1ccccc1)C(=O)O	0.18666666666666668	0.13533834586466165	0.09022556390977443	0.1	0.168	0.13385826771653545
CCOc1nc2cccc(C(=O)O)c2n1Cc1ccc(-c2ccccc2-c2nnn[nH]2)cc1	0.2710843373493976	0.1794871794871795	0.08536585365853659	0.08641975308641975	0.2517482517482518	0.08588957055214724
COC(=O)CC(=O)Nc1ccccc1C	0.17293233082706766	0.13157894736842105	0.11818181818181818	0.12037037037037036	0.16981132075471697	0.12962962962962962
CC(C)N(C)CCC(O)(c1ccccc1)c1ccc(O)cc1	0.23076923076923078	0.18253968253968253	0.0916030534351145	0.1015625	0.2631578947368421	0.10077519379844961
COC(=O)[C@@H](O)[C@H](O)[C@H](O)[C@@H](CO)Oc1ccccc1	0.19014084507042253	0.16393442622950818	0.088	0.10743801652892562	0.22321428571428573	0.17391304347826086
CC(=O)/C=C/C(C)=C/C=C/C(C)=C/C(=O)O	0.06802721088435375	0.09243697478991597	0.06896551724137931	0.07017543859649122	0.07758620689655173	0.09821428571428571
O=C(O)c1cc(=O)c2c(OCC(O)COc3cccc4oc(C(=O)O)cc(=O)c34)cccc2o1	0.2138728323699422	0.18064516129032257	0.09259259259259259	0.10062893081761007	0.2191780821917808	0.1282051282051282
O=C(Oc1cnccc1-c1ccc(F)cc1)c1ccccc1-c1ccccc1F	0.33557046979865773	0.18620689655172415	0.05732484076433121	0.05806451612903226	0.2748091603053435	0.050955414012738856
CCc1sc(C)nc1NC(=O)C(C)N	0.09352517985611511	0.12612612612612611	0.09174311926605505	0.11428571428571428	0.10091743119266056	0.102803738317757
COc1ccc2[nH]c([S+]([O-])Cc3ncc(C)c(OC)c3C)nc2c1	0.10303030303030303	0.14814814814814814	0.07971014492753623	0.08088235294117647	0.1111111111111111	0.06474820143884892
C[C@@H]1C[C@H]2[C@@H]3CCC4=CC(=O)C=C[C@]4(C)[C@@]3(F)[C@@H](O)C[C@]2(C)[C@@]1(O)C(=O)COP(=O)(O)O	0.08695652173913043	0.11612903225806452	0.19285714285714287	0.1956521739130435	0.09803921568627451	0.18571428571428572
N[C@H]1CCN(c2nc3c(cc2F)c(=O)c(C(=O)O)cn3-c2ccc(F)cc2F)C1	0.15384615384615385	0.16666666666666666	0.10204081632653061	0.10344827586206896	0.17266187050359713	0.08053691275167785
C[C@H](Cc1nc2c(F)c(=O)[nH]cc12)OC(C)(C)C	0.09395973154362416	0.14285714285714285	0.1206896551724138	0.11304347826086956	0.11965811965811966	0.08403361344537816
CCCN(NC(=O)c1ccccc1)c1ccccc1-c1ccccc1	0.3333333333333333	0.14184397163120568	0.08391608391608392	0.0851063829787234	0.2283464566929134	0.07692307692307693
CCC(=O)c1ccc(OC)cc1O	0.1111111111111111	0.1388888888888889	0.13592233009708737	0.13861386138613863	0.14563106796116504	0.1262135922330097
C=CCSS[C@@H](CC)CCP(=O)(O)O	0.07042253521126761	0.06837606837606838	0.0625	0.08333333333333333	0.07142857142857142	0.11320754716981132
COc1ccc(-c2cc(-c3ccccc3)nc(C(C)C)c2/C=C/[C@@H]2C[C@@H](O)CC(=O)O2)cc1	0.26666666666666666	0.23809523809523808	0.17333333333333334	0.1917808219178082	0.2642857142857143	0.10759493670886076
CC(=O)OC(C)(C)CC(=O)O	0.09230769230769231	0.10576923076923077	0.13541666666666666	0.10309278350515463	0.0891089108910891	0.14893617021276595
NC(=O)c1nn(Cc2ccccc2)c(=O)[nH]1	0.15942028985507245	0.1271186440677966	0.09482758620689655	0.09649122807017543	0.1743119266055046	0.07692307692307693
N[C@H](CSC(=S)NCc1ccccc1)C(=O)O	0.17391304347826086	0.125	0.08403361344537816	0.09482758620689655	0.18181818181818182	0.11304347826086956
C=CCSSC[C@@H](NC(=O)CCCc1ccccc1)C(=O)N1CCC[C@H]1C(=O)O	0.17261904761904762	0.11842105263157894	0.10810810810810811	0.11724137931034483	0.15384615384615385	0.13986013986013987
CC(C)c1ccc(Sc2c(/C=C/[C@@H]3C[C@@H](O)CC(=O)O3)c(C3CC3)nc3cc(F)c(F)cc23)cc1	0.15135135135135136	0.19230769230769232	0.16883116883116883	0.18666666666666668	0.19078947368421054	0.09815950920245399
Cc1ccc([C@@H](C)C(=O)O)cc1C	0.12878787878787878	0.17307692307692307	0.11538461538461539	0.14	0.17	0.13861386138613863
CC1=CC(=O)[C@H]2[C@@H]3CCC4=CC(=O)CC[C@]4(C)[C@H]3CC[C@]12C	0.060240963855421686	0.07971014492753623	0.12598425196850394	0.128	0.06666666666666667	0.09230769230769231
O=C(O)C1=C[C@@H](O)[C@H](C(=O)N2CCCC2)C(=O)[C@H](C(=O)O)C1=O	0.09316770186335403	0.09558823529411764	0.1349206349206349	0.13709677419354838	0.09090909090909091	0.14516129032258066
C[C@@H]1O[C@H](OC(C)=O)[C@@H](OC(=O)CC(C)C)[C@H](O)[C@@H]1O	0.09868421052631579	0.12	0.17543859649122806	0.2	0.0975609756097561	0.22018348623853212
O=P(O)(O)C(O)(Cc1cccnc1)P(=O)(O)O	0.08904109589041095	0.1092436974789916	0.07692307692307693	0.06896551724137931	0.10434782608695652	0.09649122807017543
C/C=C\c1cc(OC)c(OC)cc1OC	0.05405405405405406	0.11206896551724138	0.07894736842105263	0.08035714285714286	0.09734513274336283	0.06086956521739131
Nc1ncc2ncn(-c3ccc(S(=O)(=O)N4CCN(C)CC4)cc3)c2n1	0.11176470588235295	0.15714285714285714	0.07586206896551724	0.07692307692307693	0.12949640287769784	0.05442176870748299
C=C1CS[C@@H]([C@@H](C)CCCC(C)CC(=O)O)C(=O)O1	0.1527777777777778	0.15833333333333333	0.13675213675213677	0.1592920353982301	0.15517241379310345	0.2
CC(/C=C/C=C(C)\C)c1ccccc1S	0.1223021582733813	0.15178571428571427	0.07894736842105263	0.1	0.19230769230769232	0.08928571428571429
CC(=O)C(=O)OCC(C)(C)Oc1ccc(C(=O)c2ccc(Cl)cc2)cc1	0.18471337579617833	0.15217391304347827	0.125	0.10218978102189781	0.18461538461538463	0.10948905109489052
COc1cc(OC)c(C(=O)CCCN2CCCC2)c(OC)c1	0.10625	0.10294117647058823	0.13385826771653545	0.136	0.10687022900763359	0.10852713178294573
C=C(C)[C@H]1CCC(=O)C(CC[C@@H]2C[C@@H](C)CCC2)C1(C)C	0.04242424242424243	0.0661764705882353	0.17796610169491525	0.1810344827586207	0.05263157894736842	0.13114754098360656
Cc1ccc2c(c1)C(=O)C(CCN1CCC(C)(C)CC1)O2	0.10126582278481013	0.11363636363636363	0.1557377049180328	0.15833333333333333	0.11811023622047244	0.10236220472440945
C=CCCCCC[C@H](Cl)[C@H](O)CC(=O)N[C@H](CC(C)C)C(=O)N1CCC[C@H]1C(=O)N(CCC(=O)O)C(=O)N[C@@H](CC(C)C)C(=O)N[C@H](C(=O)O)	0.12669683257918551	0.13846153846153847	0.08	0.09183673469387756	0.11855670103092783	0.15591397849462366
C=C/C=C/C=C(C)\CCCC(=O)O	0.07913669064748201	0.09821428571428571	0.07339449541284404	0.07476635514018691	0.102803738317757	0.10476190476190476
O=c1c(O[C@H]2O[C@@H](CO)[C@@H](O)[C@H](O)[C@H]2O)c(CO)c2ccccc12	0.13125	0.12408759124087591	0.13846153846153847	0.140625	0.1640625	0.13953488372093023
COC[C@@H](CCO)c1ccc(OCC(O)CNC(C)C)cc1	0.18120805369127516	0.192	0.1	0.11904761904761904	0.19008264462809918	0.18333333333333332
COc1ccc(C(CN(C)C)C2(O)CCCCC2)cc1	0.09615384615384616	0.14285714285714285	0.11290322580645161	0.12396694214876033	0.12096774193548387	0.096
CO[C@@H]1O[C@H](COCc2ccc(OC)cc2)[C@H](OC)[C@H](OC(=O)C(C)C)[C@H](O)[C@@H](OC(C)=O)C1(C)C	0.1276595744680851	0.14906832298136646	0.17763157894736842	0.19594594594594594	0.1320754716981132	0.17880794701986755
O=C(Cn1c(=O)cc(C(=O)O)c1=O)c1cccc(F)c1O	0.1793103448275862	0.19008264462809918	0.09523809523809523	0.0967741935483871	0.19827586206896552	0.11382113821138211
CCCOc1ccc(N(CCCl)CCCl)cc1	0.10135135135135136	0.11475409836065574	0.09243697478991597	0.09401709401709402	0.11016949152542373	0.10256410256410256
CN(C)C1(CNC=C(O)c2ccc(Cl)cc2)CC1	0.11564625850340136	0.16101694915254236	0.10084033613445378	0.10256410256410256	0.14782608695652175	0.09243697478991597
Cc1ccc(-n2cc(C(F)(F)F)nc2-c2ccc(S(N)(=O)=O)cc2)cc1	0.2	0.19548872180451127	0.0625	0.055944055944055944	0.2125984251968504	0.04827586206896552
COCC(=O)N1CCC(=C2c3ccccc3CCc3ccccc32)CC1	0.20125786163522014	0.1310344827586207	0.09722222222222222	0.09859154929577464	0.21374045801526717	0.07534246575342465
O=C1N[C@@H](C(=O)C(c2ccccc2)c2ccccc2)C(=O)N(CCCCN2CCCC2)CC1	0.2411764705882353	0.12195121951219512	0.10559006211180125	0.11392405063291139	0.17763157894736842	0.09259259259259259
CCCCCCCC(=O)O	0.08396946564885496	0.08490566037735849	0.09	0.09183673469387756	0.0891089108910891	0.1368421052631579
COc1ccc2[nH]cc(CCNC(C)=O)c2c1	0.12413793103448276	0.14285714285714285	0.1111111111111111	0.11304347826086956	0.1592920353982301	0.10256410256410256
CC(=O)Nc1ccccc1	0.20168067226890757	0.10476190476190476	0.0784313725490196	0.08	0.16842105263157894	0.07920792079207921
CC[C@H](C)C(=O)O[C@H]1C[C@@H](C)C=C2C=C[C@H](C)[C@H](CC[C@@H]3C[C@@H](O)CC(=O)O3)C21	0.09550561797752809	0.12	0.7802197802197802	1.0	0.10135135135135136	0.47706422018348627
O=C(O)C(O)(CC(=O)O)CC(=O)O	0.09701492537313433	0.1111111111111111	0.07547169811320754	0.06666666666666667	0.09523809523809523	0.1414141414141414
CCOC(=O)C1=C(COCCN)NC(C)=C(C(=O)OC)C1c1ccccc1Cl	0.17073170731707318	0.14583333333333334	0.1276595744680851	0.12949640287769784	0.1678832116788321	0.14492753623188406
COc1ccc2c(c1)c(CC(=O)OCC(=O)O)c(C)n2C(=O)c1ccc(Cl)cc1	0.2111801242236025	0.18309859154929578	0.10204081632653061	0.10344827586206896	0.24427480916030533	0.1258741258741259
OC[C@@H]1O[C@H](n2cnc3c(=O)[nH]cnc32)[C@H](O)[C@@H]1O	0.07006369426751592	0.09302325581395349	0.11570247933884298	0.11764705882352941	0.088	0.10743801652892562
C[C@H]1CC[C@H]([C@@](C)(O)C[C@@H](O)C[C@@H](O)CC(=O)O)[C@H]1COC(=O)C(C)(C)CC	0.18238993710691823	0.18382352941176472	0.24	0.16793893129770993	0.16417910447761194	0.3508771929824561
CSSCSCSCS(C)CCSP(C)(=O)O	0.05228758169934641	0.05511811023622047	0.06666666666666667	0.06779661016949153	0.04878048780487805	0.08547008547008547
O=C(O)[C@H](CCN1CCCCC1)N1CCCCC1	0.07051282051282051	0.06060606060606061	0.072	0.08196721311475409	0.07142857142857142	0.08130081300813008
O=C1c2c(O)ccc(O)c2C(=O)c2c(NCCNCCO)ccc(NCCNCCO)c21	0.15168539325842698	0.1337579617834395	0.075	0.0759493670886076	0.13815789473684212	0.09615384615384616
CC[C@H](CC[C@H](C)[C@H]1CC[C@@H]2C3=C(C(=O)C[C@@H]4C[C@@H](O)CC(=O)O4)C3=C(C)[C@@H]12)CO	0.11864406779661017	0.125	0.2890625	0.3252032520325203	0.11409395973154363	0.22388059701492538
O=P(O)(O)OC[C@H](O)CO	0.06870229007633588	0.08653846153846154	0.049019607843137254	0.06060606060606061	0.09090909090909091	0.11578947368421053
Nc1cccc(Br)c1O	0.07751937984496124	0.08737864077669903	0.06	0.061224489795918366	0.10309278350515463	0.05
C[C@]12C=CC(=O)C=C1CC[C@@H]1[C@@H]2[C@@H](O)C[C@@]2(C)[C@H]1CC[C@]2(O)C(=O)CO	0.08771929824561403	0.10416666666666667	0.17692307692307693	0.1796875	0.1	0.16030534351145037
Cc1cc(O)c2c(c1)C(=O)c1ccc(C)c(O)c1C2=O	0.14189189189189189	0.14516129032258066	0.088	0.08943089430894309	0.15126050420168066	0.08
CO[C@@H](/C=C/c1cccc(O)c1)OCCc1ccc(CN(C)C)cc1	0.1625	0.1865671641791045	0.09285714285714286	0.10218978102189781	0.232	0.09352517985611511
NCC(=O)Oc1ccccc1	0.140625	0.10185185185185185	0.08653846153846154	0.08823529411764706	0.16326530612244897	0.08737864077669903
C[C@@H](C(=O)O)/C=C(\C)CCCc1ccccc1	0.2	0.16379310344827586	0.11206896551724138	0.13392857142857142	0.22641509433962265	0.15315315315315314
CC(C)=CCc1cccc(C(=O)O)c1	0.13333333333333333	0.1559633027522936	0.1111111111111111	0.11320754716981132	0.17475728155339806	0.12264150943396226
C#C[C@]1(O)CC[C@H]2[C@@H]3CCC4=CC(=O)CC[C@@H]4[C@H]3CC[C@@]21C	0.03508771929824561	0.041666666666666664	0.1076923076923077	0.109375	0.04316546762589928	0.07518796992481203
CC(=O)ONc1nc2cc(Sc3ccccc3)ccc2[nH]1	0.1891891891891892	0.14615384615384616	0.07518796992481203	0.07633587786259542	0.21008403361344538	0.06766917293233082
CCCCC[C@H](O)/C=C/C(=C/CCCCC)C(=O)O	0.10596026490066225	0.12903225806451613	0.08064516129032258	0.09090909090909091	0.13445378151260504	0.1565217391304348
C#C[C@@]1(CO)C=C[C@H]2[C@@H]3CCC4=CC(=O)CC[C@@H]4[C@H]3CC[C@@]21C	0.05263157894736842	0.0625	0.13953488372093023	0.14173228346456693	0.06474820143884892	0.10606060606060606
COCCCNC(=O)c1ccccc1N	0.15441176470588236	0.1206896551724138	0.11711711711711711	0.11926605504587157	0.16822429906542055	0.10810810810810811
COc1cc(O)c(C(=O)CCCCN2CCCC2)c(OC)c1	0.12025316455696203	0.10294117647058823	0.13385826771653545	0.136	0.11538461538461539	0.1171875
CCCc1ccc(OC)cc1O	0.0962962962962963	0.12037037037037036	0.11650485436893204	0.1188118811881188	0.1262135922330097	0.10679611650485436
CO[C@@H]1[C@H](c2ccc(O)cc2)[C@@H](CC(=O)O)N2CCCC[C@H]21	0.12738853503184713	0.1450381679389313	0.16129032258064516	0.16393442622950818	0.16	0.16260162601626016
CC(C)CC(=O)O	0.11864406779661017	0.15384615384615385	0.07608695652173914	0.10227272727272728	0.16279069767441862	0.15294117647058825
C=C(CC[C@@H](C)[C@H]1CC[C@H]2[C@@H]3CCC4=CC(=O)CC[C@]4(C)[C@H]3CC[C@@]21C)C(=O)O	0.09550561797752809	0.10526315789473684	0.14893617021276595	0.1678832116788321	0.09395973154362416	0.15827338129496402
COc1cc(/C=C/C(=O)O)ccc1O	0.10869565217391304	0.16666666666666666	0.10091743119266056	0.102803738317757	0.17475728155339806	0.11214953271028037
C[C@H]1[C@@H]2[C@@H](C[C@@H]3[C@@H]4CC[C@@H](O[C@@H]5C[C@@H](O)C(=O)[C@H](C)O5)CC[C@]43C)O[C@@H]2C[C@@]1(C)C(=O)O	0.057291666666666664	0.07975460122699386	0.19718309859154928	0.2	0.062111801242236024	0.14965986394557823
CNC[C@H]1C=CN(C[C@H](C)N)C[C@H]2O[C@]2(C)O[C@H]1O	0.07051282051282051	0.07692307692307693	0.12605042016806722	0.14782608695652175	0.08	0.13675213675213677
N=C1NC=N[C@H]2[C@H]3C=Cc4ccccc4[C@@]3(O)[C@@H]2N1	0.1111111111111111	0.08333333333333333	0.0873015873015873	0.08870967741935484	0.14049586776859505	0.07936507936507936
CC(=O)O[C@H]1[C@H](OC(=O)c2ccc(O)cc2)C[C@H](O)[C@@H]1O	0.13157894736842105	0.14173228346456693	0.17796610169491525	0.1810344827586207	0.13821138211382114	0.21052631578947367
O=C(O)[C@H](/C=C/c1cc(O)cc(O)c1)OCCO	0.10810810810810811	0.17094017094017094	0.10084033613445378	0.11206896551724138	0.17857142857142858	0.14035087719298245
C[C@H]1C(=O)CC(O)=C(C(=O)O[C@@H]2C[C@@H](O)C[C@H](O)C2)C(=O)[C@H](C)/C=C/C(=O)O1	0.09195402298850575	0.11643835616438356	0.256	0.2601626016260163	0.1048951048951049	0.19083969465648856
Cc1nc(N)sc1-c1cc(-c2ccc(F)cc2)c(-c2ccc(F)cc2)n1/C=C/[C@@H](O)C[C@@H](O)CC(=O)O	0.3710691823899371	0.37410071942446044	0.06936416184971098	0.07647058823529412	0.4418604651162791	0.15723270440251572
C[C@H]1CC[C@@H](C(C)C)C=C[C@H](C)[C@H]1O[C@]12CCCC(=O)[C@H]1CC[C@]2(C)O	0.056818181818181816	0.08163265306122448	0.18604651162790697	0.1984126984126984	0.06944444444444445	0.15151515151515152
Cc1ccc(NC(=O)c2ccc(CN3CCN(C)CC3)cc2)cc1Nc1nccc(-c2cccnc2)n1	0.24581005586592178	0.13953488372093023	0.07954545454545454	0.08045977011494253	0.17901234567901234	0.06179775280898876
CCN(CC)CCNC(=O)c1ccc(N)cc1	0.14893617021276595	0.15384615384615385	0.12173913043478261	0.12389380530973451	0.1504424778761062	0.12280701754385964
COc1cc(C=O)c(-c2ccc(F)cc2)cc1N	0.1956521739130435	0.23214285714285715	0.06451612903225806	0.06557377049180328	0.26666666666666666	0.056451612903225805
CC(=O)O[C@H]1[C@@H](OC(C)=O)[C@@H](OC(=O)CC(C)C)[C@@H]1CC[C@@H](O)CC(=O)O	0.1625	0.17777777777777778	0.15037593984962405	0.17054263565891473	0.14925373134328357	0.3103448275862069
COc1cccc(C2(O)CCCCC2CN(C)C)c1	0.08387096774193549	0.11904761904761904	0.125	0.1271186440677966	0.10569105691056911	0.09836065573770492
C=CCc1ccc(O)c(OC)c1	0.08029197080291971	0.11009174311926606	0.08490566037735849	0.08653846153846154	0.11538461538461539	0.07547169811320754
CC[C@@H]1C[C@@H]2CC[C@H]1[C@@H](C)C(=O)C2	0.03424657534246575	0.04201680672268908	0.16831683168316833	0.1717171717171717	0.043859649122807015	0.125
C[C@@H](NC(=O)c1ccc(O)c(O)c1)[C@H]1CCC[C@H]2[C@@H]3CC[C@H]4C[C@@H](O)CC[C@]4(C)[C@H]3CC[C@@]21C	0.10526315789473684	0.11585365853658537	0.1568627450980392	0.174496644295302	0.1125	0.1503267973856209
Oc1ccc([C@@H]2Oc3ccccc3C[C@H]2CO)cc1	0.1724137931034483	0.1171875	0.10483870967741936	0.10655737704918032	0.22123893805309736	0.07936507936507936
CCN[C@H](C)Cc1cccc(C(F)(F)F)c1	0.12056737588652482	0.12931034482758622	0.09649122807017543	0.10810810810810811	0.14545454545454545	0.09734513274336283
C[C@@H]1CS(=O)(=O)C[C@@H]1NC(=O)[C@@H](Cc1ccccc1)N(CCCl)NC(=O)[C@H](Cc1ccccc1)NC(=O)C(=O)O	0.24175824175824176	0.13068181818181818	0.10919540229885058	0.11695906432748537	0.1686746987951807	0.13609467455621302
CS[C@@H](C)C(=O)OC1C[C@@H](C)C=C2C=C[C@H](C)[C@H](CC[C@@H]3C[C@@H](O)CC(=O)O3)[C@H]21	0.0893854748603352	0.12	0.7419354838709677	0.8390804597701149	0.10135135135135136	0.3879310344827586
COC(=O)[C@@]1(C)O[C@@H]2[C@H]3C[C@H](C)C4=CC(=O)C=C[C@]4(C)[C@@]3(F)[C@@H](O)C[C@@]21C	0.07471264367816093	0.10344827586206896	0.2222222222222222	0.216	0.08391608391608392	0.16793893129770993
CC(=O)OCn1ccnc1-c1ccc(S(=O)(=O)NC(F)(F)F)cc1	0.16129032258064516	0.2047244094488189	0.09701492537313433	0.09022556390977443	0.184	0.08148148148148149
O=C(Nc1ccccc1C(=O)O)c1ccccc1O	0.2727272727272727	0.1557377049180328	0.08	0.08130081300813008	0.23636363636363636	0.10743801652892562
C[C@H](COc1ccccc1)NCC(O)c1ccc(O)c(C(N)=O)c1	0.23809523809523808	0.183206106870229	0.09558823529411764	0.11363636363636363	0.2711864406779661	0.1297709923664122
C=C(C)[C@@H]1CC=C(C)C(=O)O[C@H]2[C@@H]3CCC4=C[C@@H](O)CC[C@]4(C)[C@H]3CC[C@@]21C	0.054945054945054944	0.0784313725490196	0.17777777777777778	0.18045112781954886	0.06666666666666667	0.12857142857142856
COc1ccc(C(=O)N2CCCC2=O)cc1	0.11888111888111888	0.13675213675213677	0.13392857142857142	0.13636363636363635	0.14285714285714285	0.09565217391304348
CCOC(=O)CCN1C(=O)C=C(c2ccccc2)CC1	0.2112676056338028	0.1328125	0.1487603305785124	0.15126050420168066	0.19658119658119658	0.12195121951219512
C[C@H](CCc1ccc(O)cc1)NCCc1ccc(O)c(O)c1	0.20408163265306123	0.16279069767441862	0.07462686567164178	0.09230769230769231	0.2184873949579832	0.1171875
CC(C)=C1CC2=CCC(=O)CC[C@]2(C)[C@H]2CC(=O)CC[C@@H]21	0.06134969325153374	0.08148148148148149	0.12903225806451613	0.13114754098360656	0.06818181818181818	0.0859375
CCCN(CCC)CC(=O)Nc1ccccc1C(=O)O	0.19718309859154928	0.1532258064516129	0.1322314049586777	0.13445378151260504	0.1794871794871795	0.1724137931034483
CCCCOC(=O)C1=C(C)NC(C)=C(C(=O)OC(C)C)C1c1cccc([N+](=O)[O-])c1	0.15976331360946747	0.18181818181818182	0.13986013986013987	0.15	0.16312056737588654	0.14893617021276595
CC1=C[C@H]2OC(C)(C)CCC1O2	0.027777777777777776	0.04310344827586207	0.10576923076923077	0.10784313725490197	0.03571428571428571	0.08571428571428572
CCN(CC)C[C@@H](O)COc1ccccc1C	0.15714285714285714	0.15384615384615385	0.12173913043478261	0.13392857142857142	0.18181818181818182	0.15315315315315314
Cc1ccc(CN(C)C(=S)Oc2ccc3ccccc3c2)cc1	0.21476510067114093	0.14074074074074075	0.07246376811594203	0.07352941176470588	0.22131147540983606	0.06521739130434782
OC[C@@H]1O[C@@H](OC[C@@H]2O[C@H](CO)[C@@H](O)[C@H]2O)[C@H](O)[C@@H]1O	0.03680981595092025	0.0364963503649635	0.11475409836065574	0.11666666666666667	0.03787878787878788	0.11570247933884298
CCCC/C=C/CCCCCCCC(=O)O	0.0738255033557047	0.09016393442622951	0.07627118644067797	0.07758620689655173	0.09401709401709402	0.11504424778761062
CCCCCCCCCC[C@H](O)CCCCCCC(=O)O	0.10126582278481013	0.09701492537313433	0.06818181818181818	0.07751937984496124	0.10077519379844961	0.14754098360655737
CC(C)=CC(=O)C(C)(C)Oc1ccc(O)cc1	0.11888111888111888	0.16666666666666666	0.15454545454545454	0.12612612612612611	0.15315315315315314	0.11504424778761062
COc1ccc(SCCN(C)C)cc1O	0.09090909090909091	0.1415929203539823	0.10810810810810811	0.11009174311926606	0.11711711711711711	0.0990990990990991
C=C1/C(=C\C=C2/CCC[C@]3(C)[C@@H]([C@H](C)CCCC(C)C)CC[C@@H]23)C[C@@H](O)C[C@@H]1O	0.08333333333333333	0.11258278145695365	0.15714285714285714	0.17647058823529413	0.10135135135135136	0.14184397163120568
CC(=O)OCC1=C(C)CCC1O	0.06521739130434782	0.08108108108108109	0.14	0.14285714285714285	0.08490566037735849	0.1188118811881188
O=Cc1cc2c(cccc2Cl)ccc2c1OCCc1ccccc12	0.17834394904458598	0.11267605633802817	0.07042253521126761	0.07142857142857142	0.18604651162790697	0.04861111111111111
CCC[C@@H]1[C@@]2(OC(=O)c3ccccc3C)C[C@H](C)[C@@H]2CC1	0.12258064516129032	0.12213740458015267	0.19491525423728814	0.19827586206896552	0.15447154471544716	0.16666666666666666
COc1cc(C(=O)NS(=O)(=O)c2ccccc2C)ccc1Cc1cn(C)c2ccc(NC(=O)OC3CCCC3)cc12	0.22872340425531915	0.14606741573033707	0.10614525139664804	0.10734463276836158	0.19879518072289157	0.1005586592178771
C1=C[C@@H]2O[C@@H]2c2cccc(Cl)c2C(=O)C1	0.09722222222222222	0.09166666666666666	0.10619469026548672	0.10810810810810811	0.125	0.0782608695652174
CN(CCc1ccc(C(F)(F)F)cc1)C(=O)O	0.1347517730496454	0.1875	0.11403508771929824	0.10619469026548672	0.1743119266055046	0.10526315789473684
CCCC(=O)O[C@]1(CCSSCc2ccc(F)cc2)C[C@H](C(C)=O)N1CCC[C@H]1C(=O)Nc2ccccc2C1=O	0.2391304347826087	0.1686046511627907	0.1206896551724138	0.12209302325581395	0.24050632911392406	0.13450292397660818
C[C@@H](N)Cc1cc2c(cc1C(=O)N(C)C)c1cccc(O)c1C2=O	0.17647058823529413	0.1953125	0.11363636363636363	0.1328125	0.1935483870967742	0.11450381679389313
CN1[C@@H]2CC[C@H]1C[C@@H](OC(c1ccccc1)c1ccccc1)C2	0.20394736842105263	0.08333333333333333	0.1111111111111111	0.12121212121212122	0.16153846153846155	0.08759124087591241
Cc1cc(C)n2c(-c3ccc(F)cc3)cc(CC[C@@H](O)C[C@@H](O)CC(=O)[O-])c2c1C(=O)[O-]	0.3741496598639456	0.30597014925373134	0.09740259740259741	0.10596026490066225	0.33858267716535434	0.21739130434782608
CCCCCC/C=C\CCCCCCCC(=O)O	0.07096774193548387	0.0859375	0.07258064516129033	0.07377049180327869	0.08943089430894309	0.1092436974789916
Cc1cn([C@H]2C[C@@H](N=[N+]=[N-])[C@@H](CO)O2)c(=O)[nH]c1=O	0.06369426751592357	0.06870229007633588	0.12605042016806722	0.1282051282051282	0.07142857142857142	0.09917355371900827
O=C(C[C@@H](O)c1ccc(O)cc1)c1ccccc1O	0.23529411764705882	0.18487394957983194	0.08	0.09016393442622951	0.3076923076923077	0.11666666666666667
CCOC(=O)[C@@H](CCc1ccccc1)N[C@@H](C)C(=O)N1Cc2ccccc2C[C@H]1C(=O)O	0.28125	0.16339869281045752	0.1390728476821192	0.1643835616438356	0.22695035460992907	0.1793103448275862
CC(=O)OC(=O)CC(C)(C)Oc1ccc(C(=O)c2ccc(Cl)cc2)cc1	0.18471337579617833	0.15217391304347827	0.125	0.10218978102189781	0.18461538461538463	0.10948905109489052
CC1(C)CC[C@H]2C3=CCC4=CC(=O)C=C[C@]4(C)[C@H]3CC[C@]12C	0.060240963855421686	0.08759124087591241	0.1349206349206349	0.13709677419354838	0.07462686567164178	0.09230769230769231
CC(=O)O[C@@H]1/C=C/C(C)=C/C(C)=C/C=C/C=C(\C)C(=O)O[C@H]1C[C@H](O)[C@@H](C)CC(=O)O	0.18562874251497005	0.20422535211267606	0.18705035971223022	0.19852941176470587	0.2028985507246377	0.23308270676691728
CC(=O)N1CCc2ccccc2CC1=O	0.13768115942028986	0.1206896551724138	0.12727272727272726	0.12962962962962962	0.16822429906542055	0.08849557522123894
C[C@]12CC[C@@H]3c4ccc(O)cc4CC[C@H]3[C@@H]1CC[C@@H]2O	0.06832298136645963	0.08208955223880597	0.12096774193548387	0.12295081967213115	0.08527131782945736	0.104
COC(=O)N1CCc2ccccc2CCc2ccccc21	0.19727891156462585	0.12030075187969924	0.1	0.1015625	0.21008403361344538	0.07575757575757576
Cc1c(CCO)c(C)c(CC(=O)O)cc1C	0.12949640287769784	0.16071428571428573	0.11711711711711711	0.11926605504587157	0.1574074074074074	0.1388888888888889
CC1(C)S[C@H]([C@H](NC(=O)Cc2ccccc2)C(=O)O)CC1=O	0.19047619047619047	0.14728682170542637	0.136	0.14754098360655737	0.18181818181818182	0.14634146341463414
N#Cc1cc(F)ccc1-c1cc(C(=O)O)ccc1O	0.18439716312056736	0.20689655172413793	0.072	0.07317073170731707	0.23853211009174313	0.08130081300813008
CCOC(=O)N1CCC(=C2c3ccc(Cl)cc3CCc3cccnc32)CC1	0.13529411764705881	0.136986301369863	0.10344827586206896	0.1048951048951049	0.15827338129496402	0.08163265306122448
COc1cc(OC)nc(Cl)c1-c1ccc(F)cc1O	0.14383561643835616	0.17647058823529413	0.072	0.07317073170731707	0.17391304347826086	0.064
CCCCc1ccc(OCC(O)CNC(C)C)cc1	0.16666666666666666	0.18487394957983194	0.11570247933884298	0.13675213675213677	0.1826086956521739	0.17543859649122806
C/C(=N/Nc1nc(C)ccc1C(=O)O)NC(=O)c1ccc(S(=O)(=O)NC(=O)NC(=O)NCCS(=O)(=O)NCCCC(=O)O)cc1	0.17326732673267325	0.17318435754189945	0.07936507936507936	0.08021390374331551	0.15819209039548024	0.11538461538461539
O=C1N(CCO)CCc2ccccc21	0.13970588235294118	0.11304347826086956	0.10909090909090909	0.1111111111111111	0.17142857142857143	0.08035714285714286
Oc1ccc(CCCCc2ccccc2)cc1	0.21323529411764705	0.11290322580645161	0.07317073170731707	0.0743801652892562	0.22018348623853212	0.07377049180327869
C[C@H](OC(=O)NC(=O)[C@@H](C)O)[C@H]1C[C@H]2[C@@H]3CC[C@H](O)C4=CC(=O)C=C[C@]4(C)[C@@]3(F)[C@@H](O)C[C@@]21C	0.12568306010928962	0.14743589743589744	0.18493150684931506	0.20422535211267606	0.12258064516129032	0.2112676056338028
OC[C@@H]1O[C@H](O)[C@H](O[C@H]2O[C@H](CO)[C@@H](O)[C@H]2O)[C@H](O)[C@@H]1O	0.030120481927710843	0.03597122302158273	0.104	0.10569105691056911	0.03731343283582089	0.10483870967741936
O=C(/C=C/c1ccc(O)c(O)c1)OCCc1ccccc1	0.19863013698630136	0.1746031746031746	0.09230769230769231	0.09375	0.26548672566371684	0.09302325581395349
N[C@H](O)O[C@@H]1Cc2ccccc2C(=O)c2cc(Cl)ccc21	0.16778523489932887	0.13953488372093023	0.09302325581395349	0.10317460317460317	0.21367521367521367	0.08527131782945736
N[C@@H](CSCC(=O)N[C@@H](CCC[C@H](N)C(=O)O)C(=O)N[C@@H](CCC(=O)O)C(=O)O)C(=O)N[C@@H](CC(=O)O)C(=O)O	0.1111111111111111	0.09659090909090909	0.0446927374301676	0.05113636363636364	0.08670520231213873	0.1411042944785276
O=[N+]([O-])c1ccc([As](F)F)cc1	0.08888888888888889	0.1111111111111111	0.05555555555555555	0.05660377358490566	0.11650485436893204	0.046296296296296294
CCN(CC)CCOC(=O)C1(C2CCCCC2)CCCCC1	0.05325443786982249	0.055944055944055944	0.10687022900763359	0.10852713178294573	0.050359712230215826	0.09923664122137404
C/C=C\[S@](=O)c1ccccc1O	0.11278195488721804	0.12037037037037036	0.07476635514018691	0.0761904761904762	0.1717171717171717	0.06542056074766354
COc1cc(-c2cc(-c3ccccc3)c(-c3ccc(F)cc3)nc2C(C)C)cc(OC)c1OC	0.3105590062111801	0.25170068027210885	0.0658682634730539	0.07317073170731707	0.2695035460992908	0.059880239520958084
CCCNC(=O)O[C@H]1C[C@@H](C)NC(=O)[C@@H]2CCCC[C@H]21	0.062111801242236024	0.06666666666666667	0.2	0.20353982300884957	0.061068702290076333	0.17094017094017094
CCCCC(C)(C)C(=O)O[C@H]1C[C@@H](CCC(=O)O)C(C)(C)CC1=O	0.09876543209876543	0.11029411764705882	0.2608695652173913	0.19166666666666668	0.08148148148148149	0.22033898305084745
CCCCC/C=C/C(=O)N(CCCN1CCCC1)c1cccc(OC)c1	0.11764705882352941	0.12413793103448276	0.12949640287769784	0.13138686131386862	0.1366906474820144	0.1223021582733813
CC[C@@H](C)C(=O)O[C@H]1C[C@@H](C)C=C2C=C[C@H](C)[C@H](CC[C@@H]3C[C@@H](O)CC(=O)O3)C21	0.09550561797752809	0.12	0.7802197802197802	1.0	0.10135135135135136	0.47706422018348627
CC1(C)C[C@@H](O[C@@H]2O[C@H](C(=O)O)[C@@H](O[C@H]3C[C@H](O)[C@H](OC(=O)[C@H](O)c4ccc(O)cc4)[C@H](O)[C@H]3O)[C@@H](C)O2)CC1	0.12	0.13218390804597702	0.18633540372670807	0.20382165605095542	0.12280701754385964	0.21019108280254778
Cc1ccc2cc3c(ccc4ccccc43)c3c2c1CC3	0.18791946308724833	0.1111111111111111	0.058823529411764705	0.05970149253731343	0.2288135593220339	0.043795620437956206
Cc1ccccc1C(OCCN(C)C)c1ccccc1	0.2198581560283688	0.15079365079365079	0.0859375	0.096	0.20689655172413793	0.08661417322834646
COc1ccc([C@@H]2O[C@H](CO[C@H]3CO[C@H](CO)[C@H](O)[C@H]3O)[C@H](CO)O2)cc1	0.09770114942528736	0.10810810810810811	0.16176470588235295	0.16417910447761194	0.11188811188811189	0.15441176470588236
CCCC(=O)c1cc(OC)c(OCC(=O)OC)cc1O	0.11920529801324503	0.12698412698412698	0.14285714285714285	0.1452991452991453	0.11382113821138211	0.15384615384615385
C[C@H](c1ccccc1)c1ccccc1O	0.234375	0.12931034482758622	0.059322033898305086	0.07894736842105263	0.22330097087378642	0.06896551724137931
O=c1c(OS(=O)(=O)Nc2ccc(N(CCCl)CCCl)cc2)cc(OC(F)(F)F)c1O	0.14619883040935672	0.1736111111111111	0.09395973154362416	0.08783783783783784	0.1388888888888889	0.08
CC(C)C(=O)c1cccc(Oc2ccccc2)c1	0.22962962962962963	0.15833333333333333	0.09016393442622951	0.11016949152542373	0.2523364485981308	0.1
NC1=N[C+]([C@@H](O)[C@@H](CO)O[C@H]2[C@H](CO)O[C@@H]2CO)[C@H](N)C(=O)NC(=O)NCC(=O)N(Cc2ccccc2)CC1	0.16145833333333334	0.1329479768786127	0.1242603550295858	0.13253012048192772	0.15757575757575756	0.13855421686746988
OC[C@H]1CO[C@H](CI)C[C@H]1O	0.028368794326241134	0.03508771929824561	0.12	0.12244897959183673	0.03669724770642202	0.09900990099009901
Cc1ccc(C(=O)C(C)CN2CCCCC2)cc1	0.1292517006802721	0.1487603305785124	0.11764705882352941	0.14912280701754385	0.16521739130434782	0.11864406779661017
COc1cc(O[C@@H]2O[C@H](C)C[C@H](O[C@H]3CC[C@@](C)(O)[C@H](OC(=O)c4ccc(O)cc4)OC3=O)[C@H]2NC(C)C)cc(OC)c1O	0.14563106796116504	0.15469613259668508	0.1871345029239766	0.19642857142857142	0.15254237288135594	0.15428571428571428
CC/C=C\C[C@H](O)C[C@@H](O)CC(=O)O	0.1968503937007874	0.22549019607843138	0.08181818181818182	0.09345794392523364	0.23711340206185566	0.2826086956521739
C[C@H](CCC(=O)O)[C@H]1CC[C@H]2[C@@H]3[C@H](O)C[C@@H]4C[C@H](O)CC[C@]4(C)[C@H]3C[C@H](O)[C@]12C	0.08379888268156424	0.09868421052631579	0.16666666666666666	0.1865671641791045	0.0945945945945946	0.18518518518518517
COc1ccc([C@@H]2CN[C@H](C(=O)O)[C@H]2O)cc1	0.11724137931034483	0.1440677966101695	0.1415929203539823	0.14414414414414414	0.1504424778761062	0.15315315315315314
CCn1cc(C(=O)O)c(=O)c2cc(F)c(N3CCNCC3)nc21	0.11875	0.15151515151515152	0.12307692307692308	0.125	0.1484375	0.09848484848484848
CC(C)=C[C@@H]1C2=C[C@@H](C)CC[C@@H](CC(=O)O)C[C@@H]2C(=O)CC(=O)[C@]1(C)CO	0.1	0.14285714285714285	0.203125	0.20634920634920634	0.11510791366906475	0.18604651162790697
CCCCCCCCCCCCCCCCCC(=O)O	0.06832298136645963	0.0661764705882353	0.06923076923076923	0.0703125	0.06870229007633588	0.104
CC1=C(CO)C(=O)O[C@H]2[C@H]1C(=O)C(C)=C(O)C2=O	0.0945945945945946	0.11570247933884298	0.11206896551724138	0.11403508771929824	0.1016949152542373	0.0847457627118644
CCC[C@@H]1CCCC(=O)OC[C@H](O)C[C@H]1O	0.046052631578947366	0.056	0.18867924528301888	0.19230769230769232	0.058333333333333334	0.13636363636363635
Clc1ccccc1CN1CCc2sccc2C1	0.13013698630136986	0.09523809523809523	0.07317073170731707	0.0743801652892562	0.16666666666666666	0.048
C[C@H](N)[C@@H]1CC[C@H](C(=O)Nc2ccncc2)CC1	0.11409395973154363	0.112	0.10833333333333334	0.12931034482758622	0.10743801652892562	0.1092436974789916
CO[C@@H]1[C@@H](O)[C@H](OC)[C@H](O[C@H]2O[C@H](C)[C@@H](O[C@H]3OC[C@@](C)(O)[C@H](OC)[C@H]3O)[C@@H](O)[C@H](NC(=O)CN)[C@H]2O)[C@@H](O)[C@@H]1O	0.04672897196261682	0.05913978494623656	0.1301775147928994	0.125	0.04918032786885246	0.11764705882352941
CSCC/C(=N\OC(C)C)c1ccc(Cl)cc1	0.125	0.16379310344827586	0.10256410256410256	0.12389380530973451	0.16071428571428573	0.11304347826086956
Cc1cc(F)ccc1-c1c(-c2ccc(F)cc2)nc(C(C)C)n1/C=C/[C@@H](O)C[C@@H](O)CC(=O)O	0.38666666666666666	0.49586776859504134	0.08695652173913043	0.10191082802547771	0.5172413793103449	0.2
CC[C@@H](C)[C@H](NC(=O)[C@@H](N)CC(C)C)C(=O)N[C@@H](CC(C)C)C(=O)N1CCC[C@H]1C(=O)N[C@@H](CCCCN)C(=O)N[C@@H](Cc1c[nH]cn1)C(=O)N[C@@H]	0.10344827586206896	0.10096153846153846	0.09852216748768473	0.11055276381909548	0.0821256038647343	0.13846153846153847
CC(=O)N[C@@H](Cc1ccc(O)cc1)C(=O)N1CCC[C@H]1C(=O)N[C@@H](CCC(=O)O)C(C)(C)C	0.1724137931034483	0.18	0.16326530612244897	0.14965986394557823	0.16216216216216217	0.1724137931034483
C/C=C(/C)C(=O)O[C@H]1C[C@@H](C)C=C2C=C[C@H](C)[C@H](CC[C@@H]3C[C@@H](O)CC(=O)O3)[C@H]21	0.08333333333333333	0.11258278145695365	0.7419354838709677	0.7582417582417582	0.09395973154362416	0.35294117647058826
CCOc1ccc(C=O)cc1O	0.08823529411764706	0.12037037037037036	0.10576923076923077	0.10784313725490197	0.1262135922330097	0.09615384615384616
CC(C)=CCC/C(C)=C/CO	0.058823529411764705	0.08333333333333333	0.07766990291262135	0.07920792079207921	0.07692307692307693	0.0891089108910891
CCOC(=O)[C@@H](NCc1ccccc1)N[C@@H](C)C(=O)N1Cc2ccccc2C[C@H]1C(=O)O	0.2654320987654321	0.16339869281045752	0.13157894736842105	0.1564625850340136	0.22695035460992907	0.16326530612244897
CCOC(=O)c1ccc(N)cc1	0.11278195488721804	0.14150943396226415	0.11650485436893204	0.1188118811881188	0.1485148514851485	0.10679611650485436
CC/C=C\C/C=C\C/C=C/CCCC(=O)O	0.0738255033557047	0.09016393442622951	0.07627118644067797	0.07758620689655173	0.09401709401709402	0.11504424778761062
C/C=C1/CN(C)C[C@H]1C(=O)NC(=O)N[C@@H](CC(=O)O)C(=O)N[C@H](CCC(=O)O)C(=O)N[C@@H](CCC(=O)O)C(C)C	0.14507772020725387	0.14792899408284024	0.09302325581395349	0.10714285714285714	0.1317365269461078	0.18354430379746836
Cc1cc(=O)oc2cc(-c3ccccc3)c(C(=O)O)c(CCC2CC[C@@H](O)CC(=O)[O-])c1-c1ccc(F)cc1	0.4	0.2389937106918239	0.11695906432748537	0.125	0.3333333333333333	0.15853658536585366
CCCC/C=C\C/C=C\CCCCCCC(=O)O	0.07096774193548387	0.0859375	0.07258064516129033	0.07377049180327869	0.08943089430894309	0.1092436974789916
C=C(C)[C@H](C)CC[C@@H](C)[C@H]1CC[C@@]2(C)C3=CCC4C(C)(C)CC[C@]4(C)C3=CC[C@@]21C	0.07692307692307693	0.09740259740259741	0.11643835616438356	0.13380281690140844	0.08609271523178808	0.11724137931034483
O=c1c(-c2ccc(O)cc2)coc2cc(O)cc(O)c12	0.1793103448275862	0.17073170731707318	0.06976744186046512	0.07086614173228346	0.20869565217391303	0.06201550387596899
CCCCC/C=C\C/C=C\CCCCCC(=O)O	0.07096774193548387	0.0859375	0.07258064516129033	0.07377049180327869	0.08943089430894309	0.1092436974789916
CC1(C)OC(=O)C[C@H]2[C@@H]3CCC4=CC(=O)CC[C@]4(C)[C@H]3CC[C@@]21C	0.046242774566473986	0.06944444444444445	0.14728682170542637	0.14960629921259844	0.04929577464788732	0.08088235294117647
CCCCCCCC/C=C\CCCCCCCC(=O)O	0.06832298136645963	0.08208955223880597	0.06923076923076923	0.0703125	0.08527131782945736	0.104
Cc1cn([C@H]2C[C@H](N=[N+]=[N-])[C@@H](CO)O2)c(=O)[nH]c1=O	0.06369426751592357	0.06870229007633588	0.12605042016806722	0.1282051282051282	0.07142857142857142	0.09917355371900827
CCN1C[C@]2(COC)[C@H](O)C[C@H](OC)[C@@]34[C@@H]5C[C@@]6(O)[C@H](OC(=O)c7ccccc7)[C@@H]5[C@@](OC(C)=O)([C@@H]([C@H](OC)[C@H]23)[C@@H]14)[C@@H](O)[C@@H]6OC	0.1308411214953271	0.10256410256410256	0.17415730337078653	0.1694915254237288	0.12299465240641712	0.16201117318435754
