# Supplementary material for: Transformer-Decoder GPT Models for Generating Virtual Screening Libraries of HMG-Coenzyme A Reductase Inhibitors: Effects of Temperature, Prompt Length, and Transfer-Learning Strategies
Source: J Chem Inf Model. 2024 Nov 7;64(22):8464–80. doi: 10.1021/acs.jcim.4c01309 (PMC11600504; doi:10.1021/acs.jcim.4c01309)
Supplement: Supplementary file 3 — ci4c01309_si_003.zip [file ci4c01309_si_003.zip › Datasets/xfer_Learning_files/2XA5K_model_gen_ic50_results/2XA5K_Refined_Statin_similarity_0p5.csv]

Generated Molecule	atorvastatin	rosuvastatin	simvatstatin	lovastatin	fluvastatin	pravastatin
C/C(=C\C(=O)O)C(C)(C)CC(=O)O	0.09701492537313433	0.12149532710280374	0.12871287128712872	0.08737864077669903	0.10576923076923077	0.1414141414141414
C[C@H]1CC(=O)c2c(O)cc(O)cc2C(=O)C=C1O	0.11643835616438356	0.12396694214876033	0.1206896551724138	0.12280701754385964	0.12931034482758622	0.11206896551724138
C[C@@H]1CC(=O)c2c(O)cc(O)cc2C(=O)C(O)C1	0.10135135135135136	0.11475409836065574	0.1504424778761062	0.15315315315315314	0.11965811965811966	0.13157894736842105
CC#CC#CC(=O)CCC[C@]1(C)[C@@H]2CCC(C)(C)CC[C@@H]12	0.048484848484848485	0.06569343065693431	0.12	0.12195121951219512	0.05223880597014925	0.09448818897637795
Cc1cc2nc3c(C)cc(=O)[nH]c3c(C)c2o1	0.087248322147651	0.11570247933884298	0.08403361344537816	0.08547008547008547	0.09243697478991597	0.05785123966942149
C=C[C@@H]1CN2CC[C@H]1C[C@@H](CNC(=O)c1ccccc1)C2	0.13548387096774195	0.08759124087591241	0.1171875	0.11904761904761904	0.14285714285714285	0.10077519379844961
CC(C)=CC/C=C(\C)CCC(=O)O	0.08759124087591241	0.11926605504587157	0.09433962264150944	0.09615384615384616	0.11428571428571428	0.12745098039215685
Oc1c(O)c(Cl)cc(Cl)c1C(=O)O	0.1044776119402985	0.12037037037037036	0.06481481481481481	0.0660377358490566	0.1262135922330097	0.08571428571428572
C[C@H]1CC[C@]2(C(=O)O)CC[C@@]3(C)C(=O)C4=CC(=O)C=C[C@]4(C)[C@H]3CC[C@@]21C	0.08045977011494253	0.11805555555555555	0.16541353383458646	0.16793893129770993	0.09090909090909091	0.1323529411764706
Cc1c[nH]nc1[N+](=O)[O-]	0.03731343283582089	0.05660377358490566	0.04950495049504951	0.050505050505050504	0.049019607843137254	0.039603960396039604
C=CCS[S@@](=O)CCc1ccccc1	0.13138686131386862	0.09401709401709402	0.07017543859649122	0.07142857142857142	0.14953271028037382	0.07079646017699115
C=C[C@]12CCC(CN3CC3)CC(=O)N2CC1=O	0.038461538461538464	0.046511627906976744	0.09322033898305085	0.09482758620689655	0.04838709677419355	0.04918032786885246
CC1=NCCS1	0.015384615384615385	0.029411764705882353	0.042105263157894736	0.043010752688172046	0.02040816326530612	0.031578947368421054
N#Cc1cn[nH]c1NC(=O)c1ccc(Cl)cc1	0.13194444444444445	0.13333333333333333	0.06557377049180328	0.06666666666666667	0.1391304347826087	0.05737704918032787
O=C(NC(CO[C@@H]1C(=O)O)[C@H](C(=O)O)[C@H](C(=O)O)C(=O)O)[C@H](C(=O)O)[C@H]1C(=O)O	0.07386363636363637	0.08	0.09090909090909091	0.1	0.06802721088435375	0.13970588235294118
CC1(C)CO[C@@](C(=O)O)CC(=O)[C@H]1C(=O)O	0.09090909090909091	0.10256410256410256	0.12844036697247707	0.1308411214953271	0.08771929824561403	0.12962962962962962
C[C@@H]1[C@H](N)CCN1C(=O)c1cc(F)ccc1C(=O)O	0.1527777777777778	0.15833333333333333	0.13675213675213677	0.1391304347826087	0.16521739130434782	0.14782608695652175
CCCCCCC/C=C/C(=O)O	0.07246376811594203	0.09009009009009009	0.08490566037735849	0.08653846153846154	0.09433962264150944	0.11764705882352941
COc1cccc(CCN(C)CCCN2CCCCC2)c1	0.1069182389937107	0.1037037037037037	0.10852713178294573	0.11023622047244094	0.1076923076923077	0.10077519379844961
C=CCc1cc(OC)c(OC)cc1O	0.06993006993006994	0.09565217391304348	0.08108108108108109	0.08256880733944955	0.1	0.07207207207207207
C=CC[C@]1(C(=O)CO)[C@H](O)C[C@H]2CC[C@H]3CC4=CC(=O)C=C[C@]4(C)[C@@]3(F)[C@@H](O)C[C@@]21C	0.09340659340659341	0.11688311688311688	0.18571428571428572	0.18840579710144928	0.11333333333333333	0.1619718309859155
COC(=O)[C@@]1(O)C[C@H]2[C@@H]3CCCC4=CC(=O)CC[C@]4(C)[C@H]3CC[C@@]21C	0.05747126436781609	0.07534246575342465	0.14393939393939395	0.14615384615384616	0.06293706293706294	0.1111111111111111
CC(C)C1=C(O)C(=O)C(C(=O)O)=C1O	0.1450381679389313	0.18269230769230768	0.09345794392523364	0.11650485436893204	0.16831683168316833	0.1262135922330097
COc1ccc(NC(=O)CCCC/C=C/C(C)C)cc1O	0.1610738255033557	0.18699186991869918	0.12903225806451613	0.15	0.18487394957983194	0.1487603305785124
CC[C@@H]1OC(=O)C[C@H](O[C@H]2C[C@H](OC)[C@@H](O)[C@H](OC(C)=O)[C@](C)(OC(=O)CO)C[C@@H]2O)[C@H](C)[C@@H](C)O1	0.07106598984771574	0.08875739644970414	0.2624113475177305	0.2571428571428571	0.06547619047619048	0.18791946308724833
OCCCCl	0.03225806451612903	0.030612244897959183	0.04395604395604396	0.0449438202247191	0.03225806451612903	0.044444444444444446
COc1ccc([C@H](NC(=O)c2ccc(Cl)cc2)C(=O)O)cc1	0.2222222222222222	0.15503875968992248	0.0916030534351145	0.1015625	0.21008403361344538	0.11811023622047244
Nc1nc(O)c2ncn(CCC(CO)CO)c2n1	0.10738255033557047	0.12195121951219512	0.056	0.06557377049180328	0.09917355371900827	0.09166666666666666
NC(=O)Nc1ccccc1	0.19166666666666668	0.09433962264150944	0.06796116504854369	0.06930693069306931	0.15625	0.06862745098039216
CNc1nc(N)[nH]c2nc(-c3ccc(F)cc3)c(-c3ccncc3)c1-2	0.23841059602649006	0.23076923076923078	0.04054054054054054	0.0410958904109589	0.2601626016260163	0.033783783783783786
C[C@@H]1C[C@H]2O[C@@H]2CC[C@@]3(C)[C@@H](CC[C@@]3(F)[C@@H]4C[C@]3(C)[C@@H](O)CC[C@]4(C)[C@H]3CC[C@]21C)[C@H]2O	0.025252525252525252	0.04142011834319527	0.13333333333333333	0.12751677852348994	0.030120481927710843	0.09032258064516129
OC[C@@H]1O[C@@](CO)(OC[C@H]2O[C@H](CO)[C@@H](O)[C@H]2O)[C@H](O)[C@@H](O[C@H]2O[C@H](CO)[C@@H](O[C@H]3O[C@H](CO)[C@@H](O)[C@H](O)[C@@H]3O)[C@H](N)C[C@H]2O)[C@@H](O)[C@@H]1O	0.029166666666666667	0.023255813953488372	0.08080808080808081	0.08163265306122448	0.023809523809523808	0.09230769230769231
Nc1nccc2c1ncn2[C@H]1CC[C@]2(CCN3CCCC3)C[C@@H]21	0.06395348837209303	0.07586206896551724	0.08695652173913043	0.08823529411764706	0.07857142857142857	0.06428571428571428
COc1c(O[C@H]2O[C@H](C)[C@@H](O[C@H]3C[C@@](C)(OC)[C@@H](OC(=O)[C@@H](O)C(=O)O)[C@H](C)O3)[C@H](CO)[C@@H]2O)ccc2cc(O)ccc12	0.14285714285714285	0.15819209039548024	0.18452380952380953	0.19393939393939394	0.15606936416184972	0.2
C=C(CCCC(C)(C)C)C(=O)O[C@H]1CCC[C@@H]2C3=C[C@H](C)C4=CC(=O)CC[C@]4(C)[C@H]3CC[C@@]21C	0.07772020725388601	0.09036144578313253	0.2152777777777778	0.18493150684931506	0.07317073170731707	0.152317880794702
Fc1cccc(Cn2ccnc2)c1	0.125	0.11504424778761062	0.05263157894736842	0.05357142857142857	0.16346153846153846	0.043859649122807015
Nc1ccc(CS[C@@H]2C[C@H](N)C(=O)N[C@H]2C(=O)N[C@H](C(=O)O)C(=O)O)cc1	0.1393939393939394	0.15	0.12318840579710146	0.13333333333333333	0.1386861313868613	0.14925373134328357
O=C1c2ccc(OCCN(CCCl)CC(=O)O)cc2O1	0.13245033112582782	0.152	0.13114754098360656	0.13333333333333333	0.13934426229508196	0.14166666666666666
CCC1(c2ccc(N)cc2)CCC(=O)NC1=O	0.1095890410958904	0.13445378151260504	0.11206896551724138	0.11403508771929824	0.13043478260869565	0.0847457627118644
N=C(N)N1CCCCCCC1=O	0.027777777777777776	0.025423728813559324	0.06481481481481481	0.0660377358490566	0.03571428571428571	0.03636363636363636
CCC(C)(C)C(=O)O[C@H]1C[C@@H](C)C=C2C=C[C@H](C)[C@H](CC[C@@H]3C[C@@H](O)CC(=O)O3)C21	0.08241758241758242	0.1038961038961039	1.0	0.7802197802197802	0.08552631578947369	0.35833333333333334
O=C(Nc1ccc2c(c1)[C@]1(CCCN3CCNCC3)cccc2)CC1	0.11176470588235295	0.087248322147651	0.09859154929577464	0.1	0.12142857142857143	0.06896551724137931
OCc1cc(-c2ccccc2)cc(-c2ccc(F)cc2)c1OCCC(O)CCN(CCCO)CC(=O)O	0.35802469135802467	0.23717948717948717	0.07471264367816093	0.08187134502923976	0.323943661971831	0.1411042944785276
CC1=CC[C@@]2(CC[C@@H](C)[C@H]2C(C)C)CC[C@@H]1C[C@@H](O)CC(=O)O	0.14193548387096774	0.19047619047619047	0.152	0.17355371900826447	0.17886178861788618	0.23275862068965517
Clc1cccc(-c2ccccc2)c1	0.21428571428571427	0.10526315789473684	0.043478260869565216	0.04424778761061947	0.19801980198019803	0.034782608695652174
CC(C)(C)/[N+](C)CCOc1cccc2c1CCCC2=O	0.0967741935483871	0.12598425196850394	0.17094017094017094	0.1440677966101695	0.12195121951219512	0.0967741935483871
CC/C=C\C/C=C/C=C/C=C/C=C\[C@H](O)CC(=O)O	0.09803921568627451	0.14634146341463414	0.07142857142857142	0.08130081300813008	0.15254237288135594	0.13559322033898305
C[C@@H]1[C@H](OC(=O)[C@H](O)[C@H]2C[C@@H]3CC=C4C[C@@H](O[Si](C)(C)C(C)(C)C)CC[C@]4(C)[C@H]3CC[C@@]21C)C	0.035175879396984924	0.052941176470588235	0.22695035460992907	0.1958041958041958	0.041916167664670656	0.10967741935483871
COc1cc(CCC(=O)OCC(C)C)cc(OC)c1O	0.11920529801324503	0.15447154471544716	0.13333333333333333	0.15517241379310345	0.14166666666666666	0.13445378151260504
O=C(O)[C@H]1CCC2=CC(=O)C=C[C@H]2[C@H]3CC[C@@]31C(=O)O	0.08974358974358974	0.1	0.16101694915254236	0.16379310344827586	0.08661417322834646	0.1623931623931624
Cc1ccc2ccc(NC(=O)c3ccccc3)cc2c1	0.27205882352941174	0.13178294573643412	0.06870229007633588	0.06976744186046512	0.23684210526315788	0.061068702290076333
O[C@H]1[C@H](O)[C@@H](O)[C@H](O[C@H]2O[C@H](CO)[C@@H](O)[C@H](O)[C@H](O)[C@H]2O)[C@H](O)[C@H]1O	0.022727272727272728	0.026845637583892617	0.08888888888888889	0.09022556390977443	0.027777777777777776	0.08955223880597014
CCCC[C@H](O)CCC(=O)Nc1ccccc1N	0.1956521739130435	0.15	0.11864406779661017	0.13043478260869565	0.1981981981981982	0.16964285714285715
CC[C@](C)(C#N)COC(C)=O	0.051470588235294115	0.07407407407407407	0.13402061855670103	0.10204081632653061	0.0673076923076923	0.10101010101010101
C=Cc1cc(O)c(OC)cc1O	0.06521739130434782	0.09090909090909091	0.06542056074766354	0.06666666666666667	0.09523809523809523	0.0660377358490566
CC(C)C[C@@H](NS(=O)(=O)c1ccc(F)cc1)C(=O)N[C@@H](C)C(=O)N[C@@H](CCC(=O)O)C(=O)O	0.2392638036809816	0.2867647058823529	0.10457516339869281	0.12080536912751678	0.24087591240875914	0.18309859154929578
C=CC[S@](=O)[C@@H](Cc1ccccc1)N[C@@H](CC(=O)O)C(=O)O	0.22377622377622378	0.184	0.09230769230769231	0.10236220472440945	0.2222222222222222	0.175
NC(=O)SC[C@H](N)C(=O)O	0.07692307692307693	0.0761904761904762	0.0594059405940594	0.07142857142857142	0.06930693069306931	0.10416666666666667
CCCC(=O)O[C@H](CC(=O)O)[C@H](CCC(=O)O)C(=O)O	0.14383561643835616	0.13821138211382114	0.08943089430894309	0.1	0.125	0.22018348623853212
CSSc1ccoc1CN	0.051470588235294115	0.06422018348623854	0.06796116504854369	0.06930693069306931	0.0673076923076923	0.04807692307692308
CC1=C(CO)C(=O)O[C@H]2[C@H]3C(=O)C(=O)C4=CC(=O)CC[C@]4(C)[C@H]3CC[C@@]21C	0.08045977011494253	0.10273972602739725	0.14814814814814814	0.15037593984962405	0.08333333333333333	0.1
OCCC(F)(F)C(=O)N1CCC[C@H]1C(=O)NCCC(=O)O	0.11038961038961038	0.09090909090909091	0.104	0.0967741935483871	0.0859375	0.1322314049586777
c1ccc(C[C@H](c2ccccc2)C(=O)O)cc1	0.2713178294573643	0.14166666666666666	0.08264462809917356	0.09322033898305085	0.2336448598130841	0.09243697478991597
O=C(O)CN1C(=O)c2c(-c3ccccc3)cccc2C1	0.2740740740740741	0.17886178861788618	0.10317460317460317	0.10483870967741936	0.28440366972477066	0.104
C[C@]12Cc3cn[nH]c3C[C@@H]1CC[C@@H]1[C@@H]2CC[C@@]2(C)[C@H]1CC[C@]2(C)O	0.03389830508474576	0.05405405405405406	0.1111111111111111	0.11278195488721804	0.041379310344827586	0.07971014492753623
O=c1ccc2c(OCCN3CCCCC3)cccc2oc1=O	0.13291139240506328	0.1259259259259259	0.11450381679389313	0.11627906976744186	0.15748031496062992	0.07407407407407407
CC[C@H](C)C[C@@H](C)COC(=O)C(C)(C)OC	0.09090909090909091	0.12173913043478261	0.16037735849056603	0.14150943396226415	0.10714285714285714	0.1509433962264151
COc1ccc(COC(=O)CCCN2CCCCC2)cc1	0.1282051282051282	0.12030075187969924	0.12598425196850394	0.128	0.13385826771653545	0.109375
C=CC(=C)CC[C@H](C)CCCCC(=O)O	0.10714285714285714	0.10344827586206896	0.07017543859649122	0.09090909090909091	0.10810810810810811	0.1523809523809524
C[N+]1(C)CC[C@@H](OC(=O)c2ccccc2)C(C)(C)C1	0.12837837837837837	0.1111111111111111	0.1452991452991453	0.14782608695652175	0.1440677966101695	0.11764705882352941
CC1=C(O)C(=O)O[C@H](C)[C@H](O)C[C@]2(C)[C@H]3CCC4=CC(=O)C=C[C@]4(C)[C@@]3(F)[C@@H](O)C[C@@]21CO	0.0913978494623656	0.12101910828025478	0.18055555555555555	0.18309859154929578	0.1032258064516129	0.14965986394557823
C=C1[C@H](O)CC[C@@H]2[C@@H]3CCC4=CC(=O)CC[C@]4(C)[C@H]3CC[C@@]21C	0.04678362573099415	0.05555555555555555	0.12307692307692308	0.125	0.05755395683453238	0.09022556390977443
NCC(=O)Oc1ccccc1	0.140625	0.10185185185185185	0.08653846153846154	0.08823529411764706	0.16326530612244897	0.08737864077669903
Cc1cc(Br)c(O)cc1C(=O)O	0.09774436090225563	0.12264150943396226	0.08653846153846154	0.08823529411764706	0.12871287128712872	0.09803921568627451
C[S+]([O-])c1ccc(-c2nc(-c3ccc(F)cc3)c(-c3ccncc3)[nH]2)cc1	0.2532467532467532	0.2116788321167883	0.03896103896103896	0.039473684210526314	0.22900763358778625	0.032467532467532464
CC1(C)CC[C@@]2(C(=O)O)CC3=C(CC[C@@H]4[C@@]5(C)CC[C@@H](O)[C@](C)(CCCl)[C@@]5(C)CC[C@]43C)[C@H]2C1	0.06153846153846154	0.08433734939759036	0.12987012987012986	0.12418300653594772	0.0736196319018405	0.10897435897435898
C=C1CC[C@@H](O)C/C1=C/C=C1\CCC[C@]2(C)[C@@H]([C@H](C)CCCC(C)C)CC[C@@H]12	0.0782122905027933	0.10666666666666667	0.1347517730496454	0.15328467153284672	0.09523809523809523	0.11971830985915492
CS(=O)(=O)Nc1ccccc1C	0.13076923076923078	0.15384615384615385	0.08571428571428572	0.08737864077669903	0.15	0.0761904761904762
C=C1CCCC(C)C(=O)OC1	0.028368794326241134	0.03508771929824561	0.10891089108910891	0.1111111111111111	0.03669724770642202	0.05714285714285714
C[C@@H]1C(=O)OCC(O)(C)OC(=O)C(CO)OC1=O	0.06578947368421052	0.08870967741935484	0.13157894736842105	0.13392857142857142	0.0743801652892562	0.10344827586206896
Cc1cc2cc3c(C)cc(=O)oc3c(C)c2o1	0.0945945945945946	0.10655737704918032	0.09322033898305085	0.09482758620689655	0.1111111111111111	0.06666666666666667
O=C(/C=C\c1ccccc1)O	0.14960629921259844	0.14423076923076922	0.0761904761904762	0.07766990291262135	0.2127659574468085	0.08737864077669903
C[C@H]1O[C@H](O)[C@@H](O[C@H]2[C@H](O)[C@@H](O[C@H]3OC(=O)CC[C@H]3CO)[C@@H](O)[C@@H]2O)[C@@H](O)[C@@H](O)[C@@H]1O	0.03664921465968586	0.042682926829268296	0.14583333333333334	0.14788732394366197	0.0440251572327044	0.11564625850340136
NC(=O)CC[C@H](NC(=O)[C@H](Cc1ccccc1)NC(=O)CNC(=O)[C@@H](N)Cc1ccccc1)C(=O)N[C@@H](C)C(=O)N[C@@H](CCC(=O)O)C(=O)O	0.2413793103448276	0.1306532663316583	0.06829268292682927	0.07960199004975124	0.1702127659574468	0.12953367875647667
COc1ccnc(C[S+]([O-])c2nc3cc(OC(F)F)ccc3[nH]2)c1OC	0.11904761904761904	0.15	0.06164383561643835	0.06993006993006994	0.1386861313868613	0.06206896551724138
CO[C@@H]1C=C(O)[C@H]2[C@@H]3CCC4=CC(=O)CC[C@]4(C)[C@H]3CC[C@@]21C	0.052941176470588235	0.07042253521126761	0.14960629921259844	0.152	0.06521739130434782	0.11538461538461539
COc1cc(-c2cc(-c3ccccc3)c(-c3cc(F)ccc3)nc2C(C)C)cc(OC)c1O	0.27607361963190186	0.21476510067114093	0.06707317073170732	0.08125	0.2222222222222222	0.06748466257668712
C#CCN1CC[C@]23c4c5ccc(O)c4O[C@H]2/C(=C/N=C2\CC[C@@]4(O)[C@H]6Cc7ccc(O)c8c7[C@@]4(CCN6CC=C)[C@H]2O8)CC[C@@]3(O)[C@H]1C5	0.09523809523809523	0.1024390243902439	0.0891089108910891	0.09	0.11055276381909548	0.07352941176470588
CCCCOC(=O)[C@H](Cc1ccccc1)NC(=O)OCc1ccc(F)cc1	0.28859060402684567	0.17857142857142858	0.10416666666666667	0.12142857142857143	0.2698412698412698	0.14492753623188406
COC[C@H]1CN(c2cc3c(cc2F)c(=O)c(C(=O)O)cn3C2CC2)CC1	0.11976047904191617	0.1347517730496454	0.14074074074074075	0.14285714285714285	0.15671641791044777	0.11678832116788321
C=C(c1ccc(C)cc1)c1ccc(OC)cc1	0.16428571428571428	0.12396694214876033	0.0743801652892562	0.07563025210084033	0.19090909090909092	0.06611570247933884
O=C(O)[C@@H](Cc1ccccc1Cl)N1CCc2sccc2C1	0.16666666666666666	0.13846153846153847	0.10077519379844961	0.1111111111111111	0.211864406779661	0.09302325581395349
NCCCC[C@@H](N[C@@H]1O[C@H](CO)[C@@H](O)[C@H](N)[C@H]1O)C(=O)N[C@@H]1CC[C@H]1C(=O)O	0.09770114942528736	0.0718954248366013	0.1366906474820144	0.14705882352941177	0.06711409395973154	0.1893939393939394
CS[C@@H](C)CC=O	0.047244094488188976	0.0707070707070707	0.041666666666666664	0.06521739130434782	0.07446808510638298	0.06451612903225806
COc1ccc(CCCN(C)CCC(C#N)(c2ccc(OC)c(OC)c2)C(C)C)cc1OC	0.13812154696132597	0.16233766233766234	0.0949367088607595	0.09615384615384616	0.152317880794702	0.09554140127388536
CN(C)Cc1nnc(NS(=O)(=O)c2ccc(N)cc2)s1	0.11842105263157894	0.20168067226890757	0.07874015748031496	0.08	0.13114754098360656	0.07086614173228346
O=C(O)C1=C[C@H](O)[C@@H](C(=O)N2CCCC2)C(=O)[C@H](C(=O)O)C1=O	0.09316770186335403	0.09558823529411764	0.1349206349206349	0.13709677419354838	0.09090909090909091	0.14516129032258066
Nc1n[nH]c2ncccc12	0.058823529411764705	0.08333333333333333	0.04716981132075472	0.04807692307692308	0.09803921568627451	0.03773584905660377
COc1ccccc1-c1ccc(-c2ccc(F)cc2)nc(C(C)C)n1/C=C/[C@@H](O)C[C@@H](O)CC(=O)O	0.4144736842105263	0.4351145038167939	0.08982035928143713	0.10429447852760736	0.5508474576271186	0.1986754966887417
O=C(O)[C@H](O)CC(=O)N[C@@H](C(=O)O)C(=O)[O-]	0.11510791366906475	0.12280701754385964	0.05172413793103448	0.061946902654867256	0.10810810810810811	0.14150943396226415
CN(C)CCNC(=O)c1ccccc1	0.17557251908396945	0.14414414414414414	0.1	0.10185185185185185	0.18446601941747573	0.10091743119266056
C[C@@H]1CCCCCCCC(CNC(=O)[C@@H](CC(O)c2cccc3ccncc32)C(=O)O)C1	0.17045454545454544	0.16233766233766234	0.13071895424836602	0.14	0.1836734693877551	0.17006802721088435
Cc1noc(C)c1CCCCCN1CCNC(c2ccc(F)cc2)CC1	0.1656441717791411	0.17266187050359713	0.1056338028169014	0.10714285714285714	0.1791044776119403	0.09090909090909091
O=C(CC[C@H](O)CO)C(=O)[O-]	0.1171875	0.10476190476190476	0.0784313725490196	0.09090909090909091	0.09900990099009901	0.1595744680851064
C=C(C)c1ccc(OCC2CCCC2)cc1	0.08783783783783784	0.10743801652892562	0.11304347826086956	0.11504424778761062	0.11206896551724138	0.08547008547008547
OC[C@H]1CN(Cc2[nH]c3cc(F)ccc3c2F)C[C@H](OC(=O)CC(=O)O)C1	0.1728395061728395	0.17266187050359713	0.15441176470588236	0.15671641791044777	0.18796992481203006	0.17293233082706766
CCCCC/C=C\CCCCC(=O)OC(CO)CC(=O)O	0.11612903225806452	0.12307692307692308	0.08527131782945736	0.09523809523809523	0.11904761904761904	0.17796610169491525
C[N@+]12CCCC[C@H]1[C@@H](OC(=O)C(CO)c1ccccc1)C2	0.13636363636363635	0.1044776119402985	0.14516129032258066	0.17647058823529413	0.1532258064516129	0.1557377049180328
OC[C@H]1O[C@@H](O[C@@H]2[C@@H](O)[C@@H](O[C@H]3O[C@H](CO)[C@@H](O)[C@H](N3[C@@H](O)C[C@H](O)[C@H](O)[C@H]3O)[C@H](O)[C@@H]3NO)[C@@H](O)[C@@H]2O)[C@H](O)[C@@H](O)[C@@H]1O	0.03111111111111111	0.025	0.08152173913043478	0.08241758241758242	0.030927835051546393	0.08196721311475409
Fc1cc(F)c2c(c1)Nc1ccccc1-2	0.15328467153284672	0.12931034482758622	0.041666666666666664	0.0423728813559322	0.22330097087378642	0.03333333333333333
O=S(=O)(O)[C@H](CO)CC(=O)O	0.109375	0.18556701030927836	0.06862745098039216	0.08080808080808081	0.13402061855670103	0.14893617021276595
Cc1csc(NC(=O)c2ccc(N3CCN(c4ccc(OCC5COC(Cn6cncn6)(c6ccc(Cl)cc6Cl)O5)cc4)CC3)nc2)n1	0.18055555555555555	0.11219512195121951	0.08823529411764706	0.0891089108910891	0.1377551020408163	0.0625
C=C1CC[C@H]2[C@@H](/C=C/[C@H]3C[C@@H](O)CC(=O)O3)CC[C@@H]2C(=O)[C@@H]1C	0.040697674418604654	0.06293706293706294	0.226890756302521	0.23076923076923078	0.05755395683453238	0.10687022900763359
CCN1CCC[C@@H]1CNC(=O)c1cc(S(N)(=O)=O)ccc1OC	0.11949685534591195	0.15267175572519084	0.15079365079365079	0.1532258064516129	0.12307692307692308	0.125
Cc1c(OCc2ccc(F)cc2)c(CCCC(=O)O)n1	0.2127659574468085	0.25217391304347825	0.11290322580645161	0.11475409836065574	0.25225225225225223	0.1322314049586777
COc1ccc([C@@H]2O[C@H](CO[C@H]3CO[C@H](CO)[C@H](O)[C@H]3O)[C@H](CO)O2)cc1	0.09770114942528736	0.10810810810810811	0.16176470588235295	0.16417910447761194	0.11188811188811189	0.15441176470588236
CS[C@H](C)CC=O	0.047244094488188976	0.0707070707070707	0.041666666666666664	0.06521739130434782	0.07446808510638298	0.06451612903225806
O=C(O[C@H]1[C@H](O)[C@H](OC(=O)[O-])[C@H](O)[C@H](O)[C@H]1O)c1ccccc1O	0.13291139240506328	0.10948905109489052	0.14960629921259844	0.152	0.13953488372093023	0.17886178861788618
Cc1ccc(O)c(C)c1Cl	0.08461538461538462	0.10679611650485436	0.06930693069306931	0.0707070707070707	0.11224489795918367	0.0594059405940594
CCC[C@H](C(=O)c1ccc(O)cc1)c1ccccc1	0.2426470588235294	0.15447154471544716	0.10569105691056911	0.11666666666666667	0.26851851851851855	0.11570247933884298
COC[C@H]1[C@@H]2C=C3CCC4=CC(=O)C=C[C@]4(C)[C@H]3CC[C@]21C	0.06626506024096386	0.08695652173913043	0.16129032258064516	0.16393442622950818	0.08208955223880597	0.12598425196850394
C=C1CC[C@H]2[C@H]3CCC4=CC(=O)CC[C@]43CC[C@@]21C	0.03680981595092025	0.04411764705882353	0.088	0.08943089430894309	0.04580152671755725	0.0546875
Cc1cc(C)nc(NS(=O)(=O)c2ccc(N)cc2)n1	0.12837837837837837	0.20689655172413793	0.072	0.07317073170731707	0.1440677966101695	0.064
C=CC(=O)O[C@@H](CC(=O)O)[C@H](CC(=O)O)NC(=O)[C@@H](CC(=O)O)C(=O)O	0.12345679012345678	0.13138686131386862	0.06428571428571428	0.072992700729927	0.11940298507462686	0.16535433070866143
N#C[C@]1(O[C@@H]2O[C@H](CO)[C@@H](O)[C@H](O)[C@H]2O)C[C@@H]2[C@H]3CC[C@H](O)C[C@@H]3O[C@@H]21	0.02185792349726776	0.02564102564102564	0.12408759124087591	0.1259259259259259	0.026490066225165563	0.10071942446043165
O[C@@H](CCl)CN1CCCC1	0.051470588235294115	0.05454545454545454	0.057692307692307696	0.06930693069306931	0.0673076923076923	0.06862745098039216
CCCCC[C@H](O)/C=C/C(=C/c1ccc(O)cc1)OCc1cccc(OCC(O)COCC(O)C[C@@H](O)CC(=O)[O-])c1	0.22631578947368422	0.19767441860465115	0.08108108108108109	0.08791208791208792	0.25625	0.19161676646706588
CC(C)[C@@H](N)C(=O)OCCOCn1cnc2c(=O)nc(N)[nH]c21	0.11949685534591195	0.15267175572519084	0.10687022900763359	0.1349206349206349	0.13178294573643412	0.125
CNC(=N)N1C=C[C@@](C)(CCCNC(=O)[C@H](C)O)OC1	0.1118421052631579	0.109375	0.11475409836065574	0.13559322033898305	0.11382113821138211	0.1440677966101695
Cc1cnnc(C#CC(F)(F)F)c1-c1ccc(F)cc1	0.18055555555555555	0.211864406779661	0.05384615384615385	0.046511627906976744	0.23214285714285715	0.03816793893129771
Nc1nc(/C(=N\O)C(CO)C(=O)O)c2nc(-c3ccc(F)cc3)sc2n1	0.2222222222222222	0.2903225806451613	0.06944444444444445	0.07801418439716312	0.2601626016260163	0.10071942446043165
O=C1/C(=C/c2ccc(F)cc2)C(=O)c2ccccc21	0.2426470588235294	0.19327731092436976	0.0625	0.06349206349206349	0.3047619047619048	0.046511627906976744
C[C@@](O)(CNC(=O)C(=O)O)C(=O)O	0.09701492537313433	0.10091743119266056	0.08571428571428572	0.06666666666666667	0.08490566037735849	0.1188118811881188
CC(C)n1c(CC[C@@H](O)C[C@@H](O)CC(=O)[O-])c(-c2ccc(F)cc2)c(-c2ccccc2)c1C(=O)Nc1ccc(S(N)(=O)=O)cc1	0.551948051948052	0.2926829268292683	0.07853403141361257	0.09090909090909091	0.39864864864864863	0.18497109826589594
CSCCCCCCN=C(C)n1c(Cl)cc(Cl)c1Cl	0.07741935483870968	0.06870229007633588	0.072	0.07317073170731707	0.08	0.08130081300813008
Cc1cc(CCCOc2ccc(F)cc2)c(-c2ccc(F)cc2)n1/C=C/[C@@H](O)C[C@@H](O)CC(=O)O	0.38311688311688313	0.36764705882352944	0.08433734939759036	0.09202453987730061	0.4596774193548387	0.19333333333333333
CN(C)c1cccc(C(C)C)c1O	0.12030075187969924	0.18446601941747573	0.09433962264150944	0.11764705882352941	0.14705882352941177	0.09523809523809523
CCN(CC)CCN1CCN(c2ccc(Cl)cc2)CC1	0.11688311688311688	0.11538461538461539	0.112	0.11382113821138211	0.12	0.09523809523809523
CCCCC[C@H](O)/C=C/C(=C\CCCCCCCC(=O)O)OCC[N+](C)(CC)C	0.09550561797752809	0.12751677852348994	0.087248322147651	0.0958904109589041	0.11643835616438356	0.15
CNCCNC(=N)NCc1ccccc1N	0.1267605633802817	0.09917355371900827	0.08547008547008547	0.08695652173913043	0.14285714285714285	0.07692307692307693
CC(C)=CCc1ccc(O)cc1	0.11278195488721804	0.1523809523809524	0.09523809523809523	0.0970873786407767	0.16	0.08571428571428572
C[C@@H]1CC[C@@H](C)N1CCc1ccccc1	0.14492753623188406	0.09166666666666666	0.12612612612612611	0.12844036697247707	0.1559633027522936	0.10714285714285714
O=[N+]([O-])c1cnc(-c2ccc(F)cc2)c(-c2ccc(F)cc2)c1O	0.2727272727272727	0.2204724409448819	0.04929577464788732	0.05	0.28205128205128205	0.04225352112676056
CC(=O)NN1C(=O)c2ccccc2-c2ccc(F)cc21	0.2302158273381295	0.19008264462809918	0.08661417322834646	0.088	0.3113207547169811	0.0703125
N#C/C=C1/[C@H](O[C@@H]2O[C@H](CO)[C@@H](O)[C@H]2O)C[C@@H](O)[C@H](O)[C@H]1O	0.029585798816568046	0.0425531914893617	0.11904761904761904	0.12096774193548387	0.04411764705882353	0.12
CC(=O)c1cnccc1-c1ccc(F)cc1	0.22137404580152673	0.24299065420560748	0.07627118644067797	0.07758620689655173	0.29292929292929293	0.06779661016949153
O=C(O)/C(O)=C/C(C(=O)O)C(=O)O	0.08088235294117647	0.10091743119266056	0.045871559633027525	0.05660377358490566	0.08490566037735849	0.1188118811881188
CC1(C)O[C@@H]2C[C@H]3[C@@H]4CCC5=CC(=O)C=C[C@]5(C)[C@@]4(F)[C@@H](O)C[C@]3(C)[C@]2(C(=O)CO)O1	0.08152173913043478	0.10967741935483871	0.19424460431654678	0.19708029197080293	0.0915032679738562	0.15384615384615385
CCCCCCS	0.03875968992248062	0.028846153846153848	0.052083333333333336	0.05319148936170213	0.030303030303030304	0.07526881720430108
COC(=O)[C@]12OCC[C@@H]1C[C@H]1[C@@H]3CCC4=CC(=O)CC[C@@H]4[C@H]3CC[C@@]21C	0.05	0.058823529411764705	0.15555555555555556	0.15789473684210525	0.053691275167785234	0.11510791366906475
CN(C)CCC=C1c2ccccc2CCc2ccccc21	0.19727891156462585	0.15503875968992248	0.08333333333333333	0.08461538461538462	0.22033898305084745	0.06766917293233082
S=C=NCCCc1ccccc1	0.12781954887218044	0.07894736842105263	0.06363636363636363	0.06481481481481481	0.1346153846153846	0.06422018348623854
C=C(C)[C@@H]1C[C@@H](C)[C@]2(O)C[C@@H]3CC[C@@]2(C)[C@H]1CC[C@]2(C)[C@H](O)C[C@]13CC[C@](O)(C3=CC[C@@]21C)C(=O)C3	0.04926108374384237	0.06896551724137931	0.1464968152866242	0.14102564102564102	0.05847953216374269	0.11875
CC(C)(SC(=O)c1ccc(F)cc1)C(=O)Nc1ccc(C#N)c(C(F)(F)F)c1	0.22580645161290322	0.18115942028985507	0.0979020979020979	0.0763888888888889	0.2248062015503876	0.08333333333333333
O=C(Cc1cccs1)NCCc1ccccc1	0.1956521739130435	0.11290322580645161	0.09090909090909091	0.09243697478991597	0.1981981981981982	0.08264462809917356
O=C(O)CN[C@H](O)C(=O)O	0.12	0.1188118811881188	0.0594059405940594	0.07142857142857142	0.1134020618556701	0.15217391304347827
CC1(C)CC(=O)CC(C)(C)CC1	0.028169014084507043	0.05309734513274336	0.0970873786407767	0.09900990099009901	0.03636363636363636	0.05660377358490566
NC1(CNC(=O)C(=O)O)CCC1	0.07352941176470588	0.0625	0.08653846153846154	0.08823529411764706	0.05555555555555555	0.09803921568627451
CNCc1cccc2ccc(CNC(=O)c3cccs3)c2c1	0.21768707482993196	0.16030534351145037	0.08148148148148149	0.08270676691729323	0.23529411764705882	0.07407407407407407
CCCCC/C(=N\OC(C)=O)NOCC[N+](C)(C)C	0.07096774193548387	0.06923076923076923	0.10833333333333334	0.10084033613445378	0.05511811023622047	0.11864406779661017
CCc1nccnc1OC	0.051470588235294115	0.08411214953271028	0.0891089108910891	0.09090909090909091	0.0673076923076923	0.07920792079207921
CCCC[C@H](C=O)Nc1ccccc1	0.19230769230769232	0.11304347826086956	0.08928571428571429	0.10091743119266056	0.17142857142857143	0.11009174311926606
Cc1c(N)cccc1-c1ccc(Cl)cc1	0.17164179104477612	0.1504424778761062	0.05084745762711865	0.05172413793103448	0.22549019607843138	0.0423728813559322
COc1cc(C[C@H](O)CO)ccc1O	0.125	0.1559633027522936	0.09090909090909091	0.102803738317757	0.16346153846153846	0.13333333333333333
C[C@@H](c1cc(Cl)cc(Cl)c1)c1cc(Cl)cc(Cl)c1O	0.10666666666666667	0.112	0.05555555555555555	0.07377049180327869	0.12605042016806722	0.06451612903225806
CCCCOC(=O)c1ccccc1	0.16030534351145037	0.11607142857142858	0.12264150943396226	0.125	0.17647058823529413	0.12380952380952381
OC[C@@H]1O[C@H](O)[C@@H](O[C@H]2O[C@H](CO)[C@@H](O)[C@H]2O)[C@@H](O)[C@H](O[C@H]2O[C@H](CO)[C@@H](O)[C@H](O)[C@@H]2O)[C@H]1O	0.03	0.028735632183908046	0.0880503144654088	0.08917197452229299	0.029585798816568046	0.08860759493670886
COc1cc([N+](=O)[O-])ccc1O	0.08088235294117647	0.10091743119266056	0.08571428571428572	0.08737864077669903	0.10576923076923077	0.0761904761904762
COC(=O)[C@]1(C)CC[C@H]2[C@@H]3CCC4=CC(=O)CC[C@]4(C)[C@H]3CC[C@@]21C	0.05142857142857143	0.07534246575342465	0.14393939393939395	0.14615384615384616	0.05555555555555555	0.10294117647058823
CCC/C=C\C/C=C/CCCCC(=O)O	0.07534246575342465	0.09243697478991597	0.0782608695652174	0.07964601769911504	0.09649122807017543	0.11818181818181818
CCc1cccc2c3c([nH]c12)C(CC)(CC(=O)O)OCC3	0.14473684210526316	0.15748031496062992	0.14634146341463414	0.1487603305785124	0.19327731092436976	0.13821138211382114
O=C(O)CCC/C=C/C(=O)N[C@@H](Cc1ccccc1)[C@H](O)C(=O)N1CCCC[C@H]1C(=O)N[C@@H](CCC(=O)O)C(=O)O	0.1875	0.14204545454545456	0.0893854748603352	0.09659090909090909	0.17365269461077845	0.1686746987951807
Cc1ccc(-c2nc(C(C)C)n(/C=C/[C@@H](O)C[C@@H](O)CC(=O)O)c2-c2ccc(F)cc2)cc1	0.4305555555555556	0.5042016806722689	0.0880503144654088	0.1032258064516129	0.5398230088495575	0.20279720279720279
CC[C@@H]1CCC(=O)O[C@H](C)C[C@H]1OC(C)=O	0.05333333333333334	0.07377049180327869	0.25	0.25510204081632654	0.058823529411764705	0.18095238095238095
C[C@@H](c1ccccc1)c1ccccc1O	0.234375	0.12931034482758622	0.059322033898305086	0.07894736842105263	0.22330097087378642	0.06896551724137931
C[C@@H](O)CN(C)c1ccc(Cl)cc1	0.12781954887218044	0.18269230769230768	0.08333333333333333	0.10576923076923077	0.16831683168316833	0.10476190476190476
CC(=O)C=C=C1C(C)(C)CCC1	0.0425531914893617	0.07142857142857142	0.09615384615384616	0.09803921568627451	0.06481481481481481	0.0761904761904762
CCC[C@H](O)CC(=O)Nc1ccccc1	0.2661290322580645	0.16071428571428573	0.11711711711711711	0.12962962962962962	0.22549019607843138	0.17142857142857143
CCc1cnc(CC)nc1Nc1ccc(S(N)(=O)=O)cc1	0.1456953642384106	0.2066115702479339	0.09375	0.09523809523809523	0.1557377049180328	0.0859375
OC[C@H]1O[C@@H](O)[C@H](O[C@H]2O[C@H](CO)[C@@H](O)[C@H](O)[C@H]2O)[C@@H](O)[C@@H]1O	0.029239766081871343	0.034722222222222224	0.1	0.1015625	0.03597122302158273	0.10077519379844961
CN(C)C[C@@H](O)[C@@H]1CC[C@H]2[C@@H]3CC[C@H]4C[C@@H](O)CC[C@]4(C)[C@H]3CC[C@]12C	0.03888888888888889	0.0738255033557047	0.1323529411764706	0.14285714285714285	0.0472972972972973	0.11678832116788321
CN1CCC[C@@H](CN(CCc2ccccc2)S(=O)(=O)c2ccccc2)C1	0.22580645161290322	0.13194444444444445	0.1056338028169014	0.10714285714285714	0.17037037037037037	0.08333333333333333
CC1=CC(O)=NC(C)(CCCl)C1	0.05755395683453238	0.08108108108108109	0.08571428571428572	0.08737864077669903	0.07476635514018691	0.0761904761904762
O=c1c2ccccc2oc2cc(OCCN3CCCCC3)ccc2oc1=O	0.1686746987951807	0.12080536912751678	0.10273972602739725	0.10416666666666667	0.18248175182481752	0.06666666666666667
COc1cccc(C=O)c1O	0.09022556390977443	0.11320754716981132	0.08737864077669903	0.0891089108910891	0.13	0.07766990291262135
COc1nccnc1N	0.037037037037037035	0.0660377358490566	0.0594059405940594	0.06060606060606061	0.04854368932038835	0.04950495049504951
Oc1ccc(Cc2ccc(Cl)cc2)cc1	0.16176470588235295	0.11965811965811966	0.059322033898305086	0.0603448275862069	0.18867924528301888	0.05084745762711865
CC[C@](C)(NC(=O)[C@@H](N)Cc1ccc(F)cc1)C(=O)O	0.21739130434782608	0.23684210526315788	0.15384615384615385	0.13675213675213677	0.23636363636363636	0.15517241379310345
C=C(C)[C@]1(O)CC[C@H]2[C@@H]3CCC4=CC(=O)CC[C@]4(C)[C@H]3CC[C@@]21C	0.046242774566473986	0.06206896551724138	0.12121212121212122	0.12307692307692308	0.05673758865248227	0.08888888888888889
COCc1ccc(CNC(=O)c2c(-c3ccccc3)c(-c3ccc(F)cc3)c(CC[C@@H](O)C[C@@H](O)CC(=O)[O-])n2C(C)C)cc1	0.50625	0.26627218934911245	0.08900523560209424	0.10160427807486631	0.3933333333333333	0.20348837209302326
C[C@H]1O[C@@H](Oc2c(-c3ccc(F)cc3)nc(C(C)C)n2/C=C/[C@@H](O)C[C@@H](O)CC(=O)O)[C@@H](O)[C@H]1O	0.30434782608695654	0.47580645161290325	0.14193548387096774	0.15894039735099338	0.43548387096774194	0.26618705035971224
CCCCN(CCCC)C(=O)Nc1ccccc1	0.2116788321167883	0.12096774193548387	0.10833333333333334	0.11016949152542373	0.16521739130434782	0.1282051282051282
C[C@H](CO)[C@H]1C[C@H]2[C@@H]3CCC4=CC(=O)C=C[C@]4(C)[C@H]3CC[C@]12C	0.0718562874251497	0.09352517985611511	0.168	0.19008264462809918	0.08888888888888889	0.15079365079365079
CN(CC[N+]1(C)CC(=O)OC(c2ccccc2)c2ccccc2)CC1	0.23841059602649006	0.11888111888111888	0.1079136690647482	0.11764705882352941	0.20155038759689922	0.09285714285714286
C[C@H]1C[C@H]2[C@@H]3CCC4=CC(=O)C=C[C@]4(C)[C@@]3(F)[C@@H](O)C[C@]2(C)[C@@]1(O)C(=O)COP(=O)(O)O	0.08695652173913043	0.11612903225806452	0.19285714285714287	0.1956521739130435	0.09803921568627451	0.18571428571428572
NC(=O)OC[C@@H](O)COc1ccccc1	0.17164179104477612	0.14035087719298245	0.09734513274336283	0.10909090909090909	0.20192307692307693	0.12844036697247707
CC1=CC(=O)[C@@H]2[C@H](CC[C@@]3(C)[C@@H](CC[C@@H]4C(C)=CC(=O)O4)CCC[C@]32C)[C@H]1C(=O)O	0.08839779005524862	0.12582781456953643	0.20588235294117646	0.208955223880597	0.1	0.14788732394366197
Cc1ccccc1COC(C)(C)C	0.1111111111111111	0.11818181818181818	0.13592233009708737	0.10576923076923077	0.14563106796116504	0.08411214953271028
COc1cc2[nH]c(CC(=O)OC)ccc2c1CC(=O)O	0.1564625850340136	0.1721311475409836	0.12295081967213115	0.125	0.1694915254237288	0.15254237288135594
COC(=O)C[C@H]1[C@]2(C)C[C@H](CC[C@@H]3CC[C@@]3(C)[C@H]2CC(C)(C)[C@@H](OC(=O)c2ccc(F)cc2)O1)[C@@H](O)CC(=O)O	0.17894736842105263	0.21604938271604937	0.17177914110429449	0.17391304347826086	0.19254658385093168	0.1949685534591195
CNCCCOc1cc(=O)c2c([nH]c(=O)c3ccc(C)c(OC)c32)cc1C	0.13095238095238096	0.13986013986013987	0.11347517730496454	0.11510791366906475	0.12857142857142856	0.09090909090909091
O=C1c2ccc([N+](=O)[O-])cc2C(=O)C1=O	0.09154929577464789	0.12280701754385964	0.07017543859649122	0.07142857142857142	0.11818181818181818	0.05217391304347826
CCN(C)CC(=O)N[C@H]1C=C2c3cccc4[nH]cc(c34)C[C@H]2N(C)C1	0.13414634146341464	0.15217391304347827	0.15037593984962405	0.15267175572519084	0.15789473684210525	0.1259259259259259
COC(=O)[C@@]1(O)C[C@H]2[C@@H]3CCC4=CC(=O)CC[C@]4(C)[C@H]3CC[C@@]21C	0.05847953216374269	0.07692307692307693	0.14728682170542637	0.14960629921259844	0.06428571428571428	0.11363636363636363
COc1cccc(OC)c1O	0.09022556390977443	0.102803738317757	0.08737864077669903	0.0891089108910891	0.1188118811881188	0.07766990291262135
C=C(C)[C@@H](O)[C@H](CC(C)C)C(=O)N[C@@H](C(=O)N[C@@H](CC(=O)O)C(=O)O)C(C)C	0.15527950310559005	0.1865671641791045	0.0851063829787234	0.09420289855072464	0.15789473684210525	0.1875
CC[C@@](C)(C#N)O[C@@H]1C[C@H](O)C[C@@H]2C=C[C@H](C)[C@H](CCC3C[C@@H](O)CC(=O)O3)[C@@H]12	0.059782608695652176	0.07006369426751592	0.4727272727272727	0.44144144144144143	0.06535947712418301	0.2196969696969697
COC(=O)Cc1ccc(OC)cc1	0.11851851851851852	0.14814814814814814	0.11320754716981132	0.11538461538461539	0.1553398058252427	0.10377358490566038
CCCCO[C@H](C)OC(=O)CCc1ccccc1C	0.15862068965517243	0.14634146341463414	0.13445378151260504	0.1565217391304348	0.1826086956521739	0.16521739130434782
O=c1[nH]c(Cc2ccccc2)cc(-c2ccc(F)cc2)c1F	0.2898550724637681	0.1984126984126984	0.058394160583941604	0.05925925925925926	0.3153153153153153	0.043478260869565216
C/C=C/C=C/C[C@@H](C)[C@H]1CCC(=O)Nc2ccccc21	0.12418300653594772	0.1328125	0.10317460317460317	0.12295081967213115	0.17647058823529413	0.09523809523809523
COc1cc(O)c(/C=C/C(C)=C/C(C)=C/C=C/C(C)=C/C(C)=C/C(=O)O[C@H]2C[C@H](O)C2)cc1	0.08465608465608465	0.12658227848101267	0.16216216216216217	0.1564625850340136	0.11612903225806452	0.13245033112582782
C=CCN(CC=C)C(=O)Nc1ccccc1C	0.14084507042253522	0.1440677966101695	0.09322033898305085	0.09482758620689655	0.18181818181818182	0.0847457627118644
OCc1ccc(CO)cc1	0.10852713178294573	0.13725490196078433	0.0784313725490196	0.08	0.14432989690721648	0.07920792079207921
CC1=C(O)C(=O)O[C@H](C(C)=O)[C@H]2C[C@@H]3C=C4C[C@@H](O)CC[C@]4(C)[C@H]3CC[C@@]21C	0.07303370786516854	0.10067114093959731	0.2153846153846154	0.21875	0.08163265306122448	0.145985401459854
O=C(O[C@@H]1O[C@H](CO)[C@@H](O)[C@H](O[C@H]2O[C@H](CO)[C@@H](O)[C@H](O)[C@@H]2O)[C@H]1O)c1ccc(O)c(O)c1	0.0851063829787234	0.09937888198757763	0.1476510067114094	0.14965986394557823	0.10256410256410256	0.14093959731543623
O=[P@]1(N(CCCl)CCCl)NCCCO1	0.03355704697986577	0.032520325203252036	0.07079646017699115	0.07207207207207207	0.025210084033613446	0.05263157894736842
C=C(C)[C@@H]1CC[C@]2(CC[C@@H]3CC(=O)O[C@@H]3O)[C@@H](C)CC[C@@]2(C)C1=O	0.058823529411764705	0.07746478873239436	0.225	0.2288135593220339	0.06474820143884892	0.140625
CN(C)[C@H]1NC=NC(=O)[C@H](C(c2ccccc2)c2ccccc2)C1	0.22666666666666666	0.12949640287769784	0.09420289855072464	0.1037037037037037	0.17829457364341086	0.08695652173913043
O=C1/C(=C/c2ccc(F)cc2)C[C@@](CO)(O)[C@H]1C(=O)O	0.19014084507042253	0.24561403508771928	0.11475409836065574	0.11666666666666667	0.24545454545454545	0.125
CC(=O)N[C@@H](Cc1ccc(O)cc1)C(=O)N1CCC[C@H]1C(=O)N[C@@H](CCC(=O)O)C(C)(C)C	0.1724137931034483	0.18	0.16326530612244897	0.14965986394557823	0.16216216216216217	0.1724137931034483
CC1(C)C=Cc2cc(O)ccc2O1	0.09420289855072464	0.10714285714285714	0.09259259259259259	0.09433962264150944	0.12264150943396226	0.07339449541284404
C[C@](N)(Cc1ccc(O)c(O)c1)C(=O)O	0.12408759124087591	0.15454545454545454	0.12037037037037036	0.10185185185185185	0.1619047619047619	0.12149532710280374
CCOc1cc([C@H]2NCCN(C)C2)c(-c2ccc(F)cc2)c(CC=O)c1OC	0.20496894409937888	0.21897810218978103	0.11805555555555555	0.11971830985915492	0.2558139534883721	0.0958904109589041
O=C(CC[C@@H](O)CC(=O)[O-])C(Cc1ccccc1)NC1CCCCC1	0.2077922077922078	0.1357142857142857	0.11678832116788321	0.12686567164179105	0.17557251908396945	0.17829457364341086
CN1C[C@@H](CS(=O)(=O)NC(=O)NC2CCCCC2)CC1	0.049079754601226995	0.07462686567164178	0.08661417322834646	0.088	0.045112781954887216	0.0703125
CC1=C(C)[C@@H]2CC[C@@]2(C)CCC1=O	0.041666666666666664	0.0603448275862069	0.10377358490566038	0.10576923076923077	0.05357142857142857	0.06422018348623854
C=C(C)[C@H]1CC[C@]2(CC[C@@H]3CCC(=O)C=C3CC[C@@]3(C)[C@@H](CC[C@@]34CCC(=O)O4)[C@H]21)C	0.046632124352331605	0.06060606060606061	0.12666666666666668	0.12837837837837837	0.04938271604938271	0.08387096774193549
CC1=C(C)[C@H]2CC[C@@]1(C)CCC[C@@]2(C)[C@H]1CC[C@]2(C)C=CCC(=O)C=C[C@H]12	0.05555555555555555	0.07947019867549669	0.145985401459854	0.13970588235294118	0.06756756756756757	0.09859154929577464
O=S(=O)(NCCCl)C(=O)NCCCl	0.06428571428571428	0.08928571428571429	0.06422018348623854	0.06542056074766354	0.044642857142857144	0.07476635514018691
O=C1OC[C@H]([C@@H](O)[C@H](O)[C@H](O[C@H]2O[C@H](C[C@H](O)[C@@H](O)[C@H](O)CO)[C@@H]2O)C[C@@H](O)[C@@H](O)[C@H]1O)[C@H](CO)O	0.06598984771573604	0.07017543859649122	0.1346153846153846	0.1437908496732026	0.07228915662650602	0.15789473684210525
C[C@@H](N)C(=O)Oc1ccc([N+](=O)[O-])cc1Oc1ccccc1	0.19727891156462585	0.14615384615384616	0.08333333333333333	0.11023622047244094	0.22033898305084745	0.10077519379844961
CCC1(c2ccccc2)C(=O)NC(=O)NC1=O	0.14893617021276595	0.125	0.09322033898305085	0.09482758620689655	0.16071428571428573	0.07563025210084033
O=C1C[C@H](c2ccc3ccccc3c2)C(=O)N1CCCN1CCCC1	0.16770186335403728	0.11805555555555555	0.11510791366906475	0.11678832116788321	0.18181818181818182	0.07692307692307693
Cc1cc2c(s1)Nc1ccccc1N=C2N1CCN(C)CC1	0.12578616352201258	0.10948905109489052	0.07352941176470588	0.07462686567164178	0.15748031496062992	0.050724637681159424
COc1cc(C#N)cc(OC)c1OC	0.05517241379310345	0.07692307692307693	0.07142857142857142	0.07272727272727272	0.07079646017699115	0.0625
C/C=C(\C)[C@H](C)[C@H]1C[C@H](O)[C@@]2(C)C3=CC[C@H]4C(C)(C)C(=O)CC[C@]4(C)C3=CC[C@]12C	0.06557377049180328	0.09803921568627451	0.14893617021276595	0.15942028985507245	0.08666666666666667	0.11805555555555555
C=CC[C@@]1(C(=O)CO)[C@H]2C[C@H]3CCC4=CC(=O)CC[C@@H]4[C@H]3CC[C@@]21C	0.06321839080459771	0.0821917808219178	0.15151515151515152	0.15384615384615385	0.07746478873239436	0.11851851851851852
CC(C)[C@@H](Nc1nc(-c2ccc(F)cc2)c(-c2ccc(F)cc2)n1/C=C/[C@@H](O)C[C@@H](O)CC(=O)O)C(=O)O	0.42207792207792205	0.44360902255639095	0.08139534883720931	0.09523809523809523	0.48412698412698413	0.20915032679738563
COc1ccc([C@@H]2COc3ccccc3C2=O)cc1	0.1724137931034483	0.1171875	0.096	0.0975609756097561	0.22123893805309736	0.07086614173228346
CC(C)S(=O)(=O)Nc1ccc(C(=O)c2ccccc2)cc1	0.2536231884057971	0.19672131147540983	0.08527131782945736	0.104	0.25892857142857145	0.09448818897637795
CC(=O)OC[C@]1(OC(=O)C(C)=O)[C@@H](C)C[C@H]2[C@@H]3C[C@H](F)C4=CC(=O)C=C[C@]4(C)[C@@]3(F)[C@@H](O)C[C@@]21C	0.08333333333333333	0.10365853658536585	0.2152777777777778	0.2097902097902098	0.07975460122699386	0.17567567567567569
CO[C@@H]1C[C@@H]2[C@@H]3CCC4CCC5=CC(=O)C=C[C@]5(C)[C@H]4[C@@H](O)C[C@]3(C)[C@]2(C(=O)CO)O1	0.0748663101604278	0.09433962264150944	0.20863309352517986	0.2116788321167883	0.08333333333333333	0.16783216783216784
N#C/C(=C/CO)CC(=O)O	0.07633587786259542	0.09615384615384616	0.058823529411764705	0.06	0.10101010101010101	0.10309278350515463
CO/N=C(/C(=O)N[C@@H]1C(=O)N2C(C(=O)O)=C(COC(C)=O)CS[C@H]12)c1csc(N)n1	0.10674157303370786	0.11842105263157894	0.10810810810810811	0.1095890410958904	0.1	0.11643835616438356
C[C@H](CCCN(C)C(c1ccccc1)c1ccccc1)C(=O)O	0.30434782608695654	0.18604651162790697	0.10526315789473684	0.1328125	0.2542372881355932	0.14960629921259844
C=C(CO[C@H]1O[C@H](COC(=O)c2ccc(O)c(OC)c2)[C@H]1COC(=O)COC(=O)C(O)OC(=O)CC(C)C)[C@H](OC(=O)c1ccccc1)C(=O)O	0.21428571428571427	0.16923076923076924	0.11	0.1282051282051282	0.20540540540540542	0.18181818181818182
CCCCC[C@H](O)/C=C/C(=C\CCCCCCC)Oc1ccccc1	0.15432098765432098	0.1347517730496454	0.09219858156028368	0.10144927536231885	0.183206106870229	0.13333333333333333
COc1cc(NCCCC(O)CNC(=O)C(C)C)c2ccccc2c1-c1ccc(Cl)cc1	0.3141025641025641	0.2191780821917808	0.10256410256410256	0.11842105263157894	0.3515625	0.1476510067114094
COC(=O)[C@@]1(C)O[C@@H]2[C@H]3C[C@H](C)C4=CC(=O)C=C[C@]4(C)[C@@]3(F)[C@@H](O)C[C@@]21C	0.07471264367816093	0.10344827586206896	0.2222222222222222	0.216	0.08391608391608392	0.16793893129770993
CC(C)(C)OC(C)(C)c1ccc(Cl)cc1	0.08450704225352113	0.12389380530973451	0.1308411214953271	0.09174311926605505	0.10909090909090909	0.07142857142857142
C=C1C=C2C(=C)C(=O)OCC(C)[C@@]2(C)CC1=O	0.06666666666666667	0.08130081300813008	0.11403508771929824	0.11607142857142858	0.07563025210084033	0.07692307692307693
CN1C(=O)[C@@]23CN=C(c4ccc(O)cc4O[C@H](c4ccc(Cl)cc4)[C@H]3C2)OC1=O	0.15204678362573099	0.12582781456953643	0.10810810810810811	0.1095890410958904	0.1619718309859155	0.07236842105263158
C=C(C)[C@@H]1CCC(=O)C(CCCN2CCCC2)=C(C(=O)O)C=C1O	0.11728395061728394	0.1079136690647482	0.1297709923664122	0.13178294573643412	0.11194029850746269	0.12213740458015267
O=C(O)CC[C@]1(OC(=O)c2ccc(F)cc2)C(=O)N1CCC[C@H]1C(=O)Nc2ccc(O)cc21	0.2545454545454545	0.2080536912751678	0.10828025477707007	0.10967741935483871	0.25	0.1456953642384106
NP(N)(=O)O	0.016260162601626018	0.020833333333333332	0.022222222222222223	0.022727272727272728	0.02197802197802198	0.02247191011235955
CC[C@H](C(N)=O)[C@H](Cc1ccc(O)cc1)NC(=O)c1ccc(O)cc1	0.2348993288590604	0.17164179104477612	0.10218978102189781	0.12030075187969924	0.22580645161290322	0.1450381679389313
C[C@@H]1[C@@H]2C3=CC[C@@H]4CCC=C[C@@H]4[C@H]3CC[C@@]21C	0.0379746835443038	0.04580152671755725	0.1391304347826087	0.1415929203539823	0.047619047619047616	0.1206896551724138
CC(C)CCCCCC(C)(C)Oc1ccc(Cl)cc1	0.1360544217687075	0.15702479338842976	0.13559322033898305	0.1282051282051282	0.1440677966101695	0.13675213675213677
C=C[C@]12CN(C)CC[C@@H]2C[C@H]1C[C@@H]1CC[C@@]2(C)[C@H]1CC[C@]2(C)C	0.022857142857142857	0.0410958904109589	0.09774436090225563	0.09923664122137404	0.035211267605633804	0.07407407407407407
C1CC[C@H](C23CC4CCC4)[C@H]3CC(C)(C)[C@@H]2C1	0.01875	0.022556390977443608	0.08333333333333333	0.0847457627118644	0.0234375	0.06611570247933884
COc1ccncc1S	0.05263157894736842	0.0761904761904762	0.07	0.07142857142857142	0.06930693069306931	0.06
CC1=C[C@H]2O[C@@H]3[C@H](C)C[C@@]4(CO)[C@@H](O)CC[C@]4(C)[C@H]3CC[C@@]21C	0.04093567251461988	0.06338028169014084	0.16	0.16260162601626016	0.050359712230215826	0.13385826771653545
OCC1=CO[C@@H](O)C[C@@H](O)/C=C/C(=C(c2ccc(F)cc2)c2ccccc2)C[C@H](O)CC(=O)N1CCS(C)(=O)=O	0.2696629213483146	0.20606060606060606	0.16265060240963855	0.16463414634146342	0.25161290322580643	0.14285714285714285
CCCCCCC[C@@H]1C[C@H](C)[C@@H](O)CC(=O)O1	0.058823529411764705	0.0546875	0.2647058823529412	0.27	0.056910569105691054	0.1743119266055046
C=CCSS[C@@H](CC)CCP(=O)(O)O	0.07042253521126761	0.06837606837606838	0.0625	0.08333333333333333	0.07142857142857142	0.11320754716981132
Cc1cccc([C@H]2C[C@@H](N=O)[C@H](Cc3ccccc3)C(=O)O2)c1	0.1830065359477124	0.11594202898550725	0.1297709923664122	0.13178294573643412	0.18253968253968253	0.09701492537313433
O=S(=O)(N[C@@H]1C[C@H](Cl)[C@H](CO)O1)c1cccc([N+](=O)[O-])c1O	0.09433962264150944	0.13076923076923078	0.11904761904761904	0.12096774193548387	0.10077519379844961	0.1111111111111111
OCc1cncs1	0.038461538461538464	0.058823529411764705	0.05154639175257732	0.05263157894736842	0.05102040816326531	0.052083333333333336
N[C@@H](CCCC[n+]1ccccc1)C(=O)O	0.145985401459854	0.1016949152542373	0.08771929824561403	0.0990990990990991	0.13636363636363635	0.12844036697247707
O=C1c2cccn2C(=O)c2ccc(Cl)cc21	0.1347517730496454	0.1271186440677966	0.06722689075630252	0.06837606837606838	0.16363636363636364	0.05
O=C(CCNc1ccc(Br)cc1)c1ccccc1	0.22794117647058823	0.12903225806451613	0.08064516129032258	0.08196721311475409	0.23853211009174313	0.07258064516129033
O=c1nc(-c2ccccc2)oc2ccc3ccccc3c12	0.2733812949640288	0.13636363636363635	0.058823529411764705	0.05970149253731343	0.23931623931623933	0.036231884057971016
CO[C@H]1CC[C@@]2(C)[C@H]3CCC4=CC(=O)CC[C@]4(C)[C@H]3CC[C@]21C	0.03468208092485549	0.05555555555555555	0.12307692307692308	0.125	0.0425531914893617	0.08208955223880597
Nc1cccc(-c2ccccc2)c1	0.21428571428571427	0.10526315789473684	0.043478260869565216	0.04424778761061947	0.19801980198019803	0.034782608695652174
CCC(=O)C1=C(C)[C@@H](CC=C(C)C)C[C@H]1O	0.07534246575342465	0.1111111111111111	0.16981132075471697	0.17307692307692307	0.09649122807017543	0.16037735849056603
CC(C)[C@]1(O)C[C@H]2[C@@H]3CCC4=CC(=O)CCC[C@]4(C)[C@H]3CC[C@@]21C	0.05847953216374269	0.08450704225352113	0.12121212121212122	0.140625	0.07194244604316546	0.09701492537313433
CC1=C/C(=C\C)CC[C@]2(C)C(=O)CC[C@@H]12	0.04697986577181208	0.075	0.10810810810810811	0.11009174311926606	0.06896551724137931	0.07017543859649122
CCOC(=O)C[C@H](Cc1ccccc1)N[C@@H](C)C(=O)N1Cc2ccccc2C[C@H]1C(=O)O	0.28125	0.17105263157894737	0.1390728476821192	0.1564625850340136	0.2357142857142857	0.17123287671232876
C[C@H]1C(=O)O[C@H]2[C@@H]3CCC4=CC(=O)C=C[C@]4(C)[C@H]3CC[C@@]21C	0.060240963855421686	0.07971014492753623	0.18181818181818182	0.18487394957983194	0.06666666666666667	0.12698412698412698
Cc1cc(=O)n(-c2ccccc2)n1C	0.15789473684210525	0.10434782608695652	0.08035714285714286	0.08181818181818182	0.18446601941747573	0.061946902654867256
C=C(C)[C@@H]1CC[C@@H]2[C@@H]3CCC4=CC(=O)CC[C@]4(C)[C@H]3CC[C@]12C	0.040697674418604654	0.05555555555555555	0.12307692307692308	0.125	0.05	0.09022556390977443
CN1CCN(C2=Cc3ccccc3N=C(c3ccccc3)C=C2)C1	0.24	0.11188811188811189	0.06993006993006994	0.07092198581560284	0.18461538461538463	0.04827586206896552
O=C(O)[C@H]1Cc2ccccc2C(=O)c2ccccc21	0.2246376811594203	0.15447154471544716	0.11475409836065574	0.11666666666666667	0.23423423423423423	0.0975609756097561
COc1ccccc1OCCNCC(O)COc1cccc2[nH]c3ccccc3c12	0.26875	0.13548387096774195	0.06918238993710692	0.07692307692307693	0.2391304347826087	0.09032258064516129
C[C@](N)(CCCCB(O)O)C(=O)O	0.08823529411764706	0.09009009009009009	0.09523809523809523	0.0761904761904762	0.09433962264150944	0.11764705882352941
OC[C@H]1N[C@@H](O)[C@H](O[C@H]2O[C@H](CO)[C@@H](O)[C@H]2O)[C@H](O)[C@H]1O	0.030120481927710843	0.03597122302158273	0.104	0.10569105691056911	0.03731343283582089	0.10483870967741936
[N-]=[N+]=NCCCCO	0.03787878787878788	0.028037383177570093	0.04	0.04081632653061224	0.029411764705882353	0.05102040816326531
CC(=O)O[C@@H]1C[C@H]2[C@@H]3CCC4=CC(=O)CC[C@]4(C)[C@H]3CC[C@]12C	0.052941176470588235	0.07042253521126761	0.168	0.17073170731707318	0.05755395683453238	0.1328125
Nc1noc2ccccc12	0.09923664122137404	0.09345794392523364	0.05714285714285714	0.05825242718446602	0.15463917525773196	0.03773584905660377
N[C@H]1CCCC[C@H]1NC(=O)c1ccc(N)cc1	0.10135135135135136	0.10569105691056911	0.1111111111111111	0.11304347826086956	0.11016949152542373	0.08403361344537816
N#C[C@]1(O[C@@H]2O[C@@H](CO)[C@@H](O)[C@H](O[C@H]3[C@H](O)[C@@H](O)[C@H](O[C@H]4OC(=O)[C@H](CO)[C@@H](O)[C@H](O)[C@H]4O)[C@H]3O)[C@@H]2O)C[C@@H](O)[C@@H]1O	0.031818181818181815	0.03626943005181347	0.10227272727272728	0.10344827586206896	0.03723404255319149	0.0903954802259887
NCCc1ccc(O)cc1	0.1	0.1262135922330097	0.0784313725490196	0.08	0.1326530612244898	0.06862745098039216
CCCCC[C@H](O)/C=C/C(=C/CCCCC)OC(=O)CCCC(=O)O	0.11515151515151516	0.12949640287769784	0.08633093525179857	0.09558823529411764	0.1259259259259259	0.171875
N#Cc1cc(F)ccc1-c1cc(C(=O)O)ccc1O	0.18439716312056736	0.20689655172413793	0.072	0.07317073170731707	0.23853211009174313	0.08130081300813008
CN(C[C@@H]1[C@H]2CNC(=O)c3ccccc3C2=O)C1=O	0.12751677852348994	0.11904761904761904	0.10655737704918032	0.10833333333333334	0.15254237288135594	0.08064516129032258
CCOc1ccc(-n2cnc(C(C)C)c2/C=C/[C@@H](O)C[C@@H](O)CC(=O)O)cc1	0.271523178807947	0.43478260869565216	0.11971830985915492	0.13768115942028986	0.44144144144144143	0.25396825396825395
CC(C)=CCC1=C(C)[C@@H](O)CC1(C)C	0.04861111111111111	0.08771929824561403	0.12380952380952381	0.11538461538461539	0.07207207207207207	0.09345794392523364
NCCOCCOCCOCCO	0.034013605442176874	0.02459016393442623	0.043859649122807015	0.044642857142857144	0.02564102564102564	0.06306306306306306
C[C@H]1N(CC(=O)N2CCCC2)C(=O)[C@H](C(=O)O)c2ccccc21	0.15483870967741936	0.13432835820895522	0.14960629921259844	0.152	0.16666666666666666	0.14173228346456693
OC(c1ccc(Cl)cc1)c1ccc(O)cc1	0.17647058823529413	0.13675213675213677	0.049586776859504134	0.059322033898305086	0.20754716981132076	0.06779661016949153
CC(=O)O[C@@H]1CC[C@@]2(C)[C@H](CC[C@@H]3C[C@@H](O)CC(=O)[C@H]32)C1	0.048484848484848485	0.057971014492753624	0.21739130434782608	0.22123893805309736	0.05223880597014925	0.1487603305785124
CC#C/C=C1\Cc2ccccc2C(=O)c2ccccc21	0.19310344827586207	0.13178294573643412	0.06870229007633588	0.06976744186046512	0.21551724137931033	0.05303030303030303
CC(=O)CC(C)(C)OC(=O)CC(C)(C)C	0.07042253521126761	0.08695652173913043	0.14423076923076922	0.10377358490566038	0.061946902654867256	0.11320754716981132
CCCC[C@H](C)C(=O)O[C@H]1CC[C@@]2(C)[C@H]3CC=C4CC(=O)CC[C@]4(C)[C@H]3CC[C@]21C	0.08196721311475409	0.09615384615384616	0.17857142857142858	0.21641791044776118	0.07792207792207792	0.17985611510791366
C[C@@H](NC(=O)c1ccc(O)cc1)[C@H]1CCC[C@H]2[C@@H]3CC[C@@H]4C[C@@H](O)CC[C@]4(C)[C@H]3CC[C@@]21C	0.11229946524064172	0.12422360248447205	0.15894039735099338	0.17687074829931973	0.12101910828025478	0.14473684210526316
COc1ccc([C@H]2Sc3ccccc3N(CCN(C)C)C(=O)[C@@H]2OC(C)=O)cc1	0.20245398773006135	0.1736111111111111	0.13986013986013987	0.14184397163120568	0.23308270676691728	0.11724137931034483
CCN(CC)CCOC(=O)C1(C2CCCCC2)CCCCC1	0.05325443786982249	0.055944055944055944	0.10687022900763359	0.10852713178294573	0.050359712230215826	0.09923664122137404
COc1ccc(F)cc1C(=O)NCCc1ccc(S(=O)(=O)NC2CCCCC2)cc1	0.1834319526627219	0.19310344827586207	0.11333333333333333	0.11486486486486487	0.2	0.09210526315789473
COc1c(O)cc2c(=O)c(-c3ccccc3)coc2c1	0.20279720279720279	0.12403100775193798	0.0859375	0.0873015873015873	0.21739130434782608	0.06153846153846154
NC(=O)NC=C(c1ccccc1)NC(=O)c1cccc(F)c1	0.23776223776223776	0.1450381679389313	0.06666666666666667	0.06766917293233082	0.2184873949579832	0.07518796992481203
O=C(COc1ccccc1O)c1ccccc1O	0.22058823529411764	0.1487603305785124	0.09016393442622951	0.09166666666666666	0.24074074074074073	0.09090909090909091
CCCSS[C@@H](CC)[S@@](C)C	0.043478260869565216	0.06363636363636363	0.07766990291262135	0.10101010101010101	0.04672897196261682	0.0891089108910891
C[C@H]1CCCN1CCc1ccc(NC(=O)c2ccccc2)cc1	0.2638888888888889	0.12318840579710146	0.12030075187969924	0.12213740458015267	0.22950819672131148	0.0962962962962963
CON/C=N/C(=C\c1ccccc1)c1ccccc1	0.22142857142857142	0.1076923076923077	0.06153846153846154	0.0625	0.18803418803418803	0.05384615384615385
CCCC[C@@H](CC)COC(=O)c1ccccc1C(=O)OC[C@@H](CC)CCCC	0.16265060240963855	0.136986301369863	0.1267605633802817	0.14492753623188406	0.15	0.17777777777777778
NC(=O)[C@@H]1CCC[C@H]2[C@@H]3CCC4=CC(=O)CC[C@@H]4[C@H]3CC[C@]21C	0.046511627906976744	0.05517241379310345	0.13076923076923078	0.1328125	0.04964539007092199	0.09774436090225563
CC(=O)N/C(=C\c1ccccc1)C(=O)O	0.18181818181818182	0.13157894736842105	0.08849557522123894	0.09009009009009009	0.18095238095238095	0.11926605504587157
CN1CCCN(Cc2ccccc2)CC1	0.11971830985915492	0.07317073170731707	0.07692307692307693	0.0782608695652174	0.13392857142857142	0.059322033898305086
CN(Cc1cnc2nc(N)nc(N)c2n1)c1ccc(C(=O)N[C@@H](CCC(=O)O)C(=O)O)cc1	0.19767441860465115	0.22602739726027396	0.0880503144654088	0.09615384615384616	0.17567567567567569	0.13157894736842105
O=C1CN(S(=O)(=O)c2ccc(N(CCCl)CO)cc2)CC1	0.11612903225806452	0.168	0.12	0.12195121951219512	0.128	0.0859375
O=C(O[C@@H]1O[C@@H](CO)[C@@H](O)[C@H](O[C@H]2OC(=O)CO[C@@H]2O)C(O)[C@@H]1O)c1ccc(O)cc1	0.10497237569060773	0.12337662337662338	0.18439716312056736	0.18705035971223022	0.12	0.1527777777777778
Oc1ccc(-c2ccccc2)cc1	0.2540983606557377	0.13513513513513514	0.05263157894736842	0.05357142857142857	0.2604166666666667	0.043859649122807015
CCOc1cc([C@@H](NC(=O)c2ccc(OC)cc2)S(=O)(=O)c2ccc(NC(=O)c3ccccc3)cc2)cc(OC)c1OC	0.2826086956521739	0.15469613259668508	0.0855614973262032	0.09239130434782608	0.1791907514450867	0.0918918918918919
O=C1Cc2c([nH]c3ccccc32)C(=O)N1	0.12857142857142856	0.11965811965811966	0.07758620689655173	0.07894736842105263	0.17757009345794392	0.05982905982905983
COc1cc(C)cc(Cl)c1C(=O)NC1CCN(CCCOc2ccc(F)cc2)CC1OC	0.20588235294117646	0.18666666666666668	0.1390728476821192	0.14093959731543623	0.2097902097902098	0.11764705882352941
C[C@@H]1SCCC1=O	0.022900763358778626	0.028846153846153848	0.08602150537634409	0.08791208791208792	0.030303030303030304	0.06382978723404255
CCCCCCC[C@@H](CC[C@@H](O)CCCCCCC(=O)O)OC(=O)C(C)C	0.14545454545454545	0.14084507042253522	0.09090909090909091	0.11594202898550725	0.12949640287769784	0.2204724409448819
C[C@](O)(C[C@@](C)(O)CCC(=O)O)CC(=O)O	0.12318840579710146	0.11304347826086956	0.11926605504587157	0.09090909090909091	0.10810810810810811	0.17475728155339806
C[C@H]1[C@H](N)CN1c1ccc(F)cc1O	0.10869565217391304	0.125	0.10091743119266056	0.102803738317757	0.14150943396226415	0.09174311926605505
OC[C@H]1CO[C@@H](Cc2ccccc2)C(=O)O1	0.13380281690140844	0.09836065573770492	0.14285714285714285	0.14545454545454545	0.15178571428571427	0.09482758620689655
C=C/C(C)=C/C(C)=C/C=C/C(C)=C/C(=O)O	0.053691275167785234	0.08333333333333333	0.05982905982905983	0.06086956521739131	0.07758620689655173	0.07894736842105263
CC1=C2C(=O)[C@@H](C)O[C@H]2[C@@H](C)C[C@@]2(C)[C@H]1CC[C@]2(C)O	0.043478260869565216	0.06818181818181818	0.17391304347826086	0.16666666666666666	0.05426356589147287	0.09836065573770492
C=C(CC[C@@H](CO)CC(=O)O)[C@H]1CC[C@H]2[C@@H]3CCC4=CC(=O)CC[C@]4(C)[C@H]3CC[C@@]21C	0.12290502793296089	0.11538461538461539	0.14285714285714285	0.1527777777777778	0.1118421052631579	0.18439716312056736
O=C(O)C1=CN(CCCN2CCCCC2)CC1	0.07894736842105263	0.0703125	0.10084033613445378	0.10256410256410256	0.08196721311475409	0.09243697478991597
C#CCN(Cc1cccc(O)c1)c1ccccc1	0.18439716312056736	0.12	0.06349206349206349	0.06451612903225806	0.19469026548672566	0.05555555555555555
CSc1cnccn1	0.03759398496240601	0.0673076923076923	0.05	0.05102040816326531	0.04950495049504951	0.050505050505050504
CCCCCCCNC(=O)c1ccc(N)cc1	0.13986013986013987	0.13333333333333333	0.1111111111111111	0.11304347826086956	0.1391304347826087	0.12173913043478261
CC(C)[C@H](O)[C@H](COc1ccccc1)C(=O)O	0.2196969696969697	0.19642857142857142	0.10344827586206896	0.125	0.2647058823529412	0.17592592592592593
COC(=O)[C@H](C)C[C@H](O)CCc1ccccc1	0.2366412213740458	0.18421052631578946	0.12173913043478261	0.1651376146788991	0.25	0.23076923076923078
COC(=O)/C=C\C=C\C(C)CCC(=O)O	0.11510791366906475	0.14285714285714285	0.08928571428571429	0.1111111111111111	0.1388888888888889	0.16346153846153846
CCOc1ccc(C(=O)OCCCN(C)C)cc1	0.13013698630136986	0.1694915254237288	0.13793103448275862	0.14035087719298245	0.14655172413793102	0.1391304347826087
CCN(CC)c1ccc(OC)cc1O	0.09285714285714286	0.13513513513513514	0.12149532710280374	0.12380952380952381	0.12037037037037036	0.11214953271028037
CCC(=O)/C=C\COC(=O)CC(C)C	0.10948905109489052	0.13636363636363635	0.11214953271028037	0.13592233009708737	0.12149532710280374	0.16831683168316833
Nc1nc(/C(=N\O)C(CO)C(=O)O)c2sc(N)nc2n1	0.09740259740259741	0.14516129032258066	0.05426356589147287	0.06349206349206349	0.11382113821138211	0.08870967741935484
CC[C@@H](C)[C@H](N)B(O)O[C@H]1C[C@H](O)[C@H](C)C[C@]1(C)O	0.05806451612903226	0.0873015873015873	0.1391304347826087	0.17272727272727273	0.07317073170731707	0.18181818181818182
NC(=S)c1cccc(N)c1	0.07575757575757576	0.08490566037735849	0.05825242718446602	0.0594059405940594	0.1	0.04854368932038835
CCOC(=O)[C@]1(C(=O)Nc2ccc(F)cc2)N(C)C1=O	0.22627737226277372	0.21551724137931033	0.125	0.1271186440677966	0.21428571428571427	0.12605042016806722
CC1(C)Nc2ccccc2S(=O)(=O)c2ccccc21	0.2	0.128	0.07142857142857142	0.07258064516129033	0.20353982300884957	0.06349206349206349
COc1cc(-c2cc(-c3ccccc3)nc(C(C)C)c2/C=C/[C@@H]2C[C@@H](O)CC(=O)O2)cc(CC)c1O	0.21348314606741572	0.21935483870967742	0.18831168831168832	0.20666666666666667	0.2185430463576159	0.12345679012345678
CCC(C)C(=O)OC1C[C@@H](C)C=C2C=C[C@H](C)[C@H](CC[C@@H]3C[C@@H](O)CC(=O)O3)[C@H]21	0.09550561797752809	0.12	0.7802197802197802	1.0	0.10135135135135136	0.47706422018348627
CC[C@H](C)O[C@H]1O[C@@H](C/C=C/C(C)=C/C=C(C)C)[C@H](O)[C@@H](O)[C@H]1O[C@](C)(C)CO	0.06666666666666667	0.09271523178807947	0.16058394160583941	0.15441176470588236	0.08108108108108109	0.16176470588235295
CN(C)c1c(C#N)cc(C(C)(C)C)c(Oc2ccc(OC[C@H](O)C[C@@H](O)CC(=O)O)cc2)c1	0.25153374233128833	0.291970802919708	0.14	0.11920529801324503	0.2835820895522388	0.22302158273381295
CC(C)C1=CC2=CCC(C)(C(=O)O)C2=C(Cc3ccccc3)C2=C(C(=O)O)C[C@@H]21	0.24203821656050956	0.19148936170212766	0.125	0.14285714285714285	0.23484848484848486	0.15
COc1cc(O[C@H]2O[C@H](COC(=O)CC(=O)O)C[C@@H](C)[C@H]2O)cc(O)c1OC	0.12352941176470589	0.1388888888888889	0.18796992481203006	0.19083969465648856	0.1276595744680851	0.21705426356589147
CCCCCCCCOc1cccc(O)c1	0.10273972602739725	0.09836065573770492	0.10344827586206896	0.10526315789473684	0.11206896551724138	0.11403508771929824
CCCCCC(=O)C[C@H](C)NC(=O)Nc1ccccc1	0.25735294117647056	0.14285714285714285	0.11290322580645161	0.13333333333333333	0.18803418803418803	0.1810344827586207
O=C(NCCSSCCCNC(=O)CCCl)N	0.0728476821192053	0.046511627906976744	0.05737704918032787	0.058333333333333334	0.04	0.09401709401709402
CC(=O)NC(=C(O)O)CCn1c(=O)c2ccc(F)cc21	0.19014084507042253	0.19327731092436976	0.11475409836065574	0.11666666666666667	0.20175438596491227	0.125
C[C@H](C=O)CCCC(C)OC(=O)C(C)(C)C	0.09859154929577464	0.13157894736842105	0.16037735849056603	0.1308411214953271	0.10714285714285714	0.14018691588785046
CCNCOc1cc(OCC(O)C[C@@H](O)CO)cc(C(=O)[O-])c1-c1ccccc1F	0.2611464968152866	0.20422535211267606	0.1	0.10884353741496598	0.27692307692307694	0.18840579710144928
COC/C=C\c1ccc(O)cc1	0.09558823529411764	0.1509433962264151	0.08411214953271028	0.08571428571428572	0.15841584158415842	0.07476635514018691
CC(C)C[C@@H](CC=C(C)C)COc1ccccc1	0.17857142857142858	0.1694915254237288	0.1092436974789916	0.13043478260869565	0.20909090909090908	0.1391304347826087
CC(=C/C=C\C(C)=C/C=C/C(C)=C)c1ccccc1	0.12	0.1015625	0.06299212598425197	0.064	0.14285714285714285	0.072
CCC[C@@H](CCOC(C)=O)c1ccccc1	0.18518518518518517	0.1271186440677966	0.12389380530973451	0.13636363636363635	0.18518518518518517	0.1559633027522936
N[C@@H](C[C@H]1C/C(=N\CCC[C@H]2C(=O)N(CCCl)CCN3C(C(C(=O)O)C3)C(=O)N3CC=O)CCC[C@H]23)C(=O)N1	0.07692307692307693	0.08241758241758242	0.12352941176470589	0.125	0.07262569832402235	0.10465116279069768
COc1ccc([C@H]2COc3ccccc3C2=O)cc1	0.1724137931034483	0.1171875	0.096	0.0975609756097561	0.22123893805309736	0.07086614173228346
O=C(O)C1=C/C(=C/C=C/c2ccc(O)c(C(=O)O)c2)C[C@H](O)C(=O)N1CCCc1ccccc1-c1ccc(F)cc1	0.3218390804597701	0.22289156626506024	0.1005586592178771	0.1016949152542373	0.3026315789473684	0.12
CSC[C@H](NC(=O)CCc1ccccc1)C(=O)N1CCC[C@H]1C(=O)NCC(=O)NCC(=O)NCC(=O)CCC	0.14871794871794872	0.09444444444444444	0.10404624277456648	0.11176470588235295	0.12280701754385964	0.1242603550295858
COP(=O)(/N=C(C)Cl)OCCl	0.036231884057971016	0.04504504504504504	0.057692307692307696	0.058823529411764705	0.04716981132075472	0.05825242718446602
CCOC(=O)[C@H](c1ccccc1)NC(=O)[C@H](C)c1ccccc1	0.2949640287769784	0.15037593984962405	0.10526315789473684	0.1328125	0.2231404958677686	0.14960629921259844
CCC(=O)N1CCc2ccccc2CCc2cc(Cl)ccc21	0.17105263157894737	0.13533834586466165	0.10687022900763359	0.10852713178294573	0.21666666666666667	0.08270676691729323
CCCCC/C=C\CCCCCC(=O)O	0.07534246575342465	0.09243697478991597	0.0782608695652174	0.07964601769911504	0.09649122807017543	0.11818181818181818
C=C1C=C[C@@H](C(C)C)[C@@H]2CC[C@@]1(C)C2=O	0.06896551724137931	0.09401709401709402	0.14018691588785046	0.1650485436893204	0.08849557522123894	0.1308411214953271
COc1cc(O)ccc1C(=O)NCCc1ccc(S(=O)(=O)NC2CCCCC2)cc1	0.16279069767441862	0.16891891891891891	0.12080536912751678	0.12244897959183673	0.17482517482517482	0.09933774834437085
CNCCNC(=N)NOc1ccccc1	0.1366906474820144	0.09166666666666666	0.07758620689655173	0.07894736842105263	0.14545454545454545	0.0782608695652174
CCCNC(=O)c1cc(=O)c2c(OC)cccc2o1	0.1506849315068493	0.1557377049180328	0.1440677966101695	0.14655172413793102	0.1623931623931624	0.11666666666666667
Cc1occc(=O)c1C(C)(C)CC(=O)O	0.11594202898550725	0.15454545454545454	0.17475728155339806	0.14423076923076922	0.14018691588785046	0.1320754716981132
CCCCC[C@H](O)CC(=O)OCCC(=O)O	0.14492753623188406	0.12931034482758622	0.09649122807017543	0.10810810810810811	0.125	0.22772277227722773
COc1ccc(C2(C)OCC(=O)OC2)cc1	0.0958904109589041	0.11764705882352941	0.12389380530973451	0.12612612612612611	0.12280701754385964	0.07692307692307693
CC[C@H](C(C)C)[C@H](O)[C@H](C)C(=O)O	0.11363636363636363	0.1650485436893204	0.09615384615384616	0.13131313131313133	0.15	0.17708333333333334
CC(C)CN(C[C@@H](O)[C@H](Cc1ccccc1)NC(=O)O[C@H]1CCOC1)S(=O)(=O)c1ccc(N)cc1	0.23837209302325582	0.2	0.13924050632911392	0.15584415584415584	0.23972602739726026	0.14743589743589744
O=C(O)[C@@H]1Cc2ccccc2C(=O)c2ccccc21	0.2246376811594203	0.15447154471544716	0.11475409836065574	0.11666666666666667	0.23423423423423423	0.0975609756097561
Oc1ccc([C@@H](O)C(O)(Cc2ccc(O)cc2)c2ccccc2)cc1	0.25675675675675674	0.1357142857142857	0.05517241379310345	0.055944055944055944	0.232	0.07801418439716312
C[C@H](c1ccccc1)c1ccccc1O	0.234375	0.12931034482758622	0.059322033898305086	0.07894736842105263	0.22330097087378642	0.06896551724137931
O=C(NCC(=O)O)C(=O)NCCCO	0.10948905109489052	0.09649122807017543	0.07207207207207207	0.07339449541284404	0.08108108108108109	0.1346153846153846
COc1ccc(CNC(=O)c2c(-c3ccccc3)c(-c3ccc(F)cc3)c(CC[C@@H](O)C[C@@H](O)CC(=O)[O-])n2C(C)C)cc1	0.5159235668789809	0.2710843373493976	0.09042553191489362	0.10326086956521739	0.4013605442176871	0.20710059171597633
O=c1cccnn1C(F)F	0.07575757575757576	0.08490566037735849	0.05825242718446602	0.07	0.1	0.058823529411764705
C=C[C@H]1CNCC[C@H]1C(=O)Nc1cc(F)c(OC)c(OC)c1OC	0.09036144578313253	0.1079136690647482	0.11278195488721804	0.11450381679389313	0.1037037037037037	0.08888888888888889
COc1ccc2cc3[n+](cc2c1OC)CCc1cc2c(cc1-3)OCO2.[Cl-]	0.10526315789473684	0.0945945945945946	0.08333333333333333	0.08450704225352113	0.12142857142857143	0.05442176870748299
CCOc1cc([C@H]2C[C@@H](O)C[C@@H]2C(=O)O)ccc1C	0.11333333333333333	0.13821138211382114	0.2072072072072072	0.21100917431192662	0.1440677966101695	0.1875
CCN1c2ccccc2C(=O)C1c1ccccc1	0.22794117647058823	0.12	0.08943089430894309	0.09090909090909091	0.21621621621621623	0.07258064516129033
CC(=O)Oc1ccccc1C(=O)O	0.16279069767441862	0.1388888888888889	0.11428571428571428	0.11650485436893204	0.18	0.13725490196078433
CC1=C[C@@H](O)CC(C)(C)[C@H]1CC[C@]1(O)CC[C@H]2[C@@H]3CCC4=CC(=O)CC[C@]4(C)[C@H]3CC[C@@]21C	0.061855670103092786	0.08484848484848485	0.16891891891891891	0.16326530612244897	0.07407407407407407	0.1390728476821192
CC(=O)/C=C(\C)C(C)CC(=O)O	0.12403100775193798	0.1568627450980392	0.08737864077669903	0.12244897959183673	0.1414141414141414	0.1935483870967742
CC(=O)OCC(CCn1cnc2cnc(N)nc21)COC(C)=O	0.13291139240506328	0.1259259259259259	0.10606060606060606	0.11627906976744186	0.10526315789473684	0.14173228346456693
CCC[C@](C)(O)[C@H]1Cc2ccccc2O1	0.12142857142857143	0.1111111111111111	0.16981132075471697	0.1509433962264151	0.1574074074074074	0.10810810810810811
CC[C@H]1CN2CCc3cc(OC)c(OC)cc3[C@@H]2C[C@@H]1C[C@H]1NCCc2cc(OC)c(OC)cc21	0.08585858585858586	0.09302325581395349	0.1375	0.1320754716981132	0.08928571428571429	0.10365853658536585
O=C1Oc2ccccc2C(=O)c2ccccc21	0.20588235294117646	0.1322314049586777	0.07377049180327869	0.075	0.2336448598130841	0.04838709677419355
O=Cc1c[nH]c2ccccc12	0.11363636363636363	0.10091743119266056	0.05555555555555555	0.05660377358490566	0.18556701030927836	0.046296296296296294
Cc1ccc(C2OCC(OCC(CNC(=O)c3ccc(F)cc3)CC2)cc1)C(=O)c1ccc(OC(=O)/C=C/c2ccccc2)cc1	0.25888324873096447	0.15706806282722513	0.10824742268041238	0.109375	0.21348314606741572	0.09743589743589744
CC(C)OP(=O)(O)OC	0.05384615384615385	0.0784313725490196	0.061224489795918366	0.0851063829787234	0.07142857142857142	0.08421052631578947
F/C(COc1ccc(C(F)(F)F)cc1)c1ccc(-c2ccc(F)cc2)cc1	0.24836601307189543	0.17985611510791366	0.05333333333333334	0.05405405405405406	0.2421875	0.04666666666666667
COc1ccc([C@@H](O)CN2CCCCC2)cc1OC	0.09740259740259741	0.109375	0.10569105691056911	0.11666666666666667	0.12295081967213115	0.0975609756097561
CC(C)(O)[C@H]1CCC[C@@H]2[C@@H]3CCC4=CC(=O)CC[C@]4(C)[C@H]3CC[C@@]21C	0.03954802259887006	0.060810810810810814	0.15267175572519084	0.12878787878787878	0.04827586206896552	0.08695652173913043
CC(C)=CC[C@@]1(O)[C@H]2[C@@H]3CCC4=CC(=O)CC[C@]4(C)[C@H]3CC[C@@]2(C)[C@@]1(C(=O)CO)O	0.08287292817679558	0.1118421052631579	0.14788732394366197	0.15	0.09333333333333334	0.13286713286713286
CC1(C)CC(=O)CC[C@]2(C)C3=CC(=O)C4=CC(=O)CC[C@]4(C)[C@H]3CC[C@@]21C	0.062146892655367235	0.09523809523809523	0.11510791366906475	0.10869565217391304	0.0684931506849315	0.06944444444444445
CN(C)S(=O)(=O)C(c1ccc(N)cc1)c1cccc(O)c1	0.17006802721088435	0.1885245901639344	0.07751937984496124	0.0873015873015873	0.20689655172413793	0.078125
CC1(C)CC(=O)Cc2ccccc2O1	0.11594202898550725	0.10434782608695652	0.11009174311926606	0.11214953271028037	0.1509433962264151	0.07142857142857142
CCCC[C@H]1OC(=O)C[C@H]1Cc1ccc(F)cc1	0.16083916083916083	0.17796610169491525	0.1875	0.19090909090909092	0.18584070796460178	0.1282051282051282
CCCCCCCCCC/C=C\CCCCCCC(=O)O	0.06707317073170732	0.08029197080291971	0.06766917293233082	0.06870229007633588	0.08333333333333333	0.1015625
O=C(Nc1nc(OC(CF)(F)F)cc(C(=O)O)c1-c1ccc(F)cc1)c1ccccc1-c1ccccc1	0.43137254901960786	0.2	0.07514450867052024	0.06976744186046512	0.2808219178082192	0.08187134502923976
Nc1ccccc1/N=N/c1nc2ccccc2s1	0.17482517482517482	0.11904761904761904	0.038461538461538464	0.0390625	0.1826086956521739	0.03076923076923077
CCCCCCc1c(O)ccc(OCC(=O)O)c1C	0.14383561643835616	0.15702479338842976	0.12605042016806722	0.1282051282051282	0.16379310344827586	0.16666666666666666
CC(C)=CCC[C@@H](C)[C@H]1CC[C@@]2(CC[C@]3(C)CC[C@](C)(C/C=C4\CC[C@]4(C)[C@@H](O)C(=O)O)CC[C@]32O)O1	0.09644670050761421	0.11834319526627218	0.10909090909090909	0.11728395061728394	0.10843373493975904	0.1375
OCC1=C[C@@H](N[C@@H]2O[C@H](CO)[C@@H](O)[C@H]2O)[C@H](O)[C@H](O)[C@H]1O	0.049079754601226995	0.051094890510948905	0.12195121951219512	0.12396694214876033	0.05303030303030303	0.12295081967213115
C=C[C@@H]1O[C@@H]2C[C@H]3[C@@H]4CCC5=CC(=O)C=C[C@]5(C)[C@H]4[C@@H](O)C[C@]2(C)[C@@]3(F)[C@@H]1C(=O)CO	0.08108108108108109	0.10191082802547771	0.2014388489208633	0.20437956204379562	0.09803921568627451	0.1527777777777778
O=Cc1ccc2c(-c3ccccc3)ccc2o1	0.2222222222222222	0.13114754098360656	0.056	0.056910569105691054	0.24299065420560748	0.03968253968253968
COC/C=C/c1ccc(O)cc1	0.09558823529411764	0.1509433962264151	0.08411214953271028	0.08571428571428572	0.15841584158415842	0.07476635514018691
O=C(O)C[C@@H](NC(=O)c1ccc(F)cc1)c1ccccc1	0.3488372093023256	0.23529411764705882	0.08461538461538462	0.09448818897637795	0.3523809523809524	0.13821138211382114
C=C1[C@@H](OC(C)=O)[C@@H]2[C@@H]3CCC4=CC(=O)CC[C@]4(C)[C@H]3CC[C@@]21C	0.05847953216374269	0.07692307692307693	0.15625	0.15873015873015872	0.06428571428571428	0.12213740458015267
C=CC[C@H]1c2ccc(OCC)cc2C(=O)c2ccccc21	0.16666666666666666	0.14728682170542637	0.10077519379844961	0.10236220472440945	0.2222222222222222	0.08461538461538462
COC(=O)[C@]1(O)Cc2ccccc2C1=O	0.1386861313868613	0.13157894736842105	0.12844036697247707	0.1308411214953271	0.16981132075471697	0.10909090909090909
C[C@@H](NC(=O)c1ccc(O)c(O)c1)[C@H]1CCC[C@H]2[C@@H]3CC[C@H]4C[C@@H](O)[C@@H](O)CC(=O)CC[C@]4(C)[C@H]3CC[C@@]12C	0.10945273631840796	0.12	0.1656441717791411	0.18238993710691823	0.11046511627906977	0.1524390243902439
CC1(C)CCC[C@@]2(C)CC[C@]3(C)C(=O)C4=CC(=O)CC[C@]4(C)[C@@]3(F)[C@@H](O)C[C@@]21C	0.054945054945054944	0.0784313725490196	0.11971830985915492	0.11347517730496454	0.059602649006622516	0.07482993197278912
C[C@H]1CCC[C@H]1N	0.007518796992481203	0.009433962264150943	0.07446808510638298	0.07608695652173914	0.009900990099009901	0.05263157894736842
CC(=O)C[C@@H](O)CCCCCCC1CCCC1	0.09395973154362416	0.088	0.1111111111111111	0.12280701754385964	0.09166666666666666	0.16216216216216217
COc1ccc(O)cc1C(=O)NCCc1ccc(S(=O)(=O)NC2CCCCC2)cc1	0.16279069767441862	0.16891891891891891	0.12080536912751678	0.12244897959183673	0.17482517482517482	0.09933774834437085
CC(=O)N[C@H](Cc1ccccc1)C(=O)O	0.2	0.1415929203539823	0.09821428571428571	0.11009174311926606	0.19230769230769232	0.14018691588785046
O=C1CCc2cc(OCCCCc3nnnn3C3CCCCC3)ccc2N1	0.0893854748603352	0.09803921568627451	0.10204081632653061	0.10344827586206896	0.09395973154362416	0.08053691275167785
CC(C)CNC(=O)c1ccc(O)cc1	0.16793893129770993	0.18867924528301888	0.1111111111111111	0.1346153846153846	0.19801980198019803	0.12264150943396226
CO[C@H]1C2=C(C)C(=O)O[C@@]2(C)C[C@@H]2CC[C@@H](O)[C@@H](C)[C@@H]12	0.043209876543209874	0.06766917293233082	0.1826086956521739	0.18584070796460178	0.05384615384615385	0.125
CC[C@H](C)COC(C)(C)COc1ccccc1	0.14893617021276595	0.125	0.1415929203539823	0.14414414414414414	0.16071428571428573	0.13274336283185842
CC(=O)O[C@@H]1C=C2CC(=O)[C@@]3(C)CC[C@@]2(C)[C@H]1CC3=O	0.06289308176100629	0.09230769230769231	0.1724137931034483	0.17543859649122806	0.0703125	0.125
O=C(O)C[C@@H](O)C[C@H](O)/C=C/n1c(C(F)(F)F)nc(-c2ccc(F)cc2)c1-c1ccc(F)cc1	0.3684210526315789	0.4140625	0.0736196319018405	0.07453416149068323	0.4666666666666667	0.16
CC(C)=CC[C@H]1C(=O)C(CCC(=O)O)=C2C(=O)CCC[C@H]2[C@]1(C)CC[C@@H](O)CC(=O)O	0.16470588235294117	0.1793103448275862	0.13013698630136986	0.13986013986013987	0.16083916083916083	0.22388059701492538
CO[C@@H]1CC[C@]2(C)[C@H]3CC[C@@H]4[C@H](C)CC[C@@H](O)[C@]4(C)[C@H]3CC[C@]12C	0.016853932584269662	0.03355704697986577	0.13846153846153847	0.13178294573643412	0.02054794520547945	0.09701492537313433
CCN(CC)CCc1ccc(OCC(O)CNC(C)(C)C)cc1	0.1337579617834395	0.16153846153846155	0.15079365079365079	0.12598425196850394	0.140625	0.14285714285714285
CC[C@@]1(O)C(=O)OCc2c1cc1n(c2=O)Cc2cc3ccccc3nc2-1	0.15950920245398773	0.14084507042253522	0.10638297872340426	0.1079136690647482	0.17164179104477612	0.0763888888888889
CCCCCC[N+](C)(CC)CCOc1ccccc1	0.1342281879194631	0.09230769230769231	0.0967741935483871	0.09836065573770492	0.1322314049586777	0.11570247933884298
Oc1cccc([C@H]2CO2)c1	0.07518796992481203	0.08411214953271028	0.0891089108910891	0.09090909090909091	0.09900990099009901	0.06862745098039216
C[C@]12CC[C@H]3[C@@H](CCC4=CC(=O)CC[C@@H]43)[C@@H]1CC[C@@H]2O	0.03614457831325301	0.04316546762589928	0.13008130081300814	0.1322314049586777	0.04477611940298507	0.09523809523809523
CC(C)=CCC[C@H](C)[C@@H]1CC[C@@]2(CC[C@]3(C)CO)[C@H]3C(C)(C)[C@@H]2CC[C@]14CC[C@](C)(C(=O)O)CC[C@@]4(C)CO	0.08374384236453201	0.0903954802259887	0.10650887573964497	0.1144578313253012	0.08045977011494253	0.13414634146341464
COc1cc2c(=O)c(-c3ccccc3)nc(C(C)C)c2c1OC	0.21768707482993196	0.17829457364341086	0.08955223880597014	0.1076923076923077	0.20491803278688525	0.08208955223880597
CC(=O)[C@@H]1CCC(C)=C1CC(=O)O	0.1037037037037037	0.10909090909090909	0.1262135922330097	0.12871287128712872	0.10377358490566038	0.15
CN[C@H](C)Cc1ccc(OC)cc1	0.11851851851851852	0.14814814814814814	0.09259259259259259	0.11538461538461539	0.14423076923076922	0.10377358490566038
C=C(C(=O)O)CC(=O)O	0.0873015873015873	0.0891089108910891	0.061224489795918366	0.0625	0.08247422680412371	0.11956521739130435
Cc1cc(Cl)cc(-c2cc(F)cc(F)c2)c1OCC(O)C[C@@H](O)CC(=O)[O-]	0.22875816993464052	0.22900763358778625	0.09929078014184398	0.10869565217391304	0.248	0.18461538461538463
N#Cc1ccc(C(c2ccc(C#N)cc2)n2cncn2)cc1	0.15483870967741936	0.10948905109489052	0.03546099290780142	0.043478260869565216	0.15748031496062992	0.03571428571428571
CC1(C)O[C@@H]2CC[C@@]3(C)C(=O)C4=CC(=O)C[C@@H]4[C@]3(C)CC[C@@]21C	0.047337278106508875	0.07142857142857142	0.14285714285714285	0.136	0.050724637681159424	0.07518796992481203
NCCNC(=O)[C@H]1O[C@@H](CO)[C@@H](O[C@H]2OC(CO)[C@@H](O)[C@H](O)[C@H]2O)[C@H](O)[C@@H]1O	0.061452513966480445	0.05161290322580645	0.12142857142857143	0.12318840579710146	0.05333333333333334	0.13043478260869565
CC[C@@H](C)[C@H]1CCC(CC[C@@H]2CC(=O)O2)C(C)(C)C(=O)O1	0.06875	0.09090909090909091	0.2545454545454545	0.29523809523809524	0.06923076923076923	0.15126050420168066
N#C[C@H](O[C@@H]1O[C@@H](CO[C@@H]2O[C@H](CO)[C@@H](O)[C@H](O)[C@H]2O)[C@@H](O)[C@H](O)[C@H]1O)c1ccccc1	0.1092896174863388	0.07975460122699386	0.1111111111111111	0.12	0.11764705882352941	0.11920529801324503
CCCCNc1ccc(C(=O)OCCN(C)C)cc1	0.14285714285714285	0.1652892561983471	0.13445378151260504	0.13675213675213677	0.14285714285714285	0.1452991452991453
CC1=CC[C@H](C(C)C)[C@@H]2CC[C@]12C	0.04895104895104895	0.07894736842105263	0.10377358490566038	0.12745098039215685	0.06306306306306306	0.09433962264150944
CN(C)[C@@H](Cc1ccccc1)C(=O)N1CCC[C@H]1C(=O)N[C@@H](CCC(=O)O)C(=O)NCC(=O)NCC(=O)O	0.19021739130434784	0.14285714285714285	0.10714285714285714	0.11515151515151516	0.16149068322981366	0.16352201257861634
Cc1cc(=O)oc2cc(-c3ccccc3)c(C(=O)O)c(CCC2CC[C@@H](O)CC(=O)[O-])c1-c1ccc(F)cc1	0.4	0.2389937106918239	0.11695906432748537	0.125	0.3333333333333333	0.15853658536585366
O=c1c2cc(O)cc(O)c2oc2cc(O)cc(O)c12	0.10596026490066225	0.1111111111111111	0.072	0.07317073170731707	0.125	0.07258064516129033
CC(=O)[C@]1(C)Cc2c(O)c3c(c(O)c2[C@@H](O[C@H]2C[C@H](N)[C@H](O)[C@H](C)O2)C1)C(=O)c1ccccc1C3=O	0.15135135135135136	0.1411042944785276	0.17647058823529413	0.17880794701986755	0.16025641025641027	0.15483870967741936
NCc1ccccc1S	0.10236220472440945	0.08653846153846154	0.0594059405940594	0.06060606060606061	0.1368421052631579	0.04950495049504951
CC(=O)CO	0.05	0.06451612903225806	0.06896551724137931	0.07058823529411765	0.06818181818181818	0.06976744186046512
CC(C)=C1CC(=O)CCC1=O	0.058823529411764705	0.07339449541284404	0.11	0.11224489795918367	0.06666666666666667	0.06796116504854369
CNc1ccccc1	0.15966386554621848	0.07766990291262135	0.05	0.05102040816326531	0.13978494623655913	0.050505050505050504
CC(=O)[C@@H]1CC=C2[C@H]3CCC4=CC(=O)CCC4=C3[C@@H](c3ccc(N(C)C)cc3)C[C@@]21C	0.12849162011173185	0.15894039735099338	0.1342281879194631	0.1360544217687075	0.14093959731543623	0.09803921568627451
CC1=C[C@H]2CC[C@@H]3[C@@H]4CCC5=CC(=O)C=C[C@]5(C)[C@H]4[C@@H](O)C[C@]3(C)[C@]2(C(=O)CO)O1	0.08791208791208792	0.11038961038961038	0.1956521739130435	0.19852941176470587	0.09933774834437085	0.16312056737588654
C[S+](C)[O-]	0.01652892561983471	0.02127659574468085	0.022727272727272728	0.023255813953488372	0.02247191011235955	0.022988505747126436
CC1(C)[C@H](O)CC[C@]2(C)C3=CCC(=O)C4=CC(=O)CC[C@]4(C)[C@H]3C(=O)[C@]12C	0.06857142857142857	0.10344827586206896	0.14074074074074075	0.13432835820895522	0.0763888888888889	0.09285714285714286
CC(C)[C@H]1CC[C@@H]2C3=CCC4=CC(=O)CC[C@]4(C)[C@H]3CC[C@]12C	0.06547619047619048	0.09352517985611511	0.12307692307692308	0.14285714285714285	0.08088235294117647	0.09848484848484848
COc1ccc(-c2cccc(Cl)c2)c(OC)c1OC	0.14285714285714285	0.14634146341463414	0.07142857142857142	0.07258064516129033	0.1724137931034483	0.06349206349206349
COc1ccc2nc(C3CC3)c(/C=C/[C@@H]3C[C@@H](O)CC(=O)O3)c(Sc3ccc(C(C)C)cc3)c2c1	0.15675675675675677	0.18354430379746836	0.1830065359477124	0.20134228187919462	0.19736842105263158	0.1111111111111111
CCCN(CCOc1ccccc1)C(=O)C(C)(C)CCc1ccc(OC)cc1	0.20496894409937888	0.14383561643835616	0.15	0.11971830985915492	0.208955223880597	0.11888111888111888
NC(=O)CC[C@H](NC(=O)[C@H](Cc1ccccc1)NC(=O)CNC(=O)[C@@H](CC(=O)O)C(=O)O)C(=O)O	0.20809248554913296	0.1518987341772152	0.07317073170731707	0.08074534161490683	0.18	0.174496644295302
O=C1C=CC(=O)C=C1	0.06201550387596899	0.0784313725490196	0.09473684210526316	0.0967741935483871	0.07142857142857142	0.07291666666666667
CC(=O)ON1C(CC(=O)O)CC1	0.08888888888888889	0.08108108108108109	0.10679611650485436	0.10891089108910891	0.08490566037735849	0.1414141414141414
COc1ccc([C@H]2cc(CCCN3CCNCC3)cc2)cc1N	0.10975609756097561	0.09154929577464789	0.12878787878787878	0.13076923076923078	0.11940298507462686	0.1044776119402985
Cc1cc(C2=C(C)NCC2)c(-c2ccc(F)cc2)n1/C=C/[C@@H](O)C[C@@H](O)CC(=O)O	0.33783783783783783	0.425	0.1	0.10884353741496598	0.4690265486725664	0.19708029197080293
N#C[C@H](c1ccc(O)c(OCCN(C)C)c1)c1cccc(O)c1	0.15483870967741936	0.16923076923076924	0.08148148148148149	0.09090909090909091	0.1951219512195122	0.09022556390977443
CC1(C)C(C(=O)O)c2ccccc21	0.1450381679389313	0.1388888888888889	0.11428571428571428	0.11650485436893204	0.1919191919191919	0.11538461538461539
O=C1Nc2ccccc2C(=O)c2ccccc21	0.20588235294117646	0.1322314049586777	0.06504065040650407	0.06611570247933884	0.2336448598130841	0.04838709677419355
O=c1oc(/C=C/c2ccc(O)cc2)cc(O)c1O	0.13013698630136986	0.1794871794871795	0.07317073170731707	0.0743801652892562	0.1981981981981982	0.06504065040650407
COC(=O)CCC/C=C(c1ccccc1)c1ccc(O)cc1	0.22758620689655173	0.14393939393939395	0.10687022900763359	0.10852713178294573	0.24786324786324787	0.1076923076923077
O=c1c2cc(O)cc(O)c2oc2c(O)c(NCCN(C)C)cc(O)c12	0.12269938650306748	0.1386861313868613	0.0948905109489051	0.0962962962962963	0.13533834586466165	0.09558823529411764
CC1(C)C=C[C@@]2(C)CC[C@@]3(C)C(=O)CC4=CC(=O)CC[C@]4(C)[C@@]3(F)[C@@H](O)C[C@@]21C	0.06666666666666667	0.09271523178807947	0.1357142857142857	0.12949640287769784	0.0738255033557047	0.0896551724137931
O=C1NCCC[C@H]1C(=O)C(O)=Cc1ccc(Cl)cc1	0.12	0.14634146341463414	0.125	0.1271186440677966	0.14285714285714285	0.10743801652892562
OCCCCC#Cc1ccccc1	0.1417910447761194	0.08620689655172414	0.07142857142857142	0.07272727272727272	0.14150943396226415	0.08181818181818182
CC1CCN(C(=O)C(O)c2ccccc2)CC1	0.15602836879432624	0.11475409836065574	0.1206896551724138	0.13274336283185842	0.18018018018018017	0.12173913043478261
CC(=O)OCc1ccccc1N	0.1297709923664122	0.12037037037037036	0.10576923076923077	0.10784313725490197	0.1717171717171717	0.09615384615384616
CC(C)CSC[C@@H](O)CCO	0.11627906976744186	0.11428571428571428	0.05714285714285714	0.07920792079207921	0.12	0.14583333333333334
CCCCCCCCNC(=O)c1ccc(O)cc1	0.14482758620689656	0.13934426229508196	0.11764705882352941	0.11965811965811966	0.1452991452991453	0.1282051282051282
Cc1ccc(C#N)c(C(C)(C)CN(C)C)c1	0.07534246575342465	0.13043478260869565	0.12727272727272726	0.08928571428571429	0.09649122807017543	0.06956521739130435
CC(C)SSC(C)C(=O)O	0.08527131782945736	0.1188118811881188	0.07	0.09375	0.1134020618556701	0.11578947368421053
C=C1/C(=C/C=C2/CCC[C@]3(C)[C@@H]([C@H](C)CCCC(C)C)CC[C@@H]23)C[C@@H](O)C[C@@H]1O	0.08333333333333333	0.11258278145695365	0.15714285714285714	0.17647058823529413	0.10135135135135136	0.14184397163120568
C[C@@H]1O[C@@H](O[C@@H]2C=C3CC[C@@H]4[C@H](CC[C@]5(C)[C@@H](c6ccc(=O)oc6)CC[C@]45O)[C@@]3(C)CC2)[C@H](O)[C@H](O)[C@H]1O	0.07281553398058252	0.0898876404494382	0.16049382716049382	0.1625	0.08620689655172414	0.13333333333333333
Nc1nc2c([nH]c(=O)n2CCOC(=O)O)c(=O)[nH]1	0.10810810810810811	0.1322314049586777	0.09166666666666666	0.09322033898305085	0.1092436974789916	0.08333333333333333
Cc1cccc2oc(NC(=O)Nc3ccccc3)c2c1	0.2536231884057971	0.13178294573643412	0.07692307692307693	0.078125	0.21551724137931033	0.061068702290076333
C[S+](C)CC[C@@H](N)C(=O)N[C@H](C(=O)N1CCC[C@H]1C(=O)N[C@@H](CCC(=O)O)C(=O)NCC(=O)N[C@H](C(=O)O)C(=O)NCC(=O)O)C(=O)N	0.1050228310502283	0.08585858585858586	0.07179487179487179	0.078125	0.08247422680412371	0.13043478260869565
COC(=O)[C@H](Cc1ccccc1)NC(=O)[C@@H](N)C(=O)N[C@H](C(=O)N[C@@H](CC(=O)O)C(=O)O)C(C)C	0.20930232558139536	0.1830065359477124	0.09375	0.11612903225806452	0.2054794520547945	0.1836734693877551
CC(C)=CCC[C@@H](C)[C@H]1CC[C@@]2(CC[C@]3(C)CO)[C@H]3C(C)(C)[C@@H]2CC[C@]14CC[C@](C)(C(=O)O)CC[C@@]4(C)CO	0.08374384236453201	0.0903954802259887	0.10650887573964497	0.1144578313253012	0.08045977011494253	0.13414634146341464
CC[C@@H]1C(C)=NNC(=O)C1=O	0.058823529411764705	0.08333333333333333	0.09900990099009901	0.10101010101010101	0.06666666666666667	0.0784313725490196
COn1c2c(c3ccccc13)CCCC2	0.11188811188811189	0.09090909090909091	0.08620689655172414	0.08771929824561403	0.18691588785046728	0.059322033898305086
CCCC[C@H](CC)CNC(=O)c1ccccc1C(=O)OC[C@@H](CC)CCCC	0.17682926829268292	0.136986301369863	0.1267605633802817	0.14492753623188406	0.15	0.17777777777777778
C=C(C(=O)O[C@H]1C[C@@H](O)[C@H]2CCCC(=O)O2)C[C@H](C)[C@H]1C	0.06832298136645963	0.08208955223880597	0.18803418803418803	0.20175438596491227	0.07692307692307693	0.12195121951219512
N#C[C@@H](O[C@@H]1O[C@H](CO[C@@H]2O[C@H](CO)[C@@H](O)[C@H](O)[C@H]2O)[C@@H](O)[C@H](O)[C@H]1O)c1ccccc1	0.1092896174863388	0.07975460122699386	0.1111111111111111	0.12	0.11764705882352941	0.11920529801324503
COc1ccc([N+](=O)[O-])cc1O	0.08088235294117647	0.10091743119266056	0.08571428571428572	0.08737864077669903	0.10576923076923077	0.0761904761904762
O=C1OC(=O)c2ccc(/C=C/c3ccccc3)cc2O1	0.17687074829931973	0.14960629921259844	0.06870229007633588	0.06976744186046512	0.23684210526315788	0.045112781954887216
CC[C@H](N)Cc1c[nH]cn1	0.051470588235294115	0.07407407407407407	0.06796116504854369	0.09090909090909091	0.0673076923076923	0.09
CO[C@H](C)[C@H]1C[C@@H](C)C[C@@H](CC[C@@H]2C[C@@H](O)CC[C@@H](O)CC(=O)O2)C1	0.05747126436781609	0.07534246575342465	0.32456140350877194	0.35454545454545455	0.07042253521126761	0.171875
Oc1c(Cl)cc(Cl)c(Cl)c1Cc1c(O)c(Cl)cc(Cl)c1Cl	0.08280254777070063	0.08333333333333333	0.04580152671755725	0.046511627906976744	0.08661417322834646	0.046153846153846156
CNCCCC12CCC(c3ccccc31)c1ccccc12	0.19594594594594594	0.1111111111111111	0.09090909090909091	0.09230769230769231	0.1885245901639344	0.07518796992481203
OCc1ccsc1	0.0546875	0.06930693069306931	0.0625	0.06382978723404255	0.07291666666666667	0.06315789473684211
C/C=C/SS[C@@H](CC)CCCP(=O)(O)O	0.0763888888888889	0.0847457627118644	0.07017543859649122	0.09090909090909091	0.08849557522123894	0.12037037037037036
CC(C)n1c(CC[C@@H](O)C[C@@H](O)CC(=O)[O-])c(-c2ccc(F)cc2)c(-c2ccccc2)c1C(=O)NCc1cccc(C(N)=O)c1	0.5189873417721519	0.26785714285714285	0.078125	0.09042553191489362	0.3959731543624161	0.1907514450867052
O=C(NOCCO)c1ccccc1	0.16923076923076924	0.11607142857142858	0.10185185185185185	0.10377358490566038	0.17647058823529413	0.102803738317757
Cc1ccc2c(c1)C(=O)C(CCN1CCC(C)(C)CC1)O2	0.10126582278481013	0.11363636363636363	0.1557377049180328	0.15833333333333333	0.11811023622047244	0.10236220472440945
CCOC(=O)Nc1nc2cccnc2[nH]1	0.1048951048951049	0.12931034482758622	0.10619469026548672	0.10810810810810811	0.11504424778761062	0.09734513274336283
CN[C@@H]1[C@H](O[C@H]2[C@H](O[C@H]3[C@H](O)[C@@H](O)[C@H](N=C(N)N)[C@@H](O)[C@@H]3N=C(N)N)O[C@@H](C)[C@]2(O)C=O)O[C@@H](CO)[C@H](O)[C@H]1O	0.04739336492890995	0.04864864864864865	0.09941520467836257	0.10059171597633136	0.05	0.10650887573964497
CC(C)[C@@]1(O)C[C@H]2[C@@H]3CCC4=CC(=O)CCC[C@]4(C)[C@@]3(F)[C@@H](O)CC[C@]21C	0.06818181818181818	0.09523809523809523	0.12318840579710146	0.1417910447761194	0.08333333333333333	0.1079136690647482
C[C@H](C(=O)O)c1cccc(C(=O)c2ccccc2)c1	0.2537313432835821	0.1652892561983471	0.08870967741935484	0.10833333333333334	0.24770642201834864	0.12605042016806722
NC1=C(F)CN(CC(=O)O)CC1	0.08888888888888889	0.10091743119266056	0.09615384615384616	0.09803921568627451	0.11650485436893204	0.08653846153846154
CC1=C2[C@@H](O)C[C@@]3(C)CCC4=CC(=O)CC[C@]4(C)[C@@]3(F)[C@@H](O)C[C@]2(C(=O)CO)O1	0.0903954802259887	0.11409395973154363	0.14285714285714285	0.14492753623188406	0.10273972602739725	0.11971830985915492
OCc1ccncc1	0.06976744186046512	0.09900990099009901	0.06060606060606061	0.061855670103092786	0.09278350515463918	0.061224489795918366
COc1cc(O[C@H]2O[C@H](COC(=O)CC(=O)O)[C@H](O)[C@@H]2O)ccc1O	0.13664596273291926	0.14705882352941177	0.15384615384615385	0.15625	0.14393939393939395	0.20161290322580644
O=C(O[C@@H]1[C@H](CO)O[C@H](CO)[C@@H](O)[C@H]1O)c1ccc(O)cc1	0.11464968152866242	0.13846153846153847	0.16393442622950818	0.16666666666666666	0.144	0.175
C=C[C@H]1[C@H](O[C@@H]2O[C@H](C)[C@@H](O)[C@H](O[C@H]3O[C@H](C)[C@@H](O)[C@H](O)[C@H]3O)[C@H]2O)OC=C(C)C=C[C@@H]2[C@H]1C[C@@H](OC(=O)O)[C@@H]2C	0.06103286384976526	0.08743169398907104	0.18404907975460122	0.18633540372670807	0.07777777777777778	0.17791411042944785
CC(=O)OC[C@@H](CCc1ccccc1)C(=O)O	0.208955223880597	0.1440677966101695	0.12173913043478261	0.13392857142857142	0.1926605504587156	0.1743119266055046
NNc1ccccc1	0.15	0.0673076923076923	0.039603960396039604	0.04040404040404041	0.1276595744680851	0.04
C=C1CC[C@@]2([C@H](C)CCCC(C)(C)C2=O)C(=O)O[C@@H]1C[C@@H](O)CC[C@@H]1C[C@@H](O)CC(=O)O1	0.0918918918918919	0.10759493670886076	0.26119402985074625	0.2748091603053435	0.08974358974358974	0.17482517482517482
COC(=O)[C@@H](Cc1ccccc1)N[C@@H](C)C(=O)c1ccccc1	0.2949640287769784	0.15037593984962405	0.09701492537313433	0.12403100775193798	0.2231404958677686	0.140625
CN1[C@H]2CC[C@H]1CC[C@@H](O)C2	0.02097902097902098	0.017094017094017096	0.10784313725490197	0.11	0.02702702702702703	0.07692307692307693
O=C/C=C\c1ccccc1	0.11627906976744186	0.10377358490566038	0.04716981132075472	0.04807692307692308	0.16666666666666666	0.047619047619047616
COCC(=O)CO	0.05555555555555555	0.0707070707070707	0.08695652173913043	0.08888888888888889	0.07446808510638298	0.08791208791208792
COC(=O)NCc1ccc(OCC(O)CNC(C)C)c(OC)c1	0.15584415584415584	0.1889763779527559	0.1328125	0.1532258064516129	0.1774193548387097	0.16129032258064516
O=C1NC(=O)[C@H](C(=O)O)C(O)=C(O)C1	0.08633093525179857	0.11711711711711711	0.09259259259259259	0.09433962264150944	0.10185185185185185	0.10377358490566038
C[C@@]1([C@@H]2CC[C@@H]3CCC4=CC(=O)CC[C@@]43C)[C@@H]2CC[C@@]1(C)C	0.047619047619047616	0.07194244604316546	0.1532258064516129	0.1557377049180328	0.058823529411764705	0.10077519379844961
CCC/C=C\C=O	0.03076923076923077	0.0594059405940594	0.052083333333333336	0.05319148936170213	0.0625	0.05263157894736842
CC(C)(CO[P@@](=O)(O)O)OC[C@H]1OC(=O)C(O)[C@H]1O	0.06493506493506493	0.07874015748031496	0.16964285714285715	0.1415929203539823	0.07317073170731707	0.14035087719298245
CCCN[C@H]1CCc2ncccc21	0.07746478873239436	0.08620689655172414	0.1111111111111111	0.11320754716981132	0.09009009009009009	0.09174311926605505
CCOP(=O)(OC)OC	0.029850746268656716	0.04716981132075472	0.07142857142857142	0.07291666666666667	0.0392156862745098	0.07216494845360824
Cc1cscc1C	0.046875	0.0594059405940594	0.06315789473684211	0.06451612903225806	0.0625	0.05263157894736842
NC(=O)c1c(O)cccc1O	0.11627906976744186	0.125	0.08823529411764706	0.09	0.14285714285714285	0.0891089108910891
CC1=CC(=O)[C@H]2[C@@H](CC[C@@]3(C)[C@@H](CC[C@@H]4C(C)=CC(=O)O4)CCC[C@]32C)[C@H]1C(=O)O	0.08839779005524862	0.12582781456953643	0.20588235294117646	0.208955223880597	0.1	0.14788732394366197
Nc1cccnc1	0.0546875	0.06930693069306931	0.04081632653061224	0.041666666666666664	0.07291666666666667	0.041237113402061855
CC[C@@H](C)C(=O)O[C@H]1C[C@@H](C)C=C2C=C[C@H](C)[C@H](CC[C@@H]3C[C@@H](O)CC(=O)O3)C21	0.09550561797752809	0.12	0.7802197802197802	1.0	0.10135135135135136	0.47706422018348627
C[C@@H](O)CCCn1nc(N)nc(N)[nH]1	0.09285714285714286	0.09565217391304348	0.061946902654867256	0.08256880733944955	0.09009009009009009	0.09174311926605505
CCCCN(c1ccccc1)c1ccccc1	0.24060150375939848	0.11290322580645161	0.08196721311475409	0.08333333333333333	0.1875	0.07377049180327869
CCOC(=O)/C(C)=C\C=C(CC(=O)C(C)C)c1cccc(Cl)c1	0.14193548387096774	0.18110236220472442	0.13385826771653545	0.15447154471544716	0.1693548387096774	0.1532258064516129
C[S@](=O)C[C@H](N)C(=O)O	0.0703125	0.0891089108910891	0.07216494845360824	0.0851063829787234	0.08247422680412371	0.09574468085106383
Fc1ccc([C@H]2CCNC[C@H]2COc2ccc3c(c2)OCO3)cc1	0.15527950310559005	0.14388489208633093	0.09285714285714286	0.09420289855072464	0.1937984496124031	0.06293706293706294
CCCCC[C@H](O)/C=C/C(=C/CCCCC)C(=O)O	0.10596026490066225	0.12903225806451613	0.08064516129032258	0.09090909090909091	0.13445378151260504	0.1565217391304348
C[C@@H](CO)CCNc1ccc(O)c(OCC(O)CN)c1	0.1643835616438356	0.1532258064516129	0.0873015873015873	0.10655737704918032	0.15966386554621848	0.1724137931034483
CC(C)=C1Oc2ccccc2Oc2cc(Cl)ccc21	0.16551724137931034	0.136	0.07086614173228346	0.072	0.21238938053097345	0.0546875
CNCCc1c[nH]c2ccc(N)cc12	0.09929078014184398	0.11304347826086956	0.07017543859649122	0.07142857142857142	0.12844036697247707	0.06140350877192982
CCCCCn1cc(C(=O)OCC(O)C)c(OCCN(C)C)c1OC	0.11585365853658537	0.1386861313868613	0.12781954887218044	0.13846153846153847	0.11851851851851852	0.14615384615384616
O=C(Nc1ccccc1)c1ccccc1O	0.3089430894308943	0.12605042016806722	0.07563025210084033	0.07692307692307693	0.2169811320754717	0.06722689075630252
CCOC(=O)[C@@H](CCc1ccccc1)N[C@@H](C)C(=O)N1CCC[C@H]1C(=O)O	0.21019108280254778	0.14788732394366197	0.145985401459854	0.17424242424242425	0.18796992481203006	0.2
C=C(C)[C@@H]1CC[C@@]2(CCC[C@@H]3[C@@H]4CC(C(=O)O4)CC[C@@]32C)C1	0.029069767441860465	0.034482758620689655	0.125	0.12698412698412698	0.03571428571428571	0.08333333333333333
COc1c(C)c(C(=O)O)cc2cc(CC(=O)O)ccc12	0.1736111111111111	0.19327731092436976	0.11475409836065574	0.11666666666666667	0.20175438596491227	0.15384615384615385
C[C@H](COC(=O)c1ccc(F)cc1)NC(=O)c1ccc(S(C)(=O)=O)cc1	0.2653061224489796	0.25196850393700787	0.09285714285714286	0.11029411764705882	0.26229508196721313	0.11764705882352941
CC(C)/C=C/C(C)=C/C=C/C(C)=C/C=C/C=C(\C)C(=O)O	0.06875	0.11627906976744186	0.06976744186046512	0.07936507936507936	0.10317460317460317	0.0873015873015873
O=C(Nc1ccccc1C(=O)O)c1ccccc1O	0.2727272727272727	0.1557377049180328	0.08	0.08130081300813008	0.23636363636363636	0.10743801652892562
CCN(CC)CCOCCC1=CCC2CC1C2(C)C	0.05	0.06818181818181818	0.13445378151260504	0.13675213675213677	0.046153846153846156	0.13559322033898305
CCc1nc(C)cnc1-c1cc(-c2ccc(F)cc2)c(-c2ccc(F)cc2)n1CC[C@H](O)CC(=O)NC(=O)[O-]	0.38271604938271603	0.25477707006369427	0.09142857142857143	0.09883720930232558	0.28	0.1377245508982036
COc1cccc(CNC(=O)c2c(-c3ccccc3)c(-c3ccc(F)cc3)c(CC[C@@H](O)C[C@@H](O)CC(=O)[O-])n2C(C)C)c1	0.5256410256410257	0.2710843373493976	0.09042553191489362	0.10326086956521739	0.4013605442176871	0.20710059171597633
N[C@H](Cc1cc(I)c(Oc2ccc(O)c(I)c2)c(I)c1)C(=O)O	0.14193548387096774	0.15384615384615385	0.08270676691729323	0.09230769230769231	0.1693548387096774	0.1
Cc1ccc(OC/C=C/C(C)=C/C(=O)O)cc1	0.13286713286713286	0.17391304347826086	0.11206896551724138	0.11403508771929824	0.18181818181818182	0.12280701754385964
C[C@@H]1N[C@H](CCCCC(=O)O)[C@H](Cc2ccc(F)cc2)S1(=O)=O	0.18666666666666668	0.21774193548387097	0.15079365079365079	0.1532258064516129	0.2066115702479339	0.18032786885245902
CCCc1cnccn1	0.05223880597014925	0.08571428571428572	0.08	0.08163265306122448	0.06862745098039216	0.08080808080808081
CN(C)C[C@@H]1CC[N+](CC)(c2ccccc2)c2ccccc21	0.20270270270270271	0.13533834586466165	0.10687022900763359	0.10852713178294573	0.18699186991869918	0.09090909090909091
C[C@H]1[C@H]2[C@@H](C[C@H]3[C@@H]4CC[C@]5(C)CC[C@]5(C)[C@@H]4C(=O)CC(=O)[C@H]3C)C[C@@]2(C(=O)CO)O1	0.05913978494623656	0.08974358974358974	0.20588235294117646	0.208955223880597	0.06451612903225806	0.13194444444444445
Nc1ncc(/C=C/C(=O)O)cc1O	0.07913669064748201	0.1388888888888889	0.07339449541284404	0.07476635514018691	0.1346153846153846	0.08411214953271028
CCCCCC[C@@H](O)[C@@H](CCCCCCC(=O)O)CC(=O)O	0.1437908496732026	0.1297709923664122	0.07575757575757576	0.08527131782945736	0.12598425196850394	0.20512820512820512
C=C(C)[C@@H](CC=C(C)C)CC[C@H](C)CCCC(C)C	0.09271523178807947	0.104	0.07317073170731707	0.08333333333333333	0.09016393442622951	0.12931034482758622
Cc1ccc(O[C@H]2O[C@H](C)C[C@H](O)[C@H]2O)cc1	0.0945945945945946	0.11570247933884298	0.16216216216216217	0.1651376146788991	0.1206896551724138	0.15315315315315314
CCCCOc1ccc(OCCCN2CCOCC2)cc1	0.10625	0.0948905109489051	0.11627906976744186	0.11811023622047244	0.10687022900763359	0.1
C[C@H]1CC[C@]23CC[C@@]4(C)[C@@H](c5ccccc5)[C@@H]4C[C@@]2(C)[C@H]1C[C@@H](OC(=O)CO)[C@H](C)[C@@]1(O)CC[C@@]1(O)C3	0.11794871794871795	0.10404624277456648	0.17834394904458598	0.18064516129032257	0.12727272727272726	0.15723270440251572
O=C1CCCN2[C@@H](CO)[C@H](CCc3ccccc3)[C@H](OC(=O)c3ccccc3)[C@H]2C1	0.23170731707317074	0.11464968152866242	0.18181818181818182	0.18439716312056736	0.18055555555555555	0.14285714285714285
CC(C)[C@@]12C=CC(=O)C[C@H]2CC[C@@]2(C)[C@H]1CC[C@]2(C)CCC(=O)O	0.10429447852760736	0.1417910447761194	0.176	0.19834710743801653	0.12121212121212122	0.168
CCOc1ccc(S(C)(=O)=O)cc1	0.1111111111111111	0.18269230769230768	0.11428571428571428	0.11650485436893204	0.1346153846153846	0.10476190476190476
CC(C)[C@H]1CC[C@H](C(=O)N[C@H](Cc2ccccc2)C(=O)O)CC1	0.20134228187919462	0.15151515151515152	0.13178294573643412	0.152	0.1951219512195122	0.1693548387096774
CC/C=C\C/C=C/CC[C@@H](C)C[C@@H](O)CCC(=O)O	0.14383561643835616	0.15702479338842976	0.08064516129032258	0.1	0.16379310344827586	0.20909090909090908
COC(=O)[C@H](O)[C@@H]1Oc2c([nH]c3ccccc23)C[C@H](F)C[C@@H](CC(=O)OC)[C@H]1OC(C)=O	0.1534090909090909	0.1503267973856209	0.18055555555555555	0.2	0.1793103448275862	0.18181818181818182
CN(C)c1nc(-c2ccc(F)cc2)c(-c2ccc(F)cc2)n1/C=C/[C@@H](O)C[C@@H](O)CC(=O)O	0.3918918918918919	0.4672131147540984	0.08125	0.08917197452229299	0.5	0.1780821917808219
CC1(C)CC[C@]2(C(=O)O)CC3=CC[C@@H]4C(C)(C)[C@@H](O)CC[C@]4(C)[C@H]3C(=O)C[C@@]21O	0.07262569832402235	0.1	0.15217391304347827	0.145985401459854	0.08108108108108109	0.12857142857142856
CCCCC[C@H](O)/C=C/[C@H](O)C(=O)OC	0.11510791366906475	0.15315315315315314	0.0990990990990991	0.12149532710280374	0.16037735849056603	0.18627450980392157
C[C@H](NC(=O)Nc1ccc(S(N)(=O)=O)cc1)c1ccc(C(=O)O)cc1	0.23648648648648649	0.19083969465648856	0.07913669064748201	0.0962962962962963	0.208	0.11194029850746269
CC(=O)[C@H]1CC[C@H]2[C@@H]3CCC4=CC(=O)CC[C@]4(C)[C@H]3CC[C@]12C	0.052941176470588235	0.07042253521126761	0.140625	0.14285714285714285	0.05755395683453238	0.10687022900763359
C[C@]1(O)C=CC(=O)O[C@H]2[C@H]3CCC4=CC(=O)CC[C@]4(C)[C@@H]3CC[C@@]21C	0.06358381502890173	0.08275862068965517	0.16153846153846155	0.1640625	0.07042253521126761	0.1111111111111111
C=C(C)C#Cc1ccc(OC)c(OC)c1	0.07586206896551724	0.10256410256410256	0.08849557522123894	0.09009009009009009	0.09734513274336283	0.07964601769911504
O=c1c(O)coc2cc([C@H]3CCCC3)ccc2oc1=O	0.09554140127388536	0.11538461538461539	0.112	0.11382113821138211	0.1111111111111111	0.06976744186046512
CC(=O)OCC1=C(C)CC(=O)[C@@]2(C)CC[C@H]2[C@@H]1CC[C@H](F)[C@@H](O)CC(=O)[O-]	0.13333333333333333	0.1347517730496454	0.15789473684210525	0.16923076923076924	0.11510791366906475	0.1953125
Oc1ccc2c3c1O[C@H]1[C@@H](O)CC[C@@]4(O)[C@@H](C2)N(CC2CCC2)CC[C@]314	0.07386363636363637	0.08	0.1223021582733813	0.12408759124087591	0.09027777777777778	0.09154929577464789
CCCCCC/C(=N\OC(C)=O)C(=O)O	0.09929078014184398	0.0847457627118644	0.10909090909090909	0.1111111111111111	0.07894736842105263	0.16346153846153846
CC1=CCC(C(C)(C)O)CC1	0.03597122302158273	0.05405405405405406	0.1326530612244898	0.10101010101010101	0.04672897196261682	0.0784313725490196
CCN(CC)CC#CCOC(=O)C(O)(c1ccccc1)C1CCCCC1	0.14545454545454545	0.1095890410958904	0.15555555555555556	0.14074074074074075	0.145985401459854	0.13138686131386862
CC(=O)/C=C/C(C)=C/C=C/C(C)=C/C(=O)O	0.06802721088435375	0.09243697478991597	0.06896551724137931	0.07017543859649122	0.07758620689655173	0.09821428571428571
CC(C)(C)OC(=O)OCCOC(=O)C(C(=O)O)C(C)(C)C	0.08387096774193549	0.11023622047244094	0.13445378151260504	0.11764705882352941	0.07936507936507936	0.13559322033898305
O=C(O)/C(O)=C/C(=C/c1ccc(F)cc1)c1ccc(F)cc1	0.23076923076923078	0.21138211382113822	0.06716417910447761	0.06818181818181818	0.2857142857142857	0.08396946564885496
CC(C)c1cc(-c2ccc(F)cc2)c(-c2ccc(F)cc2)n1/C=C/[C@@H](O)C[C@@H](O)CC(=O)O	0.4405594405594406	0.4435483870967742	0.08125	0.09615384615384616	0.5398230088495575	0.19444444444444445
COc1ccc([C@@H]2CN[C@H](C(=O)O)[C@H]2O)cc1	0.11724137931034483	0.1440677966101695	0.1415929203539823	0.14414414414414414	0.1504424778761062	0.15315315315315314
NC1CCN(C(=O)C(c2ccccc2)c2ccccc2)CC1	0.22602739726027396	0.10144927536231885	0.08955223880597014	0.09923664122137404	0.18548387096774194	0.07407407407407407
CN(C)[C@@H]1C(O)=C(C(N)=O)C(=O)[C@@]2(O)C(O)=C3C(=O)c4c(O)ccc(Cl)c4[C@@](C)(O)[C@H]3C[C@@H]12	0.12290502793296089	0.152317880794702	0.12	0.12162162162162163	0.12666666666666668	0.12837837837837837
C/C=C(\C)[C@@H](C)[C@H]1C[C@H]([C@H]2CC[C@@H](CCC(=O)O)C[C@H]23)C(=O)O[C@@H]3CC=C[C@@H](C)[C@@H](O)CC(=O)O1	0.09895833333333333	0.13580246913580246	0.2714285714285714	0.29411764705882354	0.11180124223602485	0.21232876712328766
CCC(=O)C1=C(C)NC(C)=C(C(=O)OC)C1c1ccccc1[N+](=O)[O-]	0.1592356687898089	0.16541353383458646	0.12878787878787878	0.13076923076923078	0.171875	0.1297709923664122
CC1(C)CC[C@]2(C(=O)O)CC3=CC[C@@H]4C(C)(C)[C@@H](O)CC[C@]4(C)[C@H]3CC[C@@]21C	0.05555555555555555	0.07947019867549669	0.12949640287769784	0.12318840579710146	0.06756756756756757	0.11428571428571428
C/C=C/[S@](=O)c1ccc(NS(C)(=O)=O)cc1	0.11267605633802817	0.19090909090909092	0.07758620689655173	0.07894736842105263	0.13513513513513514	0.06896551724137931
CCCCc1[nH]nc2ccccc12	0.125	0.11504424778761062	0.09090909090909091	0.09259259259259259	0.17475728155339806	0.08181818181818182
CCC[n+]1cc(Br)cc(-c2ccc(F)cc2)c1OC	0.2	0.22608695652173913	0.08870967741935484	0.09016393442622951	0.25925925925925924	0.08064516129032258
COc1cc(C[C@@H](CNC(=O)CC[C@H](O)CC(=O)O)c2ccc(Cl)cc2)cc(OC)c1O	0.2608695652173913	0.23943661971830985	0.1038961038961039	0.11258278145695365	0.25735294117647056	0.2246376811594203
C=CCOC(=O)Nc1ccc([N+](=O)[O-])c(C(F)(F)F)c1	0.11258278145695365	0.11904761904761904	0.0975609756097561	0.09016393442622951	0.11475409836065574	0.08064516129032258
CC/C=C\C/C=C\C/C=C/CCCCCCC(=O)O	0.06962025316455696	0.08396946564885496	0.07086614173228346	0.072	0.0873015873015873	0.10655737704918032
CCCCCC/C(=N\OC(C)=O)C(C)=C\C=C(C)C	0.0641025641025641	0.0859375	0.10833333333333334	0.10084033613445378	0.072	0.11864406779661017
Cc1ncc(CO)c(-c2ccc(F)cc2)c1/C=C/[C@@H]1C[C@@H](O)CC(=O)O1	0.20512820512820512	0.2578125	0.183206106870229	0.18604651162790697	0.2786885245901639	0.1
C[C@H](N)[C@@H]1CC[C@H](C(=O)Nc2ccncc2)CC1	0.11409395973154363	0.112	0.10833333333333334	0.12931034482758622	0.10743801652892562	0.1092436974789916
C[C@@H](NC(=O)c1ccc(O)cc1)C(=O)O	0.183206106870229	0.18518518518518517	0.0990990990990991	0.12149532710280374	0.18269230769230768	0.1523809523809524
O=C(Nc1nccs1)N1CCC(C(c2ccccc2)c2ccc(F)cc2)CC1	0.25477707006369427	0.1564625850340136	0.07894736842105263	0.087248322147651	0.25	0.06535947712418301
N[C@@H]1[C@H]2CN(c3nc4c(cc3F)c(=O)c(C(=O)O)cn4-c3ccc(F)cc3F)C[C@@H]12	0.1511627906976744	0.16326530612244897	0.10738255033557047	0.10884353741496598	0.16901408450704225	0.09333333333333334
CC(C)(C(=O)c1cccnc1)c1cccnc1	0.13194444444444445	0.12396694214876033	0.1111111111111111	0.0847457627118644	0.16964285714285715	0.075
COC(=O)[C@H]1C[C@@H]2C[C@@H]3CCC4=CC(=O)CCC4=C3[C@@H](c3ccc(N(C)C)cc3)C[C@@]21C	0.11413043478260869	0.15584415584415584	0.16216216216216217	0.1643835616438356	0.13071895424836602	0.11764705882352941
CC(C)[C@H](NC(=O)[C@H](Cc1ccc(O)cc1)NC(=O)CNC(=O)[C@H](Cc1ccccc1)NC(=O)CN)C(=O)N[C@@H](C)C(=O)N[C@@H](CCC(=O)O)C	0.22705314009661837	0.15816326530612246	0.08333333333333333	0.095	0.2	0.13989637305699482
CN[C@H](C)/C(O)=C/[C@H](C)CC(C)C	0.0962962962962963	0.14150943396226415	0.07476635514018691	0.08653846153846154	0.1262135922330097	0.11764705882352941
COc1ccc(CC[C@@H](N)C(=O)N[C@H]2[C@@H](O)[C@H](n3cnc4c(N(C)C)ncnc43)O2)cc1	0.15168539325842698	0.17880794701986755	0.13157894736842105	0.14093959731543623	0.16891891891891891	0.13245033112582782
CC[C@@H](C(=O)O)c1ccccc1O	0.16279069767441862	0.16037735849056603	0.11428571428571428	0.13861386138613863	0.21649484536082475	0.1485148514851485
O=C(NCCc1ccccc1)Nc1ccccc1	0.3023255813953488	0.11904761904761904	0.08	0.08130081300813008	0.20353982300884957	0.072
C/N=C(\NC#N)c1ccc(OC)c(O)c1	0.09090909090909091	0.10256410256410256	0.08849557522123894	0.09009009009009009	0.10714285714285714	0.07964601769911504
CC(=O)O[C@H]1C[C@H]2[C@@H]3CCC4=CC(=O)CC[C@]4(C)[C@H]3CC[C@]12C	0.052941176470588235	0.07042253521126761	0.168	0.17073170731707318	0.05755395683453238	0.1328125
CC(C)C1=CC2=CCC(C)(C(=O)O)CC[C@@]2(C)[C@H]1CC[C@]1(C)C2=CC[C@]21C	0.1130952380952381	0.1510791366906475	0.15789473684210525	0.16923076923076924	0.13138686131386862	0.1417910447761194
O=C(O)c1cc2c(cc1-c1ccc(F)cc1O)OC2	0.16666666666666666	0.18487394957983194	0.08870967741935484	0.09016393442622951	0.20353982300884957	0.08943089430894309
C=C1C/C(=C\C)C(=O)NC(=O)NC1=O	0.05555555555555555	0.08695652173913043	0.0625	0.06363636363636363	0.07142857142857142	0.04424778761061947
C[C@@H](C[C@@](C(N)=O)c1ccc(O)c(O)c1)C(=O)N[C@@H](CC(=O)O)C(=O)O	0.18064516129032257	0.2	0.0948905109489051	0.12121212121212122	0.1889763779527559	0.20161290322580644
CN(C(=O)CSc1ccc(C(=O)NCCNC(=O)[C@H](Cc2ccccc2)C(=O)O)cc1)C(=O)N[C@@H](CCC(=O)O)C(=O)O	0.2393617021276596	0.15730337078651685	0.07526881720430108	0.08196721311475409	0.20359281437125748	0.13714285714285715
O=C(c1ccco1)c1ccccc1	0.17692307692307693	0.10526315789473684	0.08108108108108109	0.08256880733944955	0.19801980198019803	0.0625
O=C(O)c1conc1-c1ccc(F)cc1-c1cc(F)ccc1O	0.20134228187919462	0.216	0.07352941176470588	0.07462686567164178	0.23529411764705882	0.07407407407407407
CNCc1ccc(-c2nc(C(C)C)n(/C=C/[C@@H](O)C[C@@H](O)CC(=O)O)c2-c2ccc(F)cc2)cc1	0.43243243243243246	0.48	0.09146341463414634	0.10625	0.5126050420168067	0.20270270270270271
CC(=O)O[C@@H]1C[C@@]2(C)[C@@H]3CCC4=CC(=O)CC[C@]4(C)[C@H]3CC[C@@]21C	0.05232558139534884	0.07692307692307693	0.15625	0.15873015873015872	0.05673758865248227	0.11363636363636363
N#C/C=C1/[C@H](OC(=O)C(=O)c2ccccc2)C[C@H](O)/C=C/c2ccc(O)cc21	0.20496894409937888	0.1360544217687075	0.13380281690140844	0.1357142857142857	0.2	0.15942028985507245
C[C@@H](O)[C@@H](O)COC(=O)c1ccccc1C(=O)OC[C@@H](CCN)CCO	0.21568627450980393	0.17777777777777778	0.10869565217391304	0.12686567164179105	0.2125984251968504	0.216
N#CC1=C(N)Oc2cc(Cl)ccc21	0.07092198581560284	0.08771929824561403	0.05357142857142857	0.05454545454545454	0.10185185185185185	0.035398230088495575
C=C1[C@H](OC(=O)C[C@H](O)c2ccc(OC)cc2)C[C@@H](OC(=O)[C@H](C)OC(=O)[C@H](C)OC(=O)c2ccccc2)C(=O)O1	0.23243243243243245	0.17543859649122806	0.12716763005780346	0.1488095238095238	0.23270440251572327	0.1686746987951807
C[C@@]1(O)CC(=O)OCc2c1cc1n(c2=O)Cc2cc3ccccc3nc2-1	0.1524390243902439	0.13286713286713286	0.10638297872340426	0.1079136690647482	0.16296296296296298	0.06164383561643835
CCCNC(=O)O[C@@H]1CCc2ccccc21	0.13380281690140844	0.11666666666666667	0.15315315315315314	0.1559633027522936	0.16216216216216217	0.13392857142857142
CCCCC/C=C/C(=O)c1ccc(O)cc1	0.1347517730496454	0.16666666666666666	0.12389380530973451	0.12612612612612611	0.1743119266055046	0.125
O=C(CC[C@@H](O)CC(=O)[O-])C(=O)[O-]	0.11278195488721804	0.11009174311926606	0.07476635514018691	0.08653846153846154	0.09433962264150944	0.15151515151515152
N#CC1=C(N)Oc2ccc(Cl)cc21	0.07092198581560284	0.08771929824561403	0.05357142857142857	0.05454545454545454	0.10185185185185185	0.035398230088495575
C[S@@](=O)c1ccccc1O	0.11811023622047244	0.10576923076923077	0.07920792079207921	0.08080808080808081	0.15789473684210525	0.06930693069306931
C#C[C@@]1(CO)C=C[C@H]2[C@@H]3CCC4=CC(=O)CC[C@@H]4[C@H]3CC[C@@]21C	0.05263157894736842	0.0625	0.13953488372093023	0.14173228346456693	0.06474820143884892	0.10606060606060606
C[C@@H]1CC[C@@H]([C@](C)(C)[C@@H](O)CC[C@@H]2CCCC2)C(=O)[C@H]1C[C@](C)(O)CC[C@@H](C)CC(=O)O	0.12921348314606743	0.14473684210526316	0.19148936170212766	0.1773049645390071	0.12666666666666668	0.23703703703703705
CC(=O)OC[C@@H]1O[C@@H](n2ncc(=O)[nH]c2=O)[C@H](OC(C)=O)[C@@H]1OC(C)=O	0.0755813953488372	0.0896551724137931	0.14285714285714285	0.1450381679389313	0.06993006993006994	0.13533834586466165
C/C(=C/[C@@H](C)C(=O)O)[C@H]1CC[C@@H]2C(=O)C[C@H]3C[C@H](F)C4=CC(=O)C=C[C@]4(C)[C@@]3(F)[C@@H](O)C[C@@]12C	0.10160427807486631	0.14012738853503184	0.18493150684931506	0.20422535211267606	0.11538461538461539	0.1780821917808219
CCNCc1cncc(N(C)C)n1	0.06338028169014084	0.12727272727272726	0.09259259259259259	0.09433962264150944	0.07207207207207207	0.08333333333333333
O=c1oc2c(O)cc(O)cc2oc1=O	0.0851063829787234	0.10526315789473684	0.08108108108108109	0.08256880733944955	0.1	0.0625
COc1ccc(OC)cc1O	0.08208955223880597	0.102803738317757	0.08737864077669903	0.0891089108910891	0.10784313725490197	0.07766990291262135
C=CCN(C(=O)CO)c1ccccc1C	0.1386861313868613	0.15178571428571427	0.10810810810810811	0.11009174311926606	0.19230769230769232	0.0990990990990991
Cc1cc(C2CCCCC2)n(O)c(=O)c1	0.060810810810810814	0.06557377049180328	0.10714285714285714	0.10909090909090909	0.07758620689655173	0.06956521739130435
Brc1ccc(-c2ccccc2)cc1	0.24390243902439024	0.125	0.043478260869565216	0.04424778761061947	0.24742268041237114	0.034782608695652174
Cn1cncc1CN1CCc2c(c3ccccc3n2C)C1=O	0.15584415584415584	0.12686567164179105	0.09022556390977443	0.0916030534351145	0.24786324786324787	0.06666666666666667
[O]c1cc2c(cc1Cl)NC(C)C2	0.05714285714285714	0.07079646017699115	0.09523809523809523	0.0970873786407767	0.07407407407407407	0.07547169811320754
O=C(O)CCC/C=C/C(=O)N[C@@H](Cc1ccccc1)C(=O)O	0.2054794520547945	0.1640625	0.0916030534351145	0.1015625	0.2	0.15447154471544716
O=C(O)CC(=O)c1ccccc1Nc1ccccc1	0.31007751937984496	0.15447154471544716	0.088	0.08943089430894309	0.23423423423423423	0.11570247933884298
CO[C@@H]1[C@@H](C(=O)O)O[C@H](C)[C@H](O[C@H]2C[C@@](C)(O)[C@H](C)O2)[C@H](N(C)C)[C@H](O)[C@@H]1O	0.05027932960893855	0.08783783783783784	0.16541353383458646	0.1590909090909091	0.061224489795918366	0.14925373134328357
CC1(C)[C@@H]2[C@@H]3[C@@]4(C)CCC(=O)C=C(C(=O)CC[C@@H]4[C@@]3(C)CC[C@@]3(C)CC[C@@H]32)C1	0.043478260869565216	0.06451612903225806	0.1276595744680851	0.12142857142857143	0.0457516339869281	0.0821917808219178
CO[C@H]1c2cc(C(=O)O)ccc2cc(CC(=O)O)cc1C2(O)CC(O)C[C@@H]2C	0.15757575757575756	0.16312056737588654	0.17037037037037037	0.17293233082706766	0.16911764705882354	0.2076923076923077
CCCC[C@@H]1OC(=O)C[C@H]1C	0.050724637681159424	0.05357142857142857	0.20430107526881722	0.2087912087912088	0.056074766355140186	0.1326530612244898
S=C=Nc1ccc2ccccc2c1	0.13333333333333333	0.09565217391304348	0.043478260869565216	0.04424778761061947	0.17475728155339806	0.034782608695652174
CC1(C)S[C@H]([C@@H](NC(=O)Cc2ccccc2)C(=O)O)CC1=O	0.19047619047619047	0.14728682170542637	0.136	0.14754098360655737	0.18181818181818182	0.14634146341463414
CC[C@H](S)[C@@H](C)CO[C@H]1COc2ccccc21	0.13194444444444445	0.12396694214876033	0.1206896551724138	0.15315315315315314	0.16964285714285715	0.1415929203539823
Cc1ncoc1C	0.03875968992248062	0.0594059405940594	0.06315789473684211	0.06451612903225806	0.05154639175257732	0.041666666666666664
O=C[C@H](O)[C@H]1OC[C@H](C(=O)O)[C@@H](O)[C@H]1O	0.06944444444444445	0.09482758620689655	0.11009174311926606	0.12264150943396226	0.08928571428571429	0.1650485436893204
CCn1cccc1C=O	0.07692307692307693	0.08653846153846154	0.08080808080808081	0.08247422680412371	0.1134020618556701	0.08163265306122448
CS(=O)(=O)CCCCCOS(C)(=O)=O	0.055944055944055944	0.09734513274336283	0.07272727272727272	0.07407407407407407	0.043859649122807015	0.09345794392523364
Cc1cccc(C(=O)C(C)CN2CCCCC2)c1	0.12162162162162163	0.13008130081300814	0.11764705882352941	0.14912280701754385	0.15517241379310345	0.11864406779661017
C[C@H](O)[C@H](N)C(=O)OCCOCn1cnc2c(=O)nc(N)[nH]c21	0.11949685534591195	0.15267175572519084	0.10687022900763359	0.1349206349206349	0.13178294573643412	0.13385826771653545
CCC(=O)OCCC(C)C	0.09302325581395349	0.10679611650485436	0.1134020618556701	0.13978494623655913	0.10101010101010101	0.15053763440860216
Clc1cccc(-c2ccccc2)c1C	0.2109375	0.12280701754385964	0.05172413793103448	0.05263157894736842	0.21782178217821782	0.04310344827586207
COC(=O)N1CCc2ccccc2CCc2ccccc21	0.19727891156462585	0.12030075187969924	0.1	0.1015625	0.21008403361344538	0.07575757575757576
C=C[C@]1(C)C[C@@H](OC(=O)c2ccc(F)cc2)CC[C@H]1/C=C/C=C/C(=O)O	0.15432098765432098	0.18518518518518517	0.1323529411764706	0.13432835820895522	0.183206106870229	0.13333333333333333
C[C@@H]1CC2=C(NCC[C@]2(O)C=C(C(=O)O)c2ccccn2)C1	0.12025316455696203	0.12781954887218044	0.125	0.12698412698412698	0.15079365079365079	0.1171875
O=C(Cn1c(=O)c2ccc(F)cc21)Nc1cc(F)cc(C(=O)O)c1	0.21476510067114093	0.18461538461538463	0.08823529411764706	0.08955223880597014	0.20161290322580644	0.09701492537313433
NC(=O)C[C@@H]1CCC[C@H]2[C@@H]3CCC4=CC(=O)CCC[C@]4(C)[C@H]3CC[C@]12C	0.056179775280898875	0.06622516556291391	0.13138686131386862	0.13333333333333333	0.061224489795918366	0.1
C=C[C@]12[C@H](CC)C(=O)OC3=C(C(=O)O)C3=C(CC[C@@H]2C[C@@H](OC(=O)c2ccccc2)C[C@@](O)(C(=O)O)[C@H]1C(=O)O)C(=O)O	0.155	0.13333333333333333	0.14450867052023122	0.14619883040935672	0.1569767441860465	0.15204678362573099
c1ccc(CCNCc2ccccc2)cc1	0.24427480916030533	0.0967741935483871	0.06557377049180328	0.06666666666666667	0.18018018018018017	0.05737704918032787
CC1=C[C@@H](O)CC(C)(C)CC1	0.03597122302158273	0.05405405405405406	0.12121212121212122	0.12371134020618557	0.04672897196261682	0.1111111111111111
O=C1CCC=C[C@]1(O)C(=O)OCC(Cl)Cl	0.06896551724137931	0.0847457627118644	0.11926605504587157	0.1320754716981132	0.07894736842105263	0.11009174311926606
CCC[C@H](CC)OC(=O)OCC(C)(C)C	0.07692307692307693	0.08547008547008547	0.1523809523809524	0.13333333333333333	0.07017543859649122	0.14285714285714285
COc1ccc(CCN2CCC(Nc3nc4ccccc4n3Cc3ccc(F)cc3)CC2)cc1	0.2647058823529412	0.15337423312883436	0.08333333333333333	0.08433734939759036	0.24489795918367346	0.06470588235294118
CC[S@@](=O)C[C@@H](NS(=O)(=O)c1ccccc1)c1ccccc1	0.24647887323943662	0.15384615384615385	0.08270676691729323	0.09230769230769231	0.1885245901639344	0.08333333333333333
CC/C=C\C/C=C/C/C=C/CCCC(=O)O	0.0738255033557047	0.09016393442622951	0.07627118644067797	0.07758620689655173	0.09401709401709402	0.11504424778761062
N#CC1=C(N)Oc2ccccc2C1=O	0.11594202898550725	0.10434782608695652	0.07079646017699115	0.07207207207207207	0.17307692307692307	0.043478260869565216
CCCCC(=O)N[C@H](Cc1ccccc1)c1ccc(-c2ccccc2)cc1	0.38571428571428573	0.15172413793103448	0.08783783783783784	0.09655172413793103	0.24615384615384617	0.0958904109589041
CCCCC[C@H](O)CC(=O)Nc1ccccc1C(=O)OCC(O)CC(=O)O	0.2684563758389262	0.21804511278195488	0.11428571428571428	0.12408759124087591	0.24603174603174602	0.27049180327868855
CSc1ccc(OCC(C)(C)CN(C)C)cc1	0.09523809523809523	0.15517241379310345	0.14285714285714285	0.10526315789473684	0.12173913043478261	0.08547008547008547
CC(C)C[C@H](NC(=O)CN)C(=O)N1CCC[C@H]1C(=O)N[C@@H](CC(=O)O)C(=O)NCC(=O)NCC(=O)O	0.14054054054054055	0.12883435582822086	0.08536585365853659	0.1	0.12578616352201258	0.17218543046357615
CC(=O)O[C@H]1OC(C)=C(C)C=C1O	0.07194244604316546	0.0990990990990991	0.1485148514851485	0.15151515151515152	0.09345794392523364	0.11650485436893204
C=C[C@H]1CN2CC[C@@H]1C[C@@H](CNC(=O)C(C)C)C2	0.07142857142857142	0.078125	0.1092436974789916	0.13043478260869565	0.09016393442622951	0.11016949152542373
CCCCCCCCC/C=C/C(=C\CCCCCCCC(=O)O)OC(C)=O	0.08522727272727272	0.08609271523178808	0.0821917808219178	0.08333333333333333	0.08163265306122448	0.12949640287769784
CC(C)C1=C2[C@H]3CCC4=CC(=O)CC[C@]43CC[C@@]21C	0.07692307692307693	0.1015625	0.0975609756097561	0.11764705882352941	0.088	0.08064516129032258
OC[C@@H]1O[C@](O)(CO)[C@H](O)[C@@H]1O	0.03546099290780142	0.043859649122807015	0.0761904761904762	0.07766990291262135	0.045871559633027525	0.09803921568627451
N#Cc1cc(O)ccc1C(=O)C(C(=O)O)c1ccccc1	0.22695035460992907	0.15873015873015872	0.07692307692307693	0.08661417322834646	0.23684210526315788	0.112
CC(C)C[C@H]1NC(=O)[C@@H](Cc2ccc(O)cc2)NC(=O)[C@@H](Cc2ccc(O)c(OCC)c2)C(=O)N[C@@H](CCC(=O)O)C1(C)C	0.1989795918367347	0.18857142857142858	0.14772727272727273	0.15606936416184972	0.20118343195266272	0.17543859649122806
C[C@@H](O)[C@H](NC(=O)[C@@H]1CCCN1C(=O)[C@H](Cc1ccccc1)NC(=O)CN)C(=O)NCC(=O)NCC(=O)O	0.19672131147540983	0.14285714285714285	0.10059171597633136	0.11515151515151516	0.1761006289308176	0.16352201257861634
COc1cc(CCC(=O)OCC(C)C)ccc1O	0.1388888888888889	0.17094017094017094	0.1391304347826087	0.16216216216216217	0.168141592920354	0.1504424778761062
CC(C)(C)N1CCC(=O)Nc2ccccc2C1=O	0.1310344827586207	0.12295081967213115	0.1391304347826087	0.11206896551724138	0.15789473684210525	0.08333333333333333
O=C1N[C@@H](C(=O)C(c2ccccc2)c2ccccc2)C(=O)N(CCCCN2CCCC2)CC1	0.2411764705882353	0.12195121951219512	0.10559006211180125	0.11392405063291139	0.17763157894736842	0.09259259259259259
C=C[C@@H](OS(=O)(=O)c1ccc(F)cc1)C(=O)O	0.1678832116788321	0.26666666666666666	0.09482758620689655	0.10619469026548672	0.21904761904761905	0.10526315789473684
CC(C)(C)[C@H](NC(=O)[C@H](Cc1ccccc1)NC(=O)CNC(=O)[C@@H](N)Cc1ccccc1)C(=O)N[C@@H](C)C(=O)N[C@@H](CCC(=O)O)C(=O)O	0.25252525252525254	0.15104166666666666	0.10256410256410256	0.0979381443298969	0.18032786885245902	0.1443850267379679
C=C(C)[C@H](CC)CC[C@@H](C)[C@H]1CCCC(C)C1=O	0.07947019867549669	0.0967741935483871	0.16071428571428573	0.19626168224299065	0.08264462809917356	0.17272727272727273
N[C@@H](C(=O)O)c1ccc(-c2ccccc2)c(F)c1	0.25	0.1794871794871795	0.07317073170731707	0.08333333333333333	0.27884615384615385	0.08264462809917356
O=C1NCCCc2ccccc2CN1	0.09859154929577464	0.08403361344537816	0.08849557522123894	0.09009009009009009	0.12727272727272726	0.05172413793103448
C=CCCCCC[C@H]1O[C@@H]1CCCCCCCC(=O)OCC(=O)CS(=O)(=O)O	0.06043956043956044	0.07792207792207792	0.0958904109589041	0.09722222222222222	0.045454545454545456	0.11188811188811189
CCCCCCC[C@H](O)CC(=O)[O-]	0.10294117647058823	0.09821428571428571	0.08333333333333333	0.09523809523809523	0.102803738317757	0.16
CCCCC[C@@H]1C=C[C@@H](C)[C@H]2[C@@H]3CCC4=CC(=O)CC[C@]4(C)[C@H]3CC[C@@]21C	0.0670391061452514	0.07894736842105263	0.20610687022900764	0.20930232558139536	0.06711409395973154	0.17164179104477612
COc1ccc(C=O)cc1C(=O)O	0.1111111111111111	0.14953271028037382	0.11428571428571428	0.11650485436893204	0.14563106796116504	0.11538461538461539
COC(=O)C[C@@H]1CC[C@H]2[C@@H]3CCCC4=CC(=O)CC[C@]4(C)[C@H]3CC[C@@]21C	0.056179775280898875	0.07333333333333333	0.14814814814814814	0.15037593984962405	0.061224489795918366	0.11594202898550725
CC1=C(CC(=O)O)c2ccccc2n1Cc1ccc(C(=O)O)cc1	0.2727272727272727	0.19230769230769232	0.09558823529411764	0.09701492537313433	0.35135135135135137	0.1297709923664122
O=C/C=C/c1ccccc1	0.11627906976744186	0.10377358490566038	0.04716981132075472	0.04807692307692308	0.16666666666666666	0.047619047619047616
CCCCC[C@@H]1CCC(=O)O1	0.050359712230215826	0.043859649122807015	0.17708333333333334	0.18085106382978725	0.045871559633027525	0.10891089108910891
Cc1ccc(C(=O)C(C)CN2CCCCC2)cc1	0.1292517006802721	0.1487603305785124	0.11764705882352941	0.14912280701754385	0.16521739130434782	0.11864406779661017
CC(=O)NCCC[C@H](C)C(=O)N[C@@H](CC(C)C)C(=O)N[C@H](C(=O)N1CCCC[C@H]1C(=O)N[C@@H](CCC(=O)O)C(C)C)C	0.11822660098522167	0.1111111111111111	0.096045197740113	0.10982658959537572	0.09550561797752809	0.15568862275449102
O=C(O)c1cccnc1	0.09375	0.1188118811881188	0.08080808080808081	0.08247422680412371	0.125	0.09278350515463918
CCCC[C@@H](C)C=O	0.07086614173228346	0.07920792079207921	0.07291666666666667	0.09782608695652174	0.08333333333333333	0.10869565217391304
C[C@](N)(C(=O)O)CC[C@H]1C(=O)O[C@@H]2CC[C@H]3CC4=CC(=O)C=C[C@]4(C)[C@@]3(F)[C@@H](O)C[C@@]21C	0.09836065573770492	0.12987012987012986	0.22627737226277372	0.2116788321167883	0.1118421052631579	0.16783216783216784
CCCCCOc1ccc(CN(C)CC2(C)CCCC2)cc1	0.09876543209876543	0.12686567164179105	0.12403100775193798	0.12598425196850394	0.10606060606060606	0.11627906976744186
OC[C@H]1O[C@H](OC[C@@H]2O[C@H](CO)[C@@H](O)[C@H](O[C@H]3[C@H](O)[C@@H](O)[C@H](O[C@H]4[C@H](O)[C@@H](O)[C@H](O)[C@@H]4O)O[C@@H]3CO)[C@H]2CO)[C@H](O)[C@@H](O)[C@@H]1O	0.03056768558951965	0.024509803921568627	0.0797872340425532	0.08064516129032258	0.02512562814070352	0.0918918918918919
Cn1cncc1[C@@H](O)c1ccc(Cl)cc1N	0.11188811188811189	0.1282051282051282	0.058823529411764705	0.06896551724137931	0.14414414414414414	0.06837606837606838
O=C(O)/C=C(\CC(=O)O)C(=O)O	0.09022556390977443	0.11320754716981132	0.05660377358490566	0.057692307692307696	0.0970873786407767	0.12121212121212122
CNC(=O)C[S@@](=O)Cc1ccccc1	0.16666666666666666	0.12389380530973451	0.1	0.10185185185185185	0.17307692307692307	0.10091743119266056
CCC(=O)/C=C\COC(C)=O	0.07462686567164178	0.09345794392523364	0.09900990099009901	0.10101010101010101	0.08737864077669903	0.12244897959183673
CO[C@@H]1O[C@@H](COC(C)=O)C[C@H](OC(=O)CC(C)C)[C@@](C)(OC)[C@@H]1O	0.09036144578313253	0.1079136690647482	0.184	0.19672131147540983	0.08759124087591241	0.1951219512195122
NC[C@@H]1O[C@H](O[C@H]2[C@@H](O)[C@@H](O[C@H]3O[C@H](CO)[C@@H](O)[C@H](N)[C@H]3O)[C@H](N)C[C@@H]2N)[C@H](N)C[C@@H]1O	0.025510204081632654	0.029585798816568046	0.11258278145695365	0.11409395973154363	0.03048780487804878	0.09868421052631579
C[C@H](CO)C1=CC(=O)C2=CCCC2=CC1=O	0.10416666666666667	0.1282051282051282	0.11504424778761062	0.13761467889908258	0.12389380530973451	0.10619469026548672
COc1cc(Nc2c(-c3ccc(F)cc3)c(C(C)C)n(/C=C/[C@@H]3C[C@@H](O)CC(=O)O3)c2CC(C)C)c1	0.25146198830409355	0.24666666666666667	0.19078947368421054	0.20134228187919462	0.2727272727272727	0.11801242236024845
CC/C=C\C/C=C/C=C/C=C\C=C1\c2ccccc2C(=O)C(C)CCC(=O)O1	0.1206896551724138	0.12751677852348994	0.13286713286713286	0.1347517730496454	0.15602836879432624	0.09523809523809523
CC(=O)OC(C)(C)OC(=O)C(C)(C)C	0.05673758865248227	0.07017543859649122	0.13725490196078433	0.08571428571428572	0.044642857142857144	0.09523809523809523
CC(=O)c1c(O)cccc1O	0.125	0.13592233009708737	0.09900990099009901	0.10101010101010101	0.15463917525773196	0.1
N[C@H](CC(=O)c1ccc(F)cc1)c1ccccc1	0.27692307692307694	0.19827586206896552	0.07258064516129033	0.08264462809917356	0.32673267326732675	0.08196721311475409
Ic1[nH]c(I)c(I)c1I	0.029850746268656716	0.037383177570093455	0.019417475728155338	0.019801980198019802	0.0392156862745098	0.009708737864077669
CNC(=O)Nc1nc2cc(C(=O)c3cccs3)ccc2[nH]1	0.15894039735099338	0.14728682170542637	0.07575757575757576	0.07692307692307693	0.1532258064516129	0.08461538461538462
Cc1ccc(O)c(-c2cc(F)cc(F)c2)c1OCC(O)C[C@@H](O)CC(=O)[O-]	0.26174496644295303	0.2578125	0.09929078014184398	0.10869565217391304	0.2892561983471074	0.1937984496124031
C[C@H]1O[C@@H]([C@@H]2CC=C3CC[C@@H]4[C@H](CC[C@]5(C)[C@@H](c6ccc(=O)oc6)CC[C@]45O)[C@@]3(C)CC2)[C@H](O)[C@H](O)[C@H]1O	0.07281553398058252	0.0898876404494382	0.14634146341463414	0.14814814814814814	0.08620689655172414	0.11976047904191617
CCCC(=O)N(c1ccccc1)c1ccc(OC)cc1	0.2198581560283688	0.15079365079365079	0.112	0.11382113821138211	0.25	0.104
CCCCC[C@@H](O)/C=C/C(=C/CCCCC)CC(C)C	0.0967741935483871	0.144	0.07874015748031496	0.0975609756097561	0.13114754098360656	0.14285714285714285
Cc1ccc(NC(=O)c2ccc(CN3CCN(C)CC3)cc2)cc1Nc1nccc(-c2cccnc2)n1	0.24581005586592178	0.13953488372093023	0.07954545454545454	0.08045977011494253	0.17901234567901234	0.06179775280898876
O=P(O)(O)O[C@H]1[C@@H](O)[C@@H](O)[C@H](O[C@H]2O[C@H](CO)[C@@H](O)[C@H](O)[C@@H]2O)[C@H](O)[C@@H]1O	0.027777777777777776	0.032679738562091505	0.09352517985611511	0.0948905109489051	0.033783783783783786	0.09420289855072464
CNC(=N)N1C=Cc2ccccc21	0.14285714285714285	0.09649122807017543	0.0625	0.06363636363636363	0.2	0.05357142857142857
CC(C)(O)[C@@]1(O)CCC[C@H]2[C@@H]3CCC4=CC(=O)C=C[C@]4(C)[C@@]3(F)[C@@H](O)C[C@@]21C	0.06741573033707865	0.09395973154362416	0.17164179104477612	0.14814814814814814	0.0821917808219178	0.1223021582733813
C=C(C)[C@@H]1CCC(=O)C(CCCN1C(=O)[C@H](Cc1ccc(F)cc1)NC(=O)CNC(=O)CNC(=O)O)C(=O)NC(=O)NCC(=O)O	0.17073170731707318	0.16393442622950818	0.10695187165775401	0.11413043478260869	0.16201117318435754	0.12568306010928962
COc1ccc([C@H]2[C@H](O)C[C@@H](O)C[C@@H]2COC(=O)c2ccc(F)cc2)cc1	0.2088607594936709	0.17985611510791366	0.17037037037037037	0.17293233082706766	0.2421875	0.145985401459854
CC(C)(C)OC(=O)OCC(C)(C)OC(=O)CO	0.07482993197278912	0.09166666666666666	0.14678899082568808	0.10810810810810811	0.06779661016949153	0.11711711711711711
C[C@H]1CC[C@@H](O)[C@@H]1CC[C@@H]2[C@@H]3CCC4=CC(=O)CC[C@]4(C)[C@H]3CC[C@]2(C)[C@H]1CC[C@]1(O)CC(=O)CO	0.08040201005025126	0.08670520231213873	0.2052980132450331	0.2080536912751678	0.07647058823529412	0.16774193548387098
COC(=O)C[C@H]1Cc2cc(F)ccc2[C@H]1CC(=O)O	0.16783216783216784	0.1864406779661017	0.15517241379310345	0.15789473684210525	0.18421052631578946	0.17699115044247787
C[C@@H](CN(C)C)C(=O)N1CCC[C@H]1C(=O)N[C@@H](CCCCN)C(=O)N[C@@H](Cc1c[nH]cn1)C(=O)N[C@@H](CO)C(=O)N[C@@H](C)C(=O)N[C@@H](CC(=O)O)	0.11894273127753303	0.135	0.09405940594059406	0.1116751269035533	0.1044776119402985	0.1518324607329843
COc1cc2oc3ccccc3c(=O)c2c(OC)c1	0.14965986394557823	0.11811023622047244	0.088	0.08943089430894309	0.20175438596491227	0.06299212598425197
COC(=O)[C@H]1[C@H]2C[C@H]3c4[nH]c5cc(OC)ccc5c4CCN3C[C@H]2C[C@@H](OC(=O)c2cc(OC)c(OC)c(OC)c2)[C@@H]1OC	0.11162790697674418	0.10416666666666667	0.15730337078651685	0.15254237288135594	0.10695187165775401	0.12637362637362637
C=CCSS[C@H](CC)CCP(=O)(O)O	0.07042253521126761	0.06837606837606838	0.0625	0.08333333333333333	0.07142857142857142	0.11320754716981132
CCN(CC)CCC[C@@H]1C(=O)Nc2c(ccc3cc(N)c(Cl)cc23)C1C[C@@H](N)C.O	0.12643678160919541	0.14189189189189189	0.11643835616438356	0.13380281690140844	0.1388888888888889	0.13286713286713286
CS/C=C/C(=O)O	0.047244094488188976	0.08163265306122448	0.05263157894736842	0.053763440860215055	0.08602150537634409	0.06451612903225806
CCCCN(CCCC)C(=O)Nc1cccc(Cl)c1	0.1506849315068493	0.128	0.11570247933884298	0.11764705882352941	0.13333333333333333	0.12605042016806722
O=C(Cn1c(=O)c2c(=O)cnc21)c1ccc(F)cc1	0.2	0.23684210526315788	0.08870967741935484	0.09016393442622951	0.23636363636363636	0.072
C[C@H](NC[C@H](O)C[P@](=O)(O)CCCN(C)CCCl)Cl	0.1	0.11290322580645161	0.056	0.0743801652892562	0.09917355371900827	0.12931034482758622
Fc1ccc([C@@H]2CCNC[C@H]2COc2ccc3c(c2)OCO3)cc1	0.15527950310559005	0.14388489208633093	0.09285714285714286	0.09420289855072464	0.1937984496124031	0.06293706293706294
CCC/C=C\CCCC(C)(CC)OC(=O)C(C)(C)O	0.06451612903225806	0.09523809523809523	0.168141592920354	0.1111111111111111	0.08130081300813008	0.11965811965811966
CCCC(CCC)C(=O)O	0.1015625	0.09615384615384616	0.10204081632653061	0.11578947368421053	0.10101010101010101	0.15053763440860216
C/C(=N\OS(=O)(=O)O)c1ccccc1	0.1417910447761194	0.13513513513513514	0.09090909090909091	0.09259259259259259	0.1523809523809524	0.09174311926605505
CN[C@@H](C)/C(O)=C/C(C)CC(C)C	0.0962962962962963	0.14150943396226415	0.07476635514018691	0.08653846153846154	0.1262135922330097	0.11764705882352941
CS(=O)(=O)Nc1ccc([N+](=O)[O-])cc1Oc1ccccc1	0.17687074829931973	0.15873015873015872	0.06870229007633588	0.06976744186046512	0.18487394957983194	0.061068702290076333
CCCNC1(c2ccccc2)CCCC1	0.1276595744680851	0.08196721311475409	0.09565217391304348	0.09734513274336283	0.13392857142857142	0.07758620689655173
CC(=O)OC[C@]1(O)CC[C@H]2[C@@H]3CCC4=CC(=O)CC[C@]4(C)[C@H]3CC[C@@]21C	0.0625	0.08108108108108109	0.14925373134328357	0.15151515151515152	0.06896551724137931	0.11678832116788321
N[C@@H](CS/C(S)=N\CCC[C@H](N)C(=O)N[C@H](CC(=O)O)C(=O)O)C(=O)O	0.13664596273291926	0.1223021582733813	0.056338028169014086	0.06474820143884892	0.11029411764705882	0.1732283464566929
CCCCC/C(=N\OC(C)=O)Nc1ncc[nH]1	0.10135135135135136	0.088	0.1111111111111111	0.11304347826086956	0.08264462809917356	0.13157894736842105
OC[C@H]1O[C@@H](O)[C@@H](O[C@H]2O[C@H](CO)[C@@H](O)[C@H]2O)[C@H](O)[C@H](O[C@H]2O[C@H](CO)[C@@H](O)[C@H](O)[C@H]2O)[C@H]1O	0.03	0.028735632183908046	0.0880503144654088	0.08917197452229299	0.029585798816568046	0.08860759493670886
CC1=NN(c2ccccc2)C(=O)C1	0.14285714285714285	0.10619469026548672	0.08181818181818182	0.08333333333333333	0.1650485436893204	0.06306306306306306
C[C@@H]1O[C@@H](O[C@@H]2CC[C@@](C)(O)[C@@H](O)[C@H]2O)[C@H](O)[C@@H](O)[C@H]1N(C)C	0.029411764705882353	0.06474820143884892	0.15447154471544716	0.15702479338842976	0.036231884057971016	0.13709677419354838
CC(C)=CCC(=O)Nc1ccccc1C	0.15555555555555556	0.1415929203539823	0.10810810810810811	0.11009174311926606	0.18095238095238095	0.10909090909090909
CC/C=C\C/C=C/CCCCCCCC(=O)O	0.07236842105263158	0.088	0.0743801652892562	0.07563025210084033	0.09166666666666666	0.11206896551724138
COc1c([C@H]2c3ccc4c(cc3[C@@H](OC)[C@H]3O4)cc(OC)cc2c1OC)CC3	0.08333333333333333	0.09090909090909091	0.11724137931034483	0.11888111888111888	0.08666666666666667	0.08053691275167785
CNC(=S)NCc1ccc(OC(C)(C)C)cc1	0.10273972602739725	0.13559322033898305	0.13274336283185842	0.10526315789473684	0.12173913043478261	0.08547008547008547
OC[C@@H]1O[C@@H](O[C@@H]2[C@@H](O)[C@@H](O[C@H]3O[C@H](CO)[C@@H](O)[C@H](N)[C@H]3O)[C@H](N)C[C@@H]2O)[C@H](O)[C@@H](O)[C@@H]1O	0.025252525252525252	0.029239766081871343	0.0967741935483871	0.09803921568627451	0.030120481927710843	0.09740259740259741
COc1cc(/C(C)=C/C(C)=C/C(C)=C(\C)CCC(=O)O)ccc1O	0.12578616352201258	0.17829457364341086	0.13178294573643412	0.125	0.16666666666666666	0.14173228346456693
CC(C)C[C@@H](N)C(=O)N1CCC[C@H]1C(=O)N[C@@H](CCCCN)C(=O)N[C@@H](Cc1c[nH]cn1)C(=O)N[C@@H](CO)C(=O)N[C@@H](C)C(=O)N[C@@H](CC(=O)O)	0.12389380530973451	0.12376237623762376	0.08866995073891626	0.10050251256281408	0.11	0.1518324607329843
CCCCCCC[C@H]1O[C@H]1C[C@@H](C)[C@H](OC(=O)CC(C)C)C(=O)O	0.125	0.13333333333333333	0.13953488372093023	0.16	0.11278195488721804	0.21666666666666667
C=C1[C@@H](OC(=O)c2ccc(CC(=O)O)cc2)C[C@@](C)(O)C[C@@H](C)O1	0.15384615384615385	0.16793893129770993	0.176	0.17886178861788618	0.16535433070866143	0.18699186991869918
OC[C@@H]1O[C@H](OCc2ccccc2)[C@@H](O)[C@@H](O[C@H]2O[C@H](CO)[C@@H](O)[C@H](O)[C@H]2O)[C@H](O)[C@@H]1O	0.1092896174863388	0.07317073170731707	0.11842105263157894	0.12	0.11038961038961038	0.11920529801324503
CCCCCCCSc1ccc(O)cc1	0.11267605633802817	0.11965811965811966	0.09649122807017543	0.09821428571428571	0.125	0.10714285714285714
CCCCCCCOC(=O)C(C)(C)OC(=O)C(c1ccc(F)cc1)c1ccc(F)cc1O	0.23030303030303031	0.2054794520547945	0.14864864864864866	0.13513513513513514	0.2391304347826087	0.15753424657534246
CC(=O)c1cccc(Oc2ccc(OCC(O)(C)C)cc2)c1	0.17333333333333334	0.15503875968992248	0.1349206349206349	0.11023622047244094	0.22033898305084745	0.10077519379844961
N[CH]C(=O)O	0.04132231404958678	0.06451612903225806	0.0449438202247191	0.04597701149425287	0.06818181818181818	0.05747126436781609
CC1(C)CC(=O)Cc2ccccc2N1CCN(C)c1ccccc1	0.22818791946308725	0.14705882352941177	0.10294117647058823	0.1044776119402985	0.208	0.07971014492753623
C=C[C@H](C#CC#CCCCCC(C)(C)OC)C(=O)O	0.07792207792207792	0.09448818897637795	0.11764705882352941	0.10084033613445378	0.08943089430894309	0.11864406779661017
Cc1c(C)c2c(c(C)c1O)CCC(C)(COc1ccc(CC3SC(=O)NC3=O)cc1)O2	0.12921348314606743	0.152317880794702	0.13513513513513514	0.136986301369863	0.1342281879194631	0.09868421052631579
CSc1ccc(S(=O)(=O)Nc2ccccc2)cc1	0.22962962962962963	0.13934426229508196	0.064	0.06504065040650407	0.2072072072072072	0.056
O=C1NC(=O)/C(=C\c2ccc(F)cc2)N(C(=O)c2ccccc2)N1	0.2620689655172414	0.2	0.07142857142857142	0.07246376811594203	0.3017241379310345	0.05673758865248227
CCCCC[C@@H](C(=O)O)CC(C)(C)Oc1ccccc1	0.1888111888111888	0.144	0.16101694915254236	0.1440677966101695	0.1896551724137931	0.1826086956521739
COc1ccc([C@H]2O[C@H](CO[C@H]3CO[C@H](C)[C@H](O)[C@H](O)[C@H]3O)[C@@H](CO)[C@@H]2O)cc1	0.09550561797752809	0.11258278145695365	0.17391304347826086	0.17647058823529413	0.11643835616438356	0.16666666666666666
C[C@]1(O)CC[C@H]2[C@@H]3CCC4=CC(=O)CC[C@@H]4[C@H]3CC[C@@]21C	0.041916167664670656	0.05	0.11904761904761904	0.12096774193548387	0.05185185185185185	0.08527131782945736
CC/C(=C(\c1ccccc1)c1ccc(OCCN(C)C)cc1)c1ccccc1	0.2980132450331126	0.1342281879194631	0.09395973154362416	0.09523809523809523	0.19708029197080293	0.0945945945945946
C/C(=C(\CCO)CO)c1ccc(OC)cc1	0.1357142857142857	0.14782608695652175	0.11504424778761062	0.11711711711711711	0.15454545454545454	0.12612612612612611
CCCCC[C@H](O)/C=C/C(=C/CCCCCC(=O)O)OC	0.10897435897435898	0.13178294573643412	0.08527131782945736	0.09523809523809523	0.13709677419354838	0.16806722689075632
COc1cc([C@@H]2O[C@@H](C)[C@@H](O[C@H]3C[C@@](C)(OC)[C@H](OC(=O)[C@@H](C)OC(C)=O)C[C@@H](O)[C@H]3OC(C)=O)[C@@H]2O)cc(OC)c1O	0.09004739336492891	0.1092896174863388	0.17964071856287425	0.19631901840490798	0.08791208791208792	0.18072289156626506
O=C(NC[C@@H](NS(=O)(=O)c1ccc(Cl)cc1)C(=O)O)c1cccc(O)c1	0.2077922077922078	0.1865671641791045	0.07746478873239436	0.08633093525179857	0.2125984251968504	0.10948905109489052
CCCCCC[P@](=O)(O)OCCCCCCn1cccc1C(F)(F)F	0.09523809523809523	0.07534246575342465	0.09420289855072464	0.08759124087591241	0.09352517985611511	0.10294117647058823
C=C(C)[C@@H]1CC[C@@]2(CC[C@@H]3C[C@H](C)C(=O)O3)[C@@H](CC[C@@H]3O[C@@H]3CC[C@@]21C)C	0.03825136612021858	0.05844155844155844	0.2076923076923077	0.2109375	0.046357615894039736	0.1223021582733813
OCCCc1ccc(O)cc1	0.11450381679389313	0.13333333333333333	0.08653846153846154	0.08823529411764706	0.14	0.08737864077669903
C[n+]1c(/C=C/C(=O)O)cccc1C	0.1111111111111111	0.16037735849056603	0.10377358490566038	0.10576923076923077	0.18	0.10476190476190476
COc1cc2c3cc1Oc1cc(ccc1O)C[C@@H]1c4c(cc(OC)c(O)c4Oc4ccc(cc4)C[C@@H]3N(C)CC2)CC[N+]1(C)C.[Cl-]	0.13488372093023257	0.10152284263959391	0.09895833333333333	0.09424083769633508	0.13368983957219252	0.06598984771573604
C/C(=C\Cc1ccccc1)C(=O)C(C)C	0.18181818181818182	0.16216216216216217	0.09821428571428571	0.12037037037037036	0.21568627450980393	0.12962962962962962
C=C(C)/C=C\CC(=O)O	0.06976744186046512	0.09900990099009901	0.06060606060606061	0.061855670103092786	0.10416666666666667	0.09473684210526316
C[C@@H](O)C/C(=N\OS(=O)(=O)[O-])C(=O)O	0.10294117647058823	0.16037735849056603	0.07339449541284404	0.09523809523809523	0.11320754716981132	0.1485148514851485
CCCOc1cc([C@]2(C)C[C@H](O)C[C@H](OC(=O)c3ccc(F)cc3)C2)cc(-c2ccc(F)cc2)c1	0.25882352941176473	0.1987179487179487	0.15286624203821655	0.15483870967741936	0.25517241379310346	0.125
CC1(C)[C@@H](C(=O)O)N2C(=O)C[C@H]2S1(=O)=O	0.06993006993006994	0.08620689655172414	0.12149532710280374	0.12380952380952381	0.08035714285714286	0.11214953271028037
CC1(C)C=C2C(=O)CC[C@]3(C)C4=CC(=O)CC[C@]4(C)[C@H]3CC[C@@]21C	0.058823529411764705	0.0851063829787234	0.12213740458015267	0.11538461538461539	0.06474820143884892	0.07352941176470588
CN1CCC(C(=O)O)c2ccc(Cl)cc2C1	0.10416666666666667	0.11864406779661017	0.125	0.12727272727272726	0.13392857142857142	0.10619469026548672
COc1cc(NC(C)CCCN)c2ncccc2c1	0.1342281879194631	0.12698412698412698	0.088	0.10743801652892562	0.14166666666666666	0.10655737704918032
O=c1c(OS(=O)(=O)Nc2ccc(N(CCCl)CCCl)cc2)cc(OC(F)(F)F)c1O	0.14619883040935672	0.1736111111111111	0.09395973154362416	0.08783783783783784	0.1388888888888889	0.08
CCN(CC)CCOC(=O)c1ccc(N)cc1	0.13286713286713286	0.15384615384615385	0.13157894736842105	0.13392857142857142	0.1504424778761062	0.13274336283185842
C=C(C)[C@@H]1Cc2c(ccc3c2O[C@@H]2COc4cc(OC)c(OC)cc4[C@@H]2C3=O)O1	0.1005586592178771	0.1111111111111111	0.1388888888888889	0.14084507042253522	0.10738255033557047	0.09395973154362416
C[C@H]1CC[C@@]2(C(=O)O)CC[C@@]3(C)C(=O)C4=CC(=O)C=C[C@]4(C)[C@@]3(F)[C@@H](O)C[C@@]21C	0.09090909090909091	0.13013698630136986	0.16911764705882354	0.17164179104477612	0.10344827586206896	0.14492753623188406
OC[C@@H]1O[C@@H](OC[C@@H]2O[C@H](CO)[C@@H](O)[C@H]2O)[C@H](O)[C@@H]1O	0.03680981595092025	0.0364963503649635	0.11475409836065574	0.11666666666666667	0.03787878787878788	0.11570247933884298
O=C1CCC(OCc2ccccc2)C(=O)c2ccccc21	0.21379310344827587	0.12030075187969924	0.1	0.1015625	0.19008264462809918	0.07575757575757576
CC1(C)[C@@H]2C[C@](C)(CCCC4CC[C@]3(C)CCC4=CCCN3CC2)C1	0.027624309392265192	0.0392156862745098	0.07746478873239436	0.07857142857142857	0.03355704697986577	0.05555555555555555
N[C@H](CCCCN1C(=O)CCC1)C(=O)O	0.10638297872340426	0.08403361344537816	0.11818181818181818	0.1308411214953271	0.08771929824561403	0.12962962962962962
Cc1cc(Cc2ccc(F)cc2)c(/C=C/[C@@H]2C[C@@H](O)CC(=O)O2)c(C)n1	0.16770186335403728	0.23846153846153847	0.19230769230769232	0.1953125	0.2283464566929134	0.1
C=C(C)[C@H](O)CC[C@@H](C)[C@H]1CC[C@@]2(C)C3=CC(=O)C[C@@H]4C[C@@H](O)CC[C@]4(C)[C@H]3CC[C@@]21C	0.08602150537634409	0.10759493670886076	0.1736111111111111	0.18439716312056736	0.0967741935483871	0.15862068965517243
NCCCNC(=O)c1ccc(Cl)cc1	0.1323529411764706	0.13392857142857142	0.1	0.10185185185185185	0.14018691588785046	0.09090909090909091
CCCCCCCCC#CC#CCCCCCC(=O)O	0.06832298136645963	0.0661764705882353	0.06923076923076923	0.0703125	0.06870229007633588	0.104
CCOC(=O)CCc1ccc(N)cc1	0.12408759124087591	0.14414414414414414	0.1308411214953271	0.13333333333333333	0.1509433962264151	0.12149532710280374
O=C(C1CCCCC1)N1CC(=O)N2CCc3ccccc3C2C1	0.10975609756097561	0.09154929577464789	0.11194029850746269	0.11363636363636363	0.12781954887218044	0.08029197080291971
Cc1c(C(=O)NCc2ccccc2)c(-c2ccc(F)cc2)c(CC[C@@H](O)C[C@@H](O)CC(=O)[O-])n1C(C)C	0.496551724137931	0.3103448275862069	0.09523809523809523	0.10975609756097561	0.46825396825396826	0.22818791946308725
COC(=O)[C@H]1Cc2ccc(OC)cc2[C@@H]1CC(=O)O	0.1360544217687075	0.14754098360655737	0.15517241379310345	0.15789473684210525	0.1440677966101695	0.17699115044247787
Nc1ccn([C@@H]2O[C@H](CO)[C@@H](O)[C@@H]2O)c(=O)n1	0.07333333333333333	0.09836065573770492	0.12280701754385964	0.125	0.09322033898305085	0.11403508771929824
C=CCOC(=O)C1CCCC(N)=C(C(=O)OC)C1c1ccccc1[N+](=O)[O-]	0.1317365269461078	0.125	0.1223021582733813	0.12408759124087591	0.145985401459854	0.11510791366906475
NC(=O)N1c2ccccc2C=Cc2ccccc21	0.21897810218978103	0.12	0.072	0.07317073170731707	0.21621621621621623	0.064
CCN(CC)CCO[C@H]1COC2=CCCCC2=C(CC(=O)O)C1=O	0.10975609756097561	0.12318840579710146	0.1640625	0.16666666666666666	0.1111111111111111	0.15625
CC/C=C\C/C=C/C=C/C=C/C[C@@H](O)C[C@@H](O)CC(=O)[O-]	0.13071895424836602	0.140625	0.06870229007633588	0.078125	0.14634146341463414	0.18803418803418803
CC(C)C[C@H](NC(=O)CN)C(=O)N1CCC[C@H]1C(=O)N[C@@H](CCC(=O)O)C(=O)NCC(=O)NCC(=O)O	0.13227513227513227	0.1130952380952381	0.08383233532934131	0.09815950920245399	0.10975609756097561	0.16129032258064516
CC(=O)N[C@H]([C@@H](O)[C@H](CO)OC(=O)[C@H](Cc1ccc(O)cc1)C(=O)O)C(=O)O	0.17391304347826086	0.19117647058823528	0.09859154929577464	0.11594202898550725	0.18045112781954886	0.183206106870229
C=C1C[C@H]2C=Nc3ccc(OC)cc3C[C@@]21C	0.07947019867549669	0.10569105691056911	0.1016949152542373	0.10344827586206896	0.10084033613445378	0.075
C[C@@H]1CN(c2ccc(F)cc2)c(-c2ccc(F)cc2)C1	0.19444444444444445	0.15079365079365079	0.09448818897637795	0.096	0.22807017543859648	0.078125
C(=C1\CCCC[C@H]1CN1CC(=O)N2CCc3ccccc32)CC1	0.11585365853658537	0.09090909090909091	0.0948905109489051	0.0962962962962963	0.14393939393939395	0.07194244604316546
CC(=O)OCC1=C(OC(C)=O)C(C)(C)CC1=O	0.08163265306122448	0.1092436974789916	0.125	0.12727272727272726	0.07627118644067797	0.11607142857142858
COc1cccc(/C=C/C(O)CCN2CCCC2)c1	0.11842105263157894	0.16260162601626016	0.10483870967741936	0.11570247933884298	0.1896551724137931	0.10569105691056911
C[C@@H](NC(=O)Nc1ccc(-c2ccccc2)cc1)C(=O)O	0.3488372093023256	0.18548387096774194	0.08461538461538462	0.10317460317460317	0.2909090909090909	0.12
C[C@]1(O)CC[C@@H]2C3=CCCC4=CC(=O)CC[C@@H]4[C@H]3CC[C@@]21CC(=O)CO	0.08045977011494253	0.09523809523809523	0.13970588235294118	0.1417910447761194	0.09090909090909091	0.11594202898550725
CCC(=O)C1C(=O)Nc2ccccc2C1=O	0.14388489208633093	0.14782608695652175	0.125	0.12727272727272726	0.17592592592592593	0.10619469026548672
O=C(O)CCCCC(O)(c1ccccc1)c1ccccc1O	0.2733812949640288	0.16279069767441862	0.09923664122137404	0.09230769230769231	0.25	0.12598425196850394
C[C@H]1[C@@H](O)CC[C@@]2(C)CC[C@@]3(C)C(=O)C=C4C[C@@H](O)[C@H](CC[C@@]43C)[C@H]21	0.045714285714285714	0.0684931506849315	0.16279069767441862	0.16535433070866143	0.055944055944055944	0.12030075187969924
CC(C)=CC(=O)OCCC(=O)O	0.09774436090225563	0.11214953271028037	0.0970873786407767	0.09900990099009901	0.10679611650485436	0.14285714285714285
COc1cc(Br)c(-c2ccc(F)cc2)c(-c2ccc(F)cc2)c1OCC(O)C[C@@H](O)CC(=O)[O-]	0.3660130718954248	0.2727272727272727	0.08641975308641975	0.09433962264150944	0.36153846153846153	0.15894039735099338
OCCCN1CCN(CCCN2c3ccccc3Sc3ccc(C(F)(F)F)cc32)CC1	0.1590909090909091	0.10625	0.08227848101265822	0.07643312101910828	0.17006802721088435	0.06918238993710692
CCCC[C@@H](O)CCC(=O)Nc1ccccc1N	0.1956521739130435	0.15	0.11864406779661017	0.13043478260869565	0.1981981981981982	0.16964285714285715
CSc1nc(N=[N+]=O)[nH]c1C(=O)Nc1cc(F)cc(OC)c1	0.1503267973856209	0.15503875968992248	0.0916030534351145	0.09302325581395349	0.13385826771653545	0.08396946564885496
CC1=CC[C@@H]2[C@@H]([C@@H]3CCC[C@@H]4[C@H](CC[C@]5(C)[C@@H](c6ccc(=O)oc6)CC[C@]45O)[C@@]3(C)CC2)[C@H]1CC	0.07	0.0935672514619883	0.16025641025641027	0.16233766233766234	0.08333333333333333	0.10429447852760736
C/C(=C/C=C/C(C)=C\C=C\C(=O)N[C@@H](C)C(=O)O)C(=O)O	0.08974358974358974	0.1171875	0.06201550387596899	0.08	0.09523809523809523	0.11475409836065574
CC(C(=O)O)Cc1ccccc1C	0.171875	0.17142857142857143	0.11428571428571428	0.15	0.22916666666666666	0.1485148514851485
O=[N+]([O-])[C@H](Cl)Br	0.015873015873015872	0.020202020202020204	0.010638297872340425	0.02197802197802198	0.02127659574468085	0.021739130434782608
O=C(O)CCCC[C@@H]1CCSS1	0.07194244604316546	0.07017543859649122	0.10476190476190476	0.10679611650485436	0.07339449541284404	0.12745098039215685
Cc1cc(Br)cc(-c2cc(F)ccc2F)c1OC1C[C@@H](O)CC1	0.12578616352201258	0.13432835820895522	0.12307692307692308	0.125	0.1484375	0.09022556390977443
CC(C)CCOC(=O)C(c1ccccc1)c1ccccc1	0.2962962962962963	0.16535433070866143	0.10077519379844961	0.12903225806451613	0.2543859649122807	0.13709677419354838
C[C@H]1CC[C@@]2(C(=O)O)[C@@H]3CCC=C4C[C@@H]3C[C@H]5C(=O)C=C[C@]5(C)[C@@]4(F)[C@@H](O)C[C@@]2(C)[C@@]1(O)CO	0.08947368421052632	0.1111111111111111	0.1917808219178082	0.19444444444444445	0.10062893081761007	0.18493150684931506
C[C@H](OC=O)c1ccc(O)cc1	0.11278195488721804	0.1523809523809524	0.08490566037735849	0.10784313725490197	0.16	0.09615384615384616
Nc1c[nH]c(=O)[nH]c1=O	0.045112781954887216	0.05660377358490566	0.06	0.061224489795918366	0.049019607843137254	0.039603960396039604
C[C@H]1C(=O)CC(O)=C(C(=O)OC(C)(C)O[C@@H](O)CC(=O)O)[C@H]1C(=O)O	0.13291139240506328	0.16030534351145037	0.15873015873015872	0.14285714285714285	0.13953488372093023	0.2184873949579832
C[C@@H]1CN(C2CCC(=O)N(CCCOc2ccccc2)C2)C(=O)N1CCCN1CCCC1	0.08333333333333333	0.07100591715976332	0.12179487179487179	0.12337662337662338	0.07975460122699386	0.0875
CC[C@H](C)C(=O)O[C@H]1C[C@H](O)C=C2C=C[C@H](C)[C@H](CC[C@@H](O)C[C@@H](O)CC(=O)[O-])[C@H]21	0.20245398773006135	0.18181818181818182	0.35833333333333334	0.47706422018348627	0.17142857142857143	0.8837209302325582
C[C@H]1C[C@H]2Oc3cc4c(O)cc(O)cc4[C@@H]2CC[C@@]13C	0.07547169811320754	0.09090909090909091	0.15	0.15254237288135594	0.09448818897637795	0.11382113821138211
C[C@H](O)/C=C/[C@]1(C)C(=O)O[C@H]2[C@@H]3CCC4=CC(=O)CC[C@]4(C)[C@H]3CC[C@]12C	0.06779661016949153	0.11724137931034483	0.1386861313868613	0.15789473684210525	0.0979020979020979	0.10714285714285714
CC1=C2[C@@H](CC1)C(C)(C)OC2=O	0.0425531914893617	0.061946902654867256	0.10679611650485436	0.10891089108910891	0.05504587155963303	0.0660377358490566
CCc1ccc(-c2cc(-c3ccccc3)nc(C(C)C)c2/C=C/[C@@H]2C[C@@H](O)CC(=O)O2)cc1	0.27439024390243905	0.2465753424657534	0.18120805369127516	0.2	0.2733812949640288	0.11464968152866242
CN(CCc1ccccc1)C(=O)C(CO)c1ccccc1	0.26811594202898553	0.15625	0.10077519379844961	0.1111111111111111	0.2222222222222222	0.1015625
COc1cc2ccc(-c3ccccc3)nc(-c3ccc(F)cc3)c2c1OC	0.3402777777777778	0.2116788321167883	0.05263157894736842	0.05333333333333334	0.288	0.046052631578947366
COC(=O)[C@]1(O)Cc2ccccc2C(=O)c2ccccc21	0.21678321678321677	0.1484375	0.11023622047244094	0.112	0.22413793103448276	0.09375
CSCC(C)=O	0.04838709677419355	0.061855670103092786	0.06593406593406594	0.06741573033707865	0.06521739130434782	0.06666666666666667
C[C@H]1[C@H](C)CC[C@]2(C)CC[C@@H]3CC=C4C[C@@H](OC(=O)CO4)CC[C@]3(C)[C@@H]12	0.03296703296703297	0.05228758169934641	0.17424242424242425	0.17692307692307693	0.04	0.09219858156028368
CCC[C@H](C)CCC[C@@H](C)[C@H]1CC[C@H](C)C(=O)O1	0.08609271523178808	0.096	0.1592920353982301	0.1834862385321101	0.08196721311475409	0.17117117117117117
CC1(C)[C@@H]2C[C@H]3[C@@H]4CCC5=CC(=O)C=C[C@]5(C)[C@H]4[C@@H](O)C[C@]3(C)[C@]2(C(=O)CO)O1	0.07777777777777778	0.10596026490066225	0.21052631578947367	0.21374045801526717	0.087248322147651	0.1678832116788321
NCc1cccc(C[C@@H](O)CC(=O)O)c1	0.19083969465648856	0.2169811320754717	0.10810810810810811	0.12037037037037036	0.24	0.19607843137254902
CC[C@@](C)(NC(=O)[C@@H](N)Cc1ccc(F)cc1)C(=O)N[C@@H](C)C(=O)N[C@@H](CCC(=O)O)C(=O)O	0.2275449101796407	0.2361111111111111	0.13157894736842105	0.12582781456953643	0.21830985915492956	0.1875
O=c1[nH]c(=O)n([C@H]2C[C@H](O)[C@@H](CO)O2)cc1I	0.06622516556291391	0.072	0.13274336283185842	0.13513513513513514	0.075	0.11403508771929824
C=C1C[C@]23C[C@@]4(C)CC[C@H](C)CC4=C(C)[C@@H]3[C@@H]2C(=O)O1	0.04294478527607362	0.05925925925925926	0.1322314049586777	0.13445378151260504	0.05343511450381679	0.07936507936507936
O=C(CCN1CC2CCCCC2)CCCC1	0.02531645569620253	0.022727272727272728	0.06611570247933884	0.06722689075630252	0.031746031746031744	0.04065040650406504
Cc1cccc2c1C(=O)C(C)(C)C2=O	0.11764705882352941	0.13636363636363635	0.10185185185185185	0.10377358490566038	0.14285714285714285	0.08256880733944955
CC/C(=N/O)c1ccc(C(=O)N2CCCC2)cc1	0.12162162162162163	0.13008130081300814	0.1271186440677966	0.12931034482758622	0.1452991452991453	0.1092436974789916
CC/C=C\C/C=C/C=C/C=C/C=C/C=C/C(=O)O	0.05063291139240506	0.07751937984496124	0.064	0.06504065040650407	0.08064516129032258	0.07317073170731707
CN(C)c1ccc(C(=C2C=CC(=[N+](C)C)C=C2)c2ccc(N(C)C)cc2)cc1.[Cl-]	0.17575757575757575	0.14383561643835616	0.08053691275167785	0.07432432432432433	0.16546762589928057	0.059602649006622516
C=C(C(=O)OC)CCc1cccc(OCC(=O)OC)c1	0.13333333333333333	0.12598425196850394	0.12295081967213115	0.125	0.13114754098360656	0.13333333333333333
COC1=C[C@H](C)[C@H]2C[C@@H]3CCC4=CC(=O)CC=C4[C@H]3C(=O)C[C@@]21C	0.07058823529411765	0.09154929577464789	0.18253968253968253	0.18548387096774194	0.07913669064748201	0.14728682170542637
N#C/C(C(=O)O)C1=C(O)C=C(C(=O)O)C1	0.1079136690647482	0.11403508771929824	0.08035714285714286	0.09174311926605505	0.10909090909090909	0.1320754716981132
O=C1C=C[C@]2(C#CC1)C1=CCC[C@H]3[C@@H](CC[C@@]3(CO)[C@H]12)[C@@]1(O)C(=O)c3ccccc3C2=C1C-2	0.13513513513513514	0.10240963855421686	0.10625	0.10759493670886076	0.14838709677419354	0.08641975308641975
CC(C)[C@H](C)[C@H](NC(=O)[C@H](N)Cc1ccccc1)C(=O)N[C@@H](CCC(=O)O)C(=O)N[C@H](C(=O)N[C@@H](CCC(=O)O)C(=O)O)C(C)C	0.19095477386934673	0.15384615384615385	0.09090909090909091	0.09782608695652174	0.16477272727272727	0.16
CCCCOC(=O)[C@@]1(C)[C@H](C)[C@@H](OC(=O)c2ccc(F)cc2)C[C@@H](OC(=O)[C@H](C)[C@@H](O)CC(=O)O)C1	0.21839080459770116	0.25	0.18543046357615894	0.21232876712328766	0.22448979591836735	0.2714285714285714
CCCC[C@@H](C(=O)O)C(=O)N[C@@H](CC(=O)O)C(=O)O	0.15492957746478872	0.14166666666666666	0.08264462809917356	0.09322033898305085	0.1282051282051282	0.2037037037037037
C/C=C/[S@](=O)Cc1ccccc1	0.12878787878787878	0.10909090909090909	0.06422018348623854	0.06542056074766354	0.17	0.06481481481481481
c1cnc2c(n1)Nc1ccccc1S2	0.11347517730496454	0.1016949152542373	0.04201680672268908	0.042735042735042736	0.14678899082568808	0.03361344537815126
Nc1nc(=O)[nH]cc1F	0.05303030303030303	0.08737864077669903	0.04950495049504951	0.050505050505050504	0.07	0.029411764705882353
C#C[C@]1(OC(C)=O)CC[C@H]2[C@@H]3CCC4=C[C@@H](OC(C)=O)CC[C@@H]4[C@H]3CC[C@@]21C	0.0546448087431694	0.05732484076433121	0.14285714285714285	0.14492753623188406	0.045454545454545456	0.14388489208633093
N#Cc1ccc(NC(=O)O)cc1	0.14728682170542637	0.14150943396226415	0.08490566037735849	0.08653846153846154	0.1485148514851485	0.08571428571428572
O=[N+]([O-])c1ncc([C@@H](O)[C@H](OCCO)CCO)cc1	0.12837837837837837	0.13821138211382114	0.08943089430894309	0.1	0.13445378151260504	0.14655172413793102
CC/C=C\C/C=C/CC[C@@H](CCCC(=O)O[C@@H](CC)CC(=O)O)[C@H](O)CC(=O)O	0.1411764705882353	0.15172413793103448	0.08053691275167785	0.09655172413793103	0.14084507042253522	0.21212121212121213
CCN(C)CCc1cccc(C(=O)c2ccccc2)c1	0.2198581560283688	0.16	0.112	0.11382113821138211	0.22807017543859648	0.104
O=C(O)CSc1nc(-c2ccccc2)c(-c2cccc(Cl)c2)o1	0.2569444444444444	0.203125	0.08029197080291971	0.08148148148148149	0.25210084033613445	0.08088235294117647
Nc1ccccc1C(=O)N1CCC(Cc2ccccc2)CC1	0.20945945945945946	0.10948905109489052	0.09774436090225563	0.09923664122137404	0.1951219512195122	0.07407407407407407
O=C(O)CCCCC(=O)O	0.11023622047244094	0.09615384615384616	0.08	0.08163265306122448	0.09	0.15053763440860216
C=C1CCC[C@@H]2[C@@](C)(CCC3=CC(=O)O[C@@H]3O)[C@H](C)CC[C@@]12C	0.05952380952380952	0.07857142857142857	0.1693548387096774	0.1721311475409836	0.07352941176470588	0.11627906976744186
CN1O[C@@H](c2ccc(Cl)cc2)C(=O)Nc2ccccc21	0.1780821917808219	0.11538461538461539	0.07751937984496124	0.07874015748031496	0.22807017543859648	0.05343511450381679
O[C@H](/C=C/C=C/c1ccccc1)c1ccccc1	0.22627737226277372	0.13709677419354838	0.046511627906976744	0.05555555555555555	0.22522522522522523	0.05511811023622047
O=C(O)C(Cc1ccccc1)c1ccccc1	0.2713178294573643	0.14166666666666666	0.08264462809917356	0.09322033898305085	0.2336448598130841	0.09243697478991597
NC(=S)N/N=C\c1ccc(O)cc1	0.09420289855072464	0.11711711711711711	0.06306306306306306	0.06422018348623854	0.12264150943396226	0.05405405405405406
CCCSS[C@@H](CC)[S@@](=O)CC(=O)O	0.10144927536231885	0.10619469026548672	0.10185185185185185	0.125	0.10091743119266056	0.1568627450980392
C=C1[C@H](O)[C@@]23CCCC4=CC(=O)C=C[C@]4(C)[C@@]3(F)[C@@H](O)C[C@@]2(C)[C@@]1(O)CO	0.08092485549132948	0.0958904109589041	0.1323529411764706	0.13432835820895522	0.09929078014184398	0.125
CCCCCC/C=C/CCCCCCCC(=O)O	0.07096774193548387	0.0859375	0.07258064516129033	0.07377049180327869	0.08943089430894309	0.1092436974789916
CC(C)(Cc1ccc(O)cc1)C(=O)O	0.14285714285714285	0.1792452830188679	0.1553398058252427	0.11428571428571428	0.18811881188118812	0.12380952380952381
CO[P@](=O)(CC[C@@H](O)C(=O)O)CCC(=O)O	0.1386861313868613	0.13157894736842105	0.08849557522123894	0.1	0.11711711711711711	0.19607843137254902
FC(F)(F)c1ccc(S(C)(=O)=O)cc1	0.10218978102189781	0.16981132075471697	0.08256880733944955	0.07407407407407407	0.12264150943396226	0.06363636363636363
N#Cc1cc(O)ccc1C(=O)C(CO)C	0.12318840579710146	0.15315315315315314	0.0990990990990991	0.1320754716981132	0.16037735849056603	0.1308411214953271
C/C=C(\C)COC(=O)C[C@H]1SC[C@H](/C=C/C(=O)O)C[C@H]1C=C2C=C[C@H](C)[C@H]2CC[C@@H](C)[C@@H](CC[C@@H](O)CC(=O)O1)C(=O)O1	0.10900473933649289	0.125	0.25625	0.27564102564102566	0.10382513661202186	0.22699386503067484
O=S(=O)(O)c1ccc(C(F)(F)F)cc1	0.10218978102189781	0.1588785046728972	0.08256880733944955	0.07407407407407407	0.12264150943396226	0.06363636363636363
CCC(=O)SCCN(C)CCOc1ccc(F)cc1	0.17482517482517482	0.21551724137931033	0.125	0.1271186440677966	0.20353982300884957	0.13559322033898305
CCCCCCC[C@](O)(CC[C@@H](O)CC[C@@H](O)CC(=O)O)[C@H](CO)C(=O)[O-]	0.16875	0.1510791366906475	0.07692307692307693	0.07801418439716312	0.14814814814814814	0.24390243902439024
C=C(C)[C@H](CC=C(C)C)CC[C@H](C)CCCC(C)C	0.09271523178807947	0.104	0.07317073170731707	0.08333333333333333	0.09016393442622951	0.12931034482758622
O=C(Cn1c(=O)cc(C(=O)O)c1=O)c1cccc(F)c1	0.18181818181818182	0.18333333333333332	0.0967741935483871	0.09836065573770492	0.20175438596491227	0.10655737704918032
C#C[C@]1(O)CC[C@@H]2[C@@H]3CCc4cc(OC)ccc4[C@H]3CC[C@@]21C	0.0650887573964497	0.07746478873239436	0.11363636363636363	0.11538461538461539	0.08029197080291971	0.08955223880597014
CC1=C(/C=C/C(C)=C/C=C/C(C)=C\C(=O)O)C(C)(C)CCC1	0.06097560975609756	0.10526315789473684	0.11023622047244094	0.10317460317460317	0.09230769230769231	0.08527131782945736
Nc1nc(Cl)nc2c1ncn2[C@H]1C[C@H](O)[C@@H](CO)O1	0.05660377358490566	0.09302325581395349	0.0975609756097561	0.09917355371900827	0.07086614173228346	0.08943089430894309
COc1c2cc(c(OC)c1OC)-c1ccc(OC)c(=O)cc1[C@@H](NC(C)=O)CC2	0.1206896551724138	0.13513513513513514	0.13286713286713286	0.1267605633802817	0.11643835616438356	0.09523809523809523
CN(C)CCCC1(c2ccc(F)cc2)OCc2cc(C#N)ccc21	0.18831168831168832	0.19083969465648856	0.08695652173913043	0.08823529411764706	0.22764227642276422	0.07194244604316546
Cc1cccc(OC[C@@H](O)CNC(=O)c2ccc(C)cc2)c1	0.2206896551724138	0.18110236220472442	0.1076923076923077	0.11811023622047244	0.2608695652173913	0.12598425196850394
COc1ccc([C@H]2C[C@@H](c3ccccc3)C[C@@H](C(=O)O)O2)cc1	0.1986754966887417	0.12408759124087591	0.14728682170542637	0.14960629921259844	0.22131147540983606	0.12213740458015267
O=S(=O)(O)OC[C@H]1C[C@H](Cl)C[C@H]2C=C[C@H](Cl)[C@@H]21	0.03870967741935484	0.072	0.15315315315315314	0.1559633027522936	0.04032258064516129	0.13392857142857142
N=[N+]=CC(=O)Cc1ccccc1	0.13740458015267176	0.10909090909090909	0.07407407407407407	0.07547169811320754	0.17	0.07476635514018691
CC(C)C(=O)Nc1ccc([N+](=O)[O-])c(C(F)(F)F)c1	0.14685314685314685	0.15126050420168066	0.10084033613445378	0.11206896551724138	0.14782608695652175	0.1016949152542373
CCCC[C@@H]1OC(=O)C[C@@H]1SC(=O)N(CC(=O)O)C(C)(C)C	0.10191082802547771	0.12307692307692308	0.23893805309734514	0.21052631578947367	0.08461538461538462	0.18803418803418803
CC(C)C(=O)[C@]1(CCCN2CCOCC2)CCC[C@H]1C(=O)O	0.11392405063291139	0.09558823529411764	0.1171875	0.13709677419354838	0.09923664122137404	0.136
CCNCOc1cc(OCC(O)C[C@@H](O)CO)cc(C(=O)O)c1Cc1ccccc1Cl	0.24074074074074073	0.1917808219178082	0.09803921568627451	0.10666666666666667	0.2518518518518518	0.2014388489208633
CCCCCC[C@@H](O)CC(=O)OCC(=O)O	0.14492753623188406	0.12931034482758622	0.09649122807017543	0.10810810810810811	0.125	0.22772277227722773
COc1cc(O)c2c(c1)C(=O)c1cc(C3=CCC(C)=C3CC[C@@]3(C)[C@@H](O)CC(=O)O3)cc(C(=O)O)cc2c1	0.14583333333333334	0.14201183431952663	0.147239263803681	0.14906832298136646	0.15337423312883436	0.12727272727272726
CC[C@@H](N)Cc1c[nH]cn1	0.051470588235294115	0.07407407407407407	0.06796116504854369	0.09090909090909091	0.0673076923076923	0.09
C[C@]12CC[C@@H]3c4ccc(O)cc4CC[C@H]3[C@@H]1CC[C@@H]2O	0.06832298136645963	0.08208955223880597	0.12096774193548387	0.12295081967213115	0.08527131782945736	0.104
N[C@H](Cc1c[nH]c2cc(F)cc(F)c2c1=O)N1CCC[C@H]1C(=O)N[C@@H](CCC(=O)O)C(=O)NCC(=O)NCC(=O)O	0.15816326530612246	0.14285714285714285	0.10227272727272728	0.10982658959537572	0.14035087719298245	0.14201183431952663
COc1cccc([C@@H]2SC(=O)N3CCCCC3c3ccccc32)c1	0.15625	0.1048951048951049	0.10144927536231885	0.10294117647058823	0.18604651162790697	0.07092198581560284
C=C(C)[C@H](O)CCC1=C(C)CC[C@H]2[C@@H]3CC=C4C[C@@H](O)CC[C@]4(C)[C@H]3C(=O)CC[C@@]21C	0.08695652173913043	0.10897435897435898	0.1597222222222222	0.1702127659574468	0.09803921568627451	0.136986301369863
CC1=C2[C@@H](OC(=O)C3=C2CC1)C(=O)[C@]1(C)CCC[C@H]1[C@@H]2C(=O)C=C2C3=O	0.07471264367816093	0.08108108108108109	0.11594202898550725	0.11764705882352941	0.06896551724137931	0.06993006993006994
C=C(C)[C@@H]1CC=C(C)C(=O)O[C@H]2[C@@H]3CCC4=CC(=O)CC[C@]4(C)[C@H]3CC[C@]12C	0.06077348066298342	0.08552631578947369	0.15217391304347827	0.15441176470588236	0.06666666666666667	0.09722222222222222
C[C@@H](Cc1ccc(O)c(O)c1)OC(=O)O	0.13970588235294118	0.1743119266055046	0.10909090909090909	0.1320754716981132	0.18269230769230768	0.1523809523809524
CC(=O)O[C@H]1C[C@]2(C)C3=CC(=O)C=C(C)[C@H]3C[C@@H](O)C[C@@]21C	0.07407407407407407	0.10526315789473684	0.21551724137931033	0.21929824561403508	0.08396946564885496	0.15702479338842976
CCCCC[C@H](O)/C=C/[C@H]1C(=O)C[C@@H](O)CC(=O)O1	0.0915032679738562	0.12	0.2072072072072072	0.2222222222222222	0.11570247933884298	0.1565217391304348
O=C(O)[C@@](O)(CO)C(=O)O	0.0859375	0.08737864077669903	0.0707070707070707	0.061224489795918366	0.08080808080808081	0.12903225806451613
COc1cc(C[C@H](O)CO)cc(OCC(=O)CC(=O)O)c1C(=O)O	0.16993464052287582	0.16923076923076924	0.10606060606060606	0.11627906976744186	0.15748031496062992	0.19834710743801653
CCCCCCCCCCCCCCCC(=O)O	0.07096774193548387	0.06923076923076923	0.07258064516129033	0.07377049180327869	0.072	0.1092436974789916
C=C(C)[C@@H]1[C@H]2CCC3=C4CC[C@@H](O)CC[C@]4(C)[C@H]3CC[C@]21C	0.03529411764705882	0.04929577464788732	0.12598425196850394	0.128	0.043478260869565216	0.09230769230769231
CCCC[C@@H](O)[C@H](O)CCc1ccccc1C	0.18248175182481752	0.15384615384615385	0.10256410256410256	0.11403508771929824	0.2037037037037037	0.1743119266055046
CC1=CC(=O)CC(C)(CCC[C@]2(C)CC[C@@H](O)C[C@@H]21)C	0.043209876543209874	0.06766917293233082	0.15254237288135594	0.15517241379310345	0.05384615384615385	0.0975609756097561
COc1c2c(nc3ccc(OC(=O)N4CCC(N5CCCCC5)CC4)cc13)-c1cc3c(c(=O)n1C2)COC(=O)[C@]3(O)CC	0.10697674418604651	0.12834224598930483	0.11413043478260869	0.11538461538461539	0.11351351351351352	0.0851063829787234
COCCc1ccc(OCC(O)CNC(C)C)cc1	0.16666666666666666	0.18487394957983194	0.10655737704918032	0.1271186440677966	0.1826086956521739	0.15517241379310345
CC(C)C[C@@H](c1ccccc1)C(=O)N1CCC[C@H]1C(=O)N[C@@H](CC(=O)O)C(=O)NCC(=O)NCC(=O)O	0.22727272727272727	0.17391304347826086	0.10909090909090909	0.12422360248447205	0.21052631578947367	0.1895424836601307
CC[C@@H](C)CC/C(C)=C/CC(=O)O	0.12030075187969924	0.12962962962962962	0.10476190476190476	0.14	0.125	0.19791666666666666
CC/C=C\C/C=C/C=C/C=C/C=C/C[C@@H](O)[C@H](CCC(=O)O)[C@H](C)/C=C(C)CCC(=O)O	0.12777777777777777	0.13548387096774195	0.0759493670886076	0.09090909090909091	0.125	0.18181818181818182
C[C@@H]1CC[C@]2(C)C(=O)C[C@H](C)[C@@H]2CC[C@@H]1C[C@@H](O)CC(=O)O	0.12258064516129032	0.15748031496062992	0.18487394957983194	0.19827586206896552	0.14516129032258066	0.22807017543859648
CC1(C)O[C@H]2CC[C@]3(C)C4=CC(=O)CC[C@@H]4[C@H]3CC[C@@]21CC	0.04142011834319527	0.06428571428571428	0.144	0.14634146341463414	0.051094890510948905	0.09230769230769231
C[C@@H](NC[C@H](O)C[P@](=O)(O)CCCN(C)CCCl)C(=O)O	0.13333333333333333	0.1532258064516129	0.07874015748031496	0.0975609756097561	0.13114754098360656	0.1724137931034483
CNC(=O)c1ccc(O)cc1	0.1328125	0.14563106796116504	0.09803921568627451	0.1	0.15306122448979592	0.08823529411764706
CN(C)S(=O)(=O)Cc1ccc(N)cc1	0.10948905109489052	0.19047619047619047	0.09174311926605505	0.09345794392523364	0.1320754716981132	0.08256880733944955
CC(C)C1=C2[C@@H]3CCC4=CC(=O)CC[C@]4(C)[C@@]3(F)[C@@H](O)C[C@@]2(C)[C@@]1(C)CO	0.0935672514619883	0.1267605633802817	0.1323529411764706	0.14285714285714285	0.10714285714285714	0.10869565217391304
Cc1cnc(C(=O)NCCc2ccc(S(=O)(=O)NC3CCCC3)cc2)cn1	0.13609467455621302	0.17857142857142858	0.11188811188811189	0.11347517730496454	0.14285714285714285	0.0896551724137931
CC(C)(O)[C@@H]1CCCC(=O)NCC1	0.034482758620689655	0.0423728813559322	0.125	0.09523809523809523	0.04424778761061947	0.06422018348623854
OC[C@H]1O[C@@H](OC[C@H]2O[C@H](CO)[C@@H](O)[C@H]2O)[C@H](O)[C@@H](O)[C@@H]1O	0.03571428571428571	0.035211267605633804	0.11023622047244094	0.112	0.0364963503649635	0.1111111111111111
CC(=O)Nc1cccc(O)c1	0.14173228346456693	0.12380952380952381	0.09803921568627451	0.1	0.1414141414141414	0.08823529411764706
CCNCC#CCOC(=O)c1ccccc1C	0.14788732394366197	0.12396694214876033	0.13043478260869565	0.13274336283185842	0.16964285714285715	0.12173913043478261
C[C@H]1CC[C@H]2C(=C1C)CCC[C@@H]1[C@@H]2CC[C@@]2(C)[C@H]1CC[C@]2(C)O	0.028735632183908046	0.04827586206896552	0.12307692307692308	0.125	0.035211267605633804	0.09022556390977443
CC(=O)O[C@@H]1/C=C/C(C)CC/C=C(\C)CC1	0.06	0.08196721311475409	0.18867924528301888	0.19230769230769232	0.07627118644067797	0.1574074074074074
CNC[C@H](O)c1ccc(O)c(O)c1	0.11940298507462686	0.1388888888888889	0.07339449541284404	0.08490566037735849	0.14563106796116504	0.10476190476190476
CSc1cccc(NC(=O)c2c(-c3ccc(F)cc3)c(-c3ccc(F)cc3)c(CC[C@@H](O)C[C@@H](O)CC(=O)[O-])n2C(C)C)c1	0.48125	0.2727272727272727	0.0851063829787234	0.09782608695652174	0.37583892617449666	0.19411764705882353
Cn1cnc2c(N[C@@H](CO)[C@H](O)[C@@H]2CO)c(=O)[nH]1	0.07894736842105263	0.096	0.11016949152542373	0.11206896551724138	0.1	0.1111111111111111
COc1c(O)c(CC(=O)OCCN2CCCC2)cc(OC)c1OC	0.10303030303030303	0.10714285714285714	0.12878787878787878	0.13076923076923078	0.1111111111111111	0.1044776119402985
CN1CCN(CCCOc2ccc(F)cc2)CC1	0.15172413793103448	0.15702479338842976	0.10743801652892562	0.1092436974789916	0.17391304347826086	0.08130081300813008
CCOC(=O)c1sccn1	0.05925925925925926	0.08411214953271028	0.1	0.10204081632653061	0.07766990291262135	0.10101010101010101
CC(C)(O)c1ccccc1CC[C@@H](SCC1(CC(=O)O)CC1)c1cccc(/C=C/c2ccc3ccc(Cl)cc3n2)c1	0.2692307692307692	0.1791907514450867	0.10614525139664804	0.09497206703910614	0.24375	0.11299435028248588
COc1ccc([C@@H]2CNc3ccccc3C2=O)cc1	0.1724137931034483	0.1171875	0.0873015873015873	0.08870967741935484	0.22123893805309736	0.07086614173228346
O=S(=O)(O)OC[C@H]1C[C@H](O)[C@@H](CO)O1	0.04827586206896552	0.08695652173913043	0.13333333333333333	0.13592233009708737	0.05263157894736842	0.1346153846153846
O=C(OCc1ccccc1C(=O)O)c1ccccc1	0.26119402985074625	0.14516129032258066	0.0967741935483871	0.09836065573770492	0.22321428571428573	0.11570247933884298
CCCCc1nc(Cl)c(CO)n1Cc1ccc(-c2ccccc2-c2nnn[nH]2)cc1	0.22424242424242424	0.15894039735099338	0.06962025316455696	0.07051282051282051	0.2318840579710145	0.07692307692307693
CC(C)C1=C2[C@H]3CCC4=CC(=O)CC[C@]4(C)[C@H]3CC[C@@]21C	0.07453416149068323	0.10606060606060606	0.1111111111111111	0.13114754098360656	0.08461538461538462	0.0859375
CSc1ccccc1N	0.10236220472440945	0.08653846153846154	0.0594059405940594	0.06060606060606061	0.1368421052631579	0.04950495049504951
CCCCCN=C=S	0.03787878787878788	0.028037383177570093	0.050505050505050504	0.05154639175257732	0.029411764705882353	0.061855670103092786
CCCCCC[C@@H](O)CC(=O)OCC(=O)OC	0.1258741258741259	0.10743801652892562	0.10344827586206896	0.11504424778761062	0.10256410256410256	0.19811320754716982
C[C@@H]1C(=O)O[C@H]2[C@H](C)[C@@H]3C[C@H](C)C4=CC(=O)C=C[C@]4(C)[C@@]3(F)[C@@H](O)C[C@@]21C	0.06857142857142857	0.0958904109589041	0.232	0.22580645161290322	0.0763888888888889	0.15037593984962405
CCCCCC[C@H](O)CCCCCCCCCCC(=O)O	0.10126582278481013	0.09701492537313433	0.06818181818181818	0.07751937984496124	0.10077519379844961	0.14754098360655737
Cc1ccc(NC(=O)c2ccc(CN3CCN(C)CC3)cc2)cc1Nc1ncccc1	0.23493975903614459	0.1337579617834395	0.08860759493670886	0.08974358974358974	0.2097902097902098	0.06875
COc1cc(C)cc(C(=O)O)c1	0.09701492537313433	0.12149532710280374	0.11764705882352941	0.12	0.12745098039215685	0.1188118811881188
[N-]=[N+]=Nc1ccc([N+](=O)[O-])cc1O	0.07142857142857142	0.08849557522123894	0.06363636363636363	0.06481481481481481	0.09259259259259259	0.05454545454545454
CC(/C=C\CO)c1ccc(O)cc1	0.11851851851851852	0.18095238095238095	0.07272727272727272	0.09433962264150944	0.19	0.09345794392523364
C/C=C\c1cc(OC)c(OC)cc1OC	0.05405405405405406	0.11206896551724138	0.07894736842105263	0.08035714285714286	0.09734513274336283	0.06086956521739131
CC1(C)OC[C@]2(C(=O)O)CC3=C(CC[C@@H]4Cc5ccccc5O4)C[C@H]3C[C@H]2C(=O)C[C@@]1(O)O	0.15	0.1464968152866242	0.1836734693877551	0.18620689655172415	0.174496644295302	0.1456953642384106
O=C(Cc1ccc(Cl)c(Cl)c1)c1cc(Cl)cc(Cl)c1O	0.12666666666666668	0.136	0.07936507936507936	0.08064516129032258	0.15126050420168066	0.07142857142857142
CC(C)=CCCc1ccc(O)cc1	0.11851851851851852	0.1588785046728972	0.102803738317757	0.10476190476190476	0.16666666666666666	0.09345794392523364
NCC(=O)N[C@@H](Cc1ccc(F)cc1)C(=O)N1CCC[C@H]1C(=O)NCC(=O)NCC(=O)NCC(=O)O	0.17582417582417584	0.16875	0.10365853658536585	0.11180124223602485	0.16666666666666666	0.1320754716981132
CCc1ccc2[nH]c(CCNC(=O)C(C)C)cc2c1	0.1506849315068493	0.175	0.125	0.14655172413793102	0.1724137931034483	0.13559322033898305
COC(C)(C)C/C=C/C(C)=C/C(C)=C/C(=O)O[C@H]1C2=C[C@H](C)[C@H](C)C[C@H]2CC[C@@H](O)CC(=O)O1	0.06153846153846154	0.09090909090909091	0.3082706766917293	0.2740740740740741	0.0736196319018405	0.16891891891891891
CCc1cccs1	0.06299212598425197	0.06930693069306931	0.07368421052631578	0.07526881720430108	0.08421052631578947	0.07446808510638298
Cc1c([N+](=O)[O-])c(O)cc(Cl)c1C	0.07246376811594203	0.09009009009009009	0.06481481481481481	0.0660377358490566	0.09433962264150944	0.05555555555555555
OC[C@@H]1O[C@@](O)(CO)[C@H](O)[C@@H]1O	0.03546099290780142	0.043859649122807015	0.0761904761904762	0.07766990291262135	0.045871559633027525	0.09803921568627451
CCCNC(C)C(=O)Nc1ccccc1C	0.16911764705882354	0.15789473684210525	0.125	0.14814814814814814	0.19811320754716982	0.13636363636363635
CO[C@H](c1cccnc1)c1ccc2n1CCC2C(=O)O	0.1390728476821192	0.14173228346456693	0.112	0.12295081967213115	0.17647058823529413	0.11290322580645161
CC/C=C\CCOC(=O)c1ccccc1	0.15328467153284672	0.12931034482758622	0.11607142857142858	0.11818181818181818	0.18867924528301888	0.11711711711711711
CC(=O)O[C@@H]1CCc2ccccc2O1	0.11510791366906475	0.10344827586206896	0.1509433962264151	0.15384615384615385	0.14953271028037382	0.11009174311926606
CC[C@H](C=O)c1ccc(O)cc1	0.11278195488721804	0.1523809523809524	0.09523809523809523	0.1188118811881188	0.16	0.10679611650485436
Cn1cncc1[N+](=O)[O-]	0.045112781954887216	0.05660377358490566	0.04950495049504951	0.050505050505050504	0.0594059405940594	0.05
OCCOCCN1CCN(C2=Nc3ccccc3Sc3ccccc32)CC1	0.19631901840490798	0.11258278145695365	0.087248322147651	0.08843537414965986	0.18115942028985507	0.07333333333333333
CCCCC[C@H](O)/C=C/C(=C/c1ccc(O)cc1)OCc1ccccc1	0.22580645161290322	0.16428571428571428	0.09027777777777778	0.09929078014184398	0.264	0.13043478260869565
CC1(C)CC[C@]2(C(=O)O)CC3=CC[C@@H]4C(C)(C)[C@@H](O)CC[C@]4(C)C3=CCC[C@@]21C	0.06629834254143646	0.09210526315789473	0.1347517730496454	0.12857142857142856	0.08053691275167785	0.11188811188811189
CC(=O)OC(C)(C)CC(=O)O	0.09230769230769231	0.10576923076923077	0.13541666666666666	0.10309278350515463	0.0891089108910891	0.14893617021276595
CC(=C\C(=O)O)c1ccccc1C(=O)c1ccc(F)cc1	0.27205882352941174	0.21666666666666667	0.08527131782945736	0.08661417322834646	0.330188679245283	0.10317460317460317
CO[C@@H]1C=C(O)[C@H]2[C@@H]3[C@H](C)CC4=C(CCC(=O)C4)[C@H]3CC[C@@]21C	0.052941176470588235	0.07042253521126761	0.168	0.17073170731707318	0.06521739130434782	0.12403100775193798
C=C(CC[C@@H](C)[C@H]1CC[C@@H]2C3=C(C(=O)C(C)C)C(=O)O[C@@H]3C[C@@H]12)C(=O)O	0.12121212121212122	0.1366906474820144	0.17829457364341086	0.2	0.11678832116788321	0.1889763779527559
CC(C)=CC[C@@H](O)[C@H]1CC[C@@]2(C(C)O)C3=CCC4=C[C@@H](O)CC[C@@H]4C(C)(C)[C@@H]3CC[C@@]12C	0.08602150537634409	0.12179487179487179	0.14189189189189189	0.15172413793103448	0.1111111111111111	0.16666666666666666
CC(C)C(=O)Oc1ccccc1C(=O)c1ccc(C(=O)c2ccc(F)cc2)cc1	0.31543624161073824	0.2158273381294964	0.07947019867549669	0.10273972602739725	0.30158730158730157	0.1095890410958904
C=CCN1CC[C@]23c4c5ccc(O)c4O[C@H]2/C(=N/N=C2\CC[C@@]4(O)[C@H]6Cc7ccc(O)c8c7[C@@]4(CCN6CC=C)[C@H]2O8)CC[C@@]3(O)[C@H]1C5	0.09523809523809523	0.1024390243902439	0.0891089108910891	0.09	0.11055276381909548	0.07352941176470588
Cc1c(-c2ccncc2)oc2c(C(=O)OCCN3CCCCC3)cccc2c1=O	0.17058823529411765	0.15436241610738255	0.12162162162162163	0.1232876712328767	0.2014388489208633	0.08552631578947369
C[C@@](O)(CC(=O)O)CC(=O)O	0.109375	0.11650485436893204	0.10101010101010101	0.08080808080808081	0.1111111111111111	0.14893617021276595
Cc1c(CC(=O)O)cccc1C(=O)c1ccc(Br)cc1	0.21428571428571427	0.18181818181818182	0.096	0.0975609756097561	0.24324324324324326	0.12396694214876033
C[C@]1(C(=O)O)CC[C@H]2[C@@H]3CCCC4=CC(=O)CC[C@@H]4[C@H]3CC[C@@]21C	0.06432748538011696	0.0763888888888889	0.13740458015267176	0.13953488372093023	0.07142857142857142	0.11278195488721804
N[C@@H](CCC(=O)N[C@@H](CSSC[C@H](NC(=O)CC[C@H](N)C(=O)O)C(=O)NCC(=O)O)C(=O)NCC(=O)O)C(=O)O	0.09950248756218906	0.08379888268156424	0.044444444444444446	0.05084745762711865	0.07386363636363637	0.12650602409638553
C/C=C\C#CC#CCCCC(=O)O	0.07092198581560284	0.09734513274336283	0.07272727272727272	0.07407407407407407	0.10185185185185185	0.09345794392523364
C/C=C\[S@@](=O)c1ccccc1O	0.11278195488721804	0.12037037037037036	0.07476635514018691	0.0761904761904762	0.1717171717171717	0.06542056074766354
c1csc(-c2ccccc2)c1	0.184	0.09009009009009009	0.045454545454545456	0.046296296296296294	0.1836734693877551	0.03636363636363636
CC(=O)O[C@@H]1C[C@@H]2CC[C@@H]3[C@H](CC[C@@]4(C)[C@H]3C[C@H]([N+]3(C)CCCCC3)[C@@H]4OC(C)=O)[C@@]2(C)C[C@@H]1N1CCCCC1.[Br-]	0.04090909090909091	0.041237113402061855	0.13953488372093023	0.13450292397660818	0.031413612565445025	0.10795454545454546
C[C@@H]1NC(=O)[C@H](C)[C@@H](C)C1	0.029197080291970802	0.045871559633027525	0.1368421052631579	0.13978494623655913	0.0380952380952381	0.11458333333333333
CC/C=C/C[C@H]1C(=O)CC[C@H]1C(=O)C=C(C)C	0.06622516556291391	0.09836065573770492	0.14285714285714285	0.14545454545454545	0.08403361344537816	0.13392857142857142
CSc1nsc(Sc2ccccc2)c1C	0.1366906474820144	0.11016949152542373	0.059322033898305086	0.0603448275862069	0.1559633027522936	0.05084745762711865
CC[C@H](C)[C@H](NC(=O)[C@@H](N)CC(C)C)C(=O)N[C@@H](CC(C)C)C(=O)N1CCC[C@H]1C(=O)N[C@@H](CCCCN)C(=O)N[C@@H](Cc1c[nH]cn1)C(=O)N[C@@H]	0.10344827586206896	0.10096153846153846	0.09852216748768473	0.11055276381909548	0.0821256038647343	0.13846153846153847
CSSCSCSCS(C)CCC	0.041379310344827586	0.04201680672268908	0.06306306306306306	0.06422018348623854	0.034782608695652174	0.08333333333333333
C=C(CC[C@H](C)[C@H]1CC[C@@H]2C3=C(C(=O)C(C)C)CC[C@]32C)[C@@H]1CC[C@@H]1C[C@@H](O)CC(=O)O1	0.0972972972972973	0.11392405063291139	0.3492063492063492	0.3770491803278688	0.09615384615384616	0.18181818181818182
CCCCC[C@H](O)/C=C/C(=C/CCCCCC(=O)O)OC(C)=O	0.11949685534591195	0.13533834586466165	0.09022556390977443	0.1	0.13178294573643412	0.18032786885245902
CC[C@H](C)CCCCC(C)C	0.08270676691729323	0.09345794392523364	0.07766990291262135	0.11224489795918367	0.07692307692307693	0.14583333333333334
C=C[C@@]1(C)CC(=O)[C@H]2C[C@H]3[C@H](C)CC4=C(C)CC[C@@H]4[C@H]3CC[C@@]21C	0.03428571428571429	0.06206896551724138	0.14728682170542637	0.14960629921259844	0.04929577464788732	0.09701492537313433
COCCN(C[C@H]1CCN(c2ccc(F)cc2)c2ccc(F)cc2)c1C(=O)OCc1ccccc1	0.2857142857142857	0.15950920245398773	0.10240963855421686	0.10365853658536585	0.24324324324324326	0.10975609756097561
Nc1ncnc2c1ncn2[C@H]1O[C@H](CO)[C@@H](O)[C@H]1O	0.06329113924050633	0.08461538461538462	0.0975609756097561	0.09917355371900827	0.07936507936507936	0.09836065573770492
O=C(O)CNC[C@@H](CO)CO	0.1076923076923077	0.10377358490566038	0.0673076923076923	0.07920792079207921	0.10891089108910891	0.13402061855670103
N=C(N)NCCC[C@H](N)C(=O)N[C@H](Cc1ccccc1)C(=O)N[C@@H](CCC(=O)O)C(=O)N[C@H](CCC(=O)O)C(=O)O	0.17708333333333334	0.12429378531073447	0.06629834254143646	0.07303370786516854	0.14792899408284024	0.14285714285714285
NCC(=O)NS(=O)(=O)c1ccc(N)cc1	0.11510791366906475	0.1743119266055046	0.08928571428571429	0.09090909090909091	0.12844036697247707	0.08035714285714286
CC[C@H]1OC(=O)C(C)(C)O[C@H](C)[C@@H](O[C@H]2C[C@@](C)(OC)[C@@H](OC(=O)c3ccccc3)O2)CCN1C	0.12234042553191489	0.10179640718562874	0.2108843537414966	0.2054794520547945	0.12578616352201258	0.14935064935064934
CC1(C)O[C@@H]2CO[C@@H]3[C@@H]4CCC5=CC(=O)C=C[C@]5(C)[C@@]4(F)[C@@H](O)C[C@]3(C)[C@]2(C(=O)CO)O1	0.08021390374331551	0.10759493670886076	0.18181818181818182	0.18439716312056736	0.08974358974358974	0.14285714285714285
C[C@@]1(CCC(=O)O)[C@H](C)C[C@H](O)CC1	0.07801418439716312	0.09649122807017543	0.16666666666666666	0.17	0.10091743119266056	0.16831683168316833
CCCCC[C@@H](O)CC(=O)Nc1ccccc1C(=O)OCC(O)CNC(=O)CC[C@@H](C)CC(=O)N[C@H](CCC(=O)O)C(=O)N[C@H](CC(=O)O)C(=O)O	0.19626168224299065	0.15656565656565657	0.0825242718446602	0.09405940594059406	0.17277486910994763	0.1935483870967742
CC(=O)O[C@@H]1[C@@H](OC(C)=O)[C@@H](NC(=O)c2ccc(O)c(OCC(=O)COC(C)C)c2)O1	0.13714285714285715	0.15436241610738255	0.1527777777777778	0.17142857142857143	0.12837837837837837	0.1619718309859155
CC[C@H](SSC)[S@@](C)C(=O)CC	0.057971014492753624	0.09174311926605505	0.0970873786407767	0.12121212121212122	0.07547169811320754	0.10891089108910891
COc1cc(O)c2c(c1)C(=O)c1cc(C3=CCC(C)=C3CC[C@@]3(C)[C@@H](O)CC(=O)O3)cc(C(=O)O)c1C2	0.13612565445026178	0.15151515151515152	0.15723270440251572	0.1592356687898089	0.1419753086419753	0.12962962962962962
COc1cc(C)c(-c2cc(-c3ccc(F)cc3)c(/C=C/[C@@H]3C[C@@H](O)CC(=O)O3)c(C(C)C)n2)cc1	0.22413793103448276	0.2916666666666667	0.17647058823529413	0.19463087248322147	0.2746478873239437	0.10493827160493827
C=CC[S@](=O)[C@@H](Cc1ccccc1)N[C@@H](CCc1ccccc1)C(=O)O	0.2857142857142857	0.14893617021276595	0.09090909090909091	0.1	0.21705426356589147	0.12318840579710146
NCC1CCC(C(=O)O)CC1	0.04316546762589928	0.05357142857142857	0.09803921568627451	0.1	0.056074766355140186	0.08823529411764706
O=C(O)[C@@H](Oc1ccccc1Cl)c1ccccc1Cl	0.21739130434782608	0.14634146341463414	0.08	0.09016393442622951	0.23636363636363636	0.08943089430894309
CC(=O)N[C@H]1c2c(ccc3c2O[C@H](CO)[C@@H](O)[C@H](O[C@H]4OC[C@](CC(=O)O)[C@@H](O)[C@H]4O)[C@@H]3C=C2C)O[C@@H]2[C@H](O)[C@H](O)[C@@H](O)[C@H]1C	0.12857142857142856	0.13513513513513514	0.1657142857142857	0.1676300578034682	0.12637362637362637	0.18023255813953487
COc1cc(Cc2nc(-c3ccc(F)cc3)c(C(C)=O)n2-c2ccc(F)cc2)cc2cc(C)cc(CC)c12	0.2542372881355932	0.22641509433962265	0.09248554913294797	0.0935672514619883	0.24183006535947713	0.08045977011494253
NC(=O)[C@@H]1C[C@]2(CC[C@@H]3C[C@H](C(=O)O)C[C@@H]32)CC1	0.050955414012738856	0.045454545454545456	0.11864406779661017	0.1206896551724138	0.0390625	0.11965811965811966
O=C1C(O)=Cc2c(F)cccc21	0.12121212121212122	0.14150943396226415	0.07476635514018691	0.0761904761904762	0.16	0.05555555555555555
COC(=O)[C@@]1(C)O[C@H]2[C@@H]3C[C@H](C)C4=CC(=O)C=C[C@]4(C)[C@@]3(F)[C@@H](O)C[C@@]21C	0.07471264367816093	0.10344827586206896	0.2222222222222222	0.216	0.08391608391608392	0.16793893129770993
Cc1cc(O)cc(C)c1Cl	0.06818181818181818	0.08571428571428572	0.06930693069306931	0.0707070707070707	0.09	0.0594059405940594
N[C@@H](Cc1ccc(O)c(O)c1)C(=O)O	0.1259259259259259	0.1574074074074074	0.09174311926605505	0.10377358490566038	0.1650485436893204	0.12380952380952381
O=C(O)C(=O)C[C@H](O)C(=O)[O-]	0.10077519379844961	0.11650485436893204	0.05825242718446602	0.07	0.1	0.1368421052631579
C[C@@H](O)[C@@H](C(=O)O)[C@H]1CC[C@H]2[C@H]3[C@H](CC[C@@H]3C[C@H](O)CC4=CC(=O)CC[C@]4(C)[C@H]3CC[C@@]21C)C(=O)C3	0.09183673469387756	0.11976047904191617	0.17532467532467533	0.19333333333333333	0.10303030303030303	0.16129032258064516
O=C(O)/C=C/c1ccccc1O	0.13846153846153847	0.16346153846153846	0.08490566037735849	0.08653846153846154	0.22105263157894736	0.09615384615384616
Oc1cccc(-c2ccccc2)c1	0.224	0.11504424778761062	0.05263157894736842	0.05357142857142857	0.21	0.043859649122807015
CCCCC/C=C\CCC(=O)O	0.08029197080291971	0.1	0.08490566037735849	0.08653846153846154	0.10476190476190476	0.12871287128712872
COc1ccc([C@@H](OCCN(C)C)c2ccccn2)cc1	0.15894039735099338	0.15625	0.08396946564885496	0.09375	0.20168067226890757	0.08461538461538462
CN1CCC[C@@H]1CCS[C@](C)(c1ccccc1)c1ccc(Cl)cc1	0.1870967741935484	0.1056338028169014	0.11851851851851852	0.1037037037037037	0.20634920634920634	0.07913669064748201
CCc1ccccc1/C=C/C(=O)N1CCC(Cc2ccccc2)CC1	0.2129032258064516	0.14184397163120568	0.11510791366906475	0.11678832116788321	0.2283464566929134	0.09219858156028368
CCOC(=O)CCN1CCc2ccccc21	0.15	0.11666666666666667	0.14285714285714285	0.14545454545454545	0.17272727272727273	0.12389380530973451
CCCCCCC[C@@H](C)CCCCCCCCCCCC(=O)O	0.09090909090909091	0.0851063829787234	0.072992700729927	0.09022556390977443	0.08823529411764706	0.13178294573643412
CCCCCn1nc(C(=O)N2CCCCC2)c2cc(F)ccc21	0.14556962025316456	0.14925373134328357	0.12121212121212122	0.12307692307692308	0.1732283464566929	0.10526315789473684
CN(C/C=C/c1ccc(Cl)cc1)C(=O)O	0.1223021582733813	0.205607476635514	0.09821428571428571	0.1	0.19230769230769232	0.0990990990990991
C=C[C@@]1(C)CC[C@@H]2[C@@H]3CCC4=CC(=O)CC[C@@H]4[C@H]3CC[C@@]21C	0.03508771929824561	0.04895104895104895	0.1076923076923077	0.109375	0.050724637681159424	0.07518796992481203
C=C[C@H](C#CC#CCCCC(O)CCC(=O)O)OC(C)=O	0.13157894736842105	0.12403100775193798	0.07751937984496124	0.0873015873015873	0.12	0.1896551724137931
C/C=C/C(=O)N(CC)c1ccccc1C	0.13043478260869565	0.16216216216216217	0.11818181818181818	0.12037037037037036	0.19230769230769232	0.10909090909090909
OC[C@@H]1O[C@@H](O)[C@@H](O[C@H]2O[C@H](CO)[C@@H](O)[C@H]2O)[C@H](O)[C@@H]1O	0.030120481927710843	0.03597122302158273	0.104	0.10569105691056911	0.03731343283582089	0.10483870967741936
CN(C)CCCOc1cccc2ccccc12	0.17142857142857143	0.14166666666666666	0.09166666666666666	0.09322033898305085	0.2222222222222222	0.08333333333333333
c1cc2sccc2s1	0.061068702290076333	0.07692307692307693	0.04950495049504951	0.050505050505050504	0.08080808080808081	0.039603960396039604
O=C(Cl)c1ccc(C(=O)O)cc1	0.13953488372093023	0.15384615384615385	0.09615384615384616	0.09803921568627451	0.15	0.1188118811881188
CN[C@H]1CC[C@@H](c2ccc(Cl)c(Cl)c2)c2ccccc21	0.14666666666666667	0.10687022900763359	0.07751937984496124	0.07874015748031496	0.17647058823529413	0.06153846153846154
N[C@@H](C/C=C/C[C@@H](O)C(=O)O)C(=O)O	0.11029411764705882	0.13761467889908258	0.06306306306306306	0.07407407407407407	0.13333333333333333	0.14705882352941177
C[C@]1(C(=O)O)CC[C@H]2[C@@H]3CCCC4=CC(=O)CC[C@]4(C)[C@H]3CC[C@@]21C	0.06358381502890173	0.08275862068965517	0.13533834586466165	0.13740458015267176	0.07042253521126761	0.1111111111111111
CNCCc1ccc(O)c(OC)c1	0.10218978102189781	0.11711711711711711	0.102803738317757	0.10476190476190476	0.12264150943396226	0.09345794392523364
CCC/C=C\CCC(C)(C)CC(=O)O	0.08571428571428572	0.11607142857142858	0.13333333333333333	0.10377358490566038	0.1111111111111111	0.14563106796116504
CC(C)=CC(=O)OCC[C@H]1C[C@@H](C)C=C2C=C[C@H](C)[C@H](CC[C@@H]3C[C@@H](O)CC(=O)O3)C21	0.09239130434782608	0.10828025477707007	0.6310679611650486	0.6435643564356436	0.09032258064516129	0.31496062992125984
Cn1ccnc1S	0.03875968992248062	0.049019607843137254	0.041237113402061855	0.042105263157894736	0.05154639175257732	0.041666666666666664
CCOC(=O)C1=C(C)NC(C)=C(C(=O)OCC)C1c1ccccc1/C=C/C(=O)OC(C)(C)C	0.14606741573033707	0.17218543046357615	0.1476510067114094	0.11920529801324503	0.1780821917808219	0.11842105263157894
COC(=O)CCCC(=O)Nc1ccc(C(=O)c2ccc(Cl)cc2)cc1Cl	0.1910828025477707	0.1510791366906475	0.1	0.10144927536231885	0.183206106870229	0.10869565217391304
Clc1ccc(OCCC(Cn2ccnc2)c2ccc(Cl)cc2Cl)cc1	0.16875	0.11888111888111888	0.06206896551724138	0.07042253521126761	0.17424242424242425	0.06993006993006994
CC(C)n1c(CC[C@@H](O)C[C@@H](O)CC(=O)[O-])c(-c2ccc(F)cc2)c(-c2ccccc2)c1C(=O)Nc1ccc(C(=O)O)cc1	0.58	0.2883435582822086	0.07936507936507936	0.0918918918918919	0.4236111111111111	0.20118343195266272
C[C@H](Cc1ccc(O)c(O)c1)NCCc1ccc(O)cc1	0.1917808219178082	0.16666666666666666	0.07633587786259542	0.09448818897637795	0.22413793103448276	0.10236220472440945
C[C@@]1(O)NC(=O)[C@H]2C=C(CS[C@@H]3CN[C@H](C)[C@@H](O)[C@H]23)C1	0.04938271604938271	0.05925925925925926	0.16101694915254236	0.16379310344827586	0.06153846153846154	0.13333333333333333
CC(C)C1=CC2=CCC(C)(C)CC[C@@H]2CC1C	0.06622516556291391	0.09836065573770492	0.15315315315315314	0.16666666666666666	0.075	0.12389380530973451
COc1ccc([C@H](CN)C(=O)N[C@H]2[C@@H](O)[C@H](n3cnc4c(N(C)C)ncnc43)O[C@@H]2CO)cc1	0.14754098360655737	0.18064516129032257	0.1346153846153846	0.1437908496732026	0.17105263157894737	0.13548387096774195
NC(=O)[C@H]1CN(c2ccc(O)cc2)CC1=O	0.11971830985915492	0.13793103448275862	0.125	0.12727272727272726	0.14414414414414414	0.09649122807017543
N#CC[C@](O)(CO)C[C@@H](O)CC(=O)O	0.13533834586466165	0.14814814814814814	0.07272727272727272	0.07407407407407407	0.1553398058252427	0.19387755102040816
OC[C@@H]1O[C@](CO)(OC(=O)CO)[C@H](O)[C@@H]1O	0.060810810810810814	0.06557377049180328	0.11711711711711711	0.11926605504587157	0.06837606837606838	0.1388888888888889
Sc1ncnc2nc[nH]c12	0.03597122302158273	0.06363636363636363	0.037383177570093455	0.0380952380952381	0.04672897196261682	0.028037383177570093
CCN[C@H](C)Cc1cccc(C(F)(F)F)c1	0.12056737588652482	0.12931034482758622	0.09649122807017543	0.10810810810810811	0.14545454545454545	0.09734513274336283
N#CC(C#N)=Cc1ccc(O)c(O)c1	0.07746478873239436	0.10526315789473684	0.061946902654867256	0.06306306306306306	0.11009174311926606	0.0625
C[C@@H](CCC(=O)c1ccc(F)cc1)NC(=O)C(O)C(F)(F)C	0.2357142857142857	0.24786324786324787	0.12903225806451613	0.13114754098360656	0.24778761061946902	0.16806722689075632
C=C[C@]1(C)C[C@@H](OC(=O)c2ccc(F)cc2)[C@H](OC(C)=O)[C@@H](C)[C@@H]1OC(=O)C[C@@H](O)CC(=O)O	0.21176470588235294	0.2605633802816901	0.1610738255033557	0.17123287671232876	0.24285714285714285	0.2463768115942029
C=C(C)[C@H]1CC[C@H]2[C@@H]3CCC4=CC(=O)CC[C@]4(C)[C@H]3CC[C@]12C	0.040697674418604654	0.05555555555555555	0.12307692307692308	0.125	0.05	0.09022556390977443
C#CCOc1ccc(OCCC(=O)OCCN(C)C)cc1	0.12258064516129032	0.1484375	0.11023622047244094	0.112	0.136	0.12
O=P(O)(O)CNC(=O)NCCCl	0.07352941176470588	0.07207207207207207	0.0761904761904762	0.07766990291262135	0.06542056074766354	0.08737864077669903
CCCCC/C=C/C(=O)N1CCCN(CCCCOc2ccc(C(N)=O)cc2)CC1	0.12921348314606743	0.12258064516129032	0.12	0.12162162162162163	0.12666666666666668	0.12837837837837837
COc1cc(CNC(=O)CCCC/C=C/C(C)C)ccc1O	0.14285714285714285	0.18253968253968253	0.12598425196850394	0.14634146341463414	0.18032786885245902	0.15447154471544716
COc1cc(CCCOc2ccccc2)cc(OC)c1OC	0.16339869281045752	0.11851851851851852	0.09022556390977443	0.0916030534351145	0.1774193548387097	0.08270676691729323
c1ccc(O[C@@H]2CCNCC2)N(CCN2CCCC2)cc1	0.05952380952380952	0.04861111111111111	0.08208955223880597	0.08333333333333333	0.06569343065693431	0.06666666666666667
COc1cccc([C@@H]2SC(=O)N3CCCCC3c3ccc(Cl)cc32)c1	0.12650602409638553	0.1111111111111111	0.1	0.10144927536231885	0.15671641791044777	0.06993006993006994
O=C1C=CC[C@@H]2[C@H]3CCC4=CC(=O)C=C[C@]4(O)[C@@]3(F)[C@@H](O)C[C@@]2(O)C1	0.08235294117647059	0.09027777777777778	0.12686567164179105	0.12878787878787878	0.09352517985611511	0.1111111111111111
COc1cc(O[C@H]2O[C@H](COC(=O)CC(=O)O)[C@H](O)[C@H]2O)ccc1O	0.13664596273291926	0.14705882352941177	0.15384615384615385	0.15625	0.14393939393939395	0.20161290322580644
CC(C)C1=CC[C@@]2(C)C3=CC(C[C@@H]4C[C@@H](O)CC(=O)CC[C@]4(C)[C@H]3C(=O)O)[C@H]21	0.10404624277456648	0.1388888888888889	0.2248062015503876	0.248	0.11188811188811189	0.18045112781954886
OC[C@@H]1O[C@H](n2cnc3c(=O)[nH]cnc32)[C@H](O)[C@@H]1O	0.07006369426751592	0.09302325581395349	0.11570247933884298	0.11764705882352941	0.088	0.10743801652892562
COc1cc(-c2cc(-c3ccccc3)nc(C(C)C)c2/C=C/[C@@H]2C[C@@H](O)CC(=O)O2)cc(CC)c1OC	0.2032967032967033	0.20754716981132076	0.19230769230769232	0.20261437908496732	0.2064516129032258	0.1144578313253012
C=C1CC[C@@H](OC(=O)C(C)CO)C[C@@H](OC(=O)C(C)C)[C@@H]1O	0.10191082802547771	0.11450381679389313	0.17647058823529413	0.24324324324324326	0.1015625	0.2636363636363636
C[C@]12CC[C@@H]3c4ccc(OC(=O)c5ccccc5)cc4CC[C@H]3[C@@H]1CC[C@@H]2O	0.15976331360946747	0.1118421052631579	0.13194444444444445	0.13380281690140844	0.17985611510791366	0.1095890410958904
O=P(O)(O)OC[C@H](O)CO	0.06870229007633588	0.08653846153846154	0.049019607843137254	0.06060606060606061	0.09090909090909091	0.11578947368421053
N[C@@H](CSc1cccc(F)c1)C(=O)N1CCC[C@H]1C(=O)O	0.15333333333333332	0.14960629921259844	0.12	0.13114754098360656	0.1652892561983471	0.13008130081300814
COc1cc(-c2cc(-c3ccccc3)c(-c3ccc(F)cc3)nc2C(C)C)cc(CCC)c1O	0.33544303797468356	0.2777777777777778	0.08536585365853659	0.1	0.2971014492753623	0.08588957055214724
C=C(C(=O)O)C(C)(CC)C(=O)O	0.09090909090909091	0.09345794392523364	0.12121212121212122	0.09	0.08737864077669903	0.13402061855670103
N[C@@H](CSS)C(=O)NCC(=O)N[C@H](Cc1ccccc1)C(=O)O	0.18666666666666668	0.13533834586466165	0.09022556390977443	0.1	0.168	0.13385826771653545
Cc1cc(C)c(NC(=O)c2ccc(Cl)cc2)c(-c2ccc(F)cc2)c1C(=O)O	0.352112676056338	0.23134328358208955	0.08163265306122448	0.08275862068965517	0.3114754098360656	0.09722222222222222
Cc1cc(C(C)(C)C)c(O)c(C)c1CC1=NCCN1	0.07096774193548387	0.112	0.1271186440677966	0.09166666666666666	0.08943089430894309	0.06451612903225806
CS(=O)(=O)CCCCCCCCOS(C)(=O)=O	0.05263157894736842	0.09016393442622951	0.06722689075630252	0.06837606837606838	0.04065040650406504	0.08620689655172414
Cc1ccc(Cc2nc(N)nc(N)c2)cc1	0.1111111111111111	0.16666666666666666	0.058333333333333334	0.059322033898305086	0.14285714285714285	0.05
O=C(NC1CCCCC1)c1ccccc1O	0.1258741258741259	0.09836065573770492	0.11304347826086956	0.11504424778761062	0.1415929203539823	0.08547008547008547
CC[C@@H]1CCN[C@H](C(=O)C[C@@H](O)C[C@@H](O)CC(=O)O)[C@H]1Cc1ccccc1O	0.2631578947368421	0.2222222222222222	0.15217391304347827	0.16296296296296298	0.25984251968503935	0.3389830508474576
O=C(O)CCC/C=C/C(=O)O	0.09923664122137404	0.11428571428571428	0.07766990291262135	0.07920792079207921	0.10891089108910891	0.13402061855670103
O=C(N/N=C/c1ccc([N+](=O)[O-])o1)c1cc([N+](=O)[O-])cc([N+](=O)[O-])c1O	0.1144578313253012	0.1366906474820144	0.07801418439716312	0.07913669064748201	0.125	0.06338028169014084
C=C[C@@H](O)C#CCCCCCC(=O)O	0.09285714285714286	0.10526315789473684	0.061946902654867256	0.07272727272727272	0.11009174311926606	0.13333333333333333
C[C@H]1CC(=O)C2=C[C@H](C)[C@H]12	0.04411764705882353	0.05504587155963303	0.18478260869565216	0.18888888888888888	0.057692307692307696	0.1368421052631579
CC(=O)OC[C@]1(O)C[C@@H]2[C@H]3CCC4=CC(=O)CC[C@]4(C)[C@H]3CC[C@@]21C	0.06358381502890173	0.08275862068965517	0.15267175572519084	0.15503875968992248	0.07042253521126761	0.11940298507462686
COc1cc([C@@H]2c3cc4c(cc3[C@H](O[C@@H]3O[C@@H]5CO[C@@H](C)O[C@H]5[C@H](O)[C@H]3O)[C@H]3COC(=O)[C@H]23)OCO4)cc(OC)c1O	0.08333333333333333	0.08947368421052632	0.14857142857142858	0.15028901734104047	0.08602150537634409	0.11731843575418995
COc1cc(O)c(C(=O)CCCCN2CCCC2)c(OC)c1	0.12025316455696203	0.10294117647058823	0.13385826771653545	0.136	0.11538461538461539	0.1171875
CC[C@H](C)[C@H](NC)C(=O)N[C@@H](C(=O)N[C@@H](CC(=O)O)C(=O)O)C(=O)N[C@@H](CC(=O)O)C(=O)O	0.12994350282485875	0.13815789473684212	0.07741935483870968	0.1	0.12	0.18571428571428572
CSCCCCSC#N	0.037037037037037035	0.02727272727272727	0.038834951456310676	0.039603960396039604	0.02857142857142857	0.04950495049504951
CC[C@@](C)(N)C(=O)O[C@H]1C[C@@H](O)C=C2C=C[C@H](C)[C@H](CC[C@@H]3C[C@@H](O)CC(=O)O3)C21	0.08839779005524862	0.1038961038961039	0.7446808510638298	0.6701030927835051	0.09271523178807947	0.41739130434782606
Cc1cccc(O)c1NC(=O)C(C)N	0.14285714285714285	0.14678899082568808	0.10185185185185185	0.125	0.1650485436893204	0.11320754716981132
COc1cccc(/C=C/C(=O)O)c1O	0.11678832116788321	0.16666666666666666	0.10091743119266056	0.102803738317757	0.18627450980392157	0.11214953271028037
O=C(/C=C\c1cccc(O)c1)OCCc1ccccc1	0.2013888888888889	0.15873015873015872	0.09375	0.09523809523809523	0.24778761061946902	0.0859375
NS(=O)(=O)OCCCCOOP(=O)(O)O	0.0547945205479452	0.08547008547008547	0.06140350877192982	0.0625	0.042735042735042736	0.08108108108108109
Cn1ncnc1[C@@H]1C[C@H](O)C[C@@H]1O	0.041379310344827586	0.05982905982905983	0.12380952380952381	0.1262135922330097	0.05309734513274336	0.10377358490566038
CC1(C)[C@H]2CC[C@]1(C)C(=O)C2	0.02857142857142857	0.044642857142857144	0.11	0.11224489795918367	0.037037037037037035	0.06796116504854369
O=C1O[C@H]2CC(COC(=O)C(c3ccccc3)C2=O)C(=O)N1CCC(=O)O	0.18012422360248448	0.14788732394366197	0.15441176470588236	0.15671641791044777	0.18796992481203006	0.13043478260869565
C[C@@H]1C[C@@](N)(C(=O)O[C@H]2C[C@@H](C)C[C@H](N)[C@H]2O)[C@H](C)[C@H](CC[C@@H]2CC[C@@H](O)CC(=O)O2)C[C@H](O)[C@@]1(C)O	0.0594059405940594	0.08092485549132948	0.3115942028985507	0.3161764705882353	0.06432748538011696	0.17647058823529413
CCN(CC)CCN1CCCCC1	0.05555555555555555	0.041666666666666664	0.08181818181818182	0.08333333333333333	0.043478260869565216	0.07272727272727272
COc1cc(O)c2c(c1)C(=O)c1cc(C3=CCC(C)=C3CC[C@@]3(C)[C@@H](O)CC(=O)O3)c(N)c(CC(=O)O)c12	0.140625	0.1497005988023952	0.15527950310559005	0.15723270440251572	0.1402439024390244	0.1419753086419753
CCCCC[C@H](O)/C=C/C(=C\CCCCCCC)OC(=O)OCC[N+](C)(CC)C	0.07734806629834254	0.10526315789473684	0.0945945945945946	0.0958904109589041	0.09395973154362416	0.1258741258741259
O=C(O)[C@H](O)CC[C@@H](O)/C=C/n1c(C(F)(F)F)nc(-c2ccc(F)cc2)c1-c1ccc(F)cc1	0.31645569620253167	0.32116788321167883	0.0736196319018405	0.07453416149068323	0.3643410852713178	0.11538461538461539
CS(=O)(=O)CCCCCNC(=O)Nc1ccccc1	0.20863309352517986	0.1557377049180328	0.0975609756097561	0.09917355371900827	0.15254237288135594	0.11666666666666667
CC(C)C(=O)C(c1ccccc1)c1ccccc1	0.2868217054263566	0.15833333333333333	0.08130081300813008	0.10084033613445378	0.2523364485981308	0.1
COc1c(O[C@@H]2O[C@H](C)[C@@H](O[C@H]3C[C@@](C)(OC)[C@H](OC(=O)[C@@H](O)C(=O)O)[C@H](C)O3)[C@H](CO)[C@@H]2O)ccc2ccccc12	0.16751269035532995	0.1534090909090909	0.18674698795180722	0.19631901840490798	0.1927710843373494	0.20245398773006135
Oc1ccc(CC[C@@H](O)CCc2ccccc2)cc1	0.25	0.144	0.0703125	0.08	0.2545454545454545	0.11475409836065574
ClCC(Cl)Cl	0.016129032258064516	0.020618556701030927	0.010869565217391304	0.02247191011235955	0.021739130434782608	0.022222222222222223
COc1cc([C@H]2Oc3ccc(OC)cc3O[C@@H]2COC(=O)C(C)(C)C)cc(-c2ccc(O)cc2)c1OC	0.1783783783783784	0.15757575757575756	0.14906832298136646	0.11585365853658537	0.19230769230769232	0.08875739644970414
Cc1coc(C)n1	0.03875968992248062	0.07	0.06315789473684211	0.06451612903225806	0.05154639175257732	0.041666666666666664
CC[C@@H](C)C(N)=O	0.06451612903225806	0.08247422680412371	0.07608695652173914	0.1411764705882353	0.08695652173913043	0.13953488372093023
Cn1c(=O)c2c(ncn2CC2OCCO2)n(C)c1=O	0.07006369426751592	0.08461538461538462	0.10655737704918032	0.10833333333333334	0.07936507936507936	0.072
COc1cc(-c2cc(-c3ccccc3)nc(C(C)C)c2/C=C/[C@@H]2C[C@@H](O)CC(=O)O2)cc(CCC)c1	0.21910112359550563	0.21794871794871795	0.19480519480519481	0.21333333333333335	0.21710526315789475	0.12269938650306748
C=C(C)CCc1ccccc1	0.140625	0.10185185185185185	0.0761904761904762	0.07766990291262135	0.16326530612244897	0.07692307692307693
C=CC(=C)CC[C@@]1(C(=O)O)CC[C@H]2C(C)(C)CCC[C@]21C	0.062111801242236024	0.08270676691729323	0.104	0.10569105691056911	0.07751937984496124	0.10483870967741936
C=C(C)[C@@H]1CCC(=O)C(CCC(=O)O)=C1O	0.1056338028169014	0.1206896551724138	0.12727272727272726	0.12962962962962962	0.11607142857142858	0.1388888888888889
CC(=O)/C=C1CC(=O)OC(C)(C)CC(C)(C)CC1	0.05194805194805195	0.08870967741935484	0.15178571428571427	0.14414414414414414	0.06557377049180328	0.07563025210084033
NC(=O)Cc1ccccc1	0.144	0.10476190476190476	0.0784313725490196	0.08	0.16842105263157894	0.07920792079207921
CC(=O)O[C@H](C(=O)O)CC(=O)[O-]	0.09022556390977443	0.102803738317757	0.07692307692307693	0.0891089108910891	0.08653846153846154	0.1326530612244898
O=C(CCCN1CC=C(n2c(=O)[nH]c3ccccc32)CC1)c1ccc(F)cc1	0.2564102564102564	0.18181818181818182	0.10884353741496598	0.1103448275862069	0.30158730158730157	0.08
CC(C)CCC/C(C)=C/C(=O)O	0.11450381679389313	0.13333333333333333	0.0970873786407767	0.12121212121212122	0.12871287128712872	0.15463917525773196
CC(C)COC(=O)C(c1ccc(C)cc1)c1ccccc1	0.24285714285714285	0.176	0.1015625	0.13008130081300814	0.27927927927927926	0.12903225806451613
COC(=O)c1c(-c2ccccc2)c(-c2ccc(F)cc2)c(CC[C@@H](O)C[C@@H](O)CC(=O)[O-])n1C(C)C	0.5070422535211268	0.31690140845070425	0.10365853658536585	0.11875	0.4796747967479675	0.2328767123287671
CCCCCC(=O)/C=C\c1ccc(OC)cc1	0.13194444444444445	0.1724137931034483	0.13043478260869565	0.13274336283185842	0.18018018018018017	0.13157894736842105
CC(C)(C)c1cccc(C(=O)c2ccc(Cl)cc2)c1OC	0.16216216216216217	0.16	0.13008130081300814	0.10483870967741936	0.20689655172413793	0.08661417322834646
O=C(O)C1=CN(CCCN2CCCC[C@H]2COc2ccccc2)CC1=O	0.18012422360248448	0.11643835616438356	0.13768115942028986	0.13970588235294118	0.17037037037037037	0.1223021582733813
CCCCC[C@@H](O)CC(=O)N(CC(C)C)C(=O)N1CCC[C@H]1C(=O)N[C@@H](CCCCN)C(=O)N[C@@H](Cc1ccccc1)C(=O)N[C@@H](CCC(=O)O)C(=O)	0.18636363636363637	0.15270935960591134	0.09615384615384616	0.10784313725490197	0.1683673469387755	0.17010309278350516
COc1ccc(OC2C[C@@H](O)C[C@H](/C=C/c3c(-c4ccc(F)cc4)nc(N(C)S(C)(=O)=O)nc3C(C)C)O2)c(OC)c1	0.203125	0.44680851063829785	0.13793103448275862	0.14619883040935672	0.2360248447204969	0.10674157303370786
CCCCCC(=O)C1=C(C)NC(C)=C(C(=O)OC(C)C)C1c1cccc([N+](=O)[O-])c1	0.16666666666666666	0.18181818181818182	0.13986013986013987	0.15	0.16312056737588654	0.15714285714285714
CCCCC/C=C\CCCCCCCCC(=O)O	0.07096774193548387	0.0859375	0.07258064516129033	0.07377049180327869	0.08943089430894309	0.1092436974789916
COc1cc(OC)c(C(=O)CCCN2CCCC2)c(OC)c1	0.10625	0.10294117647058823	0.13385826771653545	0.136	0.10687022900763359	0.10852713178294573
C/C(=C\CO)C(=O)O[C@H]1CCCCN1CCOC(=O)c1ccc(F)cc1	0.18238993710691823	0.18382352941176472	0.14814814814814814	0.15037593984962405	0.19083969465648856	0.14074074074074075
C=CC1=C(C)[C@H]2CC[C@@]3(C)C(=O)C[C@@H](O)C[C@@H]3C(=O)[C@H]1[C@@]2(C)CC[C@@H](O)CC(=O)O	0.14705882352941177	0.18309859154929578	0.19117647058823528	0.20300751879699247	0.16428571428571428	0.22900763358778625
O=C1CC2(CCCC2)CC(=O)N1CCCCN1CCN(c2ncccn2)CC1	0.08241758241758242	0.0759493670886076	0.09333333333333334	0.0945945945945946	0.07142857142857142	0.07236842105263158
CCCCCCNC(=N)N1CCOc2ccccc2OC1=O	0.14102564102564102	0.10218978102189781	0.12403100775193798	0.12598425196850394	0.14960629921259844	0.1076923076923077
NC(=O)c1cc2ccccc2o1	0.12878787878787878	0.10909090909090909	0.08411214953271028	0.08571428571428572	0.17	0.06481481481481481
CCN(CC)c1ccc(OCC(=O)NC(C)=O)cc1	0.15172413793103448	0.16666666666666666	0.1452991452991453	0.14782608695652175	0.1440677966101695	0.1565217391304348
CC(=O)[C@H]1CC=C2[C@H]3CCC4=CC(=O)CCC[C@]4(C)[C@H]3CC[C@@]21C	0.06432748538011696	0.08391608391608392	0.13740458015267176	0.13953488372093023	0.07142857142857142	0.1044776119402985
CC1=C2[C@@H](O)[C@]3(C)CC[C@H]4[C@@H](O)CC[C@@H]4[C@@H]3C(=O)CC[C@@]2(C)[C@H]1C	0.046511627906976744	0.06993006993006994	0.15748031496062992	0.16	0.05714285714285714	0.11450381679389313
NCc1cccc(NS(=O)(=O)c2ccc(N)cc2)c1	0.17482517482517482	0.14634146341463414	0.06299212598425197	0.064	0.1826086956521739	0.05511811023622047
CC(C)[C@@H]1CC[C@@H](C(=O)N[C@H](Cc2ccccc2)C(=O)O)CC1	0.20134228187919462	0.15151515151515152	0.13178294573643412	0.152	0.1951219512195122	0.1693548387096774
O=C1c2cccc(OCCCC(=O)OCCN(CCCl)CCCl)c2cc1	0.11834319526627218	0.11724137931034483	0.10638297872340426	0.1079136690647482	0.12142857142857143	0.10714285714285714
CO[C@@H]1O[C@H](COC(C)=O)C[C@H](OC(=O)CC(C)C)[C@@](CCCN(C)C)[C@H]1O	0.10465116279069768	0.12413793103448276	0.1893939393939394	0.20155038759689922	0.0896551724137931	0.21875
Nc1ccc(S(=O)(=O)Nc2nccs2)cc1	0.1111111111111111	0.14655172413793102	0.058333333333333334	0.059322033898305086	0.12280701754385964	0.05
C/C=C(/C)C(=O)O[C@@H]1C2C(=O)N(C)C2=CC[C@@H](C)[C@H]2CC[C@@H]21	0.06707317073170732	0.08823529411764706	0.19327731092436976	0.19658119658119658	0.07518796992481203	0.1557377049180328
C=C1[C@@H]2C[C@H](O)[C@]3(CCc4ccoc4C[C@H](C)[C@@]3(C)CC2)[C@H]1OC(=O)C=O	0.07344632768361582	0.09395973154362416	0.1893939393939394	0.19230769230769232	0.0896551724137931	0.14705882352941177
CCCC[C@H](C)C[C@H](O)CCC(=O)O	0.16030534351145037	0.1574074074074074	0.09174311926605505	0.11428571428571428	0.1650485436893204	0.24210526315789474
CCCS[C@@H](CC)SSCc1ccccc1	0.15	0.09836065573770492	0.0847457627118644	0.10526315789473684	0.15178571428571427	0.11403508771929824
COC1=CC(=O)C[C@@H](C)[C@]12Oc1c(Cl)c(OC)cc(OC)c1C2=O	0.09090909090909091	0.10071942446043165	0.13076923076923078	0.1328125	0.08823529411764706	0.08955223880597014
CC(C)c1nn(-c2ccccc2)c(-c2ccc(F)cc2)c1CCC(O)C[C@@H](O)CC(=O)[O-]	0.4782608695652174	0.36153846153846153	0.08917197452229299	0.10457516339869281	0.4576271186440678	0.20567375886524822
C=C1[C@H](OC(=O)C[C@H](O)c2ccc(OC)cc2)C=C(Cl)C(=O)N(C)c2ccccc21	0.2375	0.17123287671232876	0.12244897959183673	0.13194444444444445	0.26717557251908397	0.1310344827586207
O=[N+]([O-])c1cc([As](=O)(O)O)ccc1O	0.09420289855072464	0.11711711711711711	0.07272727272727272	0.07407407407407407	0.11214953271028037	0.08333333333333333
COC(=O)C[C@]1(O)C[C@H]2[C@@H]3CCC4=CC(=O)CC[C@]4(C)[C@H]3CC[C@@]21C	0.06358381502890173	0.08275862068965517	0.15267175572519084	0.15503875968992248	0.07042253521126761	0.11940298507462686
CC1(C)[C@@H](O)CC2=CCC[C@]21C	0.035211267605633804	0.05263157894736842	0.11764705882352941	0.12	0.045454545454545456	0.08653846153846154
C[C@]1(O)C=C[C@](C)(CCC[C@H]2[C@@H](O)CC[C@@H]2C)CC1	0.056962025316455694	0.06870229007633588	0.16521739130434782	0.168141592920354	0.06299212598425197	0.1565217391304348
C=CC(=C)CC[C@@]1(C(=O)O)CC[C@H]2CC[C@@H]1C2	0.05194805194805195	0.06299212598425197	0.10256410256410256	0.10434782608695652	0.06557377049180328	0.10344827586206896
C=CC[S@](=O)C[C@H](NC(=O)Cc1ccccc1)C(=O)O	0.1888111888111888	0.144	0.096	0.10655737704918032	0.1794871794871795	0.13333333333333333
CNC[C@@H](C)Cc1cccc(C(F)(F)F)c1	0.12056737588652482	0.12931034482758622	0.08695652173913043	0.09821428571428571	0.14545454545454545	0.08771929824561403
CC(=O)OCc1ccccc1C(=O)O	0.16793893129770993	0.14545454545454545	0.12149532710280374	0.12380952380952381	0.18627450980392157	0.14423076923076922
CC(C)(C)OC(=O)OCCOC(=O)C(C)(C)C	0.06756756756756757	0.08264462809917356	0.14678899082568808	0.09821428571428571	0.058823529411764705	0.10714285714285714
C=C(C)[C@H]1[C@@H]2CCC3=CC4=CC(=O)CC[C@@H]4[C@]3(C)CC[C@@H]12	0.05454545454545454	0.06521739130434782	0.13709677419354838	0.13934426229508196	0.06766917293233082	0.10236220472440945
C(=C1\CCCC[C@@H]1C2=CCN1CCC(c3nsc4ccc(F)cc34)C2)CC1	0.1016949152542373	0.11258278145695365	0.0728476821192053	0.0738255033557047	0.13194444444444445	0.045454545454545456
Cc1ccc(-c2cc(C(F)(F)F)nn2-c2ccc(S(N)(=O)=O)cc2)cc1	0.2	0.1865671641791045	0.0625	0.055944055944055944	0.2125984251968504	0.04827586206896552
O=[N+]([O-])c1ccc([As](F)F)cc1	0.08888888888888889	0.1111111111111111	0.05555555555555555	0.05660377358490566	0.11650485436893204	0.046296296296296294
O=C1C[C@H](O[C@H]2O[C@H](CO)[C@@H](O)[C@H](O[C@H]3O[C@H](C(=O)O)[C@@H](OC(=O)[C@H](O)[C@H](O)[C@H]3O)[C@H]2O)[C@H](O)[C@@H](O)[C@@H]1O)c1ccc(O)cc1	0.09767441860465116	0.11764705882352941	0.1340782122905028	0.13559322033898305	0.10869565217391304	0.11602209944751381
CC[C@@]1(OC(=O)C[C@@H](O)C[C@H](OC(=O)c2ccc(F)cc2)c2ccccc2)C(=O)O1	0.3288590604026846	0.24817518248175183	0.12244897959183673	0.13194444444444445	0.3387096774193548	0.17142857142857143
CC(C)(O[C@H]1O[C@@H](C(=O)c2ccc(F)cc2)C(C)(c2ccc(F)cc2)C(=O)O)[C@H](O)[C@@H]1O	0.24074074074074073	0.20833333333333334	0.14285714285714285	0.136986301369863	0.2518518518518518	0.1597222222222222
C=C[C@@]1(C)CC[C@@H]2[C@@H]3CCC4=CC(=O)CC[C@]4(C)[C@H]3CC[C@@]21C	0.03468208092485549	0.05555555555555555	0.10606060606060606	0.1076923076923077	0.05	0.07407407407407407
C/C(=C\CNc1ccc(OCC(=O)O)cc1)CCc1cccc(OC)c1	0.21935483870967742	0.16546762589928057	0.10638297872340426	0.1079136690647482	0.23622047244094488	0.13138686131386862
O=C1Nc2ccc(Cl)cc2C(c2ccccc2Cl)=NC1O	0.16	0.13076923076923078	0.07633587786259542	0.07751937984496124	0.19327731092436976	0.06060606060606061
Cc1cccc(Oc2ccccc2C(=O)O)c1C	0.20437956204379562	0.1694915254237288	0.1	0.1016949152542373	0.25471698113207547	0.10084033613445378
CC(=O)OC[C@@]1(O)CC[C@H]2[C@@H]3CCC4=CC(=O)CC[C@]4(C)[C@H]3CC[C@@]21C	0.0625	0.08108108108108109	0.14925373134328357	0.15151515151515152	0.06896551724137931	0.11678832116788321
COc1ccc(Br)cc1C(=O)NC1CCN(Cc2ccc(F)cc2)CC1	0.20382165605095542	0.17391304347826086	0.10638297872340426	0.1079136690647482	0.23622047244094488	0.08391608391608392
CCN(CC)CCCC(C)Nc1c2ccc(Cl)cc2nc2ccc(OC)cc12	0.16167664670658682	0.176056338028169	0.09523809523809523	0.11188811188811189	0.16546762589928057	0.11888111888111888
C[C@]12CC[C@H](O)C[C@@H]1CC[C@@H]1[C@@H]2CC[C@]2(C)C(=O)CC[C@@H]12	0.029585798816568046	0.035211267605633804	0.13709677419354838	0.13934426229508196	0.0364963503649635	0.10236220472440945
C[C@H]1CC[C@@]2(C(=O)O)CC[C@@]3(C)C(=O)C4=CC(=O)C=C[C@]4(C)[C@H]3CC[C@@]21C	0.08045977011494253	0.11805555555555555	0.16541353383458646	0.16793893129770993	0.09090909090909091	0.1323529411764706
Cc1ccc(-n2cc(C(C)(C)C)n(-c3ccc(F)cc3)c(C)c2)cc1	0.2185430463576159	0.18045112781954886	0.09420289855072464	0.06428571428571428	0.23577235772357724	0.04895104895104895
Oc1ccc([C@@H]2Oc3ccccc3[C@@H](O)C2)cc1	0.16783216783216784	0.1111111111111111	0.10743801652892562	0.1092436974789916	0.21621621621621623	0.09016393442622951
COC(=O)CC(=O)Nc1ccccc1C	0.17293233082706766	0.13157894736842105	0.11818181818181818	0.12037037037037036	0.16981132075471697	0.12962962962962962
CCCCOCc1ccc(OCC(=O)OCCN(C)C)cc1	0.12025316455696203	0.15384615384615385	0.125	0.12698412698412698	0.1328125	0.1349206349206349
Nc1nc(N)c2nc(CNc3ccc(C(=O)N[C@@H](CCC(=O)O)C(=O)O)cc3)cnc2n1	0.2	0.20408163265306123	0.08227848101265822	0.09032258064516129	0.17006802721088435	0.12582781456953643
O=C(NCN1CCOCC1)c1cccc(Cl)c1	0.10810810810810811	0.096	0.11016949152542373	0.11206896551724138	0.11864406779661017	0.0743801652892562
COc1cc(O)cc(C(=O)CCCN2CCCC2)c1OC	0.10828025477707007	0.10526315789473684	0.13709677419354838	0.13934426229508196	0.11811023622047244	0.1111111111111111
CC(C)CCC[C@@H](C)[C@H]1CC[C@@]2(C(C)O)C3=CCC4C(C)(C)[C@@H](O)CC[C@]4(C)C3CC[C@]12C	0.0851063829787234	0.09937888198757763	0.125	0.1342281879194631	0.08860759493670886	0.14864864864864866
CCCc1c(Cl)c2c(cc1Cl)C(=O)OC21CCCC1	0.07006369426751592	0.08461538461538462	0.10655737704918032	0.10833333333333334	0.088	0.06349206349206349
CCC[C@H](CC(=O)O)C(=O)NCCCO	0.14814814814814814	0.12280701754385964	0.08928571428571429	0.10091743119266056	0.11818181818181818	0.21
C[C@H]1OCCC1=O	0.022900763358778626	0.028846153846153848	0.09782608695652174	0.1	0.030303030303030304	0.06382978723404255
COc1cc(CCNC(=O)c2c(-c3ccc(F)cc3)c(-c3ccc(F)cc3)c(CC[C@@H](O)C[C@@H](O)CC(=O)[O-])n2C(C)C)c1	0.42168674698795183	0.27439024390243905	0.0913978494623656	0.1043956043956044	0.3691275167785235	0.20958083832335328
C=C(C)[C@@H]1CCC(=O)C(CCCN1C(c1ccccc1)c1ccccc1)CCc1ccccc1	0.25146198830409355	0.10650887573964497	0.10365853658536585	0.11180124223602485	0.1895424836601307	0.08433734939759036
C[C@@H]1CCCC(=O)O1	0.022388059701492536	0.028037383177570093	0.13043478260869565	0.13333333333333333	0.029411764705882353	0.061855670103092786
COc1cc(-c2nc3ccccc3[nH]2)cc(OC)c1OC	0.1437908496732026	0.13846153846153847	0.06766917293233082	0.06870229007633588	0.1721311475409836	0.06015037593984962
CC[C@H](C)[C@H](N)C(=O)N[C@H](C(=O)N[C@@H](C)C(=O)N[C@@H](CCC(=O)O)C(=O)O)C(C)C	0.12941176470588237	0.13793103448275862	0.09655172413793103	0.11347517730496454	0.1111111111111111	0.17037037037037037
CSCC[C@H](NC(=O)[C@@H](Cc1ccccc1)NC(=O)[C@@H](N)Cc1ccccc1)C(=O)N[C@@H](C)C(=O)N[C@@H](CC(=O)O)C(=O)O	0.2826086956521739	0.16111111111111112	0.0797872340425532	0.09239130434782608	0.20710059171597633	0.16091954022988506
OC[C@@H]1O[C@@H](O[C@@H]2[C@H](O)[C@@H](O[C@H]3O[C@H](CO)[C@@H](O)[C@H](N3CO)CC3)[C@@H]3O)[C@@H](CO)[C@H](N2CCO)[C@H](O)[C@@H]1O	0.052884615384615384	0.03783783783783784	0.09411764705882353	0.10179640718562874	0.0446927374301676	0.1144578313253012
CCCCC/C=C/C(=O)N1CCCN(Cc2ccc(N(C)C)cc2)CC1	0.11834319526627218	0.15714285714285714	0.13043478260869565	0.1323529411764706	0.145985401459854	0.12318840579710146
O=C(O)CCC/C=C/C(=O)N1CCCN(c2ccccc2)CC1	0.17532467532467533	0.1323529411764706	0.11278195488721804	0.11450381679389313	0.18253968253968253	0.13076923076923078
CC(C)Cc1ccc([C@@H](C)C(=O)O)cc1	0.16541353383458646	0.21904761904761905	0.11926605504587157	0.14285714285714285	0.21782178217821782	0.1523809523809524
COc1cc(C[C@H](CNC(=O)Cc2ccccc2)c2ccccc2)ccc1-c1cccc(O)c1	0.32919254658385094	0.1402439024390244	0.08383233532934131	0.09146341463414634	0.2214765100671141	0.08433734939759036
CC(C)N(CCOCCO)COC(=O)CC(=O)Nc1ccccc1	0.2465753424657534	0.14814814814814814	0.11194029850746269	0.13076923076923078	0.18110236220472442	0.16535433070866143
CCCCC	0.04065040650406504	0.041237113402061855	0.06741573033707865	0.06896551724137931	0.043478260869565216	0.06818181818181818
N/C(C[C@H](O)CO)c1ccccc1	0.1796875	0.14814814814814814	0.06306306306306306	0.07407407407407407	0.21428571428571427	0.125
O=C(O)CCC/C=C/C(=O)N1CCCN(c2cccc(F)c2)CC1	0.15822784810126583	0.16417910447761194	0.11940298507462686	0.12121212121212122	0.1796875	0.12878787878787878
N#Cc1ncc(N)c(Cc2ccc(Cl)cc2)c1Nc1ccccc1	0.22666666666666666	0.11347517730496454	0.041379310344827586	0.04195804195804196	0.1968503937007874	0.034482758620689655
CC(C)=C[C@H]1C[C@H](C)[C@]2(CC[C@]3(C)C[C@@H]4C(C)=CC(=O)[C@H]4/C(C=O)=C\C[C@H]32)O1	0.054945054945054944	0.09271523178807947	0.17777777777777778	0.17164179104477612	0.0738255033557047	0.12056737588652482
CC(/C=C/C=C(\c1ccccc1)c1ccccc1)c1ccccc1	0.2653061224489796	0.1276595744680851	0.04794520547945205	0.06338028169014084	0.2222222222222222	0.05555555555555555
COc1c(O)cc2c(=O)c(-c3ccc(F)cc3)c(CCC[C@@H](O)CC(=O)[O-])c2c1	0.28289473684210525	0.2727272727272727	0.1095890410958904	0.11888111888111888	0.29365079365079366	0.15
O=c1[nH]c(F)nc2c1ncn2[C@@H]1O[C@H](CO)[C@@H](O)[C@@H]1O	0.08280254777070063	0.1171875	0.10483870967741936	0.10655737704918032	0.104	0.0967741935483871
C[C@@H]1[C@@H]2C3=CC(=O)C=C4C[C@@H](c5ccccc5)C[C@@H]4[C@@H](O)C[C@@H]3C[C@H]2[C@]1(O)C(=O)O	0.16374269005847952	0.12418300653594772	0.2028985507246377	0.20588235294117646	0.176056338028169	0.1619718309859155
N[C@@H](Cc1o[nH]c(=O)c1F)C(=O)N1CCC[C@H]1C(=O)N[C@@H](CCC(=O)O)C(=O)NCC(=O)NCC(=O)O	0.1256544502617801	0.10588235294117647	0.0963855421686747	0.10429447852760736	0.10240963855421686	0.13125
COc1ccc([C@@H](CN(C)C)C2(O)CCCCC2)cc1	0.09615384615384616	0.14285714285714285	0.11290322580645161	0.12396694214876033	0.12096774193548387	0.096
O=C(O)c1cc(-c2ccc(F)cc2F)ccc1O	0.20588235294117646	0.23423423423423423	0.07377049180327869	0.075	0.2692307692307692	0.08333333333333333
C=C(C)[C@@H](C)CC[C@@H](C)[C@H]1CC[C@@]2(C)C3=CCC4=CC(=O)CC[C@]4(C)[C@H]3CC[C@@]21C	0.08839779005524862	0.1111111111111111	0.1310344827586207	0.14893617021276595	0.1	0.12413793103448276
C[C@@]1(CO)[C@H]2CC[C@H]3[C@@H]4CCC5=CC(=O)C=C[C@]5(C)[C@H]4[C@@H](C)CC[C@]3(C)[C@]2(C(=O)CO)O1	0.0797872340425532	0.1069182389937107	0.19718309859154928	0.2	0.08917197452229299	0.15753424657534246
COc1ccc([C@H]2O[C@H](CO[C@H]3C[C@H](OC)[C@@H](O)[C@H]3O)[C@@H](C)O2)cc1	0.08823529411764706	0.11267605633802817	0.1875	0.19047619047619047	0.10869565217391304	0.16153846153846155
COCc1ccco1	0.06153846153846154	0.0673076923076923	0.08247422680412371	0.08421052631578947	0.08163265306122448	0.07216494845360824
CCCCC/C=C/C(=O)N(CCCN1CCCC1)c1cccc(OC)c1	0.11764705882352941	0.12413793103448276	0.12949640287769784	0.13138686131386862	0.1366906474820144	0.1223021582733813
CC(=O)O[C@@H]1[C@@H](OC(C)=O)[C@@H](OC(=O)CC(C)C)[C@@H]1CC[C@@H](O)CC(=O)O	0.1625	0.17777777777777778	0.15037593984962405	0.17054263565891473	0.14925373134328357	0.3103448275862069
N#C/C(=C\c1ccccc1)c1ccccc1	0.21804511278195488	0.0975609756097561	0.04878048780487805	0.049586776859504134	0.18181818181818182	0.04065040650406504
CCC(=O)OCc1cccc(OC(O)CNC(C)C)c1	0.1643835616438356	0.18181818181818182	0.14166666666666666	0.16379310344827586	0.1896551724137931	0.1724137931034483
Cc1nnc2n1-c1ccc(Cl)cc1C(c1ccccc1)=NC2	0.20134228187919462	0.13432835820895522	0.050359712230215826	0.051094890510948905	0.20491803278688525	0.04316546762589928
OC[C@@H]1O[C@@H](OC[C@@H]2O[C@H](CO)[C@@H](O)[C@H]2O)[C@H](O)[C@H](O)[C@@H]1O	0.03571428571428571	0.035211267605633804	0.11023622047244094	0.112	0.0364963503649635	0.1111111111111111
C[C@@H]1O[C@H](/C=C/C(C)=C/C=C/C(C)=C/C(=O)O)C(C)(C)[C@@H]1O	0.054878048780487805	0.08955223880597014	0.12	0.11290322580645161	0.07633587786259542	0.12096774193548387
C[N+]1(C)CCC[C@@H]1COC(=O)C(O)(c1ccccc1)c1ccccc1	0.23178807947019867	0.11971830985915492	0.1417910447761194	0.12686567164179105	0.1937984496124031	0.10144927536231885
C[C@]12C[C@H](OC1=O)[C@@H]1CC[C@@]2(C)[C@H]1CC[C@]2(C)CC[C@@]2(O)C(=O)CO	0.07017543859649122	0.08333333333333333	0.171875	0.1746031746031746	0.07092198581560284	0.13740458015267176
CC(C)C(=O)[C@@]1(O)CC[C@H]2[C@@H]3CCC4=CC(=O)C=C[C@]4(C)[C@@]3(F)[C@@H](O)C[C@@]12C	0.09826589595375723	0.13194444444444445	0.17164179104477612	0.19230769230769232	0.11267605633802817	0.15555555555555556
C[C@@H](O)c1cc2c(c(O)c1C/C=C(\C)CCC(=O)O)C(=O)OC2	0.17218543046357615	0.19047619047619047	0.125	0.14516129032258066	0.19834710743801653	0.1721311475409836
CNCc1ccncc1	0.07633587786259542	0.09615384615384616	0.058823529411764705	0.06	0.09	0.0594059405940594
CC/C=C\C/C=C/C=C/C=C/C=C/c1ccccc1	0.11038961038961038	0.09923664122137404	0.06153846153846154	0.0625	0.1487603305785124	0.06201550387596899
Nc1ccc(Cc2ccc(N)cc2)cc1	0.15328467153284672	0.11016949152542373	0.05042016806722689	0.05128205128205128	0.17757009345794392	0.04201680672268908
Cc1ccc(C(=O)c2ccc(CC(=O)O)n2C)cc1	0.21014492753623187	0.1864406779661017	0.10743801652892562	0.1092436974789916	0.23853211009174313	0.13675213675213677
COc1cc2c(cc1OC)C(=O)c1cc(C)c(OC)c(CC=C(C)C)c1O2	0.09248554913294797	0.11724137931034483	0.11428571428571428	0.1079136690647482	0.11347517730496454	0.0763888888888889
C=C[C@H]1CN2CC[C@H]3C[C@@H]4CC(=O)[C@H](C)C4=C3C[C@H](C)[C@]12O	0.047619047619047616	0.05673758865248227	0.1532258064516129	0.1557377049180328	0.06666666666666667	0.10077519379844961
CC/C=C/C/C=C\C/C=C/CCCC(=O)O	0.0738255033557047	0.09016393442622951	0.07627118644067797	0.07758620689655173	0.09401709401709402	0.11504424778761062
CC(=O)/C(C)=C\CC(C)(C)C	0.05185185185185185	0.08490566037735849	0.12371134020618557	0.08080808080808081	0.06796116504854369	0.08
O=C(O)c1[nH]c2cc(Cl)ccc2c1CN1CCCC1	0.1118421052631579	0.12698412698412698	0.10569105691056911	0.10743801652892562	0.15126050420168066	0.08870967741935484
CC/C=C\C/C=C/C=C/C=C\C=C\[C@@H](O)C[C@@H](O)CC(=O)O	0.1503267973856209	0.22131147540983606	0.06716417910447761	0.07633587786259542	0.23076923076923078	0.2033898305084746
CC/C=C\C[C@H](O)C[C@@H](O)CC(=O)OC	0.15671641791044777	0.1743119266055046	0.0990990990990991	0.1111111111111111	0.18269230769230768	0.23469387755102042
Nc1ncnc2c1ncn2[C@@H]1O[C@H](CO)[C@@H](O)[C@H]1O	0.06329113924050633	0.08461538461538462	0.0975609756097561	0.09917355371900827	0.07936507936507936	0.09836065573770492
Cc1cc2c(c(C)c1CCN1CCCC1)OC(=O)C2	0.09032258064516129	0.09230769230769231	0.11475409836065574	0.11666666666666667	0.10483870967741936	0.06299212598425197
c1nc2c([nH]1)CN(CN1CCN(c3ccccc3)CC1)c1ccccc1O2	0.18787878787878787	0.09740259740259741	0.06535947712418301	0.06622516556291391	0.16312056737588654	0.038461538461538464
CO/C=C(/C(=O)N[C@@H]1C(=O)N2C(C(=O)O)=C(COC(C)=O)CS[C@H]12)c1csc(N)n1	0.10674157303370786	0.12582781456953643	0.10810810810810811	0.1095890410958904	0.10738255033557047	0.11643835616438356
CC[C@@H](CN1CCOCC1)C(=O)NC(C)=C	0.07432432432432433	0.06451612903225806	0.10526315789473684	0.12727272727272726	0.07627118644067797	0.10619469026548672
Cc1cc2c(cc1C)[C@@]13CCCC[C@@H]1[C@H](C2)N(C)CC3	0.05521472392638037	0.0661764705882353	0.10317460317460317	0.10483870967741936	0.06870229007633588	0.06976744186046512
C[N+](C)(C)C[C@@H](O)CC(=O)[O-]	0.09230769230769231	0.12745098039215685	0.09	0.10309278350515463	0.12244897959183673	0.1368421052631579
COC(=O)C[C@](O)(CCC(C)(C)O)C(=O)O[C@@H]1C(OC)=C[C@]23CCCN2CCc2cc4c(cc2[C@H]13)OCO4	0.11055276381909548	0.11494252873563218	0.18238993710691823	0.15527950310559005	0.10526315789473684	0.1402439024390244
NS(=O)(=O)c1cc2c(cc1Cl)NCNS2(=O)=O	0.05263157894736842	0.09917355371900827	0.058333333333333334	0.059322033898305086	0.05785123966942149	0.05
C=C(C)C(=O)OC1C[C@@H](C)C=C2C=C[C@H](C)[C@H](CC[C@@H](O)C[C@@H](O)CC(=O)NO)[C@H]21	0.1951219512195122	0.16551724137931034	0.39316239316239315	0.41228070175438597	0.15492957746478872	0.5882352941176471
CN[C@H]1C[C@@H](N)[C@H](O[C@H]2O[C@H](C(=O)N)[C@H](O)[C@H]2O)[C@H](O)[C@@H]1C	0.054878048780487805	0.057971014492753624	0.15702479338842976	0.15966386554621848	0.06015037593984962	0.1487603305785124
CO/N=C(\C(=O)N[C@@H]1C(=O)N2C(C(=O)O)=C(COC(C)=O)CS[C@H]12)c1csc(N)n1	0.10674157303370786	0.11842105263157894	0.10810810810810811	0.1095890410958904	0.1	0.11643835616438356
CCCCC[C@H](/C=C/C=C\CCCCCCC(=O)O)OC(C)=O	0.10493827160493827	0.10948905109489052	0.08955223880597014	0.09923664122137404	0.10526315789473684	0.16
CO[C@]1(CC[C@H](C)C[C@H](O)C[C@H](O)CC(=O)[O-])C(C)C1	0.16783216783216784	0.16666666666666666	0.11666666666666667	0.13793103448275862	0.16379310344827586	0.2912621359223301
C=CC(=C)[C@@H](O)C[C@H](C)[C@@H]1CCCC(=O)O1	0.07482993197278912	0.10084033613445378	0.12612612612612611	0.14953271028037382	0.10526315789473684	0.11711711711711711
CC[C@H](C(=O)c1ccccc1O)C(=O)OC[C@@H](C)NC(=O)N[C@@H](CCC(=O)O)C(C)C	0.2147239263803681	0.1958041958041958	0.13013698630136986	0.16428571428571428	0.2028985507246377	0.22388059701492538
CC(C)C[C@@H](Nc1ccc(O)c(OCC[N+](C)(C)CCC)c1)C(=O)O	0.17419354838709677	0.19230769230769232	0.14615384615384616	0.15748031496062992	0.18110236220472442	0.1935483870967742
Cc1cc(=O)c2c(C)c(O)cc(C)c1-2	0.10144927536231885	0.11607142857142858	0.09174311926605505	0.09345794392523364	0.12149532710280374	0.07272727272727272
CS(=O)(=O)c1ccc(C2=C(c3ccccc3)C(=O)OC2)cc1	0.2553191489361702	0.2	0.08270676691729323	0.08396946564885496	0.25	0.05925925925925926
C/C=C\S[S@](=O)c1ccccc1	0.12030075187969924	0.0990990990990991	0.05454545454545454	0.05555555555555555	0.15841584158415842	0.05504587155963303
O=S(=O)(O)OC[C@H]1C[C@H]2C[C@H]3C[C@H](Cl)[C@@H]4C[C@@H]5C[C@@H](O)[C@H](O)CC[C@@]5(O)[C@@H]4CC[C@]3(O)[C@H]2N1	0.03	0.052941176470588235	0.11612903225806452	0.11764705882352941	0.029585798816568046	0.10256410256410256
NS(=O)(=O)OCCCCOc1ccccc1C(=O)O	0.15172413793103448	0.16666666666666666	0.11666666666666667	0.11864406779661017	0.16379310344827586	0.1271186440677966
COc1cc2oc(=O)ccc2c(N3CCNCC3)cc2cc(N3CCNCC3)ccc2c1=O	0.12234042553191489	0.10179640718562874	0.08536585365853659	0.08641975308641975	0.12578616352201258	0.05357142857142857
COC(=O)[C@H](O)[C@@H]1Oc2c([nH]c3ccccc23)C(=O)Nc2cc(F)ccc21	0.22435897435897437	0.18840579710144928	0.11267605633802817	0.13043478260869565	0.272	0.1056338028169014
CC1(C)[C@@H]2CC[C@@]1(C)C(=O)C2	0.02857142857142857	0.044642857142857144	0.11	0.11224489795918367	0.037037037037037035	0.06796116504854369
CSCCC(=O)C1=C(C(=O)OC)N(C)C(=O)c2ccc(N)cc21	0.14935064935064934	0.16279069767441862	0.125	0.12698412698412698	0.16	0.12598425196850394
CC(C)=C(CC(=O)O)CCC(=O)O	0.11278195488721804	0.11009174311926606	0.09523809523809523	0.0970873786407767	0.10476190476190476	0.15151515151515152
Cc1ccc(/C=C/C(=O)O)cc1	0.12121212121212122	0.18627450980392157	0.09523809523809523	0.0970873786407767	0.1958762886597938	0.09615384615384616
Cc1cc(SCC(=O)Nc2ccc(S(=O)(=O)c3ccccc3)cc2)cc(CCc2ccccc2)c1	0.32515337423312884	0.1524390243902439	0.07647058823529412	0.07738095238095238	0.19480519480519481	0.07058823529411765
CCCCCCC[C@@H]1O[C@H]1CC(=O)O	0.07692307692307693	0.07627118644067797	0.12037037037037036	0.12264150943396226	0.07964601769911504	0.15384615384615385
CC(C)O[C@H]1O[C@@H](COC(=O)CC(=O)O)[C@@H](O)[C@H](O)[C@H]1O	0.11842105263157894	0.12598425196850394	0.14166666666666666	0.16379310344827586	0.12195121951219512	0.22522522522522523
C#CCSc1nc(N(C)C)nc(N(C)C)n1	0.039473684210526314	0.12931034482758622	0.059322033898305086	0.0603448275862069	0.05	0.04201680672268908
CN/C(=C/[N+](=O)[O-])C(=O)Nc1ccccc1C	0.15	0.12605042016806722	0.09401709401709402	0.09565217391304348	0.16216216216216217	0.09482758620689655
COc1cc(CCCOC(=O)CCN2CCCCC2)cc(OC)c1OC	0.09883720930232558	0.0945945945945946	0.1223021582733813	0.12408759124087591	0.0979020979020979	0.11510791366906475
CCn1cc(C(=O)O)c(=O)c2cc(F)c(N3CCNCC3)nc21	0.11875	0.15151515151515152	0.12307692307692308	0.125	0.1484375	0.09848484848484848
NC[C@@H](CC(=O)O)c1ccc(Cl)cc1	0.1590909090909091	0.2	0.10091743119266056	0.11320754716981132	0.21	0.14423076923076922
Cc1nn(C(C)(C)C)nc(NS(=O)=O)s1	0.0547945205479452	0.08547008547008547	0.1	0.07207207207207207	0.05172413793103448	0.05263157894736842
CC(C)C1=C2[C@@H]3CCC4=CC(=O)CC[C@]4(C)[C@H]3CC[C@@]21C	0.07453416149068323	0.10606060606060606	0.1111111111111111	0.13114754098360656	0.08461538461538462	0.0859375
NCCc1cccc(S(=O)(=O)NC(=O)NC(=O)C(Cl)Cl)c1	0.125	0.152	0.08661417322834646	0.0967741935483871	0.12096774193548387	0.10483870967741936
CC(C)CC(=O)O	0.11864406779661017	0.15384615384615385	0.07608695652173914	0.10227272727272728	0.16279069767441862	0.15294117647058825
COc1cc(C[C@H]2COC(=O)c3ccccc3C2=O)ccc1O	0.17647058823529413	0.1417910447761194	0.11363636363636363	0.11538461538461539	0.2032520325203252	0.08955223880597014
COCCOC(=O)c1ccccc1N	0.1323529411764706	0.12389380530973451	0.11009174311926606	0.11214953271028037	0.17307692307692307	0.10091743119266056
CSc1ccc2c(c1)N(CCC1CCCCN1C)c1ccccc1S2	0.16049382716049382	0.11805555555555555	0.09929078014184398	0.10071942446043165	0.19083969465648856	0.07692307692307693
COc1cc([C@@H]2c3cc4c(cc3[C@@H](O[C@@H]3O[C@@H]5CO[C@@H](C)O[C@H]5[C@H](O)[C@H]3O)[C@H]3COC(=O)[C@H]23)OCO4)cc(OC)c1O	0.08333333333333333	0.08947368421052632	0.14857142857142858	0.15028901734104047	0.08602150537634409	0.11731843575418995
c1ccc2c(c1)cc1ccc3cccc4ccc2c1c34	0.2323943661971831	0.1044776119402985	0.0364963503649635	0.037037037037037035	0.2222222222222222	0.029197080291970802
CN1[C@@H]2CCC[C@@H]1C[C@@H](OC(=O)C(CO)c1ccccc1)C2	0.14102564102564102	0.10218978102189781	0.16	0.18181818181818182	0.15873015873015872	0.152
CC(C)[C@](O)(c1ccc(O)cc1)C(=O)O	0.16666666666666666	0.20952380952380953	0.11009174311926606	0.12264150943396226	0.22	0.14285714285714285
Oc1cc(O)c2c(=O)cc(O)c(C(=O)O)c2cc1	0.16428571428571428	0.1724137931034483	0.09243697478991597	0.09401709401709402	0.18018018018018017	0.11206896551724138
CC(C)C[C@H](N)C(=O)N1CCC[C@H]1C(=O)N[C@@H](CCCCN)C(=O)N[C@@H](Cc1c[nH]cn1)C(=O)N[C@@H](CO)C(=O)N[C@@H](C)C(=O)N[C@@H](CC(=O)O)	0.12389380530973451	0.12376237623762376	0.08866995073891626	0.10050251256281408	0.11	0.1518324607329843
C[S@](=O)/C=C\CSC[C@H](N)C(=O)O	0.07194244604316546	0.10909090909090909	0.07407407407407407	0.08571428571428572	0.10377358490566038	0.09523809523809523
C=C[C@@]1(C)CC[C@H]2[C@@H]3CCC4=CC(=O)C=C[C@]4(C)[C@H]3CC[C@]21C	0.04678362573099415	0.07042253521126761	0.13178294573643412	0.13385826771653545	0.06521739130434782	0.09848484848484848
COc1c(-c2ccc(O)cc2)cc(O)c2cc(O)cc(OC)c12	0.17763157894736842	0.16923076923076924	0.06569343065693431	0.06666666666666667	0.21487603305785125	0.07407407407407407
NNC(=O)c1ccncc1	0.0916030534351145	0.10476190476190476	0.06796116504854369	0.06930693069306931	0.09900990099009901	0.06862745098039216
C=C(CCCCC(=O)O)CCCCC(=O)O	0.09722222222222222	0.08264462809917356	0.06837606837606838	0.06956521739130435	0.07692307692307693	0.13761467889908258
COCCOC(=O)c1ccc(N)cc1	0.11594202898550725	0.14414414414414414	0.11009174311926606	0.11214953271028037	0.1509433962264151	0.10091743119266056
COc1cccc(CCN(CCC(=O)O)c2ccccc2)c1	0.2361111111111111	0.16153846153846155	0.10687022900763359	0.10852713178294573	0.23728813559322035	0.125
CC[C@H]([C@H](C)O)[N+](C)CCC[C@@H](O)CC(=O)OC[C@H](C)CC(=O)OC[C@H](C)CC	0.14285714285714285	0.14583333333333334	0.10416666666666667	0.12142857142857143	0.1267605633802817	0.2153846153846154
CC(C)NC[C@@H](O)COc1cccc2ccccc12	0.2246376811594203	0.18333333333333332	0.088	0.10743801652892562	0.29245283018867924	0.125
O=C(O)CC(=O)O	0.09090909090909091	0.09375	0.06451612903225806	0.06593406593406594	0.08695652173913043	0.12643678160919541
Cc1cc(C)cc(-c2cc(-c3ccc(F)cc3)c(/C=C/[C@@H]3C[C@@H](O)CC(=O)O3)c(C(C)C)n2)c1	0.22093023255813954	0.2978723404255319	0.17218543046357615	0.19047619047619047	0.2624113475177305	0.1
CC(=O)N(OCc1ccc(O)cc1)C(=O)O	0.15328467153284672	0.18018018018018017	0.11607142857142858	0.11818181818181818	0.16666666666666666	0.14814814814814814
C=CC/C(N)=N\CCS	0.02962962962962963	0.037037037037037035	0.0392156862745098	0.04	0.038834951456310676	0.039603960396039604
CCCCC[C@@H]1C[C@H]2[C@H]3CCC4=CC(=O)CC[C@@H]4[C@H]3CC[C@@]21C	0.05847953216374269	0.0547945205479452	0.16535433070866143	0.168	0.05673758865248227	0.13953488372093023
NCCCCC(NC(=O)O)C(=O)O	0.12030075187969924	0.08928571428571429	0.07407407407407407	0.08571428571428572	0.08333333333333333	0.15
C[C@@H]1C=COC1	0.023255813953488372	0.029411764705882353	0.1	0.10227272727272728	0.030927835051546393	0.07692307692307693
COc1cc(/C(C)=C/C(C)=C/C(C)=C/C(=O)O)ccc1OC	0.10126582278481013	0.1484375	0.11904761904761904	0.112	0.136	0.1111111111111111
CC[C@@](C)(C#N)OC1CCC[C@H]2[C@@H]3CCC4=C[C@@H](O)CC[C@@H](O)[C@]4(C)[C@H]3CC[C@@]21C	0.03664921465968586	0.05555555555555555	0.1702127659574468	0.14788732394366197	0.0440251572327044	0.1310344827586207
CC(C)c1ccc(Sc2c(/C=C/[C@@H]3C[C@@H](O)CC(=O)O3)c(C3CC3)nc3cc(F)c(F)cc23)cc1	0.15135135135135136	0.19230769230769232	0.16883116883116883	0.18666666666666668	0.19078947368421054	0.09815950920245399
N#C[C@@H]1CCCN1C(=O)c1ccccc1	0.12857142857142856	0.08264462809917356	0.09649122807017543	0.09821428571428571	0.14545454545454545	0.0782608695652174
C[C@@H](O)CCCCCC(=O)N[C@@H](CCN1CCO)CC1	0.11038961038961038	0.08270676691729323	0.09523809523809523	0.11475409836065574	0.09448818897637795	0.14166666666666666
CC(=O)O[C@H]1[C@@H](OC(C)=O)[C@@H](OC(=O)CC(C)C)[C@@H]1CC[C@@H](O)CC(=O)O	0.1625	0.17777777777777778	0.15037593984962405	0.17054263565891473	0.14925373134328357	0.3103448275862069
COc1ccc(CC(=O)N2CCCC2)cc1OC	0.09933774834437085	0.112	0.1271186440677966	0.12931034482758622	0.12605042016806722	0.1
CSC(=N)N(C)CCN=O	0.044444444444444446	0.07547169811320754	0.058823529411764705	0.06	0.05825242718446602	0.0594059405940594
CC/C=C\C/C=C/C=C/C=C/C=C\CCCCC(=O)O	0.06832298136645963	0.08208955223880597	0.06923076923076923	0.0703125	0.08527131782945736	0.104
Cc1csc(C)c1	0.046875	0.0594059405940594	0.06315789473684211	0.06451612903225806	0.0625	0.05263157894736842
CC1=CC(=O)[C@@H]2[C@H](CC[C@@]3(C)[C@@H](CC[C@@H]4C(C)=CC(=O)O4)CCC[C@]32O)[C@H]1C(=O)O	0.09444444444444444	0.12582781456953643	0.19708029197080293	0.2	0.10738255033557047	0.15602836879432624
O=C(O)CCNc1ccc(OCC(O)CN3CCCCC3)cc1	0.17532467532467533	0.16666666666666666	0.12121212121212122	0.13178294573643412	0.18253968253968253	0.15748031496062992
COC(=O)CC[C@@H](C)NCC(=O)Nc1ccccc1	0.2537313432835821	0.13709677419354838	0.11570247933884298	0.13675213675213677	0.1826086956521739	0.16521739130434782
CC(=O)O[C@H]1CC[C@@]2(C)[C@H](CC[C@@H]3C[C@@H](O[Si](C)(C)C(C)(C)C)CC(=O)O3)[C@H]2C(=O)O1	0.05319148936170213	0.08227848101265822	0.30952380952380953	0.2734375	0.05732484076433121	0.1388888888888889
C=C(CC/C=C/C(C)=C/C(C)(C)O)C(=O)O	0.07586206896551724	0.11206896551724138	0.10810810810810811	0.08035714285714286	0.10714285714285714	0.10909090909090909
CO[C@H]1O[C@H](CO)[C@H](O)[C@@H](O[C@H]2C[C@@](C)(OC)[C@@H](O)[C@H](OC(C)=O)[C@@H]2C)[C@H](O)[C@@H]1O	0.04864864864864865	0.07051282051282051	0.17518248175182483	0.16911764705882354	0.058823529411764705	0.15942028985507245
COCCCCCCCCCCCCCCCC(=O)O	0.06832298136645963	0.0661764705882353	0.06923076923076923	0.0703125	0.06870229007633588	0.104
CCN1C(C)(C)C(=O)NC1=O	0.05925925925925926	0.07407407407407407	0.1	0.10204081632653061	0.0673076923076923	0.07920792079207921
COc1c(N2CCNC(C)C2)c(F)cc2c(=O)c(C(=O)O)cn(C3CC3)c12	0.11834319526627218	0.125	0.1386861313868613	0.14074074074074075	0.13768115942028986	0.11510791366906475
COc1cc([C@H](O[C@H]2C[C@H](O)C[C@@H](O)CC(=O)O2)c2ccc(O)cc2)cc(OC)c1OC	0.13333333333333333	0.14193548387096774	0.20422535211267606	0.2158273381294964	0.15436241610738255	0.12582781456953643
COC(=O)[C@@H](C)C[C@H](O)[C@H](C)NC(=O)c1ccccc1	0.2426470588235294	0.19327731092436976	0.11475409836065574	0.15517241379310345	0.23423423423423423	0.21621621621621623
OCC1=CO[C@H](O)[C@@H](O)[C@H](CO)OC[C@H]1CO	0.05228758169934641	0.05511811023622047	0.11304347826086956	0.11504424778761062	0.05737704918032787	0.13392857142857142
O=P(O)(O)OC[C@H](O)COP(=O)(O)O	0.07142857142857142	0.08849557522123894	0.05405405405405406	0.06481481481481481	0.08256880733944955	0.11538461538461539
COc1ccc2c3c1O[C@H]1C[C@@H](O)C=C[C@@]31CCN(C)C2	0.08695652173913043	0.0962962962962963	0.15447154471544716	0.15702479338842976	0.10852713178294573	0.11904761904761904
CC[C@H](O)C[C@@H](O)CC(=O)N[C@@H](CC(=O)O)C(=O)N[C@@H](CCC(=O)O)C(=O)O	0.189873417721519	0.16666666666666666	0.06896551724137931	0.0851063829787234	0.15555555555555556	0.2727272727272727
Nc1nc2c(c(=O)[nH]1)NCC(CNc1ccc(C(=O)N[C@@H](CCC(=O)O)C(=O)O)cc1)N2C=O	0.1875	0.1895424836601307	0.1	0.10828025477707007	0.17218543046357615	0.13636363636363635
CC(/C=C/C=C(C)C)S(=O)(=O)O	0.058394160583941604	0.14563106796116504	0.06666666666666667	0.0891089108910891	0.0970873786407767	0.08823529411764706
C[C@H]1O[C@@H](N2CC=C3CC(=O)NC3=C2c2ccc(Cl)cc2Cl)[C@H](O)[C@@H](CO)[C@@H]1N1CCC(=O)NCC1	0.1076923076923077	0.10526315789473684	0.14375	0.14556962025316456	0.10843373493975904	0.1165644171779141
CC[C@@H](C)[C@H]1NC(=O)[C@@H](CCc2ccccc2)[C@@H](O)C[C@H]1C	0.15789473684210525	0.12878787878787878	0.20168067226890757	0.23684210526315788	0.17073170731707318	0.21367521367521367
COc1c(C)c(OCC(O)COC(=O)CC(C)(O)CO)ccc1O	0.14743589743589744	0.16923076923076924	0.13178294573643412	0.125	0.16666666666666666	0.1693548387096774
SC1CCCC1	0.0	0.0	0.042105263157894736	0.043010752688172046	0.0	0.020833333333333332
CC(C)[C@H](C)/C=C/C(C)=C/C(C)=C/C=C/C=C(\C)C(=O)O	0.0759493670886076	0.12598425196850394	0.0703125	0.08	0.11290322580645161	0.0967741935483871
CCOC(=O)CCC(C)OC(=O)C1=C(C(=O)OC)NC(C)=C(C(=O)OCc1ccccc1)NC(=O)N[C@@H]1CCCCC1(Cl)c2ccccc21	0.17757009345794392	0.125	0.12307692307692308	0.13612565445026178	0.1518324607329843	0.14136125654450263
Cc1ncc([N+](=O)[O-])n1CC(C)O	0.09558823529411764	0.10909090909090909	0.07407407407407407	0.09615384615384616	0.11428571428571428	0.09523809523809523
CS(=O)(=O)OCCCCOS(C)(=O)=O	0.055944055944055944	0.09734513274336283	0.07272727272727272	0.07407407407407407	0.043859649122807015	0.08333333333333333
CC(C)OC(=O)C(C)(C)Oc1ccc(C(=O)c2ccc(Cl)cc2)cc1	0.20394736842105263	0.17293233082706766	0.13636363636363635	0.12121212121212122	0.208	0.12030075187969924
C=C[C@H](C#CC#CCCC)OC(C)=O	0.05517241379310345	0.07692307692307693	0.08108108108108109	0.09259259259259259	0.08035714285714286	0.09174311926605505
CCCCC/C=C\C=CC\CCCCCC(=O)O	0.07096774193548387	0.0859375	0.07258064516129033	0.07377049180327869	0.08943089430894309	0.1092436974789916
COC(=O)c1c(N)cccc1O	0.11363636363636363	0.12149532710280374	0.10679611650485436	0.10891089108910891	0.13861386138613863	0.0970873786407767
OSC[C@@H](O)[C@H](O)CO[C@H]1O[C@H](CO)[C@@H](O)[C@H](O)[C@H]1O	0.06329113924050633	0.06818181818181818	0.0975609756097561	0.10833333333333334	0.07086614173228346	0.15517241379310345
CCOC(=O)Cc1ccc(N(CCCl)CCCl)cc1	0.12	0.13709677419354838	0.11570247933884298	0.11764705882352941	0.13333333333333333	0.12605042016806722
CCC(=O)c1csc(OC)c1O	0.08088235294117647	0.10091743119266056	0.11764705882352941	0.12	0.10576923076923077	0.10784313725490197
COc1cccc(CSc2ccc(F)cc2)c1OC	0.19858156028368795	0.18333333333333332	0.07086614173228346	0.072	0.25688073394495414	0.06299212598425197
COc1cccc2c1C(=O)c1c(O)c3c(c(O)c1C2=O)C[C@@](O)(C(=O)CO)C[C@@H]3O[C@H]1C[C@H](N)[C@H](O)[C@H](C)O1	0.12755102040816327	0.12790697674418605	0.16770186335403728	0.16981132075471697	0.1317365269461078	0.15432098765432098
C[C@H](N)C(=O)N[C@H](CC(=O)N[C@H](C(=O)N[C@@H](CC(=O)O)C(=O)O)C(=O)O)C(C)C	0.13855421686746988	0.15714285714285714	0.0684931506849315	0.08450704225352113	0.13768115942028986	0.16541353383458646
Cc1cc(=O)c2c(C)c(O)cc(O)c12	0.10948905109489052	0.11607142857142858	0.08181818181818182	0.08333333333333333	0.1320754716981132	0.07272727272727272
COC(=O)c1ccccc1O	0.1328125	0.12380952380952381	0.10891089108910891	0.1111111111111111	0.17708333333333334	0.09900990099009901
CCCSS[C@@H](CC)[S@](=O)CC(=O)O	0.10144927536231885	0.10619469026548672	0.10185185185185185	0.125	0.10091743119266056	0.1568627450980392
C1O[C@@H]1[C@@H]1CO1	0.0	0.0	0.053763440860215055	0.054945054945054944	0.0	0.031914893617021274
CCCCCCCC[C@H](O)CCCC(=O)O	0.11188811188811189	0.1092436974789916	0.07692307692307693	0.08771929824561403	0.11403508771929824	0.16822429906542055
COc1ccc(C(CN(C)C)C2(O)CCCCC2)cc1	0.09615384615384616	0.14285714285714285	0.11290322580645161	0.12396694214876033	0.12096774193548387	0.096
C[C@@H]1Oc2cc(O)cc(OCCOC(=O)C(O)CO)c2[C@]1(O)C(=O)CC(=O)O	0.14457831325301204	0.14788732394366197	0.12949640287769784	0.14814814814814814	0.1366906474820144	0.2
CO[C@@H]1[C@H](O)[C@H](C)O[C@H]2[C@@H]3CCC4=CC(=O)CC[C@]4(C)[C@H]3CC[C@@]21C	0.03954802259887006	0.060810810810810814	0.1796875	0.18253968253968253	0.04827586206896552	0.11940298507462686
C[C@@H](O)/C=C/[C@@]1(C)C(=O)O[C@H]2[C@@H]3CCC4=CC(=O)CC[C@@H]4[C@H]3CC[C@@]21C	0.06857142857142857	0.1111111111111111	0.14074074074074075	0.16030534351145037	0.09929078014184398	0.11678832116788321
COc1cc(-c2cc(-c3ccccc3)c(-c3ccc(F)cc3)nc2C(C)C)cc(OC)c1OC	0.3105590062111801	0.25170068027210885	0.0658682634730539	0.07317073170731707	0.2695035460992908	0.059880239520958084
Cc1nc(-c2ccc(F)cc2)c(-c2ccc(F)cc2)n1/C=C/[C@@H](O)C[C@@H](O)CC(=O)O	0.3958333333333333	0.45	0.07692307692307693	0.08496732026143791	0.5089285714285714	0.176056338028169
CC(C)(C)NC(=O)[C@@H]1CN(Cc2cccnc2)CCN1C[C@@H](O)C[C@@H](Cc1ccccc1)C(=O)N[C@H]1c2ccccc2C[C@H]1O	0.2857142857142857	0.15508021390374332	0.14754098360655737	0.1366120218579235	0.2057142857142857	0.16111111111111112
S=C(Cl)Oc1cc(C(=O)O)cc(C(=O)O)c1	0.1056338028169014	0.1111111111111111	0.09734513274336283	0.0990990990990991	0.10619469026548672	0.12844036697247707
COc1c(O)ccc2c(-c3ccc(F)cc3)c(CC=C(C)C)c1O2	0.22972972972972974	0.24	0.1037037037037037	0.10526315789473684	0.28205128205128205	0.08823529411764706
CCC/C=C/C(=O)OC[C@H](O)CC(=O)O	0.15671641791044777	0.1743119266055046	0.0990990990990991	0.1111111111111111	0.17142857142857143	0.23469387755102042
Clc1ccc(COC(Cn2ccnc2)c2ccc(Cl)cc2Cl)cc1	0.15723270440251572	0.12142857142857143	0.055944055944055944	0.06428571428571428	0.17829457364341086	0.056338028169014086
O=C1NC(=O)[C@H](C(=O)O)c2ccccc2C1O	0.15	0.15517241379310345	0.12280701754385964	0.125	0.1834862385321101	0.12389380530973451
CCCCCC(=O)/C=C(C)CCc1ccc(-c2ccccc2-c2nnn[nH]2)cc1	0.22085889570552147	0.1780821917808219	0.09210526315789473	0.09333333333333334	0.2556390977443609	0.10738255033557047
C/C(N)=C(/N)c1cccc([N+](=O)[O-])c1	0.09352517985611511	0.09649122807017543	0.07207207207207207	0.07339449541284404	0.1111111111111111	0.07272727272727272
C[C@H](OC(=O)NC(=O)c1ccccc1)Sc1ccccc1	0.2867647058823529	0.1297709923664122	0.08396946564885496	0.10236220472440945	0.20168067226890757	0.11023622047244094
CN(C)CCSc1ccccc1	0.13740458015267176	0.11926605504587157	0.07407407407407407	0.07547169811320754	0.15841584158415842	0.07476635514018691
CC/C=C\C/C=C\C/C=C\CCCCCCCC(=O)O	0.06832298136645963	0.08208955223880597	0.06923076923076923	0.0703125	0.08527131782945736	0.104
COc1ccc(S(=O)(=O)N2CCCCC2)cc1	0.09395973154362416	0.13333333333333333	0.1016949152542373	0.10344827586206896	0.11016949152542373	0.075
CC(=O)O[C@H]1C[C@@]2(C)CCC[C@]3(C)[C@@H](CC[C@@H]4Cc5c(C)cc(O)cc5O4)[C@H]3C[C@H]2C1	0.07446808510638298	0.10062893081761007	0.2426470588235294	0.2462686567164179	0.08974358974358974	0.1506849315068493
C[C@@]12C(=O)C=CC1CC[C@@H]1[C@@H]2CC[C@]2(C)[C@@H](O)CC[C@@H]12	0.042682926829268296	0.051094890510948905	0.15966386554621848	0.1623931623931624	0.05303030303030303	0.1322314049586777
C[C@H](N)Cc1ccc(O)c(O)c1	0.10526315789473684	0.1320754716981132	0.07547169811320754	0.09803921568627451	0.13861386138613863	0.0970873786407767
C[C@@H]1O[C@@H](O[C@H]2[C@H](O)[C@@H](O)[C@@H](O[C@H]3[C@H](O)[C@@H](O)[C@H](O)O[C@@H]3CO)O[C@@H]2CO)[C@H](O)[C@@H](O)[C@@H]1N[C@H]1C=C(CO)[C@@H](O)[C@H](O)[C@H]1O	0.04484304932735426	0.04040404040404041	0.10497237569060773	0.10614525139664804	0.04145077720207254	0.10555555555555556
S=C(Nc1ccccc1)Nc1ccccc1	0.2755905511811024	0.08870967741935484	0.04878048780487805	0.049586776859504134	0.17117117117117117	0.04065040650406504
COC1=C(OC)C(=O)C(CCCCCCCCCCO)=C(C)C1=O	0.09036144578313253	0.1	0.0962962962962963	0.09774436090225563	0.08759124087591241	0.09701492537313433
CCCCC(=O)O[C@]1(C(=O)O)C[C@@H](O)C[C@H]2[C@@H]3CCC4=CC(=O)C=C[C@]4(C)[C@@]3(F)[C@@H](O)C[C@@]21C	0.11290322580645161	0.125	0.20833333333333334	0.2112676056338028	0.10759493670886076	0.2097902097902098
CCCCOC(=O)[C@H](Cc1ccccc1)NC(=O)O	0.20863309352517986	0.13709677419354838	0.125	0.14655172413793102	0.1826086956521739	0.18584070796460178
C[C@]12CC[C@@H](O)[C@@]1(C)C(=O)C2=C(C(=O)O)C[C@H]1C[C@H]1C3=C[C@@H](O)C[C@@H](O)C[C@@H]1C[C@@H](O)[C@@]2(C)[C@H]3CC[C@@]21C	0.07920792079207921	0.09770114942528736	0.1858974358974359	0.18831168831168832	0.08139534883720931	0.17197452229299362
O=[N+]([O-])OCC[C@]1(O)[C@H](O)[C@@H](O[C@H]2O[C@H](CO)[C@@H](O)[C@H](O)[C@H]2O)[C@H](O)[C@H](O)[C@H]1O	0.03804347826086957	0.0379746835443038	0.1048951048951049	0.10638297872340426	0.0392156862745098	0.1056338028169014
C=C1CC[C@@]2(C(=O)O)C[C@H]3CCC4=CC(=O)CC[C@@H]4[C@H]3CC[C@@]21C	0.06432748538011696	0.0763888888888889	0.12030075187969924	0.12213740458015267	0.07142857142857142	0.0962962962962963
O=c1cc(-c2ccccc2)oc2c1ccc1ccccc12	0.2826086956521739	0.11940298507462686	0.058823529411764705	0.05970149253731343	0.23931623931623933	0.036231884057971016
C#C[C@]1(O)CC[C@@H]2[C@@H]3CCC4=CC(=O)CC[C@@H]4[C@H]3CC[C@@]21C	0.03508771929824561	0.041666666666666664	0.1076923076923077	0.109375	0.04316546762589928	0.07518796992481203
CC1(C)C[C@H](CSN(C)C(=O)OCc2ccccc2)CC1	0.13725490196078433	0.13076923076923078	0.13709677419354838	0.13934426229508196	0.15447154471544716	0.12
COCOC(=O)[C@@H]1COC(=O)C1OC(=O)CC(=O)OC(C)=O	0.06748466257668712	0.072992700729927	0.128	0.13008130081300814	0.05970149253731343	0.12903225806451613
O=C(O)C[C@H]1CCC[C@H]2[C@@H]3CCC4=CC(=O)CCC[C@]4(C3)[C@H]3CC[C@@]21C3	0.061452513966480445	0.07236842105263158	0.12142857142857143	0.12318840579710146	0.06756756756756757	0.10638297872340426
CC[C@H](C)C(=O)O[C@H]1C[C@H](O)C=C2C=C[C@H](C)[C@H](CC[C@@H](O)C[C@@H](O)CC(=O)NO)[C@H]21	0.20606060606060606	0.1780821917808219	0.34959349593495936	0.4642857142857143	0.16783216783216784	0.875
CCCCOC[C@H](CN1CCOCC1)OC(c1ccccc1)C(=O)O	0.16875	0.11888111888111888	0.1323529411764706	0.14285714285714285	0.17424242424242425	0.15037593984962405
COc1ccc2c(c1)[C@]13CCCC[C@@H]1[C@H](C2)N(C)CC3	0.06790123456790123	0.07352941176470588	0.1111111111111111	0.11290322580645161	0.08461538461538462	0.07751937984496124
COc1cccc(Cn2cnc(C(C)(C)C)n2)c1	0.1	0.13114754098360656	0.11864406779661017	0.09243697478991597	0.1271186440677966	0.07377049180327869
N#C/C(O[C@H]1O[C@@H](CO)[C@@H](O)[C@H](O)[C@H]1O)c1ccccc1	0.12337662337662338	0.08955223880597014	0.1111111111111111	0.12195121951219512	0.13709677419354838	0.13934426229508196
CN(CCOc1ccc(C[C@H](Nc2ccccc2C(=O)c2ccccc2)C(=O)O)cc1)c1ccccn1	0.3136094674556213	0.16071428571428573	0.08620689655172414	0.0935672514619883	0.21019108280254778	0.10588235294117647
CC(C)(C)CCN1CCCCC1	0.04225352112676056	0.04310344827586207	0.10576923076923077	0.0761904761904762	0.04504504504504504	0.05555555555555555
O=C1S/C(=C\c2ccc(O)cc2)CC\c2cc(-c3ccccc3)cc(OCc3ccccc3)c21	0.30303030303030304	0.11242603550295859	0.07058823529411765	0.07142857142857142	0.19607843137254902	0.05232558139534884
C=C1CC[C@@H](C(C)C)C[C@H]2[C@@H]3CCC4=C[C@@H](O)CC[C@]4(C)[C@H]3CC[C@@]21C	0.05056179775280899	0.0738255033557047	0.14074074074074075	0.16030534351145037	0.06164383561643835	0.13333333333333333
Cc1cncn1Cc1ccc(S(=O)(=O)NCc2ccccn2)cc1	0.1870967741935484	0.16296296296296298	0.07092198581560284	0.07194244604316546	0.1968503937007874	0.06382978723404255
CCNC(=O)Nc1cc(-c2ccccc2)cc(-c2ccc(F)cc2)c1	0.36496350364963503	0.21212121212121213	0.07692307692307693	0.07801418439716312	0.3247863247863248	0.06993006993006994
O=C1C[C@@H]2OCC=C3CN4CC[C@]56c7ccccc7N1[C@H]5[C@H]2[C@H]3C[C@H]46	0.09883720930232558	0.0728476821192053	0.13043478260869565	0.1323529411764706	0.12142857142857143	0.08391608391608392
N#Cc1ccc([C@H](Cc2ccccc2)C(=O)O)cc1	0.2246376811594203	0.14516129032258066	0.07936507936507936	0.08943089430894309	0.25688073394495414	0.08870967741935484
C=C(C)[C@H](Cc1ccc(O)cc1)NCCc1ccccc1	0.22377622377622378	0.1297709923664122	0.08396946564885496	0.09375	0.23275862068965517	0.08461538461538462
CO[C@H](C)[C@](O)(CCC(=O)O)CC(=O)O	0.13333333333333333	0.13513513513513514	0.1111111111111111	0.12380952380952381	0.1308411214953271	0.19
CC[C@](C)(O)C#N	0.03125	0.039603960396039604	0.08791208791208792	0.05434782608695652	0.041666666666666664	0.053763440860215055
CCCOC1C[C@@H](OC(=O)c2cccnc2)C[C@H](/C=C/c2c(-c3ccc(F)cc3)nc(N(C)S(C)(=O)=O)nc2C(C)C)O1	0.21761658031088082	0.475177304964539	0.15428571428571428	0.16279069767441862	0.2608695652173913	0.12921348314606743
CCO[C@@]12CC=CC(=O)[C@H]1C2	0.04285714285714286	0.05309734513274336	0.13	0.1326530612244898	0.05555555555555555	0.10891089108910891
CO/C(O)=C1\C(C)=C(CC(=O)OC)CC1=O	0.0979020979020979	0.1206896551724138	0.12727272727272726	0.12962962962962962	0.10619469026548672	0.12844036697247707
N#C[C@@H](c1ccc(O)c(OCC(=O)O)c1)c1cccc(Oc2ccc(Cl)cc2)c1	0.2236024844720497	0.1564625850340136	0.0718954248366013	0.08	0.2222222222222222	0.09395973154362416
N[C@@](CCCC[B-](O)(O)O)C(=O)O	0.08823529411764706	0.08035714285714286	0.06481481481481481	0.0660377358490566	0.08411214953271028	0.12871287128712872
C[C@H](O)[C@H](C)[N+](CC)CC.P(=O)(O)O	0.0962962962962963	0.14150943396226415	0.08490566037735849	0.10784313725490197	0.1262135922330097	0.14
OC[C@@H]1O[C@@H](OC[C@@H]2O[C@H](CO)[C@@H](O[C@H]3OC[C@H](O)[C@@H](O)[C@H]3O)[C@@H](CO)O[C@@H]2O)[C@H](O)[C@@H](O)[C@@H]1O	0.034482758620689655	0.028089887640449437	0.09259259259259259	0.09375	0.028901734104046242	0.1
C[C@H](C(=O)O)[C@@H]1Cc2ccccc2C(=O)c2ccccc21	0.24285714285714285	0.176	0.11904761904761904	0.13934426229508196	0.25663716814159293	0.12
N/C(CS)=N/C(=O)N[C@H](C(=O)N[C@@H](CCCN)C(=O)O)C(=O)N[C@H](CCC(=O)O)C(=O)N[C@H](C(=O)O)C(=O)O	0.10152284263959391	0.08571428571428572	0.045454545454545456	0.05202312138728324	0.0755813953488372	0.12962962962962962
COC(=O)/C=C\COc1ccccc1	0.13970588235294118	0.12280701754385964	0.08928571428571429	0.09090909090909091	0.18269230769230768	0.09009009009009009
COc1ccc2c(c1OC)C(=O)O[C@@H]2[C@H]1c2c(cc3c(c2OC)OCO3)CCN1C	0.0989010989010989	0.10191082802547771	0.12837837837837837	0.13013698630136986	0.10526315789473684	0.07792207792207792
COc1cc([C@H]2c3cc4c(cc3[C@@H](O[C@@H]3O[C@@H]5CO[C@@H](C)O[C@H]5[C@H](O)[C@H]3O)[C@H]3COC(=O)[C@H]23)OCO4)cc(OC)c1O	0.08333333333333333	0.08947368421052632	0.14857142857142858	0.15028901734104047	0.08602150537634409	0.11731843575418995
C/C=C(\C)C(=O)O[C@H]1C[C@@H](C)C=C2C=C[C@H](C)[C@H](CC[C@@H]3C[C@@H](O)CC(=O)O3)[C@H]21	0.08333333333333333	0.11258278145695365	0.7419354838709677	0.7582417582417582	0.09395973154362416	0.35294117647058826
COC(=O)[C@@H](NC(=O)c1c[nH]cn1)C(=O)N[C@@H](C)C(=O)N[C@@H](C(=O)O)C(C)C(=O)N[C@@H](CCC(=O)O)C(C)C	0.12953367875647667	0.1437125748502994	0.09467455621301775	0.10909090909090909	0.11377245508982035	0.15723270440251572
CCOc1ccc(C(=O)O)cc1O	0.11940298507462686	0.14953271028037382	0.125	0.12745098039215685	0.1568627450980392	0.13725490196078433
C[C@H]1O[C@H](NC(=O)[C@@H](O)[C@H](CO)NC(=O)[C@@H](N)Cc2ccccc2)[C@H](O)[C@@H]1O	0.19375	0.14685314685314685	0.1366906474820144	0.14705882352941177	0.1865671641791045	0.2076923076923077
COc1cccc(C(=O)Nc2ccccc2)c1O	0.27692307692307694	0.13934426229508196	0.09016393442622951	0.09166666666666666	0.22935779816513763	0.08196721311475409
CC(=O)O[C@@H]1[C@@H](OC(C)=O)[C@@H](OC(=O)CC(C)(C)C)C1	0.056962025316455694	0.07692307692307693	0.18584070796460178	0.14782608695652175	0.046511627906976744	0.1565217391304348
C[C@@H]1COC(=O)[C@H](C)[C@@H](O[C@H]2C[C@@](C)(OC(=O)C(O)c3ccccc3)O2)C[C@H](C)[C@@H]1O	0.14367816091954022	0.13157894736842105	0.22962962962962963	0.25190839694656486	0.15172413793103448	0.1956521739130435
COc1c(O)ccc2c(CC(=O)O)c(-c3ccc(F)cc3)cc2c1C	0.2777777777777778	0.2661290322580645	0.09420289855072464	0.09558823529411764	0.3333333333333333	0.1111111111111111
N/C(CN(Cc1ccccc1)c1ccccc1)C(=O)O	0.2647058823529412	0.15079365079365079	0.0859375	0.096	0.22807017543859648	0.09523809523809523
C[C@@H](O)CCc1ccccc1N	0.15625	0.14150943396226415	0.08490566037735849	0.10784313725490197	0.1958762886597938	0.11764705882352941
COC(=O)[C@@H]1[C@H]2C[C@H]3c4[nH]c5ccccc5c4CCN3C[C@@H]2CC[C@@H]1O	0.11764705882352941	0.10135135135135136	0.15441176470588236	0.15671641791044777	0.16176470588235295	0.13043478260869565
CC[C@H](O)[C@@H](O)c1cccc(C(=O)c2ccccc2)c1	0.24817518248175183	0.18032786885245902	0.09523809523809523	0.11475409836065574	0.27522935779816515	0.14166666666666666
C[N+]1(C)CCC[C@H]1COC(=O)C(O)(c1ccccc1)C1CCCCC1	0.12727272727272726	0.09655172413793103	0.1417910447761194	0.12686567164179105	0.14074074074074075	0.10948905109489052
CCCCC(C)(C)C(=O)O[C@H]1C[C@@H](C)C=C2C=C[C@H](C)[C@H](CC[C@@H]3C[C@@H](O)CC(=O)O3)[C@H]21	0.0855614973262032	0.1	0.8681318681318682	0.7319587628865979	0.08227848101265822	0.3629032258064516
CC1(C)C[C@H]2[C@]3(C)CCC4=CC(=O)CC[C@@H]4[C@H]3CC[C@@]21CC	0.04142011834319527	0.06428571428571428	0.1349206349206349	0.13709677419354838	0.051094890510948905	0.09230769230769231
CC[C@@](C)(O)C(=O)O[C@H]1C[C@@H](C)C=C2C=C[C@H](C)[C@H](CC[C@@H]3C[C@@H](O)CC(=O)O3)[C@H]21	0.08839779005524862	0.1111111111111111	0.8636363636363636	0.7802197802197802	0.09271523178807947	0.3697478991596639
O=P(O)(O)C(O)(Cc1cccnc1)P(=O)(O)O	0.08904109589041095	0.1092436974789916	0.07692307692307693	0.06896551724137931	0.10434782608695652	0.09649122807017543
C[C@@H]1O[C@@H](Oc2c(F)cc3c(=O)c4c(O)c(=O)c(CCF)c(O)cc4n32)C[C@H](O)[C@H](O)[C@@H]1O	0.12087912087912088	0.11320754716981132	0.1476510067114094	0.14965986394557823	0.12418300653594772	0.14864864864864866
CC(=O)O[C@@H]1c2ccccc2Oc2cc(C(=O)O)ccc2C(=O)O1	0.19736842105263158	0.16541353383458646	0.12878787878787878	0.13076923076923078	0.21951219512195122	0.12121212121212122
COc1cc(C[C@@H]2CNC[C@H]2COC(=O)c2ccccc2)cc(OC)c1OC	0.16071428571428573	0.12751677852348994	0.125	0.1267605633802817	0.18115942028985507	0.1103448275862069
OC[C@@H](O)Cc1ccccc1Nc1c(Cl)cccc1Cl	0.20422535211267606	0.16129032258064516	0.06153846153846154	0.07086614173228346	0.24107142857142858	0.0873015873015873
Cc1cn([C@H]2C[C@H](N=[N+]=[N-])[C@@H](CO)O2)c(=O)[nH]c1=O	0.06369426751592357	0.06870229007633588	0.12605042016806722	0.1282051282051282	0.07142857142857142	0.09917355371900827
COc1cc(CCCOC(=O)CCCC(=O)O)ccc1O	0.15333333333333332	0.14960629921259844	0.12	0.12195121951219512	0.14634146341463414	0.17796610169491525
C=C([C@@H]1CC(=O)O)C[C@H]2[C@@H]3CCC4=CC(=O)C=C[C@@H]4[C@H]3CC[C@@]21C	0.08982035928143713	0.10714285714285714	0.192	0.1951219512195122	0.10294117647058823	0.16535433070866143
COc1cc(C(=O)NC2CCCNC2)cc(OC)c1OC	0.08074534161490683	0.08888888888888889	0.11904761904761904	0.12096774193548387	0.08396946564885496	0.09375
CO[C@H]1C[C@]2(O)[C@@H]3CCC4=CC(=O)C=C[C@]4(C)[C@H]3CC[C@]21C	0.05389221556886228	0.07194244604316546	0.1532258064516129	0.1557377049180328	0.06666666666666667	0.11811023622047244
CC(=O)Nc1ccccc1	0.20168067226890757	0.10476190476190476	0.0784313725490196	0.08	0.16842105263157894	0.07920792079207921
CC(=O)O[C@]1(C(C)=O)CC[C@H]2[C@@H]3C=C(Cl)C4=CC(=O)[C@@H]5C[C@@H]5[C@]4(C)[C@H]3CC[C@@]21C	0.0718232044198895	0.0915032679738562	0.17518248175182483	0.17777777777777778	0.06578947368421052	0.1510791366906475
NC[C@@]1(COc2ccc(F)cc2)OCCC[C@H](O)CC1=O	0.13725490196078433	0.16666666666666666	0.1557377049180328	0.15833333333333333	0.17355371900826447	0.09375
CC(C)[C@H](N)C(=O)OCCOCn1cnc2c(=O)nc(N)[nH]c21	0.11949685534591195	0.15267175572519084	0.10687022900763359	0.1349206349206349	0.13178294573643412	0.125
N[C@H]1[C@@H](OC[C@@H]2O[C@@H](O)[C@@H](O[C@H]3[C@@H](O)C[C@H](N)[C@H](N)[C@H]3O[C@H]3O[C@H](CN)[C@@H](O)[C@H](O)[C@H]3N)O[C@@H]2CO)O[C@H](CN)[C@@H](O)[C@@H]1O	0.030837004405286344	0.024752475247524754	0.08648648648648649	0.08743169398907104	0.025380710659898477	0.09289617486338798
CC(C)[C@H](C)S	0.04918032786885246	0.07446808510638298	0.03260869565217391	0.056818181818181816	0.06666666666666667	0.06818181818181818
O=C(c1cccnc1F)N1CCC(Cc2ccccc2)CC1	0.18543046357615894	0.1259259259259259	0.09774436090225563	0.09923664122137404	0.20491803278688525	0.07407407407407407
C[C@H](CCCC(C)(C)O)[C@H]1CC[C@H]2[C@@H]3CC=C4C[C@@H](O)CC[C@]4(C)[C@H]3CC[C@]12C	0.06557377049180328	0.07692307692307693	0.18248175182481752	0.1678832116788321	0.06535947712418301	0.14184397163120568
CC/C=C\C/C=C/C=C/C=C/C=C/[C@@H](O)C[C@@H](O)CC(=O)O	0.1503267973856209	0.22131147540983606	0.06716417910447761	0.07633587786259542	0.23076923076923078	0.2033898305084746
CCCCN1CCCC[C@H]1C(=O)Nc1c(C)cccc1C	0.13725490196078433	0.12213740458015267	0.1557377049180328	0.15833333333333333	0.136	0.12903225806451613
O=C1NCC/C=C/c2cc(C(=O)O)ccc2C(=O)c2ccccs21	0.14375	0.1386861313868613	0.10294117647058823	0.1044776119402985	0.16153846153846155	0.08759124087591241
CCOCc1ccc(OCC(O)CNC(C)C)cc1	0.16666666666666666	0.18487394957983194	0.11570247933884298	0.13675213675213677	0.1826086956521739	0.16521739130434782
NC(N)=NCCCCN1c2ccccc2Sc2ccccc21	0.20945945945945946	0.10948905109489052	0.06569343065693431	0.06666666666666667	0.1951219512195122	0.0661764705882353
O=C1CCCCCCC(CCN2CCCCC2)CC1	0.03636363636363636	0.02857142857142857	0.078125	0.07936507936507936	0.03731343283582089	0.05384615384615385
CCCOc1ccc([C@@H](CC(=O)O)C(=O)O)cc1	0.19708029197080293	0.21238938053097345	0.1391304347826087	0.15178571428571427	0.21100917431192662	0.21495327102803738
CC#CC[C@H](C)[C@@H](O)CC(C)(C)C	0.06474820143884892	0.1	0.10576923076923077	0.08653846153846154	0.08411214953271028	0.09615384615384616
CC/C=C/CC[C@]1(C)C(=O)O[C@H]2C[C@@H]3CCC4=CC(=O)CC[C@@H]4[C@H]3CC[C@@]21C	0.060109289617486336	0.08441558441558442	0.16666666666666666	0.16911764705882354	0.0728476821192053	0.11888111888111888
O=c1[nH]c2ccccc2n1CCCN1CCC(n2c(=O)[nH]c3cc(Cl)cc(Cl)c32)CC1	0.1590909090909091	0.09937888198757763	0.09615384615384616	0.09740259740259741	0.16216216216216217	0.06918238993710692
CC1(C)CC[C@@]23CCC4=CC(=O)C=C[C@]4(C)[C@@]3(F)[C@@H](O)C[C@@]2(C)[C@H]1C(=O)CO	0.08571428571428572	0.11643835616438356	0.17164179104477612	0.17424242424242425	0.09722222222222222	0.1386861313868613
C=C(C)[C@@H](CC)CC[C@@H](C)CC[C@@H](C)CCCC(C)CO	0.08917197452229299	0.09923664122137404	0.08661417322834646	0.10569105691056911	0.0859375	0.14166666666666666
CC(=O)N1C[C@@H]2C[C@H]3C[C@H](C)C4=C(C(=O)O)CC[C@]4(C)[C@H]3CC[C@@]21CO	0.08771929824561403	0.08904109589041095	0.1590909090909091	0.16153846153846155	0.08450704225352113	0.16030534351145037
CC(=O)OCC(=O)[C@@]12OC(C)(C)O[C@@H]1C[C@H]1[C@@H]3C[C@H](F)C4=CC(=O)C=C[C@]4(C)[C@@]3(F)[C@@H](O)C[C@@]12C	0.08290155440414508	0.10303030303030303	0.21379310344827587	0.20833333333333334	0.07926829268292683	0.16666666666666666
O=C(/C=C/c1cccc(O)c1)OCCc1ccccc1	0.2013888888888889	0.15873015873015872	0.09375	0.09523809523809523	0.24778761061946902	0.0859375
CN1C(=O)N(CCCN2CCCC2)c2ccccc21	0.14093959731543623	0.1	0.11382113821138211	0.11570247933884298	0.1694915254237288	0.07936507936507936
CCCCC(=O)N(Cc1ccc(-c2ccccc2-c2nnn[nH]2)cc1)[C@H](C(=O)O)C(C)C	0.2732919254658385	0.2361111111111111	0.10967741935483871	0.12582781456953643	0.291044776119403	0.1554054054054054
CC(C)Cc1ccc([C@H](C)C(=O)O)cc1	0.16541353383458646	0.21904761904761905	0.11926605504587157	0.14285714285714285	0.21782178217821782	0.1523809523809524
CCC[C@H](Cc1ccc(OCC)cc1)c1cccc(O)c1	0.19047619047619047	0.13846153846153847	0.10077519379844961	0.1111111111111111	0.211864406779661	0.11904761904761904
C[C@H]1SCCSS1	0.007462686567164179	0.009345794392523364	0.05154639175257732	0.05263157894736842	0.00980392156862745	0.041237113402061855
COc1c(OC/C=C/C=C(\C)CCCCC(C)C)c2cc(OC)c(OC)c2c1	0.10919540229885058	0.136986301369863	0.0958904109589041	0.1048951048951049	0.1258741258741259	0.11188811188811189
Cc1c(Cl)cccc1-c1c(I)cn(C)c1O	0.12857142857142856	0.12931034482758622	0.06837606837606838	0.06956521739130435	0.16666666666666666	0.05982905982905983
COc1ccc2oc(-c3ccc(F)cc3)nc2c1	0.21014492753623187	0.22807017543859648	0.06349206349206349	0.06451612903225806	0.27358490566037735	0.047244094488188976
NCCCCC(NC(=O)[C@@H](N)Cc1ccccc1)C(=O)O	0.2097902097902098	0.13178294573643412	0.09375	0.104	0.175	0.16806722689075632
C[C@@H](NC(=O)c1ccc(O)c(O)c1)[C@H]1CCC[C@H]2[C@@H]3CC[C@H]4C[C@@H](O)CC[C@]4(C)[C@H]3CC[C@@]21C	0.10526315789473684	0.11585365853658537	0.1568627450980392	0.174496644295302	0.1125	0.1503267973856209
C[C@H]1COC[C@@H](C)N1CCc1ccccc1O	0.13194444444444445	0.10569105691056911	0.1504424778761062	0.15315315315315314	0.1592920353982301	0.11206896551724138
CC(=O)CCc1ccccc1	0.15873015873015872	0.12264150943396226	0.0970873786407767	0.09900990099009901	0.1875	0.09803921568627451
CNC1(CCOc2ccccc2)CCCCC1=O	0.1360544217687075	0.09375	0.11666666666666667	0.11864406779661017	0.1440677966101695	0.08130081300813008
Clc1ccc(-n2cccn2)c(Cl)c1	0.09352517985611511	0.08695652173913043	0.043859649122807015	0.044642857142857144	0.12149532710280374	0.03508771929824561
C[C@H]1CCCN1CCc1ccc(F)cc1	0.15328467153284672	0.16964285714285715	0.11607142857142858	0.11818181818181818	0.18867924528301888	0.08771929824561403
O=C(CO)[C@H](O)[C@@H](O)[C@H](CO)O	0.09848484848484848	0.12380952380952381	0.05660377358490566	0.06796116504854369	0.13	0.14432989690721648
Nc1ccc([N+](=O)[O-])cc1O	0.07462686567164178	0.09345794392523364	0.0673076923076923	0.06862745098039216	0.09803921568627451	0.057692307692307696
COCCc1c(CO)ccc(OCC(O)CNC(C)C)c1	0.15333333333333332	0.168	0.10236220472440945	0.12195121951219512	0.1652892561983471	0.16806722689075632
CCC[C@H](CC=O)SCc1ccccc1	0.16176470588235295	0.11016949152542373	0.08695652173913043	0.09821428571428571	0.16666666666666666	0.11711711711711711
CC1(C)[C@H]2CC[C@@]1(C)C(=O)C2	0.02857142857142857	0.044642857142857144	0.11	0.11224489795918367	0.037037037037037035	0.06796116504854369
O=c1ccc2c(-c3ccccc3)cccc2o1	0.24060150375939848	0.12195121951219512	0.06451612903225806	0.06557377049180328	0.24299065420560748	0.03968253968253968
Cc1oc2c(c(=O)c1CCN1CCC(c3noc4cc(F)ccc34)CC1)CCCC2	0.12849162011173185	0.12903225806451613	0.09740259740259741	0.09868421052631579	0.14093959731543623	0.06329113924050633
N[C@@H](C(=O)O)c1ccc(C(=O)c2ccc(F)cc2)cc1	0.25925925925925924	0.211864406779661	0.07874015748031496	0.08870967741935484	0.2777777777777778	0.10569105691056911
O=C(c1cc(O)cc(O)c1C(=O)O)c1ccccc1O	0.20714285714285716	0.16393442622950818	0.07936507936507936	0.08064516129032258	0.22321428571428573	0.125
C=C1[C@H](OC(=O)C[C@H](O)[C@H](C)c2ccc(F)cc2)C(=O)N(C)C1=O	0.22602739726027396	0.2773109243697479	0.13178294573643412	0.152	0.2782608695652174	0.16
Cc1ccc(S(=O)(=O)NC(=O)NN2CCCCCC2)cc1	0.10828025477707007	0.1484375	0.1015625	0.10317460317460317	0.11811023622047244	0.07692307692307693
CC/C=C\C/C=C/C=C/C=C/C[C@@H](O)C[C@@H](O)CC(=O)O	0.16891891891891891	0.18699186991869918	0.06870229007633588	0.078125	0.19491525423728814	0.24107142857142858
Cc1cccc(C)c1NC(=O)C(C)N	0.13432835820895522	0.14678899082568808	0.10185185185185185	0.125	0.15384615384615385	0.11320754716981132
CCCCC/C=C\CCCCCCCC(=O)O	0.07236842105263158	0.088	0.0743801652892562	0.07563025210084033	0.09166666666666666	0.11206896551724138
CC(=O)OCCC#CCCC1=CCC[C@@H]1C(=O)O	0.1	0.08661417322834646	0.1282051282051282	0.13043478260869565	0.08130081300813008	0.1592920353982301
C[C@@](N)(CO)C(=O)OC[C@H]1CC[C@H]2[C@@H]3CCC4=C[C@@H](O)CC[C@@H]4C[C@H]3CC[C@@]21C	0.05945945945945946	0.06962025316455696	0.1897810218978102	0.16666666666666666	0.0718954248366013	0.15714285714285714
O=C(O)CCc1ccc(-c2ccccc2)cc1	0.30158730158730157	0.19130434782608696	0.09166666666666666	0.09322033898305085	0.32	0.1016949152542373
CCC(C)(C)C(=O)O[C@@H]1C2C(=C[C@H](C)[C@H]1[C@@H](O)c1ccccc1)C=C[C@H](C)[C@@H]2CC[C@@H]1C[C@@H](O)CC(=O)O1	0.1702127659574468	0.13529411764705881	0.6260869565217392	0.5163934426229508	0.175	0.3006993006993007
O=C(N[C@@H](Cc1ccccc1)C(=O)O)N1CCC[C@H]1C(=O)N(CCC(=O)O)CC(=O)O	0.19047619047619047	0.13815789473684212	0.10596026490066225	0.11486486486486487	0.16666666666666666	0.1527777777777778
CCc1ccc(O)cc1C(=O)Cc1ccc(OCC(=O)OC)cc1	0.19736842105263158	0.16541353383458646	0.12878787878787878	0.13076923076923078	0.20967741935483872	0.13846153846153847
CC/C=C\C/C=C/C=C/C=C/C=C/C(=O)O	0.05263157894736842	0.08130081300813008	0.06722689075630252	0.06837606837606838	0.0847457627118644	0.07692307692307693
COC(=O)CNC(=O)c1ccccc1	0.18461538461538463	0.11403508771929824	0.1	0.10185185185185185	0.1619047619047619	0.12149532710280374
CC(C)CCNC(=O)c1ccccc1	0.2125984251968504	0.15454545454545454	0.1	0.12264150943396226	0.22	0.1320754716981132
N[C@H]1C=C[C@@H](CC[C@H](O)CC(=O)O)CC1	0.1386861313868613	0.15178571428571427	0.1388888888888889	0.1523809523809524	0.1588785046728972	0.25773195876288657
COc1ccc([C@@H]2[C@@H](O)C[C@@H](O)C[C@@H]2O)cc1	0.0945945945945946	0.11570247933884298	0.17272727272727273	0.17592592592592593	0.1206896551724138	0.15315315315315314
CC/C=C\C/C=C/C/C=C/C=C/CCCC(=O)O	0.07096774193548387	0.0859375	0.07258064516129033	0.07377049180327869	0.08943089430894309	0.1092436974789916
C[C@H](CN(C)C)C(=O)N1CCC[C@H]1C(=O)N[C@@H](CCCCN)C(=O)N[C@@H](Cc1c[nH]cn1)C(=O)N[C@@H](CO)C(=O)N[C@@H](C)C(=O)N[C@@H](CC(=O)O)	0.11894273127753303	0.135	0.09405940594059406	0.1116751269035533	0.1044776119402985	0.1518324607329843
OC[C@H]1O[C@H](n2cnc3c(=O)[nH]cnc32)[C@H](O)[C@@H]1O	0.07006369426751592	0.09302325581395349	0.11570247933884298	0.11764705882352941	0.088	0.10743801652892562
COC(=O)/C=C\c1ccccc1O	0.12686567164179105	0.14814814814814814	0.102803738317757	0.10476190476190476	0.20202020202020202	0.09345794392523364
C[C@H]1[C@H]2[C@@H]3CC[C@@H]4C[C@@H](O)C[C@@H](O)CC[C@]4(C)[C@@]3(C)[C@@H]2CC[C@@]1(C)C(=O)CO	0.04945054945054945	0.0718954248366013	0.1791044776119403	0.18181818181818182	0.06	0.13768115942028986
CCCCCC[C@]1(C)C(=O)O[C@H](C)[C@@H]1OC(=O)c1ccc(O)cc1	0.13836477987421383	0.15789473684210525	0.2032520325203252	0.2066115702479339	0.14615384615384616	0.18548387096774194
CCN1C[C@]2(COC)[C@H](O)C[C@H](OC)[C@@]34[C@@H]5C[C@@]6(O)[C@H](OC(=O)c7ccccc7)[C@@H]5[C@@](OC(C)=O)([C@@H]([C@H](OC)[C@H]23)[C@@H]14)[C@@H](O)[C@@H]6OC	0.1308411214953271	0.10256410256410256	0.17415730337078653	0.1694915254237288	0.12299465240641712	0.16201117318435754
COc1ccc([C@@H]2O[C@H](CO[C@H]3CO[C@H](CO)[C@@H](O)[C@H]3O)[C@H](CO)O2)cc1	0.09770114942528736	0.10810810810810811	0.16176470588235295	0.16417910447761194	0.11188811188811189	0.15441176470588236
O=C(Nc1ccc(Cl)c(Cl)c1)c1cc(Cl)cc(Cl)c1O	0.15753424657534246	0.12698412698412698	0.07086614173228346	0.072	0.14166666666666666	0.06299212598425197
CC1=C2C(=O)O[C@H](C)[C@@H]2CC1=O	0.05755395683453238	0.07142857142857142	0.14	0.14285714285714285	0.06481481481481481	0.08653846153846154
CC1(C)CNC(=O)[C@H]2CNC(=O)c3ccccc3C=C21	0.13245033112582782	0.11627906976744186	0.104	0.10569105691056911	0.15833333333333333	0.07874015748031496
C/C=C/c1cc(OC)c(OC)cc1OC	0.05405405405405406	0.11206896551724138	0.07894736842105263	0.08035714285714286	0.09734513274336283	0.06086956521739131
O=C(N[C@H](Cc1ccccc1)C(=O)O)c1ccccc1	0.30303030303030304	0.14173228346456693	0.0859375	0.096	0.21739130434782608	0.11290322580645161
C[C@H]1C=COC1	0.023255813953488372	0.029411764705882353	0.1	0.10227272727272728	0.030927835051546393	0.07692307692307693
CC(=O)N[C@@H](CC(C)(C)C)C(=O)O	0.09701492537313433	0.1111111111111111	0.12871287128712872	0.10891089108910891	0.08490566037735849	0.13
COc1ccc([C@H](O)COc2ccc(CC3CC3)cc2)cc1OC	0.15822784810126583	0.14705882352941177	0.10294117647058823	0.11278195488721804	0.1984126984126984	0.1037037037037037
N#C[C@@H](CN[C@H]1O[C@H](CO)[C@@H](O)[C@H](O[C@@H]2O[C@H](CO)[C@@H](O)[C@H](O)[C@H]2O)[C@H](O)[C@@H](O)[C@H]1O)c1ccccc1	0.1134020618556701	0.07386363636363637	0.10909090909090909	0.11728395061728394	0.10843373493975904	0.1165644171779141
CC(C)(CO[P@@](=O)(O)OCC[N+](C)(C)CC)OC(=O)O	0.08496732026143791	0.10317460317460317	0.1565217391304348	0.11965811965811966	0.08064516129032258	0.13793103448275862
COc1cc2nc(N3CCN(C(=O)c4ccco4)CC3)nc(N)c2cc1OC	0.11428571428571428	0.13513513513513514	0.10204081632653061	0.10344827586206896	0.13986013986013987	0.07333333333333333
CC(C)=CCc1cccc(C(O)CC(=O)O)c1	0.18382352941176472	0.21818181818181817	0.11304347826086956	0.125	0.2403846153846154	0.18691588785046728
COc1cc(CC[C@@H](N)C(=O)N[C@H]2[C@@H](O)[C@H](n3cnc4c(N(C)C)ncnc43)O[C@@H]2CO)cc(OC)c1O	0.13402061855670103	0.16265060240963855	0.1402439024390244	0.14906832298136646	0.13253012048192772	0.14814814814814814
COc1ccc2cc(CCC(C)=O)ccc2c1	0.14788732394366197	0.1623931623931624	0.1111111111111111	0.11304347826086956	0.19090909090909092	0.10256410256410256
CCOC(=O)N1CCC(=C2c3ccc(Cl)cc3CCc3cccnc32)CC1	0.13529411764705881	0.136986301369863	0.10344827586206896	0.1048951048951049	0.15827338129496402	0.08163265306122448
Nc1ncnc2c1ncn2[C@H]1CC[C@H](O)[C@@H](CO)O1	0.05625	0.07575757575757576	0.10569105691056911	0.10743801652892562	0.0703125	0.08870967741935484
O=C1ON=C(c2ccccc2Cl)c2cc([N+](=O)[O-])ccc2N1	0.1568627450980392	0.12781954887218044	0.06666666666666667	0.06766917293233082	0.17886178861788618	0.043795620437956206
O=C(O)C(=O)CCCCC(=O)O	0.10606060606060606	0.10185185185185185	0.0761904761904762	0.07766990291262135	0.08571428571428572	0.14285714285714285
C=C1CC[C@@H](C(C)C)[C@@H]2CC[C@@H]3[C@@H](CC4=CC(=O)CC[C@]43C)[C@H]12	0.05917159763313609	0.07801418439716312	0.140625	0.16129032258064516	0.072992700729927	0.11538461538461539
O=c1[nH]c(=O)n([C@H]2C[C@H](O)[C@@H](CO)O2)cc1F	0.08053691275167785	0.08943089430894309	0.13274336283185842	0.13513513513513514	0.09322033898305085	0.11403508771929824
Cc1cccc(CSc2ccc(Cl)cc2)c1OC	0.1527777777777778	0.13008130081300814	0.07258064516129033	0.07377049180327869	0.19642857142857142	0.06451612903225806
COCC(=O)NC[C@H](Cc1ccccc1)NC(=O)N1CCC[C@H]1C(=O)NCC(=O)NCC(=O)NCC(=O)O	0.1631578947368421	0.10857142857142857	0.10588235294117647	0.11377245508982035	0.13855421686746988	0.1402439024390244
COc1ccc([C@H]2O[C@H](CO)[C@H](O)[C@H]2O)cc1O	0.08609271523178808	0.10483870967741936	0.12931034482758622	0.13157894736842105	0.1092436974789916	0.14035087719298245
C/C(=C\Cc1ccccc1)c1ccc(OC)cc1	0.2014388489208633	0.12903225806451613	0.08064516129032258	0.08196721311475409	0.23853211009174313	0.07258064516129033
CC(C)c1cc2c(c(O)c1C/C=C(\C)CCC(=O)O)C(=O)OC2	0.17218543046357615	0.2	0.13385826771653545	0.15447154471544716	0.1885245901639344	0.16260162601626016
O=S(=O)(Cl)OCS.CCC[Na+]S[Na+]	0.04225352112676056	0.07079646017699115	0.07476635514018691	0.0761904761904762	0.03571428571428571	0.07547169811320754
CSCc1ccco1	0.06153846153846154	0.0673076923076923	0.07142857142857142	0.07291666666666667	0.08163265306122448	0.061224489795918366
COc1ccc(C[C@H]2NC[C@H](O)[C@H]2OC(C)=O)cc1	0.11258278145695365	0.13709677419354838	0.16379310344827586	0.16666666666666666	0.14285714285714285	0.15517241379310345
CCN1C[C@@]2(COC)[C@H](O)C[C@H](OC)[C@@]34[C@@H]5C[C@@]6(O)[C@H](OC(=O)c7ccccc7)[C@@H]5[C@@](OC(C)=O)([C@@H]([C@H](OC)[C@H]23)[C@@H]14)[C@@H](O)[C@@H]6OC	0.1308411214953271	0.10256410256410256	0.17415730337078653	0.1694915254237288	0.12299465240641712	0.16201117318435754
O=c1cnn([C@@H]2O[C@H](CO)[C@@H](O)[C@H]2O)c(=O)[nH]1	0.06622516556291391	0.08064516129032258	0.12280701754385964	0.125	0.075	0.11403508771929824
O=C(/C=C\c1ccc(O)c(O)c1)OCCc1ccccc1	0.19863013698630136	0.1746031746031746	0.09230769230769231	0.09375	0.26548672566371684	0.09302325581395349
CC(C)=CCN1CCCC1	0.036231884057971016	0.04504504504504504	0.06796116504854369	0.06930693069306931	0.05714285714285714	0.04807692307692308
CCOC(=O)c1ccc(N)cc1	0.11278195488721804	0.14150943396226415	0.11650485436893204	0.1188118811881188	0.1485148514851485	0.10679611650485436
COc1ccc([C@@H]2[C@@H](O)C[C@@H](O)C[C@@H]2CN3CCCC3)cc1O	0.08433734939759036	0.09285714285714286	0.16666666666666666	0.1693548387096774	0.1044776119402985	0.140625
C[N+](C)(CCCC[C@@H](O)CCO)CCOc1ccccc1.[Br-]	0.174496644295302	0.12121212121212122	0.08396946564885496	0.09375	0.1721311475409836	0.14634146341463414
C[N+]1(C)[C@H]2CC[C@@H](OC(=O)C(O)c3ccccc3)C[C@H]1[C@H]1O[C@H]12.[Br-]	0.13836477987421383	0.1079136690647482	0.1746031746031746	0.19672131147540983	0.15503875968992248	0.176
CCO[C@H](c1ccc(OC)cc1)c1ccc(O)cc1	0.1736111111111111	0.136	0.088	0.09836065573770492	0.20175438596491227	0.08870967741935484
CCN(CC)CCNC(=O)c1ccc(N)cc1	0.14893617021276595	0.15384615384615385	0.12173913043478261	0.12389380530973451	0.1504424778761062	0.12280701754385964
CC(=O)c1ccccc1O	0.136	0.12745098039215685	0.10101010101010101	0.10309278350515463	0.1827956989247312	0.09090909090909091
CC(C)C(=O)Oc1ccccc1C(=O)c1ccc([N+](=O)[O-])cc1	0.22758620689655173	0.17054263565891473	0.09022556390977443	0.1171875	0.25862068965517243	0.125
COc1cc([C@@H]2c3cc4c(cc3[C@H](O)[C@H]3COC(=O)[C@H]23)OCO4)cc(OC)c1OC	0.08695652173913043	0.0949367088607595	0.14383561643835616	0.14583333333333334	0.09090909090909091	0.11409395973154363
CC[C@@H]1C[C@](O)(C(=O)O[C@H]2CC[C@@]3(C)[C@H](C)CC[C@@H]32)C(=O)N1CCC(=O)N1CCC1	0.08241758241758242	0.0759493670886076	0.17985611510791366	0.18248175182481752	0.06451612903225806	0.17266187050359713
CC(=O)NS(=O)(=O)c1ccc(N)cc1	0.11764705882352941	0.1792452830188679	0.09174311926605505	0.09345794392523364	0.1320754716981132	0.08256880733944955
C[C@@H]1O[C@H](O)[C@@H](O[C@H]2[C@@H](O)[C@@H](O[C@H]3[C@H](O)[C@@H](O)[C@H](O)O[C@@H]3CO)O[C@@H]2CO)[C@H](O)[C@@H](O)[C@@H]1N[C@H]1C=C(CO)[C@@H](O)[C@H](O)[C@H]1O	0.04484304932735426	0.04040404040404041	0.10497237569060773	0.10614525139664804	0.04145077720207254	0.10555555555555556
Nc1nc(NC[C@@H](O)CCc2ccc(Cl)cc2)c(N)nc1N(Cc1ccc(F)cc1)C(=O)O	0.2777777777777778	0.25	0.07407407407407407	0.08176100628930817	0.26811594202898553	0.11612903225806452
C/C(=C\C=C/C(C)C)c1ccccc1	0.14925373134328357	0.15454545454545454	0.07079646017699115	0.09174311926605505	0.2079207920792079	0.09090909090909091
CC(C)c1nc(N(C)S(C)(=O)=O)nc(-c2ccc(F)cc2)c1/C=C/[C@@H](O)C[C@@H](O)CC(=O)NO	0.29559748427672955	0.8842105263157894	0.10191082802547771	0.11764705882352941	0.4262295081967213	0.1780821917808219
CC(C)C(NC(=O)[C@H](C)NC(=O)[C@@H](N)Cc1ccc(O)cc1)C(=O)N[C@@H](CCC(=O)O)C(=O)O	0.19186046511627908	0.20270270270270271	0.10256410256410256	0.11842105263157894	0.18493150684931506	0.1793103448275862
CNC(=O)O/N=C(\C)C	0.05343511450381679	0.05714285714285714	0.07142857142857142	0.07291666666666667	0.04950495049504951	0.08333333333333333
NC(=O)c1cc[n+]([C@@H]2O[C@H](CO)[C@@H](O)[C@H]2O)c(=O)[nH]c1=O	0.08917197452229299	0.11627906976744186	0.14049586776859505	0.14285714285714285	0.10317460317460317	0.1322314049586777
CC(C)C(=O)c1ccccc1	0.17886178861788618	0.14563106796116504	0.08737864077669903	0.1111111111111111	0.21505376344086022	0.11
O=C(CCN1C(=O)c2ccccc2)C(=O)C1=O	0.15714285714285714	0.125	0.10256410256410256	0.10434782608695652	0.17117117117117117	0.07563025210084033
N[C@@]1(C(=O)O)[C@H](CO)[C@H](C)O[C@H]1O[C@@H]1[C@@H](CO)[C@H](O)[C@H](O)[C@H]1O	0.06060606060606061	0.07246376811594203	0.15447154471544716	0.15702479338842976	0.07518796992481203	0.1652892561983471
COc1ccnc(C[S@](=O)c2ccc(N)cc2)c1C	0.13513513513513514	0.14634146341463414	0.08	0.08130081300813008	0.1724137931034483	0.072
C=C1C[C@@H](OC(C)=O)[C@@H](C)C[C@@H](CC(=O)O)[C@@]1(C)[C@@H](O)CC(=O)NC(=O)NCC(=O)NCC(=O)O	0.11891891891891893	0.11801242236024845	0.152317880794702	0.16216216216216217	0.10062893081761007	0.21830985915492956
CC[C@H](C)/C=C/C(C)=C/C=C/C(C)=C/C(=O)O[C@H]1C(C)(C)CCC1	0.05263157894736842	0.09285714285714286	0.12213740458015267	0.14173228346456693	0.08029197080291971	0.12307692307692308
Cn1c2ccc(NC(=O)c3ccccc3)cc2n(C)c1=O	0.2517985611510791	0.1484375	0.09302325581395349	0.09448818897637795	0.24561403508771928	0.07692307692307693
CC1=C(C#C/C=C/C(C)=C/C(C)=C/C(C)=C/C(=O)O)C[C@@H](O)CC1	0.0650887573964497	0.10071942446043165	0.13076923076923078	0.1328125	0.08823529411764706	0.10606060606060606
CCCCC(=O)/C=C/[C@@H](CCc1ccccc1)NC(=O)O	0.20833333333333334	0.15748031496062992	0.11023622047244094	0.12096774193548387	0.2033898305084746	0.17647058823529413
CCc1cc(C(=O)C(C)CN2CCCCC2)cc(OC)c1OC	0.09815950920245399	0.1259259259259259	0.140625	0.17073170731707318	0.12213740458015267	0.1328125
O=C(O)[C@@H](O)[C@H](O)[C@H](O)C(=O)O	0.11627906976744186	0.125	0.04716981132075472	0.05825242718446602	0.12	0.1702127659574468
Nc1ccccc1NC(=O)c1ccc(N)cc1	0.2074074074074074	0.12396694214876033	0.06557377049180328	0.06666666666666667	0.2358490566037736	0.05737704918032787
C[C@@H]1O[C@H](C)CN2CC[C@H]3[C@@H]4C[C@H](CC[C@]5(C)[C@H](C)CC[C@@H]45)[C@H]3CC[C@@]21C	0.015957446808510637	0.025	0.1366906474820144	0.13043478260869565	0.019230769230769232	0.07534246575342465
COC(=O)[C@@H](Br)[C@@H](Cc1ccccc1)N1CCC[C@H]1C[C@@H](O)CCc1ccccc1	0.2802547770700637	0.14473684210526316	0.12	0.136986301369863	0.2246376811594203	0.1597222222222222
C[C@H](O)/C=C/C=C/[C@@H]1[C@H](O)C[C@@H]2C[C@H](CCC(=O)C(=O)O)C[C@@H]2C[C@@H](O)C[C@H](O)CC(=O)O1	0.09042553191489362	0.11949685534591195	0.22857142857142856	0.25	0.10897435897435898	0.1875
COc1cc(O)cc(Cl)c1C(=O)NC1CCN(CCCOc2ccc(F)cc2)CC1OC	0.21301775147928995	0.18666666666666668	0.1390728476821192	0.14093959731543623	0.21830985915492956	0.11764705882352941
COC(=O)/C=C\C=C\COC(C)=O	0.06382978723404255	0.07894736842105263	0.07339449541284404	0.07476635514018691	0.07272727272727272	0.09433962264150944
COc1cc2c(c3oc(=O)c4c(c13)CCC4=O)[C@@H]1C=CO[C@@H]1O2	0.09036144578313253	0.08450704225352113	0.1297709923664122	0.13178294573643412	0.08759124087591241	0.08888888888888889
C=C1[C@@H](OC(=O)c2ccc(CC(=O)O)n2C)C[C@H](O)[C@H]1C	0.14	0.14285714285714285	0.1794871794871795	0.1826086956521739	0.1487603305785124	0.22321428571428573
CC1=C(C(=O)O)N2C(=O)[C@@H](NC(=O)[C@H](N)c3ccccc3)[C@H]2SC1	0.19078947368421054	0.14074074074074075	0.11278195488721804	0.12307692307692308	0.18253968253968253	0.13076923076923078
C=CC/C=C/CC(=O)O	0.061068702290076333	0.09803921568627451	0.06	0.061224489795918366	0.10309278350515463	0.08247422680412371
CC/C=C\C/C=C/C=C/C=C/C=C/C=C/C=C\CCCC(=O)O	0.06470588235294118	0.07692307692307693	0.06474820143884892	0.06569343065693431	0.07971014492753623	0.09701492537313433
CC(O)(P(=O)(O)O)P(=O)(O)O	0.04477611940298507	0.056074766355140186	0.0594059405940594	0.039603960396039604	0.04854368932038835	0.0707070707070707
O=NN1CCC[C@H]1C(=O)c1c[nH]cn1	0.05442176870748299	0.06666666666666667	0.0990990990990991	0.10091743119266056	0.0603448275862069	0.08035714285714286
C[C@@H](O)c1ccc(-c2cc(F)cc(F)c2)cc1	0.208955223880597	0.21621621621621623	0.05737704918032787	0.07627118644067797	0.2621359223300971	0.07563025210084033
CCCCCC[C@H]1CCC(=O)O[C@H]1CC[C@@](C)(O)[C@@H](O)C(=O)O	0.10625	0.1111111111111111	0.2	0.19327731092436976	0.10687022900763359	0.19166666666666668
NCCCC[C@H](N[C@@H](CCC(=O)O)C(=O)O)C(=O)N1CC[C@H]1C(=O)O	0.12345679012345678	0.09929078014184398	0.07971014492753623	0.08888888888888889	0.0948905109489051	0.16535433070866143
O=CNNc1nc(-c2ccccc2)cc(F)c1C(=O)O	0.2302158273381295	0.19008264462809918	0.078125	0.07936507936507936	0.23008849557522124	0.07874015748031496
O=[N+]([O-])c1ccc([As](=O)(O)O)cc1	0.1037037037037037	0.12962962962962962	0.07407407407407407	0.07547169811320754	0.125	0.07476635514018691
NC(N)=S	0.00819672131147541	0.010526315789473684	0.011235955056179775	0.011494252873563218	0.011111111111111112	0.011363636363636364
C/C=C/[C@H]1O[C@@](C)(OC)[C@H]2[C@@H]3CC=C4C=CC(=O)CC[C@]4(C)[C@H]3CC[C@@]21C	0.04395604395604396	0.07947019867549669	0.16296296296296298	0.15671641791044777	0.06756756756756757	0.10638297872340426
C=C1C[C@H](OC(=O)C(C)(C)C)C[C@@H]2CC[C@@H]3CC4=CC(=O)C=C[C@]4(C)[C@@]3(F)[C@@H](O)C[C@@]21C	0.0748663101604278	0.10126582278481013	0.24444444444444444	0.2028985507246377	0.08333333333333333	0.15172413793103448
COc1ccc2[nH]c([S+]([O-])Cc3ncc(C)c(OC)c3C)nc2c1	0.10303030303030303	0.14814814814814814	0.07971014492753623	0.08088235294117647	0.1111111111111111	0.06474820143884892
O=[N+]([O-])/C=C/c1c(Cl)cccc1Cl	0.07142857142857142	0.11818181818181818	0.05405405405405406	0.05504587155963303	0.12380952380952381	0.04504504504504504
C=C[C@@]1(C)CC[C@@H]2[C@@H]3CCC4=CC(=O)C=C[C@]4(C)[C@H]3CC[C@@]21C	0.04678362573099415	0.07042253521126761	0.13178294573643412	0.13385826771653545	0.06521739130434782	0.09848484848484848
COc1cc(C(=O)NS(=O)(=O)c2ccccc2C)ccc1Cc1cn(C)c2ccc(NC(=O)OC3CCCC3)cc12	0.22872340425531915	0.14606741573033707	0.10614525139664804	0.10734463276836158	0.19879518072289157	0.1005586592178771
N[C@@H]1CCC[C@@H](O)CC1	0.007194244604316547	0.008928571428571428	0.08080808080808081	0.08247422680412371	0.009345794392523364	0.04950495049504951
CCCC/C=C/C(C)=C\CCCCCC(=O)O	0.087248322147651	0.0975609756097561	0.08403361344537816	0.08547008547008547	0.1016949152542373	0.13274336283185842
Cc1cc(O)c(C)cc1Cl	0.06818181818181818	0.08571428571428572	0.06930693069306931	0.0707070707070707	0.09	0.0594059405940594
CC1(C)S[C@@H]2[C@H](NC(=O)[C@H](N)c3ccccc3)C(=O)N2[C@H]1C(=O)O	0.18421052631578946	0.13333333333333333	0.12213740458015267	0.1328125	0.1746031746031746	0.140625
C=C1CC[C@H](OC(=O)C(C)C)C(=O)N1CCCN1C[C@@H](CCc2ccccc2)C[C@@H]1C[C@@H](OC(=O)c1ccccc1)C(=O)N(C)C	0.24489795918367346	0.15425531914893617	0.14673913043478262	0.16759776536312848	0.17777777777777778	0.16666666666666666
CC(C)(C)c1ccc(C(=O)CCCN2CCC(OC(c3ccccc3)c3ccccc3)CC2)cc1	0.2934131736526946	0.125	0.13664596273291926	0.12422360248447205	0.20261437908496732	0.10303030303030303
COc1ccccc1OCC(O)COC(N)=O	0.15714285714285714	0.15384615384615385	0.11206896551724138	0.12389380530973451	0.2037037037037037	0.13274336283185842
NCCCC[C@@](N)(Cc1ccc(Cl)cc1)C(=O)N1CCC[C@H]1C(=O)NCC(=O)NCC(=O)NCC(=O)O	0.13020833333333334	0.11764705882352941	0.10843373493975904	0.10303030303030303	0.1144578313253012	0.12269938650306748
CO[C@H]1C(=O)c2c(O)cc(O)cc2C1C	0.09154929577464789	0.10344827586206896	0.11926605504587157	0.12149532710280374	0.11818181818181818	0.11009174311926606
Cc1cc(C)c(C(C)(C)C)c(O)c1CC1=NCCN1	0.07096774193548387	0.112	0.1271186440677966	0.09166666666666666	0.08943089430894309	0.06451612903225806
C=C1CC[C@@H](O)C/C1=C/C=C1\CCC[C@]2(C)[C@@H]([C@H](C)/C=C/[C@H](C)C(C)C)CC[C@@H]12	0.059782608695652176	0.10526315789473684	0.11724137931034483	0.1267605633802817	0.09395973154362416	0.09523809523809523
CCCc1cc(=O)[nH]c(=S)[nH]1	0.058394160583941604	0.07272727272727272	0.08737864077669903	0.0891089108910891	0.0761904761904762	0.0673076923076923
CC(/C=C/C=C(C)\CCCc1ccccc1)S(=O)(=O)c1ccc(NC(=O)c2ccc(C#N)cc2)cc1	0.2994011976047904	0.1875	0.08235294117647059	0.0963855421686747	0.23333333333333334	0.09580838323353294
C=C1[C@@H]2C[C@H](O)[C@]3(CCc4ccoc4C[C@@H](O)CC(=O)[C@@H]23)O1	0.059880239520958084	0.07142857142857142	0.152	0.15447154471544716	0.07407407407407407	0.1
C[C@H]1C(=O)O[C@H]2[C@@H]3CCC4=CC(=O)C=C[C@]4(C)[C@H]3CC[C@]12C	0.060240963855421686	0.07971014492753623	0.18181818181818182	0.18487394957983194	0.06666666666666667	0.12698412698412698
CC1=C(O)C(=O)O[C@H](C(=O)O[C@H]2O[C@H](C)[C@@H](O)[C@H](O)[C@H]2O)C(=O)C1(C)C	0.07692307692307693	0.11510791366906475	0.192	0.1951219512195122	0.08695652173913043	0.16535433070866143
O=C(Cl)CCCc1ccc(Cl)c(N2CCNCC2)c1	0.09740259740259741	0.10077519379844961	0.11475409836065574	0.11666666666666667	0.11382113821138211	0.08870967741935484
CCCC1([C@H](O)CC(=O)O)CCC1	0.11194029850746269	0.12962962962962962	0.11538461538461539	0.12871287128712872	0.13592233009708737	0.17346938775510204
COC(=O)[C@H](N)Cc1ccccc1	0.15267175572519084	0.11711711711711711	0.09259259259259259	0.11538461538461539	0.1782178217821782	0.11428571428571428
CO[C@H]1N(OC)c2c([nH]c1=O)C(=O)c1cc(F)ccc1-2	0.14093959731543623	0.1532258064516129	0.096	0.0975609756097561	0.15966386554621848	0.07936507936507936
Nc1ncnc2c1ncn2[C@H]1C[C@H](O)[C@@H](CO)O1	0.05732484076433121	0.07751937984496124	0.10833333333333334	0.11016949152542373	0.072	0.1
CC(=O)O[C@@]1(C(C)=O)CC[C@H]2[C@@H]3C=C(Cl)C4=CC(=O)[C@@H]5C[C@@H]5[C@]4(C)[C@H]3CC[C@@]21C	0.0718232044198895	0.0915032679738562	0.17518248175182483	0.17777777777777778	0.06578947368421052	0.1510791366906475
COc1cc(C=O)ccc1O	0.08208955223880597	0.11320754716981132	0.08737864077669903	0.0891089108910891	0.1188118811881188	0.07766990291262135
Cc1cncc([C@@H]2C=C(C)C(=O)O2)c1	0.07692307692307693	0.10434782608695652	0.12037037037037036	0.12264150943396226	0.0990990990990991	0.08108108108108109
CC(=O)O[C@H](C)C(C)(C)OC(=O)OC[C@H]1O[C@@H](O)[C@@H](CO)[C@H](O)[C@@H]1O	0.09090909090909091	0.10869565217391304	0.18548387096774194	0.17886178861788618	0.08823529411764706	0.2066115702479339
COc1cc(-c2cc(-c3ccccc3)nc(C(C)C)c2/C=C/[C@@H]2C[C@@H](O)CC(=O)O2)cc(CC(=O)O)c1	0.25142857142857145	0.24675324675324675	0.19230769230769232	0.21052631578947367	0.24666666666666667	0.14906832298136646
O=C1c2ccccc2C(=O)C1c1ccccc1	0.22388059701492538	0.12295081967213115	0.07377049180327869	0.075	0.2	0.056910569105691054
C[N+]1(C)CCC(OC(=O)c2ccccc2)c2ccccc21	0.2152777777777778	0.12121212121212122	0.11811023622047244	0.12	0.20168067226890757	0.1015625
C/N=C(\NC#N)c1ccc(Cl)cc1	0.09420289855072464	0.10714285714285714	0.06306306306306306	0.06422018348623854	0.11214953271028037	0.05405405405405406
CCC/C=C/[C@@H](O)CC(=O)O	0.11627906976744186	0.18181818181818182	0.08823529411764706	0.10101010101010101	0.19148936170212766	0.1702127659574468
Cc1ccc(C[C@H](C)[C@H](N)Cc2ccc(O)cc2)cc1	0.1958041958041958	0.16129032258064516	0.078125	0.0967741935483871	0.23008849557522124	0.096
COC(=O)CN1CCC(=C2c3ccccc3CC(=O)c3ccccc32)CC1	0.2138364779874214	0.136986301369863	0.1111111111111111	0.11267605633802817	0.21052631578947367	0.08163265306122448
O=C(NC[B-](O)(O)O)CC(=O)N[C@H](Cc1ccccc1)C(=O)N1CCCC[C@H]1C(=O)N[C@@H](Cc1ccccc1)C(=O)N[C@@H](CCC(=O)O)C(=O)O	0.23671497584541062	0.12254901960784313	0.0825242718446602	0.08866995073891626	0.16666666666666666	0.13846153846153847
CNC(=O)[C@H](Cc1ccccc1)NC(=O)[C@@H](N)C(=O)N[C@H](C(=O)N[C@@H](CCC(=O)O)C(=O)O)[C@H](CO)C(=O)O	0.19021739130434784	0.13609467455621302	0.07514450867052024	0.08235294117647059	0.16149068322981366	0.15625
CSCC[C@H](NC(=O)[C@@H](Cc1ccccc1)NC(=O)CN)C(=O)N[C@@H](CC(=O)O)C(=O)N[C@@H](CCC(=O)O)C(=O)O	0.19576719576719576	0.14367816091954022	0.07222222222222222	0.07909604519774012	0.1686746987951807	0.16363636363636364
O=C(NOCCO)COC(=O)CC(Cl)(Cl)Cl	0.08275862068965517	0.056910569105691054	0.08771929824561403	0.07964601769911504	0.05042016806722689	0.10810810810810811
CC(=C/C=C/C(C)=C/C=C/C(C)=C\CO)C(C)=C\C=C(C)\C=C\C1=C(C)C[C@@H](O)CC1(C)C	0.046153846153846156	0.07926829268292683	0.1032258064516129	0.09740259740259741	0.06832298136645963	0.0759493670886076
COc1ccc(C=O)cc1C	0.08208955223880597	0.11320754716981132	0.08737864077669903	0.0891089108910891	0.1188118811881188	0.07766990291262135
COc1cccc(-c2nc(C(C)C)n(/C=C/[C@@H](O)C[C@@H](O)CC(=O)O)c2-c2ccc(F)cc2)c1	0.4217687074829932	0.4796747967479675	0.09316770186335403	0.10828025477707007	0.5391304347826087	0.20689655172413793
Cc1cc2c(c(C)c1CCN1CCN(Cc3ccc(OCC3CC3)cc3)CC1)-c1ccccc1O2	0.1595744680851064	0.09142857142857143	0.09467455621301775	0.09580838323353294	0.16981132075471697	0.06976744186046512
[N-]=[N+]=NCC(=O)O	0.05555555555555555	0.0707070707070707	0.05263157894736842	0.053763440860215055	0.07446808510638298	0.07608695652173914
CCCCCCCC[C@@H](O)CCCC(=O)O	0.11188811188811189	0.1092436974789916	0.07692307692307693	0.08771929824561403	0.11403508771929824	0.16822429906542055
CC(C)C[C@@H](c1ccc(O)cc1)C(=O)O	0.183206106870229	0.23076923076923078	0.10909090909090909	0.1320754716981132	0.24242424242424243	0.16346153846153846
Cc1ccccc1OCC(O)C(O)CO	0.16417910447761194	0.16216216216216217	0.08849557522123894	0.1	0.21568627450980393	0.14018691588785046
CCCCC/C=C\C=C\CCCCCCC(=O)O	0.07096774193548387	0.0859375	0.07258064516129033	0.07377049180327869	0.08943089430894309	0.1092436974789916
COc1cc(CC/C=C/C(C)=C(\C)CCC(C)C)cc(OC)c1OC	0.10909090909090909	0.13043478260869565	0.10294117647058823	0.11278195488721804	0.11851851851851852	0.12030075187969924
C(=C(c1ccccc1)Nc2ccccc2)c1CC(c2ccccc2)CC1=O	0.2913907284768212	0.09803921568627451	0.0945945945945946	0.0958904109589041	0.18115942028985507	0.06622516556291391
C=C(C)[C@]1(C)CC[C@H]2[C@@H]3CCC4=CC(=O)CC[C@]4(C)[C@H]3CC[C@@]21C	0.040229885057471264	0.06206896551724138	0.12121212121212122	0.12307692307692308	0.04929577464788732	0.08088235294117647
COC(=O)C1=C(C)NC(C)=C(C(=O)OCC(C)C)C1c1ccccc1[N+](=O)[O-]	0.1728395061728395	0.18115942028985507	0.12142857142857143	0.13138686131386862	0.18796992481203006	0.13043478260869565
CCCCCC[C@H]1CCC(=O)O1	0.04929577464788732	0.042735042735042736	0.1717171717171717	0.17525773195876287	0.044642857142857144	0.11650485436893204
C=C[C@@]1(C)CC[C@]2(CO)[C@H]3[C@@H]4CCC5=CC(=O)C=C5C[C@@H]4[C@]3(C)CC[C@@]21C	0.05555555555555555	0.07947019867549669	0.12949640287769784	0.13138686131386862	0.07482993197278912	0.09090909090909091
Cc1cc(O)c2c(c1)C(=O)c1ccc(C)c(O)c1C2=O	0.14189189189189189	0.14516129032258066	0.088	0.08943089430894309	0.15126050420168066	0.08
O=C(O)CCCCP(=O)(O)O	0.1	0.10476190476190476	0.0784313725490196	0.08	0.09900990099009901	0.13541666666666666
CC[C@@H]1c2c(OC)c(OC)c(OCC=C(C)C)cc2C1=O	0.08176100628930817	0.12403100775193798	0.13008130081300814	0.12295081967213115	0.1111111111111111	0.09523809523809523
N[C@H](Cc1ccc(O)c(O)c1)C(=O)O	0.1259259259259259	0.1574074074074074	0.09174311926605505	0.10377358490566038	0.1650485436893204	0.12380952380952381
CCOc1ccc(-c2nc(C(C)C)n(/C=C/[C@@H](O)C[C@@H](O)CC(=O)O)c2-c2ccc(F)cc2)cc1	0.4228187919463087	0.48	0.10493827160493827	0.12025316455696203	0.5126050420168067	0.2191780821917808
COCCOc1cc2c(cc1OC)C(O)C(O)C[C@@H](O)CC(=O)N1CCc3ccccc3C[C@H]1CN(Cc1ccc(F)cc1)C2	0.22110552763819097	0.14893617021276595	0.14130434782608695	0.14285714285714285	0.22674418604651161	0.11170212765957446
C=C(C)[C@H]1[C@@H]2CCC3=CC4=CC(=O)CC[C@]4(C)[C@H]3CC[C@]12C	0.05389221556886228	0.07194244604316546	0.12598425196850394	0.128	0.06666666666666667	0.09230769230769231
C[C@]1(C(=O)O)CC[C@H]2[C@@H]3CCC4=CC(=O)CC[C@]4(C)[C@H]3CC[C@@]21C	0.06470588235294118	0.08450704225352113	0.13846153846153847	0.140625	0.07194244604316546	0.11363636363636363
CC(C)NC[C@H](O)COc1cccc2[nH]ccc12	0.16901408450704225	0.17796610169491525	0.09016393442622951	0.11016949152542373	0.21818181818181817	0.1282051282051282
COc1c2ccoc2cc2ccc(=O)oc12	0.1103448275862069	0.12605042016806722	0.0847457627118644	0.08620689655172414	0.15178571428571427	0.058333333333333334
CCCC[C@]1(c2ccc(O)cc2)C[C@H](/C=C/c2c(-c3ccc(F)cc3)nc(N(C)S(C)(=O)=O)nc2C(C)C)O1	0.2542372881355932	0.5	0.11834319526627218	0.12650602409638553	0.2751677852348993	0.10588235294117647
COc1cc(CCCOc2ccc(F)cc2)cc(OC)c1O	0.18791946308724833	0.2	0.09090909090909091	0.09230769230769231	0.2288135593220339	0.08333333333333333
CCCNC[C@H](O)COc1ccccc1C(=O)CCc1ccccc1	0.2635135135135135	0.1510791366906475	0.1079136690647482	0.11764705882352941	0.23015873015873015	0.1417910447761194
CCCCC[C@@H](O)[C@@H](O)CCC(=O)O	0.13432835820895522	0.13636363636363635	0.08181818181818182	0.09345794392523364	0.14285714285714285	0.20408163265306123
Cc1occc1S	0.046875	0.0594059405940594	0.06315789473684211	0.06451612903225806	0.0625	0.041666666666666664
C=CC(C)(C)c1cccc(Cl)c1	0.08088235294117647	0.10091743119266056	0.09615384615384616	0.06666666666666667	0.11650485436893204	0.056074766355140186
CC(C)(C)NC(=O)[C@H]1CC[C@H]2[C@@H]3CC[C@H]4NC(=O)C=C[C@]4(C)[C@H]3CC[C@]12C	0.055865921787709494	0.0728476821192053	0.19083969465648856	0.15789473684210525	0.053691275167785234	0.12318840579710146
O=C(O)COc1ccc(C(=O)c2cccs2)c(Cl)c1Cl	0.1643835616438356	0.16260162601626016	0.096	0.0975609756097561	0.1794871794871795	0.12396694214876033
CCCCCCCCC[C@H](O)CCCCCCC(=O)O	0.1032258064516129	0.09923664122137404	0.06976744186046512	0.07936507936507936	0.10317460317460317	0.15126050420168066
Nc1cccc(Oc2ccccc2C(=O)O)c1	0.1897810218978102	0.14285714285714285	0.08333333333333333	0.0847457627118644	0.2358490566037736	0.08403361344537816
Cc1cc(O)cc(O)c1C(=O)O	0.11450381679389313	0.13333333333333333	0.08653846153846154	0.08823529411764706	0.14	0.10891089108910891
NCC(=O)NC(Cc1ccc(F)cc1)C(=O)N1CCC[C@H]1C(=O)NCC(=O)NCC(=O)NCC(=O)O	0.17582417582417584	0.16875	0.10365853658536585	0.11180124223602485	0.16666666666666666	0.1320754716981132
CCCCCCCCCC[C@@H](O)CCCCCCC(=O)O	0.10126582278481013	0.09701492537313433	0.06818181818181818	0.07751937984496124	0.10077519379844961	0.14754098360655737
COc1ccc(CCCN2CCCC2)cc1OC	0.09868421052631579	0.09375	0.11666666666666667	0.11864406779661017	0.10655737704918032	0.09016393442622951
C=CCc1cc(O)c(OC)cc1O	0.07142857142857142	0.09821428571428571	0.07339449541284404	0.07476635514018691	0.102803738317757	0.07407407407407407
C[C@@H](N)Cc1ccc(O)c(O)c1	0.10526315789473684	0.1320754716981132	0.07547169811320754	0.09803921568627451	0.13861386138613863	0.0970873786407767
C[C@H]1CC[C@@H]2[C@@H](C)C(=O)O[C@@H]3O[C@]4(C)CC[C@@H]1[C@]32OO4	0.023952095808383235	0.03597122302158273	0.15	0.15254237288135594	0.02962962962962963	0.096
C/C1=C\C(=O)C=C2O[C@H]3CCC4=CC(=O)C[C@@H]4[C@H]3CC[C@@]21C	0.07272727272727272	0.08695652173913043	0.152	0.15447154471544716	0.08208955223880597	0.0916030534351145
C=CCC[C@H](C)CC[C@H](CCCCCCC)[C@H](O)CC(=O)O	0.13636363636363635	0.14728682170542637	0.07575757575757576	0.09375	0.1532258064516129	0.19491525423728814
CC1=CC(=O)CC(C)(CCC[C@]2(C)CC[C@@H](O)CC(=O)O2)C1	0.0736196319018405	0.08823529411764706	0.19327731092436976	0.19658119658119658	0.07518796992481203	0.11023622047244094
COc1cccc(C(=O)Nc2ccccc2)c1OC	0.2706766917293233	0.136	0.088	0.08943089430894309	0.22321428571428573	0.08
C/C=C(\C)C(=O)O[C@H]1C[C@@H](C)C=C2C=C[C@H](C)[C@H](CC[C@@H]3C[C@@H](O)CC(=O)O3)C21	0.08333333333333333	0.11258278145695365	0.7419354838709677	0.7582417582417582	0.09395973154362416	0.35294117647058826
CSCC[C@H](N)C(=O)Nc1ccccc1	0.21705426356589147	0.1206896551724138	0.08771929824561403	0.0990990990990991	0.1792452830188679	0.10810810810810811
CC(C)C[C@H](c1ccccc1)N1CCCC[C@H]1C(=O)O	0.1958041958041958	0.16129032258064516	0.12195121951219512	0.14285714285714285	0.23008849557522124	0.15126050420168066
CCC[C@@H](C)C(=O)N[C@@H]1C=C2c3cccc4[nH]cc(c34)C[C@H]2N(C)C1	0.15527950310559005	0.15217391304347827	0.15037593984962405	0.1796875	0.17557251908396945	0.16030534351145037
COc1ccc(Cl)cc1C(=O)NCCc1ccc(S(=O)(=O)NC(=O)NC2CCCCC2)cc1	0.16201117318435754	0.15286624203821655	0.10759493670886076	0.10897435897435898	0.15789473684210525	0.10126582278481013
CC1=C(C#C/C=C/C(C)=C/C(C)=C\C=C\CO)C(C)(C)CCC1	0.047058823529411764	0.07857142857142857	0.09848484848484848	0.0916030534351145	0.06569343065693431	0.06666666666666667
O=c1c(-c2ccc(O)cc2)coc2cc(O)cc(O)c12	0.1793103448275862	0.17073170731707318	0.06976744186046512	0.07086614173228346	0.20869565217391303	0.06201550387596899
COC(=O)[C@@H](NC(=O)c1ccccc1)C(=O)O	0.1925925925925926	0.13559322033898305	0.09401709401709402	0.11504424778761062	0.17272727272727273	0.14414414414414414
CCC[C@H](CCOC(C)=O)Nc1ccccc1C	0.1702127659574468	0.14049586776859505	0.13793103448275862	0.1504424778761062	0.17699115044247787	0.1592920353982301
CN(CC(=O)NO)c1ccccc1	0.16153846153846155	0.13761467889908258	0.09259259259259259	0.09433962264150944	0.1782178217821782	0.09345794392523364
CCOC(=O)[C@@H](CCc1ccccc1)N[C@@H](C)C(=O)N1Cc2ccccc2C[C@H]1C(=O)O	0.28125	0.16339869281045752	0.1390728476821192	0.1643835616438356	0.22695035460992907	0.1793103448275862
COc1c2c(cc3oc(=O)c4c(c13)CCC4=O)[C@@H]1C=CO[C@@H]1O2	0.09036144578313253	0.08450704225352113	0.1297709923664122	0.13178294573643412	0.08759124087591241	0.08888888888888889
CCNc1ccccc1C(=O)Nc1cc(C)c(OC)cc1O	0.1891891891891892	0.15503875968992248	0.1171875	0.11904761904761904	0.21008403361344538	0.109375
CN1C[C@@H](NS(=O)(=O)c2ccc(N)cc2)C[C@H](O)NC(=O)c2ccccc21	0.18012422360248448	0.14788732394366197	0.11347517730496454	0.11510791366906475	0.20610687022900764	0.09090909090909091
COc1cc(CCC(=O)NCCCN2CCCCC2)cc(OC)c1OC	0.10526315789473684	0.0945945945945946	0.1223021582733813	0.12408759124087591	0.0979020979020979	0.11510791366906475
CCCCC[C@H](O)CC(=O)Nc1ccccc1C(=O)OC[C@@H](CC)CCCC	0.20625	0.16083916083916083	0.1267605633802817	0.14492753623188406	0.18382352941176472	0.21374045801526717
CC(C)c1cc(C(C)(C)C)cc(-c2ccc(F)cc2)c1OCC(O)C[C@@H](O)CC(=O)[O-]	0.3288590604026846	0.368	0.14583333333333334	0.13194444444444445	0.371900826446281	0.20588235294117646
NC(=O)c1cnccn1	0.05263157894736842	0.08653846153846154	0.07	0.07142857142857142	0.06930693069306931	0.0707070707070707
C[C@H](O)CCCn1c(=O)c2cc(F)ccc21	0.1865671641791045	0.1891891891891892	0.10526315789473684	0.12727272727272726	0.20952380952380953	0.12612612612612611
C=C1CC[C@@H](O)[C@]2(C)CC[C@@H](CC[C@@H](O)C[C@@H](O)CC(=O)O)C[C@H]12	0.18421052631578946	0.16793893129770993	0.13953488372093023	0.15079365079365079	0.1746031746031746	0.3394495412844037
CCCc1ccc(OC)cc1O	0.0962962962962963	0.12037037037037036	0.11650485436893204	0.1188118811881188	0.1262135922330097	0.10679611650485436
CCc1nnc2cc(Cl)ccc2c1C(=O)N(C)C	0.11564625850340136	0.1810344827586207	0.11016949152542373	0.11206896551724138	0.14782608695652175	0.1016949152542373
COc1cc(C#C/C=C/COC(C)=O)cc(C)c1O	0.08441558441558442	0.12903225806451613	0.10743801652892562	0.1092436974789916	0.125	0.09917355371900827
COc1cc([C@H]2OC(=O)c3ccccc3C2=O)cc(OC)c1OC	0.1518987341772152	0.12318840579710146	0.11194029850746269	0.11363636363636363	0.16279069767441862	0.08029197080291971
CC1(C)C[C@@H]2C3=CCC[C@@H]4[C@H](CC[C@]5(C)[C@@H](c6ccc(=O)oc6)CC[C@]45C)[C@@]3(C)CC21	0.06315789473684211	0.08695652173913043	0.14189189189189189	0.1360544217687075	0.0759493670886076	0.09090909090909091
CCN(C(=O)CN[C@@H](Cc1ccccc1)C(=O)N[C@@H](CC(C)C)C(=O)N[C@@H](CCC(=O)O)C(=O)O)[C@H](C)O	0.22598870056497175	0.1949685534591195	0.10179640718562874	0.1165644171779141	0.2012987012987013	0.20394736842105263
CO/N=C(\C)c1ccc(OC)c(OC)c1	0.07586206896551724	0.11206896551724138	0.09821428571428571	0.1	0.09734513274336283	0.07964601769911504
CC[C@H](c1ccccc1)C(=O)N1CCC[C@H]1C(=O)O	0.18309859154929578	0.128	0.13445378151260504	0.1565217391304348	0.1826086956521739	0.16521739130434782
C[C@@H](O)[C@H](N)/C=C/C(=O)N[C@H]1C(=O)N[C@@H](Cc1ccc(O)cc1)C(=O)N1CCC[C@H]1C(=O)N[C@@H](CCC(=O)O)CC1	0.16326530612244897	0.1686046511627907	0.15384615384615385	0.1696969696969697	0.16666666666666666	0.19753086419753085
CC(C)NCC(O)c1ccccc1Cl	0.16793893129770993	0.1559633027522936	0.08108108108108109	0.102803738317757	0.21	0.11214953271028037
CCCCCCC[C@H]1O[C@H]1CC(=O)OC(C)(C)CCc1ccccc1	0.1411042944785276	0.10416666666666667	0.16793893129770993	0.14393939393939395	0.14074074074074075	0.15151515151515152
COc1cc(-c2c(-c3ccc(F)cc3)nc(C(C)C)n2/C=C/[C@@H](O)C[C@@H](O)CC(=O)O)cc(C)c1F	0.35668789808917195	0.488	0.0975609756097561	0.1125	0.4596774193548387	0.20134228187919462
COc1ccc2[nH]cc(CCNC(C)=O)c2c1	0.12413793103448276	0.14285714285714285	0.1111111111111111	0.11304347826086956	0.1592920353982301	0.10256410256410256
CCCCC[C@H](O)/C=C/C(=C\CCCCCCC)OC(=O)O	0.1	0.12030075187969924	0.08333333333333333	0.09302325581395349	0.125	0.15447154471544716
COC1=C[C@H](C)[C@H]2C[C@@H]3CCC4=CC(=O)CC[C@]4(C)[C@H]3CC[C@@]21C	0.04597701149425287	0.06896551724137931	0.1732283464566929	0.176	0.056338028169014086	0.1297709923664122
CN(CCCCC(=O)O)c1ccccc1C	0.17777777777777778	0.17857142857142858	0.125	0.12727272727272726	0.20952380952380953	0.14678899082568808
COc1ccc([C@H]2C[C@@H](O)C(=O)O2)cc1	0.0979020979020979	0.1206896551724138	0.1588785046728972	0.1619047619047619	0.12612612612612611	0.11818181818181818
C=C(C)[C@H]1CC[C@@]2(CC[C@@H]3C[C@H](C)C(=O)O3)[C@@H](CC[C@@H]3O[C@@H]3CC[C@@]21C)C	0.03825136612021858	0.05844155844155844	0.2076923076923077	0.2109375	0.046357615894039736	0.1223021582733813
CC/C=C\C/C=C/C=C/C=C/C=C/CCCC(=O)O	0.06962025316455696	0.08396946564885496	0.07086614173228346	0.072	0.0873015873015873	0.10655737704918032
Oc1ccc(/C=C/c2ccc(O)cc2)cc1	0.15827338129496402	0.1452991452991453	0.04918032786885246	0.05	0.2169811320754717	0.049586776859504134
CC1(C)C[C@H]2C3=CCC[C@@H]4[C@H](CC[C@]43C)[C@@]2(CCC(=O)O)C1	0.07317073170731707	0.09558823529411764	0.1349206349206349	0.13709677419354838	0.09090909090909091	0.136
CCCC/C=C\C/C=C\CCCCCCC(=O)O	0.07096774193548387	0.0859375	0.07258064516129033	0.07377049180327869	0.08943089430894309	0.1092436974789916
CC(=O)[C@]1(O)Cc2c(O)c3c(c(O)c2[C@@H](O[C@H]2C[C@H](N)[C@H](O)[C@H](C)O2)C1)C(=O)c1ccccc1C3=O	0.15135135135135136	0.13414634146341464	0.16883116883116883	0.17105263157894737	0.16025641025641027	0.15483870967741936
CC(=O)OCC1=C(OC(C)=O)C(C)=C(C(=O)OC(C)C)C1=O	0.10967741935483871	0.14173228346456693	0.112	0.12295081967213115	0.1111111111111111	0.11290322580645161
CCCCCCCCCS(=O)(=O)c1ccc(N)cc1	0.11258278145695365	0.14634146341463414	0.0975609756097561	0.09917355371900827	0.11475409836065574	0.10743801652892562
Nc1cc2c(cc1Cl)Oc1cc(Cl)c(Cl)cc1O2	0.0784313725490196	0.078125	0.047619047619047616	0.04838709677419355	0.08130081300813008	0.031496062992125984
CCOC[C@]1(O)C[C@@]2(COC(=O)C[C@@H]3C[C@H]4CC(C)=CC(=O)O4)[C@H]3CC[C@@]21C	0.06629834254143646	0.07792207792207792	0.19402985074626866	0.19696969696969696	0.06622516556291391	0.11971830985915492
C[C@@H](O)[C@H]1C(=O)N2C(C(=O)O)=C(S[C@@H]3CN[C@H](C(=O)N(C)C)C3)[C@H](C)[C@H]12	0.10843373493975904	0.145985401459854	0.16153846153846155	0.18253968253968253	0.10948905109489052	0.19047619047619047
O=C(CCCCCCc1ccccc1)c1ccccc1	0.2517985611510791	0.11363636363636363	0.08461538461538462	0.0859375	0.19327731092436976	0.09375
CC(C)c1c(/C=C/[C@@H](O)C[C@@H](O)CC(=O)[O-])c(-c2ccc(F)cc2)cn1-c1ccccc1	0.42657342657342656	0.43902439024390244	0.08227848101265822	0.09740259740259741	0.5636363636363636	0.1564625850340136
O=C(O)/C=C/c1ccc(O)cc1	0.12121212121212122	0.18627450980392157	0.08490566037735849	0.08653846153846154	0.1958762886597938	0.09615384615384616
CC(C)(C)[C@@H](O)Cc1ccccc1	0.15384615384615385	0.12844036697247707	0.11428571428571428	0.09523809523809523	0.18	0.10476190476190476
CC(C)(O)[C@H]1CC[C@@]23CCC4=CC(=O)CCC[C@]4(C)[C@H]3CC[C@@]21C	0.040229885057471264	0.06206896551724138	0.13846153846153847	0.11450381679389313	0.04929577464788732	0.072992700729927
CC(C)[C@H](c1cccc(O)c1)NCCc1ccccc1	0.23741007194244604	0.16	0.07751937984496124	0.096	0.25	0.09523809523809523
NC(=O)/C=C/C(=O)N1CCCC[C@H]1C(=O)O	0.06040268456375839	0.07377049180327869	0.07758620689655173	0.07894736842105263	0.06779661016949153	0.08771929824561403
C/C(O)=N/S(=O)(=O)c1ccc(C)cc1	0.1259259259259259	0.19047619047619047	0.10185185185185185	0.10377358490566038	0.15384615384615385	0.102803738317757
CCCCCCCC(=O)O	0.08396946564885496	0.08490566037735849	0.09	0.09183673469387756	0.0891089108910891	0.1368421052631579
CCCCCCCCCC[C@H](O)CCCCCCC(=O)O	0.10126582278481013	0.09701492537313433	0.06818181818181818	0.07751937984496124	0.10077519379844961	0.14754098360655737
CNC[C@H](NC[C@H](C)O)c1ccccc1	0.18045112781954886	0.14035087719298245	0.0782608695652174	0.0990990990990991	0.20192307692307693	0.11818181818181818
CNCCC[C@]1(C)CC[C@H]2[C@@H]3CCC4=CC(=O)CCC[C@@H]4[C@H]3CC[C@@]21C	0.055865921787709494	0.058823529411764705	0.13043478260869565	0.1323529411764706	0.053691275167785234	0.09929078014184398
COc1c(O)cc(CC(=O)CCCN2CCCC2)c(OC)c1	0.11320754716981132	0.10294117647058823	0.13385826771653545	0.136	0.11538461538461539	0.1171875
CC/C=C\C/C=C/C=C/C=C/C=C/CC(=O)O	0.06535947712418301	0.088	0.0743801652892562	0.07563025210084033	0.09166666666666666	0.09322033898305085
O=S(=O)(c1ccccc1)C(=O)O	0.15748031496062992	0.1650485436893204	0.08571428571428572	0.08737864077669903	0.17346938775510204	0.0970873786407767
CC/C=C\C/C=C\CCCCCCCC(=O)O	0.07236842105263158	0.088	0.0743801652892562	0.07563025210084033	0.09166666666666666	0.11206896551724138
CC[C@]1(C)Oc2c(-c3ccc(F)cc3)nc(C(C)C)n2C1C	0.20689655172413793	0.30973451327433627	0.11811023622047244	0.12903225806451613	0.2543859649122807	0.1015625
NCC[C@H](O)C(=O)N[C@@H]1C[C@H](N)[C@@H](O[C@H]2O[C@H](CN)[C@@H](O)[C@H](O)[C@H]2O)[C@H](O)[C@H]1O[C@H]1O[C@H](CO)[C@@H](O)[C@H](N)[C@H]1O	0.0673076923076923	0.05405405405405406	0.11176470588235295	0.11976047904191617	0.05555555555555555	0.1393939393939394
COc1c(Cc2ccc(O)cc2)cc(O)cc1O	0.14583333333333334	0.15966386554621848	0.07317073170731707	0.0743801652892562	0.1875	0.08264462809917356
O=C(O[C@@H]1[C@H](O[C@]2(CO)[C@H](O)[C@H](CO)O2)[C@H](O)C[C@H](O)[C@@H]1O)c1ccccc1	0.12941176470588237	0.1	0.16911764705882354	0.17164179104477612	0.14285714285714285	0.17037037037037037
CCCCC[C@@H](O)CC(=O)Nc1ccccc1C(=O)OCC(O)C(=O)O	0.24	0.19548872180451127	0.11678832116788321	0.12686567164179105	0.2222222222222222	0.23577235772357724
C=COC(=O)C1C(C)(C)Oc2ccccc2C1=O	0.1310344827586207	0.1322314049586777	0.12931034482758622	0.13157894736842105	0.168141592920354	0.1016949152542373
CCCCc1oc2ccccc2c1C(=O)c1cc(I)c(OCCN(CC)CC)c(I)c1	0.1744186046511628	0.13636363636363635	0.1118421052631579	0.11333333333333333	0.1888111888111888	0.11258278145695365
CC(C)c1c(C(=O)Nc2ccccc2)c(-c2ccccc2)c(-c2ccc(F)cc2)n1CC[C@@H](O)C[C@@H](O)CC(=O)NO	0.9098360655737705	0.2875	0.08108108108108109	0.09392265193370165	0.3958333333333333	0.19879518072289157
COc1ccc(C[C@H](N)C(=O)N[C@H]2[C@@H](O)[C@H](n3cnc4c(N(C)C)ncnc43)O[C@@H]2CO)cc1	0.14754098360655737	0.18064516129032257	0.1346153846153846	0.1437908496732026	0.17105263157894737	0.13548387096774195
COc1nc(N)nc(Cl)c1NC1=NCCN1	0.0457516339869281	0.08130081300813008	0.049586776859504134	0.05042016806722689	0.04918032786885246	0.03278688524590164
C#C[C@]1(O)CC[C@H]2[C@@H]3CCC4=CC(=O)CC[C@@H]4[C@H]3CC[C@@]21C	0.03508771929824561	0.041666666666666664	0.1076923076923077	0.109375	0.04316546762589928	0.07518796992481203
C[C@H](CCC(=O)O)[C@H]1CC[C@H]2[C@@H]3[C@H](O)C[C@@H]4C[C@H](O)CC[C@]4(C)[C@H]3C[C@H](O)[C@]12C	0.08379888268156424	0.09868421052631579	0.16666666666666666	0.1865671641791045	0.0945945945945946	0.18518518518518517
COC(=O)C1=C(C)NC(C)=C(C(=O)OC)C1c1ccccc1[N+](=O)[O-]	0.1518987341772152	0.15671641791044777	0.11194029850746269	0.11363636363636363	0.16279069767441862	0.11278195488721804
COc1cc(-c2c(-c3ccc(F)cc3)nc(C(C)C)n2/C=C/[C@@H](O)C[C@@H](O)CC(=O)O)cc(CC)c1F	0.3584905660377358	0.4765625	0.10909090909090909	0.12422360248447205	0.44881889763779526	0.21333333333333335
C=C1C(=O)O[C@@H]2[C@H]1CC/C(C)=C/CC[C@@]1(C)O[C@@H]21	0.04430379746835443	0.05343511450381679	0.1282051282051282	0.13043478260869565	0.05555555555555555	0.07377049180327869
C[C@H]1O[C@H](Oc2cc(F)c3c(=O)c4c(O)cc(CCF)c(O)c4nc23)C[C@H](O)C1	0.11428571428571428	0.12	0.15714285714285714	0.15942028985507245	0.12413793103448276	0.1258741258741259
C[C@H]1C=C(CO)[C@@H](C)C[C@H](CCC[C@@H](C)CCCCCC(=O)O)[C@H]1C(=O)O	0.13253012048192772	0.1258741258741259	0.183206106870229	0.2047244094488189	0.11428571428571428	0.2833333333333333
CCCCC#CCSc1cccc(OCC(O)CCN2CCCCC2)c1	0.1301775147928994	0.10067114093959731	0.1048951048951049	0.11428571428571428	0.11971830985915492	0.12949640287769784
C=C1[C@@H](OC(C)=O)C[C@@H]2[C@@H]3CCC4=CC(=O)CC[C@@H]4[C@H]3CC[C@@]21C	0.05813953488372093	0.06896551724137931	0.1640625	0.16666666666666666	0.06382978723404255	0.1297709923664122
C=C(C)[C@@H]1CC[C@H]2[C@@H]3CCC4=CC(=O)CC[C@]4(C)[C@H]3CC[C@]12C	0.040697674418604654	0.05555555555555555	0.12307692307692308	0.125	0.05	0.09022556390977443
COc1cc(N)c(Cl)cc1C(=O)NC1CCN(CCCOc2ccc(F)cc2)CC1OC	0.19883040935672514	0.17880794701986755	0.13157894736842105	0.13333333333333333	0.2097902097902098	0.11038961038961038
CC(C)(O)CCc1ccccc1	0.14728682170542637	0.11009174311926606	0.11650485436893204	0.08653846153846154	0.1717171717171717	0.08571428571428572
COc1cc2c(cc1OC)C(=O)c1c(C)c(OC)c(CC=C2O[C@@H]2C[C@@H](O)CC(=O)O2)c(CC)c1OC(=O)CC(C)(C)C	0.0995260663507109	0.11413043478260869	0.2360248447204969	0.2085889570552147	0.0989010989010989	0.11864406779661017
COC(=O)[C@H]1C(=O)N2CCC[C@H]2c2ccc(F)cc21	0.12751677852348994	0.14634146341463414	0.1440677966101695	0.14655172413793102	0.15254237288135594	0.10743801652892562
Cc1nnc(SCC2CC(CNC(=O)Nc3cccc(Cl)c3)C2)nc1N	0.13253012048192772	0.14184397163120568	0.12318840579710146	0.125	0.13043478260869565	0.1
CC[C@H]([C@@H](C)O)[N+](C)CCCCP(=O)(O)O	0.09859154929577464	0.11206896551724138	0.07894736842105263	0.11009174311926606	0.10714285714285714	0.17307692307692307
CCCC(=O)[C@H](NC(=O)[C@H](Cc1ccccc1)NC(=O)CNC(=O)[C@@H](Cc1ccccc1)N[C@H](C)C(=O)N[C@@H](CCCC(=O)O)C(=O)O)C(=O)O	0.25	0.14	0.07766990291262135	0.0891089108910891	0.17989417989417988	0.14507772020725387
CC#CC[C@H](C)[C@H](O)CC(C)(C)C	0.06474820143884892	0.1	0.10576923076923077	0.08653846153846154	0.08411214953271028	0.09615384615384616
Cc1ccccc1C(OCCN(C)C)c1ccccc1	0.2198581560283688	0.15079365079365079	0.0859375	0.096	0.20689655172413793	0.08661417322834646
Cc1ncc(-c2ccc(F)cc2)cc1/C=C/[C@@H]1C[C@@H](O)CC(=O)O1	0.18831168831168832	0.23809523809523808	0.18110236220472442	0.184	0.25833333333333336	0.08759124087591241
C=CC[C@@H](C=O)c1ccccc1O	0.11851851851851852	0.12727272727272726	0.07272727272727272	0.08411214953271028	0.1782178217821782	0.07339449541284404
CCCCCCCCCC[C@@H](O)CCCCCCCC(=O)O	0.09937888198757763	0.0948905109489051	0.06666666666666667	0.07575757575757576	0.09848484848484848	0.144
CCCCCCCCCC/C=C\[C@@H]1[C@H](/C=C/[C@@H](O)CC(=O)O[C@H]1CC(=O)O)C(=O)O	0.10614525139664804	0.11764705882352941	0.18705035971223022	0.1897810218978102	0.10666666666666667	0.21481481481481482
COC(=O)[C@@H]1Cc2ccc(OC)cc2[C@@H]1CC(=O)O	0.1360544217687075	0.14754098360655737	0.15517241379310345	0.15789473684210525	0.1440677966101695	0.17699115044247787
O=C(O)CNC(=O)c1ccccc1	0.208	0.13761467889908258	0.09259259259259259	0.09433962264150944	0.19	0.13592233009708737
CN(C)/C=C/C(C)=C/C(=C\C(=O)O)C(C)C	0.07586206896551724	0.1415929203539823	0.07894736842105263	0.09009009009009009	0.10714285714285714	0.0990990990990991
O=c1ccc2ccccc2o1	0.13953488372093023	0.1111111111111111	0.07547169811320754	0.07692307692307693	0.18556701030927836	0.046296296296296294
CC1=C/C(=C/C(C)=C/C=C/C(C)=C/C(=O)O)C(C)(C)CCC1	0.06748466257668712	0.10526315789473684	0.11904761904761904	0.112	0.09230769230769231	0.09375
CC(=O)OC[C@@H]1CCC(=O)[C@@]1(C)[C@H](C)C(=O)O	0.09655172413793103	0.11864406779661017	0.13513513513513514	0.1588785046728972	0.09482758620689655	0.16822429906542055
C/C(=C/CNc1ccc(OC)cc1)c1ccc(O)cc1	0.18620689655172415	0.14173228346456693	0.0859375	0.0873015873015873	0.20689655172413793	0.078125
COc1ccc(NS(=O)(=O)c2ccc(N)cc2)nc1OC	0.1456953642384106	0.1774193548387097	0.07692307692307693	0.078125	0.1652892561983471	0.06923076923076923
COc1cccc2c1C(=O)c1c(O)c3c(c(O)c1C2=O)C[C@@](O)(C(=O)CO)C[C@@H]3O[C@H]1C[C@H](N)[C@@H](O)[C@H](C)O1	0.12755102040816327	0.12790697674418605	0.16770186335403728	0.16981132075471697	0.1317365269461078	0.15432098765432098
CCC1=C(C)CN(C(=O)NCCc2ccc(S(=O)(=O)NC(=O)N[C@H]3CC[C@H](C)CC3)cc2)C1=O	0.14207650273224043	0.16666666666666666	0.1503267973856209	0.152317880794702	0.1346153846153846	0.13636363636363635
O=S(=O)(NCB(O)O)CC(=O)O	0.09022556390977443	0.14563106796116504	0.06666666666666667	0.06796116504854369	0.0970873786407767	0.11
CCCCOC(=O)Nc1ccc(N)cc1	0.15441176470588236	0.14035087719298245	0.12727272727272726	0.12962962962962962	0.14678899082568808	0.11818181818181818
CC1CCC(C(=O)OCc2ccccc2)CC1	0.1310344827586207	0.096	0.1391304347826087	0.1415929203539823	0.14782608695652175	0.1206896551724138
CNCCCN1c2ccccc2CCc2ccccc21	0.21678321678321677	0.11363636363636363	0.08461538461538462	0.0859375	0.2033898305084746	0.06870229007633588
CC/C=C\C/C=C/C=C/C=C/C#C[C@H](O)CC(=O)O	0.09803921568627451	0.128	0.07142857142857142	0.08130081300813008	0.13333333333333333	0.13559322033898305
CC(=O)O[C@H]1C[C@@H]2CC[C@@H]3[C@H](CC[C@@]4(C)[C@H]3C[C@H]([N+]3(C)CCCCC3)[C@@H]4OC(C)=O)[C@@]2(C)C[C@@H]1N1CCCCC1.[Br-]	0.04090909090909091	0.041237113402061855	0.13953488372093023	0.13450292397660818	0.031413612565445025	0.10795454545454546
N=C(N)CCSCc1ccccc1	0.13432835820895522	0.08695652173913043	0.07207207207207207	0.07339449541284404	0.14285714285714285	0.07272727272727272
CN(CCc1ccc(C(F)(F)F)cc1)C(=O)O	0.1347517730496454	0.1875	0.11403508771929824	0.10619469026548672	0.1743119266055046	0.10526315789473684
CCC[C@@H](N)C#N	0.0390625	0.0392156862745098	0.041666666666666664	0.053763440860215055	0.041237113402061855	0.06451612903225806
CCCOc1ccccc1-c1nc2[nH]nnc2c(=O)[nH]1	0.13071895424836602	0.14960629921259844	0.09375	0.09523809523809523	0.1652892561983471	0.07751937984496124
COc1cc2c(cc1OC)C(=O)c1c(C)c(OC)c(CC=C2O)c(OC)c1OC	0.0898876404494382	0.09868421052631579	0.10273972602739725	0.09655172413793103	0.0945945945945946	0.0738255033557047
CCN(CCCCOC(=O)CCCCC(C)C)C(=O)Nc1ccccc1	0.23684210526315788	0.14184397163120568	0.11510791366906475	0.13333333333333333	0.16417910447761194	0.17557251908396945
CC[C@H](C)[C@H](NC(=O)[C@@H](N)CC(C)C)C(=O)N[C@@H](CC(C)C)C(=O)N1CCC[C@H]1C(=O)N[C@@H](CCCCN)C(=O)N[C@@H](Cc1ccccc1)C(=O)N	0.1583710407239819	0.11707317073170732	0.10396039603960396	0.11616161616161616	0.13131313131313133	0.14432989690721648
C[C@@](O)(c1ccc(O)cc1)c1ccc(O)cc1	0.17391304347826086	0.13445378151260504	0.075	0.058333333333333334	0.2037037037037037	0.06666666666666667
C/C(=C\C(=O)O)CC(C)(C)C(=O)O	0.08888888888888889	0.1111111111111111	0.12871287128712872	0.08737864077669903	0.09523809523809523	0.13
C[C@](O)(C(=O)O)CCC(=O)O	0.109375	0.11650485436893204	0.10101010101010101	0.08080808080808081	0.1111111111111111	0.14893617021276595
COc1cc2c(c(OC)c1OC)-c1ccc(OC)c(=O)cc1[C@@H](NC(C)=O)CC2	0.12716763005780346	0.13513513513513514	0.13286713286713286	0.1267605633802817	0.12413793103448276	0.09523809523809523
C/C(=C/C=C/C(C)=C/C=C\C(=O)N[C@@H](C)C(=O)O)C(=O)O	0.08974358974358974	0.1171875	0.06201550387596899	0.08	0.09523809523809523	0.11475409836065574
C=CCc1ccc(O)c(OC)c1	0.08029197080291971	0.11009174311926606	0.08490566037735849	0.08653846153846154	0.11538461538461539	0.07547169811320754
COc1cc2c(cc1OC)C(=O)c1c(C)c(OC)c(CC=C2O[C@@H]2C[C@@H](O)CC(=O)O2)c(OC)c1OC	0.085	0.09195402298850575	0.19480519480519481	0.1895424836601307	0.08187134502923976	0.09580838323353294
C=CCSSC[C@H](NC(=O)CCCc1ccccc1)C(=O)N[C@@H](Cc1ccccc1)C(=O)NC(=O)NCC(=O)O	0.2391304347826087	0.12921348314606743	0.07142857142857142	0.0782122905027933	0.17365269461077845	0.11494252873563218
C=C[C@H]1C[C@@H](C(C)(C)C)[C@H]2[C@@H]3CCC4=CC(=O)CC[C@]4(C)[C@H]3CC[C@]21C	0.03333333333333333	0.06	0.16793893129770993	0.13533834586466165	0.047619047619047616	0.09352517985611511
O=C1C(=Cc2ccccc2Cl)NCC1=O	0.12142857142857143	0.1206896551724138	0.0782608695652174	0.07964601769911504	0.1574074074074074	0.0603448275862069
CCOC(=O)NN[C@H](Cc1ccccc1)C(=O)N1CCC[C@H]1C(=O)N[C@@H](CCC(=O)O)C(C)(C)C	0.192090395480226	0.14285714285714285	0.16339869281045752	0.1503267973856209	0.16233766233766234	0.18
Oc1ccc(C(=C2CN=CC2=O)N2CCCC2)cc1	0.1111111111111111	0.12598425196850394	0.096	0.0975609756097561	0.14049586776859505	0.0625
Cc1ccc(C)c(-c2cc(-c3ccc(F)cc3)c(/C=C/[C@@H]3C[C@@H](O)CC(=O)O3)c(C(C)C)n2)c1	0.22807017543859648	0.2978723404255319	0.17218543046357615	0.19047619047619047	0.2805755395683453	0.1
O=C(O)CCOCCOC(N1CCOC(O)(P(=O)(O)O)c1)c1ccccc1Cl	0.16363636363636364	0.13793103448275862	0.1276595744680851	0.13768115942028986	0.17647058823529413	0.15328467153284672
CC[C@H]1[C@H]2CCN3CCc4c([nH]c5ccccc45)C[C@@H]2c1C3	0.10429447852760736	0.0851063829787234	0.13076923076923078	0.1328125	0.14728682170542637	0.09774436090225563
CCOC(=O)[C@H](O)[C@H](C)Cc1ccccc1Cl	0.17518248175182483	0.17543859649122806	0.13274336283185842	0.16666666666666666	0.22857142857142856	0.17592592592592593
CC(C)(C)OC(=O)OCCOC(=O)CC(=O)OC(C)(C)C	0.06962025316455696	0.08396946564885496	0.13333333333333333	0.09836065573770492	0.05384615384615385	0.10655737704918032
O=C(O)/C=C/c1cccc(O)c1	0.11278195488721804	0.16346153846153846	0.08490566037735849	0.08653846153846154	0.1836734693877551	0.09615384615384616
C[C@H]1CC(=O)C[C@@H](/C=C/C=C/C(=O)O)C1	0.05405405405405406	0.08403361344537816	0.14953271028037382	0.1523809523809524	0.0782608695652174	0.11926605504587157
CC(C)=CCOc1cccc(OCC(O)CN2CCCCCC2)c1	0.12195121951219512	0.12949640287769784	0.11851851851851852	0.12878787878787878	0.15151515151515152	0.11940298507462686
CCc1ccc(NC(=O)C(C)C)cc1	0.17692307692307693	0.18867924528301888	0.12149532710280374	0.14563106796116504	0.18627450980392157	0.13333333333333333
N#Cc1c(N)nc(C(CS)CO)cc1N	0.06164383561643835	0.09401709401709402	0.05172413793103448	0.061946902654867256	0.07894736842105263	0.05217391304347826
CC(C)=C[C@@H]1C2=C[C@@H](C)CC[C@@H](CC(=O)O)C[C@@H]2C(=O)CC(=O)[C@]1(C)CO	0.1	0.14285714285714285	0.203125	0.20634920634920634	0.11510791366906475	0.18604651162790697
CCc1ccc(OCC(CN(C)C)c2ccccc2)cc1	0.20689655172413793	0.14728682170542637	0.10077519379844961	0.1111111111111111	0.2222222222222222	0.1015625
CO[C@@H]1C=C(O)[C@H]2[C@@H]3CCC4=CC(=O)CC[C@]4(C)[C@H]3CC[C@]12C	0.052941176470588235	0.07042253521126761	0.14960629921259844	0.152	0.06521739130434782	0.11538461538461539
CC[C@H](C(C)C)[C@H](O)[C@H](C)c1ccccc1	0.1791044776119403	0.16964285714285715	0.09649122807017543	0.12844036697247707	0.21153846153846154	0.14814814814814814
CC(C)[C@H](C)/C=C/C(=O)N[C@@H](Cc1ccccc1)C(=O)N1CCC[C@H]1C(=O)N[C@@H](Cc2ccccc2)C(=O)N[C@H](Cc2c[nH]c3ccccc23)C(=O)	0.2644230769230769	0.15121951219512195	0.09004739336492891	0.10144927536231885	0.21578947368421053	0.10628019323671498
CN(C)CCC=C1c2ccccc2COc2ccccc21	0.19727891156462585	0.15503875968992248	0.08333333333333333	0.08461538461538462	0.22033898305084745	0.06766917293233082
C=C(C)C1(O)OC(=O)C=C1OC	0.057971014492753624	0.07207207207207207	0.10784313725490197	0.11	0.07547169811320754	0.07692307692307693
CC(C)(C)NC[C@H](O)COc1nsnc1N1CCOCC1	0.07407407407407407	0.09701492537313433	0.128	0.112	0.08396946564885496	0.09375
Cc1ccc(COc2ccccc2C(=O)O)cc1O	0.2	0.175	0.0975609756097561	0.09917355371900827	0.25925925925925924	0.10743801652892562
c1cncc(-c2ccc(Cl)cc2)c1	0.16793893129770993	0.13513513513513514	0.043478260869565216	0.04424778761061947	0.19801980198019803	0.034782608695652174
COc1ccc(C[C@@H]2NC[C@H](O)[C@H]2OC(C)=O)cc1	0.11258278145695365	0.13709677419354838	0.16379310344827586	0.16666666666666666	0.14285714285714285	0.15517241379310345
CC(=O)OC[C@H]1O[C@@H](n2ncc(=O)[nH]c2=O)[C@H](OC(C)=O)[C@@H]1OC(C)=O	0.0755813953488372	0.0896551724137931	0.14285714285714285	0.1450381679389313	0.06993006993006994	0.13533834586466165
CC(=O)NCCC[C@H](C)[C@@H]1CC[C@H]2[C@@H]3CC[C@H]4NC(C)=C[C@@H](CC[C@@H]4CCCC(=O)O4)C3=C(SC(=O)O4)[C@H]12	0.09313725490196079	0.10112359550561797	0.1728395061728395	0.189873417721519	0.08522727272727272	0.13855421686746988
CCNCOc1cc(OCC(O)COCc2ccc(C(F)(F)F)cc2)cc(C(F)(F)F)c1	0.1534090909090909	0.13548387096774195	0.08280254777070063	0.08387096774193549	0.16326530612244897	0.10457516339869281
COc1cc2c(cc1OC)C(=O)O[C@@H]2[C@H]1c2c(cc3c(c2OC)OCO3)CCN1C	0.08108108108108109	0.0880503144654088	0.12837837837837837	0.13013698630136986	0.08387096774193549	0.07792207792207792
O=[N+]([O-])c1ccc(O)c(Oc2ccc(O)cc2)c1	0.14583333333333334	0.13114754098360656	0.06451612903225806	0.06557377049180328	0.1875	0.06504065040650407
O=C(O)CCCC(=O)Nc1ccccc1	0.256	0.14035087719298245	0.10714285714285714	0.10909090909090909	0.19047619047619047	0.14953271028037382
CC/C=C\C/C=C/C=C/C=C\C=C\[C@H](O)C[C@@H](O)CC(=O)O	0.1503267973856209	0.22131147540983606	0.06716417910447761	0.07633587786259542	0.23076923076923078	0.2033898305084746
CC(=O)O[C@@H]1[C@H](OC(C)=O)[C@@H](NC(=O)c2ccc(O)c(OC)c2)[C@@H](OC(C)=O)C[C@@H](OC(=O)[C@H](C)CC(=O)O)C1	0.13846153846153847	0.15384615384615385	0.17391304347826086	0.2064516129032258	0.13095238095238096	0.22875816993464052
COc1cccc(COC2CC(C)(C)C2)c1	0.08163265306122448	0.1	0.11504424778761062	0.11711711711711711	0.10434782608695652	0.09649122807017543
CC(C)(O)[C@@H]1CCCC2=CC(=O)C=C3C[C@@H](O)CC[C@@]3(C)[C@@H]2CC1	0.05847953216374269	0.07692307692307693	0.1746031746031746	0.14960629921259844	0.07194244604316546	0.10526315789473684
C=C1/C(=C\C=C2/CCC[C@]3(C)[C@@H]([C@H](C)CCCC(C)C)CC[C@@H]23)C[C@@H](O)C[C@@H]1O	0.08333333333333333	0.11258278145695365	0.15714285714285714	0.17647058823529413	0.10135135135135136	0.14184397163120568
CC(C)(C)[C@@H](NC(=O)[C@H](Cc1ccccc1)NC(=O)CNC(=O)[C@@H](N)Cc1ccccc1)C(=O)N[C@@H](C)C(=O)N[C@@H](CCC(=O)O)C(=O)O	0.25252525252525254	0.15104166666666666	0.10256410256410256	0.0979381443298969	0.18032786885245902	0.1443850267379679
COc1ccc(C(=O)N2CCCC2=O)cc1	0.11888111888111888	0.13675213675213677	0.13392857142857142	0.13636363636363635	0.14285714285714285	0.09565217391304348
CC(C)n1cc[n+](Cc2ccc(-c3ccccc3)c(-c3ccc(F)cc3)c(CC[C@@H](O)C[C@@H](O)CC(=O)[O-])n2C(C)C)c1	0.44171779141104295	0.27607361963190186	0.08602150537634409	0.0989010989010989	0.3716216216216216	0.18235294117647058
O=C(O)/C=C/c1ccc(O)c(O)c1	0.1111111111111111	0.17142857142857143	0.08333333333333333	0.08490566037735849	0.18	0.10476190476190476
COC(=O)[C@@H]1CCc2ccccc2C(=O)c2ccccc21	0.20689655172413793	0.13846153846153847	0.11811023622047244	0.12	0.211864406779661	0.09302325581395349
CCCCC/C=C\C/C=C/CCCCCC(=O)O	0.07096774193548387	0.0859375	0.07258064516129033	0.07377049180327869	0.08943089430894309	0.1092436974789916
CC1(C)CC[C@@]2(C(=O)O)CC3=C(CC[C@@H]4[C@@]5(C)CC[C@@H](O)[C@](C)(CO)[C@@H]5CC[C@]43C)[C@@H]2C1	0.06315789473684211	0.08695652173913043	0.1342281879194631	0.12837837837837837	0.0759493670886076	0.12
CC/C=C\C/C=C/C=C/C=C\C=C/CCCCC(=O)O	0.06832298136645963	0.08208955223880597	0.06923076923076923	0.0703125	0.08527131782945736	0.104
CCCCCCCCC/C=C/C(=C\CCCCCCC(=O)O)OC(C)=O	0.08670520231213873	0.08783783783783784	0.08391608391608392	0.0851063829787234	0.08333333333333333	0.1323529411764706
CCCCCC(=O)O	0.088	0.09	0.09574468085106383	0.09782608695652174	0.09473684210526316	0.13333333333333333
CC1(C)CCC(=O)O1	0.030303030303030304	0.0380952380952381	0.09574468085106383	0.09782608695652174	0.04	0.05154639175257732
CCOc1ccccc1N	0.10852713178294573	0.09433962264150944	0.0891089108910891	0.09090909090909091	0.14432989690721648	0.07920792079207921
C=CCC/C(=N\OC(C)=O)c1ccccc1	0.1510791366906475	0.11764705882352941	0.09482758620689655	0.09649122807017543	0.1743119266055046	0.10526315789473684
CCN(C)C(=O)Nc1c(-c2ccccc2)c(-c2ccc(F)cc2)c1/C=C/[C@@H](O)C[C@@H](O)CC(=O)O	0.4722222222222222	0.43410852713178294	0.09815950920245399	0.10625	0.5384615384615384	0.2108843537414966
CCCCC/C=C\CCCCC(=O)O	0.07692307692307693	0.09482758620689655	0.08035714285714286	0.08181818181818182	0.0990990990990991	0.12149532710280374
O=Cc1ccccc1	0.12195121951219512	0.08823529411764706	0.05	0.05102040816326531	0.15217391304347827	0.050505050505050504
CCCCCCC(=O)O	0.0859375	0.08737864077669903	0.09278350515463918	0.09473684210526316	0.09183673469387756	0.14130434782608695
C[C@H]1[C@H]2[C@H]3O[C@@]4(C)CCC[C@H]4[C@H]3CC[C@@]21C	0.012658227848101266	0.023076923076923078	0.11403508771929824	0.11607142857142858	0.015873015873015872	0.08620689655172414
COc1ccc(CCc2ccc(NC(=O)NC(C)=O)cc2)cc1OC	0.20915032679738563	0.16176470588235295	0.10948905109489052	0.1111111111111111	0.1953125	0.11851851851851852
CCCCCn1nc(C(=O)N2CCCCC2)c2cc(Cl)ccc21	0.11728395061728394	0.11594202898550725	0.12121212121212122	0.12307692307692308	0.13740458015267176	0.10526315789473684
C/C1=C/C[C@@H](/C=C/C(C)=C/C(C)=C\C)[C@H](O)[C@H](C)[C@H](OC(=O)c2ccccc2)C[C@H](O)[C@@H]1C	0.13259668508287292	0.11949685534591195	0.20279720279720279	0.19718309859154928	0.15333333333333332	0.17123287671232876
N[C@@H](CCC(=O)O)C(=O)N[C@@H](CCCN[C@H](CC(=O)O)C(=O)O)C(=O)O	0.13664596273291926	0.1223021582733813	0.056338028169014086	0.06474820143884892	0.11029411764705882	0.18253968253968253
CC/C=C\C/C=C/C=C/C=C/C=C\[C@@H](O)C[C@@H](O)CC(=O)O	0.1503267973856209	0.22131147540983606	0.06716417910447761	0.07633587786259542	0.23076923076923078	0.2033898305084746
CC[C@H](C)C(=O)O[C@H]1C[C@@H](C)C=C2C=C[C@H](C)[C@H](CC[C@@H]3C[C@@H](O)CC(=O)O3)C21	0.09550561797752809	0.12	0.7802197802197802	1.0	0.10135135135135136	0.47706422018348627
N=C(N)NCCN1CCCCCCC1	0.040268456375838924	0.024	0.05172413793103448	0.05263157894736842	0.03361344537815126	0.03418803418803419
CC(C)=CCc1ccccc1	0.140625	0.11214953271028037	0.0761904761904762	0.07766990291262135	0.17525773195876287	0.07692307692307693
CC1(C)[C@@H]2C[C@@](C)(CCC3=CCC(=O)CC4=CC(=O)CC[C@]43C)[C@H]1C2=O	0.07514450867052024	0.11188811188811189	0.13333333333333333	0.13533834586466165	0.08450704225352113	0.09352517985611511
O=C(Cc1ccccc1)Nc1ccccc1	0.3064516129032258	0.11570247933884298	0.075	0.07627118644067797	0.2037037037037037	0.06666666666666667
O=[S@](O)c1ccccc1O	0.11811023622047244	0.10576923076923077	0.06862745098039216	0.07	0.15789473684210525	0.06930693069306931
CC(C)CCC[C@H](C)[C@H]1CC[C@@]2(C(C)O)C3=CCC4C(C)(C)[C@@H](O)CC[C@]4(C)C3CC[C@]12C	0.0851063829787234	0.09937888198757763	0.125	0.1342281879194631	0.08860759493670886	0.14864864864864866
Cn1cccc1C(=O)c1ccc(N)cc1	0.15441176470588236	0.13043478260869565	0.0782608695652174	0.07964601769911504	0.20192307692307693	0.06956521739130435
COc1ccc2c(c1)c(CC(=O)OCC(=O)O)c(C)n2C(=O)c1ccc(Cl)cc1	0.2111801242236025	0.18309859154929578	0.10204081632653061	0.10344827586206896	0.24427480916030533	0.1258741258741259
CCCCC[C@@H](CC)OC(=O)CCC(=O)Nc1ccccc1	0.23776223776223776	0.11940298507462686	0.11627906976744186	0.136	0.16	0.18181818181818182
CCCCC/C=C\CCCCC(=O)OC(C)=O	0.08	0.08	0.09322033898305085	0.09482758620689655	0.0743801652892562	0.13274336283185842
CCCCCCCCCCCCCCCCCC(=O)O	0.06832298136645963	0.0661764705882353	0.06923076923076923	0.0703125	0.06870229007633588	0.104
C=C(C)[C@@H](O)CC[C@H](C)[C@H]1CC[C@@]2(C)C3=CC(=O)C=C4C[C@@H](O)CC[C@]4(C)[C@H]3CC[C@@]21C	0.09782608695652174	0.12179487179487179	0.16551724137931034	0.176056338028169	0.1111111111111111	0.1506849315068493
C=C[C@@](O)(CC[C@H](C)[C@@H]1CC[C@H](O)CC(=O)O)C[C@@H]1C/C=C/C[C@@H]1C[C@@H](O)CC(=O)O1	0.12359550561797752	0.13815789473684212	0.26515151515151514	0.27906976744186046	0.13513513513513514	0.2868217054263566
CCCCCc1cc(=O)c(OCC(O)CNC(C)C)cc(OC)c1OC	0.13414634146341464	0.15217391304347827	0.125	0.13533834586466165	0.14074074074074075	0.15151515151515152
C=C1[C@@H](OC(=O)c2ccc(CC(=O)O)n2C)C[C@H](OC(=O)c2ccc(F)cc2)C(=O)O1	0.21951219512195122	0.2097902097902098	0.1360544217687075	0.13793103448275862	0.24444444444444444	0.14482758620689656
C=C1[C@H](OC(=O)C[C@H](O)c2ccc(F)cc2)C(=O)N(Cc2ccc(F)cc2)C1=O	0.25806451612903225	0.22627737226277372	0.1095890410958904	0.11888111888111888	0.28346456692913385	0.11805555555555555
O=C(/C=C/c1ccc(O)c(O)c1)OCCc1ccccc1	0.19863013698630136	0.1746031746031746	0.09230769230769231	0.09375	0.26548672566371684	0.09302325581395349
N=c1nc2n(cc1SC(=O)Nc1ccc(C(=O)O)cc1)C(=O)NC2=O	0.1870967741935484	0.17164179104477612	0.07857142857142857	0.07971014492753623	0.16030534351145037	0.08695652173913043
CC[C@H](c1ccc(-c2ccc(F)cc2)cc1)C(=O)O	0.2923076923076923	0.25892857142857145	0.0975609756097561	0.11764705882352941	0.3465346534653465	0.11666666666666667
c1cc2c(c3c1OCC3)OCO2	0.055944055944055944	0.06896551724137931	0.07272727272727272	0.07407407407407407	0.07207207207207207	0.035398230088495575
COCCNc1nc2ccc(N(C)C)cc2n1Cc1ccc(F)cc1	0.21568627450980393	0.2230769230769231	0.0851063829787234	0.08633093525179857	0.25203252032520324	0.07801418439716312
O=C(O)C[C@H](Cc1ccc(F)cc1)NCC(O)CO	0.26515151515151514	0.2962962962962963	0.09836065573770492	0.1092436974789916	0.3106796116504854	0.1981981981981982
C[C@@H](C(=O)O)c1cccc(C(=O)c2ccccc2)c1	0.2537313432835821	0.1652892561983471	0.08870967741935484	0.10833333333333334	0.24770642201834864	0.12605042016806722
N=C1NCc2ccccc2Oc2cc(Cl)ccc21	0.14383561643835616	0.1111111111111111	0.05511811023622047	0.056	0.18421052631578946	0.0390625
NP(O)O	0.01652892561983471	0.02127659574468085	0.011235955056179775	0.011494252873563218	0.02247191011235955	0.022988505747126436
O=C[C@H](O)[C@@H](O)[C@H](O)[C@H](CO)O[C@@H]1O[C@H](CO)[C@@H](O)[C@H](O)[C@H]1O	0.06707317073170732	0.08823529411764706	0.09230769230769231	0.10236220472440945	0.0916030534351145	0.1557377049180328
CCCCCC/C=C\CCCCCCCC(=O)O	0.07096774193548387	0.0859375	0.07258064516129033	0.07377049180327869	0.08943089430894309	0.1092436974789916
CCOC(=O)C1=C(COCCN)NC(C)=C(C(=O)OC)C1c1ccccc1Cl	0.17073170731707318	0.14583333333333334	0.1276595744680851	0.12949640287769784	0.1678832116788321	0.14492753623188406
COc1ccc(Nc2ccccc2C(=O)O)cc1O	0.20863309352517986	0.1652892561983471	0.08870967741935484	0.09016393442622951	0.24770642201834864	0.09836065573770492
O=C(O)c1cc(=O)c2c(OCC(O)COc3cccc4oc(C(=O)O)cc(=O)c34)cccc2o1	0.2138728323699422	0.18064516129032257	0.09259259259259259	0.10062893081761007	0.2191780821917808	0.1282051282051282
CC/C=C\C/C=C/C=C/C=C/C=C\[C@H](O)C[C@@H](O)CC(=O)O	0.1503267973856209	0.22131147540983606	0.06716417910447761	0.07633587786259542	0.23076923076923078	0.2033898305084746
C=C(CCC=C(C)C)CCCCC(C)(C)[C@H]1CCCC1	0.04938271604938271	0.05925925925925926	0.12295081967213115	0.0975609756097561	0.045454545454545456	0.0967741935483871
CCCC(=O)c1cc(OC)c(OCC(=O)OC)cc1O	0.11920529801324503	0.12698412698412698	0.14285714285714285	0.1452991452991453	0.11382113821138211	0.15384615384615385
CSCCCCCC/C(=O)O	0.08208955223880597	0.08256880733944955	0.07692307692307693	0.0784313725490196	0.08653846153846154	0.12121212121212122
COc1cc(/C=C/C(=O)O)ccc1O	0.10869565217391304	0.16666666666666666	0.10091743119266056	0.102803738317757	0.17475728155339806	0.11214953271028037
COc1ccc(-c2cc(-c3ccccc3)nc(C(C)C)c2/C=C/[C@@H]2C[C@@H](O)CC(=O)O2)cc1	0.26666666666666666	0.23809523809523808	0.17333333333333334	0.1917808219178082	0.2642857142857143	0.10759493670886076
COC(=O)[C@@]1(C)O[C@@H]2[C@H]3C[C@H](C)C4=CC(=O)C=C[C@]4(C)[C@@]3(F)[C@@H](O)C[C@]21C	0.07471264367816093	0.10344827586206896	0.2222222222222222	0.216	0.08391608391608392	0.16793893129770993
O=C(O)C(=O)C[C@H](O)C(=O)O	0.109375	0.12745098039215685	0.05825242718446602	0.07	0.1111111111111111	0.14893617021276595
CC(C)=CCc1cccc(C(=O)O)c1	0.13333333333333333	0.1559633027522936	0.1111111111111111	0.11320754716981132	0.17475728155339806	0.12264150943396226
COC(=O)/C=C\C(C)=C\C=C\C=C\CCCC(C)C	0.08441558441558442	0.1111111111111111	0.08943089430894309	0.1092436974789916	0.0975609756097561	0.11764705882352941
C[C@@H]1O[C@@H](O)[C@@H](F)[C@H](O[C@H]2O[C@H](C)[C@@H](O)[C@H](N)C[C@@H]2O)[C@H](O)[C@@H]1O	0.03488372093023256	0.041379310344827586	0.1328125	0.1349206349206349	0.04285714285714286	0.125
CC1=CC(=O)CC(C)(C)OC1	0.043478260869565216	0.06363636363636363	0.11	0.11224489795918367	0.05660377358490566	0.06796116504854369
O=C(O)CCCCC(=O)Nc1ccccc1O	0.208955223880597	0.15384615384615385	0.11206896551724138	0.11403508771929824	0.1926605504587156	0.16363636363636364
CC(C)OC(=O)C(C)(C)Oc1ccccc1	0.16176470588235295	0.14912280701754385	0.14678899082568808	0.12844036697247707	0.18867924528301888	0.11711711711711711
CN1CCN(c2nc3c(cc2F)c(=O)c(C(=O)O)cn3-c2ccc(F)cc2F)C1	0.16071428571428573	0.17482517482517482	0.10204081632653061	0.10344827586206896	0.18115942028985507	0.08053691275167785
CC(C)[C@@H]1CC[C@H](C(=O)N[C@H](Cc2ccccc2)C(=O)O)CC1	0.20134228187919462	0.15151515151515152	0.13178294573643412	0.152	0.1951219512195122	0.1693548387096774
CC(C)(CO)C(O)C(=O)NCCCO	0.11029411764705882	0.10714285714285714	0.11320754716981132	0.09433962264150944	0.11214953271028037	0.13592233009708737
CCCC/C=C\CCCCCCCC(=O)O	0.0738255033557047	0.09016393442622951	0.07627118644067797	0.07758620689655173	0.09401709401709402	0.11504424778761062
CC/C=C\C/C=C/C=C/C=C/C=C/CCCCC(=O)O	0.06832298136645963	0.08208955223880597	0.06923076923076923	0.0703125	0.08527131782945736	0.104
O=C(c1c[nH]c2ccccc12)c1ccc(O)cc1	0.2014388489208633	0.13821138211382114	0.072	0.07317073170731707	0.27358490566037735	0.064
CCCN(CCC)CC(=O)Nc1ccccc1C(=O)OC	0.17687074829931973	0.140625	0.13821138211382114	0.14049586776859505	0.1557377049180328	0.16806722689075632
CC1(C)S[C@H]([C@H](NC(=O)Cc2ccccc2)C(=O)O)CC(=O)NC1=O	0.18831168831168832	0.14705882352941177	0.12781954887218044	0.13846153846153847	0.1796875	0.13740458015267176
O=C(/C=C\[C@@H]1CC[C@@](C(O)c2ccccc2)O1)c1ccc(F)cc1	0.25170068027210885	0.1984732824427481	0.10218978102189781	0.11194029850746269	0.3103448275862069	0.08695652173913043
CC(C)(C)c1ccc(S(=O)(=O)/C=C/C#N)cc1	0.0958904109589041	0.17699115044247787	0.11403508771929824	0.08695652173913043	0.13274336283185842	0.07692307692307693
Cc1cc(=O)c2c(C)c(O)ccc2o1	0.10869565217391304	0.13513513513513514	0.10091743119266056	0.102803738317757	0.14150943396226415	0.07207207207207207
CCCCC/C=C\C/C=C\CCCCCC(=O)O	0.07096774193548387	0.0859375	0.07258064516129033	0.07377049180327869	0.08943089430894309	0.1092436974789916
CSCCCCCCCC/C=C/CCCCCCCCCCCP(=O)(O)O	0.043478260869565216	0.050955414012738856	0.0392156862745098	0.039735099337748346	0.05263157894736842	0.06040268456375839
C[C@H]1[C@@H](O)CC[C@@]2(C)CC[C@@]3(C)C(=O)C=C4CC(=O)CC[C@]4(C)[C@H]3CC[C@]21C	0.04945054945054945	0.0718954248366013	0.14492753623188406	0.1386861313868613	0.052980132450331126	0.0979020979020979
C=C[C@@H](C#CC#CCCCCC(O)CC(C)(C)O)C(=O)O	0.11764705882352941	0.125	0.09523809523809523	0.07936507936507936	0.13008130081300814	0.16101694915254236
CCCCCCCCCCCCCCCC[n+]1ccccc1.[Br-]	0.08383233532934131	0.047619047619047616	0.05714285714285714	0.057971014492753624	0.07194244604316546	0.072992700729927
NC(=O)c1[nH]c2ccccc2c1Oc1cc(O)cc(O)c1	0.16778523489932887	0.13076923076923078	0.07633587786259542	0.07751937984496124	0.22413793103448276	0.07692307692307693
N#C[C@H](O)[C@H](C[C@@H](O)CO)C(=O)N[C@@H]1CCC[C@H]1C(=O)N[C@@H](CCC(=O)O)C(=O)N[C@@H](CCC(=O)O)C(=O)O	0.12307692307692308	0.10982658959537572	0.07514450867052024	0.08235294117647059	0.1	0.17834394904458598
CCN(CC)CCn1c(=O)cc(S(N)(=O)=O)cc1	0.10884353741496598	0.14285714285714285	0.1206896551724138	0.12280701754385964	0.10084033613445378	0.11206896551724138
Clc1ccc(/N=N/c2ccc(Cl)cc2Cl)c(Cl)c1	0.10738255033557047	0.11290322580645161	0.03937007874015748	0.04	0.13675213675213677	0.031496062992125984
O=C(O)Cc1ccccc1Nc1c(Cl)cccc1Cl	0.20863309352517986	0.1652892561983471	0.08	0.08130081300813008	0.24770642201834864	0.08943089430894309
C[C@@H](CCc1ccc(O)cc1)NCCc1ccc(O)c(O)c1	0.20408163265306123	0.16279069767441862	0.07462686567164178	0.09230769230769231	0.2184873949579832	0.1171875
Nc1nc2c(ncn2COC(CO)CO)c(=O)[nH]1	0.08552631578947369	0.11290322580645161	0.08196721311475409	0.09243697478991597	0.09917355371900827	0.08264462809917356
C#CC[C@@H](CCCCC(=O)O)COc1ccccc1	0.18181818181818182	0.12698412698412698	0.0967741935483871	0.10743801652892562	0.1810344827586207	0.15384615384615385
CC(=O)Nc1ccc(O)cc1	0.15079365079365079	0.14563106796116504	0.09803921568627451	0.1	0.15306122448979592	0.08823529411764706
CCOC(=O)[C@H](CCc1ccccc1)N[C@@H](C)C(=O)N1Cc2ccccc2C[C@H]1C(=O)O	0.28125	0.16339869281045752	0.1390728476821192	0.1643835616438356	0.22695035460992907	0.1793103448275862
OC[C@@H]1O[C@H](O)[C@@H](O[C@H]2O[C@H](CO)[C@@H](O)[C@H]2O)[C@H](O)[C@H](O)[C@@H]1O	0.029239766081871343	0.034722222222222224	0.1	0.1015625	0.03597122302158273	0.10077519379844961
CC(C)=CCC/C(C)=C/CO	0.058823529411764705	0.08333333333333333	0.07766990291262135	0.07920792079207921	0.07692307692307693	0.0891089108910891
CCN(CC)C[C@H](CC(=O)N[C@H](CC(=O)O)C(=O)O)C(=O)N[C@H](C(=O)N[C@@H](CC(=O)O)C(C)C)C(=O)N[C@@H](C)C(=O)N[C@@H](CC(=O)O)	0.11737089201877934	0.13440860215053763	0.07329842931937172	0.0797872340425532	0.10752688172043011	0.15254237288135594
Oc1ccc(/C=C/c2cc(O)cc(O)c2)cc1	0.13194444444444445	0.1623931623931624	0.04838709677419355	0.04918032786885246	0.2018348623853211	0.05737704918032787
CC/C=C\C/C=C\C/C=C/CCCCCCCC(=O)O	0.06832298136645963	0.08208955223880597	0.06923076923076923	0.0703125	0.08527131782945736	0.104
CCCCCCCC/C=C\CCCCCCCC(=O)O	0.06832298136645963	0.08208955223880597	0.06923076923076923	0.0703125	0.08527131782945736	0.104
COc1cnc(OC)cc1O	0.058394160583941604	0.08256880733944955	0.07692307692307693	0.0784313725490196	0.0761904761904762	0.0673076923076923
C/C(=C/C=C/C(C)=C/[C@@H](C)C(=O)O)C(=O)O	0.09090909090909091	0.12173913043478261	0.06956521739130435	0.09009009009009009	0.10714285714285714	0.12962962962962962
CC(C)Oc1ccc2c(=O)c(-c3ccccc3)coc2c1	0.24113475177304963	0.16535433070866143	0.08396946564885496	0.10236220472440945	0.26548672566371684	0.07633587786259542
C/C=C(/C)C(=O)O[C@H]1C[C@@H](C)C=C2C=C[C@H](C)[C@H](CC[C@@H]3C[C@@H](O)CC(=O)O3)[C@H]21	0.08333333333333333	0.11258278145695365	0.7419354838709677	0.7582417582417582	0.09395973154362416	0.35294117647058826
COC(=O)CC[C@@H](C)NC[C@H](O)C[C@@H](O)CC(=O)O	0.25	0.22123893805309736	0.09090909090909091	0.1111111111111111	0.22018348623853212	0.35051546391752575
C/C=C(/C=O)N[C@@H](CS)C(=O)N[C@H](C(=O)O)C(=O)N[C@@H](CC(=O)O)C(=O)O	0.12121212121212122	0.14492753623188406	0.05555555555555555	0.06382978723404255	0.13333333333333333	0.14393939393939395
CCCc1ccc(-c2ccc(F)cc2)cc1	0.2578125	0.21818181818181817	0.07563025210084033	0.07692307692307693	0.30303030303030304	0.06722689075630252
O=C(Cc1ccccc1)c1ccccc1O	0.23846153846153847	0.13559322033898305	0.0847457627118644	0.08620689655172414	0.22857142857142856	0.07627118644067797
O[C@@H]1[C@H](CO[C@H]2OC[C@H](O)[C@@H](O)[C@H]2O)O[C@@H](CO)[C@@H](O)[C@H]1O	0.029585798816568046	0.035211267605633804	0.11023622047244094	0.112	0.0364963503649635	0.1111111111111111
Cc1ccc2ncnc(NS(=O)(=O)c3ccccc3)2c1	0.16216216216216217	0.1328125	0.06923076923076923	0.0703125	0.15702479338842976	0.06153846153846154
COC(=O)CCc1ccc(OCC(O)CNC(C)C)cc1	0.18493150684931506	0.2066115702479339	0.12903225806451613	0.15	0.20512820512820512	0.17796610169491525
CCc1ccc(C(=O)C(C)CN2CCCCC2)cc1	0.1342281879194631	0.15447154471544716	0.13333333333333333	0.16521739130434782	0.17094017094017094	0.13445378151260504
NC[C@H](O)C[C@@H]1NC(=O)c2ccc(N)cc21	0.11188811188811189	0.13793103448275862	0.09565217391304348	0.10714285714285714	0.14414414414414414	0.10619469026548672
N#CCc1nc(CCl)cc(NCCN2CCCCC2)c1	0.08125	0.06569343065693431	0.07692307692307693	0.078125	0.06015037593984962	0.061068702290076333
[truncated: 6 more rows]
