# Supplementary material for: Transformer-Decoder GPT Models for Generating Virtual Screening Libraries of HMG-Coenzyme A Reductase Inhibitors: Effects of Temperature, Prompt Length, and Transfer-Learning Strategies
Source: J Chem Inf Model. 2024 Nov 7;64(22):8464–80. doi: 10.1021/acs.jcim.4c01309 (PMC11600504; doi:10.1021/acs.jcim.4c01309)
Supplement: Supplementary file 3 — ci4c01309_si_003.zip [file ci4c01309_si_003.zip › Datasets/xfer_Learning_files/2XALL_model_gen_ic50_results/2XALL_0p0_Docking_Molecules_QED_props.csv]

IC50	QED	SMILES	MW	aLogP	HBA	HBD	RotBond	AromRings	Score
11.001958	0.4134866390224644	CCN(C)C(=O)Nc1c(-c2ccccc2)c(-c2ccc(F)cc2)c1/C=C/[C@@H](O)C[C@@H](O)CC(=O)O	480.53600000000023	3.808300000000002	5	4	10	2	0.0
784.66846	0.5144551350567301	CC1=C[C@H](O)[C@H](C)[C@@H](O)[C@H](C)[C@@H]1O[C@]1(C)CC[C@@H]2[C@@H]3CCC4=CC(=O)CC[C@]4(C)[C@@H]3CC[C@@]21C	470.6940000000004	5.6161000000000065	4	2	2	0	-8.2
66.944	0.23384536535395967	C=C1[C@H]2C[C@H](OC(=O)c3ccccc3C2=O)C[C@@H]1C[C@H](OC(=O)C2)C[C@@H](OC(=O)[C@H](NC(=O)c3ccc(F)cc3)[C@@H](O)[C@@H]2C)C[C@@]1(C)CC[C@@H]1	688.7690000000001	5.327390000000006	9	2	6	2	0.0
662.5324	0.703523494165622	CO[C@@H]1[C@H](COC(=O)c2ccc(C)cc2C)[C@@H](-c2ccc(F)cc2)C(=O)O[C@H]1C(=O)O	430.42800000000017	3.0243400000000005	7	1	6	2	-7.2
352.85187	0.5338537446232731	C=C1CC[C@@H](O)[C@]2(C)CC[C@@H](CC[C@@H](O)C[C@@H](O)CC(=O)O)C[C@H]12	340.4600000000001	2.4867	5	4	7	0	-7.3
717.11957	0.39895528849748824	CC(C)CCC[C@@H](C)[C@H]1CC[C@@]2(C(C)O)C3=CCC4C(C)(C)[C@@H](O)CC[C@]4(C)C3CC[C@]12C	458.7710000000003	7.775800000000011	2	2	6	0	-6.9
686.27814	0.5055052971214055	COC(=O)C1=C(C)NC(C)=C(C(=O)OC)C1c1ccccc1[N+](=O)[O-]	346.33900000000006	2.1756	7	1	4	1	-6.6
2.1402237	0.2695313449213981	C=C1[C@@H](O)[C@@H](OC(=O)c2ccc(F)cc2)C[C@H](/C=C/c2c(-c3ccc(F)cc3)nc(N(C)S(C)(=O)=O)nc2C(C)C)C1	597.684	5.506900000000006	7	1	8	3	-8.6
1.2943975	0.1931580696986653	COc1cccc(CNC(=O)c2c(-c3ccccc3)c(-c3ccc(F)cc3)c(CC[C@@H](O)C[C@@H](O)CC(=O)[O-])n2C(C)C)c1	601.6950000000003	4.665200000000005	6	3	14	4	-8.5
653.0522	0.8155620181585714	C=Cc1ncc(OC)c(-c2ccc(F)cc2)c1/C=C/[C@@H]1C[C@@H](O)CC(=O)O1	369.39200000000017	3.6190000000000033	5	1	5	2	-7.3
1.2733957	0.23458125984614386	COc1cc(CCNC(=O)c2c(-c3ccc(F)cc3)c(-c3ccc(F)cc3)c(CC[C@@H](O)C[C@@H](O)CC(=O)[O-])n2C(C)C)c1	607.6740000000002	4.455900000000004	6	3	15	3	0.0
14.45095	0.2870296080247562	CC(C)c1nc(N(C)S(C)(=O)=O)nc(-c2ccc(F)cc2)c1/C=C/[C@@H](O)C[C@@H](O)CC(=O)NO	496.5610000000002	1.8224999999999998	8	4	10	2	-8.4
54.024704	0.39312519079940017	COC(=O)c1c(-c2ccccc2)c(-c2ccc(F)cc2)c(CC[C@@H](O)C[C@@H](O)CC(=O)[O-])n1C(C)C	496.55500000000035	3.513200000000003	6	2	11	3	-7.9
134.92395	0.6564465021990212	NS(=O)(=O)c1cc2c(cc1Cl)NC(C(Cl)Cl)NS2(=O)=O	380.66200000000003	0.8210000000000004	5	3	2	1	-7.1
4.1579022	0.409804186811716	Cc1cc(F)ccc1-c1c(-c2ccc(F)cc2)nc(C(C)C)n1/C=C/[C@@H](O)C[C@@H](O)CC(=O)O	470.5160000000002	4.984420000000007	5	3	9	3	-8.1
2.4346335	0.3375491378095733	CCc1cc(C)cc(-c2c(-c3ccc(F)cc3)c(/C=C/[C@@H]3C[C@@H](O)CC(=O)O3)c(C(C)C)n2C(C)C)c1	503.6580000000003	7.61602000000001	3	1	7	3	-8.0
108.86866	0.3160633251207913	C=C1OC(=O)C2=C(CC[C@H](OC(=O)OC)C[C@H](C)[C@H]2CC[C@@H](O)C[C@@H](O)CC(=O)[O-])[C@@]1(O)C(C(C)=O)C(C)C	553.6250000000003	1.5656999999999992	11	3	11	0	-7.9
634.0495	0.7751947638524641	Cc1cccc(-c2ccccc2)c1CCC(O)C[C@@H](O)CC(=O)[O-]	327.4000000000001	1.846519999999999	4	2	8	2	-6.5
156.86464	0.4732790343822408	C=C1CC[C@H](O)C/C1=C/C=C1\CCC[C@]2(C)[C@@H]([C@H](C)/C=C/[C@H](C)C(C)C)CC[C@@H]12	396.6590000000001	7.641000000000008	1	1	5	0	-7.7
318.43784	0.4601579278059483	CCCn1c(=O)n(-c2ccccc2)c(-c2ccc(F)cc2)c1CCC(O)C[C@@H](O)CC(=O)[O-]	455.5060000000003	2.039599999999999	5	2	11	3	-7.8
7.4508862	0.6390622750209786	CCC(C)(C)C(=O)O[C@H]1C[C@@H](C)C=C2C=C[C@H](C)[C@H](CC[C@@H]3C[C@@H](O)CC(=O)O3)C21	418.57400000000024	4.585600000000005	5	1	6	0	-7.6
10.528019	0.5532373059211996	C/C=C(/C)C(=O)O[C@H]1C[C@@H](C)C=C2C=C[C@H](C)[C@H](CC[C@@H]3C[C@@H](O)CC(=O)O3)[C@H]21	402.53100000000023	4.115600000000003	5	1	5	0	-7.9
519.9036	0.5295731957656133	CC1=C(/C=C/C(C)=C/C=C/C(C)=C/C(=O)O)C(C)(C)CCC1	300.44200000000006	5.602600000000005	2	1	5	0	-6.4
48.9654	0.05571344289199025	C/C(=N/Nc1nc(C)ccc1C(=O)O)NC(=O)c1ccc(S(=O)(=O)NC(=O)NC(=O)NCCS(=O)(=O)NCCCC(=O)O)cc1	670.6830000000001	-0.25477999999999645	13	8	14	2	-8.9
274.0635	0.8670414929891526	Cc1cc(-c2ccc(F)cc2)c(/C=C/[C@@H]2C[C@@H](O)CC(=O)O2)c(C)n1	341.3820000000001	3.584240000000002	4	1	3	2	-7.6
341.2456	0.504974219618082	CC(C)C(C)(O)C(c1ccc(C)cc1)c1cccc(OCC(O)C[C@@H](O)CC(=O)[O-])c1	429.53300000000024	2.16462	6	3	11	2	-7.3
7.196507	0.18198382715397088	CCc1cccc(NC(=O)c2c(-c3ccc(F)cc3)c(-c3ccc(F)cc3)c(CC[C@@H](O)C[C@@H](O)CC(=O)[O-])n2C(C)C)c1	603.6860000000001	5.6804000000000086	5	3	13	4	-7.4
2.9442477	0.40996088518425733	CC(C)c1cc(-c2ccc(F)cc2)c(-c2ccc(F)cc2)n1/C=C/[C@@H](O)C[C@@H](O)CC(=O)O	455.50100000000015	5.281000000000007	4	3	9	3	-8.4
153.44554	0.1735643864602374	CC(C)(O)c1ccccc1CC[C@@H](SCC1(CC(=O)O)CC1)c1cccc(/C=C/c2ccc3ccc(Cl)cc3n2)c1	586.1970000000001	8.948000000000002	5	2	12	4	-8.0
193.61794	0.5003983975184703	COc1ccc(-c2cc(-c3ccccc3)nc(C(C)C)c2/C=C/[C@@H]2C[C@@H](O)CC(=O)O2)cc1	443.54300000000023	5.627300000000007	5	1	6	3	-7.9
38.387367	0.6443366092483098	C[C@@H]1CN(c2ccc(F)cc2)c(-c2ccc(F)cc2)C[C@H](O)C1([O-])C[C@H](O)CC(=O)O	434.45900000000023	2.238	6	3	6	2	-7.7
440.4951	0.5277905059697585	C=C1/C(=C\C=C2/CCC[C@]3(C)[C@@H]([C@H](C)CCCC(C)C)CC[C@@H]23)C[C@@H](O)C[C@@H]1O	400.64700000000016	6.589800000000009	2	2	6	0	-7.1
2.405738	0.42856041153445684	Cn1cc(-c2nc(C(C)C)n(/C=C/[C@@H](O)C[C@@H](O)CC(=O)O)c2-c2ccc(F)cc2)cc(C)c1=O	483.5400000000003	3.5440200000000015	6	3	9	3	-8.3
724.81226	0.43256290711866313	COc1ccc([C@H](O)COc2ccc(CC3CC3)cc2)cc1NC(=O)c1ccc(F)cc1OC	465.52100000000013	5.160100000000005	5	2	10	3	-8.1
1.856398	0.43808851525606146	COc1cc(C)c(-c2cc(-c3ccc(F)cc3)c(/C=C/[C@@H]3C[C@@H](O)CC(=O)O3)c(C(C)C)n2)cc1	475.56000000000023	6.074820000000007	5	1	6	3	-8.6
358.60916	0.23526258168565614	COc1cccc2c1C(=O)c1c(O)c3c(c(O)c1C2=O)C[C@@](O)(C(=O)CO)C[C@@H]3O[C@H]1C[C@H](N)[C@@H](O)[C@H](C)O1	543.5250000000003	0.0012999999999993017	12	6	5	3	-8.4
743.2007	0.43224445919054605	C[C@@H](NC(=O)c1ccc(O)c(O)c1)[C@H]1CCC[C@H]2[C@@H]3CC[C@H]4C[C@@H](O)CC[C@]4(C)[C@H]3CC[C@@]21C	469.6660000000004	5.626000000000006	4	4	3	1	-9.1
33.269287	0.6546779681319853	CS[C@@H](C)C(=O)OC1C[C@@H](C)C=C2C=C[C@H](C)[C@H](CC[C@@H]3C[C@@H](O)CC(=O)O3)[C@H]21	422.5870000000003	3.9009000000000027	6	1	6	0	-7.3
10.528019	0.5532373059211996	C/C=C(\C)C(=O)O[C@H]1C[C@@H](C)C=C2C=C[C@H](C)[C@H](CC[C@@H]3C[C@@H](O)CC(=O)O3)[C@H]21	402.53100000000023	4.115600000000003	5	1	5	0	-7.8
81.22391	0.3060157931072454	COc1cc(-c2nc(-c3ccccc3)c(-c3ccc(F)cc3)nc2C(C)C)cc(OC)c1OC	458.5330000000003	6.765900000000006	5	0	7	4	-7.1
1.6318662	0.2067947551448777	C=C[C@]1(C)C[C@@H](OC(=O)c2ccc(F)cc2)C[C@@H](/C=C/c2c(-c3ccc(F)cc3)nc(N(C)S(C)(=O)=O)nc2C(C)C)O1	611.7110000000001	6.3035000000000085	7	0	9	3	-8.6
673.3818	0.5023259105130484	CCOC(=O)C1=C(COCCN)NC(C)=C(C(=O)OC)C1c1ccccc1Cl	408.88200000000006	2.266300000000001	7	2	8	1	-6.0
8.21221	0.3714990211386245	CC(C)NC(=O)c1ccc(-c2ccccc2)c(-c2ccc(F)cc2)c(CC[C@@H](O)C[C@@H](O)CC(=O)[O-])n1C(C)C	549.6630000000002	3.785000000000002	6	3	12	2	-7.2
16.512516	0.1568888746348767	C[C@@H]1C/C=C/C=C/C=C/C=C/[C@H](O[C@@H]2O[C@H](C)[C@@H](O)[C@H](N)[C@@H]2O)C[C@@H]2O[C@](O)(C[C@@H](O)C[C@H]3O[C@@H]3/C=C/C(=O)O1)C[C@H](O)[C@H]2C(=O)O	665.7330000000004	0.11970000000000325	14	7	3	0	-8.5
69.747536	0.29044512712774884	COc1cc(-c2cc(-c3ccccc3)c(-c3ccc(F)cc3)nc2C(C)C)cc(OC)c1OC	457.54500000000024	7.370900000000006	4	0	7	4	-7.0
87.8815	0.28641772389950104	COc1cc(O[C@@H]2O[C@H](C)C[C@H](O[C@H]3CC[C@@](C)(O)[C@H](OC(=O)c4ccc(O)cc4)OC3=O)[C@H]2NC(C)C)cc(OC)c1O	619.6640000000001	3.0202000000000013	13	4	10	2	-7.9
104.3854	0.2786932991732298	COc1cc(C(=O)NS(=O)(=O)c2ccccc2C)ccc1Cc1cn(C)c2ccc(NC(=O)OC3CCCC3)cc12	575.6870000000001	5.695920000000005	6	2	8	4	-8.9
6.0030823	0.4147891671344314	N#CCOc1c(-c2ccc(F)cc2)nc(-c2ccc(F)cc2)n1/C=C/[C@@H](O)C[C@@H](O)CC(=O)O	469.4440000000002	3.4549800000000017	7	3	10	3	-7.5
