# Supplementary material for: Transformer-Decoder GPT Models for Generating Virtual Screening Libraries of HMG-Coenzyme A Reductase Inhibitors: Effects of Temperature, Prompt Length, and Transfer-Learning Strategies
Source: J Chem Inf Model. 2024 Nov 7;64(22):8464–80. doi: 10.1021/acs.jcim.4c01309 (PMC11600504; doi:10.1021/acs.jcim.4c01309)
Supplement: Supplementary file 3 — ci4c01309_si_003.zip [file ci4c01309_si_003.zip › Datasets/xfer_Learning_files/2XALL_model_gen_ic50_results/2XALL_0p0_Refined_Molecules_QED_props.csv]

IC50	QED	SMILES	MW	aLogP	HBA	HBD	RotBond	AromRings
[444411.88]	0.8360970269776209	COC(=O)[C@H]1Cc2ccc(OC)cc2[C@@H]1CC(=O)O	264.27699999999993	1.5988	5	1	4	1
[64882.656]	0.9040890002345446	CCN(CC)C(=O)N[C@H]1C=C2c3cccc4[nH]cc(c34)C[C@H]2N(C)C1	338.45500000000015	2.841400000000001	2	2	3	2
[62380.2]	0.5546940454804459	C=CC[S@](=O)[C@@H](Cc1ccccc1)N[C@@H](CC(=O)O)C(=O)O	325.3860000000001	1.0073999999999996	6	3	10	1
[11.001958]	0.4134866390224644	CCN(C)C(=O)Nc1c(-c2ccccc2)c(-c2ccc(F)cc2)c1/C=C/[C@@H](O)C[C@@H](O)CC(=O)O	480.53600000000023	3.808300000000002	5	4	10	2
[132423.62]	0.6740842667403937	C1CN(C[C@@H]2CO2)CCN1CCN(c1ccc(Cl)cc1)c1ccc(F)cc1	389.90200000000004	3.633600000000003	4	0	7	2
[14887.7]	0.5666610993386102	C=C(C)[C@@H]1CC[C@@H]2[C@@H]3CCC4=CC(=O)CC[C@]4(C)[C@H]3CC[C@]12C	312.49700000000007	5.710600000000006	1	0	1	0
[3856295.]	0.6411255062495356	O=C(O)/C(=C/c1ccccc1)c1ccccc1	224.25900000000001	3.3118000000000016	2	1	3	2
[434358.5]	0.646658494748397	CCOC[C@H]1O[C@@H](OC)[C@@H](O)[C@H]1C(=O)O	220.221	-0.5440999999999998	6	2	5	0
[784.66846]	0.5144551350567301	CC1=C[C@H](O)[C@H](C)[C@@H](O)[C@H](C)[C@@H]1O[C@]1(C)CC[C@@H]2[C@@H]3CCC4=CC(=O)CC[C@]4(C)[C@@H]3CC[C@@]21C	470.6940000000004	5.6161000000000065	4	2	2	0
[49675.477]	0.5767128054029753	CC(=O)O[C@@H]1[C@@H](OC(C)=O)[C@@H](OC(=O)CC(C)(C)C)C1	286.324	1.6014999999999993	6	0	4	0
[62380.2]	0.5546940454804459	C=CC[S@](=O)[C@H](Cc1ccccc1)N[C@@H](CC(=O)O)C(=O)O	325.3860000000001	1.0073999999999996	6	3	10	1
[4.7320374e+08]	0.5706913849970715	COc1ccccc1N	123.15499999999999	1.2773999999999999	2	1	1	1
[1159073.9]	0.529974489425307	C[C@@]1(CO)C(=O)OCc2c1cc1n(c2=O)Cc2cc3ccccc3nc2-1	348.35800000000006	1.732	5	1	1	4
[85298.84]	0.6649515564043438	O=C(CCCN1CC=C(n2c(=O)[nH]c3ccccc32)CC1)c1ccc(F)cc1	379.4350000000002	3.6784000000000026	3	1	6	3
[215854.33]	0.7425717533324174	CCC(=O)OCC(C)(C)c1ccc(OC)c(OC)c1	266.33699999999993	2.9346000000000014	4	0	6	1
[4930.331]	0.6668460581877722	COc1ccc(F)cc1C(=O)NCCc1ccc(S(=O)(=O)NC2CCCCC2)cc1	434.53300000000024	3.4178000000000024	4	2	8	2
[88232.414]	0.30994100504194527	CC(C)(C)c1ccc(C(=O)CCCN2CCC(OC(c3ccccc3)c3ccccc3)CC2)cc1	469.6690000000001	7.217600000000008	3	0	9	3
[743339.7]	0.8969620428496244	COc1ccc(CNc2ccc(Cl)cc2)cc1OC	277.75100000000003	3.969300000000003	3	1	5	2
[1253.0067]	0.19053034815152797	COC(=O)[C@@H](Cc1ccccc1)N[C@@H](C)C(=O)N1CCC[C@H]1C(=O)N[C@@H](CCC(=O)O)C(=O)NCC(=O)O	534.5660000000005	-0.7097999999999951	10	5	14	1
[561062.7]	0.09178871513775669	N=C(O)[C@H](O[C@@H]1COC(=O)C(=O)O)N[C@H]1C(=O)N[C@@H](CCC(=O)O)C(=O)O	391.28900000000016	-2.733229999999997	12	7	9	0
[549828.9]	0.7947233101066529	CO[C@@H]1c2cc(C(=O)OC)ccc2C(=O)c2ccccc21	282.295	2.753400000000001	4	0	2	2
[555932.44]	0.4360644414011198	CCC[C@H](C(=O)O)C(=O)NCCSc1ccccc1	281.377	2.3958000000000004	4	2	8	1
[82560.38]	0.2711941331971788	CC[C@H](C)[C@H]1NC(=O)[C@@H](NC(=O)[C@@H](N)Cc2ccc(OCCO[C@H]3C[C@H](O)[C@H](O)[C@H](C)O3)cc2)C1C	507.62800000000027	0.4739000000000033	8	5	11	1
[5.7941964e+11]	0.7884791952665648	Nc1snnc1-c1ccc(Cl)cc1	211.67700000000002	2.4407000000000005	3	1	1	2
[4708601.5]	0.687394636163283	CC[C@H](C)SSc1ncccc1	199.34400000000002	3.6204000000000027	3	0	4	1
[7.399771e+14]	0.5779329963429556	O=c1[nH]c(Cl)c(F)cc1F	165.526	1.3065	1	1	0	1
[50272.164]	0.18999851150014593	O=C[C@H](O[C@H]1O[C@H](CO[C@@H]2O[C@H](CO)[C@@H](O)[C@H](O)[C@H]2O)[C@@H](O)[C@H](O)[C@@H]1O)c1ccccc1	460.4320000000001	-3.432699999999996	12	7	8	1
[1508602.2]	0.7022287017268474	CCOc1cccc2c3c(ccc13)C(=O)N(C)C2=O	255.27299999999997	1.8883999999999996	3	0	2	3
[8953567.]	0.7265621787893097	COc1cc2nc(N3CCN(C(=O)c4ccco4)CC3)nc(N)c2cc1OC	383.40800000000024	1.7845999999999997	8	1	4	3
[112131.66]	0.3640364465822302	CCCCCC[C@H](C)CCCCCCCCCC(=O)O	284.4839999999999	6.188400000000006	2	1	15	0
[17942.227]	0.5459100356936089	O=c1oc2ccccc2c(O)c1Cc1c(O)c2ccccc2oc1=O	336.29900000000004	2.9014000000000006	6	2	2	4
[1695554.1]	0.6536980744590855	CCC(=O)Nc1cccc(OC(=O)c2ccc(C(=O)O)cc2)c1	313.30899999999997	2.9525000000000006	5	2	5	2
[137369.69]	0.6816200898539642	Nc1ccc(CCc2ccc(Oc3ccccc3)cc2)cc1	289.37800000000004	4.846300000000003	2	1	5	3
[4.2302034e+09]	0.6935064940097783	COc1cc(C)c2c(c1OC)C(=O)OC2	208.21299999999997	1.6826199999999998	4	0	2	1
[2.1002494e+08]	0.48436881851130814	CC(C)COC(=O)CC(=O)O	160.16899999999998	0.6602999999999999	4	1	4	0
[32125.031]	0.36147115921069745	COc1cc(O[C@H]2O[C@H](COC(=O)CC(=O)O)[C@H](O)[C@H]2O)ccc1O	358.299	-0.7557999999999998	10	4	7	1
[409763.34]	0.7048857984659846	CCOC(=O)N1CCC(=C2c3ccc(Cl)cc3CCc3cccnc32)CC1	382.89100000000025	4.887800000000005	3	0	1	2
[100963.88]	0.8460610896604897	CC(C)[C@@H]1CC[C@H](C(=O)N[C@H](Cc2ccccc2)C(=O)O)CC1	317.42900000000014	3.2609000000000012	3	2	6	1
[66.944]	0.23384536535395967	C=C1[C@H]2C[C@H](OC(=O)c3ccccc3C2=O)C[C@@H]1C[C@H](OC(=O)C2)C[C@@H](OC(=O)[C@H](NC(=O)c3ccc(F)cc3)[C@@H](O)[C@@H]2C)C[C@@]1(C)CC[C@@H]1	688.7690000000001	5.327390000000006	9	2	6	2
[981778.5]	0.7695892343533672	CC1=NC[C@@H](C)N1C(=O)CSc1ccccc1	248.351	2.4278000000000004	2	0	3	1
[43675864.]	0.7072687150818269	COc1ccc(C(=O)N2CCCC2=O)cc1	219.23999999999995	1.4578	3	0	2	1
[662.5324]	0.703523494165622	CO[C@@H]1[C@H](COC(=O)c2ccc(C)cc2C)[C@@H](-c2ccc(F)cc2)C(=O)O[C@H]1C(=O)O	430.42800000000017	3.0243400000000005	7	1	6	2
[150331.19]	0.7379088954419751	CC(=O)[C@@]1(O)CC[C@H]2[C@@H]3C[C@H](C)C4=CC(=O)C=C[C@]4(C)[C@@]3(F)[C@@H](O)C[C@@]21C	376.46800000000013	2.923300000000001	4	2	1	0
[1162203.]	0.5990199740137192	CN[C@]1(c2ccccc2)C(=O)NC(=O)NC1=O	233.22699999999998	-0.5327	4	3	2	1
[3967.024]	0.20880019432024766	C=C(C)[C@H]1CC[C@]2(CC[C@@H]3CC(=O)O[C@@H]3/C(C)=C/[C@@H]4O[C@@H](O)[C@@H](C)O4)C[C@@H](O)[C@@H](O)CC(=O)N[C@@H]2CC[C@@]1(C)[C@H]2CC[C@@]2(C)O	633.823	3.6448000000000023	9	5	7	0
[1511799.5]	0.4822946675996652	OC[C@@H]1O[C@@H](n2cnc3c(=O)[nH]cnc32)[C@H](O)[C@@H]1O	268.22900000000004	-2.268899999999999	7	4	2	2
[7716316.]	0.4876331909888174	CC[C@H](O)/C=C/COC(C)=O	158.19699999999997	0.8766	3	1	4	0
[210311.44]	0.7337483762610676	C[C@]12CC[C@@H]3[C@](CCC4=CC(=O)CC[C@@H]43)[C@@H]1CC[C@@H]2O	273.39599999999996	3.4473900000000026	2	1	0	0
[162064.92]	0.6350260165558693	CCC[S@@](=O)[C@H](CCc1ccccc1)N[C@@H](C)C(=O)N1CCC[C@H]1C(=O)O	394.53700000000026	2.1576999999999997	5	2	10	1
[352.85187]	0.5338537446232731	C=C1CC[C@@H](O)[C@]2(C)CC[C@@H](CC[C@@H](O)C[C@@H](O)CC(=O)O)C[C@H]12	340.4600000000001	2.4867	5	4	7	0
[1815.9977]	0.4628330283398564	C=C(C)[C@H](CC[C@]1(C)[C@H]2CCC(=O)O2)CC[C@@H]1C[C@H](O)[C@@H](C)O	324.46099999999996	3.2126000000000023	4	2	5	0
[53394.895]	0.8007579932627279	NCC[C@@H]1CC[C@@H](Cc2ccc(Cl)cc2)C[C@H](O)C[C@H]1O	311.85300000000007	2.7595000000000014	3	3	4	1
[32168.2]	0.19103312260197897	CCCCC[C@H](C)CC[C@@H](CCCCCCCC(=O)O)OC(=O)CC(=O)O	386.5290000000001	5.184800000000004	6	2	18	0
[1.9627035e+09]	0.5912712208356959	NC(=O)c1ccccc1O	137.13799999999998	0.49110000000000004	2	2	1	1
[5698.7583]	0.1904013681485454	O=C(O[C@@H]1O[C@H](CO)[C@@H](O)[C@H](O[C@H]2O[C@H](CO)[C@@H](O)[C@H](O)[C@@H]2O)[C@H]1O)c1ccccc1O	462.4040000000001	-3.826899999999998	13	8	6	1
[26026.96]	0.6584448926580727	C[C@@H]1C(=O)O[C@@H]2[C@H](C)[C@@H]3C[C@H](C)C4=CC(=O)C=C[C@]4(C)[C@@]3(F)[C@@H](O)C[C@@]21C	376.46800000000013	3.3908000000000023	4	1	0	0
[717.11957]	0.39895528849748824	CC(C)CCC[C@@H](C)[C@H]1CC[C@@]2(C(C)O)C3=CCC4C(C)(C)[C@@H](O)CC[C@]4(C)C3CC[C@]12C	458.7710000000003	7.775800000000011	2	2	6	0
[63291.645]	0.3311042119411355	CC(C)O[C@H]1O[C@@H](COC(=O)CC(=O)O)[C@@H](O)[C@H](O)[C@H]1O	308.28299999999996	-1.7630999999999981	9	4	6	0
[686.27814]	0.5055052971214055	COC(=O)C1=C(C)NC(C)=C(C(=O)OC)C1c1ccccc1[N+](=O)[O-]	346.33900000000006	2.1756	7	1	4	1
[52215964.]	0.8604487652929969	Cc1cccc2c1NC(=O)c1cccnc1N2C1CC1	265.31600000000003	3.256220000000001	3	1	1	2
[160232.58]	0.21248840152396592	CC(=O)OC[C@@](CC(=O)[C@H]1CCCCN1CCC(C)(C)C)C(=O)NC(=O)N1CCCC[C@H]1C(=O)Nc1cccc([N+](=O)[O-])c1	614.7200000000004	4.011490000000002	9	2	11	1
[1604.9944]	0.5890671366647068	O=C(O)C[C@@]1(OC(=O)c2ccc(F)cc2)C=C(O)/C(=C/c2ccc(F)cc2)C1=O	400.33300000000014	3.4433000000000016	6	2	5	2
[172472.98]	0.8357062049410385	C[C@](Cn1ccnn1)([C@@H](O)CO)c1ccc(F)cc1	265.28799999999995	0.7283	4	2	5	2
[239801.92]	0.7606825307938461	CC(=O)OC[C@@]1(O)CC[C@H]2[C@@H]3CCC4=CC(=O)CC[C@]4(C)[C@H]3CC[C@@]21C	360.4940000000002	3.8125000000000027	4	1	2	0
[82478.305]	0.2079442341493163	CO/N=C(\C(=O)N[C@@H]1C(=O)N2C(C(=O)O)=C(COC(C)=O)CS[C@H]12)c1csc(N)n1	455.47400000000016	-0.6224999999999987	10	3	7	1
[58083.445]	0.6171312932317708	CC(C)=CCC/C(C)=C/CO	154.253	2.6714000000000016	1	1	4	0
[2.6483628e+11]	0.439182605180169	O=[N+]([O-])c1ccc([As](F)F)cc1	235.02099999999996	1.2289999999999999	2	0	2	1
[2.1402237]	0.2695313449213981	C=C1[C@@H](O)[C@@H](OC(=O)c2ccc(F)cc2)C[C@H](/C=C/c2c(-c3ccc(F)cc3)nc(N(C)S(C)(=O)=O)nc2C(C)C)C1	597.684	5.506900000000006	7	1	8	3
[389834.22]	0.5430596720560048	Nc1nc(O)c2ncn(CCC(CO)CO)c2n1	253.26199999999994	-0.895	7	4	5	2
[48648.973]	0.863919065170168	CCn1cc(C(=O)O)c(=O)c2cc(F)c(N3CCNCC3)nc21	320.324	0.6633000000000002	6	2	3	2
[5.7686816e+08]	0.7377134221969968	c1ccc(CCCCN2CCC(N3CCCC3)CC2)cc1	286.46299999999997	3.5695000000000023	2	0	6	1
[6891.4414]	0.6338423735607207	C[C@H]1N[C@@H](C)N(CCCN2CCC2)[C@H](Cc2ccc(F)cc2)C(=O)N1CCC(=O)O	420.52900000000017	1.7330999999999996	6	2	9	1
[3403947.5]	0.44217015438485546	CCCCC(=O)OC(C)=O	144.16999999999996	1.2663	3	0	3	0
[9158.411]	0.32111442294134745	CCCCC[C@H](O)CC(=O)Nc1ccccc1C(=O)OCC(O)CC(=O)O	381.4250000000002	1.9488	7	4	12	1
[2.2381573e+08]	0.8856631665720405	Cc1ccccc1NC(=O)c1ccc(C(=O)O)cc1	255.273	2.945520000000001	3	2	3	2
[2134003.]	0.7699611401097217	COc1ccnc(CC(=O)O)c1OC	197.19	0.7258999999999998	5	1	4	1
[1726.1183]	0.7049414736118927	C[C@@](O)(CO)[C@H]1CC[C@H](C)C2=C[C@H]3CC4=CC(=O)CC[C@]4(C)[C@H]3CC[C@]12C	372.54900000000026	4.434000000000004	3	2	2	0
[inf]	0.7097759763658067	CN(C)c1ccc(C(=C2C=CC(=[N+](C)C)C=C2)c2ccc(N(C)C)cc2)cc1.[Cl-]	407.98900000000003	1.4636000000000002	2	0	4	2
[253038.4]	0.6077120639237138	C=CC(C)(C)c1cccc(Cl)c1	180.67799999999997	3.803600000000003	0	0	2	1
[314114.16]	0.62245029256407	C[C@H](Cl)OC(=O)C(C)(C)Oc1ccc(Cl)cc1	277.147	3.6254000000000026	3	0	4	1
[264279.16]	0.7536522811652422	CCc1ccc(C(=O)C(C)CN2CCCCC2)cc1	259.3929999999999	3.5537000000000027	2	0	5	1
[1003150.4]	0.6435947997690569	C[C@H]1C(=O)O[C@H]2[C@@H]3CCC4=CC(=O)C=C[C@]4(C)[C@H]3CC[C@@]21C	300.39800000000014	3.445800000000002	3	0	0	0
[8.969268e+08]	0.6064977553240837	c1cnc2c(n1)Nc1ccccc1S2	201.25400000000002	2.6848	4	1	0	3
[6.923342e+08]	0.6836064869268514	c1c[nH]c(CN2CCCC2)n1	151.213	1.0054999999999998	2	1	2	1
[106428.71]	0.7366204174352745	CC[C@H](C)[C@@H]([C@@H](C)CC[C@@H](O)[C@H]1CCCC(=O)O)C(=O)O1	300.39500000000004	2.6062000000000003	5	2	6	0
[22583.264]	0.5560192876701728	CC(/C=C/C=C(C)\C)c1ccccc1S	218.36500000000004	4.601200000000004	0	1	3	1
[10884293.]	0.8333822866207786	N[C@@H](Cc1ccccc1)C(=O)N1CCC[C@H]1C(=O)O	262.3089999999999	0.6319999999999999	4	2	4	1
[inf]	0.32237258537473973	COc1cc2c3cc1Oc1cc(ccc1O)C[C@@H]1c4c(cc(OC)c(O)c4Oc4ccc(cc4)C[C@@H]3N(C)CC2)CC[N+]1(C)C.[Cl-]	645.1959999999999	3.7050000000000027	7	2	2	4
[136823.3]	0.7634475107969663	CN(C)CCOC(=O)C(c1ccccc1)c1ccccc1	283.37100000000004	2.923300000000001	3	0	6	2
[29924.24]	0.7918053413291345	CN(C)CCCN1c2ccccc2Sc2ccc(Cl)cc21	318.8730000000001	4.894400000000004	3	0	4	2
[2.3553914e+08]	0.4643497155113832	O=[S@](CCCCP(=O)(O)O)C(=O)O	230.178	0.37100000000000005	6	3	5	0
[1195.9552]	0.3454134595698074	O=C(O)c1cc(=O)c2c(OCC(O)COc3cccc4oc(C(=O)O)cc(=O)c34)cccc2o1	468.37000000000023	2.1145	11	3	8	4
[3950312.8]	0.772950607709259	COc1ccc([C@H]2c3ccccc3CC(=O)O2)cc1	254.28499999999997	2.8839000000000006	3	0	2	2
[7289064.]	0.4621582114102388	O=C(Cn1c(=O)cc(C(=O)O)c1=O)c1cccc(F)c1O	293.206	0.09379999999999933	6	2	4	1
[26874422.]	0.6275820734435402	O=c1[nH]c(=S)c2ccccc2o1	179.2	1.85059	3	1	0	2
[552451.6]	0.8382937900085663	OC(c1ccc(Cl)cc1)c1ccc(O)cc1	234.68200000000002	3.127300000000001	2	2	2	2
[438091.]	0.7465591815493783	COc1cc(CO)c(C(=O)CCCN2CCCC2)c(OC)c1	307.39	2.2548000000000004	5	1	8	1
[751448.1]	0.5729036574412273	CCCCCCC[C@H](O)CC(=O)[O-]	187.259	0.8477999999999999	3	1	8	0
[133070.77]	0.49432600543656113	CCNCCC[C@H](C)NC(=O)[C@@H](Cc1ccccc1)NC(=O)O	321.42100000000005	1.7596999999999994	4	4	10	1
[1.2943975]	0.1931580696986653	COc1cccc(CNC(=O)c2c(-c3ccccc3)c(-c3ccc(F)cc3)c(CC[C@@H](O)C[C@@H](O)CC(=O)[O-])n2C(C)C)c1	601.6950000000003	4.665200000000005	6	3	14	4
[3674.121]	0.4362994481963386	Cc1cc(=O)oc2cc(-c3ccccc3)c(C(=O)O)c(CCC2CC[C@@H](O)CC(=O)[O-])c1-c1ccc(F)cc1	531.5560000000004	4.554820000000003	7	2	8	3
[15819.954]	0.8371289360458547	COc1cc(NC(C)CCCN)c2ncccc2c1	259.35299999999995	2.782700000000001	4	2	6	2
[489646.25]	0.6932796632293876	C=CCc1ccc(O)c(OC)c1	164.20399999999995	2.1292999999999997	2	1	3	1
[1877351.5]	0.74304047631049	C[C@@H]1[C@@H]2C3=CC(=O)C=C4C[C@@H](c5ccccc5)C[C@@H]4[C@@H]3C[C@H]12	290.406	4.517700000000004	1	0	1	1
[2142098.]	0.23303873743854023	N[C@H](CNC(=O)CN1C(=O)O)C(=O)N[C@H](C(=O)O)C(=O)N[C@H]1C(=O)O	361.2670000000001	-4.4801999999999955	10	7	2	0
[12855.511]	0.7374504388664488	C=C(C)CCCc1ccc(OCC(=O)O)cc1	234.29499999999996	3.048800000000001	3	1	7	1
[122435.15]	0.6975560866429616	C=CCc1c(O)cc(OC)cc1O	180.20299999999997	1.8348999999999998	3	2	3	1
[2079.239]	0.5034786890909562	C=C(C)[C@@H](O)CC[C@H](C)[C@H]1CC[C@@]2(C)C3=CC(=O)C=C4C[C@@H](O)CC[C@]4(C)[C@H]3CC[C@@]21C	440.6680000000003	6.158900000000008	3	2	5	0
[9825.297]	0.043741557343612084	N[C@H](CCC(=O)N[C@@H](CSSC[C@H](NC(=O)CC[C@H](N)C(=O)O)C(=O)NCC(=O)O)C(=O)NCC(=O)O)C(=O)O	612.6400000000004	-3.8767999999999985	16	10	21	0
[4774398.5]	0.7139288034285887	CC12CCC(O[C@H]3[C@@H](C)OC(=O)C(C)(C)O3)[C@H]1CO2	270.32499999999993	1.6370999999999998	5	0	2	0
[387167.34]	0.7310504873269676	N[C@H](Cc1c[nH]c2cc(F)ccc12)C(=O)O	222.21899999999997	1.2614000000000003	3	3	3	2
[297359.88]	0.6406535107629749	O=C(N[C@H](COC(=O)C(O)c1ccccc1)C(=O)O)c1ccc(F)cc1	361.32500000000005	1.2854999999999996	6	3	7	2
[8849163.]	0.9039812390064543	Cc1cccc(COc2ccc(CC(=O)O)cc2)c1C	270.32800000000003	3.509540000000002	3	1	5	2
[3782573.]	0.656539922977035	Cc1c(O)cc2c(c1)C(=O)c1ccc(C)c(O)c1C2=O	268.268	2.490040000000001	4	2	0	3
[653.0522]	0.8155620181585714	C=Cc1ncc(OC)c(-c2ccc(F)cc2)c1/C=C/[C@@H]1C[C@@H](O)CC(=O)O1	369.39200000000017	3.6190000000000033	5	1	5	2
[48482.055]	0.13522251681521635	OC[C@H]1O[C@@](CO)(OC[C@H]2O[C@H](CO)[C@@H](O)[C@H](O[C@H]3O[C@H](CO)[C@@H](O)[C@H](O)[C@H]3O)[C@@H]2O)[C@H](O)[C@@H]1O	518.4650000000001	-7.528899999999988	16	11	9	0
[2704722.]	0.730994659838728	C[C@@]1(c2ccccc2)C[C@H](O)CC1=O	190.24199999999996	1.6681	2	1	1	1
[305947.06]	0.7585775275817872	Cc1cccc(C(=O)C(C)CN2CCCCC2)c1	245.36599999999993	3.2997200000000024	2	0	4	1
[164114.38]	0.8374247050566684	CCO[P@H](=O)N(C)C(=O)Nc1ccc(S(C)(=O)=O)cc1	320.3070000000001	1.98	5	1	5	1
[6402207.5]	0.6977979450617069	N#CC1=C(N)Oc2ccc(Cl)cc21	192.605	2.5400800000000006	3	1	0	2
[611033.2]	0.5626918400606503	CN(C)CCCSc1ccc(Cl)cc1	229.776	3.3838000000000017	2	0	5	1
[1958192.9]	0.5693619146749938	O=C(CC(=O)O)c1ccccc1C(=O)O	208.16899999999998	1.0422	5	2	4	1
[1950.5527]	0.10348453824412354	CC(C)(C)[C@H](NC(=O)[C@H](Cc1ccccc1)NC(=O)CNC(=O)[C@@H](N)Cc1ccccc1)C(=O)N[C@@H](C)C(=O)N[C@@H](CCC(=O)O)C(=O)O	682.7750000000002	-0.1300999999999911	10	8	18	2
[1.2733957]	0.23458125984614386	COc1cc(CCNC(=O)c2c(-c3ccc(F)cc3)c(-c3ccc(F)cc3)c(CC[C@@H](O)C[C@@H](O)CC(=O)[O-])n2C(C)C)c1	607.6740000000002	4.455900000000004	6	3	15	3
[2394601.8]	0.5273624425093522	Nc1ncn([C@H]2C[C@H](O)[C@@H](CO)O2)c(=O)n1	228.20799999999997	-2.1388	7	3	2	1
[65656.11]	0.6355927729237216	CNCc1ccc(CS(=O)(=O)NC(=O)NC(=O)CN2CCCCC2)cc1	382.4860000000003	0.5475000000000008	6	3	7	1
[5673984.]	0.4435105912731592	O=c1ccn([C@@H]2O[C@H](CO)[C@@H](O)[C@H]2O)c(=O)[nH]1	244.20300000000003	-2.8519	6	4	2	1
[16591.49]	0.5910680795307359	Cc1ncc(COP(=O)(O)O)cc1-c1ccc(F)cc1N	312.2370000000001	2.38762	6	3	4	2
[10681.769]	0.7287363220343337	CN1CCN(c2cc(F)cc3c2c(=O)c(C(=O)O)cn3-c2ccc(F)cc2F)C1	403.36000000000007	2.815500000000001	5	1	3	3
[2448936.8]	0.26035438186999604	OC[C@H]1O[C@@H](OC[C@H]2O[C@H](CO)[C@@H](O)[C@H]2O)[C@H](O)[C@@H](O)[C@@H]1O	326.298	-4.715599999999994	10	7	5	0
[16000.223]	0.8915880432277354	Cc1ccc(S(=O)(=O)NC(=O)NN2CCCCCC2)cc1	311.4070000000001	1.7739199999999995	4	2	3	1
[205713.27]	0.5666610993386102	C=C[C@]1(C)CC[C@H]2[C@@H]3CCC4=CC(=O)CC[C@]4(C)[C@H]3CC[C@@]21C	312.49700000000007	5.710600000000006	1	0	1	0
[88952384.]	0.1504003480455643	[N-]=[N+]=NCCOCCOO	147.13400000000001	0.8029	3	1	6	0
[64745.684]	0.5598729465915692	CCCCn1c(C)c(OCC)c(OCC(=O)N(C)C)c1Oc1ccc(OC)cc1	404.5070000000001	4.263220000000004	5	0	11	2
[19290138.]	0.5661344406982157	C/C=C\C1=CC(=O)CCC1=O	150.177	1.4209	2	0	1	0
[403249.]	0.45938569340286906	COC(=O)[C@@H](O)[C@H](O)[C@H](O)[C@@H](CO)Oc1ccccc1	286.28	-1.3179999999999996	7	4	7	1
[5476.2573]	0.6201075513994762	CC(=O)OC(C)(C)CC(=O)O	160.169	0.8028	4	1	3	0
[195704.]	0.7636503708350931	C[C@]1(C(=O)O)CC[C@H]2[C@@H]3CCCC4=CC(=O)CC[C@@H]4[C@H]3CC[C@@]21C	330.4680000000001	4.609200000000005	3	1	1	0
[40275.457]	0.8048695029648197	OCCOCCN1CCN(C2=Nc3ccccc3Sc3ccccc32)CC1	383.51700000000017	2.8560000000000016	5	1	5	2
[13567984.]	0.47344241954632516	O=c1cc(-c2ccccc2)oc2ccc3ccccc3c12	272.30300000000005	4.613200000000003	2	0	1	4
[1354924.1]	0.3448074018268864	CCN1CCN(C(=O)N[C@@H](C(=O)N[C@@H]2C(=O)N3[C@@H]2SC(C)(C)[C@@H]3C(=O)O)c2ccccc2)C(=O)C1=O	517.5640000000003	-0.24029999999999685	8	3	6	1
[147835.77]	0.46513972249238905	CC(=O)OC[C@H]1O[C@@H](n2ncc(=O)[nH]c2=O)[C@H](OC(C)=O)[C@@H]1OC(C)=O	371.3020000000002	-1.7444999999999975	10	1	5	1
[7.1178854e+12]	0.520631018455888	CC1(C)[C@H]2CC[C@]1(C)C(=O)C2	152.237	2.401700000000001	1	0	0	0
[20375.445]	0.2500795450286865	O=C(O)[C@@H](O)[C@@H](O)[C@H](O)[C@@H](O[C@H]1[C@@H](O)[C@@H](O)[C@@H]1O)c1ccccc1O	360.3150000000001	-2.917899999999999	10	8	7	1
[90725.27]	0.5950851771911395	CNC[C@H]1C=CN(C[C@H](C)N)C[C@H]2O[C@]2(C)O[C@H]1O	271.36099999999993	-0.5514999999999974	6	3	4	0
[1309405.8]	0.724390732598199	COC1=C[C@H](C)[C@H]2C[C@@H]3CCC4=CC(=O)CC[C@]43[C@H](C)[C@H]21	286.41499999999996	4.124300000000003	2	0	1	0
[2.3551442e+08]	0.5616766042624135	O=c1ccc2ncccc2o1	147.13299999999998	1.188	3	0	0	2
[593969.5]	0.7520457659584818	COc1cc2c(c3oc(=O)c4c(c13)CCC4=O)[C@@H]1C=CO[C@@H]1O2	312.277	2.2764999999999995	6	0	1	2
[1181718.2]	0.7796080989306108	NCCCn1cc(C2CCOCC2)c(=O)[nH]1	225.29199999999994	0.4192000000000001	3	2	4	1
[2499312.8]	0.7967911857797698	CN(C)CCN(Cc1cccs1)c1ccccn1	261.394	2.7113000000000005	3	0	6	2
[7110.898]	0.3642326618178073	C=C(NC(=O)[C@H](Cc1ccccc1)NC(=O)[C@H](Cc1ccc(O)cc1)C(=O)O)[C@H](C)O	426.4690000000001	1.3736999999999997	6	5	10	2
[396079.78]	0.3837001760485468	CC(C)c1ccc(Sc2c(/C=C/[C@@H]3C[C@@H](O)CC(=O)O3)c(C3CC3)nc3cc(F)c(F)cc23)cc1	495.59100000000024	6.744700000000006	5	1	6	3
[6.4549663e+09]	0.7444049242117786	O=S(=O)(O)c1ccc(C(F)(F)F)cc1	226.17499999999995	1.9521000000000002	3	1	1	1
[14.45095]	0.2870296080247562	CC(C)c1nc(N(C)S(C)(=O)=O)nc(-c2ccc(F)cc2)c1/C=C/[C@@H](O)C[C@@H](O)CC(=O)NO	496.5610000000002	1.8224999999999998	8	4	10	2
[13087110.]	0.5404291893930334	C[C@H]1CC=CC(=O)C(C)(C)CC1	166.26399999999995	2.9579000000000013	1	0	0	0
[31639.713]	0.9103234511517707	CC(C)(Oc1ccc(C2CCCc3ccccc32)cc1)C(=O)O	310.39300000000003	4.396800000000003	3	1	4	2
[3307718.8]	0.502371979111158	CC(=O)O[C@H](C(=O)O)CC(=O)[O-]	175.11599999999996	-1.857299999999999	6	1	4	0
[536553.5]	0.2862371144515137	C=C1C(=O)O[C@@H]2[C@H]1CC/C(C)=C/CC[C@@]1(C)O[C@@H]21	248.32199999999995	2.7620000000000013	3	0	0	0
[16123725.]	0.6174006176684592	C=C(CC[C@H](O)CC(=O)[O-])CC(C)CC	213.29699999999994	1.2598999999999998	3	1	8	0
[54.024704]	0.39312519079940017	COC(=O)c1c(-c2ccccc2)c(-c2ccc(F)cc2)c(CC[C@@H](O)C[C@@H](O)CC(=O)[O-])n1C(C)C	496.55500000000035	3.513200000000003	6	2	11	3
[291237.66]	0.7363604716088504	C#CCN(Cc1ccccc1)C(=O)O	189.21399999999997	1.7998000000000003	2	1	3	1
[1374778.8]	0.4166388433340737	N/C(=N\CCC[C@@H](O)[C@H](O)c1ccccc1)c1ccccc1	298.386	2.2666000000000004	3	3	7	2
[759287.2]	0.6159028169027214	CCCC[C@H](CC)OC(=O)C(c1ccccc1)c1ccccc1	310.437	5.330500000000005	2	0	8	2
[221468.97]	0.8570641637249697	CC(C)N(C[C@H](O)Cc1ccccc1)C(=O)Nc1ccccc1	312.413	3.5325000000000024	2	2	6	2
[82478.305]	0.2079442341493163	CO/N=C(/C(=O)N[C@@H]1C(=O)N2C(C(=O)O)=C(COC(C)=O)CS[C@H]12)c1csc(N)n1	455.47400000000016	-0.6224999999999987	10	3	7	1
[17212.486]	0.18538867476073892	O=P(O)(O)O[C@H]1[C@@H](O)[C@@H](O)[C@H](O[C@H]2O[C@H](CO)[C@@H](O)[C@H](O)[C@@H]2O)[C@H](O)[C@@H]1O	422.276	-5.893399999999992	14	10	5	0
[2.798548e+08]	0.3685281598081593	N=C1N[C@H]2[C@H](CO[C@H]3O[C@H](CO)[C@@H](O)[C@H]3O)O[C@@H]21	260.246	-2.841529999999999	7	5	4	0
[5842924.]	0.7977632704521287	CC1(C)S[C@@H]2[C@H](NC(=O)Cc3ccccc3)C(=O)N2[C@H]1C(=O)O	334.39700000000005	0.8607999999999998	5	2	4	1
[134.92395]	0.6564465021990212	NS(=O)(=O)c1cc2c(cc1Cl)NC(C(Cl)Cl)NS2(=O)=O	380.66200000000003	0.8210000000000004	5	3	2	1
[1009614.3]	0.2673318139614248	OC[C@@H]1O[C@H](O)[C@@H](O[C@H]2O[C@H](CO)[C@@H](O)[C@H]2O)[C@H](O)[C@@H]1O	312.271	-4.758099999999994	10	7	4	0
[27440.916]	0.4356457601684276	COC1=C(OC)C(=O)C(CCCCCCCCCCO)=C(C)C1=O	338.444	3.4623000000000026	5	1	12	0
[52955.727]	0.8354388971004462	C[C@@H]1CC[C@]2(C)C(=O)C[C@H](C)[C@@H]2CC[C@@H]1C[C@@H](O)CC(=O)O	310.4340000000001	3.269800000000002	4	2	4	0
[4614.9863]	0.6318329361180623	O=c1c(-c2ccc(O)cc2)coc2cc(O)cc(O)c12	270.24	2.576800000000001	5	3	1	3
[1211355.8]	0.6584546814080957	Cc1ccc(C2=NCCN2)cc1	160.22000000000003	1.34482	1	1	1	1
[23778.861]	0.6141039734017574	CC(=O)C(C)(C)Oc1ccc(OCC[N+](C)(CC)CC)cc1OC	338.4680000000001	3.3068000000000017	4	0	10	1
[4.1579022]	0.409804186811716	Cc1cc(F)ccc1-c1c(-c2ccc(F)cc2)nc(C(C)C)n1/C=C/[C@@H](O)C[C@@H](O)CC(=O)O	470.5160000000002	4.984420000000007	5	3	9	3
[31438.104]	0.4931519246003245	C[C@]12C[C@@H](c3ccccc3)C[C@@H]1CC[C@@H]1[C@@H]2CC[C@@]2(C)[C@H]1CC[C@]2(C)C	350.5900000000001	7.449000000000007	0	0	1	1
[95144.76]	0.4865357366381187	CCCNC[C@H](O)COc1ccccc1C(=O)CCc1ccccc1	341.4510000000001	3.2414000000000023	4	2	11	2
[725995.6]	0.7683711385483859	O=C1NCC/C=C/c2cc(C(=O)O)ccc2C(=O)c2ccccs21	341.38800000000003	3.2188000000000017	4	2	1	1
[13437.018]	0.5881033568978759	C[C@H](COc1ccccc1)NCC(O)c1ccc(O)c(C(N)=O)c1	330.38400000000007	1.5816	5	4	8	2
[3446.9187]	0.5616399551453963	C=C(CC[C@@H](C)[C@H]1CC[C@H]2[C@@H]3CCC4=CC(=O)CC[C@]4(C)[C@H]3CC[C@@]21C)C(=O)O	398.5870000000002	6.1916000000000055	3	1	5	0
[1015.03705]	0.34794000992008134	C[C@@H]1CC[C@H]2[C@](C)(CC[C@@H]3CC[C@@H](O[Si](C)(C)CC(C)(C)C)CC(=O)O3)[C@H]2[C@@H]1C	422.7260000000003	6.817000000000008	3	0	6	0
[26336184.]	0.6123591372461117	O=C(CBr)c1ccc(-c2ccccc2)cc1	275.14500000000004	3.9312000000000022	1	0	3	2
[424648.38]	0.6927274118934313	COc1cc2oc3ccccc3c(=O)c2c(OC)c1OC	286.283	2.9720000000000013	5	0	3	3
[9353.234]	0.5190373960750246	CCOC(=O)OC(C)OC1=C(C(=O)Nc2cccnn2)N(C)S(=O)(=O)c2ccccc21	448.45700000000016	1.9536999999999998	9	1	6	2
[6603.568]	0.5751299886704464	O=c1oc(/C=C/c2ccc(O)c(O)c2)cc(OCC(O)C(=O)O)c1	334.28000000000003	1.0456999999999996	8	4	6	2
[26026.96]	0.6584448926580727	C[C@@H]1C(=O)O[C@H]2[C@H](C)[C@@H]3C[C@H](C)C4=CC(=O)C=C[C@]4(C)[C@@]3(F)[C@@H](O)C[C@@]21C	376.46800000000013	3.3908000000000023	4	1	0	0
[10162203.]	0.4819104067142551	O[C@H]1C[C@H](O)[C@]2(CO)C[C@@H]1C2	158.19699999999997	-0.4994000000000003	3	3	1	0
[26830992.]	0.6735797738387025	C[C@H]1C(=O)[C@]23CCCC4=CC(=O)CC[C@@H]4[C@H]3CC[C@@]21C	272.388	3.697300000000003	2	0	0	0
[96049.87]	0.60739220689175	C[C@@H](C=O)CCc1ccc(O)c(OCC(O)CN)c1	267.32499999999993	0.8582000000000001	5	3	8	1
[93403.13]	0.44282758824233626	O=c1c(O[C@H]2O[C@@H](CO)[C@@H](O)[C@H](O)[C@H]2O)c(CO)c2ccccc12	338.31200000000007	-1.5972	8	5	4	1
[11476781.]	0.17143231939465317	[N-]=[N+]=NCCCNC(=O)[C@@H](O)C(=O)O	202.17000000000002	-0.7515000000000003	4	3	6	0
[1.7731096e+15]	0.6415538228059426	CC(C)(O)[C@@H]1CCCC(=O)NCC1	185.267	1.0637	2	2	1	0
[14658155.]	0.7146046064755995	COC(=O)CNC(=O)c1ccccc1	193.20200000000003	0.5893999999999995	3	1	3	1
[2118048.5]	0.7520457659584818	COc1c2c(cc3oc(=O)c4c(c13)CCC4=O)[C@@H]1C=CO[C@@H]1O2	312.277	2.2764999999999995	6	0	1	2
[81220.97]	0.6303159889750133	Cc1ccc(C2(C)CCCC(C)C2)cc1	202.341	4.462820000000003	0	0	1	1
[544218.8]	0.660575108117591	CO[C@]12C[C@H]3CCC4=CC(=O)C=C[C@]4(C)[C@@]3(F)[C@@H](O)C[C@]2(C)[C@@]1(O)C(=O)CO	394.4390000000002	1.0286	6	3	3	0
[20216.44]	0.27642008124642714	COC(=O)/C=C\C(C)=C\C=C\C=C\CCCC(C)C	262.393	4.6006000000000045	2	0	8	0
[7265917.]	0.46733149341951796	CN/C(=C/[N+](=O)[O-])C(=O)Nc1ccccc1C	235.24300000000002	1.2710199999999996	4	2	4	1
[8270901.5]	0.753880014997722	C[S@](=O)CCC/C(=O)N1CCC[C@H]1C(=O)O	247.31599999999997	0.22069999999999984	4	1	5	0
[41962.285]	0.7820991953305022	Nc1nc(OCC2CCC2)nc2nc(N)nc2n1	247.26199999999997	0.10969999999999958	8	2	3	2
[828348.06]	0.8442714704958538	C=Cc1ccc(Br)c(OC)c1O	229.07299999999998	2.8063000000000016	2	1	2	1
[2.4346335]	0.3375491378095733	CCc1cc(C)cc(-c2c(-c3ccc(F)cc3)c(/C=C/[C@@H]3C[C@@H](O)CC(=O)O3)c(C(C)C)n2C(C)C)c1	503.6580000000003	7.61602000000001	3	1	7	3
[4240.543]	0.524037379666061	COc1cc(Br)c(-c2ccc(F)cc2)c(-c2ccc(F)cc2)c1OC	405.2380000000001	6.078500000000004	2	0	4	3
[15105580.]	0.23560708924155252	N[C@H]1N[C@@H](N)NC(=O)[C@H](O[C@H]2O[C@H](CN)[C@@H](O)[C@H]2O)[C@H](O)[C@H]1O	337.333	-6.2546999999999935	11	9	3	0
[125097.63]	0.3800483622812009	CCCCCCCCCC[C@H](O)CCCCCCC(=O)O	300.48299999999995	5.303300000000005	3	2	16	0
[2.7414436e+09]	0.6579925877417858	NCc1ccccc1C(=O)O	151.16499999999996	0.8435000000000001	3	2	2	1
[2215692.2]	0.5661607664710289	CN[C@](N)(C(=O)O)c1ccc(O)c(Cl)c1	230.65099999999998	0.46110000000000034	5	4	3	1
[108.86866]	0.3160633251207913	C=C1OC(=O)C2=C(CC[C@H](OC(=O)OC)C[C@H](C)[C@H]2CC[C@@H](O)C[C@@H](O)CC(=O)[O-])[C@@]1(O)C(C(C)=O)C(C)C	553.6250000000003	1.5656999999999992	11	3	11	0
[21400.336]	0.5649275914051969	C[C@H](CCC[C@@]1(C)C(=O)O)[C@H](C)/C=C/C=C(\C)[C@@H]1OC(=O)C=C[C@H]1C=CC(=O)O1	402.4870000000002	3.9855000000000027	6	1	4	0
[242436.19]	0.7799876038269314	CCN(CC)CCn1c(=O)cc(S(N)(=O)=O)cc1	273.358	-0.1624999999999987	4	1	6	1
[36538.043]	0.6314449495077253	CCSc1cc(OC)c(OCC(=O)OC)cc1O	272.32199999999995	2.0646	6	1	6	1
[143526.94]	0.6871755150642024	N#Cc1ccc(-c2ccc(F)cc2)cc1	197.212	3.3643800000000015	1	0	1	2
[31917698.]	0.5419238928737058	O=C(CCCCc1ccccc1)c1ccccc1	238.33000000000004	4.282300000000004	1	0	6	2
[8.59943e+09]	0.5624722357827983	Cn1c(=O)c2[nH]cnc2n(C)c1=O	180.16699999999997	-1.0397000000000005	3	1	0	2
[22686.812]	0.41216950976615796	N=C(N)N/N=C/c1c(Cl)cccc1Cl	231.086	1.8103700000000003	2	3	2	1
[665091.25]	0.7758343335731974	Nc1nccc(-c2ccccc2Cl)c1	204.66	2.9842000000000013	2	1	1	2
[512708.56]	0.5909572752576517	COc1cc(O)c(C(=O)CCCCN2CCCC2)c(OC)c1	307.38999999999993	2.858200000000001	5	1	8	1
[167799.36]	0.546245279672093	NP(N)(=O)NC(=O)Nc1ccccc1	214.16500000000002	0.8335999999999995	4	4	2	1
[203261.98]	0.6834581709894058	C[C@@]12C[C@@H](c3ccccc3)C[C@@H]1CC[C@@H]1[C@@H]2CC[C@@]2(C)[C@H]1CC[C@]2(C)C(=O)CO	394.59900000000016	5.990500000000007	2	1	3	1
[29222810.]	0.575228346064442	N[C@H](Cn1ccc(=O)c(O)c1)C(=O)O	198.17799999999997	-1.0342000000000002	5	3	3	1
[3251.3835]	0.1055332347433649	CC(=O)O[C@H]1O[C@H](C)[C@@H](O[C@H]2O[C@H](C(=O)O)[C@@H](O[C@H]3OC[C@](O)(CO)[C@@H](OC(=O)CO)[C@@H](O)[C@H]3O)[C@@H]2O)[C@H](O)[C@@H](O)[C@@H]1O	632.5210000000006	-6.976599999999989	20	10	9	0
[1258411.4]	0.41238342667755146	C/C(=N\O)[C@@H](C)CC[C@@H](CC(C)C)N(C)C	228.37999999999997	3.2291000000000016	2	1	7	0
[4456059.]	0.5892824311016743	C[C@@H]1O[C@H](O[P@](=O)(F)F)[C@H](O)[C@@H](O)[C@H]1O	248.11800000000002	-0.12240000000000012	6	3	2	0
[2591135.5]	0.5541818739705442	O=C(O)CCCC[C@@H]1CCSS1	206.332	2.7851000000000017	4	1	5	0
[84060.46]	0.7576751568131184	CCOc1ccc(C(C)(C)C)cc1OC	208.30099999999996	3.3914000000000017	2	0	3	1
[634.0495]	0.7751947638524641	Cc1cccc(-c2ccccc2)c1CCC(O)C[C@@H](O)CC(=O)[O-]	327.4000000000001	1.846519999999999	4	2	8	2
[156.86464]	0.4732790343822408	C=C1CC[C@H](O)C/C1=C/C=C1\CCC[C@]2(C)[C@@H]([C@H](C)/C=C/[C@H](C)C(C)C)CC[C@@H]12	396.6590000000001	7.641000000000008	1	1	5	0
[288418.38]	0.5653106113711314	C=C(C)Oc1ccc(OCC(=O)OC)cc1	222.23999999999995	2.1508000000000003	4	0	5	1
[57735.133]	0.7524910781410399	C[C@]12Cc3cn[nH]c3C[C@@H]1CC[C@@H]1[C@@H]2CC[C@@]2(C)[C@H]1CC[C@]2(C)O	328.5000000000001	4.1181000000000045	2	2	0	1
[9531.882]	0.7875394958141398	CO[C@H]1C(=O)CC(C)(C)O[C@H](c2ccc(Cl)cc2)C1=O	296.75000000000006	2.733200000000001	4	0	2	1
[30157690.]	0.5291226522794994	O=C(O)CCP(C(=O)O)O	166.06900000000002	0.5283	5	3	4	0
[81783.4]	0.6161894175717908	NCCOc1ccccc1-c1nc2[nH]nnc2c(=O)[nH]1	272.268	0.04569999999999952	6	3	4	3
[140689.95]	0.6859181742996824	CCCN(CCC)C[C@H](C(=O)O)C(=O)Nc1ccccc1	292.379	2.4479000000000006	4	2	9	1
[1269.3107]	0.5817115974569094	Cc1c(Cl)cccc1-c1c(Cl)cc(Cl)cc1Cl	306.019	6.275620000000002	0	0	1	2
[1099.9487]	0.4298292584463983	COc1cc([C@@H]2c3cc4c(cc3[C@@H](O[C@@H]3O[C@@H]5CO[C@@H](C)O[C@H]5[C@H](O)[C@H]3O)[C@H]3COC(=O)[C@H]23)OCO4)cc(OC)c1O	588.5620000000004	1.3385999999999993	13	3	5	2
[21134.803]	0.4914570197739592	CO[C@@]1(C/C=C(\C)CCCC(=O)O)C(=O)O[C@H]1C(C)(C)CCF	330.3960000000001	3.2741000000000025	5	1	10	0
[175996.67]	0.6855103111604223	CCC[C@@H](CCOC(C)=O)c1ccccc1	220.312	3.523500000000002	2	0	6	1
[675007.9]	0.7941733402170982	O=C(Cc1ccccc1)c1ccccc1O	212.248	2.817600000000002	2	1	3	2
[9785.862]	0.51155238164034	CC/C=C/C[C@@H]1C[C@H](O)C[C@@H]1CC[C@@](C)(O)[C@H](O)C(=O)O	300.395	1.7065	5	4	8	0
[14621296.]	0.7844210989980448	CCCC(=O)N(c1ccccc1)c1ccccc1	239.318	4.151400000000003	1	0	4	2
[2658762.2]	0.6771507461450315	C[C@H]([C@H](O)c1ccc(O)cc1)C(=O)O	196.202	1.1463	4	3	3	1
[4.5123825e+09]	0.38359094779263536	OC[C@H]1O[C@@H](O)C(O)=C1O	148.11399999999998	-0.9764999999999997	5	4	1	0
[16459.895]	0.38714947503876584	CCCC/C=C\C/C=C\CCCCCCC(=O)O	252.39799999999988	5.104300000000004	2	1	12	0
[318.43784]	0.4601579278059483	CCCn1c(=O)n(-c2ccccc2)c(-c2ccc(F)cc2)c1CCC(O)C[C@@H](O)CC(=O)[O-]	455.5060000000003	2.039599999999999	5	2	11	3
[56005.74]	0.5203129160998358	CCCNC[C@@H](O)COc1ccccc1C(=O)Cc1ccccc1	327.42400000000004	2.851300000000001	4	2	10	2
[74695976.]	0.7751848449452956	CC(C)[C@@H](c1ccc(O)cc1)C(=O)O	194.23	2.2163999999999997	3	2	3	1
[169048.98]	0.39290438833139074	CC[C@H](C)OC(=O)[C@H]1C=C(C)CC1=O	196.24599999999995	1.8634	3	0	3	0
[103095.72]	0.8755623109943078	CCOc1cc([C@H]2C[C@@H](O)C[C@@H]2C(=O)O)ccc1C	264.32099999999997	2.332820000000001	4	2	4	1
[17602606.]	0.6604292889918286	CCC(=O)OCCc1ccccc1	178.23100000000002	2.1822999999999997	2	0	4	1
[17473850.]	0.5449693137713396	Oc1ccc(Cl)cc1O	144.55700000000002	1.7512000000000003	2	2	0	1
[56728.527]	0.8673857110668001	CN1[C@@H]2CC[C@@H]1CC[C@@H](OC(=O)C(CO)c1ccccc1)C2	303.40200000000004	2.3209999999999997	4	1	4	1
[568315.56]	0.5031075138837579	O=C(/C=C/c1ccc(O)c(O)c1)OCCc1ccccc1	284.311	2.8969000000000005	4	2	5	2
[36042916.]	0.44214276395859164	CC(C)[C@H](N)C(=O)OCCOCn1cnc2c(=O)nc(N)[nH]c21	324.341	-0.7975999999999985	8	3	7	2
[778364.3]	0.6722809470337515	O=c1[nH]c2cc(-c3ccccc3)ccc2o1	211.22	2.788100000000001	2	1	1	3
[383011.25]	0.4968662582189562	CC(=O)OCC1=C(C)CCC1O	170.208	1.0207	3	1	2	0
[738856.75]	0.578029884636738	O=c1[nH]c(=O)n([C@H]2C[C@H](O)[C@@H](CO)O2)cc1I	354.1	-1.2181000000000002	5	3	2	1
[11622.206]	0.3864771407563315	COc1ccc(CCN2CCC(Nc3nc4ccccc4n3Cc3ccc(F)cc3)CC2)cc1	458.58100000000024	5.351300000000005	4	1	8	4
[16424684.]	0.65083387330713	O=C(O)/C=C\c1ccc(O)cc1	164.16	1.49	3	2	2	1
[1615.5161]	0.2963419520142686	COCCOC(=O)C1=C(C)NC(C)=C(C(=O)OC(C)C)C1c1cccc([N+](=O)[O-])c1	418.44600000000014	2.9708000000000014	8	1	8	1
[21403.111]	0.6712339515844978	N#C/C(=C(\c1ccccc1)c1ccccc1)C(=O)O	249.26899999999998	3.09668	3	1	3	2
[215913.42]	0.733928635563028	C[C@]12CC[C@H]3[C@@H](CCC4=CC(=O)CC[C@@H]43)[C@@H]1CC[C@@H]2O	274.40399999999994	3.4891000000000028	2	1	0	0
[7.4508862]	0.6390622750209786	CCC(C)(C)C(=O)O[C@H]1C[C@@H](C)C=C2C=C[C@H](C)[C@H](CC[C@@H]3C[C@@H](O)CC(=O)O3)C21	418.57400000000024	4.585600000000005	5	1	6	0
[7320.3936]	0.13931677804751477	O=C1c2c(O)ccc(O)c2C(=O)c2c(NCCNCCO)ccc(NCCNCCO)c21	444.4880000000002	-0.13919999999999944	10	8	12	3
[10.528019]	0.5532373059211996	C/C=C(/C)C(=O)O[C@H]1C[C@@H](C)C=C2C=C[C@H](C)[C@H](CC[C@@H]3C[C@@H](O)CC(=O)O3)[C@H]21	402.53100000000023	4.115600000000003	5	1	5	0
[12493.424]	0.5844860779881329	CCOC(=O)[C@H](CCc1ccccc1)N[C@@H](C)C(=O)N1Cc2ccccc2C[C@H]1C(=O)O	438.5240000000003	2.5671	6	2	9	2
[305962.8]	0.7966277714413199	COc1ccc(/C=C/C(=O)Nc2ccccc2C(=O)O)cc1OC	327.33600000000007	3.0539000000000014	5	2	6	2
[5091498.5]	0.5799742336769467	CC[C@](C)(C#N)COC(C)=O	155.19699999999997	1.48938	3	0	3	0
[32460672.]	0.7133452598871003	O=S(=O)(c1ccccc1)C(=O)O	186.18799999999996	1.1383	4	1	1	1
[11919724.]	0.6415738646505927	C=C1[C@@H](OC(=O)c2ccc(CC(=O)O)n2C)C[C@H](O)[C@H]1C	293.31899999999996	1.1344999999999998	5	2	4	1
[519.9036]	0.5295731957656133	CC1=C(/C=C/C(C)=C/C=C/C(C)=C/C(=O)O)C(C)(C)CCC1	300.44200000000006	5.602600000000005	2	1	5	0
[6136642.5]	0.6610840230822043	O=C(CNC(=O)CCCN)NC(=O)c1ccccc1	263.297	-0.20189999999999886	4	3	6	1
[66703.336]	0.7289107182122615	CC[C@@H](C)[C@@H]1NC(=O)[C@@H](N)[C@@H](C)CC1C	212.33699999999996	1.5204999999999997	2	2	2	0
[48.9654]	0.05571344289199025	C/C(=N/Nc1nc(C)ccc1C(=O)O)NC(=O)c1ccc(S(=O)(=O)NC(=O)NC(=O)NCCS(=O)(=O)NCCCC(=O)O)cc1	670.6830000000001	-0.25477999999999645	13	8	14	2
[399536.66]	0.6924796049158474	CCCN(CCC)c1ccc(OCC(O)CNC(C)(C)C)cc1	322.49300000000005	3.440800000000002	4	2	10	1
[576490.56]	0.8525069019253105	Cc1ccc2c(c1)C(=O)C(CCN1CCC(C)(C)CC1)O2	287.403	3.450820000000002	3	0	3	1
[2581971.5]	0.4548405154550516	CC(C)N(C[C@@H](O)CO)CO	163.21699999999998	-1.0002	4	3	5	0
[3344.614]	0.5018473479883651	O=C(CC[C@H]1O[C@@H]2C[C@H]3CC[C@H]4[C@@H](C2=O)[C@]5(CCN(CCCl)CC5)[C@@H]3CC[C@]4(C)[C@H]3C(=O)[C@@H]2N3CCC2)C[C@H]1O	575.1900000000002	3.622300000000003	7	1	5	0
[331234.44]	0.5752366970558928	C[C@@H](N)Cc1ccc(O)c(O)c1	167.20799999999997	0.9874999999999998	3	3	2	1
[896890.4]	0.45444554983360785	CC1(C)S[C@@H]2[C@@H](NC(=O)[C@H](NC(=O)N3CCNC3=O)c3ccccc3)C(=O)N2[C@H]1C(=O)O	461.50000000000017	0.0942000000000009	7	4	5	1
[22485.824]	0.45966109797395177	C=C1C[C@@H](O)[C@@H]2CC[C@@]3(C)[C@H](CC[C@@H]4[C@H](C)C(=O)CC(=O)O4)[C@H]3CC[C@@]21C	374.5210000000002	4.056900000000003	4	1	3	0
[9042.308]	0.5955672390257442	COC(=O)[C@H]1C[C@@H]2C[C@@H]3CCC4=CC(=O)CCC4=C3[C@@H](c3ccc(N(C)C)cc3)C[C@@]21C	433.59200000000016	5.441300000000006	4	0	3	1
[77549.21]	0.30252740140488266	C=CCSS[C@H](CC)CCP(=O)(O)O	256.32899999999995	2.9002000000000017	5	2	8	0
[8504.756]	0.3283008516696476	CN(C)[C@@H]1C(O)=C(C(N)=O)C(=O)[C@@]2(O)C(O)=C3C(=O)c4c(O)ccc(Cl)c4[C@@](C)(O)[C@H]3C[C@@H]12	478.8850000000002	0.4390000000000007	9	6	2	1
[274.0635]	0.8670414929891526	Cc1cc(-c2ccc(F)cc2)c(/C=C/[C@@H]2C[C@@H](O)CC(=O)O2)c(C)n1	341.3820000000001	3.584240000000002	4	1	3	2
[3.2705377e+09]	0.5863590335117103	COc1c2ccoc2cc2ccc(=O)oc12	216.19199999999995	2.5478000000000005	4	0	1	3
[28749.717]	0.33714389975539477	CCCCC[C@H](O)/C=C/C(=C/CCCCC)C(=O)O	268.3969999999999	4.075100000000003	3	2	11	0
[15362786.]	0.6346172430604238	Clc1ccccc1-c1ccccc1	188.657	4.007000000000002	0	0	1	2
[19635066.]	0.9225981772552619	CN(C(=O)CNC(=O)c1ccccc1)c1ccccc1	268.31600000000003	2.079399999999999	2	1	4	2
[224200.55]	0.8820252405339999	COc1cc(C[C@H]2COC(=O)c3ccccc3C2=O)ccc1O	312.321	2.6128000000000013	5	1	3	2
[150071.8]	0.7873776422176736	COc1ccc([C@@](C)(O)CC(=O)O)cc1	210.22899999999998	1.3774	4	2	4	1
[7.1178854e+12]	0.520631018455888	CC1(C)[C@H]2CC[C@@]1(C)C(=O)C2	152.237	2.401700000000001	1	0	0	0
[1554643.4]	0.4527347330469259	CCCCCCC[C@@H](O)CC(=O)OCC(=O)O	246.30299999999997	1.7257	5	2	10	0
[1790476.1]	0.45307845135144126	CCCCCCCCOC(=O)OC[C@H]1OC(=O)C[C@@H](CC)O1	316.3940000000001	3.5683000000000025	6	0	10	0
[341.2456]	0.504974219618082	CC(C)C(C)(O)C(c1ccc(C)cc1)c1cccc(OCC(O)C[C@@H](O)CC(=O)[O-])c1	429.53300000000024	2.16462	6	3	11	2
[7.196507]	0.18198382715397088	CCc1cccc(NC(=O)c2c(-c3ccc(F)cc3)c(-c3ccc(F)cc3)c(CC[C@@H](O)C[C@@H](O)CC(=O)[O-])n2C(C)C)c1	603.6860000000001	5.6804000000000086	5	3	13	4
[2541675.2]	0.6489204335813592	O=C(/C=C\c1ccccc1)O	148.161	1.7844	2	1	2	1
[822373.]	0.5694922612846259	COC(=O)[C@@H](NC(=O)c1ccccc1)C(=O)O	237.211	0.04259999999999947	5	2	4	1
[3020816.2]	0.82701260728736	CCc1cccc(CCN(CC)C(=O)Nc2ccccc2)c1C	310.44100000000003	4.653920000000004	1	1	6	2
[172524.45]	0.6994173662255658	COc1ccc([C@@H]2CN[C@H](C(=O)O)[C@H]2O)cc1	237.25500000000002	0.19609999999999955	5	3	3	1
[306571.53]	0.25462210682411823	CN[C@H]1C[C@@H](N)[C@H](O[C@H]2O[C@H](C(=O)N)[C@H](O)[C@H]2O)[C@H](O)[C@@H]1C(=O)O	349.34000000000003	-4.315699999999993	10	7	5	0
[2.0695346e+08]	0.8484982484049562	CCCNC(=O)O[C@@H]1CCc2ccccc21	219.28399999999996	2.810100000000001	2	1	3	1
[2.9442477]	0.40996088518425733	CC(C)c1cc(-c2ccc(F)cc2)c(-c2ccc(F)cc2)n1/C=C/[C@@H](O)C[C@@H](O)CC(=O)O	455.50100000000015	5.281000000000007	4	3	9	3
[8096.75]	0.4819603640182079	C=C(CC/C=C(\C)CCCC(C)C)c1ccccc1	256.433	6.252600000000006	0	0	8	1
[61544340.]	0.6143884490200855	COC(=O)c1ccccc1O	152.14899999999997	1.1787999999999998	3	1	1	1
[239557.11]	0.396619567262993	CC[C@H]1C(=O)OC(C)=C(C(=O)O)C1=O	198.17399999999998	0.4970999999999998	5	1	2	0
[29882.262]	0.6361827021244696	CC1=C2C[C@H]3CC4=CC(=O)C=C[C@]4(C)[C@@]3(F)[C@@H](O)C[C@]2(C)[C@@]1(O)C(=O)CO	376.4240000000002	1.5697999999999996	5	3	2	0
[8604643.]	0.6911954195243533	COc1cc(OC)c(C(=O)CCCN2CCCC2)c(OC)c1	307.39	2.7711000000000015	5	0	8	1
[70710.164]	0.6527189222048309	CCN(CC)CCOC(=O)C1(C2CCCCC2)CCCCC1	309.4940000000001	4.402200000000004	3	0	7	0
[6400.2876]	0.564725451716971	C[Si](C)(C)c1ccc(F)cc1	168.28699999999998	2.3709000000000007	0	0	1	1
[146657.05]	0.7956935342498891	CC(C)C/C(=N\S(=O)(=O)c1cccs1)c1ccccn1	308.428	3.367200000000002	3	0	5	2
[153.44554]	0.1735643864602374	CC(C)(O)c1ccccc1CC[C@@H](SCC1(CC(=O)O)CC1)c1cccc(/C=C/c2ccc3ccc(Cl)cc3n2)c1	586.1970000000001	8.948000000000002	5	2	12	4
[349792.62]	0.43084546900984294	CCCSc1ccc(C(=O)OCCN(CC)CC)cc1N	310.46299999999997	3.2695000000000007	5	1	9	1
[789863.56]	0.7546471201002539	CC1=C(CC(=O)O)c2ccccc2n1Cc1ccc(C(=O)O)cc1	323.348	3.3233200000000016	4	2	5	3
[193.61794]	0.5003983975184703	COc1ccc(-c2cc(-c3ccccc3)nc(C(C)C)c2/C=C/[C@@H]2C[C@@H](O)CC(=O)O2)cc1	443.54300000000023	5.627300000000007	5	1	6	3
[470965.]	0.7497824720175054	COC(=O)[C@@]1(O)C[C@H]2[C@@H]3CCC4=CC(=O)CC[C@]4(C)[C@H]3CC[C@@]21C	332.44000000000005	3.032300000000001	4	1	1	0
[15843.432]	0.054148369063834564	CC(C)C[C@H](N)C(=O)N1CCC[C@H]1C(=O)N[C@@H](CCCCN)C(=O)N[C@@H](Cc1c[nH]cn1)C(=O)N[C@@H](CO)C(=O)N[C@@H](C)C(=O)N[C@@H](CC(=O)O)	721.8370000000002	-2.8503100000000003	12	10	22	1
[336101.75]	0.8338547794985456	NC(=O)[C@H](CO)COc1cccc2ccccc12	245.27800000000002	1.3123999999999998	3	2	5	2
[38.387367]	0.6443366092483098	C[C@@H]1CN(c2ccc(F)cc2)c(-c2ccc(F)cc2)C[C@H](O)C1([O-])C[C@H](O)CC(=O)O	434.45900000000023	2.238	6	3	6	2
[440.4951]	0.5277905059697585	C=C1/C(=C\C=C2/CCC[C@]3(C)[C@@H]([C@H](C)CCCC(C)C)CC[C@@H]23)C[C@@H](O)C[C@@H]1O	400.64700000000016	6.589800000000009	2	2	6	0
[48737144.]	0.5668189166571438	CC(C)CC(=O)O	102.13299999999998	1.1171	2	1	2	0
[4189515.]	0.5966942746191647	COc1ccncc1S	141.195	1.3788999999999998	2	1	1	1
[79842016.]	0.6951125798613664	O=C1c2ccccc2C(=O)C1c1ccccc1	222.243	2.849400000000001	2	0	1	2
[2.405738]	0.42856041153445684	Cn1cc(-c2nc(C(C)C)n(/C=C/[C@@H](O)C[C@@H](O)CC(=O)O)c2-c2ccc(F)cc2)cc(C)c1=O	483.5400000000003	3.5440200000000015	6	3	9	3
[1.3889138e+08]	0.7554219933325753	O=C(ON1C(=O)c2ccc(Cl)cc2F)CC1	243.62099999999995	1.7832000000000001	3	0	1	1
[1243.2894]	0.11478388632361944	NCC(=O)NC(Cc1ccc(F)cc1)C(=O)N1CCC[C@H]1C(=O)N[C@@H](CCC(=O)O)C(=O)NCC(=O)NCC(=O)O	580.5700000000004	-2.5306999999999933	10	7	15	1
[789893.75]	0.2950044675459519	C=C(C(=O)OCC(C)C)C(=O)O	172.17999999999998	0.8263999999999998	4	1	4	0
[4051.459]	0.7872741522301809	COc1ccc([C@@H]2[C@@H](O)C[C@@H](O)C[C@@H]2CN3CCCC3)cc1O	321.41700000000003	1.7119999999999997	5	3	4	1
[37246.145]	0.3972170852285274	CC(C)(CO)[C@@H](O)CCC(=O)NCC(=O)NCCN1CCN(c2ccc(F)cc2)CC1	438.5440000000002	0.339700000000001	6	4	11	1
[610702.9]	0.6711212320269125	C=C1[C@@H](O)CC[C@@]2(CCC[C@@]3(C)[C@@H]2CC[C@@]2(C)[C@H]3CC[C@]21C)C(=O)O	346.51100000000014	4.791100000000004	3	2	1	0
[16242128.]	0.8258925972340257	COc1ccc([C@H]2COc3ccccc3C2=O)cc1	254.285	3.054100000000001	3	0	2	2
[724.81226]	0.43256290711866313	COc1ccc([C@H](O)COc2ccc(CC3CC3)cc2)cc1NC(=O)c1ccc(F)cc1OC	465.52100000000013	5.160100000000005	5	2	10	3
[1094076.6]	0.7872251201330034	O=C(Nc1ccccc1C(=O)O)c1ccccc1O	257.24499999999995	2.3427000000000002	4	3	3	2
[11849.444]	0.15358856065902932	OC[C@@H]1O[C@@H](O)[C@H](O[C@H]2O[C@H](CO)[C@@H](O)[C@H]2O)[C@H](O)[C@H](O[C@H]2O[C@H](CO)[C@@H](O)[C@H](O)[C@@H]2O)[C@H]1O	504.43800000000016	-7.572999999999988	16	11	7	0
[3272114.2]	0.5156082578380355	CC(=O)OC[C@](CC(=O)O)(CC(=O)O)C(=O)O	248.18699999999998	-0.4300999999999991	8	3	7	0
[8304.8125]	0.3611733494383864	C=C(C)[C@H]1CC[C@@]2(CC[C@@H]3C[C@H](C)C(=O)O3)[C@@H](CC[C@@H]3O[C@@H]3CC[C@@]21C)C	374.5650000000002	5.674500000000006	3	0	4	0
[6971882.]	0.8899898381665058	N[C@H]1CN(c2ccc(F)cc2)C(=O)NC1c1ccccc1	285.322	2.4239000000000006	2	2	2	2
[6.6940285e+10]	0.5586436196761537	Cn1cnc2c(F)cccc21	150.15599999999998	1.7124	1	0	0	2
[1.856398]	0.43808851525606146	COc1cc(C)c(-c2cc(-c3ccc(F)cc3)c(/C=C/[C@@H]3C[C@@H](O)CC(=O)O3)c(C(C)C)n2)cc1	475.56000000000023	6.074820000000007	5	1	6	3
[115107.71]	0.46501483614648564	COc1ccc([C@@H]2O[C@H](CO[C@H]3CO[C@H](CO)[C@H](O)[C@H]3O)[C@H](CO)O2)cc1	386.39700000000005	-1.031799999999999	9	4	7	1
[878321.56]	0.7228613063447477	C=CCOc1cc(Cl)c(Cl)cc1OC1C[C@@H](OC)CC1	317.2120000000001	4.504500000000004	3	0	6	1
[358.60916]	0.23526258168565614	COc1cccc2c1C(=O)c1c(O)c3c(c(O)c1C2=O)C[C@@](O)(C(=O)CO)C[C@@H]3O[C@H]1C[C@H](N)[C@@H](O)[C@H](C)O1	543.5250000000003	0.0012999999999993017	12	6	5	3
[50395.434]	0.4143573581655692	CCCC/C=C\CCCCCCCC(=O)O	226.35999999999993	4.548100000000003	2	1	11	0
[675637.06]	0.2618632895265627	N=C(N)N/C(N)=N\Oc1ccccc1CO	223.23600000000002	-0.7295299999999996	5	5	3	1
[202757.62]	0.771168199113844	C[C@@H]1O[C@@H](OCc2cc(F)cc(C(=O)O)c2)[C@H](O)[C@@H](C)[C@@H]1O	314.309	1.1432	6	3	4	1
[156603.67]	0.15769938958321256	N#CN/C(=N\CSC[C@H](O)CC(=O)O)C(=O)O	261.259	-0.9335199999999995	8	4	6	0
[1959493.]	0.8212598949741805	Cc1ccc([C@@H]2CC(=O)Nc3ccccc3C2C)cc1	265.356	4.224520000000003	1	1	1	2
[743.2007]	0.43224445919054605	C[C@@H](NC(=O)c1ccc(O)c(O)c1)[C@H]1CCC[C@H]2[C@@H]3CC[C@H]4C[C@@H](O)CC[C@]4(C)[C@H]3CC[C@@]21C	469.6660000000004	5.626000000000006	4	4	3	1
[85760.76]	0.8461571732955492	O=C(c1ccc(F)cc1F)c1cc(C(=O)O)ccc1O	278.21	2.5996	4	2	3	2
[65414.55]	0.7525287176486353	Cn1nnc(-c2cccc(Cl)c2Cl)c1-c1ccc(S(N)(=O)=O)cc1	383.26000000000005	3.103300000000001	4	1	3	3
[3.992659e+09]	0.7744800225817987	NC(=O)c1sc2ccccc2c1Cl	211.67299999999997	2.653600000000001	1	1	1	2
[16043.893]	0.42915080129686695	COc1ccc(OC(=O)CCN2CCCC[C@H]2COC(=O)C(C)=O)C(C(C)C)C1	407.5070000000001	2.996500000000001	7	0	9	0
[4.156016e+08]	0.7403538255586101	N#Cc1cc2cc(C(=O)O)ccc2o1	187.154	2.00268	4	1	1	2
[24648.316]	0.5458795644774522	CCOC(=O)Cc1ccc(N(CCCl)CCCl)cc1	304.217	3.076200000000002	3	0	8	1
[7589.65]	0.21751778620947723	N#C[C@H](O[C@H]1O[C@@H](CO[C@@H]2O[C@H](CO)[C@@H](O)[C@H](O)[C@H]2O)[C@@H](O)[C@H](O)[C@H]1O)c1ccccc1	457.4320000000001	-3.108019999999997	12	7	7	1
[45982.152]	0.38494062080806524	C=C[C@H](O)C#CCCCCCC(=O)O	196.24599999999998	1.5718	3	2	6	0
[313093.1]	0.5096972620981772	O=C(O[C@@H]1[C@H](CO)O[C@H](CO)[C@@H](O)[C@H]1O)c1ccccc1	298.291	-1.3141999999999994	7	4	4	1
[33.269287]	0.6546779681319853	CS[C@@H](C)C(=O)OC1C[C@@H](C)C=C2C=C[C@H](C)[C@H](CC[C@@H]3C[C@@H](O)CC(=O)O3)[C@H]21	422.5870000000003	3.9009000000000027	6	1	6	0
[52172.93]	0.5540618915195044	CC(C)OC(=O)C(C)(C)Oc1ccc(C(=O)c2ccc(Cl)cc2)cc1	360.837	4.680000000000004	4	0	6	2
[164663.72]	0.6888885004529852	COc1ccccc1[C@@H](O)C[C@@H](O)CC(=O)O	240.25499999999997	0.9542999999999999	5	3	6	1
[9779944.]	0.5125069246930146	N[C@@H](Cc1ccc(O)c(O)c1)C(=O)O	197.18999999999997	0.052200000000000135	5	4	3	1
[51565.535]	0.6192570573143896	COc1ccc2c(c1)c(CC(=O)OCC(=O)O)c(C)n2C(=O)c1ccc(Cl)cc1	415.82900000000006	3.4705200000000014	6	1	6	3
[36703.477]	0.35616404343455993	CCCCCC/C=C\CCCCCCCC(=O)O	254.4139999999999	5.328300000000005	2	1	13	0
[851213.3]	0.6975511542295054	COc1cc(CCN)c(OC)c(OCC(=O)CCN(C)C)c1	310.394	1.104600000000001	6	1	10	1
[10.528019]	0.5532373059211996	C/C=C(\C)C(=O)O[C@H]1C[C@@H](C)C=C2C=C[C@H](C)[C@H](CC[C@@H]3C[C@@H](O)CC(=O)O3)[C@H]21	402.53100000000023	4.115600000000003	5	1	5	0
[267774.12]	0.7439305289362564	CC(C)=CCc1cccc(C(=O)O)c1	190.242	2.8935000000000004	2	1	3	1
[2384.7092]	0.18863802104510635	C=CCN(/C=C1\CCCNC(=O)C(c2ccc(Cl)cc2)C(=O)OC)C(=O)N(Cc2ccc(Cl)cc2)C1	530.4520000000002	5.154100000000005	4	1	11	2
[81.22391]	0.3060157931072454	COc1cc(-c2nc(-c3ccccc3)c(-c3ccc(F)cc3)nc2C(C)C)cc(OC)c1OC	458.5330000000003	6.765900000000006	5	0	7	4
[230946.23]	0.7585775275817872	Cc1ccc(C(=O)C(C)CN2CCCCC2)cc1	245.36599999999993	3.2997200000000024	2	0	4	1
[5602.131]	0.2272232667998335	C[C@@H](NC(=O)CCc1ccccc1)[C@H]1CCCCc2ccccc2N1C(=O)c1ccccc1S(N)(=O)c1ccccc1	581.7820000000002	5.874300000000007	3	3	8	4
[118493.39]	0.6778348410105236	C[N+]12CCCC[C@H]1[C@H](OC(=O)C(CO)c1ccccc1)C2	290.38300000000004	1.6869999999999996	3	1	4	1
[68446.79]	0.7269926580745424	C/C=C\c1ccc(O)c(OC)c1	164.20399999999998	2.4339000000000004	2	1	2	1
[7903.9336]	0.7417856806175163	C[C@@](O)(c1ccc(O)cc1)c1ccc(O)cc1	230.263	2.3536	3	3	2	2
[7589.65]	0.21751778620947723	N#C[C@H](O[C@H]1O[C@H](CO[C@@H]2O[C@H](CO)[C@@H](O)[C@H](O)[C@H]2O)[C@@H](O)[C@H](O)[C@H]1O)c1ccccc1	457.4320000000001	-3.108019999999997	12	7	7	1
[12792436.]	0.5305260024722637	CC1=CC(=O)CC(C)(C)OC1	154.20899999999997	1.7007	2	0	0	0
[70699.65]	0.6306128148864856	C=CCN(CC=C)C(=O)Nc1cc(C)cc(C)c1O	260.337	3.2149400000000017	2	2	5	1
[1.6318662]	0.2067947551448777	C=C[C@]1(C)C[C@@H](OC(=O)c2ccc(F)cc2)C[C@@H](/C=C/c2c(-c3ccc(F)cc3)nc(N(C)S(C)(=O)=O)nc2C(C)C)O1	611.7110000000001	6.3035000000000085	7	0	9	3
[163581.53]	0.8882754211161676	O=C(O)C[C@H](NC(=O)c1ccc(F)cc1)c1ccccc1	287.29	2.7715000000000014	3	2	5	2
[162003.42]	0.8970741096318473	CC[C@@H](c1ccc(-c2ccc(F)cc2)cc1)C(=O)O	258.292	4.0709000000000035	2	1	4	2
[59648.28]	0.8336449708588065	CCCNC(=O)O[C@H]1C[C@@H](C)NC(=O)[C@@H]2CCCC[C@H]21	282.38399999999996	2.2059999999999995	3	2	3	0
[702554.06]	0.7760869596059278	COc1ccc(C[C@@H]2NC[C@H](O)[C@H]2OC(C)=O)cc1	265.30899999999997	0.5020999999999994	5	2	4	1
[53980.78]	0.47080009709086573	CC/C=C\C/C=C\C/C=C/CCCC(=O)O	222.32799999999995	4.100100000000003	2	1	9	0
[1503.4998]	0.17109945263489132	CSCC[C@@H](NC(=O)[C@@H](Cc1ccccc1)NC(=O)[C@@H](N)Cc1ccccc1)C(=O)N[C@@H](CC(=O)O)C(=O)O	558.6570000000004	0.5659000000000038	9	6	16	2
[52893.543]	0.6219892812596225	CCC[C@H](C)CCC[C@@H](C)[C@H]1CC[C@H](C)C(=O)O1	254.41399999999996	4.570700000000004	2	0	7	0
[112211.36]	0.8326610784751867	COC1=CC(=O)C[C@@H](C)[C@]12Oc1c(Cl)c(OC)cc(OC)c1C2=O	352.7700000000001	2.8103000000000007	6	0	3	1
[13320.402]	0.11463172189259323	CC(C)C[C@H](NC(=O)CN)C(=O)N1CCC[C@H]1C(=O)N[C@@H](CCC(=O)O)C(=O)NCC(=O)NCC(=O)O	528.5630000000003	-2.8663999999999925	10	7	15	0
[1045533.5]	0.48732994321300466	CCNCC#CCOC(=O)c1ccccc1C	231.295	1.76472	3	1	4	1
[200776.3]	0.8976823731418612	COc1ccc(C(CN(C)C)C2(O)CCCCC2)cc1	277.4079999999999	3.0356000000000014	3	1	5	1
[536553.5]	0.2862371144515137	C=C1C(=O)O[C@H]2[C@H]1CC/C(C)=C/CC[C@@]1(C)O[C@@H]21	248.32199999999995	2.7620000000000013	3	0	0	0
[673.3818]	0.5023259105130484	CCOC(=O)C1=C(COCCN)NC(C)=C(C(=O)OC)C1c1ccccc1Cl	408.88200000000006	2.266300000000001	7	2	8	1
[1660287.1]	0.3254592113660417	N[C@@H]1[C@@H](O)O[C@H](CO[C@H]2CO2)[C@H](O)[C@@H](O)[C@H]1O	251.235	-3.5134999999999983	8	5	3	0
[9962645.]	0.6574475514227149	Cc1cc(=O)c2c(C)c(O)cc(O)c12	190.198	2.0058200000000004	3	2	0	1
[1.186968e+08]	0.5347650576230242	O=[N+]([O-])/C=C\c1ccc(O)cc1	165.148	1.6395999999999997	3	1	2	1
[10452798.]	0.5804293611434188	Nc1ccc(C[C@H](N)C(=O)O)cc1	180.20700000000002	0.22319999999999962	4	3	3	1
[271869.56]	0.47129702163346204	CS(=O)(=O)CCCCCOS(C)(=O)=O	244.33399999999997	0.1775000000000002	5	0	7	0
[10854646.]	0.7513211129616209	CCOc1nc(F)cc(C(=O)O)c1C	199.18099999999998	1.62602	4	1	3	1
[106924.36]	0.7095757579204578	CC(=O)OC[C@H]1CCC(=O)[C@@]2(C)C[C@H](C)C[C@@]12C	252.35399999999996	2.9711000000000016	3	0	2	0
[56728.527]	0.8673857110668001	CN1[C@H]2CC[C@H]1CC[C@@H](OC(=O)C(CO)c1ccccc1)C2	303.40200000000004	2.3209999999999997	4	1	4	1
[2628190.2]	0.8280448670675372	COc1ccc(S(=O)(=O)N2CCCCC2)cc1	255.33899999999994	1.8698	3	0	3	1
[1374574.1]	0.7153202107154631	COc1cc(/C=C/C(=O)O)ccc1O	194.186	1.4986	4	2	3	1
[8.21221]	0.3714990211386245	CC(C)NC(=O)c1ccc(-c2ccccc2)c(-c2ccc(F)cc2)c(CC[C@@H](O)C[C@@H](O)CC(=O)[O-])n1C(C)C	549.6630000000002	3.785000000000002	6	3	12	2
[1229487.6]	0.7233940198732236	CCC(=O)c1ccc(OC)cc1O	180.20299999999997	1.9935000000000005	3	1	3	1
[547793.44]	0.5301263721937668	CNCc1cc(O)c(C(=O)O)cc1O	197.18999999999997	0.5153999999999999	5	4	3	1
[5.2802582e+08]	0.5951083320007401	CC(=O)c1ccccc1O	136.14999999999998	1.5948	2	1	1	1
[2929800.]	0.2735010049424316	O=P(O)(O)O[C@@H]1[C@H](O)[C@@H](O)[C@H](O)[C@H]1O	230.109	-3.0785000000000013	8	6	2	0
[24649884.]	0.3560660173474034	O=C1/C(=C/c2ccc(-c3ccccc3)cc2)C(=O)O1	250.253	2.820400000000001	3	0	2	2
[893181.6]	0.4691433345867461	COc1cc(CCCOC(=O)CCN2CCCCC2)cc(OC)c1OC	365.4700000000001	3.0642000000000014	6	0	10	1
[681431.2]	0.3360419785922725	CCCCCCCCCCCCCCCCCC(=O)O	284.4839999999999	6.332500000000007	2	1	16	0
[9493.634]	0.6669382049526389	C=CC(C)(C)[C@]1(O)CC[C@H]2[C@@H]3CCC4=CC(=O)CC[C@]4(C)[C@H]3CC[C@@]21C	356.5500000000002	5.461600000000006	2	1	2	0
[16.512516]	0.1568888746348767	C[C@@H]1C/C=C/C=C/C=C/C=C/[C@H](O[C@@H]2O[C@H](C)[C@@H](O)[C@H](N)[C@@H]2O)C[C@@H]2O[C@](O)(C[C@@H](O)C[C@H]3O[C@@H]3/C=C/C(=O)O1)C[C@H](O)[C@H]2C(=O)O	665.7330000000004	0.11970000000000325	14	7	3	0
[1418.9032]	0.3609977453408804	CCNCOc1cc(OCC(O)COCc2ccccc2)cc(OC(F)(F)F)c1OC	445.4340000000001	3.496100000000002	7	2	13	2
[2005.6779]	0.7541053298167572	Cc1ccc(-n2cc(C(F)(F)F)nc2-c2ccc(S(N)(=O)=O)cc2)cc1	381.3790000000001	3.5139200000000006	3	1	3	3
[68288.414]	0.13894287899958477	NC1=N[C+]([C@@H](O)[C@@H](CO)O[C@H]2[C@H](CO)O[C@@H]2CO)[C@H](N)C(=O)NC(=O)NCC(=O)N(Cc2ccccc2)CC1	551.5770000000001	-3.67980999999999	11	8	9	1
[410870.75]	0.9183450053834376	CC[C@H](C)CNC(=O)[C@@H]1C=C2c3cccc4c3c(cn4C)C[C@H]2N(C)C1	351.49400000000014	3.210300000000002	2	1	4	2
[3479323.2]	0.8976306233197457	O=C(NCCN1CCOCC1)c1ccc(Cl)cc1	268.74399999999997	1.4020000000000006	3	1	4	1
[1912295.1]	0.7594864473468546	C/C=C\[S@](=O)c1ccccc1O	182.244	2.0334000000000008	2	1	2	1
[5573.8013]	0.23579009622579208	CSCCCC/C(=N\OCCCCC#CC#CC#CC)C(C)C	331.52500000000003	4.748700000000005	2	0	11	0
[69.747536]	0.29044512712774884	COc1cc(-c2cc(-c3ccccc3)c(-c3ccc(F)cc3)nc2C(C)C)cc(OC)c1OC	457.54500000000024	7.370900000000006	4	0	7	4
[39829.05]	0.2905169417988814	CCCCCCCC/C=C\CCCCCCCC(=O)O	282.4679999999999	6.1085000000000065	2	1	15	0
[2025975.]	0.2549096875129101	OC[C@H](O)[C@@H](O)CO[C@H]1O[C@@H](CO)[C@@H](O)[C@H](O)[C@H]1O	284.261	-4.482999999999993	9	7	6	0
[157866.7]	0.5350645561660998	CCCCCCCC[C@@H](O)CCCC(=O)O	230.34799999999996	3.352800000000001	3	2	11	0
[963099.6]	0.6289933028308912	Nc1ncnc2c1ncn2[C@H]1C[C@H](O)[C@@H](CO)O1	251.24599999999998	-0.9508000000000003	7	3	2	2
[6408.924]	0.6188956922507635	CC(C)c1cc2c(c(O)c1C/C=C(\C)CCC(=O)O)C(=O)OC2	318.369	3.539600000000002	5	2	6	1
[87.8815]	0.28641772389950104	COc1cc(O[C@@H]2O[C@H](C)C[C@H](O[C@H]3CC[C@@](C)(O)[C@H](OC(=O)c4ccc(O)cc4)OC3=O)[C@H]2NC(C)C)cc(OC)c1O	619.6640000000001	3.0202000000000013	13	4	10	2
[18789.17]	0.28087114345335457	CCOCCN(Cc1ccc(C(=O)c2ccc(Cl)cc2)cc1)C(=O)OCc1ccc(C(=O)O)cc1	495.95900000000023	5.444500000000005	6	1	11	3
[14838.486]	0.38714947503876584	CCCCC/C=C\C/C=C\CCCCCC(=O)O	252.3979999999999	5.104300000000004	2	1	12	0
[403610.28]	0.6957714942931587	O=C(COc1ccccc1C(=O)c1ccccc1)c1ccccc1O	332.355	3.8849000000000022	4	1	6	3
[3850.3542]	0.8325220081385356	COc1cc2c(c(OC)c1OC)-c1ccc(OC)c(=O)cc1[C@@H](NC(C)=O)CC2	399.4430000000002	2.871600000000001	6	1	5	2
[4834.0938]	0.3404990873765611	COc1cc(C[C@H](CNC(=O)Cc2ccccc2)c2ccccc2)ccc1-c1cccc(O)c1	451.56600000000014	5.753000000000006	3	2	9	4
[423970.6]	0.47080379514367743	CCCCCCC/C=C/C(=O)O	170.25199999999998	2.987700000000001	2	1	7	0
[2069171.4]	0.4897893183114091	CN(CCc1ccccc1)C(=O)C(CCCNC(=O)c1ccccc1)c1ccccc1	414.54900000000004	4.681500000000004	2	1	10	3
[7636279.5]	0.6585732455182679	C=C(CCCC(C)(C)C)C(=O)O	170.25199999999998	2.8436000000000003	2	1	4	0
[104.3854]	0.2786932991732298	COc1cc(C(=O)NS(=O)(=O)c2ccccc2C)ccc1Cc1cn(C)c2ccc(NC(=O)OC3CCCC3)cc12	575.6870000000001	5.695920000000005	6	2	8	4
[296320.34]	0.7989458709227625	Clc1ccc(OC[C@H]2CO2)cc1C(=O)O	228.63099999999997	1.8157999999999999	4	1	4	1
[6.0030823]	0.4147891671344314	N#CCOc1c(-c2ccc(F)cc2)nc(-c2ccc(F)cc2)n1/C=C/[C@@H](O)C[C@@H](O)CC(=O)O	469.4440000000002	3.4549800000000017	7	3	10	3
[12493.424]	0.5844860779881329	CCOC(=O)[C@@H](CCc1ccccc1)N[C@@H](C)C(=O)N1Cc2ccccc2C[C@H]1C(=O)O	438.5240000000003	2.5671	6	2	9	2
[60134600.]	0.7605940720490474	CC(C)N(C(=O)O)c1ccc(O)cc1	195.218	2.285	3	2	2	1
[38003.59]	0.6678249488505642	COc1cc(C=O)c(-c2ccc(F)cc2)cc1N	245.253	2.896	3	1	3	2
