# Supplementary material for: Transformer-Decoder GPT Models for Generating Virtual Screening Libraries of HMG-Coenzyme A Reductase Inhibitors: Effects of Temperature, Prompt Length, and Transfer-Learning Strategies
Source: J Chem Inf Model. 2024 Nov 7;64(22):8464–80. doi: 10.1021/acs.jcim.4c01309 (PMC11600504; doi:10.1021/acs.jcim.4c01309)
Supplement: Supplementary file 3 — ci4c01309_si_003.zip [file ci4c01309_si_003.zip › Datasets/xfer_Learning_files/2XALL_model_gen_ic50_results/2XALL_0p5_Docking_Molecules_QED_props.csv]

IC50	QED	SMILES	MW	aLogP	HBA	HBD	RotBond	AromRings	Score
38.35329	0.25595189732218143	CCN(C)C(=O)Nc1c(-c2ccccc2)c(-c2ccc(F)cc2)c1/C=C/[C@@H](O)C[C@@H](O)CC(=O)NO	495.5510000000002	3.2291	5	5	10	2	0.0
85.94898	0.3959784255411129	CC1=C[C@H](O)[C@H](C)CC[C@@H]1O[C@]2(C)[C@@H]1C/C=C/C(C)=C/C=C/C=C(\C)C(=O)O[C@H](C)[C@@H](O)CC(=O)O[C@H]1C2=O	542.6690000000003	4.069500000000003	8	2	2	0	-8.1
226.64182	0.36509171070347385	COc1cc(-c2cc(-c3ccccc3)nc(C(C)C)c2/C=C/[C@@H]2C[C@@H](O)CC(=O)O2)cc(CCC)c1	485.62400000000036	6.579800000000008	5	1	8	3	-7.8
292.49432	0.22806827736241872	COc1c(O[C@@H]2O[C@H](C)[C@@H](O[C@H]3C[C@@](C)(OC)[C@@H](OC(=O)[C@@H](O)C(=O)O)[C@H](C)O3)[C@H](CO)[C@@H]2O)ccc2ccccc12	594.6100000000001	1.223900000000002	13	4	10	2	-7.8
600.3128	0.3746440134077734	CO[C@@H]1[C@H](COC(=O)c2ccc(C)cc2C)[C@@H](-c2ccc(F)cc2)C(=O)O[C@H]1C(=O)NCC(=O)NCC(=O)O	544.5320000000004	1.2567400000000004	9	3	10	2	-7.5
806.1522	0.39486403853660756	C=C(C)[C@H]1CC[C@]2(CC[C@@H]3C[C@H](C)C(=O)O3)C[C@@H]1CCCCn1c2cccc(N)c2cccc21	460.6620000000003	6.303100000000007	4	1	4	0	-8.0
717.11957	0.39895528849748824	CC(C)CCC[C@@H](C)[C@H]1CC[C@@]2(C(C)O)C3=CCC4C(C)(C)[C@@H](O)CC[C@]4(C)C3CC[C@]12C	458.7710000000003	7.775800000000011	2	2	6	0	-6.9
686.27814	0.5055052971214055	COC(=O)C1=C(C)NC(C)=C(C(=O)OC)C1c1ccccc1[N+](=O)[O-]	346.33900000000006	2.1756	7	1	4	1	-6.6
2.1402237	0.2695313449213981	C=C1[C@@H](O)[C@@H](OC(=O)c2ccc(F)cc2)C[C@H](/C=C/c2c(-c3ccc(F)cc3)nc(N(C)S(C)(=O)=O)nc2C(C)C)C1	597.684	5.506900000000006	7	1	8	3	-8.6
603.9025	0.503122231405645	COc1ccnc(CC(=O)O)c1Nc1ccc(Sc2ccc(Cl)cc2)cc1OC	430.9130000000001	5.274100000000003	7	2	8	3	-7.4
69.747536	0.29044512712774884	COc1cc(-c2cc(-c3ccccc3)c(-c3ccc(F)cc3)nc2C(C)C)cc(OC)c1OC	457.54500000000024	7.370900000000006	4	0	7	4	-7.0
1.9849323	0.26824990625440676	Cc1cc(Nc2nc(C(C)C)n(/C=C/[C@@H](O)C[C@@H](O)CC(=O)O)c2-c2ccc(F)cc2)cc(C)c1Cl	516.0130000000003	5.883740000000006	6	4	10	3	-8.6
392.4098	0.08070200913866696	CC(C)[C@@H](C)[C@H](O)[C@H](N)C(=O)N[C@@H](Cc1ccc(O)cc1)C(=O)N1CCC[C@H]1C(=O)N[C@@H](CCC(=O)O)C(=O)N[C@@H](CCC(=O)O)C(=O)N	692.7670000000002	-1.424699999999989	12	9	19	1	-7.8
1.2943975	0.1931580696986653	COc1cccc(CNC(=O)c2c(-c3ccccc3)c(-c3ccc(F)cc3)c(CC[C@@H](O)C[C@@H](O)CC(=O)[O-])n2C(C)C)c1	601.6950000000003	4.665200000000005	6	3	14	4	-8.5
653.0522	0.8155620181585714	C=Cc1ncc(OC)c(-c2ccc(F)cc2)c1/C=C/[C@@H]1C[C@@H](O)CC(=O)O1	369.39200000000017	3.6190000000000033	5	1	5	2	-7.3
10.528019	0.5532373059211996	C/C=C(\C)C(=O)O[C@H]1C[C@@H](C)C=C2C=C[C@H](C)[C@H](CC[C@@H]3C[C@@H](O)CC(=O)O3)C21	402.53100000000023	4.115600000000003	5	1	5	0	-7.8
1.2733957	0.23458125984614386	COc1cc(CCNC(=O)c2c(-c3ccc(F)cc3)c(-c3ccc(F)cc3)c(CC[C@@H](O)C[C@@H](O)CC(=O)[O-])n2C(C)C)c1	607.6740000000002	4.455900000000004	6	3	15	3	0.0
14.45095	0.2870296080247562	CC(C)c1nc(N(C)S(C)(=O)=O)nc(-c2ccc(F)cc2)c1/C=C/[C@@H](O)C[C@@H](O)CC(=O)NO	496.5610000000002	1.8224999999999998	8	4	10	2	-8.4
434.9745	0.0759688024224232	COC(=O)[C@@H](NC(=O)c1c[nH]cn1)C(=O)N1CCC[C@H]1C(=O)N[C@@H](Cc2ccccc2)C(=O)N[C@@H](CCC(=O)O)C(=O)NCC(=O)O	657.6370000000003	-2.049999999999992	12	7	16	2	-7.8
54.024704	0.39312519079940017	COC(=O)c1c(-c2ccccc2)c(-c2ccc(F)cc2)c(CC[C@@H](O)C[C@@H](O)CC(=O)[O-])n1C(C)C	496.55500000000035	3.513200000000003	6	2	11	3	-7.9
134.92395	0.6564465021990212	NS(=O)(=O)c1cc2c(cc1Cl)NC(C(Cl)Cl)NS2(=O)=O	380.66200000000003	0.8210000000000004	5	3	2	1	-7.1
358.60916	0.23526258168565614	COc1cccc2c1C(=O)c1c(O)c3c(c(O)c1C2=O)C[C@@](O)(C(=O)CO)C[C@@H]3O[C@H]1C[C@H](N)[C@H](O)[C@H](C)O1	543.5250000000003	0.0012999999999993017	12	6	5	3	-8.1
4.1579022	0.409804186811716	Cc1cc(F)ccc1-c1c(-c2ccc(F)cc2)nc(C(C)C)n1/C=C/[C@@H](O)C[C@@H](O)CC(=O)O	470.5160000000002	4.984420000000007	5	3	9	3	-8.1
328.91544	0.5325102447646458	C=C(CC[C@@H](C)[C@H]1CC[C@H]2[C@@H]3CCC4=C[C@@H](O)CC[C@]4(C)[C@H]3CC[C@@]21C)C	370.6210000000002	6.918700000000008	1	1	4	0	-7.5
227.61479	0.5506303675363963	CC(C)(O)[C@@H]1CCCC(=O)C2CCC[C@@H]3CC(=O)CC[C@]3(C)[C@H]2CC[C@@H]1C[C@@H](O)CC(=O)O	464.6430000000003	4.5404000000000035	6	3	5	0	-7.9
2.4346335	0.3375491378095733	CCc1cc(C)cc(-c2c(-c3ccc(F)cc3)c(/C=C/[C@@H]3C[C@@H](O)CC(=O)O3)c(C(C)C)n2C(C)C)c1	503.6580000000003	7.61602000000001	3	1	7	3	-8.0
691.4008	0.2833188113419422	C/C(=N\O)[C@@H](C)[C@@H]1C[C@H]2[C@@H]3[C@H](CCC[C@@]3(C)[C@H](CC[C@@H]3C[C@@H](O)CC(=O)O3)[C@H]2C)C1	419.6060000000002	5.034000000000006	4	2	5	0	-8.9
156.86464	0.4732790343822408	C=C1CC[C@H](O)C/C1=C/C=C1\CCC[C@]2(C)[C@@H]([C@H](C)/C=C/[C@H](C)C(C)C)CC[C@@H]12	396.6590000000001	7.641000000000008	1	1	5	0	-7.7
36.3604	0.7143995289992716	C[C@@H]1[C@@H]2Cc3ccc(O)cc3C=C[C@@H]2C[C@@H]1C[C@@H](O)C[C@@H](O)CC(=O)[O-]	359.4420000000001	1.4918999999999993	5	3	6	1	-7.6
62.28176	0.5535272356219026	C=C[C@@](C)(O)CC[C@H]1CC=CC[C@H]2[C@@H]3CCC4=C[C@@H](O)CC[C@]4(C)[C@H]3CC[C@]12C	398.63100000000026	6.199700000000008	2	2	4	0	-7.5
16.167843	0.2370351419696032	CC[C@H](C)C(=O)O[C@H]1C[C@@H](C)C=C2C=C[C@H](C)[C@H](CC[C@@H](O)C[C@@H](O)CC(=O)NO)[C@H]21	437.5770000000002	3.136400000000001	6	4	10	0	-7.5
9.9783325	0.4336038989642279	CCC(C)(C)C(=O)O[C@@H]1C2C(=C[C@H](C)[C@H]1[C@@H](O)c1ccccc1)C=C[C@H](C)[C@@H]2CC[C@@H]1C[C@@H](O)CC(=O)O1	524.6980000000003	5.545300000000006	6	2	8	1	-7.2
133.70567	0.5184000826476062	CC[C@H](C)C(=O)O[C@H]1C[C@H](O)C[C@@H]2C=C[C@H](C)[C@H](CCC3C[C@@H](O)CC(=O)O3)[C@@H]12	408.53500000000025	3.0002000000000013	6	2	6	0	-7.4
519.9036	0.5295731957656133	CC1=C(/C=C/C(C)=C/C=C/C(C)=C/C(=O)O)C(C)(C)CCC1	300.44200000000006	5.602600000000005	2	1	5	0	-6.4
171.49327	0.06110898258218354	CC(C)N(C[C@@H](O)CO)C(=O)N[C@H](C(=O)N[C@@H](Cc1ccccc1)C(=O)N[C@@H](CCC(=O)O)C(=O)O)C(=O)N[C@@H](CCC(=O)O)C(=O)O	683.6680000000003	-2.2758999999999885	14	10	21	1	-7.5
361.841	0.6410090033618344	CC1(C)C[C@@H](O)CC[C@]2(C)[C@@H]1CC[C@]1(C)[C@@H]2C(=O)CC[C@]2(C)C[C@H]2C(=O)O1	376.5370000000002	4.2809000000000035	4	1	0	0	-7.7
14.806627	0.8117872432694712	Cc1cc(-c2ccc(F)cc2)c(/C=C/[C@@H]2C[C@@H](O)CC(=O)O2)c(C(C)C)n1	369.43600000000015	4.399220000000003	4	1	4	2	-7.7
165.70987	0.6243524507800787	CCOc1ccc2c(CCNC(=O)C2CCNC(=O)[C@H]2C(=O)NC(C)C)cc2c1	399.4910000000001	1.4963999999999995	4	3	4	0	-7.5
7.196507	0.18198382715397088	CCc1cccc(NC(=O)c2c(-c3ccc(F)cc3)c(-c3ccc(F)cc3)c(CC[C@@H](O)C[C@@H](O)CC(=O)[O-])n2C(C)C)c1	603.6860000000001	5.6804000000000086	5	3	13	4	-7.4
2.9442477	0.40996088518425733	CC(C)c1cc(-c2ccc(F)cc2)c(-c2ccc(F)cc2)n1/C=C/[C@@H](O)C[C@@H](O)CC(=O)O	455.50100000000015	5.281000000000007	4	3	9	3	-8.4
2.1256146	0.3683067406678045	CC(C)c1cc(-c2ccc(F)cc2)c(-c2cccc(Cl)c2)n1/C=C/[C@@H](O)C[C@@H](O)CC(=O)O	471.9560000000002	5.795300000000007	4	3	9	3	-8.3
210.37062	0.3351844657493385	C=C(CC/C=C(\C)CCCC(C)C)[C@H]1CC[C@H]2[C@@H]3CCC4(C)C(=O)CC[C@]4(C)[C@H]3CC[C@@]21C	452.7670000000004	9.3234	1	0	8	0	-6.6
433.04504	0.3699804847311934	CC1=C2C[C@H]3CC4=CC(=O)C=C[C@]4(C)[C@@]3(F)[C@@H](O)C[C@]2(C)[C@@]1(O)C(=O)COP(=O)(O)O	456.40300000000025	1.6867999999999999	8	4	4	0	-7.5
153.44554	0.1735643864602374	CC(C)(O)c1ccccc1CC[C@@H](SCC1(CC(=O)O)CC1)c1cccc(/C=C/c2ccc3ccc(Cl)cc3n2)c1	586.1970000000001	8.948000000000002	5	2	12	4	-8.0
193.61794	0.5003983975184703	COc1ccc(-c2cc(-c3ccccc3)nc(C(C)C)c2/C=C/[C@@H]2C[C@@H](O)CC(=O)O2)cc1	443.54300000000023	5.627300000000007	5	1	6	3	-7.9
440.4951	0.5277905059697585	C=C1/C(=C\C=C2/CCC[C@]3(C)[C@@H]([C@H](C)CCCC(C)C)CC[C@@H]23)C[C@@H](O)C[C@@H]1O	400.64700000000016	6.589800000000009	2	2	6	0	-7.1
2.405738	0.42856041153445684	Cn1cc(-c2nc(C(C)C)n(/C=C/[C@@H](O)C[C@@H](O)CC(=O)O)c2-c2ccc(F)cc2)cc(C)c1=O	483.5400000000003	3.5440200000000015	6	3	9	3	-8.3
6.8305902	0.24482534315923501	CC[C@H](C)[C@H]1/N=C(\C)C(=C/[C@@H](C)[C@H](O)c2ccc(F)c(N)c2)C(=O)O[C@H](CC(=O)O)/C=C/c2ccccc21	522.6170000000003	5.665400000000004	6	3	7	2	-8.7
358.60916	0.23526258168565614	COc1cccc2c1C(=O)c1c(O)c3c(c(O)c1C2=O)C[C@@](O)(C(=O)CO)C[C@@H]3O[C@H]1C[C@H](N)[C@@H](O)[C@H](C)O1	543.5250000000003	0.0012999999999993017	12	6	5	3	-8.4
4.1494026	0.32301784061486916	COc1cc(-c2c(-c3ccc(F)cc3)nc(C(C)C)n2/C=C/[C@@H](O)C[C@@H](O)CC(=O)O)cc(CC)c1F	514.5690000000003	5.247000000000004	6	3	11	3	-8.4
10.528019	0.5532373059211996	C/C=C(\C)C(=O)O[C@H]1C[C@@H](C)C=C2C=C[C@H](C)[C@H](CC[C@@H]3C[C@@H](O)CC(=O)O3)[C@H]21	402.53100000000023	4.115600000000003	5	1	5	0	-7.8
81.22391	0.3060157931072454	COc1cc(-c2nc(-c3ccccc3)c(-c3ccc(F)cc3)nc2C(C)C)cc(OC)c1OC	458.5330000000003	6.765900000000006	5	0	7	4	-7.1
170.90463	0.5494326452816625	C[C@@H](NC(=O)CCC(C)(C)O)[C@H]1CCC[C@H]2[C@@H]3CCC4=CC(=O)C=C[C@]4(C)[C@@]3(F)[C@@H](O)C[C@@]21C	475.64500000000027	4.419300000000004	4	3	5	0	-8.4
1.6318662	0.2067947551448777	C=C[C@]1(C)C[C@@H](OC(=O)c2ccc(F)cc2)C[C@@H](/C=C/c2c(-c3ccc(F)cc3)nc(N(C)S(C)(=O)=O)nc2C(C)C)O1	611.7110000000001	6.3035000000000085	7	0	9	3	-8.6
88.51626	0.0857586136906286	CSCC[C@@H](NC(=O)[C@@H](Cc1ccccc1)NC(=O)[C@@H](N)Cc1ccccc1)C(=O)N[C@@H](CCC(=O)O)C(=O)N[C@@H](CC(=O)O)C(=O)O	687.7720000000004	-0.08449999999999303	12	8	21	2	-7.2
673.3818	0.5023259105130484	CCOC(=O)C1=C(COCCN)NC(C)=C(C(=O)OC)C1c1ccccc1Cl	408.88200000000006	2.266300000000001	7	2	8	1	-6.0
96.4515	0.3376397725541904	COc1ccc(S(=O)(=O)NC(=O)/C=C/c2ccc(CC[C@@H](O)C[C@@H](O)CC(=O)O)cc2)cc1	477.5350000000003	1.7326999999999997	8	4	12	2	-7.9
16.512516	0.1568888746348767	C[C@@H]1C/C=C/C=C/C=C/C=C/[C@H](O[C@@H]2O[C@H](C)[C@@H](O)[C@H](N)[C@@H]2O)C[C@@H]2O[C@](O)(C[C@@H](O)C[C@H]3O[C@@H]3/C=C/C(=O)O1)C[C@H](O)[C@H]2C(=O)O	665.7330000000004	0.11970000000000325	14	7	3	0	-8.5
22.961695	0.4491618061716244	CC[C@H](C)C(=O)O[C@H]1C[C@H](O)C=C2C=C[C@H](C)[C@H](CC[C@@H](O)C[C@@H](O)CC(=O)[O-])[C@H]21	423.52600000000024	1.1056999999999997	7	3	10	0	-7.3
324.25427	0.5597670254804554	CC[C@]1(O)CCN2CCCc3ccccc3[C@@H]2C[C@@H]1C[C@@H]2C[C@H](OC(=O)c1ccccc1)CC2	461.6460000000003	5.942800000000006	4	1	5	2	-7.7
57.29501	0.37051678390601706	COc1cc(-c2cc(-c3ccccc3)nc(C(C)C)c2/C=C/[C@@H]2C[C@@H](O)CC(=O)O2)cc(CC)c1OC	501.6230000000004	6.198300000000008	6	1	8	3	-8.3
426.54398	0.28984133415641805	CC(=O)O[C@@H]1[C@H](OC(C)=O)[C@@H](NC(=O)c2ccc(O)c(OC)c2)[C@@H](OC(C)=O)C[C@@H](OC(C)=O)C1=O	509.46400000000034	0.1988000000000001	12	2	7	1	-7.9
6.0030823	0.4147891671344314	N#CCOc1c(-c2ccc(F)cc2)nc(-c2ccc(F)cc2)n1/C=C/[C@@H](O)C[C@@H](O)CC(=O)O	469.4440000000002	3.4549800000000017	7	3	10	3	-7.5
