# Supplementary material for: Transformer-Decoder GPT Models for Generating Virtual Screening Libraries of HMG-Coenzyme A Reductase Inhibitors: Effects of Temperature, Prompt Length, and Transfer-Learning Strategies
Source: J Chem Inf Model. 2024 Nov 7;64(22):8464–80. doi: 10.1021/acs.jcim.4c01309 (PMC11600504; doi:10.1021/acs.jcim.4c01309)
Supplement: Supplementary file 3 — ci4c01309_si_003.zip [file ci4c01309_si_003.zip › Datasets/xfer_Learning_files/2XALL_model_gen_ic50_results/2XALL_0p5_Refined_Molecules_QED_props.csv]

IC50	QED	SMILES	MW	aLogP	HBA	HBD	RotBond	AromRings
[1.7494538e+08]	0.391063297839708	O=C(O)C(=O)C(CCCC(=O)O)C(=O)O	218.16099999999997	-0.40420000000000017	7	3	7	0
[64882.656]	0.9040890002345446	CCN(CC)C(=O)N[C@H]1C=C2c3cccc4[nH]cc(c34)C[C@H]2N(C)C1	338.45500000000015	2.841400000000001	2	2	3	2
[62380.2]	0.5546940454804459	C=CC[S@](=O)[C@@H](Cc1ccccc1)N[C@@H](CC(=O)O)C(=O)O	325.3860000000001	1.0073999999999996	6	3	10	1
[7281.486]	0.3484104486085374	CC/C=C\C/C=C\C/C=C\CCCCCCCC(=O)O	278.4359999999999	5.660500000000005	2	1	13	0
[7097.0903]	0.10620548847338672	C=C[C@H](O)C/C(=C1\OC(=O)C(C)C)O[C@H]1CC(=O)N[C@@H](CCC(=O)O)C(=O)NCC(=O)NCC(=O)O	513.5000000000003	-1.2102999999999955	11	6	16	0
[38.35329]	0.25595189732218143	CCN(C)C(=O)Nc1c(-c2ccccc2)c(-c2ccc(F)cc2)c1/C=C/[C@@H](O)C[C@@H](O)CC(=O)NO	495.5510000000002	3.2291	5	5	10	2
[6222578.]	0.28890913538834695	O=P(O)(O)O[C@H]1[C@@H](O)[C@@H](O)[C@H](CO)O[C@@H]1O	260.135	-3.1044000000000005	9	6	3	0
[25080.922]	0.4272096958138566	CC/C=C\C/C=C/C=C/C=C\C=C\[C@H](O)C[C@H](O)C(=O)O	292.37500000000006	2.7640000000000007	4	3	10	0
[50353.105]	0.5406246589564009	CC(=O)O[C@@H]1[C@H](OC(C)=O)[C@@H](OC(C)=O)[C@H](C)[C@H]1OC(C)=O	316.30600000000004	0.36289999999999933	8	0	4	0
[14887.7]	0.5666610993386102	C=C(C)[C@@H]1CC[C@@H]2[C@@H]3CCC4=CC(=O)CC[C@]4(C)[C@H]3CC[C@]12C	312.49700000000007	5.710600000000006	1	0	1	0
[82406.76]	0.769714686978379	O=C(O)/C(=C1CCCCC1)c1cccc(O)c1	232.27900000000002	3.1945000000000014	3	2	2	1
[434358.5]	0.646658494748397	CCOC[C@H]1O[C@@H](OC)[C@@H](O)[C@H]1C(=O)O	220.221	-0.5440999999999998	6	2	5	0
[2.6483628e+11]	0.439182605180169	O=[N+]([O-])c1ccc([As](F)F)cc1	235.02099999999996	1.2289999999999999	2	0	2	1
[85.94898]	0.3959784255411129	CC1=C[C@H](O)[C@H](C)CC[C@@H]1O[C@]2(C)[C@@H]1C/C=C/C(C)=C/C=C/C=C(\C)C(=O)O[C@H](C)[C@@H](O)CC(=O)O[C@H]1C2=O	542.6690000000003	4.069500000000003	8	2	2	0
[331234.44]	0.5752366970558928	C[C@@H](N)Cc1ccc(O)c(O)c1	167.20799999999997	0.9874999999999998	3	3	2	1
[49675.477]	0.5767128054029753	CC(=O)O[C@@H]1[C@@H](OC(C)=O)[C@@H](OC(=O)CC(C)(C)C)C1	286.324	1.6014999999999993	6	0	4	0
[62380.2]	0.5546940454804459	C=CC[S@](=O)[C@H](Cc1ccccc1)N[C@@H](CC(=O)O)C(=O)O	325.3860000000001	1.0073999999999996	6	3	10	1
[3472.7942]	0.6118757693360136	C=C1[C@H](O)C[C@@H]2[C@H]3CCC4=CC(=O)CC[C@]4(C)[C@@]3(F)[C@@H](O)C[C@]2(C)[C@H]1C(=O)CO	406.49400000000014	2.2858000000000005	5	3	2	0
[4.7320374e+08]	0.5706913849970715	COc1ccccc1N	123.15499999999999	1.2773999999999999	2	1	1	1
[85298.84]	0.6649515564043438	O=C(CCCN1CC=C(n2c(=O)[nH]c3ccccc32)CC1)c1ccc(F)cc1	379.4350000000002	3.6784000000000026	3	1	6	3
[215854.33]	0.7425717533324174	CCC(=O)OCC(C)(C)c1ccc(OC)c(OC)c1	266.33699999999993	2.9346000000000014	4	0	6	1
[4930.331]	0.6668460581877722	COc1ccc(F)cc1C(=O)NCCc1ccc(S(=O)(=O)NC2CCCCC2)cc1	434.53300000000024	3.4178000000000024	4	2	8	2
[182172.62]	0.7571618838863213	CC(C)(C)c1ccc(S(=O)(=O)/C=C/C#N)cc1	249.33499999999998	2.7950800000000013	3	0	2	1
[743339.7]	0.8969620428496244	COc1ccc(CNc2ccc(Cl)cc2)cc1OC	277.75100000000003	3.969300000000003	3	1	5	2
[226.64182]	0.36509171070347385	COc1cc(-c2cc(-c3ccccc3)nc(C(C)C)c2/C=C/[C@@H]2C[C@@H](O)CC(=O)O2)cc(CCC)c1	485.62400000000036	6.579800000000008	5	1	8	3
[28749.717]	0.33714389975539477	CCCCC[C@H](O)/C=C/C(=C/CCCCC)C(=O)O	268.3969999999999	4.075100000000003	3	2	11	0
[21128.31]	0.20013398112677008	CC[C@H](C)[C@@H](NC)C(=O)N[C@@H](C(=O)N[C@@H](CC(=O)N[C@@H](CCC(=O)O)C(=O)O)C(C)C)C	458.55600000000027	0.09030000000000515	8	6	15	0
[561062.7]	0.09178871513775669	N=C(O)[C@H](O[C@@H]1COC(=O)C(=O)O)N[C@@H]1C(=O)N[C@@H](CCC(=O)O)C(=O)O	391.28900000000016	-2.733229999999997	12	7	9	0
[14441310.]	0.568422796166687	CCC[C@H](C(=O)O)C(=O)O	146.142	0.5718999999999997	4	2	4	0
[5.7941964e+11]	0.7884791952665648	Nc1snnc1-c1ccc(Cl)cc1	211.67700000000002	2.4407000000000005	3	1	1	2
[4708601.5]	0.687394636163283	CC[C@H](C)SSc1ncccc1	199.34400000000002	3.6204000000000027	3	0	4	1
[7.399771e+14]	0.5779329963429556	O=c1[nH]c(Cl)c(F)cc1F	165.526	1.3065	1	1	0	1
[4078.907]	0.8616567935287581	NC1=C(C(=O)O)c2ccc(Cl)cc2/C1=C\c1ccc(Cl)cc1	332.18600000000004	4.302000000000002	3	2	2	2
[50272.164]	0.18999851150014593	O=C[C@H](O[C@H]1O[C@H](CO[C@@H]2O[C@H](CO)[C@@H](O)[C@H](O)[C@H]2O)[C@@H](O)[C@H](O)[C@@H]1O)c1ccccc1	460.4320000000001	-3.432699999999996	12	7	8	1
[8797.09]	0.5618426522340452	CCOc1cccc2c3c(ccc13)C(=O)c1cc(CC(=O)O)cc(OC)c1O2	378.3800000000001	4.133800000000002	6	1	5	4
[8953567.]	0.7265621787893097	COc1cc2nc(N3CCN(C(=O)c4ccco4)CC3)nc(N)c2cc1OC	383.40800000000024	1.7845999999999997	8	1	4	3
[131400.23]	0.3267446451726221	CCCCCC[C@H](C)CCCCCCCCCCC(=O)O	298.5109999999999	6.578500000000007	2	1	16	0
[17942.227]	0.5459100356936089	O=c1oc2ccccc2c(O)c1Cc1c(O)c2ccccc2oc1=O	336.29900000000004	2.9014000000000006	6	2	2	4
[907396.8]	0.8479629675734032	COc1ccc([C@@H]2CNC[C@H]2OC(=O)c3ccccc3)cc1O	313.353	2.3132000000000006	5	2	4	2
[1695554.1]	0.6536980744590855	CCC(=O)Nc1cccc(OC(=O)c2ccc(C(=O)O)cc2)c1	313.30899999999997	2.9525000000000006	5	2	5	2
[51565.535]	0.6192570573143896	COc1ccc2c(c1)c(CC(=O)OCC(=O)O)c(C)n2C(=O)c1ccc(Cl)cc1	415.82900000000006	3.4705200000000014	6	1	6	3
[137369.69]	0.6816200898539642	Nc1ccc(CCc2ccc(Oc3ccccc3)cc2)cc1	289.37800000000004	4.846300000000003	2	1	5	3
[4.2302034e+09]	0.6935064940097783	COc1cc(C)c2c(c1OC)C(=O)OC2	208.21299999999997	1.6826199999999998	4	0	2	1
[2.1002494e+08]	0.48436881851130814	CC(C)COC(=O)CC(=O)O	160.16899999999998	0.6602999999999999	4	1	4	0
[22317.01]	0.6256952448931664	COc1cc(O[C@H]2O[C@H](COC(=O)CC(C)C)[C@H](O)[C@H]2OC(C)=O)ccc1O	398.4080000000001	1.3863999999999992	9	2	8	1
[12766.238]	0.47264472756136194	O=c1[nH]c2ccccc2n1CCCN1CCC(n2c(=O)[nH]c3cc(Cl)cc(Cl)c32)CC1	460.3650000000002	4.006600000000002	3	2	5	4
[409763.34]	0.7048857984659846	CCOC(=O)N1CCC(=C2c3ccc(Cl)cc3CCc3cccnc32)CC1	382.89100000000025	4.887800000000005	3	0	1	2
[100963.88]	0.8460610896604897	CC(C)[C@@H]1CC[C@H](C(=O)N[C@H](Cc2ccccc2)C(=O)O)CC1	317.42900000000014	3.2609000000000012	3	2	6	1
[6581.7637]	0.3806374067720509	CC/C=C\C/C=C/C/C=C/C/C=C/CCCCC(=O)O	276.41999999999996	5.436500000000005	2	1	12	0
[4989874.]	0.7425595917073735	CC1=NC[C@@H](C)N1C(=O)Cc1ccccc1	216.284	1.8782	1	0	2	1
[43675864.]	0.7072687150818269	COc1ccc(C(=O)N2CCCC2=O)cc1	219.23999999999995	1.4578	3	0	2	1
[292.49432]	0.22806827736241872	COc1c(O[C@@H]2O[C@H](C)[C@@H](O[C@H]3C[C@@](C)(OC)[C@@H](OC(=O)[C@@H](O)C(=O)O)[C@H](C)O3)[C@H](CO)[C@@H]2O)ccc2ccccc12	594.6100000000001	1.223900000000002	13	4	10	2
[600.3128]	0.3746440134077734	CO[C@@H]1[C@H](COC(=O)c2ccc(C)cc2C)[C@@H](-c2ccc(F)cc2)C(=O)O[C@H]1C(=O)NCC(=O)NCC(=O)O	544.5320000000004	1.2567400000000004	9	3	10	2
[150331.19]	0.7379088954419751	CC(=O)[C@@]1(O)CC[C@H]2[C@@H]3C[C@H](C)C4=CC(=O)C=C[C@]4(C)[C@@]3(F)[C@@H](O)C[C@@]21C	376.46800000000013	2.923300000000001	4	2	1	0
[806.1522]	0.39486403853660756	C=C(C)[C@H]1CC[C@]2(CC[C@@H]3C[C@H](C)C(=O)O3)C[C@@H]1CCCCn1c2cccc(N)c2cccc21	460.6620000000003	6.303100000000007	4	1	4	0
[16669.904]	0.6008309829225484	C[C@H]1C(CO)=CC=C1CCC[C@@]1(C)[C@H](C)CC[C@]2(C)[C@H]1CC[C@]2(C)C	344.5830000000001	6.530200000000008	1	1	5	0
[1511799.5]	0.4822946675996652	OC[C@@H]1O[C@@H](n2cnc3c(=O)[nH]cnc32)[C@H](O)[C@@H]1O	268.22900000000004	-2.268899999999999	7	4	2	2
[7716316.]	0.4876331909888174	CC[C@H](O)/C=C/COC(C)=O	158.19699999999997	0.8766	3	1	4	0
[1.593799e+09]	0.44068114462054087	CC1(C)CCC(=O)O1	114.14399999999999	1.1019999999999999	2	0	0	0
[210311.44]	0.7337483762610676	C[C@]12CC[C@@H]3[C@](CCC4=CC(=O)CC[C@@H]43)[C@@H]1CC[C@@H]2O	273.39599999999996	3.4473900000000026	2	1	0	0
[162064.92]	0.6350260165558693	CCC[S@@](=O)[C@H](CCc1ccccc1)N[C@@H](C)C(=O)N1CCC[C@H]1C(=O)O	394.53700000000026	2.1576999999999997	5	2	10	1
[849136.]	0.8455499150885039	CC1(C)OC[C@@H](C(=O)O)CCc2ccccc2n1C	263.337	2.522500000000001	4	1	1	1
[94136.24]	0.7380773649213802	Cc1[nH]c2ccccc2c1CC(=O)NC(=O)O	232.23899999999995	1.8130199999999999	3	3	2	2
[16943.725]	0.3246025760895433	CO[C@@H](C[C@@H](OC)[C@H](O)[C@H](O)[C@H](NC(=O)c1ccccc1)C(=O)O)C(=O)O	385.36900000000014	-0.9038999999999977	9	5	11	1
[13532.104]	0.24532878074809078	CCCCC[C@H](C)CC[C@@H](CCCCCCC(=O)O)OC(=O)CC(C)CO	386.5730000000001	5.338500000000005	5	2	18	0
[1.9627035e+09]	0.5912712208356959	NC(=O)c1ccccc1O	137.13799999999998	0.49110000000000004	2	2	1	1
[5698.7583]	0.1904013681485454	O=C(O[C@@H]1O[C@H](CO)[C@@H](O)[C@H](O[C@H]2O[C@H](CO)[C@@H](O)[C@H](O)[C@@H]2O)[C@H]1O)c1ccccc1O	462.4040000000001	-3.826899999999998	13	8	6	1
[26026.96]	0.6584448926580727	C[C@@H]1C(=O)O[C@@H]2[C@H](C)[C@@H]3C[C@H](C)C4=CC(=O)C=C[C@]4(C)[C@@]3(F)[C@@H](O)C[C@@]21C	376.46800000000013	3.3908000000000023	4	1	0	0
[295042.4]	0.4714295417700538	CCCCCCCCCC[C@H](O)[C@@H](O)CC(=O)O	260.37399999999997	2.7137000000000002	4	3	12	0
[717.11957]	0.39895528849748824	CC(C)CCC[C@@H](C)[C@H]1CC[C@@]2(C(C)O)C3=CCC4C(C)(C)[C@@H](O)CC[C@]4(C)C3CC[C@]12C	458.7710000000003	7.775800000000011	2	2	6	0
[63291.645]	0.3311042119411355	CC(C)O[C@H]1O[C@@H](COC(=O)CC(=O)O)[C@@H](O)[C@H](O)[C@H]1O	308.28299999999996	-1.7630999999999981	9	4	6	0
[686.27814]	0.5055052971214055	COC(=O)C1=C(C)NC(C)=C(C(=O)OC)C1c1ccccc1[N+](=O)[O-]	346.33900000000006	2.1756	7	1	4	1
[52215964.]	0.8604487652929969	Cc1cccc2c1NC(=O)c1cccnc1N2C1CC1	265.31600000000003	3.256220000000001	3	1	1	2
[10128474.]	0.8479637202012715	CON(C)Cc1ccc(C(=O)Nc2ccccn2)cc1	271.32	2.3271000000000006	4	1	5	2
[5.8113984e+08]	0.5388297912439175	CC(=O)OC[C@@](CC(=O)[O-])CC(=O)O	202.16199999999998	-1.261309999999999	6	1	6	0
[172472.98]	0.8357062049410385	C[C@](Cn1ccnn1)([C@@H](O)CO)c1ccc(F)cc1	265.28799999999995	0.7283	4	2	5	2
[896890.4]	0.45444554983360785	CC1(C)S[C@@H]2[C@H](NC(=O)[C@H](NC(=O)N3CCNC3=O)c3ccccc3)C(=O)N2[C@H]1C(=O)O	461.50000000000017	0.0942000000000009	7	4	5	1
[401005.56]	0.7782845626939986	CC(=O)OC[C@@]1(O)C[C@@H]2[C@H]3CCC4=CC(=O)CC[C@]4(C)[C@H]3CC[C@@]21C	346.46700000000016	3.4224000000000023	4	1	2	0
[82478.305]	0.2079442341493163	CO/N=C(\C(=O)N[C@@H]1C(=O)N2C(C(=O)O)=C(COC(C)=O)CS[C@H]12)c1csc(N)n1	455.47400000000016	-0.6224999999999987	10	3	7	1
[47040040.]	0.464877093759921	O=C(O)CC(=O)O	104.06099999999999	-0.4543	4	2	2	0
[58083.445]	0.6171312932317708	CC(C)=CCC/C(C)=C/CO	154.253	2.6714000000000016	1	1	4	0
[230946.23]	0.7585775275817872	Cc1ccc(C(=O)C(C)CN2CCCCC2)cc1	245.36599999999993	3.2997200000000024	2	0	4	1
[1.0553399e+10]	0.4026579665067258	O=[N+]([O-])c1ccc([As](=O)(O)O)cc1	247.03799999999998	-0.8442000000000001	5	2	2	1
[2119222.5]	0.22859168302731056	O=C(O)CN[C@@H](O)CO[C@H]1O[C@H](CO)[C@@H](O)[C@H](O)[C@H]1O	297.26	-4.204499999999996	10	7	7	0
[2.1402237]	0.2695313449213981	C=C1[C@@H](O)[C@@H](OC(=O)c2ccc(F)cc2)C[C@H](/C=C/c2c(-c3ccc(F)cc3)nc(N(C)S(C)(=O)=O)nc2C(C)C)C1	597.684	5.506900000000006	7	1	8	3
[389834.22]	0.5430596720560048	Nc1nc(O)c2ncn(CCC(CO)CO)c2n1	253.26199999999994	-0.895	7	4	5	2
[48648.973]	0.863919065170168	CCn1cc(C(=O)O)c(=O)c2cc(F)c(N3CCNCC3)nc21	320.324	0.6633000000000002	6	2	3	2
[5.7686816e+08]	0.7377134221969968	c1ccc(CCCCN2CCC(N3CCCC3)CC2)cc1	286.46299999999997	3.5695000000000023	2	0	6	1
[455895.88]	0.8641652995309037	C[C@H]1N[C@@H](C)N(CCCN2CCC2)[C@H](Cc2ccc(F)cc2)C1=O	333.451	2.0413999999999994	4	1	6	1
[3403947.5]	0.44217015438485546	CCCCC(=O)OC(C)=O	144.16999999999996	1.2663	3	0	3	0
[2589.0828]	0.07671446795465409	CCCCC[C@H](O)CC(=O)Nc1ccccc1C(=O)OCC(O)CNC(=O)CC[C@@H](C)CC(=O)NCC(=O)NCC(=O)[O-]	607.6810000000004	-0.6209999999999933	10	6	21	1
[57009.895]	0.6965881793574709	CC(=O)OCC1=C(OC(C)=O)C(C)(C)CC1=O	240.25499999999997	1.3657000000000001	5	0	3	0
[2.2381573e+08]	0.8856631665720405	Cc1ccccc1NC(=O)c1ccc(C(=O)O)cc1	255.273	2.945520000000001	3	2	3	2
[603.9025]	0.503122231405645	COc1ccnc(CC(=O)O)c1Nc1ccc(Sc2ccc(Cl)cc2)cc1OC	430.9130000000001	5.274100000000003	7	2	8	3
[186767.52]	0.7776086440491157	COc1cc(O)c(C(=O)CCN2CCCCC2)c(OC)c1OC	323.389	2.4767	6	1	7	1
[2284.9707]	0.4046148075670638	CC/C=C\C/C=C/C=C/C=C/C=C\[C@@H](O)C[C@@H](O)CC(=O)O	306.4020000000001	3.1541000000000006	4	3	11	0
[inf]	0.7097759763658067	CN(C)c1ccc(C(=C2C=CC(=[N+](C)C)C=C2)c2ccc(N(C)C)cc2)cc1.[Cl-]	407.98900000000003	1.4636000000000002	2	0	4	2
[253038.4]	0.6077120639237138	C=CC(C)(C)c1cccc(Cl)c1	180.67799999999997	3.803600000000003	0	0	2	1
[122655.56]	0.7390416655252791	COC(=O)[C@@]1(O)C[C@H]2[C@@H]3CCCC4=CC(=O)CC[C@]4(C)[C@H]3CC[C@@]21C	346.4670000000001	3.4224000000000023	4	1	1	0
[4354790.5]	0.7304277655117438	CC1(C)[C@H]2[C@H](O)C[C@]3(C)C4=CC(=O)CC[C@]4(C)[C@H]3CC[C@@]21C	302.4580000000001	4.125200000000004	2	1	0	0
[314114.16]	0.62245029256407	C[C@H](Cl)OC(=O)C(C)(C)Oc1ccc(Cl)cc1	277.147	3.6254000000000026	3	0	4	1
[264279.16]	0.7536522811652422	CCc1ccc(C(=O)C(C)CN2CCCCC2)cc1	259.3929999999999	3.5537000000000027	2	0	5	1
[620953.3]	0.5449184608191227	CC(/C=C/C=C(C)C)S(=O)(=O)O	190.26399999999998	1.7851000000000001	3	1	3	0
[12135.712]	0.6272700810662084	C[C@H]1C(=O)O[C@H]2C=C3CCC4=CC(=O)CCC4=C3[C@@H](c3ccc(N(C)C)cc3)C[C@@]21C	417.54900000000015	5.113800000000005	4	0	2	1
[8.969268e+08]	0.6064977553240837	c1cnc2c(n1)Nc1ccccc1S2	201.25400000000002	2.6848	4	1	0	3
[31438.104]	0.4931519246003245	C[C@]12C[C@H](c3ccccc3)C[C@@H]1CC[C@@H]1[C@@H]2CC[C@@]2(C)[C@H]1CC[C@]2(C)C	350.5900000000001	7.449000000000007	0	0	1	1
[69.747536]	0.29044512712774884	COc1cc(-c2cc(-c3ccccc3)c(-c3ccc(F)cc3)nc2C(C)C)cc(OC)c1OC	457.54500000000024	7.370900000000006	4	0	7	4
[6.923342e+08]	0.6836064869268514	c1c[nH]c(CN2CCCC2)n1	151.213	1.0054999999999998	2	1	2	1
[28266.768]	0.435117076908033	CC(=O)OCOC(C)(C)C	146.186	1.3220999999999998	3	0	2	0
[8226.436]	0.5387594797688949	Cc1cc2c(cc1Cl)Oc1c(Cl)c(=O)c(Cl)cc(C)c1O2	343.5930000000001	5.521840000000002	3	0	0	3
[7249.8267]	0.7339023441471915	CC(/C=C/C=C(C)\C)c1ccc(O)cc1	202.29700000000003	4.018100000000003	1	1	3	1
[10884293.]	0.8333822866207786	N[C@@H](Cc1ccccc1)C(=O)N1CCC[C@H]1C(=O)O	262.3089999999999	0.6319999999999999	4	2	4	1
[inf]	0.32237258537473973	COc1cc2c3cc1Oc1cc(ccc1O)C[C@@H]1c4c(cc(OC)c(O)c4Oc4ccc(cc4)C[C@@H]3N(C)CC2)CC[N+]1(C)C.[Cl-]	645.1959999999999	3.7050000000000027	7	2	2	4
[8204721.5]	0.7876248309979184	O=C1C[C@H](c2ccc3ccccc3c2)C(=O)N1CCCN1CCCC1	336.4350000000002	3.1682000000000015	3	0	5	2
[1010.7674]	0.333786443575688	CCC[C@H]1[C@H](CCC)[C@H](CC[C@@H](O)C[C@@H](O)CC(=O)O)[C@H]1COC(=O)C(C)(C)CC	428.61000000000024	4.411200000000004	6	3	15	0
[136823.3]	0.7634475107969663	CN(C)CCOC(=O)C(c1ccccc1)c1ccccc1	283.37100000000004	2.923300000000001	3	0	6	2
[29924.24]	0.7918053413291345	CN(C)CCCN1c2ccccc2Sc2ccc(Cl)cc21	318.8730000000001	4.894400000000004	3	0	4	2
[2.3553914e+08]	0.4643497155113832	O=[S@](CCCCP(=O)(O)O)C(=O)O	230.178	0.37100000000000005	6	3	5	0
[1195.9552]	0.3454134595698074	O=C(O)c1cc(=O)c2c(OCC(O)COc3cccc4oc(C(=O)O)cc(=O)c34)cccc2o1	468.37000000000023	2.1145	11	3	8	4
[1.9849323]	0.26824990625440676	Cc1cc(Nc2nc(C(C)C)n(/C=C/[C@@H](O)C[C@@H](O)CC(=O)O)c2-c2ccc(F)cc2)cc(C)c1Cl	516.0130000000003	5.883740000000006	6	4	10	3
[392.4098]	0.08070200913866696	CC(C)[C@@H](C)[C@H](O)[C@H](N)C(=O)N[C@@H](Cc1ccc(O)cc1)C(=O)N1CCC[C@H]1C(=O)N[C@@H](CCC(=O)O)C(=O)N[C@@H](CCC(=O)O)C(=O)N	692.7670000000002	-1.424699999999989	12	9	19	1
[187678.84]	0.47853467128899996	O=C(Cn1c(=O)cc(C(=O)O)c1=O)c1ccc(Cl)cc1O	309.661	0.6080999999999994	6	2	4	1
[142484.19]	0.597325648800286	C=C(C)[C@@H](O)CC[C@H](C)C	142.242	2.3596000000000004	1	1	4	0
[1152577.]	0.7699962492898703	CCOC(=O)[C@@H](O)[C@H](C)CCc1ccccc1	236.31099999999998	2.1792999999999996	3	1	6	1
[26874422.]	0.6275820734435402	O=c1[nH]c(=S)c2ccccc2o1	179.2	1.85059	3	1	0	2
[552451.6]	0.8382937900085663	OC(c1ccc(Cl)cc1)c1ccc(O)cc1	234.68200000000002	3.127300000000001	2	2	2	2
[438091.]	0.7465591815493783	COc1cc(CO)c(C(=O)CCCN2CCCC2)c(OC)c1	307.39	2.2548000000000004	5	1	8	1
[751448.1]	0.5729036574412273	CCCCCCC[C@H](O)CC(=O)[O-]	187.259	0.8477999999999999	3	1	8	0
[485280.56]	0.6703051488639622	CCNCCC[C@H](C)Nc1ccccc1	206.33300000000003	2.8767000000000005	2	2	7	1
[1.2943975]	0.1931580696986653	COc1cccc(CNC(=O)c2c(-c3ccccc3)c(-c3ccc(F)cc3)c(CC[C@@H](O)C[C@@H](O)CC(=O)[O-])n2C(C)C)c1	601.6950000000003	4.665200000000005	6	3	14	4
[15819.954]	0.8371289360458547	COc1cc(NC(C)CCCN)c2ncccc2c1	259.35299999999995	2.782700000000001	4	2	6	2
[489646.25]	0.6932796632293876	C=CCc1ccc(O)c(OC)c1	164.20399999999995	2.1292999999999997	2	1	3	1
[1411.9408]	0.6579532945686031	C[C@@H]1[C@@H]2C3=CC(=O)C=C4C[C@@H](c5ccco5)C[C@@H](O)C[C@@H]4[C@H]3C[C@H](O)[C@]2(C)C[C@@H]1O	412.5260000000002	3.363700000000002	5	3	1	1
[2008.8862]	0.20149560983894846	N[C@H](CNC(=O)CN1CCCC[C@H]1C(=O)N[C@@H](Cc1ccccc1)c1ccccc1)C(=O)N1CCC[C@H]1CC[C@H](O)CC(=O)O	621.7790000000002	1.991400000000003	8	5	15	2
[12855.511]	0.7374504388664488	C=C(C)CCCc1ccc(OCC(=O)O)cc1	234.29499999999996	3.048800000000001	3	1	7	1
[122435.15]	0.6975560866429616	C=CCc1c(O)cc(OC)cc1O	180.20299999999997	1.8348999999999998	3	2	3	1
[17563502.]	0.6714949405620043	C=C1C(=O)[C@]2(C)CC[C@H]3[C@@H](C)C4=CC(=O)C=C[C@]4(C)[C@@]3(F)[C@@H](O)C[C@@]21C	358.4530000000001	3.728500000000003	3	1	0	0
[44561.61]	0.3510434316220931	CCCCC[C@H](O)[C@H](C)CCCCCCCC(=O)OCC(=O)O	330.465	3.922200000000003	5	2	15	0
[9825.297]	0.043741557343612084	N[C@H](CCC(=O)N[C@@H](CSSC[C@H](NC(=O)CC[C@H](N)C(=O)O)C(=O)NCC(=O)O)C(=O)NCC(=O)O)C(=O)O	612.6400000000004	-3.8767999999999985	16	10	21	0
[387167.34]	0.7310504873269676	N[C@H](Cc1c[nH]c2cc(F)ccc12)C(=O)O	222.21899999999997	1.2614000000000003	3	3	3	2
[297359.88]	0.6406535107629749	O=C(N[C@H](COC(=O)C(O)c1ccccc1)C(=O)O)c1ccc(F)cc1	361.32500000000005	1.2854999999999996	6	3	7	2
[336297.]	0.39579921684203684	CSCCCC/C(=N\OC(C)C)c1ccccc1	265.422	4.349000000000004	2	0	8	1
[8849163.]	0.9039812390064543	Cc1cccc(COc2ccc(CC(=O)O)cc2)c1C	270.32800000000003	3.509540000000002	3	1	5	2
[6016.4253]	0.5869340903119774	CC[C@H](CC[C@@H](C)[C@H]1CC[C@@H]2C3=C(CC(=O)O)C[C@@H]3CC[C@@]21C)C(=O)O	362.5100000000001	5.131000000000004	4	2	8	0
[21738.129]	0.5642215387100418	Cc1c(O)cc2c(c1)C(=O)c1ccc(C)c(OCC=C(C)C)c1O2	324.3760000000001	4.613640000000003	4	1	3	3
[653.0522]	0.8155620181585714	C=Cc1ncc(OC)c(-c2ccc(F)cc2)c1/C=C/[C@@H]1C[C@@H](O)CC(=O)O1	369.39200000000017	3.6190000000000033	5	1	5	2
[6087.2173]	0.593501817062026	COc1ccc(-c2cccc(Cl)c2)c(-c2ccc(F)cc2)c1OC	342.7970000000001	5.830300000000004	2	0	4	3
[16907.648]	0.14201735336447818	OC[C@H]1O[C@@](CO)(OC[C@H]2O[C@H](CO)[C@@H](O)[C@@H](O[C@H]3[C@H](O)[C@@H](O)[C@H](O)[C@@H]3O)[C@H](O)[C@@H]2O)[C@H](O)[C@@H]1O	518.4650000000001	-8.142099999999989	16	12	8	0
[2704722.]	0.730994659838728	C[C@@]1(c2ccccc2)C[C@H](O)CC1=O	190.24199999999996	1.6681	2	1	1	1
[10.528019]	0.5532373059211996	C/C=C(\C)C(=O)O[C@H]1C[C@@H](C)C=C2C=C[C@H](C)[C@H](CC[C@@H]3C[C@@H](O)CC(=O)O3)C21	402.53100000000023	4.115600000000003	5	1	5	0
[305947.06]	0.7585775275817872	Cc1cccc(C(=O)C(C)CN2CCCCC2)c1	245.36599999999993	3.2997200000000024	2	0	4	1
[1094784.1]	0.8590589639004491	CCO[P@H](=O)N(C)C(=O)Nc1cccc(Cl)c1	276.66	3.2299000000000015	3	1	4	1
[6402207.5]	0.6977979450617069	N#CC1=C(N)Oc2ccc(Cl)cc21	192.605	2.5400800000000006	3	1	0	2
[189313.95]	0.5626918400606503	CN(C)CCCSc1cccc(Cl)c1	229.776	3.3838000000000017	2	0	5	1
[264932.5]	0.8374419196097527	CCc1ccc(/C(=C2/NCCCCC2)c2ccc(OC)cc2)cc1	321.46399999999994	5.1806000000000045	2	1	4	2
[18217.758]	0.5888733732800816	C=C1[C@@H]2CC[C@@H]3[C@@H](CC[C@@]34CCC(=O)N[C@@H](CCCN5CC5)[C@H]4CC2)[C@@H]1O	372.55300000000017	3.1105000000000023	3	2	4	0
[1958192.9]	0.5693619146749938	O=C(CC(=O)O)c1ccccc1C(=O)O	208.16899999999998	1.0422	5	2	4	1
[9962645.]	0.6574475514227149	Cc1cc(=O)c2c(C)c(O)cc(O)c1-2	190.198	2.0058200000000004	3	2	0	1
[1950.5527]	0.10348453824412354	CC(C)(C)[C@H](NC(=O)[C@H](Cc1ccccc1)NC(=O)CNC(=O)[C@@H](N)Cc1ccccc1)C(=O)N[C@@H](C)C(=O)N[C@@H](CCC(=O)O)C(=O)O	682.7750000000002	-0.1300999999999911	10	8	18	2
[44586.99]	0.7264437945379609	C[C@H](O)c1ccc(OCC(=O)CC(=O)O)cc1	238.23899999999998	1.1625	5	2	6	1
[1.2733957]	0.23458125984614386	COc1cc(CCNC(=O)c2c(-c3ccc(F)cc3)c(-c3ccc(F)cc3)c(CC[C@@H](O)C[C@@H](O)CC(=O)[O-])n2C(C)C)c1	607.6740000000002	4.455900000000004	6	3	15	3
[2394601.8]	0.5273624425093522	Nc1ncn([C@H]2C[C@H](O)[C@@H](CO)O2)c(=O)n1	228.20799999999997	-2.1388	7	3	2	1
[65656.11]	0.6355927729237216	CNCc1ccc(CS(=O)(=O)NC(=O)NC(=O)CN2CCCCC2)cc1	382.4860000000003	0.5475000000000008	6	3	7	1
[84648080.]	0.7761322150181272	COc1c2ccc(c1)[C@]13CCCC[C@@H]1[C@H](C2)N(C)CC3	271.40399999999994	3.3834000000000026	2	0	1	1
[9428432.]	0.5948609234214389	C[C@@H]1C(=O)O[C@H]2[C@H](C)[C@@H](C)C[C@H](O)[C@@H]21	198.26199999999997	1.2008999999999999	3	1	0	0
[2638.2085]	0.048776939166137	N=C(N)NCCC[C@H](N)C(=O)N[C@H](Cc1ccccc1)C(=O)N[C@@H](CCC(=O)O)C(=O)N[C@H](CCC(=O)O)C(=O)O	579.6110000000004	-1.9117299999999915	12	10	19	1
[5673984.]	0.4435105912731592	O=c1ccn([C@@H]2O[C@H](CO)[C@@H](O)[C@H]2O)c(=O)[nH]1	244.20300000000003	-2.8519	6	4	2	1
[58176828.]	0.6917427150391547	Cc1ncc(COP(=O)(O)O)cn1	204.122	0.39431999999999984	6	2	3	1
[90956632.]	0.7465603959077035	C1=C(c2csc3ccccc32)CCN1	201.29399999999998	3.235500000000002	1	1	1	2
[1054.8124]	0.7337853615542815	CN1CCN(c2cc(F)cc3c2c(=O)c(C(=O)O)cn3-c2ccc(F)cc2)CC1	399.3970000000001	2.7189000000000014	5	1	3	3
[16000.223]	0.8915880432277354	Cc1ccc(S(=O)(=O)NC(=O)NN2CCCCCC2)cc1	311.4070000000001	1.7739199999999995	4	2	3	1
[32056.297]	0.7317502566520415	CC1=C[C@H]2C(=O)C=C1CC[C@@H]1C[C@@H](O)CC[C@@]2(C)[C@H]1C	274.404	3.6552000000000024	2	1	0	0
[205713.27]	0.5666610993386102	C=C[C@]1(C)CC[C@H]2[C@@H]3CCC4=CC(=O)CC[C@]4(C)[C@H]3CC[C@@]21C	312.49700000000007	5.710600000000006	1	0	1	0
[88952384.]	0.1504003480455643	[N-]=[N+]=NCCOCCOO	147.13400000000001	0.8029	3	1	6	0
[32311.355]	0.40208265480420385	CC/C=C\C/C=C/C=C/C=C/C=C/C(=O)O	218.296	3.6521000000000026	2	1	7	0
[29106.592]	0.7176464947179437	CC(=O)OC(C)(C)COc1ccc(OCC(C)C)cc1	280.364	3.441900000000002	4	0	7	1
[607214.9]	0.7636503708350931	C[C@]1(C(=O)O)CC[C@H]2[C@@H]3CCC4=CC(=O)CC[C@]4(C)[C@H]3CC[C@@]21C	330.4680000000001	4.609200000000005	3	1	1	0
[40275.457]	0.8048695029648197	OCCOCCN1CCN(C2=Nc3ccccc3Sc3ccccc32)CC1	383.51700000000017	2.8560000000000016	5	1	5	2
[13567984.]	0.47344241954632516	O=c1cc(-c2ccccc2)oc2ccc3ccccc3c12	272.30300000000005	4.613200000000003	2	0	1	4
[1354924.1]	0.3448074018268864	CCN1CCN(C(=O)N[C@@H](C(=O)N[C@@H]2C(=O)N3[C@@H]2SC(C)(C)[C@@H]3C(=O)O)c2ccccc2)C(=O)C1=O	517.5640000000003	-0.24029999999999685	8	3	6	1
[147835.77]	0.46513972249238905	CC(=O)OC[C@H]1O[C@@H](n2ncc(=O)[nH]c2=O)[C@H](OC(C)=O)[C@@H]1OC(C)=O	371.3020000000002	-1.7444999999999975	10	1	5	1
[7.1178854e+12]	0.520631018455888	CC1(C)[C@H]2CC[C@]1(C)C(=O)C2	152.237	2.401700000000001	1	0	0	0
[6506589.]	0.8792667440864783	CNC[C@H]1C=CN(C(=O)Nc2ccc(F)cc2)CC1	263.31600000000003	2.4126000000000003	2	2	3	1
[2.3551442e+08]	0.5616766042624135	O=c1ccc2ncccc2o1	147.13299999999998	1.188	3	0	0	2
[280042.84]	0.6730693226565443	CC(=O)O[C@@H]1[C@@H]2C[C@H]3[C@H](C)CC4=CC(=O)CC[C@]4(C)[C@H]3CC[C@@]21C	330.4680000000001	4.305900000000004	3	0	1	0
[593969.5]	0.7520457659584818	COc1cc2c(c3oc(=O)c4c(c13)CCC4=O)[C@@H]1C=CO[C@@H]1O2	312.277	2.2764999999999995	6	0	1	2
[65425.848]	0.8905799473227415	NCCCn1cc(C2CCCC2)c2cc(F)ccc21	260.35599999999994	3.786800000000003	1	1	4	2
[8005.618]	0.2867272823182413	COc1cc(O[C@@H]2O[C@H](C)[C@@H](O)[C@H](O[C@H]3O[C@H](C)[C@@H](O)[C@H](O)[C@H]3O)[C@H]2N)cc(OC)c1O	461.46400000000017	-1.5660999999999983	12	6	6	1
[2499312.8]	0.7967911857797698	CN(C)CCN(Cc1cccs1)c1ccccn1	261.394	2.7113000000000005	3	0	6	2
[6294114.5]	0.8248036516455963	COc1ccc(-c2ccccc2)c(OC)c1OC	244.28999999999996	3.379400000000002	3	0	4	2
[396079.78]	0.3837001760485468	CC(C)c1ccc(Sc2c(/C=C/[C@@H]3C[C@@H](O)CC(=O)O3)c(C3CC3)nc3cc(F)c(F)cc23)cc1	495.59100000000024	6.744700000000006	5	1	6	3
[1.1863543e+11]	0.6184655094191568	O=S(=O)(O)c1ccccc1	158.178	0.9333000000000001	3	1	1	1
[14.45095]	0.2870296080247562	CC(C)c1nc(N(C)S(C)(=O)=O)nc(-c2ccc(F)cc2)c1/C=C/[C@@H](O)C[C@@H](O)CC(=O)NO	496.5610000000002	1.8224999999999998	8	4	10	2
[31639.713]	0.9103234511517707	CC(C)(Oc1ccc(C2CCCc3ccccc32)cc1)C(=O)O	310.39300000000003	4.396800000000003	3	1	4	2
[3266732.8]	0.7761322150181272	COc1ccc2c(c1)[C@]13CCCC[C@@H]1[C@H](C2)N(C)CC3	271.404	3.3834000000000026	2	0	1	1
[434.9745]	0.0759688024224232	COC(=O)[C@@H](NC(=O)c1c[nH]cn1)C(=O)N1CCC[C@H]1C(=O)N[C@@H](Cc2ccccc2)C(=O)N[C@@H](CCC(=O)O)C(=O)NCC(=O)O	657.6370000000003	-2.049999999999992	12	7	16	2
[536553.5]	0.2862371144515137	C=C1C(=O)O[C@@H]2[C@H]1CC/C(C)=C/CC[C@@]1(C)O[C@@H]21	248.32199999999995	2.7620000000000013	3	0	0	0
[45918.438]	0.3873775107257624	CCCCC/C=C\CCCCCCCC(=O)O	240.38699999999992	4.938200000000004	2	1	12	0
[32311.355]	0.40208265480420385	CC/C=C\C/C=C/C=C/C=C\C=C/C(=O)O	218.296	3.6521000000000026	2	1	7	0
[68892.83]	0.26650873857111934	CCCCC/C=C\CCCCC(=O)OC(C)=O	240.34299999999993	3.7730000000000024	3	0	9	0
[18474.51]	0.7245479001247707	C=C(CC[C@H](O)CC(=O)[O-])C(C)Cc1ccccc1	261.34099999999995	1.7025	3	1	8	1
[54.024704]	0.39312519079940017	COC(=O)c1c(-c2ccccc2)c(-c2ccc(F)cc2)c(CC[C@@H](O)C[C@@H](O)CC(=O)[O-])n1C(C)C	496.55500000000035	3.513200000000003	6	2	11	3
[2989.8293]	0.8210956099597845	C#CCN(Cc1ccc(O)cc1)C1CCCCC1	243.34999999999994	3.1601000000000017	2	1	4	1
[759287.2]	0.6159028169027214	CCCC[C@H](CC)OC(=O)C(c1ccccc1)c1ccccc1	310.437	5.330500000000005	2	0	8	2
[221468.97]	0.8570641637249697	CC(C)N(C[C@H](O)Cc1ccccc1)C(=O)Nc1ccccc1	312.413	3.5325000000000024	2	2	6	2
[82478.305]	0.2079442341493163	CO/N=C(/C(=O)N[C@@H]1C(=O)N2C(C(=O)O)=C(COC(C)=O)CS[C@H]12)c1csc(N)n1	455.47400000000016	-0.6224999999999987	10	3	7	1
[122509.89]	0.7731689276378673	O=C(Nc1ncncc1-c1ccc(F)cc1)c1cc(F)ccc1O	327.29	3.379700000000002	4	2	3	3
[2929800.]	0.2735010049424316	O=P(O)(O)O[C@H]1[C@@H](O)[C@@H](O)[C@H](O)[C@H]1O	230.109	-3.0785000000000013	8	6	2	0
[2.798548e+08]	0.3685281598081593	N=C1N[C@H]2[C@H](CO[C@H]3O[C@H](CO)[C@@H](O)[C@H]3O)O[C@@H]21	260.246	-2.841529999999999	7	5	4	0
[5842924.]	0.7977632704521287	CC1(C)S[C@@H]2[C@H](NC(=O)Cc3ccccc3)C(=O)N2[C@H]1C(=O)O	334.39700000000005	0.8607999999999998	5	2	4	1
[134.92395]	0.6564465021990212	NS(=O)(=O)c1cc2c(cc1Cl)NC(C(Cl)Cl)NS2(=O)=O	380.66200000000003	0.8210000000000004	5	3	2	1
[69671.82]	0.46127543263211357	CCCCCn1cc(C(=O)OCC(O)CO)c(C(=O)O)c1	299.323	0.8864999999999996	6	3	9	1
[1009614.3]	0.2673318139614248	OC[C@@H]1O[C@H](O)[C@@H](O[C@H]2O[C@H](CO)[C@@H](O)[C@H]2O)[C@H](O)[C@@H]1O	312.271	-4.758099999999994	10	7	4	0
[27440.916]	0.4356457601684276	COC1=C(OC)C(=O)C(CCCCCCCCCCO)=C(C)C1=O	338.444	3.4623000000000026	5	1	12	0
[52955.727]	0.8354388971004462	C[C@@H]1CC[C@]2(C)C(=O)C[C@H](C)[C@@H]2CC[C@@H]1C[C@@H](O)CC(=O)O	310.4340000000001	3.269800000000002	4	2	4	0
[923260.94]	0.9144717425959695	CCCNC(=O)N1CCN(c2ccc(OC)cc2)CC1	277.36800000000005	1.9368	3	1	4	1
[4614.9863]	0.6318329361180623	O=c1c(-c2ccc(O)cc2)coc2cc(O)cc(O)c12	270.24	2.576800000000001	5	3	1	3
[1211355.8]	0.6584546814080957	Cc1ccc(C2=NCCN2)cc1	160.22000000000003	1.34482	1	1	1	1
[358.60916]	0.23526258168565614	COc1cccc2c1C(=O)c1c(O)c3c(c(O)c1C2=O)C[C@@](O)(C(=O)CO)C[C@@H]3O[C@H]1C[C@H](N)[C@H](O)[C@H](C)O1	543.5250000000003	0.0012999999999993017	12	6	5	3
[23778.861]	0.6141039734017574	CC(=O)C(C)(C)Oc1ccc(OCC[N+](C)(CC)CC)cc1OC	338.4680000000001	3.3068000000000017	4	0	10	1
[4.1579022]	0.409804186811716	Cc1cc(F)ccc1-c1c(-c2ccc(F)cc2)nc(C(C)C)n1/C=C/[C@@H](O)C[C@@H](O)CC(=O)O	470.5160000000002	4.984420000000007	5	3	9	3
[31438.104]	0.4931519246003245	C[C@]12C[C@@H](c3ccccc3)C[C@@H]1CC[C@@H]1[C@@H]2CC[C@@]2(C)[C@H]1CC[C@]2(C)C	350.5900000000001	7.449000000000007	0	0	1	1
[95144.76]	0.4865357366381187	CCCNC[C@H](O)COc1ccccc1C(=O)CCc1ccccc1	341.4510000000001	3.2414000000000023	4	2	11	2
[13437.018]	0.5881033568978759	C[C@H](COc1ccccc1)NCC(O)c1ccc(O)c(C(N)=O)c1	330.38400000000007	1.5816	5	4	8	2
[328.91544]	0.5325102447646458	C=C(CC[C@@H](C)[C@H]1CC[C@H]2[C@@H]3CCC4=C[C@@H](O)CC[C@]4(C)[C@H]3CC[C@@]21C)C	370.6210000000002	6.918700000000008	1	1	4	0
[9207493.]	0.6043641369811602	O=C(CBr)c1ccc(O)cc1	215.04600000000002	1.9697999999999998	2	1	2	1
[22852.148]	0.6662793546915292	COc1cc2oc3ccccc3c(=O)c2c(O)c1	242.23	2.660400000000001	4	1	1	3
[9353.234]	0.5190373960750246	CCOC(=O)OC(C)OC1=C(C(=O)Nc2cccnn2)N(C)S(=O)(=O)c2ccccc21	448.45700000000016	1.9536999999999998	9	1	6	2
[6603.568]	0.5751299886704464	O=c1oc(/C=C/c2ccc(O)c(O)c2)cc(OCC(O)C(=O)O)c1	334.28000000000003	1.0456999999999996	8	4	6	2
[20652.777]	0.5829015506098522	CC(=O)O[C@@H]1[C@@H]2C[C@H]3[C@H](C)CC4=C(CCC(=O)C4)[C@@]3(F)[C@@H](O)C[C@]12C	350.43	3.1228000000000016	4	1	1	0
[21599.158]	0.605450812495418	C[C@@H]1C(=O)O[C@H]2[C@H](C)[C@@H]3C[C@H](C)C4=CC(=O)CC[C@]4(C)[C@H]3CC[C@@]21C	344.4950000000001	4.551900000000004	3	0	0	0
[245724.05]	0.5048360328860705	Cc1ccc([C@@H](O)[C@H](CO)OC(=O)CN(C)C)cc1N	282.34000000000003	0.07631999999999961	6	3	6	1
[20954948.]	0.5455310042818194	O[C@H]1C[C@H](O)[C@]2(CO)C[C@@H](C)C[C@@H]12	186.25099999999998	0.13669999999999982	3	3	1	0
[580628.75]	0.7534861369485477	C[C@H]1C(=O)[C@]23CCCC4=CC(=O)C=C[C@]4(C)[C@@]3(F)[C@@H](O)C[C@@]2(C)[C@H]1C(=O)CO	390.4510000000002	2.1039	5	2	2	0
[96049.87]	0.60739220689175	C[C@@H](C=O)CCc1ccc(O)c(OCC(O)CN)c1	267.32499999999993	0.8582000000000001	5	3	8	1
[13320.402]	0.11463172189259323	CC(C)C[C@H](NC(=O)CN)C(=O)N1CCC[C@H]1C(=O)N[C@@H](CCC(=O)O)C(=O)NCC(=O)NCC(=O)O	528.5630000000003	-2.8663999999999925	10	7	15	0
[93403.13]	0.44282758824233626	O=c1c(O[C@H]2O[C@@H](CO)[C@@H](O)[C@H](O)[C@H]2O)c(CO)c2ccccc12	338.31200000000007	-1.5972	8	5	4	1
[11476781.]	0.17143231939465317	[N-]=[N+]=NCCCNC(=O)[C@@H](O)C(=O)O	202.17000000000002	-0.7515000000000003	4	3	6	0
[227.61479]	0.5506303675363963	CC(C)(O)[C@@H]1CCCC(=O)C2CCC[C@@H]3CC(=O)CC[C@]3(C)[C@H]2CC[C@@H]1C[C@@H](O)CC(=O)O	464.6430000000003	4.5404000000000035	6	3	5	0
[47233.668]	0.2819381582273841	CC(C)=CCC[C@@H](C)[C@H]1CC[C@@]2(CC[C@]3(C)CO)[C@H]3C(C)(C)[C@@H]2CC[C@]14CC[C@](C)(C(=O)O)CC[C@@]4(C)CO	544.8610000000004	8.260000000000007	4	3	7	0
[4951930.]	0.7016362203212272	COC(=O)CNC(=O)c1ccccc1O	209.20100000000002	0.2949999999999993	4	2	3	1
[1301.582]	0.4405015397465425	C=C(CC[C@H](C)[C@H]1CC[C@H]2[C@@H]3CCC4=C[C@@H](O)CC[C@]4(C)[C@H]3CC[C@@]21C)C(=O)O	400.60300000000024	5.983400000000005	3	2	5	0
[2118048.5]	0.7520457659584818	COc1c2c(cc3oc(=O)c4c(c13)CCC4=O)[C@@H]1C=CO[C@@H]1O2	312.277	2.2764999999999995	6	0	1	2
[90703.3]	0.15833780089123312	C[C@@H]1O[C@@H](OC[C@@H]2O[C@@H](n3CO3)[C@H](O)[C@@H](O[C@H]3OC[C@H](O)[C@@H](O)[C@H]3O)O[C@@H]2O)[C@H](O)[C@@H](O)[C@H]1O	501.43800000000016	-5.76229999999999	16	8	6	0
[544218.8]	0.660575108117591	CO[C@]12C[C@H]3CCC4=CC(=O)C=C[C@]4(C)[C@@]3(F)[C@@H](O)C[C@]2(C)[C@@]1(O)C(=O)CO	394.4390000000002	1.0286	6	3	3	0
[13119527.]	0.537806120492112	COC(=O)/C=C\CCc1ccccc1	190.24200000000002	2.3484	2	0	4	1
[3486.496]	0.548240271209607	CCC/C=C1/OC(=O)c2ccc(S(=O)(=O)NC(=O)NC(=O)NC(=O)Cc3ccccc3)cc21	471.4910000000002	2.4648000000000003	7	3	6	2
[13985149.]	0.4874562946867753	CN/C(=C/[N+](=O)[O-])C(C)(C)C	158.20099999999996	1.3699999999999999	3	1	2	0
[8270901.5]	0.753880014997722	C[S@](=O)CCC/C(=O)N1CCC[C@H]1C(=O)O	247.31599999999997	0.22069999999999984	4	1	5	0
[2933926.8]	0.7366401825776763	C=Cc1ccc(Br)cc1O	199.047	2.797700000000001	1	1	1	1
[2.4346335]	0.3375491378095733	CCc1cc(C)cc(-c2c(-c3ccc(F)cc3)c(/C=C/[C@@H]3C[C@@H](O)CC(=O)O3)c(C(C)C)n2C(C)C)c1	503.6580000000003	7.61602000000001	3	1	7	3
[57217456.]	0.505157904936664	C=C1C[C@H]2OC(=O)C3=C(CC[C@H]4[C@H]3C=CC(=O)C4)[C@@H](C)C[C@@]21C	312.40900000000005	3.756000000000003	3	0	0	0
[26872.05]	0.5397895389097219	COc1cc(Br)c(NC(=O)CNC(=O)c2ccc(F)cc2)c(CCN2CCOC2)c1OC	510.3600000000004	2.8061000000000007	6	2	9	2
[406617.2]	0.47080379514367743	CCCCC/C=C\CCC(=O)O	170.25199999999998	2.9877000000000002	2	1	7	0
[125097.63]	0.3800483622812009	CCCCCCCCCC[C@H](O)CCCCCCC(=O)O	300.48299999999995	5.303300000000005	3	2	16	0
[2.7414436e+09]	0.6579925877417858	NCc1ccccc1C(=O)O	151.16499999999996	0.8435000000000001	3	2	2	1
[2215692.2]	0.5661607664710289	CN[C@](N)(C(=O)O)c1ccc(O)c(Cl)c1	230.65099999999998	0.46110000000000034	5	4	3	1
[14748.7295]	0.7127504814284505	CC(C)[C@H]1OC(=O)[C@H]2[C@@H]3C[C@H](C)C4=CC(=O)C=C[C@]4(C)[C@@]3(F)[C@@H](O)C[C@]21C	376.46800000000013	3.3908000000000023	4	1	1	0
[148144.84]	0.7101295576626396	C=C1OC(=O)C2=C(CC[C@H]3CC[C@@]4(CC(=O)O4)[C@H]3CC[C@@]21C)[C@@H](O)C(=O)O	376.40500000000014	2.0911999999999997	7	2	2	0
[437699.3]	0.7907414450151994	CCN(CC)CCn1c(=O)cc(Cl)cc1C	242.75	2.1519199999999996	2	0	5	1
[274183.28]	0.7815820090073002	CCSc1cc(OC)c(OC)cc1O	214.28599999999997	2.521400000000001	4	1	4	1
[8124.9683]	0.20783990423191168	O=C(N[C@H]1CN([C@@H](O)c2ccc(O[C@H]3O[C@H](CO)[C@@H](O)[C@H](O)[C@H]3O)cc2)C[C@H]1O)c1cccc(O)c1	506.50800000000015	-1.9630999999999974	11	8	7	2
[143526.94]	0.6871755150642024	N#Cc1ccc(-c2ccc(F)cc2)cc1	197.212	3.3643800000000015	1	0	1	2
[31917698.]	0.5419238928737058	O=C(CCCCc1ccccc1)c1ccccc1	238.33000000000004	4.282300000000004	1	0	6	2
[23011.861]	0.3467469617339203	CC/C=C\C/C=C/C=C/C=C/CCCCC(=O)O	248.36599999999993	4.656300000000003	2	1	10	0
[1124.0034]	0.051410686084592046	CC[C@@H](C)[C@H]1NC(=O)[C@@H](NC(=O)[C@@H](N)CC(C)C)C(=O)N[C@@H](CC(=O)O)C(=O)N[C@@H]1C(=O)N[C@@H](CC(=O)O)N[C@@H](CC(=O)O)C(=O)N	672.6930000000002	-4.331400000000007	14	11	17	0
[8.59943e+09]	0.5624722357827983	Cn1c(=O)c2[nH]cnc2n(C)c1=O	180.16699999999997	-1.0397000000000005	3	1	0	2
[7281.486]	0.3484104486085374	CC/C=C\C/C=C\C/C=C/CCCCCCCC(=O)O	278.4359999999999	5.660500000000005	2	1	13	0
[22686.812]	0.41216950976615796	N=C(N)N/N=C/c1c(Cl)cccc1Cl	231.086	1.8103700000000003	2	3	2	1
[665091.25]	0.7758343335731974	Nc1nccc(-c2ccccc2Cl)c1	204.66	2.9842000000000013	2	1	1	2
[512708.56]	0.5909572752576517	COc1cc(O)c(C(=O)CCCCN2CCCC2)c(OC)c1	307.38999999999993	2.858200000000001	5	1	8	1
[167799.36]	0.546245279672093	NP(N)(=O)NC(=O)Nc1ccccc1	214.16500000000002	0.8335999999999995	4	4	2	1
[1253.0067]	0.19053034815152797	COC(=O)[C@H](Cc1ccccc1)N[C@@H](C)C(=O)N1CCC[C@H]1C(=O)N[C@@H](CCC(=O)O)C(=O)NCC(=O)O	534.5660000000005	-0.7097999999999951	10	5	14	1
[29222810.]	0.575228346064442	N[C@H](Cn1ccc(=O)c(O)c1)C(=O)O	198.17799999999997	-1.0342000000000002	5	3	3	1
[439535.2]	0.627399551452991	CC1(C)CC(=O)Cc2ccccc2O1	190.242	2.3593	2	0	0	1
[691.4008]	0.2833188113419422	C/C(=N\O)[C@@H](C)[C@@H]1C[C@H]2[C@@H]3[C@H](CCC[C@@]3(C)[C@H](CC[C@@H]3C[C@@H](O)CC(=O)O3)[C@H]2C)C1	419.6060000000002	5.034000000000006	4	2	5	0
[4456059.]	0.5892824311016743	C[C@@H]1O[C@H](O[P@](=O)(F)F)[C@H](O)[C@@H](O)[C@H]1O	248.11800000000002	-0.12240000000000012	6	3	2	0
[2591135.5]	0.5541818739705442	O=C(O)CCCC[C@@H]1CCSS1	206.332	2.7851000000000017	4	1	5	0
[4575844.5]	0.7426765360236826	CCOc1ccc(C(=O)O)cc1O	182.17499999999998	1.4890999999999999	4	2	3	1
[17801.412]	0.8568200190538202	Cc1cccc(-c2ccccc2)c1CCC(O)C	240.34599999999998	3.9754200000000033	1	1	4	2
[156.86464]	0.4732790343822408	C=C1CC[C@H](O)C/C1=C/C=C1\CCC[C@]2(C)[C@@H]([C@H](C)/C=C/[C@H](C)C(C)C)CC[C@@H]12	396.6590000000001	7.641000000000008	1	1	5	0
[17801882.]	0.6391393051536757	C=C(C)Oc1ccc(OC)cc1	164.20399999999998	2.6076000000000006	2	0	3	1
[20351.637]	0.20605054247033233	CCCCC[C@H](O)/C=C/C(=C/CCCCCCC)OC(=O)O	312.44999999999993	5.422800000000005	4	2	13	0
[182827.2]	0.45208269456563405	CCCCC/C=C\CCCCC(=O)O	198.30599999999995	3.767900000000002	2	1	9	0
[57735.133]	0.7524910781410399	C[C@]12Cc3cn[nH]c3C[C@@H]1CC[C@@H]1[C@@H]2CC[C@@]2(C)[C@H]1CC[C@]2(C)O	328.5000000000001	4.1181000000000045	2	2	0	1
[470592.34]	0.578136718963122	CO[C@H]1C(=O)CC(C)(C)CC1	156.22499999999997	1.7806000000000002	2	0	1	0
[30157690.]	0.5291226522794994	O=C(O)CCP(C(=O)O)O	166.06900000000002	0.5283	5	3	4	0
[81783.4]	0.6161894175717908	NCCOc1ccccc1-c1nc2[nH]nnc2c(=O)[nH]1	272.268	0.04569999999999952	6	3	4	3
[36.3604]	0.7143995289992716	C[C@@H]1[C@@H]2Cc3ccc(O)cc3C=C[C@@H]2C[C@@H]1C[C@@H](O)C[C@@H](O)CC(=O)[O-]	359.4420000000001	1.4918999999999993	5	3	6	1
[140689.95]	0.6859181742996824	CCCN(CCC)C[C@H](C(=O)O)C(=O)Nc1ccccc1	292.379	2.4479000000000006	4	2	9	1
[5550.9487]	0.6603225764817451	Cc1c(Cl)cccc1-c1c(OCCN(C)CCCC1)c1ccc(F)cc1	373.89900000000006	5.788120000000005	2	0	2	2
[1099.9487]	0.4298292584463983	COc1cc([C@@H]2c3cc4c(cc3[C@@H](O[C@@H]3O[C@@H]5CO[C@@H](C)O[C@H]5[C@H](O)[C@H]3O)[C@H]3COC(=O)[C@H]23)OCO4)cc(OC)c1O	588.5620000000004	1.3385999999999993	13	3	5	2
[47061.723]	0.751222983614671	CCC[C@@H](CCOC(C)=O)Nc1ccccc1C	249.354	3.5288200000000023	3	1	7	1
[8876447.]	0.8305851686304766	O=C(Cc1ccccc1)Nc1ccccc1	211.26399999999998	2.867800000000001	1	1	3	2
[38500.66]	0.5258452060281297	CC/C=C/C[C@@H]1CC(=O)O[C@H]1C(=O)CC(C)=C	236.31099999999995	2.809700000000001	3	0	6	0
[14621296.]	0.7844210989980448	CCCC(=O)N(c1ccccc1)c1ccccc1	239.318	4.151400000000003	1	0	4	2
[2658762.2]	0.6771507461450315	C[C@H]([C@H](O)c1ccc(O)cc1)C(=O)O	196.202	1.1463	4	3	3	1
[4.5123825e+09]	0.38359094779263536	OC[C@H]1O[C@@H](O)C(O)=C1O	148.11399999999998	-0.9764999999999997	5	4	1	0
[31215.379]	0.41770982822177144	CC/C=C\C/C=C\CCCCCCCC(=O)O	238.37099999999992	4.7142000000000035	2	1	11	0
[16459.895]	0.38714947503876584	CCCC/C=C\C/C=C\CCCCCCC(=O)O	252.39799999999988	5.104300000000004	2	1	12	0
[19615450.]	0.7399597366222498	CCCn1c(=O)n(C)c2cc(F)ccc21	208.236	1.8890999999999998	1	0	2	2
[10119.046]	0.558362134313031	COc1cc(CCCOc2ccc(CC3SC(=O)NC3=O)cc2)nc(NC(=O)OC)n1	446.4850000000002	2.5692000000000004	9	2	9	2
[56005.74]	0.5203129160998358	CCCNC[C@@H](O)COc1ccccc1C(=O)Cc1ccccc1	327.42400000000004	2.851300000000001	4	2	10	2
[74695976.]	0.7751848449452956	CC(C)[C@@H](c1ccc(O)cc1)C(=O)O	194.23	2.2163999999999997	3	2	3	1
[8964350.]	0.5660374890254205	CC[C@H](C)OC(=O)C(C)C	144.21399999999997	1.9841	2	0	3	0
[65551104.]	0.7443257728642195	CCC(=O)OCCc1ccccc1O	194.23000000000002	1.8878999999999997	3	1	4	1
[17473850.]	0.5449693137713396	Oc1ccc(Cl)cc1O	144.55700000000002	1.7512000000000003	2	2	0	1
[4453.962]	0.5668995898320572	CC[C@](C)(C#N)C[C@H](O)C[C@H](O)/C=C/C(C)=C/CC(=O)O	295.379	2.40548	5	3	9	0
[56728.527]	0.8673857110668001	CN1[C@@H]2CC[C@@H]1CC[C@@H](OC(=O)C(CO)c1ccccc1)C2	303.40200000000004	2.3209999999999997	4	1	4	1
[568315.56]	0.5031075138837579	O=C(/C=C/c1ccc(O)c(O)c1)OCCc1ccccc1	284.311	2.8969000000000005	4	2	5	2
[1235119.2]	0.8033400817276448	O=C(Nc1cc(C(=O)O)cc(C(=O)O)c1)c1ccc(Cl)cc1	319.70000000000005	2.9887000000000006	5	3	4	2
[14544.298]	0.3470881988265463	CC/C=C\C/C=C/C=C/C=C/C=C/CCCC(=O)O	260.37699999999995	4.8224000000000045	2	1	10	0
[36042916.]	0.44214276395859164	CC(C)[C@H](N)C(=O)OCCOCn1cnc2c(=O)nc(N)[nH]c21	324.341	-0.7975999999999985	8	3	7	2
[778364.3]	0.6722809470337515	O=c1[nH]c2cc(-c3ccccc3)ccc2o1	211.22	2.788100000000001	2	1	1	3
[1.5510064e+08]	0.5596545711566723	C=C1CC[C@]2(OC(=O)c3ccccc3C2=O)C(=O)N1	257.24499999999995	1.2022	4	1	0	1
[738856.75]	0.578029884636738	O=c1[nH]c(=O)n([C@H]2C[C@H](O)[C@@H](CO)O2)cc1I	354.1	-1.2181000000000002	5	3	2	1
[62.28176]	0.5535272356219026	C=C[C@@](C)(O)CC[C@H]1CC=CC[C@H]2[C@@H]3CCC4=C[C@@H](O)CC[C@]4(C)[C@H]3CC[C@]12C	398.63100000000026	6.199700000000008	2	2	4	0
[11622.206]	0.3864771407563315	COc1ccc(CCN2CCC(Nc3nc4ccccc4n3Cc3ccc(F)cc3)CC2)cc1	458.58100000000024	5.351300000000005	4	1	8	4
[16424684.]	0.65083387330713	O=C(O)/C=C\c1ccc(O)cc1	164.16	1.49	3	2	2	1
[1615.5161]	0.2963419520142686	COCCOC(=O)C1=C(C)NC(C)=C(C(=O)OC(C)C)C1c1cccc([N+](=O)[O-])c1	418.44600000000014	2.9708000000000014	8	1	8	1
[21403.111]	0.6712339515844978	N#C/C(=C(\c1ccccc1)c1ccccc1)C(=O)O	249.26899999999998	3.09668	3	1	3	2
[16.167843]	0.2370351419696032	CC[C@H](C)C(=O)O[C@H]1C[C@@H](C)C=C2C=C[C@H](C)[C@H](CC[C@@H](O)C[C@@H](O)CC(=O)NO)[C@H]21	437.5770000000002	3.136400000000001	6	4	10	0
[215913.42]	0.733928635563028	C[C@]12CC[C@H]3[C@@H](CCC4=CC(=O)CC[C@@H]43)[C@@H]1CC[C@@H]2O	274.40399999999994	3.4891000000000028	2	1	0	0
[9.9783325]	0.4336038989642279	CCC(C)(C)C(=O)O[C@@H]1C2C(=C[C@H](C)[C@H]1[C@@H](O)c1ccccc1)C=C[C@H](C)[C@@H]2CC[C@@H]1C[C@@H](O)CC(=O)O1	524.6980000000003	5.545300000000006	6	2	8	1
[14838.486]	0.38714947503876584	CCCCC/C=C\C/C=C/CCCCCC(=O)O	252.3979999999999	5.104300000000004	2	1	12	0
[7320.3936]	0.13931677804751477	O=C1c2c(O)ccc(O)c2C(=O)c2c(NCCNCCO)ccc(NCCNCCO)c21	444.4880000000002	-0.13919999999999944	10	8	12	3
[1614886.1]	0.6069458248916445	CC(C)=CCc1cccc(Cl)c1	180.678	3.8487000000000027	0	0	2	1
[9158189.]	0.6981506334688728	O=C1N[C@H](Cc2ccc(F)cc2)C(=O)N1	208.192	0.5762000000000002	2	2	2	1
[283508.5]	0.6358354158694681	CCOC(=O)[C@H](CCc1ccccc1)N[C@@H](C)C(=O)N1CCC[C@H]1C(=O)O	376.45300000000026	1.6046	6	2	9	1
[305962.8]	0.7966277714413199	COc1ccc(/C=C/C(=O)Nc2ccccc2C(=O)O)cc1OC	327.33600000000007	3.0539000000000014	5	2	6	2
[32460672.]	0.7133452598871003	O=S(=O)(c1ccccc1)C(=O)O	186.18799999999996	1.1383	4	1	1	1
[133.70567]	0.5184000826476062	CC[C@H](C)C(=O)O[C@H]1C[C@H](O)C[C@@H]2C=C[C@H](C)[C@H](CCC3C[C@@H](O)CC(=O)O3)[C@@H]12	408.53500000000025	3.0002000000000013	6	2	6	0
[519.9036]	0.5295731957656133	CC1=C(/C=C/C(C)=C/C=C/C(C)=C/C(=O)O)C(C)(C)CCC1	300.44200000000006	5.602600000000005	2	1	5	0
[11358227.]	0.6391836206285256	O=C(CNC(=O)CCCN1C(=O)C(=O)c2ccccc2)CC1	302.3300000000001	0.5671000000000002	4	1	2	1
[71805928.]	0.8082274106302967	C1=C2/CCC(=C2\CN2CCC(=O)c3ccccc32)CC1	265.356	3.8900000000000032	2	0	2	1
[66703.336]	0.7289107182122615	CC[C@@H](C)[C@@H]1NC(=O)[C@@H](N)[C@@H](C)CC1C	212.33699999999996	1.5204999999999997	2	2	2	0
[256729.22]	0.5392034215493715	C/C(=N/Nc1nc(C)ccc1C(=O)O)C(=O)N1CCC[C@H]1C(=O)O	334.3320000000001	0.9516199999999999	7	3	5	1
[33980.6]	0.741901921280065	CCCN(CCC)c1ccc(OCC(O)CC)cc1	265.39699999999993	3.4627000000000026	3	1	9	1
[158749.89]	0.6470150791604823	O=C(O)CCC/C=C/C(=O)N1CCCN(c2ccccc2)CC1	316.40100000000007	2.5364000000000004	4	1	6	1
[164663.72]	0.6888885004529852	COc1ccccc1[C@@H](O)C[C@@H](O)CC(=O)O	240.25499999999997	0.9542999999999999	5	3	6	1
[171.49327]	0.06110898258218354	CC(C)N(C[C@@H](O)CO)C(=O)N[C@H](C(=O)N[C@@H](Cc1ccccc1)C(=O)N[C@@H](CCC(=O)O)C(=O)O)C(=O)N[C@@H](CCC(=O)O)C(=O)O	683.6680000000003	-2.2758999999999885	14	10	21	1
[1.1567049e+09]	0.6684959137911127	C[C@@H](N)Cc1ccc(O)cc1	151.20899999999997	1.2819	2	2	2	1
[361.841]	0.6410090033618344	CC1(C)C[C@@H](O)CC[C@]2(C)[C@@H]1CC[C@]1(C)[C@@H]2C(=O)CC[C@]2(C)C[C@H]2C(=O)O1	376.5370000000002	4.2809000000000035	4	1	0	0
[5842924.]	0.7977632704521287	CC1(C)S[C@@H]2[C@@H](NC(=O)Cc3ccccc3)C(=O)N2[C@H]1C(=O)O	334.39700000000005	0.8607999999999998	5	2	4	1
[275013.7]	0.6887313478071663	COC(=O)[C@H]1C[C@@H]2C[C@H]3CCC4=CC(=O)CC[C@@H]4[C@H]3CC[C@@]21C	316.4410000000001	3.9174000000000033	3	0	1	0
[77549.21]	0.30252740140488266	C=CCSS[C@H](CC)CCP(=O)(O)O	256.32899999999995	2.9002000000000017	5	2	8	0
[8504.756]	0.3283008516696476	CN(C)[C@@H]1C(O)=C(C(N)=O)C(=O)[C@@]2(O)C(O)=C3C(=O)c4c(O)ccc(Cl)c4[C@@](C)(O)[C@H]3C[C@@H]12	478.8850000000002	0.4390000000000007	9	6	2	1
[14.806627]	0.8117872432694712	Cc1cc(-c2ccc(F)cc2)c(/C=C/[C@@H]2C[C@@H](O)CC(=O)O2)c(C(C)C)n1	369.43600000000015	4.399220000000003	4	1	4	2
[3.2705377e+09]	0.5863590335117103	COc1c2ccoc2cc2ccc(=O)oc12	216.19199999999995	2.5478000000000005	4	0	1	3
[5216.524]	0.3596704781569327	CCCCC[C@H](O)/C=C/C(=C/c1ccccc1)c1ccc(OC)cc1	336.4750000000001	5.733200000000005	2	1	9	2
[49239552.]	0.658951175302544	Clc1ccccc1-c1ccc(Cl)cc1	223.102	4.660400000000002	0	0	1	2
[19635066.]	0.9225981772552619	CN(C(=O)CNC(=O)c1ccccc1)c1ccccc1	268.31600000000003	2.079399999999999	2	1	4	2
[1359650.]	0.7608252795467616	COc1cc(C[C@H]2COC(=O)C2)cc(OC)c1OC	266.29299999999995	1.8179999999999998	5	0	5	1
[165.70987]	0.6243524507800787	CCOc1ccc2c(CCNC(=O)C2CCNC(=O)[C@H]2C(=O)NC(C)C)cc2c1	399.4910000000001	1.4963999999999995	4	3	4	0
[150071.8]	0.7873776422176736	COc1ccc([C@@](C)(O)CC(=O)O)cc1	210.22899999999998	1.3774	4	2	4	1
[7.1178854e+12]	0.520631018455888	CC1(C)[C@H]2CC[C@@]1(C)C(=O)C2	152.237	2.401700000000001	1	0	0	0
[555126.2]	0.5617654346363539	CCCCCCCCOC(=O)c1ccc(O)cc1	250.33800000000002	3.909500000000003	3	1	8	1
[57179.566]	0.8899997750245703	CC(C)C(C)(O)C(c1ccc(F)cc1)c1ccc(O)cc1	288.36199999999997	4.070200000000003	2	2	4	2
[7.196507]	0.18198382715397088	CCc1cccc(NC(=O)c2c(-c3ccc(F)cc3)c(-c3ccc(F)cc3)c(CC[C@@H](O)C[C@@H](O)CC(=O)[O-])n2C(C)C)c1	603.6860000000001	5.6804000000000086	5	3	13	4
[5036.8257]	0.6927713808384576	CC1(C)O[C@@H]2C[C@H]3[C@@H]4C[C@H](F)C5=CC(=O)C=C[C@]5(C)[C@H]4[C@@H](O)C[C@]3(C)[C@]2(C(=O)CO)O1	434.50400000000025	2.2747000000000006	6	2	2	0
[568315.56]	0.5031075138837579	O=C(/C=C\c1ccc(O)c(O)c1)OCCc1ccccc1	284.311	2.8969000000000005	4	2	5	2
[8973.13]	0.31874070017989936	CC/C=C\C/C=C/C=C/C=C/C=C/CCCCC(=O)O	274.40399999999994	5.212500000000005	2	1	11	0
[1951.6797]	0.5205236630207457	CCCCCc1cc2c(cc1F)N(CC)C(=O)NC2S(=O)(=O)c1ccc(N)cc1	419.5220000000001	4.162600000000003	4	2	7	2
[822373.]	0.5694922612846259	COC(=O)[C@@H](NC(=O)c1ccccc1)C(=O)O	237.211	0.04259999999999947	5	2	4	1
[172524.45]	0.6994173662255658	COc1ccc([C@@H]2CN[C@H](C(=O)O)[C@H]2O)cc1	237.25500000000002	0.19609999999999955	5	3	3	1
[2.9442477]	0.40996088518425733	CC(C)c1cc(-c2ccc(F)cc2)c(-c2ccc(F)cc2)n1/C=C/[C@@H](O)C[C@@H](O)CC(=O)O	455.50100000000015	5.281000000000007	4	3	9	3
[2.0695346e+08]	0.8484982484049562	CCCNC(=O)O[C@@H]1CCc2ccccc21	219.28399999999996	2.810100000000001	2	1	3	1
[2.1256146]	0.3683067406678045	CC(C)c1cc(-c2ccc(F)cc2)c(-c2cccc(Cl)c2)n1/C=C/[C@@H](O)C[C@@H](O)CC(=O)O	471.9560000000002	5.795300000000007	4	3	9	3
[210.37062]	0.3351844657493385	C=C(CC/C=C(\C)CCCC(C)C)[C@H]1CC[C@H]2[C@@H]3CCC4(C)C(=O)CC[C@]4(C)[C@H]3CC[C@@]21C	452.7670000000004	9.3234	1	0	8	0
[22250.174]	0.2252914275288349	C=CCO[C@H]1O[C@H](C)[C@@H](O[C@H]2C[C@H](N)C[C@H](NC)[C@@H](O)[C@H]2O)[C@H](O)[C@H]1O	376.45	-2.159699999999995	9	6	6	0
[681431.2]	0.3360419785922725	CCCCCCCCCCCCCCCCCC(=O)O	284.4839999999999	6.332500000000007	2	1	16	0
[56728.527]	0.8673857110668001	CN1[C@H]2CC[C@H]1CC[C@@H](OC(=O)C(CO)c1ccccc1)C2	303.40200000000004	2.3209999999999997	4	1	4	1
[61544340.]	0.6143884490200855	COC(=O)c1ccccc1O	152.14899999999997	1.1787999999999998	3	1	1	1
[19360.086]	0.7289814167752111	CC[C@H]1C(=O)OC(C)=C(CCC(=O)O)CC1O	242.27099999999996	1.4591999999999998	5	2	4	0
[433.04504]	0.3699804847311934	CC1=C2C[C@H]3CC4=CC(=O)C=C[C@]4(C)[C@@]3(F)[C@@H](O)C[C@]2(C)[C@@]1(O)C(=O)COP(=O)(O)O	456.40300000000025	1.6867999999999999	8	4	4	0
[8604643.]	0.6911954195243533	COc1cc(OC)c(C(=O)CCCN2CCCC2)c(OC)c1	307.39	2.7711000000000015	5	0	8	1
[70710.164]	0.6527189222048309	CCN(CC)CCOC(=O)C1(C2CCCCC2)CCCCC1	309.4940000000001	4.402200000000004	3	0	7	0
[52215.535]	0.5798805500387458	C[C@H]1[C@H](C)CC[C@]2(C)CC[C@]3(C)C(=O)O[C@H]4[C@H](O)CC[C@]4(C)[C@H]3CC[C@]12C	376.58100000000024	5.347900000000005	3	1	0	0
[6400.2876]	0.564725451716971	C[Si](C)(C)c1ccc(F)cc1	168.28699999999998	2.3709000000000007	0	0	1	1
[4104.2856]	0.2676344581413653	CC(C)C/C(=N\OC(C)=O)C(C)=C(C(=O)O)OC(C)(C)C	299.367	3.125300000000002	5	1	6	0
[153.44554]	0.1735643864602374	CC(C)(O)c1ccccc1CC[C@@H](SCC1(CC(=O)O)CC1)c1cccc(/C=C/c2ccc3ccc(Cl)cc3n2)c1	586.1970000000001	8.948000000000002	5	2	12	4
[349792.62]	0.43084546900984294	CCCSc1ccc(C(=O)OCCN(CC)CC)cc1N	310.46299999999997	3.2695000000000007	5	1	9	1
[789863.56]	0.7546471201002539	CC1=C(CC(=O)O)c2ccccc2n1Cc1ccc(C(=O)O)cc1	323.348	3.3233200000000016	4	2	5	3
[193.61794]	0.5003983975184703	COc1ccc(-c2cc(-c3ccccc3)nc(C(C)C)c2/C=C/[C@@H]2C[C@@H](O)CC(=O)O2)cc1	443.54300000000023	5.627300000000007	5	1	6	3
[15843.432]	0.054148369063834564	CC(C)C[C@H](N)C(=O)N1CCC[C@H]1C(=O)N[C@@H](CCCCN)C(=O)N[C@@H](Cc1c[nH]cn1)C(=O)N[C@@H](CO)C(=O)N[C@@H](C)C(=O)N[C@@H](CC(=O)O)	721.8370000000002	-2.8503100000000003	12	10	22	1
[53980.78]	0.47080009709086573	CC/C=C\C/C=C\C/C=C/CCCC(=O)O	222.32799999999995	4.100100000000003	2	1	9	0
[591701.8]	0.7025063028024642	NC(=O)[C@H](CO)COc1ccccc1	195.21800000000002	0.15919999999999956	3	2	5	1
[651246.44]	0.7754215777825897	C[C@@H]1CN(c2ccc(F)cc2)c(-c2ccc(F)cc2)C1	273.326	4.552300000000003	1	0	2	2
[440.4951]	0.5277905059697585	C=C1/C(=C\C=C2/CCC[C@]3(C)[C@@H]([C@H](C)CCCC(C)C)CC[C@@H]23)C[C@@H](O)C[C@@H]1O	400.64700000000016	6.589800000000009	2	2	6	0
[48737144.]	0.5668189166571438	CC(C)CC(=O)O	102.13299999999998	1.1171	2	1	2	0
[4189515.]	0.5966942746191647	COc1ccncc1S	141.195	1.3788999999999998	2	1	1	1
[79842016.]	0.6951125798613664	O=C1c2ccccc2C(=O)C1c1ccccc1	222.243	2.849400000000001	2	0	1	2
[2.405738]	0.42856041153445684	Cn1cc(-c2nc(C(C)C)n(/C=C/[C@@H](O)C[C@@H](O)CC(=O)O)c2-c2ccc(F)cc2)cc(C)c1=O	483.5400000000003	3.5440200000000015	6	3	9	3
[1.3889138e+08]	0.7554219933325753	O=C(ON1C(=O)c2ccc(Cl)cc2F)CC1	243.62099999999995	1.7832000000000001	3	0	1	1
[2080.2058]	0.11696652810932778	NCC(=O)NC(Cc1ccccc1)C(=O)N1CCC[C@H]1C(=O)N[C@@H](CCC(=O)O)C(=O)NCC(=O)NCC(=O)O	562.5800000000003	-2.6697999999999915	10	7	15	1
[89728.]	0.5734324829026263	C=C1[C@H](OC(=O)C[C@H](O)[C@H](Cc2ccccc2)N(C)C)C(=O)NC(=O)Nc2ccccc21	437.49600000000015	2.1972000000000005	6	3	7	2
[789893.75]	0.2950044675459519	C=C(C(=O)OCC(C)C)C(=O)O	172.17999999999998	0.8263999999999998	4	1	4	0
[37246.145]	0.3972170852285274	CC(C)(CO)[C@@H](O)CCC(=O)NCC(=O)NCCN1CCN(c2ccc(F)cc2)CC1	438.5440000000002	0.339700000000001	6	4	11	1
[68446.79]	0.7269926580745424	C/C=C/c1ccc(O)c(OC)c1	164.20399999999998	2.4339000000000004	2	1	2	1
[226219.88]	0.480626622967118	C=C1[C@@H](O)CC[C@@]2(CCC[C@@]3(C)[C@@H]2CC[C@@]2(C)[C@H]3CC[C@]2(C)[C@H]3C(=O)O3)[C@H]1CC	400.60300000000024	5.658100000000006	3	1	2	0
[54123648.]	0.48597553095435087	N[C@H](CCC(=O)O)C(=O)O	147.13	-0.7368999999999997	5	3	4	0
[1536.2572]	0.3889593567169755	CC(C)=CCC[C@]1(C)C(=O)O[C@H]2C[C@@]3(C)CCC4=CC(=O)CC[C@]4(C)[C@H]3CC[C@@]21C	412.61400000000026	6.566600000000007	3	0	3	0
[6.8305902]	0.24482534315923501	CC[C@H](C)[C@H]1/N=C(\C)C(=C/[C@@H](C)[C@H](O)c2ccc(F)c(N)c2)C(=O)O[C@H](CC(=O)O)/C=C/c2ccccc21	522.6170000000003	5.665400000000004	6	3	7	2
[16242128.]	0.8258925972340257	COc1ccc([C@H]2COc3ccccc3C2=O)cc1	254.285	3.054100000000001	3	0	2	2
[7627.9194]	0.6691240109874083	O=C(Nc1ncncc1-c1ccc(F)cc1)c1cc(C(F)(F)F)ccc1O	377.297	4.259400000000002	4	2	3	3
[3.745907e+08]	0.440139170210041	NC(=O)N[C@@H](CCC(=O)O)C(=O)O	190.155	-1.0273000000000003	5	4	5	0
[1094076.6]	0.7872251201330034	O=C(Nc1ccccc1C(=O)O)c1ccccc1O	257.24499999999995	2.3427000000000002	4	3	3	2
[327801.6]	0.35918410321153665	CC(=O)OC[C@](CC(=O)O)(C(=O)O)C(=O)OCCC(=O)O	306.22300000000007	-0.8868999999999989	10	3	9	0
[176866.22]	0.8508690350798801	CCC(=O)N[C@H]1c2ccc(OC)cc2[C@@]1(C)C(=O)OC	277.32	1.7067999999999999	4	1	4	1
[70157.35]	0.7933966261928599	N[C@H]1CN(c2ccc(F)cc2)C(=O)Nc2cc(C(=O)O)ccc21	315.30400000000003	2.5758	4	3	2	2
[6.6940285e+10]	0.5586436196761537	Cn1cnc2c(F)cccc21	150.15599999999998	1.7124	1	0	0	2
[113437.32]	0.6807006720416888	COc1ccc([C@@H]2O[C@H](CO[C@H]3C[C@H](OC)[C@@H](O)[C@H]3O)C[C@@H]2O)cc1	354.399	0.41179999999999944	7	3	6	1
[878321.56]	0.7228613063447477	C=CCOc1cc(Cl)c(Cl)cc1OC1C[C@@H](OC)CC1	317.2120000000001	4.504500000000004	3	0	6	1
[358.60916]	0.23526258168565614	COc1cccc2c1C(=O)c1c(O)c3c(c(O)c1C2=O)C[C@@](O)(C(=O)CO)C[C@@H]3O[C@H]1C[C@H](N)[C@@H](O)[C@H](C)O1	543.5250000000003	0.0012999999999993017	12	6	5	3
[50395.434]	0.4143573581655692	CCCC/C=C\CCCCCCCC(=O)O	226.35999999999993	4.548100000000003	2	1	11	0
[206178.56]	0.40776874019519305	N=C(N)N/C(N)=N/c1cccc(Cl)c1	211.65600000000003	0.7692700000000008	3	4	1	1
[1178.2555]	0.6255147065980898	C[C@@H]1O[C@@H](OCc2cc(F)ccc2)[C@H](O)[C@@H](OC(=O)c2cc(F)ccc2)[C@H](O)[C@@H]1O	424.3960000000001	1.5345	7	3	5	2
[9876879.]	0.5377010191757863	CNC(=N)N1C=C(c2ccccc2)CC1	201.27299999999997	1.88737	2	2	1	1
[25563.895]	0.07862642801472744	N#CN/C(=N\CSCC(CSCc1ccccc1)N(CCCl)CC#N)C(=O)Nc1ccccc1	515.1080000000003	4.151360000000003	7	2	13	2
[8482907.]	0.8594957807504222	Cc1ccc([C@@H]2CC(=O)Nc3ccccc3C2=O)cc1	265.312	3.303720000000001	2	1	1	2
[116570.01]	0.6909375373574582	C[C@@H](NC(=O)c1ccc(O)c(O)c1)[C@H]1CC[C@@]2(CCCO2)C[C@@H]1N1CCCC1	388.50800000000027	3.0298000000000016	5	3	4	1
[85760.76]	0.8461571732955492	O=C(c1ccc(F)cc1F)c1cc(C(=O)O)ccc1O	278.21	2.5996	4	2	3	2
[227109.81]	0.7932767291490553	Cn1nnc(-c2cccc(S(N)(=O)=O)c2)c1-c1ccc(F)cc1	332.35999999999996	1.9355999999999998	4	1	3	3
[47178952.]	0.4516102904260694	NC(=O)c1sc2ccccc2c1C(=O)c1ccc([N+](=O)[O-])cc1	326.333	3.139400000000001	4	1	4	3
[1813334.2]	0.49436998136205756	COc1ccc(OC(C)=O)cc1	166.176	1.6205	3	0	2	1
[4.1494026]	0.32301784061486916	COc1cc(-c2c(-c3ccc(F)cc3)nc(C(C)C)n2/C=C/[C@@H](O)C[C@@H](O)CC(=O)O)cc(CC)c1F	514.5690000000003	5.247000000000004	6	3	11	3
[4.156016e+08]	0.7403538255586101	N#Cc1cc2cc(C(=O)O)ccc2o1	187.154	2.00268	4	1	1	2
[6055461.5]	0.5629224611221825	CCOC(=O)Cc1ccc(N)cc1	179.219	1.3744	3	1	3	1
[7589.65]	0.21751778620947723	N#C[C@H](O[C@H]1O[C@@H](CO[C@@H]2O[C@H](CO)[C@@H](O)[C@H](O)[C@H]2O)[C@@H](O)[C@H](O)[C@H]1O)c1ccccc1	457.4320000000001	-3.108019999999997	12	7	7	1
[51170.1]	0.3420048251443084	C=C[C@H](O)C#CC(=O)O[C@H]1CCCC(=O)CC[C@@H]1CO	280.31999999999994	0.5901999999999998	5	2	3	0
[127757.805]	0.5169301092543479	O=C(O[C@@H]1[C@H](CO)O[C@H](CO)[C@@H](O)[C@H]1O)c1cccc(F)c1	316.281	-1.1750999999999996	7	4	4	1
[5872727.5]	0.5144756229959382	CC(C)OC(=O)C(C)(CC(=O)O)C(=O)O	218.20499999999998	0.5035999999999999	6	2	5	0
[32507.06]	0.7699898667598553	C[C@@]12CCC[C@@](C)([C@H]3CC[C@H]4[C@@H](C)CC[C@@H]4O3)[C@H]1CC[C@H]2O	306.49000000000007	4.547500000000005	2	1	1	0
[1212257.2]	0.30793582123537117	O=C1OC[C@H]([C@H](O)CO)[C@@H](O)[C@H](O)[C@H]1O	222.193	-3.4046999999999996	7	5	2	0
[9779944.]	0.5125069246930146	N[C@@H](Cc1ccc(O)c(O)c1)C(=O)O	197.18999999999997	0.052200000000000135	5	4	3	1
[963099.6]	0.6289933028308912	Nc1ncnc2c1ncn2[C@H]1C[C@H](O)[C@@H](CO)O1	251.24599999999998	-0.9508000000000003	7	3	2	2
[8256204.5]	0.7086818239336454	COc1ccc2c(c1OC)C(=O)O[C@@H]2[C@H]1c2c(cc3c(c2OC)OCO3)CCN1C	413.4260000000003	2.881800000000001	8	0	4	2
[5776223.5]	0.6810372358277886	CC(=O)N1N=C(c2ccccc2)c2cc([N+](=O)[O-])ccc2N1	296.286	2.5362	4	1	2	2
[36703.477]	0.35616404343455993	CCCCCC/C=C\CCCCCCCC(=O)O	254.4139999999999	5.328300000000005	2	1	13	0
[6203.6074]	0.7221760764503053	C[C@@H](CO[C@@H]1O[C@@H](C)C[C@@]2(C)[C@H]3CC[C@@]4(C)CO)[C@H](O)[C@@H]4CC[C@@]3(C)[C@H]2C1	380.56900000000013	3.9860000000000033	4	2	1	0
[10.528019]	0.5532373059211996	C/C=C(\C)C(=O)O[C@H]1C[C@@H](C)C=C2C=C[C@H](C)[C@H](CC[C@@H]3C[C@@H](O)CC(=O)O3)[C@H]21	402.53100000000023	4.115600000000003	5	1	5	0
[267774.12]	0.7439305289362564	CC(C)=CCc1cccc(C(=O)O)c1	190.242	2.8935000000000004	2	1	3	1
[81.22391]	0.3060157931072454	COc1cc(-c2nc(-c3ccccc3)c(-c3ccc(F)cc3)nc2C(C)C)cc(OC)c1OC	458.5330000000003	6.765900000000006	5	0	7	4
[58562932.]	0.8540302270880286	Cc1ccc(C(=O)c2ccc(CC(=O)O)n2C)cc1	257.289	2.1916200000000003	3	1	4	2
[170.90463]	0.5494326452816625	C[C@@H](NC(=O)CCC(C)(C)O)[C@H]1CCC[C@H]2[C@@H]3CCC4=CC(=O)C=C[C@]4(C)[C@@]3(F)[C@@H](O)C[C@@]21C	475.64500000000027	4.419300000000004	4	3	5	0
[118493.39]	0.6778348410105236	C[N+]12CCCC[C@H]1[C@H](OC(=O)C(CO)c1ccccc1)C2	290.38300000000004	1.6869999999999996	3	1	4	1
[68446.79]	0.7269926580745424	C/C=C\c1ccc(O)c(OC)c1	164.20399999999998	2.4339000000000004	2	1	2	1
[7903.9336]	0.7417856806175163	C[C@@](O)(c1ccc(O)cc1)c1ccc(O)cc1	230.263	2.3536	3	3	2	2
[7589.65]	0.21751778620947723	N#C[C@H](O[C@H]1O[C@H](CO[C@@H]2O[C@H](CO)[C@@H](O)[C@H](O)[C@H]2O)[C@@H](O)[C@H](O)[C@H]1O)c1ccccc1	457.4320000000001	-3.108019999999997	12	7	7	1
[115556.57]	0.8000430758293092	C=CCN(CC=C)C(=O)Nc1cc(C)cc(C)c1C	258.36499999999995	3.8177600000000025	1	1	5	1
[1.6318662]	0.2067947551448777	C=C[C@]1(C)C[C@@H](OC(=O)c2ccc(F)cc2)C[C@@H](/C=C/c2c(-c3ccc(F)cc3)nc(N(C)S(C)(=O)=O)nc2C(C)C)O1	611.7110000000001	6.3035000000000085	7	0	9	3
[163581.53]	0.8882754211161676	O=C(O)C[C@H](NC(=O)c1ccc(F)cc1)c1ccccc1	287.29	2.7715000000000014	3	2	5	2
[162003.42]	0.8970741096318473	CC[C@@H](c1ccc(-c2ccc(F)cc2)cc1)C(=O)O	258.292	4.0709000000000035	2	1	4	2
[59648.28]	0.8336449708588065	CCCNC(=O)O[C@H]1C[C@@H](C)NC(=O)[C@@H]2CCCC[C@H]21	282.38399999999996	2.2059999999999995	3	2	3	0
[702554.06]	0.7760869596059278	COc1ccc(C[C@@H]2NC[C@H](O)[C@H]2OC(C)=O)cc1	265.30899999999997	0.5020999999999994	5	2	4	1
[88.51626]	0.0857586136906286	CSCC[C@@H](NC(=O)[C@@H](Cc1ccccc1)NC(=O)[C@@H](N)Cc1ccccc1)C(=O)N[C@@H](CCC(=O)O)C(=O)N[C@@H](CC(=O)O)C(=O)O	687.7720000000004	-0.08449999999999303	12	8	21	2
[112211.36]	0.8326610784751867	COC1=CC(=O)C[C@@H](C)[C@]12Oc1c(Cl)c(OC)cc(OC)c1C2=O	352.7700000000001	2.8103000000000007	6	0	3	1
[24217.979]	0.13401935864456035	CC(C)C[C@H](NC(=O)CN)C(=O)N1CCC[C@H]1C(=O)N[C@H](C(=O)NCC(=O)NCC(=O)O)[C@@H](C)O	500.55300000000017	-3.350399999999992	9	7	13	0
[1045533.5]	0.48732994321300466	CCNCC#CCOC(=O)c1ccccc1C	231.295	1.76472	3	1	4	1
[200776.3]	0.8976823731418612	COc1ccc(C(CN(C)C)C2(O)CCCCC2)cc1	277.4079999999999	3.0356000000000014	3	1	5	1
[536553.5]	0.2862371144515137	C=C1C(=O)O[C@H]2[C@H]1CC/C(C)=C/CC[C@@]1(C)O[C@@H]21	248.32199999999995	2.7620000000000013	3	0	0	0
[673.3818]	0.5023259105130484	CCOC(=O)C1=C(COCCN)NC(C)=C(C(=O)OC)C1c1ccccc1Cl	408.88200000000006	2.266300000000001	7	2	8	1
[1660287.1]	0.3254592113660417	N[C@@H]1[C@@H](O)O[C@H](CO[C@H]2CO2)[C@H](O)[C@H](O)[C@@H]1O	251.235	-3.5134999999999983	8	5	3	0
[9962645.]	0.6574475514227149	Cc1cc(=O)c2c(C)c(O)cc(O)c12	190.198	2.0058200000000004	3	2	0	1
[1.186968e+08]	0.5347650576230242	O=[N+]([O-])/C=C\c1ccc(O)cc1	165.148	1.6395999999999997	3	1	2	1
[98371.9]	0.622099214748281	CC/C=C\C[C@@H]1O[C@H]2C=C(C)CC[C@@H]12	192.30199999999996	3.466400000000003	1	0	3	0
[10452798.]	0.5804293611434188	Nc1ccc(C[C@H](N)C(=O)O)cc1	180.20700000000002	0.22319999999999962	4	3	3	1
[271869.56]	0.47129702163346204	CS(=O)(=O)CCCCCOS(C)(=O)=O	244.33399999999997	0.1775000000000002	5	0	7	0
[10854646.]	0.7513211129616209	CCOc1nc(F)cc(C(=O)O)c1C	199.18099999999998	1.62602	4	1	3	1
[12409.353]	0.6723351155638143	CC(=O)OC[C@H]1CO[C@@H]2[C@H]3[C@H](C=C4C[C@@H](O)C(=O)O4)[C@H](C)[C@@H](O)C[C@@]3(C)CC[C@@]21C	422.5180000000003	2.1956999999999995	7	2	3	0
[4519813.5]	0.7387316248704207	CN1[C@H]2CC[C@H]1CC(c1ccccc1)c1ccccc12	263.38400000000007	4.3575000000000035	1	0	1	2
[96.4515]	0.3376397725541904	COc1ccc(S(=O)(=O)NC(=O)/C=C/c2ccc(CC[C@@H](O)C[C@@H](O)CC(=O)O)cc2)cc1	477.5350000000003	1.7326999999999997	8	4	12	2
[1374574.1]	0.7153202107154631	COc1cc(/C=C/C(=O)O)ccc1O	194.186	1.4986	4	2	3	1
[47185.312]	0.7720823193037445	CCC(=O)c1cc(OC)c(OC)cc1O	210.22899999999998	2.0021	4	1	4	1
[547793.44]	0.5301263721937668	CNCc1cc(O)c(C(=O)O)cc1O	197.18999999999997	0.5153999999999999	5	4	3	1
[5.0537606e+08]	0.46123548101554346	CNC(=N)N1C=Cc2ccccc21	173.219	1.6435699999999995	1	2	0	2
[5.2802582e+08]	0.5951083320007401	CC(=O)c1ccccc1O	136.14999999999998	1.5948	2	1	1	1
[2929800.]	0.2735010049424316	O=P(O)(O)O[C@@H]1[C@H](O)[C@@H](O)[C@H](O)[C@H]1O	230.109	-3.0785000000000013	8	6	2	0
[24649884.]	0.3560660173474034	O=C1/C(=C/c2ccc(-c3ccccc3)cc2)C(=O)O1	250.253	2.820400000000001	3	0	2	2
[893181.6]	0.4691433345867461	COc1cc(CCCOC(=O)CCN2CCCCC2)cc(OC)c1OC	365.4700000000001	3.0642000000000014	6	0	10	1
[inf]	0.32213756612662414	CCCCCCCCCCCCCCCC[n+]1ccccc1.[Br-]	384.4459999999999	3.4594000000000014	0	0	15	1
[9493.634]	0.6669382049526389	C=CC(C)(C)[C@]1(O)CC[C@H]2[C@@H]3CCC4=CC(=O)CC[C@]4(C)[C@H]3CC[C@@]21C	356.5500000000002	5.461600000000006	2	1	2	0
[16.512516]	0.1568888746348767	C[C@@H]1C/C=C/C=C/C=C/C=C/[C@H](O[C@@H]2O[C@H](C)[C@@H](O)[C@H](N)[C@@H]2O)C[C@@H]2O[C@](O)(C[C@@H](O)C[C@H]3O[C@@H]3/C=C/C(=O)O1)C[C@H](O)[C@H]2C(=O)O	665.7330000000004	0.11970000000000325	14	7	3	0
[71996.37]	0.5298313257584732	CCNCOc1cc(OCCN2CCC(O)CC2)ccc1OC	324.421	1.476499999999999	6	2	9	1
[321891.44]	0.16415309657899896	NC1=N[C+]([C@@H](O)[C@@H](CO)O[C@H]2[C@@H](CO)O[C@@H]2CN)[C@H](N)C(=O)NC(=O)c2ccccc21	436.44500000000016	-3.653409999999994	10	7	7	1
[410870.75]	0.9183450053834376	CC[C@H](C)CNC(=O)[C@@H]1C=C2c3cccc4c3c(cn4C)C[C@H]2N(C)C1	351.49400000000014	3.210300000000002	2	1	4	2
[22.961695]	0.4491618061716244	CC[C@H](C)C(=O)O[C@H]1C[C@H](O)C=C2C=C[C@H](C)[C@H](CC[C@@H](O)C[C@@H](O)CC(=O)[O-])[C@H]21	423.52600000000024	1.1056999999999997	7	3	10	0
[324.25427]	0.5597670254804554	CC[C@]1(O)CCN2CCCc3ccccc3[C@@H]2C[C@@H]1C[C@@H]2C[C@H](OC(=O)c1ccccc1)CC2	461.6460000000003	5.942800000000006	4	1	5	2
[3479323.2]	0.8976306233197457	O=C(NCCN1CCOCC1)c1ccc(Cl)cc1	268.74399999999997	1.4020000000000006	3	1	4	1
[64457.902]	0.8698052467618679	C/C=C\[S@](=O)c1ccc(NS(C)(=O)=O)cc1O	275.351	1.4048999999999998	4	2	4	1
[1.05994216e+08]	0.43237283274013305	O=C(O)C(=O)C[C@H](O)C(=O)O	162.09699999999998	-1.5243000000000004	6	3	4	0
[57.29501]	0.37051678390601706	COc1cc(-c2cc(-c3ccccc3)nc(C(C)C)c2/C=C/[C@@H]2C[C@@H](O)CC(=O)O2)cc(CC)c1OC	501.6230000000004	6.198300000000008	6	1	8	3
[39829.05]	0.2905169417988814	CCCCCCCC/C=C\CCCCCCCC(=O)O	282.4679999999999	6.1085000000000065	2	1	15	0
[2025975.]	0.2549096875129101	OC[C@H](O)[C@@H](O)CO[C@H]1O[C@@H](CO)[C@H](O)[C@@H](O)[C@H]1O	284.261	-4.482999999999993	9	7	6	0
[157866.7]	0.5350645561660998	CCCCCCCC[C@@H](O)CCCC(=O)O	230.34799999999996	3.352800000000001	3	2	11	0
[1315562.9]	0.49051986767922323	Nc1ncnc2c1ncn2[C@H]1O[C@H](CO)[C@@H](O)[C@H]1O	267.245	-1.9800000000000006	8	4	2	2
[6408.924]	0.6188956922507635	CC(C)c1cc2c(c(O)c1C/C=C(\C)CCC(=O)O)C(=O)OC2	318.369	3.539600000000002	5	2	6	1
[5452.6445]	0.3507477043583891	COc1cc(O[C@@H]2O[C@H](C)[C@@H](O)[C@H](O[C@H]3O[C@H](C)[C@@H](O)[C@H](N)CO3)[C@H]2N)cc(OC)c1O	460.48000000000025	-0.9864999999999979	12	5	6	1
[1174422.2]	0.34045359159366195	CCOCCN(Cc1ccc(C(=O)c2ccccc2)cc1)C(=O)OCc1ccccc1	417.50500000000017	5.0929000000000055	4	0	10	3
[14838.486]	0.38714947503876584	CCCCC/C=C\C/C=C\CCCCCC(=O)O	252.3979999999999	5.104300000000004	2	1	12	0
[403610.28]	0.6957714942931587	O=C(COc1ccccc1C(=O)c1ccccc1)c1ccccc1O	332.355	3.8849000000000022	4	1	6	3
[426.54398]	0.28984133415641805	CC(=O)O[C@@H]1[C@H](OC(C)=O)[C@@H](NC(=O)c2ccc(O)c(OC)c2)[C@@H](OC(C)=O)C[C@@H](OC(C)=O)C1=O	509.46400000000034	0.1988000000000001	12	2	7	1
[3850.3542]	0.8325220081385356	COc1cc2c(c(OC)c1OC)-c1ccc(OC)c(=O)cc1[C@@H](NC(C)=O)CC2	399.4430000000002	2.871600000000001	6	1	5	2
[4834.0938]	0.3404990873765611	COc1cc(C[C@H](CNC(=O)Cc2ccccc2)c2ccccc2)ccc1-c1cccc(O)c1	451.56600000000014	5.753000000000006	3	2	9	4
[423970.6]	0.47080379514367743	CCCCCCC/C=C/C(=O)O	170.25199999999998	2.987700000000001	2	1	7	0
[46325.12]	0.41278849583570115	CN(CCc1ccccc1)C(=O)C(CCCNC(=O)c1ccc(Cl)cc1)c1cccc(O)c1	464.9930000000001	5.040500000000006	3	2	10	3
[8163201.]	0.6186967805285766	C=C(CCCC(C)(C)O)C(=O)O	172.224	1.5684	3	2	5	0
[472697.4]	0.8536686564243656	COc1cc(C(=O)NC2CCCNC2)cc(OC)c1OC	294.351	1.1941999999999997	5	2	5	1
[6.0030823]	0.4147891671344314	N#CCOc1c(-c2ccc(F)cc2)nc(-c2ccc(F)cc2)n1/C=C/[C@@H](O)C[C@@H](O)CC(=O)O	469.4440000000002	3.4549800000000017	7	3	10	3
[12493.424]	0.5844860779881329	CCOC(=O)[C@@H](CCc1ccccc1)N[C@@H](C)C(=O)N1Cc2ccccc2C[C@H]1C(=O)O	438.5240000000003	2.5671	6	2	9	2
[6766562.5]	0.7840861913804058	CC(C)N(C(=O)O)c1ccccc1C	193.24599999999998	2.8878200000000014	2	1	2	1
[68249784.]	0.6477438574453785	COc1cc(C=O)ccc1O	152.14899999999997	1.2132999999999998	3	1	2	1
