# Supplementary material for: Transformer-Decoder GPT Models for Generating Virtual Screening Libraries of HMG-Coenzyme A Reductase Inhibitors: Effects of Temperature, Prompt Length, and Transfer-Learning Strategies
Source: J Chem Inf Model. 2024 Nov 7;64(22):8464–80. doi: 10.1021/acs.jcim.4c01309 (PMC11600504; doi:10.1021/acs.jcim.4c01309)
Supplement: Supplementary file 3 — ci4c01309_si_003.zip [file ci4c01309_si_003.zip › Datasets/xfer_Learning_files/2XALL_model_gen_ic50_results/2XALL_Docking_Statin_similarity_0p0.csv]

Generated Molecule	atorvastatin	rosuvastatin	simvatstatin	lovastatin	fluvastatin	pravastatin
CCN(C)C(=O)Nc1c(-c2ccccc2)c(-c2ccc(F)cc2)c1/C=C/[C@@H](O)C[C@@H](O)CC(=O)O	0.4722222222222222	0.43410852713178294	0.09815950920245399	0.10625	0.5384615384615384	0.2108843537414966
CC1=C[C@H](O)[C@H](C)[C@@H](O)[C@H](C)[C@@H]1O[C@]1(C)CC[C@@H]2[C@@H]3CCC4=CC(=O)CC[C@]4(C)[C@@H]3CC[C@@]21C	0.050505050505050504	0.07100591715976332	0.18243243243243243	0.17687074829931973	0.060240963855421686	0.12258064516129032
C=C1[C@H]2C[C@H](OC(=O)c3ccccc3C2=O)C[C@@H]1C[C@H](OC(=O)C2)C[C@@H](OC(=O)[C@H](NC(=O)c3ccc(F)cc3)[C@@H](O)[C@@H]2C)C[C@@]1(C)CC[C@@H]1	0.20952380952380953	0.15228426395939088	0.1945945945945946	0.19672131147540983	0.20652173913043478	0.1111111111111111
CO[C@@H]1[C@H](COC(=O)c2ccc(C)cc2C)[C@@H](-c2ccc(F)cc2)C(=O)O[C@H]1C(=O)O	0.21951219512195122	0.21830985915492956	0.1597222222222222	0.1619718309859155	0.24444444444444444	0.1527777777777778
C=C1CC[C@@H](O)[C@]2(C)CC[C@@H](CC[C@@H](O)C[C@@H](O)CC(=O)O)C[C@H]12	0.18421052631578946	0.16793893129770993	0.13953488372093023	0.15079365079365079	0.1746031746031746	0.3394495412844037
CC(C)CCC[C@@H](C)[C@H]1CC[C@@]2(C(C)O)C3=CCC4C(C)(C)[C@@H](O)CC[C@]4(C)C3CC[C@]12C	0.0851063829787234	0.09937888198757763	0.125	0.1342281879194631	0.08860759493670886	0.14864864864864866
COC(=O)C1=C(C)NC(C)=C(C(=O)OC)C1c1ccccc1[N+](=O)[O-]	0.1518987341772152	0.15671641791044777	0.11194029850746269	0.11363636363636363	0.16279069767441862	0.11278195488721804
C=C1[C@@H](O)[C@@H](OC(=O)c2ccc(F)cc2)C[C@H](/C=C/c2c(-c3ccc(F)cc3)nc(N(C)S(C)(=O)=O)nc2C(C)C)C1	0.23655913978494625	0.48175182481751827	0.14534883720930233	0.16071428571428573	0.2611464968152866	0.1329479768786127
COc1cccc(CNC(=O)c2c(-c3ccccc3)c(-c3ccc(F)cc3)c(CC[C@@H](O)C[C@@H](O)CC(=O)[O-])n2C(C)C)c1	0.5256410256410257	0.2710843373493976	0.09042553191489362	0.10326086956521739	0.4013605442176871	0.20710059171597633
C=Cc1ncc(OC)c(-c2ccc(F)cc2)c1/C=C/[C@@H]1C[C@@H](O)CC(=O)O1	0.18633540372670807	0.23308270676691728	0.1791044776119403	0.18181818181818182	0.25196850393700787	0.09027777777777778
COc1cc(CCNC(=O)c2c(-c3ccc(F)cc3)c(-c3ccc(F)cc3)c(CC[C@@H](O)C[C@@H](O)CC(=O)[O-])n2C(C)C)c1	0.42168674698795183	0.27439024390243905	0.0913978494623656	0.1043956043956044	0.3691275167785235	0.20958083832335328
CC(C)c1nc(N(C)S(C)(=O)=O)nc(-c2ccc(F)cc2)c1/C=C/[C@@H](O)C[C@@H](O)CC(=O)NO	0.29559748427672955	0.8842105263157894	0.10191082802547771	0.11764705882352941	0.4262295081967213	0.1780821917808219
COC(=O)c1c(-c2ccccc2)c(-c2ccc(F)cc2)c(CC[C@@H](O)C[C@@H](O)CC(=O)[O-])n1C(C)C	0.5070422535211268	0.31690140845070425	0.10365853658536585	0.11875	0.4796747967479675	0.2328767123287671
NS(=O)(=O)c1cc2c(cc1Cl)NC(C(Cl)Cl)NS2(=O)=O	0.056962025316455694	0.10236220472440945	0.05511811023622047	0.06451612903225806	0.06299212598425197	0.05555555555555555
Cc1cc(F)ccc1-c1c(-c2ccc(F)cc2)nc(C(C)C)n1/C=C/[C@@H](O)C[C@@H](O)CC(=O)O	0.38666666666666666	0.49586776859504134	0.08695652173913043	0.10191082802547771	0.5172413793103449	0.2
CCc1cc(C)cc(-c2c(-c3ccc(F)cc3)c(/C=C/[C@@H]3C[C@@H](O)CC(=O)O3)c(C(C)C)n2C(C)C)c1	0.2616279069767442	0.2582781456953642	0.1870967741935484	0.19736842105263158	0.3120567375886525	0.11585365853658537
C=C1OC(=O)C2=C(CC[C@H](OC(=O)OC)C[C@H](C)[C@H]2CC[C@@H](O)C[C@@H](O)CC(=O)[O-])[C@@]1(O)C(C(C)=O)C(C)C	0.18478260869565216	0.17901234567901234	0.17834394904458598	0.18831168831168832	0.15527950310559005	0.2867132867132867
Cc1cccc(-c2ccccc2)c1CCC(O)C[C@@H](O)CC(=O)[O-]	0.3582089552238806	0.23015873015873015	0.09558823529411764	0.10526315789473684	0.3274336283185841	0.21311475409836064
C=C1CC[C@H](O)C/C1=C/C=C1\CCC[C@]2(C)[C@@H]([C@H](C)/C=C/[C@H](C)C(C)C)CC[C@@H]12	0.059782608695652176	0.10526315789473684	0.11724137931034483	0.1267605633802817	0.09395973154362416	0.09523809523809523
CCCn1c(=O)n(-c2ccccc2)c(-c2ccc(F)cc2)c1CCC(O)C[C@@H](O)CC(=O)[O-]	0.44755244755244755	0.2857142857142857	0.10126582278481013	0.10967741935483871	0.4	0.2013888888888889
CCC(C)(C)C(=O)O[C@H]1C[C@@H](C)C=C2C=C[C@H](C)[C@H](CC[C@@H]3C[C@@H](O)CC(=O)O3)C21	0.08241758241758242	0.1038961038961039	1.0	0.7802197802197802	0.08552631578947369	0.35833333333333334
C/C=C(/C)C(=O)O[C@H]1C[C@@H](C)C=C2C=C[C@H](C)[C@H](CC[C@@H]3C[C@@H](O)CC(=O)O3)[C@H]21	0.08333333333333333	0.11258278145695365	0.7419354838709677	0.7582417582417582	0.09395973154362416	0.35294117647058826
CC1=C(/C=C/C(C)=C/C=C/C(C)=C/C(=O)O)C(C)(C)CCC1	0.06097560975609756	0.10526315789473684	0.11023622047244094	0.10317460317460317	0.09230769230769231	0.08527131782945736
C/C(=N/Nc1nc(C)ccc1C(=O)O)NC(=O)c1ccc(S(=O)(=O)NC(=O)NC(=O)NCCS(=O)(=O)NCCCC(=O)O)cc1	0.17326732673267325	0.17318435754189945	0.07936507936507936	0.08021390374331551	0.15819209039548024	0.11538461538461539
Cc1cc(-c2ccc(F)cc2)c(/C=C/[C@@H]2C[C@@H](O)CC(=O)O2)c(C)n1	0.1858974358974359	0.264	0.1875	0.19047619047619047	0.2540983606557377	0.09420289855072464
CC(C)C(C)(O)C(c1ccc(C)cc1)c1cccc(OCC(O)C[C@@H](O)CC(=O)[O-])c1	0.27564102564102566	0.25547445255474455	0.1292517006802721	0.1310344827586207	0.31496062992125984	0.21323529411764705
CCc1cccc(NC(=O)c2c(-c3ccc(F)cc3)c(-c3ccc(F)cc3)c(CC[C@@H](O)C[C@@H](O)CC(=O)[O-])n2C(C)C)c1	0.48125	0.2727272727272727	0.09090909090909091	0.10382513661202186	0.37583892617449666	0.20833333333333334
CC(C)c1cc(-c2ccc(F)cc2)c(-c2ccc(F)cc2)n1/C=C/[C@@H](O)C[C@@H](O)CC(=O)O	0.4405594405594406	0.4435483870967742	0.08125	0.09615384615384616	0.5398230088495575	0.19444444444444445
CC(C)(O)c1ccccc1CC[C@@H](SCC1(CC(=O)O)CC1)c1cccc(/C=C/c2ccc3ccc(Cl)cc3n2)c1	0.2692307692307692	0.1791907514450867	0.10614525139664804	0.09497206703910614	0.24375	0.11299435028248588
COc1ccc(-c2cc(-c3ccccc3)nc(C(C)C)c2/C=C/[C@@H]2C[C@@H](O)CC(=O)O2)cc1	0.26666666666666666	0.23809523809523808	0.17333333333333334	0.1917808219178082	0.2642857142857143	0.10759493670886076
C[C@@H]1CN(c2ccc(F)cc2)c(-c2ccc(F)cc2)C[C@H](O)C1([O-])C[C@H](O)CC(=O)O	0.28205128205128205	0.2536231884057971	0.1360544217687075	0.14583333333333334	0.3333333333333333	0.2028985507246377
C=C1/C(=C\C=C2/CCC[C@]3(C)[C@@H]([C@H](C)CCCC(C)C)CC[C@@H]23)C[C@@H](O)C[C@@H]1O	0.08333333333333333	0.11258278145695365	0.15714285714285714	0.17647058823529413	0.10135135135135136	0.14184397163120568
Cn1cc(-c2nc(C(C)C)n(/C=C/[C@@H](O)C[C@@H](O)CC(=O)O)c2-c2ccc(F)cc2)cc(C)c1=O	0.3815789473684211	0.5	0.10625	0.12179487179487179	0.47107438016528924	0.2054794520547945
COc1ccc([C@H](O)COc2ccc(CC3CC3)cc2)cc1NC(=O)c1ccc(F)cc1OC	0.25595238095238093	0.1794871794871795	0.10559006211180125	0.11392405063291139	0.23448275862068965	0.10625
COc1cc(C)c(-c2cc(-c3ccc(F)cc3)c(/C=C/[C@@H]3C[C@@H](O)CC(=O)O3)c(C(C)C)n2)cc1	0.22413793103448276	0.2916666666666667	0.17647058823529413	0.19463087248322147	0.2746478873239437	0.10493827160493827
COc1cccc2c1C(=O)c1c(O)c3c(c(O)c1C2=O)C[C@@](O)(C(=O)CO)C[C@@H]3O[C@H]1C[C@H](N)[C@@H](O)[C@H](C)O1	0.12755102040816327	0.12790697674418605	0.16770186335403728	0.16981132075471697	0.1317365269461078	0.15432098765432098
C[C@@H](NC(=O)c1ccc(O)c(O)c1)[C@H]1CCC[C@H]2[C@@H]3CC[C@H]4C[C@@H](O)CC[C@]4(C)[C@H]3CC[C@@]21C	0.10526315789473684	0.11585365853658537	0.1568627450980392	0.174496644295302	0.1125	0.1503267973856209
CS[C@@H](C)C(=O)OC1C[C@@H](C)C=C2C=C[C@H](C)[C@H](CC[C@@H]3C[C@@H](O)CC(=O)O3)[C@H]21	0.0893854748603352	0.12	0.7419354838709677	0.8390804597701149	0.10135135135135136	0.3879310344827586
C/C=C(\C)C(=O)O[C@H]1C[C@@H](C)C=C2C=C[C@H](C)[C@H](CC[C@@H]3C[C@@H](O)CC(=O)O3)[C@H]21	0.08333333333333333	0.11258278145695365	0.7419354838709677	0.7582417582417582	0.09395973154362416	0.35294117647058826
COc1cc(-c2nc(-c3ccccc3)c(-c3ccc(F)cc3)nc2C(C)C)cc(OC)c1OC	0.30246913580246915	0.2689655172413793	0.0658682634730539	0.07317073170731707	0.2695035460992908	0.059880239520958084
C=C[C@]1(C)C[C@@H](OC(=O)c2ccc(F)cc2)C[C@@H](/C=C/c2c(-c3ccc(F)cc3)nc(N(C)S(C)(=O)=O)nc2C(C)C)O1	0.22631578947368422	0.46099290780141844	0.12359550561797752	0.13142857142857142	0.2484472049689441	0.10555555555555556
CCOC(=O)C1=C(COCCN)NC(C)=C(C(=O)OC)C1c1ccccc1Cl	0.17073170731707318	0.14583333333333334	0.1276595744680851	0.12949640287769784	0.1678832116788321	0.14492753623188406
CC(C)NC(=O)c1ccc(-c2ccccc2)c(-c2ccc(F)cc2)c(CC[C@@H](O)C[C@@H](O)CC(=O)[O-])n1C(C)C	0.4900662251655629	0.3026315789473684	0.09714285714285714	0.1111111111111111	0.39855072463768115	0.2088607594936709
C[C@@H]1C/C=C/C=C/C=C/C=C/[C@H](O[C@@H]2O[C@H](C)[C@@H](O)[C@H](N)[C@@H]2O)C[C@@H]2O[C@](O)(C[C@@H](O)C[C@H]3O[C@@H]3/C=C/C(=O)O1)C[C@H](O)[C@H]2C(=O)O	0.09375	0.07389162561576355	0.18435754189944134	0.1864406779661017	0.09230769230769231	0.14673913043478262
COc1cc(-c2cc(-c3ccccc3)c(-c3ccc(F)cc3)nc2C(C)C)cc(OC)c1OC	0.3105590062111801	0.25170068027210885	0.0658682634730539	0.07317073170731707	0.2695035460992908	0.059880239520958084
COc1cc(O[C@@H]2O[C@H](C)C[C@H](O[C@H]3CC[C@@](C)(O)[C@H](OC(=O)c4ccc(O)cc4)OC3=O)[C@H]2NC(C)C)cc(OC)c1O	0.14563106796116504	0.15469613259668508	0.1871345029239766	0.19642857142857142	0.15254237288135594	0.15428571428571428
COc1cc(C(=O)NS(=O)(=O)c2ccccc2C)ccc1Cc1cn(C)c2ccc(NC(=O)OC3CCCC3)cc12	0.22872340425531915	0.14606741573033707	0.10614525139664804	0.10734463276836158	0.19879518072289157	0.1005586592178771
N#CCOc1c(-c2ccc(F)cc2)nc(-c2ccc(F)cc2)n1/C=C/[C@@H](O)C[C@@H](O)CC(=O)O	0.3548387096774194	0.4076923076923077	0.07926829268292683	0.08695652173913043	0.45901639344262296	0.17333333333333334
