# Supplementary material for: Transformer-Decoder GPT Models for Generating Virtual Screening Libraries of HMG-Coenzyme A Reductase Inhibitors: Effects of Temperature, Prompt Length, and Transfer-Learning Strategies
Source: J Chem Inf Model. 2024 Nov 7;64(22):8464–80. doi: 10.1021/acs.jcim.4c01309 (PMC11600504; doi:10.1021/acs.jcim.4c01309)
Supplement: Supplementary file 3 — ci4c01309_si_003.zip [file ci4c01309_si_003.zip › Datasets/xfer_Learning_files/2XALL_model_gen_ic50_results/2XALL_Docking_Statin_similarity_0p5.csv]

Generated Molecule	atorvastatin	rosuvastatin	simvatstatin	lovastatin	fluvastatin	pravastatin
CCN(C)C(=O)Nc1c(-c2ccccc2)c(-c2ccc(F)cc2)c1/C=C/[C@@H](O)C[C@@H](O)CC(=O)NO	0.423841059602649	0.38235294117647056	0.0963855421686747	0.10429447852760736	0.47580645161290325	0.17532467532467533
CC1=C[C@H](O)[C@H](C)CC[C@@H]1O[C@]2(C)[C@@H]1C/C=C/C(C)=C/C=C/C=C(\C)C(=O)O[C@H](C)[C@@H](O)CC(=O)O[C@H]1C2=O	0.09405940594059406	0.10857142857142857	0.22875816993464052	0.2236842105263158	0.10526315789473684	0.13333333333333333
COc1cc(-c2cc(-c3ccccc3)nc(C(C)C)c2/C=C/[C@@H]2C[C@@H](O)CC(=O)O2)cc(CCC)c1	0.21910112359550563	0.21794871794871795	0.19480519480519481	0.21333333333333335	0.21710526315789475	0.12269938650306748
COc1c(O[C@@H]2O[C@H](C)[C@@H](O[C@H]3C[C@@](C)(OC)[C@@H](OC(=O)[C@@H](O)C(=O)O)[C@H](C)O3)[C@H](CO)[C@@H]2O)ccc2ccccc12	0.16751269035532995	0.1534090909090909	0.18674698795180722	0.19631901840490798	0.1927710843373494	0.20245398773006135
CO[C@@H]1[C@H](COC(=O)c2ccc(C)cc2C)[C@@H](-c2ccc(F)cc2)C(=O)O[C@H]1C(=O)NCC(=O)NCC(=O)O	0.21978021978021978	0.2037037037037037	0.1524390243902439	0.15432098765432098	0.22580645161290322	0.15337423312883436
C=C(C)[C@H]1CC[C@]2(CC[C@@H]3C[C@H](C)C(=O)O3)C[C@@H]1CCCCn1c2cccc(N)c2cccc21	0.09278350515463918	0.08823529411764706	0.17763157894736842	0.18	0.1111111111111111	0.11949685534591195
CC(C)CCC[C@@H](C)[C@H]1CC[C@@]2(C(C)O)C3=CCC4C(C)(C)[C@@H](O)CC[C@]4(C)C3CC[C@]12C	0.0851063829787234	0.09937888198757763	0.125	0.1342281879194631	0.08860759493670886	0.14864864864864866
COC(=O)C1=C(C)NC(C)=C(C(=O)OC)C1c1ccccc1[N+](=O)[O-]	0.1518987341772152	0.15671641791044777	0.11194029850746269	0.11363636363636363	0.16279069767441862	0.11278195488721804
C=C1[C@@H](O)[C@@H](OC(=O)c2ccc(F)cc2)C[C@H](/C=C/c2c(-c3ccc(F)cc3)nc(N(C)S(C)(=O)=O)nc2C(C)C)C1	0.23655913978494625	0.48175182481751827	0.14534883720930233	0.16071428571428573	0.2611464968152866	0.1329479768786127
COc1ccnc(CC(=O)O)c1Nc1ccc(Sc2ccc(Cl)cc2)cc1OC	0.2085889570552147	0.1643835616438356	0.08609271523178808	0.087248322147651	0.21323529411764705	0.09395973154362416
COc1cc(-c2cc(-c3ccccc3)c(-c3ccc(F)cc3)nc2C(C)C)cc(OC)c1OC	0.3105590062111801	0.25170068027210885	0.0658682634730539	0.07317073170731707	0.2695035460992908	0.059880239520958084
Cc1cc(Nc2nc(C(C)C)n(/C=C/[C@@H](O)C[C@@H](O)CC(=O)O)c2-c2ccc(F)cc2)cc(C)c1Cl	0.3741935483870968	0.4645669291338583	0.09090909090909091	0.10559006211180125	0.4596774193548387	0.19333333333333333
CC(C)[C@@H](C)[C@H](O)[C@H](N)C(=O)N[C@@H](Cc1ccc(O)cc1)C(=O)N1CCC[C@H]1C(=O)N[C@@H](CCC(=O)O)C(=O)N[C@@H](CCC(=O)O)C(=O)N	0.17142857142857143	0.16489361702127658	0.10362694300518134	0.1164021164021164	0.15675675675675677	0.17777777777777778
COc1cccc(CNC(=O)c2c(-c3ccccc3)c(-c3ccc(F)cc3)c(CC[C@@H](O)C[C@@H](O)CC(=O)[O-])n2C(C)C)c1	0.5256410256410257	0.2710843373493976	0.09042553191489362	0.10326086956521739	0.4013605442176871	0.20710059171597633
C=Cc1ncc(OC)c(-c2ccc(F)cc2)c1/C=C/[C@@H]1C[C@@H](O)CC(=O)O1	0.18633540372670807	0.23308270676691728	0.1791044776119403	0.18181818181818182	0.25196850393700787	0.09027777777777778
C/C=C(\C)C(=O)O[C@H]1C[C@@H](C)C=C2C=C[C@H](C)[C@H](CC[C@@H]3C[C@@H](O)CC(=O)O3)C21	0.08333333333333333	0.11258278145695365	0.7419354838709677	0.7582417582417582	0.09395973154362416	0.35294117647058826
COc1cc(CCNC(=O)c2c(-c3ccc(F)cc3)c(-c3ccc(F)cc3)c(CC[C@@H](O)C[C@@H](O)CC(=O)[O-])n2C(C)C)c1	0.42168674698795183	0.27439024390243905	0.0913978494623656	0.1043956043956044	0.3691275167785235	0.20958083832335328
CC(C)c1nc(N(C)S(C)(=O)=O)nc(-c2ccc(F)cc2)c1/C=C/[C@@H](O)C[C@@H](O)CC(=O)NO	0.29559748427672955	0.8842105263157894	0.10191082802547771	0.11764705882352941	0.4262295081967213	0.1780821917808219
COC(=O)[C@@H](NC(=O)c1c[nH]cn1)C(=O)N1CCC[C@H]1C(=O)N[C@@H](Cc2ccccc2)C(=O)N[C@@H](CCC(=O)O)C(=O)NCC(=O)O	0.18932038834951456	0.12371134020618557	0.09844559585492228	0.1111111111111111	0.15760869565217392	0.14673913043478262
COC(=O)c1c(-c2ccccc2)c(-c2ccc(F)cc2)c(CC[C@@H](O)C[C@@H](O)CC(=O)[O-])n1C(C)C	0.5070422535211268	0.31690140845070425	0.10365853658536585	0.11875	0.4796747967479675	0.2328767123287671
NS(=O)(=O)c1cc2c(cc1Cl)NC(C(Cl)Cl)NS2(=O)=O	0.056962025316455694	0.10236220472440945	0.05511811023622047	0.06451612903225806	0.06299212598425197	0.05555555555555555
COc1cccc2c1C(=O)c1c(O)c3c(c(O)c1C2=O)C[C@@](O)(C(=O)CO)C[C@@H]3O[C@H]1C[C@H](N)[C@H](O)[C@H](C)O1	0.12755102040816327	0.12790697674418605	0.16770186335403728	0.16981132075471697	0.1317365269461078	0.15432098765432098
Cc1cc(F)ccc1-c1c(-c2ccc(F)cc2)nc(C(C)C)n1/C=C/[C@@H](O)C[C@@H](O)CC(=O)O	0.38666666666666666	0.49586776859504134	0.08695652173913043	0.10191082802547771	0.5172413793103449	0.2
C=C(CC[C@@H](C)[C@H]1CC[C@H]2[C@@H]3CCC4=C[C@@H](O)CC[C@]4(C)[C@H]3CC[C@@]21C)C	0.061452513966480445	0.07947019867549669	0.145985401459854	0.16541353383458646	0.06756756756756757	0.15555555555555556
CC(C)(O)[C@@H]1CCCC(=O)C2CCC[C@@H]3CC(=O)CC[C@]3(C)[C@H]2CC[C@@H]1C[C@@H](O)CC(=O)O	0.11413043478260869	0.14838709677419354	0.17006802721088435	0.1564625850340136	0.13071895424836602	0.1875
CCc1cc(C)cc(-c2c(-c3ccc(F)cc3)c(/C=C/[C@@H]3C[C@@H](O)CC(=O)O3)c(C(C)C)n2C(C)C)c1	0.2616279069767442	0.2582781456953642	0.1870967741935484	0.19736842105263158	0.3120567375886525	0.11585365853658537
C/C(=N\O)[C@@H](C)[C@@H]1C[C@H]2[C@@H]3[C@H](CCC[C@@]3(C)[C@H](CC[C@@H]3C[C@@H](O)CC(=O)O3)[C@H]2C)C1	0.058823529411764705	0.08227848101265822	0.32	0.34710743801652894	0.07096774193548387	0.15492957746478872
C=C1CC[C@H](O)C/C1=C/C=C1\CCC[C@]2(C)[C@@H]([C@H](C)/C=C/[C@H](C)C(C)C)CC[C@@H]12	0.059782608695652176	0.10526315789473684	0.11724137931034483	0.1267605633802817	0.09395973154362416	0.09523809523809523
C[C@@H]1[C@@H]2Cc3ccc(O)cc3C=C[C@@H]2C[C@@H]1C[C@@H](O)C[C@@H](O)CC(=O)[O-]	0.1910828025477707	0.19402985074626866	0.18461538461538463	0.1968503937007874	0.2109375	0.275
C=C[C@@](C)(O)CC[C@H]1CC=CC[C@H]2[C@@H]3CCC4=C[C@@H](O)CC[C@]4(C)[C@H]3CC[C@]12C	0.053763440860215055	0.07643312101910828	0.16428571428571428	0.15	0.0718954248366013	0.14893617021276595
CC[C@H](C)C(=O)O[C@H]1C[C@@H](C)C=C2C=C[C@H](C)[C@H](CC[C@@H](O)C[C@@H](O)CC(=O)NO)[C@H]21	0.20606060606060606	0.18620689655172415	0.4067796610169492	0.5327102803738317	0.16783216783216784	0.7553191489361702
CCC(C)(C)C(=O)O[C@@H]1C2C(=C[C@H](C)[C@H]1[C@@H](O)c1ccccc1)C=C[C@H](C)[C@@H]2CC[C@@H]1C[C@@H](O)CC(=O)O1	0.1702127659574468	0.13529411764705881	0.6260869565217392	0.5163934426229508	0.175	0.3006993006993007
CC[C@H](C)C(=O)O[C@H]1C[C@H](O)C[C@@H]2C=C[C@H](C)[C@H](CCC3C[C@@H](O)CC(=O)O3)[C@@H]12	0.0893854748603352	0.10526315789473684	0.48623853211009177	0.6326530612244898	0.09395973154362416	0.35294117647058826
CC1=C(/C=C/C(C)=C/C=C/C(C)=C/C(=O)O)C(C)(C)CCC1	0.06097560975609756	0.10526315789473684	0.11023622047244094	0.10317460317460317	0.09230769230769231	0.08527131782945736
CC(C)N(C[C@@H](O)CO)C(=O)N[C@H](C(=O)N[C@@H](Cc1ccccc1)C(=O)N[C@@H](CCC(=O)O)C(=O)O)C(=O)N[C@@H](CCC(=O)O)C(=O)O	0.19704433497536947	0.15508021390374332	0.07142857142857142	0.08333333333333333	0.17222222222222222	0.16759776536312848
CC1(C)C[C@@H](O)CC[C@]2(C)[C@@H]1CC[C@]1(C)[C@@H]2C(=O)CC[C@]2(C)C[C@H]2C(=O)O1	0.03867403314917127	0.05921052631578947	0.15671641791044777	0.15037593984962405	0.04	0.09219858156028368
Cc1cc(-c2ccc(F)cc2)c(/C=C/[C@@H]2C[C@@H](O)CC(=O)O2)c(C(C)C)n1	0.21019108280254778	0.3360655737704918	0.1893939393939394	0.2109375	0.27419354838709675	0.11428571428571428
CCOc1ccc2c(CCNC(=O)C2CCNC(=O)[C@H]2C(=O)NC(C)C)cc2c1	0.12	0.14965986394557823	0.15602836879432624	0.17518248175182483	0.1310344827586207	0.14084507042253522
CCc1cccc(NC(=O)c2c(-c3ccc(F)cc3)c(-c3ccc(F)cc3)c(CC[C@@H](O)C[C@@H](O)CC(=O)[O-])n2C(C)C)c1	0.48125	0.2727272727272727	0.09090909090909091	0.10382513661202186	0.37583892617449666	0.20833333333333334
CC(C)c1cc(-c2ccc(F)cc2)c(-c2ccc(F)cc2)n1/C=C/[C@@H](O)C[C@@H](O)CC(=O)O	0.4405594405594406	0.4435483870967742	0.08125	0.09615384615384616	0.5398230088495575	0.19444444444444445
CC(C)c1cc(-c2ccc(F)cc2)c(-c2cccc(Cl)c2)n1/C=C/[C@@H](O)C[C@@H](O)CC(=O)O	0.4305555555555556	0.4435483870967742	0.08125	0.09615384615384616	0.5535714285714286	0.19444444444444445
C=C(CC/C=C(\C)CCCC(C)C)[C@H]1CC[C@H]2[C@@H]3CCC4(C)C(=O)CC[C@]4(C)[C@H]3CC[C@@]21C	0.07291666666666667	0.0783132530120482	0.12337662337662338	0.13245033112582782	0.06748466257668712	0.13157894736842105
CC1=C2C[C@H]3CC4=CC(=O)C=C[C@]4(C)[C@@]3(F)[C@@H](O)C[C@]2(C)[C@@]1(O)C(=O)COP(=O)(O)O	0.1005586592178771	0.13333333333333333	0.17142857142857143	0.17391304347826086	0.11486486486486487	0.15602836879432624
CC(C)(O)c1ccccc1CC[C@@H](SCC1(CC(=O)O)CC1)c1cccc(/C=C/c2ccc3ccc(Cl)cc3n2)c1	0.2692307692307692	0.1791907514450867	0.10614525139664804	0.09497206703910614	0.24375	0.11299435028248588
COc1ccc(-c2cc(-c3ccccc3)nc(C(C)C)c2/C=C/[C@@H]2C[C@@H](O)CC(=O)O2)cc1	0.26666666666666666	0.23809523809523808	0.17333333333333334	0.1917808219178082	0.2642857142857143	0.10759493670886076
C=C1/C(=C\C=C2/CCC[C@]3(C)[C@@H]([C@H](C)CCCC(C)C)CC[C@@H]23)C[C@@H](O)C[C@@H]1O	0.08333333333333333	0.11258278145695365	0.15714285714285714	0.17647058823529413	0.10135135135135136	0.14184397163120568
Cn1cc(-c2nc(C(C)C)n(/C=C/[C@@H](O)C[C@@H](O)CC(=O)O)c2-c2ccc(F)cc2)cc(C)c1=O	0.3815789473684211	0.5	0.10625	0.12179487179487179	0.47107438016528924	0.2054794520547945
CC[C@H](C)[C@H]1/N=C(\C)C(=C/[C@@H](C)[C@H](O)c2ccc(F)c(N)c2)C(=O)O[C@H](CC(=O)O)/C=C/c2ccccc21	0.25862068965517243	0.24675324675324675	0.14814814814814814	0.17197452229299362	0.2896551724137931	0.17834394904458598
COc1cccc2c1C(=O)c1c(O)c3c(c(O)c1C2=O)C[C@@](O)(C(=O)CO)C[C@@H]3O[C@H]1C[C@H](N)[C@@H](O)[C@H](C)O1	0.12755102040816327	0.12790697674418605	0.16770186335403728	0.16981132075471697	0.1317365269461078	0.15432098765432098
COc1cc(-c2c(-c3ccc(F)cc3)nc(C(C)C)n2/C=C/[C@@H](O)C[C@@H](O)CC(=O)O)cc(CC)c1F	0.3584905660377358	0.4765625	0.10909090909090909	0.12422360248447205	0.44881889763779526	0.21333333333333335
C/C=C(\C)C(=O)O[C@H]1C[C@@H](C)C=C2C=C[C@H](C)[C@H](CC[C@@H]3C[C@@H](O)CC(=O)O3)[C@H]21	0.08333333333333333	0.11258278145695365	0.7419354838709677	0.7582417582417582	0.09395973154362416	0.35294117647058826
COc1cc(-c2nc(-c3ccccc3)c(-c3ccc(F)cc3)nc2C(C)C)cc(OC)c1OC	0.30246913580246915	0.2689655172413793	0.0658682634730539	0.07317073170731707	0.2695035460992908	0.059880239520958084
C[C@@H](NC(=O)CCC(C)(C)O)[C@H]1CCC[C@H]2[C@@H]3CCC4=CC(=O)C=C[C@]4(C)[C@@]3(F)[C@@H](O)C[C@@]21C	0.10106382978723404	0.125	0.20833333333333334	0.19444444444444445	0.10759493670886076	0.1610738255033557
C=C[C@]1(C)C[C@@H](OC(=O)c2ccc(F)cc2)C[C@@H](/C=C/c2c(-c3ccc(F)cc3)nc(N(C)S(C)(=O)=O)nc2C(C)C)O1	0.22631578947368422	0.46099290780141844	0.12359550561797752	0.13142857142857142	0.2484472049689441	0.10555555555555556
CSCC[C@@H](NC(=O)[C@@H](Cc1ccccc1)NC(=O)[C@@H](N)Cc1ccccc1)C(=O)N[C@@H](CCC(=O)O)C(=O)N[C@@H](CC(=O)O)C(=O)O	0.2602040816326531	0.14583333333333334	0.07	0.07614213197969544	0.1878453038674033	0.14516129032258066
CCOC(=O)C1=C(COCCN)NC(C)=C(C(=O)OC)C1c1ccccc1Cl	0.17073170731707318	0.14583333333333334	0.1276595744680851	0.12949640287769784	0.1678832116788321	0.14492753623188406
COc1ccc(S(=O)(=O)NC(=O)/C=C/c2ccc(CC[C@@H](O)C[C@@H](O)CC(=O)O)cc2)cc1	0.32903225806451614	0.2971014492753623	0.0949367088607595	0.1032258064516129	0.3181818181818182	0.25547445255474455
C[C@@H]1C/C=C/C=C/C=C/C=C/[C@H](O[C@@H]2O[C@H](C)[C@@H](O)[C@H](N)[C@@H]2O)C[C@@H]2O[C@](O)(C[C@@H](O)C[C@H]3O[C@@H]3/C=C/C(=O)O1)C[C@H](O)[C@H]2C(=O)O	0.09375	0.07389162561576355	0.18435754189944134	0.1864406779661017	0.09230769230769231	0.14673913043478262
CC[C@H](C)C(=O)O[C@H]1C[C@H](O)C=C2C=C[C@H](C)[C@H](CC[C@@H](O)C[C@@H](O)CC(=O)[O-])[C@H]21	0.20245398773006135	0.18181818181818182	0.35833333333333334	0.47706422018348627	0.17142857142857143	0.8837209302325582
CC[C@]1(O)CCN2CCCc3ccccc3[C@@H]2C[C@@H]1C[C@@H]2C[C@H](OC(=O)c1ccccc1)CC2	0.18888888888888888	0.10650887573964497	0.15286624203821655	0.15483870967741936	0.17419354838709677	0.125
COc1cc(-c2cc(-c3ccccc3)nc(C(C)C)c2/C=C/[C@@H]2C[C@@H](O)CC(=O)O2)cc(CC)c1OC	0.2032967032967033	0.20754716981132076	0.19230769230769232	0.20261437908496732	0.2064516129032258	0.1144578313253012
CC(=O)O[C@@H]1[C@H](OC(C)=O)[C@@H](NC(=O)c2ccc(O)c(OC)c2)[C@@H](OC(C)=O)C[C@@H](OC(C)=O)C1=O	0.10471204188481675	0.11515151515151516	0.17105263157894737	0.16556291390728478	0.09146341463414634	0.1568627450980392
N#CCOc1c(-c2ccc(F)cc2)nc(-c2ccc(F)cc2)n1/C=C/[C@@H](O)C[C@@H](O)CC(=O)O	0.3548387096774194	0.4076923076923077	0.07926829268292683	0.08695652173913043	0.45901639344262296	0.17333333333333334
