# Supplementary material for: Transformer-Decoder GPT Models for Generating Virtual Screening Libraries of HMG-Coenzyme A Reductase Inhibitors: Effects of Temperature, Prompt Length, and Transfer-Learning Strategies
Source: J Chem Inf Model. 2024 Nov 7;64(22):8464–80. doi: 10.1021/acs.jcim.4c01309 (PMC11600504; doi:10.1021/acs.jcim.4c01309)
Supplement: Supplementary file 3 — ci4c01309_si_003.zip [file ci4c01309_si_003.zip › Datasets/xfer_Learning_files/2XALL_model_gen_ic50_results/2XALL_Docking_Statin_similarity_1p0.csv]

Generated Molecule	atorvastatin	rosuvastatin	simvatstatin	lovastatin	fluvastatin	pravastatin
C=C1CC[C@@H]2[C@H](OC(=O)c3ccccc3)C[C@@H]2[C@H]1CC[S+](CO)C[C@@H](O)CC(=O)[O-]	0.18452380952380953	0.13157894736842105	0.1773049645390071	0.18840579710144928	0.16783216783216784	0.23134328358208955
COc1cc2c(cc1OC)C(=O)c1c(C)c(OC)c(CC=C2O[C@@H]2C[C@@H](O)C[C@@H](O)C[C@@H](O)CC(=O)[O-])c2c1OC	0.18848167539267016	0.1834319526627219	0.1411764705882353	0.14285714285714285	0.1746987951807229	0.19875776397515527
NCC[C@@H]1CC[C@@H](Cc2ccc(Cl)cc2)C[C@H]1C[C@@H](O)CC(=O)N[C@@H](CCC(=O)O)C(=O)NCC(=O)O	0.17297297297297298	0.1656441717791411	0.12883435582822086	0.1375	0.15625	0.2119205298013245
CC(C)CCC[C@@H](C)[C@H]1CC[C@@]2(C(C)O)C3=CCC4C(C)(C)[C@@H](O)CC[C@]4(C)C3CC[C@]12C	0.0851063829787234	0.09937888198757763	0.125	0.1342281879194631	0.08860759493670886	0.14864864864864866
COC(=O)C1=C(C)NC(C)=C(C(=O)OCC(C)C)C1c1ccccc1[N+](=O)[O-]	0.1728395061728395	0.18115942028985507	0.12142857142857143	0.13138686131386862	0.18796992481203006	0.13043478260869565
Cc1nn(-c2ccccc2)c(-c2cccc(Cl)c2)c(-c2ccc(F)cc2)n1/C=C/[C@@H](O)C[C@@H](O)CC(=O)NO	0.41509433962264153	0.31125827814569534	0.06666666666666667	0.07344632768361582	0.41911764705882354	0.12352941176470589
COc1cc(-c2cc(-c3ccccc3)nc(C(C)C)c2/C=C/[C@@H]2C[C@@H](O)CC(=O)O2)cc(C)c1	0.21264367816091953	0.21052631578947367	0.17880794701986755	0.19727891156462585	0.20945945945945946	0.10625
Cc1cc(Nc2nc(C(C)C)n(-c3ccc(F)cc3)c2S(C)(=O)=O)cc(-c2ccc(F)cc2)c1	0.2981366459627329	0.2727272727272727	0.06666666666666667	0.08074534161490683	0.2553191489361702	0.06707317073170732
COc1cc(CO)c(Cc2ccc(-c3ccc(F)cc3)cc2C(CC)C)c(OCC(O)C[C@@H](O)CC(=O)[O-])c1	0.3433734939759036	0.2894736842105263	0.09826589595375723	0.11904761904761904	0.34507042253521125	0.21153846153846154
COc1cccc(CNC(=O)c2c(-c3ccccc3)c(-c3ccc(F)cc3)c(CC[C@@H](O)C[C@@H](O)CC(=O)[O-])n2C(C)C)c1	0.5256410256410257	0.2710843373493976	0.09042553191489362	0.10326086956521739	0.4013605442176871	0.20710059171597633
C=Cc1ncc(OC)c(-c2ccc(F)cc2)c1/C=C/[C@@H]1C[C@@H](O)CC(=O)O1	0.18633540372670807	0.23308270676691728	0.1791044776119403	0.18181818181818182	0.25196850393700787	0.09027777777777778
C/C=C(\C)C(=O)O[C@H]1C[C@@H](C)C=C2C=C[C@H](C)[C@H](CC[C@@H]3C[C@@H](O)CC(=O)O3)[C@H]21	0.08333333333333333	0.11258278145695365	0.7419354838709677	0.7582417582417582	0.09395973154362416	0.35294117647058826
C[C@@H](/C=C/[C@@]1(C)[C@H](C)C[C@H](O)C(=O)O)[C@H]1C/C=C/C=C\C[C@H](O)C[C@@H](O)[C@@H]1O[C@H]1CC[C@@](C)(C)CC(=O)O	0.14210526315789473	0.1656441717791411	0.17197452229299362	0.1592356687898089	0.14906832298136646	0.2620689655172414
OCCOCCN1CCN(C2=Nc3ccccc3Sc3ccc(/C=C/c4ccc(F)cc4Cl)cc32)CC1	0.21195652173913043	0.14619883040935672	0.07344632768361582	0.07428571428571429	0.22435897435897437	0.06179775280898876
C=C(NC(=O)[C@H](Cc1ccccc1)NC(=O)CNC(=O)[C@@H](N)Cc1ccccc1)[C@H]1CC[C@H]2CC[C@H]1C[C@@H](O)CC(=O)N[C@]2(C)C	0.22	0.11855670103092783	0.15300546448087432	0.16111111111111112	0.15846994535519127	0.13513513513513514
CC(C)c1nc(N(C)S(C)(=O)=O)nc(-c2ccc(F)cc2)c1/C=C/[C@@H](O)C[C@@H](O)CC(=O)NO	0.29559748427672955	0.8842105263157894	0.10191082802547771	0.11764705882352941	0.4262295081967213	0.1780821917808219
CC(C)C1=CC2=CCC(C)(C)CC[C@@H]2C(C)(C)O1	0.06535947712418301	0.0967741935483871	0.13043478260869565	0.14285714285714285	0.07377049180327869	0.09322033898305085
COC(=O)c1c(-c2ccccc2)c(-c2ccc(F)cc2)c(CC[C@@H](O)C[C@@H](O)CC(=O)[O-])n1C(C)C	0.5070422535211268	0.31690140845070425	0.10365853658536585	0.11875	0.4796747967479675	0.2328767123287671
CC[C@@H]1NC(=O)[C@H](C)[C@@H](O[C@H]2C[C@](C)(OC)[C@@H](O)[C@H](C)O2)C[C@@]1(C)COc1cccc(F)c1	0.10215053763440861	0.12658227848101267	0.2112676056338028	0.20567375886524822	0.12337662337662338	0.1476510067114094
COc1cccc2c1C(=O)c1c(O)c3c(c(O)c1C2=O)C[C@@](O)(C(=O)CO)C[C@@H]3O[C@H]1C[C@H](N)[C@H](O)[C@H](C)O1	0.12755102040816327	0.12790697674418605	0.16770186335403728	0.16981132075471697	0.1317365269461078	0.15432098765432098
C/C=C(\C)C(=O)O[C@H]1C[C@@H](C)C=C2C=C[C@H](C)[C@H](CC[C@@H]3C[C@@H](O)CC(=O)O3)C21	0.08333333333333333	0.11258278145695365	0.7419354838709677	0.7582417582417582	0.09395973154362416	0.35294117647058826
Cc1cc(F)ccc1-c1c(-c2ccc(F)cc2)nc(C(C)C)n1/C=C/[C@@H](O)C[C@@H](O)CC(=O)O	0.38666666666666666	0.49586776859504134	0.08695652173913043	0.10191082802547771	0.5172413793103449	0.2
COc1ccc(-c2cc(-c3ccccc3)nc(C(C)C)c2/C=C/[C@@H]2C[C@@H](O)C[C@@H](O)CC(=O)O2)cc1	0.2616279069767442	0.23376623376623376	0.1870967741935484	0.2052980132450331	0.2585034013605442	0.11585365853658537
Cc1cccc(-c2cccc(Cl)c2)c1OCC(O)C[C@@H](O)CC(=O)O	0.3142857142857143	0.28688524590163933	0.10218978102189781	0.11194029850746269	0.35714285714285715	0.2396694214876033
C=C1CC[C@H](O)C/C1=C/C=C1\CCC[C@]2(C)[C@@H]([C@H](C)/C=C/[C@H](C)C(C)C)CC[C@@H]12	0.059782608695652176	0.10526315789473684	0.11724137931034483	0.1267605633802817	0.09395973154362416	0.09523809523809523
CCCn1c(=O)n(-c2ccccc2)c(-c2ccc(F)cc2)c1CCC(O)C[C@@H](O)CC(=O)[O-]	0.44755244755244755	0.2857142857142857	0.10126582278481013	0.10967741935483871	0.4	0.2013888888888889
C=C[C@@](C)(O)CC[C@H]1C(=O)C(=O)O[C@H]2C[C@H]3C[C@H](F)[C@@H]4C[C@H](O)CC[C@]4(C)[C@H]3CC[C@@]21C	0.05759162303664921	0.08024691358024691	0.2158273381294964	0.2014388489208633	0.06918238993710692	0.12751677852348994
COc1ccc(-c2ccc(F)cc2)c(-c2ccc(F)cc2)c(CC(C)C)n1/C=C/[C@@H]1C[C@@H](O)C[C@@H](O)CC(=O)O1	0.2541436464088398	0.21212121212121213	0.18292682926829268	0.2	0.2662337662337662	0.11560693641618497
COc1cc(SC(C)(C)Sc2ccc(/C=C(\c3ccc(F)cc3)c3ccccc3)cc2)cc(CC(=O)O)c1OC	0.29545454545454547	0.1893491124260355	0.1016949152542373	0.08426966292134831	0.2564102564102564	0.0898876404494382
C/C=C(/C)C(=O)O[C@H]1C[C@@H](C)C=C2C=C[C@H](C)[C@H](CC[C@@H]3C[C@@H](O)CC(=O)O3)[C@H]21	0.08333333333333333	0.11258278145695365	0.7419354838709677	0.7582417582417582	0.09395973154362416	0.35294117647058826
CC[C@H](C)C(=O)O[C@H]1C[C@H](O)C=C2C=C[C@H](C)[C@H](CC[C@@H](O)C[C@@H](O)CC(=O)NO)[C@H]21	0.20606060606060606	0.1780821917808219	0.34959349593495936	0.4642857142857143	0.16783216783216784	0.875
CC1=C(/C=C/C(C)=C/C=C/C(C)=C/C(=O)O)C(C)(C)CCC1	0.06097560975609756	0.10526315789473684	0.11023622047244094	0.10317460317460317	0.09230769230769231	0.08527131782945736
Cc1cc(-c2ccc(F)cc2)c(/C=C/[C@@H]2C[C@@H](O)CC(=O)O2)c(C)n1	0.1858974358974359	0.264	0.1875	0.19047619047619047	0.2540983606557377	0.09420289855072464
CCOc1ccc2c(-c3ccc(F)cc3)c(-c3ccc(F)cc3)cc2n1CC(C)C	0.3157894736842105	0.21830985915492956	0.07741935483870968	0.09271523178807947	0.3023255813953488	0.08496732026143791
CCc1cccc(NC(=O)c2c(-c3ccc(F)cc3)c(-c3ccc(F)cc3)c(CC[C@@H](O)C[C@@H](O)CC(=O)[O-])n2C(C)C)c1	0.48125	0.2727272727272727	0.09090909090909091	0.10382513661202186	0.37583892617449666	0.20833333333333334
CC(C)c1cc(-c2ccccc2)nc(-c2ccc(F)cc2)c1/C=C/[C@@H]1C[C@@H](O)CC(=O)O1	0.32051282051282054	0.28776978417266186	0.1610738255033557	0.1793103448275862	0.3282442748091603	0.09554140127388536
C=C(CC/C=C(\C)CCC(C)C)[C@H]1CC[C@H]2[C@@H]3CCC4=CC(=O)C(=O)CC[C@]4(C)[C@H]3CC[C@@]21C	0.09424083769633508	0.10303030303030303	0.14285714285714285	0.152317880794702	0.08588957055214724	0.13636363636363635
Cc1oc(-c2ccccc2)c(-c2cccc(F)c2)c1/C=C/[C@@H](O)C[C@@H](O)CC(=O)[O-]	0.34459459459459457	0.34375	0.08496732026143791	0.09333333333333334	0.4396551724137931	0.13793103448275862
CC(C)(O)c1ccccc1CC[C@@H](SCC1(CC(=O)O)CC1)c1cccc(/C=C/c2ccc3ccc(Cl)cc3n2)c1	0.2692307692307692	0.1791907514450867	0.10614525139664804	0.09497206703910614	0.24375	0.11299435028248588
COc1ccc(-c2cc(-c3ccccc3)nc(C(C)C)c2/C=C/[C@@H]2C[C@@H](O)CC(=O)O2)cc1	0.26666666666666666	0.23809523809523808	0.17333333333333334	0.1917808219178082	0.2642857142857143	0.10759493670886076
C=C1/C(=C\C=C2/CCC[C@]3(C)[C@@H]([C@H](C)CCCC(C)C)CC[C@@H]23)C[C@@H](O)C[C@@H]1O	0.08333333333333333	0.11258278145695365	0.15714285714285714	0.17647058823529413	0.10135135135135136	0.14184397163120568
CC(C)=CCC[C@]1(C)CC[C@]2(C(C)C)C3=CC(=O)C4-CC[C@@]4(C)C[C@@H]3CC[C@@]21C	0.06593406593406594	0.09868421052631579	0.1258741258741259	0.1357142857142857	0.087248322147651	0.0958904109589041
CC[C@H](C)[C@H]1/N=C[C@@H](\C)[C@@H](O[C@@H]2CC[C@H](O)[C@@H](O)[C@H](CC)O2)c2ccc(OC)cc21	0.09392265193370165	0.13245033112582782	0.20437956204379562	0.22556390977443608	0.11409395973154363	0.17985611510791366
COc1cccc2c1C(=O)c1c(O)c3c(c(O)c1C2=O)C[C@@](O)(C(=O)CO)C[C@@H]3O[C@H]1C[C@H](N)[C@@H](O)[C@H](C)O1	0.12755102040816327	0.12790697674418605	0.16770186335403728	0.16981132075471697	0.1317365269461078	0.15432098765432098
Cn1nnc(-c2cccc(Cl)c2)c1-c1cc(F)ccc1-c1ccc(F)cc1O	0.22784810126582278	0.176056338028169	0.045454545454545456	0.046052631578947366	0.22727272727272727	0.03896103896103896
CC(C)OC(=O)C(C)(CC(=O)O)C(=O)OC(C)(C)COc1ccc(C(F)(F)F)cc1	0.16265060240963855	0.2028985507246377	0.15942028985507245	0.1366906474820144	0.17518248175182483	0.15217391304347827
C[C@@H](CO[C@@H]1O[C@@H](C)[C@@H](O)[C@@H](O[C@H]2C[C@@](C)(O)[C@@H](O)[C@@H](O)C[C@@H]2C)[C@H](C)C(=O)O)[C@H](C)[C@@H]1O	0.08064516129032258	0.10828025477707007	0.18309859154929578	0.19424460431654678	0.09740259740259741	0.19285714285714287
CC1=CC(=O)CC(C)(CCC[C@]2(C)CC[C@@H](O)CC[C@@H]2C(C)(C)C)CC1	0.05714285714285714	0.07482993197278912	0.1875	0.15384615384615385	0.0625	0.10218978102189781
CC(C)NC(=O)c1ccc(-c2ccccc2)c(-c2ccc(F)cc2)c(CC[C@@H](O)C[C@@H](O)CC(=O)[O-])n1C(C)C	0.4900662251655629	0.3026315789473684	0.09714285714285714	0.1111111111111111	0.39855072463768115	0.2088607594936709
O=P(O)(O)O[C@@H]1C[C@H](O)C=C[C@H]2N=C(c3cccc(OCC3CCCC3)c3c3ccc(F)cc32)C[C@H]1O	0.1282051282051282	0.12209302325581395	0.1402439024390244	0.1419753086419753	0.14634146341463414	0.1411042944785276
C[C@@H]1C/C=C/C=C/C=C/C=C/[C@H](O[C@@H]2O[C@H](C)[C@@H](O)[C@H](N)[C@@H]2O)C[C@@H]2O[C@](O)(C[C@@H](O)C[C@H]3O[C@@H]3/C=C/C(=O)O1)C[C@H](O)[C@H]2C(=O)O	0.09375	0.07389162561576355	0.18435754189944134	0.1864406779661017	0.09230769230769231	0.14673913043478262
Cc1ccc(-n2cc(C(F)(F)F)nc2-c2ccc(S(N)(=O)=O)c(C)c2)cc1	0.18238993710691823	0.1925925925925926	0.06896551724137931	0.0625	0.20930232558139536	0.0547945205479452
CC[C@H](C)C(=O)O[C@H]1C[C@@H](C)C=C2C=C[C@H](C)[C@H](CCC(O)C[C@@H](O)CC(=O)[O-])[C@H]21	0.1951219512195122	0.18181818181818182	0.41739130434782606	0.5480769230769231	0.16312056737588654	0.7608695652173914
C/C=C\[S@](=O)[C@@H](CC)NC(=O)[C@@H](CC(C)C)NC(=O)[C@@H](CC(C)C)c1Occccc1	0.13714285714285715	0.16216216216216217	0.12162162162162163	0.1388888888888889	0.14383561643835616	0.1619718309859155
COc1cc(-c2c(-c3ccc(F)cc3)nc(C(C)C)n2/C=C/[C@@H](O)C[C@@H](O)CC(=O)O)cc(CC)c1F	0.3584905660377358	0.4765625	0.10909090909090909	0.12422360248447205	0.44881889763779526	0.21333333333333335
COc1cc(C[C@H](CNC(=O)[C@H](Oc2ccccc2)C(=O)O)c2ccc(Cl)cc2)cc(O)c1O	0.2804878048780488	0.17307692307692307	0.08588957055214724	0.09375	0.2535211267605634	0.1282051282051282
N#CCOc1c(-c2ccc(F)cc2)nc(-c2ccc(F)cc2)n1/C=C/[C@@H](O)C[C@@H](O)CC(=O)O	0.3548387096774194	0.4076923076923077	0.07926829268292683	0.08695652173913043	0.45901639344262296	0.17333333333333334
