# Supplementary material for: Transformer-Decoder GPT Models for Generating Virtual Screening Libraries of HMG-Coenzyme A Reductase Inhibitors: Effects of Temperature, Prompt Length, and Transfer-Learning Strategies
Source: J Chem Inf Model. 2024 Nov 7;64(22):8464–80. doi: 10.1021/acs.jcim.4c01309 (PMC11600504; doi:10.1021/acs.jcim.4c01309)
Supplement: Supplementary file 3 — ci4c01309_si_003.zip [file ci4c01309_si_003.zip › Datasets/xfer_Learning_files/2XALL_model_gen_ic50_results/2XALL_Refined_Statin_similarity_0p5.csv]

Generated Molecule	atorvastatin	rosuvastatin	simvatstatin	lovastatin	fluvastatin	pravastatin
O=C(O)C(=O)C(CCCC(=O)O)C(=O)O	0.11678832116788321	0.11504424778761062	0.07142857142857142	0.08256880733944955	0.1	0.1553398058252427
CCN(CC)C(=O)N[C@H]1C=C2c3cccc4[nH]cc(c34)C[C@H]2N(C)C1	0.13414634146341464	0.14388489208633093	0.15037593984962405	0.15267175572519084	0.15789473684210525	0.1259259259259259
C=CC[S@](=O)[C@@H](Cc1ccccc1)N[C@@H](CC(=O)O)C(=O)O	0.22377622377622378	0.184	0.09230769230769231	0.10236220472440945	0.2222222222222222	0.175
CC/C=C\C/C=C\C/C=C\CCCCCCCC(=O)O	0.06832298136645963	0.08208955223880597	0.06923076923076923	0.0703125	0.08527131782945736	0.104
C=C[C@H](O)C/C(=C1\OC(=O)C(C)C)O[C@H]1CC(=O)N[C@@H](CCC(=O)O)C(=O)NCC(=O)NCC(=O)O	0.14673913043478262	0.15	0.09876543209876543	0.12101910828025478	0.14012738853503184	0.18791946308724833
CCN(C)C(=O)Nc1c(-c2ccccc2)c(-c2ccc(F)cc2)c1/C=C/[C@@H](O)C[C@@H](O)CC(=O)NO	0.423841059602649	0.38235294117647056	0.0963855421686747	0.10429447852760736	0.47580645161290325	0.17532467532467533
O=P(O)(O)O[C@H]1[C@@H](O)[C@@H](O)[C@H](CO)O[C@@H]1O	0.033112582781456956	0.04032258064516129	0.09821428571428571	0.1	0.04201680672268908	0.11926605504587157
CC/C=C\C/C=C/C=C/C=C\C=C\[C@H](O)C[C@H](O)C(=O)O	0.10191082802547771	0.15873015873015872	0.06870229007633588	0.078125	0.1652892561983471	0.13934426229508196
CC(=O)O[C@@H]1[C@H](OC(C)=O)[C@@H](OC(C)=O)[C@H](C)[C@H]1OC(C)=O	0.04878048780487805	0.0661764705882353	0.13934426229508196	0.1322314049586777	0.037037037037037035	0.14049586776859505
C=C(C)[C@@H]1CC[C@@H]2[C@@H]3CCC4=CC(=O)CC[C@]4(C)[C@H]3CC[C@]12C	0.040697674418604654	0.05555555555555555	0.12307692307692308	0.125	0.05	0.09022556390977443
O=C(O)/C(=C1CCCCC1)c1cccc(O)c1	0.11643835616438356	0.12396694214876033	0.1016949152542373	0.10344827586206896	0.1391304347826087	0.10256410256410256
CCOC[C@H]1O[C@@H](OC)[C@@H](O)[C@H]1C(=O)O	0.06896551724137931	0.0847457627118644	0.1509433962264151	0.15384615384615385	0.08849557522123894	0.16346153846153846
O=[N+]([O-])c1ccc([As](F)F)cc1	0.08888888888888889	0.1111111111111111	0.05555555555555555	0.05660377358490566	0.11650485436893204	0.046296296296296294
CC1=C[C@H](O)[C@H](C)CC[C@@H]1O[C@]2(C)[C@@H]1C/C=C/C(C)=C/C=C/C=C(\C)C(=O)O[C@H](C)[C@@H](O)CC(=O)O[C@H]1C2=O	0.09405940594059406	0.10857142857142857	0.22875816993464052	0.2236842105263158	0.10526315789473684	0.13333333333333333
C[C@@H](N)Cc1ccc(O)c(O)c1	0.10526315789473684	0.1320754716981132	0.07547169811320754	0.09803921568627451	0.13861386138613863	0.0970873786407767
CC(=O)O[C@@H]1[C@@H](OC(C)=O)[C@@H](OC(=O)CC(C)(C)C)C1	0.056962025316455694	0.07692307692307693	0.18584070796460178	0.14782608695652175	0.046511627906976744	0.1565217391304348
C=CC[S@](=O)[C@H](Cc1ccccc1)N[C@@H](CC(=O)O)C(=O)O	0.22377622377622378	0.184	0.09230769230769231	0.10236220472440945	0.2222222222222222	0.175
C=C1[C@H](O)C[C@@H]2[C@H]3CCC4=CC(=O)CC[C@]4(C)[C@@]3(F)[C@@H](O)C[C@]2(C)[C@H]1C(=O)CO	0.08426966292134831	0.09933774834437085	0.15942028985507245	0.16176470588235295	0.09523809523809523	0.14388489208633093
COc1ccccc1N	0.10236220472440945	0.08653846153846154	0.07	0.07142857142857142	0.1368421052631579	0.06
O=C(CCCN1CC=C(n2c(=O)[nH]c3ccccc32)CC1)c1ccc(F)cc1	0.2564102564102564	0.18181818181818182	0.10884353741496598	0.1103448275862069	0.30158730158730157	0.08
CCC(=O)OCC(C)(C)c1ccc(OC)c(OC)c1	0.09933774834437085	0.13934426229508196	0.17699115044247787	0.1391304347826087	0.12605042016806722	0.11864406779661017
COc1ccc(F)cc1C(=O)NCCc1ccc(S(=O)(=O)NC2CCCCC2)cc1	0.1834319526627219	0.19310344827586207	0.11333333333333333	0.11486486486486487	0.2	0.09210526315789473
CC(C)(C)c1ccc(S(=O)(=O)/C=C/C#N)cc1	0.0958904109589041	0.17699115044247787	0.11403508771929824	0.08695652173913043	0.13274336283185842	0.07692307692307693
COc1ccc(CNc2ccc(Cl)cc2)cc1OC	0.15753424657534246	0.12698412698412698	0.07086614173228346	0.072	0.1810344827586207	0.06299212598425197
COc1cc(-c2cc(-c3ccccc3)nc(C(C)C)c2/C=C/[C@@H]2C[C@@H](O)CC(=O)O2)cc(CCC)c1	0.21910112359550563	0.21794871794871795	0.19480519480519481	0.21333333333333335	0.21710526315789475	0.12269938650306748
CCCCC[C@H](O)/C=C/C(=C/CCCCC)C(=O)O	0.10596026490066225	0.12903225806451613	0.08064516129032258	0.09090909090909091	0.13445378151260504	0.1565217391304348
CC[C@H](C)[C@@H](NC)C(=O)N[C@@H](C(=O)N[C@@H](CC(=O)N[C@@H](CCC(=O)O)C(=O)O)C(C)C)C	0.13793103448275862	0.14	0.09271523178807947	0.10884353741496598	0.11409395973154363	0.17985611510791366
N=C(O)[C@H](O[C@@H]1COC(=O)C(=O)O)N[C@@H]1C(=O)N[C@@H](CCC(=O)O)C(=O)O	0.10059171597633136	0.08904109589041095	0.09285714285714286	0.10218978102189781	0.07692307692307693	0.16030534351145037
CCC[C@H](C(=O)O)C(=O)O	0.1111111111111111	0.10784313725490197	0.09183673469387756	0.10526315789473684	0.10204081632653061	0.16483516483516483
Nc1snnc1-c1ccc(Cl)cc1	0.10948905109489052	0.1792452830188679	0.043859649122807015	0.044642857142857144	0.14285714285714285	0.03508771929824561
CC[C@H](C)SSc1ncccc1	0.1037037037037037	0.10909090909090909	0.07407407407407407	0.10679611650485436	0.13592233009708737	0.10576923076923077
O=c1[nH]c(Cl)c(F)cc1F	0.06015037593984962	0.07547169811320754	0.04854368932038835	0.04950495049504951	0.07920792079207921	0.028846153846153848
NC1=C(C(=O)O)c2ccc(Cl)cc2/C1=C\c1ccc(Cl)cc1	0.17333333333333334	0.15503875968992248	0.06716417910447761	0.06818181818181818	0.21008403361344538	0.06766917293233082
O=C[C@H](O[C@H]1O[C@H](CO[C@@H]2O[C@H](CO)[C@@H](O)[C@H](O)[C@H]2O)[C@@H](O)[C@H](O)[C@@H]1O)c1ccccc1	0.11538461538461539	0.09316770186335403	0.11842105263157894	0.12751677852348994	0.13245033112582782	0.12666666666666668
CCOc1cccc2c3c(ccc13)C(=O)c1cc(CC(=O)O)cc(OC)c1O2	0.1901840490797546	0.176056338028169	0.1258741258741259	0.1276595744680851	0.21804511278195488	0.11888111888111888
COc1cc2nc(N3CCN(C(=O)c4ccco4)CC3)nc(N)c2cc1OC	0.11428571428571428	0.13513513513513514	0.10204081632653061	0.10344827586206896	0.13986013986013987	0.07333333333333333
CCCCCC[C@H](C)CCCCCCCCCCC(=O)O	0.09433962264150944	0.08888888888888889	0.07633587786259542	0.09448818897637795	0.09230769230769231	0.13821138211382114
O=c1oc2ccccc2c(O)c1Cc1c(O)c2ccccc2oc1=O	0.21568627450980393	0.1357142857142857	0.07746478873239436	0.07857142857142857	0.2222222222222222	0.06293706293706294
COc1ccc([C@@H]2CNC[C@H]2OC(=O)c3ccccc3)cc1O	0.17532467532467533	0.12408759124087591	0.1297709923664122	0.13178294573643412	0.20161290322580644	0.11363636363636363
CCC(=O)Nc1cccc(OC(=O)c2ccc(C(=O)O)cc2)c1	0.22602739726027396	0.16030534351145037	0.10606060606060606	0.1076923076923077	0.21487603305785125	0.12403100775193798
COc1ccc2c(c1)c(CC(=O)OCC(=O)O)c(C)n2C(=O)c1ccc(Cl)cc1	0.2111801242236025	0.18309859154929578	0.10204081632653061	0.10344827586206896	0.24427480916030533	0.1258741258741259
Nc1ccc(CCc2ccc(Oc3ccccc3)cc2)cc1	0.2328767123287671	0.10869565217391304	0.05755395683453238	0.058394160583941604	0.2032520325203252	0.050359712230215826
COc1cc(C)c2c(c1OC)C(=O)OC2	0.07586206896551724	0.09322033898305085	0.09821428571428571	0.1	0.09734513274336283	0.07017543859649122
CC(C)COC(=O)CC(=O)O	0.12598425196850394	0.13725490196078433	0.1	0.125	0.1326530612244898	0.17204301075268819
COc1cc(O[C@H]2O[C@H](COC(=O)CC(C)C)[C@H](O)[C@H]2OC(C)=O)ccc1O	0.1437125748502994	0.17142857142857143	0.1791044776119403	0.2	0.15217391304347827	0.2076923076923077
O=c1[nH]c2ccccc2n1CCCN1CCC(n2c(=O)[nH]c3cc(Cl)cc(Cl)c32)CC1	0.1590909090909091	0.09937888198757763	0.09615384615384616	0.09740259740259741	0.16216216216216217	0.06918238993710692
CCOC(=O)N1CCC(=C2c3ccc(Cl)cc3CCc3cccnc32)CC1	0.13529411764705881	0.136986301369863	0.10344827586206896	0.1048951048951049	0.15827338129496402	0.08163265306122448
CC(C)[C@@H]1CC[C@H](C(=O)N[C@H](Cc2ccccc2)C(=O)O)CC1	0.20134228187919462	0.15151515151515152	0.13178294573643412	0.152	0.1951219512195122	0.1693548387096774
CC/C=C\C/C=C/C/C=C/C/C=C/CCCCC(=O)O	0.06832298136645963	0.08208955223880597	0.06923076923076923	0.0703125	0.08527131782945736	0.104
CC1=NC[C@@H](C)N1C(=O)Cc1ccccc1	0.15942028985507245	0.1271186440677966	0.12389380530973451	0.12612612612612611	0.18518518518518517	0.11504424778761062
COc1ccc(C(=O)N2CCCC2=O)cc1	0.11888111888111888	0.13675213675213677	0.13392857142857142	0.13636363636363635	0.14285714285714285	0.09565217391304348
COc1c(O[C@@H]2O[C@H](C)[C@@H](O[C@H]3C[C@@](C)(OC)[C@@H](OC(=O)[C@@H](O)C(=O)O)[C@H](C)O3)[C@H](CO)[C@@H]2O)ccc2ccccc12	0.16751269035532995	0.1534090909090909	0.18674698795180722	0.19631901840490798	0.1927710843373494	0.20245398773006135
CO[C@@H]1[C@H](COC(=O)c2ccc(C)cc2C)[C@@H](-c2ccc(F)cc2)C(=O)O[C@H]1C(=O)NCC(=O)NCC(=O)O	0.21978021978021978	0.2037037037037037	0.1524390243902439	0.15432098765432098	0.22580645161290322	0.15337423312883436
CC(=O)[C@@]1(O)CC[C@H]2[C@@H]3C[C@H](C)C4=CC(=O)C=C[C@]4(C)[C@@]3(F)[C@@H](O)C[C@@]21C	0.08092485549132948	0.1111111111111111	0.203125	0.20634920634920634	0.09154929577464789	0.16793893129770993
C=C(C)[C@H]1CC[C@]2(CC[C@@H]3C[C@H](C)C(=O)O3)C[C@@H]1CCCCn1c2cccc(N)c2cccc21	0.09278350515463918	0.08823529411764706	0.17763157894736842	0.18	0.1111111111111111	0.11949685534591195
C[C@H]1C(CO)=CC=C1CCC[C@@]1(C)[C@H](C)CC[C@]2(C)[C@H]1CC[C@]2(C)C	0.06395348837209303	0.07586206896551724	0.16279069767441862	0.15625	0.06338028169014084	0.12030075187969924
OC[C@@H]1O[C@@H](n2cnc3c(=O)[nH]cnc32)[C@H](O)[C@@H]1O	0.07006369426751592	0.09302325581395349	0.11570247933884298	0.11764705882352941	0.088	0.10743801652892562
CC[C@H](O)/C=C/COC(C)=O	0.07462686567164178	0.13592233009708737	0.09900990099009901	0.12371134020618557	0.14285714285714285	0.13402061855670103
CC1(C)CCC(=O)O1	0.030303030303030304	0.0380952380952381	0.09574468085106383	0.09782608695652174	0.04	0.05154639175257732
C[C@]12CC[C@@H]3[C@](CCC4=CC(=O)CC[C@@H]43)[C@@H]1CC[C@@H]2O	0.04242424242424243	0.050724637681159424	0.12096774193548387	0.12295081967213115	0.05263157894736842	0.08661417322834646
CCC[S@@](=O)[C@H](CCc1ccccc1)N[C@@H](C)C(=O)N1CCC[C@H]1C(=O)O	0.21794871794871795	0.14788732394366197	0.13768115942028986	0.15671641791044777	0.18796992481203006	0.19083969465648856
CC1(C)OC[C@@H](C(=O)O)CCc2ccccc2n1C	0.1360544217687075	0.12903225806451613	0.1452991452991453	0.14782608695652175	0.17391304347826086	0.11764705882352941
Cc1[nH]c2ccccc2c1CC(=O)NC(=O)O	0.18248175182481752	0.15384615384615385	0.10256410256410256	0.10434782608695652	0.21495327102803738	0.12280701754385964
CO[C@@H](C[C@@H](OC)[C@H](O)[C@H](O)[C@H](NC(=O)c1ccccc1)C(=O)O)C(=O)O	0.23026315789473684	0.18518518518518517	0.09219858156028368	0.10144927536231885	0.2204724409448819	0.1953125
CCCCC[C@H](C)CC[C@@H](CCCCCCC(=O)O)OC(=O)CC(C)CO	0.13855421686746988	0.13286713286713286	0.09090909090909091	0.1079136690647482	0.12142857142857143	0.20155038759689922
NC(=O)c1ccccc1O	0.12698412698412698	0.11650485436893204	0.09	0.09183673469387756	0.1702127659574468	0.08
O=C(O[C@@H]1O[C@H](CO)[C@@H](O)[C@H](O[C@H]2O[C@H](CO)[C@@H](O)[C@H](O)[C@@H]2O)[C@H]1O)c1ccccc1O	0.10989010989010989	0.10062893081761007	0.14965986394557823	0.15172413793103448	0.13333333333333333	0.14285714285714285
C[C@@H]1C(=O)O[C@@H]2[C@H](C)[C@@H]3C[C@H](C)C4=CC(=O)C=C[C@]4(C)[C@@]3(F)[C@@H](O)C[C@@]21C	0.06857142857142857	0.0958904109589041	0.232	0.22580645161290322	0.0763888888888889	0.15037593984962405
CCCCCCCCCC[C@H](O)[C@@H](O)CC(=O)O	0.1388888888888889	0.14166666666666666	0.07377049180327869	0.08403361344537816	0.14782608695652175	0.2037037037037037
CC(C)CCC[C@@H](C)[C@H]1CC[C@@]2(C(C)O)C3=CCC4C(C)(C)[C@@H](O)CC[C@]4(C)C3CC[C@]12C	0.0851063829787234	0.09937888198757763	0.125	0.1342281879194631	0.08860759493670886	0.14864864864864866
CC(C)O[C@H]1O[C@@H](COC(=O)CC(=O)O)[C@@H](O)[C@H](O)[C@H]1O	0.11842105263157894	0.12598425196850394	0.14166666666666666	0.16379310344827586	0.12195121951219512	0.22522522522522523
COC(=O)C1=C(C)NC(C)=C(C(=O)OC)C1c1ccccc1[N+](=O)[O-]	0.1518987341772152	0.15671641791044777	0.11194029850746269	0.11363636363636363	0.16279069767441862	0.11278195488721804
Cc1cccc2c1NC(=O)c1cccnc1N2C1CC1	0.13157894736842105	0.12403100775193798	0.0859375	0.0873015873015873	0.16666666666666666	0.06153846153846154
CON(C)Cc1ccc(C(=O)Nc2ccccn2)cc1	0.19444444444444445	0.16	0.09448818897637795	0.096	0.21739130434782608	0.08661417322834646
CC(=O)OC[C@@](CC(=O)[O-])CC(=O)O	0.09420289855072464	0.09734513274336283	0.09259259259259259	0.09433962264150944	0.08181818181818182	0.13592233009708737
C[C@](Cn1ccnn1)([C@@H](O)CO)c1ccc(F)cc1	0.18309859154929578	0.21551724137931033	0.08870967741935484	0.08130081300813008	0.23636363636363636	0.08943089430894309
CC1(C)S[C@@H]2[C@H](NC(=O)[C@H](NC(=O)N3CCNC3=O)c3ccccc3)C(=O)N2[C@H]1C(=O)O	0.16666666666666666	0.12101910828025478	0.11842105263157894	0.12751677852348994	0.1554054054054054	0.12666666666666668
CC(=O)OC[C@@]1(O)C[C@@H]2[C@H]3CCC4=CC(=O)CC[C@]4(C)[C@H]3CC[C@@]21C	0.06358381502890173	0.08275862068965517	0.15267175572519084	0.15503875968992248	0.07042253521126761	0.11940298507462686
CO/N=C(\C(=O)N[C@@H]1C(=O)N2C(C(=O)O)=C(COC(C)=O)CS[C@H]12)c1csc(N)n1	0.10674157303370786	0.11842105263157894	0.10810810810810811	0.1095890410958904	0.1	0.11643835616438356
O=C(O)CC(=O)O	0.09090909090909091	0.09375	0.06451612903225806	0.06593406593406594	0.08695652173913043	0.12643678160919541
CC(C)=CCC/C(C)=C/CO	0.058823529411764705	0.08333333333333333	0.07766990291262135	0.07920792079207921	0.07692307692307693	0.0891089108910891
Cc1ccc(C(=O)C(C)CN2CCCCC2)cc1	0.1292517006802721	0.1487603305785124	0.11764705882352941	0.14912280701754385	0.16521739130434782	0.11864406779661017
O=[N+]([O-])c1ccc([As](=O)(O)O)cc1	0.1037037037037037	0.12962962962962962	0.07407407407407407	0.07547169811320754	0.125	0.07476635514018691
O=C(O)CN[C@@H](O)CO[C@H]1O[C@H](CO)[C@@H](O)[C@H](O)[C@H]1O	0.09090909090909091	0.09302325581395349	0.125	0.13675213675213677	0.0967741935483871	0.18584070796460178
C=C1[C@@H](O)[C@@H](OC(=O)c2ccc(F)cc2)C[C@H](/C=C/c2c(-c3ccc(F)cc3)nc(N(C)S(C)(=O)=O)nc2C(C)C)C1	0.23655913978494625	0.48175182481751827	0.14534883720930233	0.16071428571428573	0.2611464968152866	0.1329479768786127
Nc1nc(O)c2ncn(CCC(CO)CO)c2n1	0.10738255033557047	0.12195121951219512	0.056	0.06557377049180328	0.09917355371900827	0.09166666666666666
CCn1cc(C(=O)O)c(=O)c2cc(F)c(N3CCNCC3)nc21	0.11875	0.15151515151515152	0.12307692307692308	0.125	0.1484375	0.09848484848484848
c1ccc(CCCCN2CCC(N3CCCC3)CC2)cc1	0.12658227848101267	0.06338028169014084	0.08208955223880597	0.08333333333333333	0.11450381679389313	0.07462686567164178
C[C@H]1N[C@@H](C)N(CCCN2CCC2)[C@H](Cc2ccc(F)cc2)C1=O	0.16666666666666666	0.16541353383458646	0.15503875968992248	0.15748031496062992	0.18110236220472442	0.12121212121212122
CCCCC(=O)OC(C)=O	0.08461538461538462	0.07547169811320754	0.1134020618556701	0.11578947368421053	0.06862745098039216	0.13829787234042554
CCCCC[C@H](O)CC(=O)Nc1ccccc1C(=O)OCC(O)CNC(=O)CC[C@@H](C)CC(=O)NCC(=O)NCC(=O)[O-]	0.19487179487179487	0.15083798882681565	0.09289617486338798	0.10614525139664804	0.1686046511627907	0.18452380952380953
CC(=O)OCC1=C(OC(C)=O)C(C)(C)CC1=O	0.08163265306122448	0.1092436974789916	0.125	0.12727272727272726	0.07627118644067797	0.11607142857142858
Cc1ccccc1NC(=O)c1ccc(C(=O)O)cc1	0.2537313432835821	0.1557377049180328	0.08870967741935484	0.09016393442622951	0.25925925925925924	0.10743801652892562
COc1ccnc(CC(=O)O)c1Nc1ccc(Sc2ccc(Cl)cc2)cc1OC	0.2085889570552147	0.1643835616438356	0.08609271523178808	0.087248322147651	0.21323529411764705	0.09395973154362416
COc1cc(O)c(C(=O)CCN2CCCCC2)c(OC)c1OC	0.10493827160493827	0.10948905109489052	0.12307692307692308	0.125	0.11363636363636363	0.09848484848484848
CC/C=C\C/C=C/C=C/C=C/C=C\[C@@H](O)C[C@@H](O)CC(=O)O	0.1503267973856209	0.22131147540983606	0.06716417910447761	0.07633587786259542	0.23076923076923078	0.2033898305084746
CN(C)c1ccc(C(=C2C=CC(=[N+](C)C)C=C2)c2ccc(N(C)C)cc2)cc1.[Cl-]	0.17575757575757575	0.14383561643835616	0.08053691275167785	0.07432432432432433	0.16546762589928057	0.059602649006622516
C=CC(C)(C)c1cccc(Cl)c1	0.08088235294117647	0.10091743119266056	0.09615384615384616	0.06666666666666667	0.11650485436893204	0.056074766355140186
COC(=O)[C@@]1(O)C[C@H]2[C@@H]3CCCC4=CC(=O)CC[C@]4(C)[C@H]3CC[C@@]21C	0.05747126436781609	0.07534246575342465	0.14393939393939395	0.14615384615384616	0.06293706293706294	0.1111111111111111
CC1(C)[C@H]2[C@H](O)C[C@]3(C)C4=CC(=O)CC[C@]4(C)[C@H]3CC[C@@]21C	0.041916167664670656	0.06521739130434782	0.14634146341463414	0.13934426229508196	0.05185185185185185	0.09375
C[C@H](Cl)OC(=O)C(C)(C)Oc1ccc(Cl)cc1	0.11888111888111888	0.1565217391304348	0.14414414414414414	0.12612612612612611	0.15315315315315314	0.11504424778761062
CCc1ccc(C(=O)C(C)CN2CCCCC2)cc1	0.1342281879194631	0.15447154471544716	0.13333333333333333	0.16521739130434782	0.17094017094017094	0.13445378151260504
CC(/C=C/C=C(C)C)S(=O)(=O)O	0.058394160583941604	0.14563106796116504	0.06666666666666667	0.0891089108910891	0.0970873786407767	0.08823529411764706
C[C@H]1C(=O)O[C@H]2C=C3CCC4=CC(=O)CCC4=C3[C@@H](c3ccc(N(C)C)cc3)C[C@@]21C	0.12222222222222222	0.1437908496732026	0.14965986394557823	0.15172413793103448	0.12582781456953643	0.09803921568627451
c1cnc2c(n1)Nc1ccccc1S2	0.11347517730496454	0.1016949152542373	0.04201680672268908	0.042735042735042736	0.14678899082568808	0.03361344537815126
C[C@]12C[C@H](c3ccccc3)C[C@@H]1CC[C@@H]1[C@@H]2CC[C@@]2(C)[C@H]1CC[C@]2(C)C	0.09248554913294797	0.0728476821192053	0.1223021582733813	0.12408759124087591	0.0979020979020979	0.09929078014184398
COc1cc(-c2cc(-c3ccccc3)c(-c3ccc(F)cc3)nc2C(C)C)cc(OC)c1OC	0.3105590062111801	0.25170068027210885	0.0658682634730539	0.07317073170731707	0.2695035460992908	0.059880239520958084
c1c[nH]c(CN2CCCC2)n1	0.03496503496503497	0.04310344827586207	0.06481481481481481	0.0660377358490566	0.04504504504504504	0.045871559633027525
CC(=O)OCOC(C)(C)C	0.04477611940298507	0.0761904761904762	0.12631578947368421	0.09375	0.058823529411764705	0.08163265306122448
Cc1cc2c(cc1Cl)Oc1c(Cl)c(=O)c(Cl)cc(C)c1O2	0.08860759493670886	0.09022556390977443	0.07751937984496124	0.07874015748031496	0.09375	0.05343511450381679
CC(/C=C/C=C(C)\C)c1ccc(O)cc1	0.11428571428571428	0.1834862385321101	0.08849557522123894	0.11009174311926606	0.18095238095238095	0.0990990990990991
N[C@@H](Cc1ccccc1)C(=O)N1CCC[C@H]1C(=O)O	0.17482517482517482	0.11904761904761904	0.11570247933884298	0.1271186440677966	0.1724137931034483	0.13559322033898305
COc1cc2c3cc1Oc1cc(ccc1O)C[C@@H]1c4c(cc(OC)c(O)c4Oc4ccc(cc4)C[C@@H]3N(C)CC2)CC[N+]1(C)C.[Cl-]	0.13488372093023257	0.10152284263959391	0.09895833333333333	0.09424083769633508	0.13368983957219252	0.06598984771573604
O=C1C[C@H](c2ccc3ccccc3c2)C(=O)N1CCCN1CCCC1	0.16770186335403728	0.11805555555555555	0.11510791366906475	0.11678832116788321	0.18181818181818182	0.07692307692307693
CCC[C@H]1[C@H](CCC)[C@H](CC[C@@H](O)C[C@@H](O)CC(=O)O)[C@H]1COC(=O)C(C)(C)CC	0.18902439024390244	0.17482517482517482	0.22727272727272727	0.15942028985507245	0.15602836879432624	0.3644067796610169
CN(C)CCOC(=O)C(c1ccccc1)c1ccccc1	0.2589928057553957	0.15625	0.10077519379844961	0.12	0.2222222222222222	0.11023622047244094
CN(C)CCCN1c2ccccc2Sc2ccc(Cl)cc21	0.18243243243243243	0.14728682170542637	0.07575757575757576	0.07692307692307693	0.211864406779661	0.06818181818181818
O=[S@](CCCCP(=O)(O)O)C(=O)O	0.08823529411764706	0.1	0.07476635514018691	0.0761904761904762	0.08411214953271028	0.11764705882352941
O=C(O)c1cc(=O)c2c(OCC(O)COc3cccc4oc(C(=O)O)cc(=O)c34)cccc2o1	0.2138728323699422	0.18064516129032257	0.09259259259259259	0.10062893081761007	0.2191780821917808	0.1282051282051282
Cc1cc(Nc2nc(C(C)C)n(/C=C/[C@@H](O)C[C@@H](O)CC(=O)O)c2-c2ccc(F)cc2)cc(C)c1Cl	0.3741935483870968	0.4645669291338583	0.09090909090909091	0.10559006211180125	0.4596774193548387	0.19333333333333333
CC(C)[C@@H](C)[C@H](O)[C@H](N)C(=O)N[C@@H](Cc1ccc(O)cc1)C(=O)N1CCC[C@H]1C(=O)N[C@@H](CCC(=O)O)C(=O)N[C@@H](CCC(=O)O)C(=O)N	0.17142857142857143	0.16489361702127658	0.10362694300518134	0.1164021164021164	0.15675675675675677	0.17777777777777778
O=C(Cn1c(=O)cc(C(=O)O)c1=O)c1ccc(Cl)cc1O	0.1554054054054054	0.17073170731707318	0.09523809523809523	0.0967741935483871	0.16806722689075632	0.11382113821138211
C=C(C)[C@@H](O)CC[C@H](C)C	0.09375	0.1188118811881188	0.07	0.09375	0.1134020618556701	0.1276595744680851
CCOC(=O)[C@@H](O)[C@H](C)CCc1ccccc1	0.208955223880597	0.16379310344827586	0.13157894736842105	0.1651376146788991	0.22641509433962265	0.19626168224299065
O=c1[nH]c(=S)c2ccccc2o1	0.11194029850746269	0.0990990990990991	0.07407407407407407	0.07547169811320754	0.17	0.045454545454545456
OC(c1ccc(Cl)cc1)c1ccc(O)cc1	0.17647058823529413	0.13675213675213677	0.049586776859504134	0.059322033898305086	0.20754716981132076	0.06779661016949153
COc1cc(CO)c(C(=O)CCCN2CCCC2)c(OC)c1	0.12025316455696203	0.10294117647058823	0.13385826771653545	0.136	0.11538461538461539	0.1171875
CCCCCCC[C@H](O)CC(=O)[O-]	0.10294117647058823	0.09821428571428571	0.08333333333333333	0.09523809523809523	0.102803738317757	0.16
CCNCCC[C@H](C)Nc1ccccc1	0.20610687022900764	0.11016949152542373	0.08695652173913043	0.10810810810810811	0.16666666666666666	0.12727272727272726
COc1cccc(CNC(=O)c2c(-c3ccccc3)c(-c3ccc(F)cc3)c(CC[C@@H](O)C[C@@H](O)CC(=O)[O-])n2C(C)C)c1	0.5256410256410257	0.2710843373493976	0.09042553191489362	0.10326086956521739	0.4013605442176871	0.20710059171597633
COc1cc(NC(C)CCCN)c2ncccc2c1	0.1342281879194631	0.12698412698412698	0.088	0.10743801652892562	0.14166666666666666	0.10655737704918032
C=CCc1ccc(O)c(OC)c1	0.08029197080291971	0.11009174311926606	0.08490566037735849	0.08653846153846154	0.11538461538461539	0.07547169811320754
C[C@@H]1[C@@H]2C3=CC(=O)C=C4C[C@@H](c5ccco5)C[C@@H](O)C[C@@H]4[C@H]3C[C@H](O)[C@]2(C)C[C@@H]1O	0.09340659340659341	0.09554140127388536	0.19424460431654678	0.19708029197080293	0.11333333333333333	0.13013698630136986
N[C@H](CNC(=O)CN1CCCC[C@H]1C(=O)N[C@@H](Cc1ccccc1)c1ccccc1)C(=O)N1CCC[C@H]1CC[C@H](O)CC(=O)O	0.2789473684210526	0.15508021390374332	0.09947643979057591	0.10638297872340426	0.2057142857142857	0.1875
C=C(C)CCCc1ccc(OCC(=O)O)cc1	0.15714285714285714	0.16379310344827586	0.12173913043478261	0.12389380530973451	0.17117117117117117	0.15315315315315314
C=CCc1c(O)cc(OC)cc1O	0.07142857142857142	0.09821428571428571	0.07339449541284404	0.07476635514018691	0.102803738317757	0.07407407407407407
C=C1C(=O)[C@]2(C)CC[C@H]3[C@@H](C)C4=CC(=O)C=C[C@]4(C)[C@@]3(F)[C@@H](O)C[C@@]21C	0.07602339181286549	0.1056338028169014	0.17054263565891473	0.1732283464566929	0.08571428571428572	0.12781954887218044
CCCCC[C@H](O)[C@H](C)CCCCCCCC(=O)OCC(=O)O	0.1337579617834395	0.11851851851851852	0.09022556390977443	0.10852713178294573	0.11450381679389313	0.2
N[C@H](CCC(=O)N[C@@H](CSSC[C@H](NC(=O)CC[C@H](N)C(=O)O)C(=O)NCC(=O)O)C(=O)NCC(=O)O)C(=O)O	0.09950248756218906	0.08379888268156424	0.044444444444444446	0.05084745762711865	0.07386363636363637	0.12650602409638553
N[C@H](Cc1c[nH]c2cc(F)ccc12)C(=O)O	0.15217391304347827	0.1891891891891892	0.08620689655172414	0.09734513274336283	0.20952380952380953	0.09649122807017543
O=C(N[C@H](COC(=O)C(O)c1ccccc1)C(=O)O)c1ccc(F)cc1	0.31690140845070425	0.22137404580152673	0.08450704225352113	0.10144927536231885	0.3135593220338983	0.1417910447761194
CSCCCC/C(=N\OC(C)C)c1ccccc1	0.16901408450704225	0.13008130081300814	0.09917355371900827	0.11965811965811966	0.17543859649122806	0.1282051282051282
Cc1cccc(COc2ccc(CC(=O)O)cc2)c1C	0.20422535211267606	0.19008264462809918	0.11290322580645161	0.11475409836065574	0.2636363636363636	0.12295081967213115
CC[C@H](CC[C@@H](C)[C@H]1CC[C@@H]2C3=C(CC(=O)O)C[C@@H]3CC[C@@]21C)C(=O)O	0.13414634146341464	0.1276595744680851	0.1590909090909091	0.1889763779527559	0.11594202898550725	0.22580645161290322
Cc1c(O)cc2c(c1)C(=O)c1ccc(C)c(OCC=C(C)C)c1O2	0.12422360248447205	0.15789473684210525	0.12121212121212122	0.12307692307692308	0.15503875968992248	0.08888888888888889
C=Cc1ncc(OC)c(-c2ccc(F)cc2)c1/C=C/[C@@H]1C[C@@H](O)CC(=O)O1	0.18633540372670807	0.23308270676691728	0.1791044776119403	0.18181818181818182	0.25196850393700787	0.09027777777777778
COc1ccc(-c2cccc(Cl)c2)c(-c2ccc(F)cc2)c1OC	0.2978723404255319	0.19083969465648856	0.056338028169014086	0.05714285714285714	0.2905982905982906	0.04929577464788732
OC[C@H]1O[C@@](CO)(OC[C@H]2O[C@H](CO)[C@@H](O)[C@@H](O[C@H]3[C@H](O)[C@@H](O)[C@H](O)[C@@H]3O)[C@H](O)[C@@H]2O)[C@H](O)[C@@H]1O	0.03482587064676617	0.028409090909090908	0.08695652173913043	0.0880503144654088	0.029239766081871343	0.09433962264150944
C[C@@]1(c2ccccc2)C[C@H](O)CC1=O	0.1323529411764706	0.09482758620689655	0.14150943396226415	0.14423076923076922	0.1509433962264151	0.09090909090909091
C/C=C(\C)C(=O)O[C@H]1C[C@@H](C)C=C2C=C[C@H](C)[C@H](CC[C@@H]3C[C@@H](O)CC(=O)O3)C21	0.08333333333333333	0.11258278145695365	0.7419354838709677	0.7582417582417582	0.09395973154362416	0.35294117647058826
Cc1cccc(C(=O)C(C)CN2CCCCC2)c1	0.12162162162162163	0.13008130081300814	0.11764705882352941	0.14912280701754385	0.15517241379310345	0.11864406779661017
CCO[P@H](=O)N(C)C(=O)Nc1cccc(Cl)c1	0.14184397163120568	0.1452991452991453	0.12280701754385964	0.125	0.13157894736842105	0.11403508771929824
N#CC1=C(N)Oc2ccc(Cl)cc21	0.07092198581560284	0.08771929824561403	0.05357142857142857	0.05454545454545454	0.10185185185185185	0.035398230088495575
CN(C)CCCSc1cccc(Cl)c1	0.1	0.12389380530973451	0.09009009009009009	0.09174311926605505	0.11926605504587157	0.08108108108108109
CCc1ccc(/C(=C2/NCCCCC2)c2ccc(OC)cc2)cc1	0.15625	0.12056737588652482	0.10144927536231885	0.10294117647058823	0.17692307692307693	0.07857142857142857
C=C1[C@@H]2CC[C@@H]3[C@@H](CC[C@@]34CCC(=O)N[C@@H](CCCN5CC5)[C@H]4CC2)[C@@H]1O	0.04918032786885246	0.03773584905660377	0.1357142857142857	0.13768115942028986	0.0457516339869281	0.09722222222222222
O=C(CC(=O)O)c1ccccc1C(=O)O	0.17424242424242425	0.16363636363636364	0.0990990990990991	0.10091743119266056	0.1941747572815534	0.14150943396226415
Cc1cc(=O)c2c(C)c(O)cc(O)c1-2	0.10948905109489052	0.11607142857142858	0.08181818181818182	0.08333333333333333	0.1320754716981132	0.07272727272727272
CC(C)(C)[C@H](NC(=O)[C@H](Cc1ccccc1)NC(=O)CNC(=O)[C@@H](N)Cc1ccccc1)C(=O)N[C@@H](C)C(=O)N[C@@H](CCC(=O)O)C(=O)O	0.25252525252525254	0.15104166666666666	0.10256410256410256	0.0979381443298969	0.18032786885245902	0.1443850267379679
C[C@H](O)c1ccc(OCC(=O)CC(=O)O)cc1	0.1925925925925926	0.21818181818181817	0.12280701754385964	0.14545454545454545	0.2169811320754717	0.19811320754716982
COc1cc(CCNC(=O)c2c(-c3ccc(F)cc3)c(-c3ccc(F)cc3)c(CC[C@@H](O)C[C@@H](O)CC(=O)[O-])n2C(C)C)c1	0.42168674698795183	0.27439024390243905	0.0913978494623656	0.1043956043956044	0.3691275167785235	0.20958083832335328
Nc1ncn([C@H]2C[C@H](O)[C@@H](CO)O2)c(=O)n1	0.052980132450331126	0.08196721311475409	0.125	0.12727272727272726	0.06722689075630252	0.10619469026548672
CNCc1ccc(CS(=O)(=O)NC(=O)NC(=O)CN2CCCCC2)cc1	0.13253012048192772	0.15	0.11510791366906475	0.11678832116788321	0.1223021582733813	0.1079136690647482
COc1c2ccc(c1)[C@]13CCCC[C@@H]1[C@H](C2)N(C)CC3	0.06790123456790123	0.07352941176470588	0.1111111111111111	0.11290322580645161	0.08461538461538462	0.07751937984496124
C[C@@H]1C(=O)O[C@H]2[C@H](C)[C@@H](C)C[C@H](O)[C@@H]21	0.034013605442176874	0.05042016806722689	0.20202020202020202	0.20618556701030927	0.043478260869565216	0.14563106796116504
N=C(N)NCCC[C@H](N)C(=O)N[C@H](Cc1ccccc1)C(=O)N[C@@H](CCC(=O)O)C(=O)N[C@H](CCC(=O)O)C(=O)O	0.17708333333333334	0.12429378531073447	0.06629834254143646	0.07303370786516854	0.14792899408284024	0.14285714285714285
O=c1ccn([C@@H]2O[C@H](CO)[C@@H](O)[C@H]2O)c(=O)[nH]1	0.08053691275167785	0.08943089430894309	0.13274336283185842	0.13513513513513514	0.09322033898305085	0.12389380530973451
Cc1ncc(COP(=O)(O)O)cn1	0.06382978723404255	0.09821428571428571	0.08333333333333333	0.08490566037735849	0.08256880733944955	0.08411214953271028
C1=C(c2csc3ccccc32)CCN1	0.11347517730496454	0.08333333333333333	0.05982905982905983	0.06086956521739131	0.16822429906542055	0.0423728813559322
CN1CCN(c2cc(F)cc3c2c(=O)c(C(=O)O)cn3-c2ccc(F)cc2)CC1	0.20245398773006135	0.19014084507042253	0.10135135135135136	0.10273972602739725	0.23308270676691728	0.08
Cc1ccc(S(=O)(=O)NC(=O)NN2CCCCCC2)cc1	0.10828025477707007	0.1484375	0.1015625	0.10317460317460317	0.11811023622047244	0.07692307692307693
CC1=C[C@H]2C(=O)C=C1CC[C@@H]1C[C@@H](O)CC[C@@]2(C)[C@H]1C	0.055900621118012424	0.07518796992481203	0.19130434782608696	0.19469026548672566	0.06976744186046512	0.14285714285714285
C=C[C@]1(C)CC[C@H]2[C@@H]3CCC4=CC(=O)CC[C@]4(C)[C@H]3CC[C@@]21C	0.03468208092485549	0.05555555555555555	0.10606060606060606	0.1076923076923077	0.05	0.07407407407407407
[N-]=[N+]=NCCOCCOO	0.036231884057971016	0.02654867256637168	0.047619047619047616	0.04854368932038835	0.027777777777777776	0.05825242718446602
CC/C=C\C/C=C/C=C/C=C/C=C/C(=O)O	0.05263157894736842	0.08130081300813008	0.06722689075630252	0.06837606837606838	0.0847457627118644	0.07692307692307693
CC(=O)OC(C)(C)COc1ccc(OCC(C)C)cc1	0.1342281879194631	0.18333333333333332	0.1623931623931624	0.1452991452991453	0.17094017094017094	0.125
C[C@]1(C(=O)O)CC[C@H]2[C@@H]3CCC4=CC(=O)CC[C@]4(C)[C@H]3CC[C@@]21C	0.06470588235294118	0.08450704225352113	0.13846153846153847	0.140625	0.07194244604316546	0.11363636363636363
OCCOCCN1CCN(C2=Nc3ccccc3Sc3ccccc32)CC1	0.19631901840490798	0.11258278145695365	0.087248322147651	0.08843537414965986	0.18115942028985507	0.07333333333333333
O=c1cc(-c2ccccc2)oc2ccc3ccccc3c12	0.2826086956521739	0.11940298507462686	0.058823529411764705	0.05970149253731343	0.23931623931623933	0.036231884057971016
CCN1CCN(C(=O)N[C@@H](C(=O)N[C@@H]2C(=O)N3[C@@H]2SC(C)(C)[C@@H]3C(=O)O)c2ccccc2)C(=O)C1=O	0.17032967032967034	0.13414634146341464	0.1320754716981132	0.14102564102564102	0.16025641025641027	0.14012738853503184
CC(=O)OC[C@H]1O[C@@H](n2ncc(=O)[nH]c2=O)[C@H](OC(C)=O)[C@@H]1OC(C)=O	0.0755813953488372	0.0896551724137931	0.14285714285714285	0.1450381679389313	0.06993006993006994	0.13533834586466165
CC1(C)[C@H]2CC[C@]1(C)C(=O)C2	0.02857142857142857	0.044642857142857144	0.11	0.11224489795918367	0.037037037037037035	0.06796116504854369
CNC[C@H]1C=CN(C(=O)Nc2ccc(F)cc2)CC1	0.19858156028368795	0.17355371900826447	0.11475409836065574	0.11666666666666667	0.21238938053097345	0.0975609756097561
O=c1ccc2ncccc2o1	0.09701492537313433	0.1111111111111111	0.07547169811320754	0.07692307692307693	0.12745098039215685	0.046296296296296294
CC(=O)O[C@@H]1[C@@H]2C[C@H]3[C@H](C)CC4=CC(=O)CC[C@]4(C)[C@H]3CC[C@@]21C	0.05232558139534884	0.07692307692307693	0.2032520325203252	0.2066115702479339	0.05673758865248227	0.1484375
COc1cc2c(c3oc(=O)c4c(c13)CCC4=O)[C@@H]1C=CO[C@@H]1O2	0.09036144578313253	0.08450704225352113	0.1297709923664122	0.13178294573643412	0.08759124087591241	0.08888888888888889
NCCCn1cc(C2CCCC2)c2cc(F)ccc21	0.12582781456953643	0.12598425196850394	0.096	0.0975609756097561	0.15966386554621848	0.07086614173228346
COc1cc(O[C@@H]2O[C@H](C)[C@@H](O)[C@H](O[C@H]3O[C@H](C)[C@@H](O)[C@H](O)[C@H]3O)[C@H]2N)cc(OC)c1O	0.05789473684210526	0.08074534161490683	0.14285714285714285	0.14482758620689656	0.06962025316455696	0.12080536912751678
CN(C)CCN(Cc1cccs1)c1ccccn1	0.1360544217687075	0.12	0.08064516129032258	0.08196721311475409	0.15384615384615385	0.07258064516129033
COc1ccc(-c2ccccc2)c(OC)c1OC	0.19424460431654678	0.13934426229508196	0.07258064516129033	0.07377049180327869	0.2072072072072072	0.06451612903225806
CC(C)c1ccc(Sc2c(/C=C/[C@@H]3C[C@@H](O)CC(=O)O3)c(C3CC3)nc3cc(F)c(F)cc23)cc1	0.15135135135135136	0.19230769230769232	0.16883116883116883	0.18666666666666668	0.19078947368421054	0.09815950920245399
O=S(=O)(O)c1ccccc1	0.136	0.12745098039215685	0.06862745098039216	0.07	0.14583333333333334	0.06930693069306931
CC(C)c1nc(N(C)S(C)(=O)=O)nc(-c2ccc(F)cc2)c1/C=C/[C@@H](O)C[C@@H](O)CC(=O)NO	0.29559748427672955	0.8842105263157894	0.10191082802547771	0.11764705882352941	0.4262295081967213	0.1780821917808219
CC(C)(Oc1ccc(C2CCCc3ccccc32)cc1)C(=O)O	0.19205298013245034	0.1417910447761194	0.1484375	0.12403100775193798	0.24369747899159663	0.10606060606060606
COc1ccc2c(c1)[C@]13CCCC[C@@H]1[C@H](C2)N(C)CC3	0.06790123456790123	0.07352941176470588	0.1111111111111111	0.11290322580645161	0.08461538461538462	0.07751937984496124
COC(=O)[C@@H](NC(=O)c1c[nH]cn1)C(=O)N1CCC[C@H]1C(=O)N[C@@H](Cc2ccccc2)C(=O)N[C@@H](CCC(=O)O)C(=O)NCC(=O)O	0.18932038834951456	0.12371134020618557	0.09844559585492228	0.1111111111111111	0.15760869565217392	0.14673913043478262
C=C1C(=O)O[C@@H]2[C@H]1CC/C(C)=C/CC[C@@]1(C)O[C@@H]21	0.04430379746835443	0.05343511450381679	0.1282051282051282	0.13043478260869565	0.05555555555555555	0.07377049180327869
CCCCC/C=C\CCCCCCCC(=O)O	0.07236842105263158	0.088	0.0743801652892562	0.07563025210084033	0.09166666666666666	0.11206896551724138
CC/C=C\C/C=C/C=C/C=C\C=C/C(=O)O	0.05263157894736842	0.08130081300813008	0.06722689075630252	0.06837606837606838	0.0847457627118644	0.07692307692307693
CCCCC/C=C\CCCCC(=O)OC(C)=O	0.08	0.08	0.09322033898305085	0.09482758620689655	0.0743801652892562	0.13274336283185842
C=C(CC[C@H](O)CC(=O)[O-])C(C)Cc1ccccc1	0.22794117647058823	0.16666666666666666	0.09836065573770492	0.1282051282051282	0.22727272727272727	0.1981981981981982
COC(=O)c1c(-c2ccccc2)c(-c2ccc(F)cc2)c(CC[C@@H](O)C[C@@H](O)CC(=O)[O-])n1C(C)C	0.5070422535211268	0.31690140845070425	0.10365853658536585	0.11875	0.4796747967479675	0.2328767123287671
C#CCN(Cc1ccc(O)cc1)C1CCCCC1	0.08441558441558442	0.1111111111111111	0.09836065573770492	0.1	0.10655737704918032	0.07258064516129033
CCCC[C@H](CC)OC(=O)C(c1ccccc1)c1ccccc1	0.28368794326241137	0.14074074074074075	0.11278195488721804	0.140625	0.22131147540983606	0.15748031496062992
CC(C)N(C[C@H](O)Cc1ccccc1)C(=O)Nc1ccccc1	0.36363636363636365	0.1953125	0.09701492537313433	0.11538461538461539	0.27586206896551724	0.13178294573643412
CO/N=C(/C(=O)N[C@@H]1C(=O)N2C(C(=O)O)=C(COC(C)=O)CS[C@H]12)c1csc(N)n1	0.10674157303370786	0.11842105263157894	0.10810810810810811	0.1095890410958904	0.1	0.11643835616438356
O=C(Nc1ncncc1-c1ccc(F)cc1)c1cc(F)ccc1O	0.2620689655172414	0.2283464566929134	0.06382978723404255	0.06474820143884892	0.2796610169491525	0.05673758865248227
O=P(O)(O)O[C@H]1[C@@H](O)[C@@H](O)[C@H](O)[C@H]1O	0.0273972602739726	0.03361344537815126	0.08333333333333333	0.08490566037735849	0.03508771929824561	0.11538461538461539
N=C1N[C@H]2[C@H](CO[C@H]3O[C@H](CO)[C@@H](O)[C@H]3O)O[C@@H]21	0.03773584905660377	0.045454545454545456	0.11864406779661017	0.1206896551724138	0.047244094488188976	0.11016949152542373
CC1(C)S[C@@H]2[C@H](NC(=O)Cc3ccccc3)C(=O)N2[C@H]1C(=O)O	0.18666666666666668	0.13533834586466165	0.1328125	0.1349206349206349	0.1774193548387097	0.14285714285714285
NS(=O)(=O)c1cc2c(cc1Cl)NC(C(Cl)Cl)NS2(=O)=O	0.056962025316455694	0.10236220472440945	0.05511811023622047	0.06451612903225806	0.06299212598425197	0.05555555555555555
CCCCCn1cc(C(=O)OCC(O)CO)c(C(=O)O)c1	0.16216216216216217	0.14173228346456693	0.12096774193548387	0.1322314049586777	0.14754098360655737	0.21052631578947367
OC[C@@H]1O[C@H](O)[C@@H](O[C@H]2O[C@H](CO)[C@@H](O)[C@H]2O)[C@H](O)[C@@H]1O	0.030120481927710843	0.03597122302158273	0.104	0.10569105691056911	0.03731343283582089	0.10483870967741936
COC1=C(OC)C(=O)C(CCCCCCCCCCO)=C(C)C1=O	0.09036144578313253	0.1	0.0962962962962963	0.09774436090225563	0.08759124087591241	0.09701492537313433
C[C@@H]1CC[C@]2(C)C(=O)C[C@H](C)[C@@H]2CC[C@@H]1C[C@@H](O)CC(=O)O	0.12258064516129032	0.15748031496062992	0.18487394957983194	0.19827586206896552	0.14516129032258066	0.22807017543859648
CCCNC(=O)N1CCN(c2ccc(OC)cc2)CC1	0.12418300653594772	0.1328125	0.13934426229508196	0.14166666666666666	0.14754098360655737	0.11290322580645161
O=c1c(-c2ccc(O)cc2)coc2cc(O)cc(O)c12	0.1793103448275862	0.17073170731707318	0.06976744186046512	0.07086614173228346	0.20869565217391303	0.06201550387596899
Cc1ccc(C2=NCCN2)cc1	0.1111111111111111	0.14953271028037382	0.07339449541284404	0.07476635514018691	0.14563106796116504	0.05454545454545454
COc1cccc2c1C(=O)c1c(O)c3c(c(O)c1C2=O)C[C@@](O)(C(=O)CO)C[C@@H]3O[C@H]1C[C@H](N)[C@H](O)[C@H](C)O1	0.12755102040816327	0.12790697674418605	0.16770186335403728	0.16981132075471697	0.1317365269461078	0.15432098765432098
CC(=O)C(C)(C)Oc1ccc(OCC[N+](C)(CC)CC)cc1OC	0.10493827160493827	0.1259259259259259	0.168	0.13385826771653545	0.11363636363636363	0.12403100775193798
Cc1cc(F)ccc1-c1c(-c2ccc(F)cc2)nc(C(C)C)n1/C=C/[C@@H](O)C[C@@H](O)CC(=O)O	0.38666666666666666	0.49586776859504134	0.08695652173913043	0.10191082802547771	0.5172413793103449	0.2
C[C@]12C[C@@H](c3ccccc3)C[C@@H]1CC[C@@H]1[C@@H]2CC[C@@]2(C)[C@H]1CC[C@]2(C)C	0.09248554913294797	0.0728476821192053	0.1223021582733813	0.12408759124087591	0.0979020979020979	0.09929078014184398
CCCNC[C@H](O)COc1ccccc1C(=O)CCc1ccccc1	0.2635135135135135	0.1510791366906475	0.1079136690647482	0.11764705882352941	0.23015873015873015	0.1417910447761194
C[C@H](COc1ccccc1)NCC(O)c1ccc(O)c(C(N)=O)c1	0.23809523809523808	0.183206106870229	0.09558823529411764	0.11363636363636363	0.2711864406779661	0.1297709923664122
C=C(CC[C@@H](C)[C@H]1CC[C@H]2[C@@H]3CCC4=C[C@@H](O)CC[C@]4(C)[C@H]3CC[C@@]21C)C	0.061452513966480445	0.07947019867549669	0.145985401459854	0.16541353383458646	0.06756756756756757	0.15555555555555556
O=C(CBr)c1ccc(O)cc1	0.11538461538461539	0.14563106796116504	0.09803921568627451	0.1	0.15306122448979592	0.08823529411764706
COc1cc2oc3ccccc3c(=O)c2c(O)c1	0.1527777777777778	0.12096774193548387	0.09016393442622951	0.09166666666666666	0.2072072072072072	0.06451612903225806
CCOC(=O)OC(C)OC1=C(C(=O)Nc2cccnn2)N(C)S(=O)(=O)c2ccccc21	0.21084337349397592	0.16778523489932887	0.09803921568627451	0.11409395973154363	0.19858156028368795	0.12080536912751678
O=c1oc(/C=C/c2ccc(O)c(O)c2)cc(OCC(O)C(=O)O)c1	0.15286624203821655	0.203125	0.1044776119402985	0.11450381679389313	0.21138211382113822	0.13076923076923078
CC(=O)O[C@@H]1[C@@H]2C[C@H]3[C@H](C)CC4=C(CCC(=O)C4)[C@@]3(F)[C@@H](O)C[C@]12C	0.06395348837209303	0.08333333333333333	0.2	0.2032520325203252	0.07092198581560284	0.15503875968992248
C[C@@H]1C(=O)O[C@H]2[C@H](C)[C@@H]3C[C@H](C)C4=CC(=O)CC[C@]4(C)[C@H]3CC[C@@]21C	0.045714285714285714	0.0684931506849315	0.2	0.1935483870967742	0.04861111111111111	0.11194029850746269
Cc1ccc([C@@H](O)[C@H](CO)OC(=O)CN(C)C)cc1N	0.13513513513513514	0.19491525423728814	0.125	0.13675213675213677	0.1724137931034483	0.15517241379310345
O[C@H]1C[C@H](O)[C@]2(CO)C[C@@H](C)C[C@@H]12	0.034482758620689655	0.0423728813559322	0.13592233009708737	0.13861386138613863	0.04424778761061947	0.1262135922330097
C[C@H]1C(=O)[C@]23CCCC4=CC(=O)C=C[C@]4(C)[C@@]3(F)[C@@H](O)C[C@@]2(C)[C@H]1C(=O)CO	0.09195402298850575	0.12413793103448276	0.18045112781954886	0.183206106870229	0.1048951048951049	0.15555555555555556
C[C@@H](C=O)CCc1ccc(O)c(OCC(O)CN)c1	0.15172413793103448	0.16666666666666666	0.09836065573770492	0.11864406779661017	0.17391304347826086	0.16666666666666666
CC(C)C[C@H](NC(=O)CN)C(=O)N1CCC[C@H]1C(=O)N[C@@H](CCC(=O)O)C(=O)NCC(=O)NCC(=O)O	0.13227513227513227	0.1130952380952381	0.08383233532934131	0.09815950920245399	0.10975609756097561	0.16129032258064516
O=c1c(O[C@H]2O[C@@H](CO)[C@@H](O)[C@H](O)[C@H]2O)c(CO)c2ccccc12	0.13125	0.12408759124087591	0.13846153846153847	0.140625	0.1640625	0.13953488372093023
[N-]=[N+]=NCCCNC(=O)[C@@H](O)C(=O)O	0.10948905109489052	0.09649122807017543	0.07207207207207207	0.08333333333333333	0.09090909090909091	0.1346153846153846
CC(C)(O)[C@@H]1CCCC(=O)C2CCC[C@@H]3CC(=O)CC[C@]3(C)[C@H]2CC[C@@H]1C[C@@H](O)CC(=O)O	0.11413043478260869	0.14838709677419354	0.17006802721088435	0.1564625850340136	0.13071895424836602	0.1875
CC(C)=CCC[C@@H](C)[C@H]1CC[C@@]2(CC[C@]3(C)CO)[C@H]3C(C)(C)[C@@H]2CC[C@]14CC[C@](C)(C(=O)O)CC[C@@]4(C)CO	0.08374384236453201	0.0903954802259887	0.10650887573964497	0.1144578313253012	0.08045977011494253	0.13414634146341464
COC(=O)CNC(=O)c1ccccc1O	0.17293233082706766	0.13157894736842105	0.11818181818181818	0.12037037037037036	0.16981132075471697	0.12962962962962962
C=C(CC[C@H](C)[C@H]1CC[C@H]2[C@@H]3CCC4=C[C@@H](O)CC[C@]4(C)[C@H]3CC[C@@]21C)C(=O)O	0.0893854748603352	0.09803921568627451	0.14893617021276595	0.1678832116788321	0.09395973154362416	0.1925925925925926
COc1c2c(cc3oc(=O)c4c(c13)CCC4=O)[C@@H]1C=CO[C@@H]1O2	0.09036144578313253	0.08450704225352113	0.1297709923664122	0.13178294573643412	0.08759124087591241	0.08888888888888889
C[C@@H]1O[C@@H](OC[C@@H]2O[C@@H](n3CO3)[C@H](O)[C@@H](O[C@H]3OC[C@H](O)[C@@H](O)[C@H]3O)O[C@@H]2O)[C@H](O)[C@@H](O)[C@H]1O	0.029850746268656716	0.02857142857142857	0.10126582278481013	0.10256410256410256	0.03550295857988166	0.0949367088607595
CO[C@]12C[C@H]3CCC4=CC(=O)C=C[C@]4(C)[C@@]3(F)[C@@H](O)C[C@]2(C)[C@@]1(O)C(=O)CO	0.09195402298850575	0.11643835616438356	0.17164179104477612	0.17424242424242425	0.1048951048951049	0.15555555555555556
COC(=O)/C=C\CCc1ccccc1	0.14814814814814814	0.13274336283185842	0.0990990990990991	0.10091743119266056	0.1941747572815534	0.1
CCC/C=C1/OC(=O)c2ccc(S(=O)(=O)NC(=O)NC(=O)NC(=O)Cc3ccccc3)cc21	0.20348837209302326	0.16883116883116883	0.10126582278481013	0.10256410256410256	0.19863013698630136	0.0949367088607595
CN/C(=C/[N+](=O)[O-])C(C)(C)C	0.0364963503649635	0.06481481481481481	0.09	0.0594059405940594	0.047619047619047616	0.04854368932038835
C[S@](=O)CCC/C(=O)N1CCC[C@H]1C(=O)O	0.0896551724137931	0.08264462809917356	0.11607142857142858	0.11818181818181818	0.07692307692307693	0.12727272727272726
C=Cc1ccc(Br)cc1O	0.06766917293233082	0.09523809523809523	0.05825242718446602	0.0594059405940594	0.1	0.04854368932038835
CCc1cc(C)cc(-c2c(-c3ccc(F)cc3)c(/C=C/[C@@H]3C[C@@H](O)CC(=O)O3)c(C(C)C)n2C(C)C)c1	0.2616279069767442	0.2582781456953642	0.1870967741935484	0.19736842105263158	0.3120567375886525	0.11585365853658537
C=C1C[C@H]2OC(=O)C3=C(CC[C@H]4[C@H]3C=CC(=O)C4)[C@@H](C)C[C@@]21C	0.06547619047619048	0.07801418439716312	0.1774193548387097	0.18032786885245902	0.072992700729927	0.11538461538461539
COc1cc(Br)c(NC(=O)CNC(=O)c2ccc(F)cc2)c(CCN2CCOC2)c1OC	0.2275449101796407	0.18666666666666668	0.12418300653594772	0.12582781456953643	0.2013888888888889	0.11038961038961038
CCCCC/C=C\CCC(=O)O	0.08029197080291971	0.1	0.08490566037735849	0.08653846153846154	0.10476190476190476	0.12871287128712872
CCCCCCCCCC[C@H](O)CCCCCCC(=O)O	0.10126582278481013	0.09701492537313433	0.06818181818181818	0.07751937984496124	0.10077519379844961	0.14754098360655737
NCc1ccccc1C(=O)O	0.14173228346456693	0.1346153846153846	0.09803921568627451	0.1	0.18947368421052632	0.09900990099009901
CN[C@](N)(C(=O)O)c1ccc(O)c(Cl)c1	0.11594202898550725	0.13392857142857142	0.1	0.09174311926605505	0.14018691588785046	0.10091743119266056
CC(C)[C@H]1OC(=O)[C@H]2[C@@H]3C[C@H](C)C4=CC(=O)C=C[C@]4(C)[C@@]3(F)[C@@H](O)C[C@]21C	0.0872093023255814	0.11888111888111888	0.2125984251968504	0.22580645161290322	0.09929078014184398	0.16793893129770993
C=C1OC(=O)C2=C(CC[C@H]3CC[C@@]4(CC(=O)O4)[C@H]3CC[C@@]21C)[C@@H](O)C(=O)O	0.08670520231213873	0.1103448275862069	0.11510791366906475	0.125	0.09859154929577464	0.1
CCN(CC)CCn1c(=O)cc(Cl)cc1C	0.1048951048951049	0.10084033613445378	0.11607142857142858	0.11818181818181818	0.09565217391304348	0.10714285714285714
CCSc1cc(OC)c(OC)cc1O	0.06993006993006994	0.09565217391304348	0.10091743119266056	0.102803738317757	0.09009009009009009	0.09174311926605505
O=C(N[C@H]1CN([C@@H](O)c2ccc(O[C@H]3O[C@H](CO)[C@@H](O)[C@H](O)[C@H]3O)cc2)C[C@H]1O)c1cccc(O)c1	0.16847826086956522	0.12574850299401197	0.1375	0.1464968152866242	0.18831168831168832	0.13836477987421383
N#Cc1ccc(-c2ccc(F)cc2)cc1	0.234375	0.19090909090909092	0.041666666666666664	0.0423728813559322	0.2727272727272727	0.03333333333333333
O=C(CCCCc1ccccc1)c1ccccc1	0.2631578947368421	0.11904761904761904	0.08870967741935484	0.09016393442622951	0.20353982300884957	0.08943089430894309
CC/C=C\C/C=C/C=C/C=C/CCCCC(=O)O	0.07096774193548387	0.0859375	0.07258064516129033	0.07377049180327869	0.08943089430894309	0.1092436974789916
CC[C@@H](C)[C@H]1NC(=O)[C@@H](NC(=O)[C@@H](N)CC(C)C)C(=O)N[C@@H](CC(=O)O)C(=O)N[C@@H]1C(=O)N[C@@H](CC(=O)O)N[C@@H](CC(=O)O)C(=O)N	0.13875598086124402	0.14673913043478262	0.10810810810810811	0.12777777777777777	0.12568306010928962	0.19298245614035087
Cn1c(=O)c2[nH]cnc2n(C)c1=O	0.07142857142857142	0.08849557522123894	0.07339449541284404	0.07476635514018691	0.08256880733944955	0.05454545454545454
CC/C=C\C/C=C\C/C=C/CCCCCCCC(=O)O	0.06832298136645963	0.08208955223880597	0.06923076923076923	0.0703125	0.08527131782945736	0.104
N=C(N)N/N=C/c1c(Cl)cccc1Cl	0.07746478873239436	0.09565217391304348	0.05263157894736842	0.05357142857142857	0.1	0.043859649122807015
Nc1nccc(-c2ccccc2Cl)c1	0.13970588235294118	0.11304347826086956	0.042735042735042736	0.043478260869565216	0.18269230769230768	0.03418803418803419
COc1cc(O)c(C(=O)CCCCN2CCCC2)c(OC)c1	0.12025316455696203	0.10294117647058823	0.13385826771653545	0.136	0.11538461538461539	0.1171875
NP(N)(=O)NC(=O)Nc1ccccc1	0.18604651162790697	0.09565217391304348	0.07142857142857142	0.07272727272727272	0.14150943396226415	0.07207207207207207
COC(=O)[C@H](Cc1ccccc1)N[C@@H](C)C(=O)N1CCC[C@H]1C(=O)N[C@@H](CCC(=O)O)C(=O)NCC(=O)O	0.2032967032967033	0.14285714285714285	0.11377245508982035	0.13580246913580246	0.1761006289308176	0.1858974358974359
N[C@H](Cn1ccc(=O)c(O)c1)C(=O)O	0.11764705882352941	0.13636363636363635	0.11214953271028037	0.125	0.14285714285714285	0.12380952380952381
CC1(C)CC(=O)Cc2ccccc2O1	0.11594202898550725	0.10434782608695652	0.11009174311926606	0.11214953271028037	0.1509433962264151	0.07142857142857142
C/C(=N\O)[C@@H](C)[C@@H]1C[C@H]2[C@@H]3[C@H](CCC[C@@]3(C)[C@H](CC[C@@H]3C[C@@H](O)CC(=O)O3)[C@H]2C)C1	0.058823529411764705	0.08227848101265822	0.32	0.34710743801652894	0.07096774193548387	0.15492957746478872
C[C@@H]1O[C@H](O[P@](=O)(F)F)[C@H](O)[C@@H](O)[C@H]1O	0.04081632653061224	0.05	0.1111111111111111	0.11320754716981132	0.05217391304347826	0.12264150943396226
O=C(O)CCCC[C@@H]1CCSS1	0.07194244604316546	0.07017543859649122	0.10476190476190476	0.10679611650485436	0.07339449541284404	0.12745098039215685
CCOc1ccc(C(=O)O)cc1O	0.11940298507462686	0.14953271028037382	0.125	0.12745098039215685	0.1568627450980392	0.13725490196078433
Cc1cccc(-c2ccccc2)c1CCC(O)C	0.26717557251908397	0.17796610169491525	0.08130081300813008	0.10084033613445378	0.2761904761904762	0.1092436974789916
C=C1CC[C@H](O)C/C1=C/C=C1\CCC[C@]2(C)[C@@H]([C@H](C)/C=C/[C@H](C)C(C)C)CC[C@@H]12	0.059782608695652176	0.10526315789473684	0.11724137931034483	0.1267605633802817	0.09395973154362416	0.09523809523809523
C=C(C)Oc1ccc(OC)cc1	0.0962962962962963	0.12037037037037036	0.08490566037735849	0.08653846153846154	0.1262135922330097	0.07547169811320754
CCCCC[C@H](O)/C=C/C(=C/CCCCCCC)OC(=O)O	0.1	0.12030075187969924	0.08333333333333333	0.09302325581395349	0.125	0.15447154471544716
CCCCC/C=C\CCCCC(=O)O	0.07692307692307693	0.09482758620689655	0.08035714285714286	0.08181818181818182	0.0990990990990991	0.12149532710280374
C[C@]12Cc3cn[nH]c3C[C@@H]1CC[C@@H]1[C@@H]2CC[C@@]2(C)[C@H]1CC[C@]2(C)O	0.03389830508474576	0.05405405405405406	0.1111111111111111	0.11278195488721804	0.041379310344827586	0.07971014492753623
CO[C@H]1C(=O)CC(C)(C)CC1	0.02857142857142857	0.044642857142857144	0.11	0.11224489795918367	0.037037037037037035	0.0784313725490196
O=C(O)CCP(C(=O)O)O	0.10236220472440945	0.10784313725490197	0.07	0.07142857142857142	0.10204081632653061	0.13978494623655913
NCCOc1ccccc1-c1nc2[nH]nnc2c(=O)[nH]1	0.12337662337662338	0.140625	0.07692307692307693	0.078125	0.1557377049180328	0.061068702290076333
C[C@@H]1[C@@H]2Cc3ccc(O)cc3C=C[C@@H]2C[C@@H]1C[C@@H](O)C[C@@H](O)CC(=O)[O-]	0.1910828025477707	0.19402985074626866	0.18461538461538463	0.1968503937007874	0.2109375	0.275
CCCN(CCC)C[C@H](C(=O)O)C(=O)Nc1ccccc1	0.2536231884057971	0.14960629921259844	0.12	0.13114754098360656	0.18487394957983194	0.17796610169491525
Cc1c(Cl)cccc1-c1c(OCCN(C)CCCC1)c1ccc(F)cc1	0.21153846153846154	0.18248175182481752	0.07586206896551724	0.07692307692307693	0.256	0.0472972972972973
COc1cc([C@@H]2c3cc4c(cc3[C@@H](O[C@@H]3O[C@@H]5CO[C@@H](C)O[C@H]5[C@H](O)[C@H]3O)[C@H]3COC(=O)[C@H]23)OCO4)cc(OC)c1O	0.08333333333333333	0.08947368421052632	0.14857142857142858	0.15028901734104047	0.08602150537634409	0.11731843575418995
CCC[C@@H](CCOC(C)=O)Nc1ccccc1C	0.1702127659574468	0.14049586776859505	0.13793103448275862	0.1504424778761062	0.17699115044247787	0.1592920353982301
O=C(Cc1ccccc1)Nc1ccccc1	0.3064516129032258	0.11570247933884298	0.075	0.07627118644067797	0.2037037037037037	0.06666666666666667
CC/C=C/C[C@@H]1CC(=O)O[C@H]1C(=O)CC(C)=C	0.07333333333333333	0.08943089430894309	0.18518518518518517	0.18867924528301888	0.08403361344537816	0.13392857142857142
CCCC(=O)N(c1ccccc1)c1ccccc1	0.2556390977443609	0.13821138211382114	0.09836065573770492	0.1	0.21621621621621623	0.09016393442622951
C[C@H]([C@H](O)c1ccc(O)cc1)C(=O)O	0.16923076923076924	0.21359223300970873	0.09174311926605505	0.11428571428571428	0.22448979591836735	0.1568627450980392
OC[C@H]1O[C@@H](O)C(O)=C1O	0.044444444444444446	0.05555555555555555	0.08	0.08163265306122448	0.05825242718446602	0.09183673469387756
CC/C=C\C/C=C\CCCCCCCC(=O)O	0.07236842105263158	0.088	0.0743801652892562	0.07563025210084033	0.09166666666666666	0.11206896551724138
CCCC/C=C\C/C=C\CCCCCCC(=O)O	0.07096774193548387	0.0859375	0.07258064516129033	0.07377049180327869	0.08943089430894309	0.1092436974789916
CCCn1c(=O)n(C)c2cc(F)ccc21	0.15555555555555556	0.16216216216216217	0.10810810810810811	0.11009174311926606	0.19230769230769232	0.08928571428571429
COc1cc(CCCOc2ccc(CC3SC(=O)NC3=O)cc2)nc(NC(=O)OC)n1	0.16	0.18120805369127516	0.1111111111111111	0.11258278145695365	0.1476510067114094	0.10457516339869281
CCCNC[C@@H](O)COc1ccccc1C(=O)Cc1ccccc1	0.2689655172413793	0.15441176470588236	0.11029411764705882	0.12030075187969924	0.23577235772357724	0.1450381679389313
CC(C)[C@@H](c1ccc(O)cc1)C(=O)O	0.16923076923076924	0.21359223300970873	0.10185185185185185	0.125	0.22448979591836735	0.14563106796116504
CC[C@H](C)OC(=O)C(C)C	0.07692307692307693	0.1188118811881188	0.10309278350515463	0.15384615384615385	0.10204081632653061	0.15217391304347827
CCC(=O)OCCc1ccccc1O	0.14925373134328357	0.13392857142857142	0.14150943396226415	0.14423076923076922	0.18446601941747573	0.1320754716981132
Oc1ccc(Cl)cc1O	0.07751937984496124	0.09803921568627451	0.06	0.061224489795918366	0.10309278350515463	0.06060606060606061
CC[C@](C)(C#N)C[C@H](O)C[C@H](O)/C=C/C(C)=C/CC(=O)O	0.14093959731543623	0.211864406779661	0.11382113821138211	0.0975609756097561	0.21052631578947367	0.20353982300884957
CN1[C@@H]2CC[C@@H]1CC[C@@H](OC(=O)C(CO)c1ccccc1)C2	0.14102564102564102	0.10218978102189781	0.15079365079365079	0.1721311475409836	0.15873015873015872	0.152
O=C(/C=C/c1ccc(O)c(O)c1)OCCc1ccccc1	0.19863013698630136	0.1746031746031746	0.09230769230769231	0.09375	0.26548672566371684	0.09302325581395349
O=C(Nc1cc(C(=O)O)cc(C(=O)O)c1)c1ccc(Cl)cc1	0.20689655172413793	0.16535433070866143	0.07575757575757576	0.07692307692307693	0.18181818181818182	0.1015625
CC/C=C\C/C=C/C=C/C=C/C=C/CCCC(=O)O	0.06962025316455696	0.08396946564885496	0.07086614173228346	0.072	0.0873015873015873	0.10655737704918032
CC(C)[C@H](N)C(=O)OCCOCn1cnc2c(=O)nc(N)[nH]c21	0.11949685534591195	0.15267175572519084	0.10687022900763359	0.1349206349206349	0.13178294573643412	0.125
O=c1[nH]c2cc(-c3ccccc3)ccc2o1	0.21804511278195488	0.13445378151260504	0.06611570247933884	0.06722689075630252	0.22641509433962265	0.04065040650406504
C=C1CC[C@]2(OC(=O)c3ccccc3C2=O)C(=O)N1	0.12	0.11904761904761904	0.08870967741935484	0.09016393442622951	0.14285714285714285	0.05511811023622047
O=c1[nH]c(=O)n([C@H]2C[C@H](O)[C@@H](CO)O2)cc1I	0.06622516556291391	0.072	0.13274336283185842	0.13513513513513514	0.075	0.11403508771929824
C=C[C@@](C)(O)CC[C@H]1CC=CC[C@H]2[C@@H]3CCC4=C[C@@H](O)CC[C@]4(C)[C@H]3CC[C@]12C	0.053763440860215055	0.07643312101910828	0.16428571428571428	0.15	0.0718954248366013	0.14893617021276595
COc1ccc(CCN2CCC(Nc3nc4ccccc4n3Cc3ccc(F)cc3)CC2)cc1	0.2647058823529412	0.15337423312883436	0.08333333333333333	0.08433734939759036	0.24489795918367346	0.06470588235294118
O=C(O)/C=C\c1ccc(O)cc1	0.12121212121212122	0.18627450980392157	0.08490566037735849	0.08653846153846154	0.1958762886597938	0.09615384615384616
COCCOC(=O)C1=C(C)NC(C)=C(C(=O)OC(C)C)C1c1cccc([N+](=O)[O-])c1	0.15294117647058825	0.18181818181818182	0.12413793103448276	0.13380281690140844	0.16312056737588654	0.13286713286713286
N#C/C(=C(\c1ccccc1)c1ccccc1)C(=O)O	0.2518518518518518	0.11811023622047244	0.07086614173228346	0.072	0.20175438596491227	0.08
CC[C@H](C)C(=O)O[C@H]1C[C@@H](C)C=C2C=C[C@H](C)[C@H](CC[C@@H](O)C[C@@H](O)CC(=O)NO)[C@H]21	0.20606060606060606	0.18620689655172415	0.4067796610169492	0.5327102803738317	0.16783216783216784	0.7553191489361702
C[C@]12CC[C@H]3[C@@H](CCC4=CC(=O)CC[C@@H]43)[C@@H]1CC[C@@H]2O	0.03614457831325301	0.04316546762589928	0.13008130081300814	0.1322314049586777	0.04477611940298507	0.09523809523809523
CCC(C)(C)C(=O)O[C@@H]1C2C(=C[C@H](C)[C@H]1[C@@H](O)c1ccccc1)C=C[C@H](C)[C@@H]2CC[C@@H]1C[C@@H](O)CC(=O)O1	0.1702127659574468	0.13529411764705881	0.6260869565217392	0.5163934426229508	0.175	0.3006993006993007
CCCCC/C=C\C/C=C/CCCCCC(=O)O	0.07096774193548387	0.0859375	0.07258064516129033	0.07377049180327869	0.08943089430894309	0.1092436974789916
O=C1c2c(O)ccc(O)c2C(=O)c2c(NCCNCCO)ccc(NCCNCCO)c21	0.15168539325842698	0.1337579617834395	0.075	0.0759493670886076	0.13815789473684212	0.09615384615384616
CC(C)=CCc1cccc(Cl)c1	0.0962962962962963	0.12037037037037036	0.08490566037735849	0.08653846153846154	0.13725490196078433	0.07547169811320754
O=C1N[C@H](Cc2ccc(F)cc2)C(=O)N1	0.15441176470588236	0.1926605504587156	0.08771929824561403	0.08928571428571429	0.19047619047619047	0.06956521739130435
CCOC(=O)[C@H](CCc1ccccc1)N[C@@H](C)C(=O)N1CCC[C@H]1C(=O)O	0.21019108280254778	0.14788732394366197	0.145985401459854	0.17424242424242425	0.18796992481203006	0.2
COc1ccc(/C=C/C(=O)Nc2ccccc2C(=O)O)cc1OC	0.21333333333333335	0.183206106870229	0.09558823529411764	0.09701492537313433	0.25	0.11278195488721804
O=S(=O)(c1ccccc1)C(=O)O	0.15748031496062992	0.1650485436893204	0.08571428571428572	0.08737864077669903	0.17346938775510204	0.0970873786407767
CC[C@H](C)C(=O)O[C@H]1C[C@H](O)C[C@@H]2C=C[C@H](C)[C@H](CCC3C[C@@H](O)CC(=O)O3)[C@@H]12	0.0893854748603352	0.10526315789473684	0.48623853211009177	0.6326530612244898	0.09395973154362416	0.35294117647058826
CC1=C(/C=C/C(C)=C/C=C/C(C)=C/C(=O)O)C(C)(C)CCC1	0.06097560975609756	0.10526315789473684	0.11023622047244094	0.10317460317460317	0.09230769230769231	0.08527131782945736
O=C(CNC(=O)CCCN1C(=O)C(=O)c2ccccc2)CC1	0.14935064935064934	0.10294117647058823	0.09923664122137404	0.10077519379844961	0.14173228346456693	0.08333333333333333
C1=C2/CCC(=C2\CN2CCC(=O)c3ccccc32)CC1	0.12987012987012986	0.10526315789473684	0.08461538461538462	0.0859375	0.16393442622950818	0.05263157894736842
CC[C@@H](C)[C@@H]1NC(=O)[C@@H](N)[C@@H](C)CC1C	0.047619047619047616	0.07627118644067797	0.16346153846153846	0.20202020202020202	0.06086956521739131	0.1650485436893204
C/C(=N/Nc1nc(C)ccc1C(=O)O)C(=O)N1CCC[C@H]1C(=O)O	0.125	0.1417910447761194	0.11363636363636363	0.11538461538461539	0.12121212121212122	0.12307692307692308
CCCN(CCC)c1ccc(OCC(O)CC)cc1	0.13513513513513514	0.1652892561983471	0.11570247933884298	0.13675213675213677	0.15254237288135594	0.16521739130434782
O=C(O)CCC/C=C/C(=O)N1CCCN(c2ccccc2)CC1	0.17532467532467533	0.1323529411764706	0.11278195488721804	0.11450381679389313	0.18253968253968253	0.13076923076923078
COc1ccccc1[C@@H](O)C[C@@H](O)CC(=O)O	0.2578125	0.2761904761904762	0.11304347826086956	0.125	0.34375	0.25742574257425743
CC(C)N(C[C@@H](O)CO)C(=O)N[C@H](C(=O)N[C@@H](Cc1ccccc1)C(=O)N[C@@H](CCC(=O)O)C(=O)O)C(=O)N[C@@H](CCC(=O)O)C(=O)O	0.19704433497536947	0.15508021390374332	0.07142857142857142	0.08333333333333333	0.17222222222222222	0.16759776536312848
C[C@@H](N)Cc1ccc(O)cc1	0.11538461538461539	0.14563106796116504	0.07692307692307693	0.1	0.15306122448979592	0.08823529411764706
CC1(C)C[C@@H](O)CC[C@]2(C)[C@@H]1CC[C@]1(C)[C@@H]2C(=O)CC[C@]2(C)C[C@H]2C(=O)O1	0.03867403314917127	0.05921052631578947	0.15671641791044777	0.15037593984962405	0.04	0.09219858156028368
CC1(C)S[C@@H]2[C@@H](NC(=O)Cc3ccccc3)C(=O)N2[C@H]1C(=O)O	0.18666666666666668	0.13533834586466165	0.1328125	0.1349206349206349	0.1774193548387097	0.14285714285714285
COC(=O)[C@H]1C[C@@H]2C[C@H]3CCC4=CC(=O)CC[C@@H]4[C@H]3CC[C@@]21C	0.05263157894736842	0.0625	0.16666666666666666	0.1693548387096774	0.05714285714285714	0.12307692307692308
C=CCSS[C@H](CC)CCP(=O)(O)O	0.07042253521126761	0.06837606837606838	0.0625	0.08333333333333333	0.07142857142857142	0.11320754716981132
CN(C)[C@@H]1C(O)=C(C(N)=O)C(=O)[C@@]2(O)C(O)=C3C(=O)c4c(O)ccc(Cl)c4[C@@](C)(O)[C@H]3C[C@@H]12	0.12290502793296089	0.152317880794702	0.12	0.12162162162162163	0.12666666666666668	0.12837837837837837
Cc1cc(-c2ccc(F)cc2)c(/C=C/[C@@H]2C[C@@H](O)CC(=O)O2)c(C(C)C)n1	0.21019108280254778	0.3360655737704918	0.1893939393939394	0.2109375	0.27419354838709675	0.11428571428571428
COc1c2ccoc2cc2ccc(=O)oc12	0.1103448275862069	0.12605042016806722	0.0847457627118644	0.08620689655172414	0.15178571428571427	0.058333333333333334
CCCCC[C@H](O)/C=C/C(=C/c1ccccc1)c1ccc(OC)cc1	0.23026315789473684	0.1678832116788321	0.1	0.10948905109489052	0.27049180327868855	0.125
Clc1ccccc1-c1ccc(Cl)cc1	0.19230769230769232	0.13274336283185842	0.042735042735042736	0.043478260869565216	0.25510204081632654	0.03418803418803419
CN(C(=O)CNC(=O)c1ccccc1)c1ccccc1	0.2835820895522388	0.14173228346456693	0.0859375	0.0873015873015873	0.19658119658119658	0.09523809523809523
COc1cc(C[C@H]2COC(=O)C2)cc(OC)c1OC	0.07006369426751592	0.09302325581395349	0.1440677966101695	0.14655172413793102	0.088	0.08943089430894309
CCOc1ccc2c(CCNC(=O)C2CCNC(=O)[C@H]2C(=O)NC(C)C)cc2c1	0.12	0.14965986394557823	0.15602836879432624	0.17518248175182483	0.1310344827586207	0.14084507042253522
COc1ccc([C@@](C)(O)CC(=O)O)cc1	0.14814814814814814	0.18518518518518517	0.14018691588785046	0.12149532710280374	0.1941747572815534	0.14150943396226415
CC1(C)[C@H]2CC[C@@]1(C)C(=O)C2	0.02857142857142857	0.044642857142857144	0.11	0.11224489795918367	0.037037037037037035	0.06796116504854369
CCCCCCCCOC(=O)c1ccc(O)cc1	0.1292517006802721	0.13934426229508196	0.1271186440677966	0.12931034482758622	0.1452991452991453	0.13793103448275862
CC(C)C(C)(O)C(c1ccc(F)cc1)c1ccc(O)cc1	0.2463768115942029	0.2288135593220339	0.0859375	0.0873015873015873	0.2962962962962963	0.09523809523809523
CCc1cccc(NC(=O)c2c(-c3ccc(F)cc3)c(-c3ccc(F)cc3)c(CC[C@@H](O)C[C@@H](O)CC(=O)[O-])n2C(C)C)c1	0.48125	0.2727272727272727	0.09090909090909091	0.10382513661202186	0.37583892617449666	0.20833333333333334
CC1(C)O[C@@H]2C[C@H]3[C@@H]4C[C@H](F)C5=CC(=O)C=C[C@]5(C)[C@H]4[C@@H](O)C[C@]3(C)[C@]2(C(=O)CO)O1	0.08152173913043478	0.10967741935483871	0.22058823529411764	0.22388059701492538	0.0915032679738562	0.1619718309859155
O=C(/C=C\c1ccc(O)c(O)c1)OCCc1ccccc1	0.19863013698630136	0.1746031746031746	0.09230769230769231	0.09375	0.26548672566371684	0.09302325581395349
CC/C=C\C/C=C/C=C/C=C/C=C/CCCCC(=O)O	0.06832298136645963	0.08208955223880597	0.06923076923076923	0.0703125	0.08527131782945736	0.104
CCCCCc1cc2c(cc1F)N(CC)C(=O)NC2S(=O)(=O)c1ccc(N)cc1	0.16766467065868262	0.18309859154929578	0.10204081632653061	0.10344827586206896	0.17266187050359713	0.10273972602739725
COC(=O)[C@@H](NC(=O)c1ccccc1)C(=O)O	0.1925925925925926	0.13559322033898305	0.09401709401709402	0.11504424778761062	0.17272727272727273	0.14414414414414414
COc1ccc([C@@H]2CN[C@H](C(=O)O)[C@H]2O)cc1	0.11724137931034483	0.1440677966101695	0.1415929203539823	0.14414414414414414	0.1504424778761062	0.15315315315315314
CC(C)c1cc(-c2ccc(F)cc2)c(-c2ccc(F)cc2)n1/C=C/[C@@H](O)C[C@@H](O)CC(=O)O	0.4405594405594406	0.4435483870967742	0.08125	0.09615384615384616	0.5398230088495575	0.19444444444444445
CCCNC(=O)O[C@@H]1CCc2ccccc21	0.13380281690140844	0.11666666666666667	0.15315315315315314	0.1559633027522936	0.16216216216216217	0.13392857142857142
CC(C)c1cc(-c2ccc(F)cc2)c(-c2cccc(Cl)c2)n1/C=C/[C@@H](O)C[C@@H](O)CC(=O)O	0.4305555555555556	0.4435483870967742	0.08125	0.09615384615384616	0.5535714285714286	0.19444444444444445
C=C(CC/C=C(\C)CCCC(C)C)[C@H]1CC[C@H]2[C@@H]3CCC4(C)C(=O)CC[C@]4(C)[C@H]3CC[C@@]21C	0.07291666666666667	0.0783132530120482	0.12337662337662338	0.13245033112582782	0.06748466257668712	0.13157894736842105
C=CCO[C@H]1O[C@H](C)[C@@H](O[C@H]2C[C@H](N)C[C@H](NC)[C@@H](O)[C@H]2O)[C@H](O)[C@H]1O	0.03932584269662921	0.046357615894039736	0.15151515151515152	0.15384615384615385	0.04794520547945205	0.13533834586466165
CCCCCCCCCCCCCCCCCC(=O)O	0.06832298136645963	0.0661764705882353	0.06923076923076923	0.0703125	0.06870229007633588	0.104
CN1[C@H]2CC[C@H]1CC[C@@H](OC(=O)C(CO)c1ccccc1)C2	0.14102564102564102	0.10218978102189781	0.15079365079365079	0.1721311475409836	0.15873015873015872	0.152
COC(=O)c1ccccc1O	0.1328125	0.12380952380952381	0.10891089108910891	0.1111111111111111	0.17708333333333334	0.09900990099009901
CC[C@H]1C(=O)OC(C)=C(CCC(=O)O)CC1O	0.1111111111111111	0.1271186440677966	0.18691588785046728	0.19047619047619047	0.12280701754385964	0.17757009345794392
CC1=C2C[C@H]3CC4=CC(=O)C=C[C@]4(C)[C@@]3(F)[C@@H](O)C[C@]2(C)[C@@]1(O)C(=O)COP(=O)(O)O	0.1005586592178771	0.13333333333333333	0.17142857142857143	0.17391304347826086	0.11486486486486487	0.15602836879432624
COc1cc(OC)c(C(=O)CCCN2CCCC2)c(OC)c1	0.10625	0.10294117647058823	0.13385826771653545	0.136	0.10687022900763359	0.10852713178294573
CCN(CC)CCOC(=O)C1(C2CCCCC2)CCCCC1	0.05325443786982249	0.055944055944055944	0.10687022900763359	0.10852713178294573	0.050359712230215826	0.09923664122137404
C[C@H]1[C@H](C)CC[C@]2(C)CC[C@]3(C)C(=O)O[C@H]4[C@H](O)CC[C@]4(C)[C@H]3CC[C@]12C	0.0273224043715847	0.045454545454545456	0.16541353383458646	0.1590909090909091	0.033112582781456956	0.1
C[Si](C)(C)c1ccc(F)cc1	0.14285714285714285	0.19387755102040816	0.07766990291262135	0.07920792079207921	0.19148936170212766	0.06796116504854369
CC(C)C/C(=N\OC(C)=O)C(C)=C(C(=O)O)OC(C)(C)C	0.09803921568627451	0.11904761904761904	0.125	0.10833333333333334	0.0967741935483871	0.13559322033898305
CC(C)(O)c1ccccc1CC[C@@H](SCC1(CC(=O)O)CC1)c1cccc(/C=C/c2ccc3ccc(Cl)cc3n2)c1	0.2692307692307692	0.1791907514450867	0.10614525139664804	0.09497206703910614	0.24375	0.11299435028248588
CCCSc1ccc(C(=O)OCCN(CC)CC)cc1N	0.10897435897435898	0.13178294573643412	0.12903225806451613	0.13114754098360656	0.11904761904761904	0.13934426229508196
CC1=C(CC(=O)O)c2ccccc2n1Cc1ccc(C(=O)O)cc1	0.2727272727272727	0.19230769230769232	0.09558823529411764	0.09701492537313433	0.35135135135135137	0.1297709923664122
COc1ccc(-c2cc(-c3ccccc3)nc(C(C)C)c2/C=C/[C@@H]2C[C@@H](O)CC(=O)O2)cc1	0.26666666666666666	0.23809523809523808	0.17333333333333334	0.1917808219178082	0.2642857142857143	0.10759493670886076
CC(C)C[C@H](N)C(=O)N1CCC[C@H]1C(=O)N[C@@H](CCCCN)C(=O)N[C@@H](Cc1c[nH]cn1)C(=O)N[C@@H](CO)C(=O)N[C@@H](C)C(=O)N[C@@H](CC(=O)O)	0.12389380530973451	0.12376237623762376	0.08866995073891626	0.10050251256281408	0.11	0.1518324607329843
CC/C=C\C/C=C\C/C=C/CCCC(=O)O	0.0738255033557047	0.09016393442622951	0.07627118644067797	0.07758620689655173	0.09401709401709402	0.11504424778761062
NC(=O)[C@H](CO)COc1ccccc1	0.15789473684210525	0.12389380530973451	0.1	0.11214953271028037	0.18446601941747573	0.1111111111111111
C[C@@H]1CN(c2ccc(F)cc2)c(-c2ccc(F)cc2)C1	0.19444444444444445	0.15079365079365079	0.09448818897637795	0.096	0.22807017543859648	0.078125
C=C1/C(=C\C=C2/CCC[C@]3(C)[C@@H]([C@H](C)CCCC(C)C)CC[C@@H]23)C[C@@H](O)C[C@@H]1O	0.08333333333333333	0.11258278145695365	0.15714285714285714	0.17647058823529413	0.10135135135135136	0.14184397163120568
CC(C)CC(=O)O	0.11864406779661017	0.15384615384615385	0.07608695652173914	0.10227272727272728	0.16279069767441862	0.15294117647058825
COc1ccncc1S	0.05263157894736842	0.0761904761904762	0.07	0.07142857142857142	0.06930693069306931	0.06
O=C1c2ccccc2C(=O)C1c1ccccc1	0.22388059701492538	0.12295081967213115	0.07377049180327869	0.075	0.2	0.056910569105691054
Cn1cc(-c2nc(C(C)C)n(/C=C/[C@@H](O)C[C@@H](O)CC(=O)O)c2-c2ccc(F)cc2)cc(C)c1=O	0.3815789473684211	0.5	0.10625	0.12179487179487179	0.47107438016528924	0.2054794520547945
O=C(ON1C(=O)c2ccc(Cl)cc2F)CC1	0.11188811188811189	0.1282051282051282	0.125	0.12727272727272726	0.13392857142857142	0.07758620689655173
NCC(=O)NC(Cc1ccccc1)C(=O)N1CCC[C@H]1C(=O)N[C@@H](CCC(=O)O)C(=O)NCC(=O)NCC(=O)O	0.171875	0.11235955056179775	0.09090909090909091	0.09826589595375723	0.14201183431952663	0.1437125748502994
C=C1[C@H](OC(=O)C[C@H](O)[C@H](Cc2ccccc2)N(C)C)C(=O)NC(=O)Nc2ccccc21	0.25925925925925924	0.20408163265306123	0.11764705882352941	0.12666666666666668	0.2463768115942029	0.13333333333333333
C=C(C(=O)OCC(C)C)C(=O)O	0.10687022900763359	0.11320754716981132	0.08737864077669903	0.1111111111111111	0.10784313725490197	0.14432989690721648
CC(C)(CO)[C@@H](O)CCC(=O)NCC(=O)NCCN1CCN(c2ccc(F)cc2)CC1	0.21818181818181817	0.1917808219178082	0.14285714285714285	0.1292517006802721	0.19858156028368795	0.1597222222222222
C/C=C/c1ccc(O)c(OC)c1	0.08029197080291971	0.1308411214953271	0.08490566037735849	0.08653846153846154	0.13725490196078433	0.07547169811320754
C=C1[C@@H](O)CC[C@@]2(CCC[C@@]3(C)[C@@H]2CC[C@@]2(C)[C@H]3CC[C@]2(C)[C@H]3C(=O)O3)[C@H]1CC	0.0374331550802139	0.056962025316455694	0.15827338129496402	0.16058394160583941	0.04516129032258064	0.10344827586206896
N[C@H](CCC(=O)O)C(=O)O	0.1111111111111111	0.10784313725490197	0.07	0.08247422680412371	0.10204081632653061	0.15217391304347827
CC(C)=CCC[C@]1(C)C(=O)O[C@H]2C[C@@]3(C)CCC4=CC(=O)CC[C@]4(C)[C@H]3CC[C@@]21C	0.05913978494623656	0.08974358974358974	0.14685314685314685	0.14084507042253522	0.07142857142857142	0.08666666666666667
CC[C@H](C)[C@H]1/N=C(\C)C(=C/[C@@H](C)[C@H](O)c2ccc(F)c(N)c2)C(=O)O[C@H](CC(=O)O)/C=C/c2ccccc21	0.25862068965517243	0.24675324675324675	0.14814814814814814	0.17197452229299362	0.2896551724137931	0.17834394904458598
COc1ccc([C@H]2COc3ccccc3C2=O)cc1	0.1724137931034483	0.1171875	0.096	0.0975609756097561	0.22123893805309736	0.07086614173228346
O=C(Nc1ncncc1-c1ccc(F)cc1)c1cc(C(F)(F)F)ccc1O	0.25	0.21641791044776118	0.06802721088435375	0.06164383561643835	0.264	0.05405405405405406
NC(=O)N[C@@H](CCC(=O)O)C(=O)O	0.11278195488721804	0.11009174311926606	0.06481481481481481	0.0761904761904762	0.09433962264150944	0.14
O=C(Nc1ccccc1C(=O)O)c1ccccc1O	0.2727272727272727	0.1557377049180328	0.08	0.08130081300813008	0.23636363636363636	0.10743801652892562
CC(=O)OC[C@](CC(=O)O)(C(=O)O)C(=O)OCCC(=O)O	0.10457516339869281	0.10077519379844961	0.0967741935483871	0.08064516129032258	0.0873015873015873	0.1440677966101695
CCC(=O)N[C@H]1c2ccc(OC)cc2[C@@]1(C)C(=O)OC	0.11920529801324503	0.136	0.14285714285714285	0.1452991452991453	0.11382113821138211	0.1440677966101695
N[C@H]1CN(c2ccc(F)cc2)C(=O)Nc2cc(C(=O)O)ccc21	0.21768707482993196	0.20634920634920634	0.09774436090225563	0.09923664122137404	0.2672413793103448	0.09022556390977443
Cn1cnc2c(F)cccc21	0.10606060606060606	0.12264150943396226	0.056074766355140186	0.05714285714285714	0.16326530612244897	0.04672897196261682
COc1ccc([C@@H]2O[C@H](CO[C@H]3C[C@H](OC)[C@@H](O)[C@H]3O)C[C@@H]2O)cc1	0.09467455621301775	0.11267605633802817	0.1968503937007874	0.2	0.11678832116788321	0.15267175572519084
C=CCOc1cc(Cl)c(Cl)cc1OC1C[C@@H](OC)CC1	0.049079754601226995	0.06666666666666667	0.104	0.10569105691056911	0.06923076923076923	0.07874015748031496
COc1cccc2c1C(=O)c1c(O)c3c(c(O)c1C2=O)C[C@@](O)(C(=O)CO)C[C@@H]3O[C@H]1C[C@H](N)[C@@H](O)[C@H](C)O1	0.12755102040816327	0.12790697674418605	0.16770186335403728	0.16981132075471697	0.1317365269461078	0.15432098765432098
CCCC/C=C\CCCCCCCC(=O)O	0.0738255033557047	0.09016393442622951	0.07627118644067797	0.07758620689655173	0.09401709401709402	0.11504424778761062
N=C(N)N/C(N)=N/c1cccc(Cl)c1	0.0851063829787234	0.07692307692307693	0.05263157894736842	0.05357142857142857	0.09009009009009009	0.05309734513274336
C[C@@H]1O[C@@H](OCc2cc(F)ccc2)[C@H](O)[C@@H](OC(=O)c2cc(F)ccc2)[C@H](O)[C@@H]1O	0.17159763313609466	0.1554054054054054	0.15384615384615385	0.15602836879432624	0.2116788321167883	0.14685314685314685
CNC(=N)N1C=C(c2ccccc2)CC1	0.17037037037037037	0.09166666666666666	0.07758620689655173	0.07894736842105263	0.16666666666666666	0.05982905982905983
N#CN/C(=N\CSCC(CSCc1ccccc1)N(CCCl)CC#N)C(=O)Nc1ccccc1	0.2529411764705882	0.10059171597633136	0.0650887573964497	0.07228915662650602	0.15286624203821655	0.08484848484848485
Cc1ccc([C@@H]2CC(=O)Nc3ccccc3C2=O)cc1	0.18620689655172415	0.1328125	0.09448818897637795	0.096	0.22807017543859648	0.06976744186046512
C[C@@H](NC(=O)c1ccc(O)c(O)c1)[C@H]1CC[C@@]2(CCCO2)C[C@@H]1N1CCCC1	0.10795454545454546	0.10526315789473684	0.1095890410958904	0.1267605633802817	0.11643835616438356	0.10273972602739725
O=C(c1ccc(F)cc1F)c1cc(C(=O)O)ccc1O	0.20714285714285716	0.21367521367521367	0.07936507936507936	0.08064516129032258	0.23423423423423423	0.10655737704918032
Cn1nnc(-c2cccc(S(N)(=O)=O)c2)c1-c1ccc(F)cc1	0.2695035460992908	0.26666666666666666	0.057971014492753624	0.058823529411764705	0.2894736842105263	0.050724637681159424
NC(=O)c1sc2ccccc2c1C(=O)c1ccc([N+](=O)[O-])cc1	0.20945945945945946	0.14285714285714285	0.06569343065693431	0.06666666666666667	0.2457627118644068	0.07407407407407407
COc1ccc(OC(C)=O)cc1	0.11278195488721804	0.14150943396226415	0.10576923076923077	0.10784313725490197	0.1485148514851485	0.09615384615384616
COc1cc(-c2c(-c3ccc(F)cc3)nc(C(C)C)n2/C=C/[C@@H](O)C[C@@H](O)CC(=O)O)cc(CC)c1F	0.3584905660377358	0.4765625	0.10909090909090909	0.12422360248447205	0.44881889763779526	0.21333333333333335
N#Cc1cc2cc(C(=O)O)ccc2o1	0.1079136690647482	0.13392857142857142	0.09009009009009009	0.09174311926605505	0.14018691588785046	0.08108108108108109
CCOC(=O)Cc1ccc(N)cc1	0.11851851851851852	0.14814814814814814	0.12380952380952381	0.1262135922330097	0.1553398058252427	0.11428571428571428
N#C[C@H](O[C@H]1O[C@@H](CO[C@@H]2O[C@H](CO)[C@@H](O)[C@H](O)[C@H]2O)[C@@H](O)[C@H](O)[C@H]1O)c1ccccc1	0.1092896174863388	0.07975460122699386	0.1111111111111111	0.12	0.11764705882352941	0.11920529801324503
C=C[C@H](O)C#CC(=O)O[C@H]1CCCC(=O)CC[C@@H]1CO	0.0625	0.08333333333333333	0.1322314049586777	0.1440677966101695	0.078125	0.13333333333333333
O=C(O[C@@H]1[C@H](CO)O[C@H](CO)[C@@H](O)[C@H]1O)c1cccc(F)c1	0.12903225806451613	0.14728682170542637	0.16393442622950818	0.16666666666666666	0.16260162601626016	0.175
CC(C)OC(=O)C(C)(CC(=O)O)C(=O)O	0.11764705882352941	0.14678899082568808	0.12264150943396226	0.11428571428571428	0.12149532710280374	0.16831683168316833
C[C@@]12CCC[C@@](C)([C@H]3CC[C@H]4[C@@H](C)CC[C@@H]4O3)[C@H]1CC[C@H]2O	0.017241379310344827	0.0273972602739726	0.125	0.12698412698412698	0.02112676056338028	0.0916030534351145
O=C1OC[C@H]([C@H](O)CO)[C@@H](O)[C@H](O)[C@H]1O	0.0547945205479452	0.06722689075630252	0.11009174311926606	0.12264150943396226	0.07017543859649122	0.14285714285714285
N[C@@H](Cc1ccc(O)c(O)c1)C(=O)O	0.1259259259259259	0.1574074074074074	0.09174311926605505	0.10377358490566038	0.1650485436893204	0.12380952380952381
Nc1ncnc2c1ncn2[C@H]1C[C@H](O)[C@@H](CO)O1	0.05732484076433121	0.07751937984496124	0.10833333333333334	0.11016949152542373	0.072	0.1
COc1ccc2c(c1OC)C(=O)O[C@@H]2[C@H]1c2c(cc3c(c2OC)OCO3)CCN1C	0.0989010989010989	0.10191082802547771	0.12837837837837837	0.13013698630136986	0.10526315789473684	0.07792207792207792
CC(=O)N1N=C(c2ccccc2)c2cc([N+](=O)[O-])ccc2N1	0.2206896551724138	0.15384615384615385	0.07462686567164178	0.07575757575757576	0.2288135593220339	0.06716417910447761
CCCCCC/C=C\CCCCCCCC(=O)O	0.07096774193548387	0.0859375	0.07258064516129033	0.07377049180327869	0.08943089430894309	0.1092436974789916
C[C@@H](CO[C@@H]1O[C@@H](C)C[C@@]2(C)[C@H]3CC[C@@]4(C)CO)[C@H](O)[C@@H]4CC[C@@]3(C)[C@H]2C1	0.02717391304347826	0.04516129032258064	0.16417910447761194	0.15789473684210525	0.03289473684210526	0.10714285714285714
C/C=C(\C)C(=O)O[C@H]1C[C@@H](C)C=C2C=C[C@H](C)[C@H](CC[C@@H]3C[C@@H](O)CC(=O)O3)[C@H]21	0.08333333333333333	0.11258278145695365	0.7419354838709677	0.7582417582417582	0.09395973154362416	0.35294117647058826
CC(C)=CCc1cccc(C(=O)O)c1	0.13333333333333333	0.1559633027522936	0.1111111111111111	0.11320754716981132	0.17475728155339806	0.12264150943396226
COc1cc(-c2nc(-c3ccccc3)c(-c3ccc(F)cc3)nc2C(C)C)cc(OC)c1OC	0.30246913580246915	0.2689655172413793	0.0658682634730539	0.07317073170731707	0.2695035460992908	0.059880239520958084
Cc1ccc(C(=O)c2ccc(CC(=O)O)n2C)cc1	0.21014492753623187	0.1864406779661017	0.10743801652892562	0.1092436974789916	0.23853211009174313	0.13675213675213677
C[C@@H](NC(=O)CCC(C)(C)O)[C@H]1CCC[C@H]2[C@@H]3CCC4=CC(=O)C=C[C@]4(C)[C@@]3(F)[C@@H](O)C[C@@]21C	0.10106382978723404	0.125	0.20833333333333334	0.19444444444444445	0.10759493670886076	0.1610738255033557
C[N+]12CCCC[C@H]1[C@H](OC(=O)C(CO)c1ccccc1)C2	0.13636363636363635	0.1044776119402985	0.14516129032258066	0.17647058823529413	0.1532258064516129	0.1557377049180328
C/C=C\c1ccc(O)c(OC)c1	0.08029197080291971	0.1308411214953271	0.08490566037735849	0.08653846153846154	0.13725490196078433	0.07547169811320754
C[C@@](O)(c1ccc(O)cc1)c1ccc(O)cc1	0.17391304347826086	0.13445378151260504	0.075	0.058333333333333334	0.2037037037037037	0.06666666666666667
N#C[C@H](O[C@H]1O[C@H](CO[C@@H]2O[C@H](CO)[C@@H](O)[C@H](O)[C@H]2O)[C@@H](O)[C@H](O)[C@H]1O)c1ccccc1	0.1092896174863388	0.07975460122699386	0.1111111111111111	0.12	0.11764705882352941	0.11920529801324503
C=CCN(CC=C)C(=O)Nc1cc(C)cc(C)c1C	0.09933774834437085	0.13934426229508196	0.09917355371900827	0.10084033613445378	0.12605042016806722	0.09090909090909091
C=C[C@]1(C)C[C@@H](OC(=O)c2ccc(F)cc2)C[C@@H](/C=C/c2c(-c3ccc(F)cc3)nc(N(C)S(C)(=O)=O)nc2C(C)C)O1	0.22631578947368422	0.46099290780141844	0.12359550561797752	0.13142857142857142	0.2484472049689441	0.10555555555555556
O=C(O)C[C@H](NC(=O)c1ccc(F)cc1)c1ccccc1	0.3488372093023256	0.23529411764705882	0.08461538461538462	0.09448818897637795	0.3523809523809524	0.13821138211382114
CC[C@@H](c1ccc(-c2ccc(F)cc2)cc1)C(=O)O	0.2923076923076923	0.25892857142857145	0.0975609756097561	0.11764705882352941	0.3465346534653465	0.11666666666666667
CCCNC(=O)O[C@H]1C[C@@H](C)NC(=O)[C@@H]2CCCC[C@H]21	0.062111801242236024	0.06666666666666667	0.2	0.20353982300884957	0.061068702290076333	0.17094017094017094
COc1ccc(C[C@@H]2NC[C@H](O)[C@H]2OC(C)=O)cc1	0.11258278145695365	0.13709677419354838	0.16379310344827586	0.16666666666666666	0.14285714285714285	0.15517241379310345
CSCC[C@@H](NC(=O)[C@@H](Cc1ccccc1)NC(=O)[C@@H](N)Cc1ccccc1)C(=O)N[C@@H](CCC(=O)O)C(=O)N[C@@H](CC(=O)O)C(=O)O	0.2602040816326531	0.14583333333333334	0.07	0.07614213197969544	0.1878453038674033	0.14516129032258066
COC1=CC(=O)C[C@@H](C)[C@]12Oc1c(Cl)c(OC)cc(OC)c1C2=O	0.09090909090909091	0.10071942446043165	0.13076923076923078	0.1328125	0.08823529411764706	0.08955223880597014
CC(C)C[C@H](NC(=O)CN)C(=O)N1CCC[C@H]1C(=O)N[C@H](C(=O)NCC(=O)NCC(=O)O)[C@@H](C)O	0.1366120218579235	0.13125	0.09375	0.10897435897435898	0.12101910828025478	0.16778523489932887
CCNCC#CCOC(=O)c1ccccc1C	0.14788732394366197	0.12396694214876033	0.13043478260869565	0.13274336283185842	0.16964285714285715	0.12173913043478261
COc1ccc(C(CN(C)C)C2(O)CCCCC2)cc1	0.09615384615384616	0.14285714285714285	0.11290322580645161	0.12396694214876033	0.12096774193548387	0.096
C=C1C(=O)O[C@H]2[C@H]1CC/C(C)=C/CC[C@@]1(C)O[C@@H]21	0.04430379746835443	0.05343511450381679	0.1282051282051282	0.13043478260869565	0.05555555555555555	0.07377049180327869
CCOC(=O)C1=C(COCCN)NC(C)=C(C(=O)OC)C1c1ccccc1Cl	0.17073170731707318	0.14583333333333334	0.1276595744680851	0.12949640287769784	0.1678832116788321	0.14492753623188406
N[C@@H]1[C@@H](O)O[C@H](CO[C@H]2CO2)[C@H](O)[C@H](O)[C@@H]1O	0.02564102564102564	0.031007751937984496	0.11403508771929824	0.11607142857142858	0.03225806451612903	0.11504424778761062
Cc1cc(=O)c2c(C)c(O)cc(O)c12	0.10948905109489052	0.11607142857142858	0.08181818181818182	0.08333333333333333	0.1320754716981132	0.07272727272727272
O=[N+]([O-])/C=C\c1ccc(O)cc1	0.08823529411764706	0.14150943396226415	0.06481481481481481	0.0660377358490566	0.1485148514851485	0.05555555555555555
CC/C=C\C[C@@H]1O[C@H]2C=C(C)CC[C@@H]12	0.040268456375838924	0.06666666666666667	0.12962962962962962	0.1320754716981132	0.06956521739130435	0.11009174311926606
Nc1ccc(C[C@H](N)C(=O)O)cc1	0.12781954887218044	0.16037735849056603	0.09345794392523364	0.10576923076923077	0.16831683168316833	0.10476190476190476
CS(=O)(=O)CCCCCOS(C)(=O)=O	0.055944055944055944	0.09734513274336283	0.07272727272727272	0.07407407407407407	0.043859649122807015	0.09345794392523364
CCOc1nc(F)cc(C(=O)O)c1C	0.10948905109489052	0.1574074074074074	0.11214953271028037	0.11428571428571428	0.14285714285714285	0.11320754716981132
CC(=O)OC[C@H]1CO[C@@H]2[C@H]3[C@H](C=C4C[C@@H](O)C(=O)O4)[C@H](C)[C@@H](O)C[C@@]3(C)CC[C@@]21C	0.05913978494623656	0.08974358974358974	0.20588235294117646	0.208955223880597	0.07142857142857142	0.13986013986013987
CN1[C@H]2CC[C@H]1CC(c1ccccc1)c1ccccc12	0.1917808219178082	0.08888888888888889	0.1015625	0.10317460317460317	0.17355371900826447	0.07692307692307693
COc1ccc(S(=O)(=O)NC(=O)/C=C/c2ccc(CC[C@@H](O)C[C@@H](O)CC(=O)O)cc2)cc1	0.32903225806451614	0.2971014492753623	0.0949367088607595	0.1032258064516129	0.3181818181818182	0.25547445255474455
COc1cc(/C=C/C(=O)O)ccc1O	0.10869565217391304	0.16666666666666666	0.10091743119266056	0.102803738317757	0.17475728155339806	0.11214953271028037
CCC(=O)c1cc(OC)c(OC)cc1O	0.09154929577464789	0.12280701754385964	0.12962962962962962	0.1320754716981132	0.11818181818181818	0.12037037037037036
CNCc1cc(O)c(C(=O)O)cc1O	0.11764705882352941	0.13636363636363635	0.09174311926605505	0.09345794392523364	0.14285714285714285	0.11320754716981132
CNC(=N)N1C=Cc2ccccc21	0.14285714285714285	0.09649122807017543	0.0625	0.06363636363636363	0.2	0.05357142857142857
CC(=O)c1ccccc1O	0.136	0.12745098039215685	0.10101010101010101	0.10309278350515463	0.1827956989247312	0.09090909090909091
O=P(O)(O)O[C@@H]1[C@H](O)[C@@H](O)[C@H](O)[C@H]1O	0.0273972602739726	0.03361344537815126	0.08333333333333333	0.08490566037735849	0.03508771929824561	0.11538461538461539
O=C1/C(=C/c2ccc(-c3ccccc3)cc2)C(=O)O1	0.25925925925925924	0.16260162601626016	0.0703125	0.07142857142857142	0.26605504587155965	0.046153846153846156
COc1cc(CCCOC(=O)CCN2CCCCC2)cc(OC)c1OC	0.09883720930232558	0.0945945945945946	0.1223021582733813	0.12408759124087591	0.0979020979020979	0.11510791366906475
CCCCCCCCCCCCCCCC[n+]1ccccc1.[Br-]	0.08383233532934131	0.047619047619047616	0.05714285714285714	0.057971014492753624	0.07194244604316546	0.072992700729927
C=CC(C)(C)[C@]1(O)CC[C@H]2[C@@H]3CCC4=CC(=O)CC[C@]4(C)[C@H]3CC[C@@]21C	0.03910614525139665	0.06711409395973154	0.1417910447761194	0.11851851851851852	0.0547945205479452	0.07801418439716312
C[C@@H]1C/C=C/C=C/C=C/C=C/[C@H](O[C@@H]2O[C@H](C)[C@@H](O)[C@H](N)[C@@H]2O)C[C@@H]2O[C@](O)(C[C@@H](O)C[C@H]3O[C@@H]3/C=C/C(=O)O1)C[C@H](O)[C@H]2C(=O)O	0.09375	0.07389162561576355	0.18435754189944134	0.1864406779661017	0.09230769230769231	0.14673913043478262
CCNCOc1cc(OCCN2CCC(O)CC2)ccc1OC	0.11042944785276074	0.09219858156028368	0.14728682170542637	0.14960629921259844	0.1037037037037037	0.12213740458015267
NC1=N[C+]([C@@H](O)[C@@H](CO)O[C@H]2[C@@H](CO)O[C@@H]2CN)[C@H](N)C(=O)NC(=O)c2ccccc21	0.14942528735632185	0.1456953642384106	0.12080536912751678	0.13013698630136986	0.16666666666666666	0.136986301369863
CC[C@H](C)CNC(=O)[C@@H]1C=C2c3cccc4c3c(cn4C)C[C@H]2N(C)C1	0.14634146341463414	0.15827338129496402	0.15671641791044777	0.18604651162790697	0.19083969465648856	0.14925373134328357
CC[C@H](C)C(=O)O[C@H]1C[C@H](O)C=C2C=C[C@H](C)[C@H](CC[C@@H](O)C[C@@H](O)CC(=O)[O-])[C@H]21	0.20245398773006135	0.18181818181818182	0.35833333333333334	0.47706422018348627	0.17142857142857143	0.8837209302325582
CC[C@]1(O)CCN2CCCc3ccccc3[C@@H]2C[C@@H]1C[C@@H]2C[C@H](OC(=O)c1ccccc1)CC2	0.18888888888888888	0.10650887573964497	0.15286624203821655	0.15483870967741936	0.17419354838709677	0.125
O=C(NCCN1CCOCC1)c1ccc(Cl)cc1	0.12837837837837837	0.12	0.11666666666666667	0.11864406779661017	0.13445378151260504	0.08130081300813008
C/C=C\[S@](=O)c1ccc(NS(C)(=O)=O)cc1O	0.10344827586206896	0.17699115044247787	0.08547008547008547	0.08695652173913043	0.12280701754385964	0.07692307692307693
O=C(O)C(=O)C[C@H](O)C(=O)O	0.109375	0.12745098039215685	0.05825242718446602	0.07	0.1111111111111111	0.14893617021276595
COc1cc(-c2cc(-c3ccccc3)nc(C(C)C)c2/C=C/[C@@H]2C[C@@H](O)CC(=O)O2)cc(CC)c1OC	0.2032967032967033	0.20754716981132076	0.19230769230769232	0.20261437908496732	0.2064516129032258	0.1144578313253012
CCCCCCCC/C=C\CCCCCCCC(=O)O	0.06832298136645963	0.08208955223880597	0.06923076923076923	0.0703125	0.08527131782945736	0.104
OC[C@H](O)[C@@H](O)CO[C@H]1O[C@@H](CO)[C@H](O)[C@@H](O)[C@H]1O	0.06451612903225806	0.06976744186046512	0.1	0.1111111111111111	0.07258064516129033	0.1592920353982301
CCCCCCCC[C@@H](O)CCCC(=O)O	0.11188811188811189	0.1092436974789916	0.07692307692307693	0.08771929824561403	0.11403508771929824	0.16822429906542055
Nc1ncnc2c1ncn2[C@H]1O[C@H](CO)[C@@H](O)[C@H]1O	0.06329113924050633	0.08461538461538462	0.0975609756097561	0.09917355371900827	0.07936507936507936	0.09836065573770492
CC(C)c1cc2c(c(O)c1C/C=C(\C)CCC(=O)O)C(=O)OC2	0.17218543046357615	0.2	0.13385826771653545	0.15447154471544716	0.1885245901639344	0.16260162601626016
COc1cc(O[C@@H]2O[C@H](C)[C@@H](O)[C@H](O[C@H]3O[C@H](C)[C@@H](O)[C@H](N)CO3)[C@H]2N)cc(OC)c1O	0.05759162303664921	0.08024691358024691	0.14965986394557823	0.15172413793103448	0.06918238993710692	0.12
CCOCCN(Cc1ccc(C(=O)c2ccccc2)cc1)C(=O)OCc1ccccc1	0.3141025641025641	0.12658227848101267	0.09554140127388536	0.0967741935483871	0.19310344827586207	0.11764705882352941
CCCCC/C=C\C/C=C\CCCCCC(=O)O	0.07096774193548387	0.0859375	0.07258064516129033	0.07377049180327869	0.08943089430894309	0.1092436974789916
O=C(COc1ccccc1C(=O)c1ccccc1)c1ccccc1O	0.2986111111111111	0.1347517730496454	0.08450704225352113	0.08571428571428572	0.2204724409448819	0.09285714285714286
CC(=O)O[C@@H]1[C@H](OC(C)=O)[C@@H](NC(=O)c2ccc(O)c(OC)c2)[C@@H](OC(C)=O)C[C@@H](OC(C)=O)C1=O	0.10471204188481675	0.11515151515151516	0.17105263157894737	0.16556291390728478	0.09146341463414634	0.1568627450980392
COc1cc2c(c(OC)c1OC)-c1ccc(OC)c(=O)cc1[C@@H](NC(C)=O)CC2	0.12716763005780346	0.13513513513513514	0.13286713286713286	0.1267605633802817	0.12413793103448276	0.09523809523809523
COc1cc(C[C@H](CNC(=O)Cc2ccccc2)c2ccccc2)ccc1-c1cccc(O)c1	0.32919254658385094	0.1402439024390244	0.08383233532934131	0.09146341463414634	0.2214765100671141	0.08433734939759036
CCCCCCC/C=C/C(=O)O	0.07246376811594203	0.09009009009009009	0.08490566037735849	0.08653846153846154	0.09433962264150944	0.11764705882352941
CN(CCc1ccccc1)C(=O)C(CCCNC(=O)c1ccc(Cl)cc1)c1cccc(O)c1	0.30625	0.1518987341772152	0.08641975308641975	0.09433962264150944	0.21232876712328766	0.12179487179487179
C=C(CCCC(C)(C)O)C(=O)O	0.09022556390977443	0.09259259259259259	0.12	0.0891089108910891	0.0970873786407767	0.12121212121212122
COc1cc(C(=O)NC2CCCNC2)cc(OC)c1OC	0.08074534161490683	0.08888888888888889	0.11904761904761904	0.12096774193548387	0.08396946564885496	0.09375
N#CCOc1c(-c2ccc(F)cc2)nc(-c2ccc(F)cc2)n1/C=C/[C@@H](O)C[C@@H](O)CC(=O)O	0.3548387096774194	0.4076923076923077	0.07926829268292683	0.08695652173913043	0.45901639344262296	0.17333333333333334
CCOC(=O)[C@@H](CCc1ccccc1)N[C@@H](C)C(=O)N1Cc2ccccc2C[C@H]1C(=O)O	0.28125	0.16339869281045752	0.1390728476821192	0.1643835616438356	0.22695035460992907	0.1793103448275862
CC(C)N(C(=O)O)c1ccccc1C	0.16923076923076924	0.19047619047619047	0.11214953271028037	0.13592233009708737	0.22448979591836735	0.1346153846153846
COc1cc(C=O)ccc1O	0.08208955223880597	0.11320754716981132	0.08737864077669903	0.0891089108910891	0.1188118811881188	0.07766990291262135
