# Supplementary material for: Transformer-Decoder GPT Models for Generating Virtual Screening Libraries of HMG-Coenzyme A Reductase Inhibitors: Effects of Temperature, Prompt Length, and Transfer-Learning Strategies
Source: J Chem Inf Model. 2024 Nov 7;64(22):8464–80. doi: 10.1021/acs.jcim.4c01309 (PMC11600504; doi:10.1021/acs.jcim.4c01309)
Supplement: Supplementary file 3 — ci4c01309_si_003.zip [file ci4c01309_si_003.zip › Datasets/xfer_Learning_files/2XALL_model_gen_ic50_results/2XALL_Refined_Statin_similarity_1p0.csv]

Generated Molecule	atorvastatin	rosuvastatin	simvatstatin	lovastatin	fluvastatin	pravastatin
CC(C)(C)OC(=O)NCCCO	0.07352941176470588	0.08181818181818182	0.1414141414141414	0.11	0.07547169811320754	0.10891089108910891
CCN(CC)C(=O)N[C@H]1C=C2c3cccc4[nH]cc(c34)C[C@H]2N(C)C1	0.13414634146341464	0.14388489208633093	0.15037593984962405	0.15267175572519084	0.15789473684210525	0.1259259259259259
C=CC[S@](=O)[C@@H](Cc1ccccc1)N[C@@H](CCc1ccccc1)C(=O)O	0.2857142857142857	0.14893617021276595	0.09090909090909091	0.1	0.21705426356589147	0.12318840579710146
C=C1CC[C@@H]2[C@H](OC(=O)c3ccccc3)C[C@@H]2[C@H]1CC[S+](CO)C[C@@H](O)CC(=O)[O-]	0.18452380952380953	0.13157894736842105	0.1773049645390071	0.18840579710144928	0.16783216783216784	0.23134328358208955
C=C(C)[C@@H]1CC[C@@H]2[C@@H]3CCC4=CC(=O)CC[C@]4(C)[C@H]3CC[C@]12C	0.040697674418604654	0.05555555555555555	0.12307692307692308	0.125	0.05	0.09022556390977443
O=C(O)/C(=C/c1ccccc1)c1ccccc1-c1cc2oc3ccccc3c2[nH]1	0.2903225806451613	0.13071895424836602	0.06369426751592357	0.06451612903225806	0.23529411764705882	0.0641025641025641
CCOC[C@H]1O[C@@H](OC)C[C@H](O)[C@H]1C(=O)O	0.06756756756756757	0.08264462809917356	0.16822429906542055	0.17142857142857143	0.08620689655172414	0.18095238095238095
O=[N+]([O-])c1ccc([As](=O)(O)O)cc1O	0.09420289855072464	0.11711711711711711	0.07272727272727272	0.07407407407407407	0.11214953271028037	0.08333333333333333
CC1=C[C@H](O)[C@H](C)[C@@H](O)CC[C@]2(C)[C@@H]3CC[C@@](C)(CC[C@@H]4CCC(=O)O4)[C@H]3CC[C@]12C	0.05263157894736842	0.07453416149068323	0.22794117647058823	0.2222222222222222	0.06329113924050633	0.136986301369863
C[C@@H](N)Cc1ccc(O)cc1	0.11538461538461539	0.14563106796116504	0.07692307692307693	0.1	0.15306122448979592	0.08823529411764706
CC(=O)O[C@@H]1[C@@H](OC(=O)c2ccc(N)cc2)C[C@H](O)[C@@H]1O	0.12418300653594772	0.1328125	0.17796610169491525	0.1810344827586207	0.12903225806451613	0.2
C=CC[S@](=O)[C@H](Cc1ccccc1)N[C@@H](C)C(=O)N1Cc2ccccc2C[C@H]1C(=O)O	0.2625	0.16666666666666666	0.1118421052631579	0.12837837837837837	0.2318840579710145	0.13513513513513514
COc1ccccc1N	0.10236220472440945	0.08653846153846154	0.07	0.07142857142857142	0.1368421052631579	0.06
C[C@@]1(CO)C(=O)OCc2c1cc1n(c2=O)Cc2cc3ccccc3nc2-1	0.15950920245398773	0.14084507042253522	0.09859154929577464	0.1	0.17164179104477612	0.06896551724137931
O=C(CCCN1CC=C(n2c(=O)[nH]c3ccccc32)CC1)c1ccc(F)cc1	0.2564102564102564	0.18181818181818182	0.10884353741496598	0.1103448275862069	0.30158730158730157	0.08
COc1cc(C)c(C(=O)OCCNC(C)=O)c(C)c1OC	0.11764705882352941	0.125	0.12195121951219512	0.11475409836065574	0.10317460317460317	0.11382113821138211
CCC(=O)OCC(C)(C)c1ccc(OC)cc1	0.11805555555555555	0.16521739130434782	0.1743119266055046	0.14545454545454545	0.15178571428571427	0.12389380530973451
COc1ccc(F)cc1C(=O)NCCc1ccc(S(=O)(=O)NC2CCCCC2)cc1	0.1834319526627219	0.19310344827586207	0.11333333333333333	0.11486486486486487	0.2	0.09210526315789473
CC(C)(C)c1ccc(C(=O)CCCN2CCC(OC(c3ccccc3)c3ccccc3)CC2)cc1	0.2934131736526946	0.125	0.13664596273291926	0.12422360248447205	0.20261437908496732	0.10303030303030303
COc1ccc(CNc2c(CCNC(=O)CCCC2)c2ccc(OC)cc2)cc1OC	0.1657142857142857	0.14193548387096774	0.09615384615384616	0.09740259740259741	0.1780821917808219	0.06918238993710692
Cc1coc2c1CCC[C@@]1(C)CC[C@@H]1C2	0.039473684210526314	0.048	0.09649122807017543	0.09821428571428571	0.05	0.05084745762711865
COC(=O)[C@@H](Cc1ccccc1)N[C@@H](C)C(=O)c1ccccc1F	0.2907801418439716	0.17424242424242425	0.09558823529411764	0.12213740458015267	0.25	0.13846153846153847
CCCCC[C@H](O)/C=C/[C@H]1C[C@H](OC)C[C@H](O)CC(=O)O1	0.08125	0.10606060606060606	0.25	0.26605504587155965	0.11023622047244094	0.17796610169491525
CC[C@H](C)[C@@H](NC)C(=O)N[C@@H](C(=O)N[C@@H](CC(C)C)C(=O)N[C@@H](CC(=O)O)C(=O)N[C@@H](CC(=O)O)C(=O)O)C(=O)O	0.13333333333333333	0.1411764705882353	0.08045977011494253	0.09411764705882353	0.11834319526627218	0.1761006289308176
N=C(O)[C@H](O[C@@H]1CO[C@H]2CN(CCCCl)[C@H](O)[C@@H]2O)C(Cl)=C(CC(=O)O)C1	0.09941520467836257	0.08053691275167785	0.16541353383458646	0.16793893129770993	0.09090909090909091	0.1937984496124031
CC[C@@H](C)[C@H](N)C(=O)N[C@H](C(=O)N[C@@H](C)C(=O)N[C@@H](CCC(=O)O)C(=O)O)C(C)C	0.12941176470588237	0.13793103448275862	0.09655172413793103	0.11347517730496454	0.1111111111111111	0.17037037037037037
Nc1snnc1-c1ccc(S(N)(=O)=O)cc1	0.11971830985915492	0.2222222222222222	0.058823529411764705	0.05982905982905983	0.14414414414414414	0.05042016806722689
CC[C@H](C)SSc1ncc(N)nc1	0.06338028169014084	0.09734513274336283	0.07272727272727272	0.10476190476190476	0.08181818181818182	0.09345794392523364
O=c1[nH]c(Cl)c(F)cc1F	0.06015037593984962	0.07547169811320754	0.04854368932038835	0.04950495049504951	0.07920792079207921	0.028846153846153848
C[C@H](O)[C@@H](C)[N+](C)CCCP(=O)(O)O	0.10294117647058823	0.12844036697247707	0.07339449541284404	0.09523809523809523	0.12380952380952381	0.13725490196078433
O=C[C@H](O[C@H]1O[C@H](CO[C@@H]2O[C@H](CO)[C@@H](O)[C@H](O)[C@H]2O)[C@@H](O)[C@H](O)[C@H]1O)c1ccccc1	0.11538461538461539	0.09316770186335403	0.11842105263157894	0.12751677852348994	0.13245033112582782	0.12666666666666668
COC1=CC(=O)C[C@@H](C)[C@]12Oc1c(Cl)c(OC)c(OC)cc1C2=O	0.08433734939759036	0.10071942446043165	0.13076923076923078	0.1328125	0.08029197080291971	0.08955223880597014
COc1cc([C@H]2Oc3ccc(OC)c(O)c3C2=O)ccc1O	0.1503267973856209	0.14615384615384616	0.10852713178294573	0.11023622047244094	0.17073170731707318	0.08396946564885496
COc1ccc2c(c1)c(CC(=O)OCC(=O)O)c(C)n2C(=O)c1ccc(C)cc1	0.2111801242236025	0.19148936170212766	0.1095890410958904	0.1111111111111111	0.24427480916030533	0.13380281690140844
C=C1CC[C@]2(OC)[C@H]3CCC4=CC(=O)CC[C@]4(C)[C@H]3CC[C@@]21C	0.040697674418604654	0.05555555555555555	0.10606060606060606	0.1076923076923077	0.05	0.07407407407407407
COc1cc2nc(N3CCN(C(=O)C4CCO4)CC3)nc(N)c2cc1OC	0.07909604519774012	0.11564625850340136	0.1048951048951049	0.10638297872340426	0.10416666666666667	0.07534246575342465
CCCCCC[C@H](C)C(=O)N[C@H](Cc1ccccc1)C(=O)N1CCC[C@H]1C(=O)O	0.20987654320987653	0.14189189189189189	0.13194444444444445	0.15827338129496402	0.17985611510791366	0.2
COc1ccc(C[C@@H]2NC[C@H](O)[C@H]2OC(C)=O)cc1	0.11258278145695365	0.13709677419354838	0.16379310344827586	0.16666666666666666	0.14285714285714285	0.15517241379310345
O=c1oc2ccccc2c(O)c1Cc1c(O)c2ccccc2oc1=O	0.21568627450980393	0.1357142857142857	0.07746478873239436	0.07857142857142857	0.2222222222222222	0.06293706293706294
COc1ccc([C@@H]2CN[C@H](C(=O)O)[C@@H]2O)cc1	0.11724137931034483	0.1440677966101695	0.1415929203539823	0.14414414414414414	0.1504424778761062	0.15315315315315314
CCC(=O)Nc1cc(F)c(NC(=O)c2ccc(N)cc2)cc1OC	0.1986754966887417	0.17557251908396945	0.1044776119402985	0.10606060606060606	0.192	0.11363636363636363
CC(C)COC(=O)Cc1cnccc1N	0.11428571428571428	0.15178571428571427	0.11818181818181818	0.14150943396226415	0.14814814814814814	0.12962962962962962
COc1cc(O[C@H]2O[C@H](COC(=O)CC(=O)O)[C@H](O)[C@H]2O)ccc1O	0.13664596273291926	0.14705882352941177	0.15384615384615385	0.15625	0.14393939393939395	0.20161290322580644
O=c1[nH]c2ccccc2n1CCCN1CC[C@H](C(=O)O)CC1	0.16339869281045752	0.12686567164179105	0.14173228346456693	0.144	0.18699186991869918	0.11627906976744186
CN(C(=O)c1ccccc1)C(=O)O	0.18110236220472442	0.14953271028037382	0.09345794392523364	0.09523809523809523	0.18	0.1262135922330097
CCCCC/C=C\CCC(=O)O	0.08029197080291971	0.1	0.08490566037735849	0.08653846153846154	0.10476190476190476	0.12871287128712872
CCOC(=O)N1CCC(=C2c3ccc(Cl)cc3Sc3ccc(Cl)cc32)CC1	0.14285714285714285	0.13013698630136986	0.10416666666666667	0.1056338028169014	0.15942028985507245	0.0821917808219178
CC1=NC[C@@H](C)N1C(=O)CSc1ccccc1	0.15602836879432624	0.12396694214876033	0.1206896551724138	0.12280701754385964	0.18018018018018017	0.11206896551724138
COc1ccc(C(=O)N2CCCC2=O)cc1	0.11888111888111888	0.13675213675213677	0.13392857142857142	0.13636363636363635	0.14285714285714285	0.09565217391304348
CO[C@@H]1[C@H](COC(=O)c2cccnc2)C(=O)c2ccc(N)cc21	0.13924050632911392	0.1417910447761194	0.11363636363636363	0.11538461538461539	0.16535433070866143	0.09774436090225563
COc1cc2c(cc1OC)C(=O)c1c(C)c(OC)c(CC=C2O[C@@H]2C[C@@H](O)C[C@@H](O)C[C@@H](O)CC(=O)[O-])c2c1OC	0.18848167539267016	0.1834319526627219	0.1411764705882353	0.14285714285714285	0.1746987951807229	0.19875776397515527
CC(=O)[C@@]1(O)CC[C@H]2[C@@H]3C[C@H](C)C4=CC(=O)C=C[C@]4(C)[C@@]3(F)[C@@H](O)C[C@@]21C	0.08092485549132948	0.1111111111111111	0.203125	0.20634920634920634	0.09154929577464789	0.16793893129770993
CC(/C=C/C=C(\S)[C@@H](C)CCC(=O)O)=C(C)C	0.09655172413793103	0.13793103448275862	0.08620689655172414	0.11711711711711711	0.12389380530973451	0.14678899082568808
C[C@H]1C(CO)=CC(=O)O1	0.05303030303030303	0.06666666666666667	0.1276595744680851	0.13043478260869565	0.07	0.08247422680412371
OC[C@@H]1O[C@@H](n2cnc3c(=O)[nH]cnc32)[C@H](O)[C@@H]1O	0.07006369426751592	0.09302325581395349	0.11570247933884298	0.11764705882352941	0.088	0.10743801652892562
CC[C@H](O)/C=C/C[C@@H](C)Oc1ccccc1O	0.15714285714285714	0.19469026548672566	0.10256410256410256	0.13392857142857142	0.25	0.15315315315315314
C[C@]12CC[C@@H]3[C@](CCC4=CC(=O)CC[C@@H]43)[C@@H]1CC[C@@H]2O	0.04242424242424243	0.050724637681159424	0.12096774193548387	0.12295081967213115	0.05263157894736842	0.08661417322834646
CCC[S@@](=O)[C@H](CCc1ccccc1)N[C@@H](C)C(=O)N1CCC[C@H]1C(=O)O	0.21794871794871795	0.14788732394366197	0.13768115942028986	0.15671641791044777	0.18796992481203006	0.19083969465648856
NCC[C@@H]1CC[C@@H](Cc2ccc(Cl)cc2)C[C@H]1C[C@@H](O)CC(=O)N[C@@H](CCC(=O)O)C(=O)NCC(=O)O	0.17297297297297298	0.1656441717791411	0.12883435582822086	0.1375	0.15625	0.2119205298013245
O=C(C[S@](=O)C[C@H](O)C[C@@H](O)CC(=O)[O-])c1ccccc1	0.2647058823529412	0.19834710743801653	0.09448818897637795	0.10483870967741936	0.23893805309734514	0.23214285714285715
COc1c(O[C@H]2O[C@H](C)[C@@H](OC(=O)c3ccccc3)[C@@H](OC(C)=O)[C@@H]2OC(C)=O)[C@@H](C)O1	0.1340782122905028	0.11392405063291139	0.18055555555555555	0.17482517482517482	0.125	0.14189189189189189
Cc1[nH]c2ccccc2c1CC(=O)NC(=O)O	0.18248175182481752	0.15384615384615385	0.10256410256410256	0.10434782608695652	0.21495327102803738	0.12280701754385964
CO[C@@H](C[C@@H](OC)[C@H](O)CC(=O)O)C(=O)O	0.16417910447761194	0.1834862385321101	0.08849557522123894	0.1	0.18095238095238095	0.23232323232323232
CC/C=C\C/C=C/CCCCCCCC(=O)O	0.07236842105263158	0.088	0.0743801652892562	0.07563025210084033	0.09166666666666666	0.11206896551724138
CCCCC[C@H](C)CCCCCCCCCCC(=O)O	0.09615384615384616	0.09090909090909091	0.078125	0.0967741935483871	0.09448818897637795	0.14166666666666666
NC(=O)c1ccccc1O	0.12698412698412698	0.11650485436893204	0.09	0.09183673469387756	0.1702127659574468	0.08
CC(C)CCC[C@@H](C)[C@H]1CC[C@@]2(C(C)O)C3=CCC4C(C)(C)[C@@H](O)CC[C@]4(C)C3CC[C@]12C	0.0851063829787234	0.09937888198757763	0.125	0.1342281879194631	0.08860759493670886	0.14864864864864866
COc1c2c(cc3oc(=O)c4c(c13)CCC4=O)[C@@H]1C=CO[C@@H]1O2	0.09036144578313253	0.08450704225352113	0.1297709923664122	0.13178294573643412	0.08759124087591241	0.08888888888888889
CC(C)O[C@H]1O[C@@H](CO[C@@H]2C[C@H]3[C@@H](C[C@H](O)[C@@H]4C(C)=CC(=O)O4)O[C@@H]3C[C@H]2C)[C@@H](O)[C@@H](O)[C@@H]1O	0.08333333333333333	0.11042944785276074	0.19863013698630136	0.21830985915492956	0.1	0.1836734693877551
COC(=O)C1=C(C)NC(C)=C(C(=O)OCC(C)C)C1c1ccccc1[N+](=O)[O-]	0.1728395061728395	0.18115942028985507	0.12142857142857143	0.13138686131386862	0.18796992481203006	0.13043478260869565
CCCCC/C=C\CCCCC[C@@H](O)C[C@H](O)CC(=O)O	0.18493150684931506	0.18699186991869918	0.06870229007633588	0.078125	0.19491525423728814	0.2636363636363636
CC1=CN([C@H]2OC(=O)C=C2\c3ccccc3C)C(=O)N1C	0.15333333333333332	0.13178294573643412	0.1111111111111111	0.11290322580645161	0.18487394957983194	0.07751937984496124
Cc1cccc2c1NC(=O)c1cccnc1N2C1CC1	0.13157894736842105	0.12403100775193798	0.0859375	0.0873015873015873	0.16666666666666666	0.06153846153846154
CON(C)Cc1ccc(OCC(O)CO)cc1	0.14084507042253522	0.18421052631578946	0.10256410256410256	0.11403508771929824	0.17117117117117117	0.13274336283185842
CC(=O)OC[C@@](CC(=O)[C@H]1CCC[C@H]2[C@@H]3CCCC4=CC(=O)[C@@H]4C[C@@H](O)[C@]3(C)CC[C@@]21C)C(=O)O	0.08205128205128205	0.09523809523809523	0.16339869281045752	0.16556291390728478	0.0783132530120482	0.16447368421052633
O=C(O)C[C@@]1(OC(=O)c2ccc(F)cc2)C(=O)C1	0.19852941176470587	0.23636363636363636	0.1206896551724138	0.12280701754385964	0.22429906542056074	0.1415929203539823
CC1(C)S[C@@H]2[C@H](NC(=O)Cc3ccccc3)C(=O)N2[C@H]1C(=O)O	0.18666666666666668	0.13533834586466165	0.1328125	0.1349206349206349	0.1774193548387097	0.14285714285714285
CC(=O)OC[C@@]1(O)C(=O)CC[C@H]2[C@@H]3CCC4=CC(=O)CC[C@]4(C)[C@H]3C(=O)C[C@@]21C	0.0718232044198895	0.09868421052631579	0.14184397163120568	0.14388489208633093	0.08	0.1111111111111111
CO/N=C(\C(=O)N[C@@H]1C(=O)N2C(C(=O)O)=C(COC(C)=O)CS[C@H]12)c1csc(N)n1	0.10674157303370786	0.11842105263157894	0.10810810810810811	0.1095890410958904	0.1	0.11643835616438356
O=C(O)[C@H]1CNC(=O)c2ccc(F)cc2C1=O	0.14184397163120568	0.18584070796460178	0.11304347826086956	0.11504424778761062	0.17272727272727273	0.10434782608695652
CC(C)=CCC/C(C)=C/CO	0.058823529411764705	0.08333333333333333	0.07766990291262135	0.07920792079207921	0.07692307692307693	0.0891089108910891
O=[N+]([O-])c1ccc([As](F)F)cc1	0.08888888888888889	0.1111111111111111	0.05555555555555555	0.05660377358490566	0.11650485436893204	0.046296296296296294
O=C(O)CN[C@@H](O)C(=O)O	0.12	0.1188118811881188	0.0594059405940594	0.07142857142857142	0.1134020618556701	0.15217391304347827
Cc1cc2c(c(O)c1CC=C(C)C)[C@@H](O)C=C2	0.09523809523809523	0.13559322033898305	0.13274336283185842	0.13513513513513514	0.13157894736842105	0.13392857142857142
C=C1[C@@H](O)[C@@H](OC)[C@H](O[C@H]2C[C@@](C)(CCC(=O)O)O2)C[C@H](C)[C@@H]1OC(C)=O	0.08771929824561403	0.10416666666666667	0.21428571428571427	0.21774193548387097	0.08450704225352113	0.22580645161290322
Nc1nc(O)c2ncn(CCC(CO)CO)c2n1	0.10738255033557047	0.12195121951219512	0.056	0.06557377049180328	0.09917355371900827	0.09166666666666666
CCn1cc(C(=O)O)c(=O)c2cc(F)c(N3CCNCC3)nc21	0.11875	0.15151515151515152	0.12307692307692308	0.125	0.1484375	0.09848484848484848
c1ccc(CCCCN2CCC(N3CCCC3)CC2)cc1	0.12658227848101267	0.06338028169014084	0.08208955223880597	0.08333333333333333	0.11450381679389313	0.07462686567164178
CCCCC(=O)OC(C)=O	0.08461538461538462	0.07547169811320754	0.1134020618556701	0.11578947368421053	0.06862745098039216	0.13829787234042554
CCCCC[C@H](O)CC(=O)OC[C@H](CCC(=O)O)C(=O)O	0.1476510067114094	0.14285714285714285	0.08661417322834646	0.0967741935483871	0.13008130081300814	0.22321428571428573
C=CCc1cc(OC)c(OC)cc1O	0.06993006993006994	0.09565217391304348	0.08108108108108109	0.08256880733944955	0.1	0.07207207207207207
NC(=O)N1c2ccccc2C=Cc2ccccc21	0.21897810218978103	0.12	0.072	0.07317073170731707	0.21621621621621623	0.064
CC/C=C\C/C=C\C=C/C=C/[C@@H](O)[C@H](C)CCC(=O)O	0.11842105263157894	0.144	0.07874015748031496	0.0975609756097561	0.15	0.1623931623931624
Cc1ccccc1NC(=O)c1ccc(C(=O)O)cc1	0.2537313432835821	0.1557377049180328	0.08870967741935484	0.09016393442622951	0.25925925925925924	0.10743801652892562
Cc1nn(-c2ccccc2)c(-c2cccc(Cl)c2)c(-c2ccc(F)cc2)n1/C=C/[C@@H](O)C[C@@H](O)CC(=O)NO	0.41509433962264153	0.31125827814569534	0.06666666666666667	0.07344632768361582	0.41911764705882354	0.12352941176470589
COc1ccnc(CC(=O)O)c1-c1ccc(F)cc1O	0.19718309859154928	0.23275862068965517	0.096	0.0975609756097561	0.2545454545454545	0.11475409836065574
COc1cc(O)c(C(=O)CCCCN2CCCC2)c(OC)c1OC	0.1165644171779141	0.10714285714285714	0.12878787878787878	0.13076923076923078	0.1111111111111111	0.11278195488721804
CN(C)c1ccc(C(=C2C=CC(=[N+](C)C)C=C2)c2ccc(N(C)C)cc2)cc1.[Cl-]	0.17575757575757575	0.14383561643835616	0.08053691275167785	0.07432432432432433	0.16546762589928057	0.059602649006622516
C=CC(C)(C)c1cccc(C(=O)c2ccccc2)c1	0.2	0.13709677419354838	0.10655737704918032	0.08130081300813008	0.22522522522522523	0.072
COC(=O)[C@@]1(O)C[C@H]2[C@@H]3CCCC4=CC(=O)CC[C@]4(C)[C@H]3CC[C@@]21C	0.05747126436781609	0.07534246575342465	0.14393939393939395	0.14615384615384616	0.06293706293706294	0.1111111111111111
CC/C=C\C/C=C/C=C/C=C/[C@@H](C)[C@@H](O)CC(=O)O	0.12080536912751678	0.16666666666666666	0.08064516129032258	0.1	0.17391304347826086	0.16666666666666666
CCc1ccc(C(=O)C(C)CN2CCCCC2)cc1	0.1342281879194631	0.15447154471544716	0.13333333333333333	0.16521739130434782	0.17094017094017094	0.13445378151260504
CC(C)(O[C@@H]1O[C@H](C(=O)CO)[C@@H](O)[C@H](O)[C@H]1O)[C@H]1Cc2ccc(=O)c(C(=O)O)cc2o1	0.125	0.14	0.21323529411764705	0.1897810218978102	0.1292517006802721	0.18840579710144928
c1cnc2c(n1)Nc1ccccc1S2	0.11347517730496454	0.1016949152542373	0.04201680672268908	0.042735042735042736	0.14678899082568808	0.03361344537815126
COc1cc(-c2cc(-c3ccccc3)nc(C(C)C)c2/C=C/[C@@H]2C[C@@H](O)CC(=O)O2)cc(C)c1	0.21264367816091953	0.21052631578947367	0.17880794701986755	0.19727891156462585	0.20945945945945946	0.10625
CC(=O)OCOC(CC(=O)O)CC(=O)OC[C@@H]1O[C@@H](CO)[C@@H](O)[C@@H](O)[C@@H]1O	0.1130952380952381	0.1111111111111111	0.12408759124087591	0.13432835820895522	0.09929078014184398	0.224
CC(C)CCO[C@@H](CO[C@@H]1O[C@H](C(=O)N)[C@H](O)[C@H](O)[C@H]1O)[C@@H](C)N(C)C	0.10240963855421686	0.1386861313868613	0.15384615384615385	0.16535433070866143	0.11029411764705882	0.192
CC(/C=C/C=C(C)C)S(=O)(=O)[O-]	0.050724637681159424	0.1346153846153846	0.05660377358490566	0.0784313725490196	0.08653846153846154	0.07766990291262135
CC1(C)CC[C@@]2(C(=O)O)CC[C@@H]2CC[C@@]1(C)C	0.0457516339869281	0.07258064516129033	0.10434782608695652	0.10619469026548672	0.05785123966942149	0.08620689655172414
N#C/C(=C1/N=C(\c2ccc(Cl)cc2)c2ccc(Cl)cc2)C(=O)N1	0.16129032258064516	0.11678832116788321	0.05755395683453238	0.058394160583941604	0.1746031746031746	0.04285714285714286
N[C@@H](Cc1ccccc1)C(=O)N1CCC[C@H]1C(=O)O	0.17482517482517482	0.11904761904761904	0.11570247933884298	0.1271186440677966	0.1724137931034483	0.13559322033898305
CC(C)=CCC[C@]1(C)CC[C@@]2(C(=O)O)C3=C(CC[C@@H]4C(C)=CC(=O)O)CC[C@]43CC21	0.08241758241758242	0.1111111111111111	0.1232876712328767	0.125	0.09271523178807947	0.12413793103448276
COc1cc2c3cc1Oc1cc(ccc1O)C[C@@H]1c4c(cc(OC)c(O)c4Oc4ccc(cc4)C[C@@H]3N(C)CC2)CC[N+]1(C)C.[Cl-]	0.13488372093023257	0.10152284263959391	0.09895833333333333	0.09424083769633508	0.13368983957219252	0.06598984771573604
CCCCCCCC/C=C\CCCCCCCC(=O)OC[C@H](CO)C(=O)O	0.08522727272727272	0.08609271523178808	0.07482993197278912	0.08333333333333333	0.08163265306122448	0.12949640287769784
CCC[C@H]1[C@H](CCC)C[C@H](CC[C@@H](O)CC(=O)O)CC1=O	0.14666666666666667	0.15079365079365079	0.18803418803418803	0.20175438596491227	0.14754098360655737	0.2897196261682243
CC(C)=CCC[C@]1(C)C(=O)O[C@H]2[C@H]3CCC4=CC(=O)CC[C@]4(C)[C@H]3CC[C@@]21C	0.06077348066298342	0.09271523178807947	0.16058394160583941	0.15441176470588236	0.0738255033557047	0.09722222222222222
CN(C)CCOC(=O)CCCCO	0.07142857142857142	0.08849557522123894	0.09345794392523364	0.09523809523809523	0.07272727272727272	0.11538461538461539
CN(C)CCCN1c2ccccc2Sc2ccc(Cl)cc21	0.18243243243243243	0.14728682170542637	0.07575757575757576	0.07692307692307693	0.211864406779661	0.06818181818181818
CCCCCCCCCC[C@H](O)[C@@H](O)CC(=O)O	0.1388888888888889	0.14166666666666666	0.07377049180327869	0.08403361344537816	0.14782608695652175	0.2037037037037037
O=[S@](CCCCP(=O)(O)O)CCl	0.057971014492753624	0.05309734513274336	0.056074766355140186	0.05714285714285714	0.045871559633027525	0.08737864077669903
Cc1cc(Nc2nc(C(C)C)n(-c3ccc(F)cc3)c2S(C)(=O)=O)cc(-c2ccc(F)cc2)c1	0.2981366459627329	0.2727272727272727	0.06666666666666667	0.08074534161490683	0.2553191489361702	0.06707317073170732
CC(C)[C@@H](C)[C@H](O)CC[C@@H](C)CCCC(=O)O	0.14388489208633093	0.168141592920354	0.09565217391304348	0.11711711711711711	0.15454545454545454	0.20192307692307693
O=C(O)C(=O)C[C@H](O)C(=O)[O-]	0.10077519379844961	0.11650485436893204	0.05825242718446602	0.07	0.1	0.1368421052631579
CCOC(=O)[C@@H](O)[C@H](C)CCc1ccccc1	0.208955223880597	0.16379310344827586	0.13157894736842105	0.1651376146788991	0.22641509433962265	0.19626168224299065
O=c1[nH]c(=S)c2ccccc2o1	0.11194029850746269	0.0990990990990991	0.07407407407407407	0.07547169811320754	0.17	0.045454545454545456
COc1cc(CO)c(Cc2ccc(-c3ccc(F)cc3)cc2C(CC)C)c(OCC(O)C[C@@H](O)CC(=O)[O-])c1	0.3433734939759036	0.2894736842105263	0.09826589595375723	0.11904761904761904	0.34507042253521125	0.21153846153846154
CCCCCCC[C@H](O)[C@H](C)OC(=O)CC(=O)N[C@H](CC(=O)O)C(=O)O	0.16455696202531644	0.15441176470588236	0.08633093525179857	0.1037037037037037	0.14285714285714285	0.22950819672131148
CCNCCC[C@H](C)Nc1ccc(O)c(O)c1	0.14893617021276595	0.13445378151260504	0.10256410256410256	0.12389380530973451	0.14035087719298245	0.14285714285714285
COc1cccc(CNC(=O)c2c(-c3ccccc3)c(-c3ccc(F)cc3)c(CC[C@@H](O)C[C@@H](O)CC(=O)[O-])n2C(C)C)c1	0.5256410256410257	0.2710843373493976	0.09042553191489362	0.10326086956521739	0.4013605442176871	0.20710059171597633
Cc1cc(=O)oc2c1C(=O)CCc1ccc(C)cc1-2	0.12751677852348994	0.128	0.10655737704918032	0.10833333333333334	0.13333333333333333	0.072
COc1cc(NC(C)CCCN)c2ncccc2c1	0.1342281879194631	0.12698412698412698	0.088	0.10743801652892562	0.14166666666666666	0.10655737704918032
C=CCc1ccc(O)c(OC)c1	0.08029197080291971	0.11009174311926606	0.08490566037735849	0.08653846153846154	0.11538461538461539	0.07547169811320754
C=C(C)CCCc1ccc(OCC(=O)O)cc1	0.15714285714285714	0.16379310344827586	0.12173913043478261	0.12389380530973451	0.17117117117117117	0.15315315315315314
C=CCc1c(O)cc(OC)cc1O	0.07142857142857142	0.09821428571428571	0.07339449541284404	0.07476635514018691	0.102803738317757	0.07407407407407407
C=C1C(=O)[C@]2(C)CC[C@H]3[C@@H](C)C[C@@]2(CC[C@H]1O)C3=O	0.05063291139240506	0.061068702290076333	0.13675213675213677	0.1391304347826087	0.05511811023622047	0.1
CC/C=C\C/C=C/C=C/C=C/C[C@@H](O)C[C@@H](O)CC(=O)[O-]	0.13071895424836602	0.140625	0.06870229007633588	0.078125	0.14634146341463414	0.18803418803418803
Nc1nc(NC2CCCC2)nc2nc(N)nc2n1	0.037267080745341616	0.06870229007633588	0.046875	0.047619047619047616	0.038461538461538464	0.023076923076923078
COc1cc2c(cc1C#CC(=O)O)c1ccccc1OC2	0.15894039735099338	0.13846153846153847	0.10077519379844961	0.10236220472440945	0.20168067226890757	0.09302325581395349
CC(=O)O[C@H](C)C(C)C	0.0703125	0.1111111111111111	0.08333333333333333	0.10869565217391304	0.09375	0.10752688172043011
N[C@H](CCC(=O)N[C@@H](CSSC[C@H](NC(=O)CC[C@H](N)C(=O)O)C(=O)NCC(=O)O)C(=O)NCC(=O)O)C(=O)O	0.09950248756218906	0.08379888268156424	0.044444444444444446	0.05084745762711865	0.07386363636363637	0.12650602409638553
N[C@H](Cc1c[nH]c2cc(F)ccc12)C(=O)O	0.15217391304347827	0.1891891891891892	0.08620689655172414	0.09734513274336283	0.20952380952380953	0.09649122807017543
O=C(N[C@H](COC(=O)C(O)c1ccccc1)C(=O)O)c1ccc(Cl)cc1	0.2635135135135135	0.1678832116788321	0.08450704225352113	0.10144927536231885	0.25	0.1417910447761194
CSCCCC/C(=N\OCCC#CC(C)C)Cc1cccc(S(C)(=O)=O)c1	0.1242603550295858	0.17266187050359713	0.11347517730496454	0.13138686131386862	0.12857142857142856	0.13043478260869565
Cc1cccc(COc2ccc(Br)cc2)c1OC1CCCCC1	0.13043478260869565	0.10714285714285714	0.08759124087591241	0.08888888888888889	0.16279069767441862	0.06474820143884892
C=Cc1ncc(OC)c(-c2ccc(F)cc2)c1/C=C/[C@@H]1C[C@@H](O)CC(=O)O1	0.18633540372670807	0.23308270676691728	0.1791044776119403	0.18181818181818182	0.25196850393700787	0.09027777777777778
CCCCCCCCCCCCCCCC[C@H](O)[C@@H](O)CC(=O)O	0.12345679012345678	0.12318840579710146	0.06428571428571428	0.072992700729927	0.12781954887218044	0.1746031746031746
OC[C@H]1O[C@@](CO)(OC[C@H]2O[C@H](CO)[C@@H](O)[C@@H](O[C@H]3[C@H](O)[C@@H](O)[C@H](O)[C@@H]3O)[C@H](O)[C@@H]2O)[C@H](NO)[C@@H]1O	0.03940886699507389	0.027932960893854747	0.08536585365853659	0.08641975308641975	0.028735632183908046	0.09259259259259259
C/C=C(\C)C(=O)O[C@H]1C[C@@H](C)C=C2C=C[C@H](C)[C@H](CC[C@@H]3C[C@@H](O)CC(=O)O3)[C@H]21	0.08333333333333333	0.11258278145695365	0.7419354838709677	0.7582417582417582	0.09395973154362416	0.35294117647058826
C=CC1=CC(=O)CC1OC	0.0364963503649635	0.05504587155963303	0.10101010101010101	0.10309278350515463	0.057692307692307696	0.06930693069306931
CCCC/C=C\C/C=C\CCCCCCC(=O)O	0.07096774193548387	0.0859375	0.07258064516129033	0.07377049180327869	0.08943089430894309	0.1092436974789916
Cc1cccc(C(=O)c2ccc(CN3CCNCC3)nc2)c1	0.14012738853503184	0.13432835820895522	0.09774436090225563	0.09923664122137404	0.176	0.07407407407407407
CCCCC/C=C\CCCCC(=O)OC(CO)CC(=O)O	0.11612903225806452	0.12307692307692308	0.08527131782945736	0.09523809523809523	0.11904761904761904	0.17796610169491525
CCO[P@H](=O)N(C)C(=O)O	0.06870229007633588	0.10784313725490197	0.10309278350515463	0.10526315789473684	0.08	0.11578947368421053
CC1(C)OC[C@]2(C(=O)O)CC3=CC[C@@H]4C(=O)C=C[C@]4(C)[C@@]3(F)[C@@H](O)C[C@@]21C	0.0872093023255814	0.11888111888111888	0.17557251908396945	0.17829457364341086	0.09929078014184398	0.1417910447761194
CC(C)[C@H]1O[C@@H](/C=C/[C@@H](O)C[C@@H](O)CC(=O)O)[C@H](C)[C@H]1C(=O)O	0.19047619047619047	0.28695652173913044	0.12698412698412698	0.14754098360655737	0.2767857142857143	0.3177570093457944
CN(C)CCCSc1ccccc1	0.14285714285714285	0.11607142857142858	0.08181818181818182	0.08333333333333333	0.15384615384615385	0.08256880733944955
O=C(CC(=O)O)Cc1ccccc1	0.1984126984126984	0.14814814814814814	0.102803738317757	0.10476190476190476	0.20202020202020202	0.14705882352941177
Cc1cc(=O)c2c(O)cc(O)cc2o1	0.09285714285714286	0.11504424778761062	0.09090909090909091	0.09259259259259259	0.12037037037037036	0.07207207207207207
CC(C)(C)[C@H](N)C(=O)O	0.0625	0.09	0.10752688172043011	0.08602150537634409	0.08333333333333333	0.0967741935483871
Nc1ncn([C@H]2C[C@H](O)[C@@H](CO)O2)c(=O)n1	0.052980132450331126	0.08196721311475409	0.125	0.12727272727272726	0.06722689075630252	0.10619469026548672
CNCc1ccc(CS(=O)(=O)NC(=O)N2CCCCC2)cc1	0.12025316455696203	0.16279069767441862	0.11627906976744186	0.11811023622047244	0.1328125	0.0916030534351145
O=C(O)[C@H]1O[C@@H](OC(=O)c2cc(F)c(NO)c(C(=O)O)c2)[C@@H](O)[C@H](O)[C@@H]1O	0.11377245508982035	0.11971830985915492	0.13333333333333333	0.13533834586466165	0.1079136690647482	0.16923076923076924
O=C(O)C[C@H]1CCC[C@H]2[C@@H]3CCC4=C[C@@H](O)CC[C@]4(C3=O)[C@H]3CC[C@@]21CC3	0.06666666666666667	0.0784313725490196	0.14388489208633093	0.145985401459854	0.0738255033557047	0.14492753623188406
O=c1ccn([C@@H]2O[C@H](CO)[C@@H](O)[C@H]2O)c(=O)[nH]1	0.08053691275167785	0.08943089430894309	0.13274336283185842	0.13513513513513514	0.09322033898305085	0.12389380530973451
Cc1ncc(COP(=O)(O)O)cn1	0.06382978723404255	0.09821428571428571	0.08333333333333333	0.08490566037735849	0.08256880733944955	0.08411214953271028
CN1CCN(c2cc(F)cc3c2c(=O)c(C(=O)O)cn3-c2ccc(F)cc2)CC1	0.20245398773006135	0.19014084507042253	0.10135135135135136	0.10273972602739725	0.23308270676691728	0.08
C/C=C/c1ccc(O)c(OC)c1	0.08029197080291971	0.1308411214953271	0.08490566037735849	0.08653846153846154	0.13725490196078433	0.07547169811320754
Cc1ccc(S(=O)(=O)NC(=O)NN2CCCCCC2)cc1	0.10828025477707007	0.1484375	0.1015625	0.10317460317460317	0.11811023622047244	0.07692307692307693
CCCCC/C=C\CCCCC(=O)OC(CO)CO	0.07006369426751592	0.08461538461538462	0.08	0.09016393442622951	0.088	0.11666666666666667
C[C@@H](/C=C/[C@@]1(C)[C@H](C)C[C@H](O)C(=O)O)[C@H]1C/C=C/C=C\C[C@H](O)C[C@@H](O)[C@@H]1O[C@H]1CC[C@@](C)(C)CC(=O)O	0.14210526315789473	0.1656441717791411	0.17197452229299362	0.1592356687898089	0.14906832298136646	0.2620689655172414
C=CCCCCCCCCC[C@H](O)CCCCC(=O)O	0.09615384615384616	0.09923664122137404	0.05343511450381679	0.0625	0.10317460317460317	0.1322314049586777
C=C[C@]1(C)CC[C@H]2[C@@H]3CCC4=CC(=O)CC[C@@H]4[C@H]3CC[C@@]21C	0.03508771929824561	0.04895104895104895	0.1076923076923077	0.109375	0.050724637681159424	0.07518796992481203
CCCCC/C=C\CCCCC(=O)OC(C)=O	0.08	0.08	0.09322033898305085	0.09482758620689655	0.0743801652892562	0.13274336283185842
COC(=O)[C@@H](O)[C@@H](CO)Oc1ccc(CCN(C)C)cc1O	0.14473684210526316	0.1951219512195122	0.128	0.1487603305785124	0.17355371900826447	0.17647058823529413
CC(=O)OC(C)(C)CC(C)(C)Oc1cccc(C(C)(C)C)c1	0.09554140127388536	0.12403100775193798	0.1487603305785124	0.11382113821138211	0.12	0.09523809523809523
OCCOCCN1CCN(C2=Nc3ccccc3Sc3ccc(/C=C/c4ccc(F)cc4Cl)cc32)CC1	0.21195652173913043	0.14619883040935672	0.07344632768361582	0.07428571428571429	0.22435897435897437	0.06179775280898876
CCCCCCCCCC[C@H](O)CCC[C@@H](O)CC(=O)O	0.15333333333333332	0.14960629921259844	0.06870229007633588	0.078125	0.1557377049180328	0.21929824561403508
C[C@H]1O[C@@H](Oc2cc(C)cc(F)c2O)[C@H](CO)[C@@H](O)[C@H]1O	0.08917197452229299	0.1076923076923077	0.15	0.15254237288135594	0.112	0.16101694915254236
CC/C=C\C/C=C\C\CCCCCCCC(=O)O	0.07096774193548387	0.0859375	0.07258064516129033	0.07377049180327869	0.08943089430894309	0.1092436974789916
CCN1CCN(C(=O)N[C@@H](C(=O)N[C@@H]2C(=O)N3[C@@H]2SC(C)(C)[C@@H]3C(=O)O)c2ccccc2)C(=O)C1=O	0.17032967032967034	0.13414634146341464	0.1320754716981132	0.14102564102564102	0.16025641025641027	0.14012738853503184
CC(=O)OC[C@H]1O[C@@H](n2ncc(=O)[nH]c2=O)[C@H](OC(C)=O)[C@@H]1OC(C)=O	0.0755813953488372	0.0896551724137931	0.14285714285714285	0.1450381679389313	0.06993006993006994	0.13533834586466165
CC1(C)[C@H]2CC[C@]1(C)C(=O)C2	0.02857142857142857	0.044642857142857144	0.11	0.11224489795918367	0.037037037037037035	0.06796116504854369
COc1cc(Cc2cc(N)c(Cl)cc2)cc(-c2ccc(F)cc2)c1OC	0.22875816993464052	0.1925925925925926	0.06164383561643835	0.0625	0.25806451612903225	0.0547945205479452
CNC[C@H]1C=CN(C[C@H](C)N)C=C1	0.08633093525179857	0.08771929824561403	0.08256880733944955	0.10476190476190476	0.10185185185185185	0.10377358490566038
CC(=O)O[C@@H]1[C@@H]2CC[C@H]3[C@@H]4CCC5=CC(=O)CC[C@]5(C)[C@@H]4[C@H](C)CC[C@]3(C)[C@]2(C(=O)CO)O1	0.06735751295336788	0.08484848484848485	0.18493150684931506	0.1875	0.06097560975609756	0.14666666666666667
COc1cc2c(c3oc(=O)c4c(c13)CCC4=O)[C@@H]1C=CO[C@@H]1O2	0.09036144578313253	0.08450704225352113	0.1297709923664122	0.13178294573643412	0.08759124087591241	0.08888888888888889
N=C(N)c1ccccc1O	0.109375	0.09523809523809523	0.06862745098039216	0.07	0.14583333333333334	0.058823529411764705
C/C=C(\C)C(=O)O[C@H]1C(=O)N[C@@H](CCC)C(=O)N[C@H](C(=O)O)C(C)(C)CO1	0.08139534883720931	0.11188811188811189	0.18604651162790697	0.1796875	0.08450704225352113	0.16923076923076924
COc1cc(O[C@@H]2O[C@H](C)C(=O)O[C@H]2O)cc(C)c1	0.07051282051282051	0.09375	0.16521739130434782	0.168141592920354	0.08870967741935484	0.1271186440677966
CN(C)CCN(Cc1ccc(Cl)cc1)c1ccccc1	0.20279720279720279	0.1328125	0.07751937984496124	0.07874015748031496	0.21739130434782608	0.06976744186046512
C=C(NC(=O)[C@H](Cc1ccccc1)NC(=O)CNC(=O)[C@@H](N)Cc1ccccc1)[C@H]1CC[C@H]2CC[C@H]1C[C@@H](O)CC(=O)N[C@]2(C)C	0.22	0.11855670103092783	0.15300546448087432	0.16111111111111112	0.15846994535519127	0.13513513513513514
CC(C)c1ccc(Sc2c(/C=C/[C@@H]3C[C@@H](O)CC(=O)O3)c(C3CC3)nc3cc(F)c(F)cc23)cc1	0.15135135135135136	0.19230769230769232	0.16883116883116883	0.18666666666666668	0.19078947368421054	0.09815950920245399
O=S(=O)(O)c1cccc(NC(=O)O)c1	0.15151515151515152	0.1792452830188679	0.09174311926605505	0.09345794392523364	0.14285714285714285	0.102803738317757
CC(C)c1nc(N(C)S(C)(=O)=O)nc(-c2ccc(F)cc2)c1/C=C/[C@@H](O)C[C@@H](O)CC(=O)NO	0.29559748427672955	0.8842105263157894	0.10191082802547771	0.11764705882352941	0.4262295081967213	0.1780821917808219
CC/C=C\C/C=C/C=C/C=C/C=C/CCCC(=O)O	0.06962025316455696	0.08396946564885496	0.07086614173228346	0.072	0.0873015873015873	0.10655737704918032
C[C@H]1CC=CC(=O)[C@H]2[C@H](C)[C@@H](CC[C@@H]3C[C@@H](O)CC(=O)O3)[C@H]21	0.06666666666666667	0.07971014492753623	0.45918367346938777	0.46875	0.07462686567164178	0.19327731092436976
COc1ccc2c(c1)c(CC(=O)OCC(=O)O)c(C)n2C(=O)c1ccc(Cl)cc1	0.2111801242236025	0.18309859154929578	0.10204081632653061	0.10344827586206896	0.24427480916030533	0.1258741258741259
CCCCC/C=C\C=C\CCCCCCC(=O)O	0.07096774193548387	0.0859375	0.07258064516129033	0.07377049180327869	0.08943089430894309	0.1092436974789916
CC(=O)O[C@H](C(=O)O)CC(=O)[O-]	0.09022556390977443	0.102803738317757	0.07692307692307693	0.0891089108910891	0.08653846153846154	0.1326530612244898
CC1=C[C@@H]2O[C@@H]3C[C@H](C)[C@@]4(O)[C@H](C)C[C@@H]4[C@H]3CC[C@@]21C	0.030303030303030304	0.051470588235294115	0.19130434782608696	0.19469026548672566	0.03759398496240601	0.12396694214876033
C=C1C(=O)O[C@@H]2[C@H]1CC/C(C)=C/CC[C@@]1(C)O[C@@H]21	0.04430379746835443	0.05343511450381679	0.1282051282051282	0.13043478260869565	0.05555555555555555	0.07377049180327869
COc1c(O)cc2c(=O)c(CC(=O)O)cc(O)c12	0.13986013986013987	0.1623931623931624	0.1111111111111111	0.11304347826086956	0.1592920353982301	0.13157894736842105
CC/C=C\C/C=C/C=C/C=C/CC(=O)O	0.06802721088435375	0.09243697478991597	0.0782608695652174	0.07964601769911504	0.09649122807017543	0.09821428571428571
CCCCC/C=C\CCCCCCCC(=O)O	0.07236842105263158	0.088	0.0743801652892562	0.07563025210084033	0.09166666666666666	0.11206896551724138
CC(C)C1=CC2=CCC(C)(C)CC[C@@H]2C(C)(C)O1	0.06535947712418301	0.0967741935483871	0.13043478260869565	0.14285714285714285	0.07377049180327869	0.09322033898305085
C=C(CC[C@H](O)CC(=O)O)C(=O)OC[C@@H](C)C	0.19548872180451127	0.1891891891891892	0.09565217391304348	0.11711711711711711	0.18691588785046728	0.26262626262626265
COC(=O)c1c(-c2ccccc2)c(-c2ccc(F)cc2)c(CC[C@@H](O)C[C@@H](O)CC(=O)[O-])n1C(C)C	0.5070422535211268	0.31690140845070425	0.10365853658536585	0.11875	0.4796747967479675	0.2328767123287671
COc1cc([C@H](O)[C@H](N)CO[C@H]2O[C@H](C)[C@@H](O)[C@H](O)[C@H]2O)ccc1O	0.10303030303030303	0.12318840579710146	0.13740458015267176	0.1484375	0.12781954887218044	0.1746031746031746
N/C(=N\CCC[C@@H](O)[C@H](O)c1ccccc1)C(=O)O	0.21897810218978103	0.16666666666666666	0.08943089430894309	0.1	0.22727272727272727	0.17699115044247787
CC(C)=CCc1cccc([C@H](C)C(=O)O[C@H]2C[C@@H](O)CC(=O)O2)c1	0.13125	0.15789473684210525	0.26495726495726496	0.30357142857142855	0.15503875968992248	0.1951219512195122
CCCC[C@H](CC)OC(=O)c1ccccc1	0.18518518518518517	0.1271186440677966	0.12389380530973451	0.14678899082568808	0.18518518518518517	0.16666666666666666
CC(C)N(C[C@H](O)Cc1ccccc1)C(=O)Nc1cccc(O)c1	0.3	0.2109375	0.09558823529411764	0.11363636363636363	0.29310344827586204	0.13846153846153847
CO/N=C(/C(=O)N[C@@H]1C(=O)N2C(C(=O)O)=C(COC(C)=O)CS[C@H]12)c1csc(N)n1	0.10674157303370786	0.11842105263157894	0.10810810810810811	0.1095890410958904	0.1	0.11643835616438356
CCCCCCCCCCCCCCCCCC(=O)N(CCN1CCCC1)C(=O)O	0.08064516129032258	0.06097560975609756	0.08387096774193549	0.08496732026143791	0.05625	0.10596026490066225
O=P(O)(O)O[C@H]1[C@@H](O)[C@H](OC(=O)[C@H](O)[C@@H](O)[C@H](O)CO)O[C@@H]1	0.08860759493670886	0.10687022900763359	0.112	0.1322314049586777	0.10236220472440945	0.1896551724137931
CC1(C)S[C@@H]2[C@H](NC(=O)[C@H](N)c3ccccc3)C(=O)N2[C@H]1C(=O)O	0.18421052631578946	0.13333333333333333	0.12213740458015267	0.1328125	0.1746031746031746	0.140625
NS(=O)(=O)c1ccc(C(=O)c2ccco2)cc1	0.14084507042253522	0.16379310344827586	0.08403361344537816	0.08547008547008547	0.17117117117117117	0.06666666666666667
CCCCCn1cc(C(=O)OCCN(C)C)c(OC)c1OC	0.09375	0.11278195488721804	0.12698412698412698	0.12	0.0916030534351145	0.11904761904761904
OC[C@@H]1O[C@H](O)[C@@H](O[C@H]2O[C@H](CO)[C@@H](O)[C@H]2O)[C@H](O)[C@H](O)[C@@H]1O	0.029239766081871343	0.034722222222222224	0.1	0.1015625	0.03597122302158273	0.10077519379844961
COc1cc(O)c2c(=O)c(CC(=O)O)c(-c3ccc(F)cc3)oc2c1	0.25170068027210885	0.2661290322580645	0.11029411764705882	0.11194029850746269	0.288135593220339	0.1111111111111111
COC1=C(OC)C(=O)C(CCCCCCCCCCO)=C(C)C1=O	0.09036144578313253	0.1	0.0962962962962963	0.09774436090225563	0.08759124087591241	0.09701492537313433
CC[C@@H]1NC(=O)[C@H](C)[C@@H](O[C@H]2C[C@](C)(OC)[C@@H](O)[C@H](C)O2)C[C@@]1(C)COc1cccc(F)c1	0.10215053763440861	0.12658227848101267	0.2112676056338028	0.20567375886524822	0.12337662337662338	0.1476510067114094
CCCNC(=O)N1CCCC[C@H]1C(=O)N[C@@H](CCCCO)N[C@@H](CCCO)C=C(C)C	0.1043956043956044	0.0875	0.10526315789473684	0.11409395973154363	0.08333333333333333	0.15172413793103448
Cc1ccc(C2=NCCN2)cc1	0.1111111111111111	0.14953271028037382	0.07339449541284404	0.07476635514018691	0.14563106796116504	0.05454545454545454
COc1cccc2c1C(=O)c1c(O)c3c(c(O)c1C2=O)C[C@@](O)(C(=O)CO)C[C@@H]3O[C@H]1C[C@H](N)[C@H](O)[C@H](C)O1	0.12755102040816327	0.12790697674418605	0.16770186335403728	0.16981132075471697	0.1317365269461078	0.15432098765432098
CC(=O)C(C)(C)Oc1cccc(O[C@H]2C[C@@H](O)C[C@H](O)C2)c1	0.10062893081761007	0.12121212121212122	0.22413793103448276	0.19658119658119658	0.12598425196850394	0.1557377049180328
NC(=O)[C@@H]1C[C@]2(CS[C@@H]3C[C@@H](N)C[C@H](O)[C@@H]3C2=O)C[C@@H](N)C[C@@H](Cc2ccccc2)N1C	0.1270718232044199	0.09259259259259259	0.1875	0.19014084507042253	0.13157894736842105	0.13333333333333333
C/C=C(\C)C(=O)O[C@H]1C[C@@H](C)C=C2C=C[C@H](C)[C@H](CC[C@@H]3C[C@@H](O)CC(=O)O3)C21	0.08333333333333333	0.11258278145695365	0.7419354838709677	0.7582417582417582	0.09395973154362416	0.35294117647058826
Cc1cc(F)ccc1-c1c(-c2ccc(F)cc2)nc(C(C)C)n1/C=C/[C@@H](O)C[C@@H](O)CC(=O)O	0.38666666666666666	0.49586776859504134	0.08695652173913043	0.10191082802547771	0.5172413793103449	0.2
CCCNC[C@H](O)COc1ccccc1C(=O)Cc1ccccc1C	0.25675675675675674	0.16911764705882354	0.11678832116788321	0.12686567164179105	0.25203252032520324	0.15151515151515152
O=C1NCC/C=C/c2cc([N+](=O)[O-])oc2C1	0.059602649006622516	0.07258064516129033	0.11403508771929824	0.11607142857142858	0.06666666666666667	0.06779661016949153
C[C@H](COc1ccccc1)NCC(O)c1ccc(O)c(C(N)=O)c1	0.23809523809523808	0.183206106870229	0.09558823529411764	0.11363636363636363	0.2711864406779661	0.1297709923664122
C=C(CC[C@@H](C)[C@H]1CC[C@H]2[C@@H]3CCC4=C(CC(=O)O)CC[C@]4(C)[C@H]3CC[C@]21C)C	0.09550561797752809	0.10526315789473684	0.14084507042253522	0.15942028985507245	0.09395973154362416	0.15827338129496402
O=C(O[C@@H]1CN2C(=O)c3ccccc3C2=O)C(=O)N1CCC[C@H]1C(=O)N(CCCCl)CC1	0.1388888888888889	0.10559006211180125	0.11688311688311688	0.11842105263157894	0.13071895424836602	0.09615384615384616
O=C(CBr)c1ccc(N2CCNCC2)cc1	0.10273972602739725	0.11666666666666667	0.10344827586206896	0.10526315789473684	0.13157894736842105	0.07627118644067797
O=c1oc(/C=C/c2ccc(O)c(O)c2)cc(OCC(O)CC2CCCCC2)c1	0.12716763005780346	0.16666666666666666	0.1095890410958904	0.11888111888111888	0.18115942028985507	0.1103448275862069
O=C(CC12CC3CCCC3)N2CC3CC3CC1	0.024844720496894408	0.022222222222222223	0.09090909090909091	0.09243697478991597	0.031007751937984496	0.06504065040650407
C[C@H]1C(=O)[C@]23CCCC4=CC(=O)CC[C@@H]4[C@@]3(F)[C@@H](O)C[C@]2(C)[C@@]1(O)C(=O)COP(=O)(O)O	0.08108108108108109	0.10191082802547771	0.14383561643835616	0.14583333333333334	0.09090909090909091	0.136986301369863
C[C@@H](C=O)CCc1ccc(O)cc1	0.13533834586466165	0.16981132075471697	0.09259259259259259	0.11538461538461539	0.1782178217821782	0.11428571428571428
CC(C)(O)[C@@H]1CC[C@@]23CCC4=CC(=O)CCC[C@]4(C)[C@H]3CC[C@@]21C	0.040229885057471264	0.06206896551724138	0.13846153846153847	0.11450381679389313	0.04929577464788732	0.072992700729927
COc1ccc(CCN(C)CCCC(C#N)(c2ccc(OC)c(OC)c2)C(C)C)cc1OC	0.13812154696132597	0.16233766233766234	0.0949367088607595	0.09615384615384616	0.152317880794702	0.09554140127388536
COC(=O)CNC(=O)c1ccccc1	0.18461538461538463	0.11403508771929824	0.1	0.10185185185185185	0.1619047619047619	0.12149532710280374
CC/C=C\C/C=C\C/C=C/CCCC(=O)O	0.0738255033557047	0.09016393442622951	0.07627118644067797	0.07758620689655173	0.09401709401709402	0.11504424778761062
C=C(CC[C@H](C)[C@H]1CC[C@H]2[C@@H]3CCC4=CC(=O)CC[C@]4(C)[C@H]3CC[C@@]21C)C(=O)O	0.09550561797752809	0.10526315789473684	0.14893617021276595	0.1678832116788321	0.09395973154362416	0.15827338129496402
C[C@@H]1O[C@@H](OC[C@@H]2O[C@@H](n3C[C@H](O)[C@@H](O)[C@H]3O)[C@H](N)C[C@@H]2O)[C@H](O)[C@@H]1O	0.0335195530726257	0.032679738562091505	0.1259259259259259	0.12781954887218044	0.04081632653061224	0.11851851851851852
Cc1ccc(C2(C)C(=O)NCCC2)cc1	0.0979020979020979	0.1206896551724138	0.10714285714285714	0.10909090909090909	0.12612612612612611	0.06956521739130435
CO[C@]12C[C@H]3CCC4=CC(=O)C=C[C@]4(C)[C@@]3(F)[C@@H](O)C[C@]2(C)[C@@]1(O)C(=O)CO	0.09195402298850575	0.11643835616438356	0.17164179104477612	0.17424242424242425	0.1048951048951049	0.15555555555555556
C=C(C)[C@H]1CC[C@@]2(CC[C@@H]3CC(=O)O[C@H]3/C=C/[C@@H](O)CC(C)(C)[C@@H]2OC(C)=O)C1	0.060109289617486336	0.07741935483870968	0.22900763358778625	0.23255813953488372	0.058823529411764705	0.1678832116788321
Nc1ncnc2c1ncn2[C@H]1C[C@H](O)[C@@H](O)[C@H]1O	0.057692307692307696	0.078125	0.1	0.1016949152542373	0.07258064516129033	0.11016949152542373
COC(=O)/C=C\c1ccc(O)cc1	0.11029411764705882	0.16981132075471697	0.102803738317757	0.10476190476190476	0.1782178217821782	0.09345794392523364
CCC/C=C1/OC(=O)c2ccccc2C1=O	0.14285714285714285	0.14655172413793102	0.11403508771929824	0.11607142857142858	0.18518518518518517	0.08620689655172414
C[C@H]1CC(=O)CC[C@H]1[C@@]2(C)[C@H](CC[C@@H](O)CC(=O)O)[C@@H]1C[C@]1(C)C2(C)C(=O)C(=O)O	0.1411764705882353	0.1597222222222222	0.17518248175182483	0.1865671641791045	0.13286713286713286	0.25984251968503935
CN/C(=C/[N+](=O)[O-])c1ccccc1C	0.125	0.11504424778761062	0.08108108108108109	0.08256880733944955	0.16346153846153846	0.07207207207207207
C[S@](=O)CCC/C(=O)N1CCC[C@H]1C(=O)O	0.0896551724137931	0.08264462809917356	0.11607142857142858	0.11818181818181818	0.07692307692307693	0.12727272727272726
COc1ccc(-c2ccc(F)cc2)cc1OC	0.22556390977443608	0.21428571428571427	0.06557377049180328	0.06666666666666667	0.28431372549019607	0.05737704918032787
Nc1nc(OCC2CCC2)nc2nc(N)nc2n1	0.0375	0.07751937984496124	0.064	0.06504065040650407	0.046875	0.03937007874015748
C=Cc1ccc(Br)c(OC)c1O	0.072992700729927	0.10091743119266056	0.06542056074766354	0.06666666666666667	0.10576923076923077	0.056074766355140186
CCc1cc(C)cc(S(=O)(=O)c2ccc(N)cc2)c1OC	0.1390728476821192	0.1885245901639344	0.10317460317460317	0.10483870967741936	0.16666666666666666	0.09523809523809523
COc1ccc(-c2cc(-c3ccccc3)nc(C(C)C)c2/C=C/[C@@H]2C[C@@H](O)C[C@@H](O)CC(=O)O2)cc1	0.2616279069767442	0.23376623376623376	0.1870967741935484	0.2052980132450331	0.2585034013605442	0.11585365853658537
COc1cc(Br)c(-c2cc(F)cc(F)c2)cc1F	0.11564625850340136	0.12295081967213115	0.056451612903225805	0.05737704918032787	0.13793103448275862	0.04838709677419355
CCCCCCCCCC[C@H](O)CCCCCCC(=O)O	0.10126582278481013	0.09701492537313433	0.06818181818181818	0.07751937984496124	0.10077519379844961	0.14754098360655737
NCc1ccccc1CN	0.10852713178294573	0.09433962264150944	0.06796116504854369	0.06930693069306931	0.14432989690721648	0.05825242718446602
CN[C@](N)(C(=O)O)c1ccc(C(=O)O)cc1	0.15441176470588236	0.16071428571428573	0.10714285714285714	0.0990990990990991	0.1574074074074074	0.12844036697247707
CCCCCCCCCCCCCCCC(=O)O	0.07096774193548387	0.06923076923076923	0.07258064516129033	0.07377049180327869	0.072	0.1092436974789916
CCCCCCCCCCCCCCCCCC[C@H](O)C(=O)O	0.08433734939759036	0.07746478873239436	0.06521739130434782	0.07407407407407407	0.08029197080291971	0.12307692307692308
COn1cc(CNC(=O)c2c(-c3ccccc3)c(-c3ccc(F)cc3)c(CC[C@@H](O)C[C@@H](O)CC(=O)[O-])n2C(C)C)n1[Na+]	0.4810126582278481	0.2777777777777778	0.09239130434782608	0.10555555555555556	0.4125874125874126	0.21212121212121213
C=C1OC(=O)C2=C(O)c3ccccc3C(=O)c2[C@H]1C	0.14383561643835616	0.12903225806451613	0.11666666666666667	0.11864406779661017	0.16379310344827586	0.09016393442622951
CCN(CC)CCn1nc(N2CCCCC2)c2cccc(Cl)c21	0.11042944785276074	0.1079136690647482	0.1044776119402985	0.10606060606060606	0.12878787878787878	0.08888888888888889
CCSc1cc(OC)c(OCC(O)C(=O)OC)cc1O	0.1118421052631579	0.14516129032258066	0.12396694214876033	0.1452991452991453	0.14166666666666666	0.15384615384615385
N#Cc1ccc(-c2cc(-c3ccccc3)cs2)cc1	0.24817518248175183	0.125	0.03759398496240601	0.03816793893129771	0.23008849557522124	0.03007518796992481
O=C(O[C@@H]1[C@@H](O)[C@H](N(CO)(=O)c2ccc(O)c(O)c2)C[C@H]1C(=O)O)c1ccc(F)cc1	0.21341463414634146	0.19444444444444445	0.136986301369863	0.1388888888888889	0.23703703703703705	0.17857142857142858
CC/C=C\C/C=C/C=C/C=C/C=C\CCCCC(=O)O	0.06832298136645963	0.08208955223880597	0.06923076923076923	0.0703125	0.08527131782945736	0.104
Cn1c(=O)c2[nH]cnc2n(C)c1=O	0.07142857142857142	0.08849557522123894	0.07339449541284404	0.07476635514018691	0.08256880733944955	0.05454545454545454
CCCCCCCCCCCCCCCC[n+]1ccccc1.[Br-]	0.08383233532934131	0.047619047619047616	0.05714285714285714	0.057971014492753624	0.07194244604316546	0.072992700729927
CC/C=C\C/C=C/C/C=C/CCCC(=O)O	0.0738255033557047	0.09016393442622951	0.07627118644067797	0.07758620689655173	0.09401709401709402	0.11504424778761062
COC(=O)[C@@H]1C[C@@]23CCCC4=CC(=O)CC[C@@H]4[C@H]3CC[C@@]21C	0.05357142857142857	0.06382978723404255	0.13385826771653545	0.136	0.058394160583941604	0.1
N=C(N)N/N=C/c1c(Cl)cccc1Cl	0.07746478873239436	0.09565217391304348	0.05263157894736842	0.05357142857142857	0.1	0.043859649122807015
Nc1nccc(-c2ccccc2Cl)c1	0.13970588235294118	0.11304347826086956	0.042735042735042736	0.043478260869565216	0.18269230769230768	0.03418803418803419
COc1cc(O)c(C(=O)CCN2CCCCC2)c(Cl)c1	0.1032258064516129	0.09923664122137404	0.12195121951219512	0.12396694214876033	0.112	0.096
NP(N)(=O)NC(=O)O	0.05511811023622047	0.0594059405940594	0.052083333333333336	0.05319148936170213	0.05154639175257732	0.06382978723404255
N[C@H](Cn1ccc(=O)c(O)c1)C(=O)O	0.11764705882352941	0.13636363636363635	0.11214953271028037	0.125	0.14285714285714285	0.12380952380952381
C[C@@H]1O[C@H](O[P@](=O)(F)(F)F)[C@H](O)[C@H](O)[C@@H]1O	0.040268456375838924	0.04918032786885246	0.10909090909090909	0.1111111111111111	0.05128205128205128	0.12037037037037036
O=C(O)CCCC[C@@H]1CCSS1	0.07194244604316546	0.07017543859649122	0.10476190476190476	0.10679611650485436	0.07339449541284404	0.12745098039215685
CCOc1ccc(C(C)(C)C)cc1OC	0.0763888888888889	0.11304347826086956	0.1509433962264151	0.1111111111111111	0.09821428571428571	0.09009009009009009
Cc1cccc(-c2cccc(Cl)c2)c1OCC(O)C[C@@H](O)CC(=O)O	0.3142857142857143	0.28688524590163933	0.10218978102189781	0.11194029850746269	0.35714285714285715	0.2396694214876033
C=C1CC[C@H](O)C/C1=C/C=C1\CCC[C@]2(C)[C@@H]([C@H](C)/C=C/[C@H](C)C(C)C)CC[C@@H]12	0.059782608695652176	0.10526315789473684	0.11724137931034483	0.1267605633802817	0.09395973154362416	0.09523809523809523
C=C(C)Oc1ccc(C(=O)OCC(C)C)cc1	0.14184397163120568	0.17543859649122806	0.11304347826086956	0.13513513513513514	0.17272727272727273	0.13392857142857142
CCCCC[C@H](O)/C=C/C(=C\CCCCCC)C(=O)O	0.1038961038961039	0.12598425196850394	0.07874015748031496	0.08870967741935484	0.13114754098360656	0.15254237288135594
C[C@]12Cc3cn[nH]c3C[C@@H]1CC[C@@H]1[C@@H]2CC[C@@]2(C)[C@H]1CC[C@]2(C)O	0.03389830508474576	0.05405405405405406	0.1111111111111111	0.11278195488721804	0.041379310344827586	0.07971014492753623
O=C(O)CCP(C(=O)O)O	0.10236220472440945	0.10784313725490197	0.07	0.07142857142857142	0.10204081632653061	0.13978494623655913
NCCOc1ccccc1-c1ccc(C(=O)O)cc1	0.23357664233576642	0.18333333333333332	0.0967741935483871	0.09836065573770492	0.3047619047619048	0.0975609756097561
CCCN(CCC)C[C@H](Cc1ccccc1)c1ccccc1	0.24305555555555555	0.11764705882352941	0.08148148148148149	0.09090909090909091	0.18548387096774194	0.09848484848484848
Cc1c(Cl)cccc1OC(N)=O	0.09701492537313433	0.1111111111111111	0.09615384615384616	0.09803921568627451	0.12745098039215685	0.08653846153846154
COc1cc([C@@H]2c3cc4c(cc3[C@@H](O[C@@H]3O[C@@H]5CO[C@@H](C)O[C@H]5[C@H](O)[C@H]3O)[C@H]3COC(=O)[C@H]23)OCO4)cc(OC)c1O	0.08333333333333333	0.08947368421052632	0.14857142857142858	0.15028901734104047	0.08602150537634409	0.11731843575418995
CCC[C@@H](CCOC(C)=O)Nc1ccccc1C	0.1702127659574468	0.14049586776859505	0.13793103448275862	0.1504424778761062	0.17699115044247787	0.1592920353982301
O=C(Cc1ccccc1)C(=O)Nc1ccccc1O	0.2706766917293233	0.136	0.088	0.08943089430894309	0.21238938053097345	0.0975609756097561
CC/C=C/C[C@@H]1C[C@@H](OCC[C@@H](O)CC(=O)O)C[C@H]1CC(=O)O	0.14838709677419354	0.15267175572519084	0.14173228346456693	0.1532258064516129	0.14960629921259844	0.2743362831858407
CCCC(=O)N(c1ccccc1)c1ccccc1	0.2556390977443609	0.13821138211382114	0.09836065573770492	0.1	0.21621621621621623	0.09016393442622951
C[C@H]([C@H](O)c1ccc(F)cc1)C(=O)O	0.216	0.2755102040816326	0.09174311926605505	0.11428571428571428	0.2903225806451613	0.14563106796116504
COc1ccc(C(C(=O)O)CC(=O)O)cc1	0.18796992481203006	0.21296296296296297	0.11607142857142858	0.12844036697247707	0.21153846153846154	0.19230769230769232
OC[C@H]1O[C@@H](O)C(O)[C@H](O)[C@H]1O	0.028169014084507043	0.034782608695652174	0.08653846153846154	0.08823529411764706	0.03636363636363636	0.10891089108910891
CC/C=C\C/C=C/C/C=C/C/C=C/CCCCC(=O)O	0.06832298136645963	0.08208955223880597	0.06923076923076923	0.0703125	0.08527131782945736	0.104
O=C(/C=C/c1ccccc1)OCc1ccc(O)cc1	0.20567375886524822	0.1532258064516129	0.0873015873015873	0.08870967741935484	0.26605504587155965	0.07936507936507936
CC/C=C\C/C=C/C=C/C=C/[C@H](O)C[C@@H](O)CC(=O)O	0.1564625850340136	0.23275862068965517	0.0703125	0.08	0.24324324324324326	0.21428571428571427
CCCC/C=C\C/C=C\CCCCCCCC(=O)O	0.06962025316455696	0.08396946564885496	0.07086614173228346	0.072	0.0873015873015873	0.10655737704918032
CCCn1c(=O)n(-c2ccccc2)c(-c2ccc(F)cc2)c1CCC(O)C[C@@H](O)CC(=O)[O-]	0.44755244755244755	0.2857142857142857	0.10126582278481013	0.10967741935483871	0.4	0.2013888888888889
COc1cc(CCCOC(=O)CCN2CCCCC2)cc(OC)c1OC	0.09883720930232558	0.0945945945945946	0.1223021582733813	0.12408759124087591	0.0979020979020979	0.11510791366906475
CCCNC[C@@H](O)COc1ccccc1C(=O)Cc1ccccc1	0.2689655172413793	0.15441176470588236	0.11029411764705882	0.12030075187969924	0.23577235772357724	0.1450381679389313
CC(C)[C@@H](c1ccc(O)cc1)C(=O)O	0.16923076923076924	0.21359223300970873	0.10185185185185185	0.125	0.22448979591836735	0.14563106796116504
C=C(C(=O)OC)CC(C)(C)C	0.05185185185185185	0.07476635514018691	0.12371134020618557	0.09183673469387756	0.057692307692307696	0.09090909090909091
CC[C@H](C)OC(=O)CC(C)(C)Oc1ccc(C(=O)c2ccc(F)cc2)cc1	0.25165562913907286	0.22727272727272727	0.14705882352941177	0.14925373134328357	0.2661290322580645	0.14814814814814814
CCC(=O)OCCc1ccc(OC)cc1	0.12949640287769784	0.1504424778761062	0.13761467889908258	0.14018691588785046	0.1574074074074074	0.12844036697247707
Oc1ccc(Cl)cc1O	0.07751937984496124	0.09803921568627451	0.06	0.061224489795918366	0.10309278350515463	0.06060606060606061
CC[C@](C)(C#N)C[C@H](O)Cc1ccc(OC)c(O)c1	0.12162162162162163	0.1487603305785124	0.14655172413793102	0.12931034482758622	0.1452991452991453	0.14782608695652175
C=C[C@@]1(C)C[C@@H](OC(=O)c2ccc(F)cc2)CC1	0.13793103448275862	0.1794871794871795	0.1282051282051282	0.13043478260869565	0.1875	0.10084033613445378
O=C(/C=C/c1ccc(O)c(O)c1)OCCc1ccccc1	0.19863013698630136	0.1746031746031746	0.09230769230769231	0.09375	0.26548672566371684	0.09302325581395349
CC(C)[C@H](N)C(=O)OCCOCn1cnc2c(=O)nc(N)[nH]c21	0.11949685534591195	0.15267175572519084	0.10687022900763359	0.1349206349206349	0.13178294573643412	0.125
O=c1[nH]c(=O)n([C@H]2C[C@H](O)[C@@H](CO)O2)cc1I	0.06622516556291391	0.072	0.13274336283185842	0.13513513513513514	0.075	0.11403508771929824
C=C[C@@](C)(O)CC[C@H]1C(=O)C(=O)O[C@H]2C[C@H]3C[C@H](F)[C@@H]4C[C@H](O)CC[C@]4(C)[C@H]3CC[C@@]21C	0.05759162303664921	0.08024691358024691	0.2158273381294964	0.2014388489208633	0.06918238993710692	0.12751677852348994
COc1ccc(-c2ccc(F)cc2)c(-c2ccc(F)cc2)c(CC(C)C)n1/C=C/[C@@H]1C[C@@H](O)C[C@@H](O)CC(=O)O1	0.2541436464088398	0.21212121212121213	0.18292682926829268	0.2	0.2662337662337662	0.11560693641618497
COc1ccc(CCN2CCC(Nc3nc4ccccc4n3Cc3ccc(F)cc3)CC2)cc1	0.2647058823529412	0.15337423312883436	0.08333333333333333	0.08433734939759036	0.24489795918367346	0.06470588235294118
COCCOC(=O)C1=C(C)NC(C)=C(C(=O)OC(C)C)C1c1cccc([N+](=O)[O-])c1	0.15294117647058825	0.18181818181818182	0.12413793103448276	0.13380281690140844	0.16312056737588654	0.13286713286713286
COc1cc(SC(C)(C)Sc2ccc(/C=C(\c3ccc(F)cc3)c3ccccc3)cc2)cc(CC(=O)O)c1OC	0.29545454545454547	0.1893491124260355	0.1016949152542373	0.08426966292134831	0.2564102564102564	0.0898876404494382
N#C/C(=C(\c1ccccc1)c1ccccc1)C(=O)O	0.2518518518518518	0.11811023622047244	0.07086614173228346	0.072	0.20175438596491227	0.08
C[C@]12CC[C@H]3[C@@H](CCC4=CC(=O)CC[C@@H]43)[C@@H]1CC[C@@H]2O	0.03614457831325301	0.04316546762589928	0.13008130081300814	0.1322314049586777	0.04477611940298507	0.09523809523809523
CCC(C)(C)C(=O)NC(c1cc(C)cc(C)c1OCC(O)C[C@@H](O)CC(=O)[O-])C1CCCCC1	0.18285714285714286	0.17647058823529413	0.2	0.15436241610738255	0.15894039735099338	0.2357142857142857
CCCCC/C=C\CCCCC(=O)O	0.07692307692307693	0.09482758620689655	0.08035714285714286	0.08181818181818182	0.0990990990990991	0.12149532710280374
O=C1c2c(O)ccc(O)c2C(=O)c2c(NCCNCCO)ccc(NCCNCCO)c21	0.15168539325842698	0.1337579617834395	0.075	0.0759493670886076	0.13815789473684212	0.09615384615384616
C/C=C(/C)C(=O)O[C@H]1C[C@@H](C)C=C2C=C[C@H](C)[C@H](CC[C@@H]3C[C@@H](O)CC(=O)O3)[C@H]21	0.08333333333333333	0.11258278145695365	0.7419354838709677	0.7582417582417582	0.09395973154362416	0.35294117647058826
CCOC(=O)[C@H](CCc1ccccc1)N[C@@H](C)C(=O)N1Cc2ccccc2C[C@H]1C(=O)O	0.28125	0.16339869281045752	0.1390728476821192	0.1643835616438356	0.22695035460992907	0.1793103448275862
COc1ccc(/C=C/C(=O)Nc2ccccc2C(=O)O)cc1OC	0.21333333333333335	0.183206106870229	0.09558823529411764	0.09701492537313433	0.25	0.11278195488721804
O=S(=O)(c1ccccc1)C(=O)O	0.15748031496062992	0.1650485436893204	0.08571428571428572	0.08737864077669903	0.17346938775510204	0.0970873786407767
CC[C@H](C)C(=O)O[C@H]1C[C@H](O)C=C2C=C[C@H](C)[C@H](CC[C@@H](O)C[C@@H](O)CC(=O)NO)[C@H]21	0.20606060606060606	0.1780821917808219	0.34959349593495936	0.4642857142857143	0.16783216783216784	0.875
CC1=C(/C=C/C(C)=C/C=C/C(C)=C/C(=O)O)C(C)(C)CCC1	0.06097560975609756	0.10526315789473684	0.11023622047244094	0.10317460317460317	0.09230769230769231	0.08527131782945736
O=C(CNC(=O)c1ccccc1)c1ccccc1-c1ccccc1Cl	0.3076923076923077	0.1267605633802817	0.06944444444444445	0.07042253521126761	0.2109375	0.07746478873239436
C1=C2/CCC(=C2\CN2CCC2)C(=O)C(=O)N1CCCN1CCN(C)CC1	0.08620689655172414	0.0728476821192053	0.09090909090909091	0.09219858156028368	0.07534246575342465	0.06896551724137931
CC(=O)c1cccnc1	0.08527131782945736	0.10784313725490197	0.08080808080808081	0.08247422680412371	0.1134020618556701	0.08163265306122448
CCCN(CCC)c1ccc(C(=O)c2ccc(Cl)cc2)cc1Cl	0.17763157894736842	0.16030534351145037	0.10606060606060606	0.1076923076923077	0.20491803278688525	0.10687022900763359
COc1cc(C[C@H]2COC[C@@H]2[C@H](O)[C@@H]2COC(=O)C(C)=C2)cc(OC)c1OC	0.0903954802259887	0.12162162162162163	0.15942028985507245	0.17037037037037037	0.1103448275862069	0.1276595744680851
CO/C(O)=C1\C(C)=C(N)NC(=O)c2ccccc2C1=O	0.16551724137931034	0.15447154471544716	0.10569105691056911	0.10743801652892562	0.19130434782608696	0.0975609756097561
CC1(C)S[C@@H]2[C@@H](NC(=O)[C@H](N)c3ccccc3)C(=O)N2[C@H]1C(=O)O	0.18421052631578946	0.13333333333333333	0.12213740458015267	0.1328125	0.1746031746031746	0.140625
COC(=O)[C@H]1C[C@@H]2C[C@@H]3CCC4=CC(=O)CCC4=C3[C@@H](c3ccc(N(C)C)cc3)C[C@@]21C	0.11413043478260869	0.15584415584415584	0.16216216216216217	0.1643835616438356	0.13071895424836602	0.11764705882352941
C=CCSS[C@H](CC)C(=O)OCC	0.06382978723404255	0.07894736842105263	0.09345794392523364	0.12745098039215685	0.08256880733944955	0.1262135922330097
CN(C)[C@@H]1C(O)=C(C(N)=O)C(=O)[C@@]2(O)C(O)=C3C(=O)c4c(O)cccc4[C@@](C)(O)[C@H]3C[C@@H]12	0.13714285714285715	0.16216216216216217	0.1292517006802721	0.1310344827586207	0.14383561643835616	0.13793103448275862
Cc1cc(-c2ccc(F)cc2)c(/C=C/[C@@H]2C[C@@H](O)CC(=O)O2)c(C)n1	0.1858974358974359	0.264	0.1875	0.19047619047619047	0.2540983606557377	0.09420289855072464
COc1c2ccoc2cc2ccc(=O)oc12	0.1103448275862069	0.12605042016806722	0.0847457627118644	0.08620689655172414	0.15178571428571427	0.058333333333333334
CCCCC[C@H](O)/C=C/C(=C\CCCCCCC)O	0.08387096774193549	0.11023622047244094	0.06299212598425197	0.07258064516129033	0.11475409836065574	0.12605042016806722
Clc1ccccc1-c1ccc(Cl)cc1	0.19230769230769232	0.13274336283185842	0.042735042735042736	0.043478260869565216	0.25510204081632654	0.03418803418803419
CN(C(=O)CNC(=O)c1ccccc1)c1ccccn1	0.23741007194244604	0.14173228346456693	0.0859375	0.0873015873015873	0.1864406779661017	0.09523809523809523
COc1cc(C[C@H]2COC(=O)c3ccccc3C2=O)ccc1O	0.17647058823529413	0.1417910447761194	0.11363636363636363	0.11538461538461539	0.2032520325203252	0.08955223880597014
CCOc1ccc2c(-c3ccc(F)cc3)c(-c3ccc(F)cc3)cc2n1CC(C)C	0.3157894736842105	0.21830985915492956	0.07741935483870968	0.09271523178807947	0.3023255813953488	0.08496732026143791
CC1(C)[C@H]2CC[C@@]1(C)C(=O)C2	0.02857142857142857	0.044642857142857144	0.11	0.11224489795918367	0.037037037037037035	0.06796116504854369
CCCCCCC[C@@H](O)CC(=O)O	0.1450381679389313	0.14953271028037382	0.08333333333333333	0.09523809523809523	0.1568627450980392	0.22105263157894736
CCCCCCCCOC(=O)OC(OC(C)C)=O	0.10067114093959731	0.096	0.10084033613445378	0.12173913043478261	0.08196721311475409	0.16071428571428573
CC(C)C(C)(O)C(C)(C)C(=O)O	0.08333333333333333	0.1262135922330097	0.12244897959183673	0.10204081632653061	0.11	0.11224489795918367
CCc1cccc(NC(=O)c2c(-c3ccc(F)cc3)c(-c3ccc(F)cc3)c(CC[C@@H](O)C[C@@H](O)CC(=O)[O-])n2C(C)C)c1	0.48125	0.2727272727272727	0.09090909090909091	0.10382513661202186	0.37583892617449666	0.20833333333333334
CC1(C)O[C@@H]2C[C@H]3[C@@H]4C[C@H](F)C5=CC(=O)C=C[C@]5(C)[C@@]4(F)[C@@H](O)C[C@]3(C)[C@]2(C(=O)CO)O1	0.08064516129032258	0.10828025477707007	0.20863309352517986	0.2116788321167883	0.09032258064516129	0.1597222222222222
C[C@@H](Cc1ccc2c(c1)OCO2)[C@H](C)N(C)Cc1ccc(O)cc1	0.17307692307692307	0.19083969465648856	0.0948905109489051	0.11278195488721804	0.21774193548387097	0.1037037037037037
O=C(/C=C\c1ccc(O)c(O)c1)OCCc1ccccc1	0.19863013698630136	0.1746031746031746	0.09230769230769231	0.09375	0.26548672566371684	0.09302325581395349
CC/C=C\C/C=C\CCCCCCCC(=O)O	0.07236842105263158	0.088	0.0743801652892562	0.07563025210084033	0.09166666666666666	0.11206896551724138
O=C(O)c1c(-c2cccc(Cl)c2)cc(Cl)cc1C(=O)O	0.19014084507042253	0.16393442622950818	0.07936507936507936	0.08064516129032258	0.19130434782608696	0.10655737704918032
COC(=O)[C@@H](NC(=O)c1ccccc1)C(=O)N1CCC[C@H]1C(=O)Oc1ccc(F)cc1	0.2546583850931677	0.15894039735099338	0.09740259740259741	0.11333333333333333	0.24087591240875914	0.10526315789473684
CCc1cccc(CCN(C)CCC(C#N)(c2ccc(OC)c(OC)c2)c1)c1cccc(F)c1	0.1787709497206704	0.14285714285714285	0.09876543209876543	0.1	0.17763157894736842	0.07272727272727272
COc1ccc([C@@H]2CNC[C@H]2Oc2ccccc2N)cc1	0.1503267973856209	0.09558823529411764	0.0916030534351145	0.09302325581395349	0.19008264462809918	0.07575757575757576
CN[C@H]1C[C@@H](N)[C@H](O[C@H]2[C@H](O[C@H]3[C@H](O)[C@@H](O)[C@H](N)[C@@H]3N)[C@@H](N)C[C@H]2N)OC[C@]1(C)O	0.031746031746031744	0.03067484662576687	0.125	0.1267605633802817	0.03164556962025317	0.09523809523809523
CCCNC(=O)O[C@@H]1CCc2ccccc21	0.13380281690140844	0.11666666666666667	0.15315315315315314	0.1559633027522936	0.16216216216216217	0.13392857142857142
CC(C)c1cc(-c2ccccc2)nc(-c2ccc(F)cc2)c1/C=C/[C@@H]1C[C@@H](O)CC(=O)O1	0.32051282051282054	0.28776978417266186	0.1610738255033557	0.1793103448275862	0.3282442748091603	0.09554140127388536
C=C(CC/C=C(\C)CCC(C)C)[C@H]1CC[C@H]2[C@@H]3CCC4=CC(=O)C(=O)CC[C@]4(C)[C@H]3CC[C@@]21C	0.09424083769633508	0.10303030303030303	0.14285714285714285	0.152317880794702	0.08588957055214724	0.13636363636363635
CCCCCCCCCCCCCC#C/C=C\CC(=O)O	0.06707317073170732	0.08029197080291971	0.06766917293233082	0.06870229007633588	0.08333333333333333	0.1015625
Cc1oc(-c2ccccc2)c(-c2cccc(F)c2)c1/C=C/[C@@H](O)C[C@@H](O)CC(=O)[O-]	0.34459459459459457	0.34375	0.08496732026143791	0.09333333333333334	0.4396551724137931	0.13793103448275862
CN1[C@H]2CC[C@H]1CC(COCC(=O)C(CO)c1ccccc1)C2	0.15286624203821655	0.1079136690647482	0.16535433070866143	0.1774193548387097	0.1640625	0.1484375
COC(=O)c1ccccc1O	0.1328125	0.12380952380952381	0.10891089108910891	0.1111111111111111	0.17708333333333334	0.09900990099009901
CC[C@H]1C(=O)OC(C)=C(CCC(=O)O)C[C@H]1O	0.1111111111111111	0.1271186440677966	0.18691588785046728	0.19047619047619047	0.12280701754385964	0.17757009345794392
CC1=C2C[C@H]3CC4=CC(=O)C=C[C@]4(C)[C@@]3(F)[C@@H](O)C[C@]2(C)[C@@]1(O)C(=O)CO	0.10650887573964497	0.1347517730496454	0.17557251908396945	0.17829457364341086	0.12318840579710146	0.15037593984962405
COc1cc(OC)c(C(=O)CCCN2CCCC2)c(OC)c1	0.10625	0.10294117647058823	0.13385826771653545	0.136	0.10687022900763359	0.10852713178294573
CCN(CC)CCOC(=O)C1(C2CCCCC2)CCCCC1	0.05325443786982249	0.055944055944055944	0.10687022900763359	0.10852713178294573	0.050359712230215826	0.09923664122137404
C[C@H]1[C@H](C)CC[C@]2(C)CC[C@@H]3[C@@H]4CCC5=CC(=O)C=C[C@]5(C)[C@@]4(F)[C@@H](O)C[C@]3(C)[C@@H]2C1	0.05263157894736842	0.07453416149068323	0.19285714285714287	0.18705035971223022	0.06329113924050633	0.1292517006802721
C[Si](C)(C)c1ccc(F)cc1	0.14285714285714285	0.19387755102040816	0.07766990291262135	0.07920792079207921	0.19148936170212766	0.06796116504854369
CC(C)(O)c1ccccc1CC[C@@H](SCC1(CC(=O)O)CC1)c1cccc(/C=C/c2ccc3ccc(Cl)cc3n2)c1	0.2692307692307692	0.1791907514450867	0.10614525139664804	0.09497206703910614	0.24375	0.11299435028248588
CCCSc1ccc(C(=O)OCC(O)CNC(C)(C)C)cc1	0.15894039735099338	0.184	0.17355371900826447	0.15702479338842976	0.1721311475409836	0.1652892561983471
O=CCCCC(=O)Cc1ccccc1	0.16541353383458646	0.12280701754385964	0.0990990990990991	0.10091743119266056	0.17142857142857143	0.11009174311926606
CC1=C(CC(=O)O)c2ccccc21	0.17054263565891473	0.16981132075471697	0.102803738317757	0.10476190476190476	0.2268041237113402	0.11428571428571428
COc1ccc(-c2cc(-c3ccccc3)nc(C(C)C)c2/C=C/[C@@H]2C[C@@H](O)CC(=O)O2)cc1	0.26666666666666666	0.23809523809523808	0.17333333333333334	0.1917808219178082	0.2642857142857143	0.10759493670886076
CCCc1c(C/C=C(/C)CC[C@@H](C)CC(=O)O[C@@H]2O[C@H](CO)[C@@H](O)[C@H](O)[C@H]2O)c(C)c1	0.11797752808988764	0.13157894736842105	0.16901408450704225	0.18840579710144928	0.12080536912751678	0.23134328358208955
COC(=O)[C@@]1(O)CC[C@H]2[C@@H]3CCC4=CC(=O)CC[C@]4(C)[C@H]3CC[C@@]21C	0.05747126436781609	0.07534246575342465	0.14393939393939395	0.14615384615384616	0.06293706293706294	0.1111111111111111
CC(C)C[C@H](N)C(=O)N1CCC[C@H]1C(=O)N[C@@H](CCCCN)C(=O)N[C@@H](Cc1c[nH]cn1)C(=O)N[C@@H](CO)C(=O)N[C@@H](C)C(=O)N[C@@H](CC(=O)O)	0.12389380530973451	0.12376237623762376	0.08866995073891626	0.10050251256281408	0.11	0.1518324607329843
CC/C=C\C/C=C\C/C=C/CCCCCCCC(=O)O	0.06832298136645963	0.08208955223880597	0.06923076923076923	0.0703125	0.08527131782945736	0.104
NC(=O)[C@H](CO)C(=O)N[C@@H](CC(=O)O)C(=O)O	0.12857142857142856	0.1391304347826087	0.059322033898305086	0.06956521739130435	0.125	0.1588785046728972
C=C1/C(=C\C=C2/CCC[C@]3(C)[C@@H]([C@H](C)CCCC(C)C)CC[C@@H]23)C[C@@H](O)C[C@@H]1O	0.08333333333333333	0.11258278145695365	0.15714285714285714	0.17647058823529413	0.10135135135135136	0.14184397163120568
CC(C)CC(=O)O	0.11864406779661017	0.15384615384615385	0.07608695652173914	0.10227272727272728	0.16279069767441862	0.15294117647058825
COc1ccncc1SCC(O)CO	0.1	0.13392857142857142	0.09009009009009009	0.10185185185185185	0.12962962962962962	0.12149532710280374
O=C(ON1C(=O)c2ccc(F)cc2F)CC1	0.1276595744680851	0.14782608695652175	0.125	0.12727272727272726	0.15454545454545454	0.07758620689655173
NCC(=O)NC(CN)=O	0.06976744186046512	0.05714285714285714	0.06060606060606061	0.061855670103092786	0.04950495049504951	0.08333333333333333
CC(C)(CO)[C@@H](O)COC(=O)C(C)(C)C	0.07801418439716312	0.11607142857142858	0.1553398058252427	0.11428571428571428	0.10091743119266056	0.12380952380952381
N[C@H](CCC(=O)O)C(=O)NCC(=O)O	0.11851851851851852	0.10714285714285714	0.07272727272727272	0.08411214953271028	0.09174311926605505	0.14705882352941177
CC(C)=CCC[C@]1(C)CC[C@]2(C(C)C)C3=CC(=O)C4-CC[C@@]4(C)C[C@@H]3CC[C@@]21C	0.06593406593406594	0.09868421052631579	0.1258741258741259	0.1357142857142857	0.087248322147651	0.0958904109589041
CC[C@H](C)[C@H]1/N=C[C@@H](\C)[C@@H](O[C@@H]2CC[C@H](O)[C@@H](O)[C@H](CC)O2)c2ccc(OC)cc21	0.09392265193370165	0.13245033112582782	0.20437956204379562	0.22556390977443608	0.11409395973154363	0.17985611510791366
COc1ccc([C@H]2COc3ccccc3S2(=O)=O)cc1	0.17006802721088435	0.11538461538461539	0.09448818897637795	0.096	0.20689655172413793	0.078125
O=C(Nc1ncnc(N2CCO2)n1)c1ccc(F)cc1O	0.152317880794702	0.176	0.09302325581395349	0.09448818897637795	0.16393442622950818	0.06870229007633588
NC(=O)N[C@@H](CCC(=O)O)C(=O)O	0.11278195488721804	0.11009174311926606	0.06481481481481481	0.0761904761904762	0.09433962264150944	0.14
O=C(Nc1cccc(Cl)c1)c1ccc(Cl)cc1O	0.1956521739130435	0.14049586776859505	0.07317073170731707	0.0743801652892562	0.1875	0.06504065040650407
CC(=O)OC[C@](CCn1cnc2c(=O)[nH]cnc21)C(=O)OC	0.11392405063291139	0.12030075187969924	0.1171875	0.11904761904761904	0.09923664122137404	0.11811023622047244
C=C(C)[C@H]1CC[C@@]2(CCC[C@@H]3[C@@H]4CCC(=O)C(C)=O)CC[C@@H]4[C@H]3CC[C@@]21C	0.05555555555555555	0.05844155844155844	0.13768115942028986	0.13970588235294118	0.046357615894039736	0.1386861313868613
N[C@H]1CN(c2ccc(F)cc2)C(=O)Nc2cc(C(=O)O)ccc21	0.21768707482993196	0.20634920634920634	0.09774436090225563	0.09923664122137404	0.2672413793103448	0.09022556390977443
Cn1cnc2c(F)cccc21	0.10606060606060606	0.12264150943396226	0.056074766355140186	0.05714285714285714	0.16326530612244897	0.04672897196261682
COc1ccc([C@@H]2O[C@H](CO[C@@H]3O[C@H](CO)[C@@H](O)[C@H](O)[C@H]3O)[C@@H](CO)[C@@H]2O)cc1	0.09550561797752809	0.10526315789473684	0.14893617021276595	0.1510791366906475	0.10884353741496598	0.14184397163120568
C=CCOc1cc(Cl)c(Cl)cc1OC	0.05517241379310345	0.07692307692307693	0.061946902654867256	0.06306306306306306	0.08035714285714286	0.05309734513274336
COc1cccc2c1C(=O)c1c(O)c3c(c(O)c1C2=O)C[C@@](O)(C(=O)CO)C[C@@H]3O[C@H]1C[C@H](N)[C@@H](O)[C@H](C)O1	0.12755102040816327	0.12790697674418605	0.16770186335403728	0.16981132075471697	0.1317365269461078	0.15432098765432098
CCCC/C=C\CCCCCCCC(=O)O	0.0738255033557047	0.09016393442622951	0.07627118644067797	0.07758620689655173	0.09401709401709402	0.11504424778761062
N=C(N)N/C(N)=N\Oc1ccccc1[N+](=O)[O-]	0.1103448275862069	0.08064516129032258	0.06666666666666667	0.06779661016949153	0.12173913043478261	0.06722689075630252
CC1(C)O[C@@](C)(C(=O)O)C(=O)Cc2ccccc2S1(=O)=O	0.14093959731543623	0.1532258064516129	0.1322314049586777	0.13445378151260504	0.1694915254237288	0.11475409836065574
C[C@@H]1O[C@@H](OCc2cc(F)cc(C(=O)O)c2)[C@H](O)[C@@H](C)[C@@H]1O	0.12258064516129032	0.1484375	0.18487394957983194	0.18803418803418803	0.15447154471544716	0.1864406779661017
CNC(=N)N1C=CCCNC(=O)c2ccccc21	0.136986301369863	0.09448818897637795	0.09016393442622951	0.09166666666666666	0.16521739130434782	0.06451612903225806
N#CN/C(=N\CSC(=S)N(=O)=O)c1ccccc1	0.13013698630136986	0.078125	0.056	0.056910569105691054	0.1271186440677966	0.06504065040650407
C[C@@H](NC(=O)c1ccc(F)cc1)c1ccccc1	0.296875	0.19827586206896552	0.07258064516129033	0.09166666666666666	0.32673267326732675	0.08196721311475409
Cn1nnc(-c2cccc(Cl)c2)c1-c1cc(F)ccc1-c1ccc(F)cc1O	0.22784810126582278	0.176056338028169	0.045454545454545456	0.046052631578947366	0.22727272727272727	0.03896103896103896
COc1ccc(OC(=O)CCCN2CCCCC2)cc1	0.12337662337662338	0.12307692307692308	0.12903225806451613	0.13114754098360656	0.13709677419354838	0.10317460317460317
N#Cc1cc2cc(C(=O)O)ccc2o1	0.1079136690647482	0.13392857142857142	0.09009009009009009	0.09174311926605505	0.14018691588785046	0.08108108108108109
N#C[C@H](O[C@H]1O[C@@H](CO[C@@H]2O[C@H](CO)[C@@H](O)[C@H](O)[C@H]2O)[C@@H](O)[C@H](O)[C@@H]1O)c1ccccc1	0.1092896174863388	0.07975460122699386	0.1111111111111111	0.12	0.11764705882352941	0.11920529801324503
C=C[C@H](O)C#CCCC(=O)O	0.08270676691729323	0.11428571428571428	0.05714285714285714	0.06862745098039216	0.12	0.1111111111111111
CS[C@@H](C)C(=O)O	0.07317073170731707	0.09375	0.06451612903225806	0.0898876404494382	0.0989010989010989	0.10112359550561797
CC(C)OC(=O)C(C)(CC(=O)O)C(=O)OC(C)(C)COc1ccc(C(F)(F)F)cc1	0.16265060240963855	0.2028985507246377	0.15942028985507245	0.1366906474820144	0.17518248175182483	0.15217391304347827
COc1ccccc1[C@@H](O)C[C@@H](O)C[C@@H](O)CC(=O)O	0.2803030303030303	0.26785714285714285	0.11475409836065574	0.12605042016806722	0.3300970873786408	0.2980769230769231
N[C@@H](Cc1ccc(O)c(O)c1)C(=O)O	0.1259259259259259	0.1574074074074074	0.09174311926605505	0.10377358490566038	0.1650485436893204	0.12380952380952381
Nc1ncnc2c1ncn2[C@H]1C[C@H](O)[C@H](CO)O1	0.05732484076433121	0.07751937984496124	0.10833333333333334	0.11016949152542373	0.072	0.1
CCCCCC/C=C\CCCCCCCC(=O)O	0.07096774193548387	0.0859375	0.07258064516129033	0.07377049180327869	0.08943089430894309	0.1092436974789916
C[C@@H](CO[C@@H]1O[C@@H](C)[C@@H](O)[C@@H](O[C@H]2C[C@@](C)(O)[C@@H](O)[C@@H](O)C[C@@H]2C)[C@H](C)C(=O)O)[C@H](C)[C@@H]1O	0.08064516129032258	0.10828025477707007	0.18309859154929578	0.19424460431654678	0.09740259740259741	0.19285714285714287
CC(C)=CCc1ccc(O)cc1	0.11278195488721804	0.1523809523809524	0.09523809523809523	0.0970873786407767	0.16	0.08571428571428572
C=CCN(/C=C1\CCC(=O)C(CCc2ccccc2)c2ccccc2)C1=O	0.2781456953642384	0.136986301369863	0.08843537414965986	0.09722222222222222	0.21052631578947367	0.10416666666666667
Cc1ccc(C(=O)c2ccc(CC(=O)O)n2C)cc1	0.21014492753623187	0.1864406779661017	0.10743801652892562	0.1092436974789916	0.23853211009174313	0.13675213675213677
C[N+]12CCCC[C@H]1[C@H](OC(=O)C(CO)c1ccccc1)C2	0.13636363636363635	0.1044776119402985	0.14516129032258066	0.17647058823529413	0.1532258064516129	0.1557377049180328
C/C=C\c1ccc(O)c(OC)c1	0.08029197080291971	0.1308411214953271	0.08490566037735849	0.08653846153846154	0.13725490196078433	0.07547169811320754
C[C@@](O)(c1ccc(O)cc1)c1ccc(O)cc1	0.17391304347826086	0.13445378151260504	0.075	0.058333333333333334	0.2037037037037037	0.06666666666666667
N#C[C@H](O[C@H]1O[C@H](CO[C@@H]2O[C@H](CO)[C@@H](O)[C@H](O)[C@H]2O)[C@@H](O)[C@H](O)[C@H]1O)c1ccccc1	0.1092896174863388	0.07975460122699386	0.1111111111111111	0.12	0.11764705882352941	0.11920529801324503
CC1=CC(=O)CC(C)(CCC[C@]2(C)CC[C@@H](O)CC[C@@H]2C(C)(C)C)CC1	0.05714285714285714	0.07482993197278912	0.1875	0.15384615384615385	0.0625	0.10218978102189781
C=CCN(CC=C)C(=O)c1ccccc1O	0.1276595744680851	0.14782608695652175	0.09565217391304348	0.09734513274336283	0.18691588785046728	0.08695652173913043
O=C(O)C[C@H](NC(=O)c1ccc(F)cc1)c1ccccc1	0.3488372093023256	0.23529411764705882	0.08461538461538462	0.09448818897637795	0.3523809523809524	0.13821138211382114
COc1ccc(C[C@@H]2c3ccccc3N(CCN(C)C)C(=O)[C@@H]2OC(C)=O)cc1	0.20987654320987653	0.1736111111111111	0.14788732394366197	0.15	0.23308270676691728	0.125
CC/C=C\C/C=C/C=C(\C)CCC(=O)O	0.09090909090909091	0.10256410256410256	0.08849557522123894	0.09009009009009009	0.10714285714285714	0.12962962962962962
CSCC[C@@H](NC(=O)Cc1ccccc1)C(=O)N[C@@H](CC(=O)O)C(=O)N[C@@H](CCC(=O)O)C(=O)O	0.2138728323699422	0.15822784810126583	0.07926829268292683	0.08695652173913043	0.18666666666666668	0.18120805369127516
CC1=C2C[C@H]3[C@](C)(CCC(=O)O)CC[C@@]3(C)[C@H](C)CC[C@@H]2O1	0.0736196319018405	0.1044776119402985	0.18333333333333332	0.1864406779661017	0.0916030534351145	0.13709677419354838
COC1=CC(=O)C[C@@H](C)[C@]12Oc1c(Cl)c(OC)cc(OC)c1C2=O	0.09090909090909091	0.10071942446043165	0.13076923076923078	0.1328125	0.08823529411764706	0.08955223880597014
CC(C)C[C@H](NC(=O)[C@H](Cc1ccc(O)cc1)NC(=O)[C@@H](N)CC(C)C)C(=O)N1CCC[C@H]1C(=O)N[C@@H](CCCCN)C(=O)N[C@@H](Cc1c[nH]cn1)C	0.15486725663716813	0.14705882352941177	0.10679611650485436	0.11330049261083744	0.13930348258706468	0.135
CCNCC#CCOC(=O)Nc1ccccc1	0.19708029197080293	0.10483870967741936	0.11016949152542373	0.11206896551724138	0.15789473684210525	0.1111111111111111
COc1ccc(C(CN(C)C)C2(O)CCCCC2)cc1	0.09615384615384616	0.14285714285714285	0.11290322580645161	0.12396694214876033	0.12096774193548387	0.096
C=C1C(=O)O[C@H]2[C@H]1CC/C(C)=C/CC[C@@]1(C)O[C@@H]21	0.04430379746835443	0.05343511450381679	0.1282051282051282	0.13043478260869565	0.05555555555555555	0.07377049180327869
CCOC(=O)C1=C(C)NC(C)=C(C(=O)OC)C1c1cccc([N+](=O)[O-])c1	0.13496932515337423	0.16176470588235295	0.1259259259259259	0.12781954887218044	0.1417910447761194	0.12686567164179105
N[C@@H]1[C@@H](O)O[C@H](CN)[C@@H](O[C@H]2O[C@H](CN)[C@H](O)[C@H](O[C@H]3OC[C@H](CN)[C@@H](O)[C@H]3O)[C@H](N)C[C@@H]2N)C[C@@H]1O	0.028708133971291867	0.0273224043715847	0.12345679012345678	0.125	0.028089887640449437	0.10365853658536585
Oc1cc(O)c2c(O)c(O)cc(O)c2c1	0.09154929577464789	0.10344827586206896	0.05172413793103448	0.05263157894736842	0.11818181818181818	0.07079646017699115
CC/C=C\C[C@@H]1O[C@H]1CC[C@@H]2CO[C@]2(C)C(=O)O	0.07142857142857142	0.08661417322834646	0.14782608695652175	0.1504424778761062	0.09016393442622951	0.14912280701754385
Nc1ccc(C[C@H](N)C(=O)O)cc1	0.12781954887218044	0.16037735849056603	0.09345794392523364	0.10576923076923077	0.16831683168316833	0.10476190476190476
CS(=O)(=O)CCCCCOS(C)(=O)=O	0.055944055944055944	0.09734513274336283	0.07272727272727272	0.07407407407407407	0.043859649122807015	0.09345794392523364
CCOc1nc(F)cc(C(C)(C)C)c1OC(=O)C(C)C	0.10596026490066225	0.16666666666666666	0.1452991452991453	0.13793103448275862	0.13445378151260504	0.11764705882352941
CN1[C@H]2CC[C@H]1CC[C@@H](O)C2=O	0.03496503496503497	0.03418803418803419	0.11650485436893204	0.1188118811881188	0.04504504504504504	0.08571428571428572
COc1ccc(S(=O)(=O)/C=C/c2ccc(C#N)cc2)cc1OC	0.14012738853503184	0.17829457364341086	0.07352941176470588	0.07462686567164178	0.1951219512195122	0.0661764705882353
COc1cc(/C=C/C(=O)O)ccc1O	0.10869565217391304	0.16666666666666666	0.10091743119266056	0.102803738317757	0.17475728155339806	0.11214953271028037
CC(C)NC(=O)c1ccc(-c2ccccc2)c(-c2ccc(F)cc2)c(CC[C@@H](O)C[C@@H](O)CC(=O)[O-])n1C(C)C	0.4900662251655629	0.3026315789473684	0.09714285714285714	0.1111111111111111	0.39855072463768115	0.2088607594936709
CCC(=O)c1ccc(OC)cc1O	0.1111111111111111	0.1388888888888889	0.13592233009708737	0.13861386138613863	0.14563106796116504	0.1262135922330097
CNCc1cc(O)c(C(=O)O)cc1	0.12781954887218044	0.14953271028037382	0.10377358490566038	0.10576923076923077	0.1568627450980392	0.11538461538461539
CC(=O)c1ccccc1O	0.136	0.12745098039215685	0.10101010101010101	0.10309278350515463	0.1827956989247312	0.09090909090909091
O=P(O)(O)O[C@@H]1C[C@H](O)C=C[C@H]2N=C(c3cccc(OCC3CCCC3)c3c3ccc(F)cc32)C[C@H]1O	0.1282051282051282	0.12209302325581395	0.1402439024390244	0.1419753086419753	0.14634146341463414	0.1411042944785276
O=C1/C(=C/c2ccc(O)cc2)C(=O)c2ccccc21	0.19858156028368795	0.14516129032258066	0.07086614173228346	0.072	0.24545454545454545	0.0546875
CCCCCCCCCCCCCCCCCC(=O)O	0.06832298136645963	0.0661764705882353	0.06923076923076923	0.0703125	0.06870229007633588	0.104
C=CC(C)(C)[C@]1CC[C@H]2[C@@H]3CCC4=CC(=O)CC[C@]4(C)[C@H]3CC[C@@]21C	0.03954802259887006	0.06802721088435375	0.13533834586466165	0.11194029850746269	0.05555555555555555	0.07142857142857142
C[C@@H]1C/C=C/C=C/C=C/C=C/[C@H](O[C@@H]2O[C@H](C)[C@@H](O)[C@H](N)[C@@H]2O)C[C@@H]2O[C@](O)(C[C@@H](O)C[C@H]3O[C@@H]3/C=C/C(=O)O1)C[C@H](O)[C@H]2C(=O)O	0.09375	0.07389162561576355	0.18435754189944134	0.1864406779661017	0.09230769230769231	0.14673913043478262
CCNCOc1cc(OCC2C[C@@H](O)C[C@@H](O)CC(=O)O2)ccc1C(=O)c1ccc(F)cc1	0.20930232558139536	0.19078947368421054	0.26811594202898553	0.27205882352941174	0.23076923076923078	0.14473684210526316
Cc1ccc(-n2cc(C(F)(F)F)nc2-c2ccc(S(N)(=O)=O)c(C)c2)cc1	0.18238993710691823	0.1925925925925926	0.06896551724137931	0.0625	0.20930232558139536	0.0547945205479452
N[C@H](CC(C(=O)O)c1cccc(Cl)c1)C(=O)O	0.15942028985507245	0.16666666666666666	0.09482758620689655	0.10619469026548672	0.1743119266055046	0.1559633027522936
CC[C@H](C)C(=O)O[C@H]1C[C@@H](C)C=C2C=C[C@H](C)[C@H](CCC(O)C[C@@H](O)CC(=O)[O-])[C@H]21	0.1951219512195122	0.18181818181818182	0.41739130434782606	0.5480769230769231	0.16312056737588654	0.7608695652173914
CCCCC/C=C\C/C=C/CCCCCC(=O)O	0.07096774193548387	0.0859375	0.07258064516129033	0.07377049180327869	0.08943089430894309	0.1092436974789916
O=C(NCCN1CCOCC1)c1ccc(Cl)cc1	0.12837837837837837	0.12	0.11666666666666667	0.11864406779661017	0.13445378151260504	0.08130081300813008
C/C=C\[S@](=O)[C@@H](CC)NC(=O)[C@@H](CC(C)C)NC(=O)[C@@H](CC(C)C)c1Occccc1	0.13714285714285715	0.16216216216216217	0.12162162162162163	0.1388888888888889	0.14383561643835616	0.1619718309859155
CSCCCC/C(=N\S(CC)(C)C)c1ccccc1	0.14285714285714285	0.128	0.10655737704918032	0.10833333333333334	0.14285714285714285	0.11666666666666667
O=C(O)C(=O)CC(C)(CC(=O)O)CC(=O)O	0.10714285714285714	0.11304347826086956	0.0990990990990991	0.08108108108108109	0.09821428571428571	0.14150943396226415
COc1cc(-c2c(-c3ccc(F)cc3)nc(C(C)C)n2/C=C/[C@@H](O)C[C@@H](O)CC(=O)O)cc(CC)c1F	0.3584905660377358	0.4765625	0.10909090909090909	0.12422360248447205	0.44881889763779526	0.21333333333333335
CCCCCCCC/C=C\CCCCCCCC(=O)O	0.06832298136645963	0.08208955223880597	0.06923076923076923	0.0703125	0.08527131782945736	0.104
OC[C@H](O)[C@@H](O)CO	0.07142857142857142	0.09090909090909091	0.030303030303030304	0.041666666666666664	0.09574468085106383	0.10989010989010989
CCCCCCCC[C@@H](O)CCCC(=O)O	0.11188811188811189	0.1092436974789916	0.07692307692307693	0.08771929824561403	0.11403508771929824	0.16822429906542055
Nc1ncnc2c1ncn2-c1ccc(Cl)cc1O	0.09933774834437085	0.12096774193548387	0.047244094488188976	0.048	0.12605042016806722	0.03937007874015748
COc1cc(O[C@@H]2O[C@H](C)[C@@H](O)[C@H](O[C@H]3O[C@H](C)[C@@H](O)[C@H](N)CO3)[C@H]2O)cc(OC)c1O	0.05759162303664921	0.08024691358024691	0.14965986394557823	0.15172413793103448	0.06918238993710692	0.12751677852348994
CCOCCN(Cc1cccc(C(=O)c2ccccc2)c1)C(=O)O	0.24489795918367346	0.15555555555555556	0.11940298507462686	0.12121212121212122	0.21774193548387097	0.14615384615384616
CCCCC/C=C\C/C=C\CCCCCC(=O)O	0.07096774193548387	0.0859375	0.07258064516129033	0.07377049180327869	0.08943089430894309	0.1092436974789916
O=C(COc1ccccc1Nc1ccccc1)c1ccccc1	0.31654676258992803	0.11428571428571428	0.07142857142857142	0.07246376811594203	0.208	0.06428571428571428
CC(=O)O[C@@H]1[C@H](O)[C@H]2C[C@H]3[C@@H]4CCC5=CC(=O)C=C[C@]5(C)[C@@]4(F)[C@@H](O)C[C@]3(C)[C@@H]2C1	0.07650273224043716	0.0967741935483871	0.23308270676691728	0.2366412213740458	0.08552631578947369	0.18115942028985507
COc1cc2c(c(OC)c1OC)-c1ccc(OC)c(=O)cc1[C@@H](NC(C)=O)CC2	0.12716763005780346	0.13513513513513514	0.13286713286713286	0.1267605633802817	0.12413793103448276	0.09523809523809523
COc1cc(C[C@H](CNC(=O)[C@H](Oc2ccccc2)C(=O)O)c2ccc(Cl)cc2)cc(O)c1O	0.2804878048780488	0.17307692307692307	0.08588957055214724	0.09375	0.2535211267605634	0.1282051282051282
CN(CCc1ccccc1)C(=O)O	0.17054263565891473	0.1588785046728972	0.102803738317757	0.10476190476190476	0.20202020202020202	0.11428571428571428
Clc1ccc(OC[C@H]2CO2)c(Cl)c(Cl)cc1Cl	0.05921052631578947	0.072	0.09401709401709402	0.09565217391304348	0.075	0.06722689075630252
N#CCOc1c(-c2ccc(F)cc2)nc(-c2ccc(F)cc2)n1/C=C/[C@@H](O)C[C@@H](O)CC(=O)O	0.3548387096774194	0.4076923076923077	0.07926829268292683	0.08695652173913043	0.45901639344262296	0.17333333333333334
CCOC(=O)[C@@H](CCc1ccccc1)N[C@@H](C)C(=O)N1Cc2ccccc2C[C@H]1C(=O)O	0.28125	0.16339869281045752	0.1390728476821192	0.1643835616438356	0.22695035460992907	0.1793103448275862
CC(C)N(C(=O)O)c1ccc(O)c(O)c1	0.14925373134328357	0.19811320754716982	0.1	0.12264150943396226	0.19607843137254902	0.14285714285714285
