# Supplementary material for: Transformer-Decoder GPT Models for Generating Virtual Screening Libraries of HMG-Coenzyme A Reductase Inhibitors: Effects of Temperature, Prompt Length, and Transfer-Learning Strategies
Source: J Chem Inf Model. 2024 Nov 7;64(22):8464–80. doi: 10.1021/acs.jcim.4c01309 (PMC11600504; doi:10.1021/acs.jcim.4c01309)
Supplement: Supplementary file 3 — ci4c01309_si_003.zip [file ci4c01309_si_003.zip › Datasets/xfer_Learning_files/3XA5K6S_model_gen_ic50_results/3XA5K6S_0p0_Refined_Molecules_QED_props.csv]

IC50	QED	SMILES	MW	aLogP	HBA	HBD	RotBond	AromRings
[5.2358902e+08]	0.4922836573026827	CSC1=NCCN1	116.18900000000001	0.30860000000000004	2	1	0	0
[4.838292e+09]	0.4398796289019807	O=S1(=O)NCCCN1	136.17600000000002	-1.1859000000000004	2	2	0	0
[530700.1]	0.32676903230238485	CCO[P@H](=O)N(C)CCCCCN1CCCO[C@@H]1CO[C@@H](C)O	352.41200000000003	1.9179999999999997	7	1	12	0
[4306835.5]	0.6819651276607539	C1CNCCN(c2ccc(N)cc2)CC1	205.30499999999998	1.4586	3	2	1	1
[2454.0085]	0.42530015374944674	C#CCCCCCCCCCCCC(=O)O	224.34399999999997	3.995300000000002	2	1	11	0
[28731.572]	0.36622524794417255	COOC(=O)C1=C(C)NC(C)=C(C(=O)OC)C1c1cccc([N+](=O)[O-])c1	362.338	2.1072	8	1	5	1
[950.5932]	0.6918289177745705	C[C@@H]1CN(c2c(F)c(N)c3c(=O)c(C(=O)O)cn(C4CC4)c3c2F)C[C@H](C)N1	392.4060000000002	2.0816	6	3	3	2
[21764816.]	0.6594105142723129	O=CC[C@H](O)c1ccccc1	150.177	1.309	2	1	3	1
[3144421.8]	0.7064091237363725	C1SSC(=CCN2CCCCC2)CCN1CCN1c2ccccc2O1	377.57900000000006	4.648700000000004	5	0	5	2
[85410.61]	0.7653282369105839	C=CC[C@@]1(O)C[C@H]2[C@@H]3CCC4=CC(=O)CC[C@]4(C)[C@H]3CC[C@]12C	314.46900000000005	4.435400000000004	2	1	2	0
[1882586.6]	0.4303609354406314	CCCSSCC	136.285	2.7977000000000007	2	0	4	0
[15174801.]	0.35056605164520943	N[C@@H](C[C@](CC[C@@H](N)C(=O)O)C(=O)O)C(=O)O	247.227	-1.360409999999999	8	5	8	0
[15440693.]	0.7231652947412256	SCCc1nc2c(cc1F)CNCC2	212.29299999999995	1.3386999999999998	2	2	2	1
[747415.]	0.2968060621968719	CN[C@](N)(CC)C(=O)N1CCC[C@H]1C(=O)N[C@@H](Cc1ccc(O)cc1)C(=O)N1CCC[C@H]1C(=O)O	489.57300000000026	-0.22949999999999632	8	5	9	1
[7978.309]	0.1939867296132289	CSC[C@H]1C[C@@H](N)[C@@H](O[C@H]2OC(CN)=CC[C@H]2N)[C@@H](O)[C@@H]1O[C@H]1OC[C@](C)(O)[C@H](NC)[C@H]1O	492.6390000000002	-2.1995999999999927	12	7	8	0
[67551.24]	0.30991359589326445	CSC[C@@H](NC(=O)[C@@H](N)Cc1ccc(F)cc1)C(=O)N[C@@H](CCC(=O)O)C(=O)O	429.4700000000002	-0.022499999999998743	8	5	12	1
[1693915.4]	0.74676063615185	c1ncc(Nc2ccc(Nc3ccccc3)cc2)cn1	262.31600000000003	3.9638000000000018	4	2	4	3
[225600.27]	0.45363652171035956	C[C@@H](/C=C/[C@@H](O)C[C@@H](O)CC(=O)O)C(=O)O	232.23199999999997	-0.15010000000000023	6	4	7	0
[262993.62]	0.3808269230524423	NCCC[C@H](N)C(=O)N[C@@H](Cc1ccc(O)cc1)C(=O)N1CCC[C@H]1C(=O)O	392.45600000000024	-0.4386999999999979	7	5	9	1
[553336.44]	0.4278591758228658	ClC(Cl)Cl	119.37800000000001	1.9864	0	0	0	0
[3676776.8]	0.6658018289589027	CNCCc1ccccn1	136.19799999999995	0.8434999999999999	2	1	3	1
[160225.7]	0.738818159235218	CCNCCC12CCC(C1)Nc1ccc(Oc3ccc(F)cc3)cc12	340.44200000000006	4.833400000000004	3	2	6	2
[1.2608536]	0.14779778465493618	NCOc1ccc(CNC(=O)c2c(-c3ccccc3)c(-c3ccc(F)cc3)c(CC[C@@H](O)C[C@@H](O)CC(=O)[O-])n2C(C)C)cc1	616.7100000000003	3.9516000000000027	7	4	15	4
[54978.457]	0.4363388858579982	N#C/C(=C/c1ccc(O)c(C(=O)O)c1)Nc1ccc([N+](=O)[O-])cc1	325.28000000000003	2.975180000000001	7	3	5	2
[2101764.2]	0.5165049962553969	CCNCOc1ccncc1	152.197	1.0274	3	1	4	1
[45642624.]	0.47872227481073754	C[C@H]1OC(=O)C=C2COC(=O)[C@H]21	168.14799999999997	0.031099999999999905	4	0	0	0
[7.074369e+08]	0.4796430486837747	N[C@H]1CO[C@@H]2[C@H](O)C[C@H]1C2	143.18599999999998	-0.5166000000000004	3	2	0	0
[20574.203]	0.6375516226941639	CC#Cc1ccc(O)c(OC)c1	162.18799999999996	1.7721999999999998	2	1	1	1
[2288803.]	0.7332582422036229	Nc1[nH]c(=O)c(C#N)cc1-c1ccncc1	212.21200000000002	0.8907800000000001	4	2	1	2
[866409.1]	0.6512439588703143	CN[C@@]1(c2ccccc2OC)O[C@@H](COC(=O)c2ccccc2)[C@@H](O)[C@@H]1O	373.405	1.045	7	3	6	2
[587151.5]	0.7759991541608767	S=C(c1ccccc1)N1CCC(Cc2ccccc2)CC1	295.451	4.316800000000003	2	0	3	2
[151485.42]	0.27972273590898983	CO[P@@](=O)(O)O[C@H]1[C@H](C)O[C@@H]([C@H]2O[C@H](C)[C@@H](O)[C@H](O)[C@H]2N)[C@@H](O)[C@@H]1O	387.32200000000006	-2.536099999999998	11	6	4	0
[1.01311706e+09]	0.5723436119287516	OCc1ccccc1	108.13999999999997	1.1789	1	1	1	1
[9025.73]	0.4066877264449016	C=CC[S@@](=O)[C@H](CC)NC(=O)[C@@H](Cc1ccccc1)C(=O)OC(C)(C)C	379.52200000000016	2.974000000000001	4	1	9	1
[885.30566]	0.8288680449762016	CC[C@H](O)CC(=O)O[C@H]1C=C2c3cccc4[nH]cc(c34)C[C@H]2CN(C)C1	354.4500000000002	2.7418000000000013	4	2	4	2
[18756470.]	0.4365306545493821	N[C@H](C=O)c1ccc(O)c(O)c1	167.164	0.2965	4	3	2	1
[2176.8064]	0.0678911305305177	C[C@H]1C=C2C=C[C@H](C)[C@H](CC[C@@H]3C[C@@H](O[Si](C)(C)C(C)(C)C)CC(=O)O3)[C@H]2[C@@H](OC(=O)NCCCCCCC(=O)NO)C1	620.9040000000001	6.817800000000006	7	3	13	0
[1431912.5]	0.8676494215989167	N[C@H](C(=O)O)c1ccc(-c2ccncc2)c(F)c1	246.24099999999999	1.9721	4	2	3	2
[inf]	0.8746177298737963	CNCCN1CCCCC1C(=O)Nc1c(C)cccc1C.Cl	325.88400000000007	2.7376400000000003	3	2	5	1
[490676.1]	0.7212875918939479	O=CN1CCN(CCCN2c3ccccc3Sc3ccc(Cl)cc32)CC1	387.9360000000002	4.1068000000000024	4	0	5	2
[647782.]	0.5101568892419974	CNC[C@@H](O)c1ccc(O)c(O)c1	183.207	0.35060000000000013	4	4	3	1
[672.0111]	0.6395257442251707	CC#C[C@]1(O)CC[C@H]2[C@@H]3CCC4=CC(=O)CCC4=C3[C@@H](c3ccc(N(C)C)cc3)C[C@@]21C	429.6040000000001	5.406500000000006	3	1	2	1
[480163.3]	0.5349317728867281	COOC#CCNC(=O)c1ccc(cc1)c1ccc(Cl)cc1	315.75600000000003	3.2757000000000014	3	1	4	2
[56119544.]	0.22695749910429205	O[C@@H]1[C@H](O)[C@@H](O)[C@@H](O)[C@@H](O)[C@@H]1O	180.156	-3.8346000000000005	6	6	0	0
[54739.05]	0.7806691833432547	COC[C@@]1(O)C[C@H]2[C@@H]3CCC4=CCCC[C@@H]4[C@H]3CC[C@@]21C	290.447	3.936600000000003	2	1	2	0
[74.661385]	0.5046997215881011	Fc1nc(-c2ccc(F)cc2)c(-c2ccc(F)cc2)n1/C=C/[C@@H](O)C[C@@H](O)CC(=O)O	432.39800000000014	3.6917000000000035	5	3	8	3
[30655.238]	0.06824479508490591	CN[C@@H]1[C@H](O[C@H]2[C@H](O[C@H]3[C@H](O)[C@@H](O)[C@H](N=C(N)N)[C@@H](O)[C@@H]3N=C(N)N)O[C@@H](C)[C@]2(O)C=O)O[C@@H](CO)[C@H](O)[C@H]1O	581.5800000000005	-8.161100000000008	17	12	9	0
[73807.47]	0.679936848869773	CCO[C@@]1(C)[C@H](C)CC[C@H]2[C@@H](C)CC[C@@H](C2)C1	238.41499999999994	4.654000000000004	1	0	2	0
[3.3928698e+08]	0.4518813355427434	N#CCOC(=O)C(=O)C(C)(C)O	171.152	-0.6068200000000004	5	1	3	0
[379015.38]	0.7988296146143928	CN1Cc2c(nc(N)nc2C)CCc2ccc(F)cc12	272.327	2.24132	4	1	0	2
[1641154.]	0.8693139858630533	CSC(=O)c1ccc([C@@H](O)CN(C)C)cc1	239.33999999999997	1.7848	4	1	4	1
[213052.47]	0.8049353387121051	Cc1onc(-c2ccccc2)c1-c1ccc(S(N)(=O)=O)cc1	314.36600000000004	2.9644200000000005	4	1	3	3
[22608.691]	0.5604120760868545	C[C@@](O)(CS(=O)(=O)c1ccc(F)cc1)C(=O)Nc1ccc(C#N)c(C(F)(F)F)c1	430.3790000000001	2.8795800000000007	5	2	5	2
[28404982.]	0.575228346064442	N[C@@H](Cn1ccc(=O)c(O)c1)C(=O)O	198.17799999999997	-1.0342000000000002	5	3	3	1
[304.088]	0.04253539203624693	NC[C@H](N)C(=O)N[C@H](C(=O)N[C@@H](CCC(=O)O)C(=O)N[C@H](Cc1ccccc1)C(=O)N[C@H](C)C(=O)N[C@H](CCC(=O)O)NC(=O)O)C(=O)N	695.6870000000001	-4.601000000000002	14	12	21	1
[8083.896]	0.7124527920741569	CCCC1O[C@@H]2C[C@H]3[C@@H]4CCC5=CC(=O)C=C[C@]5(C)[C@H]4[C@@H](O)C[C@]3(C)[C@]2(C(=O)CO)O1	430.5410000000002	2.7168000000000014	6	2	4	0
[74467376.]	0.26596816495800824	O[C@H]1C[C@H](O)[C@@H](O)[C@H](O)[C@H]1O	164.15699999999998	-2.8054	5	5	0	0
[148545.36]	0.4242961960528163	CN(c1ccc(C(=O)N[C@@H](Cc2ccccc2)C(=O)O)cc1)c1ccc([N+](=O)[O-])cc1	419.4370000000001	3.788400000000002	6	2	8	3
[2182491.8]	0.6139834716056648	O=COCCN1CCN(C2=Nc3ccccc3Sc3ccccc32)CC1	367.47400000000016	3.020100000000001	5	0	4	2
[81765.305]	0.7135696186852986	COCCc1ccc(OCC(O)CNC(C)C)cc1	267.36899999999997	1.6132	4	2	9	1
[419846.44]	0.7236411580205988	O[C@]1(c2ccccc2)CC[C@H]2[C@@H]3CCC4=CC(=O)CC[C@]4(C)[C@H]3CC[C@]12C	364.52900000000017	5.406100000000005	2	1	1	1
[64481.02]	0.6817059763976069	CO[C@H](C)[C@H]1C[C@@H](C)CC[C@H](C)CC(=O)O1	228.33199999999994	2.779300000000001	3	0	2	0
[1917296.8]	0.3984405228217104	C=CC[N@+]1(CC2=CCCC2)CC(=O)OC1	208.28099999999995	1.6138	2	0	4	0
[67769.79]	0.5369978235181823	C=C(N)NC(=O)c1nc(Cl)c(N)nc1N	228.64299999999997	-0.5458999999999996	6	4	2	1
[21715.875]	0.9085285470025662	CCCN1C[C@H](CSC)C[C@@H]2c3cccc4[nH]cc(c34)C[C@H]21	314.4980000000001	4.271100000000003	2	1	4	2
[18.610641]	0.1568888746348767	C[C@@H]1C/C=C/C=C/C=C/C=C/[C@H](O[C@@H]2O[C@H](C)[C@@H](O)[C@H](N)[C@@H]2O)C[C@@H]2O[C@](O)(C[C@@H](O)C[C@H]3O[C@@H]3/C=C/C(=O)O1)C[C@H](O)[C@H]2C(=O)O	665.7330000000004	0.11970000000000325	14	7	3	0
[221034.31]	0.7775672180808064	CNCC[C@@H](O)c1ccc(Cl)cc1	199.68099999999998	1.9829	2	2	4	1
[128718.33]	0.7864185781254361	COn1cc(C(=O)NS(=O)(=O)c2ccccc2C)c2ccccc21	344.39200000000005	2.1268199999999995	4	1	4	3
[2043329.6]	0.39397733373351973	CCCC[C@@]1(OC(=O)[C@H](C)[C@H](C)C(=O)OC)C(=O)N(C)C1=O	313.35	0.9023999999999999	6	0	7	0
[221455.02]	0.7837154798995958	C[C@@H](Oc1ccc(CC(=O)O)cc1)C(=O)O	224.212	1.1656	5	2	5	1
[10626867.]	0.7878347882454106	C[C@@H]1Oc2c(OCC(=O)c3ccccc3)CCC(=O)N12	273.288	2.0536000000000003	4	0	4	1
[88182.19]	0.8061837834080008	NCCOCCN1CCN(C2=Nc3ccccc3Sc3ccccc32)CC1	382.5330000000002	2.822400000000002	5	1	5	2
[34715.64]	0.7484519020693173	C1=Cc2c(OC)c(OC)c(OCCNC(C)C)cc2[C@@H]1OC	307.39000000000004	2.794900000000001	5	1	8	1
[6.657859e+08]	0.4887189002149315	NCCC[C@@H](N)CC(=O)O	146.19	-0.4726999999999995	4	3	5	0
[47065708.]	0.55259536406513	CCOP(=O)(N)OCCCN1CCCCC1	250.2789999999999	1.9823000000000002	5	1	7	0
[46507.316]	0.8640106273997252	NCCC(=O)N1CCC(=C2c3ccc(Cl)cc3CCc3cccnc32)CC1	381.9070000000002	3.6067000000000027	3	1	2	2
[2.6703027e+09]	0.5693246285400515	BrCc1ccccc1	171.037	2.5815	0	0	1	1
[3.9116397e+08]	0.546042131053827	CCC[S@](CC)=O	120.21699999999998	1.165	1	0	3	0
[230266.7]	0.5788291263396788	O[C@H]1OC=C(c2ccccc2)O[C@H](C(=O)O)[C@@H](O)[C@@H]1O	282.248	-0.47480000000000006	7	4	2	1
[1.0570006e+08]	0.5100531010878067	N[C@H](CO)C(=O)N1CCC[C@H]1C(=O)O	202.20999999999998	-1.6183999999999987	5	3	3	0
[10.720219]	0.6406092489078352	CC[C@@](C)(O)C(=O)O[C@H]1C[C@@H](C)C=C2C=C[C@H](C)[C@H](CC[C@@H]3C[C@@H](O)CC(=O)O3)[C@H]21	420.5460000000002	3.3104000000000022	6	2	6	0
[1294538.2]	0.7155514121469351	C[C@]1(O)CC[C@H]2[C@@H]3CCC4=CC(=O)C=C[C@]4(C)[C@@]3(F)[C@@H](O)C[C@@]21C	334.4310000000001	3.108200000000002	3	2	0	0
[2300999.8]	0.7051057988047901	CNCC[C@H](O)c1ccccc1	165.236	1.3295000000000001	2	2	4	1
[4.258828]	0.3477321497212847	CNc1cccc(-c2nc(C(C)C)n(/C=C/[C@@H](O)C[C@@H](O)CC(=O)O)c2-c2ccc(F)cc2)c1	467.5410000000002	4.578600000000003	6	4	10	3
[1548919.2]	0.24284360013026632	CC(=N)S	75.136	0.91337	0	2	0	0
[2.9357542e+13]	0.49165650235152397	Cn1ccnc1S	114.17299999999999	0.7087999999999999	1	1	0	1
[638388.3]	0.2011276719859027	CO[C@]1(NC(=O)CSCC#N)C(=O)N2C(C(=O)O)=C(CSc3nnnn3C)CS[C@@H]21	471.54600000000016	-0.7283199999999983	12	2	9	1
[56119544.]	0.22695749910429205	OC1[C@@H](O)[C@H](O)[C@@H](O)[C@@H](O)[C@H]1O	180.156	-3.8346000000000005	6	6	0	0
[63257.797]	0.7124629760927856	C[C@@H](C[C@@]1(C)OC(=O)C(C)=CC[C@@H]1C)O	212.289	2.0453000000000006	3	1	2	0
[92074112.]	0.4925145218373763	N[C@@](CCC(=O)O)C(=O)O	146.12199999999999	-0.5735100000000002	5	3	4	0
[740007.56]	0.8289288715670488	CN1[C@H]2CC[C@H]1C[C@@H](OC(c1ccccc1)c1ccccc1)C2	307.43700000000007	4.417800000000004	2	0	4	2
[102963.37]	0.6404670705595088	O[C@@H]1CC=C2C[C@@H]3CC[C@@H](C3)[C@H](C1)O2	194.27399999999997	2.2302	2	1	0	0
[264926.7]	0.6991613378351468	C[C@H](C=O)[C@H]1C[C@H]2[C@@H]3CCC4=CC(=O)CC[C@]4(C)[C@H]3CC[C@]12C	314.46900000000005	4.579400000000004	2	0	2	0
[33876.703]	0.17478822451364606	C[C@H]1[C@@H](NC(=O)/C(=N\OC(C)(C)C(=O)O)c2csc(N)n2)C(=O)N1S(=O)(=O)O	435.44000000000017	-1.1724999999999979	10	4	7	1
[22.94842]	0.28918302709702004	C=C(O)CC(=O)OCCCOC1C=C(C)C=C2C=C[C@H](C)[C@H](CC[C@@H]3C[C@@H](O)CC(=O)O3)[C@H]21	460.5670000000003	3.9380000000000033	7	2	10	0
[3756664.]	0.8015195132508509	C=CCN1CC[C@]23c4c5ccc(O)c4O[C@H]2C(=O)CC[C@@]3(O)[C@H]1C5	327.3800000000001	1.3014	5	2	2	1
[465838.25]	0.6711469044549749	O[C@H]1CN=C(c2ccccc2)c2cc([N+](=O)[O-])ccc21	268.272	2.4792000000000005	3	1	2	2
[647782.]	0.5101568892419974	CNC[C@H](O)c1ccc(O)c(O)c1	183.207	0.35060000000000013	4	4	3	1
[157664.03]	0.42232693148952105	C[C@@H](OC(O)C[C@@H](O)CC(=O)[O-])C(=O)N1CCC[C@H]1C(=O)O	318.302	-2.3234999999999975	8	3	8	0
[35278.914]	0.6720082757031156	CC[C@@H](F)CC[C@H](C)[C@H](C)C[C@H](C)O	204.32899999999998	3.5578000000000034	1	1	7	0
[175797.2]	0.4261443688183634	O=c1ncn2nc(Sc3ccc(F)cc3F)ccc2c1-c1c(Cl)cccc1Cl	436.2700000000001	5.492700000000003	4	0	3	4
[14.53269]	0.6211825621228858	CCC(C)(C)C(=O)O[C@@H]1C2C(=C[C@H](C)[C@@H]1O)C=C[C@H](C)[C@@H]2CC[C@@H]1C[C@@H](O)CC(=O)O1	434.57300000000026	3.5564000000000027	6	2	6	0
[1683.3445]	0.22550229377029407	CNCc1ccc(NC(=O)O[C@H]2C[C@@H](C)C=C3C=C[C@H](C)[C@H](CC[C@@H]4C[C@@H](O[Si](C)(C)C(C)(C)C)CC(=O)O4)[C@H]32)cc1	596.8850000000003	7.603800000000009	6	2	9	1
[1.3894975e+09]	0.23951477966885204	[N-]=[N+]=NC(=O)C(=O)NCC(=O)O	172.1	-0.9759000000000002	4	2	2	0
[8.204762e+10]	0.3426777863228231	ClC1=C(Cl)[C@]2(Cl)[C@@H]3[C@@H]4C[C@@H]([C@H]5O[C@@H]45)[C@@H]3[C@@]1(Cl)C2(Cl)Cl	380.913	4.481400000000002	1	0	0	0
[1478629.1]	0.8170893576472112	NC1(COc2ccc(CC3SC(=O)NC3=O)cc2)C(=O)c2cc(F)ccc21	386.4040000000001	2.1491	6	2	5	2
[781611.94]	0.6579403207076465	N#CCC(C(=O)O)CCCC	155.19699999999997	1.79108	3	1	5	0
[43991812.]	0.5454982853618998	CO[C@](C)(OC(C)=O)c1ccccc1	194.23000000000002	2.0688	3	0	3	1
[4031069.5]	0.5430485662212737	C[C@@](N)(Cc1ccc(O)c(O)c1)C(=O)O	211.21699999999998	0.4423000000000001	5	4	3	1
[1062109.5]	0.25718517203487173	CO[C@H]1[C@H](O)[C@H](N)[C@@H](O[C@H]2O[C@H]([C@H](C)N)CC[C@H]2N)[C@H](O)[C@@H]1N(C)C(=O)CN	405.49600000000015	-3.585399999999993	10	6	6	0
[43853.387]	0.2616291455679058	OCC1=C(O)C(O)(CC(=O)O)C(=O)NC(CCC(=O)O)C(O)(Cc2ccccc2)C1=O	437.4010000000002	-1.0972999999999975	10	7	8	1
[50738672.]	0.6864963613487134	CC[C@@H](S)C(=O)N1CCC[C@H]1C(=O)O	217.28999999999996	0.7704000000000001	3	2	3	0
[2972358.2]	0.7582964385090327	OC[C@H](c1ccccc1)C(F)(F)F	190.16399999999993	2.3247999999999998	1	1	2	1
[7.336508e+08]	0.2538649088876262	N=[N+]=CC(=O)O	87.05799999999999	-0.6190300000000002	2	2	1	0
[638388.3]	0.2011276719859027	CO[C@@]1(NC(=O)CSCC#N)C(=O)N2C(C(=O)O)=C(CSc3nnnn3C)CS[C@@H]21	471.54600000000016	-0.7283199999999983	12	2	9	1
[686028.8]	0.5376011518955707	C[C@@H]1SCC[C@H](N)[C@@H](O[C@H]2OC(CN)=CC[C@H]2N)C(=O)N1	316.427	-0.7856999999999967	7	4	3	0
[2644873.]	0.6937765865040759	Oc1c(I)cc(I)c2cccnc12	396.95300000000003	3.1496000000000013	2	1	0	2
[170656.19]	0.15276378904528584	CCC[C@@H](C)C(=O)N[C@@H](C[C@H](N)C(=O)O)C(=O)N[C@@H](C)C(=O)N[C@@H](C)C(=O)N[C@@H](C)C(=O)O	473.52700000000016	-1.6918999999999926	9	7	14	0
[21450940.]	0.6200017052950381	COCCn1cnc(N)nc1=O	170.172	-1.1330999999999998	5	1	3	1
[9333.186]	0.8058613927728192	CN[C@H]1CC[C@@H](c2ccc(Cl)c(Cl)c2)c2ccccc21	306.236	5.179600000000004	1	1	2	2
[1.3770544e+12]	0.6615056799332386	c1c[nH]c(-c2ccc(F)cc2)c1	161.179	2.820800000000001	0	1	1	2
[621583.75]	0.5883334141462226	NCCSC[C@H](NC(=O)CCc1ccccc1)C(=O)O	296.392	0.8804999999999996	5	3	9	1
[92332.92]	0.6979500147229333	C=C[C@@]1(O)C[C@H]2[C@@H]3CCC4=CCCC[C@@H]4[C@H]3CC[C@@]21C	272.43199999999996	4.476200000000004	1	1	1	0
[94125704.]	0.412012361775278	C[C@H]1NC(=O)[C@@H](CO)NC1=O	158.15699999999998	-2.018199999999999	3	3	1	0
[3619.4092]	0.13083244930020826	C[C@H](N[C@@H](C)C(=O)N[C@H](C(=O)N[C@@H](Cc1ccccc1)C(=O)NC(=O)NCC(=O)O)C(=O)O)C(=O)O	509.47200000000026	-2.355099999999993	11	8	13	1
[26790.783]	0.37034350763056995	CCC[C@H]1C[C@@H](C(=O)N[C@@H]([C@H]2O[C@H](SC)[C@H](O)[C@@H](O)[C@H]2O)[C@@H](C)O)N(C)C1	406.54500000000013	-0.856999999999998	8	5	7	0
[85617.266]	0.7315373629409919	CCc1[nH]c2cc(OCCN3CCN(c4ccccc4)CC3)ccc2c1	349.47800000000007	3.931300000000003	3	1	6	3
[116610.266]	0.8516371541172786	CNCCCN1c2ccccc2CCc2ccccc21	266.388	3.5328000000000026	2	1	4	2
[22028.146]	0.17503537053091334	CCN[C@H]1C[C@H](N)[C@@H](O[C@H]2OC(CN)=CC[C@H]2N)[C@H](O)[C@H]1O[C@H]1OC[C@](C)(O)[C@H](NC)[C@H]1O	475.58700000000016	-3.200699999999992	12	8	8	0
[613208.9]	0.4069301183120777	NCCS[C@@H](NC(=O)[C@@H](N)Cc1ccc(O)cc1)C(=O)O	313.379	-0.5191999999999981	7	5	8	1
[inf]	0.3647362951907639	C[N+]1(C)[C@H]2C[C@H](OC(=O)[C@H](CO)c3ccccc3)C[C@H]1[C@H]1O[C@H]12.[Br-]	398.2970000000001	-1.9332999999999958	4	1	4	1
[125169.72]	0.28661243847385526	NC(N)=Nc1nc(CSCC/C(N)=N/S(N)(=O)=O)cs1	337.456	-0.7679999999999998	7	4	7	1
[2530708.8]	0.7354070672581984	C1CCC(C(CC2CCCCN2)C2CCCCC2)CC1	277.496	5.295400000000005	1	1	4	0
[264314.7]	0.5409152326222164	CCCSCc1ccc(C(=O)OCCN(C)C)cc1	281.42099999999994	3.0482000000000014	4	0	8	1
[1934.8772]	0.6674526116217353	C=C[C@](C)(O)C[C@H]1C(C)=CC[C@H]2[C@@H]3CCC4=CC(=O)CC[C@]4(C)[C@H]3C(=O)C[C@@]21C	396.57100000000025	5.196800000000005	3	1	3	0
[2.2074609]	0.2335188461814743	C=CCOC1C[C@H](OCc2ccccc2)C[C@@H](/C=C/c2c(-c3ccc(F)cc3)nc(N(C)S(C)(=O)=O)nc2C(C)C)O1	595.7370000000002	6.108200000000007	7	0	12	3
[55926.64]	0.6530251998867979	C#CCN(C)[C@H](C)Cc1ccccc1	187.286	2.1826	1	0	4	1
[389.09213]	0.4555938354562437	C[C@H]1C[C@H]2[C@@H]3CCC4=CC(=O)C=C[C@]4(C)[C@@]3(F)[C@@H](O)C[C@]2(C)[C@@]1(O)C(=O)COP(=O)(O)O	472.44600000000025	2.0127000000000006	8	4	4	0
[3890211.5]	0.8432433391348874	CN1CN(CCCN2c3ccccc3Sc3ccccc32)CC1	325.48100000000017	3.884300000000003	4	0	4	2
[121429.766]	0.7495254405551022	N#CC1(O)CC[C@H]2[C@@H]3CCC4=CC(=O)CC[C@@H]4[C@H]3CC[C@@]21CC	313.44100000000014	3.772980000000003	3	1	1	0
[51753.387]	0.19640185726231915	CN[C@@H]1[C@@H](O)[C@@H](O[C@@H]2[C@@H](O)[C@H](O[C@H]3OC(CN)=CC[C@H]3N)[C@@H](N)C[C@H]2N)OC[C@]1(C)O	447.53300000000024	-3.851499999999994	12	8	6	0
[726917.06]	0.5868544744335275	CO/C=C(\C(=O)O)NC(=O)c1ccccc1	221.21200000000002	0.9887999999999998	4	2	4	1
[1062109.5]	0.25718517203487173	CO[C@H]1[C@@H](O)[C@H](N)[C@@H](O[C@H]2O[C@H]([C@H](C)N)CC[C@H]2N)[C@H](O)[C@@H]1N(C)C(=O)CN	405.49600000000015	-3.585399999999993	10	6	6	0
[6836.2544]	0.21751778620947723	N#C[C@@H](O[C@@H]1O[C@H](CO[C@@H]2O[C@H](CO)[C@@H](O)[C@H](O)[C@H]2O)[C@@H](O)[C@H](O)[C@H]1O)c1ccccc1	457.4320000000001	-3.108019999999997	12	7	7	1
[42912.844]	0.7393299219328144	O=C1/C=C/C=C/c2c(/C=C/c3ccc(O)cc3)cc(O)cc2N1	305.333	3.7897000000000007	3	3	2	2
[18144544.]	0.3446247204426618	NCCCNCCSP(=O)(O)O	214.22699999999998	-0.2492999999999997	6	4	7	0
[18105860.]	0.7904988210546815	c1cc2c(cc1OCCN1CCCC1)N(C)C2	232.3269999999999	2.1109999999999998	3	0	4	1
[5174110.]	0.8220901729914654	CC[C@H]1[C@H]2C[C@H]3[C@@H]4N(C)c5ccccc5[C@]45C[C@@H]([C@@H]2[C@H]5O)N3[C@@H]1O	326.44	1.5545	4	2	1	1
[9652.7705]	0.6136307111054756	OCCC1O[C@@H]2C[C@H]3[C@@H]4CCC5=CC(=O)C=C[C@]5(C)[C@H]4[C@@H](O)C[C@]3(C)[C@]2(C(=O)CO)O1	432.5130000000002	1.2990999999999995	7	3	4	0
[5174110.]	0.8220901729914654	CC[C@H]1[C@@H]2C[C@H]3[C@@H]4N(C)c5ccccc5[C@]45C[C@@H]([C@@H]2[C@H]5O)N3[C@@H]1O	326.44	1.5545	4	2	1	1
[2707344.]	0.501475846659006	N[C@H]1C=C(CO)C=C(CO)C=C(O)C1	197.23399999999998	-0.003299999999999914	4	4	2	0
[39565548.]	0.3354201984676363	C#CB(O)OC	83.883	-0.7143000000000002	2	1	1	0
[14835240.]	0.8750957198109476	ClSc1ccc(Cl)c(Cl)c1NC1=NCCN1	296.61000000000007	3.6104000000000003	3	2	2	1
[1478.6183]	0.3931671530217094	FC(F)(F)F	88.00300000000001	1.4756999999999998	0	0	0	0
[30070.799]	0.8016505820392625	C[C@@H](CO)NC(=O)[C@@H]1C=C2c3cccc4[nH]cc(c34)C[C@H]2N(C)C1	325.4120000000001	1.5346000000000002	3	3	3	2
[858775.2]	0.4069301183120777	NCCS[C@H](N)C(=O)N[C@H](Cc1ccc(O)cc1)C(=O)O	313.3790000000001	-0.519199999999999	7	5	8	1
[532412.06]	0.6427143056189862	OC1(CN2CCCCC2)CC1	155.24099999999999	0.9971999999999999	2	1	2	0
[1365220.2]	0.6978220437674504	N/C(=N\S(=O)(=O)c1ccc(Cl)cc1)c1ccccc1	294.76300000000003	2.4342000000000006	3	1	3	2
[4.214314e+09]	0.3165786787720106	NNC(=O)c1ccncc1	137.142	-0.3149000000000006	3	2	1	1
[9.202573]	0.20281493718350546	C#Cc1ccc(NC(=O)O[C@H]2C[C@@H](C)C=C3C=C[C@H](C)[C@H](CC[C@@H]4C[C@@H](O[Si](C)(C)C(C)(C)C)CC(=O)O4)[C@H]32)cc1	577.8380000000004	7.865700000000008	5	1	7	1
[73645160.]	0.7116448391760646	CCC1(c2ccccc2)C(=O)NCNC1=O	218.25599999999994	0.5378999999999999	2	2	2	1
[93148248.]	0.771432384966794	O[C@@](Cc1ccc(F)cc1)(F)C(=O)O	202.15599999999998	1.1109000000000002	3	2	3	1
[8293698.]	0.5868108272642047	N[C@@H](C(=O)O)c1ccc(C(=O)O)c(C(=O)O)c1	239.18299999999996	0.16740000000000033	7	4	4	1
[5142567.5]	0.5349344843379412	NCC1CCCCCC1	127.23100000000001	1.9155000000000002	1	1	1	0
[inf]	0.8745103781587379	CCCCN1CCCCC1C(=O)Nc1c(C)cccc1C.Cl	324.896	4.3183400000000045	2	1	5	1
[1.4085328e+08]	0.6721670015102429	C[C@@]1(Cn2ccnn2)[C@H](C(=O)O)N2C(=O)C[C@H]2S1(=O)=O	300.296	-1.523199999999998	7	1	3	1
[81521.29]	0.685142538776804	C[C@H]1C[C@@H]2[C@H]([C@@H](O)C[C@@]3(C)[C@H]2CC[C@]3(O)C(=O)CO)[C@@]2(C)C=CC(=O)C=C12	374.4770000000001	1.8036	5	3	2	0
[56119544.]	0.22695749910429205	O[C@H]1[C@H](O)[C@@H](O)[C@@H](O)[C@@H](O)[C@@H]1O	180.156	-3.8346000000000005	6	6	0	0
[353015.5]	0.3658900950441569	CO/C(=N\OC(C)OC)c1ccccc1CO	239.271	1.4958999999999998	4	1	5	1
[99047.43]	0.6169226675074555	C=Cc1ccc(O)cc1O	136.14999999999998	1.7407999999999997	2	2	1	1
[1225497.]	0.8310020008712653	O=C1[C@H](O)CC[C@H](NC(=O)Cc2ccccc2)C1	247.294	0.8277999999999996	3	2	3	1
[26960830.]	0.78861615684278	CC[S@](=O)c1ccc(-c2ccccc2)cc1	230.33200000000002	3.4811000000000023	1	0	3	2
[5103910.5]	0.2612626527203185	OC[C@H](O)[C@@H](O)[C@H](O)[C@H](O)CO	182.172	-3.5854000000000004	6	6	5	0
[4347.3105]	0.6097865291087915	C[C@H]([C@H](C)CC(=O)O)[C@H]1CC[C@H]2[C@@H]3CC=C4C[C@@H](O)CC[C@]4(C)[C@H]3CC[C@]12C	388.5920000000002	5.673200000000006	3	2	4	0
[70363240.]	0.5483914268541836	C[C@H]1SC=C2CC[C@@H](C)[C@]2(C)C1	182.33199999999997	3.8319000000000027	1	0	0	0
[89469.43]	0.17400656822855506	NC[C@H]1O[C@H](O[C@H]2[C@H](O)[C@@H](O[C@H]3O[C@H](CO)[C@@H](O)[C@H](N)[C@H]3O)[C@H](N)C[C@@H]2N)[C@H](N)C[C@@H]1O	467.5200000000002	-6.295800000000006	14	10	6	0
[9.296392e+09]	0.39035257545438995	O=P(=O)(O)O	97.99399999999999	-0.7581	4	2	0	0
[11819250.]	0.5849213912063698	CSCCC(=O)NCC(=O)Nc1ccc([N+](=O)[O-])cc1	297.336	1.4025999999999994	5	2	7	1
[47467.49]	0.8307566632248695	C[C@@H](Cc1ccc(O)cc1)NCCc1ccccc1	255.361	3.1555000000000017	2	2	6	2
[301639.03]	0.7623990741829975	CSc1ccc(/C=C2/C(C)=C(CC(=O)O)c3cc(F)ccc32)cc1	340.419	5.350000000000005	3	1	4	2
[3238530.2]	0.2346588097545297	CN/C(=N\CCSCc1nc[nH]c1C)NC#N	252.347	0.5974	5	3	5	1
[985473.56]	0.7657554310232919	CSCC[C@@H](NC(=O)c1ccc(F)cc1)C(=O)N1CCC[C@H]1C(=O)O	368.4300000000002	1.7528	5	2	7	1
[1110390.4]	0.6689565380917978	OCCCc1ccccc1	136.194	1.6115	1	1	3	1
[214571.16]	0.794148684143279	C[C@H](C(=O)O)c1ccc2oc(-c3ccc(F)cc3)nc2c1	285.274	3.822000000000002	4	1	3	3
[27375220.]	0.6057206690801091	O=[P@]1(N(CCCl)CCCl)NCCCO1	261.089	1.884	4	1	5	0
[6.703906e+14]	0.48837238667997585	S=C=Nc1cccc2ccccc12	185.251	3.5741000000000014	1	0	1	2
[12496529.]	0.3633243108403448	[O-][n+]1ccn([C@@H]2O[C@H](CO)[C@@H](O)[C@@H]2O)c(=O)n1	245.191	-3.5117999999999996	7	3	2	1
[6418.0864]	0.4960215703496829	C[S@](=O)CCC[C@@H](C)SSCC(=O)CC=C/O	296.479	2.945900000000001	5	1	10	0
[5991.8604]	0.6056838132410555	CC[C@H]1CN2CCc3cc(OC)c(OC)cc3[C@@H]2C[C@@H]1C[C@H]1NCCc2cc(OC)c(OC)cc21	480.64900000000034	4.943400000000005	6	1	7	2
[2161737.5]	0.5819000508117517	C[C@H](NC(=O)[C@@H](N)Cc1ccc(O)cc1)C(=O)O	252.27	-0.14870000000000078	5	4	5	1
[4275.677]	0.09752070749252845	CC[C@@H](N)C(=O)O[C@H]1CN[C@@H](C)[C@@H](O[C@H]2CC[C@@H](N)C[C@H](N)[C@@H]2N)[C@H](O)[C@@H]1O[C@H]1O[C@H](CO)[C@@H](O)[C@H](O)[C@H]1O	565.6650000000004	-4.9072	15	10	8	0
[4.873061e+10]	0.5420450088370231	Brc1ccccc1	157.01	2.4491000000000005	0	0	0	1
[3617.456]	0.5505318225834107	C=CC(C)(C)O[C@H]1C[C@H](OC(=O)C(C)C)C2=C[C@@H](OC(C)=O)C2C1	336.4280000000001	3.1857000000000015	5	0	6	0
[124494.7]	0.8327124144827058	CCCSc1ccc2[nH]c(NC(=O)OC)nc2c1	265.33799999999997	3.2433000000000005	4	2	4	2
[106848.11]	0.7870878791639985	COc1ncnc(NS(=O)(=O)c2ccc(N)cc2)c1OC	310.33500000000004	0.8768	7	2	5	2
[21216.328]	0.7086826591926151	Nc1c(Br)cc(Br)cc1CN[C@H]1CC[C@H](O)CC1	378.10800000000023	3.1869000000000014	3	3	3	1
[84089.88]	0.7694909425324907	COC/C=C/c1ccc(O)c(C)c1	178.231	2.360220000000001	2	1	3	1
[950.5932]	0.6918289177745705	C[C@H]1CN(c2c(F)c(N)c3c(=O)c(C(=O)O)cn(C4CC4)c3c2F)C[C@H](C)N1	392.4060000000002	2.0816	6	3	3	2
[33876.703]	0.17478822451364606	C[C@H]1[C@H](NC(=O)/C(=N\OC(C)(C)C(=O)O)c2csc(N)n2)C(=O)N1S(=O)(=O)O	435.44000000000017	-1.1724999999999979	10	4	7	1
[58826.88]	0.277550838656796	CSCC[C@H](NC(=O)[C@@H](N)Cc1ccc(O)cc1)C(=O)N[C@H](C)[C@@H](C)C(=O)N1CC[C@H]1C(=O)O	494.61400000000026	0.3262000000000011	8	5	12	1
[6731.3203]	0.13555956630497829	C[C@@H](O)[C@H](NC(=O)[C@@H]1CCCN1C(=O)[C@H](Cc1ccccc1)NC(=O)CN)C(=O)NCC(=O)NCC(=O)O	534.5700000000003	-3.1537999999999915	9	7	13	1
[791.3606]	0.3777811100881533	CCC/C=C/[C@@H](OC)[C@H](C)[C@H](C)[C@@H]1CC[C@H]2[C@@H]3CCC4=CC(=O)CC[C@]4(C)[C@H]3CC[C@@]21C	440.71200000000033	7.778000000000009	2	0	7	0
[557626.3]	0.415292557410071	CCCCSc1ccc(C(=O)OCCN(C)C)cc1	281.42099999999994	3.297200000000002	4	0	8	1
[3.7821763e+08]	0.5719431747561196	NCc1ccccc1	107.15599999999996	1.1453	1	1	1	1
[882.1138]	0.36058700266553523	N[C@H]1[C@H](O)[C@H](N[C@H]2C[C@H](O)[C@H](N)C2)C[C@H]2[C@@H]3CCC4=CC(=O)C=C[C@]4(C)[C@H]3C[C@@H](O)[C@]12C	445.6040000000002	0.37199999999999994	7	6	2	0
[3288062.]	0.8893527006971172	CC(C(=O)O)c1cccc(Oc2ccccc2)c1	242.274	3.6670000000000016	3	1	4	2
[1189572.2]	0.6054401943490364	C[C@@H](F)CCCCCCC(=O)O	176.231	2.7696000000000005	2	1	7	0
[27819736.]	0.4655502618700328	C[C@@H]1C[C@@]2(C)CC[C@@H]1C2	124.22699999999999	2.832600000000001	0	0	0	0
[7063.1]	0.15467137530783462	CCCN[C@@H](C)C(=O)N[C@H](Cc1ccc(O)cc1)C(=O)N[C@@H](C)C(=O)N[C@@H](CCC(=O)O)C(=O)N[C@@H]	505.5720000000003	-0.5533099999999957	8	7	15	1
[131.3603]	0.6564465021990212	NS(=O)(=O)c1cc2c(cc1Cl)NC(C(Cl)Cl)NS2(=O)=O	380.66200000000003	0.8210000000000004	5	3	2	1
[211130.36]	0.5923571191524091	Cn1c2ccccc2c(=O)c2c(O)cc(O)cc21	241.24599999999998	2.102899999999999	3	2	0	3
[518.668]	0.0894908651856625	NO[C@H](CCC(=O)O)C(=O)N[C@@H](Cc1ccccc1)C(=O)N[C@@H](CCC(=O)O)C(=O)N[C@@H](CCC(=O)O)C(=O)O	568.5360000000004	-1.3785999999999936	13	8	19	1
[6823.9233]	0.3436692957285652	CCO[C@@H]1C[C@H](C(=O)N[C@@H]([C@H]2O[C@H](SC)[C@H](O)[C@@H](O)[C@H]2O)[C@@H](C)O)[C@@H](C)OC1	423.5280000000002	-1.1472999999999969	9	5	7	0
[4.172457]	0.2633102790840525	CCCOC1C[C@@H](OC(=O)c2cccnc2)C[C@H](/C=C/c2c(-c3ccc(F)cc3)nc(N(C)S(C)(=O)=O)nc2C(C)C)O1	612.724	5.367400000000005	9	0	11	3
[72075.1]	0.2079442341493163	CO/N=C(\C(=O)N[C@@H]1C(=O)N2C(C(=O)O)=C(COC(C)=O)CS[C@H]12)c1csc(N)n1	455.47400000000016	-0.6224999999999987	10	3	7	1
[1.532442e+11]	0.5093519137615649	C[C@@H]1OC(=O)C=C2COC(=O)[C@H]2C1	182.17499999999995	0.4211999999999999	4	0	0	0
[1926.8026]	0.43401040453252926	CN1C[C@H](C(=O)N[C@]2(C)O[C@@]3(O)[C@@H]4CCCN4C(=O)[C@H](Cc4ccccc4)N3C2=O)C=C2c3cccc4[nH]cc(c34)C[C@H]21	581.6730000000001	1.990800000000002	6	3	4	3
[2575796.]	0.43328794180573177	Cn1cnc([N+](=O)[O-])c1Sc1ncnc2[nH]cnc12	277.269	1.1457999999999997	7	1	3	3
[122521.23]	0.8445712183265353	CNS(=O)(=O)Cc1ccc2[nH]cc(CCN(C)C)c2c1	295.408	1.3211999999999997	3	2	6	2
[45909444.]	0.7274025769135067	N[C@@H](Cc1ccc(F)cc1)C(=O)O	183.182	0.7801	3	2	3	1
[6707767.]	0.7410510081651536	O[C@](c1(O)cccc1F)(Cc1ccncc1)C(=O)O	265.23999999999995	0.5941000000000001	5	3	4	1
[134.00745]	0.5150085052552582	C[C@@H](CCCC(C)(C)O)[C@H]1CC[C@H]2[C@@H]3CC=C4C[C@@H](O)CC[C@]4(C)[C@H]3CC[C@]12C	402.66300000000024	6.5036000000000085	2	2	5	0
[4971681.]	0.7938405555366247	O=CC(O)c1ccc(-c2ccccc2)cc1	212.24800000000002	2.5859000000000005	2	1	3	2
[35455.48]	0.8987951996417791	CCC[C@H](C)C(=O)N[C@@H]1C=C2c3cccc4[nH]cc(c34)C[C@H]2N(C)C1	337.46700000000016	3.3424000000000014	2	2	4	2
[15.233474]	0.3459188515486632	CCNC(=O)c1c(-c2ccccc2)c(-c2ccc(F)cc2)c(CC[C@@H](O)C[C@@H](O)CC(=O)[O-])n1C(C)C	509.59800000000035	3.476300000000002	5	3	12	3
[2.7989978e+09]	0.4561693399069173	Cc1n[nH]c(=O)[nH]1	99.09299999999999	-0.5935800000000002	2	2	0	1
[inf]	0.39759253054033583	C[N+](C)(C)CCO.[Cl-]	139.62599999999998	-3.3110999999999975	1	1	2	0
[550699.]	0.4106698403593517	CO[C@]12[C@H](COC(N)=O)C3=C(C(=O)C(C)=C(N)C3=O)N1C[C@@H]1N[C@@H]12	334.33200000000005	-1.6511999999999971	8	3	3	0
[2033221.9]	0.5618336825407582	CNCCOc1ccc(C(=O)OCCN(C)C)cc1	266.34099999999995	1.0031999999999999	5	1	8	1
[64096.734]	0.7886610933771963	OCCN1CCN(CCCN2c3ccccc3Sc3ccc(Cl)cc32)CC1	403.9790000000002	3.942700000000003	5	1	6	2
[10750.425]	0.7796984854737203	CC/C(=C(/CC)c1ccc(O)cc1)c1ccc(O)cc1	268.356	4.828600000000005	2	2	4	2
[3.1633107e+08]	0.855918702387755	O=C(c1ccccc1)c1ccc2n1CCC2C(=O)O	255.27299999999997	2.291	3	1	3	2
[112500.34]	0.3433083562994692	CCCC[C@@H](CC)COC(=O)c1ccccc1C(=O)OC[C@@H](CC)CCCC	390.5640000000003	6.433000000000007	4	0	14	1
[12531569.]	0.5402524905300009	N=NC(=O)NCCCCN1CCCCC1	212.29699999999994	1.99307	2	2	5	0
[2176.8064]	0.0678911305305177	C[C@@H]1C=C2C=C[C@H](C)[C@H](CC[C@@H]3C[C@@H](O[Si](C)(C)C(C)(C)C)CC(=O)O3)[C@H]2[C@@H](OC(=O)NCCCCCCC(=O)NO)C1	620.9040000000001	6.817800000000006	7	3	13	0
[433032.06]	0.5751813234994237	CCCC[C@H](C)[C@@H](O)C[C@@H](O)CC(=O)O	218.29299999999995	1.3993	4	3	8	0
[1.4085328e+08]	0.6721670015102429	C[C@]1(Cn2ccnn2)[C@H](C(=O)O)N2C(=O)C[C@H]2S1(=O)=O	300.296	-1.523199999999998	7	1	3	1
[1546.1047]	0.2963419520142686	COCCOC(=O)C1=C(C)NC(C)=C(C(=O)OC(C)C)C1c1cccc([N+](=O)[O-])c1	418.44600000000014	2.9708000000000014	8	1	8	1
[34392.566]	0.3593570530806332	CN(C[C@@H](C)CCCN2C(=O)c3ccccc3C2=O)C(C(=O)O)C(=O)c1ccccc1	422.48100000000017	2.966800000000001	6	1	10	2
[553.90027]	0.555538476690707	CC#CC(C)(C)C(=O)O[C@H]1CCCC[C@@H]1CC[C@@H](O)CC(=O)O	324.41700000000003	2.7537000000000003	5	2	7	0
[1.26566776e+08]	0.4433687822838736	O=C/C=C/c1ccccc1	132.16199999999998	1.8987	1	0	2	1
[112279.445]	0.8326610784751867	COC1=CC(=O)C[C@@H](C)[C@]12Oc1c(Cl)c(OC)cc(OC)c1C2=O	352.7700000000001	2.8103000000000007	6	0	3	1
[4.9225117e+08]	0.6238523859342106	NC[C@@H]1CC[C@H](C(=O)O)CC1	157.21299999999997	0.8361000000000001	3	2	2	0
[9025.73]	0.4066877264449016	C=CC[S@](=O)[C@H](CC)NC(=O)[C@@H](Cc1ccccc1)C(=O)OC(C)(C)C	379.52200000000016	2.974000000000001	4	1	9	1
[4.7587456e+11]	0.7373478458184286	CC1=Nc2ccc(Cl)cc2S(=O)(=O)N1	230.676	1.6818	2	1	0	1
[4.3998566e+09]	0.5694420997689498	O=N/C=C/c1ccccc1	133.14999999999998	2.4237	1	0	2	1
[280.09103]	0.5552945635545405	CCc1nc(N)nc(-c2ccc(F)cc2)c1/C=C/[C@@H](O)C[C@@H](O)CC(=O)O	375.40000000000015	2.0271	7	4	8	2
[9131.306]	0.720239222897486	N[C@H](Cc1ccc(N(CCCl)CCCl)cc1)C(=O)O	305.205	1.925	4	2	8	1
[9256.086]	0.13439102882556309	CC(=C/C=C/C(C)=C\CO)C(C)=C\CCO[C@@H]1O[C@H](CO[C@@H]2O[C@H](C)[C@@H](O)[C@H](O)[C@H]2O)[C@H](O)[C@H](O)[C@H]1O	530.6110000000002	-0.5677999999999982	11	7	11	0
[9932.301]	0.043741557343612084	N[C@@H](CCC(=O)N[C@@H](CSSC[C@H](NC(=O)CC[C@H](N)C(=O)O)C(=O)NCC(=O)O)C(=O)NCC(=O)O)C(=O)O	612.6400000000004	-3.8767999999999985	16	10	21	0
[7.826287e+09]	0.41487401500285953	O=S(=O)([O-])CCS	141.193	-0.5385999999999997	3	1	2	0
[2.011892e+11]	0.42124595946297344	C[C@@]12C(=O)OC(=O)[C@]1(C)[C@H]1CC[C@@H]2O1	196.20199999999997	0.6436	4	0	0	0
[226924.72]	0.9339413767145557	Fc1ccc([C@@H]2CCNC[C@H]2COc2ccc3c(c2)OCO3)cc1	329.3710000000001	3.326500000000002	4	1	4	2
[389.09213]	0.4555938354562437	C[C@@H]1C[C@H]2[C@@H]3CCC4=CC(=O)C=C[C@]4(C)[C@@]3(F)[C@@H](O)C[C@]2(C)[C@@]1(O)C(=O)COP(=O)(O)O	472.44600000000025	2.0127000000000006	8	4	4	0
[16203418.]	0.8992543677648503	CC[C@@H]1c2c(OC)c(OC)cc(OC)c2C(=O)c1O	266.29299999999995	1.7631999999999999	5	1	4	1
[914.0156]	0.7206233920036403	N[C@H]1CC[C@H]2[C@@H](NC(=O)c3ccccc3)C[C@@H](C(=O)O)CC2=C1c1ccc(F)cc1	408.4730000000002	3.6098000000000017	4	3	4	2
[2179536.2]	0.698264376644187	N[C@H](CSC(=S)NCc1ccccc1)C(=O)O	270.379	1.2062000000000002	6	3	5	1
[1.6234299e+08]	0.7888476665596758	Cc1[nH]cnc1CN1CCc2c(c3ccccc3n2C)C1=O	294.35800000000006	2.4083200000000007	2	1	2	3
[299540.34]	0.8459670647889801	NCCc1ccc(CSc2ccc(C#N)cc2)cc1	268.385	3.3517800000000015	3	1	5	2
[14492854.]	0.4333097720182961	O=C1OCCN1/N=C/c1ccc([N+](=O)[O-])o1	225.16	0.9739	5	0	3	1
[inf]	0.24699187151857604	Cn1c(=O)c2[nH]cnc2n(C)c1=O.Cn1c(=O)c2[nH]cnc2n(C)c1=O.NCCN	420.4340000000002	-3.1755999999999975	8	4	1	4
[1629536.6]	0.6829097001636526	CC(/C=C1\SC(=S)N(CC(=O)O)C1=O)=C\c1ccccc1	319.407	2.918700000000001	5	1	4	1
[502818.28]	0.6232728136145281	C=C/C(C)=C\C1=Cc2ccccc2CC1	196.29299999999995	4.148500000000003	0	0	2	1
[124575.7]	0.819553369987428	CNC[C@]1(O)O[C@H]2[C@@H]3CCC4=CC(=O)C=C[C@]4(C)[C@H]3CC[C@@]21C	317.4290000000001	2.1910999999999996	4	2	2	0
[5.9162266e+08]	0.48417892294277776	COC[C@@H](O)CO	106.121	-1.0139999999999998	3	2	3	0
[58603.63]	0.7491026692573882	CCCOc1ccccc1-c1nc2[nH]nnc2c(=O)[nH]1	271.28	1.4969999999999999	5	2	4	3
[9983493.]	0.748363450121821	NC(=O)N1c2ccccc2C=Cc2ccccc21	236.274	3.3872000000000018	1	1	0	2
[31965.78]	0.8178744322781549	CN(C)CCCN1c2ccccc2CCc2ccc(Cl)cc21	314.86	4.528400000000004	2	0	4	2
[271808.9]	0.7905265220078774	COCC(=O)N1CCC(=C2c3ccc(Cl)cc3CCc3cccnc32)CC1	382.89100000000025	3.9043000000000028	3	0	2	2
[251591.77]	0.6335739416265748	CSSCS(=O)(=O)CCC	200.34999999999997	1.7799	4	0	5	0
[6923.7534]	0.13931677804751477	O=C1c2c(O)ccc(O)c2C(=O)c2c(NCCNCCO)ccc(NCCNCCO)c21	444.4880000000002	-0.13919999999999944	10	8	12	3
[2198116.]	0.4696303686981007	O=P(O)(O)C(O)(Cc1cccnc1)P(=O)(O)O	283.113	-0.3744000000000002	8	5	4	1
[1.3248498]	0.17655522107811705	COCc1ccc(CNC(=O)c2c(-c3ccccc3)c(-c3ccc(F)cc3)c(CC[C@@H](O)C[C@@H](O)CC(=O)[O-])n2C(C)C)cc1	615.7220000000002	4.803000000000005	6	3	15	4
[322890.03]	0.7326817037049284	C[C@@]1(O)CC[C@H]2[C@@H]3CCC4=CC(=O)C=C[C@]4(C)[C@H]3CC[C@@]21C	300.4420000000001	4.045300000000004	2	1	0	0
[2716797.2]	0.8143349412643328	Nc1ccc(S(=O)(=O)Nc2nccs2)cc1	255.32400000000004	1.5261	4	2	3	2
[1226.32]	0.11478388632361944	NCC(=O)N[C@@H](Cc1ccc(F)cc1)C(=O)N1CCC[C@H]1C(=O)N[C@@H](CCC(=O)O)C(=O)NCC(=O)NCC(=O)O	580.5700000000004	-2.5306999999999933	10	7	15	1
[13943730.]	0.8528036890699656	C[C@@H](C(=O)O)c1cccc(C(=O)c2ccccc2)c1	254.285	3.1057000000000015	3	1	4	2
[638.3256]	0.6892074136032273	C#C[C@]1(O)CC[C@H]2[C@@H]3CCC4=CC(=O)CC[C@]4(C)[C@H]3CC[C@@]21C	312.4530000000001	3.8826000000000036	2	1	0	0
[638.3256]	0.6892074136032273	C#C[C@@]1(O)CC[C@H]2[C@@H]3CCC4=CC(=O)CC[C@]4(C)[C@H]3CC[C@@]21C	312.4530000000001	3.8826000000000036	2	1	0	0
[130689.37]	0.8030014418735348	CCCc1cc(OC)c(OC)cc1O	196.24599999999998	2.3619000000000008	3	1	4	1
[41527.434]	0.6529541805520436	CN[C@@H](CO)C(=O)N[C@@H]1C=C2c3cccc4[nH]cc(c34)C[C@H]2N(C)C1	340.4270000000002	0.4865000000000004	4	4	4	2
[84079424.]	0.5774315938971638	N=C1NC(=O)C(c2ccccc2)N1	175.191	0.3818700000000002	2	3	1	1
[352216.8]	0.8252539098127764	CCc1ccc(CCOc2ccc(CC3SC(=O)NC3=O)cc2)nc1	356.44700000000006	3.159600000000001	5	1	7	2
[45774.37]	0.514301695573136	O=c1[nH]c2ccccc2n1CCCN1CCC(n2c(=O)[nH]c3cc(Cl)ccc32)CC1	425.92000000000013	3.353200000000002	3	2	5	4
[6731.3203]	0.13555956630497829	C[C@H](O)[C@H](NC(=O)[C@@H]1CCCN1C(=O)[C@H](Cc1ccccc1)NC(=O)CN)C(=O)NCC(=O)NCC(=O)O	534.5700000000003	-3.1537999999999915	9	7	13	1
[424.16327]	0.10348325925697462	C[C@H]1O[C@H](O[C@H]2[C@H](O)[C@@H](O)[C@@H](O[C@H]3[C@H](O)[C@@H](O)[C@H](O)O[C@@H]3CO)O[C@@H]2CO)[C@H](O)[C@@H](O)[C@@H]1N[C@H]1C=C(CO)[C@@H](O)[C@H](O)[C@H]1O	645.6080000000004	-8.564500000000011	19	14	9	0
[9325966.]	0.5966660766331066	C(=C/c1ccccc1)\CN1CCN(C(c2ccccc2)c2ccccc2)CC1	368.5240000000001	5.1070000000000055	2	0	6	3
[5991.8604]	0.6056838132410555	CC[C@@H]1CN2CCc3cc(OC)c(OC)cc3[C@@H]2C[C@@H]1C[C@H]1NCCc2cc(OC)c(OC)cc21	480.64900000000034	4.943400000000005	6	1	7	2
[2161737.5]	0.5819000508117517	C[C@@H](NC(=O)[C@@H](N)Cc1ccc(O)cc1)C(=O)O	252.27	-0.14870000000000078	5	4	5	1
[596081.06]	0.8383597745599246	CCN[C@H](C)Cc1cccc(C(F)(F)F)c1	231.26099999999997	3.2459000000000024	1	1	4	1
[40186.977]	0.07503218371399363	CS[C@@H](C)[C@@H](N)C(=O)N[C@H](C(=O)N[C@@H](C)C(=O)N[C@@H](CCC(=O)O)C(=O)O)C(C)C(=O)N[C@@H](C)C(=O)N[C@@H](C)C(=O)O	620.6820000000004	-2.780999999999998	13	9	18	0
[13467.116]	0.6824612195113208	O=C(Nc1ccc(Br)cc1)c1cc(Br)cc(Br)c1O	449.92400000000004	4.932000000000001	2	2	2	2
[30070.799]	0.8016505820392625	C[C@H](CO)NC(=O)[C@@H]1C=C2c3cccc4[nH]cc(c34)C[C@H]2N(C)C1	325.4120000000001	1.5346000000000002	3	3	3	2
[14804.251]	0.7571556004572341	C[C@@H]1C[C@@H]([C@H](O)CC2CC(=O)NC(=O)C2)C(=O)[C@@H](C)C1	281.35200000000003	1.0414999999999999	4	2	3	0
[37664.28]	0.03695092112837189	C=C(/C=C/C=C/C)C(=O)N[C@@H](C)C(=O)N[C@H](C)C(=O)N[C@H](C(=O)N[C@@H](C)C(=O)N[C@H](C(=O)O)NC(=O)[C@H](CC)NC(=O)CO)NC	652.706	-3.6190999999999995	11	10	19	0
[134811.03]	0.8330157421148819	CCCN(CCC)S(=O)(=O)c1ccc(C(=O)O)cc1	285.36499999999995	2.1955	4	1	7	1
[217698.39]	0.7508939065988453	CCCCOc1cc(CC2CNC(=O)N2)ccc1OC	278.35200000000003	2.098	3	2	7	1
[11.543854]	0.5246403478312968	CC[C@H](C)C(=O)O[C@H]1C[C@@H](C)C=C2C=C[C@H](C)[C@H](CC[C@@H](O)C[C@@H](O)CC(=O)[O-])[C@H]21	421.55400000000026	2.3809000000000005	6	2	10	0
[439.48587]	0.5277905059697585	C=C1/C(=C\C=C2/CCC[C@]3(C)[C@@H]([C@H](C)CCCC(C)C)CC[C@@H]23)C[C@@H](O)C[C@@H]1O	400.64700000000016	6.589800000000009	2	2	6	0
[34401.914]	0.24164363372749434	O=Cc1ccc(NC(=O)c2c(-c3ccccc3)c(-c3ccc(F)cc3)c(C(F)(F)F)n2C(=O)O)cc1	496.4160000000001	6.570900000000004	4	2	5	4
[57739.48]	0.6966147525766675	CO[C@H]1O[C@@H]2O[C@@]3(C)CC[C@H]4[C@H](C)CC[C@@H]([C@H]1C)[C@@]24OO3	298.379	2.8408000000000015	5	0	1	0
[1.0590805e+10]	0.41970078645296843	C1=C[C@@H]2CCCN2C1	109.17200000000001	1.0206	1	0	0	0
[25840.822]	0.26918868716570815	CN(CCOc1ccc(C[C@H](Nc2ccccc2C(=O)c2ccccc2)C(=O)O)cc1)c1ccccn1	495.5790000000002	4.9356000000000035	7	2	12	4
[48265.55]	0.7094782580960448	CN1CCN(CCCN2c3ccccc3Sc3ccc(C(F)(F)F)cc32)CC1	407.50500000000017	4.945600000000005	4	0	4	2
[740007.56]	0.8289288715670488	CN1[C@@H]2CC[C@H]1C[C@@H](OC(c1ccccc1)c1ccccc1)C2	307.43700000000007	4.417800000000004	2	0	4	2
[87620.12]	0.5604883600608829	C=CCC1(C(C)CCC)C(=O)NC(=O)NC1=O	238.28699999999998	1.3510999999999997	3	2	5	0
[92332.92]	0.6979500147229333	C=C[C@]1(O)C[C@H]2[C@@H]3CCC4=CCCC[C@@H]4[C@H]3CC[C@@]21C	272.43199999999996	4.476200000000004	1	1	1	0
[82427.35]	0.6649515564043438	O=C(CCCN1CC=C(n2c(=O)[nH]c3ccccc32)CC1)c1ccc(F)cc1	379.4350000000002	3.6784000000000026	3	1	6	3
[111305.95]	0.757169743555686	C[C@]12CC[C@@H]3c4ccc(O)cc4CC[C@H]3[C@@H]1CC[C@@H]2O	272.3879999999999	3.6092000000000026	2	2	0	1
[111649.98]	0.6303314667677087	CN1C(=O)CN=C(c2ccccc2)c2cc([N+](=O)[O-])ccc21	295.29800000000006	2.4086000000000007	3	0	2	2
[50738672.]	0.6864963613487134	CC[C@H](S)C(=O)N1CCC[C@H]1C(=O)O	217.28999999999996	0.7704000000000001	3	2	3	0
[3926238.]	0.8536215236957835	O=C1CC[C@@]2(O)[C@H]3Cc4ccc(O)c5c4[C@@]2(CCN3CC2CC2)[C@H]1O5	341.4070000000001	1.5253999999999999	5	2	2	1
[221171.77]	0.697469159073744	N#C[C@@]1(O)CC[C@H]2[C@@H]3CCC4=CC(=O)CC[C@@H]4[C@H]3CC[C@@]21C	299.4140000000001	3.3828800000000028	3	1	0	0
[2.6367826e+09]	0.5649178764789872	Cc1c(O)c(=O)ccn1C	139.154	0.39931999999999984	2	1	0	1
[1056009.2]	0.5146804595984947	C=CC1(C)CC[C@H]([C@@H]2CCCC(=O)O2)C1	208.30099999999993	3.0745000000000013	2	0	2	0
[4770966.5]	0.7407442417149674	N#Cc1ccc(C(c2ccc(C#N)cc2)n2cncn2)cc1	285.31	2.65916	4	0	3	3
[99940.57]	0.44208017823980256	CCCCc1nc(Cl)c(CO)n1Cc1ccc(-c2ccccc2-c2nnn[nH]2)cc1	422.9200000000001	4.2668000000000035	5	2	8	4
[9928.144]	0.4517525548560596	C/C(=C\CC[C@@H](C)[C@H]1C[C@H](O)[C@@]2(C)C3=CC[C@H]4C(C)(C)C(=O)CC[C@]4(C)C3=CC[C@]12C)C(=O)O	468.6780000000004	6.498800000000006	4	2	5	0
[16849436.]	0.8001945345367882	O=C1NC(=O)C(c2ccccc2)(c2ccccc2)N1	252.27300000000002	1.7696	2	2	2	2
[2.9095354e+08]	0.49072766890152064	Oc1ccccc1O	110.11199999999998	1.0977999999999999	2	2	0	1
[27369374.]	0.46263696093343076	N=C(N)NCCN1CCCCCCC1	198.31399999999994	0.7355699999999996	3	3	3	0
[5205971.]	0.5802741309218957	C[C@H](OC(=O)C(C)(C)O)C(=O)O	176.16799999999998	-0.2264	5	2	3	0
[567924.3]	0.5031075138837579	O=C(/C=C/c1ccc(O)c(O)c1)OCCc1ccccc1	284.311	2.8969000000000005	4	2	5	2
[57739.48]	0.6966147525766675	CO[C@@H]1O[C@@H]2O[C@@]3(C)CC[C@H]4[C@H](C)CC[C@@H]([C@H]1C)[C@@]24OO3	298.379	2.8408000000000015	5	0	1	0
[6.683573e+08]	0.3055694694164035	N[C@H](O)[C@H](N)C(=O)O	120.10799999999999	-2.3246	5	4	2	0
[2179536.2]	0.698264376644187	N[C@@H](CSC(=S)NCc1ccccc1)C(=O)O	270.379	1.2062000000000002	6	3	5	1
[4010298.5]	0.8598088939629729	C[C@@H](N)[C@H]1CC[C@H](C(=O)Nc2ccncc2)CC1	247.34199999999998	2.1737	3	2	3	1
[71258.16]	0.6527189222048309	CCN(CC)CCOC(=O)C1(C2CCCCC2)CCCCC1	309.4940000000001	4.402200000000004	3	0	7	0
[296688.8]	0.8794576573550539	CCCNC(=O)NS(=O)(=O)c1ccc(Cl)cc1	276.745	1.7379	3	2	4	1
[12103.417]	0.35210117154039805	O=[N+]([O-])c1cc([As](=O)(O)O)ccc1O	263.037	-1.1386000000000003	6	3	2	1
[68237.836]	0.5710137425129463	CCCC(=O)Nc1ccc(OCC(O)CNC(C)C)c(C(C)=O)c1	336.4320000000001	2.3655	5	3	10	1
[179310.84]	0.8363838327728306	O=C([C@H](O)c1ccccc1)c1ccc(Cl)cc1O	262.692	2.9619000000000013	3	2	3	2
[134.00745]	0.5150085052552582	C[C@H](CCCC(C)(C)O)[C@H]1CC[C@H]2[C@@H]3CC=C4C[C@@H](O)CC[C@]4(C)[C@H]3CC[C@]12C	402.66300000000024	6.5036000000000085	2	2	5	0
[51586.195]	0.8910262977655083	CCn1cc(C(=O)O)c(=O)c2cc(F)c(N3CCNCC3)cc21	319.336	1.2683	5	2	3	2
[9932.301]	0.043741557343612084	N[C@H](CCC(=O)N[C@@H](CSSC[C@H](NC(=O)CC[C@H](N)C(=O)O)C(=O)NCC(=O)O)C(=O)NCC(=O)O)C(=O)O	612.6400000000004	-3.8767999999999985	16	10	21	0
[675.2061]	0.33123941849365507	CCC[C@@H]1CCC[C@H](/C=C/[C@@H](O)C[C@@H](O)CC(=O)O)[C@H]1COC(=O)C(C)(C)CC	412.56700000000023	3.941200000000003	6	3	12	0
[90676.31]	0.4616906207935435	Clc1ccc(COC(Cn2ccnc2)c2ccc(Cl)cc2Cl)c(Cl)c1	416.1350000000001	6.454800000000002	2	0	6	3
[1320952.4]	0.5525575425662069	Nc1nc(N)nc(NC2CC2)n1	166.188	-0.3897000000000006	6	3	2	1
[4010298.5]	0.8598088939629729	C[C@H](N)[C@H]1CC[C@H](C(=O)Nc2ccncc2)CC1	247.34199999999998	2.1737	3	2	3	1
[3754196.5]	0.3896708755641931	CC[C@@H](CO)NCCN[C@@H](CC)CO	204.314	-0.292599999999999	4	4	9	0
[3382.0261]	0.8794895125490501	CC1=C(CC(=O)O)c2cc(F)ccc2/C1=C\c1ccc(S(C)(=O)=O)cc1	372.4170000000001	4.031600000000003	4	1	4	2
[933353.3]	0.6166116116190477	CC(=O)O[C@]1(C(C)=O)CC[C@H]2[C@@H]3C=C(Cl)C4=CC(=O)[C@@H]5C[C@@H]5[C@]4(C)[C@H]3CC[C@@]21C	416.9450000000003	4.607600000000004	4	0	2	0
[40128564.]	0.770678866809672	CCOc1ccc(NC(C)=O)cc1	179.219	2.0437	2	1	3	1
[3.560891]	0.4347445242149645	CC(C)c1nc(-c2ccc(F)cc2)c(-c2ccc(F)cc2)n1/C=C/[C@H](O)C[C@@H](O)CC(=O)O	456.48900000000015	4.676000000000006	5	3	9	3
[1.3883382]	0.1931580696986653	COc1ccc(CNC(=O)c2c(-c3ccccc3)c(-c3ccc(F)cc3)c(CC[C@@H](O)C[C@@H](O)CC(=O)[O-])n2C(C)C)cc1	601.6950000000002	4.665200000000005	6	3	14	4
[12223.069]	0.5844860779881329	CCOC(=O)[C@H](CCc1ccccc1)N[C@@H](C)C(=O)N1Cc2ccccc2C[C@H]1C(=O)O	438.5240000000003	2.5671	6	2	9	2
[24895.781]	0.4794742448644136	CC/C=C\C=C/[C@H](O)[C@H](C)[C@@H](O)[C@H](C)[C@@H](O)CC(=O)O	286.368	1.3384	5	4	9	0
[1930.1057]	0.7541053298167572	Cc1ccc(-c2cc(C(F)(F)F)nn2-c2ccc(S(N)(=O)=O)cc2)cc1	381.3790000000001	3.5139200000000006	3	1	3	3
[10453.749]	0.3031723558209642	CCCC/C=C/C=C\C=C\C=C/[C@H](O)C[C@@H](O)[C@H](C)[C@H](O)[C@H](C)CO	352.5150000000001	3.1387000000000023	4	4	13	0
[3730.2083]	0.4461285692768253	CC[C@H]1NC(=O)[C@H](C)[C@@H](N)[C@@H](N)Cc2ccc(OC)cc2NC(=O)[C@@H]1OCc1ccc(O)cc1	470.57000000000016	1.6663000000000017	7	5	5	2
[4.2084925e+10]	0.41381170250557187	C=C(C)[C@@H]1[C@H]2OC(=O)[C@@H]1[C@]1(O)C[C@H]3O[C@]34C(=O)O[C@H]2[C@]14C	292.287	-0.0620000000000005	6	1	1	0
[868734.06]	0.4454004294146897	Cc1cn([C@H]2C[C@H](N=[N+]=[N-])[C@@H](CO)O2)c(=O)[nH]c1=O	267.245	-0.19628000000000012	4	2	3	1
[1712800.9]	0.5530315284690744	CC1(C)S[C@@H]2[C@H](NC(=O)[C@H](N)c3ccc(O)cc3)C(=O)N2[C@H]1C(=O)O	365.4110000000001	0.023700000000000443	7	4	4	1
[670793.7]	0.7409603873614791	CCN1CCN(c2ccc(N)cc2)CC1	205.30499999999998	1.4107	3	1	2	1
[6048.9824]	0.3783999947354947	CCCCCCCCC#CC#CC1OC1CCCC(=O)O	290.403	3.7661000000000024	3	1	10	0
