# Supplementary material for: Transformer-Decoder GPT Models for Generating Virtual Screening Libraries of HMG-Coenzyme A Reductase Inhibitors: Effects of Temperature, Prompt Length, and Transfer-Learning Strategies
Source: J Chem Inf Model. 2024 Nov 7;64(22):8464–80. doi: 10.1021/acs.jcim.4c01309 (PMC11600504; doi:10.1021/acs.jcim.4c01309)
Supplement: Supplementary file 3 — ci4c01309_si_003.zip [file ci4c01309_si_003.zip › Datasets/xfer_Learning_files/3XA5K6S_model_gen_ic50_results/3XA5K6S_0p5_Docking_Molecules_QED_props.csv]

IC50	QED	SMILES	MW	aLogP	HBA	HBD	RotBond	AromRings	Score
75.03756	0.14304880367918257	CC/C=C\C=C/C=C\[C@H](O)C[C@@H](O)[C@H](C)C[C@H](O)/C=C/C=C/C=C/C=C\C=C\[C@H](O)C[C@H](O)CC(=O)O	516.6750000000002	3.931600000000002	7	6	19	0	-6.1
950.5932	0.6918289177745705	C[C@@H]1CN(c2c(F)c(N)c3c(=O)c(C(=O)O)cn(C4CC4)c3c2F)C[C@H](C)N1	392.4060000000002	2.0816	6	3	3	2	-6.9
112.74382	0.41193738103815264	CCC/C=C/[C@@H](OC)[C@H](C)[C@H](C)[C@@H]1CC[C@H]2[C@@H]3CC=C4C[C@@H](O)CC[C@]4(C)[C@H]3CC[C@]12C	442.7280000000003	7.5698000000000105	2	1	7	0	-7.1
31.388361	0.35425561364817365	CC[C@H](C)C(=O)O[C@H]1C[C@H](O)C[C@@H]2C=C[C@H](C)[C@H](CC[C@H](O)C[C@H](O)CC(=O)[O-])[C@@H]12	425.54200000000026	1.1856000000000002	7	3	10	0	-6.8
2.0054164	0.20261243207648866	COc1cccc(NC(=O)c2c(-c3ccccc3)c(-c3ccc(F)cc3)c(CC[C@@H](O)C[C@@H](O)CC(=O)[O-])n2C(C)C)c1	587.6680000000002	4.987500000000004	6	3	13	4	-8.1
1.621947	0.2972866843146019	CCO[C@]1(O)C[C@H](OCc2ccccc2)C[C@H](/C=C/c2c(-c3ccc(F)cc3)nc(N(C)S(C)(=O)=O)nc2C(C)C)O1	599.7250000000001	5.2621000000000056	8	1	11	3	-8.3
1.4354762	0.35844830017681795	CC(C)c1nc(N(C)S(C)(=O)=O)nc(-c2ccc(F)cc2)c1/C=C/[C@H]1C[C@H](O)CC(Oc2c(F)cc(F)cc2F)O1	595.6150000000004	5.177400000000007	7	1	8	3	-10.0
2.6034238	0.19152620334273351	Cc1cc(CNC(=O)c2c(-c3ccccc3)c(-c3ccc(F)cc3)c(CC[C@@H](O)C[C@@H](O)CC(=O)[O-])n2C(C)C)n[nH]1	575.6610000000003	3.6881200000000023	6	4	13	4	-7.8
102.27478	0.12390876028998474	N[C@@H]1CC[C@H](NC(=O)[C@H](Cc2ccc(F)cc2)NC(=O)[C@@H](Cc2ccc(F)cc2)NC(=O)N[C@@H](CCC(=O)O)C(=O)NCC(=O)O)C1	660.6750000000002	0.33280000000000576	9	8	16	2	-9.0
791.3606	0.3777811100881533	CCC/C=C/[C@@H](OC)[C@H](C)[C@H](C)[C@@H]1CC[C@H]2[C@@H]3CCC4=CC(=O)CC[C@]4(C)[C@H]3CC[C@@]21C	440.71200000000033	7.778000000000009	2	0	7	0	-7.2
14.53269	0.6211825621228858	CCC(C)(C)C(=O)O[C@@H]1C2C(=C[C@H](C)[C@@H]1O)C=C[C@H](C)[C@@H]2CC[C@@H]1C[C@@H](O)CC(=O)O1	434.57300000000026	3.5564000000000027	6	2	6	0	-7.5
1.3114454	0.19727443730535624	CC(C)n1c(CC[C@@H](O)C[C@@H](O)CC(=O)[O-])c(-c2ccc(F)cc2)c(-c2ccccc2)c1C(=O)NCc1ccc(C(=O)[O-])cc1	614.6700000000002	3.020100000000001	7	3	14	4	-8.0
994.8009	0.34076519727856636	COOC#CCOC(=O)C1=C(C)NC(C)=C(C(=O)OC(C)C)C1c1ccccc1	399.4430000000001	2.9551000000000016	7	1	6	1	-6.9
672.0111	0.6395257442251707	CC#C[C@]1(O)CC[C@H]2[C@@H]3CCC4=CC(=O)CCC4=C3[C@@H](c3ccc(N(C)C)cc3)C[C@@]21C	429.6040000000001	5.406500000000006	3	1	2	1	-7.7
600.4843	0.18988101442313238	CC[C@H](N)C(=O)O[C@H]1CN(C)C=C2C=C[C@H](C)[C@H](CC[C@@H](O)C[C@@H](O)CC(=O)NO)[C@H]21	439.5530000000002	0.6907000000000001	8	5	10	0	-7.4
4.787503	0.6098603402539736	CC(C)c1c(/C=C/[C@@H](O)C[C@@H](O)CC(=O)[O-])c(-c2ccc(F)cc2)cn1C1CCCCC1	442.55100000000016	4.1879000000000035	4	2	9	2	-8.9
455.2146	0.45632722461101194	CC(C)C[C@H]1C(=O)N2CCC[C@H]2[C@]2(O)O[C@](NC(=O)[C@@H]3C=C4c5cccc6[nH]c(Br)c(c56)C[C@H]4N(C)C3)(C(C)C)C(=O)N12	654.6059999999999	3.192800000000001	6	3	5	2	-8.4
98.080795	0.04302752625907896	NC[C@H](N)C(=O)N[C@H](C(=O)N[C@@H](CCC(=O)O)C(=O)N[C@H](Cc1ccccc1)C(=O)N[C@H](C)C(=O)N[C@H](CCC(=O)O)NC(=O)O)C(=O)O	696.6710000000003	-4.0017000000000005	15	12	21	1	-7.0
296.68918	0.1670640435891697	N[C@H]1CC[C@H](NC(=O)[C@H](Cc2ccc(F)cc2)NC(=O)[C@H](Cc2ccc(F)cc2)NC(=O)N[C@@H](CCC(=O)O)C(=O)O)C1	603.6230000000003	1.2166000000000021	8	7	14	2	-8.1
72.24152	0.3990981505054649	C=CC(C)(C)O[C@H]1C[C@H](OC(=O)C(C)C)C2=C[C@@H]3C[C@H](C)[C@H](CCC(=O)O)[C@H]3[C@@H](O)C[C@@]21C	462.6270000000003	4.758200000000005	6	2	8	0	-7.1
2.2074609	0.2335188461814743	C=CCOC1C[C@H](OCc2ccccc2)C[C@@H](/C=C/c2c(-c3ccc(F)cc3)nc(N(C)S(C)(=O)=O)nc2C(C)C)O1	595.7370000000002	6.108200000000007	7	0	12	3	-9.3
18.610641	0.1568888746348767	C[C@@H]1C/C=C/C=C/C=C/C=C/[C@H](O[C@@H]2O[C@H](C)[C@@H](O)[C@H](N)[C@@H]2O)C[C@@H]2O[C@](O)(C[C@@H](O)C[C@H]3O[C@@H]3/C=C/C(=O)O1)C[C@H](O)[C@H]2C(=O)O	665.7330000000004	0.11970000000000325	14	7	3	0	-7.5
362.5219	0.43167102851993616	C=CC(C)(C)O[C@H]1C[C@H](OC(=O)C(C)C)C[C@H]2[C@H]3C[C@H](F)C4=CC(=O)C=C[C@]4(C)[C@@]3(F)[C@@H](O)C[C@@]12O	508.6020000000002	3.9476000000000036	6	2	5	0	-7.3
224.5868	0.19750207121883465	CC(C)(C)NC(=O)[C@@H]1C[C@@H]2CCCC[C@@H]2CN1C[C@@H](O)[C@H](Cc1ccccc1)NC(=O)[C@H](CC(N)=O)NC(=O)c1ccc2ccccc2n1	670.855	3.092400000000003	7	5	12	3	-9.3
3.3287268	0.33067366477593035	CC(C)c1cc(-c2ccc(F)cc2)c(-c2cccc(Br)c2)n1/C=C/[C@@H](O)C[C@@H](O)CC(=O)O	516.4070000000002	5.904400000000007	4	3	9	3	-8.0
10.720219	0.6406092489078352	CC[C@@](C)(O)C(=O)O[C@H]1C[C@@H](C)C=C2C=C[C@H](C)[C@H](CC[C@@H]3C[C@@H](O)CC(=O)O3)[C@H]21	420.5460000000002	3.3104000000000022	6	2	6	0	-7.7
4.258828	0.3477321497212847	CNc1cccc(-c2nc(C(C)C)n(/C=C/[C@@H](O)C[C@@H](O)CC(=O)O)c2-c2ccc(F)cc2)c1	467.5410000000002	4.578600000000003	6	4	10	3	-8.2
1.400983	0.1839665488529559	CCc1cccc(CNC(=O)c2c(-c3ccccc3)c(-c3ccc(F)cc3)c(CC[C@@H](O)C[C@@H](O)CC(=O)[O-])n2C(C)C)c1	599.7230000000002	5.219000000000006	5	3	14	4	-8.0
859.2043	0.7351466700288802	CC(C)(C)NC(=O)[C@@H]1C[C@@H]2C[C@@H]3CC[C@H]4NC(=O)C=C[C@]4(C)[C@H]3CC[C@]12C	372.55300000000017	3.8145000000000024	2	2	1	0	-7.3
607.13434	0.20437508575811003	CC[C@@H]1NC(=O)[C@@H](Cc2ccccc2)NC(=O)[C@@H](CC(C)C)NC(=O)[C@@H]1COC(=O)[C@@H](C)NC(=O)[C@H](CC(C)C)N(C)C(=O)O	631.7710000000002	1.841800000000004	8	5	13	1	-7.5
4.0691476	0.23275635981944623	CC(C)n1c(CC[C@@H](O)C[C@@H](O)CC(=O)[O-])c(-c2ccc(F)cc2)c2c3ccccc3n(Cc3ccccc3F)c(=O)c21	587.6430000000001	4.715100000000005	5	2	11	5	-8.3
324.06076	0.27154170837050223	O[C@@H]1CC=C([C@]2(O)Oc3cc(O)cc(O)c3C(=O)OC(=O)c3cc(O)ccc32)C1	400.33900000000017	1.4191999999999994	9	5	1	2	-7.9
65.06755	0.5007628315660733	CC(C)c1nn(-c2ccccn2)c(-c2ccc(F)cc2)c1CCC(O)C[C@@H](O)CC(=O)[O-]	440.4950000000003	2.3812999999999995	6	2	10	3	-7.6
22.94842	0.28918302709702004	C=C(O)CC(=O)OCCCOC1C=C(C)C=C2C=C[C@H](C)[C@H](CC[C@@H]3C[C@@H](O)CC(=O)O3)[C@H]21	460.5670000000003	3.9380000000000033	7	2	10	0	-7.5
655.5823	0.23110203790992312	CC/C=C\C=C/C=C\[C@H](O)C[C@@H](O)[C@H](C)C[C@H](O)/C=C/C=C/C=C/C=C\C=C(C)O	414.58600000000007	5.250600000000005	4	4	14	0	-5.4
972.8607	0.03723414261084013	N[C@@H](CCC(=O)N[C@@H](CSSC[C@H](NC(=O)CC[C@H](NC(=O)CCCC(=O)O)C(=O)O)C(=O)NCC(=O)O)C(=O)O)C(=O)O	669.6880000000006	-2.5805999999999933	17	10	24	0	-7.3
131.3603	0.6564465021990212	NS(=O)(=O)c1cc2c(cc1Cl)NC(C(Cl)Cl)NS2(=O)=O	380.66200000000003	0.8210000000000004	5	3	2	1	-7.1
484.18982	0.08828180909498215	CC(C)[C@H](NC(=O)[C@H](Cc1ccc(O)cc1)NC(=O)CNC(=O)[C@@H](N)Cc1ccccc1)C(=O)N[C@@H](C)C(=O)N[C@@H](CCC(=O)O)C(=O)O	684.7470000000003	-0.8145999999999891	11	9	19	2	-8.5
1.3728515	0.1968869096941464	CC(C)n1c(CC[C@@H](O)C[C@@H](O)CC(=O)[O-])c(-c2ccc(F)cc2)c(-c2ccccc2)c1C(=O)Nc1ccc(C(=O)N(C)C)cc1	628.721	4.680700000000004	6	3	13	4	-8.6
3.3297477	0.33067366477593	CC(C)c1cc(-c2cccc(Br)c2)c(-c2ccc(F)cc2)n1/C=C/[C@@H](O)C[C@@H](O)CC(=O)O	516.4070000000003	5.904400000000007	4	3	9	3	-8.6
11.869431	0.4687013802250082	C=CC(C)(C)O[C@H]1O[C@@H](CO)C(=O)C=C2C=C[C@H](C)[C@H](CC[C@@H]3C[C@@H](O)CC(=O)O3)[C@H]21	434.5290000000003	2.4653	7	2	7	0	-7.7
7.069606	0.5359914310335363	CC(C)c1c(/C=C/[C@@H](O)C[C@@H](O)CC(=O)[O-])c(-c2ccc(F)cc2)cn1-c1ccccc1	436.503	3.6719000000000026	4	2	9	3	-8.7
23.14205	0.4120712648839107	CC(C)n1c(CC[C@@H](O)C[C@@H](O)CC(=O)[O-])c(-c2ccc(F)cc2)c(-c2ccccc2)c1C(=O)N(C)C	509.5980000000002	3.4284000000000026	5	2	11	3	-7.6
33.738117	0.550692990866757	Oc1c(Cl)cc(Cl)c(Cl)c1Cc1c(O)c(Cl)cc(Cl)c1Cl	406.90700000000004	6.609000000000001	2	2	2	2	-7.1
1.6793314	0.21608764547351036	CC(C)n1c(CC[C@@H](O)C[C@@H](O)CC(=O)[O-])c(-c2ccc(F)cc2)c(-c2ccccc2)c1C(=O)NCc1ccccc1	571.6690000000002	4.6566000000000045	5	3	13	4	-8.1
427.60074	0.2477945806079838	CC/C=C\C=C/C=C\[C@H](O)C[C@@H](O)[C@H](C)C[C@H](O)C[C@H](O)C[C@@H](O)CC(=O)[O-]	399.5040000000002	0.2059999999999999	7	5	15	0	-5.9
3.560891	0.4347445242149645	CC(C)c1nc(-c2ccc(F)cc2)c(-c2ccc(F)cc2)n1/C=C/[C@@H](O)C[C@@H](O)CC(=O)O	456.48900000000015	4.676000000000006	5	3	9	3	-8.1
132.22864	0.5184000826476062	CC[C@H](C)C(=O)O[C@H]1C[C@H](O)C[C@@H]2C=C[C@H](C)[C@H](CCC3C[C@@H](O)CC(=O)O3)[C@@H]12	408.53500000000025	3.0002000000000013	6	2	6	0	-7.4
1.590719	0.3501545188154132	COc1ccc(OC2C[C@@H](O)C[C@H](/C=C/c3c(-c4ccc(F)cc4)nc(N(C)S(C)(=O)=O)nc3C(C)C)O2)c(OC)c1	601.6970000000001	4.777300000000004	9	1	10	3	-8.1
6.5081367	0.21707398164676867	CC(C)n1c(CC[C@@H](O)C[C@@H](O)CC(=O)[O-])c(-c2ccc(F)cc2)c(-c2ccc(F)cc2)c1C(=O)Nc1ccccc1	575.6320000000002	5.118000000000005	5	3	12	4	-7.6
389.09213	0.4555938354562437	C[C@H]1C[C@H]2[C@@H]3CCC4=CC(=O)C=C[C@]4(C)[C@@]3(F)[C@@H](O)C[C@]2(C)[C@@]1(O)C(=O)COP(=O)(O)O	472.44600000000025	2.0127000000000006	8	4	4	0	-7.8
4.172457	0.2633102790840525	CCCOC1C[C@@H](OC(=O)c2cccnc2)C[C@H](/C=C/c2c(-c3ccc(F)cc3)nc(N(C)S(C)(=O)=O)nc2C(C)C)O1	612.724	5.367400000000005	9	0	11	3	-9.2
195.98656	0.5003983975184703	COc1ccc(-c2cc(-c3ccccc3)nc(C(C)C)c2/C=C/[C@@H]2C[C@@H](O)CC(=O)O2)cc1	443.54300000000023	5.627300000000007	5	1	6	3	-8.0
170.8374	0.4471986904016245	C=C[C@@H](O)C[C@@H]1CC[C@H]([C@@H](C)C(=O)O)[C@H](CC[C@@H](O)CC(=O)O)[C@H]1C	356.4590000000001	2.5384	6	4	10	0	-6.6
9.202573	0.20281493718350546	C#Cc1ccc(NC(=O)O[C@H]2C[C@@H](C)C=C3C=C[C@H](C)[C@H](CC[C@@H]4C[C@@H](O[Si](C)(C)C(C)(C)C)CC(=O)O4)[C@H]32)cc1	577.8380000000004	7.865700000000008	5	1	7	1	0.0
2.9707725	0.40996088518425733	CC(C)c1cc(-c2ccc(F)cc2)c(-c2ccc(F)cc2)n1/C=C/[C@@H](O)C[C@@H](O)CC(=O)O	455.50100000000015	5.281000000000007	4	3	9	3	-8.4
295.02664	0.6269064400841485	Cc1nc(-c2ccccc2)cc(-c2ccc(F)cc2)c1/C=C\[C@@H]1C[C@@H](O)CC(=O)O1	403.45300000000015	4.9428200000000055	4	1	4	3	-8.1
461.31467	0.3051291560965146	COc1cccc2c1C(=O)c1c(O)c3c(c(O)c1C2=O)C[C@@](O)(C(C)=O)C[C@@H]3O[C@H]1C[C@H](N)[C@H](O)[C@H](C)O1	527.5260000000003	1.0288999999999997	11	5	4	3	-7.9
15.072376	0.5775784001512619	CC(C)c1c(CC[C@@H](O)C[C@@H](O)CC(=O)[O-])c(-c2ccc(F)cc2)cn1C1CCCCC1	444.5670000000002	4.107300000000004	4	2	10	2	-8.2
11.543854	0.5246403478312968	CC[C@H](C)C(=O)O[C@H]1C[C@@H](C)C=C2C=C[C@H](C)[C@H](CC[C@@H](O)C[C@@H](O)CC(=O)[O-])[C@H]21	421.55400000000026	2.3809000000000005	6	2	10	0	-7.5
274.37003	0.8670414929891526	Cc1cc(-c2ccc(F)cc2)c(/C=C/[C@@H]2C[C@@H](O)CC(=O)O2)c(C)n1	341.3820000000001	3.584240000000002	4	1	3	2	-7.6
1.3226805	0.2218698032496923	CC(C)n1c(CC[C@@H](O)C[C@@H](O)CC(=O)[O-])c(-c2ccc(F)cc2)c(-c2ccccc2)c1C(=O)NCc1ccccn1	572.6570000000002	4.051600000000003	6	3	13	4	-8.0
18.292986	0.5361616604202587	CC(C)c1nn(-c2ccccc2)c(-c2ccc(F)cc2)c1/C=C/[C@@H](O)C[C@@H](O)CC(=O)[O-]	437.4910000000002	3.066900000000002	5	2	9	3	-8.3
64.5502	0.36726592399976904	CC(C)c1nn(-c2nc3ccccc3s2)c(-c2ccc(F)cc2)c1/C=C/[C@@H](O)C[C@@H](O)CC(=O)[O-]	494.56800000000027	3.676600000000003	6	2	9	4	-8.6
15.009417	0.5064465003242105	Cc1nc(-c2ccc(F)cc2)c(-c2ccc(F)cc2)n1/C=C/[C@@H](O)C[C@@H](O)CC(=O)O	428.4350000000002	3.8610200000000034	5	3	8	3	-7.9
908.3911	0.5941221265190098	COc1cc(N)[nH]c2nc(-c3ccc(F)cc3)c(-c3ccncc3)c1-2	334.3540000000001	3.9734000000000016	4	2	3	4	-7.7
100.82176	0.4605553234322226	CCC/C=C/[C@@H](OC)[C@H](C)[C@@H](O)[C@H]1CC[C@@H]2C3=CC=C4C[C@@H](O)CC[C@]4(C)[C@H]3CC[C@@]21C	442.6840000000003	6.214700000000008	3	2	7	0	-7.0
16.034655	0.2370351419696032	CC[C@H](C)C(=O)O[C@H]1C[C@@H](C)C=C2C=C[C@H](C)[C@H](CC[C@@H](O)C[C@@H](O)CC(=O)NO)[C@H]21	437.5770000000002	3.136400000000001	6	4	10	0	-7.4
455.01065	0.51917970894521	COc1ccc(Cl)cc1C(=O)NCCc1ccc(S(=O)(=O)NC(=O)NC2CCCCC2)cc1	494.0130000000003	3.641700000000003	5	3	8	2	-9.3
950.5932	0.6918289177745705	C[C@H]1CN(c2c(F)c(N)c3c(=O)c(C(=O)O)cn(C4CC4)c3c2F)C[C@H](C)N1	392.4060000000002	2.0816	6	3	3	2	-7.0
7.9238105	0.34102773973670397	CC(C)n1c(CC[C@@H](O)C[C@@H](O)CC(=O)[O-])c(-c2ccc(F)cc2)c2c3ccccc3[nH]c(=O)c21	479.52800000000013	3.0543000000000013	5	3	9	4	-8.0
361.40558	0.6677875828730191	C=C[C@H](O)C[C@H](O)[C@H]1C[C@H]2[C@@H]3CC=C4C[C@@H](O)CC[C@]4(C)[C@H]3CC[C@@]21C	360.5380000000002	3.834100000000003	3	3	4	0	-7.3
3.0601766	0.3381727354968359	CC(C)c1nc(-c2ccc(F)cc2)c(-c2cc(Cl)cc(Cl)c2)n1/C=C/[C@@H](O)C[C@@H](O)CC(=O)O	507.3890000000002	5.843700000000006	5	3	9	3	-8.2
1.294897	0.1931580696986653	COc1cccc(CNC(=O)c2c(-c3ccccc3)c(-c3ccc(F)cc3)c(CC[C@@H](O)C[C@@H](O)CC(=O)[O-])n2C(C)C)c1	601.6950000000003	4.665200000000005	6	3	14	4	-8.4
1.306479	0.1737146459702228	CC(C)n1c(CC[C@@H](O)C[C@@H](O)CC(=O)[O-])c(-c2ccc(F)cc2)c(-c2ccccc2)c1C(=O)Nc1ccc(C(=O)O)cc1	601.6510000000002	4.677100000000004	7	4	13	4	-8.0
2.1783037	0.49312986084969707	CC(C)c1nc(-c2ccc(F)cc2)cc(-c2ccc(F)cc2)c1/C=C/[C@@H]1C[C@@H](O)CC(=O)O1	449.4970000000002	5.896900000000007	4	1	5	3	-7.8
9.236706	0.5450109582713388	CCCOC1C[C@@H](O)C[C@H](/C=C/c2c(-c3ccc(F)cc3)nc(N(C)S(C)(=O)=O)nc2C(C)C)O1	507.6280000000002	4.107700000000004	7	1	9	2	-7.7
134.00745	0.5150085052552582	C[C@@H](CCCC(C)(C)O)[C@H]1CC[C@H]2[C@@H]3CC=C4C[C@@H](O)CC[C@]4(C)[C@H]3CC[C@]12C	402.66300000000024	6.5036000000000085	2	2	5	0	-7.7
15.233474	0.3459188515486632	CCNC(=O)c1c(-c2ccccc2)c(-c2ccc(F)cc2)c(CC[C@@H](O)C[C@@H](O)CC(=O)[O-])n1C(C)C	509.59800000000035	3.476300000000002	5	3	12	3	-8.0
1.3044295	0.1872208462778489	CC(C)n1c(CC[C@@H](O)C[C@@H](O)CC(=O)[O-])c(-c2ccc(F)cc2)c(-c2ccccc2)c1C(=O)NCc1ccc(C(=O)N(C)C)cc1	642.748	4.358400000000003	6	3	14	4	-8.6
1.2834809	0.1694236858001086	CC(C)n1c(CC[C@@H](O)C[C@@H](O)CC(=O)[O-])c(-c2ccc(F)cc2)c(-c2ccccc2)c1C(=O)NCc1cccc(C(N)=O)c1	614.6940000000001	3.7555000000000014	6	4	14	4	-8.4
1.2708619	0.16457917676583084	CC(C)n1c(CC[C@@H](O)C[C@@H](O)CC(=O)[O-])c(-c2ccc(F)cc2)c(-c2ccccc2)c1C(=O)NCc1ccc(C(=O)O)cc1	615.6780000000002	4.354800000000003	7	4	14	4	-8.0
347.3162	0.23526258168565614	COc1cccc2c1C(=O)c1c(O)c3c(c(O)c1C2=O)C[C@@](O)(C(=O)CO)C[C@@H]3O[C@H]1C[C@H](N)[C@@H](O)[C@H](C)O1	543.5250000000003	0.0012999999999993017	12	6	5	3	-8.0
280.09103	0.5552945635545405	CCc1nc(N)nc(-c2ccc(F)cc2)c1/C=C/[C@@H](O)C[C@@H](O)CC(=O)O	375.40000000000015	2.0271	7	4	8	2	-7.7
641.778	0.5055052971214055	COC(=O)C1=C(C)NC(C)=C(C(=O)OC)C1c1ccccc1[N+](=O)[O-]	346.33900000000006	2.1756	7	1	4	1	-6.6
389.09213	0.4555938354562437	C[C@@H]1C[C@H]2[C@@H]3CCC4=CC(=O)C=C[C@]4(C)[C@@]3(F)[C@@H](O)C[C@]2(C)[C@@]1(O)C(=O)COP(=O)(O)O	472.44600000000025	2.0127000000000006	8	4	4	0	-7.7
2.7108757	0.18660648654657924	CC(C)n1c(CC[C@@H](O)C[C@@H](O)CC(=O)[O-])c(-c2ccc(F)cc2)c(-c2ccc(F)cc2)c1C(=O)Nc1cccc(O)c1	591.6310000000002	4.823600000000005	6	4	12	4	-8.4
424.16327	0.10348325925697462	C[C@@H]1O[C@H](O[C@H]2[C@H](O)[C@@H](O)[C@@H](O[C@H]3[C@H](O)[C@@H](O)[C@H](O)O[C@@H]3CO)O[C@@H]2CO)[C@H](O)[C@@H](O)[C@@H]1N[C@H]1C=C(CO)[C@@H](O)[C@H](O)[C@H]1O	645.6080000000004	-8.564500000000011	19	14	9	0	-6.4
5.364732	0.5645279138585303	CC(C)c1nc(-c2ccccc2)nc(-c2ccc(F)cc2)c1/C=C/[C@@H]1C[C@@H](O)CC(=O)O1	432.4950000000002	5.152800000000006	5	1	5	3	-8.3
1.3248498	0.17655522107811705	COCc1ccc(CNC(=O)c2c(-c3ccccc3)c(-c3ccc(F)cc3)c(CC[C@@H](O)C[C@@H](O)CC(=O)[O-])n2C(C)C)cc1	615.7220000000002	4.803000000000005	6	3	15	4	-7.8
4.9500155	0.19430274230591293	COc1cccc(NC(=O)c2c(-c3ccc(F)cc3)c(-c3ccc(F)cc3)c(CC[C@@H](O)C[C@@H](O)CC(=O)[O-])n2C(C)C)c1	605.6580000000002	5.126600000000005	6	3	13	4	-7.7
638.3256	0.6892074136032273	C#C[C@]1(O)CC[C@H]2[C@@H]3CCC4=CC(=O)CC[C@]4(C)[C@H]3CC[C@@]21C	312.4530000000001	3.8826000000000036	2	1	0	0	-7.4
47.11843	0.4015627733780324	C#C[C@@]1(OC(C)=O)CC[C@H]2[C@@H]3CCC4=C[C@@H](OC(C)=O)CC[C@@H]4[C@H]3CC[C@@]21C	384.51600000000025	4.425900000000004	4	0	2	0	-7.7
3.3307378	0.38347374184751315	Cc1cc(-c2c(-c3ccc(F)cc3)nc(C(C)C)n2/C=C/[C@@H](O)C[C@@H](O)CC(=O)O)cc(C)c1F	484.54300000000023	5.292840000000006	5	3	9	3	-8.4
3.86915	0.34449309134701905	Cc1cc(-c2nc(C(C)C)n(/C=C/[C@@H](O)C[C@@H](O)CC(=O)O)c2-c2ccc(F)cc2)cc(C)c1Cl	500.9980000000003	5.807140000000006	5	3	9	3	-8.5
424.16327	0.10348325925697462	C[C@H]1O[C@H](O[C@H]2[C@H](O)[C@@H](O)[C@@H](O[C@H]3[C@H](O)[C@@H](O)[C@H](O)O[C@@H]3CO)O[C@@H]2CO)[C@H](O)[C@@H](O)[C@@H]1N[C@H]1C=C(CO)[C@@H](O)[C@H](O)[C@H]1O	645.6080000000004	-8.564500000000011	19	14	9	0	-6.7
1.4440706	0.5348692706997701	CC(C)c1nc(-c2ccc(F)cc2)nc(-c2ccc(F)cc2)c1/C=C/[C@@H]1C[C@@H](O)CC(=O)O1	450.4850000000002	5.291900000000006	5	1	5	3	-8.9
2.5310771	0.4502355974717761	Cc1ccc(C)c(-c2cc(-c3ccc(F)cc3)c(/C=C/[C@@H]3C[C@@H](O)CC(=O)O3)c(C(C)C)n2)c1	459.56100000000026	6.374640000000007	4	1	5	3	-8.2
15.154976	0.5309381048695209	CC(C)c1nn(-c2ccccn2)c(-c2ccc(F)cc2)c1/C=C/[C@@H](O)C[C@@H](O)CC(=O)[O-]	438.4790000000002	2.461900000000001	6	2	9	3	-8.2
1.3883382	0.1931580696986653	COc1ccc(CNC(=O)c2c(-c3ccccc3)c(-c3ccc(F)cc3)c(CC[C@@H](O)C[C@@H](O)CC(=O)[O-])n2C(C)C)cc1	601.6950000000002	4.665200000000005	6	3	14	4	-8.1
287.57104	0.7964461277127532	CCOC(=O)C1=C(C)NC(C)=C(C(=O)OC)C1c1cccc(Cl)c1Cl	384.259	3.9643000000000033	5	1	4	1	-6.5
3.560891	0.4347445242149645	CC(C)c1nc(-c2ccc(F)cc2)c(-c2ccc(F)cc2)n1/C=C/[C@H](O)C[C@@H](O)CC(=O)O	456.48900000000015	4.676000000000006	5	3	9	3	-8.1
439.48587	0.5277905059697585	C=C1/C(=C\C=C2/CCC[C@]3(C)[C@@H]([C@H](C)CCCC(C)C)CC[C@@H]23)C[C@@H](O)C[C@@H]1O	400.64700000000016	6.589800000000009	2	2	6	0	-7.1
136.2618	0.3471029902118544	C=C[C@@H](O)C[C@@H]1CC[C@H]([C@@H](C)C(=O)O)C[C@H](CC[C@@H](O)CC(=O)O)[C@H]1C	370.4860000000001	2.9285000000000005	6	4	10	0	-7.0
675.2061	0.33123941849365507	CCC[C@@H]1CCC[C@H](/C=C/[C@@H](O)C[C@@H](O)CC(=O)O)[C@H]1COC(=O)C(C)(C)CC	412.56700000000023	3.941200000000003	6	3	12	0	-6.6
42.683098	0.326500977362608	Cc1c(O)cccc1C(=O)N[C@@H](CSc1ccccc1)[C@H](O)CN1C[C@H]2CCCC[C@H]2C[C@H]1C(=O)NC(C)(C)C	567.7960000000003	4.747620000000004	6	4	9	2	-7.8
4.096765	0.409804186811716	Cc1cc(F)ccc1-c1c(-c2ccc(F)cc2)nc(C(C)C)n1/C=C/[C@@H](O)C[C@@H](O)CC(=O)O	470.5160000000002	4.984420000000007	5	3	9	3	-8.1
134.00745	0.5150085052552582	C[C@H](CCCC(C)(C)O)[C@H]1CC[C@H]2[C@@H]3CC=C4C[C@@H](O)CC[C@]4(C)[C@H]3CC[C@]12C	402.66300000000024	6.5036000000000085	2	2	5	0	-7.3
528.36725	0.5295731957656133	CC1=C(/C=C/C(C)=C/C=C/C(C)=C\C(=O)O)C(C)(C)CCC1	300.44200000000006	5.602600000000005	2	1	5	0	-6.5
12.85245	0.08201761718628764	CC(C)c1cc(SC(C)(C)Sc2cc(-c3ccc(F)cc3)c(OCC(O)C[C@@H](O)CC(=O)[O-])c(C(C)C)c2)cc(-c2ccc(F)cc2)c1OC[C@H]	735.9350000000002	8.886690000000005	8	2	17	4	0.0
644.5898	0.5023259105130484	CCOC(=O)C1=C(COCCN)NC(C)=C(C(=O)OC)C1c1ccccc1Cl	408.88200000000006	2.266300000000001	7	2	8	1	-6.0
