# Supplementary material for: Transformer-Decoder GPT Models for Generating Virtual Screening Libraries of HMG-Coenzyme A Reductase Inhibitors: Effects of Temperature, Prompt Length, and Transfer-Learning Strategies
Source: J Chem Inf Model. 2024 Nov 7;64(22):8464–80. doi: 10.1021/acs.jcim.4c01309 (PMC11600504; doi:10.1021/acs.jcim.4c01309)
Supplement: Supplementary file 3 — ci4c01309_si_003.zip [file ci4c01309_si_003.zip › Datasets/xfer_Learning_files/3XA5K6S_model_gen_ic50_results/3XA5K6S_0p5_Refined_Molecules_QED_props.csv]

IC50	QED	SMILES	MW	aLogP	HBA	HBD	RotBond	AromRings
[247431.97]	0.8169951703125135	CS(=O)(=O)c1ccc(C2=C(c3ccccc3)C(=O)OC2)cc1	314.3620000000001	2.5577000000000005	4	0	3	2
[5.8107834e+10]	0.3749820207449509	CSC1=NC(=O)C1=O	129.14	-0.6004999999999999	4	0	1	1
[inf]	0.1445239410915814	CC/C=C\C=C/C=C\[C@H](O)C[C@@H](O)[C@H](C)C[C@H](O)C[C@H](O)C[C@@H](O)CC(=O)[O-].C[Na+]	437.5290000000002	-2.2061999999999955	7	5	15	0
[123003.83]	0.8762077687978205	Cc1ccc(NC(=O)C2=C(O)c3ccccc3S(=O)(=O)N2C)cc1	344.3920000000001	2.4944200000000007	4	2	2	2
[6.788604e+08]	0.4073252748206888	O=S1(=O)NCCN1	122.149	-1.576	2	2	0	0
[75.03756]	0.14304880367918257	CC/C=C\C=C/C=C\[C@H](O)C[C@@H](O)[C@H](C)C[C@H](O)/C=C/C=C/C=C/C=C\C=C\[C@H](O)C[C@H](O)CC(=O)O	516.6750000000002	3.931600000000002	7	6	19	0
[10925058.]	0.5961023770727983	CCO[P@H](=O)N(C)CCCC(C)=O	207.20999999999995	1.7136	4	0	7	0
[16120.609]	0.5265101609873017	C[C@@](O)(CC(=O)O)CC(=O)O	162.141	-0.3132	5	3	4	0
[4306835.5]	0.6819651276607539	C1CNCCN(c2ccc(N)cc2)CC1	205.30499999999998	1.4586	3	2	1	1
[2454.0085]	0.42530015374944674	C#CCCCCCCCCCCCC(=O)O	224.34399999999997	3.995300000000002	2	1	11	0
[514701.03]	0.6498107116724362	C[C@@H]1C(=O)O[C@H]2[C@@H](O)[C@@H]3C[C@@H]4[C@H]5C[C@@H](O)CC[C@]5(C)[C@H]4CC[C@]3(C)[C@]21C	362.51000000000016	3.1484000000000014	4	2	0	0
[7619.6606]	0.4825958107304171	COC(=O)C[C@](O)(CCC(C)(C)O)C(=O)O[C@@H]1C(OC)=C[C@]23CCCN2CCc2cc4c(cc2[C@H]13)OCO4	531.6020000000004	2.190599999999999	10	2	8	1
[561533.75]	0.6105007371997783	CCCC[C@H]1CCCCC1=O	154.253	2.935900000000001	1	0	3	0
[14418.761]	0.3580591718173017	CCc1ccc(CCN2CCC(Nc3nc4ccccc4n3Cc3ccc(F)cc3)CC2)cc1	456.6090000000002	5.905100000000006	3	1	8	4
[6592170.]	0.7035736621721789	C[C@@H](NC(=O)[C@@H](N)Cc1ccc(F)cc1)C(=O)O	254.261	0.28479999999999944	4	3	5	1
[6005.682]	0.6289233664726205	Cc1c(C)c2c(c(C)c1O)CCC(C)(CN1CCN(c3cc(N4CCCC4)nc(N4CCCC4)n3)CC1)O2	520.7220000000004	4.213760000000003	8	1	5	2
[9368720.]	0.5125069246930146	N[C@@H](Cc1ccc(O)c(O)c1)C(=O)O	197.18999999999997	0.052200000000000135	5	4	3	1
[19982.225]	0.6184741507774904	C=C[C@@]1(O)C[C@H](OC(=O)c2ccccc2)C[C@H](OC(=O)C(C)C)[C@@H]1OC	362.42200000000014	2.505700000000001	6	1	6	1
[1431912.5]	0.8676494215989167	N[C@H](C(=O)O)c1ccc(-c2ccncc2)c(F)c1	246.24099999999999	1.9721	4	2	3	2
[99379776.]	0.3538874658535625	COOC(N)=O	91.066	-0.35689999999999994	3	1	1	0
[950.5932]	0.6918289177745705	C[C@@H]1CN(c2c(F)c(N)c3c(=O)c(C(=O)O)cn(C4CC4)c3c2F)C[C@H](C)N1	392.4060000000002	2.0816	6	3	3	2
[54917.04]	0.5281819952655054	C=C[C@@]1(O)C[C@H](OC(=O)c2ccccc2)C[C@H](OC)[C@@H]1OCc1ccc(OC)cc1	412.4820000000002	3.531900000000002	6	1	8	2
[1312152.1]	0.6687805376458389	C[C@@H](NCc1ccc(O)cc1)C(=O)O	195.218	0.9549000000000001	4	3	4	1
[193373.06]	0.6179741884852028	CC/C=C\C=C/C[C@@H](O)CC(=O)O	184.23499999999996	1.7345000000000002	3	2	6	0
[9343.908]	0.5966159697394403	CCC(=O)Nc1nc2cc(SC(=S)NC(C)=O)ccc2[nH]1	322.415	2.424499999999999	5	3	3	2
[24463.244]	0.8932298763507216	O=C(O)c1cn(C2CC2)c2cc(N3CCNCC3)c(F)cc2c1=O	331.34700000000004	1.5833	5	2	3	2
[2259.6792]	0.42291231629289217	C[C@H](C[P@](=O)(O)(O)C[C@H]1CC[C@@H](N)C[C@H]1C(=O)O)CC(=O)O	338.31700000000006	0.6387999999999993	8	5	7	0
[112.74382]	0.41193738103815264	CCC/C=C/[C@@H](OC)[C@H](C)[C@H](C)[C@@H]1CC[C@H]2[C@@H]3CC=C4C[C@@H](O)CC[C@]4(C)[C@H]3CC[C@]12C	442.7280000000003	7.5698000000000105	2	1	7	0
[30345.371]	0.3847547057951999	CC/C=C\C=C/[C@H](O)[C@@H](C)[C@H](O)[C@@H](C)[C@@H](O)[C@H](C)[C@H](O)CO	316.43800000000005	0.8529999999999998	5	5	10	0
[85410.61]	0.7653282369105839	C=CC[C@@]1(O)C[C@H]2[C@@H]3CCC4=CC(=O)CC[C@]4(C)[C@H]3CC[C@]12C	314.46900000000005	4.435400000000004	2	1	2	0
[5266.2593]	0.11873090910430252	CCCSSC[C@@H](NC(=O)[C@H](Cc1ccc(F)cc1)NC(=O)CN)C(=O)N[C@@H](CCC(=O)O)C(=O)O	546.6430000000004	0.5221000000000023	10	6	17	1
[31.388361]	0.35425561364817365	CC[C@H](C)C(=O)O[C@H]1C[C@H](O)C[C@@H]2C=C[C@H](C)[C@H](CC[C@H](O)C[C@H](O)CC(=O)[O-])[C@@H]12	425.54200000000026	1.1856000000000002	7	3	10	0
[15338602.]	0.5208537245711798	C[C@@H]1O[C@@]2(C)[C@H](C)CC[C@@H]1C2	154.253	2.6000000000000005	1	0	0	0
[91399.7]	0.10995909293246887	CCC[C@@H](C)C(=O)N[C@@H](C[C@H](N)C(=O)O)C(=O)N[C@@H](C)C(=O)N[C@@H](C)C(=O)N[C@@H](C)C(=O)O[C@H](C)CO	531.6070000000002	-1.8524999999999916	10	7	16	0
[37487996.]	0.29229711009662845	N[C@@H](C[C@](O)(O)CO)C(=O)O	165.14499999999998	-2.5383999999999998	6	5	4	0
[490676.1]	0.7212875918939479	O=CN1CCN(CCCN2c3ccccc3Sc3ccc(Cl)cc32)CC1	387.9360000000002	4.1068000000000024	4	0	5	2
[2.0054164]	0.20261243207648866	COc1cccc(NC(=O)c2c(-c3ccccc3)c(-c3ccc(F)cc3)c(CC[C@@H](O)C[C@@H](O)CC(=O)[O-])n2C(C)C)c1	587.6680000000002	4.987500000000004	6	3	13	4
[76882.85]	0.5260755856360909	C[C@@H]1C(=O)O[C@H]2[C@@H]3CC=C4C[C@@H](O)CC[C@]4(C)[C@@]3(F)[C@@H](O)C[C@@]21C	338.41900000000004	2.5245000000000006	4	2	0	0
[23281.873]	0.1906540864192503	CCCC/C=C/C=C/C=C/C=C\[C@H](O)C[C@@H](O)[C@H](C)CC(=O)NO	337.4600000000001	3.0449	4	4	12	0
[1.621947]	0.2972866843146019	CCO[C@]1(O)C[C@H](OCc2ccccc2)C[C@H](/C=C/c2c(-c3ccc(F)cc3)nc(N(C)S(C)(=O)=O)nc2C(C)C)O1	599.7250000000001	5.2621000000000056	8	1	11	3
[2755528.2]	0.6755389731083973	c1ccc(Nc2ccc(Nc3ccccc3)cc2)cc1	260.34000000000003	5.1738000000000035	2	2	4	3
[58826.88]	0.277550838656796	CSCC[C@H](NC(=O)[C@@H](N)Cc1ccc(O)cc1)C(=O)N[C@H](C)[C@@H](C)C(=O)N1CC[C@H]1C(=O)O	494.61400000000026	0.3262000000000011	8	5	12	1
[3801349.]	0.33768073112855324	NCCC[C@@H](N)CC(=O)N[C@@H](CCC(=O)O)C(=O)O	275.305	-1.123099999999997	7	5	10	0
[747415.]	0.2968060621968719	CN[C@](N)(CC)C(=O)N1CCC[C@H]1C(=O)N[C@@H](Cc1ccc(O)cc1)C(=O)N1CCC[C@H]1C(=O)O	489.57300000000026	-0.22949999999999632	8	5	9	1
[13596.564]	0.46458355467603074	CC/C=C\C=C/[C@H](O)[C@H](C)[C@@H](O)[C@H](C)[C@@H](O)[C@H](C)[C@H](O)[C@H](C)C	328.49300000000005	2.5167	4	4	10	0
[1.4354762]	0.35844830017681795	CC(C)c1nc(N(C)S(C)(=O)=O)nc(-c2ccc(F)cc2)c1/C=C/[C@H]1C[C@H](O)CC(Oc2c(F)cc(F)cc2F)O1	595.6150000000004	5.177400000000007	7	1	8	3
[7978.309]	0.1939867296132289	CSC[C@H]1C[C@@H](N)[C@@H](O[C@H]2OC(CN)=CC[C@H]2N)[C@H](O)[C@@H]1O[C@H]1OC[C@](C)(O)[C@H](NC)[C@H]1O	492.6390000000002	-2.1995999999999927	12	7	8	0
[67551.24]	0.30991359589326445	CSC[C@@H](NC(=O)[C@@H](N)Cc1ccc(F)cc1)C(=O)N[C@@H](CCC(=O)O)C(=O)O	429.4700000000002	-0.022499999999998743	8	5	12	1
[157731.86]	0.6936590817470836	C=C(C)[C@H]1CC[C@@]2(C)CC[C@@]3(C)[C@@H]([C@H](C)O)CC[C@@]3(C)[C@H]12	290.491	5.192200000000006	1	1	2	0
[2.6034238]	0.19152620334273351	Cc1cc(CNC(=O)c2c(-c3ccccc3)c(-c3ccc(F)cc3)c(CC[C@@H](O)C[C@@H](O)CC(=O)[O-])n2C(C)C)n[nH]1	575.6610000000003	3.6881200000000023	6	4	13	4
[1683.3445]	0.22550229377029407	CNCc1ccc(NC(=O)O[C@H]2C[C@@H](C)C=C3C=C[C@H](C)[C@H](CC[C@@H]4C[C@@H](O[Si](C)(C)C(C)(C)C)CC(=O)O4)[C@H]32)cc1	596.8850000000003	7.603800000000009	6	2	9	1
[228142.5]	0.5365681922877992	CCN1c2ncc(N)nc2C(=O)c2c(-c3ccc(F)cc3)cnc(N)c21	350.3570000000001	2.3301000000000003	6	2	2	4
[102.27478]	0.12390876028998474	N[C@@H]1CC[C@H](NC(=O)[C@H](Cc2ccc(F)cc2)NC(=O)[C@@H](Cc2ccc(F)cc2)NC(=O)N[C@@H](CCC(=O)O)C(=O)NCC(=O)O)C1	660.6750000000002	0.33280000000000576	9	8	16	2
[675129.5]	0.6579690893189375	CCC[C@@H](C)C(=O)SCC(C)C	188.33599999999998	3.338400000000002	2	0	5	0
[1894.2458]	0.8742789630544031	CCC[C@@H](C)C(=O)N[C@@H]1C=C2c3cccc4[nH]cc(c34)C[C@H]2C(=O)N(C)C1	365.4770000000002	3.116600000000002	2	2	4	2
[791.3606]	0.3777811100881533	CCC/C=C/[C@@H](OC)[C@H](C)[C@H](C)[C@@H]1CC[C@H]2[C@@H]3CCC4=CC(=O)CC[C@]4(C)[C@H]3CC[C@@]21C	440.71200000000033	7.778000000000009	2	0	7	0
[262993.62]	0.3808269230524423	NCCC[C@H](N)C(=O)N[C@@H](Cc1ccc(O)cc1)C(=O)N1CCC[C@H]1C(=O)O	392.45600000000024	-0.4386999999999979	7	5	9	1
[2755.8027]	0.06733907200114057	CC/C=C\C=C/C=C\[C@H](O)C[C@@H](O)[C@H](C)CC(=O)[C@H](C)NC(=O)[C@H](C)NC(=O)NCC(=O)[C@H](CC(C)C)C(=O)N[C@@H](C)C(=O)N[C@@H](C)	662.8490000000002	1.9985900000000036	8	7	22	0
[5070.031]	0.42440226308930595	CC/C=C\C=C/C=C/C=C\C=C\[C@H](OC)[C@H](O)[C@H](C)[C@H](C)[C@@H](O)[C@@H](O)CC	378.5530000000001	3.9573000000000036	4	3	13	0
[inf]	0.6822671936081749	NCCc1ccc(CSc2ccc(C(=O)[O-])cc2)cc1.[Cl-]	321.82899999999995	-1.152399999999999	4	1	6	2
[553336.44]	0.4278591758228658	ClC(Cl)Cl	119.37800000000001	1.9864	0	0	0	0
[2.3695956e+09]	0.605640440230271	Clc1c(Cl)c(Cl)c(Cl)c(Cl)c1C1=NCCN1	318.41800000000006	4.303400000000001	1	1	1	1
[32361.744]	0.4840140624803431	C[C@H]1CC[C@@]2(C)C(=O)CC[C@@H]3CC[C@@H]4[C@@H](C)CC[C@@H](O)CC[C@]4(C)[C@H]3CC[C@]12C	402.66300000000024	6.7917000000000085	2	1	0	0
[56923.082]	0.6282380284072318	CNCCc1ccc(OCC(O)CNC(C)C)cc1	266.385	1.1861999999999997	4	3	9	1
[9614923.]	0.572356996711681	C=CCS(=O)(=O)CCCC	162.25399999999996	1.3873	2	0	5	0
[62903.402]	0.7241218527557277	CC(C)NCC(O)c1ccc(NS(C)(=O)=O)cc1	272.37	1.0895000000000001	4	3	6	1
[339819.47]	0.7253305311285855	C[C@@]12CCC(=O)C=C1CC[C@@H]1[C@@H]2CC[C@@]2(C)[C@H]1CC[C@]2(C)O	302.458	4.269300000000005	2	1	0	0
[86127.79]	0.5209983753734423	NCOc1cc(N)cc(Cl)c1	172.615	1.2171999999999996	3	2	2	1
[5.3277606e+10]	0.5629908436258513	CN1Cc2c(nc(N)nc2F)C1=O	182.158	-0.21650000000000003	4	1	0	1
[4197529.]	0.6748490647878146	c1csc(Nc2ccc(Nc3ccccc3)cc2)c1	266.369	5.235300000000003	2	2	4	3
[69432.305]	0.6506209018120409	N#C/C(=C/c1ccc(F)cc1)Nc1ccc(O)cc1	254.26400000000004	3.507880000000001	3	2	3	2
[14.53269]	0.6211825621228858	CCC(C)(C)C(=O)O[C@@H]1C2C(=C[C@H](C)[C@@H]1O)C=C[C@H](C)[C@@H]2CC[C@@H]1C[C@@H](O)CC(=O)O1	434.57300000000026	3.5564000000000027	6	2	6	0
[3300.9949]	0.2642999709030649	CCC/C=C/[C@@H](OC)[C@H](C)[C@H]1CC[C@@H](C)CC1CCCCCCCC(=O)O	380.6130000000002	6.8615000000000075	3	1	14	0
[10415641.]	0.5464913583795193	CSc1nc(N)nc(N)n1	157.202	-0.2421000000000001	6	2	1	1
[2101764.2]	0.5165049962553969	CCNCOc1ccncc1	152.197	1.0274	3	1	4	1
[18266740.]	0.5500524617843372	C[C@H]1OC(=O)C=C2COC(=O)[C@H]2SC1	214.24199999999996	0.5166999999999998	5	0	0	0
[82630.88]	0.601779162058607	CCC/C=C/[C@@H](O)C[C@H](C)[C@H]1CC(=O)O[C@@H](C)CC(=O)O1	298.379	2.3671000000000006	5	1	6	0
[2943.9004]	0.04451198173910801	CC/C=C\C=C/C=C/C=C/CCCC(=O)N[C@@H](C)C(=O)N[C@H](C(=O)N[C@@H](CCC(=O)O)C(=O)O)C(=O)N[C@H](C)C(=O)N[C@@H]	603.6730000000002	0.5046900000000057	9	7	20	0
[351166.34]	0.4585635038331165	N#[N+]CCCC1.N=C(c2ccccc2)c2cc(Cl)ccc21	298.7970000000001	4.931950000000004	1	1	6	2
[5174110.]	0.8220901729914654	CC[C@@H]1[C@@H]2C[C@H]3[C@@H]4N(C)c5ccccc5[C@]45C[C@@H]([C@@H]2[C@H]5O)N3[C@@H]1O	326.44	1.5545	4	2	1	1
[7.074369e+08]	0.4796430486837747	N[C@H]1CO[C@@H]2[C@H](O)C[C@H]1C2	143.18599999999998	-0.5166000000000004	3	2	0	0
[1056009.2]	0.5146804595984947	C=CC1(C)CC[C@H]([C@@H]2CCCC(=O)O2)C1	208.30099999999993	3.0745000000000013	2	0	2	0
[20574.203]	0.6375516226941639	CC#Cc1ccc(O)c(OC)c1	162.18799999999996	1.7721999999999998	2	1	1	1
[2288803.]	0.7332582422036229	Nc1[nH]c(=O)c(C#N)cc1-c1ccncc1	212.21200000000002	0.8907800000000001	4	2	1	2
[517616.1]	0.783836072474148	CN[C@@]1(c2ccccc2OC)CC(O)C1	207.27299999999994	1.2646	3	2	3	1
[587151.5]	0.7759991541608767	S=C(c1ccccc1)N1CCC(Cc2ccccc2)CC1	295.451	4.316800000000003	2	0	3	2
[168119.72]	0.9409407570607916	Cc1coc2c1CCN(CCc1ccc(F)cc1)C(=O)N2	288.322	3.359820000000002	2	1	3	2
[4861257.5]	0.6172543304328456	C[C@@H]1OC(=O)C=C2C(=O)Cn3ccccc3ccc21	255.273	1.6366	4	0	0	0
[1.01311706e+09]	0.5723436119287516	OCc1ccccc1	108.13999999999997	1.1789	1	1	1	1
[5993.2437]	0.18398465148262297	C=CC[S@@](=O)[C@H](CC)NC(=O)[C@@H](C)NC(=O)[C@H](CC(C)C)NC(=O)[C@H](CC(C)C)NO	460.6410000000002	1.2025000000000023	6	5	15	0
[4379.6606]	0.27505377546177323	CN(c1ccc(C(=O)N[C@@H](Cc2ccc(F)cc2)c2ccc(Cl)cc2)cc1)C(=O)OCc1ccccc1	517.0000000000002	6.965900000000007	3	1	8	4
[4246672.5]	0.6654785528464892	Nc1c(CC(=O)O)cccc1C(=O)c1ccc(Br)cc1	334.169	2.889400000000001	4	2	4	2
[2462412.]	0.3944920389126961	COOC#CCNC(=O)c1ccc(cc1)c1ccc([N+](=O)[O-])cc1	326.30800000000005	2.530500000000001	5	1	5	2
[50482.35]	0.5433618556670351	N[C@H](C=O)[C@@H]1C[C@H](O)[C@]2(CO)[C@H]3CC[C@@H]4NC(=O)C=C[C@]4(C)[C@H]3CC[C@]12C	376.4970000000001	0.7592999999999992	5	4	3	0
[2300999.8]	0.7051057988047901	CNCC[C@H](O)c1ccccc1	165.236	1.3295000000000001	2	2	4	1
[429360.3]	0.4913199887529705	CCCC/C=C/C[C@@H](C)C(=O)O	170.25199999999998	2.8436000000000003	2	1	6	0
[1.3114454]	0.19727443730535624	CC(C)n1c(CC[C@@H](O)C[C@@H](O)CC(=O)[O-])c(-c2ccc(F)cc2)c(-c2ccccc2)c1C(=O)NCc1ccc(C(=O)[O-])cc1	614.6700000000002	3.020100000000001	7	3	14	4
[2176.8064]	0.0678911305305177	C[C@H]1C=C2C=C[C@H](C)[C@H](CC[C@@H]3C[C@@H](O[Si](C)(C)C(C)(C)C)CC(=O)O3)[C@H]2[C@@H](OC(=O)NCCCCCCC(=O)NO)C1	620.9040000000001	6.817800000000006	7	3	13	0
[23538.975]	0.3735666920618681	COC(=O)[C@H]1[C@H]2C[C@H]3c4[nH]c5cc(OC)ccc5c4CCN3C[C@H]2C[C@@H](OC(=O)c2cc(OC)c(OC)c(OC)c2)[C@@H]1OC	608.6880000000004	4.171100000000004	10	1	8	3
[3400122.]	0.8466633910468133	CC#CCOc1ccc([C@@H]2SC(=O)NC2=O)cc1	261.30199999999996	2.1128	4	1	3	1
[248610.61]	0.3799534662760676	CNC(=C[N+](=O)[O-])NCCSCc1csc(CN(C)C)n1	331.4670000000001	1.3224999999999998	7	2	10	1
[21967.666]	0.4391367379374335	C[C@@H]1O[C@H](O[C@@H]2C=C3CC[C@@H]4[C@H](CC[C@]5(C)[C@@H](c6ccc(=O)oc6)CC[C@]45O)[C@@]3(C)CC2)[C@H](O)[C@H](O)[C@H]1O	530.6580000000004	3.013800000000002	8	4	3	1
[186884.75]	0.8731031973426815	N[C@H](C(=O)O)c1ccc(-c2ccc(F)cc2)cc1	245.253	2.5771000000000006	3	2	3	2
[170873.11]	0.6192081845073194	CSc1ccc2c(c1)N(CCC1CCCCN1C)c1ccccc1S2	370.587	5.885600000000005	4	0	4	2
[112500.34]	0.3433083562994692	CCCC[C@H](CC)COC(=O)c1ccccc1C(=O)OC[C@@H](CC)CCCC	390.5640000000003	6.433000000000007	4	0	14	1
[3639.7554]	0.6238995322908585	C[C@@]1(O)C[C@H]2C[C@H]3[C@@H]4CCC5=CC(=O)CC[C@]5(C)[C@@]4(F)[C@@H](O)C[C@]3(C)[C@]2(C(=O)CCl)O1	454.96600000000024	3.482800000000003	5	2	2	0
[25631.37]	0.5178316877405589	CC/C=C\C=C/[C@H](O)[C@H](C)[C@@H](O)[C@H](C)[C@@H](O)CC(=O)[O-]	285.36	0.00369999999999987	5	3	9	0
[994.8009]	0.34076519727856636	COOC#CCOC(=O)C1=C(C)NC(C)=C(C(=O)OC(C)C)C1c1ccccc1	399.4430000000001	2.9551000000000016	7	1	6	1
[52268.844]	0.39211603092631026	CCOc1nc2cccc(C(=O)O)c2n1Cc1ccc(-c2ccccc2-c2nnn[nH]2)cc1	440.4630000000001	4.028600000000002	7	2	7	5
[11584568.]	0.8296879657713981	CNCCN1CCCC1C(=O)c1ccc(Cl)cc1	266.772	2.2065	3	1	5	1
[647782.]	0.5101568892419974	CNC[C@@H](O)c1ccc(O)c(O)c1	183.207	0.35060000000000013	4	4	3	1
[23196.148]	0.4660604181969797	CC#CCCCCCCCCCC(=O)O	210.31699999999998	3.6052000000000017	2	1	9	0
[507804.97]	0.759882459723288	Cc1coc2c1C[C@H](NC(=O)c1c[nH]c3ccccc13)C(=O)N2C	323.3520000000001	2.38682	3	2	2	3
[211130.36]	0.5923571191524091	Cn1c2ccccc2c(=O)c2c(O)cc(O)cc21	241.24599999999998	2.102899999999999	3	2	0	3
[1.0923076e+10]	0.3902682398861675	CN(C)C=O	73.095	-0.2956000000000001	1	0	1	0
[985114.6]	0.5811417572598682	C/C1=C\CC[C@@H](C)[C@H](O)CC(=O)NC1=O	211.26099999999997	0.7563999999999997	3	2	0	0
[2856734.]	0.5406860411374802	O=C1CC2(CCCC2)CC(=O)N1CCCCN1CCCN(c2ncccn2)CC1	399.53900000000016	2.4783	6	0	6	1
[16388.5]	0.8739705938909597	CC(C)(C)NC[C@H](O)COc1cccc2c1CCCC2=O	291.391	2.3334	4	2	5	1
[672.0111]	0.6395257442251707	CC#C[C@]1(O)CC[C@H]2[C@@H]3CCC4=CC(=O)CCC4=C3[C@@H](c3ccc(N(C)C)cc3)C[C@@]21C	429.6040000000001	5.406500000000006	3	1	2	1
[35262.062]	0.49795893985199036	CCC(=O)O[C@]1(C(=O)CCl)[C@@H](C)C[C@H]2[C@@H]3CCC4=CC(=O)C=C[C@]4(C)[C@@]3(F)[C@@H](O)C[C@@]21C	466.97700000000026	4.103100000000003	5	1	4	0
[2678887.]	0.84234198198695	CN1CCN(C(c2ccccc2)c2ccccc2)CC1	266.38800000000003	3.0234000000000014	2	0	3	2
[inf]	0.42371594339241153	CCCC/C=C/C=C/C=C/C=C/[C@@H](O)C[C@@H](O)[C@H](C)CC(=O)[O-].C	337.48000000000013	2.9255000000000013	4	2	12	0
[4.873061e+10]	0.5420450088370231	Brc1ccccc1	157.01	2.4491000000000005	0	0	0	1
[28245872.]	0.4927635510020554	COOC#CCNC(=O)Nc1ccc(Cl)cc1	254.67300000000003	2.0004	3	2	3	1
[152842.8]	0.6434783382532895	C[C@H]1[C@H]2CC[C@H]3[C@@H](C(=O)[C@@H]4CC[C@@H]5C[C@@H](O)CC[C@]5(C)[C@H]4CC[C@]32C)C1	358.56600000000014	5.231300000000005	2	1	0	0
[56796.086]	0.6171312932317708	CC(C)=CCC/C(C)=C/CO	154.253	2.6714000000000016	1	1	4	0
[1.540684e+08]	0.6813170466380937	O=C1C[C@@H]2OCC=C3CN4CC[C@]56c7ccccc7N1[C@H]5[C@H]2[C@H]3C[C@H]46	334.41900000000004	2.0925000000000002	3	0	0	1
[40228.24]	0.8375057924076362	CC(C)NC[C@@H](O)COc1cccc2ccccc12	259.34900000000005	2.5775000000000006	3	2	6	2
[2.1488165e+11]	0.5998689433499305	O=C(O)c1ccccn1	123.11099999999998	0.7797999999999999	3	1	1	1
[11080.092]	0.3002491433948309	CCCC/C=C\C=C/C=C/C=C/[C@@H](O)C[C@@H](O)CC(=O)NCC(=O)O	351.4430000000001	2.104199999999999	5	4	13	0
[56119544.]	0.22695749910429205	O[C@@H]1[C@H](O)[C@@H](O)[C@@H](O)[C@@H](O)[C@@H]1O	180.156	-3.8346000000000005	6	6	0	0
[54739.05]	0.7806691833432547	COC[C@@]1(O)C[C@H]2[C@@H]3CCC4=CCCC[C@@H]4[C@H]3CC[C@@]21C	290.447	3.936600000000003	2	1	2	0
[46290.5]	0.06952191572783048	CCCC/C=C/C=C\C=C\C(=O)N[C@@H](CC)C(=O)N(C)CC(=O)N(C)[C@@H](CC(C)C)C(=O)N[C@@H](C(C)C)C(=O)N[C@@H](CC(C)C)C(=O)	659.9130000000001	3.9421000000000044	6	3	22	0
[1283670.6]	0.6086543776082556	Fc1nc(N2CCCCC2)c(O)c(I)c1N	337.136	2.1034	4	2	1	1
[3462937.2]	0.6986374292994981	C=Cc1ccc(O)c(OC)c1	150.177	2.0438	2	1	2	1
[12729.656]	0.36681575977486086	CC/C=C\C=C/[C@H](O)[C@H](C)[C@@H](O)[C@H](C)[C@@H](O)[C@@H](O)[C@H](C)[C@H](O)CC	344.4920000000001	1.6315999999999997	5	5	11	0
[30685.832]	0.3608202823251693	CN[C@@H]1[C@H](O)[C@H](NC)[C@H]2O[C@@]3(O)C(=O)C[C@@H](C)O[C@H]3O[C@@H]2[C@H]1O	332.353	-2.9255999999999953	9	5	2	0
[40119532.]	0.5014913838271434	Nc1nc2[nH]cnc2c(=S)[nH]1	167.197	0.59769	4	3	0	2
[600.4843]	0.18988101442313238	CC[C@H](N)C(=O)O[C@H]1CN(C)C=C2C=C[C@H](C)[C@H](CC[C@@H](O)C[C@@H](O)CC(=O)NO)[C@H]21	439.5530000000002	0.6907000000000001	8	5	10	0
[3.3928698e+08]	0.4518813355427434	N#CCOC(=O)C(=O)C(C)(C)O	171.152	-0.6068200000000004	5	1	3	0
[4623.788]	0.29628517081000216	CCCC/C=C/C=C/C=C/C=C/[C@@H](O)C[C@@H](O)CC(=O)N[C@@H](C)C(=O)O	365.4700000000001	2.4927	5	4	13	0
[138717.22]	0.41543168693006327	Nc1nonc1C(=O)Nc1ccc(C(=O)N[C@@H](CCC(=O)O)C(=O)O)cc1	377.31300000000016	-0.04810000000000053	10	5	8	2
[99131.34]	0.8460610896604897	CC(C)[C@H]1CC[C@H](C(=O)N[C@H](Cc2ccccc2)C(=O)O)CC1	317.42900000000014	3.2609000000000012	3	2	6	1
[379015.38]	0.7988296146143928	CN1Cc2c(nc(N)nc2C)CCc2ccc(F)cc12	272.327	2.24132	4	1	0	2
[17515.719]	0.3286166514818846	COC[C@@H](C)OC(=O)C(O)=C(C)C1=C(C)CC=C(C)CC[C@H]1C(=O)O	352.42700000000013	3.5440000000000023	6	2	6	0
[7018058.]	0.3908166327811584	O=[n+]1cnn([C@@H]2O[C@H](CO)[C@@H](O)[C@H]2O)c(=O)[nH]1	247.187	-3.9025999999999987	7	4	2	1
[213052.47]	0.8049353387121051	Cc1onc(-c2ccccc2)c1-c1ccc(S(N)(=O)=O)cc1	314.36600000000004	2.9644200000000005	4	1	3	3
[7560216.]	0.4892471512091445	O=C([C@H](O)CO)Nc1cccc([N+](=O)[O-])c1	226.18800000000002	-0.1135000000000006	5	3	4	1
[4.787503]	0.6098603402539736	CC(C)c1c(/C=C/[C@@H](O)C[C@@H](O)CC(=O)[O-])c(-c2ccc(F)cc2)cn1C1CCCCC1	442.55100000000016	4.1879000000000035	4	2	9	2
[455.2146]	0.45632722461101194	CC(C)C[C@H]1C(=O)N2CCC[C@H]2[C@]2(O)O[C@](NC(=O)[C@@H]3C=C4c5cccc6[nH]c(Br)c(c56)C[C@H]4N(C)C3)(C(C)C)C(=O)N12	654.6059999999999	3.192800000000001	6	3	5	2
[22608.691]	0.5604120760868545	C[C@@](O)(CS(=O)(=O)c1ccc(F)cc1)C(=O)Nc1ccc(C#N)c(C(F)(F)F)c1	430.3790000000001	2.8795800000000007	5	2	5	2
[143770.8]	0.8288580486751157	CN(C)CCCN1c2ccccc2Sc2ccccc21	284.42800000000005	4.241000000000003	3	0	4	2
[28404982.]	0.575228346064442	N[C@@H](Cn1ccc(=O)c(O)c1)C(=O)O	198.17799999999997	-1.0342000000000002	5	3	3	1
[98.080795]	0.04302752625907896	NC[C@H](N)C(=O)N[C@H](C(=O)N[C@@H](CCC(=O)O)C(=O)N[C@H](Cc1ccccc1)C(=O)N[C@H](C)C(=O)N[C@H](CCC(=O)O)NC(=O)O)C(=O)O	696.6710000000003	-4.0017000000000005	15	12	21	1
[296.68918]	0.1670640435891697	N[C@H]1CC[C@H](NC(=O)[C@H](Cc2ccc(F)cc2)NC(=O)[C@H](Cc2ccc(F)cc2)NC(=O)N[C@@H](CCC(=O)O)C(=O)O)C1	603.6230000000003	1.2166000000000021	8	7	14	2
[13113.764]	0.4383325876813131	C=C(O)CC(=O)OCCCOC1C=C2C=C[C@H](C)[C@H](C)CC[C@@H]21	320.4290000000001	3.9451000000000036	4	1	7	0
[330203.75]	0.7856923773821717	C[C@]12CCC(=O)C=C1CC[C@@H]1[C@@H]2C(=O)C[C@@]2(C)[C@H]1CC[C@]2(O)C(=O)CO	360.45000000000016	1.9898000000000002	5	2	2	0
[8083.896]	0.7124527920741569	CCCC1O[C@@H]2C[C@H]3[C@@H]4CCC5=CC(=O)C=C[C@]5(C)[C@H]4[C@@H](O)C[C@]3(C)[C@]2(C(=O)CO)O1	430.5410000000002	2.7168000000000014	6	2	4	0
[69462.97]	0.5636001639241419	COc1ccc(NC(=O)CCCC/C=C/C(C)C)cc1	275.39199999999994	4.406300000000003	2	1	8	1
[74467376.]	0.26596816495800824	O[C@H]1C[C@H](O)[C@@H](O)[C@H](O)[C@H]1O	164.15699999999998	-2.8054	5	5	0	0
[2182491.8]	0.6139834716056648	O=COCCN1CCN(C2=Nc3ccccc3Sc3ccccc32)CC1	367.47400000000016	3.020100000000001	5	0	4	2
[4.727674e+09]	0.5518150920421596	S=c1ccc2ccccc2o1	162.21299999999997	3.1622900000000014	2	0	0	2
[81765.305]	0.7135696186852986	COCCc1ccc(OCC(O)CNC(C)C)cc1	267.36899999999997	1.6132	4	2	9	1
[5335.1904]	0.6273025620932721	C=C[C@@H](O)C[C@@H]1CC[C@H]([C@@H](C)C(=O)O)[C@H](CC(=O)O)C1C	298.379	2.3973000000000004	5	3	7	0
[30345.371]	0.3847547057951999	CC/C=C\C=C/[C@H](O)[C@H](C)[C@@H](O)[C@@H](C)[C@@H](O)[C@H](C)[C@H](O)CO	316.43800000000005	0.8529999999999998	5	5	10	0
[6873.9097]	0.7270813218281973	C=C[C@@]1(O)C[C@H]2[C@@H]3CCC4=CCCC[C@@H]4[C@H]3CC[C@@]2OC1C	301.45	4.406990000000004	2	1	1	0
[28160072.]	0.3720331540305361	O=C(O)CCC(O)(CC(=O)O)NC(=O)O	221.16500000000002	-0.7179000000000002	7	5	6	0
[19166.057]	0.8428637069733037	CN(C)CCC=C1c2ccccc2COc2ccccc21	279.383	3.9624000000000033	2	0	3	2
[5.3680365e+08]	0.632718606011635	CSCCC(=O)Nc1ccc([N+](=O)[O-])cc1	240.28400000000002	2.2864000000000004	4	1	5	1
[4683.6357]	0.43604508202860237	CO[C@H](C)[C@H](O)c1ccc(C(=O)N[C@@H](CCC(=O)O)cc1)c1ccc([N+](=O)[O-])cc1	416.43000000000006	2.2197999999999993	7	3	8	1
[72.24152]	0.3990981505054649	C=CC(C)(C)O[C@H]1C[C@H](OC(=O)C(C)C)C2=C[C@@H]3C[C@H](C)[C@H](CCC(=O)O)[C@H]3[C@@H](O)C[C@@]21C	462.6270000000003	4.758200000000005	6	2	8	0
[190141.56]	0.6587322532597096	CCCc1cc(=O)[nH]c(=S)[nH]1	170.237	1.38499	2	2	2	1
[3741.991]	0.8325220081385356	COc1cc2c(c(OC)c1OC)-c1ccc(OC)c(=O)cc1[C@@H](NC(C)=O)CC2	399.4430000000002	2.871600000000001	6	1	5	2
[2.2074609]	0.2335188461814743	C=CCOC1C[C@H](OCc2ccccc2)C[C@@H](/C=C/c2c(-c3ccc(F)cc3)nc(N(C)S(C)(=O)=O)nc2C(C)C)O1	595.7370000000002	6.108200000000007	7	0	12	3
[67769.79]	0.5369978235181823	C=C(N)NC(=O)c1nc(Cl)c(N)nc1N	228.64299999999997	-0.5458999999999996	6	4	2	1
[608016.25]	0.5261407613334022	CC(=O)Nc1nnnc(N)n1	154.133	-1.1928000000000005	6	2	1	1
[60288.348]	0.1614225749983568	CCCC/C=C/C=C\C=C/C=C/[C@H](O[C@@H]1O[C@H](C)[C@@H](O)[C@H](N)[C@@H]1O)C(=O)NO	396.48400000000004	1.085900000000001	7	5	10	0
[1.3463509e+08]	0.42154986160311925	NCCS[C@@H](N)C(=O)N	149.219	-1.5515999999999988	4	3	4	0
[11234.61]	0.26155458511612795	CN(C)[C@@H]1C(O)=C(C(N)=O)C(=O)[C@@]2(O)C(O)=C3C(=O)c4c(O)cccc4[C@@](C)(O)[C@H]3[C@H](O)[C@@H]12	460.43900000000014	-1.2435999999999974	10	7	2	1
[7046722.]	0.6822856679512553	C=Cc1ccc(OC)c(OC)c1	164.20399999999998	2.3468	2	0	3	1
[21715.875]	0.9085285470025662	CCCN1C[C@H](CSC)C[C@@H]2c3cccc4[nH]cc(c34)C[C@H]21	314.4980000000001	4.271100000000003	2	1	4	2
[6709610.]	0.9335297931709843	CC(=O)Nc1nnnc(Sc2ccc(F)cc2)c1C	278.31200000000007	2.42872	5	1	3	2
[18.610641]	0.1568888746348767	C[C@@H]1C/C=C/C=C/C=C/C=C/[C@H](O[C@@H]2O[C@H](C)[C@@H](O)[C@H](N)[C@@H]2O)C[C@@H]2O[C@](O)(C[C@@H](O)C[C@H]3O[C@@H]3/C=C/C(=O)O1)C[C@H](O)[C@H]2C(=O)O	665.7330000000004	0.11970000000000325	14	7	3	0
[150314.56]	0.5039021181338845	C=C[C@H]1[C@H]2C(=O)O[C@H]1[C@]1(C)C[C@H](O)[C@@H]2CC[C@@]2(O)[C@H]1CC[C@]2(C)C(=O)CO	378.4650000000002	1.2198999999999998	6	3	3	0
[221034.31]	0.7775672180808064	CNCC[C@@H](O)c1ccc(Cl)cc1	199.68099999999998	1.9829	2	2	4	1
[309145.75]	0.9034245288795607	O=C(O)c1cccnc1Nc1cccc(C(F)(F)F)c1	282.221	3.542200000000001	4	2	3	2
[5999.4087]	0.47515082220911536	C=C[C@]1(C)C[C@H](OC(=O)C(C)=O)[C@@H](C)CN(C)[C@@H]1C(=O)O	297.351	1.1042999999999998	6	1	4	0
[40895836.]	0.8414278696289341	CC(C)(Oc1ccc(Cl)cc1)C(=O)O	214.648	2.582	3	1	3	1
[32963.03]	0.2240806606528863	CC[C@H](C)[C@H](N)C(=O)N[C@H](C(=O)N[C@@H](C)C(=O)N[C@@H](CCC(=O)O)C(=O)O)C(C)C	430.50200000000024	-0.5604999999999947	8	6	13	0
[8028.7085]	0.47630696710025927	OCCCCOc1ccnc(C[S+]([O-])c2nc3ccccc3[nH]2)c1C	359.451	2.7254200000000006	5	2	8	3
[33407.938]	0.3847547057951999	CC/C=C\C=C/[C@H](O)[C@H](C)[C@@H](O)[C@@H](C)[C@@H](O)[C@@H](O)[C@H](C)CO	316.43800000000005	0.853	5	5	10	0
[1067619.9]	0.6634441837145054	C[C@H]1[C@H]2[C@@H](C[C@H]3[C@@H]4CCC5=CC(=O)C=C[C@]5(C)[C@H]4CC[C@]32C)C1=O	324.4640000000001	4.355400000000004	2	0	0	0
[301675.56]	0.8596426784415933	C[C@@H](Oc1ccc(CC(=O)O)cc1)C(=O)Nc1ccccc1	299.326	2.7197000000000005	4	2	6	2
[67149.09]	0.7115844226882815	C/C(C)=C\COc1cccc(C(F)(F)F)c1	230.22899999999996	4.050400000000002	1	0	3	1
[34980.477]	0.3970769515948249	O=C[C@@H]1C[C@H]2C[C@H]3[C@@H](C[C@H]4[C@@H]5C[C@H](O)[C@@H](O)C[C@]5(O)[C@H]4[C@@H]3N)[C@@H](O)[C@@H]12	351.44300000000004	-0.7254999999999985	6	5	1	0
[82280.63]	0.8585249056143486	Cc1cc(C(C)(C)C)c(O)c(C)c1CC1=NCCN1	260.3809999999999	2.850740000000001	2	2	2	1
[19720678.]	0.4486188461866933	NCCOCCO	105.13699999999999	-1.0460000000000003	3	2	4	0
[34715.64]	0.7484519020693173	C1=Cc2c(OC)c(OC)c(OCCNC(C)C)cc2[C@@H]1OC	307.39000000000004	2.794900000000001	5	1	8	1
[4549.347]	0.598290094062892	Cc1cc(C)c(OCC2C[C@@H](O)CC(=O)O2)c(C(Cl)C2CCCCC2)c1	380.9120000000002	4.608940000000004	4	1	5	1
[362.5219]	0.43167102851993616	C=CC(C)(C)O[C@H]1C[C@H](OC(=O)C(C)C)C[C@H]2[C@H]3C[C@H](F)C4=CC(=O)C=C[C@]4(C)[C@@]3(F)[C@@H](O)C[C@@]12O	508.6020000000002	3.9476000000000036	6	2	5	0
[224.5868]	0.19750207121883465	CC(C)(C)NC(=O)[C@@H]1C[C@@H]2CCCC[C@@H]2CN1C[C@@H](O)[C@H](Cc1ccccc1)NC(=O)[C@H](CC(N)=O)NC(=O)c1ccc2ccccc2n1	670.855	3.092400000000003	7	5	12	3
[3.3287268]	0.33067366477593035	CC(C)c1cc(-c2ccc(F)cc2)c(-c2cccc(Br)c2)n1/C=C/[C@@H](O)C[C@@H](O)CC(=O)O	516.4070000000002	5.904400000000007	4	3	9	3
[6.657859e+08]	0.4887189002149315	NCCC[C@@H](N)CC(=O)O	146.19	-0.4726999999999995	4	3	5	0
[59438776.]	0.6721081468192788	CCOP(=O)(CC)OC(=O)O	182.112	1.9305	5	1	4	0
[2665833.2]	0.5776171321259124	O=c1[nH]c(=O)n([C@H]2C[C@H](O)[C@@H](CO)O2)cc1F	246.194	-1.6836	5	3	2	1
[4384.324]	0.17930182627145014	CC(=C/C=C/C(C)=C\CO)C(C)=C\CCO[C@@H]1O[C@H](COC(=O)CCC(C)C)[C@H](O)[C@@H](O)[C@H]1O	482.61400000000026	2.5675000000000012	8	4	13	0
[154299.45]	0.5694074677768829	Cc1coc2c1C[C@@H](OC(=O)C(C)c1ccc(Cl)cc1)N2C=CCN1CCN(C)CCOCC1	488.02800000000036	4.0546200000000026	7	0	6	2
[257699.38]	0.6555202242754368	CCCC[C@H](C)[C@H](O)C[C@H](C)CC(=O)O	216.32099999999994	2.674500000000001	3	2	8	0
[2.6703027e+09]	0.5693246285400515	BrCc1ccccc1	171.037	2.5815	0	0	1	1
[20020308.]	0.3403746933656681	O=C1[C@H](O)O[C@@H](CO)[C@H](O)[C@H]1O	178.14000000000001	-3.0132000000000008	6	4	1	0
[3065389.2]	0.28848649301765655	N[C@H]1[C@H](O)[C@H](N[C@H]2C[C@H](O)[C@H](N)C2)C(=O)O[C@@H]1C(=O)O	289.288	-3.5065999999999953	9	6	3	0
[3.9116397e+08]	0.546042131053827	CCC[S@](CC)=O	120.21699999999998	1.165	1	0	3	0
[1.9813512e+08]	0.5302216682110639	O=c1ccc2ccccc2o1	146.14499999999998	1.793	2	0	0	2
[1.190508e+09]	0.3042503204978373	O[C@H]1OC[C@@H](O)[C@H](O)[C@@H]1O	150.13	-2.5823000000000005	5	4	0	0
[272234.38]	0.666900355520288	C=C[C@H](O)[C@H]1C[C@H](OC)[C@@H]2C[C@H](OC(=O)c3ccccc3)[C@]c2C1	328.408	2.9012900000000013	4	1	5	1
[1.0570006e+08]	0.5100531010878067	N[C@H](CO)C(=O)N1CCC[C@H]1C(=O)O	202.20999999999998	-1.6183999999999987	5	3	3	0
[10.720219]	0.6406092489078352	CC[C@@](C)(O)C(=O)O[C@H]1C[C@@H](C)C=C2C=C[C@H](C)[C@H](CC[C@@H]3C[C@@H](O)CC(=O)O3)[C@H]21	420.5460000000002	3.3104000000000022	6	2	6	0
[4588.5713]	0.2962873823288444	CCCC/C=C/C=C\C=C\C=C/[C@H](O)C[C@@H](O)[C@H](C)[C@H](O)[C@H](C)C(=O)O	366.4980000000001	3.2310000000000016	5	4	13	0
[130243.57]	0.8860379615947155	Cc1ccc(S(=O)(=O)NC(=O)NN2CC3CCCC3C2)cc1	323.4180000000001	1.6298199999999994	4	2	3	1
[37568.47]	0.5476318918292188	C[C@H](C=O)[C@@H]1[C@H](C)CC[C@H]2[C@H](C)CC[C@@H](O[C@H]3CC[C@@H](O)CC(=O)O3)CC[C@]21C	408.57900000000024	4.499400000000004	5	1	4	0
[170656.19]	0.15276378904528584	CCC[C@@H](C)C(=O)N[C@@H](C[C@H](N)C(=O)O)C(=O)N[C@@H](C)C(=O)N[C@@H](C)C(=O)N[C@@H](C)C(=O)O	473.52700000000016	-1.6918999999999926	9	7	14	0
[1.3894975e+09]	0.23951477966885204	[N-]=[N+]=NC(=O)C(=O)NCC(=O)O	172.1	-0.9759000000000002	4	2	2	0
[55205.953]	0.47997480365454936	CC/C=C\C[C@@H](O)[C@H](C)[C@H](O)[C@H](C)[C@@H](O)[C@@H](O)CC	274.40100000000007	1.4685	4	4	9	0
[760461.2]	0.4854250187269854	CC(n1cnc2c(=O)[nH]c(=O)[nH]c2s1)C(=O)O	256.243	-0.4812000000000001	6	3	2	1
[165016.64]	0.3734283215865669	CCN(CC)CCOc1ccc(/C(=C(/Cl)c2ccccc2)c2ccccc2)cc1	405.96900000000005	6.562600000000006	2	0	9	3
[47215.875]	0.5502431685998317	C=C[C@@]1(O)C[C@H](OC(=O)c2ccccc2)C[C@H](OC)[C@@H]1OCc1ccc(O)cc1	398.45500000000015	3.228900000000002	6	2	7	2
[57249764.]	0.5967950649833641	Cn1c2ccccc2c(=O)c2c(O)cccc21	225.24699999999999	2.3973000000000004	2	1	0	3
[322890.03]	0.7326817037049284	C[C@]1(O)CC[C@H]2[C@@H]3CCC4=CC(=O)C=C[C@]4(C)[C@H]3CC[C@@]21C	300.4420000000001	4.045300000000004	2	1	0	0
[221034.31]	0.7775672180808064	CNCC[C@H](O)c1ccc(Cl)cc1	199.68099999999998	1.9829	2	2	4	1
[4.258828]	0.3477321497212847	CNc1cccc(-c2nc(C(C)C)n(/C=C/[C@@H](O)C[C@@H](O)CC(=O)O)c2-c2ccc(F)cc2)c1	467.5410000000002	4.578600000000003	6	4	10	3
[967572.8]	0.8952819113741954	Cc1ccc(OCC(=O)Nc2ccccn2)cc1	242.27800000000005	2.40752	3	1	4	2
[1548919.2]	0.24284360013026632	CC(=N)S	75.136	0.91337	0	2	0	0
[6543270.5]	0.5793672130452138	C[S@@](=O)CCCC[C@@H](N)C(=O)O	193.26800000000003	-0.052899999999999725	4	2	6	0
[1240640.6]	0.5666011438409272	Cc1occ(-c2ccccc2)c1CCc1ccc(C(F)(F)F)cc1	330.34899999999993	6.059020000000004	1	0	4	3
[2.9357542e+13]	0.49165650235152397	Cn1ccnc1S	114.17299999999999	0.7087999999999999	1	1	0	1
[1054814.5]	0.4090709280478973	O=C(N[C@H](CO)[C@H](O)c1ccc([N+](=O)[O-])cc1)C(Cl)Cl	323.13199999999995	0.9089999999999998	5	3	6	1
[104315.26]	0.7021328811349312	CNc1ncnc(NS(=O)(=O)c2ccc(N)cc2)c1OC	309.35100000000006	0.9098999999999999	7	3	5	2
[1.400983]	0.1839665488529559	CCc1cccc(CNC(=O)c2c(-c3ccccc3)c(-c3ccc(F)cc3)c(CC[C@@H](O)C[C@@H](O)CC(=O)[O-])n2C(C)C)c1	599.7230000000002	5.219000000000006	5	3	14	4
[23327806.]	0.7931548392585982	O=C([C@H](O)c1cccnc1)c1ccccc1	213.23600000000002	1.9979	3	1	3	2
[35438.21]	0.1887077747964863	COC[C@H]1C[C@H](N)[C@@H](O[C@H]2OC(CN)=CC[C@H]2N)[C@H](O)[C@H]1O[C@H]1OC[C@](C)(O)[C@H](NC)[C@H]1O	476.5710000000002	-2.9161999999999915	12	7	8	0
[859.2043]	0.7351466700288802	CC(C)(C)NC(=O)[C@@H]1C[C@@H]2C[C@@H]3CC[C@H]4NC(=O)C=C[C@]4(C)[C@H]3CC[C@]12C	372.55300000000017	3.8145000000000024	2	2	1	0
[993178.06]	0.7092219751108031	CN(C(=O)Cc1ccc(Cl)c(Cl)c1)[C@H]1CC[C@@]2(CCCO2)C[C@@H]1N1CCCC1	425.40000000000043	4.560400000000004	3	0	4	1
[42449.797]	0.5247545264078067	NCCc1ccc(OCC(O)C[C@@H](O)CC(=O)[O-])cc1	282.316	-1.1814999999999998	6	3	9	1
[81291072.]	0.6951125798613664	O=C1c2ccccc2C(=O)C1c1ccccc1	222.243	2.849400000000001	2	0	1	2
[638388.3]	0.2011276719859027	CO[C@]1(NC(=O)CSCC#N)C(=O)N2C(C(=O)O)=C(CSc3nnnn3C)CS[C@@H]21	471.54600000000016	-0.7283199999999983	12	2	9	1
[109847.74]	0.5606186538895128	CC/C=C\C=C/C=C/[C@H](O)C[C@@H](O)[C@H](C)CC(=O)O	268.35299999999995	2.2876999999999996	4	3	9	0
[56119544.]	0.22695749910429205	OC1[C@@H](O)[C@H](O)[C@@H](O)[C@@H](O)[C@@H]1O	180.156	-3.8346000000000005	6	6	0	0
[607.13434]	0.20437508575811003	CC[C@@H]1NC(=O)[C@@H](Cc2ccccc2)NC(=O)[C@@H](CC(C)C)NC(=O)[C@@H]1COC(=O)[C@@H](C)NC(=O)[C@H](CC(C)C)N(C)C(=O)O	631.7710000000002	1.841800000000004	8	5	13	1
[8738.116]	0.641468123492022	CC(C)(C)NC[C@H](O)COc1cccc2c1CC(O)C(O)C2	309.406	0.6347999999999998	5	4	5	1
[4.0691476]	0.23275635981944623	CC(C)n1c(CC[C@@H](O)C[C@@H](O)CC(=O)[O-])c(-c2ccc(F)cc2)c2c3ccccc3n(Cc3ccccc3F)c(=O)c21	587.6430000000001	4.715100000000005	5	2	11	5
[92074112.]	0.4925145218373763	N[C@@](CCC(=O)O)C(=O)O	146.12199999999999	-0.5735100000000002	5	3	4	0
[87972.195]	0.6946116752943168	C[C@]12C=CC(=O)C=C1CC[C@@H]1[C@@H]2[C@@H](O)C[C@@]2(C)[C@H]1CC[C@]2(O)C(=O)CO	360.4500000000002	1.5575999999999999	5	3	2	0
[2.719739e+11]	0.6106035394285075	O=C(O)c1ccccc1	122.12299999999996	1.3848	2	1	1	1
[740007.56]	0.8289288715670488	CN1[C@H]2CC[C@H]1C[C@@H](OC(c1ccccc1)c1ccccc1)C2	307.43700000000007	4.417800000000004	2	0	4	2
[578498.]	0.6893709827759431	Cc1nnc2n1-c1ccc(Cl)cc1C(c1ccccc1)=NC2	308.77200000000005	3.5801200000000017	2	0	1	3
[324.06076]	0.27154170837050223	O[C@@H]1CC=C([C@]2(O)Oc3cc(O)cc(O)c3C(=O)OC(=O)c3cc(O)ccc32)C1	400.33900000000017	1.4191999999999994	9	5	1	2
[2.7939039e+09]	0.46003533980616257	SCc1ncn1	100.146	0.3566	0	1	1	0
[24895.781]	0.4794742448644136	CC/C=C\C=C/[C@H](O)[C@H](C)[C@@H](O)[C@H](C)[C@H](O)CC(=O)O	286.368	1.3384	5	4	9	0
[1.0752884e+13]	0.482564502908463	O=c1[nH]cc(F)c(=O)[nH]1	130.078	-0.7977000000000001	2	2	0	1
[65.06755]	0.5007628315660733	CC(C)c1nn(-c2ccccn2)c(-c2ccc(F)cc2)c1CCC(O)C[C@@H](O)CC(=O)[O-]	440.4950000000003	2.3812999999999995	6	2	10	3
[21951846.]	0.6880217735029875	C[C@H](C=O)[C@H]1C[C@H](C)[C@]2(CC[C@]3(C)C[C@H]4C(C)=CC(=O)[C@H]4/C(C=O)=C\C[C@H]32)O1	384.51600000000013	4.082000000000003	4	0	3	0
[249233.77]	0.463551318528016	CCCC/C=C\CCCCC(=O)O	184.27899999999997	3.3778000000000015	2	1	8	0
[33876.703]	0.17478822451364606	C[C@H]1[C@@H](NC(=O)/C(=N\OC(C)(C)C(=O)O)c2csc(N)n2)C(=O)N1S(=O)(=O)O	435.44000000000017	-1.1724999999999979	10	4	7	1
[22.94842]	0.28918302709702004	C=C(O)CC(=O)OCCCOC1C=C(C)C=C2C=C[C@H](C)[C@H](CC[C@@H]3C[C@@H](O)CC(=O)O3)[C@H]21	460.5670000000003	3.9380000000000033	7	2	10	0
[1810.1198]	0.6025729235661365	CC(=O)OCC(=O)[C@@]12OC(C)(C)O[C@@H]1C[C@H]1[C@@H]3C[C@H](F)C4=CC(=O)C=C[C@]4(C)[C@@]3(F)[C@@H](O)C[C@@]12C	494.53100000000023	2.9376000000000015	7	1	3	0
[2668.3396]	0.13220111579248112	C[C@H](O)[C@H](NC(=O)[C@@H]1CCCN1C(=O)[C@H](Cc1ccc(F)cc1)NC(=O)CN)C(=O)NCC(=O)NCC(=O)O	552.5600000000003	-3.0146999999999924	9	7	13	1
[655.5823]	0.23110203790992312	CC/C=C\C=C/C=C\[C@H](O)C[C@@H](O)[C@H](C)C[C@H](O)/C=C/C=C/C=C/C=C\C=C(C)O	414.58600000000007	5.250600000000005	4	4	14	0
[4006250.5]	0.7786697771862998	Cc1[nH]c(=O)c(C#N)cc1-c1ccncc1	211.22400000000002	1.617	3	1	1	2
[3756664.]	0.8015195132508509	C=CCN1CC[C@]23c4c5ccc(O)c4O[C@H]2C(=O)CC[C@@]3(O)[C@H]1C5	327.3800000000001	1.3014	5	2	2	1
[13434.917]	0.29472034504927447	CN(Cc1cnc2nc(N)nc(N)c2n1)c1ccc(C(=O)N[C@@H](CCC(=O)O)C(=O)O)cc1	454.44700000000023	0.2684000000000012	12	5	9	3
[19208.033]	0.43603493823663086	COc1cc(N)c(Cl)cc1C(=O)NC1CCN(CCCOc2ccc(F)cc2)CC1OC	465.9530000000003	3.358100000000002	6	2	9	2
[34068.8]	0.2555532846104013	C=C[C@](O)(Cc1ccccc1)C(=O)N1CCC[C@H]1C(=O)N[C@@H](C)C(=O)NCC(=O)NCC(=O)O	474.51400000000024	-1.041099999999994	7	5	11	1
[15719.357]	0.8915880432277354	Cc1ccc(S(=O)(=O)NC(=O)NN2CCCCCC2)cc1	311.4070000000001	1.7739199999999995	4	2	3	1
[23373.129]	0.47084989122920284	CCCC/C=C\C=C/C=C/C=C/[C@H](O)[C@@H](C)CC(=O)O	278.392	3.8731000000000027	3	2	10	0
[1078.7828]	0.6015528826926518	Cc1c(OCC(O)C[C@@H](O)CC(=O)[O-])c(-c2ccc(F)cc2)nc2ccccc12	398.4100000000001	1.98002	6	2	8	3
[322890.03]	0.7326817037049284	C[C@@]1(O)CC[C@H]2[C@@H]3CCC4=CC(=O)C=C[C@]4(C)[C@H]3CC[C@@]21C	300.4420000000001	4.045300000000004	2	1	0	0
[7108.0234]	0.1457888777615926	CCCC/C=C/C=C\C=C\C=C/[C@H](O)C[C@@H](O)[C@H](C)[C@H](O)[C@H](C)C(=O)NO	381.5130000000001	2.6517999999999997	5	5	13	0
[16573.541]	0.6757916364888925	COc1ccc([C@@H]2Sc3ccccc3N(CCN(C)C)C(=O)[C@@H]2OC(C)=O)cc1	414.52700000000016	3.368500000000002	6	0	6	2
[342617.03]	0.7763900490332257	C[C@@H](c1ccc(O)cc1)N(C)CCCO	209.28899999999993	1.7673999999999999	3	2	5	1
[508611.4]	0.3275037453254436	COc1ccc(C[C@H](N)C(=O)N[C@H]2[C@@H](O)[C@H](n3cnc4c(N(C)C)ncnc43)O[C@@H]2CO)cc1	471.51800000000026	-0.7936999999999972	10	4	8	3
[34233.695]	0.07147791772015742	CCC[C@@H](C)C(=O)N[C@@H](C[C@H](N)C(=O)O)C(=O)N[C@@H](C)C(=O)N[C@@H](C)C(=O)N[C@@H](C)C(=O)O[C@H](C)C(=O)NCCC(=O)O	616.6690000000001	-2.2538999999999945	12	8	19	0
[8424.268]	0.46901748000616883	COc1c(C)c2c(c(O)c1C/C=C(\C)CCC(=O)OCCN1CCOCC1)C(=O)OC2	433.5010000000003	2.52402	8	1	9	1
[465838.25]	0.6711469044549749	O[C@H]1CN=C(c2ccccc2)c2cc([N+](=O)[O-])ccc21	268.272	2.4792000000000005	3	1	2	2
[2618285.8]	0.7462588643039672	CCc1ccc2c(c1)[C@]13CCCC[C@@H]1[C@H](C2)N(C)CC3	269.43199999999996	3.9372000000000025	1	0	1	1
[55205.953]	0.47997480365454936	CC/C=C\C[C@H](O)[C@H](C)[C@H](O)[C@H](C)[C@@H](O)[C@H](O)CC	274.40100000000007	1.4685	4	4	9	0
[972.8607]	0.03723414261084013	N[C@@H](CCC(=O)N[C@@H](CSSC[C@H](NC(=O)CC[C@H](NC(=O)CCCC(=O)O)C(=O)O)C(=O)NCC(=O)O)C(=O)O)C(=O)O	669.6880000000006	-2.5805999999999933	17	10	24	0
[1989549.8]	0.7845504400951161	CN(C)CCOC(c1ccccc1)c1ccccc1	255.36100000000002	3.3542000000000023	2	0	6	2
[131.3603]	0.6564465021990212	NS(=O)(=O)c1cc2c(cc1Cl)NC(C(Cl)Cl)NS2(=O)=O	380.66200000000003	0.8210000000000004	5	3	2	1
[9368720.]	0.5125069246930146	N[C@H](Cc1ccc(O)c(O)c1)C(=O)O	197.18999999999997	0.052200000000000135	5	4	3	1
[647782.]	0.5101568892419974	CNC[C@H](O)c1ccc(O)c(O)c1	183.207	0.35060000000000013	4	4	3	1
[902081.8]	0.6824184549395481	COc1ccc(Cc2nccc3cc(OC)c(OC)cc23)cc1OC	339.3910000000001	3.860000000000003	5	0	6	3
[10453.749]	0.3031723558209642	CCCC/C=C/C=C\C=C\C=C/[C@H](O)C[C@@H](O)[C@H](C)[C@H](O)[C@H](C)CO	352.5150000000001	3.1387000000000023	4	4	13	0
[157664.03]	0.42232693148952105	C[C@@H](OC(O)C[C@@H](O)CC(=O)[O-])C(=O)N1CCC[C@H]1C(=O)O	318.302	-2.3234999999999975	8	3	8	0
[135152.81]	0.7506478719577147	CC[C@@H](F)Cc1cc(=O)c(C(=O)c2ccccc2)c(C(C)C)n1C	329.4150000000001	4.030300000000003	2	0	6	2
[175797.2]	0.4261443688183634	O=c1ncn2nc(Sc3ccc(F)cc3F)ccc2c1-c1c(Cl)cccc1Cl	436.2700000000001	5.492700000000003	4	0	3	4
[145579.47]	0.40814110443311785	Cn1c2ccccc2c(=O)c2c(O)cc3c(c21)C(=O)c1ccc(O)cc1C3=O	371.34800000000007	2.878300000000001	5	2	0	5
[188773.47]	0.6596090027616385	O=C(O)CCOC(=O)CC[C@@H](N)COc1ccccc1	281.308	1.1907999999999992	6	2	9	1
[6435.8184]	0.6958061033366422	C=C[C@](C)(O)C[C@H]1C(C)=CC[C@@H]2[C@H](CC[C@@H]2O)C[C@@H]1O	280.40799999999996	2.417800000000001	3	3	3	0
[214571.16]	0.794148684143279	C[C@@H](C(=O)O)c1ccc2oc(-c3ccc(F)cc3)nc2c1	285.274	3.822000000000002	4	1	3	3
[5753.6733]	0.721231507782662	CC(=C/C=C/C(C)=C/CO)c1ccc(O)c(C(=O)O)c1	274.316	2.988500000000001	4	3	5	1
[9780465.]	0.5867441988589208	CCCCC1=NC2(CCCC2)C(=O)N1Cc1ccc(-c2ccccc2-c2nnn[nH]2)cc1	428.5400000000001	4.777400000000004	4	1	7	3
[2111630.8]	0.46619017142155555	CNCc1ccc(NC(=O)O[C@H](CO)[C@@H](N)CO)cc1	283.328	-0.3649999999999993	6	5	7	1
[60288.348]	0.1614225749983568	CCCC/C=C/C=C\C=C\C=C/[C@H](O[C@@H]1O[C@H](C)[C@@H](O)[C@H](N)[C@@H]1O)C(=O)NO	396.48400000000004	1.085900000000001	7	5	10	0
[11143.538]	0.6245847681622615	NC(=O)N1C(=O)/C(=C(\O)c2cccs2)c2cc(Cl)ccc21	320.757	3.2531000000000008	3	2	1	2
[4.395235e+09]	0.4115836048923677	[N-]=[N+]=Nc1ccc(O)c(C(=O)O)c1	179.13499999999996	2.0322	3	2	2	1
[2707344.]	0.501475846659006	N[C@H]1C=C(CO)C=C(CO)C=C(O)C1	197.23399999999998	-0.003299999999999914	4	4	2	0
[484.18982]	0.08828180909498215	CC(C)[C@H](NC(=O)[C@H](Cc1ccc(O)cc1)NC(=O)CNC(=O)[C@@H](N)Cc1ccccc1)C(=O)N[C@@H](C)C(=O)N[C@@H](CCC(=O)O)C(=O)O	684.7470000000003	-0.8145999999999891	11	9	19	2
[8.204762e+10]	0.3426777863228231	ClC1=C(Cl)[C@]2(Cl)[C@@H]3[C@@H]4C[C@@H]([C@H]5O[C@@H]45)[C@@H]3[C@@]1(Cl)C2(Cl)Cl	380.913	4.481400000000002	1	0	0	0
[746680.44]	0.7809051329103438	O=C(c1ccccc1C(F)(F)F)N1CCC(Cc2ccccc2)CC1	347.38	4.8003000000000045	1	0	3	2
[337346.44]	0.6772502769255795	N#CCC(C(=O)O)C(=O)Nc1ccc(C(=O)O)cc1	262.221	0.9377800000000001	6	3	5	1
[1.3728515]	0.1968869096941464	CC(C)n1c(CC[C@@H](O)C[C@@H](O)CC(=O)[O-])c(-c2ccc(F)cc2)c(-c2ccccc2)c1C(=O)Nc1ccc(C(=O)N(C)C)cc1	628.721	4.680700000000004	6	3	13	4
[3.3297477]	0.33067366477593	CC(C)c1cc(-c2cccc(Br)c2)c(-c2ccc(F)cc2)n1/C=C/[C@@H](O)C[C@@H](O)CC(=O)O	516.4070000000003	5.904400000000007	4	3	9	3
[467351.62]	0.23404794865458095	N[C@@H]1N[C@H](F)[C@H](O[C@H]2O[C@H](CO)[C@@H](O)[C@H](O)[C@H]2O)[C@H](O)[C@@H]1O	328.293	-4.923099999999994	10	8	3	0
[9070.464]	0.1669214748470212	CCC[C@@H](C)C(=O)N[C@@H](Cn1ccnc1)C(=O)N[C@@H](CC(=O)O)C(=O)N[C@@H](CCC(=O)O)C(=O)O	497.50500000000034	-0.802199999999994	10	6	16	1
[11.869431]	0.4687013802250082	C=CC(C)(C)O[C@H]1O[C@@H](CO)C(=O)C=C2C=C[C@H](C)[C@H](CC[C@@H]3C[C@@H](O)CC(=O)O3)[C@H]21	434.5290000000003	2.4653	7	2	7	0
[4031069.5]	0.5430485662212737	C[C@@](N)(Cc1ccc(O)c(O)c1)C(=O)O	211.21699999999998	0.4423000000000001	5	4	3	1
[1062109.5]	0.25718517203487173	CO[C@H]1[C@H](O)[C@H](N)[C@@H](O[C@H]2O[C@H]([C@H](C)N)CC[C@H]2N)[C@H](O)[C@@H]1N(C)C(=O)CN	405.49600000000015	-3.585399999999993	10	6	6	0
[7.069606]	0.5359914310335363	CC(C)c1c(/C=C/[C@@H](O)C[C@@H](O)CC(=O)[O-])c(-c2ccc(F)cc2)cn1-c1ccccc1	436.503	3.6719000000000026	4	2	9	3
[47150252.]	0.5247994816879634	OCC1=CC(=O)CC(O)C1	142.15399999999997	-0.3711	3	2	1	0
[23858.184]	0.7276819332353759	COC(=O)Nc1nc2cc(C(=O)c3ccc(F)cc3)ccc2[nH]1	313.288	3.111300000000001	4	2	3	3
[50738672.]	0.6864963613487134	CC[C@@H](S)C(=O)N1CCC[C@H]1C(=O)O	217.28999999999996	0.7704000000000001	3	2	3	0
[1681.2789]	0.5971644454650422	CCCN[C@]1(O)CC[C@H]2[C@@H]3CCC4=CC(=O)CCC4=C3[C@@H](c3ccc(N(C)C)cc3)C[C@@]21C	448.6510000000002	5.340300000000005	4	2	5	1
[2972358.2]	0.7582964385090327	OC[C@H](c1ccccc1)C(F)(F)F	190.16399999999993	2.3247999999999998	1	1	2	1
[14208905.]	0.6120873727300362	Nc1ccn([C@@H]2O[C@H](CO)[C@@H](O)C2(F)F)c(=O)n1	263.2	-1.2886	6	3	2	1
[43223.723]	0.6290731330689312	CC(C)(C)NCC(O)c1cc(O)cc(O)c1	225.288	1.5192999999999997	4	4	3	1
[inf]	0.32213756612662414	CCCCCCCCCCCCCCCC[n+]1ccccc1.[Br-]	384.4459999999999	3.4594000000000014	0	0	15	1
[7.336508e+08]	0.2538649088876262	N=[N+]=CC(=O)O	87.05799999999999	-0.6190300000000002	2	2	1	0
[3.4702954e+11]	0.5998689433499305	O=C(O)c1cccnc1	123.11099999999998	0.7797999999999999	3	1	1	1
[23.14205]	0.4120712648839107	CC(C)n1c(CC[C@@H](O)C[C@@H](O)CC(=O)[O-])c(-c2ccc(F)cc2)c(-c2ccccc2)c1C(=O)N(C)C	509.5980000000002	3.4284000000000026	5	2	11	3
[638388.3]	0.2011276719859027	CO[C@@]1(NC(=O)CSCC#N)C(=O)N2C(C(=O)O)=C(CSc3nnnn3C)CS[C@@H]21	471.54600000000016	-0.7283199999999983	12	2	9	1
[152448.88]	0.7794864097683887	CC(=O)[C@@]1(O)CC[C@H]2[C@@H]3C[C@H](C)C4=CC(=O)CC[C@]4(C)[C@H]3CC[C@@]21C	344.4950000000001	4.084400000000003	3	1	1	0
[4215.969]	0.5042848448513663	CC(C)C[C@H]1C(=O)N2CCC[C@H]2[C@]2(O)O[C@](NC(=O)[C@@H]3C=C4c5cccc6[nH]cc(c56)C[C@H]4N(C)C3)(C(C)C)C(=O)N12	575.7100000000002	2.4303	6	3	5	2
[33.738117]	0.550692990866757	Oc1c(Cl)cc(Cl)c(Cl)c1Cc1c(O)c(Cl)cc(Cl)c1Cl	406.90700000000004	6.609000000000001	2	2	2	2
[127526.29]	0.4332524067693211	C[C@H]1C(=O)O[C@H]2[C@@H](O)[C@]3(C)C4=CC(=O)[C@H](O)C4(C)C=C[C@]3(O)C=C[C@]21C	360.40600000000006	0.6683999999999996	6	3	0	0
[210046.66]	0.58797642783992	CCC[C@@H](C)CC(=O)N[C@@H](CC(=O)O)C(=O)O	245.27499999999998	0.8567999999999998	5	3	8	0
[21450940.]	0.6200017052950381	COCCn1cnc(N)nc1=O	170.172	-1.1330999999999998	5	1	3	1
[1.6793314]	0.21608764547351036	CC(C)n1c(CC[C@@H](O)C[C@@H](O)CC(=O)[O-])c(-c2ccc(F)cc2)c(-c2ccccc2)c1C(=O)NCc1ccccc1	571.6690000000002	4.6566000000000045	5	3	13	4
[137427.47]	0.7729574057454922	COC(=O)[C@H]1[C@H]2C[C@H]3c4[nH]c5ccccc5c4CCN3C[C@@H]2CC[C@@H]1O	354.4500000000001	2.6471000000000013	4	2	1	2
[37851.816]	0.8803941688704103	C=CCS(=O)(=O)[C@H]1C=C2c3cccc4[nH]cc(c34)C[C@H]2N(C)C1	328.4370000000001	2.3908000000000005	3	1	3	2
[18183590.]	0.7472361299391438	Cc1cccc(C)c1NC(=O)C(C)N	192.262	1.58914	2	2	2	1
[9333.186]	0.8058613927728192	CN[C@H]1CC[C@@H](c2ccc(Cl)c(Cl)c2)c2ccccc21	306.236	5.179600000000004	1	1	2	2
[8243388.5]	0.47344241954632516	O=c1cc(-c2ccccc2)oc2c1ccc1ccccc12	272.303	4.613200000000003	2	0	1	4
[7.709446e+08]	0.5439155908694729	c1c[nH]c2ccccc12	117.15099999999995	2.1679000000000004	0	1	0	2
[559477.4]	0.8780224758809841	COc1ccc2cc(CCC(=O)O)ccc2c1	230.26299999999998	2.8656000000000006	3	1	4	2
[1110390.4]	0.6689565380917978	OCCCc1ccccc1	136.194	1.6115	1	1	3	1
[1450681.2]	0.45168995229433817	NCCSC(=S)NCCS	196.36599999999999	0.4826000000000003	4	3	4	0
[6191.0547]	0.1343765321288068	CCCC/C=C/C=C\C=C\C=C/[C@H](O)[C@H](C)[C@H](C)[C@@H](O)C[C@@H](O)CC(=O)NO	395.54000000000013	3.0419	5	5	14	0
[1464.536]	0.783419993992393	COc1[nH]c(=O)nc(-c2ccc(F)cc2)c1CC[C@@H]1C[C@@H](O)CC(=O)O1	362.35700000000014	1.5836999999999999	6	2	5	2
[2351.611]	0.7110607782360152	O=C(O)CCCc1ccc(N(CCCl)CCCl)cc1	304.217	3.377900000000002	3	1	9	1
[24895.781]	0.4794742448644136	CC/C=C\C=C/[C@H](O)[C@@H](C)[C@H](O)[C@H](C)[C@H](O)CC(=O)O	286.368	1.3384	5	4	9	0
[60288.348]	0.1614225749983568	CCCC/C=C/C=C\C=C/C=C\[C@H](O[C@@H]1O[C@H](C)[C@@H](O)[C@H](N)[C@@H]1O)C(=O)NO	396.48400000000004	1.085900000000001	7	5	10	0
[92332.92]	0.6979500147229333	C=C[C@@]1(O)C[C@H]2[C@@H]3CCC4=CCCC[C@@H]4[C@H]3CC[C@@]21C	272.43199999999996	4.476200000000004	1	1	1	0
[94125704.]	0.412012361775278	C[C@H]1NC(=O)[C@@H](CO)NC1=O	158.15699999999998	-2.018199999999999	3	3	1	0
[4316.479]	0.7442931078481675	CC(C)(C)NCC(O)c1cc(Cl)c(N)c(Cl)c1	277.195	2.9971000000000005	3	3	3	1
[17511.71]	0.13074702728944623	CC/C=C\C=C/C=C\[C@H](O)C[C@@H](O)[C@H](C)CC(=O)[C@H](C)NC(=O)[C@H](C)NC(=O)NCC(=O)NCC(=O)O	524.6150000000002	0.1654000000000042	8	7	17	0
[427.60074]	0.2477945806079838	CC/C=C\C=C/C=C\[C@H](O)C[C@@H](O)[C@H](C)C[C@H](O)C[C@H](O)C[C@@H](O)CC(=O)[O-]	399.5040000000002	0.2059999999999999	7	5	15	0
[66378596.]	0.8680260702036161	O=C(c1ccccc1)c1ccc2n1CCC2CC(=O)O	269.29999999999995	2.6811000000000007	3	1	4	2
[33407.938]	0.3847547057951999	CC/C=C\C=C/[C@H](O)[C@H](C)[C@@H](O)[C@H](C)[C@@H](O)[C@@H](O)[C@H](C)CO	316.43800000000005	0.853	5	5	10	0
[910917.]	0.8005242690101381	COc1ccc2c3c1O[C@H]1C[C@@H](O)C=C[C@@]31CCN(C)C2	287.35900000000004	1.8503	4	1	1	1
[3619.4092]	0.13083244930020826	C[C@H](N[C@@H](C)C(=O)N[C@H](C(=O)N[C@@H](Cc1ccccc1)C(=O)NC(=O)NCC(=O)O)C(=O)O)C(=O)O	509.47200000000026	-2.355099999999993	11	8	13	1
[27486.334]	0.33524070194456596	CCCC/C=C/C=C\C=C\C=C/[C@H](O[C@@H]1O[C@H](C)[C@@H](O)[C@H](N)[C@@H]1O)C(=O)O	381.46900000000005	1.6650999999999998	7	4	10	0
[351798.53]	0.6377837869202557	CC/C=C\C=C/[C@H](O)[C@@H](C)C(=O)O	184.23499999999996	1.5904	3	2	5	0
[26790.783]	0.37034350763056995	CCC[C@H]1C[C@@H](C(=O)N[C@@H]([C@H]2O[C@H](SC)[C@H](O)[C@@H](O)[C@H]2O)[C@@H](C)O)N(C)C1	406.54500000000013	-0.856999999999998	8	5	7	0
[23373.129]	0.47084989122920284	CCCC/C=C/C=C\C=C\C=C/[C@H](O)[C@@H](C)CC(=O)O	278.392	3.8731000000000027	3	2	10	0
[1559279.1]	0.8670437485027787	Cc1cccnc1C1CCN(CCc2nnc3n2CCCC3)CC1	325.46000000000015	2.7399200000000015	4	0	4	2
[2509324.5]	0.4489304892314893	Nc1ccn([C@@H]2O[C@H](CO)[C@@H](O)[C@@H]2O)c(=O)n1	243.21900000000002	-2.563	7	4	2	1
[15167.124]	0.5082435399287325	O=C1C[C@H](O)C[C@@H](/C=C/c2c(C3CC3)nc3ccc(F)cc3c2Sc2ccc(F)cc2)O1	453.5100000000001	5.621300000000004	5	1	5	3
[2871.226]	0.08455401779891386	CCC/C=C/[C@@H](OC(=O)c1ccc(OC)cc1)NC(=O)[C@@H](CCC(O)CC)C(=O)NCC(=O)NCC(=O)O	535.5940000000004	1.134900000000002	9	5	17	1
[8.54794e+10]	0.48593465161020183	C[C@@H]1OC(=O)C=C2COC(=O)[C@H]2O1	184.14699999999996	-0.24240000000000017	5	0	0	0
[24800.26]	0.07239399090913023	CCCC/C=C/C=C\C=C\C(=O)N[C@@H](CC)C(=O)N(C)CCC(=O)N[C@@H](CC(=O)O)C(=O)NO	480.56200000000024	1.0534000000000026	7	5	16	0
[49014.637]	0.4865420212105028	CC[C@@]1(O)C(=O)OCc2c1cc1n(c2=O)Cc2cc3c(CN(C)C)c(O)ccc3nc2-1	421.4530000000002	1.8468000000000002	7	2	3	4
[116610.266]	0.8516371541172786	CNCCCN1c2ccccc2CCc2ccccc21	266.388	3.5328000000000026	2	1	4	2
[22028.146]	0.17503537053091334	CCN[C@H]1C[C@H](N)[C@@H](O[C@H]2OC(CN)=CC[C@H]2N)[C@H](O)[C@H]1O[C@H]1OC[C@](C)(O)[C@H](NC)[C@H]1O	475.58700000000016	-3.200699999999992	12	8	8	0
[9107637.]	0.5572131838649927	C=CCS(=O)(=O)CCC	148.22699999999998	0.9972000000000001	2	0	4	0
[88323.76]	0.47502368065428346	CC/C=C\C[C@H](O)[C@H](C)[C@H](O)[C@H](C)[C@@H](O)CO	246.347	0.6899	4	4	8	0
[4188.074]	0.2225781639902229	CC(C)C[C@H](NC(=O)[C@@H](N)CC(=O)O)C(=O)N[C@H](Cc1ccc(O)cc1)C(=O)N1CCC[C@H]1C(=O)O	506.5560000000003	-0.1719999999999971	9	6	12	1
[613208.9]	0.4069301183120777	NCCS[C@@H](NC(=O)[C@@H](N)Cc1ccc(O)cc1)C(=O)O	313.379	-0.5191999999999981	7	5	8	1
[1.4134782e+10]	0.6656235641878139	Cc1cc(=O)n(-c2ccccc2)n1C	188.23000000000002	1.4844199999999999	1	0	1	2
[60288.348]	0.1614225749983568	CCCC/C=C\C=C/C=C/C=C\[C@H](O[C@@H]1O[C@H](C)[C@@H](O)[C@H](N)[C@@H]1O)C(=O)NO	396.48400000000004	1.085900000000001	7	5	10	0
[44003.953]	0.5730795048770424	CC/C=C\C[C@H](O)[C@H](C)[C@H](O)[C@@H](O)[C@H](C)CC	244.375	2.1075999999999997	3	3	8	0
[3342913.2]	0.6628790503509868	Cn1c2ccccc2c(=O)c2c(O)cc(C(=O)O)cc21	269.256	2.0955	4	2	1	3
[5849.276]	0.4974962571146707	CC/C=C\C=C/C=C/C=C/CCCc1cccc(O)c1	268.3999999999999	5.349700000000006	1	1	8	1
[inf]	0.3647362951907639	C[N+]1(C)[C@H]2C[C@H](OC(=O)[C@H](CO)c3ccccc3)C[C@H]1[C@H]1O[C@H]12.[Br-]	398.2970000000001	-1.9332999999999958	4	1	4	1
[125169.72]	0.28661243847385526	NC(N)=Nc1nc(CSCC/C(N)=N/S(N)(=O)=O)cs1	337.456	-0.7679999999999998	7	4	7	1
[2530708.8]	0.7354070672581984	C1CCC(C(CC2CCCCN2)C2CCCCC2)CC1	277.496	5.295400000000005	1	1	4	0
[3.560891]	0.4347445242149645	CC(C)c1nc(-c2ccc(F)cc2)c(-c2ccc(F)cc2)n1/C=C/[C@@H](O)C[C@@H](O)CC(=O)O	456.48900000000015	4.676000000000006	5	3	9	3
[132.22864]	0.5184000826476062	CC[C@H](C)C(=O)O[C@H]1C[C@H](O)C[C@@H]2C=C[C@H](C)[C@H](CCC3C[C@@H](O)CC(=O)O3)[C@@H]12	408.53500000000025	3.0002000000000013	6	2	6	0
[15104803.]	0.755913406639335	O=C1CCc2cc(OCCCCc3nnnn3C3CCCCC3)ccc2N1	369.4690000000002	3.4647000000000014	5	1	7	2
[3860106.8]	0.5950735546887367	O=C1[C@@H]2CCCC[C@@H]2CC[C@@H]1O	168.23600000000002	1.5166	2	1	0	0
[6.2752776e+10]	0.39323038799175813	CCN(CC)N=O	102.137	1.0095999999999998	2	0	3	0
[2498.4321]	0.15580163115312598	CSCC[C@H](NC(=O)[C@@H](N)Cc1ccc(O)cc1)C(=O)N[C@H](C)[C@@H](C)C(=O)N[C@H](C(=O)O)C(=O)O	512.5850000000003	-0.7052999999999958	10	7	14	1
[1.590719]	0.3501545188154132	COc1ccc(OC2C[C@@H](O)C[C@H](/C=C/c3c(-c4ccc(F)cc4)nc(N(C)S(C)(=O)=O)nc3C(C)C)O2)c(OC)c1	601.6970000000001	4.777300000000004	9	1	10	3
[157996.22]	0.8807285394160607	O=C(O)Cc1ccccc1Nc1c(Cl)cccc1Cl	296.153	4.364100000000001	3	2	4	2
[1934.8772]	0.6674526116217353	C=C[C@](C)(O)C[C@H]1C(C)=CC[C@H]2[C@@H]3CCC4=CC(=O)CC[C@]4(C)[C@H]3C(=O)C[C@@]21C	396.57100000000025	5.196800000000005	3	1	3	0
[4518.385]	0.6336267736252832	CCCC[C@H]1CCCCC1C(=O)NCCc1ccc(O)c(C(=O)OCC)c1	375.5090000000002	4.224200000000003	4	2	9	1
[2.640638e+09]	0.425825650815454	C=CCO	58.08	0.1647	1	1	1	0
[62424.66]	0.7991071066708418	NC(=O)C1CCN(CCCN2c3ccccc3Sc3ccc(Cl)cc32)CC1	401.96300000000025	4.530100000000004	4	1	5	2
[7286513.]	0.8205758396714636	CSCC[C@@H](NC(=O)c1ccccc1)C(=O)Nc1ccccc1	328.43700000000007	3.176800000000001	3	2	7	2
[9171.118]	0.3436716435826083	CC/C=C\C=C/[C@H](O)[C@H](C)[C@@H](O)[C@H](C)[C@@H](O)[C@@H](O)[C@H](C)[C@H](O)CC(C)	358.5190000000001	2.0217	5	5	12	0
[26494.852]	0.788237551099981	CC(=C/C=C/C(C)=C/C(C)(C)C(=O)O)c1ccc(O)cc1	286.371	4.408800000000004	3	2	5	1
[55926.64]	0.6530251998867979	C#CCN(C)[C@H](C)Cc1ccccc1	187.286	2.1826	1	0	4	1
[105854.76]	0.7696621138235622	O=C(O)COC(=O)Cc1ccccc1Nc1c(Cl)cccc1Cl	354.1890000000001	3.907300000000002	5	2	6	2
[30345.371]	0.3847547057951999	CC/C=C\C=C\[C@H](O)[C@H](C)[C@@H](O)[C@H](C)[C@@H](O)[C@H](C)[C@H](O)CO	316.43800000000005	0.8529999999999998	5	5	10	0
[6.5081367]	0.21707398164676867	CC(C)n1c(CC[C@@H](O)C[C@@H](O)CC(=O)[O-])c(-c2ccc(F)cc2)c(-c2ccc(F)cc2)c1C(=O)Nc1ccccc1	575.6320000000002	5.118000000000005	5	3	12	4
[14804.251]	0.7571556004572341	C[C@@H]1C[C@@H]([C@H](O)CC2CC(=O)NC(=O)C2)C(=O)[C@@H](C)C1	281.35200000000003	1.0414999999999999	4	2	3	0
[3604.7]	0.4755267196834841	C=C[C@H](O)C[C@H](C)[C@H]1CC[C@@]2(C(=O)O)C3CC[C@H]4C(C)(C)[C@@H](O)CC[C@]4(C)C3CC[C@]12C	446.6720000000003	5.670200000000006	4	3	5	0
[389.09213]	0.4555938354562437	C[C@H]1C[C@H]2[C@@H]3CCC4=CC(=O)C=C[C@]4(C)[C@@]3(F)[C@@H](O)C[C@]2(C)[C@@]1(O)C(=O)COP(=O)(O)O	472.44600000000025	2.0127000000000006	8	4	4	0
[587087.7]	0.5558152203910758	CSCC[C@@H](NC(=O)c1ccccc1)C(=O)NCC(=O)N1CCC[C@H]1C(=O)O	407.4920000000003	0.7299000000000004	6	3	9	1
[3890211.5]	0.8432433391348874	CN1CN(CCCN2c3ccccc3Sc3ccccc32)CC1	325.48100000000017	3.884300000000003	4	0	4	2
[109847.74]	0.5606186538895128	CC/C=C\C=C/C=C\[C@H](O)C[C@@H](O)[C@@H](C)CC(=O)O	268.35299999999995	2.2876999999999996	4	3	9	0
[509136.5]	0.7227145221154115	CN1CCC[C@@H]1CCO[C@](C)(c1ccccc1)c1ccc(Cl)cc1	343.898	5.104400000000005	2	0	6	2
[4.172457]	0.2633102790840525	CCCOC1C[C@@H](OC(=O)c2cccnc2)C[C@H](/C=C/c2c(-c3ccc(F)cc3)nc(N(C)S(C)(=O)=O)nc2C(C)C)O1	612.724	5.367400000000005	9	0	11	3
[15860.03]	0.5120346973125536	CC/C=C\C=C/C=C\[C@H](O)C[C@@H](O)[C@H](C)CCCC(=O)O	296.407	3.0679000000000007	4	3	11	0
[79338168.]	0.24345418372476169	c1ccc2c(c1)c1cccc3ccc4cccc2c4c31	252.31599999999997	5.737200000000003	0	0	0	5
[1.2801821e+09]	0.4950193943469449	CCOC(N)=O	89.09400000000001	0.10160000000000025	2	1	1	0
[1004.6227]	0.14016402002820666	C[C@@H]1O[C@H](O[C@H]2C[C@@H](O)[C@]3(CO)[C@H]4[C@H](O)C[C@]5(C)[C@@H](C6=CC(=O)OC6)CC[C@]5(O)[C@@H]4CC[C@]3(O)C2)[C@H](O)[C@H](O)[C@H]1O	584.6590000000006	-1.5149999999999972	12	8	4	0
[121429.766]	0.7495254405551022	N#CC1(O)CC[C@H]2[C@@H]3CCC4=CC(=O)CC[C@@H]4[C@H]3CC[C@@]21CC	313.44100000000014	3.772980000000003	3	1	1	0
[195.98656]	0.5003983975184703	COc1ccc(-c2cc(-c3ccccc3)nc(C(C)C)c2/C=C/[C@@H]2C[C@@H](O)CC(=O)O2)cc1	443.54300000000023	5.627300000000007	5	1	6	3
[6299.6357]	0.061099256169764825	CC/C=C\C=C/C=C\[C@H](O)C[C@@H](O)[C@H](C)CC(=O)[C@H](C)NC(=O)[C@H](C)NC(=O)N[C@@H](C)C(=O)N[C@H](CC(=O)O)C(=O)N[C@@H](C)C(=O)	651.7580000000003	0.016200000000007764	10	8	21	0
[57191.4]	0.7971701178185844	CC[C@@H](CO)NC(=O)[C@@H]1C=C2c3cccc4[nH]cc(c34)C[C@H]2N(C)C1	339.4390000000002	1.9247	3	3	4	2
[55774.938]	0.8594044841056042	Cc1ccc(Cl)c(Nc2ccccc2C(=O)O)c1Cl	296.153	4.743620000000003	3	2	3	2
[30685.832]	0.3608202823251693	CN[C@@H]1[C@@H](O)[C@@H](NC)[C@@H]2O[C@@]3(O)C(=O)C[C@@H](C)O[C@@H]3O[C@@H]2[C@H]1O	332.353	-2.9255999999999953	9	5	2	0
[726917.06]	0.5868544744335275	CO/C=C(\C(=O)O)NC(=O)c1ccccc1	221.21200000000002	0.9887999999999998	4	2	4	1
[60288.348]	0.1614225749983568	CCCC/C=C/C=C\C=C\C=C\[C@H](O[C@@H]1O[C@H](C)[C@@H](O)[C@H](N)[C@@H]1O)C(=O)NO	396.48400000000004	1.085900000000001	7	5	10	0
[459114.56]	0.750440465982924	COc1nc(C)nc(Cl)c1NC1=NCCN1	241.68200000000002	0.8181199999999997	5	2	2	1
[1.075483e+09]	0.514729544768675	Oc1ccccc1	94.11299999999999	1.3921999999999999	1	1	0	1
[1062109.5]	0.25718517203487173	CO[C@H]1[C@@H](O)[C@H](N)[C@@H](O[C@H]2O[C@H]([C@H](C)N)CC[C@H]2N)[C@H](O)[C@@H]1N(C)C(=O)CN	405.49600000000015	-3.585399999999993	10	6	6	0
[78879.73]	0.5607745574775486	CC/C=C\C=C/[C@H](O)[C@H](C)[C@@H](O)[C@H](C)[C@@H](O)CN(C)C	285.428	1.4253	4	3	9	0
[6836.2544]	0.21751778620947723	N#C[C@@H](O[C@@H]1O[C@H](CO[C@@H]2O[C@H](CO)[C@@H](O)[C@H](O)[C@H]2O)[C@@H](O)[C@H](O)[C@H]1O)c1ccccc1	457.4320000000001	-3.108019999999997	12	7	7	1
[18144544.]	0.3446247204426618	NCCCNCCSP(=O)(O)O	214.22699999999998	-0.2492999999999997	6	4	7	0
[38879172.]	0.8094011232929644	c1cc2c(cc1OCCN1CCCC1)N(C)CC2	246.3539999999999	2.1535	3	0	4	1
[3191.9824]	0.23707295801348185	CCCC/C=C\C=C/C=C/C=C/[C@H](O[C@@H]1O[C@H](CO)[C@@H](O)[C@H](O)[C@H]1O)CC(=O)O	412.4790000000001	1.0611999999999997	8	5	12	0
[5174110.]	0.8220901729914654	CC[C@H]1[C@H]2C[C@H]3[C@@H]4N(C)c5ccccc5[C@]45C[C@@H]([C@@H]2[C@H]5O)N3[C@@H]1O	326.44	1.5545	4	2	1	1
[9652.7705]	0.6136307111054756	OCCC1O[C@@H]2C[C@H]3[C@@H]4CCC5=CC(=O)C=C[C@]5(C)[C@H]4[C@@H](O)C[C@]3(C)[C@]2(C(=O)CO)O1	432.5130000000002	1.2990999999999995	7	3	4	0
[5174110.]	0.8220901729914654	CC[C@H]1[C@@H]2C[C@H]3[C@@H]4N(C)c5ccccc5[C@]45C[C@@H]([C@@H]2[C@H]5O)N3[C@@H]1O	326.44	1.5545	4	2	1	1
[44815000.]	0.4738957139102242	N[C@H]1C=CC[C@H](O)C[C@@H]1C(=O)O	171.196	-0.27460000000000023	4	3	1	0
[39565548.]	0.3354201984676363	C#CB(O)OC	83.883	-0.7143000000000002	2	1	1	0
[2438140.2]	0.7659223848637162	COc1cccc(OC)c1OCCN	197.23399999999995	1.0413	4	1	5	1
[217698.39]	0.7508939065988453	CCCCOc1cc(CC2CNC(=O)N2)ccc1OC	278.35200000000003	2.098	3	2	7	1
[27607.596]	0.47316046138447704	CC/C=C\C[C@H](O)[C@H](C)[C@H](O)[C@H](C)[C@@H](O)CC(=O)O	274.357	1.1723	5	4	9	0
[1478.6183]	0.3931671530217094	FC(F)(F)F	88.00300000000001	1.4756999999999998	0	0	0	0
[30070.799]	0.8016505820392625	C[C@@H](CO)NC(=O)[C@@H]1C=C2c3cccc4[nH]cc(c34)C[C@H]2N(C)C1	325.4120000000001	1.5346000000000002	3	3	3	2
[29178.408]	0.7869434425499668	CCN1CCC[C@H]1CNC(=O)c1cc(S(N)(=O)=O)ccc1OC	341.4330000000001	0.5567000000000012	5	2	6	1
[170.8374]	0.4471986904016245	C=C[C@@H](O)C[C@@H]1CC[C@H]([C@@H](C)C(=O)O)[C@H](CC[C@@H](O)CC(=O)O)[C@H]1C	356.4590000000001	2.5384	6	4	10	0
[1.6360534e+08]	0.5158680082581498	Cc1ncc([N+](=O)[O-])n1CCO	171.15599999999998	0.09201999999999994	4	1	3	1
[29178.408]	0.7869434425499668	CCN1CCCC1CNC(=O)c1cc(S(N)(=O)=O)ccc1OC	341.4330000000001	0.5567000000000012	5	2	6	1
[29377.934]	0.09244646237839241	CSC[C@H](NC(=O)/C(=N\OC(C)(C)C(=O)O)C(=O)NCC(=O)O)C(=O)NCCC(=O)O	464.45300000000026	-2.1382999999999956	11	6	14	0
[2875994.8]	0.7208821580704777	C(CC[C@@H](C)C[C@@H](C)C(=O)O)C1=C2C(=O)OC[C@@H]2C1=O	280.32	1.9559	5	1	7	0
[8800082.]	0.6816125812503079	CC1=C(C(=O)O)N2C(=O)[C@@H](NC(=O)[C@H](N)c3ccccc3)[C@H]2SC1	347.3960000000001	0.4449000000000012	6	3	4	1
[73700528.]	0.4490644198756372	c1ccc2sc(SSc3nc4ccccc4s3)nc2c1	332.50000000000006	5.705400000000002	4	0	3	4
[14480.77]	0.11438699061259676	CCC[C@H](C)C(=O)N[C@@H]1C[C@H](N)[C@@H](O[C@H]2O[C@H](CN)[C@@H](O)[C@H](O)[C@H]2O)[C@H](O)[C@H]1O[C@H]1O[C@H](CO)[C@@H](O)[C@H](N)[C@H]1O	582.6480000000001	-5.697699999999996	15	11	10	0
[10348.309]	0.8709572184670135	OC1(CN2CCCCC2)CCNC(=O)c2cc(F)ccc21	292.354	1.6327000000000003	3	2	2	1
[3626.3052]	0.556880762698145	CC(=O)Nc1nnnc(NS(C)(=O)=O)c1S(=O)(=O)O	311.30100000000004	-1.5517999999999996	9	3	4	1
[827309.9]	0.8482399591613494	CNC(=O)Oc1ccc2c(c1)[C@]1(C)CCN(C)[C@@H]1N2C	275.352	1.7739	4	1	1	1
[1365220.2]	0.6978220437674504	N/C(=N\S(=O)(=O)c1ccc(Cl)cc1)c1ccccc1	294.76300000000003	2.4342000000000006	3	1	3	2
[9.202573]	0.20281493718350546	C#Cc1ccc(NC(=O)O[C@H]2C[C@@H](C)C=C3C=C[C@H](C)[C@H](CC[C@@H]4C[C@@H](O[Si](C)(C)C(C)(C)C)CC(=O)O4)[C@H]32)cc1	577.8380000000004	7.865700000000008	5	1	7	1
[158138.53]	0.9056709671480019	Cc1ccc(N(CC2=NCCN2)c2cccc(O)c2)cc1	281.35900000000004	2.840420000000001	3	2	4	2
[708991.4]	0.578029884636738	O=c1[nH]c(=O)n([C@H]2C[C@H](O)[C@@H](CO)O2)cc1I	354.1	-1.2181000000000002	5	3	2	1
[38078.652]	0.4038352491420668	c1cc(Nc2ccc(Nc3ccccc3)cc2)cc(-c2ccc(F)cc2)c1	354.42800000000005	6.979900000000004	2	2	5	4
[609753.06]	0.7817668594270732	COc1ccc(CN(CCN(C)C)c2ccccn2)cc1	285.391	2.658400000000001	4	0	7	2
[22894.488]	0.759345285057915	O=C(CCCN1CCC(O)(c2ccc(Cl)cc2)CC1)c1ccc(F)cc1	375.87100000000015	4.425600000000004	3	1	6	2
[2.9707725]	0.40996088518425733	CC(C)c1cc(-c2ccc(F)cc2)c(-c2ccc(F)cc2)n1/C=C/[C@@H](O)C[C@@H](O)CC(=O)O	455.50100000000015	5.281000000000007	4	3	9	3
[18530846.]	0.5481589825040829	Cc1ncc([N+](=O)[O-])n1CC(C)O	185.183	0.4805199999999999	4	1	3	1
[6095.89]	0.4882471812012686	CCOC(=O)C1=C(C)NC(C)=C(C(=O)OC)C1c1cccc([N+](=O)[O-])c1	360.36600000000004	2.5657000000000005	7	1	5	1
[75930456.]	0.6261518225795569	CN1CCC[C@H]1c1cccnc1	162.236	1.8483	2	0	1	1
[73645160.]	0.7116448391760646	CCC1(c2ccccc2)C(=O)NCNC1=O	218.25599999999994	0.5378999999999999	2	2	2	1
[8293698.]	0.5868108272642047	N[C@@H](C(=O)O)c1ccc(C(=O)O)c(C(=O)O)c1	239.18299999999996	0.16740000000000033	7	4	4	1
[790555.44]	0.7514859268568042	Oc1ccc2c3c1O[C@H]1[C@@H](O)CC[C@@]4(O)[C@@H](C2)N(CC2CCC2)CC[C@]314	357.4500000000003	1.7072999999999998	5	3	2	1
[5142567.5]	0.5349344843379412	NCC1CCCCCC1	127.23100000000001	1.9155000000000002	1	1	1	0
[inf]	0.8745103781587379	CCCCN1CCCCC1C(=O)Nc1c(C)cccc1C.Cl	324.896	4.3183400000000045	2	1	5	1
[199372.92]	0.6872080861142701	CCCN(CCC)C(=O)C(CCC(=O)O)NC(=O)c1ccccc1	334.41600000000005	2.2984	4	2	10	1
[295.02664]	0.6269064400841485	Cc1nc(-c2ccccc2)cc(-c2ccc(F)cc2)c1/C=C\[C@@H]1C[C@@H](O)CC(=O)O1	403.45300000000015	4.9428200000000055	4	1	4	3
[12512.645]	0.8825046086429968	NCCc1ccc(CC(C#N)cc1)c1ccc(O)cc1	266.344	3.1504800000000017	3	2	3	1
[9256.086]	0.13439102882556309	CC(=C/C=C/C(C)=C\CO)C(C)=C\CCO[C@@H]1O[C@H](CO[C@@H]2O[C@H](C)[C@@H](O)[C@H](O)[C@H]2O)[C@H](O)[C@H](O)[C@H]1O	530.6110000000002	-0.5677999999999982	11	7	11	0
[461.31467]	0.3051291560965146	COc1cccc2c1C(=O)c1c(O)c3c(c(O)c1C2=O)C[C@@](O)(C(C)=O)C[C@@H]3O[C@H]1C[C@H](N)[C@H](O)[C@H](C)O1	527.5260000000003	1.0288999999999997	11	5	4	3
[67266.516]	0.7982154715587111	CN1CCCC(CN2c3ccccc3Sc3ccccc32)C1	310.4660000000001	4.631100000000004	3	0	2	2
[6731.3203]	0.13555956630497829	C[C@H](O)[C@H](NC(=O)[C@@H]1CCCN1C(=O)[C@H](Cc1ccccc1)NC(=O)CN)C(=O)NCC(=O)NCC(=O)O	534.5700000000003	-3.1537999999999915	9	7	13	1
[1.7832808e+11]	0.5423834786401206	NC(=O)CN1CCCC1=O	142.158	-0.9059000000000004	2	1	2	0
[10080082.]	0.4278316594741855	O=C(O)CCO[C@@H](O)CO	150.13	-1.2116	5	3	5	0
[365306.4]	0.40665972290314073	Cn1c2ccccc2c(=O)c2c(O)cc(C(=O)NC(=O)c3ccc(F)cc3)cc21	390.37000000000006	3.106600000000001	4	2	2	4
[1.1962811e+10]	0.5950261967780849	CC(=O)Nc1ccc(O)cc1	151.165	1.3505999999999998	2	2	1	1
[16796494.]	0.7899372067645317	CC[C@H](c1ccc(OCC(O)CN(C)C)cc1)N(C)C	280.41200000000003	2.0006	4	1	8	1
[inf]	0.5991930424474609	COc1ccc2cc3[n+](cc2c1OC)CCc1cc2c(cc1-3)OCO2.[Cl-]	371.82000000000005	0.10029999999999983	4	0	2	3
[346862.03]	0.6030824294043329	Cc1c(-c2ccccc2)oc2c(C(=O)OCCN3CCCCC3)cccc2c1=O	391.46700000000016	4.411120000000004	5	0	5	3
[1.4085328e+08]	0.6721670015102429	C[C@@]1(Cn2ccnn2)[C@H](C(=O)O)N2C(=O)C[C@H]2S1(=O)=O	300.296	-1.523199999999998	7	1	3	1
[15.072376]	0.5775784001512619	CC(C)c1c(CC[C@@H](O)C[C@@H](O)CC(=O)[O-])c(-c2ccc(F)cc2)cn1C1CCCCC1	444.5670000000002	4.107300000000004	4	2	10	2
[81521.29]	0.685142538776804	C[C@H]1C[C@@H]2[C@H]([C@@H](O)C[C@@]3(C)[C@H]2CC[C@]3(O)C(=O)CO)[C@@]2(C)C=CC(=O)C=C12	374.4770000000001	1.8036	5	3	2	0
[51902.01]	0.7303184941641091	C[S@@](=O)(c1ccc(F)cc1)NC(=O)OCCOc1ccc(Br)cc1	417.27600000000007	3.581500000000002	4	1	6	2
[12424.343]	0.3149369439336501	Cc1c(OCC(O)C[C@@H](O)CC(=O)[O-])c(C(c2ccc(F)cc2)c2ccc(F)cc2)cc2ccccc12	505.53700000000015	4.237320000000004	5	2	10	4
[11.543854]	0.5246403478312968	CC[C@H](C)C(=O)O[C@H]1C[C@@H](C)C=C2C=C[C@H](C)[C@H](CC[C@@H](O)C[C@@H](O)CC(=O)[O-])[C@H]21	421.55400000000026	2.3809000000000005	6	2	10	0
[5756058.5]	0.8755687690041901	CO[C@@H]1c2occc2O[C@@H]2CC[C@@H]1c1ccc(O)cc1C2=O	300.31000000000006	3.1940000000000017	5	1	1	2
[56119544.]	0.22695749910429205	O[C@H]1[C@H](O)[C@@H](O)[C@@H](O)[C@@H](O)[C@@H]1O	180.156	-3.8346000000000005	6	6	0	0
[2157509.5]	0.3074091035436651	CO/C(=N\O)c1ccc(C(=O)c2ccc(F)cc2)cc1	273.263	2.8389000000000006	3	1	3	2
[99047.43]	0.6169226675074555	C=Cc1ccc(O)cc1O	136.14999999999998	1.7407999999999997	2	2	1	1
[2.191688e+08]	0.3850054008235984	O=C1O[C@H]([C@@H](O)CO)C(O)=C1O	176.124	-1.4073999999999995	6	4	2	0
[5103910.5]	0.2612626527203185	OC[C@H](O)[C@@H](O)[C@H](O)[C@H](O)CO	182.172	-3.5854000000000004	6	6	5	0
[4347.3105]	0.6097865291087915	C[C@H]([C@H](C)CC(=O)O)[C@H]1CC[C@H]2[C@@H]3CC=C4C[C@@H](O)CC[C@]4(C)[C@H]3CC[C@]12C	388.5920000000002	5.673200000000006	3	2	4	0
[12409.706]	0.4597209533362472	CC/C=C\C=C/C=C\[C@H](O)C[C@@H](O)[C@@H](O)[C@H](C)CC(=O)O	298.379	1.6485999999999998	5	4	10	0
[19561.154]	0.6982522815819182	C[C@H]1[C@H]2[C@@H](C[C@H]3[C@@H]4CCC5=CC(=O)C=C[C@]5(C)[C@H]4[C@@H](O)C[C@]32C)C[C@@H]1O	356.50600000000014	3.508100000000003	3	2	0	0
[5434.5063]	0.5262633906256476	CCC/C=C/[C@@H](OC)[C@H](C)[C@H]1CCC[C@@H](C)CC1=O	266.42499999999995	4.389200000000004	2	0	6	0
[89469.43]	0.17400656822855506	NC[C@H]1O[C@H](O[C@H]2[C@H](O)[C@@H](O[C@H]3O[C@H](CO)[C@@H](O)[C@H](N)[C@H]3O)[C@H](N)C[C@@H]2N)[C@H](N)C[C@@H]1O	467.5200000000002	-6.295800000000006	14	10	6	0
[9.296392e+09]	0.39035257545438995	O=P(=O)(O)O	97.99399999999999	-0.7581	4	2	0	0
[2.0918531e+11]	0.5988163606060163	CC1(C)[C@H](C(=O)O)N2C(=O)C[C@H]2S1(=O)=O	233.24499999999998	-0.794999999999999	5	1	1	0
[1024997.2]	0.8845260918021192	CCN(Cc1ccncc1)C(=O)C(CO)c1ccccc1	284.359	2.2062	3	1	6	2
[3089891.]	0.7942242924709374	CSCCC(=O)N(C)c1ccc(-c2ccc(Cl)cc2)cc1	319.857	4.722900000000004	2	0	5	2
[875177.75]	0.8208547527827771	CN(CCOc1ccc(CC2SC(=O)NC2=O)cc1)c1ccccn1	357.435	2.490900000000001	6	1	7	2
[inf]	0.12217000156173918	N=C(N)NCCCCNC(=N)N.O=S(=O)(O)O	270.315	-1.9200599999999977	8	8	5	0
[47467.49]	0.8307566632248695	C[C@@H](Cc1ccc(O)cc1)NCCc1ccccc1	255.361	3.1555000000000017	2	2	6	2
[274.37003]	0.8670414929891526	Cc1cc(-c2ccc(F)cc2)c(/C=C/[C@@H]2C[C@@H](O)CC(=O)O2)c(C)n1	341.3820000000001	3.584240000000002	4	1	3	2
[301639.03]	0.7623990741829975	CSc1ccc(/C=C2/C(C)=C(CC(=O)O)c3cc(F)ccc32)cc1	340.419	5.350000000000005	3	1	4	2
[32421.299]	0.6778330887220734	CC(=O)OCC(=O)[C@@]1(O)CC[C@H]2[C@@H]3CCC4=CC(=O)CC[C@]4(C)[C@@]3(F)[C@@H](O)C[C@@]21C	422.4930000000002	2.4445000000000006	6	2	3	0
[3238530.2]	0.2346588097545297	CN/C(=N\CCSCc1nc[nH]c1C)NC#N	252.347	0.5974	5	3	5	1
[985473.56]	0.7657554310232919	CSCC[C@@H](NC(=O)c1ccc(F)cc1)C(=O)N1CCC[C@H]1C(=O)O	368.4300000000002	1.7528	5	2	7	1
[227949.16]	0.7585775275817872	Cc1ccc(C(=O)C(C)CN2CCCCC2)cc1	245.36599999999993	3.2997200000000024	2	0	4	1
[3926238.]	0.8536215236957835	O=C1CC[C@@]2(O)[C@H]3Cc4ccc(O)c5c4[C@@]2(CCN3CC2CC2)[C@H]1O5	341.4070000000001	1.5253999999999999	5	2	2	1
[13428212.]	0.8306226664509899	COc1cc2nc(N3CCN(C(=O)C4CCCO4)CC3)nc(N)c2cc1OC	387.44000000000017	1.0567999999999995	8	1	4	2
[1.3226805]	0.2218698032496923	CC(C)n1c(CC[C@@H](O)C[C@@H](O)CC(=O)[O-])c(-c2ccc(F)cc2)c(-c2ccccc2)c1C(=O)NCc1ccccn1	572.6570000000002	4.051600000000003	6	3	13	4
[537601.5]	0.3043612043102547	N=C(N)NC(=O)c1nc(Cl)c(N)nc1N	229.63099999999997	-1.0823299999999998	6	5	1	1
[18.292986]	0.5361616604202587	CC(C)c1nn(-c2ccccc2)c(-c2ccc(F)cc2)c1/C=C/[C@@H](O)C[C@@H](O)CC(=O)[O-]	437.4910000000002	3.066900000000002	5	2	9	3
[698844.06]	0.7255742153929943	CCC(=O)Nc1nc2cc(C(=O)c3ccccc3)ccc2[nH]1	293.326	3.142400000000001	3	2	4	3
[15822.881]	0.3867470880654946	CCCCCCCCN[C@H](C)[C@@H](O)c1ccc(SC(C)C)cc1	337.5730000000001	5.559100000000006	3	2	12	1
[64.5502]	0.36726592399976904	CC(C)c1nn(-c2nc3ccccc3s2)c(-c2ccc(F)cc2)c1/C=C/[C@@H](O)C[C@@H](O)CC(=O)[O-]	494.56800000000027	3.676600000000003	6	2	9	4
[1771098.8]	0.6739696218821858	OCCCc1ccccn1	137.18199999999996	1.0065	2	1	3	1
[3352299.2]	0.698578703426977	NCCc1ccc(C(=O)O)cc1	165.19199999999998	0.8859999999999999	3	2	3	1
[3681576.8]	0.8015823313615688	COc1ccc2cc(CCC(C)=O)ccc2c1	228.29099999999997	3.370000000000002	2	0	4	2
[2469.581]	0.1325723065677484	C[C@H](O)[C@H](NC(=O)[C@@H]1CCCN1C(=O)[C@H](Cc1ccc(F)cc1)NC(=O)CN)C(=O)NCC(=O)N[C@@H](C)C(=O)O	566.5870000000002	-2.626199999999992	9	7	13	1
[214571.16]	0.794148684143279	C[C@H](C(=O)O)c1ccc2oc(-c3ccc(F)cc3)nc2c1	285.274	3.822000000000002	4	1	3	3
[27375220.]	0.6057206690801091	O=[P@]1(N(CCCl)CCCl)NCCCO1	261.089	1.884	4	1	5	0
[6.703906e+14]	0.48837238667997585	S=C=Nc1cccc2ccccc12	185.251	3.5741000000000014	1	0	1	2
[6710.1177]	0.5292289566712126	CCOC(=O)OC(C)OC1=C(C(=O)Nc2ccccn2)N(C)S(=O)(=O)c2ccccc21	447.46900000000016	2.558700000000001	8	1	6	2
[12496529.]	0.3633243108403448	[O-][n+]1ccn([C@@H]2O[C@H](CO)[C@@H](O)[C@H]2O)c(=O)n1	245.191	-3.5117999999999996	7	3	2	1
[6418.0864]	0.4960215703496829	C[S@](=O)CCC[C@@H](C)SSCC(=O)CC=C/O	296.479	2.945900000000001	5	1	10	0
[6731.3203]	0.13555956630497829	C[C@@H](O)[C@H](NC(=O)[C@@H]1CCCN1C(=O)[C@H](Cc1ccccc1)NC(=O)CN)C(=O)NCC(=O)NCC(=O)O	534.5700000000003	-3.1537999999999915	9	7	13	1
[5991.8604]	0.6056838132410555	CC[C@H]1CN2CCc3cc(OC)c(OC)cc3[C@@H]2C[C@@H]1C[C@H]1NCCc2cc(OC)c(OC)cc21	480.64900000000034	4.943400000000005	6	1	7	2
[15.009417]	0.5064465003242105	Cc1nc(-c2ccc(F)cc2)c(-c2ccc(F)cc2)n1/C=C/[C@@H](O)C[C@@H](O)CC(=O)O	428.4350000000002	3.8610200000000034	5	3	8	3
[908.3911]	0.5941221265190098	COc1cc(N)[nH]c2nc(-c3ccc(F)cc3)c(-c3ccncc3)c1-2	334.3540000000001	3.9734000000000016	4	2	3	4
[873004.5]	0.45444554983360785	CC1(C)S[C@@H]2[C@H](NC(=O)[C@H](NC(=O)N3CCNC3=O)c3ccccc3)C(=O)N2[C@H]1C(=O)O	461.50000000000017	0.0942000000000009	7	4	5	1
[100.82176]	0.4605553234322226	CCC/C=C/[C@@H](OC)[C@H](C)[C@@H](O)[C@H]1CC[C@@H]2C3=CC=C4C[C@@H](O)CC[C@]4(C)[C@H]3CC[C@@]21C	442.6840000000003	6.214700000000008	3	2	7	0
[2161737.5]	0.5819000508117517	C[C@H](NC(=O)[C@@H](N)Cc1ccc(O)cc1)C(=O)O	252.27	-0.14870000000000078	5	4	5	1
[174959.61]	0.5786204312229012	CC/C=C\C=C/[C@H](O)[C@H](C)[C@@H](O)[C@@H](C)CO	228.33199999999997	1.4950999999999999	3	3	7	0
[1756059.5]	0.5501217966938848	CC(=O)Oc1ccccc1C(=O)O	180.15899999999996	1.3101	4	1	2	1
[43034.23]	0.8833311857805227	Cc1ccc(S(=O)(=O)NC(=O)NN2CCCCC2)cc1	297.38000000000005	1.3838199999999994	4	2	3	1
[7830.885]	0.041943573917998835	CC[C@@H](N)C(=O)N[C@H](C(=O)N[C@@H](CC(=O)O)C(=O)N[C@H](C(=O)N[C@@H](Cc1ccccc1)C(=O)O)C(=O)OC(C)C)C(=O)N[C@@H](C)C(=O)	664.6690000000001	-2.879899999999993	13	8	19	1
[1.1038956e+09]	0.4792303987338296	C=C(C)C1(O)OC(=O)C=C1OC	170.16399999999996	0.3381999999999999	4	1	2	0
[137427.47]	0.7729574057454922	COC(=O)[C@@H]1[C@H]2C[C@H]3c4[nH]c5ccccc5c4CCN3C[C@@H]2CC[C@@H]1O	354.4500000000001	2.6471000000000013	4	2	1	2
[16.034655]	0.2370351419696032	CC[C@H](C)C(=O)O[C@H]1C[C@@H](C)C=C2C=C[C@H](C)[C@H](CC[C@@H](O)C[C@@H](O)CC(=O)NO)[C@H]21	437.5770000000002	3.136400000000001	6	4	10	0
[339023.53]	0.7947531162646359	Clc1ccc2c(c1)CCc1cccnc1C2=C1CCNCC1	310.8280000000001	4.018900000000002	2	1	0	2
[75069.85]	0.7315916457547719	CC(C)NCC(O)COc1cccc2[nH]ccc12	248.32600000000002	1.9055999999999995	3	3	6	2
[27568.002]	0.4356457601684276	COC1=C(OC)C(=O)C(CCCCCCCCCCO)=C(C)C1=O	338.444	3.4623000000000026	5	1	12	0
[455.01065]	0.51917970894521	COc1ccc(Cl)cc1C(=O)NCCc1ccc(S(=O)(=O)NC(=O)NC2CCCCC2)cc1	494.0130000000003	3.641700000000003	5	3	8	2
[24638.494]	0.7988268118711009	Brc1ccc(NC(=O)C2=C(O)c3ccccc3S(=O)(=O)N2C)cc1	409.2610000000001	2.948500000000001	4	2	2	2
[17162.854]	0.780468512408599	C=CC(C)(C)O[C@H]1CC[C@@](C)(O)C=C2C=C[C@H](O)C[C@@H]21	278.39200000000005	2.7444000000000006	3	2	3	0
[4906.933]	0.6318329361180623	O=c1c(-c2ccc(O)cc2)coc2cc(O)cc(O)c12	270.24	2.576800000000001	5	3	1	3
[44794488.]	0.7072687150818269	COc1ccc(C(=O)N2CCCC2=O)cc1	219.23999999999995	1.4578	3	0	2	1
[124494.7]	0.8327124144827058	CCCSc1ccc2[nH]c(NC(=O)OC)nc2c1	265.33799999999997	3.2433000000000005	4	2	4	2
[106848.11]	0.7870878791639985	COc1ncnc(NS(=O)(=O)c2ccc(N)cc2)c1OC	310.33500000000004	0.8768	7	2	5	2
[276044.]	0.6541950145872741	CC(=O)O[C@]1(C(C)=O)CC[C@H]2[C@@H]3C=C(C)C4=CC(=O)CC[C@]4(C)[C@H]3CC[C@@]21C	384.51600000000025	4.575300000000005	4	0	2	0
[1061.664]	0.8553020577996142	Cc1ccccc1N1C(=O)c2cc(S(N)(=O)=O)c(Cl)cc2NC1C	365.8420000000001	2.714120000000001	4	2	2	2
[21216.328]	0.7086826591926151	Nc1c(Br)cc(Br)cc1CN[C@H]1CC[C@H](O)CC1	378.10800000000023	3.1869000000000014	3	3	3	1
[73376.75]	0.5426250589355474	COc1ccc(NC(=O)CCCC/C=C/C(C)C)cc1OC	305.418	4.414900000000004	3	1	9	1
[27616.078]	0.856847666181552	COc1ccc2cc(CC(=O)O)ccc2c1	216.236	2.4755000000000003	3	1	3	2
[60048.668]	0.8437660687033174	COC/C=C/c1cc(C)c(O)c(C)c1CC	220.31199999999995	3.231040000000002	2	1	4	1
[950.5932]	0.6918289177745705	C[C@H]1CN(c2c(F)c(N)c3c(=O)c(C(=O)O)cn(C4CC4)c3c2F)C[C@H](C)N1	392.4060000000002	2.0816	6	3	3	2
[283009.84]	0.7198499687675642	COc1ccccc1OCC(O)CO	198.21799999999996	0.4272000000000001	4	2	5	1
[33876.703]	0.17478822451364606	C[C@H]1[C@H](NC(=O)/C(=N\OC(C)(C)C(=O)O)c2csc(N)n2)C(=O)N1S(=O)(=O)O	435.44000000000017	-1.1724999999999979	10	4	7	1
[126690.11]	0.5959998421591333	CC(C)C[C@H](NC(=O)[C@@H](N)Cc1ccc(O)cc1)C(=O)O	294.351	0.8774999999999995	5	4	7	1
[7.9238105]	0.34102773973670397	CC(C)n1c(CC[C@@H](O)C[C@@H](O)CC(=O)[O-])c(-c2ccc(F)cc2)c2c3ccccc3[nH]c(=O)c21	479.52800000000013	3.0543000000000013	5	3	9	4
[670793.7]	0.7409603873614791	CCN1CCN(c2ccc(N)cc2)CC1	205.30499999999998	1.4107	3	1	2	1
[20049.379]	0.07821979710764972	CCCCCC[C@@H]1C[C@@H]1CCCCCCCCCC(=O)OCC(O)COP(=O)([O-])OCC[N+](C)(C)C	535.7030000000002	5.215700000000004	7	1	24	0
[4290.6064]	0.27904186882597537	CCCC/C=C/C=C\C=C/C=C/[C@H](O)C[C@@H](O)[C@H](C)C[C@@H](O)CC(=O)O	366.49800000000016	3.3751000000000015	5	4	14	0
[361.40558]	0.6677875828730191	C=C[C@H](O)C[C@H](O)[C@H]1C[C@H]2[C@@H]3CC=C4C[C@@H](O)CC[C@]4(C)[C@H]3CC[C@@]21C	360.5380000000002	3.834100000000003	3	3	4	0
[62894.523]	0.3979376883290013	CSCC[C@H](NC(=O)[C@@H](N)Cc1ccc(O)cc1)C(=O)N[C@H](C)[C@@H](C)O	383.51400000000007	0.38540000000000046	6	5	10	1
[3.0601766]	0.3381727354968359	CC(C)c1nc(-c2ccc(F)cc2)c(-c2cc(Cl)cc(Cl)c2)n1/C=C/[C@@H](O)C[C@@H](O)CC(=O)O	507.3890000000002	5.843700000000006	5	3	9	3
[1769.2477]	0.7179562722030851	C=C[C@H](O)C[C@@H](O)[C@H]1C[C@H]2[C@@H]3CC[C@H]4[C@@H](C)CC[C@]4(C)[C@H]3CC[C@@]21C	346.5550000000001	4.799100000000005	2	2	4	0
[557626.3]	0.415292557410071	CCCCSc1ccc(C(=O)OCCN(C)C)cc1	281.42099999999994	3.297200000000002	4	0	8	1
[3.7821763e+08]	0.5719431747561196	NCc1ccccc1	107.15599999999996	1.1453	1	1	1	1
[50112076.]	0.7584577340062781	N=C1NC(=O)C(c2ccccc2)(c2ccccc2)N1	251.28900000000004	1.5843699999999998	2	3	2	2
[4875.392]	0.5534046105187581	CCCc1nn(C)c2c(=O)[nH]c(-c3cc(S(=O)(=O)N4CCN(C)CC4)ccc3OCC)nc12	474.5870000000004	1.6109	7	1	7	3
[5520896.]	0.7977632704521287	CC1(C)S[C@@H]2[C@H](NC(=O)Cc3ccccc3)C(=O)N2[C@H]1C(=O)O	334.39700000000005	0.8607999999999998	5	2	4	1
[88232.58]	0.3831144001881607	CC/C=C\C[C@@H](O)[C@H](C)[C@H](O)[C@H](C)[C@@H](O)[C@@H](O)CO	276.37300000000005	0.050800000000000234	5	5	9	0
[1.294897]	0.1931580696986653	COc1cccc(CNC(=O)c2c(-c3ccccc3)c(-c3ccc(F)cc3)c(CC[C@@H](O)C[C@@H](O)CC(=O)[O-])n2C(C)C)c1	601.6950000000003	4.665200000000005	6	3	14	4
[5895.7935]	0.4974962571146707	CC/C=C\C=C/C=C/C=C/CCCc1ccc(O)cc1	268.3999999999999	5.349700000000006	1	1	8	1
[2436236.8]	0.8937504426107861	CC(C(=O)O)c1ccc(-c2ccccc2)c(F)c1	244.265	3.6808000000000023	2	1	3	2
[1276216.1]	0.6125193183423138	Cc1cc(O)cc(C)c1Cl	156.61199999999997	2.662440000000001	1	1	0	1
[88232.58]	0.3831144001881607	CC/C=C\C[C@@H](O)[C@H](C)[C@H](O)[C@H](C)[C@@H](O)[C@H](O)CO	276.37300000000005	0.050800000000000234	5	5	9	0
[2806.884]	0.28700817593110284	C=C[C@@H]1[C@H]2C(=O)O[C@@](C)(O[C@@H]3O[C@H](C)[C@H](O)[C@H](O)[C@H]3O)[C@H]2[C@@H](O)C[C@@H]1O	374.3860000000001	-1.7363999999999988	9	5	3	0
[2716797.2]	0.8143349412643328	Nc1ccc(S(=O)(=O)Nc2nccs2)cc1	255.32400000000004	1.5261	4	2	3	2
[13939023.]	0.6054689213818505	C=C[C@]1(C)C[C@H](OC(=O)c2ccccc2)N(C)C1	245.322	2.697300000000001	3	0	3	1
[1.306479]	0.1737146459702228	CC(C)n1c(CC[C@@H](O)C[C@@H](O)CC(=O)[O-])c(-c2ccc(F)cc2)c(-c2ccccc2)c1C(=O)Nc1ccc(C(=O)O)cc1	601.6510000000002	4.677100000000004	7	4	13	4
[1515392.2]	0.7993674496203519	O=C(C1CCCCC1)N1CC(=O)N2CCc3ccccc3C2C1	312.41300000000007	2.5349000000000004	2	0	1	1
[48265.55]	0.7094782580960448	CN1CCN(CCCN2c3ccccc3Sc3ccc(C(F)(F)F)cc32)CC1	407.50500000000017	4.945600000000005	4	0	4	2
[261329.77]	0.7536522811652422	CCc1ccc(C(=O)C(C)CN2CCCCC2)cc1	259.3929999999999	3.5537000000000027	2	0	5	1
[30345.371]	0.3847547057951999	CC/C=C\C=C/[C@H](O)[C@@H](C)[C@@H](O)[C@H](C)[C@@H](O)[C@H](C)[C@H](O)CO	316.43800000000005	0.8529999999999998	5	5	10	0
[465278.4]	0.7594940922043282	C[C@@H]1C[C@@]2(C)CC[C@@H]3C4=CC(=O)C=C[C@]4(C)[C@@]3(F)[C@@H](O)C[C@@]2(C)[C@H]1C(=O)CO	390.4950000000002	3.1709000000000027	4	2	2	0
[8276.649]	0.860782458230497	O=C(O)c1cc(-c2ccc(F)cc2F)ccc1O	250.19999999999996	3.035600000000001	3	2	2	2
[2065.9614]	0.6544582690300507	NS(=O)(=O)c1cc2c(cc1Cl)NCNS2(=O)=O	297.74500000000006	-0.35129999999999967	5	3	1	1
[2.1783037]	0.49312986084969707	CC(C)c1nc(-c2ccc(F)cc2)cc(-c2ccc(F)cc2)c1/C=C/[C@@H]1C[C@@H](O)CC(=O)O1	449.4970000000002	5.896900000000007	4	1	5	3
[570784.75]	0.6771088741597445	O=C1CN=C(c2ccccc2)c2cc([N+](=O)[O-])ccc2N1	281.27099999999996	2.3842999999999996	3	1	2	2
[29765.508]	0.3287099119671423	CCO[C@@H]1C[C@H](C(=O)N[C@@H]([C@H]2O[C@H](SC)[C@H](O)[C@@H](O)[C@H]2O)[C@@H](C)O)N(C)C1	408.51700000000017	-1.8681999999999959	9	5	7	0
[9.236706]	0.5450109582713388	CCCOC1C[C@@H](O)C[C@H](/C=C/c2c(-c3ccc(F)cc3)nc(N(C)S(C)(=O)=O)nc2C(C)C)O1	507.6280000000002	4.107700000000004	7	1	9	2
[1138.8481]	0.3662234511445144	C=C[C@@H](O)C[C@@H]1CC[C@H]([C@@H](C)C(=O)O)C[C@H](C)[C@H]1CCOC(=O)C(C)C	368.5140000000002	3.902000000000003	5	2	9	0
[72075.1]	0.2079442341493163	CO/N=C(\C(=O)N[C@@H]1C(=O)N2C(C(=O)O)=C(COC(C)=O)CS[C@H]12)c1csc(N)n1	455.47400000000016	-0.6224999999999987	10	3	7	1
[88232.58]	0.3831144001881607	CC/C=C\C[C@H](O)[C@H](C)[C@H](O)[C@H](C)[C@@H](O)[C@@H](O)CO	276.37300000000005	0.050800000000000234	5	5	9	0
[428950.25]	0.6807124024073802	C[C@H]1CC[C@@]2(C(=O)O)CC[C@@H]3[C@@H](C)CC[C@@H]4[C@@H](O)CC[C@@H]4[C@H]3CC[C@@]21C	362.5540000000002	5.117000000000005	3	2	1	0
[1008.3047]	0.1676472462674973	CCCCc1oc2ccccc2c1C(=O)c1cc(I)c(OCCN(CC)CC)c(I)c1	645.3190000000002	6.936200000000007	4	0	11	3
[29808.656]	0.5377963273206249	O=C1C[C@H](O)C[C@@H](/C=C/c2c(C3CC3)nc3ccccc3c2Sc2ccc(F)cc2)O1	435.5200000000001	5.482200000000004	5	1	5	3
[inf]	0.39759253054033583	C[N+](C)(C)CCO.[Cl-]	139.62599999999998	-3.3110999999999975	1	1	2	0
[514701.03]	0.6498107116724362	C[C@@H]1C(=O)O[C@H]2[C@@H](O)[C@@H]3C[C@@H]4[C@@H]5C[C@@H](O)CC[C@]5(C)[C@H]4CC[C@]3(C)[C@]21C	362.51000000000016	3.1484000000000014	4	2	0	0
[1926.8026]	0.43401040453252926	CN1C[C@H](C(=O)N[C@]2(C)O[C@@]3(O)[C@@H]4CCCN4C(=O)[C@H](Cc4ccccc4)N3C2=O)C=C2c3cccc4[nH]cc(c34)C[C@H]21	581.6730000000001	1.990800000000002	6	3	4	3
[2575796.]	0.43328794180573177	Cn1cnc([N+](=O)[O-])c1Sc1ncnc2[nH]cnc12	277.269	1.1457999999999997	7	1	3	3
[122521.23]	0.8445712183265353	CNS(=O)(=O)Cc1ccc2[nH]cc(CCN(C)C)c2c1	295.408	1.3211999999999997	3	2	6	2
[577017.5]	0.804736706639606	Cc1cc(NS(=O)(=O)c2ccc(N)cc2)no1	253.28300000000002	1.3660199999999998	5	2	3	2
[24276.32]	0.262236819320164	CC/C=C\C[C@H](O)[C@H](C)[C@H](O)[C@H](C)[C@@H](O)[C@@H](O)C(=O)O[C@H](C)CO	348.43600000000015	-0.017500000000000127	7	5	11	0
[878501.75]	0.6727859113855551	C[C@H]1C(=O)O[C@H]2[C@@H](O)[C@]3(C)[C@@H]4C[C@@H](O)C[C@]4(C)[C@H]3CC[C@@]21C	308.41800000000006	2.1222	4	2	0	0
[797023.3]	0.5851791059173755	Nc1nc(N)c2nc(-c3ccccc3)c(N)nc2n1	253.26900000000003	0.8334000000000001	7	3	1	3
[155252.39]	0.8001222420891723	CN1CCN(C2=Nc3cc(Cl)ccc3Nc3ccccc32)CC1	326.83100000000013	3.7227000000000023	3	1	0	2
[45909444.]	0.7274025769135067	N[C@@H](Cc1ccc(F)cc1)C(=O)O	183.182	0.7801	3	2	3	1
[134.00745]	0.5150085052552582	C[C@@H](CCCC(C)(C)O)[C@H]1CC[C@H]2[C@@H]3CC=C4C[C@@H](O)CC[C@]4(C)[C@H]3CC[C@]12C	402.66300000000024	6.5036000000000085	2	2	5	0
[4971681.]	0.7938405555366247	O=CC(O)c1ccc(-c2ccccc2)cc1	212.24800000000002	2.5859000000000005	2	1	3	2
[931860.06]	0.5042031477298718	C[C@@H]1CC[C@H]2[C@@H](C)C(=O)O[C@@H]3O[C@]4(C)CC[C@@H]1[C@]32OO4	282.33599999999996	2.3949000000000007	5	0	0	0
[1257322.1]	0.39341920516901163	O=C(O)CNCP(=O)(O)O	169.073	-1.2042000000000002	6	4	4	0
[35455.48]	0.8987951996417791	CCC[C@H](C)C(=O)N[C@@H]1C=C2c3cccc4[nH]cc(c34)C[C@H]2N(C)C1	337.46700000000016	3.3424000000000014	2	2	4	2
[2485583.2]	0.5541818739705442	O=C(O)CCCC[C@@H]1CCSS1	206.332	2.7851000000000017	4	1	5	0
[15.233474]	0.3459188515486632	CCNC(=O)c1c(-c2ccccc2)c(-c2ccc(F)cc2)c(CC[C@@H](O)C[C@@H](O)CC(=O)[O-])n1C(C)C	509.59800000000035	3.476300000000002	5	3	12	3
[3946.1045]	0.5091322804509026	C[S@@](=O)(c1ccc(F)cc1)c1ccc([C@@H](O)[C@H](C)NC(=O)[C@@H](N)CC(=O)O)cc1	423.4860000000002	1.4979999999999998	6	4	8	2
[106667.29]	0.8882248174804238	O=C(O)c1ccccc1Nc1cccc(C(F)(F)F)c1	281.23299999999995	4.1472000000000016	3	2	3	2
[2.7989978e+09]	0.4561693399069173	Cc1n[nH]c(=O)[nH]1	99.09299999999999	-0.5935800000000002	2	2	0	1
[5069874.5]	0.44608655039976997	Nc1ccn([C@@H]2O[C@H](CO)[C@@H](N)[C@@H]2O)c(=O)n1	242.235	-2.596599999999999	7	4	2	1
[3.412997e+08]	0.7233587999857974	O=C1CCC(N2C(=O)c3ccccc3C2=O)C(=O)N1	258.23299999999995	0.08779999999999993	4	1	1	1
[309021.4]	0.4073945988300894	C[N+](C)(C)CCOP(=O)([O-])OC[C@H](O)CO	257.22299999999996	-1.452599999999998	6	2	8	0
[550699.]	0.4106698403593517	CO[C@]12[C@H](COC(N)=O)C3=C(C(=O)C(C)=C(N)C3=O)N1C[C@@H]1N[C@@H]12	334.33200000000005	-1.6511999999999971	8	3	3	0
[1017.7957]	0.2865741318456521	CNCCOC(=O)C1=C(C)NC(C)=C(C(=O)OC(C)C)C1c1cccc([N+](=O)[O-])c1	417.46200000000016	2.543800000000001	8	2	8	1
[64096.734]	0.7886610933771963	OCCN1CCN(CCCN2c3ccccc3Sc3ccc(Cl)cc32)CC1	403.9790000000002	3.942700000000003	5	1	6	2
[1.3044295]	0.1872208462778489	CC(C)n1c(CC[C@@H](O)C[C@@H](O)CC(=O)[O-])c(-c2ccc(F)cc2)c(-c2ccccc2)c1C(=O)NCc1ccc(C(=O)N(C)C)cc1	642.748	4.358400000000003	6	3	14	4
[10750.425]	0.7796984854737203	CC/C(=C(/CC)c1ccc(O)cc1)c1ccc(O)cc1	268.356	4.828600000000005	2	2	4	2
[3219100.2]	0.5484019207554993	C[C@H]1O[C@@H](n2cc(F)c(=O)[nH]c2=O)[C@H](O)[C@@H]1O	246.19400000000002	-1.6851999999999996	5	3	1	1
[70205184.]	0.47869816055379727	CC(=O)OCC(COC(C)=O)OC(C)=O	218.20499999999998	0.044299999999999784	6	0	5	0
[40228.24]	0.8375057924076362	CC(C)NCC(O)COc1cccc2ccccc12	259.34900000000005	2.5775000000000006	3	2	6	2
[43023.477]	0.6710643372753781	Cc1coc2c1CCN(CCc1ccc(O)cc1)C(=O)N2CCc1ccccc1	390.4830000000002	4.563520000000004	3	1	6	3
[23515476.]	0.551662995519089	O=C1CC2(CCCC2)CC(=O)N1CCCCN1CCN(c2ncccn2)CC1	385.5120000000001	2.0881999999999996	6	0	6	1
[3.1633107e+08]	0.855918702387755	O=C(c1ccccc1)c1ccc2n1CCC2C(=O)O	255.27299999999997	2.291	3	1	3	2
[179310.84]	0.8363838327728306	O=C([C@H](O)c1ccccc1)c1ccc(Cl)cc1O	262.692	2.9619000000000013	3	2	3	2
[266358.03]	0.8292335988195222	CN(C)C(=O)Oc1cc(OC(=O)N(C)C)cc(C(O)CNC(C)(C)C)c1	367.4460000000001	2.2288999999999994	6	2	5	1
[9928.144]	0.4517525548560596	C/C(=C\CC[C@@H](C)[C@H]1C[C@H](O)[C@@]2(C)C3=CC[C@H]4C(C)(C)C(=O)CC[C@]4(C)C3=CC[C@]12C)C(=O)O	468.6780000000004	6.498800000000006	4	2	5	0
[31965.78]	0.8178744322781549	CN(C)CCCN1c2ccccc2CCc2ccc(Cl)cc21	314.86	4.528400000000004	2	0	4	2
[112500.34]	0.3433083562994692	CCCC[C@@H](CC)COC(=O)c1ccccc1C(=O)OC[C@@H](CC)CCCC	390.5640000000003	6.433000000000007	4	0	14	1
[1301.3251]	0.3454134595698074	O=C(O)c1cc(=O)c2c(OCC(O)COc3cccc4oc(C(=O)O)cc(=O)c34)cccc2o1	468.37000000000023	2.1145	11	3	8	4
[279778.3]	0.6479725905950843	CC(=O)O[C@]1(C(C)=O)CC[C@H]2[C@@H]3C[C@H](C)C4=CC(=O)CC[C@]4(C)[C@H]3CC[C@@]21C	386.53200000000027	4.655200000000004	4	0	2	0
[12531569.]	0.5402524905300009	N=NC(=O)NCCCCN1CCCCC1	212.29699999999994	1.99307	2	2	5	0
[1.2834809]	0.1694236858001086	CC(C)n1c(CC[C@@H](O)C[C@@H](O)CC(=O)[O-])c(-c2ccc(F)cc2)c(-c2ccccc2)c1C(=O)NCc1cccc(C(N)=O)c1	614.6940000000001	3.7555000000000014	6	4	14	4
[47635.094]	0.6192570573143896	COc1ccc2c(c1)c(CC(=O)OCC(=O)O)c(C)n2C(=O)c1ccc(Cl)cc1	415.82900000000006	3.4705200000000014	6	1	6	3
[90676.31]	0.4616906207935435	Clc1ccc(COC(Cn2ccnc2)c2ccc(Cl)cc2Cl)c(Cl)c1	416.1350000000001	6.454800000000002	2	0	6	3
[208434.11]	0.9057842881790305	CCc1cccc2c3c([nH]c12)C(CC)(CC(=O)O)OCC3	287.35900000000004	3.383000000000002	3	2	4	2
[433032.06]	0.5751813234994237	CCCC[C@H](C)[C@@H](O)C[C@@H](O)CC(=O)O	218.29299999999995	1.3993	4	3	8	0
[1.2708619]	0.16457917676583084	CC(C)n1c(CC[C@@H](O)C[C@@H](O)CC(=O)[O-])c(-c2ccc(F)cc2)c(-c2ccccc2)c1C(=O)NCc1ccc(C(=O)O)cc1	615.6780000000002	4.354800000000003	7	4	14	4
[1.4085328e+08]	0.6721670015102429	C[C@]1(Cn2ccnn2)[C@H](C(=O)O)N2C(=O)C[C@H]2S1(=O)=O	300.296	-1.523199999999998	7	1	3	1
[61021.12]	0.8285267006028038	Cc1cc(C)nc(NS(=O)(=O)c2ccc(N)cc2)n1	278.337	1.4764399999999998	5	2	3	2
[15312.621]	0.8240069237957237	CN(C)CC[C@@H](c1ccc(Cl)cc1)c1ccccn1	274.795	3.8186000000000027	2	0	5	2
[1546.1047]	0.2963419520142686	COCCOC(=O)C1=C(C)NC(C)=C(C(=O)OC(C)C)C1c1cccc([N+](=O)[O-])c1	418.44600000000014	2.9708000000000014	8	1	8	1
[17503.096]	0.847697894583369	O=C1Nc2ccc(Cl)cc2C(c2ccccc2Cl)=NC1O	321.163	3.1013000000000015	2	2	1	2
[86474.62]	0.48573614963133893	CC#CCCCCCC(=O)O	154.209	2.0448	2	1	5	0
[1.26566776e+08]	0.4433687822838736	O=C/C=C/c1ccccc1	132.16199999999998	1.8987	1	0	2	1
[112279.445]	0.8326610784751867	COC1=CC(=O)C[C@@H](C)[C@]12Oc1c(Cl)c(OC)cc(OC)c1C2=O	352.7700000000001	2.8103000000000007	6	0	3	1
[72401.375]	0.9061758690933457	COc1cccc(C2(O)CCCCC2CN(C)C)c1	263.3809999999999	2.6346000000000007	3	1	4	1
[inf]	0.3508920282242626	CC(=O)O[C@@H]1C[C@@H]2CC[C@@H]3[C@H](CC[C@@]4(C)[C@H]3C[C@H]([N+]3(C)CCCCC3)[C@@H]4OC(C)=O)[C@@]2(C)C[C@@H]1N1CCCCC1.[Br-]	637.7440000000003	2.9699000000000044	5	0	4	0
[102808.14]	0.6532502578360776	CC/C=C\C=C/C=C\[C@H](O)[C@H](C)CC(=O)O	224.29999999999995	2.5366999999999997	3	2	7	0
[60947408.]	0.6143884490200855	COC(=O)c1ccccc1O	152.14899999999997	1.1787999999999998	3	1	1	1
[17562.955]	0.48567045346866095	COc1ccc2nc(C3CC3)c(/C=C/[C@@H]3C[C@@H](O)CC(=O)O3)c(Sc3ccc(F)cc3)c2c1	465.54600000000016	5.4908000000000055	6	1	6	3
[4.9225117e+08]	0.6238523859342106	NC[C@@H]1CC[C@H](C(=O)O)CC1	157.21299999999997	0.8361000000000001	3	2	2	0
[481809.16]	0.8887969358156733	CN1CCN(c2c(F)cc3c(=O)c(C(=O)O)cn(CCF)c3c2F)CC1	369.3430000000002	1.6991999999999998	5	1	4	2
[347.3162]	0.23526258168565614	COc1cccc2c1C(=O)c1c(O)c3c(c(O)c1C2=O)C[C@@](O)(C(=O)CO)C[C@@H]3O[C@H]1C[C@H](N)[C@@H](O)[C@H](C)O1	543.5250000000003	0.0012999999999993017	12	6	5	3
[417992.66]	0.3832200999836573	O=C(CCCCCCC(=O)Nc1ccccc1)NO	264.32500000000005	2.4711	3	3	8	1
[9025.73]	0.4066877264449016	C=CC[S@](=O)[C@H](CC)NC(=O)[C@@H](Cc1ccccc1)C(=O)OC(C)(C)C	379.52200000000016	2.974000000000001	4	1	9	1
[4.7587456e+11]	0.7373478458184286	CC1=Nc2ccc(Cl)cc2S(=O)(=O)N1	230.676	1.6818	2	1	0	1
[4.3998566e+09]	0.5694420997689498	O=N/C=C/c1ccccc1	133.14999999999998	2.4237	1	0	2	1
[280.09103]	0.5552945635545405	CCc1nc(N)nc(-c2ccc(F)cc2)c1/C=C/[C@@H](O)C[C@@H](O)CC(=O)O	375.40000000000015	2.0271	7	4	8	2
[45469.207]	0.5632719285067509	CC(C)NCC(O)c1ccc(O)c(O)c1	211.261	1.1291999999999998	4	4	4	1
[9131.306]	0.720239222897486	N[C@H](Cc1ccc(N(CCCl)CCCl)cc1)C(=O)O	305.205	1.925	4	2	8	1
[177854.36]	0.49658062637922074	Cc1cccc(Nc2cc(Cl)nc(SCC(=O)O)n2)c1C	323.80500000000006	3.6671400000000007	6	2	5	2
[1.3924059e+10]	0.4952172017431901	Nc1nc(=O)[nH]cc1F	129.09399999999997	-0.5088000000000001	3	2	0	1
[13716560.]	0.7150538096140172	CN1C=C(C(N)=O)C(CN)=C(CN2CCCC2)C1	250.34599999999992	-0.3478999999999992	4	2	4	0
[4990.5327]	0.5003888748018693	CC(=C/CO)CC(=O)[O-]	129.135	-0.935	3	1	3	0
[4651.129]	0.8597388448871666	CC1CC(OC(=O)C(O)c2ccccc2)CC(C)(C)C1	276.37600000000003	3.4780000000000024	3	1	3	1
[127393.555]	0.6227651876315359	CC(=O)O[C@]1(C(C)=O)CC[C@H]2[C@@H]3C=C(Cl)C4=CC(=O)CC[C@]4(C)[C@H]3CC[C@@]21C	404.9340000000003	4.751700000000005	4	0	2	0
[9932.301]	0.043741557343612084	N[C@@H](CCC(=O)N[C@@H](CSSC[C@H](NC(=O)CC[C@H](N)C(=O)O)C(=O)NCC(=O)O)C(=O)NCC(=O)O)C(=O)O	612.6400000000004	-3.8767999999999985	16	10	21	0
[5240.7026]	0.6927713808384576	CC1(C)O[C@@H]2C[C@H]3[C@@H]4C[C@H](F)C5=CC(=O)C=C[C@]5(C)[C@H]4[C@@H](O)C[C@]3(C)[C@]2(C(=O)CO)O1	434.50400000000025	2.2747000000000006	6	2	2	0
[115761.07]	0.7695961013290725	COC(=O)Nc1nc2cc(Sc3ccccc3)ccc2[nH]1	299.355	3.892400000000001	4	2	3	3
[5.014227e+10]	0.42361407512550375	O=C(O)CO	76.051	-0.9367000000000001	3	2	1	0
[267938.1]	0.8082561901210404	Cc1cc2c(s1)Nc1ccccc1N=C2N1CCN(C)CC1	312.4420000000001	3.4392200000000033	3	1	0	2
[40128564.]	0.770678866809672	CCOc1ccc(NC(C)=O)cc1	179.219	2.0437	2	1	3	1
[7.826287e+09]	0.41487401500285953	O=S(=O)([O-])CCS	141.193	-0.5385999999999997	3	1	2	0
[641.778]	0.5055052971214055	COC(=O)C1=C(C)NC(C)=C(C(=O)OC)C1c1ccccc1[N+](=O)[O-]	346.33900000000006	2.1756	7	1	4	1
[4630454.5]	0.6318586926732331	CC(=O)Nc1nnc(S(N)(=O)=O)s1	222.251	-0.8561000000000003	5	2	2	1
[2.011892e+11]	0.42124595946297344	C[C@@]12C(=O)OC(=O)[C@]1(C)[C@H]1CC[C@@H]2O1	196.20199999999997	0.6436	4	0	0	0
[2464.3853]	0.3866832895740674	CCCCCCCCC#C/C=C/CCCCCC(=O)O	278.436	5.331700000000005	2	1	12	0
[12218.954]	0.8477638711526184	O=C(O)COc1ccc(C(=O)c2cccs2)c(Cl)c1Cl	331.17600000000004	3.7493000000000016	4	1	5	2
[470272.47]	0.8536686564243656	COc1cc(C(=O)NC2CCCNC2)cc(OC)c1OC	294.351	1.1941999999999997	5	2	5	1
[226924.72]	0.9339413767145557	Fc1ccc([C@@H]2CCNC[C@H]2COc2ccc3c(c2)OCO3)cc1	329.3710000000001	3.326500000000002	4	1	4	2
[389.09213]	0.4555938354562437	C[C@@H]1C[C@H]2[C@@H]3CCC4=CC(=O)C=C[C@]4(C)[C@@]3(F)[C@@H](O)C[C@]2(C)[C@@]1(O)C(=O)COP(=O)(O)O	472.44600000000025	2.0127000000000006	8	4	4	0
[16203418.]	0.8992543677648503	CC[C@@H]1c2c(OC)c(OC)cc(OC)c2C(=O)c1O	266.29299999999995	1.7631999999999999	5	1	4	1
[56963516.]	0.5658393936077396	N[C@H]1CC[C@@H]2CC[C@H]1C(=O)C2	153.22499999999997	1.0929	2	1	0	0
[5763.13]	0.4798038688136477	C[C@H](Cc1ccc(O)c(O)c1)NC(=O)[C@@H]1C[C@@H](CCC(=O)O)C[C@@H]1CN(C)C	392.4960000000002	2.2138	6	4	9	1
[62835808.]	0.4812845879182516	C=CCS(=O)(=O)Nc1ccc([N+](=O)[O-])cc1	242.256	1.5225	4	1	5	1
[1076520.]	0.7835588588091079	O=C(O)c1ccccc1Nc1ccc(C(=O)O)cc1	257.24499999999995	2.826600000000001	5	3	4	2
[inf]	0.43870827174350074	CN(C)CCOC(c1ccccc1)c1ccccc1.Cn1c(=O)c2[nH]c(Cl)nc2n(C)c1=O	469.97300000000024	2.967900000000001	5	1	6	4
[2413695.5]	0.733115342152729	CC(=O)OCC(CCn1cnc2cnc(N)nc21)COC(C)=O	321.33700000000016	0.5409999999999998	8	1	7	2
[2179536.2]	0.698264376644187	N[C@H](CSC(=S)NCc1ccccc1)C(=O)O	270.379	1.2062000000000002	6	3	5	1
[1.6234299e+08]	0.7888476665596758	Cc1[nH]cnc1CN1CCc2c(c3ccccc3n2C)C1=O	294.35800000000006	2.4083200000000007	2	1	2	3
[3742.3728]	0.19952541286969205	C=CCS(=O)(=O)NC1=C(C(=O)OCC)C(=O)NC1C(=O)OCC[N+](C)(C)C	404.46500000000015	-1.3431999999999955	7	2	10	0
[46879.727]	0.863919065170168	CCn1cc(C(=O)O)c(=O)c2cc(F)c(N3CCNCC3)nc21	320.324	0.6633000000000002	6	2	3	2
[2.7108757]	0.18660648654657924	CC(C)n1c(CC[C@@H](O)C[C@@H](O)CC(=O)[O-])c(-c2ccc(F)cc2)c(-c2ccc(F)cc2)c1C(=O)Nc1cccc(O)c1	591.6310000000002	4.823600000000005	6	4	12	4
[2142972.2]	0.4274213512497734	O=C(O)CC(O)(CC(=O)O)C(=O)O	192.123	-1.2484999999999995	7	4	5	0
[424.16327]	0.10348325925697462	C[C@@H]1O[C@H](O[C@H]2[C@H](O)[C@@H](O)[C@@H](O[C@H]3[C@H](O)[C@@H](O)[C@H](O)O[C@@H]3CO)O[C@@H]2CO)[C@H](O)[C@@H](O)[C@@H]1N[C@H]1C=C(CO)[C@@H](O)[C@H](O)[C@H]1O	645.6080000000004	-8.564500000000011	19	14	9	0
[8332.206]	0.21313148229853152	Nc1nc(=O)c2c([nH]1)NCC(CNc1ccc(C(=O)N[C@@H](CCC(=O)O)C(=O)O)cc1)N2C=O	473.4460000000002	-0.7310999999999974	11	7	10	2
[204066.67]	0.8488393879183345	NCCc1ccc(CS(=O)(=O)c2ccc(CN)cc2)cc1	304.41499999999996	1.6203999999999996	4	2	6	2
[14492854.]	0.4333097720182961	O=C1OCCN1/N=C/c1ccc([N+](=O)[O-])o1	225.16	0.9739	5	0	3	1
[1004.6227]	0.14016402002820666	C[C@@H]1O[C@@H](O[C@@H]2C[C@@H](O)[C@]3(CO)[C@H]4[C@H](O)C[C@]5(C)[C@@H](C6=CC(=O)OC6)CC[C@]5(O)[C@@H]4CC[C@]3(O)C2)[C@H](O)[C@H](O)[C@H]1O	584.6590000000006	-1.5149999999999972	12	8	4	0
[inf]	0.24699187151857604	Cn1c(=O)c2[nH]cnc2n(C)c1=O.Cn1c(=O)c2[nH]cnc2n(C)c1=O.NCCN	420.4340000000002	-3.1755999999999975	8	4	1	4
[1629536.6]	0.6829097001636526	CC(/C=C1\SC(=S)N(CC(=O)O)C1=O)=C\c1ccccc1	319.407	2.918700000000001	5	1	4	1
[319469.94]	0.8107373568997642	Cc1ccnc(NS(=O)(=O)c2ccc(N)cc2)n1	264.31	1.16802	5	2	3	2
[124575.7]	0.819553369987428	CNC[C@]1(O)O[C@H]2[C@@H]3CCC4=CC(=O)C=C[C@]4(C)[C@H]3CC[C@@]21C	317.4290000000001	2.1910999999999996	4	2	2	0
[3.8039235e+08]	0.556243809334081	COC[C@@H](C)CO	104.149	0.26120000000000004	2	1	3	0
[57739.48]	0.6966147525766675	CO[C@@H]1O[C@@H]2O[C@@]3(C)CC[C@H]4[C@H](C)CC[C@@H]([C@H]1C)[C@@]24OO3	298.379	2.8408000000000015	5	0	1	0
[58603.63]	0.7491026692573882	CCCOc1ccccc1-c1nc2[nH]nnc2c(=O)[nH]1	271.28	1.4969999999999999	5	2	4	3
[9983493.]	0.748363450121821	NC(=O)N1c2ccccc2C=Cc2ccccc21	236.274	3.3872000000000018	1	1	0	2
[20676.19]	0.3361104616305243	CN(C)[C@@H]1C(O)=C(C(N)=O)C(=O)[C@@]2(O)C(O)=C3C(=O)c4c(O)cccc4[C@@](C)(O)[C@H]3C[C@@H]12	444.44000000000017	-0.21439999999999837	9	6	2	1
[328722.9]	0.38941616262964607	Cc1ccc(NC(=O)c2ccc(CN3CCN(C)CC3)cc2)cc1Nc1nccc(-c2cccnc2)n1	493.6150000000002	4.590320000000004	7	2	7	4
[1030014.4]	0.5386078454015167	COCC(=O)c1ccc(N)cc1	165.19199999999998	1.0979	3	1	3	1
[14364.847]	0.060160736308307386	CC[C@H](C)[C@H](NC(=O)[C@@H](N)CC(C)C)C(=O)N[C@@H](CC(C)C)C(=O)N1CCC[C@H]1C(=O)N[C@@H](CCCCN)C(=O)N[C@@H](Cc1c[nH]cn1)C(=O)N[C@@H]	730.9560000000001	0.26179000000000807	9	8	22	1
[58322268.]	0.7711850955719793	O=C(O)CCc1nc(-c2ccccc2)c(-c2ccccc2)o1	293.32200000000006	4.025800000000003	4	1	5	3
[2306.5437]	0.5423525515473746	O=C(O)c1ccccc1-c1c2ccc(=O)cc-2oc2cc(O)ccc12	332.31100000000004	3.9686000000000012	5	2	2	4
[6923.7534]	0.13931677804751477	O=C1c2c(O)ccc(O)c2C(=O)c2c(NCCNCCO)ccc(NCCNCCO)c21	444.4880000000002	-0.13919999999999944	10	8	12	3
[5.364732]	0.5645279138585303	CC(C)c1nc(-c2ccccc2)nc(-c2ccc(F)cc2)c1/C=C/[C@@H]1C[C@@H](O)CC(=O)O1	432.4950000000002	5.152800000000006	5	1	5	3
[2198116.]	0.4696303686981007	O=P(O)(O)C(O)(Cc1cccnc1)P(=O)(O)O	283.113	-0.3744000000000002	8	5	4	1
[2.6367826e+09]	0.5649178764789872	Cc1c(O)c(=O)ccn1C	139.154	0.39931999999999984	2	1	0	1
[1.3248498]	0.17655522107811705	COCc1ccc(CNC(=O)c2c(-c3ccccc3)c(-c3ccc(F)cc3)c(CC[C@@H](O)C[C@@H](O)CC(=O)[O-])n2C(C)C)cc1	615.7220000000002	4.803000000000005	6	3	15	4
[2031.5375]	0.267446569229709	C[C@@]1(O)[C@H](O)[C@H](NC(=O)Cc2ccccc2)C[C@@H](O)CN1C[C@H](O)[C@@H](O)CO	398.45600000000013	-2.4359999999999977	8	7	7	1
[4.9500155]	0.19430274230591293	COc1cccc(NC(=O)c2c(-c3ccc(F)cc3)c(-c3ccc(F)cc3)c(CC[C@@H](O)C[C@@H](O)CC(=O)[O-])n2C(C)C)c1	605.6580000000002	5.126600000000005	6	3	13	4
[1895552.6]	0.7871395577774678	Nc1ccc(S(=O)(=O)Nc2ncccn2)cc1	250.28300000000004	0.8596000000000001	5	2	3	2
[7.080216e+12]	0.520631018455888	CC1(C)[C@@H]2CC[C@@]1(C)C(=O)C2	152.237	2.401700000000001	1	0	0	0
[12409.706]	0.4597209533362472	CC/C=C\C=C/C=C\[C@H](O)C[C@H](O)[C@@H](O)[C@@H](C)CC(=O)O	298.379	1.6485999999999998	5	4	10	0
[702060.5]	0.7760869596059278	COc1ccc(C[C@H]2NC[C@H](O)[C@H]2OC(C)=O)cc1	265.30899999999997	0.5020999999999994	5	2	4	1
[368201.03]	0.757667099994584	COc1ccccc1OCC(O)COC(N)=O	241.24299999999994	0.5302000000000002	5	2	6	1
[1226.32]	0.11478388632361944	NCC(=O)N[C@@H](Cc1ccc(F)cc1)C(=O)N1CCC[C@H]1C(=O)N[C@@H](CCC(=O)O)C(=O)NCC(=O)NCC(=O)O	580.5700000000004	-2.5306999999999933	10	7	15	1
[13943730.]	0.8528036890699656	C[C@@H](C(=O)O)c1cccc(C(=O)c2ccccc2)c1	254.285	3.1057000000000015	3	1	4	2
[44712.22]	0.34452655780514235	CCCC/C=C/C=C\C/C=C/CCCC(=O)O	236.35499999999993	4.490200000000003	2	1	10	0
[5443.7085]	0.6921211569723765	CC1=C2C(=CO[C@H](C)[C@H]2C)C(O)=C(C(=O)O)C1=O	250.24999999999994	1.721	5	2	1	0
[638.3256]	0.6892074136032273	C#C[C@]1(O)CC[C@H]2[C@@H]3CCC4=CC(=O)CC[C@]4(C)[C@H]3CC[C@@]21C	312.4530000000001	3.8826000000000036	2	1	0	0
[285567.03]	0.6739434898699772	CC(=O)Nc1ccc2c(c1)Cc1ccccc1-2	223.27499999999998	3.2162000000000015	1	1	1	3
[111305.95]	0.757169743555686	C[C@]12CC[C@@H]3c4ccc(O)cc4CC[C@H]3[C@@H]1CC[C@@H]2O	272.3879999999999	3.6092000000000026	2	2	0	1
[47.11843]	0.4015627733780324	C#C[C@@]1(OC(C)=O)CC[C@H]2[C@@H]3CCC4=C[C@@H](OC(C)=O)CC[C@@H]4[C@H]3CC[C@@]21C	384.51600000000025	4.425900000000004	4	0	2	0
[21967.666]	0.4391367379374335	C[C@@H]1O[C@@H](O[C@@H]2C=C3CC[C@@H]4[C@H](CC[C@]5(C)[C@@H](c6ccc(=O)oc6)CC[C@]45O)[C@@]3(C)CC2)[C@H](O)[C@H](O)[C@H]1O	530.6580000000004	3.013800000000002	8	4	3	1
[12506.536]	0.3443275288427058	CC[C@@]12OC(=O)C[C@@H](O)C3=C(C(=O)O)[C@]3(O)C[C@H]1[C@H]1C[C@@H](O)C(=O)[C@]2(C)C1=O	394.37600000000015	-0.8859000000000004	9	4	2	0
[48274.574]	0.7870878791639985	COc1cc(NS(=O)(=O)c2ccc(N)cc2)nc(OC)n1	310.3350000000001	0.8768	7	2	5	2
[130689.37]	0.8030014418735348	CCCc1cc(OC)c(OC)cc1O	196.24599999999998	2.3619000000000008	3	1	4	1
[3.3307378]	0.38347374184751315	Cc1cc(-c2c(-c3ccc(F)cc3)nc(C(C)C)n2/C=C/[C@@H](O)C[C@@H](O)CC(=O)O)cc(C)c1F	484.54300000000023	5.292840000000006	5	3	9	3
[41527.434]	0.6529541805520436	CN[C@@H](CO)C(=O)N[C@@H]1C=C2c3cccc4[nH]cc(c34)C[C@H]2N(C)C1	340.4270000000002	0.4865000000000004	4	4	4	2
[172852.17]	0.8882248174804238	O=C(O)c1ccccc1Nc1ccc(C(F)(F)F)cc1	281.23299999999995	4.1472000000000016	3	2	3	2
[96370.63]	0.3081344160818846	CNC[C@H]1C[C@@H](O)C[C@@H](O)[C@]1(O)C[C@@H](O)CC(=O)N1CCC[C@H]1C(=O)O	374.4340000000002	-1.7145999999999963	8	6	7	0
[96637.08]	0.6095448068436919	CC/C=C\C=C/C=C\[C@H](O)C[C@@H](O)[C@H](C)CC(=O)[O-]	267.34499999999997	0.953	4	2	9	0
[3952.2134]	0.7708144759661694	Cc1cccc(Nc2ccncc2S(=O)(=O)NC(=O)NC(C)C)c1	348.4280000000001	2.5299199999999997	5	3	5	2
[84079424.]	0.5774315938971638	N=C1NC(=O)C(c2ccccc2)N1	175.191	0.3818700000000002	2	3	1	1
[237289.48]	0.8449349532973586	COc1ccc2[nH]cc(CCNC(C)=O)c2c1	232.28299999999996	1.8550999999999997	2	2	4	2
[352216.8]	0.8252539098127764	CCc1ccc(CCOc2ccc(CC3SC(=O)NC3=O)cc2)nc1	356.44700000000006	3.159600000000001	5	1	7	2
[4402129.]	0.5509660035060152	C[C@H]1C(=O)O[C@H]2[C@@H](O)[C@]3(C)C4=CC(=O)C=C[C@]4(C)[C@H]3C[C@H](O)C[C@@]21O	348.3950000000001	0.5022999999999997	6	3	0	0
[185106.2]	0.6577452185749303	Cc1nc2n(c(=O)c1CCN1CCC(c3noc4cc(F)ccc34)CC1)CCCC2	410.4930000000003	3.5904200000000026	5	0	4	3
[931860.06]	0.5042031477298718	C[C@H]1CC[C@H]2[C@@H](C)C(=O)O[C@@H]3O[C@]4(C)CC[C@@H]1[C@]32OO4	282.33599999999996	2.3949000000000007	5	0	0	0
[3.86915]	0.34449309134701905	Cc1cc(-c2nc(C(C)C)n(/C=C/[C@@H](O)C[C@@H](O)CC(=O)O)c2-c2ccc(F)cc2)cc(C)c1Cl	500.9980000000003	5.807140000000006	5	3	9	3
[45774.37]	0.514301695573136	O=c1[nH]c2ccccc2n1CCCN1CCC(n2c(=O)[nH]c3cc(Cl)ccc32)CC1	425.92000000000013	3.353200000000002	3	2	5	4
[71258.16]	0.6527189222048309	CCN(CC)CCOC(=O)C1(C2CCCCC2)CCCCC1	309.4940000000001	4.402200000000004	3	0	7	0
[465005.97]	0.47448179060204515	CC(C)C[C@H](NC(=O)[C@@H](N)CC(=O)O)C(=O)O	246.26299999999995	-0.5960999999999987	6	4	7	0
[3375017.]	0.5588251961475821	C[C@H](O)[C@H]1C(=O)N2C(C(=O)O)=C(S[C@@H]3CN[C@H](C(=O)N(C)C)C3)[C@H](C)[C@H]12	383.4700000000002	-0.3079999999999994	7	3	5	0
[18096676.]	0.4309127051972632	O=C(N/N=C/c1ccc([N+](=O)[O-])o1)c1cc([N+](=O)[O-])cc([N+](=O)[O-])c1O	365.21400000000006	1.4736999999999998	9	2	6	2
[109847.74]	0.5606186538895128	CC/C=C\C=C/C=C\[C@H](O)C[C@@H](O)[C@H](C)CC(=O)O	268.35299999999995	2.2876999999999996	4	3	9	0
[424.16327]	0.10348325925697462	C[C@H]1O[C@H](O[C@H]2[C@H](O)[C@@H](O)[C@@H](O[C@H]3[C@H](O)[C@@H](O)[C@H](O)O[C@@H]3CO)O[C@@H]2CO)[C@H](O)[C@@H](O)[C@@H]1N[C@H]1C=C(CO)[C@@H](O)[C@H](O)[C@H]1O	645.6080000000004	-8.564500000000011	19	14	9	0
[1.4440706]	0.5348692706997701	CC(C)c1nc(-c2ccc(F)cc2)nc(-c2ccc(F)cc2)c1/C=C/[C@@H]1C[C@@H](O)CC(=O)O1	450.4850000000002	5.291900000000006	5	1	5	3
[9325966.]	0.5966660766331066	C(=C/c1ccccc1)\CN1CCN(C(c2ccccc2)c2ccccc2)CC1	368.5240000000001	5.1070000000000055	2	0	6	3
[26796.914]	0.22806586736760828	CC/C=C\C=C/[C@H](O)[C@H](C)[C@@H](O)[C@H](C)[C@@H](O)CN(C)C[C@H](O)[C@H](C)[C@@H](O)CO	403.5600000000001	0.1457000000000001	7	6	14	0
[5991.8604]	0.6056838132410555	CC[C@@H]1CN2CCc3cc(OC)c(OC)cc3[C@@H]2C[C@@H]1C[C@H]1NCCc2cc(OC)c(OC)cc21	480.64900000000034	4.943400000000005	6	1	7	2
[2161737.5]	0.5819000508117517	C[C@@H](NC(=O)[C@@H](N)Cc1ccc(O)cc1)C(=O)O	252.27	-0.14870000000000078	5	4	5	1
[2.9095354e+08]	0.49072766890152064	Oc1ccccc1O	110.11199999999998	1.0977999999999999	2	2	0	1
[33407.938]	0.3847547057951999	CC/C=C\C=C\[C@H](O)[C@H](C)[C@@H](O)[C@H](C)[C@@H](O)[C@@H](O)[C@H](C)CO	316.43800000000005	0.853	5	5	10	0
[596081.06]	0.8383597745599246	CCN[C@H](C)Cc1cccc(C(F)(F)F)c1	231.26099999999997	3.2459000000000024	1	1	4	1
[2.5310771]	0.4502355974717761	Cc1ccc(C)c(-c2cc(-c3ccc(F)cc3)c(/C=C/[C@@H]3C[C@@H](O)CC(=O)O3)c(C(C)C)n2)c1	459.56100000000026	6.374640000000007	4	1	5	3
[1820758.]	0.6973085217913123	COc1ccc(CN(CCN(C)C)c2ccc(OC)cc2)cc1OC	344.4550000000001	3.2806000000000024	5	0	9	2
[15.154976]	0.5309381048695209	CC(C)c1nn(-c2ccccn2)c(-c2ccc(F)cc2)c1/C=C/[C@@H](O)C[C@@H](O)CC(=O)[O-]	438.4790000000002	2.461900000000001	6	2	9	3
[13467.116]	0.6824612195113208	O=C(Nc1ccc(Br)cc1)c1cc(Br)cc(Br)c1O	449.92400000000004	4.932000000000001	2	2	2	2
[489083.9]	0.8810778082204156	COc1ccc2cc([C@H](C)C(=O)O)ccc2c1	230.26299999999998	3.036500000000001	3	1	3	2
[30070.799]	0.8016505820392625	C[C@H](CO)NC(=O)[C@@H]1C=C2c3cccc4[nH]cc(c34)C[C@H]2N(C)C1	325.4120000000001	1.5346000000000002	3	3	3	2
[1.3883382]	0.1931580696986653	COc1ccc(CNC(=O)c2c(-c3ccccc3)c(-c3ccc(F)cc3)c(CC[C@@H](O)C[C@@H](O)CC(=O)[O-])n2C(C)C)cc1	601.6950000000002	4.665200000000005	6	3	14	4
[668595.4]	0.7464424298131311	COc1ccc(CN(CCN(C)C)c2ccc(OC)cc2)cc1	314.42900000000003	3.272000000000002	4	0	8	2
[81521.29]	0.685142538776804	C[C@@H]1C[C@@H]2[C@H]([C@@H](O)C[C@@]3(C)[C@H]2CC[C@]3(O)C(=O)CO)[C@@]2(C)C=CC(=O)C=C12	374.4770000000001	1.8036	5	3	2	0
[287.57104]	0.7964461277127532	CCOC(=O)C1=C(C)NC(C)=C(C(=O)OC)C1c1cccc(Cl)c1Cl	384.259	3.9643000000000033	5	1	4	1
[215637.67]	0.3410481555987876	C=C(/C=C/CCCCC(C)C)C(C)=O	194.31799999999998	3.904200000000003	1	0	7	0
[134811.03]	0.8330157421148819	CCCN(CCC)S(=O)(=O)c1ccc(C(=O)O)cc1	285.36499999999995	2.1955	4	1	7	1
[2323082.]	0.6550248398751946	CCCCOc1ccc(OCCCN2CCOCC2)cc1	293.4069999999999	2.9666000000000015	4	0	9	1
[3381041.]	0.7761322150181272	COc1ccc2c(c1)[C@]13CCCC[C@@H]1[C@H](C2)N(C)CC3	271.404	3.3834000000000026	2	0	1	1
[26900.486]	0.6207574189716766	CC1=CCC[C@@H]2[C@@](C)(CCC3=CC(=O)O[C@@H]3O)[C@H](C)CC[C@@]12C	318.45700000000016	4.3670000000000035	3	1	3	0
[15710.142]	0.7751498496172248	CCN(CC)CCNC(=O)c1cc(S(C)(=O)=O)ccc1OC	328.4340000000001	1.1702999999999997	5	1	8	1
[50757.03]	0.4143573581655692	CCCC/C=C\CCCCCCCC(=O)O	226.35999999999993	4.548100000000003	2	1	11	0
[139138.95]	0.4585557733928152	COc1cccc(Sc2c(/C=C/[C@@H]3C[C@@H](O)CC(=O)O3)c(C3CC3)nc3cc(F)c(F)cc23)c1	483.53600000000023	5.629900000000005	6	1	6	3
[3.560891]	0.4347445242149645	CC(C)c1nc(-c2ccc(F)cc2)c(-c2ccc(F)cc2)n1/C=C/[C@H](O)C[C@@H](O)CC(=O)O	456.48900000000015	4.676000000000006	5	3	9	3
[439.48587]	0.5277905059697585	C=C1/C(=C\C=C2/CCC[C@]3(C)[C@@H]([C@H](C)CCCC(C)C)CC[C@@H]23)C[C@@H](O)C[C@@H]1O	400.64700000000016	6.589800000000009	2	2	6	0
[3382.0261]	0.8794895125490501	CC1=C(CC(=O)O)c2cc(F)ccc2/C1=C\c1ccc(S(C)(=O)=O)cc1	372.4170000000001	4.031600000000003	4	1	4	2
[34401.914]	0.24164363372749434	O=Cc1ccc(NC(=O)c2c(-c3ccccc3)c(-c3ccc(F)cc3)c(C(F)(F)F)n2C(=O)O)cc1	496.4160000000001	6.570900000000004	4	2	5	4
[57739.48]	0.6966147525766675	CO[C@H]1O[C@@H]2O[C@@]3(C)CC[C@H]4[C@H](C)CC[C@@H]([C@H]1C)[C@@]24OO3	298.379	2.8408000000000015	5	0	1	0
[136.2618]	0.3471029902118544	C=C[C@@H](O)C[C@@H]1CC[C@H]([C@@H](C)C(=O)O)C[C@H](CC[C@@H](O)CC(=O)O)[C@H]1C	370.4860000000001	2.9285000000000005	6	4	10	0
[675.2061]	0.33123941849365507	CCC[C@@H]1CCC[C@H](/C=C/[C@@H](O)C[C@@H](O)CC(=O)O)[C@H]1COC(=O)C(C)(C)CC	412.56700000000023	3.941200000000003	6	3	12	0
[11018.67]	0.3864771407563315	COc1ccc(CCN2CCC(Nc3nc4ccccc4n3Cc3ccc(F)cc3)CC2)cc1	458.58100000000024	5.351300000000005	4	1	8	4
[1.0590805e+10]	0.41970078645296843	C1=C[C@@H]2CCCN2C1	109.17200000000001	1.0206	1	0	0	0
[25840.822]	0.26918868716570815	CN(CCOc1ccc(C[C@H](Nc2ccccc2C(=O)c2ccccc2)C(=O)O)cc1)c1ccccn1	495.5790000000002	4.9356000000000035	7	2	12	4
[68237.836]	0.5710137425129463	CCCC(=O)Nc1ccc(OCC(O)CNC(C)C)c(C(C)=O)c1	336.4320000000001	2.3655	5	3	10	1
[740007.56]	0.8289288715670488	CN1[C@@H]2CC[C@H]1C[C@@H](OC(c1ccccc1)c1ccccc1)C2	307.43700000000007	4.417800000000004	2	0	4	2
[87620.12]	0.5604883600608829	C=CCC1(C(C)CCC)C(=O)NC(=O)NC1=O	238.28699999999998	1.3510999999999997	3	2	5	0
[92332.92]	0.6979500147229333	C=C[C@]1(O)C[C@H]2[C@@H]3CCC4=CCCC[C@@H]4[C@H]3CC[C@@]21C	272.43199999999996	4.476200000000004	1	1	1	0
[868734.06]	0.4454004294146897	Cc1cn([C@H]2C[C@H](N=[N+]=[N-])[C@@H](CO)O2)c(=O)[nH]c1=O	267.245	-0.19628000000000012	4	2	3	1
[82427.35]	0.6649515564043438	O=C(CCCN1CC=C(n2c(=O)[nH]c3ccccc32)CC1)c1ccc(F)cc1	379.4350000000002	3.6784000000000026	3	1	6	3
[1247.9241]	0.4683330433225475	CCCCCCCCC#CC#C/C=C\CCCC(=O)O	274.404	4.5549000000000035	2	1	10	0
[3139.976]	0.5990209425922626	CC(=O)OCC(=O)[C@@]1(OC(C)=O)[C@@H](C)C[C@H]2[C@@H]3C[C@H](F)C4=CC(=O)C=C[C@]4(C)[C@@]3(F)[C@@H](O)C[C@@]21C	494.53100000000023	2.9853000000000014	7	1	4	0
[933353.3]	0.6166116116190477	CC(=O)O[C@]1(C(C)=O)CC[C@H]2[C@@H]3C=C(Cl)C4=CC(=O)[C@@H]5C[C@@H]5[C@]4(C)[C@H]3CC[C@@]21C	416.9450000000003	4.607600000000004	4	0	2	0
[76167.14]	0.4359028318574713	CCCC/C=C\CCCCCCC(=O)O	212.33299999999994	4.158000000000002	2	1	10	0
[inf]	0.3508920282242626	CC(=O)O[C@H]1C[C@@H]2CC[C@@H]3[C@H](CC[C@@]4(C)[C@H]3C[C@H]([N+]3(C)CCCCC3)[C@@H]4OC(C)=O)[C@@]2(C)C[C@@H]1N1CCCCC1.[Br-]	637.7440000000003	2.9699000000000044	5	0	4	0
[339819.47]	0.7253305311285855	C[C@]12CCC(=O)C=C1CC[C@@H]1[C@@H]2CC[C@@]2(C)[C@H]1CC[C@]2(C)O	302.458	4.269300000000005	2	1	0	0
[119645.94]	0.7282278318175113	COC(=O)Nc1nc2cc(C(=O)c3cccs3)ccc2[nH]1	301.327	3.0337000000000005	4	2	3	3
[6008155.]	0.4919347410358442	CN1C(=O)OC(C)(C)C1=O	143.142	0.37359999999999993	3	0	0	0
[50738672.]	0.6864963613487134	CC[C@H](S)C(=O)N1CCC[C@H]1C(=O)O	217.28999999999996	0.7704000000000001	3	2	3	0
[3.412997e+08]	0.7233587999857974	O=C1CC[C@H](N2C(=O)c3ccccc3C2=O)C(=O)N1	258.23299999999995	0.08779999999999993	4	1	1	1
[221171.77]	0.697469159073744	N#C[C@@]1(O)CC[C@H]2[C@@H]3CCC4=CC(=O)CC[C@@H]4[C@H]3CC[C@@]21C	299.4140000000001	3.3828800000000028	3	1	0	0
[42.683098]	0.326500977362608	Cc1c(O)cccc1C(=O)N[C@@H](CSc1ccccc1)[C@H](O)CN1C[C@H]2CCCC[C@H]2C[C@H]1C(=O)NC(C)(C)C	567.7960000000003	4.747620000000004	6	4	9	2
[7788.655]	0.44996668984140004	C=CC1(C)CC[C@H]2[C@@H](C)CC[C@@H]3CCC4=CC(=O)CC[C@]4(C)[C@H]3CC[C@@]12C	368.6050000000002	7.126900000000008	1	0	1	0
[4770966.5]	0.7407442417149674	N#Cc1ccc(C(c2ccc(C#N)cc2)n2cncn2)cc1	285.31	2.65916	4	0	3	3
[12223.069]	0.5844860779881329	CCOC(=O)[C@H](CCc1ccccc1)N[C@@H](C)C(=O)N1Cc2ccccc2C[C@H]1C(=O)O	438.5240000000003	2.5671	6	2	9	2
[99940.57]	0.44208017823980256	CCCCc1nc(Cl)c(CO)n1Cc1ccc(-c2ccccc2-c2nnn[nH]2)cc1	422.9200000000001	4.2668000000000035	5	2	8	4
[2.0198054e+08]	0.43583499661104974	CC(O)CO	76.095	-0.6405000000000001	2	2	1	0
[12602.4375]	0.43725083605407455	C/C(=C\CC[C@@H](C)[C@H]1CC[C@@]2(C)C3=C(CC[C@]12C)[C@@]1(C)CC[C@H](O)C(C)(C)[C@@H]1CC3=O)C(=O)O	470.69400000000024	6.722800000000007	4	2	5	0
[16849436.]	0.8001945345367882	O=C1NC(=O)C(c2ccccc2)(c2ccccc2)N1	252.27300000000002	1.7696	2	2	2	2
[3.5606787e+08]	0.45046629553451434	Oc1cccc(O)c1O	126.11099999999998	0.8033999999999997	3	3	0	1
[27369374.]	0.46263696093343076	N=C(N)NCCN1CCCCCCC1	198.31399999999994	0.7355699999999996	3	3	3	0
[28716.396]	0.5333953687853953	C[C@H](OC(=O)[C@@H](Cc1ccccc1)N[C@@H](C)C(=O)N1[C@H](C(=O)O)C[C@@H]2CCC[C@@H]21)c1ccccc1	478.5890000000003	3.7344000000000017	6	2	9	2
[567924.3]	0.5031075138837579	O=C(/C=C/c1ccc(O)c(O)c1)OCCc1ccccc1	284.311	2.8969000000000005	4	2	5	2
[2179536.2]	0.698264376644187	N[C@@H](CSC(=S)NCc1ccccc1)C(=O)O	270.379	1.2062000000000002	6	3	5	1
[4010298.5]	0.8598088939629729	C[C@@H](N)[C@H]1CC[C@H](C(=O)Nc2ccncc2)CC1	247.34199999999998	2.1737	3	2	3	1
[1247.9241]	0.4683330433225475	CCCCCCCCC#CC#C/C=C/CCCC(=O)O	274.404	4.5549000000000035	2	1	10	0
[688851.2]	0.6038456847188672	CCN(CC)CCOC(=O)c1ccc(N)cc1	236.315	1.7673999999999999	4	1	6	1
[50024.715]	0.41990487617646394	COc1ccc(CCN(C)CCCC(C#N)(c2ccc(OC)c(OC)c2)C(C)C)cc1OC	454.6110000000002	5.093080000000005	6	0	13	2
[296688.8]	0.8794576573550539	CCCNC(=O)NS(=O)(=O)c1ccc(Cl)cc1	276.745	1.7379	3	2	4	1
[1916.2098]	0.4353999152484909	CCCCCCCCC#CC#CCCCCCC(=O)O	276.41999999999996	4.778900000000004	2	1	11	0
[662766.25]	0.6216585639540908	Cc1cccc(N(C)C(=S)Oc2ccc3ccccc3c2)c1	307.41800000000006	4.948320000000003	3	0	2	3
[12103.417]	0.35210117154039805	O=[N+]([O-])c1cc([As](=O)(O)O)ccc1O	263.037	-1.1386000000000003	6	3	2	1
[4.096765]	0.409804186811716	Cc1cc(F)ccc1-c1c(-c2ccc(F)cc2)nc(C(C)C)n1/C=C/[C@@H](O)C[C@@H](O)CC(=O)O	470.5160000000002	4.984420000000007	5	3	9	3
[155915.94]	0.7678065120522066	COc1ccc2c(c1)c(CC(=O)O)c(C)n2C(=O)c1ccc(Cl)cc1	357.793	3.9273200000000026	4	1	4	3
[6761.727]	0.6076064560383313	CCCC(=O)c1cc(OC)c(OCC(=O)OC)cc1O	282.292	1.9354	6	1	7	1
[229304.02]	0.8135908947552688	C[C@H](c1ccc(S(=O)(=O)Nc2ccccc2)cc1)S(=O)(=O)O	341.4100000000001	2.4362000000000004	5	2	5	2
[1577256.1]	0.7480040719587512	O=C([C@H](O)CO)Nc1ccc(C(F)(F)F)cc1	249.188	0.9971	3	3	3	1
[95927.016]	0.24133736678155357	CC(C)C[C@H](NC(=O)[C@@H](N)CC(=O)O)C(=O)N[C@H](CCC(=O)O)C(=O)O	375.37800000000016	-1.2464999999999962	9	6	12	0
[16953.326]	0.8802911984652826	OC[C@H]1CN2CC3[C@@H](CCc4ccccc4)CCc4ccccc4N3CC2C1	376.54400000000015	3.753200000000003	3	1	4	2
[7187.3325]	0.8163505822217186	Cc1cc(C)c(OCC2C[C@@H](O)CC(=O)O2)c(C(=O)O)c1	294.303	1.4469400000000001	6	2	4	1
[134.00745]	0.5150085052552582	C[C@H](CCCC(C)(C)O)[C@H]1CC[C@H]2[C@@H]3CC=C4C[C@@H](O)CC[C@]4(C)[C@H]3CC[C@]12C	402.66300000000024	6.5036000000000085	2	2	5	0
[68387.61]	0.9098308936398074	CCn1cc(C(=O)O)c(=O)c2cnc(N3CCCC3)nc21	288.307	1.1098000000000001	6	1	3	2
[3890.5615]	0.4502349460959827	CCCCCCCCC#CC#CC(O)CCCCC(=O)O	292.419	3.7497000000000025	3	2	11	0
[10082.576]	0.6684104451867194	CC1(C)O[C@@H]2C[C@H]3[C@@H]4C[C@H](F)C5=CC(=O)C=C[C@]5(C)[C@@]4(F)[C@@H](O)C[C@]3(C)[C@]2(C(=O)CO)O1	452.49400000000026	2.366800000000001	6	2	2	0
[9932.301]	0.043741557343612084	N[C@H](CCC(=O)N[C@@H](CSSC[C@H](NC(=O)CC[C@H](N)C(=O)O)C(=O)NCC(=O)O)C(=O)NCC(=O)O)C(=O)O	612.6400000000004	-3.8767999999999985	16	10	21	0
[26790.783]	0.37034350763056995	CCC[C@@H]1C[C@@H](C(=O)N[C@@H]([C@H]2O[C@H](SC)[C@H](O)[C@@H](O)[C@H]2O)[C@@H](C)O)N(C)C1	406.54500000000013	-0.856999999999998	8	5	7	0
[16907.262]	0.7189882148938236	COc1ccc2[nH]c([S+]([O-])Cc3ncc(C)c(OC)c3C)nc2c1	345.4240000000001	2.8997400000000013	5	1	5	3
[448979.84]	0.5391871956552778	Clc1ccc(COC(Cn2ccnc2)c2ccc(Cl)cc2Cl)cc1	381.69000000000005	5.801400000000003	2	0	6	3
[1320952.4]	0.5525575425662069	Nc1nc(N)nc(NC2CC2)n1	166.188	-0.3897000000000006	6	3	2	1
[4010298.5]	0.8598088939629729	C[C@H](N)[C@H]1CC[C@H](C(=O)Nc2ccncc2)CC1	247.34199999999998	2.1737	3	2	3	1
[1160874.9]	0.3730057342490599	CSCC/N=C/c1cc([N+](=O)[O-])nc(N)c1C	254.31499999999997	1.66232	5	1	5	1
[883894.44]	0.8600549198257493	Cc1cccc(Nc2ccccc2C(=O)O)c1C	241.29	3.7452400000000017	3	2	3	2
[3754196.5]	0.3896708755641931	CC[C@@H](CO)NCCN[C@@H](CC)CO	204.314	-0.292599999999999	4	4	9	0
[528.36725]	0.5295731957656133	CC1=C(/C=C/C(C)=C/C=C/C(C)=C\C(=O)O)C(C)(C)CCC1	300.44200000000006	5.602600000000005	2	1	5	0
[51887.758]	0.6360784721720715	CC(=O)Nc1cccc(O)c1	151.165	1.3505999999999998	2	2	1	1
[24895.781]	0.4794742448644136	CC/C=C\C=C/[C@H](O)[C@H](C)[C@@H](O)[C@H](C)[C@@H](O)CC(=O)O	286.368	1.3384	5	4	9	0
[10618.574]	0.6716774725066873	CCOc1cc(N)c(Cl)cc1C(=O)NCC1CN(Cc2ccc(F)cc2)CCO1	421.9000000000002	3.0908000000000015	5	2	7	2
[12.85245]	0.08201761718628764	CC(C)c1cc(SC(C)(C)Sc2cc(-c3ccc(F)cc3)c(OCC(O)C[C@@H](O)CC(=O)[O-])c(C(C)C)c2)cc(-c2ccc(F)cc2)c1OC[C@H]	735.9350000000002	8.886690000000005	8	2	17	4
[644.5898]	0.5023259105130484	CCOC(=O)C1=C(COCCN)NC(C)=C(C(=O)OC)C1c1ccccc1Cl	408.88200000000006	2.266300000000001	7	2	8	1
[1.7672415e+15]	0.48615609142023647	Cn1ncnc1S	115.16099999999999	0.10380000000000006	2	1	0	1
[9513.364]	0.485670453468661	COc1cccc(Sc2c(/C=C/[C@@H]3C[C@@H](O)CC(=O)O3)c(C3CC3)nc3ccc(F)cc23)c1	465.5460000000002	5.490800000000005	6	1	6	3
[129266.74]	0.6003163359035135	CCOC(=O)[C@H](CCc1ccccc1)N[C@@H](C)C(=O)N1[C@H](C(=O)O)C[C@@H]2CCC[C@@H]21	416.5180000000003	2.3831999999999995	6	2	9	1
[30345.371]	0.3847547057951999	CC/C=C\C=C/[C@H](O)[C@H](C)[C@@H](O)[C@H](C)[C@@H](O)[C@H](C)[C@H](O)CO	316.43800000000005	0.8529999999999998	5	5	10	0
[1930.1057]	0.7541053298167572	Cc1ccc(-c2cc(C(F)(F)F)nn2-c2ccc(S(N)(=O)=O)cc2)cc1	381.3790000000001	3.5139200000000006	3	1	3	3
[11080.092]	0.3002491433948309	CCCC/C=C/C=C/C=C/C=C/[C@@H](O)C[C@@H](O)CC(=O)NCC(=O)O	351.4430000000001	2.104199999999999	5	4	13	0
[4.2084925e+10]	0.41381170250557187	C=C(C)[C@@H]1[C@H]2OC(=O)[C@@H]1[C@]1(O)C[C@H]3O[C@]34C(=O)O[C@H]2[C@]14C	292.287	-0.0620000000000005	6	1	1	0
[8411114.]	0.7513832386711754	O=C(O)CCCc1cccs1	170.233	2.1554	2	1	4	1
[3742075.2]	0.42460657834940263	O=c1cnn([C@@H]2O[C@H](CO)[C@@H](O)[C@H]2O)c(=O)[nH]1	245.19100000000003	-3.4569000000000005	7	4	2	1
[5100908.]	0.674878289478739	CC1(C)S[C@@H]2[C@H](NC(=O)[C@H](N)c3ccccc3)C(=O)N2[C@H]1C(=O)O	349.4120000000001	0.3181000000000002	6	3	4	1
[23538.975]	0.3735666920618681	COC(=O)[C@H]1[C@H]2C[C@@H]3c4[nH]c5cc(OC)ccc5c4CCN3C[C@H]2C[C@@H](OC(=O)c2cc(OC)c(OC)c(OC)c2)[C@@H]1OC	608.6880000000004	4.171100000000004	10	1	8	3
[6048.9824]	0.3783999947354947	CCCCCCCCC#CC#CC1OC1CCCC(=O)O	290.403	3.7661000000000024	3	1	10	0
[24449.787]	0.8613672076779288	Cc1cnc(NC(=O)C2=C(O)c3ccccc3S(=O)(=O)N2C)s1	351.4090000000001	1.95092	5	2	2	2
[1712800.9]	0.5530315284690744	CC1(C)S[C@@H]2[C@H](NC(=O)[C@H](N)c3ccc(O)cc3)C(=O)N2[C@H]1C(=O)O	365.4110000000001	0.023700000000000443	7	4	4	1
[40058.95]	0.2905169417988814	CCCCCCCC/C=C\CCCCCCCC(=O)O	282.4679999999999	6.1085000000000065	2	1	15	0
