# Supplementary material for: Transformer-Decoder GPT Models for Generating Virtual Screening Libraries of HMG-Coenzyme A Reductase Inhibitors: Effects of Temperature, Prompt Length, and Transfer-Learning Strategies
Source: J Chem Inf Model. 2024 Nov 7;64(22):8464–80. doi: 10.1021/acs.jcim.4c01309 (PMC11600504; doi:10.1021/acs.jcim.4c01309)
Supplement: Supplementary file 3 — ci4c01309_si_003.zip [file ci4c01309_si_003.zip › Datasets/xfer_Learning_files/3XA5K6S_model_gen_ic50_results/3XA5K6S_Refined_Statin_similarity_0p0.csv]

Generated Molecule	atorvastatin	rosuvastatin	simvatstatin	lovastatin	fluvastatin	pravastatin
CSC1=NCCN1	0.015037593984962405	0.02857142857142857	0.04081632653061224	0.041666666666666664	0.019801980198019802	0.030612244897959183
O=S1(=O)NCCCN1	0.014814814814814815	0.018518518518518517	0.050505050505050504	0.05154639175257732	0.009615384615384616	0.03
CCO[P@H](=O)N(C)CCCCCN1CCCO[C@@H]1CO[C@@H](C)O	0.0783132530120482	0.08571428571428572	0.11450381679389313	0.13385826771653545	0.072992700729927	0.1328125
C1CNCCN(c2ccc(N)cc2)CC1	0.07432432432432433	0.08196721311475409	0.06779661016949153	0.06896551724137931	0.09482758620689655	0.041666666666666664
C#CCCCCCCCCCCCC(=O)O	0.06666666666666667	0.064	0.058333333333333334	0.059322033898305086	0.06666666666666667	0.09565217391304348
COOC(=O)C1=C(C)NC(C)=C(C(=O)OC)C1c1cccc([N+](=O)[O-])c1	0.12804878048780488	0.15328467153284672	0.10948905109489052	0.1111111111111111	0.13333333333333333	0.11029411764705882
C[C@@H]1CN(c2c(F)c(N)c3c(=O)c(C(=O)O)cn(C4CC4)c3c2F)C[C@H](C)N1	0.11764705882352941	0.11643835616438356	0.13768115942028986	0.13970588235294118	0.12056737588652482	0.10638297872340426
O=CC[C@H](O)c1ccccc1	0.14960629921259844	0.12264150943396226	0.0660377358490566	0.07766990291262135	0.1875	0.08737864077669903
C1SSC(=CCN2CCCCC2)CCN1CCN1c2ccccc2O1	0.10465116279069768	0.07947019867549669	0.08275862068965517	0.08391608391608392	0.1366906474820144	0.05405405405405406
C=CC[C@@]1(O)C[C@H]2[C@@H]3CCC4=CC(=O)CC[C@]4(C)[C@H]3CC[C@]12C	0.04678362573099415	0.06293706293706294	0.11450381679389313	0.11627906976744186	0.06521739130434782	0.08208955223880597
CCCSSCC	0.03875968992248062	0.038834951456310676	0.06315789473684211	0.06451612903225806	0.04081632653061224	0.06382978723404255
N[C@@H](C[C@](CC[C@@H](N)C(=O)O)C(=O)O)C(=O)O	0.12056737588652482	0.11965811965811966	0.06837606837606838	0.07894736842105263	0.10526315789473684	0.1588785046728972
SCCc1nc2c(cc1F)CNCC2	0.06164383561643835	0.09401709401709402	0.07017543859649122	0.07142857142857142	0.07894736842105263	0.04310344827586207
CN[C@](N)(CC)C(=O)N1CCC[C@H]1C(=O)N[C@@H](Cc1ccc(O)cc1)C(=O)N1CCC[C@H]1C(=O)O	0.14054054054054055	0.14285714285714285	0.14102564102564102	0.13548387096774195	0.14012738853503184	0.14193548387096774
CSC[C@H]1C[C@@H](N)[C@@H](O[C@H]2OC(CN)=CC[C@H]2N)[C@@H](O)[C@@H]1O[C@H]1OC[C@](C)(O)[C@H](NC)[C@H]1O	0.05128205128205128	0.05952380952380952	0.15436241610738255	0.1564625850340136	0.054878048780487805	0.125
CSC[C@@H](NC(=O)[C@@H](N)Cc1ccc(F)cc1)C(=O)N[C@@H](CCC(=O)O)C(=O)O	0.22929936305732485	0.22962962962962963	0.0958904109589041	0.1048951048951049	0.2196969696969697	0.16911764705882354
c1ncc(Nc2ccc(Nc3ccccc3)cc2)cn1	0.22377622377622378	0.1044776119402985	0.0364963503649635	0.037037037037037035	0.18181818181818182	0.029197080291970802
C[C@@H](/C=C/[C@@H](O)C[C@@H](O)CC(=O)O)C(=O)O	0.2	0.30303030303030304	0.06956521739130435	0.09009009009009009	0.30526315789473685	0.28421052631578947
NCCC[C@H](N)C(=O)N[C@@H](Cc1ccc(O)cc1)C(=O)N1CCC[C@H]1C(=O)O	0.17073170731707318	0.15384615384615385	0.11971830985915492	0.12949640287769784	0.1510791366906475	0.16176470588235295
ClC(Cl)Cl	0.00819672131147541	0.010526315789473684	0.0	0.011494252873563218	0.011111111111111112	0.011363636363636364
CNCCc1ccccn1	0.09923664122137404	0.09345794392523364	0.0673076923076923	0.06862745098039216	0.12	0.06796116504854369
CCNCCC12CCC(C1)Nc1ccc(Oc3ccc(F)cc3)cc12	0.18238993710691823	0.15827338129496402	0.10714285714285714	0.10869565217391304	0.20930232558139536	0.08450704225352113
NCOc1ccc(CNC(=O)c2c(-c3ccccc3)c(-c3ccc(F)cc3)c(CC[C@@H](O)C[C@@H](O)CC(=O)[O-])n2C(C)C)cc1	0.50625	0.25882352941176473	0.08333333333333333	0.09574468085106383	0.3933333333333333	0.19653179190751446
N#C/C(=C/c1ccc(O)c(C(=O)O)c1)Nc1ccc([N+](=O)[O-])cc1	0.1986754966887417	0.15789473684210525	0.07246376811594203	0.07352941176470588	0.20161290322580644	0.08888888888888889
CCNCOc1ccncc1	0.08088235294117647	0.10091743119266056	0.08571428571428572	0.08737864077669903	0.09523809523809523	0.08653846153846154
C[C@H]1OC(=O)C=C2COC(=O)[C@H]21	0.04964539007092199	0.06140350877192982	0.12745098039215685	0.13	0.05454545454545454	0.08571428571428572
N[C@H]1CO[C@@H]2[C@H](O)C[C@H]1C2	0.007042253521126761	0.008695652173913044	0.12244897959183673	0.125	0.00909090909090909	0.07920792079207921
CC#Cc1ccc(O)c(OC)c1	0.08029197080291971	0.1	0.08490566037735849	0.08653846153846154	0.10476190476190476	0.07547169811320754
Nc1[nH]c(=O)c(C#N)cc1-c1ccncc1	0.0958904109589041	0.11764705882352941	0.058333333333333334	0.059322033898305086	0.12280701754385964	0.04132231404958678
CN[C@@]1(c2ccccc2OC)O[C@@H](COC(=O)c2ccccc2)[C@@H](O)[C@@H]1O	0.22435897435897437	0.1310344827586207	0.12857142857142856	0.13043478260869565	0.20454545454545456	0.12142857142857143
S=C(c1ccccc1)N1CCC(Cc2ccccc2)CC1	0.21232876712328766	0.08695652173913043	0.08270676691729323	0.08396946564885496	0.1693548387096774	0.05925925925925926
CO[P@@](=O)(O)O[C@H]1[C@H](C)O[C@@H]([C@H]2O[C@H](C)[C@@H](O)[C@H](O)[C@H]2N)[C@@H](O)[C@@H]1O	0.034482758620689655	0.04794520547945205	0.13076923076923078	0.1328125	0.04225352112676056	0.12307692307692308
OCc1ccccc1	0.13114754098360656	0.08823529411764706	0.06060606060606061	0.061855670103092786	0.15217391304347827	0.061224489795918366
C=CC[S@@](=O)[C@H](CC)NC(=O)[C@@H](Cc1ccccc1)C(=O)OC(C)(C)C	0.17834394904458598	0.15328467153284672	0.15151515151515152	0.15384615384615385	0.16793893129770993	0.17054263565891473
CC[C@H](O)CC(=O)O[C@H]1C=C2c3cccc4[nH]cc(c34)C[C@H]2CN(C)C1	0.15950920245398773	0.16546762589928057	0.17293233082706766	0.1937984496124031	0.1984732824427481	0.183206106870229
N[C@H](C=O)c1ccc(O)c(O)c1	0.08888888888888889	0.12149532710280374	0.06542056074766354	0.07692307692307693	0.12745098039215685	0.0761904761904762
C[C@H]1C=C2C=C[C@H](C)[C@H](CC[C@@H]3C[C@@H](O[Si](C)(C)C(C)(C)C)CC(=O)O3)[C@H]2[C@@H](OC(=O)NCCCCCCC(=O)NO)C1	0.08878504672897196	0.08994708994708994	0.5267175572519084	0.48872180451127817	0.06914893617021277	0.2922077922077922
N[C@H](C(=O)O)c1ccc(-c2ccncc2)c(F)c1	0.1702127659574468	0.1896551724137931	0.07317073170731707	0.08333333333333333	0.22018348623853212	0.08264462809917356
CNCCN1CCCCC1C(=O)Nc1c(C)cccc1C.Cl	0.12903225806451613	0.12121212121212122	0.136	0.13821138211382114	0.1349206349206349	0.11023622047244094
O=CN1CCN(CCCN2c3ccccc3Sc3ccc(Cl)cc32)CC1	0.15757575757575756	0.11564625850340136	0.0821917808219178	0.08333333333333333	0.1865671641791045	0.060810810810810814
CNC[C@@H](O)c1ccc(O)c(O)c1	0.11940298507462686	0.1388888888888889	0.07339449541284404	0.08490566037735849	0.14563106796116504	0.10476190476190476
CC#C[C@]1(O)CC[C@H]2[C@@H]3CCC4=CC(=O)CCC4=C3[C@@H](c3ccc(N(C)C)cc3)C[C@@]21C	0.10215053763440861	0.14102564102564102	0.11688311688311688	0.11842105263157894	0.12337662337662338	0.08227848101265822
COOC#CCNC(=O)c1ccc(cc1)c1ccc(Cl)cc1	0.2108843537414966	0.15267175572519084	0.08208955223880597	0.08333333333333333	0.21666666666666667	0.07462686567164178
O[C@@H]1[C@H](O)[C@@H](O)[C@@H](O)[C@@H](O)[C@@H]1O	0.02112676056338028	0.02608695652173913	0.07692307692307693	0.0784313725490196	0.02727272727272727	0.09900990099009901
COC[C@@]1(O)C[C@H]2[C@@H]3CCC4=CCCC[C@@H]4[C@H]3CC[C@@]21C	0.03550295857988166	0.04225352112676056	0.109375	0.1111111111111111	0.043795620437956206	0.09302325581395349
Fc1nc(-c2ccc(F)cc2)c(-c2ccc(F)cc2)n1/C=C/[C@@H](O)C[C@@H](O)CC(=O)O	0.38620689655172413	0.4380165289256198	0.07006369426751592	0.07792207792207792	0.49557522123893805	0.16783216783216784
CN[C@@H]1[C@H](O[C@H]2[C@H](O[C@H]3[C@H](O)[C@@H](O)[C@H](N=C(N)N)[C@@H](O)[C@@H]3N=C(N)N)O[C@@H](C)[C@]2(O)C=O)O[C@@H](CO)[C@H](O)[C@H]1O	0.04739336492890995	0.04864864864864865	0.09941520467836257	0.10059171597633136	0.05	0.10650887573964497
CCO[C@@]1(C)[C@H](C)CC[C@H]2[C@@H](C)CC[C@@H](C2)C1	0.018867924528301886	0.038461538461538464	0.15178571428571427	0.15454545454545454	0.023622047244094488	0.11304347826086956
N#CCOC(=O)C(=O)C(C)(C)O	0.07407407407407407	0.07272727272727272	0.12	0.0891089108910891	0.0660377358490566	0.11
CN1Cc2c(nc(N)nc2C)CCc2ccc(F)cc12	0.125	0.17073170731707318	0.078125	0.07936507936507936	0.1487603305785124	0.05384615384615385
CSC(=O)c1ccc([C@@H](O)CN(C)C)cc1	0.1366906474820144	0.2018348623853211	0.11607142857142858	0.12844036697247707	0.17757009345794392	0.12727272727272726
Cc1onc(-c2ccccc2)c1-c1ccc(S(N)(=O)=O)cc1	0.2733812949640288	0.20967741935483872	0.06666666666666667	0.06766917293233082	0.2719298245614035	0.051470588235294115
C[C@@](O)(CS(=O)(=O)c1ccc(F)cc1)C(=O)Nc1ccc(C#N)c(C(F)(F)F)c1	0.21518987341772153	0.2222222222222222	0.09655172413793103	0.08275862068965517	0.23076923076923078	0.07482993197278912
N[C@@H](Cn1ccc(=O)c(O)c1)C(=O)O	0.11764705882352941	0.13636363636363635	0.11214953271028037	0.125	0.14285714285714285	0.12380952380952381
NC[C@H](N)C(=O)N[C@H](C(=O)N[C@@H](CCC(=O)O)C(=O)N[C@H](Cc1ccccc1)C(=O)N[C@H](C)C(=O)N[C@H](CCC(=O)O)NC(=O)O)C(=O)N	0.17142857142857143	0.12307692307692308	0.065	0.07653061224489796	0.1443850267379679	0.13978494623655913
CCCC1O[C@@H]2C[C@H]3[C@@H]4CCC5=CC(=O)C=C[C@]5(C)[C@H]4[C@@H](O)C[C@]3(C)[C@]2(C(=O)CO)O1	0.08648648648648649	0.10126582278481013	0.23529411764705882	0.23880597014925373	0.09032258064516129	0.19285714285714287
O[C@H]1C[C@H](O)[C@@H](O)[C@H](O)[C@H]1O	0.02142857142857143	0.02654867256637168	0.0891089108910891	0.09090909090909091	0.027777777777777776	0.12371134020618557
CN(c1ccc(C(=O)N[C@@H](Cc2ccccc2)C(=O)O)cc1)c1ccc([N+](=O)[O-])cc1	0.28662420382165604	0.16666666666666666	0.07643312101910828	0.08441558441558442	0.22302158273381295	0.09803921568627451
O=COCCN1CCN(C2=Nc3ccccc3Sc3ccccc32)CC1	0.18518518518518517	0.12244897959183673	0.08163265306122448	0.08275862068965517	0.19402985074626866	0.06040268456375839
COCCc1ccc(OCC(O)CNC(C)C)cc1	0.16666666666666666	0.18487394957983194	0.10655737704918032	0.1271186440677966	0.1826086956521739	0.15517241379310345
O[C@]1(c2ccccc2)CC[C@H]2[C@@H]3CCC4=CC(=O)CC[C@]4(C)[C@H]3CC[C@]12C	0.12280701754385964	0.08552631578947369	0.11188811188811189	0.11347517730496454	0.1347517730496454	0.0821917808219178
CO[C@H](C)[C@H]1C[C@@H](C)CC[C@H](C)CC(=O)O1	0.039473684210526314	0.06504065040650407	0.21359223300970873	0.24242424242424243	0.05	0.12727272727272726
C=CC[N@+]1(CC2=CCCC2)CC(=O)OC1	0.039473684210526314	0.056451612903225805	0.10619469026548672	0.10810810810810811	0.058823529411764705	0.05084745762711865
C=C(N)NC(=O)c1nc(Cl)c(N)nc1N	0.06944444444444445	0.09482758620689655	0.04310344827586207	0.043859649122807015	0.06086956521739131	0.043478260869565216
CCCN1C[C@H](CSC)C[C@@H]2c3cccc4[nH]cc(c34)C[C@H]21	0.11180124223602485	0.10144927536231885	0.14960629921259844	0.152	0.12213740458015267	0.11538461538461539
C[C@@H]1C/C=C/C=C/C=C/C=C/[C@H](O[C@@H]2O[C@H](C)[C@@H](O)[C@H](N)[C@@H]2O)C[C@@H]2O[C@](O)(C[C@@H](O)C[C@H]3O[C@@H]3/C=C/C(=O)O1)C[C@H](O)[C@H]2C(=O)O	0.09375	0.07389162561576355	0.18435754189944134	0.1864406779661017	0.09230769230769231	0.14673913043478262
CNCC[C@@H](O)c1ccc(Cl)cc1	0.13533834586466165	0.14814814814814814	0.08256880733944955	0.09433962264150944	0.1553398058252427	0.10377358490566038
COn1cc(C(=O)NS(=O)(=O)c2ccccc2C)c2ccccc21	0.23809523809523808	0.17424242424242425	0.08759124087591241	0.08888888888888889	0.2605042016806723	0.08029197080291971
CCCC[C@@]1(OC(=O)[C@H](C)[C@H](C)C(=O)OC)C(=O)N(C)C1=O	0.11688311688311688	0.1328125	0.13934426229508196	0.16101694915254236	0.1111111111111111	0.15966386554621848
C[C@@H](Oc1ccc(CC(=O)O)cc1)C(=O)O	0.1791044776119403	0.2018348623853211	0.11607142857142858	0.1388888888888889	0.2	0.18095238095238095
C[C@@H]1Oc2c(OCC(=O)c3ccccc3)CCC(=O)N12	0.16216216216216217	0.12403100775193798	0.15833333333333333	0.16101694915254236	0.17647058823529413	0.11290322580645161
NCCOCCN1CCN(C2=Nc3ccccc3Sc3ccccc32)CC1	0.18902439024390244	0.10526315789473684	0.08	0.08108108108108109	0.17266187050359713	0.06622516556291391
C1=Cc2c(OC)c(OC)c(OCCNC(C)C)cc2[C@@H]1OC	0.1	0.12878787878787878	0.12598425196850394	0.13709677419354838	0.11627906976744186	0.11811023622047244
NCCC[C@@H](N)CC(=O)O	0.11023622047244094	0.10679611650485436	0.06930693069306931	0.08163265306122448	0.11224489795918367	0.15053763440860216
CCOP(=O)(N)OCCCN1CCCCC1	0.05263157894736842	0.031007751937984496	0.08547008547008547	0.08695652173913043	0.04065040650406504	0.07692307692307693
NCCC(=O)N1CCC(=C2c3ccc(Cl)cc3CCc3cccnc32)CC1	0.13529411764705881	0.136986301369863	0.08843537414965986	0.0896551724137931	0.15827338129496402	0.06711409395973154
BrCc1ccccc1	0.12195121951219512	0.07766990291262135	0.05	0.05102040816326531	0.13978494623655913	0.050505050505050504
CCC[S@](CC)=O	0.047244094488188976	0.04950495049504951	0.07526881720430108	0.07692307692307693	0.052083333333333336	0.07608695652173914
O[C@H]1OC=C(c2ccccc2)O[C@H](C(=O)O)[C@@H](O)[C@@H]1O	0.18055555555555555	0.12598425196850394	0.1322314049586777	0.13445378151260504	0.1896551724137931	0.14285714285714285
N[C@H](CO)C(=O)N1CCC[C@H]1C(=O)O	0.08571428571428572	0.07758620689655173	0.09174311926605505	0.10377358490566038	0.08108108108108109	0.12380952380952381
CC[C@@](C)(O)C(=O)O[C@H]1C[C@@H](C)C=C2C=C[C@H](C)[C@H](CC[C@@H]3C[C@@H](O)CC(=O)O3)[C@H]21	0.08839779005524862	0.1111111111111111	0.8636363636363636	0.7802197802197802	0.09271523178807947	0.3697478991596639
C[C@]1(O)CC[C@H]2[C@@H]3CCC4=CC(=O)C=C[C@]4(C)[C@@]3(F)[C@@H](O)C[C@@]21C	0.0650887573964497	0.0851063829787234	0.1484375	0.15079365079365079	0.08029197080291971	0.12307692307692308
CNCC[C@H](O)c1ccccc1	0.1732283464566929	0.11926605504587157	0.07407407407407407	0.08571428571428572	0.18181818181818182	0.10576923076923077
CNc1cccc(-c2nc(C(C)C)n(/C=C/[C@@H](O)C[C@@H](O)CC(=O)O)c2-c2ccc(F)cc2)c1	0.4513888888888889	0.4796747967479675	0.08641975308641975	0.10126582278481013	0.5391304347826087	0.19863013698630136
CC(=N)S	0.01652892561983471	0.02127659574468085	0.022727272727272728	0.023255813953488372	0.02247191011235955	0.022988505747126436
Cn1ccnc1S	0.03875968992248062	0.049019607843137254	0.041237113402061855	0.042105263157894736	0.05154639175257732	0.041666666666666664
CO[C@]1(NC(=O)CSCC#N)C(=O)N2C(C(=O)O)=C(CSc3nnnn3C)CS[C@@H]21	0.10614525139664804	0.11038961038961038	0.10738255033557047	0.10884353741496598	0.09210526315789473	0.11564625850340136
OC1[C@@H](O)[C@H](O)[C@@H](O)[C@@H](O)[C@H]1O	0.02112676056338028	0.02608695652173913	0.07692307692307693	0.0784313725490196	0.02727272727272727	0.09900990099009901
C[C@@H](C[C@@]1(C)OC(=O)C(C)=CC[C@@H]1C)O	0.07692307692307693	0.11403508771929824	0.14150943396226415	0.16666666666666666	0.0990990990990991	0.1320754716981132
N[C@@](CCC(=O)O)C(=O)O	0.09375	0.0970873786407767	0.07	0.07142857142857142	0.09090909090909091	0.1276595744680851
CN1[C@H]2CC[C@H]1C[C@@H](OC(c1ccccc1)c1ccccc1)C2	0.20394736842105263	0.08333333333333333	0.1111111111111111	0.12121212121212122	0.16153846153846155	0.08759124087591241
O[C@@H]1CC=C2C[C@@H]3CC[C@@H](C3)[C@H](C1)O2	0.0196078431372549	0.023809523809523808	0.16037735849056603	0.16346153846153846	0.024793388429752067	0.08928571428571429
C[C@H](C=O)[C@H]1C[C@H]2[C@@H]3CCC4=CC(=O)CC[C@]4(C)[C@H]3CC[C@]12C	0.052941176470588235	0.07801418439716312	0.13178294573643412	0.152	0.06521739130434782	0.11538461538461539
C[C@H]1[C@@H](NC(=O)/C(=N\OC(C)(C)C(=O)O)c2csc(N)n2)C(=O)N1S(=O)(=O)O	0.09941520467836257	0.14184397163120568	0.13970588235294118	0.11678832116788321	0.09090909090909091	0.1323529411764706
C=C(O)CC(=O)OCCCOC1C=C(C)C=C2C=C[C@H](C)[C@H](CC[C@@H]3C[C@@H](O)CC(=O)O3)[C@H]21	0.11290322580645161	0.1111111111111111	0.46218487394957986	0.4700854700854701	0.10759493670886076	0.3106060606060606
C=CCN1CC[C@]23c4c5ccc(O)c4O[C@H]2C(=O)CC[C@@]3(O)[C@H]1C5	0.08284023668639054	0.09859154929577464	0.11940298507462686	0.12121212121212122	0.11029411764705882	0.07194244604316546
O[C@H]1CN=C(c2ccccc2)c2cc([N+](=O)[O-])ccc21	0.19444444444444445	0.1328125	0.07751937984496124	0.07874015748031496	0.20689655172413793	0.06976744186046512
CNC[C@H](O)c1ccc(O)c(O)c1	0.11940298507462686	0.1388888888888889	0.07339449541284404	0.08490566037735849	0.14563106796116504	0.10476190476190476
C[C@@H](OC(O)C[C@@H](O)CC(=O)[O-])C(=O)N1CCC[C@H]1C(=O)O	0.1610738255033557	0.1774193548387097	0.10236220472440945	0.12195121951219512	0.175	0.23008849557522124
CC[C@@H](F)CC[C@H](C)[C@H](C)C[C@H](C)O	0.11851851851851852	0.13761467889908258	0.08256880733944955	0.11538461538461539	0.12264150943396226	0.17
O=c1ncn2nc(Sc3ccc(F)cc3F)ccc2c1-c1c(Cl)cccc1Cl	0.1901840490797546	0.14383561643835616	0.045454545454545456	0.046052631578947366	0.21804511278195488	0.03225806451612903
CCC(C)(C)C(=O)O[C@@H]1C2C(=C[C@H](C)[C@@H]1O)C=C[C@H](C)[C@@H]2CC[C@@H]1C[C@@H](O)CC(=O)O1	0.08743169398907104	0.10967741935483871	0.7659574468085106	0.6078431372549019	0.0915032679738562	0.33064516129032256
CNCc1ccc(NC(=O)O[C@H]2C[C@@H](C)C=C3C=C[C@H](C)[C@H](CC[C@@H]4C[C@@H](O[Si](C)(C)C(C)(C)C)CC(=O)O4)[C@H]32)cc1	0.13793103448275862	0.12087912087912088	0.5230769230769231	0.48484848484848486	0.12429378531073447	0.25477707006369427
[N-]=[N+]=NC(=O)C(=O)NCC(=O)O	0.08148148148148149	0.08181818181818182	0.056074766355140186	0.05714285714285714	0.06542056074766354	0.09803921568627451
ClC1=C(Cl)[C@]2(Cl)[C@@H]3[C@@H]4C[C@@H]([C@H]5O[C@@H]45)[C@@H]3[C@@]1(Cl)C2(Cl)Cl	0.012195121951219513	0.014598540145985401	0.09016393442622951	0.09166666666666666	0.015151515151515152	0.06451612903225806
NC1(COc2ccc(CC3SC(=O)NC3=O)cc2)C(=O)c2cc(F)ccc21	0.17901234567901234	0.16312056737588654	0.0821917808219178	0.08333333333333333	0.19548872180451127	0.06802721088435375
N#CCC(C(=O)O)CCCC	0.09090909090909091	0.08333333333333333	0.08823529411764706	0.10101010101010101	0.08737864077669903	0.13402061855670103
CO[C@](C)(OC(C)=O)c1ccccc1	0.1417910447761194	0.11504424778761062	0.12149532710280374	0.102803738317757	0.16346153846153846	0.10185185185185185
C[C@@](N)(Cc1ccc(O)c(O)c1)C(=O)O	0.12408759124087591	0.15454545454545454	0.12037037037037036	0.10185185185185185	0.1619047619047619	0.12149532710280374
CO[C@H]1[C@H](O)[C@H](N)[C@@H](O[C@H]2O[C@H]([C@H](C)N)CC[C@H]2N)[C@H](O)[C@@H]1N(C)C(=O)CN	0.055865921787709494	0.087248322147651	0.14705882352941177	0.16666666666666666	0.06802721088435375	0.13970588235294118
OCC1=C(O)C(O)(CC(=O)O)C(=O)NC(CCC(=O)O)C(O)(Cc2ccccc2)C1=O	0.2	0.1554054054054054	0.10738255033557047	0.10884353741496598	0.18571428571428572	0.16312056737588654
CC[C@@H](S)C(=O)N1CCC[C@H]1C(=O)O	0.08571428571428572	0.07758620689655173	0.11214953271028037	0.13592233009708737	0.08108108108108109	0.14563106796116504
OC[C@H](c1ccccc1)C(F)(F)F	0.13636363636363635	0.09821428571428571	0.06363636363636363	0.06481481481481481	0.1568627450980392	0.06422018348623854
N=[N+]=CC(=O)O	0.04	0.061855670103092786	0.043010752688172046	0.04395604395604396	0.06521739130434782	0.054945054945054944
CO[C@@]1(NC(=O)CSCC#N)C(=O)N2C(C(=O)O)=C(CSc3nnnn3C)CS[C@@H]21	0.10614525139664804	0.11038961038961038	0.10738255033557047	0.10884353741496598	0.09210526315789473	0.11564625850340136
C[C@@H]1SCC[C@H](N)[C@@H](O[C@H]2OC(CN)=CC[C@H]2N)C(=O)N1	0.03592814371257485	0.04285714285714286	0.15702479338842976	0.15966386554621848	0.044444444444444446	0.10317460317460317
Oc1c(I)cc(I)c2cccnc12	0.08633093525179857	0.10714285714285714	0.05357142857142857	0.05454545454545454	0.13333333333333333	0.044642857142857144
CCC[C@@H](C)C(=O)N[C@@H](C[C@H](N)C(=O)O)C(=O)N[C@@H](C)C(=O)N[C@@H](C)C(=O)N[C@@H](C)C(=O)O	0.12359550561797752	0.13071895424836602	0.0915032679738562	0.10738255033557047	0.10526315789473684	0.16083916083916083
COCCn1cnc(N)nc1=O	0.06474820143884892	0.09009009009009009	0.08490566037735849	0.08653846153846154	0.07407407407407407	0.06542056074766354
CN[C@H]1CC[C@@H](c2ccc(Cl)c(Cl)c2)c2ccccc21	0.14666666666666667	0.10687022900763359	0.07751937984496124	0.07874015748031496	0.17647058823529413	0.06153846153846154
c1c[nH]c(-c2ccc(F)cc2)c1	0.2	0.1941747572815534	0.044642857142857144	0.045454545454545456	0.26881720430107525	0.03571428571428571
NCCSC[C@H](NC(=O)CCc1ccccc1)C(=O)O	0.1958041958041958	0.125	0.09523809523809523	0.10569105691056911	0.16806722689075632	0.15126050420168066
C=C[C@@]1(O)C[C@H]2[C@@H]3CCC4=CCCC[C@@H]4[C@H]3CC[C@@]21C	0.023809523809523808	0.03571428571428571	0.0859375	0.0873015873015873	0.037037037037037035	0.06976744186046512
C[C@H]1NC(=O)[C@@H](CO)NC1=O	0.051094890510948905	0.06363636363636363	0.11	0.11224489795918367	0.05660377358490566	0.0891089108910891
C[C@H](N[C@@H](C)C(=O)N[C@H](C(=O)N[C@@H](Cc1ccccc1)C(=O)NC(=O)NCC(=O)O)C(=O)O)C(=O)O	0.19886363636363635	0.16455696202531644	0.07878787878787878	0.09316770186335403	0.19333333333333333	0.14935064935064934
CCC[C@H]1C[C@@H](C(=O)N[C@@H]([C@H]2O[C@H](SC)[C@H](O)[C@@H](O)[C@H]2O)[C@@H](C)O)N(C)C1	0.0935672514619883	0.1111111111111111	0.18461538461538463	0.20634920634920634	0.10714285714285714	0.2047244094488189
CCc1[nH]c2cc(OCCN3CCN(c4ccccc4)CC3)ccc2c1	0.18518518518518517	0.10738255033557047	0.09655172413793103	0.0979020979020979	0.18518518518518517	0.07482993197278912
CNCCCN1c2ccccc2CCc2ccccc21	0.21678321678321677	0.11363636363636363	0.08461538461538462	0.0859375	0.2033898305084746	0.06870229007633588
CCN[C@H]1C[C@H](N)[C@@H](O[C@H]2OC(CN)=CC[C@H]2N)[C@H](O)[C@H]1O[C@H]1OC[C@](C)(O)[C@H](NC)[C@H]1O	0.05128205128205128	0.05952380952380952	0.16216216216216217	0.1643835616438356	0.054878048780487805	0.13245033112582782
NCCS[C@@H](NC(=O)[C@@H](N)Cc1ccc(O)cc1)C(=O)O	0.17006802721088435	0.1693548387096774	0.10317460317460317	0.11382113821138211	0.16666666666666666	0.15
C[N+]1(C)[C@H]2C[C@H](OC(=O)[C@H](CO)c3ccccc3)C[C@H]1[C@H]1O[C@H]12.[Br-]	0.13836477987421383	0.1079136690647482	0.184	0.2066115702479339	0.15503875968992248	0.176
NC(N)=Nc1nc(CSCC/C(N)=N/S(N)(=O)=O)cs1	0.06289308176100629	0.10077519379844961	0.07086614173228346	0.072	0.05384615384615385	0.07142857142857142
C1CCC(C(CC2CCCCN2)C2CCCCC2)CC1	0.011560693641618497	0.0136986301369863	0.05185185185185185	0.06060606060606061	0.014184397163120567	0.044444444444444446
CCCSCc1ccc(C(=O)OCCN(C)C)cc1	0.12751677852348994	0.1652892561983471	0.13445378151260504	0.13675213675213677	0.14285714285714285	0.1452991452991453
C=C[C@](C)(O)C[C@H]1C(C)=CC[C@H]2[C@@H]3CCC4=CC(=O)CC[C@]4(C)[C@H]3C(=O)C[C@@]21C	0.06593406593406594	0.09868421052631579	0.15827338129496402	0.14388489208633093	0.08	0.10344827586206896
C=CCOC1C[C@H](OCc2ccccc2)C[C@@H](/C=C/c2c(-c3ccc(F)cc3)nc(N(C)S(C)(=O)=O)nc2C(C)C)O1	0.25268817204301075	0.4507042253521127	0.12359550561797752	0.13793103448275862	0.2802547770700637	0.10555555555555556
C#CCN(C)[C@H](C)Cc1ccccc1	0.14925373134328357	0.13392857142857142	0.07079646017699115	0.09174311926605505	0.17307692307692307	0.09090909090909091
C[C@H]1C[C@H]2[C@@H]3CCC4=CC(=O)C=C[C@]4(C)[C@@]3(F)[C@@H](O)C[C@]2(C)[C@@]1(O)C(=O)COP(=O)(O)O	0.08695652173913043	0.11612903225806452	0.19285714285714287	0.1956521739130435	0.09803921568627451	0.18571428571428572
CN1CN(CCCN2c3ccccc3Sc3ccccc32)CC1	0.19607843137254902	0.10638297872340426	0.08695652173913043	0.08823529411764706	0.1889763779527559	0.06428571428571428
N#CC1(O)CC[C@H]2[C@@H]3CCC4=CC(=O)CC[C@@H]4[C@H]3CC[C@@]21CC	0.04046242774566474	0.04794520547945205	0.12213740458015267	0.12403100775193798	0.04964539007092199	0.08955223880597014
CN[C@@H]1[C@@H](O)[C@@H](O[C@@H]2[C@@H](O)[C@H](O[C@H]3OC(CN)=CC[C@H]3N)[C@@H](N)C[C@H]2N)OC[C@]1(C)O	0.04736842105263158	0.04878048780487805	0.14482758620689656	0.14685314685314685	0.050314465408805034	0.11486486486486487
CO/C=C(\C(=O)O)NC(=O)c1ccccc1	0.1865671641791045	0.1282051282051282	0.09565217391304348	0.09734513274336283	0.17592592592592593	0.12612612612612611
CO[C@H]1[C@@H](O)[C@H](N)[C@@H](O[C@H]2O[C@H]([C@H](C)N)CC[C@H]2N)[C@H](O)[C@@H]1N(C)C(=O)CN	0.055865921787709494	0.087248322147651	0.14705882352941177	0.16666666666666666	0.06802721088435375	0.13970588235294118
N#C[C@@H](O[C@@H]1O[C@H](CO[C@@H]2O[C@H](CO)[C@@H](O)[C@H](O)[C@H]2O)[C@@H](O)[C@H](O)[C@H]1O)c1ccccc1	0.1092896174863388	0.07975460122699386	0.1111111111111111	0.12	0.11764705882352941	0.11920529801324503
O=C1/C=C/C=C/c2c(/C=C/c3ccc(O)cc3)cc(O)cc2N1	0.15286624203821655	0.14925373134328357	0.06474820143884892	0.06569343065693431	0.192	0.05755395683453238
NCCCNCCSP(=O)(O)O	0.05755395683453238	0.043478260869565216	0.045871559633027525	0.04672897196261682	0.045454545454545456	0.0761904761904762
c1cc2c(cc1OCCN1CCCC1)N(C)C2	0.08552631578947369	0.08661417322834646	0.1	0.1016949152542373	0.09917355371900827	0.07377049180327869
CC[C@H]1[C@H]2C[C@H]3[C@@H]4N(C)c5ccccc5[C@]45C[C@@H]([C@@H]2[C@H]5O)N3[C@@H]1O	0.10909090909090909	0.09090909090909091	0.171875	0.1746031746031746	0.13533834586466165	0.14615384615384616
OCCC1O[C@@H]2C[C@H]3[C@@H]4CCC5=CC(=O)C=C[C@]5(C)[C@H]4[C@@H](O)C[C@]3(C)[C@]2(C(=O)CO)O1	0.09239130434782608	0.10126582278481013	0.21739130434782608	0.22058823529411764	0.09740259740259741	0.18439716312056736
CC[C@H]1[C@@H]2C[C@H]3[C@@H]4N(C)c5ccccc5[C@]45C[C@@H]([C@@H]2[C@H]5O)N3[C@@H]1O	0.10909090909090909	0.09090909090909091	0.171875	0.1746031746031746	0.13533834586466165	0.14615384615384616
N[C@H]1C=C(CO)C=C(CO)C=C(O)C1	0.07746478873239436	0.09565217391304348	0.1111111111111111	0.11320754716981132	0.1	0.11214953271028037
C#CB(O)OC	0.015625	0.019801980198019802	0.031914893617021274	0.03260869565217391	0.020833333333333332	0.03225806451612903
ClSc1ccc(Cl)c(Cl)c1NC1=NCCN1	0.06666666666666667	0.08130081300813008	0.049586776859504134	0.05042016806722689	0.07563025210084033	0.03278688524590164
FC(F)(F)F	0.008064516129032258	0.010309278350515464	0.01098901098901099	0.0	0.010869565217391304	0.0
C[C@@H](CO)NC(=O)[C@@H]1C=C2c3cccc4[nH]cc(c34)C[C@H]2N(C)C1	0.1509433962264151	0.14705882352941177	0.13636363636363635	0.15625	0.1796875	0.12878787878787878
NCCS[C@H](N)C(=O)N[C@H](Cc1ccc(O)cc1)C(=O)O	0.17006802721088435	0.1693548387096774	0.10317460317460317	0.11382113821138211	0.16666666666666666	0.15
OC1(CN2CCCCC2)CC1	0.02097902097902098	0.017094017094017096	0.046296296296296294	0.04716981132075472	0.02702702702702703	0.027522935779816515
N/C(=N\S(=O)(=O)c1ccc(Cl)cc1)c1ccccc1	0.19148936170212766	0.13709677419354838	0.06299212598425197	0.064	0.20353982300884957	0.05511811023622047
NNC(=O)c1ccncc1	0.0916030534351145	0.10476190476190476	0.06796116504854369	0.06930693069306931	0.09900990099009901	0.06862745098039216
C#Cc1ccc(NC(=O)O[C@H]2C[C@@H](C)C=C3C=C[C@H](C)[C@H](CC[C@@H]4C[C@@H](O[Si](C)(C)C(C)(C)C)CC(=O)O4)[C@H]32)cc1	0.13432835820895522	0.12290502793296089	0.5234375	0.4846153846153846	0.12643678160919541	0.25161290322580643
CCC1(c2ccccc2)C(=O)NCNC1=O	0.14285714285714285	0.10833333333333334	0.10434782608695652	0.10619469026548672	0.15315315315315314	0.08620689655172414
O[C@@](Cc1ccc(F)cc1)(F)C(=O)O	0.17829457364341086	0.22549019607843138	0.10185185185185185	0.09345794392523364	0.23711340206185566	0.102803738317757
N[C@@H](C(=O)O)c1ccc(C(=O)O)c(C(=O)O)c1	0.1357142857142857	0.15789473684210525	0.08620689655172414	0.09734513274336283	0.14414414414414414	0.13636363636363635
NCC1CCCCCC1	0.007142857142857143	0.008849557522123894	0.04854368932038835	0.04950495049504951	0.009259259259259259	0.028846153846153848
CCCCN1CCCCC1C(=O)Nc1c(C)cccc1C.Cl	0.13636363636363635	0.12121212121212122	0.15447154471544716	0.15702479338842976	0.1349206349206349	0.128
C[C@@]1(Cn2ccnn2)[C@H](C(=O)O)N2C(=O)C[C@H]2S1(=O)=O	0.07643312101910828	0.109375	0.12396694214876033	0.12605042016806722	0.0873015873015873	0.11570247933884298
C[C@H]1C[C@@H]2[C@H]([C@@H](O)C[C@@]3(C)[C@H]2CC[C@]3(O)C(=O)CO)[C@@]2(C)C=CC(=O)C=C12	0.08670520231213873	0.1103448275862069	0.2109375	0.21428571428571427	0.09859154929577464	0.1937984496124031
O[C@H]1[C@H](O)[C@@H](O)[C@@H](O)[C@@H](O)[C@@H]1O	0.02112676056338028	0.02608695652173913	0.07692307692307693	0.0784313725490196	0.02727272727272727	0.09900990099009901
CO/C(=N\OC(C)OC)c1ccccc1CO	0.13286713286713286	0.13445378151260504	0.10256410256410256	0.12389380530973451	0.17117117117117117	0.11304347826086956
C=Cc1ccc(O)cc1O	0.07575757575757576	0.10576923076923077	0.05825242718446602	0.0594059405940594	0.1111111111111111	0.058823529411764705
O=C1[C@H](O)CC[C@H](NC(=O)Cc2ccccc2)C1	0.1527777777777778	0.112	0.16666666666666666	0.16964285714285715	0.15517241379310345	0.11864406779661017
CC[S@](=O)c1ccc(-c2ccccc2)cc1	0.2578125	0.1452991452991453	0.07563025210084033	0.07692307692307693	0.2647058823529412	0.06722689075630252
OC[C@H](O)[C@@H](O)[C@H](O)[C@H](O)CO	0.07407407407407407	0.09259259259259259	0.027522935779816515	0.03773584905660377	0.0970873786407767	0.11
C[C@H]([C@H](C)CC(=O)O)[C@H]1CC[C@H]2[C@@H]3CC=C4C[C@@H](O)CC[C@]4(C)[C@H]3CC[C@]12C	0.10344827586206896	0.13793103448275862	0.16058394160583941	0.18045112781954886	0.1267605633802817	0.18796992481203006
C[C@H]1SC=C2CC[C@@H](C)[C@]2(C)C1	0.027777777777777776	0.04310344827586207	0.11650485436893204	0.1188118811881188	0.03571428571428571	0.08571428571428572
NC[C@H]1O[C@H](O[C@H]2[C@H](O)[C@@H](O[C@H]3O[C@H](CO)[C@@H](O)[C@H](N)[C@H]3O)[C@H](N)C[C@@H]2N)[C@H](N)C[C@@H]1O	0.025510204081632654	0.029585798816568046	0.11258278145695365	0.11409395973154363	0.03048780487804878	0.09868421052631579
O=P(=O)(O)O	0.03305785123966942	0.0425531914893617	0.033707865168539325	0.034482758620689655	0.03333333333333333	0.04597701149425287
CSCCC(=O)NCC(=O)Nc1ccc([N+](=O)[O-])cc1	0.1643835616438356	0.144	0.10483870967741936	0.10655737704918032	0.13114754098360656	0.11475409836065574
C[C@@H](Cc1ccc(O)cc1)NCCc1ccccc1	0.2318840579710145	0.1349206349206349	0.07874015748031496	0.0975609756097561	0.24324324324324326	0.088
CSc1ccc(/C=C2/C(C)=C(CC(=O)O)c3cc(F)ccc32)cc1	0.22972972972972974	0.2204724409448819	0.08759124087591241	0.08888888888888889	0.28205128205128205	0.0962962962962963
CN/C(=N\CCSCc1nc[nH]c1C)NC#N	0.06535947712418301	0.07086614173228346	0.0743801652892562	0.07563025210084033	0.06504065040650407	0.06611570247933884
CSCC[C@@H](NC(=O)c1ccc(F)cc1)C(=O)N1CCC[C@H]1C(=O)O	0.21052631578947367	0.2076923076923077	0.12686567164179105	0.13740458015267176	0.20634920634920634	0.1450381679389313
OCCCc1ccccc1	0.14285714285714285	0.09345794392523364	0.07766990291262135	0.07920792079207921	0.15463917525773196	0.0784313725490196
C[C@H](C(=O)O)c1ccc2oc(-c3ccc(F)cc3)nc2c1	0.2608695652173913	0.2894736842105263	0.08461538461538462	0.10317460317460317	0.33962264150943394	0.09375
O=[P@]1(N(CCCl)CCCl)NCCCO1	0.03355704697986577	0.032520325203252036	0.07079646017699115	0.07207207207207207	0.025210084033613446	0.05263157894736842
S=C=Nc1cccc2ccccc12	0.1417910447761194	0.09565217391304348	0.043478260869565216	0.04424778761061947	0.19801980198019803	0.034782608695652174
[O-][n+]1ccn([C@@H]2O[C@H](CO)[C@@H](O)[C@@H]2O)c(=O)n1	0.05921052631578947	0.072	0.11304347826086956	0.11504424778761062	0.075	0.11403508771929824
C[S@](=O)CCC[C@@H](C)SSCC(=O)CC=C/O	0.09523809523809523	0.10743801652892562	0.0847457627118644	0.10526315789473684	0.10256410256410256	0.13392857142857142
CC[C@H]1CN2CCc3cc(OC)c(OC)cc3[C@@H]2C[C@@H]1C[C@H]1NCCc2cc(OC)c(OC)cc21	0.08585858585858586	0.09302325581395349	0.1375	0.1320754716981132	0.08928571428571429	0.10365853658536585
C[C@H](NC(=O)[C@@H](N)Cc1ccc(O)cc1)C(=O)O	0.18115942028985507	0.19298245614035087	0.1016949152542373	0.12280701754385964	0.19090909090909092	0.16216216216216217
CC[C@@H](N)C(=O)O[C@H]1CN[C@@H](C)[C@@H](O[C@H]2CC[C@@H](N)C[C@H](N)[C@@H]2N)[C@H](O)[C@@H]1O[C@H]1O[C@H](CO)[C@@H](O)[C@H](O)[C@H]1O	0.05263157894736842	0.06043956043956044	0.16149068322981366	0.1935483870967742	0.062146892655367235	0.17721518987341772
Brc1ccccc1	0.11570247933884298	0.06930693069306931	0.04081632653061224	0.041666666666666664	0.13186813186813187	0.041237113402061855
C=CC(C)(C)O[C@H]1C[C@H](OC(=O)C(C)C)C2=C[C@@H](OC(C)=O)C2C1	0.0783132530120482	0.10144927536231885	0.2066115702479339	0.2	0.08088235294117647	0.1885245901639344
CCCSc1ccc2[nH]c(NC(=O)OC)nc2c1	0.12162162162162163	0.1487603305785124	0.11764705882352941	0.11965811965811966	0.13559322033898305	0.1092436974789916
COc1ncnc(NS(=O)(=O)c2ccc(N)cc2)c1OC	0.12337662337662338	0.1774193548387097	0.07692307692307693	0.078125	0.13709677419354838	0.06923076923076923
Nc1c(Br)cc(Br)cc1CN[C@H]1CC[C@H](O)CC1	0.057692307692307696	0.06153846153846154	0.1092436974789916	0.1111111111111111	0.064	0.07377049180327869
COC/C=C/c1ccc(O)c(C)c1	0.08633093525179857	0.13761467889908258	0.09259259259259259	0.09433962264150944	0.14423076923076922	0.08333333333333333
C[C@H]1CN(c2c(F)c(N)c3c(=O)c(C(=O)O)cn(C4CC4)c3c2F)C[C@H](C)N1	0.11764705882352941	0.11643835616438356	0.13768115942028986	0.13970588235294118	0.12056737588652482	0.10638297872340426
C[C@H]1[C@H](NC(=O)/C(=N\OC(C)(C)C(=O)O)c2csc(N)n2)C(=O)N1S(=O)(=O)O	0.09941520467836257	0.14184397163120568	0.13970588235294118	0.11678832116788321	0.09090909090909091	0.1323529411764706
CSCC[C@H](NC(=O)[C@@H](N)Cc1ccc(O)cc1)C(=O)N[C@H](C)[C@@H](C)C(=O)N1CC[C@H]1C(=O)O	0.18285714285714286	0.18421052631578946	0.12258064516129032	0.1390728476821192	0.174496644295302	0.17687074829931973
C[C@@H](O)[C@H](NC(=O)[C@@H]1CCCN1C(=O)[C@H](Cc1ccccc1)NC(=O)CN)C(=O)NCC(=O)NCC(=O)O	0.19672131147540983	0.14285714285714285	0.10059171597633136	0.11515151515151516	0.1761006289308176	0.16352201257861634
CCC/C=C/[C@@H](OC)[C@H](C)[C@H](C)[C@@H]1CC[C@H]2[C@@H]3CCC4=CC(=O)CC[C@]4(C)[C@H]3CC[C@@]21C	0.06806282722513089	0.11320754716981132	0.14	0.14965986394557823	0.10256410256410256	0.12582781456953643
CCCCSc1ccc(C(=O)OCCN(C)C)cc1	0.12751677852348994	0.1652892561983471	0.13445378151260504	0.13675213675213677	0.14285714285714285	0.1452991452991453
NCc1ccccc1	0.12195121951219512	0.07766990291262135	0.05	0.05102040816326531	0.13978494623655913	0.050505050505050504
N[C@H]1[C@H](O)[C@H](N[C@H]2C[C@H](O)[C@H](N)C2)C[C@H]2[C@@H]3CCC4=CC(=O)C=C[C@]4(C)[C@H]3C[C@@H](O)[C@]12C	0.06282722513089005	0.06666666666666667	0.1643835616438356	0.16666666666666666	0.06875	0.12666666666666668
CC(C(=O)O)c1cccc(Oc2ccccc2)c1	0.22962962962962963	0.15833333333333333	0.09016393442622951	0.11016949152542373	0.2523364485981308	0.1092436974789916
C[C@@H](F)CCCCCCC(=O)O	0.11363636363636363	0.1111111111111111	0.07547169811320754	0.09803921568627451	0.11650485436893204	0.15306122448979592
C[C@@H]1C[C@@]2(C)CC[C@@H]1C2	0.014492753623188406	0.018018018018018018	0.08080808080808081	0.08247422680412371	0.018867924528301886	0.06
CCCN[C@@H](C)C(=O)N[C@H](Cc1ccc(O)cc1)C(=O)N[C@@H](C)C(=O)N[C@@H](CCC(=O)O)C(=O)N[C@@H]	0.18435754189944134	0.1858974358974359	0.10493827160493827	0.12025316455696203	0.16883116883116883	0.18666666666666668
NS(=O)(=O)c1cc2c(cc1Cl)NC(C(Cl)Cl)NS2(=O)=O	0.056962025316455694	0.10236220472440945	0.05511811023622047	0.06451612903225806	0.06299212598425197	0.05555555555555555
Cn1c2ccccc2c(=O)c2c(O)cc(O)cc21	0.1702127659574468	0.13114754098360656	0.07317073170731707	0.0743801652892562	0.25471698113207547	0.06504065040650407
NO[C@H](CCC(=O)O)C(=O)N[C@@H](Cc1ccccc1)C(=O)N[C@@H](CCC(=O)O)C(=O)N[C@@H](CCC(=O)O)C(=O)O	0.17989417989417988	0.12643678160919541	0.07344632768361582	0.08045977011494253	0.15060240963855423	0.15950920245398773
CCO[C@@H]1C[C@H](C(=O)N[C@@H]([C@H]2O[C@H](SC)[C@H](O)[C@@H](O)[C@H]2O)[C@@H](C)O)[C@@H](C)OC1	0.07954545454545454	0.10135135135135136	0.18045112781954886	0.20155038759689922	0.0896551724137931	0.2
CCCOC1C[C@@H](OC(=O)c2cccnc2)C[C@H](/C=C/c2c(-c3ccc(F)cc3)nc(N(C)S(C)(=O)=O)nc2C(C)C)O1	0.21761658031088082	0.475177304964539	0.15428571428571428	0.16279069767441862	0.2608695652173913	0.12921348314606743
CO/N=C(\C(=O)N[C@@H]1C(=O)N2C(C(=O)O)=C(COC(C)=O)CS[C@H]12)c1csc(N)n1	0.10674157303370786	0.11842105263157894	0.10810810810810811	0.1095890410958904	0.1	0.11643835616438356
C[C@@H]1OC(=O)C=C2COC(=O)[C@H]2C1	0.04861111111111111	0.05982905982905983	0.14563106796116504	0.1485148514851485	0.05309734513274336	0.09345794392523364
CN1C[C@H](C(=O)N[C@]2(C)O[C@@]3(O)[C@@H]4CCCN4C(=O)[C@H](Cc4ccccc4)N3C2=O)C=C2c3cccc4[nH]cc(c34)C[C@H]21	0.19597989949748743	0.12234042553191489	0.13259668508287292	0.1340782122905028	0.17045454545454544	0.0967741935483871
Cn1cnc([N+](=O)[O-])c1Sc1ncnc2[nH]cnc12	0.06962025316455696	0.09230769230769231	0.05426356589147287	0.05511811023622047	0.0873015873015873	0.046511627906976744
CNS(=O)(=O)Cc1ccc2[nH]cc(CCN(C)C)c2c1	0.11842105263157894	0.18181818181818182	0.10483870967741936	0.10655737704918032	0.13114754098360656	0.0967741935483871
N[C@@H](Cc1ccc(F)cc1)C(=O)O	0.18110236220472442	0.23	0.09345794392523364	0.10576923076923077	0.24210526315789474	0.10476190476190476
O[C@](c1(O)cccc1F)(Cc1ccncc1)C(=O)O	0.14383561643835616	0.15702479338842976	0.08943089430894309	0.08196721311475409	0.18421052631578946	0.09917355371900827
C[C@@H](CCCC(C)(C)O)[C@H]1CC[C@H]2[C@@H]3CC=C4C[C@@H](O)CC[C@]4(C)[C@H]3CC[C@]12C	0.06557377049180328	0.07692307692307693	0.18248175182481752	0.1678832116788321	0.06535947712418301	0.14184397163120568
O=CC(O)c1ccc(-c2ccccc2)cc1	0.2677165354330709	0.16521739130434782	0.05785123966942149	0.06779661016949153	0.29	0.06722689075630252
CCC[C@H](C)C(=O)N[C@@H]1C=C2c3cccc4[nH]cc(c34)C[C@H]2N(C)C1	0.15527950310559005	0.15217391304347827	0.15037593984962405	0.1796875	0.17557251908396945	0.16030534351145037
CCNC(=O)c1c(-c2ccccc2)c(-c2ccc(F)cc2)c(CC[C@@H](O)C[C@@H](O)CC(=O)[O-])n1C(C)C	0.5174825174825175	0.3103448275862069	0.10179640718562874	0.1165644171779141	0.46825396825396826	0.23648648648648649
Cc1n[nH]c(=O)[nH]1	0.03076923076923077	0.049019607843137254	0.052083333333333336	0.05319148936170213	0.04081632653061224	0.030927835051546393
C[N+](C)(C)CCO.[Cl-]	0.0390625	0.06	0.06382978723404255	0.06521739130434782	0.052083333333333336	0.06451612903225806
CO[C@]12[C@H](COC(N)=O)C3=C(C(=O)C(C)=C(N)C3=O)N1C[C@@H]1N[C@@H]12	0.08433734939759036	0.10071942446043165	0.11363636363636363	0.11538461538461539	0.0962962962962963	0.09774436090225563
CNCCOc1ccc(C(=O)OCCN(C)C)cc1	0.13513513513513514	0.1652892561983471	0.125	0.1271186440677966	0.14285714285714285	0.12605042016806722
OCCN1CCN(CCCN2c3ccccc3Sc3ccc(Cl)cc32)CC1	0.16167664670658682	0.10596026490066225	0.08053691275167785	0.08163265306122448	0.17391304347826086	0.0738255033557047
CC/C(=C(/CC)c1ccc(O)cc1)c1ccc(O)cc1	0.1958041958041958	0.152	0.09523809523809523	0.0967741935483871	0.21929824561403508	0.10483870967741936
O=C(c1ccccc1)c1ccc2n1CCC2C(=O)O	0.20714285714285716	0.136	0.10569105691056911	0.10743801652892562	0.21238938053097345	0.11570247933884298
CCCC[C@@H](CC)COC(=O)c1ccccc1C(=O)OC[C@@H](CC)CCCC	0.16265060240963855	0.136986301369863	0.1267605633802817	0.14492753623188406	0.15	0.17777777777777778
N=NC(=O)NCCCCN1CCCCC1	0.06756756756756757	0.03968253968253968	0.07758620689655173	0.07894736842105263	0.05	0.06896551724137931
C[C@@H]1C=C2C=C[C@H](C)[C@H](CC[C@@H]3C[C@@H](O[Si](C)(C)C(C)(C)C)CC(=O)O3)[C@H]2[C@@H](OC(=O)NCCCCCCC(=O)NO)C1	0.08878504672897196	0.08994708994708994	0.5267175572519084	0.48872180451127817	0.06914893617021277	0.2922077922077922
CCCC[C@H](C)[C@@H](O)C[C@@H](O)CC(=O)O	0.2125984251968504	0.23300970873786409	0.09009009009009009	0.11214953271028037	0.24489795918367346	0.31868131868131866
C[C@]1(Cn2ccnn2)[C@H](C(=O)O)N2C(=O)C[C@H]2S1(=O)=O	0.07643312101910828	0.109375	0.12396694214876033	0.12605042016806722	0.0873015873015873	0.11570247933884298
COCCOC(=O)C1=C(C)NC(C)=C(C(=O)OC(C)C)C1c1cccc([N+](=O)[O-])c1	0.15294117647058825	0.18181818181818182	0.12413793103448276	0.13380281690140844	0.16312056737588654	0.13286713286713286
CN(C[C@@H](C)CCCN2C(=O)c3ccccc3C2=O)C(C(=O)O)C(=O)c1ccccc1	0.3137254901960784	0.2	0.10526315789473684	0.12162162162162163	0.2518518518518518	0.15172413793103448
CC#CC(C)(C)C(=O)O[C@H]1CCCC[C@@H]1CC[C@@H](O)CC(=O)O	0.14193548387096774	0.1450381679389313	0.21008403361344538	0.17355371900826447	0.1328125	0.2767857142857143
O=C/C=C/c1ccccc1	0.11627906976744186	0.10377358490566038	0.04716981132075472	0.04807692307692308	0.16666666666666666	0.047619047619047616
COC1=CC(=O)C[C@@H](C)[C@]12Oc1c(Cl)c(OC)cc(OC)c1C2=O	0.09090909090909091	0.10071942446043165	0.13076923076923078	0.1328125	0.08823529411764706	0.08955223880597014
NC[C@@H]1CC[C@H](C(=O)O)CC1	0.04316546762589928	0.05357142857142857	0.09803921568627451	0.1	0.056074766355140186	0.08823529411764706
C=CC[S@](=O)[C@H](CC)NC(=O)[C@@H](Cc1ccccc1)C(=O)OC(C)(C)C	0.17834394904458598	0.15328467153284672	0.15151515151515152	0.15384615384615385	0.16793893129770993	0.17054263565891473
CC1=Nc2ccc(Cl)cc2S(=O)(=O)N1	0.0851063829787234	0.11504424778761062	0.07142857142857142	0.07272727272727272	0.1	0.0625
O=N/C=C/c1ccccc1	0.11627906976744186	0.10377358490566038	0.04716981132075472	0.04807692307692308	0.16666666666666666	0.047619047619047616
CCc1nc(N)nc(-c2ccc(F)cc2)c1/C=C/[C@@H](O)C[C@@H](O)CC(=O)O	0.3125	0.6039603960396039	0.09859154929577464	0.1079136690647482	0.49523809523809526	0.2109375
N[C@H](Cc1ccc(N(CCCl)CCCl)cc1)C(=O)O	0.1360544217687075	0.15702479338842976	0.09836065573770492	0.1092436974789916	0.15384615384615385	0.1271186440677966
CC(=C/C=C/C(C)=C\CO)C(C)=C\CCO[C@@H]1O[C@H](CO[C@@H]2O[C@H](C)[C@@H](O)[C@H](O)[C@H]2O)[C@H](O)[C@H](O)[C@H]1O	0.05392156862745098	0.06818181818181818	0.12345679012345678	0.125	0.057803468208092484	0.13125
N[C@@H](CCC(=O)N[C@@H](CSSC[C@H](NC(=O)CC[C@H](N)C(=O)O)C(=O)NCC(=O)O)C(=O)NCC(=O)O)C(=O)O	0.09950248756218906	0.08379888268156424	0.044444444444444446	0.05084745762711865	0.07386363636363637	0.12650602409638553
O=S(=O)([O-])CCS	0.03125	0.07142857142857142	0.042105263157894736	0.043010752688172046	0.030927835051546393	0.0425531914893617
C[C@@]12C(=O)OC(=O)[C@]1(C)[C@H]1CC[C@@H]2O1	0.04081632653061224	0.05	0.1111111111111111	0.11320754716981132	0.04310344827586207	0.07207207207207207
Fc1ccc([C@@H]2CCNC[C@H]2COc2ccc3c(c2)OCO3)cc1	0.15527950310559005	0.14388489208633093	0.09285714285714286	0.09420289855072464	0.1937984496124031	0.06293706293706294
C[C@@H]1C[C@H]2[C@@H]3CCC4=CC(=O)C=C[C@]4(C)[C@@]3(F)[C@@H](O)C[C@]2(C)[C@@]1(O)C(=O)COP(=O)(O)O	0.08695652173913043	0.11612903225806452	0.19285714285714287	0.1956521739130435	0.09803921568627451	0.18571428571428572
CC[C@@H]1c2c(OC)c(OC)cc(OC)c2C(=O)c1O	0.08496732026143791	0.112	0.13675213675213677	0.1391304347826087	0.10743801652892562	0.1092436974789916
N[C@H]1CC[C@H]2[C@@H](NC(=O)c3ccccc3)C[C@@H](C(=O)O)CC2=C1c1ccc(F)cc1	0.2903225806451613	0.19310344827586207	0.12837837837837837	0.13013698630136986	0.2824427480916031	0.12162162162162163
N[C@H](CSC(=S)NCc1ccccc1)C(=O)O	0.17391304347826086	0.125	0.08403361344537816	0.09482758620689655	0.18181818181818182	0.11304347826086956
Cc1[nH]cnc1CN1CCc2c(c3ccccc3n2C)C1=O	0.15584415584415584	0.12686567164179105	0.09022556390977443	0.0916030534351145	0.23728813559322035	0.06666666666666667
NCCc1ccc(CSc2ccc(C#N)cc2)cc1	0.1564625850340136	0.10852713178294573	0.06201550387596899	0.06299212598425197	0.1694915254237288	0.05426356589147287
O=C1OCCN1/N=C/c1ccc([N+](=O)[O-])o1	0.06666666666666667	0.08130081300813008	0.08547008547008547	0.08695652173913043	0.0847457627118644	0.05
Cn1c(=O)c2[nH]cnc2n(C)c1=O.Cn1c(=O)c2[nH]cnc2n(C)c1=O.NCCN	0.096045197740113	0.12837837837837837	0.08783783783783784	0.08904109589041095	0.0945945945945946	0.06666666666666667
CC(/C=C1\SC(=S)N(CC(=O)O)C1=O)=C\c1ccccc1	0.19310344827586207	0.168	0.10236220472440945	0.104	0.22608695652173913	0.112
C=C/C(C)=C\C1=Cc2ccccc2CC1	0.11267605633802817	0.11016949152542373	0.07758620689655173	0.07894736842105263	0.16666666666666666	0.05982905982905983
CNC[C@]1(O)O[C@H]2[C@@H]3CCC4=CC(=O)C=C[C@]4(C)[C@H]3CC[C@@]21C	0.06547619047619048	0.07801418439716312	0.15873015873015872	0.16129032258064516	0.072992700729927	0.11538461538461539
COC[C@@H](O)CO	0.064	0.08163265306122448	0.05263157894736842	0.06521739130434782	0.08602150537634409	0.1
CCCOc1ccccc1-c1nc2[nH]nnc2c(=O)[nH]1	0.13071895424836602	0.14960629921259844	0.09375	0.09523809523809523	0.1652892561983471	0.07751937984496124
NC(=O)N1c2ccccc2C=Cc2ccccc21	0.21897810218978103	0.12	0.072	0.07317073170731707	0.21621621621621623	0.064
CN(C)CCCN1c2ccccc2CCc2ccc(Cl)cc21	0.17880794701986755	0.14393939393939395	0.09022556390977443	0.0916030534351145	0.2066115702479339	0.07462686567164178
COCC(=O)N1CCC(=C2c3ccc(Cl)cc3CCc3cccnc32)CC1	0.13529411764705881	0.136986301369863	0.0958904109589041	0.09722222222222222	0.15827338129496402	0.07432432432432433
CSSCS(=O)(=O)CCC	0.05223880597014925	0.08571428571428572	0.08	0.08163265306122448	0.04807692307692308	0.08080808080808081
O=C1c2c(O)ccc(O)c2C(=O)c2c(NCCNCCO)ccc(NCCNCCO)c21	0.15168539325842698	0.1337579617834395	0.075	0.0759493670886076	0.13815789473684212	0.09615384615384616
O=P(O)(O)C(O)(Cc1cccnc1)P(=O)(O)O	0.08904109589041095	0.1092436974789916	0.07692307692307693	0.06896551724137931	0.10434782608695652	0.09649122807017543
COCc1ccc(CNC(=O)c2c(-c3ccccc3)c(-c3ccc(F)cc3)c(CC[C@@H](O)C[C@@H](O)CC(=O)[O-])n2C(C)C)cc1	0.50625	0.26627218934911245	0.08900523560209424	0.10160427807486631	0.3933333333333333	0.20348837209302326
C[C@@]1(O)CC[C@H]2[C@@H]3CCC4=CC(=O)C=C[C@]4(C)[C@H]3CC[C@@]21C	0.05389221556886228	0.07194244604316546	0.144	0.14634146341463414	0.06666666666666667	0.109375
Nc1ccc(S(=O)(=O)Nc2nccs2)cc1	0.1111111111111111	0.14655172413793102	0.058333333333333334	0.059322033898305086	0.12280701754385964	0.05
NCC(=O)N[C@@H](Cc1ccc(F)cc1)C(=O)N1CCC[C@H]1C(=O)N[C@@H](CCC(=O)O)C(=O)NCC(=O)NCC(=O)O	0.18229166666666666	0.1695906432748538	0.096045197740113	0.10344827586206896	0.16766467065868262	0.14201183431952663
C[C@@H](C(=O)O)c1cccc(C(=O)c2ccccc2)c1	0.2537313432835821	0.1652892561983471	0.08870967741935484	0.10833333333333334	0.24770642201834864	0.12605042016806722
C#C[C@]1(O)CC[C@H]2[C@@H]3CCC4=CC(=O)CC[C@]4(C)[C@H]3CC[C@@]21C	0.040697674418604654	0.04827586206896552	0.10606060606060606	0.1076923076923077	0.05	0.07407407407407407
C#C[C@@]1(O)CC[C@H]2[C@@H]3CCC4=CC(=O)CC[C@]4(C)[C@H]3CC[C@@]21C	0.040697674418604654	0.04827586206896552	0.10606060606060606	0.1076923076923077	0.05	0.07407407407407407
CCCc1cc(OC)c(OC)cc1O	0.07746478873239436	0.10526315789473684	0.1111111111111111	0.11320754716981132	0.1	0.10185185185185185
CN[C@@H](CO)C(=O)N[C@@H]1C=C2c3cccc4[nH]cc(c34)C[C@H]2N(C)C1	0.1411042944785276	0.1357142857142857	0.13333333333333333	0.14393939393939395	0.16666666666666666	0.11764705882352941
N=C1NC(=O)C(c2ccccc2)N1	0.1259259259259259	0.08695652173913043	0.07207207207207207	0.07339449541284404	0.14285714285714285	0.05357142857142857
CCc1ccc(CCOc2ccc(CC3SC(=O)NC3=O)cc2)nc1	0.16149068322981366	0.14285714285714285	0.1079136690647482	0.10948905109489052	0.17424242424242425	0.10071942446043165
O=c1[nH]c2ccccc2n1CCCN1CCC(n2c(=O)[nH]c3cc(Cl)ccc32)CC1	0.1744186046511628	0.11464968152866242	0.09740259740259741	0.09868421052631579	0.1888111888111888	0.07006369426751592
C[C@H](O)[C@H](NC(=O)[C@@H]1CCCN1C(=O)[C@H](Cc1ccccc1)NC(=O)CN)C(=O)NCC(=O)NCC(=O)O	0.19672131147540983	0.14285714285714285	0.10059171597633136	0.11515151515151516	0.1761006289308176	0.16352201257861634
C[C@H]1O[C@H](O[C@H]2[C@H](O)[C@@H](O)[C@@H](O[C@H]3[C@H](O)[C@@H](O)[C@H](O)O[C@@H]3CO)O[C@@H]2CO)[C@H](O)[C@@H](O)[C@@H]1N[C@H]1C=C(CO)[C@@H](O)[C@H](O)[C@H]1O	0.04484304932735426	0.04040404040404041	0.10497237569060773	0.10614525139664804	0.04145077720207254	0.10555555555555556
C(=C/c1ccccc1)\CN1CCN(C(c2ccccc2)c2ccccc2)CC1	0.2360248447204969	0.10256410256410256	0.05732484076433121	0.06493506493506493	0.19285714285714287	0.04430379746835443
CC[C@@H]1CN2CCc3cc(OC)c(OC)cc3[C@@H]2C[C@@H]1C[C@H]1NCCc2cc(OC)c(OC)cc21	0.08585858585858586	0.09302325581395349	0.1375	0.1320754716981132	0.08928571428571429	0.10365853658536585
C[C@@H](NC(=O)[C@@H](N)Cc1ccc(O)cc1)C(=O)O	0.18115942028985507	0.19298245614035087	0.1016949152542373	0.12280701754385964	0.19090909090909092	0.16216216216216217
CCN[C@H](C)Cc1cccc(C(F)(F)F)c1	0.12056737588652482	0.12931034482758622	0.09649122807017543	0.10810810810810811	0.14545454545454545	0.09734513274336283
CS[C@@H](C)[C@@H](N)C(=O)N[C@H](C(=O)N[C@@H](C)C(=O)N[C@@H](CCC(=O)O)C(=O)O)C(C)C(=O)N[C@@H](C)C(=O)N[C@@H](C)C(=O)O	0.10945273631840796	0.12	0.06741573033707865	0.07428571428571429	0.09770114942528736	0.125
O=C(Nc1ccc(Br)cc1)c1cc(Br)cc(Br)c1O	0.18439716312056736	0.14754098360655737	0.072	0.07317073170731707	0.17391304347826086	0.064
C[C@H](CO)NC(=O)[C@@H]1C=C2c3cccc4[nH]cc(c34)C[C@H]2N(C)C1	0.1509433962264151	0.14705882352941177	0.13636363636363635	0.15625	0.1796875	0.12878787878787878
C[C@@H]1C[C@@H]([C@H](O)CC2CC(=O)NC(=O)C2)C(=O)[C@@H](C)C1	0.06962025316455696	0.09230769230769231	0.1826086956521739	0.19642857142857142	0.07874015748031496	0.13445378151260504
C=C(/C=C/C=C/C)C(=O)N[C@@H](C)C(=O)N[C@H](C)C(=O)N[C@H](C(=O)N[C@@H](C)C(=O)N[C@H](C(=O)O)NC(=O)[C@H](CC)NC(=O)CO)NC	0.08755760368663594	0.11170212765957446	0.06842105263157895	0.08064516129032258	0.09090909090909091	0.10989010989010989
CCCN(CCC)S(=O)(=O)c1ccc(C(=O)O)cc1	0.1527777777777778	0.21929824561403508	0.13675213675213677	0.1391304347826087	0.16521739130434782	0.14782608695652175
CCCCOc1cc(CC2CNC(=O)N2)ccc1OC	0.10256410256410256	0.10687022900763359	0.13008130081300814	0.1322314049586777	0.1111111111111111	0.12195121951219512
CC[C@H](C)C(=O)O[C@H]1C[C@@H](C)C=C2C=C[C@H](C)[C@H](CC[C@@H](O)C[C@@H](O)CC(=O)[O-])[C@H]21	0.1951219512195122	0.18181818181818182	0.41739130434782606	0.5480769230769231	0.16312056737588654	0.7608695652173914
C=C1/C(=C\C=C2/CCC[C@]3(C)[C@@H]([C@H](C)CCCC(C)C)CC[C@@H]23)C[C@@H](O)C[C@@H]1O	0.08333333333333333	0.11258278145695365	0.15714285714285714	0.17647058823529413	0.10135135135135136	0.14184397163120568
O=Cc1ccc(NC(=O)c2c(-c3ccccc3)c(-c3ccc(F)cc3)c(C(F)(F)F)n2C(=O)O)cc1	0.423841059602649	0.19745222929936307	0.06432748538011696	0.058823529411764705	0.2978723404255319	0.07100591715976332
CO[C@H]1O[C@@H]2O[C@@]3(C)CC[C@H]4[C@H](C)CC[C@@H]([C@H]1C)[C@@]24OO3	0.011627906976744186	0.027972027972027972	0.13709677419354838	0.13934426229508196	0.014285714285714285	0.08527131782945736
C1=C[C@@H]2CCCN2C1	0.022058823529411766	0.01818181818181818	0.0707070707070707	0.07216494845360824	0.028846153846153848	0.05
CN(CCOc1ccc(C[C@H](Nc2ccccc2C(=O)c2ccccc2)C(=O)O)cc1)c1ccccn1	0.3136094674556213	0.16071428571428573	0.08620689655172414	0.0935672514619883	0.21019108280254778	0.10588235294117647
CN1CCN(CCCN2c3ccccc3Sc3ccc(C(F)(F)F)cc32)CC1	0.16071428571428573	0.11258278145695365	0.087248322147651	0.08108108108108109	0.18115942028985507	0.05921052631578947
CN1[C@@H]2CC[C@H]1C[C@@H](OC(c1ccccc1)c1ccccc1)C2	0.20394736842105263	0.08333333333333333	0.1111111111111111	0.12121212121212122	0.16153846153846155	0.08759124087591241
C=CCC1(C(C)CCC)C(=O)NC(=O)NC1=O	0.08843537414965986	0.10833333333333334	0.09482758620689655	0.11607142857142858	0.09401709401709402	0.10526315789473684
C=C[C@]1(O)C[C@H]2[C@@H]3CCC4=CCCC[C@@H]4[C@H]3CC[C@@]21C	0.023809523809523808	0.03571428571428571	0.0859375	0.0873015873015873	0.037037037037037035	0.06976744186046512
O=C(CCCN1CC=C(n2c(=O)[nH]c3ccccc32)CC1)c1ccc(F)cc1	0.2564102564102564	0.18181818181818182	0.10884353741496598	0.1103448275862069	0.30158730158730157	0.08
C[C@]12CC[C@@H]3c4ccc(O)cc4CC[C@H]3[C@@H]1CC[C@@H]2O	0.06832298136645963	0.08208955223880597	0.12096774193548387	0.12295081967213115	0.08527131782945736	0.104
CN1C(=O)CN=C(c2ccccc2)c2cc([N+](=O)[O-])ccc21	0.21232876712328766	0.1450381679389313	0.07462686567164178	0.07575757575757576	0.2184873949579832	0.05925925925925926
CC[C@H](S)C(=O)N1CCC[C@H]1C(=O)O	0.08571428571428572	0.07758620689655173	0.11214953271028037	0.13592233009708737	0.08108108108108109	0.14563106796116504
O=C1CC[C@@]2(O)[C@H]3Cc4ccc(O)c5c4[C@@]2(CCN3CC2CC2)[C@H]1O5	0.08139534883720931	0.08904109589041095	0.125	0.12686567164179105	0.1	0.07801418439716312
N#C[C@@]1(O)CC[C@H]2[C@@H]3CCC4=CC(=O)CC[C@@H]4[C@H]3CC[C@@]21C	0.03508771929824561	0.041666666666666664	0.1076923076923077	0.109375	0.04316546762589928	0.07518796992481203
Cc1c(O)c(=O)ccn1C	0.08461538461538462	0.09615384615384616	0.09090909090909091	0.09278350515463918	0.11224489795918367	0.07
C=CC1(C)CC[C@H]([C@@H]2CCCC(=O)O2)C1	0.01948051948051948	0.031746031746031744	0.10714285714285714	0.10909090909090909	0.03305785123966942	0.05128205128205128
N#Cc1ccc(C(c2ccc(C#N)cc2)n2cncn2)cc1	0.15483870967741936	0.10948905109489052	0.03546099290780142	0.043478260869565216	0.15748031496062992	0.03571428571428571
CCCCc1nc(Cl)c(CO)n1Cc1ccc(-c2ccccc2-c2nnn[nH]2)cc1	0.22424242424242424	0.15894039735099338	0.06962025316455696	0.07051282051282051	0.2318840579710145	0.07692307692307693
C/C(=C\CC[C@@H](C)[C@H]1C[C@H](O)[C@@]2(C)C3=CC[C@H]4C(C)(C)C(=O)CC[C@]4(C)C3=CC[C@]12C)C(=O)O	0.10752688172043011	0.13291139240506328	0.16891891891891891	0.1793103448275862	0.11538461538461539	0.17006802721088435
O=C1NC(=O)C(c2ccccc2)(c2ccccc2)N1	0.2318840579710145	0.10852713178294573	0.06201550387596899	0.06299212598425197	0.1794871794871795	0.046153846153846156
Oc1ccccc1O	0.11382113821138211	0.1	0.061224489795918366	0.0625	0.15384615384615385	0.061855670103092786
N=C(N)NCCN1CCCCCCC1	0.040268456375838924	0.024	0.05172413793103448	0.05263157894736842	0.03361344537815126	0.03418803418803419
C[C@H](OC(=O)C(C)(C)O)C(=O)O	0.09923664122137404	0.11428571428571428	0.1326530612244898	0.11224489795918367	0.09803921568627451	0.15789473684210525
O=C(/C=C/c1ccc(O)c(O)c1)OCCc1ccccc1	0.19863013698630136	0.1746031746031746	0.09230769230769231	0.09375	0.26548672566371684	0.09302325581395349
CO[C@@H]1O[C@@H]2O[C@@]3(C)CC[C@H]4[C@H](C)CC[C@@H]([C@H]1C)[C@@]24OO3	0.011627906976744186	0.027972027972027972	0.13709677419354838	0.13934426229508196	0.014285714285714285	0.08527131782945736
N[C@H](O)[C@H](N)C(=O)O	0.072	0.09183673469387756	0.041237113402061855	0.05319148936170213	0.0967741935483871	0.0989010989010989
N[C@@H](CSC(=S)NCc1ccccc1)C(=O)O	0.17391304347826086	0.125	0.08403361344537816	0.09482758620689655	0.18181818181818182	0.11304347826086956
C[C@@H](N)[C@H]1CC[C@H](C(=O)Nc2ccncc2)CC1	0.11409395973154363	0.112	0.10833333333333334	0.12931034482758622	0.10743801652892562	0.1092436974789916
CCN(CC)CCOC(=O)C1(C2CCCCC2)CCCCC1	0.05325443786982249	0.055944055944055944	0.10687022900763359	0.10852713178294573	0.050359712230215826	0.09923664122137404
CCCNC(=O)NS(=O)(=O)c1ccc(Cl)cc1	0.1258741258741259	0.18584070796460178	0.11304347826086956	0.11504424778761062	0.1415929203539823	0.10434782608695652
O=[N+]([O-])c1cc([As](=O)(O)O)ccc1O	0.09420289855072464	0.11711711711711711	0.07272727272727272	0.07407407407407407	0.11214953271028037	0.08333333333333333
CCCC(=O)Nc1ccc(OCC(O)CNC(C)C)c(C(C)=O)c1	0.2	0.1953125	0.1484375	0.1693548387096774	0.1746031746031746	0.2066115702479339
O=C([C@H](O)c1ccccc1)c1ccc(Cl)cc1O	0.21323529411764705	0.15966386554621848	0.07317073170731707	0.08333333333333333	0.25471698113207547	0.09166666666666666
C[C@H](CCCC(C)(C)O)[C@H]1CC[C@H]2[C@@H]3CC=C4C[C@@H](O)CC[C@]4(C)[C@H]3CC[C@]12C	0.06557377049180328	0.07692307692307693	0.18248175182481752	0.1678832116788321	0.06535947712418301	0.14184397163120568
CCn1cc(C(=O)O)c(=O)c2cc(F)c(N3CCNCC3)cc21	0.12578616352201258	0.14285714285714285	0.13178294573643412	0.13385826771653545	0.16666666666666666	0.10687022900763359
N[C@H](CCC(=O)N[C@@H](CSSC[C@H](NC(=O)CC[C@H](N)C(=O)O)C(=O)NCC(=O)O)C(=O)NCC(=O)O)C(=O)O	0.09950248756218906	0.08379888268156424	0.044444444444444446	0.05084745762711865	0.07386363636363637	0.12650602409638553
CCC[C@@H]1CCC[C@H](/C=C/[C@@H](O)C[C@@H](O)CC(=O)O)[C@H]1COC(=O)C(C)(C)CC	0.16265060240963855	0.22962962962962963	0.23076923076923078	0.17037037037037037	0.21052631578947367	0.30327868852459017
Clc1ccc(COC(Cn2ccnc2)c2ccc(Cl)cc2Cl)c(Cl)c1	0.1411042944785276	0.1276595744680851	0.05517241379310345	0.06338028169014084	0.16666666666666666	0.05555555555555555
Nc1nc(N)nc(NC2CC2)n1	0.027777777777777776	0.06140350877192982	0.045454545454545456	0.046296296296296294	0.02654867256637168	0.02702702702702703
C[C@H](N)[C@H]1CC[C@H](C(=O)Nc2ccncc2)CC1	0.11409395973154363	0.112	0.10833333333333334	0.12931034482758622	0.10743801652892562	0.1092436974789916
CC[C@@H](CO)NCCN[C@@H](CC)CO	0.07746478873239436	0.06779661016949153	0.061946902654867256	0.08256880733944955	0.07079646017699115	0.12264150943396226
CC1=C(CC(=O)O)c2cc(F)ccc2/C1=C\c1ccc(S(C)(=O)=O)cc1	0.23178807947019867	0.272	0.09285714285714286	0.09420289855072464	0.2727272727272727	0.10144927536231885
CC(=O)O[C@]1(C(C)=O)CC[C@H]2[C@@H]3C=C(Cl)C4=CC(=O)[C@@H]5C[C@@H]5[C@]4(C)[C@H]3CC[C@@]21C	0.0718232044198895	0.0915032679738562	0.17518248175182483	0.17777777777777778	0.06578947368421052	0.1510791366906475
CCOc1ccc(NC(C)=O)cc1	0.15267175572519084	0.14814814814814814	0.12380952380952381	0.1262135922330097	0.1553398058252427	0.11428571428571428
CC(C)c1nc(-c2ccc(F)cc2)c(-c2ccc(F)cc2)n1/C=C/[C@H](O)C[C@@H](O)CC(=O)O	0.4305555555555556	0.49166666666666664	0.08125	0.09615384615384616	0.5398230088495575	0.19444444444444445
COc1ccc(CNC(=O)c2c(-c3ccccc3)c(-c3ccc(F)cc3)c(CC[C@@H](O)C[C@@H](O)CC(=O)[O-])n2C(C)C)cc1	0.5159235668789809	0.2710843373493976	0.09042553191489362	0.10326086956521739	0.4013605442176871	0.20710059171597633
CCOC(=O)[C@H](CCc1ccccc1)N[C@@H](C)C(=O)N1Cc2ccccc2C[C@H]1C(=O)O	0.28125	0.16339869281045752	0.1390728476821192	0.1643835616438356	0.22695035460992907	0.1793103448275862
CC/C=C\C=C/[C@H](O)[C@H](C)[C@@H](O)[C@H](C)[C@@H](O)CC(=O)O	0.14383561643835616	0.21739130434782608	0.08064516129032258	0.1	0.21621621621621623	0.20909090909090908
Cc1ccc(-c2cc(C(F)(F)F)nn2-c2ccc(S(N)(=O)=O)cc2)cc1	0.2	0.1865671641791045	0.0625	0.055944055944055944	0.2125984251968504	0.04827586206896552
CCCC/C=C/C=C\C=C\C=C/[C@H](O)C[C@@H](O)[C@H](C)[C@H](O)[C@H](C)CO	0.10240963855421686	0.15555555555555556	0.056338028169014086	0.07246376811594203	0.15267175572519084	0.15503875968992248
CC[C@H]1NC(=O)[C@H](C)[C@@H](N)[C@@H](N)Cc2ccc(OC)cc2NC(=O)[C@@H]1OCc1ccc(O)cc1	0.14835164835164835	0.1375	0.15789473684210525	0.16	0.16447368421052633	0.13636363636363635
C=C(C)[C@@H]1[C@H]2OC(=O)[C@@H]1[C@]1(O)C[C@H]3O[C@]34C(=O)O[C@H]2[C@]14C	0.04878048780487805	0.058394160583941604	0.13934426229508196	0.14166666666666666	0.05263157894736842	0.104
Cc1cn([C@H]2C[C@H](N=[N+]=[N-])[C@@H](CO)O2)c(=O)[nH]c1=O	0.06369426751592357	0.06870229007633588	0.12605042016806722	0.1282051282051282	0.07142857142857142	0.09917355371900827
CC1(C)S[C@@H]2[C@H](NC(=O)[C@H](N)c3ccc(O)cc3)C(=O)N2[C@H]1C(=O)O	0.1592356687898089	0.16541353383458646	0.12030075187969924	0.13076923076923078	0.16279069767441862	0.14728682170542637
CCN1CCN(c2ccc(N)cc2)CC1	0.0896551724137931	0.10084033613445378	0.09649122807017543	0.09821428571428571	0.11504424778761062	0.06896551724137931
CCCCCCCCC#CC#CC1OC1CCCC(=O)O	0.06707317073170732	0.06474820143884892	0.10077519379844961	0.10236220472440945	0.06716417910447761	0.128
