# Supplementary material for: Transformer-Decoder GPT Models for Generating Virtual Screening Libraries of HMG-Coenzyme A Reductase Inhibitors: Effects of Temperature, Prompt Length, and Transfer-Learning Strategies
Source: J Chem Inf Model. 2024 Nov 7;64(22):8464–80. doi: 10.1021/acs.jcim.4c01309 (PMC11600504; doi:10.1021/acs.jcim.4c01309)
Supplement: Supplementary file 3 — ci4c01309_si_003.zip [file ci4c01309_si_003.zip › Datasets/xfer_Learning_files/3XA5K6S_model_gen_ic50_results/3XA5K6S_Refined_Statin_similarity_0p5.csv]

Generated Molecule	atorvastatin	rosuvastatin	simvatstatin	lovastatin	fluvastatin	pravastatin
CS(=O)(=O)c1ccc(C2=C(c3ccccc3)C(=O)OC2)cc1	0.2553191489361702	0.2	0.08270676691729323	0.08396946564885496	0.25	0.05925925925925926
CSC1=NC(=O)C1=O	0.046153846153846156	0.07920792079207921	0.061855670103092786	0.06315789473684211	0.050505050505050504	0.04081632653061224
CC/C=C\C=C/C=C\[C@H](O)C[C@@H](O)[C@H](C)C[C@H](O)C[C@H](O)C[C@@H](O)CC(=O)[O-].C[Na+]	0.14201183431952663	0.18571428571428572	0.0738255033557047	0.0896551724137931	0.18382352941176472	0.21374045801526717
Cc1ccc(NC(=O)C2=C(O)c3ccccc3S(=O)(=O)N2C)cc1	0.26573426573426573	0.16666666666666666	0.08823529411764706	0.08955223880597014	0.2627118644067797	0.08088235294117647
O=S1(=O)NCCN1	0.015151515151515152	0.01904761904761905	0.041237113402061855	0.042105263157894736	0.009900990099009901	0.030927835051546393
CC/C=C\C=C/C=C\[C@H](O)C[C@@H](O)[C@H](C)C[C@H](O)/C=C/C=C/C=C/C=C\C=C\[C@H](O)C[C@H](O)CC(=O)O	0.13612565445026178	0.1875	0.05747126436781609	0.07058823529411765	0.1935483870967742	0.18831168831168832
CCO[P@H](=O)N(C)CCCC(C)=O	0.07194244604316546	0.0990990990990991	0.11538461538461539	0.11764705882352941	0.06363636363636363	0.12745098039215685
C[C@@](O)(CC(=O)O)CC(=O)O	0.109375	0.11650485436893204	0.10101010101010101	0.08080808080808081	0.1111111111111111	0.14893617021276595
C1CNCCN(c2ccc(N)cc2)CC1	0.07432432432432433	0.08196721311475409	0.06779661016949153	0.06896551724137931	0.09482758620689655	0.041666666666666664
C#CCCCCCCCCCCCC(=O)O	0.06666666666666667	0.064	0.058333333333333334	0.059322033898305086	0.06666666666666667	0.09565217391304348
C[C@@H]1C(=O)O[C@H]2[C@@H](O)[C@@H]3C[C@@H]4[C@H]5C[C@@H](O)CC[C@]5(C)[C@H]4CC[C@]3(C)[C@]21C	0.03333333333333333	0.052980132450331126	0.1953125	0.1984126984126984	0.04054054054054054	0.11764705882352941
COC(=O)C[C@](O)(CCC(C)(C)O)C(=O)O[C@@H]1C(OC)=C[C@]23CCCN2CCc2cc4c(cc2[C@H]13)OCO4	0.11055276381909548	0.11494252873563218	0.18238993710691823	0.15527950310559005	0.10526315789473684	0.1402439024390244
CCCC[C@H]1CCCCC1=O	0.04285714285714286	0.043859649122807015	0.13	0.1326530612244898	0.045871559633027525	0.09803921568627451
CCc1ccc(CCN2CCC(Nc3nc4ccccc4n3Cc3ccc(F)cc3)CC2)cc1	0.27218934911242604	0.15337423312883436	0.08333333333333333	0.08433734939759036	0.24489795918367346	0.07100591715976332
C[C@@H](NC(=O)[C@@H](N)Cc1ccc(F)cc1)C(=O)O	0.22556390977443608	0.24770642201834864	0.1016949152542373	0.12280701754385964	0.24761904761904763	0.15178571428571427
Cc1c(C)c2c(c(C)c1O)CCC(C)(CN1CCN(c3cc(N4CCCC4)nc(N4CCCC4)n3)CC1)O2	0.06666666666666667	0.09444444444444444	0.07303370786516854	0.07386363636363637	0.06666666666666667	0.04395604395604396
N[C@@H](Cc1ccc(O)c(O)c1)C(=O)O	0.1259259259259259	0.1574074074074074	0.09174311926605505	0.10377358490566038	0.1650485436893204	0.12380952380952381
C=C[C@@]1(O)C[C@H](OC(=O)c2ccccc2)C[C@H](OC(=O)C(C)C)[C@@H]1OC	0.1625	0.1357142857142857	0.1590909090909091	0.1984126984126984	0.16666666666666666	0.20634920634920634
N[C@H](C(=O)O)c1ccc(-c2ccncc2)c(F)c1	0.1702127659574468	0.1896551724137931	0.07317073170731707	0.08333333333333333	0.22018348623853212	0.08264462809917356
COOC(N)=O	0.031746031746031744	0.04040404040404041	0.05434782608695652	0.05555555555555555	0.0425531914893617	0.054945054945054944
C[C@@H]1CN(c2c(F)c(N)c3c(=O)c(C(=O)O)cn(C4CC4)c3c2F)C[C@H](C)N1	0.11764705882352941	0.11643835616438356	0.13768115942028986	0.13970588235294118	0.12056737588652482	0.10638297872340426
C=C[C@@]1(O)C[C@H](OC(=O)c2ccccc2)C[C@H](OC)[C@@H]1OCc1ccc(OC)cc1	0.1834319526627219	0.12337662337662338	0.14383561643835616	0.14583333333333334	0.20863309352517986	0.1292517006802721
C[C@@H](NCc1ccc(O)cc1)C(=O)O	0.1590909090909091	0.18867924528301888	0.10091743119266056	0.12380952380952381	0.19801980198019803	0.13333333333333333
CC/C=C\C=C/C[C@@H](O)CC(=O)O	0.12781954887218044	0.17142857142857143	0.08333333333333333	0.09523809523809523	0.18	0.1836734693877551
CCC(=O)Nc1nc2cc(SC(=S)NC(C)=O)ccc2[nH]1	0.13071895424836602	0.140625	0.10236220472440945	0.104	0.11904761904761904	0.112
O=C(O)c1cn(C2CC2)c2cc(N3CCNCC3)c(F)cc2c1=O	0.10975609756097561	0.12318840579710146	0.11194029850746269	0.11363636363636363	0.1450381679389313	0.08823529411764706
C[C@H](C[P@](=O)(O)(O)C[C@H]1CC[C@@H](N)C[C@H]1C(=O)O)CC(=O)O	0.12418300653594772	0.1328125	0.13008130081300814	0.15126050420168066	0.12	0.22123893805309736
CCC/C=C/[C@@H](OC)[C@H](C)[C@H](C)[C@@H]1CC[C@H]2[C@@H]3CC=C4C[C@@H](O)CC[C@]4(C)[C@H]3CC[C@]12C	0.0625	0.10625	0.1554054054054054	0.16551724137931034	0.09554140127388536	0.14093959731543623
CC/C=C\C=C/[C@H](O)[C@@H](C)[C@H](O)[C@@H](C)[C@@H](O)[C@H](C)[C@H](O)CO	0.08860759493670886	0.15079365079365079	0.061068702290076333	0.07874015748031496	0.13821138211382114	0.13114754098360656
C=CC[C@@]1(O)C[C@H]2[C@@H]3CCC4=CC(=O)CC[C@]4(C)[C@H]3CC[C@]12C	0.04678362573099415	0.06293706293706294	0.11450381679389313	0.11627906976744186	0.06521739130434782	0.08208955223880597
CCCSSC[C@@H](NC(=O)[C@H](Cc1ccc(F)cc1)NC(=O)CN)C(=O)N[C@@H](CCC(=O)O)C(=O)O	0.2033898305084746	0.2	0.09090909090909091	0.09876543209876543	0.19078947368421054	0.16233766233766234
CC[C@H](C)C(=O)O[C@H]1C[C@H](O)C[C@@H]2C=C[C@H](C)[C@H](CC[C@H](O)C[C@H](O)CC(=O)[O-])[C@@H]12	0.18787878787878787	0.16551724137931034	0.2734375	0.37606837606837606	0.15492957746478872	0.5882352941176471
C[C@@H]1O[C@@]2(C)[C@H](C)CC[C@@H]1C2	0.013986013986013986	0.02608695652173913	0.12	0.12244897959183673	0.018018018018018018	0.07766990291262135
CCC[C@@H](C)C(=O)N[C@@H](C[C@H](N)C(=O)O)C(=O)N[C@@H](C)C(=O)N[C@@H](C)C(=O)N[C@@H](C)C(=O)O[C@H](C)CO	0.12234042553191489	0.12195121951219512	0.09202453987730061	0.11392405063291139	0.09815950920245399	0.17218543046357615
N[C@@H](C[C@](O)(O)CO)C(=O)O	0.07575757575757576	0.09523809523809523	0.06862745098039216	0.07	0.1	0.1134020618556701
O=CN1CCN(CCCN2c3ccccc3Sc3ccc(Cl)cc32)CC1	0.15757575757575756	0.11564625850340136	0.0821917808219178	0.08333333333333333	0.1865671641791045	0.060810810810810814
COc1cccc(NC(=O)c2c(-c3ccccc3)c(-c3ccc(F)cc3)c(CC[C@@H](O)C[C@@H](O)CC(=O)[O-])n2C(C)C)c1	0.5771812080536913	0.27607361963190186	0.0918918918918919	0.10497237569060773	0.4097222222222222	0.20359281437125748
C[C@@H]1C(=O)O[C@H]2[C@@H]3CC=C4C[C@@H](O)CC[C@]4(C)[C@@]3(F)[C@@H](O)C[C@@]21C	0.05263157894736842	0.06993006993006994	0.18548387096774194	0.1885245901639344	0.06474820143884892	0.12307692307692308
CCCC/C=C/C=C/C=C/C=C\[C@H](O)C[C@@H](O)[C@H](C)CC(=O)NO	0.13125	0.17557251908396945	0.07246376811594203	0.08955223880597014	0.18253968253968253	0.176
CCO[C@]1(O)C[C@H](OCc2ccccc2)C[C@H](/C=C/c2c(-c3ccc(F)cc3)nc(N(C)S(C)(=O)=O)nc2C(C)C)O1	0.2608695652173913	0.4642857142857143	0.13068181818181818	0.13872832369942195	0.2903225806451613	0.11235955056179775
c1ccc(Nc2ccc(Nc3ccccc3)cc2)cc1	0.3157894736842105	0.08823529411764706	0.0364963503649635	0.037037037037037035	0.18181818181818182	0.029197080291970802
CSCC[C@H](NC(=O)[C@@H](N)Cc1ccc(O)cc1)C(=O)N[C@H](C)[C@@H](C)C(=O)N1CC[C@H]1C(=O)O	0.18285714285714286	0.18421052631578946	0.12258064516129032	0.1390728476821192	0.174496644295302	0.17687074829931973
NCCC[C@@H](N)CC(=O)N[C@@H](CCC(=O)O)C(=O)O	0.13013698630136986	0.11290322580645161	0.06451612903225806	0.0743801652892562	0.09917355371900827	0.16964285714285715
CN[C@](N)(CC)C(=O)N1CCC[C@H]1C(=O)N[C@@H](Cc1ccc(O)cc1)C(=O)N1CCC[C@H]1C(=O)O	0.14054054054054055	0.14285714285714285	0.14102564102564102	0.13548387096774195	0.14012738853503184	0.14193548387096774
CC/C=C\C=C/[C@H](O)[C@H](C)[C@@H](O)[C@H](C)[C@@H](O)[C@H](C)[C@H](O)[C@H](C)C	0.08074534161490683	0.13953488372093023	0.06015037593984962	0.06923076923076923	0.12698412698412698	0.12
CC(C)c1nc(N(C)S(C)(=O)=O)nc(-c2ccc(F)cc2)c1/C=C/[C@H]1C[C@H](O)CC(Oc2c(F)cc(F)cc2F)O1	0.18848167539267016	0.45985401459854014	0.13450292397660818	0.1497005988023952	0.21875	0.10919540229885058
CSC[C@H]1C[C@@H](N)[C@@H](O[C@H]2OC(CN)=CC[C@H]2N)[C@H](O)[C@@H]1O[C@H]1OC[C@](C)(O)[C@H](NC)[C@H]1O	0.05128205128205128	0.05952380952380952	0.15436241610738255	0.1564625850340136	0.054878048780487805	0.125
CSC[C@@H](NC(=O)[C@@H](N)Cc1ccc(F)cc1)C(=O)N[C@@H](CCC(=O)O)C(=O)O	0.22929936305732485	0.22962962962962963	0.0958904109589041	0.1048951048951049	0.2196969696969697	0.16911764705882354
C=C(C)[C@H]1CC[C@@]2(C)CC[C@@]3(C)[C@@H]([C@H](C)O)CC[C@@]3(C)[C@H]12	0.042682926829268296	0.06666666666666667	0.104	0.11475409836065574	0.05303030303030303	0.096
Cc1cc(CNC(=O)c2c(-c3ccccc3)c(-c3ccc(F)cc3)c(CC[C@@H](O)C[C@@H](O)CC(=O)[O-])n2C(C)C)n[nH]1	0.48717948717948717	0.2893081761006289	0.08743169398907104	0.1005586592178771	0.41843971631205673	0.2073170731707317
CNCc1ccc(NC(=O)O[C@H]2C[C@@H](C)C=C3C=C[C@H](C)[C@H](CC[C@@H]4C[C@@H](O[Si](C)(C)C(C)(C)C)CC(=O)O4)[C@H]32)cc1	0.13793103448275862	0.12087912087912088	0.5230769230769231	0.48484848484848486	0.12429378531073447	0.25477707006369427
CCN1c2ncc(N)nc2C(=O)c2c(-c3ccc(F)cc3)cnc(N)c21	0.20512820512820512	0.2196969696969697	0.06896551724137931	0.06993006993006994	0.2283464566929134	0.0547945205479452
N[C@@H]1CC[C@H](NC(=O)[C@H](Cc2ccc(F)cc2)NC(=O)[C@@H](Cc2ccc(F)cc2)NC(=O)N[C@@H](CCC(=O)O)C(=O)NCC(=O)O)C1	0.225	0.17204301075268819	0.09844559585492228	0.10526315789473684	0.2033898305084746	0.14673913043478262
CCC[C@@H](C)C(=O)SCC(C)C	0.09774436090225563	0.12264150943396226	0.10784313725490197	0.14432989690721648	0.10679611650485436	0.15463917525773196
CCC[C@@H](C)C(=O)N[C@@H]1C=C2c3cccc4[nH]cc(c34)C[C@H]2C(=O)N(C)C1	0.16463414634146342	0.16312056737588654	0.16176470588235295	0.19083969465648856	0.17777777777777778	0.16296296296296298
CCC/C=C/[C@@H](OC)[C@H](C)[C@H](C)[C@@H]1CC[C@H]2[C@@H]3CCC4=CC(=O)CC[C@]4(C)[C@H]3CC[C@@]21C	0.06806282722513089	0.11320754716981132	0.14	0.14965986394557823	0.10256410256410256	0.12582781456953643
NCCC[C@H](N)C(=O)N[C@@H](Cc1ccc(O)cc1)C(=O)N1CCC[C@H]1C(=O)O	0.17073170731707318	0.15384615384615385	0.11971830985915492	0.12949640287769784	0.1510791366906475	0.16176470588235295
CC/C=C\C=C/C=C\[C@H](O)C[C@@H](O)[C@H](C)CC(=O)[C@H](C)NC(=O)[C@H](C)NC(=O)NCC(=O)[C@H](CC(C)C)C(=O)N[C@@H](C)C(=O)N[C@@H](C)	0.1111111111111111	0.14516129032258066	0.07253886010362694	0.07894736842105263	0.12432432432432433	0.13812154696132597
CC/C=C\C=C/C=C/C=C\C=C\[C@H](OC)[C@H](O)[C@H](C)[C@H](C)[C@@H](O)[C@@H](O)CC	0.08045977011494253	0.13380281690140844	0.06896551724137931	0.0851063829787234	0.1223021582733813	0.12408759124087591
NCCc1ccc(CSc2ccc(C(=O)[O-])cc2)cc1.[Cl-]	0.17687074829931973	0.13178294573643412	0.08527131782945736	0.08661417322834646	0.19491525423728814	0.07751937984496124
ClC(Cl)Cl	0.00819672131147541	0.010526315789473684	0.0	0.011494252873563218	0.011111111111111112	0.011363636363636364
Clc1c(Cl)c(Cl)c(Cl)c(Cl)c1C1=NCCN1	0.05333333333333334	0.056451612903225805	0.03305785123966942	0.03361344537815126	0.058823529411764705	0.01639344262295082
C[C@H]1CC[C@@]2(C)C(=O)CC[C@@H]3CC[C@@H]4[C@@H](C)CC[C@@H](O)CC[C@]4(C)[C@H]3CC[C@]12C	0.02631578947368421	0.043478260869565216	0.15714285714285714	0.1510791366906475	0.03164556962025317	0.09523809523809523
CNCCc1ccc(OCC(O)CNC(C)C)cc1	0.16666666666666666	0.18487394957983194	0.10655737704918032	0.1271186440677966	0.1826086956521739	0.15517241379310345
C=CCS(=O)(=O)CCCC	0.05223880597014925	0.08571428571428572	0.06930693069306931	0.0707070707070707	0.04807692307692308	0.08080808080808081
CC(C)NCC(O)c1ccc(NS(C)(=O)=O)cc1	0.16428571428571428	0.23636363636363636	0.1016949152542373	0.12280701754385964	0.18018018018018017	0.13157894736842105
C[C@@]12CCC(=O)C=C1CC[C@@H]1[C@@H]2CC[C@@]2(C)[C@H]1CC[C@]2(C)O	0.04142011834319527	0.05673758865248227	0.1171875	0.11904761904761904	0.051094890510948905	0.08396946564885496
NCOc1cc(N)cc(Cl)c1	0.050724637681159424	0.06306306306306306	0.06666666666666667	0.06796116504854369	0.0660377358490566	0.05714285714285714
CN1Cc2c(nc(N)nc2F)C1=O	0.07142857142857142	0.12844036697247707	0.05405405405405406	0.05504587155963303	0.09259259259259259	0.03571428571428571
c1csc(Nc2ccc(Nc3ccccc3)cc2)c1	0.2463768115942029	0.09022556390977443	0.03731343283582089	0.03787878787878788	0.1864406779661017	0.029850746268656716
N#C/C(=C/c1ccc(F)cc1)Nc1ccc(O)cc1	0.23357664233576642	0.17355371900826447	0.05426356589147287	0.05511811023622047	0.24545454545454545	0.046511627906976744
CCC(C)(C)C(=O)O[C@@H]1C2C(=C[C@H](C)[C@@H]1O)C=C[C@H](C)[C@@H]2CC[C@@H]1C[C@@H](O)CC(=O)O1	0.08743169398907104	0.10967741935483871	0.7659574468085106	0.6078431372549019	0.0915032679738562	0.33064516129032256
CCC/C=C/[C@@H](OC)[C@H](C)[C@H]1CC[C@@H](C)CC1CCCCCCCC(=O)O	0.08571428571428572	0.12413793103448276	0.16296296296296298	0.183206106870229	0.11267605633802817	0.2
CSc1nc(N)nc(N)n1	0.028985507246376812	0.07476635514018691	0.02830188679245283	0.028846153846153848	0.03773584905660377	0.018867924528301886
CCNCOc1ccncc1	0.08088235294117647	0.10091743119266056	0.08571428571428572	0.08737864077669903	0.09523809523809523	0.08653846153846154
C[C@H]1OC(=O)C=C2COC(=O)[C@H]2SC1	0.047619047619047616	0.058333333333333334	0.1308411214953271	0.13333333333333333	0.05172413793103448	0.08108108108108109
CCC/C=C/[C@@H](O)C[C@H](C)[C@H]1CC(=O)O[C@@H](C)CC(=O)O1	0.09554140127388536	0.16	0.19827586206896552	0.22321428571428573	0.14754098360655737	0.1694915254237288
CC/C=C\C=C/C=C/C=C/CCCC(=O)N[C@@H](C)C(=O)N[C@H](C(=O)N[C@@H](CCC(=O)O)C(=O)O)C(=O)N[C@H](C)C(=O)N[C@@H]	0.11057692307692307	0.11475409836065574	0.06451612903225806	0.07692307692307693	0.09944751381215469	0.13872832369942195
N#[N+]CCCC1.N=C(c2ccccc2)c2cc(Cl)ccc21	0.18243243243243243	0.11278195488721804	0.06766917293233082	0.06870229007633588	0.19166666666666668	0.06818181818181818
CC[C@@H]1[C@@H]2C[C@H]3[C@@H]4N(C)c5ccccc5[C@]45C[C@@H]([C@@H]2[C@H]5O)N3[C@@H]1O	0.10909090909090909	0.09090909090909091	0.171875	0.1746031746031746	0.13533834586466165	0.14615384615384616
N[C@H]1CO[C@@H]2[C@H](O)C[C@H]1C2	0.007042253521126761	0.008695652173913044	0.12244897959183673	0.125	0.00909090909090909	0.07920792079207921
C=CC1(C)CC[C@H]([C@@H]2CCCC(=O)O2)C1	0.01948051948051948	0.031746031746031744	0.10714285714285714	0.10909090909090909	0.03305785123966942	0.05128205128205128
CC#Cc1ccc(O)c(OC)c1	0.08029197080291971	0.1	0.08490566037735849	0.08653846153846154	0.10476190476190476	0.07547169811320754
Nc1[nH]c(=O)c(C#N)cc1-c1ccncc1	0.0958904109589041	0.11764705882352941	0.058333333333333334	0.059322033898305086	0.12280701754385964	0.04132231404958678
CN[C@@]1(c2ccccc2OC)CC(O)C1	0.11428571428571428	0.09322033898305085	0.12844036697247707	0.1308411214953271	0.13761467889908258	0.0990990990990991
S=C(c1ccccc1)N1CCC(Cc2ccccc2)CC1	0.21232876712328766	0.08695652173913043	0.08270676691729323	0.08396946564885496	0.1693548387096774	0.05925925925925926
Cc1coc2c1CCN(CCc1ccc(F)cc1)C(=O)N2	0.18243243243243243	0.1935483870967742	0.10077519379844961	0.10236220472440945	0.2222222222222222	0.06818181818181818
C[C@@H]1OC(=O)C=C2C(=O)Cn3ccccc3ccc21	0.10457516339869281	0.09230769230769231	0.12396694214876033	0.12605042016806722	0.12295081967213115	0.08870967741935484
OCc1ccccc1	0.13114754098360656	0.08823529411764706	0.06060606060606061	0.061855670103092786	0.15217391304347827	0.061224489795918366
C=CC[S@@](=O)[C@H](CC)NC(=O)[C@@H](C)NC(=O)[C@H](CC(C)C)NC(=O)[C@H](CC(C)C)NO	0.11363636363636363	0.12666666666666668	0.09395973154362416	0.1103448275862069	0.10067114093959731	0.14893617021276595
CN(c1ccc(C(=O)N[C@@H](Cc2ccc(F)cc2)c2ccc(Cl)cc2)cc1)C(=O)OCc1ccccc1	0.31547619047619047	0.18292682926829268	0.07428571428571429	0.08139534883720931	0.24342105263157895	0.0872093023255814
Nc1c(CC(=O)O)cccc1C(=O)c1ccc(Br)cc1	0.20567375886524822	0.1721311475409836	0.0873015873015873	0.08870967741935484	0.23214285714285715	0.11475409836065574
COOC#CCNC(=O)c1ccc(cc1)c1ccc([N+](=O)[O-])cc1	0.2119205298013245	0.15555555555555556	0.08695652173913043	0.08823529411764706	0.208	0.07971014492753623
N[C@H](C=O)[C@@H]1C[C@H](O)[C@]2(CO)[C@H]3CC[C@@H]4NC(=O)C=C[C@]4(C)[C@H]3CC[C@]12C	0.06179775280898876	0.08	0.15555555555555556	0.16666666666666666	0.07534246575342465	0.14814814814814814
CNCC[C@H](O)c1ccccc1	0.1732283464566929	0.11926605504587157	0.07407407407407407	0.08571428571428572	0.18181818181818182	0.10576923076923077
CCCC/C=C/C[C@@H](C)C(=O)O	0.09701492537313433	0.12149532710280374	0.09615384615384616	0.13131313131313133	0.12745098039215685	0.15306122448979592
CC(C)n1c(CC[C@@H](O)C[C@@H](O)CC(=O)[O-])c(-c2ccc(F)cc2)c(-c2ccccc2)c1C(=O)NCc1ccc(C(=O)[O-])cc1	0.5094339622641509	0.26785714285714285	0.078125	0.09042553191489362	0.3959731543624161	0.1907514450867052
C[C@H]1C=C2C=C[C@H](C)[C@H](CC[C@@H]3C[C@@H](O[Si](C)(C)C(C)(C)C)CC(=O)O3)[C@H]2[C@@H](OC(=O)NCCCCCCC(=O)NO)C1	0.08878504672897196	0.08994708994708994	0.5267175572519084	0.48872180451127817	0.06914893617021277	0.2922077922077922
COC(=O)[C@H]1[C@H]2C[C@H]3c4[nH]c5cc(OC)ccc5c4CCN3C[C@H]2C[C@@H](OC(=O)c2cc(OC)c(OC)c(OC)c2)[C@@H]1OC	0.11162790697674418	0.10416666666666667	0.15730337078651685	0.15254237288135594	0.10695187165775401	0.12637362637362637
CC#CCOc1ccc([C@@H]2SC(=O)NC2=O)cc1	0.10666666666666667	0.13008130081300814	0.09917355371900827	0.10084033613445378	0.12605042016806722	0.08196721311475409
CNC(=C[N+](=O)[O-])NCCSCc1csc(CN(C)C)n1	0.07453416149068323	0.11450381679389313	0.08527131782945736	0.08661417322834646	0.07633587786259542	0.0859375
C[C@@H]1O[C@H](O[C@@H]2C=C3CC[C@@H]4[C@H](CC[C@]5(C)[C@@H](c6ccc(=O)oc6)CC[C@]45O)[C@@]3(C)CC2)[C@H](O)[C@H](O)[C@H]1O	0.07281553398058252	0.0898876404494382	0.16049382716049382	0.1625	0.08620689655172414	0.13333333333333333
N[C@H](C(=O)O)c1ccc(-c2ccc(F)cc2)cc1	0.27906976744186046	0.24324324324324326	0.07317073170731707	0.08333333333333333	0.33	0.08264462809917356
CSc1ccc2c(c1)N(CCC1CCCCN1C)c1ccccc1S2	0.16049382716049382	0.11805555555555555	0.09929078014184398	0.10071942446043165	0.19083969465648856	0.07692307692307693
CCCC[C@H](CC)COC(=O)c1ccccc1C(=O)OC[C@@H](CC)CCCC	0.16265060240963855	0.136986301369863	0.1267605633802817	0.14492753623188406	0.15	0.17777777777777778
C[C@@]1(O)C[C@H]2C[C@H]3[C@@H]4CCC5=CC(=O)CC[C@]5(C)[C@@]4(F)[C@@H](O)C[C@]3(C)[C@]2(C(=O)CCl)O1	0.06989247311827956	0.08860759493670886	0.16083916083916083	0.16312056737588654	0.07741935483870968	0.13013698630136986
CC/C=C\C=C/[C@H](O)[C@H](C)[C@@H](O)[C@H](C)[C@@H](O)CC(=O)[O-]	0.12080536912751678	0.1864406779661017	0.08064516129032258	0.1	0.18421052631578946	0.16666666666666666
COOC#CCOC(=O)C1=C(C)NC(C)=C(C(=O)OC(C)C)C1c1ccccc1	0.18181818181818182	0.15862068965517243	0.11724137931034483	0.1267605633802817	0.18115942028985507	0.1258741258741259
CCOc1nc2cccc(C(=O)O)c2n1Cc1ccc(-c2ccccc2-c2nnn[nH]2)cc1	0.2710843373493976	0.1794871794871795	0.08536585365853659	0.08641975308641975	0.2517482517482518	0.08588957055214724
CNCCN1CCCC1C(=O)c1ccc(Cl)cc1	0.1292517006802721	0.13008130081300814	0.1271186440677966	0.12931034482758622	0.1452991452991453	0.1
CNC[C@@H](O)c1ccc(O)c(O)c1	0.11940298507462686	0.1388888888888889	0.07339449541284404	0.08490566037735849	0.14563106796116504	0.10476190476190476
CC#CCCCCCCCCCC(=O)O	0.07534246575342465	0.0743801652892562	0.06896551724137931	0.07017543859649122	0.07758620689655173	0.10810810810810811
Cc1coc2c1C[C@H](NC(=O)c1c[nH]c3ccccc13)C(=O)N2C	0.18064516129032257	0.13043478260869565	0.11940298507462686	0.12121212121212122	0.208	0.08759124087591241
Cn1c2ccccc2c(=O)c2c(O)cc(O)cc21	0.1702127659574468	0.13114754098360656	0.07317073170731707	0.0743801652892562	0.25471698113207547	0.06504065040650407
CN(C)C=O	0.024390243902439025	0.06451612903225806	0.03333333333333333	0.03409090909090909	0.044444444444444446	0.033707865168539325
C/C1=C\CC[C@@H](C)[C@H](O)CC(=O)NC1=O	0.06164383561643835	0.07563025210084033	0.1619047619047619	0.1650485436893204	0.06956521739130435	0.11009174311926606
O=C1CC2(CCCC2)CC(=O)N1CCCCN1CCCN(c2ncccn2)CC1	0.08108108108108109	0.07453416149068323	0.0915032679738562	0.09271523178807947	0.07006369426751592	0.07096774193548387
CC(C)(C)NC[C@H](O)COc1cccc2c1CCCC2=O	0.13071895424836602	0.14960629921259844	0.16666666666666666	0.15	0.1557377049180328	0.13008130081300814
CC#C[C@]1(O)CC[C@H]2[C@@H]3CCC4=CC(=O)CCC4=C3[C@@H](c3ccc(N(C)C)cc3)C[C@@]21C	0.10215053763440861	0.14102564102564102	0.11688311688311688	0.11842105263157894	0.12337662337662338	0.08227848101265822
CCC(=O)O[C@]1(C(=O)CCl)[C@@H](C)C[C@H]2[C@@H]3CCC4=CC(=O)C=C[C@]4(C)[C@@]3(F)[C@@H](O)C[C@@]21C	0.09239130434782608	0.11538461538461539	0.21739130434782608	0.22058823529411764	0.09032258064516129	0.19285714285714287
CN1CCN(C(c2ccccc2)c2ccccc2)CC1	0.21678321678321677	0.08888888888888889	0.06818181818181818	0.07751937984496124	0.17355371900826447	0.05263157894736842
CCCC/C=C/C=C/C=C/C=C/[C@@H](O)C[C@@H](O)[C@H](C)CC(=O)[O-].C	0.11875	0.16923076923076924	0.07352941176470588	0.09090909090909091	0.176	0.1693548387096774
Brc1ccccc1	0.11570247933884298	0.06930693069306931	0.04081632653061224	0.041666666666666664	0.13186813186813187	0.041237113402061855
COOC#CCNC(=O)Nc1ccc(Cl)cc1	0.13194444444444445	0.12396694214876033	0.09243697478991597	0.09401709401709402	0.12931034482758622	0.08403361344537816
C[C@H]1[C@H]2CC[C@H]3[C@@H](C(=O)[C@@H]4CC[C@@H]5C[C@@H](O)CC[C@]5(C)[C@H]4CC[C@]32C)C1	0.0273224043715847	0.03870967741935484	0.16541353383458646	0.16793893129770993	0.033112582781456956	0.1079136690647482
CC(C)=CCC/C(C)=C/CO	0.058823529411764705	0.08333333333333333	0.07766990291262135	0.07920792079207921	0.07692307692307693	0.0891089108910891
O=C1C[C@@H]2OCC=C3CN4CC[C@]56c7ccccc7N1[C@H]5[C@H]2[C@H]3C[C@H]46	0.09883720930232558	0.0728476821192053	0.13043478260869565	0.1323529411764706	0.12142857142857143	0.08391608391608392
CC(C)NC[C@@H](O)COc1cccc2ccccc12	0.2246376811594203	0.18333333333333332	0.088	0.10743801652892562	0.29245283018867924	0.125
O=C(O)c1ccccn1	0.1111111111111111	0.1188118811881188	0.08080808080808081	0.08247422680412371	0.14893617021276595	0.09278350515463918
CCCC/C=C\C=C/C=C/C=C/[C@@H](O)C[C@@H](O)CC(=O)NCC(=O)O	0.15723270440251572	0.1984732824427481	0.07092198581560284	0.07971014492753623	0.1968503937007874	0.20967741935483872
O[C@@H]1[C@H](O)[C@@H](O)[C@@H](O)[C@@H](O)[C@@H]1O	0.02112676056338028	0.02608695652173913	0.07692307692307693	0.0784313725490196	0.02727272727272727	0.09900990099009901
COC[C@@]1(O)C[C@H]2[C@@H]3CCC4=CCCC[C@@H]4[C@H]3CC[C@@]21C	0.03550295857988166	0.04225352112676056	0.109375	0.1111111111111111	0.043795620437956206	0.09302325581395349
CCCC/C=C/C=C\C=C\C(=O)N[C@@H](CC)C(=O)N(C)CC(=O)N(C)[C@@H](CC(C)C)C(=O)N[C@@H](C(C)C)C(=O)N[C@@H](CC(C)C)C(=O)	0.08597285067873303	0.109375	0.06701030927835051	0.07894736842105263	0.07772020725388601	0.11351351351351352
Fc1nc(N2CCCCC2)c(O)c(I)c1N	0.06	0.08196721311475409	0.05	0.05084745762711865	0.07627118644067797	0.02459016393442623
C=Cc1ccc(O)c(OC)c1	0.07407407407407407	0.102803738317757	0.07692307692307693	0.0784313725490196	0.10784313725490197	0.0673076923076923
CC/C=C\C=C/[C@H](O)[C@H](C)[C@@H](O)[C@H](C)[C@@H](O)[C@@H](O)[C@H](C)[C@H](O)CC	0.08588957055214724	0.1450381679389313	0.06666666666666667	0.08396946564885496	0.1328125	0.1349206349206349
CN[C@@H]1[C@H](O)[C@H](NC)[C@H]2O[C@@]3(O)C(=O)C[C@@H](C)O[C@H]3O[C@@H]2[C@H]1O	0.047337278106508875	0.056338028169014086	0.152	0.15447154471544716	0.050724637681159424	0.12598425196850394
Nc1nc2[nH]cnc2c(=S)[nH]1	0.03546099290780142	0.07207207207207207	0.02727272727272727	0.027777777777777776	0.045871559633027525	0.01818181818181818
CC[C@H](N)C(=O)O[C@H]1CN(C)C=C2C=C[C@H](C)[C@H](CC[C@@H](O)C[C@@H](O)CC(=O)NO)[C@H]21	0.20606060606060606	0.17006802721088435	0.2868217054263566	0.3333333333333333	0.16783216783216784	0.5865384615384616
N#CCOC(=O)C(=O)C(C)(C)O	0.07407407407407407	0.07272727272727272	0.12	0.0891089108910891	0.0660377358490566	0.11
CCCC/C=C/C=C/C=C/C=C/[C@@H](O)C[C@@H](O)CC(=O)N[C@@H](C)C(=O)O	0.16981132075471697	0.21374045801526717	0.07746478873239436	0.09420289855072464	0.2125984251968504	0.22580645161290322
Nc1nonc1C(=O)Nc1ccc(C(=O)N[C@@H](CCC(=O)O)C(=O)O)cc1	0.20382165605095542	0.19117647058823528	0.09090909090909091	0.1	0.16296296296296298	0.13138686131386862
CC(C)[C@H]1CC[C@H](C(=O)N[C@H](Cc2ccccc2)C(=O)O)CC1	0.20134228187919462	0.15151515151515152	0.13178294573643412	0.152	0.1951219512195122	0.1693548387096774
CN1Cc2c(nc(N)nc2C)CCc2ccc(F)cc12	0.125	0.17073170731707318	0.078125	0.07936507936507936	0.1487603305785124	0.05384615384615385
COC[C@@H](C)OC(=O)C(O)=C(C)C1=C(C)CC=C(C)CC[C@H]1C(=O)O	0.11042944785276074	0.1323529411764706	0.14728682170542637	0.15873015873015872	0.11194029850746269	0.15748031496062992
O=[n+]1cnn([C@@H]2O[C@H](CO)[C@@H](O)[C@H]2O)c(=O)[nH]1	0.05921052631578947	0.072	0.11304347826086956	0.11504424778761062	0.06611570247933884	0.11403508771929824
Cc1onc(-c2ccccc2)c1-c1ccc(S(N)(=O)=O)cc1	0.2733812949640288	0.20967741935483872	0.06666666666666667	0.06766917293233082	0.2719298245614035	0.051470588235294115
O=C([C@H](O)CO)Nc1cccc([N+](=O)[O-])c1	0.16176470588235295	0.14912280701754385	0.09649122807017543	0.10810810810810811	0.1559633027522936	0.11711711711711711
CC(C)c1c(/C=C/[C@@H](O)C[C@@H](O)CC(=O)[O-])c(-c2ccc(F)cc2)cn1C1CCCCC1	0.29936305732484075	0.4274193548387097	0.11038961038961038	0.12666666666666668	0.43333333333333335	0.1724137931034483
CC(C)C[C@H]1C(=O)N2CCC[C@H]2[C@]2(O)O[C@](NC(=O)[C@@H]3C=C4c5cccc6[nH]c(Br)c(c56)C[C@H]4N(C)C3)(C(C)C)C(=O)N12	0.14146341463414633	0.15	0.15517241379310345	0.16374269005847952	0.14124293785310735	0.12359550561797752
C[C@@](O)(CS(=O)(=O)c1ccc(F)cc1)C(=O)Nc1ccc(C#N)c(C(F)(F)F)c1	0.21518987341772153	0.2222222222222222	0.09655172413793103	0.08275862068965517	0.23076923076923078	0.07482993197278912
CN(C)CCCN1c2ccccc2Sc2ccccc21	0.21830985915492956	0.140625	0.07692307692307693	0.078125	0.21551724137931033	0.06923076923076923
N[C@@H](Cn1ccc(=O)c(O)c1)C(=O)O	0.11764705882352941	0.13636363636363635	0.11214953271028037	0.125	0.14285714285714285	0.12380952380952381
NC[C@H](N)C(=O)N[C@H](C(=O)N[C@@H](CCC(=O)O)C(=O)N[C@H](Cc1ccccc1)C(=O)N[C@H](C)C(=O)N[C@H](CCC(=O)O)NC(=O)O)C(=O)O	0.17142857142857143	0.12307692307692308	0.065	0.07653061224489796	0.1443850267379679	0.14594594594594595
N[C@H]1CC[C@H](NC(=O)[C@H](Cc2ccc(F)cc2)NC(=O)[C@H](Cc2ccc(F)cc2)NC(=O)N[C@@H](CCC(=O)O)C(=O)O)C1	0.23809523809523808	0.18285714285714286	0.1043956043956044	0.11173184357541899	0.21686746987951808	0.14942528735632185
C=C(O)CC(=O)OCCCOC1C=C2C=C[C@H](C)[C@H](C)CC[C@@H]21	0.09815950920245399	0.09352517985611511	0.24786324786324787	0.25217391304347825	0.09701492537313433	0.2608695652173913
C[C@]12CCC(=O)C=C1CC[C@@H]1[C@@H]2C(=O)C[C@@]2(C)[C@H]1CC[C@]2(O)C(=O)CO	0.07514450867052024	0.09655172413793103	0.13333333333333333	0.13533834586466165	0.08450704225352113	0.10948905109489052
CCCC1O[C@@H]2C[C@H]3[C@@H]4CCC5=CC(=O)C=C[C@]5(C)[C@H]4[C@@H](O)C[C@]3(C)[C@]2(C(=O)CO)O1	0.08648648648648649	0.10126582278481013	0.23529411764705882	0.23880597014925373	0.09032258064516129	0.19285714285714287
COc1ccc(NC(=O)CCCC/C=C/C(C)C)cc1	0.1793103448275862	0.2	0.12195121951219512	0.14285714285714285	0.19827586206896552	0.14166666666666666
O[C@H]1C[C@H](O)[C@@H](O)[C@H](O)[C@H]1O	0.02142857142857143	0.02654867256637168	0.0891089108910891	0.09090909090909091	0.027777777777777776	0.12371134020618557
O=COCCN1CCN(C2=Nc3ccccc3Sc3ccccc32)CC1	0.18518518518518517	0.12244897959183673	0.08163265306122448	0.08275862068965517	0.19402985074626866	0.06040268456375839
S=c1ccc2ccccc2o1	0.13076923076923078	0.10091743119266056	0.05555555555555555	0.05660377358490566	0.17346938775510204	0.03669724770642202
COCCc1ccc(OCC(O)CNC(C)C)cc1	0.16666666666666666	0.18487394957983194	0.10655737704918032	0.1271186440677966	0.1826086956521739	0.15517241379310345
C=C[C@@H](O)C[C@@H]1CC[C@H]([C@@H](C)C(=O)O)[C@H](CC(=O)O)C1C	0.12582781456953643	0.1532258064516129	0.14166666666666666	0.16379310344827586	0.15	0.23636363636363636
CC/C=C\C=C/[C@H](O)[C@H](C)[C@@H](O)[C@@H](C)[C@@H](O)[C@H](C)[C@H](O)CO	0.08860759493670886	0.15079365079365079	0.061068702290076333	0.07874015748031496	0.13821138211382114	0.13114754098360656
C=C[C@@]1(O)C[C@H]2[C@@H]3CCC4=CCCC[C@@H]4[C@H]3CC[C@@]2OC1C	0.028901734104046242	0.041379310344827586	0.12403100775193798	0.12598425196850394	0.04285714285714286	0.08270676691729323
O=C(O)CCC(O)(CC(=O)O)NC(=O)O	0.10869565217391304	0.10526315789473684	0.08108108108108109	0.07272727272727272	0.09009009009009009	0.14423076923076922
CN(C)CCC=C1c2ccccc2COc2ccccc21	0.19727891156462585	0.15503875968992248	0.08333333333333333	0.08461538461538462	0.22033898305084745	0.06766917293233082
CSCCC(=O)Nc1ccc([N+](=O)[O-])cc1	0.15217391304347827	0.14782608695652175	0.10526315789473684	0.10714285714285714	0.14414414414414414	0.09649122807017543
CO[C@H](C)[C@H](O)c1ccc(C(=O)N[C@@H](CCC(=O)O)cc1)c1ccc([N+](=O)[O-])cc1	0.2236024844720497	0.24087591240875914	0.1388888888888889	0.15714285714285714	0.2692307692307692	0.18115942028985507
C=CC(C)(C)O[C@H]1C[C@H](OC(=O)C(C)C)C2=C[C@@H]3C[C@H](C)[C@H](CCC(=O)O)[C@H]3[C@@H](O)C[C@@]21C	0.10326086956521739	0.1282051282051282	0.26865671641791045	0.2631578947368421	0.11038961038961038	0.2518518518518518
CCCc1cc(=O)[nH]c(=S)[nH]1	0.058394160583941604	0.07272727272727272	0.08737864077669903	0.0891089108910891	0.0761904761904762	0.0673076923076923
COc1cc2c(c(OC)c1OC)-c1ccc(OC)c(=O)cc1[C@@H](NC(C)=O)CC2	0.12716763005780346	0.13513513513513514	0.13286713286713286	0.1267605633802817	0.12413793103448276	0.09523809523809523
C=CCOC1C[C@H](OCc2ccccc2)C[C@@H](/C=C/c2c(-c3ccc(F)cc3)nc(N(C)S(C)(=O)=O)nc2C(C)C)O1	0.25268817204301075	0.4507042253521127	0.12359550561797752	0.13793103448275862	0.2802547770700637	0.10555555555555556
C=C(N)NC(=O)c1nc(Cl)c(N)nc1N	0.06944444444444445	0.09482758620689655	0.04310344827586207	0.043859649122807015	0.06086956521739131	0.043478260869565216
CC(=O)Nc1nnnc(N)n1	0.058394160583941604	0.08256880733944955	0.05660377358490566	0.057692307692307696	0.056074766355140186	0.04716981132075472
CCCC/C=C/C=C\C=C/C=C/[C@H](O[C@@H]1O[C@H](C)[C@@H](O)[C@H](N)[C@@H]1O)C(=O)NO	0.07262569832402235	0.09271523178807947	0.1357142857142857	0.145985401459854	0.0958904109589041	0.15328467153284672
NCCS[C@@H](N)C(=O)N	0.045454545454545456	0.05714285714285714	0.05	0.061855670103092786	0.06	0.061224489795918366
CN(C)[C@@H]1C(O)=C(C(N)=O)C(=O)[C@@]2(O)C(O)=C3C(=O)c4c(O)cccc4[C@@](C)(O)[C@H]3[C@H](O)[C@@H]12	0.13559322033898305	0.16	0.12751677852348994	0.1292517006802721	0.14189189189189189	0.1360544217687075
C=Cc1ccc(OC)c(OC)c1	0.07246376811594203	0.1	0.07476635514018691	0.0761904761904762	0.10476190476190476	0.06542056074766354
CCCN1C[C@H](CSC)C[C@@H]2c3cccc4[nH]cc(c34)C[C@H]21	0.11180124223602485	0.10144927536231885	0.14960629921259844	0.152	0.12213740458015267	0.11538461538461539
CC(=O)Nc1nnnc(Sc2ccc(F)cc2)c1C	0.18309859154929578	0.22608695652173913	0.08	0.08130081300813008	0.21428571428571427	0.072
C[C@@H]1C/C=C/C=C/C=C/C=C/[C@H](O[C@@H]2O[C@H](C)[C@@H](O)[C@H](N)[C@@H]2O)C[C@@H]2O[C@](O)(C[C@@H](O)C[C@H]3O[C@@H]3/C=C/C(=O)O1)C[C@H](O)[C@H]2C(=O)O	0.09375	0.07389162561576355	0.18435754189944134	0.1864406779661017	0.09230769230769231	0.14673913043478262
C=C[C@H]1[C@H]2C(=O)O[C@H]1[C@]1(C)C[C@H](O)[C@@H]2CC[C@@]2(O)[C@H]1CC[C@]2(C)C(=O)CO	0.062146892655367235	0.08053691275167785	0.17424242424242425	0.17692307692307693	0.07586206896551724	0.14074074074074075
CNCC[C@@H](O)c1ccc(Cl)cc1	0.13533834586466165	0.14814814814814814	0.08256880733944955	0.09433962264150944	0.1553398058252427	0.10377358490566038
O=C(O)c1cccnc1Nc1cccc(C(F)(F)F)c1	0.1724137931034483	0.144	0.07874015748031496	0.07142857142857142	0.1896551724137931	0.07086614173228346
C=C[C@]1(C)C[C@H](OC(=O)C(C)=O)[C@@H](C)CN(C)[C@@H]1C(=O)O	0.06962025316455696	0.09230769230769231	0.15254237288135594	0.15517241379310345	0.0703125	0.16379310344827586
CC(C)(Oc1ccc(Cl)cc1)C(=O)O	0.1259259259259259	0.1574074074074074	0.14423076923076922	0.11428571428571428	0.1650485436893204	0.11320754716981132
CC[C@H](C)[C@H](N)C(=O)N[C@H](C(=O)N[C@@H](C)C(=O)N[C@@H](CCC(=O)O)C(=O)O)C(C)C	0.12941176470588237	0.13793103448275862	0.09655172413793103	0.11347517730496454	0.1111111111111111	0.17037037037037037
OCCCCOc1ccnc(C[S+]([O-])c2nc3ccccc3[nH]2)c1C	0.15432098765432098	0.14285714285714285	0.07692307692307693	0.07801418439716312	0.17424242424242425	0.0851063829787234
CC/C=C\C=C/[C@H](O)[C@H](C)[C@@H](O)[C@@H](C)[C@@H](O)[C@@H](O)[C@H](C)CO	0.08860759493670886	0.15079365079365079	0.061068702290076333	0.07874015748031496	0.13821138211382114	0.13114754098360656
C[C@H]1[C@H]2[C@@H](C[C@H]3[C@@H]4CCC5=CC(=O)C=C[C@]5(C)[C@H]4CC[C@]32C)C1=O	0.05813953488372093	0.0763888888888889	0.18253968253968253	0.18548387096774194	0.06382978723404255	0.13846153846153847
C[C@@H](Oc1ccc(CC(=O)O)cc1)C(=O)Nc1ccccc1	0.3208955223880597	0.171875	0.09923664122137404	0.11811023622047244	0.2719298245614035	0.144
C/C(C)=C\COc1cccc(C(F)(F)F)c1	0.09722222222222222	0.11965811965811966	0.09649122807017543	0.08849557522123894	0.13513513513513514	0.0782608695652174
O=C[C@@H]1C[C@H]2C[C@H]3[C@@H](C[C@H]4[C@@H]5C[C@H](O)[C@@H](O)C[C@]5(O)[C@H]4[C@@H]3N)[C@@H](O)[C@@H]12	0.022222222222222223	0.03289473684210526	0.11029411764705882	0.11194029850746269	0.034013605442176874	0.0948905109489051
Cc1cc(C(C)(C)C)c(O)c(C)c1CC1=NCCN1	0.07096774193548387	0.112	0.1271186440677966	0.09166666666666666	0.08943089430894309	0.06451612903225806
NCCOCCO	0.03875968992248062	0.028846153846153848	0.052083333333333336	0.05319148936170213	0.030303030303030304	0.06382978723404255
C1=Cc2c(OC)c(OC)c(OCCNC(C)C)cc2[C@@H]1OC	0.1	0.12878787878787878	0.12598425196850394	0.13709677419354838	0.11627906976744186	0.11811023622047244
Cc1cc(C)c(OCC2C[C@@H](O)CC(=O)O2)c(C(Cl)C2CCCCC2)c1	0.07428571428571429	0.08783783783783784	0.24	0.2540983606557377	0.09090909090909091	0.11594202898550725
C=CC(C)(C)O[C@H]1C[C@H](OC(=O)C(C)C)C[C@H]2[C@H]3C[C@H](F)C4=CC(=O)C=C[C@]4(C)[C@@]3(F)[C@@H](O)C[C@@]12O	0.08762886597938144	0.12195121951219512	0.2361111111111111	0.23076923076923078	0.10493827160493827	0.18
CC(C)(C)NC(=O)[C@@H]1C[C@@H]2CCCC[C@@H]2CN1C[C@@H](O)[C@H](Cc1ccccc1)NC(=O)[C@H](CC(N)=O)NC(=O)c1ccc2ccccc2n1	0.2524752475247525	0.15306122448979592	0.13402061855670103	0.12371134020618557	0.1945945945945946	0.140625
CC(C)c1cc(-c2ccc(F)cc2)c(-c2cccc(Br)c2)n1/C=C/[C@@H](O)C[C@@H](O)CC(=O)O	0.4305555555555556	0.4435483870967742	0.08125	0.09615384615384616	0.5535714285714286	0.19444444444444445
NCCC[C@@H](N)CC(=O)O	0.11023622047244094	0.10679611650485436	0.06930693069306931	0.08163265306122448	0.11224489795918367	0.15053763440860216
CCOP(=O)(CC)OC(=O)O	0.07518796992481203	0.09433962264150944	0.1111111111111111	0.1134020618556701	0.08823529411764706	0.12371134020618557
O=c1[nH]c(=O)n([C@H]2C[C@H](O)[C@@H](CO)O2)cc1F	0.08053691275167785	0.08943089430894309	0.13274336283185842	0.13513513513513514	0.09322033898305085	0.11403508771929824
CC(=C/C=C/C(C)=C\CO)C(C)=C\CCO[C@@H]1O[C@H](COC(=O)CCC(C)C)[C@H](O)[C@@H](O)[C@H]1O	0.08947368421052632	0.10429447852760736	0.12987012987012986	0.1390728476821192	0.09375	0.17687074829931973
Cc1coc2c1C[C@@H](OC(=O)C(C)c1ccc(Cl)cc1)N2C=CCN1CCN(C)CCOCC1	0.12169312169312169	0.14906832298136646	0.12578616352201258	0.14935064935064934	0.16129032258064516	0.1125
CCCC[C@H](C)[C@H](O)C[C@H](C)CC(=O)O	0.17557251908396945	0.19811320754716982	0.1	0.12264150943396226	0.19607843137254902	0.2631578947368421
BrCc1ccccc1	0.12195121951219512	0.07766990291262135	0.05	0.05102040816326531	0.13978494623655913	0.050505050505050504
O=C1[C@H](O)O[C@@H](CO)[C@H](O)[C@H]1O	0.04285714285714286	0.05309734513274336	0.10784313725490197	0.11	0.05555555555555555	0.12
N[C@H]1[C@H](O)[C@H](N[C@H]2C[C@H](O)[C@H](N)C2)C(=O)O[C@@H]1C(=O)O	0.06329113924050633	0.06818181818181818	0.18421052631578946	0.1875	0.0625	0.1452991452991453
CCC[S@](CC)=O	0.047244094488188976	0.04950495049504951	0.07526881720430108	0.07692307692307693	0.052083333333333336	0.07608695652173914
O=c1ccc2ccccc2o1	0.13953488372093023	0.1111111111111111	0.07547169811320754	0.07692307692307693	0.18556701030927836	0.046296296296296294
O[C@H]1OC[C@@H](O)[C@H](O)[C@@H]1O	0.021739130434782608	0.02702702702702703	0.08	0.08163265306122448	0.02830188679245283	0.10309278350515463
C=C[C@H](O)[C@H]1C[C@H](OC)[C@@H]2C[C@H](OC(=O)c3ccccc3)[C@]c2C1	0.12962962962962962	0.10638297872340426	0.171875	0.184	0.15267175572519084	0.1640625
N[C@H](CO)C(=O)N1CCC[C@H]1C(=O)O	0.08571428571428572	0.07758620689655173	0.09174311926605505	0.10377358490566038	0.08108108108108109	0.12380952380952381
CC[C@@](C)(O)C(=O)O[C@H]1C[C@@H](C)C=C2C=C[C@H](C)[C@H](CC[C@@H]3C[C@@H](O)CC(=O)O3)[C@H]21	0.08839779005524862	0.1111111111111111	0.8636363636363636	0.7802197802197802	0.09271523178807947	0.3697478991596639
CCCC/C=C/C=C\C=C\C=C/[C@H](O)C[C@@H](O)[C@H](C)[C@H](O)[C@H](C)C(=O)O	0.12804878048780488	0.18796992481203006	0.07801418439716312	0.0948905109489051	0.18604651162790697	0.1796875
Cc1ccc(S(=O)(=O)NC(=O)NN2CC3CCCC3C2)cc1	0.10625	0.1450381679389313	0.11627906976744186	0.11811023622047244	0.11538461538461539	0.0916030534351145
C[C@H](C=O)[C@@H]1[C@H](C)CC[C@H]2[C@H](C)CC[C@@H](O[C@H]3CC[C@@H](O)CC(=O)O3)CC[C@]21C	0.0427807486631016	0.07006369426751592	0.22727272727272727	0.25	0.05161290322580645	0.1258741258741259
CCC[C@@H](C)C(=O)N[C@@H](C[C@H](N)C(=O)O)C(=O)N[C@@H](C)C(=O)N[C@@H](C)C(=O)N[C@@H](C)C(=O)O	0.12359550561797752	0.13071895424836602	0.0915032679738562	0.10738255033557047	0.10526315789473684	0.16083916083916083
[N-]=[N+]=NC(=O)C(=O)NCC(=O)O	0.08148148148148149	0.08181818181818182	0.056074766355140186	0.05714285714285714	0.06542056074766354	0.09803921568627451
CC/C=C\C[C@@H](O)[C@H](C)[C@H](O)[C@H](C)[C@@H](O)[C@@H](O)CC	0.10067114093959731	0.15126050420168066	0.07377049180327869	0.10256410256410256	0.13793103448275862	0.16071428571428573
CC(n1cnc2c(=O)[nH]c(=O)[nH]c2s1)C(=O)O	0.10273972602739725	0.13559322033898305	0.0847457627118644	0.10526315789473684	0.12173913043478261	0.09482758620689655
CCN(CC)CCOc1ccc(/C(=C(/Cl)c2ccccc2)c2ccccc2)cc1	0.3006535947712418	0.11688311688311688	0.08496732026143791	0.08609271523178808	0.19285714285714287	0.09271523178807947
C=C[C@@]1(O)C[C@H](OC(=O)c2ccccc2)C[C@H](OC)[C@@H]1OCc1ccc(O)cc1	0.18674698795180722	0.12582781456953643	0.1388888888888889	0.14084507042253522	0.21323529411764705	0.13194444444444445
Cn1c2ccccc2c(=O)c2c(O)cccc21	0.1897810218978102	0.14285714285714285	0.0743801652892562	0.07563025210084033	0.28431372549019607	0.05737704918032787
C[C@]1(O)CC[C@H]2[C@@H]3CCC4=CC(=O)C=C[C@]4(C)[C@H]3CC[C@@]21C	0.05389221556886228	0.07194244604316546	0.144	0.14634146341463414	0.06666666666666667	0.109375
CNCC[C@H](O)c1ccc(Cl)cc1	0.13533834586466165	0.14814814814814814	0.08256880733944955	0.09433962264150944	0.1553398058252427	0.10377358490566038
CNc1cccc(-c2nc(C(C)C)n(/C=C/[C@@H](O)C[C@@H](O)CC(=O)O)c2-c2ccc(F)cc2)c1	0.4513888888888889	0.4796747967479675	0.08641975308641975	0.10126582278481013	0.5391304347826087	0.19863013698630136
Cc1ccc(OCC(=O)Nc2ccccn2)cc1	0.18439716312056736	0.13821138211382114	0.08943089430894309	0.09090909090909091	0.21621621621621623	0.08130081300813008
CC(=N)S	0.01652892561983471	0.02127659574468085	0.022727272727272728	0.023255813953488372	0.02247191011235955	0.022988505747126436
C[S@@](=O)CCCC[C@@H](N)C(=O)O	0.09774436090225563	0.09174311926605505	0.08653846153846154	0.09900990099009901	0.08571428571428572	0.13131313131313133
Cc1occ(-c2ccccc2)c1CCc1ccc(C(F)(F)F)cc1	0.23648648648648649	0.1386861313868613	0.07142857142857142	0.06474820143884892	0.23770491803278687	0.04929577464788732
Cn1ccnc1S	0.03875968992248062	0.049019607843137254	0.041237113402061855	0.042105263157894736	0.05154639175257732	0.041666666666666664
O=C(N[C@H](CO)[C@H](O)c1ccc([N+](=O)[O-])cc1)C(Cl)Cl	0.1506849315068493	0.175	0.08870967741935484	0.09917355371900827	0.1724137931034483	0.12605042016806722
CNc1ncnc(NS(=O)(=O)c2ccc(N)cc2)c1OC	0.12337662337662338	0.1774193548387097	0.07692307692307693	0.078125	0.13709677419354838	0.06923076923076923
CCc1cccc(CNC(=O)c2c(-c3ccccc3)c(-c3ccc(F)cc3)c(CC[C@@H](O)C[C@@H](O)CC(=O)[O-])n2C(C)C)c1	0.5256410256410257	0.2710843373493976	0.09042553191489362	0.10326086956521739	0.4013605442176871	0.20710059171597633
O=C([C@H](O)c1cccnc1)c1ccccc1	0.20149253731343283	0.13559322033898305	0.07563025210084033	0.08620689655172414	0.2169811320754717	0.08547008547008547
COC[C@H]1C[C@H](N)[C@@H](O[C@H]2OC(CN)=CC[C@H]2N)[C@H](O)[C@H]1O[C@H]1OC[C@](C)(O)[C@H](NC)[C@H]1O	0.05128205128205128	0.05952380952380952	0.15436241610738255	0.1564625850340136	0.054878048780487805	0.125
CC(C)(C)NC(=O)[C@@H]1C[C@@H]2C[C@@H]3CC[C@H]4NC(=O)C=C[C@]4(C)[C@H]3CC[C@]12C	0.055865921787709494	0.0728476821192053	0.20930232558139536	0.17557251908396945	0.053691275167785234	0.13138686131386862
CN(C(=O)Cc1ccc(Cl)c(Cl)c1)[C@H]1CC[C@@]2(CCCO2)C[C@@H]1N1CCCC1	0.07734806629834254	0.09803921568627451	0.1095890410958904	0.1111111111111111	0.09395973154362416	0.08053691275167785
NCCc1ccc(OCC(O)C[C@@H](O)CC(=O)[O-])cc1	0.20567375886524822	0.211864406779661	0.10483870967741936	0.11570247933884298	0.22123893805309736	0.22522522522522523
O=C1c2ccccc2C(=O)C1c1ccccc1	0.22388059701492538	0.12295081967213115	0.07377049180327869	0.075	0.2	0.056910569105691054
CO[C@]1(NC(=O)CSCC#N)C(=O)N2C(C(=O)O)=C(CSc3nnnn3C)CS[C@@H]21	0.10614525139664804	0.11038961038961038	0.10738255033557047	0.10884353741496598	0.09210526315789473	0.11564625850340136
CC/C=C\C=C/C=C/[C@H](O)C[C@@H](O)[C@H](C)CC(=O)O	0.1527777777777778	0.23008849557522124	0.08130081300813008	0.10084033613445378	0.24074074074074073	0.21100917431192662
OC1[C@@H](O)[C@H](O)[C@@H](O)[C@@H](O)[C@@H]1O	0.02112676056338028	0.02608695652173913	0.07692307692307693	0.0784313725490196	0.02727272727272727	0.09900990099009901
CC[C@@H]1NC(=O)[C@@H](Cc2ccccc2)NC(=O)[C@@H](CC(C)C)NC(=O)[C@@H]1COC(=O)[C@@H](C)NC(=O)[C@H](CC(C)C)N(C)C(=O)O	0.1919191919191919	0.17415730337078653	0.1404494382022472	0.15517241379310345	0.1724137931034483	0.18823529411764706
CC(C)(C)NC[C@H](O)COc1cccc2c1CC(O)C(O)C2	0.12903225806451613	0.14728682170542637	0.17355371900826447	0.15702479338842976	0.1532258064516129	0.1652892561983471
CC(C)n1c(CC[C@@H](O)C[C@@H](O)CC(=O)[O-])c(-c2ccc(F)cc2)c2c3ccccc3n(Cc3ccccc3F)c(=O)c21	0.4779874213836478	0.2682926829268293	0.08602150537634409	0.0989010989010989	0.45	0.18235294117647058
N[C@@](CCC(=O)O)C(=O)O	0.09375	0.0970873786407767	0.07	0.07142857142857142	0.09090909090909091	0.1276595744680851
C[C@]12C=CC(=O)C=C1CC[C@@H]1[C@@H]2[C@@H](O)C[C@@]2(C)[C@H]1CC[C@]2(O)C(=O)CO	0.08771929824561403	0.10416666666666667	0.17692307692307693	0.1796875	0.1	0.16030534351145037
O=C(O)c1ccccc1	0.15702479338842976	0.1188118811881188	0.08080808080808081	0.08247422680412371	0.18681318681318682	0.09278350515463918
CN1[C@H]2CC[C@H]1C[C@@H](OC(c1ccccc1)c1ccccc1)C2	0.20394736842105263	0.08333333333333333	0.1111111111111111	0.12121212121212122	0.16153846153846155	0.08759124087591241
Cc1nnc2n1-c1ccc(Cl)cc1C(c1ccccc1)=NC2	0.20134228187919462	0.13432835820895522	0.050359712230215826	0.051094890510948905	0.20491803278688525	0.04316546762589928
O[C@@H]1CC=C([C@]2(O)Oc3cc(O)cc(O)c3C(=O)OC(=O)c3cc(O)ccc32)C1	0.12716763005780346	0.11258278145695365	0.1095890410958904	0.1111111111111111	0.13194444444444445	0.08783783783783784
SCc1ncn1	0.0234375	0.050505050505050504	0.031578947368421054	0.03225806451612903	0.03125	0.031914893617021274
CC/C=C\C=C/[C@H](O)[C@H](C)[C@@H](O)[C@H](C)[C@H](O)CC(=O)O	0.14383561643835616	0.21739130434782608	0.08064516129032258	0.1	0.21621621621621623	0.20909090909090908
O=c1[nH]cc(F)c(=O)[nH]1	0.061068702290076333	0.07692307692307693	0.06	0.061224489795918366	0.07	0.039603960396039604
CC(C)c1nn(-c2ccccn2)c(-c2ccc(F)cc2)c1CCC(O)C[C@@H](O)CC(=O)[O-]	0.42657342657342656	0.37209302325581395	0.08917197452229299	0.10457516339869281	0.43333333333333335	0.20567375886524822
C[C@H](C=O)[C@H]1C[C@H](C)[C@]2(CC[C@]3(C)C[C@H]4C(C)=CC(=O)[C@H]4/C(C=O)=C\C[C@H]32)O1	0.06077348066298342	0.10738255033557047	0.16058394160583941	0.18045112781954886	0.08108108108108109	0.12857142857142856
CCCC/C=C\CCCCC(=O)O	0.07857142857142857	0.09734513274336283	0.08256880733944955	0.08411214953271028	0.10185185185185185	0.125
C[C@H]1[C@@H](NC(=O)/C(=N\OC(C)(C)C(=O)O)c2csc(N)n2)C(=O)N1S(=O)(=O)O	0.09941520467836257	0.14184397163120568	0.13970588235294118	0.11678832116788321	0.09090909090909091	0.1323529411764706
C=C(O)CC(=O)OCCCOC1C=C(C)C=C2C=C[C@H](C)[C@H](CC[C@@H]3C[C@@H](O)CC(=O)O3)[C@H]21	0.11290322580645161	0.1111111111111111	0.46218487394957986	0.4700854700854701	0.10759493670886076	0.3106060606060606
CC(=O)OCC(=O)[C@@]12OC(C)(C)O[C@@H]1C[C@H]1[C@@H]3C[C@H](F)C4=CC(=O)C=C[C@]4(C)[C@@]3(F)[C@@H](O)C[C@@]12C	0.08290155440414508	0.10303030303030303	0.21379310344827587	0.20833333333333334	0.07926829268292683	0.16666666666666666
C[C@H](O)[C@H](NC(=O)[C@@H]1CCCN1C(=O)[C@H](Cc1ccc(F)cc1)NC(=O)CN)C(=O)NCC(=O)NCC(=O)O	0.20765027322404372	0.20496894409937888	0.10588235294117647	0.12048192771084337	0.20382165605095542	0.16149068322981366
CC/C=C\C=C/C=C\[C@H](O)C[C@@H](O)[C@H](C)C[C@H](O)/C=C/C=C/C=C/C=C\C=C(C)O	0.09392265193370165	0.1476510067114094	0.057692307692307696	0.07236842105263158	0.14482758620689656	0.1388888888888889
Cc1[nH]c(=O)c(C#N)cc1-c1ccncc1	0.10344827586206896	0.1271186440677966	0.06722689075630252	0.06837606837606838	0.13274336283185842	0.05
C=CCN1CC[C@]23c4c5ccc(O)c4O[C@H]2C(=O)CC[C@@]3(O)[C@H]1C5	0.08284023668639054	0.09859154929577464	0.11940298507462686	0.12121212121212122	0.11029411764705882	0.07194244604316546
CN(Cc1cnc2nc(N)nc(N)c2n1)c1ccc(C(=O)N[C@@H](CCC(=O)O)C(=O)O)cc1	0.19767441860465115	0.22602739726027396	0.0880503144654088	0.09615384615384616	0.17567567567567569	0.13157894736842105
COc1cc(N)c(Cl)cc1C(=O)NC1CCN(CCCOc2ccc(F)cc2)CC1OC	0.19883040935672514	0.17880794701986755	0.13157894736842105	0.13333333333333333	0.2097902097902098	0.11038961038961038
C=C[C@](O)(Cc1ccccc1)C(=O)N1CCC[C@H]1C(=O)N[C@@H](C)C(=O)NCC(=O)NCC(=O)O	0.18181818181818182	0.13836477987421383	0.11464968152866242	0.12337662337662338	0.17333333333333334	0.14473684210526316
Cc1ccc(S(=O)(=O)NC(=O)NN2CCCCCC2)cc1	0.10828025477707007	0.1484375	0.1015625	0.10317460317460317	0.11811023622047244	0.07692307692307693
CCCC/C=C\C=C/C=C/C=C/[C@H](O)[C@@H](C)CC(=O)O	0.12582781456953643	0.16260162601626016	0.07874015748031496	0.0975609756097561	0.1694915254237288	0.1724137931034483
Cc1c(OCC(O)C[C@@H](O)CC(=O)[O-])c(-c2ccc(F)cc2)nc2ccccc12	0.3706293706293706	0.3412698412698413	0.09395973154362416	0.10273972602739725	0.45132743362831856	0.17391304347826086
C[C@@]1(O)CC[C@H]2[C@@H]3CCC4=CC(=O)C=C[C@]4(C)[C@H]3CC[C@@]21C	0.05389221556886228	0.07194244604316546	0.144	0.14634146341463414	0.06666666666666667	0.109375
CCCC/C=C/C=C\C=C\C=C/[C@H](O)C[C@@H](O)[C@H](C)[C@H](O)[C@H](C)C(=O)NO	0.12574850299401197	0.17518248175182483	0.0763888888888889	0.09285714285714286	0.17293233082706766	0.16666666666666666
COc1ccc([C@@H]2Sc3ccccc3N(CCN(C)C)C(=O)[C@@H]2OC(C)=O)cc1	0.20245398773006135	0.1736111111111111	0.13986013986013987	0.14184397163120568	0.23308270676691728	0.11724137931034483
C[C@@H](c1ccc(O)cc1)N(C)CCCO	0.1386861313868613	0.1834862385321101	0.09821428571428571	0.12037037037037036	0.16981132075471697	0.11926605504587157
COc1ccc(C[C@H](N)C(=O)N[C@H]2[C@@H](O)[C@H](n3cnc4c(N(C)C)ncnc43)O[C@@H]2CO)cc1	0.14754098360655737	0.18064516129032257	0.1346153846153846	0.1437908496732026	0.17105263157894737	0.13548387096774195
CCC[C@@H](C)C(=O)N[C@@H](C[C@H](N)C(=O)O)C(=O)N[C@@H](C)C(=O)N[C@@H](C)C(=O)N[C@@H](C)C(=O)O[C@H](C)C(=O)NCCC(=O)O	0.11822660098522167	0.11731843575418995	0.08379888268156424	0.10344827586206896	0.09550561797752809	0.1696969696969697
COc1c(C)c2c(c(O)c1C/C=C(\C)CCC(=O)OCCN1CCOCC1)C(=O)OC2	0.12222222222222222	0.10759493670886076	0.12666666666666668	0.12837837837837837	0.1111111111111111	0.11258278145695365
O[C@H]1CN=C(c2ccccc2)c2cc([N+](=O)[O-])ccc21	0.19444444444444445	0.1328125	0.07751937984496124	0.07874015748031496	0.20689655172413793	0.06976744186046512
CCc1ccc2c(c1)[C@]13CCCC[C@@H]1[C@H](C2)N(C)CC3	0.07453416149068323	0.08148148148148149	0.12	0.12195121951219512	0.09302325581395349	0.0859375
CC/C=C\C[C@H](O)[C@H](C)[C@H](O)[C@H](C)[C@@H](O)[C@H](O)CC	0.10067114093959731	0.15126050420168066	0.07377049180327869	0.10256410256410256	0.13793103448275862	0.16071428571428573
N[C@@H](CCC(=O)N[C@@H](CSSC[C@H](NC(=O)CC[C@H](NC(=O)CCCC(=O)O)C(=O)O)C(=O)NCC(=O)O)C(=O)O)C(=O)O	0.09433962264150944	0.07894736842105263	0.041884816753926704	0.047872340425531915	0.06951871657754011	0.11864406779661017
CN(C)CCOC(c1ccccc1)c1ccccc1	0.24087591240875914	0.1349206349206349	0.07874015748031496	0.08870967741935484	0.2	0.07936507936507936
NS(=O)(=O)c1cc2c(cc1Cl)NC(C(Cl)Cl)NS2(=O)=O	0.056962025316455694	0.10236220472440945	0.05511811023622047	0.06451612903225806	0.06299212598425197	0.05555555555555555
N[C@H](Cc1ccc(O)c(O)c1)C(=O)O	0.1259259259259259	0.1574074074074074	0.09174311926605505	0.10377358490566038	0.1650485436893204	0.12380952380952381
CNC[C@H](O)c1ccc(O)c(O)c1	0.11940298507462686	0.1388888888888889	0.07339449541284404	0.08490566037735849	0.14563106796116504	0.10476190476190476
COc1ccc(Cc2nccc3cc(OC)c(OC)cc23)cc1OC	0.12727272727272726	0.1357142857142857	0.07746478873239436	0.07857142857142857	0.14925373134328357	0.06293706293706294
CCCC/C=C/C=C\C=C\C=C/[C@H](O)C[C@@H](O)[C@H](C)[C@H](O)[C@H](C)CO	0.10240963855421686	0.15555555555555556	0.056338028169014086	0.07246376811594203	0.15267175572519084	0.15503875968992248
C[C@@H](OC(O)C[C@@H](O)CC(=O)[O-])C(=O)N1CCC[C@H]1C(=O)O	0.1610738255033557	0.1774193548387097	0.10236220472440945	0.12195121951219512	0.175	0.23008849557522124
CC[C@@H](F)Cc1cc(=O)c(C(=O)c2ccccc2)c(C(C)C)n1C	0.25874125874125875	0.21428571428571427	0.13076923076923078	0.16	0.2542372881355932	0.140625
O=c1ncn2nc(Sc3ccc(F)cc3F)ccc2c1-c1c(Cl)cccc1Cl	0.1901840490797546	0.14383561643835616	0.045454545454545456	0.046052631578947366	0.21804511278195488	0.03225806451612903
Cn1c2ccccc2c(=O)c2c(O)cc3c(c21)C(=O)c1ccc(O)cc1C3=O	0.19135802469135801	0.136986301369863	0.06666666666666667	0.06756756756756757	0.24806201550387597	0.06
O=C(O)CCOC(=O)CC[C@@H](N)COc1ccccc1	0.20422535211267606	0.13385826771653545	0.104	0.11475409836065574	0.17796610169491525	0.1810344827586207
C=C[C@](C)(O)C[C@H]1C(C)=CC[C@@H]2[C@H](CC[C@@H]2O)C[C@@H]1O	0.049689440993788817	0.06766917293233082	0.15254237288135594	0.13559322033898305	0.0703125	0.13445378151260504
C[C@@H](C(=O)O)c1ccc2oc(-c3ccc(F)cc3)nc2c1	0.2608695652173913	0.2894736842105263	0.08461538461538462	0.10317460317460317	0.33962264150943394	0.09375
CC(=C/C=C/C(C)=C/CO)c1ccc(O)c(C(=O)O)c1	0.12666666666666668	0.16393442622950818	0.0967741935483871	0.09836065573770492	0.17094017094017094	0.125
CCCCC1=NC2(CCCC2)C(=O)N1Cc1ccc(-c2ccccc2-c2nnn[nH]2)cc1	0.20114942528735633	0.14465408805031446	0.09316770186335403	0.09433962264150944	0.2206896551724138	0.0736196319018405
CNCc1ccc(NC(=O)O[C@H](CO)[C@@H](N)CO)cc1	0.1724137931034483	0.16260162601626016	0.11382113821138211	0.125	0.1694915254237288	0.13333333333333333
CCCC/C=C/C=C\C=C\C=C/[C@H](O[C@@H]1O[C@H](C)[C@@H](O)[C@H](N)[C@@H]1O)C(=O)NO	0.07262569832402235	0.09271523178807947	0.1357142857142857	0.145985401459854	0.0958904109589041	0.15328467153284672
NC(=O)N1C(=O)/C(=C(\O)c2cccs2)c2cc(Cl)ccc21	0.1610738255033557	0.14960629921259844	0.08527131782945736	0.08661417322834646	0.18487394957983194	0.0859375
[N-]=[N+]=Nc1ccc(O)c(C(=O)O)c1	0.10294117647058823	0.12844036697247707	0.08333333333333333	0.08490566037735849	0.1346153846153846	0.09433962264150944
N[C@H]1C=C(CO)C=C(CO)C=C(O)C1	0.07746478873239436	0.09565217391304348	0.1111111111111111	0.11320754716981132	0.1	0.11214953271028037
CC(C)[C@H](NC(=O)[C@H](Cc1ccc(O)cc1)NC(=O)CNC(=O)[C@@H](N)Cc1ccccc1)C(=O)N[C@@H](C)C(=O)N[C@@H](CCC(=O)O)C(=O)O	0.24	0.1631578947368421	0.08040201005025126	0.09230769230769231	0.21348314606741572	0.15053763440860216
ClC1=C(Cl)[C@]2(Cl)[C@@H]3[C@@H]4C[C@@H]([C@H]5O[C@@H]45)[C@@H]3[C@@]1(Cl)C2(Cl)Cl	0.012195121951219513	0.014598540145985401	0.09016393442622951	0.09166666666666666	0.015151515151515152	0.06451612903225806
O=C(c1ccccc1C(F)(F)F)N1CCC(Cc2ccccc2)CC1	0.2077922077922078	0.11188811188811189	0.10071942446043165	0.09420289855072464	0.1937984496124031	0.07042253521126761
N#CCC(C(=O)O)C(=O)Nc1ccc(C(=O)O)cc1	0.1773049645390071	0.16806722689075632	0.09016393442622951	0.10084033613445378	0.15517241379310345	0.1282051282051282
CC(C)n1c(CC[C@@H](O)C[C@@H](O)CC(=O)[O-])c(-c2ccc(F)cc2)c(-c2ccccc2)c1C(=O)Nc1ccc(C(=O)N(C)C)cc1	0.5414012738853503	0.29518072289156627	0.08854166666666667	0.10106382978723404	0.39072847682119205	0.18857142857142858
CC(C)c1cc(-c2cccc(Br)c2)c(-c2ccc(F)cc2)n1/C=C/[C@@H](O)C[C@@H](O)CC(=O)O	0.4405594405594406	0.4435483870967742	0.08125	0.09615384615384616	0.5535714285714286	0.19444444444444445
N[C@@H]1N[C@H](F)[C@H](O[C@H]2O[C@H](CO)[C@@H](O)[C@H](O)[C@H]2O)[C@H](O)[C@@H]1O	0.02976190476190476	0.03546099290780142	0.09375	0.09523809523809523	0.03676470588235294	0.09448818897637795
CCC[C@@H](C)C(=O)N[C@@H](Cn1ccnc1)C(=O)N[C@@H](CC(=O)O)C(=O)N[C@@H](CCC(=O)O)C(=O)O	0.16111111111111112	0.1518987341772152	0.08641975308641975	0.10828025477707007	0.14193548387096774	0.20689655172413793
C=CC(C)(C)O[C@H]1O[C@@H](CO)C(=O)C=C2C=C[C@H](C)[C@H](CC[C@@H]3C[C@@H](O)CC(=O)O3)[C@H]21	0.08108108108108109	0.10191082802547771	0.5181818181818182	0.4864864864864865	0.09090909090909091	0.26717557251908397
C[C@@](N)(Cc1ccc(O)c(O)c1)C(=O)O	0.12408759124087591	0.15454545454545454	0.12037037037037036	0.10185185185185185	0.1619047619047619	0.12149532710280374
CO[C@H]1[C@H](O)[C@H](N)[C@@H](O[C@H]2O[C@H]([C@H](C)N)CC[C@H]2N)[C@H](O)[C@@H]1N(C)C(=O)CN	0.055865921787709494	0.087248322147651	0.14705882352941177	0.16666666666666666	0.06802721088435375	0.13970588235294118
CC(C)c1c(/C=C/[C@@H](O)C[C@@H](O)CC(=O)[O-])c(-c2ccc(F)cc2)cn1-c1ccccc1	0.42657342657342656	0.43902439024390244	0.08227848101265822	0.09740259740259741	0.5636363636363636	0.1564625850340136
OCC1=CC(=O)CC(O)C1	0.05185185185185185	0.06481481481481481	0.13541666666666666	0.13829787234042554	0.06796116504854369	0.09090909090909091
COC(=O)Nc1nc2cc(C(=O)c3ccc(F)cc3)ccc2[nH]1	0.2328767123287671	0.21428571428571427	0.08088235294117647	0.08208955223880597	0.24369747899159663	0.08955223880597014
CC[C@@H](S)C(=O)N1CCC[C@H]1C(=O)O	0.08571428571428572	0.07758620689655173	0.11214953271028037	0.13592233009708737	0.08108108108108109	0.14563106796116504
CCCN[C@]1(O)CC[C@H]2[C@@H]3CCC4=CC(=O)CCC4=C3[C@@H](c3ccc(N(C)C)cc3)C[C@@]21C	0.11827956989247312	0.15286624203821655	0.13636363636363635	0.13815789473684212	0.13548387096774195	0.10126582278481013
OC[C@H](c1ccccc1)C(F)(F)F	0.13636363636363635	0.09821428571428571	0.06363636363636363	0.06481481481481481	0.1568627450980392	0.06422018348623854
Nc1ccn([C@@H]2O[C@H](CO)[C@@H](O)C2(F)F)c(=O)n1	0.07236842105263158	0.0967741935483871	0.1111111111111111	0.11304347826086956	0.09166666666666666	0.09322033898305085
CC(C)(C)NCC(O)c1cc(O)cc(O)c1	0.1056338028169014	0.13043478260869565	0.11711711711711711	0.0990990990990991	0.12612612612612611	0.11818181818181818
CCCCCCCCCCCCCCCC[n+]1ccccc1.[Br-]	0.08383233532934131	0.047619047619047616	0.05714285714285714	0.057971014492753624	0.07194244604316546	0.072992700729927
N=[N+]=CC(=O)O	0.04	0.061855670103092786	0.043010752688172046	0.04395604395604396	0.06521739130434782	0.054945054945054944
O=C(O)c1cccnc1	0.09375	0.1188118811881188	0.08080808080808081	0.08247422680412371	0.125	0.09278350515463918
CC(C)n1c(CC[C@@H](O)C[C@@H](O)CC(=O)[O-])c(-c2ccc(F)cc2)c(-c2ccccc2)c1C(=O)N(C)C	0.5	0.3404255319148936	0.10240963855421686	0.11728395061728394	0.472	0.2214765100671141
CO[C@@]1(NC(=O)CSCC#N)C(=O)N2C(C(=O)O)=C(CSc3nnnn3C)CS[C@@H]21	0.10614525139664804	0.11038961038961038	0.10738255033557047	0.10884353741496598	0.09210526315789473	0.11564625850340136
CC(=O)[C@@]1(O)CC[C@H]2[C@@H]3C[C@H](C)C4=CC(=O)CC[C@]4(C)[C@H]3CC[C@@]21C	0.057803468208092484	0.08333333333333333	0.171875	0.1746031746031746	0.06338028169014084	0.12878787878787878
CC(C)C[C@H]1C(=O)N2CCC[C@H]2[C@]2(O)O[C@](NC(=O)[C@@H]3C=C4c5cccc6[nH]cc(c56)C[C@H]4N(C)C3)(C(C)C)C(=O)N12	0.14285714285714285	0.15168539325842698	0.1569767441860465	0.16568047337278108	0.14942528735632185	0.125
Oc1c(Cl)cc(Cl)c(Cl)c1Cc1c(O)c(Cl)cc(Cl)c1Cl	0.08280254777070063	0.08333333333333333	0.04580152671755725	0.046511627906976744	0.08661417322834646	0.046153846153846156
C[C@H]1C(=O)O[C@H]2[C@@H](O)[C@]3(C)C4=CC(=O)[C@H](O)C4(C)C=C[C@]3(O)C=C[C@]21C	0.08875739644970414	0.11347517730496454	0.16153846153846155	0.1640625	0.10144927536231885	0.13636363636363635
CCC[C@@H](C)CC(=O)N[C@@H](CC(=O)O)C(=O)O	0.16911764705882354	0.15789473684210525	0.09565217391304348	0.11711711711711711	0.14414414414414414	0.22549019607843138
COCCn1cnc(N)nc1=O	0.06474820143884892	0.09009009009009009	0.08490566037735849	0.08653846153846154	0.07407407407407407	0.06542056074766354
CC(C)n1c(CC[C@@H](O)C[C@@H](O)CC(=O)[O-])c(-c2ccc(F)cc2)c(-c2ccccc2)c1C(=O)NCc1ccccc1	0.6068965517241379	0.2716049382716049	0.08108108108108109	0.09392265193370165	0.4154929577464789	0.19879518072289157
COC(=O)[C@H]1[C@H]2C[C@H]3c4[nH]c5ccccc5c4CCN3C[C@@H]2CC[C@@H]1O	0.11764705882352941	0.10135135135135136	0.15441176470588236	0.15671641791044777	0.16176470588235295	0.13043478260869565
C=CCS(=O)(=O)[C@H]1C=C2c3cccc4[nH]cc(c34)C[C@H]2N(C)C1	0.1111111111111111	0.1417910447761194	0.11363636363636363	0.11538461538461539	0.13846153846153847	0.08955223880597014
Cc1cccc(C)c1NC(=O)C(C)N	0.13432835820895522	0.14678899082568808	0.10185185185185185	0.125	0.15384615384615385	0.11320754716981132
CN[C@H]1CC[C@@H](c2ccc(Cl)c(Cl)c2)c2ccccc21	0.14666666666666667	0.10687022900763359	0.07751937984496124	0.07874015748031496	0.17647058823529413	0.06153846153846154
O=c1cc(-c2ccccc2)oc2c1ccc1ccccc12	0.2826086956521739	0.11940298507462686	0.058823529411764705	0.05970149253731343	0.23931623931623933	0.036231884057971016
c1c[nH]c2ccccc12	0.11811023622047244	0.08490566037735849	0.04807692307692308	0.049019607843137254	0.15789473684210525	0.038461538461538464
COc1ccc2cc(CCC(=O)O)ccc2c1	0.16428571428571428	0.1826086956521739	0.1111111111111111	0.11304347826086956	0.21296296296296297	0.12173913043478261
OCCCc1ccccc1	0.14285714285714285	0.09345794392523364	0.07766990291262135	0.07920792079207921	0.15463917525773196	0.0784313725490196
NCCSC(=S)NCCS	0.04411764705882353	0.026785714285714284	0.0380952380952381	0.038834951456310676	0.028037383177570093	0.04854368932038835
CCCC/C=C/C=C\C=C\C=C/[C@H](O)[C@H](C)[C@H](C)[C@@H](O)C[C@@H](O)CC(=O)NO	0.1437125748502994	0.17985611510791366	0.07482993197278912	0.09090909090909091	0.17777777777777778	0.1984732824427481
COc1[nH]c(=O)nc(-c2ccc(F)cc2)c1CC[C@@H]1C[C@@H](O)CC(=O)O1	0.189873417721519	0.2578125	0.2601626016260163	0.2644628099173554	0.21875	0.12408759124087591
O=C(O)CCCc1ccc(N(CCCl)CCCl)cc1	0.13513513513513514	0.1557377049180328	0.0975609756097561	0.09917355371900827	0.15254237288135594	0.12605042016806722
CC/C=C\C=C/[C@H](O)[C@@H](C)[C@H](O)[C@H](C)[C@H](O)CC(=O)O	0.14383561643835616	0.21739130434782608	0.08064516129032258	0.1	0.21621621621621623	0.20909090909090908
CCCC/C=C/C=C\C=C/C=C\[C@H](O[C@@H]1O[C@H](C)[C@@H](O)[C@H](N)[C@@H]1O)C(=O)NO	0.07262569832402235	0.09271523178807947	0.1357142857142857	0.145985401459854	0.0958904109589041	0.15328467153284672
C=C[C@@]1(O)C[C@H]2[C@@H]3CCC4=CCCC[C@@H]4[C@H]3CC[C@@]21C	0.023809523809523808	0.03571428571428571	0.0859375	0.0873015873015873	0.037037037037037035	0.06976744186046512
C[C@H]1NC(=O)[C@@H](CO)NC1=O	0.051094890510948905	0.06363636363636363	0.11	0.11224489795918367	0.05660377358490566	0.0891089108910891
CC(C)(C)NCC(O)c1cc(Cl)c(N)c(Cl)c1	0.08904109589041095	0.1092436974789916	0.10526315789473684	0.08771929824561403	0.10434782608695652	0.08695652173913043
CC/C=C\C=C/C=C\[C@H](O)C[C@@H](O)[C@H](C)CC(=O)[C@H](C)NC(=O)[C@H](C)NC(=O)NCC(=O)NCC(=O)O	0.1443850267379679	0.1910828025477707	0.07738095238095238	0.09146341463414634	0.16666666666666666	0.18421052631578946
CC/C=C\C=C/C=C\[C@H](O)C[C@@H](O)[C@H](C)C[C@H](O)C[C@H](O)C[C@@H](O)CC(=O)[O-]	0.14457831325301204	0.18115942028985507	0.06802721088435375	0.08391608391608392	0.18796992481203006	0.20930232558139536
O=C(c1ccccc1)c1ccc2n1CCC2CC(=O)O	0.2198581560283688	0.15079365079365079	0.112	0.11382113821138211	0.22807017543859648	0.13114754098360656
CC/C=C\C=C/[C@H](O)[C@H](C)[C@@H](O)[C@H](C)[C@@H](O)[C@@H](O)[C@H](C)CO	0.08860759493670886	0.15079365079365079	0.061068702290076333	0.07874015748031496	0.13821138211382114	0.13114754098360656
COc1ccc2c3c1O[C@H]1C[C@@H](O)C=C[C@@]31CCN(C)C2	0.08695652173913043	0.0962962962962963	0.15447154471544716	0.15702479338842976	0.10852713178294573	0.11904761904761904
C[C@H](N[C@@H](C)C(=O)N[C@H](C(=O)N[C@@H](Cc1ccccc1)C(=O)NC(=O)NCC(=O)O)C(=O)O)C(=O)O	0.19886363636363635	0.16455696202531644	0.07878787878787878	0.09316770186335403	0.19333333333333333	0.14935064935064934
CCCC/C=C/C=C\C=C\C=C/[C@H](O[C@@H]1O[C@H](C)[C@@H](O)[C@H](N)[C@@H]1O)C(=O)O	0.07386363636363637	0.10204081632653061	0.1386861313868613	0.14925373134328357	0.1056338028169014	0.16541353383458646
CC/C=C\C=C/[C@H](O)[C@@H](C)C(=O)O	0.09558823529411764	0.1509433962264151	0.07407407407407407	0.09615384615384616	0.15841584158415842	0.13861386138613863
CCC[C@H]1C[C@@H](C(=O)N[C@@H]([C@H]2O[C@H](SC)[C@H](O)[C@@H](O)[C@H]2O)[C@@H](C)O)N(C)C1	0.0935672514619883	0.1111111111111111	0.18461538461538463	0.20634920634920634	0.10714285714285714	0.2047244094488189
CCCC/C=C/C=C\C=C\C=C/[C@H](O)[C@@H](C)CC(=O)O	0.12582781456953643	0.16260162601626016	0.07874015748031496	0.0975609756097561	0.1694915254237288	0.1724137931034483
Cc1cccnc1C1CCN(CCc2nnc3n2CCCC3)CC1	0.08139534883720931	0.08904109589041095	0.0851063829787234	0.08633093525179857	0.09219858156028368	0.06293706293706294
Nc1ccn([C@@H]2O[C@H](CO)[C@@H](O)[C@@H]2O)c(=O)n1	0.07333333333333333	0.09836065573770492	0.12280701754385964	0.125	0.09322033898305085	0.11403508771929824
O=C1C[C@H](O)C[C@@H](/C=C/c2c(C3CC3)nc3ccc(F)cc3c2Sc2ccc(F)cc2)O1	0.1638418079096045	0.18543046357615894	0.1610738255033557	0.16326530612244897	0.21678321678321677	0.075
CCC/C=C/[C@@H](OC(=O)c1ccc(OC)cc1)NC(=O)[C@@H](CCC(O)CC)C(=O)NCC(=O)NCC(=O)O	0.1774193548387097	0.2	0.10714285714285714	0.12195121951219512	0.18354430379746836	0.2012987012987013
C[C@@H]1OC(=O)C=C2COC(=O)[C@H]2O1	0.04861111111111111	0.05982905982905983	0.12380952380952381	0.1262135922330097	0.05309734513274336	0.08333333333333333
CCCC/C=C/C=C\C=C\C(=O)N[C@@H](CC)C(=O)N(C)CCC(=O)N[C@@H](CC(=O)O)C(=O)NO	0.11290322580645161	0.13924050632911392	0.07407407407407407	0.08860759493670886	0.10759493670886076	0.1610738255033557
CC[C@@]1(O)C(=O)OCc2c1cc1n(c2=O)Cc2cc3c(CN(C)C)c(O)ccc3nc2-1	0.12921348314606743	0.17567567567567569	0.12	0.12162162162162163	0.14189189189189189	0.09868421052631579
CNCCCN1c2ccccc2CCc2ccccc21	0.21678321678321677	0.11363636363636363	0.08461538461538462	0.0859375	0.2033898305084746	0.06870229007633588
CCN[C@H]1C[C@H](N)[C@@H](O[C@H]2OC(CN)=CC[C@H]2N)[C@H](O)[C@H]1O[C@H]1OC[C@](C)(O)[C@H](NC)[C@H]1O	0.05128205128205128	0.05952380952380952	0.16216216216216217	0.1643835616438356	0.054878048780487805	0.13245033112582782
C=CCS(=O)(=O)CCC	0.045454545454545456	0.08823529411764706	0.07142857142857142	0.07291666666666667	0.04950495049504951	0.07216494845360824
CC/C=C\C[C@H](O)[C@H](C)[C@H](O)[C@H](C)[C@@H](O)CO	0.10416666666666667	0.14782608695652175	0.06779661016949153	0.08771929824561403	0.14414414414414414	0.1574074074074074
CC(C)C[C@H](NC(=O)[C@@H](N)CC(=O)O)C(=O)N[C@H](Cc1ccc(O)cc1)C(=O)N1CCC[C@H]1C(=O)O	0.20454545454545456	0.20915032679738563	0.11875	0.1346153846153846	0.2080536912751678	0.19463087248322147
NCCS[C@@H](NC(=O)[C@@H](N)Cc1ccc(O)cc1)C(=O)O	0.17006802721088435	0.1693548387096774	0.10317460317460317	0.11382113821138211	0.16666666666666666	0.15
Cc1cc(=O)n(-c2ccccc2)n1C	0.15789473684210525	0.10434782608695652	0.08035714285714286	0.08181818181818182	0.18446601941747573	0.061946902654867256
CCCC/C=C\C=C/C=C/C=C\[C@H](O[C@@H]1O[C@H](C)[C@@H](O)[C@H](N)[C@@H]1O)C(=O)NO	0.07262569832402235	0.09271523178807947	0.1357142857142857	0.145985401459854	0.0958904109589041	0.15328467153284672
CC/C=C\C[C@H](O)[C@H](C)[C@H](O)[C@@H](O)[C@H](C)CC	0.10416666666666667	0.15789473684210525	0.07692307692307693	0.10714285714285714	0.14414414414414414	0.1574074074074074
Cn1c2ccccc2c(=O)c2c(O)cc(C(=O)O)cc21	0.19718309859154928	0.16260162601626016	0.096	0.0975609756097561	0.2777777777777778	0.0967741935483871
CC/C=C\C=C/C=C/C=C/CCCc1cccc(O)c1	0.0949367088607595	0.10606060606060606	0.08527131782945736	0.08661417322834646	0.11904761904761904	0.0859375
C[N+]1(C)[C@H]2C[C@H](OC(=O)[C@H](CO)c3ccccc3)C[C@H]1[C@H]1O[C@H]12.[Br-]	0.13836477987421383	0.1079136690647482	0.184	0.2066115702479339	0.15503875968992248	0.176
NC(N)=Nc1nc(CSCC/C(N)=N/S(N)(=O)=O)cs1	0.06289308176100629	0.10077519379844961	0.07086614173228346	0.072	0.05384615384615385	0.07142857142857142
C1CCC(C(CC2CCCCN2)C2CCCCC2)CC1	0.011560693641618497	0.0136986301369863	0.05185185185185185	0.06060606060606061	0.014184397163120567	0.044444444444444446
CC(C)c1nc(-c2ccc(F)cc2)c(-c2ccc(F)cc2)n1/C=C/[C@@H](O)C[C@@H](O)CC(=O)O	0.4305555555555556	0.49166666666666664	0.08125	0.09615384615384616	0.5398230088495575	0.19444444444444445
CC[C@H](C)C(=O)O[C@H]1C[C@H](O)C[C@@H]2C=C[C@H](C)[C@H](CCC3C[C@@H](O)CC(=O)O3)[C@@H]12	0.0893854748603352	0.10526315789473684	0.48623853211009177	0.6326530612244898	0.09395973154362416	0.35294117647058826
O=C1CCc2cc(OCCCCc3nnnn3C3CCCCC3)ccc2N1	0.0893854748603352	0.09803921568627451	0.10204081632653061	0.10344827586206896	0.09395973154362416	0.08053691275167785
O=C1[C@@H]2CCCC[C@@H]2CC[C@@H]1O	0.02054794520547945	0.025210084033613446	0.10476190476190476	0.10679611650485436	0.02631578947368421	0.07476635514018691
CCN(CC)N=O	0.0390625	0.06	0.06382978723404255	0.06521739130434782	0.052083333333333336	0.06451612903225806
CSCC[C@H](NC(=O)[C@@H](N)Cc1ccc(O)cc1)C(=O)N[C@H](C)[C@@H](C)C(=O)N[C@H](C(=O)O)C(=O)O	0.18181818181818182	0.19078947368421054	0.10062893081761007	0.11612903225806452	0.17333333333333334	0.16778523489932887
COc1ccc(OC2C[C@@H](O)C[C@H](/C=C/c3c(-c4ccc(F)cc4)nc(N(C)S(C)(=O)=O)nc3C(C)C)O2)c(OC)c1	0.203125	0.44680851063829785	0.13793103448275862	0.14619883040935672	0.2360248447204969	0.10674157303370786
O=C(O)Cc1ccccc1Nc1c(Cl)cccc1Cl	0.20863309352517986	0.1652892561983471	0.08	0.08130081300813008	0.24770642201834864	0.08943089430894309
C=C[C@](C)(O)C[C@H]1C(C)=CC[C@H]2[C@@H]3CCC4=CC(=O)CC[C@]4(C)[C@H]3C(=O)C[C@@]21C	0.06593406593406594	0.09868421052631579	0.15827338129496402	0.14388489208633093	0.08	0.10344827586206896
CCCC[C@H]1CCCCC1C(=O)NCCc1ccc(O)c(C(=O)OCC)c1	0.1301775147928994	0.11564625850340136	0.17037037037037037	0.17293233082706766	0.11188811188811189	0.18045112781954886
C=CCO	0.01639344262295082	0.031914893617021274	0.02247191011235955	0.022988505747126436	0.033707865168539325	0.022727272727272728
NC(=O)C1CCN(CCCN2c3ccccc3Sc3ccc(Cl)cc32)CC1	0.1696969696969697	0.12162162162162163	0.10344827586206896	0.1048951048951049	0.1925925925925926	0.08163265306122448
CSCC[C@@H](NC(=O)c1ccccc1)C(=O)Nc1ccccc1	0.34074074074074073	0.1323529411764706	0.08823529411764706	0.09774436090225563	0.20161290322580644	0.11363636363636363
CC/C=C\C=C/[C@H](O)[C@H](C)[C@@H](O)[C@H](C)[C@@H](O)[C@@H](O)[C@H](C)[C@H](O)CC(C)	0.0975609756097561	0.1417910447761194	0.072992700729927	0.08208955223880597	0.1297709923664122	0.140625
CC(=C/C=C/C(C)=C/C(C)(C)C(=O)O)c1ccc(O)cc1	0.125	0.18032786885245902	0.13114754098360656	0.10569105691056911	0.16806722689075632	0.11382113821138211
C#CCN(C)[C@H](C)Cc1ccccc1	0.14925373134328357	0.13392857142857142	0.07079646017699115	0.09174311926605505	0.17307692307692307	0.09090909090909091
O=C(O)COC(=O)Cc1ccccc1Nc1c(Cl)cccc1Cl	0.22602739726027396	0.16923076923076924	0.09774436090225563	0.09923664122137404	0.23529411764705882	0.12403100775193798
CC/C=C\C=C\[C@H](O)[C@H](C)[C@@H](O)[C@H](C)[C@@H](O)[C@H](C)[C@H](O)CO	0.08860759493670886	0.15079365079365079	0.061068702290076333	0.07874015748031496	0.13821138211382114	0.13114754098360656
CC(C)n1c(CC[C@@H](O)C[C@@H](O)CC(=O)[O-])c(-c2ccc(F)cc2)c(-c2ccc(F)cc2)c1C(=O)Nc1ccccc1	0.5782312925170068	0.2732919254658385	0.08152173913043478	0.09444444444444444	0.41843971631205673	0.1927710843373494
C[C@@H]1C[C@@H]([C@H](O)CC2CC(=O)NC(=O)C2)C(=O)[C@@H](C)C1	0.06962025316455696	0.09230769230769231	0.1826086956521739	0.19642857142857142	0.07874015748031496	0.13445378151260504
C=C[C@H](O)C[C@H](C)[C@H]1CC[C@@]2(C(=O)O)C3CC[C@H]4C(C)(C)[C@@H](O)CC[C@]4(C)C3CC[C@]12C	0.08064516129032258	0.12258064516129032	0.12751677852348994	0.136986301369863	0.1118421052631579	0.1597222222222222
C[C@H]1C[C@H]2[C@@H]3CCC4=CC(=O)C=C[C@]4(C)[C@@]3(F)[C@@H](O)C[C@]2(C)[C@@]1(O)C(=O)COP(=O)(O)O	0.08695652173913043	0.11612903225806452	0.19285714285714287	0.1956521739130435	0.09803921568627451	0.18571428571428572
CSCC[C@@H](NC(=O)c1ccccc1)C(=O)NCC(=O)N1CCC[C@H]1C(=O)O	0.19135802469135801	0.12162162162162163	0.11888111888111888	0.12857142857142856	0.15827338129496402	0.14388489208633093
CN1CN(CCCN2c3ccccc3Sc3ccccc32)CC1	0.19607843137254902	0.10638297872340426	0.08695652173913043	0.08823529411764706	0.1889763779527559	0.06428571428571428
CC/C=C\C=C/C=C\[C@H](O)C[C@@H](O)[C@@H](C)CC(=O)O	0.1527777777777778	0.23008849557522124	0.08130081300813008	0.10084033613445378	0.24074074074074073	0.21100917431192662
CN1CCC[C@@H]1CCO[C@](C)(c1ccccc1)c1ccc(Cl)cc1	0.1870967741935484	0.1056338028169014	0.12686567164179105	0.11194029850746269	0.20634920634920634	0.08695652173913043
CCCOC1C[C@@H](OC(=O)c2cccnc2)C[C@H](/C=C/c2c(-c3ccc(F)cc3)nc(N(C)S(C)(=O)=O)nc2C(C)C)O1	0.21761658031088082	0.475177304964539	0.15428571428571428	0.16279069767441862	0.2608695652173913	0.12921348314606743
CC/C=C\C=C/C=C\[C@H](O)C[C@@H](O)[C@H](C)CCCC(=O)O	0.14666666666666667	0.19834710743801653	0.07751937984496124	0.096	0.20689655172413793	0.21052631578947367
c1ccc2c(c1)c1cccc3ccc4cccc2c4c31	0.24113475177304963	0.1044776119402985	0.0364963503649635	0.037037037037037035	0.2222222222222222	0.029197080291970802
CCOC(N)=O	0.04	0.05102040816326531	0.07777777777777778	0.07954545454545454	0.053763440860215055	0.07865168539325842
C[C@@H]1O[C@H](O[C@H]2C[C@@H](O)[C@]3(CO)[C@H]4[C@H](O)C[C@]5(C)[C@@H](C6=CC(=O)OC6)CC[C@]5(O)[C@@H]4CC[C@]3(O)C2)[C@H](O)[C@H](O)[C@H]1O	0.04608294930875576	0.05263157894736842	0.1411764705882353	0.14285714285714285	0.05405405405405406	0.11560693641618497
N#CC1(O)CC[C@H]2[C@@H]3CCC4=CC(=O)CC[C@@H]4[C@H]3CC[C@@]21CC	0.04046242774566474	0.04794520547945205	0.12213740458015267	0.12403100775193798	0.04964539007092199	0.08955223880597014
COc1ccc(-c2cc(-c3ccccc3)nc(C(C)C)c2/C=C/[C@@H]2C[C@@H](O)CC(=O)O2)cc1	0.26666666666666666	0.23809523809523808	0.17333333333333334	0.1917808219178082	0.2642857142857143	0.10759493670886076
CC/C=C\C=C/C=C\[C@H](O)C[C@@H](O)[C@H](C)CC(=O)[C@H](C)NC(=O)[C@H](C)NC(=O)N[C@@H](C)C(=O)N[C@H](CC(=O)O)C(=O)N[C@@H](C)C(=O)	0.1339712918660287	0.17318435754189945	0.07368421052631578	0.08021390374331551	0.15168539325842698	0.16
CC[C@@H](CO)NC(=O)[C@@H]1C=C2c3cccc4[nH]cc(c34)C[C@H]2N(C)C1	0.14814814814814814	0.14388489208633093	0.15037593984962405	0.17054263565891473	0.17557251908396945	0.14285714285714285
Cc1ccc(Cl)c(Nc2ccccc2C(=O)O)c1Cl	0.19285714285714287	0.16666666666666666	0.08064516129032258	0.08196721311475409	0.23853211009174313	0.08130081300813008
CN[C@@H]1[C@@H](O)[C@@H](NC)[C@@H]2O[C@@]3(O)C(=O)C[C@@H](C)O[C@@H]3O[C@@H]2[C@H]1O	0.047337278106508875	0.056338028169014086	0.152	0.15447154471544716	0.050724637681159424	0.12598425196850394
CO/C=C(\C(=O)O)NC(=O)c1ccccc1	0.1865671641791045	0.1282051282051282	0.09565217391304348	0.09734513274336283	0.17592592592592593	0.12612612612612611
CCCC/C=C/C=C\C=C\C=C\[C@H](O[C@@H]1O[C@H](C)[C@@H](O)[C@H](N)[C@@H]1O)C(=O)NO	0.07262569832402235	0.09271523178807947	0.1357142857142857	0.145985401459854	0.0958904109589041	0.15328467153284672
COc1nc(C)nc(Cl)c1NC1=NCCN1	0.05263157894736842	0.09016393442622951	0.058333333333333334	0.059322033898305086	0.05785123966942149	0.04132231404958678
Oc1ccccc1	0.125	0.08	0.05154639175257732	0.05263157894736842	0.14444444444444443	0.052083333333333336
CO[C@H]1[C@@H](O)[C@H](N)[C@@H](O[C@H]2O[C@H]([C@H](C)N)CC[C@H]2N)[C@H](O)[C@@H]1N(C)C(=O)CN	0.055865921787709494	0.087248322147651	0.14705882352941177	0.16666666666666666	0.06802721088435375	0.13970588235294118
CC/C=C\C=C/[C@H](O)[C@H](C)[C@@H](O)[C@H](C)[C@@H](O)CN(C)C	0.0915032679738562	0.17647058823529413	0.072	0.08196721311475409	0.1440677966101695	0.1271186440677966
N#C[C@@H](O[C@@H]1O[C@H](CO[C@@H]2O[C@H](CO)[C@@H](O)[C@H](O)[C@H]2O)[C@@H](O)[C@H](O)[C@H]1O)c1ccccc1	0.1092896174863388	0.07975460122699386	0.1111111111111111	0.12	0.11764705882352941	0.11920529801324503
NCCCNCCSP(=O)(O)O	0.05755395683453238	0.043478260869565216	0.045871559633027525	0.04672897196261682	0.045454545454545456	0.0761904761904762
c1cc2c(cc1OCCN1CCCC1)N(C)CC2	0.08387096774193549	0.08461538461538462	0.0975609756097561	0.09917355371900827	0.0967741935483871	0.072
CCCC/C=C\C=C/C=C/C=C/[C@H](O[C@@H]1O[C@H](CO)[C@@H](O)[C@H](O)[C@H]1O)CC(=O)O	0.0893854748603352	0.11258278145695365	0.11724137931034483	0.1267605633802817	0.11643835616438356	0.1925925925925926
CC[C@H]1[C@H]2C[C@H]3[C@@H]4N(C)c5ccccc5[C@]45C[C@@H]([C@@H]2[C@H]5O)N3[C@@H]1O	0.10909090909090909	0.09090909090909091	0.171875	0.1746031746031746	0.13533834586466165	0.14615384615384616
OCCC1O[C@@H]2C[C@H]3[C@@H]4CCC5=CC(=O)C=C[C@]5(C)[C@H]4[C@@H](O)C[C@]3(C)[C@]2(C(=O)CO)O1	0.09239130434782608	0.10126582278481013	0.21739130434782608	0.22058823529411764	0.09740259740259741	0.18439716312056736
CC[C@H]1[C@@H]2C[C@H]3[C@@H]4N(C)c5ccccc5[C@]45C[C@@H]([C@@H]2[C@H]5O)N3[C@@H]1O	0.10909090909090909	0.09090909090909091	0.171875	0.1746031746031746	0.13533834586466165	0.14615384615384616
N[C@H]1C=CC[C@H](O)C[C@@H]1C(=O)O	0.05755395683453238	0.07142857142857142	0.15151515151515152	0.15463917525773196	0.07476635514018691	0.15306122448979592
C#CB(O)OC	0.015625	0.019801980198019802	0.031914893617021274	0.03260869565217391	0.020833333333333332	0.03225806451612903
COc1cccc(OC)c1OCCN	0.09219858156028368	0.10434782608695652	0.09009009009009009	0.09174311926605505	0.11926605504587157	0.08108108108108109
CCCCOc1cc(CC2CNC(=O)N2)ccc1OC	0.10256410256410256	0.10687022900763359	0.13008130081300814	0.1322314049586777	0.1111111111111111	0.12195121951219512
CC/C=C\C[C@H](O)[C@H](C)[C@H](O)[C@H](C)[C@@H](O)CC(=O)O	0.15492957746478872	0.21238938053097345	0.09166666666666666	0.11206896551724138	0.21100917431192662	0.22641509433962265
FC(F)(F)F	0.008064516129032258	0.010309278350515464	0.01098901098901099	0.0	0.010869565217391304	0.0
C[C@@H](CO)NC(=O)[C@@H]1C=C2c3cccc4[nH]cc(c34)C[C@H]2N(C)C1	0.1509433962264151	0.14705882352941177	0.13636363636363635	0.15625	0.1796875	0.12878787878787878
CCN1CCC[C@H]1CNC(=O)c1cc(S(N)(=O)=O)ccc1OC	0.11949685534591195	0.15267175572519084	0.15079365079365079	0.1532258064516129	0.12307692307692308	0.125
C=C[C@@H](O)C[C@@H]1CC[C@H]([C@@H](C)C(=O)O)[C@H](CC[C@@H](O)CC(=O)O)[C@H]1C	0.1830065359477124	0.1937984496124031	0.14728682170542637	0.168	0.192	0.3611111111111111
Cc1ncc([N+](=O)[O-])n1CCO	0.08088235294117647	0.08108108108108109	0.07547169811320754	0.07692307692307693	0.08490566037735849	0.0660377358490566
CCN1CCCC1CNC(=O)c1cc(S(N)(=O)=O)ccc1OC	0.11949685534591195	0.15267175572519084	0.15079365079365079	0.1532258064516129	0.12307692307692308	0.125
CSC[C@H](NC(=O)/C(=N\OC(C)(C)C(=O)O)C(=O)NCC(=O)O)C(=O)NCCC(=O)O	0.10734463276836158	0.10457516339869281	0.10135135135135136	0.08783783783783784	0.08609271523178808	0.14084507042253522
C(CC[C@@H](C)C[C@@H](C)C(=O)O)C1=C2C(=O)OC[C@@H]2C1=O	0.14965986394557823	0.16393442622950818	0.13333333333333333	0.16521739130434782	0.15126050420168066	0.18421052631578946
CC1=C(C(=O)O)N2C(=O)[C@@H](NC(=O)[C@H](N)c3ccccc3)[C@H]2SC1	0.19078947368421054	0.14074074074074075	0.11278195488721804	0.12307692307692308	0.18253968253968253	0.13076923076923078
c1ccc2sc(SSc3nc4ccccc4s3)nc2c1	0.174496644295302	0.13846153846153847	0.0364963503649635	0.037037037037037035	0.18181818181818182	0.029197080291970802
CCC[C@H](C)C(=O)N[C@@H]1C[C@H](N)[C@@H](O[C@H]2O[C@H](CN)[C@@H](O)[C@H](O)[C@H]2O)[C@H](O)[C@H]1O[C@H]1O[C@H](CO)[C@@H](O)[C@H](N)[C@H]1O	0.07766990291262135	0.06557377049180328	0.1317365269461078	0.15432098765432098	0.06741573033707865	0.16770186335403728
OC1(CN2CCCCC2)CCNC(=O)c2cc(F)ccc21	0.10759493670886076	0.12121212121212122	0.09230769230769231	0.09375	0.1349206349206349	0.06015037593984962
CC(=O)Nc1nnnc(NS(C)(=O)=O)c1S(=O)(=O)O	0.07894736842105263	0.14166666666666666	0.07377049180327869	0.075	0.07317073170731707	0.06557377049180328
CNC(=O)Oc1ccc2c(c1)[C@]1(C)CCN(C)[C@@H]1N2C	0.0967741935483871	0.1171875	0.1322314049586777	0.13445378151260504	0.11290322580645161	0.10569105691056911
N/C(=N\S(=O)(=O)c1ccc(Cl)cc1)c1ccccc1	0.19148936170212766	0.13709677419354838	0.06299212598425197	0.064	0.20353982300884957	0.05511811023622047
C#Cc1ccc(NC(=O)O[C@H]2C[C@@H](C)C=C3C=C[C@H](C)[C@H](CC[C@@H]4C[C@@H](O[Si](C)(C)C(C)(C)C)CC(=O)O4)[C@H]32)cc1	0.13432835820895522	0.12290502793296089	0.5234375	0.4846153846153846	0.12643678160919541	0.25161290322580643
Cc1ccc(N(CC2=NCCN2)c2cccc(O)c2)cc1	0.1503267973856209	0.13740458015267176	0.07518796992481203	0.07633587786259542	0.19008264462809918	0.05970149253731343
O=c1[nH]c(=O)n([C@H]2C[C@H](O)[C@@H](CO)O2)cc1I	0.06622516556291391	0.072	0.13274336283185842	0.13513513513513514	0.075	0.11403508771929824
c1cc(Nc2ccc(Nc3ccccc3)cc2)cc(-c2ccc(F)cc2)c1	0.3541666666666667	0.15862068965517243	0.03184713375796178	0.03225806451612903	0.25384615384615383	0.025477707006369428
COc1ccc(CN(CCN(C)C)c2ccccn2)cc1	0.15894039735099338	0.14728682170542637	0.09230769230769231	0.09375	0.19166666666666668	0.08461538461538462
O=C(CCCN1CCC(O)(c2ccc(Cl)cc2)CC1)c1ccc(F)cc1	0.22727272727272727	0.17391304347826086	0.10638297872340426	0.1079136690647482	0.24603174603174602	0.08391608391608392
CC(C)c1cc(-c2ccc(F)cc2)c(-c2ccc(F)cc2)n1/C=C/[C@@H](O)C[C@@H](O)CC(=O)O	0.4405594405594406	0.4435483870967742	0.08125	0.09615384615384616	0.5398230088495575	0.19444444444444445
Cc1ncc([N+](=O)[O-])n1CC(C)O	0.09558823529411764	0.10909090909090909	0.07407407407407407	0.09615384615384616	0.11428571428571428	0.09523809523809523
CCOC(=O)C1=C(C)NC(C)=C(C(=O)OC)C1c1cccc([N+](=O)[O-])c1	0.13496932515337423	0.16176470588235295	0.1259259259259259	0.12781954887218044	0.1417910447761194	0.12686567164179105
CN1CCC[C@H]1c1cccnc1	0.06382978723404255	0.06956521739130435	0.08333333333333333	0.08490566037735849	0.08256880733944955	0.06422018348623854
CCC1(c2ccccc2)C(=O)NCNC1=O	0.14285714285714285	0.10833333333333334	0.10434782608695652	0.10619469026548672	0.15315315315315314	0.08620689655172414
N[C@@H](C(=O)O)c1ccc(C(=O)O)c(C(=O)O)c1	0.1357142857142857	0.15789473684210525	0.08620689655172414	0.09734513274336283	0.14414414414414414	0.13636363636363635
Oc1ccc2c3c1O[C@H]1[C@@H](O)CC[C@@]4(O)[C@@H](C2)N(CC2CCC2)CC[C@]314	0.07386363636363637	0.08	0.1223021582733813	0.12408759124087591	0.09027777777777778	0.09154929577464789
NCC1CCCCCC1	0.007142857142857143	0.008849557522123894	0.04854368932038835	0.04950495049504951	0.009259259259259259	0.028846153846153848
CCCCN1CCCCC1C(=O)Nc1c(C)cccc1C.Cl	0.13636363636363635	0.12121212121212122	0.15447154471544716	0.15702479338842976	0.1349206349206349	0.128
CCCN(CCC)C(=O)C(CCC(=O)O)NC(=O)c1ccccc1	0.22297297297297297	0.15789473684210525	0.11278195488721804	0.12307692307692308	0.18253968253968253	0.18548387096774194
Cc1nc(-c2ccccc2)cc(-c2ccc(F)cc2)c1/C=C\[C@@H]1C[C@@H](O)CC(=O)O1	0.28846153846153844	0.22535211267605634	0.15862068965517243	0.16083916083916083	0.3	0.07741935483870968
NCCc1ccc(CC(C#N)cc1)c1ccc(O)cc1	0.14666666666666667	0.14173228346456693	0.10317460317460317	0.10483870967741936	0.1864406779661017	0.08661417322834646
CC(=C/C=C/C(C)=C\CO)C(C)=C\CCO[C@@H]1O[C@H](CO[C@@H]2O[C@H](C)[C@@H](O)[C@H](O)[C@H]2O)[C@H](O)[C@H](O)[C@H]1O	0.05392156862745098	0.06818181818181818	0.12345679012345678	0.125	0.057803468208092484	0.13125
COc1cccc2c1C(=O)c1c(O)c3c(c(O)c1C2=O)C[C@@](O)(C(C)=O)C[C@@H]3O[C@H]1C[C@H](N)[C@H](O)[C@H](C)O1	0.12371134020618557	0.1301775147928994	0.17088607594936708	0.17307692307692307	0.12727272727272726	0.15723270440251572
CN1CCCC(CN2c3ccccc3Sc3ccccc32)C1	0.17647058823529413	0.10071942446043165	0.08088235294117647	0.08208955223880597	0.184	0.057971014492753624
C[C@H](O)[C@H](NC(=O)[C@@H]1CCCN1C(=O)[C@H](Cc1ccccc1)NC(=O)CN)C(=O)NCC(=O)NCC(=O)O	0.19672131147540983	0.14285714285714285	0.10059171597633136	0.11515151515151516	0.1761006289308176	0.16352201257861634
NC(=O)CN1CCCC1=O	0.05185185185185185	0.05504587155963303	0.10101010101010101	0.10309278350515463	0.057692307692307696	0.06930693069306931
O=C(O)CCO[C@@H](O)CO	0.1015625	0.11764705882352941	0.08	0.09278350515463918	0.12371134020618557	0.15053763440860216
Cn1c2ccccc2c(=O)c2c(O)cc(C(=O)NC(=O)c3ccc(F)cc3)cc21	0.2980132450331126	0.19014084507042253	0.07947019867549669	0.08053691275167785	0.3225806451612903	0.08
CC(=O)Nc1ccc(O)cc1	0.15079365079365079	0.14563106796116504	0.09803921568627451	0.1	0.15306122448979592	0.08823529411764706
CC[C@H](c1ccc(OCC(O)CN(C)C)cc1)N(C)C	0.1342281879194631	0.19327731092436976	0.13333333333333333	0.1452991452991453	0.16101694915254236	0.15384615384615385
COc1ccc2cc3[n+](cc2c1OC)CCc1cc2c(cc1-3)OCO2.[Cl-]	0.10526315789473684	0.0945945945945946	0.08333333333333333	0.08450704225352113	0.12142857142857143	0.05442176870748299
Cc1c(-c2ccccc2)oc2c(C(=O)OCCN3CCCCC3)cccc2c1=O	0.2360248447204969	0.14666666666666667	0.12162162162162163	0.1232876712328767	0.23703703703703705	0.08552631578947369
C[C@@]1(Cn2ccnn2)[C@H](C(=O)O)N2C(=O)C[C@H]2S1(=O)=O	0.07643312101910828	0.109375	0.12396694214876033	0.12605042016806722	0.0873015873015873	0.11570247933884298
CC(C)c1c(CC[C@@H](O)C[C@@H](O)CC(=O)[O-])c(-c2ccc(F)cc2)cn1C1CCCCC1	0.3509933774834437	0.3208955223880597	0.11764705882352941	0.1342281879194631	0.34375	0.22302158273381295
C[C@H]1C[C@@H]2[C@H]([C@@H](O)C[C@@]3(C)[C@H]2CC[C@]3(O)C(=O)CO)[C@@]2(C)C=CC(=O)C=C12	0.08670520231213873	0.1103448275862069	0.2109375	0.21428571428571427	0.09859154929577464	0.1937984496124031
C[S@@](=O)(c1ccc(F)cc1)NC(=O)OCCOc1ccc(Br)cc1	0.22972972972972974	0.2204724409448819	0.09558823529411764	0.09701492537313433	0.25	0.08823529411764706
Cc1c(OCC(O)C[C@@H](O)CC(=O)[O-])c(C(c2ccc(F)cc2)c2ccc(F)cc2)cc2ccccc12	0.36875	0.23870967741935484	0.08139534883720931	0.08875739644970414	0.35507246376811596	0.15625
CC[C@H](C)C(=O)O[C@H]1C[C@@H](C)C=C2C=C[C@H](C)[C@H](CC[C@@H](O)C[C@@H](O)CC(=O)[O-])[C@H]21	0.1951219512195122	0.18181818181818182	0.41739130434782606	0.5480769230769231	0.16312056737588654	0.7608695652173914
CO[C@@H]1c2occc2O[C@@H]2CC[C@@H]1c1ccc(O)cc1C2=O	0.10559006211180125	0.11851851851851852	0.1328125	0.1349206349206349	0.13178294573643412	0.09090909090909091
O[C@H]1[C@H](O)[C@@H](O)[C@@H](O)[C@@H](O)[C@@H]1O	0.02112676056338028	0.02608695652173913	0.07692307692307693	0.0784313725490196	0.02727272727272727	0.09900990099009901
CO/C(=N\O)c1ccc(C(=O)c2ccc(F)cc2)cc1	0.2302158273381295	0.19008264462809918	0.08661417322834646	0.088	0.2636363636363636	0.0873015873015873
C=Cc1ccc(O)cc1O	0.07575757575757576	0.10576923076923077	0.05825242718446602	0.0594059405940594	0.1111111111111111	0.058823529411764705
O=C1O[C@H]([C@@H](O)CO)C(O)=C1O	0.07352941176470588	0.09174311926605505	0.08653846153846154	0.09900990099009901	0.09615384615384616	0.09803921568627451
OC[C@H](O)[C@@H](O)[C@H](O)[C@H](O)CO	0.07407407407407407	0.09259259259259259	0.027522935779816515	0.03773584905660377	0.0970873786407767	0.11
C[C@H]([C@H](C)CC(=O)O)[C@H]1CC[C@H]2[C@@H]3CC=C4C[C@@H](O)CC[C@]4(C)[C@H]3CC[C@]12C	0.10344827586206896	0.13793103448275862	0.16058394160583941	0.18045112781954886	0.1267605633802817	0.18796992481203006
CC/C=C\C=C/C=C\[C@H](O)C[C@@H](O)[C@@H](O)[C@H](C)CC(=O)O	0.1476510067114094	0.22033898305084745	0.078125	0.0967741935483871	0.23008849557522124	0.21238938053097345
C[C@H]1[C@H]2[C@@H](C[C@H]3[C@@H]4CCC5=CC(=O)C=C[C@]5(C)[C@H]4[C@@H](O)C[C@]32C)C[C@@H]1O	0.05649717514124294	0.0738255033557047	0.203125	0.20634920634920634	0.06896551724137931	0.15037593984962405
CCC/C=C/[C@@H](OC)[C@H](C)[C@H]1CCC[C@@H](C)CC1=O	0.056962025316455694	0.1111111111111111	0.15517241379310345	0.17857142857142858	0.0975609756097561	0.13675213675213677
NC[C@H]1O[C@H](O[C@H]2[C@H](O)[C@@H](O[C@H]3O[C@H](CO)[C@@H](O)[C@H](N)[C@H]3O)[C@H](N)C[C@@H]2N)[C@H](N)C[C@@H]1O	0.025510204081632654	0.029585798816568046	0.11258278145695365	0.11409395973154363	0.03048780487804878	0.09868421052631579
O=P(=O)(O)O	0.03305785123966942	0.0425531914893617	0.033707865168539325	0.034482758620689655	0.03333333333333333	0.04597701149425287
CC1(C)[C@H](C(=O)O)N2C(=O)C[C@H]2S1(=O)=O	0.06993006993006994	0.08620689655172414	0.12149532710280374	0.12380952380952381	0.08035714285714286	0.11214953271028037
CCN(Cc1ccncc1)C(=O)C(CO)c1ccccc1	0.20689655172413793	0.15625	0.109375	0.12	0.2222222222222222	0.11023622047244094
CSCCC(=O)N(C)c1ccc(-c2ccc(Cl)cc2)cc1	0.21678321678321677	0.1951219512195122	0.09302325581395349	0.09448818897637795	0.24561403508771928	0.08527131782945736
CN(CCOc1ccc(CC2SC(=O)NC2=O)cc1)c1ccccn1	0.16875	0.1510791366906475	0.1	0.10144927536231885	0.19230769230769232	0.0851063829787234
N=C(N)NCCCCNC(=N)N.O=S(=O)(O)O	0.07534246575342465	0.08333333333333333	0.05982905982905983	0.06086956521739131	0.05042016806722689	0.08849557522123894
C[C@@H](Cc1ccc(O)cc1)NCCc1ccccc1	0.2318840579710145	0.1349206349206349	0.07874015748031496	0.0975609756097561	0.24324324324324326	0.088
Cc1cc(-c2ccc(F)cc2)c(/C=C/[C@@H]2C[C@@H](O)CC(=O)O2)c(C)n1	0.1858974358974359	0.264	0.1875	0.19047619047619047	0.2540983606557377	0.09420289855072464
CSc1ccc(/C=C2/C(C)=C(CC(=O)O)c3cc(F)ccc32)cc1	0.22972972972972974	0.2204724409448819	0.08759124087591241	0.08888888888888889	0.28205128205128205	0.0962962962962963
CC(=O)OCC(=O)[C@@]1(O)CC[C@H]2[C@@H]3CCC4=CC(=O)CC[C@]4(C)[C@@]3(F)[C@@H](O)C[C@@]21C	0.08287292817679558	0.09740259740259741	0.14788732394366197	0.15	0.07894736842105263	0.14084507042253522
CN/C(=N\CCSCc1nc[nH]c1C)NC#N	0.06535947712418301	0.07086614173228346	0.0743801652892562	0.07563025210084033	0.06504065040650407	0.06611570247933884
CSCC[C@@H](NC(=O)c1ccc(F)cc1)C(=O)N1CCC[C@H]1C(=O)O	0.21052631578947367	0.2076923076923077	0.12686567164179105	0.13740458015267176	0.20634920634920634	0.1450381679389313
Cc1ccc(C(=O)C(C)CN2CCCCC2)cc1	0.1292517006802721	0.1487603305785124	0.11764705882352941	0.14912280701754385	0.16521739130434782	0.11864406779661017
O=C1CC[C@@]2(O)[C@H]3Cc4ccc(O)c5c4[C@@]2(CCN3CC2CC2)[C@H]1O5	0.08139534883720931	0.08904109589041095	0.125	0.12686567164179105	0.1	0.07801418439716312
COc1cc2nc(N3CCN(C(=O)C4CCCO4)CC3)nc(N)c2cc1OC	0.07734806629834254	0.11258278145695365	0.10204081632653061	0.10344827586206896	0.10135135135135136	0.07333333333333333
CC(C)n1c(CC[C@@H](O)C[C@@H](O)CC(=O)[O-])c(-c2ccc(F)cc2)c(-c2ccccc2)c1C(=O)NCc1ccccn1	0.5533333333333333	0.2795031055900621	0.08108108108108109	0.09392265193370165	0.4154929577464789	0.19879518072289157
N=C(N)NC(=O)c1nc(Cl)c(N)nc1N	0.06944444444444445	0.09482758620689655	0.04310344827586207	0.043859649122807015	0.06086956521739131	0.043478260869565216
CC(C)c1nn(-c2ccccc2)c(-c2ccc(F)cc2)c1/C=C/[C@@H](O)C[C@@H](O)CC(=O)[O-]	0.4166666666666667	0.475	0.08227848101265822	0.09740259740259741	0.5636363636363636	0.1564625850340136
CCC(=O)Nc1nc2cc(C(=O)c3ccccc3)ccc2[nH]1	0.22758620689655173	0.16153846153846155	0.09022556390977443	0.0916030534351145	0.21666666666666667	0.09923664122137404
CCCCCCCCN[C@H](C)[C@@H](O)c1ccc(SC(C)C)cc1	0.15483870967741936	0.17829457364341086	0.10606060606060606	0.125	0.16666666666666666	0.15079365079365079
CC(C)c1nn(-c2nc3ccccc3s2)c(-c2ccc(F)cc2)c1/C=C/[C@@H](O)C[C@@H](O)CC(=O)[O-]	0.38311688311688313	0.4645669291338583	0.07784431137724551	0.09202453987730061	0.5210084033613446	0.14743589743589744
OCCCc1ccccn1	0.09923664122137404	0.09345794392523364	0.07766990291262135	0.07920792079207921	0.12	0.0784313725490196
NCCc1ccc(C(=O)O)cc1	0.1297709923664122	0.16346153846153846	0.10576923076923077	0.10784313725490197	0.1717171717171717	0.10679611650485436
COc1ccc2cc(CCC(C)=O)ccc2c1	0.14788732394366197	0.1623931623931624	0.1111111111111111	0.11304347826086956	0.19090909090909092	0.10256410256410256
C[C@H](O)[C@H](NC(=O)[C@@H]1CCCN1C(=O)[C@H](Cc1ccc(F)cc1)NC(=O)CN)C(=O)NCC(=O)N[C@@H](C)C(=O)O	0.20540540540540542	0.20987654320987653	0.1111111111111111	0.12574850299401197	0.2088607594936709	0.1524390243902439
C[C@H](C(=O)O)c1ccc2oc(-c3ccc(F)cc3)nc2c1	0.2608695652173913	0.2894736842105263	0.08461538461538462	0.10317460317460317	0.33962264150943394	0.09375
O=[P@]1(N(CCCl)CCCl)NCCCO1	0.03355704697986577	0.032520325203252036	0.07079646017699115	0.07207207207207207	0.025210084033613446	0.05263157894736842
S=C=Nc1cccc2ccccc12	0.1417910447761194	0.09565217391304348	0.043478260869565216	0.04424778761061947	0.19801980198019803	0.034782608695652174
CCOC(=O)OC(C)OC1=C(C(=O)Nc2ccccn2)N(C)S(=O)(=O)c2ccccc21	0.2331288343558282	0.16	0.09803921568627451	0.11409395973154363	0.20714285714285716	0.12080536912751678
[O-][n+]1ccn([C@@H]2O[C@H](CO)[C@@H](O)[C@H]2O)c(=O)n1	0.05921052631578947	0.072	0.11304347826086956	0.11504424778761062	0.075	0.11403508771929824
C[S@](=O)CCC[C@@H](C)SSCC(=O)CC=C/O	0.09523809523809523	0.10743801652892562	0.0847457627118644	0.10526315789473684	0.10256410256410256	0.13392857142857142
C[C@@H](O)[C@H](NC(=O)[C@@H]1CCCN1C(=O)[C@H](Cc1ccccc1)NC(=O)CN)C(=O)NCC(=O)NCC(=O)O	0.19672131147540983	0.14285714285714285	0.10059171597633136	0.11515151515151516	0.1761006289308176	0.16352201257861634
CC[C@H]1CN2CCc3cc(OC)c(OC)cc3[C@@H]2C[C@@H]1C[C@H]1NCCc2cc(OC)c(OC)cc21	0.08585858585858586	0.09302325581395349	0.1375	0.1320754716981132	0.08928571428571429	0.10365853658536585
Cc1nc(-c2ccc(F)cc2)c(-c2ccc(F)cc2)n1/C=C/[C@@H](O)C[C@@H](O)CC(=O)O	0.3958333333333333	0.45	0.07692307692307693	0.08496732026143791	0.5089285714285714	0.176056338028169
COc1cc(N)[nH]c2nc(-c3ccc(F)cc3)c(-c3ccncc3)c1-2	0.23841059602649006	0.22137404580152673	0.047619047619047616	0.04827586206896552	0.2601626016260163	0.04081632653061224
CC1(C)S[C@@H]2[C@H](NC(=O)[C@H](NC(=O)N3CCNC3=O)c3ccccc3)C(=O)N2[C@H]1C(=O)O	0.16666666666666666	0.12101910828025478	0.11842105263157894	0.12751677852348994	0.1554054054054054	0.12666666666666668
CCC/C=C/[C@@H](OC)[C@H](C)[C@@H](O)[C@H]1CC[C@@H]2C3=CC=C4C[C@@H](O)CC[C@]4(C)[C@H]3CC[C@@]21C	0.07936507936507936	0.12738853503184713	0.16326530612244897	0.1736111111111111	0.11688311688311688	0.1564625850340136
C[C@H](NC(=O)[C@@H](N)Cc1ccc(O)cc1)C(=O)O	0.18115942028985507	0.19298245614035087	0.1016949152542373	0.12280701754385964	0.19090909090909092	0.16216216216216217
CC/C=C\C=C/[C@H](O)[C@H](C)[C@@H](O)[C@@H](C)CO	0.0979020979020979	0.16071428571428573	0.05982905982905983	0.07964601769911504	0.1574074074074074	0.1388888888888889
CC(=O)Oc1ccccc1C(=O)O	0.16279069767441862	0.1388888888888889	0.11428571428571428	0.11650485436893204	0.18	0.13725490196078433
Cc1ccc(S(=O)(=O)NC(=O)NN2CCCCC2)cc1	0.11038961038961038	0.152	0.104	0.10569105691056911	0.12096774193548387	0.07874015748031496
CC[C@@H](N)C(=O)N[C@H](C(=O)N[C@@H](CC(=O)O)C(=O)N[C@H](C(=O)N[C@@H](Cc1ccccc1)C(=O)O)C(=O)OC(C)C)C(=O)N[C@@H](C)C(=O)	0.18226600985221675	0.16393442622950818	0.09523809523809523	0.12021857923497267	0.1751412429378531	0.17045454545454544
C=C(C)C1(O)OC(=O)C=C1OC	0.057971014492753624	0.07207207207207207	0.10784313725490197	0.11	0.07547169811320754	0.07692307692307693
COC(=O)[C@@H]1[C@H]2C[C@H]3c4[nH]c5ccccc5c4CCN3C[C@@H]2CC[C@@H]1O	0.11764705882352941	0.10135135135135136	0.15441176470588236	0.15671641791044777	0.16176470588235295	0.13043478260869565
CC[C@H](C)C(=O)O[C@H]1C[C@@H](C)C=C2C=C[C@H](C)[C@H](CC[C@@H](O)C[C@@H](O)CC(=O)NO)[C@H]21	0.20606060606060606	0.18620689655172415	0.4067796610169492	0.5327102803738317	0.16783216783216784	0.7553191489361702
Clc1ccc2c(c1)CCc1cccnc1C2=C1CCNCC1	0.10429447852760736	0.10869565217391304	0.05755395683453238	0.058394160583941604	0.12121212121212122	0.03546099290780142
CC(C)NCC(O)COc1cccc2[nH]ccc12	0.16901408450704225	0.17796610169491525	0.09016393442622951	0.11016949152542373	0.21818181818181817	0.1282051282051282
COC1=C(OC)C(=O)C(CCCCCCCCCCO)=C(C)C1=O	0.09036144578313253	0.1	0.0962962962962963	0.09774436090225563	0.08759124087591241	0.09701492537313433
COc1ccc(Cl)cc1C(=O)NCCc1ccc(S(=O)(=O)NC(=O)NC2CCCCC2)cc1	0.16201117318435754	0.15286624203821655	0.10759493670886076	0.10897435897435898	0.15789473684210525	0.10126582278481013
Brc1ccc(NC(=O)C2=C(O)c3ccccc3S(=O)(=O)N2C)cc1	0.2569444444444444	0.15789473684210525	0.08029197080291971	0.08148148148148149	0.25210084033613445	0.072992700729927
C=CC(C)(C)O[C@H]1CC[C@@](C)(O)C=C2C=C[C@H](O)C[C@@H]21	0.049689440993788817	0.07575757575757576	0.22522522522522523	0.19642857142857142	0.0703125	0.19469026548672566
O=c1c(-c2ccc(O)cc2)coc2cc(O)cc(O)c12	0.1793103448275862	0.17073170731707318	0.06976744186046512	0.07086614173228346	0.20869565217391303	0.06201550387596899
COc1ccc(C(=O)N2CCCC2=O)cc1	0.11888111888111888	0.13675213675213677	0.13392857142857142	0.13636363636363635	0.14285714285714285	0.09565217391304348
CCCSc1ccc2[nH]c(NC(=O)OC)nc2c1	0.12162162162162163	0.1487603305785124	0.11764705882352941	0.11965811965811966	0.13559322033898305	0.1092436974789916
COc1ncnc(NS(=O)(=O)c2ccc(N)cc2)c1OC	0.12337662337662338	0.1774193548387097	0.07692307692307693	0.078125	0.13709677419354838	0.06923076923076923
CC(=O)O[C@]1(C(C)=O)CC[C@H]2[C@@H]3C=C(C)C4=CC(=O)CC[C@]4(C)[C@H]3CC[C@@]21C	0.07303370786516854	0.09333333333333334	0.16176470588235295	0.15555555555555556	0.06711409395973154	0.12949640287769784
Cc1ccccc1N1C(=O)c2cc(S(N)(=O)=O)c(Cl)cc2NC1C	0.15384615384615385	0.15037593984962405	0.08888888888888889	0.09022556390977443	0.1746031746031746	0.07352941176470588
Nc1c(Br)cc(Br)cc1CN[C@H]1CC[C@H](O)CC1	0.057692307692307696	0.06153846153846154	0.1092436974789916	0.1111111111111111	0.064	0.07377049180327869
COc1ccc(NC(=O)CCCC/C=C/C(C)C)cc1OC	0.1503267973856209	0.18253968253968253	0.12598425196850394	0.14634146341463414	0.17073170731707318	0.136
COc1ccc2cc(CC(=O)O)ccc2c1	0.15942028985507245	0.17699115044247787	0.10434782608695652	0.10619469026548672	0.20754716981132076	0.11504424778761062
COC/C=C/c1cc(C)c(O)c(C)c1CC	0.07482993197278912	0.1391304347826087	0.10619469026548672	0.10810810810810811	0.125	0.08771929824561403
C[C@H]1CN(c2c(F)c(N)c3c(=O)c(C(=O)O)cn(C4CC4)c3c2F)C[C@H](C)N1	0.11764705882352941	0.11643835616438356	0.13768115942028986	0.13970588235294118	0.12056737588652482	0.10638297872340426
COc1ccccc1OCC(O)CO	0.14925373134328357	0.14414414414414414	0.09009009009009009	0.10185185185185185	0.19607843137254902	0.12149532710280374
C[C@H]1[C@H](NC(=O)/C(=N\OC(C)(C)C(=O)O)c2csc(N)n2)C(=O)N1S(=O)(=O)O	0.09941520467836257	0.14184397163120568	0.13970588235294118	0.11678832116788321	0.09090909090909091	0.1323529411764706
CC(C)C[C@H](NC(=O)[C@@H](N)Cc1ccc(O)cc1)C(=O)O	0.2127659574468085	0.23076923076923078	0.11290322580645161	0.13333333333333333	0.23008849557522124	0.19130434782608696
CC(C)n1c(CC[C@@H](O)C[C@@H](O)CC(=O)[O-])c(-c2ccc(F)cc2)c2c3ccccc3[nH]c(=O)c21	0.4421768707482993	0.3120567375886525	0.09815950920245399	0.11320754716981132	0.5126050420168067	0.20270270270270271
CCN1CCN(c2ccc(N)cc2)CC1	0.0896551724137931	0.10084033613445378	0.09649122807017543	0.09821428571428571	0.11504424778761062	0.06896551724137931
CCCCCC[C@@H]1C[C@@H]1CCCCCCCCCC(=O)OCC(O)COP(=O)([O-])OCC[N+](C)(C)C	0.06965174129353234	0.08045977011494253	0.12345679012345678	0.1320754716981132	0.06395348837209303	0.14556962025316456
CCCC/C=C/C=C\C=C/C=C/[C@H](O)C[C@@H](O)[C@H](C)C[C@@H](O)CC(=O)O	0.1625	0.2230769230769231	0.06993006993006994	0.08633093525179857	0.232	0.23577235772357724
C=C[C@H](O)C[C@H](O)[C@H]1C[C@H]2[C@@H]3CC=C4C[C@@H](O)CC[C@]4(C)[C@H]3CC[C@@]21C	0.07471264367816093	0.10344827586206896	0.1323529411764706	0.14285714285714285	0.10714285714285714	0.1590909090909091
CSCC[C@H](NC(=O)[C@@H](N)Cc1ccc(O)cc1)C(=O)N[C@H](C)[C@@H](C)O	0.2012987012987013	0.20610687022900764	0.11764705882352941	0.13636363636363635	0.1953125	0.1889763779527559
CC(C)c1nc(-c2ccc(F)cc2)c(-c2cc(Cl)cc(Cl)c2)n1/C=C/[C@@H](O)C[C@@H](O)CC(=O)O	0.37748344370860926	0.48360655737704916	0.08024691358024691	0.0949367088607595	0.4915254237288136	0.1917808219178082
C=C[C@H](O)C[C@@H](O)[C@H]1C[C@H]2[C@@H]3CC[C@H]4[C@@H](C)CC[C@]4(C)[C@H]3CC[C@@]21C	0.05747126436781609	0.09027777777777778	0.11851851851851852	0.12878787878787878	0.08571428571428572	0.1450381679389313
CCCCSc1ccc(C(=O)OCCN(C)C)cc1	0.12751677852348994	0.1652892561983471	0.13445378151260504	0.13675213675213677	0.14285714285714285	0.1452991452991453
NCc1ccccc1	0.12195121951219512	0.07766990291262135	0.05	0.05102040816326531	0.13978494623655913	0.050505050505050504
N=C1NC(=O)C(c2ccccc2)(c2ccccc2)N1	0.22302158273381295	0.1	0.05384615384615385	0.0546875	0.1794871794871795	0.03816793893129771
CCCc1nn(C)c2c(=O)[nH]c(-c3cc(S(=O)(=O)N4CCN(C)CC4)ccc3OCC)nc12	0.11290322580645161	0.16883116883116883	0.12987012987012986	0.13157894736842105	0.10759493670886076	0.0949367088607595
CC1(C)S[C@@H]2[C@H](NC(=O)Cc3ccccc3)C(=O)N2[C@H]1C(=O)O	0.18666666666666668	0.13533834586466165	0.1328125	0.1349206349206349	0.1774193548387097	0.14285714285714285
CC/C=C\C[C@@H](O)[C@H](C)[C@H](O)[C@H](C)[C@@H](O)[C@@H](O)CO	0.10067114093959731	0.14166666666666666	0.06504065040650407	0.08403361344537816	0.13793103448275862	0.1504424778761062
COc1cccc(CNC(=O)c2c(-c3ccccc3)c(-c3ccc(F)cc3)c(CC[C@@H](O)C[C@@H](O)CC(=O)[O-])n2C(C)C)c1	0.5256410256410257	0.2710843373493976	0.09042553191489362	0.10326086956521739	0.4013605442176871	0.20710059171597633
CC/C=C\C=C/C=C/C=C/CCCc1ccc(O)cc1	0.10191082802547771	0.12307692307692308	0.08527131782945736	0.08661417322834646	0.128	0.0859375
CC(C(=O)O)c1ccc(-c2ccccc2)c(F)c1	0.2692307692307692	0.2	0.08196721311475409	0.1016949152542373	0.30392156862745096	0.10084033613445378
Cc1cc(O)cc(C)c1Cl	0.06818181818181818	0.08571428571428572	0.06930693069306931	0.0707070707070707	0.09	0.0594059405940594
CC/C=C\C[C@@H](O)[C@H](C)[C@H](O)[C@H](C)[C@@H](O)[C@H](O)CO	0.10067114093959731	0.14166666666666666	0.06504065040650407	0.08403361344537816	0.13793103448275862	0.1504424778761062
C=C[C@@H]1[C@H]2C(=O)O[C@@](C)(O[C@@H]3O[C@H](C)[C@H](O)[C@H](O)[C@H]3O)[C@H]2[C@@H](O)C[C@@H]1O	0.03954802259887006	0.053691275167785234	0.15267175572519084	0.15503875968992248	0.05555555555555555	0.1450381679389313
Nc1ccc(S(=O)(=O)Nc2nccs2)cc1	0.1111111111111111	0.14655172413793102	0.058333333333333334	0.059322033898305086	0.12280701754385964	0.05
C=C[C@]1(C)C[C@H](OC(=O)c2ccccc2)N(C)C1	0.13793103448275862	0.104	0.11864406779661017	0.1206896551724138	0.16666666666666666	0.11016949152542373
CC(C)n1c(CC[C@@H](O)C[C@@H](O)CC(=O)[O-])c(-c2ccc(F)cc2)c(-c2ccccc2)c1C(=O)Nc1ccc(C(=O)O)cc1	0.58	0.2883435582822086	0.07936507936507936	0.0918918918918919	0.4236111111111111	0.20118343195266272
O=C(C1CCCCC1)N1CC(=O)N2CCc3ccccc3C2C1	0.10975609756097561	0.09154929577464789	0.11194029850746269	0.11363636363636363	0.12781954887218044	0.08029197080291971
CN1CCN(CCCN2c3ccccc3Sc3ccc(C(F)(F)F)cc32)CC1	0.16071428571428573	0.11258278145695365	0.087248322147651	0.08108108108108109	0.18115942028985507	0.05921052631578947
CCc1ccc(C(=O)C(C)CN2CCCCC2)cc1	0.1342281879194631	0.15447154471544716	0.13333333333333333	0.16521739130434782	0.17094017094017094	0.13445378151260504
CC/C=C\C=C/[C@H](O)[C@@H](C)[C@@H](O)[C@H](C)[C@@H](O)[C@H](C)[C@H](O)CO	0.08860759493670886	0.15079365079365079	0.061068702290076333	0.07874015748031496	0.13821138211382114	0.13114754098360656
C[C@@H]1C[C@@]2(C)CC[C@@H]3C4=CC(=O)C=C[C@]4(C)[C@@]3(F)[C@@H](O)C[C@@]2(C)[C@H]1C(=O)CO	0.08571428571428572	0.11643835616438356	0.1984732824427481	0.20155038759689922	0.09722222222222222	0.16417910447761194
O=C(O)c1cc(-c2ccc(F)cc2F)ccc1O	0.20588235294117646	0.23423423423423423	0.07377049180327869	0.075	0.2692307692307692	0.08333333333333333
NS(=O)(=O)c1cc2c(cc1Cl)NCNS2(=O)=O	0.05263157894736842	0.09917355371900827	0.058333333333333334	0.059322033898305086	0.05785123966942149	0.05
CC(C)c1nc(-c2ccc(F)cc2)cc(-c2ccc(F)cc2)c1/C=C/[C@@H]1C[C@@H](O)CC(=O)O1	0.2606060606060606	0.28368794326241137	0.15894039735099338	0.17687074829931973	0.2846715328467153	0.09433962264150944
O=C1CN=C(c2ccccc2)c2cc([N+](=O)[O-])ccc2N1	0.19863013698630136	0.13846153846153847	0.06766917293233082	0.06870229007633588	0.20168067226890757	0.05223880597014925
CCO[C@@H]1C[C@H](C(=O)N[C@@H]([C@H]2O[C@H](SC)[C@H](O)[C@@H](O)[C@H]2O)[C@@H](C)O)N(C)C1	0.0872093023255814	0.10344827586206896	0.17557251908396945	0.1968503937007874	0.09929078014184398	0.1953125
CCCOC1C[C@@H](O)C[C@H](/C=C/c2c(-c3ccc(F)cc3)nc(N(C)S(C)(=O)=O)nc2C(C)C)O1	0.192090395480226	0.5462184873949579	0.17880794701986755	0.1891891891891892	0.24305555555555555	0.14193548387096774
C=C[C@@H](O)C[C@@H]1CC[C@H]([C@@H](C)C(=O)O)C[C@H](C)[C@H]1CCOC(=O)C(C)C	0.12195121951219512	0.15441176470588236	0.1889763779527559	0.22131147540983606	0.13432835820895522	0.2605042016806723
CO/N=C(\C(=O)N[C@@H]1C(=O)N2C(C(=O)O)=C(COC(C)=O)CS[C@H]12)c1csc(N)n1	0.10674157303370786	0.11842105263157894	0.10810810810810811	0.1095890410958904	0.1	0.11643835616438356
CC/C=C\C[C@H](O)[C@H](C)[C@H](O)[C@H](C)[C@@H](O)[C@@H](O)CO	0.10067114093959731	0.14166666666666666	0.06504065040650407	0.08403361344537816	0.13793103448275862	0.1504424778761062
C[C@H]1CC[C@@]2(C(=O)O)CC[C@@H]3[C@@H](C)CC[C@@H]4[C@@H](O)CC[C@@H]4[C@H]3CC[C@@]21C	0.0446927374301676	0.059602649006622516	0.14925373134328357	0.15151515151515152	0.05442176870748299	0.125
CCCCc1oc2ccccc2c1C(=O)c1cc(I)c(OCCN(CC)CC)c(I)c1	0.1744186046511628	0.13636363636363635	0.1118421052631579	0.11333333333333333	0.1888111888111888	0.11258278145695365
O=C1C[C@H](O)C[C@@H](/C=C/c2c(C3CC3)nc3ccccc3c2Sc2ccc(F)cc2)O1	0.2	0.18791946308724833	0.16326530612244897	0.16551724137931034	0.2740740740740741	0.0759493670886076
C[N+](C)(C)CCO.[Cl-]	0.0390625	0.06	0.06382978723404255	0.06521739130434782	0.052083333333333336	0.06451612903225806
C[C@@H]1C(=O)O[C@H]2[C@@H](O)[C@@H]3C[C@@H]4[C@@H]5C[C@@H](O)CC[C@]5(C)[C@H]4CC[C@]3(C)[C@]21C	0.03333333333333333	0.052980132450331126	0.1953125	0.1984126984126984	0.04054054054054054	0.11764705882352941
CN1C[C@H](C(=O)N[C@]2(C)O[C@@]3(O)[C@@H]4CCCN4C(=O)[C@H](Cc4ccccc4)N3C2=O)C=C2c3cccc4[nH]cc(c34)C[C@H]21	0.19597989949748743	0.12234042553191489	0.13259668508287292	0.1340782122905028	0.17045454545454544	0.0967741935483871
Cn1cnc([N+](=O)[O-])c1Sc1ncnc2[nH]cnc12	0.06962025316455696	0.09230769230769231	0.05426356589147287	0.05511811023622047	0.0873015873015873	0.046511627906976744
CNS(=O)(=O)Cc1ccc2[nH]cc(CCN(C)C)c2c1	0.11842105263157894	0.18181818181818182	0.10483870967741936	0.10655737704918032	0.13114754098360656	0.0967741935483871
Cc1cc(NS(=O)(=O)c2ccc(N)cc2)no1	0.11724137931034483	0.16379310344827586	0.075	0.07627118644067797	0.13043478260869565	0.05785123966942149
CC/C=C\C[C@H](O)[C@H](C)[C@H](O)[C@H](C)[C@@H](O)[C@@H](O)C(=O)O[C@H](C)CO	0.11320754716981132	0.16279069767441862	0.09923664122137404	0.12698412698412698	0.15079365079365079	0.18181818181818182
C[C@H]1C(=O)O[C@H]2[C@@H](O)[C@]3(C)[C@@H]4C[C@@H](O)C[C@]4(C)[C@H]3CC[C@@]21C	0.03571428571428571	0.05755395683453238	0.19491525423728814	0.19827586206896552	0.04411764705882353	0.12903225806451613
Nc1nc(N)c2nc(-c3ccccc3)c(N)nc2n1	0.15753424657534246	0.15447154471544716	0.03816793893129771	0.03875968992248062	0.15126050420168066	0.030534351145038167
CN1CCN(C2=Nc3cc(Cl)ccc3Nc3ccccc32)CC1	0.14465408805031446	0.11510791366906475	0.06428571428571428	0.06521739130434782	0.18110236220472442	0.04225352112676056
N[C@@H](Cc1ccc(F)cc1)C(=O)O	0.18110236220472442	0.23	0.09345794392523364	0.10576923076923077	0.24210526315789474	0.10476190476190476
C[C@@H](CCCC(C)(C)O)[C@H]1CC[C@H]2[C@@H]3CC=C4C[C@@H](O)CC[C@]4(C)[C@H]3CC[C@]12C	0.06557377049180328	0.07692307692307693	0.18248175182481752	0.1678832116788321	0.06535947712418301	0.14184397163120568
O=CC(O)c1ccc(-c2ccccc2)cc1	0.2677165354330709	0.16521739130434782	0.05785123966942149	0.06779661016949153	0.29	0.06722689075630252
C[C@@H]1CC[C@H]2[C@@H](C)C(=O)O[C@@H]3O[C@]4(C)CC[C@@H]1[C@]32OO4	0.023952095808383235	0.03597122302158273	0.15	0.15254237288135594	0.02962962962962963	0.096
O=C(O)CNCP(=O)(O)O	0.09375	0.10784313725490197	0.07	0.07142857142857142	0.10204081632653061	0.11578947368421053
CCC[C@H](C)C(=O)N[C@@H]1C=C2c3cccc4[nH]cc(c34)C[C@H]2N(C)C1	0.15527950310559005	0.15217391304347827	0.15037593984962405	0.1796875	0.17557251908396945	0.16030534351145037
O=C(O)CCCC[C@@H]1CCSS1	0.07194244604316546	0.07017543859649122	0.10476190476190476	0.10679611650485436	0.07339449541284404	0.12745098039215685
CCNC(=O)c1c(-c2ccccc2)c(-c2ccc(F)cc2)c(CC[C@@H](O)C[C@@H](O)CC(=O)[O-])n1C(C)C	0.5174825174825175	0.3103448275862069	0.10179640718562874	0.1165644171779141	0.46825396825396826	0.23648648648648649
C[S@@](=O)(c1ccc(F)cc1)c1ccc([C@@H](O)[C@H](C)NC(=O)[C@@H](N)CC(=O)O)cc1	0.3219178082191781	0.31746031746031744	0.08843537414965986	0.1048951048951049	0.3416666666666667	0.17777777777777778
O=C(O)c1ccccc1Nc1cccc(C(F)(F)F)c1	0.21428571428571427	0.144	0.07874015748031496	0.07142857142857142	0.23214285714285715	0.07086614173228346
Cc1n[nH]c(=O)[nH]1	0.03076923076923077	0.049019607843137254	0.052083333333333336	0.05319148936170213	0.04081632653061224	0.030927835051546393
Nc1ccn([C@@H]2O[C@H](CO)[C@@H](N)[C@@H]2O)c(=O)n1	0.06622516556291391	0.08943089430894309	0.12280701754385964	0.125	0.08403361344537816	0.10434782608695652
O=C1CCC(N2C(=O)c3ccccc3C2=O)C(=O)N1	0.12751677852348994	0.11904761904761904	0.08870967741935484	0.09016393442622951	0.15254237288135594	0.06349206349206349
C[N+](C)(C)CCOP(=O)([O-])OC[C@H](O)CO	0.08333333333333333	0.09322033898305085	0.07894736842105263	0.09009009009009009	0.08771929824561403	0.12962962962962962
CO[C@]12[C@H](COC(N)=O)C3=C(C(=O)C(C)=C(N)C3=O)N1C[C@@H]1N[C@@H]12	0.08433734939759036	0.10071942446043165	0.11363636363636363	0.11538461538461539	0.0962962962962963	0.09774436090225563
CNCCOC(=O)C1=C(C)NC(C)=C(C(=O)OC(C)C)C1c1cccc([N+](=O)[O-])c1	0.15976331360946747	0.18181818181818182	0.12413793103448276	0.13380281690140844	0.16312056737588654	0.13286713286713286
OCCN1CCN(CCCN2c3ccccc3Sc3ccc(Cl)cc32)CC1	0.16167664670658682	0.10596026490066225	0.08053691275167785	0.08163265306122448	0.17391304347826086	0.0738255033557047
CC(C)n1c(CC[C@@H](O)C[C@@H](O)CC(=O)[O-])c(-c2ccc(F)cc2)c(-c2ccccc2)c1C(=O)NCc1ccc(C(=O)N(C)C)cc1	0.49390243902439024	0.28994082840236685	0.08717948717948718	0.09947643979057591	0.38311688311688313	0.192090395480226
CC/C(=C(/CC)c1ccc(O)cc1)c1ccc(O)cc1	0.1958041958041958	0.152	0.09523809523809523	0.0967741935483871	0.21929824561403508	0.10483870967741936
C[C@H]1O[C@@H](n2cc(F)c(=O)[nH]c2=O)[C@H](O)[C@@H]1O	0.08108108108108109	0.09016393442622951	0.13392857142857142	0.13636363636363635	0.09401709401709402	0.11504424778761062
CC(=O)OCC(COC(C)=O)OC(C)=O	0.07692307692307693	0.09482758620689655	0.09009009009009009	0.10185185185185185	0.07017543859649122	0.12149532710280374
CC(C)NCC(O)COc1cccc2ccccc12	0.2246376811594203	0.18333333333333332	0.088	0.10743801652892562	0.29245283018867924	0.125
Cc1coc2c1CCN(CCc1ccc(O)cc1)C(=O)N2CCc1ccccc1	0.2360248447204969	0.12418300653594772	0.09933774834437085	0.10067114093959731	0.21897810218978103	0.0784313725490196
O=C1CC2(CCCC2)CC(=O)N1CCCCN1CCN(c2ncccn2)CC1	0.08241758241758242	0.0759493670886076	0.09333333333333334	0.0945945945945946	0.07142857142857142	0.07236842105263158
O=C(c1ccccc1)c1ccc2n1CCC2C(=O)O	0.20714285714285716	0.136	0.10569105691056911	0.10743801652892562	0.21238938053097345	0.11570247933884298
O=C([C@H](O)c1ccccc1)c1ccc(Cl)cc1O	0.21323529411764705	0.15966386554621848	0.07317073170731707	0.08333333333333333	0.25471698113207547	0.09166666666666666
CN(C)C(=O)Oc1cc(OC(=O)N(C)C)cc(C(O)CNC(C)(C)C)c1	0.11585365853658537	0.14705882352941177	0.15384615384615385	0.1297709923664122	0.11029411764705882	0.13740458015267176
C/C(=C\CC[C@@H](C)[C@H]1C[C@H](O)[C@@]2(C)C3=CC[C@H]4C(C)(C)C(=O)CC[C@]4(C)C3=CC[C@]12C)C(=O)O	0.10752688172043011	0.13291139240506328	0.16891891891891891	0.1793103448275862	0.11538461538461539	0.17006802721088435
CN(C)CCCN1c2ccccc2CCc2ccc(Cl)cc21	0.17880794701986755	0.14393939393939395	0.09022556390977443	0.0916030534351145	0.2066115702479339	0.07462686567164178
CCCC[C@@H](CC)COC(=O)c1ccccc1C(=O)OC[C@@H](CC)CCCC	0.16265060240963855	0.136986301369863	0.1267605633802817	0.14492753623188406	0.15	0.17777777777777778
O=C(O)c1cc(=O)c2c(OCC(O)COc3cccc4oc(C(=O)O)cc(=O)c34)cccc2o1	0.2138728323699422	0.18064516129032257	0.09259259259259259	0.10062893081761007	0.2191780821917808	0.1282051282051282
CC(=O)O[C@]1(C(C)=O)CC[C@H]2[C@@H]3C[C@H](C)C4=CC(=O)CC[C@]4(C)[C@H]3CC[C@@]21C	0.06111111111111111	0.07894736842105263	0.17037037037037037	0.16417910447761194	0.052980132450331126	0.13768115942028986
N=NC(=O)NCCCCN1CCCCC1	0.06756756756756757	0.03968253968253968	0.07758620689655173	0.07894736842105263	0.05	0.06896551724137931
CC(C)n1c(CC[C@@H](O)C[C@@H](O)CC(=O)[O-])c(-c2ccc(F)cc2)c(-c2ccccc2)c1C(=O)NCc1cccc(C(N)=O)c1	0.5189873417721519	0.26785714285714285	0.078125	0.09042553191489362	0.3959731543624161	0.1907514450867052
COc1ccc2c(c1)c(CC(=O)OCC(=O)O)c(C)n2C(=O)c1ccc(Cl)cc1	0.2111801242236025	0.18309859154929578	0.10204081632653061	0.10344827586206896	0.24427480916030533	0.1258741258741259
Clc1ccc(COC(Cn2ccnc2)c2ccc(Cl)cc2Cl)c(Cl)c1	0.1411042944785276	0.1276595744680851	0.05517241379310345	0.06338028169014084	0.16666666666666666	0.05555555555555555
CCc1cccc2c3c([nH]c12)C(CC)(CC(=O)O)OCC3	0.14473684210526316	0.15748031496062992	0.14634146341463414	0.1487603305785124	0.19327731092436976	0.13821138211382114
CCCC[C@H](C)[C@@H](O)C[C@@H](O)CC(=O)O	0.2125984251968504	0.23300970873786409	0.09009009009009009	0.11214953271028037	0.24489795918367346	0.31868131868131866
CC(C)n1c(CC[C@@H](O)C[C@@H](O)CC(=O)[O-])c(-c2ccc(F)cc2)c(-c2ccccc2)c1C(=O)NCc1ccc(C(=O)O)cc1	0.5286624203821656	0.28313253012048195	0.078125	0.09042553191489362	0.41496598639455784	0.2046783625730994
C[C@]1(Cn2ccnn2)[C@H](C(=O)O)N2C(=O)C[C@H]2S1(=O)=O	0.07643312101910828	0.109375	0.12396694214876033	0.12605042016806722	0.0873015873015873	0.11570247933884298
Cc1cc(C)nc(NS(=O)(=O)c2ccc(N)cc2)n1	0.12837837837837837	0.20689655172413793	0.072	0.07317073170731707	0.1440677966101695	0.064
CN(C)CC[C@@H](c1ccc(Cl)cc1)c1ccccn1	0.1736111111111111	0.15447154471544716	0.07086614173228346	0.08064516129032258	0.21238938053097345	0.08
COCCOC(=O)C1=C(C)NC(C)=C(C(=O)OC(C)C)C1c1cccc([N+](=O)[O-])c1	0.15294117647058825	0.18181818181818182	0.12413793103448276	0.13380281690140844	0.16312056737588654	0.13286713286713286
O=C1Nc2ccc(Cl)cc2C(c2ccccc2Cl)=NC1O	0.16	0.13076923076923078	0.07633587786259542	0.07751937984496124	0.19327731092436976	0.06060606060606061
CC#CCCCCCC(=O)O	0.08208955223880597	0.08256880733944955	0.07692307692307693	0.0784313725490196	0.08653846153846154	0.12121212121212122
O=C/C=C/c1ccccc1	0.11627906976744186	0.10377358490566038	0.04716981132075472	0.04807692307692308	0.16666666666666666	0.047619047619047616
COC1=CC(=O)C[C@@H](C)[C@]12Oc1c(Cl)c(OC)cc(OC)c1C2=O	0.09090909090909091	0.10071942446043165	0.13076923076923078	0.1328125	0.08823529411764706	0.08955223880597014
COc1cccc(C2(O)CCCCC2CN(C)C)c1	0.08387096774193549	0.11904761904761904	0.125	0.1271186440677966	0.10569105691056911	0.09836065573770492
CC(=O)O[C@@H]1C[C@@H]2CC[C@@H]3[C@H](CC[C@@]4(C)[C@H]3C[C@H]([N+]3(C)CCCCC3)[C@@H]4OC(C)=O)[C@@]2(C)C[C@@H]1N1CCCCC1.[Br-]	0.04090909090909091	0.041237113402061855	0.13953488372093023	0.13450292397660818	0.031413612565445025	0.10795454545454546
CC/C=C\C=C/C=C\[C@H](O)[C@H](C)CC(=O)O	0.12056737588652482	0.18018018018018017	0.07758620689655173	0.09821428571428571	0.18867924528301888	0.16981132075471697
COC(=O)c1ccccc1O	0.1328125	0.12380952380952381	0.10891089108910891	0.1111111111111111	0.17708333333333334	0.09900990099009901
COc1ccc2nc(C3CC3)c(/C=C/[C@@H]3C[C@@H](O)CC(=O)O3)c(Sc3ccc(F)cc3)c2c1	0.16759776536312848	0.1895424836601307	0.17333333333333334	0.17567567567567569	0.2206896551724138	0.08695652173913043
NC[C@@H]1CC[C@H](C(=O)O)CC1	0.04316546762589928	0.05357142857142857	0.09803921568627451	0.1	0.056074766355140186	0.08823529411764706
CN1CCN(c2c(F)cc3c(=O)c(C(=O)O)cn(CCF)c3c2F)CC1	0.13414634146341464	0.1357142857142857	0.11678832116788321	0.11851851851851852	0.14925373134328357	0.09352517985611511
COc1cccc2c1C(=O)c1c(O)c3c(c(O)c1C2=O)C[C@@](O)(C(=O)CO)C[C@@H]3O[C@H]1C[C@H](N)[C@@H](O)[C@H](C)O1	0.12755102040816327	0.12790697674418605	0.16770186335403728	0.16981132075471697	0.1317365269461078	0.15432098765432098
O=C(CCCCCCC(=O)Nc1ccccc1)NO	0.2246376811594203	0.109375	0.0967741935483871	0.09836065573770492	0.15126050420168066	0.13445378151260504
C=CC[S@](=O)[C@H](CC)NC(=O)[C@@H](Cc1ccccc1)C(=O)OC(C)(C)C	0.17834394904458598	0.15328467153284672	0.15151515151515152	0.15384615384615385	0.16793893129770993	0.17054263565891473
CC1=Nc2ccc(Cl)cc2S(=O)(=O)N1	0.0851063829787234	0.11504424778761062	0.07142857142857142	0.07272727272727272	0.1	0.0625
O=N/C=C/c1ccccc1	0.11627906976744186	0.10377358490566038	0.04716981132075472	0.04807692307692308	0.16666666666666666	0.047619047619047616
CCc1nc(N)nc(-c2ccc(F)cc2)c1/C=C/[C@@H](O)C[C@@H](O)CC(=O)O	0.3125	0.6039603960396039	0.09859154929577464	0.1079136690647482	0.49523809523809526	0.2109375
CC(C)NCC(O)c1ccc(O)c(O)c1	0.14814814814814814	0.1743119266055046	0.07964601769911504	0.10091743119266056	0.18269230769230768	0.1308411214953271
N[C@H](Cc1ccc(N(CCCl)CCCl)cc1)C(=O)O	0.1360544217687075	0.15702479338842976	0.09836065573770492	0.1092436974789916	0.15384615384615385	0.1271186440677966
Cc1cccc(Nc2cc(Cl)nc(SCC(=O)O)n2)c1C	0.15333333333333332	0.2066115702479339	0.09375	0.09523809523809523	0.18487394957983194	0.10317460317460317
Nc1nc(=O)[nH]cc1F	0.05303030303030303	0.08737864077669903	0.04950495049504951	0.050505050505050504	0.07	0.029411764705882353
CN1C=C(C(N)=O)C(CN)=C(CN2CCCC2)C1	0.07142857142857142	0.078125	0.1	0.1016949152542373	0.09016393442622951	0.07377049180327869
CC(=C/CO)CC(=O)[O-]	0.06153846153846154	0.07766990291262135	0.07142857142857142	0.07291666666666667	0.08163265306122448	0.08333333333333333
CC1CC(OC(=O)C(O)c2ccccc2)CC(C)(C)C1	0.14864864864864866	0.12598425196850394	0.17094017094017094	0.19469026548672566	0.1694915254237288	0.1826086956521739
CC(=O)O[C@]1(C(C)=O)CC[C@H]2[C@@H]3C=C(Cl)C4=CC(=O)CC[C@]4(C)[C@H]3CC[C@@]21C	0.07303370786516854	0.09333333333333334	0.15328467153284672	0.15555555555555556	0.06711409395973154	0.12949640287769784
N[C@@H](CCC(=O)N[C@@H](CSSC[C@H](NC(=O)CC[C@H](N)C(=O)O)C(=O)NCC(=O)O)C(=O)NCC(=O)O)C(=O)O	0.09950248756218906	0.08379888268156424	0.044444444444444446	0.05084745762711865	0.07386363636363637	0.12650602409638553
CC1(C)O[C@@H]2C[C@H]3[C@@H]4C[C@H](F)C5=CC(=O)C=C[C@]5(C)[C@H]4[C@@H](O)C[C@]3(C)[C@]2(C(=O)CO)O1	0.08152173913043478	0.10967741935483871	0.22058823529411764	0.22388059701492538	0.0915032679738562	0.1619718309859155
COC(=O)Nc1nc2cc(Sc3ccccc3)ccc2[nH]1	0.19727891156462585	0.14615384615384616	0.07518796992481203	0.07633587786259542	0.21008403361344538	0.06766917293233082
O=C(O)CO	0.06779661016949153	0.08791208791208792	0.056818181818181816	0.05813953488372093	0.09302325581395349	0.09523809523809523
Cc1cc2c(s1)Nc1ccccc1N=C2N1CCN(C)CC1	0.12578616352201258	0.10948905109489052	0.07352941176470588	0.07462686567164178	0.15748031496062992	0.050724637681159424
CCOc1ccc(NC(C)=O)cc1	0.15267175572519084	0.14814814814814814	0.12380952380952381	0.1262135922330097	0.1553398058252427	0.11428571428571428
O=S(=O)([O-])CCS	0.03125	0.07142857142857142	0.042105263157894736	0.043010752688172046	0.030927835051546393	0.0425531914893617
COC(=O)C1=C(C)NC(C)=C(C(=O)OC)C1c1ccccc1[N+](=O)[O-]	0.1518987341772152	0.15671641791044777	0.11194029850746269	0.11363636363636363	0.16279069767441862	0.11278195488721804
CC(=O)Nc1nnc(S(N)(=O)=O)s1	0.06428571428571428	0.11926605504587157	0.06422018348623854	0.06542056074766354	0.05405405405405406	0.05504587155963303
C[C@@]12C(=O)OC(=O)[C@]1(C)[C@H]1CC[C@@H]2O1	0.04081632653061224	0.05	0.1111111111111111	0.11320754716981132	0.04310344827586207	0.07207207207207207
CCCCCCCCC#C/C=C/CCCCCC(=O)O	0.06832298136645963	0.08208955223880597	0.06923076923076923	0.0703125	0.08527131782945736	0.104
O=C(O)COc1ccc(C(=O)c2cccs2)c(Cl)c1Cl	0.1643835616438356	0.16260162601626016	0.096	0.0975609756097561	0.1794871794871795	0.12396694214876033
COc1cc(C(=O)NC2CCCNC2)cc(OC)c1OC	0.08074534161490683	0.08888888888888889	0.11904761904761904	0.12096774193548387	0.08396946564885496	0.09375
Fc1ccc([C@@H]2CCNC[C@H]2COc2ccc3c(c2)OCO3)cc1	0.15527950310559005	0.14388489208633093	0.09285714285714286	0.09420289855072464	0.1937984496124031	0.06293706293706294
C[C@@H]1C[C@H]2[C@@H]3CCC4=CC(=O)C=C[C@]4(C)[C@@]3(F)[C@@H](O)C[C@]2(C)[C@@]1(O)C(=O)COP(=O)(O)O	0.08695652173913043	0.11612903225806452	0.19285714285714287	0.1956521739130435	0.09803921568627451	0.18571428571428572
CC[C@@H]1c2c(OC)c(OC)cc(OC)c2C(=O)c1O	0.08496732026143791	0.112	0.13675213675213677	0.1391304347826087	0.10743801652892562	0.1092436974789916
N[C@H]1CC[C@@H]2CC[C@H]1C(=O)C2	0.013888888888888888	0.017094017094017096	0.0970873786407767	0.09900990099009901	0.017857142857142856	0.05660377358490566
C[C@H](Cc1ccc(O)c(O)c1)NC(=O)[C@@H]1C[C@@H](CCC(=O)O)C[C@@H]1CN(C)C	0.17177914110429449	0.18840579710144928	0.1791044776119403	0.2	0.16058394160583941	0.23622047244094488
C=CCS(=O)(=O)Nc1ccc([N+](=O)[O-])cc1	0.1048951048951049	0.1592920353982301	0.06837606837606838	0.06956521739130435	0.11504424778761062	0.05982905982905983
O=C(O)c1ccccc1Nc1ccc(C(=O)O)cc1	0.24444444444444444	0.1557377049180328	0.08	0.08130081300813008	0.25925925925925924	0.10743801652892562
CN(C)CCOC(c1ccccc1)c1ccccc1.Cn1c(=O)c2[nH]c(Cl)nc2n(C)c1=O	0.2469879518072289	0.17647058823529413	0.09433962264150944	0.10256410256410256	0.19863013698630136	0.08125
CC(=O)OCC(CCn1cnc2cnc(N)nc21)COC(C)=O	0.13291139240506328	0.1259259259259259	0.10606060606060606	0.11627906976744186	0.10526315789473684	0.14173228346456693
N[C@H](CSC(=S)NCc1ccccc1)C(=O)O	0.17391304347826086	0.125	0.08403361344537816	0.09482758620689655	0.18181818181818182	0.11304347826086956
Cc1[nH]cnc1CN1CCc2c(c3ccccc3n2C)C1=O	0.15584415584415584	0.12686567164179105	0.09022556390977443	0.0916030534351145	0.23728813559322035	0.06666666666666667
C=CCS(=O)(=O)NC1=C(C(=O)OCC)C(=O)NC1C(=O)OCC[N+](C)(C)C	0.09411764705882353	0.1276595744680851	0.125	0.12686567164179105	0.07692307692307693	0.1259259259259259
CCn1cc(C(=O)O)c(=O)c2cc(F)c(N3CCNCC3)nc21	0.11875	0.15151515151515152	0.12307692307692308	0.125	0.1484375	0.09848484848484848
CC(C)n1c(CC[C@@H](O)C[C@@H](O)CC(=O)[O-])c(-c2ccc(F)cc2)c(-c2ccc(F)cc2)c1C(=O)Nc1cccc(O)c1	0.5	0.2777777777777778	0.08064516129032258	0.09340659340659341	0.3931034482758621	0.19760479041916168
O=C(O)CC(O)(CC(=O)O)C(=O)O	0.09701492537313433	0.1111111111111111	0.07547169811320754	0.06666666666666667	0.09523809523809523	0.1414141414141414
C[C@@H]1O[C@H](O[C@H]2[C@H](O)[C@@H](O)[C@@H](O[C@H]3[C@H](O)[C@@H](O)[C@H](O)O[C@@H]3CO)O[C@@H]2CO)[C@H](O)[C@@H](O)[C@@H]1N[C@H]1C=C(CO)[C@@H](O)[C@H](O)[C@H]1O	0.04484304932735426	0.04040404040404041	0.10497237569060773	0.10614525139664804	0.04145077720207254	0.10555555555555556
Nc1nc(=O)c2c([nH]1)NCC(CNc1ccc(C(=O)N[C@@H](CCC(=O)O)C(=O)O)cc1)N2C=O	0.1875	0.1895424836601307	0.1	0.10828025477707007	0.17218543046357615	0.13636363636363635
NCCc1ccc(CS(=O)(=O)c2ccc(CN)cc2)cc1	0.17567567567567569	0.1484375	0.07633587786259542	0.07751937984496124	0.17355371900826447	0.07692307692307693
O=C1OCCN1/N=C/c1ccc([N+](=O)[O-])o1	0.06666666666666667	0.08130081300813008	0.08547008547008547	0.08695652173913043	0.0847457627118644	0.05
C[C@@H]1O[C@@H](O[C@@H]2C[C@@H](O)[C@]3(CO)[C@H]4[C@H](O)C[C@]5(C)[C@@H](C6=CC(=O)OC6)CC[C@]5(O)[C@@H]4CC[C@]3(O)C2)[C@H](O)[C@H](O)[C@H]1O	0.04608294930875576	0.05263157894736842	0.1411764705882353	0.14285714285714285	0.05405405405405406	0.11560693641618497
Cn1c(=O)c2[nH]cnc2n(C)c1=O.Cn1c(=O)c2[nH]cnc2n(C)c1=O.NCCN	0.096045197740113	0.12837837837837837	0.08783783783783784	0.08904109589041095	0.0945945945945946	0.06666666666666667
CC(/C=C1\SC(=S)N(CC(=O)O)C1=O)=C\c1ccccc1	0.19310344827586207	0.168	0.10236220472440945	0.104	0.22608695652173913	0.112
Cc1ccnc(NS(=O)(=O)c2ccc(N)cc2)n1	0.13013698630136986	0.1794871794871795	0.06451612903225806	0.06557377049180328	0.14655172413793102	0.056451612903225805
CNC[C@]1(O)O[C@H]2[C@@H]3CCC4=CC(=O)C=C[C@]4(C)[C@H]3CC[C@@]21C	0.06547619047619048	0.07801418439716312	0.15873015873015872	0.16129032258064516	0.072992700729927	0.11538461538461539
COC[C@@H](C)CO	0.05555555555555555	0.0707070707070707	0.06382978723404255	0.08888888888888889	0.07446808510638298	0.08791208791208792
CO[C@@H]1O[C@@H]2O[C@@]3(C)CC[C@H]4[C@H](C)CC[C@@H]([C@H]1C)[C@@]24OO3	0.011627906976744186	0.027972027972027972	0.13709677419354838	0.13934426229508196	0.014285714285714285	0.08527131782945736
CCCOc1ccccc1-c1nc2[nH]nnc2c(=O)[nH]1	0.13071895424836602	0.14960629921259844	0.09375	0.09523809523809523	0.1652892561983471	0.07751937984496124
NC(=O)N1c2ccccc2C=Cc2ccccc21	0.21897810218978103	0.12	0.072	0.07317073170731707	0.21621621621621623	0.064
CN(C)[C@@H]1C(O)=C(C(N)=O)C(=O)[C@@]2(O)C(O)=C3C(=O)c4c(O)cccc4[C@@](C)(O)[C@H]3C[C@@H]12	0.13714285714285715	0.16216216216216217	0.1292517006802721	0.1310344827586207	0.14383561643835616	0.13793103448275862
Cc1ccc(NC(=O)c2ccc(CN3CCN(C)CC3)cc2)cc1Nc1nccc(-c2cccnc2)n1	0.24581005586592178	0.13953488372093023	0.07954545454545454	0.08045977011494253	0.17901234567901234	0.06179775280898876
COCC(=O)c1ccc(N)cc1	0.11278195488721804	0.14150943396226415	0.10576923076923077	0.10784313725490197	0.1485148514851485	0.09615384615384616
CC[C@H](C)[C@H](NC(=O)[C@@H](N)CC(C)C)C(=O)N[C@@H](CC(C)C)C(=O)N1CCC[C@H]1C(=O)N[C@@H](CCCCN)C(=O)N[C@@H](Cc1c[nH]cn1)C(=O)N[C@@H]	0.10344827586206896	0.10096153846153846	0.09852216748768473	0.11055276381909548	0.0821256038647343	0.13846153846153847
O=C(O)CCc1nc(-c2ccccc2)c(-c2ccccc2)o1	0.3161764705882353	0.20634920634920634	0.08955223880597014	0.09090909090909091	0.2564102564102564	0.09022556390977443
O=C(O)c1ccccc1-c1c2ccc(=O)cc-2oc2cc(O)ccc12	0.24	0.15217391304347827	0.0851063829787234	0.08633093525179857	0.26229508196721313	0.07801418439716312
O=C1c2c(O)ccc(O)c2C(=O)c2c(NCCNCCO)ccc(NCCNCCO)c21	0.15168539325842698	0.1337579617834395	0.075	0.0759493670886076	0.13815789473684212	0.09615384615384616
CC(C)c1nc(-c2ccccc2)nc(-c2ccc(F)cc2)c1/C=C/[C@@H]1C[C@@H](O)CC(=O)O1	0.31210191082802546	0.3458646616541353	0.1610738255033557	0.1793103448275862	0.3282442748091603	0.09554140127388536
O=P(O)(O)C(O)(Cc1cccnc1)P(=O)(O)O	0.08904109589041095	0.1092436974789916	0.07692307692307693	0.06896551724137931	0.10434782608695652	0.09649122807017543
Cc1c(O)c(=O)ccn1C	0.08461538461538462	0.09615384615384616	0.09090909090909091	0.09278350515463918	0.11224489795918367	0.07
COCc1ccc(CNC(=O)c2c(-c3ccccc3)c(-c3ccc(F)cc3)c(CC[C@@H](O)C[C@@H](O)CC(=O)[O-])n2C(C)C)cc1	0.50625	0.26627218934911245	0.08900523560209424	0.10160427807486631	0.3933333333333333	0.20348837209302326
C[C@@]1(O)[C@H](O)[C@H](NC(=O)Cc2ccccc2)C[C@@H](O)CN1C[C@H](O)[C@@H](O)CO	0.18633540372670807	0.1388888888888889	0.14492753623188406	0.15555555555555556	0.19548872180451127	0.1893939393939394
COc1cccc(NC(=O)c2c(-c3ccc(F)cc3)c(-c3ccc(F)cc3)c(CC[C@@H](O)C[C@@H](O)CC(=O)[O-])n2C(C)C)c1	0.48125	0.2727272727272727	0.09090909090909091	0.10382513661202186	0.37583892617449666	0.20118343195266272
Nc1ccc(S(=O)(=O)Nc2ncccn2)cc1	0.12413793103448276	0.15254237288135594	0.056910569105691054	0.05785123966942149	0.1391304347826087	0.04878048780487805
CC1(C)[C@@H]2CC[C@@]1(C)C(=O)C2	0.02857142857142857	0.044642857142857144	0.11	0.11224489795918367	0.037037037037037035	0.06796116504854369
CC/C=C\C=C/C=C\[C@H](O)C[C@H](O)[C@@H](O)[C@@H](C)CC(=O)O	0.1476510067114094	0.22033898305084745	0.078125	0.0967741935483871	0.23008849557522124	0.21238938053097345
COc1ccc(C[C@H]2NC[C@H](O)[C@H]2OC(C)=O)cc1	0.11258278145695365	0.13709677419354838	0.16379310344827586	0.16666666666666666	0.14285714285714285	0.15517241379310345
COc1ccccc1OCC(O)COC(N)=O	0.15714285714285714	0.15384615384615385	0.11206896551724138	0.12389380530973451	0.2037037037037037	0.13274336283185842
NCC(=O)N[C@@H](Cc1ccc(F)cc1)C(=O)N1CCC[C@H]1C(=O)N[C@@H](CCC(=O)O)C(=O)NCC(=O)NCC(=O)O	0.18229166666666666	0.1695906432748538	0.096045197740113	0.10344827586206896	0.16766467065868262	0.14201183431952663
C[C@@H](C(=O)O)c1cccc(C(=O)c2ccccc2)c1	0.2537313432835821	0.1652892561983471	0.08870967741935484	0.10833333333333334	0.24770642201834864	0.12605042016806722
CCCC/C=C/C=C\C/C=C/CCCC(=O)O	0.07236842105263158	0.088	0.0743801652892562	0.07563025210084033	0.09166666666666666	0.11206896551724138
CC1=C2C(=CO[C@H](C)[C@H]2C)C(O)=C(C(=O)O)C1=O	0.1095890410958904	0.1440677966101695	0.15178571428571427	0.15454545454545454	0.13043478260869565	0.13274336283185842
C#C[C@]1(O)CC[C@H]2[C@@H]3CCC4=CC(=O)CC[C@]4(C)[C@H]3CC[C@@]21C	0.040697674418604654	0.04827586206896552	0.10606060606060606	0.1076923076923077	0.05	0.07407407407407407
CC(=O)Nc1ccc2c(c1)Cc1ccccc1-2	0.19708029197080293	0.14166666666666666	0.08264462809917356	0.08403361344537816	0.2222222222222222	0.0743801652892562
C[C@]12CC[C@@H]3c4ccc(O)cc4CC[C@H]3[C@@H]1CC[C@@H]2O	0.06832298136645963	0.08208955223880597	0.12096774193548387	0.12295081967213115	0.08527131782945736	0.104
C#C[C@@]1(OC(C)=O)CC[C@H]2[C@@H]3CCC4=C[C@@H](OC(C)=O)CC[C@@H]4[C@H]3CC[C@@]21C	0.0546448087431694	0.05732484076433121	0.14285714285714285	0.14492753623188406	0.045454545454545456	0.14388489208633093
C[C@@H]1O[C@@H](O[C@@H]2C=C3CC[C@@H]4[C@H](CC[C@]5(C)[C@@H](c6ccc(=O)oc6)CC[C@]45O)[C@@]3(C)CC2)[C@H](O)[C@H](O)[C@H]1O	0.07281553398058252	0.0898876404494382	0.16049382716049382	0.1625	0.08620689655172414	0.13333333333333333
CC[C@@]12OC(=O)C[C@@H](O)C3=C(C(=O)O)[C@]3(O)C[C@H]1[C@H]1C[C@@H](O)C(=O)[C@]2(C)C1=O	0.09248554913294797	0.11724137931034483	0.18181818181818182	0.18461538461538463	0.1056338028169014	0.15671641791044777
COc1cc(NS(=O)(=O)c2ccc(N)cc2)nc(OC)n1	0.12337662337662338	0.19672131147540983	0.07692307692307693	0.078125	0.13709677419354838	0.06923076923076923
CCCc1cc(OC)c(OC)cc1O	0.07746478873239436	0.10526315789473684	0.1111111111111111	0.11320754716981132	0.1	0.10185185185185185
Cc1cc(-c2c(-c3ccc(F)cc3)nc(C(C)C)n2/C=C/[C@@H](O)C[C@@H](O)CC(=O)O)cc(C)c1F	0.36363636363636365	0.5	0.09259259259259259	0.10759493670886076	0.47107438016528924	0.19727891156462585
CN[C@@H](CO)C(=O)N[C@@H]1C=C2c3cccc4[nH]cc(c34)C[C@H]2N(C)C1	0.1411042944785276	0.1357142857142857	0.13333333333333333	0.14393939393939395	0.16666666666666666	0.11764705882352941
O=C(O)c1ccccc1Nc1ccc(C(F)(F)F)cc1	0.21428571428571427	0.144	0.07874015748031496	0.07142857142857142	0.2545454545454545	0.07086614173228346
CNC[C@H]1C[C@@H](O)C[C@@H](O)[C@]1(O)C[C@@H](O)CC(=O)N1CCC[C@H]1C(=O)O	0.12121212121212122	0.1048951048951049	0.15151515151515152	0.16279069767441862	0.10869565217391304	0.208
CC/C=C\C=C/C=C\[C@H](O)C[C@@H](O)[C@H](C)CC(=O)[O-]	0.12162162162162163	0.18803418803418803	0.08130081300813008	0.10084033613445378	0.19642857142857142	0.168141592920354
Cc1cccc(Nc2ccncc2S(=O)(=O)NC(=O)NC(C)C)c1	0.17532467532467533	0.203125	0.08823529411764706	0.10606060606060606	0.18253968253968253	0.09701492537313433
N=C1NC(=O)C(c2ccccc2)N1	0.1259259259259259	0.08695652173913043	0.07207207207207207	0.07339449541284404	0.14285714285714285	0.05357142857142857
COc1ccc2[nH]cc(CCNC(C)=O)c2c1	0.12413793103448276	0.14285714285714285	0.1111111111111111	0.11304347826086956	0.1592920353982301	0.10256410256410256
CCc1ccc(CCOc2ccc(CC3SC(=O)NC3=O)cc2)nc1	0.16149068322981366	0.14285714285714285	0.1079136690647482	0.10948905109489052	0.17424242424242425	0.10071942446043165
C[C@H]1C(=O)O[C@H]2[C@@H](O)[C@]3(C)C4=CC(=O)C=C[C@]4(C)[C@H]3C[C@H](O)C[C@@]21O	0.07692307692307693	0.09929078014184398	0.21138211382113822	0.21487603305785125	0.08695652173913043	0.1746031746031746
Cc1nc2n(c(=O)c1CCN1CCC(c3noc4cc(F)ccc34)CC1)CCCC2	0.12849162011173185	0.1437908496732026	0.09740259740259741	0.09868421052631579	0.14093959731543623	0.06329113924050633
C[C@H]1CC[C@H]2[C@@H](C)C(=O)O[C@@H]3O[C@]4(C)CC[C@@H]1[C@]32OO4	0.023952095808383235	0.03597122302158273	0.15	0.15254237288135594	0.02962962962962963	0.096
Cc1cc(-c2nc(C(C)C)n(/C=C/[C@@H](O)C[C@@H](O)CC(=O)O)c2-c2ccc(F)cc2)cc(C)c1Cl	0.37254901960784315	0.4878048780487805	0.09259259259259259	0.10759493670886076	0.47107438016528924	0.19727891156462585
O=c1[nH]c2ccccc2n1CCCN1CCC(n2c(=O)[nH]c3cc(Cl)ccc32)CC1	0.1744186046511628	0.11464968152866242	0.09740259740259741	0.09868421052631579	0.1888111888111888	0.07006369426751592
CCN(CC)CCOC(=O)C1(C2CCCCC2)CCCCC1	0.05325443786982249	0.055944055944055944	0.10687022900763359	0.10852713178294573	0.050359712230215826	0.09923664122137404
CC(C)C[C@H](NC(=O)[C@@H](N)CC(=O)O)C(=O)O	0.17037037037037037	0.19090909090909092	0.07758620689655173	0.09821428571428571	0.17757009345794392	0.20388349514563106
C[C@H](O)[C@H]1C(=O)N2C(C(=O)O)=C(S[C@@H]3CN[C@H](C(=O)N(C)C)C3)[C@H](C)[C@H]12	0.10843373493975904	0.145985401459854	0.16153846153846155	0.18253968253968253	0.10948905109489052	0.19047619047619047
O=C(N/N=C/c1ccc([N+](=O)[O-])o1)c1cc([N+](=O)[O-])cc([N+](=O)[O-])c1O	0.1144578313253012	0.1366906474820144	0.07801418439716312	0.07913669064748201	0.125	0.06338028169014084
CC/C=C\C=C/C=C\[C@H](O)C[C@@H](O)[C@H](C)CC(=O)O	0.1527777777777778	0.23008849557522124	0.08130081300813008	0.10084033613445378	0.24074074074074073	0.21100917431192662
C[C@H]1O[C@H](O[C@H]2[C@H](O)[C@@H](O)[C@@H](O[C@H]3[C@H](O)[C@@H](O)[C@H](O)O[C@@H]3CO)O[C@@H]2CO)[C@H](O)[C@@H](O)[C@@H]1N[C@H]1C=C(CO)[C@@H](O)[C@H](O)[C@H]1O	0.04484304932735426	0.04040404040404041	0.10497237569060773	0.10614525139664804	0.04145077720207254	0.10555555555555556
CC(C)c1nc(-c2ccc(F)cc2)nc(-c2ccc(F)cc2)c1/C=C/[C@@H]1C[C@@H](O)CC(=O)O1	0.25301204819277107	0.34074074074074073	0.15894039735099338	0.17687074829931973	0.2846715328467153	0.09433962264150944
C(=C/c1ccccc1)\CN1CCN(C(c2ccccc2)c2ccccc2)CC1	0.2360248447204969	0.10256410256410256	0.05732484076433121	0.06493506493506493	0.19285714285714287	0.04430379746835443
CC/C=C\C=C/[C@H](O)[C@H](C)[C@@H](O)[C@H](C)[C@@H](O)CN(C)C[C@H](O)[C@H](C)[C@@H](O)CO	0.09302325581395349	0.15	0.06896551724137931	0.07746478873239436	0.1223021582733813	0.1323529411764706
CC[C@@H]1CN2CCc3cc(OC)c(OC)cc3[C@@H]2C[C@@H]1C[C@H]1NCCc2cc(OC)c(OC)cc21	0.08585858585858586	0.09302325581395349	0.1375	0.1320754716981132	0.08928571428571429	0.10365853658536585
C[C@@H](NC(=O)[C@@H](N)Cc1ccc(O)cc1)C(=O)O	0.18115942028985507	0.19298245614035087	0.1016949152542373	0.12280701754385964	0.19090909090909092	0.16216216216216217
Oc1ccccc1O	0.11382113821138211	0.1	0.061224489795918366	0.0625	0.15384615384615385	0.061855670103092786
CC/C=C\C=C\[C@H](O)[C@H](C)[C@@H](O)[C@H](C)[C@@H](O)[C@@H](O)[C@H](C)CO	0.08860759493670886	0.15079365079365079	0.061068702290076333	0.07874015748031496	0.13821138211382114	0.13114754098360656
CCN[C@H](C)Cc1cccc(C(F)(F)F)c1	0.12056737588652482	0.12931034482758622	0.09649122807017543	0.10810810810810811	0.14545454545454545	0.09734513274336283
Cc1ccc(C)c(-c2cc(-c3ccc(F)cc3)c(/C=C/[C@@H]3C[C@@H](O)CC(=O)O3)c(C(C)C)n2)c1	0.22807017543859648	0.2978723404255319	0.17218543046357615	0.19047619047619047	0.2805755395683453	0.1
COc1ccc(CN(CCN(C)C)c2ccc(OC)cc2)cc1OC	0.1419753086419753	0.15328467153284672	0.10144927536231885	0.0948905109489051	0.16793893129770993	0.07857142857142857
CC(C)c1nn(-c2ccccn2)c(-c2ccc(F)cc2)c1/C=C/[C@@H](O)C[C@@H](O)CC(=O)[O-]	0.3691275167785235	0.48739495798319327	0.08227848101265822	0.09740259740259741	0.5357142857142857	0.1564625850340136
O=C(Nc1ccc(Br)cc1)c1cc(Br)cc(Br)c1O	0.18439716312056736	0.14754098360655737	0.072	0.07317073170731707	0.17391304347826086	0.064
COc1ccc2cc([C@H](C)C(=O)O)ccc2c1	0.16546762589928057	0.18421052631578946	0.10256410256410256	0.12389380530973451	0.21495327102803738	0.12280701754385964
C[C@H](CO)NC(=O)[C@@H]1C=C2c3cccc4[nH]cc(c34)C[C@H]2N(C)C1	0.1509433962264151	0.14705882352941177	0.13636363636363635	0.15625	0.1796875	0.12878787878787878
COc1ccc(CNC(=O)c2c(-c3ccccc3)c(-c3ccc(F)cc3)c(CC[C@@H](O)C[C@@H](O)CC(=O)[O-])n2C(C)C)cc1	0.5159235668789809	0.2710843373493976	0.09042553191489362	0.10326086956521739	0.4013605442176871	0.20710059171597633
COc1ccc(CN(CCN(C)C)c2ccc(OC)cc2)cc1	0.16129032258064516	0.15037593984962405	0.09701492537313433	0.09848484848484848	0.1746031746031746	0.08148148148148149
C[C@@H]1C[C@@H]2[C@H]([C@@H](O)C[C@@]3(C)[C@H]2CC[C@]3(O)C(=O)CO)[C@@]2(C)C=CC(=O)C=C12	0.08670520231213873	0.1103448275862069	0.2109375	0.21428571428571427	0.09859154929577464	0.1937984496124031
CCOC(=O)C1=C(C)NC(C)=C(C(=O)OC)C1c1cccc(Cl)c1Cl	0.1375	0.14814814814814814	0.12878787878787878	0.13076923076923078	0.13636363636363635	0.1297709923664122
C=C(/C=C/CCCCC(C)C)C(C)=O	0.10144927536231885	0.11607142857142858	0.08181818181818182	0.10377358490566038	0.1111111111111111	0.1346153846153846
CCCN(CCC)S(=O)(=O)c1ccc(C(=O)O)cc1	0.1527777777777778	0.21929824561403508	0.13675213675213677	0.1391304347826087	0.16521739130434782	0.14782608695652175
CCCCOc1ccc(OCCCN2CCOCC2)cc1	0.10625	0.0948905109489051	0.11627906976744186	0.11811023622047244	0.10687022900763359	0.1
COc1ccc2c(c1)[C@]13CCCC[C@@H]1[C@H](C2)N(C)CC3	0.06790123456790123	0.07352941176470588	0.1111111111111111	0.11290322580645161	0.08461538461538462	0.07751937984496124
CC1=CCC[C@@H]2[C@@](C)(CCC3=CC(=O)O[C@@H]3O)[C@H](C)CC[C@@]12C	0.0658682634730539	0.09420289855072464	0.1885245901639344	0.19166666666666668	0.08148148148148149	0.125
CCN(CC)CCNC(=O)c1cc(S(C)(=O)=O)ccc1OC	0.12987012987012986	0.1951219512195122	0.14634146341463414	0.1487603305785124	0.11811023622047244	0.13821138211382114
CCCC/C=C\CCCCCCCC(=O)O	0.0738255033557047	0.09016393442622951	0.07627118644067797	0.07758620689655173	0.09401709401709402	0.11504424778761062
COc1cccc(Sc2c(/C=C/[C@@H]3C[C@@H](O)CC(=O)O3)c(C3CC3)nc3cc(F)c(F)cc23)c1	0.1164021164021164	0.14285714285714285	0.17105263157894737	0.17333333333333334	0.15483870967741936	0.08588957055214724
CC(C)c1nc(-c2ccc(F)cc2)c(-c2ccc(F)cc2)n1/C=C/[C@H](O)C[C@@H](O)CC(=O)O	0.4305555555555556	0.49166666666666664	0.08125	0.09615384615384616	0.5398230088495575	0.19444444444444445
C=C1/C(=C\C=C2/CCC[C@]3(C)[C@@H]([C@H](C)CCCC(C)C)CC[C@@H]23)C[C@@H](O)C[C@@H]1O	0.08333333333333333	0.11258278145695365	0.15714285714285714	0.17647058823529413	0.10135135135135136	0.14184397163120568
CC1=C(CC(=O)O)c2cc(F)ccc2/C1=C\c1ccc(S(C)(=O)=O)cc1	0.23178807947019867	0.272	0.09285714285714286	0.09420289855072464	0.2727272727272727	0.10144927536231885
O=Cc1ccc(NC(=O)c2c(-c3ccccc3)c(-c3ccc(F)cc3)c(C(F)(F)F)n2C(=O)O)cc1	0.423841059602649	0.19745222929936307	0.06432748538011696	0.058823529411764705	0.2978723404255319	0.07100591715976332
CO[C@H]1O[C@@H]2O[C@@]3(C)CC[C@H]4[C@H](C)CC[C@@H]([C@H]1C)[C@@]24OO3	0.011627906976744186	0.027972027972027972	0.13709677419354838	0.13934426229508196	0.014285714285714285	0.08527131782945736
C=C[C@@H](O)C[C@@H]1CC[C@H]([C@@H](C)C(=O)O)C[C@H](CC[C@@H](O)CC(=O)O)[C@H]1C	0.1794871794871795	0.1893939393939394	0.15267175572519084	0.1732283464566929	0.1875	0.3392857142857143
CCC[C@@H]1CCC[C@H](/C=C/[C@@H](O)C[C@@H](O)CC(=O)O)[C@H]1COC(=O)C(C)(C)CC	0.16265060240963855	0.22962962962962963	0.23076923076923078	0.17037037037037037	0.21052631578947367	0.30327868852459017
COc1ccc(CCN2CCC(Nc3nc4ccccc4n3Cc3ccc(F)cc3)CC2)cc1	0.2647058823529412	0.15337423312883436	0.08333333333333333	0.08433734939759036	0.24489795918367346	0.06470588235294118
C1=C[C@@H]2CCCN2C1	0.022058823529411766	0.01818181818181818	0.0707070707070707	0.07216494845360824	0.028846153846153848	0.05
CN(CCOc1ccc(C[C@H](Nc2ccccc2C(=O)c2ccccc2)C(=O)O)cc1)c1ccccn1	0.3136094674556213	0.16071428571428573	0.08620689655172414	0.0935672514619883	0.21019108280254778	0.10588235294117647
CCCC(=O)Nc1ccc(OCC(O)CNC(C)C)c(C(C)=O)c1	0.2	0.1953125	0.1484375	0.1693548387096774	0.1746031746031746	0.2066115702479339
CN1[C@@H]2CC[C@H]1C[C@@H](OC(c1ccccc1)c1ccccc1)C2	0.20394736842105263	0.08333333333333333	0.1111111111111111	0.12121212121212122	0.16153846153846155	0.08759124087591241
C=CCC1(C(C)CCC)C(=O)NC(=O)NC1=O	0.08843537414965986	0.10833333333333334	0.09482758620689655	0.11607142857142858	0.09401709401709402	0.10526315789473684
C=C[C@]1(O)C[C@H]2[C@@H]3CCC4=CCCC[C@@H]4[C@H]3CC[C@@]21C	0.023809523809523808	0.03571428571428571	0.0859375	0.0873015873015873	0.037037037037037035	0.06976744186046512
Cc1cn([C@H]2C[C@H](N=[N+]=[N-])[C@@H](CO)O2)c(=O)[nH]c1=O	0.06369426751592357	0.06870229007633588	0.12605042016806722	0.1282051282051282	0.07142857142857142	0.09917355371900827
O=C(CCCN1CC=C(n2c(=O)[nH]c3ccccc32)CC1)c1ccc(F)cc1	0.2564102564102564	0.18181818181818182	0.10884353741496598	0.1103448275862069	0.30158730158730157	0.08
CCCCCCCCC#CC#C/C=C\CCCC(=O)O	0.06832298136645963	0.08208955223880597	0.06923076923076923	0.0703125	0.08527131782945736	0.104
CC(=O)OCC(=O)[C@@]1(OC(C)=O)[C@@H](C)C[C@H]2[C@@H]3C[C@H](F)C4=CC(=O)C=C[C@]4(C)[C@@]3(F)[C@@H](O)C[C@@]21C	0.08333333333333333	0.10365853658536585	0.2152777777777778	0.2097902097902098	0.07975460122699386	0.17567567567567569
CC(=O)O[C@]1(C(C)=O)CC[C@H]2[C@@H]3C=C(Cl)C4=CC(=O)[C@@H]5C[C@@H]5[C@]4(C)[C@H]3CC[C@@]21C	0.0718232044198895	0.0915032679738562	0.17518248175182483	0.17777777777777778	0.06578947368421052	0.1510791366906475
CCCC/C=C\CCCCCCC(=O)O	0.07534246575342465	0.09243697478991597	0.0782608695652174	0.07964601769911504	0.09649122807017543	0.11818181818181818
CC(=O)O[C@H]1C[C@@H]2CC[C@@H]3[C@H](CC[C@@]4(C)[C@H]3C[C@H]([N+]3(C)CCCCC3)[C@@H]4OC(C)=O)[C@@]2(C)C[C@@H]1N1CCCCC1.[Br-]	0.04090909090909091	0.041237113402061855	0.13953488372093023	0.13450292397660818	0.031413612565445025	0.10795454545454546
C[C@]12CCC(=O)C=C1CC[C@@H]1[C@@H]2CC[C@@]2(C)[C@H]1CC[C@]2(C)O	0.04142011834319527	0.05673758865248227	0.1171875	0.11904761904761904	0.051094890510948905	0.08396946564885496
COC(=O)Nc1nc2cc(C(=O)c3cccs3)ccc2[nH]1	0.15894039735099338	0.14728682170542637	0.08396946564885496	0.08527131782945736	0.1532258064516129	0.09302325581395349
CN1C(=O)OC(C)(C)C1=O	0.05263157894736842	0.0660377358490566	0.09183673469387756	0.09375	0.058823529411764705	0.06
CC[C@H](S)C(=O)N1CCC[C@H]1C(=O)O	0.08571428571428572	0.07758620689655173	0.11214953271028037	0.13592233009708737	0.08108108108108109	0.14563106796116504
O=C1CC[C@H](N2C(=O)c3ccccc3C2=O)C(=O)N1	0.12751677852348994	0.11904761904761904	0.08870967741935484	0.09016393442622951	0.15254237288135594	0.06349206349206349
N#C[C@@]1(O)CC[C@H]2[C@@H]3CCC4=CC(=O)CC[C@@H]4[C@H]3CC[C@@]21C	0.03508771929824561	0.041666666666666664	0.1076923076923077	0.109375	0.04316546762589928	0.07518796992481203
Cc1c(O)cccc1C(=O)N[C@@H](CSc1ccccc1)[C@H](O)CN1C[C@H]2CCCC[C@H]2C[C@H]1C(=O)NC(C)(C)C	0.22043010752688172	0.15606936416184972	0.15476190476190477	0.14285714285714285	0.2037037037037037	0.1488095238095238
C=CC1(C)CC[C@H]2[C@@H](C)CC[C@@H]3CCC4=CC(=O)CC[C@]4(C)[C@H]3CC[C@@]12C	0.03260869565217391	0.05844155844155844	0.12142857142857143	0.12318840579710146	0.046357615894039736	0.08333333333333333
N#Cc1ccc(C(c2ccc(C#N)cc2)n2cncn2)cc1	0.15483870967741936	0.10948905109489052	0.03546099290780142	0.043478260869565216	0.15748031496062992	0.03571428571428571
CCOC(=O)[C@H](CCc1ccccc1)N[C@@H](C)C(=O)N1Cc2ccccc2C[C@H]1C(=O)O	0.28125	0.16339869281045752	0.1390728476821192	0.1643835616438356	0.22695035460992907	0.1793103448275862
CCCCc1nc(Cl)c(CO)n1Cc1ccc(-c2ccccc2-c2nnn[nH]2)cc1	0.22424242424242424	0.15894039735099338	0.06962025316455696	0.07051282051282051	0.2318840579710145	0.07692307692307693
CC(O)CO	0.058823529411764705	0.07608695652173914	0.03333333333333333	0.05813953488372093	0.08045977011494253	0.08235294117647059
C/C(=C\CC[C@@H](C)[C@H]1CC[C@@]2(C)C3=C(CC[C@]12C)[C@@]1(C)CC[C@H](O)C(C)(C)[C@@H]1CC3=O)C(=O)O	0.09574468085106383	0.11875	0.15333333333333332	0.16326530612244897	0.10126582278481013	0.14666666666666667
O=C1NC(=O)C(c2ccccc2)(c2ccccc2)N1	0.2318840579710145	0.10852713178294573	0.06201550387596899	0.06299212598425197	0.1794871794871795	0.046153846153846156
Oc1cccc(O)c1O	0.09448818897637795	0.10891089108910891	0.06	0.061224489795918366	0.12631578947368421	0.07142857142857142
N=C(N)NCCN1CCCCCCC1	0.040268456375838924	0.024	0.05172413793103448	0.05263157894736842	0.03361344537815126	0.03418803418803419
C[C@H](OC(=O)[C@@H](Cc1ccccc1)N[C@@H](C)C(=O)N1[C@H](C(=O)O)C[C@@H]2CCC[C@@H]21)c1ccccc1	0.27380952380952384	0.15432098765432098	0.13125	0.15483870967741936	0.21333333333333335	0.16883116883116883
O=C(/C=C/c1ccc(O)c(O)c1)OCCc1ccccc1	0.19863013698630136	0.1746031746031746	0.09230769230769231	0.09375	0.26548672566371684	0.09302325581395349
N[C@@H](CSC(=S)NCc1ccccc1)C(=O)O	0.17391304347826086	0.125	0.08403361344537816	0.09482758620689655	0.18181818181818182	0.11304347826086956
C[C@@H](N)[C@H]1CC[C@H](C(=O)Nc2ccncc2)CC1	0.11409395973154363	0.112	0.10833333333333334	0.12931034482758622	0.10743801652892562	0.1092436974789916
CCCCCCCCC#CC#C/C=C/CCCC(=O)O	0.06832298136645963	0.08208955223880597	0.06923076923076923	0.0703125	0.08527131782945736	0.104
CCN(CC)CCOC(=O)c1ccc(N)cc1	0.13286713286713286	0.15384615384615385	0.13157894736842105	0.13392857142857142	0.1504424778761062	0.13274336283185842
COc1ccc(CCN(C)CCCC(C#N)(c2ccc(OC)c(OC)c2)C(C)C)cc1OC	0.13812154696132597	0.16233766233766234	0.0949367088607595	0.09615384615384616	0.152317880794702	0.09554140127388536
CCCNC(=O)NS(=O)(=O)c1ccc(Cl)cc1	0.1258741258741259	0.18584070796460178	0.11304347826086956	0.11504424778761062	0.1415929203539823	0.10434782608695652
CCCCCCCCC#CC#CCCCCCC(=O)O	0.06832298136645963	0.0661764705882353	0.06923076923076923	0.0703125	0.06870229007633588	0.104
Cc1cccc(N(C)C(=S)Oc2ccc3ccccc3c2)c1	0.20270270270270271	0.13533834586466165	0.0661764705882353	0.06716417910447761	0.21666666666666667	0.058823529411764705
O=[N+]([O-])c1cc([As](=O)(O)O)ccc1O	0.09420289855072464	0.11711711711711711	0.07272727272727272	0.07407407407407407	0.11214953271028037	0.08333333333333333
Cc1cc(F)ccc1-c1c(-c2ccc(F)cc2)nc(C(C)C)n1/C=C/[C@@H](O)C[C@@H](O)CC(=O)O	0.38666666666666666	0.49586776859504134	0.08695652173913043	0.10191082802547771	0.5172413793103449	0.2
COc1ccc2c(c1)c(CC(=O)O)c(C)n2C(=O)c1ccc(Cl)cc1	0.2185430463576159	0.18045112781954886	0.10218978102189781	0.1037037037037037	0.256198347107438	0.12781954887218044
CCCC(=O)c1cc(OC)c(OCC(=O)OC)cc1O	0.11920529801324503	0.12698412698412698	0.14285714285714285	0.1452991452991453	0.11382113821138211	0.15384615384615385
C[C@H](c1ccc(S(=O)(=O)Nc2ccccc2)cc1)S(=O)(=O)O	0.24113475177304963	0.16535433070866143	0.06766917293233082	0.08527131782945736	0.2222222222222222	0.07633587786259542
O=C([C@H](O)CO)Nc1ccc(C(F)(F)F)cc1	0.1678832116788321	0.16666666666666666	0.09482758620689655	0.09649122807017543	0.1743119266055046	0.10526315789473684
CC(C)C[C@H](NC(=O)[C@@H](N)CC(=O)O)C(=O)N[C@H](CCC(=O)O)C(=O)O	0.17419354838709677	0.16541353383458646	0.07194244604316546	0.08888888888888889	0.15384615384615385	0.2032520325203252
OC[C@H]1CN2CC3[C@@H](CCc4ccccc4)CCc4ccccc4N3CC2C1	0.18562874251497005	0.08917197452229299	0.12244897959183673	0.12413793103448276	0.16083916083916083	0.10067114093959731
Cc1cc(C)c(OCC2C[C@@H](O)CC(=O)O2)c(C(=O)O)c1	0.10967741935483871	0.1328125	0.28703703703703703	0.29245283018867924	0.12903225806451613	0.15966386554621848
C[C@H](CCCC(C)(C)O)[C@H]1CC[C@H]2[C@@H]3CC=C4C[C@@H](O)CC[C@]4(C)[C@H]3CC[C@]12C	0.06557377049180328	0.07692307692307693	0.18248175182481752	0.1678832116788321	0.06535947712418301	0.14184397163120568
CCn1cc(C(=O)O)c(=O)c2cnc(N3CCCC3)nc21	0.10126582278481013	0.13953488372093023	0.128	0.13008130081300814	0.12698412698412698	0.10236220472440945
CCCCCCCCC#CC#CC(O)CCCCC(=O)O	0.09433962264150944	0.08888888888888889	0.06818181818181818	0.07751937984496124	0.09230769230769231	0.13821138211382114
CC1(C)O[C@@H]2C[C@H]3[C@@H]4C[C@H](F)C5=CC(=O)C=C[C@]5(C)[C@@]4(F)[C@@H](O)C[C@]3(C)[C@]2(C(=O)CO)O1	0.08064516129032258	0.10828025477707007	0.20863309352517986	0.2116788321167883	0.09032258064516129	0.1597222222222222
N[C@H](CCC(=O)N[C@@H](CSSC[C@H](NC(=O)CC[C@H](N)C(=O)O)C(=O)NCC(=O)O)C(=O)NCC(=O)O)C(=O)O	0.09950248756218906	0.08379888268156424	0.044444444444444446	0.05084745762711865	0.07386363636363637	0.12650602409638553
CCC[C@@H]1C[C@@H](C(=O)N[C@@H]([C@H]2O[C@H](SC)[C@H](O)[C@@H](O)[C@H]2O)[C@@H](C)O)N(C)C1	0.0935672514619883	0.1111111111111111	0.18461538461538463	0.20634920634920634	0.10714285714285714	0.2047244094488189
COc1ccc2[nH]c([S+]([O-])Cc3ncc(C)c(OC)c3C)nc2c1	0.10303030303030303	0.14814814814814814	0.07971014492753623	0.08088235294117647	0.1111111111111111	0.06474820143884892
Clc1ccc(COC(Cn2ccnc2)c2ccc(Cl)cc2Cl)cc1	0.15723270440251572	0.12142857142857143	0.055944055944055944	0.06428571428571428	0.17829457364341086	0.056338028169014086
Nc1nc(N)nc(NC2CC2)n1	0.027777777777777776	0.06140350877192982	0.045454545454545456	0.046296296296296294	0.02654867256637168	0.02702702702702703
C[C@H](N)[C@H]1CC[C@H](C(=O)Nc2ccncc2)CC1	0.11409395973154363	0.112	0.10833333333333334	0.12931034482758622	0.10743801652892562	0.1092436974789916
CSCC/N=C/c1cc([N+](=O)[O-])nc(N)c1C	0.06622516556291391	0.10743801652892562	0.06666666666666667	0.06779661016949153	0.09322033898305085	0.058333333333333334
Cc1cccc(Nc2ccccc2C(=O)O)c1C	0.21323529411764705	0.1694915254237288	0.09090909090909091	0.09243697478991597	0.25471698113207547	0.09166666666666666
CC[C@@H](CO)NCCN[C@@H](CC)CO	0.07746478873239436	0.06779661016949153	0.061946902654867256	0.08256880733944955	0.07079646017699115	0.12264150943396226
CC1=C(/C=C/C(C)=C/C=C/C(C)=C\C(=O)O)C(C)(C)CCC1	0.06097560975609756	0.10526315789473684	0.11023622047244094	0.10317460317460317	0.09230769230769231	0.08527131782945736
CC(=O)Nc1cccc(O)c1	0.14173228346456693	0.12380952380952381	0.09803921568627451	0.1	0.1414141414141414	0.08823529411764706
CC/C=C\C=C/[C@H](O)[C@H](C)[C@@H](O)[C@H](C)[C@@H](O)CC(=O)O	0.14383561643835616	0.21739130434782608	0.08064516129032258	0.1	0.21621621621621623	0.20909090909090908
CCOc1cc(N)c(Cl)cc1C(=O)NCC1CN(Cc2ccc(F)cc2)CCO1	0.19393939393939394	0.18055555555555555	0.1388888888888889	0.14084507042253522	0.21323529411764705	0.10135135135135136
CC(C)c1cc(SC(C)(C)Sc2cc(-c3ccc(F)cc3)c(OCC(O)C[C@@H](O)CC(=O)[O-])c(C(C)C)c2)cc(-c2ccc(F)cc2)c1OC[C@H]	0.328125	0.25274725274725274	0.1044776119402985	0.0945273631840796	0.28160919540229884	0.15104166666666666
CCOC(=O)C1=C(COCCN)NC(C)=C(C(=O)OC)C1c1ccccc1Cl	0.17073170731707318	0.14583333333333334	0.1276595744680851	0.12949640287769784	0.1678832116788321	0.14492753623188406
Cn1ncnc1S	0.03076923076923077	0.049019607843137254	0.030612244897959183	0.03125	0.04081632653061224	0.030927835051546393
COc1cccc(Sc2c(/C=C/[C@@H]3C[C@@H](O)CC(=O)O3)c(C3CC3)nc3ccc(F)cc23)c1	0.14835164835164835	0.17419354838709677	0.17333333333333334	0.17567567567567569	0.19594594594594594	0.08695652173913043
CCOC(=O)[C@H](CCc1ccccc1)N[C@@H](C)C(=O)N1[C@H](C(=O)O)C[C@@H]2CCC[C@@H]21	0.19879518072289157	0.1390728476821192	0.16083916083916083	0.18840579710144928	0.176056338028169	0.21323529411764705
CC/C=C\C=C/[C@H](O)[C@H](C)[C@@H](O)[C@H](C)[C@@H](O)[C@H](C)[C@H](O)CO	0.08860759493670886	0.15079365079365079	0.061068702290076333	0.07874015748031496	0.13821138211382114	0.13114754098360656
Cc1ccc(-c2cc(C(F)(F)F)nn2-c2ccc(S(N)(=O)=O)cc2)cc1	0.2	0.1865671641791045	0.0625	0.055944055944055944	0.2125984251968504	0.04827586206896552
CCCC/C=C/C=C/C=C/C=C/[C@@H](O)C[C@@H](O)CC(=O)NCC(=O)O	0.15723270440251572	0.1984732824427481	0.07092198581560284	0.07971014492753623	0.1968503937007874	0.20967741935483872
C=C(C)[C@@H]1[C@H]2OC(=O)[C@@H]1[C@]1(O)C[C@H]3O[C@]34C(=O)O[C@H]2[C@]14C	0.04878048780487805	0.058394160583941604	0.13934426229508196	0.14166666666666666	0.05263157894736842	0.104
O=C(O)CCCc1cccs1	0.11450381679389313	0.12264150943396226	0.10784313725490197	0.11	0.14	0.13131313131313133
O=c1cnn([C@@H]2O[C@H](CO)[C@@H](O)[C@H]2O)c(=O)[nH]1	0.06622516556291391	0.08064516129032258	0.12280701754385964	0.125	0.075	0.11403508771929824
CC1(C)S[C@@H]2[C@H](NC(=O)[C@H](N)c3ccccc3)C(=O)N2[C@H]1C(=O)O	0.18421052631578946	0.13333333333333333	0.12213740458015267	0.1328125	0.1746031746031746	0.140625
COC(=O)[C@H]1[C@H]2C[C@@H]3c4[nH]c5cc(OC)ccc5c4CCN3C[C@H]2C[C@@H](OC(=O)c2cc(OC)c(OC)c(OC)c2)[C@@H]1OC	0.11162790697674418	0.10416666666666667	0.15730337078651685	0.15254237288135594	0.10695187165775401	0.12637362637362637
CCCCCCCCC#CC#CC1OC1CCCC(=O)O	0.06707317073170732	0.06474820143884892	0.10077519379844961	0.10236220472440945	0.06716417910447761	0.128
Cc1cnc(NC(=O)C2=C(O)c3ccccc3S(=O)(=O)N2C)s1	0.18666666666666668	0.16153846153846155	0.09022556390977443	0.0916030534351145	0.19672131147540983	0.08270676691729323
CC1(C)S[C@@H]2[C@H](NC(=O)[C@H](N)c3ccc(O)cc3)C(=O)N2[C@H]1C(=O)O	0.1592356687898089	0.16541353383458646	0.12030075187969924	0.13076923076923078	0.16279069767441862	0.14728682170542637
CCCCCCCC/C=C\CCCCCCCC(=O)O	0.06832298136645963	0.08208955223880597	0.06923076923076923	0.0703125	0.08527131782945736	0.104
