# Supplementary material for: Transformer-Decoder GPT Models for Generating Virtual Screening Libraries of HMG-Coenzyme A Reductase Inhibitors: Effects of Temperature, Prompt Length, and Transfer-Learning Strategies
Source: J Chem Inf Model. 2024 Nov 7;64(22):8464–80. doi: 10.1021/acs.jcim.4c01309 (PMC11600504; doi:10.1021/acs.jcim.4c01309)
Supplement: Supplementary file 3 — ci4c01309_si_003.zip [file ci4c01309_si_003.zip › Datasets/xfer_Learning_files/3XA5K9S_model_gen_ic50_results/3XA5K9S_0p0_Docking_Molecules_QED_props.csv]

IC50	QED	SMILES	MW	aLogP	HBA	HBD	RotBond	AromRings	Score
9.483735	0.2049890635983984	NCCCCNC(=O)c1c(-c2ccccc2)c(-c2ccc(F)cc2)c(CC[C@@H](O)C[C@@H](O)CC(=O)[O-])n1C(=O)N1CCCC1	607.703	2.678300000000001	7	4	14	3	-7.4
865.13007	0.4639875218648859	C1CNC[C@H](CC[C@@H]2C[C@@H](C)C[C@@H]2C)C[C@@H]1CCC(O)C[C@@H](O)CC(=O)O	383.5730000000001	3.431400000000002	5	4	10	0	-7.4
23.030987	0.5357254591248177	CC(C)n1nc(-c2ccccc2)c(-c2ccc(F)cc2)c1/C=C/[C@@H](O)C[C@@H](O)CC(=O)[O-]	437.4910000000002	3.202200000000002	5	2	9	3	-8.4
34.236324	0.4262962736027836	O=C(CO)[C@@H](O)C[C@H](O)/C=C/n1c(C(F)(F)F)nc(-c2ccc(F)cc2)c1-c1ccc(F)cc1	482.40500000000014	3.658100000000002	5	3	8	3	-8.2
16.465918	0.23808246692718235	CCCCCNC(=O)c1c(-c2ccccc2)c(-c2ccc(F)cc2)c(CC[C@@H](O)C[C@@H](O)CC(=O)[O-])n1C(C)C	551.6790000000003	4.646600000000005	5	3	15	3	-7.0
2.1712968	0.2938511187208137	Cc1cc(I)cc(-c2c(-c3ccc(F)cc3)nc(C(C)C)n2/C=C/[C@@H](O)C[C@@H](O)CC(=O)O)c1	578.4220000000003	5.449920000000007	5	3	9	3	-8.0
824.50183	0.3868790579281535	C[C@@H]1C[C@@H]2C3=CCC4=CC(=O)C=C[C@]4(C)[C@H]3CC[C@]2(C)[C@H]1C(=O)CN1CCN(c2cc(N3CCCC3)nc(N3CCCC3)n2)CC1	624.8739999999999	5.458300000000006	8	0	6	1	-10.1
6.6955447	0.4117016153989414	CCC(=O)n1c(=O)c(-c2ccc(F)cc2)nc(-c2ccc(F)cc2)c1/C=C/[C@@H](O)C[C@@H](O)CC(=O)O	498.4820000000002	3.5055000000000014	7	3	9	3	-8.1
690.4408	0.10737438214174996	CCC[C@@H](c1ccccc1)C(=O)N[C@@H](Cc1ccccc1)C(=O)N[C@@H](CC(=O)O)C(=O)N[C@@H](C)C(=O)N[C@@H](C)C(=O)N[C@@H](CC(C)C)C(=O)O	695.8140000000001	1.8822000000000045	9	7	20	2	0.0
42.427773	0.520769692357408	Cc1cc(Nc2ccc(N)nc2)nc(-c2ccc(F)cc2)c1/C=C/[C@@H]1C[C@@H](O)CC(=O)O1	434.4710000000002	3.996620000000002	7	3	5	3	-8.8
31.622732	0.2853084349781702	Cc1c(N)c(S(=O)(=O)Nc2ccccc2)nc(-c2ccccc2)c1/C=C/[C@@H](O)C[C@@H](O)CC(=O)O	497.57300000000026	3.0398200000000015	8	5	10	3	-8.5
716.4055	0.3830479812762183	CC#CC[C@@H](C)[C@H](O)[C@H](C)[C@H]1CC[C@@]2(C)CC[C@H]3CC[C@H]4CC(C)(C)[C@@H](O)CC[C@]4(C)[C@H]3CC[C@@]12C	498.8360000000004	8.249200000000009	2	2	4	0	-7.7
26.662382	0.2961661775666072	CC(C)CC/N=C/c1c(-c2ccc(F)cc2)nc(-c2ccc(F)cc2)n1/C=C/[C@@H](O)C[C@@H](O)CC(=O)O	511.5690000000002	5.017600000000008	5	3	12	3	-7.7
690.7147	0.6395257442251707	CC#C[C@]1(O)CC[C@H]2[C@@H]3CCC4=CC(=O)CCC4=C3[C@@H](c3ccc(N(C)C)cc3)C[C@@]21C	429.6040000000001	5.406500000000006	3	1	2	1	-7.7
2.6217213	0.19152620334273351	Cc1cc(CNC(=O)c2c(-c3ccccc3)c(-c3ccc(F)cc3)c(CC[C@@H](O)C[C@@H](O)CC(=O)[O-])n2C(C)C)n[nH]1	575.6610000000003	3.6881200000000023	6	4	13	4	-7.8
832.59143	0.10348325925697462	C[C@H]1O[C@H](O[C@@H]2[C@H](O)[C@@H](O)[C@@H](O[C@H]3[C@H](O)[C@@H](O)[C@H](O)O[C@@H]3CO)O[C@@H]2CO)[C@H](O)[C@@H](O)[C@@H]1N[C@H]1C=C(CO)[C@@H](O)[C@H](O)[C@H]1O	645.6080000000004	-8.564500000000011	19	14	9	0	-7.0
12.422916	0.4591990778109381	O=C1N[C@H](O)C[C@@H](/N=C/c2c(-c3ccc(F)cc3)cc(-c3ccccc3)nc2C2CCCCC2)O1	473.54800000000034	5.7957000000000045	4	2	5	3	-8.1
472.8155	0.45639876853891265	CC[C@H](NC)c1cc(-c2ccc(F)cc2)cc(CC[C@@H](O)CC(=O)[O-])c1-c1cc(F)cc(F)c1	470.5110000000002	4.541900000000004	4	2	10	3	-7.5
5.439846	0.30179528359841595	CCc1cc(-c2c(-c3ccc(F)cc3)nc(C(C)C)n2/C=C/[C@@H](O)C[C@@H](O)CC(=O)O)cc(CC)c1F	512.5970000000003	5.800800000000007	5	3	11	3	-8.1
307.31882	0.04253539203624693	NC[C@H](N)C(=O)N[C@H](C(=O)N[C@@H](CCC(=O)O)C(=O)N[C@H](Cc1ccccc1)C(=O)N[C@H](C)C(=O)N[C@H](CCC(=O)O)NC(=O)O)C(=O)N	695.6870000000001	-4.601000000000002	14	12	21	1	-7.7
282.78387	0.6701163938069244	CCc1nn(C)c(-c2ccc(F)cc2)c1/C=C/[C@@H](O)C[C@@H](O)CC(=O)O	362.4010000000001	2.3884	5	3	8	2	-7.9
765.5631	0.28966282952226047	CC(C)CCn1c(=O)c(C(=O)N[C@@H](Cc2ccccc2)c2ccc(Cl)cc2)c(-c2ccc(F)cc2)c1=O	519.0160000000002	5.747800000000005	3	1	9	3	-7.6
13.108827	0.1568888746348767	C[C@@H]1C/C=C/C=C/C=C/C=C/[C@H](O[C@@H]2O[C@H](C)[C@@H](O)[C@H](N)[C@@H]2O)C[C@@H]2O[C@](O)(C[C@@H](O)C[C@H]3O[C@@H]3/C=C/C(=O)O1)C[C@H](O)[C@H]2C(=O)O	665.7330000000004	0.11970000000000325	14	7	3	0	-9.3
685.16376	0.33123941849365507	CCC[C@H]1CCC[C@H](/C=C/[C@@H](O)C[C@@H](O)CC(=O)O)[C@H]1COC(=O)C(C)(C)CC	412.56700000000023	3.941200000000003	6	3	12	0	-6.7
14.400632	0.49294163714426203	O=C1O[C@@H](O)C[C@@H](O)C=C/C=C/C=C/C=C/c2c(-c3ccc(F)cc3)nc(-c3ccc(F)cc3)nc21	488.4900000000002	5.010400000000003	6	2	2	3	-8.9
912.925	0.36058700266553523	N[C@H]1[C@H](O)[C@H](N[C@H]2C[C@H](O)[C@H](N)C2)C[C@H]2[C@@H]3CCC4=CC(=O)C=C[C@]4(C)[C@H]3C[C@@H](O)[C@]12C	445.6040000000002	0.37199999999999994	7	6	2	0	-8.3
697.0904	0.44363423248348144	CC[C@@](C)(C)OC(=O)C(c1cc(C)cc(C)c1OCC(O)C[C@@H](O)CC(=O)[O-])C1CCCCC1	477.6180000000004	3.3298400000000017	7	2	12	1	-6.9
566.07495	0.36008299743792554	C[C@H]1NCC(COc2ccc(CCCN3CCC(CC(C)(c4ccc(Cl)cc4)c4ccccc4)cc2)C3)CCCN1	574.2529999999999	7.470100000000008	4	2	7	2	-8.0
7.302532	0.4090872997217439	O=C(O)C[C@@H](O)C[C@H](O)/C=C/n1c(C(F)(F)F)nc(-c2ccc(F)cc2)c1-c1ccc(F)cc1	482.40500000000014	4.571400000000002	5	3	8	3	-8.8
3.9873126	0.3477321497212847	CNc1cccc(-c2nc(C(C)C)n(/C=C/[C@@H](O)C[C@@H](O)CC(=O)O)c2-c2ccc(F)cc2)c1	467.5410000000002	4.578600000000003	6	4	10	3	-8.2
597.09485	0.07935528939883685	CCC[C@@H](N(NC(=O)[C@@H](N)Cc1ccc(F)cc1)C(=O)N[C@@H](C)C(=O)N[C@@H](CCC(=O)O)C(=O)O)C(=O)N[C@@H](C)C(=O)N[C@@H](CC(=O)O)	682.6830000000002	-1.0129099999999926	12	9	19	1	0.0
16.37912	0.3335408931891239	CC(C)NC(=O)c1c(-c2ccccc2)c(-c2ccc(F)cc2)c(CC[C@@H](O)C[C@@H](O)CC(=O)[O-])n1C(C)C	523.6250000000003	3.8648000000000025	5	3	12	3	-7.9
308.55386	0.5642376419409711	O[C@@H]1CCCN2CC[C@@H]3[C@@H](CO)CC[C@@H]4C[C@@H](CCc5ccccc5)CC[C@]4(C)[C@H]3CC[C@]12C	467.73800000000034	6.075800000000007	3	2	4	1	-8.0
222.37372	0.4020006448222455	C[C@H](O)C/C(=N\OS(=O)(=O)O)[C@@H]1C=C2c3cccc4[nH]cc(c34)C[C@H]2C[C@H]1C	404.48800000000017	3.3259000000000025	5	3	5	2	-8.0
398.3359	0.2185615477170902	C[C@H]1CCC[C@H](C(=O)N[C@@H]([C@H]2O[C@H](SC)[C@H](O)[C@@H](O)[C@H]2O)CC[C@]2(O)C=CC(=O)C=C2C)CC[C@]1(O)O	543.6790000000004	0.13560000000000028	10	7	7	0	-7.6
171.79399	0.4732790343822408	C=C1CC[C@@H](O)C/C1=C/C=C1\CCC[C@]2(C)[C@@H]([C@H](C)/C=C/[C@H](C)C(C)C)CC[C@@H]12	396.6590000000001	7.641000000000008	1	1	5	0	-7.6
663.45105	0.08085157135180382	CCC[C@@H](NC)C(=O)N[C@@H](Cc1ccc(O)cc1)C(=O)N[C@H](C)C(=O)N[C@@H](CC(C)C)C(=O)N[C@@H](C)C(=O)N[C@@H](C)C(=O)N[C@@H](CC(=O)O)	690.8190000000002	-0.3947099999999902	10	9	21	1	0.0
2.5636861	0.19152620334273385	Cc1cnc(CNC(=O)c2c(-c3ccccc3)c(-c3ccc(F)cc3)c(CC[C@@H](O)C[C@@H](O)CC(=O)[O-])n2C(C)C)[nH]1	575.6610000000002	3.6881200000000023	6	4	13	4	-8.1
34.236324	0.4262962736027836	O=C(CO)[C@H](O)C[C@H](O)/C=C/n1c(C(F)(F)F)nc(-c2ccc(F)cc2)c1-c1ccc(F)cc1	482.40500000000014	3.658100000000002	5	3	8	3	-8.4
13.879256	0.6211825621228858	CCC(C)(C)C(=O)O[C@@H]1C2C(=C[C@H](C)[C@@H]1O)C=C[C@H](C)[C@@H]2CC[C@@H]1C[C@@H](O)CC(=O)O1	434.57300000000026	3.5564000000000027	6	2	6	0	-7.5
139.82585	0.549577024810547	CC1=C[C@@H]2/C(C)=C/[C@@H](C)CC[C@@H](O)C[C@@]2(O)C[C@@]1(O)CC[C@@H](C)C(=O)CO	380.52500000000015	2.5197000000000007	5	4	5	0	-7.2
429.9265	0.4555938354562437	C[C@H]1C[C@H]2[C@@H]3CCC4=CC(=O)C=C[C@]4(C)[C@@]3(F)[C@@H](O)C[C@]2(C)[C@@]1(O)C(=O)COP(=O)(O)O	472.44600000000025	2.0127000000000006	8	4	4	0	-7.8
413.54977	0.7526668247559516	C=C1[C@@H]([C@@H](O)C[C@H](C)[C@H]2CCC(C)C[C@@H]2C)CC[C@@H]1C(C)=O	306.49	4.617200000000005	2	1	5	0	-6.5
1.3177035	0.17655522107811705	COCc1ccc(CNC(=O)c2c(-c3ccccc3)c(-c3ccc(F)cc3)c(CC[C@@H](O)C[C@@H](O)CC(=O)[O-])n2C(C)C)cc1	615.7220000000002	4.803000000000005	6	3	15	4	-7.8
8.726812	0.47488054266891777	CCc1[nH]c(-c2ccc(F)cc2)c(-c2ccc(F)cc2)c1/C=C/[C@@H](O)C[C@@H](O)CC(=O)[O-]	440.4660000000002	3.4544000000000032	4	3	9	3	-7.8
1.281644	0.1694236858001086	CC(C)n1c(CC[C@@H](O)C[C@@H](O)CC(=O)[O-])c(-c2ccc(F)cc2)c(-c2ccccc2)c1C(=O)NCc1cccc(C(N)=O)c1	614.6940000000001	3.7555000000000014	6	4	14	4	-8.4
25.394207	0.5906933410808219	C#CCN(Cc1ccc(O)cc1)[C@H]1CCCC[C@@H]1CCC(O)CC(=O)O	359.4660000000001	3.0020000000000007	5	3	9	1	-8.3
282.53897	0.40004338627260777	C=C(C(=O)O)[C@@H]1CC[C@H]([C@@H](C)CCCC(=O)O)CC2=C[C@H](C)[C@H](CC(=O)O)[C@H]12	392.4920000000001	4.2177000000000024	6	3	9	0	-7.0
236.55829	0.18072996299524535	C[C@H](CC[C@H](O)C[C@H]1C(=O)N2CCC[C@H]2NC(=O)[C@@H](NC(=O)[C@@H](N)Cc2ccc(Cl)cc2)NC(=O)[C@@H]1CCCOC(=O)CN1C[C@@H](O)C(=O)O)C[C@@H]1	750.2699999999999	-0.1173099999999912	12	7	7	1	0.0
9.412908	0.2805059205400018	Cc1nc(Nc2ccc(S(N)(=O)=O)cc2)c(-c2ccc(F)cc2)n1/C=C/[C@@H](O)C[C@@H](O)CC(=O)O	504.54000000000013	2.44592	8	5	10	3	-8.7
432.38376	0.5686119887895988	CCOc1cnc(NS(=O)(=O)c2ccc(N)cc2)c(-c2ccc(F)cc2)c1OC	417.46200000000016	3.6780000000000017	6	2	7	3	-6.2
85.12886	0.49126303111551106	CC(C)[C@H](C)[C@H](O)[C@H](C)[C@H]1CC[C@@]2(C)CC[C@H]3C(C)CCC(=O)O[C@@H]3[C@H](C)CC[C@]12C	434.70500000000027	6.866100000000008	3	1	4	0	-7.5
538.42596	0.32834650610487814	CC(=O)[C@]1(O)Cc2c(O)c3c(c(O)c2[C@@H](O[C@H]2C[C@H](N)[C@H](O)[C@H](C)O2)C1)C(=O)c1ccccc1C3=O	497.5000000000002	1.0202999999999998	10	5	3	3	-8.2
407.81152	0.5647811468912145	CC[C@H](C)[C@@](C)(O)[C@H](C)[C@H]1CC[C@@H]2C=C[C@H](C)CC[C@@H](O)C[C@@H](O)CC[C@]12C	394.64000000000016	5.330300000000007	3	3	4	0	-7.0
3.408845	0.38347374184751315	Cc1cc(-c2c(-c3ccc(F)cc3)nc(C(C)C)n2/C=C/[C@@H](O)C[C@@H](O)CC(=O)O)cc(C)c1F	484.54300000000023	5.292840000000006	5	3	9	3	-8.4
686.4781	0.4322020985504983	CC1=C[C@H](O)[C@H]2[C@@H]3C=C(C)CC4=CC[C@@H]5C[C@@H](O)CC[C@]5(C)[C@H]4CC[C@]3(C)[C@H](O)C[C@]21C	440.66800000000035	5.560600000000006	3	3	0	0	-8.5
439.78214	0.27462574764565506	Cc1nn(C)c2nc(-c3ccccc3)c(-c3ccc(F)cc3)c(-c3ccc(F)cc3)c2n1CCC1CC1	494.58900000000034	7.750500000000006	3	0	6	4	-7.3
263.52814	0.532367751670216	Nc1c(Cl)cc(Cl)c(Cl)c1Cc1c(O)ccc(Cl)c1O	353.03200000000004	4.884400000000003	3	3	2	2	-8.5
776.7988	0.3777811100881533	CCC/C=C/[C@@H](OC)[C@H](C)[C@H](C)[C@@H]1CC[C@H]2[C@@H]3CCC4=CC(=O)CC[C@]4(C)[C@H]3CC[C@@]21C	440.71200000000033	7.778000000000009	2	0	7	0	-7.2
19.756166	0.5694666932781495	C/C=C1\C=C2C=C(C)C[C@H](C)[C@H](CC[C@@H](O)C[C@@H](O)C[C@H](O)CC(=O)[O-])[C@H]21	377.50100000000015	1.8742999999999987	5	3	9	0	-7.4
3.5726433	0.4347445242149645	CC(C)c1nc(-c2ccc(F)cc2)c(-c2ccc(F)cc2)n1/C=C/[C@H](O)C[C@@H](O)CC(=O)O	456.48900000000015	4.676000000000006	5	3	9	3	-8.0
200.6888	0.5641751252728071	Cc1cc(/C=C/[C@@H](O)C[C@@H](O)CC(=O)[O-])c(C(C)C)c(C(=O)O)c1-c1ccc(F)cc1	429.4640000000001	2.8878200000000014	6	3	9	2	-7.8
133.60039	0.6564465021990212	NS(=O)(=O)c1cc2c(cc1Cl)NC(C(Cl)Cl)NS2(=O)=O	380.66200000000003	0.8210000000000004	5	3	2	1	-7.1
164.18042	0.2903301311437582	Cn1c2c(c3ccc(O)cc3)cc(=O)c2c(NC(=O)NC(=O)c2ccc(-c3ccc(F)cc3)cc2)nc2cccn12	547.5460000000002	4.898380000000003	5	3	4	6	-10.9
689.76227	0.5418381235031584	CCO[C@@H]1C=C[C@H](C)[C@H](CC[C@@H](O)C[C@@H](O)CC(=O)O)C(C)=C(C)[C@H]1C	368.51400000000007	3.552900000000002	5	3	9	0	-6.7
2.4027717	0.19152620334273385	Cc1ncc(CNC(=O)c2c(-c3ccccc3)c(-c3ccc(F)cc3)c(CC[C@@H](O)C[C@@H](O)CC(=O)[O-])n2C(C)C)[nH]1	575.6610000000002	3.6881200000000023	6	4	13	4	-8.3
13.442963	0.3459188515486632	CCNC(=O)c1c(-c2ccccc2)c(-c2ccc(F)cc2)c(CC[C@@H](O)C[C@@H](O)CC(=O)[O-])n1C(C)C	509.59800000000035	3.476300000000002	5	3	12	3	-8.0
821.9989	0.45473124952108407	CC/C(=N/S)c1ccc(/C=C/[C@@H](O)CC(=O)O)c(C(=O)O)c1	323.37000000000006	2.2775	5	4	7	1	-6.1
325.30908	0.13894554768533995	O=C([C@H]1[C@@H](c2ccc(O)c(O)c2)[C@@H](c2ccc(O)c(O)c2)[C@@H](c2ccc(O)cc2)[C@@H]1O)c1ccc(O)c(O)c1	530.5290000000002	4.150600000000008	9	8	5	4	-8.7
7.302532	0.4090872997217439	O=C(O)C[C@H](O)C[C@H](O)/C=C/n1c(C(F)(F)F)nc(-c2ccc(F)cc2)c1-c1ccc(F)cc1	482.40500000000014	4.571400000000002	5	3	8	3	-8.4
716.4055	0.3830479812762183	CC#CC[C@H](C)[C@H](O)[C@H](C)[C@H]1CC[C@@]2(C)CC[C@H]3CC[C@H]4CC(C)(C)[C@@H](O)CC[C@]4(C)[C@H]3CC[C@@]12C	498.8360000000004	8.249200000000009	2	2	4	0	-7.6
702.93066	0.39895528849748824	CC(C)CCC[C@@H](C)[C@H]1CC[C@@]2(C(C)O)C3=CCC4C(C)(C)[C@@H](O)CC[C@]4(C)C3CC[C@]12C	458.7710000000003	7.775800000000011	2	2	6	0	-6.9
194.26787	0.5788632957314666	CC1=C[C@@H]2c3c(cc(O)cc3C[C@H](O)[C@@H]2CC1)O[C@@]1(C)CC[C@@H](O)C[C@@H]1C(=O)O	402.4870000000002	3.1322	6	4	3	1	-7.8
637.77795	0.5055052971214055	COC(=O)C1=C(C)NC(C)=C(C(=O)OC)C1c1ccccc1[N+](=O)[O-]	346.33900000000006	2.1756	7	1	4	1	-6.6
96.01909	0.558722976277447	Fc1cc(-c2ccc(F)cc2)cc(-c2ccc(F)cc2)c1/C=C/[C@@H](O)C[C@@H](O)CC(=O)[O-]	441.4250000000002	3.7030000000000047	4	2	8	3	-8.7
429.9265	0.4555938354562437	C[C@@H]1C[C@H]2[C@@H]3CCC4=CC(=O)C=C[C@]4(C)[C@@]3(F)[C@@H](O)C[C@]2(C)[C@@]1(O)C(=O)COP(=O)(O)O	472.44600000000025	2.0127000000000006	8	4	4	0	-7.7
11.959325	0.5246403478312968	CC[C@H](C)C(=O)O[C@H]1C[C@@H](C)C=C2C=C[C@H](C)[C@H](CC[C@@H](O)C[C@@H](O)CC(=O)[O-])[C@H]21	421.55400000000026	2.3809000000000005	6	2	10	0	-7.5
613.14154	0.7750256356538225	C[C@H]1CC[C@H]([C@@](C)(O)C[C@@H]2CCC(=O)O2)C[C@H]2[C@@H](C)C[C@@H](O)C[C@@H]12	338.48800000000006	3.292500000000002	4	2	3	0	-7.6
42.26602	0.1968576717769959	C=C(C)C(=O)O[C@H]1C[C@@H](C)C=C2C=C[C@H](C)[C@H](CC[C@@H](O)C[C@@H](O)CC(=O)NO)[C@H]21	421.53400000000016	2.6664000000000003	6	4	9	0	-7.4
133.17957	0.3914438213834146	COc1c([C@H](O)CCc2ccc(F)cc2)c(OC)c(C)n1/C=C/[C@@H](O)C[C@@H](O)CC(=O)O	451.4910000000002	2.6763200000000005	7	4	12	2	-7.1
654.6401	0.6892074136032273	C#C[C@]1(O)CC[C@H]2[C@@H]3CCC4=CC(=O)CC[C@]4(C)[C@H]3CC[C@@]21C	312.4530000000001	3.8826000000000036	2	1	0	0	-7.4
23.9816	0.6661492646302936	C#C[C@@]1(CO)CC[C@H]2[C@@H]3CCC4=CC(=O)CCC4=C3[C@@H](c3ccc(N(C)C)cc3)C[C@@]21C	429.6040000000001	5.264000000000006	3	1	3	1	-7.5
18.016733	0.34965694862647584	CN[C@@H](C)C(=O)O[C@H]1C[C@@H](O)C=C2C=C[C@H](C)[C@H](CC[C@@H](O)C[C@@H](O)CC(=O)[O-])[C@H]21	424.51400000000024	-0.33249999999999913	8	4	10	0	-7.3
522.5927	0.5277905059697585	C=C1/C(=C\C=C2/CCC[C@]3(C)[C@@H]([C@H](C)CCCC(C)C)CC[C@@H]23)C[C@@H](O)C[C@@H]1O	400.64700000000016	6.589800000000009	2	2	6	0	-7.1
61.15592	0.41796704372613785	Cc1c(CCOC(=O)C[C@@H](O)C[C@@H](O)CC(=O)[O-])c(-c2ccc(F)cc2)cn1-c1ccccc1	468.50100000000015	2.3195200000000007	6	2	11	3	-7.3
80.108604	0.5352586371334739	COc1cc(-c2ccc(F)cc2)cc(CC2CCCCC2)c1OCC(O)C[C@@H](O)CC(=O)[O-]	459.53400000000033	3.2548000000000012	6	2	11	2	-8.0
11.959325	0.5246403478312968	CC[C@@H](C)C(=O)O[C@H]1C[C@@H](C)C=C2C=C[C@H](C)[C@H](CC[C@@H](O)C[C@@H](O)CC(=O)[O-])[C@H]21	421.55400000000026	2.3809000000000005	6	2	10	0	-7.2
2.6066442	0.4502355974717761	Cc1ccc(C)c(-c2cc(-c3ccc(F)cc3)c(/C=C/[C@@H]3C[C@@H](O)CC(=O)O3)c(C(C)C)n2)c1	459.56100000000026	6.374640000000007	4	1	5	3	-8.5
1.3706328	0.1931580696986653	COc1ccc(CNC(=O)c2c(-c3ccccc3)c(-c3ccc(F)cc3)c(CC[C@@H](O)C[C@@H](O)CC(=O)[O-])n2C(C)C)cc1	601.6950000000002	4.665200000000005	6	3	14	4	-8.4
685.16376	0.33123941849365507	CCC[C@@H]1CCC[C@H](/C=C/[C@@H](O)C[C@@H](O)CC(=O)O)[C@H]1COC(=O)C(C)(C)CC	412.56700000000023	3.941200000000003	6	3	12	0	-6.7
4.1264596	0.409804186811716	Cc1cc(F)ccc1-c1c(-c2ccc(F)cc2)nc(C(C)C)n1/C=C/[C@@H](O)C[C@@H](O)CC(=O)O	470.5160000000002	4.984420000000007	5	3	9	3	-8.1
10.232417	0.5532373059211996	C/C=C(/C)C(=O)O[C@H]1C[C@@H](C)C=C2C=C[C@H](C)[C@H](CC[C@@H]3C[C@@H](O)CC(=O)O3)[C@H]21	402.53100000000023	4.115600000000003	5	1	5	0	-7.9
