# Supplementary material for: Transformer-Decoder GPT Models for Generating Virtual Screening Libraries of HMG-Coenzyme A Reductase Inhibitors: Effects of Temperature, Prompt Length, and Transfer-Learning Strategies
Source: J Chem Inf Model. 2024 Nov 7;64(22):8464–80. doi: 10.1021/acs.jcim.4c01309 (PMC11600504; doi:10.1021/acs.jcim.4c01309)
Supplement: Supplementary file 3 — ci4c01309_si_003.zip [file ci4c01309_si_003.zip › Datasets/xfer_Learning_files/3XA5K9S_model_gen_ic50_results/3XA5K9S_0p0_Refined_Molecules_QED_props.csv]

IC50	QED	SMILES	MW	aLogP	HBA	HBD	RotBond	AromRings
[19201450.]	0.3939025564059977	c1csc(SSc2nc3ccccc3nc2-c2ccc(F)cc2)c1	370.4990000000001	6.296800000000004	4	0	4	4
[24904.496]	0.7385777129943955	CSC1=N[C@H](C)S[C@@H](c2ccc(Cl)cc2)C1	271.838	4.625500000000003	2	0	1	1
[3622494.8]	0.5642378806562113	CCCCNC(=O)c1ccc(N)cc1	192.26199999999997	1.7987	2	2	4	1
[2993.801]	0.6939762568443215	Cc1cc(SC(=O)NC(=O)CCC(=O)O)cc(-c2ccc(F)cc2)cnc1N	403.43500000000006	3.2018000000000004	6	3	5	1
[4.723167e+09]	0.4398796289019807	O=S1(=O)NCCCN1	136.17600000000002	-1.1859000000000004	2	2	0	0
[542484.94]	0.32676903230238485	CCO[P@H](=O)N(C)CCCCCN1CCCO[C@@H]1CO[C@@H](C)O	352.41200000000003	1.9179999999999997	7	1	12	0
[521455.97]	0.8660896210052595	CO[C@H]1CC[C@]2(O)[C@H]3Cc4ccc(O)c5c4[C@@]2(CCN3CC2CC2)[C@H]1O5	357.45000000000016	1.9712999999999998	5	2	3	1
[22519618.]	0.3738392588255467	O=C(CO)NCP(=O)(O)O	169.073	-1.7699000000000003	5	4	3	0
[9.483735]	0.2049890635983984	NCCCCNC(=O)c1c(-c2ccccc2)c(-c2ccc(F)cc2)c(CC[C@@H](O)C[C@@H](O)CC(=O)[O-])n1C(=O)N1CCCC1	607.703	2.678300000000001	7	4	14	3
[83270.08]	0.6649515564043438	O=C(CCCN1CC=C(n2c(=O)[nH]c3ccccc32)CC1)c1ccc(F)cc1	379.4350000000002	3.6784000000000026	3	1	6	3
[19302.07]	0.07821979710764972	CCCCCC[C@@H]1C[C@@H]1CCCCCCCCCC(=O)OCC(O)COP(=O)([O-])OCC[N+](C)(C)C	535.7030000000002	5.215700000000004	7	1	24	0
[865.13007]	0.4639875218648859	C1CNC[C@H](CC[C@@H]2C[C@@H](C)C[C@@H]2C)C[C@@H]1CCC(O)C[C@@H](O)CC(=O)O	383.5730000000001	3.431400000000002	5	4	10	0
[10845748.]	0.748363450121821	NC(=O)N1c2ccccc2C=Cc2ccccc21	236.274	3.3872000000000018	1	1	0	2
[42348.223]	0.7382382858023462	CNC[C@@H](C)Cc1cccc(O)c1	179.263	1.7902	2	2	4	1
[3989813.5]	0.4499712005574081	NC[C@H]1O[C@H](CCN2CCOCC2)[C@H](O)[C@H](O)[C@@H]1O	276.33299999999997	-2.482499999999997	7	4	4	0
[9580.273]	0.5580831864355589	C#CCCCNC(=O)n1cc(F)c(=O)[nH]c1=O	239.206	-0.3532000000000001	3	2	3	1
[2751646.8]	0.6361827021244696	C[C@@]12CC3=CCC4=CC(=O)C=C[C@]4(C)[C@@]3(F)[C@@H](O)C[C@]2(C)[C@@]1(O)C(=O)CO	376.4240000000002	1.5697999999999996	5	3	2	0
[65540604.]	0.6795772268776764	C/C=C(C(=O)O)c1ccc(O)cc1	178.18699999999998	1.8801	3	2	2	1
[6399.5674]	0.5591653292646679	C/C=C\C/C(=O)[C@@H]1CC[C@@H]2[C@@H]3CC[C@H]4CCC(=O)CC[C@]4(C)[C@H]3CC[C@]12C	370.5770000000002	6.139800000000007	2	0	3	0
[538506.7]	0.7185665096760774	Cc1cc(C2CCCCC2)n(O)c(=O)c1	207.273	2.4417199999999992	2	1	1	1
[23577.215]	0.7200103228430542	O=C(C[C@H](c1ccccc1)N(CCCl)C(=O)O)N1CCC[C@H]1C(=O)O	368.8170000000001	2.4122000000000003	5	2	7	1
[2712895.8]	0.8898021658827788	Cc1cc(N2CCNC(C)C2)n(-c2ccccc2)c1	255.36500000000004	2.583820000000001	2	1	2	2
[3.4703777e+09]	0.5649178764789872	Cc1c(O)c(=O)ccn1C	139.154	0.39931999999999984	2	1	0	1
[655905.]	0.7269456679255949	CO[C@@H]1C[C@@H](C)CC[C@@H](O)[C@H](OC)[C@@]1O	217.285	1.1017899999999998	4	2	2	0
[22637.018]	0.36622524794417255	COOC(=O)C1=C(C)NC(C)=C(C(=O)OC)C1c1cccc([N+](=O)[O-])c1	362.338	2.1072	8	1	5	1
[30448.572]	0.8188229800841857	COc1cc(S(=O)(=O)NC(=O)NN2CCCCC2)cc(F)c1OC	361.39500000000015	1.2317	6	2	5	1
[15863.4795]	0.8967647563413683	O=C1C[C@@H]2CC[C@H]1C[C@@H](O)C[C@H](/C=C/c1ccc(F)cc1)C2	302.38900000000007	3.985300000000003	2	1	2	1
[18674296.]	0.5131425590842082	NC(N)=NCCN1CCCCCCC1	198.31399999999994	0.5258999999999996	3	2	3	0
[23.030987]	0.5357254591248177	CC(C)n1nc(-c2ccccc2)c(-c2ccc(F)cc2)c1/C=C/[C@@H](O)C[C@@H](O)CC(=O)[O-]	437.4910000000002	3.202200000000002	5	2	9	3
[3802393.]	0.5000305818421514	C/N=C(\N)NC(=O)Nc1ccc(Cl)cc1	226.667	1.4060000000000006	2	3	1	1
[875684.5]	0.7294917774398965	O=C(O)[C@@](O)(Cc1ccccc1)C(=O)Nc1ccccc1	285.29900000000004	1.6835000000000002	4	3	5	2
[20914060.]	0.6594105142723129	O=CC[C@H](O)c1ccccc1	150.177	1.309	2	1	3	1
[34.236324]	0.4262962736027836	O=C(CO)[C@@H](O)C[C@H](O)/C=C/n1c(C(F)(F)F)nc(-c2ccc(F)cc2)c1-c1ccc(F)cc1	482.40500000000014	3.658100000000002	5	3	8	3
[12507235.]	0.3963229770421463	O=C1O[C@H](CO)C(=O)[C@@H](O)C[C@@H](O)CN1	219.193	-2.2319000000000004	6	4	1	0
[15746.336]	0.5265101609873017	C[C@@](O)(CC(=O)O)CC(=O)O	162.141	-0.3132	5	3	4	0
[16.465918]	0.23808246692718235	CCCCCNC(=O)c1c(-c2ccccc2)c(-c2ccc(F)cc2)c(CC[C@@H](O)C[C@@H](O)CC(=O)[O-])n1C(C)C	551.6790000000003	4.646600000000005	5	3	15	3
[263446.75]	0.729524238426037	COCCOc1cc(CC2CNC(=O)N2)ccc1OC	280.32400000000007	0.9443	4	2	7	1
[3201447.]	0.5372320665973555	CC1=N[C@@H](C)[C@H](C)NCC1	140.23	1.2176	1	1	0	0
[340582.9]	0.5430596720560048	Nc1nc(O)c2ncn(CCC(CO)CO)c2n1	253.26199999999994	-0.895	7	4	5	2
[278371.72]	0.42900701355736837	C[C@@H]1O[C@H](NC(=O)[C@@H](N)Cc2cccnc2)[C@H](O)[C@H](O)[C@@H]1O	311.338	-2.104899999999997	7	5	4	1
[28541.494]	0.37911957811278474	CCCNCC(CC(=O)N[C@@H]1CC[C@H](CO)CC1)(c1ccccc1)C(=O)N1CCC[C@H]1CO	459.6310000000002	1.9647000000000001	5	4	11	1
[206054.72]	0.6534236291620347	C=CC[C@@]1(C)CC[C@H]2[C@@H](C)C(=O)C[C@H](C)[C@]12C	234.38299999999995	4.230100000000004	1	0	2	0
[13891.904]	0.5094649024234135	CSc1cccc(/C=C/C(O)=C2/CC[C@@H](O)CC(=O)O2)c1	306.383	3.279300000000001	5	2	3	1
[301186.]	0.42936505300165523	C/C=C/C=C/C=C/C(C)=O	136.194	2.2639000000000005	1	0	3	0
[19165.217]	0.6259420030843086	CSc1cnc(N)nc1/C=C/[C@@H]1C[C@@H](O)CC(=O)O1	281.33700000000005	0.8604	7	2	3	1
[102589.734]	0.8460610896604897	CC(C)[C@H]1CC[C@H](C(=O)N[C@H](Cc2ccccc2)C(=O)O)CC1	317.42900000000014	3.2609000000000012	3	2	6	1
[3037800.2]	0.4450186429404385	OC1([C@H](CN2CCCO)OCC2)C(=O)NCCN1	259.3059999999999	-2.5223999999999958	6	4	4	0
[189550.62]	0.7671020678762119	CN1CC[C@@H](OC(=O)C2=C(O)c3ccccc3S(=O)(=O)N2)C1	324.35800000000006	0.4523999999999999	6	2	2	1
[16124.268]	0.6257293714977157	C[C@@H]1O[C@@]2(O)[C@H]3[C@@H]4CCC5=CC(=O)C=C[C@]5(C)[C@H]4[C@@H](O)C[C@]3(C)[C@]2(C(=O)CO)O1	404.45900000000023	0.8664999999999996	7	3	2	0
[2.1712968]	0.2938511187208137	Cc1cc(I)cc(-c2c(-c3ccc(F)cc3)nc(C(C)C)n2/C=C/[C@@H](O)C[C@@H](O)CC(=O)O)c1	578.4220000000003	5.449920000000007	5	3	9	3
[4137.9834]	0.6081135569186125	CCC[C@@H](F)CSc1ccc(OCC(O)CNC(C)C)cc1	329.481	3.654600000000002	4	2	11	1
[3.4898132e+09]	0.5863590335117103	COc1c2occc2cc2ccc(=O)oc12	216.19199999999995	2.5478000000000005	4	0	1	3
[75954072.]	0.46804729589423866	N[C@@H](C[C@]1(O)C=CC(=O)O1)C(=O)O	187.15099999999995	-1.4100000000000004	6	3	3	0
[24179.691]	0.8345037861251193	C[C@@]1(CCC(=O)O)CC[C@H](C)C2=CC(=O)C=C2C1	248.32199999999997	3.113000000000002	3	1	3	0
[4683.9614]	0.39097183294861837	C=C(C=O)C[C@H](C)[C@H]1CC[C@@]2(C)C3=C(CC[C@H]4C(C)(C)[C@@H](O)CC[C@]43C)[C@H]12	370.5770000000001	5.707600000000007	2	1	4	0
[486259.94]	0.4499363443569945	CCO[C@]1(C2CCNC(C)C2)C(=O)N2C(C(=O)O)=C(CSc3nnnn3C)CS[C@@H]21	454.57800000000015	0.7194000000000016	10	2	7	1
[1229981.4]	0.8729783997826184	O=C1CCNc2ccc(C(=O)N3CCN(c4ccccc4)CC3)cc2N1	350.4220000000001	2.4031000000000002	4	2	2	2
[224694.16]	0.19806509585676446	C=CCSSCC=C/C=C/C=C/C(=O)[C@](C)(O)[C@@H](C)CC	326.5270000000001	4.588600000000004	4	1	11	0
[inf]	0.3647362951907639	C[N+]1(C)[C@H]2C[C@H](OC(=O)[C@H](CO)c3ccccc3)C[C@H]1[C@H]1O[C@H]12.[Br-]	398.2970000000001	-1.9332999999999958	4	1	4	1
[161655.72]	0.3478296525607181	C#CCNCC(=O)C[C@H](N)C(=O)O	184.19499999999996	-1.4196999999999989	5	3	6	0
[5914.016]	0.5394115207229618	SCCc1cnc(NCC(=O)O)nc1-c1ccc(-c2ccc(F)cc2)cc1	383.4480000000001	3.9185000000000016	5	3	7	3
[804145.2]	0.2968060621968719	CN[C@](N)(CC)C(=O)N1CCC[C@H]1C(=O)N[C@@H](Cc1ccc(O)cc1)C(=O)N1CCC[C@H]1C(=O)O	489.57300000000026	-0.22949999999999632	8	5	9	1
[281760.8]	0.17068903446747263	O=C(O[C@H]1C(=O)O[C@@H]([C@@H](O)O)[C@H](O)[C@H]1O)c1cc(O)c(O)c(O)c1	346.2440000000001	-2.7132999999999994	11	7	3	1
[3750571.5]	0.8015195132508509	C=CCN1CC[C@]23c4c5ccc(O)c4O[C@H]2C(=O)CC[C@@]3(O)[C@H]1C5	327.3800000000001	1.3014	5	2	2	1
[824.50183]	0.3868790579281535	C[C@@H]1C[C@@H]2C3=CCC4=CC(=O)C=C[C@]4(C)[C@H]3CC[C@]2(C)[C@H]1C(=O)CN1CCN(c2cc(N3CCCC3)nc(N3CCCC3)n2)CC1	624.8739999999999	5.458300000000006	8	0	6	1
[14659943.]	0.6120873727300362	Nc1ccn([C@@H]2O[C@H](CO)[C@@H](O)C2(F)F)c(=O)n1	263.2	-1.2886	6	3	2	1
[1044323.7]	0.580188223453074	O=C(CCC[N+](=O)[O-])CCc1ccc(O)cc1	237.255	1.9507999999999999	4	1	7	1
[2405347.2]	0.811028085766343	CSC[C@H]1N[C@@H](CSC)C(=O)N[C@H](C)CS1	280.484	1.2481999999999998	5	2	4	0
[34097.53]	0.8987951996417791	CCC[C@H](C)C(=O)N[C@@H]1C=C2c3cccc4[nH]cc(c34)C[C@H]2N(C)C1	337.46700000000016	3.3424000000000014	2	2	4	2
[73162.1]	0.30991359589326445	CSC[C@@H](NC(=O)[C@@H](N)Cc1ccc(F)cc1)C(=O)N[C@@H](CCC(=O)O)C(=O)O	429.4700000000002	-0.022499999999998743	8	5	12	1
[2883063.2]	0.5425352847014648	CC(C)[C@H]1OC(=O)[C@H](C)CC1	156.22499999999994	1.9841	2	0	1	0
[5.044961e+09]	0.6845792317135614	CN1CCCC[C@H]1c1ccc(Cl)cc1	209.72	3.496800000000002	1	0	1	1
[179982.27]	0.7296973125359039	CNCc1c[nH]c2ccc(OCC(=O)O)cc12	234.25499999999994	1.3506999999999998	4	3	5	2
[6.6955447]	0.4117016153989414	CCC(=O)n1c(=O)c(-c2ccc(F)cc2)nc(-c2ccc(F)cc2)c1/C=C/[C@@H](O)C[C@@H](O)CC(=O)O	498.4820000000002	3.5055000000000014	7	3	9	3
[25662.504]	0.6207574189716766	CC1=CCC[C@@H]2[C@@](C)(CCC3=CC(=O)O[C@@H]3O)[C@H](C)CC[C@@]12C	318.45700000000016	4.3670000000000035	3	1	3	0
[2.6575936e+08]	0.5469191247857553	Nc1cc2cc3c(cccc13)C(=O)NC2=O	212.20799999999997	1.0614999999999999	3	2	0	3
[56595.273]	0.7991071066708418	NC(=O)C1CCN(CCCN2c3ccccc3Sc3ccc(Cl)cc32)CC1	401.96300000000025	4.530100000000004	4	1	5	2
[2433902.8]	0.7073401197345687	COCCCCNC(=O)n1cc(F)c(=O)[nH]c1=O	259.237	-0.3399999999999996	4	2	5	1
[229527.39]	0.45363652171035956	C[C@@H](/C=C/[C@@H](O)C[C@@H](O)CC(=O)O)C(=O)O	232.23199999999997	-0.15010000000000023	6	4	7	0
[5.9318706e+10]	0.5140917184983458	CN1CCC2=CC(=O)C[C@@H]1C2	151.20899999999997	0.9798000000000001	2	0	0	0
[690.4408]	0.10737438214174996	CCC[C@@H](c1ccccc1)C(=O)N[C@@H](Cc1ccccc1)C(=O)N[C@@H](CC(=O)O)C(=O)N[C@@H](C)C(=O)N[C@@H](C)C(=O)N[C@@H](CC(C)C)C(=O)O	695.8140000000001	1.8822000000000045	9	7	20	2
[273423.16]	0.3808269230524423	NCCC[C@H](N)C(=O)N[C@@H](Cc1ccc(O)cc1)C(=O)N1CCC[C@H]1C(=O)O	392.45600000000024	-0.4386999999999979	7	5	9	1
[130519.12]	0.840179603702849	CNCCC[C@]1(c2ccccc2)Oc2cc(Cl)ccc21	287.79	3.9756000000000027	2	1	5	2
[746814.4]	0.5786881428918659	CCCCNc1ccc(C(=O)OCCN(C)C)cc1	264.3689999999999	2.617000000000001	4	1	8	1
[530759.9]	0.6306571354683235	NCCc1cc(CCO)ccc1O	181.23499999999999	0.42819999999999975	3	3	4	1
[11370.023]	0.26104227755013604	C/C=C\S[C@H](CC)S[C@@H](C)S(=O)(=O)NCCNC(=O)[C@H](C)C(=O)O	398.5720000000002	1.8248	7	3	12	0
[103131.02]	0.8326610784751867	COC1=CC(=O)C[C@@H](C)[C@]12Oc1c(Cl)c(OC)cc(OC)c1C2=O	352.7700000000001	2.8103000000000007	6	0	3	1
[518404.06]	0.4959893096796619	C=CCNC(=O)[C@H](Cc1ccccc1)NC(=O)[C@@H](N)[C@@H](C)O	305.37800000000004	-0.27579999999999866	4	4	8	1
[6084.919]	0.18612123036818629	N#C[C@@H](CN[C@@H]1O[C@H](CO)[C@@H](O)[C@H](O[C@@H]2O[C@H](CO)[C@@H](O)[C@H](N)[C@H]2O)[C@H]1O)c1ccccc1	469.4910000000001	-3.5261199999999926	12	8	8	1
[2738050.5]	0.5131466643965886	C=CCCCn1cnc(N)n1	152.201	0.8264999999999998	3	1	4	1
[10108.282]	0.6967056838585808	C[C@H]1CC[C@H](C(=O)O)C[C@H]2[C@@H]3CCC4=CC(=O)CC[C@]4(C)[C@H]3CC[C@@]21C	358.52200000000016	5.245300000000005	3	1	1	0
[80344.11]	0.45957146002899074	OC[C@@H]1O[C@H](c2ccc(O)cc2)[C@H](O)[C@@H](O)[C@@H]1O	256.254	-1.0929000000000004	6	5	2	1
[88972.695]	0.8870332624437705	CC(C)CNC(=O)[C@@H]1C=C2c3cccc4[nH]cc(c34)C[C@H]2CC1	308.4250000000001	3.905800000000003	1	2	3	2
[59333664.]	0.393300543816628	C/C(=N\OC(C)=O)c1ccccc1	177.203	1.9737	2	0	2	1
[323887.44]	0.7253305311285855	C[C@]12CCC(=O)C=C1CC[C@@H]1[C@@H]2CC[C@@]2(C)[C@H]1CC[C@]2(C)O	302.458	4.269300000000005	2	1	0	0
[4100505.]	0.6658018289589027	CNCCc1ccccn1	136.19799999999995	0.8434999999999999	2	1	3	1
[3442827.2]	0.6043912115361033	CCNCCCNC(=O)n1cc(F)c(=O)[nH]c1=O	258.253	-0.7669999999999992	4	3	5	1
[137473.1]	0.4855490330335147	C=CCSC[C@@H](CC)CCC(=O)O	202.31899999999993	2.7966000000000006	3	1	8	0
[146098.67]	0.9084030284207438	CCCCc1[nH]nc2c1CCc1ccc(OC)cc12	256.349	3.526500000000002	2	1	4	2
[84996.6]	0.5209983753734423	NCOc1cc(N)cc(Cl)c1	172.615	1.2171999999999996	3	2	2	1
[4021857.5]	0.8059686974773038	C=C(Cc1ccccc1)Nc1ccccc1	209.29199999999997	3.8549000000000015	1	1	4	2
[122709.375]	0.6855242834486657	C[C@@H]1O[C@H]1C1CC[C@H]([C@@H](O)CC(=O)O)C1	214.26099999999997	1.0255999999999998	4	2	4	0
[2303083.2]	0.5165049962553969	CCNCOc1ccncc1	152.197	1.0274	3	1	4	1
[53018828.]	0.47872227481073754	C[C@H]1OC(=O)C=C2COC(=O)[C@H]21	168.14799999999997	0.031099999999999905	4	0	0	0
[10120.387]	0.21751778620947723	N#C[C@H](O[C@H]1O[C@H](CO[C@@H]2O[C@H](CO)[C@@H](O)[C@H](O)[C@H]2O)[C@@H](O)[C@H](O)[C@H]1O)c1ccccc1	457.4320000000001	-3.108019999999997	12	7	7	1
[34115440.]	0.45480873600799376	N#[N+]CC(=O)O	87.05799999999998	-0.07592000000000004	3	1	1	0
[9.625061e+08]	0.4345385252504353	N[C@H](CO)CC(=O)O	119.11999999999999	-1.2192999999999998	4	3	3	0
[12619933.]	0.6791101769663208	c1nc2c([nH]c3ccccc13)CCCC2	198.26899999999992	3.316600000000002	1	1	0	1
[340252.4]	0.3832200999836573	O=C(CCCCCCC(=O)Nc1ccccc1)NO	264.32500000000005	2.4711	3	3	8	1
[162783.5]	0.8215995486924976	CC(C)Cc1ccc([C@@H](C)C(=O)O)cc1	206.28499999999997	3.073200000000001	2	1	4	1
[42.427773]	0.520769692357408	Cc1cc(Nc2ccc(N)nc2)nc(-c2ccc(F)cc2)c1/C=C/[C@@H]1C[C@@H](O)CC(=O)O1	434.4710000000002	3.996620000000002	7	3	5	3
[2.1717898e+09]	0.4796430486837747	N[C@H]1CO[C@@H]2[C@H](O)C[C@H]1C2	143.18599999999998	-0.5166000000000004	3	2	0	0
[10825.29]	0.7462104148348723	C[C@H]1C=C(C(=O)O)CC[C@H]2[C@@H]3CCC4=CC(=O)CC[C@@H]4[C@H]3CC[C@@]21C	342.47900000000016	4.775300000000005	3	1	1	0
[15334.878]	0.6375516226941639	CC#Cc1ccc(O)c(OC)c1	162.18799999999996	1.7721999999999998	2	1	1	1
[16714.605]	0.5682904867219046	CC(C)C/C(O)=C/[C@@H](O)CC(=O)O	188.22299999999996	1.31	4	3	5	0
[591330.06]	0.7759991541608767	S=C(c1ccccc1)N1CCC(Cc2ccccc2)CC1	295.451	4.316800000000003	2	0	3	2
[31.622732]	0.2853084349781702	Cc1c(N)c(S(=O)(=O)Nc2ccccc2)nc(-c2ccccc2)c1/C=C/[C@@H](O)C[C@@H](O)CC(=O)O	497.57300000000026	3.0398200000000015	8	5	10	3
[4.982192e+09]	0.47167443202693426	C[C@@H]1OCC[C@@H]1O	102.13299999999998	0.15609999999999996	2	1	0	0
[240229.5]	0.27972273590898983	CO[P@@](=O)(O)O[C@H]1[C@H](C)O[C@@H]([C@H]2O[C@H](C)[C@@H](O)[C@H](O)[C@H]2N)[C@@H](O)[C@@H]1O	387.32200000000006	-2.536099999999998	11	6	4	0
[1.9833562e+09]	0.5723436119287516	OCc1ccccc1	108.13999999999997	1.1789	1	1	1	1
[21593.742]	0.4066877264449016	C=CC[S@@](=O)[C@H](CC)NC(=O)[C@@H](Cc1ccccc1)C(=O)OC(C)(C)C	379.52200000000016	2.974000000000001	4	1	9	1
[10312.703]	0.28565736933092156	CC[C@H](O)/C=C/C=C\C[C@H](O)C[C@H](O)[C@H](C)[C@H](O)[C@@H](O)[C@H](C)[C@@H](O)C	360.49100000000004	0.7464999999999999	6	6	12	0
[130763.67]	0.4242961960528163	CN(c1ccc(C(=O)N[C@@H](Cc2ccccc2)C(=O)O)cc1)c1ccc([N+](=O)[O-])cc1	419.4370000000001	3.788400000000002	6	2	8	3
[1226965.8]	0.6687805376458389	C[C@H](NCc1ccc(O)cc1)C(=O)O	195.218	0.9549000000000001	4	3	4	1
[94181.41]	0.625431343069903	O=C1Oc2ccc(O)cc2C(c2ccccc2)=NC1	253.25699999999998	2.1486	3	1	1	2
[21337.934]	0.2526281424897352	Nc1c(O[C@@H]2O[C@H](CO)[C@@H](O)[C@H](O)[C@H]2O)cc(O)cc1C(=O)Nc1ccccc1	406.39100000000013	-0.5946	9	7	5	2
[179972.33]	0.5640329848479345	N[C@H](C=O)C(=O)N[C@@H]1C=C2c3cccc4[nH]cc(c34)C[C@H]2N(C)C1	324.3840000000001	0.43239999999999945	4	3	3	2
[121750.164]	0.8517964099245682	CNCC[C@H](Oc1ccc(C(F)(F)F)cc1)c1ccccc1	309.33099999999996	4.435000000000003	2	1	6	2
[8671717.]	0.215763357915871	OC[C@@H](OS(O)(=O)O)[C@H](O)C(O)[C@@H](O)CO	264.252	-3.6833999999999993	9	8	7	0
[2143.665]	0.0678911305305177	C[C@H]1C=C2C=C[C@H](C)[C@H](CC[C@@H]3C[C@@H](O[Si](C)(C)C(C)(C)C)CC(=O)O3)[C@H]2[C@@H](OC(=O)NCCCCCCC(=O)NO)C1	620.9040000000001	6.817800000000006	7	3	13	0
[42429.19]	0.6720082757031156	CC[C@@H](F)CC[C@H](C)[C@H](C)C[C@H](C)O	204.32899999999998	3.5578000000000034	1	1	7	0
[32538.76]	0.5237496265438519	CC#CC#C/C=C/CCCC(=O)O	176.21499999999997	1.8242	2	1	4	0
[1223.1931]	0.06736838100860398	N[C@H](CCCCNC(=O)[C@H](Cc1ccc(F)cc1)NC(=O)CNC(=O)[C@@H](N)Cc1ccccc1)C(=O)N[C@@H](C)C(=O)N[C@@H](CCC(=O)O)C(=O)O	715.7800000000002	-0.9080999999999897	11	9	22	2
[41311.637]	0.8966854447867189	CC(=O)N(c1ccccc1)C(=O)NC1CCN(Cc2ccc(F)cc2)CC1	369.4400000000001	3.552800000000003	3	1	4	2
[58725.09]	0.7611611716385466	O=C(NCCCN1CC(O)(c2ccc(Cl)cc2)CC1)c1ccc(F)cc1	376.85900000000015	3.1925000000000017	3	2	6	2
[28827.633]	0.4840140624803431	C[C@H]1CC[C@]2(C)C(=O)CC[C@@H]3CC[C@@H]4[C@@H](C)CC[C@@H](O)CC[C@]4(C)[C@H]3CC[C@]12C	402.66300000000024	6.7917000000000085	2	1	0	0
[279422.84]	0.6708377355154029	N[C@@H]1c2cccc(O)c2C(=O)c2c(O)cccc2C1	255.27299999999997	1.8847	4	3	0	2
[9993.223]	0.4517525548560596	C/C(=C/CC[C@@H](C)[C@H]1C[C@H](O)[C@@]2(C)C3=CC[C@H]4C(C)(C)C(=O)CC[C@]4(C)C3=CC[C@]12C)C(=O)O	468.6780000000004	6.498800000000006	4	2	5	0
[1301048.5]	0.8676494215989167	N[C@H](C(=O)O)c1ccc(-c2ccncc2)c(F)c1	246.24099999999999	1.9721	4	2	3	2
[123215.266]	0.6414185801549235	CN[C@@H](C)Cc1cc(O)c(O)cc1C	195.26199999999997	1.5566199999999997	3	3	3	1
[543524.8]	0.7623990741829975	CSc1ccc(/C=C2/C(C)=C(CC(=O)O)c3cc(F)ccc32)cc1	340.419	5.350000000000005	3	1	4	2
[168554.14]	0.6330650911339553	CC[C@@H](C)O[C@H]1C[C@@H](C)CC(=O)O1	186.25099999999995	2.1007	3	0	3	0
[923408.94]	0.6026644227092912	CC(C)Nc1ccc(OCCCOc2ccc(CC3COCC3)cc2)cc1	369.5050000000001	4.933800000000005	4	1	10	2
[2092.3882]	0.16654649888690684	O=C(OC[C@@]1(O)C=C[C@H](O)[C@H](OC(=O)c2ccccc2)C[C@@H](O)[C@@H](OC(=O)c2ccccc2)O[C@@H]1C(=O)O)c1ccccc1	606.5800000000003	2.1346999999999996	12	4	8	3
[107712.21]	0.6979500147229333	C=C[C@]1(O)C[C@H]2[C@@H]3CCC4=CCCC[C@@H]4[C@H]3CC[C@@]21C	272.43199999999996	4.476200000000004	1	1	1	0
[2.0136931e+08]	0.43331854654532775	CNCCNC(=O)c1ccc([N+](=O)[O-])cc1	223.23199999999997	0.5439999999999998	4	2	5	1
[3177127.]	0.6846226053256896	O=CN1C[C@H]2CC[C@H]3C(=O)C[C@@H](CO)CC[C@@H]3[C@H]1C(=O)N2	294.351	-0.3004999999999997	4	2	2	0
[1.7057558e+08]	0.5662486669421856	N[C@@H](Cn1cncn1)C(=O)O	156.14499999999998	-1.3100000000000005	5	2	3	1
[5849536.]	0.7874910402967353	CNC[C@@H](OC)c1ccc(C(=O)NCCc2ccccc2)cc1	312.41299999999995	2.5660000000000007	3	2	8	2
[716.4055]	0.3830479812762183	CC#CC[C@@H](C)[C@H](O)[C@H](C)[C@H]1CC[C@@]2(C)CC[C@H]3CC[C@H]4CC(C)(C)[C@@H](O)CC[C@]4(C)[C@H]3CC[C@@]12C	498.8360000000004	8.249200000000009	2	2	4	0
[36490668.]	0.576569658981512	CN(C)CC(=O)C(C)(C)C(=O)c1ccccc1	233.31099999999998	2.0262	3	0	5	1
[3025.4014]	0.19497101955863977	C/C(=C(\CC)CCCC(C)C)C(=O)N1CCC[C@H]1C(=O)N[C@@H](CC(=O)O)C(=O)NCC(=O)NCC(=O)O	524.6150000000004	0.8067000000000053	8	5	15	0
[506911.75]	0.6660441598934355	CC1(C)COC(c2ccc(F)cc2)C1	194.24899999999997	3.3133000000000017	1	0	1	1
[92334.16]	0.7511284210650517	C[C@H](N)Cc1c[nH]c2ccc(OCc3cccs3)cc12	286.4	3.698100000000002	2	2	5	3
[13750824.]	0.8306226664509899	COc1cc2nc(N3CCN(C(=O)C4CCCO4)CC3)nc(N)c2cc1OC	387.44000000000017	1.0567999999999995	8	1	4	2
[734343.4]	0.7019638276448321	CN[C@H](C)c1ccc(O)c(C)c1	165.23599999999996	1.9810199999999998	2	2	2	1
[12645281.]	0.5429115355955937	O=C1C=C[C@@]2(O)C[C@@](O)(C(=O)O)C[C@H]1C2	212.20099999999996	-0.5278000000000003	5	3	1	0
[79572768.]	0.8464313495392789	O=C(CCn1ccnc1)Nc1ccccc1	215.256	1.9119	2	1	4	2
[3296052.]	0.6945920191105075	c1ccc(Oc2ccc(Nc3ccccc3)cc2)cc1	261.324	5.222500000000004	2	1	4	3
[26.662382]	0.2961661775666072	CC(C)CC/N=C/c1c(-c2ccc(F)cc2)nc(-c2ccc(F)cc2)n1/C=C/[C@@H](O)C[C@@H](O)CC(=O)O	511.5690000000002	5.017600000000008	5	3	12	3
[1413522.4]	0.35628929645327323	CNC(=S)[C@]1(c2ccc(NC(=O)[C@@H](N)C(=O)O)cc2)OC(=O)N1	338.345	-0.523599999999999	8	5	5	1
[690.7147]	0.6395257442251707	CC#C[C@]1(O)CC[C@H]2[C@@H]3CCC4=CC(=O)CCC4=C3[C@@H](c3ccc(N(C)C)cc3)C[C@@]21C	429.6040000000001	5.406500000000006	3	1	2	1
[97266.266]	0.6414936620489603	CC[C@@H](C(C)C)N[C@@H](CC)CO	173.29999999999998	1.7814999999999999	2	2	6	0
[2.6217213]	0.19152620334273351	Cc1cc(CNC(=O)c2c(-c3ccccc3)c(-c3ccc(F)cc3)c(CC[C@@H](O)C[C@@H](O)CC(=O)[O-])n2C(C)C)n[nH]1	575.6610000000003	3.6881200000000023	6	4	13	4
[97493.05]	0.796240751723485	C[C@H](O)c1ccc(C(=O)Nc2ccc(S(=O)(=O)N3CCN(C)CC3)cc2)cc1	403.5040000000002	1.9283	5	2	5	2
[216471.77]	0.9015359827240315	CN1CC[C@H](c2c(F)cc3c(=O)c(C(=O)O)cn(CCF)c3c2F)CC1	368.3550000000002	2.7566000000000015	4	1	4	2
[2634891.]	0.9153269880083024	Brc1ccc(OC[C@H]2C[C@H](O)CC2)cc1	271.15399999999994	2.988900000000001	2	1	3	1
[32263582.]	0.2635178114612473	COOC#CC#N	97.073	0.048879999999999924	3	0	1	0
[86215.97]	0.5892101223219456	CCC[C@@H](O)CC(=O)O	132.159	0.6221	3	2	4	0
[2173.1619]	0.6886929553038077	CC1=CC[C@](N)(C(=O)/C(C)=C\c2ccc(F)cc2)CC(=O)C1	301.36100000000016	3.1949000000000014	3	1	3	1
[5354144.5]	0.6456444576646089	O=C(O)C[C@]1(O)C(=O)N(Cc2cccs2)C(=O)NC1=O	298.276	-0.4677000000000004	6	3	4	1
[1083217.]	0.6046173956830699	C#CCN1CCC[C@H]1C(=O)c1ccc(Cl)cc1	247.725	2.620300000000001	2	0	3	1
[4608119.]	0.7212588245608211	CN1CCN2c3ccccc3Cc3ccccc3C2C1	264.372	3.0839000000000016	2	0	0	2
[593283.4]	0.5632534611023264	CC[C@H](C)O[C@H]1O[C@@H](CO)[C@@H](O)[C@@H]1O	206.238	-0.7595000000000001	5	3	4	0
[226849.86]	0.5318658753971358	O=C1OC([C@@H](O)CO)Oc2ccccc2C1=O	238.195	-0.5158	6	2	2	1
[1673629.9]	0.6178518705678758	COc1nc(Cl)nc(Cl)c1NC1=NCCN1	262.09999999999997	1.1630999999999998	5	2	2	1
[30700572.]	0.6434020311890606	C/C=C/SC(=O)NCC	145.22699999999998	1.9827	2	1	2	0
[2350.3682]	0.25262702225752076	CC(C)=C[C@@]1(O)C[C@H](C)[C@H]2[C@@H]3C[C@H](C[C@H](O)[C@H]4C[C@H](O)CC[C@]5(C)[C@H](O)CC[C@]5(C)[C@H]4CC[C@]3(C)[C@@H]2C)OC1=O	560.8160000000004	5.403100000000006	6	4	1	0
[287839.97]	0.6095099831863534	C#Cc1cc(OC)ccc1O	148.16099999999997	1.3821	2	1	1	1
[2250303.]	0.24876134954570536	O[C@@H]1[C@H](CO[C@H]2O[C@H](CO)[C@@H](O)[C@H](O)[C@H]2O)[C@@H](O)[C@H](O)[C@@H]1O	326.298	-5.123699999999993	10	8	4	0
[51280.61]	0.6852783178510223	Nc1cc(Cl)nc2c1ncn2[C@H]1C[C@H](O)[C@@H](CO)O1	284.70300000000003	0.30759999999999993	6	3	2	2
[852522.9]	0.8141309728342689	O=C(CCc1ccccc1)N1CCC(Cc2ccccc2)CC1	307.43700000000007	4.100500000000004	1	0	5	2
[181174.33]	0.8613982634723492	Fc1ncc([C@H]2CCNC[C@H]2COc2ccc3c(c2)OCO3)c(F)c1	348.3490000000001	2.8606000000000007	5	1	4	2
[832.59143]	0.10348325925697462	C[C@H]1O[C@H](O[C@@H]2[C@H](O)[C@@H](O)[C@@H](O[C@H]3[C@H](O)[C@@H](O)[C@H](O)O[C@@H]3CO)O[C@@H]2CO)[C@H](O)[C@@H](O)[C@@H]1N[C@H]1C=C(CO)[C@@H](O)[C@H](O)[C@H]1O	645.6080000000004	-8.564500000000011	19	14	9	0
[6427.109]	0.3112039689490501	C[C@H]1O[C@H](OC[C@@H]2O[C@H](n3c(=O)[nH]c4ccc(F)cc34)[C@@H](CO)[C@@H]2O)[C@H](O)[C@@H](O)[C@@H]1O	444.4120000000001	-1.8203999999999987	9	6	5	2
[12.422916]	0.4591990778109381	O=C1N[C@H](O)C[C@@H](/N=C/c2c(-c3ccc(F)cc3)cc(-c3ccccc3)nc2C2CCCCC2)O1	473.54800000000034	5.7957000000000045	4	2	5	3
[51724.67]	0.54694802400528	CC1=C[C@@H]2C(=O)O[C@H]3C[C@@H](C)[C@H]4C[C@@H](O)C[C@]4(C)[C@H]3CC[C@@]21C	318.4570000000001	3.707600000000003	3	1	0	0
[29223370.]	0.4655502618700328	C[C@@H]1C[C@@]2(C)CC[C@@H]1C2	124.22699999999999	2.832600000000001	0	0	0	0
[37965.12]	0.06824479508490591	CN[C@@H]1[C@H](O[C@H]2[C@H](O[C@H]3[C@H](O)[C@@H](O)[C@H](N=C(N)N)[C@@H](O)[C@@H]3N=C(N)N)O[C@@H](C)[C@]2(O)C=O)O[C@@H](CO)[C@H](O)[C@H]1O	581.5800000000005	-8.161100000000008	17	12	9	0
[2946449.5]	0.6970381603429232	O=C1O[C@H](c2ccc(O)cc2)CNC(=O)c2cc(O)ccc21	299.282	1.7392999999999998	5	3	1	2
[771598.]	0.5873189196165121	CC1=CC[C@@H]2C(C)(C)[C@@H](O)CC[C@]12C	194.31799999999996	3.139800000000002	1	1	0	0
[472.8155]	0.45639876853891265	CC[C@H](NC)c1cc(-c2ccc(F)cc2)cc(CC[C@@H](O)CC(=O)[O-])c1-c1cc(F)cc(F)c1	470.5110000000002	4.541900000000004	4	2	10	3
[94344.2]	0.754580870311681	N#CCOc1ccc(C(=O)O)cc1	177.159	1.28718	4	1	3	1
[103272.945]	0.41543168693006327	Nc1nonc1C(=O)Nc1ccc(C(=O)N[C@@H](CCC(=O)O)C(=O)O)cc1	377.31300000000016	-0.04810000000000053	10	5	8	2
[4699.8105]	0.8800865570776194	CCCc1nc(C(=O)O)c(-c2ccc(F)cc2)c2cc(F)ccc2n1C	356.37200000000007	4.457200000000004	3	1	4	2
[70322048.]	0.6602398885008482	CO[C@]12C[C@H]3CCC[C@@H](C)[C@@]1(C)C1=CC(=O)C[C@@H]3[C@@H](O)C[C@]2(C)[C@@]1(O)C(=O)CO	406.5190000000002	1.7966000000000002	6	3	3	0
[132456.83]	0.8999658135096344	CC[C@H](C)CNC(=O)[C@@H]1C=C2c3cccc4[nH]cc(c34)C[C@H]2N(C)C1	337.46700000000016	3.199900000000002	2	2	4	2
[65943.7]	0.6923408487340212	Oc1ccc(/C=C/c2cc(O)cc(O)c2)cc1	228.247	2.9738000000000016	3	3	2	2
[7.227142e+10]	0.4203675878211702	CSC(=N)N1CCCC1=O	158.226	0.90657	2	1	0	0
[16123971.]	0.40428320216798685	O=[n+]1ccn([C@@H]2O[C@H](CO)[C@@H](O)[C@H]2O)c(=O)[nH]1	246.199	-3.2975999999999996	6	4	2	1
[238416.84]	0.8049353387121051	Cc1onc(-c2ccccc2)c1-c1ccc(S(N)(=O)=O)cc1	314.36600000000004	2.9644200000000005	4	1	3	3
[433701.22]	0.8201063629783033	O=C([C@H](Cc1ccccc1)NC(=O)O)c1ccccc1	269.3	2.7482000000000006	3	2	5	2
[4.515585e+09]	0.25684560160236647	CNC(=N)N	73.099	-0.9007299999999998	2	3	0	0
[52393.66]	0.5225493652897882	C[C@@](O)(/C=C/C(=O)c1ccc(O)cc1)C(=O)Nc1ccc(C#N)c(C(F)(F)F)c1	404.3440000000001	3.4112800000000014	5	3	5	2
[102589.734]	0.8460610896604897	CC(C)[C@@H]1CC[C@H](C(=O)N[C@H](Cc2ccccc2)C(=O)O)CC1	317.42900000000014	3.2609000000000012	3	2	6	1
[8237.639]	0.9049513123206331	CN(C)C[C@H](c1ccc(Cl)cc1)c1ccc(Cl)cc1O	310.22400000000005	4.392500000000004	2	1	4	2
[27588454.]	0.575228346064442	N[C@@H](Cn1ccc(=O)c(O)c1)C(=O)O	198.17799999999997	-1.0342000000000002	5	3	3	1
[5.439846]	0.30179528359841595	CCc1cc(-c2c(-c3ccc(F)cc3)nc(C(C)C)n2/C=C/[C@@H](O)C[C@@H](O)CC(=O)O)cc(CC)c1F	512.5970000000003	5.800800000000007	5	3	11	3
[2586.6404]	0.7843394897210654	C[C@@H]1C[C@@H](c2ccc(F)cc2)CC[C@@H]1CCCC(O)CC(=O)O	322.42	4.351400000000003	3	2	7	1
[307.31882]	0.04253539203624693	NC[C@H](N)C(=O)N[C@H](C(=O)N[C@@H](CCC(=O)O)C(=O)N[C@H](Cc1ccccc1)C(=O)N[C@H](C)C(=O)N[C@H](CCC(=O)O)NC(=O)O)C(=O)N	695.6870000000001	-4.601000000000002	14	12	21	1
[7.0783654e+08]	0.5311832070621642	N[C@H]1CCC[C@@H]1C(=O)O	129.159	0.19839999999999985	3	2	1	0
[1057097.5]	0.40848766572939943	C=CCO[C@H]1O[C@H](CO)[C@@H](O)[C@H](O)[C@H]1O	220.22100000000003	-2.0111	6	4	4	0
[inf]	0.7097759763658067	CN(C)c1ccc(C(=C2C=CC(=[N+](C)C)C=C2)c2ccc(N(C)C)cc2)cc1.[Cl-]	407.98900000000003	1.4636000000000002	2	0	4	2
[860462.3]	0.7033018300627651	CCCC1=C(C(=O)NC1=O)N[C@H]1CCCC1	222.28799999999995	1.2291999999999998	3	2	4	0
[1.861687e+08]	0.26596816495800824	O[C@H]1C[C@H](O)[C@@H](O)[C@H](O)[C@H]1O	164.15699999999998	-2.8054	5	5	0	0
[6896783.5]	0.8248286060077297	Nc1nc2ccc(OC(F)(F)F)cc2s1	234.20199999999994	2.7771	3	1	1	2
[3333.736]	0.7695443987328101	C=C1[C@@H]([C@H](O)C[C@H](C)[C@H]2CCC(C)C[C@@H]2C)CC[C@@H]1O	280.45199999999994	3.772900000000003	2	2	4	0
[12392849.]	0.6771121443890108	CC(=O)n1cncc2cc(OC(=O)c3ccccc3)cc12	280.283	2.8672000000000013	4	0	2	3
[187354.45]	0.17470838992158125	CCO[C@H]1CN(CC[C@@H](O)[C@H](N)[C@@H]2O)[C@H]([C@H](N)C[C@@H]2O)C[C@@H]1O[C@H]1OC[C@](O)(CO)[C@H](N)[C@@H]1O	494.58600000000035	-4.84999999999999	13	9	5	0
[188328.6]	0.8120892220037367	Cc1nc2c(s1)Nc1ccccc1N=C2N1CCN(C)CC1	313.4300000000001	2.83422	4	1	0	2
[38700.293]	0.7197537478153053	CC(C)Oc1ccc2c(=O)c(-c3ccccc3)coc2c1	280.32300000000004	4.247200000000003	3	0	3	3
[11000.621]	0.3308259228412749	O=COCCc1ccccc1-c1c2ccc(=O)cc-2oc2cc(O)ccc12	360.36500000000007	3.9859000000000027	5	1	5	4
[290307.6]	0.8319838319727555	O=C(CCN1CCCCC1)N1CCC(Cc2ccccc2)CC1	314.47300000000007	3.343700000000002	2	0	5	1
[215383.86]	0.6572104847786724	CC(C)COC(=O)C(O)c1ccccc1C(=O)c1ccccc1	312.365	3.1502000000000017	4	1	6	2
[10454233.]	0.7764264211073745	Clc1cccc(Cl)c1NC1=NCCN1	230.09799999999998	2.3644999999999996	2	2	1	1
[127539.17]	0.7315916457547719	CC(C)NC[C@H](O)COc1cccc2[nH]ccc12	248.32600000000002	1.9055999999999995	3	3	6	2
[154647.58]	0.7135696186852986	COCCc1ccc(OCC(O)CNC(C)C)cc1	267.36899999999997	1.6132	4	2	9	1
[135846.86]	0.7607380262705091	CO[C@@H]1CCCN(CCc2ccc(OC)cc2)CCc2cc(OC)ccc21	369.50500000000017	4.272300000000004	4	0	6	2
[394176.06]	0.8469364772765515	CN(C)Cc1c[nH]c2ccc(OC(N)=O)cc12	233.27099999999996	1.687	3	2	3	2
[432811.2]	0.7236411580205988	O[C@]1(c2ccccc2)CC[C@H]2[C@@H]3CCC4=CC(=O)CC[C@]4(C)[C@H]3CC[C@]12C	364.52900000000017	5.406100000000005	2	1	1	1
[5541.2803]	0.2868568724036919	CSCCCCCC/C(=N\OC(C)=O)C(C)(C)C	273.442	4.265100000000004	3	0	8	0
[936579.4]	0.265250221027655	OC[C@@H](O)[C@@H]1O[C@@](CO)(CO)[C@H](O)[C@H](O)[C@H]1O	254.23500000000004	-4.455499999999995	8	7	4	0
[282.78387]	0.6701163938069244	CCc1nn(C)c(-c2ccc(F)cc2)c1/C=C/[C@@H](O)C[C@@H](O)CC(=O)O	362.4010000000001	2.3884	5	3	8	2
[1.9380648e+08]	0.5454599578856786	C=CCOC(=O)Cc1ccc(OC)cc1	206.24099999999999	1.9669	3	0	5	1
[23601796.]	0.4787348165433594	CC(C)=NNC(=O)c1ccc([N+](=O)[O-])cc1	221.21599999999998	1.7204	3	1	3	1
[40192.652]	0.8401240936998126	C=C(NC(=O)c1ccc(Cl)cc1)c1ccc(Cl)cc1Cl	326.61	5.047500000000002	1	1	3	2
[196994.73]	0.8292335988195222	CN(C)C(=O)Oc1cc(OC(=O)N(C)C)cc(C(O)CNC(C)(C)C)c1	367.4460000000001	2.2288999999999994	6	2	5	1
[94266.87]	0.6169226675074555	C=Cc1ccc(O)cc1O	136.14999999999998	1.7407999999999997	2	2	1	1
[24177.016]	0.9085285470025662	CCCN1C[C@H](CSC)C[C@@H]2c3cccc4[nH]cc(c34)C[C@H]21	314.4980000000001	4.271100000000003	2	1	4	2
[765.5631]	0.28966282952226047	CC(C)CCn1c(=O)c(C(=O)N[C@@H](Cc2ccccc2)c2ccc(Cl)cc2)c(-c2ccc(F)cc2)c1=O	519.0160000000002	5.747800000000005	3	1	9	3
[4051195.]	0.8289288715670488	CN1[C@H]2CC[C@H]1C[C@@H](OC(c1ccccc1)c1ccccc1)C2	307.43700000000007	4.417800000000004	2	0	4	2
[13.108827]	0.1568888746348767	C[C@@H]1C/C=C/C=C/C=C/C=C/[C@H](O[C@@H]2O[C@H](C)[C@@H](O)[C@H](N)[C@@H]2O)C[C@@H]2O[C@](O)(C[C@@H](O)C[C@H]3O[C@@H]3/C=C/C(=O)O1)C[C@H](O)[C@H]2C(=O)O	665.7330000000004	0.11970000000000325	14	7	3	0
[9916.165]	0.19525762152367832	C=C[C@H]1[C@H](OC(=O)[C@H](C)[C@H](C)C(=O)O)N1C(=O)[C@@H](Cc1ccccc1)NC(=O)C(=O)Cc1ccccc1	506.55500000000023	2.1486	7	2	12	2
[244050.72]	0.7775672180808064	CNCC[C@@H](O)c1ccc(Cl)cc1	199.68099999999998	1.9829	2	2	4	1
[2504.5132]	0.02594551573454157	CN[C@H](C)C(=O)N[C@H](C(=O)N[C@H](C(=O)N[C@@H](CCC(=O)O)C(=O)O)C(=O)O[C@H]2CCCCC[C@H]2N)C(=O)N[C@@H](C)C(=O)N[C@@H](CCC(=O)O)	700.7230000000003	-3.151209999999999	15	10	20	0
[581523.2]	0.6885995439708613	NC(=O)NC(=O)Cc1ccccc1	178.191	0.42399999999999954	2	2	2	1
[1910.7882]	0.5888938840858122	CC(C)[C@H](/N=C/c1ccc(O)cc1)NCC(O)c1ccc(O)cc1	328.41200000000003	2.822000000000001	4	4	7	2
[386170.97]	0.38863826381341315	CO[C@@H]1C[C@H](OC)[C@H](C)[C@@H](O[C@H]2C[C@@](C)(OC)[C@@H](O)[C@H](C)O2)[C@H](C)[C@@H](O[C@@H]2O[C@H](C)C[C@H](N(C)C)[C@H]2O)[C@]1(C)O	577.7560000000003	1.5406000000000035	11	3	8	0
[3616316.2]	0.8143349412643328	Nc1ccc(S(=O)(=O)Nc2nccs2)cc1	255.32400000000004	1.5261	4	2	3	2
[335836.78]	0.3582241404236152	C[C@H](O)CO[C@@H]1O[C@H](CO)[C@@H](O)[C@H](O)[C@H]1O	238.23600000000002	-2.8162999999999987	7	5	4	0
[5020.5254]	0.5426737970658841	CN[C@@H](Cc1ccccc1)C(=O)C(CN1CCC(O)CC1)=C(CN)C1CCCCC1	413.60600000000034	2.6784999999999997	5	3	9	1
[8699.526]	0.5857315889242387	CCCCCC(=O)Nc1ccc(S(=O)(=O)NC(=O)NC2CCCCC2)cc1	395.52500000000026	3.5260000000000025	4	3	8	1
[6529.772]	0.5098609008550412	OCCCC#CC#CCCCCCC(=O)O	222.28399999999993	1.8008000000000002	3	2	7	0
[112551.414]	0.7864185781254361	COn1cc(C(=O)NS(=O)(=O)c2ccccc2C)c2ccccc21	344.39200000000005	2.1268199999999995	4	1	4	3
[5734361.]	0.7036271060400818	CC(=O)C=CCn1c(=O)c2c(ncn2C)n(C)c1=O	262.269	-0.42110000000000025	4	0	3	2
[11844820.]	0.6988742771629715	C[C@@H]1CCC[C@H](N[C@@H]2O[C@H](C(=O)N(C)C)[C@H](N)CN2C)C(=O)[C@@H](C)N1Cc1ccccc1	445.6080000000002	1.006500000000006	7	2	5	1
[685.16376]	0.33123941849365507	CCC[C@H]1CCC[C@H](/C=C/[C@@H](O)C[C@@H](O)CC(=O)O)[C@H]1COC(=O)C(C)(C)CC	412.56700000000023	3.941200000000003	6	3	12	0
[1469159.6]	0.39397733373351973	CCCC[C@@]1(OC(=O)[C@H](C)[C@H](C)C(=O)OC)C(=O)N(C)C1=O	313.35	0.9023999999999999	6	0	7	0
[5498.619]	0.17305101497216158	C[C@@H](O)[C@H]1O[C@@H](O[C@H]2[C@H](O)[C@@H](O[C@H]3[C@H](O)[C@@H](O)[C@H](O)O[C@@H]3CO)[C@H](O)[C@@H]2O)[C@@H](O)C[C@@H]1O	472.44000000000017	-6.129399999999989	14	10	6	0
[329785.2]	0.7837154798995958	C[C@@H](Oc1ccc(CC(=O)O)cc1)C(=O)O	224.212	1.1656	5	2	5	1
[14659.235]	0.719569248562448	C/C(CO)=C1\CC[C@@H](C)CC[C@@H](C)CCCC(=O)C1	266.42499999999995	4.270900000000004	2	1	1	0
[27291494.]	0.6557611549701429	C[C@@H]1Oc2ccccc2NC(=O)C1	177.20299999999995	1.7960999999999998	2	1	0	1
[50970008.]	0.6864963613487134	CC[C@@H](S)C(=O)N1CCC[C@H]1C(=O)O	217.28999999999996	0.7704000000000001	3	2	3	0
[73994.375]	0.8245915551917959	Nc1cc(CC(=O)O)c(=O)c2cc(F)ccc2n1	248.213	0.9434	5	2	2	2
[5354.601]	0.39974037477190066	CC(C)CN(C[C@@H](O)[C@H](Cc1ccccc1)NC(=O)O[C@H]1CCOC1)S(=O)(=O)c1ccc(N)cc1	505.63700000000034	2.4028	7	3	11	2
[16008993.]	0.30866092928010874	NCCOCCNCCOP(=O)([O-])O	227.17699999999996	-1.9713999999999985	7	3	9	0
[1.3826825e+10]	0.4952172017431901	Nc1nc(=O)[nH]cc1F	129.09399999999997	-0.5088000000000001	3	2	0	1
[668525.2]	0.5207921800750199	CCCCSS[C@H](C)C(=O)O	194.321	2.641	4	1	6	0
[13234.666]	0.5926508994092626	CNc1ccc(-c2ccc(C(C)C)cc2)c(-c2ccc(F)cc2)c1	319.423	6.324800000000004	1	1	4	3
[7506256.]	0.42785864786593275	O=C(O)[C@@]1(O)CC[C@H]2[C@@H]3C[C@H](C21)C(=O)C=C(O)[C@H](O)[C@H]3O	298.291	-0.7892000000000001	7	5	1	0
[5420.376]	0.6927713808384576	CC1(C)O[C@@H]2C[C@H]3[C@@H]4C[C@H](F)C5=CC(=O)C=C[C@]5(C)[C@H]4[C@@H](O)C[C@]3(C)[C@]2(C(=O)CO)O1	434.50400000000025	2.2747000000000006	6	2	2	0
[3.1593616e+08]	0.4887189002149315	NCCC[C@@H](N)CC(=O)O	146.19	-0.4726999999999995	4	3	5	0
[59864868.]	0.55259536406513	CCOP(=O)(N)OCCCN1CCCCC1	250.2789999999999	1.9823000000000002	5	1	7	0
[321027.53]	0.7403103343763991	COc1cc([S@@](C)=O)ccc1OC	200.259	1.4411999999999998	3	0	3	1
[14.400632]	0.49294163714426203	O=C1O[C@@H](O)C[C@@H](O)C=C/C=C/C=C/C=C/c2c(-c3ccc(F)cc3)nc(-c3ccc(F)cc3)nc21	488.4900000000002	5.010400000000003	6	2	2	3
[101174.68]	0.7730147551979492	CCNC[C@H]1CC[C@H](NC(=O)c2ccc(O)cc2)CC1	276.38000000000005	2.2903000000000002	3	3	5	1
[10270.128]	0.5418435321209187	CC(=C\C(=O)O)[C@H]1CC[C@H]2[C@@H]3CC=C4C[C@@H](O)CC[C@]4(C)[C@H]3CC[C@@]21C	358.5220000000002	4.957200000000006	3	2	2	0
[14346.379]	0.5998516675269001	CC1=C(O)CC[C@@H]2[C@@]3(C)CCC4=C(CCC(=O)C4)[C@H]3CC[C@@]21C	314.46900000000005	5.494400000000005	2	1	0	0
[3.765881e+09]	0.5762697649768029	CCCC[C@H](O)CC(=O)[O-]	145.17799999999997	-0.32250000000000023	3	1	5	0
[5399076.5]	0.42482619515540176	CCCC[C@H](OP(=O)(O)OC[C@H](O)CO)C(=O)[O-]	285.209	-1.2181000000000004	8	3	10	0
[1671380.9]	0.2892772791166558	C=C(CO)C(=O)OC[C@H]1O[C@@H](COC(=O)CC(O)C)[C@@H](O)[C@H]1O	334.32099999999997	-2.118599999999998	9	4	8	0
[14326.076]	0.5468924879255769	Clc1ccc(OCC(Cn2ccnc2)c2ccc(Cl)cc2Cl)cc1	381.69000000000005	5.706100000000003	2	0	6	3
[45089.34]	0.8640106273997252	NCCC(=O)N1CCC(=C2c3ccc(Cl)cc3CCc3cccnc32)CC1	381.9070000000002	3.6067000000000027	3	1	2	2
[2346488.2]	0.846370190993883	NCc1ccc(-c2ccc(C(=O)O)cc2)cc1	227.26299999999998	2.5105000000000004	3	2	3	2
[338970.16]	0.8147527300804035	BrCc1cc(COC(N)=O)ccc1O	260.08699999999993	1.8824	3	2	3	1
[1418589.4]	0.2664490677612642	O=C1[C@H](O[C@@H]2O[C@H](CO)[C@@H](O)[C@H](O)[C@H]2O)C(O)[C@@H](O)[C@@H]1O	310.25500000000005	-5.163099999999994	10	7	3	0
[912.925]	0.36058700266553523	N[C@H]1[C@H](O)[C@H](N[C@H]2C[C@H](O)[C@H](N)C2)C[C@H]2[C@@H]3CCC4=CC(=O)C=C[C@]4(C)[C@H]3C[C@@H](O)[C@]12C	445.6040000000002	0.37199999999999994	7	6	2	0
[1113.612]	0.5060473530541106	CCC[S@](=O)C[C@H](CC)[C@H](CC)[C@@H](C)OC(=O)C[C@H](C)CC(=O)O	362.53200000000015	3.6301000000000023	5	1	13	0
[34956.9]	0.7744720821265433	Cc1cc(C#N)c(Cl)cc1C(=O)N[C@@H]1CC[C@@H](O)CNCC1	321.8080000000001	1.7528999999999995	4	3	2	1
[601767.1]	0.6232728136145281	C=C/C(C)=C\C1=Cc2ccccc2CC1	196.29299999999995	4.148500000000003	0	0	2	1
[158852.72]	0.761080925050279	C[C@H]1N[C@@H](C)CN(c2ccc(=O)[nH]c2)[C@@H](C)O1	237.30300000000003	0.8815999999999999	4	2	1	1
[3857.488]	0.5720438343770464	C[C@@H]1CC[C@H]2[C@]3(C)CC[C@@H]4[C@@H](C)CC[C@@H](O)C[C@@]4(C)[C@H]3CC[C@@]21C	332.5720000000001	6.052300000000008	1	1	0	0
[2.7288655e+09]	0.3042503204978373	O[C@H]1OC[C@@H](O)[C@H](O)[C@@H]1O	150.13	-2.5823000000000005	5	4	0	0
[2411.666]	0.44630477605987157	CC1=C2C3=CC[C@@H]4[C@H](C)CC[C@@H]5C[C@@H](O)CC[C@@]5(C)[C@H]4CC[C@]3(C)[C@@]2(C)CC[C@@]1(C)O	426.6850000000003	6.813800000000009	2	2	0	0
[9.644651e+08]	0.6298270835086053	CO[C@]12C[C@@H](CO)CC[C@H]1C(=O)O2	186.20699999999997	0.29450000000000004	4	1	2	0
[26801.309]	0.24164363372749434	O=Cc1ccc(NC(=O)c2c(-c3ccccc3)c(-c3ccc(F)cc3)c(C(F)(F)F)n2C(=O)O)cc1	496.4160000000001	6.570900000000004	4	2	5	4
[3143942.]	0.6313982241716457	N[C@H](COc1ccncc1)C(=O)C(=O)O	210.18899999999996	-0.5586000000000004	6	2	5	1
[697.0904]	0.44363423248348144	CC[C@@](C)(C)OC(=O)C(c1cc(C)cc(C)c1OCC(O)C[C@@H](O)CC(=O)[O-])C1CCCCC1	477.6180000000004	3.3298400000000017	7	2	12	1
[2353345.8]	0.5819000508117517	C[C@H](NC(=O)[C@@H](N)Cc1ccc(O)cc1)C(=O)O	252.27	-0.14870000000000078	5	4	5	1
[18742.904]	0.4198640180520532	CC[C@@H](O)/C=C/C=C/C=C/CCC[C@@H](O)CC(=O)O	268.3529999999999	2.4318	4	3	10	0
[73106.305]	0.3300318348896361	NC(=O)C[C@@H](N)C(=O)c1ccccc1C(=O)N[C@@H](CCC(=O)O)C(=O)O	365.3420000000002	-0.8801999999999996	8	5	10	1
[5486448.5]	0.7951707473617159	C=Cc1ncc(OC)c(OC)c1C(=O)N	208.21699999999996	0.8407	4	1	4	1
[4102225.8]	0.8716744593932371	O=C(COc1ccccc1)Nc1ccccc1	227.263	2.7041000000000004	2	1	4	2
[3.6228878e+11]	0.5988163606060163	CC1(C)[C@H](C(=O)O)N2C(=O)C[C@H]2S1(=O)=O	233.24499999999998	-0.794999999999999	5	1	1	0
[269150.25]	0.8418770277160754	O=C(CCl)NCCN1CCN(c2ccc(Cl)cc2)CC1	316.2320000000001	1.8170000000000002	3	1	5	1
[5744.0186]	0.5248697207829797	C[C@H](C=O)Cn1c(=O)c2c([nH]c(=O)c3ccccc32)nc(-c2ccc(F)cc2)c1=O	405.38500000000016	2.2393	5	1	4	4
[501330.06]	0.4980195376680199	CCC[C@@H](NC(=O)Nc1ccc(-c2ccccc2-c2nnn[nH]2)cc1)C(=O)O	380.4080000000001	2.9085	6	4	7	3
[64440608.]	0.18609279902663595	[N-]=[N+]=NC[C@H](N)[C@H](O)[C@H](O)[C@H](N)CO	205.218	-2.3345999999999996	5	5	6	0
[566.07495]	0.36008299743792554	C[C@H]1NCC(COc2ccc(CCCN3CCC(CC(C)(c4ccc(Cl)cc4)c4ccccc4)cc2)C3)CCCN1	574.2529999999999	7.470100000000008	4	2	7	2
[1.3410849e+13]	0.482564502908463	O=c1[nH]cc(F)c(=O)[nH]1	130.078	-0.7977000000000001	2	2	0	1
[9053807.]	0.5548826972555899	O=C1N(Cc2ccccc2)C(=O)NC1=O	204.18499999999997	0.26499999999999996	3	1	2	1
[113727.72]	0.2079442341493163	CO/N=C(/C(=O)N[C@@H]1C(=O)N2C(C(=O)O)=C(COC(C)=O)CS[C@H]12)c1csc(N)n1	455.47400000000016	-0.6224999999999987	10	3	7	1
[17949204.]	0.24329724888446275	O=C(NOC[C@H](O)CO)[C@H](O)[C@H](O)CO	225.197	-3.8985	7	6	7	0
[1812.5441]	0.7263654579944012	CNCC[C@H](C/C=C/c1cc(O)cc(O)c1)c1ccccc1	297.398	3.8944000000000027	3	3	7	2
[1090.1365]	0.11690172594745143	CCCCCC[C@H]1C(=O)O[C@H](C)[C@H](NC(=O)c2cccc(NC=O)c2O)C(=O)O[C@@H](C)[C@@H]1OC(=O)CC(C)C	548.6330000000003	3.480400000000002	9	3	12	1
[7.302532]	0.4090872997217439	O=C(O)C[C@@H](O)C[C@H](O)/C=C/n1c(C(F)(F)F)nc(-c2ccc(F)cc2)c1-c1ccc(F)cc1	482.40500000000014	4.571400000000002	5	3	8	3
[3.80066e+08]	0.45046629553451434	Oc1cccc(O)c1O	126.11099999999998	0.8033999999999997	3	3	0	1
[3.9873126]	0.3477321497212847	CNc1cccc(-c2nc(C(C)C)n(/C=C/[C@@H](O)C[C@@H](O)CC(=O)O)c2-c2ccc(F)cc2)c1	467.5410000000002	4.578600000000003	6	4	10	3
[137455.25]	0.33185286335154385	CC(=N)NCCc1ccc(O)c(O)c1	194.234	1.2270699999999997	3	4	3	1
[585962.25]	0.5451893069778648	C[S@@](=O)C[C@H](C)C(=O)N[C@H](CC(=O)O)C(=O)O	265.287	-0.9548999999999983	6	3	7	0
[80332360.]	0.8611556522012609	O=C(NC1=NC(=O)c2ccccc2)c2cc(F)ccc21	268.247	2.1561000000000003	2	1	1	2
[8237.639]	0.9049513123206331	CN(C)C[C@@H](c1ccc(Cl)cc1)c1ccc(Cl)cc1O	310.22400000000005	4.392500000000004	2	1	4	2
[48291.844]	0.4517995834597825	C[C@H]1CN(C(=O)[C@H](Cc2ccccc2)N=C(c2ccccc2)NC(=O)C[C@@H](O)CN(C)C)C1	450.58300000000025	1.9515999999999998	4	2	9	2
[4568492.5]	0.7584064755916167	CNc1ncc(Cl)c(Cl)c1NC1=NCCN1	260.12799999999993	1.8011999999999997	4	3	2	1
[208980.5]	0.9057842881790305	CCc1cccc2c3c([nH]c12)C(CC)(CC(=O)O)OCC3	287.35900000000004	3.383000000000002	3	2	4	2
[426466.2]	0.6600967149765158	N[C@@H](CC1CCCCC1)C(=O)C(=O)O	199.25	0.9377999999999997	4	2	4	0
[65440.133]	0.595085666805473	O=C([C@H]1CCCN2CC[C@H](NC(=O)c3ccc(Cl)cc3)CC2)N1c1cccc(C(=O)O)c1	455.9420000000003	3.4280000000000017	5	2	8	2
[3072.916]	0.7105614453252636	COC[C@H]1[C@@H]2CC[C@@H]3[C@@H]4CCC5=CC(=O)C=C[C@]5(C)[C@H]4[C@@H](O)C[C@]3(C)[C@]2(C(=O)CO)O1	430.5410000000002	2.2267000000000006	6	2	4	0
[3843.673]	0.4599250104085502	C[C@H](N)/C=C/C=C/C=C/C=C/C=C/[C@H](O)C[C@@H](O)CC(=O)O	307.3900000000001	1.7012	5	4	10	0
[57697.426]	0.8375057924076362	CC(C)NC[C@@H](O)COc1cccc2ccccc12	259.34900000000005	2.5775000000000006	3	2	6	2
[597.09485]	0.07935528939883685	CCC[C@@H](N(NC(=O)[C@@H](N)Cc1ccc(F)cc1)C(=O)N[C@@H](C)C(=O)N[C@@H](CCC(=O)O)C(=O)O)C(=O)N[C@@H](C)C(=O)N[C@@H](CC(=O)O)	682.6830000000002	-1.0129099999999926	12	9	19	1
[90585.39]	0.17400656822855506	NC[C@H]1O[C@H](O[C@H]2[C@H](O)[C@@H](O[C@H]3O[C@H](CO)[C@@H](O)[C@H](N)[C@H]3O)[C@H](N)C[C@@H]2N)[C@H](N)C[C@@H]1O	467.5200000000002	-6.295800000000006	14	10	6	0
[8421.223]	0.08486093710697229	NC(=O)[C@@H](N)C(=O)N1CCC[C@H]1C(=O)N[C@@H](Cc1c[nH]c2ccccc12)C(=O)N[C@@H](CC(=O)O)C(=O)N[C@@H](CCC(=O)O)C(=O)O	645.6260000000002	-2.607499999999991	12	9	16	2
[188903.67]	0.3358354878289849	C[C@@H](CO[C@@H]1O[C@H](CO)[C@@H](O)[C@H](N)[C@H]1O)[C@H]1O[C@](C)(C=O)[C@H](C)C[C@@H]1O	377.43400000000014	-1.8510999999999966	9	5	6	0
[2830607.2]	0.7314900236053014	CC(=O)CCCCn1c(=O)c2c(ncn2C)n(C)c1=O	278.31200000000007	0.19300000000000006	4	0	5	2
[1.861687e+08]	0.26596816495800824	OC1[C@@H](O)[C@@H](O)C[C@H](O)[C@H]1O	164.157	-2.8054	5	5	0	0
[13722.858]	0.763313491182478	CC[C@@H]1N=C(c2[nH]c(CN)cc2CCc2ccc(OC)cc2)C[C@@H]1OC	355.4820000000001	3.2536000000000023	3	2	8	2
[14009925.]	0.2559413503529823	OC[C@@H]1O[C@H](NO)[C@@H](O)[C@H](O)[C@H]1O	195.17100000000002	-3.234899999999999	7	6	2	0
[6577387.5]	0.4435105912731592	OC[C@@H]1O[C@@H](n2ccc(=O)[nH]c2=O)[C@H](O)[C@@H]1O	244.203	-2.851899999999999	6	4	2	1
[16.37912]	0.3335408931891239	CC(C)NC(=O)c1c(-c2ccccc2)c(-c2ccc(F)cc2)c(CC[C@@H](O)C[C@@H](O)CC(=O)[O-])n1C(C)C	523.6250000000003	3.8648000000000025	5	3	12	3
[3.250623e+12]	0.47788715019272743	O=C(CI)O	185.948	0.506	2	1	1	0
[460015.22]	0.5459060495833438	C[C@H]1O[C@@H](CC[C@H](O)CCC(=O)[O-])[C@H](F)[C@@H](O)[C@H]1O	279.28399999999993	-1.495199999999999	6	3	6	0
[4051195.]	0.8289288715670488	CN1[C@H]2CC[C@@H]1C[C@@H](OC(c1ccccc1)c1ccccc1)C2	307.43700000000007	4.417800000000004	2	0	4	2
[633557.56]	0.6893709827759431	Cc1nnc2n1-c1ccc(Cl)cc1C(c1ccccc1)=NC2	308.77200000000005	3.5801200000000017	2	0	1	3
[24673.342]	0.7971701178185844	CC[C@@H](CO)C(=O)N[C@@H]1C=C2c3cccc4[nH]cc(c34)C[C@H]2N(C)C1	339.4390000000002	1.9247	3	3	4	2
[308.55386]	0.5642376419409711	O[C@@H]1CCCN2CC[C@@H]3[C@@H](CO)CC[C@@H]4C[C@@H](CCc5ccccc5)CC[C@]4(C)[C@H]3CC[C@]12C	467.73800000000034	6.075800000000007	3	2	4	1
[2.5561338e+08]	0.6781362316013274	SCc1nc2cc(Cl)ccc2[nH]1	198.678	2.6461000000000006	1	2	1	2
[39922.645]	0.6249627993719539	CCCCCN(CC(=O)N[C@@H]1C=C(c2ccccc2)C1)C(=O)OCC(C)C	372.50900000000024	4.243300000000004	3	1	10	1
[3786636.8]	0.7737384466341999	CC(C)(Cc1ccc(O)cc1)C(=O)O	194.23	2.0454999999999997	3	2	3	1
[9.907569e+08]	0.4503102830502105	O=C1[C@H]2OC(=O)[C@H](O)[C@@H]2[C@@H]1CO	172.13599999999997	-1.9199000000000004	5	2	1	0
[63602.53]	0.4920071640724327	Cc1cc(/N=C/c2ccc(C(=O)O)cc2)c(-c2ccc(F)cc2)n1/C=C/O	364.37600000000003	5.037620000000003	3	2	5	3
[336203.06]	0.7977717230879784	CC[C@@H]1C(c2cc(OC)c(OC)cc2OC)=C(OC)C1	278.348	3.4998000000000022	4	0	6	1
[1396058.1]	0.8411286994873903	CN1C[C@H](CCN2c3ccccc3Cc3ccccc32)CC1	292.4260000000001	4.070700000000003	2	0	3	2
[203474.53]	0.6454296069318483	C[C@H](C=S=O)C(C)(C)C(=O)O	176.237	0.7484999999999999	3	1	3	0
[2383.9282]	0.773774791628387	C[C@H]1[C@@H](O)C=C2C=C[C@H](C)[C@H](CC[C@@H](O)CC(=O)[O-])[C@H]21	279.35599999999994	0.6427999999999998	4	2	5	0
[7810758.5]	0.7792763593191137	C=C(Oc1ccccc1)Nc1ccccc1	211.26399999999998	3.6487000000000016	2	1	4	2
[222.37372]	0.4020006448222455	C[C@H](O)C/C(=N\OS(=O)(=O)O)[C@@H]1C=C2c3cccc4[nH]cc(c34)C[C@H]2C[C@H]1C	404.48800000000017	3.3259000000000025	5	3	5	2
[398.3359]	0.2185615477170902	C[C@H]1CCC[C@H](C(=O)N[C@@H]([C@H]2O[C@H](SC)[C@H](O)[C@@H](O)[C@H]2O)CC[C@]2(O)C=CC(=O)C=C2C)CC[C@]1(O)O	543.6790000000004	0.13560000000000028	10	7	7	0
[171.79399]	0.4732790343822408	C=C1CC[C@@H](O)C/C1=C/C=C1\CCC[C@]2(C)[C@@H]([C@H](C)/C=C/[C@H](C)C(C)C)CC[C@@H]12	396.6590000000001	7.641000000000008	1	1	5	0
[3896586.8]	0.7786697771862998	Cc1[nH]c(=O)c(C#N)cc1-c1ccncc1	211.22400000000002	1.617	3	1	1	2
[14425.238]	0.5387799329411049	C=CCN(/C=C/c1ccc(O)cc1)CCc1ccc(OCC(O)CN(C)C)cc1	396.5310000000001	3.3949000000000016	5	2	12	2
[890578.]	0.5042031477298718	C[C@@H]1CC[C@@H]2[C@@H](C)C(=O)O[C@@H]3O[C@]4(C)CC[C@@H]1[C@]32OO4	282.33599999999996	2.3949000000000007	5	0	0	0
[877774.]	0.7860455339110994	C[C@H](CCN1CCCCC1)Nc1ccc(N)cc1	247.38600000000002	2.9452000000000007	3	2	5	1
[12101.756]	0.14312854578158413	C=C(C(C)C)C(=O)N1CCC[C@H]1C(=O)N[C@@H](Cc1ccc(OC)cc1)C(=O)N[C@@H](C)C(=O)N[C@@H](CCC(=O)O)C(=O)N[C@@H]	599.6850000000003	0.5647900000000043	8	5	15	1
[6140.374]	0.6289233664726205	Cc1c(C)c2c(c(C)c1O)CCC(C)(CN1CCN(c3cc(N4CCCC4)nc(N4CCCC4)n3)CC1)O2	520.7220000000004	4.213760000000003	8	1	5	2
[23160.385]	0.5656096163806662	C/C=C/CC[C@@H](C)[C@@H](O)[C@H](C)[C@@H](O)[C@H](O)CC(C)C	272.42900000000003	2.7437000000000014	3	3	9	0
[8611.6]	0.6853043888316388	C[C@H]1C[C@@H](O)CC[C@H]2[C@@H]3CCC4=CC(=O)CC[C@]4(C)[C@H]3CC[C@]12C	330.51200000000006	4.905400000000005	2	1	0	0
[508231.3]	0.7305315912755198	O=C1CN[C@H](/C=C/c2ccc(F)cc2)C(=O)N1	234.23	0.45350000000000007	3	2	2	1
[663.45105]	0.08085157135180382	CCC[C@@H](NC)C(=O)N[C@@H](Cc1ccc(O)cc1)C(=O)N[C@H](C)C(=O)N[C@@H](CC(C)C)C(=O)N[C@@H](C)C(=O)N[C@@H](C)C(=O)N[C@@H](CC(=O)O)	690.8190000000002	-0.3947099999999902	10	9	21	1
[2.5636861]	0.19152620334273385	Cc1cnc(CNC(=O)c2c(-c3ccccc3)c(-c3ccc(F)cc3)c(CC[C@@H](O)C[C@@H](O)CC(=O)[O-])n2C(C)C)[nH]1	575.6610000000002	3.6881200000000023	6	4	13	4
[4291.814]	0.13511811485119438	O=C(CC[C@@H](O)Cc1ccccc1)C(=O)N1CCC[C@H]1C(=O)N[C@@H](CC(=O)O)C(=O)NCC(=O)NCC(=O)O	548.5490000000004	-1.7931999999999935	10	6	15	1
[86208.66]	0.6843645198079772	C=C(C)[C@@]1(O)CC[C@H]2[C@@H]3C[C@H](C)C4=CC(=O)C=C[C@]4(C)[C@@]3(F)[C@@H](O)C[C@@]21C	374.4960000000001	3.9104000000000028	3	2	1	0
[3162.3887]	0.5007564185323967	CCC(=O)C1=C(C)NC(C)=C(C(=O)OC)C1c1ccccc1[N+](=O)[O-]	344.3670000000001	2.981700000000001	6	1	5	1
[2.7752394e+08]	0.41054503281381716	N[C@@H](CC[C@@H](O)C(=O)O)C(=O)O	177.15599999999998	-1.3759999999999997	6	4	5	0
[16223179.]	0.5464573247675607	O=c1n(C[C@@H]2O[C@H](CO)[C@@H](O)[C@H]2O)c(=O)nc1N1CCCC1	313.3100000000002	-2.075599999999997	7	3	3	0
[90179.75]	0.6031837001978805	CCC1=[N+](c2ccc(O)cc2)CCC(=O)NC1=O	247.27399999999994	0.9336999999999998	3	2	2	1
[123989.125]	0.7681300712580236	CCCCN(CC(=O)O)c1ccc(Cl)c(N)c1	256.733	2.6133000000000006	4	2	6	1
[2562.4746]	0.5105144088443971	CC1=C([C@@H](C)[C@H]2CC[C@H]3[C@@H](C)CC[C@@H]4C[C@@H](O)CC[C@]4(C)CC[C@@]32C)CC1	372.6370000000003	7.1427000000000085	1	1	2	0
[13256.507]	0.720239222897486	N[C@H](Cc1ccc(N(CCCl)CCCl)cc1)C(=O)O	305.205	1.925	4	2	8	1
[644687.6]	0.5101568892419974	CNC[C@H](O)c1ccc(O)c(O)c1	183.207	0.35060000000000013	4	4	3	1
[754077.06]	0.8773488258635126	CC1(C)NC(=O)C=C1c1ccccc1Sc1ccc(Cl)cc1	329.8520000000001	4.783000000000003	2	1	3	2
[34.236324]	0.4262962736027836	O=C(CO)[C@H](O)C[C@H](O)/C=C/n1c(C(F)(F)F)nc(-c2ccc(F)cc2)c1-c1ccc(F)cc1	482.40500000000014	3.658100000000002	5	3	8	3
[3802393.]	0.5000305818421514	C/N=C(/N)NC(=O)Nc1ccc(Cl)cc1	226.667	1.4060000000000006	2	3	1	1
[274873.94]	0.7947777645282681	CC[C@@H](F)c1cc(N)c(C)c(C(=O)O)c1OC	241.26199999999997	2.704620000000001	4	2	4	1
[92248.6]	0.6946116752943168	C[C@@]12C=CC(=O)C=C1CC[C@@H]1[C@@H]2[C@@H](O)C[C@@]2(C)[C@H]1CC[C@]2(O)C(=O)CO	360.4500000000002	1.5575999999999999	5	3	2	0
[1.6067976e+11]	0.45907864601197135	O=c1nc[nH]cn1	97.07699999999998	-0.8351	3	1	0	1
[13.879256]	0.6211825621228858	CCC(C)(C)C(=O)O[C@@H]1C2C(=C[C@H](C)[C@@H]1O)C=C[C@H](C)[C@@H]2CC[C@@H]1C[C@@H](O)CC(=O)O1	434.57300000000026	3.5564000000000027	6	2	6	0
[13067.1]	0.26114257173562105	CCCC[C@H](NC(=O)c2ccc(C(=O)N[C@@H](CCC(=O)O)C(=O)O)cc2)C(=O)N1CCC[C@H]1C(=O)O	505.52400000000034	1.0986000000000011	9	5	13	1
[1850268.8]	0.5980782135745506	O=C1NN(c2ccccc2)C(=O)NC1=O	205.17299999999997	-0.7859000000000003	3	2	1	2
[1773.141]	0.7323019874609519	CC1=C[C@H]2c3c(cc(O)cc3C(=O)c2O[C@H]2COc3cc(O)ccc3[C@@H]2CO)O1	396.39500000000015	2.596200000000001	7	3	3	2
[1941.6693]	0.6674526116217353	C=C[C@](C)(O)C[C@H]1C(C)=CC[C@H]2[C@@H]3CCC4=CC(=O)CC[C@]4(C)[C@H]3C(=O)C[C@@]21C	396.57100000000025	5.196800000000005	3	1	3	0
[4.586625e+09]	0.6183624052991262	C[C@](Cn1ccnc1)(F)F	146.14	1.5383	1	0	2	1
[475655.3]	0.6086254266973556	COc1c(OC)c(C)c(C(=O)OCCN2CCC(c3ccccc3)CC2)c(OC)c1	413.5140000000001	4.057220000000004	6	0	8	2
[5.2581677e+08]	0.593840604441923	CN(CC(=O)N(C)C)C(=O)c1ccc([N+](=O)[O-])cc1	265.269	0.7550000000000001	4	0	4	1
[1719.6971]	0.22550229377029407	CNCc1ccc(NC(=O)O[C@H]2C[C@@H](C)C=C3C=C[C@H](C)[C@H](CC[C@@H]4C[C@@H](O[Si](C)(C)C(C)(C)C)CC(=O)O4)[C@H]32)cc1	596.8850000000003	7.603800000000009	6	2	9	1
[4.430645e+09]	0.4115836048923677	[N-]=[N+]=Nc1ccc(O)c(C(=O)O)c1	179.13499999999996	2.0322	3	2	2	1
[29086.725]	0.26918868716570815	CN(CCOc1ccc(C[C@H](Nc2ccccc2C(=O)c2ccccc2)C(=O)O)cc1)c1ccccn1	495.5790000000002	4.9356000000000035	7	2	12	4
[2146595.]	0.501475846659006	N[C@H]1C=C(CO)C=C(CO)C=C(O)C1	197.23399999999998	-0.003299999999999914	4	4	2	0
[3627957.2]	0.5588251961475821	C[C@@H](O)[C@H]1C(=O)N2C(C(=O)O)=C(S[C@@H]3CN[C@H](C(=O)N(C)C)C3)[C@H](C)[C@H]12	383.4700000000002	-0.3079999999999994	7	3	5	0
[8.216759e+10]	0.3426777863228231	ClC1=C(Cl)[C@]2(Cl)[C@@H]3[C@@H]4C[C@@H]([C@H]5O[C@@H]45)[C@@H]3[C@@]1(Cl)C2(Cl)Cl	380.913	4.481400000000002	1	0	0	0
[103228.15]	0.8386834411307786	CSc1cc(C(=O)NC2CCCNC2)cc(Cl)c1OC	314.838	2.5523000000000007	4	2	4	1
[13237437.]	0.8305851686304766	O=C(Cc1ccccc1)Nc1ccccc1	211.26399999999998	2.867800000000001	1	1	3	2
[13842742.]	0.755913406639335	O=C1CCc2cc(OCCCCc3nnnn3C3CCCCC3)ccc2N1	369.4690000000002	3.4647000000000014	5	1	7	2
[139.82585]	0.549577024810547	CC1=C[C@@H]2/C(C)=C/[C@@H](C)CC[C@@H](O)C[C@@]2(O)C[C@@]1(O)CC[C@@H](C)C(=O)CO	380.52500000000015	2.5197000000000007	5	4	5	0
[2218419.8]	0.47376155838920103	NC1(CNC(=O)CSc2ccc(C(F)(F)F)cc2)C(=O)N2C(=O)NC(=O)C[C@H]21	416.38100000000014	0.46190000000000003	6	3	5	1
[15324.455]	0.6747353660177834	N#CCCc1ccc(OCCCC(O)CC(=O)O)cc1	277.31999999999994	2.1373799999999994	5	2	9	1
[50287008.]	0.8874616816356888	Cc1ccc2nc(N3CCN(C(=O)C4CCCO4)CC3)nc(N)c2c1	341.41500000000013	1.3480199999999996	6	1	2	2
[71362.21]	0.5834394447063072	Cc1ccc(/N=C/N(C)/C=N/c2ccc(C)cc2C)c(C)c1	293.41400000000004	4.871880000000004	1	0	4	2
[57665.19]	0.7971701178185844	CC[C@H](CO)NC(=O)[C@@H]1C=C2c3cccc4[nH]cc(c34)C[C@H]2N(C)C1	339.4390000000002	1.9247	3	3	4	2
[2.0236734e+08]	0.5172771266067366	O=c1c2ccccc2oc2ccccc12	196.20499999999998	2.946200000000001	2	0	0	3
[57192.156]	0.710942282368053	CO[C@](C)(CO)c1ccc(O)c(C(=O)O)c1	226.22799999999998	0.9443000000000001	5	3	4	1
[4783303.5]	0.5702733496082151	O=C1N=C(c2ccccc2)c2cc([N+](=O)[O-])ccc2N1	267.2439999999999	2.4982999999999995	4	1	2	3
[2437.4854]	0.8456013864875733	CC[C@@H](C)CC(=O)O[C@H]1C=C2c3cccc4[nH]cc(c34)C[C@H]2CN(C)C1	352.47800000000024	4.017000000000003	3	1	4	2
[1464163.4]	0.6726104732070208	Fc1cccc([C@@H]2CCCN2)c1	165.211	2.2501999999999995	1	1	1	1
[366714.5]	0.22793422459057155	N[C@@H]1N[C@H](N)[C@H](O[C@H]2O[C@H](CO)[C@@H](O)[C@H](O)[C@H]2O)[C@H](O)[C@H](O)[C@H]1O	355.34400000000005	-6.572999999999992	12	10	3	0
[2613.8447]	0.5505318225834107	C=CC(C)(C)O[C@H]1C[C@H](OC(=O)C(C)C)C2=C[C@@H](OC(C)=O)C2C1	336.4280000000001	3.1857000000000015	5	0	6	0
[21549236.]	0.8001945345367882	O=C1NC(=O)C(c2ccccc2)(c2ccccc2)N1	252.27300000000002	1.7696	2	2	2	2
[1341955.2]	0.6761645252446312	NCCCC[C@@](N)(C(=O)O)c1ccc(Cl)cc1	256.733	1.707600000000001	4	3	6	1
[17874.512]	0.049915512796430396	CCC[C@@H](NCC[C@H](O)C[C@H](N)C(=O)O)C(=O)N[C@H](C)C(=O)N[C@H](C)C(=O)N[C@H](C)C(=O)N[C@@H](C)C(=O)N[C@H](CC(=O)O)C(=O)N[C@@H](C)	687.7720000000002	-3.426110000000004	13	11	23	0
[109386.54]	0.7444873378804949	CN1C[C@H](O)[C@H](NC(=O)c2ccc(N)cc2)C[C@H]1c1ccc(F)cc1	343.40200000000004	1.944	4	3	3	2
[9745.452]	0.4573183287961566	C=C1[C@H](C)CC[C@@]2(C)C3=CC[C@H](C)C3=CC[C@H](C)CC[C@@H]12	284.487	6.307600000000006	0	0	0	0
[3009848.2]	0.5570385645413111	CC1=CCCC2=C(CCC(=O)CC[C@H]2C)C1	218.33999999999997	4.192400000000004	1	0	0	0
[1133051.4]	0.25718517203487173	CO[C@H]1[C@H](O)[C@H](N)[C@@H](O[C@H]2O[C@H]([C@H](C)N)CC[C@H]2N)[C@H](O)[C@@H]1N(C)C(=O)CN	405.49600000000015	-3.585399999999993	10	6	6	0
[429.9265]	0.4555938354562437	C[C@H]1C[C@H]2[C@@H]3CCC4=CC(=O)C=C[C@]4(C)[C@@]3(F)[C@@H](O)C[C@]2(C)[C@@]1(O)C(=O)COP(=O)(O)O	472.44600000000025	2.0127000000000006	8	4	4	0
[50239.426]	0.4488212563217486	CCCCC[C@H](/C=C/[C@@H](O)CC(=O)[O-])C(=O)O	243.27899999999994	0.32459999999999956	5	2	9	0
[160178.48]	0.1999027461178063	OCC1=C[C@@H](O)[C@H](O)[C@H](O)[C@@H](O[C@H]2O[C@H](CO)[C@@H](O)[C@H](O)[C@H]2O)C(O)[C@@H]1O	398.36100000000005	-6.0916999999999915	12	10	4	0
[18541.176]	0.8240069237957237	CN(C)CC[C@H](c1ccc(Cl)cc1)c1ccccn1	274.795	3.8186000000000027	2	0	5	2
[366573.22]	0.8153045509904767	O=C(C[C@@H]1CCCC(=O)N1)C(=O)N/C(=O)c1ccc(Cl)cc1	322.74800000000005	1.2243000000000002	4	2	4	1
[798994.44]	0.4850679295848831	CC1=C2C[C@@H]3[C@@](C)(CCC(=O)O[C@@H]3C)CC[C@@H]1[C@H]2C	262.393	4.100700000000003	2	0	0	0
[330817.12]	0.7130753874042883	CCCN[C@]1(c2ccccc2)O[C@@H](CO)C[C@H]1CC(=O)O	293.363	1.7111	5	3	7	1
[3567040.8]	0.7582964385090327	OC[C@H](c1ccccc1)C(F)(F)F	190.16399999999993	2.3247999999999998	1	1	2	1
[167401.38]	0.7271236251118393	CC(=O)[C@@H](C)CC[C@H]1C(C)CC[C@H]1C(C)CCC(=O)O	282.424	4.154900000000003	3	1	8	0
[12664978.]	0.36308107694805136	OC[C@H](O)C[C@@H](O)CO	136.14700000000002	-1.9171	4	4	4	0
[94000.6]	0.7553062858693542	Nc1ccc(Cl)c(Nc2ccccc2)c1	218.68700000000004	3.665800000000001	2	2	2	2
[275696.44]	0.8773253828489799	CC(C)(NC(=O)c1ccc(F)cc1)C(=O)N1CCC[C@H]1C(=O)O	322.336	1.4096999999999997	4	2	4	1
[308348.12]	0.7035665085859616	CC(=O)N/C=C/c1ccccc1	161.20399999999998	1.7934	1	1	2	1
[479629.62]	0.23637274373801034	O=C(O[C@@H]1O[C@H](CO)[C@@H](O)[C@H](O)[C@H]1O)c1cc(O)c(O)c(O)c1	332.2610000000001	-2.2399000000000004	10	7	3	1
[5.680861e+08]	0.2538649088876262	N=[N+]=CC(=O)O	87.05799999999999	-0.6190300000000002	2	2	1	0
[3710133.2]	0.5123903951002474	O=[N+]([O-])CCCC(O)(c1ccc(F)cc1)C(F)(F)F	281.205	2.632500000000001	3	1	5	1
[444121.66]	0.5718459844204299	CC(=O)S[C@H]1CC2=CC(=O)CC[C@]2(C)[C@H]2CC[C@@]3(C)[C@@H](CC[C@@]34CCC(=O)O4)[C@H]12	416.58300000000025	4.852300000000005	5	0	1	0
[2784.6372]	0.5537067434913132	C=C(CC(=O)O)[C@H]1CC[C@H]2[C@@H]3[C@H](O)C[C@@H]4C[C@H](O)CC[C@]4(C)[C@H]3C[C@H](O)[C@]12C	392.53600000000023	2.9787000000000017	5	4	3	0
[2001978.4]	0.8655612086192512	O=C(CCCc1ccccc1)NN1CCCCC1	246.35399999999996	2.5264000000000006	2	1	5	1
[136590.45]	0.22822552348860375	N=C(NCCCC(=O)N[C@@H](Cc1ccc(Cl)cc1)C(=O)O)N1CCC[C@H]1C(=O)O	424.8850000000003	1.3054699999999997	7	5	9	1
[1166555.9]	0.2011276719859027	CO[C@@]1(NC(=O)CSCC#N)C(=O)N2C(C(=O)O)=C(CSc3nnnn3C)CS[C@@H]21	471.54600000000016	-0.7283199999999983	12	2	9	1
[7340.478]	0.6707052499032446	C[C@](O)(CO)[C@@H]1CC[C@H]2[C@@H]3C[C@H](F)C4=CC(=O)C=C[C@]4(C)[C@@]3(F)[C@@H](O)C[C@@]21C	396.47400000000016	2.6647000000000007	4	3	2	0
[1009180.25]	0.7594915658112538	COC(=O)/C(OC(C)=O)c1ccc(N(C)C)cc1	251.282	1.5297999999999998	5	0	4	1
[128853.555]	0.5334888908520234	CNCCCCC[C@@]1(c2ccccc2)O[C@@H](CO)[C@@H](O)[C@@H]1O	309.406	0.7745999999999997	5	4	8	1
[295745.56]	0.7036938773757538	C=C1C2=CC[C@H]3[C@@H](C)CC[C@@H](C)[C@@]3[C@@H](O)C[C@H]2[C@@H]1O	261.385	2.871090000000002	2	2	0	0
[46871.05]	0.8516910063779113	Oc1c(Br)cc(Br)cc1Cc1ccccc1	342.0300000000001	4.508000000000003	1	1	2	2
[5006614.5]	0.6046832263027613	CCC[C@@H](CCO)C(=O)O	146.186	0.8696999999999999	3	2	5	0
[85431.46]	0.7157847773854735	C[C@@H]([C@@H]1CC[C@H]2[C@@H]3CC=C4C[C@@H](O)CC[C@]4(C)[C@H]3CC[C@]21C)C(=O)O	346.51100000000014	4.647000000000004	3	2	2	0
[1882514.9]	0.5501217966938848	CC(=O)Oc1ccccc1C(=O)O	180.15899999999996	1.3101	4	1	2	1
[10229.366]	0.6309371659531015	COc1ccnc(C[S+]([O-])c2nc3cc(OC(F)F)ccc3[nH]2)c1OC	383.3760000000001	2.8843000000000005	6	1	7	3
[5.150505e+14]	0.48837238667997585	S=C=Nc1cccc2ccccc12	185.251	3.5741000000000014	1	0	1	2
[648298.06]	0.5883334141462226	NCCSC[C@H](NC(=O)CCc1ccccc1)C(=O)O	296.392	0.8804999999999996	5	3	9	1
[413.54977]	0.7526668247559516	C=C1[C@@H]([C@@H](O)C[C@H](C)[C@H]2CCC(C)C[C@@H]2C)CC[C@@H]1C(C)=O	306.49	4.617200000000005	2	1	5	0
[190653.98]	0.36215559211754994	COc1[nH]c(=O)nc(N=C(N)N)n1	184.159	-1.9215999999999998	6	3	2	1
[1.3177035]	0.17655522107811705	COCc1ccc(CNC(=O)c2c(-c3ccccc3)c(-c3ccc(F)cc3)c(CC[C@@H](O)C[C@@H](O)CC(=O)[O-])n2C(C)C)cc1	615.7220000000002	4.803000000000005	6	3	15	4
[1.7073581e+09]	0.5568775915672457	C[C@@H]1COC(=O)[C@H](C)[C@@H]2CCCN1C2=O	211.26099999999994	0.8063999999999998	3	0	0	0
[42677540.]	0.5014913838271434	Nc1nc2[nH]cnc2c(=S)[nH]1	167.197	0.59769	4	3	0	2
[1.6408411e+08]	0.6061234099403053	N#Cc1nc2ccccc2[nH]1	143.14899999999997	1.43458	2	1	0	2
[4002.5056]	0.2079873945235055	CCCCCCOC(=O)C(c1ccccc1)N1CCC(CC(O)CCCOc2ccc(Cl)cc2)CC1	516.1220000000003	6.826800000000009	5	1	15	2
[36443.49]	0.7020672377528979	Oc1ccc([C@H]2Oc3ccc4c(ccc(O)c4)c3CC2)cc1	292.334	4.317300000000003	3	2	1	3
[98958912.]	0.412012361775278	C[C@H]1NC(=O)[C@@H](CO)NC1=O	158.15699999999998	-2.018199999999999	3	3	1	0
[10321348.]	0.3259915093784478	N[C@@H](CCCCNC(=O)C(=O)O)C(=O)O	218.209	-1.230599999999999	6	4	6	0
[12138.015]	0.11449621780260215	C[C@@H]1O[C@@H](OC[C@@H]2O[C@H](O)[C@@H](O)[C@H](O[C@@H]3O[C@H](CO)[C@@H](O)[C@H](O[C@H]4O[C@H](C)[C@@H](O)[C@H](O)[C@H]4O)[C@H](O)[C@H]3O)[C@H]2O)[C@H](O)[C@@H](O)[C@@H]1O	664.6070000000005	-8.332699999999992	20	13	8	0
[4645656.5]	0.5265553477267806	C=CC[C@H](C=O)c1ccc(OC)cc1	190.24199999999996	2.5538000000000007	2	0	5	1
[1.8634278e+08]	0.658951175302544	Clc1ccc(-c2ccc(Cl)cc2)cc1	223.102	4.660400000000002	0	0	1	2
[6608113.5]	0.7309149715140348	CCCCCOc1ccc(C(=O)O)cc1	208.25699999999998	2.953800000000001	3	1	6	1
[8260.492]	0.7124527920741569	CCC[C@H]1O[C@H]2C[C@H]3[C@@H]4CCC5=CC(=O)C=C[C@]5(C)[C@H]4[C@@H](O)C[C@]3(C)[C@]2(C(=O)CO)O1	430.5410000000002	2.7168000000000014	6	2	4	0
[145317.72]	0.8327124144827058	CCCSc1ccc2[nH]c(NC(=O)OC)nc2c1	265.33799999999997	3.2433000000000005	4	2	4	2
[64249.49]	0.1200975152834472	CO[C@H]1O[C@@H](CO)[C@@H](OC)[C@@H](O[C@H]2[C@@H](O)[C@@H](O[C@H]3[C@H](O)[C@@H](O)[C@H](N)[C@H]3O[C@H]3O[C@H](C)[C@@H](O)[C@H](N)[C@H]3O)[C@@H]2O)[C@@H]1O	586.5880000000003	-6.789300000000001	17	10	9	0
[inf]	0.20498734421559228	C=C(CC(C)C)C(=O)c1ccc(OCCOCC[N+](C)(C)Cc2ccccc2)cc1.[Cl-]	446.03100000000006	2.1476000000000006	3	0	13	2
[434850.06]	0.8107373568997642	Cc1ccnc(NS(=O)(=O)c2ccc(N)cc2)n1	264.31	1.16802	5	2	3	2
[4191960.5]	0.8822884294879965	Nc1ccccc1C(=O)N1CCC(Cc2ccccc2)CC1	294.398	3.3637000000000024	2	1	3	2
[463714.25]	0.5751813234994237	CCCC[C@H](C)[C@@H](O)C[C@@H](O)CC(=O)O	218.29299999999995	1.3993	4	3	8	0
[98819152.]	0.6951125798613664	O=C1c2ccccc2C(=O)C1c1ccccc1	222.243	2.849400000000001	2	0	1	2
[inf]	0.24699187151857604	Cn1c(=O)c2[nH]cnc2n(C)c1=O.Cn1c(=O)c2[nH]cnc2n(C)c1=O.NCCN	420.4340000000002	-3.1755999999999975	8	4	1	4
[8.726812]	0.47488054266891777	CCc1[nH]c(-c2ccc(F)cc2)c(-c2ccc(F)cc2)c1/C=C/[C@@H](O)C[C@@H](O)CC(=O)[O-]	440.4660000000002	3.4544000000000032	4	3	9	3
[2365476.]	0.4061500697844032	C[S@](=O)C[C@H](N)C(=O)N[C@H](CC(=O)O)C(=O)O	266.275	-2.2636999999999974	7	4	7	0
[29163288.]	0.759444050596183	CC[C@@]1(C)OC(=O)N2CCc3ccccc3C2C1	245.32199999999997	3.294800000000002	2	0	1	1
[180829.78]	0.7217181441824585	Oc1cc2c(O)cccc2oc2ccccc12	226.23099999999997	3.554000000000001	3	2	0	2
[114262.586]	0.5348914692026826	CNC(=O)[C@H](Cc1cccs1)NC(=O)[C@@H]1C[C@@H](O)CN(C)[C@@H]1CO	355.4600000000001	-0.8050999999999988	5	4	6	1
[445079.9]	0.7898209784738288	CNCCC[C@@]1(c2ccccc2)C[C@@H](c2ccccc2)N1	280.41499999999996	3.616100000000002	2	2	6	2
[8021051.5]	0.36019427464458137	C=CCS[S@](=O)CCC/C=C/C	204.35999999999996	2.925600000000001	2	0	7	0
[144310.8]	0.4616906207935435	Clc1ccc(COC(Cn2ccnc2)c2ccc(Cl)cc2Cl)c(Cl)c1	416.1350000000001	6.454800000000002	2	0	6	3
[1.281644]	0.1694236858001086	CC(C)n1c(CC[C@@H](O)C[C@@H](O)CC(=O)[O-])c(-c2ccc(F)cc2)c(-c2ccccc2)c1C(=O)NCc1cccc(C(N)=O)c1	614.6940000000001	3.7555000000000014	6	4	14	4
[702885.2]	0.8595534745220847	NCCS[C@@H]1c2ccccc2CC[C@H]1C(=O)O	251.35099999999994	2.0665999999999998	4	2	4	1
[354208.97]	0.579913854775467	C=C1[C@H](OC(=O)c2cccnc2)CC(C)(C)C1	231.29499999999996	2.983200000000001	3	0	2	1
[9471.784]	0.6716774725066873	CCOc1cc(N)c(Cl)cc1C(=O)NCC1CN(Cc2ccc(F)cc2)CCO1	421.9000000000002	3.0908000000000015	5	2	7	2
[3606.5571]	0.3413059210334571	CC(C)(C(=O)O)c1ccc(C(O)CCCN2CCC(C(O)(c3ccccc3)c3ccccc3)CC2)cc1	501.66700000000014	5.510500000000006	5	3	10	3
[6649.029]	0.7778559032302784	CCc1cc(S(=O)(=O)NC(=O)NN2CCCCCC2)cc(OC)c1OC	385.4860000000002	2.0450999999999997	6	2	6	1
[216154.27]	0.5923571191524091	Cn1c2ccccc2c(=O)c2c(O)cc(O)cc21	241.24599999999998	2.102899999999999	3	2	0	3
[5532.937]	0.7283390748559126	CCC(=O)[C@H]1[C@H](O)C[C@H]2[C@@H]3[C@H](C)C=C4C[C@@H](O)CC[C@]4(C)[C@H]3CC[C@@]21C	360.5380000000002	4.122200000000004	3	2	2	0
[934844.5]	0.6498673937286545	CCCC[C@@H]1CCCCCCC1=O	182.30699999999996	3.7161000000000026	1	0	3	0
[258269.92]	0.5922107771148225	C[N+]1(CCOC(=O)CO)CC[C@H]2[C@@H]3CCC4=CC(=O)CC[C@]4(C)[C@H]3CC[C@@]21C	390.54400000000027	2.8627000000000002	4	1	4	0
[405437.72]	0.4875859982064403	NC(N)=C/C(=O)c1ccc(C(=O)O)cc1	206.201	0.32629999999999953	5	3	3	1
[646274.56]	0.8175995301031699	C1CCC(OC(=O)C(O)c2ccccc2)CC1	234.295	2.5959000000000003	3	1	3	1
[20812.613]	0.6982522815819182	C[C@H]1[C@H]2[C@H](C[C@H]3[C@@H]4CCC5=CC(=O)C=C[C@]5(C)[C@H]4[C@@H](O)C[C@]32C)C[C@@H]1O	356.50600000000014	3.508100000000003	3	2	0	0
[1040697.8]	0.8310020008712653	O=C1[C@@H](O)CC[C@H](NC(=O)Cc2ccccc2)C1	247.294	0.8277999999999996	3	2	3	1
[6577387.5]	0.4435105912731592	O=c1ccn([C@@H]2O[C@H](CO)[C@@H](O)[C@H]2O)c(=O)[nH]1	244.20300000000003	-2.8519	6	4	2	1
[1789199.2]	0.8445857773012406	CCN(CCNC(=O)c1ccc(Cl)cc1)C(=O)c1ccc(Cl)cc1	365.2600000000001	3.885500000000002	2	1	6	2
[1458560.8]	0.45367752421854185	CCCSC[C@@H](N)C(=O)OCCO	207.29499999999996	-0.007599999999999885	5	2	7	0
[33560.19]	0.2555532846104013	C=C[C@](O)(Cc1ccccc1)C(=O)N1CCC[C@H]1C(=O)N[C@@H](C)C(=O)NCC(=O)NCC(=O)O	474.51400000000024	-1.041099999999994	7	5	11	1
[8112.2]	0.16148741325373112	CCCC[C@H](CNC(=O)[C@@H](N)Cc1ccc(O)cc1)C(=O)N[C@@H](C)C(=O)N[C@@H](CCC(=O)O)C(=O)O	508.5720000000003	0.12350000000000316	9	7	16	1
[325583.3]	0.6728146545162259	C=CCOc1ccc(OC)c(OC)c1	194.22999999999996	2.2686	3	0	5	1
[83109.58]	0.8794139671712223	NC(=O)CCN1CCC(O)(c2ccc(Cl)cc2)CC1	282.77100000000013	1.4988	3	2	4	1
[5.7853754e+08]	0.4331016428047175	Cc1cccc[n+]1C	108.164	0.81952	0	0	0	1
[25.394207]	0.5906933410808219	C#CCN(Cc1ccc(O)cc1)[C@H]1CCCC[C@@H]1CCC(O)CC(=O)O	359.4660000000001	3.0020000000000007	5	3	9	1
[1397688.6]	0.39341920516901163	O=C(O)CNCP(=O)(O)O	169.073	-1.2042000000000002	6	4	4	0
[8630.32]	0.6449831836391832	CC(=O)COC(=O)C=C1c2ccccc2CCc2ccccc21	306.361	3.3491000000000017	3	0	3	2
[2117.0488]	0.5460360092212091	O=C(C[C@H]1CC[C@H](NC(=O)[C@H](O)c2ccc(O)cc2)CC1)NC(=O)c1cccc(Cl)c1	444.9150000000002	3.1007000000000007	5	4	6	2
[6872805.5]	0.5208489931476988	N[C@H](CCCCn1cnc(=O)[nH]c1=O)C(=O)O	242.235	-1.4861999999999986	6	3	6	1
[2.0111141e+12]	0.5668029247357704	O=c1ccoc2ccccc12	146.14499999999998	1.7930000000000001	2	0	0	2
[5.5138087e+10]	0.41970078645296843	C1=C[C@@H]2CCCN2C1	109.17200000000001	1.0206	1	0	0	0
[327864.75]	0.680198117311396	CCCCCc1ccc(OCCCC(=O)O)cc1	250.33799999999994	3.6629000000000023	3	1	9	1
[1892.5105]	0.5088480194514413	C[C@H]1C[C@H](O)[C@@H]2[C@@H](C)CC[C@@H]1N2CCc1ccc(-c2ccccc2)c(-c2ccccc2)c1	425.6160000000001	6.432900000000007	2	1	5	3
[5131.2915]	0.5417624275928407	CCC1=C(C)CN(C(=O)NCCc2ccc(S(=O)(=O)NC(=O)N[C@H]3CC[C@H](C)CC3)cc2)C1=O	490.6260000000003	3.0740000000000016	5	3	7	1
[1211507.1]	0.7657554310232919	CSCC[C@@H](NC(=O)c1ccc(F)cc1)C(=O)N1CCC[C@H]1C(=O)O	368.4300000000002	1.7528	5	2	7	1
[1133051.4]	0.25718517203487173	CO[C@@H]1[C@H](O)[C@H](N)[C@@H](O[C@H]2O[C@H]([C@H](C)N)CC[C@H]2N)[C@H](O)[C@@H]1N(C)C(=O)CN	405.49600000000015	-3.585399999999993	10	6	6	0
[1228899.1]	0.6735597062884702	CCCOC(=O)C(C)OC(=O)C(C)(C)C	216.27699999999996	1.9174	4	0	4	0
[10927934.]	0.30472753178416717	OC[C@H]1O[C@H](S)[C@@H](O)[C@@H](O)[C@@H]1O	196.22400000000002	-2.2839000000000005	5	5	1	0
[282.53897]	0.40004338627260777	C=C(C(=O)O)[C@@H]1CC[C@H]([C@@H](C)CCCC(=O)O)CC2=C[C@H](C)[C@H](CC(=O)O)[C@H]12	392.4920000000001	4.2177000000000024	6	3	9	0
[236.55829]	0.18072996299524535	C[C@H](CC[C@H](O)C[C@H]1C(=O)N2CCC[C@H]2NC(=O)[C@@H](NC(=O)[C@@H](N)Cc2ccc(Cl)cc2)NC(=O)[C@@H]1CCCOC(=O)CN1C[C@@H](O)C(=O)O)C[C@@H]1	750.2699999999999	-0.1173099999999912	12	7	7	1
[194649.17]	0.6239862316213927	CC(=O)NCCc1ccc(O)c(O)c1	195.218	0.7763999999999998	3	3	3	1
[713368.7]	0.7514859268568042	Oc1ccc2c3c1O[C@H]1[C@@H](O)CC[C@@]4(O)[C@@H](C2)N(CC2CCC2)CC[C@]314	357.4500000000003	1.7072999999999998	5	3	2	1
[24546.37]	0.6273479071771273	Cc1nc(S)nc2c1CC(O)CCc1ccc(N(C)C)cc12	315.44200000000006	2.656320000000001	4	2	1	2
[51376.996]	0.7793756803680865	c1ccc(-c2ccc(F)cc2)cc1CC[C@@H]1CCOCC1	284.374	4.851900000000004	1	0	4	2
[513134.6]	0.34747235148055833	NNCC1CCCCCC1	142.24599999999998	1.4200999999999995	2	2	2	0
[1.041383e+14]	0.6260288332424401	c1csc(-c2ccc(F)cc2)c1	178.231	3.5542000000000016	0	0	1	2
[1.1724997e+08]	0.7123360831618061	N#CC1=C(N)OC(=O)[C@]1(C)c1ccccc1	214.22400000000002	1.1949800000000002	4	1	1	1
[26621.34]	0.21038187678938777	CC[C@@H](C#CC)CO[C@H]1O[C@@H](CO)C[C@@H](O)[C@@H](O[C@H]2CC[C@@](C)(O)[C@H](NC)CC[C@H]2O)[C@H](O)[C@@H]1O	503.63300000000027	-0.7297999999999967	10	7	8	0
[9.412908]	0.2805059205400018	Cc1nc(Nc2ccc(S(N)(=O)=O)cc2)c(-c2ccc(F)cc2)n1/C=C/[C@@H](O)C[C@@H](O)CC(=O)O	504.54000000000013	2.44592	8	5	10	3
[1159998.4]	0.6166116116190477	CC(=O)O[C@]1(C(C)=O)CC[C@H]2[C@@H]3C=C(Cl)C4=CC(=O)[C@@H]5C[C@@H]5[C@]4(C)[C@H]3CC[C@@]21C	416.9450000000003	4.607600000000004	4	0	2	0
[281694.2]	0.45753602412813377	CCCCCCO[C@H]1O[C@H](CO)[C@@H](O)[C@H](O)[C@H]1O	264.318	-0.6168000000000002	6	4	7	0
[37965.12]	0.06824479508490591	CN[C@@H]1[C@@H](O[C@H]2[C@@H](O[C@H]3[C@@H](O)[C@@H](O)[C@H](N=C(N)N)[C@@H](O)[C@@H]3N=C(N)N)O[C@@H](C)[C@]2(O)C=O)O[C@@H](CO)[C@H](O)[C@H]1O	581.5800000000005	-8.161100000000008	17	12	9	0
[2475772.5]	0.25872810555230064	CO/C=C(C(=O)OC)NCCc1ccc([N+](=O)[O-])o1	270.241	0.9807000000000001	7	1	7	1
[1.2979602e+08]	0.2680456486995585	O[C@H]1CO[C@@H](O)[C@@H](O)[C@H](O)[C@@H]1O	180.156	-3.2214000000000005	6	5	0	0
[7.3950796e+12]	0.520631018455888	CC1(C)[C@H]2CC[C@]1(C)C(=O)C2	152.237	2.401700000000001	1	0	0	0
[6669.3193]	0.13555956630497829	C[C@@H](O)[C@H](NC(=O)[C@@H]1CCCN1C(=O)[C@H](Cc1ccccc1)NC(=O)CN)C(=O)NCC(=O)NCC(=O)O	534.5700000000003	-3.1537999999999915	9	7	13	1
[1133051.4]	0.25718517203487173	CO[C@H]1[C@@H](O)[C@H](N)[C@@H](O[C@H]2O[C@H]([C@H](C)N)CC[C@H]2N)[C@H](O)[C@@H]1N(C)C(=O)CN	405.49600000000015	-3.585399999999993	10	6	6	0
[10120.387]	0.21751778620947723	N#C[C@@H](O[C@H]1O[C@H](CO[C@@H]2O[C@H](CO)[C@@H](O)[C@H](O)[C@H]2O)[C@@H](O)[C@H](O)[C@H]1O)c1ccccc1	457.4320000000001	-3.108019999999997	12	7	7	1
[49813.863]	0.8833311857805227	Cc1ccc(S(=O)(=O)NC(=O)NN2CCCCC2)cc1	297.38000000000005	1.3838199999999994	4	2	3	1
[3812.7107]	0.5280903226469147	CCCCC#CC#CCCCCCC(=O)O	220.31199999999993	3.2185000000000015	2	1	7	0
[18908086.]	0.3446247204426618	NCCCNCCSP(=O)(O)O	214.22699999999998	-0.2492999999999997	6	4	7	0
[16365332.]	0.7472877061405061	O=C1OCc2cc(OCCCCc3nnnn3C3CCCCC3)ccc2N1	371.4410000000002	3.642100000000002	6	1	7	2
[51197520.]	0.7904988210546815	c1cc2c(cc1OCCN1CCCC1)N(C)C2	232.3269999999999	2.1109999999999998	3	0	4	1
[133937.95]	0.45808229973032943	CCCCCCC/C=C/[C@@H](O)CC(=O)O	214.30499999999998	2.7387000000000006	3	2	9	0
[8308.274]	0.5178276293424877	CO[C@@H]1C(=O)[C@H](C)[C@@](O)(CC(=O)O)[C@H]2C[C@@](O)(C[C@H]3C[C@@H](O)[C@H](C)O3)[C@H](C)[C@]21C	414.4950000000002	0.7477999999999996	8	4	5	0
[189818.36]	0.17271427145949575	CC/C=C(/C(=O)N[C@@H]1C(=O)N2C(C(=O)O)=C(COC(C)=O)CS[C@H]12)C(=O)O	398.39300000000014	-0.2908999999999991	9	3	7	0
[24744520.]	0.5101833659351177	O=C1N(c2ccccc2)C(=O)NC1=O	190.15799999999996	0.2693999999999999	3	1	1	1
[5607.9785]	0.6921211569723765	CC1=C2C(=CO[C@H](C)[C@H]2C)C(O)=C(C(=O)O)C1=O	250.24999999999994	1.721	5	2	1	0
[116636.41]	0.8078991906592691	CCCC[C@@H]1OC(=O)[C@H](C)[C@@H](NC(=O)c2ccccc2)NC1=O	318.37300000000005	1.6103999999999998	4	2	5	1
[1.7838906e+08]	0.5158680082581498	Cc1ncc([N+](=O)[O-])n1CCO	171.15599999999998	0.09201999999999994	4	1	3	1
[265310.]	0.8792504630318246	CC[C@H]1[C@H]2Cc3c(C)cc(OC)c(O)c3CC[C@H]2[C@@H]1C	274.404	4.106220000000003	2	1	2	1
[6339.999]	0.21591784795067492	C[C@H]1O[C@@H](O)[C@H](O[C@@H]2[C@H](O)[C@@H](O[C@H]3OC(C)=C[C@H](O)[C@H](O)[C@@H]3N)[C@@H]2O)[C@H](O)[C@@H]1O	423.4150000000001	-4.371099999999992	12	8	4	0
[1465.9067]	0.6836597848504272	CN[C@H](C)Cc1cc(O)cc(O)c1C(=O)Nc1ccccc1	300.358	2.5004999999999997	4	4	5	2
[7206.1387]	0.35568264813553035	CCCCCS(=O)(=O)OCC[N+](C)(C)CC	252.39999999999995	1.6193	3	0	9	0
[489511.8]	0.6771088741597445	O=C1CN=C(c2ccccc2)c2cc([N+](=O)[O-])ccc2N1	281.27099999999996	2.3842999999999996	3	1	2	2
[229671.03]	0.7508939065988453	CCCCOc1cc(CC2CNC(=O)N2)ccc1OC	278.35200000000003	2.098	3	2	7	1
[824075.8]	0.5062694165708375	C[C@H](O)CC[C@@H](O)C(=O)O	148.158	-0.4071000000000001	4	3	4	0
[5362356.]	0.7893560583512137	ClSc1cccc(CN2CCCCC2)c1	241.78699999999992	3.9184000000000028	2	0	3	1
[506896.25]	0.5438612576373347	Fc1ccc(C(c2ccc(F)cc2)N2CCN(C/C=C/c3ccccc3)CC2)cc1	404.5040000000001	5.3852000000000055	2	0	6	3
[716417.56]	0.8029612727603767	CCCCCCC1=C(C)C(=O)NCCc2ccc(OC)cc21	301.43000000000006	4.111400000000003	2	1	6	1
[2060.9128]	0.3931671530217094	FC(F)(F)F	88.00300000000001	1.4756999999999998	0	0	0	0
[13540.805]	0.5881033568978759	C[C@@H](COc1ccccc1)NCC(O)c1ccc(O)c(C(N)=O)c1	330.38400000000007	1.5816	5	4	8	2
[110741.4]	0.6486544028846576	C[C@]12C[C@@H](c3ccc(O)cc3)[C@@H]3CC[C@@H]4c5ccccc5[nH]c(c34)C[C@H]1[C@@H]2O	373.4960000000001	5.140000000000005	3	3	1	2
[15913552.]	0.30647243072316105	O=C(O)[C@@H](O)[C@H](O)[C@H](O)CO	166.129	-2.8540000000000005	6	5	4	0
[4444.648]	0.3233811192104613	CCN1C[C@@]2(COC)[C@H](O)C[C@H](OC)[C@@]34[C@@H]5C[C@@]6(O)[C@H](OC(=O)c7ccccc7)[C@@H]5[C@@](OC(C)=O)([C@@H]([C@H](OC)[C@H]23)[C@@H]14)[C@@H](O)[C@@H]6OC	645.7460000000003	0.6481000000000035	12	3	9	1
[834501.8]	0.578029884636738	O=c1[nH]c(=O)n([C@H]2C[C@H](O)[C@@H](CO)O2)cc1I	354.1	-1.2181000000000002	5	3	2	1
[161137.47]	0.5130406550372815	ON=C1C=C(c2ccccc2)c2cc(Cl)ccc2N1	270.719	3.778200000000002	1	2	1	3
[2437.4854]	0.8456013864875733	CC[C@H](C)CC(=O)O[C@H]1C=C2c3cccc4[nH]cc(c34)C[C@H]2CN(C)C1	352.47800000000024	4.017000000000003	3	1	4	2
[432.38376]	0.5686119887895988	CCOc1cnc(NS(=O)(=O)c2ccc(N)cc2)c(-c2ccc(F)cc2)c1OC	417.46200000000016	3.6780000000000017	6	2	7	3
[43836020.]	0.20261706855809875	O=C(NO)NCP(=O)(O)O	170.061	-1.19	5	5	2	0
[214984.92]	0.7121255593204575	C[C@@H](N)Cn1cnc2c(N)nc3ccccc3c21	241.29799999999997	1.5138999999999998	4	2	2	3
[249744.84]	0.86769689803387	C[C@@]1(C(=O)O)O[C@]2(C)CC[C@H]1CO[C@]2(C)O[C@@H]2[C@H]1CC[C@@]21C	310.3900000000001	2.576500000000001	5	1	3	0
[1.14810344e+08]	0.534557353933002	C[C@@H](CCO)C(=O)NC(=O)O	161.15699999999998	-0.20089999999999986	4	3	3	0
[354914.28]	0.9344296437686064	NCCS[C@H]1c2ccccc2C(=O)Cc2ccc(Cl)cc21	317.84099999999995	3.8601000000000028	3	1	3	2
[3792376.]	0.6083828465734256	COCCO[C@@H](CO)[C@H]1COC(C)O1	206.23799999999997	-0.22830000000000017	5	1	6	0
[24123.996]	0.5433863614115497	C(CC[C@@H]1CO2)=C(C)CC[C@@H]1Cc1c(C)c2c(c(=O)c3c(C)cc(O)cc3/C=C/[C@H]1O)OC	450.57500000000016	5.618520000000008	5	2	1	1
[26412550.]	0.717038059663501	c1ccc(CCCn2ccnc2)cc1	186.25800000000004	2.5159000000000002	1	0	4	2
[39894732.]	0.6915773895824666	C/C=C/C(=O)N(CC)c1ccccc1C	203.28500000000003	2.9240200000000014	1	0	3	1
[86208.66]	0.6843645198079772	C=C(C)[C@]1(O)CC[C@H]2[C@@H]3C[C@H](C)C4=CC(=O)C=C[C@]4(C)[C@@]3(F)[C@@H](O)C[C@@]21C	374.4960000000001	3.9104000000000028	3	2	1	0
[85.12886]	0.49126303111551106	CC(C)[C@H](C)[C@H](O)[C@H](C)[C@H]1CC[C@@]2(C)CC[C@H]3C(C)CCC(=O)O[C@@H]3[C@H](C)CC[C@]12C	434.70500000000027	6.866100000000008	3	1	4	0
[581266.94]	0.6427143056189862	OC1(CN2CCCCC2)CC1	155.24099999999999	0.9971999999999999	2	1	2	0
[10996348.]	0.4309127051972632	O=C(N/N=C/c1ccc([N+](=O)[O-])o1)c1cc([N+](=O)[O-])cc([N+](=O)[O-])c1O	365.21400000000006	1.4736999999999998	9	2	6	2
[1408626.8]	0.7610614713574507	C/C=C/c1cc(OC)c(OC)cc1OC	208.25699999999998	2.7455000000000007	3	0	4	1
[641035.44]	0.16717982776627552	N/C(=N\CC(=O)N[C@@H]1C(=O)N2C(C(=O)O)=C(COC(C)=O)CS[C@H]12)c1csc(N)n1	454.4900000000002	-1.2676999999999958	10	4	7	1
[4598.4453]	0.8348661472049166	C[C@H]1[C@H](C)C=C2C=C[C@H](C)[C@H](CC[C@@H](O)CC(=O)[O-])[C@H]21	277.38399999999996	1.9179999999999997	3	1	5	0
[1.2081307e+09]	0.47348586843430596	O=C(CI)NC(=O)NCC(=O)O	286.02500000000003	-0.6682000000000001	4	3	3	0
[5.520973e+09]	0.3165786787720106	NNC(=O)c1ccncc1	137.142	-0.3149000000000006	3	2	1	1
[54988.42]	0.8594044841056042	Cc1ccc(Cl)c(Nc2ccccc2C(=O)O)c1Cl	296.153	4.743620000000003	3	2	3	2
[4148725.5]	0.49737770917640517	O=c1[nH]c(Cl)nc(Cl)c1NC1=NCCN1	248.073	0.4477999999999999	4	3	1	1
[1.2979602e+08]	0.2680456486995585	O[C@@H]1CO[C@@H](O)[C@@H](O)[C@H](O)[C@H]1O	180.156	-3.2214000000000005	6	5	0	0
[10901.6455]	0.7207083174581095	COc1c(C(=O)Nc2ccccc2)cc(-c2ccc(F)cc2)cc1OC	351.3770000000001	4.7622000000000035	3	1	5	3
[5434649.5]	0.47828679992578654	O=C1CCCC(O)(CC(=O)O)C(=O)NC(=O)N1	244.203	-1.271499999999999	6	4	2	0
[551647.25]	0.6629107585970058	CCCCCCOc1ccc(C(F)(F)F)cc1	246.27199999999996	4.664500000000004	1	0	6	1
[18818.832]	0.29615898853698913	CC(C)/C=C/C(O)=C/C(O)=C/CCC[C@@H](O)CC(=O)O	284.352	3.088300000000001	5	4	9	0
[104360.93]	0.2374774141963669	CC(C)O[C@H]1O[C@@H](CO[C@@H]2O[C@H](CO)[C@@H](O)[C@H](O)[C@H]2O)[C@@H](O)[C@H](O)[C@H]1O	384.37800000000004	-3.964499999999998	11	7	6	0
[3.4682717e+08]	0.44797755619868146	CCC1(CC)C(=O)NC1=O	141.17	0.4491999999999999	2	1	2	0
[61602820.]	0.6261518225795569	CN1CCC[C@H]1c1cccnc1	162.236	1.8483	2	0	1	1
[1.1217279e+08]	0.771432384966794	O[C@@](Cc1ccc(F)cc1)(F)C(=O)O	202.15599999999998	1.1109000000000002	3	2	3	1
[7457173.5]	0.5868108272642047	N[C@@H](C(=O)O)c1ccc(C(=O)O)c(C(=O)O)c1	239.18299999999996	0.16740000000000033	7	4	4	1
[7109661.5]	0.5349344843379412	NCC1CCCCCC1	127.23100000000001	1.9155000000000002	1	1	1	0
[4962686.]	0.4654006876154367	C[S@@+](CCON)C(=O)NC(=O)c1ccc([N+](=O)[O-])cc1	300.3160000000001	0.5829999999999997	6	2	5	1
[12879.354]	0.13439102882556309	CC(=C/C=C/C(C)=C\CO)C(C)=C\CCO[C@@H]1O[C@H](CO[C@@H]2O[C@H](C)[C@@H](O)[C@H](O)[C@H]2O)[C@H](O)[C@H](O)[C@H]1O	530.6110000000002	-0.5677999999999982	11	7	11	0
[727929.94]	0.8887969358156733	CN1CCN(c2c(F)cc3c(=O)c(C(=O)O)cn(CCF)c3c2F)CC1	369.3430000000002	1.6991999999999998	5	1	4	2
[8421.223]	0.08486093710697229	NC(=O)[C@H](N)C(=O)N1CCC[C@H]1C(=O)N[C@@H](Cc1c[nH]c2ccccc12)C(=O)N[C@@H](CC(=O)O)C(=O)N[C@@H](CCC(=O)O)C(=O)O	645.6260000000002	-2.607499999999991	12	9	16	2
[1913061.2]	0.27531204591030506	C[C@H](O)[C@@H](O)[C@H](O)[C@H](O)[C@H](O)CO	196.19899999999998	-3.1969000000000007	6	6	5	0
[538.42596]	0.32834650610487814	CC(=O)[C@]1(O)Cc2c(O)c3c(c(O)c2[C@@H](O[C@H]2C[C@H](N)[C@H](O)[C@H](C)O2)C1)C(=O)c1ccccc1C3=O	497.5000000000002	1.0202999999999998	10	5	3	3
[17298.387]	0.7975106793424038	CC(C)COc1ccc([C@@H](O)CC(=O)[O-])cc1	237.27499999999998	0.8947999999999998	4	1	6	1
[1.2417225e+08]	0.22695749910429205	O[C@H]1[C@H](O)[C@@H](O)[C@@H](O)[C@@H](O)[C@@H]1O	180.156	-3.8346000000000005	6	6	0	0
[2265.0364]	0.34254987231328066	CCCCC[C@@H](/C=C/C=C/C=C/[C@@H](O)C[C@@H](O)CC(=O)[O-])C(=O)O	339.4080000000001	1.1879999999999993	6	3	13	0
[256345.11]	0.7888247484990636	C=C1[C@@H](OC(=O)c2cccnc2)CC[C@H](C)[C@](C)(C(=O)OCC)O1	333.3840000000001	2.889000000000001	6	0	4	1
[167217.39]	0.6577452185749303	Cc1nc2n(c(=O)c1CCN1CCC(c3noc4cc(F)ccc34)CC1)CCCC2	410.4930000000003	3.5904200000000026	5	0	4	3
[1877466.1]	0.8394262371793417	C=C[C@H]1CN(CC/C=C/c2c(C)c3ccccc3C2=O)C[C@@H](O)C1=O	337.4190000000001	2.6505000000000014	4	1	5	1
[407.81152]	0.5647811468912145	CC[C@H](C)[C@@](C)(O)[C@H](C)[C@H]1CC[C@@H]2C=C[C@H](C)CC[C@@H](O)C[C@@H](O)CC[C@]12C	394.64000000000016	5.330300000000007	3	3	4	0
[4.3675653e+09]	0.4012319456946938	O=C1N=CNC(=O)NC1=O	141.08599999999998	-2.1816000000000004	4	2	0	1
[18882.037]	0.5520059366039243	Cc1c(Cl)c(Cl)cc(Cl)c1C1CCCCC1	277.62200000000007	6.002920000000003	0	0	1	1
[74527.16]	0.5349726332892469	C[C@@]1(CO)C(=O)OC(=O)CC[C@H]2[C@@H]3CCC4=CC(=O)CC[C@]4(C)[C@H]3C(=O)C[C@@]21C	402.48700000000025	2.7657000000000007	6	1	1	0
[137169.8]	0.22512167536879393	N[C@H](CSSC[C@H](NC(=O)c1ccc(Br)cc1)C(=O)O)C(=O)NCC(=O)O	480.36200000000025	0.5415999999999999	9	5	11	1
[2.8694954e+11]	0.5423834786401206	NC(=O)CN1CCCC1=O	142.158	-0.9059000000000004	2	1	2	0
[30940298.]	0.6800687213663893	C[C@@H]1CC(=O)N2C(=O)[C@@H](N)c3ccccc3N1C2	245.28199999999998	0.6112999999999996	4	1	0	1
[111832.54]	0.7590229454520024	Oc1cnn(-c2cccc(F)c2)c(=O)c1	206.17599999999996	1.0771999999999997	3	1	1	2
[3036439.]	0.4918206048382089	C[C@](O)(C(=O)O)CC(=O)CC(=O)O	190.15099999999998	-0.7441000000000002	6	3	5	0
[1911.8473]	0.698989336425528	C[C@H]1C[C@@H](C)CC=C2C=C[C@H](C)[C@H](C)CC[C@@H]2CC1C[C@@H](O)CC(=O)O	362.5540000000001	5.449200000000006	3	2	4	0
[3.408845]	0.38347374184751315	Cc1cc(-c2c(-c3ccc(F)cc3)nc(C(C)C)n2/C=C/[C@@H](O)C[C@@H](O)CC(=O)O)cc(C)c1F	484.54300000000023	5.292840000000006	5	3	9	3
[7045942.5]	0.5793672130452138	C[S@@](=O)CCCC[C@@H](N)C(=O)O	193.26800000000003	-0.052899999999999725	4	2	6	0
[2.7596456e+11]	0.3999283789827859	O=C(NO)c1ccc([N+](=O)[O-])cc1	182.135	0.7138000000000002	4	2	2	1
[111007.75]	0.6407269906715011	CC[C@H](CCCC)CO[C@H]1C[C@@H](C)CC(=O)O1	242.35899999999998	3.518600000000003	3	0	7	0
[2.556636e+08]	0.2978886154038056	O[C@H]1[C@H](O)C=C[C@H](O)[C@@H]1O	146.142	-2.0002000000000004	4	4	0	0
[18139148.]	0.36677203465463093	CO/C(O)=N\C(=O)C(C)(C)C(=O)O	189.16699999999997	0.18419999999999986	5	2	2	0
[6993.1934]	0.512620964313054	CC1=C[C@H]2C(=C[C@H]3C)[C@H](C)CC[C@@H]3C[C@@H]2[C@H](C)C1	244.42199999999994	5.217200000000005	0	0	0	0
[120476.4]	0.8002568412387737	CCc1scnc1C(=O)OC1CCN(c2ccc(F)cc2)CC1	334.41600000000005	3.6704000000000025	4	0	4	2
[3927556.2]	0.6596731515166643	O=C1[C@H](CCCN2CCN(c3cccc(Cl)c3)CC2)C(=O)N1	321.80800000000016	1.5148000000000001	4	1	5	1
[19358620.]	0.5692858637472971	CC[S@](=O)C[C@@H](N)C(=O)O	165.214	-0.8330999999999991	4	2	4	0
[4012.5989]	0.7708144759661694	Cc1cccc(Nc2ccncc2S(=O)(=O)NC(=O)NC(C)C)c1	348.4280000000001	2.5299199999999997	5	3	5	2
[23271544.]	0.6232898785931096	CC[C@@H]1C[C@@H](C)C(=O)NC(=O)[C@@H]1C	183.25099999999998	1.3313	2	1	1	0
[6708810.]	0.2612626527203185	OC[C@H](O)[C@H](O)[C@H](O)[C@H](O)CO	182.172	-3.5854000000000004	6	6	5	0
[942394.06]	0.7409603873614791	CCN1CCN(c2ccc(N)cc2)CC1	205.30499999999998	1.4107	3	1	2	1
[163650.83]	0.8091111951669891	C[C@H]([C@H](O)c1ccc(F)cc1)NC(=O)c1ccc(O)cc1	289.30600000000004	2.3832000000000004	3	3	4	2
[86812.4]	0.7013194281770768	CC(=O)[C@H]1CC[C@H]2[C@@H]3CCC4=CC(=O)CC[C@]4(C)[C@H]3CC[C@]12C	314.46900000000005	4.723500000000005	2	0	1	0
[1012266.56]	0.7029636866669531	CC(C)=C(C(=O)O)c1ccccc1	176.215	2.5646000000000004	2	1	2	1
[11091.003]	0.5622553849813977	C=C1[C@H]2C[C@]3(C)[C@@H]([C@H](OC(=O)[C@@H]4CCC(=O)[C@H](C)C4)C3)[C@H](O)C[C@@H]1OC(=O)C2C	404.50300000000016	2.8183000000000007	6	1	2	0
[22116.322]	0.4391367379374335	C[C@@H]1O[C@@H](O[C@@H]2C=C3CC[C@@H]4[C@H](CC[C@]5(C)[C@@H](c6ccc(=O)oc6)CC[C@]45O)[C@@]3(C)CC2)[C@H](O)[C@H](O)[C@H]1O	530.6580000000004	3.013800000000002	8	4	3	1
[405957.7]	0.6001022133050857	CC(=O)[C@H](C)CCCCCCCC(=O)O	214.30499999999998	3.0268000000000015	3	1	9	0
[968671.56]	0.8040985029191593	CN(CC(N)=O)Cc1ccc2[nH]cc(CCN(C)C)c2c1	288.39500000000004	1.1891	3	2	7	2
[672496.2]	0.8107373568997642	Cc1cnnc(NS(=O)(=O)c2ccc(N)cc2)c1	264.31	1.1680199999999998	5	2	3	2
[502451.1]	0.7318269560174276	C[C@]1(C(=O)O)CC[C@H]2[C@@H]3C[C@H](C)C4=CC(=O)C=C[C@]4(C)[C@@]3(F)[C@@H](O)C[C@@]21C	376.46800000000013	3.6941000000000024	4	2	1	0
[47264.03]	0.8307566632248695	C[C@@H](Cc1ccc(O)cc1)NCCc1ccccc1	255.361	3.1555000000000017	2	2	6	2
[15517.728]	0.6495113759082781	CN/C(=N/c1ccc(Cl)cc1)c1ccc(Cl)cc1O	295.169	3.996700000000002	2	2	2	2
[7123826.]	0.38074729158980625	CC1=C[C@H]2[C@@H](C)C(=O)O[C@@H]3O[C@]4(C)CC[C@@H]1[C@]32OO4	266.29299999999995	1.9249	5	0	0	0
[97195112.]	0.7434901564299655	C[C@]12CC(=O)c3ccccc3C[C@@H]1CC[C@@H]2O	230.30699999999996	2.592700000000001	2	1	0	1
[2301.4539]	0.10629942600965366	CSCC[C@@H](N)C(=O)N[C@H](Cc1ccc(O)cc1)C(=O)N[C@H](CCC(=O)O)C(=O)NCC(=O)NCC(=O)O	555.6100000000005	-1.8334999999999946	11	8	17	1
[212111.17]	0.6719379087230692	O=C1CCC[C@H]2[C@@H]3CCC4=CC(=O)CC[C@@H]4[C@H]3CC[C@@]21C	286.415	4.087400000000003	2	0	0	0
[6064.3413]	0.5660814246400157	CC1=CC[C@]2(C)CC[C@@]3(C)[C@@H](CC[C@@H]4C[C@@H](O)CC[C@]43C)[C@H]2C1	316.5290000000001	5.726400000000006	1	1	0	0
[2.1989856e+11]	0.5093519137615649	C[C@@H]1OC(=O)C=C2COC(=O)[C@H]2C1	182.17499999999995	0.4211999999999999	4	0	0	0
[862920.2]	0.8460234265812538	O=C(CSc1ccc(C(F)(F)F)cc1)Nc1ccccc1	311.328	4.436200000000002	2	1	4	2
[686.4781]	0.4322020985504983	CC1=C[C@H](O)[C@H]2[C@@H]3C=C(C)CC4=CC[C@@H]5C[C@@H](O)CC[C@]5(C)[C@H]4CC[C@]3(C)[C@H](O)C[C@]21C	440.66800000000035	5.560600000000006	3	3	0	0
[781966.1]	0.5662247345927631	CCCCC[C@@H](O)CC	130.23099999999997	2.3376	1	1	5	0
[1131885.1]	0.6689565380917978	OCCCc1ccccc1	136.194	1.6115	1	1	3	1
[250254.33]	0.723239390215308	NCCc1c[nH]c2ccc(OCC(=O)O)cc12	234.25499999999994	1.1324999999999998	4	3	5	2
[239728.97]	0.794148684143279	C[C@H](C(=O)O)c1ccc2oc(-c3ccc(F)cc3)nc2c1	285.274	3.822000000000002	4	1	3	3
[580443.75]	0.45299870593907754	CCCCC[C@@H](C[C@@H](O)C[C@H](O)[C@H](C)CC(=O)[O-])C(=O)O	303.375	0.5455999999999996	6	3	12	0
[38993692.]	0.6057206690801091	O=[P@]1(N(CCCl)CCCl)NCCCO1	261.089	1.884	4	1	5	0
[533576.6]	0.19704154077381145	OC[C@@H]1O[C@@](CO)(CO)[C@H](O)[C@H](O[C@@H]2[C@H](O)[C@@H](O)[C@H](O)O[C@@H]2CO)OC[C@H]1O	416.3760000000002	-6.01809999999999	13	9	6	0
[347568.38]	0.2514131465101813	O=C1O[C@@H](CO)C(=O)NC1=O	159.09699999999998	-2.4530999999999996	5	2	1	0
[17372.781]	0.5730890917955458	C[S@](=O)C[C@@H](O)CC(=O)O	166.198	-0.7995000000000001	4	2	4	0
[1504560.5]	0.4435749113302278	C[C@@H]1C=C[C@@H](CO)CC(=O)O1	156.18099999999998	0.4865	3	1	1	0
[1436580.8]	0.4860799811760921	CC(C)=C[C@H]1C[C@H](C)[C@]2(CC[C@]3(C)C[C@@H]4C(C)=CC(=O)[C@H]4/C(C=O)=C\C[C@H]32)O1	382.5440000000001	5.213200000000005	3	0	2	0
[2.1307963e+10]	0.5574114009769713	C[C@@H](O)CCC(=O)O	118.13199999999999	0.23199999999999993	3	2	3	0
[1974251.5]	0.703573662172179	C[C@H](N)C(=O)N[C@H](Cc1ccc(F)cc1)C(=O)O	254.261	0.2847999999999999	4	3	5	1
[512517.44]	0.5043451426200697	CCCCCCC[C@H](C)C(=O)N[C@@H](CC(=O)O)C(=O)O	287.356	2.0271	5	3	11	0
[1898561.2]	0.5262322241778521	CC/N=c1/CC(=O)NC1	126.15899999999999	-0.03280000000000011	1	1	1	0
[102274.984]	0.5004016684735181	CCC/C=C1\OC(=O)C2=C(C(=O)c3ccccc3)C[C@@H](c3ccccc3)C[C@@H]2S1(=O)=O	436.5290000000001	4.725200000000005	5	0	5	2
[13127335.]	0.5464328412778428	C[C@H](NCCn1cnc(N)nc1=O)C(=O)O	227.224	-1.7167999999999992	7	3	5	1
[3.8921786e+08]	0.7233587999857974	O=C1CC[C@H](N2C(=O)c3ccccc3C2=O)C(=O)N1	258.23299999999995	0.08779999999999993	4	1	1	1
[37783.508]	0.6830943948833998	COC(=O)[C@]1(O)C[C@H]2[C@@H]3C[C@H](C)C4=CC(=O)C=C[C@]4(C)[C@@]3(F)[C@@H](O)C[C@@]21C	378.4400000000001	2.1171999999999995	5	2	1	0
[2.0833171e+08]	0.5340885234757722	CC[C@H](C)CO	88.14999999999999	1.0248	1	1	2	0
[24002384.]	0.6482374393471957	O=C(O)/C=C/c1ccc(O)c(C(=O)O)c1	208.16899999999998	1.1882	5	3	3	1
[116894.19]	0.7629173210900769	COc1cc([C@H]2c3cc4c(cc3[C@H](O)[C@H]3COC(=O)[C@H]23)OCO4)cc(OC)c1OC	414.41000000000025	2.4092000000000002	8	1	4	2
[135315.31]	0.8422612229849565	Cc1ccc2[nH]c(C3CCC(C4=CC(=O)OC4)CC3)cc2c1	295.382	4.233320000000003	2	1	2	2
[529186.]	0.4179881074925118	O=C(CC[N+](=O)[O-])NCCSCc1csc(O)n1	291.354	0.8648999999999998	6	2	8	1
[4051195.]	0.8289288715670488	CN1[C@@H]2CC[C@@H]1C[C@@H](OC(c1ccccc1)c1ccccc1)C2	307.43700000000007	4.417800000000004	2	0	4	2
[1389197.2]	0.49051986767922323	Nc1ncnc2c1ncn2[C@@H]1O[C@H](CO)[C@@H](O)[C@@H]1O	267.245	-1.9800000000000006	8	4	2	2
[439.78214]	0.27462574764565506	Cc1nn(C)c2nc(-c3ccccc3)c(-c3ccc(F)cc3)c(-c3ccc(F)cc3)c2n1CCC1CC1	494.58900000000034	7.750500000000006	3	0	6	4
[4.684836e+08]	0.7520027539290286	Brc1cc(Br)ccc1O	251.905	2.9172000000000007	1	1	0	1
[97002.53]	0.5132365703386893	C/C=C\C#CCCCCC(=O)O	166.22	2.2108999999999996	2	1	4	0
[3662756.8]	0.43328794180573177	Cn1c([N+](=O)[O-])cnc1Sc1ncnc2[nH]cnc12	277.269	1.1457999999999997	7	1	3	3
[2115206.2]	0.8857082789103226	O=C(NCN1CCOCC1)c1ccc(Cl)cc1	254.71699999999998	1.3595000000000002	3	1	3	1
[544771.75]	0.750440465982924	COc1nc(C)nc(Cl)c1NC1=NCCN1	241.68200000000002	0.8181199999999997	5	2	2	1
[9993.223]	0.4517525548560596	C/C(=C\CC[C@@H](C)[C@H]1C[C@H](O)[C@@]2(C)C3=CC[C@H]4C(C)(C)C(=O)CC[C@]4(C)C3=CC[C@]12C)C(=O)O	468.6780000000004	6.498800000000006	4	2	5	0
[46224.11]	0.7139917046996348	O=c1c(O)c(-c2ccc(F)cc2)oc2cc(O)ccc12	272.231	3.010300000000001	4	2	1	3
[263.52814]	0.532367751670216	Nc1c(Cl)cc(Cl)c(Cl)c1Cc1c(O)ccc(Cl)c1O	353.03200000000004	4.884400000000003	3	3	2	2
[58294.76]	0.7565159677087097	C=C1C[C@H]2[C@@]3(C)CC[C@@H](O)C(C)(C)[C@@H](OC(=O)C)[C@@H]3C[C@@H]2O1	308.41800000000006	3.0440000000000014	4	1	1	0
[85520.47]	0.7694909425324907	COC/C=C/c1ccc(O)c(C)c1	178.231	2.360220000000001	2	1	3	1
[1049.7616]	0.6918289177745705	C[C@H]1CN(c2c(F)c(N)c3c(=O)c(C(=O)O)cn(C4CC4)c3c2F)C[C@H](C)N1	392.4060000000002	2.0816	6	3	3	2
[4.9255784e+10]	0.6429850467613328	NC(=O)Cc1ccc(O)cc1	151.165	0.4199999999999999	2	2	2	1
[2383.9282]	0.773774791628387	C[C@H]1[C@H](O)C=C2C=C[C@H](C)[C@H](CC[C@@H](O)CC(=O)[O-])[C@H]21	279.35599999999994	0.6427999999999998	4	2	5	0
[30950.254]	0.7869434425499668	CCN1CCCC1CNC(=O)c1cc(S(N)(=O)=O)ccc1OC	341.4330000000001	0.5567000000000012	5	2	6	1
[102042.234]	0.8816879923000716	CC[C@@H](C)NCC(=O)[C@@H]1C=C2c3cccc4[nH]cc(c34)C[C@H]2N(C)C1	337.46700000000016	2.9948000000000015	3	2	5	2
[1910286.4]	0.24345418372476169	c1ccc2c(c1)cc1ccc3cccc4ccc2c1c34	252.31599999999997	5.737200000000003	0	0	0	5
[854895.4]	0.37131986490232693	C=C[C@H](OS(=O)(=O)c1ccccc1)Nc1ccc(O)cc1	305.3550000000001	2.7217000000000002	5	2	6	2
[63174.777]	0.277550838656796	CSCC[C@H](NC(=O)[C@@H](N)Cc1ccc(O)cc1)C(=O)N[C@H](C)[C@@H](C)C(=O)N1CC[C@H]1C(=O)O	494.61400000000026	0.3262000000000011	8	5	12	1
[163699.52]	0.6641492370917328	CCCCc1c(OC)c(OC)cc(OCCN(C)C)c1OC	311.422	2.995400000000002	5	0	10	1
[776.7988]	0.3777811100881533	CCC/C=C/[C@@H](OC)[C@H](C)[C@H](C)[C@@H]1CC[C@H]2[C@@H]3CCC4=CC(=O)CC[C@]4(C)[C@H]3CC[C@@]21C	440.71200000000033	7.778000000000009	2	0	7	0
[6143.66]	0.7201756666349354	CC(C)(CC(=O)O)c1ccc(OCCN2CCC(c3ccccc3)CC2)cc1	381.5160000000001	4.697300000000005	4	1	8	2
[10183.773]	0.4042765741140872	C=C[C@H](C#CC#CCO)CCCCC(=O)O	220.26799999999992	1.4326999999999999	3	2	6	0
[575224.2]	0.415292557410071	CCCCSc1ccc(C(=O)OCCN(C)C)cc1	281.42099999999994	3.297200000000002	4	0	8	1
[6.12001e+08]	0.5719431747561196	NCc1ccccc1	107.15599999999996	1.1453	1	1	1	1
[846569.6]	0.3542691604305921	N=C1N(O)CC[C@H](N)C(=O)N[C@H]2C(=O)N[C@@H](Cc3ccccc3)C(=O)N[C@H]21	374.40100000000007	-1.903429999999995	6	6	2	1
[129006.51]	0.8030014418735348	CCCc1cc(OC)c(OC)cc1O	196.24599999999998	2.3619000000000008	3	1	4	1
[19.756166]	0.5694666932781495	C/C=C1\C=C2C=C(C)C[C@H](C)[C@H](CC[C@@H](O)C[C@@H](O)C[C@H](O)CC(=O)[O-])[C@H]21	377.50100000000015	1.8742999999999987	5	3	9	0
[1.5321094e+08]	0.5592450678256125	CO[C@H]1C=C(C)CC[C@@H](C)C1=O	168.236	1.9467	2	0	1	0
[277738.5]	0.7774480640804021	Nc1ccc(OCC(O)CN2CCCCC2)cc1	250.34199999999993	1.4943999999999995	4	2	5	1
[77657.41]	0.1840778958504356	N[C@H]1[C@H](O[C@@H]2[C@H](O)[C@@H](O[C@H]3O[C@H](CO)[C@@H](O)[C@H](N)[C@H]3O)[C@H](N)C[C@@H]2N)[C@@H](O)[C@@H](O)[C@@H]1O	454.47700000000015	-7.2655000000000065	14	11	5	0
[26660.188]	0.5377963273206249	O=C1C[C@H](O)C[C@@H](/C=C/c2c(C3CC3)nc3ccccc3c2Sc2ccc(F)cc2)O1	435.5200000000001	5.482200000000004	5	1	5	3
[4576220.]	0.8893527006971172	CC(C(=O)O)c1cccc(Oc2ccccc2)c1	242.274	3.6670000000000016	3	1	4	2
[2.1699782e+11]	0.42124595946297344	C[C@@]12C(=O)OC(=O)[C@]1(C)[C@H]1CC[C@@H]2O1	196.20199999999997	0.6436	4	0	0	0
[223288.14]	0.733928635563028	C[C@]12CC[C@H]3[C@@H](CCC4=CC(=O)CC[C@@H]43)[C@@H]1CC[C@@H]2O	274.40399999999994	3.4891000000000028	2	1	0	0
[127924.1]	0.7009635293593457	Oc1ccc(-c2ccc(F)cc2)cc1O	204.2	2.9039000000000015	2	2	1	2
[34297076.]	0.29015285452995804	OC[C@H]1O[C@@H](O)[C@@H](O)[C@@H](O)[C@H]1O	180.156	-3.2214000000000005	6	5	1	0
[168759.05]	0.7421427885972118	O=C(CN1CCCCC1)N(CC(=O)Nc1ccc(Cl)cc1)Cc1ccc(F)cc1	417.9120000000001	3.9323000000000032	3	1	7	2
[5.044961e+09]	0.6845792317135614	CN1CCCC[C@@H]1c1ccc(Cl)cc1	209.72	3.496800000000002	1	0	1	1
[34297076.]	0.29015285452995804	OC[C@H]1O[C@H](O)[C@@H](O)[C@@H](O)[C@H]1O	180.156	-3.2214000000000005	6	5	1	0
[54934.227]	0.6290731330689312	CC(C)(C)NCC(O)c1cc(O)cc(O)c1	225.288	1.5192999999999997	4	4	3	1
[6698.2515]	0.6741021156711808	CC(C)Sc1ccc2c(c1)N(CCN(C)C)c1ccccc1S2	344.549	5.351400000000004	4	0	5	2
[2873.7517]	0.35595556922918214	CCc1c2c(nc3ccc(OC(=O)N4CCC(N5CCCCC5)CC4)cc13)-c1cc3c(c(=O)n1C2)COC(=O)[C@]3(O)CC	586.6890000000004	4.0911000000000035	8	1	4	4
[1040085.56]	0.6054401943490364	C[C@@H](F)CCCCCCC(=O)O	176.231	2.7696000000000005	2	1	7	0
[4050375.8]	0.2894842247947114	OC[C@H]1O[C@@](CO)(CO)[C@H](O)[C@H](O)[C@H]1O	224.20900000000003	-3.8163999999999993	7	6	3	0
[2521.2053]	0.4461285692768253	CC[C@H]1NC(=O)[C@H](C)[C@@H](N)[C@@H](N)Cc2ccc(OC)cc2NC(=O)[C@@H]1OCc1ccc(O)cc1	470.57000000000016	1.6663000000000017	7	5	5	2
[146406.34]	0.6904160779903757	O=C(OCCN1CC=C(n2c(=O)[nH]c3ccccc32)CC1)c1ccc(F)cc1	381.40700000000015	2.872300000000001	4	1	5	3
[3.5726433]	0.4347445242149645	CC(C)c1nc(-c2ccc(F)cc2)c(-c2ccc(F)cc2)n1/C=C/[C@H](O)C[C@@H](O)CC(=O)O	456.48900000000015	4.676000000000006	5	3	9	3
[200.6888]	0.5641751252728071	Cc1cc(/C=C/[C@@H](O)C[C@@H](O)CC(=O)[O-])c(C(C)C)c(C(=O)O)c1-c1ccc(F)cc1	429.4640000000001	2.8878200000000014	6	3	9	2
[4220151.5]	0.8031972779503755	CCCN[C@@H]1CCc2cc(F)ccc2C1	207.29199999999997	2.6826000000000008	1	1	3	1
[133.60039]	0.6564465021990212	NS(=O)(=O)c1cc2c(cc1Cl)NC(C(Cl)Cl)NS2(=O)=O	380.66200000000003	0.8210000000000004	5	3	2	1
[164.18042]	0.2903301311437582	Cn1c2c(c3ccc(O)cc3)cc(=O)c2c(NC(=O)NC(=O)c2ccc(-c3ccc(F)cc3)cc2)nc2cccn12	547.5460000000002	4.898380000000003	5	3	4	6
[2.3577434e+09]	0.13243829128198512	O=C(NO)C(=O)NCCSP(=O)(O)O	244.165	-1.5661000000000005	7	5	4	0
[8775509.]	0.7003218919404118	NO[C@H](Cc1ccc(F)cc1)C(=O)O	199.18099999999998	0.7117	4	2	4	1
[689.76227]	0.5418381235031584	CCO[C@@H]1C=C[C@H](C)[C@H](CC[C@@H](O)C[C@@H](O)CC(=O)O)C(C)=C(C)[C@H]1C	368.51400000000007	3.552900000000002	5	3	9	0
[1986569.2]	0.6780452888847385	CC1=C[C@H](c2ccccc2)CCCC1=O	200.28099999999995	3.469500000000002	1	0	1	1
[492598.4]	0.26196748146274523	CO/N=C(C)OC(=O)c1ccc(N)cc1	208.21699999999998	1.4054	4	1	2	1
[115105.51]	0.44208017823980256	CCCCc1nc(Cl)c(CO)n1Cc1ccc(-c2ccccc2-c2nnn[nH]2)cc1	422.9200000000001	4.2668000000000035	5	2	8	4
[56007476.]	0.5634398103041175	CC1=CC[C@@H](C(=O)N2CCCC2)C1	179.26299999999995	1.9651	1	0	1	0
[1797.8419]	0.43401040453252926	CN1C[C@H](C(=O)N[C@]2(C)O[C@@]3(O)[C@@H]4CCCN4C(=O)[C@H](Cc4ccccc4)N3C2=O)C=C2c3cccc4[nH]cc(c34)C[C@H]21	581.6730000000001	1.990800000000002	6	3	4	3
[2760625.8]	0.9107115402811363	Cn1cncc1C(=O)Nc1ccc(C(F)(F)F)cc1	269.22599999999994	2.6912000000000003	2	1	2	2
[120568.47]	0.8445712183265353	CNS(=O)(=O)Cc1ccc2[nH]cc(CCN(C)C)c2c1	295.408	1.3211999999999997	3	2	6	2
[479078.78]	0.732972735378759	C[C@]12CC[C@H](O)C[C@@H]1CC[C@@H]1[C@@H]2CC[C@]2(C)C(=O)CC[C@@H]12	290.447	3.959100000000003	2	1	0	0
[3.5890998e+09]	0.47513204381723745	C=C1[C@@H]2C[C@H](O)C[C@H]1[C@@H]2O	140.182	0.30419999999999997	2	2	0	0
[2582338.5]	0.8041958071037361	CO[C@@]12C[C@H]3[C@H](CC[C@H]4[C@H](C)CC[C@@H](O)CC[C@]43C)[C@H]1CO2	308.46200000000005	3.598900000000003	3	1	1	0
[1303869.2]	0.5525575425662069	Nc1nc(N)nc(NC2CC2)n1	166.188	-0.3897000000000006	6	3	2	1
[4.6320067e+09]	0.6988108172051359	CN1CCc2cc(Cl)c(Cl)cc2C(=O)C1	244.12099999999995	2.6640000000000006	2	0	0	1
[45840144.]	0.7274025769135067	N[C@@H](Cc1ccc(F)cc1)C(=O)O	183.182	0.7801	3	2	3	1
[79190.875]	0.7343105219212549	CC(C)CCOC(=O)C(O)C[C@@H]1CCC[C@@H](O)CC(C)O1	302.41100000000006	2.0353000000000003	5	2	6	0
[15077.549]	0.5260944667101198	CO[C@@H]1O[C@@H]2C[C@@]3(C)[C@@H]4CCC[C@@H]5[C@@H](C)CC[C@@H]5CC[C@@]4(C)[C@H]3CC[C@@]21C	374.6090000000002	6.432900000000008	2	0	1	0
[2402976.5]	0.5470385524235938	O=C1CN(S(=O)(=O)c2ccc(N)cc2)C(=O)N1	255.255	-0.4907000000000003	5	2	2	1
[1.2467204e+08]	0.6692333168317428	C[C@@H](CC[C@@H](O)C(F)F)C(=O)O	182.16599999999997	1.1133	3	2	5	0
[28952292.]	0.26234831583076923	O=CC(=O)c1cc(O)c(O)c(O)c1	182.131	0.18499999999999994	5	3	2	1
[18739342.]	0.46263696093343076	N=C(N)NCCN1CCCCCCC1	198.31399999999994	0.7355699999999996	3	3	3	0
[387502.75]	0.8252539098127764	CCc1ccc(CCOc2ccc(CC3SC(=O)NC3=O)cc2)nc1	356.44700000000006	3.159600000000001	5	1	7	2
[79284328.]	0.6429083474418472	c1ccc(CN2CCCC2)cc1	161.24800000000002	2.2824	1	0	2	1
[5983.547]	0.5003630793413311	C[C@@H]1CC[C@H]([C@@H](C)C2=CC(=O)[C@]3(C)CC(=O)C=C4[C@@H]5C[C@@](C)(C(=O)CO)CC[C@]5(C)[C@H]4CC[C@]23C)C1	494.71600000000046	6.263700000000008	4	1	4	0
[81344.15]	0.4426491390357019	COc1cc(Br)c(Br)cc1C(=O)NC1CCN(CCCOc2ccc(F)cc2)CC1OC	574.2850000000003	4.6475000000000035	5	1	9	2
[3.5726378e+08]	0.6238523859342106	NC[C@@H]1CC[C@@H](C(=O)O)CC1	157.21299999999997	0.8361000000000001	3	2	2	0
[258397.3]	0.6548299018981981	O=C1NC=C(c2ccccc2)c2cc([N+](=O)[O-])ccc2N1	281.271	3.1191000000000013	3	2	2	2
[2524374.2]	0.3370314555741782	CCC[C@H](NCC(=O)N[C@@H](CO)C(=O)O)C(=O)O	262.26199999999994	-1.6089999999999978	7	5	9	0
[2.4027717]	0.19152620334273385	Cc1ncc(CNC(=O)c2c(-c3ccccc3)c(-c3ccc(F)cc3)c(CC[C@@H](O)C[C@@H](O)CC(=O)[O-])n2C(C)C)[nH]1	575.6610000000002	3.6881200000000023	6	4	13	4
[9737989.]	0.4880905977699923	CC(C)(S)[C@@H](N)C(=O)O	149.215	0.10669999999999985	3	3	2	0
[13.442963]	0.3459188515486632	CCNC(=O)c1c(-c2ccccc2)c(-c2ccc(F)cc2)c(CC[C@@H](O)C[C@@H](O)CC(=O)[O-])n1C(C)C	509.59800000000035	3.476300000000002	5	3	12	3
[624291.56]	0.5532378543818014	C[S@@](=O)/C=C/C(=O)CC	146.21099999999998	0.8577000000000001	2	0	3	0
[1.4454263e+11]	0.5820392325335272	Cc1n[nH]c2ccccc12	132.16599999999997	1.8713199999999999	1	1	0	2
[1074635.6]	0.7280779620045265	Nc1ccc(Cc2ccc(N)cc2)cc1	198.269	2.4418000000000006	2	2	2	2
[316370.75]	0.6297110838752482	O=C(NC[C@H](O)Cc1ccc([N+](=O)[O-])cc1)c1ccc(F)cc1	318.30400000000003	2.0672999999999995	4	2	6	2
[inf]	0.39759253054033583	C[N+](C)(C)CCO.[Cl-]	139.62599999999998	-3.3110999999999975	1	1	2	0
[80344.11]	0.45957146002899074	OC[C@H]1O[C@H](c2ccc(O)cc2)[C@H](O)[C@@H](O)[C@@H]1O	256.254	-1.0929000000000004	6	5	2	1
[1655907.]	0.5618336825407582	CNCCOc1ccc(C(=O)OCCN(C)C)cc1	266.34099999999995	1.0031999999999999	5	1	8	1
[263546.75]	0.8674082846785693	OCCN1CCCN(CCOc2ccc(Cl)cc2)CC1	298.8140000000001	1.7187999999999999	4	1	6	1
[63143.637]	0.5540618915195044	CC(C)OC(=O)C(C)(C)Oc1ccc(C(=O)c2ccc(Cl)cc2)cc1	360.837	4.680000000000004	4	0	6	2
[821.9989]	0.45473124952108407	CC/C(=N/S)c1ccc(/C=C/[C@@H](O)CC(=O)O)c(C(=O)O)c1	323.37000000000006	2.2775	5	4	7	1
[4723376.]	0.787309663959819	NC1=N[C@H](C(=O)O)CN(Cc2ccccc2)C1	233.271	0.31259999999999977	4	2	3	1
[297266.84]	0.7326817037049284	C[C@@]1(O)CC[C@H]2[C@@H]3CCC4=CC(=O)C=C[C@]4(C)[C@H]3CC[C@@]21C	300.4420000000001	4.045300000000004	2	1	0	0
[2950766.]	0.412780402657381	CC(C)(CO)C(O)C(=O)NCCCO	205.25399999999996	-1.1355999999999997	4	4	6	0
[2.6042034e+08]	0.5104357484058324	Nc1ccc2c3c(cccc13)C(=O)NC2=O	212.208	1.3056	3	2	0	2
[9447.021]	0.8226927646886337	C/C(=C/c1ccc(O)cc1)c1ccc(OC)cc1	240.302	3.961300000000003	2	1	3	2
[620718.3]	0.7180977500766643	CC(C)[C@@]12CC[C@H]([C@@H](C)C(=O)N(C)Cc3cccc(C(=O)N4CCCC4)c3O)C[C@@H]1C2	426.60100000000034	4.685100000000006	3	1	6	1
[482884.6]	0.4815450388236752	Oc1cc(O)cc(O)c1	126.11099999999996	0.8033999999999999	3	3	0	1
[5.523698e+08]	0.855918702387755	O=C(c1ccccc1)c1ccc2n1CCC2C(=O)O	255.27299999999997	2.291	3	1	3	2
[26662.424]	0.8049249550012305	C=C(C)c1ccc(OCCC(=O)O)cc1	206.24099999999996	2.5732	3	1	5	1
[325.30908]	0.13894554768533995	O=C([C@H]1[C@@H](c2ccc(O)c(O)c2)[C@@H](c2ccc(O)c(O)c2)[C@@H](c2ccc(O)cc2)[C@@H]1O)c1ccc(O)c(O)c1	530.5290000000002	4.150600000000008	9	8	5	4
[33917684.]	0.26962875135132564	OC[C@@H]1NCC[C@H](O)[C@@H](O)[C@H](O)[C@H]1O	207.22600000000003	-3.2157999999999984	6	6	1	0
[1663804.6]	0.5726407465226224	C=C(C)[C@@H](O)C(=O)O[C@H]1CCC2=C[C@@H]1OC2	224.25599999999994	0.9541999999999999	4	1	3	0
[731795.8]	0.7255742153929943	CCC(=O)Nc1nc2cc(C(=O)c3ccccc3)ccc2[nH]1	293.326	3.142400000000001	3	2	4	3
[321968.8]	0.7418752851162227	C=C(C)/C=C/CC1C(C)(C)[C@@H](O)CC[C@]1(C)O	238.37099999999995	3.056900000000002	2	2	3	0
[38458.605]	0.8178744322781549	CN(C)CCCN1c2ccccc2CCc2ccc(Cl)cc21	314.86	4.528400000000004	2	0	4	2
[20267.672]	0.3361104616305243	CN(C)[C@@H]1C(O)=C(C(N)=O)C(=O)[C@@]2(O)C(O)=C3C(=O)c4c(O)cccc4[C@@](C)(O)[C@H]3C[C@@H]12	444.44000000000017	-0.21439999999999837	9	6	2	1
[16950.998]	0.7101592114161251	CCCC[C@@H](C(=O)O)c1ccc([C@@H](O)CC(=O)[O-])cc1OC	309.338	1.2269999999999999	6	2	9	1
[5157.372]	0.8794895125490501	CC1=C(CC(=O)O)c2cc(F)ccc2/C1=C\c1ccc(S(C)(=O)=O)cc1	372.4170000000001	4.031600000000003	4	1	4	2
[7.302532]	0.4090872997217439	O=C(O)C[C@H](O)C[C@H](O)/C=C/n1c(C(F)(F)F)nc(-c2ccc(F)cc2)c1-c1ccc(F)cc1	482.40500000000014	4.571400000000002	5	3	8	3
[12177350.]	0.5402524905300009	N=NC(=O)NCCCCN1CCCCC1	212.29699999999994	1.99307	2	2	5	0
[2143.665]	0.0678911305305177	C[C@@H]1C=C2C=C[C@H](C)[C@H](CC[C@@H]3C[C@@H](O[Si](C)(C)C(C)(C)C)CC(=O)O3)[C@H]2[C@@H](OC(=O)NCCCCCCC(=O)NO)C1	620.9040000000001	6.817800000000006	7	3	13	0
[104227.34]	0.5594935353474306	CC(C)C[C@@H](NC(=O)[C@@H](O)[C@H](N)Cc1ccccc1)C(=O)O	308.37800000000004	0.5328000000000004	5	4	8	1
[4137105.8]	0.5930695425750062	CCOc1nc(N)nc(N)n1	155.161	-0.5653000000000004	6	2	2	1
[148144.28]	0.3433083562994692	CCCC[C@H](CC)COC(=O)c1ccccc1C(=O)OC[C@@H](CC)CCCC	390.5640000000003	6.433000000000007	4	0	14	1
[3.1702828e+09]	0.4996361964603462	C/C=C(\C)C(=O)O	100.11699999999998	1.0372000000000001	2	1	1	0
[16113.125]	0.6712988671039959	C[C@]1(CO)C(=O)C=C2CC[C@H]3[C@@H](C)CC[C@@H]4C[C@@H](O)CC[C@]4(C)[C@H]3CC[C@]12C	388.5920000000002	4.904000000000005	3	2	1	0
[526177.2]	0.878846021296396	CN(C)CC[C@]1(O)C(=O)CN(Cc2ccccc2)C1c1ccccc1	338.451	2.4954	4	1	6	2
[21870.273]	0.6801806437863757	Cc1nn(-c2ccccc2)c(-c2ccc(F)cc2)c1/C=C/[C@@H]1C[C@@H](O)CC(=O)O1	392.4300000000001	4.066520000000003	4	1	4	3
[1161.0442]	0.2963419520142686	COCCOC(=O)C1=C(C)NC(C)=C(C(=O)OC(C)C)C1c1cccc([N+](=O)[O-])c1	418.44600000000014	2.9708000000000014	8	1	8	1
[27559.88]	0.847697894583369	O=C1Nc2ccc(Cl)cc2C(c2ccccc2Cl)=NC1O	321.163	3.1013000000000015	2	2	1	2
[58206.715]	0.658370906075179	CN(C[C@@H](CCO)C=O)[C@@H]1CC[C@H]2[C@@H]3CC[C@H]4C[C@@H](O)CC[C@]4(C)[C@H]3CC[C@]12C	405.6230000000002	3.887900000000003	4	2	6	0
[716.4055]	0.3830479812762183	CC#CC[C@H](C)[C@H](O)[C@H](C)[C@H]1CC[C@@]2(C)CC[C@H]3CC[C@H]4CC(C)(C)[C@@H](O)CC[C@]4(C)[C@H]3CC[C@@]12C	498.8360000000004	8.249200000000009	2	2	4	0
[1.2699865e+08]	0.4433687822838736	O=C/C=C/c1ccccc1	132.16199999999998	1.8987	1	0	2	1
[783881.25]	0.6803222861420756	COC1=C(C)C(=O)OC(C)(C)C(=O)OC(C)=C(C)C1=O	282.292	1.6483999999999999	6	0	1	0
[6.962593e+08]	0.5951083320007401	CC(=O)c1ccccc1O	136.14999999999998	1.5948	2	1	1	1
[702.93066]	0.39895528849748824	CC(C)CCC[C@@H](C)[C@H]1CC[C@@]2(C(C)O)C3=CCC4C(C)(C)[C@@H](O)CC[C@]4(C)C3CC[C@]12C	458.7710000000003	7.775800000000011	2	2	6	0
[2277035.2]	0.6244302722983427	O=C1C=C2CC[C@H](C2)N1CCc1ccc([N+](=O)[O-])cc1	272.304	2.4584	3	0	4	1
[3.5726378e+08]	0.6238523859342106	NC[C@@H]1CC[C@H](C(=O)O)CC1	157.21299999999997	0.8361000000000001	3	2	2	0
[41653.523]	0.7094782580960448	CN1CCN(CCCN2c3ccccc3Sc3ccc(C(F)(F)F)cc32)CC1	407.50500000000017	4.945600000000005	4	0	4	2
[87338104.]	0.851183960102705	O=C(NCCc1ccccc1)c1ccccc1	225.29100000000003	2.6591000000000014	1	1	4	2
[5188945.]	0.8214760330937975	O=C(OCc1ccccc1)c1ccccc1O	228.24699999999999	2.7492000000000014	3	1	3	2
[264870.56]	0.6260318190728233	O=C(C[C@@]1(O)C(=O)C(Cl)Cl)NC(=O)NCCCCO1	313.1370000000001	0.07409999999999983	5	3	2	0
[21593.742]	0.4066877264449016	C=CC[S@](=O)[C@H](CC)NC(=O)[C@@H](Cc1ccccc1)C(=O)OC(C)(C)C	379.52200000000016	2.974000000000001	4	1	9	1
[14748345.]	0.8802037034254413	CC1=NCC[C@H]1CNC(=O)c1ccc(Cl)cc1	250.729	2.550600000000001	1	1	3	1
[8411.623]	0.6987608632718738	O=N/C=C1\[C@H](O)C(O)=C/c2ccc(O)cc2C(=O)C(Cc2ccc(F)cc2)O1	385.3470000000001	3.2231000000000014	6	3	3	2
[4173.1196]	0.5042848448513663	CC(C)C[C@@H]1C(=O)N2CCC[C@H]2[C@]2(O)O[C@](NC(=O)[C@@H]3C=C4c5cccc6[nH]cc(c56)C[C@H]4N(C)C3)(C(C)C)C(=O)N12	575.7100000000002	2.4303	6	3	5	2
[194.26787]	0.5788632957314666	CC1=C[C@@H]2c3c(cc(O)cc3C[C@H](O)[C@@H]2CC1)O[C@@]1(C)CC[C@@H](O)C[C@@H]1C(=O)O	402.4870000000002	3.1322	6	4	3	1
[1460902.2]	0.554385971786765	Nc1nc2c(ncn2COCCO)c(=O)[nH]1	225.20799999999997	-1.3318000000000003	6	3	4	2
[11594581.]	0.7492710681882263	COc1c(O)ccc2c1C(=O)C(C)=CC(=O)c1ccccc12	294.306	2.736020000000001	4	1	1	3
[2449572.]	0.5858842481696936	N[C@@H](CCCO)C(=O)Nc1ccc(C(=O)O)cc1	252.27	0.4230999999999996	5	4	6	1
[927534.2]	0.9318567987513446	CN1C=C(NC(=O)OCc2ccccc2)C=C(c2ccccc2)C1	320.39200000000005	3.7832000000000026	3	1	4	2
[3371.9683]	0.3804170779699467	CC(=C/CO)C(O)=C/CC[C@]1(C)CC[C@@H]2[C@@H]3CCC4=CC(=O)CC[C@]4(C)[C@H]3CC[C@@]21C	426.64100000000025	6.685300000000007	3	2	5	0
[254089.34]	0.5580897493071686	CCCCCCC[C@@H]1C[C@@H](CC[C@@H](O)CC(=O)O)C1	270.413	3.9889000000000028	3	2	11	0
[85329.92]	0.8585249056143486	Cc1cc(C(C)(C)C)c(O)c(C)c1CC1=NCCN1	260.3809999999999	2.850740000000001	2	2	2	1
[6299.45]	0.043741557343612084	N[C@@H](CCC(=O)N[C@@H](CSSC[C@H](NC(=O)CC[C@H](N)C(=O)O)C(=O)NCC(=O)O)C(=O)NCC(=O)O)C(=O)O	612.6400000000004	-3.8767999999999985	16	10	21	0
[7898.643]	0.44515991398369786	CC(/C=C\C[C@@H](C)[C@H]1CC[C@@]2(C)C3=C(CC[C@]12C)[C@@]1(C)CC[C@H](O)C(C)(C)[C@@H]1CC3=O)C(=O)O	470.69400000000024	6.578700000000007	4	2	5	0
[165490.84]	0.7591712833329123	CN1C(N)=C(C(=O)Nc2ccc(Cl)cc2)C(=O)c2ccccc21	327.7710000000001	3.0264000000000015	3	2	2	3
[6150211.5]	0.7407442417149674	N#Cc1ccc(C(c2ccc(C#N)cc2)n2cncn2)cc1	285.31	2.65916	4	0	3	3
[1222937.9]	0.21215000693755875	N[C@@H](CSS)C(=O)NCCSSC[C@H](N)C(=O)O	331.5100000000001	-0.19879999999999964	8	5	10	0
[52513.02]	0.39211603092631026	CCOc1nc2cccc(C(=O)O)c2n1Cc1ccc(-c2ccccc2-c2nnn[nH]2)cc1	440.4630000000001	4.028600000000002	7	2	7	5
[7.5137157e+09]	0.41487401500285953	O=S(=O)([O-])CCS	141.193	-0.5385999999999997	3	1	2	0
[637.77795]	0.5055052971214055	COC(=O)C1=C(C)NC(C)=C(C(=O)OC)C1c1ccccc1[N+](=O)[O-]	346.33900000000006	2.1756	7	1	4	1
[126052.81]	0.36756253242321857	CC(C)N(CC(O)C[C@@H](N)CC(=O)O)C(=O)NCC(=O)O	305.3310000000001	-0.9559999999999973	7	5	9	0
[136891.3]	0.7729574057454922	COC(=O)[C@@H]1[C@H]2C[C@H]3c4[nH]c5ccccc5c4CCN3C[C@@H]2CC[C@@H]1O	354.4500000000001	2.6471000000000013	4	2	1	2
[371889.84]	0.740717280628964	CC(=O)/C=C/CC[C@@]1(C)CC[C@H](O)CC1(C)O	240.34299999999996	2.2139	3	2	4	0
[96.01909]	0.558722976277447	Fc1cc(-c2ccc(F)cc2)cc(-c2ccc(F)cc2)c1/C=C/[C@@H](O)C[C@@H](O)CC(=O)[O-]	441.4250000000002	3.7030000000000047	4	2	8	3
[429.9265]	0.4555938354562437	C[C@@H]1C[C@H]2[C@@H]3CCC4=CC(=O)C=C[C@]4(C)[C@@]3(F)[C@@H](O)C[C@]2(C)[C@@]1(O)C(=O)COP(=O)(O)O	472.44600000000025	2.0127000000000006	8	4	4	0
[83056.17]	0.6835351502151038	C/C=C1\[C@@H]2C=C(C)C[C@@]1(N)c1ccc(=O)[nH]c1C2	242.32199999999997	1.9975	2	2	0	1
[7.3950796e+12]	0.520631018455888	CC1(C)[C@@H]2CC[C@@]1(C)C(=O)C2	152.237	2.401700000000001	1	0	0	0
[50440.773]	0.6929194450857568	N[C@H]1CCN(c2nc3c(cc2F)c(=O)c(C(=O)O)cn3-c2ccc(F)cc2F)C1	404.34800000000007	2.0385999999999997	6	2	3	3
[3981948.5]	0.8010356777391726	C[C@H](Cc1nc2ccccc2[nH]1)C(=O)O	204.22899999999998	1.8261	3	2	3	2
[3876.1812]	0.17166637380116256	CCCN(NC(=O)c1ccc(F)cc1)C(=O)N1CCC[C@H]1C(=O)N[C@@H](CC(=O)O)C(=O)NCC(=O)NCC(=O)O	566.5430000000003	-0.9565999999999955	9	6	12	1
[47283.15]	0.7720823193037445	CCC(=O)c1cc(OC)c(OC)cc1O	210.22899999999998	2.0021	4	1	4	1
[839024.]	0.17523605134570738	C=CCSS[C@@H](CC)SC(=O)Nc1ccc([N+](=O)[O-])cc1	344.48300000000006	5.163400000000004	6	1	8	1
[1217472.]	0.2705219812782586	O=C(O[C@@H]1[C@H](O)[C@H](O)[C@@H](O)[C@H]1O)[C@H](O)CO	238.192	-4.2913999999999985	8	6	3	0
[10773.024]	0.3821675837180969	CN(C)[P+](Oc1ccc(C(=O)NC(=O)C2CCCC2)c2ccccc21)c1cccc(Cl)c1	468.92100000000016	5.517600000000005	4	1	6	3
[1540792.5]	0.698264376644187	N[C@H](CSC(=S)NCc1ccccc1)C(=O)O	270.379	1.2062000000000002	6	3	5	1
[6240.129]	0.31067456255974923	C=CCSSC[C@@H](C/C=C/C(=O)O)C(C)(C)C	274.451	4.247000000000003	4	1	8	0
[19053.72]	0.6033946826181831	C[C@H]1CC[C@@H](NC(=O)[C@H](Cc2ccc(F)cc2)NC(=O)[C@@H](N)Cc2ccc(F)cc2)C1	429.5110000000002	2.866900000000001	3	3	8	2
[19677730.]	0.7913393224163515	Nc1ncc2nc(N3CCN(CCN4CCCCC4)CC3)nc(N)c2n1	357.4660000000001	0.19210000000000027	9	2	4	2
[313128.94]	0.8459670647889801	NCCc1ccc(CSc2ccc(C#N)cc2)cc1	268.385	3.3517800000000015	3	1	5	2
[17877590.]	0.6914331001949804	O=C1OC2(CCCC2)CC(=O)N1CCCCN1CCN(c2ncccn2)CC1	387.4840000000001	2.0604999999999998	7	0	6	1
[949379.75]	0.567939288401312	C[C@@H]1O[C@@H](C[N+](C)(C)C(=O)O)C[C@H](O)[C@H]1O	234.27200000000002	-0.36000000000000026	5	3	2	0
[2150.5903]	0.4040674513394973	CC(/C=C/C=C/C(=O)O)=C\[C@@H]1C[C@@H]2[C@@H]3CC[C@H](C)[C@]4(C)[C@@H](O)CC[C@]4(C)[C@H]3CC[C@@]21C	426.6410000000003	6.395500000000008	3	2	4	0
[2828173.2]	0.8206765576156041	CC(=O)C(CC(=O)O)c1ccccc1C	206.241	2.14232	3	1	4	1
[67419.305]	0.20055260342827766	C=CCCCCC/C(=N\OC(C)=O)[C@@H](Cc1ccccc1)N(C)C	330.47200000000004	4.214900000000004	3	0	11	1
[6836.058]	0.4796446965163289	C=C1[C@@H](O[C@@H]2O[C@H](C)[C@@H](O[C@H]3O[C@H](C)[C@@H](O)[C@H](N)[C@H]3O)[C@H](C)CC[C@@H]2C)C[C@@H](C)[C@@H]1O	443.58100000000024	1.3048000000000002	8	4	4	0
[120574.69]	0.7680048115654607	COC[C@@H](CCO)c1ccc(C(=O)O)cc1	224.256	1.4972000000000003	4	2	6	1
[21188.121]	0.16022040164599352	CO[C@@H]1O[C@H](CO)[C@H](O[C@@H]2[C@@H](O)[C@H](O)[C@@H](O[C@H]3O[C@H](C)[C@@H](O)[C@H](N)[C@H]3O)[C@@H](C)O[C@@H]2O)[C@@H](N)[C@@H]1O	514.5250000000002	-5.56999999999999	15	9	6	0
[76284.62]	0.7491026692573882	CCCOc1ccccc1-c1nc2[nH]nnc2c(=O)[nH]1	271.28	1.4969999999999999	5	2	4	3
[35535.37]	0.6037649757282153	C=C1CC[C@@H]2C(C)(C)[C@@H](O)CC[C@]2(C)C1	208.34499999999994	3.5299000000000023	1	1	0	0
[7123826.]	0.38074729158980625	CC1=C[C@@H]2[C@@H](C)C(=O)O[C@@H]3O[C@]4(C)CC[C@@H]1[C@]32OO4	266.29299999999995	1.9249	5	0	0	0
[2201.8818]	0.7541053298167572	Cc1ccc(-c2cc(C(F)(F)F)nn2-c2ccc(S(N)(=O)=O)cc2)cc1	381.3790000000001	3.5139200000000006	3	1	3	3
[296469.06]	0.7905265220078774	COCC(=O)N1CCC(=C2c3ccc(Cl)cc3CCc3cccnc32)CC1	382.89100000000025	3.9043000000000028	3	0	2	2
[697920.25]	0.2819292379982369	O=C1N[C@@H](CO)C(=O)NC1=O	158.113	-2.8801	4	3	1	0
[5.1591444e+09]	0.5950261967780849	CC(=O)Nc1ccc(O)cc1	151.165	1.3505999999999998	2	2	1	1
[11.959325]	0.5246403478312968	CC[C@H](C)C(=O)O[C@H]1C[C@@H](C)C=C2C=C[C@H](C)[C@H](CC[C@@H](O)C[C@@H](O)CC(=O)[O-])[C@H]21	421.55400000000026	2.3809000000000005	6	2	10	0
[22052478.]	0.5487853049557158	O=C(O)C(Cl)(Cl)Cl	163.387	1.4412	2	1	0	0
[154290.33]	0.7678065120522066	COc1ccc2c(c1)c(CC(=O)O)c(C)n2C(=O)c1ccc(Cl)cc1	357.793	3.9273200000000026	4	1	4	3
[6577387.5]	0.4435105912731592	OC[C@@H]1O[C@H](n2ccc(=O)[nH]c2=O)[C@H](O)[C@@H]1O	244.203	-2.851899999999999	6	4	2	1
[inf]	0.21331255223089682	C[n+]1ccccc1/C=N/O.[Cl-]	172.615	-2.6767999999999983	1	1	1	1
[613.14154]	0.7750256356538225	C[C@H]1CC[C@H]([C@@](C)(O)C[C@@H]2CCC(=O)O2)C[C@H]2[C@@H](C)C[C@@H](O)C[C@@H]12	338.48800000000006	3.292500000000002	4	2	3	0
[154085.8]	0.31903037961949254	CSSCSCSC(=S)NCC/N	274.52700000000004	2.2121999999999997	7	2	7	0
[4717.728]	0.13931677804751477	O=C1c2c(O)ccc(O)c2C(=O)c2c(NCCNCCO)ccc(NCCNCCO)c21	444.4880000000002	-0.13919999999999944	10	8	12	3
[54052.07]	0.6346680182378128	C[C@@H]1CC2=C(CC[C@H](C)[C@H]2C)CC[C@@H](O)[C@]2(C)C[C@H]12	262.43699999999995	4.556100000000004	1	1	0	0
[42.26602]	0.1968576717769959	C=C(C)C(=O)O[C@H]1C[C@@H](C)C=C2C=C[C@H](C)[C@H](CC[C@@H](O)C[C@@H](O)CC(=O)NO)[C@H]21	421.53400000000016	2.6664000000000003	6	4	9	0
[2124.9111]	0.6830748801931907	C[C@@H]1CC[C@@H]([C@](C)(O)C[C@@H]2CC[C@@H](CO)CC2)C[C@@H](O)CC(=O)O1	342.47600000000006	2.4090000000000007	5	3	4	0
[133.17957]	0.3914438213834146	COc1c([C@H](O)CCc2ccc(F)cc2)c(OC)c(C)n1/C=C/[C@@H](O)C[C@@H](O)CC(=O)O	451.4910000000002	2.6763200000000005	7	4	12	2
[3958768.]	0.4696303686981007	O=P(O)(O)C(O)(Cc1cccnc1)P(=O)(O)O	283.113	-0.3744000000000002	8	5	4	1
[7036.9395]	0.7435796761943191	C[C@@]1(O)C=C(C(=O)CO)CC[C@H]2[C@@H]3CCC4=CC(=O)CC[C@]4(C)[C@H]3C(=O)C[C@@]21C	400.51500000000027	2.9361000000000015	5	2	2	0
[5092989.5]	0.7331852882247877	Nc1cccc(S(=O)(=O)Nc2ccc(N)cc2)c1	263.322	1.6518	4	3	3	2
[92248.6]	0.6946116752943168	C[C@]12C=CC(=O)C=C1CC[C@@H]1[C@@H]2[C@@H](O)C[C@@]2(C)[C@H]1CC[C@]2(O)C(=O)CO	360.4500000000002	1.5575999999999999	5	3	2	0
[3614.8867]	0.8325220081385356	COc1cc2c(c(OC)c1OC)-c1ccc(OC)c(=O)cc1[C@@H](NC(C)=O)CC2	399.4430000000002	2.871600000000001	6	1	5	2
[538406.06]	0.36621172039915073	O=C1C[C@H](c2ccc(N)cc2)C(=O)N1C(=O)NCc1cccc([N+](=O)[O-])c1	368.3490000000001	1.9293	6	2	4	2
[1241964.]	0.6125193183423138	Cc1cc(O)cc(C)c1Cl	156.61199999999997	2.662440000000001	1	1	0	1
[5.3617004e+11]	0.42117088793654706	NCC(=O)O	75.067	-0.9702999999999999	3	2	1	0
[18810534.]	0.8528036890699656	C[C@@H](C(=O)O)c1cccc(C(=O)c2ccccc2)c1	254.285	3.1057000000000015	3	1	4	2
[4173.1196]	0.5042848448513663	CC(C)C[C@H]1C(=O)N2CCC[C@H]2[C@]2(O)O[C@](NC(=O)[C@@H]3C=C4c5cccc6[nH]cc(c56)C[C@H]4N(C)C3)(C(C)C)C(=O)N12	575.7100000000002	2.4303	6	3	5	2
[654.6401]	0.6892074136032273	C#C[C@]1(O)CC[C@H]2[C@@H]3CCC4=CC(=O)CC[C@]4(C)[C@H]3CC[C@@]21C	312.4530000000001	3.8826000000000036	2	1	0	0
[2616.0718]	0.3218660818779779	CCCCC[C@H](O)CCO[C@H]1O[C@@H](CN/C=C/c2ccc(F)cc2)[C@H](O)[C@@H](O)[C@@H]1O	427.51300000000003	1.5415	7	5	12	1
[23.9816]	0.6661492646302936	C#C[C@@]1(CO)CC[C@H]2[C@@H]3CCC4=CC(=O)CCC4=C3[C@@H](c3ccc(N(C)C)cc3)C[C@@]21C	429.6040000000001	5.264000000000006	3	1	3	1
[12920.702]	0.7455088673344751	CO[C@@H]1[C@H](c2ccccc2)[C@@H](O)C[C@@H](O)[C@@H]1CCCC(=O)O	308.3740000000001	1.7818	5	3	6	1
[184868.56]	0.7525599819436475	CC(C)CC(N(C)C)C1(c2ccc(Cl)cc2)CCC1	279.8550000000001	4.738000000000005	1	0	5	1
[18.016733]	0.34965694862647584	CN[C@@H](C)C(=O)O[C@H]1C[C@@H](O)C=C2C=C[C@H](C)[C@H](CC[C@@H](O)C[C@@H](O)CC(=O)[O-])[C@H]21	424.51400000000024	-0.33249999999999913	8	4	10	0
[5.635295e+11]	0.5998689433499305	O=C(O)c1cccnc1	123.11099999999998	0.7797999999999999	3	1	1	1
[1662803.6]	0.7153202107154631	COc1cc(/C=C/C(=O)O)ccc1O	194.186	1.4986	4	2	3	1
[1137188.9]	0.6634441837145054	C[C@H]1[C@@H]2[C@@H](C[C@H]3[C@@H]4CCC5=CC(=O)C=C[C@]5(C)[C@H]4CC[C@]32C)C1=O	324.4640000000001	4.355400000000004	2	0	0	0
[4840.1646]	0.12071462603213393	CNC[C@H]1C=C[C@H](C(=O)N[C@@H](C)C(=O)N[C@H](C(=O)N[C@@H](CCC(=O)O)C(=O)O)[C@@H]2COC(=O)c3ccccc3C2)N1C	587.6300000000001	-1.1023999999999914	11	6	13	1
[298841.28]	0.8082561901210404	Cc1cc2c(s1)Nc1ccccc1N=C2N1CCN(C)CC1	312.4420000000001	3.4392200000000033	3	1	0	2
[83056.17]	0.6835351502151038	C/C=C1/[C@H]2C=C(C)C[C@@]1(N)c1ccc(=O)[nH]c1C2	242.32199999999997	1.9975	2	2	0	1
[2951866.5]	0.7462588643039672	CCc1ccc2c(c1)[C@]13CCCC[C@@H]1[C@H](C2)N(C)CC3	269.43199999999996	3.9372000000000025	1	0	1	1
[2179.8572]	0.6045871147006406	Cc1nc(N)c2nc(-c3ccccc3)c(-c3ccc(F)cc3)nc2n1	331.3540000000001	3.783520000000002	5	1	2	4
[343185.38]	0.38941616262964607	Cc1ccc(NC(=O)c2ccc(CN3CCN(C)CC3)cc2)cc1Nc1nccc(-c2cccnc2)n1	493.6150000000002	4.590320000000004	7	2	7	4
[51392.04]	0.514301695573136	O=c1[nH]c2ccccc2n1CCCN1CCC(n2c(=O)[nH]c3cc(Cl)ccc32)CC1	425.92000000000013	3.353200000000002	3	2	5	4
[6150.0264]	0.6808371256568682	CC(C)(O)CCCCc1cccc(/C=C/[C@]2(C)CC[C@@H](O)CC2)c1	330.51200000000017	5.124700000000005	2	2	7	1
[27953.146]	0.4694458002121308	O=C(NS(=O)(=O)c1ccc(NC(=O)c2ccco2)cc1)c1ccc(NC(=O)O)cc1	429.41000000000014	2.7405	7	4	6	3
[2902.8596]	0.44166068793369	CC(C)[C@@H]1NC(=O)N2CCC[C@H]2[C@]2(O)O[C@](NC(=O)[C@@H]3C=C4c5cccc6[nH]cc(c56)C[C@H]4N(C)C3)(C(C)C)C(=O)N12	576.6980000000002	2.1807000000000007	6	4	4	2
[37026.926]	0.6252699697092129	C[C@H]1COC2=C(C)[C@@H]3CCC4=CC(=O)CC[C@]4(C)[C@H]3CC[C@]12C	314.46900000000005	5.048600000000005	2	0	0	0
[inf]	0.3508920282242626	CC(=O)O[C@H]1C[C@@H]2CC[C@@H]3[C@H](CC[C@@]4(C)[C@H]3C[C@H]([N+]3(C)CCCCC3)[C@@H]4OC(C)=O)[C@@]2(C)C[C@@H]1N1CCCCC1.[Br-]	637.7440000000003	2.9699000000000044	5	0	4	0
[113696.71]	0.6368720027509602	CC[C@@H]1C[C@@H]2CC[C@@H]1C[C@@H](OC(=O)[C@H](C)C(=O)O)C(C)C2	296.40700000000004	3.4913000000000016	4	1	4	0
[2353345.8]	0.5819000508117517	C[C@@H](NC(=O)[C@@H](N)Cc1ccc(O)cc1)C(=O)O	252.27	-0.14870000000000078	5	4	5	1
[36443.49]	0.7020672377528979	Oc1ccc([C@@H]2Oc3ccc4c(ccc(O)c4)c3CC2)cc1	292.334	4.317300000000003	3	2	1	3
[2346503.8]	0.4335222955234529	CC/C=C/CC[C@@](O)(C(=O)O)C(=O)O	202.206	0.6331	5	3	6	0
[487308.2]	0.8383597745599246	CCN[C@H](C)Cc1cccc(C(F)(F)F)c1	231.26099999999997	3.2459000000000024	1	1	4	1
[2183824.]	0.41495868008259035	C[C@@H]1CS(=O)(=O)NC(=O)[C@@H]2C=C(C(=O)O)C(=O)N2C1=O	302.26400000000007	-2.1694999999999993	7	2	1	0
[41797996.]	0.7598558697994016	CS[C@@H](C)C(=O)N1CCC[C@H]1C(=O)O	217.28999999999996	0.8134999999999999	4	1	3	0
[37783.508]	0.6830943948833998	COC(=O)[C@@]1(O)C[C@H]2[C@@H]3C[C@H](C)C4=CC(=O)C=C[C@]4(C)[C@@]3(F)[C@@H](O)C[C@@]21C	378.4400000000001	2.1171999999999995	5	2	1	0
[133781.06]	0.4585557733928152	COc1cccc(Sc2c(/C=C/[C@@H]3C[C@@H](O)CC(=O)O3)c(C3CC3)nc3cc(F)c(F)cc23)c1	483.53600000000023	5.629900000000005	6	1	6	3
[26396.668]	0.6824612195113208	O=C(Nc1ccc(Br)cc1)c1cc(Br)cc(Br)c1O	449.92400000000004	4.932000000000001	2	2	2	2
[13540.805]	0.5881033568978759	C[C@H](COc1ccccc1)NCC(O)c1ccc(O)c(C(N)=O)c1	330.38400000000007	1.5816	5	4	8	2
[104993.03]	0.6303314667677087	CN1C(=O)CN=C(c2ccccc2)c2cc([N+](=O)[O-])ccc21	295.29800000000006	2.4086000000000007	3	0	2	2
[10450.311]	0.593334886982252	C[C@H](CCc1ccc(O)cc1)NCCc1ccc(O)c(O)c1	301.386	2.956800000000002	4	4	7	2
[3882.8296]	0.4397759889005698	CC(C)=C1CC[C@H](C)[C@]2(C)CC[C@@H]3C(C)(C)CC[C@@H]3C[C@@H]12	288.51899999999995	6.611500000000007	0	0	0	0
[33481.293]	0.03695092112837189	C=C(/C=C/C=C/C)C(=O)N[C@@H](C)C(=O)N[C@H](C)C(=O)N[C@H](C(=O)N[C@@H](C)C(=O)N[C@H](C(=O)O)NC(=O)[C@H](CC)NC(=O)CO)NC	652.706	-3.6190999999999995	11	10	19	0
[178984.02]	0.8330157421148819	CCCN(CCC)S(=O)(=O)c1ccc(C(=O)O)cc1	285.36499999999995	2.1955	4	1	7	1
[7127359.5]	0.45292134802512557	CCCCOC(=O)c1ccc(N)cc1	193.24599999999998	2.2257	3	1	4	1
[34297076.]	0.29015285452995804	OC[C@@H]1O[C@@H](O)[C@@H](O)[C@@H](O)[C@H]1O	180.156	-3.2214000000000005	6	5	1	0
[8818.727]	0.46901748000616883	COc1c(C)c2c(c(O)c1C/C=C(\C)CCC(=O)OCCN1CCOCC1)C(=O)OC2	433.5010000000003	2.52402	8	1	9	1
[522.5927]	0.5277905059697585	C=C1/C(=C\C=C2/CCC[C@]3(C)[C@@H]([C@H](C)CCCC(C)C)CC[C@@H]23)C[C@@H](O)C[C@@H]1O	400.64700000000016	6.589800000000009	2	2	6	0
[246171.81]	0.2566590016004048	CO[C@H]1O[C@H](CO)[C@H](O)[C@H](O[C@@H]2CO[C@@H](O)[C@H](O)[C@@H]2O)[C@H](N)[C@@H]1O	355.34000000000003	-4.776699999999993	11	7	4	0
[2484.2158]	0.548420045883873	C=C[C@@H](C1=CC[C@H](C)[C@H](CC[C@@H]2C[C@@H](O)CC(=O)O)C(C)(C)C)[C@@H]1CC[C@@]2(C)O	406.60700000000014	5.200200000000006	4	3	5	0
[443898.06]	0.8536686564243656	COc1cc(C(=O)NC2CCCNC2)cc(OC)c1OC	294.351	1.1941999999999997	5	2	5	1
[2.1699782e+11]	0.42124595946297344	C[C@]12C(=O)OC(=O)[C@]1(C)[C@H]1CC[C@@H]2O1	196.20199999999997	0.6436	4	0	0	0
[550234.9]	0.8849681152423952	CN(CCc1ccc(O)cc1)C(=O)CCc1ccccc1	283.371	3.025900000000002	2	1	6	2
[92334.16]	0.7511284210650517	C[C@@H](N)Cc1c[nH]c2ccc(OCc3cccs3)cc12	286.4	3.698100000000002	2	2	5	3
[4051195.]	0.8289288715670488	CN1[C@@H]2CC[C@H]1C[C@@H](OC(c1ccccc1)c1ccccc1)C2	307.43700000000007	4.417800000000004	2	0	4	2
[5205047.5]	0.20289166242446582	C=CCCCC/C(=N\OC(C)=O)Nc1ccccc1	260.337	3.7215000000000025	3	1	7	1
[149043.42]	0.40684628333316925	C=C[C@]1(C)C[C@H](OC(=O)C(C)=O)[C@@H](C)C1	210.27299999999997	2.1094	3	0	3	0
[46138.27]	0.2905169417988814	CCCCCC/C=C\CCCCCCCCCC(=O)O	282.4679999999999	6.1085000000000065	2	1	15	0
[5543.6904]	0.4929601175104512	O=C(C[C@@H](O)C[C@H](O)c1ccc(F)cc1)C(=O)Nc1ccc(C(F)(F)F)cc1	399.34000000000003	3.226800000000001	4	3	7	2
[3262.161]	0.5990209425922626	CC(=O)OCC(=O)[C@@]1(OC(C)=O)[C@@H](C)C[C@H]2[C@@H]3C[C@H](F)C4=CC(=O)C=C[C@]4(C)[C@@]3(F)[C@@H](O)C[C@@]21C	494.53100000000023	2.9853000000000014	7	1	4	0
[inf]	0.3508920282242626	CC(=O)O[C@@H]1C[C@@H]2CC[C@@H]3[C@H](CC[C@@]4(C)[C@H]3C[C@H]([N+]3(C)CCCCC3)[C@@H]4OC(C)=O)[C@@]2(C)C[C@@H]1N1CCCCC1.[Br-]	637.7440000000003	2.9699000000000044	5	0	4	0
[22163.916]	0.45541449702144693	CC(=O)N1CCN(c2ccc(OCC3COC(Cn4ccnc4)(c4ccc(Cl)cc4Cl)O3)cc2)CC1	531.4399999999999	4.205800000000003	6	0	7	3
[126531.2]	0.757169743555686	C[C@]12CC[C@@H]3c4ccc(O)cc4CC[C@H]3[C@@H]1CC[C@@H]2O	272.3879999999999	3.6092000000000026	2	2	0	1
[215924.77]	0.8531888169723718	CN1C(=N)CN=C(c2ccccc2)c2cc(Cl)ccc21	283.76200000000006	3.6044700000000027	1	1	1	2
[26643526.]	0.773791601870338	O=C1C=CC(=O)N(CCCN2CCCC2)C(=O)N1	251.28599999999997	-0.6172999999999988	4	1	4	1
[126964.06]	0.64591971285207	C=C(CO)[C@@H]1[C@H](OC(=O)c2ccc(O)cc2)C(=O)c2ccccc2C1=O	352.3420000000001	2.1615	6	2	4	2
[49279.082]	0.2884332292123942	N#C[C@@]1(O[C@@H]2O[C@H](CO)[C@@H](O)[C@H](O)[C@H]2O)C=C[C@H](O)[C@@H]1O	303.26700000000005	-3.64312	9	6	3	0
[61.15592]	0.41796704372613785	Cc1c(CCOC(=O)C[C@@H](O)C[C@@H](O)CC(=O)[O-])c(-c2ccc(F)cc2)cn1-c1ccccc1	468.50100000000015	2.3195200000000007	6	2	11	3
[1741307.4]	0.5530315284690744	CC1(C)S[C@H]2[C@H](NC(=O)[C@H](N)c3ccc(O)cc3)C(=O)N2[C@H]1C(=O)O	365.4110000000001	0.023700000000000443	7	4	4	1
[3.6611018e+08]	0.5302216682110639	O=c1ccc2ccccc2o1	146.14499999999998	1.793	2	0	0	2
[610903.2]	0.6723309772871324	C/C(=N/NC(=O)c1ccc(C)cc1)c1ccc(C(=O)O)cc1	296.32599999999996	2.847220000000001	3	2	4	2
[55295452.]	0.27836515132085543	N[C@@]1(C(=O)O)O[C@@H](CO)[C@@H](O)[C@H](O)[C@H]1O	223.18100000000004	-3.8002	8	6	2	0
[16634.887]	0.5200216873470496	C[C@H]1CC(=O)N2C(C(=O)Nc3ccccc3S(=O)(=O)N2)C(=O)N1	338.3450000000001	-1.0623999999999993	5	3	0	1
[5837883.]	0.5802741309218957	C[C@H](OC(=O)C(C)(C)O)C(=O)O	176.16799999999998	-0.2264	5	2	3	0
[34297076.]	0.29015285452995804	OC[C@@H]1O[C@H](O)[C@@H](O)[C@@H](O)[C@H]1O	180.156	-3.2214000000000005	6	5	1	0
[30108.19]	0.49443162692459075	CCCCC(=O)N(Cc1ccc(-c2ccccc2-c2nnn[nH]2)cc1)[C@H](C(=O)O)C(C)C	435.52800000000013	4.161700000000002	6	2	10	3
[815522.06]	0.5031075138837579	O=C(/C=C/c1ccc(O)c(O)c1)OCCc1ccccc1	284.311	2.8969000000000005	4	2	5	2
[63103.785]	0.13982070787422776	N[C@H](O)O[C@@H]1[C@@H](O[C@H]2[C@@H](O)[C@H](O[C@H]3[C@@H](O)[C@H](N)[C@@H](O)[C@H](N)[C@@H]3N)O[C@@H](CO)[C@@H]2O)[C@@H](N)[C@@H](O)[C@@H]1O	515.5170000000003	-9.03580000000001	17	13	7	0
[15644291.]	0.6673907685124453	N[C@@H](CSCC(=O)NCc1ccccc1)C(=O)O	268.33799999999997	0.44789999999999924	5	3	7	1
[1.1597701e+11]	0.4513521877377077	C[C@@H](N)C(=O)O	89.09399999999998	-0.5817999999999999	3	2	1	0
[12085.714]	0.35210117154039805	O=[N+]([O-])c1cc([As](=O)(O)O)ccc1O	263.037	-1.1386000000000003	6	3	2	1
[22116.322]	0.4391367379374335	C[C@@H]1O[C@H](O[C@@H]2C=C3CC[C@@H]4[C@H](CC[C@]5(C)[C@@H](c6ccc(=O)oc6)CC[C@]45O)[C@@]3(C)CC2)[C@H](O)[C@H](O)[C@H]1O	530.6580000000004	3.013800000000002	8	4	3	1
[22594.12]	0.6253149505627558	O=C(O)[C@H](O)Cc1ccccc1Nc1c(Cl)ccc(Cl)c1O	342.1780000000001	3.4306000000000014	5	4	5	2
[82788.33]	0.6527189222048309	CCN(CC)CCOC(=O)C1(C2CCCCC2)CCCCC1	309.4940000000001	4.402200000000004	3	0	7	0
[2395158.8]	0.6493598345255632	C/C=C\[S@](=O)[C@@H](CC)SSC	210.389	3.016000000000002	3	0	5	0
[80.108604]	0.5352586371334739	COc1cc(-c2ccc(F)cc2)cc(CC2CCCCC2)c1OCC(O)C[C@@H](O)CC(=O)[O-]	459.53400000000033	3.2548000000000012	6	2	11	2
[275225.94]	0.8794576573550539	CCCNC(=O)NS(=O)(=O)c1ccc(Cl)cc1	276.745	1.7379	3	2	4	1
[543858.7]	0.7546199978513136	CCCCC(C)(C)C(=O)Nc1ccc(OCCN(C)C)cc1	306.45	3.781900000000003	3	1	9	1
[11.959325]	0.5246403478312968	CC[C@@H](C)C(=O)O[C@H]1C[C@@H](C)C=C2C=C[C@H](C)[C@H](CC[C@@H](O)C[C@@H](O)CC(=O)[O-])[C@H]21	421.55400000000026	2.3809000000000005	6	2	10	0
[5514360.5]	0.2894274347351113	Cc1ccc2cc3c(ccc4ccccc43)c3c2c1CC3	268.359	5.553220000000004	0	0	0	4
[2580268.]	0.8642279309285194	Cc1ccccc1N1CCN(CCc2nnc3n2CCCC3)CC1	325.46000000000015	2.2875200000000007	4	0	4	2
[66719.5]	0.5710137425129463	CCCC(=O)Nc1ccc(OCC(O)CNC(C)C)c(C(C)=O)c1	336.4320000000001	2.3655	5	3	10	1
[225004.42]	0.8363838327728306	O=C([C@H](O)c1ccccc1)c1ccc(Cl)cc1O	262.692	2.9619000000000013	3	2	3	2
[16072479.]	0.6801783581027343	CC(C)C(=O)Nc1ccc([N+](=O)[O-])c(C(F)(F)F)c1	276.21399999999994	3.2081000000000017	3	1	3	1
[2362.0693]	0.1501033502444456	OC[C@H]1CO[C@H](C[C@H](O)[C@@H](O)CN(CC2CCCCC2)[C@@H](O)CC(O)CC(O)CC(=O)[O-])C1	476.5870000000004	-1.6615999999999944	10	6	15	0
[2.6066442]	0.4502355974717761	Cc1ccc(C)c(-c2cc(-c3ccc(F)cc3)c(/C=C/[C@@H]3C[C@@H](O)CC(=O)O3)c(C(C)C)n2)c1	459.56100000000026	6.374640000000007	4	1	5	3
[6831.431]	0.571136456131648	C[C@H](CCC(=O)O)[C@H]1CC[C@H]2[C@@H]3[C@H](O)C[C@@H]4C[C@H](O)CC[C@]4(C)[C@H]3C[C@H](O)[C@]12C	408.5790000000002	3.4487000000000023	5	4	4	0
[1.3706328]	0.1931580696986653	COc1ccc(CNC(=O)c2c(-c3ccccc3)c(-c3ccc(F)cc3)c(CC[C@@H](O)C[C@@H](O)CC(=O)[O-])n2C(C)C)cc1	601.6950000000002	4.665200000000005	6	3	14	4
[56171.66]	0.8910262977655083	CCn1cc(C(=O)O)c(=O)c2cc(F)c(N3CCNCC3)cc21	319.336	1.2683	5	2	3	2
[1436580.8]	0.4860799811760921	CC(C)=C[C@@H]1C[C@H](C)[C@]2(CC[C@]3(C)C[C@@H]4C(C)=CC(=O)[C@H]4/C(C=O)=C\C[C@H]32)O1	382.5440000000001	5.213200000000005	3	0	2	0
[4.630212e+08]	0.48040256966918726	CC1=C(CO)C(=O)O1	114.09999999999998	-0.19049999999999995	3	1	1	0
[10722.063]	0.2230861619299879	CC1(C)C(=O)CC[C@H](C)[C@]1(C)CC[C@H](C)O[C@H]1O[C@@H](CO[C@@H]2O[C@H](C)[C@@H](O[C@H]3O[C@H](C)C(=O)[C@H](O)[C@H](N)[C@H]3N)[C@H](O)[C@H]2N)C1	629.792	0.48240000000000777	13	5	10	0
[6299.45]	0.043741557343612084	N[C@H](CCC(=O)N[C@@H](CSSC[C@H](NC(=O)CC[C@H](N)C(=O)O)C(=O)NCC(=O)O)C(=O)NCC(=O)O)C(=O)O	612.6400000000004	-3.8767999999999985	16	10	21	0
[685.16376]	0.33123941849365507	CCC[C@@H]1CCC[C@H](/C=C/[C@@H](O)C[C@@H](O)CC(=O)O)[C@H]1COC(=O)C(C)(C)CC	412.56700000000023	3.941200000000003	6	3	12	0
[116894.19]	0.7629173210900769	COc1cc([C@@H]2c3cc4c(cc3[C@H](O)[C@H]3COC(=O)[C@H]23)OCO4)cc(OC)c1OC	414.41000000000025	2.4092000000000002	8	1	4	2
[419976.16]	0.6169390304497171	C=C1CC[C@]2(OC(C)=O)C[C@H](C(C)C)[C@@](C)(O)C[C@@H]12	266.381	3.0715000000000012	3	1	2	0
[11670773.]	0.7928094140981296	Clc1ccccc1CN1CCc2sccc2C1	263.793	3.959800000000002	1	0	2	2
[8080231.]	0.6645351096714756	Nc1ncnc(N)c1Nc1ncccc1	202.22100000000003	0.7795999999999996	6	3	2	2
[4776.982]	0.6741930521992802	C=C1C[C@]23CC[C@@H]4[C@@H](C)C(=O)C[C@@H](O)C[C@]4(C)[C@H]2CC[C@@]1(O)C3	318.4570000000001	3.2401000000000018	3	2	0	0
[7632.8823]	0.6255195669230582	C[C@@H]1[C@@H](O)CC[C@@H]2[C@@H]3CCC4=CCCC[C@@H]4[C@H]3CC[C@@]21C	288.475	4.9462000000000055	1	1	0	0
[3472441.8]	0.8598088939629729	C[C@H](N)[C@@H]1CC[C@H](C(=O)Nc2ccncc2)CC1	247.34199999999998	2.1737	3	2	3	1
[1133051.4]	0.25718517203487173	CO[C@@H]1[C@@H](O)[C@H](N)[C@@H](O[C@H]2O[C@H]([C@H](C)N)CC[C@H]2N)[C@H](O)[C@@H]1N(C)C(=O)CN	405.49600000000015	-3.585399999999993	10	6	6	0
[620378.]	0.4926981419203182	CSCC/C(=N\c1ccc([N+](=O)[O-])cc1)c1ccc(O)cc1	316.38200000000006	4.174300000000002	4	1	6	2
[4.1264596]	0.409804186811716	Cc1cc(F)ccc1-c1c(-c2ccc(F)cc2)nc(C(C)C)n1/C=C/[C@@H](O)C[C@@H](O)CC(=O)O	470.5160000000002	4.984420000000007	5	3	9	3
[10.232417]	0.5532373059211996	C/C=C(/C)C(=O)O[C@H]1C[C@@H](C)C=C2C=C[C@H](C)[C@H](CC[C@@H]3C[C@@H](O)CC(=O)O3)[C@H]21	402.53100000000023	4.115600000000003	5	1	5	0
[25316202.]	0.770678866809672	CCOc1ccc(NC(C)=O)cc1	179.219	2.0437	2	1	3	1
[57904.36]	0.6171312932317708	CC(C)=CCC/C(C)=C/CO	154.253	2.6714000000000016	1	1	4	0
[9863645.]	0.6911954195243533	COc1cc(OC)c(C(=O)CCCN2CCCC2)c(OC)c1	307.39	2.7711000000000015	5	0	8	1
[12219.444]	0.5844860779881329	CCOC(=O)[C@H](CCc1ccccc1)N[C@@H](C)C(=O)N1Cc2ccccc2C[C@H]1C(=O)O	438.5240000000003	2.5671	6	2	9	2
[29123.252]	0.4794742448644136	CC/C=C\C=C/[C@H](O)[C@H](C)[C@@H](O)[C@H](C)[C@@H](O)CC(=O)O	286.368	1.3384	5	4	9	0
[27323.508]	0.5621761526099844	C/C=C1/C(=O)N[C@H](C)C(=O)N=C(c2cccc(O)c2)NC(=O)[C@@H]1Cc1ccc(O)cc1	421.45300000000015	1.8106999999999995	5	4	3	2
[1.40069e+10]	0.6656235641878139	Cc1cc(=O)n(-c2ccccc2)n1C	188.23000000000002	1.4844199999999999	1	0	1	2
[12477.492]	0.3031723558209642	CCCC/C=C/C=C\C=C\C=C/[C@H](O)C[C@@H](O)[C@H](C)[C@H](O)[C@H](C)CO	352.5150000000001	3.1387000000000023	4	4	13	0
[396608.97]	0.8296460299596464	CC[C@H]1N=C(c2ccccc2)c2cc(N)ccc2C(=O)N1	279.34299999999996	2.5857	2	2	2	2
[3.9794622e+10]	0.41381170250557187	C=C(C)[C@@H]1[C@H]2OC(=O)[C@@H]1[C@]1(O)C[C@H]3O[C@]34C(=O)O[C@H]2[C@]14C	292.287	-0.0620000000000005	6	1	1	0
[4927.8916]	0.6318329361180623	O=c1c(-c2ccc(O)cc2)coc2cc(O)cc(O)c12	270.24	2.576800000000001	5	3	1	3
[20582.033]	0.46218114412988104	CCCCC/C=C\C=C/C=C/C[C@@H](O)CC(=O)O	252.35399999999996	3.461000000000001	3	2	10	0
[22215.932]	0.3735666920618681	COC(=O)[C@H]1[C@H]2C[C@@H]3c4[nH]c5cc(OC)ccc5c4CCN3C[C@H]2C[C@@H](OC(=O)c2cc(OC)c(OC)c(OC)c2)[C@@H]1OC	608.6880000000004	4.171100000000004	10	1	8	3
[967042.5]	0.4454004294146897	Cc1cn([C@H]2C[C@H](N=[N+]=[N-])[C@@H](CO)O2)c(=O)[nH]c1=O	267.245	-0.19628000000000012	4	2	3	1
[12743.406]	0.5399819826692943	CC1(C)C[C@H]2C3=CC[C@@H]4[C@@]5(C)CC[C@@H](O)C(C)(C)[C@@H]5CC[C@@]4(C)[C@@]3(C)CC[C@@]2(C(=O)CO)O1	458.68300000000033	5.451600000000006	4	2	2	0
[4444.648]	0.3233811192104613	CCN1C[C@]2(COC)[C@H](O)C[C@H](OC)[C@@]34[C@@H]5C[C@@]6(O)[C@H](OC(=O)c7ccccc7)[C@@H]5[C@@](OC(C)=O)([C@@H]([C@H](OC)[C@H]23)[C@@H]14)[C@@H](O)[C@@H]6OC	645.7460000000003	0.6481000000000035	12	3	9	1
[5710.3896]	0.3783999947354947	CCCCCCCCC#CC#CC1OC1CCCC(=O)O	290.403	3.7661000000000024	3	1	10	0
