# Supplementary material for: Transformer-Decoder GPT Models for Generating Virtual Screening Libraries of HMG-Coenzyme A Reductase Inhibitors: Effects of Temperature, Prompt Length, and Transfer-Learning Strategies
Source: J Chem Inf Model. 2024 Nov 7;64(22):8464–80. doi: 10.1021/acs.jcim.4c01309 (PMC11600504; doi:10.1021/acs.jcim.4c01309)
Supplement: Supplementary file 3 — ci4c01309_si_003.zip [file ci4c01309_si_003.zip › Datasets/xfer_Learning_files/3XA5K9S_model_gen_ic50_results/3XA5K9S_0p5_Docking_Molecules_QED_props.csv]

IC50	QED	SMILES	MW	aLogP	HBA	HBD	RotBond	AromRings	Score
1.2702357	0.25324076797905487	Cc1cc(SCC(=O)Nc2ccc(F)cc2)cc(-c2ccc(F)cc2)c1/C=C/[C@@H](O)C[C@@H](O)CC(=O)O	527.5890000000003	5.270820000000007	6	4	11	3	-8.9
1.3876581	0.13596002816495806	CCCCCn1c(CCC(O)C[C@@H](O)CC(=O)[O-])c(-c2ccc(F)cc2)c(-c2ccccc2)c1C(=O)NCc1ccc(C(=O)N(C)C)cc1	670.802	4.967700000000004	6	3	17	4	-7.0
9.483735	0.2049890635983984	NCCCCNC(=O)c1c(-c2ccccc2)c(-c2ccc(F)cc2)c(CC[C@@H](O)C[C@@H](O)CC(=O)[O-])n1C(=O)N1CCCC1	607.703	2.678300000000001	7	4	14	3	-7.4
435.8346	0.3051291560965146	COc1cccc2c1C(=O)c1c(O)c3c(c(O)c1C2=O)C[C@@](O)(C(C)=O)C[C@@H]3O[C@H]1C[C@H](N)[C@H](O)[C@H](C)O1	527.5260000000003	1.0288999999999997	11	5	4	3	-8.1
34.236324	0.4262962736027836	O=C(CO)[C@@H](O)C[C@H](O)/C=C/n1c(C(F)(F)F)nc(-c2ccc(F)cc2)c1-c1ccc(F)cc1	482.40500000000014	3.658100000000002	5	3	8	3	-8.2
205.726	0.5750091040260004	CC[C@@H](C)O[C@@H]1C[C@@H](CC(=O)O)C(=O)O[C@H]2C[C@@H]3CCC4=CC(=O)CC[C@]4(C)[C@H]3CC[C@]12C	460.6110000000004	5.088500000000005	6	1	5	0	-8.3
16.465918	0.23808246692718235	CCCCCNC(=O)c1c(-c2ccccc2)c(-c2ccc(F)cc2)c(CC[C@@H](O)C[C@@H](O)CC(=O)[O-])n1C(C)C	551.6790000000003	4.646600000000005	5	3	15	3	-7.0
146.73985	0.4389716362122548	C=CC[C@H](C(C)C)C[C@H]1CC=C2C=C[C@H](C)CC[C@@H]2CCC1C[C@@H](O)CC(=O)O	402.6190000000002	6.395500000000007	3	2	9	0	-6.8
2.1712968	0.2938511187208137	Cc1cc(I)cc(-c2c(-c3ccc(F)cc3)nc(C(C)C)n2/C=C/[C@@H](O)C[C@@H](O)CC(=O)O)c1	578.4220000000003	5.449920000000007	5	3	9	3	-8.0
315.34354	0.6269064400841485	Cc1nc(-c2ccccc2)cc(-c2ccc(F)cc2)c1/C=C\[C@@H]1C[C@@H](O)CC(=O)O1	403.45300000000015	4.9428200000000055	4	1	4	3	-8.1
930.5674	0.45278603663958333	COC(=O)C1=C(C)NC(C)=C(C(=O)OCC(C)C)C1c1ccccc1[N+](=O)[O-]	388.4200000000001	3.201800000000002	7	1	6	1	-5.8
88.55497	0.30642455199198815	C[C@@H](O)/C=C/C=C/C(C)=C/C=C/C(=O)[C@]1(O)CC[C@H]([C@]2(C)C[C@@H](O)CC(=O)O2)CC(=O)O1	448.5120000000003	2.0397	8	3	7	0	-7.2
3.5726433	0.4347445242149645	CC(C)c1nc(-c2ccc(F)cc2)c(-c2ccc(F)cc2)n1/C=C/[C@@H](O)C[C@@H](O)CC(=O)O	456.48900000000015	4.676000000000006	5	3	9	3	-8.1
535.9035	0.16852249855509993	CCCCC/C=C\C=C/C=C/C/C=C/C=C/C=C/[C@H](O[C@@H]2O[C@H](C)[C@@H](O)[C@H](N)[C@@H](O)[C@H]2O)CC(=O)O	505.6520000000002	3.308700000000001	8	5	15	0	-7.2
25.888891	0.20565212903124314	C[C@H]1CC[C@H](C(=O)O)CN1CCC(N1CCC(O)(c2ccc(F)cc2)CC1)C[C@H]1CCC(O)CC(Oc2ccccc2CCC(=O)O)CC1	682.874	5.8490000000000055	9	4	13	2	-8.4
706.6163	0.13292858421465373	CCCCC/C=C\C=C/C=C/C=C\[C@H](O[C@@H]1C[C@H](O)[C@@H](O[C@H]2CC[C@H](O)CC[C@H](N)[C@H](O)[C@@H]2O)C[C@@H]1O)CO	553.7370000000003	1.790999999999999	9	7	13	0	-6.3
933.4752	0.5494158991613637	N#C/C=C1\[C@H](O)C=C2\C(=O)N3CCC[C@H]4[C@@H](O)C[C@@H](O)C[C@]4(C)[C@H]3CC[C@@]21C	386.4920000000002	1.6664799999999997	5	3	0	0	-7.4
682.86304	0.23337387174244084	CCCCC/C=C\C=C/C=C/C=C/[C@H](CC[C@@H](O)C[C@@H](O)CC(=O)O)C(=O)O	394.50800000000015	3.8591000000000015	6	4	16	0	-6.6
6.7008295	0.21707398164676867	CC(C)n1c(CC[C@@H](O)C[C@@H](O)CC(=O)[O-])c(-c2ccc(F)cc2)c(-c2ccc(F)cc2)c1C(=O)Nc1ccccc1	575.6320000000002	5.118000000000005	5	3	12	4	-7.6
470.3877	0.7968347529245803	C#C[C@]1(O)CC[C@H]2[C@@H]3CCc4cc(OC)ccc4[C@H]3CC[C@@]21C	310.4370000000001	3.915600000000003	2	1	1	1	-7.0
481.80862	0.505002859854278	CCCC[C@H]1OC(=O)C[C@H](C)[C@H]2C=C(C)C(=O)O[C@@H]2[C@H](O)C[C@@H]1NC(=O)CCc1ccc(O)cc1	487.5930000000002	3.1903000000000015	7	3	7	1	-7.9
144.97144	0.47170845053997557	CCCCCn1c(CCC(O)C[C@@H](O)CC(=O)[O-])c(-c2ccc(F)cc2)c(C(C)C)c1	432.55600000000015	3.7923000000000027	4	2	13	2	-6.9
14.715835	0.19144412533550456	C/C=C(/C)C(=O)O[C@H]1C[C@@H](C)C=C2C=C[C@H](C)[C@H](CC[C@@H](O)C[C@@H](O)CC(=O)NO)[C@H]21	435.5610000000002	3.0565000000000007	6	4	9	0	-8.0
690.7147	0.6395257442251707	CC#C[C@]1(O)CC[C@H]2[C@@H]3CCC4=CC(=O)CCC4=C3[C@@H](c3ccc(N(C)C)cc3)C[C@@]21C	429.6040000000001	5.406500000000006	3	1	2	1	-7.7
2.6217213	0.19152620334273351	Cc1cc(CNC(=O)c2c(-c3ccccc3)c(-c3ccc(F)cc3)c(CC[C@@H](O)C[C@@H](O)CC(=O)[O-])n2C(C)C)n[nH]1	575.6610000000003	3.6881200000000023	6	4	13	4	-7.8
978.5712	0.20953228759417758	CCCCC/C=C\C=C/C=C/C[C@@H](C[C@@H](O)C[C@@H](O)[C@H](C)CC(=O)O)CC(=O)O	410.55100000000016	4.329100000000002	6	4	17	0	-6.0
15.3819475	0.18371344481876217	C#Cc1cc(CNC(=O)O[C@H]2C[C@@H](C)C=C3C=C[C@H](C)[C@H](CC[C@@H]4C[C@@H](O[Si](C)(C)C(C)(C)C)CC(=O)O4)[C@H]32)ccc1O	607.8640000000005	7.249000000000009	6	2	8	1	0.0
832.59143	0.10348325925697462	C[C@H]1O[C@H](O[C@@H]2[C@H](O)[C@@H](O)[C@@H](O[C@H]3[C@H](O)[C@@H](O)[C@H](O)O[C@@H]3CO)O[C@@H]2CO)[C@H](O)[C@@H](O)[C@@H]1N[C@H]1C=C(CO)[C@@H](O)[C@H](O)[C@H]1O	645.6080000000004	-8.564500000000011	19	14	9	0	-7.0
12.422916	0.4591990778109381	O=C1N[C@H](O)C[C@@H](/N=C/c2c(-c3ccc(F)cc3)cc(-c3ccccc3)nc2C2CCCCC2)O1	473.54800000000034	5.7957000000000045	4	2	5	3	-8.1
767.6616	0.49341714559883343	O[C@@H]1CSSC[C@@H]2[C@H]3C[C@@H]4[C@H](O)CC[C@]4(O)C[C@]3(O)CC[C@]12C	360.5410000000002	1.8016999999999999	6	4	0	0	-7.8
36.07182	0.45459233625149775	CC[C@H](NC)c1cc(-c2ccc(F)cc2)cc(CC[C@@H](O)CC(=O)[O-])c1-c1cc(F)cc(C#N)c1	477.53100000000023	4.274480000000003	5	2	10	3	-7.1
96.648224	0.4843877540162283	CC1=C(C)[C@H](O[C@H]2[C@@H](O)CC(C)(C)C3=CC[C@H]4C(C)(C)CCC[C@]4(C)C3=CC[C@H]21)C(=O)O	442.64000000000027	6.061000000000006	4	2	1	0	-8.2
4.809939	0.6098603402539736	CC(C)c1c(/C=C/[C@@H](O)C[C@@H](O)CC(=O)[O-])c(-c2ccc(F)cc2)cn1C1CCCCC1	442.55100000000016	4.1879000000000035	4	2	9	2	-8.9
5.439846	0.30179528359841595	CCc1cc(-c2c(-c3ccc(F)cc3)nc(C(C)C)n2/C=C/[C@@H](O)C[C@@H](O)CC(=O)O)cc(CC)c1F	512.5970000000003	5.800800000000007	5	3	11	3	0.0
975.5002	0.33285955934818817	CC1(C)C[C@H]2C3=CC[C@H]4[C@](C)(CC[C@@H]5C[C@@H](O)C(C)(C)[C@@H]5CC[C@@]4(C)[C@@]3(C)CC[C@H]2O)C(=O)O1	472.7100000000003	6.045200000000007	4	2	0	0	-8.1
25.394207	0.5906933410808219	C#CCN(Cc1ccc(O)cc1)[C@H]1CCCC[C@@H]1CCC(O)CC(=O)O	359.4660000000001	3.0020000000000007	5	3	9	1	-8.3
39.13639	0.6831135402847232	CC1(C)CC(=O)c2c(-c3ccc(F)cc3)cccc2/C1=C\[C@@H]1C[C@@H](O)C[C@@H](O)CC(=O)O1	438.49500000000023	4.306200000000005	5	2	2	2	-6.8
992.23126	0.5447049097694912	CCOc1nc(C(C)C)c2cc(/C=C/CC[C@@H](O)C[C@@H](O)CC(=O)O)cc21	375.46500000000015	3.134500000000001	5	3	10	0	-8.4
34.865604	0.5264780150651975	C/C=C(/C)C(=O)O[C@@H]1C2C(=C[C@@H](C)[C@@H]1O)C=C[C@@H](C)[C@@H]2CC[C@@H]1C[C@@H](O)CC(=O)O1	418.53000000000026	3.086400000000002	6	2	5	0	-7.5
2.612071	0.3683067406678045	CC(C)c1cc(-c2cccc(Cl)c2)c(-c2ccc(F)cc2)n1/C=C/[C@@H](O)C[C@@H](O)CC(=O)O	471.9560000000002	5.795300000000007	4	3	9	3	-7.5
224.6862	0.263849775837128	CO[C@H](C(=O)[C@@H](C)[C@@H](O)[C@H](C)[C@@H]1O[C@@H]([C@@H](C)C(=O)O)CC[C@@H]1C)[C@@]1(C)O[C@]2(C)C(=O)C[C@@H]3C[C@](C)(C(=O)CC[C@]3(C)C[C@H]12)C(=O)	634.8070000000002	4.215400000000002	10	2	10	0	-8.5
282.78387	0.6701163938069244	CCc1nn(C)c(-c2ccc(F)cc2)c1/C=C/[C@@H](O)C[C@@H](O)CC(=O)O	362.4010000000001	2.3884	5	3	8	2	-7.9
423.331	0.5640013949904688	C=C1[C@@H]([C@@H](O)C[C@H](C)[C@H]2CCC(C)C[C@@H]2C)C[C@@H]1CCC(C)C	320.5610000000001	6.074300000000007	1	1	7	0	-7.6
311.53757	0.28741468619069394	CO[C@H]1CC[C@@]2(C)[C@H](CC[C@@H]3[C@H](CC[C@@H](O)CC(=O)O3)[C@@]2(C)O)[C@H]1CC[C@](C)(O)C[C@@H]2CC[C@@H](O)C[C@@H](O)CC(=O)O2	598.7740000000005	2.7804	10	5	6	0	-6.9
13.108827	0.1568888746348767	C[C@@H]1C/C=C/C=C/C=C/C=C/[C@H](O[C@@H]2O[C@H](C)[C@@H](O)[C@H](N)[C@@H]2O)C[C@@H]2O[C@](O)(C[C@@H](O)C[C@H]3O[C@@H]3/C=C/C(=O)O1)C[C@H](O)[C@H]2C(=O)O	665.7330000000004	0.11970000000000325	14	7	3	0	-9.3
685.16376	0.33123941849365507	CCC[C@H]1CCC[C@H](/C=C/[C@@H](O)C[C@@H](O)CC(=O)O)[C@H]1COC(=O)C(C)(C)CC	412.56700000000023	3.941200000000003	6	3	12	0	0.0
395.0378	0.40494231554317706	C/C=C(\C)C(=O)O[C@H]1C[C@@H](C)C=C(C)C=C2C=C[C@H](C)[C@H](CC[C@@H]3C[C@@H](O)CC(=O)O3)[C@H](C)[C@H](O)[C@H]12	500.67600000000033	5.058900000000007	6	2	5	0	-7.5
275.34854	0.3267922868015304	CCn1c(=O)c(C(=O)c2ccc(F)cc2)c(-c2ccc(F)cc2)n1/C=C/[C@@H](O)COc1ccc(F)cc1	508.49600000000015	4.895600000000004	4	1	9	4	-6.7
1.3939475	0.1839665488529559	CCc1cccc(CNC(=O)c2c(-c3ccccc3)c(-c3ccc(F)cc3)c(CC[C@@H](O)C[C@@H](O)CC(=O)[O-])n2C(C)C)c1	599.7230000000002	5.219000000000006	5	3	14	4	-7.8
444.69247	0.6257845991101821	CO[C@@H]1C=C(C)CC[C@@H](C)[C@H](CC[C@@H](O)CC(=O)O)[C@H](C)NC(=O)[C@H]1C	369.50200000000007	2.750400000000001	5	3	6	0	-7.8
3.5726433	0.4347445242149645	CC(C)c1nc(-c2ccc(F)cc2)c(-c2ccc(F)cc2)n1/C=C/[C@H](O)C[C@@H](O)CC(=O)O	456.48900000000015	4.676000000000006	5	3	9	3	-8.0
896.18744	0.19705128873953837	CCCCC/C=C/C=C/C=C/C=C\[C@H](O)C[C@@H](O)[C@H](C)[C@H](O)C[C@H](O)CC(=O)O	410.55100000000016	3.126100000000001	6	5	16	0	-7.1
285.62637	0.4690131662667771	CC1(C)C[C@H]2C3=CC[C@H]4[C@@](C)(CC[C@@H]5C(C)(C)[C@@H](O)CC[C@]54C)[C@H]3CC[C@@]2(C)O1	400.6470000000002	6.5200000000000085	2	1	0	0	-8.1
223.11252	0.08487191728246414	C=C(CC[C@H](C)C(=O)N1CCC(=O)N[C@@H](CCCl)C1=O)N[C@@H](CCC(=O)O)C(=O)N[C@@H](C)C(=O)N[C@@H](C)C(=O)N[C@@H](CC(C)C)C(=O)O	701.2180000000001	0.23690000000000694	11	7	20	0	-5.6
915.6301	0.05190710290895764	CCC[C@@H](NC(=O)N[C@H](C(=O)N[C@H](Cc1ccccc1)C(=O)N[C@@H](CCC(=O)O)C(=O)O)C(=O)NCC)C(=O)N[C@@H](C)C(=O)N[C@@H](C)C(=O)	691.7390000000003	-1.670999999999992	11	9	21	1	-8.0
156.38739	0.284285428170845	C[C@H]1NCC(COc2ccc(CCCN3CCC(CC(C)(c4ccc(Cl)cc4)c4ccccc43)CC2)C(=O)O1)c1ccc(C)cc1	639.2800000000002	8.847920000000004	5	1	2	3	-7.6
519.62506	0.6223658766621402	COc1cc(-c2cc(=O)c3ccc(F)cc3nc(N(C)C)n2/C=C/[C@@H]2C[C@@H](O)CC(=O)O2)ccc1O	495.50700000000023	3.208600000000002	8	2	4	2	0.0
7.302532	0.4090872997217439	O=C(O)C[C@@H](O)C[C@H](O)/C=C/n1c(C(F)(F)F)nc(-c2ccc(F)cc2)c1-c1ccc(F)cc1	482.40500000000014	4.571400000000002	5	3	8	3	-8.8
3.9873126	0.3477321497212847	CNc1cccc(-c2nc(C(C)C)n(/C=C/[C@@H](O)C[C@@H](O)CC(=O)O)c2-c2ccc(F)cc2)c1	467.5410000000002	4.578600000000003	6	4	10	3	0.0
597.09485	0.07935528939883685	CCC[C@@H](N(NC(=O)[C@@H](N)Cc1ccc(F)cc1)C(=O)N[C@@H](C)C(=O)N[C@@H](CCC(=O)O)C(=O)O)C(=O)N[C@@H](C)C(=O)N[C@@H](CC(=O)O)	682.6830000000002	-1.0129099999999926	12	9	19	1	0.0
263.52814	0.532367751670216	Nc1c(Cl)cc(Cl)c(Cl)c1Cc1c(O)ccc(Cl)c1O	353.03200000000004	4.884400000000003	3	3	2	2	-8.5
454.007	0.23811817276715647	CCCC/C=C/[C@@H](C)[C@H](C)[C@H](C)[C@@H]1CC[C@H](CC[C@H](O)[C@H](O)CC(=O)[O-])CC[C@]1(C)C	437.68500000000023	5.115700000000004	4	2	13	0	-8.2
16.37912	0.3335408931891239	CC(C)NC(=O)c1c(-c2ccccc2)c(-c2ccc(F)cc2)c(CC[C@@H](O)C[C@@H](O)CC(=O)[O-])n1C(C)C	523.6250000000003	3.8648000000000025	5	3	12	3	0.0
25.569372	0.7590115986739434	CC1(C)CC(=O)c2c(-c3ccc(F)cc3)cccc2/C1=C\[C@@H]1C[C@@H](O)CC(=O)O1	394.4420000000002	4.5552000000000055	4	1	2	2	-6.6
832.59143	0.10348325925697462	C[C@H]1O[C@@H](O[C@@H]2[C@H](O)[C@@H](O)[C@@H](O[C@H]3[C@H](O)[C@@H](O)[C@H](O)O[C@@H]3CO)O[C@@H]2CO)[C@H](O)[C@@H](O)[C@@H]1N[C@H]1C=C(CO)[C@@H](O)[C@H](O)[C@H]1O	645.6080000000004	-8.564500000000011	19	14	9	0	-7.1
15.507351	0.5064465003242105	Cc1nc(-c2ccc(F)cc2)c(-c2ccc(F)cc2)n1/C=C/[C@@H](O)C[C@@H](O)CC(=O)O	428.4350000000002	3.8610200000000034	5	3	8	3	-7.9
489.9746	0.2477945806079838	CC/C=C\C=C/C=C\[C@H](O)C[C@@H](O)[C@H](C)C[C@H](O)C[C@H](O)C[C@H](O)CC(=O)[O-]	399.5040000000002	0.2059999999999999	7	5	15	0	-6.1
171.79399	0.4732790343822408	C=C1CC[C@@H](O)C/C1=C/C=C1\CCC[C@]2(C)[C@@H]([C@H](C)/C=C/[C@H](C)C(C)C)CC[C@@H]12	396.6590000000001	7.641000000000008	1	1	5	0	-7.6
140.64339	0.5207211878053226	O[C@H]1CN[C@H](c2nc(N3CCN(c4ccc(Cl)cc4)CC3)c(F)c3nc(N(CCO)CC3)c(F)cn2)CC1	548.0380000000001	2.3944	9	3	5	2	-7.7
2.5636861	0.19152620334273385	Cc1cnc(CNC(=O)c2c(-c3ccccc3)c(-c3ccc(F)cc3)c(CC[C@@H](O)C[C@@H](O)CC(=O)[O-])n2C(C)C)[nH]1	575.6610000000002	3.6881200000000023	6	4	13	4	-8.1
34.236324	0.4262962736027836	O=C(CO)[C@H](O)C[C@H](O)/C=C/n1c(C(F)(F)F)nc(-c2ccc(F)cc2)c1-c1ccc(F)cc1	482.40500000000014	3.658100000000002	5	3	8	3	-8.4
13.879256	0.6211825621228858	CCC(C)(C)C(=O)O[C@@H]1C2C(=C[C@H](C)[C@@H]1O)C=C[C@H](C)[C@@H]2CC[C@@H]1C[C@@H](O)CC(=O)O1	434.57300000000026	3.5564000000000027	6	2	6	0	-7.5
1.4291072	0.1663044030812284	CNCc1ccc(NC(=O)c2c(-c3ccccc3)c(-c3ccc(F)cc3)c(CC[C@@H](O)C[C@@H](O)CC(=O)[O-])n2C(C)C)cc1	600.7110000000002	4.698300000000005	6	4	14	4	-8.6
562.6154	0.262771999512975	CCCC/C=C/[C@@H](C)[C@H](C)[C@H](C)[C@@H]1O[C@]2(CC[C@@H]3CCCC(=O)O3)CC[C@@H]1C(=O)O2	420.5900000000003	5.565300000000005	5	0	10	0	0.0
754.6968	0.7351466700288802	CC(C)(C)NC(=O)[C@@H]1C[C@@H]2C[C@@H]3CC[C@H]4NC(=O)C=C[C@]4(C)[C@H]3CC[C@]12C	372.55300000000017	3.8145000000000024	2	2	1	0	-7.3
819.26013	0.7999264534574859	CSc1cc(C(=O)N(C)C)cc(-c2ccc(F)cc2)c1OC	319.40100000000007	3.9250000000000025	3	0	4	2	-6.5
139.82585	0.549577024810547	CC1=C[C@@H]2/C(C)=C/[C@@H](C)CC[C@@H](O)C[C@@]2(O)C[C@@]1(O)CC[C@@H](C)C(=O)CO	380.52500000000015	2.5197000000000007	5	4	5	0	-7.2
488.90942	0.08828180909498215	CC(C)[C@H](NC(=O)[C@H](Cc1ccc(O)cc1)NC(=O)CNC(=O)[C@@H](N)Cc1ccccc1)C(=O)N[C@@H](C)C(=O)N[C@@H](CCC(=O)O)C(=O)O	684.7470000000003	-0.8145999999999891	11	9	19	2	-8.7
429.9265	0.4555938354562437	C[C@H]1C[C@H]2[C@@H]3CCC4=CC(=O)C=C[C@]4(C)[C@@]3(F)[C@@H](O)C[C@]2(C)[C@@]1(O)C(=O)COP(=O)(O)O	472.44600000000025	2.0127000000000006	8	4	4	0	-7.8
473.14343	0.08616210545869167	OCC1=C[C@@H](O)[C@H](O)[C@H](O)[C@@H](O[C@H]2O[C@H](CO)[C@@H](O)[C@H](O)[C@@H]2O)C(O)=C([C@@H]1O)[C@]1(O)C=CNC1CCN(CCCN)C(=O)[C@H](C)O	665.6899999999998	-6.475600000000005	17	14	12	0	-6.8
282.53897	0.40004338627260777	C=C(C(=O)O)[C@@H]1CC[C@H]([C@@H](C)CCCC(=O)O)CC2=C[C@H](C)[C@H](CC(=O)O)[C@H]12	392.4920000000001	4.2177000000000024	6	3	9	0	-7.0
12.963084	0.3447206480698139	COCCn1c(c2ccc(Cl)c(Cl)c2)c(-c2ccc(F)cc2)n1/C=C/[C@@H](O)C[C@@H](O)CC(=O)O	511.3770000000002	4.773200000000006	5	3	11	3	0.0
381.53476	0.6176205622170766	O=C(O)C1=C(O)C(=O)NC(Cc2ccccc2)=C(/C=C/c2ccc(F)cc2)C1=O	393.3700000000001	3.039200000000001	5	3	5	3	-7.9
1.3177035	0.17655522107811705	COCc1ccc(CNC(=O)c2c(-c3ccccc3)c(-c3ccc(F)cc3)c(CC[C@@H](O)C[C@@H](O)CC(=O)[O-])n2C(C)C)cc1	615.7220000000002	4.803000000000005	6	3	15	4	-7.8
34.865604	0.5264780150651975	C/C=C(/C)C(=O)O[C@@H]1C2C(=C[C@H](C)[C@@H]1O)C=C[C@@H](C)[C@@H]2CC[C@@H]1C[C@@H](O)CC(=O)O1	418.53000000000026	3.086400000000002	6	2	5	0	-7.6
201.0614	0.3698145020962755	CC(C)CCOC(=O)C(O)C[C@@H]1CCC[C@@H](CC(O)C[C@@H](O)CC(=O)[O-])CCc2cc(F)ccc2C1	509.63500000000033	2.6994000000000007	7	3	12	1	-7.6
1.3029205	0.1872208462778489	CC(C)n1c(CC[C@@H](O)C[C@@H](O)CC(=O)[O-])c(-c2ccc(F)cc2)c(-c2ccccc2)c1C(=O)NCc1ccc(C(=O)N(C)C)cc1	642.748	4.358400000000003	6	3	14	4	-8.6
80.108604	0.5352586371334739	COc1cc(-c2ccc(F)cc2)cc(CC2CCCCC2)c1OCC(O)C[C@@H](O)CC(=O)[O-]	459.53400000000033	3.2548000000000012	6	2	11	2	-8.0
210.86612	0.8280932502808731	CC1(C)O[C@@]2(C)CC[C@@H]1[C@H]1C[C@@H]2O[C@]2(C)[C@](C)(C(=O)CO)CC[C@H]1C2	350.4990000000002	3.4955000000000025	4	1	2	0	-6.4
8.465353	0.43866430577813825	C/C=C(/C)C(=O)O[C@H]1C[C@@H](C)C=C2C=C[C@H](C)[C@H](CC[C@@H](O)C[C@@H](O)CC(=O)[O-])[C@H]21	419.53800000000024	2.301	6	2	9	0	-7.5
22.64185	0.4676322931563478	CC(C)c1cc(-c2ccc(F)cc2)cc(-c2ccc(F)cc2)c1OCC(O)C[C@@H](O)CC(=O)[O-]	469.50400000000025	4.052900000000005	5	2	10	3	-8.4
4.8765664	0.19430274230591293	COc1cccc(NC(=O)c2c(-c3ccc(F)cc3)c(-c3ccc(F)cc3)c(CC[C@@H](O)C[C@@H](O)CC(=O)[O-])n2C(C)C)c1	605.6580000000002	5.126600000000005	6	3	13	4	-7.7
43.980465	0.2505059295028813	C=C[C@@H](C#CC#CCCCCC)OC1C[C@H]1O[C@@H](C)CC(=O)CC(=O)O	360.45000000000016	3.124600000000001	5	1	12	0	-6.3
9.20123	0.7771825784077383	Cc1nc(C)c(-c2ccc(F)cc2)c(/C=C/[C@@H]2C[C@@H](O)CC(=O)O2)c1C(C)C	383.46300000000014	4.707640000000004	4	1	4	2	-7.9
85.12886	0.49126303111551106	CC(C)[C@H](C)[C@H](O)[C@H](C)[C@H]1CC[C@@]2(C)CC[C@H]3C(C)CCC(=O)O[C@@H]3[C@H](C)CC[C@]12C	434.70500000000027	6.866100000000008	3	1	4	0	-7.5
475.41486	0.526399826516447	C=C(C)[C@H](C)C[C@H]1CC[C@H]2[C@@H]([C@H](C)CCCC(O)C)CC[C@]21C	320.56100000000015	6.218400000000007	1	1	8	0	-6.2
538.42596	0.32834650610487814	CC(=O)[C@]1(O)Cc2c(O)c3c(c(O)c2[C@@H](O[C@H]2C[C@H](N)[C@H](O)[C@H](C)O2)C1)C(=O)c1ccccc1C3=O	497.5000000000002	1.0202999999999998	10	5	3	3	-8.2
136.75095	0.5269500441667394	CC[C@H](C)[C@@](C)(O)[C@H](C)[C@H]1CC[C@@H]2C=C[C@H](C)CC[C@@H]2CC[C@@H](O)CC(=O)O1	394.5960000000002	4.874900000000006	4	2	4	0	-7.1
289.1931	0.8670414929891526	Cc1cc(-c2ccc(F)cc2)c(/C=C/[C@@H]2C[C@@H](O)CC(=O)O2)c(C)n1	341.3820000000001	3.584240000000002	4	1	3	2	-7.6
374.13007	0.51917970894521	COc1ccc(Cl)cc1C(=O)NCCc1ccc(S(=O)(=O)NC(=O)NC2CCCCC2)cc1	494.0130000000003	3.641700000000003	5	3	8	2	-9.3
632.1702	0.21123096908637803	CCCCC/C=C\C=C/C=C/C=C/[C@H](CC[C@@H](O)C[C@@H](O)CC(=O)O)CC(=O)O	408.5350000000002	4.249200000000002	6	4	17	0	-6.1
686.4781	0.4322020985504983	CC1=C[C@H](O)[C@H]2[C@@H]3C=C(C)CC4=CC[C@@H]5C[C@@H](O)CC[C@]5(C)[C@H]4CC[C@]3(C)[C@H](O)C[C@]21C	440.66800000000035	5.560600000000006	3	3	0	0	-8.5
118.55792	0.5409836369492345	COc1c(-c2ccc(F)cc2)c(-c2ccc(F)cc2)c(CC[C@@H](O)CC(=O)[O-])n1C(C)C	442.48200000000026	4.123300000000003	4	1	9	3	-7.8
10.232417	0.5532373059211996	C/C=C(/C)C(=O)O[C@H]1C[C@@H](C)C=C2C=C[C@H](C)[C@H](CC[C@@H]3C[C@@H](O)CC(=O)O3)[C@H]21	402.53100000000023	4.115600000000003	5	1	5	0	-7.9
11.959325	0.5246403478312968	CC[C@H](C)C(=O)O[C@H]1C[C@@H](C)C=C2C=C[C@H](C)[C@H](CC[C@@H](O)C[C@@H](O)CC(=O)[O-])[C@H]21	421.55400000000026	2.3809000000000005	6	2	10	0	-7.5
466.3687	0.22409153847629257	CCCCC/C=C/C=C/C=C/C=C/[C@H](O)C[C@@H](O)[C@H](C)[C@H](C)C[C@@H](O)CC(=O)O	408.5790000000002	4.401300000000003	5	4	16	0	-6.1
32.660477	0.2907650175037363	C=C(C)C(=O)O[C@H]1C[C@H](O)C[C@@H]2C=C[C@H](C)[C@H](CC[C@H](O)C[C@H](O)CC(=O)[O-])[C@@H]12	409.4990000000002	0.7155999999999996	7	3	9	0	-7.5
404.98514	0.21115725613714686	CCCCC/C=C\C=C/C=C/C=C/[C@H](CC[C@@H](O)C[C@@H](O)CC(=O)O)C(C)CO	408.5790000000002	4.402900000000004	5	4	17	0	-6.4
81.22383	0.44421694226546343	Nc1c(Cl)cc(Cl)c(Cl)c1Cc1c(Cl)ccc(Cl)c1Cl	389.9240000000001	6.780000000000002	1	1	2	2	-6.8
3.361171	0.33067366477593035	CC(C)c1cc(-c2ccc(F)cc2)c(-c2cccc(Br)c2)n1/C=C/[C@@H](O)C[C@@H](O)CC(=O)O	516.4070000000002	5.904400000000007	4	3	9	3	-8.0
10.802571	0.671999391844661	CC[C@@H](C)C(=O)O[C@H]1C[C@@H](C)C=C2C=C[C@H](C)[C@H](CC[C@@H]3C[C@@H](O)CC(=O)O3)[C@H]21	404.54700000000025	4.195500000000004	5	1	6	0	-7.9
395.0378	0.40494231554317706	C/C=C(\C)C(=O)O[C@H]1C[C@@H](C)C=C(C)C=C2C=C[C@H](C)[C@H](CC[C@@H]3C[C@@H](O)CC(=O)O3)[C@H](C)[C@H](O)[C@@H]12	500.67600000000033	5.058900000000007	6	2	5	0	-7.5
15.038782	0.5775784001512619	CC(C)c1c(CC[C@@H](O)C[C@@H](O)CC(=O)[O-])c(-c2ccc(F)cc2)cn1C1CCCCC1	444.5670000000002	4.107300000000004	4	2	10	2	-8.2
255.89384	0.7964461277127532	CCOC(=O)C1=C(C)NC(C)=C(C(=O)OC)C1c1cccc(Cl)c1Cl	384.259	3.9643000000000033	5	1	4	1	-6.5
485.04	0.3016074117897628	CC(=O)O[C@@H]1[C@H](OC(=O)c2ccc(O)c(O)c2)[C@@H](OC(=O)c2ccc(O)cc2)[C@@H](OC(C)=O)[C@@H](C)C1	502.4720000000003	2.4576000000000002	11	3	6	2	-8.3
5.3101163	0.5645279138585303	CC(C)c1nc(-c2ccccc2)nc(-c2ccc(F)cc2)c1/C=C/[C@@H]1C[C@@H](O)CC(=O)O1	432.4950000000002	5.152800000000006	5	1	5	3	-8.3
103.901375	0.37986572803278984	Cc1cc(/C=C/[C@@H](O)C[C@@H](O)CC(=O)[O-])c(C(C)C)c(C(=O)O)c1C(=O)N1CCC[C@H]1C(=O)O	476.5020000000003	0.7709200000000004	9	4	10	1	-7.1
4.37804	0.43278544316777506	CC(C)c1cc(-c2ccc(F)cc2)c(-c2ccccc2)n1/C=C/[C@@H](O)C[C@@H](O)CC(=O)O	437.51100000000014	5.141900000000008	4	3	9	3	-8.2
133.60039	0.6564465021990212	NS(=O)(=O)c1cc2c(cc1Cl)NC(C(Cl)Cl)NS2(=O)=O	380.66200000000003	0.8210000000000004	5	3	2	1	-7.1
129.43423	0.3471029902118544	C=C[C@@H](O)C[C@@H]1CC[C@H]([C@@H](C)C(=O)O)C[C@H](CC[C@@H](O)CC(=O)O)[C@H]1C	370.4860000000001	2.9285000000000005	6	4	10	0	-7.0
775.4739	0.6134710658450669	C[C@@H]1C(CO)=CC[C@H]2[C@@H]3CCC4=CC(=O)CCC4=C3[C@@H](c3ccc(N(C)C)cc3)C[C@@]21C	431.6200000000001	5.816800000000007	3	1	3	1	-8.8
13.442963	0.3459188515486632	CCNC(=O)c1c(-c2ccccc2)c(-c2ccc(F)cc2)c(CC[C@@H](O)C[C@@H](O)CC(=O)[O-])n1C(C)C	509.59800000000035	3.476300000000002	5	3	12	3	-8.0
907.5222	0.5110866605992478	CC/C(=N/S)c1ccc(/C=C/[C@@H](O)CC(=O)O)c(C(=O)[O-])c1	322.3620000000001	0.9427999999999999	5	3	7	1	-6.3
694.18365	0.5444596849371164	CC(=O)/C=C/CC[C@@]1(C)CC[C@H](O)C[C@H]2[C@@H]3CCC4=CC(=O)CC[C@]4(C)[C@H]3CC[C@@]21C	426.6410000000003	6.201000000000008	3	1	4	0	-8.2
22.821869	0.6929470884625847	CC1(C)CC(=O)c2c(-c3ccc(F)cc3)ccnc2/C1=C\[C@@H]1C[C@@H](O)C[C@@H](O)CC(=O)O1	439.48300000000023	3.7012000000000027	6	2	2	2	-8.4
513.86816	0.2233879009300314	CCCCC/C=C\C=C/C=C/C/C=C/C=C/C(=O)N[C@@H](CC(=O)O)c1ccccc1	407.5540000000001	6.070000000000005	3	2	14	1	-6.6
7.302532	0.4090872997217439	O=C(O)C[C@H](O)C[C@H](O)/C=C/n1c(C(F)(F)F)nc(-c2ccc(F)cc2)c1-c1ccc(F)cc1	482.40500000000014	4.571400000000002	5	3	8	3	-8.4
36.67187	0.23945660130407243	CC(C)(O)c1ccccc1CC[C@@H](SCC1(CC(=O)O)CC1)c1ccc(/C=C/c2ccc(F)cc2)cc1	518.6940000000002	7.885500000000008	4	2	12	3	-7.5
785.3201	0.6502056566858888	COC1=C(C)C(=O)OC(C)(C)C(=O)NC(C)=C(C(=O)OC(C)C)[C@@H]1NC(=O)c1ccccc1	458.51100000000014	2.3826	7	2	5	1	0.0
702.93066	0.39895528849748824	CC(C)CCC[C@@H](C)[C@H]1CC[C@@]2(C(C)O)C3=CCC4C(C)(C)[C@@H](O)CC[C@]4(C)C3CC[C@]12C	458.7710000000003	7.775800000000011	2	2	6	0	-6.9
350.79044	0.26785556932086596	CCCCC/C=C\C=C/C=C/C=C/[C@H](CC[C@@H](O)C[C@@H](O)CC(=O)O)C(C)=O	392.5360000000002	4.363500000000003	5	3	16	0	-6.5
637.77795	0.5055052971214055	COC(=O)C1=C(C)NC(C)=C(C(=O)OC)C1c1ccccc1[N+](=O)[O-]	346.33900000000006	2.1756	7	1	4	1	-6.6
1.3240919	0.11478927623853465	CCc1sc(CNC(=O)c2c(-c3ccccc3)c(-c3ccc(F)cc3)c(CC[C@@H](O)C[C@@H](O)CC(=O)[O-])n2C(C)C)nc1-c1ccc(F)cc1	700.8280000000001	6.481600000000009	6	3	15	5	-8.4
429.9265	0.4555938354562437	C[C@@H]1C[C@H]2[C@@H]3CCC4=CC(=O)C=C[C@]4(C)[C@@]3(F)[C@@H](O)C[C@]2(C)[C@@]1(O)C(=O)COP(=O)(O)O	472.44600000000025	2.0127000000000006	8	4	4	0	-7.7
7.177444	0.5359914310335363	CC(C)c1c(/C=C/[C@@H](O)C[C@@H](O)CC(=O)[O-])c(-c2ccc(F)cc2)cn1-c1ccccc1	436.503	3.6719000000000026	4	2	9	3	-8.7
983.51117	0.5833407661706733	C=C1[C@@H](O[C@@H]2O[C@H](C)[C@@H](O[C@H]3O[C@H](C)[C@@H](O)[C@H](N)[C@H]3O)[C@H](C)C(=O)[C@@H]2C)C[C@@H](C)O1	429.5100000000002	0.4593000000000014	9	3	4	0	-7.6
17.357317	0.2370351419696032	CC[C@H](C)C(=O)O[C@H]1C[C@@H](C)C=C2C=C[C@H](C)[C@H](CC[C@@H](O)C[C@@H](O)CC(=O)NO)[C@H]21	437.5770000000002	3.136400000000001	6	4	10	0	-7.4
29.107449	0.5738936485518076	C=C(C)C(=O)O[C@H]1C[C@@H](C)C=C2C=C[C@H](C)[C@H](CC[C@@H]3C[C@@H](O)CC(=O)O3)[C@H]21	388.5040000000002	3.725500000000003	5	1	5	0	-7.6
812.1473	0.7833705541104657	C[C@@H]1CC[C@@H]([C@](C)(O)C[C@@H]2CC[C@@H](CO)CC(=O)O2)C[C@@H]1C	312.45000000000005	2.9040000000000017	4	2	4	0	-7.2
133.17957	0.3914438213834146	COc1c([C@H](O)CCc2ccc(F)cc2)c(OC)c(C)n1/C=C/[C@@H](O)C[C@@H](O)CC(=O)O	451.4910000000002	2.6763200000000005	7	4	12	2	-7.1
528.7501	0.5295731957656133	CC1=C(/C=C/C(C)=C/C=C/C(C)=C\C(=O)O)C(C)(C)CCC1	300.44200000000006	5.602600000000005	2	1	5	0	-6.5
1.2931986	0.1931580696986653	COc1cccc(CNC(=O)c2c(-c3ccccc3)c(-c3ccc(F)cc3)c(CC[C@@H](O)C[C@@H](O)CC(=O)[O-])n2C(C)C)c1	601.6950000000003	4.665200000000005	6	3	14	4	-8.5
654.6401	0.6892074136032273	C#C[C@]1(O)CC[C@H]2[C@@H]3CCC4=CC(=O)CC[C@]4(C)[C@H]3CC[C@@]21C	312.4530000000001	3.8826000000000036	2	1	0	0	-7.4
23.9816	0.6661492646302936	C#C[C@@]1(CO)CC[C@H]2[C@@H]3CCC4=CC(=O)CCC4=C3[C@@H](c3ccc(N(C)C)cc3)C[C@@]21C	429.6040000000001	5.264000000000006	3	1	3	1	-7.5
677.0031	0.07468889477112481	CC/C=C/CC[C@@](O)(C(=O)N[C@@H](Cc1ccccc1)C(=O)OCc1ccccc1)C(=O)N[C@@H](C)C(=O)N[C@@H](CCC(=O)O)C(=O)O	639.7020000000002	1.8737000000000017	10	6	19	2	-7.9
34.780415	0.6546779681319853	CS[C@@H](C)C(=O)O[C@H]1C[C@@H](C)C=C2C=C[C@H](C)[C@H](CC[C@@H]3C[C@@H](O)CC(=O)O3)[C@H]21	422.5870000000003	3.9009000000000027	6	1	6	0	-7.3
342.41055	0.23526258168565614	COc1cccc2c1C(=O)c1c(O)c3c(c(O)c1C2=O)C[C@@](O)(C(=O)CO)C[C@@H]3O[C@H]1C[C@H](N)[C@@H](O)[C@H](C)O1	543.5250000000003	0.0012999999999993017	12	6	5	3	-8.0
1.3706328	0.1931580696986653	COc1ccc(CNC(=O)c2c(-c3ccccc3)c(-c3ccc(F)cc3)c(CC[C@@H](O)C[C@@H](O)CC(=O)[O-])n2C(C)C)cc1	601.6950000000002	4.665200000000005	6	3	14	4	-8.1
522.5927	0.5277905059697585	C=C1/C(=C\C=C2/CCC[C@]3(C)[C@@H]([C@H](C)CCCC(C)C)CC[C@@H]23)C[C@@H](O)C[C@@H]1O	400.64700000000016	6.589800000000009	2	2	6	0	-7.1
25.557951	0.4029773893003844	Cc1c(CCOC(=O)C[C@@H](O)C[C@@H](O)CC(=O)[O-])c(-c2ccc(F)cc2)cn1-c1ccc(F)cc1	486.49100000000016	2.4586200000000007	6	2	11	3	-7.8
832.59143	0.10348325925697462	C[C@@H]1O[C@H](O[C@@H]2[C@H](O)[C@@H](O)[C@@H](O[C@H]3[C@H](O)[C@@H](O)[C@H](O)O[C@@H]3CO)O[C@@H]2CO)[C@H](O)[C@@H](O)[C@@H]1N[C@H]1C=C(CO)[C@@H](O)[C@H](O)[C@H]1O	645.6080000000004	-8.564500000000011	19	14	9	0	-8.8
11.959325	0.5246403478312968	CC[C@@H](C)C(=O)O[C@H]1C[C@@H](C)C=C2C=C[C@H](C)[C@H](CC[C@@H](O)C[C@@H](O)CC(=O)[O-])[C@H]21	421.55400000000026	2.3809000000000005	6	2	10	0	-7.3
2.6066442	0.4502355974717761	Cc1ccc(C)c(-c2cc(-c3ccc(F)cc3)c(/C=C/[C@@H]3C[C@@H](O)CC(=O)O3)c(C(C)C)n2)c1	459.56100000000026	6.374640000000007	4	1	5	3	-8.5
8.485533	0.510651955580988	CC1(C)CC(=O)c2c(-c3ccc(F)cc3)ccnc2/C1=C\[C@@H]1C[C@@H](O)C[C@@H](O)CN1Cc1ccccc1	500.61400000000026	5.2701000000000064	5	2	4	3	-8.1
685.16376	0.33123941849365507	CCC[C@@H]1CCC[C@H](/C=C/[C@@H](O)C[C@@H](O)CC(=O)O)[C@H]1COC(=O)C(C)(C)CC	412.56700000000023	3.941200000000003	6	3	12	0	-6.7
4.1264596	0.409804186811716	Cc1cc(F)ccc1-c1c(-c2ccc(F)cc2)nc(C(C)C)n1/C=C/[C@@H](O)C[C@@H](O)CC(=O)O	470.5160000000002	4.984420000000007	5	3	9	3	-8.1
