# Supplementary material for: Transformer-Decoder GPT Models for Generating Virtual Screening Libraries of HMG-Coenzyme A Reductase Inhibitors: Effects of Temperature, Prompt Length, and Transfer-Learning Strategies
Source: J Chem Inf Model. 2024 Nov 7;64(22):8464–80. doi: 10.1021/acs.jcim.4c01309 (PMC11600504; doi:10.1021/acs.jcim.4c01309)
Supplement: Supplementary file 3 — ci4c01309_si_003.zip [file ci4c01309_si_003.zip › Datasets/xfer_Learning_files/3XA5K9S_model_gen_ic50_results/3XA5K9S_0p5_Refined_Molecules_QED_props.csv]

IC50	QED	SMILES	MW	aLogP	HBA	HBD	RotBond	AromRings
[29449.914]	0.5666610993386102	CC(C)C1=CC[C@H]2[C@@H]3CCC4=CC(=O)CC[C@]4(C)[C@H]3CC[C@]12C	312.49700000000007	5.710600000000006	1	0	1	0
[8.169759e+08]	0.5966107824563875	c1csc(SSCCn2cncn2)c1	243.382	2.780100000000001	4	0	5	2
[2377866.]	0.6760870934103842	CS(=O)(=O)Nc1ccc([N+](=O)[O-])cc1Oc1ccccc1	308.315	2.7586000000000013	5	1	5	2
[50721.516]	0.42836149562148285	CC[C@@]1([N+](=O)[O-])CC[C@H](C)[C@H]([C@@H]2[C@@H](O)C[C@@H](O)CC(=O)O2)CC(=O)O1	359.37500000000017	0.7761999999999998	8	2	3	0
[3577547.5]	0.6569911378042022	CSC1=N[C@H](CNC)C(=S)C1	188.32099999999997	1.1095	3	1	2	0
[3622494.8]	0.5642378806562113	CCCCNC(=O)c1ccc(N)cc1	192.26199999999997	1.7987	2	2	4	1
[188800.11]	0.2583684474613475	O=C(O[C@H]1C(=O)O[C@@H]([C@@H](O)O)[C@H](O)[C@H]1O)c1cc(O)cc(O)c1	330.24500000000006	-2.4189	10	6	3	1
[1.2702357]	0.25324076797905487	Cc1cc(SCC(=O)Nc2ccc(F)cc2)cc(-c2ccc(F)cc2)c1/C=C/[C@@H](O)C[C@@H](O)CC(=O)O	527.5890000000003	5.270820000000007	6	4	11	3
[32152.465]	0.4479746640270737	CCCCC/C=C\C=C/C=C\CCCC(=O)O	236.35499999999993	4.490200000000003	2	1	10	0
[8291.597]	0.7247440803713315	CC(=O)[C@H]1[C@H](C#N)C[C@H]2[C@@H]3CC=C4C[C@@H](O)CC[C@]4(C)[C@H]3CC[C@@]21C	341.4950000000001	4.264980000000004	3	1	1	0
[1427380.4]	0.8816257515594419	O=S1(=O)NCCC2=C(/C(=C\c3ccccc3)c3ccccc3)C21	323.41700000000003	3.2291000000000016	2	1	3	2
[32803.098]	0.18717013159314833	C[C@@H]1O[C@@H](C)[C@H](O[C@H]2C[C@@H](O)[C@H](O[C@H]3OC(=O)[C@H](N)[C@@H](O)[C@H]3N)[C@@H]2O)[C@H](O)[C@@H](O)[C@@H]1O	452.45700000000005	-4.960799999999992	13	8	4	0
[1000.1594]	0.8288680449762016	C[C@H](O)CCC(=O)O[C@H]1C=C2c3cccc4[nH]cc(c34)C[C@H]2CN(C)C1	354.4500000000002	2.7418000000000013	4	2	4	2
[2582104.8]	0.45180877747605924	CCO[P@H](=O)N(C)CCCCCC(C)C	235.30799999999994	3.560800000000002	3	0	9	0
[1256448.2]	0.5101936974781078	C=C(C)[C@H](C)CC[C@H]1C[C@@H](C)C(=O)O1	196.29	2.9304000000000014	2	0	4	0
[22519618.]	0.3738392588255467	O=C(CO)NCP(=O)(O)O	169.073	-1.7699000000000003	5	4	3	0
[19061.027]	0.19431817690100855	N#Cc1cnc(N)nc1C(=O)N[C@H]1C(=O)N[C@@H](CCC(=O)O)C(=O)N[C@H]1CC[C@H](N)C(=O)O	462.4230000000003	-2.9310199999999966	12	7	9	1
[1.3876581]	0.13596002816495806	CCCCCn1c(CCC(O)C[C@@H](O)CC(=O)[O-])c(-c2ccc(F)cc2)c(-c2ccccc2)c1C(=O)NCc1ccc(C(=O)N(C)C)cc1	670.802	4.967700000000004	6	3	17	4
[9.483735]	0.2049890635983984	NCCCCNC(=O)c1c(-c2ccccc2)c(-c2ccc(F)cc2)c(CC[C@@H](O)C[C@@H](O)CC(=O)[O-])n1C(=O)N1CCCC1	607.703	2.678300000000001	7	4	14	3
[9130.931]	0.5882436921628157	C[C@@](O)(CO)[C@H](O)C[C@H]1CC[C@H]2[C@@H]3CC[C@H]4C[C@@H](O)CC[C@]4(C)[C@H]3CC[C@]12C	394.59600000000023	3.5005000000000024	4	4	4	0
[1211507.1]	0.7657554310232919	CSCC[C@@H](NC(=O)c1ccc(F)cc1)C(=O)N1CCC[C@H]1C(=O)O	368.4300000000002	1.7528	5	2	7	1
[7340.478]	0.6707052499032446	C[C@@](O)(CO)[C@H]1CC[C@@H]2[C@@H]3C[C@H](F)C4=CC(=O)C=C[C@]4(C)[C@@]3(F)[C@@H](O)C[C@@]21C	396.47400000000016	2.6647000000000007	4	3	2	0
[11899620.]	0.6515921653099568	C=C1CC[C@@H]2CC[C@@](C)(C(=O)O)C[C@H]12	194.27399999999997	2.8436000000000003	2	1	1	0
[83270.08]	0.6649515564043438	O=C(CCCN1CC=C(n2c(=O)[nH]c3ccccc32)CC1)c1ccc(F)cc1	379.4350000000002	3.6784000000000026	3	1	6	3
[19302.07]	0.07821979710764972	CCCCCC[C@@H]1C[C@@H]1CCCCCCCCCC(=O)OCC(O)COP(=O)([O-])OCC[N+](C)(C)C	535.7030000000002	5.215700000000004	7	1	24	0
[14364.957]	0.11009676004582118	C[C@@H]1O[C@@H](OC[C@@H]2O[C@H](O)[C@@H](O)[C@H](O[C@@H]3O[C@H](CO)[C@@H](O)[C@H](O[C@H]4O[C@H](CO)[C@@H](O)[C@H](O)[C@H]4O)[C@H]3O)[C@H](O)[C@H]2O)[C@H](O)[C@H]1O	650.5800000000006	-8.721199999999998	20	13	9	0
[1948719.8]	0.6318586926732331	CC(=O)Nc1nnc(S(N)(=O)=O)s1	222.251	-0.8561000000000003	5	2	2	1
[25477.957]	0.7122423105971407	CC(C)N1[C@H]2C[C@H](OC(c3ccccc3)c3ccccc3)C[C@@H]1C[C@H]2C	349.51800000000014	5.4424000000000055	2	0	5	2
[13834348.]	0.7250272141516649	C1CNC[C@H](CN2CCCCC2)CC1	196.33799999999994	1.8619999999999994	2	1	2	0
[10845748.]	0.748363450121821	NC(=O)N1c2ccccc2C=Cc2ccccc21	236.274	3.3872000000000018	1	1	0	2
[42348.223]	0.7382382858023462	CNC[C@@H](C)Cc1cccc(O)c1	179.263	1.7902	2	2	4	1
[3989813.5]	0.4499712005574081	NC[C@H]1O[C@H](CCN2CCOCC2)[C@H](O)[C@H](O)[C@H]1O	276.33299999999997	-2.482499999999997	7	4	4	0
[1914269.4]	0.5682149671908401	O=C(O)[C@H]1O[C@@H]2C[C@H]3[C@@H]4C[C@H]5CCC[C@]5(CO)[C@H]4[C@@H](O)C[C@]3(CO)[C@@H]2O1	368.4260000000001	0.35920000000000013	7	4	3	0
[27488.613]	0.6413414351612072	O=C(CCc1ccc(O)cc1)c1c(O)cc(O)cc1O	274.272	2.324500000000001	5	4	4	2
[3769364.5]	0.7046240483818583	Cc1ccc([C@@H]2CCN(C)C(=O)O2)cc1	205.257	2.5082200000000006	2	0	1	1
[9580.273]	0.5580831864355589	C#CCCCNC(=O)n1cc(F)c(=O)[nH]c1=O	239.206	-0.3532000000000001	3	2	3	1
[2751646.8]	0.6361827021244696	C[C@@]12CC3=CCC4=CC(=O)C=C[C@]4(C)[C@@]3(F)[C@@H](O)C[C@]2(C)[C@@]1(O)C(=O)CO	376.4240000000002	1.5697999999999996	5	3	2	0
[2514031.5]	0.7464513035816677	C/C=C(C(=O)O)c1ccc(OC)cc1	192.21399999999997	2.1831000000000005	3	1	3	1
[28366.848]	0.1167073324381183	C/C=C\C/C=C/C(=O)N[C@@H](CC)C(=O)N[C@H](C)C(=O)N[C@@H](C)C(=O)N[C@H](C(=O)O)C(=O)O	454.48000000000013	-0.9329999999999943	8	6	13	0
[39336.85]	0.6808970885080994	CCCC[C@H](C(=O)c1ccc(F)cc1)NCCc1ccc(O)cc1	329.415	4.105100000000003	3	2	9	2
[435.8346]	0.3051291560965146	COc1cccc2c1C(=O)c1c(O)c3c(c(O)c1C2=O)C[C@@](O)(C(C)=O)C[C@@H]3O[C@H]1C[C@H](N)[C@H](O)[C@H](C)O1	527.5260000000003	1.0288999999999997	11	5	4	3
[inf]	0.13799664081803878	CCCC/C=C/C=C\C[C@@H](O)[C@H](CC[C@@H](O)CC(=O)O)[C@H](CO)CC(=O)[O-].CC[Na+]	437.5290000000002	-1.0015999999999963	7	4	16	0
[538506.7]	0.7185665096760774	Cc1cc(C2CCCCC2)n(O)c(=O)c1	207.273	2.4417199999999992	2	1	1	1
[2304381.5]	0.621299801443649	CCC/C=C1\OC(=O)C2=C(C(=O)c3ccccc3)C[C@@H](C)[C@@H]12	296.366	4.062700000000003	3	0	4	1
[1135.1809]	0.3623946861649058	O=C(C[C@H](c1ccccc1)N(CCCl)C(F)(F)CC(=O)O)c1ccccc1	395.8330000000001	4.609000000000003	4	1	10	2
[255196.23]	0.8016013235771976	ClP(Cl)OCc1cc(O)cc(Cl)c1Cl	293.90100000000007	4.9201000000000015	2	1	3	1
[88972.695]	0.8870332624437705	CC(C)CNC(=O)[C@@H]1C=C2c3cccc4[nH]cc(c34)C[C@H]2CC1	308.4250000000001	3.905800000000003	1	2	3	2
[2712895.8]	0.8898021658827788	Cc1cc(N2CCNC(C)C2)n(-c2ccccc2)c1	255.36500000000004	2.583820000000001	2	1	2	2
[6427.109]	0.3112039689490501	C[C@H]1O[C@@H](OC[C@@H]2O[C@H](n3c(=O)[nH]c4ccc(F)cc34)[C@@H](CO)[C@@H]2O)[C@H](O)[C@@H](O)[C@@H]1O	444.4120000000001	-1.8203999999999987	9	6	5	2
[3.4703777e+09]	0.5649178764789872	Cc1c(O)c(=O)ccn1C	139.154	0.39931999999999984	2	1	0	1
[523097.12]	0.5804259384868382	CO[C@@H]1C[C@@H](C)CC[C@@H](O)[C@H](OC)[C@]1(O)O	234.292	-0.12179999999999996	5	3	2	0
[101131.86]	0.21562132458680283	CO[C@H]1O[C@@H](CO)[C@@H](O)[C@H](O[C@@H]2CO[C@@H](O)[C@H](O)[C@H]2O)[C@H](O)[C@H]1NO	371.339	-4.756599999999993	12	8	5	0
[6326.9404]	0.8131369197468059	CC1(C)O[C@]2(C)CC[C@@H]1[C@H]1CC[C@@]2(C)[C@@H]1[C@H](O)C[C@H]1[C@]2(C)C(=O)C[C@]12C	360.5380000000002	4.362600000000004	3	1	3	0
[2482652.8]	0.865140935880514	N[C@H](C(=O)O)c1cccc(Oc2ccccc2)c1	243.262	2.563300000000001	4	2	4	2
[22637.018]	0.36622524794417255	COOC(=O)C1=C(C)NC(C)=C(C(=O)OC)C1c1cccc([N+](=O)[O-])c1	362.338	2.1072	8	1	5	1
[503169.38]	0.8712082095776043	COc1cc(S(=O)(=O)Nc2nccs2)cc(OC)c1OC	330.38700000000017	1.9696999999999998	6	1	6	2
[inf]	0.27937732119732406	CCCCC/C=C/C=C/C=C/C=C/[C@H](O)C[C@@H](O)CC(=O)[O-].C(=O)O	353.4350000000001	1.7441999999999993	6	3	12	0
[12879.354]	0.13439102882556309	CC(=C/C=C/C(C)=C\CO)C(C)=C\CCO[C@@H]1O[C@H](CO[C@@H]2O[C@H](C)[C@@H](O)[C@H](O)[C@H]2O)[C@H](O)[C@H](O)[C@H]1O	530.6110000000002	-0.5677999999999982	11	7	11	0
[18674296.]	0.5131425590842082	NC(N)=NCCN1CCCCCCC1	198.31399999999994	0.5258999999999996	3	2	3	0
[665950.]	0.44223265719144983	C[C@@H]1CN[C@H]2[C@@H]3[C@@H]4[C@H]5C[C@@H](O)C[C@@H]5[C@]4(O)CC[C@]3(C)[C@]2(O)CC[C@]1(O)C	365.5140000000001	1.0344999999999989	5	5	0	0
[75880.11]	0.47997480365454936	CC/C=C\C[C@H](O)[C@H](C)[C@H](O)[C@H](C)[C@@H](O)[C@@H](O)CC	274.40100000000007	1.4685	4	4	9	0
[3802393.]	0.5000305818421514	C/N=C(\N)NC(=O)Nc1ccc(Cl)cc1	226.667	1.4060000000000006	2	3	1	1
[875684.5]	0.7294917774398965	O=C(O)[C@@](O)(Cc1ccccc1)C(=O)Nc1ccccc1	285.29900000000004	1.6835000000000002	4	3	5	2
[4.5868703e+09]	0.360307225906918	O=CC[C@H](O)P(=O)(O)O	154.05800000000002	-0.9285000000000001	5	3	3	0
[34.236324]	0.4262962736027836	O=C(CO)[C@@H](O)C[C@H](O)/C=C/n1c(C(F)(F)F)nc(-c2ccc(F)cc2)c1-c1ccc(F)cc1	482.40500000000014	3.658100000000002	5	3	8	3
[1.2468584e+08]	0.31840703330404735	O=C1O[C@H](CO)[C@@H](O)[C@H](O)[C@@H]1O	178.14000000000001	-3.0132000000000008	6	4	1	0
[205.726]	0.5750091040260004	CC[C@@H](C)O[C@@H]1C[C@@H](CC(=O)O)C(=O)O[C@H]2C[C@@H]3CCC4=CC(=O)CC[C@]4(C)[C@H]3CC[C@]12C	460.6110000000004	5.088500000000005	6	1	5	0
[15746.336]	0.5265101609873017	C[C@@](O)(CC(=O)O)CC(=O)O	162.141	-0.3132	5	3	4	0
[476598.44]	0.7493084154256063	Cn1cnc2c(N3CCN(C)CC3)c(F)cc2n1	249.29299999999995	0.8107999999999997	4	0	1	2
[16.465918]	0.23808246692718235	CCCCCNC(=O)c1c(-c2ccccc2)c(-c2ccc(F)cc2)c(CC[C@@H](O)C[C@@H](O)CC(=O)[O-])n1C(C)C	551.6790000000003	4.646600000000005	5	3	15	3
[8699.526]	0.5857315889242387	CCCCCC(=O)Nc1ccc(S(=O)(=O)NC(=O)NC2CCCCC2)cc1	395.52500000000026	3.5260000000000025	4	3	8	1
[27703562.]	0.65083387330713	O=C(O)/C=C/c1cccc(O)c1	164.16	1.49	3	2	2	1
[263446.75]	0.729524238426037	COCCOc1cc(CC2CNC(=O)N2)ccc1OC	280.32400000000007	0.9443	4	2	7	1
[8519543.]	0.5629323740382678	CC1=N[C@@H](C)[C@H](C)NCCC1	154.25699999999998	1.6077	1	1	0	0
[340582.9]	0.5430596720560048	Nc1nc(O)c2ncn(CCC(CO)CO)c2n1	253.26199999999994	-0.895	7	4	5	2
[120967.88]	0.3831144001881607	CC/C=C\C[C@H](O)[C@H](C)[C@H](O)[C@H](C)[C@@H](O)[C@H](O)CO	276.37300000000005	0.050800000000000234	5	5	9	0
[1.3046915e+08]	0.5666556850720076	O=C1NC2(CCCC2)C(=O)N1CCCCCN1CCN(c2ncccn2)CC1	386.5000000000001	1.6335	6	1	7	1
[306623.88]	0.46083147609873315	C[C@@H]1O[C@H](NC(=O)[C@@H](N)Cc2ccccc2)[C@H](O)[C@H](O)[C@@H]1O	310.35	-1.4998999999999985	6	5	4	1
[10081563.]	0.8343969401645053	Cc1ccccc1C(=O)N1CCC(Cc2ccccc2)CC1	293.41	4.089920000000004	1	0	3	2
[5302.3525]	0.3216856005079134	CCCCC[C@H](O)CCO[C@H]1O[C@@H](CN/C=C/c2ccc(F)cc2)[C@H](N)[C@@H](O)[C@@H]1O	426.52900000000005	1.5078999999999996	7	5	12	1
[3780661.5]	0.6358225918309981	COc1ccc(CN(CCN(C)C)c2ccc(OC)c(OC)c2)cc1OC	374.48100000000017	3.289200000000002	6	0	10	2
[146.73985]	0.4389716362122548	C=CC[C@H](C(C)C)C[C@H]1CC=C2C=C[C@H](C)CC[C@@H]2CCC1C[C@@H](O)CC(=O)O	402.6190000000002	6.395500000000007	3	2	9	0
[5564308.]	0.6284608752100918	CC1=C(C)C(=O)N2C(=O)[C@@H](NC(=O)[C@H](N)c3ccccc3)[C@H]2SC1	345.4240000000001	0.9493000000000006	5	2	3	1
[301186.]	0.42936505300165523	C/C=C/C=C/C=C/C(C)=O	136.194	2.2639000000000005	1	0	3	0
[19165.217]	0.6259420030843086	CSc1cnc(N)nc1/C=C/[C@@H]1C[C@@H](O)CC(=O)O1	281.33700000000005	0.8604	7	2	3	1
[102589.734]	0.8460610896604897	CC(C)[C@H]1CC[C@H](C(=O)N[C@H](Cc2ccccc2)C(=O)O)CC1	317.42900000000014	3.2609000000000012	3	2	6	1
[1358636.4]	0.7491156213818563	NC(=O)C[C@H](Cc1ccccc1)C(=O)O	207.22899999999998	0.8052999999999999	3	2	5	1
[3778693.5]	0.326743763769819	OC1([C@H](CN2CCCO)CC2)C(=O)N2C(C(=O)O)=C(CSc3nnnn3C)CS[C@@H]21	456.5500000000002	-1.0085999999999977	11	3	8	1
[1002549.7]	0.38750132751824345	CCCSS[C@H](C)SC(=O)CC	224.41599999999997	3.793600000000003	4	0	6	0
[2559592.8]	0.7216154988324045	CN1CC[C@@H](O)CN1c1ccccc1	192.26200000000003	1.1043999999999998	3	1	1	1
[2.1712968]	0.2938511187208137	Cc1cc(I)cc(-c2c(-c3ccc(F)cc3)nc(C(C)C)n2/C=C/[C@@H](O)C[C@@H](O)CC(=O)O)c1	578.4220000000003	5.449920000000007	5	3	9	3
[14806.341]	0.3488265564624623	O=[N+]([O-])c1c([As](=O)c2cccnc2)c(O)c(C(F)(F)F)cc1O	391.11300000000006	0.9559999999999993	6	2	3	2
[4137.9834]	0.6081135569186125	CCC[C@@H](F)CSc1ccc(OCC(O)CNC(C)C)cc1	329.481	3.654600000000002	4	2	11	1
[3.4898132e+09]	0.5863590335117103	COc1c2occc2cc2ccc(=O)oc12	216.19199999999995	2.5478000000000005	4	0	1	3
[273076.34]	0.5621799740640544	N[C@@H](C[C@]1(O)C=CC(=O)N2C3=CC(C(=O)O)CC[C@]3(C)[C@H]2C1)C(=O)O	350.3710000000001	0.0749999999999999	7	4	4	0
[51068.117]	0.6360784721720715	CC(=O)Nc1cccc(O)c1	151.165	1.3505999999999998	2	2	1	1
[46224.11]	0.7139917046996348	O=c1c(O)c(-c2ccc(F)cc2)oc2cc(O)ccc12	272.231	3.010300000000001	4	2	1	3
[70190.945]	0.13406103772139816	CCCCC[C@H](O)CCO[C@H]1O[C@@H](CN)[C@@H](O)[C@@H](O)[C@H]1O[C@@H]1O[C@H](CO)[C@@H](O)[C@H](O)[C@H]1O	469.52800000000013	-3.075199999999994	12	8	12	0
[315.34354]	0.6269064400841485	Cc1nc(-c2ccccc2)cc(-c2ccc(F)cc2)c1/C=C\[C@@H]1C[C@@H](O)CC(=O)O1	403.45300000000015	4.9428200000000055	4	1	4	3
[1223.1931]	0.06736838100860398	N[C@H](CCCCNC(=O)[C@H](Cc1ccc(F)cc1)NC(=O)CNC(=O)[C@@H](N)Cc1ccccc1)C(=O)N[C@@H](C)C(=O)N[C@@H](CCC(=O)O)C(=O)O	715.7800000000002	-0.9080999999999897	11	9	22	2
[275317.3]	0.7357215927609669	C[C@@]1(CCC(=O)O)CC[C@H]2[C@@H]3CCC4=CC(=O)CC[C@]4(C)[C@H]3CC[C@@]21C	358.52200000000016	5.3894000000000055	3	1	3	0
[inf]	0.17406129937177367	CCCCC[C@H](O)CC[C@H](O)[C@H](O)CC(=O)[O-].C(=O)[C@H](CC(=O)O)CC(=O)[O-]	406.4280000000002	-2.014199999999996	10	4	15	0
[22641.746]	0.47084989122920284	CCCC/C=C/C=C/C=C/C=C/[C@H](O)[C@@H](C)CC(=O)O	278.392	3.8731000000000027	3	2	10	0
[79190.875]	0.7343105219212549	CC(C)CCOC(=O)C(O)C[C@@H]1CCC[C@@H](O)CC(C)O1	302.41100000000006	2.0353000000000003	5	2	6	0
[4723376.]	0.787309663959819	NC1=N[C@H](C(=O)O)CN(Cc2ccccc2)C1	233.271	0.31259999999999977	4	2	3	1
[136891.3]	0.7729574057454922	COC(=O)[C@H]1[C@H]2C[C@H]3c4[nH]c5ccccc5c4CCN3C[C@@H]2CC[C@@H]1O	354.4500000000001	2.6471000000000013	4	2	1	2
[1488422.2]	0.6817139835200161	C=C[C@]1(C)CC[C@H]([C@@H]2C)CC[C@@H](C)[C@H]1C[C@@H]2O	236.39899999999997	4.021900000000004	1	1	1	0
[486259.94]	0.4499363443569945	CCO[C@]1(C2CCNC(C)C2)C(=O)N2C(C(=O)O)=C(CSc3nnnn3C)CS[C@@H]21	454.57800000000015	0.7194000000000016	10	2	7	1
[74919.945]	0.4420814781300585	CCCCC/C=C/[C@@H](O)C[C@@H](O)CC(=O)[O-]	229.29599999999994	0.3747999999999999	4	2	9	0
[930.5674]	0.45278603663958333	COC(=O)C1=C(C)NC(C)=C(C(=O)OCC(C)C)C1c1ccccc1[N+](=O)[O-]	388.4200000000001	3.201800000000002	7	1	6	1
[34502180.]	0.6961792960252651	c1ccc(CCCc2ccccc2)cc1	196.29300000000003	3.861900000000003	0	0	4	2
[4919146.5]	0.8062591096681189	O=C1CCNc2ccc(C(=O)N3CCCC3)cc2N1	259.3089999999999	1.6766999999999999	3	2	1	1
[7722029.]	0.6705045266420239	O=C(O)C1=CC(=C(C(=O)O)Cc2cccnc2)C(=O)N1	274.23199999999997	0.10360000000000019	6	3	4	1
[451062.22]	0.4913199887529705	CCCC/C=C/C[C@@H](C)C(=O)O	170.25199999999998	2.8436000000000003	2	1	6	0
[88.55497]	0.30642455199198815	C[C@@H](O)/C=C/C=C/C(C)=C/C=C/C(=O)[C@]1(O)CC[C@H]([C@]2(C)C[C@@H](O)CC(=O)O2)CC(=O)O1	448.5120000000003	2.0397	8	3	7	0
[624258.25]	0.2741210787681813	NC(=O)[C@@H](N)C(=O)N1CCC[C@H]1C(=O)N[C@@H](Cc1ccc(O)cc1)C(=O)N1CCC[C@H]1C(=O)O	475.50200000000024	-1.7012999999999938	8	5	8	1
[1230511.8]	0.20957102276348727	C=CCSSCC=C/C=C/C=C\c1ccc2c(c1)O2	288.43700000000007	5.485300000000004	3	0	8	2
[inf]	0.3647362951907639	C[N+]1(C)[C@H]2C[C@H](OC(=O)[C@H](CO)c3ccccc3)C[C@H]1[C@H]1O[C@H]12.[Br-]	398.2970000000001	-1.9332999999999958	4	1	4	1
[134748.3]	0.34055107942412904	C[C@H](O)c1ccccc1C(=O)N[C@@H](C)[C@@H](O)NC(=O)[C@@H](N)CO	325.36500000000007	-1.3875999999999984	6	6	7	1
[48389.39]	0.1665858254818805	OC[C@H]1O[C@H](O[C@H]2[C@H](O)[C@@H](O[C@H]3O[C@H](CO)[C@@H](O)[C@H](N)[C@H]3O)[C@H](N)C[C@@H]2N)[C@H](O)[C@@H](O)[C@@H]1O	485.48700000000014	-7.257800000000007	15	11	6	0
[3.5726433]	0.4347445242149645	CC(C)c1nc(-c2ccc(F)cc2)c(-c2ccc(F)cc2)n1/C=C/[C@@H](O)C[C@@H](O)CC(=O)O	456.48900000000015	4.676000000000006	5	3	9	3
[2973299.2]	0.33768073112855324	NCCC[C@@H](N)CC(=O)N[C@@H](CCC(=O)O)C(=O)O	275.305	-1.123099999999997	7	5	10	0
[15945.46]	0.5260711480529344	CC(C)[C@@H]1C(=O)N2CCC[C@H]2[C@]2(O)O[C@](NC(=O)[C@@H]3C=C4c5cccc6[nH]cc(c56)C[C@H]4N(C)C3)(C(C)C)C(=O)N12	561.6830000000002	2.040199999999999	6	3	4	2
[5.816957e+09]	0.2968578827841491	CN[C@](N)(C(=O)N)O	119.124	-2.704099999999999	4	4	2	0
[188800.11]	0.2583684474613475	O=C(O[C@H]1C(=O)O[C@@H]([C@@H](O)O)[C@H](O)[C@@H]1O)c1cc(O)cc(O)c1	330.24500000000006	-2.4189	10	6	3	1
[2067317.4]	0.7238486327226743	C=CCN1CC[C@]23c4c5ccc(O)c4O[C@H]2C(=N)CC[C@@]3(O)[C@H]1C5	326.39600000000013	1.7520699999999998	4	3	2	1
[1314.5513]	0.4278032527286754	O=C1C=C[C@@]2(O)C[C@@]3(C(=O)c4ccccc4)C[C@H](O)[C@@H]3C[C@@H]2/C=C/c2c(O)ccc(O)c21	432.4720000000002	3.254700000000002	6	4	2	2
[13262.931]	0.424434106648723	O=C(CCC[N+](=O)[O-])C(Cl)(Cl)Cl	234.466	1.9826	3	0	4	0
[11400.772]	0.5475762644926345	CSC[C@H]1N[C@@H](CSC)C[C@@H](O)CNC(=O)[C@H]1CCO	322.4960000000001	-0.08139999999999958	6	4	6	0
[34097.53]	0.8987951996417791	CCC[C@H](C)C(=O)N[C@@H]1C=C2c3cccc4[nH]cc(c34)C[C@H]2N(C)C1	337.46700000000016	3.3424000000000014	2	2	4	2
[2126.7964]	0.4879162900361909	CC(C)C1=CC[C@H]2C[C@H]3[C@@H](C)CC[C@]4(C)[C@H]([C@@H](O)CC(=O)O)CC[C@]4(C)[C@H]3CC[C@@]21C	430.67300000000034	6.699400000000008	3	2	4	0
[309149.3]	0.8719477623804708	CC(C)[C@@H]1NC(=O)[C@@H](Cc2ccc(F)cc2)NC(=O)CN1C	307.3690000000001	0.8966999999999996	3	2	3	1
[73162.1]	0.30991359589326445	CSC[C@@H](NC(=O)[C@@H](N)Cc1ccc(F)cc1)C(=O)N[C@@H](CCC(=O)O)C(=O)O	429.4700000000002	-0.022499999999998743	8	5	12	1
[2709232.]	0.21192126070898887	C=C(CO)C(=O)OC[C@H]1O[C@@H](COC(=O)CC(O)CO)[C@@H](O)[C@@H]1O	350.32	-3.146199999999998	10	5	9	0
[20027.096]	0.6837356418058266	CC1(C)C=Cc2c(ccc3ccccc3n2C)O1	239.31799999999998	3.726200000000002	2	0	0	1
[246171.81]	0.2566590016004048	CO[C@H]1O[C@H](CO)[C@H](O)[C@H](O[C@@H]2CO[C@@H](O)[C@H](O)[C@@H]2O)[C@H](N)[C@@H]1O	355.34000000000003	-4.776699999999993	11	7	4	0
[92248.6]	0.6946116752943168	C[C@@]12C=CC(=O)C=C1CC[C@@H]1[C@@H]2[C@@H](O)C[C@@]2(C)[C@H]1CC[C@]2(O)C(=O)CO	360.4500000000002	1.5575999999999999	5	3	2	0
[474137.25]	0.659575636519021	COC(=O)[C@]1(OC(C)=O)CC[C@H]2[C@@H]3CCC4=CC(=O)CC[C@]4(C)[C@H]3C(=O)C[C@@]21C	402.48700000000025	3.172200000000002	6	0	2	0
[2212157.8]	0.4274213512497734	O=C(O)CC(O)(CC(=O)O)C(=O)O	192.123	-1.2484999999999995	7	4	5	0
[207408.56]	0.5673651843510298	Cn1c2c(c3ccc(O)cc31)CCC(=O)N2CCc1ccc([N+](=O)[O-])cc1	365.389	3.314000000000002	4	1	4	3
[59495.113]	0.699382090291329	C=C/C(C)=C\[C@H]1C(=O)[C@H](OC)[C@H](CC)CC1C	236.35499999999993	3.3850000000000025	2	0	4	0
[535.9035]	0.16852249855509993	CCCCC/C=C\C=C/C=C/C/C=C/C=C/C=C/[C@H](O[C@@H]2O[C@H](C)[C@@H](O)[C@H](N)[C@@H](O)[C@H]2O)CC(=O)O	505.6520000000002	3.308700000000001	8	5	15	0
[31748.584]	0.3989739834465518	CCCCC/C=C\C=C/C=C/C=C/[C@H](C)[C@@H](C)C(=O)N[C@@H](C)C(=O)N(C)C	374.56900000000013	4.656600000000004	2	1	12	0
[5.044961e+09]	0.6845792317135614	CN1CCCC[C@H]1c1ccc(Cl)cc1	209.72	3.496800000000002	1	0	1	1
[394927.47]	0.7482250869305849	CC(C)CCOC(=O)C[C@@H]1C[C@@H](OCc2ccccc2)NC1=O	319.401	2.644800000000001	4	1	8	1
[3106911.]	0.848896669353162	CNCc1c[nH]c2ccc(OCCN3CCN(C)CC3)cc12	302.422	1.5135	4	2	6	2
[25662.504]	0.6207574189716766	CC1=CCC[C@@H]2[C@@](C)(CCC3=CC(=O)O[C@@H]3O)[C@H](C)CC[C@@]12C	318.45700000000016	4.3670000000000035	3	1	3	0
[2.6575936e+08]	0.5469191247857553	Nc1cc2cc3c(cccc13)C(=O)NC2=O	212.20799999999997	1.0614999999999999	3	2	0	3
[37026.926]	0.6252699697092129	C[C@H]1COC2=C(C)[C@@H]3CCC4=CC(=O)CC[C@]4(C)[C@H]3CC[C@]12C	314.46900000000005	5.048600000000005	2	0	0	0
[56595.273]	0.7991071066708418	NC(=O)C1CCN(CCCN2c3ccccc3Sc3ccc(Cl)cc32)CC1	401.96300000000025	4.530100000000004	4	1	5	2
[2433902.8]	0.7073401197345687	COCCCCNC(=O)n1cc(F)c(=O)[nH]c1=O	259.237	-0.3399999999999996	4	2	5	1
[11053.834]	0.675935621486714	C[C@@H](/C=C/[C@@H](O)C[C@@H](O)CC(=O)[O-])C1CCCCC1	269.36099999999993	1.0108999999999992	4	2	7	0
[6267.558]	0.8166347659139811	O=c1c(O)cc(-c2ccc(F)cc2F)ccc1O	250.19999999999996	2.4032000000000004	3	2	1	2
[1279.92]	0.3095982264169648	CCCCC/C=C/C=C/C=C/C=C/[C@@H](O)C[C@@H](O)[C@H](C)[C@H](C)CC(=O)O	364.5260000000001	4.650300000000003	4	3	14	0
[25717.31]	0.38494584106445234	CCC[C@@H](c1ccccc1)C(=O)N[C@@H](C)C(=O)N[C@@H](CC(=O)O)C(=O)N1CCC[C@H]1C(=O)O	461.5150000000003	1.1101000000000016	7	4	11	1
[273423.16]	0.3808269230524423	NCCC[C@H](N)C(=O)N[C@@H](Cc1ccc(O)cc1)C(=O)N1CCC[C@H]1C(=O)O	392.45600000000024	-0.4386999999999979	7	5	9	1
[130519.12]	0.840179603702849	CNCCC[C@]1(c2ccccc2)Oc2cc(Cl)ccc21	287.79	3.9756000000000027	2	1	5	2
[746814.4]	0.5786881428918659	CCCCNc1ccc(C(=O)OCCN(C)C)cc1	264.3689999999999	2.617000000000001	4	1	8	1
[530759.9]	0.6306571354683235	NCCc1cc(CCO)ccc1O	181.23499999999999	0.42819999999999975	3	3	4	1
[10987.325]	0.5935153966169623	CO[C@@H]1[C@@H](C(=O)O)C[C@@H]2[C@H]3[C@@H](C)CC[C@@H]4C[C@H](O)CC[C@@H](O)CC[C@]4(C)[C@H]3CC[C@@]21C	436.6330000000004	4.492900000000004	5	3	2	0
[103131.02]	0.8326610784751867	COC1=CC(=O)C[C@@H](C)[C@]12Oc1c(Cl)c(OC)cc(OC)c1C2=O	352.7700000000001	2.8103000000000007	6	0	3	1
[2.4358408e+09]	0.605640440230271	Clc1c(Cl)c(Cl)c(Cl)c(Cl)c1C1=NCCN1	318.41800000000006	4.303400000000001	1	1	1	1
[2702347.2]	0.7898114460733834	C[C@@H]1CCCCCC2=C(C(=O)O)C2=C(C(=O)O)C1	250.29399999999998	2.7527	4	2	2	0
[518404.06]	0.4959893096796619	C=CCNC(=O)[C@H](Cc1ccccc1)NC(=O)[C@@H](N)[C@@H](C)O	305.37800000000004	-0.27579999999999866	4	4	8	1
[15913552.]	0.30647243072316105	O=C(O)[C@H](O)[C@@H](O)[C@H](O)CO	166.129	-2.8540000000000005	6	5	4	0
[497718.2]	0.3275037453254436	COc1ccc(C[C@H](N)C(=O)N[C@H]2[C@@H](O)[C@H](n3cnc4c(N(C)C)ncnc43)O[C@@H]2CO)cc1	471.51800000000026	-0.7936999999999972	10	4	8	3
[2738050.5]	0.5131466643965886	C=CCCCn1cnc(N)n1	152.201	0.8264999999999998	3	1	4	1
[1751.9761]	0.10348325925697462	C[C@@H]1O[C@@H](OC[C@@H]2O[C@H](O)[C@@H](O)[C@H](O[C@@H]3O[C@H](CO)[C@@H](O)[C@H](O)[C@H]3O)[C@H]2O)[C@H](O)[C@@H](O)[C@@H]1N[C@H]1C=C(CO)[C@@H](O)[C@H](O)[C@H]1O	645.6080000000003	-8.564500000000004	19	14	9	0
[8244.516]	0.1341004909469782	C[C@@H]1[C@@H](N)C(=O)N2C(=O)N[C@H](C(=O)N[C@H]2C(=O)N3C(=O)[C@@H](N)C(=O)O[C@H]3c3ccccc32)NC(=O)[C@H]21	499.4400000000003	-3.5648999999999935	10	5	0	1
[25.888891]	0.20565212903124314	C[C@H]1CC[C@H](C(=O)O)CN1CCC(N1CCC(O)(c2ccc(F)cc2)CC1)C[C@H]1CCC(O)CC(Oc2ccccc2CCC(=O)O)CC1	682.874	5.8490000000000055	9	4	13	2
[80344.11]	0.45957146002899074	OC[C@@H]1O[C@H](c2ccc(O)cc2)[C@H](O)[C@@H](O)[C@@H]1O	256.254	-1.0929000000000004	6	5	2	1
[2572.1333]	0.8040773860487836	CC(C)CNC(=O)[C@@H]1C=C2c3cccc4[nH]cc(c34)C[C@H]2CC[C@@H]1O	338.45100000000014	3.2667000000000024	2	3	3	2
[30940298.]	0.6800687213663893	C[C@@H]1CC(=O)N2C(=O)[C@@H](N)c3ccccc3N1C2	245.28199999999998	0.6112999999999996	4	1	0	1
[3807248.2]	0.6172445494970528	c1ccc(-c2ccc(F)cc2)cc1	172.202	3.492700000000002	0	0	1	2
[2257510.2]	0.3344492698107311	C/C(=N\OC(C)=O)c1ccc(N)cc1	192.218	1.5559	3	1	2	1
[348735.03]	0.7856923773821717	C[C@]12CCC(=O)C=C1CC[C@@H]1[C@@H]2C(=O)C[C@@]2(C)[C@H]1CC[C@]2(O)C(=O)CO	360.45000000000016	1.9898000000000002	5	2	2	0
[33155306.]	0.7443752760146135	Cc1cn(-c2ccccc2)c(=O)[nH]c1=O	202.21299999999997	0.83422	2	1	1	2
[4100505.]	0.6658018289589027	CNCCc1ccccn1	136.19799999999995	0.8434999999999999	2	1	3	1
[3442827.2]	0.6043912115361033	CCNCCCNC(=O)n1cc(F)c(=O)[nH]c1=O	258.253	-0.7669999999999992	4	3	5	1
[3442535.2]	0.3427739895530725	C[C@@](O)(CO)[C@H](O)C[C@H](O)C(=O)O	194.183	-2.0738	6	5	5	0
[38927.12]	0.38057037852954007	CC/C=C\C=C\[C@H](O)[C@H](C)[C@@H](O)[C@H](C)[C@@H](O)[C@@H](O)[C@H](C)C(=O)O	330.42100000000005	0.9453	6	5	10	0
[440451.2]	0.3292319715869073	C=CCSC[C@@H](C=O)CCCC	186.31999999999994	2.9109000000000016	2	0	8	0
[176409.22]	0.5769325999294899	C[C@H]1CC[C@]2(C)C(=O)CC[C@@H][C@@H]1[C@H]2C	193.31	3.242090000000002	1	0	0	0
[3786636.8]	0.7737384466341999	CC(C)(Cc1ccc(O)cc1)C(=O)O	194.23	2.0454999999999997	3	2	3	1
[14170.79]	0.14949580324497586	CCCCCC[C@@H](C(=O)OCC[N+](C)(CC)CC)C(=O)OO	318.43399999999997	2.6188000000000002	5	1	12	0
[51724.67]	0.54694802400528	CC1=C[C@@H]2C(=O)O[C@H]3C[C@@H](C)[C@H]4C[C@@H](O)C[C@]4(C)[C@H]3CC[C@@]21C	318.4570000000001	3.707600000000003	3	1	0	0
[706.6163]	0.13292858421465373	CCCCC/C=C\C=C/C=C/C=C\[C@H](O[C@@H]1C[C@H](O)[C@@H](O[C@H]2CC[C@H](O)CC[C@H](N)[C@H](O)[C@@H]2O)C[C@@H]1O)CO	553.7370000000003	1.790999999999999	9	7	13	0
[3491352.2]	0.43494984477493426	C/C(N)=N\CSCc1nc[nH]c1C	198.29500000000002	1.2859200000000002	3	2	4	1
[146098.67]	0.9084030284207438	CCCCc1[nH]nc2c1CCc1ccc(OC)cc12	256.349	3.526500000000002	2	1	4	2
[28773.25]	0.26112722670205973	O=c1c(O[C@@H]2O[C@H](CO)[C@@H](O)[C@H](O)[C@H]2O)c(O)cc(O)[C@@H]1C(=O)O	348.2600000000001	-2.7020999999999997	11	7	4	0
[30858.033]	0.872092815798396	NC(=O)CCN1CCC(O)c2ccc(Cl)cc2C1	268.744	1.4545000000000001	3	2	3	1
[1265832.9]	0.5714048886687711	NCOc1cc(N)cc(Cl)c1OC	202.641	1.2257999999999996	4	2	3	1
[8.758742e+09]	0.5196526006099669	CN1Cc2ccccc2C1	133.19399999999996	1.632	1	0	0	1
[51316.37]	0.6533835540238392	CC1(C)C=C2c3ccccc3CC(=O)c2C(=O)C1	240.30199999999994	2.8104000000000005	2	0	0	1
[4021857.5]	0.8059686974773038	C=C(Cc1ccccc1)Nc1ccccc1	209.29199999999997	3.8549000000000015	1	1	4	2
[71142.25]	0.6193904531011393	C=C[C@@]1(C)C[C@H](OC(=O)c2ccccc2)[C@H](OC)[C@H]1CCCO	318.4130000000001	3.2117000000000027	4	1	7	1
[933.4752]	0.5494158991613637	N#C/C=C1\[C@H](O)C=C2\C(=O)N3CCC[C@H]4[C@@H](O)C[C@@H](O)C[C@]4(C)[C@H]3CC[C@@]21C	386.4920000000002	1.6664799999999997	5	3	0	0
[3064.718]	0.42650344277052094	CCC(C)(C)C(=O)NC(c1cc(C)cc(C)c1OCC(O)C[C@@H](O)CC(=O)[O-])C1CCCCC1	476.6340000000004	3.107940000000001	6	3	12	1
[35369.434]	0.4447044118795588	C[C@@H]1O[C@H]1C1CC[C@@H]([C@H](O)CNC(=O)[C@@H]2COC(=O)[C@H](O)[C@@H]2C)[C@@H](C)O1	371.43000000000006	-0.3954999999999975	7	3	5	0
[2303083.2]	0.5165049962553969	CCNCOc1ccncc1	152.197	1.0274	3	1	4	1
[4692.8955]	0.4302514395271526	CC1=CC[C@]2(C)CC[C@H]3[C@@H](C)CC[C@@H]4C(C)(C)[C@@H](O)CC[C@]4(C)[C@H]3CC[C@@]21C	386.66400000000027	7.388700000000009	1	1	0	0
[364132.5]	0.43873039029073446	CCCCCC[C@H](C)CC[C@H](C)CCCCC(=O)O	270.45699999999994	5.654200000000005	2	1	13	0
[49588.58]	0.47316046138447704	CC/C=C\C[C@@H](O)[C@H](C)[C@@H](O)[C@H](O)[C@H](C)CC(=O)O	274.357	1.1723	5	4	9	0
[38723.812]	0.3835335455877082	CC/C=C\C=C/C=C\[C@H](O)[C@H](C)[C@@H](O)[C@@H](O)[C@H](C)[C@@H](O)CO	314.422	0.7730999999999997	5	5	10	0
[10120.387]	0.21751778620947723	N#C[C@H](O[C@H]1O[C@H](CO[C@@H]2O[C@H](CO)[C@@H](O)[C@H](O)[C@H]2O)[C@@H](O)[C@H](O)[C@H]1O)c1ccccc1	457.4320000000001	-3.108019999999997	12	7	7	1
[196994.73]	0.8292335988195222	CN(C)C(=O)Oc1cc(OC(=O)N(C)C)cc(C(O)CNC(C)(C)C)c1	367.4460000000001	2.2288999999999994	6	2	5	1
[682.86304]	0.23337387174244084	CCCCC/C=C\C=C/C=C/C=C/[C@H](CC[C@@H](O)C[C@@H](O)CC(=O)O)C(=O)O	394.50800000000015	3.8591000000000015	6	4	16	0
[7347.279]	0.262144327150517	CCCC/C=C/C[C@@H](C)C(=O)N[C@@H](CC(C)C)C(=O)N[C@H](CC(=O)O)C(=O)O	398.5000000000001	2.3340000000000005	6	4	14	0
[34115440.]	0.45480873600799376	N#[N+]CC(=O)O	87.05799999999998	-0.07592000000000004	3	1	1	0
[9.625061e+08]	0.4345385252504353	N[C@H](CO)CC(=O)O	119.11999999999999	-1.2192999999999998	4	3	3	0
[12619933.]	0.6791101769663208	c1nc2c([nH]c3ccccc13)CCCC2	198.26899999999992	3.316600000000002	1	1	0	1
[340252.4]	0.3832200999836573	O=C(CCCCCCC(=O)Nc1ccccc1)NO	264.32500000000005	2.4711	3	3	8	1
[53100296.]	0.7711850955719793	O=C(O)CCc1nc(-c2ccccc2)c(-c2ccccc2)o1	293.32200000000006	4.025800000000003	4	1	5	3
[162783.5]	0.8215995486924976	CC(C)Cc1ccc([C@@H](C)C(=O)O)cc1	206.28499999999997	3.073200000000001	2	1	4	1
[73167584.]	0.628055173183664	C[C@]12CC(=O)c3ccccc3CC[C@H]1C2	200.28099999999995	3.2318000000000024	1	0	0	1
[10825.29]	0.7462104148348723	C[C@H]1C=C(C(=O)O)CC[C@H]2[C@@H]3CCC4=CC(=O)CC[C@@H]4[C@H]3CC[C@@]21C	342.47900000000016	4.775300000000005	3	1	1	0
[15334.878]	0.6375516226941639	CC#Cc1ccc(O)c(OC)c1	162.18799999999996	1.7721999999999998	2	1	1	1
[2234.4758]	0.6505392954560939	C=C(CC(=O)O)[C@H]1CC[C@H]2[C@@H]3[C@H](O)C[C@@H]4C[C@H](O)CC[C@]4(C)[C@H]3CC[C@@]21C	376.53700000000026	4.007900000000003	4	3	3	0
[98357.27]	0.1600031706808215	CN[C@@]1(O)[C@H](O[C@H]2O[C@H](CO)[C@@H](O)[C@H](O)[C@H]2O)[C@H](O)[C@@H](O[C@H]3[C@@H](O)[C@@H](O)[C@H](N)[C@@H]3O)[C@H]1O	472.44400000000013	-8.007699999999996	15	12	6	0
[465388.88]	0.6389257431616465	CC(C)C/C(O)=C/[C@@H](C)C(=O)O	172.22399999999996	2.1951	3	2	4	0
[64514.355]	0.8882248174804238	O=C(O)c1ccccc1Nc1cccc(C(F)(F)F)c1	281.23299999999995	4.1472000000000016	3	2	3	2
[6.7008295]	0.21707398164676867	CC(C)n1c(CC[C@@H](O)C[C@@H](O)CC(=O)[O-])c(-c2ccc(F)cc2)c(-c2ccc(F)cc2)c1C(=O)Nc1ccccc1	575.6320000000002	5.118000000000005	5	3	12	4
[4.982192e+09]	0.47167443202693426	C[C@@H]1OCC[C@@H]1O	102.13299999999998	0.15609999999999996	2	1	0	0
[51389368.]	0.6383852121799835	COc1ccc(C=O)c(OC)c1	166.176	1.5162999999999998	3	0	3	1
[inf]	0.12217000156173918	N=C(N)NCCCCNC(=N)N.O=S(=O)(O)O	270.315	-1.9200599999999977	8	8	5	0
[115052.18]	0.10295573223986051	CO[P@@](=O)(O)OC[C@H]1O[C@@H]2[C@@H](O)[C@@H](O)[C@@H](O[C@H]3O[C@H](CO)[C@@H](O)[C@H](N)[C@@H]3O[C@H]3O[C@H](CO)[C@@H](O)[C@H]3O)[C@@H]2O[C@H]1O	609.4710000000005	-6.428999999999988	19	10	10	0
[2.5560558e+08]	0.5831595163788862	OCc1cccc(O)c1	124.13899999999997	0.8844999999999998	2	2	1	1
[253626.47]	0.5064899788271819	C=CC[S@@](=O)[C@H](CC)NC(=O)[C@@H](C)C(=O)O	247.31599999999997	0.49409999999999976	4	2	7	0
[44512.89]	0.43838299206454207	CCCCC/C=C/C[C@@H](O)C[C@@H](O)CC(=O)[O-]	243.32299999999995	0.7648999999999995	4	2	10	0
[18742.904]	0.4198640180520532	CC[C@H](O)/C=C/C=C/C=C/CCC[C@@H](O)CC(=O)O	268.3529999999999	2.4318	4	3	10	0
[1143236.9]	0.6342710555910541	CN(c1ccc(C(=O)N[C@@H](Cc2ccccc2)C(=O)O)cc1)C(=O)c1ccccc1	402.4500000000001	3.3889000000000014	4	2	7	3
[1226965.8]	0.6687805376458389	C[C@H](NCc1ccc(O)cc1)C(=O)O	195.218	0.9549000000000001	4	3	4	1
[4.0777329e+09]	0.5384628262372215	Cn1c(=O)c2c(ncn2C)n(C)c1=O	194.194	-1.0293	3	0	0	2
[1.740475e+09]	0.5882890989062434	O=C1Oc2ccccc2C(=O)c2ccccc21	224.21499999999997	2.3064	3	0	0	3
[127416.27]	0.22656786369078744	Nc1c(O[C@@H]2O[C@H](CO)[C@@H](O)[C@H](O)[C@H]2O)cc(O)cc1C(=O)N	330.2930000000001	-2.748	9	7	4	1
[102550.21]	0.6532502578360776	CC/C=C\C=C/C=C\[C@H](O)[C@H](C)CC(=O)O	224.29999999999995	2.5366999999999997	3	2	7	0
[55691844.]	0.807669080578646	CC(=O)N(c1ccccc1)C(=O)c1ccccc1	239.274	2.879900000000001	2	0	2	2
[179972.33]	0.5640329848479345	N[C@H](C=O)C(=O)N[C@@H]1C=C2c3cccc4[nH]cc(c34)C[C@H]2N(C)C1	324.3840000000001	0.43239999999999945	4	3	3	2
[121750.164]	0.8517964099245682	CNCC[C@H](Oc1ccc(C(F)(F)F)cc1)c1ccccc1	309.33099999999996	4.435000000000003	2	1	6	2
[10576.471]	0.3002491433948309	CCCC/C=C\C=C/C=C/C=C/[C@@H](O)C[C@@H](O)CC(=O)NCC(=O)O	351.4430000000001	2.104199999999999	5	4	13	0
[39527.582]	0.49795893985199036	CCC(=O)O[C@]1(C(=O)CCl)[C@@H](C)C[C@H]2[C@@H]3CCC4=CC(=O)C=C[C@]4(C)[C@@]3(F)[C@@H](O)C[C@@]21C	466.97700000000026	4.103100000000003	5	1	4	0
[38927.12]	0.38057037852954007	CC/C=C\C=C\[C@H](O)[C@H](C)[C@@H](O)[C@@H](C)[C@@H](O)[C@@H](O)[C@H](C)C(=O)O	330.42100000000005	0.9453	6	5	10	0
[50997.016]	0.6124292707514782	CC1(C)O[C@@]2(C)CC[C@H]3[C@@H](C)[C@H]4CC(=O)C=C[C@]4(C)[C@H]3CC[C@@]12C	330.51200000000017	5.167800000000005	2	0	0	0
[2143.665]	0.0678911305305177	C[C@H]1C=C2C=C[C@H](C)[C@H](CC[C@@H]3C[C@@H](O[Si](C)(C)C(C)(C)C)CC(=O)O3)[C@H]2[C@@H](OC(=O)NCCCCCCC(=O)NO)C1	620.9040000000001	6.817800000000006	7	3	13	0
[470.3877]	0.7968347529245803	C#C[C@]1(O)CC[C@H]2[C@@H]3CCc4cc(OC)ccc4[C@H]3CC[C@@]21C	310.4370000000001	3.915600000000003	2	1	1	1
[54801.16]	0.6067255744123063	CCCC[C@H](C(=O)O)[C@H]1CC[C@H]2[C@@H]3C[C@H](C=O)C4=CC(=O)C=C[C@]4(C)[C@H]3CC[C@@]21C	412.57000000000016	5.226500000000005	4	1	6	0
[1774236.5]	0.6988605517548736	CC[C@@H](F)CC[C@H](C)[C@H](C)C(=O)O	190.25799999999998	2.871500000000001	2	1	6	0
[7680.5864]	0.17119666220182966	C=C(CCC=C(C)C)C1(O)C[C@@](O)(C(=O)OCCC)C(=O)N[C@]1(C)CCCN(c1ccccc1)c1ccccc1	548.7240000000003	5.601500000000005	6	3	13	2
[32538.76]	0.5237496265438519	CC#CC#C/C=C/CCCC(=O)O	176.21499999999997	1.8242	2	1	4	0
[8077.384]	0.2501826828103384	CC(=O)N(c1ccccc1)C(=O)N1CCC[C@H]1C(=O)N[C@@H](CCC(=O)O)C(=O)NCC(=O)NCC(=O)O	519.5110000000003	-0.709499999999994	9	5	11	1
[255143.44]	0.4595421883643881	CC(/C=C/[C@@H](O)C[C@@H](O)CC(=O)[O-])C(=O)O	231.22399999999996	-1.4847999999999995	6	3	7	0
[1508498.6]	0.5584096756604051	C[C@H]1CC[C@]2(C)C(=O)CC[C@@H][C@@H]1C2	179.283	2.9960900000000015	1	0	0	0
[1.7838906e+08]	0.5158680082581498	Cc1ncc([N+](=O)[O-])n1CCO	171.15599999999998	0.09201999999999994	4	1	3	1
[10576.471]	0.3002491433948309	CCCC/C=C/C=C\C=C/C=C/[C@@H](O)C[C@@H](O)CC(=O)NCC(=O)O	351.4430000000001	2.104199999999999	5	4	13	0
[2459136.]	0.45463199850688685	CCCCCCOC(=O)C(C)C	172.268	2.765900000000001	2	0	6	0
[7041.847]	0.5349222517742949	C[C@@H]1O[C@H](Oc2ccc(CC3=Cc4ccc(O)cc4s3)cc2)[C@H](O)[C@H](O)[C@@H]1O	402.468	2.4040000000000012	6	4	4	3
[9993.223]	0.4517525548560596	C/C(=C/CC[C@@H](C)[C@H]1C[C@H](O)[C@@]2(C)C3=CC[C@H]4C(C)(C)C(=O)CC[C@]4(C)C3=CC[C@]12C)C(=O)O	468.6780000000004	6.498800000000006	4	2	5	0
[1301048.5]	0.8676494215989167	N[C@H](C(=O)O)c1ccc(-c2ccncc2)c(F)c1	246.24099999999999	1.9721	4	2	3	2
[123215.266]	0.6414185801549235	CN[C@@H](C)Cc1cc(O)c(O)cc1C	195.26199999999997	1.5566199999999997	3	3	3	1
[543524.8]	0.7623990741829975	CSc1ccc(/C=C2/C(C)=C(CC(=O)O)c3cc(F)ccc32)cc1	340.419	5.350000000000005	3	1	4	2
[168554.14]	0.6330650911339553	CC[C@@H](C)O[C@H]1C[C@@H](C)CC(=O)O1	186.25099999999995	2.1007	3	0	3	0
[327864.75]	0.680198117311396	CCCCCc1ccc(OCCCC(=O)O)cc1	250.33799999999994	3.6629000000000023	3	1	9	1
[1146.5916]	0.28435576934688844	CCCCC/C=C/C=C/C=C/C=C/[C@H](O)C[C@@H](O)C[C@@H](O)CC(=O)O	352.4710000000001	3.129100000000001	5	4	14	0
[3262866.]	0.23460177525355302	O=C1O[C@H]2C=C3C=C[C@@H]4C[C@@H](O)C[C@]5([C@H](O)CO[C@@H]5O)[C@H]4/C=C/[C@@H]3C(=O)[C@]21O	390.38800000000003	-1.0228000000000004	8	4	0	0
[6577387.5]	0.4435105912731592	O=c1ccn([C@H]2O[C@H](CO)[C@@H](O)[C@H]2O)c(=O)[nH]1	244.20300000000003	-2.8519	6	4	2	1
[285749.56]	0.5634649639039531	CC(C)Nc1ccc(OCCCOc2ccc(CC3COCCC3)cc2)cc1	383.53200000000015	5.323900000000005	4	1	10	2
[481.80862]	0.505002859854278	CCCC[C@H]1OC(=O)C[C@H](C)[C@H]2C=C(C)C(=O)O[C@@H]2[C@H](O)C[C@@H]1NC(=O)CCc1ccc(O)cc1	487.5930000000002	3.1903000000000015	7	3	7	1
[3164.594]	0.06733907200114057	CC/C=C\C=C/C=C\[C@H](O)C[C@@H](O)[C@H](C)CC(=O)[C@H](C)NC(=O)[C@H](C)NC(=O)NCC(=O)[C@H](CC(C)C)C(=O)N[C@@H](C)C(=O)N[C@@H](C)	662.8490000000002	1.9985900000000036	8	7	22	0
[157613.67]	0.359429922071104	C[C@@H](Cc1ccc(O)c(O)c1)NNO	198.222	0.5122	5	5	4	1
[107712.21]	0.6979500147229333	C=C[C@]1(O)C[C@H]2[C@@H]3CCC4=CCCC[C@@H]4[C@H]3CC[C@@]21C	272.43199999999996	4.476200000000004	1	1	1	0
[269019.12]	0.7460400101463663	CCCC[C@H](O)CCOc1ccccc1	208.30100000000002	3.0066000000000015	2	1	7	1
[2.0136931e+08]	0.43331854654532775	CNCCNC(=O)c1ccc([N+](=O)[O-])cc1	223.23199999999997	0.5439999999999998	4	2	5	1
[39448748.]	0.5847120656718982	O=C1N(Cc2ccccc2)c2cc([N+](=O)[O-])ccc2N1	269.25999999999993	2.2861	3	1	3	3
[1.7057558e+08]	0.5662486669421856	N[C@@H](Cn1cncn1)C(=O)O	156.14499999999998	-1.3100000000000005	5	2	3	1
[54645.168]	0.5230004355064855	O=C(OCC1=C(OC(=O)c2ccc(O)cc2)C(=O)c2ccc(O)cc21)c1ccc(O)cc1	432.3840000000001	3.424800000000001	8	3	5	3
[10014962.]	0.5125069246930146	N[C@H](Cc1ccc(O)c(O)c1)C(=O)O	197.18999999999997	0.052200000000000135	5	4	3	1
[5849536.]	0.7874910402967353	CNC[C@@H](OC)c1ccc(C(=O)NCCc2ccccc2)cc1	312.41299999999995	2.5660000000000007	3	2	8	2
[144.97144]	0.47170845053997557	CCCCCn1c(CCC(O)C[C@@H](O)CC(=O)[O-])c(-c2ccc(F)cc2)c(C(C)C)c1	432.55600000000015	3.7923000000000027	4	2	13	2
[36490668.]	0.576569658981512	CN(C)CC(=O)C(C)(C)C(=O)c1ccccc1	233.31099999999998	2.0262	3	0	5	1
[3025.4014]	0.19497101955863977	C/C(=C(\CC)CCCC(C)C)C(=O)N1CCC[C@H]1C(=O)N[C@@H](CC(=O)O)C(=O)NCC(=O)NCC(=O)O	524.6150000000004	0.8067000000000053	8	5	15	0
[63075.207]	0.9409407570607916	Cc1coc2c1CCN(CCc1cc(F)ccc1)C(=O)N2	288.322	3.359820000000002	2	1	3	2
[8937.149]	0.7815982758633877	CC1(C)CC(=O)c2c(-c3ccc(F)cc3)ccnc2C1	269.319	4.042800000000003	2	0	1	2
[269019.12]	0.7460400101463663	CCCC[C@@H](O)CCOc1ccccc1	208.30100000000002	3.0066000000000015	2	1	7	1
[506911.75]	0.6660441598934355	CC1(C)COC(c2ccc(F)cc2)C1	194.24899999999997	3.3133000000000017	1	0	1	1
[92334.16]	0.7511284210650517	C[C@H](N)Cc1c[nH]c2ccc(OCc3cccs3)cc12	286.4	3.698100000000002	2	2	5	3
[11879.2705]	0.26155458511612795	CN(C)[C@@H]1C(O)=C(C(N)=O)C(=O)[C@@]2(O)C(O)=C3C(=O)c4c(O)cccc4[C@@](C)(O)[C@H]3[C@H](O)[C@@H]12	460.43900000000014	-1.2435999999999974	10	7	2	1
[13750824.]	0.8306226664509899	COc1cc2nc(N3CCN(C(=O)C4CCCO4)CC3)nc(N)c2cc1OC	387.44000000000017	1.0567999999999995	8	1	4	2
[43618.81]	0.7747203652682844	CC[C@@H]1C(c2cc(OC)c(OC)cc2OC)=C(OC)C[C@@H](O)CC(=O)O1	366.41000000000014	2.5464	7	1	6	1
[1537119.]	0.7950044685745139	CN[C@H](C)c1ccc([C@@H](C)C(=O)O)cc1	207.27299999999997	2.1551	3	2	4	1
[6144713.]	0.5296125707503164	Nc1ccc(O)c(-c2ccccc2)c1	185.22600000000003	2.641400000000001	2	2	1	2
[79572768.]	0.8464313495392789	O=C(CCn1ccnc1)Nc1ccccc1	215.256	1.9119	2	1	4	2
[3296052.]	0.6945920191105075	c1ccc(Oc2ccc(Nc3ccccc3)cc2)cc1	261.324	5.222500000000004	2	1	4	3
[83138.35]	0.6302981060564836	CCCCCCCCCc1ccc(O)cc1	220.35600000000002	4.685300000000005	1	1	8	1
[29056020.]	0.726984024114128	Cc1ccc([C@@H](C)C(=O)O)cc1	164.204	2.1831199999999997	2	1	2	1
[14.715835]	0.19144412533550456	C/C=C(/C)C(=O)O[C@H]1C[C@@H](C)C=C2C=C[C@H](C)[C@H](CC[C@@H](O)C[C@@H](O)CC(=O)NO)[C@H]21	435.5610000000002	3.0565000000000007	6	4	9	0
[148802.98]	0.5646165872813984	CNC(=S)[C@]1(c2ccc(N)cc2)CCC(O)(C)C1	264.394	1.9883000000000002	4	3	2	1
[934844.5]	0.6498673937286545	CCCC[C@@H]1CCCCCCC1=O	182.30699999999996	3.7161000000000026	1	0	3	0
[690.7147]	0.6395257442251707	CC#C[C@]1(O)CC[C@H]2[C@@H]3CCC4=CC(=O)CCC4=C3[C@@H](c3ccc(N(C)C)cc3)C[C@@]21C	429.6040000000001	5.406500000000006	3	1	2	1
[97266.266]	0.6414936620489603	CC[C@@H](C(C)C)N[C@@H](CC)CO	173.29999999999998	1.7814999999999999	2	2	6	0
[2.6217213]	0.19152620334273351	Cc1cc(CNC(=O)c2c(-c3ccccc3)c(-c3ccc(F)cc3)c(CC[C@@H](O)C[C@@H](O)CC(=O)[O-])n2C(C)C)n[nH]1	575.6610000000003	3.6881200000000023	6	4	13	4
[216471.77]	0.9015359827240315	CN1CC[C@H](c2c(F)cc3c(=O)c(C(=O)O)cn(CCF)c3c2F)CC1	368.3550000000002	2.7566000000000015	4	1	4	2
[34297076.]	0.29015285452995804	OC[C@@H]1O[C@H](O)[C@H](O)[C@@H](O)[C@@H]1O	180.156	-3.2214000000000005	6	5	1	0
[26975.475]	0.637767404062606	CC(=O)NCCc1ccc(OCC(O)CNC(C)C)cc1	294.395	1.1029	4	3	9	1
[285111.5]	0.8302115413013851	CCCCc1c(OC)c(OC)cc(OC)c1O	240.29899999999998	2.7606000000000015	4	1	6	1
[3470.2742]	0.381383705560937	CCCCC/C=C\C=C/C=C/C=C\[C@H](O)C[C@@H](O)CC(=O)O	308.41800000000006	3.3781000000000008	4	3	12	0
[2634891.]	0.9153269880083024	Brc1ccc(OC[C@H]2C[C@H](O)CC2)cc1	271.15399999999994	2.988900000000001	2	1	3	1
[29292.607]	0.4412074601544287	CC1(C)C(=O)CC[C@]2(C)[C@H]1CC[C@]1(C)C=C[C@H]1C(Br)C2	339.317	5.137700000000005	1	0	0	0
[129050.31]	0.42526518511121664	N=CC(=O)Nc1ccc(OCC(O)CNC(C)C)c(C(=O)O)c1	323.34900000000005	0.7105699999999999	6	5	9	1
[32263582.]	0.2635178114612473	COOC#CC#N	97.073	0.048879999999999924	3	0	1	0
[6087.252]	0.21646187171682224	CCCCC/C=C\C=C/C=C/C=C/C=C/[C@H](C)[C@@H](O)CC(=O)NO	333.4720000000001	4.240200000000003	3	3	12	0
[86215.97]	0.5892101223219456	CCC[C@@H](O)CC(=O)O	132.159	0.6221	3	2	4	0
[8933.8]	0.39546758730950204	CCCCC/C=C\C=C/C=C/C=C\[C@H](O)C[C@@H](O)[C@H](C)CC	306.49000000000007	4.949500000000004	2	2	12	0
[83617.195]	0.5535394106799632	CCCCCCC[C@@H]1C[C@@H](CC[C@@H](O)CC(=O)O)CC1	284.44000000000005	4.379000000000003	3	2	11	0
[2.1380014e+13]	0.3674264041141125	O=C(O)C[C@]1(O)C(=O)NC(=O)NC1=O	202.12199999999999	-2.4418	6	4	2	0
[11899620.]	0.6515921653099568	C=C1CC[C@@H]2CC[C@@](C)(C(=O)O)C[C@@H]12	194.27399999999997	2.8436000000000003	2	1	1	0
[1083217.]	0.6046173956830699	C#CCN1CCC[C@H]1C(=O)c1ccc(Cl)cc1	247.725	2.620300000000001	2	0	3	1
[6876.283]	0.6620704257180587	CC1(C)OC(=O)C2=CC(=O)CC[C@@H]3[C@H](C)[C@H](O)[C@@H](O)C[C@@H]3C[C@@H]12	322.40100000000007	1.6114	5	2	0	0
[4608119.]	0.7212588245608211	CN1CCN2c3ccccc3Cc3ccccc3C2C1	264.372	3.0839000000000016	2	0	0	2
[20812.477]	0.8125787063126857	O=C(O)C1=C(O)NC(=O)C(Cc2ccccc2)c2ccccc21	309.321	2.4539	4	3	3	2
[593283.4]	0.5632534611023264	CC[C@H](C)O[C@H]1O[C@@H](CO)[C@@H](O)[C@@H]1O	206.238	-0.7595000000000001	5	3	4	0
[inf]	0.2580498580514538	CCCCC/C=C\C=C/C=C/C=C/[C@H](CC[C@@H](O)C[C@@H](O)CC(=O)O)C(=O)[O-].CC	423.5700000000002	3.550600000000002	6	3	16	0
[10029.638]	0.2487507621406359	O=C(O)[C@H]1O[C@@H]2C[C@H]3[C@@H]4C[C@H]5CCC[C@]5(CO)[C@H]4[C@@H](O)C[C@]3(CO)[C@@H](O)[C@]2(CO)O[C@@H]1CO	472.53100000000023	-1.5139999999999971	10	7	5	0
[30700572.]	0.6434020311890606	C/C=C/SC(=O)NCC	145.22699999999998	1.9827	2	1	2	0
[21380.895]	0.7519224123190988	C/C=C1\C=C2C=C[C@H](C)[C@H]1C[C@@H]1C[C@@H](OC(=O)[C@@H](NC)c3ccccc3)C[C@@H]12	377.5280000000001	4.9836000000000045	3	1	4	1
[6974282.5]	0.7035736621721789	C[C@@H](NC(=O)[C@@H](N)Cc1ccc(F)cc1)C(=O)O	254.261	0.28479999999999944	4	3	5	1
[978.5712]	0.20953228759417758	CCCCC/C=C\C=C/C=C/C[C@@H](C[C@@H](O)C[C@@H](O)[C@H](C)CC(=O)O)CC(=O)O	410.55100000000016	4.329100000000002	6	4	17	0
[47572.72]	0.7442336767268087	COc1cc(-c2cc(=O)c3ccc(F)cc3n2C)ccc1OC	313.32800000000003	3.3618000000000015	3	0	3	3
[31344.127]	0.7476258148419598	CC(=O)CC(c1ccccc1)c1c(O)c2ccccc2oc1=O	308.3330000000001	3.609600000000003	4	1	4	3
[21208.783]	0.6721798022592683	COc1cc(-c2ccc3c(=O)c(O)cc(O)c3o2)ccc1O	300.266	2.5370000000000004	6	3	2	3
[5033.9927]	0.6843645198079773	CC(C)=C[C@@]1(O)C[C@H]2[C@@H]3C[C@H](C)C4=CC(=O)C=C[C@]4(C)[C@@]3(F)[C@@H](O)C[C@@]21C	374.49600000000015	3.9104000000000028	3	2	1	0
[15.3819475]	0.18371344481876217	C#Cc1cc(CNC(=O)O[C@H]2C[C@@H](C)C=C3C=C[C@H](C)[C@H](CC[C@@H]4C[C@@H](O[Si](C)(C)C(C)(C)C)CC(=O)O4)[C@H]32)ccc1O	607.8640000000005	7.249000000000009	6	2	8	1
[2250303.]	0.24876134954570536	O[C@@H]1[C@H](CO[C@H]2O[C@H](CO)[C@@H](O)[C@H](O)[C@H]2O)[C@@H](O)[C@H](O)[C@@H]1O	326.298	-5.123699999999993	10	8	4	0
[112329.77]	0.5225217282889729	COCCc1c(Cl)cc(Cl)c(Cl)c1C(=O)OCCN1CCOCC1	396.6980000000003	3.3247000000000018	5	0	7	1
[855038.75]	0.6824184549395481	COc1ccc(Cc2nccc3cc(OC)c(OC)cc23)cc1OC	339.3910000000001	3.860000000000003	5	0	6	3
[101660.2]	0.4224270242371751	Nc1cc(=O)c2c(N)nc(N)[nH]c2c1	191.19400000000002	-0.3786999999999998	5	4	0	2
[79418.3]	0.8459041775382643	COC[C@@]12CN(CCc3ccc(O)cc3[C@@H]2CCc2ccc(O)cc2)CC1	367.48900000000015	3.7088000000000028	4	2	5	2
[1010.84796]	0.3227942983079153	CC1=CC(=O)C[C@@H](C)[C@@]1(O)CC[C@@H]1CC[C@]2(C)[C@@H]([C@H]3CC[C@@](C)(CC[C@@H](O)CC(=O)O)[C@@H]3C)CC[C@@]12C	516.7630000000004	6.553700000000008	5	3	9	0
[1126542.5]	0.6398608393623447	O=C(CCc1ccccc1)c1cc(O)ccc1O	242.274	2.9133000000000018	3	2	4	2
[73408.11]	0.644772096967114	C=C1[C@H](O)C[C@H]2[C@@H]3CCC4=CCCC[C@@H]4[C@H]3CC[C@@]21C	272.43199999999996	4.476200000000004	1	1	0	0
[3047090.8]	0.698578703426977	NCCc1ccc(C(=O)O)cc1	165.19199999999998	0.8859999999999999	3	2	3	1
[181174.33]	0.8613982634723492	Fc1ncc([C@H]2CCNC[C@H]2COc2ccc3c(c2)OCO3)c(F)c1	348.3490000000001	2.8606000000000007	5	1	4	2
[2153.2356]	0.060890400339328486	CCCCC/C=C\C=C/C=C/C/C=C/C=C\C=C\[C@H](O[C@@H]2O[C@H](C)[C@@H](O)[C@H](O)[C@@H]2O)CCCCCCCCCCCC(=O)O	616.8800000000001	7.882400000000011	7	4	25	0
[832.59143]	0.10348325925697462	C[C@H]1O[C@H](O[C@@H]2[C@H](O)[C@@H](O)[C@@H](O[C@H]3[C@H](O)[C@@H](O)[C@H](O)O[C@@H]3CO)O[C@@H]2CO)[C@H](O)[C@@H](O)[C@@H]1N[C@H]1C=C(CO)[C@@H](O)[C@H](O)[C@H]1O	645.6080000000004	-8.564500000000011	19	14	9	0
[1.9533099e+08]	0.5787629938038822	C=Cc1cnc(O)c(=O)[nH]1	138.12599999999998	0.11850000000000005	3	2	1	1
[12.422916]	0.4591990778109381	O=C1N[C@H](O)C[C@@H](/N=C/c2c(-c3ccc(F)cc3)cc(-c3ccccc3)nc2C2CCCCC2)O1	473.54800000000034	5.7957000000000045	4	2	5	3
[521898.25]	0.5774138493985637	C[C@H]1C(=O)O[C@H]2[C@@H](O)[C@]3(C)[C@@H]4C[C@@H](O)C[C@]4(O)[C@H]3CC[C@@]21C	310.3900000000001	0.8469999999999994	5	3	0	0
[45840144.]	0.7274025769135067	N[C@H](Cc1ccc(F)cc1)C(=O)O	183.182	0.7801	3	2	3	1
[13456.126]	0.4387122855563182	C=C(C)[C@@H](O)C(=O)O[C@H]1CCCC2=C[C@@H](OC(=O)[C@@H](N)CC(=O)O)[C@H]21	353.37100000000004	0.28910000000000013	8	3	7	0
[1.04637544e+08]	0.6007257571378479	CC(C)/C=C/[C@@H](O)C/C(=O)O	158.19699999999997	1.0342	3	2	4	0
[9.402075e+11]	0.623892566676979	O=C(O)[C@H]1O[C@@H]2C=C(O)C=C[C@H]1N2C	197.19000000000003	0.10799999999999987	5	2	1	0
[2585202.]	0.6786166527324063	CC(=O)c1ccc(O)c(OC)c1	166.17599999999996	1.6034	3	1	2	1
[73685.65]	0.5266614043427877	C=C1[C@@H](O)C[C@H](OC(=O)C(C)C)[C@@]2(C)CC[C@@H](C)CC[C@@](C)(CCC(=O)O)[C@H]12	394.55200000000025	4.578700000000004	5	2	5	0
[8933.8]	0.39546758730950204	CCCCC/C=C/C=C/C=C/C=C/[C@H](O)C[C@@H](O)[C@H](C)CC	306.49000000000007	4.949500000000004	2	2	12	0
[29223370.]	0.4655502618700328	C[C@@H]1C[C@@]2(C)CC[C@@H]1C2	124.22699999999999	2.832600000000001	0	0	0	0
[1.2979602e+08]	0.2680456486995585	O[C@H]1CO[C@@H](O)[C@@H](O)[C@@H](O)[C@H]1O	180.156	-3.2214000000000005	6	5	0	0
[37965.12]	0.06824479508490591	CN[C@@H]1[C@H](O[C@H]2[C@H](O[C@H]3[C@H](O)[C@@H](O)[C@H](N=C(N)N)[C@@H](O)[C@@H]3N=C(N)N)O[C@@H](C)[C@]2(O)C=O)O[C@@H](CO)[C@H](O)[C@H]1O	581.5800000000005	-8.161100000000008	17	12	9	0
[5092.137]	0.7735882942976215	CCO[C@@]1(C2CCNC(C)C2)[C@H](c2ccccc2)C2=CC=C(C)C=CC[C@@H]12	363.54500000000013	5.396000000000005	2	1	4	1
[1389197.2]	0.49051986767922323	Nc1ncnc2c1ncn2[C@@H]1O[C@H](CO)[C@@H](O)[C@@H]1O	267.245	-1.9800000000000006	8	4	2	2
[265596.56]	0.6818500588758563	C[C@H]1N[C@@H](C)CN=C(c2ccccc2)c2cc([N+](=O)[O-])ccc21	309.3690000000001	3.4849000000000023	3	1	2	2
[7119275.5]	0.5733523087090804	C=C[C@H]1[C@H](OC(=O)[C@H](C)[C@H](C)C(=O)O)N(C)C1	241.28699999999998	0.9601	5	1	5	0
[478970.5]	0.6627794114492443	O=C1O[C@H](c2ccc(O)cc2)CN=C(O)N1	222.2	1.0871	4	3	1	1
[771598.]	0.5873189196165121	CC1=CC[C@@H]2C(C)(C)[C@@H](O)CC[C@]12C	194.31799999999996	3.139800000000002	1	1	0	0
[767.6616]	0.49341714559883343	O[C@@H]1CSSC[C@@H]2[C@H]3C[C@@H]4[C@H](O)CC[C@]4(O)C[C@]3(O)CC[C@]12C	360.5410000000002	1.8016999999999999	6	4	0	0
[36.07182]	0.45459233625149775	CC[C@H](NC)c1cc(-c2ccc(F)cc2)cc(CC[C@@H](O)CC(=O)[O-])c1-c1cc(F)cc(C#N)c1	477.53100000000023	4.274480000000003	5	2	10	3
[94344.2]	0.754580870311681	N#CCOc1ccc(C(=O)O)cc1	177.159	1.28718	4	1	3	1
[103272.945]	0.41543168693006327	Nc1nonc1C(=O)Nc1ccc(C(=O)N[C@@H](CCC(=O)O)C(=O)O)cc1	377.31300000000016	-0.04810000000000053	10	5	8	2
[1220404.9]	0.8326826582212099	O=C1C[C@H](c2ccccc2)Oc2c(O)cccc21	240.25799999999998	3.098700000000001	3	1	1	2
[4699.8105]	0.8800865570776194	CCCc1nc(C(=O)O)c(-c2ccc(F)cc2)c2cc(F)ccc2n1C	356.37200000000007	4.457200000000004	3	1	4	2
[65943.7]	0.6923408487340212	Oc1ccc(/C=C/c2cc(O)cc(O)c2)cc1	228.247	2.9738000000000016	3	3	2	2
[1761.9373]	0.4457828606242566	CC1(C)C[C@H]2C3=CC[C@@H]4[C@](C)(CC[C@@H]5C(C)(C)[C@@H](O)CC[C@]54C)[C@H]3CC[C@]12C	384.6480000000002	6.998600000000009	1	1	0	0
[96.648224]	0.4843877540162283	CC1=C(C)[C@H](O[C@H]2[C@@H](O)CC(C)(C)C3=CC[C@H]4C(C)(C)CCC[C@]4(C)C3=CC[C@H]21)C(=O)O	442.64000000000027	6.061000000000006	4	2	1	0
[1911.2667]	0.4626432372586027	COCCOCCOC(=O)C1=C(C)NC(C)=C(C(=O)OC(C)C)C1c1ccccc1	417.5020000000001	3.079200000000001	7	1	10	1
[7.227142e+10]	0.4203675878211702	CSC(=N)N1CCCC1=O	158.226	0.90657	2	1	0	0
[16123971.]	0.40428320216798685	O=[n+]1ccn([C@@H]2O[C@H](CO)[C@@H](O)[C@H]2O)c(=O)[nH]1	246.199	-3.2975999999999996	6	4	2	1
[156359.97]	0.47781389314074457	CC/C=C\C=C/C=C\[C@H](O)C[C@@H](O)[C@@H](O)[C@@H](C)C(=O)O	284.352	1.2585	5	4	9	0
[238416.84]	0.8049353387121051	Cc1onc(-c2ccccc2)c1-c1ccc(S(N)(=O)=O)cc1	314.36600000000004	2.9644200000000005	4	1	3	3
[247336.17]	0.5766661899453829	O=C([C@H](Cc1ccccc1)NCC(O)c1ccccc1)Nc1ccccn1	361.44500000000005	2.954600000000001	4	3	8	3
[4.515585e+09]	0.25684560160236647	CNC(=N)N	73.099	-0.9007299999999998	2	3	0	0
[5383.665]	0.6961242290463743	CC1=C[C@@H]2[C@@H](C)C(=O)[C@H]3[C@@H](O)C[C@@H](O)[C@]3O[C@]2(C)C(=O)C=C1	305.35	0.9555899999999997	5	2	0	0
[31688.148]	0.3202958397523445	C=CCCCCCC/C=C/C=C/C[C@@H](O)CC(=O)O	266.381	3.8511000000000015	3	2	12	0
[660116.3]	0.719687274871661	C=C1CC[C@@]2(O)C[C@H]([C@@H](C)CCC(=O)O)[C@H]12	224.29999999999995	2.2044999999999995	3	2	4	0
[533674.3]	0.36865587318789106	C[C@@](O)(/C=C/[C@@H](O)C[C@@H](O)CC(=O)[O-])C(=O)O	247.22299999999996	-2.3698999999999995	7	4	7	0
[4.809939]	0.6098603402539736	CC(C)c1c(/C=C/[C@@H](O)C[C@@H](O)CC(=O)[O-])c(-c2ccc(F)cc2)cn1C1CCCCC1	442.55100000000016	4.1879000000000035	4	2	9	2
[102589.734]	0.8460610896604897	CC(C)[C@@H]1CC[C@H](C(=O)N[C@H](Cc2ccccc2)C(=O)O)CC1	317.42900000000014	3.2609000000000012	3	2	6	1
[8237.639]	0.9049513123206331	CN(C)C[C@H](c1ccc(Cl)cc1)c1ccc(Cl)cc1O	310.22400000000005	4.392500000000004	2	1	4	2
[27588454.]	0.575228346064442	N[C@@H](Cn1ccc(=O)c(O)c1)C(=O)O	198.17799999999997	-1.0342000000000002	5	3	3	1
[35779.43]	0.4149985874627213	CCCCC/C=C\C[C@@H](O)[C@H](C)[C@@H](O)CC(=O)O	258.35799999999995	2.3455999999999997	4	3	10	0
[5.439846]	0.30179528359841595	CCc1cc(-c2c(-c3ccc(F)cc3)nc(C(C)C)n2/C=C/[C@@H](O)C[C@@H](O)CC(=O)O)cc(CC)c1F	512.5970000000003	5.800800000000007	5	3	11	3
[975.5002]	0.33285955934818817	CC1(C)C[C@H]2C3=CC[C@H]4[C@](C)(CC[C@@H]5C[C@@H](O)C(C)(C)[C@@H]5CC[C@@]4(C)[C@@]3(C)CC[C@H]2O)C(=O)O1	472.7100000000003	6.045200000000007	4	2	0	0
[9810.204]	0.1578428654601626	C[C@@H]1O[C@@H](O)[C@@H](O[C@H]2[C@@H](O)C[C@H](N)[C@H](O[C@H]3O[C@@H](CO)O[C@H](CO)[C@H]3O)O[C@@H]2CO)[C@H](O)[C@@H]1O	501.4820000000002	-5.57569999999999	15	9	7	0
[2586.6404]	0.7843394897210654	C[C@@H]1C[C@@H](c2ccc(F)cc2)CC[C@@H]1CCCC(O)CC(=O)O	322.42	4.351400000000003	3	2	7	1
[7.0783654e+08]	0.5311832070621642	N[C@H]1CCC[C@@H]1C(=O)O	129.159	0.19839999999999985	3	2	1	0
[inf]	0.7097759763658067	CN(C)c1ccc(C(=C2C=CC(=[N+](C)C)C=C2)c2ccc(N(C)C)cc2)cc1.[Cl-]	407.98900000000003	1.4636000000000002	2	0	4	2
[9079141.]	0.47162133314166776	O=C(O)/C=C/c1ccc(O)c(O)c1	180.159	1.1956	4	3	2	1
[765373.7]	0.8158997272806511	O[C@H]1CN[C@H](c2ccc(NC(=O)c3ccccc3)cc2)CC1	296.37000000000006	2.7243000000000004	3	3	3	2
[2695.5454]	0.257518618201105	C=C(OC)[C@@H]1C[C@@H](OC(=O)C(C)OC(C)=O)C(=O)[C@]2(C(=O)OC(C)=O)Cc3ccccc3nc2C1	485.4890000000003	2.3938999999999995	9	0	6	1
[11310838.]	0.7641867332677384	CN1CC[C@@]23c4c5ccc(O)c4CC[C@H]3[C@@H](O)C[C@@H]2[C@H]1C5	285.387	1.8334	3	2	0	1
[2124732.8]	0.6671852560352639	C=CCOc1ccccc1O	150.17699999999996	1.9570000000000003	2	1	3	1
[1.861687e+08]	0.26596816495800824	O[C@H]1C[C@H](O)[C@@H](O)[C@@H](O)[C@H]1O	164.15699999999998	-2.8054	5	5	0	0
[6896783.5]	0.8248286060077297	Nc1nc2ccc(OC(F)(F)F)cc2s1	234.20199999999994	2.7771	3	1	1	2
[11300.094]	0.74455375179415	C=C1[C@@H]([C@H](O)[C@H]2[C@@H]3CCC4=CC(=O)CC[C@]4(C)[C@H]3CC[C@@]21C)C(=O)CO	358.4780000000002	2.832800000000002	4	2	2	0
[254695.39]	0.261035045656026	CCCCc1ccc(OCC(O)C[C@@H](O)CC(=O)[O-])cc1N[Na+]Cc1ccc(-c2ccc(F)cc2)cc1	517.5730000000002	1.0821000000000014	6	3	15	3
[624070.7]	0.5261450321867938	CC(=O)n1cnc2c(N)nc(N)nc2[nH]1	207.197	-0.5102000000000002	6	3	0	1
[1471.5256]	0.41056933270600626	C/C=C(/C)C(=O)OC[C@H]1CCCC[C@@H]1CCC(O)C[C@@H](O)CC(=O)O	356.45900000000006	2.6690000000000005	6	3	10	0
[191042.56]	0.933871422698644	Cc1ccc([C@H]2CCNC[C@H]2COc2ccc3c(c2)OCO3)cc1	325.4080000000001	3.495820000000002	4	1	4	2
[390970.56]	0.3040542971483611	O=C1C[C@@H](CO)C(=O)N([C@H]2C[C@H](O)[C@@H](CO)O2)[C@@H](O)[C@@H](CO)N1	334.32500000000005	-3.9090999999999942	8	6	4	0
[38700.293]	0.7197537478153053	CC(C)Oc1ccc2c(=O)c(-c3ccccc3)coc2c1	280.32300000000004	4.247200000000003	3	0	3	3
[11000.621]	0.3308259228412749	O=COCCc1ccccc1-c1c2ccc(=O)cc-2oc2cc(O)ccc12	360.36500000000007	3.9859000000000027	5	1	5	4
[229671.03]	0.7508939065988453	CCCCOc1cc(CC2CNC(=O)N2)ccc1OC	278.35200000000003	2.098	3	2	7	1
[25.394207]	0.5906933410808219	C#CCN(Cc1ccc(O)cc1)[C@H]1CCCC[C@@H]1CCC(O)CC(=O)O	359.4660000000001	3.0020000000000007	5	3	9	1
[39.13639]	0.6831135402847232	CC1(C)CC(=O)c2c(-c3ccc(F)cc3)cccc2/C1=C\[C@@H]1C[C@@H](O)C[C@@H](O)CC(=O)O1	438.49500000000023	4.306200000000005	5	2	2	2
[646970.1]	0.5956951948519889	CCCCCC[C@H](C)CC[C@H]1CC[C@@]1(C)C(=O)O	254.41399999999996	4.874000000000004	2	1	9	0
[10454233.]	0.7764264211073745	Clc1cccc(Cl)c1NC1=NCCN1	230.09799999999998	2.3644999999999996	2	2	1	1
[127539.17]	0.7315916457547719	CC(C)NC[C@H](O)COc1cccc2[nH]ccc12	248.32600000000002	1.9055999999999995	3	3	6	2
[2036.5731]	0.3895131563054895	C=C1[C@@H](O)C[C@H](OC(=O)c2cccnc2)C[C@H](OC(C)=O)[C@]2(C)[C@@H]3CC[C@H](OCc4ccc(N)cc4)C3=C(C)C(=O)N12	575.6620000000003	3.7021000000000015	9	2	6	2
[3738098.5]	0.62553552987213	COCCc1ccccn1	137.18199999999996	1.2705	2	0	3	1
[1623.3708]	0.7496189485588888	C=C[C@@H](CO[C@@H]1O[C@H](C)[C@@H]2CC[C@@]3(C)[C@@H]4CC[C@@H](O)CC[C@]43C)C2[C@@H]1O	364.52600000000007	3.5144000000000024	4	2	4	0
[27200.12]	0.856847666181552	COc1ccc2cc(CC(=O)O)ccc2c1	216.236	2.4755000000000003	3	1	3	2
[992.23126]	0.5447049097694912	CCOc1nc(C(C)C)c2cc(/C=C/CC[C@@H](O)C[C@@H](O)CC(=O)O)cc21	375.46500000000015	3.134500000000001	5	3	10	0
[13100.839]	0.4597209533362472	CC/C=C\C=C/C=C\[C@H](O)C[C@H](O)[C@@H](O)[C@H](C)CC(=O)O	298.379	1.6485999999999998	5	4	10	0
[34.865604]	0.5264780150651975	C/C=C(/C)C(=O)O[C@@H]1C2C(=C[C@@H](C)[C@@H]1O)C=C[C@@H](C)[C@@H]2CC[C@@H]1C[C@@H](O)CC(=O)O1	418.53000000000026	3.086400000000002	6	2	5	0
[135846.86]	0.7607380262705091	CO[C@@H]1CCCN(CCc2ccc(OC)cc2)CCc2cc(OC)ccc21	369.50500000000017	4.272300000000004	4	0	6	2
[394176.06]	0.8469364772765515	CN(C)Cc1c[nH]c2ccc(OC(N)=O)cc12	233.27099999999996	1.687	3	2	3	2
[13476.108]	0.2711027046142216	CC/C=C\C/C=C\C=C\[C@H](C)[C@@H](O)[C@H](C)[C@@H](O)[C@@H](O)[C@@H](C)[C@H](O)CO	356.5030000000001	1.7992999999999992	5	5	12	0
[66006.24]	0.9100620525537744	O[C@]1(c2ccc(O)cc2)CCCN(Cc2ccccc2)C1	283.371	2.875800000000001	3	2	3	2
[366963.22]	0.6377837869202557	CC/C=C\C=C/[C@H](O)[C@@H](C)C(=O)O	184.23499999999996	1.5904	3	2	5	0
[2.612071]	0.3683067406678045	CC(C)c1cc(-c2cccc(Cl)c2)c(-c2ccc(F)cc2)n1/C=C/[C@@H](O)C[C@@H](O)CC(=O)O	471.9560000000002	5.795300000000007	4	3	9	3
[5541.2803]	0.2868568724036919	CSCCCCCC/C(=N\OC(C)=O)C(C)(C)C	273.442	4.265100000000004	3	0	8	0
[224.6862]	0.263849775837128	CO[C@H](C(=O)[C@@H](C)[C@@H](O)[C@H](C)[C@@H]1O[C@@H]([C@@H](C)C(=O)O)CC[C@@H]1C)[C@@]1(C)O[C@]2(C)C(=O)C[C@@H]3C[C@](C)(C(=O)CC[C@]3(C)C[C@H]12)C(=O)	634.8070000000002	4.215400000000002	10	2	10	0
[1985671.4]	0.40611689006532614	C=CC(=O)OC(C)OC(=O)C(C)(C)OC(=O)CC	258.2699999999999	1.3365999999999998	6	0	6	0
[449652.16]	0.26385582583912787	OC[C@@H](O)[C@@H]1O[C@](CO)(CO)O[C@@H](CO)[C@H](O)[C@H]1O	284.261	-4.481399999999994	9	7	5	0
[5434649.5]	0.47828679992578654	O=C1CCCC(O)(CC(=O)O)C(=O)NC(=O)N1	244.203	-1.271499999999999	6	4	2	0
[11049.639]	0.438739114697239	C=CC[N@+]12CC[C@@]3(CC[C@@H](C)C[C@@H]1[C@H]2O)c1ccc(O)cc1C[C@H]3O	344.47500000000014	2.460500000000001	3	3	2	1
[335004.75]	0.10543152396256857	C/C=C1/C(=O)N[C@H](C)C(=O)NC(=O)[C@H](C)NC(=O)[C@H]1C(=O)NCC(=O)NCC(=O)NCC(=O)O	482.4500000000003	-4.352099999999997	9	7	7	0
[196484.02]	0.6587322532597096	CCCc1cc(=O)[nH]c(=S)[nH]1	170.237	1.38499	2	2	2	1
[282.78387]	0.6701163938069244	CCc1nn(C)c(-c2ccc(F)cc2)c1/C=C/[C@@H](O)C[C@@H](O)CC(=O)O	362.4010000000001	2.3884	5	3	8	2
[423.331]	0.5640013949904688	C=C1[C@@H]([C@@H](O)C[C@H](C)[C@H]2CCC(C)C[C@@H]2C)C[C@@H]1CCC(C)C	320.5610000000001	6.074300000000007	1	1	7	0
[1.9380648e+08]	0.5454599578856786	C=CCOC(=O)Cc1ccc(OC)cc1	206.24099999999999	1.9669	3	0	5	1
[53097.836]	0.43548735342764994	O=C(C[C@H](CCCl)NNC(=O)C(Cl)Cl)c1ccccc1	337.63400000000007	2.681400000000001	3	2	8	1
[311.53757]	0.28741468619069394	CO[C@H]1CC[C@@]2(C)[C@H](CC[C@@H]3[C@H](CC[C@@H](O)CC(=O)O3)[C@@]2(C)O)[C@H]1CC[C@](C)(O)C[C@@H]2CC[C@@H](O)C[C@@H](O)CC(=O)O2	598.7740000000005	2.7804	10	5	6	0
[66360.836]	0.7423016425184669	COc1cc(-c2ccc(=O)c3cc(O)cc(O)c3n2)cc(OC)c1OC	355.3460000000001	2.6990000000000007	7	2	4	3
[493307.34]	0.8810778082204156	COc1ccc2cc([C@H](C)C(=O)O)ccc2c1	230.26299999999998	3.036500000000001	3	1	3	2
[470284.62]	0.8625751763631374	C=C(NC(=O)C(C)(C)C)C(=O)N1CCN(c2ccc(F)cc2)CC1	333.40700000000004	2.1502999999999997	3	1	3	1
[1011893.06]	0.763085835291854	CCN(CC)c1cc(OC)c(OC)cc1OC	239.31499999999997	2.5586	4	0	6	1
[188367.77]	0.8341147101071329	NCCS[C@@H]1c2ccccc2OC[C@H]1CO	239.33999999999995	1.4204999999999999	4	2	4	1
[inf]	0.6525653298590507	CN(C)C(=O)Oc1cccc([N+](C)(C)C)c1.[Br-]	303.19999999999993	-1.052299999999998	2	0	2	1
[94266.87]	0.6169226675074555	C=Cc1ccc(O)cc1O	136.14999999999998	1.7407999999999997	2	2	1	1
[24177.016]	0.9085285470025662	CCCN1C[C@H](CSC)C[C@@H]2c3cccc4[nH]cc(c34)C[C@H]21	314.4980000000001	4.271100000000003	2	1	4	2
[54336.48]	0.6913557174120456	CC1(C)C(=O)CC[C@H]2[C@@H]3C[C@H](C)C4=CC(=O)C=C[C@]4(C)[C@@]3(F)[C@@H](O)C[C@@]21C	374.49600000000015	4.198500000000004	3	1	0	0
[4051195.]	0.8289288715670488	CN1[C@H]2CC[C@H]1C[C@@H](OC(c1ccccc1)c1ccccc1)C2	307.43700000000007	4.417800000000004	2	0	4	2
[13.108827]	0.1568888746348767	C[C@@H]1C/C=C/C=C/C=C/C=C/[C@H](O[C@@H]2O[C@H](C)[C@@H](O)[C@H](N)[C@@H]2O)C[C@@H]2O[C@](O)(C[C@@H](O)C[C@H]3O[C@@H]3/C=C/C(=O)O1)C[C@H](O)[C@H]2C(=O)O	665.7330000000004	0.11970000000000325	14	7	3	0
[83062.75]	0.4857927368764317	C[Si](C)(C)COC(=O)c1ccc(N)cc1	223.34799999999998	2.303	3	1	3	1
[244050.72]	0.7775672180808064	CNCC[C@@H](O)c1ccc(Cl)cc1	199.68099999999998	1.9829	2	2	4	1
[1.1841873e+09]	0.656375930400227	Oc1cc2c(Cl)cccc2o1	168.57899999999998	2.7918000000000003	2	1	0	2
[1173810.9]	0.5920411370170475	C=C1[C@@H](OC(=O)c2cccnc2)CCC(C)(C)C1	245.32199999999995	3.373300000000002	3	0	2	1
[4.2094355e+08]	0.5584545360949513	O=C1C=CC(=O)Nc2ccc([N+](=O)[O-])cc2N1	233.18300000000002	1.0415999999999996	4	2	1	1
[581523.2]	0.6885995439708613	NC(=O)NC(=O)Cc1ccccc1	178.191	0.42399999999999954	2	2	2	1
[9.400806e+08]	0.716093834488023	C=C1c2ccccc2C(=O)C1c1ccccc1	220.271	3.6799000000000026	1	0	1	2
[3686.9255]	0.7376924801289202	C=C1CC[C@H]2[C@@H]([C@H]3[C@@H]4CCC(=O)CC[C@@]4(C)[C@H]3CC[C@@]2(C)O)O1	318.457	3.851700000000004	3	1	0	0
[2855.8948]	0.38119865284370424	C/C=C(/C)C(=O)O[C@H]1C[C@@H](O)C[C@@H]2C[C@@H](O)[C@@H](C)CC[C@@H](O)CC(=O)O[C@@H]2C[C@H]1O	428.5220000000002	1.2299999999999995	8	4	2	0
[386170.97]	0.38863826381341315	CO[C@@H]1C[C@H](OC)[C@H](C)[C@@H](O[C@H]2C[C@@](C)(OC)[C@@H](O)[C@H](C)O2)[C@H](C)[C@@H](O[C@@H]2O[C@H](C)C[C@H](N(C)C)[C@H]2O)[C@]1(C)O	577.7560000000003	1.5406000000000035	11	3	8	0
[25163.049]	0.44713775649092796	C=C(C)CC[C@@H]1CC[C@H](C)CCCCC(=O)OCC(=O)CC1=O	322.44500000000005	4.020700000000002	4	0	3	0
[3616316.2]	0.8143349412643328	Nc1ccc(S(=O)(=O)Nc2nccs2)cc1	255.32400000000004	1.5261	4	2	3	2
[335836.78]	0.3582241404236152	C[C@H](O)CO[C@@H]1O[C@H](CO)[C@@H](O)[C@H](O)[C@H]1O	238.23600000000002	-2.8162999999999987	7	5	4	0
[21439.74]	0.5629831903640382	CN[C@@H](Cc1ccccc1)C(=O)C(CN1CCN(c2ccc(OC)cc2)CC1)C(=O)O	425.52900000000017	1.9177999999999997	7	2	10	2
[11068017.]	0.4876222981713638	CCCCCC(=O)Nc1ccc([N+](=O)[O-])c(C(F)(F)F)c1	304.268	4.132400000000002	3	1	6	1
[343185.38]	0.38941616262964607	Cc1ccc(NC(=O)c2ccc(CN3CCN(C)CC3)cc2)cc1Nc1nccc(-c2cccnc2)n1	493.6150000000002	4.590320000000004	7	2	7	4
[6529.772]	0.5098609008550412	OCCCC#CC#CCCCCCC(=O)O	222.28399999999993	1.8008000000000002	3	2	7	0
[3.5890998e+09]	0.47513204381723745	C=C1[C@@H]2C[C@H](O)C[C@H]1[C@@H]2O	140.182	0.30419999999999997	2	2	0	0
[77669752.]	0.5038393958286502	CC(=O)c1ccccc1C(O)N	165.19199999999998	0.8388000000000002	3	2	2	1
[184566.97]	0.7464578961988015	CC(=O)C=C[C@]1(O)CC[C@H]2[C@@H]3CCC4=CC(=O)CC[C@]4(C)[C@H]3CC[C@@]21C	356.5060000000002	4.394600000000004	3	1	2	0
[685.16376]	0.33123941849365507	CCC[C@H]1CCC[C@H](/C=C/[C@@H](O)C[C@@H](O)CC(=O)O)[C@H]1COC(=O)C(C)(C)CC	412.56700000000023	3.941200000000003	6	3	12	0
[395.0378]	0.40494231554317706	C/C=C(\C)C(=O)O[C@H]1C[C@@H](C)C=C(C)C=C2C=C[C@H](C)[C@H](CC[C@@H]3C[C@@H](O)CC(=O)O3)[C@H](C)[C@H](O)[C@H]12	500.67600000000033	5.058900000000007	6	2	5	0
[73106.305]	0.3300318348896361	NC(=O)C[C@H](N)C(=O)c1ccccc1C(=O)N[C@@H](CCC(=O)O)C(=O)O	365.3420000000002	-0.8801999999999996	8	5	10	1
[5498.619]	0.17305101497216158	C[C@@H](O)[C@H]1O[C@@H](O[C@H]2[C@H](O)[C@@H](O[C@H]3[C@H](O)[C@@H](O)[C@H](O)O[C@@H]3CO)[C@H](O)[C@@H]2O)[C@@H](O)C[C@@H]1O	472.44000000000017	-6.129399999999989	14	10	6	0
[34130412.]	0.4466589598828828	C=C1[C@@H](OC(=O)c2ccccc2)CC[C@H](C)CC1	244.33399999999995	3.9783000000000026	2	0	2	1
[9514549.]	0.6393583396406614	C[C@@H]1Oc2ccccc2NC(=O)[C@@H]1O	193.20199999999997	0.7668999999999999	3	2	0	1
[696455.56]	0.5391871956552778	Clc1ccc(COC(Cn2ccnc2)c2ccc(Cl)cc2Cl)cc1	381.69000000000005	5.801400000000003	2	0	6	3
[50970008.]	0.6864963613487134	CC[C@@H](S)C(=O)N1CCC[C@H]1C(=O)O	217.28999999999996	0.7704000000000001	3	2	3	0
[8759724.]	0.618444132577454	Nc1cc(CCC(=O)N2CCCC2=O)ccc1O	248.28199999999998	1.0559999999999998	4	2	3	1
[5354.601]	0.39974037477190066	CC(C)CN(C[C@@H](O)[C@H](Cc1ccccc1)NC(=O)O[C@H]1CCOC1)S(=O)(=O)c1ccc(N)cc1	505.63700000000034	2.4028	7	3	11	2
[16008993.]	0.30866092928010874	NCCOCCNCCOP(=O)([O-])O	227.17699999999996	-1.9713999999999985	7	3	9	0
[1.3826825e+10]	0.4952172017431901	Nc1nc(=O)[nH]cc1F	129.09399999999997	-0.5088000000000001	3	2	0	1
[668525.2]	0.5207921800750199	CCCCSS[C@H](C)C(=O)O	194.321	2.641	4	1	6	0
[699490.8]	0.7809051329103438	O=C(c1ccccc1C(F)(F)F)N1CCC(Cc2ccccc2)CC1	347.38	4.8003000000000045	1	0	3	2
[7733.764]	0.491145367980784	CC1=CC(=O)C[C@@H]2[C@@](C)(CCC3=CC(=O)C=C4C(C)CC[C@@H](O)CC[C@]4(C)[C@H]3CC[C@@]21C)C(=O)O	482.6610000000004	5.821900000000006	5	2	1	0
[56277.297]	0.5557303658688982	C=CC(C)(C)O[C@H]1C[C@H](OC(=O)C(C)C)C2=C[C@@H]21	250.33799999999997	2.863900000000001	3	0	5	0
[264149.66]	0.8646319364502743	CNc1ccc(-c2ccc(CC(=O)O)cc2)cc1	241.29	3.022400000000001	3	2	4	2
[384206.44]	0.5423950385739913	O=C(O)[C@@]1(O)CC[C@H]2[C@@H]3C[C@H](O)C4=CC(=O)C=C[C@]4(C)[C@@]3(F)[C@@H](O)C[C@@]21C	380.41200000000015	1.1436999999999997	6	4	1	0
[10566.852]	0.6684104451867194	CC1(C)O[C@@H]2C[C@H]3[C@@H]4C[C@H](F)C5=CC(=O)C=C[C@]5(C)[C@@]4(F)[C@@H](O)C[C@]3(C)[C@]2(C(=O)CO)O1	452.49400000000026	2.366800000000001	6	2	2	0
[3.1593616e+08]	0.4887189002149315	NCCC[C@@H](N)CC(=O)O	146.19	-0.4726999999999995	4	3	5	0
[36443.49]	0.7020672377528979	Oc1ccc([C@H]2Oc3ccc4c(ccc(O)c4)c3CC2)cc1	292.334	4.317300000000003	3	2	1	3
[321027.53]	0.7403103343763991	COc1cc([S@@](C)=O)ccc1OC	200.259	1.4411999999999998	3	0	3	1
[15176999.]	0.30807047302977325	O=C1O[C@@H](O)C[C@@H](O)C=C/[C@H]1O	174.15200000000002	-1.4703000000000002	5	3	0	0
[23086.424]	0.7276819332353759	COC(=O)Nc1nc2cc(C(=O)c3ccc(F)cc3)ccc2[nH]1	313.288	3.111300000000001	4	2	3	3
[275.34854]	0.3267922868015304	CCn1c(=O)c(C(=O)c2ccc(F)cc2)c(-c2ccc(F)cc2)n1/C=C/[C@@H](O)COc1ccc(F)cc1	508.49600000000015	4.895600000000004	4	1	9	4
[1.3939475]	0.1839665488529559	CCc1cccc(CNC(=O)c2c(-c3ccccc3)c(-c3ccc(F)cc3)c(CC[C@@H](O)C[C@@H](O)CC(=O)[O-])n2C(C)C)c1	599.7230000000002	5.219000000000006	5	3	14	4
[101174.68]	0.7730147551979492	CCNC[C@H]1CC[C@H](NC(=O)c2ccc(O)cc2)CC1	276.38000000000005	2.2903000000000002	3	3	5	1
[10270.128]	0.5418435321209187	CC(=C\C(=O)O)[C@H]1CC[C@H]2[C@@H]3CC=C4C[C@@H](O)CC[C@]4(C)[C@H]3CC[C@@]21C	358.5220000000002	4.957200000000006	3	2	2	0
[24578.414]	0.13401935864456035	CC(C)C[C@H](NC(=O)CN)C(=O)N1CCC[C@H]1C(=O)N[C@H](C(=O)NCC(=O)NCC(=O)O)[C@@H](C)O	500.55300000000017	-3.350399999999992	9	7	13	0
[489406.78]	0.7027343786764485	CC1=C(O)CC[C@@]2(C)[C@H]1CC[C@@]1(C)C(=O)C=C2C1	246.34999999999994	3.934000000000003	2	1	0	0
[379877.]	0.5902547919222657	CN(Cc1ccc(C(C)(C)C)cc1)Cc1cccc2ccccc12	317.476	5.769300000000006	1	0	4	3
[4735287.5]	0.2952819093512252	C=C(CO)C(=O)OC[C@H]1O[C@H](COC(=O)C(O)C)[C@@H](O)[C@H]1O	320.294	-2.508699999999998	9	4	7	0
[10755.449]	0.04400759949222842	CCCC/C=C/C[C@@H](C)C(=O)N[C@@H](CC(C)C)C(=O)N[C@H](C(=O)N[C@@H](C)C(=O)N[C@@H](C)C(=O)O)C(=O)N[C@H](CC(=O)O)C(=O)N[C@H](C)	667.7810000000002	0.1260900000000083	10	8	22	0
[290423.88]	0.28099420785312745	CCCC[C@H](OP(=O)(O)OC[C@H](C)OC(=O)Cc1ccc(O)cc1)P(=O)(O)O	440.3220000000001	2.6940000000000017	10	4	12	1
[8.651649e+09]	0.46706339709247924	C=C(CO)C(=O)O	102.08899999999998	-0.3804999999999999	3	2	2	0
[972425.8]	0.761097218965004	FCCCCCn1cnc2c(N)nc(N)nc21	238.26999999999998	1.1305	5	2	5	2
[21539660.]	0.6054689213818505	C=C[C@@]1(C)C[C@H](OC(=O)c2ccccc2)N(C)C1	245.322	2.697300000000001	3	0	3	1
[14326.076]	0.5468924879255769	Clc1ccc(OCC(Cn2ccnc2)c2ccc(Cl)cc2Cl)cc1	381.69000000000005	5.706100000000003	2	0	6	3
[45089.34]	0.8640106273997252	NCCC(=O)N1CCC(=C2c3ccc(Cl)cc3CCc3cccnc32)CC1	381.9070000000002	3.6067000000000027	3	1	2	2
[428144.28]	0.8637416987663528	NCc1ccc(-c2ccc(CC(=O)O)cc2)cc1	241.28999999999996	2.439400000000001	3	2	4	2
[6632.2466]	0.45470536342473733	BrCc1cc(COC(=O)NOC2CCCCC2)cc(-c2ccc(F)cc2)c1	436.3210000000002	5.878100000000004	3	1	6	2
[54721.094]	0.1856384403712117	O=C1[C@H](O[C@@H]2O[C@H](CO)[C@@H](O)[C@H](O)[C@@H]2O)C(O)=C([C@@H]2O[C@H](CO)[C@@H](O)[C@H]2O)[C@@H](O)[C@@H]1O	454.38100000000014	-6.2303999999999915	14	10	5	0
[39184.535]	0.3695629607664241	CCC[S@](=O)[C@H](CC)[C@@H](CC)SCC(=O)N[C@@H](C[C@H](C)C(=O)O)C(=O)N[C@@H]	420.5970000000001	1.815890000000001	6	3	14	0
[13225046.]	0.7339631185428347	C=C(CC[C@H](C)C(=O)N1CCC(=O)N2CCCC[C@H]2C(=O)N1C)C(=O)O	365.43	1.0303000000000007	5	1	5	0
[522865.2]	0.8305090632315171	Cc1cc(C#N)c(Cl)cc1NC(=O)c1ccc(N)cc1	285.73400000000004	3.3546000000000005	3	2	2	2
[444.69247]	0.6257845991101821	CO[C@@H]1C=C(C)CC[C@@H](C)[C@H](CC[C@@H](O)CC(=O)O)[C@H](C)NC(=O)[C@H]1C	369.50200000000007	2.750400000000001	5	3	6	0
[601767.1]	0.6232728136145281	C=C/C(C)=C\C1=Cc2ccccc2CC1	196.29299999999995	4.148500000000003	0	0	2	1
[3.5726433]	0.4347445242149645	CC(C)c1nc(-c2ccc(F)cc2)c(-c2ccc(F)cc2)n1/C=C/[C@H](O)C[C@@H](O)CC(=O)O	456.48900000000015	4.676000000000006	5	3	9	3
[896.18744]	0.19705128873953837	CCCCC/C=C/C=C/C=C/C=C\[C@H](O)C[C@@H](O)[C@H](C)[C@H](O)C[C@H](O)CC(=O)O	410.55100000000016	3.126100000000001	6	5	16	0
[132521.66]	0.566535853574373	C[C@H]1N[C@@H](C)CN(c2ccc(=O)[nH]c2)[C@@H](CO)N1	252.31800000000004	-0.5729999999999997	5	4	2	1
[862920.2]	0.8460234265812538	O=C(CSc1ccc(C(F)(F)F)cc1)Nc1ccccc1	311.328	4.436200000000002	2	1	4	2
[3857.488]	0.5720438343770464	C[C@@H]1CC[C@H]2[C@]3(C)CC[C@@H]4[C@@H](C)CC[C@@H](O)C[C@@]4(C)[C@H]3CC[C@@]21C	332.5720000000001	6.052300000000008	1	1	0	0
[2.7288655e+09]	0.3042503204978373	O[C@H]1OC[C@@H](O)[C@H](O)[C@@H]1O	150.13	-2.5823000000000005	5	4	0	0
[285.62637]	0.4690131662667771	CC1(C)C[C@H]2C3=CC[C@H]4[C@@](C)(CC[C@@H]5C(C)(C)[C@@H](O)CC[C@]54C)[C@H]3CC[C@@]2(C)O1	400.6470000000002	6.5200000000000085	2	1	0	0
[28199.672]	0.32217821000650254	CCCCC/C=C/CC=C/C=C/CCCC(=O)O	250.38199999999995	4.880300000000004	2	1	11	0
[136891.3]	0.7729574057454922	COC(=O)[C@H]1[C@H]2C[C@@H]3c4[nH]c5ccccc5c4CCN3C[C@@H]2CC[C@@H]1O	354.4500000000001	2.6471000000000013	4	2	1	2
[6675.1924]	0.23305849313168367	CCCCC/C=C\C[C@@H](O)[C@H](CC[C@@H](O)CC(=O)[O-])C(=O)NCC(=O)O	372.4380000000001	-0.02799999999999897	7	4	15	0
[223.11252]	0.08487191728246414	C=C(CC[C@H](C)C(=O)N1CCC(=O)N[C@@H](CCCl)C1=O)N[C@@H](CCC(=O)O)C(=O)N[C@@H](C)C(=O)N[C@@H](C)C(=O)N[C@@H](CC(C)C)C(=O)O	701.2180000000001	0.23690000000000694	11	7	20	0
[1.615279e+08]	0.5930002521029034	O=Cc1ccc2c(c1)Cc1ccccc1C2=O	222.243	2.6343000000000005	2	0	1	3
[270018.22]	0.7776849702044858	CO[C@]12C[C@@]3(C)CC(=O)C(C)(C)[C@@H]3CC[C@@H]1[C@H]2O	252.35399999999998	2.1677000000000004	3	1	1	0
[652065.56]	0.6587136937567621	N[C@H](COc1ccc(C(=O)O)cc1)C(=O)O	225.2	0.1755000000000001	6	3	5	1
[888284.4]	0.7381918557898135	CCC[C@@H]1[C@@]2(OC)C[C@@H]3CCC4=CC(=O)CC[C@@H]4[C@H]3CC[C@@]21C	316.48500000000007	4.923400000000005	2	0	3	0
[2353345.8]	0.5819000508117517	C[C@H](NC(=O)[C@@H](N)Cc1ccc(O)cc1)C(=O)O	252.27	-0.14870000000000078	5	4	5	1
[18742.904]	0.4198640180520532	CC[C@@H](O)/C=C/C=C/C=C/CCC[C@@H](O)CC(=O)O	268.3529999999999	2.4318	4	3	10	0
[15410.232]	0.16414843137644294	NC(=O)C[C@@H](O)C(=O)N[C@H]1C(=O)N[C@H](C(=O)N[C@H](C(=O)O)C(=O)O)C[C@H]1C(=O)O	418.3150000000002	-5.0491999999999955	11	8	9	0
[5486448.5]	0.7951707473617159	C=Cc1ncc(OC)c(OC)c1C(=O)N	208.21699999999996	0.8407	4	1	4	1
[4102225.8]	0.8716744593932371	O=C(COc1ccccc1)Nc1ccccc1	227.263	2.7041000000000004	2	1	4	2
[5516264.5]	0.4979473459683946	O=C1CCCC(O)(CC(=O)O)C(=O)N1	201.178	-0.9810999999999999	5	3	2	0
[3196.494]	0.3200824422001974	CCCCC/C=C\C=C/C=C/C=C/[C@H](C[C@@H](C)CO)[C@H](C)CC(=O)O	348.5270000000001	5.537000000000006	3	2	14	0
[1009180.25]	0.7594915658112538	COC(=O)/C(OC(C)=O)c1ccc(N(C)C)cc1	251.282	1.5297999999999998	5	0	4	1
[3.6228878e+11]	0.5988163606060163	CC1(C)[C@H](C(=O)O)N2C(=O)C[C@H]2S1(=O)=O	233.24499999999998	-0.794999999999999	5	1	1	0
[3323414.5]	0.2231339705674215	C[C@H](CO[C@@H]1O[C@H](CO)[C@@H](O)[C@H](N)[C@H]1O)[C@H]1O[C@](N)(CO)[C@H](N)[C@H]1O	367.3990000000001	-4.860299999999993	11	8	6	0
[140140.66]	0.8807285394160607	O=C(O)Cc1ccccc1Nc1c(Cl)cccc1Cl	296.153	4.364100000000001	3	2	4	2
[269150.25]	0.8418770277160754	O=C(CCl)NCCN1CCN(c2ccc(Cl)cc2)CC1	316.2320000000001	1.8170000000000002	3	1	5	1
[915.6301]	0.05190710290895764	CCC[C@@H](NC(=O)N[C@H](C(=O)N[C@H](Cc1ccccc1)C(=O)N[C@@H](CCC(=O)O)C(=O)O)C(=O)NCC)C(=O)N[C@@H](C)C(=O)N[C@@H](C)C(=O)	691.7390000000003	-1.670999999999992	11	9	21	1
[64440608.]	0.18609279902663595	[N-]=[N+]=NC[C@H](N)[C@H](O)[C@H](O)[C@H](N)CO	205.218	-2.3345999999999996	5	5	6	0
[7030.9097]	0.40101547050611525	C=C1[C@@H](OC(=O)[C@@H]2OC(C)(C)[C@@H](OC(=O)c3ccc(F)cc3)[C@]2(C)OC(=O)COC(C)=O)C[C@@H](C)O1	508.49500000000035	2.6278000000000006	10	0	7	1
[156.38739]	0.284285428170845	C[C@H]1NCC(COc2ccc(CCCN3CCC(CC(C)(c4ccc(Cl)cc4)c4ccccc43)CC2)C(=O)O1)c1ccc(C)cc1	639.2800000000002	8.847920000000004	5	1	2	3
[117344.09]	0.4771983064103473	CCCCC/C=C\C=C/C=C/C[C@@H](C)C(=O)O	236.35499999999996	4.346100000000003	2	1	9	0
[39453.69]	0.8750724767516402	CC(n1cc(F)c(=O)[nH]c1=O)c1ccc(C(=O)O)cc1	278.239	0.9832000000000002	4	2	3	2
[2122.6448]	0.05218010710944064	CCCCC/C=C\C=C/C=C/C=C/[C@H](CC[C@@H](O)C[C@@H](O)CC(=O)O)CCCCCCCCCCCCCC(=O)O	576.8590000000005	8.930400000000006	6	4	29	0
[9865.972]	0.22390207416740177	O=c1c([C@@H]2O[C@H](O)[C@@H](O)[C@H](O)[C@@H]2O[C@@H]2O[C@H](CO)[C@@H](O)[C@H](O)[C@H]2O)c(O)ccN1	421.355	-4.6228999999999925	12	9	4	1
[3601.7585]	0.4004993976920393	CCCCC/C=C\C=C/C=C/C=C/C=C\[C@H](C)[C@@H](O)CC(=O)O	318.4570000000001	4.819400000000005	3	2	12	0
[57230984.]	0.5967950649833641	Cn1c2ccccc2c(=O)c2c(O)cccc21	225.24699999999999	2.3973000000000004	2	1	0	3
[88647856.]	0.5046578314706381	Nc1snnc1	101.134	0.12030000000000007	3	1	0	1
[1.3410849e+13]	0.482564502908463	O=c1[nH]cc(F)c(=O)[nH]1	130.078	-0.7977000000000001	2	2	0	1
[9053807.]	0.5548826972555899	O=C1N(Cc2ccccc2)C(=O)NC1=O	204.18499999999997	0.26499999999999996	3	1	2	1
[113727.72]	0.2079442341493163	CO/N=C(/C(=O)N[C@@H]1C(=O)N2C(C(=O)O)=C(COC(C)=O)CS[C@H]12)c1csc(N)n1	455.47400000000016	-0.6224999999999987	10	3	7	1
[1.905952e+08]	0.2791739192787778	O=C(NOC[C@H](O)CO)C(=O)O	179.128	-2.528	6	4	4	0
[1812.5441]	0.7263654579944012	CNCC[C@H](C/C=C/c1cc(O)cc(O)c1)c1ccccc1	297.398	3.8944000000000027	3	3	7	2
[1090.1365]	0.11690172594745143	CCCCCC[C@H]1C(=O)O[C@H](C)[C@H](NC(=O)c2cccc(NC=O)c2O)C(=O)O[C@@H](C)[C@@H]1OC(=O)CC(C)C	548.6330000000003	3.480400000000002	9	3	12	1
[519.62506]	0.6223658766621402	COc1cc(-c2cc(=O)c3ccc(F)cc3nc(N(C)C)n2/C=C/[C@@H]2C[C@@H](O)CC(=O)O2)ccc1O	495.50700000000023	3.208600000000002	8	2	4	2
[7.302532]	0.4090872997217439	O=C(O)C[C@@H](O)C[C@H](O)/C=C/n1c(C(F)(F)F)nc(-c2ccc(F)cc2)c1-c1ccc(F)cc1	482.40500000000014	4.571400000000002	5	3	8	3
[3.80066e+08]	0.45046629553451434	Oc1cccc(O)c1O	126.11099999999998	0.8033999999999997	3	3	0	1
[3.9873126]	0.3477321497212847	CNc1cccc(-c2nc(C(C)C)n(/C=C/[C@@H](O)C[C@@H](O)CC(=O)O)c2-c2ccc(F)cc2)c1	467.5410000000002	4.578600000000003	6	4	10	3
[7041.847]	0.5349222517742949	C[C@H]1O[C@@H](Oc2ccc(CC3=Cc4ccc(O)cc4s3)cc2)[C@H](O)[C@H](O)[C@@H]1O	402.468	2.4040000000000012	6	4	4	3
[15058.825]	0.85545415234064	Cc1ccc([C@H](O)C(=O)[O-])c(C(C)C)c1NC(=O)c1ccc(C#N)cc1	351.38200000000006	2.0256999999999996	5	2	5	2
[248007.]	0.5264058028160731	CC1(C)OC(=O)C2=CC(=O)CC[C@@H]21	180.20299999999997	1.2273	3	0	0	0
[8994.351]	0.6884667104586464	C=C1CC/C(=C/[C@H](C)C(=O)O)C(C)(C)C[C@@H]2CC[C@@H](C)C[C@H]12	304.474	5.452200000000006	2	1	2	0
[585962.25]	0.5451893069778648	C[S@@](=O)C[C@H](C)C(=O)N[C@H](CC(=O)O)C(=O)O	265.287	-0.9548999999999983	6	3	7	0
[1.4473642e+09]	0.7390408623668452	COC1=C[C@H](C)[C@H](C(=O)O)[C@H](C)[C@@H]1C	198.262	2.1394	3	1	2	0
[128117.01]	0.6650761039394132	COc1c(O)cccc1C(=O)NCCc1cccc2[nH]c(=O)ccc12	338.36300000000006	2.2147999999999994	4	3	5	3
[1497500.2]	0.722573654539832	O=C(NC1=NC(=O)c2cc(Cl)ccc2)c2cc(F)ccc2N1	317.70700000000005	2.3897999999999993	2	2	1	3
[8237.639]	0.9049513123206331	CN(C)C[C@@H](c1ccc(Cl)cc1)c1ccc(Cl)cc1O	310.22400000000005	4.392500000000004	2	1	4	2
[48291.844]	0.4517995834597825	C[C@H]1CN(C(=O)[C@H](Cc2ccccc2)N=C(c2ccccc2)NC(=O)C[C@@H](O)CN(C)C)C1	450.58300000000025	1.9515999999999998	4	2	9	2
[45982.2]	0.8995173860066903	CCc1cccc(C2(O)CCCCC2CN(C)C)c1	261.4089999999999	3.1884000000000015	2	1	4	1
[426466.2]	0.6600967149765158	N[C@@H](CC1CCCCC1)C(=O)C(=O)O	199.25	0.9377999999999997	4	2	4	0
[46138.27]	0.2905169417988814	CCCCCC/C=C/CCCCCCCCCC(=O)O	282.4679999999999	6.1085000000000065	2	1	15	0
[1278380.8]	0.5908397690110175	O=C([C@H]1CCCN2CC[C@H](NC(=O)c3ccc(Cl)cc3)CC2)N1C=O	363.8450000000002	1.6816	4	1	7	1
[3072.916]	0.7105614453252636	COC[C@H]1[C@@H]2CC[C@@H]3[C@@H]4CCC5=CC(=O)C=C[C@]5(C)[C@H]4[C@@H](O)C[C@]3(C)[C@]2(C(=O)CO)O1	430.5410000000002	2.2267000000000006	6	2	4	0
[57697.426]	0.8375057924076362	CC(C)NC[C@@H](O)COc1cccc2ccccc12	259.34900000000005	2.5775000000000006	3	2	6	2
[597.09485]	0.07935528939883685	CCC[C@@H](N(NC(=O)[C@@H](N)Cc1ccc(F)cc1)C(=O)N[C@@H](C)C(=O)N[C@@H](CCC(=O)O)C(=O)O)C(=O)N[C@@H](C)C(=O)N[C@@H](CC(=O)O)	682.6830000000002	-1.0129099999999926	12	9	19	1
[263.52814]	0.532367751670216	Nc1c(Cl)cc(Cl)c(Cl)c1Cc1c(O)ccc(Cl)c1O	353.03200000000004	4.884400000000003	3	3	2	2
[90585.39]	0.17400656822855506	NC[C@H]1O[C@H](O[C@H]2[C@H](O)[C@@H](O[C@H]3O[C@H](CO)[C@@H](O)[C@H](N)[C@H]3O)[C@H](N)C[C@@H]2N)[C@H](N)C[C@@H]1O	467.5200000000002	-6.295800000000006	14	10	6	0
[8421.223]	0.08486093710697229	NC(=O)[C@@H](N)C(=O)N1CCC[C@H]1C(=O)N[C@@H](Cc1c[nH]c2ccccc12)C(=O)N[C@@H](CC(=O)O)C(=O)N[C@@H](CCC(=O)O)C(=O)O	645.6260000000002	-2.607499999999991	12	9	16	2
[11142.464]	0.5037134794520132	CC/C=C\C=C/C=C/C=C\C=C\[C@H](C)[C@@H](O)[C@H](C)[C@H](O)[C@H](C)CO	334.50000000000006	3.7998000000000034	3	3	11	0
[8329589.5]	0.6890236514433125	NCCc1c[nH]c2ccccc12	160.21999999999997	1.6691	1	2	2	2
[6737.8647]	0.29619607385032104	CO[C@]1(C2=CCCC2)[C@H](C)C(=O)N2CCC[C@H](O)C[C@@H]1C(=O)N[C@@H](CC(=O)NO)C2	423.51000000000016	0.5015000000000019	6	4	4	0
[103034.1]	0.05885848867444847	CC/C=C\CCO[C@@H]1O[C@H](CO)[C@@H](O)[C@H](O[C@H]2O[C@H](CO)[C@@H](O)[C@H](NN)[C@H]2O)[C@H](O)[C@H](O)[C@H]1O	498.5260000000001	-4.82379999999999	14	10	10	0
[2830607.2]	0.7314900236053014	CC(=O)CCCCn1c(=O)c2c(ncn2C)n(C)c1=O	278.31200000000007	0.19300000000000006	4	0	5	2
[1.861687e+08]	0.26596816495800824	OC1[C@@H](O)[C@@H](O)C[C@H](O)[C@H]1O	164.157	-2.8054	5	5	0	0
[2873650.5]	0.6694723241364928	C[C@@H]1C(=O)O[C@H]2[C@@H](O)[C@@H]3C[C@@H]4C[C@@H]5CCC[C@]5(C)[C@H]4CC[C@]3(C)[C@]21C	346.5110000000001	4.1776000000000035	3	1	0	0
[454.007]	0.23811817276715647	CCCC/C=C/[C@@H](C)[C@H](C)[C@H](C)[C@@H]1CC[C@H](CC[C@H](O)[C@H](O)CC(=O)[O-])CC[C@]1(C)C	437.68500000000023	5.115700000000004	4	2	13	0
[2437.4854]	0.8456013864875733	CC[C@H](C)CC(=O)O[C@H]1C=C2c3cccc4[nH]cc(c34)C[C@H]2CN(C)C1	352.47800000000024	4.017000000000003	3	1	4	2
[84748.125]	0.20738148831797085	OC[C@@H]1O[C@H](NO)[C@@H](O)[C@H](O[C@H]2[C@@H](O)[C@@H](O)[C@H](O)O[C@@H]2N)[C@H](O)[C@@H]1O	372.3270000000001	-6.125899999999993	13	10	4	0
[6577387.5]	0.4435105912731592	OC[C@@H]1O[C@@H](n2ccc(=O)[nH]c2=O)[C@H](O)[C@@H]1O	244.203	-2.851899999999999	6	4	2	1
[1254.436]	0.6476021241383296	C[C@@H]1C[C@](C)(O)C[C@H]2C[C@@H]3CCC4=CC(=O)CC[C@]4(C)[C@H]3CC[C@@]21C	344.5390000000001	5.295500000000006	2	1	0	0
[48389.39]	0.1665858254818805	OC[C@H]1O[C@@H](O[C@H]2[C@@H](O)[C@@H](O[C@H]3O[C@H](CO)[C@@H](O)[C@H](N)[C@H]3O)[C@H](N)C[C@@H]2N)[C@H](O)[C@@H](O)[C@@H]1O	485.48700000000014	-7.257800000000007	15	11	6	0
[16.37912]	0.3335408931891239	CC(C)NC(=O)c1c(-c2ccccc2)c(-c2ccc(F)cc2)c(CC[C@@H](O)C[C@@H](O)CC(=O)[O-])n1C(C)C	523.6250000000003	3.8648000000000025	5	3	12	3
[5308573.5]	0.8342726267749704	COc1cc2oc(-c3ccccc3)nc(-c3ccc(F)cc3)c=C(c2)C(=O)N1	374.3710000000001	3.6704000000000025	3	1	3	2
[3.250623e+12]	0.47788715019272743	O=C(CI)O	185.948	0.506	2	1	1	0
[134847.42]	0.7104766171641675	C=C1C[C@@]23CCC[C@@H]4[C@H](C)C(=O)C=C[C@]4(C)[C@@]3(F)[C@@H](O)C[C@@]2(C)[C@H]1C(=O)CO	390.4950000000002	3.1709000000000027	4	2	2	0
[423150.6]	0.5172775236763665	C[C@H]1O[C@@H](CC[C@H](O)CCC(=O)N2CCCC2)[C@H](O)[C@H](O)[C@H]1O	331.40899999999993	-0.599899999999999	6	4	6	0
[4051195.]	0.8289288715670488	CN1[C@H]2CC[C@@H]1C[C@@H](OC(c1ccccc1)c1ccccc1)C2	307.43700000000007	4.417800000000004	2	0	4	2
[633557.56]	0.6893709827759431	Cc1nnc2n1-c1ccc(Cl)cc1C(c1ccccc1)=NC2	308.77200000000005	3.5801200000000017	2	0	1	3
[24673.342]	0.7971701178185844	CC[C@@H](CO)C(=O)N[C@@H]1C=C2c3cccc4[nH]cc(c34)C[C@H]2N(C)C1	339.4390000000002	1.9247	3	3	4	2
[3176060.8]	0.6489204335813592	O=C(O)/C=C/c1ccccc1	148.161	1.7844	2	1	2	1
[25.569372]	0.7590115986739434	CC1(C)CC(=O)c2c(-c3ccc(F)cc3)cccc2/C1=C\[C@@H]1C[C@@H](O)CC(=O)O1	394.4420000000002	4.5552000000000055	4	1	2	2
[12282.43]	0.09095454021530586	CCCCC[C@@H]1C[C@@H](OC(=O)[C@@H](CC(C)C)SC(=O)NCC(=O)N[C@H](C)C(=O)O[C@H](C)[C@@H](NC(=O)OC)C(=O)OCC)C(=O)[C@]1(C)C=C[C@@H](C)	726.9100000000001	4.4357900000000035	12	3	20	0
[502451.1]	0.7318269560174276	C[C@]1(C(=O)O)CC[C@@H]2[C@@H]3C[C@H](C)C4=CC(=O)C=C[C@]4(C)[C@@]3(F)[C@@H](O)C[C@@]21C	376.46800000000013	3.6941000000000024	4	2	1	0
[173122.58]	0.55609747578316	CCCCCN(C(=O)NS(=O)(=O)c1ccccc1)Nc1ccccc1	361.46700000000004	3.6042000000000023	4	2	8	2
[31866.25]	0.8827602820516076	CCN1Cc2cc(Cl)ccc2C(c2ccccc2)=C(O)C1	299.80100000000004	4.492900000000004	2	1	2	2
[32277.844]	0.420858624142885	CCCCC/C=C\C=C\[C@H](O)[C@H](C)[C@@H](O)CC(=O)O	270.36899999999997	2.5117000000000003	4	3	10	0
[5329.587]	0.8626525683395021	CC(C)(Cc1ccc(O)cc1)c1ccc(O)cc1	242.318	3.6181000000000028	2	2	3	2
[4.514274e+08]	0.3544380061657995	O=C1[C@H]2OC(=O)[C@H](O)[C@@H]2[C@@H](O)[C@@H]1O	188.135	-2.8066	6	3	0	0
[6577387.5]	0.4435105912731592	OC[C@@H]1O[C@H](n2ccc(=O)[nH]c2=O)[C@H](O)[C@@H]1O	244.203	-2.851899999999999	6	4	2	1
[832.59143]	0.10348325925697462	C[C@H]1O[C@@H](O[C@@H]2[C@H](O)[C@@H](O)[C@@H](O[C@H]3[C@H](O)[C@@H](O)[C@H](O)O[C@@H]3CO)O[C@@H]2CO)[C@H](O)[C@@H](O)[C@@H]1N[C@H]1C=C(CO)[C@@H](O)[C@H](O)[C@H]1O	645.6080000000004	-8.564500000000011	19	14	9	0
[49813.863]	0.8833311857805227	Cc1ccc(S(=O)(=O)NC(=O)NN2CCCCC2)cc1	297.38000000000005	1.3838199999999994	4	2	3	1
[inf]	0.3558793533668605	CCCCC/C=C\C[C@@H](O)[C@H](CC)CC(=O)[O-].C(=O)[O-]	286.368	0.4062000000000001	5	1	10	0
[6669.3193]	0.13555956630497829	C[C@@H](O)[C@H](NC(=O)[C@@H]1CCCN1C(=O)[C@H](Cc1ccccc1)NC(=O)CN)C(=O)NCC(=O)NCC(=O)O	534.5700000000003	-3.1537999999999915	9	7	13	1
[853814.94]	0.46469729385226094	C/C=C\C#CC(=O)O	110.11199999999998	0.6505	2	1	0	0
[63602.53]	0.4920071640724327	Cc1cc(/N=C/c2ccc(C(=O)O)cc2)c(-c2ccc(F)cc2)n1/C=C/O	364.37600000000003	5.037620000000003	3	2	5	3
[336203.06]	0.7977717230879784	CC[C@@H]1C(c2cc(OC)c(OC)cc2OC)=C(OC)C1	278.348	3.4998000000000022	4	0	6	1
[15.507351]	0.5064465003242105	Cc1nc(-c2ccc(F)cc2)c(-c2ccc(F)cc2)n1/C=C/[C@@H](O)C[C@@H](O)CC(=O)O	428.4350000000002	3.8610200000000034	5	3	8	3
[195893.89]	0.6179741884852028	CC/C=C\C=C/C[C@@H](O)CC(=O)O	184.23499999999996	1.7345000000000002	3	2	6	0
[2866110.2]	0.5776171321259124	O=c1[nH]c(=O)n([C@H]2C[C@H](O)[C@@H](CO)O2)cc1F	246.194	-1.6836	5	3	2	1
[48621.098]	0.8702590979967352	C[C@H](C=S=O)[C@H](C)[C@H]1C=C2c3cccc4[nH]cc(c34)C[C@H]2N(C)C1	340.4920000000002	3.325000000000002	2	1	3	2
[12063.213]	0.18602808209648006	CSCC/C(=N\OC(C)=C/c1ccc(S(N)(=O)=O)cc1)Nc1ccc(OCCN2CCCC2)cc1	518.7050000000004	4.364700000000004	7	2	12	2
[7632.8823]	0.6255195669230582	C[C@H]1[C@@H](O)CC[C@H]2[C@@H]3CCC4=CCCC[C@@H]4[C@H]3CC[C@@]21C	288.475	4.9462000000000055	1	1	0	0
[7810758.5]	0.7792763593191137	C=C(Oc1ccccc1)Nc1ccccc1	211.26399999999998	3.6487000000000016	2	1	4	2
[85329.92]	0.8585249056143486	Cc1cc(C(C)(C)C)c(O)c(C)c1CC1=NCCN1	260.3809999999999	2.850740000000001	2	2	2	1
[1118.2521]	0.11520474911186791	CCCCC/C=C\C=C/C=C/C=C/[C@H](CC[C@@H](O)C[C@@H](O)CC(=O)O)C(=O)NO	409.52300000000014	3.2799000000000005	6	5	16	0
[308348.12]	0.7035665085859616	CC(=O)N/C=C/c1ccccc1	161.20399999999998	1.7934	1	1	2	1
[489.9746]	0.2477945806079838	CC/C=C\C=C/C=C\[C@H](O)C[C@@H](O)[C@H](C)C[C@H](O)C[C@H](O)C[C@H](O)CC(=O)[O-]	399.5040000000002	0.2059999999999999	7	5	15	0
[inf]	0.5868164594936721	Nc1nc(N)nc(-c2cc(Cl)ccc2Cl)n1.O=C(O)/C=C\C(=O)O	372.1680000000001	1.7216	9	4	3	2
[135315.31]	0.8422612229849565	Cc1ccc2[nH]c(C3CCC(C4=CC(=O)OC4)CC3)cc2c1	295.382	4.233320000000003	2	1	2	2
[171.79399]	0.4732790343822408	C=C1CC[C@@H](O)C/C1=C/C=C1\CCC[C@]2(C)[C@@H]([C@H](C)/C=C/[C@H](C)C(C)C)CC[C@@H]12	396.6590000000001	7.641000000000008	1	1	5	0
[3896586.8]	0.7786697771862998	Cc1[nH]c(=O)c(C#N)cc1-c1ccncc1	211.22400000000002	1.617	3	1	1	2
[71966.99]	0.7636671483202992	C=C1[C@H]([C@@]2(C)CC[C@H](C)CCC2(C)C)C(=O)[C@@]2(O)C=C(OC)C(=O)C=C12	358.47800000000007	3.7546000000000026	4	1	2	0
[14425.238]	0.5387799329411049	C=CCN(/C=C/c1ccc(O)cc1)CCc1ccc(OCC(O)CN(C)C)cc1	396.5310000000001	3.3949000000000016	5	2	12	2
[64754792.]	0.6143884490200855	COC(=O)c1ccccc1O	152.14899999999997	1.1787999999999998	3	1	1	1
[890578.]	0.5042031477298718	C[C@@H]1CC[C@@H]2[C@@H](C)C(=O)O[C@@H]3O[C@]4(C)CC[C@@H]1[C@]32OO4	282.33599999999996	2.3949000000000007	5	0	0	0
[877774.]	0.7860455339110994	C[C@H](CCN1CCCCC1)Nc1ccc(N)cc1	247.38600000000002	2.9452000000000007	3	2	5	1
[54269.32]	0.15916523677728323	OC[C@@H]1O[C@@H](O[C@H]2[C@@H](O)[C@H](O[C@@H]3[C@@H](O)[C@H](O)[C@@H](O)[C@@H]3O)[C@@H](CO)O[C@@H]2CO)[C@H](O)[C@@H](O)[C@@H]1N	487.4550000000002	-7.538199999999992	15	11	7	0
[1941.6693]	0.6674526116217353	C=C[C@](C)(O)C[C@H]1C(C)=CC[C@H]2[C@@H]3CCC4=CC(=O)CC[C@]4(C)[C@H]3C(=O)C[C@@]21C	396.57100000000025	5.196800000000005	3	1	3	0
[6140.374]	0.6289233664726205	Cc1c(C)c2c(c(C)c1O)CCC(C)(CN1CCN(c3cc(N4CCCC4)nc(N4CCCC4)n3)CC1)O2	520.7220000000004	4.213760000000003	8	1	5	2
[12184.15]	0.671367259691675	C=C1[C@@H](O)CC[C@H]2[C@@H]3CCC4=CC(=O)CC[C@]4(C)[C@H]3CC[C@]12C	314.46900000000005	4.435400000000004	2	1	0	0
[34297076.]	0.29015285452995804	OC[C@H]1O[C@H](O)[C@@H](O)[C@@H](O)[C@H]1O	180.156	-3.2214000000000005	6	5	1	0
[19052240.]	0.42516617491283853	C/C=C/CC(=O)OCC	128.171	1.5157	2	0	3	0
[8611.6]	0.6853043888316388	C[C@H]1C[C@@H](O)CC[C@H]2[C@@H]3CCC4=CC(=O)CC[C@]4(C)[C@H]3CC[C@]12C	330.51200000000006	4.905400000000005	2	1	0	0
[20577.598]	0.4493328672466827	CCCCC/C=C/C=C/[C@@H](O)C[C@@H](O)CC(=O)[O-]	255.33399999999995	0.9309999999999996	4	2	10	0
[72732.73]	0.43539360832908186	C[C@@H](c1ccc(S(N)(=O)=O)cc1)O[C@H]1[C@@H](O)[C@@H](N)[C@@H](O)[C@@H]1O	332.37800000000004	-1.7961999999999978	7	5	4	1
[508231.3]	0.7305315912755198	O=C1CN[C@H](/C=C/c2ccc(F)cc2)C(=O)N1	234.23	0.45350000000000007	3	2	2	1
[12403253.]	0.7302500120853653	N#Cc1cc(C(=O)N2CCCC2=O)ccc1O	230.22299999999998	1.0264799999999998	4	1	1	1
[186482.58]	0.7966285528524394	COc1cc[n+](-c2cc(F)cc(C)c2F)cc1OC	266.267	2.567120000000001	2	0	3	2
[140.64339]	0.5207211878053226	O[C@H]1CN[C@H](c2nc(N3CCN(c4ccc(Cl)cc4)CC3)c(F)c3nc(N(CCO)CC3)c(F)cn2)CC1	548.0380000000001	2.3944	9	3	5	2
[2209992.2]	0.7520457659584818	COc1c2c(cc3oc(=O)c4c(c13)CCC4=O)[C@@H]1C=CO[C@@H]1O2	312.277	2.2764999999999995	6	0	1	2
[2.5636861]	0.19152620334273385	Cc1cnc(CNC(=O)c2c(-c3ccccc3)c(-c3ccc(F)cc3)c(CC[C@@H](O)C[C@@H](O)CC(=O)[O-])n2C(C)C)[nH]1	575.6610000000002	3.6881200000000023	6	4	13	4
[86208.66]	0.6843645198079772	C=C(C)[C@@]1(O)CC[C@H]2[C@@H]3C[C@H](C)C4=CC(=O)C=C[C@]4(C)[C@@]3(F)[C@@H](O)C[C@@]21C	374.4960000000001	3.9104000000000028	3	2	1	0
[1415.423]	0.43184094825843083	CCC(=O)C1=C(C)NC(C)=C(C(=O)OCC(C)C)C1c1ccccc1[N+](=O)[O-]	386.4480000000001	4.007900000000003	6	1	7	1
[2.7752394e+08]	0.41054503281381716	N[C@@H](CC[C@@H](O)C(=O)O)C(=O)O	177.15599999999998	-1.3759999999999997	6	4	5	0
[119561.53]	0.8288580486751157	CN(C)CCCN1c2ccccc2Sc2ccccc21	284.42800000000005	4.241000000000003	3	0	4	2
[26487112.]	0.41686305858430067	O=c1n(C[C@@H]2O[C@H](CO)[C@@H](O)[C@H]2O)c(=O)nc1N	259.218	-3.2126999999999986	7	4	3	0
[1231353.4]	0.5784382150089845	CCC1=[N+](c2ccc(O)cc2)CC(=O)NC1=O	233.24699999999996	0.5435999999999998	3	2	2	1
[40096.33]	0.5485883783648301	O=C1C[C@@H](c2ccc(N)cc2)Oc2cc(O)ccc2N1	270.288	2.4367	4	3	1	2
[1099303.9]	0.6120903123328788	CC1=C([C@@H](C)[C@H]2CC=C3C(=O)CC[C@@H]3O[C@@H]1C)C2	246.34999999999994	3.425600000000002	2	0	0	0
[13256.507]	0.720239222897486	N[C@H](Cc1ccc(N(CCCl)CCCl)cc1)C(=O)O	305.205	1.925	4	2	8	1
[478359.28]	0.6477538907126539	COC(=O)[C@@]1(C)CC[C@H]2[C@@H]3CCC4=CC(=O)CC[C@]4(C)[C@H]3CC[C@@]21C	344.4950000000001	4.697600000000005	3	0	1	0
[644687.6]	0.5101568892419974	CNC[C@H](O)c1ccc(O)c(O)c1	183.207	0.35060000000000013	4	4	3	1
[3483500.]	0.624703113635663	CC1(C)NC(=O)C=C1c1ccc([N+](=O)[O-])cc1	232.239	1.8865999999999998	3	1	2	1
[4535.2773]	0.29628517081000216	CCCC/C=C/C=C/C=C/C=C/[C@@H](O)C[C@@H](O)CC(=O)N[C@@H](C)C(=O)O	365.4700000000001	2.4927	5	4	13	0
[34.236324]	0.4262962736027836	O=C(CO)[C@H](O)C[C@H](O)/C=C/n1c(C(F)(F)F)nc(-c2ccc(F)cc2)c1-c1ccc(F)cc1	482.40500000000014	3.658100000000002	5	3	8	3
[inf]	0.24699187151857604	Cn1c(=O)c2[nH]cnc2n(C)c1=O.Cn1c(=O)c2[nH]cnc2n(C)c1=O.NCCN	420.4340000000002	-3.1755999999999975	8	4	1	4
[3802393.]	0.5000305818421514	C/N=C(/N)NC(=O)Nc1ccc(Cl)cc1	226.667	1.4060000000000006	2	3	1	1
[23638.227]	0.545907213602937	C[C@@]12C=CC(=O)C=C1CC[C@H]1[C@@H]3C[C@@H](O)[C@](O)(C(=O)CO)[C@@]3(C)C[C@H](O)[C@@]12F	394.4390000000002	0.6204999999999998	6	4	2	0
[1.0155038e+08]	0.5066383864581965	O=c1nc[nH]c(F)c1F	132.069	0.04810000000000009	2	1	0	1
[13.879256]	0.6211825621228858	CCC(C)(C)C(=O)O[C@@H]1C2C(=C[C@H](C)[C@@H]1O)C=C[C@H](C)[C@@H]2CC[C@@H]1C[C@@H](O)CC(=O)O1	434.57300000000026	3.5564000000000027	6	2	6	0
[1850268.8]	0.5980782135745506	O=C1NN(c2ccccc2)C(=O)NC1=O	205.17299999999997	-0.7859000000000003	3	2	1	2
[1217.5067]	0.4298292584463983	COc1cc([C@@H]2c3cc4c(cc3[C@@H](O[C@@H]3O[C@@H]5CO[C@@H](C)O[C@H]5[C@H](O)[C@H]3O)[C@H]3COC(=O)[C@H]23)OCO4)cc(OC)c1O	588.5620000000004	1.3385999999999993	13	3	5	2
[4.586625e+09]	0.6183624052991262	C[C@](Cn1ccnc1)(F)F	146.14	1.5383	1	0	2	1
[11594581.]	0.7492710681882263	COc1c(O)ccc2c1C(=O)C(C)=CC(=O)c1ccccc12	294.306	2.736020000000001	4	1	1	3
[5.2581677e+08]	0.593840604441923	CN(CC(=O)N(C)C)C(=O)c1ccc([N+](=O)[O-])cc1	265.269	0.7550000000000001	4	0	4	1
[1057.4205]	0.5473019675334447	C[C@@H]1OC(=O)C=C2C(=O)C[C@H]3[C@@H](O)[C@H]4CCC[C@]5(C)[C@H](O)CC[C@]5(C)[C@H]4CC[C@]3(C)[C@H]2C1	444.6120000000003	4.198000000000004	5	2	0	0
[1.4291072]	0.1663044030812284	CNCc1ccc(NC(=O)c2c(-c3ccccc3)c(-c3ccc(F)cc3)c(CC[C@@H](O)C[C@@H](O)CC(=O)[O-])n2C(C)C)cc1	600.7110000000002	4.698300000000005	6	4	14	4
[562.6154]	0.262771999512975	CCCC/C=C/[C@@H](C)[C@H](C)[C@H](C)[C@@H]1O[C@]2(CC[C@@H]3CCCC(=O)O3)CC[C@@H]1C(=O)O2	420.5900000000003	5.565300000000005	5	0	10	0
[4.430645e+09]	0.4115836048923677	[N-]=[N+]=Nc1ccc(O)c(C(=O)O)c1	179.13499999999996	2.0322	3	2	2	1
[813037.06]	0.6451018592415803	O=C(O[C@@H](CO)OC(=O)c1ccccc1)c1ccc(O)cc1	302.28200000000004	1.7243999999999997	6	2	5	2
[580443.75]	0.45299870593907754	CCCCC[C@@H](C[C@@H](O)C[C@H](O)[C@H](C)CC(=O)[O-])C(=O)O	303.375	0.5455999999999996	6	3	12	0
[194649.17]	0.6239862316213927	CC(=O)NCCc1ccc(O)c(O)c1	195.218	0.7763999999999998	3	3	3	1
[21935.55]	0.1906540864192503	CCCC/C=C\C=C/C=C/C=C/[C@H](O)C[C@@H](O)[C@H](C)CC(=O)NO	337.4600000000001	3.0449	4	4	12	0
[1192555.]	0.8208547527827771	CN(CCOc1ccc(CC2SC(=O)NC2=O)cc1)c1ccccn1	357.435	2.490900000000001	6	1	7	2
[2146595.]	0.501475846659006	N[C@H]1C=C(CO)C=C(CO)C=C(O)C1	197.23399999999998	-0.003299999999999914	4	4	2	0
[2760625.8]	0.9107115402811363	Cn1cncc1C(=O)Nc1ccc(C(F)(F)F)cc1	269.22599999999994	2.6912000000000003	2	1	2	2
[3627957.2]	0.5588251961475821	C[C@@H](O)[C@H]1C(=O)N2C(C(=O)O)=C(S[C@@H]3CN[C@H](C(=O)N(C)C)C3)[C@H](C)[C@H]12	383.4700000000002	-0.3079999999999994	7	3	5	0
[754.6968]	0.7351466700288802	CC(C)(C)NC(=O)[C@@H]1C[C@@H]2C[C@@H]3CC[C@H]4NC(=O)C=C[C@]4(C)[C@H]3CC[C@]12C	372.55300000000017	3.8145000000000024	2	2	1	0
[1864711.1]	0.4613834509023268	OC[C@@H]1O[C@H](n2ccnc2)[C@@H](O)[C@@H](O)[C@@H]1O	230.22000000000003	-2.1445	6	4	2	1
[8.216759e+10]	0.3426777863228231	ClC1=C(Cl)[C@]2(Cl)[C@@H]3[C@@H]4C[C@@H]([C@H]5O[C@@H]45)[C@@H]3[C@@]1(Cl)C2(Cl)Cl	380.913	4.481400000000002	1	0	0	0
[819.26013]	0.7999264534574859	CSc1cc(C(=O)N(C)C)cc(-c2ccc(F)cc2)c1OC	319.40100000000007	3.9250000000000025	3	0	4	2
[186173.92]	0.6438530984516467	CCCCC[C@@H]1O[C@H](O)C[C@@H]1CCCC(=O)O	244.33099999999993	2.5451000000000006	4	2	8	0
[13237437.]	0.8305851686304766	O=C(Cc1ccccc1)Nc1ccccc1	211.26399999999998	2.867800000000001	1	1	3	2
[13842742.]	0.755913406639335	O=C1CCc2cc(OCCCCc3nnnn3C3CCCCC3)ccc2N1	369.4690000000002	3.4647000000000014	5	1	7	2
[139.82585]	0.549577024810547	CC1=C[C@@H]2/C(C)=C/[C@@H](C)CC[C@@H](O)C[C@@]2(O)C[C@@]1(O)CC[C@@H](C)C(=O)CO	380.52500000000015	2.5197000000000007	5	4	5	0
[6876267.5]	0.31356028140779446	NC1(CNC(=O)CSc2ccc(C(F)(F)F)cc2)C(=O)N2C(=O)NCC(=O)N2C1=O	445.3790000000002	-0.5532000000000006	7	3	5	1
[15324.455]	0.6747353660177834	N#CCCc1ccc(OCCCC(O)CC(=O)O)cc1	277.31999999999994	2.1373799999999994	5	2	9	1
[1751.5818]	0.6025729235661365	CC(=O)OCC(=O)[C@@]12OC(C)(C)O[C@@H]1C[C@H]1[C@@H]3C[C@H](F)C4=CC(=O)C=C[C@]4(C)[C@@]3(F)[C@@H](O)C[C@@]12C	494.53100000000023	2.9376000000000015	7	1	3	0
[31553972.]	0.7700333108597501	Cc1ccc2nc(N3CCN(C(=O)c4ccco4)CC3)nc(N)c2c1	337.38300000000015	2.0758199999999998	6	1	2	3
[71362.21]	0.5834394447063072	Cc1ccc(/N=C/N(C)/C=N/c2ccc(C)cc2C)c(C)c1	293.41400000000004	4.871880000000004	1	0	4	2
[3009848.2]	0.5570385645413111	CC1=CCCC2=C(CCC(=O)CC[C@@H]2C)C1	218.33999999999997	4.192400000000004	1	0	0	0
[9265.184]	0.8389423171819619	CC1(C)CC(=O)c2c(-c3ccccc3)cc(O)cc2C1	266.34000000000003	4.214300000000002	2	1	1	2
[4057613.2]	0.3896708755641931	CC[C@H](CO)NCCN[C@@H](CC)CO	204.314	-0.292599999999999	4	4	9	0
[2.0236734e+08]	0.5172771266067366	O=c1c2ccccc2oc2ccccc12	196.20499999999998	2.946200000000001	2	0	0	3
[86403.555]	0.7728792455262481	Nc1c(C(=O)Nc2ccccn2)c(-c2ccc(F)cc2)cs1	313.35699999999997	3.7837000000000014	3	2	3	3
[772635.6]	0.733529403169602	CC[C@H](C)COC(=O)[C@@H](N)Cc1cccc(C(N)=O)c1	278.352	1.2446	4	2	7	1
[48389.39]	0.1665858254818805	OC[C@@H]1O[C@H](O[C@H]2[C@@H](O)[C@@H](O[C@H]3O[C@H](CO)[C@@H](O)[C@H](N)[C@H]3O)[C@H](N)C[C@@H]2N)[C@H](O)[C@@H](O)[C@@H]1O	485.48700000000014	-7.257800000000007	15	11	6	0
[17522480.]	0.7697720447204472	N#CC1=C(N)OC(=O)[C@]1(C)c1cccc(Cl)c1	248.669	1.8483800000000001	4	1	1	1
[4783303.5]	0.5702733496082151	O=C1N=C(c2ccccc2)c2cc([N+](=O)[O-])ccc2N1	267.2439999999999	2.4982999999999995	4	1	2	3
[488.90942]	0.08828180909498215	CC(C)[C@H](NC(=O)[C@H](Cc1ccc(O)cc1)NC(=O)CNC(=O)[C@@H](N)Cc1ccccc1)C(=O)N[C@@H](C)C(=O)N[C@@H](CCC(=O)O)C(=O)O	684.7470000000003	-0.8145999999999891	11	9	19	2
[217230.95]	0.3734283215865669	CCN(CC)CCOc1ccc(/C(=C(/Cl)c2ccccc2)c2ccccc2)cc1	405.96900000000005	6.562600000000006	2	0	9	3
[1464163.4]	0.6726104732070208	Fc1cccc([C@@H]2CCCN2)c1	165.211	2.2501999999999995	1	1	1	1
[366714.5]	0.22793422459057155	N[C@@H]1N[C@H](N)[C@H](O[C@H]2O[C@H](CO)[C@@H](O)[C@H](O)[C@H]2O)[C@H](O)[C@H](O)[C@H]1O	355.34400000000005	-6.572999999999992	12	10	3	0
[21549236.]	0.8001945345367882	O=C1NC(=O)C(c2ccccc2)(c2ccccc2)N1	252.27300000000002	1.7696	2	2	2	2
[1341955.2]	0.6761645252446312	NCCCC[C@@](N)(C(=O)O)c1ccc(Cl)cc1	256.733	1.707600000000001	4	3	6	1
[541680.]	0.8927590276059303	CN(CCc1ccc(O)cc1)C(=O)CN1CCCCC1	276.38	1.879	3	1	5	1
[5686.403]	0.07361947617243948	CCC[C@@H](NCC(=O)N[C@@H](CO)C(=O)O)[C@@H](C)NC(=O)[C@@H](CCC(=O)O)C(=O)NCC(=O)NCC(=O)O	533.5350000000004	-3.390899999999993	12	9	19	0
[15559.428]	0.541872017818997	C=CC(=O)OC[C@H]1[C@@H](C)[C@]23CCC4=CC(=O)C=C[C@]4(C)[C@H]2CC[C@@]1(C)C(=O)C3	382.5000000000002	4.208800000000004	4	0	3	0
[47386.12]	0.6707460469032197	C[C@@H]1O[C@@H](Oc2ccc(CC3CCC(=O)O3)cc2)[C@H](O)[C@H](O)[C@@H]1O	338.35599999999994	0.1409999999999999	7	3	4	1
[18601.445]	0.48967497223608913	C=C1[C@H](C)CC[C@@]2(C)C3=CC[C@H](C)C3=C(C)CC[C@@H]12	256.43299999999994	5.671500000000005	0	0	0	0
[48194.582]	0.7470367260615269	CC1=CCCC2=C(CCC(=O)O)CC[C@@]2(C)C1	234.33899999999997	4.078100000000003	2	1	3	0
[1133051.4]	0.25718517203487173	CO[C@H]1[C@H](O)[C@H](N)[C@@H](O[C@H]2O[C@H]([C@H](C)N)CC[C@H]2N)[C@H](O)[C@@H]1N(C)C(=O)CN	405.49600000000015	-3.585399999999993	10	6	6	0
[13033.259]	0.7751498496172248	CCN(CC)CCNC(=O)c1cc(S(C)(=O)=O)ccc1OC	328.4340000000001	1.1702999999999997	5	1	8	1
[429.9265]	0.4555938354562437	C[C@H]1C[C@H]2[C@@H]3CCC4=CC(=O)C=C[C@]4(C)[C@@]3(F)[C@@H](O)C[C@]2(C)[C@@]1(O)C(=O)COP(=O)(O)O	472.44600000000025	2.0127000000000006	8	4	4	0
[2477.571]	0.20592052407911637	CCCCC[C@H](/C=C/C=C/CCCCC(=O)O)[C@H](C)C(=O)N[C@@H](CC(=O)O)C(=O)O	425.5220000000001	3.6205000000000007	7	4	17	0
[4965.305]	0.1705728326995502	C=CCCCCC/C(=N\OC(C)=O)[C@@H](C)NC(=O)[C@@H](CC(=O)O)C(C)C	368.47400000000016	3.2936000000000014	5	2	13	0
[473.14343]	0.08616210545869167	OCC1=C[C@@H](O)[C@H](O)[C@H](O)[C@@H](O[C@H]2O[C@H](CO)[C@@H](O)[C@H](O)[C@@H]2O)C(O)=C([C@@H]1O)[C@]1(O)C=CNC1CCN(CCCN)C(=O)[C@H](C)O	665.6899999999998	-6.475600000000005	17	14	12	0
[3601.7585]	0.4004993976920393	CCCCC/C=C\C=C/C=C/C=C/C=C/[C@H](C)[C@@H](O)CC(=O)O	318.4570000000001	4.819400000000005	3	2	12	0
[18541.176]	0.8240069237957237	CN(C)CC[C@H](c1ccc(Cl)cc1)c1ccccn1	274.795	3.8186000000000027	2	0	5	2
[84772.61]	0.8311546792908334	O=c1c(O)c(NCCN2CCCCC2)oc2cc(F)ccc2c1=O	334.34700000000004	1.8956999999999997	6	2	4	2
[13954.071]	0.48567045346866095	COc1ccc2nc(C3CC3)c(/C=C/[C@@H]3C[C@@H](O)CC(=O)O3)c(Sc3ccc(F)cc3)c2c1	465.54600000000016	5.4908000000000055	6	1	6	3
[6365879.]	0.39749214769375424	C=C[C@]12COC(=O)C=C1C2	136.14999999999998	1.0457	2	0	1	0
[366573.22]	0.8153045509904767	O=C(C[C@@H]1CCCC(=O)N1)C(=O)N/C(=O)c1ccc(Cl)cc1	322.74800000000005	1.2243000000000002	4	2	4	1
[100488.29]	0.7128428090310058	COc1cc(-c2ccc(=O)c3cc(F)cc(F)c3n2)cc(OC)c1OC	359.3280000000001	3.5660000000000025	5	0	4	3
[371889.84]	0.740717280628964	CC(=O)/C=C/CC[C@@]1(C)CC[C@H](O)CC1(C)O	240.34299999999996	2.2139	3	2	4	0
[9818.065]	0.6463294126346789	CC1=C[C@H](O)[C@H]2[C@@H]3C=C[C@H]4[C@H](C)CC[C@]4(C)[C@H]3CC[C@@]21C	286.459	4.5781000000000045	1	1	0	0
[598023.25]	0.8447666886993785	CCCN[C@]1(c2ccccc2)CCCC(=O)[C@H]1CC(=O)O	289.37499999999994	2.7254000000000005	4	2	6	1
[3567040.8]	0.7582964385090327	OC[C@H](c1ccccc1)C(F)(F)F	190.16399999999993	2.3247999999999998	1	1	2	1
[78951.08]	0.6846171941432854	CC(=O)[C@@H](C)CC[C@H]1C(C)C=CCCC1=O	222.32799999999997	3.163100000000002	2	0	4	0
[12664978.]	0.36308107694805136	OC[C@H](O)C[C@@H](O)CO	136.14700000000002	-1.9171	4	4	4	0
[94000.6]	0.7553062858693542	Nc1ccc(Cl)c(Nc2ccccc2)c1	218.68700000000004	3.665800000000001	2	2	2	2
[inf]	0.39759253054033583	C[N+](C)(C)CCO.[Cl-]	139.62599999999998	-3.3110999999999975	1	1	2	0
[55920.664]	0.16495839716234895	CCCCC/C=C/CC(=O)N[C@@H](CC(N)=O)C(=O)N[C@H](C(=O)O)C(=O)O	371.39000000000004	-0.4727999999999975	7	5	13	0
[491178.9]	0.9066236720355608	CC(C)(NC(=O)c1ccc(F)cc1)C(=O)Nc1ccc(C#N)cc1	325.343	2.844480000000001	3	2	4	2
[15707.3545]	0.6598727595423182	CC1=C[C@H](O)[C@H](C)[C@H](O)[C@H]2CC[C@@H](C)[C@H]2CC[C@@H]1C	266.42499999999995	3.3828000000000022	2	2	0	0
[126319.734]	0.7187587796457937	CC(=O)N/C=C/c1cccc(O)c1	177.20299999999997	1.4989999999999999	2	2	2	1
[5.680861e+08]	0.2538649088876262	N=[N+]=CC(=O)O	87.05799999999999	-0.6190300000000002	2	2	1	0
[3710133.2]	0.5123903951002474	O=[N+]([O-])CCCC(O)(c1ccc(F)cc1)C(F)(F)F	281.205	2.632500000000001	3	1	5	1
[444121.66]	0.5718459844204299	CC(=O)S[C@H]1CC2=CC(=O)CC[C@]2(C)[C@H]2CC[C@@]3(C)[C@@H](CC[C@@]34CCC(=O)O4)[C@H]12	416.58300000000025	4.852300000000005	5	0	1	0
[2784.6372]	0.5537067434913132	C=C(CC(=O)O)[C@H]1CC[C@H]2[C@@H]3[C@H](O)C[C@@H]4C[C@H](O)CC[C@]4(C)[C@H]3C[C@H](O)[C@]12C	392.53600000000023	2.9787000000000017	5	4	3	0
[2001978.4]	0.8655612086192512	O=C(CCCc1ccccc1)NN1CCCCC1	246.35399999999996	2.5264000000000006	2	1	5	1
[2973.9346]	0.7116980691360753	C/C=C1\C=C2C(=O)[C@H](C)[C@@H](C)C[C@@H]1C[C@@H]1[C@@H]2C[C@H](O)CC[C@]1(C)O	332.4840000000001	3.6522000000000028	3	2	0	0
[1489313.8]	0.15138913013484845	N=C(NCCCC(=O)NCl)NCC(=O)N[C@@H]1CCC[C@H]1C(=O)O	347.8030000000002	-0.4799299999999998	6	6	8	0
[133781.06]	0.4585557733928152	COc1cccc(Sc2c(/C=C/[C@@H]3C[C@@H](O)CC(=O)O3)c(C3CC3)nc3cc(F)c(F)cc23)c1	483.53600000000023	5.629900000000005	6	1	6	3
[1166555.9]	0.2011276719859027	CO[C@@]1(NC(=O)CSCC#N)C(=O)N2C(C(=O)O)=C(CSc3nnnn3C)CS[C@@H]21	471.54600000000016	-0.7283199999999983	12	2	9	1
[4013.5327]	0.49367486735922966	CC1(C)OC(=O)C(=O)C2CC[C@H]3[C@@H](C)C(=O)O[C@@H]3O[C@H]2C1	296.319	1.2113999999999998	6	0	0	0
[31710352.]	0.7621721485849274	COC(=O)/C(OC(C)=O)c1cccc(Cl)c1	242.65800000000002	2.1172	4	0	3	1
[272579.88]	0.7440369774780593	CNCCCCC[C@@]1(c2ccccc2)Oc2cc(Cl)ccc21	315.84400000000005	4.755800000000004	2	1	7	2
[34042.168]	0.7930826023231966	C=C1C2=CC[C@H]3[C@@H](C)CC[C@@H](C)[C@@]3[C@@H](O)C[C@H]2[C@@H]1OC	275.41200000000003	3.525190000000002	2	1	1	0
[11369.091]	0.701221815249981	Oc1c(Br)cc(Br)cc1Cc1ccc(Br)cc1	420.9260000000001	5.270500000000003	1	1	2	2
[282.53897]	0.40004338627260777	C=C(C(=O)O)[C@@H]1CC[C@H]([C@@H](C)CCCC(=O)O)CC2=C[C@H](C)[C@H](CC(=O)O)[C@H]12	392.4920000000001	4.2177000000000024	6	3	9	0
[20375690.]	0.6786413691364988	C[C@H]1C(=O)O[C@H]2[C@@H](O)[C@]3(C)C4=CC(=O)C=C[C@]4(C)[C@H]3C(=O)C=C[C@]12C	342.3910000000001	1.7617000000000003	5	1	0	0
[5006614.5]	0.6046832263027613	CCC[C@@H](CCO)C(=O)O	146.186	0.8696999999999999	3	2	5	0
[12.963084]	0.3447206480698139	COCCn1c(c2ccc(Cl)c(Cl)c2)c(-c2ccc(F)cc2)n1/C=C/[C@@H](O)C[C@@H](O)CC(=O)O	511.3770000000002	4.773200000000006	5	3	11	3
[1156439.5]	0.7092219751108031	CN(C(=O)Cc1ccc(Cl)c(Cl)c1)[C@H]1CC[C@@]2(CCCO2)C[C@@H]1N1CCCC1	425.40000000000043	4.560400000000004	3	0	4	1
[474137.25]	0.659575636519021	COC(=O)[C@@]1(OC(C)=O)CC[C@H]2[C@@H]3CCC4=CC(=O)CC[C@]4(C)[C@H]3C(=O)C[C@@]21C	402.48700000000025	3.172200000000002	6	0	2	0
[839024.]	0.17523605134570738	C=CCSS[C@@H](CC)SC(=O)Nc1ccc([N+](=O)[O-])cc1	344.48300000000006	5.163400000000004	6	1	8	1
[6.962593e+08]	0.5951083320007401	CC(=O)c1ccccc1O	136.14999999999998	1.5948	2	1	1	1
[32619.605]	0.3787964802914433	CO[C@H]1O[C@H](COC(C)=O)[C@@H](OC(C)=O)[C@H](OC)[C@H]1O[C@@H]1O[C@H](C)[C@@H](O)[C@H](O)[C@H]1O	438.4260000000001	-1.9197999999999955	12	3	7	0
[32552.104]	0.5053017377899989	CC(=O)Oc1ccc(C(c2ccc(OC(C)=O)cc2)c2ccccn2)cc1	361.39700000000005	4.112400000000003	5	0	5	3
[307380.7]	0.6739434898699772	CC(=O)Nc1ccc2c(c1)Cc1ccccc1-2	223.27499999999998	3.2162000000000015	1	1	1	3
[10229.366]	0.6309371659531015	COc1ccnc(C[S+]([O-])c2nc3cc(OC(F)F)ccc3[nH]2)c1OC	383.3760000000001	2.8843000000000005	6	1	7	3
[5.150505e+14]	0.48837238667997585	S=C=Nc1cccc2ccccc12	185.251	3.5741000000000014	1	0	1	2
[2586.4863]	0.5009041743810233	NCCSC[C@H](NC(=O)CC(=O)O)c1ccc(Cl)cc1	316.80999999999995	1.6639000000000002	5	3	8	1
[9024.544]	0.15318371609721046	CCCCC/C=C\C=C/C=C/C[C@@H](C)C(=O)N[C@@H](C)C(=O)N[C@@H](C)C(=O)N[C@H](C(=O)O)c1ccc(C(C)C)cc1	553.7440000000001	5.336400000000004	5	4	17	1
[381.53476]	0.6176205622170766	O=C(O)C1=C(O)C(=O)NC(Cc2ccccc2)=C(/C=C/c2ccc(F)cc2)C1=O	393.3700000000001	3.039200000000001	5	3	5	3
[2582.87]	0.6046512561983656	C=C1[C@@H]([C@@H](O)C[C@H](C)[C@H]2CCC(C)C[C@@H]2C)CC[C@@H]1OC(C)=O	322.48900000000003	4.343700000000004	3	1	5	0
[1.3177035]	0.17655522107811705	COCc1ccc(CNC(=O)c2c(-c3ccccc3)c(-c3ccc(F)cc3)c(CC[C@@H](O)C[C@@H](O)CC(=O)[O-])n2C(C)C)cc1	615.7220000000002	4.803000000000005	6	3	15	4
[293428.38]	0.7631170530495273	CCC(=O)Nc1nc2cc(Sc3ccccc3)ccc2[nH]1	297.38300000000004	4.0626000000000015	3	2	4	3
[6790132.]	0.7513832386711754	O=C(O)CCCc1cccs1	170.233	2.1554	2	1	4	1
[7144.7495]	0.6354582832721876	C[C@@H]1CCCC(=O)CC[C@H]2[C@@H]3C[C@H](F)C4=CC(=O)C=C[C@]4(C)[C@@]3(F)[C@@H](O)C[C@@]21C	406.51300000000015	4.680700000000005	3	1	0	0
[1.7073581e+09]	0.5568775915672457	C[C@@H]1COC(=O)[C@H](C)[C@@H]2CCCN1C2=O	211.26099999999994	0.8063999999999998	3	0	0	0
[42677540.]	0.5014913838271434	Nc1nc2[nH]cnc2c(=S)[nH]1	167.197	0.59769	4	3	0	2
[1.6408411e+08]	0.6061234099403053	N#Cc1nc2ccccc2[nH]1	143.14899999999997	1.43458	2	1	0	2
[1522664.6]	0.2680861451965644	C[C@@H]1O[C@H](OC[C@@H]2O[C@H](N)[C@@H](O)[C@H](O)[C@H]2O)[C@H](O)[C@H](O)[C@H]1O	325.314	-4.403199999999996	10	7	3	0
[1482396.1]	0.6279581674980683	C/C1=C/CC[C@@H](C)[C@H](O)CC(=O)N(C)C1=O	225.28799999999995	1.0986	3	1	0	0
[10996348.]	0.4309127051972632	O=C(N/N=C/c1ccc([N+](=O)[O-])o1)c1cc([N+](=O)[O-])cc([N+](=O)[O-])c1O	365.21400000000006	1.4736999999999998	9	2	6	2
[186088.19]	0.4244126367615716	CCCCCCOC(=O)C(O)c1ccccc1C(=O)c1ccccc1	340.4190000000001	4.074500000000003	4	1	9	2
[4569.4927]	0.3417765027038778	CCCC/C=C/C=C\C=C\C=C/[C@H](O)C[C@@H](O)[C@H](C)[C@H](O)[C@H](C)C(=O)[O-]	365.4900000000001	1.8962999999999994	5	3	13	0
[149043.42]	0.40684628333316925	C=C[C@@]1(C)C[C@H](OC(=O)C(C)=O)[C@@H](C)C1	210.27299999999997	2.1094	3	0	3	0
[38585812.]	0.7939495838739883	Oc1ccc([C@H]2OC(=O)c3ccccc3C2=O)cc1	254.241	2.4866	4	1	1	2
[27028.756]	0.4678594406329698	N[C@@H](CCCCNC(=O)C2(CCCC2)C2CCCCCC2)C(=O)O	338.4920000000001	3.2156000000000002	4	3	8	0
[13322.13]	0.42171237328391364	CC1(C)C[C@@H]2C3=CC[C@H]4[C@@](C)(CC[C@@H]5C(C)(C)[C@@H](O)CC[C@]5(C)[C@@H]4CC[C@]32C)C1	398.67500000000024	7.388700000000009	1	1	0	0
[50458.67]	0.5685566092976684	C=CC[C@H](C=O)c1ccc([C@@H](O)CC(=O)[O-])cc1	247.26999999999995	0.7185999999999999	4	1	7	1
[53180.793]	0.5680942305590729	Clc1ccc(-c2cc(Cl)cc(Cl)c2Cl)cc1	291.99199999999996	5.967200000000001	0	0	1	2
[1358474.5]	0.7194193129960403	C[C@H]1CC[C@@H](C(=O)O)CN1CCC(=O)O	215.24899999999994	0.6461999999999996	5	2	4	0
[6608113.5]	0.7309149715140348	CCCCCOc1ccc(C(=O)O)cc1	208.25699999999998	2.953800000000001	3	1	6	1
[34.865604]	0.5264780150651975	C/C=C(/C)C(=O)O[C@@H]1C2C(=C[C@H](C)[C@@H]1O)C=C[C@@H](C)[C@@H]2CC[C@@H]1C[C@@H](O)CC(=O)O1	418.53000000000026	3.086400000000002	6	2	5	0
[145317.72]	0.8327124144827058	CCCSc1ccc2[nH]c(NC(=O)OC)nc2c1	265.33799999999997	3.2433000000000005	4	2	4	2
[3638.3254]	0.4112953006986091	CO[C@H]1O[C@@H](COC(C)=O)[C@@H](OC(C)=O)[C@@H](OC(C)=O)[C@H](NC(C)=O)[C@@H]1O	391.3730000000001	-1.3501999999999974	10	2	6	0
[107574.04]	0.7390306719612834	C=C(CC(C)C)C(=O)N[C@H]1CCCC[C@H]1C(=O)O	253.34199999999996	2.3483	3	2	5	0
[434850.06]	0.8107373568997642	Cc1ccnc(NS(=O)(=O)c2ccc(N)cc2)n1	264.31	1.16802	5	2	3	2
[4191960.5]	0.8822884294879965	Nc1ccccc1C(=O)N1CCC(Cc2ccccc2)CC1	294.398	3.3637000000000024	2	1	3	2
[249599.12]	0.6555202242754368	CCCC[C@H](C)[C@H](O)C[C@@H](C)CC(=O)O	216.32099999999994	2.674500000000001	3	2	8	0
[98819152.]	0.6951125798613664	O=C1c2ccccc2C(=O)C1c1ccccc1	222.243	2.849400000000001	2	0	1	2
[201.0614]	0.3698145020962755	CC(C)CCOC(=O)C(O)C[C@@H]1CCC[C@@H](CC(O)C[C@@H](O)CC(=O)[O-])CCc2cc(F)ccc2C1	509.63500000000033	2.6994000000000007	7	3	12	1
[12477.492]	0.3031723558209642	CCCC/C=C/C=C\C=C\C=C/[C@H](O)C[C@@H](O)[C@H](C)[C@H](O)[C@H](C)CO	352.5150000000001	3.1387000000000023	4	4	13	0
[1059756.1]	0.4327844072801919	CCCCC[C@H](O)CCO[C@H]1O[C@H](CO)[C@@H](N)[C@@H]1O	277.361	-0.2602999999999989	6	4	9	0
[2365476.]	0.4061500697844032	C[S@](=O)C[C@H](N)C(=O)N[C@H](CC(=O)O)C(=O)O	266.275	-2.2636999999999974	7	4	7	0
[29163288.]	0.759444050596183	CC[C@@]1(C)OC(=O)N2CCc3ccccc3C2C1	245.32199999999997	3.294800000000002	2	0	1	1
[180829.78]	0.7217181441824585	Oc1cc2c(O)cccc2oc2ccccc12	226.23099999999997	3.554000000000001	3	2	0	2
[445079.9]	0.7898209784738288	CNCCC[C@@]1(c2ccccc2)C[C@@H](c2ccccc2)N1	280.41499999999996	3.616100000000002	2	2	6	2
[11804.565]	0.49188218314874105	CC1(C)C[C@H]2C3=CC[C@@H]4[C@@]5(C)CC[C@@H](O)C(C)(C)[C@@H]5CC[C@@]4(C)[C@@]3(C)C[C@H](O)[C@]2(C(=O)CO)CO1	488.70900000000034	4.670000000000005	5	3	2	0
[8021051.5]	0.36019427464458137	C=CCS[S@](=O)CCC/C=C/C	204.35999999999996	2.925600000000001	2	0	7	0
[101617.95]	0.4710605975806781	Clc1ccc(CSC(Cn2ccnc2)c2ccc(Cl)cc2Cl)cc1	397.75800000000015	6.518000000000003	2	0	6	3
[1.3029205]	0.1872208462778489	CC(C)n1c(CC[C@@H](O)C[C@@H](O)CC(=O)[O-])c(-c2ccc(F)cc2)c(-c2ccccc2)c1C(=O)NCc1ccc(C(=O)N(C)C)cc1	642.748	4.358400000000003	6	3	14	4
[17763.713]	0.6757916364888925	COc1ccc([C@@H]2Sc3ccccc3N(CCN(C)C)C(=O)[C@@H]2OC(C)=O)cc1	414.52700000000016	3.368500000000002	6	0	6	2
[354208.97]	0.579913854775467	C=C1[C@H](OC(=O)c2cccnc2)CC(C)(C)C1	231.29499999999996	2.983200000000001	3	0	2	1
[25217.535]	0.6338532894277816	COc1cc(-c2ccc(=O)c3cc(F)cc(Br)c3n2)cc(OC)c1OC	420.23400000000015	4.189400000000004	5	0	4	3
[9471.784]	0.6716774725066873	CCOc1cc(N)c(Cl)cc1C(=O)NCC1CN(Cc2ccc(F)cc2)CCO1	421.9000000000002	3.0908000000000015	5	2	7	2
[3606.5571]	0.3413059210334571	CC(C)(C(=O)O)c1ccc(C(O)CCCN2CCC(C(O)(c3ccccc3)c3ccccc3)CC2)cc1	501.66700000000014	5.510500000000006	5	3	10	3
[10249.385]	0.8437954333237974	CCc1cc(S(=O)(=O)NC(=O)NN2CCCCCC2)cc(OC)c1	355.46000000000015	2.0364999999999993	5	2	5	1
[30485.678]	0.37865409391102844	CCCC/C=C/C=C\C=C/C=C\[C@H](O)C[C@@H](O)[C@H](C)CC(=O)O	322.4450000000001	3.624100000000002	4	3	12	0
[746113.8]	0.6405537944592762	CC/C=C\C=C/C[C@@H](C)C(=O)O	168.236	2.6196	2	1	5	0
[216154.27]	0.5923571191524091	Cn1c2ccccc2c(=O)c2c(O)cc(O)cc21	241.24599999999998	2.102899999999999	3	2	0	3
[634595.2]	0.6105007371997783	CCCC[C@@H]1CCCCC1=O	154.253	2.935900000000001	1	0	3	0
[51150.055]	0.6461802504729803	CC1=C[C@H](O)[C@H]2[C@@H]3C=C(C)C=CC4=CC(=O)CC[C@]4(C)[C@H]3CC[C@@]21C	338.4910000000001	4.767600000000004	2	1	0	0
[5034.8135]	0.40930156791539	CCCC/C=C\C=C/C=C/C=C\[C@H](O[C@@H]1O[C@H](C)[C@@H](O)[C@H](N)[C@@H]1O)CC	365.51400000000007	2.990500000000001	5	3	10	0
[405437.72]	0.4875859982064403	NC(N)=C/C(=O)c1ccc(C(=O)O)cc1	206.201	0.32629999999999953	5	3	3	1
[12644.019]	0.43725083605407455	C/C(=C\CC[C@@H](C)[C@H]1CC[C@@]2(C)C3=C(CC[C@]12C)[C@@]1(C)CC[C@H](O)C(C)(C)[C@@H]1CC3=O)C(=O)O	470.69400000000024	6.722800000000007	4	2	5	0
[9.2253905e+10]	0.4789961085771644	O=C1C=C2CCN(C2)N1	124.14300000000001	-0.33670000000000017	2	1	0	0
[646274.56]	0.8175995301031699	C1CCC(OC(=O)C(O)c2ccccc2)CC1	234.295	2.5959000000000003	3	1	3	1
[1003785.9]	0.5751308122815165	C[C@H](N)[C@@H]1NC(=O)CC(=O)Nc2ccc(Cl)cc2N1	282.731	0.8835999999999997	4	4	1	1
[16483.867]	0.3867470880654946	CCCCCCCCN[C@H](C)[C@@H](O)c1ccc(SC(C)C)cc1	337.5730000000001	5.559100000000006	3	2	12	1
[5421376.5]	0.620637073565787	C=C(CCCC(C)C)C(=O)O	156.225	2.4535	2	1	5	0
[80.108604]	0.5352586371334739	COc1cc(-c2ccc(F)cc2)cc(CC2CCCCC2)c1OCC(O)C[C@@H](O)CC(=O)[O-]	459.53400000000033	3.2548000000000012	6	2	11	2
[20812.613]	0.6982522815819182	C[C@H]1[C@H]2[C@H](C[C@H]3[C@@H]4CCC5=CC(=O)C=C[C@]5(C)[C@H]4[C@@H](O)C[C@]32C)C[C@@H]1O	356.50600000000014	3.508100000000003	3	2	0	0
[138246.4]	0.6923755363783376	O=C1C[C@@H](c2ccc(N)cc2)Oc2c(O)cc(O)cc21	271.27200000000005	2.3865	5	3	1	2
[1040697.8]	0.8310020008712653	O=C1[C@@H](O)CC[C@H](NC(=O)Cc2ccccc2)C1	247.294	0.8277999999999996	3	2	3	1
[1.2979602e+08]	0.2680456486995585	O[C@H]1CO[C@@H](O)[C@@H](O)[C@H](O)[C@@H]1O	180.156	-3.2214000000000005	6	5	0	0
[6577387.5]	0.4435105912731592	O=c1ccn([C@@H]2O[C@H](CO)[C@@H](O)[C@H]2O)c(=O)[nH]1	244.20300000000003	-2.8519	6	4	2	1
[1789199.2]	0.8445857773012406	CCN(CCNC(=O)c1ccc(Cl)cc1)C(=O)c1ccc(Cl)cc1	365.2600000000001	3.885500000000002	2	1	6	2
[671103.4]	0.5585309099978645	CSCC[C@H](NC(=O)[C@@H](N)Cc1ccc(O)cc1)C(=O)O	312.391	0.5844999999999992	6	4	8	1
[84035.13]	0.6687413516995204	C=C1OC(=O)[C@H](C)[C@H](C)[C@H](O)C[C@@]2(C)CC[C@@H](O)C[C@@H]12	282.38	2.2474	4	2	0	0
[499311.78]	0.5560970338466991	O=C(O)[C@H]1O[C@@H]2C[C@H]3[C@@H]4C[C@H]5CCC[C@]5(CO)[C@H]4[C@@H](O)C[C@]3(O)[C@H]2O1	354.39900000000006	0.11159999999999987	7	4	2	0
[1392.6266]	0.314330631780043	CC[C@H](CC[C@H](C)C[C@@H](O)[C@H](C)CC(=O)O)[C@H]1CC[C@@]2(C)[C@H]3CC[C@@H]4[C@H](C)CC[C@]4(C)[C@H]3CC[C@@]12C	502.82400000000047	8.585700000000006	3	2	10	0
[1458560.8]	0.45367752421854185	CCCSC[C@@H](N)C(=O)OCCO	207.29499999999996	-0.007599999999999885	5	2	7	0
[2690469.8]	0.808104350574285	Cn1c(C(=O)Nc2ccccn2)c(-c2ccc(F)cc2)n1C	298.321	2.817000000000001	2	1	3	3
[33560.19]	0.2555532846104013	C=C[C@](O)(Cc1ccccc1)C(=O)N1CCC[C@H]1C(=O)N[C@@H](C)C(=O)NCC(=O)NCC(=O)O	474.51400000000024	-1.041099999999994	7	5	11	1
[190839.72]	0.893326370959895	CO[C@@H]1c2ccc(OC)cc2C(=O)NCCc2ccc(O)cc21	313.353	2.4225000000000003	4	2	2	2
[8112.2]	0.16148741325373112	CCCC[C@H](CNC(=O)[C@@H](N)Cc1ccc(O)cc1)C(=O)N[C@@H](C)C(=O)N[C@@H](CCC(=O)O)C(=O)O	508.5720000000003	0.12350000000000316	9	7	16	1
[325583.3]	0.6728146545162259	C=CCOc1ccc(OC)c(OC)c1	194.22999999999996	2.2686	3	0	5	1
[130478.164]	0.45808229973032943	CCCCC/C=C\CC[C@@H](O)CC(=O)O	214.30499999999998	2.7386999999999997	3	2	9	0
[83109.58]	0.8794139671712223	NC(=O)CCN1CCC(O)(c2ccc(Cl)cc2)CC1	282.77100000000013	1.4988	3	2	4	1
[41019.36]	0.3847547057951999	CC/C=C\C=C\[C@H](O)[C@H](C)[C@@H](O)[C@H](C)[C@@H](O)[C@@H](C)[C@H](O)CO	316.43800000000005	0.8529999999999998	5	5	10	0
[125228.94]	0.5876174479424374	C[C@@H]1O[C@@H](Oc2ccc(CCN)cc2)[C@H](O)[C@@H](O)[C@@H]1O	283.32399999999996	-0.6059000000000001	6	4	4	1
[33297.88]	0.2573631504420617	CSCC[C@@H](NC(=O)[C@@H](N)Cc1ccc(O)cc1)C(=O)N[C@H](CC(=O)O)C(=O)O	427.47900000000016	-0.45599999999999935	9	6	12	1
[1071226.2]	0.5387005294424142	CC(=O)c1cc(OCCCN2CCOCC2)cc(OC)c1OC	323.389	2.0075000000000003	6	0	8	1
[5.7853754e+08]	0.4331016428047175	Cc1cccc[n+]1C	108.164	0.81952	0	0	0	1
[30485.678]	0.37865409391102844	CCCC/C=C/C=C/C=C/C=C/[C@@H](O)C[C@@H](O)[C@H](C)CC(=O)O	322.4450000000001	3.624100000000002	4	3	12	0
[29074.799]	0.039613981000343565	O=C(N[C@H]1C(=O)N(C(=O)N[C@H](CO)C(=O)O)C(=O)N[C@H]1C(=O)N[C@H](C(=O)NCC(=O)O)C(=O)O)C(O)(O)CI	676.2860000000003	-6.5672	15	11	12	0
[371764.34]	0.8055549918456892	Cc1ccc([C@H]2CCN(C)CC[C@H](O)C2)cc1	233.355	2.5552200000000003	2	1	1	1
[50632.78]	0.5365595866916738	CC/C=C/C[C@@H](O)C[C@@H](O)CC(=O)O	202.24999999999997	0.9293	4	3	7	0
[5657.981]	0.721231507782662	CC(=C/C=C/C(C)=C/CO)c1ccc(O)c(C(=O)O)c1	274.316	2.988500000000001	4	3	5	1
[1324249.4]	0.6971793492434526	C[C@H]1C(=O)O[C@H]2[C@@H](O)[C@]3(C)C4=CC(=O)C=C[C@]4(C)[C@H]3CC[C@@]21C	316.3970000000001	2.4166000000000007	4	1	0	0
[6209027.]	0.8674609611263738	C[C@@H](O)c1ccccc1C(=O)Nc1ccccc1	241.29	2.9922000000000013	2	2	3	2
[1397688.6]	0.39341920516901163	O=C(O)CNCP(=O)(O)O	169.073	-1.2042000000000002	6	4	4	0
[57987.918]	0.646337687610413	C/C=C\[S@](=O)[C@@H](CC)Sc1ccc(OCCN(C)C)cc1	327.51500000000004	3.7375000000000025	4	0	9	1
[19306664.]	0.5796323699884993	O=C(C[C@H]1CCCC(=O)N2CCCC2)N1c1ccc(-c2ccccc2-c2nnn[nH]2)cc1	430.51200000000006	3.431700000000002	5	1	7	3
[328807.9]	0.7848332802556961	C[C@]12C=CC(=O)C=C1CC[C@@H]1[C@@H]2C(=O)C[C@@]2(C)[C@H]1CC[C@]2(O)C(=O)CO	358.43400000000014	1.7658	5	2	2	0
[6872805.5]	0.5208489931476988	N[C@H](CCCCn1cnc(=O)[nH]c1=O)C(=O)O	242.235	-1.4861999999999986	6	3	6	1
[5377.671]	0.29819160832349106	CCCCCCC[C@H](C)C(=O)O[C@H]1CC[C@]2(C)[C@@H]3CC[C@@H]4C[C@@H](O)CC[C@]4(C)[C@H]3CC[C@]12C	460.7430000000004	7.68850000000001	3	1	8	0
[inf]	0.3690301470476741	CCCCC/C=C\C[C@@H](O)[C@H](CC)CC(=O)[O-].C(=O)[O-].C	302.411	1.0422999999999998	5	1	10	0
[2.0111141e+12]	0.5668029247357704	O=c1ccoc2ccccc12	146.14499999999998	1.7930000000000001	2	0	0	2
[81558816.]	0.24345418372476169	c1ccc2c(c1)c1cccc3ccc4cccc2c4c31	252.31599999999997	5.737200000000003	0	0	0	5
[9999.668]	0.6585838660161947	C[C@@H]1C[C@@H](O)CC[C@@H]2C=C3C=C4C(=CC(=O)O)CC[C@]4(C)[C@H]3CC[C@@]21C	356.5060000000002	4.877300000000004	3	2	1	0
[5.5138087e+10]	0.41970078645296843	C1=C[C@@H]2CCCN2C1	109.17200000000001	1.0206	1	0	0	0
[55057.477]	0.6341751597655491	CCCCCc1ccc(OCCCC(O)CC(=O)[O-])cc1	293.3829999999999	2.0792	4	1	11	1
[21551744.]	0.6206308040805496	CC(=O)c1ccc(O)c(C)c1	150.17699999999996	1.90322	2	1	1	1
[664808.44]	0.5253875259706279	CCCCC[C@H](O)[C@H](O)CC(=O)[O-]	189.23099999999997	-0.5715000000000001	4	2	7	0
[129559.484]	0.7692479227699814	C[C@H]1C[C@H](O)[C@@H]2[C@@H](C)CC[C@H]1N2CC[C@H]2CCC(O)C(=O)O2	311.422	1.3128	5	2	3	0
[1707.6898]	0.1200974179572722	CSCC[C@@H](NC(=O)c1ccccc1)C(=O)N[C@@H](C)C(=O)N[C@@H](CCC(=O)O)C(=O)N[C@@H](CCC(=O)O)C(=O)O	582.6320000000005	-0.17339999999999522	11	7	18	1
[46721352.]	0.5111883024173178	CN1CN([C@@H]2C[C@H](O)[C@@H](CO)NC2)CC1	215.29699999999994	-1.7249999999999976	5	3	2	0
[104993.03]	0.6303314667677087	CN1C(=O)CN=C(c2ccccc2)c2cc([N+](=O)[O-])ccc21	295.29800000000006	2.4086000000000007	3	0	2	2
[1217.5067]	0.4298292584463983	COc1cc([C@H]2c3cc4c(cc3[C@@H](O[C@@H]3O[C@@H]5CO[C@@H](C)O[C@H]5[C@H](O)[C@H]3O)[C@H]3COC(=O)[C@H]23)OCO4)cc(OC)c1O	588.5620000000004	1.3385999999999993	13	3	5	2
[5745.843]	0.24612141563058307	CC/C=C\C=C/C=C\[C@H](O)[C@H](C)[C@@H](O)[C@@H](C)[C@@H](O)[C@H](O)CC(C)C[C@@H](O)CO	400.55600000000015	1.5502999999999996	6	6	14	0
[34297076.]	0.29015285452995804	OC[C@@H]1O[C@@H](O)[C@@H](O)[C@@H](O)[C@H]1O	180.156	-3.2214000000000005	6	5	1	0
[1133051.4]	0.25718517203487173	CO[C@@H]1[C@H](O)[C@H](N)[C@@H](O[C@H]2O[C@H]([C@H](C)N)CC[C@H]2N)[C@H](O)[C@@H]1N(C)C(=O)CN	405.49600000000015	-3.585399999999993	10	6	6	0
[93293.28]	0.5242226207849239	CCCOC(=O)C(C)OC(=O)C(C)(C)C(=O)C(C)C	272.34099999999995	2.1226000000000003	5	0	7	0
[16435.44]	0.8739705938909597	CC(C)(C)NC[C@H](O)COc1cccc2c1CCCC2=O	291.391	2.3334	4	2	5	1
[10927934.]	0.30472753178416717	OC[C@H]1O[C@H](S)[C@@H](O)[C@@H](O)[C@@H]1O	196.22400000000002	-2.2839000000000005	5	5	1	0
[11334.663]	0.5505645824945581	C=C(C(=O)O)[C@@H]1CC[C@H]([C@@H](C)CCCC(=O)O)CC[C@H]1C	296.407	3.9607000000000028	4	2	7	0
[39127.55]	0.35616404343455993	CCCCCC/C=C\CCCCCCCC(=O)O	254.4139999999999	5.328300000000005	2	1	13	0
[17535.291]	0.8056578766604622	CC[C@H](CC[C@@H](C)[C@H](C)[C@H]1C[C@H](O)CC(=O)O)[C@H](C)S1(=O)=O	334.47800000000007	2.4762000000000004	5	2	5	0
[3809.6978]	0.7800049715735786	COc1cc(-c2ccc(O)c(C)c2)cc(CC2CCCCC2)c1OC	340.46300000000014	5.507620000000005	3	1	5	2
[1189095.8]	0.657355650467995	CC(=O)NCCc1ccc[nH]1	152.197	0.6933000000000001	1	2	3	1
[713368.7]	0.7514859268568042	Oc1ccc2c3c1O[C@H]1[C@@H](O)CC[C@@]4(O)[C@@H](C2)N(CC2CCC2)CC[C@]314	357.4500000000003	1.7072999999999998	5	3	2	1
[513134.6]	0.34747235148055833	NNCC1CCCCCC1	142.24599999999998	1.4200999999999995	2	2	2	0
[377120.3]	0.7932087270574181	Cc1ccccc1C(OCCN(C)C)c1ccccc1	269.388	3.662620000000003	2	0	6	2
[1.041383e+14]	0.6260288332424401	c1csc(-c2ccc(F)cc2)c1	178.231	3.5542000000000016	0	0	1	2
[93433.43]	0.21553257966839257	N#CC1=C(NC(=O)[C@@H](O)[C@]2(CO)[C@@H](O)[C@H](N)C[C@@H]2N)C=C[C@H]1C(=O)N1CCCC[C@H]1C(=O)O	463.49100000000027	-2.709219999999993	10	7	6	0
[210.86612]	0.8280932502808731	CC1(C)O[C@@]2(C)CC[C@@H]1[C@H]1C[C@@H]2O[C@]2(C)[C@](C)(C(=O)CO)CC[C@H]1C2	350.4990000000002	3.4955000000000025	4	1	2	0
[25934.516]	0.6931642346333381	CC1(C)C(=O)C=C[C@]2(C)[C@H]1CC[C@]1(C)O[C@@H]1C[C@H](O)C2	278.392	2.8664000000000014	3	1	0	0
[228960.08]	0.49658062637922074	Cc1cccc(Nc2cc(Cl)nc(SCC(=O)O)n2)c1C	323.80500000000006	3.6671400000000007	6	2	5	2
[8.465353]	0.43866430577813825	C/C=C(/C)C(=O)O[C@H]1C[C@@H](C)C=C2C=C[C@H](C)[C@H](CC[C@@H](O)C[C@@H](O)CC(=O)[O-])[C@H]21	419.53800000000024	2.301	6	2	9	0
[353144.47]	0.8432414558476925	Cc1nc(Nc2ccc(S(N)(=O)=O)cc2)nn1C	267.31399999999996	0.51452	5	2	3	2
[1159998.4]	0.6166116116190477	CC(=O)O[C@]1(C(C)=O)CC[C@H]2[C@@H]3C=C(Cl)C4=CC(=O)[C@@H]5C[C@@H]5[C@]4(C)[C@H]3CC[C@@]21C	416.9450000000003	4.607600000000004	4	0	2	0
[281694.2]	0.45753602412813377	CCCCCCO[C@H]1O[C@H](CO)[C@@H](O)[C@H](O)[C@H]1O	264.318	-0.6168000000000002	6	4	7	0
[37965.12]	0.06824479508490591	CN[C@@H]1[C@@H](O[C@H]2[C@@H](O[C@H]3[C@@H](O)[C@@H](O)[C@H](N=C(N)N)[C@@H](O)[C@@H]3N=C(N)N)O[C@@H](C)[C@]2(O)C=O)O[C@@H](CO)[C@H](O)[C@H]1O	581.5800000000005	-8.161100000000008	17	12	9	0
[1974251.5]	0.703573662172179	C[C@H](N)C(=O)N[C@H](Cc1ccc(F)cc1)C(=O)O	254.261	0.2847999999999999	4	3	5	1
[818148.]	0.7223930346814801	COc1c2c(cc3occ(-c4ccccc4)c(=O)c13)OCCC2	308.33300000000014	3.793600000000003	4	0	2	3
[10738483.]	0.3384388925285958	CO/C=C(C(=O)OC)NCC(=O)O	189.16699999999997	-0.6785999999999992	6	2	5	0
[22.64185]	0.4676322931563478	CC(C)c1cc(-c2ccc(F)cc2)cc(-c2ccc(F)cc2)c1OCC(O)C[C@@H](O)CC(=O)[O-]	469.50400000000025	4.052900000000005	5	2	10	3
[3470.2742]	0.381383705560937	CCCCC/C=C/C=C/C=C/C=C/[C@H](O)C[C@@H](O)CC(=O)O	308.41800000000006	3.3781000000000008	4	3	12	0
[5446.6367]	0.2962873823288444	CCCC/C=C/C=C\C=C\C=C/[C@H](O)C[C@@H](O)[C@H](C)[C@H](O)[C@H](C)C(=O)O	366.4980000000001	3.2310000000000016	5	4	13	0
[35591.332]	0.5767196123317411	CC1=C[C@H](C)[C@H](CCOC(=O)CCc2ccc(F)cc2)C1	290.378	4.293900000000003	2	0	6	1
[2.7288655e+09]	0.3042503204978373	O[C@H]1CO[C@@H](O)[C@H](O)[C@@H]1O	150.13	-2.5823000000000005	5	4	0	0
[2012.9979]	0.35585334664188306	CCCCC/C=C\C=C/C=C/C/C=C\C=C\[C@H](OC)[C@H](O)CC(=O)O	348.4830000000001	4.5884000000000045	4	2	14	0
[7.3950796e+12]	0.520631018455888	CC1(C)[C@H]2CC[C@]1(C)C(=O)C2	152.237	2.401700000000001	1	0	0	0
[1133051.4]	0.25718517203487173	CO[C@H]1[C@@H](O)[C@H](N)[C@@H](O[C@H]2O[C@H]([C@H](C)N)CC[C@H]2N)[C@H](O)[C@@H]1N(C)C(=O)CN	405.49600000000015	-3.585399999999993	10	6	6	0
[210706.53]	0.5786204312229012	CC/C=C\C=C/[C@H](O)[C@H](C)[C@@H](O)[C@@H](C)CO	228.33199999999997	1.4950999999999999	3	3	7	0
[10120.387]	0.21751778620947723	N#C[C@@H](O[C@H]1O[C@H](CO[C@@H]2O[C@H](CO)[C@@H](O)[C@H](O)[C@H]2O)[C@@H](O)[C@H](O)[C@H]1O)c1ccccc1	457.4320000000001	-3.108019999999997	12	7	7	1
[118063.39]	0.4650206667470238	CCCCC/C=C\CC[C@H](O)CC(=O)[O-]	213.29699999999997	1.4039999999999995	3	1	9	0
[6426303.]	0.6935977658607454	O=C(O)[C@H](O)Cc1ccccc1	166.17600000000002	0.6746000000000002	3	2	3	1
[370027.25]	0.48972647158465293	CCN[C@H](CC)C(=O)N[C@H]1C(=O)N2C(C(=O)O)=C(COC(C)=O)C[C@H]2SC1	399.4690000000002	0.06630000000000158	8	3	8	0
[22514.15]	0.8915880432277354	Cc1ccc(S(=O)(=O)NC(=O)NN2CCCCCC2)cc1	311.4070000000001	1.7739199999999995	4	2	3	1
[3812.7107]	0.5280903226469147	CCCCC#CC#CCCCCCC(=O)O	220.31199999999993	3.2185000000000015	2	1	7	0
[889066.7]	0.7677174766607114	O=C1/C(=C\c2ccc(O)cc2)Oc2cc(O)ccc21	254.24099999999999	2.7140000000000004	4	2	1	2
[18908086.]	0.3446247204426618	NCCCNCCSP(=O)(O)O	214.22699999999998	-0.2492999999999997	6	4	7	0
[16365332.]	0.7472877061405061	O=C1OCc2cc(OCCCCc3nnnn3C3CCCCC3)ccc2N1	371.4410000000002	3.642100000000002	6	1	7	2
[4.8765664]	0.19430274230591293	COc1cccc(NC(=O)c2c(-c3ccc(F)cc3)c(-c3ccc(F)cc3)c(CC[C@@H](O)C[C@@H](O)CC(=O)[O-])n2C(C)C)c1	605.6580000000002	5.126600000000005	6	3	13	4
[51197520.]	0.7904988210546815	c1cc2c(cc1OCCN1CCCC1)N(C)C2	232.3269999999999	2.1109999999999998	3	0	4	1
[inf]	0.4028922569008133	CCCCCCC/C=C/C=C\C=C\[C@H](O)C[C@@H](O)CC(=O)[O-].C	325.4690000000001	2.903500000000001	4	2	13	0
[84783.445]	0.4882427015374152	C=C1[C@@H](OC(C)=O)C(C)(C)CC(=O)[C@@]1(O)C[C@H](C)[C@@]2(C)CO2	310.39000000000004	2.0195	5	1	4	0
[8308.274]	0.5178276293424877	CO[C@@H]1C(=O)[C@H](C)[C@@](O)(CC(=O)O)[C@H]2C[C@@](O)(C[C@@H]3C[C@@H](O)[C@H](C)O3)[C@H](C)[C@]21C	414.4950000000002	0.7477999999999996	8	4	5	0
[189818.36]	0.17271427145949575	CC/C=C(/C(=O)N[C@@H]1C(=O)N2C(C(=O)O)=C(COC(C)=O)CS[C@H]12)C(=O)O	398.39300000000014	-0.2908999999999991	9	3	7	0
[24744520.]	0.5101833659351177	O=C1N(c2ccccc2)C(=O)NC1=O	190.15799999999996	0.2693999999999999	3	1	1	1
[5607.9785]	0.6921211569723765	CC1=C2C(=CO[C@H](C)[C@H]2C)C(O)=C(C(=O)O)C1=O	250.24999999999994	1.721	5	2	1	0
[116636.41]	0.8078991906592691	CCCC[C@@H]1OC(=O)[C@H](C)[C@@H](NC(=O)c2ccccc2)NC1=O	318.37300000000005	1.6103999999999998	4	2	5	1
[30485.678]	0.37865409391102844	CCCC/C=C/C=C\C=C/C=C/[C@@H](O)C[C@@H](O)[C@H](C)CC(=O)O	322.4450000000001	3.624100000000002	4	3	12	0
[20778990.]	0.5481589825040829	Cc1ncc([N+](=O)[O-])n1CC(C)O	185.183	0.4805199999999999	4	1	3	1
[inf]	0.2957604657676386	CC/C=C\C=C/[C@H](O)[C@H](C)[C@@H](O)[C@H](C)[C@@H](O)[C@@H](O)[C@H](C)[C@H](O)CC(=O)[O-].C	389.5090000000001	-0.0022999999999995246	7	5	12	0
[1107.2909]	0.4705602312906928	CN[C@H](C)Cc1cc(O)cc(O)c1C(=O)Nc1ccc([N+](=O)[O-])cc1	345.3550000000001	2.4086999999999996	6	4	6	2
[7206.1387]	0.35568264813553035	CCCCCS(=O)(=O)OCC[N+](C)(C)CC	252.39999999999995	1.6193	3	0	9	0
[12651.51]	0.3105007383158686	COc1c2c(nc3ccc(OC(=O)N4CCC(N5CCCCC5)CC4)cc13)-c1cc3c(c(=O)n1C2)COC(=O)[C@]3(OC)CC	602.6880000000004	4.191400000000003	9	0	5	4
[489511.8]	0.6771088741597445	O=C1CN=C(c2ccccc2)c2cc([N+](=O)[O-])ccc2N1	281.27099999999996	2.3842999999999996	3	1	2	2
[64246.18]	0.5950215632492547	C[C@@H]1C[C@H]2O[C@@]3(O)[C@@H]4CCC5=CC(=O)C=C[C@]5(C)[C@@]4(F)[C@@H](O)C[C@]3(C)[C@]2(C(=O)CO)O1	436.4760000000002	1.1435999999999997	7	3	2	0
[3954406.2]	0.6550248398751946	CCCCOc1ccc(OCCCN2CCOCC2)cc1	293.4069999999999	2.9666000000000015	4	0	9	1
[824075.8]	0.5062694165708375	C[C@H](O)CC[C@@H](O)C(=O)O	148.158	-0.4071000000000001	4	3	4	0
[31333.31]	0.27092554867501023	CC1(C)C[C@H]2C3=CC[C@H]4[C@](C)(CC[C@@H]5C[C@@H](O)CC[C@](O)(CC(=O)O)C(C)(C)[C@@H]5CC[C@@]43C)[C@@]2(C)CC[C@H]1C(=O)CN1CCCC1=O	653.945	7.1824000000000074	6	3	5	0
[5362356.]	0.7893560583512137	ClSc1cccc(CN2CCCCC2)c1	241.78699999999992	3.9184000000000028	2	0	3	1
[1544.5343]	0.5817979092603979	CC1(C)C[C@H]2C3=CC[C@@H]4[C@@](C)CC[C@@H](O)C[C@]4(C)[C@H]3CC[C@@]21C	315.5210000000001	5.540590000000005	1	1	0	0
[506896.25]	0.5438612576373347	Fc1ccc(C(c2ccc(F)cc2)N2CCN(C/C=C/c3ccccc3)CC2)cc1	404.5040000000001	5.3852000000000055	2	0	6	3
[95414.625]	0.6986706161502622	CC(=O)CSc1nc2c(NC(C)=O)nc(N)nc2[nH]1	280.313	0.5746	7	3	4	2
[10006.984]	0.4280077768190131	CC(=O)/C=C/[C@@H]1C(C)=CC[C@@H]1CCCCC(=O)O	250.3379999999999	3.3590000000000018	3	1	7	0
[63221.49]	0.7460331661514509	CCCCCCC1=C(C)C(=O)NC(=O)NC1=O	238.287	0.8546199999999999	3	2	5	1
[13540.805]	0.5881033568978759	C[C@@H](COc1ccccc1)NCC(O)c1ccc(O)c(C(N)=O)c1	330.38400000000007	1.5816	5	4	8	2
[110741.4]	0.6486544028846576	C[C@]12C[C@@H](c3ccc(O)cc3)[C@@H]3CC[C@@H]4c5ccccc5[nH]c(c34)C[C@H]1[C@@H]2O	373.4960000000001	5.140000000000005	3	3	1	2
[15913552.]	0.30647243072316105	O=C(O)[C@@H](O)[C@H](O)[C@H](O)CO	166.129	-2.8540000000000005	6	5	4	0
[4444.648]	0.3233811192104613	CCN1C[C@@]2(COC)[C@H](O)C[C@H](OC)[C@@]34[C@@H]5C[C@@]6(O)[C@H](OC(=O)c7ccccc7)[C@@H]5[C@@](OC(C)=O)([C@@H]([C@H](OC)[C@H]23)[C@@H]14)[C@@H](O)[C@@H]6OC	645.7460000000003	0.6481000000000035	12	3	9	1
[834501.8]	0.578029884636738	O=c1[nH]c(=O)n([C@H]2C[C@H](O)[C@@H](CO)O2)cc1I	354.1	-1.2181000000000002	5	3	2	1
[24002384.]	0.6482374393471957	O=C(O)/C=C/c1ccc(O)c(C(=O)O)c1	208.16899999999998	1.1882	5	3	3	1
[161137.47]	0.5130406550372815	ON=C1C=C(c2ccccc2)c2cc(Cl)ccc2N1	270.719	3.778200000000002	1	2	1	3
[502451.1]	0.7318269560174276	C[C@]1(C(=O)O)CC[C@H]2[C@@H]3C[C@H](C)C4=CC(=O)C=C[C@]4(C)[C@@]3(F)[C@@H](O)C[C@@]21C	376.46800000000013	3.6941000000000024	4	2	1	0
[inf]	0.5991930424474609	COc1ccc2cc3[n+](cc2c1OC)CCc1cc2c(cc1-3)OCO2.[Cl-]	371.82000000000005	0.10029999999999983	4	0	2	3
[43.980465]	0.2505059295028813	C=C[C@@H](C#CC#CCCCCC)OC1C[C@H]1O[C@@H](C)CC(=O)CC(=O)O	360.45000000000016	3.124600000000001	5	1	12	0
[43836020.]	0.20261706855809875	O=C(NO)NCP(=O)(O)O	170.061	-1.19	5	5	2	0
[214984.92]	0.7121255593204575	C[C@@H](N)Cn1cnc2c(N)nc3ccccc3c21	241.29799999999997	1.5138999999999998	4	2	2	3
[21098.432]	0.2998614196231272	CCCCC/C=C/C=C/C=C/[C@H](O)[C@@H](C)[C@@H](O)CC(=O)NCC(=O)O	353.4590000000001	2.184099999999999	5	4	13	0
[9.20123]	0.7771825784077383	Cc1nc(C)c(-c2ccc(F)cc2)c(/C=C/[C@@H]2C[C@@H](O)CC(=O)O2)c1C(C)C	383.46300000000014	4.707640000000004	4	1	4	2
[150376.8]	0.7399961156347875	C=C(C)[C@@H]1Cc2c(ccc3c2O[C@@H]2COc4cc(OC)c(OC)cc4[C@@H]2C3=O)O1	394.4230000000001	3.7033000000000023	6	0	3	2
[451852.28]	0.6886991976045772	C[C@H]1CC[C@@H]2C(=O)O[C@]3(C)C(=O)N4CC[C@]4(C)[C@H](O)C[C@]3(C)[C@H]2C1	335.4440000000001	2.1161999999999996	4	1	0	0
[502451.1]	0.7318269560174276	C[C@@]1(C(=O)O)CC[C@H]2[C@@H]3C[C@H](C)C4=CC(=O)C=C[C@]4(C)[C@@]3(F)[C@@H](O)C[C@@]21C	376.46800000000013	3.6941000000000024	4	2	1	0
[1.14810344e+08]	0.534557353933002	C[C@@H](CCO)C(=O)NC(=O)O	161.15699999999998	-0.20089999999999986	4	3	3	0
[48514.43]	0.7588340983462638	NCCS[C@H]1c2ccccc2C[C@@H](O)[C@@H]1C(=O)O	267.34999999999997	1.0373999999999997	5	3	4	1
[3792376.]	0.6083828465734256	COCCO[C@@H](CO)[C@H]1COC(C)O1	206.23799999999997	-0.22830000000000017	5	1	6	0
[6513.3584]	0.5322081210320718	CC(C)CC[C@H](C)C(=O)O[C@H]1CC[C@]2(C)[C@@H]3CCC4=CC(=O)C=C[C@]4(C)[C@@]3(F)[C@@H](O)C[C@@]12C	460.63000000000017	5.731400000000007	4	1	5	0
[26412550.]	0.717038059663501	c1ccc(CCCn2ccnc2)cc1	186.25800000000004	2.5159000000000002	1	0	4	2
[39894732.]	0.6915773895824666	C/C=C/C(=O)N(CC)c1ccccc1C	203.28500000000003	2.9240200000000014	1	0	3	1
[74326.56]	0.5144928958878664	CCCCC/C=C/CC(=O)N[C@@H](Cc1ccccc1)C(=O)O	303.40200000000004	3.3251000000000017	3	2	10	1
[86208.66]	0.6843645198079772	C=C(C)[C@]1(O)CC[C@H]2[C@@H]3C[C@H](C)C4=CC(=O)C=C[C@]4(C)[C@@]3(F)[C@@H](O)C[C@@]21C	374.4960000000001	3.9104000000000028	3	2	1	0
[85.12886]	0.49126303111551106	CC(C)[C@H](C)[C@H](O)[C@H](C)[C@H]1CC[C@@]2(C)CC[C@H]3C(C)CCC(=O)O[C@@H]3[C@H](C)CC[C@]12C	434.70500000000027	6.866100000000008	3	1	4	0
[11003.979]	0.8709572184670135	OC1(CN2CCCCC2)CCNC(=O)c2cc(F)ccc21	292.354	1.6327000000000003	3	2	2	1
[1408626.8]	0.7610614713574507	C/C=C/c1cc(OC)c(OC)cc1OC	208.25699999999998	2.7455000000000007	3	0	4	1
[23875.37]	0.14220893014829375	N/C(=N\CC(=O)N[C@@H]1C(=O)N2C(C(=O)O)=C(COC(C)=O)CS[C@H]12)c1ccc(I)cc1	558.3540000000002	0.29820000000000246	8	3	7	1
[1752.8492]	0.5346729242223638	C[C@H]1[C@H](C)CC[C@@]2(C)[C@H]1CC[C@]1(C)C[C@H]2CC[C@@]2(C)[C@@H]1CC[C@]2(C)O	346.5990000000001	6.442400000000008	1	1	0	0
[125114.46]	0.20335005965918693	O=C(CI)NC(=O)NCCSSCC(=O)NC(=O)O	421.2380000000001	0.42280000000000006	7	4	7	0
[475.41486]	0.526399826516447	C=C(C)[C@H](C)C[C@H]1CC[C@H]2[C@@H]([C@H](C)CCCC(O)C)CC[C@]21C	320.56100000000015	6.218400000000007	1	1	8	0
[54988.42]	0.8594044841056042	Cc1ccc(Cl)c(Nc2ccccc2C(=O)O)c1Cl	296.153	4.743620000000003	3	2	3	2
[1.2979602e+08]	0.2680456486995585	O[C@@H]1CO[C@@H](O)[C@@H](O)[C@@H](O)[C@H]1O	180.156	-3.2214000000000005	6	5	0	0
[10901.6455]	0.7207083174581095	COc1c(C(=O)Nc2ccccc2)cc(-c2ccc(F)cc2)cc1OC	351.3770000000001	4.7622000000000035	3	1	5	3
[154021.3]	0.8641749312187101	O=C1CCCC(O)(CC(=O)O)C(=O)N(Cc2ccccc2)C1	305.33000000000004	0.9739999999999995	5	2	4	1
[209829.03]	0.6888904206351276	C=C1CC[C@H]2[C@@H]([C@H]3[C@@H]4CCC(=O)C=C[C@]4(C)[C@@]3(C)CC[C@H]12)O	300.442	3.9012000000000033	2	1	0	0
[551647.25]	0.6629107585970058	CCCCCCOc1ccc(C(F)(F)F)cc1	246.27199999999996	4.664500000000004	1	0	6	1
[208822.5]	0.5649643048145516	CC(C)/C=C/C(O)C[C@@H](O)CC(=O)[O-]	201.24199999999996	-0.5495000000000001	4	2	6	0
[104360.93]	0.2374774141963669	CC(C)O[C@H]1O[C@@H](CO[C@@H]2O[C@H](CO)[C@@H](O)[C@H](O)[C@H]2O)[C@@H](O)[C@H](O)[C@H]1O	384.37800000000004	-3.964499999999998	11	7	6	0
[5.1591444e+09]	0.5950261967780849	CC(=O)Nc1ccc(O)cc1	151.165	1.3505999999999998	2	2	1	1
[19738.693]	0.1442269348060684	CO[C@@H]1O[C@H](CO)[C@H](O[C@@H]2[C@@H](O)[C@H](O)[C@@H](O[C@H]3O[C@H](C)[C@@H](O)[C@H](N)[C@H]3O)[C@@H](C)[C@H](N)[C@@H]2N)[C@H](O)[C@@H]1N	526.5840000000002	-6.0028000000000095	15	10	6	0
[1389197.2]	0.49051986767922323	Nc1ncnc2c1ncn2[C@@H]1O[C@H](CO)[C@@H](O)[C@H]1O	267.245	-1.9800000000000006	8	4	2	2
[3.4682717e+08]	0.44797755619868146	CCC1(CC)C(=O)NC1=O	141.17	0.4491999999999999	2	1	2	0
[61602820.]	0.6261518225795569	CN1CCC[C@H]1c1cccnc1	162.236	1.8483	2	0	1	1
[9384207.]	0.735473659662505	O[C@@](Cc1ccccc1)(F)C(=O)O	184.16599999999994	0.9718	3	2	3	1
[1301048.5]	0.8676494215989167	N[C@@H](C(=O)O)c1ccc(-c2ccncc2)c(F)c1	246.24099999999999	1.9721	4	2	3	2
[89070.92]	0.8402235522501267	Oc1cc(O)cc(OCCN2CCCCC2)c1	237.29899999999992	1.9625000000000001	4	2	4	1
[592496.4]	0.3966172297215038	Nc1ccc(O)c(Nc2ccccc2)c1	200.24100000000004	2.718000000000001	3	3	2	2
[7109661.5]	0.5349344843379412	NCC1CCCCCC1	127.23100000000001	1.9155000000000002	1	1	1	0
[8662748.]	0.44284203167437103	NC(=O)c1ncn([C@@H]2O[C@H](CO)[C@@H](O)[C@H]2O)n1	244.20700000000002	-3.0114999999999994	7	4	3	1
[4962686.]	0.4654006876154367	C[S@@+](CCON)C(=O)NC(=O)c1ccc([N+](=O)[O-])cc1	300.3160000000001	0.5829999999999997	6	2	5	1
[582029.7]	0.6451440878657958	C=C1C(C)(c2ccccc2)OCC(=O)N2C(=O)[C@@H](NC(=O)c3ccccc3)C[C@@H]12	390.4390000000001	2.414300000000001	4	1	3	2
[3334596.]	0.4259442753037538	NCCc1ccc(N)c(O)c1	152.197	0.47559999999999997	3	3	2	1
[239728.97]	0.794148684143279	C[C@H](C(=O)O)c1ccc2oc(-c3ccc(F)cc3)nc2c1	285.274	3.822000000000002	4	1	3	3
[2.7404899e+11]	0.7454367218437641	CC1(C)CC(=O)c2c(-c3ccc(F)cc3)ccnc2/C1=C\[Na+]	303.312	1.3944999999999996	2	0	1	2
[727929.94]	0.8887969358156733	CN1CCN(c2c(F)cc3c(=O)c(C(=O)O)cn(CCF)c3c2F)CC1	369.3430000000002	1.6991999999999998	5	1	4	2
[354409.97]	0.47940644048480163	C=C1[C@@H](OC(=O)c2cccnc2)CC[C@H](C)[C@](C)(C(=O)OCC)C1	331.41200000000015	3.5526000000000026	5	0	4	1
[18377.23]	0.6695842842994048	COc1c2cc(C(C)C)c(O)cc2c(=O)c2c(O)cccc2c1O	326.348	3.6020000000000016	5	3	2	3
[8421.223]	0.08486093710697229	NC(=O)[C@H](N)C(=O)N1CCC[C@H]1C(=O)N[C@@H](Cc1c[nH]c2ccccc12)C(=O)N[C@@H](CC(=O)O)C(=O)N[C@@H](CCC(=O)O)C(=O)O	645.6260000000002	-2.607499999999991	12	9	16	2
[3058141.8]	0.31614629996731886	C[C@H](O)[C@@H](O)[C@H](O)[C@H](O)CO	166.17299999999997	-2.5578000000000007	5	5	4	0
[538.42596]	0.32834650610487814	CC(=O)[C@]1(O)Cc2c(O)c3c(c(O)c2[C@@H](O[C@H]2C[C@H](N)[C@H](O)[C@H](C)O2)C1)C(=O)c1ccccc1C3=O	497.5000000000002	1.0202999999999998	10	5	3	3
[366019.88]	0.7661961186139222	CC1(C)CC(=O)N2C(C(=O)O)=C(S[C@@H]3CN[C@H](C(=O)N(C)C)C3)[C@H]2C1	367.4710000000002	0.8653000000000004	6	2	4	0
[8517927.]	0.7515921077494097	Cn1c(SCC(=O)Nc2ccccc2)nc2ccccc21	297.38300000000004	3.304100000000002	3	1	4	3
[40505.996]	0.16244902922340929	NC(=O)N[C@@H]1[C@H](O[C@H]2[C@@H](O)[C@@H](O[C@H]3O[C@H](CO)[C@@H](N)[C@H](O)[C@H]3N)[C@@H](N)C[C@H]2N)[C@@H](O)[C@@H](O)[C@@H]1O	496.51800000000014	-7.589500000000006	14	12	6	0
[1109624.1]	0.3240045332507659	CC(C)COc1cc(OCCCN2CCOCC2)cc(OC(=O)CC(C)C)c1	393.52400000000006	3.7740000000000027	6	0	11	1
[1.2417225e+08]	0.22695749910429205	O[C@H]1[C@H](O)[C@@H](O)[C@@H](O)[C@@H](O)[C@@H]1O	180.156	-3.8346000000000005	6	6	0	0
[416452.]	0.6544056999568857	Cn1c2c(c3ccc(O)cc31)CCc1ccc(O)cc12	265.31199999999995	3.355100000000001	2	2	0	3
[32630.184]	0.418481626460144	CCCCC[C@@H](/C=C/C=C/CCCCC(=O)O)C(=O)O	282.37999999999994	4.0249000000000015	4	2	12	0
[165640.22]	0.8281872750934928	CC[C@H](c1ccccc1)NCC(O)c1ccccc1	255.361	3.4609000000000014	2	2	6	2
[167217.39]	0.6577452185749303	Cc1nc2n(c(=O)c1CCN1CCC(c3noc4cc(F)ccc34)CC1)CCCC2	410.4930000000003	3.5904200000000026	5	0	4	3
[136.75095]	0.5269500441667394	CC[C@H](C)[C@@](C)(O)[C@H](C)[C@H]1CC[C@@H]2C=C[C@H](C)CC[C@@H]2CC[C@@H](O)CC(=O)O1	394.5960000000002	4.874900000000006	4	2	4	0
[4.3675653e+09]	0.4012319456946938	O=C1N=CNC(=O)NC1=O	141.08599999999998	-2.1816000000000004	4	2	0	1
[3537.191]	0.2295674584721169	Cc1c(Cl)c(Cl)cc(Cl)c1CC(=O)OC1CCN(CCCOc2ccc(Cl)cc2)CC1	505.26900000000035	6.627820000000006	4	0	8	2
[1.12271896e+08]	0.7515687693174815	COc1c2c(nc3ccccc13)CCCC2=O	227.26299999999995	2.7624000000000013	3	0	1	2
[10517.076]	0.35674521007832544	COc1c2c(nc3ccc(OC(=O)N4CCC(N5CCCCC5)CC4)cc13)-c1cc3c(c(=O)n1C2)COC(=O)[C@]3(O)CC	588.6610000000005	3.5373000000000028	9	1	4	4
[159823.88]	0.4115649335676566	C[C@@]1(CO)C(=O)OC(=O)C=C1O	172.136	-0.4897000000000001	5	2	1	0
[65121.875]	0.24412704834502788	N[C@H](CSSC[C@H](NC(=O)c1ccc(F)cc1)C(=O)O)C(=O)NCC(=O)O	419.4560000000002	-0.08179999999999948	9	5	11	1
[233125.27]	0.30454053893626476	C=CCCCCCCCCCCCCCCC(=O)O	268.4409999999999	5.718400000000004	2	1	15	0
[2.8694954e+11]	0.5423834786401206	NC(=O)CN1CCCC1=O	142.158	-0.9059000000000004	2	1	2	0
[9959701.]	0.697514505552786	C[C@@H]1CC(=O)N2C(=O)[C@@H](N)c3ccccc3N1C2=O	259.265	0.7737999999999997	4	1	0	1
[3036439.]	0.4918206048382089	C[C@](O)(C(=O)O)CC(=O)CC(=O)O	190.15099999999998	-0.7441000000000002	6	3	5	0
[289.1931]	0.8670414929891526	Cc1cc(-c2ccc(F)cc2)c(/C=C/[C@@H]2C[C@@H](O)CC(=O)O2)c(C)n1	341.3820000000001	3.584240000000002	4	1	3	2
[1664.6924]	0.11954562313135245	CC/C=C\C=C/C=C\[C@H](O)C[C@@H](O)[C@H](C)C[C@H](O)C[C@H](O)C[C@@H](O)CC(=O)NO	415.52700000000016	0.9614999999999998	7	7	15	0
[7045942.5]	0.5793672130452138	C[S@@](=O)CCCC[C@@H](N)C(=O)O	193.26800000000003	-0.052899999999999725	4	2	6	0
[2.7596456e+11]	0.3999283789827859	O=C(NO)c1ccc([N+](=O)[O-])cc1	182.135	0.7138000000000002	4	2	2	1
[154290.33]	0.7678065120522066	COc1ccc2c(c1)c(CC(=O)O)c(C)n2C(=O)c1ccc(Cl)cc1	357.793	3.9273200000000026	4	1	4	3
[16389.064]	0.38714947503876584	CCCCC/C=C\C/C=C\CCCCCC(=O)O	252.3979999999999	5.104300000000004	2	1	12	0
[374.13007]	0.51917970894521	COc1ccc(Cl)cc1C(=O)NCCc1ccc(S(=O)(=O)NC(=O)NC2CCCCC2)cc1	494.0130000000003	3.641700000000003	5	3	8	2
[30523308.]	0.5374940820602713	Oc1cc2ccccc2c(O)c1O	176.17099999999996	1.9566	3	3	0	2
[13030.065]	0.4402348575420191	CC[C@H](CCCC)CO[C@H]1C[C@@H](C)CCCCC(C)O[C@@H]2C[C@H](OC(C)=O)C[C@@H]21	410.6390000000002	6.303600000000007	4	0	8	0
[309149.3]	0.8719477623804708	CC(C)[C@H]1NC(=O)[C@H](Cc2ccc(F)cc2)NC(=O)CN1C	307.3690000000001	0.8966999999999996	3	2	3	1
[2.556636e+08]	0.2978886154038056	O[C@H]1[C@H](O)C=C[C@H](O)[C@@H]1O	146.142	-2.0002000000000004	4	4	0	0
[3989813.5]	0.4499712005574081	NC[C@H]1O[C@@H](CCN2CCOCC2)[C@H](O)[C@@H](O)[C@@H]1O	276.33299999999997	-2.482499999999997	7	4	4	0
[1085.7725]	0.8947249557729744	CC1=C(C)[C@@H](O[C@H]2C[C@H](C)[C@H](O)[C@H](C)O2)c2cc(F)cc(F)c21	324.367	3.961400000000004	3	1	2	1
[3442.6875]	0.2964754881041493	CO/C(O)=N\C(=O)C(c1cc(C)cc(C)c1OC)=C(C)Sc1ccc(Cl)cc1	419.93000000000006	5.575740000000005	5	1	5	2
[51724.67]	0.54694802400528	CC1=C[C@H]2C(=O)O[C@H]3C[C@@H](C)[C@H]4C[C@@H](O)C[C@]4(C)[C@H]3CC[C@@]21C	318.4570000000001	3.707600000000003	3	1	0	0
[198066.03]	0.8976823731418612	COc1ccc(C(CN(C)C)C2(O)CCCCC2)cc1	277.4079999999999	3.0356000000000014	3	1	5	1
[5.9817306e+08]	0.6727321816756787	CCc1scnc1CN	142.22699999999998	1.1642	2	1	2	1
[3927556.2]	0.6596731515166643	O=C1[C@H](CCCN2CCN(c3cccc(Cl)c3)CC2)C(=O)N1	321.80800000000016	1.5148000000000001	4	1	5	1
[3006546.2]	0.7618228158775442	CCN1CCN(c2ccc(Cl)cc2)CC1	224.73499999999999	2.4819000000000004	2	0	2	1
[1356273.8]	0.7811092044158351	O=C1OC(c2ccc(N3CCNCC3)cc2)=C([O-])c2ccccc21	321.356	1.9431999999999998	5	1	2	3
[67419.305]	0.20055260342827766	C=CCCCCC/C(=N\OC(C)=O)[C@@H](Cc1ccccc1)N(C)C	330.47200000000004	4.214900000000004	3	0	11	1
[19358620.]	0.5692858637472971	CC[S@](=O)C[C@@H](N)C(=O)O	165.214	-0.8330999999999991	4	2	4	0
[4012.5989]	0.7708144759661694	Cc1cccc(Nc2ccncc2S(=O)(=O)NC(=O)NC(C)C)c1	348.4280000000001	2.5299199999999997	5	3	5	2
[6708810.]	0.2612626527203185	OC[C@H](O)[C@H](O)[C@H](O)[C@H](O)CO	182.172	-3.5854000000000004	6	6	5	0
[632.1702]	0.21123096908637803	CCCCC/C=C\C=C/C=C/C=C/[C@H](CC[C@@H](O)C[C@@H](O)CC(=O)O)CC(=O)O	408.5350000000002	4.249200000000002	6	4	17	0
[270495.]	0.755023430560867	N#Cc1cnc(N)nc1C1CCCCC1	202.26099999999994	1.9781799999999998	4	1	1	1
[86812.4]	0.7013194281770768	CC(=O)[C@H]1CC[C@H]2[C@@H]3CCC4=CC(=O)CC[C@]4(C)[C@H]3CC[C@]12C	314.46900000000005	4.723500000000005	2	0	1	0
[4311.736]	0.855251318292063	CC(C)=C(CCc1ccc(O)cc1)c1ccc(O)cc1	268.356	4.524000000000005	2	2	4	2
[1634.4142]	0.5813864303559657	C=C1[C@H]2C[C@]3(C)[C@@H]([C@H](OC(=O)[C@@H]4CCC(=O)[C@H](C)C4)[C@H]3C)[C@H](O)C[C@@]12O	362.46600000000007	2.247500000000001	5	2	2	0
[92032.266]	0.43254502976638276	C[C@H]1[C@H]2[C@@H]3CC[C@@H]4[C@@]5(C)CC[C@@H](O)C(C)(C)[C@@H](O)C(=O)C(=O)[C@H]5CC[C@]4(C)[C@@]3(C)CC[C@]2(C(=O)CO)C[C@H]1C	544.7730000000004	4.755200000000006	6	3	2	0
[70190.945]	0.13406103772139816	CCCCC[C@H](O)CCO[C@H]1O[C@H](CN)[C@@H](O)[C@H](O)[C@H]1O[C@H]1O[C@H](CO)[C@@H](O)[C@H](O)[C@H]1O	469.52800000000013	-3.075199999999994	12	8	12	0
[12743.406]	0.5399819826692943	CC1(C)C[C@H]2C3=CC[C@H]4[C@@]5(C)CC[C@@H](O)C(C)(C)[C@@H]5CC[C@@]4(C)[C@@]3(C)CC[C@@]2(C(=O)CO)O1	458.68300000000033	5.451600000000006	4	2	2	0
[22116.322]	0.4391367379374335	C[C@@H]1O[C@@H](O[C@@H]2C=C3CC[C@@H]4[C@H](CC[C@]5(C)[C@@H](c6ccc(=O)oc6)CC[C@]45O)[C@@]3(C)CC2)[C@H](O)[C@H](O)[C@H]1O	530.6580000000004	3.013800000000002	8	4	3	1
[405957.7]	0.6001022133050857	CC(=O)[C@H](C)CCCCCCCC(=O)O	214.30499999999998	3.0268000000000015	3	1	9	0
[48389.39]	0.1665858254818805	OC[C@@H]1O[C@@H](O[C@@H]2[C@@H](O)[C@@H](O[C@H]3O[C@H](CO)[C@@H](O)[C@H](N)[C@H]3O)[C@H](N)C[C@@H]2N)[C@H](O)[C@@H](O)[C@@H]1O	485.48700000000014	-7.257800000000007	15	11	6	0
[968671.56]	0.8040985029191593	CN(CC(N)=O)Cc1ccc2[nH]cc(CCN(C)C)c2c1	288.39500000000004	1.1891	3	2	7	2
[1131938.9]	0.6556356593871574	COC1=C(C)C(=O)OC(C)(C)OC(=O)C(C)C1	242.27099999999996	1.7691	5	0	1	0
[672496.2]	0.8107373568997642	Cc1cnnc(NS(=O)(=O)c2ccc(N)cc2)c1	264.31	1.1680199999999998	5	2	3	2
[1646512.4]	0.5782507225801161	O=C(NCc1ccc([N+](=O)[O-])cc1)c1cc([N+](=O)[O-])cc([N+](=O)[O-])c1O	362.25400000000013	2.0467999999999997	8	2	6	2
[425911.75]	0.7312248619059727	C[C@]1(C(=O)O)CC[C@H]2[C@@H]3C[C@H](F)C4=CC(=O)C=C[C@]4(C)[C@@]3(F)[C@@H](O)C[C@@]21C	380.43100000000015	3.3961000000000023	4	2	1	0
[560051.25]	0.4153895980889268	C[C@@H](Cc1ccc(O)cc1)NCC(O)NCCO	254.32999999999998	-0.18690000000000018	5	5	8	1
[1948101.]	0.7434842430805861	C=C[C@]12CCC[C@H]1[C@@H]1[C@@H](OC)C[C@@]1(C)C[C@H](OC)[C@@H]2OC	294.435	3.4338000000000024	3	0	4	0
[23113.342]	0.6912304990385719	C=C[C@@H]1[C@@H]2CC[C@@H]1C[C@@H]2[C@H](O)C[C@@H]1C[C@@H](O)C[C@@]1(C)O	280.408	2.1076	3	3	4	0
[279254.5]	0.4773467304734446	C=C(/C=C/CCCC)C(C)CO	168.28	2.917400000000002	1	1	6	0
[1303869.2]	0.5525575425662069	Nc1nc(N)nc(NC2CC2)n1	166.188	-0.3897000000000006	6	3	2	1
[85075.516]	0.5582561927095648	CC/C=C\C[C@@H](O)[C@H](C)[C@H](O)CC(=O)O	216.277	1.1753	4	3	7	0
[7123826.]	0.38074729158980625	CC1=C[C@H]2[C@@H](C)C(=O)O[C@@H]3O[C@]4(C)CC[C@@H]1[C@]32OO4	266.29299999999995	1.9249	5	0	0	0
[94401.99]	0.13380208458451623	CCCCC[C@H](O)CCO[C@H]1O[C@H](CN)[C@@H](O)[C@H](O)[C@H]1O[C@H]1O[C@H](CO)[C@@H](O)[C@H](N)[C@H]1O	468.54400000000015	-3.108799999999994	12	8	12	0
[97195112.]	0.7434901564299655	C[C@]12CC(=O)c3ccccc3C[C@H]1CC[C@@H]2O	230.30699999999996	2.592700000000001	2	1	0	1
[212111.17]	0.6719379087230692	O=C1CCC[C@H]2[C@@H]3CCC4=CC(=O)CC[C@@H]4[C@H]3CC[C@@]21C	286.415	4.087400000000003	2	0	0	0
[6064.3413]	0.5660814246400157	CC1=CC[C@]2(C)CC[C@@]3(C)[C@@H](CC[C@@H]4C[C@@H](O)CC[C@@]43C)[C@H]2C1	316.5290000000001	5.726400000000006	1	1	0	0
[9600.037]	0.2800000184892224	CCCCC/C=C\C=C/C=C/C=C\[C@H](O)C[C@@H](O)[C@H](C)[C@H](O)[C@H](C)CO	366.5420000000001	3.5288000000000026	4	4	14	0
[90961.09]	0.6095448068436919	CC/C=C\C=C/C=C\[C@H](O)C[C@@H](O)[C@H](C)CC(=O)[O-]	267.34499999999997	0.953	4	2	9	0
[53018828.]	0.47872227481073754	C[C@@H]1OC(=O)C=C2COC(=O)[C@H]21	168.14799999999997	0.031099999999999905	4	0	0	0
[686.4781]	0.4322020985504983	CC1=C[C@H](O)[C@H]2[C@@H]3C=C(C)CC4=CC[C@@H]5C[C@@H](O)CC[C@]5(C)[C@H]4CC[C@]3(C)[C@H](O)C[C@]21C	440.66800000000035	5.560600000000006	3	3	0	0
[120967.88]	0.3831144001881607	CC/C=C\C[C@@H](O)[C@H](C)[C@H](O)[C@H](C)[C@@H](O)[C@H](O)CO	276.37300000000005	0.050800000000000234	5	5	9	0
[781966.1]	0.5662247345927631	CCCCC[C@@H](O)CC	130.23099999999997	2.3376	1	1	5	0
[1131885.1]	0.6689565380917978	OCCCc1ccccc1	136.194	1.6115	1	1	3	1
[250254.33]	0.723239390215308	NCCc1c[nH]c2ccc(OCC(=O)O)cc12	234.25499999999994	1.1324999999999998	4	3	5	2
[14786.671]	0.3531049147974022	CCCCC/C=C\C=C/CCCCCCCC(=O)O	266.42499999999984	5.494400000000004	2	1	13	0
[118.55792]	0.5409836369492345	COc1c(-c2ccc(F)cc2)c(-c2ccc(F)cc2)c(CC[C@@H](O)CC(=O)[O-])n1C(C)C	442.48200000000026	4.123300000000003	4	1	9	3
[3312.8596]	0.38543331050255997	CC/C=C\CC[C@@H](C)[C@H]1CC[C@@]2(C)C3=C(CC[C@]12C)O[C@@H]1[C@]2(C)CC[C@H](O)C(C)(C)[C@@H][C@@H]3CC[C@@]12C	495.8120000000003	9.045990000000003	2	1	5	0
[10.232417]	0.5532373059211996	C/C=C(/C)C(=O)O[C@H]1C[C@@H](C)C=C2C=C[C@H](C)[C@H](CC[C@@H]3C[C@@H](O)CC(=O)O3)[C@H]21	402.53100000000023	4.115600000000003	5	1	5	0
[18810534.]	0.8528036890699656	C[C@H](C(=O)O)c1cccc(C(=O)c2ccccc2)c1	254.285	3.1057000000000015	3	1	4	2
[25633.129]	0.8005608331846845	O=C(O)C1=C(O)C(=O)NC(Cc2ccccc2)C[C@H]1c1ccccc1	337.37500000000006	2.7981000000000007	4	3	4	2
[20162.89]	0.45299870593907754	CCCCC[C@@H](C[C@@H](O)[C@H](C)C[C@H](O)CC(=O)[O-])C(=O)O	303.375	0.5455999999999996	6	3	12	0
[8091026.5]	0.8387291690964721	O=[P@]1(N(CCN)CC2CCCCC2)c2ccccc21	278.336	2.0699	3	1	5	1
[22569282.]	0.4385044410266385	S=C=NCCCc1ccc2ccccc2c1	227.33200000000002	3.875200000000002	1	0	4	2
[533576.6]	0.19704154077381145	OC[C@@H]1O[C@@](CO)(CO)[C@H](O)[C@H](O[C@@H]2[C@H](O)[C@@H](O)[C@H](O)O[C@@H]2CO)OC[C@H]1O	416.3760000000002	-6.01809999999999	13	9	6	0
[347568.38]	0.2514131465101813	O=C1O[C@@H](CO)C(=O)NC1=O	159.09699999999998	-2.4530999999999996	5	2	1	0
[56631.12]	0.1614225749983568	CCCC/C=C/C=C/C=C/C=C\[C@H](O[C@@H]1O[C@H](C)[C@@H](O)[C@H](N)[C@@H]1O)C(=O)NO	396.48400000000004	1.085900000000001	7	5	10	0
[inf]	0.46653534989835493	[O-][n+]1cccc(C2C[C@@H](O)C[C@@H]2O)c1.O	213.23299999999998	-0.9054999999999997	3	2	1	1
[17372.781]	0.5730890917955458	C[S@](=O)C[C@@H](O)CC(=O)O	166.198	-0.7995000000000001	4	2	4	0
[46634.34]	0.6530389598233572	C[C@@H]1C=C[C@@H](CO)CC(C)(C)CCCC1	210.36099999999993	3.7775000000000025	1	1	1	0
[1436580.8]	0.4860799811760921	CC(C)=C[C@H]1C[C@H](C)[C@]2(CC[C@]3(C)C[C@@H]4C(C)=CC(=O)[C@H]4/C(C=O)=C\C[C@H]32)O1	382.5440000000001	5.213200000000005	3	0	2	0
[2.1307963e+10]	0.5574114009769713	C[C@@H](O)CCC(=O)O	118.13199999999999	0.23199999999999993	3	2	3	0
[9944742.]	0.4412508697293821	C[C@H](N)C(=O)N[C@H](CCC(=O)O)C(=O)O	218.20899999999997	-1.2321999999999993	6	4	6	0
[151856.58]	0.6232967675712573	C[C@H]1CC(=O)N2C(C(=O)Nc3ccccc3S(=O)(=O)N2)S1(=O)=O	359.3850000000001	-0.8062999999999991	6	2	0	1
[512517.44]	0.5043451426200697	CCCCCCC[C@H](C)C(=O)N[C@@H](CC(=O)O)C(=O)O	287.356	2.0271	5	3	11	0
[1898561.2]	0.5262322241778521	CC/N=c1/CC(=O)NC1	126.15899999999999	-0.03280000000000011	1	1	1	0
[12165.828]	0.8039282567987951	COc1cc(-c2cc(=O)c3ccc(O)cc3o2)ccc1OC	298.29400000000004	3.182800000000001	5	1	3	3
[52098.645]	0.5938295079592366	Cc1cc2c(OCC(CNC(C)(C)C)OC(=O)c3ccccc3)cccc2[nH]1	380.488	4.468820000000004	4	2	7	3
[11.959325]	0.5246403478312968	CC[C@H](C)C(=O)O[C@H]1C[C@@H](C)C=C2C=C[C@H](C)[C@H](CC[C@@H](O)C[C@@H](O)CC(=O)[O-])[C@H]21	421.55400000000026	2.3809000000000005	6	2	10	0
[3.8921786e+08]	0.7233587999857974	O=C1CC[C@H](N2C(=O)c3ccccc3C2=O)C(=O)N1	258.23299999999995	0.08779999999999993	4	1	1	1
[7734381.]	0.7008067476198401	C[C@@H](C(=O)O)c1cccc(O)c1	166.176	1.5802999999999998	3	2	2	1
[10429.948]	0.5776410521658568	COC(=O)[C@]1(O)C[C@H]2[C@@H]3C[C@H](O)[C@@H]4CCC(=O)C=C[C@]4(C)[C@@]3(F)[C@@H](O)C[C@@]21C	396.4550000000001	1.3119999999999994	6	3	1	0
[1217472.]	0.2705219812782586	O=C(O[C@@H]1[C@H](O)[C@H](O)[C@@H](O)[C@H]1O)[C@H](O)CO	238.192	-4.2913999999999985	8	6	3	0
[1943.9454]	0.17100694298617025	CC/C=C\C=C/C=C/C=C/CCC(=O)N[C@@H](C)C(=O)N[C@@H](CC(C)C)C(=O)N[C@@H](C)C(=O)NCCC(=O)O	532.6820000000004	2.532600000000002	6	5	18	0
[466.3687]	0.22409153847629257	CCCCC/C=C/C=C/C=C/C=C/[C@H](O)C[C@@H](O)[C@H](C)[C@H](C)C[C@@H](O)CC(=O)O	408.5790000000002	4.401300000000003	5	4	16	0
[3.0489357e+09]	0.39688976630164935	O=C(O)[C@H](O)CO	106.077	-1.5757999999999999	4	3	2	0
[17128.908]	0.7222029818780136	CC1(C)CC(=O)N2C(C(=O)Nc3ccccc3S(=O)(=O)c3ccccc32)N1	385.4450000000001	1.9024999999999999	5	2	0	2
[32.660477]	0.2907650175037363	C=C(C)C(=O)O[C@H]1C[C@H](O)C[C@@H]2C=C[C@H](C)[C@H](CC[C@H](O)C[C@H](O)CC(=O)[O-])[C@@H]12	409.4990000000002	0.7155999999999996	7	3	9	0
[10014962.]	0.5125069246930146	N[C@@H](Cc1ccc(O)c(O)c1)C(=O)O	197.18999999999997	0.052200000000000135	5	4	3	1
[154023.5]	0.9166600541731988	COc1cc(-c2ccc(O)c(OC)c2)cc(OC)c1OC	290.31500000000005	3.093600000000002	5	1	5	2
[2.0833171e+08]	0.5340885234757722	CC[C@H](C)CO	88.14999999999999	1.0248	1	1	2	0
[33075.926]	0.6470373859627685	CC(C)CCOC(=O)C(O)C[C@@H]1CCC[C@@H](CC(=O)O)CC(=O)O1	344.40400000000005	1.9034	7	2	8	0
[170227.72]	0.5798636031235551	CC1(C)C(=O)CC[C@@]2(C)[C@H]1CC[C@]1(C)C=C[C@H]1C2	246.39399999999998	4.3742000000000045	1	0	0	0
[640034.9]	0.45510225483851824	O=C(O)/C=C/c1ccc(O)c(O)c1C(=O)c1ccccc1	284.267	2.4266000000000005	5	3	4	2
[116894.19]	0.7629173210900769	COc1cc([C@H]2c3cc4c(cc3[C@H](O)[C@H]3COC(=O)[C@H]23)OCO4)cc(OC)c1OC	414.41000000000025	2.4092000000000002	8	1	4	2
[3838499.5]	0.7620439097002228	CC1=CC(=O)C[C@@H]2[C@@](C)(CCC3=CC(=O)C=C3)[C@@H]12	242.31799999999998	3.003300000000002	2	0	3	0
[1302518.2]	0.7493950203623535	Cc1ccc2[nH]c(C3CC(=O)O3)cccc2c1	227.263	2.633120000000001	3	1	1	1
[529186.]	0.4179881074925118	O=C(CC[N+](=O)[O-])NCCSCc1csc(O)n1	291.354	0.8648999999999998	6	2	8	1
[783881.25]	0.6803222861420756	COC1=C(C)C(=O)OC(C)(C)C(=O)OC(C)=C(C)C1=O	282.292	1.6483999999999999	6	0	1	0
[2593449.5]	0.8623995997288066	CN1[C@@H]2CC[C@@H]1C[C@@H](OC(=O)c1c[nH]c3ccccc13)C2	284.3590000000001	2.9499000000000013	3	1	2	2
[404.98514]	0.21115725613714686	CCCCC/C=C\C=C/C=C/C=C/[C@H](CC[C@@H](O)C[C@@H](O)CC(=O)O)C(C)CO	408.5790000000002	4.402900000000004	5	4	17	0
[4.8231046e+08]	0.5296759293780585	Nc1ncnc2[nH]ncc12	135.13	-0.06490000000000012	4	2	0	2
[504180.94]	0.616821716403641	C=C(C)/C=C/C[C@@H](C)C(C)O	154.253	2.525700000000001	1	1	4	0
[9470697.]	0.4696303686981007	O=P(O)(O)C(O)(Cc1ccncc1)P(=O)(O)O	283.113	-0.3744000000000002	8	5	4	1
[65822.5]	0.6676204508898883	C[C@@H]1C(=O)O[C@H]2[C@@H](O)[C@@H]3C[C@@H]4CC[C@@H](O)CC[C@]4(C)[C@H]3CC[C@@]21C	336.4720000000001	2.902400000000001	4	2	0	0
[4.684836e+08]	0.7520027539290286	Brc1cc(Br)ccc1O	251.905	2.9172000000000007	1	1	0	1
[61474.848]	0.3421725818544701	CCCCCC[C@@H](CO[C@H]1O[C@@H](CO)C[C@@H](O)[C@H](N)[C@@H]1O)C(=O)O	349.4240000000001	-0.16939999999999816	8	5	10	0
[97002.53]	0.5132365703386893	C/C=C\C#CCCCCC(=O)O	166.22	2.2108999999999996	2	1	4	0
[185158.3]	0.7139917046996348	O=c1c(O)c(-c2ccc(F)cc2)oc2c(O)cccc12	272.231	3.010300000000001	4	2	1	3
[3662756.8]	0.43328794180573177	Cn1c([N+](=O)[O-])cnc1Sc1ncnc2[nH]cnc12	277.269	1.1457999999999997	7	1	3	3
[2115206.2]	0.8857082789103226	O=C(NCN1CCOCC1)c1ccc(Cl)cc1	254.71699999999998	1.3595000000000002	3	1	3	1
[153229.12]	0.7062136534455783	O=c1c(O)c(NCCN2CCN(c3ccccc3)CC2)oc2ccc(F)cc12	383.4230000000002	2.8718000000000004	6	2	5	3
[544771.75]	0.750440465982924	COc1nc(C)nc(Cl)c1NC1=NCCN1	241.68200000000002	0.8181199999999997	5	2	2	1
[19677730.]	0.7913393224163515	Nc1ncc2nc(N3CCN(CCN4CCCCC4)CC3)nc(N)c2n1	357.4660000000001	0.19210000000000027	9	2	4	2
[9993.223]	0.4517525548560596	C/C(=C\CC[C@@H](C)[C@H]1C[C@H](O)[C@@]2(C)C3=CC[C@H]4C(C)(C)C(=O)CC[C@]4(C)C3=CC[C@]12C)C(=O)O	468.6780000000004	6.498800000000006	4	2	5	0
[3160192.8]	0.48319412195879585	O=c1c(O)c(NCCN2CCCCC2)oc2cc(F)ccc2oc1=O	350.34600000000006	1.4951999999999994	7	2	4	1
[81.22383]	0.44421694226546343	Nc1c(Cl)cc(Cl)c(Cl)c1Cc1c(Cl)ccc(Cl)c1Cl	389.9240000000001	6.780000000000002	1	1	2	2
[45344476.]	0.7072687150818269	COc1ccc(C(=O)N2CCCC2=O)cc1	219.23999999999995	1.4578	3	0	2	1
[36673.246]	0.7761422788738515	COC/C=C/c1ccc(O)c(C(=O)[O-])c1	207.20499999999998	0.41529999999999995	4	1	4	1
[1049.7616]	0.6918289177745705	C[C@H]1CN(c2c(F)c(N)c3c(=O)c(C(=O)O)cn(C4CC4)c3c2F)C[C@H](C)N1	392.4060000000002	2.0816	6	3	3	2
[4.9255784e+10]	0.6429850467613328	NC(=O)Cc1ccc(O)cc1	151.165	0.4199999999999999	2	2	2	1
[6667974.5]	0.5934409105075318	Oc1ccc(C(=O)c2ccc(N)cc2)cc1	213.23600000000002	2.2054	3	2	2	2
[119717.39]	0.5606186538895128	CC/C=C\C=C/C=C\[C@H](O)C[C@@H](O)[C@@H](C)CC(=O)O	268.35299999999995	2.2876999999999996	4	3	9	0
[54934.227]	0.6290731330689312	CC(C)(C)NCC(O)c1cc(O)cc(O)c1	225.288	1.5192999999999997	4	4	3	1
[3.361171]	0.33067366477593035	CC(C)c1cc(-c2ccc(F)cc2)c(-c2cccc(Br)c2)n1/C=C/[C@@H](O)C[C@@H](O)CC(=O)O	516.4070000000002	5.904400000000007	4	3	9	3
[20582.033]	0.46218114412988104	CCCCC/C=C/C=C/C=C/C[C@@H](O)CC(=O)O	252.35399999999996	3.461000000000001	3	2	10	0
[10.802571]	0.671999391844661	CC[C@@H](C)C(=O)O[C@H]1C[C@@H](C)C=C2C=C[C@H](C)[C@H](CC[C@@H]3C[C@@H](O)CC(=O)O3)[C@H]21	404.54700000000025	4.195500000000004	5	1	6	0
[30950.254]	0.7869434425499668	CCN1CCCC1CNC(=O)c1cc(S(N)(=O)=O)ccc1OC	341.4330000000001	0.5567000000000012	5	2	6	1
[3568.8318]	0.2075779482697428	CCCCC/C=C\C=C/C=C/C/C=C/C=C/[C@H](O[C@@H]1O[C@H](CO)[C@@H](O)[C@H](O)[C@H]1O)CO	438.56100000000015	1.9152	7	5	14	0
[51942.37]	0.4428833619964413	CCCCC/C=C\C=C/CCCCC(=O)O	224.3439999999999	4.324100000000003	2	1	10	0
[102042.234]	0.8816879923000716	CC[C@@H](C)NCC(=O)[C@@H]1C=C2c3cccc4[nH]cc(c34)C[C@H]2N(C)C1	337.46700000000016	2.9948000000000015	3	2	5	2
[22215.932]	0.3735666920618681	COC(=O)[C@@H]1[C@H]2C[C@H]3c4[nH]c5cc(OC)ccc5c4CCN3C[C@H]2C[C@@H](OC(=O)c2cc(OC)c(OC)c(OC)c2)[C@@H]1OC	608.6880000000004	4.171100000000004	10	1	8	3
[1910286.4]	0.24345418372476169	c1ccc2c(c1)cc1ccc3cccc4ccc2c1c34	252.31599999999997	5.737200000000003	0	0	0	5
[39279.344]	0.2803018800081802	O=C(O)[C@H]1O[C@@H]2C[C@H]3[C@@H]4C[C@H]5CCC[C@]5(CO)[C@H]4[C@@H](O)C[C@]3(CO)[C@@H](O)[C@]2(CO)[C@@H]1O	442.50500000000017	-1.2829999999999984	9	7	4	0
[854895.4]	0.37131986490232693	C=C[C@H](OS(=O)(=O)c1ccccc1)Nc1ccc(O)cc1	305.3550000000001	2.7217000000000002	5	2	6	2
[1078.1812]	0.6736213617196378	C=C1C[C@@]23CC[C@@H]4[C@H](C)C(=O)C[C@@H](O)C[C@]4(C)[C@H]2CC[C@@]1(C)C(=O)C3	344.4950000000002	4.084400000000004	3	1	0	0
[10214.968]	0.33474257948188557	C[C@H]1CC[C@@]2(C)C(=O)CC[C@@H]3[C@H](C)C[C@@H]4[C@@]5(C)CC[C@H](O)C(C)(C)[C@@H](O)C(=O)[C@@H]5CC[C@]4(C)C[C@H]3CC[C@]21C	542.8450000000003	7.384000000000011	4	2	0	0
[6264.8867]	0.46747869758728416	CC(/C=C/C=C/C(=O)O)=C\[C@@H]1C[C@@H]2[C@@H]3CC[C@H]4C[C@@H](O)CC[C@]4(C)[C@H]3CC[C@@]21C	398.5870000000002	5.759400000000006	3	2	4	0
[33998.234]	0.7592455578681625	CCCCc1c(OC)c(OC)cc(OCCN(C)C)c1O	297.395	2.6924000000000015	5	1	9	1
[395.0378]	0.40494231554317706	C/C=C(\C)C(=O)O[C@H]1C[C@@H](C)C=C(C)C=C2C=C[C@H](C)[C@H](CC[C@@H]3C[C@@H](O)CC(=O)O3)[C@H](C)[C@H](O)[C@@H]12	500.67600000000033	5.058900000000007	6	2	5	0
[15.038782]	0.5775784001512619	CC(C)c1c(CC[C@@H](O)C[C@@H](O)CC(=O)[O-])c(-c2ccc(F)cc2)cn1C1CCCCC1	444.5670000000002	4.107300000000004	4	2	10	2
[314290.34]	0.5705580713591208	C=C[C@]1(C)C[C@H](OC(=O)C(C)c2ccccc2)c2ccccc2C1	320.4320000000001	5.213100000000005	2	0	4	2
[3603.8337]	0.11515515313450658	C[C@@H]1O[C@H](C)[C@H](N[C@@H]2[C@H](O)[C@H](O[C@H]3O[C@H](C(=O)N)[C@@H](O)[C@H](N)[C@H]3O)[C@H](O)[C@@H](O[C@H]4O[C@H](C(=O)O)[C@@H](O)[C@H](O)[C@H]4O)[C@H]2O)C[C@@H]1O	657.6230000000004	-8.110400000000011	19	13	8	0
[6143.66]	0.7201756666349354	CC(C)(CC(=O)O)c1ccc(OCCN2CCC(c3ccccc3)CC2)cc1	381.5160000000001	4.697300000000005	4	1	8	2
[10183.773]	0.4042765741140872	C=C[C@H](C#CC#CCO)CCCCC(=O)O	220.26799999999992	1.4326999999999999	3	2	6	0
[575224.2]	0.415292557410071	CCCCSc1ccc(C(=O)OCCN(C)C)cc1	281.42099999999994	3.297200000000002	4	0	8	1
[6.12001e+08]	0.5719431747561196	NCc1ccccc1	107.15599999999996	1.1453	1	1	1	1
[129006.51]	0.8030014418735348	CCCc1cc(OC)c(OC)cc1O	196.24599999999998	2.3619000000000008	3	1	4	1
[4138.572]	0.6580797540270621	CO[C@H]1C=C(C)CC[C@@H](C)[C@H](CC[C@@H](O)C[C@@H](O)CC(=O)[O-])C1	327.44100000000014	1.4159999999999997	5	2	8	0
[539659.3]	0.5526161551762212	Nc1ccc(O)c(-c2ccc(F)cc2)c1	203.216	2.780500000000001	2	2	1	2
[77657.41]	0.1840778958504356	N[C@H]1[C@H](O[C@@H]2[C@H](O)[C@@H](O[C@H]3O[C@H](CO)[C@@H](O)[C@H](N)[C@H]3O)[C@H](N)C[C@@H]2N)[C@@H](O)[C@@H](O)[C@@H]1O	454.47700000000015	-7.2655000000000065	14	11	5	0
[25871.746]	0.15358856065902932	OC[C@@H]1O[C@@H](O)[C@@H](O)[C@@H](O)[C@H]1O[C@@H]1O[C@H](CO)[C@@H](O[C@H]2O[C@H](CO)[C@@H](O)[C@H](O)[C@H]2O)[C@H](O)[C@H]1O	504.43800000000016	-7.572999999999989	16	11	7	0
[482884.6]	0.4815450388236752	Oc1cc(O)cc(O)c1	126.11099999999996	0.8033999999999999	3	3	0	1
[13738.914]	0.5082435399287325	O=C1C[C@H](O)C[C@@H](/C=C/c2c(C3CC3)nc3ccc(F)cc3c2Sc2ccc(F)cc2)O1	453.5100000000001	5.621300000000004	5	1	5	3
[401545.12]	0.7814855895675997	CC(C(=O)O)c1ccc2oc(-c3ccc(Cl)cc3)nc2c1	301.729	4.336300000000002	4	1	3	3
[255.89384]	0.7964461277127532	CCOC(=O)C1=C(C)NC(C)=C(C(=O)OC)C1c1cccc(Cl)c1Cl	384.259	3.9643000000000033	5	1	4	1
[160631.3]	0.8433949657860264	COc1cc(-c2ccc(F)cc2)cc(OC)c1OC	262.28	3.518500000000002	3	0	4	2
[4724.5356]	0.598290094062892	Cc1cc(C)c(OCC2C[C@@H](O)CC(=O)O2)c(C(Cl)C2CCCCC2)c1	380.9120000000002	4.608940000000004	4	1	5	1
[22215.932]	0.3735666920618681	COC(=O)[C@H]1[C@H]2C[C@@H]3c4[nH]c5cc(OC)ccc5c4CCN3C[C@H]2C[C@@H](OC(=O)c2cc(OC)c(OC)c(OC)c2)[C@@H]1OC	608.6880000000004	4.171100000000004	10	1	8	3
[2.1699782e+11]	0.42124595946297344	C[C@@]12C(=O)OC(=O)[C@]1(C)[C@H]1CC[C@@H]2O1	196.20199999999997	0.6436	4	0	0	0
[7976.674]	0.1727166343565548	CCCCC/C=C\C=C/C=C/C[C@@H](CCC(=O)O)C(=O)N[C@@H](C)C(=O)N/C(=O)NCC(=O)O	465.54700000000014	2.5214999999999996	7	5	16	0
[41019.36]	0.3847547057951999	CC/C=C\C=C/[C@H](O)[C@H](C)[C@@H](O)[C@H](C)[C@@H](O)[C@@H](C)[C@H](O)CO	316.43800000000005	0.8529999999999998	5	5	10	0
[223288.14]	0.733928635563028	C[C@]12CC[C@H]3[C@@H](CCC4=CC(=O)CC[C@@H]43)[C@@H]1CC[C@@H]2O	274.40399999999994	3.4891000000000028	2	1	0	0
[485.04]	0.3016074117897628	CC(=O)O[C@@H]1[C@H](OC(=O)c2ccc(O)c(O)c2)[C@@H](OC(=O)c2ccc(O)cc2)[C@@H](OC(C)=O)[C@@H](C)C1	502.4720000000003	2.4576000000000002	11	3	6	2
[21539660.]	0.6054689213818505	C=C[C@]1(C)C[C@H](OC(=O)c2ccccc2)N(C)C1	245.322	2.697300000000001	3	0	3	1
[22028.61]	0.190817354436098	CC(C)[C@H](NC(=O)[C@@H](N)Cc1ccc(O)cc1)C(=O)N[C@@H](C)C(=O)N[C@@H](CCC(=O)O)C(=O)O	480.51800000000026	-0.6582999999999954	9	7	13	1
[127924.1]	0.7009635293593457	Oc1ccc(-c2ccc(F)cc2)cc1O	204.2	2.9039000000000015	2	2	1	2
[34297076.]	0.29015285452995804	OC[C@H]1O[C@@H](O)[C@@H](O)[C@@H](O)[C@H]1O	180.156	-3.2214000000000005	6	5	1	0
[126052.81]	0.36756253242321857	CC(C)N(CC(O)C[C@@H](N)CC(=O)O)C(=O)NCC(=O)O	305.3310000000001	-0.9559999999999973	7	5	9	0
[119552.65]	0.9222182356920485	O=C(CN1CCCCC1)NC(=O)c1ccc(Cl)cc1	280.755	2.0823	3	1	3	1
[5.044961e+09]	0.6845792317135614	CN1CCCC[C@@H]1c1ccc(Cl)cc1	209.72	3.496800000000002	1	0	1	1
[34297076.]	0.29015285452995804	OC[C@H]1O[C@H](O)[C@@H](O)[C@@H](O)[C@@H]1O	180.156	-3.2214000000000005	6	5	1	0
[4714.166]	0.7442931078481675	CC(C)(C)NCC(O)c1cc(Cl)c(N)c(Cl)c1	277.195	2.9971000000000005	3	3	3	1
[235929.28]	0.7966007090903096	CC(C)Sc1ccc(C(C)C(=O)O)cc1	224.325	3.3752000000000013	3	1	4	1
[2873.7517]	0.35595556922918214	CCc1c2c(nc3ccc(OC(=O)N4CCC(N5CCCCC5)CC4)cc13)-c1cc3c(c(=O)n1C2)COC(=O)[C@]3(O)CC	586.6890000000004	4.0911000000000035	8	1	4	4
[26991.303]	0.1339060049634703	C[C@@H](F)CCCCSSSC[C@H](NC(=O)C2CCC(=O)O2)C(=O)NCC(=O)NCC(=O)O	513.6350000000004	1.0517000000000007	10	4	16	0
[4050375.8]	0.2894842247947114	OC[C@H]1O[C@@](CO)(CO)[C@H](O)[C@H](O)[C@H]1O	224.20900000000003	-3.8163999999999993	7	6	3	0
[146406.34]	0.6904160779903757	O=C(OCCN1CC=C(n2c(=O)[nH]c3ccccc32)CC1)c1ccc(F)cc1	381.40700000000015	2.872300000000001	4	1	5	3
[4158176.8]	0.7650150542255646	COc1c(O)ccc(C)c1CC(=O)O	196.20199999999994	1.3363200000000002	4	2	3	1
[5.3101163]	0.5645279138585303	CC(C)c1nc(-c2ccccc2)nc(-c2ccc(F)cc2)c1/C=C/[C@@H]1C[C@@H](O)CC(=O)O1	432.4950000000002	5.152800000000006	5	1	5	3
[41019.36]	0.3847547057951999	CC/C=C\C=C/[C@H](O)[C@H](C)[C@@H](O)[C@@H](C)[C@@H](O)[C@H](C)[C@H](O)CO	316.43800000000005	0.8529999999999998	5	5	10	0
[149618.78]	0.7230884500142543	C[C@@H]1C[C@@](C)(c2ccccc2)O[C@H](C(=O)O)[C@H](C)[C@]1(O)O	294.347	1.7283999999999997	5	3	2	1
[103.901375]	0.37986572803278984	Cc1cc(/C=C/[C@@H](O)C[C@@H](O)CC(=O)[O-])c(C(C)C)c(C(=O)O)c1C(=O)N1CCC[C@H]1C(=O)O	476.5020000000003	0.7709200000000004	9	4	10	1
[272872.5]	0.8399973105712389	CCCN[C@@H]1CCc2cc(OC)ccc2C1	219.32799999999997	2.5521000000000003	2	1	4	1
[4.37804]	0.43278544316777506	CC(C)c1cc(-c2ccc(F)cc2)c(-c2ccccc2)n1/C=C/[C@@H](O)C[C@@H](O)CC(=O)O	437.51100000000014	5.141900000000008	4	3	9	3
[133.60039]	0.6564465021990212	NS(=O)(=O)c1cc2c(cc1Cl)NC(C(Cl)Cl)NS2(=O)=O	380.66200000000003	0.8210000000000004	5	3	2	1
[14548800.]	0.6891200265355621	CO[C@@H]1[C@@H](C(=O)O)C[C@@H](C)CC1=O	186.207	0.7011999999999998	4	1	2	0
[7.354785e+10]	0.2002042924126963	O=C(NO)C(O)=O	105.04899999999999	-1.4236000000000004	4	3	0	0
[1851352.4]	0.7803373020220595	NO[C@H](Cc1ccc(F)cc1)C(=O)N1CCC[C@H]1C(=O)O	296.298	0.7026999999999997	5	2	5	1
[1598.5917]	0.609701522645371	CCO[C@@H]1C=C[C@H](C)[C@H](CC[C@@H](O)C[C@@H](O)CC(=O)[O-])C1	299.387	0.6357999999999996	5	2	9	0
[67275544.]	0.3399775017049401	CCCOC(C(=O)O)OC(=O)CI	302.06399999999996	0.8018999999999998	5	1	6	0
[8601.2]	0.362706120389919	O=C1C[C@H](c2ccc(N)cc2)Oc2c(O)c(O)cc(O)c12	287.2710000000001	2.0921000000000007	6	4	1	2
[1986569.2]	0.6780452888847385	CC1=C[C@H](c2ccccc2)CCCC1=O	200.28099999999995	3.469500000000002	1	0	1	1
[129.43423]	0.3471029902118544	C=C[C@@H](O)C[C@@H]1CC[C@H]([C@@H](C)C(=O)O)C[C@H](CC[C@@H](O)CC(=O)O)[C@H]1C	370.4860000000001	2.9285000000000005	6	4	10	0
[539679.4]	0.2736165140743045	CO/N=C(C)OC(=O)N(CCCl)c1ccc([N+](=O)[O-])cc1	315.713	2.756400000000001	5	0	5	1
[91678.71]	0.5607745574775486	CC/C=C\C=C/[C@H](O)[C@H](C)[C@@H](O)[C@H](C)[C@@H](O)CN(C)C	285.428	1.4253	4	3	9	0
[115105.51]	0.44208017823980256	CCCCc1nc(Cl)c(CO)n1Cc1ccc(-c2ccccc2-c2nnn[nH]2)cc1	422.9200000000001	4.2668000000000035	5	2	8	4
[253931.88]	0.5634143900445129	CC1=CC[C@@H](C(=O)OCCN2CCOCC2)CC1	253.3419999999999	1.6081999999999999	4	0	4	0
[3028099.]	0.8164217905889474	O=C1C[C@@H](c2ccccc2)Oc2c(O)cccc2C(=O)C1	282.295	3.057900000000001	4	1	1	2
[52787.418]	0.1226494472748297	CCCCC/C=C/CC(=O)N[C@@H](CC(N)=O)C(=O)N[C@H](C)C(=O)NCC(=O)NCC(=O)O	455.51200000000017	-1.3050999999999937	7	6	16	0
[775.4739]	0.6134710658450669	C[C@@H]1C(CO)=CC[C@H]2[C@@H]3CCC4=CC(=O)CCC4=C3[C@@H](c3ccc(N(C)C)cc3)C[C@@]21C	431.6200000000001	5.816800000000007	3	1	3	1
[1763960.1]	0.7574045923445752	Cn1cncc1C(=O)Nc1ccc(C(=O)N[C@@H](C)C(=O)O)cc1	316.31700000000006	0.8752999999999995	5	3	5	2
[120568.47]	0.8445712183265353	CNS(=O)(=O)Cc1ccc2[nH]cc(CCN(C)C)c2c1	295.408	1.3211999999999997	3	2	6	2
[1674.6809]	0.2790418688259754	CCCCC/C=C\C=C/C=C/C=C\[C@H](O)C[C@@H](O)[C@H](C)[C@H](O)CC(=O)O	366.4980000000001	3.3751000000000015	5	4	14	0
[24887.688]	0.5178316877405589	CC/C=C\C=C/[C@H](O)[C@H](C)[C@@H](O)[C@H](C)[C@@H](O)CC(=O)[O-]	285.36	0.00369999999999987	5	3	9	0
[479078.78]	0.732972735378759	C[C@]12CC[C@H](O)C[C@@H]1CC[C@@H]1[C@@H]2CC[C@]2(C)C(=O)CC[C@@H]12	290.447	3.959100000000003	2	1	0	0
[5679002.5]	0.6795568114469956	O=C(O)C1=C(O)C(=O)Nc2ccccc2S1=O	253.235	0.6005	5	3	1	1
[111819.305]	0.47502368065428346	CC/C=C\C[C@H](O)[C@H](C)[C@H](O)[C@H](C)[C@@H](O)CO	246.347	0.6899	4	4	8	0
[862354.2]	0.5851791059173755	Nc1nc(N)c2nc(-c3ccccc3)c(N)nc2n1	253.26900000000003	0.8334000000000001	7	3	1	3
[4.6320067e+09]	0.6988108172051359	CN1CCc2cc(Cl)c(Cl)cc2C(=O)C1	244.12099999999995	2.6640000000000006	2	0	0	1
[45840144.]	0.7274025769135067	N[C@@H](Cc1ccc(F)cc1)C(=O)O	183.182	0.7801	3	2	3	1
[2745.7092]	0.7110607782360152	O=C(O)CCCc1ccc(N(CCCl)CCCl)cc1	304.217	3.377900000000002	3	1	9	1
[2402976.5]	0.5470385524235938	O=C1CN(S(=O)(=O)c2ccc(N)cc2)C(=O)N1	255.255	-0.4907000000000003	5	2	2	1
[141168.4]	0.3626212340125694	C[C@@H](CC[C@@H](O)C(O)CC(=O)[O-])C(=O)NCC(=O)O	276.26499999999993	-2.534699999999998	7	4	9	0
[1.481585e+08]	0.3292675030726765	O=CC(=O)O	74.035	-0.7301	3	1	1	0
[5.523698e+08]	0.855918702387755	O=C(c1ccccc1)c1ccc2n1CCC2C(=O)O	255.27299999999997	2.291	3	1	3	2
[18739342.]	0.46263696093343076	N=C(N)NCCN1CCCCCCC1	198.31399999999994	0.7355699999999996	3	3	3	0
[62217.53]	0.44821340920879893	CC[C@@H](C=O)[C@@H](C)[C@@H](O)[C@H](C)[C@@H](O)[C@@H](C)[C@@H](O)[C@H](C)CO	304.4270000000001	0.8309	5	4	10	0
[387502.75]	0.8252539098127764	CCc1ccc(CCOc2ccc(CC3SC(=O)NC3=O)cc2)nc1	356.44700000000006	3.159600000000001	5	1	7	2
[79284328.]	0.6429083474418472	c1ccc(CN2CCCC2)cc1	161.24800000000002	2.2824	1	0	2	1
[11675.242]	0.5283770591033458	C[C@@H]1CC[C@H]([C@@H](C)CCCC[C@@H](O)CC(=O)O)C(=O)O1	286.368	2.3602	5	2	8	0
[88827.05]	0.9001979305199439	COc1cc(Br)c(NC(=O)C2CCCCC2)cc1OC	342.2330000000002	3.9851000000000028	3	1	4	1
[3.5726378e+08]	0.6238523859342106	NC[C@@H]1CC[C@@H](C(=O)O)CC1	157.21299999999997	0.8361000000000001	3	2	2	0
[258397.3]	0.6548299018981981	O=C1NC=C(c2ccccc2)c2cc([N+](=O)[O-])ccc2N1	281.271	3.1191000000000013	3	2	2	2
[2524374.2]	0.3370314555741782	CCC[C@H](NCC(=O)N[C@@H](CO)C(=O)O)C(=O)O	262.26199999999994	-1.6089999999999978	7	5	9	0
[1251084.4]	0.8743934445352982	Cc1ncc(C(=O)NS(=O)(=O)c2ccccc2C(=O)O)s1	326.355	1.2684200000000003	6	2	4	2
[9737989.]	0.4880905977699923	CC(C)(S)[C@@H](N)C(=O)O	149.215	0.10669999999999985	3	3	2	0
[4606454.]	0.8676061110632461	O=C(O)C1=CC=C(C(=O)O)CC(=O)N1c1ccccc1	273.24399999999997	1.4028	5	2	3	1
[13.442963]	0.3459188515486632	CCNC(=O)c1c(-c2ccccc2)c(-c2ccc(F)cc2)c(CC[C@@H](O)C[C@@H](O)CC(=O)[O-])n1C(C)C	509.59800000000035	3.476300000000002	5	3	12	3
[624291.56]	0.5532378543818014	C[S@@](=O)/C=C/C(=O)CC	146.21099999999998	0.8577000000000001	2	0	3	0
[20619.479]	0.2638159255303855	C=CC[S@](=O)[C@H](CC)NC(=O)[C@@H](N)C[C@H](O)COc1ccc(O)c2[nH]cc(CN)c12	438.55000000000024	0.5763000000000011	7	6	12	2
[530246.9]	0.678159876101998	COc1c(O)cccc1C(=O)NCCc1cccc2[nH]ccc12	310.353	2.8546000000000005	3	3	5	3
[1074635.6]	0.7280779620045265	Nc1ccc(Cc2ccc(N)cc2)cc1	198.269	2.4418000000000006	2	2	2	2
[660116.3]	0.719687274871661	C=C1CC[C@]2(O)C[C@H]([C@@H](C)CCC(=O)O)[C@H]12	224.29999999999995	2.2044999999999995	3	2	4	0
[1182383.4]	0.5963662499376009	O=C(NC[C@H](O)Cc1ccc([N+](=O)[O-])cc1)c1ccc(Br)cc1	379.21000000000004	2.6907000000000005	4	2	6	2
[6.94059e+10]	0.5519055037199659	Cc1nccc2ccccc12	143.18899999999996	2.5432200000000007	1	0	0	2
[16949.268]	0.38714947503876584	CCCCC/C=C\C=C/CCCCCCC(=O)O	252.39799999999988	5.104300000000004	2	1	12	0
[270457.1]	0.4073945988300894	C[N+](C)(C)CCOP(=O)([O-])OC[C@H](O)CO	257.22299999999996	-1.452599999999998	6	2	8	0
[127449.93]	0.8882248174804238	O=C(O)c1ccccc1Nc1ccc(C(F)(F)F)cc1	281.23299999999995	4.1472000000000016	3	2	3	2
[80344.11]	0.45957146002899074	OC[C@H]1O[C@H](c2ccc(O)cc2)[C@H](O)[C@@H](O)[C@@H]1O	256.254	-1.0929000000000004	6	5	2	1
[549759.1]	0.6413795515292896	CNCCOc1ccc(C(=O)OC2CCCCC2)cc1	277.3639999999999	2.774300000000001	4	1	6	1
[41019.36]	0.3847547057951999	CC/C=C\C=C/[C@H](O)[C@H](C)[C@@H](O)[C@H](C)[C@@H](O)[C@H](C)[C@H](O)CO	316.43800000000005	0.8529999999999998	5	5	10	0
[30940298.]	0.6800687213663893	C[C@H]1CC(=O)N2C(=O)[C@@H](N)c3ccccc3N1C2	245.28199999999998	0.6112999999999996	4	1	0	1
[22116.322]	0.4391367379374335	C[C@@H]1O[C@H](O[C@@H]2C=C3CC[C@@H]4[C@H](CC[C@]5(C)[C@@H](c6ccc(=O)oc6)CC[C@]45O)[C@@]3(C)CC2)[C@H](O)[C@H](O)[C@H]1O	530.6580000000004	3.013800000000002	8	4	3	1
[707451.44]	0.8334459636361211	OCCN1CCCN(CCOc2ccccc2)CC1	264.369	1.0653999999999995	4	1	6	1
[63143.637]	0.5540618915195044	CC(C)OC(=O)C(C)(C)Oc1ccc(C(=O)c2ccc(Cl)cc2)cc1	360.837	4.680000000000004	4	0	6	2
[907.5222]	0.5110866605992478	CC/C(=N/S)c1ccc(/C=C/[C@@H](O)CC(=O)O)c(C(=O)[O-])c1	322.3620000000001	0.9427999999999999	5	3	7	1
[41525040.]	0.4128078091847659	NC1=N[C@H](C(=O)O)C(CO)=C(CO)C1	200.19399999999996	-1.5183000000000004	5	4	3	0
[297266.84]	0.7326817037049284	C[C@@]1(O)CC[C@H]2[C@@H]3CCC4=CC(=O)C=C[C@]4(C)[C@H]3CC[C@@]21C	300.4420000000001	4.045300000000004	2	1	0	0
[694.18365]	0.5444596849371164	CC(=O)/C=C/CC[C@@]1(C)CC[C@H](O)C[C@H]2[C@@H]3CCC4=CC(=O)CC[C@]4(C)[C@H]3CC[C@@]21C	426.6410000000003	6.201000000000008	3	1	4	0
[2950766.]	0.412780402657381	CC(C)(CO)C(O)C(=O)NCCCO	205.25399999999996	-1.1355999999999997	4	4	6	0
[2.6042034e+08]	0.5104357484058324	Nc1ccc2c3c(cccc13)C(=O)NC2=O	212.208	1.3056	3	2	0	2
[9447.021]	0.8226927646886337	C/C(=C/c1ccc(O)cc1)c1ccc(OC)cc1	240.302	3.961300000000003	2	1	3	2
[22.821869]	0.6929470884625847	CC1(C)CC(=O)c2c(-c3ccc(F)cc3)ccnc2/C1=C\[C@@H]1C[C@@H](O)C[C@@H](O)CC(=O)O1	439.48300000000023	3.7012000000000027	6	2	2	2
[22850.73]	0.5388605597174689	COc1cc(CNC(=O)CCCC/C=C/C(C)C)ccc1O	305.418	3.789600000000003	3	2	9	1
[1544.5343]	0.5817979092603979	CC1(C)C[C@H]2C3=CC[C@@H]4[C@@](C)CC[C@@H](O)C[C@@]4(C)[C@H]3CC[C@@]21C	315.5210000000001	5.540590000000005	1	1	0	0
[26662.424]	0.8049249550012305	C=C(C)c1ccc(OCCC(=O)O)cc1	206.24099999999996	2.5732	3	1	5	1
[33917684.]	0.26962875135132564	OC[C@@H]1NCC[C@H](O)[C@H](O)[C@@H](O)[C@H]1O	207.22600000000003	-3.2157999999999984	6	6	1	0
[1663804.6]	0.5726407465226224	C=C(C)[C@@H](O)C(=O)O[C@H]1CCC2=C[C@@H]1OC2	224.25599999999994	0.9541999999999999	4	1	3	0
[731795.8]	0.7255742153929943	CCC(=O)Nc1nc2cc(C(=O)c3ccccc3)ccc2[nH]1	293.326	3.142400000000001	3	2	4	3
[3567248.2]	0.8015823313615688	COc1ccc2cc(CCC(C)=O)ccc2c1	228.29099999999997	3.370000000000002	2	0	4	2
[48940.934]	0.6361954699865252	C=C(C)/C=C/CC1C(C)(C)CC(=O)N2C(=O)C[C@H](C)[C@]2(O)C(=O)C1	333.42800000000005	2.5977000000000006	4	1	3	0
[38458.605]	0.8178744322781549	CN(C)CCCN1c2ccccc2CCc2ccc(Cl)cc21	314.86	4.528400000000004	2	0	4	2
[13149.982]	0.5253282550603166	C/C(=C\Br)C(=O)OC[C@]1(C)C=C2C=C[C@@H](O)[C@H](C)C[C@@H](O)[C@@H](C)CC[C@@H]21	427.3790000000002	4.124900000000003	4	2	3	0
[513.86816]	0.2233879009300314	CCCCC/C=C\C=C/C=C/C/C=C/C=C/C(=O)N[C@@H](CC(=O)O)c1ccccc1	407.5540000000001	6.070000000000005	3	2	14	1
[20267.672]	0.3361104616305243	CN(C)[C@@H]1C(O)=C(C(N)=O)C(=O)[C@@]2(O)C(O)=C3C(=O)c4c(O)cccc4[C@@](C)(O)[C@H]3C[C@@H]12	444.44000000000017	-0.21439999999999837	9	6	2	1
[16618.92]	0.6761152127199754	CCCC[C@@H](C(=O)O)c1ccc([C@@H](O)CC(=O)[O-])cc1OC(C)C	337.39200000000005	2.0056	6	2	10	1
[5157.372]	0.8794895125490501	CC1=C(CC(=O)O)c2cc(F)ccc2/C1=C\c1ccc(S(C)(=O)=O)cc1	372.4170000000001	4.031600000000003	4	1	4	2
[7.302532]	0.4090872997217439	O=C(O)C[C@H](O)C[C@H](O)/C=C/n1c(C(F)(F)F)nc(-c2ccc(F)cc2)c1-c1ccc(F)cc1	482.40500000000014	4.571400000000002	5	3	8	3
[172154.16]	0.8872193948275294	CCCc1cc2c(cc1OC)C(=O)N2CCc1ccc(O)cc1	311.381	3.5562000000000022	3	1	6	2
[3460131.]	0.464590427061796	N=NC(=O)CCc1ccc([N+](=O)[O-])cc1	207.189	2.08497	3	1	4	1
[2143.665]	0.0678911305305177	C[C@@H]1C=C2C=C[C@H](C)[C@H](CC[C@@H]3C[C@@H](O[Si](C)(C)C(C)(C)C)CC(=O)O3)[C@H]2[C@@H](OC(=O)NCCCCCCC(=O)NO)C1	620.9040000000001	6.817800000000006	7	3	13	0
[6150.0264]	0.6808371256568682	CC(C)(O)CCCCc1cccc(/C=C/[C@]2(C)CC[C@@H](O)CC2)c1	330.51200000000017	5.124700000000005	2	2	7	1
[104227.34]	0.5594935353474306	CC(C)C[C@@H](NC(=O)[C@@H](O)[C@H](N)Cc1ccccc1)C(=O)O	308.37800000000004	0.5328000000000004	5	4	8	1
[34162.758]	0.15801157427980939	CCCC/C=C/C=C/C=C/C=C/[C@H](O)[C@H](C)CC[C@@H](C)CNC(=O)[C@H](C)NC(=O)[C@H](CC(C)C)N(C)C	517.7990000000002	5.411900000000005	4	3	19	0
[9480.669]	0.37054845555965155	CSCC/C(=N\OC(=O)c1ccc(C)cc1)C(=O)Nc1ccc(C#N)c(C(C)C)c1	423.5380000000002	4.894700000000004	5	1	8	2
[4137105.8]	0.5930695425750062	CCOc1nc(N)nc(N)n1	155.161	-0.5653000000000004	6	2	2	1
[148144.28]	0.3433083562994692	CCCC[C@H](CC)COC(=O)c1ccccc1C(=O)OC[C@@H](CC)CCCC	390.5640000000003	6.433000000000007	4	0	14	1
[3.1702828e+09]	0.4996361964603462	C/C=C(\C)C(=O)O	100.11699999999998	1.0372000000000001	2	1	1	0
[16113.125]	0.6712988671039959	C[C@]1(CO)C(=O)C=C2CC[C@H]3[C@@H](C)CC[C@@H]4C[C@@H](O)CC[C@]4(C)[C@H]3CC[C@]12C	388.5920000000002	4.904000000000005	3	2	1	0
[526177.2]	0.878846021296396	CN(C)CC[C@]1(O)C(=O)CN(Cc2ccccc2)C1c1ccccc1	338.451	2.4954	4	1	6	2
[21870.273]	0.6801806437863757	Cc1nn(-c2ccccc2)c(-c2ccc(F)cc2)c1/C=C/[C@@H]1C[C@@H](O)CC(=O)O1	392.4300000000001	4.066520000000003	4	1	4	3
[1161.0442]	0.2963419520142686	COCCOC(=O)C1=C(C)NC(C)=C(C(=O)OC(C)C)C1c1cccc([N+](=O)[O-])c1	418.44600000000014	2.9708000000000014	8	1	8	1
[27559.88]	0.847697894583369	O=C1Nc2ccc(Cl)cc2C(c2ccccc2Cl)=NC1O	321.163	3.1013000000000015	2	2	1	2
[4969.5786]	0.4882471812012686	CCOC(=O)C1=C(C)NC(C)=C(C(=O)OC)C1c1cccc([N+](=O)[O-])c1	360.36600000000004	2.5657000000000005	7	1	5	1
[2549.645]	0.27590195000797074	CCCCC/C=C\C=C/C=C/C=C/[C@H](C[C@@H](C)CO)[C@H](C)[C@H](C)[C@@H](O)CO	378.5970000000001	5.051600000000008	3	3	15	0
[16549.014]	0.38714947503876584	CC/C=C\C=C/CCCCCCCCCC(=O)O	252.3979999999999	5.104300000000004	2	1	12	0
[36.67187]	0.23945660130407243	CC(C)(O)c1ccccc1CC[C@@H](SCC1(CC(=O)O)CC1)c1ccc(/C=C/c2ccc(F)cc2)cc1	518.6940000000002	7.885500000000008	4	2	12	3
[1.2699865e+08]	0.4433687822838736	O=C/C=C/c1ccccc1	132.16199999999998	1.8987	1	0	2	1
[14981.6455]	0.45300166850206175	CCCCC/C=C/C=C/C=C/C=C/[C@@H](OC)CC(=O)O	278.392	4.281200000000004	3	1	11	0
[785.3201]	0.6502056566858888	COC1=C(C)C(=O)OC(C)(C)C(=O)NC(C)=C(C(=O)OC(C)C)[C@@H]1NC(=O)c1ccccc1	458.51100000000014	2.3826	7	2	5	1
[11758.264]	0.5961032755380988	CC(=O)c1ccc(O)cc1O	152.14899999999997	1.3003999999999998	3	2	1	1
[702.93066]	0.39895528849748824	CC(C)CCC[C@@H](C)[C@H]1CC[C@@]2(C(C)O)C3=CCC4C(C)(C)[C@@H](O)CC[C@]4(C)C3CC[C@]12C	458.7710000000003	7.775800000000011	2	2	6	0
[350.79044]	0.26785556932086596	CCCCC/C=C\C=C/C=C/C=C/[C@H](CC[C@@H](O)C[C@@H](O)CC(=O)O)C(C)=O	392.5360000000002	4.363500000000003	5	3	16	0
[10763.699]	0.4677357738208575	CCCCC/C=C\C=C/C=C/C=C\[C@H](O)CC(=O)O	264.36499999999995	3.627100000000002	3	2	10	0
[2277035.2]	0.6244302722983427	O=C1C=C2CC[C@H](C2)N1CCc1ccc([N+](=O)[O-])cc1	272.304	2.4584	3	0	4	1
[3.5726378e+08]	0.6238523859342106	NC[C@@H]1CC[C@H](C(=O)O)CC1	157.21299999999997	0.8361000000000001	3	2	2	0
[61190.93]	0.5636001639241419	COc1ccc(NC(=O)CCCC/C=C/C(C)C)cc1	275.39199999999994	4.406300000000003	2	1	8	1
[41653.523]	0.7094782580960448	CN1CCN(CCCN2c3ccccc3Sc3ccc(C(F)(F)F)cc32)CC1	407.50500000000017	4.945600000000005	4	0	4	2
[87338104.]	0.851183960102705	O=C(NCCc1ccccc1)c1ccccc1	225.29100000000003	2.6591000000000014	1	1	4	2
[5188945.]	0.8214760330937975	O=C(OCc1ccccc1)c1ccccc1O	228.24699999999999	2.7492000000000014	3	1	3	2
[21593.742]	0.4066877264449016	C=CC[S@](=O)[C@H](CC)NC(=O)[C@@H](Cc1ccccc1)C(=O)OC(C)(C)C	379.52200000000016	2.974000000000001	4	1	9	1
[46449.605]	0.3847547057951999	CC/C=C\C=C/[C@H](O)[C@H](C)[C@@H](O)[C@H](C)[C@@H](O)[C@@H](O)[C@H](C)CO	316.43800000000005	0.853	5	5	10	0
[143111.7]	0.8393368457331287	CC1=NCC[C@H]1CNC(=O)c1ccc([N+](C)(C)C)cc1	274.388	2.0938999999999997	1	1	4	1
[25871.746]	0.15358856065902932	OC[C@@H]1O[C@H](O)[C@@H](O)[C@@H](O)[C@H]1O[C@@H]1O[C@@H](CO)[C@@H](O[C@H]2O[C@H](CO)[C@@H](O)[C@H](O)[C@H]2O)[C@H](O)[C@H]1O	504.43800000000016	-7.572999999999989	16	11	7	0
[176914.98]	0.6977048565174726	O=N/C=C1\N=C(\CO)c2ccccc2[N+](=O)C1c1ccccc1	308.317	3.241100000000001	3	1	3	2
[5.635295e+11]	0.5998689433499305	O=C(O)c1cccnc1	123.11099999999998	0.7797999999999999	3	1	1	1
[1386.9202]	0.08629246141083623	CC(C)C[C@H](NC(=O)[C@H](Cc1ccc(O)cc1)NC(=O)[C@@H](N)CC(C)C)C(=O)N1CCC[C@H]1C(=O)N[C@@H](CCCCN)C(=O)N[C@@H](Cc1c[nH]cn1)C	739.9629999999999	1.3991000000000082	9	8	21	2
[1061024.4]	0.8005242690101381	COc1ccc2c3c1O[C@H]1C[C@@H](O)C=C[C@@]31CCN(C)C2	287.35900000000004	1.8503	4	1	1	1
[4173.1196]	0.5042848448513663	CC(C)C[C@@H]1C(=O)N2CCC[C@H]2[C@]2(O)O[C@](NC(=O)[C@@H]3C=C4c5cccc6[nH]cc(c56)C[C@H]4N(C)C3)(C(C)C)C(=O)N12	575.7100000000002	2.4303	6	3	5	2
[11235496.]	0.6790001796126371	CC1=C[C@@H]2c3c(cc(O)cc1CC2)OCO3	218.25199999999995	2.940500000000001	3	1	0	0
[1460902.2]	0.554385971786765	Nc1nc2c(ncn2COCCO)c(=O)[nH]1	225.20799999999997	-1.3318000000000003	6	3	4	2
[6875716.5]	0.7389698363100731	COc1c(O)ccc2c1CCCC2=O	192.2139999999999	1.9198	3	1	1	1
[4238.618]	0.5529186112974294	CCCCC[C@H](O)CCOc1cccc(/C=C/[C@]2(C)CC[C@@H](O)CC2)c1	360.5380000000002	5.351100000000006	3	2	10	1
[2449572.]	0.5858842481696936	N[C@@H](CCCO)C(=O)Nc1ccc(C(=O)O)cc1	252.27	0.4230999999999996	5	4	6	1
[927534.2]	0.9318567987513446	CN1C=C(NC(=O)OCc2ccccc2)C=C(c2ccccc2)C1	320.39200000000005	3.7832000000000026	3	1	4	2
[20046.895]	0.7434537963640895	COc1cc(-c2ccc(=O)c3ccc(F)cc3n2)ccc1OC	311.31200000000007	3.4183000000000012	4	0	3	3
[343956.7]	0.767016823267062	CC(=C/CO)c1ccc(C(=O)O)cc1	192.214	1.7804000000000002	3	2	3	1
[1578.8701]	0.3454134595698074	O=C(O)c1cc(=O)c2c(OCC(O)COc3cccc4oc(C(=O)O)cc(=O)c34)cccc2o1	468.37000000000023	2.1145	11	3	8	4
[4701.4287]	0.20416485678760174	CCCC/C=C/C=C/C=C/C=C/[C@@H](O)C[C@@H](O)CC(=O)NCC(=O)NCC(=O)O	408.4950000000002	1.2203999999999997	6	5	15	0
[53427.695]	0.4143573581655692	CCCC/C=C\CCCCCCCC(=O)O	226.35999999999993	4.548100000000003	2	1	11	0
[254089.34]	0.5580897493071686	CCCCCCC[C@@H]1C[C@@H](CC[C@@H](O)CC(=O)O)C1	270.413	3.9889000000000028	3	2	11	0
[6299.45]	0.043741557343612084	N[C@@H](CCC(=O)N[C@@H](CSSC[C@H](NC(=O)CC[C@H](N)C(=O)O)C(=O)NCC(=O)O)C(=O)NCC(=O)O)C(=O)O	612.6400000000004	-3.8767999999999985	16	10	21	0
[286535.2]	0.8522170536551166	Cc1coc2c1CCN(CCc1ccc(F)cc1)CC2	273.35100000000006	3.370420000000002	2	0	3	2
[726365.5]	0.5988539232620116	C=C[C@]1(C)C[C@H](OC(=O)C(C)c2ccccc2)c2ccccc2o1	322.40400000000005	4.8018000000000045	3	0	4	2
[7898.643]	0.44515991398369786	CC(/C=C\C[C@@H](C)[C@H]1CC[C@@]2(C)C3=C(CC[C@]12C)[C@@]1(C)CC[C@H](O)C(C)(C)[C@@H]1CC3=O)C(=O)O	470.69400000000024	6.578700000000007	4	2	5	0
[1.6352173e+08]	0.7626835522612505	CN1C(N)=C(CO)CN1C(=O)c1ccccc1	233.271	0.15180000000000016	4	2	2	1
[6150211.5]	0.7407442417149674	N#Cc1ccc(C(c2ccc(C#N)cc2)n2cncn2)cc1	285.31	2.65916	4	0	3	3
[1222937.9]	0.21215000693755875	N[C@@H](CSS)C(=O)NCCSSC[C@H](N)C(=O)O	331.5100000000001	-0.19879999999999964	8	5	10	0
[91214.57]	0.6457224122780414	CC1(C)OC(=O)C2=CC(=O)CC[C@@H]3[C@H](C)[C@H](O)C[C@@H]3[C@H](C)[C@H](O)C[C@@]21C	364.4820000000001	2.637600000000001	5	2	0	0
[52513.02]	0.39211603092631026	CCOc1nc2cccc(C(=O)O)c2n1Cc1ccc(-c2ccccc2-c2nnn[nH]2)cc1	440.4630000000001	4.028600000000002	7	2	7	5
[7.5137157e+09]	0.41487401500285953	O=S(=O)([O-])CCS	141.193	-0.5385999999999997	3	1	2	0
[637.77795]	0.5055052971214055	COC(=O)C1=C(C)NC(C)=C(C(=O)OC)C1c1ccccc1[N+](=O)[O-]	346.33900000000006	2.1756	7	1	4	1
[4973132.]	0.7668312941252028	CC(C)N(C)CCOc1ccc(Cl)cc1	227.735	3.059000000000002	2	0	5	1
[136891.3]	0.7729574057454922	COC(=O)[C@@H]1[C@H]2C[C@H]3c4[nH]c5ccccc5c4CCN3C[C@@H]2CC[C@@H]1O	354.4500000000001	2.6471000000000013	4	2	1	2
[1132.7343]	0.46070609790939304	CC(=O)/C=C/CC[C@@]1(C)[C@H](OC(C)=O)C[C@H](O)C[C@H](O)[C@H]1C	312.406	2.0015	5	2	5	0
[2227.526]	0.5423525515473746	O=C(O)c1ccccc1-c1c2ccc(=O)cc-2oc2cc(O)ccc12	332.31100000000004	3.9686000000000012	5	2	2	4
[1.3240919]	0.11478927623853465	CCc1sc(CNC(=O)c2c(-c3ccccc3)c(-c3ccc(F)cc3)c(CC[C@@H](O)C[C@@H](O)CC(=O)[O-])n2C(C)C)nc1-c1ccc(F)cc1	700.8280000000001	6.481600000000009	6	3	15	5
[3682145.2]	0.7761322150181272	COc1ccc2c(c1)[C@]13CCCC[C@@H]1[C@H](C2)N(C)CC3	271.404	3.3834000000000026	2	0	1	1
[429.9265]	0.4555938354562437	C[C@@H]1C[C@H]2[C@@H]3CCC4=CC(=O)C=C[C@]4(C)[C@@]3(F)[C@@H](O)C[C@]2(C)[C@@]1(O)C(=O)COP(=O)(O)O	472.44600000000025	2.0127000000000006	8	4	4	0
[83056.17]	0.6835351502151038	C/C=C1\[C@@H]2C=C(C)C[C@@]1(N)c1ccc(=O)[nH]c1C2	242.32199999999997	1.9975	2	2	0	1
[7.3950796e+12]	0.520631018455888	CC1(C)[C@@H]2CC[C@@]1(C)C(=O)C2	152.237	2.401700000000001	1	0	0	0
[44429.85]	0.41990487617646394	COc1ccc(CCN(C)CCCC(C#N)(c2ccc(OC)c(OC)c2)C(C)C)cc1OC	454.6110000000002	5.093080000000005	6	0	13	2
[50440.773]	0.6929194450857568	N[C@H]1CCN(c2nc3c(cc2F)c(=O)c(C(=O)O)cn3-c2ccc(F)cc2F)C1	404.34800000000007	2.0385999999999997	6	2	3	3
[3876.1812]	0.17166637380116256	CCCN(NC(=O)c1ccc(F)cc1)C(=O)N1CCC[C@H]1C(=O)N[C@@H](CC(=O)O)C(=O)NCC(=O)NCC(=O)O	566.5430000000003	-0.9565999999999955	9	6	12	1
[47283.15]	0.7720823193037445	CCC(=O)c1cc(OC)c(OC)cc1O	210.22899999999998	2.0021	4	1	4	1
[90745.87]	0.2212230305984207	C=CCSS[C@@H](CC)SC(=O)Nc1ccc(C2CCCCC2)cc1	381.63200000000023	7.3029000000000055	4	1	8	1
[1217472.]	0.2705219812782586	O=C(O[C@@H]1[C@H](O)[C@@H](O)[C@@H](O)[C@H]1O)[C@H](O)CO	238.192	-4.2913999999999985	8	6	3	0
[7.872445e+09]	0.5473422654963029	NC(=O)c1cccc(N)c1	136.154	0.36770000000000025	2	2	1	1
[1540792.5]	0.698264376644187	N[C@H](CSC(=S)NCc1ccccc1)C(=O)O	270.379	1.2062000000000002	6	3	5	1
[6240.129]	0.31067456255974923	C=CCSSC[C@@H](C/C=C/C(=O)O)C(C)(C)C	274.451	4.247000000000003	4	1	8	0
[49761.297]	0.863919065170168	CCn1cc(C(=O)O)c(=O)c2cc(F)c(N3CCNCC3)nc21	320.324	0.6633000000000002	6	2	3	2
[610643.44]	0.7520457659584818	COc1cc2c(c3oc(=O)c4c(c13)CCC4=O)[C@@H]1C=CO[C@@H]1O2	312.277	2.2764999999999995	6	0	1	2
[7.177444]	0.5359914310335363	CC(C)c1c(/C=C/[C@@H](O)C[C@@H](O)CC(=O)[O-])c(-c2ccc(F)cc2)cn1-c1ccccc1	436.503	3.6719000000000026	4	2	9	3
[5250932.]	0.7168699524860883	CC1=CC(=O)C[C@@H]2[C@@](C)(C(=O)O)CC[C@@H]12	208.25699999999998	2.0225999999999997	3	1	1	0
[3695291.8]	0.5855428649050338	Nc1ncc2nc(N3CCNCC3)nc(N)c2n1	246.278	-1.0061999999999998	8	3	1	2
[17877590.]	0.6914331001949804	O=C1OC2(CCCC2)CC(=O)N1CCCCN1CCN(c2ncccn2)CC1	387.4840000000001	2.0604999999999998	7	0	6	1
[54164.92]	0.13596423915541428	C=C1CS[C@@H](C(=O)N[C@@H]([C@H]2O[C@H]([C@@H](O)[C@@H](O)[C@@H](N)[C@@H](O)[C@@H]2O)[C@@H](C)C(=O)O)NC(=O)[C@H](C)NC)N1	521.5930000000002	-4.411999999999992	13	10	8	0
[1975313.8]	0.18501583969627525	C=CCCCCC/C(=N\OC(C)=O)NC(C)=O	240.303	2.1356	3	1	7	0
[983.51117]	0.5833407661706733	C=C1[C@@H](O[C@@H]2O[C@H](C)[C@@H](O[C@H]3O[C@H](C)[C@@H](O)[C@H](N)[C@H]3O)[C@H](C)C(=O)[C@@H]2C)C[C@@H](C)O1	429.5100000000002	0.4593000000000014	9	3	4	0
[120574.69]	0.7680048115654607	COC[C@@H](CCO)c1ccc(C(=O)O)cc1	224.256	1.4972000000000003	4	2	6	1
[762021.2]	0.26559119938432657	CO[C@@H]1O[C@H](CO)[C@H](O[C@@H]2[C@@H](O)[C@H](O)[C@@H](O)[C@H]2O)[C@H](N)[C@@H]1O	325.3140000000001	-4.750799999999994	10	7	4	0
[76284.62]	0.7491026692573882	CCCOc1ccccc1-c1nc2[nH]nnc2c(=O)[nH]1	271.28	1.4969999999999999	5	2	4	3
[35535.37]	0.6037649757282153	C=C1CC[C@@H]2C(C)(C)[C@@H](O)CC[C@]2(C)C1	208.34499999999994	3.5299000000000023	1	1	0	0
[7123826.]	0.38074729158980625	CC1=C[C@@H]2[C@@H](C)C(=O)O[C@@H]3O[C@]4(C)CC[C@@H]1[C@]32OO4	266.29299999999995	1.9249	5	0	0	0
[2201.8818]	0.7541053298167572	Cc1ccc(-c2cc(C(F)(F)F)nn2-c2ccc(S(N)(=O)=O)cc2)cc1	381.3790000000001	3.5139200000000006	3	1	3	3
[697920.25]	0.2819292379982369	O=C1N[C@@H](CO)C(=O)NC1=O	158.113	-2.8801	4	3	1	0
[225762.53]	0.8449349532973586	COc1ccc2[nH]cc(CCNC(C)=O)c2c1	232.28299999999996	1.8550999999999997	2	2	4	2
[17.357317]	0.2370351419696032	CC[C@H](C)C(=O)O[C@H]1C[C@@H](C)C=C2C=C[C@H](C)[C@H](CC[C@@H](O)C[C@@H](O)CC(=O)NO)[C@H]21	437.5770000000002	3.136400000000001	6	4	10	0
[22052478.]	0.5487853049557158	O=C(O)C(Cl)(Cl)Cl	163.387	1.4412	2	1	0	0
[6221.2744]	0.5292289566712126	CCOC(=O)OC(C)OC1=C(C(=O)Nc2ccccn2)N(C)S(=O)(=O)c2ccccc21	447.46900000000016	2.558700000000001	8	1	6	2
[17840.213]	0.7189882148938236	COc1ccc2[nH]c([S+]([O-])Cc3ncc(C)c(OC)c3C)nc2c1	345.4240000000001	2.8997400000000013	5	1	5	3
[2161220.2]	0.733115342152729	CC(=O)OCC(CCn1cnc2cnc(N)nc21)COC(C)=O	321.33700000000016	0.5409999999999998	8	1	7	2
[inf]	0.21331255223089682	C[n+]1ccccc1/C=N/O.[Cl-]	172.615	-2.6767999999999983	1	1	1	1
[22594.12]	0.6253149505627558	O=C(O)[C@H](O)Cc1ccccc1Nc1c(Cl)ccc(Cl)c1O	342.1780000000001	3.4306000000000014	5	4	5	2
[4717.728]	0.13931677804751477	O=C1c2c(O)ccc(O)c2C(=O)c2c(NCCNCCO)ccc(NCCNCCO)c21	444.4880000000002	-0.13919999999999944	10	8	12	3
[50820.773]	0.4805427963442791	C[C@@H]1CC2=C(CC[C@H](C)[C@H]2C)CC[C@@H]2[C@@H](C)CC[C@@H]12	260.4649999999999	5.831300000000006	0	0	0	0
[29.107449]	0.5738936485518076	C=C(C)C(=O)O[C@H]1C[C@@H](C)C=C2C=C[C@H](C)[C@H](CC[C@@H]3C[C@@H](O)CC(=O)O3)[C@H]21	388.5040000000002	3.725500000000003	5	1	5	0
[812.1473]	0.7833705541104657	C[C@@H]1CC[C@@H]([C@](C)(O)C[C@@H]2CC[C@@H](CO)CC(=O)O2)C[C@@H]1C	312.45000000000005	2.9040000000000017	4	2	4	0
[133.17957]	0.3914438213834146	COc1c([C@H](O)CCc2ccc(F)cc2)c(OC)c(C)n1/C=C/[C@@H](O)C[C@@H](O)CC(=O)O	451.4910000000002	2.6763200000000005	7	4	12	2
[3958768.]	0.4696303686981007	O=P(O)(O)C(O)(Cc1cccnc1)P(=O)(O)O	283.113	-0.3744000000000002	8	5	4	1
[120967.88]	0.3831144001881607	CC/C=C\C[C@H](O)[C@H](C)[C@H](O)[C@H](C)[C@@H](O)[C@@H](O)CO	276.37300000000005	0.050800000000000234	5	5	9	0
[3996649.]	0.8064259489968827	Nc1cccc(S(=O)(=O)Nc2ccccn2)c1	249.29500000000004	1.4646	4	2	3	2
[2785612.2]	0.620701001318205	CC1(C)C=C2c3ccccc3CCN2C1	199.29699999999994	2.9254000000000016	1	0	0	1
[92248.6]	0.6946116752943168	C[C@]12C=CC(=O)C=C1CC[C@@H]1[C@@H]2[C@@H](O)C[C@@]2(C)[C@H]1CC[C@]2(O)C(=O)CO	360.4500000000002	1.5575999999999999	5	3	2	0
[3614.8867]	0.8325220081385356	COc1cc2c(c(OC)c1OC)-c1ccc(OC)c(=O)cc1[C@@H](NC(C)=O)CC2	399.4430000000002	2.871600000000001	6	1	5	2
[1241964.]	0.6125193183423138	Cc1cc(O)cc(C)c1Cl	156.61199999999997	2.662440000000001	1	1	0	1
[5.3617004e+11]	0.42117088793654706	NCC(=O)O	75.067	-0.9702999999999999	3	2	1	0
[18810534.]	0.8528036890699656	C[C@@H](C(=O)O)c1cccc(C(=O)c2ccccc2)c1	254.285	3.1057000000000015	3	1	4	2
[4173.1196]	0.5042848448513663	CC(C)C[C@H]1C(=O)N2CCC[C@H]2[C@]2(O)O[C@](NC(=O)[C@@H]3C=C4c5cccc6[nH]cc(c56)C[C@H]4N(C)C3)(C(C)C)C(=O)N12	575.7100000000002	2.4303	6	3	5	2
[97586.44]	0.48206919342975885	CCCC/C=C/C[C@@H](C)[C@@H](O)CC(=O)O	214.30499999999998	2.5946	3	2	8	0
[528.7501]	0.5295731957656133	CC1=C(/C=C/C(C)=C/C=C/C(C)=C\C(=O)O)C(C)(C)CCC1	300.44200000000006	5.602600000000005	2	1	5	0
[70216.99]	0.7125045179185736	C=C1CCC[C@@]2(C)CC[C@@](O)(C(=O)C[C@@H](O)CC(=O)[O-])[C@H]12	295.355	0.33399999999999974	5	2	5	0
[1.2931986]	0.1931580696986653	COc1cccc(CNC(=O)c2c(-c3ccccc3)c(-c3ccc(F)cc3)c(CC[C@@H](O)C[C@@H](O)CC(=O)[O-])n2C(C)C)c1	601.6950000000003	4.665200000000005	6	3	14	4
[254402.12]	0.463551318528016	CCCC/C=C\CCCCC(=O)O	184.27899999999997	3.3778000000000015	2	1	8	0
[654.6401]	0.6892074136032273	C#C[C@]1(O)CC[C@H]2[C@@H]3CCC4=CC(=O)CC[C@]4(C)[C@H]3CC[C@@]21C	312.4530000000001	3.8826000000000036	2	1	0	0
[5535.988]	0.5101030076661929	CCCCC[C@H](O)CCOc1ccccc1/C=C/[C@@H](O)CC(=O)O	336.4280000000001	3.2455000000000016	5	3	12	1
[23.9816]	0.6661492646302936	C#C[C@@]1(CO)CC[C@H]2[C@@H]3CCC4=CC(=O)CCC4=C3[C@@H](c3ccc(N(C)C)cc3)C[C@@]21C	429.6040000000001	5.264000000000006	3	1	3	1
[25271.607]	0.1985846995793478	C[C@@H]1O[C@@H](O)[C@H](O[C@@H]2[C@H](O)[C@@H](O[C@H]3OC(C)[C@@H](O)[C@H](O)[C@@H]3O)[C@H](O)[C@@H]2O)[C@H](O)[C@@H]1O	442.41400000000004	-5.4918999999999905	13	9	4	0
[27401.166]	0.6822230003974875	CC1(C)CC(=O)c2c(O)cccc2C1	190.242	2.547300000000001	2	1	0	1
[342201.34]	0.8924821200749656	CO[C@@H]1[C@H](c2ccccc2)[C@@H](N)[C@@H](C)SC1(C)C	265.422	3.0264000000000015	3	1	2	1
[2580268.]	0.8642279309285194	Cc1ccccc1N1CCN(CCc2nnc3n2CCCC3)CC1	325.46000000000015	2.2875200000000007	4	0	4	2
[184868.56]	0.7525599819436475	CC(C)CC(N(C)C)C1(c2ccc(Cl)cc2)CCC1	279.8550000000001	4.738000000000005	1	0	5	1
[1529.1875]	0.5086953828119025	CN[C@@H](C)C(=O)O[C@@]1(C)CC[C@H]([C@H](C)C[C@@H](O[C@H]2CC[C@@](C)([C@@H]3CCC[C@@H](C)O3)C2)C1)C(=O)O	481.6740000000004	4.708700000000003	7	2	7	0
[8104.7837]	0.860782458230497	O=C(O)c1cc(-c2ccc(F)cc2F)ccc1O	250.19999999999996	3.035600000000001	3	2	2	2
[1662803.6]	0.7153202107154631	COc1cc(/C=C/C(=O)O)ccc1O	194.186	1.4986	4	2	3	1
[20812.613]	0.6982522815819182	C[C@H]1[C@@H]2[C@@H](C[C@H]3[C@@H]4CCC5=CC(=O)C=C[C@]5(C)[C@H]4[C@@H](O)C[C@]32C)C[C@@H]1O	356.50600000000014	3.508100000000003	3	2	0	0
[677.0031]	0.07468889477112481	CC/C=C/CC[C@@](O)(C(=O)N[C@@H](Cc1ccccc1)C(=O)OCc1ccccc1)C(=O)N[C@@H](C)C(=O)N[C@@H](CCC(=O)O)C(=O)O	639.7020000000002	1.8737000000000017	10	6	19	2
[298841.28]	0.8082561901210404	Cc1cc2c(s1)Nc1ccccc1N=C2N1CCN(C)CC1	312.4420000000001	3.4392200000000033	3	1	0	2
[83056.17]	0.6835351502151038	C/C=C1/[C@H]2C=C(C)C[C@@]1(N)c1ccc(=O)[nH]c1C2	242.32199999999997	1.9975	2	2	0	1
[2951866.5]	0.7462588643039672	CCc1ccc2c(c1)[C@]13CCCC[C@@H]1[C@H](C2)N(C)CC3	269.43199999999996	3.9372000000000025	1	0	1	1
[15913552.]	0.30647243072316105	O=C(O)[C@H](O)[C@H](O)[C@H](O)CO	166.129	-2.8540000000000005	6	5	4	0
[10860.625]	0.43873267096298085	Cc1nc(N)c2nc(-c3ccccc3)c(C(=O)N[C@@H](CCC(=O)O)C(=O)O)nc2n1	410.39000000000027	1.0252199999999998	10	4	7	3
[187211.03]	0.9056709671480019	Cc1ccc(N(CC2=NCCN2)c2cccc(O)c2)cc1	281.35900000000004	2.840420000000001	3	2	4	2
[51392.04]	0.514301695573136	O=c1[nH]c2ccccc2n1CCCN1CCC(n2c(=O)[nH]c3cc(Cl)ccc32)CC1	425.92000000000013	3.353200000000002	3	2	5	4
[938924.2]	0.7062309937419005	O=C(NS(=O)(=O)c1ccc(NC(=O)c2cccnc2)cc1)c1ccccc1	381.41300000000007	2.4526000000000003	5	2	5	3
[926344.3]	0.4112303239194039	CC/C=C\C=C/C(=O)c1ccccc1C	200.281	3.7001200000000027	1	0	4	1
[2902.8596]	0.44166068793369	CC(C)[C@@H]1NC(=O)N2CCC[C@H]2[C@]2(O)O[C@](NC(=O)[C@@H]3C=C4c5cccc6[nH]cc(c56)C[C@H]4N(C)C3)(C(C)C)C(=O)N12	576.6980000000002	2.1807000000000007	6	4	4	2
[inf]	0.3508920282242626	CC(=O)O[C@H]1C[C@@H]2CC[C@@H]3[C@H](CC[C@@]4(C)[C@H]3C[C@H]([N+]3(C)CCCCC3)[C@@H]4OC(C)=O)[C@@]2(C)C[C@@H]1N1CCCCC1.[Br-]	637.7440000000003	2.9699000000000044	5	0	4	0
[120967.88]	0.3831144001881607	CC/C=C\C[C@@H](O)[C@H](C)[C@H](O)[C@H](C)[C@@H](O)[C@@H](O)CO	276.37300000000005	0.050800000000000234	5	5	9	0
[350003.2]	0.757667099994584	COc1ccccc1OCC(O)COC(N)=O	241.24299999999994	0.5302000000000002	5	2	6	1
[446355.94]	0.6932796632293876	C=CCc1ccc(O)c(OC)c1	164.20399999999995	2.1292999999999997	2	1	3	1
[82842.664]	0.6319600194920617	CC[C@@H]1C[C@@H]2CC[C@@H]1C[C@@H](OC(=O)[C@H](C)C(=O)O)C(C)(C)C2	310.4340000000001	3.881400000000003	4	1	4	0
[2353345.8]	0.5819000508117517	C[C@@H](NC(=O)[C@@H](N)Cc1ccc(O)cc1)C(=O)O	252.27	-0.14870000000000078	5	4	5	1
[36443.49]	0.7020672377528979	Oc1ccc([C@@H]2Oc3ccc4c(ccc(O)c4)c3CC2)cc1	292.334	4.317300000000003	3	2	1	3
[2955190.5]	0.5462136905510623	C=C1CC[C@]2(OC(C)=O)CC[C@@H]2[C@H]1CC[C@@]2(C)[C@@H]1CC[C@]21C	302.4580000000001	4.880900000000005	2	0	4	0
[2346503.8]	0.4335222955234529	CC/C=C/CC[C@@](O)(C(=O)O)C(=O)O	202.206	0.6331	5	3	6	0
[1115.001]	0.4915610491650188	Cc1nc(Cl)nc(-c2ccc(F)cc2)c1-c1c(Cl)cc(Cl)cc1OC	397.6640000000001	6.2269200000000025	3	0	3	3
[487308.2]	0.8383597745599246	CCN[C@H](C)Cc1cccc(C(F)(F)F)c1	231.26099999999997	3.2459000000000024	1	1	4	1
[2183824.]	0.41495868008259035	C[C@@H]1CS(=O)(=O)NC(=O)[C@@H]2C=C(C(=O)O)C(=O)N2C1=O	302.26400000000007	-2.1694999999999993	7	2	1	0
[34.780415]	0.6546779681319853	CS[C@@H](C)C(=O)O[C@H]1C[C@@H](C)C=C2C=C[C@H](C)[C@H](CC[C@@H]3C[C@@H](O)CC(=O)O3)[C@H]21	422.5870000000003	3.9009000000000027	6	1	6	0
[155919.81]	0.3201332027629826	CCCCC/C=C\C=C/C=C/C/C=C/C=C/C(=O)N(C)C	287.447	4.826000000000004	1	0	10	0
[37783.508]	0.6830943948833998	COC(=O)[C@@]1(O)C[C@H]2[C@@H]3C[C@H](C)C4=CC(=O)C=C[C@]4(C)[C@@]3(F)[C@@H](O)C[C@@]21C	378.4400000000001	2.1171999999999995	5	2	1	0
[342.41055]	0.23526258168565614	COc1cccc2c1C(=O)c1c(O)c3c(c(O)c1C2=O)C[C@@](O)(C(=O)CO)C[C@@H]3O[C@H]1C[C@H](N)[C@@H](O)[C@H](C)O1	543.5250000000003	0.0012999999999993017	12	6	5	3
[63535.242]	0.7763642518364454	CC1(C)CC(=O)c2c(-c3ccc(F)cc3)ccnc21	255.292	3.751700000000003	2	0	1	2
[26396.668]	0.6824612195113208	O=C(Nc1ccc(Br)cc1)c1cc(Br)cc(Br)c1O	449.92400000000004	4.932000000000001	2	2	2	2
[10293.848]	0.3864771407563315	COc1ccc(CCN2CCC(Nc3nc4ccccc4n3Cc3ccc(F)cc3)CC2)cc1	458.58100000000024	5.351300000000005	4	1	8	4
[13540.805]	0.5881033568978759	C[C@H](COc1ccccc1)NCC(O)c1ccc(O)c(C(N)=O)c1	330.38400000000007	1.5816	5	4	8	2
[1.3706328]	0.1931580696986653	COc1ccc(CNC(=O)c2c(-c3ccccc3)c(-c3ccc(F)cc3)c(CC[C@@H](O)C[C@@H](O)CC(=O)[O-])n2C(C)C)cc1	601.6950000000002	4.665200000000005	6	3	14	4
[1776.2748]	0.6339674576908203	C[C@@H]1C[C@@H](O)CC[C@@H]2C=C3C=CC(=O)C=C4C[C@@H](O)CC[C@]4(C)[C@H]3CC[C@@]21C	384.56000000000023	4.742600000000005	3	2	0	0
[10450.311]	0.593334886982252	C[C@H](CCc1ccc(O)cc1)NCCc1ccc(O)c(O)c1	301.386	2.956800000000002	4	4	7	2
[3882.8296]	0.4397759889005698	CC(C)=C1CC[C@H](C)[C@]2(C)CC[C@@H]3C(C)(C)CC[C@@H]3C[C@@H]12	288.51899999999995	6.611500000000007	0	0	0	0
[5114.417]	0.04409607574643807	C=C(/C=C/C=C/C)C(=O)N[C@@H](C)C(=O)N[C@@H](CC(C)C)C(=O)N1CCC[C@H]1C(=O)N[C@@H](CCCCN)C(=O)N[C@@H](Cc1c[nH]cn1)C(=O)N[C@@H]	695.8660000000003	0.5506900000000082	8	7	20	1
[178984.02]	0.8330157421148819	CCCN(CCC)S(=O)(=O)c1ccc(C(=O)O)cc1	285.36499999999995	2.1955	4	1	7	1
[7127359.5]	0.45292134802512557	CCCCOC(=O)c1ccc(N)cc1	193.24599999999998	2.2257	3	1	4	1
[365750.47]	0.463551318528016	CCCCCC/C=C/CCC(=O)O	184.27899999999997	3.3778000000000015	2	1	8	0
[25871.746]	0.15358856065902932	OC[C@@H]1O[C@@H](O)[C@@H](O)[C@H](O)[C@@H]1O[C@@H]1O[C@H](CO)[C@@H](O[C@H]2O[C@H](CO)[C@@H](O)[C@H](O)[C@H]2O)[C@H](O)[C@H]1O	504.43800000000016	-7.572999999999989	16	11	7	0
[54532.562]	0.3406665167393036	CCCC/C=C/C=C\C=C\C=C/[C@H](OC(C)=O)C(C)(C)C	290.447	5.379200000000005	2	0	8	0
[8818.727]	0.46901748000616883	COc1c(C)c2c(c(O)c1C/C=C(\C)CCC(=O)OCCN1CCOCC1)C(=O)OC2	433.5010000000003	2.52402	8	1	9	1
[1682417.]	0.6973085217913123	COc1ccc(CN(CCN(C)C)c2ccc(OC)cc2)cc1OC	344.4550000000001	3.2806000000000024	5	0	9	2
[522.5927]	0.5277905059697585	C=C1/C(=C\C=C2/CCC[C@]3(C)[C@@H]([C@H](C)CCCC(C)C)CC[C@@H]23)C[C@@H](O)C[C@@H]1O	400.64700000000016	6.589800000000009	2	2	6	0
[33280.93]	0.6778330887220734	CC(=O)OCC(=O)[C@@]1(O)CC[C@H]2[C@@H]3CCC4=CC(=O)CC[C@]4(C)[C@@]3(F)[C@@H](O)C[C@@]21C	422.4930000000002	2.4445000000000006	6	2	3	0
[23767904.]	0.3830512970873663	CO[C@H]1O[C@H](CO)[C@H](O)[C@H](N)[C@H]1O	193.199	-2.600899999999999	6	4	2	0
[18819.422]	0.4777066326522565	CCCCC/C=C\C=C/C=C/C[C@@H](O)CC(=O)[O-]	251.34599999999995	2.1262999999999996	3	1	10	0
[1.27172696e+08]	0.4494806510615327	CC1=C[C@@H](O)CC1	98.14500000000001	1.0874	1	1	0	0
[53653.996]	0.6110043288459789	CCC[C@@H]1[C@@]2(OC(=O)[C@@H]3[C@H]4CCC5=CC(=O)C=C[C@]5(C)[C@H]4[C@@H](O)C[C@]3(C)[C@H]2C(=O)CO)C1(C)C	470.6060000000003	3.4006000000000025	6	2	4	0
[443898.06]	0.8536686564243656	COc1cc(C(=O)NC2CCCNC2)cc(OC)c1OC	294.351	1.1941999999999997	5	2	5	1
[2.1699782e+11]	0.42124595946297344	C[C@]12C(=O)OC(=O)[C@]1(C)[C@H]1CC[C@@H]2O1	196.20199999999997	0.6436	4	0	0	0
[550234.9]	0.8849681152423952	CN(CCc1ccc(O)cc1)C(=O)CCc1ccccc1	283.371	3.025900000000002	2	1	6	2
[6376.3564]	0.6076064560383313	CCCC(=O)c1cc(OC)c(OCC(=O)OC)cc1O	282.292	1.9354	6	1	7	1
[92334.16]	0.7511284210650517	C[C@@H](N)Cc1c[nH]c2ccc(OCc3cccs3)cc12	286.4	3.698100000000002	2	2	5	3
[4051195.]	0.8289288715670488	CN1[C@@H]2CC[C@H]1C[C@@H](OC(c1ccccc1)c1ccccc1)C2	307.43700000000007	4.417800000000004	2	0	4	2
[367038.47]	0.07893341225386459	C=CCCCC/C(=N\OC(=O)[C@H](Cc1ccccc1)NC(=O)CN)NC(=O)[C@@H](N)Cc1ccccc1	493.60800000000023	1.9619000000000024	6	4	14	2
[149043.42]	0.40684628333316925	C=C[C@]1(C)C[C@H](OC(=O)C(C)=O)[C@@H](C)C1	210.27299999999997	2.1094	3	0	3	0
[94979.57]	0.8285267006028038	Cc1cc(C)nc(NS(=O)(=O)c2ccc(N)cc2)n1	278.337	1.4764399999999998	5	2	3	2
[46138.27]	0.2905169417988814	CCCCCC/C=C\CCCCCCCCCC(=O)O	282.4679999999999	6.1085000000000065	2	1	15	0
[33198.004]	0.679026967576542	O=C(C[C@@H](O)C[C@H](O)c1ccc(F)cc1)C(=O)Nc1ccccc1	331.343	2.208	4	3	7	2
[1236.5311]	0.4683330433225475	CCCCCCCCC#CC#C/C=C/CCCC(=O)O	274.404	4.5549000000000035	2	1	10	0
[3262.161]	0.5990209425922626	CC(=O)OCC(=O)[C@@]1(OC(C)=O)[C@@H](C)C[C@H]2[C@@H]3C[C@H](F)C4=CC(=O)C=C[C@]4(C)[C@@]3(F)[C@@H](O)C[C@@]21C	494.53100000000023	2.9853000000000014	7	1	4	0
[5894712.]	0.7638675614025322	CC1(C)CC(=O)N2C(C(=O)O)=C(S[C@@H]3CN[C@H](C(=O)N(C)C)C3)[C@H]21	353.44400000000013	0.47520000000000095	6	2	4	0
[inf]	0.3508920282242626	CC(=O)O[C@@H]1C[C@@H]2CC[C@@H]3[C@H](CC[C@@]4(C)[C@H]3C[C@H]([N+]3(C)CCCCC3)[C@@H]4OC(C)=O)[C@@]2(C)C[C@@H]1N1CCCCC1.[Br-]	637.7440000000003	2.9699000000000044	5	0	4	0
[10576.471]	0.3002491433948309	CCCC/C=C/C=C/C=C/C=C/[C@@H](O)C[C@@H](O)CC(=O)NCC(=O)O	351.4430000000001	2.104199999999999	5	4	13	0
[22163.916]	0.45541449702144693	CC(=O)N1CCN(c2ccc(OCC3COC(Cn4ccnc4)(c4ccc(Cl)cc4Cl)O3)cc2)CC1	531.4399999999999	4.205800000000003	6	0	7	3
[126531.2]	0.757169743555686	C[C@]12CC[C@@H]3c4ccc(O)cc4CC[C@H]3[C@@H]1CC[C@@H]2O	272.3879999999999	3.6092000000000026	2	2	0	1
[3808.2842]	0.4502349460959827	CCCCCCCCC#CC#CC(O)CCCCC(=O)O	292.419	3.7497000000000025	3	2	11	0
[158309.64]	0.7282278318175113	COC(=O)Nc1nc2cc(C(=O)c3cccs3)ccc2[nH]1	301.327	3.0337000000000005	4	2	3	3
[215924.77]	0.8531888169723718	CN1C(=N)CN=C(c2ccccc2)c2cc(Cl)ccc21	283.76200000000006	3.6044700000000027	1	1	1	2
[17464.312]	0.7283432190355266	C=C(CO)[C@@H]1[C@H]2C[C@H]3c4[nH]c5ccccc5c4CCN3C[C@@H]2CC[C@@H]1O	352.4780000000001	3.022600000000002	3	3	2	2
[4587.316]	0.2434213946691785	N#C[C@@]1(O[C@@H]2O[C@H](CO)[C@@H](O)[C@H](O)[C@H]2O)C=C[C@H](O)[C@@H]2[C@@H]1C[C@H](O)[C@@H]2O	373.3580000000001	-3.6461199999999994	10	7	3	0
[25.557951]	0.4029773893003844	Cc1c(CCOC(=O)C[C@@H](O)C[C@@H](O)CC(=O)[O-])c(-c2ccc(F)cc2)cn1-c1ccc(F)cc1	486.49100000000016	2.4586200000000007	6	2	11	3
[1741307.4]	0.5530315284690744	CC1(C)S[C@H]2[C@H](NC(=O)[C@H](N)c3ccc(O)cc3)C(=O)N2[C@H]1C(=O)O	365.4110000000001	0.023700000000000443	7	4	4	1
[264908.25]	0.6003163359035135	CCOC(=O)[C@H](CCc1ccccc1)N[C@@H](C)C(=O)N1[C@H](C(=O)O)C[C@@H]2CCC[C@@H]21	416.5180000000003	2.3831999999999995	6	2	9	1
[3.6611018e+08]	0.5302216682110639	O=c1ccc2ccccc2o1	146.14499999999998	1.793	2	0	0	2
[66767.5]	0.7715843869031095	CCCCc1ccc(O)c(OC)c1	180.24699999999996	2.743400000000001	2	1	4	1
[287167.1]	0.6715470742759115	C/C(=N/NC(=O)c1ccc(Cl)cc1)c1ccc(Cl)cc1	307.18	4.147400000000003	1	1	3	2
[55295452.]	0.27836515132085543	N[C@@]1(C(=O)O)O[C@@H](CO)[C@@H](O)[C@H](O)[C@H]1O	223.18100000000004	-3.8002	8	6	2	0
[2792360.]	0.5677816689675672	C[C@H]1CC(=O)N2C(C(=O)Nc3ccccc3S(=O)(=O)N2)NC1=O	338.3450000000001	-0.8572999999999997	5	3	0	1
[inf]	0.36216573927936	CCCCC/C=C\C[C@@H](O)[C@H](CC)CC(=O)[O-].C(=O)O	287.376	1.7408999999999997	5	2	10	0
[352910.12]	0.6533741361347358	O=C1N(CCCN2CCN(c3cccc(Cl)c3)CC2)N=C1Sc1ccc(Cl)cc1	449.40700000000015	4.453500000000004	4	0	6	2
[34297076.]	0.29015285452995804	OC[C@@H]1O[C@H](O)[C@@H](O)[C@@H](O)[C@H]1O	180.156	-3.2214000000000005	6	5	1	0
[30108.19]	0.49443162692459075	CCCCC(=O)N(Cc1ccc(-c2ccccc2-c2nnn[nH]2)cc1)[C@H](C(=O)O)C(C)C	435.52800000000013	4.161700000000002	6	2	10	3
[815522.06]	0.5031075138837579	O=C(/C=C/c1ccc(O)c(O)c1)OCCc1ccccc1	284.311	2.8969000000000005	4	2	5	2
[6236.5654]	0.18144366417960803	CO[C@@H]1O[C@@H](CO)[C@@H](OC)[C@@H](O[C@H]2[C@@H](O)[C@@H](O[C@H]3CC[C@@](C)(O)[C@H](O)[C@@H]3O)[C@H](N)C[C@@H]2N)O[C@@H]1C	510.5810000000003	-3.07899999999999	13	7	7	0
[21560.734]	0.13601242300445132	N[C@H](O)O[C@@H]1[C@@H](O[C@H]2[C@@H](O)[C@H](O[C@H]3[C@@H](O)[C@H](N)[C@@H](O)[C@H](N)[C@@H]3N)O[C@@H](CO)[C@H]2O)[C@@H](O)[C@@H](N)C[C@@H]1O	529.5440000000003	-8.645700000000012	17	13	7	0
[15644291.]	0.6673907685124453	N[C@@H](CSCC(=O)NCc1ccccc1)C(=O)O	268.33799999999997	0.44789999999999924	5	3	7	1
[1.1597701e+11]	0.4513521877377077	C[C@@H](N)C(=O)O	89.09399999999998	-0.5817999999999999	3	2	1	0
[161109.66]	0.336050429822365	CCCCC/C=C\C=C/C(C)=O	166.26399999999995	3.2681000000000022	1	0	6	0
[12085.714]	0.35210117154039805	O=[N+]([O-])c1cc([As](=O)(O)O)ccc1O	263.037	-1.1386000000000003	6	3	2	1
[832.59143]	0.10348325925697462	C[C@@H]1O[C@H](O[C@@H]2[C@H](O)[C@@H](O)[C@@H](O[C@H]3[C@H](O)[C@@H](O)[C@H](O)O[C@@H]3CO)O[C@@H]2CO)[C@H](O)[C@@H](O)[C@@H]1N[C@H]1C=C(CO)[C@@H](O)[C@H](O)[C@H]1O	645.6080000000004	-8.564500000000011	19	14	9	0
[11242184.]	0.5156665424117731	O=C(O)[C@H](O)Cc1ccc(O)c(O)c1	198.174	0.08580000000000004	5	4	3	1
[82788.33]	0.6527189222048309	CCN(CC)CCOC(=O)C1(C2CCCCC2)CCCCC1	309.4940000000001	4.402200000000004	3	0	7	0
[2395158.8]	0.6493598345255632	C/C=C\[S@](=O)[C@@H](CC)SSC	210.389	3.016000000000002	3	0	5	0
[28505.64]	0.73712324159158	COc1cc(-c2ccc(=O)c3cc(F)cc(F)c3n2)ccc1OC	329.302	3.557400000000002	4	0	3	3
[275225.94]	0.8794576573550539	CCCNC(=O)NS(=O)(=O)c1ccc(Cl)cc1	276.745	1.7379	3	2	4	1
[543858.7]	0.7546199978513136	CCCCC(C)(C)C(=O)Nc1ccc(OCCN(C)C)cc1	306.45	3.781900000000003	3	1	9	1
[20582.033]	0.46218114412988104	CCCCC/C=C\C=C/C=C/C[C@@H](O)CC(=O)O	252.35399999999996	3.461000000000001	3	2	10	0
[11.959325]	0.5246403478312968	CC[C@@H](C)C(=O)O[C@H]1C[C@@H](C)C=C2C=C[C@H](C)[C@H](CC[C@@H](O)C[C@@H](O)CC(=O)[O-])[C@H]21	421.55400000000026	2.3809000000000005	6	2	10	0
[1279.92]	0.3095982264169648	CCCCC/C=C/C=C/C=C/C=C/[C@H](O)C[C@@H](O)[C@H](C)[C@H](C)CC(=O)O	364.5260000000001	4.650300000000003	4	3	14	0
[5514360.5]	0.2894274347351113	Cc1ccc2cc3c(ccc4ccccc43)c3c2c1CC3	268.359	5.553220000000004	0	0	0	4
[47303300.]	0.40938543754451584	O=[N+]([O-])/C=C\c1ccc(O)c(O)c1	181.147	1.3451999999999997	4	2	2	1
[1691.2993]	0.8553020577996142	Cc1ccccc1N1C(=O)c2cc(S(N)(=O)=O)c(Cl)cc2NC1C	365.8420000000001	2.714120000000001	4	2	2	2
[817846.9]	0.7760869596059278	COc1ccc(C[C@H]2NC[C@H](O)[C@H]2OC(C)=O)cc1	265.30899999999997	0.5020999999999994	5	2	4	1
[66719.5]	0.5710137425129463	CCCC(=O)Nc1ccc(OCC(O)CNC(C)C)c(C(C)=O)c1	336.4320000000001	2.3655	5	3	10	1
[102439.96]	0.8072330268668279	C[C@H](c1ccc(F)cc1)N(C)C1=Nc2cccnc2NC1=O	298.321	2.6545999999999994	4	1	3	3
[1236.5311]	0.4683330433225475	CCCCCCCCC#CC#C/C=C\CCCC(=O)O	274.404	4.5549000000000035	2	1	10	0
[225004.42]	0.8363838327728306	O=C([C@H](O)c1ccccc1)c1ccc(Cl)cc1O	262.692	2.9619000000000013	3	2	3	2
[16072479.]	0.6801783581027343	CC(C)C(=O)Nc1ccc([N+](=O)[O-])c(C(F)(F)F)c1	276.21399999999994	3.2081000000000017	3	1	3	1
[236924.73]	0.2635364377598191	OC[C@H]1CO[C@H](C[C@H](O)[C@@H](O)CN(CCC(=O)O)[C@@H](O)[C@H]1O)CO	353.36800000000005	-3.4460999999999955	10	7	5	0
[2.6066442]	0.4502355974717761	Cc1ccc(C)c(-c2cc(-c3ccc(F)cc3)c(/C=C/[C@@H]3C[C@@H](O)CC(=O)O3)c(C(C)C)n2)c1	459.56100000000026	6.374640000000007	4	1	5	3
[8.485533]	0.510651955580988	CC1(C)CC(=O)c2c(-c3ccc(F)cc3)ccnc2/C1=C\[C@@H]1C[C@@H](O)C[C@@H](O)CN1Cc1ccccc1	500.61400000000026	5.2701000000000064	5	2	4	3
[119717.39]	0.5606186538895128	CC/C=C\C=C/C=C\[C@H](O)C[C@@H](O)[C@H](C)CC(=O)O	268.35299999999995	2.2876999999999996	4	3	9	0
[6831.431]	0.571136456131648	C[C@H](CCC(=O)O)[C@H]1CC[C@H]2[C@@H]3[C@H](O)C[C@@H]4C[C@H](O)CC[C@]4(C)[C@H]3C[C@H](O)[C@]12C	408.5790000000002	3.4487000000000023	5	4	4	0
[653655.]	0.7464424298131311	COc1ccc(CN(CCN(C)C)c2ccc(OC)cc2)cc1	314.42900000000003	3.272000000000002	4	0	8	2
[56171.66]	0.8910262977655083	CCn1cc(C(=O)O)c(=O)c2cc(F)c(N3CCNCC3)cc21	319.336	1.2683	5	2	3	2
[1436580.8]	0.4860799811760921	CC(C)=C[C@@H]1C[C@H](C)[C@]2(CC[C@]3(C)C[C@@H]4C(C)=CC(=O)[C@H]4/C(C=O)=C\C[C@H]32)O1	382.5440000000001	5.213200000000005	3	0	2	0
[5710.3896]	0.3783999947354947	CCCCCCCCC#CC#CC1OC1CCCC(=O)O	290.403	3.7661000000000024	3	1	10	0
[4.630212e+08]	0.48040256966918726	CC1=C(CO)C(=O)O1	114.09999999999998	-0.19049999999999995	3	1	1	0
[6299.45]	0.043741557343612084	N[C@H](CCC(=O)N[C@@H](CSSC[C@H](NC(=O)CC[C@H](N)C(=O)O)C(=O)NCC(=O)O)C(=O)NCC(=O)O)C(=O)O	612.6400000000004	-3.8767999999999985	16	10	21	0
[685.16376]	0.33123941849365507	CCC[C@@H]1CCC[C@H](/C=C/[C@@H](O)C[C@@H](O)CC(=O)O)[C@H]1COC(=O)C(C)(C)CC	412.56700000000023	3.941200000000003	6	3	12	0
[116894.19]	0.7629173210900769	COc1cc([C@@H]2c3cc4c(cc3[C@H](O)[C@H]3COC(=O)[C@H]23)OCO4)cc(OC)c1OC	414.41000000000025	2.4092000000000002	8	1	4	2
[95701.875]	0.5542128185410329	C=C1CC[C@]2(O)C[C@H](/C=C/C(C)=C\C)C[C@H]12	218.33999999999997	3.616100000000002	1	1	2	0
[11670773.]	0.7928094140981296	Clc1ccccc1CN1CCc2sccc2C1	263.793	3.959800000000002	1	0	2	2
[1.2671273e+09]	0.42859223649709055	Nc1ncnc(N)c1O	126.11899999999999	-0.6534000000000001	5	3	0	1
[6862771.5]	0.685678778768764	C=C1C[C@]23CCC[C@@H]4[C@H](C)C(=O)C=C[C@]4(C)[C@@]3(F)[C@@H](O)C[C@@]12C	318.4320000000001	3.993300000000003	2	1	0	0
[7632.8823]	0.6255195669230582	C[C@@H]1[C@@H](O)CC[C@@H]2[C@@H]3CCC4=CCCC[C@@H]4[C@H]3CC[C@@]21C	288.475	4.9462000000000055	1	1	0	0
[3472441.8]	0.8598088939629729	C[C@H](N)[C@@H]1CC[C@H](C(=O)Nc2ccncc2)CC1	247.34199999999998	2.1737	3	2	3	1
[1133051.4]	0.25718517203487173	CO[C@@H]1[C@@H](O)[C@H](N)[C@@H](O[C@H]2O[C@H]([C@H](C)N)CC[C@H]2N)[C@H](O)[C@@H]1N(C)C(=O)CN	405.49600000000015	-3.585399999999993	10	6	6	0
[22519.002]	0.4699714289321165	CSCC/C(=N\CC(=O)O)c1cccc([N+](=O)[O-])c1	282.321	2.2216000000000005	5	1	7	1
[4.1264596]	0.409804186811716	Cc1cc(F)ccc1-c1c(-c2ccc(F)cc2)nc(C(C)C)n1/C=C/[C@@H](O)C[C@@H](O)CC(=O)O	470.5160000000002	4.984420000000007	5	3	9	3
[63758.062]	0.6564335391076018	CC/C=C\C=C/C=C/C=C\CC(=O)O	192.25799999999995	3.095900000000001	2	1	6	0
[1990.7881]	0.4353999152484909	CCCCCCCCC#CC#CCCCCCC(=O)O	276.41999999999996	4.778900000000004	2	1	11	0
[25316202.]	0.770678866809672	CCOc1ccc(NC(C)=O)cc1	179.219	2.0437	2	1	3	1
[57904.36]	0.6171312932317708	CC(C)=CCC/C(C)=C/CO	154.253	2.6714000000000016	1	1	4	0
[12219.444]	0.5844860779881329	CCOC(=O)[C@H](CCc1ccccc1)N[C@@H](C)C(=O)N1Cc2ccccc2C[C@H]1C(=O)O	438.5240000000003	2.5671	6	2	9	2
[9863645.]	0.6911954195243533	COc1cc(OC)c(C(=O)CCCN2CCCC2)c(OC)c1	307.39	2.7711000000000015	5	0	8	1
[412739.34]	0.7048857984659846	CCOC(=O)N1CCC(=C2c3ccc(Cl)cc3CCc3cccnc32)CC1	382.89100000000025	4.887800000000005	3	0	1	2
[29123.252]	0.4794742448644136	CC/C=C\C=C/[C@H](O)[C@H](C)[C@@H](O)[C@H](C)[C@@H](O)CC(=O)O	286.368	1.3384	5	4	9	0
[23656.902]	0.6387974651254805	C/C=C1/C(=O)N[C@H](C)C(=O)N=C(c2cccc(Cl)c2)NC(=O)[C@@H]1Cc1ccc(O)cc1	439.8990000000001	2.7585000000000006	4	3	3	2
[1.40069e+10]	0.6656235641878139	Cc1cc(=O)n(-c2ccccc2)n1C	188.23000000000002	1.4844199999999999	1	0	1	2
[56631.12]	0.1614225749983568	CCCC/C=C/C=C\C=C\C=C/[C@H](O[C@@H]1O[C@H](C)[C@@H](O)[C@H](N)[C@@H]1O)C(=O)NO	396.48400000000004	1.085900000000001	7	5	10	0
[396608.97]	0.8296460299596464	CC[C@H]1N=C(c2ccccc2)c2cc(N)ccc2C(=O)N1	279.34299999999996	2.5857	2	2	2	2
[7461.6724]	0.6543816547910628	C=C(C)[C@H](C)C[C@H]1C[C@H](C)C=CCCCCCC(O)C[C@H](O)CC1	336.56000000000006	5.643500000000007	2	2	3	0
[3.9794622e+10]	0.41381170250557187	C=C(C)[C@@H]1[C@H]2OC(=O)[C@@H]1[C@]1(O)C[C@H]3O[C@]34C(=O)O[C@H]2[C@]14C	292.287	-0.0620000000000005	6	1	1	0
[4927.8916]	0.6318329361180623	O=c1c(-c2ccc(O)cc2)coc2cc(O)cc(O)c12	270.24	2.576800000000001	5	3	1	3
[293368.78]	0.48859397436295665	CCCCC/C=C\C=C/C[C@@H](C)C(=O)O	210.31699999999995	3.789900000000002	2	1	8	0
[22215.932]	0.3735666920618681	COC(=O)[C@H]1[C@H]2C[C@H]3c4[nH]c5cc(OC)ccc5c4CCN3C[C@H]2C[C@@H](OC(=O)c2cc(OC)c(OC)c(OC)c2)[C@@H]1OC	608.6880000000004	4.171100000000004	10	1	8	3
[2440.5383]	0.3866832895740674	CCCCCCCCC#C/C=C/CCCCCC(=O)O	278.436	5.331700000000005	2	1	12	0
[967042.5]	0.4454004294146897	Cc1cn([C@H]2C[C@H](N=[N+]=[N-])[C@@H](CO)O2)c(=O)[nH]c1=O	267.245	-0.19628000000000012	4	2	3	1
[4444.648]	0.3233811192104613	CCN1C[C@]2(COC)[C@H](O)C[C@H](OC)[C@@]34[C@@H]5C[C@@]6(O)[C@H](OC(=O)c7ccccc7)[C@@H]5[C@@](OC(C)=O)([C@@H]([C@H](OC)[C@H]23)[C@@H]14)[C@@H](O)[C@@H]6OC	645.7460000000003	0.6481000000000035	12	3	9	1
[43430.445]	0.2905169417988814	CCCCCCCC/C=C\CCCCCCCC(=O)O	282.4679999999999	6.1085000000000065	2	1	15	0
