# Supplementary material for: Transformer-Decoder GPT Models for Generating Virtual Screening Libraries of HMG-Coenzyme A Reductase Inhibitors: Effects of Temperature, Prompt Length, and Transfer-Learning Strategies
Source: J Chem Inf Model. 2024 Nov 7;64(22):8464–80. doi: 10.1021/acs.jcim.4c01309 (PMC11600504; doi:10.1021/acs.jcim.4c01309)
Supplement: Supplementary file 3 — ci4c01309_si_003.zip [file ci4c01309_si_003.zip › Datasets/xfer_Learning_files/3XA5K9S_model_gen_ic50_results/3XA5K9S_Docking_Statin_similarity_0p5.csv]

Generated Molecule	atorvastatin	rosuvastatin	simvatstatin	lovastatin	fluvastatin	pravastatin
Cc1cc(SCC(=O)Nc2ccc(F)cc2)cc(-c2ccc(F)cc2)c1/C=C/[C@@H](O)C[C@@H](O)CC(=O)O	0.4155844155844156	0.40441176470588236	0.08187134502923976	0.08928571428571429	0.453125	0.1870967741935484
CCCCCn1c(CCC(O)C[C@@H](O)CC(=O)[O-])c(-c2ccc(F)cc2)c(-c2ccccc2)c1C(=O)NCc1ccc(C(=O)N(C)C)cc1	0.46511627906976744	0.25	0.08415841584158416	0.09045226130653267	0.31736526946107785	0.1783783783783784
NCCCCNC(=O)c1c(-c2ccccc2)c(-c2ccc(F)cc2)c(CC[C@@H](O)C[C@@H](O)CC(=O)[O-])n1C(=O)N1CCCC1	0.40588235294117647	0.23255813953488372	0.08421052631578947	0.09090909090909091	0.3269230769230769	0.17142857142857143
COc1cccc2c1C(=O)c1c(O)c3c(c(O)c1C2=O)C[C@@](O)(C(C)=O)C[C@@H]3O[C@H]1C[C@H](N)[C@H](O)[C@H](C)O1	0.12371134020618557	0.1301775147928994	0.17088607594936708	0.17307692307692307	0.12727272727272726	0.15723270440251572
O=C(CO)[C@@H](O)C[C@H](O)/C=C/n1c(C(F)(F)F)nc(-c2ccc(F)cc2)c1-c1ccc(F)cc1	0.3081761006289308	0.33088235294117646	0.0736196319018405	0.07453416149068323	0.375	0.10828025477707007
CC[C@@H](C)O[C@@H]1C[C@@H](CC(=O)O)C(=O)O[C@H]2C[C@@H]3CCC4=CC(=O)CC[C@]4(C)[C@H]3CC[C@]12C	0.08994708994708994	0.12578616352201258	0.2013888888888889	0.2302158273381295	0.10126582278481013	0.1780821917808219
CCCCCNC(=O)c1c(-c2ccccc2)c(-c2ccc(F)cc2)c(CC[C@@H](O)C[C@@H](O)CC(=O)[O-])n1C(C)C	0.4868421052631579	0.2922077922077922	0.09659090909090909	0.11046511627906977	0.43703703703703706	0.2229299363057325
C=CC[C@H](C(C)C)C[C@H]1CC=C2C=C[C@H](C)CC[C@@H]2CCC1C[C@@H](O)CC(=O)O	0.16071428571428573	0.19148936170212766	0.2	0.22137404580152673	0.1897810218978102	0.29838709677419356
Cc1cc(I)cc(-c2c(-c3ccc(F)cc3)nc(C(C)C)n2/C=C/[C@@H](O)C[C@@H](O)CC(=O)O)c1	0.37748344370860926	0.49586776859504134	0.08695652173913043	0.10191082802547771	0.4915254237288136	0.2
Cc1nc(-c2ccccc2)cc(-c2ccc(F)cc2)c1/C=C\[C@@H]1C[C@@H](O)CC(=O)O1	0.28846153846153844	0.22535211267605634	0.15862068965517243	0.16083916083916083	0.3	0.07741935483870968
COC(=O)C1=C(C)NC(C)=C(C(=O)OCC(C)C)C1c1ccccc1[N+](=O)[O-]	0.1728395061728395	0.18115942028985507	0.12142857142857143	0.13138686131386862	0.18796992481203006	0.13043478260869565
C[C@@H](O)/C=C/C=C/C(C)=C/C=C/C(=O)[C@]1(O)CC[C@H]([C@]2(C)C[C@@H](O)CC(=O)O2)CC(=O)O1	0.08021390374331551	0.12179487179487179	0.14965986394557823	0.16783216783216784	0.1038961038961039	0.12751677852348994
CC(C)c1nc(-c2ccc(F)cc2)c(-c2ccc(F)cc2)n1/C=C/[C@@H](O)C[C@@H](O)CC(=O)O	0.4305555555555556	0.49166666666666664	0.08125	0.09615384615384616	0.5398230088495575	0.19444444444444445
CCCCC/C=C\C=C/C=C/C/C=C/C=C/C=C/[C@H](O[C@@H]2O[C@H](C)[C@@H](O)[C@H](N)[C@@H](O)[C@H]2O)CC(=O)O	0.08585858585858586	0.10588235294117647	0.12345679012345678	0.1320754716981132	0.10909090909090909	0.1830065359477124
C[C@H]1CC[C@H](C(=O)O)CN1CCC(N1CCC(O)(c2ccc(F)cc2)CC1)C[C@H]1CCC(O)CC(Oc2ccccc2CCC(=O)O)CC1	0.23300970873786409	0.15816326530612246	0.13917525773195877	0.14659685863874344	0.2265193370165746	0.1827956989247312
CCCCC/C=C\C=C/C=C/C=C\[C@H](O[C@@H]1C[C@H](O)[C@@H](O[C@H]2CC[C@H](O)CC[C@H](N)[C@H](O)[C@@H]2O)C[C@@H]1O)CO	0.04186046511627907	0.053475935828877004	0.1301775147928994	0.13855421686746988	0.054945054945054944	0.13095238095238096
N#C/C=C1\[C@H](O)C=C2\C(=O)N3CCC[C@H]4[C@@H](O)C[C@@H](O)C[C@]4(C)[C@H]3CC[C@@]21C	0.06077348066298342	0.07142857142857142	0.14388489208633093	0.145985401459854	0.08108108108108109	0.12056737588652482
CCCCC/C=C\C=C/C=C/C=C/[C@H](CC[C@@H](O)C[C@@H](O)CC(=O)O)C(=O)O	0.19254658385093168	0.18705035971223022	0.06711409395973154	0.07534246575342465	0.18518518518518517	0.27419354838709675
CC(C)n1c(CC[C@@H](O)C[C@@H](O)CC(=O)[O-])c(-c2ccc(F)cc2)c(-c2ccc(F)cc2)c1C(=O)Nc1ccccc1	0.5782312925170068	0.2732919254658385	0.08152173913043478	0.09444444444444444	0.41843971631205673	0.1927710843373494
C#C[C@]1(O)CC[C@H]2[C@@H]3CCc4cc(OC)ccc4[C@H]3CC[C@@]21C	0.0650887573964497	0.07746478873239436	0.11363636363636363	0.11538461538461539	0.08029197080291971	0.08955223880597014
CCCC[C@H]1OC(=O)C[C@H](C)[C@H]2C=C(C)C(=O)O[C@@H]2[C@H](O)C[C@@H]1NC(=O)CCc1ccc(O)cc1	0.14594594594594595	0.15625	0.2517482517482518	0.2553191489361702	0.1464968152866242	0.20270270270270271
CCCCCn1c(CCC(O)C[C@@H](O)CC(=O)[O-])c(-c2ccc(F)cc2)c(C(C)C)c1	0.3698630136986301	0.34108527131782945	0.10596026490066225	0.12244897959183673	0.3770491803278688	0.23880597014925373
C/C=C(/C)C(=O)O[C@H]1C[C@@H](C)C=C2C=C[C@H](C)[C@H](CC[C@@H](O)C[C@@H](O)CC(=O)NO)[C@H]21	0.19161676646706588	0.1780821917808219	0.3949579831932773	0.41379310344827586	0.1597222222222222	0.5714285714285714
CC#C[C@]1(O)CC[C@H]2[C@@H]3CCC4=CC(=O)CCC4=C3[C@@H](c3ccc(N(C)C)cc3)C[C@@]21C	0.10215053763440861	0.14102564102564102	0.11688311688311688	0.11842105263157894	0.12337662337662338	0.08227848101265822
Cc1cc(CNC(=O)c2c(-c3ccccc3)c(-c3ccc(F)cc3)c(CC[C@@H](O)C[C@@H](O)CC(=O)[O-])n2C(C)C)n[nH]1	0.48717948717948717	0.2893081761006289	0.08743169398907104	0.1005586592178771	0.41843971631205673	0.2073170731707317
CCCCC/C=C\C=C/C=C/C[C@@H](C[C@@H](O)C[C@@H](O)[C@H](C)CC(=O)O)CC(=O)O	0.16167664670658682	0.176056338028169	0.07333333333333333	0.08904109589041095	0.17391304347826086	0.23076923076923078
C#Cc1cc(CNC(=O)O[C@H]2C[C@@H](C)C=C3C=C[C@H](C)[C@H](CC[C@@H]4C[C@@H](O[Si](C)(C)C(C)(C)C)CC(=O)O4)[C@H]32)ccc1O	0.11483253588516747	0.11956521739130435	0.5267175572519084	0.48872180451127817	0.11666666666666667	0.25949367088607594
C[C@H]1O[C@H](O[C@@H]2[C@H](O)[C@@H](O)[C@@H](O[C@H]3[C@H](O)[C@@H](O)[C@H](O)O[C@@H]3CO)O[C@@H]2CO)[C@H](O)[C@@H](O)[C@@H]1N[C@H]1C=C(CO)[C@@H](O)[C@H](O)[C@H]1O	0.04484304932735426	0.04040404040404041	0.10497237569060773	0.10614525139664804	0.04145077720207254	0.10555555555555556
O=C1N[C@H](O)C[C@@H](/N=C/c2c(-c3ccc(F)cc3)cc(-c3ccccc3)nc2C2CCCCC2)O1	0.2543352601156069	0.18012422360248448	0.10843373493975904	0.10975609756097561	0.24161073825503357	0.07017543859649122
O[C@@H]1CSSC[C@@H]2[C@H]3C[C@@H]4[C@H](O)CC[C@]4(O)C[C@]3(O)CC[C@]12C	0.022857142857142857	0.02702702702702703	0.08955223880597014	0.09090909090909091	0.027972027972027972	0.09848484848484848
CC[C@H](NC)c1cc(-c2ccc(F)cc2)cc(CC[C@@H](O)CC(=O)[O-])c1-c1cc(F)cc(C#N)c1	0.3006134969325153	0.24161073825503357	0.09146341463414634	0.10625	0.2949640287769784	0.14102564102564102
CC1=C(C)[C@H](O[C@H]2[C@@H](O)CC(C)(C)C3=CC[C@H]4C(C)(C)CCC[C@]4(C)C3=CC[C@H]21)C(=O)O	0.0748663101604278	0.10126582278481013	0.15862068965517243	0.1527777777777778	0.09032258064516129	0.12837837837837837
CC(C)c1c(/C=C/[C@@H](O)C[C@@H](O)CC(=O)[O-])c(-c2ccc(F)cc2)cn1C1CCCCC1	0.29936305732484075	0.4274193548387097	0.11038961038961038	0.12666666666666668	0.43333333333333335	0.1724137931034483
CCc1cc(-c2c(-c3ccc(F)cc3)nc(C(C)C)n2/C=C/[C@@H](O)C[C@@H](O)CC(=O)O)cc(CC)c1F	0.3670886075949367	0.4765625	0.10240963855421686	0.11728395061728394	0.44881889763779526	0.21333333333333335
CC1(C)C[C@H]2C3=CC[C@H]4[C@](C)(CC[C@@H]5C[C@@H](O)C(C)(C)[C@@H]5CC[C@@]4(C)[C@@]3(C)CC[C@H]2O)C(=O)O1	0.04020100502512563	0.058823529411764705	0.152317880794702	0.14666666666666667	0.04790419161676647	0.10191082802547771
C#CCN(Cc1ccc(O)cc1)[C@H]1CCCC[C@@H]1CCC(O)CC(=O)O	0.18238993710691823	0.20149253731343283	0.13138686131386862	0.1417910447761194	0.2	0.232
CC1(C)CC(=O)c2c(-c3ccc(F)cc3)cccc2/C1=C\[C@@H]1C[C@@H](O)C[C@@H](O)CC(=O)O1	0.2289156626506024	0.20408163265306123	0.1958041958041958	0.19858156028368795	0.2647058823529412	0.1038961038961039
CCOc1nc(C(C)C)c2cc(/C=C/CC[C@@H](O)C[C@@H](O)CC(=O)O)cc21	0.26	0.3064516129032258	0.11428571428571428	0.1323529411764706	0.28688524590163933	0.3135593220338983
C/C=C(/C)C(=O)O[C@@H]1C2C(=C[C@@H](C)[C@@H]1O)C=C[C@@H](C)[C@@H]2CC[C@@H]1C[C@@H](O)CC(=O)O1	0.08839779005524862	0.11842105263157894	0.5769230769230769	0.5882352941176471	0.1	0.3252032520325203
CC(C)c1cc(-c2cccc(Cl)c2)c(-c2ccc(F)cc2)n1/C=C/[C@@H](O)C[C@@H](O)CC(=O)O	0.4405594405594406	0.4435483870967742	0.08125	0.09615384615384616	0.5535714285714286	0.19444444444444445
CO[C@H](C(=O)[C@@H](C)[C@@H](O)[C@H](C)[C@@H]1O[C@@H]([C@@H](C)C(=O)O)CC[C@@H]1C)[C@@]1(C)O[C@]2(C)C(=O)C[C@@H]3C[C@](C)(C(=O)CC[C@]3(C)C[C@H]12)C(=O)	0.08837209302325581	0.11290322580645161	0.14204545454545456	0.15028901734104047	0.0918918918918919	0.14942528735632185
CCc1nn(C)c(-c2ccc(F)cc2)c1/C=C/[C@@H](O)C[C@@H](O)CC(=O)O	0.34782608695652173	0.5288461538461539	0.10869565217391304	0.11851851851851852	0.5247524752475248	0.22580645161290322
C=C1[C@@H]([C@@H](O)C[C@H](C)[C@H]2CCC(C)C[C@@H]2C)C[C@@H]1CCC(C)C	0.09259259259259259	0.1111111111111111	0.19008264462809918	0.2033898305084746	0.09848484848484848	0.20168067226890757
CO[C@H]1CC[C@@]2(C)[C@H](CC[C@@H]3[C@H](CC[C@@H](O)CC(=O)O3)[C@@]2(C)O)[C@H]1CC[C@](C)(O)C[C@@H]2CC[C@@H](O)C[C@@H](O)CC(=O)O2	0.05504587155963303	0.06842105263157895	0.26282051282051283	0.25	0.05319148936170213	0.14619883040935672
C[C@@H]1C/C=C/C=C/C=C/C=C/[C@H](O[C@@H]2O[C@H](C)[C@@H](O)[C@H](N)[C@@H]2O)C[C@@H]2O[C@](O)(C[C@@H](O)C[C@H]3O[C@@H]3/C=C/C(=O)O1)C[C@H](O)[C@H]2C(=O)O	0.09375	0.07389162561576355	0.18435754189944134	0.1864406779661017	0.09230769230769231	0.14673913043478262
CCC[C@H]1CCC[C@H](/C=C/[C@@H](O)C[C@@H](O)CC(=O)O)[C@H]1COC(=O)C(C)(C)CC	0.16265060240963855	0.22962962962962963	0.23076923076923078	0.17037037037037037	0.21052631578947367	0.30327868852459017
C/C=C(\C)C(=O)O[C@H]1C[C@@H](C)C=C(C)C=C2C=C[C@H](C)[C@H](CC[C@@H]3C[C@@H](O)CC(=O)O3)[C@H](C)[C@H](O)[C@H]12	0.09230769230769231	0.12048192771084337	0.5789473684210527	0.5752212389380531	0.10365853658536585	0.28776978417266186
CCn1c(=O)c(C(=O)c2ccc(F)cc2)c(-c2ccc(F)cc2)n1/C=C/[C@@H](O)COc1ccc(F)cc1	0.30357142857142855	0.23870967741935484	0.09411764705882353	0.10179640718562874	0.2986111111111111	0.09467455621301775
CCc1cccc(CNC(=O)c2c(-c3ccccc3)c(-c3ccc(F)cc3)c(CC[C@@H](O)C[C@@H](O)CC(=O)[O-])n2C(C)C)c1	0.5256410256410257	0.2710843373493976	0.09042553191489362	0.10326086956521739	0.4013605442176871	0.20710059171597633
CO[C@@H]1C=C(C)CC[C@@H](C)[C@H](CC[C@@H](O)CC(=O)O)[C@H](C)NC(=O)[C@H]1C	0.14285714285714285	0.17164179104477612	0.24793388429752067	0.25210084033613445	0.15151515151515152	0.3157894736842105
CC(C)c1nc(-c2ccc(F)cc2)c(-c2ccc(F)cc2)n1/C=C/[C@H](O)C[C@@H](O)CC(=O)O	0.4305555555555556	0.49166666666666664	0.08125	0.09615384615384616	0.5398230088495575	0.19444444444444445
CCCCC/C=C/C=C/C=C/C=C\[C@H](O)C[C@@H](O)[C@H](C)[C@H](O)C[C@H](O)CC(=O)O	0.15476190476190477	0.21014492753623187	0.06622516556291391	0.08163265306122448	0.21804511278195488	0.22137404580152673
CC1(C)C[C@H]2C3=CC[C@H]4[C@@](C)(CC[C@@H]5C(C)(C)[C@@H](O)CC[C@]54C)[C@H]3CC[C@@]2(C)O1	0.026455026455026454	0.04375	0.1258741258741259	0.11971830985915492	0.03184713375796178	0.08843537414965986
C=C(CC[C@H](C)C(=O)N1CCC(=O)N[C@@H](CCCl)C1=O)N[C@@H](CCC(=O)O)C(=O)N[C@@H](C)C(=O)N[C@@H](C)C(=O)N[C@@H](CC(C)C)C(=O)O	0.12558139534883722	0.11979166666666667	0.10582010582010581	0.11891891891891893	0.10526315789473684	0.16201117318435754
CCC[C@@H](NC(=O)N[C@H](C(=O)N[C@H](Cc1ccccc1)C(=O)N[C@@H](CCC(=O)O)C(=O)O)C(=O)NCC)C(=O)N[C@@H](C)C(=O)N[C@@H](C)C(=O)	0.1761904761904762	0.14583333333333334	0.08629441624365482	0.09844559585492228	0.15591397849462366	0.15135135135135136
C[C@H]1NCC(COc2ccc(CCCN3CCC(CC(C)(c4ccc(Cl)cc4)c4ccccc43)CC2)C(=O)O1)c1ccc(C)cc1	0.18095238095238095	0.08866995073891626	0.09693877551020408	0.0979381443298969	0.14893617021276595	0.06467661691542288
COc1cc(-c2cc(=O)c3ccc(F)cc3nc(N(C)C)n2/C=C/[C@@H]2C[C@@H](O)CC(=O)O2)ccc1O	0.17486338797814208	0.20512820512820512	0.17419354838709677	0.17647058823529413	0.20394736842105263	0.10365853658536585
O=C(O)C[C@@H](O)C[C@H](O)/C=C/n1c(C(F)(F)F)nc(-c2ccc(F)cc2)c1-c1ccc(F)cc1	0.3684210526315789	0.4140625	0.0736196319018405	0.07453416149068323	0.4666666666666667	0.16
CNc1cccc(-c2nc(C(C)C)n(/C=C/[C@@H](O)C[C@@H](O)CC(=O)O)c2-c2ccc(F)cc2)c1	0.4513888888888889	0.4796747967479675	0.08641975308641975	0.10126582278481013	0.5391304347826087	0.19863013698630136
CCC[C@@H](N(NC(=O)[C@@H](N)Cc1ccc(F)cc1)C(=O)N[C@@H](C)C(=O)N[C@@H](CCC(=O)O)C(=O)O)C(=O)N[C@@H](C)C(=O)N[C@@H](CC(=O)O)	0.19704433497536947	0.21348314606741572	0.08808290155440414	0.10052910052910052	0.192090395480226	0.16111111111111112
Nc1c(Cl)cc(Cl)c(Cl)c1Cc1c(O)ccc(Cl)c1O	0.10526315789473684	0.11023622047244094	0.0546875	0.05555555555555555	0.11475409836065574	0.05511811023622047
CCCC/C=C/[C@@H](C)[C@H](C)[C@H](C)[C@@H]1CC[C@H](CC[C@H](O)[C@H](O)CC(=O)[O-])CC[C@]1(C)C	0.11235955056179775	0.1476510067114094	0.13013698630136986	0.13986013986013987	0.136986301369863	0.18840579710144928
CC(C)NC(=O)c1c(-c2ccccc2)c(-c2ccc(F)cc2)c(CC[C@@H](O)C[C@@H](O)CC(=O)[O-])n1C(C)C	0.5103448275862069	0.3150684931506849	0.10059171597633136	0.11515151515151516	0.4609375	0.21710526315789475
CC1(C)CC(=O)c2c(-c3ccc(F)cc3)cccc2/C1=C\[C@@H]1C[C@@H](O)CC(=O)O1	0.23270440251572327	0.20714285714285716	0.1897810218978102	0.1925925925925926	0.2713178294573643	0.0945945945945946
C[C@H]1O[C@@H](O[C@@H]2[C@H](O)[C@@H](O)[C@@H](O[C@H]3[C@H](O)[C@@H](O)[C@H](O)O[C@@H]3CO)O[C@@H]2CO)[C@H](O)[C@@H](O)[C@@H]1N[C@H]1C=C(CO)[C@@H](O)[C@H](O)[C@H]1O	0.04484304932735426	0.04040404040404041	0.10497237569060773	0.10614525139664804	0.04145077720207254	0.10555555555555556
Cc1nc(-c2ccc(F)cc2)c(-c2ccc(F)cc2)n1/C=C/[C@@H](O)C[C@@H](O)CC(=O)O	0.3958333333333333	0.45	0.07692307692307693	0.08496732026143791	0.5089285714285714	0.176056338028169
CC/C=C\C=C/C=C\[C@H](O)C[C@@H](O)[C@H](C)C[C@H](O)C[C@H](O)C[C@H](O)CC(=O)[O-]	0.14457831325301204	0.18115942028985507	0.06802721088435375	0.08391608391608392	0.18796992481203006	0.20930232558139536
C=C1CC[C@@H](O)C/C1=C/C=C1\CCC[C@]2(C)[C@@H]([C@H](C)/C=C/[C@H](C)C(C)C)CC[C@@H]12	0.059782608695652176	0.10526315789473684	0.11724137931034483	0.1267605633802817	0.09395973154362416	0.09523809523809523
O[C@H]1CN[C@H](c2nc(N3CCN(c4ccc(Cl)cc4)CC3)c(F)c3nc(N(CCO)CC3)c(F)cn2)CC1	0.12562814070351758	0.13872832369942195	0.08522727272727272	0.08620689655172414	0.12941176470588237	0.06741573033707865
Cc1cnc(CNC(=O)c2c(-c3ccccc3)c(-c3ccc(F)cc3)c(CC[C@@H](O)C[C@@H](O)CC(=O)[O-])n2C(C)C)[nH]1	0.48717948717948717	0.2893081761006289	0.08743169398907104	0.1005586592178771	0.41843971631205673	0.2073170731707317
O=C(CO)[C@H](O)C[C@H](O)/C=C/n1c(C(F)(F)F)nc(-c2ccc(F)cc2)c1-c1ccc(F)cc1	0.3081761006289308	0.33088235294117646	0.0736196319018405	0.07453416149068323	0.375	0.10828025477707007
CCC(C)(C)C(=O)O[C@@H]1C2C(=C[C@H](C)[C@@H]1O)C=C[C@H](C)[C@@H]2CC[C@@H]1C[C@@H](O)CC(=O)O1	0.08743169398907104	0.10967741935483871	0.7659574468085106	0.6078431372549019	0.0915032679738562	0.33064516129032256
CNCc1ccc(NC(=O)c2c(-c3ccccc3)c(-c3ccc(F)cc3)c(CC[C@@H](O)C[C@@H](O)CC(=O)[O-])n2C(C)C)cc1	0.5555555555555556	0.2710843373493976	0.08465608465608465	0.0972972972972973	0.4013605442176871	0.2
CCCC/C=C/[C@@H](C)[C@H](C)[C@H](C)[C@@H]1O[C@]2(CC[C@@H]3CCCC(=O)O3)CC[C@@H]1C(=O)O2	0.08152173913043478	0.11688311688311688	0.1773049645390071	0.19708029197080293	0.09868421052631579	0.14583333333333334
CC(C)(C)NC(=O)[C@@H]1C[C@@H]2C[C@@H]3CC[C@H]4NC(=O)C=C[C@]4(C)[C@H]3CC[C@]12C	0.055865921787709494	0.0728476821192053	0.20930232558139536	0.17557251908396945	0.053691275167785234	0.13138686131386862
CSc1cc(C(=O)N(C)C)cc(-c2ccc(F)cc2)c1OC	0.20689655172413793	0.27586206896551724	0.10077519379844961	0.10236220472440945	0.26548672566371684	0.08461538461538462
CC1=C[C@@H]2/C(C)=C/[C@@H](C)CC[C@@H](O)C[C@@]2(O)C[C@@]1(O)CC[C@@H](C)C(=O)CO	0.10650887573964497	0.1267605633802817	0.203125	0.23577235772357724	0.11510791366906475	0.21428571428571427
CC(C)[C@H](NC(=O)[C@H](Cc1ccc(O)cc1)NC(=O)CNC(=O)[C@@H](N)Cc1ccccc1)C(=O)N[C@@H](C)C(=O)N[C@@H](CCC(=O)O)C(=O)O	0.24	0.1631578947368421	0.08040201005025126	0.09230769230769231	0.21348314606741572	0.15053763440860216
C[C@H]1C[C@H]2[C@@H]3CCC4=CC(=O)C=C[C@]4(C)[C@@]3(F)[C@@H](O)C[C@]2(C)[C@@]1(O)C(=O)COP(=O)(O)O	0.08695652173913043	0.11612903225806452	0.19285714285714287	0.1956521739130435	0.09803921568627451	0.18571428571428572
OCC1=C[C@@H](O)[C@H](O)[C@H](O)[C@@H](O[C@H]2O[C@H](CO)[C@@H](O)[C@H](O)[C@@H]2O)C(O)=C([C@@H]1O)[C@]1(O)C=CNC1CCN(CCCN)C(=O)[C@H](C)O	0.09174311926605505	0.09895833333333333	0.1388888888888889	0.1534090909090909	0.09574468085106383	0.1657142857142857
C=C(C(=O)O)[C@@H]1CC[C@H]([C@@H](C)CCCC(=O)O)CC2=C[C@H](C)[C@H](CC(=O)O)[C@H]12	0.13095238095238096	0.12413793103448276	0.1984732824427481	0.2204724409448819	0.11267605633802817	0.2682926829268293
COCCn1c(c2ccc(Cl)c(Cl)c2)c(-c2ccc(F)cc2)n1/C=C/[C@@H](O)C[C@@H](O)CC(=O)O	0.375	0.3787878787878788	0.08641975308641975	0.09433962264150944	0.4628099173553719	0.19047619047619047
O=C(O)C1=C(O)C(=O)NC(Cc2ccccc2)=C(/C=C/c2ccc(F)cc2)C1=O	0.2894736842105263	0.2426470588235294	0.07947019867549669	0.08053691275167785	0.3225806451612903	0.08
COCc1ccc(CNC(=O)c2c(-c3ccccc3)c(-c3ccc(F)cc3)c(CC[C@@H](O)C[C@@H](O)CC(=O)[O-])n2C(C)C)cc1	0.50625	0.26627218934911245	0.08900523560209424	0.10160427807486631	0.3933333333333333	0.20348837209302326
C/C=C(/C)C(=O)O[C@@H]1C2C(=C[C@H](C)[C@@H]1O)C=C[C@@H](C)[C@@H]2CC[C@@H]1C[C@@H](O)CC(=O)O1	0.08839779005524862	0.11842105263157894	0.5769230769230769	0.5882352941176471	0.1	0.3252032520325203
CC(C)CCOC(=O)C(O)C[C@@H]1CCC[C@@H](CC(O)C[C@@H](O)CC(=O)[O-])CCc2cc(F)ccc2C1	0.23699421965317918	0.2222222222222222	0.13836477987421383	0.16233766233766234	0.2214765100671141	0.2676056338028169
CC(C)n1c(CC[C@@H](O)C[C@@H](O)CC(=O)[O-])c(-c2ccc(F)cc2)c(-c2ccccc2)c1C(=O)NCc1ccc(C(=O)N(C)C)cc1	0.49390243902439024	0.28994082840236685	0.08717948717948718	0.09947643979057591	0.38311688311688313	0.192090395480226
COc1cc(-c2ccc(F)cc2)cc(CC2CCCCC2)c1OCC(O)C[C@@H](O)CC(=O)[O-]	0.2839506172839506	0.2746478873239437	0.11464968152866242	0.12337662337662338	0.3037037037037037	0.1836734693877551
CC1(C)O[C@@]2(C)CC[C@@H]1[C@H]1C[C@@H]2O[C@]2(C)[C@](C)(C(=O)CO)CC[C@H]1C2	0.03977272727272727	0.061224489795918366	0.1450381679389313	0.13846153846153847	0.04861111111111111	0.1037037037037037
C/C=C(/C)C(=O)O[C@H]1C[C@@H](C)C=C2C=C[C@H](C)[C@H](CC[C@@H](O)C[C@@H](O)CC(=O)[O-])[C@H]21	0.18072289156626506	0.1736111111111111	0.4051724137931034	0.4247787610619469	0.15492957746478872	0.5728155339805825
CC(C)c1cc(-c2ccc(F)cc2)cc(-c2ccc(F)cc2)c1OCC(O)C[C@@H](O)CC(=O)[O-]	0.40268456375838924	0.3188405797101449	0.09316770186335403	0.10828025477707007	0.3828125	0.18243243243243243
COc1cccc(NC(=O)c2c(-c3ccc(F)cc3)c(-c3ccc(F)cc3)c(CC[C@@H](O)C[C@@H](O)CC(=O)[O-])n2C(C)C)c1	0.48125	0.2727272727272727	0.09090909090909091	0.10382513661202186	0.37583892617449666	0.20118343195266272
C=C[C@@H](C#CC#CCCCCC)OC1C[C@H]1O[C@@H](C)CC(=O)CC(=O)O	0.1130952380952381	0.1111111111111111	0.12408759124087591	0.14285714285714285	0.10714285714285714	0.21428571428571427
Cc1nc(C)c(-c2ccc(F)cc2)c(/C=C/[C@@H]2C[C@@H](O)CC(=O)O2)c1C(C)C	0.2229299363057325	0.30952380952380953	0.19548872180451127	0.21705426356589147	0.28	0.11267605633802817
CC(C)[C@H](C)[C@H](O)[C@H](C)[C@H]1CC[C@@]2(C)CC[C@H]3C(C)CCC(=O)O[C@@H]3[C@H](C)CC[C@]12C	0.058823529411764705	0.08227848101265822	0.15384615384615385	0.16428571428571428	0.07096774193548387	0.1232876712328767
C=C(C)[C@H](C)C[C@H]1CC[C@H]2[C@@H]([C@H](C)CCCC(O)C)CC[C@]21C	0.09259259259259259	0.10294117647058823	0.125	0.14516129032258066	0.09022556390977443	0.16260162601626016
CC(=O)[C@]1(O)Cc2c(O)c3c(c(O)c2[C@@H](O[C@H]2C[C@H](N)[C@H](O)[C@H](C)O2)C1)C(=O)c1ccccc1C3=O	0.15135135135135136	0.13414634146341464	0.16883116883116883	0.17105263157894737	0.16025641025641027	0.15483870967741936
CC[C@H](C)[C@@](C)(O)[C@H](C)[C@H]1CC[C@@H]2C=C[C@H](C)CC[C@@H]2CC[C@@H](O)CC(=O)O1	0.07303370786516854	0.10067114093959731	0.27419354838709675	0.2786885245901639	0.08904109589041095	0.18045112781954886
Cc1cc(-c2ccc(F)cc2)c(/C=C/[C@@H]2C[C@@H](O)CC(=O)O2)c(C)n1	0.1858974358974359	0.264	0.1875	0.19047619047619047	0.2540983606557377	0.09420289855072464
COc1ccc(Cl)cc1C(=O)NCCc1ccc(S(=O)(=O)NC(=O)NC2CCCCC2)cc1	0.16201117318435754	0.15286624203821655	0.10759493670886076	0.10897435897435898	0.15789473684210525	0.10126582278481013
CCCCC/C=C\C=C/C=C/C=C/[C@H](CC[C@@H](O)C[C@@H](O)CC(=O)O)CC(=O)O	0.18902439024390244	0.18309859154929578	0.06578947368421052	0.0738255033557047	0.18115942028985507	0.2677165354330709
CC1=C[C@H](O)[C@H]2[C@@H]3C=C(C)CC4=CC[C@@H]5C[C@@H](O)CC[C@]5(C)[C@H]4CC[C@]3(C)[C@H](O)C[C@]21C	0.057291666666666664	0.07975460122699386	0.1724137931034483	0.16666666666666666	0.06875	0.12666666666666668
COc1c(-c2ccc(F)cc2)c(-c2ccc(F)cc2)c(CC[C@@H](O)CC(=O)[O-])n1C(C)C	0.3624161073825503	0.2846715328467153	0.1038961038961039	0.12	0.4132231404958678	0.14965986394557823
C/C=C(/C)C(=O)O[C@H]1C[C@@H](C)C=C2C=C[C@H](C)[C@H](CC[C@@H]3C[C@@H](O)CC(=O)O3)[C@H]21	0.08333333333333333	0.11258278145695365	0.7419354838709677	0.7582417582417582	0.09395973154362416	0.35294117647058826
CC[C@H](C)C(=O)O[C@H]1C[C@@H](C)C=C2C=C[C@H](C)[C@H](CC[C@@H](O)C[C@@H](O)CC(=O)[O-])[C@H]21	0.1951219512195122	0.18181818181818182	0.41739130434782606	0.5480769230769231	0.16312056737588654	0.7608695652173914
CCCCC/C=C/C=C/C=C/C=C/[C@H](O)C[C@@H](O)[C@H](C)[C@H](C)C[C@@H](O)CC(=O)O	0.16167664670658682	0.22794117647058823	0.07333333333333333	0.08904109589041095	0.22727272727272727	0.23076923076923078
C=C(C)C(=O)O[C@H]1C[C@H](O)C[C@@H]2C=C[C@H](C)[C@H](CC[C@H](O)C[C@H](O)CC(=O)[O-])[C@@H]12	0.17682926829268292	0.14482758620689656	0.25984251968503935	0.27419354838709675	0.14184397163120568	0.43243243243243246
CCCCC/C=C\C=C/C=C/C=C/[C@H](CC[C@@H](O)C[C@@H](O)CC(=O)O)C(C)CO	0.18181818181818182	0.19148936170212766	0.06578947368421052	0.08108108108108109	0.19852941176470587	0.2578125
Nc1c(Cl)cc(Cl)c(Cl)c1Cc1c(Cl)ccc(Cl)c1Cl	0.09090909090909091	0.09302325581395349	0.046511627906976744	0.047244094488188976	0.0967741935483871	0.03875968992248062
CC(C)c1cc(-c2ccc(F)cc2)c(-c2cccc(Br)c2)n1/C=C/[C@@H](O)C[C@@H](O)CC(=O)O	0.4305555555555556	0.4435483870967742	0.08125	0.09615384615384616	0.5535714285714286	0.19444444444444445
CC[C@@H](C)C(=O)O[C@H]1C[C@@H](C)C=C2C=C[C@H](C)[C@H](CC[C@@H]3C[C@@H](O)CC(=O)O3)[C@H]21	0.09550561797752809	0.12	0.7802197802197802	1.0	0.10135135135135136	0.47706422018348627
C/C=C(\C)C(=O)O[C@H]1C[C@@H](C)C=C(C)C=C2C=C[C@H](C)[C@H](CC[C@@H]3C[C@@H](O)CC(=O)O3)[C@H](C)[C@H](O)[C@@H]12	0.09230769230769231	0.12048192771084337	0.5789473684210527	0.5752212389380531	0.10365853658536585	0.28776978417266186
CC(C)c1c(CC[C@@H](O)C[C@@H](O)CC(=O)[O-])c(-c2ccc(F)cc2)cn1C1CCCCC1	0.3509933774834437	0.3208955223880597	0.11764705882352941	0.1342281879194631	0.34375	0.22302158273381295
CCOC(=O)C1=C(C)NC(C)=C(C(=O)OC)C1c1cccc(Cl)c1Cl	0.1375	0.14814814814814814	0.12878787878787878	0.13076923076923078	0.13636363636363635	0.1297709923664122
CC(=O)O[C@@H]1[C@H](OC(=O)c2ccc(O)c(O)c2)[C@@H](OC(=O)c2ccc(O)cc2)[C@@H](OC(C)=O)[C@@H](C)C1	0.15760869565217392	0.14814814814814814	0.15384615384615385	0.15584415584415584	0.16774193548387098	0.17763157894736842
CC(C)c1nc(-c2ccccc2)nc(-c2ccc(F)cc2)c1/C=C/[C@@H]1C[C@@H](O)CC(=O)O1	0.31210191082802546	0.3458646616541353	0.1610738255033557	0.1793103448275862	0.3282442748091603	0.09554140127388536
Cc1cc(/C=C/[C@@H](O)C[C@@H](O)CC(=O)[O-])c(C(C)C)c(C(=O)O)c1C(=O)N1CCC[C@H]1C(=O)O	0.19883040935672514	0.2898550724637681	0.10967741935483871	0.12582781456953643	0.27205882352941174	0.2127659574468085
CC(C)c1cc(-c2ccc(F)cc2)c(-c2ccccc2)n1/C=C/[C@@H](O)C[C@@H](O)CC(=O)O	0.5111111111111111	0.45081967213114754	0.08227848101265822	0.09740259740259741	0.6074766355140186	0.19718309859154928
NS(=O)(=O)c1cc2c(cc1Cl)NC(C(Cl)Cl)NS2(=O)=O	0.056962025316455694	0.10236220472440945	0.05511811023622047	0.06451612903225806	0.06299212598425197	0.05555555555555555
C=C[C@@H](O)C[C@@H]1CC[C@H]([C@@H](C)C(=O)O)C[C@H](CC[C@@H](O)CC(=O)O)[C@H]1C	0.1794871794871795	0.1893939393939394	0.15267175572519084	0.1732283464566929	0.1875	0.3392857142857143
C[C@@H]1C(CO)=CC[C@H]2[C@@H]3CCC4=CC(=O)CCC4=C3[C@@H](c3ccc(N(C)C)cc3)C[C@@]21C	0.12021857923497267	0.14838709677419354	0.1390728476821192	0.14093959731543623	0.13815789473684212	0.1032258064516129
CCNC(=O)c1c(-c2ccccc2)c(-c2ccc(F)cc2)c(CC[C@@H](O)C[C@@H](O)CC(=O)[O-])n1C(C)C	0.5174825174825175	0.3103448275862069	0.10179640718562874	0.1165644171779141	0.46825396825396826	0.23648648648648649
CC/C(=N/S)c1ccc(/C=C/[C@@H](O)CC(=O)O)c(C(=O)[O-])c1	0.16778523489932887	0.2457627118644068	0.11023622047244094	0.12096774193548387	0.24561403508771928	0.1864406779661017
CC(=O)/C=C/CC[C@@]1(C)CC[C@H](O)C[C@H]2[C@@H]3CCC4=CC(=O)CC[C@]4(C)[C@H]3CC[C@@]21C	0.06349206349206349	0.10126582278481013	0.17482517482517482	0.1773049645390071	0.08333333333333333	0.12837837837837837
CC1(C)CC(=O)c2c(-c3ccc(F)cc3)ccnc2/C1=C\[C@@H]1C[C@@H](O)C[C@@H](O)CC(=O)O1	0.20710059171597633	0.2206896551724138	0.1958041958041958	0.19858156028368795	0.23741007194244604	0.1038961038961039
CCCCC/C=C\C=C/C=C/C/C=C/C=C/C(=O)N[C@@H](CC(=O)O)c1ccccc1	0.1893491124260355	0.14473684210526316	0.09090909090909091	0.09933774834437085	0.18181818181818182	0.1597222222222222
O=C(O)C[C@H](O)C[C@H](O)/C=C/n1c(C(F)(F)F)nc(-c2ccc(F)cc2)c1-c1ccc(F)cc1	0.3684210526315789	0.4140625	0.0736196319018405	0.07453416149068323	0.4666666666666667	0.16
CC(C)(O)c1ccccc1CC[C@@H](SCC1(CC(=O)O)CC1)c1ccc(/C=C/c2ccc(F)cc2)cc1	0.30357142857142855	0.2229299363057325	0.11377245508982035	0.10179640718562874	0.31690140845070425	0.12121212121212122
COC1=C(C)C(=O)OC(C)(C)C(=O)NC(C)=C(C(=O)OC(C)C)[C@@H]1NC(=O)c1ccccc1	0.19411764705882353	0.15789473684210525	0.11842105263157894	0.12751677852348994	0.17123287671232876	0.1118421052631579
CC(C)CCC[C@@H](C)[C@H]1CC[C@@]2(C(C)O)C3=CCC4C(C)(C)[C@@H](O)CC[C@]4(C)C3CC[C@]12C	0.0851063829787234	0.09937888198757763	0.125	0.1342281879194631	0.08860759493670886	0.14864864864864866
CCCCC/C=C\C=C/C=C/C=C/[C@H](CC[C@@H](O)C[C@@H](O)CC(=O)O)C(C)=O	0.2	0.1956521739130435	0.07432432432432433	0.08275862068965517	0.19402985074626866	0.27419354838709675
COC(=O)C1=C(C)NC(C)=C(C(=O)OC)C1c1ccccc1[N+](=O)[O-]	0.1518987341772152	0.15671641791044777	0.11194029850746269	0.11363636363636363	0.16279069767441862	0.11278195488721804
CCc1sc(CNC(=O)c2c(-c3ccccc3)c(-c3ccc(F)cc3)c(CC[C@@H](O)C[C@@H](O)CC(=O)[O-])n2C(C)C)nc1-c1ccc(F)cc1	0.46551724137931033	0.2737430167597765	0.08292682926829269	0.0945273631840796	0.3597560975609756	0.1881720430107527
C[C@@H]1C[C@H]2[C@@H]3CCC4=CC(=O)C=C[C@]4(C)[C@@]3(F)[C@@H](O)C[C@]2(C)[C@@]1(O)C(=O)COP(=O)(O)O	0.08695652173913043	0.11612903225806452	0.19285714285714287	0.1956521739130435	0.09803921568627451	0.18571428571428572
CC(C)c1c(/C=C/[C@@H](O)C[C@@H](O)CC(=O)[O-])c(-c2ccc(F)cc2)cn1-c1ccccc1	0.42657342657342656	0.43902439024390244	0.08227848101265822	0.09740259740259741	0.5636363636363636	0.1564625850340136
C=C1[C@@H](O[C@@H]2O[C@H](C)[C@@H](O[C@H]3O[C@H](C)[C@@H](O)[C@H](N)[C@H]3O)[C@H](C)C(=O)[C@@H]2C)C[C@@H](C)O1	0.03723404255319149	0.05660377358490566	0.18248175182481752	0.17647058823529413	0.04487179487179487	0.11805555555555555
CC[C@H](C)C(=O)O[C@H]1C[C@@H](C)C=C2C=C[C@H](C)[C@H](CC[C@@H](O)C[C@@H](O)CC(=O)NO)[C@H]21	0.20606060606060606	0.18620689655172415	0.4067796610169492	0.5327102803738317	0.16783216783216784	0.7553191489361702
C=C(C)C(=O)O[C@H]1C[C@@H](C)C=C2C=C[C@H](C)[C@H](CC[C@@H]3C[C@@H](O)CC(=O)O3)[C@H]21	0.0847457627118644	0.1	0.7472527472527473	0.7640449438202247	0.08843537414965986	0.3620689655172414
C[C@@H]1CC[C@@H]([C@](C)(O)C[C@@H]2CC[C@@H](CO)CC(=O)O2)C[C@@H]1C	0.04790419161676647	0.06474820143884892	0.25663716814159293	0.23893805309734514	0.05925925925925926	0.13709677419354838
COc1c([C@H](O)CCc2ccc(F)cc2)c(OC)c(C)n1/C=C/[C@@H](O)C[C@@H](O)CC(=O)O	0.3032258064516129	0.4	0.10457516339869281	0.11333333333333333	0.4166666666666667	0.24444444444444444
CC1=C(/C=C/C(C)=C/C=C/C(C)=C\C(=O)O)C(C)(C)CCC1	0.06097560975609756	0.10526315789473684	0.11023622047244094	0.10317460317460317	0.09230769230769231	0.08527131782945736
COc1cccc(CNC(=O)c2c(-c3ccccc3)c(-c3ccc(F)cc3)c(CC[C@@H](O)C[C@@H](O)CC(=O)[O-])n2C(C)C)c1	0.5256410256410257	0.2710843373493976	0.09042553191489362	0.10326086956521739	0.4013605442176871	0.20710059171597633
C#C[C@]1(O)CC[C@H]2[C@@H]3CCC4=CC(=O)CC[C@]4(C)[C@H]3CC[C@@]21C	0.040697674418604654	0.04827586206896552	0.10606060606060606	0.1076923076923077	0.05	0.07407407407407407
C#C[C@@]1(CO)CC[C@H]2[C@@H]3CCC4=CC(=O)CCC4=C3[C@@H](c3ccc(N(C)C)cc3)C[C@@]21C	0.10810810810810811	0.14102564102564102	0.11688311688311688	0.11842105263157894	0.13071895424836602	0.08917197452229299
CC/C=C/CC[C@@](O)(C(=O)N[C@@H](Cc1ccccc1)C(=O)OCc1ccccc1)C(=O)N[C@@H](C)C(=O)N[C@@H](CCC(=O)O)C(=O)O	0.2670157068062827	0.16216216216216217	0.09424083769633508	0.10695187165775401	0.20689655172413793	0.16853932584269662
CS[C@@H](C)C(=O)O[C@H]1C[C@@H](C)C=C2C=C[C@H](C)[C@H](CC[C@@H]3C[C@@H](O)CC(=O)O3)[C@H]21	0.0893854748603352	0.12	0.7419354838709677	0.8390804597701149	0.10135135135135136	0.3879310344827586
COc1cccc2c1C(=O)c1c(O)c3c(c(O)c1C2=O)C[C@@](O)(C(=O)CO)C[C@@H]3O[C@H]1C[C@H](N)[C@@H](O)[C@H](C)O1	0.12755102040816327	0.12790697674418605	0.16770186335403728	0.16981132075471697	0.1317365269461078	0.15432098765432098
COc1ccc(CNC(=O)c2c(-c3ccccc3)c(-c3ccc(F)cc3)c(CC[C@@H](O)C[C@@H](O)CC(=O)[O-])n2C(C)C)cc1	0.5159235668789809	0.2710843373493976	0.09042553191489362	0.10326086956521739	0.4013605442176871	0.20710059171597633
C=C1/C(=C\C=C2/CCC[C@]3(C)[C@@H]([C@H](C)CCCC(C)C)CC[C@@H]23)C[C@@H](O)C[C@@H]1O	0.08333333333333333	0.11258278145695365	0.15714285714285714	0.17647058823529413	0.10135135135135136	0.14184397163120568
Cc1c(CCOC(=O)C[C@@H](O)C[C@@H](O)CC(=O)[O-])c(-c2ccc(F)cc2)cn1-c1ccc(F)cc1	0.36774193548387096	0.27586206896551724	0.09146341463414634	0.09937888198757763	0.34328358208955223	0.19463087248322147
C[C@@H]1O[C@H](O[C@@H]2[C@H](O)[C@@H](O)[C@@H](O[C@H]3[C@H](O)[C@@H](O)[C@H](O)O[C@@H]3CO)O[C@@H]2CO)[C@H](O)[C@@H](O)[C@@H]1N[C@H]1C=C(CO)[C@@H](O)[C@H](O)[C@H]1O	0.04484304932735426	0.04040404040404041	0.10497237569060773	0.10614525139664804	0.04145077720207254	0.10555555555555556
CC[C@@H](C)C(=O)O[C@H]1C[C@@H](C)C=C2C=C[C@H](C)[C@H](CC[C@@H](O)C[C@@H](O)CC(=O)[O-])[C@H]21	0.1951219512195122	0.18181818181818182	0.41739130434782606	0.5480769230769231	0.16312056737588654	0.7608695652173914
Cc1ccc(C)c(-c2cc(-c3ccc(F)cc3)c(/C=C/[C@@H]3C[C@@H](O)CC(=O)O3)c(C(C)C)n2)c1	0.22807017543859648	0.2978723404255319	0.17218543046357615	0.19047619047619047	0.2805755395683453	0.1
CC1(C)CC(=O)c2c(-c3ccc(F)cc3)ccnc2/C1=C\[C@@H]1C[C@@H](O)C[C@@H](O)CN1Cc1ccccc1	0.28654970760233917	0.19875776397515527	0.12650602409638553	0.12804878048780488	0.2876712328767123	0.09411764705882353
CCC[C@@H]1CCC[C@H](/C=C/[C@@H](O)C[C@@H](O)CC(=O)O)[C@H]1COC(=O)C(C)(C)CC	0.16265060240963855	0.22962962962962963	0.23076923076923078	0.17037037037037037	0.21052631578947367	0.30327868852459017
Cc1cc(F)ccc1-c1c(-c2ccc(F)cc2)nc(C(C)C)n1/C=C/[C@@H](O)C[C@@H](O)CC(=O)O	0.38666666666666666	0.49586776859504134	0.08695652173913043	0.10191082802547771	0.5172413793103449	0.2
