# Supplementary material for: Transformer-Decoder GPT Models for Generating Virtual Screening Libraries of HMG-Coenzyme A Reductase Inhibitors: Effects of Temperature, Prompt Length, and Transfer-Learning Strategies
Source: J Chem Inf Model. 2024 Nov 7;64(22):8464–80. doi: 10.1021/acs.jcim.4c01309 (PMC11600504; doi:10.1021/acs.jcim.4c01309)
Supplement: Supplementary file 3 — ci4c01309_si_003.zip [file ci4c01309_si_003.zip › Datasets/xfer_Learning_files/3XA5K9S_model_gen_ic50_results/3XA5K9S_Refined_Statin_similarity_0p0.csv]

Generated Molecule	atorvastatin	rosuvastatin	simvatstatin	lovastatin	fluvastatin	pravastatin
c1csc(SSc2nc3ccccc3nc2-c2ccc(F)cc2)c1	0.2653061224489796	0.2230769230769231	0.033783783783783786	0.03424657534246575	0.2727272727272727	0.02702702702702703
CSC1=N[C@H](C)S[C@@H](c2ccc(Cl)cc2)C1	0.08843537414965986	0.11764705882352941	0.10434782608695652	0.10619469026548672	0.11304347826086956	0.08620689655172414
CCCCNC(=O)c1ccc(N)cc1	0.14074074074074075	0.14414414414414414	0.12037037037037036	0.12264150943396226	0.1509433962264151	0.1111111111111111
Cc1cc(SC(=O)NC(=O)CCC(=O)O)cc(-c2ccc(F)cc2)cnc1N	0.2549019607843137	0.2692307692307692	0.08904109589041095	0.09027777777777778	0.28	0.11267605633802817
O=S1(=O)NCCCN1	0.014814814814814815	0.018518518518518517	0.050505050505050504	0.05154639175257732	0.009615384615384616	0.03
CCO[P@H](=O)N(C)CCCCCN1CCCO[C@@H]1CO[C@@H](C)O	0.0783132530120482	0.08571428571428572	0.11450381679389313	0.13385826771653545	0.072992700729927	0.1328125
CO[C@H]1CC[C@]2(O)[C@H]3Cc4ccc(O)c5c4[C@@]2(CCN3CC2CC2)[C@H]1O5	0.07386363636363637	0.08	0.1386861313868613	0.14074074074074075	0.09027777777777778	0.09929078014184398
O=C(CO)NCP(=O)(O)O	0.07692307692307693	0.08653846153846154	0.07	0.07142857142857142	0.08	0.09278350515463918
NCCCCNC(=O)c1c(-c2ccccc2)c(-c2ccc(F)cc2)c(CC[C@@H](O)C[C@@H](O)CC(=O)[O-])n1C(=O)N1CCCC1	0.40588235294117647	0.23255813953488372	0.08421052631578947	0.09090909090909091	0.3269230769230769	0.17142857142857143
O=C(CCCN1CC=C(n2c(=O)[nH]c3ccccc32)CC1)c1ccc(F)cc1	0.2564102564102564	0.18181818181818182	0.10884353741496598	0.1103448275862069	0.30158730158730157	0.08
CCCCCC[C@@H]1C[C@@H]1CCCCCCCCCC(=O)OCC(O)COP(=O)([O-])OCC[N+](C)(C)C	0.06965174129353234	0.08045977011494253	0.12345679012345678	0.1320754716981132	0.06395348837209303	0.14556962025316456
C1CNC[C@H](CC[C@@H]2C[C@@H](C)C[C@@H]2C)C[C@@H]1CCC(O)C[C@@H](O)CC(=O)O	0.1728395061728395	0.15602836879432624	0.17164179104477612	0.183206106870229	0.16176470588235295	0.3333333333333333
NC(=O)N1c2ccccc2C=Cc2ccccc21	0.21897810218978103	0.12	0.072	0.07317073170731707	0.21621621621621623	0.064
CNC[C@@H](C)Cc1cccc(O)c1	0.12686567164179105	0.13761467889908258	0.09259259259259259	0.11538461538461539	0.1553398058252427	0.10377358490566038
NC[C@H]1O[C@H](CCN2CCOCC2)[C@H](O)[C@H](O)[C@@H]1O	0.05	0.03676470588235294	0.125	0.1271186440677966	0.046153846153846156	0.11666666666666667
C#CCCCNC(=O)n1cc(F)c(=O)[nH]c1=O	0.10273972602739725	0.10743801652892562	0.09401709401709402	0.09565217391304348	0.10256410256410256	0.07627118644067797
C[C@@]12CC3=CCC4=CC(=O)C=C[C@]4(C)[C@@]3(F)[C@@H](O)C[C@]2(C)[C@@]1(O)C(=O)CO	0.10650887573964497	0.1347517730496454	0.15789473684210525	0.16030534351145037	0.12318840579710146	0.1417910447761194
C/C=C(C(=O)O)c1ccc(O)cc1	0.13636363636363635	0.17142857142857143	0.09345794392523364	0.09523809523809523	0.18	0.11538461538461539
C/C=C\C/C(=O)[C@@H]1CC[C@@H]2[C@@H]3CC[C@H]4CCC(=O)CC[C@]4(C)[C@H]3CC[C@]12C	0.04371584699453552	0.0718954248366013	0.12857142857142856	0.13043478260869565	0.06	0.1056338028169014
Cc1cc(C2CCCCC2)n(O)c(=O)c1	0.060810810810810814	0.06557377049180328	0.10714285714285714	0.10909090909090909	0.07758620689655173	0.06956521739130435
O=C(C[C@H](c1ccccc1)N(CCCl)C(=O)O)N1CCC[C@H]1C(=O)O	0.1870967741935484	0.145985401459854	0.11851851851851852	0.12878787878787878	0.17829457364341086	0.15384615384615385
Cc1cc(N2CCNC(C)C2)n(-c2ccccc2)c1	0.14093959731543623	0.08333333333333333	0.096	0.0975609756097561	0.15966386554621848	0.07086614173228346
Cc1c(O)c(=O)ccn1C	0.08461538461538462	0.09615384615384616	0.09090909090909091	0.09278350515463918	0.11224489795918367	0.07
CO[C@@H]1C[C@@H](C)CC[C@@H](O)[C@H](OC)[C@@]1O	0.03333333333333333	0.04918032786885246	0.1509433962264151	0.15384615384615385	0.0423728813559322	0.14150943396226415
COOC(=O)C1=C(C)NC(C)=C(C(=O)OC)C1c1cccc([N+](=O)[O-])c1	0.12804878048780488	0.15328467153284672	0.10948905109489052	0.1111111111111111	0.13333333333333333	0.11029411764705882
COc1cc(S(=O)(=O)NC(=O)NN2CCCCC2)cc(F)c1OC	0.09696969696969697	0.1323529411764706	0.1044776119402985	0.10606060606060606	0.1037037037037037	0.08088235294117647
O=C1C[C@@H]2CC[C@H]1C[C@@H](O)C[C@H](/C=C/c1ccc(F)cc1)C2	0.11949685534591195	0.17054263565891473	0.16	0.16260162601626016	0.1774193548387097	0.09923664122137404
NC(N)=NCCN1CCCCCCC1	0.03333333333333333	0.024	0.05172413793103448	0.05263157894736842	0.03361344537815126	0.03418803418803419
CC(C)n1nc(-c2ccccc2)c(-c2ccc(F)cc2)c1/C=C/[C@@H](O)C[C@@H](O)CC(=O)[O-]	0.43661971830985913	0.43902439024390244	0.08227848101265822	0.09740259740259741	0.638095238095238	0.1564625850340136
C/N=C(\N)NC(=O)Nc1ccc(Cl)cc1	0.1386861313868613	0.12173913043478261	0.07894736842105263	0.08035714285714286	0.12727272727272726	0.07964601769911504
O=C(O)[C@@](O)(Cc1ccccc1)C(=O)Nc1ccccc1	0.3384615384615385	0.13953488372093023	0.09302325581395349	0.0859375	0.21367521367521367	0.1111111111111111
O=CC[C@H](O)c1ccccc1	0.14960629921259844	0.12264150943396226	0.0660377358490566	0.07766990291262135	0.1875	0.08737864077669903
O=C(CO)[C@@H](O)C[C@H](O)/C=C/n1c(C(F)(F)F)nc(-c2ccc(F)cc2)c1-c1ccc(F)cc1	0.3081761006289308	0.33088235294117646	0.0736196319018405	0.07453416149068323	0.375	0.10828025477707007
O=C1O[C@H](CO)C(=O)[C@@H](O)C[C@@H](O)CN1	0.05442176870748299	0.06666666666666667	0.1619047619047619	0.1650485436893204	0.0603448275862069	0.12037037037037036
C[C@@](O)(CC(=O)O)CC(=O)O	0.109375	0.11650485436893204	0.10101010101010101	0.08080808080808081	0.1111111111111111	0.14893617021276595
CCCCCNC(=O)c1c(-c2ccccc2)c(-c2ccc(F)cc2)c(CC[C@@H](O)C[C@@H](O)CC(=O)[O-])n1C(C)C	0.4868421052631579	0.2922077922077922	0.09659090909090909	0.11046511627906977	0.43703703703703706	0.2229299363057325
COCCOc1cc(CC2CNC(=O)N2)ccc1OC	0.09554140127388536	0.10687022900763359	0.12096774193548387	0.12295081967213115	0.1111111111111111	0.104
CC1=N[C@@H](C)[C@H](C)NCC1	0.02158273381294964	0.045454545454545456	0.10101010101010101	0.10309278350515463	0.028037383177570093	0.08
Nc1nc(O)c2ncn(CCC(CO)CO)c2n1	0.10738255033557047	0.12195121951219512	0.056	0.06557377049180328	0.09917355371900827	0.09166666666666666
C[C@@H]1O[C@H](NC(=O)[C@@H](N)Cc2cccnc2)[C@H](O)[C@H](O)[C@@H]1O	0.10759493670886076	0.12121212121212122	0.14516129032258066	0.15702479338842976	0.12598425196850394	0.1652892561983471
CCCNCC(CC(=O)N[C@@H]1CC[C@H](CO)CC1)(c1ccccc1)C(=O)N1CCC[C@H]1CO	0.16111111111111112	0.0963855421686747	0.13548387096774195	0.12987012987012986	0.1346153846153846	0.1513157894736842
C=CC[C@@]1(C)CC[C@H]2[C@@H](C)C(=O)C[C@H](C)[C@]12C	0.03225806451612903	0.064	0.15454545454545454	0.1574074074074074	0.04918032786885246	0.09565217391304348
CSc1cccc(/C=C/C(O)=C2/CC[C@@H](O)CC(=O)O2)c1	0.10828025477707007	0.1484375	0.1652892561983471	0.16806722689075632	0.16393442622950818	0.10236220472440945
C/C=C/C=C/C=C/C(C)=O	0.0364963503649635	0.06481481481481481	0.04807692307692308	0.049019607843137254	0.06796116504854369	0.04854368932038835
CSc1cnc(N)nc1/C=C/[C@@H]1C[C@@H](O)CC(=O)O1	0.05	0.11023622047244094	0.18421052631578946	0.1875	0.088	0.08064516129032258
CC(C)[C@H]1CC[C@H](C(=O)N[C@H](Cc2ccccc2)C(=O)O)CC1	0.20134228187919462	0.15151515151515152	0.13178294573643412	0.152	0.1951219512195122	0.1693548387096774
OC1([C@H](CN2CCCO)OCC2)C(=O)NCCN1	0.05732484076433121	0.045112781954887216	0.09917355371900827	0.10084033613445378	0.05511811023622047	0.07317073170731707
CN1CC[C@@H](OC(=O)C2=C(O)c3ccccc3S(=O)(=O)N2)C1	0.13548387096774195	0.12878787878787878	0.1349206349206349	0.13709677419354838	0.16129032258064516	0.109375
C[C@@H]1O[C@@]2(O)[C@H]3[C@@H]4CCC5=CC(=O)C=C[C@]5(C)[C@H]4[C@@H](O)C[C@]3(C)[C@]2(C(=O)CO)O1	0.08379888268156424	0.10596026490066225	0.20149253731343283	0.20454545454545456	0.0945945945945946	0.17647058823529413
Cc1cc(I)cc(-c2c(-c3ccc(F)cc3)nc(C(C)C)n2/C=C/[C@@H](O)C[C@@H](O)CC(=O)O)c1	0.37748344370860926	0.49586776859504134	0.08695652173913043	0.10191082802547771	0.4915254237288136	0.2
CCC[C@@H](F)CSc1ccc(OCC(O)CNC(C)C)cc1	0.18120805369127516	0.192	0.10852713178294573	0.128	0.19008264462809918	0.18333333333333332
COc1c2occc2cc2ccc(=O)oc12	0.1103448275862069	0.12605042016806722	0.0847457627118644	0.08620689655172414	0.1415929203539823	0.058333333333333334
N[C@@H](C[C@]1(O)C=CC(=O)O1)C(=O)O	0.08759124087591241	0.10909090909090909	0.11538461538461539	0.12871287128712872	0.10377358490566038	0.12745098039215685
C[C@@]1(CCC(=O)O)CC[C@H](C)C2=CC(=O)C=C2C1	0.10810810810810811	0.1322314049586777	0.16964285714285715	0.17272727272727273	0.1282051282051282	0.1504424778761062
C=C(C=O)C[C@H](C)[C@H]1CC[C@@]2(C)C3=C(CC[C@H]4C(C)(C)[C@@H](O)CC[C@]43C)[C@H]12	0.062146892655367235	0.09523809523809523	0.13970588235294118	0.15037593984962405	0.08333333333333333	0.12408759124087591
CCO[C@]1(C2CCNC(C)C2)C(=O)N2C(C(=O)O)=C(CSc3nnnn3C)CS[C@@H]21	0.08152173913043478	0.10967741935483871	0.16083916083916083	0.16312056737588654	0.0915032679738562	0.13793103448275862
O=C1CCNc2ccc(C(=O)N3CCN(c4ccccc4)CC3)cc2N1	0.17177914110429449	0.11564625850340136	0.0896551724137931	0.09090909090909091	0.1865671641791045	0.060810810810810814
C=CCSSCC=C/C=C/C=C/C(=O)[C@](C)(O)[C@@H](C)CC	0.06832298136645963	0.09848484848484848	0.10317460317460317	0.11382113821138211	0.09375	0.11290322580645161
C[N+]1(C)[C@H]2C[C@H](OC(=O)[C@H](CO)c3ccccc3)C[C@H]1[C@H]1O[C@H]12.[Br-]	0.13836477987421383	0.1079136690647482	0.184	0.2066115702479339	0.15503875968992248	0.176
C#CCNCC(=O)C[C@H](N)C(=O)O	0.1037037037037037	0.08928571428571429	0.07407407407407407	0.08571428571428572	0.08333333333333333	0.12745098039215685
SCCc1cnc(NCC(=O)O)nc1-c1ccc(-c2ccc(F)cc2)cc1	0.2972972972972973	0.27906976744186046	0.08163265306122448	0.08275862068965517	0.3008130081300813	0.0896551724137931
CN[C@](N)(CC)C(=O)N1CCC[C@H]1C(=O)N[C@@H](Cc1ccc(O)cc1)C(=O)N1CCC[C@H]1C(=O)O	0.14054054054054055	0.14285714285714285	0.14102564102564102	0.13548387096774195	0.14012738853503184	0.14193548387096774
O=C(O[C@H]1C(=O)O[C@@H]([C@@H](O)O)[C@H](O)[C@H]1O)c1cc(O)c(O)c(O)c1	0.10559006211180125	0.12686567164179105	0.15079365079365079	0.16260162601626016	0.12307692307692308	0.17073170731707318
C=CCN1CC[C@]23c4c5ccc(O)c4O[C@H]2C(=O)CC[C@@]3(O)[C@H]1C5	0.08284023668639054	0.09859154929577464	0.11940298507462686	0.12121212121212122	0.11029411764705882	0.07194244604316546
C[C@@H]1C[C@@H]2C3=CCC4=CC(=O)C=C[C@]4(C)[C@H]3CC[C@]2(C)[C@H]1C(=O)CN1CCN(c2cc(N3CCCC3)nc(N3CCCC3)n2)CC1	0.08296943231441048	0.11055276381909548	0.1256544502617801	0.12698412698412698	0.09090909090909091	0.10309278350515463
Nc1ccn([C@@H]2O[C@H](CO)[C@@H](O)C2(F)F)c(=O)n1	0.07236842105263158	0.0967741935483871	0.1111111111111111	0.11304347826086956	0.09166666666666666	0.09322033898305085
O=C(CCC[N+](=O)[O-])CCc1ccc(O)cc1	0.13286713286713286	0.1440677966101695	0.11206896551724138	0.11403508771929824	0.14035087719298245	0.12280701754385964
CSC[C@H]1N[C@@H](CSC)C(=O)N[C@H](C)CS1	0.0392156862745098	0.056	0.11504424778761062	0.11711711711711711	0.049586776859504134	0.10619469026548672
CCC[C@H](C)C(=O)N[C@@H]1C=C2c3cccc4[nH]cc(c34)C[C@H]2N(C)C1	0.15527950310559005	0.15217391304347827	0.15037593984962405	0.1796875	0.17557251908396945	0.16030534351145037
CSC[C@@H](NC(=O)[C@@H](N)Cc1ccc(F)cc1)C(=O)N[C@@H](CCC(=O)O)C(=O)O	0.22929936305732485	0.22962962962962963	0.0958904109589041	0.1048951048951049	0.2196969696969697	0.16911764705882354
CC(C)[C@H]1OC(=O)[C@H](C)CC1	0.051094890510948905	0.07339449541284404	0.1326530612244898	0.1595744680851064	0.06666666666666667	0.1111111111111111
CN1CCCC[C@H]1c1ccc(Cl)cc1	0.08391608391608392	0.09401709401709402	0.08928571428571429	0.09090909090909091	0.10810810810810811	0.06140350877192982
CNCc1c[nH]c2ccc(OCC(=O)O)cc12	0.13986013986013987	0.1623931623931624	0.1111111111111111	0.11304347826086956	0.18018018018018017	0.12173913043478261
CCC(=O)n1c(=O)c(-c2ccc(F)cc2)nc(-c2ccc(F)cc2)c1/C=C/[C@@H](O)C[C@@H](O)CC(=O)O	0.38961038961038963	0.4496124031007752	0.09696969696969697	0.10493827160493827	0.5041322314049587	0.2
CC1=CCC[C@@H]2[C@@](C)(CCC3=CC(=O)O[C@@H]3O)[C@H](C)CC[C@@]12C	0.0658682634730539	0.09420289855072464	0.1885245901639344	0.19166666666666668	0.08148148148148149	0.125
Nc1cc2cc3c(cccc13)C(=O)NC2=O	0.11888111888111888	0.11764705882352941	0.06722689075630252	0.06837606837606838	0.15315315315315314	0.05
NC(=O)C1CCN(CCCN2c3ccccc3Sc3ccc(Cl)cc32)CC1	0.1696969696969697	0.12162162162162163	0.10344827586206896	0.1048951048951049	0.1925925925925926	0.08163265306122448
COCCCCNC(=O)n1cc(F)c(=O)[nH]c1=O	0.11564625850340136	0.11382113821138211	0.11016949152542373	0.11206896551724138	0.1092436974789916	0.1016949152542373
C[C@@H](/C=C/[C@@H](O)C[C@@H](O)CC(=O)O)C(=O)O	0.2	0.30303030303030304	0.06956521739130435	0.09009009009009009	0.30526315789473685	0.28421052631578947
CN1CCC2=CC(=O)C[C@@H]1C2	0.04285714285714286	0.043859649122807015	0.10784313725490197	0.11	0.05555555555555555	0.05660377358490566
CCC[C@@H](c1ccccc1)C(=O)N[C@@H](Cc1ccccc1)C(=O)N[C@@H](CC(=O)O)C(=O)N[C@@H](C)C(=O)N[C@@H](C)C(=O)N[C@@H](CC(C)C)C(=O)O	0.27411167512690354	0.17277486910994763	0.09547738693467336	0.10204081632653061	0.2032967032967033	0.16666666666666666
NCCC[C@H](N)C(=O)N[C@@H](Cc1ccc(O)cc1)C(=O)N1CCC[C@H]1C(=O)O	0.17073170731707318	0.15384615384615385	0.11971830985915492	0.12949640287769784	0.1510791366906475	0.16176470588235295
CNCCC[C@]1(c2ccccc2)Oc2cc(Cl)ccc21	0.18493150684931506	0.11450381679389313	0.07692307692307693	0.078125	0.19491525423728814	0.061068702290076333
CCCCNc1ccc(C(=O)OCCN(C)C)cc1	0.14285714285714285	0.1652892561983471	0.13445378151260504	0.13675213675213677	0.14285714285714285	0.1452991452991453
NCCc1cc(CCO)ccc1O	0.10218978102189781	0.10714285714285714	0.08256880733944955	0.08411214953271028	0.11214953271028037	0.09345794392523364
C/C=C\S[C@H](CC)S[C@@H](C)S(=O)(=O)NCCNC(=O)[C@H](C)C(=O)O	0.11949685534591195	0.1796875	0.09848484848484848	0.12598425196850394	0.12307692307692308	0.16129032258064516
COC1=CC(=O)C[C@@H](C)[C@]12Oc1c(Cl)c(OC)cc(OC)c1C2=O	0.09090909090909091	0.10071942446043165	0.13076923076923078	0.1328125	0.08823529411764706	0.08955223880597014
C=CCNC(=O)[C@H](Cc1ccccc1)NC(=O)[C@@H](N)[C@@H](C)O	0.20689655172413793	0.16535433070866143	0.09230769230769231	0.1111111111111111	0.211864406779661	0.1557377049180328
N#C[C@@H](CN[C@@H]1O[C@H](CO)[C@@H](O)[C@H](O[C@@H]2O[C@H](CO)[C@@H](O)[C@H](N)[C@H]2O)[C@H]1O)c1ccccc1	0.11956521739130435	0.0783132530120482	0.11612903225806452	0.125	0.11538461538461539	0.12418300653594772
C=CCCCn1cnc(N)n1	0.050359712230215826	0.0625	0.046296296296296294	0.04716981132075472	0.05555555555555555	0.04672897196261682
C[C@H]1CC[C@H](C(=O)O)C[C@H]2[C@@H]3CCC4=CC(=O)CC[C@]4(C)[C@H]3CC[C@@]21C	0.0625	0.08108108108108109	0.16666666666666666	0.16923076923076924	0.06896551724137931	0.1417910447761194
OC[C@@H]1O[C@H](c2ccc(O)cc2)[C@H](O)[C@@H](O)[C@@H]1O	0.09333333333333334	0.11382113821138211	0.11965811965811966	0.12173913043478261	0.11864406779661017	0.13043478260869565
CC(C)CNC(=O)[C@@H]1C=C2c3cccc4[nH]cc(c34)C[C@H]2CC1	0.14556962025316456	0.14925373134328357	0.13846153846153847	0.15873015873015872	0.1732283464566929	0.12213740458015267
C/C(=N\OC(C)=O)c1ccccc1	0.15267175572519084	0.10714285714285714	0.09259259259259259	0.09433962264150944	0.16666666666666666	0.10377358490566038
C[C@]12CCC(=O)C=C1CC[C@@H]1[C@@H]2CC[C@@]2(C)[C@H]1CC[C@]2(C)O	0.04142011834319527	0.05673758865248227	0.1171875	0.11904761904761904	0.051094890510948905	0.08396946564885496
CNCCc1ccccn1	0.09923664122137404	0.09345794392523364	0.0673076923076923	0.06862745098039216	0.12	0.06796116504854369
CCNCCCNC(=O)n1cc(F)c(=O)[nH]c1=O	0.11564625850340136	0.11382113821138211	0.11016949152542373	0.11206896551724138	0.1092436974789916	0.1016949152542373
C=CCSC[C@@H](CC)CCC(=O)O	0.0948905109489051	0.09821428571428571	0.08333333333333333	0.10576923076923077	0.102803738317757	0.16
CCCCc1[nH]nc2c1CCc1ccc(OC)cc12	0.1038961038961039	0.1349206349206349	0.11382113821138211	0.11570247933884298	0.12195121951219512	0.0967741935483871
NCOc1cc(N)cc(Cl)c1	0.050724637681159424	0.06306306306306306	0.06666666666666667	0.06796116504854369	0.0660377358490566	0.05714285714285714
C=C(Cc1ccccc1)Nc1ccccc1	0.2857142857142857	0.0975609756097561	0.05737704918032787	0.058333333333333334	0.18181818181818182	0.04918032786885246
C[C@@H]1O[C@H]1C1CC[C@H]([C@@H](O)CC(=O)O)C1	0.09154929577464789	0.11304347826086956	0.1509433962264151	0.1650485436893204	0.11818181818181818	0.19801980198019803
CCNCOc1ccncc1	0.08088235294117647	0.10091743119266056	0.08571428571428572	0.08737864077669903	0.09523809523809523	0.08653846153846154
C[C@H]1OC(=O)C=C2COC(=O)[C@H]21	0.04964539007092199	0.06140350877192982	0.12745098039215685	0.13	0.05454545454545454	0.08571428571428572
N#C[C@H](O[C@H]1O[C@H](CO[C@@H]2O[C@H](CO)[C@@H](O)[C@H](O)[C@H]2O)[C@@H](O)[C@H](O)[C@H]1O)c1ccccc1	0.1092896174863388	0.07975460122699386	0.1111111111111111	0.12	0.11764705882352941	0.11920529801324503
N#[N+]CC(=O)O	0.056910569105691054	0.07291666666666667	0.05434782608695652	0.05555555555555555	0.07692307692307693	0.07865168539325842
N[C@H](CO)CC(=O)O	0.0975609756097561	0.125	0.0625	0.07526881720430108	0.13186813186813187	0.1348314606741573
c1nc2c([nH]c3ccccc13)CCCC2	0.10344827586206896	0.09016393442622951	0.06722689075630252	0.06837606837606838	0.13274336283185842	0.04132231404958678
O=C(CCCCCCC(=O)Nc1ccccc1)NO	0.2246376811594203	0.109375	0.0967741935483871	0.09836065573770492	0.15126050420168066	0.13445378151260504
CC(C)Cc1ccc([C@@H](C)C(=O)O)cc1	0.16541353383458646	0.21904761904761905	0.11926605504587157	0.14285714285714285	0.21782178217821782	0.1523809523809524
Cc1cc(Nc2ccc(N)nc2)nc(-c2ccc(F)cc2)c1/C=C/[C@@H]1C[C@@H](O)CC(=O)O1	0.21176470588235294	0.2517482517482518	0.15333333333333332	0.1554054054054054	0.2517985611510791	0.075
N[C@H]1CO[C@@H]2[C@H](O)C[C@H]1C2	0.007042253521126761	0.008695652173913044	0.12244897959183673	0.125	0.00909090909090909	0.07920792079207921
C[C@H]1C=C(C(=O)O)CC[C@H]2[C@@H]3CCC4=CC(=O)CC[C@@H]4[C@H]3CC[C@@]21C	0.0755813953488372	0.0896551724137931	0.16923076923076924	0.171875	0.0851063829787234	0.14393939393939395
CC#Cc1ccc(O)c(OC)c1	0.08029197080291971	0.1	0.08490566037735849	0.08653846153846154	0.10476190476190476	0.07547169811320754
CC(C)C/C(O)=C/[C@@H](O)CC(=O)O	0.15625	0.21	0.07476635514018691	0.0970873786407767	0.22105263157894736	0.2
S=C(c1ccccc1)N1CCC(Cc2ccccc2)CC1	0.21232876712328766	0.08695652173913043	0.08270676691729323	0.08396946564885496	0.1693548387096774	0.05925925925925926
Cc1c(N)c(S(=O)(=O)Nc2ccccc2)nc(-c2ccccc2)c1/C=C/[C@@H](O)C[C@@H](O)CC(=O)O	0.41333333333333333	0.43410852713178294	0.0783132530120482	0.08588957055214724	0.40625	0.17105263157894737
C[C@@H]1OCC[C@@H]1O	0.015151515151515152	0.01904761904761905	0.09782608695652174	0.1	0.02	0.07526881720430108
CO[P@@](=O)(O)O[C@H]1[C@H](C)O[C@@H]([C@H]2O[C@H](C)[C@@H](O)[C@H](O)[C@H]2N)[C@@H](O)[C@@H]1O	0.034482758620689655	0.04794520547945205	0.13076923076923078	0.1328125	0.04225352112676056	0.12307692307692308
OCc1ccccc1	0.13114754098360656	0.08823529411764706	0.06060606060606061	0.061855670103092786	0.15217391304347827	0.061224489795918366
C=CC[S@@](=O)[C@H](CC)NC(=O)[C@@H](Cc1ccccc1)C(=O)OC(C)(C)C	0.17834394904458598	0.15328467153284672	0.15151515151515152	0.15384615384615385	0.16793893129770993	0.17054263565891473
CC[C@H](O)/C=C/C=C\C[C@H](O)C[C@H](O)[C@H](C)[C@H](O)[C@@H](O)[C@H](C)[C@@H](O)C	0.10429447852760736	0.16793893129770993	0.06521739130434782	0.09022556390977443	0.15625	0.15873015873015872
CN(c1ccc(C(=O)N[C@@H](Cc2ccccc2)C(=O)O)cc1)c1ccc([N+](=O)[O-])cc1	0.28662420382165604	0.16666666666666666	0.07643312101910828	0.08441558441558442	0.22302158273381295	0.09803921568627451
C[C@H](NCc1ccc(O)cc1)C(=O)O	0.1590909090909091	0.18867924528301888	0.10091743119266056	0.12380952380952381	0.19801980198019803	0.13333333333333333
O=C1Oc2ccc(O)cc2C(c2ccccc2)=NC1	0.20567375886524822	0.144	0.0873015873015873	0.08870967741935484	0.22123893805309736	0.05426356589147287
Nc1c(O[C@@H]2O[C@H](CO)[C@@H](O)[C@H](O)[C@H]2O)cc(O)cc1C(=O)Nc1ccccc1	0.21875	0.12	0.125	0.1267605633802817	0.18115942028985507	0.13380281690140844
N[C@H](C=O)C(=O)N[C@@H]1C=C2c3cccc4[nH]cc(c34)C[C@H]2N(C)C1	0.12962962962962962	0.13043478260869565	0.11940298507462686	0.1297709923664122	0.15267175572519084	0.1037037037037037
CNCC[C@H](Oc1ccc(C(F)(F)F)cc1)c1ccccc1	0.21232876712328766	0.11940298507462686	0.07462686567164178	0.07575757575757576	0.2184873949579832	0.07518796992481203
OC[C@@H](OS(O)(=O)O)[C@H](O)C(O)[C@@H](O)CO	0.0763888888888889	0.09401709401709402	0.042735042735042736	0.05263157894736842	0.09821428571428571	0.12037037037037036
C[C@H]1C=C2C=C[C@H](C)[C@H](CC[C@@H]3C[C@@H](O[Si](C)(C)C(C)(C)C)CC(=O)O3)[C@H]2[C@@H](OC(=O)NCCCCCCC(=O)NO)C1	0.08878504672897196	0.08994708994708994	0.5267175572519084	0.48872180451127817	0.06914893617021277	0.2922077922077922
CC[C@@H](F)CC[C@H](C)[C@H](C)C[C@H](C)O	0.11851851851851852	0.13761467889908258	0.08256880733944955	0.11538461538461539	0.12264150943396226	0.17
CC#CC#C/C=C/CCCC(=O)O	0.07092198581560284	0.09734513274336283	0.07272727272727272	0.07407407407407407	0.10185185185185185	0.09345794392523364
N[C@H](CCCCNC(=O)[C@H](Cc1ccc(F)cc1)NC(=O)CNC(=O)[C@@H](N)Cc1ccccc1)C(=O)N[C@@H](C)C(=O)N[C@@H](CCC(=O)O)C(=O)O	0.25	0.16923076923076924	0.0673076923076923	0.0784313725490196	0.22527472527472528	0.12755102040816327
CC(=O)N(c1ccccc1)C(=O)NC1CCN(Cc2ccc(F)cc2)CC1	0.2631578947368421	0.1702127659574468	0.10416666666666667	0.1056338028169014	0.25984251968503935	0.09722222222222222
O=C(NCCCN1CC(O)(c2ccc(Cl)cc2)CC1)c1ccc(F)cc1	0.24342105263157895	0.17391304347826086	0.10638297872340426	0.1079136690647482	0.24603174603174602	0.08391608391608392
C[C@H]1CC[C@]2(C)C(=O)CC[C@@H]3CC[C@@H]4[C@@H](C)CC[C@@H](O)CC[C@]4(C)[C@H]3CC[C@]12C	0.02631578947368421	0.043478260869565216	0.15714285714285714	0.1510791366906475	0.03164556962025317	0.09523809523809523
N[C@@H]1c2cccc(O)c2C(=O)c2c(O)cccc2C1	0.15862068965517243	0.13709677419354838	0.08870967741935484	0.09016393442622951	0.19298245614035087	0.072
C/C(=C/CC[C@@H](C)[C@H]1C[C@H](O)[C@@]2(C)C3=CC[C@H]4C(C)(C)C(=O)CC[C@]4(C)C3=CC[C@]12C)C(=O)O	0.10752688172043011	0.13291139240506328	0.16891891891891891	0.1793103448275862	0.11538461538461539	0.17006802721088435
N[C@H](C(=O)O)c1ccc(-c2ccncc2)c(F)c1	0.1702127659574468	0.1896551724137931	0.07317073170731707	0.08333333333333333	0.22018348623853212	0.08264462809917356
CN[C@@H](C)Cc1cc(O)c(O)cc1C	0.10144927536231885	0.12612612612612611	0.08181818181818182	0.10377358490566038	0.12149532710280374	0.102803738317757
CSc1ccc(/C=C2/C(C)=C(CC(=O)O)c3cc(F)ccc32)cc1	0.22972972972972974	0.2204724409448819	0.08759124087591241	0.08888888888888889	0.28205128205128205	0.0962962962962963
CC[C@@H](C)O[C@H]1C[C@@H](C)CC(=O)O1	0.04895104895104895	0.06956521739130435	0.20618556701030927	0.25	0.06306306306306306	0.16
CC(C)Nc1ccc(OCCCOc2ccc(CC3COCC3)cc2)cc1	0.1901840490797546	0.12837837837837837	0.1103448275862069	0.1276595744680851	0.18248175182481752	0.10344827586206896
O=C(OC[C@@]1(O)C=C[C@H](O)[C@H](OC(=O)c2ccccc2)C[C@@H](O)[C@@H](OC(=O)c2ccccc2)O[C@@H]1C(=O)O)c1ccccc1	0.23834196891191708	0.1099476439790576	0.13186813186813187	0.13333333333333333	0.16292134831460675	0.15819209039548024
C=C[C@]1(O)C[C@H]2[C@@H]3CCC4=CCCC[C@@H]4[C@H]3CC[C@@]21C	0.023809523809523808	0.03571428571428571	0.0859375	0.0873015873015873	0.037037037037037035	0.06976744186046512
CNCCNC(=O)c1ccc([N+](=O)[O-])cc1	0.1357142857142857	0.14782608695652175	0.10526315789473684	0.10714285714285714	0.14414414414414414	0.09649122807017543
O=CN1C[C@H]2CC[C@H]3C(=O)C[C@@H](CO)CC[C@@H]3[C@H]1C(=O)N2	0.041916167664670656	0.05755395683453238	0.128	0.13008130081300814	0.05185185185185185	0.08527131782945736
N[C@@H](Cn1cncn1)C(=O)O	0.07407407407407407	0.102803738317757	0.06666666666666667	0.0784313725490196	0.0970873786407767	0.08823529411764706
CNC[C@@H](OC)c1ccc(C(=O)NCCc2ccccc2)cc1	0.23972602739726026	0.14074074074074075	0.1044776119402985	0.11450381679389313	0.24166666666666667	0.10526315789473684
CC#CC[C@@H](C)[C@H](O)[C@H](C)[C@H]1CC[C@@]2(C)CC[C@H]3CC[C@H]4CC(C)(C)[C@@H](O)CC[C@]4(C)[C@H]3CC[C@@]12C	0.054455445544554455	0.07514450867052024	0.0975609756097561	0.10559006211180125	0.06470588235294118	0.11180124223602485
CN(C)CC(=O)C(C)(C)C(=O)c1ccccc1	0.1678832116788321	0.1565217391304348	0.14414414414414414	0.11607142857142858	0.16363636363636364	0.125
C/C(=C(\CC)CCCC(C)C)C(=O)N1CCC[C@H]1C(=O)N[C@@H](CC(=O)O)C(=O)NCC(=O)NCC(=O)O	0.13227513227513227	0.12650602409638553	0.10365853658536585	0.11875	0.10975609756097561	0.17647058823529413
CC1(C)COC(c2ccc(F)cc2)C1	0.1323529411764706	0.1651376146788991	0.1	0.10185185185185185	0.17307692307692307	0.07142857142857142
C[C@H](N)Cc1c[nH]c2ccc(OCc3cccs3)cc12	0.13815789473684212	0.13178294573643412	0.06870229007633588	0.08661417322834646	0.18487394957983194	0.07751937984496124
COc1cc2nc(N3CCN(C(=O)C4CCCO4)CC3)nc(N)c2cc1OC	0.07734806629834254	0.11258278145695365	0.10204081632653061	0.10344827586206896	0.10135135135135136	0.07333333333333333
CN[C@H](C)c1ccc(O)c(C)c1	0.10526315789473684	0.1320754716981132	0.08571428571428572	0.10891089108910891	0.12745098039215685	0.0970873786407767
O=C1C=C[C@@]2(O)C[C@@](O)(C(=O)O)C[C@H]1C2	0.0763888888888889	0.09401709401709402	0.12962962962962962	0.1320754716981132	0.08849557522123894	0.1308411214953271
O=C(CCn1ccnc1)Nc1ccccc1	0.22727272727272727	0.10655737704918032	0.075	0.07627118644067797	0.1926605504587156	0.07563025210084033
c1ccc(Oc2ccc(Nc3ccccc3)cc2)cc1	0.3157894736842105	0.08823529411764706	0.04411764705882353	0.04477611940298507	0.18181818181818182	0.03676470588235294
CC(C)CC/N=C/c1c(-c2ccc(F)cc2)nc(-c2ccc(F)cc2)n1/C=C/[C@@H](O)C[C@@H](O)CC(=O)O	0.3974358974358974	0.43609022556390975	0.08187134502923976	0.09580838323353294	0.5	0.20261437908496732
CNC(=S)[C@]1(c2ccc(NC(=O)[C@@H](N)C(=O)O)cc2)OC(=O)N1	0.16556291390728478	0.15503875968992248	0.1	0.11023622047244094	0.14285714285714285	0.109375
CC#C[C@]1(O)CC[C@H]2[C@@H]3CCC4=CC(=O)CCC4=C3[C@@H](c3ccc(N(C)C)cc3)C[C@@]21C	0.10215053763440861	0.14102564102564102	0.11688311688311688	0.11842105263157894	0.12337662337662338	0.08227848101265822
CC[C@@H](C(C)C)N[C@@H](CC)CO	0.08955223880597014	0.11214953271028037	0.08653846153846154	0.12121212121212122	0.09615384615384616	0.13131313131313133
Cc1cc(CNC(=O)c2c(-c3ccccc3)c(-c3ccc(F)cc3)c(CC[C@@H](O)C[C@@H](O)CC(=O)[O-])n2C(C)C)n[nH]1	0.48717948717948717	0.2893081761006289	0.08743169398907104	0.1005586592178771	0.41843971631205673	0.2073170731707317
C[C@H](O)c1ccc(C(=O)Nc2ccc(S(=O)(=O)N3CCN(C)CC3)cc2)cc1	0.23717948717948717	0.18571428571428572	0.10344827586206896	0.12056737588652482	0.21052631578947367	0.10416666666666667
CN1CC[C@H](c2c(F)cc3c(=O)c(C(=O)O)cn(CCF)c3c2F)CC1	0.13414634146341464	0.1357142857142857	0.125	0.12686567164179105	0.14925373134328357	0.10144927536231885
Brc1ccc(OC[C@H]2C[C@H](O)CC2)cc1	0.0821917808219178	0.10084033613445378	0.14678899082568808	0.14953271028037382	0.10526315789473684	0.10714285714285714
COOC#CC#N	0.007518796992481203	0.009433962264150943	0.020202020202020204	0.020618556701030927	0.009900990099009901	0.02040816326530612
CCC[C@@H](O)CC(=O)O	0.15	0.16842105263157894	0.09375	0.10752688172043011	0.17777777777777778	0.2235294117647059
CC1=CC[C@](N)(C(=O)/C(C)=C\c2ccc(F)cc2)CC(=O)C1	0.174496644295302	0.2032520325203252	0.11811023622047244	0.12	0.211864406779661	0.09302325581395349
O=C(O)C[C@]1(O)C(=O)N(Cc2cccs2)C(=O)NC1=O	0.1342281879194631	0.15447154471544716	0.10569105691056911	0.10743801652892562	0.16101694915254236	0.11570247933884298
C#CCN1CCC[C@H]1C(=O)c1ccc(Cl)cc1	0.10135135135135136	0.11475409836065574	0.1111111111111111	0.11304347826086956	0.12931034482758622	0.08403361344537816
CN1CCN2c3ccccc3Cc3ccccc3C2C1	0.17567567567567569	0.09701492537313433	0.07633587786259542	0.07751937984496124	0.18333333333333332	0.05263157894736842
CC[C@H](C)O[C@H]1O[C@@H](CO)[C@@H](O)[C@@H]1O	0.06293706293706294	0.07758620689655173	0.12264150943396226	0.15841584158415842	0.08108108108108109	0.16831683168316833
O=C1OC([C@@H](O)CO)Oc2ccccc2C1=O	0.14893617021276595	0.1440677966101695	0.11206896551724138	0.12389380530973451	0.18181818181818182	0.10344827586206896
COc1nc(Cl)nc(Cl)c1NC1=NCCN1	0.0457516339869281	0.08130081300813008	0.049586776859504134	0.05042016806722689	0.04918032786885246	0.03278688524590164
C/C=C/SC(=O)NCC	0.05303030303030303	0.07692307692307693	0.0707070707070707	0.07216494845360824	0.08080808080808081	0.07142857142857142
CC(C)=C[C@@]1(O)C[C@H](C)[C@H]2[C@@H]3C[C@H](C[C@H](O)[C@H]4C[C@H](O)CC[C@]5(C)[C@H](O)CC[C@]5(C)[C@H]4CC[C@]3(C)[C@@H]2C)OC1=O	0.037209302325581395	0.05945945945945946	0.1728395061728395	0.16770186335403728	0.04945054945054945	0.11176470588235295
C#Cc1cc(OC)ccc1O	0.07407407407407407	0.09259259259259259	0.07692307692307693	0.0784313725490196	0.0970873786407767	0.0673076923076923
O[C@@H]1[C@H](CO[C@H]2O[C@H](CO)[C@@H](O)[C@H](O)[C@H]2O)[C@@H](O)[C@H](O)[C@@H]1O	0.02976190476190476	0.03546099290780142	0.1111111111111111	0.11290322580645161	0.03676470588235294	0.112
Nc1cc(Cl)nc2c1ncn2[C@H]1C[C@H](O)[C@@H](CO)O1	0.06329113924050633	0.09302325581395349	0.10655737704918032	0.10833333333333334	0.07936507936507936	0.09836065573770492
O=C(CCc1ccccc1)N1CCC(Cc2ccccc2)CC1	0.23648648648648649	0.10638297872340426	0.1111111111111111	0.11278195488721804	0.1889763779527559	0.08759124087591241
Fc1ncc([C@H]2CCNC[C@H]2COc2ccc3c(c2)OCO3)c(F)c1	0.09302325581395349	0.1103448275862069	0.09154929577464789	0.09285714285714286	0.11428571428571428	0.06206896551724138
C[C@H]1O[C@H](O[C@@H]2[C@H](O)[C@@H](O)[C@@H](O[C@H]3[C@H](O)[C@@H](O)[C@H](O)O[C@@H]3CO)O[C@@H]2CO)[C@H](O)[C@@H](O)[C@@H]1N[C@H]1C=C(CO)[C@@H](O)[C@H](O)[C@H]1O	0.04484304932735426	0.04040404040404041	0.10497237569060773	0.10614525139664804	0.04145077720207254	0.10555555555555556
C[C@H]1O[C@H](OC[C@@H]2O[C@H](n3c(=O)[nH]c4ccc(F)cc34)[C@@H](CO)[C@@H]2O)[C@H](O)[C@@H](O)[C@@H]1O	0.11731843575418995	0.13071895424836602	0.1597222222222222	0.1619718309859155	0.1506849315068493	0.14482758620689656
O=C1N[C@H](O)C[C@@H](/N=C/c2c(-c3ccc(F)cc3)cc(-c3ccccc3)nc2C2CCCCC2)O1	0.2543352601156069	0.18012422360248448	0.10843373493975904	0.10975609756097561	0.24161073825503357	0.07017543859649122
CC1=C[C@@H]2C(=O)O[C@H]3C[C@@H](C)[C@H]4C[C@@H](O)C[C@]4(C)[C@H]3CC[C@@]21C	0.04093567251461988	0.06338028169014084	0.2288135593220339	0.23275862068965517	0.050359712230215826	0.13385826771653545
C[C@@H]1C[C@@]2(C)CC[C@@H]1C2	0.014492753623188406	0.018018018018018018	0.08080808080808081	0.08247422680412371	0.018867924528301886	0.06
CN[C@@H]1[C@H](O[C@H]2[C@H](O[C@H]3[C@H](O)[C@@H](O)[C@H](N=C(N)N)[C@@H](O)[C@@H]3N=C(N)N)O[C@@H](C)[C@]2(O)C=O)O[C@@H](CO)[C@H](O)[C@H]1O	0.04739336492890995	0.04864864864864865	0.09941520467836257	0.10059171597633136	0.05	0.10650887573964497
O=C1O[C@H](c2ccc(O)cc2)CNC(=O)c2cc(O)ccc21	0.1568627450980392	0.13636363636363635	0.09923664122137404	0.10077519379844961	0.17886178861788618	0.07518796992481203
CC1=CC[C@@H]2C(C)(C)[C@@H](O)CC[C@]12C	0.034013605442176874	0.059322033898305086	0.12264150943396226	0.125	0.043478260869565216	0.09259259259259259
CC[C@H](NC)c1cc(-c2ccc(F)cc2)cc(CC[C@@H](O)CC(=O)[O-])c1-c1cc(F)cc(F)c1	0.30625	0.2465753424657534	0.09316770186335403	0.10828025477707007	0.3014705882352941	0.1437908496732026
N#CCOc1ccc(C(=O)O)cc1	0.11851851851851852	0.14814814814814814	0.102803738317757	0.10476190476190476	0.1553398058252427	0.10377358490566038
Nc1nonc1C(=O)Nc1ccc(C(=O)N[C@@H](CCC(=O)O)C(=O)O)cc1	0.20382165605095542	0.19117647058823528	0.09090909090909091	0.1	0.16296296296296298	0.13138686131386862
CCCc1nc(C(=O)O)c(-c2ccc(F)cc2)c2cc(F)ccc2n1C	0.272108843537415	0.25984251968503935	0.1	0.10144927536231885	0.3247863247863248	0.10071942446043165
CO[C@]12C[C@H]3CCC[C@@H](C)[C@@]1(C)C1=CC(=O)C[C@@H]3[C@@H](O)C[C@]2(C)[C@@]1(O)C(=O)CO	0.07222222222222222	0.09933774834437085	0.18518518518518517	0.18796992481203006	0.08053691275167785	0.15217391304347827
CC[C@H](C)CNC(=O)[C@@H]1C=C2c3cccc4[nH]cc(c34)C[C@H]2N(C)C1	0.14814814814814814	0.15217391304347827	0.15037593984962405	0.1796875	0.17557251908396945	0.15151515151515152
Oc1ccc(/C=C/c2cc(O)cc(O)c2)cc1	0.13194444444444445	0.1623931623931624	0.04838709677419355	0.04918032786885246	0.2018348623853211	0.05737704918032787
CSC(=N)N1CCCC1=O	0.0364963503649635	0.036036036036036036	0.07920792079207921	0.08080808080808081	0.047619047619047616	0.04854368932038835
O=[n+]1ccn([C@@H]2O[C@H](CO)[C@@H](O)[C@H]2O)c(=O)[nH]1	0.06622516556291391	0.072	0.12280701754385964	0.125	0.075	0.12389380530973451
Cc1onc(-c2ccccc2)c1-c1ccc(S(N)(=O)=O)cc1	0.2733812949640288	0.20967741935483872	0.06666666666666667	0.06766917293233082	0.2719298245614035	0.051470588235294115
O=C([C@H](Cc1ccccc1)NC(=O)O)c1ccccc1	0.2932330827067669	0.14173228346456693	0.0859375	0.096	0.21739130434782608	0.11290322580645161
CNC(=N)N	0.024390243902439025	0.020618556701030927	0.02197802197802198	0.02247191011235955	0.021739130434782608	0.022222222222222223
C[C@@](O)(/C=C/C(=O)c1ccc(O)cc1)C(=O)Nc1ccc(C#N)c(C(F)(F)F)c1	0.19135802469135801	0.16083916083916083	0.08843537414965986	0.07482993197278912	0.20149253731343283	0.08904109589041095
CC(C)[C@@H]1CC[C@H](C(=O)N[C@H](Cc2ccccc2)C(=O)O)CC1	0.20134228187919462	0.15151515151515152	0.13178294573643412	0.152	0.1951219512195122	0.1693548387096774
CN(C)C[C@H](c1ccc(Cl)cc1)c1ccc(Cl)cc1O	0.1564625850340136	0.16260162601626016	0.0703125	0.08	0.2	0.07086614173228346
N[C@@H](Cn1ccc(=O)c(O)c1)C(=O)O	0.11764705882352941	0.13636363636363635	0.11214953271028037	0.125	0.14285714285714285	0.12380952380952381
CCc1cc(-c2c(-c3ccc(F)cc3)nc(C(C)C)n2/C=C/[C@@H](O)C[C@@H](O)CC(=O)O)cc(CC)c1F	0.3670886075949367	0.4765625	0.10240963855421686	0.11728395061728394	0.44881889763779526	0.21333333333333335
C[C@@H]1C[C@@H](c2ccc(F)cc2)CC[C@@H]1CCCC(O)CC(=O)O	0.24305555555555555	0.26666666666666666	0.1774193548387097	0.19008264462809918	0.2782608695652174	0.2608695652173913
NC[C@H](N)C(=O)N[C@H](C(=O)N[C@@H](CCC(=O)O)C(=O)N[C@H](Cc1ccccc1)C(=O)N[C@H](C)C(=O)N[C@H](CCC(=O)O)NC(=O)O)C(=O)N	0.17142857142857143	0.12307692307692308	0.065	0.07653061224489796	0.1443850267379679	0.13978494623655913
N[C@H]1CCC[C@@H]1C(=O)O	0.03731343283582089	0.04672897196261682	0.09278350515463918	0.09473684210526316	0.049019607843137254	0.08247422680412371
C=CCO[C@H]1O[C@H](CO)[C@@H](O)[C@H](O)[C@H]1O	0.03333333333333333	0.04918032786885246	0.0990990990990991	0.10091743119266056	0.05128205128205128	0.12037037037037036
CN(C)c1ccc(C(=C2C=CC(=[N+](C)C)C=C2)c2ccc(N(C)C)cc2)cc1.[Cl-]	0.17575757575757575	0.14383561643835616	0.08053691275167785	0.07432432432432433	0.16546762589928057	0.059602649006622516
CCCC1=C(C(=O)NC1=O)N[C@H]1CCCC1	0.06666666666666667	0.07258064516129033	0.11403508771929824	0.11607142857142858	0.06666666666666667	0.07692307692307693
O[C@H]1C[C@H](O)[C@@H](O)[C@H](O)[C@H]1O	0.02142857142857143	0.02654867256637168	0.0891089108910891	0.09090909090909091	0.027777777777777776	0.12371134020618557
Nc1nc2ccc(OC(F)(F)F)cc2s1	0.0684931506849315	0.10256410256410256	0.0603448275862069	0.05217391304347826	0.08771929824561403	0.042735042735042736
C=C1[C@@H]([C@H](O)C[C@H](C)[C@H]2CCC(C)C[C@@H]2C)CC[C@@H]1O	0.06962025316455696	0.09230769230769231	0.15254237288135594	0.17543859649122806	0.0873015873015873	0.18421052631578946
CC(=O)n1cncc2cc(OC(=O)c3ccccc3)cc12	0.20689655172413793	0.1297709923664122	0.08396946564885496	0.08527131782945736	0.20168067226890757	0.09302325581395349
CCO[C@H]1CN(CC[C@@H](O)[C@H](N)[C@@H]2O)[C@H]([C@H](N)C[C@@H]2O)C[C@@H]1O[C@H]1OC[C@](O)(CO)[C@H](N)[C@@H]1O	0.035	0.034482758620689655	0.13725490196078433	0.1390728476821192	0.041666666666666664	0.11612903225806452
Cc1nc2c(s1)Nc1ccccc1N=C2N1CCN(C)CC1	0.11875	0.13432835820895522	0.07352941176470588	0.07462686567164178	0.1484375	0.050724637681159424
CC(C)Oc1ccc2c(=O)c(-c3ccccc3)coc2c1	0.24113475177304963	0.16535433070866143	0.08396946564885496	0.10236220472440945	0.26548672566371684	0.07633587786259542
O=COCCc1ccccc1-c1c2ccc(=O)cc-2oc2cc(O)ccc12	0.2138364779874214	0.136986301369863	0.08843537414965986	0.0896551724137931	0.23846153846153847	0.06711409395973154
O=C(CCN1CCCCC1)N1CCC(Cc2ccccc2)CC1	0.13664596273291926	0.08333333333333333	0.10294117647058823	0.1044776119402985	0.13533834586466165	0.08759124087591241
CC(C)COC(=O)C(O)c1ccccc1C(=O)c1ccccc1	0.2971014492753623	0.1875	0.10606060606060606	0.13385826771653545	0.2672413793103448	0.16
Clc1cccc(Cl)c1NC1=NCCN1	0.0763888888888889	0.0847457627118644	0.06086956521739131	0.061946902654867256	0.08849557522123894	0.04310344827586207
CC(C)NC[C@H](O)COc1cccc2[nH]ccc12	0.16901408450704225	0.17796610169491525	0.09016393442622951	0.11016949152542373	0.21818181818181817	0.1282051282051282
COCCc1ccc(OCC(O)CNC(C)C)cc1	0.16666666666666666	0.18487394957983194	0.10655737704918032	0.1271186440677966	0.1826086956521739	0.15517241379310345
CO[C@@H]1CCCN(CCc2ccc(OC)cc2)CCc2cc(OC)ccc21	0.14201183431952663	0.12162162162162163	0.10344827586206896	0.1048951048951049	0.16666666666666666	0.08163265306122448
CN(C)Cc1c[nH]c2ccc(OC(N)=O)cc12	0.1095890410958904	0.15384615384615385	0.10256410256410256	0.10434782608695652	0.1504424778761062	0.09401709401709402
O[C@]1(c2ccccc2)CC[C@H]2[C@@H]3CCC4=CC(=O)CC[C@]4(C)[C@H]3CC[C@]12C	0.12280701754385964	0.08552631578947369	0.11188811188811189	0.11347517730496454	0.1347517730496454	0.0821917808219178
CSCCCCCC/C(=N\OC(C)=O)C(C)(C)C	0.06535947712418301	0.07086614173228346	0.13043478260869565	0.09401709401709402	0.056451612903225805	0.11206896551724138
OC[C@@H](O)[C@@H]1O[C@@](CO)(CO)[C@H](O)[C@H](O)[C@H]1O	0.052980132450331126	0.056	0.08620689655172414	0.09734513274336283	0.058333333333333334	0.12612612612612611
CCc1nn(C)c(-c2ccc(F)cc2)c1/C=C/[C@@H](O)C[C@@H](O)CC(=O)O	0.34782608695652173	0.5288461538461539	0.10869565217391304	0.11851851851851852	0.5247524752475248	0.22580645161290322
C=CCOC(=O)Cc1ccc(OC)cc1	0.11347517730496454	0.1504424778761062	0.10714285714285714	0.10909090909090909	0.1574074074074074	0.09821428571428571
CC(C)=NNC(=O)c1ccc([N+](=O)[O-])cc1	0.1366906474820144	0.1391304347826087	0.09649122807017543	0.09821428571428571	0.13513513513513514	0.09734513274336283
C=C(NC(=O)c1ccc(Cl)cc1)c1ccc(Cl)cc1Cl	0.1643835616438356	0.12598425196850394	0.06201550387596899	0.06299212598425197	0.1794871794871795	0.0625
CN(C)C(=O)Oc1cc(OC(=O)N(C)C)cc(C(O)CNC(C)(C)C)c1	0.11585365853658537	0.14705882352941177	0.15384615384615385	0.1297709923664122	0.11029411764705882	0.13740458015267176
C=Cc1ccc(O)cc1O	0.07575757575757576	0.10576923076923077	0.05825242718446602	0.0594059405940594	0.1111111111111111	0.058823529411764705
CCCN1C[C@H](CSC)C[C@@H]2c3cccc4[nH]cc(c34)C[C@H]21	0.11180124223602485	0.10144927536231885	0.14960629921259844	0.152	0.12213740458015267	0.11538461538461539
CC(C)CCn1c(=O)c(C(=O)N[C@@H](Cc2ccccc2)c2ccc(Cl)cc2)c(-c2ccc(F)cc2)c1=O	0.39490445859872614	0.23076923076923078	0.08771929824561403	0.10179640718562874	0.31690140845070425	0.10119047619047619
CN1[C@H]2CC[C@H]1C[C@@H](OC(c1ccccc1)c1ccccc1)C2	0.20394736842105263	0.08333333333333333	0.1111111111111111	0.12121212121212122	0.16153846153846155	0.08759124087591241
C[C@@H]1C/C=C/C=C/C=C/C=C/[C@H](O[C@@H]2O[C@H](C)[C@@H](O)[C@H](N)[C@@H]2O)C[C@@H]2O[C@](O)(C[C@@H](O)C[C@H]3O[C@@H]3/C=C/C(=O)O1)C[C@H](O)[C@H]2C(=O)O	0.09375	0.07389162561576355	0.18435754189944134	0.1864406779661017	0.09230769230769231	0.14673913043478262
C=C[C@H]1[C@H](OC(=O)[C@H](C)[C@H](C)C(=O)O)N1C(=O)[C@@H](Cc1ccccc1)NC(=O)C(=O)Cc1ccccc1	0.27647058823529413	0.1656441717791411	0.10843373493975904	0.13043478260869565	0.2251655629139073	0.15822784810126583
CNCC[C@@H](O)c1ccc(Cl)cc1	0.13533834586466165	0.14814814814814814	0.08256880733944955	0.09433962264150944	0.1553398058252427	0.10377358490566038
CN[C@H](C)C(=O)N[C@H](C(=O)N[C@H](C(=O)N[C@@H](CCC(=O)O)C(=O)O)C(=O)O[C@H]2CCCCC[C@H]2N)C(=O)N[C@@H](C)C(=O)N[C@@H](CCC(=O)O)	0.10810810810810811	0.10606060606060606	0.0979381443298969	0.12234042553191489	0.09183673469387756	0.1712707182320442
NC(=O)NC(=O)Cc1ccccc1	0.17054263565891473	0.10714285714285714	0.08256880733944955	0.08411214953271028	0.1553398058252427	0.10377358490566038
CC(C)[C@H](/N=C/c1ccc(O)cc1)NCC(O)c1ccc(O)cc1	0.2214765100671141	0.19230769230769232	0.06428571428571428	0.08088235294117647	0.2605042016806723	0.11278195488721804
CO[C@@H]1C[C@H](OC)[C@H](C)[C@@H](O[C@H]2C[C@@](C)(OC)[C@@H](O)[C@H](C)O2)[C@H](C)[C@@H](O[C@@H]2O[C@H](C)C[C@H](N(C)C)[C@H]2O)[C@]1(C)O	0.023148148148148147	0.04864864864864865	0.14634146341463414	0.1411042944785276	0.02717391304347826	0.1
Nc1ccc(S(=O)(=O)Nc2nccs2)cc1	0.1111111111111111	0.14655172413793102	0.058333333333333334	0.059322033898305086	0.12280701754385964	0.05
C[C@H](O)CO[C@@H]1O[C@H](CO)[C@@H](O)[C@H](O)[C@H]1O	0.060810810810810814	0.0743801652892562	0.10714285714285714	0.12962962962962962	0.07758620689655173	0.16037735849056603
CN[C@@H](Cc1ccccc1)C(=O)C(CN1CCC(O)CC1)=C(CN)C1CCCCC1	0.14857142857142858	0.09433962264150944	0.12751677852348994	0.136986301369863	0.14189189189189189	0.12080536912751678
CCCCCC(=O)Nc1ccc(S(=O)(=O)NC(=O)NC2CCCCC2)cc1	0.15060240963855423	0.14685314685314685	0.12857142857142856	0.13043478260869565	0.11188811188811189	0.12949640287769784
OCCCC#CC#CCCCCCC(=O)O	0.0738255033557047	0.07258064516129033	0.058333333333333334	0.059322033898305086	0.07563025210084033	0.10526315789473684
COn1cc(C(=O)NS(=O)(=O)c2ccccc2C)c2ccccc21	0.23809523809523808	0.17424242424242425	0.08759124087591241	0.08888888888888889	0.2605042016806723	0.08029197080291971
CC(=O)C=CCn1c(=O)c2c(ncn2C)n(C)c1=O	0.09210526315789473	0.13934426229508196	0.09917355371900827	0.10084033613445378	0.11666666666666667	0.08196721311475409
C[C@@H]1CCC[C@H](N[C@@H]2O[C@H](C(=O)N(C)C)[C@H](N)CN2C)C(=O)[C@@H](C)N1Cc1ccccc1	0.1340782122905028	0.12101910828025478	0.19718309859154928	0.19148936170212766	0.13245033112582782	0.12666666666666668
CCC[C@H]1CCC[C@H](/C=C/[C@@H](O)C[C@@H](O)CC(=O)O)[C@H]1COC(=O)C(C)(C)CC	0.16265060240963855	0.22962962962962963	0.23076923076923078	0.17037037037037037	0.21052631578947367	0.30327868852459017
CCCC[C@@]1(OC(=O)[C@H](C)[C@H](C)C(=O)OC)C(=O)N(C)C1=O	0.11688311688311688	0.1328125	0.13934426229508196	0.16101694915254236	0.1111111111111111	0.15966386554621848
C[C@@H](O)[C@H]1O[C@@H](O[C@H]2[C@H](O)[C@@H](O[C@H]3[C@H](O)[C@@H](O)[C@H](O)O[C@@H]3CO)[C@H](O)[C@@H]2O)[C@@H](O)C[C@@H]1O	0.041666666666666664	0.048484848484848485	0.09868421052631579	0.11486486486486487	0.05	0.12162162162162163
C[C@@H](Oc1ccc(CC(=O)O)cc1)C(=O)O	0.1791044776119403	0.2018348623853211	0.11607142857142858	0.1388888888888889	0.2	0.18095238095238095
C/C(CO)=C1\CC[C@@H](C)CC[C@@H](C)CCCC(=O)C1	0.050314465408805034	0.06870229007633588	0.1452991452991453	0.14782608695652175	0.06299212598425197	0.09917355371900827
C[C@@H]1Oc2ccccc2NC(=O)C1	0.10948905109489052	0.09649122807017543	0.13333333333333333	0.13592233009708737	0.14285714285714285	0.08256880733944955
CC[C@@H](S)C(=O)N1CCC[C@H]1C(=O)O	0.08571428571428572	0.07758620689655173	0.11214953271028037	0.13592233009708737	0.08108108108108109	0.14563106796116504
Nc1cc(CC(=O)O)c(=O)c2cc(F)ccc2n1	0.17142857142857143	0.23423423423423423	0.10084033613445378	0.10256410256410256	0.2222222222222222	0.1016949152542373
CC(C)CN(C[C@@H](O)[C@H](Cc1ccccc1)NC(=O)O[C@H]1CCOC1)S(=O)(=O)c1ccc(N)cc1	0.23837209302325582	0.2	0.13924050632911392	0.15584415584415584	0.23972602739726026	0.14743589743589744
NCCOCCNCCOP(=O)([O-])O	0.04794520547945205	0.03278688524590164	0.05263157894736842	0.05357142857142857	0.03418803418803419	0.07207207207207207
Nc1nc(=O)[nH]cc1F	0.05303030303030303	0.08737864077669903	0.04950495049504951	0.050505050505050504	0.07	0.029411764705882353
CCCCSS[C@H](C)C(=O)O	0.09090909090909091	0.10377358490566038	0.09900990099009901	0.12371134020618557	0.10891089108910891	0.13402061855670103
CNc1ccc(-c2ccc(C(C)C)cc2)c(-c2ccc(F)cc2)c1	0.31654676258992803	0.23809523809523808	0.056338028169014086	0.07246376811594203	0.2905982905982906	0.06428571428571428
O=C(O)[C@@]1(O)CC[C@H]2[C@@H]3C[C@H](C21)C(=O)C=C(O)[C@H](O)[C@H]3O	0.06875	0.08270676691729323	0.1694915254237288	0.1724137931034483	0.07751937984496124	0.16101694915254236
CC1(C)O[C@@H]2C[C@H]3[C@@H]4C[C@H](F)C5=CC(=O)C=C[C@]5(C)[C@H]4[C@@H](O)C[C@]3(C)[C@]2(C(=O)CO)O1	0.08152173913043478	0.10967741935483871	0.22058823529411764	0.22388059701492538	0.0915032679738562	0.1619718309859155
NCCC[C@@H](N)CC(=O)O	0.11023622047244094	0.10679611650485436	0.06930693069306931	0.08163265306122448	0.11224489795918367	0.15053763440860216
CCOP(=O)(N)OCCCN1CCCCC1	0.05263157894736842	0.031007751937984496	0.08547008547008547	0.08695652173913043	0.04065040650406504	0.07692307692307693
COc1cc([S@@](C)=O)ccc1OC	0.07913669064748201	0.10810810810810811	0.09345794392523364	0.09523809523809523	0.102803738317757	0.08411214953271028
O=C1O[C@@H](O)C[C@@H](O)C=C/C=C/C=C/C=C/c2c(-c3ccc(F)cc3)nc(-c3ccc(F)cc3)nc21	0.24571428571428572	0.20125786163522014	0.10119047619047619	0.10240963855421686	0.2077922077922078	0.08875739644970414
CCNC[C@H]1CC[C@H](NC(=O)c2ccc(O)cc2)CC1	0.12418300653594772	0.1328125	0.1487603305785124	0.15126050420168066	0.13821138211382114	0.12195121951219512
CC(=C\C(=O)O)[C@H]1CC[C@H]2[C@@H]3CC=C4C[C@@H](O)CC[C@]4(C)[C@H]3CC[C@@]21C	0.0625	0.08108108108108109	0.14925373134328357	0.15151515151515152	0.0763888888888889	0.1417910447761194
CC1=C(O)CC[C@@H]2[C@@]3(C)CCC4=C(CCC(=O)C4)[C@H]3CC[C@@]21C	0.052941176470588235	0.07042253521126761	0.09774436090225563	0.09923664122137404	0.06521739130434782	0.0661764705882353
CCCC[C@H](O)CC(=O)[O-]	0.11023622047244094	0.10679611650485436	0.09090909090909091	0.10416666666666667	0.11224489795918367	0.16304347826086957
CCCC[C@H](OP(=O)(O)OC[C@H](O)CO)C(=O)[O-]	0.11724137931034483	0.11570247933884298	0.09322033898305085	0.10434782608695652	0.1111111111111111	0.18518518518518517
C=C(CO)C(=O)OC[C@H]1O[C@@H](COC(=O)CC(O)C)[C@@H](O)[C@H]1O	0.11392405063291139	0.1037037037037037	0.12598425196850394	0.14634146341463414	0.09923664122137404	0.21367521367521367
Clc1ccc(OCC(Cn2ccnc2)c2ccc(Cl)cc2Cl)cc1	0.15723270440251572	0.12142857142857143	0.055944055944055944	0.06428571428571428	0.17829457364341086	0.056338028169014086
NCCC(=O)N1CCC(=C2c3ccc(Cl)cc3CCc3cccnc32)CC1	0.13529411764705881	0.136986301369863	0.08843537414965986	0.0896551724137931	0.15827338129496402	0.06711409395973154
NCc1ccc(-c2ccc(C(=O)O)cc2)cc1	0.22556390977443608	0.1826086956521739	0.08333333333333333	0.0847457627118644	0.25961538461538464	0.08403361344537816
BrCc1cc(COC(N)=O)ccc1O	0.10071942446043165	0.125	0.1111111111111111	0.11320754716981132	0.1308411214953271	0.10185185185185185
O=C1[C@H](O[C@@H]2O[C@H](CO)[C@@H](O)[C@H](O)[C@H]2O)C(O)[C@@H](O)[C@@H]1O	0.036585365853658534	0.043795620437956206	0.12295081967213115	0.125	0.045454545454545456	0.11475409836065574
N[C@H]1[C@H](O)[C@H](N[C@H]2C[C@H](O)[C@H](N)C2)C[C@H]2[C@@H]3CCC4=CC(=O)C=C[C@]4(C)[C@H]3C[C@@H](O)[C@]12C	0.06282722513089005	0.06666666666666667	0.1643835616438356	0.16666666666666666	0.06875	0.12666666666666668
CCC[S@](=O)C[C@H](CC)[C@H](CC)[C@@H](C)OC(=O)C[C@H](C)CC(=O)O	0.14102564102564102	0.16153846153846155	0.11538461538461539	0.1349206349206349	0.13178294573643412	0.22033898305084745
Cc1cc(C#N)c(Cl)cc1C(=O)N[C@@H]1CC[C@@H](O)CNCC1	0.07975460122699386	0.07971014492753623	0.12598425196850394	0.128	0.08270676691729323	0.09230769230769231
C=C/C(C)=C\C1=Cc2ccccc2CC1	0.11267605633802817	0.11016949152542373	0.07758620689655173	0.07894736842105263	0.16666666666666666	0.05982905982905983
C[C@H]1N[C@@H](C)CN(c2ccc(=O)[nH]c2)[C@@H](C)O1	0.0728476821192053	0.08870967741935484	0.15178571428571427	0.15454545454545454	0.09243697478991597	0.11304347826086956
C[C@@H]1CC[C@H]2[C@]3(C)CC[C@@H]4[C@@H](C)CC[C@@H](O)C[C@@]4(C)[C@H]3CC[C@@]21C	0.016853932584269662	0.03355704697986577	0.14728682170542637	0.140625	0.02054794520547945	0.08888888888888889
O[C@H]1OC[C@@H](O)[C@H](O)[C@@H]1O	0.021739130434782608	0.02702702702702703	0.08	0.08163265306122448	0.02830188679245283	0.10309278350515463
CC1=C2C3=CC[C@@H]4[C@H](C)CC[C@@H]5C[C@@H](O)CC[C@@]5(C)[C@H]4CC[C@]3(C)[C@@]2(C)CC[C@@]1(C)O	0.041666666666666664	0.06134969325153374	0.14383561643835616	0.13793103448275862	0.05	0.10666666666666667
CO[C@]12C[C@@H](CO)CC[C@H]1C(=O)O2	0.03424657534246575	0.04201680672268908	0.12380952380952381	0.1262135922330097	0.043859649122807015	0.08333333333333333
O=Cc1ccc(NC(=O)c2c(-c3ccccc3)c(-c3ccc(F)cc3)c(C(F)(F)F)n2C(=O)O)cc1	0.423841059602649	0.19745222929936307	0.06432748538011696	0.058823529411764705	0.2978723404255319	0.07100591715976332
N[C@H](COc1ccncc1)C(=O)C(=O)O	0.1223021582733813	0.1415929203539823	0.09821428571428571	0.11009174311926606	0.12727272727272726	0.14018691588785046
CC[C@@](C)(C)OC(=O)C(c1cc(C)cc(C)c1OCC(O)C[C@@H](O)CC(=O)[O-])C1CCCCC1	0.17613636363636365	0.17647058823529413	0.1836734693877551	0.16216216216216217	0.15894039735099338	0.2446043165467626
C[C@H](NC(=O)[C@@H](N)Cc1ccc(O)cc1)C(=O)O	0.18115942028985507	0.19298245614035087	0.1016949152542373	0.12280701754385964	0.19090909090909092	0.16216216216216217
CC[C@@H](O)/C=C/C=C/C=C/CCC[C@@H](O)CC(=O)O	0.15172413793103448	0.19658119658119658	0.072	0.09090909090909091	0.20535714285714285	0.23148148148148148
NC(=O)C[C@@H](N)C(=O)c1ccccc1C(=O)N[C@@H](CCC(=O)O)C(=O)O	0.20261437908496732	0.16296296296296298	0.09420289855072464	0.1037037037037037	0.1875	0.16279069767441862
C=Cc1ncc(OC)c(OC)c1C(=O)N	0.0763888888888889	0.10344827586206896	0.07964601769911504	0.08108108108108109	0.09821428571428571	0.07079646017699115
O=C(COc1ccccc1)Nc1ccccc1	0.2992125984251969	0.11290322580645161	0.08196721311475409	0.08333333333333333	0.1981981981981982	0.07377049180327869
CC1(C)[C@H](C(=O)O)N2C(=O)C[C@H]2S1(=O)=O	0.06993006993006994	0.08620689655172414	0.12149532710280374	0.12380952380952381	0.08035714285714286	0.11214953271028037
O=C(CCl)NCCN1CCN(c2ccc(Cl)cc2)CC1	0.12418300653594772	0.11538461538461539	0.112	0.11382113821138211	0.12903225806451613	0.08661417322834646
C[C@H](C=O)Cn1c(=O)c2c([nH]c(=O)c3ccccc32)nc(-c2ccc(F)cc2)c1=O	0.27564102564102566	0.25547445255474455	0.0641025641025641	0.07894736842105263	0.336	0.06451612903225806
CCC[C@@H](NC(=O)Nc1ccc(-c2ccccc2-c2nnn[nH]2)cc1)C(=O)O	0.28289473684210525	0.2	0.0945945945945946	0.10344827586206896	0.2734375	0.1258741258741259
[N-]=[N+]=NC[C@H](N)[C@H](O)[C@H](O)[C@H](N)CO	0.07092198581560284	0.08771929824561403	0.02608695652173913	0.03571428571428571	0.09174311926605505	0.09345794392523364
C[C@H]1NCC(COc2ccc(CCCN3CCC(CC(C)(c4ccc(Cl)cc4)c4ccccc4)cc2)C3)CCCN1	0.175	0.08900523560209424	0.11602209944751381	0.10497237569060773	0.16	0.08648648648648649
O=c1[nH]cc(F)c(=O)[nH]1	0.061068702290076333	0.07692307692307693	0.06	0.061224489795918366	0.07	0.039603960396039604
O=C1N(Cc2ccccc2)C(=O)NC1=O	0.15441176470588236	0.1206896551724138	0.0782608695652174	0.07964601769911504	0.16822429906542055	0.0603448275862069
CO/N=C(/C(=O)N[C@@H]1C(=O)N2C(C(=O)O)=C(COC(C)=O)CS[C@H]12)c1csc(N)n1	0.10674157303370786	0.11842105263157894	0.10810810810810811	0.1095890410958904	0.1	0.11643835616438356
O=C(NOC[C@H](O)CO)[C@H](O)[C@H](O)CO	0.11594202898550725	0.12389380530973451	0.07079646017699115	0.08181818181818182	0.12962962962962962	0.1650485436893204
CNCC[C@H](C/C=C/c1cc(O)cc(O)c1)c1ccccc1	0.19463087248322147	0.14393939393939395	0.07407407407407407	0.08333333333333333	0.226890756302521	0.09090909090909091
CCCCCC[C@H]1C(=O)O[C@H](C)[C@H](NC(=O)c2cccc(NC=O)c2O)C(=O)O[C@@H](C)[C@@H]1OC(=O)CC(C)C	0.15706806282722513	0.16167664670658682	0.20512820512820512	0.21568627450980393	0.14545454545454545	0.2064516129032258
O=C(O)C[C@@H](O)C[C@H](O)/C=C/n1c(C(F)(F)F)nc(-c2ccc(F)cc2)c1-c1ccc(F)cc1	0.3684210526315789	0.4140625	0.0736196319018405	0.07453416149068323	0.4666666666666667	0.16
Oc1cccc(O)c1O	0.09448818897637795	0.10891089108910891	0.06	0.061224489795918366	0.12631578947368421	0.07142857142857142
CNc1cccc(-c2nc(C(C)C)n(/C=C/[C@@H](O)C[C@@H](O)CC(=O)O)c2-c2ccc(F)cc2)c1	0.4513888888888889	0.4796747967479675	0.08641975308641975	0.10126582278481013	0.5391304347826087	0.19863013698630136
CC(=N)NCCc1ccc(O)c(O)c1	0.10869565217391304	0.125	0.09090909090909091	0.09259259259259259	0.1308411214953271	0.09174311926605505
C[S@@](=O)C[C@H](C)C(=O)N[C@H](CC(=O)O)C(=O)O	0.14492753623188406	0.1592920353982301	0.07758620689655173	0.10810810810810811	0.14545454545454545	0.19230769230769232
O=C(NC1=NC(=O)c2ccccc2)c2cc(F)ccc21	0.22857142857142856	0.17886178861788618	0.07751937984496124	0.07874015748031496	0.26126126126126126	0.06153846153846154
CN(C)C[C@@H](c1ccc(Cl)cc1)c1ccc(Cl)cc1O	0.1564625850340136	0.16260162601626016	0.0703125	0.08	0.2	0.07086614173228346
C[C@H]1CN(C(=O)[C@H](Cc2ccccc2)N=C(c2ccccc2)NC(=O)C[C@@H](O)CN(C)C)C1	0.29375	0.17647058823529413	0.12987012987012986	0.1390728476821192	0.22377622377622378	0.16891891891891891
CNc1ncc(Cl)c(Cl)c1NC1=NCCN1	0.05263157894736842	0.07258064516129033	0.049586776859504134	0.05042016806722689	0.05785123966942149	0.03278688524590164
CCc1cccc2c3c([nH]c12)C(CC)(CC(=O)O)OCC3	0.14473684210526316	0.15748031496062992	0.14634146341463414	0.1487603305785124	0.19327731092436976	0.13821138211382114
N[C@@H](CC1CCCCC1)C(=O)C(=O)O	0.06993006993006994	0.06779661016949153	0.09090909090909091	0.102803738317757	0.06140350877192982	0.11214953271028037
O=C([C@H]1CCCN2CC[C@H](NC(=O)c3ccc(Cl)cc3)CC2)N1c1cccc(C(=O)O)c1	0.2046783625730994	0.14012738853503184	0.13071895424836602	0.13245033112582782	0.1917808219178082	0.12418300653594772
COC[C@H]1[C@@H]2CC[C@@H]3[C@@H]4CCC5=CC(=O)C=C[C@]5(C)[C@H]4[C@@H](O)C[C@]3(C)[C@]2(C(=O)CO)O1	0.08064516129032258	0.10126582278481013	0.20863309352517986	0.2116788321167883	0.09032258064516129	0.16783216783216784
C[C@H](N)/C=C/C=C/C=C/C=C/C=C/[C@H](O)C[C@@H](O)CC(=O)O	0.1513157894736842	0.24369747899159663	0.05185185185185185	0.06870229007633588	0.2543859649122807	0.19491525423728814
CC(C)NC[C@@H](O)COc1cccc2ccccc12	0.2246376811594203	0.18333333333333332	0.088	0.10743801652892562	0.29245283018867924	0.125
CCC[C@@H](N(NC(=O)[C@@H](N)Cc1ccc(F)cc1)C(=O)N[C@@H](C)C(=O)N[C@@H](CCC(=O)O)C(=O)O)C(=O)N[C@@H](C)C(=O)N[C@@H](CC(=O)O)	0.19704433497536947	0.21348314606741572	0.08808290155440414	0.10052910052910052	0.192090395480226	0.16111111111111112
NC[C@H]1O[C@H](O[C@H]2[C@H](O)[C@@H](O[C@H]3O[C@H](CO)[C@@H](O)[C@H](N)[C@H]3O)[C@H](N)C[C@@H]2N)[C@H](N)C[C@@H]1O	0.025510204081632654	0.029585798816568046	0.11258278145695365	0.11409395973154363	0.03048780487804878	0.09868421052631579
NC(=O)[C@@H](N)C(=O)N1CCC[C@H]1C(=O)N[C@@H](Cc1c[nH]c2ccccc12)C(=O)N[C@@H](CC(=O)O)C(=O)N[C@@H](CCC(=O)O)C(=O)O	0.18226600985221675	0.13903743315508021	0.08947368421052632	0.0962566844919786	0.18181818181818182	0.15083798882681565
C[C@@H](CO[C@@H]1O[C@H](CO)[C@@H](O)[C@H](N)[C@H]1O)[C@H]1O[C@](C)(C=O)[C@H](C)C[C@@H]1O	0.05747126436781609	0.08275862068965517	0.15267175572519084	0.1732283464566929	0.07801418439716312	0.171875
CC(=O)CCCCn1c(=O)c2c(ncn2C)n(C)c1=O	0.11920529801324503	0.12698412698412698	0.11475409836065574	0.11666666666666667	0.10483870967741936	0.10655737704918032
OC1[C@@H](O)[C@@H](O)C[C@H](O)[C@H]1O	0.02142857142857143	0.02654867256637168	0.0891089108910891	0.09090909090909091	0.027777777777777776	0.12371134020618557
CC[C@@H]1N=C(c2[nH]c(CN)cc2CCc2ccc(OC)cc2)C[C@@H]1OC	0.125	0.14084507042253522	0.13043478260869565	0.1323529411764706	0.13768115942028986	0.12318840579710146
OC[C@@H]1O[C@H](NO)[C@@H](O)[C@H](O)[C@H]1O	0.034722222222222224	0.03389830508474576	0.08411214953271028	0.08571428571428572	0.035398230088495575	0.10576923076923077
OC[C@@H]1O[C@@H](n2ccc(=O)[nH]c2=O)[C@H](O)[C@@H]1O	0.08053691275167785	0.08943089430894309	0.13274336283185842	0.13513513513513514	0.09322033898305085	0.12389380530973451
CC(C)NC(=O)c1c(-c2ccccc2)c(-c2ccc(F)cc2)c(CC[C@@H](O)C[C@@H](O)CC(=O)[O-])n1C(C)C	0.5103448275862069	0.3150684931506849	0.10059171597633136	0.11515151515151516	0.4609375	0.21710526315789475
O=C(CI)O	0.058823529411764705	0.07608695652173914	0.056818181818181816	0.05813953488372093	0.08045977011494253	0.08235294117647059
C[C@H]1O[C@@H](CC[C@H](O)CCC(=O)[O-])[C@H](F)[C@@H](O)[C@H]1O	0.10738255033557047	0.104	0.14782608695652175	0.16071428571428573	0.10833333333333334	0.22429906542056074
CN1[C@H]2CC[C@@H]1C[C@@H](OC(c1ccccc1)c1ccccc1)C2	0.20394736842105263	0.08333333333333333	0.1111111111111111	0.12121212121212122	0.16153846153846155	0.08759124087591241
Cc1nnc2n1-c1ccc(Cl)cc1C(c1ccccc1)=NC2	0.20134228187919462	0.13432835820895522	0.050359712230215826	0.051094890510948905	0.20491803278688525	0.04316546762589928
CC[C@@H](CO)C(=O)N[C@@H]1C=C2c3cccc4[nH]cc(c34)C[C@H]2N(C)C1	0.14814814814814814	0.14388489208633093	0.15037593984962405	0.17054263565891473	0.17557251908396945	0.14285714285714285
O[C@@H]1CCCN2CC[C@@H]3[C@@H](CO)CC[C@@H]4C[C@@H](CCc5ccccc5)CC[C@]4(C)[C@H]3CC[C@]12C	0.11518324607329843	0.07514450867052024	0.13924050632911392	0.14102564102564102	0.11728395061728394	0.12578616352201258
SCc1nc2cc(Cl)ccc2[nH]1	0.07194244604316546	0.10909090909090909	0.05454545454545454	0.05555555555555555	0.09345794392523364	0.045454545454545456
CCCCCN(CC(=O)N[C@@H]1C=C(c2ccccc2)C1)C(=O)OCC(C)C	0.22580645161290322	0.15602836879432624	0.15441176470588236	0.17424242424242425	0.18796992481203006	0.19083969465648856
CC(C)(Cc1ccc(O)cc1)C(=O)O	0.14285714285714285	0.1792452830188679	0.1553398058252427	0.11428571428571428	0.18811881188118812	0.12380952380952381
O=C1[C@H]2OC(=O)[C@H](O)[C@@H]2[C@@H]1CO	0.05	0.061946902654867256	0.14	0.14285714285714285	0.05504587155963303	0.10784313725490197
Cc1cc(/N=C/c2ccc(C(=O)O)cc2)c(-c2ccc(F)cc2)n1/C=C/O	0.2905405405405405	0.24242424242424243	0.06756756756756757	0.0684931506849315	0.325	0.07534246575342465
CC[C@@H]1C(c2cc(OC)c(OC)cc2OC)=C(OC)C1	0.06918238993710692	0.1	0.12295081967213115	0.11570247933884298	0.08661417322834646	0.088
CN1C[C@H](CCN2c3ccccc3Cc3ccccc32)CC1	0.19205298013245034	0.10869565217391304	0.09701492537313433	0.09848484848484848	0.1935483870967742	0.07352941176470588
C[C@H](C=S=O)C(C)(C)C(=O)O	0.07575757575757576	0.11650485436893204	0.11224489795918367	0.10309278350515463	0.1	0.1134020618556701
C[C@H]1[C@@H](O)C=C2C=C[C@H](C)[C@H](CC[C@@H](O)CC(=O)[O-])[C@H]21	0.12666666666666668	0.136	0.3333333333333333	0.35353535353535354	0.14166666666666666	0.43617021276595747
C=C(Oc1ccccc1)Nc1ccccc1	0.2755905511811024	0.08870967741935484	0.05737704918032787	0.058333333333333334	0.17117117117117117	0.04918032786885246
C[C@H](O)C/C(=N\OS(=O)(=O)O)[C@@H]1C=C2c3cccc4[nH]cc(c34)C[C@H]2C[C@H]1C	0.1488095238095238	0.18571428571428572	0.15942028985507245	0.1791044776119403	0.17518248175182483	0.17777777777777778
C[C@H]1CCC[C@H](C(=O)N[C@@H]([C@H]2O[C@H](SC)[C@H](O)[C@@H](O)[C@H]2O)CC[C@]2(O)C=CC(=O)C=C2C)CC[C@]1(O)O	0.09693877551020408	0.10588235294117647	0.19736842105263158	0.2080536912751678	0.09580838323353294	0.1830065359477124
C=C1CC[C@@H](O)C/C1=C/C=C1\CCC[C@]2(C)[C@@H]([C@H](C)/C=C/[C@H](C)C(C)C)CC[C@@H]12	0.059782608695652176	0.10526315789473684	0.11724137931034483	0.1267605633802817	0.09395973154362416	0.09523809523809523
Cc1[nH]c(=O)c(C#N)cc1-c1ccncc1	0.10344827586206896	0.1271186440677966	0.06722689075630252	0.06837606837606838	0.13274336283185842	0.05
C=CCN(/C=C/c1ccc(O)cc1)CCc1ccc(OCC(O)CN(C)C)cc1	0.18674698795180722	0.18055555555555555	0.07894736842105263	0.087248322147651	0.2222222222222222	0.11643835616438356
C[C@@H]1CC[C@@H]2[C@@H](C)C(=O)O[C@@H]3O[C@]4(C)CC[C@@H]1[C@]32OO4	0.023952095808383235	0.03597122302158273	0.15	0.15254237288135594	0.02962962962962963	0.096
C[C@H](CCN1CCCCC1)Nc1ccc(N)cc1	0.1360544217687075	0.12	0.08943089430894309	0.1092436974789916	0.13445378151260504	0.09016393442622951
C=C(C(C)C)C(=O)N1CCC[C@H]1C(=O)N[C@@H](Cc1ccc(OC)cc1)C(=O)N[C@@H](C)C(=O)N[C@@H](CCC(=O)O)C(=O)N[C@@H]	0.16080402010050251	0.1657142857142857	0.125	0.13953488372093023	0.15028901734104047	0.1588235294117647
Cc1c(C)c2c(c(C)c1O)CCC(C)(CN1CCN(c3cc(N4CCCC4)nc(N4CCCC4)n3)CC1)O2	0.06666666666666667	0.09444444444444444	0.07303370786516854	0.07386363636363637	0.06666666666666667	0.04395604395604396
C/C=C/CC[C@@H](C)[C@@H](O)[C@H](C)[C@@H](O)[C@H](O)CC(C)C	0.11564625850340136	0.16101694915254236	0.07377049180327869	0.08403361344537816	0.14782608695652175	0.1504424778761062
C[C@H]1C[C@@H](O)CC[C@H]2[C@@H]3CCC4=CC(=O)CC[C@]4(C)[C@H]3CC[C@]12C	0.04	0.05442176870748299	0.1640625	0.16666666666666666	0.04895104895104895	0.12121212121212122
O=C1CN[C@H](/C=C/c2ccc(F)cc2)C(=O)N1	0.13986013986013987	0.20353982300884957	0.08333333333333333	0.0847457627118644	0.2018348623853211	0.06611570247933884
CCC[C@@H](NC)C(=O)N[C@@H](Cc1ccc(O)cc1)C(=O)N[C@H](C)C(=O)N[C@@H](CC(C)C)C(=O)N[C@@H](C)C(=O)N[C@@H](C)C(=O)N[C@@H](CC(=O)O)	0.16037735849056603	0.1711229946524064	0.0979381443298969	0.10471204188481675	0.15053763440860216	0.15846994535519127
Cc1cnc(CNC(=O)c2c(-c3ccccc3)c(-c3ccc(F)cc3)c(CC[C@@H](O)C[C@@H](O)CC(=O)[O-])n2C(C)C)[nH]1	0.48717948717948717	0.2893081761006289	0.08743169398907104	0.1005586592178771	0.41843971631205673	0.2073170731707317
O=C(CC[C@@H](O)Cc1ccccc1)C(=O)N1CCC[C@H]1C(=O)N[C@@H](CC(=O)O)C(=O)NCC(=O)NCC(=O)O	0.20652173913043478	0.14705882352941177	0.09248554913294797	0.1	0.18012422360248448	0.18238993710691823
C=C(C)[C@@]1(O)CC[C@H]2[C@@H]3C[C@H](C)C4=CC(=O)C=C[C@]4(C)[C@@]3(F)[C@@H](O)C[C@@]21C	0.06857142857142857	0.0958904109589041	0.18461538461538463	0.1875	0.08391608391608392	0.15037593984962405
CCC(=O)C1=C(C)NC(C)=C(C(=O)OC)C1c1ccccc1[N+](=O)[O-]	0.1592356687898089	0.16541353383458646	0.12878787878787878	0.13076923076923078	0.171875	0.1297709923664122
N[C@@H](CC[C@@H](O)C(=O)O)C(=O)O	0.12403100775193798	0.12380952380952381	0.06666666666666667	0.0784313725490196	0.1188118811881188	0.16842105263157894
O=c1n(C[C@@H]2O[C@H](CO)[C@@H](O)[C@H]2O)c(=O)nc1N1CCCC1	0.06666666666666667	0.07971014492753623	0.1349206349206349	0.13709677419354838	0.07462686567164178	0.109375
CCC1=[N+](c2ccc(O)cc2)CCC(=O)NC1=O	0.12244897959183673	0.15	0.11864406779661017	0.1206896551724138	0.14655172413793102	0.09166666666666666
CCCCN(CC(=O)O)c1ccc(Cl)c(N)c1	0.13380281690140844	0.15517241379310345	0.12280701754385964	0.125	0.15178571428571427	0.14414414414414414
CC1=C([C@@H](C)[C@H]2CC[C@H]3[C@@H](C)CC[C@@H]4C[C@@H](O)CC[C@]4(C)CC[C@@]32C)CC1	0.03825136612021858	0.05844155844155844	0.145985401459854	0.15671641791044777	0.046357615894039736	0.11428571428571428
N[C@H](Cc1ccc(N(CCCl)CCCl)cc1)C(=O)O	0.1360544217687075	0.15702479338842976	0.09836065573770492	0.1092436974789916	0.15384615384615385	0.1271186440677966
CNC[C@H](O)c1ccc(O)c(O)c1	0.11940298507462686	0.1388888888888889	0.07339449541284404	0.08490566037735849	0.14563106796116504	0.10476190476190476
CC1(C)NC(=O)C=C1c1ccccc1Sc1ccc(Cl)cc1	0.18791946308724833	0.12781954887218044	0.06666666666666667	0.06766917293233082	0.2288135593220339	0.051470588235294115
O=C(CO)[C@H](O)C[C@H](O)/C=C/n1c(C(F)(F)F)nc(-c2ccc(F)cc2)c1-c1ccc(F)cc1	0.3081761006289308	0.33088235294117646	0.0736196319018405	0.07453416149068323	0.375	0.10828025477707007
C/N=C(/N)NC(=O)Nc1ccc(Cl)cc1	0.1386861313868613	0.12173913043478261	0.07894736842105263	0.08035714285714286	0.12727272727272726	0.07964601769911504
CC[C@@H](F)c1cc(N)c(C)c(C(=O)O)c1OC	0.11971830985915492	0.14782608695652175	0.11504424778761062	0.13761467889908258	0.14414414414414414	0.13636363636363635
C[C@@]12C=CC(=O)C=C1CC[C@@H]1[C@@H]2[C@@H](O)C[C@@]2(C)[C@H]1CC[C@]2(O)C(=O)CO	0.08771929824561403	0.10416666666666667	0.17692307692307693	0.1796875	0.1	0.16030534351145037
O=c1nc[nH]cn1	0.030534351145038167	0.058823529411764705	0.05154639175257732	0.05263157894736842	0.04040404040404041	0.041237113402061855
CCC(C)(C)C(=O)O[C@@H]1C2C(=C[C@H](C)[C@@H]1O)C=C[C@H](C)[C@@H]2CC[C@@H]1C[C@@H](O)CC(=O)O1	0.08743169398907104	0.10967741935483871	0.7659574468085106	0.6078431372549019	0.0915032679738562	0.33064516129032256
CCCC[C@H](NC(=O)c2ccc(C(=O)N[C@@H](CCC(=O)O)C(=O)O)cc2)C(=O)N1CCC[C@H]1C(=O)O	0.17679558011049723	0.15527950310559005	0.11801242236024845	0.12658227848101267	0.15286624203821655	0.17763157894736842
O=C1NN(c2ccccc2)C(=O)NC1=O	0.145985401459854	0.1111111111111111	0.06896551724137931	0.07017543859649122	0.1574074074074074	0.05128205128205128
CC1=C[C@H]2c3c(cc(O)cc3C(=O)c2O[C@H]2COc3cc(O)ccc3[C@@H]2CO)O1	0.12571428571428572	0.11842105263157894	0.1310344827586207	0.13286713286713286	0.13793103448275862	0.12413793103448276
C=C[C@](C)(O)C[C@H]1C(C)=CC[C@H]2[C@@H]3CCC4=CC(=O)CC[C@]4(C)[C@H]3C(=O)C[C@@]21C	0.06593406593406594	0.09868421052631579	0.15827338129496402	0.14388489208633093	0.08	0.10344827586206896
C[C@](Cn1ccnc1)(F)F	0.05185185185185185	0.06481481481481481	0.06862745098039216	0.049019607843137254	0.06796116504854369	0.04854368932038835
COc1c(OC)c(C)c(C(=O)OCCN2CCC(c3ccccc3)CC2)c(OC)c1	0.17647058823529413	0.13815789473684212	0.12837837837837837	0.13013698630136986	0.18309859154929578	0.09933774834437085
CN(CC(=O)N(C)C)C(=O)c1ccc([N+](=O)[O-])cc1	0.13013698630136986	0.1794871794871795	0.1092436974789916	0.1111111111111111	0.13675213675213677	0.11965811965811966
CNCc1ccc(NC(=O)O[C@H]2C[C@@H](C)C=C3C=C[C@H](C)[C@H](CC[C@@H]4C[C@@H](O[Si](C)(C)C(C)(C)C)CC(=O)O4)[C@H]32)cc1	0.13793103448275862	0.12087912087912088	0.5230769230769231	0.48484848484848486	0.12429378531073447	0.25477707006369427
[N-]=[N+]=Nc1ccc(O)c(C(=O)O)c1	0.10294117647058823	0.12844036697247707	0.08333333333333333	0.08490566037735849	0.1346153846153846	0.09433962264150944
CN(CCOc1ccc(C[C@H](Nc2ccccc2C(=O)c2ccccc2)C(=O)O)cc1)c1ccccn1	0.3136094674556213	0.16071428571428573	0.08620689655172414	0.0935672514619883	0.21019108280254778	0.10588235294117647
N[C@H]1C=C(CO)C=C(CO)C=C(O)C1	0.07746478873239436	0.09565217391304348	0.1111111111111111	0.11320754716981132	0.1	0.11214953271028037
C[C@@H](O)[C@H]1C(=O)N2C(C(=O)O)=C(S[C@@H]3CN[C@H](C(=O)N(C)C)C3)[C@H](C)[C@H]12	0.10843373493975904	0.145985401459854	0.16153846153846155	0.18253968253968253	0.10948905109489052	0.19047619047619047
ClC1=C(Cl)[C@]2(Cl)[C@@H]3[C@@H]4C[C@@H]([C@H]5O[C@@H]45)[C@@H]3[C@@]1(Cl)C2(Cl)Cl	0.012195121951219513	0.014598540145985401	0.09016393442622951	0.09166666666666666	0.015151515151515152	0.06451612903225806
CSc1cc(C(=O)NC2CCCNC2)cc(Cl)c1OC	0.08227848101265822	0.08270676691729323	0.11290322580645161	0.11475409836065574	0.0859375	0.0873015873015873
O=C(Cc1ccccc1)Nc1ccccc1	0.3064516129032258	0.11570247933884298	0.075	0.07627118644067797	0.2037037037037037	0.06666666666666667
O=C1CCc2cc(OCCCCc3nnnn3C3CCCCC3)ccc2N1	0.0893854748603352	0.09803921568627451	0.10204081632653061	0.10344827586206896	0.09395973154362416	0.08053691275167785
CC1=C[C@@H]2/C(C)=C/[C@@H](C)CC[C@@H](O)C[C@@]2(O)C[C@@]1(O)CC[C@@H](C)C(=O)CO	0.10650887573964497	0.1267605633802817	0.203125	0.23577235772357724	0.11510791366906475	0.21428571428571427
NC1(CNC(=O)CSc2ccc(C(F)(F)F)cc2)C(=O)N2C(=O)NC(=O)C[C@H]21	0.1301775147928994	0.14685314685314685	0.11267605633802817	0.10638297872340426	0.14388489208633093	0.08275862068965517
N#CCCc1ccc(OCCCC(O)CC(=O)O)cc1	0.1958041958041958	0.21008403361344538	0.104	0.11475409836065574	0.21929824561403508	0.21238938053097345
Cc1ccc2nc(N3CCN(C(=O)C4CCCO4)CC3)nc(N)c2c1	0.0872093023255814	0.1267605633802817	0.1	0.10144927536231885	0.11510791366906475	0.06993006993006994
Cc1ccc(/N=C/N(C)/C=N/c2ccc(C)cc2C)c(C)c1	0.11392405063291139	0.1732283464566929	0.07518796992481203	0.06818181818181818	0.16129032258064516	0.05185185185185185
CC[C@H](CO)NC(=O)[C@@H]1C=C2c3cccc4[nH]cc(c34)C[C@H]2N(C)C1	0.14814814814814814	0.14388489208633093	0.15037593984962405	0.17054263565891473	0.17557251908396945	0.14285714285714285
O=c1c2ccccc2oc2ccccc12	0.19548872180451127	0.11864406779661017	0.06779661016949153	0.06896551724137931	0.23300970873786409	0.041666666666666664
CO[C@](C)(CO)c1ccc(O)c(C(=O)O)c1	0.12949640287769784	0.16071428571428573	0.13761467889908258	0.11926605504587157	0.16822429906542055	0.1388888888888889
O=C1N=C(c2ccccc2)c2cc([N+](=O)[O-])ccc2N1	0.20279720279720279	0.1693548387096774	0.061068702290076333	0.06201550387596899	0.21739130434782608	0.045454545454545456
CC[C@@H](C)CC(=O)O[C@H]1C=C2c3cccc4[nH]cc(c34)C[C@H]2CN(C)C1	0.14545454545454545	0.15714285714285714	0.17293233082706766	0.203125	0.18045112781954886	0.17424242424242425
Fc1cccc([C@@H]2CCCN2)c1	0.08695652173913043	0.09821428571428571	0.08333333333333333	0.08490566037735849	0.11320754716981132	0.05454545454545454
N[C@@H]1N[C@H](N)[C@H](O[C@H]2O[C@H](CO)[C@@H](O)[C@H](O)[C@H]2O)[C@H](O)[C@H](O)[C@H]1O	0.022988505747126436	0.027210884353741496	0.09022556390977443	0.0916030534351145	0.028169014084507043	0.09090909090909091
C=CC(C)(C)O[C@H]1C[C@H](OC(=O)C(C)C)C2=C[C@@H](OC(C)=O)C2C1	0.0783132530120482	0.10144927536231885	0.2066115702479339	0.2	0.08088235294117647	0.1885245901639344
O=C1NC(=O)C(c2ccccc2)(c2ccccc2)N1	0.2318840579710145	0.10852713178294573	0.06201550387596899	0.06299212598425197	0.1794871794871795	0.046153846153846156
NCCCC[C@@](N)(C(=O)O)c1ccc(Cl)cc1	0.13380281690140844	0.1452991452991453	0.11304347826086956	0.10526315789473684	0.15178571428571427	0.11403508771929824
CCC[C@@H](NCC[C@H](O)C[C@H](N)C(=O)O)C(=O)N[C@H](C)C(=O)N[C@H](C)C(=O)N[C@H](C)C(=O)N[C@@H](C)C(=O)N[C@H](CC(=O)O)C(=O)N[C@@H](C)	0.14218009478672985	0.1443850267379679	0.07216494845360824	0.07853403141361257	0.12365591397849462	0.17613636363636365
CN1C[C@H](O)[C@H](NC(=O)c2ccc(N)cc2)C[C@H]1c1ccc(F)cc1	0.2251655629139073	0.17037037037037037	0.1259259259259259	0.12781954887218044	0.24390243902439024	0.11029411764705882
C=C1[C@H](C)CC[C@@]2(C)C3=CC[C@H](C)C3=CC[C@H](C)CC[C@@H]12	0.04216867469879518	0.06569343065693431	0.13821138211382114	0.14049586776859505	0.05223880597014925	0.09448818897637795
CC1=CCCC2=C(CCC(=O)CC[C@H]2C)C1	0.05263157894736842	0.064	0.10434782608695652	0.10619469026548672	0.06666666666666667	0.06779661016949153
CO[C@H]1[C@H](O)[C@H](N)[C@@H](O[C@H]2O[C@H]([C@H](C)N)CC[C@H]2N)[C@H](O)[C@@H]1N(C)C(=O)CN	0.055865921787709494	0.087248322147651	0.14705882352941177	0.16666666666666666	0.06802721088435375	0.13970588235294118
C[C@H]1C[C@H]2[C@@H]3CCC4=CC(=O)C=C[C@]4(C)[C@@]3(F)[C@@H](O)C[C@]2(C)[C@@]1(O)C(=O)COP(=O)(O)O	0.08695652173913043	0.11612903225806452	0.19285714285714287	0.1956521739130435	0.09803921568627451	0.18571428571428572
CCCCC[C@H](/C=C/[C@@H](O)CC(=O)[O-])C(=O)O	0.1347517730496454	0.1565217391304348	0.08547008547008547	0.09649122807017543	0.15315315315315314	0.2
OCC1=C[C@@H](O)[C@H](O)[C@H](O)[C@@H](O[C@H]2O[C@H](CO)[C@@H](O)[C@H](O)[C@H]2O)C(O)[C@@H]1O	0.03910614525139665	0.046052631578947366	0.11678832116788321	0.11851851851851852	0.047619047619047616	0.11764705882352941
CN(C)CC[C@H](c1ccc(Cl)cc1)c1ccccn1	0.1736111111111111	0.15447154471544716	0.07086614173228346	0.08064516129032258	0.21238938053097345	0.08
O=C(C[C@@H]1CCCC(=O)N1)C(=O)N/C(=O)c1ccc(Cl)cc1	0.1282051282051282	0.12878787878787878	0.1171875	0.11904761904761904	0.11627906976744186	0.10077519379844961
CC1=C2C[C@@H]3[C@@](C)(CCC(=O)O[C@@H]3C)CC[C@@H]1[C@H]2C	0.037267080745341616	0.06060606060606061	0.18584070796460178	0.1891891891891892	0.046511627906976744	0.09016393442622951
CCCN[C@]1(c2ccccc2)O[C@@H](CO)C[C@H]1CC(=O)O	0.1836734693877551	0.13076923076923078	0.1557377049180328	0.15833333333333333	0.18333333333333332	0.17647058823529413
OC[C@H](c1ccccc1)C(F)(F)F	0.13636363636363635	0.09821428571428571	0.06363636363636363	0.06481481481481481	0.1568627450980392	0.06422018348623854
CC(=O)[C@@H](C)CC[C@H]1C(C)CC[C@H]1C(C)CCC(=O)O	0.13513513513513514	0.13709677419354838	0.17391304347826086	0.20909090909090908	0.11475409836065574	0.2761904761904762
OC[C@H](O)C[C@@H](O)CO	0.11290322580645161	0.11	0.039603960396039604	0.05102040816326531	0.11578947368421053	0.16853932584269662
Nc1ccc(Cl)c(Nc2ccccc2)c1	0.19696969696969696	0.10084033613445378	0.041666666666666664	0.0423728813559322	0.18867924528301888	0.03333333333333333
CC(C)(NC(=O)c1ccc(F)cc1)C(=O)N1CCC[C@H]1C(=O)O	0.19594594594594594	0.2	0.152	0.12698412698412698	0.19834710743801653	0.12598425196850394
CC(=O)N/C=C/c1ccccc1	0.14615384615384616	0.12962962962962962	0.07407407407407407	0.07547169811320754	0.19387755102040816	0.07476635514018691
O=C(O[C@@H]1O[C@H](CO)[C@@H](O)[C@H](O)[C@H]1O)c1cc(O)c(O)c(O)c1	0.07975460122699386	0.09558823529411764	0.144	0.14634146341463414	0.09923664122137404	0.15447154471544716
N=[N+]=CC(=O)O	0.04	0.061855670103092786	0.043010752688172046	0.04395604395604396	0.06521739130434782	0.054945054945054944
O=[N+]([O-])CCCC(O)(c1ccc(F)cc1)C(F)(F)F	0.14583333333333334	0.1694915254237288	0.09090909090909091	0.08333333333333333	0.17699115044247787	0.07377049180327869
CC(=O)S[C@H]1CC2=CC(=O)CC[C@]2(C)[C@H]2CC[C@@]3(C)[C@@H](CC[C@@]34CCC(=O)O4)[C@H]12	0.053763440860215055	0.07643312101910828	0.14788732394366197	0.15	0.05806451612903226	0.0945945945945946
C=C(CC(=O)O)[C@H]1CC[C@H]2[C@@H]3[C@H](O)C[C@@H]4C[C@H](O)CC[C@]4(C)[C@H]3C[C@H](O)[C@]12C	0.0670391061452514	0.0718954248366013	0.15328467153284672	0.15555555555555556	0.07432432432432433	0.15441176470588236
O=C(CCCc1ccccc1)NN1CCCCC1	0.1506849315068493	0.09302325581395349	0.10655737704918032	0.10833333333333334	0.15254237288135594	0.08943089430894309
N=C(NCCCC(=O)N[C@@H](Cc1ccc(Cl)cc1)C(=O)O)N1CCC[C@H]1C(=O)O	0.15384615384615385	0.14285714285714285	0.11724137931034483	0.1267605633802817	0.13986013986013987	0.14184397163120568
CO[C@@]1(NC(=O)CSCC#N)C(=O)N2C(C(=O)O)=C(CSc3nnnn3C)CS[C@@H]21	0.10614525139664804	0.11038961038961038	0.10738255033557047	0.10884353741496598	0.09210526315789473	0.11564625850340136
C[C@](O)(CO)[C@@H]1CC[C@H]2[C@@H]3C[C@H](F)C4=CC(=O)C=C[C@]4(C)[C@@]3(F)[C@@H](O)C[C@@]21C	0.07344632768361582	0.09395973154362416	0.1893939393939394	0.17424242424242425	0.0896551724137931	0.15555555555555556
COC(=O)/C(OC(C)=O)c1ccc(N(C)C)cc1	0.13194444444444445	0.1826086956521739	0.1206896551724138	0.14285714285714285	0.1391304347826087	0.1415929203539823
CNCCCCC[C@@]1(c2ccccc2)O[C@@H](CO)[C@@H](O)[C@@H]1O	0.14935064935064934	0.0948905109489051	0.1076923076923077	0.109375	0.14173228346456693	0.1349206349206349
C=C1C2=CC[C@H]3[C@@H](C)CC[C@@H](C)[C@@]3[C@@H](O)C[C@H]2[C@@H]1O	0.050314465408805034	0.06060606060606061	0.16521739130434782	0.168141592920354	0.06299212598425197	0.1271186440677966
Oc1c(Br)cc(Br)cc1Cc1ccccc1	0.15942028985507245	0.10833333333333334	0.058333333333333334	0.059322033898305086	0.18518518518518517	0.05
CCC[C@@H](CCO)C(=O)O	0.1015625	0.09615384615384616	0.09090909090909091	0.10416666666666667	0.10101010101010101	0.15053763440860216
C[C@@H]([C@@H]1CC[C@H]2[C@@H]3CC=C4C[C@@H](O)CC[C@]4(C)[C@H]3CC[C@]21C)C(=O)O	0.06976744186046512	0.09027777777777778	0.15267175572519084	0.1732283464566929	0.08571428571428572	0.15384615384615385
CC(=O)Oc1ccccc1C(=O)O	0.16279069767441862	0.1388888888888889	0.11428571428571428	0.11650485436893204	0.18	0.13725490196078433
COc1ccnc(C[S+]([O-])c2nc3cc(OC(F)F)ccc3[nH]2)c1OC	0.11904761904761904	0.15	0.06164383561643835	0.06993006993006994	0.1386861313868613	0.06206896551724138
S=C=Nc1cccc2ccccc12	0.1417910447761194	0.09565217391304348	0.043478260869565216	0.04424778761061947	0.19801980198019803	0.034782608695652174
NCCSC[C@H](NC(=O)CCc1ccccc1)C(=O)O	0.1958041958041958	0.125	0.09523809523809523	0.10569105691056911	0.16806722689075632	0.15126050420168066
C=C1[C@@H]([C@@H](O)C[C@H](C)[C@H]2CCC(C)C[C@@H]2C)CC[C@@H]1C(C)=O	0.08074534161490683	0.11363636363636363	0.175	0.19827586206896552	0.10077519379844961	0.1864406779661017
COc1[nH]c(=O)nc(N=C(N)N)n1	0.041666666666666664	0.08849557522123894	0.06363636363636363	0.06481481481481481	0.05357142857142857	0.04504504504504504
COCc1ccc(CNC(=O)c2c(-c3ccccc3)c(-c3ccc(F)cc3)c(CC[C@@H](O)C[C@@H](O)CC(=O)[O-])n2C(C)C)cc1	0.50625	0.26627218934911245	0.08900523560209424	0.10160427807486631	0.3933333333333333	0.20348837209302326
C[C@@H]1COC(=O)[C@H](C)[C@@H]2CCCN1C2=O	0.04697986577181208	0.04878048780487805	0.14953271028037382	0.1523809523809524	0.05084745762711865	0.08928571428571429
Nc1nc2[nH]cnc2c(=S)[nH]1	0.03546099290780142	0.07207207207207207	0.02727272727272727	0.027777777777777776	0.045871559633027525	0.01818181818181818
N#Cc1nc2ccccc2[nH]1	0.09701492537313433	0.10091743119266056	0.045871559633027525	0.04672897196261682	0.12745098039215685	0.03669724770642202
CCCCCCOC(=O)C(c1ccccc1)N1CCC(CC(O)CCCOc2ccc(Cl)cc2)CC1	0.21666666666666667	0.12941176470588237	0.11377245508982035	0.12883435582822086	0.21428571428571427	0.14906832298136646
Oc1ccc([C@H]2Oc3ccc4c(ccc(O)c4)c3CC2)cc1	0.16993464052287582	0.11764705882352941	0.08148148148148149	0.08270676691729323	0.18548387096774194	0.058394160583941604
C[C@H]1NC(=O)[C@@H](CO)NC1=O	0.051094890510948905	0.06363636363636363	0.11	0.11224489795918367	0.05660377358490566	0.0891089108910891
N[C@@H](CCCCNC(=O)C(=O)O)C(=O)O	0.11594202898550725	0.09482758620689655	0.07079646017699115	0.08181818181818182	0.07964601769911504	0.14285714285714285
C[C@@H]1O[C@@H](OC[C@@H]2O[C@H](O)[C@@H](O)[C@H](O[C@@H]3O[C@H](CO)[C@@H](O)[C@H](O[C@H]4O[C@H](C)[C@@H](O)[C@H](O)[C@H]4O)[C@H](O)[C@H]3O)[C@H]2O)[C@H](O)[C@@H](O)[C@@H]1O	0.03070175438596491	0.03482587064676617	0.0918918918918919	0.09289617486338798	0.03571428571428571	0.08648648648648649
C=CC[C@H](C=O)c1ccc(OC)cc1	0.1	0.14414414414414414	0.08035714285714286	0.09174311926605505	0.1509433962264151	0.08108108108108109
Clc1ccc(-c2ccc(Cl)cc2)cc1	0.183206106870229	0.13274336283185842	0.042735042735042736	0.043478260869565216	0.20588235294117646	0.03418803418803419
CCCCCOc1ccc(C(=O)O)cc1	0.145985401459854	0.16071428571428573	0.13761467889908258	0.14018691588785046	0.16822429906542055	0.14953271028037382
CCC[C@H]1O[C@H]2C[C@H]3[C@@H]4CCC5=CC(=O)C=C[C@]5(C)[C@H]4[C@@H](O)C[C@]3(C)[C@]2(C(=O)CO)O1	0.08648648648648649	0.10126582278481013	0.23529411764705882	0.23880597014925373	0.09032258064516129	0.19285714285714287
CCCSc1ccc2[nH]c(NC(=O)OC)nc2c1	0.12162162162162163	0.1487603305785124	0.11764705882352941	0.11965811965811966	0.13559322033898305	0.1092436974789916
CO[C@H]1O[C@@H](CO)[C@@H](OC)[C@@H](O[C@H]2[C@@H](O)[C@@H](O[C@H]3[C@H](O)[C@@H](O)[C@H](N)[C@H]3O[C@H]3O[C@H](C)[C@@H](O)[C@H](N)[C@H]3O)[C@@H]2O)[C@@H]1O	0.027777777777777776	0.03723404255319149	0.09248554913294797	0.0935672514619883	0.03260869565217391	0.09302325581395349
C=C(CC(C)C)C(=O)c1ccc(OCCOCC[N+](C)(C)Cc2ccccc2)cc1.[Cl-]	0.2345679012345679	0.1610738255033557	0.10596026490066225	0.12244897959183673	0.23529411764705882	0.136986301369863
Cc1ccnc(NS(=O)(=O)c2ccc(N)cc2)n1	0.13013698630136986	0.1794871794871795	0.06451612903225806	0.06557377049180328	0.14655172413793102	0.056451612903225805
Nc1ccccc1C(=O)N1CCC(Cc2ccccc2)CC1	0.20945945945945946	0.10948905109489052	0.09774436090225563	0.09923664122137404	0.1951219512195122	0.07407407407407407
CCCC[C@H](C)[C@@H](O)C[C@@H](O)CC(=O)O	0.2125984251968504	0.23300970873786409	0.09009009009009009	0.11214953271028037	0.24489795918367346	0.31868131868131866
O=C1c2ccccc2C(=O)C1c1ccccc1	0.22388059701492538	0.12295081967213115	0.07377049180327869	0.075	0.2	0.056910569105691054
Cn1c(=O)c2[nH]cnc2n(C)c1=O.Cn1c(=O)c2[nH]cnc2n(C)c1=O.NCCN	0.096045197740113	0.12837837837837837	0.08783783783783784	0.08904109589041095	0.0945945945945946	0.06666666666666667
CCc1[nH]c(-c2ccc(F)cc2)c(-c2ccc(F)cc2)c1/C=C/[C@@H](O)C[C@@H](O)CC(=O)[O-]	0.3509933774834437	0.3828125	0.08917197452229299	0.09740259740259741	0.4700854700854701	0.14864864864864866
C[S@](=O)C[C@H](N)C(=O)N[C@H](CC(=O)O)C(=O)O	0.12857142857142856	0.1391304347826087	0.06837606837606838	0.07894736842105263	0.125	0.1588785046728972
CC[C@@]1(C)OC(=O)N2CCc3ccccc3C2C1	0.12162162162162163	0.10317460317460317	0.13675213675213677	0.1391304347826087	0.15517241379310345	0.09090909090909091
Oc1cc2c(O)cccc2oc2ccccc12	0.17985611510791366	0.1322314049586777	0.056451612903225805	0.05737704918032787	0.2222222222222222	0.04838709677419355
CNC(=O)[C@H](Cc1cccs1)NC(=O)[C@@H]1C[C@@H](O)CN(C)[C@@H]1CO	0.13125	0.11594202898550725	0.16535433070866143	0.1774193548387097	0.12878787878787878	0.18548387096774194
CNCCC[C@@]1(c2ccccc2)C[C@@H](c2ccccc2)N1	0.23076923076923078	0.09558823529411764	0.08333333333333333	0.08461538461538462	0.17073170731707318	0.07575757575757576
C=CCS[S@](=O)CCC/C=C/C	0.04225352112676056	0.05217391304347826	0.045454545454545456	0.046296296296296294	0.05454545454545454	0.05555555555555555
Clc1ccc(COC(Cn2ccnc2)c2ccc(Cl)cc2Cl)c(Cl)c1	0.1411042944785276	0.1276595744680851	0.05517241379310345	0.06338028169014084	0.16666666666666666	0.05555555555555555
CC(C)n1c(CC[C@@H](O)C[C@@H](O)CC(=O)[O-])c(-c2ccc(F)cc2)c(-c2ccccc2)c1C(=O)NCc1cccc(C(N)=O)c1	0.5189873417721519	0.26785714285714285	0.078125	0.09042553191489362	0.3959731543624161	0.1907514450867052
NCCS[C@@H]1c2ccccc2CC[C@H]1C(=O)O	0.13194444444444445	0.12396694214876033	0.13043478260869565	0.13274336283185842	0.16964285714285715	0.12173913043478261
C=C1[C@H](OC(=O)c2cccnc2)CC(C)(C)C1	0.087248322147651	0.10655737704918032	0.13157894736842105	0.13392857142857142	0.1111111111111111	0.11304347826086956
CCOc1cc(N)c(Cl)cc1C(=O)NCC1CN(Cc2ccc(F)cc2)CCO1	0.19393939393939394	0.18055555555555555	0.1388888888888889	0.14084507042253522	0.21323529411764705	0.10135135135135136
CC(C)(C(=O)O)c1ccc(C(O)CCCN2CCC(C(O)(c3ccccc3)c3ccccc3)CC2)cc1	0.3333333333333333	0.1488095238095238	0.12650602409638553	0.1144578313253012	0.23684210526315788	0.12727272727272726
CCc1cc(S(=O)(=O)NC(=O)NN2CCCCCC2)cc(OC)c1OC	0.0872093023255814	0.1267605633802817	0.12408759124087591	0.1259259259259259	0.09154929577464789	0.10071942446043165
Cn1c2ccccc2c(=O)c2c(O)cc(O)cc21	0.1702127659574468	0.13114754098360656	0.07317073170731707	0.0743801652892562	0.25471698113207547	0.06504065040650407
CCC(=O)[C@H]1[C@H](O)C[C@H]2[C@@H]3[C@H](C)C=C4C[C@@H](O)CC[C@]4(C)[C@H]3CC[C@@]21C	0.056818181818181816	0.08163265306122448	0.23387096774193547	0.23770491803278687	0.06944444444444445	0.17829457364341086
CCCC[C@@H]1CCCCCCC1=O	0.0410958904109589	0.041666666666666664	0.12264150943396226	0.125	0.043478260869565216	0.09259259259259259
C[N+]1(CCOC(=O)CO)CC[C@H]2[C@@H]3CCC4=CC(=O)CC[C@]4(C)[C@H]3CC[C@@]21C	0.07222222222222222	0.08496732026143791	0.15942028985507245	0.16176470588235295	0.07333333333333333	0.1276595744680851
NC(N)=C/C(=O)c1ccc(C(=O)O)cc1	0.13138686131386862	0.15315315315315314	0.08928571428571429	0.09090909090909091	0.14953271028037382	0.11009174311926606
C1CCC(OC(=O)C(O)c2ccccc2)CC1	0.1388888888888889	0.10483870967741936	0.11965811965811966	0.1415929203539823	0.15789473684210525	0.13043478260869565
C[C@H]1[C@H]2[C@H](C[C@H]3[C@@H]4CCC5=CC(=O)C=C[C@]5(C)[C@H]4[C@@H](O)C[C@]32C)C[C@@H]1O	0.05649717514124294	0.0738255033557047	0.203125	0.20634920634920634	0.06896551724137931	0.15037593984962405
O=C1[C@@H](O)CC[C@H](NC(=O)Cc2ccccc2)C1	0.1527777777777778	0.112	0.16666666666666666	0.16964285714285715	0.15517241379310345	0.11864406779661017
O=c1ccn([C@@H]2O[C@H](CO)[C@@H](O)[C@H]2O)c(=O)[nH]1	0.08053691275167785	0.08943089430894309	0.13274336283185842	0.13513513513513514	0.09322033898305085	0.12389380530973451
CCN(CCNC(=O)c1ccc(Cl)cc1)C(=O)c1ccc(Cl)cc1	0.21333333333333335	0.14814814814814814	0.1037037037037037	0.10526315789473684	0.19047619047619047	0.11278195488721804
CCCSC[C@@H](N)C(=O)OCCO	0.07142857142857142	0.06956521739130435	0.09345794392523364	0.11650485436893204	0.07272727272727272	0.13725490196078433
C=C[C@](O)(Cc1ccccc1)C(=O)N1CCC[C@H]1C(=O)N[C@@H](C)C(=O)NCC(=O)NCC(=O)O	0.18181818181818182	0.13836477987421383	0.11464968152866242	0.12337662337662338	0.17333333333333334	0.14473684210526316
CCCC[C@H](CNC(=O)[C@@H](N)Cc1ccc(O)cc1)C(=O)N[C@@H](C)C(=O)N[C@@H](CCC(=O)O)C(=O)O	0.18435754189944134	0.17834394904458598	0.09815950920245399	0.11320754716981132	0.16883116883116883	0.18666666666666668
C=CCOc1ccc(OC)c(OC)c1	0.07692307692307693	0.10434782608695652	0.08035714285714286	0.08181818181818182	0.10909090909090909	0.07142857142857142
NC(=O)CCN1CCC(O)(c2ccc(Cl)cc2)CC1	0.12	0.128	0.11570247933884298	0.11764705882352941	0.14285714285714285	0.08943089430894309
Cc1cccc[n+]1C	0.0873015873015873	0.0784313725490196	0.061224489795918366	0.0625	0.11702127659574468	0.061855670103092786
C#CCN(Cc1ccc(O)cc1)[C@H]1CCCC[C@@H]1CCC(O)CC(=O)O	0.18238993710691823	0.20149253731343283	0.13138686131386862	0.1417910447761194	0.2	0.232
O=C(O)CNCP(=O)(O)O	0.09375	0.10784313725490197	0.07	0.07142857142857142	0.10204081632653061	0.11578947368421053
CC(=O)COC(=O)C=C1c2ccccc2CCc2ccccc21	0.22297297297297297	0.14925373134328357	0.1044776119402985	0.10606060606060606	0.22131147540983606	0.10526315789473684
O=C(C[C@H]1CC[C@H](NC(=O)[C@H](O)c2ccc(O)cc2)CC1)NC(=O)c1cccc(Cl)c1	0.18823529411764706	0.1437908496732026	0.10457516339869281	0.11333333333333333	0.1888111888111888	0.12
N[C@H](CCCCn1cnc(=O)[nH]c1=O)C(=O)O	0.11805555555555555	0.11666666666666667	0.10344827586206896	0.11504424778761062	0.10256410256410256	0.12389380530973451
O=c1ccoc2ccccc12	0.13076923076923078	0.10091743119266056	0.07547169811320754	0.07692307692307693	0.19791666666666666	0.046296296296296294
C1=C[C@@H]2CCCN2C1	0.022058823529411766	0.01818181818181818	0.0707070707070707	0.07216494845360824	0.028846153846153848	0.05
CCCCCc1ccc(OCCCC(=O)O)cc1	0.14482758620689656	0.15833333333333333	0.1271186440677966	0.12931034482758622	0.16521739130434782	0.15789473684210525
C[C@H]1C[C@H](O)[C@@H]2[C@@H](C)CC[C@@H]1N2CCc1ccc(-c2ccccc2)c(-c2ccccc2)c1	0.2919254658385093	0.11728395061728394	0.1437908496732026	0.1456953642384106	0.2054794520547945	0.11538461538461539
CCC1=C(C)CN(C(=O)NCCc2ccc(S(=O)(=O)NC(=O)N[C@H]3CC[C@H](C)CC3)cc2)C1=O	0.14207650273224043	0.16666666666666666	0.1503267973856209	0.152317880794702	0.1346153846153846	0.13636363636363635
CSCC[C@@H](NC(=O)c1ccc(F)cc1)C(=O)N1CCC[C@H]1C(=O)O	0.21052631578947367	0.2076923076923077	0.12686567164179105	0.13740458015267176	0.20634920634920634	0.1450381679389313
CO[C@@H]1[C@H](O)[C@H](N)[C@@H](O[C@H]2O[C@H]([C@H](C)N)CC[C@H]2N)[C@H](O)[C@@H]1N(C)C(=O)CN	0.055865921787709494	0.087248322147651	0.14705882352941177	0.16666666666666666	0.06802721088435375	0.13970588235294118
CCCOC(=O)C(C)OC(=O)C(C)(C)C	0.0851063829787234	0.10526315789473684	0.1650485436893204	0.14563106796116504	0.08035714285714286	0.1553398058252427
OC[C@H]1O[C@H](S)[C@@H](O)[C@@H](O)[C@@H]1O	0.028169014084507043	0.034782608695652174	0.08653846153846154	0.08823529411764706	0.03636363636363636	0.10891089108910891
C=C(C(=O)O)[C@@H]1CC[C@H]([C@@H](C)CCCC(=O)O)CC2=C[C@H](C)[C@H](CC(=O)O)[C@H]12	0.13095238095238096	0.12413793103448276	0.1984732824427481	0.2204724409448819	0.11267605633802817	0.2682926829268293
C[C@H](CC[C@H](O)C[C@H]1C(=O)N2CCC[C@H]2NC(=O)[C@@H](NC(=O)[C@@H](N)Cc2ccc(Cl)cc2)NC(=O)[C@@H]1CCCOC(=O)CN1C[C@@H](O)C(=O)O)C[C@@H]1	0.14601769911504425	0.14285714285714285	0.14720812182741116	0.15463917525773196	0.14646464646464646	0.14795918367346939
CC(=O)NCCc1ccc(O)c(O)c1	0.125	0.14545454545454545	0.1111111111111111	0.11320754716981132	0.1523809523809524	0.11214953271028037
Oc1ccc2c3c1O[C@H]1[C@@H](O)CC[C@@]4(O)[C@@H](C2)N(CC2CCC2)CC[C@]314	0.07386363636363637	0.08	0.1223021582733813	0.12408759124087591	0.09027777777777778	0.09154929577464789
Cc1nc(S)nc2c1CC(O)CCc1ccc(N(C)C)cc12	0.09316770186335403	0.1732283464566929	0.12598425196850394	0.128	0.1076923076923077	0.08396946564885496
c1ccc(-c2ccc(F)cc2)cc1CC[C@@H]1CCOCC1	0.2206896551724138	0.18110236220472442	0.09923664122137404	0.10077519379844961	0.2608695652173913	0.06716417910447761
NNCC1CCCCCC1	0.014084507042253521	0.008620689655172414	0.04716981132075472	0.04807692307692308	0.009009009009009009	0.028037383177570093
c1csc(-c2ccc(F)cc2)c1	0.2	0.1941747572815534	0.044642857142857144	0.045454545454545456	0.26881720430107525	0.03571428571428571
N#CC1=C(N)OC(=O)[C@]1(C)c1ccccc1	0.1357142857142857	0.1	0.07692307692307693	0.0782608695652174	0.15454545454545454	0.05042016806722689
CC[C@@H](C#CC)CO[C@H]1O[C@@H](CO)C[C@@H](O)[C@@H](O[C@H]2CC[C@@](C)(O)[C@H](NC)CC[C@H]2O)[C@H](O)[C@@H]1O	0.05	0.057803468208092484	0.16447368421052633	0.18243243243243243	0.047058823529411764	0.1503267973856209
Cc1nc(Nc2ccc(S(N)(=O)=O)cc2)c(-c2ccc(F)cc2)n1/C=C/[C@@H](O)C[C@@H](O)CC(=O)O	0.3881578947368421	0.44881889763779526	0.07878787878787878	0.08641975308641975	0.4672131147540984	0.17218543046357615
CC(=O)O[C@]1(C(C)=O)CC[C@H]2[C@@H]3C=C(Cl)C4=CC(=O)[C@@H]5C[C@@H]5[C@]4(C)[C@H]3CC[C@@]21C	0.0718232044198895	0.0915032679738562	0.17518248175182483	0.17777777777777778	0.06578947368421052	0.1510791366906475
CCCCCCO[C@H]1O[C@H](CO)[C@@H](O)[C@H](O)[C@H]1O	0.05128205128205128	0.04580152671755725	0.11965811965811966	0.12173913043478261	0.047619047619047616	0.16071428571428573
CN[C@@H]1[C@@H](O[C@H]2[C@@H](O[C@H]3[C@@H](O)[C@@H](O)[C@H](N=C(N)N)[C@@H](O)[C@@H]3N=C(N)N)O[C@@H](C)[C@]2(O)C=O)O[C@@H](CO)[C@H](O)[C@H]1O	0.04739336492890995	0.04864864864864865	0.09941520467836257	0.10059171597633136	0.05	0.10650887573964497
CO/C=C(C(=O)OC)NCCc1ccc([N+](=O)[O-])o1	0.10596026490066225	0.12	0.11666666666666667	0.11864406779661017	0.11570247933884298	0.10833333333333334
O[C@H]1CO[C@@H](O)[C@@H](O)[C@H](O)[C@@H]1O	0.02097902097902098	0.02586206896551724	0.08653846153846154	0.08823529411764706	0.02702702702702703	0.10891089108910891
CC1(C)[C@H]2CC[C@]1(C)C(=O)C2	0.02857142857142857	0.044642857142857144	0.11	0.11224489795918367	0.037037037037037035	0.06796116504854369
C[C@@H](O)[C@H](NC(=O)[C@@H]1CCCN1C(=O)[C@H](Cc1ccccc1)NC(=O)CN)C(=O)NCC(=O)NCC(=O)O	0.19672131147540983	0.14285714285714285	0.10059171597633136	0.11515151515151516	0.1761006289308176	0.16352201257861634
CO[C@H]1[C@@H](O)[C@H](N)[C@@H](O[C@H]2O[C@H]([C@H](C)N)CC[C@H]2N)[C@H](O)[C@@H]1N(C)C(=O)CN	0.055865921787709494	0.087248322147651	0.14705882352941177	0.16666666666666666	0.06802721088435375	0.13970588235294118
N#C[C@@H](O[C@H]1O[C@H](CO[C@@H]2O[C@H](CO)[C@@H](O)[C@H](O)[C@H]2O)[C@@H](O)[C@H](O)[C@H]1O)c1ccccc1	0.1092896174863388	0.07975460122699386	0.1111111111111111	0.12	0.11764705882352941	0.11920529801324503
Cc1ccc(S(=O)(=O)NC(=O)NN2CCCCC2)cc1	0.11038961038961038	0.152	0.104	0.10569105691056911	0.12096774193548387	0.07874015748031496
CCCCC#CC#CCCCCCC(=O)O	0.0738255033557047	0.07258064516129033	0.07627118644067797	0.07758620689655173	0.07563025210084033	0.11504424778761062
NCCCNCCSP(=O)(O)O	0.05755395683453238	0.043478260869565216	0.045871559633027525	0.04672897196261682	0.045454545454545456	0.0761904761904762
O=C1OCc2cc(OCCCCc3nnnn3C3CCCCC3)ccc2N1	0.0893854748603352	0.09803921568627451	0.1095890410958904	0.1111111111111111	0.09395973154362416	0.08053691275167785
c1cc2c(cc1OCCN1CCCC1)N(C)C2	0.08552631578947369	0.08661417322834646	0.1	0.1016949152542373	0.09917355371900827	0.07377049180327869
CCCCCCC/C=C/[C@@H](O)CC(=O)O	0.11428571428571428	0.16216216216216217	0.07894736842105263	0.09009009009009009	0.16981132075471697	0.17307692307692307
CO[C@@H]1C(=O)[C@H](C)[C@@](O)(CC(=O)O)[C@H]2C[C@@](O)(C[C@H]3C[C@@H](O)[C@H](C)O3)[C@H](C)[C@]21C	0.07909604519774012	0.10810810810810811	0.234375	0.2283464566929134	0.08904109589041095	0.1984732824427481
CC/C=C(/C(=O)N[C@@H]1C(=O)N2C(C(=O)O)=C(COC(C)=O)CS[C@H]12)C(=O)O	0.10650887573964497	0.1111111111111111	0.12408759124087591	0.1259259259259259	0.10714285714285714	0.1417910447761194
O=C1N(c2ccccc2)C(=O)NC1=O	0.14925373134328357	0.11403508771929824	0.07079646017699115	0.07207207207207207	0.1619047619047619	0.05263157894736842
CC1=C2C(=CO[C@H](C)[C@H]2C)C(O)=C(C(=O)O)C1=O	0.1095890410958904	0.1440677966101695	0.15178571428571427	0.15454545454545454	0.13043478260869565	0.13274336283185842
CCCC[C@@H]1OC(=O)[C@H](C)[C@@H](NC(=O)c2ccccc2)NC1=O	0.17763157894736842	0.13432835820895522	0.18699186991869918	0.19008264462809918	0.16666666666666666	0.15079365079365079
Cc1ncc([N+](=O)[O-])n1CCO	0.08088235294117647	0.08108108108108109	0.07547169811320754	0.07692307692307693	0.08490566037735849	0.0660377358490566
CC[C@H]1[C@H]2Cc3c(C)cc(OC)c(O)c3CC[C@H]2[C@@H]1C	0.0625	0.0916030534351145	0.1810344827586207	0.18421052631578946	0.078125	0.13333333333333333
C[C@H]1O[C@@H](O)[C@H](O[C@@H]2[C@H](O)[C@@H](O[C@H]3OC(C)=C[C@H](O)[C@H](O)[C@@H]3N)[C@@H]2O)[C@H](O)[C@@H]1O	0.03783783783783784	0.04430379746835443	0.1276595744680851	0.12949640287769784	0.0457516339869281	0.12056737588652482
CN[C@H](C)Cc1cc(O)cc(O)c1C(=O)Nc1ccccc1	0.29411764705882354	0.1640625	0.0916030534351145	0.11023622047244094	0.2413793103448276	0.109375
CCCCCS(=O)(=O)OCC[N+](C)(C)CC	0.053691275167785234	0.09243697478991597	0.09734513274336283	0.0990990990990991	0.041666666666666664	0.10810810810810811
O=C1CN=C(c2ccccc2)c2cc([N+](=O)[O-])ccc2N1	0.19863013698630136	0.13846153846153847	0.06766917293233082	0.06870229007633588	0.20168067226890757	0.05223880597014925
CCCCOc1cc(CC2CNC(=O)N2)ccc1OC	0.10256410256410256	0.10687022900763359	0.13008130081300814	0.1322314049586777	0.1111111111111111	0.12195121951219512
C[C@H](O)CC[C@@H](O)C(=O)O	0.12903225806451613	0.15306122448979592	0.07	0.09375	0.16129032258064516	0.17777777777777778
ClSc1cccc(CN2CCCCC2)c1	0.07432432432432433	0.07317073170731707	0.07692307692307693	0.0782608695652174	0.09482758620689655	0.05042016806722689
Fc1ccc(C(c2ccc(F)cc2)N2CCN(C/C=C/c3ccccc3)CC2)cc1	0.25308641975308643	0.15789473684210525	0.055900621118012424	0.06329113924050633	0.25735294117647056	0.043209876543209874
CCCCCCC1=C(C)C(=O)NCCc2ccc(OC)cc21	0.11320754716981132	0.12781954887218044	0.13385826771653545	0.136	0.12403100775193798	0.12598425196850394
FC(F)(F)F	0.008064516129032258	0.010309278350515464	0.01098901098901099	0.0	0.010869565217391304	0.0
C[C@@H](COc1ccccc1)NCC(O)c1ccc(O)c(C(N)=O)c1	0.23809523809523808	0.183206106870229	0.09558823529411764	0.11363636363636363	0.2711864406779661	0.1297709923664122
C[C@]12C[C@@H](c3ccc(O)cc3)[C@@H]3CC[C@@H]4c5ccccc5[nH]c(c34)C[C@H]1[C@@H]2O	0.15976331360946747	0.1118421052631579	0.11643835616438356	0.11805555555555555	0.19708029197080293	0.0945945945945946
O=C(O)[C@@H](O)[C@H](O)[C@H](O)CO	0.10077519379844961	0.12745098039215685	0.04807692307692308	0.0594059405940594	0.13402061855670103	0.14893617021276595
CCN1C[C@@]2(COC)[C@H](O)C[C@H](OC)[C@@]34[C@@H]5C[C@@]6(O)[C@H](OC(=O)c7ccccc7)[C@@H]5[C@@](OC(C)=O)([C@@H]([C@H](OC)[C@H]23)[C@@H]14)[C@@H](O)[C@@H]6OC	0.1308411214953271	0.10256410256410256	0.17415730337078653	0.1694915254237288	0.12299465240641712	0.16201117318435754
O=c1[nH]c(=O)n([C@H]2C[C@H](O)[C@@H](CO)O2)cc1I	0.06622516556291391	0.072	0.13274336283185842	0.13513513513513514	0.075	0.11403508771929824
ON=C1C=C(c2ccccc2)c2cc(Cl)ccc2N1	0.20567375886524822	0.12598425196850394	0.04580152671755725	0.046511627906976744	0.22123893805309736	0.03816793893129771
CC[C@H](C)CC(=O)O[C@H]1C=C2c3cccc4[nH]cc(c34)C[C@H]2CN(C)C1	0.14545454545454545	0.15714285714285714	0.17293233082706766	0.203125	0.18045112781954886	0.17424242424242425
CCOc1cnc(NS(=O)(=O)c2ccc(N)cc2)c(-c2ccc(F)cc2)c1OC	0.2727272727272727	0.23357664233576642	0.07947019867549669	0.08053691275167785	0.2713178294573643	0.0728476821192053
O=C(NO)NCP(=O)(O)O	0.06870229007633588	0.0761904761904762	0.0594059405940594	0.06060606060606061	0.06930693069306931	0.08163265306122448
C[C@@H](N)Cn1cnc2c(N)nc3ccccc3c21	0.14482758620689656	0.1487603305785124	0.05555555555555555	0.07377049180327869	0.2072072072072072	0.06451612903225806
C[C@@]1(C(=O)O)O[C@]2(C)CC[C@H]1CO[C@]2(C)O[C@@H]2[C@H]1CC[C@@]21C	0.041916167664670656	0.06521739130434782	0.128	0.13008130081300814	0.05185185185185185	0.10236220472440945
C[C@@H](CCO)C(=O)NC(=O)O	0.12598425196850394	0.11538461538461539	0.0784313725490196	0.1134020618556701	0.11	0.17204301075268819
NCCS[C@H]1c2ccccc2C(=O)Cc2ccc(Cl)cc21	0.15894039735099338	0.1297709923664122	0.08396946564885496	0.08527131782945736	0.20168067226890757	0.06818181818181818
COCCO[C@@H](CO)[C@H]1COC(C)O1	0.047619047619047616	0.049586776859504134	0.11009174311926606	0.12264150943396226	0.05172413793103448	0.1111111111111111
C(CC[C@@H]1CO2)=C(C)CC[C@@H]1Cc1c(C)c2c(c(=O)c3c(C)cc(O)cc3/C=C/[C@H]1O)OC	0.10106382978723404	0.10429447852760736	0.16	0.16216216216216217	0.10759493670886076	0.11612903225806452
c1ccc(CCCn2ccnc2)cc1	0.16296296296296298	0.08333333333333333	0.05982905982905983	0.06086956521739131	0.16822429906542055	0.0603448275862069
C/C=C/C(=O)N(CC)c1ccccc1C	0.13043478260869565	0.16216216216216217	0.11818181818181818	0.12037037037037036	0.19230769230769232	0.10909090909090909
C=C(C)[C@]1(O)CC[C@H]2[C@@H]3C[C@H](C)C4=CC(=O)C=C[C@]4(C)[C@@]3(F)[C@@H](O)C[C@@]21C	0.06857142857142857	0.0958904109589041	0.18461538461538463	0.1875	0.08391608391608392	0.15037593984962405
CC(C)[C@H](C)[C@H](O)[C@H](C)[C@H]1CC[C@@]2(C)CC[C@H]3C(C)CCC(=O)O[C@@H]3[C@H](C)CC[C@]12C	0.058823529411764705	0.08227848101265822	0.15384615384615385	0.16428571428571428	0.07096774193548387	0.1232876712328767
OC1(CN2CCCCC2)CC1	0.02097902097902098	0.017094017094017096	0.046296296296296294	0.04716981132075472	0.02702702702702703	0.027522935779816515
O=C(N/N=C/c1ccc([N+](=O)[O-])o1)c1cc([N+](=O)[O-])cc([N+](=O)[O-])c1O	0.1144578313253012	0.1366906474820144	0.07801418439716312	0.07913669064748201	0.125	0.06338028169014084
C/C=C/c1cc(OC)c(OC)cc1OC	0.05405405405405406	0.11206896551724138	0.07894736842105263	0.08035714285714286	0.09734513274336283	0.06086956521739131
N/C(=N\CC(=O)N[C@@H]1C(=O)N2C(C(=O)O)=C(COC(C)=O)CS[C@H]12)c1csc(N)n1	0.10674157303370786	0.11842105263157894	0.10810810810810811	0.1095890410958904	0.1	0.11643835616438356
C[C@H]1[C@H](C)C=C2C=C[C@H](C)[C@H](CC[C@@H](O)CC(=O)[O-])[C@H]21	0.11920529801324503	0.136	0.3333333333333333	0.35353535353535354	0.1322314049586777	0.42105263157894735
O=C(CI)NC(=O)NCC(=O)O	0.08955223880597014	0.09174311926605505	0.0660377358490566	0.0673076923076923	0.07547169811320754	0.10891089108910891
NNC(=O)c1ccncc1	0.0916030534351145	0.10476190476190476	0.06796116504854369	0.06930693069306931	0.09900990099009901	0.06862745098039216
Cc1ccc(Cl)c(Nc2ccccc2C(=O)O)c1Cl	0.19285714285714287	0.16666666666666666	0.08064516129032258	0.08196721311475409	0.23853211009174313	0.08130081300813008
O=c1[nH]c(Cl)nc(Cl)c1NC1=NCCN1	0.04666666666666667	0.0743801652892562	0.05084745762711865	0.05172413793103448	0.05042016806722689	0.025
O[C@@H]1CO[C@@H](O)[C@@H](O)[C@H](O)[C@H]1O	0.02097902097902098	0.02586206896551724	0.08653846153846154	0.08823529411764706	0.02702702702702703	0.10891089108910891
COc1c(C(=O)Nc2ccccc2)cc(-c2ccc(F)cc2)cc1OC	0.3897058823529412	0.208955223880597	0.07586206896551724	0.07692307692307693	0.31932773109243695	0.06896551724137931
O=C1CCCC(O)(CC(=O)O)C(=O)NC(=O)N1	0.08108108108108109	0.10833333333333334	0.10434782608695652	0.10619469026548672	0.09401709401709402	0.09565217391304348
CCCCCCOc1ccc(C(F)(F)F)cc1	0.1095890410958904	0.11570247933884298	0.10256410256410256	0.09482758620689655	0.1206896551724138	0.10344827586206896
CC(C)/C=C/C(O)=C/C(O)=C/CCC[C@@H](O)CC(=O)O	0.17482517482517482	0.20512820512820512	0.07142857142857142	0.09016393442622951	0.21428571428571427	0.22935779816513763
CC(C)O[C@H]1O[C@@H](CO[C@@H]2O[C@H](CO)[C@@H](O)[C@H](O)[C@H]2O)[C@@H](O)[C@H](O)[C@H]1O	0.05747126436781609	0.06802721088435375	0.11029411764705882	0.12878787878787878	0.07042253521126761	0.12781954887218044
CCC1(CC)C(=O)NC1=O	0.06015037593984962	0.07547169811320754	0.10204081632653061	0.10416666666666667	0.06862745098039216	0.08080808080808081
CN1CCC[C@H]1c1cccnc1	0.06382978723404255	0.06956521739130435	0.08333333333333333	0.08490566037735849	0.08256880733944955	0.06422018348623854
O[C@@](Cc1ccc(F)cc1)(F)C(=O)O	0.17829457364341086	0.22549019607843138	0.10185185185185185	0.09345794392523364	0.23711340206185566	0.102803738317757
N[C@@H](C(=O)O)c1ccc(C(=O)O)c(C(=O)O)c1	0.1357142857142857	0.15789473684210525	0.08620689655172414	0.09734513274336283	0.14414414414414414	0.13636363636363635
NCC1CCCCCC1	0.007142857142857143	0.008849557522123894	0.04854368932038835	0.04950495049504951	0.009259259259259259	0.028846153846153848
C[S@@+](CCON)C(=O)NC(=O)c1ccc([N+](=O)[O-])cc1	0.14189189189189189	0.14516129032258066	0.10569105691056911	0.10743801652892562	0.1322314049586777	0.11570247933884298
CC(=C/C=C/C(C)=C\CO)C(C)=C\CCO[C@@H]1O[C@H](CO[C@@H]2O[C@H](C)[C@@H](O)[C@H](O)[C@H]2O)[C@H](O)[C@H](O)[C@H]1O	0.05392156862745098	0.06818181818181818	0.12345679012345678	0.125	0.057803468208092484	0.13125
CN1CCN(c2c(F)cc3c(=O)c(C(=O)O)cn(CCF)c3c2F)CC1	0.13414634146341464	0.1357142857142857	0.11678832116788321	0.11851851851851852	0.14925373134328357	0.09352517985611511
NC(=O)[C@H](N)C(=O)N1CCC[C@H]1C(=O)N[C@@H](Cc1c[nH]c2ccccc12)C(=O)N[C@@H](CC(=O)O)C(=O)N[C@@H](CCC(=O)O)C(=O)O	0.18226600985221675	0.13903743315508021	0.08947368421052632	0.0962566844919786	0.18181818181818182	0.15083798882681565
C[C@H](O)[C@@H](O)[C@H](O)[C@H](O)[C@H](O)CO	0.08088235294117647	0.10091743119266056	0.02702702702702703	0.04672897196261682	0.10576923076923077	0.1188118811881188
CC(=O)[C@]1(O)Cc2c(O)c3c(c(O)c2[C@@H](O[C@H]2C[C@H](N)[C@H](O)[C@H](C)O2)C1)C(=O)c1ccccc1C3=O	0.15135135135135136	0.13414634146341464	0.16883116883116883	0.17105263157894737	0.16025641025641027	0.15483870967741936
CC(C)COc1ccc([C@@H](O)CC(=O)[O-])cc1	0.17518248175182483	0.21818181818181817	0.12280701754385964	0.14545454545454545	0.22857142857142856	0.1651376146788991
O[C@H]1[C@H](O)[C@@H](O)[C@@H](O)[C@@H](O)[C@@H]1O	0.02112676056338028	0.02608695652173913	0.07692307692307693	0.0784313725490196	0.02727272727272727	0.09900990099009901
CCCCC[C@@H](/C=C/C=C/C=C/[C@@H](O)C[C@@H](O)CC(=O)[O-])C(=O)O	0.16129032258064516	0.2047244094488189	0.072992700729927	0.08208955223880597	0.2032520325203252	0.226890756302521
C=C1[C@@H](OC(=O)c2cccnc2)CC[C@H](C)[C@](C)(C(=O)OCC)O1	0.10365853658536585	0.11594202898550725	0.1746031746031746	0.1774193548387097	0.1037037037037037	0.16666666666666666
Cc1nc2n(c(=O)c1CCN1CCC(c3noc4cc(F)ccc34)CC1)CCCC2	0.12849162011173185	0.1437908496732026	0.09740259740259741	0.09868421052631579	0.14093959731543623	0.06329113924050633
C=C[C@H]1CN(CC/C=C/c2c(C)c3ccccc3C2=O)C[C@@H](O)C1=O	0.14906832298136646	0.15328467153284672	0.1259259259259259	0.12781954887218044	0.1953125	0.10218978102189781
CC[C@H](C)[C@@](C)(O)[C@H](C)[C@H]1CC[C@@H]2C=C[C@H](C)CC[C@@H](O)C[C@@H](O)CC[C@]12C	0.06741573033707865	0.09395973154362416	0.1984732824427481	0.20155038759689922	0.0821917808219178	0.18181818181818182
O=C1N=CNC(=O)NC1=O	0.04411764705882353	0.07476635514018691	0.05825242718446602	0.0594059405940594	0.047619047619047616	0.038461538461538464
Cc1c(Cl)c(Cl)cc(Cl)c1C1CCCCC1	0.046052631578947366	0.056	0.06779661016949153	0.06896551724137931	0.058333333333333334	0.041666666666666664
C[C@@]1(CO)C(=O)OC(=O)CC[C@H]2[C@@H]3CCC4=CC(=O)CC[C@]4(C)[C@H]3C(=O)C[C@@]21C	0.06593406593406594	0.0915032679738562	0.13380281690140844	0.1357142857142857	0.0728476821192053	0.08843537414965986
N[C@H](CSSC[C@H](NC(=O)c1ccc(Br)cc1)C(=O)O)C(=O)NCC(=O)O	0.16770186335403728	0.16666666666666666	0.09154929577464789	0.10071942446043165	0.15555555555555556	0.14074074074074075
NC(=O)CN1CCCC1=O	0.05185185185185185	0.05504587155963303	0.10101010101010101	0.10309278350515463	0.057692307692307696	0.06930693069306931
C[C@@H]1CC(=O)N2C(=O)[C@@H](N)c3ccccc3N1C2	0.12244897959183673	0.104	0.1282051282051282	0.13043478260869565	0.14655172413793102	0.09166666666666666
Oc1cnn(-c2cccc(F)c2)c(=O)c1	0.13768115942028986	0.14035087719298245	0.06896551724137931	0.07017543859649122	0.1792452830188679	0.05128205128205128
C[C@](O)(C(=O)O)CC(=O)CC(=O)O	0.10526315789473684	0.12149532710280374	0.09615384615384616	0.07692307692307693	0.10576923076923077	0.1414141414141414
C[C@H]1C[C@@H](C)CC=C2C=C[C@H](C)[C@H](C)CC[C@@H]2CC1C[C@@H](O)CC(=O)O	0.12727272727272726	0.16911764705882354	0.275	0.2905982905982906	0.15789473684210525	0.3103448275862069
Cc1cc(-c2c(-c3ccc(F)cc3)nc(C(C)C)n2/C=C/[C@@H](O)C[C@@H](O)CC(=O)O)cc(C)c1F	0.36363636363636365	0.5	0.09259259259259259	0.10759493670886076	0.47107438016528924	0.19727891156462585
C[S@@](=O)CCCC[C@@H](N)C(=O)O	0.09774436090225563	0.09174311926605505	0.08653846153846154	0.09900990099009901	0.08571428571428572	0.13131313131313133
O=C(NO)c1ccc([N+](=O)[O-])cc1	0.12781954887218044	0.1388888888888889	0.09345794392523364	0.09523809523809523	0.1346153846153846	0.08411214953271028
CC[C@H](CCCC)CO[C@H]1C[C@@H](C)CC(=O)O1	0.06578947368421052	0.06299212598425197	0.205607476635514	0.23300970873786409	0.056910569105691054	0.18518518518518517
O[C@H]1[C@H](O)C=C[C@H](O)[C@@H]1O	0.03676470588235294	0.045871559633027525	0.09090909090909091	0.09278350515463918	0.04807692307692308	0.12631578947368421
CO/C(O)=N\C(=O)C(C)(C)C(=O)O	0.08088235294117647	0.09090909090909091	0.11764705882352941	0.08737864077669903	0.07476635514018691	0.13
CC1=C[C@H]2C(=C[C@H]3C)[C@H](C)CC[C@@H]3C[C@@H]2[C@H](C)C1	0.03773584905660377	0.06153846153846154	0.21100917431192662	0.21495327102803738	0.047244094488188976	0.1391304347826087
CCc1scnc1C(=O)OC1CCN(c2ccc(F)cc2)CC1	0.16025641025641027	0.18461538461538463	0.1297709923664122	0.13178294573643412	0.20161290322580644	0.10526315789473684
O=C1[C@H](CCCN2CCN(c3cccc(Cl)c3)CC2)C(=O)N1	0.1125	0.10218978102189781	0.12403100775193798	0.12598425196850394	0.11450381679389313	0.09090909090909091
CC[S@](=O)C[C@@H](N)C(=O)O	0.07692307692307693	0.0970873786407767	0.09183673469387756	0.10526315789473684	0.09090909090909091	0.11578947368421053
Cc1cccc(Nc2ccncc2S(=O)(=O)NC(=O)NC(C)C)c1	0.17532467532467533	0.203125	0.08823529411764706	0.10606060606060606	0.18253968253968253	0.09701492537313433
CC[C@@H]1C[C@@H](C)C(=O)NC(=O)[C@@H]1C	0.04929577464788732	0.07017543859649122	0.1717171717171717	0.17525773195876287	0.05405405405405406	0.13861386138613863
OC[C@H](O)[C@H](O)[C@H](O)[C@H](O)CO	0.07407407407407407	0.09259259259259259	0.027522935779816515	0.03773584905660377	0.0970873786407767	0.11
CCN1CCN(c2ccc(N)cc2)CC1	0.0896551724137931	0.10084033613445378	0.09649122807017543	0.09821428571428571	0.11504424778761062	0.06896551724137931
C[C@H]([C@H](O)c1ccc(F)cc1)NC(=O)c1ccc(O)cc1	0.2814814814814815	0.23728813559322035	0.07692307692307693	0.09523809523809523	0.3177570093457944	0.112
CC(=O)[C@H]1CC[C@H]2[C@@H]3CCC4=CC(=O)CC[C@]4(C)[C@H]3CC[C@]12C	0.052941176470588235	0.07042253521126761	0.140625	0.14285714285714285	0.05755395683453238	0.10687022900763359
CC(C)=C(C(=O)O)c1ccccc1	0.171875	0.12844036697247707	0.09345794392523364	0.09523809523809523	0.1919191919191919	0.11538461538461539
C=C1[C@H]2C[C@]3(C)[C@@H]([C@H](OC(=O)[C@@H]4CCC(=O)[C@H](C)C4)C3)[C@H](O)C[C@@H]1OC(=O)C2C	0.05434782608695652	0.07741935483870968	0.23846153846153847	0.2421875	0.058823529411764705	0.1510791366906475
C[C@@H]1O[C@@H](O[C@@H]2C=C3CC[C@@H]4[C@H](CC[C@]5(C)[C@@H](c6ccc(=O)oc6)CC[C@]45O)[C@@]3(C)CC2)[C@H](O)[C@H](O)[C@H]1O	0.07281553398058252	0.0898876404494382	0.16049382716049382	0.1625	0.08620689655172414	0.13333333333333333
CC(=O)[C@H](C)CCCCCCCC(=O)O	0.13138686131386862	0.11304347826086956	0.08928571428571429	0.12149532710280374	0.10810810810810811	0.19801980198019803
CN(CC(N)=O)Cc1ccc2[nH]cc(CCN(C)C)c2c1	0.12337662337662338	0.15873015873015872	0.1111111111111111	0.11290322580645161	0.14634146341463414	0.112
Cc1cnnc(NS(=O)(=O)c2ccc(N)cc2)c1	0.12244897959183673	0.1694915254237288	0.06451612903225806	0.06557377049180328	0.13675213675213677	0.056451612903225805
C[C@]1(C(=O)O)CC[C@H]2[C@@H]3C[C@H](C)C4=CC(=O)C=C[C@]4(C)[C@@]3(F)[C@@H](O)C[C@@]21C	0.0872093023255814	0.11888111888111888	0.203125	0.20634920634920634	0.09929078014184398	0.17692307692307693
C[C@@H](Cc1ccc(O)cc1)NCCc1ccccc1	0.2318840579710145	0.1349206349206349	0.07874015748031496	0.0975609756097561	0.24324324324324326	0.088
CN/C(=N/c1ccc(Cl)cc1)c1ccc(Cl)cc1O	0.1506849315068493	0.128	0.06299212598425197	0.064	0.1826086956521739	0.05511811023622047
CC1=C[C@H]2[C@@H](C)C(=O)O[C@@H]3O[C@]4(C)CC[C@@H]1[C@]32OO4	0.037037037037037035	0.05223880597014925	0.15384615384615385	0.1565217391304348	0.046153846153846156	0.10743801652892562
C[C@]12CC(=O)c3ccccc3C[C@@H]1CC[C@@H]2O	0.10884353741496598	0.0967741935483871	0.14035087719298245	0.14285714285714285	0.1391304347826087	0.09322033898305085
CSCC[C@@H](N)C(=O)N[C@H](Cc1ccc(O)cc1)C(=O)N[C@H](CCC(=O)O)C(=O)NCC(=O)NCC(=O)O	0.1657754010695187	0.15757575757575756	0.08187134502923976	0.08928571428571429	0.14814814814814814	0.15723270440251572
O=C1CCC[C@H]2[C@@H]3CCC4=CC(=O)CC[C@@H]4[C@H]3CC[C@@]21C	0.041666666666666664	0.04964539007092199	0.109375	0.1111111111111111	0.043795620437956206	0.07633587786259542
CC1=CC[C@]2(C)CC[C@@]3(C)[C@@H](CC[C@@H]4C[C@@H](O)CC[C@]43C)[C@H]2C1	0.028735632183908046	0.04827586206896552	0.140625	0.14285714285714285	0.035211267605633804	0.09848484848484848
C[C@@H]1OC(=O)C=C2COC(=O)[C@H]2C1	0.04861111111111111	0.05982905982905983	0.14563106796116504	0.1485148514851485	0.05309734513274336	0.09345794392523364
O=C(CSc1ccc(C(F)(F)F)cc1)Nc1ccccc1	0.2517985611510791	0.12213740458015267	0.07633587786259542	0.06923076923076923	0.22413793103448276	0.06060606060606061
CC1=C[C@H](O)[C@H]2[C@@H]3C=C(C)CC4=CC[C@@H]5C[C@@H](O)CC[C@]5(C)[C@H]4CC[C@]3(C)[C@H](O)C[C@]21C	0.057291666666666664	0.07975460122699386	0.1724137931034483	0.16666666666666666	0.06875	0.12666666666666668
CCCCC[C@@H](O)CC	0.0859375	0.07692307692307693	0.0707070707070707	0.09473684210526316	0.08080808080808081	0.15384615384615385
OCCCc1ccccc1	0.14285714285714285	0.09345794392523364	0.07766990291262135	0.07920792079207921	0.15463917525773196	0.0784313725490196
NCCc1c[nH]c2ccc(OCC(=O)O)cc12	0.13194444444444445	0.15254237288135594	0.1111111111111111	0.11304347826086956	0.16964285714285715	0.12173913043478261
C[C@H](C(=O)O)c1ccc2oc(-c3ccc(F)cc3)nc2c1	0.2608695652173913	0.2894736842105263	0.08461538461538462	0.10317460317460317	0.33962264150943394	0.09375
CCCCC[C@@H](C[C@@H](O)C[C@H](O)[C@H](C)CC(=O)[O-])C(=O)O	0.18055555555555555	0.1721311475409836	0.0873015873015873	0.10655737704918032	0.1694915254237288	0.25925925925925924
O=[P@]1(N(CCCl)CCCl)NCCCO1	0.03355704697986577	0.032520325203252036	0.07079646017699115	0.07207207207207207	0.025210084033613446	0.05263157894736842
OC[C@@H]1O[C@@](CO)(CO)[C@H](O)[C@H](O[C@@H]2[C@H](O)[C@@H](O)[C@H](O)O[C@@H]2CO)OC[C@H]1O	0.03825136612021858	0.03164556962025317	0.1056338028169014	0.10714285714285714	0.032679738562091505	0.11428571428571428
O=C1O[C@@H](CO)C(=O)NC1=O	0.051094890510948905	0.07339449541284404	0.09900990099009901	0.10101010101010101	0.05660377358490566	0.057692307692307696
C[S@](=O)C[C@@H](O)CC(=O)O	0.13821138211382114	0.17708333333333334	0.08080808080808081	0.09375	0.17391304347826086	0.19101123595505617
C[C@@H]1C=C[C@@H](CO)CC(=O)O1	0.050724637681159424	0.06306306306306306	0.19148936170212766	0.1956521739130435	0.0660377358490566	0.12121212121212122
CC(C)=C[C@H]1C[C@H](C)[C@]2(CC[C@]3(C)C[C@@H]4C(C)=CC(=O)[C@H]4/C(C=O)=C\C[C@H]32)O1	0.054945054945054944	0.09271523178807947	0.17777777777777778	0.17164179104477612	0.0738255033557047	0.12056737588652482
C[C@@H](O)CCC(=O)O	0.11570247933884298	0.1368421052631579	0.07368421052631578	0.0989010989010989	0.14444444444444443	0.16091954022988506
C[C@H](N)C(=O)N[C@H](Cc1ccc(F)cc1)C(=O)O	0.22556390977443608	0.24770642201834864	0.1016949152542373	0.12280701754385964	0.24761904761904763	0.15178571428571427
CCCCCCC[C@H](C)C(=O)N[C@@H](CC(=O)O)C(=O)O	0.15862068965517243	0.14634146341463414	0.08870967741935484	0.11764705882352941	0.13333333333333333	0.22935779816513763
CC/N=c1/CC(=O)NC1	0.037037037037037035	0.046296296296296294	0.09183673469387756	0.09375	0.04854368932038835	0.06
CCC/C=C1\OC(=O)C2=C(C(=O)c3ccccc3)C[C@@H](c3ccccc3)C[C@@H]2S1(=O)=O	0.23780487804878048	0.1503267973856209	0.14093959731543623	0.14285714285714285	0.20422535211267606	0.10457516339869281
C[C@H](NCCn1cnc(N)nc1=O)C(=O)O	0.12056737588652482	0.14912280701754385	0.10619469026548672	0.12844036697247707	0.125	0.11711711711711711
O=C1CC[C@H](N2C(=O)c3ccccc3C2=O)C(=O)N1	0.12751677852348994	0.11904761904761904	0.08870967741935484	0.09016393442622951	0.15254237288135594	0.06349206349206349
COC(=O)[C@]1(O)C[C@H]2[C@@H]3C[C@H](C)C4=CC(=O)C=C[C@]4(C)[C@@]3(F)[C@@H](O)C[C@@]21C	0.08092485549132948	0.1111111111111111	0.2125984251968504	0.216	0.09154929577464789	0.17692307692307693
CC[C@H](C)CO	0.056910569105691054	0.07291666666666667	0.06593406593406594	0.10465116279069768	0.07692307692307693	0.10344827586206896
O=C(O)/C=C/c1ccc(O)c(C(=O)O)c1	0.13138686131386862	0.1743119266055046	0.08928571428571429	0.09090909090909091	0.17142857142857143	0.1308411214953271
COc1cc([C@H]2c3cc4c(cc3[C@H](O)[C@H]3COC(=O)[C@H]23)OCO4)cc(OC)c1OC	0.08695652173913043	0.0949367088607595	0.14383561643835616	0.14583333333333334	0.09090909090909091	0.11409395973154363
Cc1ccc2[nH]c(C3CCC(C4=CC(=O)OC4)CC3)cc2c1	0.09146341463414634	0.10144927536231885	0.10606060606060606	0.1076923076923077	0.11363636363636363	0.0661764705882353
O=C(CC[N+](=O)[O-])NCCSCc1csc(O)n1	0.08552631578947369	0.09523809523809523	0.09090909090909091	0.09243697478991597	0.07258064516129033	0.10084033613445378
CN1[C@@H]2CC[C@@H]1C[C@@H](OC(c1ccccc1)c1ccccc1)C2	0.20394736842105263	0.08333333333333333	0.1111111111111111	0.12121212121212122	0.16153846153846155	0.08759124087591241
Nc1ncnc2c1ncn2[C@@H]1O[C@H](CO)[C@@H](O)[C@@H]1O	0.06329113924050633	0.08461538461538462	0.0975609756097561	0.09917355371900827	0.07936507936507936	0.09836065573770492
Cc1nn(C)c2nc(-c3ccccc3)c(-c3ccc(F)cc3)c(-c3ccc(F)cc3)c2n1CCC1CC1	0.3313253012048193	0.19753086419753085	0.07428571428571429	0.07514450867052024	0.2684563758389262	0.0625
Brc1cc(Br)ccc1O	0.06923076923076923	0.08737864077669903	0.06	0.061224489795918366	0.09183673469387756	0.05
C/C=C\C#CCCCCC(=O)O	0.08029197080291971	0.1	0.07476635514018691	0.0761904761904762	0.10476190476190476	0.10679611650485436
Cn1c([N+](=O)[O-])cnc1Sc1ncnc2[nH]cnc12	0.06962025316455696	0.09230769230769231	0.05426356589147287	0.05511811023622047	0.0873015873015873	0.046511627906976744
O=C(NCN1CCOCC1)c1ccc(Cl)cc1	0.11564625850340136	0.11382113821138211	0.11016949152542373	0.11206896551724138	0.1282051282051282	0.0743801652892562
COc1nc(C)nc(Cl)c1NC1=NCCN1	0.05263157894736842	0.09016393442622951	0.058333333333333334	0.059322033898305086	0.05785123966942149	0.04132231404958678
C/C(=C\CC[C@@H](C)[C@H]1C[C@H](O)[C@@]2(C)C3=CC[C@H]4C(C)(C)C(=O)CC[C@]4(C)C3=CC[C@]12C)C(=O)O	0.10752688172043011	0.13291139240506328	0.16891891891891891	0.1793103448275862	0.11538461538461539	0.17006802721088435
O=c1c(O)c(-c2ccc(F)cc2)oc2cc(O)ccc12	0.2391304347826087	0.22033898305084745	0.06976744186046512	0.07086614173228346	0.29906542056074764	0.05384615384615385
Nc1c(Cl)cc(Cl)c(Cl)c1Cc1c(O)ccc(Cl)c1O	0.10526315789473684	0.11023622047244094	0.0546875	0.05555555555555555	0.11475409836065574	0.05511811023622047
C=C1C[C@H]2[C@@]3(C)CC[C@@H](O)C(C)(C)[C@@H](OC(=O)C)[C@@H]3C[C@@H]2O1	0.041916167664670656	0.06521739130434782	0.20512820512820512	0.20869565217391303	0.05185185185185185	0.14754098360655737
COC/C=C/c1ccc(O)c(C)c1	0.08633093525179857	0.13761467889908258	0.09259259259259259	0.09433962264150944	0.14423076923076922	0.08333333333333333
C[C@H]1CN(c2c(F)c(N)c3c(=O)c(C(=O)O)cn(C4CC4)c3c2F)C[C@H](C)N1	0.11764705882352941	0.11643835616438356	0.13768115942028986	0.13970588235294118	0.12056737588652482	0.10638297872340426
NC(=O)Cc1ccc(O)cc1	0.11538461538461539	0.14563106796116504	0.09803921568627451	0.1	0.15306122448979592	0.08823529411764706
C[C@H]1[C@H](O)C=C2C=C[C@H](C)[C@H](CC[C@@H](O)CC(=O)[O-])[C@H]21	0.12666666666666668	0.136	0.3333333333333333	0.35353535353535354	0.14166666666666666	0.43617021276595747
CCN1CCCC1CNC(=O)c1cc(S(N)(=O)=O)ccc1OC	0.11949685534591195	0.15267175572519084	0.15079365079365079	0.1532258064516129	0.12307692307692308	0.125
CC[C@@H](C)NCC(=O)[C@@H]1C=C2c3cccc4[nH]cc(c34)C[C@H]2N(C)C1	0.14814814814814814	0.15217391304347827	0.15037593984962405	0.1796875	0.17557251908396945	0.15151515151515152
c1ccc2c(c1)cc1ccc3cccc4ccc2c1c34	0.2323943661971831	0.1044776119402985	0.0364963503649635	0.037037037037037035	0.2222222222222222	0.029197080291970802
C=C[C@H](OS(=O)(=O)c1ccccc1)Nc1ccc(O)cc1	0.20833333333333334	0.1484375	0.06818181818181818	0.07751937984496124	0.21367521367521367	0.06870229007633588
CSCC[C@H](NC(=O)[C@@H](N)Cc1ccc(O)cc1)C(=O)N[C@H](C)[C@@H](C)C(=O)N1CC[C@H]1C(=O)O	0.18285714285714286	0.18421052631578946	0.12258064516129032	0.1390728476821192	0.174496644295302	0.17687074829931973
CCCCc1c(OC)c(OC)cc(OCCN(C)C)c1OC	0.0736196319018405	0.1044776119402985	0.10077519379844961	0.09375	0.07518796992481203	0.09302325581395349
CCC/C=C/[C@@H](OC)[C@H](C)[C@H](C)[C@@H]1CC[C@H]2[C@@H]3CCC4=CC(=O)CC[C@]4(C)[C@H]3CC[C@@]21C	0.06806282722513089	0.11320754716981132	0.14	0.14965986394557823	0.10256410256410256	0.12582781456953643
CC(C)(CC(=O)O)c1ccc(OCCN2CCC(c3ccccc3)CC2)cc1	0.23417721518987342	0.14285714285714285	0.15714285714285714	0.1347517730496454	0.24427480916030533	0.1258741258741259
C=C[C@H](C#CC#CCO)CCCCC(=O)O	0.08904109589041095	0.09090909090909091	0.058823529411764705	0.06896551724137931	0.09482758620689655	0.12612612612612611
CCCCSc1ccc(C(=O)OCCN(C)C)cc1	0.12751677852348994	0.1652892561983471	0.13445378151260504	0.13675213675213677	0.14285714285714285	0.1452991452991453
NCc1ccccc1	0.12195121951219512	0.07766990291262135	0.05	0.05102040816326531	0.13978494623655913	0.050505050505050504
N=C1N(O)CC[C@H](N)C(=O)N[C@H]2C(=O)N[C@@H](Cc3ccccc3)C(=O)N[C@H]21	0.1377245508982036	0.10884353741496598	0.11347517730496454	0.11510791366906475	0.14492753623188406	0.09090909090909091
CCCc1cc(OC)c(OC)cc1O	0.07746478873239436	0.10526315789473684	0.1111111111111111	0.11320754716981132	0.1	0.10185185185185185
C/C=C1\C=C2C=C(C)C[C@H](C)[C@H](CC[C@@H](O)C[C@@H](O)C[C@H](O)CC(=O)[O-])[C@H]21	0.189873417721519	0.1925925925925926	0.17424242424242425	0.18604651162790697	0.19083969465648856	0.3508771929824561
CO[C@H]1C=C(C)CC[C@@H](C)C1=O	0.0425531914893617	0.061946902654867256	0.15151515151515152	0.15463917525773196	0.05504587155963303	0.1188118811881188
Nc1ccc(OCC(O)CN2CCCCC2)cc1	0.11333333333333333	0.12903225806451613	0.09836065573770492	0.1092436974789916	0.1440677966101695	0.09917355371900827
N[C@H]1[C@H](O[C@@H]2[C@H](O)[C@@H](O[C@H]3O[C@H](CO)[C@@H](O)[C@H](N)[C@H]3O)[C@H](N)C[C@@H]2N)[C@@H](O)[C@@H](O)[C@@H]1O	0.02072538860103627	0.024096385542168676	0.09333333333333334	0.0945945945945946	0.024844720496894408	0.09395973154362416
O=C1C[C@H](O)C[C@@H](/C=C/c2c(C3CC3)nc3ccccc3c2Sc2ccc(F)cc2)O1	0.2	0.18791946308724833	0.16326530612244897	0.16551724137931034	0.2740740740740741	0.0759493670886076
CC(C(=O)O)c1cccc(Oc2ccccc2)c1	0.22962962962962963	0.15833333333333333	0.09016393442622951	0.11016949152542373	0.2523364485981308	0.1092436974789916
C[C@@]12C(=O)OC(=O)[C@]1(C)[C@H]1CC[C@@H]2O1	0.04081632653061224	0.05	0.1111111111111111	0.11320754716981132	0.04310344827586207	0.07207207207207207
C[C@]12CC[C@H]3[C@@H](CCC4=CC(=O)CC[C@@H]43)[C@@H]1CC[C@@H]2O	0.03614457831325301	0.04316546762589928	0.13008130081300814	0.1322314049586777	0.04477611940298507	0.09523809523809523
Oc1ccc(-c2ccc(F)cc2)cc1O	0.23622047244094488	0.22641509433962265	0.05084745762711865	0.05172413793103448	0.3020833333333333	0.05128205128205128
OC[C@H]1O[C@@H](O)[C@@H](O)[C@@H](O)[C@H]1O	0.028169014084507043	0.034782608695652174	0.08653846153846154	0.08823529411764706	0.03636363636363636	0.10891089108910891
O=C(CN1CCCCC1)N(CC(=O)Nc1ccc(Cl)cc1)Cc1ccc(F)cc1	0.25316455696202533	0.17123287671232876	0.1	0.10135135135135136	0.22058823529411764	0.09333333333333334
CN1CCCC[C@@H]1c1ccc(Cl)cc1	0.08391608391608392	0.09401709401709402	0.08928571428571429	0.09090909090909091	0.10810810810810811	0.06140350877192982
OC[C@H]1O[C@H](O)[C@@H](O)[C@@H](O)[C@H]1O	0.028169014084507043	0.034782608695652174	0.08653846153846154	0.08823529411764706	0.03636363636363636	0.10891089108910891
CC(C)(C)NCC(O)c1cc(O)cc(O)c1	0.1056338028169014	0.13043478260869565	0.11711711711711711	0.0990990990990991	0.12612612612612611	0.11818181818181818
CC(C)Sc1ccc2c(c1)N(CCN(C)C)c1ccccc1S2	0.19205298013245034	0.18604651162790697	0.08088235294117647	0.09848484848484848	0.23333333333333334	0.08148148148148149
CCc1c2c(nc3ccc(OC(=O)N4CCC(N5CCCCC5)CC4)cc13)-c1cc3c(c(=O)n1C2)COC(=O)[C@]3(O)CC	0.11214953271028037	0.13440860215053763	0.12021857923497267	0.12154696132596685	0.11956521739130435	0.09090909090909091
C[C@@H](F)CCCCCCC(=O)O	0.11363636363636363	0.1111111111111111	0.07547169811320754	0.09803921568627451	0.11650485436893204	0.15306122448979592
OC[C@H]1O[C@@](CO)(CO)[C@H](O)[C@H](O)[C@H]1O	0.04054054054054054	0.040983606557377046	0.09009009009009009	0.09174311926605505	0.042735042735042736	0.1111111111111111
CC[C@H]1NC(=O)[C@H](C)[C@@H](N)[C@@H](N)Cc2ccc(OC)cc2NC(=O)[C@@H]1OCc1ccc(O)cc1	0.14835164835164835	0.1375	0.15789473684210525	0.16	0.16447368421052633	0.13636363636363635
O=C(OCCN1CC=C(n2c(=O)[nH]c3ccccc32)CC1)c1ccc(F)cc1	0.2484076433121019	0.18181818181818182	0.10884353741496598	0.1103448275862069	0.30158730158730157	0.08
CC(C)c1nc(-c2ccc(F)cc2)c(-c2ccc(F)cc2)n1/C=C/[C@H](O)C[C@@H](O)CC(=O)O	0.4305555555555556	0.49166666666666664	0.08125	0.09615384615384616	0.5398230088495575	0.19444444444444445
Cc1cc(/C=C/[C@@H](O)C[C@@H](O)CC(=O)[O-])c(C(C)C)c(C(=O)O)c1-c1ccc(F)cc1	0.375	0.48695652173913045	0.1	0.11643835616438356	0.509090909090909	0.21481481481481482
CCCN[C@@H]1CCc2cc(F)ccc2C1	0.11267605633802817	0.12931034482758622	0.12612612612612611	0.12844036697247707	0.13513513513513514	0.08771929824561403
NS(=O)(=O)c1cc2c(cc1Cl)NC(C(Cl)Cl)NS2(=O)=O	0.056962025316455694	0.10236220472440945	0.05511811023622047	0.06451612903225806	0.06299212598425197	0.05555555555555555
Cn1c2c(c3ccc(O)cc3)cc(=O)c2c(NC(=O)NC(=O)c2ccc(-c3ccc(F)cc3)cc2)nc2cccn12	0.29608938547486036	0.18497109826589594	0.06417112299465241	0.06486486486486487	0.21951219512195122	0.06451612903225806
O=C(NO)C(=O)NCCSP(=O)(O)O	0.08633093525179857	0.08771929824561403	0.06306306306306306	0.06422018348623854	0.07207207207207207	0.10377358490566038
NO[C@H](Cc1ccc(F)cc1)C(=O)O	0.17692307692307693	0.22330097087378642	0.10091743119266056	0.11320754716981132	0.23469387755102042	0.11214953271028037
CCO[C@@H]1C=C[C@H](C)[C@H](CC[C@@H](O)C[C@@H](O)CC(=O)O)C(C)=C(C)[C@H]1C	0.21052631578947367	0.21705426356589147	0.21774193548387097	0.22131147540983606	0.20634920634920634	0.41509433962264153
CC1=C[C@H](c2ccccc2)CCCC1=O	0.1366906474820144	0.09166666666666666	0.11607142857142858	0.11818181818181818	0.1559633027522936	0.0782608695652174
CO/N=C(C)OC(=O)c1ccc(N)cc1	0.11428571428571428	0.13157894736842105	0.09821428571428571	0.1	0.13761467889908258	0.0990990990990991
CCCCc1nc(Cl)c(CO)n1Cc1ccc(-c2ccccc2-c2nnn[nH]2)cc1	0.22424242424242424	0.15894039735099338	0.06962025316455696	0.07051282051282051	0.2318840579710145	0.07692307692307693
CC1=CC[C@@H](C(=O)N2CCCC2)C1	0.04827586206896552	0.05042016806722689	0.10185185185185185	0.10377358490566038	0.061946902654867256	0.07272727272727272
CN1C[C@H](C(=O)N[C@]2(C)O[C@@]3(O)[C@@H]4CCCN4C(=O)[C@H](Cc4ccccc4)N3C2=O)C=C2c3cccc4[nH]cc(c34)C[C@H]21	0.19597989949748743	0.12234042553191489	0.13259668508287292	0.1340782122905028	0.17045454545454544	0.0967741935483871
Cn1cncc1C(=O)Nc1ccc(C(F)(F)F)cc1	0.176056338028169	0.13821138211382114	0.08064516129032258	0.07317073170731707	0.16379310344827586	0.064
CNS(=O)(=O)Cc1ccc2[nH]cc(CCN(C)C)c2c1	0.11842105263157894	0.18181818181818182	0.10483870967741936	0.10655737704918032	0.13114754098360656	0.0967741935483871
C[C@]12CC[C@H](O)C[C@@H]1CC[C@@H]1[C@@H]2CC[C@]2(C)C(=O)CC[C@@H]12	0.029585798816568046	0.035211267605633804	0.13709677419354838	0.13934426229508196	0.0364963503649635	0.10236220472440945
C=C1[C@@H]2C[C@H](O)C[C@H]1[C@@H]2O	0.02158273381294964	0.026785714285714284	0.12371134020618557	0.12631578947368421	0.028037383177570093	0.10204081632653061
CO[C@@]12C[C@H]3[C@H](CC[C@H]4[C@H](C)CC[C@@H](O)CC[C@]43C)[C@H]1CO2	0.017241379310344827	0.0273972602739726	0.14285714285714285	0.14516129032258066	0.02112676056338028	0.1
Nc1nc(N)nc(NC2CC2)n1	0.027777777777777776	0.06140350877192982	0.045454545454545456	0.046296296296296294	0.02654867256637168	0.02702702702702703
CN1CCc2cc(Cl)c(Cl)cc2C(=O)C1	0.0684931506849315	0.075	0.08849557522123894	0.09009009009009009	0.08771929824561403	0.05172413793103448
N[C@@H](Cc1ccc(F)cc1)C(=O)O	0.18110236220472442	0.23	0.09345794392523364	0.10576923076923077	0.24210526315789474	0.10476190476190476
CC(C)CCOC(=O)C(O)C[C@@H]1CCC[C@@H](O)CC(C)O1	0.10256410256410256	0.11538461538461539	0.19827586206896552	0.23423423423423423	0.1111111111111111	0.22123893805309736
CO[C@@H]1O[C@@H]2C[C@@]3(C)[C@@H]4CCC[C@@H]5[C@@H](C)CC[C@@H]5CC[C@@]4(C)[C@H]3CC[C@@]21C	0.010582010582010581	0.025	0.12857142857142856	0.1223021582733813	0.012738853503184714	0.07534246575342465
O=C1CN(S(=O)(=O)c2ccc(N)cc2)C(=O)N1	0.10273972602739725	0.15517241379310345	0.07563025210084033	0.07692307692307693	0.12173913043478261	0.058333333333333334
C[C@@H](CC[C@@H](O)C(F)F)C(=O)O	0.12403100775193798	0.14563106796116504	0.06666666666666667	0.1	0.15306122448979592	0.16842105263157894
O=CC(=O)c1cc(O)c(O)c(O)c1	0.09558823529411764	0.12962962962962962	0.08411214953271028	0.08571428571428572	0.125	0.09523809523809523
N=C(N)NCCN1CCCCCCC1	0.040268456375838924	0.024	0.05172413793103448	0.05263157894736842	0.03361344537815126	0.03418803418803419
CCc1ccc(CCOc2ccc(CC3SC(=O)NC3=O)cc2)nc1	0.16149068322981366	0.14285714285714285	0.1079136690647482	0.10948905109489052	0.17424242424242425	0.10071942446043165
c1ccc(CN2CCCC2)cc1	0.11851851851851852	0.06896551724137931	0.07272727272727272	0.07407407407407407	0.13333333333333333	0.05405405405405406
C[C@@H]1CC[C@H]([C@@H](C)C2=CC(=O)[C@]3(C)CC(=O)C=C4[C@@H]5C[C@@](C)(C(=O)CO)CC[C@]5(C)[C@H]4CC[C@]23C)C1	0.08121827411167512	0.11377245508982035	0.16129032258064516	0.17105263157894737	0.09036144578313253	0.13291139240506328
COc1cc(Br)c(Br)cc1C(=O)NC1CCN(CCCOc2ccc(F)cc2)CC1OC	0.19883040935672514	0.17880794701986755	0.13157894736842105	0.13333333333333333	0.2097902097902098	0.11038961038961038
NC[C@@H]1CC[C@@H](C(=O)O)CC1	0.04316546762589928	0.05357142857142857	0.09803921568627451	0.1	0.056074766355140186	0.08823529411764706
O=C1NC=C(c2ccccc2)c2cc([N+](=O)[O-])ccc2N1	0.20689655172413793	0.1297709923664122	0.05970149253731343	0.06060606060606061	0.20168067226890757	0.044444444444444446
CCC[C@H](NCC(=O)N[C@@H](CO)C(=O)O)C(=O)O	0.13286713286713286	0.11570247933884298	0.08403361344537816	0.09482758620689655	0.1016949152542373	0.1743119266055046
Cc1ncc(CNC(=O)c2c(-c3ccccc3)c(-c3ccc(F)cc3)c(CC[C@@H](O)C[C@@H](O)CC(=O)[O-])n2C(C)C)[nH]1	0.48717948717948717	0.2893081761006289	0.08743169398907104	0.1005586592178771	0.41843971631205673	0.2073170731707317
CC(C)(S)[C@@H](N)C(=O)O	0.0625	0.07920792079207921	0.09574468085106383	0.07446808510638298	0.08333333333333333	0.0851063829787234
CCNC(=O)c1c(-c2ccccc2)c(-c2ccc(F)cc2)c(CC[C@@H](O)C[C@@H](O)CC(=O)[O-])n1C(C)C	0.5174825174825175	0.3103448275862069	0.10179640718562874	0.1165644171779141	0.46825396825396826	0.23648648648648649
C[S@@](=O)/C=C/C(=O)CC	0.05343511450381679	0.08823529411764706	0.08247422680412371	0.08421052631578947	0.08163265306122448	0.08333333333333333
Cc1n[nH]c2ccccc12	0.1076923076923077	0.10377358490566038	0.05714285714285714	0.05825242718446602	0.16666666666666666	0.047619047619047616
Nc1ccc(Cc2ccc(N)cc2)cc1	0.15328467153284672	0.11016949152542373	0.05042016806722689	0.05128205128205128	0.17757009345794392	0.04201680672268908
O=C(NC[C@H](O)Cc1ccc([N+](=O)[O-])cc1)c1ccc(F)cc1	0.2695035460992908	0.22580645161290322	0.08955223880597014	0.09923664122137404	0.2894736842105263	0.10687022900763359
C[N+](C)(C)CCO.[Cl-]	0.0390625	0.06	0.06382978723404255	0.06521739130434782	0.052083333333333336	0.06451612903225806
OC[C@H]1O[C@H](c2ccc(O)cc2)[C@H](O)[C@@H](O)[C@@H]1O	0.09333333333333334	0.11382113821138211	0.11965811965811966	0.12173913043478261	0.11864406779661017	0.13043478260869565
CNCCOc1ccc(C(=O)OCCN(C)C)cc1	0.13513513513513514	0.1652892561983471	0.125	0.1271186440677966	0.14285714285714285	0.12605042016806722
OCCN1CCCN(CCOc2ccc(Cl)cc2)CC1	0.10897435897435898	0.09774436090225563	0.10236220472440945	0.104	0.11023622047244094	0.0859375
CC(C)OC(=O)C(C)(C)Oc1ccc(C(=O)c2ccc(Cl)cc2)cc1	0.20394736842105263	0.17293233082706766	0.13636363636363635	0.12121212121212122	0.208	0.12030075187969924
CC/C(=N/S)c1ccc(/C=C/[C@@H](O)CC(=O)O)c(C(=O)O)c1	0.17567567567567569	0.2564102564102564	0.11023622047244094	0.12096774193548387	0.25663716814159293	0.19658119658119658
NC1=N[C@H](C(=O)O)CN(Cc2ccccc2)C1	0.15602836879432624	0.12396694214876033	0.1111111111111111	0.11304347826086956	0.18018018018018017	0.10256410256410256
C[C@@]1(O)CC[C@H]2[C@@H]3CCC4=CC(=O)C=C[C@]4(C)[C@H]3CC[C@@]21C	0.05389221556886228	0.07194244604316546	0.144	0.14634146341463414	0.06666666666666667	0.109375
CC(C)(CO)C(O)C(=O)NCCCO	0.11029411764705882	0.10714285714285714	0.11320754716981132	0.09433962264150944	0.11214953271028037	0.13592233009708737
Nc1ccc2c3c(cccc13)C(=O)NC2=O	0.1347517730496454	0.13675213675213677	0.06722689075630252	0.06837606837606838	0.1743119266055046	0.05
C/C(=C/c1ccc(O)cc1)c1ccc(OC)cc1	0.16901408450704225	0.13934426229508196	0.08130081300813008	0.08264462809917356	0.2072072072072072	0.07317073170731707
CC(C)[C@@]12CC[C@H]([C@@H](C)C(=O)N(C)Cc3cccc(C(=O)N4CCCC4)c3O)C[C@@H]1C2	0.13559322033898305	0.16	0.14285714285714285	0.16083916083916083	0.14189189189189189	0.15172413793103448
Oc1cc(O)cc(O)c1	0.06923076923076923	0.08737864077669903	0.06	0.061224489795918366	0.09183673469387756	0.07142857142857142
O=C(c1ccccc1)c1ccc2n1CCC2C(=O)O	0.20714285714285716	0.136	0.10569105691056911	0.10743801652892562	0.21238938053097345	0.11570247933884298
C=C(C)c1ccc(OCCC(=O)O)cc1	0.14705882352941177	0.17272727272727273	0.11818181818181818	0.12037037037037036	0.18095238095238095	0.14018691588785046
O=C([C@H]1[C@@H](c2ccc(O)c(O)c2)[C@@H](c2ccc(O)c(O)c2)[C@@H](c2ccc(O)cc2)[C@@H]1O)c1ccc(O)c(O)c1	0.18617021276595744	0.11363636363636363	0.09195402298850575	0.09302325581395349	0.15757575757575756	0.10526315789473684
OC[C@@H]1NCC[C@H](O)[C@@H](O)[C@H](O)[C@H]1O	0.02702702702702703	0.03305785123966942	0.09174311926605505	0.09345794392523364	0.034482758620689655	0.11320754716981132
C=C(C)[C@@H](O)C(=O)O[C@H]1CCC2=C[C@@H]1OC2	0.06711409395973154	0.07317073170731707	0.1559633027522936	0.19230769230769232	0.07627118644067797	0.1792452830188679
CCC(=O)Nc1nc2cc(C(=O)c3ccccc3)ccc2[nH]1	0.22758620689655173	0.16153846153846155	0.09022556390977443	0.0916030534351145	0.21666666666666667	0.09923664122137404
C=C(C)/C=C/CC1C(C)(C)[C@@H](O)CC[C@]1(C)O	0.0392156862745098	0.08196721311475409	0.10526315789473684	0.10714285714285714	0.06722689075630252	0.09649122807017543
CN(C)CCCN1c2ccccc2CCc2ccc(Cl)cc21	0.17880794701986755	0.14393939393939395	0.09022556390977443	0.0916030534351145	0.2066115702479339	0.07462686567164178
CN(C)[C@@H]1C(O)=C(C(N)=O)C(=O)[C@@]2(O)C(O)=C3C(=O)c4c(O)cccc4[C@@](C)(O)[C@H]3C[C@@H]12	0.13714285714285715	0.16216216216216217	0.1292517006802721	0.1310344827586207	0.14383561643835616	0.13793103448275862
CCCC[C@@H](C(=O)O)c1ccc([C@@H](O)CC(=O)[O-])cc1OC	0.1917808219178082	0.18548387096774194	0.13709677419354838	0.1487603305785124	0.18333333333333332	0.22807017543859648
CC1=C(CC(=O)O)c2cc(F)ccc2/C1=C\c1ccc(S(C)(=O)=O)cc1	0.23178807947019867	0.272	0.09285714285714286	0.09420289855072464	0.2727272727272727	0.10144927536231885
O=C(O)C[C@H](O)C[C@H](O)/C=C/n1c(C(F)(F)F)nc(-c2ccc(F)cc2)c1-c1ccc(F)cc1	0.3684210526315789	0.4140625	0.0736196319018405	0.07453416149068323	0.4666666666666667	0.16
N=NC(=O)NCCCCN1CCCCC1	0.06756756756756757	0.03968253968253968	0.07758620689655173	0.07894736842105263	0.05	0.06896551724137931
C[C@@H]1C=C2C=C[C@H](C)[C@H](CC[C@@H]3C[C@@H](O[Si](C)(C)C(C)(C)C)CC(=O)O3)[C@H]2[C@@H](OC(=O)NCCCCCCC(=O)NO)C1	0.08878504672897196	0.08994708994708994	0.5267175572519084	0.48872180451127817	0.06914893617021277	0.2922077922077922
CC(C)C[C@@H](NC(=O)[C@@H](O)[C@H](N)Cc1ccccc1)C(=O)O	0.2517985611510791	0.20491803278688525	0.1015625	0.12096774193548387	0.25663716814159293	0.19658119658119658
CCOc1nc(N)nc(N)n1	0.03571428571428571	0.08256880733944955	0.05660377358490566	0.057692307692307696	0.046296296296296294	0.04716981132075472
CCCC[C@H](CC)COC(=O)c1ccccc1C(=O)OC[C@@H](CC)CCCC	0.16265060240963855	0.136986301369863	0.1267605633802817	0.14492753623188406	0.15	0.17777777777777778
C/C=C(\C)C(=O)O	0.06451612903225806	0.08247422680412371	0.06451612903225806	0.06593406593406594	0.08695652173913043	0.08888888888888889
C[C@]1(CO)C(=O)C=C2CC[C@H]3[C@@H](C)CC[C@@H]4C[C@@H](O)CC[C@]4(C)[C@H]3CC[C@]12C	0.04918032786885246	0.07142857142857142	0.16911764705882354	0.17164179104477612	0.059602649006622516	0.12857142857142856
CN(C)CC[C@]1(O)C(=O)CN(Cc2ccccc2)C1c1ccccc1	0.2483221476510067	0.1357142857142857	0.10869565217391304	0.11029411764705882	0.203125	0.09352517985611511
Cc1nn(-c2ccccc2)c(-c2ccc(F)cc2)c1/C=C/[C@@H]1C[C@@H](O)CC(=O)O1	0.27741935483870966	0.22142857142857142	0.1619718309859155	0.16428571428571428	0.31746031746031744	0.07894736842105263
COCCOC(=O)C1=C(C)NC(C)=C(C(=O)OC(C)C)C1c1cccc([N+](=O)[O-])c1	0.15294117647058825	0.18181818181818182	0.12413793103448276	0.13380281690140844	0.16312056737588654	0.13286713286713286
O=C1Nc2ccc(Cl)cc2C(c2ccccc2Cl)=NC1O	0.16	0.13076923076923078	0.07633587786259542	0.07751937984496124	0.19327731092436976	0.06060606060606061
CN(C[C@@H](CCO)C=O)[C@@H]1CC[C@H]2[C@@H]3CC[C@H]4C[C@@H](O)CC[C@]4(C)[C@H]3CC[C@]12C	0.053763440860215055	0.07643312101910828	0.13986013986013987	0.15	0.05806451612903226	0.13286713286713286
CC#CC[C@H](C)[C@H](O)[C@H](C)[C@H]1CC[C@@]2(C)CC[C@H]3CC[C@H]4CC(C)(C)[C@@H](O)CC[C@]4(C)[C@H]3CC[C@@]12C	0.054455445544554455	0.07514450867052024	0.0975609756097561	0.10559006211180125	0.06470588235294118	0.11180124223602485
O=C/C=C/c1ccccc1	0.11627906976744186	0.10377358490566038	0.04716981132075472	0.04807692307692308	0.16666666666666666	0.047619047619047616
COC1=C(C)C(=O)OC(C)(C)C(=O)OC(C)=C(C)C1=O	0.07096774193548387	0.10317460317460317	0.09917355371900827	0.09166666666666666	0.072	0.056
CC(=O)c1ccccc1O	0.136	0.12745098039215685	0.10101010101010101	0.10309278350515463	0.1827956989247312	0.09090909090909091
CC(C)CCC[C@@H](C)[C@H]1CC[C@@]2(C(C)O)C3=CCC4C(C)(C)[C@@H](O)CC[C@]4(C)C3CC[C@]12C	0.0851063829787234	0.09937888198757763	0.125	0.1342281879194631	0.08860759493670886	0.14864864864864866
O=C1C=C2CC[C@H](C2)N1CCc1ccc([N+](=O)[O-])cc1	0.12418300653594772	0.12403100775193798	0.12096774193548387	0.12295081967213115	0.13821138211382114	0.078125
NC[C@@H]1CC[C@H](C(=O)O)CC1	0.04316546762589928	0.05357142857142857	0.09803921568627451	0.1	0.056074766355140186	0.08823529411764706
CN1CCN(CCCN2c3ccccc3Sc3ccc(C(F)(F)F)cc32)CC1	0.16071428571428573	0.11258278145695365	0.087248322147651	0.08108108108108109	0.18115942028985507	0.05921052631578947
O=C(NCCc1ccccc1)c1ccccc1	0.2692307692307692	0.12195121951219512	0.08196721311475409	0.08333333333333333	0.20909090909090908	0.07377049180327869
O=C(OCc1ccccc1)c1ccccc1O	0.23308270676691728	0.1322314049586777	0.09166666666666666	0.09322033898305085	0.2222222222222222	0.08333333333333333
O=C(C[C@@]1(O)C(=O)C(Cl)Cl)NC(=O)NCCCCO1	0.05063291139240506	0.06923076923076923	0.09917355371900827	0.11016949152542373	0.05511811023622047	0.06451612903225806
C=CC[S@](=O)[C@H](CC)NC(=O)[C@@H](Cc1ccccc1)C(=O)OC(C)(C)C	0.17834394904458598	0.15328467153284672	0.15151515151515152	0.15384615384615385	0.16793893129770993	0.17054263565891473
CC1=NCC[C@H]1CNC(=O)c1ccc(Cl)cc1	0.12413793103448276	0.14285714285714285	0.1111111111111111	0.11304347826086956	0.1391304347826087	0.09322033898305085
O=N/C=C1\[C@H](O)C(O)=C/c2ccc(O)cc2C(=O)C(Cc2ccc(F)cc2)O1	0.2138364779874214	0.19424460431654678	0.10344827586206896	0.1048951048951049	0.24806201550387597	0.08904109589041095
CC(C)C[C@@H]1C(=O)N2CCC[C@H]2[C@]2(O)O[C@](NC(=O)[C@@H]3C=C4c5cccc6[nH]cc(c56)C[C@H]4N(C)C3)(C(C)C)C(=O)N12	0.14285714285714285	0.15168539325842698	0.1569767441860465	0.16568047337278108	0.14942528735632185	0.125
CC1=C[C@@H]2c3c(cc(O)cc3C[C@H](O)[C@@H]2CC1)O[C@@]1(C)CC[C@@H](O)C[C@@H]1C(=O)O	0.09550561797752809	0.11258278145695365	0.18248175182481752	0.18518518518518517	0.11643835616438356	0.17518248175182483
Nc1nc2c(ncn2COCCO)c(=O)[nH]1	0.0738255033557047	0.09917355371900827	0.08547008547008547	0.08695652173913043	0.0847457627118644	0.06779661016949153
COc1c(O)ccc2c1C(=O)C(C)=CC(=O)c1ccccc12	0.1891891891891892	0.14615384615384616	0.0916030534351145	0.09302325581395349	0.23076923076923078	0.07575757575757576
N[C@@H](CCCO)C(=O)Nc1ccc(C(=O)O)cc1	0.20588235294117646	0.17094017094017094	0.11016949152542373	0.12173913043478261	0.168141592920354	0.16071428571428573
CN1C=C(NC(=O)OCc2ccccc2)C=C(c2ccccc2)C1	0.3028169014084507	0.12857142857142856	0.08571428571428572	0.08695652173913043	0.21428571428571427	0.07857142857142857
CC(=C/CO)C(O)=C/CC[C@]1(C)CC[C@@H]2[C@@H]3CCC4=CC(=O)CC[C@]4(C)[C@H]3CC[C@@]21C	0.0748663101604278	0.10126582278481013	0.13513513513513514	0.136986301369863	0.09032258064516129	0.12080536912751678
CCCCCCC[C@@H]1C[C@@H](CC[C@@H](O)CC(=O)O)C1	0.12837837837837837	0.12903225806451613	0.1452991452991453	0.15789473684210525	0.13445378151260504	0.25471698113207547
Cc1cc(C(C)(C)C)c(O)c(C)c1CC1=NCCN1	0.07096774193548387	0.112	0.1271186440677966	0.09166666666666666	0.08943089430894309	0.06451612903225806
N[C@@H](CCC(=O)N[C@@H](CSSC[C@H](NC(=O)CC[C@H](N)C(=O)O)C(=O)NCC(=O)O)C(=O)NCC(=O)O)C(=O)O	0.09950248756218906	0.08379888268156424	0.044444444444444446	0.05084745762711865	0.07386363636363637	0.12650602409638553
CC(/C=C\C[C@@H](C)[C@H]1CC[C@@]2(C)C3=C(CC[C@]12C)[C@@]1(C)CC[C@H](O)C(C)(C)[C@@H]1CC3=O)C(=O)O	0.08994708994708994	0.14012738853503184	0.1456953642384106	0.1554054054054054	0.12258064516129032	0.13157894736842105
CN1C(N)=C(C(=O)Nc2ccc(Cl)cc2)C(=O)c2ccccc21	0.2785714285714286	0.14285714285714285	0.08148148148148149	0.08270676691729323	0.2894736842105263	0.0661764705882353
N#Cc1ccc(C(c2ccc(C#N)cc2)n2cncn2)cc1	0.15483870967741936	0.10948905109489052	0.03546099290780142	0.043478260869565216	0.15748031496062992	0.03571428571428571
N[C@@H](CSS)C(=O)NCCSSC[C@H](N)C(=O)O	0.10135135135135136	0.07936507936507936	0.06557377049180328	0.07563025210084033	0.07377049180327869	0.12173913043478261
CCOc1nc2cccc(C(=O)O)c2n1Cc1ccc(-c2ccccc2-c2nnn[nH]2)cc1	0.2710843373493976	0.1794871794871795	0.08536585365853659	0.08641975308641975	0.2517482517482518	0.08588957055214724
O=S(=O)([O-])CCS	0.03125	0.07142857142857142	0.042105263157894736	0.043010752688172046	0.030927835051546393	0.0425531914893617
COC(=O)C1=C(C)NC(C)=C(C(=O)OC)C1c1ccccc1[N+](=O)[O-]	0.1518987341772152	0.15671641791044777	0.11194029850746269	0.11363636363636363	0.16279069767441862	0.11278195488721804
CC(C)N(CC(O)C[C@@H](N)CC(=O)O)C(=O)NCC(=O)O	0.19858156028368795	0.21367521367521367	0.07936507936507936	0.09836065573770492	0.19130434782608696	0.23853211009174313
COC(=O)[C@@H]1[C@H]2C[C@H]3c4[nH]c5ccccc5c4CCN3C[C@@H]2CC[C@@H]1O	0.11764705882352941	0.10135135135135136	0.15441176470588236	0.15671641791044777	0.16176470588235295	0.13043478260869565
CC(=O)/C=C/CC[C@@]1(C)CC[C@H](O)CC1(C)O	0.059602649006622516	0.09917355371900827	0.13392857142857142	0.13636363636363635	0.09401709401709402	0.11504424778761062
Fc1cc(-c2ccc(F)cc2)cc(-c2ccc(F)cc2)c1/C=C/[C@@H](O)C[C@@H](O)CC(=O)[O-]	0.3333333333333333	0.37209302325581395	0.06875	0.07643312101910828	0.43333333333333335	0.12582781456953643
C[C@@H]1C[C@H]2[C@@H]3CCC4=CC(=O)C=C[C@]4(C)[C@@]3(F)[C@@H](O)C[C@]2(C)[C@@]1(O)C(=O)COP(=O)(O)O	0.08695652173913043	0.11612903225806452	0.19285714285714287	0.1956521739130435	0.09803921568627451	0.18571428571428572
C/C=C1\[C@@H]2C=C(C)C[C@@]1(N)c1ccc(=O)[nH]c1C2	0.08552631578947369	0.11290322580645161	0.11864406779661017	0.1206896551724138	0.11764705882352941	0.08264462809917356
CC1(C)[C@@H]2CC[C@@]1(C)C(=O)C2	0.02857142857142857	0.044642857142857144	0.11	0.11224489795918367	0.037037037037037035	0.06796116504854369
N[C@H]1CCN(c2nc3c(cc2F)c(=O)c(C(=O)O)cn3-c2ccc(F)cc2F)C1	0.15384615384615385	0.16666666666666666	0.10204081632653061	0.10344827586206896	0.17266187050359713	0.08053691275167785
C[C@H](Cc1nc2ccccc2[nH]1)C(=O)O	0.16296296296296298	0.18181818181818182	0.09734513274336283	0.12962962962962962	0.21359223300970873	0.12844036697247707
CCCN(NC(=O)c1ccc(F)cc1)C(=O)N1CCC[C@H]1C(=O)N[C@@H](CC(=O)O)C(=O)NCC(=O)NCC(=O)O	0.19786096256684493	0.19393939393939394	0.11046511627906977	0.11834319526627218	0.18518518518518517	0.15853658536585366
CCC(=O)c1cc(OC)c(OC)cc1O	0.09154929577464789	0.12280701754385964	0.12962962962962962	0.1320754716981132	0.11818181818181818	0.12037037037037036
C=CCSS[C@@H](CC)SC(=O)Nc1ccc([N+](=O)[O-])cc1	0.1456953642384106	0.14960629921259844	0.10236220472440945	0.12195121951219512	0.14634146341463414	0.112
O=C(O[C@@H]1[C@H](O)[C@H](O)[C@@H](O)[C@H]1O)[C@H](O)CO	0.061224489795918366	0.075	0.11818181818181818	0.14150943396226415	0.0782608695652174	0.18446601941747573
CN(C)[P+](Oc1ccc(C(=O)NC(=O)C2CCCC2)c2ccccc21)c1cccc(Cl)c1	0.21893491124260356	0.14012738853503184	0.10191082802547771	0.1032258064516129	0.21678321678321677	0.09554140127388536
N[C@H](CSC(=S)NCc1ccccc1)C(=O)O	0.17391304347826086	0.125	0.08403361344537816	0.09482758620689655	0.18181818181818182	0.11304347826086956
C=CCSSC[C@@H](C/C=C/C(=O)O)C(C)(C)C	0.0738255033557047	0.10833333333333334	0.11403508771929824	0.09649122807017543	0.10344827586206896	0.10526315789473684
C[C@H]1CC[C@@H](NC(=O)[C@H](Cc2ccc(F)cc2)NC(=O)[C@@H](N)Cc2ccc(F)cc2)C1	0.23170731707317074	0.18243243243243243	0.12666666666666668	0.1360544217687075	0.2318840579710145	0.13513513513513514
Nc1ncc2nc(N3CCN(CCN4CCCCC4)CC3)nc(N)c2n1	0.055248618784530384	0.07894736842105263	0.05333333333333334	0.05405405405405406	0.06	0.03289473684210526
NCCc1ccc(CSc2ccc(C#N)cc2)cc1	0.1564625850340136	0.10852713178294573	0.06201550387596899	0.06299212598425197	0.1694915254237288	0.05426356589147287
O=C1OC2(CCCC2)CC(=O)N1CCCCN1CCN(c2ncccn2)CC1	0.08241758241758242	0.0759493670886076	0.10067114093959731	0.10204081632653061	0.07142857142857142	0.07236842105263158
C[C@@H]1O[C@@H](C[N+](C)(C)C(=O)O)C[C@H](O)[C@H]1O	0.0684931506849315	0.09322033898305085	0.17142857142857143	0.17475728155339806	0.08771929824561403	0.18446601941747573
CC(/C=C/C=C/C(=O)O)=C\[C@@H]1C[C@@H]2[C@@H]3CC[C@H](C)[C@]4(C)[C@@H](O)CC[C@]4(C)[C@H]3CC[C@@]21C	0.04712041884816754	0.07453416149068323	0.14383561643835616	0.13793103448275862	0.06329113924050633	0.1292517006802721
CC(=O)C(CC(=O)O)c1ccccc1C	0.2109375	0.19626168224299065	0.11926605504587157	0.1320754716981132	0.24242424242424243	0.18627450980392157
C=CCCCCC/C(=N\OC(C)=O)[C@@H](Cc1ccccc1)N(C)C	0.1592356687898089	0.13970588235294118	0.1037037037037037	0.11363636363636363	0.16279069767441862	0.13846153846153847
C=C1[C@@H](O[C@@H]2O[C@H](C)[C@@H](O[C@H]3O[C@H](C)[C@@H](O)[C@H](N)[C@H]3O)[C@H](C)CC[C@@H]2C)C[C@@H](C)[C@@H]1O	0.03125	0.049079754601226995	0.1619718309859155	0.15602836879432624	0.0375	0.11564625850340136
COC[C@@H](CCO)c1ccc(C(=O)O)cc1	0.16058394160583941	0.17857142857142858	0.125	0.13761467889908258	0.18691588785046728	0.1574074074074074
CO[C@@H]1O[C@H](CO)[C@H](O[C@@H]2[C@@H](O)[C@H](O)[C@@H](O[C@H]3O[C@H](C)[C@@H](O)[C@H](N)[C@H]3O)[C@@H](C)O[C@@H]2O)[C@@H](N)[C@@H]1O	0.0297029702970297	0.040229885057471264	0.10759493670886076	0.10897435897435898	0.03529411764705882	0.10126582278481013
CCCOc1ccccc1-c1nc2[nH]nnc2c(=O)[nH]1	0.13071895424836602	0.14960629921259844	0.09375	0.09523809523809523	0.1652892561983471	0.07751937984496124
C=C1CC[C@@H]2C(C)(C)[C@@H](O)CC[C@]2(C)C1	0.026490066225165563	0.04065040650406504	0.0990990990990991	0.10091743119266056	0.03361344537815126	0.08035714285714286
CC1=C[C@@H]2[C@@H](C)C(=O)O[C@@H]3O[C@]4(C)CC[C@@H]1[C@]32OO4	0.037037037037037035	0.05223880597014925	0.15384615384615385	0.1565217391304348	0.046153846153846156	0.10743801652892562
Cc1ccc(-c2cc(C(F)(F)F)nn2-c2ccc(S(N)(=O)=O)cc2)cc1	0.2	0.1865671641791045	0.0625	0.055944055944055944	0.2125984251968504	0.04827586206896552
COCC(=O)N1CCC(=C2c3ccc(Cl)cc3CCc3cccnc32)CC1	0.13529411764705881	0.136986301369863	0.0958904109589041	0.09722222222222222	0.15827338129496402	0.07432432432432433
O=C1N[C@@H](CO)C(=O)NC1=O	0.051094890510948905	0.07339449541284404	0.07766990291262135	0.07920792079207921	0.05660377358490566	0.057692307692307696
CC(=O)Nc1ccc(O)cc1	0.15079365079365079	0.14563106796116504	0.09803921568627451	0.1	0.15306122448979592	0.08823529411764706
CC[C@H](C)C(=O)O[C@H]1C[C@@H](C)C=C2C=C[C@H](C)[C@H](CC[C@@H](O)C[C@@H](O)CC(=O)[O-])[C@H]21	0.1951219512195122	0.18181818181818182	0.41739130434782606	0.5480769230769231	0.16312056737588654	0.7608695652173914
O=C(O)C(Cl)(Cl)Cl	0.04	0.05102040816326531	0.05434782608695652	0.04395604395604396	0.053763440860215055	0.054945054945054944
COc1ccc2c(c1)c(CC(=O)O)c(C)n2C(=O)c1ccc(Cl)cc1	0.2185430463576159	0.18045112781954886	0.10218978102189781	0.1037037037037037	0.256198347107438	0.12781954887218044
OC[C@@H]1O[C@H](n2ccc(=O)[nH]c2=O)[C@H](O)[C@@H]1O	0.08053691275167785	0.08943089430894309	0.13274336283185842	0.13513513513513514	0.09322033898305085	0.12389380530973451
C[n+]1ccccc1/C=N/O.[Cl-]	0.08270676691729323	0.08333333333333333	0.05714285714285714	0.05825242718446602	0.12	0.057692307692307696
C[C@H]1CC[C@H]([C@@](C)(O)C[C@@H]2CCC(=O)O2)C[C@H]2[C@@H](C)C[C@@H](O)C[C@@H]12	0.040229885057471264	0.0547945205479452	0.26495726495726496	0.24786324786324787	0.04929577464788732	0.13076923076923078
CSSCSCSC(=S)NCC/N	0.04861111111111111	0.03333333333333333	0.04424778761061947	0.04504504504504504	0.034782608695652174	0.05405405405405406
O=C1c2c(O)ccc(O)c2C(=O)c2c(NCCNCCO)ccc(NCCNCCO)c21	0.15168539325842698	0.1337579617834395	0.075	0.0759493670886076	0.13815789473684212	0.09615384615384616
C[C@@H]1CC2=C(CC[C@H](C)[C@H]2C)CC[C@@H](O)[C@]2(C)C[C@H]12	0.030864197530864196	0.05263157894736842	0.16521739130434782	0.168141592920354	0.038461538461538464	0.10833333333333334
C=C(C)C(=O)O[C@H]1C[C@@H](C)C=C2C=C[C@H](C)[C@H](CC[C@@H](O)C[C@@H](O)CC(=O)NO)[C@H]21	0.1951219512195122	0.16551724137931034	0.39316239316239315	0.41228070175438597	0.15492957746478872	0.5882352941176471
C[C@@H]1CC[C@@H]([C@](C)(O)C[C@@H]2CC[C@@H](CO)CC2)C[C@@H](O)CC(=O)O1	0.05232558139534884	0.06206896551724138	0.24369747899159663	0.226890756302521	0.06428571428571428	0.13953488372093023
COc1c([C@H](O)CCc2ccc(F)cc2)c(OC)c(C)n1/C=C/[C@@H](O)C[C@@H](O)CC(=O)O	0.3032258064516129	0.4	0.10457516339869281	0.11333333333333333	0.4166666666666667	0.24444444444444444
O=P(O)(O)C(O)(Cc1cccnc1)P(=O)(O)O	0.08904109589041095	0.1092436974789916	0.07692307692307693	0.06896551724137931	0.10434782608695652	0.09649122807017543
C[C@@]1(O)C=C(C(=O)CO)CC[C@H]2[C@@H]3CCC4=CC(=O)CC[C@]4(C)[C@H]3C(=O)C[C@@]21C	0.08379888268156424	0.11333333333333333	0.14184397163120568	0.14388489208633093	0.0945945945945946	0.11888111888111888
Nc1cccc(S(=O)(=O)Nc2ccc(N)cc2)c1	0.1619718309859155	0.14049586776859505	0.056	0.056910569105691054	0.17699115044247787	0.048
C[C@]12C=CC(=O)C=C1CC[C@@H]1[C@@H]2[C@@H](O)C[C@@]2(C)[C@H]1CC[C@]2(O)C(=O)CO	0.08771929824561403	0.10416666666666667	0.17692307692307693	0.1796875	0.1	0.16030534351145037
COc1cc2c(c(OC)c1OC)-c1ccc(OC)c(=O)cc1[C@@H](NC(C)=O)CC2	0.12716763005780346	0.13513513513513514	0.13286713286713286	0.1267605633802817	0.12413793103448276	0.09523809523809523
O=C1C[C@H](c2ccc(N)cc2)C(=O)N1C(=O)NCc1cccc([N+](=O)[O-])c1	0.1728395061728395	0.13986013986013987	0.0979020979020979	0.09929078014184398	0.19696969696969696	0.07586206896551724
Cc1cc(O)cc(C)c1Cl	0.06818181818181818	0.08571428571428572	0.06930693069306931	0.0707070707070707	0.09	0.0594059405940594
NCC(=O)O	0.058823529411764705	0.07608695652173914	0.056818181818181816	0.05813953488372093	0.08045977011494253	0.08235294117647059
C[C@@H](C(=O)O)c1cccc(C(=O)c2ccccc2)c1	0.2537313432835821	0.1652892561983471	0.08870967741935484	0.10833333333333334	0.24770642201834864	0.12605042016806722
CC(C)C[C@H]1C(=O)N2CCC[C@H]2[C@]2(O)O[C@](NC(=O)[C@@H]3C=C4c5cccc6[nH]cc(c56)C[C@H]4N(C)C3)(C(C)C)C(=O)N12	0.14285714285714285	0.15168539325842698	0.1569767441860465	0.16568047337278108	0.14942528735632185	0.125
C#C[C@]1(O)CC[C@H]2[C@@H]3CCC4=CC(=O)CC[C@]4(C)[C@H]3CC[C@@]21C	0.040697674418604654	0.04827586206896552	0.10606060606060606	0.1076923076923077	0.05	0.07407407407407407
CCCCC[C@H](O)CCO[C@H]1O[C@@H](CN/C=C/c2ccc(F)cc2)[C@H](O)[C@@H](O)[C@@H]1O	0.17058823529411765	0.19444444444444445	0.1292517006802721	0.1388888888888889	0.2014388489208633	0.18705035971223022
C#C[C@@]1(CO)CC[C@H]2[C@@H]3CCC4=CC(=O)CCC4=C3[C@@H](c3ccc(N(C)C)cc3)C[C@@]21C	0.10810810810810811	0.14102564102564102	0.11688311688311688	0.11842105263157894	0.13071895424836602	0.08917197452229299
CO[C@@H]1[C@H](c2ccccc2)[C@@H](O)C[C@@H](O)[C@@H]1CCCC(=O)O	0.17333333333333334	0.13740458015267176	0.20168067226890757	0.20512820512820512	0.19008264462809918	0.24561403508771928
CC(C)CC(N(C)C)C1(c2ccc(Cl)cc2)CCC1	0.12162162162162163	0.18803418803418803	0.10833333333333334	0.12931034482758622	0.15517241379310345	0.1092436974789916
CN[C@@H](C)C(=O)O[C@H]1C[C@@H](O)C=C2C=C[C@H](C)[C@H](CC[C@@H](O)C[C@@H](O)CC(=O)[O-])[C@H]21	0.20987654320987653	0.18181818181818182	0.34710743801652894	0.4	0.17142857142857143	0.7419354838709677
O=C(O)c1cccnc1	0.09375	0.1188118811881188	0.08080808080808081	0.08247422680412371	0.125	0.09278350515463918
COc1cc(/C=C/C(=O)O)ccc1O	0.10869565217391304	0.16666666666666666	0.10091743119266056	0.102803738317757	0.17475728155339806	0.11214953271028037
C[C@H]1[C@@H]2[C@@H](C[C@H]3[C@@H]4CCC5=CC(=O)C=C[C@]5(C)[C@H]4CC[C@]32C)C1=O	0.05813953488372093	0.0763888888888889	0.18253968253968253	0.18548387096774194	0.06382978723404255	0.13846153846153847
CNC[C@H]1C=C[C@H](C(=O)N[C@@H](C)C(=O)N[C@H](C(=O)N[C@@H](CCC(=O)O)C(=O)O)[C@@H]2COC(=O)c3ccccc3C2)N1C	0.19170984455958548	0.1534090909090909	0.14534883720930233	0.16071428571428573	0.18562874251497005	0.18072289156626506
Cc1cc2c(s1)Nc1ccccc1N=C2N1CCN(C)CC1	0.12578616352201258	0.10948905109489052	0.07352941176470588	0.07462686567164178	0.15748031496062992	0.050724637681159424
C/C=C1/[C@H]2C=C(C)C[C@@]1(N)c1ccc(=O)[nH]c1C2	0.08552631578947369	0.11290322580645161	0.11864406779661017	0.1206896551724138	0.11764705882352941	0.08264462809917356
CCc1ccc2c(c1)[C@]13CCCC[C@@H]1[C@H](C2)N(C)CC3	0.07453416149068323	0.08148148148148149	0.12	0.12195121951219512	0.09302325581395349	0.0859375
Cc1nc(N)c2nc(-c3ccccc3)c(-c3ccc(F)cc3)nc2n1	0.2896551724137931	0.23076923076923078	0.04054054054054054	0.0410958904109589	0.2809917355371901	0.033783783783783786
Cc1ccc(NC(=O)c2ccc(CN3CCN(C)CC3)cc2)cc1Nc1nccc(-c2cccnc2)n1	0.24581005586592178	0.13953488372093023	0.07954545454545454	0.08045977011494253	0.17901234567901234	0.06179775280898876
O=c1[nH]c2ccccc2n1CCCN1CCC(n2c(=O)[nH]c3cc(Cl)ccc32)CC1	0.1744186046511628	0.11464968152866242	0.09740259740259741	0.09868421052631579	0.1888111888111888	0.07006369426751592
CC(C)(O)CCCCc1cccc(/C=C/[C@]2(C)CC[C@@H](O)CC2)c1	0.10303030303030303	0.13138686131386862	0.1640625	0.13953488372093023	0.13636363636363635	0.12121212121212122
O=C(NS(=O)(=O)c1ccc(NC(=O)c2ccco2)cc1)c1ccc(NC(=O)O)cc1	0.24375	0.15436241610738255	0.07096774193548387	0.0718954248366013	0.176056338028169	0.0784313725490196
CC(C)[C@@H]1NC(=O)N2CCC[C@H]2[C@]2(O)O[C@](NC(=O)[C@@H]3C=C4c5cccc6[nH]cc(c56)C[C@H]4N(C)C3)(C(C)C)C(=O)N12	0.13725490196078433	0.1452513966480447	0.15028901734104047	0.1588235294117647	0.14285714285714285	0.11864406779661017
C[C@H]1COC2=C(C)[C@@H]3CCC4=CC(=O)CC[C@]4(C)[C@H]3CC[C@]12C	0.04678362573099415	0.07042253521126761	0.13178294573643412	0.13385826771653545	0.05755395683453238	0.08208955223880597
CC(=O)O[C@H]1C[C@@H]2CC[C@@H]3[C@H](CC[C@@]4(C)[C@H]3C[C@H]([N+]3(C)CCCCC3)[C@@H]4OC(C)=O)[C@@]2(C)C[C@@H]1N1CCCCC1.[Br-]	0.04090909090909091	0.041237113402061855	0.13953488372093023	0.13450292397660818	0.031413612565445025	0.10795454545454546
CC[C@@H]1C[C@@H]2CC[C@@H]1C[C@@H](OC(=O)[C@H](C)C(=O)O)C(C)C2	0.08176100628930817	0.09022556390977443	0.20869565217391303	0.25688073394495414	0.07692307692307693	0.2545454545454545
C[C@@H](NC(=O)[C@@H](N)Cc1ccc(O)cc1)C(=O)O	0.18115942028985507	0.19298245614035087	0.1016949152542373	0.12280701754385964	0.19090909090909092	0.16216216216216217
Oc1ccc([C@@H]2Oc3ccc4c(ccc(O)c4)c3CC2)cc1	0.16993464052287582	0.11764705882352941	0.08148148148148149	0.08270676691729323	0.18548387096774194	0.058394160583941604
CC/C=C/CC[C@@](O)(C(=O)O)C(=O)O	0.10218978102189781	0.11711711711711711	0.102803738317757	0.09433962264150944	0.11214953271028037	0.14705882352941177
CCN[C@H](C)Cc1cccc(C(F)(F)F)c1	0.12056737588652482	0.12931034482758622	0.09649122807017543	0.10810810810810811	0.14545454545454545	0.09734513274336283
C[C@@H]1CS(=O)(=O)NC(=O)[C@@H]2C=C(C(=O)O)C(=O)N2C1=O	0.08441558441558442	0.10236220472440945	0.12605042016806722	0.1282051282051282	0.0975609756097561	0.11764705882352941
CS[C@@H](C)C(=O)N1CCC[C@H]1C(=O)O	0.09352517985611511	0.08695652173913043	0.10185185185185185	0.125	0.09090909090909091	0.1346153846153846
COC(=O)[C@@]1(O)C[C@H]2[C@@H]3C[C@H](C)C4=CC(=O)C=C[C@]4(C)[C@@]3(F)[C@@H](O)C[C@@]21C	0.08092485549132948	0.1111111111111111	0.2125984251968504	0.216	0.09154929577464789	0.17692307692307693
COc1cccc(Sc2c(/C=C/[C@@H]3C[C@@H](O)CC(=O)O3)c(C3CC3)nc3cc(F)c(F)cc23)c1	0.1164021164021164	0.14285714285714285	0.17105263157894737	0.17333333333333334	0.15483870967741936	0.08588957055214724
O=C(Nc1ccc(Br)cc1)c1cc(Br)cc(Br)c1O	0.18439716312056736	0.14754098360655737	0.072	0.07317073170731707	0.17391304347826086	0.064
C[C@H](COc1ccccc1)NCC(O)c1ccc(O)c(C(N)=O)c1	0.23809523809523808	0.183206106870229	0.09558823529411764	0.11363636363636363	0.2711864406779661	0.1297709923664122
CN1C(=O)CN=C(c2ccccc2)c2cc([N+](=O)[O-])ccc21	0.21232876712328766	0.1450381679389313	0.07462686567164178	0.07575757575757576	0.2184873949579832	0.05925925925925926
C[C@H](CCc1ccc(O)cc1)NCCc1ccc(O)c(O)c1	0.20408163265306123	0.16279069767441862	0.07462686567164178	0.09230769230769231	0.2184873949579832	0.1171875
CC(C)=C1CC[C@H](C)[C@]2(C)CC[C@@H]3C(C)(C)CC[C@@H]3C[C@@H]12	0.023809523809523808	0.04316546762589928	0.13008130081300814	0.12295081967213115	0.029411764705882353	0.09523809523809523
C=C(/C=C/C=C/C)C(=O)N[C@@H](C)C(=O)N[C@H](C)C(=O)N[C@H](C(=O)N[C@@H](C)C(=O)N[C@H](C(=O)O)NC(=O)[C@H](CC)NC(=O)CO)NC	0.08755760368663594	0.11170212765957446	0.06842105263157895	0.08064516129032258	0.09090909090909091	0.10989010989010989
CCCN(CCC)S(=O)(=O)c1ccc(C(=O)O)cc1	0.1527777777777778	0.21929824561403508	0.13675213675213677	0.1391304347826087	0.16521739130434782	0.14782608695652175
CCCCOC(=O)c1ccc(N)cc1	0.12408759124087591	0.14414414414414414	0.1308411214953271	0.13333333333333333	0.1509433962264151	0.12149532710280374
OC[C@@H]1O[C@@H](O)[C@@H](O)[C@@H](O)[C@H]1O	0.028169014084507043	0.034782608695652174	0.08653846153846154	0.08823529411764706	0.03636363636363636	0.10891089108910891
COc1c(C)c2c(c(O)c1C/C=C(\C)CCC(=O)OCCN1CCOCC1)C(=O)OC2	0.12222222222222222	0.10759493670886076	0.12666666666666668	0.12837837837837837	0.1111111111111111	0.11258278145695365
C=C1/C(=C\C=C2/CCC[C@]3(C)[C@@H]([C@H](C)CCCC(C)C)CC[C@@H]23)C[C@@H](O)C[C@@H]1O	0.08333333333333333	0.11258278145695365	0.15714285714285714	0.17647058823529413	0.10135135135135136	0.14184397163120568
CO[C@H]1O[C@H](CO)[C@H](O)[C@H](O[C@@H]2CO[C@@H](O)[C@H](O)[C@@H]2O)[C@H](N)[C@@H]1O	0.028735632183908046	0.034013605442176874	0.11450381679389313	0.11627906976744186	0.035211267605633804	0.11538461538461539
C=C[C@@H](C1=CC[C@H](C)[C@H](CC[C@@H]2C[C@@H](O)CC(=O)O)C(C)(C)C)[C@@H]1CC[C@@]2(C)O	0.11627906976744186	0.1619718309859155	0.1865671641791045	0.16296296296296298	0.1510791366906475	0.2153846153846154
COc1cc(C(=O)NC2CCCNC2)cc(OC)c1OC	0.08074534161490683	0.08888888888888889	0.11904761904761904	0.12096774193548387	0.08396946564885496	0.09375
C[C@]12C(=O)OC(=O)[C@]1(C)[C@H]1CC[C@@H]2O1	0.04081632653061224	0.05	0.1111111111111111	0.11320754716981132	0.04310344827586207	0.07207207207207207
CN(CCc1ccc(O)cc1)C(=O)CCc1ccccc1	0.2323943661971831	0.15625	0.10077519379844961	0.10236220472440945	0.24347826086956523	0.1015625
C[C@@H](N)Cc1c[nH]c2ccc(OCc3cccs3)cc12	0.13815789473684212	0.13178294573643412	0.06870229007633588	0.08661417322834646	0.18487394957983194	0.07751937984496124
CN1[C@@H]2CC[C@H]1C[C@@H](OC(c1ccccc1)c1ccccc1)C2	0.20394736842105263	0.08333333333333333	0.1111111111111111	0.12121212121212122	0.16153846153846155	0.08759124087591241
C=CCCCC/C(=N\OC(C)=O)Nc1ccccc1	0.20714285714285716	0.109375	0.0967741935483871	0.09836065573770492	0.16101694915254236	0.11570247933884298
C=C[C@]1(C)C[C@H](OC(=O)C(C)=O)[C@@H](C)C1	0.0547945205479452	0.06722689075630252	0.14150943396226415	0.14423076923076922	0.05172413793103448	0.15384615384615385
CCCCCC/C=C\CCCCCCCCCC(=O)O	0.06832298136645963	0.08208955223880597	0.06923076923076923	0.0703125	0.08527131782945736	0.104
O=C(C[C@@H](O)C[C@H](O)c1ccc(F)cc1)C(=O)Nc1ccc(C(F)(F)F)cc1	0.3356643356643357	0.26153846153846155	0.0896551724137931	0.09090909090909091	0.325	0.16296296296296298
CC(=O)OCC(=O)[C@@]1(OC(C)=O)[C@@H](C)C[C@H]2[C@@H]3C[C@H](F)C4=CC(=O)C=C[C@]4(C)[C@@]3(F)[C@@H](O)C[C@@]21C	0.08333333333333333	0.10365853658536585	0.2152777777777778	0.2097902097902098	0.07975460122699386	0.17567567567567569
CC(=O)O[C@@H]1C[C@@H]2CC[C@@H]3[C@H](CC[C@@]4(C)[C@H]3C[C@H]([N+]3(C)CCCCC3)[C@@H]4OC(C)=O)[C@@]2(C)C[C@@H]1N1CCCCC1.[Br-]	0.04090909090909091	0.041237113402061855	0.13953488372093023	0.13450292397660818	0.031413612565445025	0.10795454545454546
CC(=O)N1CCN(c2ccc(OCC3COC(Cn4ccnc4)(c4ccc(Cl)cc4Cl)O3)cc2)CC1	0.14659685863874344	0.11627906976744186	0.10714285714285714	0.10843373493975904	0.16149068322981366	0.0755813953488372
C[C@]12CC[C@@H]3c4ccc(O)cc4CC[C@H]3[C@@H]1CC[C@@H]2O	0.06832298136645963	0.08208955223880597	0.12096774193548387	0.12295081967213115	0.08527131782945736	0.104
CN1C(=N)CN=C(c2ccccc2)c2cc(Cl)ccc21	0.20279720279720279	0.1328125	0.05303030303030303	0.05384615384615385	0.21739130434782608	0.045454545454545456
O=C1C=CC(=O)N(CCCN2CCCC2)C(=O)N1	0.09933774834437085	0.09448818897637795	0.10833333333333334	0.11016949152542373	0.08943089430894309	0.07317073170731707
C=C(CO)[C@@H]1[C@H](OC(=O)c2ccc(O)cc2)C(=O)c2ccccc2C1=O	0.2064516129032258	0.15942028985507245	0.11594202898550725	0.11764705882352941	0.24	0.11678832116788321
N#C[C@@]1(O[C@@H]2O[C@H](CO)[C@@H](O)[C@H](O)[C@H]2O)C=C[C@H](O)[C@@H]1O	0.03636363636363636	0.043478260869565216	0.12195121951219512	0.12396694214876033	0.045112781954887216	0.12295081967213115
Cc1c(CCOC(=O)C[C@@H](O)C[C@@H](O)CC(=O)[O-])c(-c2ccc(F)cc2)cn1-c1ccccc1	0.40939597315436244	0.27972027972027974	0.09259259259259259	0.10062893081761007	0.390625	0.19727891156462585
CC1(C)S[C@H]2[C@H](NC(=O)[C@H](N)c3ccc(O)cc3)C(=O)N2[C@H]1C(=O)O	0.1592356687898089	0.16541353383458646	0.12030075187969924	0.13076923076923078	0.16279069767441862	0.14728682170542637
O=c1ccc2ccccc2o1	0.13953488372093023	0.1111111111111111	0.07547169811320754	0.07692307692307693	0.18556701030927836	0.046296296296296294
C/C(=N/NC(=O)c1ccc(C)cc1)c1ccc(C(=O)O)cc1	0.2222222222222222	0.15503875968992248	0.0916030534351145	0.09302325581395349	0.21008403361344538	0.109375
N[C@@]1(C(=O)O)O[C@@H](CO)[C@@H](O)[C@H](O)[C@H]1O	0.05517241379310345	0.06779661016949153	0.10091743119266056	0.102803738317757	0.07079646017699115	0.13333333333333333
C[C@H]1CC(=O)N2C(C(=O)Nc3ccccc3S(=O)(=O)N2)C(=O)N1	0.11949685534591195	0.11029411764705882	0.10687022900763359	0.10852713178294573	0.140625	0.08270676691729323
C[C@H](OC(=O)C(C)(C)O)C(=O)O	0.09923664122137404	0.11428571428571428	0.1326530612244898	0.11224489795918367	0.09803921568627451	0.15789473684210525
OC[C@@H]1O[C@H](O)[C@@H](O)[C@@H](O)[C@H]1O	0.028169014084507043	0.034782608695652174	0.08653846153846154	0.08823529411764706	0.03636363636363636	0.10891089108910891
CCCCC(=O)N(Cc1ccc(-c2ccccc2-c2nnn[nH]2)cc1)[C@H](C(=O)O)C(C)C	0.2732919254658385	0.2361111111111111	0.10967741935483871	0.12582781456953643	0.291044776119403	0.1554054054054054
O=C(/C=C/c1ccc(O)c(O)c1)OCCc1ccccc1	0.19863013698630136	0.1746031746031746	0.09230769230769231	0.09375	0.26548672566371684	0.09302325581395349
N[C@H](O)O[C@@H]1[C@@H](O[C@H]2[C@@H](O)[C@H](O[C@H]3[C@@H](O)[C@H](N)[C@@H](O)[C@H](N)[C@@H]3N)O[C@@H](CO)[C@@H]2O)[C@@H](N)[C@@H](O)[C@@H]1O	0.029850746268656716	0.034482758620689655	0.07407407407407407	0.08176100628930817	0.03550295857988166	0.0880503144654088
N[C@@H](CSCC(=O)NCc1ccccc1)C(=O)O	0.1956521739130435	0.13114754098360656	0.1	0.1111111111111111	0.17699115044247787	0.1391304347826087
C[C@@H](N)C(=O)O	0.06666666666666667	0.08602150537634409	0.05555555555555555	0.08139534883720931	0.09090909090909091	0.09302325581395349
O=[N+]([O-])c1cc([As](=O)(O)O)ccc1O	0.09420289855072464	0.11711711711711711	0.07272727272727272	0.07407407407407407	0.11214953271028037	0.08333333333333333
C[C@@H]1O[C@H](O[C@@H]2C=C3CC[C@@H]4[C@H](CC[C@]5(C)[C@@H](c6ccc(=O)oc6)CC[C@]45O)[C@@]3(C)CC2)[C@H](O)[C@H](O)[C@H]1O	0.07281553398058252	0.0898876404494382	0.16049382716049382	0.1625	0.08620689655172414	0.13333333333333333
O=C(O)[C@H](O)Cc1ccccc1Nc1c(Cl)ccc(Cl)c1O	0.2152777777777778	0.1935483870967742	0.07575757575757576	0.08527131782945736	0.26548672566371684	0.11023622047244094
CCN(CC)CCOC(=O)C1(C2CCCCC2)CCCCC1	0.05325443786982249	0.055944055944055944	0.10687022900763359	0.10852713178294573	0.050359712230215826	0.09923664122137404
C/C=C\[S@](=O)[C@@H](CC)SSC	0.03597122302158273	0.07339449541284404	0.05714285714285714	0.07920792079207921	0.06666666666666667	0.0784313725490196
COc1cc(-c2ccc(F)cc2)cc(CC2CCCCC2)c1OCC(O)C[C@@H](O)CC(=O)[O-]	0.2839506172839506	0.2746478873239437	0.11464968152866242	0.12337662337662338	0.3037037037037037	0.1836734693877551
CCCNC(=O)NS(=O)(=O)c1ccc(Cl)cc1	0.1258741258741259	0.18584070796460178	0.11304347826086956	0.11504424778761062	0.1415929203539823	0.10434782608695652
CCCCC(C)(C)C(=O)Nc1ccc(OCCN(C)C)cc1	0.1513157894736842	0.16535433070866143	0.18333333333333332	0.13821138211382114	0.1349206349206349	0.13709677419354838
CC[C@@H](C)C(=O)O[C@H]1C[C@@H](C)C=C2C=C[C@H](C)[C@H](CC[C@@H](O)C[C@@H](O)CC(=O)[O-])[C@H]21	0.1951219512195122	0.18181818181818182	0.41739130434782606	0.5480769230769231	0.16312056737588654	0.7608695652173914
Cc1ccc2cc3c(ccc4ccccc43)c3c2c1CC3	0.18791946308724833	0.1111111111111111	0.058823529411764705	0.05970149253731343	0.2288135593220339	0.043795620437956206
Cc1ccccc1N1CCN(CCc2nnc3n2CCCC3)CC1	0.11377245508982035	0.10416666666666667	0.07746478873239436	0.07857142857142857	0.1323529411764706	0.05555555555555555
CCCC(=O)Nc1ccc(OCC(O)CNC(C)C)c(C(C)=O)c1	0.2	0.1953125	0.1484375	0.1693548387096774	0.1746031746031746	0.2066115702479339
O=C([C@H](O)c1ccccc1)c1ccc(Cl)cc1O	0.21323529411764705	0.15966386554621848	0.07317073170731707	0.08333333333333333	0.25471698113207547	0.09166666666666666
CC(C)C(=O)Nc1ccc([N+](=O)[O-])c(C(F)(F)F)c1	0.14685314685314685	0.15126050420168066	0.10084033613445378	0.11206896551724138	0.14782608695652175	0.1016949152542373
OC[C@H]1CO[C@H](C[C@H](O)[C@@H](O)CN(CC2CCCCC2)[C@@H](O)CC(O)CC(O)CC(=O)[O-])C1	0.11351351351351352	0.11180124223602485	0.10191082802547771	0.11038961038961038	0.10828025477707007	0.19444444444444445
Cc1ccc(C)c(-c2cc(-c3ccc(F)cc3)c(/C=C/[C@@H]3C[C@@H](O)CC(=O)O3)c(C(C)C)n2)c1	0.22807017543859648	0.2978723404255319	0.17218543046357615	0.19047619047619047	0.2805755395683453	0.1
C[C@H](CCC(=O)O)[C@H]1CC[C@H]2[C@@H]3[C@H](O)C[C@@H]4C[C@H](O)CC[C@]4(C)[C@H]3C[C@H](O)[C@]12C	0.08379888268156424	0.09868421052631579	0.16666666666666666	0.1865671641791045	0.0945945945945946	0.18518518518518517
COc1ccc(CNC(=O)c2c(-c3ccccc3)c(-c3ccc(F)cc3)c(CC[C@@H](O)C[C@@H](O)CC(=O)[O-])n2C(C)C)cc1	0.5159235668789809	0.2710843373493976	0.09042553191489362	0.10326086956521739	0.4013605442176871	0.20710059171597633
CCn1cc(C(=O)O)c(=O)c2cc(F)c(N3CCNCC3)cc21	0.12578616352201258	0.14285714285714285	0.13178294573643412	0.13385826771653545	0.16666666666666666	0.10687022900763359
CC(C)=C[C@@H]1C[C@H](C)[C@]2(CC[C@]3(C)C[C@@H]4C(C)=CC(=O)[C@H]4/C(C=O)=C\C[C@H]32)O1	0.054945054945054944	0.09271523178807947	0.17777777777777778	0.17164179104477612	0.0738255033557047	0.12056737588652482
CC1=C(CO)C(=O)O1	0.05426356589147287	0.06862745098039216	0.08421052631578947	0.08602150537634409	0.07216494845360824	0.05154639175257732
CC1(C)C(=O)CC[C@H](C)[C@]1(C)CC[C@H](C)O[C@H]1O[C@@H](CO[C@@H]2O[C@H](C)[C@@H](O[C@H]3O[C@H](C)C(=O)[C@H](O)[C@H](N)[C@H]3N)[C@H](O)[C@H]2N)C1	0.06422018348623854	0.07329842931937172	0.18452380952380953	0.19393939393939394	0.0582010582010582	0.13793103448275862
N[C@H](CCC(=O)N[C@@H](CSSC[C@H](NC(=O)CC[C@H](N)C(=O)O)C(=O)NCC(=O)O)C(=O)NCC(=O)O)C(=O)O	0.09950248756218906	0.08379888268156424	0.044444444444444446	0.05084745762711865	0.07386363636363637	0.12650602409638553
CCC[C@@H]1CCC[C@H](/C=C/[C@@H](O)C[C@@H](O)CC(=O)O)[C@H]1COC(=O)C(C)(C)CC	0.16265060240963855	0.22962962962962963	0.23076923076923078	0.17037037037037037	0.21052631578947367	0.30327868852459017
COc1cc([C@@H]2c3cc4c(cc3[C@H](O)[C@H]3COC(=O)[C@H]23)OCO4)cc(OC)c1OC	0.08695652173913043	0.0949367088607595	0.14383561643835616	0.14583333333333334	0.09090909090909091	0.11409395973154363
C=C1CC[C@]2(OC(C)=O)C[C@H](C(C)C)[C@@](C)(O)C[C@@H]12	0.06451612903225806	0.09523809523809523	0.1282051282051282	0.1504424778761062	0.08130081300813008	0.11965811965811966
Clc1ccccc1CN1CCc2sccc2C1	0.13013698630136986	0.09523809523809523	0.07317073170731707	0.0743801652892562	0.16666666666666666	0.048
Nc1ncnc(N)c1Nc1ncccc1	0.09722222222222222	0.09166666666666666	0.041666666666666664	0.0423728813559322	0.11504424778761062	0.03333333333333333
C=C1C[C@]23CC[C@@H]4[C@@H](C)C(=O)C[C@@H](O)C[C@]4(C)[C@H]2CC[C@@]1(O)C3	0.04093567251461988	0.04861111111111111	0.14173228346456693	0.144	0.050359712230215826	0.09923664122137404
C[C@@H]1[C@@H](O)CC[C@@H]2[C@@H]3CCC4=CCCC[C@@H]4[C@H]3CC[C@@]21C	0.029411764705882353	0.03496503496503497	0.12698412698412698	0.12903225806451613	0.036231884057971016	0.1015625
C[C@H](N)[C@@H]1CC[C@H](C(=O)Nc2ccncc2)CC1	0.11409395973154363	0.112	0.10833333333333334	0.12931034482758622	0.10743801652892562	0.1092436974789916
CO[C@@H]1[C@@H](O)[C@H](N)[C@@H](O[C@H]2O[C@H]([C@H](C)N)CC[C@H]2N)[C@H](O)[C@@H]1N(C)C(=O)CN	0.055865921787709494	0.087248322147651	0.14705882352941177	0.16666666666666666	0.06802721088435375	0.13970588235294118
CSCC/C(=N\c1ccc([N+](=O)[O-])cc1)c1ccc(O)cc1	0.17218543046357615	0.13636363636363635	0.08270676691729323	0.08396946564885496	0.19834710743801653	0.07518796992481203
Cc1cc(F)ccc1-c1c(-c2ccc(F)cc2)nc(C(C)C)n1/C=C/[C@@H](O)C[C@@H](O)CC(=O)O	0.38666666666666666	0.49586776859504134	0.08695652173913043	0.10191082802547771	0.5172413793103449	0.2
C/C=C(/C)C(=O)O[C@H]1C[C@@H](C)C=C2C=C[C@H](C)[C@H](CC[C@@H]3C[C@@H](O)CC(=O)O3)[C@H]21	0.08333333333333333	0.11258278145695365	0.7419354838709677	0.7582417582417582	0.09395973154362416	0.35294117647058826
CCOc1ccc(NC(C)=O)cc1	0.15267175572519084	0.14814814814814814	0.12380952380952381	0.1262135922330097	0.1553398058252427	0.11428571428571428
CC(C)=CCC/C(C)=C/CO	0.058823529411764705	0.08333333333333333	0.07766990291262135	0.07920792079207921	0.07692307692307693	0.0891089108910891
COc1cc(OC)c(C(=O)CCCN2CCCC2)c(OC)c1	0.10625	0.10294117647058823	0.13385826771653545	0.136	0.10687022900763359	0.10852713178294573
CCOC(=O)[C@H](CCc1ccccc1)N[C@@H](C)C(=O)N1Cc2ccccc2C[C@H]1C(=O)O	0.28125	0.16339869281045752	0.1390728476821192	0.1643835616438356	0.22695035460992907	0.1793103448275862
CC/C=C\C=C/[C@H](O)[C@H](C)[C@@H](O)[C@H](C)[C@@H](O)CC(=O)O	0.14383561643835616	0.21739130434782608	0.08064516129032258	0.1	0.21621621621621623	0.20909090909090908
C/C=C1/C(=O)N[C@H](C)C(=O)N=C(c2cccc(O)c2)NC(=O)[C@@H]1Cc1ccc(O)cc1	0.1893491124260355	0.16778523489932887	0.09803921568627451	0.09933774834437085	0.20714285714285716	0.0915032679738562
Cc1cc(=O)n(-c2ccccc2)n1C	0.15789473684210525	0.10434782608695652	0.08035714285714286	0.08181818181818182	0.18446601941747573	0.061946902654867256
CCCC/C=C/C=C\C=C\C=C/[C@H](O)C[C@@H](O)[C@H](C)[C@H](O)[C@H](C)CO	0.10240963855421686	0.15555555555555556	0.056338028169014086	0.07246376811594203	0.15267175572519084	0.15503875968992248
CC[C@H]1N=C(c2ccccc2)c2cc(N)ccc2C(=O)N1	0.20689655172413793	0.14728682170542637	0.08396946564885496	0.08527131782945736	0.2222222222222222	0.06818181818181818
C=C(C)[C@@H]1[C@H]2OC(=O)[C@@H]1[C@]1(O)C[C@H]3O[C@]34C(=O)O[C@H]2[C@]14C	0.04878048780487805	0.058394160583941604	0.13934426229508196	0.14166666666666666	0.05263157894736842	0.104
O=c1c(-c2ccc(O)cc2)coc2cc(O)cc(O)c12	0.1793103448275862	0.17073170731707318	0.06976744186046512	0.07086614173228346	0.20869565217391303	0.06201550387596899
CCCCC/C=C\C=C/C=C/C[C@@H](O)CC(=O)O	0.12244897959183673	0.15	0.07317073170731707	0.08333333333333333	0.1565217391304348	0.18018018018018017
COC(=O)[C@H]1[C@H]2C[C@@H]3c4[nH]c5cc(OC)ccc5c4CCN3C[C@H]2C[C@@H](OC(=O)c2cc(OC)c(OC)c(OC)c2)[C@@H]1OC	0.11162790697674418	0.10416666666666667	0.15730337078651685	0.15254237288135594	0.10695187165775401	0.12637362637362637
Cc1cn([C@H]2C[C@H](N=[N+]=[N-])[C@@H](CO)O2)c(=O)[nH]c1=O	0.06369426751592357	0.06870229007633588	0.12605042016806722	0.1282051282051282	0.07142857142857142	0.09917355371900827
CC1(C)C[C@H]2C3=CC[C@@H]4[C@@]5(C)CC[C@@H](O)C(C)(C)[C@@H]5CC[C@@]4(C)[C@@]3(C)CC[C@@]2(C(=O)CO)O1	0.05154639175257732	0.07272727272727272	0.14	0.1342281879194631	0.06172839506172839	0.1111111111111111
CCN1C[C@]2(COC)[C@H](O)C[C@H](OC)[C@@]34[C@@H]5C[C@@]6(O)[C@H](OC(=O)c7ccccc7)[C@@H]5[C@@](OC(C)=O)([C@@H]([C@H](OC)[C@H]23)[C@@H]14)[C@@H](O)[C@@H]6OC	0.1308411214953271	0.10256410256410256	0.17415730337078653	0.1694915254237288	0.12299465240641712	0.16201117318435754
CCCCCCCCC#CC#CC1OC1CCCC(=O)O	0.06707317073170732	0.06474820143884892	0.10077519379844961	0.10236220472440945	0.06716417910447761	0.128
