# Supplementary material for: Transformer-Decoder GPT Models for Generating Virtual Screening Libraries of HMG-Coenzyme A Reductase Inhibitors: Effects of Temperature, Prompt Length, and Transfer-Learning Strategies
Source: J Chem Inf Model. 2024 Nov 7;64(22):8464–80. doi: 10.1021/acs.jcim.4c01309 (PMC11600504; doi:10.1021/acs.jcim.4c01309)
Supplement: Supplementary file 3 — ci4c01309_si_003.zip [file ci4c01309_si_003.zip › Datasets/xfer_Learning_files/3XA5K_model_gen_ic50_results/3XA5K_0p0_Docking_Molecules_QED_props.csv]

IC50	QED	SMILES	MW	aLogP	HBA	HBD	RotBond	AromRings	Score
10.204645	0.2049890635983984	NCCCCNC(=O)c1c(-c2ccccc2)c(-c2ccc(F)cc2)c(CC[C@@H](O)C[C@@H](O)CC(=O)[O-])n1C(=O)N1CCCC1	607.703	2.678300000000001	7	4	14	3	-7.4
199.24016	0.7287966907467271	COc1cc(C[C@@H](C)C[C@H](O)CC(=O)[O-])cc(-c2ccc(F)cc2)c1OC	375.41600000000005	2.5795000000000003	5	1	9	2	-7.2
230.9698	0.14895514525794087	C[C@@H]1CN[C@H]2[C@@H](C)C(=O)N[C@@H]3C[C@@H](C)[C@]4(O)[C@H](O)[C@@H](O[C@H]4[C@H](O)C[C@@](O)([C@@H](O)[C@@H]4O)[C@H](N)[C@@H](O)[C@H]43)[C@H]21	515.6040000000002	-4.233899999999989	11	10	0	0	-7.1
32.4619	0.4262962736027836	O=C(CO)[C@@H](O)C[C@H](O)/C=C/n1c(C(F)(F)F)nc(-c2ccc(F)cc2)c1-c1ccc(F)cc1	482.40500000000014	3.658100000000002	5	3	8	3	-8.2
11.94207	0.5839913363223671	Cc1c(/C=C/[C@H](O)C[C@@H](O)CC(=O)[O-])c(-c2ccc(F)cc2)c(C)n1-c1ccccc1	422.47600000000006	3.1653400000000023	4	2	8	3	-8.3
231.04735	0.6213822129909106	CSc1cnc(-c2ccc(F)cc2)n1/C=C/[C@@H](O)C[C@@H](O)CC(=O)O	366.41400000000016	2.468399999999999	6	3	8	2	-7.1
467.6628	0.51917970894521	COc1ccc(Cl)cc1C(=O)NCCc1ccc(S(=O)(=O)NC(=O)NC2CCCCC2)cc1	494.0130000000003	3.641700000000003	5	3	8	2	-9.3
855.14795	0.3868790579281535	C[C@@H]1C[C@@H]2C3=CCC4=CC(=O)C=C[C@]4(C)[C@H]3CC[C@]2(C)[C@H]1C(=O)CN1CCN(c2cc(N3CCCC3)nc(N3CCCC3)n2)CC1	624.8739999999999	5.458300000000006	8	0	6	1	-10.1
153.6082	0.24710503305961215	CCCCCn1nc(C(=O)c2ccc(F)cc2)c(-c2ccc(F)cc2)c1/C=C/[C@@H]1C[C@@H](O)CC(=O)O1	494.53800000000024	5.329200000000007	5	1	9	3	-8.7
3.058074	0.3373238395985541	CCCc1ccc(-c2nc(C(C)C)n(/C=C/[C@@H](O)C[C@@H](O)CC(=O)O)c2-c2ccc(F)cc2)cc1	480.5800000000002	5.489400000000006	5	3	11	3	-7.8
11.437994	0.3829648672084766	CCC(C)(C)n1c(-c2ccc(F)cc2)c(-c2ccc(F)cc2)n1/C=C/[C@@H](O)C[C@@H](O)CC(=O)O	472.53200000000015	5.104200000000008	4	3	10	3	0.0
278.51193	0.5710636655973789	C[C@H]1OC(=O)CC[C@@H]2[C@@H]3CCC4=CC(=O)CCC4=C3[C@@H](c3ccc(N(C)C)cc3)C[C@@]21C	433.59200000000016	5.583800000000006	4	0	2	1	-8.3
51.208214	0.520769692357408	Cc1cc(Nc2ccc(N)nc2)nc(-c2ccc(F)cc2)c1/C=C/[C@@H]1C[C@@H](O)CC(=O)O1	434.4710000000002	3.996620000000002	7	3	5	3	-8.8
410.23993	0.4944861326467559	C[N+](C)(C)C[C@@H](O)CC(=O)[O-]	161.20099999999996	-1.8064999999999984	3	1	4	0	-4.5
59.09458	0.4534862491360102	C#C[C@]1(O)C=C2CC[C@H]3[C@@H](C)[C@H](CC[C@@H]4C[C@@H](O)CC(=O)O4)[C@H]3CC[C@@]21C	372.5050000000002	3.216000000000002	4	2	3	0	-7.8
241.54626	0.59480658869801	C=C1CC[C@@H](CC[C@@H](O)C[C@@H]2C[C@H](OC(C)=O)CC(=O)O2)[C@H](C)C1	338.4440000000001	3.1473000000000013	5	1	6	0	-6.4
894.9482	0.5492833876453751	CC(/C=C/[C@@]12Oc3ccc(F)cc3C[C@H]2[C@@H](O)C[C@@H]1[C@H](O)CC(=O)O)[C@@H](C)O	394.4390000000001	1.9050999999999996	6	4	6	1	-7.3
665.30664	0.3830479812762183	CC#CC[C@@H](C)[C@H](O)[C@H](C)[C@H]1CC[C@@]2(C)CC[C@H]3CC[C@H]4CC(C)(C)[C@@H](O)CC[C@]4(C)[C@H]3CC[C@@]12C	498.8360000000004	8.249200000000009	2	2	4	0	-7.7
4.4208174	0.4033896174906365	COc1cccc(-c2nc(C(C)C)n(/C=C/[C@@H](O)C[C@@H](O)CC(=O)O)c2-c2ccc(F)cc2)c1	468.52500000000026	4.545500000000003	6	3	10	3	-8.2
676.40326	0.6395257442251707	CC#C[C@]1(O)CC[C@H]2[C@@H]3CCC4=CC(=O)CCC4=C3[C@@H](c3ccc(N(C)C)cc3)C[C@@]21C	429.6040000000001	5.406500000000006	3	1	2	1	-7.7
34.553837	0.17896863532904717	CC(=O)OC1[C@]2(C)CC[C@@H]1C[C@@H]1C[C@@H](C/C=C(\C)[C@@H](O[C@H]3C[C@H](OC(C)=O)[C@H](C)[C@@H](OC(C)=O)[C@H](C)OC(C)=O)[C@@H]3C[C@@H]1C)C2=O	646.8180000000002	5.530700000000006	10	0	9	0	-7.9
625.57404	0.08931475365939431	C/C=C/SC[C@H](NC(=O)[C@@H](C)NC(=O)[C@@H](Cc1ccccc1)NC(=O)[C@@H](N)Cc1ccccc1)C(=O)N[C@@H](C)C(=O)N[C@@H](CCC(=O)O)C(=O)	710.8540000000002	0.5934000000000061	10	7	21	2	-7.9
60.547165	0.4740768431151448	C/C=C1\CN[C@@H]2C[C@@H](O)c3c([nH]c4ccccc34)[C@H](c3ccc(OC)cc3)[C@@H]2C[C@H]1O	418.53700000000015	4.030800000000004	4	4	2	3	-8.3
131.41035	0.6437893970863421	Nc1cc(Cl)ccc1-c1ccc(F)cc1/C=C/[C@@H]1C[C@@H](O)CC(=O)O1	361.8000000000002	3.8080000000000034	4	2	3	2	-8.1
22.44166	0.40755383583445043	Cc1cccc(-c2cc(-c3ccccc3)nc(C(C)C)c2/C=C/[C@@H](O)C[C@@H](O)CC(=O)O)c1	445.55900000000025	5.447220000000008	5	3	9	3	-8.6
635.894	0.45639876853891265	CC[C@H](NC)c1cc(-c2ccc(F)cc2)cc(CC[C@@H](O)CC(=O)[O-])c1-c1cc(F)cc(F)c1	470.5110000000002	4.541900000000004	4	2	10	3	-7.5
827.2455	0.6345780349764928	CC(C)=CCC1=C(C)[C@H](CC[C@@H](O)C[C@@H](O)CC(=O)[O-])C1	295.39900000000006	1.7111999999999994	4	2	9	0	-6.3
138.45683	0.7879600928812392	O=C(Cc1ccc(F)cc1)c1c(Br)cc(Br)cc1O	388.03000000000003	4.481700000000003	2	1	3	2	-6.7
739.4738	0.32374534522986903	C=C(C)[C@H]1CC[C@]2(C)CC[C@@]3(C)[C@@H](CC[C@@H]4C(C)(C)[C@@H](OC(=O)CC(C)C)CC[C@]43C)[C@H]12	442.7280000000003	8.205500000000008	2	0	4	0	-8.2
229.09087	0.44271643736898725	CCc1cc(-c2nc(C(F)(F)F)nn2-c2ccc(S(N)(=O)=O)cc2)cc(CC[C@@H](O)CC(=O)[O-])c1	511.5020000000003	1.5963999999999992	7	2	9	3	-8.6
4.451587	0.2139103176665456	Cc1cccc(NC(=O)c2c(-c3ccccc3)c(-c3ccc(F)cc3)c(CC[C@@H](O)C[C@@H](O)CC(=O)[O-])n2C(C)C)c1	571.6690000000002	5.2873200000000065	5	3	12	4	-8.3
316.06537	0.04253539203624693	NC[C@H](N)C(=O)N[C@H](C(=O)N[C@@H](CCC(=O)O)C(=O)N[C@H](Cc1ccccc1)C(=O)N[C@H](C)C(=O)N[C@H](CCC(=O)O)NC(=O)O)C(=O)N	695.6870000000001	-4.601000000000002	14	12	21	1	-7.7
8.693578	0.15563260641854915	N#Cc1nc(Nc2cccc(C(=O)O)c2)c(-c2ccc(F)cc2)c(-c2ccc(F)cc2)c1C(=O)N[C@@H](CCC(=O)O)C(=O)O	600.5340000000003	5.055080000000004	10	5	11	4	-8.9
24.864939	0.14508011222504724	CO[C@H]1/C=C/C=C/C=C/C=C/[C@H](O[C@@H]2O[C@H](C)[C@@H](O)[C@H](N)[C@@H]2O)C[C@@H]2O[C@](O)(C[C@@H](O)C[C@H]3O[C@@H]3/C=C/C(=O)O1)C[C@H](O)[C@H]2C(=O)O	667.7050000000004	-0.6863999999999948	15	7	4	0	-8.6
4.7818503	0.16276043934928294	CC(C)c1c(C(=O)Nc2ccccc2)c(-c2ccccc2)c(-c2ccc(F)cc2)n1CC[C@@H](O)C[C@@H](O)CC(=O)O	558.6500000000003	6.313600000000008	5	4	12	4	-8.3
854.2237	0.4770357591144277	CC[C@@H](C(=O)O)[C@@H](C)[C@H]1CC[C@@H]([C@@H](O)CC(=O)O)[C@](C)(CC(=O)O)C1=O	372.4140000000001	1.6452000000000002	8	4	9	0	-6.8
618.4817	0.28966282952226047	CC(C)CCn1c(=O)c(C(=O)N[C@@H](Cc2ccccc2)c2ccc(Cl)cc2)c(-c2ccc(F)cc2)c1=O	519.0160000000002	5.747800000000005	3	1	9	3	-7.6
17.759542	0.1568888746348767	C[C@@H]1C/C=C/C=C/C=C/C=C/[C@H](O[C@@H]2O[C@H](C)[C@@H](O)[C@H](N)[C@@H]2O)C[C@@H]2O[C@](O)(C[C@@H](O)C[C@H]3O[C@@H]3/C=C/C(=O)O1)C[C@H](O)[C@H]2C(=O)O	665.7330000000004	0.11970000000000325	14	7	3	0	-9.3
926.4401	0.7803380194365688	CC(C)C[C@H](c1ccc(O)cc1)c1ccc(O)c(C(=O)O)c1	300.354	3.974000000000003	4	3	5	2	-7.9
608.1258	0.438306818103593	C=C(C)CC[C@H](C)[C@H]1CC[C@@]2(C(C)O)C3=CCC4C(C)(C)[C@@H](O)CC[C@]4(C)C3CC[C@]12C	442.7280000000003	7.30580000000001	2	2	5	0	-6.9
840.7132	0.22331315941655927	CN[C@@H](Cc1cc(OCC(O)CC(=O)O)cc(C)c1O)C(=O)N[C@H](C)C(=O)N1CCC[C@H]1C(=O)O	495.5290000000003	-0.37417999999999846	10	6	12	1	-7.6
741.45074	0.3814371793729304	CCCCCC(=O)[C@H](CCc1ccc(O)cc1)NCC(O)COc1ccc(Cl)cc1	433.9760000000002	4.525700000000004	5	3	14	2	-6.4
33.469704	0.6127879322029004	COc1ccccc1-c1cc(-c2ccccc2)c(/C=C/[C@@H](O)C[C@@H](O)CC(=O)[O-])C(C)C1C	447.5510000000002	3.6263000000000023	5	2	9	2	-8.1
39.918194	0.31633116348206697	Nc1cc(CCc2ccc(N)cc2)cc(-c2ccc(F)cc2)c1OCC(O)C[C@@H](O)CC(=O)[O-]	467.5170000000003	2.072999999999999	7	4	11	3	-7.9
1.236726	0.2844998426025819	BrCc1cc(C2CC2)cc(-c2ccc(O)cc2)c(-c2ccc(F)cc2)n1/C=C/[C@@H](O)C[C@@H](O)CC(=O)O	570.4550000000002	5.430700000000007	6	4	10	2	-7.3
934.22455	0.3976356477162911	CCC[S@](=O)[C@H](CC)[C@@H](CC(C)C)Sc1ccc(-c2ccc(F)cc2)cc1	406.63200000000006	6.936800000000007	2	0	10	2	-6.3
6.1511946	0.6338537138352806	CC(C)c1cc(C(C)(C)C)cc(-c2ccc(F)cc2)c1OCC(O)C[C@@H](O)CC(=O)[O-]	431.5240000000002	3.5443000000000024	5	2	9	2	-7.8
153.6186	0.4732790343822408	C=C1CC[C@@H](O)C/C1=C/C=C1\CCC[C@]2(C)[C@@H]([C@H](C)/C=C/[C@H](C)C(C)C)CC[C@@H]12	396.6590000000001	7.641000000000008	1	1	5	0	-7.6
1.411584	0.46884246983704964	CNc1ncc(-c2ccccc2)c(-c2ccc(F)cc2)c(CC[C@@H](O)C[C@@H](O)CC(=O)[O-])n1C(C)C	494.58700000000033	2.9094000000000007	6	3	10	2	-7.6
7.2705283	0.18198382715397088	CCc1cccc(NC(=O)c2c(-c3ccc(F)cc3)c(-c3ccc(F)cc3)c(CC[C@@H](O)C[C@@H](O)CC(=O)[O-])n2C(C)C)c1	603.6860000000001	5.6804000000000086	5	3	13	4	-7.4
3.2664022	0.3577676058617385	CCOc1ccc(-c2nc(C(C)C)n(/C=C/[C@@H](O)C[C@@H](O)CC(=O)O)c2-c2ccc(F)cc2)cc1	482.55200000000025	4.9356000000000035	6	3	11	3	-7.8
630.1168	0.07935528939883685	CCC[C@@H](N(NC(=O)[C@@H](N)Cc1ccc(F)cc1)C(=O)N[C@@H](C)C(=O)N[C@@H](CCC(=O)O)C(=O)O)C(=O)N[C@@H](C)C(=O)N[C@@H](CC(=O)O)	682.6830000000002	-1.0129099999999926	12	9	19	1	0.0
207.07436	0.3653258363600069	Cc1ccc(Cc2nc(C(F)(F)F)nc(-c3ccc(F)cc3)c2-c2ccc(S(N)(=O)=O)cc2)cc1	501.50500000000017	5.515120000000006	4	1	5	4	-8.1
19.841127	0.3335408931891239	CC(C)NC(=O)c1c(-c2ccccc2)c(-c2ccc(F)cc2)c(CC[C@@H](O)C[C@@H](O)CC(=O)[O-])n1C(C)C	523.6250000000003	3.8648000000000025	5	3	12	3	-7.9
697.0555	0.3214791340773715	C=C1/C(=C/C=C/C(C)=C\CC[C@@]2(C)C[C@H](O)C[C@@H](O)CC(=O)O2)C(C)(C)C[C@@H](O)C[C@@H]1C	446.6280000000002	4.776300000000005	5	3	5	0	-8.4
710.94135	0.39895528849748824	CC(C)CCC[C@@H](C)[C@H]1CC[C@@]2(C(C)O)C3=CCC4C(C)(C)[C@@H](O)CC[C@]4(C)C3CC[C@]12C	458.7710000000003	7.775800000000011	2	2	6	0	-6.9
225.62111	0.4020006448222455	C[C@H](O)C/C(=N\OS(=O)(=O)O)[C@@H]1C=C2c3cccc4[nH]cc(c34)C[C@H]2C[C@H]1C	404.48800000000017	3.3259000000000025	5	3	5	2	-8.0
568.4851	0.2185615477170902	C[C@H]1CCC[C@H](C(=O)N[C@@H]([C@H]2O[C@H](SC)[C@H](O)[C@@H](O)[C@H]2O)CC[C@]2(O)C=CC(=O)C=C2C)CC[C@]1(O)O	543.6790000000004	0.13560000000000028	10	7	7	0	-7.6
16.0264	0.3576759529208901	CCN(CC)Cc1nc(-c2ccccc2)c(-c2ccc(F)cc2)n1/C=C/[C@@H](O)C[C@@H](O)CC(=O)O	481.5680000000002	4.255300000000003	6	3	12	3	-7.2
128.83978	0.09212044988746913	C[C@@H](c1ccccc1)N(C)C(=O)N[C@@H](Cc1ccccc1)C(=O)N[C@@H](CC(=O)O)C(=O)N[C@@H](CCC(=O)O)C(=O)N[C@@H](CCC(=O)O)C(=O)N	698.7300000000001	0.1443000000000066	11	8	20	2	-7.8
648.7198	0.08085157135180382	CCC[C@@H](NC)C(=O)N[C@@H](Cc1ccc(O)cc1)C(=O)N[C@H](C)C(=O)N[C@@H](CC(C)C)C(=O)N[C@@H](C)C(=O)N[C@@H](C)C(=O)N[C@@H](CC(=O)O)	690.8190000000002	-0.3947099999999902	10	9	21	1	0.0
401.1451	0.4740303129704342	COc1ccc(Br)cc1C(=O)NCCc1ccc(S(=O)(=O)NC(=O)NC2CCCCC2)cc1	538.4640000000003	3.7508000000000026	5	3	8	2	-8.0
32.4619	0.4262962736027836	O=C(CO)[C@H](O)C[C@H](O)/C=C/n1c(C(F)(F)F)nc(-c2ccc(F)cc2)c1-c1ccc(F)cc1	482.40500000000014	3.658100000000002	5	3	8	3	-8.4
307.6728	0.18694199535397757	C=C[C@](C)(CC/C=C/C(C)=C\CC(C)C)O[C@@H]1O[C@H](C)[C@@H](O[C@@H]2O[C@H](C)[C@@H](O)[C@H](NC)[C@H]2O)C[C@@H](O)[C@H]1O	541.7260000000002	2.572999999999999	9	5	12	0	-7.2
887.0919	0.3942424662405817	CC[C@@H](C)CC/C(=C/[C@@H](C)C[C@@H](O)CC(=O)[O-])C(=O)N[C@@H](CC(C)C)C(=O)N1CCCC1	451.62800000000027	2.4195	5	2	14	0	-6.3
763.294	0.2448696088040246	C[C@@H]1O[C@@H](Oc2c(O)c3c(=O)c(O)c(O)cc3c(=O)c2C(=O)c2cc(F)cc(F)c2)[C@H](O)[C@H](O)[C@@H]1O	508.3820000000002	0.4771999999999997	11	6	4	1	0.0
415.41785	0.42430886715634775	C=C(C)[C@@H](CCC(C)C)[C@H]1CC[C@@]2(C)C3=CC[C@H]4C(C)(C)[C@@H](O)CC[C@]4(C)C3CC[C@]12C	440.7560000000003	8.581000000000007	1	1	5	0	-7.4
1.29477	0.1931580696986653	COc1cccc(CNC(=O)c2c(-c3ccccc3)c(-c3ccc(F)cc3)c(CC[C@@H](O)C[C@@H](O)CC(=O)[O-])n2C(C)C)c1	601.6950000000003	4.665200000000005	6	3	14	4	-8.5
285.6574	0.40004338627260777	C=C(C(=O)O)[C@@H]1CC[C@H]([C@@H](C)CCCC(=O)O)CC2=C[C@H](C)[C@H](CC(=O)O)[C@H]12	392.4920000000001	4.2177000000000024	6	3	9	0	-7.0
3.566157	0.4347445242149645	CC(C)c1nc(-c2ccc(F)cc2)c(-c2ccc(F)cc2)n1/C=C/[C@H](O)C[C@@H](O)CC(=O)O	456.48900000000015	4.676000000000006	5	3	9	3	-8.0
301.60968	0.7526668247559516	C=C1[C@@H]([C@@H](O)C[C@H](C)[C@H]2CCC(C)C[C@@H]2C)CC[C@@H]1C(C)=O	306.49	4.617200000000005	2	1	5	0	-6.5
335.1108	0.19607521011109122	CC1=C(CC/C(C)=C/CC/C(C)=C/C(C)=C/C=C/C(C)=C/C=C/C=C(C)C)C(=O)O1	406.6100000000002	8.241400000000008	2	0	11	0	0.0
333.92038	0.22797751775534777	O=C(O)CC[C@@H](CCc1ccccc1)C(=O)N[C@@H](Cc1ccccc1)C(=O)N[C@@H](CCC(=O)O)C(=O)O	512.5590000000004	2.2619000000000002	8	5	16	2	-7.0
7.0778885	0.5359914310335363	CC(C)c1c(/C=C/[C@@H](O)C[C@@H](O)CC(=O)[O-])c(-c2ccc(F)cc2)cn1-c1ccccc1	436.503	3.6719000000000026	4	2	9	3	-8.7
228.56888	0.6003695541647907	C=C1/C=C\C[C@H](C)[C@H](C)[C@H](C)CCC[C@@]2(C)C[C@H]1C[C@H](O)C[C@@H]2CCC(=O)O	390.6080000000002	6.229400000000006	3	2	3	0	-8.5
980.3885	0.5507421885282902	CC(C)[C@@H]1Oc2cc(ccc2OC[C@H](O)CN2C)c(OC[C@H](O)[C@H]2O)ccc1O	407.4630000000001	1.2674	8	4	1	1	-7.3
248.63051	0.43915163841674126	CC1=C(C#C/C=C/C(C)=C/C(C)=C/C=C/C(=O)O)C(C)(C)CC1	310.4370000000001	5.215900000000004	2	1	4	0	-6.4
911.36615	0.20875663526552246	Cc1ccnc(N/C=C/[C@@H](O)C[C@@H](O)CC(=O)[O-])c1SC[C@H](N)[C@@H](O)CC(=O)[O-]	427.4790000000002	-2.512179999999997	11	5	13	1	-7.0
551.7103	0.4935994696592868	CC(C)(O)C[C@](O)(CC(=O)O)CC(=O)O	220.22099999999998	-0.17209999999999998	6	4	6	0	-5.6
8.536068	0.47488054266891777	CCc1[nH]c(-c2ccc(F)cc2)c(-c2ccc(F)cc2)c1/C=C/[C@@H](O)C[C@@H](O)CC(=O)[O-]	440.4660000000002	3.4544000000000032	4	3	9	3	-7.8
257.83453	0.0677147544245248	C[S@](=O)C[C@H](NC(=O)c1ccc(N)cc1)C(=O)N[C@H](C)C(=O)N[C@@H](C)C(=O)N[C@@H](CCC(=O)O)C(=O)N[C@@H](C)C(=O)N[C@@H](CC(=O)O)	682.7330000000002	-2.637909999999997	12	9	19	1	0.0
1.2831833	0.1694236858001086	CC(C)n1c(CC[C@@H](O)C[C@@H](O)CC(=O)[O-])c(-c2ccc(F)cc2)c(-c2ccccc2)c1C(=O)NCc1cccc(C(N)=O)c1	614.6940000000001	3.7555000000000014	6	4	14	4	-8.4
104.257965	0.4761645623657344	NCCS[C@@H]1c2c(O)cc(OCC(=O)O)cc2O[C@H](CCc3ccccc3)C[C@@H]1O	433.5260000000002	2.733400000000002	8	4	9	2	-7.1
42.76989	0.11779039317231356	C[C@H](N)[C@@H]1N=CC(O)CC(=O)NC(=O)N[C@@H](Cc2ccccc2)C(=O)N1CC(=O)N[C@@H](Cc1ccccc1)C(=O)N[C@@H](CCC(=O)O)C(=O)O	695.7300000000001	-1.0774999999999897	11	8	14	2	-7.2
63.78184	0.39939071173478735	C=C[C@](O)(CC[C@@H](Cc1ccccc1)C(=O)N1CCC[C@H]1C(=O)O)[C@@H]1CC[C@@](C)(O)C=C[C@]1(C)O	485.6210000000004	3.0864000000000016	6	4	9	1	-7.6
278.5608	0.5676190793063585	COc1cc(Cc2cc(C(F)(F)F)nn2-c2ccc(S(N)(=O)=O)cc2)cc(OC)c1OC	471.4570000000002	3.155100000000002	6	1	7	3	-8.2
25.725176	0.5906933410808219	C#CCN(Cc1ccc(O)cc1)[C@H]1CCCC[C@@H]1CCC(O)CC(=O)O	359.4660000000001	3.0020000000000007	5	3	9	1	-8.3
250.22925	0.31148176690356966	CCCCCc1cc(OCC(O)C[C@@H](O)CC(=O)[O-])cc(-c2ccc(F)cc2)c1-c1ccc(C(=O)[O-])cc1	522.5690000000003	2.8866000000000014	7	2	14	3	-7.2
405.75623	0.3432318165409457	C=C(C(=O)OC(C)=O)[C@H]1C[C@@H]2C=C[C@H](C)[C@H](CC[C@@H]3C[C@@H](O)CC(=O)O3)[C@H]12	376.4490000000001	2.553400000000001	6	1	5	0	-7.4
735.8323	0.559769581424435	C[C@H](CC[C@H](O)C(C)O)[C@H]1CC[C@H]2[C@@H]3CC=C4C[C@@H](O)CC[C@]4(C)[C@H]3CC[C@]12C	404.6350000000002	5.084300000000005	3	3	5	0	-7.2
223.33904	0.19750207121883465	CC(C)(C)NC(=O)[C@@H]1C[C@@H]2CCCC[C@@H]2CN1C[C@@H](O)[C@H](Cc1ccccc1)NC(=O)[C@H](CC(N)=O)NC(=O)c1ccc2ccccc2n1	670.855	3.092400000000003	7	5	12	3	-9.1
710.94135	0.39895528849748824	CC(C)CCC[C@H](C)[C@H]1CC[C@@]2(C(C)O)C3=CCC4C(C)(C)[C@@H](O)CC[C@]4(C)C3CC[C@]12C	458.7710000000003	7.775800000000011	2	2	6	0	-7.4
273.47998	0.7362258080138818	COc1cc([C@H](O)C[C@@H](O)CC(=O)[O-])c(-c2ccc(F)cc2)cc1OC	363.36100000000005	1.4342999999999997	6	2	8	2	-7.2
544.5245	0.49094443204990457	C[C@H](O)CC[C@@H]1[C@@H](C)CC(=O)NC(=O)[C@H](C)NC(=O)[C@H](CCC(=O)O)C(C)C1C	412.5270000000002	1.7041000000000002	6	4	6	0	-6.8
15.610936	0.449352370665624	CC(C)c1c(O)c(C(C)C)c(C(C)C)c(OCC(O)C[C@@H](O)CC(=O)[O-])c1-c1ccc(F)cc1	475.57700000000017	4.199200000000003	6	3	11	2	-7.2
328.38153	0.4272215333621933	C=C1CC[C@H]2CC=C(C)C[C@@]1(C)CC[C@@H]1C[C@@H](O)C[C@@H]2CC[C@@]2(C)[C@@H](O)CC[C@]12C	414.67400000000026	6.8138000000000085	2	2	0	0	-8.2
621.91394	0.32834650610487814	CC(=O)[C@]1(O)Cc2c(O)c3c(c(O)c2[C@@H](O[C@H]2C[C@H](N)[C@H](O)[C@H](C)O2)C1)C(=O)c1ccccc1C3=O	497.5000000000002	1.0202999999999998	10	5	3	3	-8.2
768.126	0.1946417691968503	CC[C@H](c1cc(F)cc(F)c1C(=O)O)N1CCC[C@H]1C(=O)N[C@@H](CC(=O)O)C(=O)NCC(=O)NCC(=O)O	542.4920000000003	-0.14499999999999674	10	6	13	1	-8.0
363.2196	0.5647811468912145	CC[C@H](C)[C@@](C)(O)[C@H](C)[C@H]1CC[C@@H]2C=C[C@H](C)CC[C@@H](O)C[C@@H](O)CC[C@]12C	394.64000000000016	5.330300000000007	3	3	4	0	-7.0
616.17175	0.5144717736316355	CC1=CC(=O)c2c(O)c3c(cc2O1)C(=O)c1ccc(O)cc1C3=O	322.27200000000005	2.2880199999999995	6	2	0	4	-8.4
3.3553085	0.38347374184751315	Cc1cc(-c2c(-c3ccc(F)cc3)nc(C(C)C)n2/C=C/[C@@H](O)C[C@@H](O)CC(=O)O)cc(C)c1F	484.54300000000023	5.292840000000006	5	3	9	3	-8.4
670.04114	0.7634585821884374	O=C1[C@H](CC[C@H](O)C[C@@H]2CC(O)=CC(=O)N2)CCc2ccc(F)cc21	347.386	2.4324000000000003	4	3	5	1	-8.2
472.10648	0.10348325925697462	C[C@@H]1O[C@@H](O[C@H]2[C@H](O)[C@@H](O)[C@@H](O[C@H]3[C@H](O)[C@@H](O)[C@H](O)O[C@@H]3CO)O[C@@H]2CO)[C@H](O)[C@@H](O)[C@@H]1N[C@H]1C=C(CO)[C@@H](O)[C@H](O)[C@H]1O	645.6080000000004	-8.564500000000011	19	14	9	0	-7.0
472.10648	0.10348325925697462	C[C@@H]1O[C@@H](O[C@@H]2[C@H](O)[C@@H](O)[C@@H](O[C@H]3[C@H](O)[C@@H](O)[C@H](O)O[C@@H]3CO)O[C@@H]2CO)[C@H](O)[C@@H](O)[C@@H]1N[C@H]1C=C(CO)[C@@H](O)[C@H](O)[C@H]1O	645.6080000000004	-8.564500000000011	19	14	9	0	-7.1
9.474754	0.31741260744246746	N#Cc1ccc(Cn2c(-c3ccccc3)c(-c3ccc(F)cc3)c(CC[C@@H](O)C[C@@H](O)CC(=O)[O-])n2)cc1	512.5610000000004	3.4606800000000026	6	2	11	4	-8.4
22.578001	0.09975725698397231	CC[C@H]1C[C@@H](C(=O)N[C@@H](CO)NC(=O)[C@@H]2COC(=O)[C@@H](N)CN)[C@@H](O)[C@@H](C)N1O[C@H]1[C@@H](O)[C@H](C)[C@@H](O[C@H]2[C@H](O)[C@H](NC(=O)O)[C@@H]1O)O[C@@H](C)[C@@H]	720.7740000000003	-4.657610000000003	17	11	9	0	0.0
118.83491	0.2494675027757309	CC/C=C\CC[C@H]1C[C@@H](C)CC(=O)O[C@@H]1CC/C=C/C=C/CC[C@@H](O)CC(=O)O	406.56300000000016	5.199100000000005	5	2	13	0	-6.2
2.532389	0.4502355974717761	Cc1ccc(C)c(-c2cc(-c3ccc(F)cc3)c(/C=C/[C@@H]3C[C@@H](O)CC(=O)O3)c(C(C)C)n2)c1	459.56100000000026	6.374640000000007	4	1	5	3	-8.5
899.35364	0.764685973071256	CC(C)=C[C@H]1C2=C[C@H](C)[C@H](CC[C@@H](O)CC(=O)[O-])C2CC1	291.411	2.4522000000000004	3	1	6	0	-6.8
38.87901	0.1968576717769959	C=C(C)C(=O)O[C@H]1C[C@@H](C)C=C2C=C[C@H](C)[C@H](CC[C@@H](O)C[C@@H](O)CC(=O)NO)[C@H]21	421.53400000000016	2.6664000000000003	6	4	9	0	-7.4
499.44843	0.4301826560368025	CC(C)CCC[C@@](C)(O)[C@H]1CC[C@@]2(C)C3=CC[C@H]4C(C)(C)[C@@H](O)CC[C@]4(C)[C@H]3CC[C@]12C	444.7440000000003	7.52980000000001	2	2	5	0	-7.4
201.8745	0.27363965105368604	O=C(O[C@@H]1Cc2c(O)cc(O)cc2O[C@H]1c1ccc(O)c(O)c1)c1cc(O)cc(O)c1	426.3770000000001	2.822	9	6	3	3	-8.4
414.9625	0.82958484617666	C=C1C[C@H](O)[C@@H]2[C@@H](C)CC[C@@H]1C[C@H]2OCCc1ccc(OC)cc1	330.468	3.9961000000000038	3	1	5	1	0.0
12.837534	0.08201761718628764	CC(C)c1cc(SC(C)(C)Sc2cc(-c3ccc(F)cc3)c(OC[C@H](O)C[C@@H](O)CC(=O)[O-])c(C(C)C)c2)cc(-c2ccc(F)cc2)c1OC[C@H]	735.9350000000002	8.886690000000005	8	2	17	4	0.0
282.2481	0.26054554435322563	CCCCCn1cc(C(=O)c2ccc(F)cc2)c(-c2ccc(F)cc2)c(CC[C@@H](O)C[C@@H](O)CC(=O)[O-])n1C(=O)[O-]	570.5890000000003	2.5409000000000006	8	2	14	2	-7.8
739.90765	0.5354616003141074	CC(C)(C)OC(=O)[C@H]1C[C@@H]2C[C@@H]3C=C4C[C@@H](O)CC[C@]4(C)[C@H]3CC[C@@]21C	360.5380000000002	4.877900000000005	3	1	1	0	-7.1
19.545326	0.23343335077725388	C[C@@H](F)CCCn1c(=O)c2c(c(-c3ccccc3)c(-c3ccc(F)cc3)c(C(C)C)nc2=O)n(C)c2ccccc21	553.6530000000002	7.904600000000007	4	0	7	4	-7.3
364.24133	0.7551522807304906	CC(C)c1noc(-c2ccccc2)c1/C=C/[C@@H](O)C[C@@H](O)CC(=O)[O-]	344.38700000000017	1.7300999999999995	6	2	8	2	-7.2
3.3081965	0.33067366477593035	CC(C)c1cc(-c2ccc(F)cc2)c(-c2cccc(Br)c2)n1/C=C/[C@@H](O)C[C@@H](O)CC(=O)O	516.4070000000002	5.904400000000007	4	3	9	3	-8.0
132.81827	0.6564465021990212	NS(=O)(=O)c1cc2c(cc1Cl)NC(C(Cl)Cl)NS2(=O)=O	380.66200000000003	0.8210000000000004	5	3	2	1	-7.1
3.0835042	0.2960693261598674	CC1=C[C@H](c2c(-c3ccccc3)nc(C(C)C)n2/C=C/[C@@H](O)C[C@@H](O)CC(=O)O)[C@H](CC(=O)O)[C@H]1O	498.57600000000025	3.2261	8	5	11	2	-7.9
769.79694	0.4934273647121776	Cc1ncc(COP(=O)(O)O)c(-c2ccccc2)c1CC(O)CNCC	380.3810000000002	2.179219999999999	7	4	9	2	-7.0
355.79453	0.23526258168565614	COc1cccc2c1C(=O)c1c(O)c3c(c(O)c1C2=O)C[C@@](O)(C(=O)CO)C[C@@H]3O[C@H]1C[C@H](N)[C@@H](O)[C@H](C)O1	543.5250000000003	0.0012999999999993017	12	6	5	3	-8.0
200.90192	0.5788632957314666	CC1=C[C@@H]2c3c(cc(O)cc3C[C@H](O)[C@@H]2CC1)O[C@@]1(C)CC[C@@H](O)C[C@@H]1C(=O)O	402.4870000000002	3.1322	6	4	3	1	-7.8
659.00037	0.5055052971214055	COC(=O)C1=C(C)NC(C)=C(C(=O)OC)C1c1ccccc1[N+](=O)[O-]	346.33900000000006	2.1756	7	1	4	1	-6.6
82.32168	0.558722976277447	Fc1cc(-c2ccc(F)cc2)cc(-c2ccc(F)cc2)c1/C=C/[C@@H](O)C[C@@H](O)CC(=O)[O-]	441.4250000000002	3.7030000000000047	4	2	8	3	-8.7
399.90256	0.4555938354562437	C[C@@H]1C[C@H]2[C@@H]3CCC4=CC(=O)C=C[C@]4(C)[C@@]3(F)[C@@H](O)C[C@]2(C)[C@@]1(O)C(=O)COP(=O)(O)O	472.44600000000025	2.0127000000000006	8	4	4	0	-7.7
272.31042	0.29279691339542735	C/C=C1\[C@@H](O[C@H]2O[C@@](C)(O)[C@H](OC)[C@H](OC)[C@H]2OC(=O)C(C)=C)[C@H](OC)[C@@H]1OC(=O)c1ccc(F)cc1	524.5380000000004	2.2939000000000007	10	1	9	1	-6.8
195.12329	0.5003983975184703	COc1ccc(-c2cc(-c3ccccc3)nc(C(C)C)c2/C=C/[C@@H]2C[C@@H](O)CC(=O)O2)cc1	443.54300000000023	5.627300000000007	5	1	6	3	-8.0
10.996597	0.25397717444368545	C[C@@H]1O[C@H](OC(C)=O)[C@@H](OC(C)=O)[C@@H](O)[C@H]2O[C@]3(O)C=CC[C@@H]4[C@H](O)C[C@@]5(C)[C@@H](C)C[C@@]5O[C@@H]4O[C@H](C)[C@@H]3O[C@@]2(C)C[C@H]1O	627.7040000000003	1.2357900000000015	13	4	2	0	0.0
76.840256	0.19186145184993972	CC(=O)C(=O)O[C@H]1C[C@@H](C)C=C2C=C[C@H](C)[C@H](CC[C@@H](O)C[C@@H](O)CC(=O)NO)[C@H]21	423.50600000000014	1.6792999999999998	7	4	9	0	-7.5
11.60084	0.5246403478312968	CC[C@H](C)C(=O)O[C@H]1C[C@@H](C)C=C2C=C[C@H](C)[C@H](CC[C@@H](O)C[C@@H](O)CC(=O)[O-])[C@H]21	421.55400000000026	2.3809000000000005	6	2	10	0	-7.2
290.72757	0.7964461277127532	CCOC(=O)C1=C(C)NC(C)=C(C(=O)OC)C1c1cccc(Cl)c1Cl	384.259	3.9643000000000033	5	1	4	1	-6.5
616.7503	0.7750256356538225	C[C@H]1CC[C@H]([C@@](C)(O)C[C@@H]2CCC(=O)O2)C[C@H]2[C@@H](C)C[C@@H](O)C[C@@H]12	338.48800000000006	3.292500000000002	4	2	3	0	-7.6
632.9134	0.6892074136032273	C#C[C@]1(O)CC[C@H]2[C@@H]3CCC4=CC(=O)CC[C@]4(C)[C@H]3CC[C@@]21C	312.4530000000001	3.8826000000000036	2	1	0	0	-7.4
85.065445	0.5382674933626295	C#C[C@@]1(CO)C=CC[C@H]2[C@@H]3C[C@H](C)C4=CC(=O)C=C[C@]4(C)[C@@]3(F)[C@@H](O)C[C@@]21C	384.4910000000001	3.3812000000000024	3	2	1	0	-7.6
8.193954	0.2370351419696032	CC(C)CC(=O)O[C@H]1C[C@@H](C)C=C2C=C[C@H](C)[C@H](CC[C@@H](O)C[C@@H](O)CC(=O)NO)[C@H]21	437.5770000000002	3.136400000000001	6	4	10	0	-7.5
21.245989	0.34965694862647584	CN[C@@H](C)C(=O)O[C@H]1C[C@@H](O)C=C2C=C[C@H](C)[C@H](CC[C@@H](O)C[C@@H](O)CC(=O)[O-])[C@H]21	424.51400000000024	-0.33249999999999913	8	4	10	0	-7.3
855.12115	0.29377916639063406	CCCCOC(=O)C1=C(C)NC(C)=C(C(=O)OC(C)C)C1c1cccc([N+](=O)[O-])c1	416.47400000000016	4.124500000000003	7	1	8	1	-6.6
430.90656	0.5277905059697585	C=C1/C(=C\C=C2/CCC[C@]3(C)[C@@H]([C@H](C)CCCC(C)C)CC[C@@H]23)C[C@@H](O)C[C@@H]1O	400.64700000000016	6.589800000000009	2	2	6	0	-7.1
717.9736	0.7827501851337003	CC(=O)OCC1=C(C)NC(C)=C(C(=O)OC(C)C)C1c1ccccc1Cl	377.86800000000005	4.089500000000003	5	1	5	1	-6.5
175.89078	0.6196425350694631	C[C@@H](N)Cc1cc2c(cc1F)NCc1cc(C(=O)O)c(OC(C)CN)cc1-2	373.4280000000001	2.7321	6	4	6	2	-6.8
628.0608	0.2195092210383474	CC1(C)S[C@H]([C@H](NC(=O)[C@H](N)c2ccccc2)C(=O)N[C@@H]1C(=O)O)N[C@@H](CCC(=O)O)C(=O)O	496.54200000000026	-0.5002999999999969	11	7	10	1	-7.4
70.12457	0.5352586371334739	COc1cc(-c2ccc(F)cc2)cc(CC2CCCCC2)c1OCC(O)C[C@@H](O)CC(=O)[O-]	459.53400000000033	3.2548000000000012	6	2	11	2	-8.0
11.60084	0.5246403478312968	CC[C@@H](C)C(=O)O[C@H]1C[C@@H](C)C=C2C=C[C@H](C)[C@H](CC[C@@H](O)C[C@@H](O)CC(=O)[O-])[C@H]21	421.55400000000026	2.3809000000000005	6	2	10	0	-7.2
4.11696	0.409804186811716	Cc1cc(F)ccc1-c1c(-c2ccc(F)cc2)nc(C(C)C)n1/C=C/[C@@H](O)C[C@@H](O)CC(=O)O	470.5160000000002	4.984420000000007	5	3	9	3	-8.1
10.450331	0.5532373059211996	C/C=C(/C)C(=O)O[C@H]1C[C@@H](C)C=C2C=C[C@H](C)[C@H](CC[C@@H]3C[C@@H](O)CC(=O)O3)[C@H]21	402.53100000000023	4.115600000000003	5	1	5	0	-7.9
30.692757	0.07860565393110841	CCOC(=O)[C@@H](NC(=O)c1ccccc1)N[C@H]1CC[C@@H](C)CC(=O)N1CCC[C@H]1C(=O)N[C@@H](Cc2ccccc2)C(=O)N[C@@H]1C(=O)N[C@@H](CCC(=O)O)	733.8430000000003	1.634990000000005	10	6	17	2	0.0
