# Supplementary material for: Transformer-Decoder GPT Models for Generating Virtual Screening Libraries of HMG-Coenzyme A Reductase Inhibitors: Effects of Temperature, Prompt Length, and Transfer-Learning Strategies
Source: J Chem Inf Model. 2024 Nov 7;64(22):8464–80. doi: 10.1021/acs.jcim.4c01309 (PMC11600504; doi:10.1021/acs.jcim.4c01309)
Supplement: Supplementary file 3 — ci4c01309_si_003.zip [file ci4c01309_si_003.zip › Datasets/xfer_Learning_files/3XA5K_model_gen_ic50_results/3XA5K_0p0_Refined_Molecules_QED_props.csv]

IC50	QED	SMILES	MW	aLogP	HBA	HBD	RotBond	AromRings
[23153.76]	0.45921476221190743	CC(C)C1=CC[C@]2(C)C3=C(CC[C@@H]4C5CC[C@](C)(C(=O)O)CC[C@]5(C)[C@H]4CC[C@]32C)C1	424.66900000000027	7.792800000000008	2	1	2	0
[151022.38]	0.31660826346956744	Nc1ccccc1OS(=O)(=O)c1ccc(C(=O)N[C@@H]2CCCN2C(=O)[C@H]2CCCCN2Cc2ccccc2)cc1	562.6920000000005	3.7695000000000016	7	2	8	3
[2443822.5]	0.6543567529351801	CSC1=N[C@H](CC(=O)N[C@@H](CC2CCCCC2)C(=O)N)C(=O)N1	340.449	0.5344000000000013	4	3	6	0
[80770.57]	0.6436785222710366	CCCCNC(=O)[C@H]1CCc2cc(O)ccc2C1=O	261.32099999999997	2.0536	3	2	4	1
[11894.28]	0.40019238339843793	C/C1=C/C[C@@H](/C=C/[C@@H](O)C[C@@H](O)CC(=O)[O-])C(=O)NC1=O	296.299	-1.5964999999999985	6	3	6	0
[43779.55]	0.7404194205822723	CC(=O)[C@H]1CO[C@@H]2[C@@H]3CCC4=CC(=O)CC[C@]4(C)[C@H]3CC[C@]12C	316.4410000000001	3.7123000000000026	3	0	1	0
[9365951.]	0.569444293058149	Cc1ccc2c(n1)CCC(C)C2	161.24800000000002	2.514820000000001	1	0	0	1
[7685.3706]	0.6567614133015868	O=S1(=O)CC[C@H]([C@@H]2SC(=O)Nc3ccccc3Sc3ccccc32)C(F)(F)C1	441.54600000000016	5.227600000000003	5	1	1	2
[521059.22]	0.32676903230238485	CCO[P@H](=O)N(C)CCCCCN1CCCO[C@@H]1CO[C@@H](C)O	352.41200000000003	1.9179999999999997	7	1	12	0
[42121.457]	0.5944732341477991	O=c1ccc2c(O)cc(O)cc2o1	178.143	1.2042	4	2	0	2
[16788.219]	0.654930147548758	C=C(C)[C@H](CC=C(C)C)C1CC[C@@]2(C)C(=O)CC[C@@H]12	260.42099999999994	4.930400000000005	1	0	4	0
[14484.61]	0.18359622468875372	O=C(CO)N[C@@H]1[C@@H](O)[C@@H](O[C@H]2[C@@H](O)[C@@H](O)[C@H](O)O[C@@H]2CO)O[C@@H](CO)O[C@@H]1CO	429.3750000000002	-6.30689999999999	13	9	7	0
[683304.06]	0.9010615538780976	N#Cc1cnc(C(C#N)c2ccc(Cl)cc2)c(N)n1	269.695	2.23936	5	1	2	2
[10.204645]	0.2049890635983984	NCCCCNC(=O)c1c(-c2ccccc2)c(-c2ccc(F)cc2)c(CC[C@@H](O)C[C@@H](O)CC(=O)[O-])n1C(=O)N1CCCC1	607.703	2.678300000000001	7	4	14	3
[24556.438]	0.48726118966648213	C=CC(=C)CC[C@@]1(C)CC[C@H]2[C@@H]3CCC4=CC(=O)CC[C@]4(C)[C@H]3CC[C@@]21C	366.5890000000002	7.047000000000008	1	0	4	0
[80981.98]	0.6649515564043438	O=C(CCCN1CC=C(n2c(=O)[nH]c3ccccc32)CC1)c1ccc(F)cc1	379.4350000000002	3.6784000000000026	3	1	6	3
[56298584.]	0.6555935935870101	CCC(=O)Nc1ccc(O)cc1	165.19199999999998	1.7407	2	2	2	1
[658512.94]	0.7618678663574362	C[C@H](C(=O)OC1CCCCC1)c1cccc(Cl)c1	266.768	4.3194000000000035	2	0	3	1
[6.2002135e+09]	0.4787891178430094	NC(=O)N1CCCC1	114.14800000000001	0.16089999999999982	1	1	0	0
[41511.2]	0.7382382858023462	CNC[C@@H](C)Cc1cccc(O)c1	179.263	1.7902	2	2	4	1
[304496.3]	0.35850611264794147	NC[C@H]1O[C@H](Cc2ccc(N)c(N)c2)[C@H](O)[C@@H](O)[C@@H]1O	283.328	-1.7976999999999985	7	6	3	1
[313823.4]	0.7304755580777201	Cc1ccc([C@@H]2C[C@@H](O)CN2C)cc1	191.274	1.73252	2	1	1	1
[575036.6]	0.514441803598741	CCCCCC[C@H]1CC[C@]2(C)C3=C(C)CC[C@]3(C)C(=O)C2=C1C(=O)O	344.49500000000006	5.453600000000004	3	1	6	0
[10703.041]	0.5580831864355589	C#CCCCNC(=O)n1cc(F)c(=O)[nH]c1=O	239.206	-0.3532000000000001	3	2	3	1
[1580984.9]	0.6776226277512937	C[C@@]12CC3=C(CCC4=CC(=O)CC[C@@H]43)[C@@H]1CC[C@@H]2O	258.36099999999993	3.163200000000002	2	1	0	0
[117389.875]	0.5090103459151917	CC1=C(O[C@@H]2O[C@@H](CO)[C@@H](O)[C@H](O)[C@H]2O)C(=O)[C@@H](C)C1	288.29600000000005	-1.314200000000001	7	4	3	0
[19794.87]	0.5946699141990353	C=CC[S@](=O)C/C(=O)\[C@H]1CC[C@@H](O)[C@H](CC)CC1	272.41	2.0675	3	1	6	0
[1.2313616e+08]	0.48998734626563467	C/C=C(C(=C\C)C(=O)O)C(=O)O	170.16399999999996	1.0482	4	2	3	0
[2064850.4]	0.3667706388796247	C/C=C\C/C=N\C	97.161	1.6532	0	0	2	0
[705819.9]	0.6070419691982186	CCCC[C@H](CC)OC(=O)c1ccc(N)cc1	235.327	3.394400000000002	3	1	6	1
[10348.704]	0.7204612771486464	C[C@H]1[C@@H]2CC[C@@H]3[C@@H]4CCC5=CC(=O)C=C[C@]5(C)[C@@]4(F)[C@@H](O)C[C@]3(C)[C@]2(C(=O)CO)O1	418.5050000000002	2.6923000000000017	5	2	2	0
[1221836.2]	0.805597455754674	C=C(C(=O)NC(=O)OC)c1ccccc1Cl	239.658	2.2358000000000002	3	1	2	1
[4170714.8]	0.8489671904749567	CCN(CC)CC(=O)Nc1c(C)cccc1C	234.343	2.5837400000000006	2	1	5	1
[7.3259684e+09]	0.5731616306783449	C=C[C@]12[C@H](CC)C(=O)C[C@@H]1CC2	164.248	2.567800000000001	1	0	2	0
[215634.]	0.8331778280427035	Cc1cc(C2=C(C)NC(=O)c3ccccc3S(=O)(=O)N2)cc(F)c1	346.38300000000004	2.5445200000000003	3	2	1	2
[14582.02]	0.7200103228430542	O=C(C[C@H](c1ccccc1)N(CCCl)C(=O)O)N1CCC[C@H]1C(=O)O	368.8170000000001	2.4122000000000003	5	2	7	1
[91200.4]	0.8870332624437705	CC(C)CNC(=O)[C@@H]1C=C2c3cccc4[nH]cc(c34)C[C@H]2CC1	308.4250000000001	3.905800000000003	1	2	3	2
[16449.994]	0.5042848448513663	CC[C@H](C)[C@H]1C(=O)N2CCC[C@H]2[C@]2(O)O[C@](NC(=O)[C@@H]3C=C4c5cccc6[nH]cc(c56)C[C@H]4N(C)C3)(C(C)C)C(=O)N12	575.7100000000002	2.4303	6	3	5	2
[53720.613]	0.8214450525867849	CCN(CC)CCS(=O)(=O)c1ccc(C(=O)O)cc1	285.365	1.5002999999999997	5	1	7	1
[2639838.5]	0.8898021658827788	Cc1cc(N2CCNC(C)C2)n(-c2ccccc2)c1	255.36500000000004	2.583820000000001	2	1	2	2
[5235.5127]	0.10803676811824978	C[C@H]1O[C@@H](OC(C)=O)[C@@H](OC(C)=O)[C@@H](O)[C@H]2[C@@H](OC(=O)C(O)[C@@]1(O)[C@]1(O)O[C@H](CO)[C@@H](O)[C@H]1O)[C@H](O)[C@H](O)[C@H]2O	586.4960000000004	-6.895299999999988	18	10	4	0
[122035.54]	0.7113750694406044	CO[C@@H]1C[C@@H](C[C@H]2CC[C@@H](C)C[C@@H]2C)C(=O)O1	240.343	2.9844000000000017	3	0	3	0
[3898.3684]	0.4112953006986091	CO[C@H]1O[C@@H](COC(C)=O)[C@@H](OC(C)=O)[C@@H](OC(C)=O)[C@H](NC(C)=O)[C@@H]1O	391.3730000000001	-1.3501999999999974	10	2	6	0
[28095.303]	0.7249562063315722	C=C(CC(=O)c1ccc(OC)cc1)c1ccc(OC)cc1OC	312.365	3.9986000000000033	4	0	7	2
[199.24016]	0.7287966907467271	COc1cc(C[C@@H](C)C[C@H](O)CC(=O)[O-])cc(-c2ccc(F)cc2)c1OC	375.41600000000005	2.5795000000000003	5	1	9	2
[102774.414]	0.5594935353474306	CC(C)CC(NC(=O)[C@@H](O)[C@H](N)Cc1ccccc1)C(=O)O	308.37800000000004	0.5328000000000004	5	4	8	1
[8.978464e+09]	0.38348231796470206	N[C@H](C(=O)O)[C@@H](CO)C(=O)O	163.129	-1.9085999999999994	6	4	4	0
[328385.5]	0.398807614395358	COOC(=O)[C@H]1C[C@H](C)C2=C(C)CC[C@@H]21	210.27299999999994	2.4735000000000005	3	0	2	0
[3365.6648]	0.9128597457625277	CC1(C)CO[C@](C)(CC2=Nc3ccccc3S(=O)(=O)N2)C1	308.4030000000001	2.6038000000000006	3	1	2	1
[50581.527]	0.5878703273235536	COc1cc(SCCC(O)CC(=O)OC)ccc1O	286.349	1.807	6	2	7	1
[169294.22]	0.5722528047830566	NC(N)=NC[C@@]1(O)Cc2cc(OCc3ccccc3)ccc2-1	297.358	1.2827000000000004	4	3	5	2
[1116.4833]	0.1662076694527495	CC(C)n1nc(CN(C)C(=O)N[C@H](C(=O)N[C@@H](Cc2ccccc2)C[C@H](O)[C@H](Cc2ccccc2)NC(=O)OCc2cncs2)C(C)C)c1=O	705.8820000000001	3.7317000000000036	7	4	17	3
[230.9698]	0.14895514525794087	C[C@@H]1CN[C@H]2[C@@H](C)C(=O)N[C@@H]3C[C@@H](C)[C@]4(O)[C@H](O)[C@@H](O[C@H]4[C@H](O)C[C@@](O)([C@@H](O)[C@@H]4O)[C@H](N)[C@@H](O)[C@H]43)[C@H]21	515.6040000000002	-4.233899999999989	11	10	0	0
[12484.442]	0.3739397106968703	C[C@@H](NC(=O)/C(=N\OC(C)(C)C)[C@@H](O)c1ccc([N+](=O)[O-])cc1)C(=O)O	367.3580000000001	1.3885999999999994	7	3	7	1
[779055.]	0.7294917774398965	O=C(O)[C@@](O)(Cc1ccccc1)C(=O)Nc1ccccc1	285.29900000000004	1.6835000000000002	4	3	5	2
[31708.432]	0.20400114334817002	Nc1nc2[nH]cc(C(=O)O)c2cc1C(=O)N1CCCC[C@H]1C(=O)NCC(=O)NCC(=O)NCC(=O)O	503.4720000000003	-1.7287999999999952	10	7	9	2
[2101030.8]	0.6694085738431417	O=CC[C@H](O)[C@@H](O)c1ccccc1	180.203	0.6698999999999999	3	2	4	1
[1245.3501]	0.48347742701105945	CCC(=O)O[C@H]1C[C@H](O)C[C@H]2[C@@H]3C[C@H](O)C[C@@H]4NC(=O)C=C[C@]4(C)[C@@]3(F)[C@@H](O)C[C@@]21C	439.5240000000002	1.3900999999999992	6	4	2	0
[32.4619]	0.4262962736027836	O=C(CO)[C@@H](O)C[C@H](O)/C=C/n1c(C(F)(F)F)nc(-c2ccc(F)cc2)c1-c1ccc(F)cc1	482.40500000000014	3.658100000000002	5	3	8	3
[422626.72]	0.5521339011064723	O=C(OCCNc1nc(C2CC2)c(=O)c2ccc(Cl)cc2oc1)c1ccc(F)cc1	428.8470000000001	4.150700000000003	5	1	6	2
[16116.997]	0.5265101609873017	C[C@@](O)(CC(=O)O)CC(=O)O	162.141	-0.3132	5	3	4	0
[1215703.8]	0.4648201811317699	CCCCCC(=O)OC[C@H](N)C(=O)O	203.23799999999997	0.5217999999999998	5	2	7	0
[210921.66]	0.49854749449952296	O=C1C[C@@H](c2c(O)cc(O)cc2O)C(=O)N1	223.184	-0.06650000000000023	5	4	1	1
[7229.0874]	0.4088377354282947	Nc1nc(O)c2c(n1)NC(=O)c1ccc(N)nc1C2=O	272.224	-0.9035000000000004	8	4	0	3
[7280.9585]	0.21751778620947723	N#C[C@H](O[C@@H]1O[C@@H](CO[C@@H]2O[C@H](CO)[C@@H](O)[C@H](O)[C@H]2O)[C@@H](O)[C@H](O)[C@H]1O)c1ccccc1	457.4320000000001	-3.108019999999997	12	7	7	1
[271057.72]	0.42900701355736837	C[C@@H]1O[C@H](NC(=O)[C@@H](N)Cc2cccnc2)[C@H](O)[C@H](O)[C@@H]1O	311.338	-2.104899999999997	7	5	4	1
[16056575.]	0.7785004312866523	Cc1ccccc1CN1CCc2sccc2C1	243.37499999999997	3.6148200000000026	1	0	2	2
[2345183.8]	0.3902526220325775	O=S(=O)(O)CCNC(=O)CCCCCN	238.3089999999999	-0.4904999999999992	5	3	8	0
[11.94207]	0.5839913363223671	Cc1c(/C=C/[C@H](O)C[C@@H](O)CC(=O)[O-])c(-c2ccc(F)cc2)c(C)n1-c1ccccc1	422.47600000000006	3.1653400000000023	4	2	8	3
[31276.586]	0.8145402653650574	O=C(c1ccc(F)cc1F)N1CCCC(Cc2ccccc2)CC1	329.39000000000004	4.449800000000003	1	0	3	2
[1.1641507e+09]	0.6535135154314028	O=c1[nH]c2cc(Cl)ccc2o1	169.56699999999998	1.7745	2	1	0	2
[1987695.1]	0.4314869836173555	C=CC[C@@]1(C(=O)OC)C(=O)O[C@H]2[C@@H]3CCC4=CC(=O)CC[C@@H]4[C@H]3CC[C@@]21C	372.4610000000002	3.379100000000002	5	0	3	0
[4308117.]	0.6284608752100918	CC1=C(C)C(=O)N2C(=O)[C@@H](NC(=O)[C@H](N)c3ccccc3)[C@H]2SC1	345.4240000000001	0.9493000000000006	5	2	3	1
[231.04735]	0.6213822129909106	CSc1cnc(-c2ccc(F)cc2)n1/C=C/[C@@H](O)C[C@@H](O)CC(=O)O	366.41400000000016	2.468399999999999	6	3	8	2
[239805.56]	0.3310212737812721	NC(=O)C[C@H](NC(=O)c1ccn([C@@H]2C[C@H](O)[C@@H](CO)O2)c(=O)n1)C(=O)O	370.3180000000001	-3.0575999999999968	9	5	7	1
[3312084.2]	0.4450186429404385	OC1([C@H](CN2CCCO)OCC2)C(=O)NCCN1	259.3059999999999	-2.5223999999999958	6	4	4	0
[4558148.5]	0.5010211301587658	CCCSS[C@H](CC)[S@@](=O)=O	213.36899999999997	2.3930000000000007	4	0	6	0
[174793.67]	0.7671020678762119	CN1CC[C@@H](OC(=O)C2=C(O)c3ccccc3S(=O)(=O)N2)C1	324.35800000000006	0.4523999999999999	6	2	2	1
[3.6046802e+09]	0.5863590335117103	COc1c2occc2cc2ccc(=O)oc12	216.19199999999995	2.5478000000000005	4	0	1	3
[25438.379]	0.7532107159130879	COC(=O)c1c(Cl)cccc1C(=O)NC1CN(Cc2ccc(F)cc2)CCOC1	420.8680000000003	2.8965000000000014	5	1	5	2
[666411.8]	0.8537835532430873	CC1(C)C[C@H](Nc2ccc(F)cc2)C(=O)N1C	236.28999999999996	2.2469	2	1	2	1
[1297.0308]	0.06736838100860398	N[C@H](CCCCNC(=O)[C@H](Cc1ccc(F)cc1)NC(=O)CNC(=O)[C@@H](N)Cc1ccccc1)C(=O)N[C@@H](C)C(=O)N[C@@H](CCC(=O)O)C(=O)O	715.7800000000002	-0.9080999999999897	11	9	22	2
[29228.23]	0.8345037861251193	C[C@@]1(CCC(=O)O)CC[C@H](C)C2=CC(=O)C=C2C1	248.32199999999997	3.113000000000002	3	1	3	0
[2308.2898]	0.3218660818779779	CCCCC[C@H](O)CCO[C@H]1O[C@@H](CN/C=C/c2ccc(F)cc2)[C@H](O)[C@@H](O)[C@@H]1O	427.51300000000003	1.5415	7	5	12	1
[467.6628]	0.51917970894521	COc1ccc(Cl)cc1C(=O)NCCc1ccc(S(=O)(=O)NC(=O)NC2CCCCC2)cc1	494.0130000000003	3.641700000000003	5	3	8	2
[11029536.]	0.9061470993642644	CCO[C@]1(C2=NCCN2)[C@H](C)Cc2ccc(F)cc12	262.32800000000003	2.2514000000000003	2	1	3	1
[1150455.5]	0.8729783997826184	O=C1CCNc2ccc(C(=O)N3CCN(c4ccccc4)CC3)cc2N1	350.4220000000001	2.4031000000000002	4	2	2	2
[6.847289e+11]	0.5353000919004461	O=C(O)[C@@H]1CSC(=S)N1	163.22300000000004	0.06090000000000001	5	2	1	0
[20998198.]	0.5651591861265403	NC(=O)[C@@H](CCC(=O)O)N1CCC[C@H]1C(=O)O	244.24699999999999	-0.7458999999999996	6	3	6	0
[2361849.]	0.49002649654712693	CCCCC[C@@H]1CC=CCCCC1=O	194.31799999999993	3.8822000000000028	1	0	4	0
[15581.091]	0.5874853849168209	C[C@H](O)c1cc2c(c(O)c1CC(=O)O)C(=O)c1ccc(O)cc1-2	314.293	1.9895999999999996	6	4	3	3
[28866438.]	0.560992982571867	COc1ccc([N+](=O)[O-])c(OC)c1OC	213.18899999999996	1.6205999999999998	5	0	4	1
[938908.94]	0.7836578316178004	c1ccc(C(CCN2CCCC2)c2ccc(F)cc2)cc1	283.39	4.443500000000004	1	0	5	2
[19740.348]	0.08130928227573102	NCCCC[C@H](N[C@@H]1O[C@H](CO)[C@@H](O)[C@H]1O)C(=O)N[C@H](CC(=O)O)C(=O)N[C@@H](CCC(=O)O)C(=O)O	522.5080000000004	-4.09369999999999	14	10	17	0
[193284.38]	0.3478296525607181	C#CCNCC(=O)C[C@H](N)C(=O)O	184.19499999999996	-1.4196999999999989	5	3	6	0
[526490.9]	0.1752152071325296	CC[C@H](C)[C@H](CC)CO[C@@H]1O[C@H](CO[C@@H]2O[C@H](CO)[C@@H](O[C@H]3CCC[C@@](C)(O)[C@H](NC)[C@H](C)O3)[C@H]2O)[C@H](C)[C@@H](O)[C@H]1O	607.7820000000004	0.8921000000000041	12	6	13	0
[2641.6965]	0.8537201174866194	CCN1c2c(F)ccc(Cl)c2CCNC(=O)c2c(O)cc(OC)cc21	364.8040000000001	3.6372000000000027	4	2	2	2
[265549.7]	0.12556421822342667	CN[C@](N)(C(=O)N)O[C@H]1C[C@H](N)[C@@H](O[C@H]2O[C@H](CO)[C@@H](O)[C@H](N)[C@H]2O)[C@H](O)[C@H](O)[C@@H]1O	455.46500000000015	-7.346	14	11	7	0
[5332.6064]	0.31878040940561553	O=C(O[C@H]1Cc2c(O)cc(O)cc2O)c(OC(=O)c2ccc(O)c(O)c2)ccc1O	416.3380000000001	1.8652999999999993	10	6	4	2
[9317752.]	0.7449554779029344	C=CCN1CCN(c2ccc(Cl)cc2)CC1	236.74599999999998	2.6480000000000006	2	0	3	1
[74844.83]	0.8156703425481845	CCc1c(C)[nH]c2c(=O)c(CC(=O)O)cc12	219.23999999999995	1.93992	3	2	3	1
[446814.22]	0.8184372045664985	O=C(OC[C@H](O)Cc1ccccc1)c1ccc(O)cc1	272.3	2.1525999999999996	4	2	5	2
[855.14795]	0.3868790579281535	C[C@@H]1C[C@@H]2C3=CCC4=CC(=O)C=C[C@]4(C)[C@H]3CC[C@]2(C)[C@H]1C(=O)CN1CCN(c2cc(N3CCCC3)nc(N3CCCC3)n2)CC1	624.8739999999999	5.458300000000006	8	0	6	1
[10981.879]	0.39467679205888756	O=C(O)/C=C(\C(O)=C/c1ccc(O)cc1)c1ccc(O)cc1	298.29400000000004	3.164900000000001	5	4	4	2
[13707.87]	0.5308331291561774	CN(C)c1ccnc2c(=O)c(-c3ccccc3)c(-c3ccc(F)cc3)cnc12	371.415	4.529100000000004	4	0	3	4
[1.2535686e+08]	0.5784717455902793	O=C(CCC[N+]12CCCC(=O)O2)NC1=O	213.21300000000002	0.08519999999999978	4	1	0	0
[114444.73]	0.7749587168767301	CSC[C@H]1N[C@@H](c2ccc(Cl)c(Cl)c2)[C@H](c2ccccc2)C1	352.3300000000001	5.543200000000004	2	1	4	2
[69321.21]	0.30991359589326445	CSC[C@@H](NC(=O)[C@@H](N)Cc1ccc(F)cc1)C(=O)N[C@@H](CCC(=O)O)C(=O)O	429.4700000000002	-0.022499999999998743	8	5	12	1
[7528.1816]	0.5066865969131444	CC1(C)C=C2[C@H]3CCC[C@@H]4[C@H](C)CC[C@@H](O)CC[C@]4(C)[C@H]3CC[C@@]21C	344.58300000000014	6.362500000000008	1	1	0	0
[3280.4614]	0.5505318225834107	C=CC(C)(C)O[C@H]1C[C@H](OC(=O)C(C)C)C2=C[C@@H](OC(C)=O)C2C1	336.4280000000001	3.1857000000000015	5	0	6	0
[93068512.]	0.8177847257672843	O=C(Nc1cn[nH]c1)c1ccc(Cl)cc1	221.64700000000002	2.3154000000000003	2	2	2	2
[13770.527]	0.5708924649669764	O=C1c2c(cc(O)cc2O)OC(=O)c2cc(O)ccc21	272.212	1.4231999999999998	6	3	0	3
[1.21761256e+08]	0.4752338108595599	CC(=O)OC[n+]1ccccc1C(=O)c1ccccc1	256.281	1.7256999999999998	3	0	4	2
[32747.336]	0.6159504945424883	CC1=C2CC[C@@](C)(O)[C@H]1CC[C@@]2(O)C(=O)CO	240.29899999999995	0.5502	4	3	2	0
[1.930509e+08]	0.49945853973639665	C/C=C(\CO)C(=O)O	116.11599999999997	0.009600000000000053	3	2	2	0
[2506765.5]	0.5425352847014648	CC(C)[C@H]1OC(=O)[C@H](C)CC1	156.22499999999994	1.9841	2	0	1	0
[4138411.8]	0.5692858637472971	C[S@@](=O)CC[C@H](N)C(=O)O	165.21400000000003	-0.8330999999999991	4	2	4	0
[34508.805]	0.8201022592510508	CN1CCCC[C@H](n2c(=O)[nH]c(N3CCN(c4ccc(Cl)cc4Cl)CC3)c2)C1	424.3760000000002	3.4666000000000023	4	1	3	2
[188023.89]	0.7296973125359039	CNCc1c[nH]c2ccc(OCC(=O)O)cc12	234.25499999999994	1.3506999999999998	4	3	5	2
[28100.365]	0.5123446263452982	CC1=CCC[C@@H]2[C@@]3(C)CCC4=CC(=O)CC[C@]4(C)[C@H]3CC[C@@]21C	312.49700000000007	5.8547000000000065	1	0	0	0
[10075.473]	0.08933957681721964	NCCCC[C@H](N[C@H]1O[C@H](CO)[C@@H](O)[C@H](O)[C@H]1O)C(=O)N[C@H](CCC(=O)O)C(=O)N[C@@H]CC(=O)O	507.51700000000034	-4.02420999999999	13	10	16	0
[1459085.2]	0.6128398651678642	Nc1cc2cccnc2c(N)c1NC(=O)c1ccc(Br)cc1	357.211	3.4140000000000006	4	3	2	3
[88325.61]	0.3831144001881607	CC/C=C\C[C@@H](O)[C@H](C)[C@H](O)[C@H](C)[C@@H](O)[C@@H](O)CO	276.37300000000005	0.050800000000000234	5	5	9	0
[1338246.4]	0.8199040887918634	O=C(O)CCCCN1CCN(c2ccc(Cl)cc2)CC1	296.7980000000001	2.7169000000000008	4	1	6	1
[861642.2]	0.8278320356333019	NC(=O)C1=CN(CCCN2c3ccccc3Sc3ccc(Cl)cc32)CC1	385.92000000000013	4.407700000000004	4	1	5	2
[6043.649]	0.7137425122160227	COCCCCNCC1=C(c2ccccc2)c2cc(Cl)ccc21	327.8550000000001	4.628700000000004	2	1	8	2
[82513.47]	0.6334146195186349	C[C@@H](/C=C/[C@@]1(O)C(C)=CC2(C)C)C[C@H]1CC=C2C	246.39399999999995	4.252200000000004	1	1	0	0
[273256.1]	0.7460177818557394	CC(=O)c1cc(OC)c(OC)cc1O	196.20199999999997	1.6119999999999999	4	1	3	1
[15825.568]	0.590843377123184	CCC[C@@H](c1ccc(O)cc1)NCCc1ccc(O)c(O)c1	301.386	3.4769000000000023	4	4	7	2
[2493827.2]	0.7659223848637162	COc1cccc(OC)c1OCCN	197.23399999999995	1.0413	4	1	5	1
[42955.59]	0.7443405418109795	C=C(C)[C@@H]1C[C@]2(O)[C@@H]1CC[C@@]1(C)[C@@H]2CC[C@@]2(C)[C@H]1CC[C@]2(C)C(=O)CO	360.5380000000002	4.123800000000005	3	2	3	0
[57686.37]	0.840179603702849	CNCCC[C@]1(c2ccccc2)Oc2cc(Cl)ccc21	287.79	3.9756000000000027	2	1	5	2
[830262.8]	0.5786881428918659	CCCCNc1ccc(C(=O)OCCN(C)C)cc1	264.3689999999999	2.617000000000001	4	1	8	1
[13704.575]	0.26104227755013604	C/C=C\S[C@H](CC)S[C@@H](C)S(=O)(=O)NCCNC(=O)[C@H](C)C(=O)O	398.5720000000002	1.8248	7	3	12	0
[110385.33]	0.8326610784751867	COC1=CC(=O)C[C@@H](C)[C@]12Oc1c(Cl)c(OC)cc(OC)c1C2=O	352.7700000000001	2.8103000000000007	6	0	3	1
[67074.85]	0.6369603491544771	O=C1N=C(O)[C@@H](CO)C(=O)N/C(=C/c2ccc(F)cc2)N1	293.25399999999996	0.5284999999999999	4	4	2	1
[422965.8]	0.4959893096796619	C=CCNC(=O)[C@H](Cc1ccccc1)NC(=O)[C@@H](N)[C@@H](C)O	305.37800000000004	-0.27579999999999866	4	4	8	1
[1453524.4]	0.36575695451704177	O=C(O)[C@H](S)c1ccc(/N=N/c2ccc(S(=O)(=O)Nc3ccccc3)cc2)cc1	427.5070000000001	4.958300000000003	4	3	7	3
[472745.2]	0.4545165196367012	CC(=O)NC[C@H]1O[C@H](n2ncc(=O)[nH]c2=O)[C@H](O)[C@@H]1O	286.24399999999997	-3.313099999999998	7	4	3	1
[153.6082]	0.24710503305961215	CCCCCn1nc(C(=O)c2ccc(F)cc2)c(-c2ccc(F)cc2)c1/C=C/[C@@H]1C[C@@H](O)CC(=O)O1	494.53800000000024	5.329200000000007	5	1	9	3
[92813.54]	0.760658618396213	COc1ccc(C2=C(c3ccccc3)CCC2)cc1	250.34099999999998	4.789900000000004	1	0	3	2
[273999.8]	0.47566051597544645	C[C@H]1CC[C@H](C)N1CCC(O)CNC[C@H](O)CO	260.378	-0.44699999999999906	5	4	8	0
[1824.9543]	0.2547303167600897	OC[C@@H]1O[C@H](c2c(O)cc(O)c(O)c3c(=O)c(O)c(O)c3c2O)[C@H](O)[C@@H](O)[C@@H]1O	414.3190000000001	-2.0999000000000003	12	10	2	2
[12222563.]	0.6122062069206582	CC/C=C(/CCC(=O)O)C(=O)O	172.17999999999998	1.2722	4	2	5	0
[1562160.6]	0.4478220855531175	CC(C)CNCCOC(=O)c1ccc(N)cc1	236.315	1.6711999999999996	4	2	6	1
[54802.516]	0.6602292605105337	C[C@@H]1CC(=O)C=C2C(=O)C[C@H]3C(C)=CC[C@@H]4[C@@H](O)C[C@]4(C)[C@H]3CC[C@]12C	356.5060000000002	4.250500000000003	3	1	0	0
[171755.02]	0.674274879902801	COCc1cc(Cl)nc(N)n1	173.60299999999998	0.8586	4	1	2	1
[687326.1]	0.5050004316204902	C/C(=N\OS(=O)(=O)c1ccc(C)cc1)NCC	256.327	1.6432200000000001	4	1	4	1
[3089125.]	0.8159243503602753	CCCOc1sc(C(C)CN)cc1C	213.34599999999998	2.9075200000000008	2	1	5	1
[345453.06]	0.7253305311285855	C[C@]12CCC(=O)C=C1CC[C@@H]1[C@@H]2CC[C@@]2(C)[C@H]1CC[C@]2(C)O	302.458	4.269300000000005	2	1	0	0
[13950115.]	0.21685731284887766	O=C(O)CN[C@H](O)[C@@H](O)[C@H](O)[C@H](O)CO	225.197	-3.9459999999999993	8	7	7	0
[31687.03]	0.644772096967114	C=C1C[C@H](O)[C@H]2[C@@H]3CCC4=CCCC[C@@H]4[C@H]3CC[C@@]21C	272.43199999999996	4.476200000000004	1	1	0	0
[57049.6]	0.6282380284072318	CNCCc1ccc(OCC(O)CNC(C)C)cc1	266.385	1.1861999999999997	4	3	9	1
[13666.31]	0.16352179620910534	CCCCOc1c(OCC(O)C[C@@H](O)CC(=O)[O-])c(C(c2ccc(F)cc2)c2ccc(F)cc2)cc2ccccc12	563.6170000000002	5.107800000000005	6	2	14	4
[1627.6611]	0.46345735275362465	C[C@H]1CC[C@]2(C(=O)O)CC[C@@H]3C(=O)C=C4C(=CC(=O)O[C@@H]5O[C@H](C)[C@@H](O)CC[C@]5(C)[C@@]4(C)[C@H]3C)C2=C[C@@H]1C	526.6700000000003	4.986700000000005	7	2	1	0
[1777396.6]	0.5234350740024252	CCCCCC[C@@H](O)[C@@H](CC(=O)O)C(=O)O	232.27599999999995	1.4932	5	3	9	0
[3.058074]	0.3373238395985541	CCCc1ccc(-c2nc(C(C)C)n(/C=C/[C@@H](O)C[C@@H](O)CC(=O)O)c2-c2ccc(F)cc2)cc1	480.5800000000002	5.489400000000006	5	3	11	3
[2482.6196]	0.4538520232312913	CC1=C[C@@H]2C[C@H](C)C[C@@H]3CC[C@@H]4[C@@H](C)CC[C@@H](O)CC[C@]4(C)[C@H]3CC[C@@]12C	372.6370000000002	6.998600000000009	1	1	0	0
[173297.67]	0.6578868993979647	CCCN(CCC)C[C@@H](O)CC(=O)C(C)C	229.36399999999998	2.0845000000000002	3	1	9	0
[11614103.]	0.34130853870003847	C/C(N)=N/Cc1ccc([N+](=O)[O-])cc1	193.20599999999996	1.4718999999999998	3	1	3	1
[4877.317]	0.5798089110351303	CC(C)[C@@](CCN(Cc1ccccc1)c1ccc(O)cc1)c1ccccn1	359.4930000000001	5.4626900000000065	3	1	8	3
[148083.97]	0.9084030284207438	CCCCc1[nH]nc2c1CCc1ccc(OC)cc12	256.349	3.526500000000002	2	1	4	2
[73089.3]	0.6189789712116407	COc1ccc(OC(C)CN)cc1OCCOCCO	285.34	0.8089	6	2	10	1
[95465472.]	0.7509297567921973	O=C(O)c1c(CCN2CCCC2)cc(F)c1=O	239.24599999999995	1.2896	4	1	4	0
[7655.0435]	0.7501287564815619	CC(C)(O)/N=C(\C)c1ccc(Cl)cc1	211.692	2.8774000000000015	1	1	2	1
[2.4724625e+12]	0.4817915783210732	NC(=O)CC[C@@H](N)CC(=O)O	160.173	-0.9461000000000002	4	3	5	0
[929136.6]	0.7996166086309354	CN1Cc2cc(C3CCN(C)CC3)ccc2N1	231.34299999999996	2.2681	3	1	1	1
[169381.92]	0.7745023180959321	C=C(Cc1ccc(OC)cc1)c1cc(OC)c(OC)cc1OC	314.38100000000003	3.976900000000003	4	0	7	2
[11.437994]	0.3829648672084766	CCC(C)(C)n1c(-c2ccc(F)cc2)c(-c2ccc(F)cc2)n1/C=C/[C@@H](O)C[C@@H](O)CC(=O)O	472.53200000000015	5.104200000000008	4	3	10	3
[52331.043]	0.4413753351694019	CCNCOc1cc(OC)c(CC(=O)OC)cc1OC	283.32399999999996	1.3651	6	1	8	1
[33540.74]	0.45195394737761335	CC(C)(O)C/C=C/C(O)CC(O)CO	204.266	-0.19219999999999998	4	4	6	0
[43861.957]	0.6762396542558765	CCCCCC[C@H](O)CCc1ccc(O)cc1	236.355	3.656100000000003	2	2	8	1
[14242823.]	0.656288213595937	C[C@H](C(=O)c1ccccc1)N(C)C	177.24699999999999	1.8194000000000001	2	0	3	1
[278.51193]	0.5710636655973789	C[C@H]1OC(=O)CC[C@@H]2[C@@H]3CCC4=CC(=O)CCC4=C3[C@@H](c3ccc(N(C)C)cc3)C[C@@]21C	433.59200000000016	5.583800000000006	4	0	2	1
[7280.9585]	0.21751778620947723	N#C[C@H](O[C@H]1O[C@@H](CO[C@@H]2O[C@H](CO)[C@@H](O)[C@H](O)[C@H]2O)[C@@H](O)[C@H](O)[C@H]1O)c1ccccc1	457.4320000000001	-3.108019999999997	12	7	7	1
[33588.625]	0.3847547057951999	CC/C=C\C=C\[C@H](O)[C@H](C)[C@@H](O)[C@H](C)[C@@H](O)[C@@H](O)[C@H](C)CO	316.43800000000005	0.853	5	5	10	0
[1617.8495]	0.2963419520142686	COCCOC(=O)C1=C(C)NC(C)=C(C(=O)OC(C)C)C1c1cccc([N+](=O)[O-])c1	418.44600000000014	2.9708000000000014	8	1	8	1
[108356.46]	0.5789509342143758	N#[N+]CC(=O)[C@@H](Cc1ccccc1)N[C@@H](CO)C(=O)O	278.288	0.05497999999999986	6	3	8	1
[23669.924]	0.5894852777521151	c1nc2c([nH]1)CCCN1CC(c3ccccc3Sc3ccc(F)cc32)CC1	379.5040000000002	5.1025000000000045	3	1	0	3
[160284.7]	0.8215995486924976	CC(C)Cc1ccc([C@@H](C)C(=O)O)cc1	206.28499999999997	3.073200000000001	2	1	4	1
[51.208214]	0.520769692357408	Cc1cc(Nc2ccc(N)nc2)nc(-c2ccc(F)cc2)c1/C=C/[C@@H]1C[C@@H](O)CC(=O)O1	434.4710000000002	3.996620000000002	7	3	5	3
[17169838.]	0.5731348904238733	CCN(CC)C(=S)SSC(=S)N(CC)CC	296.5520000000001	3.6212000000000026	6	0	4	0
[3111613.8]	0.731660495704642	N[C@H]1CO[C@@H]2[C@H](OC(=O)c3ccccc3)C(=O)N[C@@H]2C1	276.29200000000003	-0.1734000000000011	5	2	2	1
[8778791.]	0.7641193955576846	O=C(Cc1cccs1)c1ccc(C(F)(F)F)cc1	270.2749999999999	4.192300000000002	1	0	3	2
[1.1743305e+08]	0.7434901564299655	C[C@]12CC(=O)c3ccccc3C[C@@H]1CC[C@@H]2O	230.30699999999996	2.592700000000001	2	1	0	1
[128346.19]	0.8290404969590277	Cc1cccc(O[C@@H]2C[C@H](O)[C@@H](CO)O2)c1C	238.283	1.1504399999999997	4	2	3	1
[54382.62]	0.5384874930825433	CC#Cc1ccc2c(c1)OCO2	160.17199999999994	1.7867	2	0	0	1
[2469311.8]	0.8257860001227965	COc1cc([C@H]2C(=O)[C@H](C)[C@H](C)O2)ccc1OC	250.29399999999998	2.3688000000000002	4	0	3	1
[396164.38]	0.685907621656123	Oc1cccc([C@@H]2CCCNC2)c1	177.24699999999999	1.8591999999999997	2	2	1	1
[2649.465]	0.5537067434913132	C=C(CC(=O)O)[C@H]1CC[C@H]2[C@@H]3[C@H](O)C[C@@H]4C[C@H](O)CC[C@]4(C)[C@H]3C[C@H](O)[C@]12C	392.53600000000023	2.9787000000000017	5	4	3	0
[461117.2]	0.48537524582052094	CC(C)C/C=C(\C)CCCCC(C)O	198.34999999999997	3.920000000000003	1	1	7	0
[68754.54]	0.5241430352495136	S=C(c1ccc(-c2ccc(F)cc2)cc1)N1CCN(CCc2ccc(F)cc2)CC1	422.5440000000002	5.1676000000000055	3	0	5	3
[3.9502074e+08]	0.6336582224011142	O=C1Nc2ccccc2C(=O)c2ccccc21	223.23099999999997	2.0415	2	1	0	3
[2346.9377]	0.8237857946530174	Cc1ccnc(Cl)c1S(=O)(=O)NC1CCN(c2ccc(F)cc2)CC1	383.87600000000015	3.1298200000000014	4	1	4	2
[4689475.]	0.7937991821283238	Cc1c(N)cccc1C(=O)N1CCCC[C@H]1C(=O)O	262.3089999999999	1.65652	4	2	2	1
[1722.0547]	0.7294265816466038	CC(C)n1cc[n+](C)c(C(C)(C)C)c(-c2ccc(F)cc2)c1	301.429	4.4912000000000045	1	0	2	1
[4321836.5]	0.412780402657381	CC(C)(CO)[C@@H](O)C(=O)NCCCO	205.25399999999996	-1.1355999999999997	4	4	6	0
[29694.537]	0.4581069696214365	O=C(NCCCC[C@@H](O)[C@H]1CSc2ccc(Cl)cc2N1)C(=O)O	358.8470000000001	1.9582	6	4	6	1
[90579.6]	0.3422489256722563	N=C(N)NCCC/C(=N\c1ccc(Cl)cc1)NC(=O)c1ccc(Cl)cc1	392.2900000000002	3.7166700000000024	3	4	6	2
[2177437.8]	0.6594277957822577	CO[P@@](=O)(CC[C@H](N)C(=O)O)c1ccccc1O	273.225	0.7439999999999998	6	3	6	1
[16827.715]	0.8739705938909597	CC(C)(C)NC[C@H](O)COc1cccc2c1CCCC2=O	291.391	2.3334	4	2	5	1
[514640.16]	0.7932839477801938	OCc1ccccc1-c1ccc(F)cc1	202.22799999999998	2.985000000000001	1	1	2	2
[8578.534]	0.4066877264449016	C=CC[S@@](=O)[C@H](CC)NC(=O)[C@@H](Cc1ccccc1)C(=O)OC(C)(C)C	379.52200000000016	2.974000000000001	4	1	9	1
[38507876.]	0.7305185949155714	C[C@H](NC(=O)OCc1ccc(O)cc1)C(=O)O	239.227	1.0915000000000001	5	3	4	1
[410.23993]	0.4944861326467559	C[N+](C)(C)C[C@@H](O)CC(=O)[O-]	161.20099999999996	-1.8064999999999984	3	1	4	0
[134132.64]	0.7138392617727792	C[C@H](NCc1ccccc1)C(=O)C(CN(CC)CC)c1ccccc1	338.495	3.8594000000000035	3	1	10	2
[974983.1]	0.5717026540368693	C[C@]12CC[C@@H]3C(=O)C=CC4=CCC[C@]4(C)C3=CC[C@@H]1CC2	282.427	4.994600000000005	1	0	0	0
[665318.4]	0.6216585639540908	Cc1cccc(N(C)C(=S)Oc2ccc3ccccc3c2)c1	307.41800000000006	4.948320000000003	3	0	2	3
[10976.56]	0.33818741754037895	O=C1Oc2cc(O)cc(O)c2C1=O	180.11499999999995	0.1994999999999999	5	2	0	1
[22949.402]	0.2526281424897352	Nc1c(O[C@@H]2O[C@H](CO)[C@@H](O)[C@H](O)[C@H]2O)cc(O)cc1C(=O)Nc1ccccc1	406.39100000000013	-0.5946	9	7	5	2
[22675.283]	0.7301461135134178	CC(=O)N(Cc1ccc(OCCN(C)C)cc1)C(=O)Nc1ccc(C(O))cc1	385.46400000000006	2.6999000000000004	5	2	8	2
[39327.996]	0.1665858254818805	OC[C@@H]1O[C@@H](O[C@@H]2[C@H](O)[C@@H](O[C@H]3O[C@H](CO)[C@@H](O)[C@H](N)[C@H]3O)[C@H](N)C[C@@H]2N)[C@H](O)[C@@H](O)[C@@H]1O	485.48700000000014	-7.257800000000007	15	11	6	0
[898375.56]	0.8280767568644459	COc1cc([C@H]2N[C@@H](C)C(=O)O2)cc(OC)c1OC	267.28099999999995	1.2459	6	1	4	1
[13189754.]	0.4995831829127803	N[C@H](C=O)Cc1ccc(N)cc1	164.20799999999997	0.33749999999999936	3	2	3	1
[153037.95]	0.5433728547942986	CC(=O)SC(C)(C)O	134.2	0.9944999999999999	3	1	1	0
[146392.52]	0.8517964099245682	CNCC[C@H](Oc1ccc(C(F)(F)F)cc1)c1ccccc1	309.33099999999996	4.435000000000003	2	1	6	2
[539064.7]	0.34540763258132273	OC[C@@H](OS(O)(O)O)C[C@H](O)CO	218.22699999999998	-0.7542	7	6	6	0
[2178.524]	0.0678911305305177	C[C@H]1C=C2C=C[C@H](C)[C@H](CC[C@@H]3C[C@@H](O[Si](C)(C)C(C)(C)C)CC(=O)O3)[C@H]2[C@@H](OC(=O)NCCCCCCC(=O)NO)C1	620.9040000000001	6.817800000000006	7	3	13	0
[59.09458]	0.4534862491360102	C#C[C@]1(O)C=C2CC[C@H]3[C@@H](C)[C@H](CC[C@@H]4C[C@@H](O)CC(=O)O4)[C@H]3CC[C@@]21C	372.5050000000002	3.216000000000002	4	2	3	0
[987415.25]	0.5261205184493346	CC(=O)OC(OC(C)=O)C(C)(C)OC(C)=O	232.23199999999997	0.7803999999999998	6	0	4	0
[36513.137]	0.5237496265438519	CC#CC#C/C=C/CCCC(=O)O	176.21499999999997	1.8242	2	1	4	0
[7374492.]	0.5106757441982883	CC(=O)N[C@H](CC(=O)O)C(=O)O	175.14	-0.9496	5	3	4	0
[501300.44]	0.5307200585355717	N[C@H](CCCCNC[C@]1(O)C=Cc2nc3ccccc3n2C1)C(=O)O	344.41500000000013	0.9659999999999991	6	4	8	2
[70564.99]	0.5998937369287548	CCOC(=O)CCCC(C)N1CCC(COc2ccc(Cl)cc2)CC1	367.91700000000003	4.552700000000004	4	0	9	1
[206258.98]	0.8305103312914641	CC(=O)N(C)c1ccc(OCC(=O)O)cc1	223.22799999999998	1.1327	4	1	4	1
[241.54626]	0.59480658869801	C=C1CC[C@@H](CC[C@@H](O)C[C@@H]2C[C@H](OC(C)=O)CC(=O)O2)[C@H](C)C1	338.4440000000001	3.1473000000000013	5	1	6	0
[894.9482]	0.5492833876453751	CC(/C=C/[C@@]12Oc3ccc(F)cc3C[C@H]2[C@@H](O)C[C@@H]1[C@H](O)CC(=O)O)[C@@H](C)O	394.4390000000001	1.9050999999999996	6	4	6	1
[3611.7683]	0.2079873945235055	CCCCCCOC(=O)C(c1ccccc1)N1CCC(CC(O)CCCOc2ccc(Cl)cc2)CC1	516.1220000000003	6.826800000000009	5	1	15	2
[265259.62]	0.1043231985093923	C/C(=C/CO[C@@H]1O[C@H](CO)[C@@H](O)[C@H](O)[C@H]1O)C(=O)NCC(=O)NCC(=O)NO	407.3760000000002	-4.512999999999995	10	8	9	0
[2.980147e+08]	0.2948102010920321	CC(=O)OCc1ccccc1NC(=O)c1cc(I)c(I)c(I)c1	646.988	4.815800000000002	3	1	4	2
[36587.03]	0.7020672377528979	Oc1ccc([C@H]2Oc3ccc4c(ccc(O)c4)c3CC2)cc1	292.334	4.317300000000003	3	2	1	3
[1434528.5]	0.8676494215989167	N[C@H](C(=O)O)c1ccc(-c2ccncc2)c(F)c1	246.24099999999999	1.9721	4	2	3	2
[127660.38]	0.6414185801549235	CN[C@@H](C)Cc1cc(O)c(O)cc1C	195.26199999999997	1.5566199999999997	3	3	3	1
[1654521.]	0.7381246305019119	CSc1ccc(C[C@H](N)C(=O)O)cc1	211.28599999999997	1.3629	4	2	4	1
[509845.88]	0.5632534611023264	CC[C@@H](C)O[C@H]1O[C@@H](CO)[C@@H](O)[C@@H]1O	206.238	-0.7595000000000001	5	3	4	0
[1833862.8]	0.5039788293764029	CCCCCc1cc(=O)[nH]c1=O	167.20799999999997	1.1494999999999997	2	1	4	0
[8635240.]	0.43883187098998017	C[N+](C)(CCCC[C@@H](N)C(=O)[O-])C(=O)O	218.253	-1.0116999999999974	5	2	6	0
[40975.457]	0.2905169417988814	CCCCCC/C=C/CCCCCCCCCC(=O)O	282.4679999999999	6.1085000000000065	2	1	15	0
[27995.645]	0.6366719940488412	C[C@@]1(O)[C@@H](O)C[C@@H]2CC[C@H]3[C@@H]4CCC5=CC(=O)CC[C@]5(C)[C@H]4CC[C@]3(C)[C@]21C	386.57600000000025	4.656400000000004	3	2	0	0
[25498.008]	0.8613847700137482	COc1ccc([C@@H]2[C@@H](O)CC(=O)c3ccccc3C2)cc1	282.339	2.9688000000000017	3	1	2	2
[293100.3]	0.8341965488740294	Oc1ccc([C@@H]2CNC(=O)c3ccccc3n2C)cc1	268.31600000000003	2.3131000000000004	3	2	1	2
[47955.254]	0.8307566632248695	C[C@@H](Cc1ccc(O)cc1)NCCc1ccccc1	255.361	3.1555000000000017	2	2	6	2
[2.3821857e+10]	0.530853310752751	C=C[C@]1(O)CN2CCC[C@H]21	139.19800000000004	0.38149999999999995	2	1	1	0
[102774.414]	0.5594935353474306	CC(C)C[C@@H](NC(=O)[C@@H](O)[C@H](N)Cc1ccccc1)C(=O)O	308.37800000000004	0.5328000000000004	5	4	8	1
[1743793.5]	0.4536527650717454	CCCC[C@H](O)CCCC=O	158.24099999999999	1.9066999999999998	2	1	7	0
[10544168.]	0.16552375727760107	CNCCNC(=N)NC(=N)N	158.20899999999997	-1.7867599999999983	4	6	3	0
[4037.8079]	0.7708144759661694	Cc1cccc(Nc2ccncc2S(=O)(=O)NC(=O)NC(C)C)c1	348.4280000000001	2.5299199999999997	5	3	5	2
[73682.35]	0.6853932492925828	O=CN1C[C@H]2C[C@@H](OC(=O)c3ccccc3)CC[C@@H]2CC[C@@H]1O	317.38500000000005	2.1989000000000005	4	1	3	1
[1.30523176e+08]	0.6040743370891754	N[C@@H](Cn1cncc1)C(=O)O	155.15699999999998	-0.7050000000000005	4	2	3	1
[3222.5725]	0.2514071328644785	O=C(OCC1=C[C@@H](O)[C@@H](O)[C@H](OC(=O)c2ccccc2)[C@@H]1OC(=O)c1ccc(Cl)cc1)c1ccc(Cl)cc1	557.3820000000002	4.263200000000004	8	2	7	3
[3.0590847e+10]	0.5345141275970666	CC1=CC=C[C@@]2(C)C(=O)C[C@@H]1C2	162.23199999999997	2.4879000000000007	1	0	0	0
[6688131.5]	0.7874910402967353	CNC[C@@H](OC)c1ccc(C(=O)NCCc2ccccc2)cc1	312.41299999999995	2.5660000000000007	3	2	8	2
[665.30664]	0.3830479812762183	CC#CC[C@@H](C)[C@H](O)[C@H](C)[C@H]1CC[C@@]2(C)CC[C@H]3CC[C@H]4CC(C)(C)[C@@H](O)CC[C@]4(C)[C@H]3CC[C@@]12C	498.8360000000004	8.249200000000009	2	2	4	0
[41503504.]	0.576569658981512	CN(C)CC(=O)C(C)(C)C(=O)c1ccccc1	233.31099999999998	2.0262	3	0	5	1
[1000.0707]	0.0618594097104988	C/C(=C(\CCO)CC[C@H]1C(=O)NC(=O)C1=O)\C(C)=C\[C@@H](C)[C@H](O)[C@@H](O)[C@H](C)[C@@H](O)[C@@H](C)C(=O)N[C@@H](C)C(=O)N1CCCC1=O	621.728	-0.10179999999999678	10	6	15	0
[9680.408]	0.13439102882556309	CC(=C/C=C\C(C)=C\CO)C(C)=C\CCO[C@@H]1O[C@H](CO[C@@H]2O[C@H](C)[C@@H](O)[C@H](O)[C@H]2O)[C@H](O)[C@H](O)[C@H]1O	530.6110000000002	-0.5677999999999982	11	7	11	0
[9870364.]	0.6040717648001778	C[C@H](N)Cc1ccc[nH]1	124.18699999999997	0.9044000000000001	1	2	2	1
[21301.926]	0.3361104616305243	CN(C)[C@@H]1C(O)=C(C(N)=O)C(=O)[C@@]2(O)C(O)=C3C(=O)c4c(O)cccc4[C@@](C)(O)[C@H]3C[C@@H]12	444.44000000000017	-0.21439999999999837	9	6	2	1
[5.3572554e+08]	0.6798262745271005	COc1cc2nccc(N)n2c1	163.17999999999998	0.9251	3	1	1	2
[1.6136347e+08]	0.5930002521029034	O=Cc1ccc2c(c1)Cc1ccccc1C2=O	222.243	2.6343000000000005	2	0	1	3
[317173.7]	0.7192141247693998	CN[C@H](C)c1cc2c(cc1O)Cc1ccccc1-2	239.31799999999998	3.243800000000002	2	2	2	3
[1991.768]	0.7598446004259185	COc1cc2c(Nc3ccc(Cl)cc3)nc(N)nc2cc1OC	330.7750000000001	3.6262000000000016	6	2	4	3
[1560207.2]	0.6244302722983427	O=C1C=C2CC[C@H](C2)N1CCc1ccc([N+](=O)[O-])cc1	272.304	2.4584	3	0	4	1
[13760137.]	0.5559461604250164	C/C1=C/CC(C)(C)[C@@H](O)C(=O)O1	170.20799999999997	1.2242	3	1	0	0
[3404297.8]	0.6945920191105075	c1ccc(Oc2ccc(Nc3ccccc3)cc2)cc1	261.324	5.222500000000004	2	1	4	3
[143971.39]	0.2164767550424059	CC(C)CC/C(=N\OC(C)=O)NC(CC(=O)O)COC(C)=O	316.3540000000001	1.2952	7	2	9	0
[4.4208174]	0.4033896174906365	COc1cccc(-c2nc(C(C)C)n(/C=C/[C@@H](O)C[C@@H](O)CC(=O)O)c2-c2ccc(F)cc2)c1	468.52500000000026	4.545500000000003	6	3	10	3
[1816796.4]	0.35628929645327323	CNC(=S)[C@]1(c2ccc(NC(=O)[C@@H](N)C(=O)O)cc2)OC(=O)N1	338.345	-0.523599999999999	8	5	5	1
[2699928.8]	0.6600472299753594	CCCC[C@@H]1CCCNC1=O	155.24099999999999	1.7027999999999999	1	1	3	0
[676.40326]	0.6395257442251707	CC#C[C@]1(O)CC[C@H]2[C@@H]3CCC4=CC(=O)CCC4=C3[C@@H](c3ccc(N(C)C)cc3)C[C@@]21C	429.6040000000001	5.406500000000006	3	1	2	1
[34.553837]	0.17896863532904717	CC(=O)OC1[C@]2(C)CC[C@@H]1C[C@@H]1C[C@@H](C/C=C(\C)[C@@H](O[C@H]3C[C@H](OC(C)=O)[C@H](C)[C@@H](OC(C)=O)[C@H](C)OC(C)=O)[C@@H]3C[C@@H]1C)C2=O	646.8180000000002	5.530700000000006	10	0	9	0
[22676120.]	0.6661885426931807	Cc1cc(CN)nnc1C1=NCCN1	191.23800000000003	-0.4064800000000001	4	2	2	1
[118085.234]	0.796240751723485	C[C@H](O)c1ccc(C(=O)Nc2ccc(S(=O)(=O)N3CCN(C)CC3)cc2)cc1	403.5040000000002	1.9283	5	2	5	2
[620110.7]	0.7991507279853873	CCc1ccc(C)c(OC)c1OCCN1CCOCC1	279.38	2.2770200000000003	4	0	6	1
[2501270.5]	0.6663584330686952	CN1CC[C@H](c2ccc(Cl)cc2)C1	195.69299999999998	2.759100000000001	1	0	1	1
[29691612.]	0.437331441790616	O[C@]12[C@H]3[C@@H]4[C@@H]5[C@@H](O)CC[C@]5(C3)[C@H]1[C@@H](O)[C@@H]4O[C@@H]2O	254.282	-1.1676000000000002	5	4	0	0
[37898216.]	0.37036266555588027	NS(=O)(=O)O	97.09499999999998	-1.2520999999999995	3	2	0	0
[58717.242]	0.8016505820392625	CC(=O)NC[C@@H](O)[C@H]1C=C2c3cccc4[nH]cc(c34)C[C@H]2N(C)C1	325.4120000000001	1.5345999999999997	3	3	3	2
[30637046.]	0.836546150522903	Brc1ccc(Oc2ccc(N)cc2)cc1	264.12199999999996	3.8236000000000017	2	1	2	2
[67737.23]	0.32573426085487484	COOC#CC#CC#CC(=O)O	164.11599999999999	-0.38330000000000003	4	1	1	0
[2600242.8]	0.7458773432599218	CN(C)CCCOc1ccc(C(=O)O)cc1	223.272	1.7152999999999998	4	1	6	1
[6557.917]	0.616873564339157	CCC[C@@H](O)C/C(=N\OC)c1ccc(S(C)(=O)=O)cc1	299.39200000000005	1.9917	4	1	7	1
[6024874.5]	0.6456444576646089	O=C(O)C[C@]1(O)C(=O)N(Cc2cccs2)C(=O)NC1=O	298.276	-0.4677000000000004	6	3	4	1
[38890.06]	0.7183024982626125	O=C(OC[C@H](OC(=O)c1ccc(O)cc1)C(=O)O)c1ccc(Cl)cc1Cl	399.18200000000013	3.1660000000000013	7	2	6	2
[45312.81]	0.7585208500863572	CC(C)[C@]1(O)CC[C@H]2[C@@H]3CCC4=CC(=O)C=C[C@]4(C)[C@H]3CC[C@@]21C	328.4960000000001	4.6814000000000044	2	1	1	0
[10145683.]	0.7206500178005907	CN1CCN2c3c(cccc3Cc3ccccc32)CC1	264.372	3.216800000000002	2	0	0	2
[3.4574134e+08]	0.5482643181232605	Cn1cnc2c(N)nc(N)nc21	164.172	-0.4723000000000001	5	2	0	2
[1955811.5]	0.8945673552331613	CN(C(=O)c1ccc(Cl)cc1)C(=O)N1c2ccccc2C[C@H]1C(=O)O	358.7810000000001	3.047900000000001	4	1	2	2
[509845.88]	0.5632534611023264	CC[C@H](C)O[C@H]1O[C@@H](CO)[C@@H](O)[C@@H]1O	206.238	-0.7595000000000001	5	3	4	0
[576015.75]	0.7963812604126749	COc1nc(Cl)cc(Cl)c1NC1=NCCN1	261.11199999999997	1.7680999999999996	4	2	2	1
[28435.645]	0.1292715943430603	CO[C@H]1[C@H](OC(N)=O)[C@H](N)[C@@H](O[C@H]2O[C@H](CO)[C@@H](O)[C@H](N)[C@H]2O)[C@H](OC)[C@H]1O[C@H]1OC[C@@H](O)[C@H](N)[C@H](N)[C@H]1O	571.5810000000002	-6.909400000000008	17	10	8	0
[90866.32]	0.6203819640195609	O=C1c2ccc(O)cc2C(=O)c2c(O)cc(CO)cc21	270.23999999999995	1.3654999999999997	5	3	1	3
[625.57404]	0.08931475365939431	C/C=C/SC[C@H](NC(=O)[C@@H](C)NC(=O)[C@@H](Cc1ccccc1)NC(=O)[C@@H](N)Cc1ccccc1)C(=O)N[C@@H](C)C(=O)N[C@@H](CCC(=O)O)C(=O)	710.8540000000002	0.5934000000000061	10	7	21	2
[60.547165]	0.4740768431151448	C/C=C1\CN[C@@H]2C[C@@H](O)c3c([nH]c4ccccc34)[C@H](c3ccc(OC)cc3)[C@@H]2C[C@H]1O	418.53700000000015	4.030800000000004	4	4	2	3
[3707.6199]	0.556880762698145	CC(=O)Nc1nnnc(NS(C)(=O)=O)c1S(=O)(=O)O	311.30100000000004	-1.5517999999999996	9	3	4	1
[1143119.1]	0.6758950968412794	Cc1ccccc1/C=C/C(O)=O	162.188	2.09282	2	1	2	1
[50945.246]	0.7454831707558062	CC(=O)CC[C@@H]1[C@@H](O)CC2=C(C)CC[C@@H]2C1	222.32799999999992	2.8530000000000015	2	1	3	0
[2219911.8]	0.5819000508117517	C[C@@H](NC(=O)[C@@H](N)Cc1ccc(O)cc1)C(=O)O	252.27	-0.14870000000000078	5	4	5	1
[2461.152]	0.25262702225752076	CC(C)=C[C@@]1(O)C[C@H](C)[C@H]2[C@@H]3C[C@H](C[C@H](O)[C@H]4C[C@H](O)CC[C@]5(C)[C@H](O)CC[C@]5(C)[C@H]4CC[C@]3(C)[C@@H]2C)OC1=O	560.8160000000004	5.403100000000006	6	4	1	0
[5102995.5]	0.3312550089693307	O[C@@H]1[C@H](CO[C@H]2OC(=O)[C@@H](O)C[C@H]2O)O[C@@H](O)[C@@H]1O	280.229	-3.563199999999999	9	5	3	0
[131.41035]	0.6437893970863421	Nc1cc(Cl)ccc1-c1ccc(F)cc1/C=C/[C@@H]1C[C@@H](O)CC(=O)O1	361.8000000000002	3.8080000000000034	4	2	3	2
[987210.]	0.8137896783496996	COCCc1c(CO)c2ccccc2oc1=O	234.251	1.4742	4	1	4	2
[5.451585e+09]	0.5200488943400603	Nc1cc(=O)[nH]cc1F	128.106	0.09619999999999995	2	2	0	1
[28073622.]	0.9130497427980712	COC[C@@]12CNCC[C@]1(c1ccccc1)c1ccccc1N2	294.398	2.7767	3	2	3	2
[13798562.]	0.7031459241031646	O=C(O)CCCCc1ccccc1	178.23100000000002	2.484000000000001	2	1	5	1
[765695.6]	0.8141309728342689	O=C(CCc1ccccc1)N1CCC(Cc2ccccc2)CC1	307.43700000000007	4.100500000000004	1	0	5	2
[70694.12]	0.644772096967114	C=C1[C@H](O)C[C@H]2[C@@H]3CCC4=CCCC[C@@H]4[C@H]3CC[C@@]21C	272.43199999999996	4.476200000000004	1	1	0	0
[2688125.5]	0.544872838506118	NCCc1ccc(O)c(O)c1	153.18099999999998	0.5989999999999998	3	3	2	1
[16920.053]	0.6219393310161488	Fc1ncc([C@H]2C[C@H](O)[C@](O)(C(F)(F)F)[C@@H]2C)c(-c2ccc(F)cc2)c1	373.321	3.8045000000000027	3	2	2	2
[1748.2607]	0.4897520634772842	C[C@H]1O[C@H](OC(C)=O)[C@@H](OC(C)=O)[C@@H](OC(C)=O)[C@@H]2O[C@H](NC(=O)Cc3ccccc3)C[C@@H]21	463.4830000000002	1.2478000000000014	9	1	6	1
[22.44166]	0.40755383583445043	Cc1cccc(-c2cc(-c3ccccc3)nc(C(C)C)c2/C=C/[C@@H](O)C[C@@H](O)CC(=O)O)c1	445.55900000000025	5.447220000000008	5	3	9	3
[14435.256]	0.5125894910909965	CC1=C[C@@H]2CC[C@H]3[C@@H](C)CC[C@@H]3[C@H](C)CC[C@@H]12	232.41099999999997	5.051100000000004	0	0	0	0
[3.069784e+12]	0.44935211819186743	Cn1c(=O)[nH]c2c(=O)[nH]c(=O)[nH]c21	182.13899999999998	-1.7568000000000001	3	3	0	2
[25327790.]	0.7274025769135067	N[C@H](Cc1cccc(F)c1)C(=O)O	183.182	0.7801000000000002	3	2	3	1
[869221.3]	0.5205561884414357	CC(C)/C=C\C(O)=C/[C@H](C)C(=O)O	184.23499999999996	2.3612	3	2	4	0
[7.8605574e+08]	0.7464110286339738	O=C(O)[C@H]1CSc2cc(F)ccc2N1	213.23300000000003	1.7965	4	2	1	1
[19363902.]	0.6068610906011545	CC(=O)c1cc2c(cc1OCCN1CCOCC1)O2	263.2929999999999	1.7058999999999997	5	0	5	2
[33785.56]	0.06824479508490591	CN[C@@H]1[C@H](O[C@H]2[C@H](O[C@H]3[C@H](O)[C@@H](O)[C@H](N=C(N)N)[C@@H](O)[C@@H]3N=C(N)N)O[C@@H](C)[C@]2(O)C=O)O[C@@H](CO)[C@H](O)[C@H]1O	581.5800000000005	-8.161100000000008	17	12	9	0
[11029536.]	0.9061470993642644	CCO[C@@]1(C2=NCCN2)[C@H](C)Cc2ccc(F)cc12	262.32800000000003	2.2514000000000003	2	1	3	1
[17998.613]	0.2013071407432967	C[C@H]1N[C@@H](C)N(C(=O)N[C@H](C(=O)N[C@@H](C)C(=O)N[C@@H](CCC(=O)O)C(=O)O)[C@@H](C)O)[C@H]1C	459.5000000000003	-1.5874999999999941	9	7	10	0
[69880.04]	0.48498810309619234	COC(=O)[C@@H]1C[C@H](C)[C@]2(C)C3=CC[C@@H]4C(C)(C)[C@@H](O)CC[C@]4(C)[C@H]3CC[C@@]12C	388.59200000000027	5.3715000000000055	3	1	1	0
[5093223.]	0.6970381603429232	O=C1O[C@H](c2ccc(O)cc2)CNC(=O)c2cc(O)ccc21	299.282	1.7392999999999998	5	3	1	2
[1067216.9]	0.5263727712755552	O=c1c2cc(O)ccc2oc2c(O)cc(O)cc12	244.20199999999997	2.062999999999999	5	3	0	3
[27882.775]	0.8853634801687909	COc1ccc([C@@H]2[C@H](O)CCc3ccc(OC)cc3C2=O)cc1	312.365	2.977400000000001	4	1	3	2
[635.894]	0.45639876853891265	CC[C@H](NC)c1cc(-c2ccc(F)cc2)cc(CC[C@@H](O)CC(=O)[O-])c1-c1cc(F)cc(F)c1	470.5110000000002	4.541900000000004	4	2	10	3
[9871.713]	0.7043888312583497	CC1(C)C[C@@H](O)C(=O)[C@H]2C[C@@H]3[C@H](C)CN4CC(=O)CC[C@]4(C)[C@H]3CC[C@@]21C	375.5530000000002	3.458400000000002	4	1	0	0
[10975938.]	0.41025228180357937	Nc1nonc1/C(=N/O)c1ccc(C(=O)O)cc1	248.198	0.5765999999999998	7	3	3	2
[827.2455]	0.6345780349764928	CC(C)=CCC1=C(C)[C@H](CC[C@@H](O)C[C@@H](O)CC(=O)[O-])C1	295.39900000000006	1.7111999999999994	4	2	9	0
[70066992.]	0.6602398885008482	CO[C@]12C[C@H]3CCC[C@@H](C)[C@@]1(C)C1=CC(=O)C[C@@H]3[C@@H](O)C[C@]2(C)[C@@]1(O)C(=O)CO	406.5190000000002	1.7966000000000002	6	3	3	0
[5574761.5]	0.6111053544903977	CC[C@H](C)CNCC(C)CO	159.27299999999997	1.2505	2	2	6	0
[60422.113]	0.6923408487340212	Oc1ccc(/C=C/c2cc(O)cc(O)c2)cc1	228.247	2.9738000000000016	3	3	2	2
[20995.904]	0.6253149505627558	O=C(O)[C@H](O)Cc1ccccc1Nc1c(Cl)ccc(Cl)c1O	342.1780000000001	3.4306000000000014	5	4	5	2
[196255.16]	0.86769689803387	C[C@@]1(C(=O)O)O[C@]2(C)CC[C@H]1CO[C@]2(C)O[C@@H]2[C@H]1CC[C@@]21C	310.3900000000001	2.576500000000001	5	1	3	0
[3.4750693e+10]	0.5294235658300014	CC1=C(C)[C@H]2[C@@H](C)C(=O)C[C@H]1C2=O	178.23099999999997	1.7468	2	0	0	0
[8326046.5]	0.4054750523396938	COCCOCCOCCN1C(=O)C(C)=C(C(=O)OCC)C1	315.3660000000001	0.38780000000000037	6	0	11	0
[138.45683]	0.7879600928812392	O=C(Cc1ccc(F)cc1)c1c(Br)cc(Br)cc1O	388.03000000000003	4.481700000000003	2	1	3	2
[212086.31]	0.8049353387121051	Cc1onc(-c2ccccc2)c1-c1ccc(S(N)(=O)=O)cc1	314.36600000000004	2.9644200000000005	4	1	3	3
[409225.97]	0.8201063629783033	O=C([C@H](Cc1ccccc1)NC(=O)O)c1ccccc1	269.3	2.7482000000000006	3	2	5	2
[1607.6117]	0.558641471189571	CC1=C[C@@H]2[C@@H]3C(=O)[C@H]4[C@@H](C)CC[C@]5(C)CC[C@H](O)CC[C@]5(C)[C@H]4CC[C@]3(C)CC[C@]2(C(=O)CO)O1	486.69300000000044	5.225800000000006	5	2	2	0
[1.3617445e+10]	0.401454145121451	O=C1O[C@H]2[C@@H](O)C[C@H](O)C2=C1O	172.136	-1.1506	5	3	0	0
[69928.164]	0.5225493652897882	C[C@@](O)(/C=C/C(=O)c1ccc(O)cc1)C(=O)Nc1ccc(C#N)c(C(F)(F)F)c1	404.3440000000001	3.4112800000000014	5	3	5	2
[739.4738]	0.32374534522986903	C=C(C)[C@H]1CC[C@]2(C)CC[C@@]3(C)[C@@H](CC[C@@H]4C(C)(C)[C@@H](OC(=O)CC(C)C)CC[C@]43C)[C@H]12	442.7280000000003	8.205500000000008	2	0	4	0
[102457.34]	0.8460610896604897	CC(C)[C@@H]1CC[C@H](C(=O)N[C@H](Cc2ccccc2)C(=O)O)CC1	317.42900000000014	3.2609000000000012	3	2	6	1
[7843.6357]	0.9049513123206331	CN(C)C[C@H](c1ccc(Cl)cc1)c1ccc(Cl)cc1O	310.22400000000005	4.392500000000004	2	1	4	2
[6.8432707e+12]	0.520631018455888	CC1(C)[C@@H]2CC[C@]1(C)C(=O)C2	152.237	2.401700000000001	1	0	0	0
[30119176.]	0.575228346064442	N[C@@H](Cn1ccc(=O)c(O)c1)C(=O)O	198.17799999999997	-1.0342000000000002	5	3	3	1
[229.09087]	0.44271643736898725	CCc1cc(-c2nc(C(F)(F)F)nn2-c2ccc(S(N)(=O)=O)cc2)cc(CC[C@@H](O)CC(=O)[O-])c1	511.5020000000003	1.5963999999999992	7	2	9	3
[3872392.5]	0.8926984794987121	C[C@H]1CCc2nc(SC3=C(C)NC3=O)c(F)cc2-1	264.325	2.7238000000000007	3	1	2	1
[4.451587]	0.2139103176665456	Cc1cccc(NC(=O)c2c(-c3ccccc3)c(-c3ccc(F)cc3)c(CC[C@@H](O)C[C@@H](O)CC(=O)[O-])n2C(C)C)c1	571.6690000000002	5.2873200000000065	5	3	12	4
[2341.1545]	0.7843394897210654	C[C@@H]1C[C@@H](c2ccc(F)cc2)CC[C@@H]1CCCC(O)CC(=O)O	322.42	4.351400000000003	3	2	7	1
[316.06537]	0.04253539203624693	NC[C@H](N)C(=O)N[C@H](C(=O)N[C@@H](CCC(=O)O)C(=O)N[C@H](Cc1ccccc1)C(=O)N[C@H](C)C(=O)N[C@H](CCC(=O)O)NC(=O)O)C(=O)N	695.6870000000001	-4.601000000000002	14	12	21	1
[9273179.]	0.6819358495248208	N[C@H]1CCC[C@@H]1c1cccnc1	162.236	1.6764	2	1	1	1
[32752478.]	0.29015285452995804	OC[C@@H]1O[C@@H](O)[C@@H](O)[C@@H](O)[C@H]1O	180.156	-3.2214000000000005	6	5	1	0
[inf]	0.7097759763658067	CN(C)c1ccc(C(=C2C=CC(=[N+](C)C)C=C2)c2ccc(N(C)C)cc2)cc1.[Cl-]	407.98900000000003	1.4636000000000002	2	0	4	2
[1659824.9]	0.5959691457548745	COC(=O)C[C@@H]1NC(=O)[C@@H](C)NC(=O)[C@H](Cc2ccccc2)C1=O	332.35600000000005	-0.01939999999999853	5	2	4	1
[4991.646]	0.42175116191233697	CC(C)[C@@H](CC[C@@H](C)[C@H]1CC[C@@]2(C)C3=C(CC[C@]12C)[C@@]1(C)CC[C@H](O)C(C)(C)[C@@H]1CC3=O)C(=O)O	486.7370000000003	7.048700000000008	4	2	6	0
[1864508.6]	0.3856495610927086	CC/C=C\CCOC(=O)C(C)O	172.22400000000002	1.2667	3	1	5	0
[4005.6787]	0.6895999106005528	C=C1CC[C@@H](C(C)C)C[C@@]2(O)CC[C@@H](O)C[C@@H]12	238.37099999999995	2.8908000000000014	2	2	1	0
[541553.5]	0.7389413142878964	CN[C@@H](C)[C@H](O)c1cccc(C)c1	179.26299999999998	1.6363199999999998	2	2	3	1
[2892997.8]	0.30163188448230643	c1ccc2c(NNc3ccccc3)c(SCc3ccccc3)ccc2c1	356.494	6.571100000000005	3	2	6	4
[296944.97]	0.6728146545162259	C=CCOc1ccc(OC)c(OC)c1	194.22999999999996	2.2686	3	0	5	1
[5726595.5]	0.7222849484937856	COc1cccc([C@H](N)C(=O)O)c1	181.191	0.7795999999999998	4	2	3	1
[97045.93]	0.7731281411296282	CC(=O)O[C@@H]1[C@@H]2C[C@H]3c4[nH]c5ccccc5c4CCN3C[C@@H]2CC[C@@H]1O	354.4500000000001	2.7896000000000014	4	2	1	2
[30801692.]	0.6836020313289691	Nc1nc2cc(Cl)ccc2s1	184.65099999999998	2.5319000000000003	2	1	0	2
[12678.094]	0.40428795728719363	C=C1[C@@H]([C@H](C)CC[C@H](C)CCC(C)C)CC[C@H](C)CCC(C)CC1C	348.6590000000001	8.519800000000005	0	0	7	0
[14177745.]	0.30647243072316105	O=C(O)[C@H](O)[C@H](O)[C@H](O)CO	166.129	-2.8540000000000005	6	5	4	0
[5171022.]	0.6985528939279998	C=C1C[C@@]23C[C@@H]1[C@H](O)C[C@@H]2[C@H]1CC[C@@]2(C)C(=O)CO[C@@]2(C)[C@H]1C3	316.44100000000003	3.1140000000000017	3	1	0	0
[74740.54]	0.9096246103467182	CCO[C@H]1CN([C@H]2COc3cc(F)ccc3C2=O)CC[C@H]1CO	323.36400000000015	1.4887000000000001	5	1	4	1
[386252.78]	0.8553465406083193	Cc1ccc([C@H](CC2=CCCN2)N(C)C)cc1	230.355	2.8650200000000012	2	1	4	1
[26575.352]	0.7197537478153053	CC(C)Oc1ccc2c(=O)c(-c3ccccc3)coc2c1	280.32300000000004	4.247200000000003	3	0	3	3
[11689.457]	0.3308259228412749	O=COCCc1ccccc1-c1c2ccc(=O)cc-2oc2cc(O)ccc12	360.36500000000007	3.9859000000000027	5	1	5	4
[8.693578]	0.15563260641854915	N#Cc1nc(Nc2cccc(C(=O)O)c2)c(-c2ccc(F)cc2)c(-c2ccc(F)cc2)c1C(=O)N[C@@H](CCC(=O)O)C(=O)O	600.5340000000003	5.055080000000004	10	5	11	4
[274183.28]	0.8319838319727555	O=C(CCN1CCCCC1)N1CCC(Cc2ccccc2)CC1	314.47300000000007	3.343700000000002	2	0	5	1
[173244.8]	0.6572104847786724	CC(C)COC(=O)C(O)c1ccccc1C(=O)c1ccccc1	312.365	3.1502000000000017	4	1	6	2
[6682629.]	0.45292134802512557	CCCCOC(=O)c1ccc(N)cc1	193.24599999999998	2.2257	3	1	4	1
[69357.39]	0.4951030645259365	Clc1cccc(OC[C@H](CCCn2ccnc2)c2ccc(Cl)cc2)c1	375.299	5.832900000000004	2	0	8	3
[2917701.8]	0.7386946724690857	O=C(O)C[C@@H](CO)COc1ccccc1	210.229	1.1485999999999998	4	2	6	1
[22365.8]	0.7995199033949518	N#Cc1cc(Cl)cc(Cl)c1C(=O)NCC1CN(Cc2ccc(F)cc2)CCO1	422.2870000000002	3.6349800000000023	4	1	5	2
[75807.414]	0.7315916457547719	CC(C)NC[C@H](O)COc1cccc2[nH]ccc12	248.32600000000002	1.9055999999999995	3	3	6	2
[194471.05]	0.7589561929748375	COCCc1cc2ccc(OC)cc2oc1=O	234.25099999999995	1.9905	4	0	4	2
[43672.67]	0.7847307234175012	COc1ccc2ccc(CC(C)=O)cc2c1	214.26399999999995	2.9799000000000015	2	0	3	2
[24.864939]	0.14508011222504724	CO[C@H]1/C=C/C=C/C=C/C=C/[C@H](O[C@@H]2O[C@H](C)[C@@H](O)[C@H](N)[C@@H]2O)C[C@@H]2O[C@](O)(C[C@@H](O)C[C@H]3O[C@@H]3/C=C/C(=O)O1)C[C@H](O)[C@H]2C(=O)O	667.7050000000004	-0.6863999999999948	15	7	4	0
[39327.996]	0.1665858254818805	OC[C@@H]1O[C@@H](O[C@H]2[C@@H](O)[C@@H](O[C@H]3O[C@H](CO)[C@@H](O)[C@H](N)[C@H]3O)[C@H](N)C[C@@H]2N)[C@H](O)[C@@H](O)[C@@H]1O	485.48700000000014	-7.257800000000007	15	11	6	0
[308633.78]	0.8528742626807364	CO[C@@H]1CCCN(S(=O)(=O)c2ccc(N)cc2)CC1	284.3810000000001	1.4583999999999997	4	1	3	1
[1392242.4]	0.6494642807767316	CN(C)Cc1ccc(O)c(O)c1	167.20799999999997	1.1594	3	2	2	1
[6089.3657]	0.7464471035265439	O=c1[nH]c2cc(C(F)(F)F)ncc2n1Cc1cc(Cl)cc(Cl)c1	362.13800000000003	4.098500000000001	2	1	2	3
[15904.53]	0.8883634950845899	O[C@]1(c2ccc(Cl)cc2)CC[C@@H](Cc2ccc(O)cc2)C1	302.801	4.2760000000000025	2	2	3	2
[4.7818503]	0.16276043934928294	CC(C)c1c(C(=O)Nc2ccccc2)c(-c2ccccc2)c(-c2ccc(F)cc2)n1CC[C@@H](O)C[C@@H](O)CC(=O)O	558.6500000000003	6.313600000000008	5	4	12	4
[52155148.]	0.5583693139819856	N#Cc1ccccc1O	119.12299999999996	1.26388	2	1	0	1
[304867.06]	0.6116862868908934	CC(C)=CCCC1=Cc2c(c3ccccc3n2C)O1	253.345	4.823300000000005	1	0	3	3
[5013.5156]	0.2868568724036919	CSCCCCCC/C(=N\OC(C)=O)C(C)(C)C	273.442	4.265100000000004	3	0	8	0
[35750.812]	0.5964891949954318	CO[C@H](C(=O)O)[C@@H](C)[C@@H]1CC[C@@H]2CC[C@@H]3CC=C4C[C@@H](O)CC[C@]4(C)[C@H]3CC[C@@]21C	418.6180000000003	5.442200000000006	4	2	4	0
[900608.5]	0.265250221027655	OC[C@@H](O)[C@@H]1O[C@@](CO)(CO)[C@H](O)[C@H](O)[C@H]1O	254.23500000000004	-4.455499999999995	8	7	4	0
[139262.14]	0.7399961156347875	C=C(C)[C@@H]1Cc2c(ccc3c2O[C@@H]2COc4cc(OC)c(OC)cc4[C@@H]2C3=O)O1	394.4230000000001	3.7033000000000023	6	0	3	2
[12174262.]	0.5938615148024204	CCOc1cccnc1	123.15499999999997	1.4803	2	0	2	1
[12439.542]	0.3599882617625715	C/C1=C/C[C@@H](O[C@H]2C[C@H](N(C)C)[C@H](C)[C@H](C)NC(=O)[C@H]2C)CC(=O)[C@H](C)N(C)[C@@H](O)[C@@H](C)C(=O)N1C(=O)NCC(=O)O	595.7380000000003	1.0153000000000054	10	4	5	0
[28200.908]	0.5621761526099844	C/C=C1/C(=O)N[C@H](C)C(=O)N=C(c2cccc(O)c2)NC(=O)[C@@H]1Cc1ccc(O)cc1	421.45300000000015	1.8106999999999995	5	4	3	2
[197065.56]	0.6587322532597096	CCCc1cc(=O)[nH]c(=S)[nH]1	170.237	1.38499	2	2	2	1
[854.2237]	0.4770357591144277	CC[C@@H](C(=O)O)[C@@H](C)[C@H]1CC[C@@H]([C@@H](O)CC(=O)O)[C@](C)(CC(=O)O)C1=O	372.4140000000001	1.6452000000000002	8	4	9	0
[51956.64]	0.5097036960880067	COC(=O)[C@H](OC(=O)c1cc(F)cc(F)c1)[C@@H]1CC[C@@]2(C)C[C@H](OC(=O)C(C)(C)C)[C@@H]12	438.4670000000003	4.057300000000003	6	0	5	1
[12884213.]	0.5405946740017394	C=CCOC(=O)c1ccc(OC)cc1	192.21399999999997	2.0380000000000003	3	0	4	1
[129838.54]	0.9264093930156669	COc1ccc([C@H](N)Cc2ccc(C(F)(F)F)cc2)cc1	295.304	3.956500000000002	2	1	4	2
[2.5452992e+08]	0.36772136746178324	CC(C)=NNC(N)=O	115.136	0.050500000000000156	1	2	1	0
[22819212.]	0.6451084753732035	CN(C)C(=O)NC(=O)C1(C)CCCC1=O	212.24899999999994	0.5434999999999994	3	1	1	0
[202373.02]	0.5914226816695486	C=Cc1ccc(O[C@H]2O[C@H](CO)[C@@H](O)[C@H](N)[C@H]2O)cc1	281.308	-0.5253000000000003	6	4	4	1
[62515.63]	0.8111513018394059	CCCN1C[C@H](NS(=O)(=O)c2ccc(N)cc2)C[C@@H](C)C1	311.4510000000001	1.6674999999999998	4	2	5	1
[618.4817]	0.28966282952226047	CC(C)CCn1c(=O)c(C(=O)N[C@@H](Cc2ccccc2)c2ccc(Cl)cc2)c(-c2ccc(F)cc2)c1=O	519.0160000000002	5.747800000000005	3	1	9	3
[298744.7]	0.3938384911304053	CC1(C)C(C(=O)O)=C(Cl)[C@]2(C)C3=CC[C@H]4[C@@H](C)CC[C@@]4(C)[C@H](O)C[C@@]3(C)[C@@]12CC[C@H](O)C(=O)CO	509.0830000000004	4.452300000000005	6	4	6	0
[22161.275]	0.7158027046503195	CCCC(=O)O[C@@H]1C[C@H]([C@@H]2CCCCC2=O)O[C@H](C)[C@@H]1OC(C)=O	340.41600000000005	2.566700000000001	6	0	5	0
[3203.9746]	0.5990209425922626	CC(=O)OCC(=O)[C@@]1(OC(C)=O)[C@@H](C)C[C@H]2[C@@H]3C[C@H](F)C4=CC(=O)C=C[C@]4(C)[C@@]3(F)[C@@H](O)C[C@@]21C	494.53100000000023	2.9853000000000014	7	1	4	0
[17.759542]	0.1568888746348767	C[C@@H]1C/C=C/C=C/C=C/C=C/[C@H](O[C@@H]2O[C@H](C)[C@@H](O)[C@H](N)[C@@H]2O)C[C@@H]2O[C@](O)(C[C@@H](O)C[C@H]3O[C@@H]3/C=C/C(=O)O1)C[C@H](O)[C@H]2C(=O)O	665.7330000000004	0.11970000000000325	14	7	3	0
[84418.27]	0.30957911704749147	C=C[C@H]1[C@H](O[C@H]2O[C@@H](CO)[C@@H](O)[C@H](O)[C@H]2O)[C@H](O)C[C@@]1(C)CO	334.3650000000002	-2.2630999999999983	8	6	5	0
[1113530.5]	0.4466034299098869	C=C1Cc2cc(C(C)C)cc(OC)c2OC1=O	232.27899999999994	2.8363000000000014	3	0	2	1
[6.8432707e+12]	0.520631018455888	CC1(C)[C@@H]2CC[C@@]1(C)C(=O)C2	152.237	2.401700000000001	1	0	0	0
[239594.36]	0.7489117152256809	CNCC[C@@H](O)[C@@H]1CC[C@@H]2NC(=O)[C@@H](Cc3ccccc3)C[C@@H]12	316.44500000000005	1.7304000000000002	3	3	6	1
[3008.0532]	0.02594551573454157	CN[C@H](C)C(=O)N[C@H](C(=O)N[C@H](C(=O)N[C@@H](CCC(=O)O)C(=O)O)C(=O)O[C@H]2CCCCC[C@H]2N)C(=O)N[C@@H](C)C(=O)N[C@@H](CCC(=O)O)	700.7230000000003	-3.151209999999999	15	10	20	0
[554479.06]	0.6300658662966987	C[C@H]1C(CO)=CC=C2CCC[C@H]21	164.24799999999996	2.2813	1	1	1	0
[6159.4355]	0.7283735641869534	NC(=O)NC(CC(=O)O)c1ccc(I)cc1	334.113	1.4753	3	3	4	1
[83831.82]	0.5104897920595692	CC(=O)O[C@H](CCO)CC(=O)[O-]	175.15999999999997	-1.5594999999999999	5	1	5	0
[1725.4032]	0.5888938840858122	CC(C)[C@H](/N=C/c1ccc(O)cc1)NCC(O)c1ccc(O)cc1	328.41200000000003	2.822000000000001	4	4	7	2
[6.8432707e+12]	0.520631018455888	CC1(C)[C@H]2CC[C@]1(C)C(=O)C2	152.237	2.401700000000001	1	0	0	0
[2.655315e+09]	0.5694315489861864	C=C1c2ccoc2CCCCC1	162.23199999999994	3.4093000000000018	1	0	0	1
[63530.64]	0.60763963955074	C[C@@H](CC(=O)O)CC(=O)O	146.142	0.5718999999999997	4	2	4	0
[926.4401]	0.7803380194365688	CC(C)C[C@H](c1ccc(O)cc1)c1ccc(O)c(C(=O)O)c1	300.354	3.974000000000003	4	3	5	2
[608.1258]	0.438306818103593	C=C(C)CC[C@H](C)[C@H]1CC[C@@]2(C(C)O)C3=CCC4C(C)(C)[C@@H](O)CC[C@]4(C)C3CC[C@]12C	442.7280000000003	7.30580000000001	2	2	5	0
[12781217.]	0.8154133077463008	Nc1ccc(Sc2ccc(C(=O)O)cc2)cc1	245.30300000000003	3.1182000000000007	4	2	3	2
[18425.453]	0.45541449702144693	CC(=O)N1CCN(c2ccc(OCC3COC(Cn4ccnc4)(c4ccc(Cl)cc4Cl)O3)cc2)CC1	531.4399999999999	4.205800000000003	6	0	7	3
[5835829.]	0.5280672683597456	CC(C)=CC[C@@]12C[C@H](C)[C@H]1CC1C(=O)O[C@@H]12	220.31199999999998	2.9304000000000014	2	0	2	0
[840.7132]	0.22331315941655927	CN[C@@H](Cc1cc(OCC(O)CC(=O)O)cc(C)c1O)C(=O)N[C@H](C)C(=O)N1CCC[C@H]1C(=O)O	495.5290000000003	-0.37417999999999846	10	6	12	1
[741.45074]	0.3814371793729304	CCCCCC(=O)[C@H](CCc1ccc(O)cc1)NCC(O)COc1ccc(Cl)cc1	433.9760000000002	4.525700000000004	5	3	14	2
[4415.973]	0.5790954552189724	C=C1CC=C(C(=O)OC)[C@H](C)CC[C@@]1(O)C[C@@H]2[C@@H](C)CC[C@@H]1CC[C@@]1(C)O2	376.5370000000002	4.567000000000005	4	1	3	0
[3741.0457]	0.6123555007715559	OCCCC#CC#C/C=C/c1ccc(O)cc1	226.275	2.1847000000000003	2	2	3	1
[1169093.]	0.6429761765494363	C[C@H](NC(=O)C(C)(C)C)C(=O)O	173.21199999999996	0.6218000000000001	3	2	2	0
[255921.56]	0.7335589828353273	CCOc1ccc2cc(N)ccc2c1	187.24199999999996	2.8207000000000004	2	1	2	2
[114435.12]	0.6163801272554388	CC(=O)C=C=C1C(C)(C)CC[C@@H]2[C@@H](CCCC(=O)O)C21	276.3759999999999	3.594000000000002	3	1	5	0
[18176.871]	0.7441403968442226	CCC[C@H]1CCC(=O)N[C@H](CC(=O)O)C1	213.277	1.5460999999999998	3	2	4	0
[1886484.9]	0.7801029331506344	CCCC[C@@]1(O)OCCN(C(=O)N(C)C)C1=O	244.29099999999997	0.40559999999999996	4	1	3	0
[9364.552]	0.13303881412087656	NC(=O)C[C@H](NS(=O)(=O)c1ccc(N)cc1)C(=O)N[C@@H](CCC(=O)O)C(=O)NCC(=O)N[C@H]1CCCC1	540.5990000000002	-1.6842999999999948	9	7	14	1
[3898.3684]	0.4112953006986091	CO[C@@H]1O[C@@H](COC(C)=O)[C@@H](OC(C)=O)[C@H](OC(C)=O)[C@H](NC(C)=O)[C@@H]1O	391.3730000000001	-1.3501999999999974	10	2	6	0
[2506.1533]	0.17305101497216158	C[C@@H](O)[C@H]1O[C@@H](O[C@H]2[C@H](O)[C@@H](O[C@H]3[C@H](O)[C@@H](O)[C@H](O)O[C@@H]3CO)[C@H](O)[C@@H]2O)[C@@H](O)C[C@@H]1O	472.44000000000017	-6.129399999999989	14	10	6	0
[3.8167946e+08]	0.6946241351262665	C[C@H]1CC[C@@]2(NC1)C(=O)Nc1ccccc12	216.28400000000002	1.8535	2	2	0	1
[121812.984]	0.5462505139105316	O=C(O)C(=O)Nc1ccc(C(=O)c2ccc(-c3ccc(F)cc3)cc2)cc1	363.344	3.746800000000002	4	2	4	3
[390927.3]	0.8052434418030195	COc1cc(CCc2ccccc2)c(OC)cc1OC	272.34400000000005	3.497600000000002	3	0	6	2
[10806514.]	0.6459546994829451	CC(=O)c1c(C)ccc(C)c1O	164.20399999999998	2.2116400000000005	2	1	1	1
[166736.8]	0.6508927141746307	CCCC(=O)O[C@H](CC)C[C@@H](C)CC(=O)O	230.30399999999995	2.6092000000000004	4	1	8	0
[24687.557]	0.6456377007017174	CC(C)CCO[P@](=O)(O)CC(=O)O	210.166	1.3191	5	2	6	0
[33.469704]	0.6127879322029004	COc1ccccc1-c1cc(-c2ccccc2)c(/C=C/[C@@H](O)C[C@@H](O)CC(=O)[O-])C(C)C1C	447.5510000000002	3.6263000000000023	5	2	9	2
[917214.4]	0.7406618950458744	Clc1ccc(C[C@H]2CCCN2CCC[C@@H]2CO2)cc1	279.8109999999999	3.525900000000002	2	0	6	1
[39.918194]	0.31633116348206697	Nc1cc(CCc2ccc(N)cc2)cc(-c2ccc(F)cc2)c1OCC(O)C[C@@H](O)CC(=O)[O-]	467.5170000000003	2.072999999999999	7	4	11	3
[603140.25]	0.6835230056963714	CC(C)CN(CC(=O)O)C(C)C	173.256	1.4373999999999998	3	1	5	0
[221884.16]	0.7609931205590671	Nc1nc(=O)n(-c2ccc(F)cc2)c(-c2ccc(F)cc2)c1O	315.279	2.465500000000001	4	2	2	3
[1065912.9]	0.5152494540535535	CCCCSS[C@H](CC)C(=O)O	208.34799999999998	3.0311000000000012	4	1	7	0
[231085.5]	0.770285947654554	CC(C)=CCOc1ccc(C(=O)O)cc1	206.24099999999999	2.729800000000001	3	1	4	1
[62916.418]	0.5870941915992289	CC(C)=CCO[C@H]1O[C@H](C)[C@@H](O)[C@H](O)[C@H]1O	232.276	-0.2033000000000001	5	3	3	0
[1686.6725]	0.21599413708813833	CNc1ccc(NCC(=O)O[C@H]2C[C@@H](C)C=C3C=C[C@H](C)[C@H](CC[C@@H]4C[C@@H](O[Si](C)(C)C(C)(C)C)CC(=O)O4)[C@H]32)cc1	596.8850000000004	7.332700000000009	7	2	10	1
[139408.58]	0.7956428519964076	CCOc1ccc([C@@H]2NC[C@H](O)[C@H]2OC(C)=O)cc1	265.30899999999997	1.0221999999999996	5	2	4	1
[10207290.]	0.42785864786593275	O=C(O)[C@@]1(O)CC[C@H]2[C@@H]3C[C@H](C21)C(=O)C=C(O)[C@H](O)[C@H]3O	298.291	-0.7892000000000001	7	5	1	0
[27578824.]	0.637274605058803	Nc1ccccc1/N=N/c1ccc(C(=O)O)cc1	241.25000000000003	3.3824000000000014	3	2	3	2
[3495620.2]	0.8548112602193562	CC(C)[C@](O)(c1ccc(Cl)cc1)c1ccc(Cl)cc1	295.20899999999995	4.885300000000003	1	1	3	2
[5136.9326]	0.6927713808384576	CC1(C)O[C@@H]2C[C@H]3[C@@H]4C[C@H](F)C5=CC(=O)C=C[C@]5(C)[C@H]4[C@@H](O)C[C@]3(C)[C@]2(C(=O)CO)O1	434.50400000000025	2.2747000000000006	6	2	2	0
[6.4917325e+08]	0.4887189002149315	NCCC[C@@H](N)CC(=O)O	146.19	-0.4726999999999995	4	3	5	0
[8992469.]	0.7033200283380145	CCOP(=O)(OCC)OCn1c(=O)[nH]cnc1=O	279.189	0.08680000000000004	7	1	7	1
[39327.996]	0.1665858254818805	OC[C@@H]1O[C@H](O[C@H]2[C@@H](O)[C@@H](O[C@H]3O[C@H](CO)[C@@H](O)[C@H](N)[C@H]3O)[C@H](N)C[C@@H]2N)[C@H](O)[C@@H](O)[C@@H]1O	485.48700000000014	-7.257800000000007	15	11	6	0
[157386.56]	0.5456327042510644	O=C1N[C@H](Cc2ccccc2)C(=O)N[C@@H](Cc2ccccc2)C(=O)N1Cc1cccc(O)c1	443.50300000000016	2.782800000000001	4	3	6	3
[183981.23]	0.3390597589516939	O=C(N[C@H]1CC[C@@H](CO)CC1)C(=O)N/C(=O)N[C@@H](Cc1cnc[nH]1)C(=O)O	381.3890000000001	-1.1014999999999988	7	6	6	1
[316124.6]	0.7403103343763991	COc1cc([S@@](C)=O)ccc1OC	200.259	1.4411999999999998	3	0	3	1
[8265476.5]	0.4397440025378956	CN1C[C@@H](CS(=O)(=O)NC(=O)[C@@H]2CNC2=O)C1	261.30300000000005	-2.259999999999997	5	2	4	0
[5330088.]	0.7668478366877617	CCC(=O)N1C(=O)Nc2ccccc2C1=O	218.212	0.74	3	1	1	2
[24282584.]	0.8558153032673685	O=C(O)[C@@H]1CCCN1C(=O)Cc1ccccc1	233.26700000000002	1.3046999999999995	3	1	3	1
[1416218.4]	0.8642922353248027	CCNC[C@H]1CCN(c2ccc(F)cc2)CC1	236.33399999999997	2.651600000000001	2	1	4	1
[10162.682]	0.5418435321209187	CC(=C\C(=O)O)[C@H]1CC[C@H]2[C@@H]3CC=C4C[C@@H](O)CC[C@]4(C)[C@H]3CC[C@@]21C	358.5220000000002	4.957200000000006	3	2	2	0
[9.331741e+08]	0.5914859548017171	C[C@@H]1CC[C@@H]2[C@@H]1[C@@H]1CC[C@@H](OC(=O)CC2)C1=CC(=O)O	278.34799999999996	2.7753000000000005	4	1	1	0
[71083.93]	0.7104553366011876	Fc1ccc(C2=C(c3ccccc3)c(C(F)(F)F)n2)cc1	291.24699999999996	4.710900000000002	0	0	2	2
[1941981.6]	0.6617714932853018	COC(=O)CN1CC(=O)c2c(OC)c(OC)cc(C(=O)OC)ccc21	349.3390000000001	0.4717999999999998	8	0	5	0
[159313.78]	0.6070518139049322	Cc1coc2c1C(=O)[C@H](C)CNC(=O)[C@@H]2CCC[C@H]2NC(=O)[C@H](Cc2ccccc2)NC(=O)OC2	481.54900000000015	2.82622	6	3	4	1
[10529638.]	0.6143235797738553	CN(Cc1ccccc1)C(=O)C(=O)NC1CN(Cc2ccccc2)CCOc2ccccc21	443.54700000000014	3.397100000000002	4	1	5	3
[1018638.75]	0.15857954817754955	O=C(O[C@@H]1CN2C(=O)[C@@H](O)[C@@H]3C[C@@H](O)[C@@H](O)[C@@H](O)[C@@H]3NC(C(=O)O)[C@@H]12)S(=O)(=O)O	440.38300000000015	-4.521299999999994	13	7	2	0
[4846537.5]	0.42482619515540176	CCCC[C@H](OP(=O)(O)OC[C@H](O)CO)C(=O)[O-]	285.209	-1.2181000000000004	8	3	10	0
[94321960.]	0.54978357414886	COC(=O)CCC(=O)O	132.115	0.02419999999999972	4	1	3	0
[1001857.8]	0.2892772791166558	C=C(CO)C(=O)OC[C@H]1O[C@@H](COC(=O)CC(O)C)[C@@H](O)[C@H]1O	334.32099999999997	-2.118599999999998	9	4	8	0
[139652.89]	0.5498719704380387	C=C[C@@]1(C)C[C@@H](OC(=O)c2ccccc2)[C@H](OC)[C@H]1OCC=C(C)C	344.45100000000014	4.174400000000004	4	0	7	1
[542793.3]	0.8590245796027808	Clc1ccc(OC[C@H]2C[C@H](O)CC2)cc1	226.70299999999997	2.8798000000000012	2	1	3	1
[23615.648]	0.6572657057837084	Cc1ccccc1NC(=O)c1c(Cl)c(N)nc(NS(N)(=O)=O)c1	355.807	1.4933200000000004	5	4	4	2
[2608583.]	0.6805540593996512	NCCC(=O)OC[C@H]1CCSC[C@H]1C(=O)O	247.31599999999995	0.3323	6	2	5	0
[3096770.5]	0.6343479541352415	NCc1ccc(Cl)cc1	141.601	1.7987	1	1	1	1
[1.236726]	0.2844998426025819	BrCc1cc(C2CC2)cc(-c2ccc(O)cc2)c(-c2ccc(F)cc2)n1/C=C/[C@@H](O)C[C@@H](O)CC(=O)O	570.4550000000002	5.430700000000007	6	4	10	2
[567587.56]	0.24815222860881597	O=C1[C@H](O[C@@H]2O[C@@H](CO)[C@@H](O)[C@H](O)[C@@H]2O)C(O)=C(O)[C@@H](O)[C@@H]1O	338.26500000000004	-4.196399999999994	11	8	3	0
[61399420.]	0.24879793703855438	N[C@H]1[C@H](O)[C@H](O)[C@@H](O)[C@H]1O	149.146	-3.2291000000000003	5	5	0	0
[934.22455]	0.3976356477162911	CCC[S@](=O)[C@H](CC)[C@@H](CC(C)C)Sc1ccc(-c2ccc(F)cc2)cc1	406.63200000000006	6.936800000000007	2	0	10	2
[5932.205]	0.46041140287745586	C=C(CC[C@H](O)C(C)(C)O)Cc1ccc(OC(C)=O)cc1	292.375	2.622600000000001	4	2	7	1
[71431.33]	0.7744720821265433	Cc1cc(C#N)c(Cl)cc1C(=O)N[C@@H]1CC[C@@H](O)CNCC1	321.8080000000001	1.7528999999999995	4	3	2	1
[59653.06]	0.7885742108992227	CO[C@@H]1C=C(O)[C@H]2[C@@H]3CCC4=CC(=O)CC[C@]4(C)[C@H]3CC[C@]12C	316.4410000000001	4.195000000000004	3	1	1	0
[55578196.]	0.5869178753575999	C[C@H]1N[C@@H](C)SCS1(=O)=O	181.28199999999998	0.38709999999999983	4	1	0	0
[62916.418]	0.5870941915992289	CC(C)=CCO[C@@H]1O[C@H](C)[C@@H](O)[C@H](O)[C@H]1O	232.276	-0.2033000000000001	5	3	3	0
[27729838.]	0.7039880142800367	COC(=O)[C@H](C)c1ccccc1O	180.203	1.6686999999999996	3	1	2	1
[2446.923]	0.44630477605987157	CC1=C2C3=CC[C@@H]4[C@H](C)CC[C@@H]5C[C@@H](O)CC[C@@]5(C)[C@H]4CC[C@]3(C)[C@@]2(C)CC[C@@]1(C)O	426.6850000000003	6.813800000000009	2	2	0	0
[1103002.5]	0.7187667401868147	CN(C)C[C@@H]1CC[N+](C)(C)CCC(O)CC1	229.38799999999995	1.1754999999999995	2	1	2	0
[19491778.]	0.6485718964213716	O=Cc1ccc(C2CCCCC2)cc1	188.26999999999995	3.546800000000002	1	0	2	1
[11263261.]	0.5573617791496899	N[C@H](COc1cncc(N)n1)C(=O)O	198.18199999999996	-1.1504999999999996	7	3	4	1
[343694.03]	0.7405311470971961	CC(=O)CCc1ccc(O)cc1	164.204	1.9138	2	1	3	1
[103029.37]	0.7358730440501062	CC[C@@](C)(C#N)O[C@@H]1COC[C@@H](CO)O1	215.24899999999997	0.42907999999999996	5	1	4	0
[352567.7]	0.385538839735434	C[C@H](NC(=O)[C@H](Cc1ccccc1)NC(=O)[C@@H](N)CC(=O)O)C(=O)O	351.35900000000015	-0.8947999999999978	7	5	9	1
[18319.416]	0.4198640180520532	CC[C@@H](O)/C=C/C=C/C=C/CCC[C@@H](O)CC(=O)O	268.3529999999999	2.4318	4	3	10	0
[113222.67]	0.3300318348896361	NC(=O)C[C@@H](N)C(=O)c1ccccc1C(=O)N[C@@H](CCC(=O)O)C(=O)O	365.3420000000002	-0.8801999999999996	8	5	10	1
[1868089.5]	0.5844709039432328	c1ccc(CSSCc2ccc(C#N)cc2)cc1	271.41	4.639880000000004	3	0	5	2
[1.6888467e+11]	0.5357497469229382	C=Cc1nccnc1	106.12799999999997	1.1196	2	0	1	1
[6.1511946]	0.6338537138352806	CC(C)c1cc(C(C)(C)C)cc(-c2ccc(F)cc2)c1OCC(O)C[C@@H](O)CC(=O)[O-]	431.5240000000002	3.5443000000000024	5	2	9	2
[153.6186]	0.4732790343822408	C=C1CC[C@@H](O)C/C1=C/C=C1\CCC[C@]2(C)[C@@H]([C@H](C)/C=C/[C@H](C)C(C)C)CC[C@@H]12	396.6590000000001	7.641000000000008	1	1	5	0
[2941699.]	0.8716744593932371	O=C(COc1ccccc1)Nc1ccccc1	227.263	2.7041000000000004	2	1	4	2
[8009617.]	0.7600134642575769	O=C1CCCC(=O)N(CCCN2CCCCC2)C1	252.35799999999992	1.444	3	0	4	0
[inf]	0.24699187151857604	Cn1c(=O)c2[nH]cnc2n(C)c1=O.Cn1c(=O)c2[nH]cnc2n(C)c1=O.NCCN	420.4340000000002	-3.1755999999999975	8	4	1	4
[172511.8]	0.9239398919788733	Cc1ccccc1S(=O)(=O)NN1CCN(c2ccccc2C)CC1	345.46800000000013	2.3189400000000004	4	1	4	2
[4.2898754e+13]	0.512244033739875	O=C(O)Cc1c[nH]c(=O)[nH]c1=O	170.124	-1.3097	4	3	2	1
[12799611.]	0.6115836742606312	O=C(CCl)NNC(=O)c1ccc(Cl)cc1	247.08100000000002	1.3397999999999999	2	2	2	1
[7711.2656]	0.47941119672658333	C[C@H](C=O)CCC[C@@H]1CC[C@H]2[C@@H]3CC=C4C[C@@H](O)CC[C@]4(C)[C@H]3CC[C@@]21C	372.59300000000025	5.9316000000000075	2	1	5	0
[1425756.]	0.7456353462927109	CC1(C)CCC(N(C)C)(CN2CCCCC2)C1	238.41899999999993	2.982800000000002	2	0	3	0
[418397.9]	0.4980195376680199	CCC[C@@H](NC(=O)Nc1ccc(-c2ccccc2-c2nnn[nH]2)cc1)C(=O)O	380.4080000000001	2.9085	6	4	7	3
[61994156.]	0.18750778050109765	[N-]=[N+]=NC[C@H](O)[C@@H](O)[C@H](O)[C@H](N)CO	206.20199999999997	-2.3009999999999997	5	5	6	0
[375719.94]	0.297723313423966	C[C@H]1NCC(COP(=O)(O)O)=C(CCCOC(=O)O)C1=O	323.23800000000006	0.4278999999999998	9	4	7	0
[6.1925504e+11]	0.7884791952665648	Nc1snnc1-c1ccc(Cl)cc1	211.67700000000002	2.4407000000000005	3	1	1	2
[366257.7]	0.5483188106439504	CN(C)CCCN(Cc1ccc(OC(C)=O)cc1)c1ccccc1	326.44000000000005	3.5702000000000016	4	0	8	2
[3084897.2]	0.8395109556983643	O=c1[nH]cc(CCCN2CCCCC2)cc1	220.31599999999997	1.7933999999999999	2	1	4	1
[7666751.5]	0.5548826972555899	O=C1N(Cc2ccccc2)C(=O)NC1=O	204.18499999999997	0.26499999999999996	3	1	2	1
[77435.25]	0.2079442341493163	CO/N=C(/C(=O)N[C@@H]1C(=O)N2C(C(=O)O)=C(COC(C)=O)CS[C@H]12)c1csc(N)n1	455.47400000000016	-0.6224999999999987	10	3	7	1
[19817622.]	0.24329724888446275	O=C(NOC[C@H](O)CO)[C@H](O)[C@H](O)CO	225.197	-3.8985	7	6	7	0
[1911.0461]	0.5857105381250477	C[C@H]1O[C@@H]([C@@H]2CC=CC[C@@H]2C[C@@H](O)CC[C@]2(C)O)C[C@H](O)CC[C@]12C	352.51500000000016	3.189400000000002	4	3	0	0
[1990.3171]	0.6829363762038348	CC1=C2[C@H](O)[C@@H]3CC[C@@H]4C(C)[C@@]5(F)CN(C)[C@@H]5CC[C@]4(C)[C@H]3CC[C@@]2(C)O1	377.5440000000002	4.3049000000000035	3	1	0	0
[1795.6333]	0.7263654579944012	CNCC[C@H](C/C=C/c1cc(O)cc(O)c1)c1ccccc1	297.398	3.8944000000000027	3	3	7	2
[295809.3]	0.6075912231522026	CCCCCC[C@H]1CCCC(=O)OCC(O)CO1	258.35799999999995	2.4300000000000006	4	1	5	0
[475729.25]	0.6839656472204863	C/C(=C\C=C/CC(=O)O)C(C)(C)C(=O)O	212.24499999999998	2.0744	4	2	5	0
[1061297.5]	0.6969384886852025	Oc1cccc(-c2ccccc2)c1	170.211	3.0592000000000015	1	1	1	2
[3543723.2]	0.9309231692548529	CNc1ccccc1C(=O)N1CCC(Cc2ccccc2)CC1	308.42500000000007	3.8232000000000026	2	1	4	2
[98172.01]	0.7124584284681719	N#Cc1cc(-c2ccccc2)cc(O)c1O	211.21999999999997	2.6364800000000006	3	2	1	2
[86741.56]	0.7013194281770768	CC(=O)[C@H]1CC[C@H]2[C@@H]3CCC4=CC(=O)CC[C@]4(C)[C@H]3CC[C@]12C	314.46900000000005	4.723500000000005	2	0	1	0
[78958.01]	0.3079808106497722	CO[C@H]1C[C@H](O)OC[C@@H](C)[C@@H](O[C@H]2CC[C@@](C)(O)[C@H](O)[C@H](N)[C@H]2O)[C@H]1O	379.45000000000005	-1.9151999999999956	9	6	3	0
[4594656.5]	0.8465131619832382	CC(C)[C@]12C[C@H](OC(=O)[C@H](Cc3ccccc3)N(C)C1)C(=O)[C@@H](N)C2	344.45500000000015	1.7874999999999996	5	1	3	1
[24552.457]	0.8146798505694011	Cc1ccc([C@H]2Sc3ccc(/C=C/[C@@H]4C[C@@H](O)CC(=O)O4)cc3C2)cc1	366.4820000000002	4.464220000000004	4	1	3	2
[5697.8237]	0.8883080869762695	COc1ccc([C@@H](O)CN(CC(=O)O)cc1)c1ccccc1	301.342	1.8751000000000004	5	2	4	1
[44869.63]	0.4911966205451771	CC(=N)NCCCCN1c2ccccc2CCc2ccccc21	307.44100000000003	4.290270000000004	2	2	5	2
[1417.06]	0.7753677895872393	C=C1CC/C(OC(=O)c2cccnc2)CC[C@@](C)(O)C[C@@H](O)CC(=O)O1	363.41000000000014	2.13	7	2	2	1
[37266.047]	0.5028285335369614	O=C(/C=C(\O)c1ccc(O)cc1)OCCc1ccccc1	284.311	3.0770000000000017	4	2	5	2
[308905.6]	0.2343132622654286	NC[C@H]1O[C@@H](CO)[C@@H](O[C@H]2O[C@H](CO)[C@@H](O)[C@H](O)[C@H]2O)[C@@H](O)[C@H]1O	355.34000000000003	-5.388299999999992	11	8	5	0
[378606.44]	0.757667099994584	COc1ccccc1OCC(O)COC(N)=O	241.24299999999994	0.5302000000000002	5	2	6	1
[1132055.5]	0.7688148413503584	O=C(NC1=CC(=O)N(Cc2ccccc2)C(=O)N1)c1ccccc1	321.33600000000007	1.8372	3	2	4	3
[7843.6357]	0.9049513123206331	CN(C)C[C@@H](c1ccc(Cl)cc1)c1ccc(Cl)cc1O	310.22400000000005	4.392500000000004	2	1	4	2
[45217.016]	0.4517995834597825	C[C@H]1CN(C(=O)[C@H](Cc2ccccc2)N=C(c2ccccc2)NC(=O)C[C@@H](O)CN(C)C)C1	450.58300000000025	1.9515999999999998	4	2	9	2
[1.411584]	0.46884246983704964	CNc1ncc(-c2ccccc2)c(-c2ccc(F)cc2)c(CC[C@@H](O)C[C@@H](O)CC(=O)[O-])n1C(C)C	494.58700000000033	2.9094000000000007	6	3	10	2
[7.2705283]	0.18198382715397088	CCc1cccc(NC(=O)c2c(-c3ccc(F)cc3)c(-c3ccc(F)cc3)c(CC[C@@H](O)C[C@@H](O)CC(=O)[O-])n2C(C)C)c1	603.6860000000001	5.6804000000000086	5	3	13	4
[433893.16]	0.6600967149765158	N[C@@H](CC1CCCCC1)C(=O)C(=O)O	199.25	0.9377999999999997	4	2	4	0
[19697.377]	0.4072134627700531	C=C1CC[C@@H](/C=C/C=C/C(C)C)CC[C@@H]2[C@@H](C)CCC[C@@H]12	286.503	6.5536000000000065	0	0	3	0
[3.2664022]	0.3577676058617385	CCOc1ccc(-c2nc(C(C)C)n(/C=C/[C@@H](O)C[C@@H](O)CC(=O)O)c2-c2ccc(F)cc2)cc1	482.55200000000025	4.9356000000000035	6	3	11	3
[3974.207]	0.4599250104085502	C[C@H](N)/C=C/C=C/C=C/C=C/C=C/[C@H](O)C[C@@H](O)CC(=O)O	307.3900000000001	1.7012	5	4	10	0
[41514.203]	0.8375057924076362	CC(C)NC[C@@H](O)COc1cccc2ccccc12	259.34900000000005	2.5775000000000006	3	2	6	2
[630.1168]	0.07935528939883685	CCC[C@@H](N(NC(=O)[C@@H](N)Cc1ccc(F)cc1)C(=O)N[C@@H](C)C(=O)N[C@@H](CCC(=O)O)C(=O)O)C(=O)N[C@@H](C)C(=O)N[C@@H](CC(=O)O)	682.6830000000002	-1.0129099999999926	12	9	19	1
[1033802.1]	0.8106245381709448	Nc1c(Cl)cc(CN2CCCC2)cc1Cl	245.15299999999993	3.171400000000002	2	1	2	1
[170878.64]	0.11451275698725806	NC[C@H]1O[C@H](O[C@@H]2[C@@H](O)[C@H](O[C@@H]3[C@@H](O)[C@H](N)C[C@H](N)[C@H]3O[C@H]3O[C@H](CN)[C@@H](O)[C@H](O)[C@H]3N)O[C@@H]2CO)[C@H](N)[C@@H](O)[C@@H]1O	614.6500000000003	-8.895300000000017	19	13	9	0
[7523.659]	0.08486093710697229	NC(=O)[C@@H](N)C(=O)N1CCC[C@H]1C(=O)N[C@@H](Cc1c[nH]c2ccccc12)C(=O)N[C@@H](CC(=O)O)C(=O)N[C@@H](CCC(=O)O)C(=O)O	645.6260000000002	-2.607499999999991	12	9	16	2
[505643.84]	0.7631367522330179	COc1c(CCC(=O)O)cccc1CN	209.24499999999998	1.1711	4	2	5	1
[1201236.8]	0.7381341636122302	CN(C(=O)Nc1ccc(Cl)c(Cl)c1)[C@H]1CC[C@@]2(CCCO2)C[C@@H]1N1CCCC1	426.38800000000043	5.0232000000000046	3	1	3	1
[738756.06]	0.5873189196165121	CC1=CC[C@H]2C(C)(C)[C@@H](O)CC[C@]12C	194.31799999999996	3.139800000000002	1	1	0	0
[79896248.]	0.45027090293928007	CC(C)[N@+]1(C)[C@H](P(=O)([O-])O)C(O)O1	211.154	-1.0232000000000006	5	2	2	0
[4732146.]	0.7008959985182903	Cc1cc(O)cc2c1CC(C)(C)[C@@H](O)C2=O	220.26799999999997	1.82652	3	2	0	1
[13539.553]	0.34802309824939737	C=C(CC[C@H](C)[C@H]1CC[C@@]2(C)[C@@H]3CC[C@H]4C(C)(C)[C@@H](O)CC[C@]4(C)[C@H]3CC[C@]12C)[C@@]1(C)C(=O)C[C@H]1C(=O)O	526.8020000000005	7.684800000000009	4	2	6	0
[153410.58]	0.4101074570135366	C[C@@H](CO[C@@H]1O[C@@H](CO)[C@@H](O)[C@H](O)[C@H]1O)[C@H]1C[C@@H]2[C@]3(C)CC[C@]4(C)[C@@]3(F)[C@@H](O)C[C@@]2(C)[C@@]14C	472.59400000000034	1.3805999999999985	7	5	5	0
[30956236.]	0.6710834411007435	CO[C@]1(C2=NCCN2)CCCC[C@H]1O	198.266	0.3081999999999994	3	2	2	0
[76061504.]	0.26596816495800824	OC1[C@@H](O)[C@@H](O)C[C@H](O)[C@H]1O	164.157	-2.8054	5	5	0	0
[207.07436]	0.3653258363600069	Cc1ccc(Cc2nc(C(F)(F)F)nc(-c3ccc(F)cc3)c2-c2ccc(S(N)(=O)=O)cc2)cc1	501.50500000000017	5.515120000000006	4	1	5	4
[600027.9]	0.46966781730821344	OC[C@@H]1O[C@H](Nc2ccccc2)[C@H](O)[C@@H](O)[C@@H]1O	255.27000000000004	-1.1016000000000008	6	5	3	1
[27290.982]	0.7957172385834219	C[C@@H]1C[C@](C)(c2ccccc2)O[C@@H](CO)C[C@H]2C[C@@H]3OC(=O)CC[C@]3(C)[C@H]21	372.50500000000017	4.0572000000000035	4	1	2	1
[32752478.]	0.29015285452995804	OC[C@H]1O[C@@H](O)[C@H](O)[C@@H](O)[C@@H]1O	180.156	-3.2214000000000005	6	5	1	0
[19.841127]	0.3335408931891239	CC(C)NC(=O)c1c(-c2ccccc2)c(-c2ccc(F)cc2)c(CC[C@@H](O)C[C@@H](O)CC(=O)[O-])n1C(C)C	523.6250000000003	3.8648000000000025	5	3	12	3
[24126128.]	0.4403273720783796	N[C@@](CCCO)(CCC(=O)O)C(=O)O	205.21	-0.5942000000000005	6	4	7	0
[1.9912896e+09]	0.47385304585782706	CN1[C@H]2CC[C@@H]1[C@H](C)C2	125.21499999999999	1.4889999999999999	1	0	0	0
[572526.56]	0.6893709827759431	Cc1nnc2n1-c1ccc(Cl)cc1C(c1ccccc1)=NC2	308.77200000000005	3.5801200000000017	2	0	1	3
[29399.797]	0.7971701178185844	CC[C@@H](CO)C(=O)N[C@@H]1C=C2c3cccc4[nH]cc(c34)C[C@H]2N(C)C1	339.4390000000002	1.9247	3	3	4	2
[19833.908]	0.49406063280221996	CCCCCN(CCCC(=O)Nc1ccccc1)c1ccc(C(F)(F)F)cc1	392.4650000000001	6.120900000000006	2	1	10	2
[4832442.]	0.7737384466341999	CC(C)(Cc1ccc(O)cc1)C(=O)O	194.23	2.0454999999999997	3	2	3	1
[47724.582]	0.4865420212105028	CC[C@@]1(O)C(=O)OCc2c1cc1n(c2=O)Cc2cc3c(CN(C)C)c(O)ccc3nc2-1	421.4530000000002	1.8468000000000002	7	2	3	4
[170307.6]	0.5851372776542425	CCC[C@H]1N(C(=O)C=C(c2ccc(F)cc2)CC)C1	261.34	3.6300000000000026	1	0	5	1
[17327192.]	0.773791601870338	O=C1C=CC(=O)N(CCCN2CCCC2)C(=O)N1	251.28599999999997	-0.6172999999999988	4	1	4	1
[697.0555]	0.3214791340773715	C=C1/C(=C/C=C/C(C)=C\CC[C@@]2(C)C[C@H](O)C[C@@H](O)CC(=O)O2)C(C)(C)C[C@@H](O)C[C@@H]1C	446.6280000000002	4.776300000000005	5	3	5	0
[749954.7]	0.8811215905793335	Cc1cc(/N=N\c2ccc(S(N)(=O)=O)cc2)c(C)n1C	292.36400000000003	2.704740000000001	2	1	3	2
[110108.81]	0.7979513851941377	CC[C@@H]1C(c2ccc(OC)c(OC)c2)=C(OC)C1	248.32199999999995	3.491200000000002	3	0	5	1
[15686391.]	0.534122733412992	O=C(O)CNC(=O)NCCNC(=O)c1ccccc1	265.269	-0.1997999999999993	4	4	6	1
[260757.2]	0.3712629967426116	C[C@@H](O)/C=C/[C@](O)(CC[C@@H](O)CC(=O)[O-])C(=O)O	261.24999999999994	-1.9797999999999991	7	4	8	0
[1139.1431]	0.5638782048253171	C=C(Oc1cc(C)c(Cl)cc1Cl)c1ccc(Cl)cc1Cl	348.05600000000004	6.6583200000000025	1	0	3	2
[710.94135]	0.39895528849748824	CC(C)CCC[C@@H](C)[C@H]1CC[C@@]2(C(C)O)C3=CCC4C(C)(C)[C@@H](O)CC[C@]4(C)C3CC[C@]12C	458.7710000000003	7.775800000000011	2	2	6	0
[457952.22]	0.8058189093498123	COc1ccc([C@H]2[C@H](O)CCCC2)cc1	206.28499999999994	2.713700000000001	2	1	2	1
[225.62111]	0.4020006448222455	C[C@H](O)C/C(=N\OS(=O)(=O)O)[C@@H]1C=C2c3cccc4[nH]cc(c34)C[C@H]2C[C@H]1C	404.48800000000017	3.3259000000000025	5	3	5	2
[568.4851]	0.2185615477170902	C[C@H]1CCC[C@H](C(=O)N[C@@H]([C@H]2O[C@H](SC)[C@H](O)[C@@H](O)[C@H]2O)CC[C@]2(O)C=CC(=O)C=C2C)CC[C@]1(O)O	543.6790000000004	0.13560000000000028	10	7	7	0
[263860.34]	0.7035665085859616	CC(=O)N/C=C/c1ccccc1	161.20399999999998	1.7934	1	1	2	1
[216266.84]	0.733928635563028	C[C@]12CC[C@@H]3[C@@H](CCC4=CC(=O)CC[C@@H]43)[C@@H]1CC[C@@H]2O	274.40399999999994	3.4891000000000028	2	1	0	0
[550243.8]	0.2895938157052903	Nc1nc(N)c(O[C@@H]2O[C@H](CO)[C@@H](O)[C@H](O)[C@H]2O)c(=O)[nH]1	304.259	-3.8869999999999996	10	7	3	1
[16058.573]	0.569398568322371	C=C1CC[C@@H](O)[C@]2(C)C3=C(C)CC[C@@H]4[C@@](C)(O)CC[C@]4(C)[C@H]3CC[C@@]12C	358.56600000000014	5.397500000000005	2	2	0	0
[8749.048]	0.19694768729638276	CC(C)N(CCO/N=C(\C#N)c1ccc(O)c(C(C)(C)C)c1)C(=O)N[C@@H]1C[C@H](O)CN(Cc2ccccc2)C(=O)NC1=O	592.6970000000003	3.2255800000000017	7	4	9	2
[16.0264]	0.3576759529208901	CCN(CC)Cc1nc(-c2ccccc2)c(-c2ccc(F)cc2)n1/C=C/[C@@H](O)C[C@@H](O)CC(=O)O	481.5680000000002	4.255300000000003	6	3	12	3
[291787.53]	0.537030278232245	C=CCN(/C=C1\C(=O)C=C[C@H]1c1ccccc1)C(=O)C(C)(C)CCC	337.4630000000002	4.633900000000004	2	0	7	1
[52406.805]	0.49098970700152267	CC(=O)O[C@@H]1C[C@]2(C)CC[C@@H]3[C@H](C)CC[C@@H]4[C@H](C)C(=O)CC[C@]4(C)[C@H]3CC[C@@]12C	402.6190000000003	6.192200000000008	3	0	1	0
[1018761.06]	0.9098415742799301	COc1ccc([C@H]2NC(=O)c3ccccc3N2C)cc1	268.316	2.5736000000000008	3	1	2	2
[92918.13]	0.7348504184257221	Cc1cccc(Cn2ccnc2)c1CC(=O)OCC(O)CO	304.346	0.6787199999999998	5	2	7	2
[1136.0668]	0.633167681109203	C=C(C(C)C)[C@@H](O)[C@H]1CC[C@H]2[C@@H]3CC[C@H]4C[C@@H](O)CC[C@]4(C)[C@H]3CC[C@]12C	374.6090000000002	5.579300000000006	2	2	3	0
[7125.9277]	0.40463913370643595	C=C[C@](C)(CCC=C(C)C)C1CCC(C)CCC1	248.45399999999992	6.141500000000006	0	0	5	0
[1991.2694]	0.7541053298167572	Cc1ccc(-c2cc(C(F)(F)F)nn2-c2ccc(S(N)(=O)=O)cc2)cc1	381.3790000000001	3.5139200000000006	3	1	3	3
[153085.25]	0.8155044104132462	CN(C)CCCCSC(=O)c1cc(Cl)ccc1O	287.812	3.260800000000003	4	1	6	1
[28178.486]	0.8612734984121252	COc1cc([C@H]2[C@@H]3C[C@H](O)[C@H](C)[C@@H]3CC2)ccc1O	262.349	2.911300000000001	3	2	2	1
[34531.85]	0.17074395647973564	OC[C@H]1O[C@H](OC[C@@H]2O[C@H](O)[C@@H](O[C@H]3[C@H](O)[C@@H](O)[C@H](O)[C@H]3O)[C@H](O)[C@@H]2O)[C@H](O)[C@@H](O)[C@@H]1O	474.4120000000001	-7.547099999999989	15	11	6	0
[70721.5]	0.132485109287004	C/C=C/CC/C=C/C(=O)N[C@@H](CC)[C@@H](O)[C@H](C)CC(=O)N(C)CC(=O)NO	383.48900000000015	1.1446000000000012	5	4	12	0
[50962.59]	0.5887541955149783	C[C@H]1C[C@@H](O)[C@@H]2[C@@H](C)CC[C@@H]1C2	168.27999999999997	2.4395000000000007	1	1	0	0
[128.83978]	0.09212044988746913	C[C@@H](c1ccccc1)N(C)C(=O)N[C@@H](Cc1ccccc1)C(=O)N[C@@H](CC(=O)O)C(=O)N[C@@H](CCC(=O)O)C(=O)N[C@@H](CCC(=O)O)C(=O)N	698.7300000000001	0.1443000000000066	11	8	20	2
[34319784.]	0.39697826899190974	O=C1CN[C@H](C(=O)N2CCCC2)C(=O)N1	211.22099999999998	-1.7765999999999986	4	2	1	0
[270653.72]	0.5667728455459556	O=C1c2cccc(O)c2C(=O)c2c(O)cccc2N1	255.22899999999998	1.4526999999999997	4	3	0	3
[648.7198]	0.08085157135180382	CCC[C@@H](NC)C(=O)N[C@@H](Cc1ccc(O)cc1)C(=O)N[C@H](C)C(=O)N[C@@H](CC(C)C)C(=O)N[C@@H](C)C(=O)N[C@@H](C)C(=O)N[C@@H](CC(=O)O)	690.8190000000002	-0.3947099999999902	10	9	21	1
[7132881.]	0.5671245830820151	CC(C)C(=O)OC[C@H](N)C(=O)O	175.18399999999997	-0.4024999999999999	5	2	4	0
[10697.581]	0.06778306722528571	CNCO[C@]1(CNCNC(=O)c2ccc(Cl)cc2)O[C@H](CO)[C@@H]1OC(=O)C(O)=C(c1ccccc1)c1ccccc1	582.0530000000003	2.8272000000000013	9	5	13	3
[13181.446]	0.3105007383158686	COc1c2c(nc3ccc(OC(=O)N4CCC(N5CCCCC5)CC4)cc13)-c1cc3c(c(=O)n1C2)COC(=O)[C@]3(OC)CC	602.6880000000004	4.191400000000003	9	0	5	4
[401.1451]	0.4740303129704342	COc1ccc(Br)cc1C(=O)NCCc1ccc(S(=O)(=O)NC(=O)NC2CCCCC2)cc1	538.4640000000003	3.7508000000000026	5	3	8	2
[14100.19]	0.26515241890636027	CCOc1cc(CCN2CCC(Nc3nc4ccccc4n3Cc3ccc(F)cc3)CC2)cc(OC)c1OC	532.6600000000003	5.758600000000006	6	1	11	4
[4507.728]	0.13511811485119438	O=C(CC[C@@H](O)Cc1ccccc1)C(=O)N1CCC[C@H]1C(=O)N[C@@H](CC(=O)O)C(=O)NCC(=O)NCC(=O)O	548.5490000000004	-1.7931999999999935	10	6	15	1
[48442.22]	0.7281531798305745	CCc1ccc(C[C@@H](O)CC(=O)[O-])c(C(=O)O)c1OC	281.284	-0.0007999999999999674	6	2	7	1
[5928.834]	0.426033305646326	O=[N+]([O-])c1c(O)cc(O)cc1O	171.108	0.7115999999999998	5	3	1	1
[5530.183]	0.46244907666966867	CCOC(=O)C1(C)CCCCC1=CC(=O)C=C(O)C1=C(C)C=C1C	330.4240000000001	4.343600000000003	4	1	5	0
[14156.714]	0.26677808891513605	N[C@@H](CC[C@@H](O)C/C=C/[C@@H](O)C[C@@H](O)CC(=O)O)C(=O)O	305.327	-0.9277	8	6	11	0
[48908.97]	0.7094782580960448	CN1CCN(CCCN2c3ccccc3Sc3ccc(C(F)(F)F)cc32)CC1	407.50500000000017	4.945600000000005	4	0	4	2
[64961.723]	0.787468928025515	NS(=O)(=O)Nc1cc(C2(C(=O)O)c3ccccc32)ccc1Cl	338.77200000000005	1.6877999999999997	4	3	4	2
[850061.3]	0.7916607195380724	CCCCN(CCCC)C(=O)c1ccc(C(=O)O)cc1	277.364	3.427200000000002	3	1	8	1
[122426.75]	0.5491723341098272	C=C1CC[C@@H]2[C@@](C)(CC[C@@H]3[C@H](C)CC[C@@H](O)[C@]31C)C(=O)O2	292.41900000000004	3.4616000000000025	3	1	0	0
[9921647.]	0.5125069246930146	N[C@H](Cc1ccc(O)c(O)c1)C(=O)O	197.18999999999997	0.052200000000000135	5	4	3	1
[37089.055]	0.6830943948833998	COC(=O)[C@@]1(O)C[C@H]2[C@@H]3C[C@H](C)C4=CC(=O)C=C[C@]4(C)[C@@]3(F)[C@@H](O)C[C@@]21C	378.4400000000001	2.1171999999999995	5	2	1	0
[673100.6]	0.5101568892419974	CNC[C@H](O)c1ccc(O)c(O)c1	183.207	0.35060000000000013	4	4	3	1
[1347052.]	0.5185337715999264	C[C@@H](C[C@](C(N)=O)(Cn1cncn1)C(=O)O)N1CCC[C@H]1C(=O)O	339.35200000000015	-0.837999999999999	8	3	8	1
[143119.9]	0.774797284050659	CC(=O)OC[C@H](C)CCc1ccccc1NC(=O)C1CCCC1	317.4290000000002	3.9471000000000025	3	1	7	1
[733544.]	0.8773488258635126	CC1(C)NC(=O)C=C1c1ccccc1Sc1ccc(Cl)cc1	329.8520000000001	4.783000000000003	2	1	3	2
[14939.741]	0.37752343929837995	COC(=O)CC[C@H](C)[C@@]1(C)CC[C@@]2(C)C3=CC[C@H]4C(C)(C)[C@@H](O)CC[C@]4(C)C3CC[C@]12C	444.70000000000033	6.9319000000000095	3	1	4	0
[595069.5]	0.5196651595334851	C=C1[C@H]2C[C@H]2[C@]2(C)C(=O)C[C@H](O)C[C@H](O)[C@@]12O	238.283	0.01440000000000008	4	3	0	0
[32.4619]	0.4262962736027836	O=C(CO)[C@H](O)C[C@H](O)/C=C/n1c(C(F)(F)F)nc(-c2ccc(F)cc2)c1-c1ccc(F)cc1	482.40500000000014	3.658100000000002	5	3	8	3
[3.2518198e+08]	0.6822997553866551	Cn1c(=O)c2c(ncn2CC2OCCO2)n(C)c1=O	266.25699999999995	-1.1933999999999994	5	0	2	2
[3686913.8]	0.5000305818421514	C/N=C(/N)NC(=O)Nc1ccc(Cl)cc1	226.667	1.4060000000000006	2	3	1	1
[264842.06]	0.7947777645282681	CC[C@@H](F)c1cc(N)c(C)c(C(=O)O)c1OC	241.26199999999997	2.704620000000001	4	2	4	1
[974165.2]	0.5950545877166743	C[C@@]12C=CC[C@H]1[C@@H]1CC[C@@H]1[C@@H](O)C[C@@H]2O	208.30100000000002	1.7205	2	2	0	0
[1281900.4]	0.7521450742487874	O=c1nc[nH]c2c1ncn2[C@H]1CC[C@@H](CO)O1	236.23099999999994	-0.21050000000000008	5	2	2	2
[14177745.]	0.30647243072316105	O=C(O)[C@@H](O)[C@H](O)[C@H](O)CO	166.129	-2.8540000000000005	6	5	4	0
[418480.88]	0.7330601442039426	C=C(C)[C@H]1[C@H]2[C@@H](O)C[C@@]3(C)C4=CC(=O)CC[C@]4(C)[C@H]3CC[C@@]21C	314.46900000000005	4.291300000000004	2	1	1	0
[11511.82]	0.26114257173562105	CCCC[C@H](NC(=O)c2ccc(C(=O)N[C@@H](CCC(=O)O)C(=O)O)cc2)C(=O)N1CCC[C@H]1C(=O)O	505.52400000000034	1.0986000000000011	9	5	13	1
[1556622.6]	0.5980782135745506	O=C1NN(c2ccccc2)C(=O)NC1=O	205.17299999999997	-0.7859000000000003	3	2	1	2
[928457.2]	0.5726407465226224	C=C(C)[C@@H](O)C(=O)O[C@H]1CCC2=C[C@@H]1OC2	224.25599999999994	0.9541999999999999	4	1	3	0
[1617.6096]	0.7323019874609519	CC1=C[C@H]2c3c(cc(O)cc3C(=O)c2O[C@H]2COc3cc(O)ccc3[C@@H]2CO)O1	396.39500000000015	2.596200000000001	7	3	3	2
[307.6728]	0.18694199535397757	C=C[C@](C)(CC/C=C/C(C)=C\CC(C)C)O[C@@H]1O[C@H](C)[C@@H](O[C@@H]2O[C@H](C)[C@@H](O)[C@H](NC)[C@H]2O)C[C@@H](O)[C@H]1O	541.7260000000002	2.572999999999999	9	5	12	0
[645448.]	0.472980479934314	CN(CC(=O)NO)C(=O)C(C)(C)C	188.22699999999998	-0.0037000000000004807	3	2	2	0
[23013.332]	0.6438281185348558	C[C@@H]1OC(=O)C2=CC[C@@H]3[C@H](C)[C@H](O)C[C@@H](O)C[C@@H]3N(C)C21	295.379	0.6987	5	2	0	0
[6991.593]	0.5262718010310679	CNCc1ccc(CSC(=S)NC(=S)NC2CCCCCC2)cc1	381.63600000000025	4.111000000000003	6	3	5	1
[43468.98]	0.5083068674452209	O[C@H]1C[C@@]2(O)N[C@@H]3CC[C@@H]4C(=O)C=C[C@]4(C)[C@@]3(O)CC[C@H]12	293.36300000000006	0.0940999999999994	5	4	0	0
[4007228.8]	0.6825233200715872	NC(=O)[C@H](Cc1ccc(O)c(O)c1)N1CCCC1	250.29799999999994	0.5899999999999995	4	3	4	1
[3.914926e+09]	0.4115836048923677	[N-]=[N+]=Nc1ccc(O)c(C(=O)O)c1	179.13499999999996	2.0322	3	2	2	1
[630096.44]	0.8036876391350826	O=C(O[C@@H](C(=O)O)c1ccc(F)cc1)Nc1ccc(C(F)(F)F)cc1	357.259	4.218900000000002	4	2	4	2
[102555.49]	0.4253111061687427	C/C(N)=N/CC(=S)NC1(C)CCCC1	213.34999999999994	1.6131999999999997	3	2	3	0
[26548.32]	0.26918868716570815	CN(CCOc1ccc(C[C@H](Nc2ccccc2C(=O)c2ccccc2)C(=O)O)cc1)c1ccccn1	495.5790000000002	4.9356000000000035	7	2	12	4
[17136.783]	0.7252230104356541	O=C(O)[C@H]1C[C@@H](Oc2ccc3c(c2)OCO3)[C@H](Cc2ccc(O)cc2)[C@@H](O)C1	386.4000000000001	2.582700000000001	7	3	5	2
[16546.016]	0.5689149252022938	C=C1CC[C@@H]2[C@@]3(C)CCC4=CC(=O)C=C[C@]4(C)[C@H]3CC[C@@]2(C)C(=O)C1	338.49100000000016	5.199800000000005	2	0	0	0
[7.052309e+10]	0.4513521877377077	C[C@@H](N)C(=O)O	89.09399999999998	-0.5817999999999999	3	2	1	0
[230237.5]	0.6228636963346721	CC(C)[C@@]1(O)CC(=O)[C@H](C)[C@@]2(C)C3=CC[C@H]4[C@H](C)C(=O)C=C[C@]4(C)[C@@]3(C)C[C@@]12C	398.5870000000002	5.132600000000005	3	1	1	0
[13737741.]	0.4287777976990119	N[C@H]1C=C(CO)[C@@H](O)CC1	143.18599999999995	-0.6129000000000004	3	3	1	0
[3830.478]	0.80107226996311	CC(C)C[C@@H](c1ccc(O)c(C)c1)CCC(C)O	250.38199999999995	3.991320000000004	2	2	6	1
[3279146.5]	0.5588251961475821	C[C@@H](O)[C@H]1C(=O)N2C(C(=O)O)=C(S[C@@H]3CN[C@H](C(=O)N(C)C)C3)[C@H](C)[C@H]12	383.4700000000002	-0.3079999999999994	7	3	5	0
[48769412.]	0.7717726415372386	COc1ccc([C@H]2C(=O)c3ccccc3C2=O)cc1	252.269	2.8580000000000005	3	0	2	2
[7.5669185e+10]	0.3426777863228231	ClC1=C(Cl)[C@@]2(Cl)[C@@H]3[C@@H]4C[C@@H]([C@H]5O[C@@H]45)[C@@H]3[C@@]1(Cl)C2(Cl)Cl	380.913	4.481400000000002	1	0	0	0
[2.08761e+09]	0.66856185150608	O=C(c1ccccn1)c1ccccc1	183.21	2.3125999999999998	2	0	2	2
[132482.98]	0.8386834411307786	CSc1cc(C(=O)NC2CCCNC2)cc(Cl)c1OC	314.838	2.5523000000000007	4	2	4	1
[9153858.]	0.8305851686304766	O=C(Cc1ccccc1)Nc1ccccc1	211.26399999999998	2.867800000000001	1	1	3	2
[143787.25]	0.7000601438211841	CCCCCCCn1cc(C(=O)O)cc1-c1ccc(F)cc1	303.377	4.962800000000004	2	1	8	2
[77007.6]	0.8508859261539405	COc1ccc(NCC(=O)Nc2ccc(C(C)C)cc2)cc1	298.386	3.869200000000002	3	2	6	2
[1098312.6]	0.5031165080479474	CC1=C[C@@H]2/C=C/C(=O)O[C@@]3(CCCC4=CC(=O)CC[C@]43C)[C@H]2C1	312.40900000000005	3.900100000000003	3	0	0	0
[630406.]	0.7850751021508489	CCOc1ccccc1NC(=O)C(C)N	208.26099999999997	1.371	3	2	4	1
[1444897.5]	0.7290096788722705	CCc1ccc(NC(=O)CN)cc1	178.23499999999999	1.1461999999999999	2	2	3	1
[2303445.8]	0.47376155838920103	NC1(CNC(=O)CSc2ccc(C(F)(F)F)cc2)C(=O)N2C(=O)NC(=O)C[C@H]21	416.38100000000014	0.46190000000000003	6	3	5	1
[1422385.1]	0.7610614713574506	C=C(C)c1cc(OC)c(OC)cc1OC	208.25699999999995	2.7455000000000007	3	0	4	1
[44732336.]	0.8874616816356888	Cc1ccc2nc(N3CCN(C(=O)C4CCCO4)CC3)nc(N)c2c1	341.41500000000013	1.3480199999999996	6	1	2	2
[642682.7]	0.6758950968412794	Cc1ccc(/C=C/C(=O)O)cc1	162.18800000000002	2.09282	2	1	2	1
[5310254.5]	0.2612626527203185	OC[C@H](O)[C@H](O)[C@H](O)[C@H](O)CO	182.172	-3.5854000000000004	6	6	5	0
[310472.38]	0.4439422147906779	CCOC(=O)/C=C/C(=O)c1ccc(OC)cc1	234.25099999999998	1.9972	4	0	5	1
[17284.436]	0.5225843587187353	CC1(C)CC[C@@H]2C[C@@H](C)CC[C@@H]1C2	180.33499999999995	4.2489000000000035	0	0	0	0
[59011.52]	0.7971701178185844	CC[C@H](CO)NC(=O)[C@@H]1C=C2c3cccc4[nH]cc(c34)C[C@H]2N(C)C1	339.4390000000002	1.9247	3	3	4	2
[2.1327541e+08]	0.5172771266067366	O=c1c2ccccc2oc2ccccc12	196.20499999999998	2.946200000000001	2	0	0	3
[154775.78]	0.8018065363424305	CO[C@](C)(COC(N)=O)c1ccccc1COC(=O)C	281.30800000000005	1.7066000000000001	5	1	6	1
[5634.4717]	0.8281848712612935	CC(C)(O)CCc1ccc(CC2CCCC2)cc1	246.39399999999995	4.122800000000003	1	1	5	1
[31053.941]	0.628153083542316	CC(=O)O[C@@H]1C2=CC(C)C2(C)C(=O)C[C@@]2(C)[C@H]([C@H](C)[C@@H]12)CO	306.40200000000004	2.3540000000000005	4	1	2	0
[16827.715]	0.8739705938909597	CC(C)(C)NC[C@@H](O)COc1cccc2c1CCCC2=O	291.391	2.3334	4	2	5	1
[88227.78]	0.6478847894702293	C[C@H]1C(=O)CC[C@H]2[C@@H]3CCC4=CC(=O)CC[C@]4(C)[C@H]3CC[C@]12C	314.46900000000005	4.723500000000005	2	0	0	0
[32752478.]	0.29015285452995804	OC[C@@H]1O[C@H](O)[C@@H](O)[C@@H](O)[C@H]1O	180.156	-3.2214000000000005	6	5	1	0
[3.8309658e+08]	0.33245168736105785	O=C1N=C(S)NC(=O)C1=O	158.13799999999998	-1.5023000000000002	3	2	0	0
[887.0919]	0.3942424662405817	CC[C@@H](C)CC/C(=C/[C@@H](C)C[C@@H](O)CC(=O)[O-])C(=O)N[C@@H](CC(C)C)C(=O)N1CCCC1	451.62800000000027	2.4195	5	2	14	0
[722538.]	0.5253875259706279	CCCCC[C@@H](O)[C@H](O)CC(=O)[O-]	189.23099999999997	-0.5715000000000001	4	2	7	0
[97045.93]	0.7731281411296282	CC(=O)O[C@@H]1[C@H]2C[C@H]3c4[nH]c5ccccc5c4CCN3C[C@@H]2CC[C@@H]1O	354.4500000000001	2.7896000000000014	4	2	1	2
[337685.03]	0.6393410548809525	O=C1NC(=O)N(c2ccccc2)C(=O)N1	205.173	-0.7859000000000003	3	2	1	2
[1349672.8]	0.6761645252446312	NCCCC[C@@](N)(C(=O)O)c1ccc(Cl)cc1	256.733	1.707600000000001	4	3	6	1
[4.825295e+08]	0.8046808903034202	O=C1O[C@@]2(c3ccccc3)c3ccccc3c(O)c2C1	264.28000000000003	3.1598000000000015	3	1	1	2
[61135.047]	0.6693948319960988	CN(CCc1ccccc1)C(=O)C(CN(CCN(C)C)C(=O)O)c1ccccc1	397.51900000000006	3.0129	4	1	10	2
[2407.8086]	0.1624636790422559	CCC[C@@H](NCC)C(=O)N[C@@H](Cc1ccc(O)cc1)C(=O)N[C@@H](C)C(=O)N[C@@H](CCC(=O)O)C(=O)O	508.5720000000003	0.1366000000000035	9	7	16	1
[565495.]	0.4764912084284152	C=CC(=O)Nc1ccc(OCC(O)CNC(C)C)c(C(C)=O)c1	320.38900000000007	1.7513999999999998	5	3	9	1
[763.294]	0.2448696088040246	C[C@@H]1O[C@@H](Oc2c(O)c3c(=O)c(O)c(O)cc3c(=O)c2C(=O)c2cc(F)cc(F)c2)[C@H](O)[C@H](O)[C@@H]1O	508.3820000000002	0.4771999999999997	11	6	4	1
[1209.5116]	0.4695193800661388	CO[C@H]1[C@H](O)[C@H](C)[C@@H](O[C@H]2O[C@H]([C@H](C)CC(=O)O)[C@@H](C)[C@H](O)O2)[C@@H](C)O[C@@H]1O	408.4440000000001	-0.11499999999999877	10	4	6	0
[22006260.]	0.869070077207796	O=C(O)[C@@H]1[C@H]2C[C@H](c3ccccc3)CC[C@@H]1C2=O	244.29	2.4700000000000006	3	1	2	1
[27783416.]	0.6672843310982467	C=C1[C@H]2CC=C3C(=O)CC[C@@H](C)[C@]3(C)C[C@H]1[C@@H]2O	246.34999999999997	2.8750000000000013	2	1	0	0
[62362.]	0.4488212563217486	CCCCC[C@H](/C=C/[C@@H](O)CC(=O)[O-])C(=O)O	243.27899999999994	0.32459999999999956	5	2	9	0
[8607713.]	0.4745308027435365	CC1(C)C=C[C@]2(C)[C@H]1CC[C@]1(C)C[C@H]2OC1=O	234.33899999999994	3.320500000000002	2	0	0	0
[6948.0947]	0.13467597223938965	OCC1=C[C@@H](N[C@@H]2[C@H](O)[C@@H](O)[C@H](O[C@H]3O[C@H](CO)[C@@H](O)[C@H](O)[C@H]3N)O[C@@H]2CO)[C@@H](O)[C@@H](O)[C@@H]1CO	512.5090000000002	-7.202299999999991	15	12	8	0
[15351.266]	0.8240069237957237	CN(C)CC[C@H](c1ccc(Cl)cc1)c1ccccn1	274.795	3.8186000000000027	2	0	5	2
[50809.047]	0.8218071006366887	COc1cc(-c2nc(N)nc(N)n2)ccc1OC	247.258	0.7201999999999997	7	2	3	2
[3922727.2]	0.6587111176372029	CC1=C2C[C@@H](C(=O)O)C2=C1C(=O)O	180.15899999999996	0.8022	4	2	2	0
[320490.97]	0.7130753874042883	CCCN[C@]1(c2ccccc2)O[C@@H](CO)C[C@H]1CC(=O)O	293.363	1.7111	5	3	7	1
[923216.1]	0.9147003810426954	O=S(=O)(Nc1ccc(Cl)c(Cl)c1)C1CCCCC1	308.23000000000013	4.067800000000002	2	1	3	1
[17038592.]	0.8823137626119251	OC[C@H](c1ccc(Cl)c(F)c1)N1CCCC1	243.70899999999992	2.6083	2	1	3	1
[10340698.]	0.6280952859346732	O=C(O)[C@H]1NCCc2cc(O)ccc2C1	207.22899999999998	0.5336	4	3	1	1
[162043.3]	0.7271236251118393	CC(=O)[C@@H](C)CC[C@H]1C(C)CC[C@H]1C(C)CCC(=O)O	282.424	4.154900000000003	3	1	8	0
[415.41785]	0.42430886715634775	C=C(C)[C@@H](CCC(C)C)[C@H]1CC[C@@]2(C)C3=CC[C@H]4C(C)(C)[C@@H](O)CC[C@]4(C)C3CC[C@]12C	440.7560000000003	8.581000000000007	1	1	5	0
[8628136.]	0.36308107694805136	OC[C@H](O)C[C@@H](O)CO	136.14700000000002	-1.9171	4	4	4	0
[1.4469668e+09]	0.6401346584618144	Nc1ccc(Cl)c2c1C(=O)c1ccc(Br)cc1-2	308.56200000000007	3.8961000000000015	2	1	0	3
[3269095.2]	0.72949733869838	CCCC(=O)O[C@@H](Cc1ccccc1)c1ccccc1	268.356	4.313700000000003	2	0	6	2
[2586363.2]	0.8603039489698939	NC(=O)c1sc(N)nc1-c1cc(Cl)ccc1	253.714	2.1446000000000005	3	2	2	2
[295611.9]	0.8773253828489799	CC(C)(NC(=O)c1ccc(F)cc1)C(=O)N1CCC[C@H]1C(=O)O	322.336	1.4096999999999997	4	2	4	1
[282130.8]	0.8150898917026366	CC(=O)N/C(=C\c1ccccc1)c1ccccc1	237.30200000000002	3.320800000000002	1	1	3	2
[1701054.4]	0.2728602691565382	O=C(O[C@@H]1O[C@H]2CO[C@@H](O)[C@@H](O)[C@H]2O)[C@H](O)[C@@H](O)[C@@H]1O	296.22800000000007	-4.592399999999996	10	6	2	0
[1658451.4]	0.2823797775629887	N=[N+]=CC(=O)Cc1ccc(O)c(O)c1	193.182	0.5193699999999997	3	3	3	1
[1064.354]	0.483568777102965	CC1(C)[C@@H]2[C@@H](O)C[C@@]3(C)[C@H](CC[C@@H]4C5CCC(=O)CC(=O)CC[C@]5(C)[C@H]4CC[C@]32C)C1	428.6570000000003	5.970700000000007	3	1	0	0
[3.6386368e+08]	0.5800799709220194	Oc1ccc(O)c2ccccc12	160.172	2.2509999999999994	2	2	0	2
[706266.4]	0.4815450388236752	Oc1cc(O)cc(O)c1	126.11099999999996	0.8033999999999999	3	3	0	1
[2806852.2]	0.6368438467299331	CC(=O)S[C@H]1CO[C@]2(C)CC[C@@H]3[C@H](C)C=C4C(=O)C=C[C@]4(C)[C@H]3CC[C@@]21C	388.57300000000015	4.957600000000006	4	0	1	0
[2020849.8]	0.8655612086192512	O=C(CCCc1ccccc1)NN1CCCCC1	246.35399999999996	2.5264000000000006	2	1	5	1
[5177249.5]	0.2869330579619869	N=C(NCCC[C@H](N)C(=O)O)NC(=O)c1ccccc1	278.312	0.132870000000001	5	5	6	1
[1.29477]	0.1931580696986653	COc1cccc(CNC(=O)c2c(-c3ccccc3)c(-c3ccc(F)cc3)c(CC[C@@H](O)C[C@@H](O)CC(=O)[O-])n2C(C)C)c1	601.6950000000003	4.665200000000005	6	3	14	4
[2816680.]	0.886211207842576	Cc1c(C(=O)O)cccc1C(=O)NCCc1ccccc1	283.32699999999994	2.665720000000001	3	2	5	2
[7507.984]	0.4847730985194393	CC(C)C1=C2[C@H]3CCC[C@@H]4[C@H](C)CC[C@@H](O)CC[C@]4(C)[C@H]3CC[C@@]2(C)CC1	372.6370000000002	7.1427000000000085	1	1	1	0
[21062.365]	0.5334529696441725	COc1cc2oc3cc(C)ccc3c(=O)c2cc1CCc1ccc(O)cc1	360.40900000000005	4.754020000000004	4	1	4	4
[26689.594]	0.604809516075104	CCC[C@H](C(=O)c1ccc(OCC(=O)O)cc1)NCCc1ccccc1	355.4340000000001	3.333700000000002	5	2	11	2
[671543.2]	0.2011276719859027	CO[C@@]1(NC(=O)CSCC#N)C(=O)N2C(C(=O)O)=C(CSc3nnnn3C)CS[C@@H]21	471.54600000000016	-0.7283199999999983	12	2	9	1
[11219.172]	0.6221600234443319	CC(=O)O[C@@H]1C=C(C)CC[C@@]2(C)[C@H]([C@H](C)O)CC[C@@]12C	280.408	3.4616000000000025	3	1	2	0
[7335.8105]	0.6707052499032446	C[C@](O)(CO)[C@@H]1CC[C@H]2[C@@H]3C[C@H](F)C4=CC(=O)C=C[C@]4(C)[C@@]3(F)[C@@H](O)C[C@@]21C	396.47400000000016	2.6647000000000007	4	3	2	0
[985441.6]	0.763478015256529	C=CCOc1cc(CC2CNC(=O)N2)ccc1OC	262.309	1.4839	3	2	6	1
[171013.31]	0.6474855665062444	COC(=O)/C(C1CCCCC1)Nc1ccc(O)cc1	263.337	2.926000000000001	4	2	4	1
[1.3509965e+08]	0.49355756633609527	C=C1C2=CC[C@@H](C)[C@H]2CC[C@@H]1	147.24099999999999	3.123090000000002	0	0	0	0
[213137.]	0.794148684143279	C[C@H](C(=O)O)c1ccc2oc(-c3ccc(F)cc3)nc2c1	285.274	3.822000000000002	4	1	3	3
[35141.008]	0.6454972430628254	Oc1c(Br)cc(/C=C/c2ccc(F)cc2)cc1O	309.134	4.169800000000002	2	2	2	2
[285.6574]	0.40004338627260777	C=C(C(=O)O)[C@@H]1CC[C@H]([C@@H](C)CCCC(=O)O)CC2=C[C@H](C)[C@H](CC(=O)O)[C@H]12	392.4920000000001	4.2177000000000024	6	3	9	0
[438073.03]	0.6974315707866878	CCC[C@@H](CCO)SC(=O)CC	190.30799999999996	2.2073	3	1	6	0
[1132090.1]	0.787164991862853	COCCn1c(C)c(C(=O)OC)c(-c2ccc(F)cc2)c1Cl	325.76699999999994	3.689020000000003	3	0	5	2
[5793.1616]	0.36824580671204055	O=S(=O)(Cl)c1cc(Cl)c(Cl)c(Cl)c1OC(=O)NO	354.9820000000001	3.0519000000000007	5	2	2	1
[7537999.]	0.5872724288413278	COC(=O)[C@@]1(c2ccccc2)CC[C@H](C)CCC1	246.34999999999994	3.697600000000002	2	0	2	1
[7.575691e+08]	0.4850352558003645	Cc1cc2n[nH]c(=S)n2C(=O)c1=O	195.203	0.5668899999999999	4	1	0	1
[19224.307]	0.4541812887345358	COc1ccc(O)cc1OCC(O)COc1cccc2[nH]c3ccccc3c12	379.41200000000003	3.8540000000000028	5	3	7	4
[247139.55]	0.17018669395657388	CN[C@H]1C[C@@H](N)[C@H](O[C@H]2[C@@H](O)[C@H](N)N)[C@@H](O[C@H]2O[C@H](C(N)=O)[C@@H](N)CO)[C@@H]1O	408.4560000000002	-6.060500000000004	12	9	8	0
[2121329.2]	0.7052538645957241	Cc1[nH]c2ccc(F)cc2c2ccccc2c1	225.266	4.279000000000003	1	1	0	2
[85480.03]	0.21562132458680283	CO[C@H]1O[C@H](CO)[C@@H](O)[C@H](O[C@@H]2CO[C@@H](O)[C@H](O)[C@H]2O)[C@H](O)[C@H]1NO	371.339	-4.756599999999993	12	8	5	0
[10920891.]	0.7263440713564566	Cc1ccccc1SC(=O)N1CCC(Cc2ccccc2)CC1	325.47700000000003	5.161820000000005	2	0	3	2
[3.566157]	0.4347445242149645	CC(C)c1nc(-c2ccc(F)cc2)c(-c2ccc(F)cc2)n1/C=C/[C@H](O)C[C@@H](O)CC(=O)O	456.48900000000015	4.676000000000006	5	3	9	3
[832334.3]	0.6650697123851708	CC(C)(O)[C@@H](C)CCCC1=CCCC1	196.33399999999995	3.674000000000003	1	1	5	0
[1773938.6]	0.5501217966938848	CC(=O)Oc1ccccc1C(=O)O	180.15899999999996	1.3101	4	1	2	1
[403087.9]	0.7508038184953313	COc1ccnc(C[S@@](C)=O)c1OC	215.27399999999997	0.9773	4	0	4	1
[6.460624e+14]	0.48837238667997585	S=C=Nc1cccc2ccccc12	185.251	3.5741000000000014	1	0	1	2
[5863471.5]	0.4435105912731592	O=c1ccn([C@@H]2O[C@H](CO)[C@@H](O)[C@H]2O)c(=O)[nH]1	244.20300000000003	-2.8519	6	4	2	1
[1000717.6]	0.5904230896794621	OCCCc1ccc(O)c(O)c1	168.19199999999998	1.0226999999999997	3	3	3	1
[1755287.8]	0.7602430158179183	CN[C@H](C)[C@H](O)c1cccc(C(=O)N[C@@H]2CCCN2C)c1	291.395	1.1093999999999995	4	3	5	1
[3848300.5]	0.6760870934103842	CS(=O)(=O)Nc1ccc([N+](=O)[O-])cc1Oc1ccccc1	308.315	2.7586000000000013	5	1	5	2
[301.60968]	0.7526668247559516	C=C1[C@@H]([C@@H](O)C[C@H](C)[C@H]2CCC(C)C[C@@H]2C)CC[C@@H]1C(C)=O	306.49	4.617200000000005	2	1	5	0
[6985.495]	0.37374046932349264	COc1[nH]c(=O)c2c(-c3ccccc3)cc(C(=O)N[C@@H]3CCCN(C)CC3)c(F)c2c1-c1ccc(F)cc1	517.5760000000004	5.363000000000005	4	2	5	4
[335.1108]	0.19607521011109122	CC1=C(CC/C(C)=C/CC/C(C)=C/C(C)=C/C=C/C(C)=C/C=C/C=C(C)C)C(=O)O1	406.6100000000002	8.241400000000008	2	0	11	0
[291567.8]	0.7747888633627702	COCc1ccc(N[C@@H](C)C(=O)O)cc1	209.24499999999998	1.718	4	2	5	1
[2.9176837e+09]	0.4804438636213084	CC(C)=CC/C=C/C(=O)O	140.182	1.9835	2	1	3	0
[333.92038]	0.22797751775534777	O=C(O)CC[C@@H](CCc1ccccc1)C(=O)N[C@@H](Cc1ccccc1)C(=O)N[C@@H](CCC(=O)O)C(=O)O	512.5590000000004	2.2619000000000002	8	5	16	2
[271836.38]	0.760081158484065	C[C@@H]1CCCC(=O)CC[C@H]1CCC2=CCCC2=O	248.36599999999996	3.841400000000003	2	0	3	0
[1.7313893e+09]	0.5568775915672457	C[C@@H]1COC(=O)[C@H](C)[C@@H]2CCCN1C2=O	211.26099999999994	0.8063999999999998	3	0	0	0
[1.1498829e+08]	0.6061234099403053	N#Cc1nc2ccccc2[nH]1	143.14899999999997	1.43458	2	1	0	2
[6031.5225]	0.3783999947354947	CCCCCCCCC#CC#CC1OC1CCCC(=O)O	290.403	3.7661000000000024	3	1	10	0
[4.464101e+09]	0.46000885031165994	O=C(N/N=C/C#N)c1ccc([N+](=O)[O-])cc1	218.172	0.8339799999999999	4	1	3	1
[1712141.]	0.4361738106721368	CCCCCCOC(C)=O	144.21399999999997	2.1298000000000004	2	0	5	0
[239932.98]	0.7937665209457547	COc1c(O)c(OCC)ccc1CC(=O)O	226.22799999999995	1.4265999999999999	5	2	5	1
[3061.4639]	0.6905652130805183	C=C[C@@]1(C)Cc2c([C@H](C)CCCC(C)(C)C(=O)O)OC2=C(C)C1=O	332.44000000000005	4.627000000000003	4	1	7	0
[7.0778885]	0.5359914310335363	CC(C)c1c(/C=C/[C@@H](O)C[C@@H](O)CC(=O)[O-])c(-c2ccc(F)cc2)cn1-c1ccccc1	436.503	3.6719000000000026	4	2	9	3
[238919.86]	0.7989479444577321	Oc1ccc([C@H](O)CNC(=O)c2ccc(F)cc2)cc1	275.279	1.9947	3	3	4	2
[44951.52]	0.6290731330689312	CC(C)(C)NCC(O)c1cc(O)cc(O)c1	225.288	1.5192999999999997	4	4	3	1
[11326771.]	0.3259915093784478	N[C@@H](CCCCNC(=O)C(=O)O)C(=O)O	218.209	-1.230599999999999	6	4	6	0
[1795.4586]	0.3022645649411051	C=CCc1cc2c(c(O)c1O)CCC(=O)[C@H]2C(=O)O[C@@]1(C)C[C@H](O)[C@H]2CCC[C@]21C	414.4980000000002	3.2981000000000016	6	3	4	1
[66595.28]	0.39183082481861436	CC1(C)C[C@@H]2C3=CC[C@H]4[C@@](C)(CC[C@@H]5C(C)(C)[C@@H](O)CC[C@]54C)[C@@]3(C)C(=O)C[C@@]2(C(=O)CO)C(=O)C=C1	510.7150000000004	5.234500000000005	5	2	2	0
[228.56888]	0.6003695541647907	C=C1/C=C\C[C@H](C)[C@H](C)[C@H](C)CCC[C@@]2(C)C[C@H]1C[C@H](O)C[C@@H]2CCC(=O)O	390.6080000000002	6.229400000000006	3	2	3	0
[101019.08]	0.6717858010119436	COc1cc([C@@H](O)CNC(=O)c2ccc(O)cc2)ccc1O	303.314	1.5697999999999996	5	4	5	2
[50864.848]	0.35234501789058637	CO[C@@H]1[C@H](O)[C@@H](OC)[C@H](O[C@H]2O[C@H](C)[C@@H](O)[C@H](O)[C@H]2O)OC[C@@H]1O	354.3520000000001	-3.061399999999997	10	5	4	0
[980.3885]	0.5507421885282902	CC(C)[C@@H]1Oc2cc(ccc2OC[C@H](O)CN2C)c(OC[C@H](O)[C@H]2O)ccc1O	407.4630000000001	1.2674	8	4	1	1
[607860.3]	0.5662247345927631	CCCCC[C@@H](O)CC	130.23099999999997	2.3376	1	1	5	0
[2173.8376]	0.11449621780260215	C[C@@H]1O[C@@H](OC[C@@H]2O[C@H](O)[C@@H](O)[C@H](O[C@@H]3O[C@H](CO)[C@@H](O)[C@H](O[C@H]4O[C@H](C)[C@@H](O)[C@H](O)[C@H]4O)[C@H](O)[C@H]3O)[C@H]2O)[C@H](O)[C@@H](O)[C@@H]1O	664.6070000000005	-8.332699999999992	20	13	8	0
[1459577.9]	0.5852778897985799	CCOC(=O)CCc1ccccc1N	193.246	1.7645	3	1	4	1
[3601245.8]	0.5265553477267806	C=CC[C@H](C=O)c1ccc(OC)cc1	190.24199999999996	2.5538000000000007	2	0	5	1
[299464.94]	0.5829616398758072	C[C@H](N[C@@H](CCc1ccc(O)cc1)C(=O)O)C(=O)O	267.281	0.8406999999999998	6	4	7	1
[1.3362149e+08]	0.658951175302544	Clc1ccc(-c2ccc(Cl)cc2)cc1	223.102	4.660400000000002	0	0	1	2
[273999.8]	0.47566051597544645	C[C@H]1CC[C@@H](C)N1CCC(O)CNC[C@H](O)CO	260.378	-0.44699999999999906	5	4	8	0
[6911118.]	0.7309149715140348	CCCCCOc1ccc(C(=O)O)cc1	208.25699999999998	2.953800000000001	3	1	6	1
[2.1817939e+11]	0.5988163606060163	CC1(C)[C@@H](C(=O)O)N2C(=O)C[C@H]2S1(=O)=O	233.24499999999998	-0.794999999999999	5	1	1	0
[2298.6]	0.48925215397357374	CC1=C[C@](C)(O)C2=CC[C@@H]3[C@H](C)CC[C@@H]4[C@@H](C)CC[C@@]4(C)[C@H]3CC[C@@]12C	356.59400000000016	6.528600000000007	1	1	0	0
[189440.39]	0.6596540016798033	CCCSc1ccc(C(C)(C)C)cc1	208.36999999999998	4.486200000000004	1	0	3	1
[248.63051]	0.43915163841674126	CC1=C(C#C/C=C/C(C)=C/C(C)=C/C=C/C(=O)O)C(C)(C)CC1	310.4370000000001	5.215900000000004	2	1	4	0
[inf]	0.20498734421559228	C=C(CC(C)C)C(=O)c1ccc(OCCOCC[N+](C)(C)Cc2ccccc2)cc1.[Cl-]	446.03100000000006	2.1476000000000006	3	0	13	2
[911.36615]	0.20875663526552246	Cc1ccnc(N/C=C/[C@@H](O)C[C@@H](O)CC(=O)[O-])c1SC[C@H](N)[C@@H](O)CC(=O)[O-]	427.4790000000002	-2.512179999999997	11	5	13	1
[551.7103]	0.4935994696592868	CC(C)(O)C[C@](O)(CC(=O)O)CC(=O)O	220.22099999999998	-0.17209999999999998	6	4	6	0
[119005.71]	0.4916745333213794	Nc1ccccc1Oc1ccc(C(=O)N[C@@H]2CCNC(=O)[C@H]2Cc2ccc(Cl)cc2)cc1	449.9380000000001	4.191700000000003	4	3	6	3
[75943.164]	0.5004016684735181	CCC/C=C1\OC(=O)C2=C(C(=O)c3ccccc3)C[C@@H](c3ccccc3)C[C@@H]2S1(=O)=O	436.5290000000001	4.725200000000005	5	0	5	2
[79107.086]	0.6315826160629372	C[C@@H]1OC[C@H]2S[C@@]3(C)CC[C@@H]4[C@H](C)CC[C@@H]([C@H]1C)[C@@]24OO3	312.475	4.015900000000003	4	0	0	0
[1632667.9]	0.6555202242754368	CCCC[C@H](C)C[C@H](C)[C@H](O)CC(=O)O	216.32099999999997	2.674500000000001	3	2	8	0
[126400.7]	0.7343105219212549	CC(C)CCOC(=O)C(O)C[C@@H]1CCC[C@@H](O)CC(C)O1	302.41100000000006	2.0353000000000003	5	2	6	0
[8.536068]	0.47488054266891777	CCc1[nH]c(-c2ccc(F)cc2)c(-c2ccc(F)cc2)c1/C=C/[C@@H](O)C[C@@H](O)CC(=O)[O-]	440.4660000000002	3.4544000000000032	4	3	9	3
[63963524.]	0.909053833483141	O=C(N[C@H]1CN([C@@H](O)c2ccccc2)CC1)c1ccccc1	296.37	2.1818	3	2	4	2
[1268616.1]	0.6660779268447016	CC1(C)CCC[C@H](C)[C@@]1(C)CCC[C@]1(C)CCC1=O	264.4529999999999	5.378400000000005	1	0	4	0
[257.83453]	0.0677147544245248	C[S@](=O)C[C@H](NC(=O)c1ccc(N)cc1)C(=O)N[C@H](C)C(=O)N[C@@H](C)C(=O)N[C@@H](CCC(=O)O)C(=O)N[C@@H](C)C(=O)N[C@@H](CC(=O)O)	682.7330000000002	-2.637909999999997	12	9	19	1
[29371174.]	0.759444050596183	CC[C@@]1(C)OC(=O)N2CCc3ccccc3C2C1	245.32199999999997	3.294800000000002	2	0	1	1
[2485830.]	0.35047270891748605	Oc1cc2c(cc1O)C[C@H](O)C(=O)N1CCC[C@H]1C(=O)O2	293.27500000000003	-0.08879999999999999	6	3	0	1
[501759.12]	0.3275037453254436	COc1ccc(C[C@@H](N)C(=O)N[C@H]2[C@@H](O)[C@H](n3cnc4c(N(C)C)ncnc43)O[C@@H]2CO)cc1	471.51800000000026	-0.7936999999999972	10	4	8	3
[310595.56]	0.7006009656468197	CNC(=O)[C@H](CCc1ccc(O)cc1)NCCc1ccccc1	312.413	2.271699999999999	3	3	8	2
[28027.46]	0.856847666181552	COc1ccc2cc(CC(=O)O)ccc2c1	216.236	2.4755000000000003	3	1	3	2
[94329.81]	0.6377710835436987	CNCCC[C@@]1(C)C[C@@H](O)[C@H](O)CCc2ccc(O)cc21	293.407	1.7075999999999993	4	4	4	1
[34531.85]	0.17074395647973564	OC[C@@H]1O[C@H](OC[C@@H]2O[C@H](O)[C@@H](O[C@H]3[C@H](O)[C@@H](O)[C@H](O)[C@H]3O)[C@H](O)[C@@H]2O)[C@H](O)[C@@H](O)[C@@H]1O	474.4120000000001	-7.547099999999989	15	11	6	0
[506183.25]	0.6196472371388676	CC[C@@H]1O[C@H]1C/C=C/C(=O)Nc1ccc(OC)c(OC)c1	291.34700000000004	2.766000000000001	4	1	7	1
[52406.805]	0.49098970700152267	CC(=O)O[C@H]1C[C@]2(C)CC[C@@H]3[C@H](C)CC[C@@H]4[C@@H](C)C(=O)CC[C@]4(C)[C@H]3CC[C@@]12C	402.6190000000003	6.192200000000008	3	0	1	0
[216396.83]	0.423558739283608	CCN[C@H]1CO[C@@H](O)C[C@H](O)[C@H]1O	191.227	-1.575	5	4	2	0
[7482177.]	0.36019427464458137	C=CCS[S@](=O)CCC/C=C/C	204.35999999999996	2.925600000000001	2	0	7	0
[705983.5]	0.7760869596059278	COc1ccc(C[C@@H]2NC[C@H](O)[C@H]2OC(C)=O)cc1	265.30899999999997	0.5020999999999994	5	2	4	1
[1.2831833]	0.1694236858001086	CC(C)n1c(CC[C@@H](O)C[C@@H](O)CC(=O)[O-])c(-c2ccc(F)cc2)c(-c2ccccc2)c1C(=O)NCc1cccc(C(N)=O)c1	614.6940000000001	3.7555000000000014	6	4	14	4
[1.8592386e+08]	0.5302216682110639	O=c1ccc2ccccc2o1	146.14499999999998	1.793	2	0	0	2
[104.257965]	0.4761645623657344	NCCS[C@@H]1c2c(O)cc(OCC(=O)O)cc2O[C@H](CCc3ccccc3)C[C@@H]1O	433.5260000000002	2.733400000000002	8	4	9	2
[242494.7]	0.579913854775467	C=C1[C@H](OC(=O)c2cccnc2)CC(C)(C)C1	231.29499999999996	2.983200000000001	3	0	2	1
[789071.5]	0.5681285749253207	CCOc1cc(C=O)c(N)cc1C	179.21899999999997	1.78842	3	1	3	1
[3672.762]	0.3413059210334571	CC(C)(C(=O)O)c1ccc(C(O)CCCN2CCC(C(O)(c3ccccc3)c3ccccc3)CC2)cc1	501.66700000000014	5.510500000000006	5	3	10	3
[34672.36]	0.7682284916360224	CCc1cc(S(C)(=O)=O)ccc1OC	214.28599999999997	1.6611	3	0	3	1
[2.659967e+08]	0.4440185142771793	O=[N+]([O-])c1nc[nH]c1F	131.066	0.4569999999999999	3	1	1	1
[215522.36]	0.5923571191524091	Cn1c2ccccc2c(=O)c2c(O)cc(O)cc21	241.24599999999998	2.102899999999999	3	2	0	3
[114022.46]	0.6450049528902995	CCC(=O)[C@H](C)[C@H]1CC[C@H]2[C@@H]3CCC4=CC(=O)CC[C@]4(C)[C@H]3CC[C@@]21C	356.5500000000002	5.749700000000006	2	0	3	0
[120121.91]	0.6303314667677087	CN1C(=O)CN=C(c2ccccc2)c2cc([N+](=O)[O-])ccc21	295.29800000000006	2.4086000000000007	3	0	2	2
[762184.8]	0.6457309838802834	CCCC[C@@H]1CCC(=O)NC1=O	169.224	1.2293999999999998	2	1	3	0
[83204.74]	0.14010718466851826	NC(N)=C/C=N\CCC(O)C(=O)N[C@@H]1C(=O)N[C@@H](CC(=O)O)C(=O)N[C@H](C(=O)O)[C@@H]1CO	458.4280000000003	-4.797199999999994	11	9	10	0
[20359.596]	0.49245988419791803	C=C1[C@H]2CC[C@H](C)[C@H](C)CC[C@@]1(C)CCC2	220.39999999999992	5.195200000000005	0	0	0	0
[42.76989]	0.11779039317231356	C[C@H](N)[C@@H]1N=CC(O)CC(=O)NC(=O)N[C@@H](Cc2ccccc2)C(=O)N1CC(=O)N[C@@H](Cc1ccccc1)C(=O)N[C@@H](CCC(=O)O)C(=O)O	695.7300000000001	-1.0774999999999897	11	8	14	2
[14634.108]	0.060160736308307386	CC[C@H](C)[C@H](NC(=O)[C@@H](N)CC(C)C)C(=O)N[C@@H](CC(C)C)C(=O)N1CCC[C@H]1C(=O)N[C@@H](CCCCN)C(=O)N[C@@H](Cc1c[nH]cn1)C(=O)N[C@@H]	730.9560000000001	0.26179000000000807	9	8	22	1
[58369.082]	0.6597592782682485	CC1(C)C=C2C=C[C@H](C)[C@H]1CCC[C@@]2(C)O	220.35599999999994	3.696000000000003	1	1	0	0
[762805.75]	0.7242511759703446	C=C(CCCCC(=O)O)c1ccccc1O	220.268	3.050400000000002	3	2	6	1
[20282.193]	0.6982522815819182	C[C@H]1[C@H]2[C@H](C[C@H]3[C@@H]4CCC5=CC(=O)C=C[C@]5(C)[C@H]4[C@@H](O)C[C@]32C)C[C@@H]1O	356.50600000000014	3.508100000000003	3	2	0	0
[249797.23]	0.6497800181149	O=C1[C@@H](O)N=C(c2ccccc2)c2cc([N+](=O)[O-])ccc2N1	297.27	1.7027	4	2	2	2
[7115005.5]	0.3033106529902801	O[C@H]1CO[C@@H](OC[C@H]2O[C@@H](O)[C@H](O)[C@@H]2O)[C@H](O)[C@H]1O	282.245	-4.118999999999998	9	6	3	0
[1112173.]	0.552382719533219	O=c1ccn([C@H]2C[C@H](O)[C@@H](CO)O2)c(=O)[nH]1	228.20399999999998	-1.8226999999999993	5	3	2	1
[23576.63]	0.7358989305040747	Cc1cc(Cl)ncc1C1=CC(=O)c2ccccc2C1	269.73100000000005	3.865820000000002	2	0	1	2
[2090517.5]	0.8445857773012406	CCN(CCNC(=O)c1ccc(Cl)cc1)C(=O)c1ccc(Cl)cc1	365.2600000000001	3.885500000000002	2	1	6	2
[3242.3882]	0.6880109672113233	COc1cc(CC[C@@H](O)CC(=O)[O-])c(C(=O)O)c(C(C)C)c1OC	339.3640000000001	0.9588999999999999	7	2	9	1
[202875.03]	0.791244806087054	COc1ccc(OCC(=O)c2ccc(O)c(OC)c2)cc1OC	318.32500000000005	2.6797000000000013	6	1	7	2
[5590675.]	0.8199706420021832	O=C(O)[C@H]1CCCN1CCC(=O)NCc1ccccc1	276.336	1.2418999999999993	4	2	6	1
[9797.451]	0.1635886818121999	CCCSC[C@@H](NC(=O)[C@@H](N)Cc1ccc(F)cc1)C(=O)N[C@@H](C)C(=O)N[C@@H](CCC(=O)O)C(=O)O	528.6030000000003	0.2624000000000023	9	6	16	1
[63.78184]	0.39939071173478735	C=C[C@](O)(CC[C@@H](Cc1ccccc1)C(=O)N1CCC[C@H]1C(=O)O)[C@@H]1CC[C@@](C)(O)C=C[C@]1(C)O	485.6210000000004	3.0864000000000016	6	4	9	1
[75203.99]	0.8841047390644526	CO[C@@H]1c2cc(C(=O)O)ccc2C(=O)c2c(O)cccc21	284.267	2.3706000000000005	5	2	2	2
[414574.53]	0.6197376748674651	NCCCCCCNS(=O)(=O)c1ccc(O)cc1	272.37	1.1895999999999995	4	3	8	1
[3562213.5]	0.42253123989948527	CCCC[C@H](CN(O)C[C@H](N)C(=O)O)C(=O)O	248.27899999999997	-0.01949999999999885	7	4	9	0
[160067.33]	0.5326627823872472	C=CCOc1ccc2c(c1)Oc1cc(OC)c(OC)cc1C2=O	312.321	3.5282000000000027	5	0	5	3
[278.5608]	0.5676190793063585	COc1cc(Cc2cc(C(F)(F)F)nn2-c2ccc(S(N)(=O)=O)cc2)cc(OC)c1OC	471.4570000000002	3.155100000000002	6	1	7	3
[644402.4]	0.5513784249701075	Cc1ccc([C@H]2OC(=O)C(C)(C)C(=O)O2)cc1	234.25099999999998	2.11982	4	0	1	1
[16901288.]	0.7648384525947713	COc1cc(C)c(OC)c(OC)c1OC	212.24499999999998	2.02942	4	0	4	1
[25.725176]	0.5906933410808219	C#CCN(Cc1ccc(O)cc1)[C@H]1CCCC[C@@H]1CCC(O)CC(=O)O	359.4660000000001	3.0020000000000007	5	3	9	1
[24538.412]	0.4271304588500445	C[C@@H](O)c1ccc(Sc2c(/C=C/[C@@H]3C[C@@H](O)CC(=O)O3)c(C3CC3)nc3cc(F)c(F)cc23)cc1	497.5630000000003	5.674600000000004	6	2	6	3
[4571182.]	0.5174653102504866	COC(F)(F)C(F)(F)F	150.046	1.7879	1	0	1	0
[424438.66]	0.8196591861086554	O=C(C[C@H]1CC(c2ccc(F)cc2)CC1)N1CCCCC1	289.39400000000006	4.112000000000004	1	0	3	1
[4123.2305]	0.508541864946167	CC(C)=CCC1(C(=O)Nc2ccc(Cl)cc2)C(=O)[C@](C)(c2ccc(Cl)cc2)NC1=O	445.3460000000002	4.888900000000004	3	2	5	2
[27456534.]	0.6492210496170546	N[C@H](CCCCn1ccnc1)C(=O)O	197.238	0.46529999999999955	4	2	6	1
[4015943.5]	0.7408624302403197	O=c1ccoc2c(Nc3ccccc3)cccc12	237.25800000000004	3.5366000000000017	3	1	2	3
[7789.4497]	0.8324172433987881	COc1cc([C@H]2OC(=O)C(C)=CC[C@@H]2C)ccc1O	262.30499999999995	2.971200000000002	4	1	2	1
[399933.12]	0.5756184515728269	C[C@@H]1C[C@@H](O)[C@@]2(C)C(=O)C[C@@]3(O)C(=CC(=O)[C@H]4C)C(=O)C[C@]43[C@H]1CC[C@H](O)C2	390.4760000000002	1.3490999999999997	6	3	0	0
[9677441.]	0.7338648505557089	N#Cc1ccc(COC(N)=O)cc1	176.17499999999998	1.15358	3	1	2	1
[751775.7]	0.3483635057725794	C=C[C@H](O)C#CCOC(C)=O	154.165	0.09979999999999989	3	1	2	0
[250.22925]	0.31148176690356966	CCCCCc1cc(OCC(O)C[C@@H](O)CC(=O)[O-])cc(-c2ccc(F)cc2)c1-c1ccc(C(=O)[O-])cc1	522.5690000000003	2.8866000000000014	7	2	14	3
[143048.4]	0.8268016347357164	CC(=O)c1occc1C(=O)Nc1ccc(S(N)(=O)=O)cc1	308.31500000000005	1.3819000000000001	5	2	4	2
[95859.53]	0.6389193358215443	C[C@H]1C[C@H](O)[C@@]2(C)C(=O)C[C@@]3(C)C(=CC[C@@H]4[C@@H](C)[C@H](O)CC[C@]43C)[C@@]21C	360.5380000000001	4.122200000000004	3	2	0	0
[4674.0244]	0.18009727282200066	CO[C@@H]1[C@@H](OC(=N)[C@@H](C)OC(=O)[C@@H]2OC(C)=CC[C@H]2C)C[C@H](C)CC(=O)O[C@H]1O[C@H](C)[C@@H](O)[C@H](O)CO	531.5990000000003	1.0427700000000004	11	4	10	0
[1644.1898]	0.800957444696799	CCC1=C(C)C(=O)NC(N)=C(C(=O)OCC(C)C)C1=O	280.32399999999996	1.0009199999999998	5	2	4	1
[1022940.56]	0.7657554310232919	CSCC[C@@H](NC(=O)c1ccc(F)cc1)C(=O)N1CCC[C@H]1C(=O)O	368.4300000000002	1.7528	5	2	7	1
[934375.8]	0.749443647316872	Cc1ccc(Cn2cc(C(F)(F)F)cc2)cc1	239.24	3.8636200000000027	0	0	2	2
[39327.996]	0.1665858254818805	OC[C@@H]1O[C@@H](O[C@@H]2[C@@H](O)[C@@H](O[C@H]3O[C@H](CO)[C@@H](O)[C@H](N)[C@H]3O)[C@H](N)C[C@@H]2N)[C@H](O)[C@@H](O)[C@@H]1O	485.48700000000014	-7.257800000000007	15	11	6	0
[56453.61]	0.7213700331055823	CN1CCN(c2nc3c(cc2F)c(=O)c(C(=O)O)cn3-c2ccc(F)cc2F)C1	404.34800000000007	2.2104999999999997	6	1	3	3
[129041.836]	0.6227651876315359	CC(=O)O[C@@]1(C(C)=O)CC[C@H]2[C@@H]3C=C(Cl)C4=CC(=O)CC[C@]4(C)[C@H]3CC[C@@]21C	404.9340000000003	4.751700000000005	4	0	2	0
[3651.5486]	0.6388315967465905	Cc1ccc(-c2oc3cc(O)cc(O)c3c(=O)c2O)cc1	284.267	2.8852200000000012	5	3	1	3
[14177745.]	0.30647243072316105	O=C(O)[C@H](O)[C@@H](O)[C@H](O)CO	166.129	-2.8540000000000005	6	5	4	0
[752206.75]	0.7514859268568042	Oc1ccc2c3c1O[C@H]1[C@@H](O)CC[C@@]4(O)[C@@H](C2)N(CC2CCC2)CC[C@]314	357.4500000000003	1.7072999999999998	5	3	2	1
[98943.39]	0.7835283505833309	CCCOC(=O)c1ccc([C@@H](O)C[C@@H]c2ccc(F)cc2)cc1	315.364	4.068590000000003	3	1	7	2
[155840.4]	0.8795537347297915	CCOC(=O)NC(=O)[C@H]1C[C@@H]2c3cccc4[nH]cc(c34)C[C@H]2N(C)C1	341.4110000000002	2.4006000000000007	4	2	2	2
[10678842.]	0.30472753178416717	OC[C@H]1O[C@H](S)[C@H](O)[C@@H](O)[C@@H]1O	196.22400000000002	-2.2839000000000005	5	5	1	0
[405.75623]	0.3432318165409457	C=C(C(=O)OC(C)=O)[C@H]1C[C@@H]2C=C[C@H](C)[C@H](CC[C@@H]3C[C@@H](O)CC(=O)O3)[C@H]12	376.4490000000001	2.553400000000001	6	1	5	0
[2537882.2]	0.5541818739705442	O=C(O)CCCC[C@H]1CCSS1	206.332	2.7851000000000017	4	1	5	0
[735.8323]	0.559769581424435	C[C@H](CC[C@H](O)C(C)O)[C@H]1CC[C@H]2[C@@H]3CC=C4C[C@@H](O)CC[C@]4(C)[C@H]3CC[C@]12C	404.6350000000002	5.084300000000005	3	3	5	0
[199427.11]	0.6239862316213927	CC(=O)NCCc1ccc(O)c(O)c1	195.218	0.7763999999999998	3	3	3	1
[217144.78]	0.7841450042636384	Oc1ccc2c(c1)CCc1cccnc1C2=C1CCNCC1	292.38200000000006	3.0711000000000013	3	2	0	2
[1.1243862e+08]	0.7123360831618061	N#CC1=C(N)OC(=O)[C@]1(C)c1ccccc1	214.22400000000002	1.1949800000000002	4	1	1	1
[223.33904]	0.19750207121883465	CC(C)(C)NC(=O)[C@@H]1C[C@@H]2CCCC[C@@H]2CN1C[C@@H](O)[C@H](Cc1ccccc1)NC(=O)[C@H](CC(N)=O)NC(=O)c1ccc2ccccc2n1	670.855	3.092400000000003	7	5	12	3
[124908.33]	0.05885848867444847	CC/C=C\CCO[C@@H]1O[C@H](CO)[C@@H](O)[C@H](O[C@H]2O[C@H](CO)[C@@H](O)[C@H](NN)[C@H]2O)[C@H](O)[C@H](O)[C@H]1O	498.5260000000001	-4.82379999999999	14	10	10	0
[572564.2]	0.5031075138837579	O=C(/C=C\c1ccc(O)c(O)c1)OCCc1ccccc1	284.311	2.8969000000000005	4	2	5	2
[8373450.]	0.6143085768680232	Cc1cccc(O)c1NC(=O)C(C)N	194.23399999999998	0.9863199999999999	3	3	2	1
[710.94135]	0.39895528849748824	CC(C)CCC[C@H](C)[C@H]1CC[C@@]2(C(C)O)C3=CCC4C(C)(C)[C@@H](O)CC[C@]4(C)C3CC[C@]12C	458.7710000000003	7.775800000000011	2	2	6	0
[1616.0923]	0.6085059298543744	CC[C@@H](C#CC#C/C=C/C(C)=CC(C)C)C(=O)O	244.33399999999997	3.262500000000001	2	1	4	0
[947541.75]	0.6166116116190477	CC(=O)O[C@]1(C(C)=O)CC[C@H]2[C@@H]3C=C(Cl)C4=CC(=O)[C@@H]5C[C@@H]5[C@]4(C)[C@H]3CC[C@@]21C	416.9450000000003	4.607600000000004	4	0	2	0
[957556.06]	0.8005242690101381	COc1ccc2c3c1O[C@H]1C[C@@H](O)C=C[C@@]31CCN(C)C2	287.35900000000004	1.8503	4	1	1	1
[475298.47]	0.6169390304497171	C=C1CC[C@]2(OC(C)=O)C[C@H](C(C)C)[C@@](C)(O)C[C@@H]12	266.381	3.0715000000000012	3	1	2	0
[326386.]	0.2356273503412489	CN[C@@H]1[C@@H](O[C@H]2O[C@H](CO)[C@@H](O)[C@H](N)[C@H]2O)O[C@@H](CO)[C@H](O)[C@H]1O	354.35600000000005	-5.203699999999992	11	8	5	0
[1874153.]	0.703573662172179	C[C@H](N)C(=O)N[C@H](Cc1ccc(F)cc1)C(=O)O	254.261	0.2847999999999999	4	3	5	1
[2524061.2]	0.25872810555230064	CO/C=C(C(=O)OC)NCCc1ccc([N+](=O)[O-])o1	270.241	0.9807000000000001	7	1	7	1
[1422993.]	0.4860799811760921	CC(C)=C[C@H]1C[C@H](C)[C@]2(CC[C@]3(C)C[C@@H]4C(C)=CC(=O)[C@H]4/C(C=O)=C\C[C@H]32)O1	382.5440000000001	5.213200000000005	3	0	2	0
[466875.44]	0.750440465982924	COc1nc(C)nc(Cl)c1NC1=NCCN1	241.68200000000002	0.8181199999999997	5	2	2	1
[276590.53]	0.5309676075705745	CC1=C[C@H](C)[C@@H](C)[C@H](O)CC1	154.25299999999996	2.3596000000000004	1	1	0	0
[55818932.]	0.2680456486995585	O[C@H]1CO[C@@H](O)[C@@H](O)[C@H](O)[C@@H]1O	180.156	-3.2214000000000005	6	5	0	0
[202449.45]	0.4160216768119423	CC/C=C\CCCC[C@@H](O)[C@H](O)CC(=O)O	230.304	1.7094999999999996	4	3	9	0
[6.8432707e+12]	0.520631018455888	CC1(C)[C@H]2CC[C@@]1(C)C(=O)C2	152.237	2.401700000000001	1	0	0	0
[11219.172]	0.6221600234443319	CC(=O)O[C@H]1C=C(C)CC[C@@]2(C)[C@H]([C@H](C)O)CC[C@@]12C	280.408	3.4616000000000025	3	1	2	0
[6769.7534]	0.13555956630497829	C[C@@H](O)[C@H](NC(=O)[C@@H]1CCCN1C(=O)[C@H](Cc1ccccc1)NC(=O)CN)C(=O)NCC(=O)NCC(=O)O	534.5700000000003	-3.1537999999999915	9	7	13	1
[15059637.]	0.6529857225655025	O=C(O)[C@@H](Cl)c1cc(Cl)c(Cl)c(Cl)c1	273.93	4.011300000000001	2	1	2	1
[7280.9585]	0.21751778620947723	N#C[C@@H](O[C@H]1O[C@@H](CO[C@@H]2O[C@H](CO)[C@@H](O)[C@H](O)[C@H]2O)[C@@H](O)[C@H](O)[C@H]1O)c1ccccc1	457.4320000000001	-3.108019999999997	12	7	7	1
[1652275.8]	0.7240344972033541	O=C(O)[C@H](CO)Cc1ccccc1	180.20300000000003	0.9222	3	2	4	1
[45429.895]	0.8833311857805227	Cc1ccc(S(=O)(=O)NC(=O)NN2CCCCC2)cc1	297.38000000000005	1.3838199999999994	4	2	3	1
[27591.383]	0.36254319045023375	CCCCC#CCSc1ccc(N)cc1	219.353	3.5545000000000018	2	1	4	1
[1211032.4]	0.4978639023397098	O=C1OCc2cc3c(cc2C1=O)C(=O)c1cccc(O)c1C3=O	308.245	1.4071	6	1	0	3
[68295240.]	0.648992997673232	c1cc2c(cc1[C@H]1COc3ccccc3C1=O)C2	236.26999999999998	2.949700000000001	2	0	1	3
[3.5535176e+10]	0.6052537752689616	Oc1cccc2c1CCC2=O	148.161	1.5211000000000001	2	1	0	1
[121054.22]	0.45808229973032943	CCCCCCC/C=C/[C@@H](O)CC(=O)O	214.30499999999998	2.7387000000000006	3	2	9	0
[12535.624]	0.5855986432296286	CC(=O)O[C@H](C)CC(=O)O	146.142	0.4126999999999999	4	1	3	0
[7.576587e+08]	0.5511534679505163	CC/C=C(/C)C(=O)O	114.14399999999998	1.4273	2	1	2	0
[25755810.]	0.5101833659351177	O=C1N(c2ccccc2)C(=O)NC1=O	190.15799999999996	0.2693999999999999	3	1	1	1
[2.4212069e+08]	0.5753456627533022	CCCn1c(=O)[nH]c(=O)[nH]c1=O	171.15599999999998	-1.3650999999999995	3	2	2	1
[7507.984]	0.4847730985194393	CC(C)C1=C2[C@@H]3CCC[C@@H]4[C@H](C)CC[C@@H](O)CC[C@]4(C)[C@H]3CC[C@@]2(C)CC1	372.6370000000002	7.1427000000000085	1	1	1	0
[118807.734]	0.8078991906592691	CCCC[C@@H]1OC(=O)[C@H](C)[C@@H](NC(=O)c2ccccc2)NC1=O	318.37300000000005	1.6103999999999998	4	2	5	1
[1.5881298e+08]	0.5158680082581498	Cc1ncc([N+](=O)[O-])n1CCO	171.15599999999998	0.09201999999999994	4	1	3	1
[1095.835]	0.745822968891799	OCCC1(O)CCCN(CCN2c3ccccc3Sc3ccc(Cl)cc32)CC1	418.9900000000002	4.542100000000004	5	2	5	2
[136525.33]	0.6523450859649544	N[C@H]1C=C[C@@H](CC[C@H](O)C[C@@H]2CCCC2)[C@H](C(=O)O)C1	281.39599999999996	2.3120000000000003	4	3	6	0
[31261.021]	0.29195810667060496	C[C@H]1O[C@@H](O)[C@@H](O[C@H]2[C@@H](O)C=C[C@H](N)[C@@H]2O)[C@H](O)[C@@H]1O	291.3	-3.181999999999998	8	6	2	0
[1449.8014]	0.6836597848504272	CN[C@H](C)Cc1cc(O)cc(O)c1C(=O)Nc1ccccc1	300.358	2.5004999999999997	4	4	5	2
[9725.49]	0.35568264813553035	CCCCCS(=O)(=O)OCC[N+](C)(C)CC	252.39999999999995	1.6193	3	0	9	0
[273.47998]	0.7362258080138818	COc1cc([C@H](O)C[C@@H](O)CC(=O)[O-])c(-c2ccc(F)cc2)cc1OC	363.36100000000005	1.4342999999999997	6	2	8	2
[612995.44]	0.6771088741597445	O=C1CN=C(c2ccccc2)c2cc([N+](=O)[O-])ccc2N1	281.27099999999996	2.3842999999999996	3	1	2	2
[2356548.2]	0.6550248398751946	CCCCOc1ccc(OCCCN2CCOCC2)cc1	293.4069999999999	2.9666000000000015	4	0	9	1
[544.5245]	0.49094443204990457	C[C@H](O)CC[C@@H]1[C@@H](C)CC(=O)NC(=O)[C@H](C)NC(=O)[C@H](CCC(=O)O)C(C)C1C	412.5270000000002	1.7041000000000002	6	4	6	0
[35509.797]	0.572182871985349	CCC[N+](CCC)(CCO)CC(=O)O	204.28999999999996	0.7001	3	2	8	0
[5571811.5]	0.5158933946914732	O=C(O)[C@H]1CNC(=O)Cc2cc([N+](=O)[O-])ccc2N1	265.22499999999997	0.13220000000000015	6	3	2	1
[1.181142e+09]	0.5580335652057179	CC(=O)CSCCN(C)C	161.26999999999998	0.8702000000000001	3	0	5	0
[141849.66]	0.4855144968138549	O=C(/C=C/[C@@H]1C[C@@H](O)CC(=O)O1)c1ccc(O)cc1	262.26099999999997	1.1975999999999998	5	2	3	1
[5.528905e+08]	0.751239831618096	FC(F)(F)c1ccc([C@@H](O)C(F)(F)F)cc1	244.134	3.301100000000001	1	1	1	1
[13213.176]	0.5881033568978759	C[C@@H](COc1ccccc1)NCC(O)c1ccc(O)c(C(N)=O)c1	330.38400000000007	1.5816	5	4	8	2
[116375.85]	0.6486544028846576	C[C@]12C[C@@H](c3ccc(O)cc3)[C@@H]3CC[C@@H]4c5ccccc5[nH]c(c34)C[C@H]1[C@@H]2O	373.4960000000001	5.140000000000005	3	3	1	2
[2145935.8]	0.7036740922269236	O=C(O)[C@@H](Oc1ccc(C(=O)O)cc1)[C@H]1CO[C@@]2(C(=O)O)C[C@@H]1C2	336.2960000000001	1.0965999999999996	8	3	6	1
[746998.8]	0.578029884636738	O=c1[nH]c(=O)n([C@H]2C[C@H](O)[C@@H](CO)O2)cc1I	354.1	-1.2181000000000002	5	3	2	1
[10336.936]	0.043741557343612084	N[C@H](CCC(=O)N[C@@H](CSSC[C@H](NC(=O)CC[C@H](N)C(=O)O)C(=O)NCC(=O)O)C(=O)NCC(=O)O)C(=O)O	612.6400000000004	-3.8767999999999985	16	10	21	0
[8919341.]	0.47162133314166776	O=C(O)/C=C\c1ccc(O)c(O)c1	180.159	1.1956	4	3	2	1
[12806108.]	0.5782262118798768	ON=C1C=CC(=O)N(CCCN2CCCC2)C1	237.3029999999999	0.7008999999999999	3	1	4	0
[15.610936]	0.449352370665624	CC(C)c1c(O)c(C(C)C)c(C(C)C)c(OCC(O)C[C@@H](O)CC(=O)[O-])c1-c1ccc(F)cc1	475.57700000000017	4.199200000000003	6	3	11	2
[117687.49]	0.44738168437369064	CC[C@H](C)CCCCCCCCCCCC(=O)O	256.4299999999999	5.408200000000004	2	1	13	0
[2810546.]	0.45120637019186355	O=C(NO)Nc1ccc2c(c1)Cc1cccnc12	241.24999999999997	2.1635	3	3	1	3
[308636.12]	0.7121255593204575	C[C@@H](N)Cn1ncc2c(N)nc3ccccc3c21	241.29799999999997	1.5138999999999998	4	2	2	3
[45100.434]	0.8815196184542146	Cc1nc(C)c(/N=N/c2ccc(S(N)(=O)=O)cc2)s1	296.377	2.8227400000000005	3	1	3	2
[24748.707]	0.6643728386714367	CC(C)[C@H](C)/C=C/C(C)=C/[C@@H](O)CO	198.30599999999998	2.1342000000000003	2	2	5	0
[734088.5]	0.6505019305926086	Cc1c([C@]2(c3ccccc3)CC(=O)NC1=O)NC(=O)N2	271.27599999999995	0.5151999999999999	3	3	1	1
[58826.375]	0.66342961099852	C[C@H]1CC[C@@H]2C[C@@]3(C)[C@@H](CC[C@@H]4C[C@@H](O)CC[C@]43C)[C@@H]2C1	290.491	5.026100000000005	1	1	0	0
[10941783.]	0.6489283522983507	C[C@@]1(C(=O)OC(=O)c2cccnc2)CCC(O)(C)C1	263.293	1.7062	5	1	2	1
[2.041905e+09]	0.47513204381723745	C=C1[C@@H]2C[C@H](O)C[C@H]1[C@@H]2O	140.182	0.30419999999999997	2	2	0	0
[14487.803]	0.5731614777840193	NCCS[C@H]1c2c(O)cc(OCC(=O)O)cc2OC[C@H]1CO	329.3740000000001	0.5894999999999997	8	4	7	1
[272467.62]	0.7281417222536279	CCOC(=O)[C@@]1(C)[C@H](C)C[C@H](OC(C)=O)[C@H](C)C1	256.3419999999999	2.5535000000000005	4	0	3	0
[26307216.]	0.48801958972413795	CC1=C(C=O)C(C)(C)C1	124.18299999999999	1.9317	1	0	1	0
[44952.46]	0.6481397875932084	CC(C)CC[C@H]1CC[C@@H](CC(C)C)O1	198.34999999999997	4.016300000000004	1	0	5	0
[36211.13]	0.6363491159904684	C=C1CC[C@H]2[C@@](C)(CC[C@@H]3[C@H](C)C(=O)O[C@@H]3O)CC[C@@H]12	278.392	3.276600000000002	3	1	3	0
[52910.4]	0.54694802400528	CC1=C[C@H]2C(=O)O[C@H]3C[C@@H](C)[C@H]4C[C@@H](O)C[C@]4(C)[C@H]3CC[C@@]21C	318.4570000000001	3.707600000000003	3	1	0	0
[3334278.2]	0.7535324590724253	c1ccc(CCCCc2ccc(NC3CNCC3)cc2)cc1	294.442	4.025800000000002	2	2	7	2
[222541.97]	0.7657585812521306	CC[C@]1(O)CN[C@@H]2CSCc3nc(N4CCN(c5ccccc5OC)CC4)nc3c21	427.5740000000002	1.7415999999999996	6	2	3	1
[193889.38]	0.550809337465528	C=CCc1cc(O)c(OC)cc1O	180.20299999999997	1.8348999999999998	3	2	3	1
[397966.47]	0.48271975378732773	CCC[C@H](O)C[C@@H](O)C[C@H](O)[C@@H](C)CC(=O)O	248.31899999999996	0.7601999999999999	5	4	9	0
[7084.0264]	0.13088255586492994	CCCCCCC[C@H]1O[C@H]1CC[C@](C)([C@@H](O)C[C@@H](O)CC(=O)[O-])[C@H](C)[C@@H]1OC(=O)OC[C@](C)(O)C[C@H]1O	531.6630000000005	1.8262	10	4	16	0
[86713.36]	0.6843645198079772	C=C(C)[C@]1(O)CC[C@H]2[C@@H]3C[C@H](C)C4=CC(=O)C=C[C@]4(C)[C@@]3(F)[C@@H](O)C[C@@]21C	374.4960000000001	3.9104000000000028	3	2	1	0
[190760.56]	0.7142572209598292	CC(C)[C@H](C(=O)O)NC(=O)c1ccc(S(N)(=O)=O)cc1	300.336	0.17300000000000038	5	3	5	1
[158994.14]	0.8633204032082031	OC1(CN2CCC(CO)CC2)C(=O)c2cc(F)ccc21	279.311	0.9138999999999999	4	2	3	1
[30323.848]	0.48050559781227986	C=CC(=C)CC/C(C)=C/CC/C(C)=C/CO	220.35599999999997	4.173900000000004	1	1	8	0
[18355242.]	0.4309127051972632	O=C(N/N=C/c1ccc([N+](=O)[O-])o1)c1cc([N+](=O)[O-])cc([N+](=O)[O-])c1O	365.21400000000006	1.4736999999999998	9	2	6	2
[68356.445]	0.7269926580745424	C/C=C/c1ccc(O)c(OC)c1	164.20399999999998	2.4339000000000004	2	1	2	1
[14346.584]	0.46699568626843097	CC(C)CCC/C(C)=C/CCCCC(=O)O	226.35999999999993	4.4040000000000035	2	1	9	0
[2621621.8]	0.5640416738288739	O=C(CI)Nc1ccc(C(=O)O)c(C(=O)O)c1	349.0800000000001	1.4565000000000001	5	3	4	1
[4.1301463e+09]	0.3165786787720106	NNC(=O)c1ccncc1	137.142	-0.3149000000000006	3	2	1	1
[7217.3975]	0.7236779177810172	C=C(C)[C@H](O)[C@H]1C[C@H]2[C@@H]3C[C@H](C)C4=CC(=O)C=C[C@]4(C)[C@@]3(F)[C@@H](O)C[C@@]21C	374.4960000000001	3.766300000000003	3	2	2	0
[249778.66]	0.8922859687780482	Cc1ccc(Cl)cc1NC(=O)C1CCCCN1C	266.772	3.071220000000001	2	1	2	1
[23003932.]	0.6170396190076358	O=c1[nH]c(Cl)c(F)cc1NC1=NCCN1	230.63000000000002	0.5385000000000001	3	3	1	1
[209951.92]	0.704605088548654	CC(C)[C@@H](CN1CCC(n2c(=O)[nH]c3ccccc32)CC1)c1ccc(F)cc1	381.4950000000002	4.545400000000004	2	1	5	3
[665581.2]	0.6851943245098275	CC(=O)O[C@@H]1C[C@H]2[C@@H]3CCC4=CC(=O)CC[C@]4(C)[C@H]3CC[C@]12C	316.4410000000001	4.059900000000003	3	0	1	0
[1030.5203]	0.5446584328903761	C=C1CC[C@H]2C[C@@]3(C)[C@@H](CC[C@@H]3[C@H](C)CCC(C)(C)CC(=O)O)[C@H]2[C@@H]1C	360.58200000000005	6.558300000000006	2	1	6	0
[1231133.9]	0.7789067879238567	O=c1cc(Cl)nc(N2CCN(CCN3CCOCC3)CC2)o1	328.8000000000001	0.14240000000000075	7	0	4	1
[11713233.]	0.6033264606988832	O=C(O)[C@@H]1[C@@H]2C[C@H](O)CC[C@@H]1C2=O	184.19099999999997	0.04709999999999992	4	2	1	0
[685781.56]	0.6629107585970058	CCCCCCOc1ccc(C(F)(F)F)cc1	246.27199999999996	4.664500000000004	1	0	6	1
[433771.53]	0.8004668794296455	O=C(O)CCCCn1c(=O)c2c(ncn2C)n(C3CCCCC3)c1=O	348.4030000000003	1.6567999999999998	5	1	6	2
[72256.87]	0.7336769684212879	CC(C)/C=C/c1c(O)cc(C(=O)O)cc1O	222.23999999999998	2.4652000000000007	4	3	3	1
[70854.35]	0.2374774141963669	CC(C)O[C@H]1O[C@@H](CO[C@@H]2O[C@H](CO)[C@@H](O)[C@H](O)[C@H]2O)[C@@H](O)[C@H](O)[C@H]1O	384.37800000000004	-3.964499999999998	11	7	6	0
[3830092.8]	0.7967214252720325	C[C@H]1CO[C@@H]2Cn3c4ccc(=O)[nH]c4CC[C@]3(C)[C@@]2(C)C1	288.391	2.3311	3	1	0	1
[11492.338]	0.16022040164599352	CO[C@@H]1O[C@H](CO)[C@H](O[C@@H]2[C@@H](O)[C@H](O)[C@@H](O[C@H]3O[C@H](C)[C@@H](O)[C@H](N)[C@H]3O)[C@@H](C)O[C@@H]2O)[C@@H](N)[C@@H]1O	514.5250000000002	-5.56999999999999	15	9	6	0
[6.443511e+08]	0.5829006504644286	N#Cc1ccc2c(c1)Cc1ccccc1C2=O	219.243	2.693480000000001	2	0	0	3
[31248698.]	0.7665332746688359	Cc1nc2ccc(NC(=O)c3ccccc3)cc2s1	268.341	3.857020000000002	2	1	2	3
[1.3758256e+08]	0.6446319608818144	CCOC(C)(C)[C@H](O)CC(=O)O	176.21199999999996	0.6371000000000002	4	2	5	0
[2841133.2]	0.7770022359534293	CCOC(=O)[C@@H](OC(C)=O)c1cccc(Cl)c1	256.68499999999995	2.5073000000000008	4	0	4	1
[328.38153]	0.4272215333621933	C=C1CC[C@H]2CC=C(C)C[C@@]1(C)CC[C@@H]1C[C@@H](O)C[C@@H]2CC[C@@]2(C)[C@@H](O)CC[C@]12C	414.67400000000026	6.8138000000000085	2	2	0	0
[3.406526e+08]	0.44797755619868146	CCC1(CC)C(=O)NC1=O	141.17	0.4491999999999999	2	1	2	0
[78699296.]	0.6261518225795569	CN1CCC[C@H]1c1cccnc1	162.236	1.8483	2	0	1	1
[71612.96]	0.5121932246194589	O[C@@](Cc1ccccc1)(O)[C@H](CO)C(=O)O	226.22799999999995	-0.3969000000000001	5	4	5	1
[51302308.]	0.5368183503211771	N[C@@H](C(=O)O)[C@@H](Cn1cncn1)C(=O)O	214.181	-1.6091999999999997	7	3	5	1
[2412660.]	0.771296738241799	Nc1ccc(OCc2ccccc2)cc1	199.25300000000004	2.847800000000001	2	1	3	2
[9680.408]	0.13439102882556309	CC(=C/C=C/C(C)=C\CO)C(C)=C\CCO[C@@H]1O[C@H](CO[C@@H]2O[C@H](C)[C@@H](O)[C@H](O)[C@H]2O)[C@H](O)[C@H](O)[C@H]1O	530.6110000000002	-0.5677999999999982	11	7	11	0
[12535.624]	0.5855986432296286	CC(=O)O[C@@H](C)CC(=O)O	146.142	0.4126999999999999	4	1	3	0
[5.451396e+08]	0.7582178579875567	COc1c2cc(c(OC)c1OC)OCO2	212.20099999999994	1.4410999999999998	5	0	3	1
[3954527.]	0.5752144301379088	NC(=O)[C@H](O)c1cccc(O)c1	167.164	-0.08910000000000007	3	3	2	1
[745527.8]	0.6954528282783512	CC(C)(C)C(=O)Nc1ccc(O)cc1C	207.273	2.68522	2	2	1	1
[1488357.]	0.27531204591030506	C[C@H](O)[C@@H](O)[C@@H](O)[C@H](O)[C@H](O)CO	196.19899999999998	-3.1969000000000007	6	6	5	0
[621.91394]	0.32834650610487814	CC(=O)[C@]1(O)Cc2c(O)c3c(c(O)c2[C@@H](O[C@H]2C[C@H](N)[C@H](O)[C@H](C)O2)C1)C(=O)c1ccccc1C3=O	497.5000000000002	1.0202999999999998	10	5	3	3
[319544.28]	0.8548175680831565	COc1cc(CO)ccc1C(=O)NCCc1ccccc1	285.34299999999996	2.16	3	2	6	2
[51757764.]	0.41739429012614454	NC(=O)N[C@@H](CC(=O)O)C(=O)O	176.128	-1.4173999999999998	5	4	4	0
[17252564.]	0.4172148361238069	CC(=O)OCOC(C)OCCN1CCN(CCN(C)C)CC1	317.43000000000006	0.06540000000000279	7	0	10	0
[14198.277]	0.7975106793424038	CC(C)COc1ccc([C@@H](O)CC(=O)[O-])cc1	237.27499999999998	0.8947999999999998	4	1	6	1
[2478.1086]	0.34254987231328066	CCCCC[C@@H](/C=C/C=C/C=C/[C@@H](O)C[C@@H](O)CC(=O)[O-])C(=O)O	339.4080000000001	1.1879999999999993	6	3	13	0
[inf]	0.3508920282242626	CC(=O)O[C@H]1C[C@@H]2CC[C@@H]3[C@H](CC[C@@]4(C)[C@H]3C[C@H]([N+]3(C)CCCCC3)[C@@H]4OC(C)=O)[C@@]2(C)C[C@@H]1N1CCCCC1.[Br-]	637.7440000000003	2.9699000000000044	5	0	4	0
[768.126]	0.1946417691968503	CC[C@H](c1cc(F)cc(F)c1C(=O)O)N1CCC[C@H]1C(=O)N[C@@H](CC(=O)O)C(=O)NCC(=O)NCC(=O)O	542.4920000000003	-0.14499999999999674	10	6	13	1
[57237.4]	0.7640693043045989	C[C@@H](O)[C@@H](C=O)[C@@H]1CC[C@H]2[C@@H]3CCC4=CC(=O)CC[C@]4(C)[C@H]3CC[C@]12C	358.52200000000016	4.330400000000004	3	1	3	0
[65159.156]	0.7248574391472181	COC(=O)[C@@H]1C[C@@H](O)C[C@@H]2[C@H]3CCC4=CC(=O)CC[C@]4(C)[C@H]3CC[C@]21C	360.49400000000014	3.6684000000000028	4	1	1	0
[223561.73]	0.7888247484990636	C=C1[C@@H](OC(=O)c2cccnc2)CC[C@H](C)[C@](C)(C(=O)OCC)O1	333.3840000000001	2.889000000000001	6	0	4	1
[175488.]	0.6577452185749303	Cc1nc2n(c(=O)c1CCN1CCC(c3noc4cc(F)ccc34)CC1)CCCC2	410.4930000000003	3.5904200000000026	5	0	4	3
[538012.9]	0.5536162498576414	C=C[C@H]1CN(C)[C@@H](O)C[C@H](O)C1	171.23999999999998	0.19349999999999967	3	2	1	0
[2641.0466]	0.14290296393134558	CCCC(=O)[C@H](NC(=O)c1ccc(OC)cc1)C(=O)N[C@@H](CCC(=O)O)C(=O)NCC(=O)NCC(=O)O	522.5110000000003	-1.1705999999999948	10	6	16	1
[160287.]	0.8112981498207227	COc1c(C)cc(NC(=O)CSc2ccc(C)cc2)cc1OC	331.43700000000007	4.051440000000003	4	1	6	2
[363.2196]	0.5647811468912145	CC[C@H](C)[C@@](C)(O)[C@H](C)[C@H]1CC[C@@H]2C=C[C@H](C)CC[C@@H](O)C[C@@H](O)CC[C@]12C	394.64000000000016	5.330300000000007	3	3	4	0
[607950.8]	0.7520457659584818	COc1cc2c(c3oc(=O)c4c(c13)CCC4=O)[C@@H]1C=CO[C@@H]1O2	312.277	2.2764999999999995	6	0	1	2
[1522844.6]	0.7688233108555027	O=C1N=CN=C2C(NC)NC(=O)/C(=C\c3ccccc3)c21	282.303	0.37099999999999983	3	2	2	1
[5280469.5]	0.8222149938783234	Cc1c(Cl)cc(Cl)c(Cl)c1CC1=NCCN1	277.582	3.4994200000000015	1	1	2	1
[34593.688]	0.5027177740673303	CCCC(=O)OC[C@H]1C[C@@H]2CCC[C@@H]3[C@@H](C)[C@@H]4CC(=O)C=C[C@]4(C)[C@@]3(C)CC[C@]12C	414.6300000000002	6.359900000000008	3	0	4	0
[60862.8]	0.7525298144482279	Oc1ccc(C#C/C=C/c2ccc(F)cc2)cc1	238.261	3.5962000000000023	1	1	1	2
[1545590.1]	0.07952254752017579	N[C@H](CSSC[C@H](N)C(=O)NC(=O)N[C@@H](CCC(=O)O)C(=O)O)N(C)CS	443.57300000000026	-1.057199999999997	11	7	13	0
[3768.108]	0.25934354200478704	C=CCCCCC[C@H]1O[C@H]1CC/C=C/[C@@H](O)C[C@@H](O)CC(=O)O	326.43300000000005	2.813300000000001	5	3	14	0
[78600.836]	0.6361288956947785	CC1=CCc2c(ccc3ccccc32)c2cc(C(C)(C)C(=O)O)ccc21	342.4380000000001	5.828400000000005	2	1	2	3
[2021682.5]	0.4958330304018543	NC(=O)CNCc1ccc(O)c(O)c1	196.206	-0.3273	4	4	4	1
[63101.797]	0.8285267006028038	Cc1cc(C)nc(NS(=O)(=O)c2ccc(N)cc2)n1	278.337	1.4764399999999998	5	2	3	2
[142907.95]	0.9107162162223472	COc1cc(C[C@@H]2COc3cc(O)ccc3C2=O)ccc1O	300.31	2.5404000000000013	5	2	3	2
[2465.316]	0.5366552398814489	C[C@@H]1CC(=O)O[C@@]2(C)CC[C@@H]3[C@@H](C)CC[C@@H]4C[C@H](O)CC[C@]4(C)[C@H]3CC[C@]12C	390.60800000000023	5.738000000000007	3	1	0	0
[1865753.6]	0.46025856293247386	O=S(=O)(O)c1ccc(/N=N/c2ccc(S(=O)(=O)Nc3ccccc3)cc2)cc1	417.4680000000001	4.149500000000002	5	2	6	3
[5692.5767]	0.6299051436063484	O=C(c1cccc2ccccc12)c1c(O)cc(O)cc1O	280.279	3.187600000000001	4	3	2	3
[616.17175]	0.5144717736316355	CC1=CC(=O)c2c(O)c3c(cc2O1)C(=O)c1ccc(O)cc1C3=O	322.27200000000005	2.2880199999999995	6	2	0	4
[124662.336]	0.7590229454520024	Oc1cnn(-c2cccc(F)c2)c(=O)c1	206.17599999999996	1.0771999999999997	3	1	1	2
[159995.89]	0.46513972249238905	CC(=O)OC[C@H]1O[C@@H](n2ncc(=O)[nH]c2=O)[C@H](OC(C)=O)[C@@H]1OC(C)=O	371.3020000000002	-1.7444999999999975	10	1	5	1
[3434599.2]	0.4918206048382089	C[C@](O)(C(=O)O)CC(=O)CC(=O)O	190.15099999999998	-0.7441000000000002	6	3	5	0
[3.3553085]	0.38347374184751315	Cc1cc(-c2c(-c3ccc(F)cc3)nc(C(C)C)n2/C=C/[C@@H](O)C[C@@H](O)CC(=O)O)cc(C)c1F	484.54300000000023	5.292840000000006	5	3	9	3
[25943.15]	0.717436713340968	CC(C)=CCC(=O)[C@@]1(O)CC[C@H]2[C@@H]3CCC4=CC(=O)CC[C@]4(C)[C@H]3C(=O)C[C@@]21C	398.54300000000023	4.353800000000004	4	1	3	0
[69774.414]	0.18197166858647398	C[S@@](=O)CCCCCC/C(=N\OS(=O)(=O)O)C(=O)NCC(=O)O	372.4210000000001	-0.30839999999999806	8	3	12	0
[4.7665034e+11]	0.3999283789827859	O=C(NO)c1ccc([N+](=O)[O-])cc1	182.135	0.7138000000000002	4	2	2	1
[15689.27]	0.1825069961712202	O=C(O[C@@H]1[C@H](O[C@@]2(CO)O[C@@H](CO)[C@H](O)[C@H]2O)O[C@@H](CO)[C@H](O)[C@H]1O)c1ccc(O)cc1	462.40400000000017	-3.825299999999997	13	8	7	1
[1048455.06]	0.7132412047307892	CC[C@H](CCCC[C@@H]1C(=O)OC(C)C)C(=O)O1	242.31499999999997	2.45	4	0	3	0
[23020.158]	0.7770145060248113	COc1cc2c(N)nc(N)nc2cc1OC	220.232	0.8113999999999999	6	2	2	2
[5777.57]	0.2510672355817999	C[C@H](CCC(=O)Nc1ccc(F)cc1)C(=O)N1CCC[C@H]1C(=O)N[C@@H](CCC(=O)O)C(=O)NCC(=O)O	522.5300000000004	0.721900000000002	8	5	13	1
[39327.996]	0.1665858254818805	OC[C@@H]1O[C@H](O[C@@H]2[C@@H](O)[C@@H](O[C@H]3O[C@H](CO)[C@@H](O)[C@H](N)[C@H]3O)[C@H](N)C[C@@H]2N)[C@H](O)[C@@H](O)[C@@H]1O	485.48700000000014	-7.257800000000007	15	11	6	0
[106666.07]	0.5313707576727748	CC1=CC[C@H]2C[C@H]1[C@@H](O)C[C@@H]2O	168.236	1.0844	2	2	0	0
[216903.05]	0.6269314249858032	CC(C)C(=O)CC(C)(C)Oc1ccc(C(=O)c2ccc(Cl)cc2)cc1	358.865	5.343600000000006	3	0	7	2
[670.04114]	0.7634585821884374	O=C1[C@H](CC[C@H](O)C[C@@H]2CC(O)=CC(=O)N2)CCc2ccc(F)cc21	347.386	2.4324000000000003	4	3	5	1
[702642.56]	0.7409603873614791	CCN1CCN(c2ccc(N)cc2)CC1	205.30499999999998	1.4107	3	1	2	1
[204096.05]	0.6844380513118249	COc1ccc([C@H]2O[C@H](CO)[C@@H](O)[C@H]2O)cc1	240.255	-0.1508000000000002	5	3	3	1
[200268.2]	0.30454053893626476	C=CCCCCCCCCCCCCCCC(=O)O	268.4409999999999	5.718400000000004	2	1	15	0
[10478448.]	0.7222077221435207	CC[S@](=O)Cc1ccc(N)cc1	183.276	1.5374	2	1	3	1
[18655536.]	0.7472361299391438	Cc1cccc(C)c1NC(=O)C(C)N	192.262	1.58914	2	2	2	1
[5310254.5]	0.2612626527203185	OC[C@H](O)[C@H](O)[C@@H](O)[C@H](O)CO	182.172	-3.5854000000000004	6	6	5	0
[168501.1]	0.8091111951669891	C[C@H]([C@H](O)c1ccc(F)cc1)NC(=O)c1ccc(O)cc1	289.30600000000004	2.3832000000000004	3	3	4	2
[88591.68]	0.46513972249238905	CCOC(=O)[C@H]1O[C@@H](n2ncc(=O)[nH]c2=O)[C@H](OC(C)=O)[C@@H]1OC(C)=O	371.3020000000002	-1.7444999999999975	10	1	5	1
[9.574251e+08]	0.6102408190637045	CC(=O)[C@H]1CCC2=CC(=O)C=C2C1	176.21499999999997	1.811	2	0	1	0
[305540.03]	0.7144984228910807	CC(C)=C(O)CC(C)(C)OC1CCCC1	212.33299999999994	3.9662000000000033	2	1	4	0
[472.10648]	0.10348325925697462	C[C@@H]1O[C@@H](O[C@H]2[C@H](O)[C@@H](O)[C@@H](O[C@H]3[C@H](O)[C@@H](O)[C@H](O)O[C@@H]3CO)O[C@@H]2CO)[C@H](O)[C@@H](O)[C@@H]1N[C@H]1C=C(CO)[C@@H](O)[C@H](O)[C@H]1O	645.6080000000004	-8.564500000000011	19	14	9	0
[559997.8]	0.2862371144515137	C=C1C(=O)O[C@@H]2[C@H]1CC/C(C)=C/CC[C@@]1(C)O[C@@H]21	248.32199999999995	2.7620000000000013	3	0	0	0
[3038.6392]	0.381383705560937	CCC/C=C\C/C=C/C=C/C/C=C/[C@@H](O)C[C@@H](O)CC(=O)O	308.41800000000006	3.3781000000000008	4	3	12	0
[722538.]	0.5253875259706279	CCCCC[C@H](O)[C@@H](O)CC(=O)[O-]	189.23099999999997	-0.5715000000000001	4	2	7	0
[472.10648]	0.10348325925697462	C[C@@H]1O[C@@H](O[C@@H]2[C@H](O)[C@@H](O)[C@@H](O[C@H]3[C@H](O)[C@@H](O)[C@H](O)O[C@@H]3CO)O[C@@H]2CO)[C@H](O)[C@@H](O)[C@@H]1N[C@H]1C=C(CO)[C@@H](O)[C@H](O)[C@H]1O	645.6080000000004	-8.564500000000011	19	14	9	0
[9.474754]	0.31741260744246746	N#Cc1ccc(Cn2c(-c3ccccc3)c(-c3ccc(F)cc3)c(CC[C@@H](O)C[C@@H](O)CC(=O)[O-])n2)cc1	512.5610000000004	3.4606800000000026	6	2	11	4
[1014384.9]	0.763085835291854	CCN(CC)c1cc(OC)c(OC)cc1OC	239.31499999999997	2.5586	4	0	6	1
[1269630.5]	0.8529379681700947	CC(=O)[C@H](O)c1cccc(C(=O)c2ccccc2)c1	254.285	2.540000000000001	3	1	4	2
[5684941.5]	0.6047953158750408	CCO/N=C(/C(=O)O)c1ccccc1C	207.22899999999998	1.8202200000000002	3	1	4	1
[973893.94]	0.8040985029191593	CN(CC(N)=O)Cc1ccc2[nH]cc(CCN(C)C)c2c1	288.39500000000004	1.1891	3	2	7	2
[497355.22]	0.7318269560174276	C[C@]1(C(=O)O)CC[C@H]2[C@@H]3C[C@H](C)C4=CC(=O)C=C[C@]4(C)[C@@]3(F)[C@@H](O)C[C@@]21C	376.46800000000013	3.6941000000000024	4	2	1	0
[3.3427923e+08]	0.8801990639730478	CN(C)C[C@@H]1CCn2c(=O)c3ccccc3[nH]c21C	259.353	1.8519999999999996	3	1	2	1
[22.578001]	0.09975725698397231	CC[C@H]1C[C@@H](C(=O)N[C@@H](CO)NC(=O)[C@@H]2COC(=O)[C@@H](N)CN)[C@@H](O)[C@@H](C)N1O[C@H]1[C@@H](O)[C@H](C)[C@@H](O[C@H]2[C@H](O)[C@H](NC(=O)O)[C@@H]1O)O[C@@H](C)[C@@H]	720.7740000000003	-4.657610000000003	17	11	9	0
[2018245.8]	0.4577445108942949	C=C[C@]12CC[C@@H](C)C[C@@]1(O)O2	154.209	1.45	2	1	1	0
[47247.902]	0.5387082806409796	CC(=O)O[C@@H]1[C@H](OC(C)=O)[C@@H](C)C(=O)O[C@H](C)C1	258.27	0.8212999999999999	6	0	2	0
[1441228.5]	0.29784219722691774	CN/C(=N/C#N)NCSCc1cccc2ccccc12	284.38800000000003	2.6765800000000004	4	2	4	2
[809741.44]	0.5851791059173755	Nc1nc(N)c2nc(-c3ccccc3)c(N)nc2n1	253.26900000000003	0.8334000000000001	7	3	1	3
[118.83491]	0.2494675027757309	CC/C=C\CC[C@H]1C[C@@H](C)CC(=O)O[C@@H]1CC/C=C/C=C/CC[C@@H](O)CC(=O)O	406.56300000000016	5.199100000000005	5	2	13	0
[747077.94]	0.7165368760149449	CC1=C[C@H]2[C@@H](C(=O)O)CC[C@@]3(C)[C@]cccc3[C@@H]12	242.31799999999998	3.2570900000000025	2	1	1	0
[2474.8777]	0.10629942600965366	CSCC[C@@H](N)C(=O)N[C@H](Cc1ccc(O)cc1)C(=O)N[C@H](CCC(=O)O)C(=O)NCC(=O)NCC(=O)O	555.6100000000005	-1.8334999999999946	11	8	17	1
[14073.578]	0.7674489183717589	N#Cc1ccc(CC(c2ccc(C#N)cc2)c2ccc(O)cc2)cc1	324.383	4.5101600000000035	3	1	4	3
[2.532389]	0.4502355974717761	Cc1ccc(C)c(-c2cc(-c3ccc(F)cc3)c(/C=C/[C@@H]3C[C@@H](O)CC(=O)O3)c(C(C)C)n2)c1	459.56100000000026	6.374640000000007	4	1	5	3
[1559862.1]	0.5767741297537605	O=C(CCCS)NC(=O)c1ccc(/N=N/c2cccc(Cl)c2)cc1	361.85400000000004	4.721800000000003	2	2	6	2
[214527.19]	0.6719379087230692	O=C1CCC[C@H]2[C@H]3CCC4=CC(=O)CC[C@@H]4[C@H]3CC[C@@]21C	286.415	4.087400000000003	2	0	0	0
[51012.97]	0.8620572825542576	COc1cc(CN(C)CCCN)c2ncccc2c1	259.353	2.024	4	1	6	2
[213429.5]	0.4831570083231203	C=C[C@]1(C)Cc2c(O)cc(OC)cc2OC1=O	234.25099999999995	2.0545999999999998	4	1	2	1
[216266.84]	0.733928635563028	C[C@]12CC[C@H]3[C@@H](CCC4=CC(=O)CC[C@@H]43)[C@@H]1CC[C@@H]2O	274.40399999999994	3.4891000000000028	2	1	0	0
[1.5277054e+11]	0.5093519137615649	C[C@@H]1OC(=O)C=C2COC(=O)[C@H]2C1	182.17499999999995	0.4211999999999999	4	0	0	0
[77156648.]	0.4494806510615327	CC1=C[C@H](O)CC1	98.14500000000001	1.0874	1	1	0	0
[267429.34]	0.6086254266973556	COc1c(C)c(OC)c(C(=O)OCCN2CCC(c3ccccc3)CC2)cc1OC	413.5140000000001	4.057220000000004	6	0	8	2
[35120188.]	0.44214276395859164	CC(C)[C@H](N)C(=O)OCCOCn1cnc2c(=O)nc(N)[nH]c21	324.341	-0.7975999999999985	8	3	7	2
[6802459.]	0.8105578207144079	CC(=O)c1csc(NS(=O)(=O)c2ccccc2C(=O)O)n1	326.3550000000001	1.8447000000000002	6	2	5	2
[12966.609]	0.35210117154039805	O=[N+]([O-])c1cc([As](=O)(O)O)ccc1O	263.037	-1.1386000000000003	6	3	2	1
[17750.844]	0.6197337593264877	CCC(=O)[C@@H]1CC[C@H]([C@@H](C)CCCC(C)C)C1	238.41499999999994	4.844200000000005	1	0	7	0
[21842.824]	0.4365445284354569	CCCCC[C@@H](O)/C=C/C=C/CCCCC(=O)O	254.36999999999992	3.6850000000000023	3	2	11	0
[69864.77]	0.6015770351657976	CC(=O)O[C@H](C[C@@]1(C)CC[C@H]2[C@@H]3CC[C@H]4CCC(=O)CC[C@]4(C)[C@H]3CC[C@@]21C)C(=O)O	432.6010000000003	5.401000000000005	5	1	4	0
[272470.72]	0.723239390215308	NCCc1c[nH]c2ccc(OCC(=O)O)cc12	234.25499999999994	1.1324999999999998	4	3	5	2
[37952.45]	0.6037649757282153	C=C1CC[C@@H]2C(C)(C)[C@@H](O)CC[C@]2(C)C1	208.34499999999994	3.5299000000000023	1	1	0	0
[1122.8741]	0.5484758404386711	C=C(C)[C@@H]1CC[C@]2(C)CC[C@@]3(C)[C@@H](CC[C@@H]4C[C@@H](O)CC[C@]34C)[C@H]1C2	344.58300000000014	6.362500000000007	1	1	1	0
[188784.98]	0.8323488273107738	C[C@H](O)CCCn1c(=O)c2c([nH]c(=O)c3ccccc23)C1=O	300.3140000000001	1.2851000000000004	4	2	4	2
[108537.96]	0.7629173210900769	COc1cc([C@@H]2c3cc4c(cc3[C@H](O)[C@H]3COC(=O)[C@H]23)OCO4)cc(OC)c1OC	414.41000000000025	2.4092000000000002	8	1	4	2
[21610.902]	0.39789889889986557	C[C@H](C(=O)N(C)CS)[C@H]1CC[C@H]2[C@@H]3CC=C4C[C@@H](O)CC[C@]4(C)[C@H]3CC[C@]12C	405.64800000000025	4.908100000000005	2	2	3	0
[8014.158]	0.15887206134725826	C[C@@H](NC(=O)OCc1ccc(F)cc1)C(=O)N1CCC[C@H]1C(=O)N[C@@H](CCC(=O)O)C(=O)NCC(=O)NCC(=O)O	581.5540000000003	-0.9019999999999957	10	6	14	1
[7835677.5]	0.8534789498644334	O=c1c2ncn([C@H]3CCN(C(=O)c4ccco4)CC3)c2cc1F	315.30400000000003	2.4601000000000006	4	0	2	2
[665581.2]	0.6851943245098275	CC(=O)O[C@H]1C[C@H]2[C@@H]3CCC4=CC(=O)CC[C@]4(C)[C@H]3CC[C@]12C	316.4410000000001	4.059900000000003	3	0	1	0
[28206466.]	0.6057206690801091	O=[P@]1(N(CCCl)CCCl)NCCCO1	261.089	1.884	4	1	5	0
[132599.03]	0.18524577919506346	S=C=NCCCCCC/C=C/c1ccccc1C(c1ccccc1)=N/O	364.51400000000007	5.9797000000000065	2	1	10	2
[602193.06]	0.19704154077381145	OC[C@@H]1O[C@@](CO)(CO)[C@H](O)[C@H](O[C@@H]2[C@H](O)[C@@H](O)[C@H](O)O[C@@H]2CO)OC[C@H]1O	416.3760000000002	-6.01809999999999	13	9	6	0
[6450489.]	0.27826561128501887	O=C1O[C@@H](CO[C@H]2O[C@H](CO)[C@@H](O)[C@H](O)[C@H]2O)[C@H](O)[C@@H]1O	310.25500000000005	-4.549899999999996	10	6	4	0
[14829.617]	0.3182616134760952	CCCCCCCCCC/C=C/C=C/CCCC(=O)O	280.452	5.884500000000006	2	1	14	0
[3658790.5]	0.45856446312794025	[O-][n+]1cccc(C(Cl)c2ccc(Cl)cc2)c1	254.116	3.3016000000000023	1	0	2	2
[18359.012]	0.51941249989173	C[C@@H]1C=C[C@@H]([C@@H](O)CCC[C@@H](O)CC(=O)[O-])[C@H]1C(=O)O	285.316	-0.4585999999999995	6	3	8	0
[899.35364]	0.764685973071256	CC(C)=C[C@H]1C2=C[C@H](C)[C@H](CC[C@@H](O)CC(=O)[O-])C2CC1	291.411	2.4522000000000004	3	1	6	0
[850009.44]	0.5784050148097434	C[C@@H](O)CCCCCCC(=O)O	174.24	1.7924	3	2	7	0
[268892.94]	0.7536522811652422	CCc1ccc(C(=O)C(C)CN2CCCCC2)cc1	259.3929999999999	3.5537000000000027	2	0	5	1
[3837.5857]	0.14976595285897498	CC(C)C[C@@H](CO)C(=O)N[C@@H]1CCC[C@H]1C(=O)N[C@@H](CC(=O)O)C(=O)N[C@@H](CCC(=O)O)C(=O)O	501.5330000000003	-0.6803999999999928	10	7	15	0
[3634.6772]	0.8370827215478104	COc1ccc(C(OCC(=O)O)cc1OC)c1ccccc1O	318.325	2.3196000000000008	6	2	6	1
[7.052309e+10]	0.4513521877377077	C[C@H](N)C(=O)O	89.09399999999998	-0.5817999999999999	3	2	1	0
[5903544.5]	0.9451279038542125	C[C@H]1CC(=O)NN1C(=O)C(c1ccccc1)c1ccccc1	294.35400000000004	2.4705000000000004	2	1	3	2
[inf]	0.4654194181953553	CCCCCCC[C@H](O)[C@H](O)CC[C@H](O)CC(=O)[O-].C	291.408	0.9859000000000002	5	3	12	0
[18152.582]	0.428598086394712	CC/N=c1/cc2c(-c3ccccc3)cc(-c3ccc(F)cc3)cc(CC[C@@H](O)CC(=O)[O-])c2O1	458.5090000000003	4.211600000000004	4	1	8	4
[9921647.]	0.5125069246930146	N[C@@H](Cc1ccc(O)c(O)c1)C(=O)O	197.18999999999997	0.052200000000000135	5	4	3	1
[347110.88]	0.5633409099303663	CCCCCCCCC[C@H](O)CC(=O)[O-]	215.313	1.6279999999999997	3	1	10	0
[290657.72]	0.6802786229795252	Cc1cc2nc3[nH]ccc(=S)c3nccc2[nH]1	242.30700000000002	1.8284099999999996	1	2	0	2
[16500987.]	0.5464328412778428	C[C@H](NCCn1cnc(N)nc1=O)C(=O)O	227.224	-1.7167999999999992	7	3	5	1
[16621085.]	0.735884175294282	O=C1CC[C@H](Cc2ccccc2)C(=O)N1	203.241	1.2819	2	1	2	1
[205886.97]	0.6872080861142701	CCCN(CCC)C(=O)C(CCC(=O)O)NC(=O)c1ccccc1	334.41600000000005	2.2984	4	2	10	1
[14064247.]	0.8528036890699656	C[C@@H](C(=O)O)c1cccc(C(=O)c2ccccc2)c1	254.285	3.1057000000000015	3	1	4	2
[477026.72]	0.6477538907126539	COC(=O)[C@]1(C)CC[C@H]2[C@@H]3CCC4=CC(=O)CC[C@]4(C)[C@H]3CC[C@@]21C	344.4950000000001	4.697600000000005	3	0	1	0
[7789.4497]	0.8324172433987881	COc1cc([C@@H]2OC(=O)C(C)=CC[C@@H]2C)ccc1O	262.30499999999995	2.971200000000002	4	1	2	1
[1.5771607e+09]	0.5902784753702796	CC1(C)OC[C@]2(C)OC(=O)C[C@@H]2OC(=O)C=C1	240.255	0.9687999999999999	5	0	0	0
[5939.689]	0.056232709199759916	CC[C@@H](NC(C)C)C(=O)N[C@@H](CC(=O)O)C(=O)N[C@@H](C)C(=O)N[C@@H](C)C(=O)N[C@@H](CCC(=O)O)C(=O)N[C@@H](C)C(=O)N[C@@H](CC(=O)O)	672.7130000000002	-2.6611100000000008	13	10	22	0
[38.87901]	0.1968576717769959	C=C(C)C(=O)O[C@H]1C[C@@H](C)C=C2C=C[C@H](C)[C@H](CC[C@@H](O)C[C@@H](O)CC(=O)NO)[C@H]21	421.53400000000016	2.6664000000000003	6	4	9	0
[290796.9]	0.6281506259873729	CC[C@H](C)COC(=O)C[C@@H](C)C(=O)OCC(C)C	258.35799999999995	2.801100000000001	4	0	8	0
[1670890.]	0.7297287415629348	Clc1ccccc1[C@H](Cn1ccnc1)c1cccnc1	283.762	3.763600000000002	2	0	4	3
[74782.04]	0.4915200023651673	CC(C)CCO[C@@H]1O[C@H](CO)[C@@H](O)[C@H](O)[C@H]1O	250.29100000000003	-1.1509999999999998	6	4	5	0
[25650162.]	0.6482374393471957	O=C(O)/C=C/c1ccc(O)c(C(=O)O)c1	208.16899999999998	1.1882	5	3	3	1
[108537.96]	0.7629173210900769	COc1cc([C@H]2c3cc4c(cc3[C@H](O)[C@H]3COC(=O)[C@H]23)OCO4)cc(OC)c1OC	414.41000000000025	2.4092000000000002	8	1	4	2
[inf]	0.32237258537473973	COc1cc2c3cc1Oc1cc(ccc1O)C[C@@H]1c4c(cc(OC)c(O)c4Oc4ccc(cc4)C[C@@H]3N(C)CC2)CC[N+]1(C)C.[Cl-]	645.1959999999999	3.7050000000000027	7	2	2	4
[119905.92]	0.8422612229849565	Cc1ccc2[nH]c(C3CCC(C4=CC(=O)OC4)CC3)cc2c1	295.382	4.233320000000003	2	1	2	2
[11664565.]	0.7781883738526099	CC1=C(CCc2ccccc2)C(=O)NC1=O	215.25199999999998	1.5920999999999996	2	1	3	1
[499.44843]	0.4301826560368025	CC(C)CCC[C@@](C)(O)[C@H]1CC[C@@]2(C)C3=CC[C@H]4C(C)(C)[C@@H](O)CC[C@]4(C)[C@H]3CC[C@]12C	444.7440000000003	7.52980000000001	2	2	5	0
[805760.4]	0.4179881074925118	O=C(CC[N+](=O)[O-])NCCSCc1csc(O)n1	291.354	0.8648999999999998	6	2	8	1
[17352.383]	0.10202010316051781	CCCCC[C@@H]1O[C@@H]1CC[C@@H](O)CC(=O)O[C@H]1CC[C@]2(C)[C@H]([C@H](C)/C=C/C=C/C=C/CCC)C[C@@]12C	500.76400000000035	7.7082000000000095	4	1	16	0
[1216414.8]	0.49051986767922323	Nc1ncnc2c1ncn2[C@@H]1O[C@H](CO)[C@@H](O)[C@@H]1O	267.245	-1.9800000000000006	8	4	2	2
[2495956.8]	0.7415514106116486	Cc1nn(C)c2c(-c3ccc(F)cc3)c(F)c(=O)[nH]c12	275.258	2.5152199999999993	2	1	1	3
[65159.156]	0.7248574391472181	COC(=O)[C@H]1C[C@@H](O)C[C@@H]2[C@H]3CCC4=CC(=O)CC[C@]4(C)[C@H]3CC[C@@]21C	360.49400000000014	3.6684000000000028	4	1	1	0
[6042.75]	0.1376150483770444	O=P(O)(O)O[C@@H]1[C@H](O)[C@@H](O[C@H]2[C@H](O)[C@@H](O)[C@@H](O[C@H]3O[C@H](CO)[C@@H](O)[C@H](O)[C@H]3O)[C@H]2O)[C@@H](O)[C@@H]1O	524.3650000000002	-7.40419999999999	17	12	7	0
[201.8745]	0.27363965105368604	O=C(O[C@@H]1Cc2c(O)cc(O)cc2O[C@H]1c1ccc(O)c(O)c1)c1cc(O)cc(O)c1	426.3770000000001	2.822	9	6	3	3
[7118.1914]	0.3054925774087461	CCCCCC[C@@H](C/C=C/C=C/CCCC(=O)O)OC(C)=O	310.434	4.645900000000004	4	1	13	0
[5283.9424]	0.5517931776810936	C/C=C\C#CC#CCCCCCC(=O)O	204.26899999999995	2.6044	2	1	5	0
[4100324.8]	0.43328794180573177	Cn1c([N+](=O)[O-])cnc1Sc1ncnc2[nH]cnc12	277.269	1.1457999999999997	7	1	3	3
[2420140.2]	0.8857082789103226	O=C(NCN1CCOCC1)c1ccc(Cl)cc1	254.71699999999998	1.3595000000000002	3	1	3	1
[1333455.1]	0.7442493904843032	COC(=O)COc1ccc(CNC(=O)c2ccccc2C(=O)O)cc1	343.3350000000001	1.8666000000000003	6	2	7	2
[21878.453]	0.7669638089971426	C/C(=C\Cc1ccc(O)c(C)c1)CC[C@H](C)O	234.33899999999997	3.350420000000003	2	2	5	1
[22257.18]	0.5214520543405704	Cc1cc(O)c(C)c(Cl)c1CCNCC(c1ccccc1)c1ccccc1	379.93100000000004	5.6266400000000045	2	2	7	3
[43240.582]	0.7139917046996348	O=c1c(O)c(-c2ccc(F)cc2)oc2cc(O)ccc12	272.231	3.010300000000001	4	2	1	3
[43599.348]	0.7287328302982902	Nc1c(Cl)cc([C@@H](O)CNC(=O)c2ccc(Cl)cc2)cc1Cl	359.6400000000001	3.692400000000001	3	3	4	2
[55733.95]	0.7565159677087097	C=C1C[C@H]2[C@@]3(C)CC[C@@H](O)C(C)(C)[C@@H](OC(=O)C)[C@@H]3C[C@@H]2O1	308.41800000000006	3.0440000000000014	4	1	1	0
[251343.8]	0.4573909648534195	OC[C@@H]1O[C@H](Oc2ccc(O)cc2)[C@H](O)[C@@H](O)[C@@H]1O	272.253	-1.4291000000000003	7	5	3	1
[9795.013]	0.47668501543368624	COc1ccc(/C(=C/c2ccc(CCC(=O)O)cc2)c2ccc(OC)cc2)cc1OC	418.48900000000015	5.318500000000005	5	1	9	3
[414.9625]	0.82958484617666	C=C1C[C@H](O)[C@@H]2[C@@H](C)CC[C@@H]1C[C@H]2OCCc1ccc(OC)cc1	330.468	3.9961000000000038	3	1	5	1
[85807.06]	0.7694909425324907	COC/C=C/c1ccc(O)c(C)c1	178.231	2.360220000000001	2	1	3	1
[1.03633265e+11]	0.6429850467613328	NC(=O)Cc1ccc(O)cc1	151.165	0.4199999999999999	2	2	2	1
[14212509.]	0.4607607917451491	COC(=O)CCCCC(=O)Nc1ccc(O)cc1	251.28200000000004	2.0641	4	2	6	1
[7612.3755]	0.6255195669230582	C[C@H]1[C@H](O)CC[C@H]2[C@@H]3CCC4=CCCC[C@@H]4[C@H]3CC[C@@]21C	288.475	4.9462000000000055	1	1	0	0
[89509.03]	0.30994100504194527	CC(C)(C)c1ccc(C(=O)CCCN2CCC(OC(c3ccccc3)c3ccccc3)CC2)cc1	469.6690000000001	7.217600000000008	3	0	9	3
[8439.345]	0.47410468134351635	CC(C)c1cc2c(c(O)c1C/C=C(\C)CCC(=O)OCCN1CCOCC1)C(=O)OC2	431.52900000000034	3.330400000000002	7	1	9	1
[1197892.9]	0.6994715303063409	CCCC(=O)CC(=O)N1CCC(CN2CCCC2)CC1	280.412	2.0801	3	0	6	0
[489493.6]	0.48700205760591214	O=P(O)(O)CCC(O)(Cc1ccccc1)P(=O)(O)O	310.17900000000003	0.6631999999999998	7	5	6	1
[2114355.2]	0.7609479482400394	CCN1CCCC[C@@H]1[C@H](OC(=O)c1ccccc1)c1ccccc1	323.43600000000004	4.459100000000004	3	0	5	2
[32086.637]	0.6910168802496737	CC(C)(CO)CCC(C)NCC(O)c1cccc(Cl)c1	299.842	3.1502000000000017	3	3	8	1
[7586.6753]	0.7173857535697753	Cc1oc2cc(O)ccc2c(=O)c1C(=O)c1ccc(C(N)=O)cc1	323.30400000000003	2.13692	5	2	3	3
[66004144.]	0.5886866200086456	NC(=O)c1cscn1	128.15599999999998	0.242	2	1	1	1
[540897.44]	0.3753245256905944	CC[C@@H](C)NC[C@@H](O)[C@H](O)[C@H](O)[C@H](C)CO	235.324	-0.9143999999999997	5	5	8	0
[251343.8]	0.4573909648534195	OC[C@H]1O[C@H](Oc2ccc(O)cc2)[C@H](O)[C@@H](O)[C@@H]1O	272.253	-1.4291000000000003	7	5	3	1
[1.8920614e+08]	0.722688207719014	COC(=O)[C@@H]1Cc2c(n(C)c3ccccc3n1C)C2	258.321	2.1620999999999997	4	0	1	1
[1787444.5]	0.24345418372476169	c1ccc2c(c1)cc1ccc3cccc4ccc2c1c34	252.31599999999997	5.737200000000003	0	0	0	5
[11713233.]	0.6033264606988832	O=C(O)[C@H]1[C@@H]2C[C@H](O)CC[C@@H]1C2=O	184.19099999999997	0.04709999999999992	4	2	1	0
[856661.44]	0.37131986490232693	C=C[C@H](OS(=O)(=O)c1ccccc1)Nc1ccc(O)cc1	305.3550000000001	2.7217000000000002	5	2	6	2
[61775.457]	0.277550838656796	CSCC[C@H](NC(=O)[C@@H](N)Cc1ccc(O)cc1)C(=O)N[C@H](C)[C@@H](C)C(=O)N1CC[C@H]1C(=O)O	494.61400000000026	0.3262000000000011	8	5	12	1
[8556731.]	0.9102074865674227	COc1cc(C)cc(C(=O)Nc2ccccc2C)c1	255.317	3.5643400000000023	2	1	3	2
[23485.676]	0.19114389501398815	C[C@@H](O)[C@@H](C)O[C@@H]1O[C@H](CO)[C@@H](O[C@H]2O[C@H](CO)[C@@H](O)[C@H](N)O[C@H]2O)[C@H](O)[C@H]1O	429.4190000000001	-4.705599999999991	13	8	7	0
[171696.56]	0.634463320458492	C[C@H]1CC[C@@]2(C(=O)O)CC[C@@H]3[C@@H](C)CC[C@@H]4[C@@H](O)CC[C@]4(C)[C@H]3CC[C@@]12C	376.58100000000024	5.507100000000006	3	2	1	0
[37402.266]	0.3124973578148691	O=C(c1ccc(Cl)c(Cl)c1)c1c(Cl)cc(Cl)c(Cl)c1Cl	388.89200000000017	6.838000000000001	1	0	2	2
[12.837534]	0.08201761718628764	CC(C)c1cc(SC(C)(C)Sc2cc(-c3ccc(F)cc3)c(OC[C@H](O)C[C@@H](O)CC(=O)[O-])c(C(C)C)c2)cc(-c2ccc(F)cc2)c1OC[C@H]	735.9350000000002	8.886690000000005	8	2	17	4
[6529.61]	0.618742038011024	C=C[C@]1(C)CC[C@]2(C)[C@@H](CC[C@@H]3[C@H](O)CC(=O)C=C3C)C[C@@]2(C)CC[C@@H]1C(=O)CO	416.60200000000026	4.639200000000005	4	2	6	0
[512646.47]	0.6152067043447511	C[C@@H]1C(=O)O[C@@H]2[C@@H](O)[C@@H]3C[C@@H]4[C@@H]5CCCC[C@]5(C)[C@H](O)CC[C@]4(C)[C@@]3(C)[C@]21C	390.56400000000014	3.928600000000003	4	2	0	0
[3.2559405e+08]	0.855918702387755	O=C(c1ccccc1)c1ccc2n1CCC2C(=O)O	255.27299999999997	2.291	3	1	3	2
[14224.026]	0.7863685324574998	CC(C)(CCc1ccc(O)cc1)c1ccc(O)c(C(=O)O)c1	300.35400000000004	3.706400000000002	4	3	5	2
[11984.791]	0.4042765741140872	C=C[C@H](C#CC#CCO)CCCCC(=O)O	220.26799999999992	1.4326999999999999	3	2	6	0
[566908.06]	0.415292557410071	CCCCSc1ccc(C(=O)OCCN(C)C)cc1	281.42099999999994	3.297200000000002	4	0	8	1
[47290.453]	0.6621708260310034	NCc1cccc(C[C@@H](O)CC(=O)[O-])c1	208.23699999999997	-0.8113000000000004	4	2	5	1
[167777.75]	0.6468050740070953	N=C1N(O)[C@@H](CO)[C@H]2C=COc3cccc4[nH]cc(c34)C[C@H]21	299.3300000000001	1.8918700000000002	4	4	1	2
[132264.58]	0.8030014418735348	CCCc1cc(OC)c(OC)cc1O	196.24599999999998	2.3619000000000008	3	1	4	1
[19241.438]	0.3923641055187123	C/C=C1\[C@@H](O[C@@H]2O[C@H](CO)[C@@H](O)[C@H](O)[C@H]2O)OC=C(C(=O)O)[C@H]1C	346.3320000000001	-1.2899000000000003	9	5	4	0
[2726.3083]	0.4572480520196729	C=C1[C@@H](O)CC[C@@]2(C)C3=CC[C@@]4(C)O[C@@H]4C[C@H](O)C[C@@]3(C)[C@H](O)C[C@]12C	362.51000000000016	3.1095000000000015	4	3	0	0
[59653.06]	0.7885742108992227	CO[C@H]1C=C(O)[C@H]2[C@@H]3CCC4=CC(=O)CC[C@]4(C)[C@H]3CC[C@]12C	316.4410000000001	4.195000000000004	3	1	1	0
[8566275.]	0.7935384495423283	Nc1ccc(Oc2ccc(C(=O)O)cc2)cc1	229.235	2.7593000000000005	4	2	3	2
[15741.29]	0.1513166886679643	N[C@H]1[C@H](O[C@@H]2[C@@H](CO)[C@@H](O)[C@@H](O[C@H]3OC(CO)[C@@H](O)[C@H](N)[C@H]3O)[C@@H](N)C[C@@H]2N)[C@@H](O)[C@@H](O)[C@@H]1O	498.53000000000014	-7.657000000000007	15	12	6	0
[95485.805]	0.891323514923201	Oc1ccc2nc(C3CCN(CC4CCCCC4)CC3)nc(N)c2c1	340.47100000000006	3.6773000000000016	5	2	3	2
[4414.1157]	0.7418252286732079	CC(C)(O)[C@@H]1CC[C@H]2[C@@H]3CCC4=CC(=O)CC[C@]4(C)[C@H]3CC[C@@]21C	330.51200000000006	4.905400000000005	2	1	1	0
[282.2481]	0.26054554435322563	CCCCCn1cc(C(=O)c2ccc(F)cc2)c(-c2ccc(F)cc2)c(CC[C@@H](O)C[C@@H](O)CC(=O)[O-])n1C(=O)[O-]	570.5890000000003	2.5409000000000006	8	2	14	2
[3296642.8]	0.8893527006971172	CC(C(=O)O)c1cccc(Oc2ccccc2)c1	242.274	3.6670000000000016	3	1	4	2
[inf]	0.3508920282242626	CC(=O)O[C@@H]1C[C@@H]2CC[C@@H]3[C@H](CC[C@@]4(C)[C@H]3C[C@H]([N+]3(C)CCCCC3)[C@@H]4OC(C)=O)[C@@]2(C)C[C@@H]1N1CCCCC1.[Br-]	637.7440000000003	2.9699000000000044	5	0	4	0
[1787666.]	0.6888963337227654	Cc1cc(C)c(CN(C)C)nc1C	178.279	2.06846	2	0	2	1
[113122.516]	0.4581761346904336	COc1cc(O[C@H]2O[C@H](CO)[C@@H](O)[C@H](O)[C@H]2O)ccc1O	302.27900000000005	-1.4205000000000003	8	5	4	1
[2084006.5]	0.8178891210774782	COC(=O)[C@H](CCc1ccccc1)Nc1ccccc1	269.34400000000005	3.2729000000000017	3	1	6	2
[184249.02]	0.6946116752943168	C[C@@]12C(=O)C=CC=C1CC[C@@H]1[C@@H]2[C@@H](O)C[C@@]2(C)[C@H]1CC[C@]2(O)C(=O)CO	360.45000000000016	1.5575999999999997	5	3	2	0
[125947.91]	0.7009635293593457	Oc1ccc(-c2ccc(F)cc2)cc1O	204.2	2.9039000000000015	2	2	1	2
[425196.28]	0.5456992480000845	OC[C@H]1O[C@@H](Oc2ccccc2)[C@H](O)[C@@H](O)[C@@H]1O	256.254	-1.1347000000000005	6	4	3	1
[248306.58]	0.8203713827091385	CC(C)N(CCOC(=O)C1(O)CCCCC1)c1ccccc1	305.41799999999995	3.139800000000001	4	1	6	1
[25058.305]	0.6356210707274603	O=C(CN1CCc2ccc(Cl)cc2C1)N(c1ccc(Cl)cc1)C1CCCCC1	417.3800000000002	5.717400000000005	2	0	4	2
[39327.996]	0.1665858254818805	OC[C@H]1O[C@H](O[C@@H]2[C@@H](O)[C@@H](O[C@H]3O[C@H](CO)[C@@H](O)[C@H](N)[C@H]3O)[C@H](N)C[C@@H]2N)[C@H](O)[C@@H](O)[C@@H]1O	485.48700000000014	-7.257800000000007	15	11	6	0
[739.90765]	0.5354616003141074	CC(C)(C)OC(=O)[C@H]1C[C@@H]2C[C@@H]3C=C4C[C@@H](O)CC[C@]4(C)[C@H]3CC[C@@]21C	360.5380000000002	4.877900000000005	3	1	1	0
[5161.486]	0.6741021156711808	CC(C)Sc1ccc2c(c1)N(CCN(C)C)c1ccccc1S2	344.549	5.351400000000004	4	0	5	2
[2946.1372]	0.35595556922918214	CCc1c2c(nc3ccc(OC(=O)N4CCC(N5CCCCC5)CC4)cc13)-c1cc3c(c(=O)n1C2)COC(=O)[C@]3(O)CC	586.6890000000004	4.0911000000000035	8	1	4	4
[11053.569]	0.3864771407563315	COc1ccc(CCN2CCC(Nc3nc4ccccc4n3Cc3ccc(F)cc3)CC2)cc1	458.58100000000024	5.351300000000005	4	1	8	4
[19.545326]	0.23343335077725388	C[C@@H](F)CCCn1c(=O)c2c(c(-c3ccccc3)c(-c3ccc(F)cc3)c(C(C)C)nc2=O)n(C)c2ccccc21	553.6530000000002	7.904600000000007	4	0	7	4
[4021270.5]	0.2894842247947114	OC[C@H]1O[C@@](CO)(CO)[C@H](O)[C@H](O)[C@H]1O	224.20900000000003	-3.8163999999999993	7	6	3	0
[3607.3208]	0.4461285692768253	CC[C@H]1NC(=O)[C@H](C)[C@@H](N)[C@@H](N)Cc2ccc(OC)cc2NC(=O)[C@@H]1OCc1ccc(O)cc1	470.57000000000016	1.6663000000000017	7	5	5	2
[729801.9]	0.7961762985849111	COc1ccc2cc1OC[C@H](C(=O)O)C2	208.21299999999997	1.3309	4	1	2	1
[150322.44]	0.6904160779903757	O=C(OCCN1CC=C(n2c(=O)[nH]c3ccccc32)CC1)c1ccc(F)cc1	381.40700000000015	2.872300000000001	4	1	5	3
[6355.8657]	0.7243650627769749	COc1c(O)cc(C)c(C(=O)O)c1Cc1ccc(OCCN2CCCC2)cc1	385.46000000000026	3.4728200000000022	6	2	8	2
[364.24133]	0.7551522807304906	CC(C)c1noc(-c2ccccc2)c1/C=C/[C@@H](O)C[C@@H](O)CC(=O)[O-]	344.38700000000017	1.7300999999999995	6	2	8	2
[211750.4]	0.8109550352410564	O=C(O)[C@@H]1Nc2ccccc2C[C@H]1CCc1ccc(O)cc1	297.3539999999999	3.062400000000001	4	3	4	2
[11831.547]	0.6965004258633175	CCCN[C@@H]1CCc2nc(N)c(-c3ccc(F)cc3)c(N)c2N1	315.396	2.7359	5	4	4	2
[3.3081965]	0.33067366477593035	CC(C)c1cc(-c2ccc(F)cc2)c(-c2cccc(Br)c2)n1/C=C/[C@@H](O)C[C@@H](O)CC(=O)O	516.4070000000002	5.904400000000007	4	3	9	3
[132.81827]	0.6564465021990212	NS(=O)(=O)c1cc2c(cc1Cl)NC(C(Cl)Cl)NS2(=O)=O	380.66200000000003	0.8210000000000004	5	3	2	1
[214652.62]	0.39111676481423435	C=C1CC[C@@H]2[C@H](OC(=O)[C@@H]2O)C[C@@H](O)[C@](C)(O)C[C@@H]1C(=O)O	314.33400000000006	-0.16820000000000018	7	4	1	0
[2640601.2]	0.6855210788307602	CCOC(=O)C[C@@H](C)c1ccccc1	192.258	2.7433000000000014	2	0	4	1
[472834.]	0.4365335288303247	Cc1cc2c(c(O)c1O)C(=O)c1ccccc1C2=C(O)C	282.295	3.2879200000000024	4	3	0	3
[975338.4]	0.4174133862050118	O=C(NO)C1(CO)COc2c(sc(N3CCNCC3)n2)C1	314.3670000000001	-1.0283000000000004	7	4	3	1
[3.8229173e+13]	0.655993880772783	O=C1CC[C@H]2[C@H]3CCC4=CC(=O)CC[C@]4(C2)[C@H]1C3	244.33399999999995	3.0612000000000013	2	0	0	0
[2089.6763]	0.5909015970560049	CCO[C@@H]1C=C2[C@@H]3C[C@H](C)[C@]4(O)CC[C@@H]5[C@H](C)CC[C@@H]5C[C@@]4(C)[C@H]3CC[C@@]21C	386.62000000000023	5.987400000000007	2	1	2	0
[11579.811]	0.6379123731131507	C=C1C=C[C@@H]([C@@H](O)C)CC[C@H]2[C@@H]3CC[C@@]4(C)[C@@H](O)CC[C@]4(C)[C@H]3CC[C@@]21C	372.59300000000025	5.499400000000006	2	2	1	0
[2029.3145]	0.36107105929173045	CC(=O)N[C@H](Cc1ccccc1)C(=O)N[C@@H](CCC(=O)O)C(=O)N[C@@H]1CCCN(c2ccccc2)C1=O	508.5750000000003	1.3952000000000013	6	4	11	2
[3.0835042]	0.2960693261598674	CC1=C[C@H](c2c(-c3ccccc3)nc(C(C)C)n2/C=C/[C@@H](O)C[C@@H](O)CC(=O)O)[C@H](CC(=O)O)[C@H]1O	498.57600000000025	3.2261	8	5	11	2
[74705.19]	0.7460078598072034	COc1cc(CC=C(C)C)ccc1O	192.258	2.9095000000000018	2	1	3	1
[41307.11]	0.38346306971633154	C=C[C@@H](O)C#CCCCCCCC(=O)O	210.27299999999997	1.9619000000000002	3	2	7	0
[10481.491]	0.3095982489480347	CO/N=C(C(\O)=N/S(=O)(=O)c1ccc(Cl)cc1)c1ccc([N+](=O)[O-])c(OC)c1	427.8220000000002	2.952700000000001	7	1	7	2
[39142.926]	0.35616404343456	CCCCCCCCC/C=C/CCCCC(=O)O	254.41399999999996	5.328300000000005	2	1	13	0
[14938026.]	0.46013974276806524	C[C@H]1CC(C)(C)C(=O)O1	128.171	1.3479999999999999	2	0	0	0
[99628.34]	0.44208017823980256	CCCCc1nc(Cl)c(CO)n1Cc1ccc(-c2ccccc2-c2nnn[nH]2)cc1	422.9200000000001	4.2668000000000035	5	2	8	4
[58362.297]	0.648910614304226	CC1=CC[C@@H]([C@]2(C)O[C@@H](O)C[C@@H]2O)CC1	212.28899999999996	1.5911	3	2	1	0
[30447.906]	0.35001877238397544	C[N+](C)(C)CC(=O)OC(=O)O	162.165	-0.08620000000000011	4	1	2	0
[1874.5961]	0.43401040453252926	CN1C[C@H](C(=O)N[C@]2(C)O[C@@]3(O)[C@@H]4CCCN4C(=O)[C@H](Cc4ccccc4)N3C2=O)C=C2c3cccc4[nH]cc(c34)C[C@H]21	581.6730000000001	1.990800000000002	6	3	4	3
[37019.402]	0.7192466067227755	Cn1cncc1CN1C[C@@H](O)C(=O)c2cc(F)ccc2C(=O)c2cc(F)ccc21	397.38100000000014	2.493100000000001	5	1	2	3
[125251.266]	0.8445712183265353	CNS(=O)(=O)Cc1ccc2[nH]cc(CCN(C)C)c2c1	295.408	1.3211999999999997	3	2	6	2
[478922.6]	0.732972735378759	C[C@]12CC[C@H](O)C[C@@H]1CC[C@@H]1[C@@H]2CC[C@]2(C)C(=O)CC[C@@H]12	290.447	3.959100000000003	2	1	0	0
[159995.89]	0.46513972249238905	CC(=O)OC[C@@H]1O[C@@H](n2ncc(=O)[nH]c2=O)[C@H](OC(C)=O)[C@@H]1OC(C)=O	371.3020000000002	-1.7444999999999975	10	1	5	1
[1374841.8]	0.5525575425662069	Nc1nc(N)nc(NC2CC2)n1	166.188	-0.3897000000000006	6	3	2	1
[5474360.]	0.6806873839030989	COC(=O)Cc1ccc(N(C)C)cc1	193.24599999999998	1.4681	3	0	3	1
[74782.04]	0.4915200023651673	CC(C)CCO[C@H]1O[C@@H](CO)[C@@H](O)[C@H](O)[C@H]1O	250.29100000000003	-1.1509999999999998	6	4	5	0
[116995.24]	0.5801604182936546	O=C(O)CCCCCCCCCCc1ccccc1	262.393	4.824600000000005	2	1	11	1
[11458.511]	0.7775556363784796	COc1c(O)cc2oc(-c3ccc(F)cc3)nc(C(C)C)c12	301.31700000000006	4.4231000000000025	4	1	3	3
[6844.603]	0.6848731650776181	O[C@](c1ccc(Cl)c(Cl)c1)c1c(O)cc(O)cc1O	300.117	3.41109	4	4	2	2
[2707052.2]	0.5470385524235938	O=C1CN(S(=O)(=O)c2ccc(N)cc2)C(=O)N1	255.255	-0.4907000000000003	5	2	2	1
[7763445.5]	0.5220817488245522	O=CC(=O)[C@@H](O)c1ccccc1	164.16	0.488	3	1	3	1
[10701965.]	0.8212645298835054	O=C(c1ccco1)N1CCCC[C@H]1C(=O)O	223.22799999999995	1.3589	4	1	2	1
[inf]	0.12217000156173918	N=C(N)NCCCCNC(=N)N.O=S(=O)(O)O	270.315	-1.9200599999999977	8	8	5	0
[14030.292]	0.6824612195113208	O=C(Nc1ccc(Br)cc1)c1cc(Br)cc(Br)c1O	449.92400000000004	4.932000000000001	2	2	2	2
[1771497.5]	0.7137930779121187	CC[C@@H](C=O)c1cc(OC)cc(OC)c1OC	238.28299999999996	2.4049000000000005	4	0	6	1
[21498862.]	0.7652963748079247	CCc1ccc([C@H]2C(=O)c3ccccc3C2=O)cc1	250.297	3.411800000000002	2	0	2	2
[30688.613]	0.6762987306145708	COC(=O)CCc1ccc(OCC(O)CNC(C)C)cc1	295.379	1.5298999999999996	5	2	9	1
[17085586.]	0.5484968687509769	O=C(O)[C@H]1CC=C(CO)C1	142.154	0.39970000000000006	3	2	2	0
[471780.94]	0.6552426424524561	CC(=O)OC[C@]1(OC(C)=O)CC[C@H]2[C@@H]3CCC4=CC(=O)CC[C@]4(C)[C@H]3CC[C@@]21C	402.53100000000023	4.383300000000004	5	0	3	0
[2407.8086]	0.1624636790422559	CCC[C@H](NCC)C(=O)N[C@@H](Cc1ccc(O)cc1)C(=O)N[C@@H](C)C(=O)N[C@@H](CCC(=O)O)C(=O)O	508.5720000000003	0.1366000000000035	9	7	16	1
[769.79694]	0.4934273647121776	Cc1ncc(COP(=O)(O)O)c(-c2ccccc2)c1CC(O)CNCC	380.3810000000002	2.179219999999999	7	4	9	2
[153627.12]	0.3427085623699264	C[S@@](=O)/C=C\C[C@@H](SCC(=O)NC(=O)CC[C@H](N)C(=O)O)C(=O)N	379.46000000000015	-1.3092999999999968	8	4	11	0
[15320533.]	0.7836116191287448	CC(=O)N[C@@H](C(=O)O)c1ccccc1C	207.22899999999998	1.2568199999999998	3	2	3	1
[11263.748]	0.16551577316488084	O=C(O)[C@@H]1O[C@H](O[C@@H]2[C@H](O)[C@@H](O)[C@H](O[C@H]3[C@@H](O)[C@@H](O)[C@H](O)[C@@H]3O)O[C@@H]2CO)[C@@H](O)[C@@H](O)[C@@H]1O	488.39500000000015	-7.45479999999999	16	11	6	0
[1.3828309e+11]	0.6109928948975553	Cc1n[nH]c2c(F)cccc12	150.15599999999998	2.01042	1	1	0	2
[12070216.]	0.7492710681882263	COc1c(O)ccc2c1C(=O)C(C)=CC(=O)c1ccccc12	294.306	2.736020000000001	4	1	1	3
[10714505.]	0.5804293611434188	Nc1ccc(C[C@H](N)C(=O)O)cc1	180.20700000000002	0.22319999999999962	4	3	3	1
[13727.755]	0.4302514395271527	C=C1CC[C@]2(C)CC[C@H]3[C@@H](C)CC[C@@H]4C(C)(C)[C@@H](O)CC[C@]4(C)[C@H]3CC[C@@]21C	386.6640000000002	7.388700000000009	1	1	0	0
[8035231.]	0.8194684243816064	CC[C@@H](C)c1ccc([C@@H](C)C(=O)O)cc1	206.28499999999997	3.388200000000001	2	1	4	1
[419814.38]	0.6297110838752482	O=C(NC[C@H](O)Cc1ccc([N+](=O)[O-])cc1)c1ccc(F)cc1	318.30400000000003	2.0672999999999995	4	2	6	2
[31642.004]	0.7681207648185614	Cc1nccc2c1CC(C)(C)Sc1ccc(N(C)C)cc12	298.45500000000004	4.549820000000004	3	0	1	2
[inf]	0.39759253054033583	C[N+](C)(C)CCO.[Cl-]	139.62599999999998	-3.3110999999999975	1	1	2	0
[1824.9543]	0.2547303167600897	OC[C@H]1O[C@H](c2c(O)cc(O)c(O)c3c(=O)c(O)c(O)c3c2O)[C@H](O)[C@@H](O)[C@@H]1O	414.3190000000001	-2.0999000000000003	12	10	2	2
[2044049.]	0.5618336825407582	CNCCOc1ccc(C(=O)OCCN(C)C)cc1	266.34099999999995	1.0031999999999999	5	1	8	1
[428178.97]	0.6542130770833332	C[C@H]1CC(=O)C=C2C(C)(C)[C@@H](O)CC[C@]21O	224.29999999999995	1.4336999999999998	3	2	0	0
[355.79453]	0.23526258168565614	COc1cccc2c1C(=O)c1c(O)c3c(c(O)c1C2=O)C[C@@](O)(C(=O)CO)C[C@@H]3O[C@H]1C[C@H](N)[C@@H](O)[C@H](C)O1	543.5250000000003	0.0012999999999993017	12	6	5	3
[52783.09]	0.5540618915195044	CC(C)OC(=O)C(C)(C)Oc1ccc(C(=O)c2ccc(Cl)cc2)cc1	360.837	4.680000000000004	4	0	6	2
[1179513.8]	0.4598420092872467	CC/C(=N/O)c1ccc(C(F)(F)F)cc1	217.18999999999994	3.293700000000001	1	1	2	1
[14260.551]	0.7284478395680672	COc1cc(C[C@H](C)Cc2ccc(Cl)cc2)cc(OC)c1OC	334.84300000000013	4.787100000000005	3	0	7	2
[2057.9578]	0.6236187684423419	C[C@@]1(O)CC(=O)O[C@@H]2C[C@H]3[C@@H](C)CC[C@@H]4C[C@H](O)CC[C@]4(C)[C@H]3CC[C@@]21C	378.5530000000002	4.072700000000004	4	2	0	0
[inf]	0.3947381354021861	CC(C)(CO[P@@](=O)(O)OCC[N+](C)(C)C)C(=O)O.[Cl-]	319.722	-2.0589999999999957	6	2	8	0
[7012772.5]	0.6961330080289586	Nc1ccc2c(c1)CCc1cccnc1C2=O	224.263	1.9934	3	1	0	2
[9091.249]	0.8226927646886337	C/C(=C/c1ccc(O)cc1)c1ccc(OC)cc1	240.302	3.961300000000003	2	1	3	2
[59390.64]	0.5493127138120287	Oc1cc(O)c2c(c1)OCCc1cc(O)c(O)cc1C2=O	288.255	1.6748999999999998	6	4	0	2
[18635.094]	0.8049249550012305	C=C(C)c1ccc(OCCC(=O)O)cc1	206.24099999999996	2.5732	3	1	5	1
[2.070052e+08]	0.21858987280106887	O=C([C@H]1[C@@H](/C=C/c2ccc(F)cc2)O[C@@H](CO)C[C@@H]1O)N=C([O-])CSSC(=O)[Na+]	450.46500000000015	-1.6940999999999986	8	2	7	1
[45244432.]	0.26962875135132564	OC[C@@H]1NCC[C@H](O)[C@@H](O)[C@H](O)[C@H]1O	207.22600000000003	-3.2157999999999984	6	6	1	0
[16788.219]	0.654930147548758	C=C(C)[C@@H](CC=C(C)C)C1CC[C@@]2(C)C(=O)CC[C@@H]12	260.42099999999994	4.930400000000005	1	0	4	0
[2540652.5]	0.8167590871391495	CCC(=O)N1CCN(c2ccc(OC)cc2)CC1	248.326	1.7538	3	0	3	1
[313798.28]	0.5780541958216258	C=C(C)/C=C\C[C@H]1C(C)CC[C@H]1C(C)C	206.37299999999996	4.827100000000004	0	0	4	0
[31017.477]	0.8178744322781549	CN(C)CCCN1c2ccccc2CCc2ccc(Cl)cc21	314.86	4.528400000000004	2	0	4	2
[3791.2095]	0.8325220081385356	COc1cc2c(c(OC)c1OC)-c1ccc(OC)c(=O)cc1[C@@H](NC(C)=O)CC2	399.4430000000002	2.871600000000001	6	1	5	2
[1346713.]	0.2629826915315762	CN(C)[C@@H]1C(=O)C(C(N)=O)=C(C(=O)O)C(C)(C)C(=O)[C@]2(O)C(=O)C3=C(C(=O)O)C(=O)[C@@]3(C)[C@H](C)[C@H]12	490.4650000000003	-1.502599999999996	11	4	4	0
[16208.076]	0.7101592114161251	CCCC[C@@H](C(=O)O)c1ccc([C@@H](O)CC(=O)[O-])cc1OC	309.338	1.2269999999999999	6	2	9	1
[92601.18]	0.7705883485912259	O=C(O)[C@H](Cc1ccccc1)C(=O)NCCc1ccccc1	297.354	2.2888	3	2	7	2
[9870364.]	0.6040717648001778	C[C@@H](N)Cc1ccc[nH]1	124.18699999999997	0.9044000000000001	1	2	2	1
[174707.02]	0.7048797514796002	Oc1ccc(CC[C@@H](O)CC(=O)[O-])cc1	209.22099999999998	-0.17430000000000012	4	2	5	1
[485567.62]	0.6575903619552261	CCCc1cc2c(=O)[nH]c(=O)[nH]c2c(=O)[nH]1	221.21599999999998	-0.14279999999999993	3	3	2	2
[1.4652152e+08]	0.4327349017830617	N=NC(=O)c1cc(O)c(O)cc1	166.136	1.2689699999999997	3	3	1	1
[160074.2]	0.6319584769338001	COc1cc(C[C@H]2CN[C@H](C)[C@H](O)[C@H]2O)ccc1O	267.32500000000005	0.2729999999999995	5	4	3	1
[14172311.]	0.44279698458239647	CC(C)(O)[C@H](O)CO	120.14799999999998	-0.8895000000000002	3	3	2	0
[5312291.]	0.5912234199303871	CC(C)C[C@@H](CC(=O)O)C(O)CC(=O)O	218.249	0.9589999999999999	5	3	7	0
[4576774.]	0.7377712498813623	COc1ccc(OC)c(OC)c1OC	198.21799999999996	1.7209999999999999	4	0	4	1
[30488.525]	0.789044067974943	CCOc1nc(NC(C)C)nc(N)c1C	210.28099999999998	1.5862199999999997	5	2	4	1
[70441.21]	0.6871019355754325	CCCC[C@H](CC)CNC(=O)c1ccc(-c2ccc(F)cc2)cc1	327.44300000000004	5.438900000000005	1	1	8	2
[2.482046e+09]	0.4996361964603462	C/C=C(\C)C(=O)O	100.11699999999998	1.0372000000000001	2	1	1	0
[2307486.8]	0.7495036483296244	Cc1cc2c(C(C)CNC(=O)c3ccccc3)cccc2[nH]1	292.382	4.009820000000002	1	2	4	3
[5928.7896]	0.844157356934715	CN(C)CC[C@]1(c2ccc(F)cc2)Oc2cc(Cl)ccc21	305.78000000000003	4.066800000000003	2	0	4	2
[21357.396]	0.6801806437863757	Cc1nn(-c2ccccc2)c(-c2ccc(F)cc2)c1/C=C/[C@@H]1C[C@@H](O)CC(=O)O1	392.4300000000001	4.066520000000003	4	1	4	3
[18473.807]	0.847697894583369	O=C1Nc2ccc(Cl)cc2C(c2ccccc2Cl)=NC1O	321.163	3.1013000000000015	2	2	1	2
[61886052.]	0.4589616256560461	C[C@@H]1CC[C@]2(NC1)C(=O)N2	140.186	-0.1680000000000001	2	2	0	0
[1938.4816]	0.7126687227332144	CN(C[C@@H](CCN1CCC(O)(c2ccc(F)cc2)CC1)c1ccc(F)cc1)C(=O)O	418.4840000000002	4.031900000000003	4	2	7	2
[8121.0864]	0.17094715906873678	O=C(O)[C@H]1O[C@@H](O[C@H]2[C@@H](O)[C@@H](O)[C@H](O[C@H]3[C@@H](O)[C@@H](O)[C@H](O)[C@@H]3O)[C@H](O)[C@@H]2O)[C@@H](O)[C@@H](O)[C@@H]1O	488.3950000000001	-8.06799999999999	16	12	5	0
[1886475.9]	0.8708336023097287	COc1cc(O)cc(C(=O)Nc2ccccc2)c1	243.26200000000003	2.6531000000000002	3	2	3	2
[7613.522]	0.753369807403145	CC(C)(O)[C@H]1CC[C@H]([C@@H]2CC[C@@H](O)CC(=O)O2)CC1	270.36899999999997	2.0202999999999998	4	2	2	0
[171696.56]	0.634463320458492	C[C@@H]1CC[C@@]2(C(=O)O)CC[C@@H]3[C@@H](C)CC[C@@H]4[C@@H](O)CC[C@]4(C)[C@H]3CC[C@@]12C	376.58100000000024	5.507100000000006	3	2	1	0
[35868.086]	0.5551520960706936	CC#CC[C@H](C)[C@@H](O)[C@H](O)CC(=O)O	200.23399999999995	0.2324	4	3	5	0
[1.2336914e+08]	0.4433687822838736	O=C/C=C/c1ccccc1	132.16199999999998	1.8987	1	0	2	1
[2720.873]	0.7410840766068307	CC(C)=CCC[C@@](C)(CC[C@@H]1CCC(=O)O)[C@H](C)C1=O	280.408	4.219100000000003	3	1	6	0
[868468.2]	0.6803222861420756	COC1=C(C)C(=O)OC(C)(C)C(=O)OC(C)=C(C)C1=O	282.292	1.6483999999999999	6	0	1	0
[705983.5]	0.7760869596059278	COc1ccc(C[C@H]2NC[C@H](O)[C@H]2OC(C)=O)cc1	265.30899999999997	0.5020999999999994	5	2	4	1
[15581.313]	0.7464484215886809	CCOc1ccc([C@H]2c3cc(OC)c(OC)cc3[C@@H]2OC(C)=O)cc1	342.3910000000001	3.8522000000000034	5	0	6	2
[4.7313152e+08]	0.5951083320007401	CC(=O)c1ccccc1O	136.14999999999998	1.5948	2	1	1	1
[8538529.]	0.7012355847868539	O=C1C=C2c3ccccc3CCc3ccccc3C2C1	260.336	3.925200000000003	1	0	0	2
[10300424.]	0.6233743971024157	COC(=O)[C@@H]1C[C@@]2(C)CC[C@@H]3[C@H](C)C4=CC(=O)CC[C@]4(C)[C@H]3CC[C@@]12C	358.5220000000002	4.943600000000005	3	0	1	0
[79692.414]	0.8694898683318945	NC[C@@H]1CC[C@H](c2ccc(Cl)c(Cl)c2)NC1=O	273.163	2.5194	2	2	2	1
[555749.56]	0.9088401551559991	COc1ccc([C@H]2c3ccccc3CC(=O)c2O)cc1	268.31199999999995	2.3132	3	1	2	2
[49447.848]	0.4143573581655692	CCCC/C=C\CCCCCCCC(=O)O	226.35999999999993	4.548100000000003	2	1	11	0
[129194.15]	0.8695650773056822	CN1CCN(C(=O)NS(=O)(=O)c2ccccc2C)CC1	297.3800000000001	0.6407199999999995	4	1	2	1
[41871488.]	0.8407807606326732	O=C(NCCc1c[nH]cn1)c1ccc(F)cc1	233.24599999999998	1.5212999999999997	2	2	4	2
[3890679.]	0.8214760330937975	O=C(OCc1ccccc1)c1ccccc1O	228.24699999999999	2.7492000000000014	3	1	3	2
[368080.25]	0.9123722649197312	COc1cc([C@@H]2CCN(C)[C@H](O)C2)cc(OC)c1OC	281.35200000000003	1.8399999999999999	5	1	4	1
[352493.72]	0.6260318190728233	O=C(C[C@@]1(O)C(=O)C(Cl)Cl)NC(=O)NCCCCO1	313.1370000000001	0.07409999999999983	5	3	2	0
[8578.534]	0.4066877264449016	C=CC[S@](=O)[C@H](CC)NC(=O)[C@@H](Cc1ccccc1)C(=O)OC(C)(C)C	379.52200000000016	2.974000000000001	4	1	9	1
[1135768.]	0.6434517105063207	Cc1cc(=O)c2c(-c3ccccc3)cccc2o1	236.27	3.7684200000000017	2	0	1	3
[24968.469]	0.4794742448644136	CC/C=C\C=C/[C@H](O)[C@H](C)[C@@H](O)[C@H](C)[C@@H](O)CC(=O)O	286.368	1.3384	5	4	9	0
[98711392.]	0.8103900216112481	CC1=NCC[C@H](C(=O)Nc2ccccc2)C1	216.284	2.4960000000000004	1	1	2	1
[116095.625]	0.6882996344071196	OC[C@@H]1O[C@H](OCc2ccccc2)[C@H](OCc2ccccc2)[C@@H](O)[C@@H]1O	360.406	1.2275999999999998	6	3	7	2
[11635.87]	0.5844860779881329	CCOC(=O)[C@H](CCc1ccccc1)N[C@@H](C)C(=O)N1Cc2ccccc2C[C@H]1C(=O)O	438.5240000000003	2.5671	6	2	9	2
[2570696.8]	0.862782666878048	O=C(O)c1ccncc1C(=O)c1ccc(Cl)cc1	261.664	2.664200000000001	4	1	3	2
[147757.25]	0.6087197184611096	COc1cc(CCCOC(=O)CC(C)C)ccc1O	266.337	2.922700000000002	4	1	7	1
[154223.84]	0.824054998999187	COc1ccc([C@H](C)C(=O)O)cc1OC	210.22899999999998	1.8919	4	1	4	1
[6228497.]	0.7181046067710879	C[C@@H]1CC[C@]2(C(=O)O)CC[C@@H]3C(=O)C=C4C(=O)C=C[C@]4(C)[C@@]3(F)[C@@H](O)C[C@@]21C	390.45100000000014	3.0172000000000017	5	2	1	0
[244573.1]	0.25938310863897834	CCCCCCCCCC[C@@H]1O[C@H]1CCCCCCCC(=O)O	326.5210000000001	6.099900000000005	3	1	17	0
[200.90192]	0.5788632957314666	CC1=C[C@@H]2c3c(cc(O)cc3C[C@H](O)[C@@H]2CC1)O[C@@]1(C)CC[C@@H](O)C[C@@H]1C(=O)O	402.4870000000002	3.1322	6	4	3	1
[1790841.5]	0.554385971786765	Nc1nc2c(ncn2COCCO)c(=O)[nH]1	225.20799999999997	-1.3318000000000003	6	3	4	2
[2691496.2]	0.5858842481696936	N[C@@H](CCCO)C(=O)Nc1ccc(C(=O)O)cc1	252.27	0.4230999999999996	5	4	6	1
[6035778.5]	0.9159934905502926	CN1C=C(N)C=C(c2ccc(NC(=O)c3ccccc3)cc2)C1	305.3810000000001	3.067800000000002	3	2	3	2
[162347.23]	0.6568814743550162	CC(=C/CO)/C=C/C=C/C(C)=C/CO	194.27399999999997	1.9760000000000004	2	2	5	0
[2214.8257]	0.705714332553085	CC(=O)O[C@H]1CC(=O)O[C@@H]2C[C@@H]3CC[C@@H]4C[C@@H](O)CC[C@]4(C)[C@H]3CC[C@@]21C	378.50900000000024	3.617300000000003	5	1	1	0
[2243.3315]	0.34985176580155136	C[C@@H](C(=O)OCC(C)(C)C)[C@@H](C)CCC[C@@]1(C)CC[C@H](C)CCC1(C)C	366.63000000000017	7.260800000000009	2	0	7	0
[inf]	0.4654194181953553	CCCCCCC[C@@H](O)[C@H](O)CC[C@@H](O)CC(=O)[O-].C	291.408	0.9859000000000002	5	3	12	0
[10336.936]	0.043741557343612084	N[C@@H](CCC(=O)N[C@@H](CSSC[C@H](NC(=O)CC[C@H](N)C(=O)O)C(=O)NCC(=O)O)C(=O)NCC(=O)O)C(=O)O	612.6400000000004	-3.8767999999999985	16	10	21	0
[659.00037]	0.5055052971214055	COC(=O)C1=C(C)NC(C)=C(C(=O)OC)C1c1ccccc1[N+](=O)[O-]	346.33900000000006	2.1756	7	1	4	1
[6366753.]	0.6410513905910981	C=C[C@]1(C)CC[C@H]([C@@H]2C(C)=CCC2)N(C)C1	219.37199999999996	3.6292000000000026	1	0	2	0
[1217312.9]	0.6125193183423138	Cc1cc(O)cc(C)c1Cl	156.61199999999997	2.662440000000001	1	1	0	1
[1064775.9]	0.7598056701612037	CC1(C)C[C@@H](C(=O)Nc2ccccc2)C(=O)N1	232.28300000000002	1.5397999999999998	2	2	2	1
[148218.05]	0.6871755150642024	N#Cc1ccc(-c2ccc(F)cc2)cc1	197.212	3.3643800000000015	1	0	1	2
[1345011.]	0.21215000693755875	N[C@@H](CSS)C(=O)NCCSSC[C@H](N)C(=O)O	331.5100000000001	-0.19879999999999964	8	5	10	0
[51048.547]	0.39211603092631026	CCOc1nc2cccc(C(=O)O)c2n1Cc1ccc(-c2ccccc2-c2nnn[nH]2)cc1	440.4630000000001	4.028600000000002	7	2	7	5
[2.5581934e+09]	0.3945181101484369	O=S(=O)(O)O	98.07899999999998	-0.6527999999999998	4	2	0	0
[20291.75]	0.2581002008173945	COC(=O)CC(=O)OCC1=C(C(=O)OCCN(C)C)C2=C(C(=O)OC2)C(=O)N1Cc1ccccc1Cl	520.9220000000003	1.5451000000000001	10	0	10	2
[2166972.]	0.7668312941252028	CC(C)N(C)CCOc1ccc(Cl)cc1	227.735	3.059000000000002	2	0	5	1
[11511.281]	0.3693285160561409	COC(=O)[C@@H](O)[C@H](CCO)C1=C(O)[C@]2(C)C3=C(C)C=C4C[C@@H](O)C=C[C@]4(C)[C@@]3(C)CC[C@]12C	458.59500000000025	3.7409000000000026	6	4	5	0
[542168.44]	0.740717280628964	CC(=O)/C=C/CC[C@@]1(C)CC[C@H](O)CC1(C)O	240.34299999999996	2.2139	3	2	4	0
[1306.4738]	0.3454134595698074	O=C(O)c1cc(=O)c2c(OCC(O)COc3cccc4oc(C(=O)O)cc(=O)c34)cccc2o1	468.37000000000023	2.1145	11	3	8	4
[5306255.5]	0.8571592870492768	O=C(Oc1cncc(N(C)C(=O)O)n1)c1ccccc1	273.248	1.8099999999999998	6	1	3	2
[16839.371]	0.7189882148938236	COc1ccc2[nH]c([S+]([O-])Cc3ncc(C)c(OC)c3C)nc2c1	345.4240000000001	2.8997400000000013	5	1	5	3
[82.32168]	0.558722976277447	Fc1cc(-c2ccc(F)cc2)cc(-c2ccc(F)cc2)c1/C=C/[C@@H](O)C[C@@H](O)CC(=O)[O-]	441.4250000000002	3.7030000000000047	4	2	8	3
[399.90256]	0.4555938354562437	C[C@@H]1C[C@H]2[C@@H]3CCC4=CC(=O)C=C[C@]4(C)[C@@]3(F)[C@@H](O)C[C@]2(C)[C@@]1(O)C(=O)COP(=O)(O)O	472.44600000000025	2.0127000000000006	8	4	4	0
[272.31042]	0.29279691339542735	C/C=C1\[C@@H](O[C@H]2O[C@@](C)(O)[C@H](OC)[C@H](OC)[C@H]2OC(=O)C(C)=C)[C@H](OC)[C@@H]1OC(=O)c1ccc(F)cc1	524.5380000000004	2.2939000000000007	10	1	9	1
[69650.43]	0.5636001639241419	COc1ccc(NC(=O)CCCC/C=C/C(C)C)cc1	275.39199999999994	4.406300000000003	2	1	8	1
[28067.477]	0.6929194450857568	N[C@H]1CCN(c2nc3c(cc2F)c(=O)c(C(=O)O)cn3-c2ccc(F)cc2F)C1	404.34800000000007	2.0385999999999997	6	2	3	3
[4491.5117]	0.17166637380116256	CCCN(NC(=O)c1ccc(F)cc1)C(=O)N1CCC[C@H]1C(=O)N[C@@H](CC(=O)O)C(=O)NCC(=O)NCC(=O)O	566.5430000000003	-0.9565999999999955	9	6	12	1
[19241.438]	0.3923641055187123	C/C=C1\[C@H](O[C@@H]2O[C@H](CO)[C@@H](O)[C@H](O)[C@H]2O)OC=C(C(=O)O)[C@H]1C	346.3320000000001	-1.2899000000000003	9	5	4	0
[47480.164]	0.7720823193037445	CCC(=O)c1cc(OC)c(OC)cc1O	210.22899999999998	2.0021	4	1	4	1
[1027615.3]	0.17523605134570738	C=CCSS[C@@H](CC)SC(=O)Nc1ccc([N+](=O)[O-])cc1	344.48300000000006	5.163400000000004	6	1	8	1
[195.12329]	0.5003983975184703	COc1ccc(-c2cc(-c3ccccc3)nc(C(C)C)c2/C=C/[C@@H]2C[C@@H](O)CC(=O)O2)cc1	443.54300000000023	5.627300000000007	5	1	6	3
[707488.5]	0.32146962429561426	CC(=O)OC(C)=O	102.089	0.09600000000000009	3	0	0	0
[2189686.5]	0.698264376644187	N[C@H](CSC(=S)NCc1ccccc1)C(=O)O	270.379	1.2062000000000002	6	3	5	1
[25965.377]	0.304705587000882	C=CCSSC[C@@H](NC(=O)Cc1ccc(O)cc1)C(=O)Nc1ccc(C#N)cc1	427.55100000000016	3.4972800000000017	6	3	10	2
[393570.56]	0.3837001760485468	CC(C)c1ccc(Sc2c(/C=C/[C@@H]3C[C@@H](O)CC(=O)O3)c(C3CC3)nc3cc(F)c(F)cc23)cc1	495.59100000000024	6.744700000000006	5	1	6	3
[29070378.]	0.726984024114128	Cc1ccc([C@@H](C)C(=O)O)cc1	164.204	2.1831199999999997	2	1	2	1
[54417.074]	0.7041679437491323	C[C@H]1CC[C@@H](NCc2ccc(OCCN3CCC(N(C)CC3)cc2)C(=O)N2CCCCC2)C1	456.67500000000035	3.1799000000000017	5	1	4	0
[23960.268]	0.24172811189047422	O=C(O)C1=C[C@@H](O)[C@@H](O[C@H]2[C@H](O)[C@@H](O)[C@H](O)[C@@H]2O)O[C@@H](CO)[C@@H]1O	352.2920000000001	-4.721199999999993	11	8	4	0
[10.996597]	0.25397717444368545	C[C@@H]1O[C@H](OC(C)=O)[C@@H](OC(C)=O)[C@@H](O)[C@H]2O[C@]3(O)C=CC[C@@H]4[C@H](O)C[C@@]5(C)[C@@H](C)C[C@@]5O[C@@H]4O[C@H](C)[C@@H]3O[C@@]2(C)C[C@H]1O	627.7040000000003	1.2357900000000015	13	4	2	0
[2118377.8]	0.4696303686981007	O=P(O)(O)C(O)(Cc1cccnc1)P(=O)(O)O	283.113	-0.3744000000000002	8	5	4	1
[10955.455]	0.3910458641227016	CC1=CC(=O)[C@]2(C)CC[C@@H]3[C@@H](C)CC[C@@H]4[C@@]5(C)CCC(O)C(C)(C)[C@@H]5CC[C@]4(C)[C@H]3CC[C@@]12C	468.76600000000036	7.984000000000011	2	1	0	0
[1415872.6]	0.7610614713574507	C/C=C\c1cc(OC)c(OC)cc1OC	208.25699999999998	2.7455000000000007	3	0	4	1
[202403.5]	0.5881327334467324	Nc1ncc2ncn([C@@H]3C[C@H](O)[C@@H](CO)O3)c(=O)[nH]c2c1	293.28299999999996	-0.3607000000000002	6	4	2	1
[1011542.75]	0.567939288401312	C[C@@H]1O[C@@H](C[N+](C)(C)C(=O)O)C[C@H](O)[C@H]1O	234.27200000000002	-0.36000000000000026	5	3	2	0
[623189.9]	0.8113248406916963	Cn1c(N)c(/N=C/c2ccc(F)cc2)c(=O)n1C	248.26099999999997	1.1957000000000002	2	1	2	2
[2293.8613]	0.4040674513394973	CC(/C=C/C=C/C(=O)O)=C\[C@@H]1C[C@@H]2[C@@H]3CC[C@H](C)[C@]4(C)[C@@H](O)CC[C@]4(C)[C@H]3CC[C@@]21C	426.6410000000003	6.395500000000008	3	2	4	0
[76.840256]	0.19186145184993972	CC(=O)C(=O)O[C@H]1C[C@@H](C)C=C2C=C[C@H](C)[C@H](CC[C@@H](O)C[C@@H](O)CC(=O)NO)[C@H]21	423.50600000000014	1.6792999999999998	7	4	9	0
[8879375.]	0.6911954195243533	COc1cc(OC)c(C(=O)CCCN2CCCC2)c(OC)c1	307.39	2.7711000000000015	5	0	8	1
[5404.777]	0.4941384386058035	Cc1ccc2c(c1)CCC(C)N2CCc1ccc(OCCCN(C)CCCCO)cc1	424.6290000000003	4.852020000000006	4	1	12	2
[48797.203]	0.3558294012594443	C=CCCCCC[C@H](Cl)[C@H](C)CCC(=O)O	246.77799999999996	4.231200000000003	2	1	10	0
[8068.946]	0.4796446965163289	C=C1[C@@H](O[C@@H]2O[C@H](C)[C@@H](O[C@H]3O[C@H](C)[C@@H](O)[C@H](N)[C@H]3O)[C@H](C)CC[C@@H]2C)C[C@@H](C)[C@@H]1O	443.58100000000024	1.3048000000000002	8	4	4	0
[4238.707]	0.6392093590704071	C=C/C=C/C=C/[C@H](C)[C@H](CC)[C@@H](O)CC(=O)O	238.32699999999994	2.7827	3	2	8	0
[50586472.]	0.7777571478374816	CNC[C@]12C=CN(C1)Cc1ccccc12	200.285	1.4867	2	1	2	1
[125222.13]	0.7680048115654607	COC[C@@H](CCO)c1ccc(C(=O)O)cc1	224.256	1.4972000000000003	4	2	6	1
[198790.8]	0.8976823731418612	COc1ccc(C(CN(C)C)C2(O)CCCCC2)cc1	277.4079999999999	3.0356000000000014	3	1	5	1
[4201.043]	0.43087089269907003	CCCOc1ccc(N)cc1NC(=O)c1ccc(S(=O)(=O)NC(=O)NC2CCCCC2)cc1	474.5830000000003	3.6305000000000023	6	4	8	2
[1416626.4]	0.8596302882774643	CN(C)C1(CNC(=O)c2ccccc2)CCC1	232.32699999999997	1.9006999999999992	2	1	4	1
[270987.9]	0.7905265220078774	COCC(=O)N1CCC(=C2c3ccc(Cl)cc3CCc3cccnc32)CC1	382.89100000000025	3.9043000000000028	3	0	2	2
[2563291.2]	0.5811557038471341	CCCCCCCC(=O)O	144.214	2.4314999999999998	2	1	6	0
[239233.81]	0.8449349532973586	COc1ccc2[nH]cc(CCNC(C)=O)c2c1	232.28299999999996	1.8550999999999997	2	2	4	2
[1.1784872e+10]	0.5950261967780849	CC(=O)Nc1ccc(O)cc1	151.165	1.3505999999999998	2	2	1	1
[11.60084]	0.5246403478312968	CC[C@H](C)C(=O)O[C@H]1C[C@@H](C)C=C2C=C[C@H](C)[C@H](CC[C@@H](O)C[C@@H](O)CC(=O)[O-])[C@H]21	421.55400000000026	2.3809000000000005	6	2	10	0
[290.72757]	0.7964461277127532	CCOC(=O)C1=C(C)NC(C)=C(C(=O)OC)C1c1cccc(Cl)c1Cl	384.259	3.9643000000000033	5	1	4	1
[151782.44]	0.7678065120522066	COc1ccc2c(c1)c(CC(=O)O)c(C)n2C(=O)c1ccc(Cl)cc1	357.793	3.9273200000000026	4	1	4	3
[616.7503]	0.7750256356538225	C[C@H]1CC[C@H]([C@@](C)(O)C[C@@H]2CCC(=O)O2)C[C@H]2[C@@H](C)C[C@@H](O)C[C@@H]12	338.48800000000006	3.292500000000002	4	2	3	0
[922516.4]	0.3368882324376595	O=C(O)CCC/C=C/C(=O)Nc1ccc([N+](=O)[O-])o1	268.225	1.9374	6	2	7	1
[262963.03]	0.833061379894319	O=C(O)[C@H](CCN1CCC(O)(c2ccccc2)CC1)N1CCCC1	332.44400000000024	1.9090999999999996	5	2	6	1
[7653.35]	0.13931677804751477	O=C1c2c(O)ccc(O)c2C(=O)c2c(NCCNCCO)ccc(NCCNCCO)c21	444.4880000000002	-0.13919999999999944	10	8	12	3
[13320.276]	0.6623187214747599	C[C@@H]1CC2=C(NCCN2C)C[C@H]2[C@@H]3CCC4=CC(=O)C=C[C@]4(C)[C@H]3CC[C@]12C	380.5760000000002	4.677000000000005	3	1	0	0
[27214766.]	0.4927729552259161	C=C(C)C(C)(C)O	100.16099999999997	1.3334	1	1	1	0
[1947.8018]	0.6830748801931907	C[C@@H]1CC[C@@H]([C@](C)(O)C[C@@H]2CC[C@@H](CO)CC2)C[C@@H](O)CC(=O)O1	342.47600000000006	2.4090000000000007	5	3	4	0
[2469535.5]	0.7844002570213415	Nc1cccc(Br)c1NC(=O)c1ccc(Br)cc1	370.04400000000004	4.046100000000001	2	2	2	2
[3276.6096]	0.7670582217520393	CC1(C)C=Cc2c(ccc3c2O[C@H]2COc4cc(OC)c(OC)cc4[C@@H]2C3=O)O1	394.4230000000001	4.007900000000003	6	0	2	2
[91920.33]	0.6946116752943168	C[C@]12C=CC(=O)C=C1CC[C@@H]1[C@@H]2[C@@H](O)C[C@@]2(C)[C@H]1CC[C@]2(O)C(=O)CO	360.4500000000002	1.5575999999999999	5	3	2	0
[528140.3]	0.36621172039915073	O=C1C[C@H](c2ccc(N)cc2)C(=O)N1C(=O)NCc1cccc([N+](=O)[O-])c1	368.3490000000001	1.9293	6	2	4	2
[3.3789772e+11]	0.5998689433499305	O=C(O)c1cccnc1	123.11099999999998	0.7797999999999999	3	1	1	1
[3.0134016e+08]	0.6108531263252633	Cc1cc(O)c2c(c1)C(=O)OCC2	178.18699999999995	1.4135199999999999	3	1	0	1
[46103.258]	0.6939638314240153	CO[C@@H](/C=C/c1ccc(OC)c(OC)c1)OCC(O)O	284.30799999999994	1.0168	6	2	8	1
[105324.09]	0.710736960640923	C[C@@H](C(=O)O)/C(=C/SC(=O)NC(C)=O)C(=O)Nc1ccccc1	336.36899999999997	2.2190000000000003	6	3	5	1
[632.9134]	0.6892074136032273	C#C[C@]1(O)CC[C@H]2[C@@H]3CCC4=CC(=O)CC[C@]4(C)[C@H]3CC[C@@]21C	312.4530000000001	3.8826000000000036	2	1	0	0
[673234.2]	0.7204265160640237	CC(=O)ONc1nc2cc(Sc3ccccc3)ccc2[nH]1	299.355	3.6041000000000007	5	2	4	3
[17325.43]	0.19726440568430958	CCCCC[C@H](O)/C=C/C=C/C=C\C=C\C(=O)NO	265.353	2.6578	3	3	9	0
[85.065445]	0.5382674933626295	C#C[C@@]1(CO)C=CC[C@H]2[C@@H]3C[C@H](C)C4=CC(=O)C=C[C@]4(C)[C@@]3(F)[C@@H](O)C[C@@]21C	384.4910000000001	3.3812000000000024	3	2	1	0
[9615.155]	0.20695259185754508	C[C@@H]1O[C@@H](O)[C@@H](O[C@H]2[C@@H](O)C[C@H](N)[C@H](O[C@H]3OC(CN)=CC[C@H]3N)[C@H]2O)[C@H](O)[C@@H]1O	435.47400000000016	-4.046599999999994	12	8	5	0
[22769.895]	0.5771601706733861	COc1cc(O)c(C(=O)c2ccc(O)cc2)c(C(=O)NCC(=O)O)c1	345.3070000000001	1.1518000000000002	7	4	6	2
[37952.45]	0.6037649757282153	C=C1CC[C@H]2C(C)(C)[C@@H](O)CC[C@]2(C)C1	208.34499999999994	3.5299000000000023	1	1	0	0
[13146.685]	0.5399819826692943	CC1(C)C[C@H]2C3=CC[C@@H]4[C@@]5(C)CC[C@@H](O)C(C)(C)[C@@H]5CC[C@@]4(C)[C@@]3(C)CC[C@@]2(C(=O)CO)O1	458.68300000000033	5.451600000000006	4	2	2	0
[11061.469]	0.7455088673344751	CO[C@@H]1[C@H](c2ccccc2)[C@@H](O)C[C@@H](O)[C@@H]1CCCC(=O)O	308.3740000000001	1.7818	5	3	6	1
[1005932.44]	0.8405020336435598	Cc1ccccc1N(CCN(C)C)C(=O)c1ccccc1	282.387	3.203420000000002	2	0	5	2
[8.193954]	0.2370351419696032	CC(C)CC(=O)O[C@H]1C[C@@H](C)C=C2C=C[C@H](C)[C@H](CC[C@@H](O)C[C@@H](O)CC(=O)NO)[C@H]21	437.5770000000002	3.136400000000001	6	4	10	0
[21.245989]	0.34965694862647584	CN[C@@H](C)C(=O)O[C@H]1C[C@@H](O)C=C2C=C[C@H](C)[C@H](CC[C@@H](O)C[C@@H](O)CC(=O)[O-])[C@H]21	424.51400000000024	-0.33249999999999913	8	4	10	0
[2214.8257]	0.705714332553085	CC(=O)O[C@@H]1CC(=O)O[C@H]2C[C@@H]3CC[C@@H]4C[C@@H](O)CC[C@]4(C)[C@H]3CC[C@@]21C	378.50900000000024	3.617300000000003	5	1	1	0
[1407021.1]	0.7153202107154631	COc1cc(/C=C/C(=O)O)ccc1O	194.186	1.4986	4	2	3	1
[1112417.]	0.6634441837145054	C[C@H]1[C@@H]2[C@@H](C[C@@H]3[C@@H]4CCC5=CC(=O)C=C[C@]5(C)[C@H]4CC[C@]32C)C1=O	324.4640000000001	4.355400000000004	2	0	0	0
[4435691.]	0.3477957483066523	CNC[C@H]1C=CN(C(=N)NC)C(=O)N1	197.242	-0.7325299999999992	3	4	2	0
[976746.8]	0.365467444633094	C=C[C@H](O)C/C(=N\OC(C)=O)c1ccccc1	233.26700000000002	1.8908	3	1	5	1
[32761098.]	0.7818742743827729	Cc1cc2c(cc1O)N(C)CCc1ccccc1O2	255.31699999999998	3.4852200000000026	3	1	0	2
[34496.402]	0.5091596675465645	CC(=O)O[C@H]1[C@H](OC(C)=O)[C@@H](OC(C)=O)[C@@H](C)C(=O)[C@H]1OC(C)=O	344.3160000000001	-0.0680000000000005	9	0	4	0
[45642796.]	0.631229168754453	C[C@H]1C(=O)CC(=O)Nc2ccccc21	189.21400000000003	1.7013999999999998	2	1	0	1
[1034005.25]	0.7822239527729713	Cc1nc(N)sc1-c1ccc(F)cc1	208.261	2.8398200000000005	2	1	1	2
[334936.72]	0.38941616262964607	Cc1ccc(NC(=O)c2ccc(CN3CCN(C)CC3)cc2)cc1Nc1nccc(-c2cccnc2)n1	493.6150000000002	4.590320000000004	7	2	7	4
[44933.004]	0.514301695573136	O=c1[nH]c2ccccc2n1CCCN1CCC(n2c(=O)[nH]c3cc(Cl)ccc32)CC1	425.92000000000013	3.353200000000002	3	2	5	4
[15970.1455]	0.7751498496172248	CCN(CC)CCNC(=O)c1cc(S(C)(=O)=O)ccc1OC	328.4340000000001	1.1702999999999997	5	1	8	1
[57161.79]	0.5363946777836772	C[C@H](O)[C@H](C)[C@@H](O)CC(=O)O	162.185	-0.16110000000000008	4	3	4	0
[30627.416]	0.4694458002121308	O=C(NS(=O)(=O)c1ccc(NC(=O)c2ccco2)cc1)c1ccc(NC(=O)O)cc1	429.41000000000014	2.7405	7	4	6	3
[2794.0886]	0.44166068793369	CC(C)[C@@H]1NC(=O)N2CCC[C@H]2[C@]2(O)O[C@](NC(=O)[C@@H]3C=C4c5cccc6[nH]cc(c56)C[C@H]4N(C)C3)(C(C)C)C(=O)N12	576.6980000000002	2.1807000000000007	6	4	4	2
[64505.375]	0.6862857001834037	COc1cc(C=O)c2c(-c3ccc(F)cc3)ccnc2c1OC	311.31200000000007	3.870600000000003	4	0	4	3
[1.32411816e+08]	0.5851022181220673	C[C@H]1COC2=C1C(=O)C=C1CC[C@@H]2C1	190.24199999999993	2.216	2	0	0	0
[72779.766]	0.9061758690933457	COc1cccc(C2(O)CCCCC2CN(C)C)c1	263.3809999999999	2.6346000000000007	3	1	4	1
[486763.84]	0.6932796632293876	C=CCc1ccc(O)c(OC)c1	164.20399999999995	2.1292999999999997	2	1	3	1
[1433435.9]	0.7582299683227055	C[C@@H](NC(=O)c1ccc(F)cc1)C(=O)Nc1ccc(O)cc1	302.305	2.2883000000000004	3	3	4	2
[36587.03]	0.7020672377528979	Oc1ccc([C@@H]2Oc3ccc4c(ccc(O)c4)c3CC2)cc1	292.334	4.317300000000003	3	2	1	3
[1614.2915]	0.37333347197209893	CC/C=C/C/C=C\C=C\C=C\[C@H](C)[C@H](C)[C@@H](O)C[C@@H](O)CC(=O)O	336.4720000000001	3.8701000000000016	4	3	12	0
[616877.1]	0.8383597745599246	CCN[C@H](C)Cc1cccc(C(F)(F)F)c1	231.26099999999997	3.2459000000000024	1	1	4	1
[5811131.5]	0.41495868008259035	C[C@@H]1CS(=O)(=O)NC(=O)[C@@H]2C=C(C(=O)O)C(=O)N2C1=O	302.26400000000007	-2.1694999999999993	7	2	1	0
[38995108.]	0.7598558697994016	CS[C@@H](C)C(=O)N1CCC[C@H]1C(=O)O	217.28999999999996	0.8134999999999999	4	1	3	0
[477026.72]	0.6477538907126539	COC(=O)[C@@]1(C)CC[C@H]2[C@@H]3CCC4=CC(=O)CC[C@]4(C)[C@H]3CC[C@@]21C	344.4950000000001	4.697600000000005	3	0	1	0
[140549.69]	0.4585557733928152	COc1cccc(Sc2c(/C=C/[C@@H]3C[C@@H](O)CC(=O)O3)c(C3CC3)nc3cc(F)c(F)cc23)c1	483.53600000000023	5.629900000000005	6	1	6	3
[145262.16]	0.8555243849582215	O=C(Nc1ccccc1)c1ccc(Cl)cc1O	247.68099999999998	3.2979000000000016	2	2	2	2
[13213.176]	0.5881033568978759	C[C@H](COc1ccccc1)NCC(O)c1ccc(O)c(C(N)=O)c1	330.38400000000007	1.5816	5	4	8	2
[4.1024685e+08]	0.5679955662571731	CN1C(=O)C2(CCN(c3ccccc3)CCC2)C1=O	258.321	1.6619000000000002	3	0	1	1
[45295548.]	0.7072687150818269	COc1ccc(C(=O)N2CCCC2=O)cc1	219.23999999999995	1.4578	3	0	2	1
[50962.59]	0.5887541955149783	C[C@@H]1C[C@@H](O)[C@@H]2[C@@H](C)CC[C@@H]1C2	168.27999999999997	2.4395000000000007	1	1	0	0
[581862.6]	0.609378816332098	CCOC(=O)CCN1CCN(C2)c2ccccc2CCnc(N)nc21	343.43100000000015	1.0542000000000002	5	1	4	0
[9821.681]	0.593334886982252	C[C@H](CCc1ccc(O)cc1)NCCc1ccc(O)c(O)c1	301.386	2.956800000000002	4	4	7	2
[36978.438]	0.03695092112837189	C=C(/C=C/C=C/C)C(=O)N[C@@H](C)C(=O)N[C@H](C)C(=O)N[C@H](C(=O)N[C@@H](C)C(=O)N[C@H](C(=O)O)NC(=O)[C@H](CC)NC(=O)CO)NC	652.706	-3.6190999999999995	11	10	19	0
[22428484.]	0.5493790740981016	CCCN(CCC)CC	129.24699999999999	2.1283000000000003	1	0	5	0
[855.12115]	0.29377916639063406	CCCCOC(=O)C1=C(C)NC(C)=C(C(=O)OC(C)C)C1c1cccc([N+](=O)[O-])c1	416.47400000000016	4.124500000000003	7	1	8	1
[568476.5]	0.11436594816919494	CCN(CC)C[C@@H](O)C[C@H](N)C(=O)N1CCC[C@H]1C(=O)N[C@H](C(=O)NCC(=O)NCC(=O)O)[C@@H](C)O	516.5960000000002	-3.4198999999999926	10	7	15	0
[690640.4]	0.6337587221171218	Cc1ccc(CN(C)C(=S)Oc2ccc3ccccc3c2)cc1	321.44500000000005	4.943920000000004	3	0	3	3
[25779.066]	0.13626333283883008	CCCC/C=C/CCC=C/C=C/[C@@H](O)C[C@@H](O)[C@H](C)CC(=O)NO	339.4760000000001	3.2689000000000004	4	4	13	0
[294923.12]	0.21463027925117478	CCCCCCCCCC[C@H](O)[C@H]1CC[C@H]([C@@H]2C[C@H](O)[C@@H](O)[C@H](O[C@H]3CC[C@](O)(CC)[C@H](C)O3)[C@H](C)O[C@@H]2C)O1	572.8240000000003	5.012300000000005	8	4	14	0
[1233116.1]	0.7681177999678581	COc1c(C)cnc(Cl)c1NC1=NCCN1	240.694	1.4231199999999997	4	2	2	1
[243251.88]	0.5550251132554967	CC(C)=CC(=O)c1ccc(O)cc1	176.215	2.541100000000001	2	1	2	1
[178503.64]	0.7826412374455831	COc1ccc(SCC(=O)NC(=O)O)cc1	241.26800000000003	1.5814999999999997	5	2	4	1
[430.90656]	0.5277905059697585	C=C1/C(=C\C=C2/CCC[C@]3(C)[C@@H]([C@H](C)CCCC(C)C)CC[C@@H]23)C[C@@H](O)C[C@@H]1O	400.64700000000016	6.589800000000009	2	2	6	0
[717.9736]	0.7827501851337003	CC(=O)OCC1=C(C)NC(C)=C(C(=O)OC(C)C)C1c1ccccc1Cl	377.86800000000005	4.089500000000003	5	1	5	1
[56478520.]	0.4975799756743318	O=Cc1cc2c(cc1O)C(=O)c1ccc(Br)c(Br)c1O2	398.00600000000003	3.989300000000001	4	1	1	3
[41212.082]	0.5878669055897237	CO[C@H]1O[C@H](COC(C)=O)[C@@H](OC(C)=O)[C@H](OC)[C@H](O)[C@H]1O	322.31	-1.410699999999998	9	2	5	0
[51661.12]	0.6110043288459789	CCC[C@@H]1[C@@]2(OC(=O)[C@@H]3[C@H]4CCC5=CC(=O)C=C[C@]5(C)[C@H]4[C@@H](O)C[C@]3(C)[C@H]2C(=O)CO)C1(C)C	470.6060000000003	3.4006000000000025	6	2	4	0
[473987.56]	0.8536686564243656	COc1cc(C(=O)NC2CCCNC2)cc(OC)c1OC	294.351	1.1941999999999997	5	2	5	1
[184249.02]	0.6946116752943168	C[C@]12C(=O)C=CC=C1CC[C@@H]1[C@@H]2[C@@H](O)C[C@@]2(C)[C@H]1CC[C@]2(O)C(=O)CO	360.45000000000016	1.5575999999999997	5	3	2	0
[140147.2]	0.7169760810013818	C1=C[C@@H]2O[C@@H]2c2c(cc1OC)O[C@@H](C)[C@@]1(O)C[C@H](O)C[C@]21C	306.35800000000006	1.4187999999999998	5	2	1	0
[465010.03]	0.8849681152423952	CN(CCc1ccc(O)cc1)C(=O)CCc1ccccc1	283.371	3.025900000000002	2	1	6	2
[15735.826]	0.48858525559697336	CCCC(=O)O[C@]1(C(=O)OC(C)=O)CC[C@@H]2[C@@H]3CCC4=CC(=O)C=C[C@]4(C)[C@@]3(F)[C@@H](O)C[C@@]21C	476.5410000000002	3.5290000000000026	7	1	4	0
[175.89078]	0.6196425350694631	C[C@@H](N)Cc1cc2c(cc1F)NCc1cc(C(=O)O)c(OC(C)CN)cc1-2	373.4280000000001	2.7321	6	4	6	2
[794105.4]	0.8289288715670488	CN1[C@@H]2CC[C@H]1C[C@@H](OC(c1ccccc1)c1ccccc1)C2	307.43700000000007	4.417800000000004	2	0	4	2
[4386071.]	0.20289166242446582	C=CCCCC/C(=N\OC(C)=O)Nc1ccccc1	260.337	3.7215000000000025	3	1	7	1
[28155668.]	0.6748329612746465	C=C[C@]1(C)C=C2C(=O)C[C@H]3C(C)C(=O)C=C3CC[C@H]12	256.34499999999997	3.2493000000000016	2	0	1	0
[40975.457]	0.2905169417988814	CCCCCC/C=C\CCCCCCCCCC(=O)O	282.4679999999999	6.1085000000000065	2	1	15	0
[909470.9]	0.4454004294146897	Cc1cn([C@H]2C[C@@H](N=[N+]=[N-])[C@@H](CO)O2)c(=O)[nH]c1=O	267.245	-0.19628000000000012	4	2	3	1
[16156.1]	0.3490543599415506	O=C(C[C@@H](O)c1ccccc1Cl)NNCCc1ccc(I)cc1	444.7	3.231600000000001	3	3	7	2
[3601.4358]	0.6009534602811888	CCOC(=O)[C@@H](CCc1ccccc1)N[C@H]1CCc2ccccc2N(CC(=O)O)C1=O	424.49700000000024	2.5731	6	2	9	2
[795125.4]	0.645636557866583	CC(=O)OC(=O)CC(C)CNC(=O)c1ccccc1	263.293	1.5323	4	1	5	1
[6707.565]	0.7247563605305805	CC(=O)O[C@@H]1/C=C/C(C)=C/CC[C@@H]2O[C@@](C)(O)C[C@@H]1C[C@H](O)C2	324.41700000000003	2.469100000000001	5	2	1	0
[117831.445]	0.8692526658409694	CC(=O)N1CCc2ccc(OCC(=O)O)cc2C1	249.26599999999996	1.0546	4	1	3	1
[115489.586]	0.757169743555686	C[C@]12CC[C@@H]3c4ccc(O)cc4CC[C@H]3[C@@H]1CC[C@@H]2O	272.3879999999999	3.6092000000000026	2	2	0	1
[4.876946e+09]	0.7130867269302388	CN1C(=N)N(c2ccccc2)CC1=O	189.21799999999996	0.89977	2	1	1	1
[45561.14]	0.2884332292123942	N#C[C@@]1(O[C@@H]2O[C@@H](CO)[C@@H](O)[C@H](O)[C@@H]2O)C=C[C@H](O)[C@@H]1O	303.26700000000005	-3.64312	9	6	3	0
[7763586.5]	0.7668669894654779	Cc1c(CCO)c(C(=O)O)ccc1C	194.23	1.53644	3	2	3	1
[628.0608]	0.2195092210383474	CC1(C)S[C@H]([C@H](NC(=O)[C@H](N)c2ccccc2)C(=O)N[C@@H]1C(=O)O)N[C@@H](CCC(=O)O)C(=O)O	496.54200000000026	-0.5002999999999969	11	7	10	1
[1.8121505e+10]	0.683532371080529	N#Cc1cc(F)cc(C(=O)O)c1	165.123	1.39558	3	1	1	1
[407677.6]	0.7048857984659846	CCOC(=O)N1CCC(=C2c3ccc(Cl)cc3CCc3cccnc32)CC1	382.89100000000025	4.887800000000005	3	0	1	2
[14958555.]	0.46714835698375257	O=c1ccc2cc(OCCCCc3nnnn3C3CCCCC3)ccc2o1	368.43700000000024	3.6864000000000026	6	0	7	3
[4856206.5]	0.7481262983280463	COc1cc(OC)nc(N)c1OC	184.19499999999996	0.6896	5	1	3	1
[10687.252]	0.2984832052802319	C/C(=N/Nc1nc(C(=O)Nc2ccccc2)c(-c2ccc(F)cc2)cc1)C(=O)N[C@@H](C)C(=O)O	463.46900000000016	3.517100000000001	6	4	8	3
[55011632.]	0.27836515132085543	N[C@@]1(C(=O)O)O[C@@H](CO)[C@@H](O)[C@H](O)[C@H]1O	223.18100000000004	-3.8002	8	6	2	0
[5538552.]	0.8598569871899117	O=C1N(CCO)CCN=C(c2ccc(Cl)cc2)C(=O)N1	295.726	0.6731999999999998	3	2	3	1
[766701.06]	0.762689783923598	Oc1ccc(CCCCCN2CCCC2)cc1	233.35499999999996	3.200800000000002	2	1	6	1
[47728.406]	0.398554012031439	N=C(N)c1cc2c(N)nc(N)cc2cc1C(=O)N1CCCC[C@H]1C(=O)O	356.3860000000002	0.7625699999999997	7	5	3	2
[6696435.]	0.8118330083676853	C[C@H](OC(=O)NCCc1ccccc1)C(=O)O	237.25500000000002	1.4284000000000001	4	2	5	1
[32752478.]	0.29015285452995804	OC[C@@H]1O[C@H](O)[C@H](O)[C@@H](O)[C@H]1O	180.156	-3.2214000000000005	6	5	1	0
[40992.926]	0.38029705276781656	CCCCC(=O)O[C@]1(C(=O)CCl)CC[C@H]2[C@@H]3CCC4=CC(=O)CC[C@]4(C)[C@H]3CC[C@@]21C	449.0310000000004	5.798400000000007	4	0	6	0
[572564.2]	0.5031075138837579	O=C(/C=C/c1ccc(O)c(O)c1)OCCc1ccccc1	284.311	2.8969000000000005	4	2	5	2
[13448231.]	0.6673907685124453	N[C@@H](CSCC(=O)NCc1ccccc1)C(=O)O	268.33799999999997	0.44789999999999924	5	3	7	1
[223979.6]	0.3686282444173262	C[C@@H](N)C(=O)N[C@@H](Cc1ccc(F)cc1)C(=O)N[C@@H](CCC(=O)O)C(=O)O	383.3760000000002	-0.36559999999999865	7	5	10	1
[8.987922e+09]	0.5053629591856788	O=[N+]([O-])c1ccc(C(F)(F)F)cc1	191.10799999999998	2.613600000000001	2	0	1	1
[72932.34]	0.6527189222048309	CCN(CC)CCOC(=O)C1(C2CCCCC2)CCCCC1	309.4940000000001	4.402200000000004	3	0	7	0
[2600322.]	0.6493598345255632	C/C=C\[S@](=O)[C@@H](CC)SSC	210.389	3.016000000000002	3	0	5	0
[70.12457]	0.5352586371334739	COc1cc(-c2ccc(F)cc2)cc(CC2CCCCC2)c1OCC(O)C[C@@H](O)CC(=O)[O-]	459.53400000000033	3.2548000000000012	6	2	11	2
[11754772.]	0.8459094947326246	CCCNC(=O)O[C@H]1CCc2cc(O)ccc2-1	235.28299999999996	2.5157000000000007	3	2	3	1
[569271.3]	0.7546199978513136	CCCCC(C)(C)C(=O)Nc1ccc(OCCN(C)C)cc1	306.45	3.781900000000003	3	1	9	1
[1118.5359]	0.3095982264169648	CCCCC/C=C/C=C/C=C/C=C/[C@H](O)C[C@@H](O)[C@H](C)[C@H](C)CC(=O)O	364.5260000000001	4.650300000000003	4	3	14	0
[11.60084]	0.5246403478312968	CC[C@@H](C)C(=O)O[C@H]1C[C@@H](C)C=C2C=C[C@H](C)[C@H](CC[C@@H](O)C[C@@H](O)CC(=O)[O-])[C@H]21	421.55400000000026	2.3809000000000005	6	2	10	0
[4669558.]	0.2894274347351113	Cc1ccc2cc3c(ccc4ccccc43)c3c2c1CC3	268.359	5.553220000000004	0	0	0	4
[335905.3]	0.7932087270574181	Cc1ccccc1C(OCCN(C)C)c1ccccc1	269.388	3.662620000000003	2	0	6	2
[6718.916]	0.6076064560383313	CCCC(=O)c1cc(OC)c(OCC(=O)OC)cc1O	282.292	1.9354	6	1	7	1
[196488.12]	0.8618408803138972	C[C@H](c1ccccc1)N(C)CCC(O)c1ccccc1	269.388	3.8031000000000024	2	1	6	2
[1662299.4]	0.7480040719587512	O=C([C@H](O)CO)Nc1ccc(C(F)(F)F)cc1	249.188	0.9971	3	3	3	1
[1643.2837]	0.8261566180116312	CC(C)C(=O)c1ccc([C@@H](O)CC(=O)[O-])c(-c2ccc(F)cc2)c1	329.347	2.5048000000000004	4	1	6	2
[665908.06]	0.2551752846757506	NC1=N[C+]([C@@H](O)C[O-])C(=O)C[C@H]1[C@](O)(CO)C[C@H](O)CO	304.299	-4.347509999999995	8	6	7	0
[14285211.]	0.3679889795140014	OC[C@H]1CO[C@H](CI)[C@@H](O)[C@@H](O)[C@H]1O	318.107	-1.4886000000000006	5	4	2	0
[237467.64]	0.7585775275817872	Cc1ccc(C(=O)C(C)CN2CCCCC2)cc1	245.36599999999993	3.2997200000000024	2	0	4	1
[67681.43]	0.5752122337628545	COc1cc(O[C@@H]2O[C@H](CO)[C@@H](O)[C@H](O)[C@H]2O)ccc1C	300.3070000000001	-0.8176800000000006	7	4	4	1
[88325.61]	0.3831144001881607	CC/C=C\C[C@H](O)[C@H](C)[C@H](O)[C@H](C)[C@@H](O)[C@@H](O)CO	276.37300000000005	0.050800000000000234	5	5	9	0
[7170.129]	0.571136456131648	C[C@H](CCC(=O)O)[C@H]1CC[C@H]2[C@@H]3[C@H](O)C[C@@H]4C[C@H](O)CC[C@]4(C)[C@H]3C[C@H](O)[C@]12C	408.5790000000002	3.4487000000000023	5	4	4	0
[84058264.]	0.8026071997852923	COc1ccc([C@@H]2Cc3ccccc3C2=O)cc1	238.286	3.2178000000000013	2	0	2	2
[55114.523]	0.8910262977655083	CCn1cc(C(=O)O)c(=O)c2cc(F)c(N3CCNCC3)cc21	319.336	1.2683	5	2	3	2
[675805.94]	0.3360419785922725	CCCCCCCCCCCCCCCCCC(=O)O	284.4839999999999	6.332500000000007	2	1	16	0
[4.5686368e+08]	0.48040256966918726	CC1=C(CO)C(=O)O1	114.09999999999998	-0.19049999999999995	3	1	1	0
[12451.743]	0.2230861619299879	CC1(C)C(=O)CC[C@H](C)[C@]1(C)CC[C@H](C)O[C@H]1O[C@@H](CO[C@@H]2O[C@H](C)[C@@H](O[C@H]3O[C@H](C)C(=O)[C@H](O)[C@H](N)[C@H]3N)[C@H](O)[C@H]2N)C1	629.792	0.48240000000000777	13	5	10	0
[541246.8]	0.533335394622857	N[C@H](CCC(=O)O)C(=O)N[C@@H](Cc1ccccc1)C(=O)O	294.3070000000001	-0.00939999999999902	6	4	8	1
[10235363.]	0.7928094140981296	Clc1ccccc1CN1CCc2sccc2C1	263.793	3.959800000000002	1	0	2	2
[2146367.8]	0.37512343925924074	Nc1ncnc(N[C@@H]2O[C@H](CO)[C@@H](O)[C@H]2O)c(=O)n1	271.233	-3.3350999999999993	10	5	3	1
[4189630.8]	0.8598088939629729	C[C@H](N)[C@@H]1CC[C@H](C(=O)Nc2ccncc2)CC1	247.34199999999998	2.1737	3	2	3	1
[8859.738]	0.22268068337268812	CO[C@@H]1[C@@H](O)[C@H](O[C@@H]2[C@@H](O)[C@H](O[C@H]3OC(C)=C[C@H](O)[C@H](O)[C@H]3N)[C@@H]2O)O[C@@H](C)[C@@H]1O	437.4420000000001	-3.716999999999991	12	7	5	0
[7290.7417]	0.37054845555965155	CSCC/C(=N\OC(=O)c1ccc(C)cc1)C(=O)Nc1ccc(C#N)c(C(C)C)c1	423.5380000000002	4.894700000000004	5	1	8	2
[254317.7]	0.6144721626560623	C[C@@H]1CC[C@@]2(C)C(=O)CC[C@@H]3[C@H](C)C[C@@H]4O[C@]4(C)[C@H](O)C[C@]3(C)[C@H]1CC[C@]2(C)C(=O)CO	448.6440000000003	4.320400000000005	5	2	2	0
[4.11696]	0.409804186811716	Cc1cc(F)ccc1-c1c(-c2ccc(F)cc2)nc(C(C)C)n1/C=C/[C@@H](O)C[C@@H](O)CC(=O)O	470.5160000000002	4.984420000000007	5	3	9	3
[14634.108]	0.060160736308307386	CC[C@@H](C)[C@H](NC(=O)[C@@H](N)CC(C)C)C(=O)N[C@@H](CC(C)C)C(=O)N1CCC[C@H]1C(=O)N[C@@H](CCCCN)C(=O)N[C@@H](Cc1c[nH]cn1)C(=O)N[C@@H]	730.9560000000001	0.26179000000000807	9	8	22	1
[10.450331]	0.5532373059211996	C/C=C(/C)C(=O)O[C@H]1C[C@@H](C)C=C2C=C[C@H](C)[C@H](CC[C@@H]3C[C@@H](O)CC(=O)O3)[C@H]21	402.53100000000023	4.115600000000003	5	1	5	0
[13420583.]	0.6149207423202788	CCOc1ccc(C=O)cc1	150.177	1.8978	2	0	3	1
[56615.895]	0.6171312932317708	CC(C)=CCC/C(C)=C/CO	154.253	2.6714000000000016	1	1	4	0
[30.692757]	0.07860565393110841	CCOC(=O)[C@@H](NC(=O)c1ccccc1)N[C@H]1CC[C@@H](C)CC(=O)N1CCC[C@H]1C(=O)N[C@@H](Cc2ccccc2)C(=O)N[C@@H]1C(=O)N[C@@H](CCC(=O)O)	733.8430000000003	1.634990000000005	10	6	17	2
[22321026.]	0.5326180793674542	CCOC(=O)c1ccc(N)cc1	165.19199999999998	1.4455	3	1	2	1
[32706.67]	0.6172770734844906	CC/C=C\C/C=C\C/C=C\CCC(=O)O	208.30099999999996	3.7100000000000017	2	1	8	0
[88516232.]	0.6925032813639732	C/C=C1/CN(C)C(=O)N(c2ccccc2)C1=O	230.267	2.0313	2	0	1	1
[16240.229]	0.38714947503876584	CCCC/C=C\C/C=C\CCCCCCC(=O)O	252.39799999999988	5.104300000000004	2	1	12	0
[3256465.]	0.7750335856883174	CC[C@H]1N=C(N)C[C@@H](O)c2ccccc2N1C	233.315	1.6532000000000002	3	2	1	1
[45719124.]	0.464877093759921	O=C(O)CC(=O)O	104.06099999999999	-0.4543	4	2	2	0
[4834009.]	0.6135063258897349	C=C(C)[C@@H]1CCC2=CC(=O)C=C[C@]2(C)O1	204.26899999999998	2.565500000000001	2	0	1	0
[4755.0063]	0.6318329361180623	O=c1c(-c2ccc(O)cc2)coc2cc(O)cc(O)c12	270.24	2.576800000000001	5	3	1	3
[20963.352]	0.46218114412988104	CCCCC/C=C\C=C/C=C/C[C@@H](O)CC(=O)O	252.35399999999996	3.461000000000001	3	2	10	0
[39152.04]	0.2905169417988814	CCCCCCCC/C=C\CCCCCCCC(=O)O	282.4679999999999	6.1085000000000065	2	1	15	0
[909470.9]	0.4454004294146897	Cc1cn([C@H]2C[C@H](N=[N+]=[N-])[C@@H](CO)O2)c(=O)[nH]c1=O	267.245	-0.19628000000000012	4	2	3	1
[3968.8435]	0.3233811192104613	CCN1C[C@]2(COC)[C@H](O)C[C@H](OC)[C@@]34[C@@H]5C[C@@]6(O)[C@H](OC(=O)c7ccccc7)[C@@H]5[C@@](OC(C)=O)([C@@H]([C@H](OC)[C@H]23)[C@@H]14)[C@@H](O)[C@@H]6OC	645.7460000000003	0.6481000000000035	12	3	9	1
