# Supplementary material for: Transformer-Decoder GPT Models for Generating Virtual Screening Libraries of HMG-Coenzyme A Reductase Inhibitors: Effects of Temperature, Prompt Length, and Transfer-Learning Strategies
Source: J Chem Inf Model. 2024 Nov 7;64(22):8464–80. doi: 10.1021/acs.jcim.4c01309 (PMC11600504; doi:10.1021/acs.jcim.4c01309)
Supplement: Supplementary file 3 — ci4c01309_si_003.zip [file ci4c01309_si_003.zip › Datasets/xfer_Learning_files/3XA5K_model_gen_ic50_results/3XA5K_0p5_Docking_Molecules_QED_props.csv]

IC50	QED	SMILES	MW	aLogP	HBA	HBD	RotBond	AromRings	Score
15.353149	0.21108272924423055	C=C(C(=O)O)[C@@H]1CC[C@H]([C@@H](C)CCCC(=O)O)CC2=C[C@H](C)[C@H](CC(=O)O[C@@H](C)CC(=O)O)[C@H]12	478.5820000000002	4.539500000000004	8	3	12	0	-7.5
805.22174	0.34448816990206743	O=C(Cc1ccc(F)cc1)c1c(I)cc(OC(=O)O)cc1O	416.1420000000001	3.6181000000000014	5	2	4	2	-7.5
10.204645	0.2049890635983984	NCCCCNC(=O)c1c(-c2ccccc2)c(-c2ccc(F)cc2)c(CC[C@@H](O)C[C@@H](O)CC(=O)[O-])n1C(=O)N1CCCC1	607.703	2.678300000000001	7	4	14	3	-7.4
926.5783	0.10348325925697462	C[C@@H]1O[C@@H](OC[C@@H]2O[C@H](O)[C@@H](O)[C@H](O[C@@H]3O[C@H](CO)[C@@H](O)[C@H](O)[C@H]3O)[C@H]2O)[C@H](O)[C@@H](O)[C@@H]1N[C@H]1C=C(CO)[C@@H](O)[C@H](O)[C@H]1O	645.6080000000003	-8.564500000000004	19	14	9	0	-7.7
104.18431	0.2786932991732298	COc1cc(C(=O)NS(=O)(=O)c2ccccc2C)ccc1Cc1cn(C)c2ccc(NC(=O)OC3CCCC3)cc12	575.6870000000001	5.695920000000005	6	2	8	4	-8.9
5.9050245	0.5980648327595363	CC(C)n1nc(C(C)(C)C)c(/C=C/[C@@H](O)C[C@@H](O)CC(=O)O)c1-c1ccc(F)cc1	418.5090000000002	4.167400000000003	5	3	8	2	-7.8
32.4619	0.4262962736027836	O=C(CO)[C@@H](O)C[C@H](O)/C=C/n1c(C(F)(F)F)nc(-c2ccc(F)cc2)c1-c1ccc(F)cc1	482.40500000000014	3.658100000000002	5	3	8	3	-8.2
50.03643	0.18247190285213796	COc1cc([C@H](O)C[C@@H](O)CC(=O)[O-])c(C(c2ccc(F)cc2)c2ccc(F)cc2)cc1-c1ccc(C(F)(F)F)cc1	585.5450000000003	5.763800000000004	5	2	10	4	-8.9
581.4931	0.0676314100718935	CC[C@@H](C(=O)NC(=O)[C@@H](N)Cc1ccc(S(N)(=O)=O)cc1)C(=O)N[C@@H](C)C(=O)N[C@@H](CCC(=O)O)C(=O)N[C@H](CC(=O)O)C(=O)N	671.6860000000001	-3.8280999999999983	13	9	18	1	-7.7
632.2935	0.45257530227448434	CC(C)=CCC[C@@]1(C)CC[C@H](C)[C@@H]2CC/C(C)=C/C(=O)O[C@@H]2C[C@H](O)CC[C@]1(C)O	420.63400000000024	5.719300000000007	4	2	3	0	-7.8
12.76692	0.7432057310782694	Cc1c(/C=C/[C@H](O)C[C@@H](O)CC(=O)[O-])c(-c2ccc(F)cc2)cn1C(C)C	374.432	2.448620000000001	4	2	8	2	-7.6
850.0385	0.6223658766621402	COc1cc(-c2cc(=O)c3ccc(F)cc3nc(N(C)C)n2/C=C/[C@@H]2C[C@@H](O)CC(=O)O2)ccc1O	495.50700000000023	3.208600000000002	8	2	4	2	0.0
156.28526	0.44407394398199207	CN[C@H]1C[C@@H]2O[C@@](C)([C@@H](OC)[C@H](O[C@@H]3C[C@H](O)[C@@H](C)[C@H](O[C@H]4CCC(=O)[C@H](C)O4)[C@H](C)O3)[C@H]12)C(=O)O	515.6000000000004	0.8478000000000028	11	3	7	0	-7.1
467.6628	0.51917970894521	COc1ccc(Cl)cc1C(=O)NCCc1ccc(S(=O)(=O)NC(=O)NC2CCCCC2)cc1	494.0130000000003	3.641700000000003	5	3	8	2	-9.3
1.4471161	0.5348692706997701	CC(C)c1nc(-c2ccc(F)cc2)nc(-c2ccc(F)cc2)c1/C=C/[C@@H]1C[C@@H](O)CC(=O)O1	450.4850000000002	5.291900000000006	5	1	5	3	-8.9
448.55826	0.406010167035881	CC(=O)O[C@H]1CC(=O)O[C@@H]2C[C@@H]3C=CC[C@H]4[C@@H]5CC[C@@H](O)CC[C@]5(C)[C@H](C)[C@]4(C)[C@H]3CC[C@@]21C	472.6660000000004	5.445700000000006	5	1	1	0	-9.4
616.2288	0.4065775625947749	CN(C)c1ccnc2c(S(=O)(=O)NC(=O)NC(=O)NC(=O)[C@@H]3NC(=O)[C@@H](Cc4ccccc4)[C@H]32)c1=O	514.5200000000002	-0.8135999999999968	9	4	3	2	-8.7
142.68979	0.5471715245487858	C=C/C(C)=C/C[C@@H]1C(=O)C=C2C(=O)C=C[C@H](C)[C@H](CC[C@@H]3C[C@@H](O)CC(=O)O3)[C@H]21	398.4990000000002	3.4882000000000026	5	1	6	0	-7.9
703.9101	0.6548649382188988	CCCC(=O)OC[C@H]1C[C@@H]2C[C@H]3C=CC=C4C[C@@H](O)CC[C@]4(C)[C@H]3CC[C@]21C	386.57600000000025	5.435700000000006	3	1	4	0	-7.7
20.139984	0.5098043239882275	C=C[C@](C)(O)/C=C/C1=C(O)C=C2C=C[C@H](C)[C@H](C[C@@H]3C[C@@H](O)CC(=O)O3)[C@H]21	372.4610000000001	3.1266000000000016	5	3	5	0	-7.6
486.47067	0.08828180909498215	CC(C)[C@H](NC(=O)[C@H](Cc1ccc(O)cc1)NC(=O)CNC(=O)[C@@H](N)Cc1ccccc1)C(=O)N[C@@H](C)C(=O)N[C@@H](CCC(=O)O)C(=O)O	684.7470000000003	-0.8145999999999891	11	9	19	2	-8.5
19.191341	0.22298817559749615	CCCCCn1nc(C(=O)c2ccc(F)cc2)c(-c2ccc(F)cc2)c1/C=C/[C@@H](O)C[C@@H](O)CC(=O)O	512.5530000000002	4.8493000000000075	6	3	13	3	-7.6
3.058074	0.3373238395985541	CCCc1ccc(-c2nc(C(C)C)n(/C=C/[C@@H](O)C[C@@H](O)CC(=O)O)c2-c2ccc(F)cc2)cc1	480.5800000000002	5.489400000000006	5	3	11	3	-7.8
98.03613	0.4721306566585744	CCC(C)(C)n1nc(-c2ccc(F)cc2)c(-c2ccc(F)cc2)c1/C=C/[C@@H]1C[C@@H](O)CC(=O)O1	466.52800000000025	5.7201000000000075	4	1	6	3	-7.7
199.07196	0.2828343614199193	CC1(C)O[C@@H]2CO[C@]3(COS(C)(=O)=O)C4CC(=O)O[C@]4(C)C=C[C@]3(Cl)[C@H]2[C@@H](O)C[C@@H]1C	478.9910000000002	1.7815000000000003	8	1	3	0	-6.8
278.51193	0.5710636655973789	C[C@H]1OC(=O)CC[C@@H]2[C@@H]3CCC4=CC(=O)CCC4=C3[C@@H](c3ccc(N(C)C)cc3)C[C@@]21C	433.59200000000016	5.583800000000006	4	0	2	1	-8.3
228.3538	0.30078824176791175	O=C(CCCC[C@@H]1SC(=O)NC(=O)[C@H](Cc2ccccc2)NC(=O)[C@@H](O)c2ccccc2)N1C(=O)NCC(=O)O	570.6240000000001	1.9398	9	5	9	2	-8.2
663.9942	0.23337387174244084	CCCCC/C=C\C=C/C=C/C=C/[C@H](CC[C@@H](O)C[C@@H](O)CC(=O)O)C(=O)O	394.50800000000015	3.8591000000000015	6	4	16	0	-6.6
8.637438	0.43866430577813825	C/C=C(\C)C(=O)O[C@H]1C[C@@H](C)C=C2C=C[C@H](C)[C@H](CC[C@@H](O)C[C@@H](O)CC(=O)[O-])[C@H]21	419.53800000000024	2.301	6	2	9	0	-7.4
410.23993	0.4944861326467559	C[N+](C)(C)C[C@@H](O)CC(=O)[O-]	161.20099999999996	-1.8064999999999984	3	1	4	0	-4.5
99.41336	0.21107143534764536	CC[C@H](O)/C=C1\[C@H](O[C@@H]2[C@H](C)[C@@H](O[C@H]3O[C@H](C)[C@@H](O)[C@H](N)[C@@H]3O[C@H]3O[C@H](C)[C@@H](O)[C@H](N)[C@H]3N)C[C@@H]2C)O[C@@H](C)C[C@@H]1C	601.7820000000002	0.4795000000000067	12	6	8	0	-8.3
3.566157	0.4347445242149645	CC(C)c1nc(-c2ccc(F)cc2)c(-c2ccc(F)cc2)n1/C=C/[C@@H](O)C[C@@H](O)CC(=O)O	456.48900000000015	4.676000000000006	5	3	9	3	-8.1
27.061539	0.19978445680537626	CC(=O)O[C@@H]1[C@@H](OC(=O)c2ccc(O)cc2)C[C@H](OC(=O)c2ccc(F)cc2)[C@@H](OC(=O)c2ccc(F)cc2)[C@@H](OC(C)=O)C1(C)C	654.6150000000001	4.940300000000005	11	1	8	3	-8.1
59.09458	0.4534862491360102	C#C[C@]1(O)C=C2CC[C@H]3[C@@H](C)[C@H](CC[C@@H]4C[C@@H](O)CC(=O)O4)[C@H]3CC[C@@]21C	372.5050000000002	3.216000000000002	4	2	3	0	-7.8
7.033646	0.45007884699303413	CC[C@H](C)c1ncc(-c2ccc(O)cc2)c(-c2ccc(F)cc2)c1/C=C/[C@@H]1C[C@@H](O)CC(=O)O1	461.53300000000024	5.8535000000000075	5	2	6	3	-7.9
149.47244	0.23719007499904218	CC(C)C(=O)OC[C@H]1C[C@@H](C)C=C2C=C[C@H](C)[C@H](CC[C@@H](O)C[C@@H](O)CC(=O)NO)[C@H]21	437.5770000000002	2.993900000000001	6	4	10	0	-7.7
665.30664	0.3830479812762183	CC#CC[C@@H](C)[C@H](O)[C@H](C)[C@H]1CC[C@@]2(C)CC[C@H]3CC[C@H]4CC(C)(C)[C@@H](O)CC[C@]4(C)[C@H]3CC[C@@]12C	498.8360000000004	8.249200000000009	2	2	4	0	-7.7
134.89526	0.09565586384138056	CC(=C/C=C\C(C)=C/C(C)=C\C(C)=C\C(=O)O)\C\C=C(C)\C=C(C)/C=C/C=C(C)\C=C\C(=O)[C@H](C)C(=O)CCl	551.1670000000003	8.766900000000003	4	1	15	0	-7.4
321.80377	0.47209731792375653	C=C1[C@@H](O)CC[C@@]2(C)C3=CC[C@@]4(C)C3=CC[C@@H](/C=C/C=C/[C@H]4C(C)=C\C(=O)C)[C@H]12	390.5670000000001	5.880000000000006	2	1	2	0	-8.3
4.4208174	0.4033896174906365	COc1cccc(-c2nc(C(C)C)n(/C=C/[C@@H](O)C[C@@H](O)CC(=O)O)c2-c2ccc(F)cc2)c1	468.52500000000026	4.545500000000003	6	3	10	3	-8.2
676.40326	0.6395257442251707	CC#C[C@]1(O)CC[C@H]2[C@@H]3CCC4=CC(=O)CCC4=C3[C@@H](c3ccc(N(C)C)cc3)C[C@@]21C	429.6040000000001	5.406500000000006	3	1	2	1	-7.7
627.5884	0.4885327034415561	CCCCCCC[C@@H]1C[C@H]([C@@H]2CCCC(=O)O2)c2cc(O)c(OC)cc2S1(=O)=O	424.55900000000014	4.486600000000004	6	1	8	1	-6.7
783.39404	0.08733703606934555	C/C=C/SC[C@H](NC(=O)[C@@H](C)NC(=O)[C@@H](Cc1ccccc1)NC(=O)[C@@H](N)Cc1ccccc1)C(=O)N[C@@H](C)C(=O)N[C@@H](CC(N)=O)C(=O)O	711.8420000000001	-0.5102999999999922	10	8	20	2	-7.3
60.547165	0.4740768431151448	C/C=C1\CN[C@@H]2C[C@@H](O)c3c([nH]c4ccccc34)[C@H](c3ccc(OC)cc3)[C@@H]2C[C@H]1O	418.53700000000015	4.030800000000004	4	4	2	3	-8.3
308.66586	0.3870713615283642	C=CC(=C)CC[C@@H]1C[C@H](C)CC[C@@]2(C)C3=CC[C@H](C)CCC4C(C)(C)[C@@H](O)CC[C@]4(C)C3=CC[C@]12C	492.8320000000004	9.837499999999995	1	1	4	0	-8.0
22.44166	0.40755383583445043	Cc1cccc(-c2cc(-c3ccccc3)nc(C(C)C)c2/C=C/[C@@H](O)C[C@@H](O)CC(=O)O)c1	445.55900000000025	5.447220000000008	5	3	9	3	-8.6
649.77924	0.6659737268942437	C=C(C)[C@H](C)C[C@H]1CC[C@H]2[C@@H]([C@H](O)C[C@@H](O)CC(=O)[O-])CC[C@]21C	337.4800000000002	2.2831	4	2	8	0	-7.3
138.45683	0.7879600928812392	O=C(Cc1ccc(F)cc1)c1c(Br)cc(Br)cc1O	388.03000000000003	4.481700000000003	2	1	3	2	-6.7
712.5718	0.42516603810400566	CC1=C[C@@H]2[C@@H]3C(=O)[C@H]4[C@@H](C)CC[C@]5(C)CC[C@H](O)CC[C@]5(C)[C@H]4CC[C@]3(C)[C@@]2(C)CC1	426.68500000000034	6.9578000000000095	2	1	0	0	-7.7
4.451587	0.2139103176665456	Cc1cccc(NC(=O)c2c(-c3ccccc3)c(-c3ccc(F)cc3)c(CC[C@@H](O)C[C@@H](O)CC(=O)[O-])n2C(C)C)c1	571.6690000000002	5.2873200000000065	5	3	12	4	-8.3
242.4039	0.5968653862360179	O=C(O)CCc1ccccc1Nc1c(I)cc(I)cc1	493.08200000000005	4.656600000000003	3	2	5	2	-6.8
5.18744	0.28814775184054875	CCCCOc1cc(NC(=O)c2ccc(C(=O)O)cc2)cc(CC[C@@H](O)CC(=O)[O-])c1-c1ccc(F)cc1	522.5490000000003	4.055600000000003	7	3	13	3	-7.8
8.193954	0.2370351419696032	CC(C)CC(=O)O[C@H]1C[C@@H](C)C=C2C=C[C@H](C)[C@H](CC[C@@H](O)C[C@@H](O)CC(=O)NO)[C@H]21	437.5770000000002	3.136400000000001	6	4	10	0	-7.5
958.7758	0.7881137314202603	COc1cc([C@@H]2CCC(=O)c3c(O)cc(O)cc3O2)ccc1O	316.309	2.908600000000002	6	3	2	2	-8.2
677.8824	0.09540283223812976	CC/C=C\C/C=C\C/C=C\CCC(=O)N[C@@H](C)C(=O)N[C@@H](CC(C)C)C(=O)N[C@@H](Cc1ccccc1)C(=O)N[C@@H](C)C(=O)N[C@@H](CC(=O)O)	680.8670000000002	3.6458900000000023	7	6	23	1	0.0
10.450331	0.5532373059211996	C/C=C(/C)C(=O)OC1C[C@@H](C)C=C2C=C[C@H](C)[C@H](CC[C@@H]3C[C@@H](O)CC(=O)O3)[C@H]21	402.53100000000023	4.115600000000003	5	1	5	0	-7.4
4.7818503	0.16276043934928294	CC(C)c1c(C(=O)Nc2ccccc2)c(-c2ccccc2)c(-c2ccc(F)cc2)n1CC[C@@H](O)C[C@@H](O)CC(=O)O	558.6500000000003	6.313600000000008	5	4	12	4	-8.3
135.08714	0.8072546412814459	CC(C)=CCCC1(C)C=Cc2c(O)cc(O)cc2O1	260.333	4.008500000000004	3	2	3	1	-7.1
104.257965	0.4761645623657344	NCCS[C@@H]1c2c(O)cc(OCC(=O)O)cc2O[C@H](CCc3ccccc3)C[C@@H]1O	433.5260000000002	2.733400000000002	8	4	9	2	-7.1
3.139057	0.15407011133284665	CC(C)CCn1c(=O)c(C(=O)N[C@@H](Cc2ccccc2)c2ccc(Cl)cc2)c(CC[C@@H](O)CC(=O)O)nc1-c1ccc(C#N)cc1	641.1680000000001	5.963480000000006	7	3	14	4	-7.7
221.51868	0.16295389798975898	C/C=C1\[C@@H](O[C@H]2OC(CO)=C[C@H](C)[C@H](NC(=O)[C@@H](N)C(=O)OC(C)=O)[C@H]2SC(C)(C)C)NC1=O	499.5860000000003	0.07590000000000235	10	4	7	0	-6.8
17.759542	0.1568888746348767	C[C@@H]1C/C=C/C=C/C=C/C=C/[C@H](O[C@@H]2O[C@H](C)[C@@H](O)[C@H](N)[C@@H]2O)C[C@@H]2O[C@](O)(C[C@@H](O)C[C@H]3O[C@@H]3/C=C/C(=O)O1)C[C@H](O)[C@H]2C(=O)O	665.7330000000004	0.11970000000000325	14	7	3	0	-9.3
189.4588	0.160738858985512	C=C[C@H]1[C@H](O[C@H]2O[C@@H](CO)[C@@H](O[C@H]3O[C@H](C(=O)[C@@H](O)[C@H](O)[C@H]3O)[C@H](O)[C@H]2O)[C@@H](O)[C@H]1CO)[C@@H](C)O	510.48900000000015	-5.261499999999989	14	9	4	0	-6.4
926.4401	0.7803380194365688	CC(C)C[C@H](c1ccc(O)cc1)c1ccc(O)c(C(=O)O)c1	300.354	3.974000000000003	4	3	5	2	-7.9
608.1258	0.438306818103593	C=C(C)CC[C@H](C)[C@H]1CC[C@@]2(C(C)O)C3=CCC4C(C)(C)[C@@H](O)CC[C@]4(C)C3CC[C@]12C	442.7280000000003	7.30580000000001	2	2	5	0	-6.9
840.7132	0.22331315941655927	CN[C@@H](Cc1cc(OCC(O)CC(=O)O)cc(C)c1O)C(=O)N[C@H](C)C(=O)N1CCC[C@H]1C(=O)O	495.5290000000003	-0.37417999999999846	10	6	12	1	-7.6
35.407658	0.5264780150651975	C/C=C(/C)C(=O)O[C@@H]1C2C(=C[C@H](C)[C@@H]1O)C=C[C@@H](C)[C@@H]2CC[C@@H]1C[C@@H](O)CC(=O)O1	418.53000000000026	3.086400000000002	6	2	5	0	-7.6
59.144367	0.49344946553644814	COc1ccccc1-c1cc(-c2ccccc2)c(/C=C/[C@@H](O)C[C@@H](O)CC(=O)[O-])n1C(C)C	448.5390000000002	3.676700000000004	5	2	10	3	-7.9
39.918194	0.31633116348206697	Nc1cc(CCc2ccc(N)cc2)cc(-c2ccc(F)cc2)c1OCC(O)C[C@@H](O)CC(=O)[O-]	467.5170000000003	2.072999999999999	7	4	11	3	-7.9
614.5201	0.38329283294062727	CCn1c(=O)c(C(=O)c2ccc(F)cc2)c(-c2ccc(F)cc2)c(CC[C@@H](O)C[C@@H](O)CC(=O)[O-])n1	499.4900000000003	1.6238999999999986	7	2	11	3	-8.0
7.2705283	0.18198382715397088	CCc1cccc(NC(=O)c2c(-c3ccc(F)cc3)c(-c3ccc(F)cc3)c(CC[C@@H](O)C[C@@H](O)CC(=O)[O-])n2C(C)C)c1	603.6860000000001	5.6804000000000086	5	3	13	4	-7.8
988.76843	0.6474042518467761	COC(=O)CN1CC(=O)c2c(OC)c(OC)cc(C(=O)NC(C)C)c2OC1(O)C	410.4230000000002	0.5580999999999997	9	2	6	1	-7.3
7.0778885	0.5359914310335363	CC(C)c1c(/C=C/[C@@H](O)C[C@@H](O)CC(=O)[O-])c(-c2ccc(F)cc2)cn1-c1ccccc1	436.503	3.6719000000000026	4	2	9	3	-8.7
628.646	0.7076556504497153	COc1cc(-c2ccc(F)cc2)cc(CC2CCCCC2)c1OC	328.42700000000013	5.632700000000004	2	0	5	2	-7.3
1.236726	0.2844998426025819	BrCc1cc(C2CC2)cc(-c2ccc(O)cc2)c(-c2ccc(F)cc2)n1/C=C/[C@@H](O)C[C@@H](O)CC(=O)O	570.4550000000002	5.430700000000007	6	4	10	2	-7.3
5.3485804	0.5645279138585303	CC(C)c1nc(-c2ccccc2)nc(-c2ccc(F)cc2)c1/C=C/[C@@H]1C[C@@H](O)CC(=O)O1	432.4950000000002	5.152800000000006	5	1	5	3	-8.3
6.1511946	0.6338537138352806	CC(C)c1cc(C(C)(C)C)cc(-c2ccc(F)cc2)c1OCC(O)C[C@@H](O)CC(=O)[O-]	431.5240000000002	3.5443000000000024	5	2	9	2	-7.8
153.6186	0.4732790343822408	C=C1CC[C@@H](O)C/C1=C/C=C1\CCC[C@]2(C)[C@@H]([C@H](C)/C=C/[C@H](C)C(C)C)CC[C@@H]12	396.6590000000001	7.641000000000008	1	1	5	0	-7.6
586.93866	0.22118488475096723	CCCCC/C=C\C=C/C=C/C/C=C/C=C\C=C/[C@H](O[C@@H]2O[C@H](C)[C@@H](O)[C@H](N)[C@@H](O)[C@@H]2O)CC	475.6700000000002	4.244000000000003	6	4	14	0	-6.0
1.411584	0.46884246983704964	CNc1ncc(-c2ccccc2)c(-c2ccc(F)cc2)c(CC[C@@H](O)C[C@@H](O)CC(=O)[O-])n1C(C)C	494.58700000000033	2.9094000000000007	6	3	10	2	-7.6
127.958145	0.7032647909090833	CC(/C=C/C=C/[C@@H](O)C[C@@H](O)CC(=O)[O-])=C(\C)c1cc(F)cc(F)c1	351.36899999999997	2.1225	4	2	8	1	-7.1
3.2664022	0.3577676058617385	CCOc1ccc(-c2nc(C(C)C)n(/C=C/[C@@H](O)C[C@@H](O)CC(=O)O)c2-c2ccc(F)cc2)cc1	482.55200000000025	4.9356000000000035	6	3	11	3	-7.8
614.2881	0.6351560105169178	Cc1cc(O)cc2oc(-c3ccccc3)cc(-c3ccc(F)cc3)cc1-2	344.38500000000005	5.813820000000004	2	1	2	3	-8.3
776.8611	0.7833705541104657	C[C@@H]1CC[C@H]([C@](C)(O)C[C@@H]2CC[C@@H](CO)CC(=O)O2)C[C@@H]1C	312.45000000000005	2.9040000000000017	4	2	4	0	-7.0
243.5846	0.3744818541608327	CC(=O)O[C@H]1[C@H](OC(C)=O)[C@@H](OC(C)=O)[C@@H](C)C(=O)[C@H]2[C@@H](OC(C)=O)[C@@H](NC(=O)c3ccccc3)[C@@H](C)[C@@H](O)[C@@H]12	561.5840000000003	0.9736000000000014	11	2	6	1	-6.6
19.841127	0.3335408931891239	CC(C)NC(=O)c1c(-c2ccccc2)c(-c2ccc(F)cc2)c(CC[C@@H](O)C[C@@H](O)CC(=O)[O-])n1C(C)C	523.6250000000003	3.8648000000000025	5	3	12	3	-7.9
566.85474	0.772663434935502	C[C@H]1O[C@@H](CC(=O)O)CC[C@H]2[C@@H]3C=CC4=CC(=O)CC[C@]4(C)[C@H]3CC[C@@]21C	372.5050000000002	4.542700000000004	4	1	2	0	-8.7
986.3724	0.5421166301940523	C=C1/C(=C/C=C/C(C)=C\CC[C@@]2(C)O[C@@H](C)C(=O)C[C@@H]2O)C[C@@H](O)C(=O)C[C@@H]1C	402.5310000000001	3.6091000000000024	5	2	5	0	-7.3
15.041044	0.5064465003242105	Cc1nc(-c2ccc(F)cc2)c(-c2ccc(F)cc2)n1/C=C/[C@@H](O)C[C@@H](O)CC(=O)O	428.4350000000002	3.8610200000000034	5	3	8	3	-7.9
192.1077	0.5638782048253171	C=C(Oc1cc(C)c(Cl)c(Cl)c1)c1ccc(Cl)cc1Cl	348.05600000000004	6.6583200000000025	1	0	3	2	-6.5
710.94135	0.39895528849748824	CC(C)CCC[C@@H](C)[C@H]1CC[C@@]2(C(C)O)C3=CCC4C(C)(C)[C@@H](O)CC[C@]4(C)C3CC[C@]12C	458.7710000000003	7.775800000000011	2	2	6	0	-6.9
718.2331	0.20290284393271737	CCCCCn1cc(C(=O)c2ccc(F)cc2)c(-c2ccc(F)cc2)c(-c2ccc(F)cc2)c1=O	475.51000000000016	7.020800000000007	2	0	8	4	-7.1
568.4851	0.2185615477170902	C[C@H]1CCC[C@H](C(=O)N[C@@H]([C@H]2O[C@H](SC)[C@H](O)[C@@H](O)[C@H]2O)CC[C@]2(O)C=CC(=O)C=C2C)CC[C@]1(O)O	543.6790000000004	0.13560000000000028	10	7	7	0	-7.6
16.0264	0.3576759529208901	CCN(CC)Cc1nc(-c2ccccc2)c(-c2ccc(F)cc2)n1/C=C/[C@@H](O)C[C@@H](O)CC(=O)O	481.5680000000002	4.255300000000003	6	3	12	3	-7.2
579.2979	0.4147744916584714	C=C[C@](C)(CCC=C(C)C)[C@H]1CC[C@@]2(C)C3=CC[C@H]4C(C)(C)[C@@H](O)CC[C@]4(C)C3=CC[C@]12C	450.75100000000026	8.811300000000005	1	1	5	0	-7.7
49.540653	0.1289682614757302	CC(=O)O[C@@H]1[C@@H](OC(=O)c2ccc(O)cc2)C[C@H](OC(=O)c2ccc(F)cc2)[C@@H](OC(=O)c2ccc(F)cc2)C[C@@H]1OC(=O)c1ccc(F)cc1	706.6220000000002	5.737200000000005	11	1	9	4	-8.9
428.20142	0.06856635530335353	CCC[C@@H](NC)C(=O)N[C@@H](Cc1ccc(F)cc1)C(=O)N[C@H](C(=O)N[C@@H](C)C(=O)N[C@@H](C)C(=O)O)C(=O)N[C@@H](C)C(=O)N[C@@H](CC(=O)O)	680.7110000000001	-1.9227099999999924	11	9	20	1	0.0
722.53827	0.398825621985443	COc1cc(O)cc(C(=O)NCCc2ccc(S(=O)(=O)NC(=O)N[C@H]3CC[C@H](C)CC3)cc2)c1OC	519.6200000000003	2.948500000000001	7	4	9	2	-8.0
15.097844	0.18096311383931302	CC(=O)O[C@H]1[C@@H](OC(=O)c2cc3ccc(O)cc3n2C)[C@@H](OC(=O)c2ccc(OC(=O)O)cc2)[C@@H](OC(C)=O)[C@@H](OC(C)=O)[C@@H]1O	643.5540000000003	1.8612999999999995	15	3	8	3	-8.5
32.4619	0.4262962736027836	O=C(CO)[C@H](O)C[C@H](O)/C=C/n1c(C(F)(F)F)nc(-c2ccc(F)cc2)c1-c1ccc(F)cc1	482.40500000000014	3.658100000000002	5	3	8	3	-8.4
56.141216	0.13476991029721003	CCN(CC)CC[C@]1(C(=O)Nc2ccccc2S(=O)(=O)NC(=O)N[C@H]1C[C@H](O)C[C@@H](NC)Cc1ccccc1)C(=O)N[C@@H](C)C(=O)O	674.8210000000004	1.274600000000005	10	7	15	2	-7.8
257.24176	0.7031114508257078	CC(C)CC(=O)O[C@H]1C[C@H](O)C[C@@H]2[C@@H]3CCC4=CC(=O)CC[C@]4(C)[C@H]3C(=O)C[C@@]21C	416.5580000000003	4.016100000000003	5	1	3	0	-8.3
415.41785	0.42430886715634775	C=C(C)[C@@H](CCC(C)C)[C@H]1CC[C@@]2(C)C3=CC[C@H]4C(C)(C)[C@@H](O)CC[C@]4(C)C3CC[C@]12C	440.7560000000003	8.581000000000007	1	1	5	0	-7.4
1.29477	0.1931580696986653	COc1cccc(CNC(=O)c2c(-c3ccccc3)c(-c3ccc(F)cc3)c(CC[C@@H](O)C[C@@H](O)CC(=O)[O-])n2C(C)C)c1	601.6950000000003	4.665200000000005	6	3	14	4	-8.5
980.96375	0.8615348244596426	CC(C)(Oc1ccc(C2CC2(Cl)Cl)cc1)C(=O)O	289.158	3.589800000000003	3	1	4	1	-6.2
3.566157	0.4347445242149645	CC(C)c1nc(-c2ccc(F)cc2)c(-c2ccc(F)cc2)n1/C=C/[C@H](O)C[C@@H](O)CC(=O)O	456.48900000000015	4.676000000000006	5	3	9	3	-8.0
341.92892	0.23610277282192058	CCCCC/C=C\C=C/C=C/C/C=C\C=C\[C@H](OC(C)=O)C[C@@H](O)CC(=O)O	390.5200000000002	4.895200000000005	5	2	15	0	-6.5
335.1108	0.19607521011109122	CC1=C(CC/C(C)=C/CC/C(C)=C/C(C)=C/C=C/C(C)=C/C=C/C=C(C)C)C(=O)O1	406.6100000000002	8.241400000000008	2	0	11	0	0.0
4.771859	0.6098603402539736	CC(C)c1c(/C=C/[C@@H](O)C[C@@H](O)CC(=O)[O-])c(-c2ccc(F)cc2)cn1C1CCCCC1	442.55100000000016	4.1879000000000035	4	2	9	2	-8.9
980.3885	0.5507421885282902	CC(C)[C@@H]1Oc2cc(ccc2OC[C@H](O)CN2C)c(OC[C@H](O)[C@H]2O)ccc1O	407.4630000000001	1.2674	8	4	1	1	-7.3
551.00885	0.6046520590301177	CC1=C(CC[C@](C)(O)C[C@@H]2CC[C@@H](O)CC(=O)O2)C(C)(C)C1	310.4340000000001	3.1107000000000022	4	2	5	0	-6.5
55.47268	0.6929470884625847	CC1(C)CC(=O)c2c(-c3ccc(F)cc3)ccnc2/C1=C\[C@@H]1C[C@@H](O)C[C@@H](O)CC(=O)O1	439.48300000000023	3.7012000000000027	6	2	2	2	-8.4
248.63051	0.43915163841674126	CC1=C(C#C/C=C/C(C)=C/C(C)=C/C=C/C(=O)O)C(C)(C)CC1	310.4370000000001	5.215900000000004	2	1	4	0	-6.4
837.5741	0.2074357248862073	Cc1ccnc(N/C=C/[C@@H](O)C[C@@H](O)CC(=O)[O-])c1SC[C@H](N)[C@@H](O)CC(=O)O	428.4870000000002	-1.1774799999999976	11	6	13	1	-7.0
342.29172	0.3992304482170592	CC(C)=CC[C@@H](/C=C/C=C/C(C)=O)C(O)c1cc(O)cc(O)c1C	330.42400000000004	4.113520000000004	4	3	7	1	-7.0
1.3236444	0.2218698032496923	CC(C)n1c(CC[C@@H](O)C[C@@H](O)CC(=O)[O-])c(-c2ccc(F)cc2)c(-c2ccccc2)c1C(=O)NCc1ccccn1	572.6570000000002	4.051600000000003	6	3	13	4	-8.0
333.7712	0.4321174308516256	COc1cc(C=O)c(-c2ccccc2)c(-c2ccccc2)c1OCC(O)C[C@@H](O)CC(=O)[O-]	449.47900000000027	2.4724000000000013	7	2	11	3	-8.0
355.79453	0.23526258168565614	COc1cccc2c1C(=O)c1c(O)c3c(c(O)c1C2=O)C[C@@](O)(C(=O)CO)C[C@@H]3O[C@H]1C[C@H](N)[C@@H](O)[C@H](C)O1	543.5250000000003	0.0012999999999993017	12	6	5	3	-8.0
119.18425	0.4042545611387523	C[C@@H]1O[C@@H](Oc2ccc(CC3=Cc4ccc(O)cc4-c4ccc(O)cc4)cc23)[C@H](O)[C@H](O)[C@@H]1O	462.4980000000001	3.067800000000003	7	5	4	3	-8.9
448.04224	0.5106512004182092	CC(=C/C=C/C(C)=C/C(C)=C\C(C)=C\C(=O)O)c1ccc(N(C)C)cc1	351.49000000000007	5.6356000000000055	3	1	7	1	-7.1
331.77316	0.5907353095213193	C[C@@H](O)c1ccc(-c2cc(F)ccc2F)cc1OCC(O)C[C@@H](O)CC(=O)[O-]	395.37800000000016	1.3157999999999996	6	3	9	2	-7.2
855.12115	0.29377916639063406	CCCCOC(=O)C1=C(C)NC(C)=C(C(=O)OC(C)C)C1c1cccc([N+](=O)[O-])c1	416.47400000000016	4.124500000000003	7	1	8	1	-6.6
243.25867	0.5263370165433661	C=C1[C@@H](O)C[C@H](OC(=O)C(C)C)[C@@]2(C)CC[C@@H](C)[C@H](CCCC(C)C)O[C@@H]12	380.5690000000002	4.891300000000005	4	1	6	0	-6.1
250.22925	0.31148176690356966	CCCCCc1cc(OCC(O)C[C@@H](O)CC(=O)[O-])cc(-c2ccc(F)cc2)c1-c1ccc(C(=O)[O-])cc1	522.5690000000003	2.8866000000000014	7	2	14	3	-7.2
891.1097	0.15222408997556253	CCCCC[C@H](O)/C=C/C=C/C=C\C=C\C=C\[C@H](O)C[C@H]1O[C@@H]1O[C@H](C)[C@@H](O)CC(=O)O	450.57200000000023	3.425200000000002	7	4	17	0	-6.6
84.35598	0.2999314946509668	CO[C@@H]1[C@H](O)[C@H](C)[C@@H](O[C@H]2O[C@H]([C@H](C)C=O)[C@@H](C)O[C@H](C)O2)C[C@@H]1C[C@@H](O)C[C@@H](O)CC(=O)O	492.5620000000003	0.6653000000000011	11	4	11	0	-7.3
661.7494	0.5023259105130484	CCOC(=O)C1=C(COCCN)NC(C)=C(C(=O)OC)C1c1ccccc1Cl	408.88200000000006	2.266300000000001	7	2	8	1	-6.0
875.91455	0.7351466700288802	CC(C)(C)NC(=O)[C@@H]1C[C@@H]2C[C@@H]3CC[C@H]4NC(=O)C=C[C@]4(C)[C@H]3CC[C@]12C	372.55300000000017	3.8145000000000024	2	2	1	0	-7.3
710.94135	0.39895528849748824	CC(C)CCC[C@H](C)[C@H]1CC[C@@]2(C(C)O)C3=CCC4C(C)(C)[C@@H](O)CC[C@]4(C)C3CC[C@]12C	458.7710000000003	7.775800000000011	2	2	6	0	-7.4
10.813344	0.671999391844661	CC[C@@H](C)C(=O)O[C@H]1C[C@@H](C)C=C2C=C[C@H](C)[C@H](CC[C@@H]3C[C@@H](O)CC(=O)O3)[C@H]21	404.54700000000025	4.195500000000004	5	1	6	0	-7.9
15.610936	0.449352370665624	CC(C)c1c(O)c(C(C)C)c(C(C)C)c(OCC(O)C[C@@H](O)CC(=O)[O-])c1-c1ccc(F)cc1	475.57700000000017	4.199200000000003	6	3	11	2	-7.2
273.47998	0.7362258080138818	COc1cc([C@H](O)C[C@@H](O)CC(=O)[O-])c(-c2ccc(F)cc2)cc1OC	363.36100000000005	1.4342999999999997	6	2	8	2	-7.2
616.95593	0.45630547859191284	C/C=C/C(C)=C\[C@H](C)[C@H]1CC[C@@]2(C)C3=CC[C@H]4C(C)(C)[C@@H](O)CC[C@]4(C)C3=CC[C@]12C	422.69700000000023	8.03110000000001	1	1	3	0	-8.1
767.58813	0.2076043665850053	CCCCC/C=C\C=C\[C@H](/C=C/C=O)C(C)(O)C[C@H](O)CC(=O)O	338.4440000000001	3.027100000000001	5	3	13	0	-5.8
221.15994	0.3765753144572901	C=C1[C@@H](OC(=O)C2CCCC2)C[C@H](OC(C)=O)[C@@H]2[C@@H](C)C[C@@H](OC(=O)C(C)C)C[C@@H]12	420.54600000000016	4.210100000000003	6	0	5	0	-7.1
621.91394	0.32834650610487814	CC(=O)[C@]1(O)Cc2c(O)c3c(c(O)c2[C@@H](O[C@H]2C[C@H](N)[C@H](O)[C@H](C)O2)C1)C(=O)c1ccccc1C3=O	497.5000000000002	1.0202999999999998	10	5	3	3	-8.2
363.2196	0.5647811468912145	CC[C@H](C)[C@@](C)(O)[C@H](C)[C@H]1CC[C@@H]2C=C[C@H](C)CC[C@@H](O)C[C@@H](O)CC[C@]12C	394.64000000000016	5.330300000000007	3	3	4	0	-7.0
845.8009	0.38500561200138467	CC/C=C\C[C@H]1O[C@@H]2O[C@H](C)[C@@H]3C[C@@H](O[Si](C)(C)C(C)(C)C)C[C@@H](O)C[C@@H]3CC[C@]21C	452.7520000000003	6.440400000000008	4	1	5	0	0.0
3.3553085	0.38347374184751315	Cc1cc(-c2c(-c3ccc(F)cc3)nc(C(C)C)n2/C=C/[C@@H](O)C[C@@H](O)CC(=O)O)cc(C)c1F	484.54300000000023	5.292840000000006	5	3	9	3	-8.4
603.29895	0.21123096908637803	CCCCC/C=C\C=C/C=C/C=C/[C@H](CC[C@@H](O)C[C@@H](O)CC(=O)O)CC(=O)O	408.5350000000002	4.249200000000002	6	4	17	0	-6.1
10.450331	0.5532373059211996	C/C=C(/C)C(=O)O[C@H]1C[C@@H](C)C=C2C=C[C@H](C)[C@H](CC[C@@H]3C[C@@H](O)CC(=O)O3)[C@H]21	402.53100000000023	4.115600000000003	5	1	5	0	-7.9
472.10648	0.10348325925697462	C[C@@H]1O[C@@H](O[C@H]2[C@H](O)[C@@H](O)[C@@H](O[C@H]3[C@H](O)[C@@H](O)[C@H](O)O[C@@H]3CO)O[C@@H]2CO)[C@H](O)[C@@H](O)[C@@H]1N[C@H]1C=C(CO)[C@@H](O)[C@H](O)[C@H]1O	645.6080000000004	-8.564500000000011	19	14	9	0	-7.0
734.48083	0.4352387659515528	C[C@H]1O[C@@H](Oc2ccc(CC3=C[C@@H](c4ccc(F)cc4)[C@H](O)[C@@H]3O)cc2)[C@H](O)[C@@H](O)[C@@H]1O	446.471	1.0200999999999991	7	5	5	2	-8.0
472.10648	0.10348325925697462	C[C@@H]1O[C@@H](O[C@@H]2[C@H](O)[C@@H](O)[C@@H](O[C@H]3[C@H](O)[C@@H](O)[C@H](O)O[C@@H]3CO)O[C@@H]2CO)[C@H](O)[C@@H](O)[C@@H]1N[C@H]1C=C(CO)[C@@H](O)[C@H](O)[C@H]1O	645.6080000000004	-8.564500000000011	19	14	9	0	-7.1
9.474754	0.31741260744246746	N#Cc1ccc(Cn2c(-c3ccccc3)c(-c3ccc(F)cc3)c(CC[C@@H](O)C[C@@H](O)CC(=O)[O-])n2)cc1	512.5610000000004	3.4606800000000026	6	2	11	4	-8.4
181.56693	0.11231465250452309	C=C[C@@H]1[C@@H]2C(=O)O[C@@](C)(O[C@@H]3O[C@H](C)[C@H](O)[C@H](O[C@@H]4O[C@H](CO)[C@@H](O)[C@H](NC)[C@H]4O)[C@H]3N)C[C@H]2[C@@H](O)C[C@@H]1O	562.6130000000003	-3.3285999999999905	14	8	7	0	-7.7
118.83491	0.2494675027757309	CC/C=C\CC[C@H]1C[C@@H](C)CC(=O)O[C@@H]1CC/C=C/C=C/CC[C@@H](O)CC(=O)O	406.56300000000016	5.199100000000005	5	2	13	0	-6.2
2.532389	0.4502355974717761	Cc1ccc(C)c(-c2cc(-c3ccc(F)cc3)c(/C=C/[C@@H]3C[C@@H](O)CC(=O)O3)c(C(C)C)n2)c1	459.56100000000026	6.374640000000007	4	1	5	3	-8.5
365.6636	0.32085126257304436	CC1=C[C@H]2OC(C)(C)[C@@H](O)C[C@@H](O)C[C@@]2(C)C[C@H]1NC(=O)c1c(-c2ccc(F)cc2)cc(-c2ccc(F)cc2)cc1	561.6690000000002	6.432900000000006	4	3	4	3	-9.3
35.407658	0.5264780150651975	C/C=C(/C)C(=O)O[C@@H]1C2C(=C[C@@H](C)[C@@H]1O)C=C[C@@H](C)[C@@H]2CC[C@@H]1C[C@@H](O)CC(=O)O1	418.53000000000026	3.086400000000002	6	2	5	0	-7.5
290.72757	0.7964461277127532	CCOC(=O)C1=C(C)NC(C)=C(C(=O)OC)C1c1cccc(Cl)c1Cl	384.259	3.9643000000000033	5	1	4	1	-6.5
899.35364	0.764685973071256	CC(C)=C[C@H]1C2=C[C@H](C)[C@H](CC[C@@H](O)CC(=O)[O-])C2CC1	291.411	2.4522000000000004	3	1	6	0	-6.8
581.7144	0.08210987686347926	CC(C)C[C@@H](CO)C(=O)N[C@@H]1CCC[C@H]1C(=O)N[C@@H](CC(=O)N[C@@H](Cc1ccccc1)[C@H](O)CN)C(=O)N[C@@H](C)C(=O)N[C@@H](CC(C)C)C(=O)O	718.8930000000001	-0.03189999999998966	10	9	21	1	0.0
70.12457	0.5352586371334739	COc1cc(-c2ccc(F)cc2)cc(CC2CCCCC2)c1OCC(O)C[C@@H](O)CC(=O)[O-]	459.53400000000033	3.2548000000000012	6	2	11	2	-8.0
33.25577	0.16357971270580152	C=C(C)C(=O)O[C@H]1C[C@H](O)C=C2C=C[C@H](C)[C@H](CC[C@@H](O)C[C@@H](O)CC(=O)NO)[C@H]21	423.50600000000014	1.3911999999999995	7	5	9	0	-7.5
345.88013	0.26785556932086596	CCCCC/C=C\C=C/C=C/C=C/[C@H](CC[C@@H](O)C[C@@H](O)CC(=O)O)C(C)=O	392.5360000000002	4.363500000000003	5	3	16	0	-6.5
499.44843	0.4301826560368025	CC(C)CCC[C@@](C)(O)[C@H]1CC[C@@]2(C)C3=CC[C@H]4C(C)(C)[C@@H](O)CC[C@]4(C)[C@H]3CC[C@]12C	444.7440000000003	7.52980000000001	2	2	5	0	-7.4
11.60084	0.5246403478312968	CC[C@@H](C)C(=O)O[C@H]1C[C@@H](C)C=C2C=C[C@H](C)[C@H](CC[C@@H](O)C[C@@H](O)CC(=O)[O-])[C@H]21	421.55400000000026	2.3809000000000005	6	2	10	0	-7.2
512.3116	0.7032647909090833	CC(/C=C/C=C/[C@@H](O)C[C@@H](O)CC(=O)[O-])=C(\C)c1cc(F)c(F)cc1	351.36899999999997	2.1225	4	2	8	1	-7.1
16.439264	0.09483519169833714	CC(C)c1cc(SC(C)(C)Sc2cc(-c3ccc(F)cc3)c(OC[C@H](O)C[C@@H](O)CC(=O)[O-])c(C(C)C)c2)cc(-c2ccc(F)cc2)c1[O-]	708.8890000000002	7.870400000000011	8	2	15	4	-7.8
231.82703	0.75330428598404	C=C[C@]1(C)CC[C@]2(C)[C@@H](CC[C@@H]3[C@H](O)CC(=O)C=C3C)C3=CC(=O)C=C3[C@@H]12	366.5010000000001	4.336700000000004	3	1	4	0	-7.7
519.921	0.5295731957656133	CC1=C(/C=C/C(C)=C/C=C/C(C)=C\C(=O)O)C(C)(C)CCC1	300.44200000000006	5.602600000000005	2	1	5	0	-6.5
282.2481	0.26054554435322563	CCCCCn1cc(C(=O)c2ccc(F)cc2)c(-c2ccc(F)cc2)c(CC[C@@H](O)C[C@@H](O)CC(=O)[O-])n1C(=O)[O-]	570.5890000000003	2.5409000000000006	8	2	14	2	-7.8
739.90765	0.5354616003141074	CC(C)(C)OC(=O)[C@H]1C[C@@H]2C[C@@H]3C=C4C[C@@H](O)CC[C@]4(C)[C@H]3CC[C@@]21C	360.5380000000002	4.877900000000005	3	1	1	0	-7.1
997.50653	0.654899828293239	C[C@@H]1C[C@@](C)(c2ccccc2)O[C@H](CC[C@@H](O)CC(=O)O)[C@H]1CC(=O)O	364.4380000000001	3.0335	6	3	8	1	-6.9
11.171473	0.5221366665637843	CC(C)c1cc(-c2ccccc2)nc(-c2ccc(F)cc2)c1/C=C/[C@@H]1C[C@@H](O)CC(=O)O1	431.5070000000002	5.757800000000007	4	1	5	3	-8.0
132.81827	0.6564465021990212	NS(=O)(=O)c1cc2c(cc1Cl)NC(C(Cl)Cl)NS2(=O)=O	380.66200000000003	0.8210000000000004	5	3	2	1	-7.1
421.89578	0.13360865362103636	C=C1[C@@H]2C[C@H](O[C@@H]3O[C@H](CO)[C@@H](O)[C@H](O[C@H]4O[C@@H](CO)[C@@H](O)[C@H](N4CC[C@H](O)[C@H](O)[C@@H]4O)[C@H](O)[C@H](C)O4)[C@H]1O)[C@H]3[C@@H]2O	609.6220000000003	-5.321299999999987	16	10	4	0	-7.6
389.05615	0.21115725613714686	CCCCC/C=C\C=C/C=C/C=C/[C@H](CC[C@@H](O)C[C@@H](O)CC(=O)O)C(C)CO	408.5790000000002	4.402900000000004	5	4	17	0	-6.4
192.90271	0.15887735424191438	C[C@H]1O[C@@H](Oc2cc(O)c3c(=O)cc(C)c(O)c(/C=N/N[C@@H]4C[C@@H](O)[C@@H](O)C4)c3c(=O)c2)[C@H](O)[C@@H](O)[C@@H]1O	534.5180000000003	-1.7061799999999994	12	8	5	2	-8.4
858.7013	0.5523579918078926	C[C@@H]1CC[C@H]([C@@H](O)CC(=O)O)[C@H]2CC[C@@H](O)[C@]1(C)C(=O)CC[C@]2(C)C(=O)CO	398.4960000000002	1.5623	7	4	5	0	-7.5
224.2138	0.6451860343299033	Cc1ncc(COP(=O)(O)O)c(-c2ccccc2)c1-c1ccc(F)cc1	373.3200000000001	4.472420000000003	5	2	5	3	-7.5
274.91693	0.0717479318749406	CC(C)(S)C(=O)N[C@H](C(=O)N[C@@H](Cc1ccccc1)C(=O)N[C@@H](Cc1ccccc1)C(=O)N[C@@H](C)[C@H](O)C(=O)O)C(=O)N[C@@H](CC(=O)O)C	701.7990000000002	-0.4357999999999931	10	9	18	2	-7.2
331.61563	0.1464288200788355	O=C1C[C@@H](c2ccc(N)cc2)C(=O)N[C@@H]1CCCN1C(=O)N[C@@H](Cc2ccccc2)C(=O)N[C@@H]1C(=O)N[C@@H](CCC(=O)O)C(=O)O	636.6620000000001	0.10320000000000518	10	7	13	2	-9.8
475.03714	0.3051291560965146	COc1cccc2c1C(=O)c1c(O)c3c(c(O)c1C2=O)C[C@@](O)(C(C)=O)C[C@@H]3O[C@H]1C[C@H](N)[C@H](O)[C@H](C)O1	527.5260000000003	1.0288999999999997	11	5	4	3	-8.1
857.8889	0.5444596849371164	CC(=O)/C=C/CC[C@@]1(C)CC[C@H](O)C[C@H]2[C@@H]3CCC4=CC(=O)CC[C@]4(C)[C@H]3CC[C@@]21C	426.6410000000003	6.201000000000008	3	1	4	0	-8.2
40.03713	0.4122391582252036	C/C=C(\C)C(=O)O[C@H]1C[C@@H](C)C=C(C)C=C2C=C[C@H](C)[C@H](CC[C@@H]3C[C@@H](O)CC(=O)O3)[C@H](C)[C@H]12	470.6500000000003	5.698000000000007	5	1	5	0	-8.6
79.44018	0.6234959373361663	Cc1cc(=O)c(-c2ccccc2)nc(-c2ccc(F)cc2)c1/C=C/[C@@H]1C[C@@H](O)CC(=O)O1	431.4630000000002	4.303020000000005	5	1	4	3	-7.8
659.00037	0.5055052971214055	COC(=O)C1=C(C)NC(C)=C(C(=O)OC)C1c1ccccc1[N+](=O)[O-]	346.33900000000006	2.1756	7	1	4	1	-6.6
399.90256	0.4555938354562437	C[C@@H]1C[C@H]2[C@@H]3CCC4=CC(=O)C=C[C@]4(C)[C@@]3(F)[C@@H](O)C[C@]2(C)[C@@]1(O)C(=O)COP(=O)(O)O	472.44600000000025	2.0127000000000006	8	4	4	0	-7.7
1.6362748	0.20261243207648866	COc1ccc(NC(=O)c2c(-c3ccccc3)c(-c3ccc(F)cc3)c(CC[C@@H](O)C[C@@H](O)CC(=O)[O-])n2C(C)C)cc1	587.6680000000002	4.987500000000004	6	3	13	4	-7.3
195.12329	0.5003983975184703	COc1ccc(-c2cc(-c3ccccc3)nc(C(C)C)c2/C=C/[C@@H]2C[C@@H](O)CC(=O)O2)cc1	443.54300000000023	5.627300000000007	5	1	6	3	-8.0
110.53195	0.26503224688767096	C[C@@H]1O[C@H](OC(C)=O)[C@@H](OC(C)=O)[C@@H](O)[C@H]2O[C@]3(O)C=CC[C@@H]4[C@H]5C[C@@](O)(C=O)C[C@@H]5CC[C@@]4(C)[C@H]3CC[C@@]21C	564.6720000000001	2.4094000000000007	10	3	3	0	-7.7
76.840256	0.19186145184993972	CC(=O)C(=O)O[C@H]1C[C@@H](C)C=C2C=C[C@H](C)[C@H](CC[C@@H](O)C[C@@H](O)CC(=O)NO)[C@H]21	423.50600000000014	1.6792999999999998	7	4	9	0	-7.5
11.60084	0.5246403478312968	CC[C@H](C)C(=O)O[C@H]1C[C@@H](C)C=C2C=C[C@H](C)[C@H](CC[C@@H](O)C[C@@H](O)CC(=O)[O-])[C@H]21	421.55400000000026	2.3809000000000005	6	2	10	0	-7.5
513.583	0.3946671059804053	CC[C@H](CC[C@H](C)[C@H]1C[C@@H](O)CC(=O)O)CC[C@]2(C)C3=CCC4C[C@@H](O)CC[C@]4(C)C3=CC[C@]12C	486.73700000000036	6.904700000000009	4	3	5	0	-8.1
632.9134	0.6892074136032273	C#C[C@]1(O)CC[C@H]2[C@@H]3CCC4=CC(=O)CC[C@]4(C)[C@H]3CC[C@@]21C	312.4530000000001	3.8826000000000036	2	1	0	0	-7.4
28.194162	0.5554653654440788	C#C[C@@]1(CO)C=CC[C@H]2[C@@H]3C[C@H](C)C4=CC(=O)CC[C@]4(C)[C@H]3CC[C@@]21C	352.51800000000014	4.5423000000000044	2	1	1	0	-8.0
5.4683967	0.5246403478312968	CC(C)CC(=O)O[C@H]1C[C@@H](C)C=C2C=C[C@H](C)[C@H](CC[C@@H](O)C[C@@H](O)CC(=O)[O-])[C@H]21	421.55400000000026	2.3809000000000005	6	2	10	0	-7.6
21.245989	0.34965694862647584	CN[C@@H](C)C(=O)O[C@H]1C[C@@H](O)C=C2C=C[C@H](C)[C@H](CC[C@@H](O)C[C@@H](O)CC(=O)[O-])[C@H]21	424.51400000000024	-0.33249999999999913	8	4	10	0	-7.3
430.90656	0.5277905059697585	C=C1/C(=C\C=C2/CCC[C@]3(C)[C@@H]([C@H](C)CCCC(C)C)CC[C@@H]23)C[C@@H](O)C[C@@H]1O	400.64700000000016	6.589800000000009	2	2	6	0	-7.1
717.9736	0.7827501851337003	CC(=O)OCC1=C(C)NC(C)=C(C(=O)OC(C)C)C1c1ccccc1Cl	377.86800000000005	4.089500000000003	5	1	5	1	-6.5
133.0648	0.12721562438816905	N#C[C@@]1(O[C@@H]2O[C@@H](CO)[C@@H](O)[C@H](O)[C@@H]2O)C=C[C@H](O)[C@@H]2[C@@H]1C[C@H](O)[C@@H](O)[C@@H](O[C@H]3O[C@H](CO)[C@@H](O)[C@H](N)[C@H]3N)[C@H]2O	593.5830000000002	-7.167320000000007	17	12	6	0	-7.2
419.28302	0.07040588413757251	C[C@@H](N)C(=O)N[C@@H](Cc1ccc(F)cc1)C(=O)N[C@@H](C)C(=O)N[C@@H](Cc1c[nH]cn1)C(=O)N[C@@H](CO)C(=O)N[C@@H](C)C(=O)N[C@@H](CC(=O)O)	690.7100000000002	-3.1100099999999955	11	10	19	2	0.0
837.436	0.3477573014629759	C/C=C\[S@](=O)[C@@H](CC)Sc1cc(C)cc(CC[C@H](O)[C@H](C)NC(N)C)c1OC	428.66400000000016	3.6904200000000005	6	3	12	1	-6.3
15.911618	0.2370351419696032	CC[C@@H](C)C(=O)O[C@H]1C[C@@H](C)C=C2C=C[C@H](C)[C@H](CC[C@@H](O)C[C@@H](O)CC(=O)NO)[C@H]21	437.5770000000002	3.136400000000001	6	4	10	0	-7.6
4.11696	0.409804186811716	Cc1cc(F)ccc1-c1c(-c2ccc(F)cc2)nc(C(C)C)n1/C=C/[C@@H](O)C[C@@H](O)CC(=O)O	470.5160000000002	4.984420000000007	5	3	9	3	-8.1
