# Supplementary material for: Transformer-Decoder GPT Models for Generating Virtual Screening Libraries of HMG-Coenzyme A Reductase Inhibitors: Effects of Temperature, Prompt Length, and Transfer-Learning Strategies
Source: J Chem Inf Model. 2024 Nov 7;64(22):8464–80. doi: 10.1021/acs.jcim.4c01309 (PMC11600504; doi:10.1021/acs.jcim.4c01309)
Supplement: Supplementary file 3 — ci4c01309_si_003.zip [file ci4c01309_si_003.zip › Datasets/xfer_Learning_files/3XA5K_model_gen_ic50_results/3XA5K_0p5_Refined_Molecules_QED_props.csv]

IC50	QED	SMILES	MW	aLogP	HBA	HBD	RotBond	AromRings
[1333.1256]	0.4326741881604485	CC(C)C1=CC[C@]2(C)C3=C(CC[C@@H]4C5CCC(=O)CC[C@]5(C)[C@H](O)CC[C@]43C)[C@@]2(C)CC1	438.6960000000003	7.412100000000009	2	1	1	0
[149928.16]	0.3460950661873472	Nc1ccccc1OS(=O)(=O)c1ccc(C(=O)N[C@@H]2CCCN2C(=O)[C@H]2Cc3ccccc3[nH]2)cc1	506.58400000000023	2.7516	7	3	6	3
[2443822.5]	0.6543567529351801	CSC1=N[C@H](CC(=O)N[C@@H](CC2CCCCC2)C(=O)N)C(=O)N1	340.449	0.5344000000000013	4	3	6	0
[65159.156]	0.7248574391472181	COC(=O)[C@H]1C[C@@H](O)C[C@@H]2[C@H]3CCC4=CC(=O)CC[C@]4(C)[C@H]3CC[C@@]21C	360.49400000000014	3.6684000000000028	4	1	1	0
[34777.902]	0.49041166016040755	C/C1=C/C[C@@H](/C(=O)[C@@H](C)[C@@H](O)CC(=O)O)C(=O)NCC(=O)N1	312.32200000000006	-0.8166999999999982	6	4	5	0
[9365951.]	0.569444293058149	Cc1ccc2c(n1)CCC(C)C2	161.24800000000002	2.514820000000001	1	0	0	1
[104425.44]	0.7896330374758224	O=S1(=O)CC[C@H]([C@@H]2/C=C/C(=O)Nc3ccccc3Sc3ccccc32)N1	386.4980000000001	3.1214000000000013	4	2	1	2
[15.353149]	0.21108272924423055	C=C(C(=O)O)[C@@H]1CC[C@H]([C@@H](C)CCCC(=O)O)CC2=C[C@H](C)[C@H](CC(=O)O[C@@H](C)CC(=O)O)[C@H]12	478.5820000000002	4.539500000000004	8	3	12	0
[521059.22]	0.32676903230238485	CCO[P@H](=O)N(C)CCCCCN1CCCO[C@@H]1CO[C@@H](C)O	352.41200000000003	1.9179999999999997	7	1	12	0
[805.22174]	0.34448816990206743	O=C(Cc1ccc(F)cc1)c1c(I)cc(OC(=O)O)cc1O	416.1420000000001	3.6181000000000014	5	2	4	2
[16788.219]	0.654930147548758	C=C(C)[C@H](CC=C(C)C)C1CC[C@@]2(C)C(=O)CC[C@@H]12	260.42099999999994	4.930400000000005	1	0	4	0
[14484.61]	0.18359622468875372	O=C(CO)N[C@@H]1[C@@H](O)[C@@H](O[C@H]2[C@@H](O)[C@@H](O)[C@H](O)O[C@@H]2CO)O[C@@H](CO)O[C@@H]1CO	429.3750000000002	-6.30689999999999	13	9	7	0
[31419.967]	0.6642585707506125	N#Cc1cnc(C(C#N)c2ccc(Cl)cc2)c(-c2ccc(F)cc2)c1	347.78000000000003	5.068260000000003	3	0	3	3
[10.204645]	0.2049890635983984	NCCCCNC(=O)c1c(-c2ccccc2)c(-c2ccc(F)cc2)c(CC[C@@H](O)C[C@@H](O)CC(=O)[O-])n1C(=O)N1CCCC1	607.703	2.678300000000001	7	4	14	3
[5111.7944]	0.501996162711985	C=CC(=C)CC[C@@]1(O)CC[C@H]2[C@@H]3CC=C4C[C@@H](O)CC[C@]4(C)[C@H]3CC[C@@]21C	370.5770000000002	5.563600000000006	2	2	4	0
[80981.98]	0.6649515564043438	O=C(CCCN1CC=C(n2c(=O)[nH]c3ccccc32)CC1)c1ccc(F)cc1	379.4350000000002	3.6784000000000026	3	1	6	3
[93307.69]	0.26345854654780076	CCC(=O)Nc1ccc(O)c(C(=O)N[C@@H]2C[C@@H](O)[C@@H](N)[C@@H](N)C[C@H]2N)c1	365.4340000000001	-1.0242999999999984	7	7	4	1
[926.5783]	0.10348325925697462	C[C@@H]1O[C@@H](OC[C@@H]2O[C@H](O)[C@@H](O)[C@H](O[C@@H]3O[C@H](CO)[C@@H](O)[C@H](O)[C@H]3O)[C@H]2O)[C@H](O)[C@@H](O)[C@@H]1N[C@H]1C=C(CO)[C@@H](O)[C@H](O)[C@H]1O	645.6080000000003	-8.564500000000004	19	14	9	0
[1983351.1]	0.7133955012485712	C[C@H](C(=O)OC1(C)CCCC1)c1ccc(OCCN2CCC2)cc1	331.4560000000001	3.7505000000000024	4	0	7	1
[1.1784872e+10]	0.5950261967780849	CC(=O)Nc1ccc(O)cc1	151.165	1.3505999999999998	2	2	1	1
[19434090.]	0.7689592774437306	NC(=O)N1CCC(CN2CCCCC2)CC1	225.33599999999993	1.2629999999999997	2	1	2	0
[41511.2]	0.7382382858023462	CNC[C@@H](C)Cc1cccc(O)c1	179.263	1.7902	2	2	4	1
[418057.7]	0.4306903174450607	NC[C@H]1O[C@H](Cc2ccc(N)cc2)[C@H](O)[C@@H](O)[C@@H]1O	268.313	-1.3799	6	5	3	1
[16599.975]	0.12875585070785947	O=C(O)[C@H]1O[C@@H](OC(=O)c2cc(O)c(O)c(OC(=O)c3cc(O)c(O)c(O)c3)c2)[C@H](O)[C@H](O)[C@@H]1O	498.34900000000016	-1.5172000000000008	15	9	5	2
[34531.85]	0.17074395647973564	OC[C@@H]1O[C@@H](OC[C@@H]2O[C@H](O)[C@@H](O[C@H]3[C@H](O)[C@@H](O)[C@@H](O)[C@H]3O)[C@H](O)[C@@H]2O)[C@H](O)[C@@H](O)[C@@H]1O	474.4120000000001	-7.547099999999989	15	11	6	0
[765695.6]	0.8141309728342689	O=C(CCc1ccccc1)N1CCC(Cc2ccccc2)CC1	307.43700000000007	4.100500000000004	1	0	5	2
[313823.4]	0.7304755580777201	Cc1ccc([C@@H]2C[C@@H](O)CN2C)cc1	191.274	1.73252	2	1	1	1
[10703.041]	0.5580831864355589	C#CCCCNC(=O)n1cc(F)c(=O)[nH]c1=O	239.206	-0.3532000000000001	3	2	3	1
[1580984.9]	0.6776226277512937	C[C@@]12CC3=C(CCC4=CC(=O)CC[C@@H]43)[C@@H]1CC[C@@H]2O	258.36099999999993	3.163200000000002	2	1	0	0
[104.18431]	0.2786932991732298	COc1cc(C(=O)NS(=O)(=O)c2ccccc2C)ccc1Cc1cn(C)c2ccc(NC(=O)OC3CCCC3)cc12	575.6870000000001	5.695920000000005	6	2	8	4
[2584.2031]	0.613342965742146	CC(C)C1=CC2=CC[C@H]3[C@](C)(CC[C@@H]4CC(=O)C[C@@H](O)CC[C@]43C)C2=C(O)C1	384.5600000000001	5.657500000000007	3	2	1	0
[7013.417]	0.41581854110286487	CC1=C(O[C@@H]2O[C@@H](CO)[C@@H](O)C(=O)O[C@@H]2C)[C@@]2(C)CC[C@H]3[C@@H](C)C(=O)C4=CC(=O)C=C[C@]4(C)[C@@]3(F)[C@@H](O)C[C@@]2(C)C1=O	590.6410000000002	2.0417999999999985	10	3	3	0
[13818.32]	0.571387032568229	C[C@@H]1C(=O)O[C@@H]2[C@@H](O)[C@@H]3C[C@@H]4CC[C@@H]5CCC(=O)C=C[C@]5(C)[C@@]4(F)[C@@H](O)C[C@]3(C)[C@]21C	434.5480000000001	3.365800000000003	5	2	0	0
[155236.55]	0.6819709094484204	C=CC[S@](=O)C/C(=O)\[C@H]1CC[C@@H](O)C[C@H]1C(=O)O	274.33799999999997	0.3520000000000003	5	2	6	0
[26674.068]	0.1713278962179317	CN[C@@H](C)[C@@H]1CCN([C@@H](O)[C@H](N)[C@@H](O[C@H]2O[C@H](CN)[C@@H](O)[C@H](O)[C@H]2O)CCc2ccc(O)cc2)CC1	512.6480000000003	-1.5580999999999934	11	8	11	1
[1305689.9]	0.6185607029892742	CC1(C)C[C@@H]2[C@H]1CC[C@@H](C)[C@]1(C)CC[C@@H]1CC2=O	248.40999999999994	4.454100000000004	1	0	0	0
[1.2313616e+08]	0.48998734626563467	C/C=C(C(=C\C)C(=O)O)C(=O)O	170.16399999999996	1.0482	4	2	3	0
[14212509.]	0.4607607917451491	COC(=O)CCCCC(=O)Nc1ccc(O)cc1	251.28200000000004	2.0641	4	2	6	1
[2064850.4]	0.3667706388796247	C/C=C\C/C=N\C	97.161	1.6532	0	0	2	0
[10703.275]	0.7420475505958772	C[C@H]1[C@@H]2CC[C@@H]3[C@@H]4CCC5=CC(=O)CC[C@]5(C)[C@H]4[C@@H](O)C[C@]3(C)[C@]2(C(=O)CO)O1	402.5310000000002	2.8242000000000016	5	2	2	0
[2822.5715]	0.4141863538773704	CCCC[C@H](C(=O)O)[C@H](C)C[C@@H](C)CCCCCC(C)C	298.5109999999999	6.1462000000000065	2	1	13	0
[1221836.2]	0.805597455754674	C=C(C(=O)NC(=O)OC)c1ccccc1Cl	239.658	2.2358000000000002	3	1	2	1
[4170714.8]	0.8489671904749567	CCN(CC)CC(=O)Nc1c(C)cccc1C	234.343	2.5837400000000006	2	1	5	1
[inf]	0.4951121352294231	CCCCC/C=C\C=C/C=C/C[C@@H](O)CC(=O)[O-].C(C)C	295.44300000000004	3.542600000000002	3	1	10	0
[91200.4]	0.8870332624437705	CC(C)CNC(=O)[C@@H]1C=C2c3cccc4[nH]cc(c34)C[C@H]2CC1	308.4250000000001	3.905800000000003	1	2	3	2
[16449.994]	0.5042848448513663	CC[C@H](C)[C@H]1C(=O)N2CCC[C@H]2[C@]2(O)O[C@](NC(=O)[C@@H]3C=C4c5cccc6[nH]cc(c56)C[C@H]4N(C)C3)(C(C)C)C(=O)N12	575.7100000000002	2.4303	6	3	5	2
[14807.049]	0.8003215432466779	CCN(CC)CCS(=O)(=O)c1ccc(Cl)cc1	275.801	2.4555000000000007	3	0	6	1
[337891.5]	0.6007812053481809	C[C@H]1O[C@@H](OC(C)=O)[C@@H](OC(C)=O)[C@@H](O)[C@@H]1O	248.231	-1.0522000000000002	7	2	2	0
[154596.39]	0.7654166572776694	CO[C@@H]1C[C@@H](C[C@H]2CC[C@@H](O)C[C@@H]2C)C(=O)O1	242.315	1.7091999999999998	4	1	3	0
[3898.3684]	0.4112953006986091	CO[C@H]1O[C@@H](COC(C)=O)[C@@H](OC(C)=O)[C@@H](OC(C)=O)[C@H](NC(C)=O)[C@@H]1O	391.3730000000001	-1.3501999999999974	10	2	6	0
[9085.337]	0.8262383090591691	C=C(CC(=O)c1ccc(OC)cc1)c1ccc(OC)cc1O	298.33799999999997	3.695600000000003	4	1	6	2
[622109.2]	0.6228181942331145	C=C[C@@]1(C)C[C@@H](OC(=O)c2ccccc2)[C@H](C)[C@H]1OC	274.36000000000007	3.459100000000002	3	0	4	1
[102774.414]	0.5594935353474306	CC(C)CC(NC(=O)[C@@H](O)[C@H](N)Cc1ccccc1)C(=O)O	308.37800000000004	0.5328000000000004	5	4	8	1
[8.978464e+09]	0.38348231796470206	N[C@H](C(=O)O)[C@@H](CO)C(=O)O	163.129	-1.9085999999999994	6	4	4	0
[328385.5]	0.398807614395358	COOC(=O)[C@H]1C[C@H](C)C2=C(C)CC[C@@H]21	210.27299999999994	2.4735000000000005	3	0	2	0
[644706.06]	0.6319171754098223	CC1(C)CO[C@](C)(CC2=C(C)CC[C@@H]2C)C1	222.37199999999996	4.328100000000004	1	0	2	0
[6366753.]	0.6410513905910981	C=C[C@@]1(C)CC[C@H]([C@@H]2C(C)=CCC2)N(C)C1	219.37199999999996	3.6292000000000026	1	0	2	0
[50581.527]	0.5878703273235536	COc1cc(SCCC(O)CC(=O)OC)ccc1O	286.349	1.807	6	2	7	1
[16031.245]	0.6269495033214795	COc1ccc([C@@H](O)CN2CCC(C(c3ccccc3)c3ccccc3)C2)cc1	387.5230000000001	4.8826000000000045	3	1	7	3
[18585.664]	0.13389465923945643	CC(=C/C=C/C(C)=C\CO)C(C)=C\CCO[C@@H]1O[C@H](CO[C@@H]2O[C@H](C)[C@@H](O)[C@H](O)[C@H]2O)[C@H](N)[C@H](O)[C@H]1O	529.6270000000003	-0.6013999999999973	11	7	11	0
[inf]	0.5173739685715126	COCCCNC(=O)c1cccc([N+](C)(C)C)c1.[Br-]	331.254	-1.346399999999997	2	1	6	1
[169294.22]	0.5722528047830566	NC(N)=NC[C@@]1(O)Cc2cc(OCc3ccccc3)ccc21	297.358	1.2827000000000004	4	3	5	2
[4817.47]	0.807181551455116	Oc1ccc2cc1OCCN2CCc1cc(O)cc(O)c1	287.315	2.2449000000000003	5	3	3	2
[5.9050245]	0.5980648327595363	CC(C)n1nc(C(C)(C)C)c(/C=C/[C@@H](O)C[C@@H](O)CC(=O)O)c1-c1ccc(F)cc1	418.5090000000002	4.167400000000003	5	3	8	2
[5118.0967]	0.4391233393642883	CC/C=C\C/C=C\C=C\C=C\[C@H](O[C@@H]2O[C@H](C)[C@@H](O)[C@H](N)[C@@H]2O)CC	351.4870000000001	2.6004000000000005	5	3	9	0
[15158.766]	0.29189438780801286	C/N=C(\NC#N)c1cC[C@]2(C)CC[C@@H](O)C[C@@H]1C[C@H]2O	277.36799999999994	1.33378	4	3	1	0
[1459255.1]	0.6044054304107257	C=C[C@@]1(C)C[C@@H](OC(=O)c2ccccc2)[C@H]2[C@H](C)CC[C@@H]12	284.39900000000006	4.470300000000004	2	0	3	1
[107928.664]	0.6219995772006547	Cn1c(C(=O)Nc2ccccn2)nc2cc(S(=O)(=O)NC(=O)NC2CCCCC2)ncc12	457.5160000000003	1.745899999999999	7	3	2	2
[12484.442]	0.3739397106968703	C[C@@H](NC(=O)/C(=N\OC(C)(C)C)[C@@H](O)c1ccc([N+](=O)[O-])cc1)C(=O)O	367.3580000000001	1.3885999999999994	7	3	7	1
[779055.]	0.7294917774398965	O=C(O)[C@@](O)(Cc1ccccc1)C(=O)Nc1ccccc1	285.29900000000004	1.6835000000000002	4	3	5	2
[84576.38]	0.21428860634809846	O=P(O)(O)O[C@H]1[C@@H](O)[C@@H](O[C@H]2[C@H](O)[C@@H](O)[C@@H](O)[C@H]2O)[C@@H](O)[C@@H]1O	362.22400000000005	-5.2283999999999935	12	9	4	0
[28938.586]	0.6461048827004475	CCC(=O)O[C@H]1C[C@@H](C)C[C@H]2[C@@H]3CCC4=CC(=O)CC[C@@H]4[C@H]3CC[C@@]21C	358.52200000000016	5.086100000000005	3	0	2	0
[1193905.8]	0.6670984535053714	CC(=O)OC[C@]1(OC(C)=O)CC[C@H]2[C@@H]3C[C@H](C)[C@@H]4CC[C@]4(C)[C@H]3CC[C@@]21C	376.5370000000002	4.750000000000004	4	0	3	0
[32.4619]	0.4262962736027836	O=C(CO)[C@@H](O)C[C@H](O)/C=C/n1c(C(F)(F)F)nc(-c2ccc(F)cc2)c1-c1ccc(F)cc1	482.40500000000014	3.658100000000002	5	3	8	3
[16116.997]	0.5265101609873017	C[C@@](O)(CC(=O)O)CC(=O)O	162.141	-0.3132	5	3	4	0
[320488.22]	0.49938088658384394	CCCCCC(=O)O[C@H]1CCCCC1	198.30599999999993	3.4426000000000023	2	0	5	0
[364461.84]	0.7701737793320904	Cc1cccc(C)c1OCC(C)N	179.26299999999998	2.0294399999999997	2	1	3	1
[77569.77]	0.2753247725519937	CC1=N[C@@H](CC(C)C)C(=O)N[C@H](C(=O)N[C@@H](CCCN)C(=O)O)N[C@@H]1C(=O)O	399.44800000000015	-1.3309999999999953	8	6	9	0
[21600.414]	0.4368758366419286	O=C1C[C@@H](c2c(O)cc(O)cc2O)C(O)=C(O)[C@@H]1O	268.221	0.5482999999999998	7	6	1	1
[219871.27]	0.46307420875840993	CC1=C2[C@H](/C=C(\C)C(=O)O)C(=O)[C@@H](C(=O)O)[C@H]2C(=O)[C@]2(C)C[C@H]12	318.3250000000001	1.4585999999999995	6	2	3	0
[7280.9585]	0.21751778620947723	N#C[C@H](O[C@@H]1O[C@@H](CO[C@@H]2O[C@H](CO)[C@@H](O)[C@H](O)[C@H]2O)[C@@H](O)[C@H](O)[C@H]1O)c1ccccc1	457.4320000000001	-3.108019999999997	12	7	7	1
[50.03643]	0.18247190285213796	COc1cc([C@H](O)C[C@@H](O)CC(=O)[O-])c(C(c2ccc(F)cc2)c2ccc(F)cc2)cc1-c1ccc(C(F)(F)F)cc1	585.5450000000003	5.763800000000004	5	2	10	4
[271057.72]	0.42900701355736837	C[C@@H]1O[C@H](NC(=O)[C@@H](N)Cc2cccnc2)[C@H](O)[C@H](O)[C@@H]1O	311.338	-2.104899999999997	7	5	4	1
[276454.97]	0.5761943042779402	CCC[C@@H]1CCO[C@@H](C)CC[C@@H]1OC(=O)C(C)(C)C(=O)OC	314.422	3.1027000000000013	5	0	5	0
[71009.945]	0.7940219922034922	CC(=O)O[C@@H]1CC(=O)OCCN(CCc2ccccc2)CC1	305.374	1.7997999999999996	5	0	4	1
[16056575.]	0.7785004312866523	Cc1ccccc1CN1CCc2sccc2C1	243.37499999999997	3.6148200000000026	1	0	2	2
[300609.78]	0.5293195305077024	C[C@H](C[P@](=O)(O)(O)C[C@H]1CC[C@@H](N)C[C@H](C)C(=O)O)C1=O	322.31800000000004	0.7530999999999997	7	4	6	0
[18367.418]	0.23566861433328437	CCCCC[C@H](O)/C=C/C=C/CCCCO[C@@H]1O[C@H](CO)[C@@H](O)[C@H](N)[C@@H]1O	387.517	0.9931999999999994	7	5	13	0
[2345183.8]	0.3902526220325775	O=S(=O)(O)CCNC(=O)CCCCCN	238.3089999999999	-0.4904999999999992	5	3	8	0
[581.4931]	0.0676314100718935	CC[C@@H](C(=O)NC(=O)[C@@H](N)Cc1ccc(S(N)(=O)=O)cc1)C(=O)N[C@@H](C)C(=O)N[C@@H](CCC(=O)O)C(=O)N[C@H](CC(=O)O)C(=O)N	671.6860000000001	-3.8280999999999983	13	9	18	1
[632.2935]	0.45257530227448434	CC(C)=CCC[C@@]1(C)CC[C@H](C)[C@@H]2CC/C(C)=C/C(=O)O[C@@H]2C[C@H](O)CC[C@]1(C)O	420.63400000000024	5.719300000000007	4	2	3	0
[12.76692]	0.7432057310782694	Cc1c(/C=C/[C@H](O)C[C@@H](O)CC(=O)[O-])c(-c2ccc(F)cc2)cn1C(C)C	374.432	2.448620000000001	4	2	8	2
[27333.127]	0.5538881122684859	CC[C@H](C)[C@H]1NC(=O)[C@@H](C)NC(=O)[C@@H]2CC[C@@H]3N(C)CC4=CCC[C@]4(C)[C@H]3C[C@@H](O)C[C@]21C	459.67500000000035	3.2497000000000016	4	3	2	0
[22699.777]	0.4964126632622309	O=C(c1ccc(F)cc1)c1c(F)cccc1C1CCN(CCc2ccccc2)CC1	405.4880000000002	5.617900000000005	2	0	6	3
[1.1641507e+09]	0.6535135154314028	O=c1[nH]c2cc(Cl)ccc2o1	169.56699999999998	1.7745	2	1	0	2
[1472089.4]	0.8699043213708457	Cc1cccc(C)c1NC(=O)C1CCCCN1C	246.35399999999996	2.7262400000000007	2	1	2	1
[850.0385]	0.6223658766621402	COc1cc(-c2cc(=O)c3ccc(F)cc3nc(N(C)C)n2/C=C/[C@@H]2C[C@@H](O)CC(=O)O2)ccc1O	495.50700000000023	3.208600000000002	8	2	4	2
[1987695.1]	0.4314869836173555	C=CC[C@@]1(C(=O)OC)C(=O)O[C@H]2[C@@H]3CCC4=CC(=O)CC[C@@H]4[C@H]3CC[C@@]21C	372.4610000000002	3.379100000000002	5	0	3	0
[5011.5986]	0.5314345259995475	CC1=C(C)C(=O)N2CCC[C@H]2[C@]2(O)O[C@](NC(=O)[C@@H]3C=C4c5cccc6[nH]cc(c56)C[C@H]4N(C)C3)(C(C)C)C(=O)N12	559.6670000000003	2.309499999999999	6	3	3	2
[13484.311]	0.11463172189259323	CC(C)C[C@H](NC(=O)CN)C(=O)N1CCC[C@H]1C(=O)N[C@@H](CCC(=O)O)C(=O)NCC(=O)NCC(=O)O	528.5630000000003	-2.8663999999999925	10	7	15	0
[54538.438]	0.7653480214203445	C/C=C/C=C/c1cc(OC)c(O)cc1C	204.26899999999998	3.2985200000000017	2	1	3	1
[253162.95]	0.34966557518723007	NC(=O)C[C@H](NC(=O)c1ccc(Br)cc1)C(=O)N[C@@H](CC(=O)O)C(=O)O	430.2110000000002	-0.5329999999999999	7	5	9	1
[1197471.5]	0.7457107153331761	OC1([C@H](CN2CCCO)OC2)CCCCC1	229.31999999999994	0.7222999999999995	4	2	4	0
[1140786.4]	0.47584154271836315	CCCSS[C@H](CC)[S@@](=O)CCC	240.45899999999995	3.6726000000000028	3	0	8	0
[37926.4]	0.8337657831079012	CN1CC[C@@H](OC(=O)Nc2ccccc2)C2=C(O)C(=O)C=C(c3ccccc3)c21	390.43900000000014	3.7862000000000027	5	2	3	2
[54516.7]	0.47997480365454936	CC/C=C\C[C@H](O)[C@H](C)[C@H](O)[C@H](C)[C@@H](O)[C@@H](O)CC	274.40100000000007	1.4685	4	4	9	0
[58624.14]	0.13963025827069728	C[C@@H]1O[C@@]2(O)[C@H](O)[C@@H](O)[C@H](O[C@@H]3O[C@H](CO)[C@@H](O)[C@H](O[C@H]4O[C@H](CO)[C@@H](O)[C@H](O)[C@H]4O)[C@H](O)[C@H](O)[C@H]3O)[C@H]2O1	576.5010000000002	-8.097099999999989	18	12	6	0
[3.6046802e+09]	0.5863590335117103	COc1c2occc2cc2ccc(=O)oc12	216.19199999999995	2.5478000000000005	4	0	1	3
[1.2569422e+12]	0.7441422376504635	COC(=O)c1c(Br)cc(Br)cc1C	307.96900000000005	3.3066200000000014	2	0	1	1
[156.28526]	0.44407394398199207	CN[C@H]1C[C@@H]2O[C@@](C)([C@@H](OC)[C@H](O[C@@H]3C[C@H](O)[C@@H](C)[C@H](O[C@H]4CCC(=O)[C@H](C)O4)[C@H](C)O3)[C@H]12)C(=O)O	515.6000000000004	0.8478000000000028	11	3	7	0
[13521353.]	0.6104260962860729	CC(=O)Nc1nccnc1	137.142	0.4349999999999998	3	1	1	1
[1990.7831]	0.35585334664188306	CCCCC/C=C\C=C/C=C/C/C=C/C=C\[C@H](OC)[C@H](O)CC(=O)O	348.4830000000001	4.5884000000000045	4	2	14	0
[395165.97]	0.7222867927088604	COc1ccc2c(=O)c(-c3ccc(F)cc3)ccnc2c1	281.286	3.4097000000000017	3	0	2	3
[16599.975]	0.12875585070785947	O=C(O)[C@H]1O[C@@H](OC(=O)c2cc(O)c(O)c(OC(=O)c3cc(O)c(O)c(O)c3)c2)[C@H](O)[C@H](O)[C@H]1O	498.34900000000016	-1.5172000000000008	15	9	5	2
[666411.8]	0.8537835532430873	CC1(C)C[C@H](Nc2ccc(F)cc2)C(=O)N1C	236.28999999999996	2.2469	2	1	2	1
[1118.5359]	0.3095982264169648	CCCCC/C=C\C=C/C=C/C=C\[C@H](O)C[C@H](O)[C@H](C)[C@H](C)CC(=O)O	364.5260000000001	4.650300000000003	4	3	14	0
[2385.5637]	0.30783924401534773	CCCCC[C@H](O)CCO[C@H]1C[C@@H](O)C[C@H](O)[C@@H]1CC[C@@H](O)CC(=O)O	376.4900000000002	1.4505000000000001	7	5	13	0
[465010.03]	0.8849681152423952	CN(CCc1ccc(O)cc1)C(=O)CCc1ccccc1	283.371	3.025900000000002	2	1	6	2
[15912.905]	0.28439975493646985	C[C@H](N)C(=O)N[C@@H](Cc1ccc(F)cc1)C(=O)N[C@@H](CCC(=O)O)C(=O)N1CCC[C@H]1C(=O)O	480.4930000000004	-0.37459999999999677	8	5	11	1
[29228.23]	0.8345037861251193	C[C@@]1(CCC(=O)O)CC[C@H](C)C2=CC(=O)C=C2C1	248.32199999999997	3.113000000000002	3	1	3	0
[25721.113]	0.7478349816501455	COc1cc([C@]23Oc4cc(OC)c(OC)cc4[C@H]([C@H]2C)O3)cc(OC)c1OC	388.41600000000017	3.682400000000002	7	0	6	2
[195342.06]	0.6461048827004475	CC(C)C(=O)O[C@H]1CC[C@H]2[C@@H]3CCC4=CC(=O)CC[C@]4(C)[C@H]3CC[C@@]21C	358.52200000000016	5.086100000000005	3	0	2	0
[6453.8203]	0.2912682660198566	C=CCCCCC[C@H]1O[C@H]1/C=C/[C@@H](O)C[C@@H](O)CC(=O)O	298.379	2.0330999999999997	5	3	12	0
[791818.56]	0.4327844072801919	CCCCC[C@H](O)CCO[C@H]1O[C@H](CO)[C@@H](N)[C@@H]1O	277.361	-0.2602999999999989	6	4	9	0
[3354.9612]	0.7239762899424221	C=C[C@]1(C)Cc2c(O)cc(OC)cc2OC[C@H]1C[C@H](O)CO	308.37399999999997	1.8874999999999997	5	3	5	1
[467.6628]	0.51917970894521	COc1ccc(Cl)cc1C(=O)NCCc1ccc(S(=O)(=O)NC(=O)NC2CCCCC2)cc1	494.0130000000003	3.641700000000003	5	3	8	2
[11029536.]	0.9061470993642644	CCO[C@]1(C2=NCCN2)[C@H](C)Cc2ccc(F)cc12	262.32800000000003	2.2514000000000003	2	1	3	1
[4771180.]	0.8062591096681189	O=C1CCNc2ccc(C(=O)N3CCCC3)cc2N1	259.3089999999999	1.6766999999999999	3	2	1	1
[649657.75]	0.6959113723649814	COc1ccc([C@@H](O)CN)cc1	167.20799999999997	0.6873000000000002	3	2	3	1
[5.2650136e+16]	0.5430029978945403	O=C(O)[C@@H]1CSC(=O)N1	147.15500000000003	-0.10400000000000004	4	2	1	0
[20998198.]	0.5651591861265403	NC(=O)[C@@H](CCC(=O)O)N1CCC[C@H]1C(=O)O	244.24699999999999	-0.7458999999999996	6	3	6	0
[292937.97]	0.49778434547301864	CCCCC[C@@H]1CC=CCCCCC1=O	208.3449999999999	4.272300000000004	1	0	4	0
[15581.091]	0.5874853849168209	C[C@H](O)c1cc2c(c(O)c1CC(=O)O)C(=O)c1ccc(O)cc1-2	314.293	1.9895999999999996	6	4	3	3
[29707.627]	0.7713466631889507	CCOc1ccc([C@H]2cCN(C)C=C2)cc1	217.31199999999998	3.0181000000000013	2	0	3	1
[50003.863]	0.38568391668974417	OC[C@H]1O[C@H](Oc2cc(O)cc(O)c2)[C@H](O)[C@@H](O)[C@@H]1O	288.252	-1.7235000000000005	8	6	3	1
[65216.41]	0.5538754051607933	CC(=O)CC(=O)O[C@H]1CC[C@@]2(C)[C@@H]3CCC4=CC(=O)CC[C@]4(C)[C@@]3(F)[C@@H](O)C[C@@]21C	420.5210000000002	3.862200000000003	5	1	3	0
[1.4471161]	0.5348692706997701	CC(C)c1nc(-c2ccc(F)cc2)nc(-c2ccc(F)cc2)c1/C=C/[C@@H]1C[C@@H](O)CC(=O)O1	450.4850000000002	5.291900000000006	5	1	5	3
[28866438.]	0.560992982571867	COc1ccc([N+](=O)[O-])c(OC)c1OC	213.18899999999996	1.6205999999999998	5	0	4	1
[204187.17]	0.4686676052452966	CSCC[C@H](NC(=O)[C@@H](N)Cc1ccc(O)cc1)C(=O)N1CCC[C@H]1C(=O)O	409.5080000000002	0.5755000000000003	7	4	9	1
[938908.94]	0.7836578316178004	c1ccc(C(CCN2CCCC2)c2ccc(F)cc2)cc1	283.39	4.443500000000004	1	0	5	2
[75008.38]	0.7482459728770098	C[C@H]1[C@H]2[C@H](C[C@H]3[C@@H]4CCC5=CC(=O)C=C[C@]5(C)[C@H]4[C@@H](O)C[C@]32C)[C@@]1(C)C(=O)CO	398.54300000000023	3.324800000000003	4	2	2	0
[56776732.]	0.4374582005328141	CC(=O)N[C@@H](CO)CO	133.147	-1.5243	3	3	3	0
[448.55826]	0.406010167035881	CC(=O)O[C@H]1CC(=O)O[C@@H]2C[C@@H]3C=CC[C@H]4[C@@H]5CC[C@@H](O)CC[C@]5(C)[C@H](C)[C@]4(C)[C@H]3CC[C@@]21C	472.6660000000004	5.445700000000006	5	1	1	0
[3.7239176e+09]	0.3233791489347928	CN[C@](N)(C(=O)N)OC(C)=O	161.161	-2.1332999999999993	5	3	3	0
[5332.6064]	0.31878040940561553	O=C(O[C@H]1Cc2c(O)cc(O)cc2O)c(OC(=O)c2ccc(O)c(O)c2)ccc1O	416.3380000000001	1.8652999999999993	10	6	4	2
[9317752.]	0.7449554779029344	C=CCN1CCN(c2ccc(Cl)cc2)CC1	236.74599999999998	2.6480000000000006	2	0	3	1
[74844.83]	0.8156703425481845	CCc1c(C)[nH]c2c(=O)c(CC(=O)O)cc12	219.23999999999995	1.93992	3	2	3	1
[446814.22]	0.8184372045664985	O=C(OC[C@H](O)Cc1ccccc1)c1ccc(O)cc1	272.3	2.1525999999999996	4	2	5	2
[630096.44]	0.8036876391350826	O=C(O[C@@H](C(=O)O)c1ccc(F)cc1)Nc1ccc(C(F)(F)F)cc1	357.259	4.218900000000002	4	2	4	2
[1754864.2]	0.47730407701843247	COc1cc(CCCOC(=O)CCc2ccccc2)cc(OC)c1OC	358.43400000000014	3.8210000000000033	5	0	10	2
[111799.79]	0.23802397861555688	O=C(O)/C=C(\C(O)=C\c1ccc(O)c(O)c1)C(=O)O	266.205	1.0922999999999998	7	5	4	1
[616.2288]	0.4065775625947749	CN(C)c1ccnc2c(S(=O)(=O)NC(=O)NC(=O)NC(=O)[C@@H]3NC(=O)[C@@H](Cc4ccccc4)[C@H]32)c1=O	514.5200000000002	-0.8135999999999968	9	4	3	2
[114444.73]	0.7749587168767301	CSC[C@H]1N[C@@H](c2ccc(Cl)c(Cl)c2)[C@H](c2ccccc2)C1	352.3300000000001	5.543200000000004	2	1	4	2
[673038.94]	0.7180460606484187	CN(C)c1ccc2nc(N)nc(N)c2c1	203.24899999999997	0.8602000000000001	5	2	1	2
[2.98373e+08]	0.6983570377476552	O=C(c1ccncc1)c1ccc(F)cc1	201.2	2.4517000000000007	2	0	2	2
[69321.21]	0.30991359589326445	CSC[C@@H](NC(=O)[C@@H](N)Cc1ccc(F)cc1)C(=O)N[C@@H](CCC(=O)O)C(=O)O	429.4700000000002	-0.022499999999998743	8	5	12	1
[254293.47]	0.24523682488479648	C=C(CO)C(=O)OC[C@H]1O[C@@H](COC(=O)CC(O)C)[C@H](OC(C)=O)[C@@H]1O	376.35800000000006	-1.5477999999999978	10	3	9	0
[7528.1816]	0.5066865969131444	CC1(C)C=C2[C@H]3CCC[C@@H]4[C@H](C)CC[C@@H](O)CC[C@]4(C)[C@H]3CC[C@@]21C	344.58300000000014	6.362500000000008	1	1	0	0
[1.0749821e+08]	0.8898045768165617	O=C(Nc1ccccc1)c1ccc(Br)cc1	276.133	3.7014000000000022	1	1	2	2
[36056.715]	0.35616404343455993	CCCCCC/C=C\CCCCCCCC(=O)O	254.4139999999999	5.328300000000005	2	1	13	0
[21375.37]	0.5218031923957632	CC1(C)C=C[C@]2(C)[C@H]1CC[C@@]1(C)C[C@H]2O[C@]1(C)C[C@H](O)CC[C@@]2(C)C=CC(=O)O2	402.57500000000016	4.955500000000004	4	1	5	0
[3898.3684]	0.4112953006986091	CO[C@H]1O[C@H](COC(C)=O)[C@@H](OC(C)=O)[C@@H](OC(C)=O)[C@H](NC(C)=O)[C@@H]1O	391.3730000000001	-1.3501999999999974	10	2	6	0
[93068512.]	0.8177847257672843	O=C(Nc1cn[nH]c1)c1ccc(Cl)cc1	221.64700000000002	2.3154000000000003	2	2	2	2
[265347.2]	0.515624793459573	O=C(O)CCCCCC[C@@H]1C[C@@H](O)CC(=O)NC(=O)N1	286.328	0.7607000000000002	5	4	7	0
[21129.12]	0.6865536588501537	O=C1c2c(cc(O)cc2O)OCCc2ccccc2N1	271.27199999999993	2.2849999999999997	4	3	0	2
[73417.984]	0.5426250589355474	COc1ccc(NC(=O)CCCC/C=C/C(C)C)cc1OC	305.418	4.414900000000004	3	1	9	1
[288457.44]	0.6038690985757849	Cn1c2c(c(=O)n(C)c1=O)C(=O)c1cc(F)cc(F)c12	278.214	0.5735999999999997	3	0	0	3
[142.68979]	0.5471715245487858	C=C/C(C)=C/C[C@@H]1C(=O)C=C2C(=O)C=C[C@H](C)[C@H](CC[C@@H]3C[C@@H](O)CC(=O)O3)[C@H]21	398.4990000000002	3.4882000000000026	5	1	6	0
[703.9101]	0.6548649382188988	CCCC(=O)OC[C@H]1C[C@@H]2C[C@H]3C=CC=C4C[C@@H](O)CC[C@]4(C)[C@H]3CC[C@]21C	386.57600000000025	5.435700000000006	3	1	4	0
[12067385.]	0.4850143565837082	CC(=O)OC[n+]1ccccc1C(=O)c1ccc(C)cc1	270.308	2.0341199999999997	3	0	4	2
[302182.03]	0.6169427481619778	CO[C@H]1[C@@H](C(=O)O)C[C@@H](C)[C@@]2(O)CC[C@@H]3CC[C@H]4[C@@H](C)CC[C@]4(C)[C@@]3(C)CC[C@@]12C	420.6340000000003	5.522100000000006	4	2	2	0
[1.930509e+08]	0.49945853973639665	C/C=C(\CO)C(=O)O	116.11599999999997	0.009600000000000053	3	2	2	0
[1118.5359]	0.3095982264169648	CCCCC/C=C/C=C/C=C/C=C\[C@H](O)C[C@@H](O)[C@H](C)[C@H](C)CC(=O)O	364.5260000000001	4.650300000000003	4	3	14	0
[23327.08]	0.2697478865368307	C[C@H](NC(=O)[C@H](Cc1ccccc1)[C@H](O)NC(=O)[C@@H](N)CC(=O)O)C(=O)O	381.38500000000016	-1.3287999999999969	8	6	10	1
[71169.67]	0.7563198710370922	CC(=O)OC[C@H](C)CCc1ccccc1NC(=O)C1CCCCC1	331.45600000000024	4.337200000000004	3	1	7	1
[3539.0203]	0.42695829380857575	CCCCC/C=C\C=C/C=C/C=C\[C@H](O)C[C@@H](O)CC(=O)[O-]	307.4100000000001	2.043399999999999	4	2	12	0
[4138411.8]	0.5692858637472971	C[S@@](=O)CC[C@H](N)C(=O)O	165.21400000000003	-0.8330999999999991	4	2	4	0
[1767622.9]	0.7751917436824156	CNCc1c[nH]c2ccc(OC)cc12	190.24599999999995	1.8959	2	2	3	2
[28100.365]	0.5123446263452982	CC1=CCC[C@@H]2[C@@]3(C)CCC4=CC(=O)CC[C@]4(C)[C@H]3CC[C@@]21C	312.49700000000007	5.8547000000000065	1	0	0	0
[15663907.]	0.5708441750143992	Nc1cc2cccnc2c(N)c1	159.19199999999998	1.3992	3	2	0	2
[7.190354e+08]	0.718992745018897	CCN1c2ncccc2CCNCC1	191.27799999999993	1.0535999999999999	3	1	1	1
[631355.4]	0.7832617570784194	c1ncc2[nH]cnc2c1CCN1CC(Cc2ncc(F)cc2)CC1	325.3910000000001	2.599100000000001	4	1	5	3
[88325.61]	0.3831144001881607	CC/C=C\C[C@@H](O)[C@H](C)[C@H](O)[C@H](C)[C@@H](O)[C@H](O)CO	276.37300000000005	0.050800000000000234	5	5	9	0
[1338246.4]	0.8199040887918634	O=C(O)CCCCN1CCN(c2ccc(Cl)cc2)CC1	296.7980000000001	2.7169000000000008	4	1	6	1
[861642.2]	0.8278320356333019	NC(=O)C1=CN(CCCN2c3ccccc3Sc3ccc(Cl)cc32)CC1	385.92000000000013	4.407700000000004	4	1	5	2
[6043.649]	0.7137425122160227	COCCCCNCC1=C(c2ccccc2)c2cc(Cl)ccc21	327.8550000000001	4.628700000000004	2	1	8	2
[13003.214]	0.5225258248234422	CCC[C@@H](c1ccc(O)cc1)NCCc1ccc(O)c(OCC(N)=O)c1	358.43800000000016	2.6353999999999997	5	4	10	2
[53495.3]	0.6579209821047118	C[C@@H](/C=C/[C@@]1(O)C(C)=CC2(C)C)C[C@H]1CC[C@]2(C)O	264.40899999999993	3.447000000000003	2	2	0	0
[2567.5378]	0.27590195000797074	CCCCC/C=C\C=C/C=C/C=C/[C@H](C[C@@H](C)CO)[C@H](C)[C@H](C)[C@@H](O)CO	378.5970000000001	5.051600000000008	3	3	15	0
[4332202.5]	0.7403388894423978	CN1CCC2=C(CN1)C(=O)c1ccccc1O2	230.267	1.2854999999999999	4	1	0	2
[1263072.6]	0.5387005294424142	CC(=O)c1cc(OCCCN2CCOCC2)cc(OC)c1OC	323.389	2.0075000000000003	6	0	8	1
[15825.568]	0.590843377123184	CCC[C@@H](c1ccc(O)cc1)NCCc1ccc(O)c(O)c1	301.386	3.4769000000000023	4	4	7	2
[2493827.2]	0.7659223848637162	COc1cccc(OC)c1OCCN	197.23399999999995	1.0413	4	1	5	1
[81307192.]	0.24345418372476169	c1ccc2c(c1)c1cccc3ccc4cccc2c4c31	252.31599999999997	5.737200000000003	0	0	0	5
[42955.59]	0.7443405418109795	C=C(C)[C@@H]1C[C@]2(O)[C@@H]1CC[C@@]1(C)[C@@H]2CC[C@@]2(C)[C@H]1CC[C@]2(C)C(=O)CO	360.5380000000002	4.123800000000005	3	2	3	0
[8667.851]	0.7815982758633877	CC1(C)CC(=O)c2c(-c3ccc(F)cc3)ccnc2C1	269.319	4.042800000000003	2	0	1	2
[28027.46]	0.856847666181552	COc1ccc2cc(CC(=O)O)ccc2c1	216.236	2.4755000000000003	3	1	3	2
[57686.37]	0.840179603702849	CNCCC[C@]1(c2ccccc2)Oc2cc(Cl)ccc21	287.79	3.9756000000000027	2	1	5	2
[830262.8]	0.5786881428918659	CCCCNc1ccc(C(=O)OCCN(C)C)cc1	264.3689999999999	2.617000000000001	4	1	8	1
[1130309.]	0.2793173509599925	O[C@@H]1[C@H](CO[C@H]2OC(=O)[C@@H](O)C[C@H]2O)O[C@@H](CO)[C@@H](O)[C@H]1O	324.282	-4.159799999999996	10	6	4	0
[3693519.2]	0.7297216505286603	CC1(C)CC[C@@]23CCC[C@@H]4[C@H](C(=O)O)CC[C@@H]4[C@H]3CC[C@@]21C	304.4740000000001	5.1200000000000045	2	1	1	0
[22983014.]	0.7883839234996516	CN(C)CCCn1cnc2c(N(C)C)nc(N(C)C)nc21	291.403	0.9099999999999993	6	0	6	2
[20.139984]	0.5098043239882275	C=C[C@](C)(O)/C=C/C1=C(O)C=C2C=C[C@H](C)[C@H](C[C@@H]3C[C@@H](O)CC(=O)O3)[C@H]21	372.4610000000001	3.1266000000000016	5	3	5	0
[110385.33]	0.8326610784751867	COC1=CC(=O)C[C@@H](C)[C@]12Oc1c(Cl)c(OC)cc(OC)c1C2=O	352.7700000000001	2.8103000000000007	6	0	3	1
[680819.94]	0.7979523736971122	COc1cc2ncnc(N)c2cc1OC	205.21699999999998	1.2291999999999998	5	1	2	2
[18267.879]	0.4556826677763812	O=C1N=C(O)[C@@H](CO)C(=O)N/C(=N/c2ccc([N+](=O)[O-])cc2)c2ccccc2N1	397.3470000000001	1.8997999999999993	6	4	3	2
[422965.8]	0.4959893096796619	C=CCNC(=O)[C@H](Cc1ccccc1)NC(=O)[C@@H](N)[C@@H](C)O	305.37800000000004	-0.27579999999999866	4	4	8	1
[486.47067]	0.08828180909498215	CC(C)[C@H](NC(=O)[C@H](Cc1ccc(O)cc1)NC(=O)CNC(=O)[C@@H](N)Cc1ccccc1)C(=O)N[C@@H](C)C(=O)N[C@@H](CCC(=O)O)C(=O)O	684.7470000000003	-0.8145999999999891	11	9	19	2
[2989255.2]	0.45445302894609063	O=C(O)[C@H](S)c1cccc(/N=N/c2ccc(N)cc2)c1	287.344	3.739700000000002	3	3	4	2
[472745.2]	0.4545165196367012	CC(=O)NC[C@H]1O[C@H](n2ncc(=O)[nH]c2=O)[C@H](O)[C@@H]1O	286.24399999999997	-3.313099999999998	7	4	3	1
[19.191341]	0.22298817559749615	CCCCCn1nc(C(=O)c2ccc(F)cc2)c(-c2ccc(F)cc2)c1/C=C/[C@@H](O)C[C@@H](O)CC(=O)O	512.5530000000002	4.8493000000000075	6	3	13	3
[5150.7954]	0.18612123036818629	N#C[C@@H](CN[C@@H]1O[C@@H](CO)[C@@H](O)[C@H](O[C@@H]2O[C@H](CO)[C@@H](O)[C@H](N)[C@H]2O)[C@@H]1O)c1ccccc1	469.4910000000001	-3.5261199999999926	12	8	8	1
[357022.47]	0.8891733067674972	COc1ccc(C2=C(C)CCC2(C)C(=O)O)cc1	246.30599999999995	3.3534000000000015	3	1	3	1
[1546.5426]	0.10357290147334541	C[C@@H]1O[C@@H](OC[C@@H]2O[C@H](O)[C@@H](O)[C@H](O[C@H]3O[C@H](CO)[C@@H](O)[C@H](N)[C@H]3O)[C@H]2O)[C@H](O)[C@@H](O)[C@@H]1N[C@H]1C=C(CO)[C@@H](O)[C@H](O)[C@H]1O	644.6240000000004	-8.598100000000015	19	14	9	0
[5953104.]	0.35494110586700844	C[C@@H]1[C@@H](N)CCN1CC[C@H](N)[C@@H](O)[C@H](O)CN1CCC[C@H]1C(=O)O	344.4560000000002	-1.6038999999999943	8	5	8	0
[3269762.2]	0.4948647532494354	C[C@H]1CC[C@H](C)N1CCC(N)C(=O)c1ccc([N+](=O)[O-])cc1	305.37800000000004	2.3677	5	1	6	1
[12222563.]	0.6122062069206582	CC/C=C(/CCC(=O)O)C(=O)O	172.17999999999998	1.2722	4	2	5	0
[1562160.6]	0.4478220855531175	CC(C)CNCCOC(=O)c1ccc(N)cc1	236.315	1.6711999999999996	4	2	6	1
[92986.83]	0.497651550791179	C[C@@H]1CC(=O)C=C2C(=O)C[C@H]3C(C)=CC[C@@H]4[C@@H](C)CC[C@]4(C)[C@H]3CC[C@@]21C	368.5610000000002	5.915800000000006	2	0	0	0
[99863.69]	0.5657638944706986	COCc1cc(Cl)nc(C[S+]([O-])c2nc3ccccc3[nH]2)c1C	349.843	3.373920000000002	4	1	5	3
[26594.947]	0.3861474233143429	C/C(=N\OS(=O)(=O)N[C@H]1CC[C@H](Cc2ccccc2)CC1)c1ccc([N+](=O)[O-])cc1	431.5140000000002	3.971300000000003	5	1	8	2
[849003.25]	0.8016279512459438	Oc1ccc([C@@H]2CNC(=O)c3ccccc32)cc1	239.27400000000003	2.2675	2	2	1	2
[61316680.]	0.8053051492493705	CCCOc1sc(C(N)=O)cc1C	199.27499999999998	1.94422	2	1	4	1
[345453.06]	0.7253305311285855	C[C@]12CCC(=O)C=C1CC[C@@H]1[C@@H]2CC[C@@]2(C)[C@H]1CC[C@]2(C)O	302.458	4.269300000000005	2	1	0	0
[13950115.]	0.21685731284887766	O=C(O)CN[C@H](O)[C@@H](O)[C@H](O)[C@H](O)CO	225.197	-3.9459999999999993	8	7	7	0
[3922727.2]	0.6587111176372029	CC1=C2C[C@@H](C(=O)O)C2=C1C(=O)O	180.15899999999996	0.8022	4	2	2	0
[3053.2385]	0.5791124050132878	C=C1C[C@H](O)[C@H]2[C@@H](C)CC[C@@H]1C[C@H]2O	196.28999999999996	1.7205	2	2	0	0
[57049.6]	0.6282380284072318	CNCCc1ccc(OCC(O)CNC(C)C)cc1	266.385	1.1861999999999997	4	3	9	1
[912939.]	0.7223930346814801	COc1c2c(cc3occ(-c4ccccc4)c(=O)c13)OCCC2	308.33300000000014	3.793600000000003	4	0	2	3
[13666.31]	0.16352179620910534	CCCCOc1c(OCC(O)C[C@@H](O)CC(=O)[O-])c(C(c2ccc(F)cc2)c2ccc(F)cc2)cc2ccccc12	563.6170000000002	5.107800000000005	6	2	14	4
[557469.44]	0.6807124024073802	C[C@H]1CC[C@]2(C(=O)O)CC[C@@H]3[C@@H](C)C[C@@H]4[C@@H](O)CC[C@]4(C)[C@H]3CC[C@@]12C	362.5540000000002	5.117000000000005	3	2	1	0
[14118.154]	0.8424682176576086	CC(C)(Cc1ccc(O)cc1)c1ccc(OCCN(C)C)cc1	313.44100000000003	3.8529000000000027	3	1	7	2
[1777396.6]	0.5234350740024252	CCCCCC[C@@H](O)[C@@H](CC(=O)O)C(=O)O	232.27599999999995	1.4932	5	3	9	0
[3.058074]	0.3373238395985541	CCCc1ccc(-c2nc(C(C)C)n(/C=C/[C@@H](O)C[C@@H](O)CC(=O)O)c2-c2ccc(F)cc2)cc1	480.5800000000002	5.489400000000006	5	3	11	3
[2482.6196]	0.4538520232312913	CC1=C[C@@H]2C[C@H](C)C[C@@H]3CC[C@@H]4[C@@H](C)CC[C@@H](O)CC[C@]4(C)[C@H]3CC[C@@]21C	372.6370000000002	6.998600000000009	1	1	0	0
[4387.8633]	0.5282754566461527	CC(C)[C@@](CCN(Cc1ccccc1)c1ccc(O)cc1)c1ccccc1	358.5050000000001	6.067690000000007	2	1	8	3
[606977.44]	0.911785380137253	CCCCc1[nH]nc2c1CCN=C(c1cc(F)ccc1)NC2	300.381	2.983900000000001	2	2	4	2
[736690.4]	0.6551417105257297	C=C1C[C@]23C[C@H]1CC[C@@H]2[C@@]1(C)CC[C@@H](O)C[C@@](C)(C(=O)O)[C@H]1[C@@H]3C(=O)O	362.46600000000007	3.321600000000001	5	3	2	0
[38354.363]	0.7263575209961424	COc1ccc(OC(C)CNC(=O)c2ccc(OC)c(OC)c2)cc1OC	375.42100000000016	2.9183000000000012	6	1	9	2
[16711.943]	0.34718041675943107	CC/C=C\C/C=C\C=C\[C@H](C)[C@@H](O)[C@H](C)[C@@H](O)[C@@H](O)[C@@H](C)CO	326.4770000000001	2.438400000000001	4	4	11	0
[94124448.]	0.48793252823731437	CC1=C[C@@H](O)CC1=O	112.128	0.2664	2	1	0	0
[45425.13]	0.7157498800900328	CC(C)(O)/N=C(\C)c1ccccc1C	191.274	2.532420000000001	1	1	2	1
[2.4724625e+12]	0.4817915783210732	NC(=O)CC[C@@H](N)CC(=O)O	160.173	-0.9461000000000002	4	3	5	0
[7740.0806]	0.051823081181955374	CC(C)/N=C/[C@@H](O)[C@H](C)[C@@H](O)[C@H](CO)NC(=O)[C@@H](N)CC(=O)N1CCC[C@H]1C(=O)N[C@@H](CCC(=O)O)C(=O)N[C@@H](CCC(=O)O)C(=O)N	687.7480000000003	-3.8065000000000024	13	10	21	0
[929136.6]	0.7996166086309354	CN1Cc2cc(C3CCN(C)CC3)ccc2N1	231.34299999999996	2.2681	3	1	1	1
[12856351.]	0.6306909938586599	c1csc(C[C@H]2CCCC2)c1	166.289	3.480800000000002	0	0	2	1
[50737.48]	0.6000130151330869	CC1(C)CCC[C@]2(C)[C@H]1CC[C@]1(C)C2OC1(C)C	250.42599999999996	4.796500000000004	1	0	0	0
[111362.016]	0.803719852641931	C=C(Cc1ccc(OC)cc1)c1ccc(OC)cc1	254.32899999999998	3.9597000000000024	2	0	5	2
[10998738.]	0.6020126142897866	O=C(O)C(=O)Nc1ccccc1	165.148	0.7096999999999998	3	2	1	1
[98.03613]	0.4721306566585744	CCC(C)(C)n1nc(-c2ccc(F)cc2)c(-c2ccc(F)cc2)c1/C=C/[C@@H]1C[C@@H](O)CC(=O)O1	466.52800000000025	5.7201000000000075	4	1	6	3
[235818.81]	0.792913982798193	CSc1nc(O)c2cc(N(C)C)cc2o1	224.28499999999997	2.2729	5	1	2	2
[623284.94]	0.4506338465922569	CCNCOc1cc(OC)c(C(=O)OC)cc1O	255.26999999999995	1.1332	6	2	6	1
[33540.74]	0.45195394737761335	CC(C)(O)C/C=C/C(O)CC(O)CO	204.266	-0.19219999999999998	4	4	6	0
[199.07196]	0.2828343614199193	CC1(C)O[C@@H]2CO[C@]3(COS(C)(=O)=O)C4CC(=O)O[C@]4(C)C=C[C@]3(Cl)[C@H]2[C@@H](O)C[C@@H]1C	478.9910000000002	1.7815000000000003	8	1	3	0
[441340.06]	0.71498882479648	C[C@@H]1CC[C@]2(C(=O)O)CC[C@H]3C(=O)C=C4C[C@@H](O)CC[C@]4(C)[C@H]3CC[C@]12C	374.52100000000024	4.360200000000004	4	2	1	0
[inf]	0.24588627721435813	CCCCCC[C@H](O)CC\[C@H](O)CC(=O)[O-].CC(=O)[O-].CC[Na+](C)CO	388.47700000000015	-2.597799999999992	7	3	12	0
[151872.94]	0.8292643693146425	CCN(CC)CCn1c(=O)c2c(O)c(OC)cc(OC)c21	294.35100000000006	1.7113999999999998	5	1	7	1
[278.51193]	0.5710636655973789	C[C@H]1OC(=O)CC[C@@H]2[C@@H]3CCC4=CC(=O)CCC4=C3[C@@H](c3ccc(N(C)C)cc3)C[C@@]21C	433.59200000000016	5.583800000000006	4	0	2	1
[7280.9585]	0.21751778620947723	N#C[C@H](O[C@H]1O[C@@H](CO[C@@H]2O[C@H](CO)[C@@H](O)[C@H](O)[C@H]2O)[C@@H](O)[C@H](O)[C@H]1O)c1ccccc1	457.4320000000001	-3.108019999999997	12	7	7	1
[237807.38]	0.5036658201911723	CCC/C=C/C(=O)[C@@H](C)C(=O)O	170.20799999999997	1.6325	3	1	5	0
[33588.625]	0.3847547057951999	CC/C=C\C=C\[C@H](O)[C@H](C)[C@@H](O)[C@H](C)[C@@H](O)[C@@H](O)[C@H](C)CO	316.43800000000005	0.853	5	5	10	0
[1617.8495]	0.2963419520142686	COCCOC(=O)C1=C(C)NC(C)=C(C(=O)OC(C)C)C1c1cccc([N+](=O)[O-])c1	418.44600000000014	2.9708000000000014	8	1	8	1
[108356.46]	0.5789509342143758	N#[N+]CC(=O)[C@@H](Cc1ccccc1)N[C@@H](CO)C(=O)O	278.288	0.05497999999999986	6	3	8	1
[228.3538]	0.30078824176791175	O=C(CCCC[C@@H]1SC(=O)NC(=O)[C@H](Cc2ccccc2)NC(=O)[C@@H](O)c2ccccc2)N1C(=O)NCC(=O)O	570.6240000000001	1.9398	9	5	9	2
[1029849.3]	0.40141311520050754	C=C(C)[C@@H]1C[C@H](OC(=O)C(C)=C(O)c2ccccc2)N(C)C1=O	315.3690000000001	2.899300000000001	4	1	4	1
[160284.7]	0.8215995486924976	CC(C)Cc1ccc([C@@H](C)C(=O)O)cc1	206.28499999999997	3.073200000000001	2	1	4	1
[17169838.]	0.5731348904238733	CCN(CC)C(=S)SSC(=S)N(CC)CC	296.5520000000001	3.6212000000000026	6	0	4	0
[663.9942]	0.23337387174244084	CCCCC/C=C\C=C/C=C/C=C/[C@H](CC[C@@H](O)C[C@@H](O)CC(=O)O)C(=O)O	394.50800000000015	3.8591000000000015	6	4	16	0
[3111613.8]	0.731660495704642	N[C@H]1CO[C@@H]2[C@H](OC(=O)c3ccccc3)C(=O)N[C@@H]2C1	276.29200000000003	-0.1734000000000011	5	2	2	1
[11251687.]	0.7407028137559061	O=C(Cc1cccs1)c1ccc(Cl)cc1	236.72299999999998	3.826900000000002	1	0	3	2
[1.1743305e+08]	0.7434901564299655	C[C@]12CC(=O)c3ccccc3C[C@H]1CC[C@@H]2O	230.30699999999996	2.592700000000001	2	1	0	1
[29641.234]	0.8032316523020323	C=CC1=CC(=O)c2c(OC)ccc(O)c2C(=O)[C@@H]1Cc1cc(OC)c(OC)cc1	394.4230000000002	3.7683000000000026	6	1	6	2
[3099.9246]	0.5981828621286057	Cc1cccc(O[C@@H]2C[C@H](O)[C@@H](CO[C@H]3OC(C)=C[C@H](O)[C@H](N)[C@H]3N)C2)c1	378.4690000000001	0.8055200000000005	7	4	5	1
[2855.2341]	0.19172517296201227	CC/C=C\C/C=C\C=C\[C@H](C)[C@@H](O)[C@H](O)[C@@H](C)[C@@H](O)[C@@H](C)[C@@H](O)C(=O)[C@H](C)[C@@H](O)[C@H](C)C	454.6480000000002	3.0291000000000015	6	5	15	0
[54382.62]	0.5384874930825433	CC#Cc1ccc2c(c1)OCO2	160.17199999999994	1.7867	2	0	0	1
[396164.38]	0.685907621656123	Oc1cccc([C@@H]2CCCNC2)c1	177.24699999999999	1.8591999999999997	2	2	1	1
[2199.717]	0.6505392954560939	C=C(CC(=O)O)[C@H]1CC[C@H]2[C@@H]3[C@H](O)C[C@@H]4C[C@H](O)CC[C@]4(C)[C@H]3CC[C@@]21C	376.53700000000026	4.007900000000003	4	3	3	0
[3190018.5]	0.6061531530951114	CC(C)=CCC(=O)Nc1ccc(O)cc1C	219.28400000000002	2.995420000000001	2	2	3	1
[29163.883]	0.6260539423323275	CC(C)C/C=C(\C)CCC[C@@H](C)O	184.32299999999998	3.5299000000000027	1	1	6	0
[389629.1]	0.5648698406755257	CCCCCCCC[C@@H](O)CC(=O)O	202.29399999999998	2.5726000000000004	3	2	9	0
[65420.6]	0.5506456634197384	CC(=O)O[C@H]1CC(=O)O[C@@H]2C[C@@H]3C=C[C@H](C)CC[C@@H]3[C@]21C	292.375	2.8621000000000016	4	0	1	0
[3071431.8]	0.8461326729967162	S=C(c1ccc(-c2ccc(F)cc2)cc1)N1CCN1	272.34799999999996	2.9884000000000013	3	1	2	2
[12842.718]	0.2776572872651562	C[C@@H](O)/C=C/[C@@](O)(CC[C@@H](O)CC(=O)[O-])[C@@H](O)C(=O)N\C(C)=O	332.32900000000006	-3.0407999999999964	8	5	9	0
[1665625.5]	0.8412545078461973	Cc1coc2c1[C@@H](OC)c1ccc(OCCN3CCCC3)cc12	313.3970000000001	3.778820000000003	4	0	5	2
[12775757.]	0.7176068544475458	O=C1Nc2ccccc2C(=O)C(c2ccccc2)=N1	250.25699999999998	1.9503	3	1	1	3
[5193.467]	0.3887948902427215	Cc1ccnc(Cl)c1NC(=O)c1ccc(S(=O)(=O)NC(=O)NC(=O)NCC(=O)O)cc1	469.8630000000002	1.07782	8	5	6	2
[11677498.]	0.86783300617568	Cc1c(N)cccc1C(=O)N1CCCN(c2ccccc2)CC1	309.413	2.9297200000000014	3	1	2	2
[63827.48]	0.851332358293618	CC(C)n1cc[n+](C)c(C(=O)N)cc1-c1ccccc1	270.356	1.7912999999999997	2	1	3	1
[4321836.5]	0.412780402657381	CC(C)(CO)[C@@H](O)C(=O)NCCCO	205.25399999999996	-1.1355999999999997	4	4	6	0
[2.9216545e+09]	0.10794100521072003	O=C(NCCCC[C@@H](O)CC(=O)[O-])C(=O)NCCSSC(=S)[Na+]	389.47600000000006	-3.890399999999995	8	3	11	0
[275876.88]	0.3625963464924989	N=C(N)NCCC/C(=N\c1ccc(Cl)cc1)NC(=O)c1ccccc1	357.84500000000014	3.063270000000001	3	4	6	2
[2177437.8]	0.6594277957822577	CO[P@@](=O)(CC[C@H](N)C(=O)O)c1ccccc1O	273.225	0.7439999999999998	6	3	6	1
[16827.715]	0.8739705938909597	CC(C)(C)NC[C@H](O)COc1cccc2c1CCCC2=O	291.391	2.3334	4	2	5	1
[514640.16]	0.7932839477801938	OCc1ccccc1-c1ccc(F)cc1	202.22799999999998	2.985000000000001	1	1	2	2
[5851.927]	0.18398465148262297	C=CC[S@@](=O)[C@H](CC)NC(=O)[C@@H](C)NC(=O)[C@H](CC(C)C)NC(=O)[C@H](CC(C)C)NO	460.6410000000002	1.2025000000000023	6	5	15	0
[11740.806]	0.1683068562013491	C[C@H](NC(=O)OCc1ccccc1)C(=O)N1CCC[C@H]1C(=O)N[C@@H](CC(=O)O)C(=O)NCC(=O)NCC(=O)O	549.5370000000004	-1.4311999999999947	10	6	13	1
[8.637438]	0.43866430577813825	C/C=C(\C)C(=O)O[C@H]1C[C@@H](C)C=C2C=C[C@H](C)[C@H](CC[C@@H](O)C[C@@H](O)CC(=O)[O-])[C@H]21	419.53800000000024	2.301	6	2	9	0
[410.23993]	0.4944861326467559	C[N+](C)(C)C[C@@H](O)CC(=O)[O-]	161.20099999999996	-1.8064999999999984	3	1	4	0
[99.41336]	0.21107143534764536	CC[C@H](O)/C=C1\[C@H](O[C@@H]2[C@H](C)[C@@H](O[C@H]3O[C@H](C)[C@@H](O)[C@H](N)[C@@H]3O[C@H]3O[C@H](C)[C@@H](O)[C@H](N)[C@H]3N)C[C@@H]2C)O[C@@H](C)C[C@@H]1C	601.7820000000002	0.4795000000000067	12	6	8	0
[134132.64]	0.7138392617727792	C[C@H](NCc1ccccc1)C(=O)C(CN(CC)CC)c1ccccc1	338.495	3.8594000000000035	3	1	10	2
[3.566157]	0.4347445242149645	CC(C)c1nc(-c2ccc(F)cc2)c(-c2ccc(F)cc2)n1/C=C/[C@@H](O)C[C@@H](O)CC(=O)O	456.48900000000015	4.676000000000006	5	3	9	3
[3.823989e+09]	0.5384628262372215	Cn1c(=O)c2c(ncn2C)n(C)c1=O	194.194	-1.0293	3	0	0	2
[1739667.5]	0.5865458365405031	C[C@]12CC[C@@H]3C(=O)C=CC4=CCC[C@]4(C)C3=CC[C@@H]1C2	268.4	4.604500000000004	1	0	0	0
[665318.4]	0.6216585639540908	Cc1cccc(N(C)C(=S)Oc2ccc3ccccc3c2)c1	307.41800000000006	4.948320000000003	3	0	2	3
[10976.56]	0.33818741754037895	O=C1Oc2cc(O)cc(O)c2C1=O	180.11499999999995	0.1994999999999999	5	2	0	1
[2567.2502]	0.3195495835904416	Nc1c(O[C@@H]2O[C@H](CO)[C@@H](O)[C@H](O)[C@H]2O)cc(-c2ccc(F)cc2)cc1O	381.3560000000001	-0.04079999999999945	8	6	4	2
[36587.03]	0.7020672377528979	Oc1ccc([C@H]2Oc3ccc4c(ccc(O)c4)c3CC2)cc1	292.334	4.317300000000003	3	2	1	3
[12535.624]	0.5855986432296286	CC(=O)O[C@H](C)CC(=O)O	146.142	0.4126999999999999	4	1	3	0
[8009617.]	0.7600134642575769	O=C1CCCC(=O)N(CCCN2CCCCC2)C1	252.35799999999992	1.444	3	0	4	0
[3088.7375]	0.5813309850053489	COc1cc([C@H]2Oc3cc(OC)ccc3C[C@H]2OC(=O)C(C)=O)cc(OC)c1O	402.39900000000017	2.595000000000001	8	1	6	2
[22675.283]	0.7301461135134178	CC(=O)N(Cc1ccc(OCCN(C)C)cc1)C(=O)Nc1ccc(C(O))cc1	385.46400000000006	2.6999000000000004	5	2	8	2
[39327.996]	0.1665858254818805	OC[C@@H]1O[C@@H](O[C@@H]2[C@H](O)[C@@H](O[C@H]3O[C@H](CO)[C@@H](O)[C@H](N)[C@H]3O)[C@H](N)C[C@@H]2N)[C@H](O)[C@@H](O)[C@@H]1O	485.48700000000014	-7.257800000000007	15	11	6	0
[898375.56]	0.8280767568644459	COc1cc([C@H]2N[C@@H](C)C(=O)O2)cc(OC)c1OC	267.28099999999995	1.2459	6	1	4	1
[14918693.]	0.639432313791248	N[C@H](C=O)Cc1ccc(O)cc1	165.192	0.4608999999999996	3	2	3	1
[153037.95]	0.5433728547942986	CC(=O)SC(C)(C)O	134.2	0.9944999999999999	3	1	1	0
[146392.52]	0.8517964099245682	CNCC[C@H](Oc1ccc(C(F)(F)F)cc1)c1ccccc1	309.33099999999996	4.435000000000003	2	1	6	2
[539064.7]	0.34540763258132273	OC[C@@H](OS(O)(O)O)C[C@H](O)CO	218.22699999999998	-0.7542	7	6	6	0
[6042.75]	0.1376150483770444	O=P(O)(O)O[C@@H]1[C@@H](O)[C@@H](O[C@H]2[C@@H](O)[C@H](O)[C@@H](O[C@H]3O[C@H](CO)[C@@H](O)[C@H](O)[C@H]3O)[C@H]2O)[C@@H](O)[C@@H]1O	524.3650000000002	-7.40419999999999	17	12	7	0
[27.061539]	0.19978445680537626	CC(=O)O[C@@H]1[C@@H](OC(=O)c2ccc(O)cc2)C[C@H](OC(=O)c2ccc(F)cc2)[C@@H](OC(=O)c2ccc(F)cc2)[C@@H](OC(C)=O)C1(C)C	654.6150000000001	4.940300000000005	11	1	8	3
[2.215871e+09]	0.4125364319046158	O=C1O[C@H]2[C@@H](O)C[C@H](O)C21	144.126	-1.3465000000000003	4	2	0	0
[59.09458]	0.4534862491360102	C#C[C@]1(O)C=C2CC[C@H]3[C@@H](C)[C@H](CC[C@@H]4C[C@@H](O)CC(=O)O4)[C@H]3CC[C@@]21C	372.5050000000002	3.216000000000002	4	2	3	0
[40682592.]	0.6079686040954864	COC(=O)CCCCC(=O)Nc1ccccc1	235.28300000000004	2.3585000000000003	3	1	6	1
[1364.8757]	0.36448047791828725	CC(=O)OC(OC(C)=O)C1=C(C)NC(C)=C(C)C1c1ccccc1[N+](=O)[O-]	374.3930000000001	3.301800000000002	7	1	5	1
[36513.137]	0.5237496265438519	CC#CC#C/C=C/CCCC(=O)O	176.21499999999997	1.8242	2	1	4	0
[13336.647]	0.4785250317285382	CC(=O)N[C@H](CC(=O)O)C(=O)N[C@@H]1CC[C@H]2[C@@H]3CCC4=CC(=O)C=C[C@]4(C)[C@@]3(F)[C@@H](O)C[C@@]21C	476.54500000000024	1.8213999999999992	6	4	5	0
[275580.]	0.7075344807144738	COc1cc([C@H](O)CNC(=O)c2ccc(O)cc2)cc(OC)c1OC	347.36700000000013	1.8813999999999997	6	3	7	2
[4555.043]	0.4985830479039345	CC(C)(C)OC(=O)[C@@H]1C[C@@H]2CC[C@H]3[C@@H](C)CC4=CC(=O)CC[C@]4(C)[C@H]3CC[C@@]21C	400.60300000000024	6.112300000000007	3	0	1	0
[2939.3977]	0.518563013612572	N[C@H](CCCCNC[C@]1(O)C=Cc2nc3ccccc3n2-c2ccc(F)cc2)C[C@H]1O	424.52000000000015	2.7607000000000013	5	4	3	3
[45397.586]	0.7961568034062995	COc1cc([C@H]2Oc3cc(OC)c(OC)cc3[C@@H]2CO)cc(OC)c1OC	376.40500000000014	2.9392000000000014	7	1	7	2
[46219.3]	0.794484107523026	CC(C)(C)OC(=O)[C@@]1(C)[C@H](OC(=O)c2ccccc2)[C@H](C)C1C	318.413	3.845800000000003	4	0	3	1
[4433170.5]	0.7711883565264254	CC(=O)N(C)c1ccc(C(=O)O)cc1	193.202	1.3675000000000002	3	1	2	1
[7.033646]	0.45007884699303413	CC[C@H](C)c1ncc(-c2ccc(O)cc2)c(-c2ccc(F)cc2)c1/C=C/[C@@H]1C[C@@H](O)CC(=O)O1	461.53300000000024	5.8535000000000075	5	2	6	3
[96097.24]	0.5266614043427877	C=C1[C@@H](O)C[C@H](OC(=O)C(C)C)[C@@]2(C)CC[C@@H](C)CC[C@@](C)(CCC(=O)O)[C@H]12	394.55200000000025	4.578700000000004	5	2	5	0
[18078598.]	0.5481589825040829	Cc1ncc([N+](=O)[O-])n1CC(C)O	185.183	0.4805199999999999	4	1	3	1
[2021.6968]	0.3156426862995859	CCCCCCOC(=O)C(c1ccccc1)N1CCC(CC(O)c2ccc(Cl)cc2)CC1	458.04200000000026	6.340300000000008	4	1	11	2
[5346.121]	0.5349222517742949	C[C@@H]1O[C@H](Oc2ccc(CC3=Cc4ccc(O)cc4s3)cc2)[C@H](O)[C@H](O)[C@@H]1O	402.468	2.4040000000000012	6	4	4	3
[265259.62]	0.1043231985093923	C/C(=C/CO[C@@H]1O[C@H](CO)[C@@H](O)[C@H](O)[C@H]1O)C(=O)NCC(=O)NCC(=O)NO	407.3760000000002	-4.512999999999995	10	8	9	0
[61531.156]	0.6802238238077505	CC(=O)OCc1ccccc1NC(=O)[C@@H]1CCc2ccccc2CC1	337.4190000000001	3.8834000000000026	3	1	4	2
[1434528.5]	0.8676494215989167	N[C@H](C(=O)O)c1ccc(-c2ccncc2)c(F)c1	246.24099999999999	1.9721	4	2	3	2
[166251.27]	0.5547265976102304	CN[C@@H](C)Cc1cc(O)c(C(N)=O)cc1O	224.25999999999996	0.3470999999999998	4	4	4	1
[1654521.]	0.7381246305019119	CSc1ccc(C[C@H](N)C(=O)O)cc1	211.28599999999997	1.3629	4	2	4	1
[6814432.]	0.5520580490159034	COC(=O)/C=C/c1ccc(O)cc1	178.18699999999998	1.5783999999999998	3	1	2	1
[509845.88]	0.5632534611023264	CC[C@@H](C)O[C@H]1O[C@@H](CO)[C@@H](O)[C@@H]1O	206.238	-0.7595000000000001	5	3	4	0
[1833862.8]	0.5039788293764029	CCCCCc1cc(=O)[nH]c1=O	167.20799999999997	1.1494999999999997	2	1	4	0
[149.47244]	0.23719007499904218	CC(C)C(=O)OC[C@H]1C[C@@H](C)C=C2C=C[C@H](C)[C@H](CC[C@@H](O)C[C@@H](O)CC(=O)NO)[C@H]21	437.5770000000002	2.993900000000001	6	4	10	0
[2323.3408]	0.34537158972438864	CC(C)Nc1cc(OCCCOc2ccc(CCC(N)=O)cc2)cc(C(C)(C)C(C)C)c1OC	470.6540000000002	5.714900000000005	5	2	14	2
[139574.6]	0.48410671727381394	C[N+](C)(CCCC[C@@H](C)C(=O)O)CC(=O)O	232.29999999999995	1.0383999999999998	4	2	8	0
[5024.9707]	0.5339542792528854	CCCC[C@H]1OC(=O)[C@H](C)[C@@H](NC(=O)c2ccccc2)[C@H](OC(C)=O)[C@@H]1OC(C)=O	419.4740000000002	2.4001	7	1	7	1
[40975.457]	0.2905169417988814	CCCCCC/C=C/CCCCCCCCCC(=O)O	282.4679999999999	6.1085000000000065	2	1	15	0
[2259651.2]	0.44546512924921783	Nc1nc(N)c(OCCO)c(=O)[nH]1	186.17100000000002	-1.6946000000000006	6	4	3	1
[27995.645]	0.6366719940488412	C[C@@]1(O)[C@@H](O)C[C@H]2CC[C@H]3[C@@H]4CCC5=CC(=O)CC[C@]5(C)[C@H]4CC[C@]3(C)[C@]21C	386.57600000000025	4.656400000000004	3	2	0	0
[25498.008]	0.8613847700137482	COc1ccc([C@@H]2[C@@H](O)CC(=O)c3ccccc3C2)cc1	282.339	2.9688000000000017	3	1	2	2
[49054.9]	0.32864463216886597	CCCCCCCCCC[C@@H]1O[C@H]1CCCCCC(=O)O	298.467	5.3197000000000045	3	1	15	0
[886955.4]	0.8380373707186042	Oc1ccc([C@@H]2CNC(=O)c3ccccc3s2)cc1	271.341	2.969000000000001	3	2	1	2
[50961.33]	0.3583522509900418	C[C@@H](Cc1ccc(O)c(O)c1)NNCCc1ccccc1	286.375	2.3657000000000004	4	4	7	2
[1175.5741]	0.7210430866196731	C#C[C@]1(O)CC[C@H]2[C@@H]3CCC4=Cc5oncc5C[C@]4(C)[C@H]3CC[C@@]21C	337.46300000000014	4.221000000000004	3	1	0	1
[2.3821857e+10]	0.530853310752751	C=C[C@]1(O)CN2CCC[C@H]21	139.19800000000004	0.38149999999999995	2	1	1	0
[102774.414]	0.5594935353474306	CC(C)C[C@@H](NC(=O)[C@@H](O)[C@H](N)Cc1ccccc1)C(=O)O	308.37800000000004	0.5328000000000004	5	4	8	1
[43573.57]	0.19455515950991398	CNCCNC(=N)Nc1cc(Cl)c(Cl)c(Cl)c1O	311.6	2.5080699999999996	4	5	4	1
[4037.8079]	0.7708144759661694	Cc1cccc(Nc2ccncc2S(=O)(=O)NC(=O)NC(C)C)c1	348.4280000000001	2.5299199999999997	5	3	5	2
[2115.3552]	0.46180930961670086	O=CN1C[C@H]2C[C@@H](O)C[C@H]1C[C@@H]2/C=C/C(=C/c1ccc(F)cc1)c1ccccc1	391.48600000000005	4.540300000000004	2	1	5	2
[18794288.]	0.7549075880785714	O=C1N(Cc2ccccc2)C(=O)Nc2ccccc21	252.273	1.7381	2	1	2	3
[1.30523176e+08]	0.6040743370891754	N[C@@H](Cn1cncc1)C(=O)O	155.15699999999998	-0.7050000000000005	4	2	3	1
[14247.217]	0.27425882836627835	O=C(OCC1=C[C@@H](O)[C@@H](O)[C@H](OC(=O)c2ccccc2)[C@@H]1OC(=O)c1ccc(Cl)cc1)c1ccccc1	522.9370000000002	3.6098000000000026	8	2	7	3
[3.0590847e+10]	0.5345141275970666	CC1=CC=C[C@@]2(C)C(=O)C[C@@H]1C2	162.23199999999997	2.4879000000000007	1	0	0	0
[6688131.5]	0.7874910402967353	CNC[C@@H](OC)c1ccc(C(=O)NCCc2ccccc2)cc1	312.41299999999995	2.5660000000000007	3	2	8	2
[665.30664]	0.3830479812762183	CC#CC[C@@H](C)[C@H](O)[C@H](C)[C@H]1CC[C@@]2(C)CC[C@H]3CC[C@H]4CC(C)(C)[C@@H](O)CC[C@]4(C)[C@H]3CC[C@@]12C	498.8360000000004	8.249200000000009	2	2	4	0
[102633.18]	0.8457238333569653	CN(C)CC(=O)C(C)(C)C1c2ccccc2CCc2ccccc21	321.464	4.074000000000003	2	0	4	2
[1938.9048]	0.7443684269530131	COc1c(O)cc(C)cc1CC(=O)NCC1CN(Cc2ccc(F)cc2)CCO1	402.4660000000001	2.4080200000000005	5	2	7	2
[134.89526]	0.09565586384138056	CC(=C/C=C\C(C)=C/C(C)=C\C(C)=C\C(=O)O)\C\C=C(C)\C=C(C)/C=C/C=C(C)\C=C\C(=O)[C@H](C)C(=O)CCl	551.1670000000003	8.766900000000003	4	1	15	0
[2172285.5]	0.6499244964478865	CCN(CC)CCC[C@H]1CCSC1	201.37899999999996	2.8615000000000013	2	0	6	0
[9870364.]	0.6040717648001778	C[C@H](N)Cc1ccc[nH]1	124.18699999999997	0.9044000000000001	1	2	2	1
[21301.926]	0.3361104616305243	CN(C)[C@@H]1C(O)=C(C(N)=O)C(=O)[C@@]2(O)C(O)=C3C(=O)c4c(O)cccc4[C@@](C)(O)[C@H]3C[C@@H]12	444.44000000000017	-0.21439999999999837	9	6	2	1
[1.00667955e+09]	0.5897384340471119	CC1=CC(=O)C[C@@H](C)[C@@]12CCC(=O)C2	192.25799999999995	2.2810000000000006	2	0	0	0
[321.80377]	0.47209731792375653	C=C1[C@@H](O)CC[C@@]2(C)C3=CC[C@@]4(C)C3=CC[C@@H](/C=C/C=C/[C@H]4C(C)=C\C(=O)C)[C@H]12	390.5670000000001	5.880000000000006	2	1	2	0
[67681.43]	0.5752122337628545	COc1cc(O[C@H]2O[C@H](CO)[C@@H](O)[C@H](O)[C@H]2O)ccc1C	300.3070000000001	-0.8176800000000006	7	4	4	1
[5.3572554e+08]	0.6798262745271005	COc1cc2nccc(N)n2c1	163.17999999999998	0.9251	3	1	1	2
[107747.555]	0.8931184972578379	CC[C@@H]1C(c2ccc(OC)cc2)=C(O)c2cc(OC)ccc21	296.366	4.637300000000003	3	1	4	2
[1244753.]	0.7493699378509978	CN[C@H](C)c1cc2c(cc1O)OCC2	193.24599999999995	1.6075	3	2	2	1
[3613.1084]	0.6477548303642205	Cc1ccc([N+](=O)[O-])c(OC(=O)NC(C)(C)C)c1	252.27	2.790120000000001	4	1	2	1
[3404297.8]	0.6945920191105075	c1ccc(Oc2ccc(Nc3ccccc3)cc2)cc1	261.324	5.222500000000004	2	1	4	3
[2840.1738]	0.3112616592557446	CC(C)CC/C(=N\OC(C)=O)NC(CC(=O)O)C1CCCC1	312.41000000000014	2.922300000000001	5	2	8	0
[4328073.]	0.6798298669443252	Cc1ccc([C@@H](C)C(=O)O)cc1N	179.219	1.76532	3	2	2	1
[75807.414]	0.7315916457547719	CC(C)NC[C@H](O)COc1cccc2[nH]ccc12	248.32600000000002	1.9055999999999995	3	3	6	2
[4.4208174]	0.4033896174906365	COc1cccc(-c2nc(C(C)C)n(/C=C/[C@@H](O)C[C@@H](O)CC(=O)O)c2-c2ccc(F)cc2)c1	468.52500000000026	4.545500000000003	6	3	10	3
[1816796.4]	0.35628929645327323	CNC(=S)[C@]1(c2ccc(NC(=O)[C@@H](N)C(=O)O)cc2)OC(=O)N1	338.345	-0.523599999999999	8	5	5	1
[2699928.8]	0.6600472299753594	CCCC[C@@H]1CCCNC1=O	155.24099999999999	1.7027999999999999	1	1	3	0
[676.40326]	0.6395257442251707	CC#C[C@]1(O)CC[C@H]2[C@@H]3CCC4=CC(=O)CCC4=C3[C@@H](c3ccc(N(C)C)cc3)C[C@@]21C	429.6040000000001	5.406500000000006	3	1	2	1
[121749.57]	0.529613113018583	CC[C@@H](C(C)C)[C@H](O)[C@@H](O[C@H]1CC[C@@](C)(O)CC[C@H]2CCCC(=O)O2)CC(=O)O1	414.53900000000027	3.094800000000001	7	2	10	0
[38260.547]	0.5887589978241548	C[C@H](O)c1ccc(C(=O)Nc2ccc(S(=O)(=O)N[C@H]3CC[C@H](N)C3)cc2)cc1	403.50400000000013	2.1503000000000005	5	4	6	2
[620110.7]	0.7991507279853873	CCc1ccc(C)c(OC)c1OCCN1CCOCC1	279.38	2.2770200000000003	4	0	6	1
[3326.5205]	0.40727532263551797	C=C(C)[C@H]1CC[C@@]2(C)CC[C@@H]3[C@H](C)CC[C@@H]4[C@H](C)CC[C@@]4(C)[C@H]3CC[C@@]12C	370.66500000000025	8.273800000000007	0	0	1	0
[37898216.]	0.37036266555588027	NS(=O)(=O)O	97.09499999999998	-1.2520999999999995	3	2	0	0
[58717.242]	0.8016505820392625	CC(=O)NC[C@@H](O)[C@H]1C=C2c3cccc4[nH]cc(c34)C[C@H]2N(C)C1	325.4120000000001	1.5345999999999997	3	3	3	2
[47177.887]	0.8092814153785106	CCCCc1c(O)c(OC)c(OC)cc1O	226.27199999999996	2.4576000000000007	4	2	5	1
[2.0026784e+09]	0.5639952854428814	CC(=O)OC[C@H](C)OC(C)=O	160.16899999999998	0.5010999999999999	4	0	3	0
[30637046.]	0.836546150522903	Brc1ccc(Oc2ccc(N)cc2)cc1	264.12199999999996	3.8236000000000017	2	1	2	2
[34058.535]	0.3499607634429391	COc1ccccc1OCCNCC(O)COc1cccc2[nH]c3ccccc3c12	406.482	3.738000000000002	5	3	10	4
[1147.302]	0.4605832849282603	C=C1CC[C@H]2OC(=O)[C@@H]1C[C@@H]1O[C@@H]1O[C@H](/C=C/c1ccc(OC)cc1)O[C@@H](C)[C@H]2O	416.47000000000014	2.823700000000002	7	1	3	1
[12820.702]	0.8112356232344644	COc1cc(C[C@H]2COC(=O)[C@H]2c2ccc(O)c(OC)c2)ccc1O	344.36300000000006	2.6143000000000014	6	2	5	2
[11792.581]	0.4426798005674235	CC/C=C\C/C=C\C=C\[C@H](C)[C@@H](O)[C@@H](O)CC(=O)O	268.35299999999995	2.2877	4	3	9	0
[1787.4562]	0.07265523503478341	CC/C=C\C/C=C\C=C/C=C/C(=O)N[C@@H](C)C(=O)N[C@@H](CC(C)C)C(=O)N[C@@H](C)C(=O)NCCCCC(=O)O	546.7090000000004	2.9227000000000016	6	5	19	0
[40289.094]	0.2756967733219845	CCCCC/C=C\C=C/C=C/C[C@@H](O)CC(=O)OO	268.35299999999995	3.3926000000000016	4	2	10	0
[303035.12]	0.7865337729095202	CN(C)CCCOc1ccc(C(=O)N[C@@H]2CCc3ccccc3-2)cc1	338.451	3.434400000000002	3	1	7	2
[6557.917]	0.616873564339157	CCC[C@@H](O)C/C(=N\OC)c1ccc(S(C)(=O)=O)cc1	299.39200000000005	1.9917	4	1	7	1
[627.5884]	0.4885327034415561	CCCCCCC[C@@H]1C[C@H]([C@@H]2CCCC(=O)O2)c2cc(O)c(OC)cc2S1(=O)=O	424.55900000000014	4.486600000000004	6	1	8	1
[699538.9]	0.5968804311749997	O=C(O)C[C@]1(O)C(=O)N(Cc2cccnc2)C(=O)NC1=O	293.235	-1.1342000000000008	7	3	4	1
[6161425.]	0.4184153437755965	O=C(OC[C@H](OC(=O)c1ccc(O)cc1)C(=O)O)c1ccc([N+](=O)[O-])cc1	375.2890000000001	1.7673999999999999	9	2	7	2
[43661.258]	0.7418252286732079	CC(C)[C@]1(O)CC[C@H]2[C@@H]3CCC4=CC(=O)CC[C@]4(C)[C@H]3CC[C@@]21C	330.51200000000006	4.905400000000005	2	1	1	0
[22674.764]	0.6057189365133021	CC1(C)OC[C@]2(F)[C@@H]3CCC4=CC(=O)CCC4=C3[C@@H](c3ccc(N(C)C)cc3)C[C@@]12C	423.5720000000002	5.759200000000006	3	0	2	1
[357487.84]	0.724639868137343	Cc1ccc(Cl)cc1C(=O)N1CCN(C)CC1=O	266.72799999999995	1.56262	3	0	1	1
[10145683.]	0.7206500178005907	CN1CCN2c3c(cccc3Cc3ccccc32)CC1	264.372	3.216800000000002	2	0	0	2
[3.4574134e+08]	0.5482643181232605	Cn1cnc2c(N)nc(N)nc21	164.172	-0.4723000000000001	5	2	0	2
[1955811.5]	0.8945673552331613	CN(C(=O)c1ccc(Cl)cc1)C(=O)N1c2ccccc2C[C@H]1C(=O)O	358.7810000000001	3.047900000000001	4	1	2	2
[509845.88]	0.5632534611023264	CC[C@H](C)O[C@H]1O[C@@H](CO)[C@@H](O)[C@@H]1O	206.238	-0.7595000000000001	5	3	4	0
[11553565.]	0.7119762256619541	COc1cccc2c(=O)c(-c3ccccc3)ccnc12	263.29600000000005	3.2706000000000017	3	0	2	3
[8024.5215]	0.2800000184892224	CCCCC/C=C/C=C/C=C/C=C/[C@H](O)C[C@@H](O)[C@H](C)[C@H](O)[C@H](C)CO	366.5420000000001	3.5288000000000026	4	4	14	0
[8121.0864]	0.17094715906873678	O=C(O)[C@H]1O[C@@H](O[C@@H]2[C@H](O)[C@@H](O)[C@H](O[C@H]3[C@@H](O)[C@@H](O)[C@H](O)[C@@H]3O)[C@H](O)[C@@H]2O)[C@@H](O)[C@@H](O)[C@@H]1O	488.3950000000001	-8.06799999999999	16	12	5	0
[28435.645]	0.1292715943430603	CO[C@H]1[C@H](OC(N)=O)[C@H](N)[C@@H](O[C@H]2O[C@H](CO)[C@@H](O)[C@H](N)[C@H]2O)[C@H](OC)[C@H]1O[C@H]1OC[C@@H](O)[C@H](N)[C@H](N)[C@H]1O	571.5810000000002	-6.909400000000008	17	10	8	0
[21095.615]	0.5316675310335098	O=C1c2ccc(O)cc2C(=O)c2c(O)cc(CO)cc2N1	285.25499999999994	0.9449999999999996	5	4	1	3
[783.39404]	0.08733703606934555	C/C=C/SC[C@H](NC(=O)[C@@H](C)NC(=O)[C@@H](Cc1ccccc1)NC(=O)[C@@H](N)Cc1ccccc1)C(=O)N[C@@H](C)C(=O)N[C@@H](CC(N)=O)C(=O)O	711.8420000000001	-0.5102999999999922	10	8	20	2
[60.547165]	0.4740768431151448	C/C=C1\CN[C@@H]2C[C@@H](O)c3c([nH]c4ccccc34)[C@H](c3ccc(OC)cc3)[C@@H]2C[C@H]1O	418.53700000000015	4.030800000000004	4	4	2	3
[4789461.]	0.6318586926732331	CC(=O)Nc1nnc(S(N)(=O)=O)s1	222.251	-0.8561000000000003	5	2	2	1
[inf]	0.4736840934435866	CCCCC/C=C\C=C\[C@H](O)[C@H](C)[C@@H](O)CC(=O)[O-].C	285.404	1.8130999999999997	4	2	10	0
[1143119.1]	0.6758950968412794	Cc1ccccc1/C=C/C(O)=O	162.188	2.09282	2	1	2	1
[50945.246]	0.7454831707558062	CC(=O)CC[C@@H]1[C@@H](O)CC2=C(C)CC[C@@H]2C1	222.32799999999992	2.8530000000000015	2	1	3	0
[7850.1465]	0.5760012189056022	COC(=O)/C=C/c1ccc(OCC(O)COc2ccc(Cl)cc2)cc1	362.80899999999997	3.3449000000000018	5	1	8	2
[2219911.8]	0.5819000508117517	C[C@@H](NC(=O)[C@@H](N)Cc1ccc(O)cc1)C(=O)O	252.27	-0.14870000000000078	5	4	5	1
[1143.071]	0.6282569562552262	CC(C)=C[C@@]1(O)C[C@H](C)[C@H]2[C@@H]3CC=C4C[C@@H](O)CC[C@]4(C)[C@H]3CC[C@@]21C	358.5660000000002	5.253400000000005	2	2	1	0
[3470.1685]	0.6999252116393011	C#Cc1cc(Nc2ccccc2)c(-c2ccccc2)nc1C	284.362	4.781920000000003	2	1	3	3
[2263104.]	0.2812427339162278	O[C@@H]1[C@H](CO[C@H]2OC(=O)[C@@H](O)C[C@H]2O)O[C@@H](O)[C@H](O)[C@H]1O	310.255	-4.2022999999999975	10	6	3	0
[5390.878]	0.6671690938813033	Nc1cc(Cl)ccc1-c1ccc(F)cc1/C=C/C(=O)O	291.70900000000006	3.826100000000002	3	2	3	2
[987210.]	0.8137896783496996	COCCc1c(CO)c2ccccc2oc1=O	234.251	1.4742	4	1	4	2
[5.451585e+09]	0.5200488943400603	Nc1cc(=O)[nH]cc1F	128.106	0.09619999999999995	2	2	0	1
[9821.362]	0.34485612205233845	CC/C=C\C/C=C\C=C\[C@H](C)[C@@H](O)[C@H](C)[C@@H](O)[C@@H](O)CC(=O)O	326.4330000000001	2.284699999999999	5	4	11	0
[13798562.]	0.7031459241031646	O=C(O)CCCCc1ccccc1	178.23100000000002	2.484000000000001	2	1	5	1
[531239.94]	0.8375346552966569	O=C(CCc1ccccc1)Nc1cc(Cl)ccc1O	275.735	3.6169000000000024	2	2	4	2
[64505.375]	0.6862857001834037	COc1cc(C=O)c2c(-c3ccc(F)cc3)ccnc2c1OC	311.31200000000007	3.870600000000003	4	0	4	3
[70694.12]	0.644772096967114	C=C1[C@H](O)C[C@H]2[C@@H]3CCC4=CCCC[C@@H]4[C@H]3CC[C@@]21C	272.43199999999996	4.476200000000004	1	1	0	0
[2688125.5]	0.544872838506118	NCCc1ccc(O)c(O)c1	153.18099999999998	0.5989999999999998	3	3	2	1
[26538.879]	0.5692014998934494	Fc1ncc([C@H]2C[C@H](O)[C@](O)(C(F)(F)F)n2)c(-c2ccc(F)cc2)c1	360.28200000000004	2.673000000000001	4	3	2	2
[60184.94]	0.7216184829712771	COc1cc(CC[C@@H]2C[C@@H](O)C[C@H](c3ccc(OC)c(OC)c3)O2)ccc1OC	402.4870000000002	3.9348000000000036	6	1	8	2
[159259.56]	0.3639099177577413	CCCCCCCCCC[C@@H](O)[C@H]1CC[C@H]([C@@H]2C[C@@H](O)C[C@@H](O)CC(=O)O2)O1	400.55600000000015	3.2432000000000016	6	3	11	0
[61503.29]	0.5480868293201286	C[C@H]1O[C@H](OC(C)=O)[C@@H](OC(C)=O)[C@@H](OC(C)=O)[C@H]1O	290.268	-0.4814	8	1	3	0
[308.66586]	0.3870713615283642	C=CC(=C)CC[C@@H]1C[C@H](C)CC[C@@]2(C)C3=CC[C@H](C)CCC4C(C)(C)[C@@H](O)CC[C@]4(C)C3=CC[C@]12C	492.8320000000004	9.837499999999995	1	1	4	0
[3.6381893e+10]	0.5200577716565346	C[C@H]1C(=O)C[C@@H]2[C@@H](C)CC[C@@H]12	152.237	2.2576	1	0	0	0
[22.44166]	0.40755383583445043	Cc1cccc(-c2cc(-c3ccccc3)nc(C(C)C)c2/C=C/[C@@H](O)C[C@@H](O)CC(=O)O)c1	445.55900000000025	5.447220000000008	5	3	9	3
[3088.1157]	0.4830782773251398	CC1=C[C@@H]2CC[C@H]3[C@@H](C)CC[C@@H]4C(C)(C)[C@@H](O)CC[C@]4(C)[C@H]3CC[C@@]12C	358.6100000000002	6.608500000000008	1	1	0	0
[25327790.]	0.7274025769135067	N[C@H](Cc1cccc(F)c1)C(=O)O	183.182	0.7801000000000002	3	2	3	1
[1481.4194]	0.5048837691642342	C=C(C)[C@@H](O)C(=O)O[C@H]1CCC2=C[C@@H](O)[C@H](CC(=O)O)[C@H](C)[C@]2(C)O1	354.39900000000006	1.3896999999999997	7	3	5	0
[8713.843]	0.5782248217529846	CC(C)/C=C\C[C@@H](O)C[C@@H](O)CC(=O)[O-]	215.26899999999998	-0.15939999999999993	4	2	7	0
[7.8605574e+08]	0.7464110286339738	O=C(O)[C@H]1CSc2cc(F)ccc2N1	213.23300000000003	1.7965	4	2	1	1
[19363902.]	0.6068610906011545	CC(=O)c1cc2c(cc1OCCN1CCOCC1)O2	263.2929999999999	1.7058999999999997	5	0	5	2
[11112.39]	0.25078496639243103	CCCCC/C=C\C=C\[C@H](/C=C/[C@@H](O)C[C@@H](O)[C@H](C)CC(=O)[O-])CO	353.47900000000016	1.7317999999999993	5	3	14	0
[2274.6216]	0.03484139038539956	CC/C=C\C/C=C\C=C\C=C\[C@H](O[C@@H]1O[C@H](C)[C@@H](O)[C@H](N)[C@@H]1O)C(=O)[C@H](C)[C@@H](C)[C@@H](O)[C@@H](O)[C@@H](O)CCCCCCCCCCCCC(=O)O	709.9619999999995	4.880200000000002	11	7	27	0
[33785.56]	0.06824479508490591	CN[C@@H]1[C@H](O[C@H]2[C@H](O[C@H]3[C@H](O)[C@@H](O)[C@H](N=C(N)N)[C@@H](O)[C@@H]3N=C(N)N)O[C@@H](C)[C@]2(O)C=O)O[C@@H](CO)[C@H](O)[C@H]1O	581.5800000000005	-8.161100000000008	17	12	9	0
[11029536.]	0.9061470993642644	CCO[C@@]1(C2=NCCN2)[C@H](C)Cc2ccc(F)cc12	262.32800000000003	2.2514000000000003	2	1	3	1
[718555.2]	0.7868453151127726	COc1ccc(CCCN2CCCCC2)cc1OC	263.3809999999999	3.122300000000002	3	0	6	1
[17998.613]	0.2013071407432967	C[C@H]1N[C@@H](C)N(C(=O)N[C@H](C(=O)N[C@@H](C)C(=O)N[C@@H](CCC(=O)O)C(=O)O)[C@@H](C)O)[C@H]1C	459.5000000000003	-1.5874999999999941	9	7	10	0
[2513688.5]	0.8679380075933925	COc1ccc([C@H]2c3ccccc3CC(=O)c2OC)cc1	282.33899999999994	2.9673000000000007	3	0	3	2
[84418.27]	0.30957911704749147	C=C[C@H]1[C@H](O[C@H]2O[C@H](CO)[C@@H](O)[C@H](O)[C@H]2O)[C@H](O)C[C@@]1(C)CO	334.3650000000002	-2.2630999999999983	8	6	5	0
[526089.9]	0.7396754316183352	CN(C)CCCn1cnc(NS(C)(=O)=O)n1	247.324	-0.39869999999999983	5	1	6	1
[1067216.9]	0.5263727712755552	O=c1c2cc(O)ccc2oc2c(O)cc(O)cc12	244.20199999999997	2.062999999999999	5	3	0	3
[3450.7341]	0.6700925894830035	CC1=CC[C@@H]2C[C@H]1[C@@H](O)C[C@@H]1[C@H]2CC[C@]2(C)[C@@H](O)CC[C@@H]12	290.44700000000006	3.526900000000002	2	2	0	0
[8796021.]	0.6742944145745166	CCN(CC)C[C@H](C)CC(=O)c1ccc(OC)cc1	263.381	3.2459000000000016	3	0	8	1
[23940.143]	0.771288832389458	CC1(C)C=Cc2c(cc(O)c3c(=O)cccc3c2O)C1	268.312	3.1583000000000014	3	2	0	2
[13240.068]	0.8334033684259918	COc1ccc([C@@H]2[C@H](O)CCc3ccc(O)cc3C2)cc1	284.355	3.034200000000001	3	2	2	2
[18495.594]	0.36054238735000327	CC(C)(O)c1ccc(C(=O)CCCN2CCC(OC(c3ccccc3)c3ccccc3)CC2)cc1	471.64100000000013	6.147500000000007	4	1	10	3
[183737.52]	0.1338147184607814	CCCCC[C@@H](O)CCO[C@H]1O[C@@H](CN)[C@@H](O)[C@@H](O)[C@H]1O[C@H]1OC[C@](O)(CN)[C@H](O)[C@H]1O	468.5440000000002	-3.107199999999994	12	8	12	0
[10821.7295]	0.6100162898676511	N#CCOc1c(-c2ccccc2)cc(-c2ccc(F)cc2)cc1Cl	337.78100000000006	5.715480000000003	2	0	4	3
[1503672.5]	0.8080326600528867	CC1=C(CCc2ccc(F)cc2)C(=O)NC1=O	233.242	1.7311999999999996	2	1	3	1
[10975938.]	0.41025228180357937	Nc1nonc1/C(=N/O)c1ccc(C(=O)O)cc1	248.198	0.5765999999999998	7	3	3	2
[3363366.]	0.8225513074580744	O=C1C[C@H](c2ccc(O)cc2)c2c(cc1)OCO2	244.24599999999998	2.2207	4	1	1	1
[648574.5]	0.8038287162737834	O=C(O)C(=O)Cc1ccccc1Nc1c(-c2ccccc2)cc1	305.333	3.275800000000002	4	2	6	2
[6751.379]	0.16697880187453773	CC1(C)[C@H](/C=C/C=C/C(=O)O[C@@H]2O[C@H](CO)[C@@H](O)[C@H](N)[C@@H]2O)CC[C@]2(C)[C@H]3CCC4=CC(=O)C=C[C@]4(C)C3=CC[C@]12C	581.7500000000002	3.6688000000000027	8	4	5	0
[14741.417]	0.23815187651674313	CCCCCCCCCC[C@H](O)[C@H]1CC[C@H]([C@@H]2C[C@H](O)[C@@H](O)[C@H](O[C@H]3CC[C@](O)(CC)[C@H](C)O3)[C@H](C)O2)O1	544.7700000000003	4.376200000000003	8	4	14	0
[649.77924]	0.6659737268942437	C=C(C)[C@H](C)C[C@H]1CC[C@H]2[C@@H]([C@H](O)C[C@@H](O)CC(=O)[O-])CC[C@]21C	337.4800000000002	2.2831	4	2	8	0
[60422.113]	0.6923408487340212	Oc1ccc(/C=C/c2cc(O)cc(O)c2)cc1	228.247	2.9738000000000016	3	3	2	2
[31656.975]	0.30953079395941396	O=C(O)[C@H](O)Cc1ccccc1Nc1cc(/N=N/c2ccc(S(=O)(=O)Nc3ccccc3)cc2)c1	490.54100000000017	4.452600000000003	6	4	10	3
[50126.62]	0.752986360549919	C[C@]12CCC[C@@](C)([C@@H]1CC1CC)[C@H]1[C@@H](O)C[C@@H]2O	252.398	2.970700000000002	2	2	1	0
[497355.22]	0.7318269560174276	C[C@@]1(C(=O)O)CC[C@H]2[C@@H]3C[C@H](C)C4=CC(=O)C=C[C@]4(C)[C@@]3(F)[C@@H](O)C[C@@]21C	376.46800000000013	3.6941000000000024	4	2	1	0
[1.4108451e+08]	0.4220882945017826	CC1=C(C)[C@H]2[C@@H](C)C(=O)O[C@@H]2CC1	180.24699999999996	2.2943000000000007	2	0	0	0
[245987.34]	0.5550956903966847	COCCOCCOCCN1CCN(C2=Nc3ccccc3Sc3ccccc32)CC1	441.59700000000015	3.5267000000000026	6	0	9	2
[6366.27]	0.2905489265642638	CC/C=C\C/C=C\C=C\C=C\[C@H](OC(C)=O)C(C)(C)[C@@H](O)COc1ccccc1	398.5430000000001	5.409100000000006	4	1	12	1
[138.45683]	0.7879600928812392	O=C(Cc1ccc(F)cc1)c1c(Br)cc(Br)cc1O	388.03000000000003	4.481700000000003	2	1	3	2
[212086.31]	0.8049353387121051	Cc1onc(-c2ccccc2)c1-c1ccc(S(N)(=O)=O)cc1	314.36600000000004	2.9644200000000005	4	1	3	3
[214380.92]	0.5766661899453829	O=C([C@H](Cc1ccccc1)NCC(O)c1ccccc1)Nc1ccccn1	361.44500000000005	2.954600000000001	4	3	8	3
[28107.2]	0.2576927710658041	C/C(=C\CNc1ncnc2c1ncn2[C@@H]1O[C@H](CO)[C@@H](O)[C@H]1O)C(=O)NCC(=O)O	422.39800000000014	-2.0031999999999988	11	6	8	2
[12893.105]	0.25220877263121	C[C@H]1O[C@@H](OC[C@@H]2O[C@H](n3c(=O)[nH]c4ccc(F)cc34)[C@H](N)[C@@H](O)[C@@H]2O)[C@H](O)[C@@H](O)[C@@H]1O	459.4270000000001	-2.7406999999999972	10	7	4	2
[712.5718]	0.42516603810400566	CC1=C[C@@H]2[C@@H]3C(=O)[C@H]4[C@@H](C)CC[C@]5(C)CC[C@H](O)CC[C@]5(C)[C@H]4CC[C@]3(C)[C@@]2(C)CC1	426.68500000000034	6.9578000000000095	2	1	0	0
[3768.108]	0.25934354200478704	C=CCCCCC[C@H]1O[C@H]1CC/C=C/[C@@H](O)C[C@@H](O)CC(=O)O	326.43300000000005	2.813300000000001	5	3	14	0
[2.041905e+09]	0.47513204381723745	C=C1[C@H]2C[C@H](O)C[C@H]1[C@@H]2O	140.182	0.30419999999999997	2	2	0	0
[1.26449496e+08]	0.3482803320134741	O=C1O[C@H]2[C@@H](O)C[C@H](O)C2=C1C(=O)O	200.146	-1.5815000000000003	6	3	1	0
[69928.164]	0.5225493652897882	C[C@@](O)(/C=C/C(=O)c1ccc(O)cc1)C(=O)Nc1ccc(C#N)c(C(F)(F)F)c1	404.3440000000001	3.4112800000000014	5	3	5	2
[3221.417]	0.5229204122780261	C=C(C)[C@H]1CC[C@]2(C)CC[C@@]3(C)[C@@H](CC[C@@H]4C(C)(C)[C@@H](O)CC[C@]43C)[C@H]12	358.6100000000001	6.608500000000007	1	1	1	0
[102457.34]	0.8460610896604897	CC(C)[C@@H]1CC[C@H](C(=O)N[C@H](Cc2ccccc2)C(=O)O)CC1	317.42900000000014	3.2609000000000012	3	2	6	1
[4461.8486]	0.5641666119307962	CN(C)C[C@H](c1ccc(Cl)cc1)c1ccc(Cl)c(C(Cl)Cl)c1	377.14200000000005	6.163100000000004	1	0	5	2
[138339.52]	0.8288580486751157	CN(C)CCCN1c2ccccc2Sc2ccccc21	284.42800000000005	4.241000000000003	3	0	4	2
[6.8432707e+12]	0.520631018455888	CC1(C)[C@@H]2CC[C@]1(C)C(=O)C2	152.237	2.401700000000001	1	0	0	0
[30119176.]	0.575228346064442	N[C@@H](Cn1ccc(=O)c(O)c1)C(=O)O	198.17799999999997	-1.0342000000000002	5	3	3	1
[325899.88]	0.9092685609281869	C[C@H]1CCc2nc(SC3=C(C)NC3=O)c(F)cc2C1=O	292.33500000000004	2.4391	4	1	2	1
[4.451587]	0.2139103176665456	Cc1cccc(NC(=O)c2c(-c3ccccc3)c(-c3ccc(F)cc3)c(CC[C@@H](O)C[C@@H](O)CC(=O)[O-])n2C(C)C)c1	571.6690000000002	5.2873200000000065	5	3	12	4
[10300424.]	0.6233743971024157	COC(=O)[C@@H]1C[C@@]2(C)CC[C@@H]3[C@H](C)C4=CC(=O)CC[C@]4(C)[C@H]3CC[C@@]21C	358.5220000000002	4.943600000000005	3	0	1	0
[2066.9546]	0.6544582690300507	NS(=O)(=O)c1cc2c(cc1Cl)NCNS2(=O)=O	297.74500000000006	-0.35129999999999967	5	3	1	1
[789071.5]	0.5681285749253207	CCOc1cc(C=O)c(N)cc1C	179.21899999999997	1.78842	3	1	3	1
[8998.357]	0.1985846995793478	C[C@@H]1O[C@@H](O)[C@H](O[C@@H]2[C@H](O)[C@@H](O[C@H]3OC(C)[C@@H](O)[C@H](O)[C@@H]3O)[C@H](O)[C@@H]2O)[C@H](O)[C@H]1O	442.41400000000004	-5.4918999999999905	13	9	4	0
[12102467.]	0.6860335361999708	Oc1ccc2[nH]c3ccccc3cccc12	209.24800000000002	3.3911000000000016	2	2	0	1
[1550196.]	0.19332286126760778	NC[C@H](N)C(=O)N[C@H](C(=O)N[C@@H](CCC(=O)O)C(=O)O)C(=O)O	334.2850000000001	-3.7239999999999958	10	7	10	0
[9273179.]	0.6819358495248208	N[C@H]1CCC[C@@H]1c1cccnc1	162.236	1.6764	2	1	1	1
[32752478.]	0.29015285452995804	OC[C@@H]1O[C@@H](O)[C@@H](O)[C@@H](O)[C@H]1O	180.156	-3.2214000000000005	6	5	1	0
[inf]	0.7097759763658067	CN(C)c1ccc(C(=C2C=CC(=[N+](C)C)C=C2)c2ccc(N(C)C)cc2)cc1.[Cl-]	407.98900000000003	1.4636000000000002	2	0	4	2
[1659824.9]	0.5959691457548745	COC(=O)C[C@@H]1NC(=O)[C@@H](C)NC(=O)[C@@H](Cc2ccccc2)C1=O	332.35600000000005	-0.01939999999999853	5	2	4	1
[159343.11]	0.8497023448519491	COc1cc(C[C@H]2CN[C@H](C)[C@@H]2O)cc(OC)c1OC	281.35200000000003	1.2236999999999998	5	2	5	1
[4991.646]	0.42175116191233697	CC(C)[C@@H](CC[C@@H](C)[C@H]1CC[C@@]2(C)C3=C(CC[C@]12C)[C@@]1(C)CC[C@H](O)C(C)(C)[C@@H]1CC3=O)C(=O)O	486.7370000000003	7.048700000000008	4	2	6	0
[242.4039]	0.5968653862360179	O=C(O)CCc1ccccc1Nc1c(I)cc(I)cc1	493.08200000000005	4.656600000000003	3	2	5	2
[5801.9307]	0.6318329361180623	O=c1c(O)c(-c2ccccc2)oc2cc(O)cc(O)c12	270.24	2.576800000000001	5	3	1	3
[1864508.6]	0.3856495610927086	CC/C=C\CCOC(=O)C(C)O	172.22400000000002	1.2667	3	1	5	0
[4005.6787]	0.6895999106005528	C=C1CC[C@@H](C(C)C)C[C@@]2(O)CC[C@@H](O)C[C@@H]12	238.37099999999995	2.8908000000000014	2	2	1	0
[541553.5]	0.7389413142878964	CN[C@@H](C)[C@H](O)c1cccc(C)c1	179.26299999999998	1.6363199999999998	2	2	3	1
[2892997.8]	0.30163188448230643	c1ccc2c(NNc3ccccc3)c(SCc3ccccc3)ccc2c1	356.494	6.571100000000005	3	2	6	4
[296944.97]	0.6728146545162259	C=CCOc1ccc(OC)c(OC)c1	194.22999999999996	2.2686	3	0	5	1
[5726595.5]	0.7222849484937856	COc1cccc([C@H](N)C(=O)O)c1	181.191	0.7795999999999998	4	2	3	1
[97045.93]	0.7731281411296282	CC(=O)O[C@@H]1[C@@H]2C[C@H]3c4[nH]c5ccccc5c4CCN3C[C@@H]2CC[C@@H]1O	354.4500000000001	2.7896000000000014	4	2	1	2
[100101.1]	0.6468245779521666	CC(/C=C\[C@]12O[C@@]1(C)[C@@H]([C@@H](O)CO)c1ccccc12)CC	288.3870000000001	2.7235000000000014	3	2	5	1
[30801692.]	0.6836020313289691	Nc1nc2cc(Cl)ccc2s1	184.65099999999998	2.5319000000000003	2	1	0	2
[57782.504]	0.6821805254357747	Oc1cc(O)c2c(c1)OCCc1ccc(O)cc1C2=O	272.256	1.9692999999999994	5	3	0	2
[133869.12]	0.6003163359035135	CCOC(=O)[C@@H](CCc1ccccc1)N[C@@H](C)C(=O)N1[C@H](C(=O)O)C[C@@H]2CCC[C@@H]21	416.5180000000003	2.3831999999999995	6	2	9	1
[84576.38]	0.21428860634809846	O=P(O)(O)O[C@H]1[C@@H](O)[C@@H](O)[C@@H](O[C@H]2[C@H](O)[C@@H](O)[C@H](O)[C@@H]2O)[C@@H]1O	362.22400000000005	-5.2283999999999935	12	9	4	0
[14177745.]	0.30647243072316105	O=C(O)[C@H](O)[C@H](O)[C@H](O)CO	166.129	-2.8540000000000005	6	5	4	0
[129752.01]	0.49126972530620844	CCC(=O)NCC(=O)N[C@@H](Cc1ccc(O)cc1)[C@H](C)[C@@H](O[C@H]1CCN(C)C)C1=O	419.5220000000002	0.8700000000000006	6	3	11	1
[26575.352]	0.7197537478153053	CC(C)Oc1ccc2c(=O)c(-c3ccccc3)coc2c1	280.32300000000004	4.247200000000003	3	0	3	3
[11689.457]	0.3308259228412749	O=COCCc1ccccc1-c1c2ccc(=O)cc-2oc2cc(O)ccc12	360.36500000000007	3.9859000000000027	5	1	5	4
[5.18744]	0.28814775184054875	CCCCOc1cc(NC(=O)c2ccc(C(=O)O)cc2)cc(CC[C@@H](O)CC(=O)[O-])c1-c1ccc(F)cc1	522.5490000000003	4.055600000000003	7	3	13	3
[8.193954]	0.2370351419696032	CC(C)CC(=O)O[C@H]1C[C@@H](C)C=C2C=C[C@H](C)[C@H](CC[C@@H](O)C[C@@H](O)CC(=O)NO)[C@H]21	437.5770000000002	3.136400000000001	6	4	10	0
[71970.29]	0.6594357062588195	C=C(CC[C@]12O[C@H](C)C(=O)C=C2C(C)C)CCC1	248.36599999999993	3.815700000000003	2	0	1	0
[6682629.]	0.45292134802512557	CCCCOC(=O)c1ccc(N)cc1	193.24599999999998	2.2257	3	1	4	1
[958.7758]	0.7881137314202603	COc1cc([C@@H]2CCC(=O)c3c(O)cc(O)cc3O2)ccc1O	316.309	2.908600000000002	6	3	2	2
[4726.343]	0.30893998926201244	CCCCCC[C@H](C)CC[C@H]1C(C)CC[C@](O)(C(=O)N[C@@H](CC(C)C)C(=O)N)C1=O	424.6260000000002	3.7356000000000007	4	3	13	0
[69357.39]	0.4951030645259365	Clc1cccc(OC[C@H](CCCn2ccnc2)c2ccc(Cl)cc2)c1	375.299	5.832900000000004	2	0	8	3
[1.2419246e+09]	0.4634939995726937	O=C(O)C[C@@H](CO)CO	134.131	-0.9381000000000002	4	3	4	0
[1377915.8]	0.9373098292151758	N#Cc1cc(Cl)ccc1C(=O)NCCc1ccccc1	284.746	3.1841800000000013	2	1	4	2
[281775.03]	0.6479725905950843	CC(=O)O[C@]1(C(C)=O)CC[C@H]2[C@@H]3C[C@H](C)C4=CC(=O)CC[C@]4(C)[C@H]3CC[C@@]21C	386.53200000000027	4.655200000000004	4	0	2	0
[14092.326]	0.6359407071777986	COC(=O)[C@@H](OC(=O)c1cc(F)ccc1F)[C@@H]1CC[C@@H](O)CC(=O)O1	358.2930000000002	1.1198	7	1	4	1
[1303.8245]	0.1920879774090602	CC1(C)C(=O)CC[C@H](C)[C@@]1(C)CC[C@H](C)O[C@H]1O[C@H](CO[C@@H]2O[C@H](C)[C@@H](O[C@H]3O[C@H](C)C[C@H](N)[C@H](N)[C@H]3N)[C@H](N)[C@@H](O)[C@H]2N)C1	643.867	0.59710000000001	13	6	10	0
[677.8824]	0.09540283223812976	CC/C=C\C/C=C\C/C=C\CCC(=O)N[C@@H](C)C(=O)N[C@@H](CC(C)C)C(=O)N[C@@H](Cc1ccccc1)C(=O)N[C@@H](C)C(=O)N[C@@H](CC(=O)O)	680.8670000000002	3.6458900000000023	7	6	23	1
[194471.05]	0.7589561929748375	COCCc1cc2ccc(OC)cc2oc1=O	234.25099999999995	1.9905	4	0	4	2
[43672.67]	0.7847307234175012	COc1ccc2ccc(CC(C)=O)cc2c1	214.26399999999995	2.9799000000000015	2	0	3	2
[93557.73]	0.5863103240599005	COC(=O)CC[C@H](C)[C@@]1(C)CC[C@H]2[C@@H]3CCC4=CC(=O)CC[C@]4(C)[C@H]3C(=O)C[C@@]21C	414.5860000000003	5.292900000000006	4	0	4	0
[8121.0864]	0.17094715906873678	O=C(O)[C@@H]1O[C@H](O[C@@H]2[C@H](O)[C@@H](O)[C@H](O[C@H]3[C@@H](O)[C@@H](O)[C@H](O)[C@@H]3O)[C@H](O)[C@@H]2O)[C@H](O)[C@@H](O)[C@@H]1O	488.3950000000001	-8.06799999999999	16	12	5	0
[39327.996]	0.1665858254818805	OC[C@@H]1O[C@@H](O[C@H]2[C@@H](O)[C@@H](O[C@H]3O[C@H](CO)[C@@H](O)[C@H](N)[C@H]3O)[C@H](N)C[C@@H]2N)[C@H](O)[C@@H](O)[C@@H]1O	485.48700000000014	-7.257800000000007	15	11	6	0
[10.450331]	0.5532373059211996	C/C=C(/C)C(=O)OC1C[C@@H](C)C=C2C=C[C@H](C)[C@H](CC[C@@H]3C[C@@H](O)CC(=O)O3)[C@H]21	402.53100000000023	4.115600000000003	5	1	5	0
[46573.76]	0.8428317589419938	CO[C@@H]1CCCN(S(=O)(=O)c2ccc(N)cc2)C(=O)N1C	313.3790000000001	1.0776	5	1	3	1
[3040333.5]	0.6859202710361896	CN(C)Cc1ccc(C(C)C)cc1	177.29099999999997	2.8716000000000017	1	0	3	1
[117148.86]	0.8810712106604152	O=c1[nH]c2cc(C(F)(F)F)ncc2n1CCC(=O)O	275.186	1.2181	4	2	3	2
[5800.8184]	0.8131369197468059	CC1(C)O[C@]2(C)CC[C@H]1[C@H]1CC[C@@]2(C)[C@@H]1[C@H](O)C[C@H]1[C@]2(C)C(=O)C[C@]12C	360.5380000000002	4.362600000000004	3	1	3	0
[15904.53]	0.8883634950845899	O[C@]1(c2ccc(Cl)cc2)CC[C@@H](Cc2ccc(O)cc2)C1	302.801	4.2760000000000025	2	2	3	2
[1158.3451]	0.11520474911186791	CCCCC/C=C\C=C/C=C/C=C/[C@H](CC[C@@H](O)C[C@@H](O)CC(=O)O)C(=O)NO	409.52300000000014	3.2799000000000005	6	5	16	0
[4.7818503]	0.16276043934928294	CC(C)c1c(C(=O)Nc2ccccc2)c(-c2ccccc2)c(-c2ccc(F)cc2)n1CC[C@@H](O)C[C@@H](O)CC(=O)O	558.6500000000003	6.313600000000008	5	4	12	4
[52155148.]	0.5583693139819856	N#Cc1ccccc1O	119.12299999999996	1.26388	2	1	0	1
[135.08714]	0.8072546412814459	CC(C)=CCCC1(C)C=Cc2c(O)cc(O)cc2O1	260.333	4.008500000000004	3	2	3	1
[5013.5156]	0.2868568724036919	CSCCCCCC/C(=N\OC(C)=O)C(C)(C)C	273.442	4.265100000000004	3	0	8	0
[44977.164]	0.16004974518300508	CO[C@H](C(=O)O)[C@@H](C)O[C@@H]1O[C@H](CO[C@@H]2CC[C@@](O)(C(=O)O)[C@H](C)[C@]3(C)O[C@H]2[C@@H]3OC(C)=O)C[C@H](O)[C@H](O)[C@H]1O	580.5800000000005	-1.5911999999999953	15	6	10	0
[900608.5]	0.265250221027655	OC[C@@H](O)[C@@H]1O[C@@](CO)(CO)[C@H](O)[C@H](O)[C@H]1O	254.23500000000004	-4.455499999999995	8	7	4	0
[139262.14]	0.7399961156347875	C=C(C)[C@@H]1Cc2c(ccc3c2O[C@@H]2COc4cc(OC)c(OC)cc4[C@@H]2C3=O)O1	394.4230000000001	3.7033000000000023	6	0	3	2
[33517608.]	0.6643705177491183	CCOc1cccnc1N	138.16999999999996	1.0624999999999998	3	1	2	1
[46025.152]	0.41939483262066063	C/C1=C/C[C@@H](O[C@@H]2C[C@H](N)C[C@H](N)[C@@H]2O)C[C@@H](O)[C@H](C)N(C)[C@@H]1O	343.468	-0.7107999999999963	7	5	2	0
[197065.56]	0.6587322532597096	CCCc1cc(=O)[nH]c(=S)[nH]1	170.237	1.38499	2	2	2	1
[1293.702]	0.6991722611510375	C=C1[C@@H]([C@@H](O)C[C@H](C)[C@@H]2CCC(C)C[C@@H]2C)C[C@@H](O)C[C@@H]1O	310.478	3.133800000000002	3	3	4	0
[1.2276125e+09]	0.5875320980860337	CC[C@@H](C(=O)O)[C@@H](C)[C@@H](O)CC(=O)O	204.22199999999995	0.5689	5	3	6	0
[612077.7]	0.5980648082133093	C=CCOC(=O)c1ccc(OCC(=O)O)cc1	236.22299999999996	1.4928000000000001	5	1	6	1
[233519.98]	0.526996342465618	O=C(C[C@H](CSc1ccccc1)N(CCO)CC)c1ccccc1	343.4920000000001	3.7345000000000033	4	1	10	2
[183438.31]	0.8764668845050335	COc1ccc([C@H](N)Cc2ccc(C(=O)O)cc2)cc1	271.31600000000003	2.6359000000000004	4	2	5	2
[2.5452992e+08]	0.36772136746178324	CC(C)=NNC(N)=O	115.136	0.050500000000000156	1	2	1	0
[12080.412]	0.5967586973146067	CO[C@H]1CC[C@@]2(C)[C@H](CC[C@@H]3[C@H](C)CC[C@@H]3C)CC2=CC(=O)CC[C@@H]1C	360.58200000000016	6.195600000000007	2	0	4	0
[29954.99]	0.34452655780514235	CCCC/C=C\C/C=C/C=C/CCCC(=O)O	236.35499999999993	4.490200000000003	2	1	10	0
[11275.903]	0.460152148172753	CC(=O)O[C@H]1C/C=C/CC[C@@H](O)CC(=O)N[C@@H](C)C(=O)O[C@H]1C(=O)O	357.3590000000001	-0.08969999999999972	8	3	2	0
[104.257965]	0.4761645623657344	NCCS[C@@H]1c2c(O)cc(OCC(=O)O)cc2O[C@H](CCc3ccccc3)C[C@@H]1O	433.5260000000002	2.733400000000002	8	4	9	2
[52144208.]	0.6666599214039286	CN(C)C(=O)Nc1ccc([N+](=O)[O-])c(C(F)(F)F)c1	277.20199999999994	2.7071000000000005	3	1	2	1
[202373.02]	0.5914226816695486	C=Cc1ccc(O[C@H]2O[C@H](CO)[C@@H](O)[C@H](N)[C@H]2O)cc1	281.308	-0.5253000000000003	6	4	4	1
[62515.63]	0.8111513018394059	CCCN1C[C@H](NS(=O)(=O)c2ccc(N)cc2)C[C@@H](C)C1	311.4510000000001	1.6674999999999998	4	2	5	1
[3.139057]	0.15407011133284665	CC(C)CCn1c(=O)c(C(=O)N[C@@H](Cc2ccccc2)c2ccc(Cl)cc2)c(CC[C@@H](O)CC(=O)O)nc1-c1ccc(C#N)cc1	641.1680000000001	5.963480000000006	7	3	14	4
[221.51868]	0.16295389798975898	C/C=C1\[C@@H](O[C@H]2OC(CO)=C[C@H](C)[C@H](NC(=O)[C@@H](N)C(=O)OC(C)=O)[C@H]2SC(C)(C)C)NC1=O	499.5860000000003	0.07590000000000235	10	4	7	0
[472573.]	0.6371366287110992	CC1(C)C(C(=O)O)=C(O)[C@]2(C)C[C@H]3[C@@H](O)C4=CC(=O)C=C[C@]4(C)[C@H]3CC[C@@]12C	386.48800000000017	3.797900000000003	5	3	1	0
[3203.9746]	0.5990209425922626	CC(=O)OCC(=O)[C@@]1(OC(C)=O)[C@@H](C)C[C@H]2[C@@H]3C[C@H](F)C4=CC(=O)C=C[C@]4(C)[C@@]3(F)[C@@H](O)C[C@@]21C	494.53100000000023	2.9853000000000014	7	1	4	0
[17.759542]	0.1568888746348767	C[C@@H]1C/C=C/C=C/C=C/C=C/[C@H](O[C@@H]2O[C@H](C)[C@@H](O)[C@H](N)[C@@H]2O)C[C@@H]2O[C@](O)(C[C@@H](O)C[C@H]3O[C@@H]3/C=C/C(=O)O1)C[C@H](O)[C@H]2C(=O)O	665.7330000000004	0.11970000000000325	14	7	3	0
[189.4588]	0.160738858985512	C=C[C@H]1[C@H](O[C@H]2O[C@@H](CO)[C@@H](O[C@H]3O[C@H](C(=O)[C@@H](O)[C@H](O)[C@H]3O)[C@H](O)[C@H]2O)[C@@H](O)[C@H]1CO)[C@@H](C)O	510.48900000000015	-5.261499999999989	14	9	4	0
[6677.4077]	0.5028567280610262	C=C1Cc2cc(C(=O)OC)ccc2CC[C@H]1C(=O)O	260.28899999999993	2.2189	4	1	2	1
[6.8432707e+12]	0.520631018455888	CC1(C)[C@@H]2CC[C@@]1(C)C(=O)C2	152.237	2.401700000000001	1	0	0	0
[5625.312]	0.7927600861277444	CNCC[C@@H](O)[C@@H]1CC[C@@H]2N3CCCC4=CC(=O)CC[C@]4(C)[C@H]3CC[C@@]21C	374.5690000000002	3.2955000000000014	4	2	4	0
[88493.15]	0.4882427015374152	C=C1[C@@H](OC(C)=O)C(C)(C)CC(=O)[C@@]1(O)C[C@H](C)[C@@]2(C)CO2	310.39000000000004	2.0195	5	1	4	0
[554479.06]	0.6300658662966987	C[C@H]1C(CO)=CC=C2CCC[C@H]21	164.24799999999996	2.2813	1	1	1	0
[1779.7439]	0.3729321502243721	CC1=CC(=O)C[C@@H](C)[C@@]1(O)CC[C@@H]1CC[C@]2(C)[C@@H]([C@H]3CC[C@@](C)([C@H]([C@H]4CC(=O)[C@H](C)CC[C@]43C)O)C2)CC[C@@H]1O	556.8280000000004	6.419000000000009	5	3	3	0
[6159.4355]	0.7283735641869534	NC(=O)NC(CC(=O)O)c1ccc(I)cc1	334.113	1.4753	3	3	4	1
[83831.82]	0.5104897920595692	CC(=O)O[C@H](CCO)CC(=O)[O-]	175.15999999999997	-1.5594999999999999	5	1	5	0
[102786.28]	0.5306964517161404	C=C[C@]1(C)CC2=CC[C@@H](C)[C@H]2CC1	176.30299999999997	3.945000000000003	0	0	1	0
[1725.4032]	0.5888938840858122	CC(C)[C@H](/N=C/c1ccc(O)cc1)NCC(O)c1ccc(O)cc1	328.41200000000003	2.822000000000001	4	4	7	2
[6.8432707e+12]	0.520631018455888	CC1(C)[C@H]2CC[C@]1(C)C(=O)C2	152.237	2.401700000000001	1	0	0	0
[1049.786]	0.6007495006590097	C/C=C(/C)[C@@H](O)[C@H](C)[C@@H](O)[C@@H]1CC[C@H]2[C@@H]3CCC4=CC(=O)CC[C@]4(C)[C@H]3CC[C@@]21C	414.6300000000002	5.458600000000006	3	2	4	0
[63530.64]	0.60763963955074	C[C@@H](CC(=O)O)CC(=O)O	146.142	0.5718999999999997	4	2	4	0
[9383.942]	0.6777680071419414	C=C(C)[C@@H]1CC=C2[C@H](C)CC[C@@H](O)[C@H](C)[C@@]2(C)CC1	262.43699999999995	4.722200000000004	1	1	1	0
[926.4401]	0.7803380194365688	CC(C)C[C@H](c1ccc(O)cc1)c1ccc(O)c(C(=O)O)c1	300.354	3.974000000000003	4	3	5	2
[608.1258]	0.438306818103593	C=C(C)CC[C@H](C)[C@H]1CC[C@@]2(C(C)O)C3=CCC4C(C)(C)[C@@H](O)CC[C@]4(C)C3CC[C@]12C	442.7280000000003	7.30580000000001	2	2	5	0
[12781217.]	0.8154133077463008	Nc1ccc(Sc2ccc(C(=O)O)cc2)cc1	245.30300000000003	3.1182000000000007	4	2	3	2
[18425.453]	0.45541449702144693	CC(=O)N1CCN(c2ccc(OCC3COC(Cn4ccnc4)(c4ccc(Cl)cc4Cl)O3)cc2)CC1	531.4399999999999	4.205800000000003	6	0	7	3
[840.7132]	0.22331315941655927	CN[C@@H](Cc1cc(OCC(O)CC(=O)O)cc(C)c1O)C(=O)N[C@H](C)C(=O)N1CCC[C@H]1C(=O)O	495.5290000000003	-0.37417999999999846	10	6	12	1
[629502.44]	0.5101936974781078	C=C(C)[C@@H](C)CC[C@H]1C[C@@H](C)C(=O)O1	196.29	2.9304000000000014	2	0	4	0
[10143670.]	0.46897778297966203	C=C1CC=C(C(C)C)C1	122.21099999999998	2.918800000000002	0	0	1	0
[3741.0457]	0.6123555007715559	OCCCC#CC#C/C=C\c1ccc(O)cc1	226.275	2.1847000000000003	2	2	3	1
[4090.1953]	0.19692864318117942	CC[C@H]1OC(=O)/C(C)=C\[C@@H](O)[C@H](C)[C@@H](O[C@@H]2O[C@H](C)[C@@H](O)[C@H](N)[C@@H]2O)C[C@@](O)(C(=O)[C@H](C)O)[C@H](C)CN(C)[C@@H](C)CN(C)C1=O	645.7909999999999	-1.0698999999999916	13	6	5	0
[1169093.]	0.6429761765494363	C[C@H](NC(=O)C(C)(C)C)C(=O)O	173.21199999999996	0.6218000000000001	3	2	2	0
[4249026.]	0.5509660035060152	C[C@H]1C(=O)O[C@@H]2[C@@H](O)[C@]3(C)C4=CC(=O)C=C[C@]4(C)[C@H]3C[C@H](O)C[C@@]21O	348.3950000000001	0.5022999999999997	6	3	0	0
[357511.38]	0.48914584975082215	CCCCCCCCC[C@H](C)CC[C@H](O)CC(=O)O	272.429	4.379000000000003	3	2	13	0
[18176.871]	0.7441403968442226	CCC[C@H]1CCC(=O)N[C@H](CC(=O)O)C1	213.277	1.5460999999999998	3	2	4	0
[35.407658]	0.5264780150651975	C/C=C(/C)C(=O)O[C@@H]1C2C(=C[C@H](C)[C@@H]1O)C=C[C@@H](C)[C@@H]2CC[C@@H]1C[C@@H](O)CC(=O)O1	418.53000000000026	3.086400000000002	6	2	5	0
[1886484.9]	0.7801029331506344	CCCC[C@@]1(O)OCCN(C(=O)N(C)C)C1=O	244.29099999999997	0.40559999999999996	4	1	3	0
[1451447.9]	0.5927382811610431	C=C1C[C@@]23CC[C@@H]4[C@H](C)C(=O)C[C@@H](O)[C@@H]4[C@@H](O)C[C@@]3(C)[C@H](O)[C@@H]1C2	334.4560000000001	2.0667999999999997	4	3	0	0
[5469.1074]	0.10201400503000849	NC(=O)C[C@H](NS(=O)(=O)c1ccc(N)cc1)C(=O)N[C@@H](CCC(=O)O)C(=O)NCC(=O)N[C@H](C)C(=O)O	544.5430000000003	-3.153799999999994	11	8	15	1
[3898.3684]	0.4112953006986091	CO[C@@H]1O[C@@H](COC(C)=O)[C@@H](OC(C)=O)[C@@H](OC(C)=O)[C@H](NC(C)=O)[C@@H]1O	391.3730000000001	-1.3501999999999974	10	2	6	0
[33859.168]	0.8422481961258286	C[C@@H](Oc1ccc(O)c(OCC2CCCCC2)c1)C(=O)O	294.3469999999999	3.2032000000000007	5	2	6	1
[3.8167946e+08]	0.6946241351262665	C[C@H]1CC[C@@]2(NC1)C(=O)Nc1ccccc12	216.28400000000002	1.8535	2	2	0	1
[1731545.4]	0.7391641509296025	O=C(O)C(=O)Nc1ccc(S(=O)(=O)Nc2ccccc2)cc1	320.326	1.5104999999999997	5	3	4	2
[3493.1724]	0.4813704457195046	CC(C)=CCc1cc(O)cc(C(=O)CC(C)C)c1O	262.34899999999993	3.8353000000000033	3	2	5	1
[14059.438]	0.8957926927806632	COc1c(O)c(C)c(CC2CCCCC2)c(OC)c1OC	294.39099999999996	3.8492200000000034	4	1	5	1
[390927.3]	0.8052434418030195	COc1cc(CCc2ccccc2)c(OC)cc1OC	272.34400000000005	3.497600000000002	3	0	6	2
[10806514.]	0.6459546994829451	CC(=O)c1c(C)ccc(C)c1O	164.20399999999998	2.2116400000000005	2	1	1	1
[166736.8]	0.6508927141746307	CCCC(=O)O[C@H](CC)C[C@@H](C)CC(=O)O	230.30399999999995	2.6092000000000004	4	1	8	0
[24687.557]	0.6456377007017174	CC(C)CCO[P@](=O)(O)CC(=O)O	210.166	1.3191	5	2	6	0
[59.144367]	0.49344946553644814	COc1ccccc1-c1cc(-c2ccccc2)c(/C=C/[C@@H](O)C[C@@H](O)CC(=O)[O-])n1C(C)C	448.5390000000002	3.676700000000004	5	2	10	3
[627055.94]	0.5953694760980636	C/C(CO)=C1/CC(=O)NC(C)(C)C1	183.25099999999998	0.9838000000000001	2	2	1	0
[1574.9901]	0.28350234950459574	O=C(O)[C@@H]1Cc2c(O)cc(O[C@@H]3O[C@H](CO)[C@@H](O)[C@H](O)[C@H]3O)cc2C[C@H]1C(=O)O	414.3630000000001	-1.9288999999999996	11	7	5	1
[705870.44]	0.7958063075718542	Clc1ccc(C[C@H]2CC[C@H](O)C2)cc1	210.70399999999998	3.0435000000000008	1	1	2	1
[39.918194]	0.31633116348206697	Nc1cc(CCc2ccc(N)cc2)cc(-c2ccc(F)cc2)c1OCC(O)C[C@@H](O)CC(=O)[O-]	467.5170000000003	2.072999999999999	7	4	11	3
[35349.2]	0.8471858732111467	CC(C)CN(CC(=O)O)C(=O)c1ccccc1	235.28300000000002	1.8694	3	1	5	1
[11516.805]	0.6240061243439449	Nc1nc(=O)n(-c2ccccc2)c(-c2ccc(F)cc2)c1CC(O)O	341.34200000000004	1.4739999999999998	5	3	4	3
[26154.955]	0.46012630134854	CC1(C)[C@@H](O)CC[C@]2(C)[C@H]1CC[C@]1(C)C3=CC(=O)C=C4[C@H](C)CC[C@]4(C)C3CC[C@@]12C	424.66900000000027	6.877900000000008	2	1	0	0
[2.1897754e+09]	0.48738988825368246	C1=Cc2ccccc2C1	116.16299999999997	2.2559000000000005	0	0	0	1
[1065912.9]	0.5152494540535535	CCCCSS[C@H](CC)C(=O)O	208.34799999999998	3.0311000000000012	4	1	7	0
[2298.0425]	0.48617193819167315	COc1cc(O)c2c(=O)c(O)c(C)c(O[C@@H]3OC[C@@H](O)[C@H](O)[C@H]3O)cc2c1	380.349	-0.25398000000000037	9	5	3	2
[231085.5]	0.770285947654554	CC(C)=CCOc1ccc(C(=O)O)cc1	206.24099999999999	2.729800000000001	3	1	4	1
[62916.418]	0.5870941915992289	CC(C)=CCO[C@H]1O[C@H](C)[C@@H](O)[C@H](O)[C@H]1O	232.276	-0.2033000000000001	5	3	3	0
[1686.6725]	0.21599413708813833	CNc1ccc(NCC(=O)O[C@H]2C[C@@H](C)C=C3C=C[C@H](C)[C@H](CC[C@@H]4C[C@@H](O[Si](C)(C)C(C)(C)C)CC(=O)O4)[C@H]32)cc1	596.8850000000004	7.332700000000009	7	2	10	1
[139408.58]	0.7956428519964076	CCOc1ccc([C@@H]2NC[C@H](O)[C@H]2OC(C)=O)cc1	265.30899999999997	1.0221999999999996	5	2	4	1
[390310.4]	0.5423950385739913	O=C(O)[C@@]1(O)CC[C@H]2[C@@H]3C[C@H](O)C4=CC(=O)C=C[C@]4(C)[C@@]3(F)[C@@H](O)C[C@@]21C	380.41200000000015	1.1436999999999997	6	4	1	0
[27578824.]	0.637274605058803	Nc1ccccc1/N=N/c1ccc(C(=O)O)cc1	241.25000000000003	3.3824000000000014	3	2	3	2
[1404.5433]	0.3467450361071107	COc1cc(O)cc(C(=O)Nc2ccccc2C(=O)Nc2ccc(-c3ccc(F)cc3)cc2)c1	456.4730000000001	5.711500000000004	4	3	6	4
[3957.3577]	0.2058158711950018	CC(C)[C@](O)(c1ccc(Cl)cc1)C(=O)N[C@@H]1CCN(C)[C@H]([C@@H](O)NC(=O)[C@H](O)NC(=O)[C@H](C)O)C1	515.0070000000001	-0.9873999999999978	8	7	9	1
[5136.9326]	0.6927713808384576	CC1(C)O[C@@H]2C[C@H]3[C@@H]4C[C@H](F)C5=CC(=O)C=C[C@]5(C)[C@H]4[C@@H](O)C[C@]3(C)[C@]2(C(=O)CO)O1	434.50400000000025	2.2747000000000006	6	2	2	0
[6.4917325e+08]	0.4887189002149315	NCCC[C@@H](N)CC(=O)O	146.19	-0.4726999999999995	4	3	5	0
[7010.3677]	0.5296742258087422	CO[C@@H]1[C@H](OC(=O)C(C)C)[C@@](OC)(C(=O)O)C[C@H](C)C[C@H]2C=C[C@@H](C)[C@H](OC)[C@@H]21	412.52300000000014	2.922200000000001	7	1	6	0
[278555.22]	0.88831106972371	COc1cc(Cc2ccc(C(=O)O)cc2)cc(OC)c1OC	302.3260000000001	3.001400000000001	5	1	6	2
[8992469.]	0.7033200283380145	CCOP(=O)(OCC)OCn1c(=O)[nH]cnc1=O	279.189	0.08680000000000004	7	1	7	1
[39327.996]	0.1665858254818805	OC[C@@H]1O[C@H](O[C@H]2[C@@H](O)[C@@H](O[C@H]3O[C@H](CO)[C@@H](O)[C@H](N)[C@H]3O)[C@H](N)C[C@@H]2N)[C@H](O)[C@@H](O)[C@@H]1O	485.48700000000014	-7.257800000000007	15	11	6	0
[255172.39]	0.5884414885453211	O=C1N[C@H](Cc2cccnc2)C(=O)N[C@@H](Cc2ccccc2)C(=O)N1Cc1cccc(Cl)c1	462.9370000000001	3.1256000000000013	4	2	6	3
[197285.2]	0.3390597589516939	O=C(N[C@H]1CC[C@@H](CO)CC1)C(=O)N/C(=O)N[C@@H](Cc1c[nH]cn1)C(=O)O	381.3890000000001	-1.1014999999999988	7	6	6	1
[316124.6]	0.7403103343763991	COc1cc([S@@](C)=O)ccc1OC	200.259	1.4411999999999998	3	0	3	1
[1.9417623e+09]	0.5917946199923175	N#Cc1nc2ccccc2s1	160.20099999999996	2.16798	2	0	0	2
[6332080.5]	0.8992000103544733	O=C(O)[C@@H]1CCCN1C(=O)[C@@H](Cc1ccccc1)N1CCCC1	316.4010000000002	1.7690999999999992	4	1	5	1
[614.5201]	0.38329283294062727	CCn1c(=O)c(C(=O)c2ccc(F)cc2)c(-c2ccc(F)cc2)c(CC[C@@H](O)C[C@@H](O)CC(=O)[O-])n1	499.4900000000003	1.6238999999999986	7	2	11	3
[7.2705283]	0.18198382715397088	CCc1cccc(NC(=O)c2c(-c3ccc(F)cc3)c(-c3ccc(F)cc3)c(CC[C@@H](O)C[C@@H](O)CC(=O)[O-])n2C(C)C)c1	603.6860000000001	5.6804000000000086	5	3	13	4
[14512.679]	0.20558501802177934	CCCCC/C=C\C=C\[C@H](O)[C@H](O)CC[C@@H](O)[C@H](C[C@@H](O)CC(=O)O)CC	386.52900000000017	2.7939000000000007	6	5	16	0
[2013313.]	0.8351028414899483	CCNC[C@H]1CCN(c2ccccc2)CC1	218.344	2.512500000000001	2	1	4	1
[10162.682]	0.5418435321209187	CC(=C\C(=O)O)[C@H]1CC[C@H]2[C@@H]3CC=C4C[C@@H](O)CC[C@]4(C)[C@H]3CC[C@@]21C	358.5220000000002	4.957200000000006	3	2	2	0
[97446.39]	0.24133736678155357	CC(C)C[C@H](NC(=O)[C@@H](N)CC(=O)O)C(=O)N[C@H](CCC(=O)O)C(=O)O	375.37800000000016	-1.2464999999999962	9	6	12	0
[4.7313152e+08]	0.5951083320007401	CC(=O)c1ccccc1O	136.14999999999998	1.5948	2	1	1	1
[4651730.]	0.4733441973772818	Fc1ccc(C2=C(c3ccccc3)c3ccccc32)cc1	272.322	5.146500000000004	0	0	2	4
[236989.61]	0.6322643914653606	C[C@@H]1[C@H]2C3=CC[C@@H]4[C@@H]5CCC[C@]5(C)[C@H](C)C[C@]4(C)[C@H](O)C[C@]3(C)C(=O)C[C@]2(C(=O)CO)O1	444.61200000000025	3.8504000000000036	5	2	2	0
[988.76843]	0.6474042518467761	COC(=O)CN1CC(=O)c2c(OC)c(OC)cc(C(=O)NC(C)C)c2OC1(O)C	410.4230000000002	0.5580999999999997	9	2	6	1
[7.0778885]	0.5359914310335363	CC(C)c1c(/C=C/[C@@H](O)C[C@@H](O)CC(=O)[O-])c(-c2ccc(F)cc2)cn1-c1ccccc1	436.503	3.6719000000000026	4	2	9	3
[54015980.]	0.41699666010339403	Cc1coc2c1C(=O)c1cc(OC(=O)c3ccco3)ccc12	294.26200000000006	3.611620000000001	5	0	2	4
[10529638.]	0.6143235797738553	CN(Cc1ccccc1)C(=O)C(=O)NC1CN(Cc2ccccc2)CCOc2ccccc21	443.54700000000014	3.397100000000002	4	1	5	3
[5.8141394e+09]	0.46706339709247924	C=C(CO)C(=O)O	102.08899999999998	-0.3804999999999999	3	2	2	0
[217144.78]	0.7841450042636384	Oc1ccc2c(c1)CCc1cccnc1C2=C1CCNCC1	292.38200000000006	3.0711000000000013	3	2	0	2
[12467.333]	0.7011565237818209	CCCC[C@H](O)[C@@H]1CC[C@H]2[C@@H]3CCC4=CC(=O)CC[C@]4(C)[C@H]3CC[C@@]21C	358.56600000000014	5.685600000000006	2	1	4	0
[115423.85]	0.7384327069209801	O=C(O)CC(=O)NC(=O)Nc1ccc(Br)cc1	301.096	1.5718999999999999	4	3	3	1
[1107867.6]	0.35187865978694627	CCCC[C@H](OP(=O)(O)OC[C@H](N)C(=O)O)C(=O)N1CCC[C@H]1C(=O)O	396.3330000000002	0.16630000000000095	10	4	11	0
[4352619.]	0.6397364153297586	FCCCCCn1ccc(C(=O)[O-])c1	198.217	0.9914	2	0	6	1
[208388.02]	0.7824859650037487	COc1ccc([C@H]2O[C@H](C)[C@@H](O)[C@H]2O)cc1	224.256	0.8767999999999998	4	2	2	1
[542793.3]	0.8590245796027808	Clc1ccc(OC[C@H]2C[C@H](O)CC2)cc1	226.70299999999997	2.8798000000000012	2	1	3	1
[23615.648]	0.6572657057837084	Cc1ccccc1NC(=O)c1c(Cl)c(N)nc(NS(N)(=O)=O)c1	355.807	1.4933200000000004	5	4	4	2
[628.646]	0.7076556504497153	COc1cc(-c2ccc(F)cc2)cc(CC2CCCCC2)c1OC	328.42700000000013	5.632700000000004	2	0	5	2
[2608583.]	0.6805540593996512	NCCC(=O)OC[C@H]1CCSC[C@H]1C(=O)O	247.31599999999995	0.3323	6	2	5	0
[3096770.5]	0.6343479541352415	NCc1ccc(Cl)cc1	141.601	1.7987	1	1	1	1
[1.236726]	0.2844998426025819	BrCc1cc(C2CC2)cc(-c2ccc(O)cc2)c(-c2ccc(F)cc2)n1/C=C/[C@@H](O)C[C@@H](O)CC(=O)O	570.4550000000002	5.430700000000007	6	4	10	2
[567587.56]	0.24815222860881597	O=C1[C@H](O[C@@H]2O[C@@H](CO)[C@@H](O)[C@H](O)[C@@H]2O)C(O)=C(O)[C@@H](O)[C@@H]1O	338.26500000000004	-4.196399999999994	11	8	3	0
[72296536.]	0.2257210744878435	N[C@H]1[C@H](O)[C@H](O)[C@@H](O)[C@H](O)[C@H]1O	179.172	-3.8682000000000003	6	6	0	0
[37533.55]	0.3695629607664241	CCC[S@](=O)[C@H](CC)[C@@H](CC)SCC(=O)N[C@@H](C[C@H](C)C(=O)O)C(=O)N[C@@H]	420.5970000000001	1.815890000000001	6	3	14	0
[1819.8811]	0.6219950647953806	COc1cc([C@@H]2O[C@@H](C)C[C@@H](O)C2(O)C)ccc1C(=O)OCCc1ccc(O)cc1	416.4700000000002	2.762100000000001	7	3	6	2
[71368.06]	0.6131568470857747	C=C1CC[C@@H](O)[C@]2(C)C3=C(C)CC[C@@H]4C(=O)CC[C@]4(C)[C@H]3CC[C@@]12C	342.5230000000001	5.215600000000006	2	1	0	0
[59653.06]	0.7885742108992227	CO[C@@H]1C=C(O)[C@H]2[C@@H]3CCC4=CC(=O)CC[C@]4(C)[C@H]3CC[C@]12C	316.4410000000001	4.195000000000004	3	1	1	0
[11172839.]	0.712104000868768	C=C/C(C)=C/CC1=CC(=O)c2ccccc2C1	224.30299999999997	3.8742000000000028	1	0	3	1
[5.3485804]	0.5645279138585303	CC(C)c1nc(-c2ccccc2)nc(-c2ccc(F)cc2)c1/C=C/[C@@H]1C[C@@H](O)CC(=O)O1	432.4950000000002	5.152800000000006	5	1	5	3
[418644.56]	0.659575636519021	COC(=O)[C@@]1(OC(C)=O)CC[C@H]2[C@@H]3CCC4=CC(=O)CC[C@]4(C)[C@H]3C(=O)C[C@@]21C	402.48700000000025	3.172200000000002	6	0	2	0
[1629325.4]	0.8883248432525636	COc1cc(O)cc(C(=O)Nc2ccc(C)cc2)c1	257.289	2.961520000000001	3	2	3	2
[55578196.]	0.5869178753575999	C[C@H]1N[C@@H](C)SCS1(=O)=O	181.28199999999998	0.38709999999999983	4	1	0	0
[7877411.5]	0.542544762118685	CC(C)(C)[C@H](N)C(=O)O	131.175	0.44439999999999996	3	2	1	0
[4452584.]	0.47361840978489744	C=C1[C@@H]2C[C@H](OC(=O)c3ccccc3)[C@H]1[C@@H](OC(C)=O)[C@@H]2OC(C)=O	344.3630000000001	2.2813000000000008	6	0	4	1
[16206.407]	0.4893657289832525	CC1(C)C[C@H]2C3=CC[C@@H]4[C@@]5(C)CC[C@@H](O)C(=O)C[C@@](C)(C(=O)O)[C@@H]5CC[C@@]4(C)[C@H]3CC[C@@]2(C)O1	472.66600000000034	5.543900000000005	5	2	1	0
[88317.87]	0.5380185407678617	Nc1ncnc2c1ccccn2[C@@H]1O[C@H](CO)[C@@H](O)[C@@H]1O	292.295	-1.1553000000000007	8	4	2	1
[62916.418]	0.5870941915992289	CC(C)=CCO[C@@H]1O[C@H](C)[C@@H](O)[C@H](O)[C@H]1O	232.276	-0.2033000000000001	5	3	3	0
[27729838.]	0.7039880142800367	COC(=O)[C@H](C)c1ccccc1O	180.203	1.6686999999999996	3	1	2	1
[7488.3193]	0.638732239167437	CC1=C2C3=CC[C@@H]4[C@H](C)CC[C@@H]5C[C@@H](O)CC[C@]5(C)[C@H]4CC[C@]3(C)C(=O)C[C@@]2(C(=O)CO)O1	456.62300000000033	4.509800000000005	5	2	2	0
[737887.1]	0.7058719695791151	O=C(ON1C(=O)C(O)(/C=C\c2ccccc2)c2ccccc21)c1csc(O)n1	394.40800000000013	2.868300000000002	6	2	4	3
[19491778.]	0.6485718964213716	O=Cc1ccc(C2CCCCC2)cc1	188.26999999999995	3.546800000000002	1	0	2	1
[14260.551]	0.7284478395680672	COc1cc(C[C@H](C)Cc2ccc(Cl)cc2)cc(OC)c1OC	334.84300000000013	4.787100000000005	3	0	7	2
[11263261.]	0.5573617791496899	N[C@H](COc1cncc(N)n1)C(=O)O	198.18199999999996	-1.1504999999999996	7	3	4	1
[343694.03]	0.7405311470971961	CC(=O)CCc1ccc(O)cc1	164.204	1.9138	2	1	3	1
[8182.9707]	0.49401948208195023	CC[C@@](C)(C#N)O[C@H]1CO[C@@H](CO)[C@@H](O)[C@H](O)[C@H]1O	275.301	-1.4623199999999996	7	4	4	0
[157640.73]	0.7437208230238488	COc1cc(CO)ccc1CNCC	195.26199999999997	1.297	3	2	5	1
[61658.035]	0.2349858051348436	OC[C@@H]1O[C@H](O)[C@@H](O[C@H]2[C@H](O)[C@@H](O)O[C@@H](CO)[C@@H]2O)[C@@H](O)[C@@H]1CO	356.32400000000007	-5.149599999999992	11	8	5	0
[352567.7]	0.385538839735434	C[C@H](NC(=O)[C@H](Cc1ccccc1)NC(=O)[C@@H](N)CC(=O)O)C(=O)O	351.35900000000015	-0.8947999999999978	7	5	9	1
[50460.305]	0.32161204151428135	CC[C@@H](O)/C=C/C=C/C=C/CCC[C@@H](O)CC(=O)NCC(=O)O	325.405	1.5479999999999998	5	4	12	0
[513331.84]	0.7145715853336947	COc1cc(C)c(C(=O)OCCN(C)C)c(OC)c1OC	297.351	1.73922	6	0	7	1
[1610320.1]	0.6617801065798646	NC(=O)C[C@@H](N)C(=O)c1ccccc1	192.21800000000002	0.07199999999999962	3	2	4	1
[1.6888467e+11]	0.5357497469229382	C=Cc1nccnc1	106.12799999999997	1.1196	2	0	1	1
[6.1511946]	0.6338537138352806	CC(C)c1cc(C(C)(C)C)cc(-c2ccc(F)cc2)c1OCC(O)C[C@@H](O)CC(=O)[O-]	431.5240000000002	3.5443000000000024	5	2	9	2
[153.6186]	0.4732790343822408	C=C1CC[C@@H](O)C/C1=C/C=C1\CCC[C@]2(C)[C@@H]([C@H](C)/C=C/[C@H](C)C(C)C)CC[C@@H]12	396.6590000000001	7.641000000000008	1	1	5	0
[749487.1]	0.8628970306348708	O=C(COc1ccccc1)Nc1ccccc1CO	257.289	2.1964	3	2	5	2
[2.3737608e+08]	0.8145994369251627	O=C1CCCC(=O)N(CCCN2CCCC2)C(=O)N1	267.3289999999999	0.7210000000000001	4	1	4	0
[inf]	0.24699187151857604	Cn1c(=O)c2[nH]cnc2n(C)c1=O.Cn1c(=O)c2[nH]cnc2n(C)c1=O.NCCN	420.4340000000002	-3.1755999999999975	8	4	1	4
[586.93866]	0.22118488475096723	CCCCC/C=C\C=C/C=C/C/C=C/C=C\C=C/[C@H](O[C@@H]2O[C@H](C)[C@@H](O)[C@H](N)[C@@H](O)[C@@H]2O)CC	475.6700000000002	4.244000000000003	6	4	14	0
[947599.56]	0.9375448434989264	Cc1ccccc1S(=O)(=O)NC1CCN(c2ccccc2)CC1	330.4530000000001	2.9423200000000014	3	1	4	2
[3.0134016e+08]	0.6108531263252633	Cc1cc(O)c2c(c1)C(=O)OCC2	178.18699999999995	1.4135199999999999	3	1	0	1
[2801137.8]	0.48987600550685545	COC(=O)/C=C/c1ccccc1	162.188	1.8728	2	0	2	1
[4.2898754e+13]	0.512244033739875	O=C(O)Cc1c[nH]c(=O)[nH]c1=O	170.124	-1.3097	4	3	2	1
[7255171.]	0.639897617598287	O=C(CCl)NNC(=O)c1ccc(Br)cc1	291.53200000000004	1.4488999999999996	2	2	2	1
[14910.307]	0.534261014016083	C[C@H](C=O)CCC[C@@H]1CC[C@H]2[C@@H]3C[C@H](F)C4=CC(=O)CC[C@]4(C)[C@H]3CC[C@@]21C	388.5670000000003	6.087800000000007	2	0	5	0
[16923386.]	0.5621693703890327	CC1(C)CCC(N(C)C)(C)C1	155.285	2.516800000000001	1	0	1	0
[1056.0227]	0.05190710290895764	CCC[C@@H](NC(=O)N[C@H](C(=O)N[C@H](Cc1ccccc1)C(=O)N[C@@H](CCC(=O)O)C(=O)O)C(=O)NCC)C(=O)N[C@@H](C)C(=O)N[C@@H](C)C(=O)	691.7390000000003	-1.670999999999992	11	9	21	1
[3594.347]	0.8174460087606684	CC(C)(C)OC(=O)NC(=O)c1ccc(O)c(C(Cl)Cl)c1	320.172	3.5333000000000023	4	2	2	1
[25650162.]	0.6482374393471957	O=C(O)/C=C/c1ccc(O)c(C(=O)O)c1	208.16899999999998	1.1882	5	3	3	1
[164255.94]	0.8406675532732512	COc1cc2cc(C(C)(C)C)c(OC)cc2cc1OC	274.36	4.163100000000004	3	0	3	2
[6.1925504e+11]	0.7884791952665648	Nc1snnc1-c1ccc(Cl)cc1	211.67700000000002	2.4407000000000005	3	1	1	2
[366257.7]	0.5483188106439504	CN(C)CCCN(Cc1ccc(OC(C)=O)cc1)c1ccccc1	326.44000000000005	3.5702000000000016	4	0	8	2
[3084897.2]	0.8395109556983643	O=c1[nH]cc(CCCN2CCCCC2)cc1	220.31599999999997	1.7933999999999999	2	1	4	1
[7666751.5]	0.5548826972555899	O=C1N(Cc2ccccc2)C(=O)NC1=O	204.18499999999997	0.26499999999999996	3	1	2	1
[77435.25]	0.2079442341493163	CO/N=C(/C(=O)N[C@@H]1C(=O)N2C(C(=O)O)=C(COC(C)=O)CS[C@H]12)c1csc(N)n1	455.47400000000016	-0.6224999999999987	10	3	7	1
[2.0933666e+08]	0.2791739192787778	O=C(NOC[C@H](O)CO)C(=O)O	179.128	-2.528	6	4	4	0
[621414.9]	0.7547335699739812	Nc1nc2c(c(=O)[nH]1)NCC(=O)N2CCc1ccccc1	285.30699999999996	0.3533000000000004	5	3	3	2
[6031.5225]	0.3783999947354947	CCCCCCCCC#CC#CC1OC1CCCC(=O)O	290.403	3.7661000000000024	3	1	10	0
[58287.812]	0.5878823478741788	C[C@H]1O[C@@H]([C@@H]2CC=CC=C2)[C@@H](O)[C@@H](O)[C@@H]1O	226.27200000000002	-0.011299999999999921	4	3	1	0
[1769451.1]	0.48461922198410123	CCCCCC[C@H]1CCCC(=O)O1	184.27899999999997	3.052500000000002	2	0	5	0
[1.9238338e+08]	0.7975376977075704	Cc1cc2c(cc1O)N(C)CCc1ccccc1C2=O	267.328	2.9239200000000016	3	1	0	2
[28825.27]	0.8046945909010168	O=C(O)C[C@@H]1CC[C@H](O)CCc2c(-c3ccccc3)cccc2N1	325.408	3.696100000000002	4	3	3	2
[525371.4]	0.658928691220013	C/C(=C\C=C/CC(=O)O)[C@@H](C)C(=O)O	198.218	1.6843000000000001	4	2	5	0
[631281.94]	0.8509116357294539	CNc1ccccc1C(=O)NC1CCN(CCc2ccccc2)CC1	337.46700000000004	3.1652000000000013	3	2	6	2
[98172.01]	0.7124584284681719	N#Cc1cc(-c2ccccc2)cc(O)c1O	211.21999999999997	2.6364800000000006	3	2	1	2
[14874.984]	0.47841468332683973	CC1=C2[C@@H](OC(=O)[C@@](C)(O)[C@H](CO)[C@H]2C)C(=O)N2C(C)=C(O)C[C@H]12	337.3720000000001	0.6279000000000001	6	3	1	0
[86741.56]	0.7013194281770768	CC(=O)[C@H]1CC[C@H]2[C@@H]3CCC4=CC(=O)CC[C@]4(C)[C@H]3CC[C@]12C	314.46900000000005	4.723500000000005	2	0	1	0
[6661110.5]	0.5178296676120767	CO[C@H]1C[C@H](O)OC[C@H](C)[C@H](O)[C@H]1O	206.23800000000003	-0.9020000000000004	5	3	1	0
[1.2228306e+08]	0.5389191455507081	N#CC1=C(N)OC(=O)[C@](C)(CO)C1	182.17899999999997	-0.37422000000000044	5	2	1	0
[2427537.2]	0.7914134124190754	CC(C)[C@]12C[C@H](OC(=O)[C@H](Cc3ccccc3)N(C)C1)C(=O)[C@@H](C)C2	343.46700000000016	3.096300000000001	4	0	3	1
[24552.457]	0.8146798505694011	Cc1ccc([C@H]2Sc3ccc(/C=C/[C@@H]4C[C@@H](O)CC(=O)O4)cc3C2)cc1	366.4820000000002	4.464220000000004	4	1	3	2
[159897.05]	0.735870016269818	COc1ccc([C@@H](O)CNCCc2ccccc2)cc1OC	301.386	2.5695000000000006	4	2	8	2
[44869.63]	0.4911966205451771	CC(=N)NCCCCN1c2ccccc2CCc2ccccc21	307.44100000000003	4.290270000000004	2	2	5	2
[3698.78]	0.6220223919558725	C=C1CC/C(OC(=O)c2cccnc2)CC[C@@](C)(O)C[C@@H](OC(=O)C(C)C)C1	389.4920000000002	3.8362000000000034	6	1	4	1
[904756.1]	0.8239084857260272	CCOc1ccccc1NC(=O)C(C)C	207.27299999999997	2.679800000000001	2	1	4	1
[12070216.]	0.7492710681882263	COc1c(O)ccc2c1C(=O)C(C)=CC(=O)c1ccccc12	294.306	2.736020000000001	4	1	1	3
[37266.047]	0.5028285335369614	O=C(/C=C(\O)c1ccc(O)cc1)OCCc1ccccc1	284.311	3.0770000000000017	4	2	5	2
[308905.6]	0.2343132622654286	NC[C@H]1O[C@@H](CO)[C@@H](O[C@H]2O[C@H](CO)[C@@H](O)[C@H](O)[C@H]2O)[C@@H](O)[C@H]1O	355.34000000000003	-5.388299999999992	11	8	5	0
[378606.44]	0.757667099994584	COc1ccccc1OCC(O)COC(N)=O	241.24299999999994	0.5302000000000002	5	2	6	1
[418746.34]	0.76011229294762	O=C(O)CC[C@@H](CCc1ccccc1)C(=O)N1CCC[C@H]1C(=O)O	333.3840000000001	2.1757999999999997	5	2	8	1
[275959.]	0.8077543725737993	O=C(NC1=CC(=O)N2CCCCC2)c2cc(Cl)ccc21	290.74999999999994	2.4368000000000007	2	1	1	1
[2487468.5]	0.7109854464100008	Oc1cc(O)c2c(c1)CCC(CC(=O)O)C2	222.23999999999995	1.6773999999999998	4	3	2	1
[21506328.]	0.6362543658425076	O=C(c1ccc([N+](=O)[O-])cc1)N1CCC(Cc2ccccc2)CC1	324.38000000000005	3.689700000000003	3	0	4	2
[7843.6357]	0.9049513123206331	CN(C)C[C@@H](c1ccc(Cl)cc1)c1ccc(Cl)cc1O	310.22400000000005	4.392500000000004	2	1	4	2
[106124.65]	0.4429994848441222	C[C@H]1CN(C(=O)[C@H](Cc2ccccc2)N=C(c2ccccc2)NC(=O)C)C[C@@H]1c1ccccc1	453.5860000000002	4.442700000000004	2	1	6	3
[1886475.9]	0.8708336023097287	COc1cc(O)cc(C(=O)Nc2ccccc2)c1	243.26200000000003	2.6531000000000002	3	2	3	2
[1.411584]	0.46884246983704964	CNc1ncc(-c2ccccc2)c(-c2ccc(F)cc2)c(CC[C@@H](O)C[C@@H](O)CC(=O)[O-])n1C(C)C	494.58700000000033	2.9094000000000007	6	3	10	2
[1222.799]	0.24626846484730716	CCc1cccc(NC(=O)O[C@H]2C[C@@H](C)C=C3C=C[C@H](C)[C@H](CC[C@@H]4C[C@@H](O[Si](C)(C)C(C)(C)C)CC(=O)O4)[C@H]32)c1	581.8700000000005	8.446800000000007	5	1	8	1
[433893.16]	0.6600967149765158	N[C@@H](CC1CCCCC1)C(=O)C(=O)O	199.25	0.9377999999999997	4	2	4	0
[312477.44]	0.7623258506966238	COc1c(O)cc(C)c(C(=O)O)c1C(=O)OCCc1ccc(Cl)cc1	364.78099999999995	3.460320000000002	6	2	6	2
[127.958145]	0.7032647909090833	CC(/C=C/C=C/[C@@H](O)C[C@@H](O)CC(=O)[O-])=C(\C)c1cc(F)cc(F)c1	351.36899999999997	2.1225	4	2	8	1
[19697.377]	0.4072134627700531	C=C1CC[C@@H](/C=C/C=C/C(C)C)CC[C@@H]2[C@@H](C)CCC[C@@H]12	286.503	6.5536000000000065	0	0	3	0
[3.2664022]	0.3577676058617385	CCOc1ccc(-c2nc(C(C)C)n(/C=C/[C@@H](O)C[C@@H](O)CC(=O)O)c2-c2ccc(F)cc2)cc1	482.55200000000025	4.9356000000000035	6	3	11	3
[131241.55]	0.5959998421591333	CC(C)C[C@H](NC(=O)[C@@H](N)Cc1ccc(O)cc1)C(=O)O	294.351	0.8774999999999995	5	4	7	1
[19160.264]	0.4410466594684801	COC[C@H]1[C@@H]2C=C3C[C@@H]4[C@H](C)CC[C@@H]5C[C@@H](O)C[C@@H](O)[C@]5(C)[C@@]4(C)[C@@]3(C)CC[C@H]2C(C)(C)[C@H]1C(=O)O	502.73600000000033	5.542700000000005	5	3	3	0
[3454417.5]	0.4949847800186074	C[C@H](N)/C=C/C=C/C(O)CO	157.21299999999997	-0.20079999999999976	3	3	4	0
[41514.203]	0.8375057924076362	CC(C)NC[C@@H](O)COc1cccc2ccccc12	259.34900000000005	2.5775000000000006	3	2	6	2
[1.06425574e+09]	0.6461784273767128	Nc1c(Cl)cc(C(=O)O)c(C(=O)O)c1	215.59199999999998	1.3186000000000002	5	3	2	1
[170878.64]	0.11451275698725806	NC[C@H]1O[C@H](O[C@@H]2[C@@H](O)[C@H](O[C@@H]3[C@@H](O)[C@H](N)C[C@H](N)[C@H]3O[C@H]3O[C@H](CN)[C@@H](O)[C@H](O)[C@H]3N)O[C@@H]2CO)[C@H](N)[C@@H](O)[C@@H]1O	614.6500000000003	-8.895300000000017	19	13	9	0
[7523.659]	0.08486093710697229	NC(=O)[C@@H](N)C(=O)N1CCC[C@H]1C(=O)N[C@@H](Cc1c[nH]c2ccccc12)C(=O)N[C@@H](CC(=O)O)C(=O)N[C@@H](CCC(=O)O)C(=O)O	645.6260000000002	-2.607499999999991	12	9	16	2
[1449.8014]	0.6836597848504272	CN[C@H](C)Cc1cc(O)cc(O)c1C(=O)Nc1ccccc1	300.358	2.5004999999999997	4	4	5	2
[6194.3145]	0.3154747987256436	CC/C=C\C/C=C\C=C\C=C/[C@H](O)[C@H](C)[C@H](C)[C@@H](O)[C@H](C)[C@@H](O)[C@@H](C)N	365.5580000000001	3.349500000000001	4	4	12	0
[1201236.8]	0.7381341636122302	CN(C(=O)Nc1ccc(Cl)c(Cl)c1)[C@H]1CC[C@@]2(CCCO2)C[C@@H]1N1CCCC1	426.38800000000043	5.0232000000000046	3	1	3	1
[272470.72]	0.723239390215308	NCCc1c[nH]c2ccc(OCC(=O)O)cc12	234.25499999999994	1.1324999999999998	4	3	5	2
[1061042.5]	0.7301362677496761	COc1cc(C2=NCC2)ccc1OC	191.23000000000002	1.8966	2	0	3	1
[738756.06]	0.5873189196165121	CC1=CC[C@H]2C(C)(C)[C@@H](O)CC[C@]12C	194.31799999999996	3.139800000000002	1	1	0	0
[79896248.]	0.45027090293928007	CC(C)[N@+]1(C)[C@H](P(=O)([O-])O)C(O)O1	211.154	-1.0232000000000006	5	2	2	0
[614.2881]	0.6351560105169178	Cc1cc(O)cc2oc(-c3ccccc3)cc(-c3ccc(F)cc3)cc1-2	344.38500000000005	5.813820000000004	2	1	2	3
[76061504.]	0.26596816495800824	OC1[C@@H](O)[C@@H](O)C[C@H](O)[C@H]1O	164.157	-2.8054	5	5	0	0
[373175.6]	0.8884810602798615	Cn1cncc1CN1C[C@@H](O)C(=O)c2cc(F)ccc2C1=O	303.29300000000006	0.7588000000000001	4	1	2	2
[251343.8]	0.4573909648534195	OC[C@H]1O[C@H](Oc2ccc(O)cc2)[C@H](O)[C@@H](O)[C@@H]1O	272.253	-1.4291000000000003	7	5	3	1
[114890.234]	0.9346583658586441	COc1cc([C@H]2Oc3cc(OC)c(OC)cc3C2=O)ccc1O	316.309	2.734400000000002	6	1	4	2
[3455.3904]	0.7342191300411839	Cc1ccc(Cc2nc(C(F)(F)F)nn2-c2ccc(S(N)(=O)=O)cc2)cc1	396.3940000000001	2.832720000000001	4	1	4	3
[2563291.2]	0.5811557038471341	CCCCCCCC(=O)O	144.214	2.4314999999999998	2	1	6	0
[4056.454]	0.5684464756379948	CC(C)CCOC(=O)C[C@@H]1CCCC(ON2C(=O)CC(O)C2)CC1	341.4480000000001	2.4395000000000007	5	1	7	0
[40408.727]	0.3873775107257624	CCCC/C=C/CCCCCCCCC(=O)O	240.38699999999992	4.938200000000004	2	1	12	0
[776.8611]	0.7833705541104657	C[C@@H]1CC[C@H]([C@](C)(O)C[C@@H]2CC[C@@H](CO)CC(=O)O2)C[C@@H]1C	312.45000000000005	2.9040000000000017	4	2	4	0
[600027.9]	0.46966781730821344	OC[C@@H]1O[C@H](Nc2ccccc2)[C@H](O)[C@@H](O)[C@@H]1O	255.27000000000004	-1.1016000000000008	6	5	3	1
[243.5846]	0.3744818541608327	CC(=O)O[C@H]1[C@H](OC(C)=O)[C@@H](OC(C)=O)[C@@H](C)C(=O)[C@H]2[C@@H](OC(C)=O)[C@@H](NC(=O)c3ccccc3)[C@@H](C)[C@@H](O)[C@@H]12	561.5840000000003	0.9736000000000014	11	2	6	1
[18091.559]	0.8916013142784007	C[C@@H]1C[C@](C)(c2ccccc2)O[C@H](C(=O)O)[C@@H](C)O1	264.32099999999997	2.5689	4	1	2	1
[32752478.]	0.29015285452995804	OC[C@H]1O[C@@H](O)[C@H](O)[C@@H](O)[C@@H]1O	180.156	-3.2214000000000005	6	5	1	0
[19.841127]	0.3335408931891239	CC(C)NC(=O)c1c(-c2ccccc2)c(-c2ccc(F)cc2)c(CC[C@@H](O)C[C@@H](O)CC(=O)[O-])n1C(C)C	523.6250000000003	3.8648000000000025	5	3	12	3
[15348874.]	0.3530760291700483	O=C(CI)Oc1ccc2c(c1)[C@]1(O)CCN(CC1)C(=O)O2	403.17200000000025	1.8227999999999998	5	1	2	1
[272467.62]	0.7281417222536279	CCOC(=O)[C@@]1(C)[C@H](C)C[C@H](OC(C)=O)[C@H](C)C1	256.3419999999999	2.5535000000000005	4	0	3	0
[48520.77]	0.5324499861636578	CC(C)=CC(=O)[C@@]1(C)CC[C@H]2[C@@H]3C=C(C)C4=CC(=O)CC[C@]4(C)[C@H]3CC[C@@]21C	380.5720000000003	6.226000000000007	2	0	2	0
[4527.563]	0.1796195519392834	CCCCC/C=C\C=C/C=C/C/C=C/C=C\[C@H](O[C@@H]1O[C@H](CO)[C@@H](O)[C@H](O)[C@H]1O)C(=O)NCC	479.6140000000002	2.0589999999999997	7	5	15	0
[986123.2]	0.8683606155822419	COc1cc(=O)oc2cc(C(=O)NCC(C)C)ccc12	275.304	2.1874000000000002	4	1	4	2
[24126128.]	0.4403273720783796	N[C@@](CCCO)(CCC(=O)O)C(=O)O	205.21	-0.5942000000000005	6	4	7	0
[47139.707]	0.6192570573143896	COc1ccc2c(c1)c(CC(=O)OCC(=O)O)c(C)n2C(=O)c1ccc(Cl)cc1	415.82900000000006	3.4705200000000014	6	1	6	3
[20579.168]	0.5221262921358578	COc1cc(O)c(C(=O)c2ccc(O)cc2)c(C(=O)OCCN(C)C)c1OC	389.4040000000002	2.0644	8	2	8	2
[34531.85]	0.17074395647973564	OC[C@@H]1O[C@H](OC[C@@H]2O[C@H](O)[C@@H](O[C@H]3[C@H](O)[C@@H](O)[C@@H](O)[C@H]3O)[C@H](O)[C@@H]2O)[C@@H](O)[C@@H](O)[C@@H]1O	474.4120000000001	-7.547099999999989	15	11	6	0
[566.85474]	0.772663434935502	C[C@H]1O[C@@H](CC(=O)O)CC[C@H]2[C@@H]3C=CC4=CC(=O)CC[C@]4(C)[C@H]3CC[C@@]21C	372.5050000000002	4.542700000000004	4	1	2	0
[572526.56]	0.6893709827759431	Cc1nnc2n1-c1ccc(Cl)cc1C(c1ccccc1)=NC2	308.77200000000005	3.5801200000000017	2	0	1	3
[29399.797]	0.7971701178185844	CC[C@@H](CO)C(=O)N[C@@H]1C=C2c3cccc4[nH]cc(c34)C[C@H]2N(C)C1	339.4390000000002	1.9247	3	3	4	2
[7363571.]	0.7162581397292221	O=C(O)/C=C/c1ccc(O)c(Cl)c1	198.605	2.1433999999999997	3	2	2	1
[2598636.2]	0.6489204335813592	O=C(O)/C=C/c1ccccc1	148.161	1.7844	2	1	2	1
[497355.22]	0.7318269560174276	C[C@]1(C(=O)O)CC[C@H]2[C@@H]3C[C@H](C)C4=CC(=O)C=C[C@]4(C)[C@@]3(F)[C@@H](O)C[C@@]21C	376.46800000000013	3.6941000000000024	4	2	1	0
[19833.908]	0.49406063280221996	CCCCCN(CCCC(=O)Nc1ccccc1)c1ccc(C(F)(F)F)cc1	392.4650000000001	6.120900000000006	2	1	10	2
[799276.4]	0.7905369450138924	CCN1Cc2ccccc2S(=O)(=O)N[C@H]1C(=O)OC	284.337	0.29949999999999993	5	1	2	1
[4832442.]	0.7737384466341999	CC(C)(Cc1ccc(O)cc1)C(=O)O	194.23	2.0454999999999997	3	2	3	1
[47724.582]	0.4865420212105028	CC[C@@]1(O)C(=O)OCc2c1cc1n(c2=O)Cc2cc3c(CN(C)C)c(O)ccc3nc2-1	421.4530000000002	1.8468000000000002	7	2	3	4
[292381.44]	0.5861759465011798	CCC[C@H]1N(C(=O)C=C(c2ccc(OC)cc2)CC)C1	273.37600000000003	3.499500000000003	2	0	6	1
[1.7182106e+09]	0.5584545360949513	O=C1C=CC(=O)Nc2ccc([N+](=O)[O-])cc2N1	233.18300000000002	1.0415999999999996	4	2	1	1
[5283.9424]	0.5517931776810936	C/C=C\C#CC#CCCCCCC(=O)O	204.26899999999995	2.6044	2	1	5	0
[986.3724]	0.5421166301940523	C=C1/C(=C/C=C/C(C)=C\CC[C@@]2(C)O[C@@H](C)C(=O)C[C@@H]2O)C[C@@H](O)C(=O)C[C@@H]1C	402.5310000000001	3.6091000000000024	5	2	5	0
[110108.81]	0.7979513851941377	CC[C@@H]1C(c2ccc(OC)c(OC)c2)=C(OC)C1	248.32199999999995	3.491200000000002	3	0	5	1
[15.041044]	0.5064465003242105	Cc1nc(-c2ccc(F)cc2)c(-c2ccc(F)cc2)n1/C=C/[C@@H](O)C[C@@H](O)CC(=O)O	428.4350000000002	3.8610200000000034	5	3	8	3
[39045192.]	0.6682486789580787	O=C(O)CNC(=O)Nc1ccccc1	194.19000000000003	0.8926999999999998	3	3	3	1
[3336.837]	0.2615921671389044	CC/C=C\C/C=C\C/C=C\CCC(=O)N[C@@H](C)C(=O)N[C@@H](CC(C)C)C(=O)N[C@@H](C)C(=O)O	463.6190000000002	3.2503	5	4	16	0
[21987.871]	0.190817354436098	CC(C)[C@H](NC(=O)[C@@H](N)Cc1ccc(O)cc1)C(=O)N[C@@H](C)C(=O)N[C@@H](CCC(=O)O)C(=O)O	480.51800000000026	-0.6582999999999954	9	7	13	1
[1524410.9]	0.4523300949345972	CSCC/C(=N\OC(=O)c1ccc(Cl)cc1)C(=O)Nc1ccncc1	377.85300000000007	3.6396000000000015	5	1	7	2
[550243.8]	0.2895938157052903	Nc1nc(N)c(O[C@@H]2O[C@H](CO)[C@@H](O)[C@H](O)[C@H]2O)c(=O)[nH]1	304.259	-3.8869999999999996	10	7	3	1
[5350061.]	0.29467289728592394	C[C@@H](O)/C=C/[C@](O)(CC[C@@H](O)CC(=O)[O-])O	233.23999999999998	-2.1145999999999994	6	4	7	0
[192.1077]	0.5638782048253171	C=C(Oc1cc(C)c(Cl)c(Cl)c1)c1ccc(Cl)cc1Cl	348.05600000000004	6.6583200000000025	1	0	3	2
[710.94135]	0.39895528849748824	CC(C)CCC[C@@H](C)[C@H]1CC[C@@]2(C(C)O)C3=CCC4C(C)(C)[C@@H](O)CC[C@]4(C)C3CC[C@]12C	458.7710000000003	7.775800000000011	2	2	6	0
[361453.53]	0.8228029411564057	CC(=O)[C@H]1CC=C2c3cccc4[nH]cc(c34)C[C@H]2C1	251.32899999999998	3.7226000000000017	1	1	1	2
[707488.5]	0.32146962429561426	CC(=O)OC(C)=O	102.089	0.09600000000000009	3	0	0	0
[1.1316368e+08]	0.7960375936569869	COc1ccc([C@H]2[C@H](O)CCN2C)cc1	207.27299999999997	1.4327	3	1	2	1
[600725.8]	0.21733588168481963	C[C@H](O)C/C(=N\OS(=O)(=O)O)NC(=O)O	242.209	-0.8422000000000001	7	4	4	0
[718.2331]	0.20290284393271737	CCCCCn1cc(C(=O)c2ccc(F)cc2)c(-c2ccc(F)cc2)c(-c2ccc(F)cc2)c1=O	475.51000000000016	7.020800000000007	2	0	8	4
[568.4851]	0.2185615477170902	C[C@H]1CCC[C@H](C(=O)N[C@@H]([C@H]2O[C@H](SC)[C@H](O)[C@@H](O)[C@H]2O)CC[C@]2(O)C=CC(=O)C=C2C)CC[C@]1(O)O	543.6790000000004	0.13560000000000028	10	7	7	0
[263860.34]	0.7035665085859616	CC(=O)N/C=C/c1ccccc1	161.20399999999998	1.7934	1	1	2	1
[180849.44]	0.5798636031235551	CC1(C)C(=O)CC[C@]2(C)[C@H]1CC[C@]1(C)C=C[C@H]1C2	246.39399999999998	4.3742000000000045	1	0	0	0
[363989.06]	0.7342296115534325	C[C@]12CC[C@@H]3[C@@H](CCC4=CC(=O)CC[C@]43C)[C@@H]1CC[C@@H]2O	288.431	3.879200000000003	2	1	0	0
[148447.78]	0.8270112035186985	Cc1ccc2[nH]c(C3CCN(C4CCCCC4)CC3)cc2c1	296.45799999999997	4.988420000000004	1	1	2	2
[4249026.]	0.5509660035060152	C[C@H]1C(=O)O[C@H]2[C@@H](O)[C@]3(C)C4=CC(=O)C=C[C@]4(C)[C@H]3C[C@H](O)C[C@@]21O	348.3950000000001	0.5022999999999997	6	3	0	0
[16184453.]	0.7257092322726926	COC(=O)N1CCN(C2=Nc3ccccc3Sc3ccccc32)CC1	353.4470000000002	3.613500000000002	4	0	0	2
[78330.93]	0.6372215537904948	CC(C)N(CCO/N=C1\CCCCC1)c1ccc(O)cc1	290.4069999999999	3.9437000000000033	3	1	6	1
[16.0264]	0.3576759529208901	CCN(CC)Cc1nc(-c2ccccc2)c(-c2ccc(F)cc2)n1/C=C/[C@@H](O)C[C@@H](O)CC(=O)O	481.5680000000002	4.255300000000003	6	3	12	3
[1650.0135]	0.10746845420736291	O=C(O)[C@H]1O[C@@H](O[C@H]2[C@@H](O)[C@H](O)[C@@H](O[C@H]3O[C@H](CO)[C@@H](O)[C@H](O[C@H]4[C@H](O)[C@@H](O)[C@@H](O)[C@@H]4O)[C@H](O)[C@@H]3N)O[C@@H]2CO)[C@@H](O)[C@@H](O)[C@@H]1O	679.5780000000003	-10.30330000000001	22	15	9	0
[37968.523]	0.07578790640899788	CCCCC/C=C\C=C/C=C/C/C=C\C=C\[C@H](O[C@@H]1O[C@H](CO)[C@@H](O)[C@H](O)[C@H]1O)C(=O)CCCCCCCCCCC	590.842	6.4129000000000085	7	4	24	0
[9250550.]	0.7730596209728332	COc1ccc([C@H](OC)CN2CCC(CN(C)C)CC2)cc1	306.45000000000005	2.6563000000000008	4	0	7	1
[291787.53]	0.537030278232245	C=CCN(/C=C1\C(=O)C=C[C@H]1c1ccccc1)C(=O)C(C)(C)CCC	337.4630000000002	4.633900000000004	2	0	7	1
[52406.805]	0.49098970700152267	CC(=O)O[C@@H]1C[C@]2(C)CC[C@@H]3[C@H](C)CC[C@@H]4[C@H](C)C(=O)CC[C@]4(C)[C@H]3CC[C@@]12C	402.6190000000003	6.192200000000008	3	0	1	0
[984915.44]	0.7695320927895589	COc1ccc([C@H]2N[C@H](C)C[C@@H]2N)cc1	206.289	1.4453999999999996	3	2	2	1
[11181281.]	0.7757053448984514	Cc1cccc(Cn2ccnc2)c1C(=O)OCC	244.29399999999998	2.4165200000000002	3	0	4	2
[1540866.]	0.8603320517899106	COc1ccc([C@@H]2cc(OC)c3ccccc3C2=O)cc1	280.323	3.662600000000002	3	0	3	2
[338298.1]	0.6974814845710254	C[C@@H]1CC[C@@H]2[C@@H]1C[C@@H]1[C@@H](O)C[C@@H]2CC[C@]2(C)C(=O)C=C2C(=O)O1	318.413	2.640600000000001	4	1	0	0
[579.2979]	0.4147744916584714	C=C[C@](C)(CCC=C(C)C)[C@H]1CC[C@@]2(C)C3=CC[C@H]4C(C)(C)[C@@H](O)CC[C@]4(C)C3=CC[C@]12C	450.75100000000026	8.811300000000005	1	1	5	0
[1991.2694]	0.7541053298167572	Cc1ccc(-c2cc(C(F)(F)F)nn2-c2ccc(S(N)(=O)=O)cc2)cc1	381.3790000000001	3.5139200000000006	3	1	3	3
[8677143.]	0.43694270235554106	CN(C)CCCCSC(=O)c1ccc([N+](=O)[O-])cc1	282.365	2.8100000000000014	5	0	7	1
[28822.275]	0.5652220170373327	C=C1CC[C@]2(C(=O)O)C[C@H]3[C@@H](C)CC[C@@H]4C(C)=CC[C@]4(C)[C@H]3CC[C@@]12C	356.5500000000002	6.232400000000006	2	1	1	0
[49.540653]	0.1289682614757302	CC(=O)O[C@@H]1[C@@H](OC(=O)c2ccc(O)cc2)C[C@H](OC(=O)c2ccc(F)cc2)[C@@H](OC(=O)c2ccc(F)cc2)C[C@@H]1OC(=O)c1ccc(F)cc1	706.6220000000002	5.737200000000005	11	1	9	4
[34531.85]	0.17074395647973564	OC[C@H]1O[C@H](OC[C@@H]2O[C@H](O)[C@@H](O[C@H]3[C@H](O)[C@@H](O)[C@H](O)[C@H]3O)[C@H](O)[C@@H]2O)[C@H](O)[C@@H](O)[C@@H]1O	474.4120000000001	-7.547099999999989	15	11	6	0
[1893.1017]	0.02383944824054474	C/C=C/CC/C=C/C(=O)N[C@@H](CC)[C@@H](O)[C@H](C)CC(=O)N[C@@H](C)C(=O)N[C@H](C(=O)N[C@H](C)C(=O)O)C(=O)N[C@@H](CCC(=O)O)C(=O)	653.7300000000001	-0.6918999999999902	11	8	22	0
[13797.671]	0.3966849305952852	CCCCC/C=C\C=C/C=C/C=C\[C@H](OC)C[C@H](O)CC(=O)O	322.44500000000005	4.032200000000002	4	2	13	0
[3841.0645]	0.8303128137121203	C[C@H]1C[C@@H](O)[C@@H]2[C@@H](C)CC[C@@H]1N2CCc1ccc(-c2ccc(F)cc2)cc1	367.50800000000004	4.905000000000005	2	1	4	2
[34319784.]	0.39697826899190974	O=C1CN[C@H](C(=O)N2CCCC2)C(=O)N1	211.22099999999998	-1.7765999999999986	4	2	1	0
[1.8121505e+10]	0.683532371080529	N#Cc1cc(F)cc(C(=O)O)c1	165.123	1.39558	3	1	1	1
[270653.72]	0.5667728455459556	O=C1c2cccc(O)c2C(=O)c2c(O)cccc2N1	255.22899999999998	1.4526999999999997	4	3	0	3
[428.20142]	0.06856635530335353	CCC[C@@H](NC)C(=O)N[C@@H](Cc1ccc(F)cc1)C(=O)N[C@H](C(=O)N[C@@H](C)C(=O)N[C@@H](C)C(=O)O)C(=O)N[C@@H](C)C(=O)N[C@@H](CC(=O)O)	680.7110000000001	-1.9227099999999924	11	9	20	1
[3024.5535]	0.5591685826178456	COc1cc([C@H]2Oc3cc(OC)c(OC)cc3[C@@H]2C(=O)OC(C)=O)cc(OC)c1O	418.3980000000002	2.7336000000000014	9	1	6	2
[212354.67]	0.7042597853163874	CC(C)C(=O)OC[C@H]1CCC2=CC(=O)C=C2C1	234.29499999999993	2.4212000000000007	3	0	3	0
[6351.4854]	0.33549175146000054	CC(=O)O[C@H]1[C@H](OC(C)=O)[C@@H](C)O[C@@H](OC(C)=O)[C@@H]1O[C@@H]1O[C@H](C)[C@@H](OC(C)=O)[C@@H](OC(C)=O)[C@H]1O	520.4840000000003	-0.48799999999999616	14	1	7	0
[10928.647]	0.35674521007832544	COc1c2c(nc3ccc(OC(=O)N4CCC(N5CCCCC5)CC4)cc13)-c1cc3c(c(=O)n1C2)COC(=O)[C@]3(O)CC	588.6610000000005	3.5373000000000028	9	1	4	4
[722.53827]	0.398825621985443	COc1cc(O)cc(C(=O)NCCc2ccc(S(=O)(=O)NC(=O)N[C@H]3CC[C@H](C)CC3)cc2)c1OC	519.6200000000003	2.948500000000001	7	4	9	2
[15.097844]	0.18096311383931302	CC(=O)O[C@H]1[C@@H](OC(=O)c2cc3ccc(O)cc3n2C)[C@@H](OC(=O)c2ccc(OC(=O)O)cc2)[C@@H](OC(C)=O)[C@@H](OC(C)=O)[C@@H]1O	643.5540000000003	1.8612999999999995	15	3	8	3
[3.269621e+09]	0.6046613812917165	COC(=O)c1csc(N)n1	158.182	0.5119	4	1	1	1
[308144.4]	0.7273003969188819	CCOc1cc(CCN(C)CC)ccc1OC	237.343	2.5881000000000007	3	0	7	1
[494357.6]	0.7719303797621088	O=C(CC[C@@H](O)Cc1ccccc1)C(=O)Nc1ccccc1	297.35400000000004	2.5780000000000003	3	2	7	2
[48442.22]	0.7281531798305745	CCc1ccc(C[C@@H](O)CC(=O)[O-])c(C(=O)O)c1OC	281.284	-0.0007999999999999674	6	2	7	1
[1151.4152]	0.3670945278247183	O=[N+]([O-])c1c(OCCO)c([As]C2(O)CC2)cc(F)c1O	348.13800000000015	-0.37750000000000056	6	3	6	1
[7.649596e+08]	0.6282992315911085	CCC(=O)C1(N)CCCC1	141.214	1.2369999999999999	2	1	2	0
[5530.183]	0.46244907666966867	CCOC(=O)C1(C)CCCCC1=CC(=O)C=C(O)C1=C(C)C=C1C	330.4240000000001	4.343600000000003	4	1	5	0
[176014.3]	0.43809649164484943	N[C@@H](CC[C@@H](O)C/C=C/C=C/CCC(=O)O)C(=O)O	271.31299999999993	0.9066999999999998	6	4	10	0
[48908.97]	0.7094782580960448	CN1CCN(CCCN2c3ccccc3Sc3ccc(C(F)(F)F)cc32)CC1	407.50500000000017	4.945600000000005	4	0	4	2
[167513.16]	0.46193497624646773	CC(=O)O[C@@H]1CC(=O)O1	130.099	-0.1775	4	0	1	0
[420830.94]	0.6807124024073802	C[C@H]1CC[C@@]2(C(=O)O)CC[C@@H]3[C@@H](C)CC[C@@H]4[C@@H](O)CC[C@@H]4[C@H]3CC[C@@]21C	362.5540000000002	5.117000000000005	3	2	1	0
[77513.87]	0.17141027729487535	CC/C=C/C/C=C\C=C\C=C\[C@H](O[C@@H]1O[C@H](C)[C@@H](O)[C@H](N)[C@@H]1O)C(=O)NO	382.45700000000005	0.6958000000000006	7	5	9	0
[74648.65]	0.6908062312096633	NS(=O)(=O)Nc1cc(Br)ccc1O	267.104	0.7701	3	3	2	1
[21166.63]	0.2932343051489014	O=C1C[C@@H](c2ccc(N)cc2)Oc2c(O)c(O)cc(O[C@H]3O[C@H](CO)[C@@H](O)[C@H](O)[C@H]3O)ccc21	475.4500000000002	0.1512000000000001	11	7	4	1
[426188.03]	0.649903856891851	CCCCN(CCCC)C(=O)c1ccc(C(=O)OCC)cc1	305.418	3.905700000000003	3	0	9	1
[36211.13]	0.6363491159904684	C=C1CC[C@@H]2[C@@](C)(CC[C@@H]3[C@H](C)C(=O)O[C@@H]3O)CC[C@@H]12	278.392	3.276600000000002	3	1	3	0
[282386.53]	0.7900195708617234	COc1nc(C/C=C(C)C(=O)O)cc(OC)c1OC	267.281	1.6807999999999998	6	1	6	1
[9921647.]	0.5125069246930146	N[C@H](Cc1ccc(O)c(O)c1)C(=O)O	197.18999999999997	0.052200000000000135	5	4	3	1
[10379.7295]	0.2711027046142216	CC/C=C\C/C=C\C=C\[C@H](C)[C@@H](O)[C@@H](O)[C@H](C)[C@@H](O)[C@H](C)[C@@H](O)CO	356.5030000000001	1.7992999999999992	5	5	12	0
[86027.89]	0.6086375928850557	COC(=O)[C@@]1(O)C[C@H](C)[C@H]2[C@@H]3C[C@H](O)[C@@H]4C[C@H](O)CC[C@]4(C)[C@H]3CC[C@]12C	380.52500000000026	2.5108999999999995	5	3	1	0
[673100.6]	0.5101568892419974	CNC[C@H](O)c1ccc(O)c(O)c1	183.207	0.35060000000000013	4	4	3	1
[101960.91]	0.5051656763855509	C[C@@H](C[C@](C(N)=O)(Cn1cncn1)NC(=O)c1cc(F)ccc1F)S(=O)(=O)O	417.3940000000001	-0.12319999999999892	7	3	8	2
[66788.26]	0.7376823245729827	CC(=O)OC[C@H](C)CCc1ccccc1NC(=O)COC(C)(C)C	335.4440000000002	3.572000000000002	4	1	8	1
[5657.3926]	0.8250455240305576	CC1(C)NC(=O)c2c(nc(N3CCN(c4ccc(OC)cc4)CC3)nnn2C)C1	397.4830000000002	1.9958999999999998	5	1	2	1
[1628.9175]	0.33938864054587947	COC(=O)CC[C@H](C)[C@@]1(C)CC[C@@]2(C)O[C@]1(C)C[C@H](OC(=O)C(C)=CC(=O)OC)C2=O	438.5170000000002	2.9137000000000013	8	0	7	0
[86388608.]	0.6113278147470532	C=C1[C@H]2C[C@H]2[C@]2(C)C(=O)C=C(C)C[C@@]12O	204.26899999999998	1.8488000000000002	2	1	0	0
[20387.555]	0.1942984326310394	C[C@@H]1O[C@@H](O)[C@@H](O[C@H]2[C@@H](O)C[C@H](N)[C@H](O[C@H]3O[C@@H](CO)[C@H](O)[C@@H]3N)[C@@H]2O)[C@H](O)[C@@H]1O	440.4460000000001	-5.557499999999991	13	9	5	0
[25380.318]	0.5968273342948468	CC/C=C\C/C=C\C/C=C\CCC(=O)NCC(=O)O	265.35299999999995	2.8262	3	2	10	0
[32.4619]	0.4262962736027836	O=C(CO)[C@H](O)C[C@H](O)/C=C/n1c(C(F)(F)F)nc(-c2ccc(F)cc2)c1-c1ccc(F)cc1	482.40500000000014	3.658100000000002	5	3	8	3
[44461.387]	0.7841662053773668	CCc1[cH-]c(-c2cccc([C@@H](C)CC(=O)O)c2)c(C(C)C)n1	298.406	4.731500000000003	3	1	6	2
[3.2518198e+08]	0.6822997553866551	Cn1c(=O)c2c(ncn2CC2OCCO2)n(C)c1=O	266.25699999999995	-1.1933999999999994	5	0	2	2
[4834009.]	0.6135063258897349	C=C(C)[C@@H]1CCC2=CC(=O)C=C[C@]2(C)O1	204.26899999999998	2.565500000000001	2	0	1	0
[9305852.]	0.7467025245365738	Oc1ccc2c(c1)CCc1cccnc1C2=O	225.247	2.1167999999999996	3	1	0	2
[3686913.8]	0.5000305818421514	C/N=C(/N)NC(=O)Nc1ccc(Cl)cc1	226.667	1.4060000000000006	2	3	1	1
[154136.8]	0.6936590817470836	C=C(C)[C@H]1CC[C@@]2(C)CC[C@@]3(C)[C@@H]([C@H](C)O)CC[C@@]3(C)[C@H]12	290.491	5.192200000000006	1	1	2	0
[3516.033]	0.737078411777535	CC[C@@H](F)c1cc(N)c(C)c(C)c1OC[C@@H](O)CC(=O)[O-]	298.334	1.1859399999999998	5	2	7	1
[6218.695]	0.38894528495239816	C[C@@]12C=CC[C@H]1[C@@H]1CC[C@@H]1[C@@H](O)C[C@@H](O[C@@H]3O[C@H](CO)[C@@H](O)[C@H](N)[C@H]3O)[C@@H]1CC[C@]2(C)O1	453.57600000000025	0.44880000000000175	8	5	3	0
[1281900.4]	0.7521450742487874	O=c1nc[nH]c2c1ncn2[C@H]1CC[C@@H](CO)O1	236.23099999999994	-0.21050000000000008	5	2	2	2
[14177745.]	0.30647243072316105	O=C(O)[C@@H](O)[C@H](O)[C@H](O)CO	166.129	-2.8540000000000005	6	5	4	0
[3617506.5]	0.7728773840693	C=C(C)[C@H]1[C@H]2[C@@H](O)C[C@H](c3ccc(=O)oc3)[C@@]2(O)C(=O)COc3ccccc31	382.41200000000015	2.1567	6	2	2	2
[1556622.6]	0.5980782135745506	O=C1NN(c2ccccc2)C(=O)NC1=O	205.17299999999997	-0.7859000000000003	3	2	1	2
[77096184.]	0.7246540583522748	CC1=C[C@H]2c3c(cc(O)cc3C(=O)[C@H]2C)O1	216.236	2.604400000000001	3	1	0	1
[645448.]	0.472980479934314	CN(CC(=O)NO)C(=O)C(C)(C)C	188.22699999999998	-0.0037000000000004807	3	2	2	0
[1513509.]	0.4861889800278485	C=CCc1cc2c(c(O)c1O)Cc1ccc(O)cc12	254.28499999999997	3.1031000000000013	3	3	2	3
[3041.228]	0.44525945891754604	O[C@H]1C[C@@]2(O)N[C@@H]3C[C@@H]4C[C@@H](O)CC[C@]4(O)[C@H]3CC[C@@H]2[C@H]1C	311.422	0.3558999999999988	5	5	0	0
[4007228.8]	0.6825233200715872	NC(=O)[C@H](Cc1ccc(O)c(O)c1)N1CCCC1	250.29799999999994	0.5899999999999995	4	3	4	1
[1.120396e+12]	0.35803256518931753	[N-]=[N+]=Nc1ccc(O)cc1	135.12599999999998	2.3339999999999996	1	1	1	1
[185373.3]	0.7211540457317174	CC1=CC(=O)C[C@@H](C)[C@@]1(O)CCCN1C[C@H]1C(=O)O	267.32499999999993	0.8217000000000001	5	2	5	0
[5274.4824]	0.13413860067248673	O=C(O)[C@H]1O[C@@H](O[C@H]2[C@@H](O)[C@H](O)[C@@H](O[C@H]3O[C@@H](CO)O[C@H](CO)[C@@H]3O)O[C@@H](CO)[C@@H]2O)[C@H](O)[C@@H](O)[C@@H]1O	548.4470000000003	-7.506599999999988	18	11	8	0
[26548.32]	0.26918868716570815	CN(CCOc1ccc(C[C@H](Nc2ccccc2C(=O)c2ccccc2)C(=O)O)cc1)c1ccccn1	495.5790000000002	4.9356000000000035	7	2	12	4
[167719.05]	0.5585904046338012	C=C1CC[C@@H]2[C@@]3(C)CCC4=CC(=O)C=C[C@]4(C)[C@H]3CC[C@@]21C	296.45400000000006	5.240600000000005	1	0	0	0
[7.052309e+10]	0.4513521877377077	C[C@@H](N)C(=O)O	89.09399999999998	-0.5817999999999999	3	2	1	0
[230237.5]	0.6228636963346721	CC(C)[C@@]1(O)CC(=O)[C@H](C)[C@@]2(C)C3=CC[C@H]4[C@H](C)C(=O)C=C[C@]4(C)[C@@]3(C)C[C@@]12C	398.5870000000002	5.132600000000005	3	1	1	0
[2293.0168]	0.29725866760023073	CCCCCn1cc(C(=O)c2ccc(F)cc2)c(-c2ccc(F)cc2)c(CC[C@@H](O)CC(=O)[O-])n1C(C)C	525.6160000000003	4.855000000000004	6	1	13	2
[13737741.]	0.4287777976990119	N[C@H]1C=C(CO)[C@@H](O)CC1	143.18599999999995	-0.6129000000000004	3	3	1	0
[3160.7817]	0.6027290359611848	CC(C)C[C@@H](c1ccc(O)c(C)c1)CCCC1CCCCC1	302.50200000000007	6.580920000000006	1	1	7	1
[1305612.6]	0.8998188705346322	Cn1cncc1CN1C[C@@H](O)C(=O)c2cc(F)ccc2C1	289.31000000000006	1.1186000000000003	4	1	2	2
[3279146.5]	0.5588251961475821	C[C@@H](O)[C@H]1C(=O)N2C(C(=O)O)=C(S[C@@H]3CN[C@H](C(=O)N(C)C)C3)[C@H](C)[C@H]12	383.4700000000002	-0.3079999999999994	7	3	5	0
[48769412.]	0.7717726415372386	COc1ccc([C@H]2C(=O)c3ccccc3C2=O)cc1	252.269	2.8580000000000005	3	0	2	2
[7.5669185e+10]	0.3426777863228231	ClC1=C(Cl)[C@@]2(Cl)[C@@H]3[C@@H]4C[C@@H]([C@H]5O[C@@H]45)[C@@H]3[C@@]1(Cl)C2(Cl)Cl	380.913	4.481400000000002	1	0	0	0
[2.08761e+09]	0.66856185150608	O=C(c1ccccn1)c1ccccc1	183.21	2.3125999999999998	2	0	2	2
[101469.01]	0.7831288693961737	CSc1cc(C(=O)N(C)C)cc(CN2CCCC2)c1OC	308.44700000000006	2.7147000000000014	4	0	5	1
[62735692.]	0.746978649713429	COc1c2c(cc3ccccc13)CCC(=O)C2	226.27499999999992	2.906200000000001	2	0	1	2
[9153858.]	0.8305851686304766	O=C(Cc1ccccc1)Nc1ccccc1	211.26399999999998	2.867800000000001	1	1	3	2
[143787.25]	0.7000601438211841	CCCCCCCn1cc(C(=O)O)cc1-c1ccc(F)cc1	303.377	4.962800000000004	2	1	8	2
[76452.49]	0.630840199431843	COc1ccc(NCC(=O)Nc2ccc(-c3ccc(F)cc3)cc2)cc1OC	380.4190000000001	4.560500000000003	4	2	7	3
[1590.9983]	0.46302071688716495	CC1=C[C@@H]2/C=C/C(=O)O[C@H]3[C@](C)(O)C[C@@H](O)C[C@@H]3C[C@@H](O)[C@]2(C)C1	336.4280000000001	1.7134	5	3	0	0
[630406.]	0.7850751021508489	CCOc1ccccc1NC(=O)C(C)N	208.26099999999997	1.371	3	2	4	1
[1444897.5]	0.7290096788722705	CCc1ccc(NC(=O)CN)cc1	178.23499999999999	1.1461999999999999	2	2	3	1
[2303445.8]	0.47376155838920103	NC1(CNC(=O)CSc2ccc(C(F)(F)F)cc2)C(=O)N2C(=O)NC(=O)C[C@H]21	416.38100000000014	0.46190000000000003	6	3	5	1
[40408.727]	0.3873775107257624	CCCC/C=C\CCCCCCCCC(=O)O	240.38699999999992	4.938200000000004	2	1	12	0
[3087275.5]	0.15831079932063766	CCCCCCCC[B-](O)(O)OCCOP(O)(O)P(=O)(O)O	365.085	0.8757999999999995	9	6	13	0
[171696.56]	0.634463320458492	C[C@@H]1CC[C@]2(C(=O)O)CC[C@@H]3[C@@H](C)CC[C@@H]4[C@@H](O)CC[C@]4(C)[C@H]3CC[C@@]12C	376.58100000000024	5.507100000000006	3	2	1	0
[1422385.1]	0.7610614713574506	C=C(C)c1cc(OC)c(OC)cc1OC	208.25699999999995	2.7455000000000007	3	0	4	1
[44732336.]	0.8874616816356888	Cc1ccc2nc(N3CCN(C(=O)C4CCCO4)CC3)nc(N)c2c1	341.41500000000013	1.3480199999999996	6	1	2	2
[5849396.5]	0.9122119074489338	C[C@@H](NC(=O)c1ccc(F)cc1)C(=O)Nc1ccc(F)cc1	304.296	2.721800000000001	2	2	4	2
[74509.81]	0.7782796771782816	CC(C)=CC[C@H]1C(=O)C(CC(=O)O)=C(C)C1(C)C	250.33799999999997	3.3590000000000018	3	1	4	0
[642682.7]	0.6758950968412794	Cc1ccc(/C=C/C(=O)O)cc1	162.18800000000002	2.09282	2	1	2	1
[5430.765]	0.2966170838570113	Cc1c(O[C@H]2O[C@@H](CO)[C@@H](O)[C@@H](O)[C@H]2O)cc(O)cc1C[C@H](O)CN	359.37500000000017	-2.2585800000000003	9	7	6	1
[5310254.5]	0.2612626527203185	OC[C@H](O)[C@H](O)[C@H](O)[C@H](O)CO	182.172	-3.5854000000000004	6	6	5	0
[59011.52]	0.7971701178185844	CC[C@H](CO)NC(=O)[C@@H]1C=C2c3cccc4[nH]cc(c34)C[C@H]2N(C)C1	339.4390000000002	1.9247	3	3	4	2
[2.1327541e+08]	0.5172771266067366	O=c1c2ccccc2oc2ccccc12	196.20499999999998	2.946200000000001	2	0	0	3
[291117.12]	0.7808951718463064	CO[C@](C)(COC(N)=O)c1ccccc1COC(=O)c1ccccc1	343.3790000000001	3.0005000000000015	5	1	7	2
[4383.9434]	0.6364888654721654	CC(C)(O)CCc1ccccc1CCCCCC(C)C(=O)O	306.446	4.213700000000003	3	2	10	1
[6041.2056]	0.6801078837133907	CC[C@H](C)COC(=O)[C@H](C)[C@@H](C)[C@@H]1O[C@@H]([C@@H](C)C(=O)O)CC[C@@H]1C	342.4760000000001	3.7523000000000026	5	1	8	0
[16827.715]	0.8739705938909597	CC(C)(C)NC[C@@H](O)COc1cccc2c1CCCC2=O	291.391	2.3334	4	2	5	1
[88227.78]	0.6478847894702293	C[C@H]1C(=O)CC[C@H]2[C@@H]3CCC4=CC(=O)CC[C@]4(C)[C@H]3CC[C@]12C	314.46900000000005	4.723500000000005	2	0	0	0
[409123.75]	0.5144236029756105	O=C1N=C(S)NC(=O)/C(=C\c2ccccc2)N1	247.27900000000002	1.1527	2	3	1	1
[1628.435]	0.3648827389751015	Oc1cc(O)c2c(c1)O[C@@H](CO)[C@@H](O)C(=O)c1cc(O)cc(O)c1[C@H]2O	364.30600000000004	-0.11240000000000028	9	7	1	2
[56.141216]	0.13476991029721003	CCN(CC)CC[C@]1(C(=O)Nc2ccccc2S(=O)(=O)NC(=O)N[C@H]1C[C@H](O)C[C@@H](NC)Cc1ccccc1)C(=O)N[C@@H](C)C(=O)O	674.8210000000004	1.274600000000005	10	7	15	2
[722538.]	0.5253875259706279	CCCCC[C@@H](O)[C@H](O)CC(=O)[O-]	189.23099999999997	-0.5715000000000001	4	2	7	0
[1897.6893]	0.4896932559661871	Fc1cccc(O[C@H]([C@@H]2CCNC[C@H]2c2cccc(Cl)c2)c2ccc(Cl)cc2)c1	430.35	6.6459000000000055	2	1	5	3
[inf]	0.14638332198665752	CCCCC/C=C/C=C/C=C/C=C/[C@H](O)C[C@@H](O)[C@H](C)[C@H](CC)C[C@@H](O)CC(=O)[O-].C(=O)O	467.6230000000003	3.1574999999999998	7	4	17	0
[97045.93]	0.7731281411296282	CC(=O)O[C@@H]1[C@H]2C[C@H]3c4[nH]c5ccccc5c4CCN3C[C@@H]2CC[C@@H]1O	354.4500000000001	2.7896000000000014	4	2	1	2
[337685.03]	0.6393410548809525	O=C1NC(=O)N(c2ccccc2)C(=O)N1	205.173	-0.7859000000000003	3	2	1	2
[524049.28]	0.10357727894083653	NCCCC[C@@](N)(C(=O)O)C(=O)N[C@@H](Cc1c[nH]cn1)C(=O)N[C@@H](CCC(=O)O)C(=O)O	456.45600000000024	-2.2176999999999936	11	8	15	1
[1.3410254e+12]	0.627084933059824	O=C1O[C@@]2(c3ccccc13)C(=O)NCC2	203.19699999999995	0.5722	3	1	0	1
[61135.047]	0.6693948319960988	CN(CCc1ccccc1)C(=O)C(CN(CCN(C)C)C(=O)O)c1ccccc1	397.51900000000006	3.0129	4	1	10	2
[565495.]	0.4764912084284152	C=CC(=O)Nc1ccc(OCC(O)CNC(C)C)c(C(C)=O)c1	320.38900000000007	1.7513999999999998	5	3	9	1
[4381.306]	0.4676407804283667	C[C@@H]1O[C@@H](Oc2c(O)c3c(F)c(=O)c(N4CCN(C)CC4)c(F)cc3n2C)[C@@H](O)[C@@H](O)[C@@H]1O	471.45700000000016	-0.5196000000000005	9	4	3	2
[257.24176]	0.7031114508257078	CC(C)CC(=O)O[C@H]1C[C@H](O)C[C@@H]2[C@@H]3CCC4=CC(=O)CC[C@]4(C)[C@H]3C(=O)C[C@@]21C	416.5580000000003	4.016100000000003	5	1	3	0
[22006260.]	0.869070077207796	O=C(O)[C@@H]1[C@H]2C[C@H](c3ccccc3)CC[C@@H]1C2=O	244.29	2.4700000000000006	3	1	2	1
[2254216.5]	0.6961483574996337	C=C1[C@H]2CC=C3C(=O)CCc4cc(OC)ccc4[C@@]3(C)CC[C@@]12C	322.4480000000001	4.770800000000005	2	0	1	1
[62362.]	0.4488212563217486	CCCCC[C@H](/C=C/[C@@H](O)CC(=O)[O-])C(=O)O	243.27899999999994	0.32459999999999956	5	2	9	0
[inf]	0.3947381354021861	CC(C)(CO[P@@](=O)(O)OCC[N+](C)(C)C)C(=O)O.[Cl-]	319.722	-2.0589999999999957	6	2	8	0
[51661.12]	0.6110043288459789	CCC[C@@H]1[C@@]2(OC(=O)[C@@H]3[C@H]4CCC5=CC(=O)C=C[C@]5(C)[C@H]4[C@@H](O)C[C@]3(C)[C@H]2C(=O)CO)C1(C)C	470.6060000000003	3.4006000000000025	6	2	4	0
[175693.64]	0.5507385705372099	CC1(C)C=C[C@]2(C)[C@H]1CC[C@]1(C)C[C@H]2O1	206.32899999999995	3.5463000000000022	1	0	0	0
[13447.825]	0.1616514145933141	OCC1=C[C@@H](N[C@@H]2[C@H](O)[C@@H](O[C@H]3O[C@H](CO)[C@@H](O)[C@H](O)[C@H]3O)[C@@H](O)[C@H]2N)[C@H](O)[C@@H](O)[C@@H]1O	468.4560000000001	-7.42399999999999	14	12	6	0
[15351.266]	0.8240069237957237	CN(C)CC[C@H](c1ccc(Cl)cc1)c1ccccn1	274.795	3.8186000000000027	2	0	5	2
[6151.294]	0.42889647413959053	C=C(C)[C@@H]1CC[C@@]2(C)CC[C@@]3(C)[C@@H]([C@H](C)CCC4C(C)(C)C(=O)CC[C@]43C)[C@H]12	384.6480000000002	7.452800000000009	1	0	1	0
[1391.9197]	0.7357158833177992	O=C(C[C@@H]1C=Cc2ccc(CC(=O)O)cc2N1)NC(=O)c1ccc(Cl)cc1	384.8190000000001	3.121100000000001	5	3	5	2
[2580.9077]	0.603139108694623	COc1cc(-c2nc(N)nc(N)n2)cc(OC(=O)OC(C)C)c1OC	349.34700000000015	1.6439999999999997	10	2	5	2
[37638.074]	0.5933138250797273	CC(=O)/C=C/CC[C@@]1(C)CC[C@H](O)CC[C@H]1C(=O)O	268.35299999999995	2.5538	4	2	5	0
[960684.3]	0.5152259910049051	CC1=C[C@H](O)[C@H](C)[C@H](O)CC1	156.22499999999997	1.0844	2	2	0	0
[2547.5962]	0.35223693638576264	CC1=C2C[C@@H](C(=O)OC(C)(C)O)C(=O)[C@@H]2[C@@H](C)C1	252.30999999999997	1.8195	4	1	2	0
[658543.7]	0.8447666886993785	CCCN[C@]1(c2ccccc2)CCCC(=O)[C@H]1CC(=O)O	289.37499999999994	2.7254000000000005	4	2	6	1
[923216.1]	0.9147003810426954	O=S(=O)(Nc1ccc(Cl)c(Cl)c1)C1CCCCC1	308.23000000000013	4.067800000000002	2	1	3	1
[124900.46]	0.8966166814915382	OC[C@H](c1ccc(Cl)c(F)c1)N1CCCC[C@H]1C(=O)O	301.74499999999995	2.451599999999999	4	2	4	1
[10340698.]	0.6280952859346732	O=C(O)[C@H]1NCCc2cc(O)ccc2C1	207.22899999999998	0.5336	4	3	1	1
[415.41785]	0.42430886715634775	C=C(C)[C@@H](CCC(C)C)[C@H]1CC[C@@]2(C)C3=CC[C@H]4C(C)(C)[C@@H](O)CC[C@]4(C)C3CC[C@]12C	440.7560000000003	8.581000000000007	1	1	5	0
[6798437.5]	0.26971643904968534	OC[C@H](O)C[C@@H](O)C[C@H](O)[C@H](O)CO	210.22600000000003	-2.8051999999999997	6	6	7	0
[1.4469668e+09]	0.6401346584618144	Nc1ccc(Cl)c2c1C(=O)c1ccc(Br)cc1-2	308.56200000000007	3.8961000000000015	2	1	0	3
[17608.54]	0.4136855097160917	CCCCC/C=C/C=C/[C@@H](O)C[C@@H](O)CC(=O)O	256.3419999999999	2.2657	4	3	10	0
[166736.8]	0.6508927141746307	CCCC(=O)O[C@@H](CC)C[C@@H](C)CC(=O)O	230.30399999999995	2.6092000000000004	4	1	8	0
[5959852.5]	0.8603039489698939	NC(=O)c1sc(N)nc1-c1ccc(Cl)cc1	253.714	2.1446000000000005	3	2	2	2
[2214.8257]	0.705714332553085	CC(=O)O[C@@H]1CC(=O)O[C@H]2C[C@@H]3CC[C@@H]4C[C@@H](O)CC[C@]4(C)[C@H]3CC[C@@]21C	378.50900000000024	3.617300000000003	5	1	1	0
[745527.8]	0.6954528282783512	CC(C)(C)C(=O)Nc1ccc(O)cc1C	207.273	2.68522	2	2	1	1
[285997.1]	0.6959082286611118	CC(=O)N/C(=C\c1ccccc1)P(=O)(O)O	241.183	1.2987999999999997	4	3	3	1
[1701054.4]	0.2728602691565382	O=C(O[C@@H]1O[C@H]2CO[C@@H](O)[C@@H](O)[C@H]2O)[C@H](O)[C@@H](O)[C@@H]1O	296.22800000000007	-4.592399999999996	10	6	2	0
[1658451.4]	0.2823797775629887	N=[N+]=CC(=O)Cc1ccc(O)c(O)c1	193.182	0.5193699999999997	3	3	3	1
[15106790.]	0.5037681804988424	CC1(C)[C@@H]2[C@@H](O)C=C[C@H]1C2	138.20999999999995	1.5794	1	1	0	0
[1064.354]	0.483568777102965	CC1(C)[C@@H]2[C@@H](O)C[C@@]3(C)[C@H](CC[C@@H]4C5CCC(=O)CC(=O)CC[C@]5(C)[C@H]4CC[C@]32C)C1	428.6570000000003	5.970700000000007	3	1	0	0
[3.6386368e+08]	0.5800799709220194	Oc1ccc(O)c2ccccc12	160.172	2.2509999999999994	2	2	0	2
[481808.22]	0.3668047871003225	O=C(O)CCCCCCCCC(=O)Nc1ccc([N+](=O)[O-])o1	312.32200000000006	3.3317000000000014	6	2	11	1
[36425.836]	0.46776443168754495	O=[N+]([O-])c1ccc(O)cc1O	155.10899999999998	1.006	4	2	1	1
[60360.37]	0.8402235522501267	Oc1cc(O)cc(OCCN2CCCCC2)c1	237.29899999999992	1.9625000000000001	4	2	4	1
[277639.2]	0.7924783651081534	C=C(CC(=O)CCc1ccc2[nH]c(=O)ccc2c1)C1CCCCC1	323.4360000000002	4.5564000000000044	2	1	6	2
[151657.72]	0.731925066444955	O=C(CCCc1ccc(O)cc1)Nc1ccc(O)cc1	271.31600000000003	3.0592000000000015	3	3	5	2
[13398484.]	0.19726236509016543	N=C(NCCC[C@H](N)C(=O)O)NC(=O)O	218.21300000000002	-1.0295299999999985	6	6	5	0
[28747.027]	0.616334687324986	CCOC(=O)C[C@@H]1CCC[C@@H]2[C@H]3CCC4=CC(=O)CC[C@]4(C)[C@H]3CC[C@@]21C	372.5490000000002	5.477800000000006	3	0	3	0
[8519.669]	0.5243964927074103	C[C@H]1O[C@@H](Oc2ccc(CC3CCC(=O)O3)cc2)[C@H](O)[C@@H](O)[C@@H](O)[C@@H]1O	368.38199999999995	-0.4981000000000002	8	4	4	1
[1.29477]	0.1931580696986653	COc1cccc(CNC(=O)c2c(-c3ccccc3)c(-c3ccc(F)cc3)c(CC[C@@H](O)C[C@@H](O)CC(=O)[O-])n2C(C)C)c1	601.6950000000003	4.665200000000005	6	3	14	4
[2816680.]	0.886211207842576	Cc1c(C(=O)O)cccc1C(=O)NCCc1ccccc1	283.32699999999994	2.665720000000001	3	2	5	2
[7507.984]	0.4847730985194393	CC(C)C1=C2[C@H]3CCC[C@@H]4[C@H](C)CC[C@@H](O)CC[C@]4(C)[C@H]3CC[C@@]2(C)CC1	372.6370000000002	7.1427000000000085	1	1	1	0
[104288.5]	0.840071205529779	CCC[C@H](C(=O)c1ccc(C)cc1)N1CCC(O)CC1	275.39200000000005	2.8031200000000016	3	1	5	1
[671543.2]	0.2011276719859027	CO[C@@]1(NC(=O)CSCC#N)C(=O)N2C(C(=O)O)=C(CSc3nnnn3C)CS[C@@H]21	471.54600000000016	-0.7283199999999983	12	2	9	1
[11219.172]	0.6221600234443319	CC(=O)O[C@@H]1C=C(C)CC[C@@]2(C)[C@H]([C@H](C)O)CC[C@@]12C	280.408	3.4616000000000025	3	1	2	0
[7335.8105]	0.6707052499032446	C[C@](O)(CO)[C@@H]1CC[C@H]2[C@@H]3C[C@H](F)C4=CC(=O)C=C[C@]4(C)[C@@]3(F)[C@@H](O)C[C@@]21C	396.47400000000016	2.6647000000000007	4	3	2	0
[290580.12]	0.708404351594218	C=CCOc1cc(CC2=NC(=O)Nc3ccccc32)ccc1OC	322.3640000000001	3.0873000000000017	4	1	6	3
[980.96375]	0.8615348244596426	CC(C)(Oc1ccc(C2CC2(Cl)Cl)cc1)C(=O)O	289.158	3.589800000000003	3	1	4	1
[171013.31]	0.6474855665062444	COC(=O)/C(C1CCCCC1)Nc1ccc(O)cc1	263.337	2.926000000000001	4	2	4	1
[1.3509965e+08]	0.49355756633609527	C=C1C2=CC[C@@H](C)[C@H]2CC[C@@H]1	147.24099999999999	3.123090000000002	0	0	0	0
[247236.2]	0.643918977441831	CC(C)=CCC1(C(=O)Nc2ccc(Cl)cc2)C(=O)c2ccccc21	339.8220000000001	4.7691000000000034	2	1	4	2
[49769.56]	0.41990487617646394	COc1ccc(CCN(C)CCCC(C#N)(c2ccc(OC)c(OC)c2)C(C)C)cc1OC	454.6110000000002	5.093080000000005	6	0	13	2
[116095.625]	0.6882996344071196	OC[C@@H]1O[C@H](OCc2ccccc2)[C@H](OCc2ccccc2)[C@@H](O)[C@@H]1O	360.406	1.2275999999999998	6	3	7	2
[14064247.]	0.8528036890699656	C[C@H](C(=O)O)c1cccc(C(=O)c2ccccc2)c1	254.285	3.1057000000000015	3	1	4	2
[6078.5156]	0.4930552442107587	O=C(Nc1ccccc1)c1ccc(Cl)cc1O[C@@H]1O[C@@H](CO)[C@@H](O)[C@H](O)[C@@H]1O	409.82200000000006	0.7709999999999995	7	5	5	2
[35141.008]	0.6454972430628254	Oc1c(Br)cc(/C=C/c2ccc(F)cc2)cc1O	309.134	4.169800000000002	2	2	2	2
[164469.42]	0.43505780419418844	C[C@H]1C(=O)O[C@@H]2[C@@H](O)[C@]3(C)C4=CC(=O)[C@H](O)C=C[C@]4(C)[C@H]3CC[C@@]21O	348.39500000000015	0.5022999999999997	6	3	0	0
[438073.03]	0.6974315707866878	CCC[C@@H](CCO)SC(=O)CC	190.30799999999996	2.2073	3	1	6	0
[418064.03]	0.6945006520606539	COCCn1c(C)c(C(=O)NCc2ccccn2)c(-c2ccc(F)cc2)c1	367.4240000000001	3.5740200000000026	3	1	7	3
[100923.55]	0.5592034498071482	O=S(=O)(Cl)c1cc(Cl)c(Cl)c(Cl)c1OC(=O)N1CCCC1	393.0750000000003	4.1689000000000025	4	0	2	1
[3952445.5]	0.7311897205108526	COC(=O)[C@@]1(c2ccccc2)CC[C@H](C)CC1	232.32299999999995	3.307500000000002	2	0	2	1
[50808.805]	0.1930526550848499	C=CCSS[C@@H](CC)SCCC/C(C)=C/O	278.5079999999999	5.265100000000004	4	1	10	0
[7.575691e+08]	0.4850352558003645	Cc1cc2n[nH]c(=S)n2C(=O)c1=O	195.203	0.5668899999999999	4	1	0	1
[19224.307]	0.4541812887345358	COc1ccc(O)cc1OCC(O)COc1cccc2[nH]c3ccccc3c12	379.41200000000003	3.8540000000000028	5	3	7	4
[105094.22]	0.8785603617359034	COc1cc(O)c(C(=O)Nc2ccncc2)c(OC)c1OC	304.3020000000001	2.0652999999999997	6	2	5	2
[19453154.]	0.6695639814414587	O=C(c1ccco1)N(c1ccccc1)c1ccc(Br)cc1	342.192	5.020600000000003	2	0	3	3
[247139.55]	0.17018669395657388	CN[C@H]1C[C@@H](N)[C@H](O[C@H]2[C@@H](O)[C@H](N)N)[C@@H](O[C@H]2O[C@H](C(N)=O)[C@@H](N)CO)[C@@H]1O	408.4560000000002	-6.060500000000004	12	9	8	0
[115098.38]	0.7104766171641675	C=C1CC[C@@]23CC[C@H]4[C@@H](C)C(=O)C=C[C@]4(C)[C@@]3(F)[C@@H](O)C[C@@]2(C)[C@H]1C(=O)CO	390.4950000000002	3.1709000000000027	4	2	2	0
[11690.729]	0.5961032755380988	CC(=O)c1ccc(O)cc1O	152.14899999999997	1.3003999999999998	3	2	1	1
[197954.42]	0.2566590016004048	CO[C@H]1O[C@H](CO)[C@@H](O)[C@H](O[C@@H]2CO[C@@H](O)[C@H](O)[C@@H]2O)[C@H](N)[C@@H]1O	355.34000000000003	-4.776699999999993	11	7	4	0
[10920891.]	0.7263440713564566	Cc1ccccc1SC(=O)N1CCC(Cc2ccccc2)CC1	325.47700000000003	5.161820000000005	2	0	3	2
[3.566157]	0.4347445242149645	CC(C)c1nc(-c2ccc(F)cc2)c(-c2ccc(F)cc2)n1/C=C/[C@H](O)C[C@@H](O)CC(=O)O	456.48900000000015	4.676000000000006	5	3	9	3
[39782.473]	0.7402769335527993	CC(C)(O)[C@@H](CO)c1ccccc1	180.247	1.5333999999999999	2	2	3	1
[1773938.6]	0.5501217966938848	CC(=O)Oc1ccccc1C(=O)O	180.15899999999996	1.3101	4	1	2	1
[403087.9]	0.7508038184953313	COc1ccnc(C[S@@](C)=O)c1OC	215.27399999999997	0.9773	4	0	4	1
[3358.4285]	0.9058473812807649	CC[C@H]1CCc2occ(C(=O)O)cc(-c3ccc(F)cc3)c21	300.329	4.281900000000003	3	1	3	1
[6.460624e+14]	0.48837238667997585	S=C=Nc1cccc2ccccc12	185.251	3.5741000000000014	1	0	1	2
[5863471.5]	0.4435105912731592	O=c1ccn([C@@H]2O[C@H](CO)[C@@H](O)[C@H]2O)c(=O)[nH]1	244.20300000000003	-2.8519	6	4	2	1
[1000717.6]	0.5904230896794621	OCCCc1ccc(O)c(O)c1	168.19199999999998	1.0226999999999997	3	3	3	1
[1755287.8]	0.7602430158179183	CN[C@H](C)[C@H](O)c1cccc(C(=O)N[C@@H]2CCCN2C)c1	291.395	1.1093999999999995	4	3	5	1
[341.92892]	0.23610277282192058	CCCCC/C=C\C=C/C=C/C/C=C\C=C\[C@H](OC(C)=O)C[C@@H](O)CC(=O)O	390.5200000000002	4.895200000000005	5	2	15	0
[10373.337]	0.8520835063647912	O=C(O)C1=C/C(=C(c2ccc(F)cc2)c2ccc(F)cc2)C(=O)N1	327.28600000000006	2.865	3	2	3	2
[3848300.5]	0.6760870934103842	CS(=O)(=O)Nc1ccc([N+](=O)[O-])cc1Oc1ccccc1	308.315	2.7586000000000013	5	1	5	2
[1918.3593]	0.6046512561983656	C=C1[C@@H]([C@@H](O)C[C@H](C)[C@H]2CCC(C)C[C@@H]2C)CC[C@@H]1OC(C)=O	322.48900000000003	4.343700000000004	3	1	5	0
[2120.2786]	0.5939808832500815	COc1[nH]c(=O)c2c(-c3ccccc3)cc(C(=O)N[C@@H]3CC[C@@H](OC(C)=O)c3)cc2c1F	438.45500000000027	3.5568000000000026	5	2	5	3
[335.1108]	0.19607521011109122	CC1=C(CC/C(C)=C/CC/C(C)=C/C(C)=C/C=C/C(C)=C/C=C/C=C(C)C)C(=O)O1	406.6100000000002	8.241400000000008	2	0	11	0
[173748.14]	0.8022518680895324	COCc1ccc(N[C@@H](Cn2ccnc2)C(=O)O)cc1	275.308	1.5947999999999998	5	2	7	2
[21517.004]	0.6701750134572507	O=C(O)CC[C@@H](CCc1ccccc1)C[C@@H](O)CC(=O)[O-]	293.33900000000006	0.9911999999999999	5	2	10	1
[115489.586]	0.757169743555686	C[C@]12CC[C@@H]3c4ccc(O)cc4CC[C@H]3[C@@H]1CC[C@@H]2O	272.3879999999999	3.6092000000000026	2	2	0	1
[1.7313893e+09]	0.5568775915672457	C[C@@H]1COC(=O)[C@H](C)[C@@H]2CCCN1C2=O	211.26099999999994	0.8063999999999998	3	0	0	0
[1327197.8]	0.5674943529825042	Nc1nc2[nH]c(N3CCNC(C(=O)O)C3)ccc2n1	262.27299999999997	-0.6455	7	4	2	2
[15249.939]	0.33779493187695786	CCCCCCCCCC/C=C/[C@@H](O)C[C@@H](O)CC(=O)O	300.439	3.660000000000002	4	3	14	0
[1247.9562]	0.4683330433225475	CCCCCCCCC#CC#C/C=C/CCCC(=O)O	274.404	4.5549000000000035	2	1	10	0
[25132.809]	0.49452669281277606	C[C@@H]1O[C@H](OCc2cc(O)c3c(=O)cc(C)c(O)c3o2)[C@H](N)[C@@H](O)[C@@H]1O	367.35400000000004	-0.2252800000000001	9	5	3	2
[76724.13]	0.6469008445067933	C/C1=C/CC[C@@](C)(O)CC(=O)NC(=O)N1C	226.276	0.9931000000000002	3	2	0	0
[4.464101e+09]	0.46000885031165994	O=C(N/N=C/C#N)c1ccc([N+](=O)[O-])cc1	218.172	0.8339799999999999	4	1	3	1
[1712141.]	0.4361738106721368	CCCCCCOC(C)=O	144.21399999999997	2.1298000000000004	2	0	5	0
[10094.458]	0.3802880816482989	C=C(C)[C@@H]1CC[C@@]2(C)CC[C@@]3(C)[C@@H](CC[C@@H]4CC(=O)CC(=O)CCC[C@]43C)[C@H]12	384.6040000000002	6.529900000000007	2	0	1	0
[11958.474]	0.8240353604649775	COc1c(O)c(OCC2C[C@@H](O)CC(=O)O2)cc(C)c1Cl	316.73699999999997	1.8079199999999997	6	2	4	1
[1896.4113]	0.6154348549141497	C=C[C@@]1(C)Cc2c([C@H](C)CCCC(C)C)coc2C1	260.421	5.5003000000000055	1	0	6	1
[4.771859]	0.6098603402539736	CC(C)c1c(/C=C/[C@@H](O)C[C@@H](O)CC(=O)[O-])c(-c2ccc(F)cc2)cn1C1CCCCC1	442.55100000000016	4.1879000000000035	4	2	9	2
[238919.86]	0.7989479444577321	Oc1ccc([C@H](O)CNC(=O)c2ccc(F)cc2)cc1	275.279	1.9947	3	3	4	2
[44951.52]	0.6290731330689312	CC(C)(C)NCC(O)c1cc(O)cc(O)c1	225.288	1.5192999999999997	4	4	3	1
[3349719.8]	0.40703312408672937	N[C@@H](CCCCNC(=O)CCCC(=O)O)C(=O)O	260.28999999999996	-0.060299999999999465	6	4	10	0
[10722.38]	0.4411648526993299	C=CCc1cc2c(c(O)c1O)CC[C@@](O)(CC(=O)OC)O2	294.303	1.4029999999999994	6	3	4	1
[13146.685]	0.5399819826692943	CC1(C)C[C@@H]2C3=CC[C@H]4[C@@]5(C)CC[C@@H](O)C(C)(C)[C@@H]5CC[C@@]4(C)[C@@]3(C)CC[C@@]2(C(=O)CO)O1	458.68300000000033	5.451600000000006	4	2	2	0
[64065.258]	0.6129942842025213	C=C1/C=C\C[C@H](C)[C@H](C)CCC(=O)[C@@]2(C)CC[C@@H]12	246.39399999999992	4.540300000000004	1	0	0	0
[101019.08]	0.6717858010119436	COc1cc([C@@H](O)CNC(=O)c2ccc(O)cc2)ccc1O	303.314	1.5697999999999996	5	4	5	2
[34188.145]	0.46393516240381766	CO[C@@H]1[C@H](O)[C@@H](OC)[C@H](O[C@H]2O[C@H](C)[C@@H](O)[C@H](O)[C@H]2O)OC[C@@H]1C	352.3800000000001	-1.786199999999997	9	4	4	0
[980.3885]	0.5507421885282902	CC(C)[C@@H]1Oc2cc(ccc2OC[C@H](O)CN2C)c(OC[C@H](O)[C@H]2O)ccc1O	407.4630000000001	1.2674	8	4	1	1
[607860.3]	0.5662247345927631	CCCCC[C@@H](O)CC	130.23099999999997	2.3376	1	1	5	0
[184249.02]	0.6946116752943168	C[C@@]12C(=O)C=CC=C1CC[C@@H]1[C@@H]2[C@@H](O)C[C@@]2(C)[C@H]1CC[C@]2(O)C(=O)CO	360.45000000000016	1.5575999999999997	5	3	2	0
[13657483.]	0.6766931759423208	O=C(c1cc(F)c(F)cc1F)N1CCCC1	229.20099999999994	2.3399	1	0	1	1
[1183197.8]	0.6938773723727042	CCOC(=O)CCc1ccc(OCC)cc1	222.284	2.5810000000000004	3	0	6	1
[3601245.8]	0.5265553477267806	C=CC[C@H](C=O)c1ccc(OC)cc1	190.24199999999996	2.5538000000000007	2	0	5	1
[299464.94]	0.5829616398758072	C[C@H](N[C@@H](CCc1ccc(O)cc1)C(=O)O)C(=O)O	267.281	0.8406999999999998	6	4	7	1
[551.00885]	0.6046520590301177	CC1=C(CC[C@](C)(O)C[C@@H]2CC[C@@H](O)CC(=O)O2)C(C)(C)C1	310.4340000000001	3.1107000000000022	4	2	5	0
[25899.295]	0.6545685995362415	C[C@@H]1CC(=O)c2c(O)cc(O)cc2C(=O)C1	220.22399999999996	1.8930999999999996	4	2	0	1
[55.47268]	0.6929470884625847	CC1(C)CC(=O)c2c(-c3ccc(F)cc3)ccnc2/C1=C\[C@@H]1C[C@@H](O)C[C@@H](O)CC(=O)O1	439.48300000000023	3.7012000000000027	6	2	2	2
[13547.187]	0.4882471812012686	CC(=O)OCC1=C(C)NC(C)=C(C(=O)OC)C1c1cccc([N+](=O)[O-])c1	360.36600000000004	2.5657000000000005	7	1	5	1
[2624.9785]	0.5165015321569534	Clc1ccc(-c2cc(Cl)cc(Cl)c2Cl)c(Cl)c1	326.437	6.6206000000000005	0	0	1	2
[6911118.]	0.7309149715140348	CCCCCOc1ccc(C(=O)O)cc1	208.25699999999998	2.953800000000001	3	1	6	1
[2.1817939e+11]	0.5988163606060163	CC1(C)[C@@H](C(=O)O)N2C(=O)C[C@H]2S1(=O)=O	233.24499999999998	-0.794999999999999	5	1	1	0
[4154.7656]	0.19725711777536103	C[C@H]1[C@H]2[C@H](O[C@H]3O[C@@H](CO)[C@@H](O)[C@H](O)[C@H]3O[C@@H]3O[C@H](CO)[C@@H](O)[C@H](O)[C@H]3O)[C@H](O)[C@H]12	438.42600000000016	-4.747699999999991	12	8	6	0
[189440.39]	0.6596540016798033	CCCSc1ccc(C(C)(C)C)cc1	208.36999999999998	4.486200000000004	1	0	3	1
[248.63051]	0.43915163841674126	CC1=C(C#C/C=C/C(C)=C/C(C)=C/C=C/C(=O)O)C(C)(C)CC1	310.4370000000001	5.215900000000004	2	1	4	0
[837.5741]	0.2074357248862073	Cc1ccnc(N/C=C/[C@@H](O)C[C@@H](O)CC(=O)[O-])c1SC[C@H](N)[C@@H](O)CC(=O)O	428.4870000000002	-1.1774799999999976	11	6	13	1
[82991.01]	0.4788679354820992	CC(C)(O)C[C@](O)(CC(=O)O)C(=O)O	206.194	-0.5622000000000003	6	4	5	0
[119005.71]	0.4916745333213794	Nc1ccccc1Oc1ccc(C(=O)N[C@@H]2CCNC(=O)[C@H]2Cc2ccc(Cl)cc2)cc1	449.9380000000001	4.191700000000003	4	3	6	3
[11263.748]	0.16551577316488084	O=C(O)[C@@H]1O[C@H](O[C@@H]2[C@H](O)[C@@H](O)[C@H](O[C@H]3[C@@H](O)[C@@H](O)[C@H](O)[C@@H]3O)O[C@@H]2CO)[C@@H](O)[C@@H](O)[C@@H]1O	488.39500000000015	-7.45479999999999	16	11	6	0
[50553.316]	0.8463165459481182	CCC/C=C1\OC(=O)c2c(OC)c(OC)ccc2N1	263.29299999999995	2.927600000000001	5	1	4	1
[333474.06]	0.49125098420114016	C[C@@H]1OC[C@H]2S[C@@]3(C)CC[C@@H]4[C@H](C)CC[C@@H](O)[C@]4(C)[C@H](O)C[C@]3(C)[C@@]2(O)C[C@H]1C(=O)CO	470.67200000000025	2.542400000000001	7	4	2	0
[63963524.]	0.909053833483141	O=C(N[C@H]1CN([C@@H](O)c2ccccc2)CC1)c1ccccc1	296.37	2.1818	3	2	4	2
[202875.03]	0.791244806087054	COc1ccc(OCC(=O)c2ccc(O)c(OC)c2)cc1OC	318.32500000000005	2.6797000000000013	6	1	7	2
[2.041905e+09]	0.47513204381723745	C=C1[C@@H]2C[C@H](O)C[C@H]1[C@@H]2O	140.182	0.30419999999999997	2	2	0	0
[11263.748]	0.16551577316488084	O=C(O)[C@H]1O[C@@H](O[C@@H]2[C@H](O)[C@@H](O)[C@H](O[C@H]3[C@@H](O)[C@@H](O)[C@H](O)[C@@H]3O)O[C@@H]2CO)[C@H](O)[C@@H](O)[C@@H]1O	488.39500000000015	-7.45479999999999	16	11	6	0
[1090183.2]	0.6434845308793731	C[S@](=O)C[C@H](NC(=O)c1ccc(N)cc1)C(=O)O	270.31	-0.1696999999999998	5	3	5	1
[751809.4]	0.8671405097601562	CC[C@@]1(C)OC(=O)N2CCc3cccc4[nH]cc(c34)C[C@H]2N(C)C1=O	341.4110000000001	2.671900000000001	3	1	1	2
[57384.53]	0.6868032926885411	Oc1cc2c(cc1O)Oc1ccc(O)cc1[C@@H]2OC	260.245	2.6449000000000007	5	3	1	2
[501759.12]	0.3275037453254436	COc1ccc(C[C@@H](N)C(=O)N[C@H]2[C@@H](O)[C@H](n3cnc4c(N(C)C)ncnc43)O[C@@H]2CO)cc1	471.51800000000026	-0.7936999999999972	10	4	8	3
[342.29172]	0.3992304482170592	CC(C)=CC[C@@H](/C=C/C=C/C(C)=O)C(O)c1cc(O)cc(O)c1C	330.42400000000004	4.113520000000004	4	3	7	1
[1791396.8]	0.6885572304020937	CNC(=O)[C@H](CC(=O)O)C(C)(C)C	187.23899999999998	0.8693999999999995	3	2	3	0
[3651791.]	0.8015823313615688	COc1ccc2cc(CCC(C)=O)ccc2c1	228.29099999999997	3.370000000000002	2	0	4	2
[581723.94]	0.49497828858708776	CNCCC[C@@]1(C)C[C@@H](O)[C@H](O)C[C@@H]1O	217.309	-0.1312000000000007	4	4	4	0
[34531.85]	0.17074395647973564	OC[C@@H]1O[C@H](OC[C@@H]2O[C@H](O)[C@@H](O[C@H]3[C@H](O)[C@@H](O)[C@H](O)[C@H]3O)[C@H](O)[C@@H]2O)[C@H](O)[C@@H](O)[C@@H]1O	474.4120000000001	-7.547099999999989	15	11	6	0
[1065.3624]	0.4298292584463983	COc1cc([C@@H]2c3cc4c(cc3[C@@H](O[C@@H]3O[C@@H]5CO[C@@H](C)O[C@H]5[C@H](O)[C@H]3O)[C@H]3COC(=O)[C@H]23)OCO4)cc(OC)c1O	588.5620000000004	1.3385999999999993	13	3	5	2
[1025.0704]	0.12594672280229013	CC[C@@H]1O[C@H]1C/C=C/CC[C@@H](OC(=O)CC(C)C)[C@H](C)[C@@H](OC(C)=O)[C@@H](C)OC(=O)CC(C)C	482.65800000000024	5.393800000000006	7	0	16	0
[52406.805]	0.49098970700152267	CC(=O)O[C@H]1C[C@]2(C)CC[C@@H]3[C@H](C)CC[C@@H]4[C@@H](C)C(=O)CC[C@]4(C)[C@H]3CC[C@@]12C	402.6190000000003	6.192200000000008	3	0	1	0
[1619072.8]	0.813115835215525	COc1c2ccoc2cc2cc(C(=O)c3ccccc3)cccc2c1	328.367	3.060200000000002	3	0	3	2
[7482177.]	0.36019427464458137	C=CCS[S@](=O)CCC/C=C/C	204.35999999999996	2.925600000000001	2	0	7	0
[705983.5]	0.7760869596059278	COc1ccc(C[C@@H]2NC[C@H](O)[C@H]2OC(C)=O)cc1	265.30899999999997	0.5020999999999994	5	2	4	1
[1.3236444]	0.2218698032496923	CC(C)n1c(CC[C@@H](O)C[C@@H](O)CC(=O)[O-])c(-c2ccc(F)cc2)c(-c2ccccc2)c1C(=O)NCc1ccccn1	572.6570000000002	4.051600000000003	6	3	13	4
[14048.355]	0.6167648979064789	CC(C)C1=CC2=CC[C@@H]3[C@](C)(CC[C@@H]4CC(=O)C[C@@H](O)CC[C@]43C)C2=C(F)[C@@H]1C(=O)O	430.5600000000001	5.379700000000006	4	2	2	0
[1.8592386e+08]	0.5302216682110639	O=c1ccc2ccccc2o1	146.14499999999998	1.793	2	0	0	2
[44384.45]	0.4579663460700667	NCCS[C@@H]1c2c(O)cc(OCC(=O)N[C@@H]3CO3)cccc2[C@@H]1CO	366.4390000000001	0.3503000000000001	7	4	8	0
[242494.7]	0.579913854775467	C=C1[C@H](OC(=O)c2cccnc2)CC(C)(C)C1	231.29499999999996	2.983200000000001	3	0	2	1
[59978932.]	0.8540302270880286	Cc1ccc(C(=O)c2ccc(CC(=O)O)n2C)cc1	257.289	2.1916200000000003	3	1	4	2
[190198.53]	0.7935635994630211	CCOc1cc(C=O)cc(CNC(=O)c2ccccc2C)c1OC	327.3800000000001	3.144820000000002	4	1	7	2
[3672.762]	0.3413059210334571	CC(C)(C(=O)O)c1ccc(C(O)CCCN2CCC(C(O)(c3ccccc3)c3ccccc3)CC2)cc1	501.66700000000014	5.510500000000006	5	3	10	3
[34672.36]	0.7682284916360224	CCc1cc(S(C)(=O)=O)ccc1OC	214.28599999999997	1.6611	3	0	3	1
[1198106.6]	0.6554642687683736	COc1cc(=O)oc2c(-c3ccccc3)cccc12	252.26900000000003	3.468600000000002	3	0	2	3
[inf]	0.3486417727824542	O=[N+]([O-])c1nc[nH]c1.[Cl-]	148.529	-2.6780999999999997	3	1	1	1
[215522.36]	0.5923571191524091	Cn1c2ccccc2c(=O)c2c(O)cc(O)cc21	241.24599999999998	2.102899999999999	3	2	0	3
[28747.77]	0.6358649905891448	CCC(=O)[C@H](C)[C@H](CC)NC(=O)[C@@H]1CCc2ccc(O)cc2C[C@H]1C(=O)O	375.4650000000001	2.7079000000000004	5	3	7	1
[120121.91]	0.6303314667677087	CN1C(=O)CN=C(c2ccccc2)c2cc([N+](=O)[O-])ccc21	295.29800000000006	2.4086000000000007	3	0	2	2
[18904.361]	0.4410690064897194	CC/C=C\C/C=C\C[C@@H](C)[C@H](O)[C@H](C)[C@@H](O)[C@@H](O)[C@@H](C)CO	314.46600000000007	2.272300000000001	4	4	11	0
[2674345.8]	0.2126478952200873	CC1=C(CCO[P@](=O)(O)O[C@@H]2[C@H](O)[C@@H](O)[C@H](N)[C@@H]2O)C(=O)NC1=O	366.26300000000015	-2.7247999999999997	10	6	6	0
[3522942.5]	0.7566386221150456	C[C@@H](NC(=O)c1ccc(F)cc1)C(=O)Nc1ccc(N)cc1	301.321	2.1649000000000003	3	3	4	2
[19777.64]	0.7660785992246721	NC(N)=C/C=N/c1c(Cl)cccc1Cl	230.098	2.4545000000000003	2	2	2	1
[333.7712]	0.4321174308516256	COc1cc(C=O)c(-c2ccccc2)c(-c2ccccc2)c1OCC(O)C[C@@H](O)CC(=O)[O-]	449.47900000000027	2.4724000000000013	7	2	11	3
[1581.5095]	0.5759813901876792	CC(C)(O)[C@@H]1CC[C@]2(C)C3=CC[C@@H]4C(C)(C)[C@@H](O)CC[C@]4(C)[C@H]3CC[C@@]12C	374.60900000000026	5.723400000000006	2	2	1	0
[114678.516]	0.6806681659018752	C/C(=C\CNc1ccc(OC)c(OCCN(C)C)c1)C(=O)O	308.378	2.0784	6	2	9	1
[9917.753]	0.7925059157266593	O=C1C=C2C(=C(\CO)c3ccccc3C2)c2ccc(O)cc2C1=O	318.3280000000001	2.5432000000000006	4	2	1	2
[2374727.2]	0.5639864103126722	C=C1CC[C@@H]2[C@H](OC(=O)[C@@H]2O)C[C@@H]2[C@@H](OC)C[C@@H]12	252.30999999999997	1.2801	4	1	1	0
[14634.108]	0.060160736308307386	CC[C@H](C)[C@H](NC(=O)[C@@H](N)CC(C)C)C(=O)N[C@@H](CC(C)C)C(=O)N1CCC[C@H]1C(=O)N[C@@H](CCCCN)C(=O)N[C@@H](Cc1c[nH]cn1)C(=O)N[C@@H]	730.9560000000001	0.26179000000000807	9	8	22	1
[762805.75]	0.7242511759703446	C=C(CCCCC(=O)O)c1ccccc1O	220.268	3.050400000000002	3	2	6	1
[7840.54]	0.7907287044905105	CC(/C=C/C=C/c1ccc(O)cc1)=C\c1ccc(O)cc1	278.351	4.770700000000004	2	2	4	2
[2.848855e+08]	0.8037448076866119	CC1(C)CC[C@@]2(C(=O)O)C3=C(C(=O)O)CC[C@@H]3C[C@H]12	264.3209999999999	2.6885000000000012	4	2	2	0
[20282.193]	0.6982522815819182	C[C@H]1[C@H]2[C@H](C[C@H]3[C@@H]4CCC5=CC(=O)C=C[C@]5(C)[C@H]4[C@@H](O)C[C@]32C)C[C@@H]1O	356.50600000000014	3.508100000000003	3	2	0	0
[6022111.]	0.6118415015109959	O=C1C[C@@H](c2ccc(O)cc2)N(O)C(=O)N1	222.20000000000002	0.7644	4	3	1	1
[233963.81]	0.8668863336092226	O=C1[C@@H](O)N=C(c2ccccc2)c2cc(Cl)ccc21	271.70300000000003	2.692100000000001	2	1	1	2
[7115005.5]	0.3033106529902801	O[C@H]1CO[C@@H](OC[C@H]2O[C@H](O)[C@@H](O)[C@H]2O)[C@H](O)[C@H]1O	282.245	-4.118999999999998	9	6	3	0
[1112173.]	0.552382719533219	O=c1ccn([C@H]2C[C@H](O)[C@@H](CO)O2)c(=O)[nH]1	228.20399999999998	-1.8226999999999993	5	3	2	1
[355.79453]	0.23526258168565614	COc1cccc2c1C(=O)c1c(O)c3c(c(O)c1C2=O)C[C@@](O)(C(=O)CO)C[C@@H]3O[C@H]1C[C@H](N)[C@@H](O)[C@H](C)O1	543.5250000000003	0.0012999999999993017	12	6	5	3
[50267.32]	0.7137466493052187	Cc1cc(Cl)ncc1C1=CC(c2ccccc2)C=C1	267.759	4.780420000000003	1	0	2	2
[2090517.5]	0.8445857773012406	CCN(CCNC(=O)c1ccc(Cl)cc1)C(=O)c1ccc(Cl)cc1	365.2600000000001	3.885500000000002	2	1	6	2
[3083785.8]	0.41393590267977914	CSCC[C@H](NC(=O)[C@@H](N)C(=O)O)C(=O)O	250.27599999999998	-1.2791999999999986	7	4	7	0
[905499.4]	0.8503466584439977	COc1ccc(OCC(=O)Nc2ccc(OC)cc2)cc1OC	317.34100000000007	2.7299000000000007	5	1	7	2
[5590675.]	0.8199706420021832	O=C(O)[C@H]1CCCN1CCC(=O)NCc1ccccc1	276.336	1.2418999999999993	4	2	6	1
[459084.75]	0.47238946216175093	O=C1C[C@@H](c2ccc(N)cc2)C(=O)N[C@@H]1CCCN1C(=O)N[C@@H](Cc2ccccc2)C(=O)N1	449.51100000000014	1.2579000000000007	5	4	7	2
[9797.451]	0.1635886818121999	CCCSC[C@@H](NC(=O)[C@@H](N)Cc1ccc(F)cc1)C(=O)N[C@@H](C)C(=O)N[C@@H](CCC(=O)O)C(=O)O	528.6030000000003	0.2624000000000023	9	6	16	1
[111867.086]	0.8882248174804238	O=C(O)c1ccccc1Nc1cccc(C(F)(F)F)c1	281.23299999999995	4.1472000000000016	3	2	3	2
[591781.4]	0.751706595605987	CO[C@@H]1c2cc(C(=O)OCC)ccc2C(=O)C1	234.25099999999995	2.1372	4	0	3	1
[414574.53]	0.6197376748674651	NCCCCCCNS(=O)(=O)c1ccc(O)cc1	272.37	1.1895999999999995	4	3	8	1
[3562213.5]	0.42253123989948527	CCCC[C@H](CN(O)C[C@H](N)C(=O)O)C(=O)O	248.27899999999997	-0.01949999999999885	7	4	9	0
[160067.33]	0.5326627823872472	C=CCOc1ccc2c(c1)Oc1cc(OC)c(OC)cc1C2=O	312.321	3.5282000000000027	5	0	5	3
[152823.56]	0.3201332027629826	CCCCC/C=C\C=C/C=C/C/C=C/C=C/C(=O)N(C)C	287.447	4.826000000000004	1	0	10	0
[11950820.]	0.3117911117218776	NC(=O)CCOCCO[C@@H](O)CO	193.199	-1.7942999999999996	5	3	8	0
[119.18425]	0.4042545611387523	C[C@@H]1O[C@@H](Oc2ccc(CC3=Cc4ccc(O)cc4-c4ccc(O)cc4)cc23)[C@H](O)[C@H](O)[C@@H]1O	462.4980000000001	3.067800000000003	7	5	4	3
[26531.336]	0.569813345892572	COc1cc(Cc2cc(CNC(=O)c3ccc(O)cc3)nc(N)c2)ccc1OC	393.44300000000015	2.907400000000001	6	3	7	3
[306366.97]	0.8750406154106872	Cc1[nH]c2ccc(OC3CC3)cccc2c1CCN1CC(=O)O1	312.369	0.8331199999999999	4	1	5	1
[1022940.56]	0.7657554310232919	CSCC[C@@H](NC(=O)c1ccc(F)cc1)C(=O)N1CCC[C@H]1C(=O)O	368.4300000000002	1.7528	5	2	7	1
[143048.4]	0.8268016347357164	CC(=O)c1occc1C(=O)Nc1ccc(S(N)(=O)=O)cc1	308.31500000000005	1.3819000000000001	5	2	4	2
[1692939.9]	0.5317815875256113	CC(=O)O[C@H]1[C@@H](OC(C)=O)[C@@H](C)C(=O)O[C@@H](C)CO1	274.269	0.4053	7	0	2	0
[1297908.1]	0.839209319654068	O=C(N[C@H]1COC(=O)c2cc(F)cc(F)c2s1)C1CCCCC1	341.3790000000002	3.249900000000002	4	1	2	1
[644402.4]	0.5513784249701075	Cc1ccc([C@H]2OC(=O)C(C)(C)C(=O)O2)cc1	234.25099999999998	2.11982	4	0	1	1
[16901288.]	0.7648384525947713	COc1cc(C)c(OC)c(OC)c1OC	212.24499999999998	2.02942	4	0	4	1
[448.04224]	0.5106512004182092	CC(=C/C=C/C(C)=C/C(C)=C\C(C)=C\C(=O)O)c1ccc(N(C)C)cc1	351.49000000000007	5.6356000000000055	3	1	7	1
[2079.4482]	0.40090388024846324	CC(C)=CCC[C@@](C)(CC[C@@H]1CCOC(=O)CC(=O)O)[C@H](C)C1O	340.46	3.5541000000000023	5	2	8	0
[2037.9155]	0.10652431734800419	CC/C=C\C/C=C\C/C=C\CCC(=O)N[C@@H](C)C(=O)N[C@@H](CC(C)C)C(=O)N[C@@H](C)C(=O)NCCCCC(=O)O	562.7520000000003	3.536800000000003	6	5	21	0
[331.77316]	0.5907353095213193	C[C@@H](O)c1ccc(-c2cc(F)ccc2F)cc1OCC(O)C[C@@H](O)CC(=O)[O-]	395.37800000000016	1.3157999999999996	6	3	9	2
[2600322.]	0.6493598345255632	C/C=C\[S@](=O)[C@@H](CC)SSC	210.389	3.016000000000002	3	0	5	0
[4571182.]	0.5174653102504866	COC(F)(F)C(F)(F)F	150.046	1.7879	1	0	1	0
[1006061.]	0.7972573466732804	O=C(C[C@H]1CC(c2ccc(Cl)cc2)CC1)N1CCCCC1	305.8490000000001	4.626300000000004	1	0	3	1
[60148.906]	0.654930147548758	CC(C)=CCC[C@H](C)[C@H]1CC[C@@]2(C)C(=O)C=C[C@]12C	260.421	4.930400000000005	1	0	4	0
[30646.762]	0.5088976043445838	CC(C)=CCC1(C(=O)Nc2ccc(Cl)cc2)C(=O)NC1=O	306.7490000000001	2.2775999999999996	3	2	4	1
[330760.97]	0.7848332802556961	C[C@]12C=CC(=O)C=C1CC[C@@H]1[C@@H]2C(=O)C[C@@]2(C)[C@H]1CC[C@]2(O)C(=O)CO	358.43400000000014	1.7658	5	2	2	0
[27456534.]	0.6492210496170546	N[C@H](CCCCn1ccnc1)C(=O)O	197.238	0.46529999999999955	4	2	6	1
[855.12115]	0.29377916639063406	CCCCOC(=O)C1=C(C)NC(C)=C(C(=O)OC(C)C)C1c1cccc([N+](=O)[O-])c1	416.47400000000016	4.124500000000003	7	1	8	1
[243.25867]	0.5263370165433661	C=C1[C@@H](O)C[C@H](OC(=O)C(C)C)[C@@]2(C)CC[C@@H](C)[C@H](CCCC(C)C)O[C@@H]12	380.5690000000002	4.891300000000005	4	1	6	0
[4015943.5]	0.7408624302403197	O=c1ccoc2c(Nc3ccccc3)cccc12	237.25800000000004	3.5366000000000017	3	1	2	3
[7789.4497]	0.8324172433987881	COc1cc([C@H]2OC(=O)C(C)=CC[C@@H]2C)ccc1O	262.30499999999995	2.971200000000002	4	1	2	1
[16293.812]	0.7611731350069013	COc1ccc([C@@H]2C[C@H](O)[C@H](O)CC(=O)O2)cc1	252.266	0.7950999999999999	5	2	2	1
[1.605882e+08]	0.7969903744768736	N#Cc1ccc(COC(=O)c2ccc(C#N)cc2)cc1	262.268	2.7869600000000005	4	0	3	2
[751775.7]	0.3483635057725794	C=C[C@H](O)C#CCOC(C)=O	154.165	0.09979999999999989	3	1	2	0
[39152.04]	0.2905169417988814	CCCCCCCC/C=C/CCCCCCCC(=O)O	282.4679999999999	6.1085000000000065	2	1	15	0
[7789.4497]	0.8324172433987881	COc1cc([C@@H]2OC(=O)C(C)=CC[C@@H]2C)ccc1O	262.30499999999995	2.971200000000002	4	1	2	1
[250.22925]	0.31148176690356966	CCCCCc1cc(OCC(O)C[C@@H](O)CC(=O)[O-])cc(-c2ccc(F)cc2)c1-c1ccc(C(=O)[O-])cc1	522.5690000000003	2.8866000000000014	7	2	14	3
[4964119.5]	0.848174465043975	CC(=O)c1occc1C(=O)Nc1ccc(F)cc1	247.225	2.8736000000000006	3	1	3	2
[891.1097]	0.15222408997556253	CCCCC[C@H](O)/C=C/C=C/C=C\C=C\C=C\[C@H](O)C[C@H]1O[C@@H]1O[C@H](C)[C@@H](O)CC(=O)O	450.57200000000023	3.425200000000002	7	4	17	0
[63729.066]	0.3628068134932709	CCC1=C(C)C(=O)NC(N)=C(C(=O)NC(=O)NC(=O)c2cccs2)C[C@H]1c1ccc([N+](=O)[O-])cc1	497.5330000000002	2.822800000000001	7	4	5	2
[620891.1]	0.5558152203910758	CSCC[C@@H](NC(=O)c1ccccc1)C(=O)NCC(=O)N1CCC[C@H]1C(=O)O	407.4920000000003	0.7299000000000004	6	3	9	1
[451865.2]	0.46783182188536404	CN1CN([C@@H]2O[C@H](CO)[C@@H](O)[C@H]2O)C=C(CO)CC1	274.31700000000006	-2.103399999999998	7	4	3	0
[934375.8]	0.749443647316872	Cc1ccc(Cn2cc(C(F)(F)F)cc2)cc1	239.24	3.8636200000000027	0	0	2	2
[57806.43]	0.3855025956884606	CC/C=C\C/C=C\C=C\C=C/[C@H](O[C@@H]1O[C@H](C)[C@@H](O)[C@H](N)[C@@H]1O)C(=O)[O-]	366.4340000000001	-0.05969999999999853	7	3	9	0
[37952.45]	0.6037649757282153	C=C1CC[C@@H]2C(C)(C)[C@@H](O)CC[C@]2(C)C1	208.34499999999994	3.5299000000000023	1	1	0	0
[39327.996]	0.1665858254818805	OC[C@@H]1O[C@@H](O[C@@H]2[C@@H](O)[C@@H](O[C@H]3O[C@H](CO)[C@@H](O)[C@H](N)[C@H]3O)[C@H](N)C[C@@H]2N)[C@H](O)[C@@H](O)[C@@H]1O	485.48700000000014	-7.257800000000007	15	11	6	0
[56453.61]	0.7213700331055823	CN1CCN(c2nc3c(cc2F)c(=O)c(C(=O)O)cn3-c2ccc(F)cc2F)C1	404.34800000000007	2.2104999999999997	6	1	3	3
[84.35598]	0.2999314946509668	CO[C@@H]1[C@H](O)[C@H](C)[C@@H](O[C@H]2O[C@H]([C@H](C)C=O)[C@@H](C)O[C@H](C)O2)C[C@@H]1C[C@@H](O)C[C@@H](O)CC(=O)O	492.5620000000003	0.6653000000000011	11	4	11	0
[947541.75]	0.6166116116190477	CC(=O)O[C@@]1(C(C)=O)CC[C@H]2[C@@H]3C=C(Cl)C4=CC(=O)[C@@H]5C[C@@H]5[C@]4(C)[C@H]3CC[C@@]21C	416.9450000000003	4.607600000000004	4	0	2	0
[3651.5486]	0.6388315967465905	Cc1ccc(-c2oc3cc(O)cc(O)c3c(=O)c2O)cc1	284.267	2.8852200000000012	5	3	1	3
[14177745.]	0.30647243072316105	O=C(O)[C@H](O)[C@@H](O)[C@H](O)CO	166.129	-2.8540000000000005	6	5	4	0
[752206.75]	0.7514859268568042	Oc1ccc2c3c1O[C@H]1[C@@H](O)CC[C@@]4(O)[C@@H](C2)N(CC2CCC2)CC[C@]314	357.4500000000003	1.7072999999999998	5	3	2	1
[159279.92]	0.6842088937419692	CCCOC(=O)c1ccc(OC)c(C(=O)OCCN(C)C)c1	309.36199999999997	1.9804000000000002	6	0	8	1
[155840.4]	0.8795537347297915	CCOC(=O)NC(=O)[C@H]1C[C@@H]2c3cccc4[nH]cc(c34)C[C@H]2N(C)C1	341.4110000000002	2.4006000000000007	4	2	2	2
[10678842.]	0.30472753178416717	OC[C@H]1O[C@H](S)[C@H](O)[C@@H](O)[C@@H]1O	196.22400000000002	-2.2839000000000005	5	5	1	0
[2537882.2]	0.5541818739705442	O=C(O)CCCC[C@H]1CCSS1	206.332	2.7851000000000017	4	1	5	0
[35442.3]	0.33009748462202376	CC(C)[C@@H]1NC(=O)[C@@H](Cc2ccc(F)cc2)NC(=O)N1CC(=O)NCC(=O)NCC(=O)O	451.45500000000027	-0.8226999999999967	6	5	9	1
[10133.725]	0.4178376672450479	CC/C=C\C/C=C\C/C=C\C/C=C\CCCC(=O)O	262.3929999999999	5.046400000000005	2	1	11	0
[11108.151]	0.701569658152352	C[C@H](CC[C@H](O)C(=O)O)[C@H]1CC[C@H]2[C@@H]3CCC4=CC(=O)CC[C@]4(C)[C@H]3C(=O)C[C@@]21C	416.5580000000003	4.175300000000004	5	2	5	0
[3460989.2]	0.6941285482027957	COc1c2c(c(C)c3ccccc3Sc3ccc(F)cc32)cc1OC	352.4300000000001	5.6654000000000035	3	0	2	2
[199427.11]	0.6239862316213927	CC(=O)NCCc1ccc(O)c(O)c1	195.218	0.7763999999999998	3	3	3	1
[899166.7]	0.7782904640587247	Oc1ccc2c(c1)CCc1cccnc1C2=CC(=O)O	267.284	2.4021	4	2	1	2
[25521.51]	0.6084014015393907	C[C@@H]1CC[C@@]2(C)C(=O)CC[C@@H]3[C@H](C)C[C@@H]4[C@H](O)CC[C@]4(C)[C@H]3CC[C@]12C	360.5820000000002	5.621400000000007	2	1	0	0
[3180.0508]	0.7582755056730436	Cc1ccccc1Sc1ccc(/C=C/[C@@H](O)C[C@@H](O)CC(=O)[O-])cc1	357.45100000000014	2.411320000000001	5	2	8	2
[661.7494]	0.5023259105130484	CCOC(=O)C1=C(COCCN)NC(C)=C(C(=O)OC)C1c1ccccc1Cl	408.88200000000006	2.266300000000001	7	2	8	1
[2.359678e+09]	0.4466655233390571	N#CC1=C(N)OC(=O)C1	124.09899999999999	-0.3728200000000004	4	1	0	0
[875.91455]	0.7351466700288802	CC(C)(C)NC(=O)[C@@H]1C[C@@H]2C[C@@H]3CC[C@H]4NC(=O)C=C[C@]4(C)[C@H]3CC[C@]12C	372.55300000000017	3.8145000000000024	2	2	1	0
[91166.05]	0.36580543129945575	CC/C=C\CCO[C@@H]1O[C@H](CO)[C@@H](O)[C@H](NC)[C@H]1O	275.345	-0.6136999999999995	6	4	7	0
[12451.743]	0.2230861619299879	CC1(C)C(=O)CC[C@H](C)[C@]1(C)CC[C@H](C)O[C@@H]1O[C@H](CO[C@@H]2O[C@H](C)[C@@H](O[C@H]3O[C@H](C)C(=O)[C@H](O)[C@H](N)[C@H]3N)[C@H](O)[C@H]2N)C1	629.792	0.48240000000000777	13	5	10	0
[572564.2]	0.5031075138837579	O=C(/C=C\c1ccc(O)c(O)c1)OCCc1ccccc1	284.311	2.8969000000000005	4	2	5	2
[8373450.]	0.6143085768680232	Cc1cccc(O)c1NC(=O)C(C)N	194.23399999999998	0.9863199999999999	3	3	2	1
[710.94135]	0.39895528849748824	CC(C)CCC[C@H](C)[C@H]1CC[C@@]2(C(C)O)C3=CCC4C(C)(C)[C@@H](O)CC[C@]4(C)C3CC[C@]12C	458.7710000000003	7.775800000000011	2	2	6	0
[11402.578]	0.5951299396768349	CC[C@@H](C#CC#C/C=C/C(C)=C\CC)C(=O)O	230.30699999999996	3.0165000000000006	2	1	4	0
[10.813344]	0.671999391844661	CC[C@@H](C)C(=O)O[C@H]1C[C@@H](C)C=C2C=C[C@H](C)[C@H](CC[C@@H]3C[C@@H](O)CC(=O)O3)[C@H]21	404.54700000000025	4.195500000000004	5	1	6	0
[129041.836]	0.6227651876315359	CC(=O)O[C@]1(C(C)=O)CC[C@H]2[C@@H]3C=C(Cl)C4=CC(=O)CC[C@]4(C)[C@H]3CC[C@@]21C	404.9340000000003	4.751700000000005	4	0	2	0
[957556.06]	0.8005242690101381	COc1ccc2c3c1O[C@H]1C[C@@H](O)C=C[C@@]31CCN(C)C2	287.35900000000004	1.8503	4	1	1	1
[48165.68]	0.4731086767419259	CCCCCCO[C@H](C)C[C@H](O)C[C@H](N)CC(=O)O	275.38899999999995	1.9149	5	3	12	0
[6071763.5]	0.7638675614025322	CC1(C)CC(=O)N2C(C(=O)O)=C(S[C@@H]3CN[C@H](C(=O)N(C)C)C3)[C@H]21	353.44400000000013	0.47520000000000095	6	2	4	0
[2.4273764e+09]	0.45736552344175885	C=C1CC[C@]2(OC(C)=O)CC[C@H]1C2	180.24699999999996	2.4384000000000006	2	0	1	0
[326386.]	0.2356273503412489	CN[C@@H]1[C@@H](O[C@H]2O[C@H](CO)[C@@H](O)[C@H](N)[C@H]2O)O[C@@H](CO)[C@H](O)[C@H]1O	354.35600000000005	-5.203699999999992	11	8	5	0
[1874153.]	0.703573662172179	C[C@H](N)C(=O)N[C@H](Cc1ccc(F)cc1)C(=O)O	254.261	0.2847999999999999	4	3	5	1
[28265382.]	0.36391324187738655	CO/C=C(C(=O)OC)NC(C)=O	173.16799999999998	-0.2166999999999999	4	1	3	0
[15.610936]	0.449352370665624	CC(C)c1c(O)c(C(C)C)c(C(C)C)c(OCC(O)C[C@@H](O)CC(=O)[O-])c1-c1ccc(F)cc1	475.57700000000017	4.199200000000003	6	3	11	2
[49447.848]	0.4143573581655692	CCCC/C=C\CCCCCCCC(=O)O	226.35999999999993	4.548100000000003	2	1	11	0
[1422993.]	0.4860799811760921	CC(C)=C[C@H]1C[C@H](C)[C@]2(CC[C@]3(C)C[C@@H]4C(C)=CC(=O)[C@H]4/C(C=O)=C\C[C@H]32)O1	382.5440000000001	5.213200000000005	3	0	2	0
[466875.44]	0.750440465982924	COc1nc(C)nc(Cl)c1NC1=NCCN1	241.68200000000002	0.8181199999999997	5	2	2	1
[276590.53]	0.5309676075705745	CC1=C[C@H](C)[C@@H](C)[C@H](O)CC1	154.25299999999996	2.3596000000000004	1	1	0	0
[55818932.]	0.2680456486995585	O[C@H]1CO[C@@H](O)[C@@H](O)[C@H](O)[C@@H]1O	180.156	-3.2214000000000005	6	5	0	0
[203845.12]	0.4420814781300585	CC/C=C\CCCC[C@@H](O)[C@H](O)CC(=O)[O-]	229.296	0.3747999999999997	4	2	9	0
[18904.361]	0.4410690064897194	CC/C=C\C/C=C\C[C@@H](C)[C@H](O)[C@H](C)[C@H](O)[C@@H](O)[C@@H](C)CO	314.46600000000007	2.272300000000001	4	4	11	0
[39874.74]	0.5333772852310881	C=C1C(=O)[C@]2(O)[C@H](C)C3=CC[C@@H]4C[C@@H](O)C[C@@]4(C)[C@H]3CC[C@@]12C	316.4410000000001	3.0161000000000016	3	2	0	0
[6.8432707e+12]	0.520631018455888	CC1(C)[C@H]2CC[C@@]1(C)C(=O)C2	152.237	2.401700000000001	1	0	0	0
[91833.414]	0.758515457580017	Oc1cccc2c1CC[C@H]2CN(CC(=O)O)CC(=O)c1ccccc1	339.391	2.6915000000000013	5	2	7	2
[11219.172]	0.6221600234443319	CC(=O)O[C@H]1C=C(C)CC[C@@]2(C)[C@H]([C@H](C)O)CC[C@@]12C	280.408	3.4616000000000025	3	1	2	0
[6769.7534]	0.13555956630497829	C[C@@H](O)[C@H](NC(=O)[C@@H]1CCCN1C(=O)[C@H](Cc1ccccc1)NC(=O)CN)C(=O)NCC(=O)NCC(=O)O	534.5700000000003	-3.1537999999999915	9	7	13	1
[15059637.]	0.6529857225655025	O=C(O)[C@@H](Cl)c1cc(Cl)c(Cl)c(Cl)c1	273.93	4.011300000000001	2	1	2	1
[7280.9585]	0.21751778620947723	N#C[C@@H](O[C@H]1O[C@@H](CO[C@@H]2O[C@H](CO)[C@@H](O)[C@H](O)[C@H]2O)[C@@H](O)[C@H](O)[C@H]1O)c1ccccc1	457.4320000000001	-3.108019999999997	12	7	7	1
[1652275.8]	0.7240344972033541	O=C(O)[C@H](CO)Cc1ccccc1	180.20300000000003	0.9222	3	2	4	1
[45429.895]	0.8833311857805227	Cc1ccc(S(=O)(=O)NC(=O)NN2CCCCC2)cc1	297.38000000000005	1.3838199999999994	4	2	3	1
[1329.601]	0.3884798476879713	CCCCC#CCSc1ccc(OCC(O)CNC(C)C)cc1	335.51300000000003	3.7100000000000026	4	2	10	1
[63261268.]	0.6143884490200855	COC(=O)c1ccccc1O	152.14899999999997	1.1787999999999998	3	1	1	1
[1211032.4]	0.4978639023397098	O=C1OCc2cc3c(cc2C1=O)C(=O)c1cccc(O)c1C3=O	308.245	1.4071	6	1	0	3
[121054.22]	0.45808229973032943	CCCCCCC/C=C/[C@@H](O)CC(=O)O	214.30499999999998	2.7387000000000006	3	2	9	0
[2487660.8]	0.5529554472190913	C=C1[C@@H](OC(=O)C2CCCC3(C)CC[C@@H]32)C[C@H](C)C1	262.393	4.100700000000003	2	0	2	0
[28979.459]	0.7228930040958291	C=C[C@@H]1C2=CCO[C@@H]1C[C@H]2/C=C/C[C@@H](C)CCC(=O)O	276.376	3.5809000000000015	3	1	7	0
[1939.4021]	0.18903911004846016	CCCCC/C=C\C=C\C=C/[C@H](C)[C@@H](CC[C@@H](O)CC(=O)[O-])C(=O)NO	366.4780000000001	2.2740999999999993	5	3	14	0
[27296.11]	0.5660374890254205	CC(=O)O[C@H](C)CC(C)C	144.21399999999997	1.9841	2	0	3	0
[7.576587e+08]	0.5511534679505163	CC/C=C(/C)C(=O)O	114.14399999999998	1.4273	2	1	2	0
[25755810.]	0.5101833659351177	O=C1N(c2ccccc2)C(=O)NC1=O	190.15799999999996	0.2693999999999999	3	1	1	1
[2.4212069e+08]	0.5753456627533022	CCCn1c(=O)[nH]c(=O)[nH]c1=O	171.15599999999998	-1.3650999999999995	3	2	2	1
[42047.133]	0.8119390822491338	COc1cc2c(cc1OC)C(=O)O[C@@H]2[C@@H](O)Cc1ccc(OC)cc1	344.36300000000006	2.5275000000000007	6	1	6	2
[1.9075557e+08]	0.6399306272351043	Cc1ccc(-n2c(=O)c3ccccc3n2C)cc1	238.29000000000005	2.637620000000001	1	0	1	3
[7507.984]	0.4847730985194393	CC(C)C1=C2[C@@H]3CCC[C@@H]4[C@H](C)CC[C@@H](O)CC[C@]4(C)[C@H]3CC[C@@]2(C)CC1	372.6370000000002	7.1427000000000085	1	1	1	0
[118807.734]	0.8078991906592691	CCCC[C@@H]1OC(=O)[C@H](C)[C@@H](NC(=O)c2ccccc2)NC1=O	318.37300000000005	1.6103999999999998	4	2	5	1
[1.5881298e+08]	0.5158680082581498	Cc1ncc([N+](=O)[O-])n1CCO	171.15599999999998	0.09201999999999994	4	1	3	1
[71907.586]	0.8409126944161559	CC[C@H]1[C@H]2Cc3ccc(OC)cc3C[C@@]c(OC)c4cc(cc41)O2	322.40400000000005	4.024490000000004	3	0	3	1
[1095.835]	0.745822968891799	OCCC1(O)CCCN(CCN2c3ccccc3Sc3ccc(Cl)cc32)CC1	418.9900000000002	4.542100000000004	5	2	5	2
[136525.33]	0.6523450859649544	N[C@H]1C=C[C@@H](CC[C@H](O)C[C@@H]2CCCC2)[C@H](C(=O)O)C1	281.39599999999996	2.3120000000000003	4	3	6	0
[151782.44]	0.7678065120522066	COc1ccc2c(c1)c(CC(=O)O)c(C)n2C(=O)c1ccc(Cl)cc1	357.793	3.9273200000000026	4	1	4	3
[53083.297]	0.6786822791570705	COc1cc(CCCO)ccc1CC(=O)OCCO	268.30899999999997	0.6980999999999999	5	2	8	1
[73407.13]	0.6793962797530271	CN[C@H](C)Cc1cc(O)c(C(N)=O)cc1	208.26099999999997	0.6414999999999997	3	3	4	1
[1251444.8]	0.4597906827616264	CCCCCS(=O)(=O)OCC	180.26899999999998	1.5429	3	0	6	0
[2.2039454e+08]	0.555769331654377	COc1c2c(cc3ccccc13)CCC(=O)O2	228.24699999999993	2.7	3	0	1	2
[273.47998]	0.7362258080138818	COc1cc([C@H](O)C[C@@H](O)CC(=O)[O-])c(-c2ccc(F)cc2)cc1OC	363.36100000000005	1.4342999999999997	6	2	8	2
[612995.44]	0.6771088741597445	O=C1CN=C(c2ccccc2)c2cc([N+](=O)[O-])ccc2N1	281.27099999999996	2.3842999999999996	3	1	2	2
[60566.11]	0.5950215632492547	C[C@@H]1C[C@H]2O[C@@]3(O)[C@@H]4CCC5=CC(=O)C=C[C@]5(C)[C@@]4(F)[C@@H](O)C[C@]3(C)[C@]2(C(=O)CO)O1	436.4760000000002	1.1435999999999997	7	3	2	0
[2356548.2]	0.6550248398751946	CCCCOc1ccc(OCCCN2CCOCC2)cc1	293.4069999999999	2.9666000000000015	4	0	9	1
[381415.1]	0.6347682543482335	Cc1cc2c(cc1O)Cc1cc(O)c(C)cc1O2	242.27399999999997	3.4111400000000014	3	2	0	3
[13146.685]	0.5399819826692943	CC1(C)C[C@H]2C3=CC[C@@H]4[C@@]5(C)CC[C@@H](O)C(C)(C)[C@@H]5CC[C@@]4(C)[C@@]3(C)CC[C@@]2(C(=O)CO)O1	458.68300000000033	5.451600000000006	4	2	2	0
[inf]	0.606729345729645	CCC[N+](CCC)(CCOc1ccccc1)CC.[Br-]	330.30999999999995	0.7261000000000009	1	0	9	1
[1043.999]	0.1074628219307586	CC/C=C\C/C=C\C/C=C\CCC(=O)N[C@@H](C)C(=O)N[C@@H](CC(C)C)C(=O)N[C@@H](C)C(=O)N[C@@H](CC(=O)O)[C@H](C)C(=O)O	606.7610000000003	2.845900000000004	8	6	21	0
[321672.62]	0.6333115223890194	O=C(O)[C@H]1CNC(=O)Cc2cc(O)ccc21	221.21200000000002	0.2326999999999998	4	3	1	1
[1.181142e+09]	0.5580335652057179	CC(=O)CSCCN(C)C	161.26999999999998	0.8702000000000001	3	0	5	0
[1412.4673]	0.3812750231790432	CC(=O)/C=C/CC[C@@]1(C)[C@H](OC(C)=O)C[C@H](O)C[C@H](O)[C@H]1CO	328.40500000000003	0.9738999999999998	6	3	6	0
[88192.02]	0.47600377105814073	CCCCCCC1(CCC(O)CCc2ccc(F)cc2)CC(=O)O1	336.4470000000001	4.555500000000004	3	1	11	1
[194571.61]	0.8047763951530763	O=C(/C=C/[C@@H]1C[C@@H](O)CC(=O)c2ccccc2C1)N1CCC[C@H]1C(=O)O	357.4060000000002	1.8145	5	2	3	1
[5.528905e+08]	0.751239831618096	FC(F)(F)c1ccc([C@@H](O)C(F)(F)F)cc1	244.134	3.301100000000001	1	1	1	1
[13213.176]	0.5881033568978759	C[C@@H](COc1ccccc1)NCC(O)c1ccc(O)c(C(N)=O)c1	330.38400000000007	1.5816	5	4	8	2
[116375.85]	0.6486544028846576	C[C@]12C[C@@H](c3ccc(O)cc3)[C@@H]3CC[C@@H]4c5ccccc5[nH]c(c34)C[C@H]1[C@@H]2O	373.4960000000001	5.140000000000005	3	3	1	2
[2145935.8]	0.7036740922269236	O=C(O)[C@@H](Oc1ccc(C(=O)O)cc1)[C@H]1CO[C@@]2(C(=O)O)C[C@@H]1C2	336.2960000000001	1.0965999999999996	8	3	6	1
[1205687.6]	0.8382779441454521	CCN1C[C@@]2(OC(=O)c3ccccc3NC2=O)[C@H](C)[C@H]1OC	304.34600000000006	1.4784	5	1	2	1
[746998.8]	0.578029884636738	O=c1[nH]c(=O)n([C@H]2C[C@H](O)[C@@H](CO)O2)cc1I	354.1	-1.2181000000000002	5	3	2	1
[10336.936]	0.043741557343612084	N[C@H](CCC(=O)N[C@@H](CSSC[C@H](NC(=O)CC[C@H](N)C(=O)O)C(=O)NCC(=O)O)C(=O)NCC(=O)O)C(=O)O	612.6400000000004	-3.8767999999999985	16	10	21	0
[8919341.]	0.47162133314166776	O=C(O)/C=C\c1ccc(O)c(O)c1	180.159	1.1956	4	3	2	1
[12806108.]	0.5782262118798768	ON=C1C=CC(=O)N(CCCN2CCCC2)C1	237.3029999999999	0.7008999999999999	3	1	4	0
[117687.49]	0.44738168437369064	CC[C@H](C)CCCCCCCCCCCC(=O)O	256.4299999999999	5.408200000000004	2	1	13	0
[4450.4463]	0.45757243423628885	C=C(C)[C@]12C[C@@H](O)C(C)=C1C[C@@H](O)C[C@@]1(C)[C@H](OC(=O)C(C)=C(C)C)[C@H]12	360.4940000000001	3.688900000000003	4	2	3	0
[3187524.8]	0.46062963400630047	O=C(NO)Nc1ccc2c(c1)C(=O)c1ccccc1-2	254.24499999999998	2.4087000000000005	3	3	1	3
[2458983.5]	0.6004423591626408	C[C@@H](N)Cn1ncc2c(N)nc(N)nc21	207.24099999999996	-0.6620999999999995	6	3	2	2
[45100.434]	0.8815196184542146	Cc1nc(C)c(/N=N/c2ccc(S(N)(=O)=O)cc2)s1	296.377	2.8227400000000005	3	1	3	2
[2956.3682]	0.17814934946452954	CC/C=C\C/C=C\C/C=C\CCC(=O)N[C@@H](C)C(=O)N[C@@H](CC(C)C)C(=O)N[C@@H](CC(=O)O)C(=O)O	507.62800000000027	2.7051000000000007	7	5	18	0
[11263.748]	0.16551577316488084	O=C(O)[C@@H]1O[C@@H](O[C@@H]2[C@H](O)[C@@H](O)[C@H](O[C@H]3[C@@H](O)[C@@H](O)[C@H](O)[C@@H]3O)O[C@@H]2CO)[C@@H](O)[C@@H](O)[C@H]1O	488.39500000000015	-7.45479999999999	16	11	6	0
[2147.764]	0.5270619097863911	COc1cc(C)cc(C(=O)NCCc2ccc(S(=O)(=O)NC(=O)N[C@H]3CC[C@H](C)CC3)cc2)c1	487.62200000000024	3.542720000000002	5	3	8	2
[174681.19]	0.6198510528615416	CC(C)[C@H](C)/C=C/C(C)CO	156.26899999999998	2.463100000000001	1	1	4	0
[734088.5]	0.6505019305926086	Cc1c([C@]2(c3ccccc3)CC(=O)NC1=O)NC(=O)N2	271.27599999999995	0.5151999999999999	3	3	1	1
[1.764369e+08]	0.49847588681082333	O=c1[nH]c(O)nc(F)c1F	148.06799999999998	-0.24630000000000007	3	2	0	1
[4576774.]	0.7377712498813623	COc1ccc(OC)c(OC)c1OC	198.21799999999996	1.7209999999999999	4	0	4	1
[10941783.]	0.6489283522983507	C[C@@]1(C(=O)OC(=O)c2cccnc2)CCC(O)(C)C1	263.293	1.7062	5	1	2	1
[14487.803]	0.5731614777840193	NCCS[C@H]1c2c(O)cc(OCC(=O)O)cc2OC[C@H]1CO	329.3740000000001	0.5894999999999997	8	4	7	1
[14627.718]	0.5447585058594908	CCOC(=O)[C@@]1(C)[C@H](C)CC[C@H]2[C@@H]3C=C(C)C4=CC(=O)CC[C@]4(C)[C@H]3CC[C@@]21C	398.5870000000003	5.889900000000007	3	0	2	0
[1908.2141]	0.23478673547872903	CSC[C@H](NC(=O)[C@@H](Cc1ccc(F)cc1)NC(=O)CN1CCC[C@H]1C(=O)O)C(=O)N[C@@H](C)C(=O)O	526.5870000000004	-0.16089999999999655	9	5	13	1
[535752.8]	0.5679392728306644	C(CC[C@@H]1CO1)C(=O)O	130.143	0.6401000000000001	3	1	4	0
[26307216.]	0.48801958972413795	CC1=C(C=O)C(C)(C)C1	124.18299999999999	1.9317	1	0	1	0
[476853.47]	0.7848332802556961	C[C@@]12C(=O)C=CC=C1CC[C@@H]1[C@@H]2C(=O)C[C@@]2(C)[C@H]1CC[C@]2(O)C(=O)CO	358.43400000000014	1.7658	5	2	2	0
[53448.184]	0.47080009709086573	CC/C=C\C/C=C\C/C=C\CCCC(=O)O	222.32799999999995	4.100100000000003	2	1	9	0
[8674.044]	0.6409326104877738	CC(C)CC[C@H]1CCC(O)C[C@@H]1CC[C@@H](O)CC(=O)O	286.412	2.8156000000000008	4	3	8	0
[36211.13]	0.6363491159904684	C=C1CC[C@H]2[C@@](C)(CC[C@@H]3[C@H](C)C(=O)O[C@@H]3O)CC[C@@H]12	278.392	3.276600000000002	3	1	3	0
[1024748.]	0.8143126761486638	CC[C@]1(O)CN[C@@H]2CSc3ccc(F)cc3C2=N1	266.34099999999995	1.7909	3	2	1	1
[193889.38]	0.550809337465528	C=CCc1cc(O)c(OC)cc1O	180.20299999999997	1.8348999999999998	3	2	3	1
[900387.8]	0.380469514903711	CCC[C@H](O)C[C@@H](O)C[C@H](O)[C@@H](O)CC(=O)[O-]	249.28299999999996	-1.849699999999999	6	4	9	0
[616.95593]	0.45630547859191284	C/C=C/C(C)=C\[C@H](C)[C@H]1CC[C@@]2(C)C3=CC[C@H]4C(C)(C)[C@@H](O)CC[C@]4(C)C3=CC[C@]12C	422.69700000000023	8.03110000000001	1	1	3	0
[767.58813]	0.2076043665850053	CCCCC/C=C\C=C\[C@H](/C=C/C=O)C(C)(O)C[C@H](O)CC(=O)O	338.4440000000001	3.027100000000001	5	3	13	0
[86713.36]	0.6843645198079772	C=C(C)[C@]1(O)CC[C@H]2[C@@H]3C[C@H](C)C4=CC(=O)C=C[C@]4(C)[C@@]3(F)[C@@H](O)C[C@@]21C	374.4960000000001	3.9104000000000028	3	2	1	0
[190760.56]	0.7142572209598292	CC(C)[C@H](C(=O)O)NC(=O)c1ccc(S(N)(=O)=O)cc1	300.336	0.17300000000000038	5	3	5	1
[2316.2615]	0.36148064781088374	COc1cc([C@@H]2C(=O)[C@H](C)[C@H](c3ccc(O)c(OC)c3)[C@]2(O)C(=O)COc2ccc(OC)cc2)ccc1N	521.5660000000003	3.465600000000002	9	3	9	3
[251343.8]	0.4573909648534195	OC[C@@H]1O[C@H](Oc2ccc(O)cc2)[C@H](O)[C@@H](O)[C@@H]1O	272.253	-1.4291000000000003	7	5	3	1
[30323.848]	0.48050559781227986	C=CC(=C)CC/C(C)=C/CC/C(C)=C/CO	220.35599999999997	4.173900000000004	1	1	8	0
[89509.03]	0.30994100504194527	CC(C)(C)c1ccc(C(=O)CCCN2CCC(OC(c3ccccc3)c3ccccc3)CC2)cc1	469.6690000000001	7.217600000000008	3	0	9	3
[18355242.]	0.4309127051972632	O=C(N/N=C/c1ccc([N+](=O)[O-])o1)c1cc([N+](=O)[O-])cc([N+](=O)[O-])c1O	365.21400000000006	1.4736999999999998	9	2	6	2
[68356.445]	0.7269926580745424	C/C=C/c1ccc(O)c(OC)c1	164.20399999999998	2.4339000000000004	2	1	2	1
[10454.268]	0.38941651787326703	CC(C)CCC/C(C)=C/CCC/C(C)=C/CO[C@@H](C)C(=O)O	310.478	5.365300000000005	3	1	12	0
[6329291.5]	0.24742997305588557	N/C(=N\CCC[C@@H](N)C(=O)O)c1ccc(N)cc1	250.30200000000002	0.16620000000000157	5	4	6	1
[299663.5]	0.5757322465596962	C[C@H]1[C@H](C)CC[C@]2(C)C(=O)C=C[C@H]1C2	192.302	3.2039000000000017	1	0	0	0
[20439174.]	0.509132648482934	O=C(CI)Nc1ccc(C(=O)c2cccs2)cc1	371.19900000000007	3.3526000000000016	2	1	4	2
[729801.9]	0.7961762985849111	COc1ccc2cc1OC[C@H](C(=O)O)C2	208.21299999999997	1.3309	4	1	2	1
[4.1301463e+09]	0.3165786787720106	NNC(=O)c1ccncc1	137.142	-0.3149000000000006	3	2	1	1
[1163346.4]	0.7413276226260165	C=C(C)[C@H](O)[C@H]1C[C@H]2[C@@H]3C(=O)C=C4C(=O)C=C[C@]4(C)[C@@]3(F)[C@@H](O)C[C@@]21C	360.42500000000007	2.3092000000000006	4	2	2	0
[249778.66]	0.8922859687780482	Cc1ccc(Cl)cc1NC(=O)C1CCCCN1C	266.772	3.071220000000001	2	1	2	1
[23003932.]	0.6170396190076358	O=c1[nH]c(Cl)c(F)cc1NC1=NCCN1	230.63000000000002	0.5385000000000001	3	3	1	1
[665581.2]	0.6851943245098275	CC(=O)O[C@@H]1C[C@H]2[C@@H]3CCC4=CC(=O)CC[C@]4(C)[C@H]3CC[C@]12C	316.4410000000001	4.059900000000003	3	0	1	0
[42282.93]	0.2795296532401738	CO[C@@H]1[C@H](COC(=O)C(C)(C)C)C(=O)N2C(=O)N[C@H](C(=O)NCC3(CCCCC3)[C@H](c3ccccc3)C2=O)C(=O)N1	570.6430000000004	1.5917000000000012	8	3	4	1
[685781.56]	0.6629107585970058	CCCCCCOc1ccc(C(F)(F)F)cc1	246.27199999999996	4.664500000000004	1	0	6	1
[8785.394]	0.4088752375219105	CC/C=C\C/C=C\C[C@H](O)[C@H](C)[C@@H](O)[C@H](C)[C@@H](O)[C@H](C)CC(=O)O	342.4760000000001	2.7547000000000006	5	4	12	0
[72256.87]	0.7336769684212879	CC(C)/C=C/c1c(O)cc(C(=O)O)cc1O	222.23999999999998	2.4652000000000007	4	3	3	1
[9170.034]	0.11936342990489363	CC(C)O[C@H]1O[C@@H](CO[C@@H]2O[C@H](CO)[C@@H](O)[C@H](O[C@@H]3CO[C@H](CO)[C@H](O)[C@H](N)[C@H]3N)[C@H](N)[C@@H]2O)[C@H](O)[C@H](O)[C@H]1O	587.6200000000005	-6.83770000000001	17	11	9	0
[12535.624]	0.5855986432296286	CC(=O)O[C@@H](C)CC(=O)O	146.142	0.4126999999999999	4	1	3	0
[3830092.8]	0.7967214252720325	C[C@H]1CO[C@@H]2Cn3c4ccc(=O)[nH]c4CC[C@]3(C)[C@@]2(C)C1	288.391	2.3311	3	1	0	1
[3565.6853]	0.14949268155938847	CO[C@@H]1O[C@H](CO)[C@H](O[C@@H]2[C@@H](O)[C@H](O)[C@@H](O[C@H]3O[C@H](C)[C@@H](O)[C@H](N)[C@H]3O)[C@@H](C)O[C@@H]2O)[C@@H](CO)[C@@H]1O	529.5360000000003	-5.288799999999989	15	9	7	0
[40041.03]	0.8375907065015887	N#Cc1ccc2c(c1)CCC(c1ccc(F)cc1)N2	252.292	3.796780000000002	2	1	1	2
[6669.16]	0.7279693187669715	Cc1nc2ccc(N(C)S(C)(=O)=O)cc2n1-c1ccc(Cl)cc1	349.84299999999996	3.3831200000000026	3	0	3	3
[1.3758256e+08]	0.6446319608818144	CCOC(C)(C)[C@H](O)CC(=O)O	176.21199999999996	0.6371000000000002	4	2	5	0
[543131.5]	0.504987818647115	CCOC(=O)[C@@H](OC(C)=O)[C@H](C)OC(C)=O	232.23199999999994	0.43279999999999985	6	0	5	0
[470229.88]	0.7598927997611216	COc1cccc(CCNC(=O)[C@H](O)c2ccc(O)cc2)c1	301.342	1.7930999999999997	4	3	6	2
[3.406526e+08]	0.44797755619868146	CCC1(CC)C(=O)NC1=O	141.17	0.4491999999999999	2	1	2	0
[78699296.]	0.6261518225795569	CN1CCC[C@H]1c1cccnc1	162.236	1.8483	2	0	1	1
[453242.8]	0.8910773244297084	O[C@@](Cc1ccccc1)(F)[C@H](O)c1ccc(F)cc1	264.27099999999996	2.759900000000001	2	2	4	2
[2298.0425]	0.48617193819167315	COc1cc(O)c2c(=O)c(O)c(C)c(O[C@@H]3OC[C@@H](O)[C@@H](O)[C@@H]3O)cc2c1	380.349	-0.25398000000000037	9	5	3	2
[13063.661]	0.02681943947095024	N[C@@H](C(=O)O)[C@@H](CSSC[C@H](NC(=O)CC[C@H](N)C(=O)O)C(=O)NCC(=O)NCC(=O)O)C(=O)N[C@H](C(=O)O)C(=O)NCC(=O)O	699.6740000000003	-5.840000000000005	19	12	23	0
[4313.039]	0.43373667780397684	Oc1cc(O)c2c(c1)O[C@@H](CO)[C@@H](O)C(=O)c1cc(O)cc(O)c1C2	348.3070000000001	0.3966999999999997	8	6	1	2
[2412660.]	0.771296738241799	Nc1ccc(OCc2ccccc2)cc1	199.25300000000004	2.847800000000001	2	1	3	2
[318681.8]	0.5268820536770988	NC(=O)c1cc(O)cc(OC[C@H](O)CO)c1	227.21599999999995	-0.7769000000000001	5	4	5	1
[937505.1]	0.31118811482133485	C[S@@+](CCON)C[C@@H]1O[C@H](CO)[C@@H](O)[C@@H]1O	254.32800000000003	-2.393699999999997	6	4	6	0
[11951.188]	0.5422577806241289	COc1cc(O)c(C(=O)c2ccc(O)cc2)c(C(=O)OCCO)c1	332.3080000000001	1.4865	7	3	6	2
[33627.47]	0.4771723936448107	CC(=O)O[C@H]1C[C@@]2(C)[C@@H]([C@H]3CC[C@@H]4[C@H](C)CC[C@@H]5C[C@@](C)(C(=O)O)CC[C@]5(C)CC[C@]43C)[C@H]12	458.6830000000004	6.7140000000000075	4	1	3	0
[22149.799]	0.5030153066828941	CC/C=C\C/C=C\C=C\C=C\[C@H](O)CC(=O)O	236.31099999999998	2.8469000000000007	3	2	8	0
[221.15994]	0.3765753144572901	C=C1[C@@H](OC(=O)C2CCCC2)C[C@H](OC(C)=O)[C@@H]2[C@@H](C)C[C@@H](OC(=O)C(C)C)C[C@@H]12	420.54600000000016	4.210100000000003	6	0	5	0
[12767.297]	0.6515970795502396	CC(=O)O[C@@H](C)[C@@H]1CC[C@H]2[C@@H]3C[C@H](F)C4=CC(=O)C=C[C@]4(C)[C@H]3CC[C@@]21C	374.49600000000015	4.810100000000005	3	0	2	0
[1865753.6]	0.46025856293247386	O=S(=O)(O)c1ccc(/N=N/c2ccc(S(=O)(=O)Nc3ccccc3)cc2)cc1	417.4680000000001	4.149500000000002	5	2	6	3
[379489.2]	0.7264132549762824	CC[C@H]1OC(=O)[C@@]2(C)[C@@H]3CC[C@@H]4C[C@@H](O)CC[C@]4(C)[C@H]3CC[C@@]21C	334.50000000000006	4.321700000000004	3	1	1	0
[3954527.]	0.5752144301379088	NC(=O)[C@H](O)c1cccc(O)c1	167.164	-0.08910000000000007	3	3	2	1
[112804.055]	0.45739068749183226	CC(C)(C)C(=O)Nc1ccc(O)c(C(=O)N[C@H](CCC(=O)O)C(=O)O)c1	366.3700000000001	1.4245999999999996	7	5	7	1
[1488357.]	0.27531204591030506	C[C@H](O)[C@@H](O)[C@@H](O)[C@H](O)[C@H](O)CO	196.19899999999998	-3.1969000000000007	6	6	5	0
[621.91394]	0.32834650610487814	CC(=O)[C@]1(O)Cc2c(O)c3c(c(O)c2[C@@H](O[C@H]2C[C@H](N)[C@H](O)[C@H](C)O2)C1)C(=O)c1ccccc1C3=O	497.5000000000002	1.0202999999999998	10	5	3	3
[319544.28]	0.8548175680831565	COc1cc(CO)ccc1C(=O)NCCc1ccccc1	285.34299999999996	2.16	3	2	6	2
[9673271.]	0.7515921077494097	Cn1c(SCC(=O)Nc2ccccc2)nc2ccccc21	297.38300000000004	3.304100000000002	3	1	4	3
[17252564.]	0.4172148361238069	CC(=O)OCOC(C)OCCN1CCN(CCN(C)C)CC1	317.43000000000006	0.06540000000000279	7	0	10	0
[14198.277]	0.7975106793424038	CC(C)COc1ccc([C@@H](O)CC(=O)[O-])cc1	237.27499999999998	0.8947999999999998	4	1	6	1
[2478.1086]	0.34254987231328066	CCCCC[C@@H](/C=C/C=C/C=C/[C@@H](O)C[C@@H](O)CC(=O)[O-])C(=O)O	339.4080000000001	1.1879999999999993	6	3	13	0
[inf]	0.3508920282242626	CC(=O)O[C@H]1C[C@@H]2CC[C@@H]3[C@H](CC[C@@]4(C)[C@H]3C[C@H]([N+]3(C)CCCCC3)[C@@H]4OC(C)=O)[C@@]2(C)C[C@@H]1N1CCCCC1.[Br-]	637.7440000000003	2.9699000000000044	5	0	4	0
[31856.498]	0.8611878679994089	CC[C@H](c1cc(F)c(OC)c(OC)c1OC)C(=O)O	272.27199999999993	2.4297000000000004	5	1	6	1
[57237.4]	0.7640693043045989	C[C@@H](O)[C@@H](C=O)[C@@H]1CC[C@H]2[C@@H]3CCC4=CC(=O)CC[C@]4(C)[C@H]3CC[C@@]21C	358.52200000000016	4.330400000000004	3	1	3	0
[65159.156]	0.7248574391472181	COC(=O)[C@@H]1C[C@@H](O)C[C@@H]2[C@H]3CCC4=CC(=O)CC[C@]4(C)[C@H]3CC[C@]21C	360.49400000000014	3.6684000000000028	4	1	1	0
[832617.75]	0.5920411370170475	C=C1[C@@H](OC(=O)c2cccnc2)CCC(C)(C)C1	245.32199999999995	3.373300000000002	3	0	2	1
[175488.]	0.6577452185749303	Cc1nc2n(c(=O)c1CCN1CCC(c3noc4cc(F)ccc34)CC1)CCCC2	410.4930000000003	3.5904200000000026	5	0	4	3
[215939.8]	0.6742562103087195	CCOC(=O)N/N=C1\CCCC(Cc2ccccc2)CC1	288.3910000000001	3.911500000000003	2	1	4	1
[2641.0466]	0.14290296393134558	CCCC(=O)[C@H](NC(=O)c1ccc(OC)cc1)C(=O)N[C@@H](CCC(=O)O)C(=O)NCC(=O)NCC(=O)O	522.5110000000003	-1.1705999999999948	10	6	16	1
[152353.25]	0.7968486303114577	COc1c(C)cc(NC(=O)CN)cc1OC	224.25999999999996	0.9094199999999999	4	2	4	1
[363.2196]	0.5647811468912145	CC[C@H](C)[C@@](C)(O)[C@H](C)[C@H]1CC[C@@H]2C=C[C@H](C)CC[C@@H](O)C[C@@H](O)CC[C@]12C	394.64000000000016	5.330300000000007	3	3	4	0
[607950.8]	0.7520457659584818	COc1cc2c(c3oc(=O)c4c(c13)CCC4=O)[C@@H]1C=CO[C@@H]1O2	312.277	2.2764999999999995	6	0	1	2
[1402151.9]	0.6377780998583117	C=C(C)[C@@H]1CC(=O)[C@@]2(C)[C@H](O)C[C@H]2O1	196.24599999999998	1.06	3	1	1	0
[2309.2114]	0.5860904781529063	O=C(O)C1=C/C(=C2c3ccc(O)cc3/C(=N/c3ccc(F)cc3)c(O)c2)C(=O)N1	392.3420000000001	2.9595000000000002	5	4	2	2
[5280469.5]	0.8222149938783234	Cc1c(Cl)cc(Cl)c(Cl)c1CC1=NCCN1	277.582	3.4994200000000015	1	1	2	1
[11888.45]	0.5460619058674384	CCCC(=O)OC[C@H]1C[C@@H]2CCC[C@@H]3[C@@H](C)[C@@H]4CC(=O)C=C[C@]4(C)[C@H]3CC[C@]12C	400.6030000000002	5.969800000000007	3	0	4	0
[60862.8]	0.7525298144482279	Oc1ccc(C#C/C=C/c2ccc(F)cc2)cc1	238.261	3.5962000000000023	1	1	1	2
[845.8009]	0.38500561200138467	CC/C=C\C[C@H]1O[C@@H]2O[C@H](C)[C@@H]3C[C@@H](O[Si](C)(C)C(C)(C)C)C[C@@H](O)C[C@@H]3CC[C@]21C	452.7520000000003	6.440400000000008	4	1	5	0
[48769412.]	0.7717726415372386	COc1ccc([C@@H]2C(=O)c3ccccc3C2=O)cc1	252.269	2.8580000000000005	3	0	2	2
[1134645.4]	0.8395456861442198	COc1cc([C@H]2Oc3cc(OC)ccc3C2=O)cc(OC)c1OC	330.3360000000001	3.0374000000000017	6	0	5	2
[22335.598]	0.21798919275365067	C=CCCCCC[C@H]1O[C@@H]1CC/C=C/C(=O)/C(C)=C\CCC(=O)O	334.4560000000001	4.606900000000003	4	1	14	0
[6.888069e+08]	0.4981180436072748	NC(=O)CNCc1ncn1	140.146	-1.4982999999999993	2	2	4	0
[63101.797]	0.8285267006028038	Cc1cc(C)nc(NS(=O)(=O)c2ccc(N)cc2)n1	278.337	1.4764399999999998	5	2	3	2
[142907.95]	0.9107162162223472	COc1cc(C[C@@H]2COc3cc(O)ccc3C2=O)ccc1O	300.31	2.5404000000000013	5	2	3	2
[24250.033]	0.6710666778360835	C[C@@H]1CC(=O)O[C@@]2(C)[C@@H]3CC[C@@H]4C[C@@H](O)CC[C@]4(C)[C@H]3CC[C@@]12C	334.50000000000006	4.321700000000004	3	1	0	0
[5692.5767]	0.6299051436063484	O=C(c1cccc2ccccc12)c1c(O)cc(O)cc1O	280.279	3.187600000000001	4	3	2	3
[1545584.4]	0.7676713191173572	CC1=CC(=O)c2c(OC)c3ccccc3nc2C1	239.274	2.9285000000000014	3	0	1	2
[159995.89]	0.46513972249238905	CC(=O)OC[C@H]1O[C@@H](n2ncc(=O)[nH]c2=O)[C@H](OC(C)=O)[C@@H]1OC(C)=O	371.3020000000002	-1.7444999999999975	10	1	5	1
[3434599.2]	0.4918206048382089	C[C@](O)(C(=O)O)CC(=O)CC(=O)O	190.15099999999998	-0.7441000000000002	6	3	5	0
[3.3553085]	0.38347374184751315	Cc1cc(-c2c(-c3ccc(F)cc3)nc(C(C)C)n2/C=C/[C@@H](O)C[C@@H](O)CC(=O)O)cc(C)c1F	484.54300000000023	5.292840000000006	5	3	9	3
[77513.87]	0.17141027729487535	CC/C=C\C/C=C\C=C\C=C\[C@H](O[C@@H]1O[C@H](C)[C@@H](O)[C@H](N)[C@@H]1O)C(=O)NO	382.45700000000005	0.6958000000000006	7	5	9	0
[18639.076]	0.6725888499199472	CC(C)=CCC(=O)[C@@]1(O)CC[C@H]2[C@@H]3CCC4=CC(=O)CC[C@]4(C)[C@@]3(F)[C@@H](O)C[C@@]21C	418.5490000000002	4.237700000000004	4	2	3	0
[4611.458]	0.37351640535698455	C[S@@](=O)CCCCCC/C=C/C=C/C=C\CC[C@@H](O)CC(=O)O	342.5010000000001	3.599800000000002	4	2	14	0
[4.7665034e+11]	0.3999283789827859	O=C(NO)c1ccc([N+](=O)[O-])cc1	182.135	0.7138000000000002	4	2	2	1
[1048455.06]	0.7132412047307892	CC[C@H](CCCC[C@@H]1C(=O)OC(C)C)C(=O)O1	242.31499999999997	2.45	4	0	3	0
[39787736.]	0.44867915275670994	CC1=C2CC[C@H](C)[C@@H]1CC2	136.23799999999997	3.142800000000002	0	0	0	0
[23020.158]	0.7770145060248113	COc1cc2c(N)nc(N)nc2cc1OC	220.232	0.8113999999999999	6	2	2	2
[1653.8505]	0.21824294785318568	C[C@H](CCC(=O)N[C@@H](CC(=O)O)c1ccc([N+](=O)[O-])cc1)NCCS(=O)(=O)O	417.44000000000017	0.8729000000000005	9	4	12	1
[39327.996]	0.1665858254818805	OC[C@@H]1O[C@H](O[C@@H]2[C@@H](O)[C@@H](O[C@H]3O[C@H](CO)[C@@H](O)[C@H](N)[C@H]3O)[C@H](N)C[C@@H]2N)[C@H](O)[C@@H](O)[C@@H]1O	485.48700000000014	-7.257800000000007	15	11	6	0
[72328.49]	0.6388983546475974	C[C@@H]1O[C@@H](O[C@@]2(C)CC[C@H]1[C@H](O)[C@@H]2C)[C@H](O)[C@H]1O[C@]1(C)O	302.3670000000001	0.3816999999999999	6	3	2	0
[106666.07]	0.5313707576727748	CC1=CC[C@H]2C[C@H]1[C@@H](O)C[C@@H]2O	168.236	1.0844	2	2	0	0
[3.7557366e+08]	0.7034026756965922	CC1=C(C)C2=Nc3ccccc3C2C(=O)C(=O)N1	240.262	1.8490999999999993	2	1	0	1
[186987.08]	0.8568188153109981	CC(C)C(=O)CC(C)(C)Oc1ccc(C(=O)O)cc1	264.32099999999997	3.1574000000000018	4	1	6	1
[23556732.]	0.5570524594879117	O=C1[C@H](CC[C@H](O)CCCN2CCOCC2)N[C@@H]1O	272.34499999999997	-0.9007999999999985	6	3	7	0
[204096.05]	0.6844380513118249	COc1ccc([C@H]2O[C@H](CO)[C@@H](O)[C@H]2O)cc1	240.255	-0.1508000000000002	5	3	3	1
[200268.2]	0.30454053893626476	C=CCCCCCCCCCCCCCCC(=O)O	268.4409999999999	5.718400000000004	2	1	15	0
[10478448.]	0.7222077221435207	CC[S@](=O)Cc1ccc(N)cc1	183.276	1.5374	2	1	3	1
[18655536.]	0.7472361299391438	Cc1cccc(C)c1NC(=O)C(C)N	192.262	1.58914	2	2	2	1
[5310254.5]	0.2612626527203185	OC[C@H](O)[C@H](O)[C@@H](O)[C@H](O)CO	182.172	-3.5854000000000004	6	6	5	0
[603.29895]	0.21123096908637803	CCCCC/C=C\C=C/C=C/C=C/[C@H](CC[C@@H](O)C[C@@H](O)CC(=O)O)CC(=O)O	408.5350000000002	4.249200000000002	6	4	17	0
[92313.73]	0.7236735597963199	C[C@H]([C@H](O)c1ccc(F)cc1)NC(=O)CN1CCC[C@H]1C(=O)O	324.3520000000001	0.9127999999999998	5	3	6	1
[88591.68]	0.46513972249238905	CCOC(=O)[C@H]1O[C@@H](n2ncc(=O)[nH]c2=O)[C@H](OC(C)=O)[C@@H]1OC(C)=O	371.3020000000002	-1.7444999999999975	10	1	5	1
[60258.402]	0.5107135617890483	CC(C)=C(O)CC(C)(C)Oc1ccc(C(=O)c2ccc(Cl)cc2)cc1	358.865	5.970400000000005	3	1	6	2
[10.450331]	0.5532373059211996	C/C=C(/C)C(=O)O[C@H]1C[C@@H](C)C=C2C=C[C@H](C)[C@H](CC[C@@H]3C[C@@H](O)CC(=O)O3)[C@H]21	402.53100000000023	4.115600000000003	5	1	5	0
[5.3023402e+08]	0.4336433388232587	NC(=O)c1nc(N)nc(N)n1	154.133	-1.8651	6	3	1	1
[472.10648]	0.10348325925697462	C[C@@H]1O[C@@H](O[C@H]2[C@H](O)[C@@H](O)[C@@H](O[C@H]3[C@H](O)[C@@H](O)[C@H](O)O[C@@H]3CO)O[C@@H]2CO)[C@H](O)[C@@H](O)[C@@H]1N[C@H]1C=C(CO)[C@@H](O)[C@H](O)[C@H]1O	645.6080000000004	-8.564500000000011	19	14	9	0
[734.48083]	0.4352387659515528	C[C@H]1O[C@@H](Oc2ccc(CC3=C[C@@H](c4ccc(F)cc4)[C@H](O)[C@@H]3O)cc2)[C@H](O)[C@@H](O)[C@@H]1O	446.471	1.0200999999999991	7	5	5	2
[559997.8]	0.2862371144515137	C=C1C(=O)O[C@@H]2[C@H]1CC/C(C)=C/CC[C@@]1(C)O[C@@H]21	248.32199999999995	2.7620000000000013	3	0	0	0
[59608.19]	0.37184379774732684	CC/C=C\C/C=C\C=C\C=C\[C@H](OC(C)=O)C(C)(C)C	276.42	4.989100000000005	2	0	7	0
[3038.6392]	0.381383705560937	CCC/C=C\C/C=C/C=C/C/C=C/[C@@H](O)C[C@@H](O)CC(=O)O	308.41800000000006	3.3781000000000008	4	3	12	0
[722538.]	0.5253875259706279	CCCCC[C@H](O)[C@@H](O)CC(=O)[O-]	189.23099999999997	-0.5715000000000001	4	2	7	0
[11121.889]	0.49188218314874105	CC1(C)C[C@H]2C3=CC[C@@H]4[C@@]5(C)CC[C@@H](O)C(C)(C)[C@@H]5CC[C@@]4(C)[C@@]3(C)C[C@H](O)[C@]2(C(=O)CO)CO1	488.70900000000034	4.670000000000005	5	3	2	0
[472.10648]	0.10348325925697462	C[C@@H]1O[C@@H](O[C@@H]2[C@H](O)[C@@H](O)[C@@H](O[C@H]3[C@H](O)[C@@H](O)[C@H](O)O[C@@H]3CO)O[C@@H]2CO)[C@H](O)[C@@H](O)[C@@H]1N[C@H]1C=C(CO)[C@@H](O)[C@H](O)[C@H]1O	645.6080000000004	-8.564500000000011	19	14	9	0
[91988.04]	0.7449427930285559	CC(=O)c1c(OCC(=O)O)cccc1C(=O)N1CCC[C@H]1C(=O)O	335.3120000000001	1.0418	7	2	6	1
[9.474754]	0.31741260744246746	N#Cc1ccc(Cn2c(-c3ccccc3)c(-c3ccc(F)cc3)c(CC[C@@H](O)C[C@@H](O)CC(=O)[O-])n2)cc1	512.5610000000004	3.4606800000000026	6	2	11	4
[1014384.9]	0.763085835291854	CCN(CC)c1cc(OC)c(OC)cc1OC	239.31499999999997	2.5586	4	0	6	1
[1269630.5]	0.8529379681700947	CC(=O)[C@H](O)c1cccc(C(=O)c2ccccc2)c1	254.285	2.540000000000001	3	1	4	2
[973893.94]	0.8040985029191593	CN(CC(N)=O)Cc1ccc2[nH]cc(CCN(C)C)c2c1	288.39500000000004	1.1891	3	2	7	2
[365115.5]	0.6448390691046672	COC1=C(C)C(=O)O[C@H](C)[C@@H](C)CC[C@@H]1C	226.31599999999995	2.9045000000000014	3	0	1	0
[3023.558]	0.29847226638932484	O=C(NCc1ccc(OCC(O)CNC(=O)c2ccc(-c3ccccc3)cc2)cc1)c1ccc(F)cc1	498.55400000000014	4.592400000000004	4	3	10	4
[497355.22]	0.7318269560174276	C[C@]1(C(=O)O)CC[C@@H]2[C@@H]3C[C@H](C)C4=CC(=O)C=C[C@]4(C)[C@@]3(F)[C@@H](O)C[C@@]21C	376.46800000000013	3.6941000000000024	4	2	1	0
[7542.618]	0.024002908941009555	N=C(N)NCCC[C@H](N)C(=O)N[C@@H](CCC(=O)O)C(=O)N[C@@H](CCC(=O)O)C(=O)NCC(=O)N[C@H](CCC(=O)O)C(=O)N[C@@H](C)C(=O)NCC	716.75	-4.617230000000005	15	13	25	0
[209447.95]	0.6920777967785482	Cc1cc(=O)c2c(-c3ccccc3)nc(N)nc2[nH]1	252.27700000000002	1.8757199999999994	4	2	1	3
[2018245.8]	0.4577445108942949	C=C[C@]12CC[C@@H](C)C[C@@]1(O)O2	154.209	1.45	2	1	1	0
[181.56693]	0.11231465250452309	C=C[C@@H]1[C@@H]2C(=O)O[C@@](C)(O[C@@H]3O[C@H](C)[C@H](O)[C@H](O[C@@H]4O[C@H](CO)[C@@H](O)[C@H](NC)[C@H]4O)[C@H]3N)C[C@H]2[C@@H](O)C[C@@H]1O	562.6130000000003	-3.3285999999999905	14	8	7	0
[3965.0684]	0.6095448068436919	C=C(/C=C/C=C/C[C@@H](O)C[C@@H](O)CC(=O)[O-])C(C)C	267.34499999999997	0.9529999999999997	4	2	9	0
[24693552.]	0.25432106535688376	CN/C(=N/C#N)Nc1ccc([N+](=O)[O-])cc1	219.204	1.06318	5	2	2	1
[809741.44]	0.5851791059173755	Nc1nc(N)c2nc(-c3ccccc3)c(N)nc2n1	253.26900000000003	0.8334000000000001	7	3	1	3
[118.83491]	0.2494675027757309	CC/C=C\CC[C@H]1C[C@@H](C)CC(=O)O[C@@H]1CC/C=C/C=C/CC[C@@H](O)CC(=O)O	406.56300000000016	5.199100000000005	5	2	13	0
[8209.891]	0.6976328339985786	CC1=C[C@H]2[C@@H](C(=O)O)CC[C@@H]3C[C@@H](C)CC[C@@]3(C)[C@@H]2CC1	290.447	4.896000000000005	2	1	1	0
[21842.824]	0.4365445284354569	CCCCC[C@H](O)/C=C/C=C/CCCCC(=O)O	254.36999999999992	3.6850000000000023	3	2	11	0
[16594.53]	0.8039282567987951	COc1c(O)cc2oc(-c3ccccc3)cc(=O)c2c1OC	298.29400000000004	3.182800000000001	5	1	3	3
[1402.9149]	0.17349469758933866	CSCC[C@@H](N)C(=O)N[C@H](Cc1ccc(O)cc1)C(=O)N[C@H](C)[C@@H](O)C(=O)N[C@H](C(=O)O)c1ccc(C)cc1	560.6730000000002	0.6160200000000025	9	7	14	2
[14073.578]	0.7674489183717589	N#Cc1ccc(CC(c2ccc(C#N)cc2)c2ccc(O)cc2)cc1	324.383	4.5101600000000035	3	1	4	3
[26756.72]	0.32217821000650254	CCCCC/C=C/CC=C/C=C/CCCC(=O)O	250.38199999999995	4.880300000000004	2	1	11	0
[2.532389]	0.4502355974717761	Cc1ccc(C)c(-c2cc(-c3ccc(F)cc3)c(/C=C/[C@@H]3C[C@@H](O)CC(=O)O3)c(C(C)C)n2)c1	459.56100000000026	6.374640000000007	4	1	5	3
[1559862.1]	0.5767741297537605	O=C(CCCS)NC(=O)c1ccc(/N=N/c2cccc(Cl)c2)cc1	361.85400000000004	4.721800000000003	2	2	6	2
[214527.19]	0.6719379087230692	O=C1CCC[C@H]2[C@H]3CCC4=CC(=O)CC[C@@H]4[C@H]3CC[C@@]21C	286.415	4.087400000000003	2	0	0	0
[58810.613]	0.8368586586649587	COc1cc(O)c(C(=O)c2ccc(O)cc2)c(OC)c1	274.272	2.346	5	2	4	2
[51012.97]	0.8620572825542576	COc1cc(CN(C)CCCN)c2ncccc2c1	259.353	2.024	4	1	6	2
[1897.2045]	0.10094705631270773	CCCCC/C=C\C=C/C=C/C/C=C/C=C\C=C\[C@H](O)C[C@@H](O)CCCCCCCCCC(=O)O	486.7370000000005	8.00140000000001	4	3	23	0
[216266.84]	0.733928635563028	C[C@]12CC[C@H]3[C@@H](CCC4=CC(=O)CC[C@@H]43)[C@@H]1CC[C@@H]2O	274.40399999999994	3.4891000000000028	2	1	0	0
[14669.865]	0.6162232968466451	Cc1cc(=O)oc2cc(-c3ccc(F)cc3)ccc12	254.26	3.9075200000000025	2	0	1	3
[17986182.]	0.5500524617843372	C[C@@H]1OC(=O)C=C2COC(=O)[C@H]2SC1	214.24199999999996	0.5166999999999998	5	0	0	0
[77156648.]	0.4494806510615327	CC1=C[C@H](O)CC1	98.14500000000001	1.0874	1	1	0	0
[365.6636]	0.32085126257304436	CC1=C[C@H]2OC(C)(C)[C@@H](O)C[C@@H](O)C[C@@]2(C)C[C@H]1NC(=O)c1c(-c2ccc(F)cc2)cc(-c2ccc(F)cc2)cc1	561.6690000000002	6.432900000000006	4	3	4	3
[175005.34]	0.8224737530337187	COc1c(C)c(OCC(=O)O)ccc1C	210.22899999999998	1.7754400000000001	4	1	4	1
[35120188.]	0.44214276395859164	CC(C)[C@H](N)C(=O)OCCOCn1cnc2c(=O)nc(N)[nH]c21	324.341	-0.7975999999999985	8	3	7	2
[5994990.5]	0.5327739151913196	CC(=O)c1cscn1	127.16799999999999	1.3457	2	0	1	1
[13546.929]	0.4423265260754077	CC/C=C\C/C=C\C/C=C\C=C\c1ccc(OC)cc1	268.4	5.567200000000006	1	0	8	1
[12966.609]	0.35210117154039805	O=[N+]([O-])c1cc([As](=O)(O)O)ccc1O	263.037	-1.1386000000000003	6	3	2	1
[3276.6096]	0.7670582217520393	CC1(C)C=Cc2c(ccc3c2O[C@H]2COc4cc(OC)c(OC)cc4[C@@H]2C3=O)O1	394.4230000000001	4.007900000000003	6	0	2	2
[17750.844]	0.6197337593264877	CCC(=O)[C@@H]1CC[C@H]([C@@H](C)CCCC(C)C)C1	238.41499999999994	4.844200000000005	1	0	7	0
[1784.8396]	0.2613250004479606	CCCCC[C@@H](O)/C=C/C=C/C=C/C=C/C=C/[C@@H](O[C@@H]2O[C@H](C)[C@@H](O)[C@H](N)[C@@H]2O)CC	435.6050000000002	3.2977000000000007	6	4	13	0
[478063.28]	0.7326406284946448	CC/C=C\C/C=C\C[C@@H]1CCCC(=O)N(C)CC(=O)N(C)C1	306.45	3.0059000000000013	2	0	5	0
[116995.24]	0.5801604182936546	O=C(O)CCCCCCCCCCc1ccccc1	262.393	4.824600000000005	2	1	11	1
[3633.6372]	0.4362944722319481	CC(=O)O[C@H](C[C@@]1(C)CC[C@H]2[C@@H]3CC[C@H]4CCC(=O)C=C[C@]4(C)[C@H]3CC[C@@]21C)C(C)(C)C	442.68400000000025	7.1385000000000085	3	0	3	0
[9551.801]	0.3691095254277946	CC(C)=CCC[C@]1(C)CCC[C@@]2(C)C(=O)O[C@H]3CC[C@@]4(C)[C@H](O)CC[C@]4(C)[C@H]3CC[C@@]21C	444.70000000000033	7.218500000000009	3	1	3	0
[8525736.]	0.6890236514433125	NCCc1c[nH]c2ccccc12	160.21999999999997	1.6691	1	2	2	2
[2298.0425]	0.48617193819167315	COc1cc(O)c2c(=O)c(O)c(C)c(O[C@@H]3OC[C@@H](O)[C@@H](O)[C@H]3O)cc2c1	380.349	-0.25398000000000037	9	5	3	2
[188784.98]	0.8323488273107738	C[C@H](O)CCCn1c(=O)c2c([nH]c(=O)c3ccccc23)C1=O	300.3140000000001	1.2851000000000004	4	2	4	2
[108537.96]	0.7629173210900769	COc1cc([C@@H]2c3cc4c(cc3[C@H](O)[C@H]3COC(=O)[C@H]23)OCO4)cc(OC)c1OC	414.41000000000025	2.4092000000000002	8	1	4	2
[35.407658]	0.5264780150651975	C/C=C(/C)C(=O)O[C@@H]1C2C(=C[C@@H](C)[C@@H]1O)C=C[C@@H](C)[C@@H]2CC[C@@H]1C[C@@H](O)CC(=O)O1	418.53000000000026	3.086400000000002	6	2	5	0
[6151.294]	0.42889647413959053	C=C(C)[C@H]1CC[C@@]2(C)CC[C@@]3(C)[C@@H]([C@H](C)CCC4C(C)(C)C(=O)CC[C@]43C)[C@H]12	384.6480000000002	7.452800000000009	1	0	1	0
[2217.5078]	0.6995187380268979	CC(C)(C)OC(=O)[C@H]1CC[C@@H]2[C@@H]3CC[C@H]4NC(=O)C=C[C@]4(C)[C@H]3CC[C@]12C	373.53700000000015	4.241500000000003	3	1	1	0
[8798.356]	0.107613085037949	CC/C=C/CCO[C@@H]1O[C@H](C)[C@@H](O)[C@H](O[C@@H]2O[C@H](CO)[C@@H](O[C@H]3O[C@H](C)[C@@H](O)[C@H](N)[C@H]3N)[C@H](N)[C@H](C)O2)C(=O)NCC[C@H]1C	634.768	-1.4547999999999892	14	7	10	0
[21610.902]	0.39789889889986557	C[C@H](C(=O)N(C)CS)[C@H]1CC[C@H]2[C@@H]3CC=C4C[C@@H](O)CC[C@]4(C)[C@H]3CC[C@]12C	405.64800000000025	4.908100000000005	2	2	3	0
[38466.453]	0.7878846058848354	O=C(O)C1=CC(=C(C(=O)O)Cc2cccnc2)C=C([O-])C1c1ccccc1	362.3610000000001	2.0579	6	2	5	2
[1.5613355e+08]	0.7885041653626172	C[C@@H](NC(=O)OCc1ccccn1)C(=O)O	224.216	0.7809	5	2	4	1
[1103.9464]	0.07229304864690606	C[C@H]1O[C@@H]1/C=C/C=C/C=C/C=C/CC/C=C/[C@H](O[C@@H]2O[C@H](C)[C@@H](O)[C@H](N)[C@@H]2O)[C@H](N)[C@@H](O)[C@@H](C)NC(=O)O	537.6540000000002	0.8583000000000034	10	7	14	0
[665581.2]	0.6851943245098275	CC(=O)O[C@H]1C[C@H]2[C@@H]3CCC4=CC(=O)CC[C@]4(C)[C@H]3CC[C@]12C	316.4410000000001	4.059900000000003	3	0	1	0
[28206466.]	0.6057206690801091	O=[P@]1(N(CCCl)CCCl)NCCCO1	261.089	1.884	4	1	5	0
[132599.03]	0.18524577919506346	S=C=NCCCCCC/C=C/c1ccccc1C(c1ccccc1)=N/O	364.51400000000007	5.9797000000000065	2	1	10	2
[290.72757]	0.7964461277127532	CCOC(=O)C1=C(C)NC(C)=C(C(=O)OC)C1c1cccc(Cl)c1Cl	384.259	3.9643000000000033	5	1	4	1
[57044624.]	0.4597965660417147	OC[C@@H]1O[C@@](CO)(C(F)(F)F)[C@@H](O)[C@H]1O	232.154	-1.6073000000000002	5	4	2	0
[6450489.]	0.27826561128501887	O=C1O[C@@H](CO[C@H]2O[C@H](CO)[C@@H](O)[C@H](O)[C@H]2O)[C@H](O)[C@@H]1O	310.25500000000005	-4.549899999999996	10	6	4	0
[14829.617]	0.3182616134760952	CCCCCCCCCC/C=C/C=C/CCCC(=O)O	280.452	5.884500000000006	2	1	14	0
[74959.11]	0.4359028318574713	CCCC/C=C\CCCCCCC(=O)O	212.33299999999994	4.158000000000002	2	1	10	0
[3658790.5]	0.45856446312794025	[O-][n+]1cccc(C(Cl)c2ccc(Cl)cc2)c1	254.116	3.3016000000000023	1	0	2	2
[4016.1748]	0.4071760681362375	C[C@@H]1C=C[C@@H]([C@@H](O)CCC[C@@H](O)CC(=O)O)[C@H](O)[C@H]1CO	302.367	0.14470000000000016	6	5	8	0
[899.35364]	0.764685973071256	CC(C)=C[C@H]1C2=C[C@H](C)[C@H](CC[C@@H](O)CC(=O)[O-])C2CC1	291.411	2.4522000000000004	3	1	6	0
[850009.44]	0.5784050148097434	C[C@@H](O)CCCCCCC(=O)O	174.24	1.7924	3	2	7	0
[268892.94]	0.7536522811652422	CCc1ccc(C(=O)C(C)CN2CCCCC2)cc1	259.3929999999999	3.5537000000000027	2	0	5	1
[581.7144]	0.08210987686347926	CC(C)C[C@@H](CO)C(=O)N[C@@H]1CCC[C@H]1C(=O)N[C@@H](CC(=O)N[C@@H](Cc1ccccc1)[C@H](O)CN)C(=O)N[C@@H](C)C(=O)N[C@@H](CC(C)C)C(=O)O	718.8930000000001	-0.03189999999998966	10	9	21	1
[11380.59]	0.5615009091118809	COc1ccc(C(OCC(=O)O)cc1OC)c1ccc(OCC(O)CN(C)C)cc1	419.47400000000016	1.9152999999999998	8	2	11	1
[7.052309e+10]	0.4513521877377077	C[C@H](N)C(=O)O	89.09399999999998	-0.5817999999999999	3	2	1	0
[31697114.]	0.7622781910611307	C[C@H]1CC(=O)NN1Cc1ccccc1	190.24600000000004	1.3119999999999998	2	1	2	1
[inf]	0.4654194181953553	CCCCCCC[C@H](O)[C@H](O)CC[C@H](O)CC(=O)[O-].C	291.408	0.9859000000000002	5	3	12	0
[70.12457]	0.5352586371334739	COc1cc(-c2ccc(F)cc2)cc(CC2CCCCC2)c1OCC(O)C[C@@H](O)CC(=O)[O-]	459.53400000000033	3.2548000000000012	6	2	11	2
[9921647.]	0.5125069246930146	N[C@@H](Cc1ccc(O)c(O)c1)C(=O)O	197.18999999999997	0.052200000000000135	5	4	3	1
[76748.35]	0.624187924771208	COc1ccc(OC)c(OCC(O)COc2ccc(CCN3CCCC3)cc2)c1	401.50300000000027	3.160800000000002	6	1	11	2
[999786.56]	0.26877979396934804	C[C@@H]1O[C@H](OC[C@@H]2O[C@H](O)[C@@H](O)[C@H](O)[C@H]2O)[C@H](O)[C@H](O)[C@H]1O	326.29800000000006	-4.369599999999997	10	7	3	0
[347110.88]	0.5633409099303663	CCCCCCCCC[C@H](O)CC(=O)[O-]	215.313	1.6279999999999997	3	1	10	0
[8051.9263]	0.860782458230497	O=C(O)c1cc(-c2ccc(F)cc2F)ccc1O	250.19999999999996	3.035600000000001	3	2	2	2
[7185267.5]	0.69980086620382	Cc1cc2c(cc1O)N(C)CCC(=O)C2	205.25699999999995	1.6521199999999998	3	1	0	1
[16621085.]	0.735884175294282	O=C1CC[C@H](Cc2ccccc2)C(=O)N1	203.241	1.2819	2	1	2	1
[205886.97]	0.6872080861142701	CCCN(CCC)C(=O)C(CCC(=O)O)NC(=O)c1ccccc1	334.41600000000005	2.2984	4	2	10	1
[14064247.]	0.8528036890699656	C[C@@H](C(=O)O)c1cccc(C(=O)c2ccccc2)c1	254.285	3.1057000000000015	3	1	4	2
[477026.72]	0.6477538907126539	COC(=O)[C@]1(C)CC[C@H]2[C@@H]3CCC4=CC(=O)CC[C@]4(C)[C@H]3CC[C@@]21C	344.4950000000001	4.697600000000005	3	0	1	0
[290533.03]	0.6739434898699772	CC(=O)Nc1ccc2c(c1)Cc1ccccc1-2	223.27499999999998	3.2162000000000015	1	1	1	3
[92601.18]	0.7705883485912259	O=C(O)[C@H](Cc1ccccc1)C(=O)NCCc1ccccc1	297.354	2.2888	3	2	7	2
[3.588968e+08]	0.4643601731282257	CC(=O)N1CCCC1=O	127.143	0.1553	2	0	0	0
[14367.422]	0.5836753046007424	CC1(C)OC[C@]2(C)[C@@H]3CCC4=CC(=O)CCC4=C3[C@@H](c3ccc(N(C)C)cc3)C[C@@]12C	419.60900000000015	6.057200000000007	3	0	2	1
[198311.56]	0.35614869991165227	CC[C@@H](NC(C)C)C(=O)N[C@@H](C)C(=O)N[C@@H](CC(=O)O)C(=O)O	331.3690000000001	-0.6881999999999968	7	5	10	0
[33.25577]	0.16357971270580152	C=C(C)C(=O)O[C@H]1C[C@H](O)C=C2C=C[C@H](C)[C@H](CC[C@@H](O)C[C@@H](O)CC(=O)NO)[C@H]21	423.50600000000014	1.3911999999999995	7	5	9	0
[51680.594]	0.2741980762114807	COC(=O)[C@@H](O)[C@H](CCO)NC(=O)[C@H](Cc1ccccc1)NC(=O)[C@@H](N)Cc1ccccc1	457.52700000000016	-0.3149999999999953	7	5	12	2
[1.04312536e+08]	0.4952356550591881	COC(=O)N1CCN(C)CC1=O	172.18399999999997	-0.47320000000000007	4	0	0	0
[345.88013]	0.26785556932086596	CCCCC/C=C\C=C/C=C/C=C/[C@H](CC[C@@H](O)C[C@@H](O)CC(=O)O)C(C)=O	392.5360000000002	4.363500000000003	5	3	16	0
[23825.715]	0.2578558618887086	C/C=C1\[C@H](O[C@@H]2O[C@H](CO)[C@@H](O)[C@H](O)[C@@H]2O)[C@H](O)C[C@@H]1CC[C@@H](O)CN(C)C	405.4880000000003	-1.798699999999997	9	6	8	0
[inf]	0.3973236070088711	CC[C@H](C)COC(=O)C[C@@H](C)C(=O)OCC[N+](C)(C)C.[Cl-]	323.861	-1.1446999999999947	4	0	9	0
[1670890.]	0.7297287415629348	Clc1ccccc1[C@H](Cn1ccnc1)c1cccnc1	283.762	3.763600000000002	2	0	4	3
[74782.04]	0.4915200023651673	CC(C)CCO[C@@H]1O[C@H](CO)[C@@H](O)[C@H](O)[C@H]1O	250.29100000000003	-1.1509999999999998	6	4	5	0
[12131.742]	0.39247741106132805	CC1(C)C(=O)CC[C@H](C)[C@]1(C)CC[C@H](C)O[C@H]1O[C@@H](CO[C@@H]2O[C@H](C)[C@@H](O)[C@H](O)[C@H]2O)CC[C@@H]1O	502.6450000000002	1.9133	9	4	8	0
[8919341.]	0.47162133314166776	O=C(O)/C=C/c1ccc(O)c(O)c1	180.159	1.1956	4	3	2	1
[108537.96]	0.7629173210900769	COc1cc([C@H]2c3cc4c(cc3[C@H](O)[C@H]3COC(=O)[C@H]23)OCO4)cc(OC)c1OC	414.41000000000025	2.4092000000000002	8	1	4	2
[inf]	0.32237258537473973	COc1cc2c3cc1Oc1cc(ccc1O)C[C@@H]1c4c(cc(OC)c(O)c4Oc4ccc(cc4)C[C@@H]3N(C)CC2)CC[N+]1(C)C.[Cl-]	645.1959999999999	3.7050000000000027	7	2	2	4
[17657.07]	0.6659307499571429	Cc1ccc2[nH]c(C3CCC(C4CCCCC4)CC3)cc2c1	295.46999999999997	6.3304200000000055	0	1	2	2
[34854.773]	0.8894001392306115	CC1=C(CCc2ccc(F)cc2)c2c(c(O)c1)CCC2	270.34700000000004	4.113620000000003	1	1	3	2
[499.44843]	0.4301826560368025	CC(C)CCC[C@@](C)(O)[C@H]1CC[C@@]2(C)C3=CC[C@H]4C(C)(C)[C@@H](O)CC[C@]4(C)[C@H]3CC[C@]12C	444.7440000000003	7.52980000000001	2	2	5	0
[5.0268744e+09]	0.4058152611457051	O=C(CC[N+](=O)[O-])NCC(=O)O	176.128	-1.1459999999999997	5	2	5	0
[868468.2]	0.6803222861420756	COC1=C(C)C(=O)OC(C)(C)C(=O)OC(C)=C(C)C1=O	282.292	1.6483999999999999	6	0	1	0
[1216414.8]	0.49051986767922323	Nc1ncnc2c1ncn2[C@@H]1O[C@H](CO)[C@@H](O)[C@@H]1O	267.245	-1.9800000000000006	8	4	2	2
[69880.04]	0.48498810309619234	COC(=O)[C@H]1C[C@@H](C)[C@]2(C)C3=CC[C@@H]4C(C)(C)[C@@H](O)CC[C@]4(C)[C@H]3CC[C@@]12C	388.59200000000027	5.3715000000000055	3	1	1	0
[6042.75]	0.1376150483770444	O=P(O)(O)O[C@@H]1[C@H](O)[C@@H](O[C@H]2[C@H](O)[C@@H](O)[C@@H](O[C@H]3O[C@H](CO)[C@@H](O)[C@H](O)[C@H]3O)[C@H]2O)[C@@H](O)[C@@H]1O	524.3650000000002	-7.40419999999999	17	12	7	0
[2525.6526]	0.2718051488625333	O=C(O[C@@H]1Cc2cc(O)cc(O)c2)c(OCC(=O)c2ccc(O)c(O)c2)cc(O)c1	414.3660000000001	2.2021999999999995	9	5	6	2
[6833.314]	0.24568692090933864	CCCCCC[C@@H](C/C=C/C=C/CCCC(=O)O)OC(=O)CCC	338.4880000000001	5.426100000000004	4	1	15	0
[32781.645]	0.5448252036518059	C/C=C\C#CC#CCCCCC(=O)O	190.24199999999996	2.2142999999999997	2	1	4	0
[206789.98]	0.7861517385990103	O=c1c(O)c(-c2ccccc2)oc2cc(F)cc(N3CCCC3)c(F)cc2c1=O	397.37700000000024	2.0775	5	1	2	2
[30374.672]	0.670096072993077	CC(C)C(=O)c1ccc([C@H]2C[C@@H](O)CC(=O)O2)cc1	262.30499999999995	2.2643000000000004	4	1	3	1
[4100324.8]	0.43328794180573177	Cn1c([N+](=O)[O-])cnc1Sc1ncnc2[nH]cnc12	277.269	1.1457999999999997	7	1	3	3
[2420140.2]	0.8857082789103226	O=C(NCN1CCOCC1)c1ccc(Cl)cc1	254.71699999999998	1.3595000000000002	3	1	3	1
[41085.016]	0.6679109373530201	O=c1c(O)c(O)c2c(-c3ccc(F)cc3)cccc2o1	272.23100000000005	3.010300000000001	4	2	1	3
[68411.61]	0.7415020594302925	COc1nc(C/C=C(C)C)c(OC)c(OC)c1OC	267.325	2.6247000000000007	5	0	6	1
[2832327.5]	0.8312675799516035	COC(=O)COc1ccc(CNC(=O)c2cccs2)cc1	305.355	2.2299000000000007	4	1	6	2
[15441.186]	0.7628627809016442	C/C(=C\Cc1ccc(O)c(OC)c1)CCC(C)O	250.33799999999997	3.0506000000000015	3	2	6	1
[22257.18]	0.5214520543405704	Cc1cc(O)c(C)c(Cl)c1CCNCC(c1ccccc1)c1ccccc1	379.93100000000004	5.6266400000000045	2	2	7	3
[43240.582]	0.7139917046996348	O=c1c(O)c(-c2ccc(F)cc2)oc2cc(O)ccc12	272.231	3.010300000000001	4	2	1	3
[43599.348]	0.7287328302982902	Nc1c(Cl)cc([C@@H](O)CNC(=O)c2ccc(Cl)cc2)cc1Cl	359.6400000000001	3.692400000000001	3	3	4	2
[6285.8633]	0.5027305096128546	OC[C@@H]1O[C@H](Oc2ccc(O)c3ccccc3n2C)[C@H](O)[C@@H](O)[C@@H]1O	351.355	-0.30680000000000024	8	5	3	1
[39142.926]	0.35616404343456	CCCCCCCCC/C=C/CCCCC(=O)O	254.41399999999996	5.328300000000005	2	1	13	0
[75445.51]	0.4307766813145652	CC/C=C\C/C=C\C/C=C\C=C\c1ccccc1	238.37400000000002	5.5586000000000055	0	0	7	1
[9795.013]	0.47668501543368624	COc1ccc(/C(=C/c2ccc(CCC(=O)O)cc2)c2ccc(OC)cc2)cc1OC	418.48900000000015	5.318500000000005	5	1	9	3
[103941.48]	0.45575430296168973	COc1cc(O[C@H]2O[C@H](C(=O)O)[C@@H](O)[C@H](O)[C@H]2O)ccc1O	316.26200000000006	-1.3282	9	5	4	1
[1004.77594]	0.8520850705608226	C=C1C[C@H](O)[C@@H]2[C@@H](C)CC[C@@H]1C[C@H]2OCCc1ccccc1	300.44199999999995	3.9875000000000034	2	1	4	1
[19222.29]	0.8194802906016954	COC/C=C/c1ccc(O)c(C(C)C)c1	206.285	3.175200000000002	2	1	4	1
[1.03633265e+11]	0.6429850467613328	NC(=O)Cc1ccc(O)cc1	151.165	0.4199999999999999	2	2	2	1
[231048.48]	0.473692478805039	COC(=O)CCCCC(C)N1CCC(COc2ccc(Cl)cc2)CC1	367.91700000000014	4.552700000000004	4	0	9	1
[7612.3755]	0.6255195669230582	C[C@H]1[C@H](O)CC[C@H]2[C@@H]3CCC4=CCCC[C@@H]4[C@H]3CC[C@@]21C	288.475	4.9462000000000055	1	1	0	0
[186103.27]	0.7571618838863213	CC(C)(C)c1ccc(S(=O)(=O)/C=C/C#N)cc1	249.33499999999998	2.7950800000000013	3	0	2	1
[8439.345]	0.47410468134351635	CC(C)c1cc2c(c(O)c1C/C=C(\C)CCC(=O)OCCN1CCOCC1)C(=O)OC2	431.52900000000034	3.330400000000002	7	1	9	1
[inf]	0.36216573927936	CCCCC/C=C\C[C@@H](O)[C@H](CC)CC(=O)[O-].C(=O)O	287.376	1.7408999999999997	5	2	10	0
[11.60084]	0.5246403478312968	CC[C@@H](C)C(=O)O[C@H]1C[C@@H](C)C=C2C=C[C@H](C)[C@H](CC[C@@H](O)C[C@@H](O)CC(=O)[O-])[C@H]21	421.55400000000026	2.3809000000000005	6	2	10	0
[1146807.8]	0.47619634714814246	CCCC(=O)CC(=O)Nc1ccc([N+](=O)[O-])cc1	250.254	2.2926	4	1	6	1
[489493.6]	0.48700205760591214	O=P(O)(O)CCC(O)(Cc1ccccc1)P(=O)(O)O	310.17900000000003	0.6631999999999998	7	5	6	1
[2114355.2]	0.7609479482400394	CCN1CCCC[C@@H]1[C@H](OC(=O)c1ccccc1)c1ccccc1	323.43600000000004	4.459100000000004	3	0	5	2
[32086.637]	0.6910168802496737	CC(C)(CO)CCC(C)NCC(O)c1cccc(Cl)c1	299.842	3.1502000000000017	3	3	8	1
[268888.28]	0.3784656259069397	CCCCC/C=C\C=C/C=C/C=C/C=C\CCC(=O)N(C)C	301.47400000000005	5.216100000000005	1	0	11	0
[7586.6753]	0.7173857535697753	Cc1oc2cc(O)ccc2c(=O)c1C(=O)c1ccc(C(N)=O)cc1	323.30400000000003	2.13692	5	2	3	3
[4051.6328]	0.4273307281610716	C=C1CC[C@@H]2[C@H](OC(=O)[C@@H]2O)C[C@@H]2[C@@H](O)C[C@@H]1C[C@@H]2[C@H](O)C[C@@H]1CC[C@]1(C)O	394.50800000000015	1.5443	6	4	3	0
[66004144.]	0.5886866200086456	NC(=O)c1cscn1	128.15599999999998	0.242	2	1	1	1
[540897.44]	0.3753245256905944	CC[C@@H](C)NC[C@@H](O)[C@H](O)[C@H](O)[C@H](C)CO	235.324	-0.9143999999999997	5	5	8	0
[194799.77]	0.3607920156811913	OC[C@H]1O[C@H](Oc2ccc(O)c(O)c2)[C@H](O)[C@@H](O)[C@H]1O	288.252	-1.7235000000000005	8	6	3	1
[1.8920614e+08]	0.722688207719014	COC(=O)[C@@H]1Cc2c(n(C)c3ccccc3n1C)C2	258.321	2.1620999999999997	4	0	1	1
[1787444.5]	0.24345418372476169	c1ccc2c(c1)cc1ccc3cccc4ccc2c1c34	252.31599999999997	5.737200000000003	0	0	0	5
[11713233.]	0.6033264606988832	O=C(O)[C@H]1[C@@H]2C[C@H](O)CC[C@@H]1C2=O	184.19099999999997	0.04709999999999992	4	2	1	0
[11211841.]	0.6202567420348344	C=C[C@H](OS(=O)(=O)c1ccccc1)c1ccccc1	274.341	3.319200000000002	3	0	5	2
[65884.99]	0.3979376883290013	CSCC[C@H](NC(=O)[C@@H](N)Cc1ccc(O)cc1)C(=O)N[C@H](C)[C@@H](C)O	383.51400000000007	0.38540000000000046	6	5	10	1
[86011608.]	0.715363107163583	COc1cc(C)cc(OC)c1OC	182.21899999999997	2.0208199999999996	3	0	3	1
[171696.56]	0.634463320458492	C[C@H]1CC[C@@]2(C(=O)O)CC[C@@H]3[C@@H](C)CC[C@@H]4[C@@H](O)CC[C@]4(C)[C@H]3CC[C@@]12C	376.58100000000024	5.507100000000006	3	2	1	0
[37402.266]	0.3124973578148691	O=C(c1ccc(Cl)c(Cl)c1)c1c(Cl)cc(Cl)c(Cl)c1Cl	388.89200000000017	6.838000000000001	1	0	2	2
[512.3116]	0.7032647909090833	CC(/C=C/C=C/[C@@H](O)C[C@@H](O)CC(=O)[O-])=C(\C)c1cc(F)c(F)cc1	351.36899999999997	2.1225	4	2	8	1
[2.482046e+09]	0.4996361964603462	C/C=C(\C)C(=O)O	100.11699999999998	1.0372000000000001	2	1	1	0
[16.439264]	0.09483519169833714	CC(C)c1cc(SC(C)(C)Sc2cc(-c3ccc(F)cc3)c(OC[C@H](O)C[C@@H](O)CC(=O)[O-])c(C(C)C)c2)cc(-c2ccc(F)cc2)c1[O-]	708.8890000000002	7.870400000000011	8	2	15	4
[231.82703]	0.75330428598404	C=C[C@]1(C)CC[C@]2(C)[C@@H](CC[C@@H]3[C@H](O)CC(=O)C=C3C)C3=CC(=O)C=C3[C@@H]12	366.5010000000001	4.336700000000004	3	1	4	0
[512646.47]	0.6152067043447511	C[C@@H]1C(=O)O[C@@H]2[C@@H](O)[C@@H]3C[C@@H]4[C@@H]5CCCC[C@]5(C)[C@H](O)CC[C@]4(C)[C@@]3(C)[C@]21C	390.56400000000014	3.928600000000003	4	2	0	0
[3.2559405e+08]	0.855918702387755	O=C(c1ccccc1)c1ccc2n1CCC2C(=O)O	255.27299999999997	2.291	3	1	3	2
[2472169.8]	0.47038943083580503	CCC/C=C/COC(=O)c1ccc(N)cc1	219.284	2.7819000000000003	3	1	5	1
[6869.9907]	0.8673878748044758	CC(C)(CCc1ccc(O)cc1)c1ccc(O)cc1	256.345	4.008200000000003	2	2	4	2
[11984.791]	0.4042765741140872	C=C[C@H](C#CC#CCO)CCCCC(=O)O	220.26799999999992	1.4326999999999999	3	2	6	0
[566908.06]	0.415292557410071	CCCCSc1ccc(C(=O)OCCN(C)C)cc1	281.42099999999994	3.297200000000002	4	0	8	1
[1258206.]	0.488399358303902	CCCCCn1cc(C(=O)c2ccc(F)cc2)c(=O)c2ccccc21	337.39400000000006	4.561800000000003	2	0	6	3
[47290.453]	0.6621708260310034	NCc1cccc(C[C@@H](O)CC(=O)[O-])c1	208.23699999999997	-0.8113000000000004	4	2	5	1
[132264.58]	0.8030014418735348	CCCc1cc(OC)c(OC)cc1O	196.24599999999998	2.3619000000000008	3	1	4	1
[2441.202]	0.17489675401785396	CC/C=C\C/C=C\C/C=C\CCC(=O)N[C@@H](C)C(=O)N[C@@H](CC(C)C)C(=O)N[C@@H](C)C(=O)NCC(=O)O	520.6710000000003	2.366500000000002	6	5	18	0
[1.2983844e+09]	0.6639821963536656	O=C(Nc1ccccc1)c1ccc([N+](=O)[O-])cc1	242.23399999999998	2.847100000000001	3	1	3	2
[19241.438]	0.3923641055187123	C/C=C1\[C@@H](O[C@@H]2O[C@H](CO)[C@@H](O)[C@H](O)[C@H]2O)OC=C(C(=O)O)[C@H]1C	346.3320000000001	-1.2899000000000003	9	5	4	0
[4808.337]	0.801639623273153	CO[C@H]1C=C(O)[C@H](C)[C@@H](O[C@H]2C[C@@](C)(OC)[C@@H](O)[C@H](C)O2)[C@H](C)O1	346.4200000000001	1.7417000000000002	7	2	4	0
[8566275.]	0.7935384495423283	Nc1ccc(Oc2ccc(C(=O)O)cc2)cc1	229.235	2.7593000000000005	4	2	3	2
[27067.732]	0.8429460128674161	COc1cc(O)c(C(=O)c2ccc(O)cc2)c(C)c1C	272.3	2.9542400000000013	4	2	3	2
[13462.339]	0.1623936326287039	N[C@H]1[C@H](O[C@@H]2[C@@H](CO)[C@@H](O)[C@@H](O[C@H]3[C@H](O)[C@@H](N)C[C@H](N)[C@H]3N)[C@@H](N)C[C@@H]2O)[C@@H](O)[C@@H](O)[C@@H]1O	481.5470000000002	-7.274600000000007	14	12	5	0
[519.921]	0.5295731957656133	CC1=C(/C=C/C(C)=C/C=C/C(C)=C\C(=O)O)C(C)(C)CCC1	300.44200000000006	5.602600000000005	2	1	5	0
[95485.805]	0.891323514923201	Oc1ccc2nc(C3CCN(CC4CCCCC4)CC3)nc(N)c2c1	340.47100000000006	3.6773000000000016	5	2	3	2
[425196.28]	0.5456992480000845	OC[C@@H]1O[C@@H](Oc2ccccc2)[C@H](O)[C@@H](O)[C@@H]1O	256.254	-1.1347000000000005	6	4	3	1
[4010.281]	0.7585208500863572	CC(C)(O)[C@@H]1CC[C@@H]2[C@@H]3CCC4=CC(=O)C=C[C@]4(C)[C@H]3CC[C@@]21C	328.4960000000001	4.6814000000000044	2	1	1	0
[53285.93]	0.4966465676553152	C/C=C(\C(C)=O)[C@@H]1C[C@@H]2C=C(C)CC[C@@H]12	204.31299999999996	3.5141000000000027	1	0	2	0
[20963.352]	0.46218114412988104	CCCCC/C=C/C=C/C=C/C[C@@H](O)CC(=O)O	252.35399999999996	3.461000000000001	3	2	10	0
[282.2481]	0.26054554435322563	CCCCCn1cc(C(=O)c2ccc(F)cc2)c(-c2ccc(F)cc2)c(CC[C@@H](O)C[C@@H](O)CC(=O)[O-])n1C(=O)[O-]	570.5890000000003	2.5409000000000006	8	2	14	2
[263609.6]	0.2014278695431591	O=C1C[C@H](O[C@H]2O[C@H](CO)[C@@H](O)[C@H](O)[C@H]2O)C(O)=C/C(=N\O)[C@@H]1O	349.2920000000001	-3.2226999999999983	10	7	3	0
[104776.69]	0.7382361571983598	COc1cc(C[C@H]2CN[C@H](C)[C@H](O)[C@H]2O)cc(OC)c1OC	311.3780000000001	0.5846	6	3	5	1
[3296642.8]	0.8893527006971172	CC(C(=O)O)c1cccc(Oc2ccccc2)c1	242.274	3.6670000000000016	3	1	4	2
[inf]	0.3508920282242626	CC(=O)O[C@@H]1C[C@@H]2CC[C@@H]3[C@H](CC[C@@]4(C)[C@H]3C[C@H]([N+]3(C)CCCCC3)[C@@H]4OC(C)=O)[C@@]2(C)C[C@@H]1N1CCCCC1.[Br-]	637.7440000000003	2.9699000000000044	5	0	4	0
[27295.902]	0.73712324159158	COc1cc(-c2ccc(=O)c3cc(F)cc(F)c3n2)ccc1OC	329.302	3.557400000000002	4	0	3	3
[14633.73]	0.7909145666405228	Cc1cc(C)c(CC2CCCCC2)c(O)c1	218.33999999999995	4.131840000000004	1	1	2	1
[113122.516]	0.4581761346904336	COc1cc(O[C@H]2O[C@H](CO)[C@@H](O)[C@H](O)[C@H]2O)ccc1O	302.27900000000005	-1.4205000000000003	8	5	4	1
[2084006.5]	0.8178891210774782	COC(=O)[C@H](CCc1ccccc1)Nc1ccccc1	269.34400000000005	3.2729000000000017	3	1	6	2
[1561.7122]	0.32328347225457627	CCCCCCCCCC[C@H](O)[C@H]1CC[C@H]([C@@H]2C[C@@H](O)[C@H]([C@@H](O)CC(=O)O)C2)O1	414.58300000000014	3.6484000000000023	6	4	14	0
[7328.6636]	0.24540438269700923	CCCCC/C=C\C=C/C=C/C=C\[C@H](O[C@@H]1O[C@H](CO)[C@@H](O)[C@H](O)[C@H]1O)CO	398.4960000000001	0.9688999999999994	7	5	12	0
[33064.13]	0.687428138033629	C[C@]12CC[C@H]3c4ccc(O)cc4CC[C@H]3[C@@H]1C[C@@H](O)[C@@H]2O	288.38699999999994	2.5800000000000005	3	3	0	1
[220945.38]	0.5773000044529496	CC(=O)O[C@@H]1CC(=O)OCC(C)=C(C(=O)OC(C)C)C1	284.308	1.5231999999999997	6	0	3	0
[20699.154]	0.4038784327376866	C=C[C@@H]1[C@@H]2C(=O)O[C@@](C)(O[C@@H]3O[C@H](C(=O)O)[C@@H](O)[C@H]3OC(C)=O)[C@H]2[C@@H](O)C1	386.3530000000001	-0.8226999999999993	10	3	5	0
[2381390.5]	0.6853936700603521	C=C[C@]1(C)C=C2C(=O)C[C@H]3C(C)C(=O)C=C3C=CC[C@]21C	282.38300000000004	3.805500000000003	2	0	1	0
[125947.91]	0.7009635293593457	Oc1ccc(-c2ccc(F)cc2)cc1O	204.2	2.9039000000000015	2	2	1	2
[425196.28]	0.5456992480000845	OC[C@H]1O[C@@H](Oc2ccccc2)[C@H](O)[C@@H](O)[C@@H]1O	256.254	-1.1347000000000005	6	4	3	1
[215848.58]	0.8242174963620587	CC(C)N(CCOC(=O)c1cccnc1)C(=O)c1ccc(O)cc1	328.36800000000005	2.4948000000000006	5	1	6	2
[38857232.]	0.7564721129122394	O=C(CN1CCc2ccc(Cl)cc2)C1	209.676	1.7671999999999999	2	0	3	1
[39327.996]	0.1665858254818805	OC[C@H]1O[C@H](O[C@@H]2[C@@H](O)[C@@H](O[C@H]3O[C@H](CO)[C@@H](O)[C@H](N)[C@H]3O)[C@H](N)C[C@@H]2N)[C@H](O)[C@@H](O)[C@@H]1O	485.48700000000014	-7.257800000000007	15	11	6	0
[739.90765]	0.5354616003141074	CC(C)(C)OC(=O)[C@H]1C[C@@H]2C[C@@H]3C=C4C[C@@H](O)CC[C@]4(C)[C@H]3CC[C@@]21C	360.5380000000002	4.877900000000005	3	1	1	0
[1846.6425]	0.805651594794905	CC(C)Sc1ccc2c(c1)c1cc(O)cc(O)c1CC2	286.3960000000001	4.363900000000003	3	2	2	2
[2946.1372]	0.35595556922918214	CCc1c2c(nc3ccc(OC(=O)N4CCC(N5CCCCC5)CC4)cc13)-c1cc3c(c(=O)n1C2)COC(=O)[C@]3(O)CC	586.6890000000004	4.0911000000000035	8	1	4	4
[11053.569]	0.3864771407563315	COc1ccc(CCN2CCC(Nc3nc4ccccc4n3Cc3ccc(F)cc3)CC2)cc1	458.58100000000024	5.351300000000005	4	1	8	4
[4021270.5]	0.2894842247947114	OC[C@H]1O[C@@](CO)(CO)[C@H](O)[C@H](O)[C@H]1O	224.20900000000003	-3.8163999999999993	7	6	3	0
[135630.81]	0.6230248718030554	CC[C@H]1NC(=O)[C@H](C)[C@@H](N)[C@@H](N)Cc2ccc(OC)cc2NC1=O	334.42	0.37530000000000135	5	4	2	1
[150322.44]	0.6904160779903757	O=C(OCCN1CC=C(n2c(=O)[nH]c3ccccc32)CC1)c1ccc(F)cc1	381.40700000000015	2.872300000000001	4	1	5	3
[6355.8657]	0.7243650627769749	COc1c(O)cc(C)c(C(=O)O)c1Cc1ccc(OCCN2CCCC2)cc1	385.46000000000026	3.4728200000000022	6	2	8	2
[997.50653]	0.654899828293239	C[C@@H]1C[C@@](C)(c2ccccc2)O[C@H](CC[C@@H](O)CC(=O)O)[C@H]1CC(=O)O	364.4380000000001	3.0335	6	3	8	1
[211750.4]	0.8109550352410564	O=C(O)[C@@H]1Nc2ccccc2C[C@H]1CCc1ccc(O)cc1	297.3539999999999	3.062400000000001	4	3	4	2
[11.171473]	0.5221366665637843	CC(C)c1cc(-c2ccccc2)nc(-c2ccc(F)cc2)c1/C=C/[C@@H]1C[C@@H](O)CC(=O)O1	431.5070000000002	5.757800000000007	4	1	5	3
[132.81827]	0.6564465021990212	NS(=O)(=O)c1cc2c(cc1Cl)NC(C(Cl)Cl)NS2(=O)=O	380.66200000000003	0.8210000000000004	5	3	2	1
[214652.62]	0.39111676481423435	C=C1CC[C@@H]2[C@H](OC(=O)[C@@H]2O)C[C@@H](O)[C@](C)(O)C[C@@H]1C(=O)O	314.33400000000006	-0.16820000000000018	7	4	1	0
[2640601.2]	0.6855210788307602	CCOC(=O)C[C@@H](C)c1ccccc1	192.258	2.7433000000000014	2	0	4	1
[114640.25]	0.6337349381965547	CCO[C@@H]1C=C2[C@@H]3CC[C@@H]4[C@H](C)CC[C@]4(C)[C@H]3CC[C@@]21C	288.475	5.210200000000006	1	0	2	0
[5458.8623]	0.540200849041171	CC(=O)O[C@H]1[C@H](C)[C@H](OC(C)=O)[C@@H](OC(C)=O)[C@@H](OC(C)=O)[C@H]1O	346.33200000000005	-0.27619999999999906	9	1	4	0
[2029.3145]	0.36107105929173045	CC(=O)N[C@H](Cc1ccccc1)C(=O)N[C@@H](CCC(=O)O)C(=O)N[C@@H]1CCCN(c2ccccc2)C1=O	508.5750000000003	1.3952000000000013	6	4	11	2
[2215126.]	0.659450198847665	CCCOC(C(=O)O)OCC(=O)N1CCCC1	245.2749999999999	0.4626999999999999	5	1	7	0
[69650.43]	0.5636001639241419	COc1ccc(NC(=O)CCCC/C=C/C(C)C)cc1	275.39199999999994	4.406300000000003	2	1	8	1
[301577.75]	0.604797741569091	CC1=C[C@H](c2c(F)cc(Cl)c(Cl)c2Cl)[C@H](C)NC1=O	322.59400000000005	4.334100000000001	1	1	1	1
[190874.12]	0.7345835169685137	COc1cc(CC=C(C)C)cc(OC)c1OC	236.31099999999998	3.2211000000000016	3	0	5	1
[41307.11]	0.38346306971633154	C=C[C@@H](O)C#CCCCCCCC(=O)O	210.27299999999997	1.9619000000000002	3	2	7	0
[10481.491]	0.3095982489480347	CO/N=C(C(\O)=N/S(=O)(=O)c1ccc(Cl)cc1)c1ccc([N+](=O)[O-])c(OC)c1	427.8220000000002	2.952700000000001	7	1	7	2
[40555.316]	0.35750121886471975	CC/C=C\C/C=C\C=C\C=C/[C@H](O[C@@H]1O[C@H](C)[C@@H](O)[C@H](N)[C@@H]1O)C(=O)O	367.44200000000006	1.2749999999999995	7	4	9	0
[inf]	0.26345530099581393	CCCCCCCCC/C=C/CC/C=C/[C@@H](O)C[C@@H](O)[C@H](O)CC(=O)[O-].C	385.5650000000001	3.268600000000001	5	3	17	0
[14701.489]	0.38714947503876584	CCCCC/C=C\C/C=C\CCCCCC(=O)O	252.3979999999999	5.104300000000004	2	1	12	0
[14938026.]	0.46013974276806524	C[C@H]1CC(C)(C)C(=O)O1	128.171	1.3479999999999999	2	0	0	0
[99628.34]	0.44208017823980256	CCCCc1nc(Cl)c(CO)n1Cc1ccc(-c2ccccc2-c2nnn[nH]2)cc1	422.9200000000001	4.2668000000000035	5	2	8	4
[22426.973]	0.6218694719134802	O=C1C[C@@H](c2ccc(O)cc2)c2c(c(O)c1)Oc1ccc(O)cc1C2=O	350.3260000000001	3.2078000000000007	6	3	1	3
[1.00571576e+08]	0.37685009355991617	C[N+](C)(C)CC(=O)OCCOCn1cnc2c(=O)nc(N)[nH]c21	325.34900000000005	-1.074699999999997	7	2	7	2
[189511.58]	0.2835234818558223	CCCCC/C=C\C=C/C=C/C[C@@H](C)C(=O)NO	251.36999999999998	3.7669000000000015	2	2	9	0
[1.5145293e+09]	0.7263063046070122	Cn1cncc1CN1CCc2c(c3ccccc3n2C)C1=O	294.35800000000006	2.1102999999999996	2	0	2	3
[125251.266]	0.8445712183265353	CNS(=O)(=O)Cc1ccc2[nH]cc(CCN(C)C)c2c1	295.408	1.3211999999999997	3	2	6	2
[148287.61]	0.336050429822365	CCCCC/C=C\C=C/C(C)=O	166.26399999999995	3.2681000000000022	1	0	6	0
[102132.09]	0.39200926739609304	CC/C=C\C/C=C\C/C=C\C=C\c1cccc2ccccc12	288.434	6.711800000000006	0	0	7	2
[44933.004]	0.514301695573136	O=c1[nH]c2ccccc2n1CCCN1CCC(n2c(=O)[nH]c3cc(Cl)ccc32)CC1	425.92000000000013	3.353200000000002	3	2	5	4
[478922.6]	0.732972735378759	C[C@]12CC[C@H](O)C[C@@H]1CC[C@@H]1[C@@H]2CC[C@]2(C)C(=O)CC[C@@H]12	290.447	3.959100000000003	2	1	0	0
[421.89578]	0.13360865362103636	C=C1[C@@H]2C[C@H](O[C@@H]3O[C@H](CO)[C@@H](O)[C@H](O[C@H]4O[C@@H](CO)[C@@H](O)[C@H](N4CC[C@H](O)[C@H](O)[C@@H]4O)[C@H](O)[C@H](C)O4)[C@H]1O)[C@H]3[C@@H]2O	609.6220000000003	-5.321299999999987	16	10	4	0
[159995.89]	0.46513972249238905	CC(=O)OC[C@@H]1O[C@H](n2ncc(=O)[nH]c2=O)[C@H](OC(C)=O)[C@@H]1OC(C)=O	371.3020000000002	-1.7444999999999975	10	1	5	1
[18904.361]	0.4410690064897194	CC/C=C\C/C=C\C[C@@H](C)[C@H](O)[C@@H](C)[C@@H](O)[C@@H](O)[C@@H](C)CO	314.46600000000007	2.272300000000001	4	4	11	0
[1.1999157e+08]	0.6083136265607001	O=C1C(C[C@@H]2CCCN2)(c2ccccc2)C(=O)N1	244.29400000000004	0.7228999999999999	3	2	3	1
[30808504.]	0.5505118553255316	C[C@H]1C(=O)O[C@@H]2[C@@H](O)[C@]3(C)C4=CCC[C@]4(C)[C@H]3C(=O)C=C[C@]21C	316.397	2.4166000000000007	4	1	0	0
[inf]	0.5868164594936721	Nc1nc(N)nc(-c2cc(Cl)ccc2Cl)n1.O=C(O)/C=C\C(=O)O	372.1680000000001	1.7216	9	4	3	2
[3038629.2]	0.7393119218762703	COC(=O)Cc1ccc(NC(=O)O)cc1	209.201	1.492	4	2	3	1
[74782.04]	0.4915200023651673	CC(C)CCO[C@H]1O[C@@H](CO)[C@@H](O)[C@H](O)[C@H]1O	250.29100000000003	-1.1509999999999998	6	4	5	0
[4445.4155]	0.5647725927879443	O=C(O)CCCCCCCC[C@@H]1CC[C@@H](c2ccc(F)cc2)C[C@@H]1O	350.47400000000005	5.275700000000006	3	2	10	1
[11458.511]	0.7775556363784796	COc1c(O)cc2oc(-c3ccc(F)cc3)nc(C(C)C)c12	301.31700000000006	4.4231000000000025	4	1	3	3
[389.05615]	0.21115725613714686	CCCCC/C=C\C=C/C=C/C=C/[C@H](CC[C@@H](O)C[C@@H](O)CC(=O)O)C(C)CO	408.5790000000002	4.402900000000004	5	4	17	0
[1841.8057]	0.7800293369271903	O[C@](c1ccc(Cl)c(Cl)c1)c1cc(Cl)cc(Cl)c1O	337.009	5.306690000000002	2	2	2	2
[230584.44]	0.46092604035844836	CO[C@@H]1O[C@@H]2CO[C@H](C)[C@@]34CC[C@@H]5[C@H](O)CC[C@]5(C)[C@H]4[C@@H](O)C[C@@H](O)[C@]3(C)[C@]2(C(=O)CO)O1	470.5590000000002	0.3561000000000007	9	4	3	0
[2707052.2]	0.5470385524235938	O=C1CN(S(=O)(=O)c2ccc(N)cc2)C(=O)N1	255.255	-0.4907000000000003	5	2	2	1
[4569438.5]	0.1498682796058739	O=CC(=O)[C@@H](O)[C@H](O)[C@H](O)[C@@H](O)[C@@H](O)[C@@H](O)[C@H](O)CO	298.2440000000001	-5.726999999999994	10	8	9	0
[2656265.8]	0.9257390607878838	O=C(c1ccco1)N(c1ccccc1)C(=O)N1CCCC[C@H]1C(=O)O	342.35100000000017	2.985500000000001	5	1	3	2
[192.90271]	0.15887735424191438	C[C@H]1O[C@@H](Oc2cc(O)c3c(=O)cc(C)c(O)c(/C=N/N[C@@H]4C[C@@H](O)[C@@H](O)C4)c3c(=O)c2)[C@H](O)[C@@H](O)[C@@H]1O	534.5180000000003	-1.7061799999999994	12	8	5	2
[inf]	0.12217000156173918	N=C(N)NCCCCNC(=N)N.O=S(=O)(O)O	270.315	-1.9200599999999977	8	8	5	0
[712301.3]	0.4871768276289865	CCCCC[C@H](C)C[C@@H]1CC[C@@H]2CCC(=O)OCC[C@]21C	294.479	5.352500000000005	2	0	6	0
[14030.292]	0.6824612195113208	O=C(Nc1ccc(Br)cc1)c1cc(Br)cc(Br)c1O	449.92400000000004	4.932000000000001	2	2	2	2
[132258.03]	0.7598429619737275	COc1cc2c(cc1OC)C(=O)O[C@@H]2[C@@H](O)C(=O)O	268.22099999999995	0.3607999999999999	7	2	4	1
[21498862.]	0.7652963748079247	CCc1ccc([C@H]2C(=O)c3ccccc3C2=O)cc1	250.297	3.411800000000002	2	0	2	2
[30688.613]	0.6762987306145708	COC(=O)CCc1ccc(OCC(O)CNC(C)C)cc1	295.379	1.5298999999999996	5	2	9	1
[858.7013]	0.5523579918078926	C[C@@H]1CC[C@H]([C@@H](O)CC(=O)O)[C@H]2CC[C@@H](O)[C@]1(C)C(=O)CC[C@]2(C)C(=O)CO	398.4960000000002	1.5623	7	4	5	0
[17085586.]	0.5484968687509769	O=C(O)[C@H]1CC=C(CO)C1	142.154	0.39970000000000006	3	2	2	0
[79692.414]	0.8694898683318945	NC[C@@H]1CC[C@@H](c2ccc(Cl)c(Cl)c2)NC1=O	273.163	2.5194	2	2	2	1
[471780.94]	0.6552426424524561	CC(=O)OC[C@]1(OC(C)=O)CC[C@H]2[C@@H]3CCC4=CC(=O)CC[C@]4(C)[C@H]3CC[C@@]21C	402.53100000000023	4.383300000000004	5	0	3	0
[7092859.5]	0.45652674617118005	O=C1NC=C[C@H]1O[C@@H](O)/C=C/c1ccc([N+](=O)[O-])o1	266.209	0.5480999999999996	6	2	5	1
[2407.8086]	0.1624636790422559	CCC[C@H](NCC)C(=O)N[C@@H](Cc1ccc(O)cc1)C(=O)N[C@@H](C)C(=O)N[C@@H](CCC(=O)O)C(=O)O	508.5720000000003	0.1366000000000035	9	7	16	1
[224.2138]	0.6451860343299033	Cc1ncc(COP(=O)(O)O)c(-c2ccccc2)c1-c1ccc(F)cc1	373.3200000000001	4.472420000000003	5	2	5	3
[274.91693]	0.0717479318749406	CC(C)(S)C(=O)N[C@H](C(=O)N[C@@H](Cc1ccccc1)C(=O)N[C@@H](Cc1ccccc1)C(=O)N[C@@H](C)[C@H](O)C(=O)O)C(=O)N[C@@H](CC(=O)O)C	701.7990000000002	-0.4357999999999931	10	9	18	2
[53052.375]	0.23014343871295534	C[S@@](=O)/C=C\C[C@@H](SCC(=O)NC(=O)[C@H](N)C(=O)O)C(=O)NCC(=O)O	409.4420000000002	-2.373999999999997	10	5	11	0
[15320533.]	0.7836116191287448	CC(=O)N[C@@H](C(=O)O)c1ccccc1C	207.22899999999998	1.2568199999999998	3	2	3	1
[11263.748]	0.16551577316488084	O=C(O)[C@@H]1O[C@H](O[C@@H]2[C@H](O)[C@@H](O)[C@H](O[C@H]3[C@@H](O)[C@@H](O)[C@H](O)[C@@H]3O)O[C@@H]2CO)[C@H](O)[C@@H](O)[C@@H]1O	488.39500000000015	-7.45479999999999	16	11	6	0
[34792.902]	0.7227430615210411	COc1c(O)ccc2c1C(=O)c1ccc(Br)c(O)c1-2	321.12600000000003	3.0803000000000007	4	2	1	3
[955263.06]	0.49837960581867735	Nc1ccc(C[C@H](N)C(=S)O)cc1	196.27500000000003	1.024	4	3	3	1
[57483704.]	0.4475463832118327	CC(C)[C@](O)(C(=O)O)C(C(=O)O)C(=O)O	220.17699999999996	-0.7564999999999991	7	4	5	0
[331.61563]	0.1464288200788355	O=C1C[C@@H](c2ccc(N)cc2)C(=O)N[C@@H]1CCCN1C(=O)N[C@@H](Cc2ccccc2)C(=O)N[C@@H]1C(=O)N[C@@H](CCC(=O)O)C(=O)O	636.6620000000001	0.10320000000000518	10	7	13	2
[419814.38]	0.6297110838752482	O=C(NC[C@H](O)Cc1ccc([N+](=O)[O-])cc1)c1ccc(F)cc1	318.30400000000003	2.0672999999999995	4	2	6	2
[214463.95]	0.6221315638513093	Cc1nccc2c1CC(C)(C)Sc1ccc(NC(=O)c3ccccc3)cc12	374.5090000000001	5.736120000000005	3	1	2	3
[16156.687]	0.38714947503876584	CCCCC/C=C\C=C/CCCCCCC(=O)O	252.39799999999988	5.104300000000004	2	1	12	0
[72624.805]	0.7278902227277324	Cc1ccc(C)c2c1C(=O)C(=O)c1cc(O)cc(O)c1C2=O	296.2780000000001	2.324640000000001	5	2	0	2
[inf]	0.39759253054033583	C[N+](C)(C)CCO.[Cl-]	139.62599999999998	-3.3110999999999975	1	1	2	0
[2298.0664]	0.5423525515473746	O=C(O)c1ccccc1-c1c2ccc(=O)cc-2oc2cc(O)ccc12	332.31100000000004	3.9686000000000012	5	2	2	4
[1824.9543]	0.2547303167600897	OC[C@H]1O[C@H](c2c(O)cc(O)c(O)c3c(=O)c(O)c(O)c3c2O)[C@H](O)[C@@H](O)[C@@H]1O	414.3190000000001	-2.0999000000000003	12	10	2	2
[641706.44]	0.8058936625947756	CNCCOc1ccc(C(=O)Nc2ccc(Cl)cc2)cc1	304.777	3.190500000000001	3	2	6	2
[428178.97]	0.6542130770833332	C[C@H]1CC(=O)C=C2C(C)(C)[C@@H](O)CC[C@]21O	224.29999999999995	1.4336999999999998	3	2	0	0
[475.03714]	0.3051291560965146	COc1cccc2c1C(=O)c1c(O)c3c(c(O)c1C2=O)C[C@@](O)(C(C)=O)C[C@@H]3O[C@H]1C[C@H](N)[C@H](O)[C@H](C)O1	527.5260000000003	1.0288999999999997	11	5	4	3
[52783.09]	0.5540618915195044	CC(C)OC(=O)C(C)(C)Oc1ccc(C(=O)c2ccc(Cl)cc2)cc1	360.837	4.680000000000004	4	0	6	2
[1179513.8]	0.4598420092872467	CC/C(=N/O)c1ccc(C(F)(F)F)cc1	217.18999999999994	3.293700000000001	1	1	2	1
[814133.3]	0.7927398658710545	COc1cc(C[C@H](C)C(=O)O)ccc1O	210.229	1.664	4	2	4	1
[2057.9578]	0.6236187684423419	C[C@@]1(O)CC(=O)O[C@@H]2C[C@H]3[C@@H](C)CC[C@@H]4C[C@H](O)CC[C@]4(C)[C@H]3CC[C@@]21C	378.5530000000002	4.072700000000004	4	2	0	0
[857.8889]	0.5444596849371164	CC(=O)/C=C/CC[C@@]1(C)CC[C@H](O)C[C@H]2[C@@H]3CCC4=CC(=O)CC[C@]4(C)[C@H]3CC[C@@]21C	426.6410000000003	6.201000000000008	3	1	4	0
[25673804.]	0.4777067742921294	CC(C)(CO[P@@](=O)(O)C(=O)O)NCC(=O)O	255.163	0.3191999999999999	8	4	7	0
[7012772.5]	0.6961330080289586	Nc1ccc2c(c1)CCc1cccnc1C2=O	224.263	1.9934	3	1	0	2
[39496.043]	0.5390177628004196	O=C1C[C@@H](c2ccc(NC(=O)c3ccccc3)cc2)Oc2cc(OCCN3CCN(C)CC3)ccc21	485.58400000000046	4.271600000000004	6	1	7	3
[9091.249]	0.8226927646886337	C/C(=C/c1ccc(O)cc1)c1ccc(OC)cc1	240.302	3.961300000000003	2	1	3	2
[6501799.5]	0.7960352407194188	CC1(C)CC[C@]2(C(=O)O)C3=C(C(=O)CC[C@@H]3C)CC[C@@H]12	276.376	3.583000000000003	3	1	1	0
[2297303.]	0.8561667216154334	O=C(c1cccc(F)c1)N1CCC(CN2CCCCC2)CC1	304.40900000000005	3.163800000000002	2	0	3	1
[85905.81]	0.7155137755228425	C=C(C)c1ccc(OCCC(=O)OC)cc1	220.26799999999994	2.661600000000001	3	0	5	1
[1.0698459e+08]	0.2680887810809538	OC[C@@H]1NCC[C@H](O)[C@H](O)[C@H](N)[C@@H]1O	206.24200000000002	-3.2493999999999974	6	6	1	0
[16788.219]	0.654930147548758	C=C(C)[C@@H](CC=C(C)C)C1CC[C@@]2(C)C(=O)CC[C@@H]12	260.42099999999994	4.930400000000005	1	0	4	0
[139153.55]	0.7831102935316345	O=C(O)C[C@H](C1=C(O)c2ccccc2Sc2ccccc21)C(=O)O	342.37200000000007	3.753000000000002	6	3	4	2
[133869.12]	0.6003163359035135	CCOC(=O)[C@H](CCc1ccccc1)N[C@@H](C)C(=O)N1[C@H](C(=O)O)C[C@@H]2CCC[C@@H]21	416.5180000000003	2.3831999999999995	6	2	9	1
[2540652.5]	0.8167590871391495	CCC(=O)N1CCN(c2ccc(OC)cc2)CC1	248.326	1.7538	3	0	3	1
[499453.72]	0.6232728136145281	C=C(C)/C=C\C1=Cc2ccccc2CC1	196.29299999999995	4.148500000000003	0	0	2	1
[31017.477]	0.8178744322781549	CN(C)CCCN1c2ccccc2CCc2ccc(Cl)cc21	314.86	4.528400000000004	2	0	4	2
[11377.475]	0.7213491501844206	C/C(=C\Br)COc1ccc([C@](C)(O)C[C@@H](O)CC(=O)[O-])cc1	372.2350000000001	1.4625999999999997	5	2	8	1
[711493.44]	0.6671621224563948	CC(=O)O[C@H]1CC[C@@H]2[C@H]3CCC4=CC(=O)CC[C@]4(C)[C@H]3CC[C@@]21C	330.4680000000001	4.450000000000004	3	0	1	0
[2725.11]	0.27797800187339056	CCCCC/C=C\C=C/C(C)=C\[C@H](O)C[C@H](O)[C@H](C)[C@H](O)CC(C)CO	368.5580000000001	3.752800000000003	4	4	14	0
[3791.2095]	0.8325220081385356	COc1cc2c(c(OC)c1OC)-c1ccc(OC)c(=O)cc1[C@@H](NC(C)=O)CC2	399.4430000000002	2.871600000000001	6	1	5	2
[16208.076]	0.7101592114161251	CCCC[C@@H](C(=O)O)c1ccc([C@@H](O)CC(=O)[O-])cc1OC	309.338	1.2269999999999999	6	2	9	1
[20223.594]	0.48275464814288316	O=C(O)[C@H](Cc1ccccc1)C(=O)N[C@@H]1C=CN(CCCN2CCCC2)C[C@@H]1C(=O)O	429.51700000000045	1.4307000000000007	7	3	10	1
[3056325.5]	0.28890913538834695	O=P(O)(O)OC[C@H]1O[C@@H](O)[C@@H](O)[C@@H](O)[C@@H]1O	260.135	-3.1044000000000005	9	6	3	0
[9870364.]	0.6040717648001778	C[C@@H](N)Cc1ccc[nH]1	124.18699999999997	0.9044000000000001	1	2	2	1
[174707.02]	0.7048797514796002	Oc1ccc(CC[C@@H](O)CC(=O)[O-])cc1	209.22099999999998	-0.17430000000000012	4	2	5	1
[485567.62]	0.6575903619552261	CCCc1cc2c(=O)[nH]c(=O)[nH]c2c(=O)[nH]1	221.21599999999998	-0.14279999999999993	3	3	2	2
[160074.2]	0.6319584769338001	COc1cc(C[C@H]2CN[C@H](C)[C@H](O)[C@H]2O)ccc1O	267.32500000000005	0.2729999999999995	5	4	3	1
[40114.574]	0.6153507669798809	CC(C)(O)[C@H](O)CCCCc1ccccc1C(=O)N1CCC[C@H]1C(=O)O	363.4540000000002	2.2203999999999997	5	3	8	1
[5312291.]	0.5912234199303871	CC(C)C[C@@H](CC(=O)O)C(O)CC(=O)O	218.249	0.9589999999999999	5	3	7	0
[2393592.5]	0.37101652171718164	CSCC/C(=N\OC(=O)c1ccc(C)cc1)Nc1ccccc1	328.43700000000007	4.3305200000000035	4	1	6	2
[7338347.5]	0.8661702492775599	CCc1c(C(=O)O)cc(CC)c(C)c1CC1=NCCN1	274.3639999999999	2.3622199999999998	3	2	5	1
[70441.21]	0.6871019355754325	CCCC[C@H](CC)CNC(=O)c1ccc(-c2ccc(F)cc2)cc1	327.44300000000004	5.438900000000005	1	1	8	2
[2956.2314]	0.5974527462134307	CC(C)C1=CC2=CC[C@@H]3[C@](C)(CC[C@@H]4CC(=O)CC[C@@H](O)CC(=O)O4)CC[C@]3(C)[C@H]2C1	428.6130000000002	5.537400000000007	4	1	4	0
[40.03713]	0.4122391582252036	C/C=C(\C)C(=O)O[C@H]1C[C@@H](C)C=C(C)C=C2C=C[C@H](C)[C@H](CC[C@@H]3C[C@@H](O)CC(=O)O3)[C@H](C)[C@H]12	470.6500000000003	5.698000000000007	5	1	5	0
[79.44018]	0.6234959373361663	Cc1cc(=O)c(-c2ccccc2)nc(-c2ccc(F)cc2)c1/C=C/[C@@H]1C[C@@H](O)CC(=O)O1	431.4630000000002	4.303020000000005	5	1	4	3
[11798.724]	0.5789282834639697	C[C@]1(CO)CCC[C@@]2(C)C3=CC[C@H]4C(C)(C)C(=O)CC[C@]4(C)[C@H]3CC[C@@]21C	372.59300000000025	5.933200000000007	2	1	1	0
[2307486.8]	0.7495036483296244	Cc1cc2c(C(C)CNC(=O)c3ccccc3)cccc2[nH]1	292.382	4.009820000000002	1	2	4	3
[31411.428]	0.844765986346075	CN(C)CC[C@]1(c2ccccc2)Oc2cc(Cl)ccc21	287.79	3.9277000000000033	2	0	4	2
[18473.807]	0.847697894583369	O=C1Nc2ccc(Cl)cc2C(c2ccccc2Cl)=NC1O	321.163	3.1013000000000015	2	2	1	2
[1938.4816]	0.7126687227332144	CN(C[C@@H](CCN1CCC(O)(c2ccc(F)cc2)CC1)c1ccc(F)cc1)C(=O)O	418.4840000000002	4.031900000000003	4	2	7	2
[11263.748]	0.16551577316488084	O=C(O)[C@H]1O[C@@H](O[C@H]2[C@@H](O)[C@@H](O)[C@H](O[C@H]3[C@@H](O)[C@@H](O)[C@H](O)[C@@H]3O)O[C@@H]2CO)[C@H](O)[C@@H](O)[C@@H]1O	488.39500000000015	-7.45479999999999	16	11	6	0
[1.07162056e+08]	0.6933988517563218	COc1cc(O)cc(C(=O)O)c1	168.148	1.099	4	2	2	1
[38484.582]	0.3964457960930517	CCCCC/C=C\C[C@@H](O)[C@H](CC(=O)O)CC(=O)O	272.34099999999995	2.4395	5	3	11	0
[51981.027]	0.5906234175673692	CC(C)(O)[C@H]1CC[C@H]([C@]2(C)CC[C@]3(C)CC(=O)C=C4C(C)(C)[C@@H](O)CC[C@]43C)[C@@]12CO	432.64500000000027	4.655000000000006	4	3	5	0
[171696.56]	0.634463320458492	C[C@@H]1CC[C@@]2(C(=O)O)CC[C@@H]3[C@@H](C)CC[C@@H]4[C@@H](O)CC[C@]4(C)[C@H]3CC[C@@]12C	376.58100000000024	5.507100000000006	3	2	1	0
[33077.09]	0.6342785982929291	CC#CC[C@H](C)[C@@H](O)[C@H](C)CCO	184.27899999999994	1.4153	2	2	5	0
[1.2336914e+08]	0.4433687822838736	O=C/C=C/c1ccccc1	132.16199999999998	1.8987	1	0	2	1
[705983.5]	0.7760869596059278	COc1ccc(C[C@H]2NC[C@H](O)[C@H]2OC(C)=O)cc1	265.30899999999997	0.5020999999999994	5	2	4	1
[2694837.5]	0.6786166527324063	CC(=O)c1ccc(O)c(OC)c1	166.17599999999996	1.6034	3	1	2	1
[1595.1163]	0.8131191960007387	CC1(C)C=Cc2c(ccc3c2O[C@H]2COc4cc(O)cc(OC)c4[C@@H]2C3=O)O1	380.39600000000013	3.704900000000002	6	1	1	2
[14865.768]	0.3531049147974022	CCCCC/C=C\C=C/CCCCCCCC(=O)O	266.42499999999984	5.494400000000004	2	1	13	0
[8538529.]	0.7012355847868539	O=C1C=C2c3ccccc3CCc3ccccc3C2C1	260.336	3.925200000000003	1	0	0	2
[79692.414]	0.8694898683318945	NC[C@@H]1CC[C@H](c2ccc(Cl)c(Cl)c2)NC1=O	273.163	2.5194	2	2	2	1
[555749.56]	0.9088401551559991	COc1ccc([C@H]2c3ccccc3CC(=O)c2O)cc1	268.31199999999995	2.3132	3	1	2	2
[246717.8]	0.463551318528016	CCCC/C=C\CCCCC(=O)O	184.27899999999997	3.3778000000000015	2	1	8	0
[2863094.2]	0.77952431057256	CN1CCN(C(=O)N(C)c2ccc(Cl)cc2)CC1	267.76	2.1436	2	0	1	1
[41871488.]	0.8407807606326732	O=C(NCCc1c[nH]cn1)c1ccc(F)cc1	233.24599999999998	1.5212999999999997	2	2	4	2
[2781.4363]	0.4939041962731039	C=C1CC/C=C(\C)CC[C@H](C)CC[C@@H](C)CCCC(C)C[C@H]1O	320.561	6.672700000000008	1	1	0	0
[3890679.]	0.8214760330937975	O=C(OCc1ccccc1)c1ccccc1O	228.24699999999999	2.7492000000000014	3	1	3	2
[282166.06]	0.8028993019715541	COc1cc([C@@H]2CCC(=O)c3ccccc3C2)ccc1OC	296.36600000000004	4.006600000000003	3	0	3	2
[116642.305]	0.36971600829150947	O=C(C[C@@]1(O)C(=O)C(=O)N2C(=O)c3ccccc3C(=O)N2C1=O)c1ccc(Cl)cc1	426.76800000000014	0.6837999999999993	7	1	3	3
[8578.534]	0.4066877264449016	C=CC[S@](=O)[C@H](CC)NC(=O)[C@@H](Cc1ccccc1)C(=O)OC(C)(C)C	379.52200000000016	2.974000000000001	4	1	9	1
[24968.469]	0.4794742448644136	CC/C=C\C=C/[C@H](O)[C@H](C)[C@@H](O)[C@H](C)[C@@H](O)CC(=O)O	286.368	1.3384	5	4	9	0
[98711392.]	0.8103900216112481	CC1=NCC[C@H](C(=O)Nc2ccccc2)C1	216.284	2.4960000000000004	1	1	2	1
[12995.875]	0.25999581062723304	OC[C@@H]1O[C@H](OCc2ccccc2)[C@H](OC(=O)c2ccc(O)c(O)c2)[C@@H](O)[C@@H](O)[C@@H]1O	436.41300000000007	-0.36010000000000003	10	6	6	2
[7045.159]	0.5722990713042333	C[C@@H](NC(=O)CCCCCN1CCC(c2ccccc2)CC1)c1ccc(F)cc1	396.5500000000001	5.442900000000006	2	1	9	2
[7960248.]	0.6097416611692955	O=N/C=C1\C=CC(O)=C2CC[C@@H](O)C[C@H]2C(=O)N1	250.25399999999996	1.2532999999999996	4	3	1	0
[11635.87]	0.5844860779881329	CCOC(=O)[C@H](CCc1ccccc1)N[C@@H](C)C(=O)N1Cc2ccccc2C[C@H]1C(=O)O	438.5240000000003	2.5671	6	2	9	2
[2570696.8]	0.862782666878048	O=C(O)c1ccncc1C(=O)c1ccc(Cl)cc1	261.664	2.664200000000001	4	1	3	2
[16352.531]	0.5741762546726398	COc1cc(CCCOC(=O)C(C)(C)C)ccc1OC1C[C@@H](O)CC(=O)O1	380.4370000000002	2.6199000000000012	7	1	7	1
[2934931.8]	0.7677107256465762	C[C@@H]1C(=O)C[C@@H]2CCC3=C(C(=O)O)C4=CC(=O)CC[C@]4(C)[C@H]3CC[C@@]21C	356.4620000000002	4.098400000000003	4	1	1	0
[109802.3]	0.8824643733851271	COc1ccc([C@H](C)Cc2ccc(C(=O)O)cc2)cc1OC	300.35400000000004	3.7482000000000024	4	1	6	2
[441340.06]	0.71498882479648	C[C@@H]1CC[C@]2(C(=O)O)CC[C@@H]3C(=O)C=C4C[C@@H](O)CC[C@]4(C)[C@H]3CC[C@]12C	374.52100000000024	4.360200000000004	4	2	1	0
[5403074.]	0.7965948823780599	N[C@H](Cc1c[nH]c2ccccc12)C(=O)N[C@H]1CCCC1	271.36400000000003	2.0965	2	3	4	2
[244573.1]	0.25938310863897834	CCCCCCCCCC[C@@H]1O[C@H]1CCCCCCCC(=O)O	326.5210000000001	6.099900000000005	3	1	17	0
[1790841.5]	0.554385971786765	Nc1nc2c(ncn2COCCO)c(=O)[nH]1	225.20799999999997	-1.3318000000000003	6	3	4	2
[321362.97]	0.7937034078554555	COc1c(O)c(CCC(=O)O)ccc1C	210.22899999999998	1.7264199999999998	4	2	4	1
[443016.72]	0.540991718361359	N[C@@H](CCCO)C(=O)N[C@@H](Cc1ccc(F)cc1)C(=O)O	298.314	0.03739999999999982	5	4	8	1
[6035778.5]	0.9159934905502926	CN1C=C(N)C=C(c2ccc(NC(=O)c3ccccc3)cc2)C1	305.3810000000001	3.067800000000002	3	2	3	2
[169553.88]	0.8548887831155205	COc1cc([C@@H]2C(=O)[C@H](C)[C@H](c3ccc(F)cc3)NC(=O)CN2C)ccc1OC	400.45000000000016	2.892100000000001	5	1	4	2
[2414213.8]	0.4882362272469002	CC(=C/CO)/C=C/C=C/C(=O)O	168.19199999999998	1.1219999999999999	3	2	4	0
[2049704.]	0.5566668832067876	O=C(O)[C@@H]1CN2C[C@@H](O)C(=O)C=C(CO)c2c1	239.227	-1.2510000000000003	6	3	2	0
[71009.945]	0.7940219922034922	CC(=O)O[C@H]1CC(=O)OCCN(CCc2ccccc2)CC1	305.374	1.7997999999999996	5	0	4	1
[7832.558]	0.23305849313168367	CCCCC/C=C\C[C@@H](O)[C@H](CC[C@@H](O)CC(=O)[O-])C(=O)NCC(=O)O	372.4380000000001	-0.02799999999999897	7	4	15	0
[inf]	0.4654194181953553	CCCCCCC[C@@H](O)[C@H](O)CC[C@@H](O)CC(=O)[O-].C	291.408	0.9859000000000002	5	3	12	0
[2422.9226]	0.8332371909845979	Cc1cc(C(=O)Nc2ccccc2C(=O)O)cc(-c2ccc(F)cc2)cn1C	378.4030000000001	4.279100000000002	4	2	4	2
[979583.5]	0.5466528019075234	C=C1C(=O)[C@@]2(OC)C3=C(C)[C@@H]4CCC(=O)C=C[C@]4(C)[C@@]3(F)[C@@H](O)C[C@@]12O	362.39700000000005	1.5861999999999998	5	2	1	0
[10336.936]	0.043741557343612084	N[C@@H](CCC(=O)N[C@@H](CSSC[C@H](NC(=O)CC[C@H](N)C(=O)O)C(=O)NCC(=O)O)C(=O)NCC(=O)O)C(=O)O	612.6400000000004	-3.8767999999999985	16	10	21	0
[22720.287]	0.6742003930843165	CC1(C)[C@@H](O)CC[C@]2(C)[C@H]1CC[C@]1(C)C3=CC(=O)C=C3C=CC[C@]12C	340.50700000000006	4.991600000000005	2	1	0	0
[659.00037]	0.5055052971214055	COC(=O)C1=C(C)NC(C)=C(C(=O)OC)C1c1ccccc1[N+](=O)[O-]	346.33900000000006	2.1756	7	1	4	1
[161204.03]	0.8807285394160607	O=C(O)Cc1ccccc1Nc1c(Cl)cccc1Cl	296.153	4.364100000000001	3	2	4	2
[4105.9062]	0.5201871243382779	C=C[C@]1(C)CC[C@H]([C@@H]2C(C)=CCC2(C)C)N(C)[C@@H]1OC(=O)C(C)(C)C	347.5430000000001	5.180700000000005	3	0	3	0
[1217312.9]	0.6125193183423138	Cc1cc(O)cc(C)c1Cl	156.61199999999997	2.662440000000001	1	1	0	1
[86483080.]	0.8099640553645862	CC1(C)C[C@@H](C(=O)Nc2ccccc2)C(=O)N1C	246.31	1.882	2	1	2	1
[99998112.]	0.6907050920392398	N#Cc1ccc(-c2nc(N)n[nH]2)cc1	185.19	0.9255799999999998	4	2	1	2
[1345011.]	0.21215000693755875	N[C@@H](CSS)C(=O)NCCSSC[C@H](N)C(=O)O	331.5100000000001	-0.19879999999999964	8	5	10	0
[51048.547]	0.39211603092631026	CCOc1nc2cccc(C(=O)O)c2n1Cc1ccc(-c2ccccc2-c2nnn[nH]2)cc1	440.4630000000001	4.028600000000002	7	2	7	5
[2.5581934e+09]	0.3945181101484369	O=S(=O)(O)O	98.07899999999998	-0.6527999999999998	4	2	0	0
[545108.06]	0.8440299720685364	CC(C)N(C)CCC1C(=O)Nc2ccccc2C1=O	260.33700000000005	2.1679000000000004	3	1	4	1
[542168.44]	0.740717280628964	CC(=O)/C=C/CC[C@@]1(C)CC[C@H](O)CC1(C)O	240.34299999999996	2.2139	3	2	4	0
[1306.4738]	0.3454134595698074	O=C(O)c1cc(=O)c2c(OCC(O)COc3cccc4oc(C(=O)O)cc(=O)c34)cccc2o1	468.37000000000023	2.1145	11	3	8	4
[651963.56]	0.6847010480706981	O=C(Oc1cncc(N(CF)C(=O)O)n1)c1ccccc1	291.238	2.1072	6	1	4	2
[1643.2837]	0.8261566180116312	CC(C)C(=O)c1ccc([C@@H](O)CC(=O)[O-])c(-c2ccc(F)cc2)c1	329.347	2.5048000000000004	4	1	6	2
[16839.371]	0.7189882148938236	COc1ccc2[nH]c([S+]([O-])Cc3ncc(C)c(OC)c3C)nc2c1	345.4240000000001	2.8997400000000013	5	1	5	3
[1052689.]	0.7774001201746312	Fc1cc(-c2ccc(F)cc2)c(F)c(N2CCCC2)n1	278.277	3.7661000000000024	2	0	2	2
[399.90256]	0.4555938354562437	C[C@@H]1C[C@H]2[C@@H]3CCC4=CC(=O)C=C[C@]4(C)[C@@]3(F)[C@@H](O)C[C@]2(C)[C@@]1(O)C(=O)COP(=O)(O)O	472.44600000000025	2.0127000000000006	8	4	4	0
[8031.0205]	0.3679963419746446	C/C=C1\[C@@H](O[C@H]2O[C@@](C)(O)[C@H](O)[C@H](OC)[C@@H]2O)[C@H](OC)C[C@@H](O)[C@@H]1O	364.39100000000013	-1.7399999999999982	9	5	4	0
[1.6362748]	0.20261243207648866	COc1ccc(NC(=O)c2c(-c3ccccc3)c(-c3ccc(F)cc3)c(CC[C@@H](O)C[C@@H](O)CC(=O)[O-])n2C(C)C)cc1	587.6680000000002	4.987500000000004	6	3	13	4
[28067.477]	0.6929194450857568	N[C@H]1CCN(c2nc3c(cc2F)c(=O)c(C(=O)O)cn3-c2ccc(F)cc2F)C1	404.34800000000007	2.0385999999999997	6	2	3	3
[398234.1]	0.7228128827570282	CCCN(NC(=O)c1ccc(O)c(C(=O)O)c1)C(=O)c1ccccc1	342.35100000000006	2.2876000000000003	5	3	5	2
[19241.438]	0.3923641055187123	C/C=C1\[C@H](O[C@@H]2O[C@H](CO)[C@@H](O)[C@H](O)[C@H]2O)OC=C(C(=O)O)[C@H]1C	346.3320000000001	-1.2899000000000003	9	5	4	0
[47480.164]	0.7720823193037445	CCC(=O)c1cc(OC)c(OC)cc1O	210.22899999999998	2.0021	4	1	4	1
[1331096.9]	0.2740732186960901	C=CCSS[C@@H](CC)SC	194.39	3.6529000000000025	3	0	6	0
[195.12329]	0.5003983975184703	COc1ccc(-c2cc(-c3ccccc3)nc(C(C)C)c2/C=C/[C@@H]2C[C@@H](O)CC(=O)O2)cc1	443.54300000000023	5.627300000000007	5	1	6	3
[8.6793126e+08]	0.596111190279425	CC(=O)OC(C)(C)COC(C)=O	174.196	0.8912	4	0	3	0
[27724.031]	0.7213661117966716	NC(=O)c1nn(-c2ccc(F)cc2)c2cc(N3CCNCC3)ccc2c1=O	367.3840000000002	1.0332999999999997	5	2	3	3
[2189686.5]	0.698264376644187	N[C@H](CSC(=S)NCc1ccccc1)C(=O)O	270.379	1.2062000000000002	6	3	5	1
[25965.377]	0.304705587000882	C=CCSSC[C@@H](NC(=O)Cc1ccc(O)cc1)C(=O)Nc1ccc(C#N)cc1	427.55100000000016	3.4972800000000017	6	3	10	2
[68525.82]	0.9098308936398074	CCn1cc(C(=O)O)c(=O)c2cnc(N3CCCC3)nc21	288.307	1.1098000000000001	6	1	3	2
[28774366.]	0.7443752760146135	Cc1cn(-c2ccccc2)c(=O)[nH]c1=O	202.21299999999997	0.83422	2	1	1	2
[393570.56]	0.3837001760485468	CC(C)c1ccc(Sc2c(/C=C/[C@@H]3C[C@@H](O)CC(=O)O3)c(C3CC3)nc3cc(F)c(F)cc23)cc1	495.59100000000024	6.744700000000006	5	1	6	3
[29070378.]	0.726984024114128	Cc1ccc([C@@H](C)C(=O)O)cc1	164.204	2.1831199999999997	2	1	2	1
[22735.957]	0.4777066326522565	CCCCC/C=C\C=C/C=C/C[C@@H](O)CC(=O)[O-]	251.34599999999995	2.1262999999999996	3	1	10	0
[23960.268]	0.24172811189047422	O=C(O)C1=C[C@@H](O)[C@@H](O[C@H]2[C@H](O)[C@@H](O)[C@H](O)[C@@H]2O)O[C@@H](CO)[C@@H]1O	352.2920000000001	-4.721199999999993	11	8	4	0
[110.53195]	0.26503224688767096	C[C@@H]1O[C@H](OC(C)=O)[C@@H](OC(C)=O)[C@@H](O)[C@H]2O[C@]3(O)C=CC[C@@H]4[C@H]5C[C@@](O)(C=O)C[C@@H]5CC[C@@]4(C)[C@H]3CC[C@@]21C	564.6720000000001	2.4094000000000007	10	3	3	0
[2118377.8]	0.4696303686981007	O=P(O)(O)C(O)(Cc1cccnc1)P(=O)(O)O	283.113	-0.3744000000000002	8	5	4	1
[10955.455]	0.3910458641227016	CC1=CC(=O)[C@]2(C)CC[C@@H]3[C@@H](C)CC[C@@H]4[C@@]5(C)CCC(O)C(C)(C)[C@@H]5CC[C@]4(C)[C@H]3CC[C@@]12C	468.76600000000036	7.984000000000011	2	1	0	0
[1415872.6]	0.7610614713574507	C/C=C\c1cc(OC)c(OC)cc1OC	208.25699999999998	2.7455000000000007	3	0	4	1
[66694.055]	0.7709049696396337	C[C@@H]1O[C@@H](C[N+](C)(C)CC2CCCCC2)[C@@H](O)C[C@@H]1O	286.436	1.5422999999999996	3	2	4	0
[623189.9]	0.8113248406916963	Cn1c(N)c(/N=C/c2ccc(F)cc2)c(=O)n1C	248.26099999999997	1.1957000000000002	2	1	2	2
[14786.417]	0.48949964178398936	CC(/C=C/C=C/C(=O)O)=C\[C@]1(C)CO[C@@H](C)[C@@H]1CC[C@@]2(C)[C@H]1C[C@H](O)C[C@@]2(C)O1	404.5470000000002	4.269600000000004	5	2	7	0
[76.840256]	0.19186145184993972	CC(=O)C(=O)O[C@H]1C[C@@H](C)C=C2C=C[C@H](C)[C@H](CC[C@@H](O)C[C@@H](O)CC(=O)NO)[C@H]21	423.50600000000014	1.6792999999999998	7	4	9	0
[8879375.]	0.6911954195243533	COc1cc(OC)c(C(=O)CCCN2CCCC2)c(OC)c1	307.39	2.7711000000000015	5	0	8	1
[830808.56]	0.5972494856414903	C=C(C)[C@H]1CCC2=CC[C@@H](C)[C@@]2(C)C1=O	204.313	3.5141000000000027	1	0	1	0
[76774.195]	0.6612766964741882	COc1ccc2oc3cc(OC)ccc3c(=O)c2c1	256.25699999999995	2.963400000000001	4	0	2	3
[2803280.8]	0.5907331580860133	Cc1ccc2c(c1)CCC(C)C2=O	174.243	2.760020000000001	1	0	0	1
[148613.52]	0.38501174747542355	C=CCCCCC[C@H](Cl)[C@H](C)C(=O)O	218.724	3.4510000000000014	2	1	8	0
[2400.3264]	0.2834756748868194	C=C1[C@@H](O[C@@H]2O[C@H](C)[C@@H](O[C@H]3O[C@H](C)[C@@H](O)[C@H](N)[C@H]3O)[C@H](C)[C@@H]2O)C[C@@H](O)C[C@@H]1O	433.49800000000016	-1.6356999999999973	10	6	4	0
[32380.453]	0.5675063867318602	C=C/C=C/C=C/[C@H]1C(C)CC[C@@H](O)C[C@H]1C	220.35599999999994	3.7180000000000026	1	1	3	0
[125222.13]	0.7680048115654607	COC[C@@H](CCO)c1ccc(C(=O)O)cc1	224.256	1.4972000000000003	4	2	6	1
[198790.8]	0.8976823731418612	COc1ccc(C(CN(C)C)C2(O)CCCCC2)cc1	277.4079999999999	3.0356000000000014	3	1	5	1
[223735.58]	0.6237604560499855	CCCOc1ccc(N)cc1NC(=O)c1ccc(N)c(N)n1	301.3500000000001	1.8693	6	4	5	2
[1416626.4]	0.8596302882774643	CN(C)C1(CNC(=O)c2ccccc2)CCC1	232.32699999999997	1.9006999999999992	2	1	4	1
[4705760.5]	0.6616037194343825	Cc1cc2c(cc1C)NC(=O)CNC2=O	204.22899999999998	0.9853399999999999	2	2	0	1
[8427454.]	0.870521496571011	Cc1ccc(-n2c(=O)c3ccccc3S(=O)(=O)N2)cc1	288.32800000000003	1.84872	3	1	1	2
[270987.9]	0.7905265220078774	COCC(=O)N1CCC(=C2c3ccc(Cl)cc3CCc3cccnc32)CC1	382.89100000000025	3.9043000000000028	3	0	2	2
[4255.8735]	0.300407304964549	O=C1N[C@@H](C(=O)O)C(O)=C(O)[C@@H](O)N/C(=N/c2ccc(S(=O)(=O)Nc3ccccc3)cc2)N1	477.45500000000015	0.47650000000000065	9	8	5	2
[239233.81]	0.8449349532973586	COc1ccc2[nH]cc(CCNC(C)=O)c2c1	232.28299999999996	1.8550999999999997	2	2	4	2
[52986.645]	0.6360784721720715	CC(=O)Nc1cccc(O)c1	151.165	1.3505999999999998	2	2	1	1
[11.60084]	0.5246403478312968	CC[C@H](C)C(=O)O[C@H]1C[C@@H](C)C=C2C=C[C@H](C)[C@H](CC[C@@H](O)C[C@@H](O)CC(=O)[O-])[C@H]21	421.55400000000026	2.3809000000000005	6	2	10	0
[6268.682]	0.4882471812012686	CCOC(=O)C1=C(C)NC(C)=C(C(=O)OC)C1c1cccc([N+](=O)[O-])c1	360.36600000000004	2.5657000000000005	7	1	5	1
[3394585.]	0.7761322150181272	COc1ccc2c(c1)[C@]13CCCC[C@@H]1[C@H](C2)N(C)CC3	271.404	3.3834000000000026	2	0	1	1
[922516.4]	0.3368882324376595	O=C(O)CCC/C=C/C(=O)Nc1ccc([N+](=O)[O-])o1	268.225	1.9374	6	2	7	1
[262963.03]	0.833061379894319	O=C(O)[C@H](CCN1CCC(O)(c2ccccc2)CC1)N1CCCC1	332.44400000000024	1.9090999999999996	5	2	6	1
[7653.35]	0.13931677804751477	O=C1c2c(O)ccc(O)c2C(=O)c2c(NCCNCCO)ccc(NCCNCCO)c21	444.4880000000002	-0.13919999999999944	10	8	12	3
[27214766.]	0.4927729552259161	C=C(C)C(C)(C)O	100.16099999999997	1.3334	1	1	1	0
[513.583]	0.3946671059804053	CC[C@H](CC[C@H](C)[C@H]1C[C@@H](O)CC(=O)O)CC[C@]2(C)C3=CCC4C[C@@H](O)CC[C@]4(C)C3=CC[C@]12C	486.73700000000036	6.904700000000009	4	3	5	0
[1947.8018]	0.6830748801931907	C[C@@H]1CC[C@@H]([C@](C)(O)C[C@@H]2CC[C@@H](CO)CC2)C[C@@H](O)CC(=O)O1	342.47600000000006	2.4090000000000007	5	3	4	0
[1734316.8]	0.5921789316615174	C[C@@]1(O)C=C[C@](O)(C(=O)O)CC[C@H]2C(=O)CC[C@@H]21	254.28199999999995	0.4983999999999995	5	3	1	0
[46089216.]	0.4806513004809346	Nc1cccc(Br)c1O	188.024	1.7368999999999999	2	2	0	1
[1595.1163]	0.8131191960007387	CC1(C)C=Cc2c(ccc3c2O[C@@H]2COc4cc(O)cc(OC)c4[C@@H]2C3=O)O1	380.39600000000013	3.704900000000002	6	1	1	2
[91920.33]	0.6946116752943168	C[C@]12C=CC(=O)C=C1CC[C@@H]1[C@@H]2[C@@H](O)C[C@@]2(C)[C@H]1CC[C@]2(O)C(=O)CO	360.4500000000002	1.5575999999999999	5	3	2	0
[88325.61]	0.3831144001881607	CC/C=C\C[C@H](O)[C@H](C)[C@H](O)[C@H](C)[C@@H](O)[C@@H](O)CO	276.37300000000005	0.050800000000000234	5	5	9	0
[33053.504]	0.5485883783648301	O=C1C[C@H](c2ccc(N)cc2)Oc2cc(O)ccc2N1	270.288	2.4367	4	3	1	2
[3.3789772e+11]	0.5998689433499305	O=C(O)c1cccnc1	123.11099999999998	0.7797999999999999	3	1	1	1
[240928.58]	0.8486225913023526	Cc1cc(O)c2c(c1)C(=O)O[C@@H]2C1CCN(CCc2ccco2)CCO1	357.4060000000001	2.8387200000000012	6	1	4	2
[288834.]	0.44577084690104907	C[C@@H](C(=O)O)/C(=C\SC[C@H](NC(=O)CC)C(=O)Nc1ccccc1)C(=O)O	394.44900000000007	1.9423	7	4	10	1
[632.9134]	0.6892074136032273	C#C[C@]1(O)CC[C@H]2[C@@H]3CCC4=CC(=O)CC[C@]4(C)[C@H]3CC[C@@]21C	312.4530000000001	3.8826000000000036	2	1	0	0
[42441.254]	0.4434165721072843	CCCCC[C@H](O)/C=C/C=C/CCCCO	226.35999999999993	3.2026000000000026	2	2	10	0
[28.194162]	0.5554653654440788	C#C[C@@]1(CO)C=CC[C@H]2[C@@H]3C[C@H](C)C4=CC(=O)CC[C@]4(C)[C@H]3CC[C@@]21C	352.51800000000014	4.5423000000000044	2	1	1	0
[38326.977]	0.6466769226257265	C[C@@H]1O[C@@H](O)[C@@H](O[C@H]2[C@@H](O)CC[C@H](N(C)C)O2)[C@H](O)[C@@H]1C	305.371	-0.5091999999999992	7	3	3	0
[8.987922e+09]	0.5053629591856788	O=[N+]([O-])c1ccc(C(F)(F)F)cc1	191.10799999999998	2.613600000000001	2	0	1	1
[22769.895]	0.5771601706733861	COc1cc(O)c(C(=O)c2ccc(O)cc2)c(C(=O)NCC(=O)O)c1	345.3070000000001	1.1518000000000002	7	4	6	2
[37952.45]	0.6037649757282153	C=C1CC[C@H]2C(C)(C)[C@@H](O)CC[C@]2(C)C1	208.34499999999994	3.5299000000000023	1	1	0	0
[64903.695]	0.5473356116952153	CC1(C)C[C@H]2C3=CC[C@@H]4[C@H](C)C(=O)CC[C@@H]4[C@@]3(C)CC[C@@]21C	300.48600000000005	5.400400000000006	1	0	0	0
[11867.721]	0.24474454646296548	CO[C@@H]1[C@H](c2ccccc2)[C@@H](N)[C@@H](O[C@H]2O[C@@H](CO)[C@@H](O)[C@H](N)[C@H]2O)[C@@H](N)C[C@@H]1O	427.4980000000001	-2.644099999999996	10	7	5	1
[184739.2]	0.8865246595331948	Cc1ccccc1N(CCN(C)C)C(=O)c1ccc(C(=O)O)cc1	326.396	2.901620000000001	4	1	6	2
[5.4683967]	0.5246403478312968	CC(C)CC(=O)O[C@H]1C[C@@H](C)C=C2C=C[C@H](C)[C@H](CC[C@@H](O)C[C@@H](O)CC(=O)[O-])[C@H]21	421.55400000000026	2.3809000000000005	6	2	10	0
[21.245989]	0.34965694862647584	CN[C@@H](C)C(=O)O[C@H]1C[C@@H](O)C=C2C=C[C@H](C)[C@H](CC[C@@H](O)C[C@@H](O)CC(=O)[O-])[C@H]21	424.51400000000024	-0.33249999999999913	8	4	10	0
[1407021.1]	0.7153202107154631	COc1cc(/C=C/C(=O)O)ccc1O	194.186	1.4986	4	2	3	1
[528248.1]	0.6025331423796367	C[C@H]1[C@@H]2[C@@H](C[C@@H]3[C@@H]4CCC5=CC(=O)C=C[C@]5(C)[C@H]4CC[C@]32C)C1	310.4810000000001	5.176400000000005	1	0	0	0
[340457.53]	0.5035616475638458	CNC[C@H]1C=CN(C(=N)NCc2ccc(Cl)cc2)C(=O)NC1	321.81200000000007	1.73887	3	4	4	1
[2560.8792]	0.4701941025945628	CC/C=C/C/C=C\C=C\C=C\[C@H](C)[C@H](C)[C@@H](O)CC(=O)O	292.41900000000004	4.119100000000003	3	2	10	0
[32761098.]	0.7818742743827729	Cc1cc2c(cc1O)N(C)CCc1ccccc1O2	255.31699999999998	3.4852200000000026	3	1	0	2
[19389144.]	0.2723555722737676	N=C1NC=N[C@H]2[C@H](C(=O)N[C@@H](CO)C(=O)O)C(=O)N2C1	283.244	-3.058629999999998	6	5	4	0
[9306.983]	0.543727501207902	CC(=O)O[C@H]1[C@H](OC(C)=O)[C@@H](OC(C)=O)[C@@H](C)C(=O)[C@@H]1CC(=O)O	344.3160000000001	0.09119999999999989	9	1	5	0
[254590.48]	0.7921646505220096	COc1cccc(-n2cnc(C(C)C)n2)c1	217.272	2.3993	3	0	3	2
[95715.195]	0.5871918763291316	C/C=C1/[C@H](CC[C@@H](O)C[C@@H](O)CC(=O)[O-])C(=O)N(C)C1	284.33200000000005	-0.9469999999999985	5	2	7	0
[492773.22]	0.6661883639835081	O=C(O)[C@H](/C=C/c1ccc(O)cc1)O	194.186	0.8508999999999998	4	3	3	1
[25694.758]	0.6381296111817503	C[C@H]1C(=O)CC(=O)[C@H]2[C@@H]3CCC4=CC(=O)C=C[C@]4(C)[C@H]3CC[C@@]21C	326.4360000000001	3.6785000000000023	3	0	0	0
[1034005.25]	0.7822239527729713	Cc1nc(N)sc1-c1ccc(F)cc1	208.261	2.8398200000000005	2	1	1	2
[4975.0127]	0.3157977520979366	C[C@H]1CC[C@@H](C(C)(C)[C@@H]2CC3=CC(=O)C=C4C[C@@H](O)CC[C@]4(C)[C@@]3(F)[C@@H](O)C[C@@]2(C)[C@H](O)CC(=O)O)CC[C@H]1C	562.7630000000001	5.782700000000006	6	4	5	0
[334936.72]	0.38941616262964607	Cc1ccc(NC(=O)c2ccc(CN3CCN(C)CC3)cc2)cc1Nc1nccc(-c2cccnc2)n1	493.6150000000002	4.590320000000004	7	2	7	4
[15970.1455]	0.7751498496172248	CCN(CC)CCNC(=O)c1cc(S(C)(=O)=O)ccc1OC	328.4340000000001	1.1702999999999997	5	1	8	1
[57161.79]	0.5363946777836772	C[C@H](O)[C@H](C)[C@@H](O)CC(=O)O	162.185	-0.16110000000000008	4	3	4	0
[8477.467]	0.28944300651131366	O=C(NS(=O)(=O)c1ccc(NC(=O)c2ccco2)cc1)c1ccc(NC(=O)c2ccc(N3CCCC3)cc2)cc1	558.6160000000004	4.503100000000003	7	3	8	4
[2794.0886]	0.44166068793369	CC(C)[C@@H]1NC(=O)N2CCC[C@H]2[C@]2(O)O[C@](NC(=O)[C@@H]3C=C4c5cccc6[nH]cc(c56)C[C@H]4N(C)C3)(C(C)C)C(=O)N12	576.6980000000002	2.1807000000000007	6	4	4	2
[77513.87]	0.17141027729487535	CC/C=C\C/C=C\C=C\C=C/[C@H](O[C@@H]1O[C@H](C)[C@@H](O)[C@H](N)[C@@H]1O)C(=O)NO	382.45700000000005	0.6958000000000006	7	5	9	0
[257774.83]	0.6841956257683465	COc1cc(C=O)c2c(-c3ccc(F)cc3)ccnc2c1	281.286	3.8620000000000028	3	0	3	3
[67681.43]	0.5752122337628545	COc1cc(O[C@@H]2O[C@H](CO)[C@@H](O)[C@H](O)[C@H]2O)ccc1C	300.3070000000001	-0.8176800000000006	7	4	4	1
[531275.44]	0.5505822248353355	CC(=O)O[C@H]1[C@@H](OC(C)=O)[C@@H](OC(C)=O)[C@@H](C)C1	258.27	0.8212999999999995	6	0	3	0
[72779.766]	0.9061758690933457	COc1cccc(C2(O)CCCCC2CN(C)C)c1	263.3809999999999	2.6346000000000007	3	1	4	1
[486763.84]	0.6932796632293876	C=CCc1ccc(O)c(OC)c1	164.20399999999995	2.1292999999999997	2	1	3	1
[19446.836]	0.7751029818957303	COc1cc(O)c2c(=O)c(-c3ccccc3)coc2c1	268.268	3.1742000000000017	4	1	2	3
[6845469.]	0.8769553946390122	C[C@@H](NC(=O)c1ccc(Cl)c(Cl)c1)C(=O)O	262.092	2.1963	3	2	3	1
[2678329.8]	0.7882237101854529	Oc1ccc([C@@H]2Oc3ccccc3[C@@H]2O)cc1	228.247	2.5593000000000004	3	2	1	2
[1614.2915]	0.37333347197209893	CC/C=C/C/C=C\C=C\C=C\[C@H](C)[C@H](C)[C@@H](O)C[C@@H](O)CC(=O)O	336.4720000000001	3.8701000000000016	4	3	12	0
[616877.1]	0.8383597745599246	CCN[C@H](C)Cc1cccc(C(F)(F)F)c1	231.26099999999997	3.2459000000000024	1	1	4	1
[5811131.5]	0.41495868008259035	C[C@@H]1CS(=O)(=O)NC(=O)[C@@H]2C=C(C(=O)O)C(=O)N2C1=O	302.26400000000007	-2.1694999999999993	7	2	1	0
[38995108.]	0.7598558697994016	CS[C@@H](C)C(=O)N1CCC[C@H]1C(=O)O	217.28999999999996	0.8134999999999999	4	1	3	0
[14739.24]	0.39824509759735993	CCCCC/C=C/CC=C/[C@@H](O)C[C@@H](O)CC(=O)O	270.36899999999997	2.6558	4	3	11	0
[477026.72]	0.6477538907126539	COC(=O)[C@@]1(C)CC[C@H]2[C@@H]3CCC4=CC(=O)CC[C@]4(C)[C@H]3CC[C@@]21C	344.4950000000001	4.697600000000005	3	0	1	0
[4.6757485e+08]	0.5118804428998214	CC(=O)OCn1ccn(C)c1=S	186.23600000000002	1.0766900000000001	3	0	2	1
[145262.16]	0.8555243849582215	O=C(Nc1ccccc1)c1ccc(Cl)cc1O	247.68099999999998	3.2979000000000016	2	2	2	2
[401369.78]	0.8684261960253984	COc1ccc([C@@H]2Oc3cc(OC)c(OC)cc3C2=O)cc1	300.31	3.028800000000002	5	0	4	2
[797560.1]	0.8428006419453347	C[C@H](COc1ccccc1)Nc1ccccc1	227.30700000000002	3.5660000000000016	2	1	5	2
[45295548.]	0.7072687150818269	COc1ccc(C(=O)N2CCCC2=O)cc1	219.23999999999995	1.4578	3	0	2	1
[50962.59]	0.5887541955149783	C[C@@H]1C[C@@H](O)[C@@H]2[C@@H](C)CC[C@@H]1C2	168.27999999999997	2.4395000000000007	1	1	0	0
[581862.6]	0.609378816332098	CCOC(=O)CCN1CCN(C2)c2ccccc2CCnc(N)nc21	343.43100000000015	1.0542000000000002	5	1	4	0
[9821.681]	0.593334886982252	C[C@H](CCc1ccc(O)cc1)NCCc1ccc(O)c(O)c1	301.386	2.956800000000002	4	4	7	2
[14976912.]	0.5334658306090838	CC(C)=C1CC2=C[C@H](C)C(=O)C=C2C1	188.26999999999995	3.188200000000002	1	0	0	0
[3795990.8]	0.4762616312119145	C=C(/C=C/C=C/C)C(=O)O	138.166	1.7594999999999998	2	1	3	0
[22428484.]	0.5493790740981016	CCCN(CCC)CC	129.24699999999999	2.1283000000000003	1	0	5	0
[94074.5]	0.10421991016516613	CCCCOC(=O)C(C)(C)C(=O)N1CCC[C@H]1C(=O)N[C@@H](CC(=O)O)C(=O)NCC(=O)NCC(=O)O	514.5320000000003	-1.3765999999999932	10	5	14	0
[5814.881]	0.37555840440474825	CC(C)=CCC[C@@]1(C)CCC[C@@]2(C)[C@H]([C@H](C)O)C3=CC(=O)C=C4CC[C@H](O)CC[C@]4(C)[C@@]3(C)CC[C@@]12C	510.80300000000045	8.10940000000001	3	2	4	0
[53726.293]	0.6133836178781105	CC1=C[C@H]2OC(C)(C)[C@@H](OC(=O)c3ccccc3)C[C@@H]1C2	286.3710000000001	3.745700000000003	3	0	2	1
[568476.5]	0.11436594816919494	CCN(CC)C[C@@H](O)C[C@H](N)C(=O)N1CCC[C@H]1C(=O)N[C@H](C(=O)NCC(=O)NCC(=O)O)[C@@H](C)O	516.5960000000002	-3.4198999999999926	10	7	15	0
[690640.4]	0.6337587221171218	Cc1ccc(CN(C)C(=S)Oc2ccc3ccccc3c2)cc1	321.44500000000005	4.943920000000004	3	0	3	3
[12398.895]	0.35853562036012904	CCCC/C=C/CCCCC[C@@H](O)C[C@@H](O)CC(=O)O	286.412	3.2699000000000007	4	3	13	0
[44051.777]	0.5111142537884444	CCCCCCCCCC[C@H]1O[C@@H]2CC[C@@H]3C=CC(=O)[C@]3(F)[C@@H](O)CC[C@]21C	394.5710000000002	5.689200000000007	3	1	9	0
[1233116.1]	0.7681177999678581	COc1c(C)cnc(Cl)c1NC1=NCCN1	240.694	1.4231199999999997	4	2	2	1
[11143.441]	0.5577455386281382	CC(C)=CC(=O)c1ccc(O)cc1O	192.214	2.246700000000001	3	2	2	1
[178503.64]	0.7826412374455831	COc1ccc(SCC(=O)NC(=O)O)cc1	241.26800000000003	1.5814999999999997	5	2	4	1
[430.90656]	0.5277905059697585	C=C1/C(=C\C=C2/CCC[C@]3(C)[C@@H]([C@H](C)CCCC(C)C)CC[C@@H]23)C[C@@H](O)C[C@@H]1O	400.64700000000016	6.589800000000009	2	2	6	0
[717.9736]	0.7827501851337003	CC(=O)OCC1=C(C)NC(C)=C(C(=O)OC(C)C)C1c1ccccc1Cl	377.86800000000005	4.089500000000003	5	1	5	1
[56478520.]	0.4975799756743318	O=Cc1cc2c(cc1O)C(=O)c1ccc(Br)c(Br)c1O2	398.00600000000003	3.989300000000001	4	1	1	3
[3898.3684]	0.4112953006986091	CO[C@H]1O[C@H](COC(C)=O)[C@@H](OC(C)=O)[C@H](OC(C)=O)[C@@H](NC(C)=O)[C@@H]1O	391.3730000000001	-1.3501999999999974	10	2	6	0
[6118.063]	0.21646187171682224	CCCCC/C=C\C=C/C=C/C=C/C=C/[C@H](C)[C@H](O)CC(=O)NO	333.4720000000001	4.240200000000003	3	3	12	0
[77156648.]	0.4494806510615327	CC1=C[C@@H](O)CC1	98.14500000000001	1.0874	1	1	0	0
[473987.56]	0.8536686564243656	COc1cc(C(=O)NC2CCCNC2)cc(OC)c1OC	294.351	1.1941999999999997	5	2	5	1
[184249.02]	0.6946116752943168	C[C@]12C(=O)C=CC=C1CC[C@@H]1[C@@H]2[C@@H](O)C[C@@]2(C)[C@H]1CC[C@]2(O)C(=O)CO	360.45000000000016	1.5575999999999997	5	3	2	0
[1.2211622e+09]	0.5852563997271447	C1=C[C@@H]2O[C@@H]2c2c(cc1OC)OCO2	194.18599999999995	1.0697999999999999	4	0	1	0
[626557.5]	0.8474740078368883	CN(CCc1ccc(O)cc1)C(=O)C(=O)C1CCCCC1	289.37500000000006	2.5425000000000004	3	1	5	1
[15735.826]	0.48858525559697336	CCCC(=O)O[C@]1(C(=O)OC(C)=O)CC[C@@H]2[C@@H]3CCC4=CC(=O)C=C[C@]4(C)[C@@]3(F)[C@@H](O)C[C@@]21C	476.5410000000002	3.5290000000000026	7	1	4	0
[1760257.9]	0.6695003169702138	C=C1C[C@]23CC(=O)CC[C@@H]4[C@H](C)CC[C@@H](O)C[C@@]4[C@@H]3CC[C@@]12C	315.4770000000001	4.473590000000004	2	1	0	0
[794105.4]	0.8289288715670488	CN1[C@@H]2CC[C@H]1C[C@@H](OC(c1ccccc1)c1ccccc1)C2	307.43700000000007	4.417800000000004	2	0	4	2
[436063.53]	0.29958586666068526	C=CCCCC/C(=N\OC)c1ccccc1C	231.339	4.0919200000000036	1	0	7	1
[truncated: 80 more rows]
