# Supplementary material for: Transformer-Decoder GPT Models for Generating Virtual Screening Libraries of HMG-Coenzyme A Reductase Inhibitors: Effects of Temperature, Prompt Length, and Transfer-Learning Strategies
Source: J Chem Inf Model. 2024 Nov 7;64(22):8464–80. doi: 10.1021/acs.jcim.4c01309 (PMC11600504; doi:10.1021/acs.jcim.4c01309)
Supplement: Supplementary file 3 — ci4c01309_si_003.zip [file ci4c01309_si_003.zip › Datasets/xfer_Learning_files/3XA5K_model_gen_ic50_results/3XA5K_Docking_Statin_similarity_0p0.csv]

Generated Molecule	atorvastatin	rosuvastatin	simvatstatin	lovastatin	fluvastatin	pravastatin
NCCCCNC(=O)c1c(-c2ccccc2)c(-c2ccc(F)cc2)c(CC[C@@H](O)C[C@@H](O)CC(=O)[O-])n1C(=O)N1CCCC1	0.40588235294117647	0.23255813953488372	0.08421052631578947	0.09090909090909091	0.3269230769230769	0.17142857142857143
COc1cc(C[C@@H](C)C[C@H](O)CC(=O)[O-])cc(-c2ccc(F)cc2)c1OC	0.2857142857142857	0.32786885245901637	0.11428571428571428	0.1323529411764706	0.35344827586206895	0.17424242424242425
C[C@@H]1CN[C@H]2[C@@H](C)C(=O)N[C@@H]3C[C@@H](C)[C@]4(O)[C@H](O)[C@@H](O[C@H]4[C@H](O)C[C@@](O)([C@@H](O)[C@@H]4O)[C@H](N)[C@@H](O)[C@H]43)[C@H]21	0.03431372549019608	0.045454545454545456	0.14102564102564102	0.14285714285714285	0.040697674418604654	0.11320754716981132
O=C(CO)[C@@H](O)C[C@H](O)/C=C/n1c(C(F)(F)F)nc(-c2ccc(F)cc2)c1-c1ccc(F)cc1	0.3081761006289308	0.33088235294117646	0.0736196319018405	0.07453416149068323	0.375	0.10828025477707007
Cc1c(/C=C/[C@H](O)C[C@@H](O)CC(=O)[O-])c(-c2ccc(F)cc2)c(C)n1-c1ccccc1	0.3958333333333333	0.4032258064516129	0.08387096774193549	0.09210526315789473	0.5648148148148148	0.14383561643835616
CSc1cnc(-c2ccc(F)cc2)n1/C=C/[C@@H](O)C[C@@H](O)CC(=O)O	0.3142857142857143	0.4537037037037037	0.08633093525179857	0.09558823529411764	0.49019607843137253	0.2
COc1ccc(Cl)cc1C(=O)NCCc1ccc(S(=O)(=O)NC(=O)NC2CCCCC2)cc1	0.16201117318435754	0.15286624203821655	0.10759493670886076	0.10897435897435898	0.15789473684210525	0.10126582278481013
C[C@@H]1C[C@@H]2C3=CCC4=CC(=O)C=C[C@]4(C)[C@H]3CC[C@]2(C)[C@H]1C(=O)CN1CCN(c2cc(N3CCCC3)nc(N3CCCC3)n2)CC1	0.08296943231441048	0.11055276381909548	0.1256544502617801	0.12698412698412698	0.09090909090909091	0.10309278350515463
CCCCCn1nc(C(=O)c2ccc(F)cc2)c(-c2ccc(F)cc2)c1/C=C/[C@@H]1C[C@@H](O)CC(=O)O1	0.27647058823529413	0.22580645161290322	0.19480519480519481	0.19736842105263158	0.3028169014084507	0.12269938650306748
CCCc1ccc(-c2nc(C(C)C)n(/C=C/[C@@H](O)C[C@@H](O)CC(=O)O)c2-c2ccc(F)cc2)cc1	0.43243243243243246	0.48	0.09815950920245399	0.11320754716981132	0.5126050420168067	0.2191780821917808
CCC(C)(C)n1c(-c2ccc(F)cc2)c(-c2ccc(F)cc2)n1/C=C/[C@@H](O)C[C@@H](O)CC(=O)O	0.38666666666666666	0.40310077519379844	0.12903225806451613	0.10897435897435898	0.4915254237288136	0.2
C[C@H]1OC(=O)CC[C@@H]2[C@@H]3CCC4=CC(=O)CCC4=C3[C@@H](c3ccc(N(C)C)cc3)C[C@@]21C	0.10810810810810811	0.14102564102564102	0.15436241610738255	0.1564625850340136	0.11612903225806452	0.09615384615384616
Cc1cc(Nc2ccc(N)nc2)nc(-c2ccc(F)cc2)c1/C=C/[C@@H]1C[C@@H](O)CC(=O)O1	0.21176470588235294	0.2517482517482518	0.15333333333333332	0.1554054054054054	0.2517985611510791	0.075
C[N+](C)(C)C[C@@H](O)CC(=O)[O-]	0.09230769230769231	0.12745098039215685	0.09	0.10309278350515463	0.12244897959183673	0.1368421052631579
C#C[C@]1(O)C=C2CC[C@H]3[C@@H](C)[C@H](CC[C@@H]4C[C@@H](O)CC(=O)O4)[C@H]3CC[C@@]21C	0.05555555555555555	0.06535947712418301	0.3305084745762712	0.33620689655172414	0.06756756756756757	0.14705882352941177
C=C1CC[C@@H](CC[C@@H](O)C[C@@H]2C[C@H](OC(C)=O)CC(=O)O2)[C@H](C)C1	0.09696969696969697	0.1	0.27586206896551724	0.2920353982300885	0.09558823529411764	0.21487603305785125
CC(/C=C/[C@@]12Oc3ccc(F)cc3C[C@H]2[C@@H](O)C[C@@H]1[C@H](O)CC(=O)O)[C@@H](C)O	0.20125786163522014	0.2713178294573643	0.15328467153284672	0.17293233082706766	0.28225806451612906	0.23622047244094488
CC#CC[C@@H](C)[C@H](O)[C@H](C)[C@H]1CC[C@@]2(C)CC[C@H]3CC[C@H]4CC(C)(C)[C@@H](O)CC[C@]4(C)[C@H]3CC[C@@]12C	0.054455445544554455	0.07514450867052024	0.0975609756097561	0.10559006211180125	0.06470588235294118	0.11180124223602485
COc1cccc(-c2nc(C(C)C)n(/C=C/[C@@H](O)C[C@@H](O)CC(=O)O)c2-c2ccc(F)cc2)c1	0.4217687074829932	0.4796747967479675	0.09316770186335403	0.10828025477707007	0.5391304347826087	0.20689655172413793
CC#C[C@]1(O)CC[C@H]2[C@@H]3CCC4=CC(=O)CCC4=C3[C@@H](c3ccc(N(C)C)cc3)C[C@@]21C	0.10215053763440861	0.14102564102564102	0.11688311688311688	0.11842105263157894	0.12337662337662338	0.08227848101265822
CC(=O)OC1[C@]2(C)CC[C@@H]1C[C@@H]1C[C@@H](C/C=C(\C)[C@@H](O[C@H]3C[C@H](OC(C)=O)[C@H](C)[C@@H](OC(C)=O)[C@H](C)OC(C)=O)[C@@H]3C[C@@H]1C)C2=O	0.07657657657657657	0.09278350515463918	0.17045454545454544	0.1791907514450867	0.07253886010362694	0.1452513966480447
C/C=C/SC[C@H](NC(=O)[C@@H](C)NC(=O)[C@@H](Cc1ccccc1)NC(=O)[C@@H](N)Cc1ccccc1)C(=O)N[C@@H](C)C(=O)N[C@@H](CCC(=O)O)C(=O)	0.24630541871921183	0.15306122448979592	0.0784313725490196	0.09	0.1881720430107527	0.13471502590673576
C/C=C1\CN[C@@H]2C[C@@H](O)c3c([nH]c4ccccc34)[C@H](c3ccc(OC)cc3)[C@@H]2C[C@H]1O	0.1657142857142857	0.12025316455696203	0.13245033112582782	0.1342281879194631	0.2198581560283688	0.1111111111111111
Nc1cc(Cl)ccc1-c1ccc(F)cc1/C=C/[C@@H]1C[C@@H](O)CC(=O)O1	0.1419753086419753	0.17037037037037037	0.16923076923076924	0.171875	0.1953125	0.07857142857142857
Cc1cccc(-c2cc(-c3ccccc3)nc(C(C)C)c2/C=C/[C@@H](O)C[C@@H](O)CC(=O)O)c1	0.38926174496644295	0.4634146341463415	0.0875	0.10256410256410256	0.47058823529411764	0.2013888888888889
CC[C@H](NC)c1cc(-c2ccc(F)cc2)cc(CC[C@@H](O)CC(=O)[O-])c1-c1cc(F)cc(F)c1	0.30625	0.2465753424657534	0.09316770186335403	0.10828025477707007	0.3014705882352941	0.1437908496732026
CC(C)=CCC1=C(C)[C@H](CC[C@@H](O)C[C@@H](O)CC(=O)[O-])C1	0.1793103448275862	0.17073170731707318	0.13114754098360656	0.14285714285714285	0.16806722689075632	0.29245283018867924
O=C(Cc1ccc(F)cc1)c1c(Br)cc(Br)cc1O	0.2014388489208633	0.21739130434782608	0.08064516129032258	0.08196721311475409	0.25	0.07258064516129033
C=C(C)[C@H]1CC[C@]2(C)CC[C@@]3(C)[C@@H](CC[C@@H]4C(C)(C)[C@@H](OC(=O)CC(C)C)CC[C@]43C)[C@H]12	0.05789473684210526	0.07407407407407407	0.12751677852348994	0.136986301369863	0.06289308176100629	0.12837837837837837
CCc1cc(-c2nc(C(F)(F)F)nn2-c2ccc(S(N)(=O)=O)cc2)cc(CC[C@@H](O)CC(=O)[O-])c1	0.20689655172413793	0.23648648648648649	0.09937888198757763	0.10062893081761007	0.2108843537414966	0.1282051282051282
Cc1cccc(NC(=O)c2c(-c3ccccc3)c(-c3ccc(F)cc3)c(CC[C@@H](O)C[C@@H](O)CC(=O)[O-])n2C(C)C)c1	0.589041095890411	0.28125	0.08743169398907104	0.1005586592178771	0.41843971631205673	0.2
NC[C@H](N)C(=O)N[C@H](C(=O)N[C@@H](CCC(=O)O)C(=O)N[C@H](Cc1ccccc1)C(=O)N[C@H](C)C(=O)N[C@H](CCC(=O)O)NC(=O)O)C(=O)N	0.17142857142857143	0.12307692307692308	0.065	0.07653061224489796	0.1443850267379679	0.13978494623655913
N#Cc1nc(Nc2cccc(C(=O)O)c2)c(-c2ccc(F)cc2)c(-c2ccc(F)cc2)c1C(=O)N[C@@H](CCC(=O)O)C(=O)O	0.3465909090909091	0.22093023255813954	0.0625	0.06878306878306878	0.2654320987654321	0.10326086956521739
CO[C@H]1/C=C/C=C/C=C/C=C/[C@H](O[C@@H]2O[C@H](C)[C@@H](O)[C@H](N)[C@@H]2O)C[C@@H]2O[C@](O)(C[C@@H](O)C[C@H]3O[C@@H]3/C=C/C(=O)O1)C[C@H](O)[C@H]2C(=O)O	0.09375	0.07389162561576355	0.17777777777777778	0.1797752808988764	0.09230769230769231	0.14673913043478262
CC(C)c1c(C(=O)Nc2ccccc2)c(-c2ccccc2)c(-c2ccc(F)cc2)n1CC[C@@H](O)C[C@@H](O)CC(=O)O	1.0	0.32679738562091504	0.08241758241758242	0.09550561797752809	0.44525547445255476	0.23270440251572327
CC[C@@H](C(=O)O)[C@@H](C)[C@H]1CC[C@@H]([C@@H](O)CC(=O)O)[C@](C)(CC(=O)O)C1=O	0.1518987341772152	0.17424242424242425	0.13740458015267176	0.16666666666666666	0.15384615384615385	0.26495726495726496
CC(C)CCn1c(=O)c(C(=O)N[C@@H](Cc2ccccc2)c2ccc(Cl)cc2)c(-c2ccc(F)cc2)c1=O	0.39490445859872614	0.23076923076923078	0.08771929824561403	0.10179640718562874	0.31690140845070425	0.10119047619047619
C[C@@H]1C/C=C/C=C/C=C/C=C/[C@H](O[C@@H]2O[C@H](C)[C@@H](O)[C@H](N)[C@@H]2O)C[C@@H]2O[C@](O)(C[C@@H](O)C[C@H]3O[C@@H]3/C=C/C(=O)O1)C[C@H](O)[C@H]2C(=O)O	0.09375	0.07389162561576355	0.18435754189944134	0.1864406779661017	0.09230769230769231	0.14673913043478262
CC(C)C[C@H](c1ccc(O)cc1)c1ccc(O)c(C(=O)O)c1	0.2323943661971831	0.23333333333333334	0.09230769230769231	0.1111111111111111	0.3	0.14634146341463414
C=C(C)CC[C@H](C)[C@H]1CC[C@@]2(C(C)O)C3=CCC4C(C)(C)[C@@H](O)CC[C@]4(C)C3CC[C@]12C	0.08064516129032258	0.10126582278481013	0.12751677852348994	0.136986301369863	0.09032258064516129	0.14383561643835616
CN[C@@H](Cc1cc(OCC(O)CC(=O)O)cc(C)c1O)C(=O)N[C@H](C)C(=O)N1CCC[C@H]1C(=O)O	0.1875	0.19736842105263158	0.1282051282051282	0.14473684210526316	0.18791946308724833	0.2323943661971831
CCCCCC(=O)[C@H](CCc1ccc(O)cc1)NCC(O)COc1ccc(Cl)cc1	0.21951219512195122	0.1610738255033557	0.09868421052631579	0.10738255033557047	0.21739130434782608	0.1527777777777778
COc1ccccc1-c1cc(-c2ccccc2)c(/C=C/[C@@H](O)C[C@@H](O)CC(=O)[O-])C(C)C1C	0.3184713375796178	0.2949640287769784	0.12258064516129032	0.13157894736842105	0.3779527559055118	0.17687074829931973
Nc1cc(CCc2ccc(N)cc2)cc(-c2ccc(F)cc2)c1OCC(O)C[C@@H](O)CC(=O)[O-]	0.34615384615384615	0.2620689655172414	0.07926829268292683	0.08695652173913043	0.3283582089552239	0.16556291390728478
BrCc1cc(C2CC2)cc(-c2ccc(O)cc2)c(-c2ccc(F)cc2)n1/C=C/[C@@H](O)C[C@@H](O)CC(=O)O	0.3625	0.34507042253521125	0.09467455621301775	0.10240963855421686	0.4307692307692308	0.1870967741935484
CCC[S@](=O)[C@H](CC)[C@@H](CC(C)C)Sc1ccc(-c2ccc(F)cc2)cc1	0.2925170068027211	0.26356589147286824	0.0979020979020979	0.12318840579710146	0.31666666666666665	0.1386861313868613
CC(C)c1cc(C(C)(C)C)cc(-c2ccc(F)cc2)c1OCC(O)C[C@@H](O)CC(=O)[O-]	0.3288590604026846	0.368	0.14583333333333334	0.13194444444444445	0.371900826446281	0.20588235294117646
C=C1CC[C@@H](O)C/C1=C/C=C1\CCC[C@]2(C)[C@@H]([C@H](C)/C=C/[C@H](C)C(C)C)CC[C@@H]12	0.059782608695652176	0.10526315789473684	0.11724137931034483	0.1267605633802817	0.09395973154362416	0.09523809523809523
CNc1ncc(-c2ccccc2)c(-c2ccc(F)cc2)c(CC[C@@H](O)C[C@@H](O)CC(=O)[O-])n1C(C)C	0.4726027397260274	0.3146853146853147	0.08982035928143713	0.10429447852760736	0.4296875	0.1986754966887417
CCc1cccc(NC(=O)c2c(-c3ccc(F)cc3)c(-c3ccc(F)cc3)c(CC[C@@H](O)C[C@@H](O)CC(=O)[O-])n2C(C)C)c1	0.48125	0.2727272727272727	0.09090909090909091	0.10382513661202186	0.37583892617449666	0.20833333333333334
CCOc1ccc(-c2nc(C(C)C)n(/C=C/[C@@H](O)C[C@@H](O)CC(=O)O)c2-c2ccc(F)cc2)cc1	0.4228187919463087	0.48	0.10493827160493827	0.12025316455696203	0.5126050420168067	0.2191780821917808
CCC[C@@H](N(NC(=O)[C@@H](N)Cc1ccc(F)cc1)C(=O)N[C@@H](C)C(=O)N[C@@H](CCC(=O)O)C(=O)O)C(=O)N[C@@H](C)C(=O)N[C@@H](CC(=O)O)	0.19704433497536947	0.21348314606741572	0.08808290155440414	0.10052910052910052	0.192090395480226	0.16111111111111112
Cc1ccc(Cc2nc(C(F)(F)F)nc(-c3ccc(F)cc3)c2-c2ccc(S(N)(=O)=O)cc2)cc1	0.2619047619047619	0.24161073825503357	0.05917159763313609	0.05357142857142857	0.2328767123287671	0.047058823529411764
CC(C)NC(=O)c1c(-c2ccccc2)c(-c2ccc(F)cc2)c(CC[C@@H](O)C[C@@H](O)CC(=O)[O-])n1C(C)C	0.5103448275862069	0.3150684931506849	0.10059171597633136	0.11515151515151516	0.4609375	0.21710526315789475
C=C1/C(=C/C=C/C(C)=C\CC[C@@]2(C)C[C@H](O)C[C@@H](O)CC(=O)O2)C(C)(C)C[C@@H](O)C[C@@H]1C	0.06349206349206349	0.10126582278481013	0.21739130434782608	0.2116788321167883	0.09032258064516129	0.12837837837837837
CC(C)CCC[C@@H](C)[C@H]1CC[C@@]2(C(C)O)C3=CCC4C(C)(C)[C@@H](O)CC[C@]4(C)C3CC[C@]12C	0.0851063829787234	0.09937888198757763	0.125	0.1342281879194631	0.08860759493670886	0.14864864864864866
C[C@H](O)C/C(=N\OS(=O)(=O)O)[C@@H]1C=C2c3cccc4[nH]cc(c34)C[C@H]2C[C@H]1C	0.1488095238095238	0.18571428571428572	0.15942028985507245	0.1791044776119403	0.17518248175182483	0.17777777777777778
C[C@H]1CCC[C@H](C(=O)N[C@@H]([C@H]2O[C@H](SC)[C@H](O)[C@@H](O)[C@H]2O)CC[C@]2(O)C=CC(=O)C=C2C)CC[C@]1(O)O	0.09693877551020408	0.10588235294117647	0.19736842105263158	0.2080536912751678	0.09580838323353294	0.1830065359477124
CCN(CC)Cc1nc(-c2ccccc2)c(-c2ccc(F)cc2)n1/C=C/[C@@H](O)C[C@@H](O)CC(=O)O	0.4489795918367347	0.4307692307692308	0.09090909090909091	0.09876543209876543	0.5210084033613446	0.20134228187919462
C[C@@H](c1ccccc1)N(C)C(=O)N[C@@H](Cc1ccccc1)C(=O)N[C@@H](CC(=O)O)C(=O)N[C@@H](CCC(=O)O)C(=O)N[C@@H](CCC(=O)O)C(=O)N	0.2676767676767677	0.16666666666666666	0.07389162561576355	0.08542713567839195	0.19672131147540983	0.15425531914893617
CCC[C@@H](NC)C(=O)N[C@@H](Cc1ccc(O)cc1)C(=O)N[C@H](C)C(=O)N[C@@H](CC(C)C)C(=O)N[C@@H](C)C(=O)N[C@@H](C)C(=O)N[C@@H](CC(=O)O)	0.16037735849056603	0.1711229946524064	0.0979381443298969	0.10471204188481675	0.15053763440860216	0.15846994535519127
COc1ccc(Br)cc1C(=O)NCCc1ccc(S(=O)(=O)NC(=O)NC2CCCCC2)cc1	0.16201117318435754	0.15286624203821655	0.10759493670886076	0.10897435897435898	0.15789473684210525	0.10126582278481013
O=C(CO)[C@H](O)C[C@H](O)/C=C/n1c(C(F)(F)F)nc(-c2ccc(F)cc2)c1-c1ccc(F)cc1	0.3081761006289308	0.33088235294117646	0.0736196319018405	0.07453416149068323	0.375	0.10828025477707007
C=C[C@](C)(CC/C=C/C(C)=C\CC(C)C)O[C@@H]1O[C@H](C)[C@@H](O[C@@H]2O[C@H](C)[C@@H](O)[C@H](NC)[C@H]2O)C[C@@H](O)[C@H]1O	0.06372549019607843	0.08571428571428572	0.17197452229299362	0.16666666666666666	0.0755813953488372	0.1509433962264151
CC[C@@H](C)CC/C(=C/[C@@H](C)C[C@@H](O)CC(=O)[O-])C(=O)N[C@@H](CC(C)C)C(=O)N1CCCC1	0.14857142857142858	0.152317880794702	0.11258278145695365	0.1292517006802721	0.1342281879194631	0.2014388489208633
C[C@@H]1O[C@@H](Oc2c(O)c3c(=O)c(O)c(O)cc3c(=O)c2C(=O)c2cc(F)cc(F)c2)[C@H](O)[C@H](O)[C@@H]1O	0.12234042553191489	0.13580246913580246	0.1337579617834395	0.13548387096774195	0.12578616352201258	0.1346153846153846
C=C(C)[C@@H](CCC(C)C)[C@H]1CC[C@@]2(C)C3=CC[C@H]4C(C)(C)[C@@H](O)CC[C@]4(C)C3CC[C@]12C	0.06914893617021277	0.0875	0.12751677852348994	0.136986301369863	0.07643312101910828	0.12837837837837837
COc1cccc(CNC(=O)c2c(-c3ccccc3)c(-c3ccc(F)cc3)c(CC[C@@H](O)C[C@@H](O)CC(=O)[O-])n2C(C)C)c1	0.5256410256410257	0.2710843373493976	0.09042553191489362	0.10326086956521739	0.4013605442176871	0.20710059171597633
C=C(C(=O)O)[C@@H]1CC[C@H]([C@@H](C)CCCC(=O)O)CC2=C[C@H](C)[C@H](CC(=O)O)[C@H]12	0.13095238095238096	0.12413793103448276	0.1984732824427481	0.2204724409448819	0.11267605633802817	0.2682926829268293
CC(C)c1nc(-c2ccc(F)cc2)c(-c2ccc(F)cc2)n1/C=C/[C@H](O)C[C@@H](O)CC(=O)O	0.4305555555555556	0.49166666666666664	0.08125	0.09615384615384616	0.5398230088495575	0.19444444444444445
C=C1[C@@H]([C@@H](O)C[C@H](C)[C@H]2CCC(C)C[C@@H]2C)CC[C@@H]1C(C)=O	0.08074534161490683	0.11363636363636363	0.175	0.19827586206896552	0.10077519379844961	0.1864406779661017
CC1=C(CC/C(C)=C/CC/C(C)=C/C(C)=C/C=C/C(C)=C/C=C/C=C(C)C)C(=O)O1	0.06486486486486487	0.08280254777070063	0.09333333333333334	0.087248322147651	0.07142857142857142	0.07236842105263158
O=C(O)CC[C@@H](CCc1ccccc1)C(=O)N[C@@H](Cc1ccccc1)C(=O)N[C@@H](CCC(=O)O)C(=O)O	0.2823529411764706	0.15060240963855423	0.0755813953488372	0.08284023668639054	0.2	0.15
CC(C)c1c(/C=C/[C@@H](O)C[C@@H](O)CC(=O)[O-])c(-c2ccc(F)cc2)cn1-c1ccccc1	0.42657342657342656	0.43902439024390244	0.08227848101265822	0.09740259740259741	0.5636363636363636	0.1564625850340136
C=C1/C=C\C[C@H](C)[C@H](C)[C@H](C)CCC[C@@]2(C)C[C@H]1C[C@H](O)C[C@@H]2CCC(=O)O	0.07909604519774012	0.10810810810810811	0.234375	0.23809523809523808	0.09655172413793103	0.1984732824427481
CC(C)[C@@H]1Oc2cc(ccc2OC[C@H](O)CN2C)c(OC[C@H](O)[C@H]2O)ccc1O	0.13372093023255813	0.1506849315068493	0.14084507042253522	0.15942028985507245	0.16428571428571428	0.13380281690140844
CC1=C(C#C/C=C/C(C)=C/C(C)=C/C=C/C(=O)O)C(C)(C)CC1	0.059880239520958084	0.0948905109489051	0.09923664122137404	0.09230769230769231	0.08208955223880597	0.08333333333333333
Cc1ccnc(N/C=C/[C@@H](O)C[C@@H](O)CC(=O)[O-])c1SC[C@H](N)[C@@H](O)CC(=O)[O-]	0.18404907975460122	0.23880597014925373	0.08843537414965986	0.09722222222222222	0.22900763358778625	0.19548872180451127
CC(C)(O)C[C@](O)(CC(=O)O)CC(=O)O	0.11764705882352941	0.11607142857142858	0.12264150943396226	0.09345794392523364	0.1111111111111111	0.16831683168316833
CCc1[nH]c(-c2ccc(F)cc2)c(-c2ccc(F)cc2)c1/C=C/[C@@H](O)C[C@@H](O)CC(=O)[O-]	0.3509933774834437	0.3828125	0.08917197452229299	0.09740259740259741	0.4700854700854701	0.14864864864864866
C[S@](=O)C[C@H](NC(=O)c1ccc(N)cc1)C(=O)N[C@H](C)C(=O)N[C@@H](C)C(=O)N[C@@H](CCC(=O)O)C(=O)N[C@@H](C)C(=O)N[C@@H](CC(=O)O)	0.1650485436893204	0.17032967032967034	0.08947368421052632	0.10215053763440861	0.14917127071823205	0.14444444444444443
CC(C)n1c(CC[C@@H](O)C[C@@H](O)CC(=O)[O-])c(-c2ccc(F)cc2)c(-c2ccccc2)c1C(=O)NCc1cccc(C(N)=O)c1	0.5189873417721519	0.26785714285714285	0.078125	0.09042553191489362	0.3959731543624161	0.1907514450867052
NCCS[C@@H]1c2c(O)cc(OCC(=O)O)cc2O[C@H](CCc3ccccc3)C[C@@H]1O	0.19047619047619047	0.13815789473684212	0.16783216783216784	0.1702127659574468	0.2	0.1773049645390071
C[C@H](N)[C@@H]1N=CC(O)CC(=O)NC(=O)N[C@@H](Cc2ccccc2)C(=O)N1CC(=O)N[C@@H](Cc1ccccc1)C(=O)N[C@@H](CCC(=O)O)C(=O)O	0.2777777777777778	0.15897435897435896	0.10552763819095477	0.11794871794871795	0.20108695652173914	0.1711229946524064
C=C[C@](O)(CC[C@@H](Cc1ccccc1)C(=O)N1CCC[C@H]1C(=O)O)[C@@H]1CC[C@@](C)(O)C=C[C@]1(C)O	0.192090395480226	0.12883435582822086	0.12658227848101267	0.1282051282051282	0.18543046357615894	0.16447368421052633
COc1cc(Cc2cc(C(F)(F)F)nn2-c2ccc(S(N)(=O)=O)cc2)cc(OC)c1OC	0.14772727272727273	0.16666666666666666	0.08333333333333333	0.07741935483870968	0.1564625850340136	0.07006369426751592
C#CCN(Cc1ccc(O)cc1)[C@H]1CCCC[C@@H]1CCC(O)CC(=O)O	0.18238993710691823	0.20149253731343283	0.13138686131386862	0.1417910447761194	0.2	0.232
CCCCCc1cc(OCC(O)C[C@@H](O)CC(=O)[O-])cc(-c2ccc(F)cc2)c1-c1ccc(C(=O)[O-])cc1	0.38125	0.2597402597402597	0.09302325581395349	0.10059171597633136	0.33098591549295775	0.1910828025477707
C=C(C(=O)OC(C)=O)[C@H]1C[C@@H]2C=C[C@H](C)[C@H](CC[C@@H]3C[C@@H](O)CC(=O)O3)[C@H]12	0.08	0.087248322147651	0.4444444444444444	0.4528301886792453	0.07534246575342465	0.23015873015873015
C[C@H](CC[C@H](O)C(C)O)[C@H]1CC[C@H]2[C@@H]3CC=C4C[C@@H](O)CC[C@]4(C)[C@H]3CC[C@]12C	0.09550561797752809	0.12	0.14084507042253522	0.15942028985507245	0.10884353741496598	0.17518248175182483
CC(C)(C)NC(=O)[C@@H]1C[C@@H]2CCCC[C@@H]2CN1C[C@@H](O)[C@H](Cc1ccccc1)NC(=O)[C@H](CC(N)=O)NC(=O)c1ccc2ccccc2n1	0.2524752475247525	0.15306122448979592	0.13402061855670103	0.12371134020618557	0.1945945945945946	0.140625
CC(C)CCC[C@H](C)[C@H]1CC[C@@]2(C(C)O)C3=CCC4C(C)(C)[C@@H](O)CC[C@]4(C)C3CC[C@]12C	0.0851063829787234	0.09937888198757763	0.125	0.1342281879194631	0.08860759493670886	0.14864864864864866
COc1cc([C@H](O)C[C@@H](O)CC(=O)[O-])c(-c2ccc(F)cc2)cc1OC	0.2916666666666667	0.33613445378151263	0.10071942446043165	0.11029411764705882	0.375	0.16923076923076924
C[C@H](O)CC[C@@H]1[C@@H](C)CC(=O)NC(=O)[C@H](C)NC(=O)[C@H](CCC(=O)O)C(C)C1C	0.12352941176470589	0.14685314685314685	0.2248062015503876	0.23809523809523808	0.11971830985915492	0.23622047244094488
CC(C)c1c(O)c(C(C)C)c(C(C)C)c(OCC(O)C[C@@H](O)CC(=O)[O-])c1-c1ccc(F)cc1	0.33986928104575165	0.35877862595419846	0.11688311688311688	0.12582781456953643	0.36220472440944884	0.20422535211267606
C=C1CC[C@H]2CC=C(C)C[C@@]1(C)CC[C@@H]1C[C@@H](O)C[C@@H]2CC[C@@]2(C)[C@@H](O)CC[C@]12C	0.03664921465968586	0.05555555555555555	0.13793103448275862	0.13986013986013987	0.0440251572327044	0.10067114093959731
CC(=O)[C@]1(O)Cc2c(O)c3c(c(O)c2[C@@H](O[C@H]2C[C@H](N)[C@H](O)[C@H](C)O2)C1)C(=O)c1ccccc1C3=O	0.15135135135135136	0.13414634146341464	0.16883116883116883	0.17105263157894737	0.16025641025641027	0.15483870967741936
CC[C@H](c1cc(F)cc(F)c1C(=O)O)N1CCC[C@H]1C(=O)N[C@@H](CC(=O)O)C(=O)NCC(=O)NCC(=O)O	0.17297297297297298	0.15853658536585366	0.10843373493975904	0.12345679012345678	0.15625	0.17307692307692307
CC[C@H](C)[C@@](C)(O)[C@H](C)[C@H]1CC[C@@H]2C=C[C@H](C)CC[C@@H](O)C[C@@H](O)CC[C@]12C	0.06741573033707865	0.09395973154362416	0.1984732824427481	0.20155038759689922	0.0821917808219178	0.18181818181818182
CC1=CC(=O)c2c(O)c3c(cc2O1)C(=O)c1ccc(O)cc1C3=O	0.13125	0.1323529411764706	0.08029197080291971	0.08148148148148149	0.13740458015267176	0.06521739130434782
Cc1cc(-c2c(-c3ccc(F)cc3)nc(C(C)C)n2/C=C/[C@@H](O)C[C@@H](O)CC(=O)O)cc(C)c1F	0.36363636363636365	0.5	0.09259259259259259	0.10759493670886076	0.47107438016528924	0.19727891156462585
O=C1[C@H](CC[C@H](O)C[C@@H]2CC(O)=CC(=O)N2)CCc2ccc(F)cc21	0.17088607594936708	0.18796992481203006	0.14285714285714285	0.15384615384615385	0.18604651162790697	0.15267175572519084
C[C@@H]1O[C@@H](O[C@H]2[C@H](O)[C@@H](O)[C@@H](O[C@H]3[C@H](O)[C@@H](O)[C@H](O)O[C@@H]3CO)O[C@@H]2CO)[C@H](O)[C@@H](O)[C@@H]1N[C@H]1C=C(CO)[C@@H](O)[C@H](O)[C@H]1O	0.04484304932735426	0.04040404040404041	0.10497237569060773	0.10614525139664804	0.04145077720207254	0.10555555555555556
C[C@@H]1O[C@@H](O[C@@H]2[C@H](O)[C@@H](O)[C@@H](O[C@H]3[C@H](O)[C@@H](O)[C@H](O)O[C@@H]3CO)O[C@@H]2CO)[C@H](O)[C@@H](O)[C@@H]1N[C@H]1C=C(CO)[C@@H](O)[C@H](O)[C@H]1O	0.04484304932735426	0.04040404040404041	0.10497237569060773	0.10614525139664804	0.04145077720207254	0.10555555555555556
N#Cc1ccc(Cn2c(-c3ccccc3)c(-c3ccc(F)cc3)c(CC[C@@H](O)C[C@@H](O)CC(=O)[O-])n2)cc1	0.4866666666666667	0.2484076433121019	0.06741573033707865	0.07428571428571429	0.36428571428571427	0.15950920245398773
CC[C@H]1C[C@@H](C(=O)N[C@@H](CO)NC(=O)[C@@H]2COC(=O)[C@@H](N)CN)[C@@H](O)[C@@H](C)N1O[C@H]1[C@@H](O)[C@H](C)[C@@H](O[C@H]2[C@H](O)[C@H](NC(=O)O)[C@@H]1O)O[C@@H](C)[C@@H]	0.10222222222222223	0.09950248756218906	0.16216216216216217	0.18333333333333332	0.08542713567839195	0.18888888888888888
CC/C=C\CC[C@H]1C[C@@H](C)CC(=O)O[C@@H]1CC/C=C/C=C/CC[C@@H](O)CC(=O)O	0.12643678160919541	0.14189189189189189	0.19852941176470587	0.21052631578947367	0.1388888888888889	0.2366412213740458
Cc1ccc(C)c(-c2cc(-c3ccc(F)cc3)c(/C=C/[C@@H]3C[C@@H](O)CC(=O)O3)c(C(C)C)n2)c1	0.22807017543859648	0.2978723404255319	0.17218543046357615	0.19047619047619047	0.2805755395683453	0.1
CC(C)=C[C@H]1C2=C[C@H](C)[C@H](CC[C@@H](O)CC(=O)[O-])C2CC1	0.10967741935483871	0.12403100775193798	0.19827586206896552	0.21238938053097345	0.12	0.2777777777777778
C=C(C)C(=O)O[C@H]1C[C@@H](C)C=C2C=C[C@H](C)[C@H](CC[C@@H](O)C[C@@H](O)CC(=O)NO)[C@H]21	0.1951219512195122	0.16551724137931034	0.39316239316239315	0.41228070175438597	0.15492957746478872	0.5882352941176471
CC(C)CCC[C@@](C)(O)[C@H]1CC[C@@]2(C)C3=CC[C@H]4C(C)(C)[C@@H](O)CC[C@]4(C)[C@H]3CC[C@]12C	0.06914893617021277	0.08074534161490683	0.14285714285714285	0.136986301369863	0.06962025316455696	0.12837837837837837
O=C(O[C@@H]1Cc2c(O)cc(O)cc2O[C@H]1c1ccc(O)c(O)c1)c1cc(O)cc(O)c1	0.13559322033898305	0.11538461538461539	0.12	0.12162162162162163	0.14965986394557823	0.11333333333333333
C=C1C[C@H](O)[C@@H]2[C@@H](C)CC[C@@H]1C[C@H]2OCCc1ccc(OC)cc1	0.09580838323353294	0.11428571428571428	0.19047619047619047	0.1935483870967742	0.11851851851851852	0.15503875968992248
CC(C)c1cc(SC(C)(C)Sc2cc(-c3ccc(F)cc3)c(OC[C@H](O)C[C@@H](O)CC(=O)[O-])c(C(C)C)c2)cc(-c2ccc(F)cc2)c1OC[C@H]	0.328125	0.25274725274725274	0.1044776119402985	0.0945273631840796	0.28160919540229884	0.15104166666666666
CCCCCn1cc(C(=O)c2ccc(F)cc2)c(-c2ccc(F)cc2)c(CC[C@@H](O)C[C@@H](O)CC(=O)[O-])n1C(=O)[O-]	0.35714285714285715	0.25625	0.08333333333333333	0.0903954802259887	0.30666666666666664	0.1901840490797546
CC(C)(C)OC(=O)[C@H]1C[C@@H]2C[C@@H]3C=C4C[C@@H](O)CC[C@]4(C)[C@H]3CC[C@@]21C	0.0449438202247191	0.06711409395973154	0.23387096774193547	0.1984126984126984	0.0547945205479452	0.14285714285714285
C[C@@H](F)CCCn1c(=O)c2c(c(-c3ccccc3)c(-c3ccc(F)cc3)c(C(C)C)nc2=O)n(C)c2ccccc21	0.41975308641975306	0.24539877300613497	0.08241758241758242	0.09550561797752809	0.29411764705882354	0.08888888888888889
CC(C)c1noc(-c2ccccc2)c1/C=C/[C@@H](O)C[C@@H](O)CC(=O)[O-]	0.2867132867132867	0.4017857142857143	0.10218978102189781	0.12030075187969924	0.4074074074074074	0.18110236220472442
CC(C)c1cc(-c2ccc(F)cc2)c(-c2cccc(Br)c2)n1/C=C/[C@@H](O)C[C@@H](O)CC(=O)O	0.4305555555555556	0.4435483870967742	0.08125	0.09615384615384616	0.5535714285714286	0.19444444444444445
NS(=O)(=O)c1cc2c(cc1Cl)NC(C(Cl)Cl)NS2(=O)=O	0.056962025316455694	0.10236220472440945	0.05511811023622047	0.06451612903225806	0.06299212598425197	0.05555555555555555
CC1=C[C@H](c2c(-c3ccccc3)nc(C(C)C)n2/C=C/[C@@H](O)C[C@@H](O)CC(=O)O)[C@H](CC(=O)O)[C@H]1O	0.33125	0.36764705882352944	0.13924050632911392	0.15584415584415584	0.3816793893129771	0.28776978417266186
Cc1ncc(COP(=O)(O)O)c(-c2ccccc2)c1CC(O)CNCC	0.2550335570469799	0.17647058823529413	0.1	0.10948905109489052	0.25	0.1417910447761194
COc1cccc2c1C(=O)c1c(O)c3c(c(O)c1C2=O)C[C@@](O)(C(=O)CO)C[C@@H]3O[C@H]1C[C@H](N)[C@@H](O)[C@H](C)O1	0.12755102040816327	0.12790697674418605	0.16770186335403728	0.16981132075471697	0.1317365269461078	0.15432098765432098
CC1=C[C@@H]2c3c(cc(O)cc3C[C@H](O)[C@@H]2CC1)O[C@@]1(C)CC[C@@H](O)C[C@@H]1C(=O)O	0.09550561797752809	0.11258278145695365	0.18248175182481752	0.18518518518518517	0.11643835616438356	0.17518248175182483
COC(=O)C1=C(C)NC(C)=C(C(=O)OC)C1c1ccccc1[N+](=O)[O-]	0.1518987341772152	0.15671641791044777	0.11194029850746269	0.11363636363636363	0.16279069767441862	0.11278195488721804
Fc1cc(-c2ccc(F)cc2)cc(-c2ccc(F)cc2)c1/C=C/[C@@H](O)C[C@@H](O)CC(=O)[O-]	0.3333333333333333	0.37209302325581395	0.06875	0.07643312101910828	0.43333333333333335	0.12582781456953643
C[C@@H]1C[C@H]2[C@@H]3CCC4=CC(=O)C=C[C@]4(C)[C@@]3(F)[C@@H](O)C[C@]2(C)[C@@]1(O)C(=O)COP(=O)(O)O	0.08695652173913043	0.11612903225806452	0.19285714285714287	0.1956521739130435	0.09803921568627451	0.18571428571428572
C/C=C1\[C@@H](O[C@H]2O[C@@](C)(O)[C@H](OC)[C@H](OC)[C@H]2OC(=O)C(C)=C)[C@H](OC)[C@@H]1OC(=O)c1ccc(F)cc1	0.13756613756613756	0.16770186335403728	0.1592356687898089	0.15384615384615385	0.1509433962264151	0.13125
COc1ccc(-c2cc(-c3ccccc3)nc(C(C)C)c2/C=C/[C@@H]2C[C@@H](O)CC(=O)O2)cc1	0.26666666666666666	0.23809523809523808	0.17333333333333334	0.1917808219178082	0.2642857142857143	0.10759493670886076
C[C@@H]1O[C@H](OC(C)=O)[C@@H](OC(C)=O)[C@@H](O)[C@H]2O[C@]3(O)C=CC[C@@H]4[C@H](O)C[C@@]5(C)[C@@H](C)C[C@@]5O[C@@H]4O[C@H](C)[C@@H]3O[C@@]2(C)C[C@H]1O	0.06363636363636363	0.07253886010362694	0.18235294117647058	0.17751479289940827	0.05759162303664921	0.14942528735632185
CC(=O)C(=O)O[C@H]1C[C@@H](C)C=C2C=C[C@H](C)[C@H](CC[C@@H](O)C[C@@H](O)CC(=O)NO)[C@H]21	0.1951219512195122	0.1736111111111111	0.39316239316239315	0.41228070175438597	0.15492957746478872	0.5882352941176471
CC[C@H](C)C(=O)O[C@H]1C[C@@H](C)C=C2C=C[C@H](C)[C@H](CC[C@@H](O)C[C@@H](O)CC(=O)[O-])[C@H]21	0.1951219512195122	0.18181818181818182	0.41739130434782606	0.5480769230769231	0.16312056737588654	0.7608695652173914
CCOC(=O)C1=C(C)NC(C)=C(C(=O)OC)C1c1cccc(Cl)c1Cl	0.1375	0.14814814814814814	0.12878787878787878	0.13076923076923078	0.13636363636363635	0.1297709923664122
C[C@H]1CC[C@H]([C@@](C)(O)C[C@@H]2CCC(=O)O2)C[C@H]2[C@@H](C)C[C@@H](O)C[C@@H]12	0.040229885057471264	0.0547945205479452	0.26495726495726496	0.24786324786324787	0.04929577464788732	0.13076923076923078
C#C[C@]1(O)CC[C@H]2[C@@H]3CCC4=CC(=O)CC[C@]4(C)[C@H]3CC[C@@]21C	0.040697674418604654	0.04827586206896552	0.10606060606060606	0.1076923076923077	0.05	0.07407407407407407
C#C[C@@]1(CO)C=CC[C@H]2[C@@H]3C[C@H](C)C4=CC(=O)C=C[C@]4(C)[C@@]3(F)[C@@H](O)C[C@@]21C	0.07909604519774012	0.09333333333333334	0.17037037037037037	0.17293233082706766	0.09655172413793103	0.145985401459854
CC(C)CC(=O)O[C@H]1C[C@@H](C)C=C2C=C[C@H](C)[C@H](CC[C@@H](O)C[C@@H](O)CC(=O)NO)[C@H]21	0.21341463414634146	0.19444444444444445	0.3949579831932773	0.4260869565217391	0.176056338028169	0.6176470588235294
CN[C@@H](C)C(=O)O[C@H]1C[C@@H](O)C=C2C=C[C@H](C)[C@H](CC[C@@H](O)C[C@@H](O)CC(=O)[O-])[C@H]21	0.20987654320987653	0.18181818181818182	0.34710743801652894	0.4	0.17142857142857143	0.7419354838709677
CCCCOC(=O)C1=C(C)NC(C)=C(C(=O)OC(C)C)C1c1cccc([N+](=O)[O-])c1	0.15976331360946747	0.18181818181818182	0.13986013986013987	0.15	0.16312056737588654	0.14893617021276595
C=C1/C(=C\C=C2/CCC[C@]3(C)[C@@H]([C@H](C)CCCC(C)C)CC[C@@H]23)C[C@@H](O)C[C@@H]1O	0.08333333333333333	0.11258278145695365	0.15714285714285714	0.17647058823529413	0.10135135135135136	0.14184397163120568
CC(=O)OCC1=C(C)NC(C)=C(C(=O)OC(C)C)C1c1ccccc1Cl	0.17834394904458598	0.1791044776119403	0.1259259259259259	0.13636363636363635	0.1953125	0.13533834586466165
C[C@@H](N)Cc1cc2c(cc1F)NCc1cc(C(=O)O)c(OC(C)CN)cc1-2	0.16666666666666666	0.18248175182481752	0.10638297872340426	0.12408759124087591	0.1893939393939394	0.13138686131386862
CC1(C)S[C@H]([C@H](NC(=O)[C@H](N)c2ccccc2)C(=O)N[C@@H]1C(=O)O)N[C@@H](CCC(=O)O)C(=O)O	0.19767441860465115	0.15483870967741936	0.11612903225806452	0.125	0.1836734693877551	0.17006802721088435
COc1cc(-c2ccc(F)cc2)cc(CC2CCCCC2)c1OCC(O)C[C@@H](O)CC(=O)[O-]	0.2839506172839506	0.2746478873239437	0.11464968152866242	0.12337662337662338	0.3037037037037037	0.1836734693877551
CC[C@@H](C)C(=O)O[C@H]1C[C@@H](C)C=C2C=C[C@H](C)[C@H](CC[C@@H](O)C[C@@H](O)CC(=O)[O-])[C@H]21	0.1951219512195122	0.18181818181818182	0.41739130434782606	0.5480769230769231	0.16312056737588654	0.7608695652173914
Cc1cc(F)ccc1-c1c(-c2ccc(F)cc2)nc(C(C)C)n1/C=C/[C@@H](O)C[C@@H](O)CC(=O)O	0.38666666666666666	0.49586776859504134	0.08695652173913043	0.10191082802547771	0.5172413793103449	0.2
C/C=C(/C)C(=O)O[C@H]1C[C@@H](C)C=C2C=C[C@H](C)[C@H](CC[C@@H]3C[C@@H](O)CC(=O)O3)[C@H]21	0.08333333333333333	0.11258278145695365	0.7419354838709677	0.7582417582417582	0.09395973154362416	0.35294117647058826
CCOC(=O)[C@@H](NC(=O)c1ccccc1)N[C@H]1CC[C@@H](C)CC(=O)N1CCC[C@H]1C(=O)N[C@@H](Cc2ccccc2)C(=O)N[C@@H]1C(=O)N[C@@H](CCC(=O)O)	0.23943661971830985	0.12857142857142856	0.14356435643564355	0.15656565656565657	0.1717171717171717	0.16161616161616163
