# Supplementary material for: Transformer-Decoder GPT Models for Generating Virtual Screening Libraries of HMG-Coenzyme A Reductase Inhibitors: Effects of Temperature, Prompt Length, and Transfer-Learning Strategies
Source: J Chem Inf Model. 2024 Nov 7;64(22):8464–80. doi: 10.1021/acs.jcim.4c01309 (PMC11600504; doi:10.1021/acs.jcim.4c01309)
Supplement: Supplementary file 3 — ci4c01309_si_003.zip [file ci4c01309_si_003.zip › Datasets/xfer_Learning_files/3XA5K_model_gen_ic50_results/3XA5K_Docking_Statin_similarity_0p5.csv]

Generated Molecule	atorvastatin	rosuvastatin	simvatstatin	lovastatin	fluvastatin	pravastatin
C=C(C(=O)O)[C@@H]1CC[C@H]([C@@H](C)CCCC(=O)O)CC2=C[C@H](C)[C@H](CC(=O)O[C@@H](C)CC(=O)O)[C@H]12	0.14444444444444443	0.14743589743589744	0.19310344827586207	0.2127659574468085	0.12987012987012986	0.2932330827067669
O=C(Cc1ccc(F)cc1)c1c(I)cc(OC(=O)O)cc1O	0.2323943661971831	0.23333333333333334	0.09230769230769231	0.09375	0.2543859649122807	0.11904761904761904
NCCCCNC(=O)c1c(-c2ccccc2)c(-c2ccc(F)cc2)c(CC[C@@H](O)C[C@@H](O)CC(=O)[O-])n1C(=O)N1CCCC1	0.40588235294117647	0.23255813953488372	0.08421052631578947	0.09090909090909091	0.3269230769230769	0.17142857142857143
C[C@@H]1O[C@@H](OC[C@@H]2O[C@H](O)[C@@H](O)[C@H](O[C@@H]3O[C@H](CO)[C@@H](O)[C@H](O)[C@H]3O)[C@H]2O)[C@H](O)[C@@H](O)[C@@H]1N[C@H]1C=C(CO)[C@@H](O)[C@H](O)[C@H]1O	0.04484304932735426	0.04040404040404041	0.10497237569060773	0.10614525139664804	0.04145077720207254	0.10555555555555556
COc1cc(C(=O)NS(=O)(=O)c2ccccc2C)ccc1Cc1cn(C)c2ccc(NC(=O)OC3CCCC3)cc12	0.22872340425531915	0.14606741573033707	0.10614525139664804	0.10734463276836158	0.19879518072289157	0.1005586592178771
CC(C)n1nc(C(C)(C)C)c(/C=C/[C@@H](O)C[C@@H](O)CC(=O)O)c1-c1ccc(F)cc1	0.3448275862068966	0.5555555555555556	0.13286713286713286	0.11888111888111888	0.5377358490566038	0.2196969696969697
O=C(CO)[C@@H](O)C[C@H](O)/C=C/n1c(C(F)(F)F)nc(-c2ccc(F)cc2)c1-c1ccc(F)cc1	0.3081761006289308	0.33088235294117646	0.0736196319018405	0.07453416149068323	0.375	0.10828025477707007
COc1cc([C@H](O)C[C@@H](O)CC(=O)[O-])c(C(c2ccc(F)cc2)c2ccc(F)cc2)cc1-c1ccc(C(F)(F)F)cc1	0.32	0.24390243902439024	0.07608695652173914	0.07692307692307693	0.3006535947712418	0.12571428571428572
CC[C@@H](C(=O)NC(=O)[C@@H](N)Cc1ccc(S(N)(=O)=O)cc1)C(=O)N[C@@H](C)C(=O)N[C@@H](CCC(=O)O)C(=O)N[C@H](CC(=O)O)C(=O)N	0.16831683168316833	0.1807909604519774	0.0855614973262032	0.1043956043956044	0.15254237288135594	0.1744186046511628
CC(C)=CCC[C@@]1(C)CC[C@H](C)[C@@H]2CC/C(C)=C/C(=O)O[C@@H]2C[C@H](O)CC[C@]1(C)O	0.05945945945945946	0.09032258064516129	0.19852941176470587	0.1925925925925926	0.07894736842105263	0.13286713286713286
Cc1c(/C=C/[C@H](O)C[C@@H](O)CC(=O)[O-])c(-c2ccc(F)cc2)cn1C(C)C	0.3055555555555556	0.49074074074074076	0.09929078014184398	0.11678832116788321	0.5145631067961165	0.18461538461538463
COc1cc(-c2cc(=O)c3ccc(F)cc3nc(N(C)C)n2/C=C/[C@@H]2C[C@@H](O)CC(=O)O2)ccc1O	0.17486338797814208	0.20512820512820512	0.17419354838709677	0.17647058823529413	0.20394736842105263	0.10365853658536585
CN[C@H]1C[C@@H]2O[C@@](C)([C@@H](OC)[C@H](O[C@@H]3C[C@H](O)[C@@H](C)[C@H](O[C@H]4CCC(=O)[C@H](C)O4)[C@H](C)O3)[C@H]12)C(=O)O	0.054455445544554455	0.06896551724137931	0.19205298013245034	0.18666666666666668	0.05232558139534884	0.13291139240506328
COc1ccc(Cl)cc1C(=O)NCCc1ccc(S(=O)(=O)NC(=O)NC2CCCCC2)cc1	0.16201117318435754	0.15286624203821655	0.10759493670886076	0.10897435897435898	0.15789473684210525	0.10126582278481013
CC(C)c1nc(-c2ccc(F)cc2)nc(-c2ccc(F)cc2)c1/C=C/[C@@H]1C[C@@H](O)CC(=O)O1	0.25301204819277107	0.34074074074074073	0.15894039735099338	0.17687074829931973	0.2846715328467153	0.09433962264150944
CC(=O)O[C@H]1CC(=O)O[C@@H]2C[C@@H]3C=CC[C@H]4[C@@H]5CC[C@@H](O)CC[C@]5(C)[C@H](C)[C@]4(C)[C@H]3CC[C@@]21C	0.05025125628140704	0.07058823529411765	0.2571428571428571	0.2517985611510791	0.05357142857142857	0.1513157894736842
CN(C)c1ccnc2c(S(=O)(=O)NC(=O)NC(=O)NC(=O)[C@@H]3NC(=O)[C@@H](Cc4ccccc4)[C@H]32)c1=O	0.15675675675675677	0.13333333333333333	0.09036144578313253	0.09146341463414634	0.1518987341772152	0.07784431137724551
C=C/C(C)=C/C[C@@H]1C(=O)C=C2C(=O)C=C[C@H](C)[C@H](CC[C@@H]3C[C@@H](O)CC(=O)O3)[C@H]21	0.0893854748603352	0.12	0.44642857142857145	0.45454545454545453	0.10884353741496598	0.23846153846153847
CCCC(=O)OC[C@H]1C[C@@H]2C[C@H]3C=CC=C4C[C@@H](O)CC[C@]4(C)[C@H]3CC[C@]21C	0.0718232044198895	0.08441558441558442	0.22900763358778625	0.23255813953488372	0.08	0.18518518518518517
C=C[C@](C)(O)/C=C/C1=C(O)C=C2C=C[C@H](C)[C@H](C[C@@H]3C[C@@H](O)CC(=O)O3)[C@H]21	0.08	0.11724137931034483	0.3684210526315789	0.3508771929824561	0.12142857142857143	0.2204724409448819
CC(C)[C@H](NC(=O)[C@H](Cc1ccc(O)cc1)NC(=O)CNC(=O)[C@@H](N)Cc1ccccc1)C(=O)N[C@@H](C)C(=O)N[C@@H](CCC(=O)O)C(=O)O	0.24	0.1631578947368421	0.08040201005025126	0.09230769230769231	0.21348314606741572	0.15053763440860216
CCCCCn1nc(C(=O)c2ccc(F)cc2)c(-c2ccc(F)cc2)c1/C=C/[C@@H](O)C[C@@H](O)CC(=O)O	0.3974358974358974	0.39416058394160586	0.08823529411764706	0.09580838323353294	0.5121951219512195	0.21052631578947367
CCCc1ccc(-c2nc(C(C)C)n(/C=C/[C@@H](O)C[C@@H](O)CC(=O)O)c2-c2ccc(F)cc2)cc1	0.43243243243243246	0.48	0.09815950920245399	0.11320754716981132	0.5126050420168067	0.2191780821917808
CCC(C)(C)n1nc(-c2ccc(F)cc2)c(-c2ccc(F)cc2)c1/C=C/[C@@H]1C[C@@H](O)CC(=O)O1	0.25	0.23648648648648649	0.21232876712328766	0.18243243243243243	0.29927007299270075	0.1
CC1(C)O[C@@H]2CO[C@]3(COS(C)(=O)=O)C4CC(=O)O[C@]4(C)C=C[C@]3(Cl)[C@H]2[C@@H](O)C[C@@H]1C	0.047619047619047616	0.1032258064516129	0.20437956204379562	0.19852941176470587	0.05063291139240506	0.1388888888888889
C[C@H]1OC(=O)CC[C@@H]2[C@@H]3CCC4=CC(=O)CCC4=C3[C@@H](c3ccc(N(C)C)cc3)C[C@@]21C	0.10810810810810811	0.14102564102564102	0.15436241610738255	0.1564625850340136	0.11612903225806452	0.09615384615384616
O=C(CCCC[C@@H]1SC(=O)NC(=O)[C@H](Cc2ccccc2)NC(=O)[C@@H](O)c2ccccc2)N1C(=O)NCC(=O)O	0.2541436464088398	0.14285714285714285	0.096045197740113	0.10344827586206896	0.19631901840490798	0.12209302325581395
CCCCC/C=C\C=C/C=C/C=C/[C@H](CC[C@@H](O)C[C@@H](O)CC(=O)O)C(=O)O	0.19254658385093168	0.18705035971223022	0.06711409395973154	0.07534246575342465	0.18518518518518517	0.27419354838709675
C/C=C(\C)C(=O)O[C@H]1C[C@@H](C)C=C2C=C[C@H](C)[C@H](CC[C@@H](O)C[C@@H](O)CC(=O)[O-])[C@H]21	0.18072289156626506	0.1736111111111111	0.4051724137931034	0.4247787610619469	0.15492957746478872	0.5728155339805825
C[N+](C)(C)C[C@@H](O)CC(=O)[O-]	0.09230769230769231	0.12745098039215685	0.09	0.10309278350515463	0.12244897959183673	0.1368421052631579
CC[C@H](O)/C=C1\[C@H](O[C@@H]2[C@H](C)[C@@H](O[C@H]3O[C@H](C)[C@@H](O)[C@H](N)[C@@H]3O[C@H]3O[C@H](C)[C@@H](O)[C@H](N)[C@H]3N)C[C@@H]2C)O[C@@H](C)C[C@@H]1C	0.0410958904109589	0.06914893617021277	0.15384615384615385	0.16265060240963855	0.05945945945945946	0.13450292397660818
CC(C)c1nc(-c2ccc(F)cc2)c(-c2ccc(F)cc2)n1/C=C/[C@@H](O)C[C@@H](O)CC(=O)O	0.4305555555555556	0.49166666666666664	0.08125	0.09615384615384616	0.5398230088495575	0.19444444444444445
CC(=O)O[C@@H]1[C@@H](OC(=O)c2ccc(O)cc2)C[C@H](OC(=O)c2ccc(F)cc2)[C@@H](OC(=O)c2ccc(F)cc2)[C@@H](OC(C)=O)C1(C)C	0.2019704433497537	0.16042780748663102	0.12834224598930483	0.12972972972972974	0.17777777777777778	0.12903225806451613
C#C[C@]1(O)C=C2CC[C@H]3[C@@H](C)[C@H](CC[C@@H]4C[C@@H](O)CC(=O)O4)[C@H]3CC[C@@]21C	0.05555555555555555	0.06535947712418301	0.3305084745762712	0.33620689655172414	0.06756756756756757	0.14705882352941177
CC[C@H](C)c1ncc(-c2ccc(O)cc2)c(-c2ccc(F)cc2)c1/C=C/[C@@H]1C[C@@H](O)CC(=O)O1	0.2710843373493976	0.25170068027210885	0.17105263157894737	0.19727891156462585	0.30656934306569344	0.12025316455696203
CC(C)C(=O)OC[C@H]1C[C@@H](C)C=C2C=C[C@H](C)[C@H](CC[C@@H](O)C[C@@H](O)CC(=O)NO)[C@H]21	0.21341463414634146	0.19444444444444445	0.3387096774193548	0.37815126050420167	0.176056338028169	0.5714285714285714
CC#CC[C@@H](C)[C@H](O)[C@H](C)[C@H]1CC[C@@]2(C)CC[C@H]3CC[C@H]4CC(C)(C)[C@@H](O)CC[C@]4(C)[C@H]3CC[C@@]12C	0.054455445544554455	0.07514450867052024	0.0975609756097561	0.10559006211180125	0.06470588235294118	0.11180124223602485
CC(=C/C=C\C(C)=C/C(C)=C\C(C)=C\C(=O)O)\C\C=C(C)\C=C(C)/C=C/C=C(C)\C=C\C(=O)[C@H](C)C(=O)CCl	0.06829268292682927	0.09714285714285714	0.06896551724137931	0.07602339181286549	0.07471264367816093	0.08823529411764706
C=C1[C@@H](O)CC[C@@]2(C)C3=CC[C@@]4(C)C3=CC[C@@H](/C=C/C=C/[C@H]4C(C)=C\C(=O)C)[C@H]12	0.0893854748603352	0.10526315789473684	0.15714285714285714	0.15942028985507245	0.10884353741496598	0.13380281690140844
COc1cccc(-c2nc(C(C)C)n(/C=C/[C@@H](O)C[C@@H](O)CC(=O)O)c2-c2ccc(F)cc2)c1	0.4217687074829932	0.4796747967479675	0.09316770186335403	0.10828025477707007	0.5391304347826087	0.20689655172413793
CC#C[C@]1(O)CC[C@H]2[C@@H]3CCC4=CC(=O)CCC4=C3[C@@H](c3ccc(N(C)C)cc3)C[C@@]21C	0.10215053763440861	0.14102564102564102	0.11688311688311688	0.11842105263157894	0.12337662337662338	0.08227848101265822
CCCCCCC[C@@H]1C[C@H]([C@@H]2CCCC(=O)O2)c2cc(O)c(OC)cc2S1(=O)=O	0.08888888888888889	0.09740259740259741	0.1897810218978102	0.1925925925925926	0.08609271523178808	0.14893617021276595
C/C=C/SC[C@H](NC(=O)[C@@H](C)NC(=O)[C@@H](Cc1ccccc1)NC(=O)[C@@H](N)Cc1ccccc1)C(=O)N[C@@H](C)C(=O)N[C@@H](CC(N)=O)C(=O)O	0.2413793103448276	0.15384615384615385	0.07881773399014778	0.09045226130653267	0.1891891891891892	0.12371134020618557
C/C=C1\CN[C@@H]2C[C@@H](O)c3c([nH]c4ccccc34)[C@H](c3ccc(OC)cc3)[C@@H]2C[C@H]1O	0.1657142857142857	0.12025316455696203	0.13245033112582782	0.1342281879194631	0.2198581560283688	0.1111111111111111
C=CC(=C)CC[C@@H]1C[C@H](C)CC[C@@]2(C)C3=CC[C@H](C)CCC4C(C)(C)[C@@H](O)CC[C@]4(C)C3=CC[C@]12C	0.04926108374384237	0.07514450867052024	0.16883116883116883	0.16339869281045752	0.06470588235294118	0.12578616352201258
Cc1cccc(-c2cc(-c3ccccc3)nc(C(C)C)c2/C=C/[C@@H](O)C[C@@H](O)CC(=O)O)c1	0.38926174496644295	0.4634146341463415	0.0875	0.10256410256410256	0.47058823529411764	0.2013888888888889
C=C(C)[C@H](C)C[C@H]1CC[C@H]2[C@@H]([C@H](O)C[C@@H](O)CC(=O)[O-])CC[C@]21C	0.13291139240506328	0.15151515151515152	0.12307692307692308	0.152	0.1484375	0.2288135593220339
O=C(Cc1ccc(F)cc1)c1c(Br)cc(Br)cc1O	0.2014388489208633	0.21739130434782608	0.08064516129032258	0.08196721311475409	0.25	0.07258064516129033
CC1=C[C@@H]2[C@@H]3C(=O)[C@H]4[C@@H](C)CC[C@]5(C)CC[C@H](O)CC[C@]5(C)[C@H]4CC[C@]3(C)[C@@]2(C)CC1	0.03626943005181347	0.054878048780487805	0.176056338028169	0.1702127659574468	0.043478260869565216	0.11409395973154363
Cc1cccc(NC(=O)c2c(-c3ccccc3)c(-c3ccc(F)cc3)c(CC[C@@H](O)C[C@@H](O)CC(=O)[O-])n2C(C)C)c1	0.589041095890411	0.28125	0.08743169398907104	0.1005586592178771	0.41843971631205673	0.2
O=C(O)CCc1ccccc1Nc1c(I)cc(I)cc1	0.20422535211267606	0.17073170731707318	0.08661417322834646	0.088	0.25225225225225223	0.096
CCCCOc1cc(NC(=O)c2ccc(C(=O)O)cc2)cc(CC[C@@H](O)CC(=O)[O-])c1-c1ccc(F)cc1	0.38125	0.24358974358974358	0.09302325581395349	0.10059171597633136	0.30344827586206896	0.16149068322981366
CC(C)CC(=O)O[C@H]1C[C@@H](C)C=C2C=C[C@H](C)[C@H](CC[C@@H](O)C[C@@H](O)CC(=O)NO)[C@H]21	0.21341463414634146	0.19444444444444445	0.3949579831932773	0.4260869565217391	0.176056338028169	0.6176470588235294
COc1cc([C@@H]2CCC(=O)c3c(O)cc(O)cc3O2)ccc1O	0.13291139240506328	0.1259259259259259	0.11450381679389313	0.11627906976744186	0.1484375	0.09022556390977443
CC/C=C\C/C=C\C/C=C\CCC(=O)N[C@@H](C)C(=O)N[C@@H](CC(C)C)C(=O)N[C@@H](Cc1ccccc1)C(=O)N[C@@H](C)C(=O)N[C@@H](CC(=O)O)	0.16822429906542055	0.14948453608247422	0.09045226130653267	0.09693877551020408	0.1595744680851064	0.14285714285714285
C/C=C(/C)C(=O)OC1C[C@@H](C)C=C2C=C[C@H](C)[C@H](CC[C@@H]3C[C@@H](O)CC(=O)O3)[C@H]21	0.08333333333333333	0.11258278145695365	0.7419354838709677	0.7582417582417582	0.09395973154362416	0.35294117647058826
CC(C)c1c(C(=O)Nc2ccccc2)c(-c2ccccc2)c(-c2ccc(F)cc2)n1CC[C@@H](O)C[C@@H](O)CC(=O)O	1.0	0.32679738562091504	0.08241758241758242	0.09550561797752809	0.44525547445255476	0.23270440251572327
CC(C)=CCCC1(C)C=Cc2c(O)cc(O)cc2O1	0.09868421052631579	0.13821138211382114	0.11666666666666667	0.11864406779661017	0.13445378151260504	0.10833333333333334
NCCS[C@@H]1c2c(O)cc(OCC(=O)O)cc2O[C@H](CCc3ccccc3)C[C@@H]1O	0.19047619047619047	0.13815789473684212	0.16783216783216784	0.1702127659574468	0.2	0.1773049645390071
CC(C)CCn1c(=O)c(C(=O)N[C@@H](Cc2ccccc2)c2ccc(Cl)cc2)c(CC[C@@H](O)CC(=O)O)nc1-c1ccc(C#N)cc1	0.4186046511627907	0.24	0.08205128205128205	0.09424083769633508	0.3006134969325153	0.17318435754189945
C/C=C1\[C@@H](O[C@H]2OC(CO)=C[C@H](C)[C@H](NC(=O)[C@@H](N)C(=O)OC(C)=O)[C@H]2SC(C)(C)C)NC1=O	0.08465608465608465	0.10559006211180125	0.20279720279720279	0.1888111888111888	0.08125	0.16326530612244897
C[C@@H]1C/C=C/C=C/C=C/C=C/[C@H](O[C@@H]2O[C@H](C)[C@@H](O)[C@H](N)[C@@H]2O)C[C@@H]2O[C@](O)(C[C@@H](O)C[C@H]3O[C@@H]3/C=C/C(=O)O1)C[C@H](O)[C@H]2C(=O)O	0.09375	0.07389162561576355	0.18435754189944134	0.1864406779661017	0.09230769230769231	0.14673913043478262
C=C[C@H]1[C@H](O[C@H]2O[C@@H](CO)[C@@H](O[C@H]3O[C@H](C(=O)[C@@H](O)[C@H](O)[C@H]3O)[C@H](O)[C@H]2O)[C@@H](O)[C@H]1CO)[C@@H](C)O	0.05583756345177665	0.07100591715976332	0.10759493670886076	0.12337662337662338	0.07317073170731707	0.12258064516129032
CC(C)C[C@H](c1ccc(O)cc1)c1ccc(O)c(C(=O)O)c1	0.2323943661971831	0.23333333333333334	0.09230769230769231	0.1111111111111111	0.3	0.14634146341463414
C=C(C)CC[C@H](C)[C@H]1CC[C@@]2(C(C)O)C3=CCC4C(C)(C)[C@@H](O)CC[C@]4(C)C3CC[C@]12C	0.08064516129032258	0.10126582278481013	0.12751677852348994	0.136986301369863	0.09032258064516129	0.14383561643835616
CN[C@@H](Cc1cc(OCC(O)CC(=O)O)cc(C)c1O)C(=O)N[C@H](C)C(=O)N1CCC[C@H]1C(=O)O	0.1875	0.19736842105263158	0.1282051282051282	0.14473684210526316	0.18791946308724833	0.2323943661971831
C/C=C(/C)C(=O)O[C@@H]1C2C(=C[C@H](C)[C@@H]1O)C=C[C@@H](C)[C@@H]2CC[C@@H]1C[C@@H](O)CC(=O)O1	0.08839779005524862	0.11842105263157894	0.5769230769230769	0.5882352941176471	0.1	0.3252032520325203
COc1ccccc1-c1cc(-c2ccccc2)c(/C=C/[C@@H](O)C[C@@H](O)CC(=O)[O-])n1C(C)C	0.35294117647058826	0.3235294117647059	0.09433962264150944	0.10967741935483871	0.4830508474576271	0.16891891891891891
Nc1cc(CCc2ccc(N)cc2)cc(-c2ccc(F)cc2)c1OCC(O)C[C@@H](O)CC(=O)[O-]	0.34615384615384615	0.2620689655172414	0.07926829268292683	0.08695652173913043	0.3283582089552239	0.16556291390728478
CCn1c(=O)c(C(=O)c2ccc(F)cc2)c(-c2ccc(F)cc2)c(CC[C@@H](O)C[C@@H](O)CC(=O)[O-])n1	0.40789473684210525	0.2896551724137931	0.09696969696969697	0.10493827160493827	0.3582089552238806	0.2080536912751678
CCc1cccc(NC(=O)c2c(-c3ccc(F)cc3)c(-c3ccc(F)cc3)c(CC[C@@H](O)C[C@@H](O)CC(=O)[O-])n2C(C)C)c1	0.48125	0.2727272727272727	0.09090909090909091	0.10382513661202186	0.37583892617449666	0.20833333333333334
COC(=O)CN1CC(=O)c2c(OC)c(OC)cc(C(=O)NC(C)C)c2OC1(O)C	0.14285714285714285	0.14583333333333334	0.1276595744680851	0.13768115942028986	0.1347517730496454	0.12056737588652482
CC(C)c1c(/C=C/[C@@H](O)C[C@@H](O)CC(=O)[O-])c(-c2ccc(F)cc2)cn1-c1ccccc1	0.42657342657342656	0.43902439024390244	0.08227848101265822	0.09740259740259741	0.5636363636363636	0.1564625850340136
COc1cc(-c2ccc(F)cc2)cc(CC2CCCCC2)c1OC	0.1870967741935484	0.1984732824427481	0.09420289855072464	0.09558823529411764	0.22580645161290322	0.07142857142857142
BrCc1cc(C2CC2)cc(-c2ccc(O)cc2)c(-c2ccc(F)cc2)n1/C=C/[C@@H](O)C[C@@H](O)CC(=O)O	0.3625	0.34507042253521125	0.09467455621301775	0.10240963855421686	0.4307692307692308	0.1870967741935484
CC(C)c1nc(-c2ccccc2)nc(-c2ccc(F)cc2)c1/C=C/[C@@H]1C[C@@H](O)CC(=O)O1	0.31210191082802546	0.3458646616541353	0.1610738255033557	0.1793103448275862	0.3282442748091603	0.09554140127388536
CC(C)c1cc(C(C)(C)C)cc(-c2ccc(F)cc2)c1OCC(O)C[C@@H](O)CC(=O)[O-]	0.3288590604026846	0.368	0.14583333333333334	0.13194444444444445	0.371900826446281	0.20588235294117646
C=C1CC[C@@H](O)C/C1=C/C=C1\CCC[C@]2(C)[C@@H]([C@H](C)/C=C/[C@H](C)C(C)C)CC[C@@H]12	0.059782608695652176	0.10526315789473684	0.11724137931034483	0.1267605633802817	0.09395973154362416	0.09523809523809523
CCCCC/C=C\C=C/C=C/C/C=C/C=C\C=C/[C@H](O[C@@H]2O[C@H](C)[C@@H](O)[C@H](N)[C@@H](O)[C@@H]2O)CC	0.05	0.07017543859649122	0.11320754716981132	0.12903225806451613	0.0658682634730539	0.14285714285714285
CNc1ncc(-c2ccccc2)c(-c2ccc(F)cc2)c(CC[C@@H](O)C[C@@H](O)CC(=O)[O-])n1C(C)C	0.4726027397260274	0.3146853146853147	0.08982035928143713	0.10429447852760736	0.4296875	0.1986754966887417
CC(/C=C/C=C/[C@@H](O)C[C@@H](O)CC(=O)[O-])=C(\C)c1cc(F)cc(F)c1	0.17419354838709677	0.2601626016260163	0.09558823529411764	0.10526315789473684	0.2711864406779661	0.1746031746031746
CCOc1ccc(-c2nc(C(C)C)n(/C=C/[C@@H](O)C[C@@H](O)CC(=O)O)c2-c2ccc(F)cc2)cc1	0.4228187919463087	0.48	0.10493827160493827	0.12025316455696203	0.5126050420168067	0.2191780821917808
Cc1cc(O)cc2oc(-c3ccccc3)cc(-c3ccc(F)cc3)cc1-2	0.32867132867132864	0.18115942028985507	0.053691275167785234	0.05442176870748299	0.2845528455284553	0.04
C[C@@H]1CC[C@H]([C@](C)(O)C[C@@H]2CC[C@@H](CO)CC(=O)O2)C[C@@H]1C	0.04790419161676647	0.06474820143884892	0.25663716814159293	0.23893805309734514	0.05925925925925926	0.13709677419354838
CC(=O)O[C@H]1[C@H](OC(C)=O)[C@@H](OC(C)=O)[C@@H](C)C(=O)[C@H]2[C@@H](OC(C)=O)[C@@H](NC(=O)c3ccccc3)[C@@H](C)[C@@H](O)[C@@H]12	0.1326530612244898	0.1016949152542373	0.18125	0.1761006289308176	0.1111111111111111	0.14634146341463414
CC(C)NC(=O)c1c(-c2ccccc2)c(-c2ccc(F)cc2)c(CC[C@@H](O)C[C@@H](O)CC(=O)[O-])n1C(C)C	0.5103448275862069	0.3150684931506849	0.10059171597633136	0.11515151515151516	0.4609375	0.21710526315789475
C[C@H]1O[C@@H](CC(=O)O)CC[C@H]2[C@@H]3C=CC4=CC(=O)CC[C@]4(C)[C@H]3CC[C@@]21C	0.08571428571428572	0.10884353741496598	0.21705426356589147	0.2204724409448819	0.09722222222222222	0.18181818181818182
C=C1/C(=C/C=C/C(C)=C\CC[C@@]2(C)O[C@@H](C)C(=O)C[C@@H]2O)C[C@@H](O)C(=O)C[C@@H]1C	0.07222222222222222	0.11409395973154363	0.18518518518518517	0.18796992481203006	0.09523809523809523	0.1276595744680851
Cc1nc(-c2ccc(F)cc2)c(-c2ccc(F)cc2)n1/C=C/[C@@H](O)C[C@@H](O)CC(=O)O	0.3958333333333333	0.45	0.07692307692307693	0.08496732026143791	0.5089285714285714	0.176056338028169
C=C(Oc1cc(C)c(Cl)c(Cl)c1)c1ccc(Cl)cc1Cl	0.10457516339869281	0.109375	0.0625	0.06349206349206349	0.12295081967213115	0.0546875
CC(C)CCC[C@@H](C)[C@H]1CC[C@@]2(C(C)O)C3=CCC4C(C)(C)[C@@H](O)CC[C@]4(C)C3CC[C@]12C	0.0851063829787234	0.09937888198757763	0.125	0.1342281879194631	0.08860759493670886	0.14864864864864866
CCCCCn1cc(C(=O)c2ccc(F)cc2)c(-c2ccc(F)cc2)c(-c2ccc(F)cc2)c1=O	0.32098765432098764	0.1910828025477707	0.09036144578313253	0.09146341463414634	0.2638888888888889	0.08433734939759036
C[C@H]1CCC[C@H](C(=O)N[C@@H]([C@H]2O[C@H](SC)[C@H](O)[C@@H](O)[C@H]2O)CC[C@]2(O)C=CC(=O)C=C2C)CC[C@]1(O)O	0.09693877551020408	0.10588235294117647	0.19736842105263158	0.2080536912751678	0.09580838323353294	0.1830065359477124
CCN(CC)Cc1nc(-c2ccccc2)c(-c2ccc(F)cc2)n1/C=C/[C@@H](O)C[C@@H](O)CC(=O)O	0.4489795918367347	0.4307692307692308	0.09090909090909091	0.09876543209876543	0.5210084033613446	0.20134228187919462
C=C[C@](C)(CCC=C(C)C)[C@H]1CC[C@@]2(C)C3=CC[C@H]4C(C)(C)[C@@H](O)CC[C@]4(C)C3=CC[C@]12C	0.05154639175257732	0.08588957055214724	0.1476510067114094	0.12666666666666668	0.075	0.0967741935483871
CC(=O)O[C@@H]1[C@@H](OC(=O)c2ccc(O)cc2)C[C@H](OC(=O)c2ccc(F)cc2)[C@@H](OC(=O)c2ccc(F)cc2)C[C@@H]1OC(=O)c1ccc(F)cc1	0.205607476635514	0.1323529411764706	0.11386138613861387	0.115	0.15897435897435896	0.10891089108910891
CCC[C@@H](NC)C(=O)N[C@@H](Cc1ccc(F)cc1)C(=O)N[C@H](C(=O)N[C@@H](C)C(=O)N[C@@H](C)C(=O)O)C(=O)N[C@@H](C)C(=O)N[C@@H](CC(=O)O)	0.19117647058823528	0.20670391061452514	0.09947643979057591	0.10638297872340426	0.1853932584269663	0.14835164835164835
COc1cc(O)cc(C(=O)NCCc2ccc(S(=O)(=O)NC(=O)N[C@H]3CC[C@H](C)CC3)cc2)c1OC	0.15591397849462366	0.175	0.1375	0.13924050632911392	0.1509433962264151	0.13125
CC(=O)O[C@H]1[C@@H](OC(=O)c2cc3ccc(O)cc3n2C)[C@@H](OC(=O)c2ccc(OC(=O)O)cc2)[C@@H](OC(C)=O)[C@@H](OC(C)=O)[C@@H]1O	0.15942028985507245	0.14516129032258066	0.125	0.12637362637362637	0.1751412429378531	0.13812154696132597
O=C(CO)[C@H](O)C[C@H](O)/C=C/n1c(C(F)(F)F)nc(-c2ccc(F)cc2)c1-c1ccc(F)cc1	0.3081761006289308	0.33088235294117646	0.0736196319018405	0.07453416149068323	0.375	0.10828025477707007
CCN(CC)CC[C@]1(C(=O)Nc2ccccc2S(=O)(=O)NC(=O)N[C@H]1C[C@H](O)C[C@@H](NC)Cc1ccccc1)C(=O)N[C@@H](C)C(=O)O	0.26424870466321243	0.19230769230769232	0.10471204188481675	0.11764705882352941	0.21839080459770116	0.16666666666666666
CC(C)CC(=O)O[C@H]1C[C@H](O)C[C@@H]2[C@@H]3CCC4=CC(=O)CC[C@]4(C)[C@H]3C(=O)C[C@@]21C	0.08839779005524862	0.12582781456953643	0.20588235294117646	0.22727272727272727	0.1	0.17266187050359713
C=C(C)[C@@H](CCC(C)C)[C@H]1CC[C@@]2(C)C3=CC[C@H]4C(C)(C)[C@@H](O)CC[C@]4(C)C3CC[C@]12C	0.06914893617021277	0.0875	0.12751677852348994	0.136986301369863	0.07643312101910828	0.12837837837837837
COc1cccc(CNC(=O)c2c(-c3ccccc3)c(-c3ccc(F)cc3)c(CC[C@@H](O)C[C@@H](O)CC(=O)[O-])n2C(C)C)c1	0.5256410256410257	0.2710843373493976	0.09042553191489362	0.10326086956521739	0.4013605442176871	0.20710059171597633
CC(C)(Oc1ccc(C2CC2(Cl)Cl)cc1)C(=O)O	0.11724137931034483	0.1440677966101695	0.15178571428571427	0.12389380530973451	0.1504424778761062	0.12280701754385964
CC(C)c1nc(-c2ccc(F)cc2)c(-c2ccc(F)cc2)n1/C=C/[C@H](O)C[C@@H](O)CC(=O)O	0.4305555555555556	0.49166666666666664	0.08125	0.09615384615384616	0.5398230088495575	0.19444444444444445
CCCCC/C=C\C=C/C=C/C/C=C\C=C\[C@H](OC(C)=O)C[C@@H](O)CC(=O)O	0.1488095238095238	0.16901408450704225	0.08108108108108109	0.0896551724137931	0.16666666666666666	0.21374045801526717
CC1=C(CC/C(C)=C/CC/C(C)=C/C(C)=C/C=C/C(C)=C/C=C/C=C(C)C)C(=O)O1	0.06486486486486487	0.08280254777070063	0.09333333333333334	0.087248322147651	0.07142857142857142	0.07236842105263158
CC(C)c1c(/C=C/[C@@H](O)C[C@@H](O)CC(=O)[O-])c(-c2ccc(F)cc2)cn1C1CCCCC1	0.29936305732484075	0.4274193548387097	0.11038961038961038	0.12666666666666668	0.43333333333333335	0.1724137931034483
CC(C)[C@@H]1Oc2cc(ccc2OC[C@H](O)CN2C)c(OC[C@H](O)[C@H]2O)ccc1O	0.13372093023255813	0.1506849315068493	0.14084507042253522	0.15942028985507245	0.16428571428571428	0.13380281690140844
CC1=C(CC[C@](C)(O)C[C@@H]2CC[C@@H](O)CC(=O)O2)C(C)(C)C1	0.06748466257668712	0.08888888888888889	0.25892857142857145	0.24107142857142858	0.07575757575757576	0.1111111111111111
CC1(C)CC(=O)c2c(-c3ccc(F)cc3)ccnc2/C1=C\[C@@H]1C[C@@H](O)C[C@@H](O)CC(=O)O1	0.20710059171597633	0.2206896551724138	0.1958041958041958	0.19858156028368795	0.23741007194244604	0.1038961038961039
CC1=C(C#C/C=C/C(C)=C/C(C)=C/C=C/C(=O)O)C(C)(C)CC1	0.059880239520958084	0.0948905109489051	0.09923664122137404	0.09230769230769231	0.08208955223880597	0.08333333333333333
Cc1ccnc(N/C=C/[C@@H](O)C[C@@H](O)CC(=O)[O-])c1SC[C@H](N)[C@@H](O)CC(=O)O	0.20625	0.26717557251908397	0.08843537414965986	0.09722222222222222	0.2578125	0.23255813953488372
CC(C)=CC[C@@H](/C=C/C=C/C(C)=O)C(O)c1cc(O)cc(O)c1C	0.11875	0.17829457364341086	0.09774436090225563	0.1076923076923077	0.16666666666666666	0.1328125
CC(C)n1c(CC[C@@H](O)C[C@@H](O)CC(=O)[O-])c(-c2ccc(F)cc2)c(-c2ccccc2)c1C(=O)NCc1ccccn1	0.5533333333333333	0.2795031055900621	0.08108108108108109	0.09392265193370165	0.4154929577464789	0.19879518072289157
COc1cc(C=O)c(-c2ccccc2)c(-c2ccccc2)c1OCC(O)C[C@@H](O)CC(=O)[O-]	0.40540540540540543	0.22297297297297297	0.09375	0.10191082802547771	0.31343283582089554	0.16778523489932887
COc1cccc2c1C(=O)c1c(O)c3c(c(O)c1C2=O)C[C@@](O)(C(=O)CO)C[C@@H]3O[C@H]1C[C@H](N)[C@@H](O)[C@H](C)O1	0.12755102040816327	0.12790697674418605	0.16770186335403728	0.16981132075471697	0.1317365269461078	0.15432098765432098
C[C@@H]1O[C@@H](Oc2ccc(CC3=Cc4ccc(O)cc4-c4ccc(O)cc4)cc23)[C@H](O)[C@H](O)[C@@H]1O	0.1853932584269663	0.13580246913580246	0.10559006211180125	0.1069182389937107	0.18543046357615894	0.11320754716981132
CC(=C/C=C/C(C)=C/C(C)=C\C(C)=C\C(=O)O)c1ccc(N(C)C)cc1	0.10778443113772455	0.17037037037037037	0.10144927536231885	0.0948905109489051	0.1417910447761194	0.09420289855072464
C[C@@H](O)c1ccc(-c2cc(F)ccc2F)cc1OCC(O)C[C@@H](O)CC(=O)[O-]	0.29931972789115646	0.312	0.09722222222222222	0.11428571428571428	0.3474576271186441	0.2076923076923077
CCCCOC(=O)C1=C(C)NC(C)=C(C(=O)OC(C)C)C1c1cccc([N+](=O)[O-])c1	0.15976331360946747	0.18181818181818182	0.13986013986013987	0.15	0.16312056737588654	0.14893617021276595
C=C1[C@@H](O)C[C@H](OC(=O)C(C)C)[C@@]2(C)CC[C@@H](C)[C@H](CCCC(C)C)O[C@@H]12	0.0872093023255814	0.10344827586206896	0.2222222222222222	0.2459016393442623	0.09154929577464789	0.224
CCCCCc1cc(OCC(O)C[C@@H](O)CC(=O)[O-])cc(-c2ccc(F)cc2)c1-c1ccc(C(=O)[O-])cc1	0.38125	0.2597402597402597	0.09302325581395349	0.10059171597633136	0.33098591549295775	0.1910828025477707
CCCCC[C@H](O)/C=C/C=C/C=C\C=C\C=C\[C@H](O)C[C@H]1O[C@@H]1O[C@H](C)[C@@H](O)CC(=O)O	0.1270718232044199	0.1568627450980392	0.08917197452229299	0.10457516339869281	0.16216216216216217	0.20567375886524822
CO[C@@H]1[C@H](O)[C@H](C)[C@@H](O[C@H]2O[C@H]([C@H](C)C=O)[C@@H](C)O[C@H](C)O2)C[C@@H]1C[C@@H](O)C[C@@H](O)CC(=O)O	0.15730337078651685	0.18543046357615894	0.19310344827586207	0.20422535211267606	0.16778523489932887	0.31297709923664124
CCOC(=O)C1=C(COCCN)NC(C)=C(C(=O)OC)C1c1ccccc1Cl	0.17073170731707318	0.14583333333333334	0.1276595744680851	0.12949640287769784	0.1678832116788321	0.14492753623188406
CC(C)(C)NC(=O)[C@@H]1C[C@@H]2C[C@@H]3CC[C@H]4NC(=O)C=C[C@]4(C)[C@H]3CC[C@]12C	0.055865921787709494	0.0728476821192053	0.20930232558139536	0.17557251908396945	0.053691275167785234	0.13138686131386862
CC(C)CCC[C@H](C)[C@H]1CC[C@@]2(C(C)O)C3=CCC4C(C)(C)[C@@H](O)CC[C@]4(C)C3CC[C@]12C	0.0851063829787234	0.09937888198757763	0.125	0.1342281879194631	0.08860759493670886	0.14864864864864866
CC[C@@H](C)C(=O)O[C@H]1C[C@@H](C)C=C2C=C[C@H](C)[C@H](CC[C@@H]3C[C@@H](O)CC(=O)O3)[C@H]21	0.09550561797752809	0.12	0.7802197802197802	1.0	0.10135135135135136	0.47706422018348627
CC(C)c1c(O)c(C(C)C)c(C(C)C)c(OCC(O)C[C@@H](O)CC(=O)[O-])c1-c1ccc(F)cc1	0.33986928104575165	0.35877862595419846	0.11688311688311688	0.12582781456953643	0.36220472440944884	0.20422535211267606
COc1cc([C@H](O)C[C@@H](O)CC(=O)[O-])c(-c2ccc(F)cc2)cc1OC	0.2916666666666667	0.33613445378151263	0.10071942446043165	0.11029411764705882	0.375	0.16923076923076924
C/C=C/C(C)=C\[C@H](C)[C@H]1CC[C@@]2(C)C3=CC[C@H]4C(C)(C)[C@@H](O)CC[C@]4(C)C3=CC[C@]12C	0.05291005291005291	0.08860759493670886	0.12162162162162163	0.1310344827586207	0.07741935483870968	0.1
CCCCC/C=C\C=C\[C@H](/C=C/C=O)C(C)(O)C[C@H](O)CC(=O)O	0.13924050632911392	0.17692307692307693	0.09701492537313433	0.09022556390977443	0.1746031746031746	0.19672131147540983
C=C1[C@@H](OC(=O)C2CCCC2)C[C@H](OC(C)=O)[C@@H]2[C@@H](C)C[C@@H](OC(=O)C(C)C)C[C@@H]12	0.06486486486486487	0.08280254777070063	0.17985611510791366	0.208955223880597	0.057692307692307696	0.17266187050359713
CC(=O)[C@]1(O)Cc2c(O)c3c(c(O)c2[C@@H](O[C@H]2C[C@H](N)[C@H](O)[C@H](C)O2)C1)C(=O)c1ccccc1C3=O	0.15135135135135136	0.13414634146341464	0.16883116883116883	0.17105263157894737	0.16025641025641027	0.15483870967741936
CC[C@H](C)[C@@](C)(O)[C@H](C)[C@H]1CC[C@@H]2C=C[C@H](C)CC[C@@H](O)C[C@@H](O)CC[C@]12C	0.06741573033707865	0.09395973154362416	0.1984732824427481	0.20155038759689922	0.0821917808219178	0.18181818181818182
CC/C=C\C[C@H]1O[C@@H]2O[C@H](C)[C@@H]3C[C@@H](O[Si](C)(C)C(C)(C)C)C[C@@H](O)C[C@@H]3CC[C@]21C	0.02577319587628866	0.05521472392638037	0.2116788321167883	0.17985611510791366	0.04375	0.11486486486486487
Cc1cc(-c2c(-c3ccc(F)cc3)nc(C(C)C)n2/C=C/[C@@H](O)C[C@@H](O)CC(=O)O)cc(C)c1F	0.36363636363636365	0.5	0.09259259259259259	0.10759493670886076	0.47107438016528924	0.19727891156462585
CCCCC/C=C\C=C/C=C/C=C/[C@H](CC[C@@H](O)C[C@@H](O)CC(=O)O)CC(=O)O	0.18902439024390244	0.18309859154929578	0.06578947368421052	0.0738255033557047	0.18115942028985507	0.2677165354330709
C/C=C(/C)C(=O)O[C@H]1C[C@@H](C)C=C2C=C[C@H](C)[C@H](CC[C@@H]3C[C@@H](O)CC(=O)O3)[C@H]21	0.08333333333333333	0.11258278145695365	0.7419354838709677	0.7582417582417582	0.09395973154362416	0.35294117647058826
C[C@@H]1O[C@@H](O[C@H]2[C@H](O)[C@@H](O)[C@@H](O[C@H]3[C@H](O)[C@@H](O)[C@H](O)O[C@@H]3CO)O[C@@H]2CO)[C@H](O)[C@@H](O)[C@@H]1N[C@H]1C=C(CO)[C@@H](O)[C@H](O)[C@H]1O	0.04484304932735426	0.04040404040404041	0.10497237569060773	0.10614525139664804	0.04145077720207254	0.10555555555555556
C[C@H]1O[C@@H](Oc2ccc(CC3=C[C@@H](c4ccc(F)cc4)[C@H](O)[C@@H]3O)cc2)[C@H](O)[C@@H](O)[C@@H]1O	0.19298245614035087	0.1568627450980392	0.13245033112582782	0.1342281879194631	0.2112676056338028	0.12582781456953643
C[C@@H]1O[C@@H](O[C@@H]2[C@H](O)[C@@H](O)[C@@H](O[C@H]3[C@H](O)[C@@H](O)[C@H](O)O[C@@H]3CO)O[C@@H]2CO)[C@H](O)[C@@H](O)[C@@H]1N[C@H]1C=C(CO)[C@@H](O)[C@H](O)[C@H]1O	0.04484304932735426	0.04040404040404041	0.10497237569060773	0.10614525139664804	0.04145077720207254	0.10555555555555556
N#Cc1ccc(Cn2c(-c3ccccc3)c(-c3ccc(F)cc3)c(CC[C@@H](O)C[C@@H](O)CC(=O)[O-])n2)cc1	0.4866666666666667	0.2484076433121019	0.06741573033707865	0.07428571428571429	0.36428571428571427	0.15950920245398773
C=C[C@@H]1[C@@H]2C(=O)O[C@@](C)(O[C@@H]3O[C@H](C)[C@H](O)[C@H](O[C@@H]4O[C@H](CO)[C@@H](O)[C@H](NC)[C@H]4O)[C@H]3N)C[C@H]2[C@@H](O)C[C@@H]1O	0.04265402843601896	0.0546448087431694	0.1402439024390244	0.1419753086419753	0.05027932960893855	0.12727272727272726
CC/C=C\CC[C@H]1C[C@@H](C)CC(=O)O[C@@H]1CC/C=C/C=C/CC[C@@H](O)CC(=O)O	0.12643678160919541	0.14189189189189189	0.19852941176470587	0.21052631578947367	0.1388888888888889	0.2366412213740458
Cc1ccc(C)c(-c2cc(-c3ccc(F)cc3)c(/C=C/[C@@H]3C[C@@H](O)CC(=O)O3)c(C(C)C)n2)c1	0.22807017543859648	0.2978723404255319	0.17218543046357615	0.19047619047619047	0.2805755395683453	0.1
CC1=C[C@H]2OC(C)(C)[C@@H](O)C[C@@H](O)C[C@@]2(C)C[C@H]1NC(=O)c1c(-c2ccc(F)cc2)cc(-c2ccc(F)cc2)cc1	0.25824175824175827	0.18823529411764706	0.14619883040935672	0.14792899408284024	0.2236024844720497	0.11428571428571428
C/C=C(/C)C(=O)O[C@@H]1C2C(=C[C@@H](C)[C@@H]1O)C=C[C@@H](C)[C@@H]2CC[C@@H]1C[C@@H](O)CC(=O)O1	0.08839779005524862	0.11842105263157894	0.5769230769230769	0.5882352941176471	0.1	0.3252032520325203
CCOC(=O)C1=C(C)NC(C)=C(C(=O)OC)C1c1cccc(Cl)c1Cl	0.1375	0.14814814814814814	0.12878787878787878	0.13076923076923078	0.13636363636363635	0.1297709923664122
CC(C)=C[C@H]1C2=C[C@H](C)[C@H](CC[C@@H](O)CC(=O)[O-])C2CC1	0.10967741935483871	0.12403100775193798	0.19827586206896552	0.21238938053097345	0.12	0.2777777777777778
CC(C)C[C@@H](CO)C(=O)N[C@@H]1CCC[C@H]1C(=O)N[C@@H](CC(=O)N[C@@H](Cc1ccccc1)[C@H](O)CN)C(=O)N[C@@H](C)C(=O)N[C@@H](CC(C)C)C(=O)O	0.1822429906542056	0.15306122448979592	0.1111111111111111	0.11794871794871795	0.1631578947368421	0.1711229946524064
COc1cc(-c2ccc(F)cc2)cc(CC2CCCCC2)c1OCC(O)C[C@@H](O)CC(=O)[O-]	0.2839506172839506	0.2746478873239437	0.11464968152866242	0.12337662337662338	0.3037037037037037	0.1836734693877551
C=C(C)C(=O)O[C@H]1C[C@H](O)C=C2C=C[C@H](C)[C@H](CC[C@@H](O)C[C@@H](O)CC(=O)NO)[C@H]21	0.1951219512195122	0.15753424657534246	0.3360655737704918	0.35294117647058826	0.15492957746478872	0.6701030927835051
CCCCC/C=C\C=C/C=C/C=C/[C@H](CC[C@@H](O)C[C@@H](O)CC(=O)O)C(C)=O	0.2	0.1956521739130435	0.07432432432432433	0.08275862068965517	0.19402985074626866	0.27419354838709675
CC(C)CCC[C@@](C)(O)[C@H]1CC[C@@]2(C)C3=CC[C@H]4C(C)(C)[C@@H](O)CC[C@]4(C)[C@H]3CC[C@]12C	0.06914893617021277	0.08074534161490683	0.14285714285714285	0.136986301369863	0.06962025316455696	0.12837837837837837
CC[C@@H](C)C(=O)O[C@H]1C[C@@H](C)C=C2C=C[C@H](C)[C@H](CC[C@@H](O)C[C@@H](O)CC(=O)[O-])[C@H]21	0.1951219512195122	0.18181818181818182	0.41739130434782606	0.5480769230769231	0.16312056737588654	0.7608695652173914
CC(/C=C/C=C/[C@@H](O)C[C@@H](O)CC(=O)[O-])=C(\C)c1cc(F)c(F)cc1	0.18181818181818182	0.27049180327868855	0.09558823529411764	0.10526315789473684	0.28205128205128205	0.1746031746031746
CC(C)c1cc(SC(C)(C)Sc2cc(-c3ccc(F)cc3)c(OC[C@H](O)C[C@@H](O)CC(=O)[O-])c(C(C)C)c2)cc(-c2ccc(F)cc2)c1[O-]	0.3315508021390374	0.26136363636363635	0.1076923076923077	0.09743589743589744	0.2916666666666667	0.1497326203208556
C=C[C@]1(C)CC[C@]2(C)[C@@H](CC[C@@H]3[C@H](O)CC(=O)C=C3C)C3=CC(=O)C=C3[C@@H]12	0.08620689655172414	0.11724137931034483	0.19083969465648856	0.1937984496124031	0.1056338028169014	0.13970588235294118
CC1=C(/C=C/C(C)=C/C=C/C(C)=C\C(=O)O)C(C)(C)CCC1	0.06097560975609756	0.10526315789473684	0.11023622047244094	0.10317460317460317	0.09230769230769231	0.08527131782945736
CCCCCn1cc(C(=O)c2ccc(F)cc2)c(-c2ccc(F)cc2)c(CC[C@@H](O)C[C@@H](O)CC(=O)[O-])n1C(=O)[O-]	0.35714285714285715	0.25625	0.08333333333333333	0.0903954802259887	0.30666666666666664	0.1901840490797546
CC(C)(C)OC(=O)[C@H]1C[C@@H]2C[C@@H]3C=C4C[C@@H](O)CC[C@]4(C)[C@H]3CC[C@@]21C	0.0449438202247191	0.06711409395973154	0.23387096774193547	0.1984126984126984	0.0547945205479452	0.14285714285714285
C[C@@H]1C[C@@](C)(c2ccccc2)O[C@H](CC[C@@H](O)CC(=O)O)[C@H]1CC(=O)O	0.25675675675675674	0.19548872180451127	0.16793893129770993	0.1796875	0.24193548387096775	0.3103448275862069
CC(C)c1cc(-c2ccccc2)nc(-c2ccc(F)cc2)c1/C=C/[C@@H]1C[C@@H](O)CC(=O)O1	0.32051282051282054	0.28776978417266186	0.1610738255033557	0.1793103448275862	0.3282442748091603	0.09554140127388536
NS(=O)(=O)c1cc2c(cc1Cl)NC(C(Cl)Cl)NS2(=O)=O	0.056962025316455694	0.10236220472440945	0.05511811023622047	0.06451612903225806	0.06299212598425197	0.05555555555555555
C=C1[C@@H]2C[C@H](O[C@@H]3O[C@H](CO)[C@@H](O)[C@H](O[C@H]4O[C@@H](CO)[C@@H](O)[C@H](N4CC[C@H](O)[C@H](O)[C@@H]4O)[C@H](O)[C@H](C)O4)[C@H]1O)[C@H]3[C@@H]2O	0.03619909502262444	0.035897435897435895	0.11363636363636363	0.11494252873563218	0.042328042328042326	0.1016949152542373
CCCCC/C=C\C=C/C=C/C=C/[C@H](CC[C@@H](O)C[C@@H](O)CC(=O)O)C(C)CO	0.18181818181818182	0.19148936170212766	0.06578947368421052	0.08108108108108109	0.19852941176470587	0.2578125
C[C@H]1O[C@@H](Oc2cc(O)c3c(=O)cc(C)c(O)c(/C=N/N[C@@H]4C[C@@H](O)[C@@H](O)C4)c3c(=O)c2)[C@H](O)[C@@H](O)[C@@H]1O	0.09547738693467336	0.10404624277456648	0.16352201257861634	0.16560509554140126	0.09411764705882353	0.13580246913580246
C[C@@H]1CC[C@H]([C@@H](O)CC(=O)O)[C@H]2CC[C@@H](O)[C@]1(C)C(=O)CC[C@]2(C)C(=O)CO	0.11834319526627218	0.14084507042253522	0.15555555555555556	0.16666666666666666	0.12142857142857143	0.23015873015873015
Cc1ncc(COP(=O)(O)O)c(-c2ccccc2)c1-c1ccc(F)cc1	0.34285714285714286	0.2196969696969697	0.06896551724137931	0.06993006993006994	0.3448275862068966	0.06944444444444445
CC(C)(S)C(=O)N[C@H](C(=O)N[C@@H](Cc1ccccc1)C(=O)N[C@@H](Cc1ccccc1)C(=O)N[C@@H](C)[C@H](O)C(=O)O)C(=O)N[C@@H](CC(=O)O)C	0.27319587628865977	0.1827956989247312	0.10309278350515463	0.09844559585492228	0.21468926553672316	0.15135135135135136
O=C1C[C@@H](c2ccc(N)cc2)C(=O)N[C@@H]1CCCN1C(=O)N[C@@H](Cc2ccccc2)C(=O)N[C@@H]1C(=O)N[C@@H](CCC(=O)O)C(=O)O	0.23979591836734693	0.1368421052631579	0.1111111111111111	0.11827956989247312	0.19886363636363635	0.14835164835164835
COc1cccc2c1C(=O)c1c(O)c3c(c(O)c1C2=O)C[C@@](O)(C(C)=O)C[C@@H]3O[C@H]1C[C@H](N)[C@H](O)[C@H](C)O1	0.12371134020618557	0.1301775147928994	0.17088607594936708	0.17307692307692307	0.12727272727272726	0.15723270440251572
CC(=O)/C=C/CC[C@@]1(C)CC[C@H](O)C[C@H]2[C@@H]3CCC4=CC(=O)CC[C@]4(C)[C@H]3CC[C@@]21C	0.06349206349206349	0.10126582278481013	0.17482517482517482	0.1773049645390071	0.08333333333333333	0.12837837837837837
C/C=C(\C)C(=O)O[C@H]1C[C@@H](C)C=C(C)C=C2C=C[C@H](C)[C@H](CC[C@@H]3C[C@@H](O)CC(=O)O3)[C@H](C)[C@H]12	0.08900523560209424	0.11728395061728394	0.6055045871559633	0.6018518518518519	0.1	0.28888888888888886
Cc1cc(=O)c(-c2ccccc2)nc(-c2ccc(F)cc2)c1/C=C/[C@@H]1C[C@@H](O)CC(=O)O1	0.2875	0.2517482517482518	0.1610738255033557	0.16326530612244897	0.28888888888888886	0.08176100628930817
COC(=O)C1=C(C)NC(C)=C(C(=O)OC)C1c1ccccc1[N+](=O)[O-]	0.1518987341772152	0.15671641791044777	0.11194029850746269	0.11363636363636363	0.16279069767441862	0.11278195488721804
C[C@@H]1C[C@H]2[C@@H]3CCC4=CC(=O)C=C[C@]4(C)[C@@]3(F)[C@@H](O)C[C@]2(C)[C@@]1(O)C(=O)COP(=O)(O)O	0.08695652173913043	0.11612903225806452	0.19285714285714287	0.1956521739130435	0.09803921568627451	0.18571428571428572
COc1ccc(NC(=O)c2c(-c3ccccc3)c(-c3ccc(F)cc3)c(CC[C@@H](O)C[C@@H](O)CC(=O)[O-])n2C(C)C)cc1	0.5666666666666667	0.27607361963190186	0.0918918918918919	0.10497237569060773	0.4097222222222222	0.20359281437125748
COc1ccc(-c2cc(-c3ccccc3)nc(C(C)C)c2/C=C/[C@@H]2C[C@@H](O)CC(=O)O2)cc1	0.26666666666666666	0.23809523809523808	0.17333333333333334	0.1917808219178082	0.2642857142857143	0.10759493670886076
C[C@@H]1O[C@H](OC(C)=O)[C@@H](OC(C)=O)[C@@H](O)[C@H]2O[C@]3(O)C=CC[C@@H]4[C@H]5C[C@@](O)(C=O)C[C@@H]5CC[C@@]4(C)[C@H]3CC[C@@]21C	0.061611374407582936	0.08241758241758242	0.16463414634146342	0.15950920245398773	0.06077348066298342	0.14457831325301204
CC(=O)C(=O)O[C@H]1C[C@@H](C)C=C2C=C[C@H](C)[C@H](CC[C@@H](O)C[C@@H](O)CC(=O)NO)[C@H]21	0.1951219512195122	0.1736111111111111	0.39316239316239315	0.41228070175438597	0.15492957746478872	0.5882352941176471
CC[C@H](C)C(=O)O[C@H]1C[C@@H](C)C=C2C=C[C@H](C)[C@H](CC[C@@H](O)C[C@@H](O)CC(=O)[O-])[C@H]21	0.1951219512195122	0.18181818181818182	0.41739130434782606	0.5480769230769231	0.16312056737588654	0.7608695652173914
CC[C@H](CC[C@H](C)[C@H]1C[C@@H](O)CC(=O)O)CC[C@]2(C)C3=CCC4C[C@@H](O)CC[C@]4(C)C3=CC[C@]12C	0.12234042553191489	0.15	0.19463087248322147	0.19727891156462585	0.14012738853503184	0.22916666666666666
C#C[C@]1(O)CC[C@H]2[C@@H]3CCC4=CC(=O)CC[C@]4(C)[C@H]3CC[C@@]21C	0.040697674418604654	0.04827586206896552	0.10606060606060606	0.1076923076923077	0.05	0.07407407407407407
C#C[C@@]1(CO)C=CC[C@H]2[C@@H]3C[C@H](C)C4=CC(=O)CC[C@]4(C)[C@H]3CC[C@@]21C	0.05649717514124294	0.0738255033557047	0.15789473684210525	0.16030534351145037	0.06896551724137931	0.125
CC(C)CC(=O)O[C@H]1C[C@@H](C)C=C2C=C[C@H](C)[C@H](CC[C@@H](O)C[C@@H](O)CC(=O)[O-])[C@H]21	0.20245398773006135	0.19014084507042253	0.4051724137931034	0.4375	0.17142857142857143	0.62
CN[C@@H](C)C(=O)O[C@H]1C[C@@H](O)C=C2C=C[C@H](C)[C@H](CC[C@@H](O)C[C@@H](O)CC(=O)[O-])[C@H]21	0.20987654320987653	0.18181818181818182	0.34710743801652894	0.4	0.17142857142857143	0.7419354838709677
C=C1/C(=C\C=C2/CCC[C@]3(C)[C@@H]([C@H](C)CCCC(C)C)CC[C@@H]23)C[C@@H](O)C[C@@H]1O	0.08333333333333333	0.11258278145695365	0.15714285714285714	0.17647058823529413	0.10135135135135136	0.14184397163120568
CC(=O)OCC1=C(C)NC(C)=C(C(=O)OC(C)C)C1c1ccccc1Cl	0.17834394904458598	0.1791044776119403	0.1259259259259259	0.13636363636363635	0.1953125	0.13533834586466165
N#C[C@@]1(O[C@@H]2O[C@@H](CO)[C@@H](O)[C@H](O)[C@@H]2O)C=C[C@H](O)[C@@H]2[C@@H]1C[C@H](O)[C@@H](O)[C@@H](O[C@H]3O[C@H](CO)[C@@H](O)[C@H](N)[C@H]3N)[C@H]2O	0.03211009174311927	0.03664921465968586	0.10344827586206896	0.10465116279069768	0.03763440860215054	0.10404624277456648
C[C@@H](N)C(=O)N[C@@H](Cc1ccc(F)cc1)C(=O)N[C@@H](C)C(=O)N[C@@H](Cc1c[nH]cn1)C(=O)N[C@@H](CO)C(=O)N[C@@H](C)C(=O)N[C@@H](CC(=O)O)	0.19806763285024154	0.20765027322404372	0.08040201005025126	0.09230769230769231	0.2	0.13227513227513227
C/C=C\[S@](=O)[C@@H](CC)Sc1cc(C)cc(CC[C@H](O)[C@H](C)NC(N)C)c1OC	0.1242603550295858	0.15602836879432624	0.11347517730496454	0.13138686131386862	0.14492753623188406	0.14705882352941177
CC[C@@H](C)C(=O)O[C@H]1C[C@@H](C)C=C2C=C[C@H](C)[C@H](CC[C@@H](O)C[C@@H](O)CC(=O)NO)[C@H]21	0.20606060606060606	0.18620689655172415	0.4067796610169492	0.5327102803738317	0.16783216783216784	0.7553191489361702
Cc1cc(F)ccc1-c1c(-c2ccc(F)cc2)nc(C(C)C)n1/C=C/[C@@H](O)C[C@@H](O)CC(=O)O	0.38666666666666666	0.49586776859504134	0.08695652173913043	0.10191082802547771	0.5172413793103449	0.2
