# Supplementary material for: Transformer-Decoder GPT Models for Generating Virtual Screening Libraries of HMG-Coenzyme A Reductase Inhibitors: Effects of Temperature, Prompt Length, and Transfer-Learning Strategies
Source: J Chem Inf Model. 2024 Nov 7;64(22):8464–80. doi: 10.1021/acs.jcim.4c01309 (PMC11600504; doi:10.1021/acs.jcim.4c01309)
Supplement: Supplementary file 3 — ci4c01309_si_003.zip [file ci4c01309_si_003.zip › Datasets/xfer_Learning_files/3XA5K_model_gen_ic50_results/3XA5K_Refined_Statin_similarity_0p0.csv]

Generated Molecule	atorvastatin	rosuvastatin	simvatstatin	lovastatin	fluvastatin	pravastatin
CC(C)C1=CC[C@]2(C)C3=C(CC[C@@H]4C5CC[C@](C)(C(=O)O)CC[C@]5(C)[C@H]4CC[C@]32C)C1	0.08108108108108109	0.10897435897435898	0.12080536912751678	0.13013698630136986	0.09090909090909091	0.10666666666666667
Nc1ccccc1OS(=O)(=O)c1ccc(C(=O)N[C@@H]2CCCN2C(=O)[C@H]2CCCCN2Cc2ccccc2)cc1	0.25	0.12154696132596685	0.08839779005524862	0.0893854748603352	0.16470588235294117	0.08287292817679558
CSC1=N[C@H](CC(=O)N[C@@H](CC2CCCCC2)C(=O)N)C(=O)N1	0.0783132530120482	0.08571428571428572	0.11450381679389313	0.125	0.06521739130434782	0.10687022900763359
CCCCNC(=O)[C@H]1CCc2cc(O)ccc2C1=O	0.12751677852348994	0.13709677419354838	0.16379310344827586	0.16666666666666666	0.13333333333333333	0.13559322033898305
C/C1=C/C[C@@H](/C=C/[C@@H](O)C[C@@H](O)CC(=O)[O-])C(=O)NC1=O	0.14	0.2413793103448276	0.11290322580645161	0.12396694214876033	0.23008849557522124	0.1810344827586207
CC(=O)[C@H]1CO[C@@H]2[C@@H]3CCC4=CC(=O)CC[C@]4(C)[C@H]3CC[C@]12C	0.052941176470588235	0.07042253521126761	0.14960629921259844	0.152	0.05755395683453238	0.10687022900763359
Cc1ccc2c(n1)CCC(C)C2	0.06428571428571428	0.0990990990990991	0.11538461538461539	0.11764705882352941	0.08333333333333333	0.07476635514018691
O=S1(=O)CC[C@H]([C@@H]2SC(=O)Nc3ccccc3Sc3ccccc32)C(F)(F)C1	0.1686746987951807	0.11333333333333333	0.08783783783783784	0.08904109589041095	0.16546762589928057	0.059602649006622516
CCO[P@H](=O)N(C)CCCCCN1CCCO[C@@H]1CO[C@@H](C)O	0.0783132530120482	0.08571428571428572	0.11450381679389313	0.13385826771653545	0.072992700729927	0.1328125
O=c1ccc2c(O)cc(O)cc2o1	0.10218978102189781	0.12727272727272726	0.08256880733944955	0.08411214953271028	0.14423076923076922	0.06363636363636363
C=C(C)[C@H](CC=C(C)C)C1CC[C@@]2(C)C(=O)CC[C@@H]12	0.05063291139240506	0.07751937984496124	0.11764705882352941	0.12931034482758622	0.06349206349206349	0.1
O=C(CO)N[C@@H]1[C@@H](O)[C@@H](O[C@H]2[C@@H](O)[C@@H](O)[C@H](O)O[C@@H]2CO)O[C@@H](CO)O[C@@H]1CO	0.06043956043956044	0.05063291139240506	0.11888111888111888	0.12056737588652482	0.05228758169934641	0.1276595744680851
N#Cc1cnc(C(C#N)c2ccc(Cl)cc2)c(N)n1	0.09803921568627451	0.14634146341463414	0.038461538461538464	0.047244094488188976	0.12396694214876033	0.03875968992248062
NCCCCNC(=O)c1c(-c2ccccc2)c(-c2ccc(F)cc2)c(CC[C@@H](O)C[C@@H](O)CC(=O)[O-])n1C(=O)N1CCCC1	0.40588235294117647	0.23255813953488372	0.08421052631578947	0.09090909090909091	0.3269230769230769	0.17142857142857143
C=CC(=C)CC[C@@]1(C)CC[C@H]2[C@@H]3CCC4=CC(=O)CC[C@]4(C)[C@H]3CC[C@@]21C	0.049723756906077346	0.07236842105263158	0.12142857142857143	0.12318840579710146	0.06756756756756757	0.09090909090909091
O=C(CCCN1CC=C(n2c(=O)[nH]c3ccccc32)CC1)c1ccc(F)cc1	0.2564102564102564	0.18181818181818182	0.10884353741496598	0.1103448275862069	0.30158730158730157	0.08
CCC(=O)Nc1ccc(O)cc1	0.15625	0.1523809523809524	0.11650485436893204	0.1188118811881188	0.16	0.10679611650485436
C[C@H](C(=O)OC1CCCCC1)c1cccc(Cl)c1	0.09933774834437085	0.112	0.1271186440677966	0.1592920353982301	0.12605042016806722	0.1282051282051282
NC(=O)N1CCCC1	0.03007518796992481	0.028037383177570093	0.061224489795918366	0.0625	0.039603960396039604	0.04040404040404041
CNC[C@@H](C)Cc1cccc(O)c1	0.12686567164179105	0.13761467889908258	0.09259259259259259	0.11538461538461539	0.1553398058252427	0.10377358490566038
NC[C@H]1O[C@H](Cc2ccc(N)c(N)c2)[C@H](O)[C@@H](O)[C@@H]1O	0.08333333333333333	0.10077519379844961	0.12396694214876033	0.12605042016806722	0.10483870967741936	0.125
Cc1ccc([C@@H]2C[C@@H](O)CN2C)cc1	0.1	0.11403508771929824	0.14150943396226415	0.14423076923076922	0.12962962962962962	0.1111111111111111
CCCCCC[C@H]1CC[C@]2(C)C3=C(C)CC[C@]3(C)C(=O)C2=C1C(=O)O	0.10240963855421686	0.1223021582733813	0.16279069767441862	0.16535433070866143	0.10218978102189781	0.14615384615384616
C#CCCCNC(=O)n1cc(F)c(=O)[nH]c1=O	0.10273972602739725	0.10743801652892562	0.09401709401709402	0.09565217391304348	0.10256410256410256	0.07627118644067797
C[C@@]12CC3=C(CCC4=CC(=O)CC[C@@H]43)[C@@H]1CC[C@@H]2O	0.049689440993788817	0.05970149253731343	0.11475409836065574	0.11666666666666667	0.06201550387596899	0.08
CC1=C(O[C@@H]2O[C@@H](CO)[C@@H](O)[C@H](O)[C@H]2O)C(=O)[C@@H](C)C1	0.06329113924050633	0.07633587786259542	0.17391304347826086	0.17699115044247787	0.07936507936507936	0.15517241379310345
C=CC[S@](=O)C/C(=O)\[C@H]1CC[C@@H](O)[C@H](CC)CC1	0.05806451612903226	0.0703125	0.14912280701754385	0.15178571428571427	0.06451612903225806	0.13043478260869565
C/C=C(C(=C\C)C(=O)O)C(=O)O	0.08208955223880597	0.102803738317757	0.06666666666666667	0.06796116504854369	0.0970873786407767	0.11
C/C=C\C/C=N\C	0.022900763358778626	0.049019607843137254	0.030612244897959183	0.03125	0.05154639175257732	0.030927835051546393
CCCC[C@H](CC)OC(=O)c1ccc(N)cc1	0.14893617021276595	0.15384615384615385	0.13157894736842105	0.15454545454545454	0.16071428571428573	0.16363636363636364
C[C@H]1[C@@H]2CC[C@@H]3[C@@H]4CCC5=CC(=O)C=C[C@]5(C)[C@@]4(F)[C@@H](O)C[C@]3(C)[C@]2(C(=O)CO)O1	0.08241758241758242	0.1038961038961039	0.19708029197080293	0.2	0.09271523178807947	0.16428571428571428
C=C(C(=O)NC(=O)OC)c1ccccc1Cl	0.14492753623188406	0.11016949152542373	0.09649122807017543	0.09821428571428571	0.14545454545454545	0.10714285714285714
CCN(CC)CC(=O)Nc1c(C)cccc1C	0.13380281690140844	0.15517241379310345	0.14285714285714285	0.14545454545454545	0.1415929203539823	0.12389380530973451
C=C[C@]12[C@H](CC)C(=O)C[C@@H]1CC2	0.027777777777777776	0.04310344827586207	0.11650485436893204	0.1188118811881188	0.04504504504504504	0.07547169811320754
Cc1cc(C2=C(C)NC(=O)c3ccccc3S(=O)(=O)N2)cc(F)c1	0.19078947368421054	0.15789473684210525	0.07246376811594203	0.07352941176470588	0.21138211382113822	0.05755395683453238
O=C(C[C@H](c1ccccc1)N(CCCl)C(=O)O)N1CCC[C@H]1C(=O)O	0.1870967741935484	0.145985401459854	0.11851851851851852	0.12878787878787878	0.17829457364341086	0.15384615384615385
CC(C)CNC(=O)[C@@H]1C=C2c3cccc4[nH]cc(c34)C[C@H]2CC1	0.14556962025316456	0.14925373134328357	0.13846153846153847	0.15873015873015872	0.1732283464566929	0.12213740458015267
CC[C@H](C)[C@H]1C(=O)N2CCC[C@H]2[C@]2(O)O[C@](NC(=O)[C@@H]3C=C4c5cccc6[nH]cc(c56)C[C@H]4N(C)C3)(C(C)C)C(=O)N12	0.14285714285714285	0.15168539325842698	0.16374269005847952	0.17964071856287425	0.14942528735632185	0.13793103448275862
CCN(CC)CCS(=O)(=O)c1ccc(C(=O)O)cc1	0.1527777777777778	0.21929824561403508	0.13675213675213677	0.1391304347826087	0.16521739130434782	0.14782608695652175
Cc1cc(N2CCNC(C)C2)n(-c2ccccc2)c1	0.14093959731543623	0.08333333333333333	0.096	0.0975609756097561	0.15966386554621848	0.07086614173228346
C[C@H]1O[C@@H](OC(C)=O)[C@@H](OC(C)=O)[C@@H](O)[C@H]2[C@@H](OC(=O)C(O)[C@@]1(O)[C@]1(O)O[C@H](CO)[C@@H](O)[C@H]1O)[C@H](O)[C@H](O)[C@H]2O	0.06310679611650485	0.07262569832402235	0.14814814814814814	0.15	0.05649717514124294	0.14906832298136646
CO[C@@H]1C[C@@H](C[C@H]2CC[C@@H](C)C[C@@H]2C)C(=O)O1	0.03184713375796178	0.046511627906976744	0.205607476635514	0.20952380952380953	0.04	0.13274336283185842
CO[C@H]1O[C@@H](COC(C)=O)[C@@H](OC(C)=O)[C@@H](OC(C)=O)[C@H](NC(C)=O)[C@@H]1O	0.06285714285714286	0.07432432432432433	0.1590909090909091	0.15267175572519084	0.047619047619047616	0.14285714285714285
C=C(CC(=O)c1ccc(OC)cc1)c1ccc(OC)cc1OC	0.16233766233766234	0.15151515151515152	0.09774436090225563	0.09923664122137404	0.1951219512195122	0.09848484848484848
COc1cc(C[C@@H](C)C[C@H](O)CC(=O)[O-])cc(-c2ccc(F)cc2)c1OC	0.2857142857142857	0.32786885245901637	0.11428571428571428	0.1323529411764706	0.35344827586206895	0.17424242424242425
CC(C)CC(NC(=O)[C@@H](O)[C@H](N)Cc1ccccc1)C(=O)O	0.2517985611510791	0.20491803278688525	0.1015625	0.12096774193548387	0.25663716814159293	0.19658119658119658
N[C@H](C(=O)O)[C@@H](CO)C(=O)O	0.10077519379844961	0.10576923076923077	0.05825242718446602	0.07	0.1	0.1368421052631579
COOC(=O)[C@H]1C[C@H](C)C2=C(C)CC[C@@H]21	0.04697986577181208	0.06611570247933884	0.16037735849056603	0.16346153846153846	0.05982905982905983	0.12962962962962962
CC1(C)CO[C@](C)(CC2=Nc3ccccc3S(=O)(=O)N2)C1	0.11612903225806452	0.12307692307692308	0.1111111111111111	0.11290322580645161	0.13709677419354838	0.0859375
COc1cc(SCCC(O)CC(=O)OC)ccc1O	0.1597222222222222	0.17647058823529413	0.12605042016806722	0.13793103448275862	0.18421052631578946	0.17699115044247787
NC(N)=NC[C@@]1(O)Cc2cc(OCc3ccccc3)ccc2-1	0.17105263157894737	0.11851851851851852	0.08208955223880597	0.08333333333333333	0.19672131147540983	0.07462686567164178
CC(C)n1nc(CN(C)C(=O)N[C@H](C(=O)N[C@@H](Cc2ccccc2)C[C@H](O)[C@H](Cc2ccccc2)NC(=O)OCc2cncs2)C(C)C)c1=O	0.275	0.1875	0.09900990099009901	0.10552763819095477	0.20540540540540542	0.13333333333333333
C[C@@H]1CN[C@H]2[C@@H](C)C(=O)N[C@@H]3C[C@@H](C)[C@]4(O)[C@H](O)[C@@H](O[C@H]4[C@H](O)C[C@@](O)([C@@H](O)[C@@H]4O)[C@H](N)[C@@H](O)[C@H]43)[C@H]21	0.03431372549019608	0.045454545454545456	0.14102564102564102	0.14285714285714285	0.040697674418604654	0.11320754716981132
C[C@@H](NC(=O)/C(=N\OC(C)(C)C)[C@@H](O)c1ccc([N+](=O)[O-])cc1)C(=O)O	0.16560509554140126	0.2	0.13636363636363635	0.1297709923664122	0.17054263565891473	0.1640625
O=C(O)[C@@](O)(Cc1ccccc1)C(=O)Nc1ccccc1	0.3384615384615385	0.13953488372093023	0.09302325581395349	0.0859375	0.21367521367521367	0.1111111111111111
Nc1nc2[nH]cc(C(=O)O)c2cc1C(=O)N1CCCC[C@H]1C(=O)NCC(=O)NCC(=O)NCC(=O)O	0.11458333333333333	0.11976047904191617	0.09696969696969697	0.09815950920245399	0.10975609756097561	0.1111111111111111
O=CC[C@H](O)[C@@H](O)c1ccccc1	0.17054263565891473	0.14814814814814814	0.06306306306306306	0.07407407407407407	0.21428571428571427	0.11428571428571428
CCC(=O)O[C@H]1C[C@H](O)C[C@H]2[C@@H]3C[C@H](O)C[C@@H]4NC(=O)C=C[C@]4(C)[C@@]3(F)[C@@H](O)C[C@@]21C	0.07567567567567568	0.09554140127388536	0.22962962962962963	0.23308270676691728	0.08441558441558442	0.18705035971223022
O=C(CO)[C@@H](O)C[C@H](O)/C=C/n1c(C(F)(F)F)nc(-c2ccc(F)cc2)c1-c1ccc(F)cc1	0.3081761006289308	0.33088235294117646	0.0736196319018405	0.07453416149068323	0.375	0.10828025477707007
O=C(OCCNc1nc(C2CC2)c(=O)c2ccc(Cl)cc2oc1)c1ccc(F)cc1	0.21212121212121213	0.18493150684931506	0.11333333333333333	0.11486486486486487	0.22627737226277372	0.08496732026143791
C[C@@](O)(CC(=O)O)CC(=O)O	0.109375	0.11650485436893204	0.10101010101010101	0.08080808080808081	0.1111111111111111	0.14893617021276595
CCCCCC(=O)OC[C@H](N)C(=O)O	0.10144927536231885	0.08695652173913043	0.10185185185185185	0.11428571428571428	0.08108108108108109	0.16831683168316833
O=C1C[C@@H](c2c(O)cc(O)cc2O)C(=O)N1	0.0896551724137931	0.11016949152542373	0.09649122807017543	0.09821428571428571	0.10526315789473684	0.08771929824561403
Nc1nc(O)c2c(n1)NC(=O)c1ccc(N)nc1C2=O	0.0967741935483871	0.1349206349206349	0.06201550387596899	0.06299212598425197	0.104	0.046153846153846156
N#C[C@H](O[C@@H]1O[C@@H](CO[C@@H]2O[C@H](CO)[C@@H](O)[C@H](O)[C@H]2O)[C@@H](O)[C@H](O)[C@H]1O)c1ccccc1	0.1092896174863388	0.07975460122699386	0.1111111111111111	0.12	0.11764705882352941	0.11920529801324503
C[C@@H]1O[C@H](NC(=O)[C@@H](N)Cc2cccnc2)[C@H](O)[C@H](O)[C@@H]1O	0.10759493670886076	0.12121212121212122	0.14516129032258066	0.15702479338842976	0.12598425196850394	0.1652892561983471
Cc1ccccc1CN1CCc2sccc2C1	0.13793103448275862	0.104	0.08196721311475409	0.08333333333333333	0.17699115044247787	0.056451612903225805
O=S(=O)(O)CCNC(=O)CCCCCN	0.06896551724137931	0.09401709401709402	0.07017543859649122	0.07142857142857142	0.05128205128205128	0.09009009009009009
Cc1c(/C=C/[C@H](O)C[C@@H](O)CC(=O)[O-])c(-c2ccc(F)cc2)c(C)n1-c1ccccc1	0.3958333333333333	0.4032258064516129	0.08387096774193549	0.09210526315789473	0.5648148148148148	0.14383561643835616
O=C(c1ccc(F)cc1F)N1CCCC(Cc2ccccc2)CC1	0.20261437908496732	0.145985401459854	0.09420289855072464	0.09558823529411764	0.23577235772357724	0.07142857142857142
O=c1[nH]c2cc(Cl)ccc2o1	0.07352941176470588	0.09174311926605505	0.0761904761904762	0.07766990291262135	0.09615384615384616	0.04672897196261682
C=CC[C@@]1(C(=O)OC)C(=O)O[C@H]2[C@@H]3CCC4=CC(=O)CC[C@@H]4[C@H]3CC[C@@]21C	0.061452513966480445	0.08666666666666667	0.15441176470588236	0.15671641791044777	0.07482993197278912	0.10638297872340426
CC1=C(C)C(=O)N2C(=O)[C@@H](NC(=O)[C@H](N)c3ccccc3)[C@H]2SC1	0.17532467532467533	0.14074074074074075	0.11278195488721804	0.12307692307692308	0.18253968253968253	0.10526315789473684
CSc1cnc(-c2ccc(F)cc2)n1/C=C/[C@@H](O)C[C@@H](O)CC(=O)O	0.3142857142857143	0.4537037037037037	0.08633093525179857	0.09558823529411764	0.49019607843137253	0.2
NC(=O)C[C@H](NC(=O)c1ccn([C@@H]2C[C@H](O)[C@@H](CO)O2)c(=O)n1)C(=O)O	0.13496932515337423	0.14492753623188406	0.14285714285714285	0.15384615384615385	0.125	0.1796875
OC1([C@H](CN2CCCO)OCC2)C(=O)NCCN1	0.05732484076433121	0.045112781954887216	0.09917355371900827	0.10084033613445378	0.05511811023622047	0.07317073170731707
CCCSS[C@H](CC)[S@@](=O)=O	0.058823529411764705	0.06363636363636363	0.07766990291262135	0.10101010101010101	0.05660377358490566	0.1
CN1CC[C@@H](OC(=O)C2=C(O)c3ccccc3S(=O)(=O)N2)C1	0.13548387096774195	0.12878787878787878	0.1349206349206349	0.13709677419354838	0.16129032258064516	0.109375
COc1c2occc2cc2ccc(=O)oc12	0.1103448275862069	0.12605042016806722	0.0847457627118644	0.08620689655172414	0.1415929203539823	0.058333333333333334
COC(=O)c1c(Cl)cccc1C(=O)NC1CN(Cc2ccc(F)cc2)CCOC1	0.23125	0.1724137931034483	0.11564625850340136	0.11724137931034483	0.23134328358208955	0.10135135135135136
CC1(C)C[C@H](Nc2ccc(F)cc2)C(=O)N1C	0.16666666666666666	0.18584070796460178	0.10344827586206896	0.10526315789473684	0.19444444444444445	0.08547008547008547
N[C@H](CCCCNC(=O)[C@H](Cc1ccc(F)cc1)NC(=O)CNC(=O)[C@@H](N)Cc1ccccc1)C(=O)N[C@@H](C)C(=O)N[C@@H](CCC(=O)O)C(=O)O	0.25	0.16923076923076924	0.0673076923076923	0.0784313725490196	0.22527472527472528	0.12755102040816327
C[C@@]1(CCC(=O)O)CC[C@H](C)C2=CC(=O)C=C2C1	0.10810810810810811	0.1322314049586777	0.16964285714285715	0.17272727272727273	0.1282051282051282	0.1504424778761062
CCCCC[C@H](O)CCO[C@H]1O[C@@H](CN/C=C/c2ccc(F)cc2)[C@H](O)[C@@H](O)[C@@H]1O	0.17058823529411765	0.19444444444444445	0.1292517006802721	0.1388888888888889	0.2014388489208633	0.18705035971223022
COc1ccc(Cl)cc1C(=O)NCCc1ccc(S(=O)(=O)NC(=O)NC2CCCCC2)cc1	0.16201117318435754	0.15286624203821655	0.10759493670886076	0.10897435897435898	0.15789473684210525	0.10126582278481013
CCO[C@]1(C2=NCCN2)[C@H](C)Cc2ccc(F)cc12	0.10457516339869281	0.136	0.13333333333333333	0.13559322033898305	0.1322314049586777	0.0975609756097561
O=C1CCNc2ccc(C(=O)N3CCN(c4ccccc4)CC3)cc2N1	0.17177914110429449	0.11564625850340136	0.0896551724137931	0.09090909090909091	0.1865671641791045	0.060810810810810814
O=C(O)[C@@H]1CSC(=S)N1	0.045112781954887216	0.05660377358490566	0.0707070707070707	0.07216494845360824	0.0594059405940594	0.08247422680412371
NC(=O)[C@@H](CCC(=O)O)N1CCC[C@H]1C(=O)O	0.10344827586206896	0.09917355371900827	0.09482758620689655	0.10619469026548672	0.09401709401709402	0.14545454545454545
CCCCC[C@@H]1CC=CCCCC1=O	0.06164383561643835	0.05785123966942149	0.14018691588785046	0.14285714285714285	0.0603448275862069	0.12037037037037036
C[C@H](O)c1cc2c(c(O)c1CC(=O)O)C(=O)c1ccc(O)cc1-2	0.19594594594594594	0.20967741935483872	0.09923664122137404	0.11811023622047244	0.2184873949579832	0.1532258064516129
COc1ccc([N+](=O)[O-])c(OC)c1OC	0.0763888888888889	0.10344827586206896	0.07964601769911504	0.08108108108108109	0.09821428571428571	0.07079646017699115
c1ccc(C(CCN2CCCC2)c2ccc(F)cc2)cc1	0.2553191489361702	0.15384615384615385	0.07462686567164178	0.08396946564885496	0.2719298245614035	0.06716417910447761
NCCCC[C@H](N[C@@H]1O[C@H](CO)[C@@H](O)[C@H]1O)C(=O)N[C@H](CC(=O)O)C(=O)N[C@@H](CCC(=O)O)C(=O)O	0.1164021164021164	0.10179640718562874	0.08536585365853659	0.09316770186335403	0.09146341463414634	0.18791946308724833
C#CCNCC(=O)C[C@H](N)C(=O)O	0.1037037037037037	0.08928571428571429	0.07407407407407407	0.08571428571428572	0.08333333333333333	0.12745098039215685
CC[C@H](C)[C@H](CC)CO[C@@H]1O[C@H](CO[C@@H]2O[C@H](CO)[C@@H](O[C@H]3CCC[C@@](C)(O)[C@H](NC)[C@H](C)O3)[C@H]2O)[C@H](C)[C@@H](O)[C@H]1O	0.06018518518518518	0.06315789473684211	0.14619883040935672	0.16167664670658682	0.053475935828877004	0.15384615384615385
CCN1c2c(F)ccc(Cl)c2CCNC(=O)c2c(O)cc(OC)cc21	0.14285714285714285	0.13768115942028986	0.11029411764705882	0.11194029850746269	0.16030534351145037	0.08695652173913043
CN[C@](N)(C(=O)N)O[C@H]1C[C@H](N)[C@@H](O[C@H]2O[C@H](CO)[C@@H](O)[C@H](N)[C@H]2O)[C@H](O)[C@H](O)[C@@H]1O	0.0481283422459893	0.049689440993788817	0.13986013986013987	0.13380281690140844	0.05128205128205128	0.13286713286713286
O=C(O[C@H]1Cc2c(O)cc(O)cc2O)c(OC(=O)c2ccc(O)c(O)c2)ccc1O	0.14534883720930233	0.13333333333333333	0.10810810810810811	0.1095890410958904	0.15384615384615385	0.10135135135135136
C=CCN1CCN(c2ccc(Cl)cc2)CC1	0.08053691275167785	0.09836065573770492	0.07563025210084033	0.07692307692307693	0.11206896551724138	0.049586776859504134
CCc1c(C)[nH]c2c(=O)c(CC(=O)O)cc12	0.12857142857142856	0.1592920353982301	0.12612612612612611	0.12844036697247707	0.1559633027522936	0.12727272727272726
O=C(OC[C@H](O)Cc1ccccc1)c1ccc(O)cc1	0.2463768115942029	0.1693548387096774	0.09448818897637795	0.10483870967741936	0.28440366972477066	0.12195121951219512
C[C@@H]1C[C@@H]2C3=CCC4=CC(=O)C=C[C@]4(C)[C@H]3CC[C@]2(C)[C@H]1C(=O)CN1CCN(c2cc(N3CCCC3)nc(N3CCCC3)n2)CC1	0.08296943231441048	0.11055276381909548	0.1256544502617801	0.12698412698412698	0.09090909090909091	0.10309278350515463
O=C(O)/C=C(\C(O)=C/c1ccc(O)cc1)c1ccc(O)cc1	0.1891891891891892	0.1640625	0.06716417910447761	0.06818181818181818	0.23076923076923078	0.10077519379844961
CN(C)c1ccnc2c(=O)c(-c3ccccc3)c(-c3ccc(F)cc3)cnc12	0.3448275862068966	0.21739130434782608	0.058823529411764705	0.059602649006622516	0.304	0.045454545454545456
O=C(CCC[N+]12CCCC(=O)O2)NC1=O	0.03289473684210526	0.04838709677419355	0.08771929824561403	0.08928571428571429	0.03305785123966942	0.03361344537815126
CSC[C@H]1N[C@@H](c2ccc(Cl)c(Cl)c2)[C@H](c2ccccc2)C1	0.15584415584415584	0.10218978102189781	0.09022556390977443	0.0916030534351145	0.1774193548387097	0.08270676691729323
CSC[C@@H](NC(=O)[C@@H](N)Cc1ccc(F)cc1)C(=O)N[C@@H](CCC(=O)O)C(=O)O	0.22929936305732485	0.22962962962962963	0.0958904109589041	0.1048951048951049	0.2196969696969697	0.16911764705882354
CC1(C)C=C2[C@H]3CCC[C@@H]4[C@H](C)CC[C@@H](O)CC[C@]4(C)[C@H]3CC[C@@]21C	0.027932960893854747	0.04666666666666667	0.14393939393939395	0.13740458015267176	0.034013605442176874	0.10294117647058823
C=CC(C)(C)O[C@H]1C[C@H](OC(=O)C(C)C)C2=C[C@@H](OC(C)=O)C2C1	0.0783132530120482	0.10144927536231885	0.2066115702479339	0.2	0.08088235294117647	0.1885245901639344
O=C(Nc1cn[nH]c1)c1ccc(Cl)cc1	0.15328467153284672	0.12931034482758622	0.06837606837606838	0.06956521739130435	0.14545454545454545	0.05982905982905983
O=C1c2c(cc(O)cc2O)OC(=O)c2cc(O)ccc21	0.13333333333333333	0.1349206349206349	0.07874015748031496	0.08	0.15	0.07086614173228346
CC(=O)OC[n+]1ccccc1C(=O)c1ccccc1	0.2246376811594203	0.11811023622047244	0.0967741935483871	0.09836065573770492	0.19130434782608696	0.10655737704918032
CC1=C2CC[C@@](C)(O)[C@H]1CC[C@@]2(O)C(=O)CO	0.0738255033557047	0.09016393442622951	0.11403508771929824	0.11607142857142858	0.09401709401709402	0.10526315789473684
C/C=C(\CO)C(=O)O	0.07142857142857142	0.09090909090909091	0.0625	0.06382978723404255	0.09574468085106383	0.09782608695652174
CC(C)[C@H]1OC(=O)[C@H](C)CC1	0.051094890510948905	0.07339449541284404	0.1326530612244898	0.1595744680851064	0.06666666666666667	0.1111111111111111
C[S@@](=O)CC[C@H](N)C(=O)O	0.08527131782945736	0.0970873786407767	0.08080808080808081	0.09375	0.09090909090909091	0.11578947368421053
CN1CCCC[C@H](n2c(=O)[nH]c(N3CCN(c4ccc(Cl)cc4Cl)CC3)c2)C1	0.07734806629834254	0.08387096774193549	0.08	0.08108108108108109	0.09395973154362416	0.05228758169934641
CNCc1c[nH]c2ccc(OCC(=O)O)cc12	0.13986013986013987	0.1623931623931624	0.1111111111111111	0.11304347826086956	0.18018018018018017	0.12173913043478261
CC1=CCC[C@@H]2[C@@]3(C)CCC4=CC(=O)CC[C@]4(C)[C@H]3CC[C@@]21C	0.04678362573099415	0.07042253521126761	0.11450381679389313	0.11627906976744186	0.05755395683453238	0.07407407407407407
NCCCC[C@H](N[C@H]1O[C@H](CO)[C@@H](O)[C@H](O)[C@H]1O)C(=O)N[C@H](CCC(=O)O)C(=O)N[C@@H]CC(=O)O	0.1	0.08982035928143713	0.09316770186335403	0.10126582278481013	0.07926829268292683	0.174496644295302
Nc1cc2cccnc2c(N)c1NC(=O)c1ccc(Br)cc1	0.18	0.13636363636363635	0.058823529411764705	0.05970149253731343	0.1885245901639344	0.051470588235294115
CC/C=C\C[C@@H](O)[C@H](C)[C@H](O)[C@H](C)[C@@H](O)[C@@H](O)CO	0.10067114093959731	0.14166666666666666	0.06504065040650407	0.08403361344537816	0.13793103448275862	0.1504424778761062
O=C(O)CCCCN1CCN(c2ccc(Cl)cc2)CC1	0.14666666666666667	0.14173228346456693	0.12096774193548387	0.12295081967213115	0.15702479338842976	0.12195121951219512
NC(=O)C1=CN(CCCN2c3ccccc3Sc3ccc(Cl)cc32)CC1	0.1875	0.13194444444444445	0.09027777777777778	0.09154929577464789	0.2153846153846154	0.07586206896551724
COCCCCNCC1=C(c2ccccc2)c2cc(Cl)ccc21	0.2214765100671141	0.13138686131386862	0.07194244604316546	0.072992700729927	0.20967741935483872	0.08029197080291971
C[C@@H](/C=C/[C@@]1(O)C(C)=CC2(C)C)C[C@H]1CC=C2C	0.05844155844155844	0.088	0.17117117117117117	0.16363636363636364	0.07377049180327869	0.12173913043478261
CC(=O)c1cc(OC)c(OC)cc1O	0.08571428571428572	0.11607142857142858	0.11214953271028037	0.11428571428571428	0.1111111111111111	0.102803738317757
CCC[C@@H](c1ccc(O)cc1)NCCc1ccc(O)c(O)c1	0.19594594594594594	0.15384615384615385	0.08270676691729323	0.09230769230769231	0.20833333333333334	0.1171875
COc1cccc(OC)c1OCCN	0.09219858156028368	0.10434782608695652	0.09009009009009009	0.09174311926605505	0.11926605504587157	0.08108108108108109
C=C(C)[C@@H]1C[C@]2(O)[C@@H]1CC[C@@]1(C)[C@@H]2CC[C@@]2(C)[C@H]1CC[C@]2(C)C(=O)CO	0.05113636363636364	0.06756756756756757	0.11764705882352941	0.11940298507462686	0.05517241379310345	0.11029411764705882
CNCCC[C@]1(c2ccccc2)Oc2cc(Cl)ccc21	0.18493150684931506	0.11450381679389313	0.07692307692307693	0.078125	0.19491525423728814	0.061068702290076333
CCCCNc1ccc(C(=O)OCCN(C)C)cc1	0.14285714285714285	0.1652892561983471	0.13445378151260504	0.13675213675213677	0.14285714285714285	0.1452991452991453
C/C=C\S[C@H](CC)S[C@@H](C)S(=O)(=O)NCCNC(=O)[C@H](C)C(=O)O	0.11949685534591195	0.1796875	0.09848484848484848	0.12598425196850394	0.12307692307692308	0.16129032258064516
COC1=CC(=O)C[C@@H](C)[C@]12Oc1c(Cl)c(OC)cc(OC)c1C2=O	0.09090909090909091	0.10071942446043165	0.13076923076923078	0.1328125	0.08823529411764706	0.08955223880597014
O=C1N=C(O)[C@@H](CO)C(=O)N/C(=C/c2ccc(F)cc2)N1	0.16891891891891891	0.226890756302521	0.08527131782945736	0.08661417322834646	0.21551724137931033	0.07751937984496124
C=CCNC(=O)[C@H](Cc1ccccc1)NC(=O)[C@@H](N)[C@@H](C)O	0.20689655172413793	0.16535433070866143	0.09230769230769231	0.1111111111111111	0.211864406779661	0.1557377049180328
O=C(O)[C@H](S)c1ccc(/N=N/c2ccc(S(=O)(=O)Nc3ccccc3)cc2)cc1	0.2792207792207792	0.1643835616438356	0.06493506493506493	0.0728476821192053	0.21323529411764705	0.07236842105263158
CC(=O)NC[C@H]1O[C@H](n2ncc(=O)[nH]c2=O)[C@H](O)[C@@H]1O	0.08333333333333333	0.10077519379844961	0.14285714285714285	0.1452991452991453	0.0873015873015873	0.125
CCCCCn1nc(C(=O)c2ccc(F)cc2)c(-c2ccc(F)cc2)c1/C=C/[C@@H]1C[C@@H](O)CC(=O)O1	0.27647058823529413	0.22580645161290322	0.19480519480519481	0.19736842105263158	0.3028169014084507	0.12269938650306748
COc1ccc(C2=C(c3ccccc3)CCC2)cc1	0.2391304347826087	0.13385826771653545	0.078125	0.07936507936507936	0.24107142857142858	0.05384615384615385
C[C@H]1CC[C@H](C)N1CCC(O)CNC[C@H](O)CO	0.1388888888888889	0.096	0.10084033613445378	0.11206896551724138	0.1092436974789916	0.1926605504587156
OC[C@@H]1O[C@H](c2c(O)cc(O)c(O)c3c(=O)c(O)c(O)c3c2O)[C@H](O)[C@@H](O)[C@@H]1O	0.08522727272727272	0.07894736842105263	0.09722222222222222	0.09859154929577464	0.08904109589041095	0.0979020979020979
CC/C=C(/CCC(=O)O)C(=O)O	0.10606060606060606	0.11214953271028037	0.0970873786407767	0.09900990099009901	0.10679611650485436	0.15463917525773196
CC(C)CNCCOC(=O)c1ccc(N)cc1	0.15714285714285714	0.17391304347826086	0.12173913043478261	0.14414414414414414	0.18181818181818182	0.13274336283185842
C[C@@H]1CC(=O)C=C2C(=O)C[C@H]3C(C)=CC[C@@H]4[C@@H](O)C[C@]4(C)[C@H]3CC[C@]12C	0.06285714285714286	0.08904109589041095	0.17692307692307693	0.1796875	0.06944444444444445	0.1259259259259259
COCc1cc(Cl)nc(N)n1	0.04316546762589928	0.09259259259259259	0.05660377358490566	0.057692307692307696	0.056074766355140186	0.04716981132075472
C/C(=N\OS(=O)(=O)c1ccc(C)cc1)NCC	0.11805555555555555	0.17543859649122806	0.12280701754385964	0.125	0.13157894736842105	0.11403508771929824
CCCOc1sc(C(C)CN)cc1C	0.07746478873239436	0.09565217391304348	0.10091743119266056	0.12380952380952381	0.09009009009009009	0.11214953271028037
C[C@]12CCC(=O)C=C1CC[C@@H]1[C@@H]2CC[C@@]2(C)[C@H]1CC[C@]2(C)O	0.04142011834319527	0.05673758865248227	0.1171875	0.11904761904761904	0.051094890510948905	0.08396946564885496
O=C(O)CN[C@H](O)[C@@H](O)[C@H](O)[C@H](O)CO	0.11678832116788321	0.13513513513513514	0.05263157894736842	0.06306306306306306	0.14150943396226415	0.1553398058252427
C=C1C[C@H](O)[C@H]2[C@@H]3CCC4=CCCC[C@@H]4[C@H]3CC[C@@]21C	0.029940119760479042	0.03571428571428571	0.12096774193548387	0.12295081967213115	0.037037037037037035	0.08661417322834646
CNCCc1ccc(OCC(O)CNC(C)C)cc1	0.16666666666666666	0.18487394957983194	0.10655737704918032	0.1271186440677966	0.1826086956521739	0.15517241379310345
CCCCOc1c(OCC(O)C[C@@H](O)CC(=O)[O-])c(C(c2ccc(F)cc2)c2ccc(F)cc2)cc2ccccc12	0.3508771929824561	0.2215568862275449	0.08196721311475409	0.08888888888888889	0.32666666666666666	0.16568047337278108
C[C@H]1CC[C@]2(C(=O)O)CC[C@@H]3C(=O)C=C4C(=CC(=O)O[C@@H]5O[C@H](C)[C@@H](O)CC[C@]5(C)[C@@]4(C)[C@H]3C)C2=C[C@@H]1C	0.0845771144278607	0.11695906432748537	0.21710526315789475	0.2119205298013245	0.09411764705882353	0.15
CCCCCC[C@@H](O)[C@@H](CC(=O)O)C(=O)O	0.16296296296296298	0.1504424778761062	0.08771929824561403	0.0990990990990991	0.14678899082568808	0.24242424242424243
CCCc1ccc(-c2nc(C(C)C)n(/C=C/[C@@H](O)C[C@@H](O)CC(=O)O)c2-c2ccc(F)cc2)cc1	0.43243243243243246	0.48	0.09815950920245399	0.11320754716981132	0.5126050420168067	0.2191780821917808
CC1=C[C@@H]2C[C@H](C)C[C@@H]3CC[C@@H]4[C@@H](C)CC[C@@H](O)CC[C@]4(C)[C@H]3CC[C@@]12C	0.02702702702702703	0.04487179487179487	0.1893939393939394	0.183206106870229	0.032679738562091505	0.11428571428571428
CCCN(CCC)C[C@@H](O)CC(=O)C(C)C	0.12142857142857143	0.16071428571428573	0.10714285714285714	0.12962962962962962	0.13636363636363635	0.18269230769230768
C/C(N)=N/Cc1ccc([N+](=O)[O-])cc1	0.10071942446043165	0.125	0.08108108108108109	0.08256880733944955	0.1308411214953271	0.07207207207207207
CC(C)[C@@](CCN(Cc1ccccc1)c1ccc(O)cc1)c1ccccn1	0.2866666666666667	0.16083916083916083	0.08108108108108109	0.09722222222222222	0.23846153846153847	0.08904109589041095
CCCCc1[nH]nc2c1CCc1ccc(OC)cc12	0.1038961038961039	0.1349206349206349	0.11382113821138211	0.11570247933884298	0.12195121951219512	0.0967741935483871
COc1ccc(OC(C)CN)cc1OCCOCCO	0.11038961038961038	0.11627906976744186	0.09523809523809523	0.11475409836065574	0.12096774193548387	0.12295081967213115
O=C(O)c1c(CCN2CCCC2)cc(F)c1=O	0.11724137931034483	0.125	0.12173913043478261	0.12389380530973451	0.13043478260869565	0.09401709401709402
CC(C)(O)/N=C(\C)c1ccc(Cl)cc1	0.10144927536231885	0.13636363636363635	0.12264150943396226	0.09345794392523364	0.1320754716981132	0.08256880733944955
NC(=O)CC[C@@H](N)CC(=O)O	0.12598425196850394	0.11538461538461539	0.0784313725490196	0.09090909090909091	0.11	0.17204301075268819
CN1Cc2cc(C3CCN(C)CC3)ccc2N1	0.0718954248366013	0.07874015748031496	0.09166666666666666	0.09322033898305085	0.09090909090909091	0.06557377049180328
C=C(Cc1ccc(OC)cc1)c1cc(OC)c(OC)cc1OC	0.12578616352201258	0.15151515151515152	0.08955223880597014	0.09090909090909091	0.15748031496062992	0.07407407407407407
CCC(C)(C)n1c(-c2ccc(F)cc2)c(-c2ccc(F)cc2)n1/C=C/[C@@H](O)C[C@@H](O)CC(=O)O	0.38666666666666666	0.40310077519379844	0.12903225806451613	0.10897435897435898	0.4915254237288136	0.2
CCNCOc1cc(OC)c(CC(=O)OC)cc1OC	0.0967741935483871	0.1171875	0.1322314049586777	0.13445378151260504	0.104	0.11475409836065574
CC(C)(O)C/C=C/C(O)CC(O)CO	0.10218978102189781	0.18095238095238095	0.08256880733944955	0.06422018348623854	0.19	0.14705882352941177
CCCCCC[C@H](O)CCc1ccc(O)cc1	0.14788732394366197	0.15254237288135594	0.09243697478991597	0.10344827586206896	0.1592920353982301	0.15178571428571427
C[C@H](C(=O)c1ccccc1)N(C)C	0.16279069767441862	0.16037735849056603	0.09345794392523364	0.11650485436893204	0.1919191919191919	0.11538461538461539
C[C@H]1OC(=O)CC[C@@H]2[C@@H]3CCC4=CC(=O)CCC4=C3[C@@H](c3ccc(N(C)C)cc3)C[C@@]21C	0.10810810810810811	0.14102564102564102	0.15436241610738255	0.1564625850340136	0.11612903225806452	0.09615384615384616
N#C[C@H](O[C@H]1O[C@@H](CO[C@@H]2O[C@H](CO)[C@@H](O)[C@H](O)[C@H]2O)[C@@H](O)[C@H](O)[C@H]1O)c1ccccc1	0.1092896174863388	0.07975460122699386	0.1111111111111111	0.12	0.11764705882352941	0.11920529801324503
CC/C=C\C=C\[C@H](O)[C@H](C)[C@@H](O)[C@H](C)[C@@H](O)[C@@H](O)[C@H](C)CO	0.08860759493670886	0.15079365079365079	0.061068702290076333	0.07874015748031496	0.13821138211382114	0.13114754098360656
COCCOC(=O)C1=C(C)NC(C)=C(C(=O)OC(C)C)C1c1cccc([N+](=O)[O-])c1	0.15294117647058825	0.18181818181818182	0.12413793103448276	0.13380281690140844	0.16312056737588654	0.13286713286713286
N#[N+]CC(=O)[C@@H](Cc1ccccc1)N[C@@H](CO)C(=O)O	0.20567375886524822	0.144	0.096	0.10655737704918032	0.1896551724137931	0.15254237288135594
c1nc2c([nH]1)CCCN1CC(c3ccccc3Sc3ccc(F)cc32)CC1	0.16766467065868262	0.13513513513513514	0.058823529411764705	0.059602649006622516	0.19852941176470587	0.03870967741935484
CC(C)Cc1ccc([C@@H](C)C(=O)O)cc1	0.16541353383458646	0.21904761904761905	0.11926605504587157	0.14285714285714285	0.21782178217821782	0.1523809523809524
Cc1cc(Nc2ccc(N)nc2)nc(-c2ccc(F)cc2)c1/C=C/[C@@H]1C[C@@H](O)CC(=O)O1	0.21176470588235294	0.2517482517482518	0.15333333333333332	0.1554054054054054	0.2517985611510791	0.075
CCN(CC)C(=S)SSC(=S)N(CC)CC	0.053691275167785234	0.06557377049180328	0.0782608695652174	0.07964601769911504	0.041666666666666664	0.08849557522123894
N[C@H]1CO[C@@H]2[C@H](OC(=O)c3ccccc3)C(=O)N[C@@H]2C1	0.12418300653594772	0.09022556390977443	0.16806722689075632	0.17094017094017094	0.12903225806451613	0.13114754098360656
O=C(Cc1cccs1)c1ccc(C(F)(F)F)cc1	0.14583333333333334	0.13114754098360656	0.08196721311475409	0.0743801652892562	0.1875	0.06504065040650407
C[C@]12CC(=O)c3ccccc3C[C@@H]1CC[C@@H]2O	0.10884353741496598	0.0967741935483871	0.14035087719298245	0.14285714285714285	0.1391304347826087	0.09322033898305085
Cc1cccc(O[C@@H]2C[C@H](O)[C@@H](CO)O2)c1C	0.0945945945945946	0.10655737704918032	0.15178571428571427	0.15454545454545454	0.1206896551724138	0.14285714285714285
CC#Cc1ccc2c(c1)OCO2	0.06382978723404255	0.07894736842105263	0.07339449541284404	0.07476635514018691	0.08256880733944955	0.05454545454545454
COc1cc([C@H]2C(=O)[C@H](C)[C@H](C)O2)ccc1OC	0.07894736842105263	0.11382113821138211	0.1592920353982301	0.16216216216216217	0.1	0.1111111111111111
Oc1cccc([C@@H]2CCCNC2)c1	0.06993006993006994	0.07692307692307693	0.09090909090909091	0.09259259259259259	0.09009009009009009	0.0625
C=C(CC(=O)O)[C@H]1CC[C@H]2[C@@H]3[C@H](O)C[C@@H]4C[C@H](O)CC[C@]4(C)[C@H]3C[C@H](O)[C@]12C	0.0670391061452514	0.0718954248366013	0.15328467153284672	0.15555555555555556	0.07432432432432433	0.15441176470588236
CC(C)C/C=C(\C)CCCCC(C)O	0.10144927536231885	0.12612612612612611	0.08181818181818182	0.10377358490566038	0.1111111111111111	0.14563106796116504
S=C(c1ccc(-c2ccc(F)cc2)cc1)N1CCN(CCc2ccc(F)cc2)CC1	0.2546583850931677	0.174496644295302	0.06962025316455696	0.07051282051282051	0.24087591240875914	0.05
O=C1Nc2ccccc2C(=O)c2ccccc21	0.20588235294117646	0.1322314049586777	0.06504065040650407	0.06611570247933884	0.2336448598130841	0.04838709677419355
Cc1ccnc(Cl)c1S(=O)(=O)NC1CCN(c2ccc(F)cc2)CC1	0.17088607594936708	0.19696969696969696	0.08571428571428572	0.08695652173913043	0.1953125	0.06338028169014084
Cc1c(N)cccc1C(=O)N1CCCC[C@H]1C(=O)O	0.12837837837837837	0.12	0.12605042016806722	0.1282051282051282	0.13445378151260504	0.1271186440677966
CC(C)n1cc[n+](C)c(C(C)(C)C)c(-c2ccc(F)cc2)c1	0.20833333333333334	0.23529411764705882	0.1015625	0.0859375	0.27927927927927926	0.06870229007633588
CC(C)(CO)[C@@H](O)C(=O)NCCCO	0.11029411764705882	0.10714285714285714	0.11320754716981132	0.09433962264150944	0.11214953271028037	0.13592233009708737
O=C(NCCCC[C@@H](O)[C@H]1CSc2ccc(Cl)cc2N1)C(=O)O	0.16233766233766234	0.14285714285714285	0.11450381679389313	0.125	0.13953488372093023	0.17886178861788618
N=C(N)NCCC/C(=N\c1ccc(Cl)cc1)NC(=O)c1ccc(Cl)cc1	0.18238993710691823	0.11805555555555555	0.0763888888888889	0.07746478873239436	0.17293233082706766	0.07692307692307693
CO[P@@](=O)(CC[C@H](N)C(=O)O)c1ccccc1O	0.17266187050359713	0.1623931623931624	0.1206896551724138	0.13274336283185842	0.2018348623853211	0.15178571428571427
CC(C)(C)NC[C@H](O)COc1cccc2c1CCCC2=O	0.13071895424836602	0.14960629921259844	0.16666666666666666	0.15	0.1557377049180328	0.13008130081300814
OCc1ccccc1-c1ccc(F)cc1	0.264	0.21296296296296297	0.059322033898305086	0.0603448275862069	0.3548387096774194	0.05084745762711865
C=CC[S@@](=O)[C@H](CC)NC(=O)[C@@H](Cc1ccccc1)C(=O)OC(C)(C)C	0.17834394904458598	0.15328467153284672	0.15151515151515152	0.15384615384615385	0.16793893129770993	0.17054263565891473
C[C@H](NC(=O)OCc1ccc(O)cc1)C(=O)O	0.17518248175182483	0.18584070796460178	0.11304347826086956	0.13513513513513514	0.1834862385321101	0.1651376146788991
C[N+](C)(C)C[C@@H](O)CC(=O)[O-]	0.09230769230769231	0.12745098039215685	0.09	0.10309278350515463	0.12244897959183673	0.1368421052631579
C[C@H](NCc1ccccc1)C(=O)C(CN(CC)CC)c1ccccc1	0.2827586206896552	0.16058394160583941	0.10869565217391304	0.12686567164179105	0.2222222222222222	0.13432835820895522
C[C@]12CC[C@@H]3C(=O)C=CC4=CCC[C@]4(C)C3=CC[C@@H]1CC2	0.06060606060606061	0.07246376811594203	0.11811023622047244	0.12	0.07518796992481203	0.08461538461538462
Cc1cccc(N(C)C(=S)Oc2ccc3ccccc3c2)c1	0.20270270270270271	0.13533834586466165	0.0661764705882353	0.06716417910447761	0.21666666666666667	0.058823529411764705
O=C1Oc2cc(O)cc(O)c2C1=O	0.0948905109489051	0.10810810810810811	0.08333333333333333	0.08490566037735849	0.11320754716981132	0.06422018348623854
Nc1c(O[C@@H]2O[C@H](CO)[C@@H](O)[C@H](O)[C@H]2O)cc(O)cc1C(=O)Nc1ccccc1	0.21875	0.12	0.125	0.1267605633802817	0.18115942028985507	0.13380281690140844
CC(=O)N(Cc1ccc(OCCN(C)C)cc1)C(=O)Nc1ccc(C(O))cc1	0.23717948717948717	0.16901408450704225	0.11888111888111888	0.12056737588652482	0.1925925925925926	0.1357142857142857
OC[C@@H]1O[C@@H](O[C@@H]2[C@H](O)[C@@H](O[C@H]3O[C@H](CO)[C@@H](O)[C@H](N)[C@H]3O)[C@H](N)C[C@@H]2N)[C@H](O)[C@@H](O)[C@@H]1O	0.025252525252525252	0.029239766081871343	0.0967741935483871	0.09803921568627451	0.030120481927710843	0.09740259740259741
COc1cc([C@H]2N[C@@H](C)C(=O)O2)cc(OC)c1OC	0.06369426751592357	0.09375	0.13559322033898305	0.13793103448275862	0.08	0.09016393442622951
N[C@H](C=O)Cc1ccc(N)cc1	0.0962962962962963	0.1308411214953271	0.06481481481481481	0.0761904761904762	0.13725490196078433	0.06542056074766354
CC(=O)SC(C)(C)O	0.046875	0.07	0.10989010989010989	0.07608695652173914	0.0625	0.07526881720430108
CNCC[C@H](Oc1ccc(C(F)(F)F)cc1)c1ccccc1	0.21232876712328766	0.11940298507462686	0.07462686567164178	0.07575757575757576	0.2184873949579832	0.07518796992481203
OC[C@@H](OS(O)(O)O)C[C@H](O)CO	0.08029197080291971	0.1	0.045454545454545456	0.056074766355140186	0.09433962264150944	0.12871287128712872
C[C@H]1C=C2C=C[C@H](C)[C@H](CC[C@@H]3C[C@@H](O[Si](C)(C)C(C)(C)C)CC(=O)O3)[C@H]2[C@@H](OC(=O)NCCCCCCC(=O)NO)C1	0.08878504672897196	0.08994708994708994	0.5267175572519084	0.48872180451127817	0.06914893617021277	0.2922077922077922
C#C[C@]1(O)C=C2CC[C@H]3[C@@H](C)[C@H](CC[C@@H]4C[C@@H](O)CC(=O)O4)[C@H]3CC[C@@]21C	0.05555555555555555	0.06535947712418301	0.3305084745762712	0.33620689655172414	0.06756756756756757	0.14705882352941177
CC(=O)OC(OC(C)=O)C(C)(C)OC(C)=O	0.06164383561643835	0.0847457627118644	0.11926605504587157	0.09090909090909091	0.05128205128205128	0.1
CC#CC#C/C=C/CCCC(=O)O	0.07092198581560284	0.09734513274336283	0.07272727272727272	0.07407407407407407	0.10185185185185185	0.09345794392523364
CC(=O)N[C@H](CC(=O)O)C(=O)O	0.12403100775193798	0.1346153846153846	0.06666666666666667	0.0784313725490196	0.1188118811881188	0.15625
N[C@H](CCCCNC[C@]1(O)C=Cc2nc3ccccc3n2C1)C(=O)O	0.18471337579617833	0.14388489208633093	0.10071942446043165	0.11029411764705882	0.2125984251968504	0.14285714285714285
CCOC(=O)CCCC(C)N1CCC(COc2ccc(Cl)cc2)CC1	0.1411042944785276	0.1357142857142857	0.1417910447761194	0.16153846153846155	0.14925373134328357	0.16030534351145037
CC(=O)N(C)c1ccc(OCC(=O)O)cc1	0.16176470588235295	0.2018348623853211	0.12612612612612611	0.12844036697247707	0.17757009345794392	0.1588785046728972
C=C1CC[C@@H](CC[C@@H](O)C[C@@H]2C[C@H](OC(C)=O)CC(=O)O2)[C@H](C)C1	0.09696969696969697	0.1	0.27586206896551724	0.2920353982300885	0.09558823529411764	0.21487603305785125
CC(/C=C/[C@@]12Oc3ccc(F)cc3C[C@H]2[C@@H](O)C[C@@H]1[C@H](O)CC(=O)O)[C@@H](C)O	0.20125786163522014	0.2713178294573643	0.15328467153284672	0.17293233082706766	0.28225806451612906	0.23622047244094488
CCCCCCOC(=O)C(c1ccccc1)N1CCC(CC(O)CCCOc2ccc(Cl)cc2)CC1	0.21666666666666667	0.12941176470588237	0.11377245508982035	0.12883435582822086	0.21428571428571427	0.14906832298136646
C/C(=C/CO[C@@H]1O[C@H](CO)[C@@H](O)[C@H](O)[C@H]1O)C(=O)NCC(=O)NCC(=O)NO	0.08571428571428572	0.07947019867549669	0.12142857142857143	0.12318840579710146	0.06756756756756757	0.16417910447761194
CC(=O)OCc1ccccc1NC(=O)c1cc(I)c(I)c(I)c1	0.19463087248322147	0.13533834586466165	0.09022556390977443	0.0916030534351145	0.18699186991869918	0.09923664122137404
Oc1ccc([C@H]2Oc3ccc4c(ccc(O)c4)c3CC2)cc1	0.16993464052287582	0.11764705882352941	0.08148148148148149	0.08270676691729323	0.18548387096774194	0.058394160583941604
N[C@H](C(=O)O)c1ccc(-c2ccncc2)c(F)c1	0.1702127659574468	0.1896551724137931	0.07317073170731707	0.08333333333333333	0.22018348623853212	0.08264462809917356
CN[C@@H](C)Cc1cc(O)c(O)cc1C	0.10144927536231885	0.12612612612612611	0.08181818181818182	0.10377358490566038	0.12149532710280374	0.102803738317757
CSc1ccc(C[C@H](N)C(=O)O)cc1	0.13333333333333333	0.16666666666666666	0.10091743119266056	0.11320754716981132	0.17475728155339806	0.11214953271028037
CC[C@@H](C)O[C@H]1O[C@@H](CO)[C@@H](O)[C@@H]1O	0.06293706293706294	0.07758620689655173	0.12264150943396226	0.15841584158415842	0.08108108108108109	0.16831683168316833
CCCCCc1cc(=O)[nH]c1=O	0.08029197080291971	0.08035714285714286	0.10576923076923077	0.10784313725490197	0.07407407407407407	0.09615384615384616
C[N+](C)(CCCC[C@@H](N)C(=O)[O-])C(=O)O	0.11678832116788321	0.09565217391304348	0.09090909090909091	0.102803738317757	0.09009009009009009	0.1553398058252427
CCCCCC/C=C/CCCCCCCCCC(=O)O	0.06832298136645963	0.08208955223880597	0.06923076923076923	0.0703125	0.08527131782945736	0.104
C[C@@]1(O)[C@@H](O)C[C@@H]2CC[C@H]3[C@@H]4CCC5=CC(=O)CC[C@]5(C)[C@H]4CC[C@]3(C)[C@]21C	0.043478260869565216	0.06451612903225806	0.14388489208633093	0.145985401459854	0.05263157894736842	0.11267605633802817
COc1ccc([C@@H]2[C@@H](O)CC(=O)c3ccccc3C2)cc1	0.174496644295302	0.12121212121212122	0.12698412698412698	0.12903225806451613	0.2222222222222222	0.09302325581395349
Oc1ccc([C@@H]2CNC(=O)c3ccccc3n2C)cc1	0.18620689655172415	0.12403100775193798	0.0859375	0.0873015873015873	0.23893805309734514	0.06976744186046512
C[C@@H](Cc1ccc(O)cc1)NCCc1ccccc1	0.2318840579710145	0.1349206349206349	0.07874015748031496	0.0975609756097561	0.24324324324324326	0.088
C=C[C@]1(O)CN2CCC[C@H]21	0.014184397163120567	0.017543859649122806	0.047619047619047616	0.04854368932038835	0.027777777777777776	0.02830188679245283
CC(C)C[C@@H](NC(=O)[C@@H](O)[C@H](N)Cc1ccccc1)C(=O)O	0.2517985611510791	0.20491803278688525	0.1015625	0.12096774193548387	0.25663716814159293	0.19658119658119658
CCCC[C@H](O)CCCC=O	0.08208955223880597	0.08256880733944955	0.06666666666666667	0.0784313725490196	0.08653846153846154	0.1326530612244898
CNCCNC(=N)NC(=N)N	0.043478260869565216	0.035398230088495575	0.037383177570093455	0.0380952380952381	0.037037037037037035	0.047619047619047616
Cc1cccc(Nc2ccncc2S(=O)(=O)NC(=O)NC(C)C)c1	0.17532467532467533	0.203125	0.08823529411764706	0.10606060606060606	0.18253968253968253	0.09701492537313433
O=CN1C[C@H]2C[C@@H](OC(=O)c3ccccc3)CC[C@@H]2CC[C@@H]1O	0.12422360248447205	0.09219858156028368	0.15625	0.15873015873015872	0.13740458015267176	0.13953488372093023
N[C@@H](Cn1cncc1)C(=O)O	0.08208955223880597	0.102803738317757	0.07692307692307693	0.0891089108910891	0.10784313725490197	0.09900990099009901
O=C(OCC1=C[C@@H](O)[C@@H](O)[C@H](OC(=O)c2ccccc2)[C@@H]1OC(=O)c1ccc(Cl)cc1)c1ccc(Cl)cc1	0.24022346368715083	0.12716763005780346	0.11176470588235295	0.1130952380952381	0.1875	0.12574850299401197
CC1=CC=C[C@@]2(C)C(=O)C[C@@H]1C2	0.05714285714285714	0.07079646017699115	0.12745098039215685	0.13	0.07407407407407407	0.08571428571428572
CNC[C@@H](OC)c1ccc(C(=O)NCCc2ccccc2)cc1	0.23972602739726026	0.14074074074074075	0.1044776119402985	0.11450381679389313	0.24166666666666667	0.10526315789473684
CC#CC[C@@H](C)[C@H](O)[C@H](C)[C@H]1CC[C@@]2(C)CC[C@H]3CC[C@H]4CC(C)(C)[C@@H](O)CC[C@]4(C)[C@H]3CC[C@@]12C	0.054455445544554455	0.07514450867052024	0.0975609756097561	0.10559006211180125	0.06470588235294118	0.11180124223602485
CN(C)CC(=O)C(C)(C)C(=O)c1ccccc1	0.1678832116788321	0.1565217391304348	0.14414414414414414	0.11607142857142858	0.16363636363636364	0.125
C/C(=C(\CCO)CC[C@H]1C(=O)NC(=O)C1=O)\C(C)=C\[C@@H](C)[C@H](O)[C@@H](O)[C@H](C)[C@@H](O)[C@@H](C)C(=O)N[C@@H](C)C(=O)N1CCCC1=O	0.13793103448275862	0.14606741573033707	0.11864406779661017	0.12643678160919541	0.13068181818181818	0.1588235294117647
CC(=C/C=C\C(C)=C\CO)C(C)=C\CCO[C@@H]1O[C@H](CO[C@@H]2O[C@H](C)[C@@H](O)[C@H](O)[C@H]2O)[C@H](O)[C@H](O)[C@H]1O	0.05392156862745098	0.06818181818181818	0.12345679012345678	0.125	0.057803468208092484	0.13125
C[C@H](N)Cc1ccc[nH]1	0.07692307692307693	0.08653846153846154	0.0594059405940594	0.08247422680412371	0.10204081632653061	0.08163265306122448
CN(C)[C@@H]1C(O)=C(C(N)=O)C(=O)[C@@]2(O)C(O)=C3C(=O)c4c(O)cccc4[C@@](C)(O)[C@H]3C[C@@H]12	0.13714285714285715	0.16216216216216217	0.1292517006802721	0.1310344827586207	0.14383561643835616	0.13793103448275862
COc1cc2nccc(N)n2c1	0.07194244604316546	0.08928571428571429	0.06422018348623854	0.06542056074766354	0.09345794392523364	0.05504587155963303
O=Cc1ccc2c(c1)Cc1ccccc1C2=O	0.16312056737588654	0.14166666666666666	0.07377049180327869	0.075	0.21100917431192662	0.056910569105691054
CN[C@H](C)c1cc2c(cc1O)Cc1ccccc1-2	0.16901408450704225	0.13934426229508196	0.07258064516129033	0.09166666666666666	0.2072072072072072	0.08196721311475409
COc1cc2c(Nc3ccc(Cl)cc3)nc(N)nc2cc1OC	0.13924050632911392	0.15037593984962405	0.05755395683453238	0.058394160583941604	0.14728682170542637	0.050359712230215826
O=C1C=C2CC[C@H](C2)N1CCc1ccc([N+](=O)[O-])cc1	0.12418300653594772	0.12403100775193798	0.12096774193548387	0.12295081967213115	0.13821138211382114	0.078125
C/C1=C/CC(C)(C)[C@@H](O)C(=O)O1	0.050359712230215826	0.07207207207207207	0.13	0.1326530612244898	0.06542056074766354	0.09803921568627451
c1ccc(Oc2ccc(Nc3ccccc3)cc2)cc1	0.3157894736842105	0.08823529411764706	0.04411764705882353	0.04477611940298507	0.18181818181818182	0.03676470588235294
CC(C)CC/C(=N\OC(C)=O)NC(CC(=O)O)COC(C)=O	0.15333333333333332	0.15873015873015872	0.10236220472440945	0.12195121951219512	0.128	0.19827586206896552
COc1cccc(-c2nc(C(C)C)n(/C=C/[C@@H](O)C[C@@H](O)CC(=O)O)c2-c2ccc(F)cc2)c1	0.4217687074829932	0.4796747967479675	0.09316770186335403	0.10828025477707007	0.5391304347826087	0.20689655172413793
CNC(=S)[C@]1(c2ccc(NC(=O)[C@@H](N)C(=O)O)cc2)OC(=O)N1	0.16556291390728478	0.15503875968992248	0.1	0.11023622047244094	0.14285714285714285	0.109375
CCCC[C@@H]1CCCNC1=O	0.04285714285714286	0.043859649122807015	0.13	0.1326530612244898	0.045871559633027525	0.09803921568627451
CC#C[C@]1(O)CC[C@H]2[C@@H]3CCC4=CC(=O)CCC4=C3[C@@H](c3ccc(N(C)C)cc3)C[C@@]21C	0.10215053763440861	0.14102564102564102	0.11688311688311688	0.11842105263157894	0.12337662337662338	0.08227848101265822
CC(=O)OC1[C@]2(C)CC[C@@H]1C[C@@H]1C[C@@H](C/C=C(\C)[C@@H](O[C@H]3C[C@H](OC(C)=O)[C@H](C)[C@@H](OC(C)=O)[C@H](C)OC(C)=O)[C@@H]3C[C@@H]1C)C2=O	0.07657657657657657	0.09278350515463918	0.17045454545454544	0.1791907514450867	0.07253886010362694	0.1452513966480447
Cc1cc(CN)nnc1C1=NCCN1	0.0472972972972973	0.0847457627118644	0.06086956521739131	0.061946902654867256	0.0603448275862069	0.04310344827586207
C[C@H](O)c1ccc(C(=O)Nc2ccc(S(=O)(=O)N3CCN(C)CC3)cc2)cc1	0.23717948717948717	0.18571428571428572	0.10344827586206896	0.12056737588652482	0.21052631578947367	0.10416666666666667
CCc1ccc(C)c(OC)c1OCCN1CCOCC1	0.09554140127388536	0.09848484848484848	0.13008130081300814	0.1322314049586777	0.10236220472440945	0.09523809523809523
CN1CC[C@H](c2ccc(Cl)cc2)C1	0.08571428571428572	0.09649122807017543	0.09174311926605505	0.09345794392523364	0.1111111111111111	0.06306306306306306
O[C@]12[C@H]3[C@@H]4[C@@H]5[C@@H](O)CC[C@]5(C3)[C@H]1[C@@H](O)[C@@H]4O[C@@H]2O	0.018518518518518517	0.022222222222222223	0.1092436974789916	0.1111111111111111	0.023076923076923078	0.09166666666666666
NS(=O)(=O)O	0.02459016393442623	0.06521739130434782	0.033707865168539325	0.034482758620689655	0.02197802197802198	0.03409090909090909
CC(=O)NC[C@@H](O)[C@H]1C=C2c3cccc4[nH]cc(c34)C[C@H]2N(C)C1	0.1509433962264151	0.14705882352941177	0.13636363636363635	0.14728682170542637	0.1796875	0.12878787878787878
Brc1ccc(Oc2ccc(N)cc2)cc1	0.14492753623188406	0.10084033613445378	0.05042016806722689	0.05128205128205128	0.16666666666666666	0.04201680672268908
COOC#CC#CC#CC(=O)O	0.04225352112676056	0.05217391304347826	0.05504587155963303	0.056074766355140186	0.05454545454545454	0.06542056074766354
CN(C)CCCOc1ccc(C(=O)O)cc1	0.14388489208633093	0.1891891891891892	0.13513513513513514	0.13761467889908258	0.17592592592592593	0.13636363636363635
CCC[C@@H](O)C/C(=N\OC)c1ccc(S(C)(=O)=O)cc1	0.16551724137931034	0.23478260869565218	0.14285714285714285	0.15517241379310345	0.1810344827586207	0.18421052631578946
O=C(O)C[C@]1(O)C(=O)N(Cc2cccs2)C(=O)NC1=O	0.1342281879194631	0.15447154471544716	0.10569105691056911	0.10743801652892562	0.16101694915254236	0.11570247933884298
O=C(OC[C@H](OC(=O)c1ccc(O)cc1)C(=O)O)c1ccc(Cl)cc1Cl	0.18471337579617833	0.16911764705882354	0.0851063829787234	0.09420289855072464	0.203125	0.11764705882352941
CC(C)[C@]1(O)CC[C@H]2[C@@H]3CCC4=CC(=O)C=C[C@]4(C)[C@H]3CC[C@@]21C	0.07100591715976332	0.1	0.14728682170542637	0.168	0.08759124087591241	0.12213740458015267
CN1CCN2c3c(cccc3Cc3ccccc32)CC1	0.152317880794702	0.10526315789473684	0.06818181818181818	0.06923076923076923	0.18333333333333332	0.04477611940298507
Cn1cnc2c(N)nc(N)nc21	0.04964539007092199	0.09009009009009009	0.036036036036036036	0.03669724770642202	0.06422018348623854	0.02702702702702703
CN(C(=O)c1ccc(Cl)cc1)C(=O)N1c2ccccc2C[C@H]1C(=O)O	0.21052631578947367	0.16296296296296298	0.10218978102189781	0.1037037037037037	0.23577235772357724	0.1111111111111111
CC[C@H](C)O[C@H]1O[C@@H](CO)[C@@H](O)[C@@H]1O	0.06293706293706294	0.07758620689655173	0.12264150943396226	0.15841584158415842	0.08108108108108109	0.16831683168316833
COc1nc(Cl)cc(Cl)c1NC1=NCCN1	0.05263157894736842	0.08130081300813008	0.058333333333333334	0.059322033898305086	0.05785123966942149	0.04132231404958678
CO[C@H]1[C@H](OC(N)=O)[C@H](N)[C@@H](O[C@H]2O[C@H](CO)[C@@H](O)[C@H](N)[C@H]2O)[C@H](OC)[C@H]1O[C@H]1OC[C@@H](O)[C@H](N)[C@H](N)[C@H]1O	0.04285714285714286	0.04918032786885246	0.11377245508982035	0.11515151515151516	0.05056179775280899	0.1144578313253012
O=C1c2ccc(O)cc2C(=O)c2c(O)cc(CO)cc21	0.14864864864864866	0.144	0.07874015748031496	0.08	0.15966386554621848	0.07936507936507936
C/C=C/SC[C@H](NC(=O)[C@@H](C)NC(=O)[C@@H](Cc1ccccc1)NC(=O)[C@@H](N)Cc1ccccc1)C(=O)N[C@@H](C)C(=O)N[C@@H](CCC(=O)O)C(=O)	0.24630541871921183	0.15306122448979592	0.0784313725490196	0.09	0.1881720430107527	0.13471502590673576
C/C=C1\CN[C@@H]2C[C@@H](O)c3c([nH]c4ccccc34)[C@H](c3ccc(OC)cc3)[C@@H]2C[C@H]1O	0.1657142857142857	0.12025316455696203	0.13245033112582782	0.1342281879194631	0.2198581560283688	0.1111111111111111
CC(=O)Nc1nnnc(NS(C)(=O)=O)c1S(=O)(=O)O	0.07894736842105263	0.14166666666666666	0.07377049180327869	0.075	0.07317073170731707	0.06557377049180328
Cc1ccccc1/C=C/C(O)=O	0.13846153846153847	0.16346153846153846	0.09523809523809523	0.0970873786407767	0.22105263157894736	0.09615384615384616
CC(=O)CC[C@@H]1[C@@H](O)CC2=C(C)CC[C@@H]2C1	0.06711409395973154	0.08196721311475409	0.18867924528301888	0.19230769230769232	0.08547008547008547	0.14678899082568808
C[C@@H](NC(=O)[C@@H](N)Cc1ccc(O)cc1)C(=O)O	0.18115942028985507	0.19298245614035087	0.1016949152542373	0.12280701754385964	0.19090909090909092	0.16216216216216217
CC(C)=C[C@@]1(O)C[C@H](C)[C@H]2[C@@H]3C[C@H](C[C@H](O)[C@H]4C[C@H](O)CC[C@]5(C)[C@H](O)CC[C@]5(C)[C@H]4CC[C@]3(C)[C@@H]2C)OC1=O	0.037209302325581395	0.05945945945945946	0.1728395061728395	0.16770186335403728	0.04945054945054945	0.11176470588235295
O[C@@H]1[C@H](CO[C@H]2OC(=O)[C@@H](O)C[C@H]2O)O[C@@H](O)[C@@H]1O	0.0375	0.045112781954887216	0.1565217391304348	0.1592920353982301	0.046875	0.13793103448275862
Nc1cc(Cl)ccc1-c1ccc(F)cc1/C=C/[C@@H]1C[C@@H](O)CC(=O)O1	0.1419753086419753	0.17037037037037037	0.16923076923076924	0.171875	0.1953125	0.07857142857142857
COCCc1c(CO)c2ccccc2oc1=O	0.14788732394366197	0.13333333333333333	0.1206896551724138	0.12280701754385964	0.2018348623853211	0.09322033898305085
Nc1cc(=O)[nH]cc1F	0.061068702290076333	0.07692307692307693	0.06	0.061224489795918366	0.08080808080808081	0.039603960396039604
COC[C@@]12CNCC[C@]1(c1ccccc1)c1ccccc1N2	0.18421052631578946	0.09285714285714286	0.08088235294117647	0.08208955223880597	0.16535433070866143	0.057971014492753624
O=C(O)CCCCc1ccccc1	0.1875	0.13636363636363635	0.10185185185185185	0.10377358490566038	0.2	0.1346153846153846
O=C(CCc1ccccc1)N1CCC(Cc2ccccc2)CC1	0.23648648648648649	0.10638297872340426	0.1111111111111111	0.11278195488721804	0.1889763779527559	0.08759124087591241
C=C1[C@H](O)C[C@H]2[C@@H]3CCC4=CCCC[C@@H]4[C@H]3CC[C@@]21C	0.029940119760479042	0.03571428571428571	0.12096774193548387	0.12295081967213115	0.037037037037037035	0.09523809523809523
NCCc1ccc(O)c(O)c1	0.09022556390977443	0.11320754716981132	0.07692307692307693	0.0784313725490196	0.1188118811881188	0.07766990291262135
Fc1ncc([C@H]2C[C@H](O)[C@](O)(C(F)(F)F)[C@@H]2C)c(-c2ccc(F)cc2)c1	0.17088607594936708	0.19696969696969696	0.10948905109489052	0.10294117647058823	0.21428571428571427	0.10218978102189781
C[C@H]1O[C@H](OC(C)=O)[C@@H](OC(C)=O)[C@@H](OC(C)=O)[C@@H]2O[C@H](NC(=O)Cc3ccccc3)C[C@@H]21	0.13186813186813187	0.10493827160493827	0.17687074829931973	0.1793103448275862	0.11538461538461539	0.16216216216216217
Cc1cccc(-c2cc(-c3ccccc3)nc(C(C)C)c2/C=C/[C@@H](O)C[C@@H](O)CC(=O)O)c1	0.38926174496644295	0.4634146341463415	0.0875	0.10256410256410256	0.47058823529411764	0.2013888888888889
CC1=C[C@@H]2CC[C@H]3[C@@H](C)CC[C@@H]3[C@H](C)CC[C@@H]12	0.025157232704402517	0.03816793893129771	0.1504424778761062	0.15315315315315314	0.031496062992125984	0.11206896551724138
Cn1c(=O)[nH]c2c(=O)[nH]c(=O)[nH]c21	0.06382978723404255	0.07894736842105263	0.05405405405405406	0.05504587155963303	0.07272727272727272	0.03571428571428571
N[C@H](Cc1cccc(F)c1)C(=O)O	0.1450381679389313	0.17142857142857143	0.09345794392523364	0.10576923076923077	0.1919191919191919	0.10476190476190476
CC(C)/C=C\C(O)=C/[C@H](C)C(=O)O	0.0962962962962963	0.1523809523809524	0.06481481481481481	0.08653846153846154	0.1485148514851485	0.12871287128712872
O=C(O)[C@H]1CSc2cc(F)ccc2N1	0.12408759124087591	0.15454545454545454	0.1	0.10185185185185185	0.1619047619047619	0.10091743119266056
CC(=O)c1cc2c(cc1OCCN1CCOCC1)O2	0.08974358974358974	0.0916030534351145	0.12295081967213115	0.125	0.104	0.088
CN[C@@H]1[C@H](O[C@H]2[C@H](O[C@H]3[C@H](O)[C@@H](O)[C@H](N=C(N)N)[C@@H](O)[C@@H]3N=C(N)N)O[C@@H](C)[C@]2(O)C=O)O[C@@H](CO)[C@H](O)[C@H]1O	0.04739336492890995	0.04864864864864865	0.09941520467836257	0.10059171597633136	0.05	0.10650887573964497
CCO[C@@]1(C2=NCCN2)[C@H](C)Cc2ccc(F)cc12	0.10457516339869281	0.136	0.13333333333333333	0.13559322033898305	0.1322314049586777	0.0975609756097561
C[C@H]1N[C@@H](C)N(C(=O)N[C@H](C(=O)N[C@@H](C)C(=O)N[C@@H](CCC(=O)O)C(=O)O)[C@@H](C)O)[C@H]1C	0.13793103448275862	0.1476510067114094	0.11486486486486487	0.12413793103448276	0.1292517006802721	0.18840579710144928
COC(=O)[C@@H]1C[C@H](C)[C@]2(C)C3=CC[C@@H]4C(C)(C)[C@@H](O)CC[C@]4(C)[C@H]3CC[C@@]12C	0.04395604395604396	0.06535947712418301	0.17164179104477612	0.16541353383458646	0.05333333333333334	0.1386861313868613
O=C1O[C@H](c2ccc(O)cc2)CNC(=O)c2cc(O)ccc21	0.1568627450980392	0.13636363636363635	0.09923664122137404	0.10077519379844961	0.17886178861788618	0.07518796992481203
O=c1c2cc(O)ccc2oc2c(O)cc(O)cc12	0.13013698630136986	0.13114754098360656	0.07317073170731707	0.0743801652892562	0.1565217391304348	0.06504065040650407
COc1ccc([C@@H]2[C@H](O)CCc3ccc(OC)cc3C2=O)cc1	0.1464968152866242	0.13333333333333333	0.12213740458015267	0.12403100775193798	0.184	0.09774436090225563
CC[C@H](NC)c1cc(-c2ccc(F)cc2)cc(CC[C@@H](O)CC(=O)[O-])c1-c1cc(F)cc(F)c1	0.30625	0.2465753424657534	0.09316770186335403	0.10828025477707007	0.3014705882352941	0.1437908496732026
CC1(C)C[C@@H](O)C(=O)[C@H]2C[C@@H]3[C@H](C)CN4CC(=O)CC[C@]4(C)[C@H]3CC[C@@]21C	0.044444444444444446	0.05921052631578947	0.16541353383458646	0.1590909090909091	0.04697986577181208	0.11594202898550725
Nc1nonc1/C(=N/O)c1ccc(C(=O)O)cc1	0.13013698630136986	0.1694915254237288	0.08196721311475409	0.08333333333333333	0.1565217391304348	0.09166666666666666
CC(C)=CCC1=C(C)[C@H](CC[C@@H](O)C[C@@H](O)CC(=O)[O-])C1	0.1793103448275862	0.17073170731707318	0.13114754098360656	0.14285714285714285	0.16806722689075632	0.29245283018867924
CO[C@]12C[C@H]3CCC[C@@H](C)[C@@]1(C)C1=CC(=O)C[C@@H]3[C@@H](O)C[C@]2(C)[C@@]1(O)C(=O)CO	0.07222222222222222	0.09933774834437085	0.18518518518518517	0.18796992481203006	0.08053691275167785	0.15217391304347827
CC[C@H](C)CNCC(C)CO	0.09090909090909091	0.09345794392523364	0.07766990291262135	0.11224489795918367	0.08737864077669903	0.13402061855670103
Oc1ccc(/C=C/c2cc(O)cc(O)c2)cc1	0.13194444444444445	0.1623931623931624	0.04838709677419355	0.04918032786885246	0.2018348623853211	0.05737704918032787
O=C(O)[C@H](O)Cc1ccccc1Nc1c(Cl)ccc(Cl)c1O	0.2152777777777778	0.1935483870967742	0.07575757575757576	0.08527131782945736	0.26548672566371684	0.11023622047244094
C[C@@]1(C(=O)O)O[C@]2(C)CC[C@H]1CO[C@]2(C)O[C@@H]2[C@H]1CC[C@@]21C	0.041916167664670656	0.06521739130434782	0.128	0.13008130081300814	0.05185185185185185	0.10236220472440945
CC1=C(C)[C@H]2[C@@H](C)C(=O)C[C@H]1C2=O	0.05673758865248227	0.07964601769911504	0.13725490196078433	0.14	0.06363636363636363	0.10576923076923077
COCCOCCOCCN1C(=O)C(C)=C(C(=O)OCC)C1	0.09316770186335403	0.08759124087591241	0.12598425196850394	0.128	0.08270676691729323	0.12698412698412698
O=C(Cc1ccc(F)cc1)c1c(Br)cc(Br)cc1O	0.2014388489208633	0.21739130434782608	0.08064516129032258	0.08196721311475409	0.25	0.07258064516129033
Cc1onc(-c2ccccc2)c1-c1ccc(S(N)(=O)=O)cc1	0.2733812949640288	0.20967741935483872	0.06666666666666667	0.06766917293233082	0.2719298245614035	0.051470588235294115
O=C([C@H](Cc1ccccc1)NC(=O)O)c1ccccc1	0.2932330827067669	0.14173228346456693	0.0859375	0.096	0.21739130434782608	0.11290322580645161
CC1=C[C@@H]2[C@@H]3C(=O)[C@H]4[C@@H](C)CC[C@]5(C)CC[C@H](O)CC[C@]5(C)[C@H]4CC[C@]3(C)CC[C@]2(C(=O)CO)O1	0.06030150753768844	0.08235294117647059	0.20270270270270271	0.19727891156462585	0.06547619047619048	0.14193548387096774
O=C1O[C@H]2[C@@H](O)C[C@H](O)C2=C1O	0.05	0.061946902654867256	0.12871287128712872	0.13131313131313133	0.06481481481481481	0.10784313725490197
C[C@@](O)(/C=C/C(=O)c1ccc(O)cc1)C(=O)Nc1ccc(C#N)c(C(F)(F)F)c1	0.19135802469135801	0.16083916083916083	0.08843537414965986	0.07482993197278912	0.20149253731343283	0.08904109589041095
C=C(C)[C@H]1CC[C@]2(C)CC[C@@]3(C)[C@@H](CC[C@@H]4C(C)(C)[C@@H](OC(=O)CC(C)C)CC[C@]43C)[C@H]12	0.05789473684210526	0.07407407407407407	0.12751677852348994	0.136986301369863	0.06289308176100629	0.12837837837837837
CC(C)[C@@H]1CC[C@H](C(=O)N[C@H](Cc2ccccc2)C(=O)O)CC1	0.20134228187919462	0.15151515151515152	0.13178294573643412	0.152	0.1951219512195122	0.1693548387096774
CN(C)C[C@H](c1ccc(Cl)cc1)c1ccc(Cl)cc1O	0.1564625850340136	0.16260162601626016	0.0703125	0.08	0.2	0.07086614173228346
CC1(C)[C@@H]2CC[C@]1(C)C(=O)C2	0.02857142857142857	0.044642857142857144	0.11	0.11224489795918367	0.037037037037037035	0.06796116504854369
N[C@@H](Cn1ccc(=O)c(O)c1)C(=O)O	0.11764705882352941	0.13636363636363635	0.11214953271028037	0.125	0.14285714285714285	0.12380952380952381
CCc1cc(-c2nc(C(F)(F)F)nn2-c2ccc(S(N)(=O)=O)cc2)cc(CC[C@@H](O)CC(=O)[O-])c1	0.20689655172413793	0.23648648648648649	0.09937888198757763	0.10062893081761007	0.2108843537414966	0.1282051282051282
C[C@H]1CCc2nc(SC3=C(C)NC3=O)c(F)cc2-1	0.08552631578947369	0.11290322580645161	0.09090909090909091	0.09243697478991597	0.09917355371900827	0.06504065040650407
Cc1cccc(NC(=O)c2c(-c3ccccc3)c(-c3ccc(F)cc3)c(CC[C@@H](O)C[C@@H](O)CC(=O)[O-])n2C(C)C)c1	0.589041095890411	0.28125	0.08743169398907104	0.1005586592178771	0.41843971631205673	0.2
C[C@@H]1C[C@@H](c2ccc(F)cc2)CC[C@@H]1CCCC(O)CC(=O)O	0.24305555555555555	0.26666666666666666	0.1774193548387097	0.19008264462809918	0.2782608695652174	0.2608695652173913
NC[C@H](N)C(=O)N[C@H](C(=O)N[C@@H](CCC(=O)O)C(=O)N[C@H](Cc1ccccc1)C(=O)N[C@H](C)C(=O)N[C@H](CCC(=O)O)NC(=O)O)C(=O)N	0.17142857142857143	0.12307692307692308	0.065	0.07653061224489796	0.1443850267379679	0.13978494623655913
N[C@H]1CCC[C@@H]1c1cccnc1	0.04895104895104895	0.0603448275862069	0.08333333333333333	0.08490566037735849	0.06306306306306306	0.06422018348623854
OC[C@@H]1O[C@@H](O)[C@@H](O)[C@@H](O)[C@H]1O	0.028169014084507043	0.034782608695652174	0.08653846153846154	0.08823529411764706	0.03636363636363636	0.10891089108910891
CN(C)c1ccc(C(=C2C=CC(=[N+](C)C)C=C2)c2ccc(N(C)C)cc2)cc1.[Cl-]	0.17575757575757575	0.14383561643835616	0.08053691275167785	0.07432432432432433	0.16546762589928057	0.059602649006622516
COC(=O)C[C@@H]1NC(=O)[C@@H](C)NC(=O)[C@H](Cc2ccccc2)C1=O	0.16025641025641027	0.14074074074074075	0.14728682170542637	0.14960629921259844	0.1732283464566929	0.13076923076923078
CC(C)[C@@H](CC[C@@H](C)[C@H]1CC[C@@]2(C)C3=C(CC[C@]12C)[C@@]1(C)CC[C@H](O)C(C)(C)[C@@H]1CC3=O)C(=O)O	0.10638297872340426	0.13125	0.1513157894736842	0.1610738255033557	0.11392405063291139	0.152317880794702
CC/C=C\CCOC(=O)C(C)O	0.08888888888888889	0.12149532710280374	0.10679611650485436	0.14285714285714285	0.12745098039215685	0.15306122448979592
C=C1CC[C@@H](C(C)C)C[C@@]2(O)CC[C@@H](O)C[C@@H]12	0.05228758169934641	0.06349206349206349	0.11304347826086956	0.13513513513513514	0.06611570247933884	0.11403508771929824
CN[C@@H](C)[C@H](O)c1cccc(C)c1	0.12781954887218044	0.14953271028037382	0.08333333333333333	0.10576923076923077	0.1568627450980392	0.11538461538461539
c1ccc2c(NNc3ccccc3)c(SCc3ccccc3)ccc2c1	0.30405405405405406	0.09933774834437085	0.03896103896103896	0.039473684210526314	0.20149253731343283	0.032467532467532464
C=CCOc1ccc(OC)c(OC)c1	0.07692307692307693	0.10434782608695652	0.08035714285714286	0.08181818181818182	0.10909090909090909	0.07142857142857142
COc1cccc([C@H](N)C(=O)O)c1	0.11940298507462686	0.1388888888888889	0.10377358490566038	0.11650485436893204	0.1568627450980392	0.11538461538461539
CC(=O)O[C@@H]1[C@@H]2C[C@H]3c4[nH]c5ccccc5c4CCN3C[C@@H]2CC[C@@H]1O	0.11764705882352941	0.10135135135135136	0.16296296296296298	0.16541353383458646	0.16176470588235295	0.1386861313868613
Nc1nc2cc(Cl)ccc2s1	0.06569343065693431	0.10185185185185185	0.046296296296296294	0.04716981132075472	0.08571428571428572	0.037037037037037035
C=C1[C@@H]([C@H](C)CC[C@H](C)CCC(C)C)CC[C@H](C)CCC(C)CC1C	0.07692307692307693	0.08391608391608392	0.14615384615384616	0.15748031496062992	0.07142857142857142	0.15625
O=C(O)[C@H](O)[C@H](O)[C@H](O)CO	0.10077519379844961	0.12745098039215685	0.04807692307692308	0.0594059405940594	0.13402061855670103	0.14893617021276595
C=C1C[C@@]23C[C@@H]1[C@H](O)C[C@@H]2[C@H]1CC[C@@]2(C)C(=O)CO[C@@]2(C)[C@H]1C3	0.03468208092485549	0.0410958904109589	0.140625	0.14285714285714285	0.0425531914893617	0.09848484848484848
CCO[C@H]1CN([C@H]2COc3cc(F)ccc3C2=O)CC[C@H]1CO	0.11801242236024845	0.13333333333333333	0.16666666666666666	0.1693548387096774	0.14728682170542637	0.12307692307692308
Cc1ccc([C@H](CC2=CCCN2)N(C)C)cc1	0.10884353741496598	0.15254237288135594	0.09243697478991597	0.10344827586206896	0.1391304347826087	0.08403361344537816
CC(C)Oc1ccc2c(=O)c(-c3ccccc3)coc2c1	0.24113475177304963	0.16535433070866143	0.08396946564885496	0.10236220472440945	0.26548672566371684	0.07633587786259542
O=COCCc1ccccc1-c1c2ccc(=O)cc-2oc2cc(O)ccc12	0.2138364779874214	0.136986301369863	0.08843537414965986	0.0896551724137931	0.23846153846153847	0.06711409395973154
N#Cc1nc(Nc2cccc(C(=O)O)c2)c(-c2ccc(F)cc2)c(-c2ccc(F)cc2)c1C(=O)N[C@@H](CCC(=O)O)C(=O)O	0.3465909090909091	0.22093023255813954	0.0625	0.06878306878306878	0.2654320987654321	0.10326086956521739
O=C(CCN1CCCCC1)N1CCC(Cc2ccccc2)CC1	0.13664596273291926	0.08333333333333333	0.10294117647058823	0.1044776119402985	0.13533834586466165	0.08759124087591241
CC(C)COC(=O)C(O)c1ccccc1C(=O)c1ccccc1	0.2971014492753623	0.1875	0.10606060606060606	0.13385826771653545	0.2672413793103448	0.16
CCCCOC(=O)c1ccc(N)cc1	0.12408759124087591	0.14414414414414414	0.1308411214953271	0.13333333333333333	0.1509433962264151	0.12149532710280374
Clc1cccc(OC[C@H](CCCn2ccnc2)c2ccc(Cl)cc2)c1	0.189873417721519	0.1103448275862069	0.06164383561643835	0.06993006993006994	0.17293233082706766	0.07692307692307693
O=C(O)C[C@@H](CO)COc1ccccc1	0.2076923076923077	0.17117117117117117	0.10714285714285714	0.11926605504587157	0.2376237623762376	0.17142857142857143
N#Cc1cc(Cl)cc(Cl)c1C(=O)NCC1CN(Cc2ccc(F)cc2)CCO1	0.1901840490797546	0.176056338028169	0.1103448275862069	0.11188811188811189	0.208955223880597	0.0738255033557047
CC(C)NC[C@H](O)COc1cccc2[nH]ccc12	0.16901408450704225	0.17796610169491525	0.09016393442622951	0.11016949152542373	0.21818181818181817	0.1282051282051282
COCCc1cc2ccc(OC)cc2oc1=O	0.10884353741496598	0.13333333333333333	0.1111111111111111	0.11304347826086956	0.1391304347826087	0.08403361344537816
COc1ccc2ccc(CC(C)=O)cc2c1	0.14285714285714285	0.1565217391304348	0.10434782608695652	0.10619469026548672	0.18518518518518517	0.09565217391304348
CO[C@H]1/C=C/C=C/C=C/C=C/[C@H](O[C@@H]2O[C@H](C)[C@@H](O)[C@H](N)[C@@H]2O)C[C@@H]2O[C@](O)(C[C@@H](O)C[C@H]3O[C@@H]3/C=C/C(=O)O1)C[C@H](O)[C@H]2C(=O)O	0.09375	0.07389162561576355	0.17777777777777778	0.1797752808988764	0.09230769230769231	0.14673913043478262
OC[C@@H]1O[C@@H](O[C@H]2[C@@H](O)[C@@H](O[C@H]3O[C@H](CO)[C@@H](O)[C@H](N)[C@H]3O)[C@H](N)C[C@@H]2N)[C@H](O)[C@@H](O)[C@@H]1O	0.025252525252525252	0.029239766081871343	0.0967741935483871	0.09803921568627451	0.030120481927710843	0.09740259740259741
CO[C@@H]1CCCN(S(=O)(=O)c2ccc(N)cc2)CC1	0.09090909090909091	0.128	0.10655737704918032	0.10833333333333334	0.10569105691056911	0.08064516129032258
CN(C)Cc1ccc(O)c(O)c1	0.09701492537313433	0.14285714285714285	0.08571428571428572	0.08737864077669903	0.12745098039215685	0.08653846153846154
O=c1[nH]c2cc(C(F)(F)F)ncc2n1Cc1cc(Cl)cc(Cl)c1	0.10559006211180125	0.10218978102189781	0.0661764705882353	0.05925925925925926	0.12307692307692308	0.043478260869565216
O[C@]1(c2ccc(Cl)cc2)CC[C@@H](Cc2ccc(O)cc2)C1	0.1513157894736842	0.11278195488721804	0.08396946564885496	0.08527131782945736	0.1721311475409836	0.06818181818181818
CC(C)c1c(C(=O)Nc2ccccc2)c(-c2ccccc2)c(-c2ccc(F)cc2)n1CC[C@@H](O)C[C@@H](O)CC(=O)O	1.0	0.32679738562091504	0.08241758241758242	0.09550561797752809	0.44525547445255476	0.23270440251572327
N#Cc1ccccc1O	0.10236220472440945	0.08653846153846154	0.0594059405940594	0.06060606060606061	0.1368421052631579	0.04950495049504951
CC(C)=CCCC1=Cc2c(c3ccccc3n2C)O1	0.14965986394557823	0.14516129032258066	0.0967741935483871	0.09836065573770492	0.24545454545454545	0.08
CSCCCCCC/C(=N\OC(C)=O)C(C)(C)C	0.06535947712418301	0.07086614173228346	0.13043478260869565	0.09401709401709402	0.056451612903225805	0.11206896551724138
CO[C@H](C(=O)O)[C@@H](C)[C@@H]1CC[C@@H]2CC[C@@H]3CC=C4C[C@@H](O)CC[C@]4(C)[C@H]3CC[C@@]21C	0.07027027027027027	0.09615384615384616	0.15384615384615385	0.17266187050359713	0.08496732026143791	0.15492957746478872
OC[C@@H](O)[C@@H]1O[C@@](CO)(CO)[C@H](O)[C@H](O)[C@H]1O	0.052980132450331126	0.056	0.08620689655172414	0.09734513274336283	0.058333333333333334	0.12612612612612611
C=C(C)[C@@H]1Cc2c(ccc3c2O[C@@H]2COc4cc(OC)c(OC)cc4[C@@H]2C3=O)O1	0.1005586592178771	0.1111111111111111	0.1388888888888889	0.14084507042253522	0.10738255033557047	0.09395973154362416
CCOc1cccnc1	0.06818181818181818	0.08571428571428572	0.08	0.08163265306122448	0.09	0.08080808080808081
C/C1=C/C[C@@H](O[C@H]2C[C@H](N(C)C)[C@H](C)[C@H](C)NC(=O)[C@H]2C)CC(=O)[C@H](C)N(C)[C@@H](O)[C@@H](C)C(=O)N1C(=O)NCC(=O)O	0.0975609756097561	0.11864406779661017	0.2	0.1949685534591195	0.0903954802259887	0.16463414634146342
C/C=C1/C(=O)N[C@H](C)C(=O)N=C(c2cccc(O)c2)NC(=O)[C@@H]1Cc1ccc(O)cc1	0.1893491124260355	0.16778523489932887	0.09803921568627451	0.09933774834437085	0.20714285714285716	0.0915032679738562
CCCc1cc(=O)[nH]c(=S)[nH]1	0.058394160583941604	0.07272727272727272	0.08737864077669903	0.0891089108910891	0.0761904761904762	0.0673076923076923
CC[C@@H](C(=O)O)[C@@H](C)[C@H]1CC[C@@H]([C@@H](O)CC(=O)O)[C@](C)(CC(=O)O)C1=O	0.1518987341772152	0.17424242424242425	0.13740458015267176	0.16666666666666666	0.15384615384615385	0.26495726495726496
COC(=O)[C@H](OC(=O)c1cc(F)cc(F)c1)[C@@H]1CC[C@@]2(C)C[C@H](OC(=O)C(C)(C)C)[C@@H]12	0.1	0.125	0.20437956204379562	0.17266187050359713	0.09933774834437085	0.15492957746478872
C=CCOC(=O)c1ccc(OC)cc1	0.1079136690647482	0.14414414414414414	0.1	0.10185185185185185	0.1509433962264151	0.09090909090909091
COc1ccc([C@H](N)Cc2ccc(C(F)(F)F)cc2)cc1	0.1610738255033557	0.12307692307692308	0.06870229007633588	0.06976744186046512	0.18487394957983194	0.061068702290076333
CC(C)=NNC(N)=O	0.0546875	0.04854368932038835	0.05154639175257732	0.05263157894736842	0.05102040816326531	0.06315789473684211
CN(C)C(=O)NC(=O)C1(C)CCCC1=O	0.06944444444444445	0.09482758620689655	0.11009174311926606	0.11214953271028037	0.05172413793103448	0.10091743119266056
C=Cc1ccc(O[C@H]2O[C@H](CO)[C@@H](O)[C@H](N)[C@H]2O)cc1	0.08974358974358974	0.1171875	0.12295081967213115	0.125	0.12195121951219512	0.12396694214876033
CCCN1C[C@H](NS(=O)(=O)c2ccc(N)cc2)C[C@@H](C)C1	0.12337662337662338	0.14960629921259844	0.15702479338842976	0.15966386554621848	0.128	0.13008130081300814
CC(C)CCn1c(=O)c(C(=O)N[C@@H](Cc2ccccc2)c2ccc(Cl)cc2)c(-c2ccc(F)cc2)c1=O	0.39490445859872614	0.23076923076923078	0.08771929824561403	0.10179640718562874	0.31690140845070425	0.10119047619047619
CC1(C)C(C(=O)O)=C(Cl)[C@]2(C)C3=CC[C@H]4[C@@H](C)CC[C@@]4(C)[C@H](O)C[C@@]3(C)[C@@]12CC[C@H](O)C(=O)CO	0.11891891891891893	0.125	0.16	0.16216216216216217	0.10759493670886076	0.19310344827586207
CCCC(=O)O[C@@H]1C[C@H]([C@@H]2CCCCC2=O)O[C@H](C)[C@@H]1OC(C)=O	0.06470588235294118	0.07692307692307693	0.21311475409836064	0.21666666666666667	0.05673758865248227	0.1951219512195122
CC(=O)OCC(=O)[C@@]1(OC(C)=O)[C@@H](C)C[C@H]2[C@@H]3C[C@H](F)C4=CC(=O)C=C[C@]4(C)[C@@]3(F)[C@@H](O)C[C@@]21C	0.08333333333333333	0.10365853658536585	0.2152777777777778	0.2097902097902098	0.07975460122699386	0.17567567567567569
C[C@@H]1C/C=C/C=C/C=C/C=C/[C@H](O[C@@H]2O[C@H](C)[C@@H](O)[C@H](N)[C@@H]2O)C[C@@H]2O[C@](O)(C[C@@H](O)C[C@H]3O[C@@H]3/C=C/C(=O)O1)C[C@H](O)[C@H]2C(=O)O	0.09375	0.07389162561576355	0.18435754189944134	0.1864406779661017	0.09230769230769231	0.14673913043478262
C=C[C@H]1[C@H](O[C@H]2O[C@@H](CO)[C@@H](O)[C@H](O)[C@H]2O)[C@H](O)C[C@@]1(C)CO	0.03529411764705882	0.04929577464788732	0.1171875	0.11904761904761904	0.051094890510948905	0.11811023622047244
C=C1Cc2cc(C(C)C)cc(OC)c2OC1=O	0.10273972602739725	0.13559322033898305	0.10344827586206896	0.125	0.12173913043478261	0.09482758620689655
CC1(C)[C@@H]2CC[C@@]1(C)C(=O)C2	0.02857142857142857	0.044642857142857144	0.11	0.11224489795918367	0.037037037037037035	0.06796116504854369
CNCC[C@@H](O)[C@@H]1CC[C@@H]2NC(=O)[C@@H](Cc3ccccc3)C[C@@H]12	0.16025641025641027	0.1079136690647482	0.15625	0.168	0.15503875968992248	0.1484375
CN[C@H](C)C(=O)N[C@H](C(=O)N[C@H](C(=O)N[C@@H](CCC(=O)O)C(=O)O)C(=O)O[C@H]2CCCCC[C@H]2N)C(=O)N[C@@H](C)C(=O)N[C@@H](CCC(=O)O)	0.10810810810810811	0.10606060606060606	0.0979381443298969	0.12234042553191489	0.09183673469387756	0.1712707182320442
C[C@H]1C(CO)=CC=C2CCC[C@H]21	0.04929577464788732	0.06086956521739131	0.1262135922330097	0.12871287128712872	0.06363636363636363	0.09523809523809523
NC(=O)NC(CC(=O)O)c1ccc(I)cc1	0.1791044776119403	0.19090909090909092	0.09649122807017543	0.10810810810810811	0.18867924528301888	0.1588785046728972
CC(=O)O[C@H](CCO)CC(=O)[O-]	0.10606060606060606	0.09174311926605505	0.0970873786407767	0.11	0.08571428571428572	0.15463917525773196
CC(C)[C@H](/N=C/c1ccc(O)cc1)NCC(O)c1ccc(O)cc1	0.2214765100671141	0.19230769230769232	0.06428571428571428	0.08088235294117647	0.2605042016806723	0.11278195488721804
CC1(C)[C@H]2CC[C@]1(C)C(=O)C2	0.02857142857142857	0.044642857142857144	0.11	0.11224489795918367	0.037037037037037035	0.06796116504854369
C=C1c2ccoc2CCCCC1	0.041666666666666664	0.05128205128205128	0.07339449541284404	0.07476635514018691	0.05357142857142857	0.03571428571428571
C[C@@H](CC(=O)O)CC(=O)O	0.13821138211382114	0.15306122448979592	0.08080808080808081	0.10526315789473684	0.14893617021276595	0.19101123595505617
CC(C)C[C@H](c1ccc(O)cc1)c1ccc(O)c(C(=O)O)c1	0.2323943661971831	0.23333333333333334	0.09230769230769231	0.1111111111111111	0.3	0.14634146341463414
C=C(C)CC[C@H](C)[C@H]1CC[C@@]2(C(C)O)C3=CCC4C(C)(C)[C@@H](O)CC[C@]4(C)C3CC[C@]12C	0.08064516129032258	0.10126582278481013	0.12751677852348994	0.136986301369863	0.09032258064516129	0.14383561643835616
Nc1ccc(Sc2ccc(C(=O)O)cc2)cc1	0.18115942028985507	0.14285714285714285	0.0743801652892562	0.07563025210084033	0.21296296296296297	0.075
CC(=O)N1CCN(c2ccc(OCC3COC(Cn4ccnc4)(c4ccc(Cl)cc4Cl)O3)cc2)CC1	0.14659685863874344	0.11627906976744186	0.10714285714285714	0.10843373493975904	0.16149068322981366	0.0755813953488372
CC(C)=CC[C@@]12C[C@H](C)[C@H]1CC1C(=O)O[C@@H]12	0.0392156862745098	0.06451612903225806	0.16666666666666666	0.16981132075471697	0.058333333333333334	0.12612612612612611
CN[C@@H](Cc1cc(OCC(O)CC(=O)O)cc(C)c1O)C(=O)N[C@H](C)C(=O)N1CCC[C@H]1C(=O)O	0.1875	0.19736842105263158	0.1282051282051282	0.14473684210526316	0.18791946308724833	0.2323943661971831
CCCCCC(=O)[C@H](CCc1ccc(O)cc1)NCC(O)COc1ccc(Cl)cc1	0.21951219512195122	0.1610738255033557	0.09868421052631579	0.10738255033557047	0.21739130434782608	0.1527777777777778
C=C1CC=C(C(=O)OC)[C@H](C)CC[C@@]1(O)C[C@@H]2[C@@H](C)CC[C@@H]1CC[C@@]1(C)O2	0.055865921787709494	0.08	0.17293233082706766	0.17557251908396945	0.06802721088435375	0.12318840579710146
OCCCC#CC#C/C=C/c1ccc(O)cc1	0.10067114093959731	0.14166666666666666	0.07377049180327869	0.075	0.14782608695652175	0.0743801652892562
C[C@H](NC(=O)C(C)(C)C)C(=O)O	0.09923664122137404	0.11428571428571428	0.12121212121212122	0.11224489795918367	0.08737864077669903	0.13402061855670103
CCOc1ccc2cc(N)ccc2c1	0.11510791366906475	0.12280701754385964	0.07964601769911504	0.08108108108108109	0.14953271028037382	0.07079646017699115
CC(=O)C=C=C1C(C)(C)CC[C@@H]2[C@@H](CCCC(=O)O)C21	0.09740259740259741	0.109375	0.1724137931034483	0.17543859649122806	0.096	0.20535714285714285
CCC[C@H]1CCC(=O)N[C@H](CC(=O)O)C1	0.08333333333333333	0.09322033898305085	0.18269230769230768	0.18627450980392157	0.08771929824561403	0.17307692307692307
CCCC[C@@]1(O)OCCN(C(=O)N(C)C)C1=O	0.08108108108108109	0.10833333333333334	0.15454545454545454	0.1574074074074074	0.0847457627118644	0.125
NC(=O)C[C@H](NS(=O)(=O)c1ccc(N)cc1)C(=O)N[C@@H](CCC(=O)O)C(=O)NCC(=O)N[C@H]1CCCC1	0.14893617021276595	0.15950920245398773	0.10240963855421686	0.11042944785276074	0.12883435582822086	0.14465408805031446
CO[C@@H]1O[C@@H](COC(C)=O)[C@@H](OC(C)=O)[C@H](OC(C)=O)[C@H](NC(C)=O)[C@@H]1O	0.06285714285714286	0.07432432432432433	0.1590909090909091	0.15267175572519084	0.047619047619047616	0.14285714285714285
C[C@@H](O)[C@H]1O[C@@H](O[C@H]2[C@H](O)[C@@H](O[C@H]3[C@H](O)[C@@H](O)[C@H](O)O[C@@H]3CO)[C@H](O)[C@@H]2O)[C@@H](O)C[C@@H]1O	0.041666666666666664	0.048484848484848485	0.09868421052631579	0.11486486486486487	0.05	0.12162162162162163
C[C@H]1CC[C@@]2(NC1)C(=O)Nc1ccccc12	0.10273972602739725	0.08943089430894309	0.11304347826086956	0.11504424778761062	0.13157894736842105	0.07627118644067797
O=C(O)C(=O)Nc1ccc(C(=O)c2ccc(-c3ccc(F)cc3)cc2)cc1	0.3356643356643357	0.22388059701492538	0.06756756756756757	0.0684931506849315	0.272	0.08275862068965517
COc1cc(CCc2ccccc2)c(OC)cc1OC	0.16216216216216217	0.12403100775193798	0.0859375	0.0873015873015873	0.1864406779661017	0.078125
CC(=O)c1c(C)ccc(C)c1O	0.11450381679389313	0.14423076923076922	0.10784313725490197	0.11	0.14	0.09803921568627451
CCCC(=O)O[C@H](CC)C[C@@H](C)CC(=O)O	0.15441176470588236	0.16071428571428573	0.11711711711711711	0.1509433962264151	0.14678899082568808	0.26804123711340205
CC(C)CCO[P@](=O)(O)CC(=O)O	0.1297709923664122	0.14150943396226415	0.10576923076923077	0.13	0.13725490196078433	0.17525773195876287
COc1ccccc1-c1cc(-c2ccccc2)c(/C=C/[C@@H](O)C[C@@H](O)CC(=O)[O-])C(C)C1C	0.3184713375796178	0.2949640287769784	0.12258064516129032	0.13157894736842105	0.3779527559055118	0.17687074829931973
Clc1ccc(C[C@H]2CCCN2CCC[C@@H]2CO2)cc1	0.1038961038961039	0.0916030534351145	0.1322314049586777	0.13445378151260504	0.104	0.0967741935483871
Nc1cc(CCc2ccc(N)cc2)cc(-c2ccc(F)cc2)c1OCC(O)C[C@@H](O)CC(=O)[O-]	0.34615384615384615	0.2620689655172414	0.07926829268292683	0.08695652173913043	0.3283582089552239	0.16556291390728478
CC(C)CN(CC(=O)O)C(C)C	0.10687022900763359	0.16831683168316833	0.09803921568627451	0.12244897959183673	0.1414141414141414	0.14432989690721648
Nc1nc(=O)n(-c2ccc(F)cc2)c(-c2ccc(F)cc2)c1O	0.2695035460992908	0.216	0.057971014492753624	0.058823529411764705	0.2782608695652174	0.04316546762589928
CCCCSS[C@H](CC)C(=O)O	0.08888888888888889	0.09090909090909091	0.09615384615384616	0.12	0.09523809523809523	0.1414141414141414
CC(C)=CCOc1ccc(C(=O)O)cc1	0.1386861313868613	0.17272727272727273	0.11818181818181818	0.12037037037037036	0.18095238095238095	0.12962962962962962
CC(C)=CCO[C@H]1O[C@H](C)[C@@H](O)[C@H](O)[C@H]1O	0.04666666666666667	0.0743801652892562	0.13761467889908258	0.14018691588785046	0.06837606837606838	0.14953271028037382
CNc1ccc(NCC(=O)O[C@H]2C[C@@H](C)C=C3C=C[C@H](C)[C@H](CC[C@@H]4C[C@@H](O[Si](C)(C)C(C)(C)C)CC(=O)O4)[C@H]32)cc1	0.12682926829268293	0.12087912087912088	0.5230769230769231	0.48484848484848486	0.12429378531073447	0.25477707006369427
CCOc1ccc([C@@H]2NC[C@H](O)[C@H]2OC(C)=O)cc1	0.11258278145695365	0.13709677419354838	0.17391304347826086	0.17699115044247787	0.14285714285714285	0.16521739130434782
O=C(O)[C@@]1(O)CC[C@H]2[C@@H]3C[C@H](C21)C(=O)C=C(O)[C@H](O)[C@H]3O	0.06875	0.08270676691729323	0.1694915254237288	0.1724137931034483	0.07751937984496124	0.16101694915254236
Nc1ccccc1/N=N/c1ccc(C(=O)O)cc1	0.19424460431654678	0.13934426229508196	0.07258064516129033	0.07377049180327869	0.2523364485981308	0.07317073170731707
CC(C)[C@](O)(c1ccc(Cl)cc1)c1ccc(Cl)cc1	0.18439716312056736	0.14754098360655737	0.072	0.08196721311475409	0.21621621621621623	0.07258064516129033
CC1(C)O[C@@H]2C[C@H]3[C@@H]4C[C@H](F)C5=CC(=O)C=C[C@]5(C)[C@H]4[C@@H](O)C[C@]3(C)[C@]2(C(=O)CO)O1	0.08152173913043478	0.10967741935483871	0.22058823529411764	0.22388059701492538	0.0915032679738562	0.1619718309859155
NCCC[C@@H](N)CC(=O)O	0.11023622047244094	0.10679611650485436	0.06930693069306931	0.08163265306122448	0.11224489795918367	0.15053763440860216
CCOP(=O)(OCC)OCn1c(=O)[nH]cnc1=O	0.07894736842105263	0.0873015873015873	0.11016949152542373	0.11206896551724138	0.07317073170731707	0.09243697478991597
OC[C@@H]1O[C@H](O[C@H]2[C@@H](O)[C@@H](O[C@H]3O[C@H](CO)[C@@H](O)[C@H](N)[C@H]3O)[C@H](N)C[C@@H]2N)[C@H](O)[C@@H](O)[C@@H]1O	0.025252525252525252	0.029239766081871343	0.0967741935483871	0.09803921568627451	0.030120481927710843	0.09740259740259741
O=C1N[C@H](Cc2ccccc2)C(=O)N[C@@H](Cc2ccccc2)C(=O)N1Cc1cccc(O)c1	0.2804878048780488	0.12269938650306748	0.08588957055214724	0.08695652173913043	0.19463087248322147	0.07317073170731707
O=C(N[C@H]1CC[C@@H](CO)CC1)C(=O)N/C(=O)N[C@@H](Cc1cnc[nH]1)C(=O)O	0.09195402298850575	0.10135135135135136	0.1056338028169014	0.11510791366906475	0.0821917808219178	0.13043478260869565
COc1cc([S@@](C)=O)ccc1OC	0.07913669064748201	0.10810810810810811	0.09345794392523364	0.09523809523809523	0.102803738317757	0.08411214953271028
CN1C[C@@H](CS(=O)(=O)NC(=O)[C@@H]2CNC2=O)C1	0.059602649006622516	0.09016393442622951	0.11403508771929824	0.11607142857142858	0.05785123966942149	0.08620689655172414
CCC(=O)N1C(=O)Nc2ccccc2C1=O	0.15217391304347827	0.14782608695652175	0.11504424778761062	0.11711711711711711	0.20952380952380953	0.09649122807017543
O=C(O)[C@@H]1CCCN1C(=O)Cc1ccccc1	0.17266187050359713	0.11475409836065574	0.1206896551724138	0.12280701754385964	0.16964285714285715	0.13157894736842105
CCNC[C@H]1CCN(c2ccc(F)cc2)CC1	0.14685314685314685	0.16101694915254236	0.11016949152542373	0.11206896551724138	0.17857142857142858	0.08333333333333333
CC(=C\C(=O)O)[C@H]1CC[C@H]2[C@@H]3CC=C4C[C@@H](O)CC[C@]4(C)[C@H]3CC[C@@]21C	0.0625	0.08108108108108109	0.14925373134328357	0.15151515151515152	0.0763888888888889	0.1417910447761194
C[C@@H]1CC[C@@H]2[C@@H]1[C@@H]1CC[C@@H](OC(=O)CC2)C1=CC(=O)O	0.05555555555555555	0.07462686567164178	0.1794871794871795	0.1826086956521739	0.06923076923076923	0.12295081967213115
Fc1ccc(C2=C(c3ccccc3)c(C(F)(F)F)n2)cc1	0.28888888888888886	0.1951219512195122	0.044444444444444446	0.03731343283582089	0.30275229357798167	0.029411764705882353
COC(=O)CN1CC(=O)c2c(OC)c(OC)cc(C(=O)OC)ccc21	0.11585365853658537	0.1386861313868613	0.12781954887218044	0.1297709923664122	0.11851851851851852	0.12030075187969924
Cc1coc2c1C(=O)[C@H](C)CNC(=O)[C@@H]2CCC[C@H]2NC(=O)[C@H](Cc2ccccc2)NC(=O)OC2	0.11458333333333333	0.1	0.16025641025641027	0.16233766233766234	0.10975609756097561	0.1111111111111111
CN(Cc1ccccc1)C(=O)C(=O)NC1CN(Cc2ccccc2)CCOc2ccccc21	0.2865853658536585	0.12883435582822086	0.10559006211180125	0.1069182389937107	0.19333333333333333	0.09259259259259259
O=C(O[C@@H]1CN2C(=O)[C@@H](O)[C@@H]3C[C@@H](O)[C@@H](O)[C@@H](O)[C@@H]3NC(C(=O)O)[C@@H]12)S(=O)(=O)O	0.0670391061452514	0.08609271523178808	0.15328467153284672	0.15555555555555556	0.06	0.17164179104477612
CCCC[C@H](OP(=O)(O)OC[C@H](O)CO)C(=O)[O-]	0.11724137931034483	0.11570247933884298	0.09322033898305085	0.10434782608695652	0.1111111111111111	0.18518518518518517
COC(=O)CCC(=O)O	0.09523809523809523	0.09900990099009901	0.09375	0.09574468085106383	0.09278350515463918	0.14285714285714285
C=C(CO)C(=O)OC[C@H]1O[C@@H](COC(=O)CC(O)C)[C@@H](O)[C@H]1O	0.11392405063291139	0.1037037037037037	0.12598425196850394	0.14634146341463414	0.09923664122137404	0.21367521367521367
C=C[C@@]1(C)C[C@@H](OC(=O)c2ccccc2)[C@H](OC)[C@H]1OCC=C(C)C	0.12883435582822086	0.12142857142857143	0.14393939393939395	0.14615384615384616	0.15151515151515152	0.1450381679389313
Clc1ccc(OC[C@H]2C[C@H](O)CC2)cc1	0.0821917808219178	0.10084033613445378	0.14678899082568808	0.14953271028037382	0.10526315789473684	0.10714285714285714
Cc1ccccc1NC(=O)c1c(Cl)c(N)nc(NS(N)(=O)=O)c1	0.16447368421052633	0.18110236220472442	0.07462686567164178	0.07575757575757576	0.1693548387096774	0.06716417910447761
NCCC(=O)OC[C@H]1CCSC[C@H]1C(=O)O	0.07432432432432433	0.06451612903225806	0.125	0.12727272727272726	0.058333333333333334	0.13636363636363635
NCc1ccc(Cl)cc1	0.08527131782945736	0.10784313725490197	0.0594059405940594	0.06060606060606061	0.1134020618556701	0.04950495049504951
BrCc1cc(C2CC2)cc(-c2ccc(O)cc2)c(-c2ccc(F)cc2)n1/C=C/[C@@H](O)C[C@@H](O)CC(=O)O	0.3625	0.34507042253521125	0.09467455621301775	0.10240963855421686	0.4307692307692308	0.1870967741935484
O=C1[C@H](O[C@@H]2O[C@@H](CO)[C@@H](O)[C@H](O)[C@@H]2O)C(O)=C(O)[C@@H](O)[C@@H]1O	0.04790419161676647	0.05714285714285714	0.12698412698412698	0.12903225806451613	0.05925925925925926	0.11023622047244094
N[C@H]1[C@H](O)[C@H](O)[C@@H](O)[C@H]1O	0.021897810218978103	0.02727272727272727	0.07	0.07142857142857142	0.02857142857142857	0.10416666666666667
CCC[S@](=O)[C@H](CC)[C@@H](CC(C)C)Sc1ccc(-c2ccc(F)cc2)cc1	0.2925170068027211	0.26356589147286824	0.0979020979020979	0.12318840579710146	0.31666666666666665	0.1386861313868613
C=C(CC[C@H](O)C(C)(C)O)Cc1ccc(OC(C)=O)cc1	0.16326530612244897	0.18032786885245902	0.15966386554621848	0.14285714285714285	0.17796610169491525	0.17094017094017094
Cc1cc(C#N)c(Cl)cc1C(=O)N[C@@H]1CC[C@@H](O)CNCC1	0.07975460122699386	0.07971014492753623	0.12598425196850394	0.128	0.08270676691729323	0.09230769230769231
CO[C@@H]1C=C(O)[C@H]2[C@@H]3CCC4=CC(=O)CC[C@]4(C)[C@H]3CC[C@]12C	0.052941176470588235	0.07042253521126761	0.14960629921259844	0.152	0.06521739130434782	0.11538461538461539
C[C@H]1N[C@@H](C)SCS1(=O)=O	0.029197080291970802	0.03636363636363636	0.09090909090909091	0.09278350515463918	0.02830188679245283	0.08080808080808081
CC(C)=CCO[C@@H]1O[C@H](C)[C@@H](O)[C@H](O)[C@H]1O	0.04666666666666667	0.0743801652892562	0.13761467889908258	0.14018691588785046	0.06837606837606838	0.14953271028037382
COC(=O)[C@H](C)c1ccccc1O	0.15384615384615385	0.14953271028037382	0.11428571428571428	0.15	0.20408163265306123	0.13725490196078433
CC1=C2C3=CC[C@@H]4[C@H](C)CC[C@@H]5C[C@@H](O)CC[C@@]5(C)[C@H]4CC[C@]3(C)[C@@]2(C)CC[C@@]1(C)O	0.041666666666666664	0.06134969325153374	0.14383561643835616	0.13793103448275862	0.05	0.10666666666666667
CN(C)C[C@@H]1CC[N+](C)(C)CCC(O)CC1	0.025974025974025976	0.06504065040650407	0.11607142857142858	0.11818181818181818	0.03278688524590164	0.0782608695652174
O=Cc1ccc(C2CCCCC2)cc1	0.07586206896551724	0.10256410256410256	0.08849557522123894	0.09009009009009009	0.10714285714285714	0.06086956521739131
N[C@H](COc1cncc(N)n1)C(=O)O	0.07746478873239436	0.125	0.09090909090909091	0.102803738317757	0.1	0.10185185185185185
CC(=O)CCc1ccc(O)cc1	0.1297709923664122	0.16346153846153846	0.11650485436893204	0.1188118811881188	0.1717171717171717	0.10679611650485436
CC[C@@](C)(C#N)O[C@@H]1COC[C@@H](CO)O1	0.033112582781456956	0.04032258064516129	0.14953271028037382	0.12037037037037036	0.04201680672268908	0.08928571428571429
C[C@H](NC(=O)[C@H](Cc1ccccc1)NC(=O)[C@@H](N)CC(=O)O)C(=O)O	0.22972972972972974	0.19230769230769232	0.08759124087591241	0.10526315789473684	0.22950819672131148	0.184
CC[C@@H](O)/C=C/C=C/C=C/CCC[C@@H](O)CC(=O)O	0.15172413793103448	0.19658119658119658	0.072	0.09090909090909091	0.20535714285714285	0.23148148148148148
NC(=O)C[C@@H](N)C(=O)c1ccccc1C(=O)N[C@@H](CCC(=O)O)C(=O)O	0.20261437908496732	0.16296296296296298	0.09420289855072464	0.1037037037037037	0.1875	0.16279069767441862
c1ccc(CSSCc2ccc(C#N)cc2)cc1	0.18309859154929578	0.1015625	0.0546875	0.05555555555555555	0.20353982300884957	0.046875
C=Cc1nccnc1	0.029850746268656716	0.0673076923076923	0.039603960396039604	0.04040404040404041	0.04950495049504951	0.04
CC(C)c1cc(C(C)(C)C)cc(-c2ccc(F)cc2)c1OCC(O)C[C@@H](O)CC(=O)[O-]	0.3288590604026846	0.368	0.14583333333333334	0.13194444444444445	0.371900826446281	0.20588235294117646
C=C1CC[C@@H](O)C/C1=C/C=C1\CCC[C@]2(C)[C@@H]([C@H](C)/C=C/[C@H](C)C(C)C)CC[C@@H]12	0.059782608695652176	0.10526315789473684	0.11724137931034483	0.1267605633802817	0.09395973154362416	0.09523809523809523
O=C(COc1ccccc1)Nc1ccccc1	0.2992125984251969	0.11290322580645161	0.08196721311475409	0.08333333333333333	0.1981981981981982	0.07377049180327869
O=C1CCCC(=O)N(CCCN2CCCCC2)C1	0.056962025316455694	0.04477611940298507	0.08943089430894309	0.09090909090909091	0.046511627906976744	0.05555555555555555
Cn1c(=O)c2[nH]cnc2n(C)c1=O.Cn1c(=O)c2[nH]cnc2n(C)c1=O.NCCN	0.096045197740113	0.12837837837837837	0.08783783783783784	0.08904109589041095	0.0945945945945946	0.06666666666666667
Cc1ccccc1S(=O)(=O)NN1CCN(c2ccccc2C)CC1	0.19607843137254902	0.1386861313868613	0.08695652173913043	0.08823529411764706	0.1889763779527559	0.06428571428571428
O=C(O)Cc1c[nH]c(=O)[nH]c1=O	0.08888888888888889	0.12149532710280374	0.09615384615384616	0.09803921568627451	0.10576923076923077	0.0970873786407767
O=C(CCl)NNC(=O)c1ccc(Cl)cc1	0.1386861313868613	0.13157894736842105	0.08849557522123894	0.09009009009009009	0.12727272727272726	0.0990990990990991
C[C@H](C=O)CCC[C@@H]1CC[C@H]2[C@@H]3CC=C4C[C@@H](O)CC[C@]4(C)[C@H]3CC[C@@]21C	0.0670391061452514	0.07894736842105263	0.16176470588235295	0.18181818181818182	0.07432432432432433	0.15441176470588236
CC1(C)CCC(N(C)C)(CN2CCCCC2)C1	0.02531645569620253	0.0546875	0.06611570247933884	0.06722689075630252	0.031746031746031744	0.04065040650406504
CCC[C@@H](NC(=O)Nc1ccc(-c2ccccc2-c2nnn[nH]2)cc1)C(=O)O	0.28289473684210525	0.2	0.0945945945945946	0.10344827586206896	0.2734375	0.1258741258741259
[N-]=[N+]=NC[C@H](O)[C@@H](O)[C@H](O)[C@H](N)CO	0.07092198581560284	0.08771929824561403	0.02608695652173913	0.03571428571428571	0.09174311926605505	0.10377358490566038
C[C@H]1NCC(COP(=O)(O)O)=C(CCCOC(=O)O)C1=O	0.1032258064516129	0.11627906976744186	0.13114754098360656	0.13333333333333333	0.10317460317460317	0.15126050420168066
Nc1snnc1-c1ccc(Cl)cc1	0.10948905109489052	0.1792452830188679	0.043859649122807015	0.044642857142857144	0.14285714285714285	0.03508771929824561
CN(C)CCCN(Cc1ccc(OC(C)=O)cc1)c1ccccc1	0.22	0.15555555555555556	0.1111111111111111	0.11278195488721804	0.22764227642276422	0.11194029850746269
O=c1[nH]cc(CCCN2CCCCC2)cc1	0.087248322147651	0.08	0.11206896551724138	0.11403508771929824	0.09243697478991597	0.07563025210084033
O=C1N(Cc2ccccc2)C(=O)NC1=O	0.15441176470588236	0.1206896551724138	0.0782608695652174	0.07964601769911504	0.16822429906542055	0.0603448275862069
CO/N=C(/C(=O)N[C@@H]1C(=O)N2C(C(=O)O)=C(COC(C)=O)CS[C@H]12)c1csc(N)n1	0.10674157303370786	0.11842105263157894	0.10810810810810811	0.1095890410958904	0.1	0.11643835616438356
O=C(NOC[C@H](O)CO)[C@H](O)[C@H](O)CO	0.11594202898550725	0.12389380530973451	0.07079646017699115	0.08181818181818182	0.12962962962962962	0.1650485436893204
C[C@H]1O[C@@H]([C@@H]2CC=CC[C@@H]2C[C@@H](O)CC[C@]2(C)O)C[C@H](O)CC[C@]12C	0.03954802259887006	0.053691275167785234	0.16153846153846155	0.1640625	0.04827586206896552	0.12781954887218044
CC1=C2[C@H](O)[C@@H]3CC[C@@H]4C(C)[C@@]5(F)CN(C)[C@@H]5CC[C@]4(C)[C@H]3CC[C@@]2(C)O1	0.038461538461538464	0.05194805194805195	0.14705882352941177	0.14074074074074075	0.04666666666666667	0.09154929577464789
CNCC[C@H](C/C=C/c1cc(O)cc(O)c1)c1ccccc1	0.19463087248322147	0.14393939393939395	0.07407407407407407	0.08333333333333333	0.226890756302521	0.09090909090909091
CCCCCC[C@H]1CCCC(=O)OCC(O)CO1	0.05063291139240506	0.045112781954887216	0.17699115044247787	0.18018018018018017	0.046875	0.1282051282051282
C/C(=C\C=C/CC(=O)O)C(C)(C)C(=O)O	0.09285714285714286	0.125	0.1111111111111111	0.08256880733944955	0.11009174311926606	0.13333333333333333
Oc1cccc(-c2ccccc2)c1	0.224	0.11504424778761062	0.05263157894736842	0.05357142857142857	0.21	0.043859649122807015
CNc1ccccc1C(=O)N1CCC(Cc2ccccc2)CC1	0.2214765100671141	0.11510791366906475	0.1037037037037037	0.10526315789473684	0.2	0.08029197080291971
N#Cc1cc(-c2ccccc2)cc(O)c1O	0.19402985074626866	0.11764705882352941	0.049586776859504134	0.05042016806722689	0.19626168224299065	0.05
CC(=O)[C@H]1CC[C@H]2[C@@H]3CCC4=CC(=O)CC[C@]4(C)[C@H]3CC[C@]12C	0.052941176470588235	0.07042253521126761	0.140625	0.14285714285714285	0.05755395683453238	0.10687022900763359
CO[C@H]1C[C@H](O)OC[C@@H](C)[C@@H](O[C@H]2CC[C@@](C)(O)[C@H](O)[C@H](N)[C@H]2O)[C@H]1O	0.027932960893854747	0.039735099337748346	0.15267175572519084	0.15503875968992248	0.034013605442176874	0.13636363636363635
CC(C)[C@]12C[C@H](OC(=O)[C@H](Cc3ccccc3)N(C)C1)C(=O)[C@@H](N)C2	0.15723270440251572	0.12949640287769784	0.15267175572519084	0.1732283464566929	0.16923076923076924	0.11940298507462686
Cc1ccc([C@H]2Sc3ccc(/C=C/[C@@H]4C[C@@H](O)CC(=O)O4)cc3C2)cc1	0.13095238095238096	0.13986013986013987	0.1893939393939394	0.19230769230769232	0.18796992481203006	0.09090909090909091
COc1ccc([C@@H](O)CN(CC(=O)O)cc1)c1ccccc1	0.22916666666666666	0.1450381679389313	0.125	0.12698412698412698	0.23931623931623933	0.144
CC(=N)NCCCCN1c2ccccc2CCc2ccccc21	0.2214765100671141	0.11510791366906475	0.08759124087591241	0.08888888888888889	0.2	0.08029197080291971
C=C1CC/C(OC(=O)c2cccnc2)CC[C@@](C)(O)C[C@@H](O)CC(=O)O1	0.0935672514619883	0.1111111111111111	0.1937984496124031	0.1968503937007874	0.10714285714285714	0.125
O=C(/C=C(\O)c1ccc(O)cc1)OCCc1ccccc1	0.2323943661971831	0.15625	0.09230769230769231	0.09375	0.26548672566371684	0.11023622047244094
NC[C@H]1O[C@@H](CO)[C@@H](O[C@H]2O[C@H](CO)[C@@H](O)[C@H](O)[C@H]2O)[C@@H](O)[C@H]1O	0.03468208092485549	0.034013605442176874	0.10606060606060606	0.1076923076923077	0.035211267605633804	0.10687022900763359
COc1ccccc1OCC(O)COC(N)=O	0.15714285714285714	0.15384615384615385	0.11206896551724138	0.12389380530973451	0.2037037037037037	0.13274336283185842
O=C(NC1=CC(=O)N(Cc2ccccc2)C(=O)N1)c1ccccc1	0.29577464788732394	0.13768115942028986	0.07857142857142857	0.07971014492753623	0.20634920634920634	0.06382978723404255
CN(C)C[C@@H](c1ccc(Cl)cc1)c1ccc(Cl)cc1O	0.1564625850340136	0.16260162601626016	0.0703125	0.08	0.2	0.07086614173228346
C[C@H]1CN(C(=O)[C@H](Cc2ccccc2)N=C(c2ccccc2)NC(=O)C[C@@H](O)CN(C)C)C1	0.29375	0.17647058823529413	0.12987012987012986	0.1390728476821192	0.22377622377622378	0.16891891891891891
CNc1ncc(-c2ccccc2)c(-c2ccc(F)cc2)c(CC[C@@H](O)C[C@@H](O)CC(=O)[O-])n1C(C)C	0.4726027397260274	0.3146853146853147	0.08982035928143713	0.10429447852760736	0.4296875	0.1986754966887417
CCc1cccc(NC(=O)c2c(-c3ccc(F)cc3)c(-c3ccc(F)cc3)c(CC[C@@H](O)C[C@@H](O)CC(=O)[O-])n2C(C)C)c1	0.48125	0.2727272727272727	0.09090909090909091	0.10382513661202186	0.37583892617449666	0.20833333333333334
N[C@@H](CC1CCCCC1)C(=O)C(=O)O	0.06993006993006994	0.06779661016949153	0.09090909090909091	0.102803738317757	0.06140350877192982	0.11214953271028037
C=C1CC[C@@H](/C=C/C=C/C(C)C)CC[C@@H]2[C@@H](C)CCC[C@@H]12	0.03571428571428571	0.072992700729927	0.09302325581395349	0.112	0.06766917293233082	0.09375
CCOc1ccc(-c2nc(C(C)C)n(/C=C/[C@@H](O)C[C@@H](O)CC(=O)O)c2-c2ccc(F)cc2)cc1	0.4228187919463087	0.48	0.10493827160493827	0.12025316455696203	0.5126050420168067	0.2191780821917808
C[C@H](N)/C=C/C=C/C=C/C=C/C=C/[C@H](O)C[C@@H](O)CC(=O)O	0.1513157894736842	0.24369747899159663	0.05185185185185185	0.06870229007633588	0.2543859649122807	0.19491525423728814
CC(C)NC[C@@H](O)COc1cccc2ccccc12	0.2246376811594203	0.18333333333333332	0.088	0.10743801652892562	0.29245283018867924	0.125
CCC[C@@H](N(NC(=O)[C@@H](N)Cc1ccc(F)cc1)C(=O)N[C@@H](C)C(=O)N[C@@H](CCC(=O)O)C(=O)O)C(=O)N[C@@H](C)C(=O)N[C@@H](CC(=O)O)	0.19704433497536947	0.21348314606741572	0.08808290155440414	0.10052910052910052	0.192090395480226	0.16111111111111112
Nc1c(Cl)cc(CN2CCCC2)cc1Cl	0.053691275167785234	0.056910569105691054	0.06896551724137931	0.07017543859649122	0.06837606837606838	0.0423728813559322
NC[C@H]1O[C@H](O[C@@H]2[C@@H](O)[C@H](O[C@@H]3[C@@H](O)[C@H](N)C[C@H](N)[C@H]3O[C@H]3O[C@H](CN)[C@@H](O)[C@H](O)[C@H]3N)O[C@@H]2CO)[C@H](N)[C@@H](O)[C@@H]1O	0.02702702702702703	0.025510204081632654	0.0893854748603352	0.0903954802259887	0.02617801047120419	0.0898876404494382
NC(=O)[C@@H](N)C(=O)N1CCC[C@H]1C(=O)N[C@@H](Cc1c[nH]c2ccccc12)C(=O)N[C@@H](CC(=O)O)C(=O)N[C@@H](CCC(=O)O)C(=O)O	0.18226600985221675	0.13903743315508021	0.08947368421052632	0.0962566844919786	0.18181818181818182	0.15083798882681565
COc1c(CCC(=O)O)cccc1CN	0.1386861313868613	0.15178571428571427	0.12844036697247707	0.1308411214953271	0.16981132075471697	0.14018691588785046
CN(C(=O)Nc1ccc(Cl)c(Cl)c1)[C@H]1CC[C@@]2(CCCO2)C[C@@H]1N1CCCC1	0.0893854748603352	0.09090909090909091	0.10204081632653061	0.10344827586206896	0.08666666666666667	0.07333333333333333
CC1=CC[C@H]2C(C)(C)[C@@H](O)CC[C@]12C	0.034013605442176874	0.059322033898305086	0.12264150943396226	0.125	0.043478260869565216	0.09259259259259259
CC(C)[N@+]1(C)[C@H](P(=O)([O-])O)C(O)O1	0.05755395683453238	0.08108108108108109	0.08571428571428572	0.10891089108910891	0.07476635514018691	0.10784313725490197
Cc1cc(O)cc2c1CC(C)(C)[C@@H](O)C2=O	0.08275862068965517	0.1111111111111111	0.11711711711711711	0.11926605504587157	0.10619469026548672	0.10810810810810811
C=C(CC[C@H](C)[C@H]1CC[C@@]2(C)[C@@H]3CC[C@H]4C(C)(C)[C@@H](O)CC[C@]4(C)[C@H]3CC[C@]12C)[C@@]1(C)C(=O)C[C@H]1C(=O)O	0.07960199004975124	0.09195402298850575	0.15723270440251572	0.16666666666666666	0.0755813953488372	0.1509433962264151
C[C@@H](CO[C@@H]1O[C@@H](CO)[C@@H](O)[C@H](O)[C@H]1O)[C@H]1C[C@@H]2[C@]3(C)CC[C@]4(C)[C@@]3(F)[C@@H](O)C[C@@]2(C)[C@@]14C	0.05181347150259067	0.07317073170731707	0.14864864864864866	0.15862068965517243	0.062111801242236024	0.1342281879194631
CO[C@]1(C2=NCCN2)CCCC[C@H]1O	0.019736842105263157	0.03225806451612903	0.07964601769911504	0.08108108108108109	0.025	0.06140350877192982
OC1[C@@H](O)[C@@H](O)C[C@H](O)[C@H]1O	0.02142857142857143	0.02654867256637168	0.0891089108910891	0.09090909090909091	0.027777777777777776	0.12371134020618557
Cc1ccc(Cc2nc(C(F)(F)F)nc(-c3ccc(F)cc3)c2-c2ccc(S(N)(=O)=O)cc2)cc1	0.2619047619047619	0.24161073825503357	0.05917159763313609	0.05357142857142857	0.2328767123287671	0.047058823529411764
OC[C@@H]1O[C@H](Nc2ccccc2)[C@H](O)[C@@H](O)[C@@H]1O	0.15384615384615385	0.08661417322834646	0.1092436974789916	0.1111111111111111	0.13675213675213677	0.12931034482758622
C[C@@H]1C[C@](C)(c2ccccc2)O[C@@H](CO)C[C@H]2C[C@@H]3OC(=O)CC[C@]3(C)[C@H]21	0.11695906432748537	0.09333333333333334	0.20610687022900764	0.20930232558139536	0.1276595744680851	0.12949640287769784
OC[C@H]1O[C@@H](O)[C@H](O)[C@@H](O)[C@@H]1O	0.028169014084507043	0.034782608695652174	0.08653846153846154	0.08823529411764706	0.03636363636363636	0.10891089108910891
CC(C)NC(=O)c1c(-c2ccccc2)c(-c2ccc(F)cc2)c(CC[C@@H](O)C[C@@H](O)CC(=O)[O-])n1C(C)C	0.5103448275862069	0.3150684931506849	0.10059171597633136	0.11515151515151516	0.4609375	0.21710526315789475
N[C@@](CCCO)(CCC(=O)O)C(=O)O	0.11029411764705882	0.09734513274336283	0.08256880733944955	0.07407407407407407	0.09174311926605505	0.15841584158415842
CN1[C@H]2CC[C@@H]1[C@H](C)C2	0.021897810218978103	0.018018018018018018	0.10309278350515463	0.10526315789473684	0.02857142857142857	0.08163265306122448
Cc1nnc2n1-c1ccc(Cl)cc1C(c1ccccc1)=NC2	0.20134228187919462	0.13432835820895522	0.050359712230215826	0.051094890510948905	0.20491803278688525	0.04316546762589928
CC[C@@H](CO)C(=O)N[C@@H]1C=C2c3cccc4[nH]cc(c34)C[C@H]2N(C)C1	0.14814814814814814	0.14388489208633093	0.15037593984962405	0.17054263565891473	0.17557251908396945	0.14285714285714285
CCCCCN(CCCC(=O)Nc1ccccc1)c1ccc(C(F)(F)F)cc1	0.25161290322580643	0.12837837837837837	0.09523809523809523	0.08904109589041095	0.208955223880597	0.0958904109589041
CC(C)(Cc1ccc(O)cc1)C(=O)O	0.14285714285714285	0.1792452830188679	0.1553398058252427	0.11428571428571428	0.18811881188118812	0.12380952380952381
CC[C@@]1(O)C(=O)OCc2c1cc1n(c2=O)Cc2cc3c(CN(C)C)c(O)ccc3nc2-1	0.12921348314606743	0.17567567567567569	0.12	0.12162162162162163	0.14189189189189189	0.09868421052631579
CCC[C@H]1N(C(=O)C=C(c2ccc(F)cc2)CC)C1	0.18309859154929578	0.20512820512820512	0.1440677966101695	0.14655172413793102	0.22522522522522523	0.1452991452991453
O=C1C=CC(=O)N(CCCN2CCCC2)C(=O)N1	0.09933774834437085	0.09448818897637795	0.10833333333333334	0.11016949152542373	0.08943089430894309	0.07317073170731707
C=C1/C(=C/C=C/C(C)=C\CC[C@@]2(C)C[C@H](O)C[C@@H](O)CC(=O)O2)C(C)(C)C[C@@H](O)C[C@@H]1C	0.06349206349206349	0.10126582278481013	0.21739130434782608	0.2116788321167883	0.09032258064516129	0.12837837837837837
Cc1cc(/N=N\c2ccc(S(N)(=O)=O)cc2)c(C)n1C	0.12666666666666668	0.17355371900826447	0.07936507936507936	0.08064516129032258	0.15126050420168066	0.07142857142857142
CC[C@@H]1C(c2ccc(OC)c(OC)c2)=C(OC)C1	0.1	0.14049586776859505	0.1282051282051282	0.13043478260869565	0.1271186440677966	0.10084033613445378
O=C(O)CNC(=O)NCCNC(=O)c1ccccc1	0.2	0.13709677419354838	0.0975609756097561	0.09917355371900827	0.1724137931034483	0.13559322033898305
C[C@@H](O)/C=C/[C@](O)(CC[C@@H](O)CC(=O)[O-])C(=O)O	0.15827338129496402	0.18584070796460178	0.0847457627118644	0.09565217391304348	0.1834862385321101	0.22115384615384615
C=C(Oc1cc(C)c(Cl)cc1Cl)c1ccc(Cl)cc1Cl	0.10457516339869281	0.109375	0.0625	0.06349206349206349	0.12295081967213115	0.0546875
CC(C)CCC[C@@H](C)[C@H]1CC[C@@]2(C(C)O)C3=CCC4C(C)(C)[C@@H](O)CC[C@]4(C)C3CC[C@]12C	0.0851063829787234	0.09937888198757763	0.125	0.1342281879194631	0.08860759493670886	0.14864864864864866
COc1ccc([C@H]2[C@H](O)CCCC2)cc1	0.0821917808219178	0.10084033613445378	0.12612612612612611	0.12844036697247707	0.10526315789473684	0.09734513274336283
C[C@H](O)C/C(=N\OS(=O)(=O)O)[C@@H]1C=C2c3cccc4[nH]cc(c34)C[C@H]2C[C@H]1C	0.1488095238095238	0.18571428571428572	0.15942028985507245	0.1791044776119403	0.17518248175182483	0.17777777777777778
C[C@H]1CCC[C@H](C(=O)N[C@@H]([C@H]2O[C@H](SC)[C@H](O)[C@@H](O)[C@H]2O)CC[C@]2(O)C=CC(=O)C=C2C)CC[C@]1(O)O	0.09693877551020408	0.10588235294117647	0.19736842105263158	0.2080536912751678	0.09580838323353294	0.1830065359477124
CC(=O)N/C=C/c1ccccc1	0.14615384615384616	0.12962962962962962	0.07407407407407407	0.07547169811320754	0.19387755102040816	0.07476635514018691
C[C@]12CC[C@@H]3[C@@H](CCC4=CC(=O)CC[C@@H]43)[C@@H]1CC[C@@H]2O	0.03614457831325301	0.04316546762589928	0.13008130081300814	0.1322314049586777	0.04477611940298507	0.09523809523809523
Nc1nc(N)c(O[C@@H]2O[C@H](CO)[C@@H](O)[C@H](O)[C@H]2O)c(=O)[nH]1	0.05555555555555555	0.08270676691729323	0.11290322580645161	0.11475409836065574	0.06923076923076923	0.11382113821138211
C=C1CC[C@@H](O)[C@]2(C)C3=C(C)CC[C@@H]4[C@@](C)(O)CC[C@]4(C)[C@H]3CC[C@@]12C	0.03932584269662921	0.06040268456375839	0.10948905109489052	0.10294117647058823	0.04794520547945205	0.07857142857142857
CC(C)N(CCO/N=C(\C#N)c1ccc(O)c(C(C)(C)C)c1)C(=O)N[C@@H]1C[C@H](O)CN(Cc2ccccc2)C(=O)NC1=O	0.21354166666666666	0.17714285714285713	0.17647058823529413	0.16470588235294117	0.21084337349397592	0.14367816091954022
CCN(CC)Cc1nc(-c2ccccc2)c(-c2ccc(F)cc2)n1/C=C/[C@@H](O)C[C@@H](O)CC(=O)O	0.4489795918367347	0.4307692307692308	0.09090909090909091	0.09876543209876543	0.5210084033613446	0.20134228187919462
C=CCN(/C=C1\C(=O)C=C[C@H]1c1ccccc1)C(=O)C(C)(C)CCC	0.17197452229299362	0.15441176470588236	0.1889763779527559	0.15503875968992248	0.1968503937007874	0.13636363636363635
CC(=O)O[C@@H]1C[C@]2(C)CC[C@@H]3[C@H](C)CC[C@@H]4[C@H](C)C(=O)CC[C@]4(C)[C@H]3CC[C@@]12C	0.0374331550802139	0.056962025316455694	0.17518248175182483	0.16911764705882354	0.038461538461538464	0.11888111888111888
COc1ccc([C@H]2NC(=O)c3ccccc3N2C)cc1	0.18620689655172415	0.12403100775193798	0.0859375	0.0873015873015873	0.23893805309734514	0.06976744186046512
Cc1cccc(Cn2ccnc2)c1CC(=O)OCC(O)CO	0.17218543046357615	0.16279069767441862	0.1076923076923077	0.11811023622047244	0.19834710743801653	0.144
C=C(C(C)C)[C@@H](O)[C@H]1CC[C@H]2[C@@H]3CC[C@H]4C[C@@H](O)CC[C@]4(C)[C@H]3CC[C@]12C	0.055865921787709494	0.08	0.13043478260869565	0.14925373134328357	0.06802721088435375	0.13138686131386862
C=C[C@](C)(CCC=C(C)C)C1CCC(C)CCC1	0.031446540880503145	0.0703125	0.12931034482758622	0.11206896551724138	0.056	0.08333333333333333
Cc1ccc(-c2cc(C(F)(F)F)nn2-c2ccc(S(N)(=O)=O)cc2)cc1	0.2	0.1865671641791045	0.0625	0.055944055944055944	0.2125984251968504	0.04827586206896552
CN(C)CCCCSC(=O)c1cc(Cl)ccc1O	0.1232876712328767	0.15126050420168066	0.11965811965811966	0.12173913043478261	0.13793103448275862	0.1206896551724138
COc1cc([C@H]2[C@@H]3C[C@H](O)[C@H](C)[C@@H]3CC2)ccc1O	0.07692307692307693	0.09302325581395349	0.17391304347826086	0.17699115044247787	0.0967741935483871	0.15517241379310345
OC[C@H]1O[C@H](OC[C@@H]2O[C@H](O)[C@@H](O[C@H]3[C@H](O)[C@@H](O)[C@H](O)[C@H]3O)[C@H](O)[C@@H]2O)[C@H](O)[C@@H](O)[C@@H]1O	0.02564102564102564	0.02976190476190476	0.08441558441558442	0.08552631578947369	0.03067484662576687	0.08496732026143791
C/C=C/CC/C=C/C(=O)N[C@@H](CC)[C@@H](O)[C@H](C)CC(=O)N(C)CC(=O)NO	0.12650602409638553	0.1678832116788321	0.09219858156028368	0.11764705882352941	0.12318840579710146	0.18604651162790697
C[C@H]1C[C@@H](O)[C@@H]2[C@@H](C)CC[C@@H]1C2	0.020689655172413793	0.025423728813559324	0.16161616161616163	0.16494845360824742	0.02654867256637168	0.11764705882352941
C[C@@H](c1ccccc1)N(C)C(=O)N[C@@H](Cc1ccccc1)C(=O)N[C@@H](CC(=O)O)C(=O)N[C@@H](CCC(=O)O)C(=O)N[C@@H](CCC(=O)O)C(=O)N	0.2676767676767677	0.16666666666666666	0.07389162561576355	0.08542713567839195	0.19672131147540983	0.15425531914893617
O=C1CN[C@H](C(=O)N2CCCC2)C(=O)N1	0.04666666666666667	0.056910569105691054	0.09734513274336283	0.0990990990990991	0.05042016806722689	0.0603448275862069
O=C1c2cccc(O)c2C(=O)c2c(O)cccc2N1	0.16666666666666666	0.14634146341463414	0.07142857142857142	0.07258064516129033	0.20353982300884957	0.06349206349206349
CCC[C@@H](NC)C(=O)N[C@@H](Cc1ccc(O)cc1)C(=O)N[C@H](C)C(=O)N[C@@H](CC(C)C)C(=O)N[C@@H](C)C(=O)N[C@@H](C)C(=O)N[C@@H](CC(=O)O)	0.16037735849056603	0.1711229946524064	0.0979381443298969	0.10471204188481675	0.15053763440860216	0.15846994535519127
CC(C)C(=O)OC[C@H](N)C(=O)O	0.11538461538461539	0.12380952380952381	0.08737864077669903	0.12244897959183673	0.1188118811881188	0.16842105263157894
CNCO[C@]1(CNCNC(=O)c2ccc(Cl)cc2)O[C@H](CO)[C@@H]1OC(=O)C(O)=C(c1ccccc1)c1ccccc1	0.30337078651685395	0.12021857923497267	0.10555555555555556	0.10674157303370786	0.1834319526627219	0.125
COc1c2c(nc3ccc(OC(=O)N4CCC(N5CCCCC5)CC4)cc13)-c1cc3c(c(=O)n1C2)COC(=O)[C@]3(OC)CC	0.1004566210045662	0.12631578947368421	0.11229946524064172	0.11351351351351352	0.10582010582010581	0.08376963350785341
COc1ccc(Br)cc1C(=O)NCCc1ccc(S(=O)(=O)NC(=O)NC2CCCCC2)cc1	0.16201117318435754	0.15286624203821655	0.10759493670886076	0.10897435897435898	0.15789473684210525	0.10126582278481013
CCOc1cc(CCN2CCC(Nc3nc4ccccc4n3Cc3ccc(F)cc3)CC2)cc(OC)c1OC	0.2391304347826087	0.15517241379310345	0.09550561797752809	0.09659090909090909	0.23270440251572327	0.08379888268156424
O=C(CC[C@@H](O)Cc1ccccc1)C(=O)N1CCC[C@H]1C(=O)N[C@@H](CC(=O)O)C(=O)NCC(=O)NCC(=O)O	0.20652173913043478	0.14705882352941177	0.09248554913294797	0.1	0.18012422360248448	0.18238993710691823
CCc1ccc(C[C@@H](O)CC(=O)[O-])c(C(=O)O)c1OC	0.19148936170212766	0.19491525423728814	0.13445378151260504	0.14655172413793102	0.19298245614035087	0.2072072072072072
O=[N+]([O-])c1c(O)cc(O)cc1O	0.07352941176470588	0.09174311926605505	0.056074766355140186	0.05714285714285714	0.09615384615384616	0.06666666666666667
CCOC(=O)C1(C)CCCCC1=CC(=O)C=C(O)C1=C(C)C=C1C	0.0975609756097561	0.13333333333333333	0.13953488372093023	0.14173228346456693	0.11278195488721804	0.13178294573643412
N[C@@H](CC[C@@H](O)C/C=C/[C@@H](O)C[C@@H](O)CC(=O)O)C(=O)O	0.19718309859154928	0.24347826086956523	0.06201550387596899	0.07142857142857142	0.24324324324324326	0.2830188679245283
CN1CCN(CCCN2c3ccccc3Sc3ccc(C(F)(F)F)cc32)CC1	0.16071428571428573	0.11258278145695365	0.087248322147651	0.08108108108108109	0.18115942028985507	0.05921052631578947
NS(=O)(=O)Nc1cc(C2(C(=O)O)c3ccccc32)ccc1Cl	0.18243243243243243	0.184	0.07575757575757576	0.07692307692307693	0.211864406779661	0.07633587786259542
CCCCN(CCCC)C(=O)c1ccc(C(=O)O)cc1	0.1643835616438356	0.1721311475409836	0.1322314049586777	0.13445378151260504	0.15966386554621848	0.1724137931034483
C=C1CC[C@@H]2[C@@](C)(CC[C@@H]3[C@H](C)CC[C@@H](O)[C@]31C)C(=O)O2	0.03614457831325301	0.050724637681159424	0.15833333333333333	0.16101694915254236	0.04477611940298507	0.104
N[C@H](Cc1ccc(O)c(O)c1)C(=O)O	0.1259259259259259	0.1574074074074074	0.09174311926605505	0.10377358490566038	0.1650485436893204	0.12380952380952381
COC(=O)[C@@]1(O)C[C@H]2[C@@H]3C[C@H](C)C4=CC(=O)C=C[C@]4(C)[C@@]3(F)[C@@H](O)C[C@@]21C	0.08092485549132948	0.1111111111111111	0.2125984251968504	0.216	0.09154929577464789	0.17692307692307693
CNC[C@H](O)c1ccc(O)c(O)c1	0.11940298507462686	0.1388888888888889	0.07339449541284404	0.08490566037735849	0.14563106796116504	0.10476190476190476
C[C@@H](C[C@](C(N)=O)(Cn1cncn1)C(=O)O)N1CCC[C@H]1C(=O)O	0.10429447852760736	0.125	0.11363636363636363	0.12403100775193798	0.1044776119402985	0.140625
CC(=O)OC[C@H](C)CCc1ccccc1NC(=O)C1CCCC1	0.18421052631578946	0.13333333333333333	0.1484375	0.1693548387096774	0.16535433070866143	0.168
CC1(C)NC(=O)C=C1c1ccccc1Sc1ccc(Cl)cc1	0.18791946308724833	0.12781954887218044	0.06666666666666667	0.06766917293233082	0.2288135593220339	0.051470588235294115
COC(=O)CC[C@H](C)[C@@]1(C)CC[C@@]2(C)C3=CC[C@H]4C(C)(C)[C@@H](O)CC[C@]4(C)C3CC[C@]12C	0.06914893617021277	0.0875	0.14285714285714285	0.1527777777777778	0.07643312101910828	0.1360544217687075
C=C1[C@H]2C[C@H]2[C@]2(C)C(=O)C[C@H](O)C[C@H](O)[C@@]12O	0.0457516339869281	0.05555555555555555	0.17592592592592593	0.1792452830188679	0.05785123966942149	0.11504424778761062
O=C(CO)[C@H](O)C[C@H](O)/C=C/n1c(C(F)(F)F)nc(-c2ccc(F)cc2)c1-c1ccc(F)cc1	0.3081761006289308	0.33088235294117646	0.0736196319018405	0.07453416149068323	0.375	0.10828025477707007
Cn1c(=O)c2c(ncn2CC2OCCO2)n(C)c1=O	0.07006369426751592	0.08461538461538462	0.10655737704918032	0.10833333333333334	0.07936507936507936	0.072
C/N=C(/N)NC(=O)Nc1ccc(Cl)cc1	0.1386861313868613	0.12173913043478261	0.07894736842105263	0.08035714285714286	0.12727272727272726	0.07964601769911504
CC[C@@H](F)c1cc(N)c(C)c(C(=O)O)c1OC	0.11971830985915492	0.14782608695652175	0.11504424778761062	0.13761467889908258	0.14414414414414414	0.13636363636363635
C[C@@]12C=CC[C@H]1[C@@H]1CC[C@@H]1[C@@H](O)C[C@@H]2O	0.03289473684210526	0.04	0.12727272727272726	0.12962962962962962	0.041666666666666664	0.11818181818181818
O=c1nc[nH]c2c1ncn2[C@H]1CC[C@@H](CO)O1	0.05806451612903226	0.07874015748031496	0.11965811965811966	0.12173913043478261	0.07317073170731707	0.0743801652892562
O=C(O)[C@@H](O)[C@H](O)[C@H](O)CO	0.10077519379844961	0.12745098039215685	0.04807692307692308	0.0594059405940594	0.13402061855670103	0.14893617021276595
C=C(C)[C@H]1[C@H]2[C@@H](O)C[C@@]3(C)C4=CC(=O)CC[C@]4(C)[C@H]3CC[C@@]21C	0.047337278106508875	0.07142857142857142	0.152	0.15447154471544716	0.058394160583941604	0.10852713178294573
CCCC[C@H](NC(=O)c2ccc(C(=O)N[C@@H](CCC(=O)O)C(=O)O)cc2)C(=O)N1CCC[C@H]1C(=O)O	0.17679558011049723	0.15527950310559005	0.11801242236024845	0.12658227848101267	0.15286624203821655	0.17763157894736842
O=C1NN(c2ccccc2)C(=O)NC1=O	0.145985401459854	0.1111111111111111	0.06896551724137931	0.07017543859649122	0.1574074074074074	0.05128205128205128
C=C(C)[C@@H](O)C(=O)O[C@H]1CCC2=C[C@@H]1OC2	0.06711409395973154	0.07317073170731707	0.1559633027522936	0.19230769230769232	0.07627118644067797	0.1792452830188679
CC1=C[C@H]2c3c(cc(O)cc3C(=O)c2O[C@H]2COc3cc(O)ccc3[C@@H]2CO)O1	0.12571428571428572	0.11842105263157894	0.1310344827586207	0.13286713286713286	0.13793103448275862	0.12413793103448276
C=C[C@](C)(CC/C=C/C(C)=C\CC(C)C)O[C@@H]1O[C@H](C)[C@@H](O[C@@H]2O[C@H](C)[C@@H](O)[C@H](NC)[C@H]2O)C[C@@H](O)[C@H]1O	0.06372549019607843	0.08571428571428572	0.17197452229299362	0.16666666666666666	0.0755813953488372	0.1509433962264151
CN(CC(=O)NO)C(=O)C(C)(C)C	0.08088235294117647	0.1111111111111111	0.12871287128712872	0.09803921568627451	0.06481481481481481	0.10784313725490197
C[C@@H]1OC(=O)C2=CC[C@@H]3[C@H](C)[C@H](O)C[C@@H](O)C[C@@H]3N(C)C21	0.05521472392638037	0.0661764705882353	0.24107142857142858	0.24545454545454545	0.06870229007633588	0.14049586776859505
CNCc1ccc(CSC(=S)NC(=S)NC2CCCCCC2)cc1	0.09523809523809523	0.0979020979020979	0.09420289855072464	0.09558823529411764	0.10144927536231885	0.07913669064748201
O[C@H]1C[C@@]2(O)N[C@@H]3CC[C@@H]4C(=O)C=C[C@]4(C)[C@@]3(O)CC[C@H]12	0.048484848484848485	0.057971014492753624	0.12903225806451613	0.13114754098360656	0.06015037593984962	0.12096774193548387
NC(=O)[C@H](Cc1ccc(O)c(O)c1)N1CCCC1	0.10738255033557047	0.12195121951219512	0.1092436974789916	0.1206896551724138	0.13675213675213677	0.10084033613445378
[N-]=[N+]=Nc1ccc(O)c(C(=O)O)c1	0.10294117647058823	0.12844036697247707	0.08333333333333333	0.08490566037735849	0.1346153846153846	0.09433962264150944
O=C(O[C@@H](C(=O)O)c1ccc(F)cc1)Nc1ccc(C(F)(F)F)cc1	0.2708333333333333	0.19083969465648856	0.08695652173913043	0.08823529411764706	0.24793388429752067	0.1037037037037037
C/C(N)=N/CC(=S)NC1(C)CCCC1	0.04081632653061224	0.03278688524590164	0.061946902654867256	0.06306306306306306	0.03418803418803419	0.05309734513274336
CN(CCOc1ccc(C[C@H](Nc2ccccc2C(=O)c2ccccc2)C(=O)O)cc1)c1ccccn1	0.3136094674556213	0.16071428571428573	0.08620689655172414	0.0935672514619883	0.21019108280254778	0.10588235294117647
O=C(O)[C@H]1C[C@@H](Oc2ccc3c(c2)OCO3)[C@H](Cc2ccc(O)cc2)[C@@H](O)C1	0.15384615384615385	0.14285714285714285	0.17391304347826086	0.17647058823529413	0.1897810218978102	0.15827338129496402
C=C1CC[C@@H]2[C@@]3(C)CCC4=CC(=O)C=C[C@]4(C)[C@H]3CC[C@@]2(C)C(=O)C1	0.06358381502890173	0.08275862068965517	0.12686567164179105	0.12878787878787878	0.07042253521126761	0.0948905109489051
C[C@@H](N)C(=O)O	0.06666666666666667	0.08602150537634409	0.05555555555555555	0.08139534883720931	0.09090909090909091	0.09302325581395349
CC(C)[C@@]1(O)CC(=O)[C@H](C)[C@@]2(C)C3=CC[C@H]4[C@H](C)C(=O)C=C[C@]4(C)[C@@]3(C)C[C@@]12C	0.07909604519774012	0.10810810810810811	0.17037037037037037	0.18181818181818182	0.08904109589041095	0.12949640287769784
N[C@H]1C=C(CO)[C@@H](O)CC1	0.0364963503649635	0.045454545454545456	0.10101010101010101	0.10309278350515463	0.047619047619047616	0.10204081632653061
CC(C)C[C@@H](c1ccc(O)c(C)c1)CCC(C)O	0.16428571428571428	0.20353982300884957	0.1111111111111111	0.13274336283185842	0.19090909090909092	0.17272727272727273
C[C@@H](O)[C@H]1C(=O)N2C(C(=O)O)=C(S[C@@H]3CN[C@H](C(=O)N(C)C)C3)[C@H](C)[C@H]12	0.10843373493975904	0.145985401459854	0.16153846153846155	0.18253968253968253	0.10948905109489052	0.19047619047619047
COc1ccc([C@H]2C(=O)c3ccccc3C2=O)cc1	0.19014084507042253	0.136	0.088	0.08943089430894309	0.23423423423423423	0.07142857142857142
ClC1=C(Cl)[C@@]2(Cl)[C@@H]3[C@@H]4C[C@@H]([C@H]5O[C@@H]45)[C@@H]3[C@@]1(Cl)C2(Cl)Cl	0.012195121951219513	0.014598540145985401	0.09016393442622951	0.09166666666666666	0.015151515151515152	0.06451612903225806
O=C(c1ccccn1)c1ccccc1	0.2	0.11206896551724138	0.06956521739130435	0.07079646017699115	0.19230769230769232	0.06086956521739131
CSc1cc(C(=O)NC2CCCNC2)cc(Cl)c1OC	0.08227848101265822	0.08270676691729323	0.11290322580645161	0.11475409836065574	0.0859375	0.0873015873015873
O=C(Cc1ccccc1)Nc1ccccc1	0.3064516129032258	0.11570247933884298	0.075	0.07627118644067797	0.2037037037037037	0.06666666666666667
CCCCCCCn1cc(C(=O)O)cc1-c1ccc(F)cc1	0.24647887323943662	0.2396694214876033	0.1076923076923077	0.109375	0.2831858407079646	0.12598425196850394
COc1ccc(NCC(=O)Nc2ccc(C(C)C)cc2)cc1	0.23776223776223776	0.18110236220472442	0.09923664122137404	0.11811023622047244	0.2288135593220339	0.10852713178294573
CC1=C[C@@H]2/C=C/C(=O)O[C@@]3(CCCC4=CC(=O)CC[C@]43C)[C@H]2C1	0.07142857142857142	0.0851063829787234	0.15748031496062992	0.16	0.08029197080291971	0.10606060606060606
CCOc1ccccc1NC(=O)C(C)N	0.16417910447761194	0.1415929203539823	0.11818181818181818	0.14150943396226415	0.19230769230769232	0.12962962962962962
CCc1ccc(NC(=O)CN)cc1	0.15267175572519084	0.14814814814814814	0.11320754716981132	0.11538461538461539	0.1553398058252427	0.10377358490566038
NC1(CNC(=O)CSc2ccc(C(F)(F)F)cc2)C(=O)N2C(=O)NC(=O)C[C@H]21	0.1301775147928994	0.14685314685314685	0.11267605633802817	0.10638297872340426	0.14388489208633093	0.08275862068965517
C=C(C)c1cc(OC)c(OC)cc1OC	0.06164383561643835	0.09401709401709402	0.08928571428571429	0.09090909090909091	0.07894736842105263	0.07079646017699115
Cc1ccc2nc(N3CCN(C(=O)C4CCCO4)CC3)nc(N)c2c1	0.0872093023255814	0.1267605633802817	0.1	0.10144927536231885	0.11510791366906475	0.06993006993006994
Cc1ccc(/C=C/C(=O)O)cc1	0.12121212121212122	0.18627450980392157	0.09523809523809523	0.0970873786407767	0.1958762886597938	0.09615384615384616
OC[C@H](O)[C@H](O)[C@H](O)[C@H](O)CO	0.07407407407407407	0.09259259259259259	0.027522935779816515	0.03773584905660377	0.0970873786407767	0.11
CCOC(=O)/C=C/C(=O)c1ccc(OC)cc1	0.13286713286713286	0.16379310344827586	0.12173913043478261	0.12389380530973451	0.16071428571428573	0.13274336283185842
CC1(C)CC[C@@H]2C[C@@H](C)CC[C@@H]1C2	0.013422818791946308	0.024793388429752067	0.11320754716981132	0.11538461538461539	0.017094017094017096	0.08333333333333333
CC[C@H](CO)NC(=O)[C@@H]1C=C2c3cccc4[nH]cc(c34)C[C@H]2N(C)C1	0.14814814814814814	0.14388489208633093	0.15037593984962405	0.17054263565891473	0.17557251908396945	0.14285714285714285
O=c1c2ccccc2oc2ccccc12	0.19548872180451127	0.11864406779661017	0.06779661016949153	0.06896551724137931	0.23300970873786409	0.041666666666666664
CO[C@](C)(COC(N)=O)c1ccccc1COC(=O)C	0.14965986394557823	0.136	0.14285714285714285	0.12605042016806722	0.16101694915254236	0.13445378151260504
CC(C)(O)CCc1ccc(CC2CCCC2)cc1	0.10666666666666667	0.12096774193548387	0.1565217391304348	0.12931034482758622	0.12605042016806722	0.1
CC(=O)O[C@@H]1C2=CC(C)C2(C)C(=O)C[C@@]2(C)[C@H]([C@H](C)[C@@H]12)CO	0.06790123456790123	0.09774436090225563	0.22807017543859648	0.22123893805309736	0.07633587786259542	0.17796610169491525
CC(C)(C)NC[C@@H](O)COc1cccc2c1CCCC2=O	0.13071895424836602	0.14960629921259844	0.16666666666666666	0.15	0.1557377049180328	0.13008130081300814
C[C@H]1C(=O)CC[C@H]2[C@@H]3CCC4=CC(=O)CC[C@]4(C)[C@H]3CC[C@]12C	0.04678362573099415	0.06293706293706294	0.13178294573643412	0.13385826771653545	0.05	0.09848484848484848
OC[C@@H]1O[C@H](O)[C@@H](O)[C@@H](O)[C@H]1O	0.028169014084507043	0.034782608695652174	0.08653846153846154	0.08823529411764706	0.03636363636363636	0.10891089108910891
O=C1N=C(S)NC(=O)C1=O	0.044444444444444446	0.07547169811320754	0.04854368932038835	0.04950495049504951	0.04807692307692308	0.028846153846153848
CC[C@@H](C)CC/C(=C/[C@@H](C)C[C@@H](O)CC(=O)[O-])C(=O)N[C@@H](CC(C)C)C(=O)N1CCCC1	0.14857142857142858	0.152317880794702	0.11258278145695365	0.1292517006802721	0.1342281879194631	0.2014388489208633
CCCCC[C@@H](O)[C@H](O)CC(=O)[O-]	0.12030075187969924	0.11926605504587157	0.08411214953271028	0.09615384615384616	0.125	0.18556701030927836
CC(=O)O[C@@H]1[C@H]2C[C@H]3c4[nH]c5ccccc5c4CCN3C[C@@H]2CC[C@@H]1O	0.11764705882352941	0.10135135135135136	0.16296296296296298	0.16541353383458646	0.16176470588235295	0.1386861313868613
O=C1NC(=O)N(c2ccccc2)C(=O)N1	0.145985401459854	0.1111111111111111	0.06896551724137931	0.07017543859649122	0.1574074074074074	0.05128205128205128
NCCCC[C@@](N)(C(=O)O)c1ccc(Cl)cc1	0.13380281690140844	0.1452991452991453	0.11304347826086956	0.10526315789473684	0.15178571428571427	0.11403508771929824
O=C1O[C@@]2(c3ccccc3)c3ccccc3c(O)c2C1	0.21830985915492956	0.12307692307692308	0.08527131782945736	0.08661417322834646	0.20512820512820512	0.05303030303030303
CN(CCc1ccccc1)C(=O)C(CN(CCN(C)C)C(=O)O)c1ccccc1	0.28104575163398693	0.16551724137931034	0.10884353741496598	0.11805555555555555	0.20588235294117646	0.14893617021276595
CCC[C@@H](NCC)C(=O)N[C@@H](Cc1ccc(O)cc1)C(=O)N[C@@H](C)C(=O)N[C@@H](CCC(=O)O)C(=O)O	0.18435754189944134	0.1858974358974359	0.10493827160493827	0.12025316455696203	0.16883116883116883	0.19463087248322147
C=CC(=O)Nc1ccc(OCC(O)CNC(C)C)c(C(C)=O)c1	0.18791946308724833	0.2	0.125	0.14516129032258066	0.1885245901639344	0.18181818181818182
C[C@@H]1O[C@@H](Oc2c(O)c3c(=O)c(O)c(O)cc3c(=O)c2C(=O)c2cc(F)cc(F)c2)[C@H](O)[C@H](O)[C@@H]1O	0.12234042553191489	0.13580246913580246	0.1337579617834395	0.13548387096774195	0.12578616352201258	0.1346153846153846
CO[C@H]1[C@H](O)[C@H](C)[C@@H](O[C@H]2O[C@H]([C@H](C)CC(=O)O)[C@@H](C)[C@H](O)O2)[C@@H](C)O[C@@H]1O	0.08620689655172414	0.11724137931034483	0.16417910447761194	0.17557251908396945	0.1056338028169014	0.19230769230769232
O=C(O)[C@@H]1[C@H]2C[C@H](c3ccccc3)CC[C@@H]1C2=O	0.14482758620689656	0.112	0.16666666666666666	0.16964285714285715	0.15517241379310345	0.13793103448275862
C=C1[C@H]2CC=C3C(=O)CC[C@@H](C)[C@]3(C)C[C@H]1[C@@H]2O	0.05128205128205128	0.06201550387596899	0.14912280701754385	0.15178571428571427	0.06451612903225806	0.1111111111111111
CCCCC[C@H](/C=C/[C@@H](O)CC(=O)[O-])C(=O)O	0.1347517730496454	0.1565217391304348	0.08547008547008547	0.09649122807017543	0.15315315315315314	0.2
CC1(C)C=C[C@]2(C)[C@H]1CC[C@]1(C)C[C@H]2OC1=O	0.03870967741935484	0.06349206349206349	0.14285714285714285	0.14545454545454545	0.04878048780487805	0.08547008547008547
OCC1=C[C@@H](N[C@@H]2[C@H](O)[C@@H](O)[C@H](O[C@H]3O[C@H](CO)[C@@H](O)[C@H](O)[C@H]3N)O[C@@H]2CO)[C@@H](O)[C@@H](O)[C@@H]1CO	0.05025125628140704	0.04	0.1069182389937107	0.10828025477707007	0.041176470588235294	0.11464968152866242
CN(C)CC[C@H](c1ccc(Cl)cc1)c1ccccn1	0.1736111111111111	0.15447154471544716	0.07086614173228346	0.08064516129032258	0.21238938053097345	0.08
COc1cc(-c2nc(N)nc(N)n2)ccc1OC	0.1	0.15966386554621848	0.06451612903225806	0.06557377049180328	0.1271186440677966	0.056451612903225805
CC1=C2C[C@@H](C(=O)O)C2=C1C(=O)O	0.1037037037037037	0.10909090909090909	0.10476190476190476	0.10679611650485436	0.10377358490566038	0.12745098039215685
CCCN[C@]1(c2ccccc2)O[C@@H](CO)C[C@H]1CC(=O)O	0.1836734693877551	0.13076923076923078	0.1557377049180328	0.15833333333333333	0.18333333333333332	0.17647058823529413
O=S(=O)(Nc1ccc(Cl)c(Cl)c1)C1CCCCC1	0.0784313725490196	0.104	0.09090909090909091	0.09243697478991597	0.07258064516129033	0.06504065040650407
OC[C@H](c1ccc(Cl)c(F)c1)N1CCCC1	0.0958904109589041	0.10833333333333334	0.08547008547008547	0.09649122807017543	0.12280701754385964	0.06779661016949153
O=C(O)[C@H]1NCCc2cc(O)ccc2C1	0.0979020979020979	0.1206896551724138	0.12727272727272726	0.12962962962962962	0.12612612612612611	0.10810810810810811
CC(=O)[C@@H](C)CC[C@H]1C(C)CC[C@H]1C(C)CCC(=O)O	0.13513513513513514	0.13709677419354838	0.17391304347826086	0.20909090909090908	0.11475409836065574	0.2761904761904762
C=C(C)[C@@H](CCC(C)C)[C@H]1CC[C@@]2(C)C3=CC[C@H]4C(C)(C)[C@@H](O)CC[C@]4(C)C3CC[C@]12C	0.06914893617021277	0.0875	0.12751677852348994	0.136986301369863	0.07643312101910828	0.12837837837837837
OC[C@H](O)C[C@@H](O)CO	0.11290322580645161	0.11	0.039603960396039604	0.05102040816326531	0.11578947368421053	0.16853932584269662
Nc1ccc(Cl)c2c1C(=O)c1ccc(Br)cc1-2	0.13286713286713286	0.125	0.05737704918032787	0.058333333333333334	0.1504424778761062	0.04065040650406504
CCCC(=O)O[C@@H](Cc1ccccc1)c1ccccc1	0.26277372262773724	0.13178294573643412	0.1111111111111111	0.12195121951219512	0.21551724137931033	0.112
NC(=O)c1sc(N)nc1-c1cc(Cl)ccc1	0.11971830985915492	0.15789473684210525	0.06779661016949153	0.06896551724137931	0.14414414414414414	0.059322033898305086
CC(C)(NC(=O)c1ccc(F)cc1)C(=O)N1CCC[C@H]1C(=O)O	0.19594594594594594	0.2	0.152	0.12698412698412698	0.19834710743801653	0.12598425196850394
CC(=O)N/C(=C\c1ccccc1)c1ccccc1	0.2556390977443609	0.12	0.072	0.07317073170731707	0.20535714285714285	0.07258064516129033
O=C(O[C@@H]1O[C@H]2CO[C@@H](O)[C@@H](O)[C@H]2O)[C@H](O)[C@@H](O)[C@@H]1O	0.03067484662576687	0.03676470588235294	0.1440677966101695	0.14655172413793102	0.03816793893129771	0.12605042016806722
N=[N+]=CC(=O)Cc1ccc(O)c(O)c1	0.10071942446043165	0.13513513513513514	0.09090909090909091	0.09259259259259259	0.14150943396226415	0.09174311926605505
CC1(C)[C@@H]2[C@@H](O)C[C@@]3(C)[C@H](CC[C@@H]4C5CCC(=O)CC(=O)CC[C@]5(C)[C@H]4CC[C@]32C)C1	0.03626943005181347	0.054878048780487805	0.14383561643835616	0.13793103448275862	0.037037037037037035	0.09210526315789473
Oc1ccc(O)c2ccccc12	0.15503875968992248	0.12962962962962962	0.05454545454545454	0.05555555555555555	0.23157894736842105	0.05504587155963303
Oc1cc(O)cc(O)c1	0.06923076923076923	0.08737864077669903	0.06	0.061224489795918366	0.09183673469387756	0.07142857142857142
CC(=O)S[C@H]1CO[C@]2(C)CC[C@@H]3[C@H](C)C=C4C(=O)C=C[C@]4(C)[C@H]3CC[C@@]21C	0.06179775280898876	0.087248322147651	0.20930232558139536	0.203125	0.06802721088435375	0.14814814814814814
O=C(CCCc1ccccc1)NN1CCCCC1	0.1506849315068493	0.09302325581395349	0.10655737704918032	0.10833333333333334	0.15254237288135594	0.08943089430894309
N=C(NCCC[C@H](N)C(=O)O)NC(=O)c1ccccc1	0.20567375886524822	0.12598425196850394	0.096	0.10655737704918032	0.1694915254237288	0.14285714285714285
COc1cccc(CNC(=O)c2c(-c3ccccc3)c(-c3ccc(F)cc3)c(CC[C@@H](O)C[C@@H](O)CC(=O)[O-])n2C(C)C)c1	0.5256410256410257	0.2710843373493976	0.09042553191489362	0.10326086956521739	0.4013605442176871	0.20710059171597633
Cc1c(C(=O)O)cccc1C(=O)NCCc1ccccc1	0.2608695652173913	0.16666666666666666	0.1015625	0.10317460317460317	0.24561403508771928	0.12
CC(C)C1=C2[C@H]3CCC[C@@H]4[C@H](C)CC[C@@H](O)CC[C@]4(C)[C@H]3CC[C@@]2(C)CC1	0.049723756906077346	0.07236842105263158	0.13768115942028986	0.14814814814814814	0.05333333333333334	0.10638297872340426
COc1cc2oc3cc(C)ccc3c(=O)c2cc1CCc1ccc(O)cc1	0.17791411042944785	0.13793103448275862	0.09655172413793103	0.0979020979020979	0.20300751879699247	0.07482993197278912
CCC[C@H](C(=O)c1ccc(OCC(=O)O)cc1)NCCc1ccccc1	0.27702702702702703	0.15714285714285714	0.11428571428571428	0.12408759124087591	0.24603174603174602	0.17424242424242425
CO[C@@]1(NC(=O)CSCC#N)C(=O)N2C(C(=O)O)=C(CSc3nnnn3C)CS[C@@H]21	0.10614525139664804	0.11038961038961038	0.10738255033557047	0.10884353741496598	0.09210526315789473	0.11564625850340136
CC(=O)O[C@@H]1C=C(C)CC[C@@]2(C)[C@H]([C@H](C)O)CC[C@@]12C	0.07006369426751592	0.1015625	0.16379310344827586	0.17699115044247787	0.088	0.15517241379310345
C[C@](O)(CO)[C@@H]1CC[C@H]2[C@@H]3C[C@H](F)C4=CC(=O)C=C[C@]4(C)[C@@]3(F)[C@@H](O)C[C@@]21C	0.07344632768361582	0.09395973154362416	0.1893939393939394	0.17424242424242425	0.0896551724137931	0.15555555555555556
C=CCOc1cc(CC2CNC(=O)N2)ccc1OC	0.08333333333333333	0.109375	0.10569105691056911	0.10743801652892562	0.11382113821138211	0.08870967741935484
COC(=O)/C(C1CCCCC1)Nc1ccc(O)cc1	0.11920529801324503	0.12698412698412698	0.12396694214876033	0.1452991452991453	0.1322314049586777	0.11570247933884298
C=C1C2=CC[C@@H](C)[C@H]2CC[C@@H]1	0.03546099290780142	0.043859649122807015	0.10784313725490197	0.11	0.045871559633027525	0.07692307692307693
C[C@H](C(=O)O)c1ccc2oc(-c3ccc(F)cc3)nc2c1	0.2608695652173913	0.2894736842105263	0.08461538461538462	0.10317460317460317	0.33962264150943394	0.09375
Oc1c(Br)cc(/C=C/c2ccc(F)cc2)cc1O	0.1702127659574468	0.22123893805309736	0.047619047619047616	0.04838709677419355	0.25471698113207547	0.048
C=C(C(=O)O)[C@@H]1CC[C@H]([C@@H](C)CCCC(=O)O)CC2=C[C@H](C)[C@H](CC(=O)O)[C@H]12	0.13095238095238096	0.12413793103448276	0.1984732824427481	0.2204724409448819	0.11267605633802817	0.2682926829268293
CCC[C@@H](CCO)SC(=O)CC	0.08888888888888889	0.08108108108108109	0.09615384615384616	0.10891089108910891	0.08490566037735849	0.1414141414141414
COCCn1c(C)c(C(=O)OC)c(-c2ccc(F)cc2)c1Cl	0.2589928057553957	0.26495726495726496	0.109375	0.1111111111111111	0.3	0.1015625
O=S(=O)(Cl)c1cc(Cl)c(Cl)c(Cl)c1OC(=O)NO	0.08053691275167785	0.12605042016806722	0.07563025210084033	0.07692307692307693	0.08403361344537816	0.06722689075630252
COC(=O)[C@@]1(c2ccccc2)CC[C@H](C)CCC1	0.1292517006802721	0.09448818897637795	0.1271186440677966	0.12931034482758622	0.1452991452991453	0.1092436974789916
Cc1cc2n[nH]c(=S)n2C(=O)c1=O	0.07142857142857142	0.08849557522123894	0.06363636363636363	0.06481481481481481	0.08256880733944955	0.04504504504504504
COc1ccc(O)cc1OCC(O)COc1cccc2[nH]c3ccccc3c12	0.23270440251572327	0.14965986394557823	0.06535947712418301	0.07333333333333333	0.26153846153846155	0.087248322147651
CN[C@H]1C[C@@H](N)[C@H](O[C@H]2[C@@H](O)[C@H](N)N)[C@@H](O[C@H]2O[C@H](C(N)=O)[C@@H](N)CO)[C@@H]1O	0.07386363636363637	0.08	0.13043478260869565	0.14074074074074075	0.08275862068965517	0.15671641791044777
Cc1[nH]c2ccc(F)cc2c2ccccc2c1	0.19708029197080293	0.16101694915254236	0.048	0.04878048780487805	0.2571428571428571	0.04
CO[C@H]1O[C@H](CO)[C@@H](O)[C@H](O[C@@H]2CO[C@@H](O)[C@H](O)[C@H]2O)[C@H](O)[C@H]1NO	0.03409090909090909	0.03333333333333333	0.11194029850746269	0.11363636363636363	0.034482758620689655	0.11278195488721804
Cc1ccccc1SC(=O)N1CCC(Cc2ccccc2)CC1	0.21333333333333335	0.11510791366906475	0.1037037037037037	0.10526315789473684	0.2	0.08029197080291971
CC(C)c1nc(-c2ccc(F)cc2)c(-c2ccc(F)cc2)n1/C=C/[C@H](O)C[C@@H](O)CC(=O)O	0.4305555555555556	0.49166666666666664	0.08125	0.09615384615384616	0.5398230088495575	0.19444444444444445
CC(C)(O)[C@@H](C)CCCC1=CCCC1	0.07746478873239436	0.08620689655172414	0.14285714285714285	0.1346153846153846	0.08035714285714286	0.12264150943396226
CC(=O)Oc1ccccc1C(=O)O	0.16279069767441862	0.1388888888888889	0.11428571428571428	0.11650485436893204	0.18	0.13725490196078433
COc1ccnc(C[S@@](C)=O)c1OC	0.06993006993006994	0.10526315789473684	0.09090909090909091	0.09259259259259259	0.09009009009009009	0.08181818181818182
S=C=Nc1cccc2ccccc12	0.1417910447761194	0.09565217391304348	0.043478260869565216	0.04424778761061947	0.19801980198019803	0.034782608695652174
O=c1ccn([C@@H]2O[C@H](CO)[C@@H](O)[C@H]2O)c(=O)[nH]1	0.08053691275167785	0.08943089430894309	0.13274336283185842	0.13513513513513514	0.09322033898305085	0.12389380530973451
OCCCc1ccc(O)c(O)c1	0.1044776119402985	0.12037037037037036	0.08490566037735849	0.08653846153846154	0.1262135922330097	0.09615384615384616
CN[C@H](C)[C@H](O)c1cccc(C(=O)N[C@@H]2CCCN2C)c1	0.1456953642384106	0.14960629921259844	0.12903225806451613	0.15	0.1652892561983471	0.13934426229508196
CS(=O)(=O)Nc1ccc([N+](=O)[O-])cc1Oc1ccccc1	0.17687074829931973	0.15873015873015872	0.06870229007633588	0.06976744186046512	0.18487394957983194	0.061068702290076333
C=C1[C@@H]([C@@H](O)C[C@H](C)[C@H]2CCC(C)C[C@@H]2C)CC[C@@H]1C(C)=O	0.08074534161490683	0.11363636363636363	0.175	0.19827586206896552	0.10077519379844961	0.1864406779661017
COc1[nH]c(=O)c2c(-c3ccccc3)cc(C(=O)N[C@@H]3CCCN(C)CC3)c(F)c2c1-c1ccc(F)cc1	0.31176470588235294	0.17365269461077845	0.09826589595375723	0.09941520467836257	0.2733333333333333	0.07386363636363637
CC1=C(CC/C(C)=C/CC/C(C)=C/C(C)=C/C=C/C(C)=C/C=C/C=C(C)C)C(=O)O1	0.06486486486486487	0.08280254777070063	0.09333333333333334	0.087248322147651	0.07142857142857142	0.07236842105263158
COCc1ccc(N[C@@H](C)C(=O)O)cc1	0.16417910447761194	0.1834862385321101	0.11818181818181818	0.14150943396226415	0.19230769230769232	0.14018691588785046
CC(C)=CC/C=C/C(=O)O	0.06818181818181818	0.09615384615384616	0.06930693069306931	0.0707070707070707	0.10101010101010101	0.09183673469387756
O=C(O)CC[C@@H](CCc1ccccc1)C(=O)N[C@@H](Cc1ccccc1)C(=O)N[C@@H](CCC(=O)O)C(=O)O	0.2823529411764706	0.15060240963855423	0.0755813953488372	0.08284023668639054	0.2	0.15
C[C@@H]1CCCC(=O)CC[C@H]1CCC2=CCCC2=O	0.05732484076433121	0.06923076923076923	0.13675213675213677	0.1391304347826087	0.06349206349206349	0.1
C[C@@H]1COC(=O)[C@H](C)[C@@H]2CCCN1C2=O	0.04697986577181208	0.04878048780487805	0.14953271028037382	0.1523809523809524	0.05084745762711865	0.08928571428571429
N#Cc1nc2ccccc2[nH]1	0.09701492537313433	0.10091743119266056	0.045871559633027525	0.04672897196261682	0.12745098039215685	0.03669724770642202
CCCCCCCCC#CC#CC1OC1CCCC(=O)O	0.06707317073170732	0.06474820143884892	0.10077519379844961	0.10236220472440945	0.06716417910447761	0.128
O=C(N/N=C/C#N)c1ccc([N+](=O)[O-])cc1	0.11188811188811189	0.1282051282051282	0.07692307692307693	0.0782608695652174	0.12389380530973451	0.06837606837606838
CCCCCCOC(C)=O	0.06766917293233082	0.06481481481481481	0.10101010101010101	0.10309278350515463	0.06796116504854369	0.125
COc1c(O)c(OCC)ccc1CC(=O)O	0.1366906474820144	0.16964285714285715	0.12612612612612611	0.12844036697247707	0.17757009345794392	0.14814814814814814
C=C[C@@]1(C)Cc2c([C@H](C)CCCC(C)(C)C(=O)O)OC2=C(C)C1=O	0.11949685534591195	0.15267175572519084	0.17886178861788618	0.1532258064516129	0.13178294573643412	0.13385826771653545
CC(C)c1c(/C=C/[C@@H](O)C[C@@H](O)CC(=O)[O-])c(-c2ccc(F)cc2)cn1-c1ccccc1	0.42657342657342656	0.43902439024390244	0.08227848101265822	0.09740259740259741	0.5636363636363636	0.1564625850340136
Oc1ccc([C@H](O)CNC(=O)c2ccc(F)cc2)cc1	0.26666666666666666	0.22033898305084745	0.078125	0.088	0.29906542056074764	0.096
CC(C)(C)NCC(O)c1cc(O)cc(O)c1	0.1056338028169014	0.13043478260869565	0.11711711711711711	0.0990990990990991	0.12612612612612611	0.11818181818181818
N[C@@H](CCCCNC(=O)C(=O)O)C(=O)O	0.11594202898550725	0.09482758620689655	0.07079646017699115	0.08181818181818182	0.07964601769911504	0.14285714285714285
C=CCc1cc2c(c(O)c1O)CCC(=O)[C@H]2C(=O)O[C@@]1(C)C[C@H](O)[C@H]2CCC[C@]21C	0.09444444444444444	0.11842105263157894	0.1388888888888889	0.14084507042253522	0.11486486486486487	0.12413793103448276
CC1(C)C[C@@H]2C3=CC[C@H]4[C@@](C)(CC[C@@H]5C(C)(C)[C@@H](O)CC[C@]54C)[C@@]3(C)C(=O)C[C@@]2(C(=O)CO)C(=O)C=C1	0.07537688442211055	0.10650887573964497	0.16774193548387098	0.16233766233766234	0.08333333333333333	0.1320754716981132
C=C1/C=C\C[C@H](C)[C@H](C)[C@H](C)CCC[C@@]2(C)C[C@H]1C[C@H](O)C[C@@H]2CCC(=O)O	0.07909604519774012	0.10810810810810811	0.234375	0.23809523809523808	0.09655172413793103	0.1984732824427481
COc1cc([C@@H](O)CNC(=O)c2ccc(O)cc2)ccc1O	0.2054794520547945	0.18253968253968253	0.0916030534351145	0.1015625	0.2413793103448276	0.11811023622047244
CO[C@@H]1[C@H](O)[C@@H](OC)[C@H](O[C@H]2O[C@H](C)[C@@H](O)[C@H](O)[C@H]2O)OC[C@@H]1O	0.028735632183908046	0.0410958904109589	0.12307692307692308	0.125	0.035211267605633804	0.12403100775193798
CC(C)[C@@H]1Oc2cc(ccc2OC[C@H](O)CN2C)c(OC[C@H](O)[C@H]2O)ccc1O	0.13372093023255813	0.1506849315068493	0.14084507042253522	0.15942028985507245	0.16428571428571428	0.13380281690140844
CCCCC[C@@H](O)CC	0.0859375	0.07692307692307693	0.0707070707070707	0.09473684210526316	0.08080808080808081	0.15384615384615385
C[C@@H]1O[C@@H](OC[C@@H]2O[C@H](O)[C@@H](O)[C@H](O[C@@H]3O[C@H](CO)[C@@H](O)[C@H](O[C@H]4O[C@H](C)[C@@H](O)[C@H](O)[C@H]4O)[C@H](O)[C@H]3O)[C@H]2O)[C@H](O)[C@@H](O)[C@@H]1O	0.03070175438596491	0.03482587064676617	0.0918918918918919	0.09289617486338798	0.03571428571428571	0.08648648648648649
CCOC(=O)CCc1ccccc1N	0.14074074074074075	0.12389380530973451	0.1308411214953271	0.13333333333333333	0.17307692307692307	0.12149532710280374
C=CC[C@H](C=O)c1ccc(OC)cc1	0.1	0.14414414414414414	0.08035714285714286	0.09174311926605505	0.1509433962264151	0.08108108108108109
C[C@H](N[C@@H](CCc1ccc(O)cc1)C(=O)O)C(=O)O	0.2028985507246377	0.20869565217391303	0.10833333333333334	0.12931034482758622	0.2072072072072072	0.1891891891891892
Clc1ccc(-c2ccc(Cl)cc2)cc1	0.183206106870229	0.13274336283185842	0.042735042735042736	0.043478260869565216	0.20588235294117646	0.03418803418803419
C[C@H]1CC[C@@H](C)N1CCC(O)CNC[C@H](O)CO	0.1388888888888889	0.096	0.10084033613445378	0.11206896551724138	0.1092436974789916	0.1926605504587156
CCCCCOc1ccc(C(=O)O)cc1	0.145985401459854	0.16071428571428573	0.13761467889908258	0.14018691588785046	0.16822429906542055	0.14953271028037382
CC1(C)[C@@H](C(=O)O)N2C(=O)C[C@H]2S1(=O)=O	0.06993006993006994	0.08620689655172414	0.12149532710280374	0.12380952380952381	0.08035714285714286	0.11214953271028037
CC1=C[C@](C)(O)C2=CC[C@@H]3[C@H](C)CC[C@@H]4[C@@H](C)CC[C@@]4(C)[C@H]3CC[C@@]12C	0.03910614525139665	0.06	0.15037593984962405	0.14393939393939395	0.047619047619047616	0.10144927536231885
CCCSc1ccc(C(C)(C)C)cc1	0.10071942446043165	0.14545454545454545	0.14285714285714285	0.11320754716981132	0.1308411214953271	0.09174311926605505
CC1=C(C#C/C=C/C(C)=C/C(C)=C/C=C/C(=O)O)C(C)(C)CC1	0.059880239520958084	0.0948905109489051	0.09923664122137404	0.09230769230769231	0.08208955223880597	0.08333333333333333
C=C(CC(C)C)C(=O)c1ccc(OCCOCC[N+](C)(C)Cc2ccccc2)cc1.[Cl-]	0.2345679012345679	0.1610738255033557	0.10596026490066225	0.12244897959183673	0.23529411764705882	0.136986301369863
Cc1ccnc(N/C=C/[C@@H](O)C[C@@H](O)CC(=O)[O-])c1SC[C@H](N)[C@@H](O)CC(=O)[O-]	0.18404907975460122	0.23880597014925373	0.08843537414965986	0.09722222222222222	0.22900763358778625	0.19548872180451127
CC(C)(O)C[C@](O)(CC(=O)O)CC(=O)O	0.11764705882352941	0.11607142857142858	0.12264150943396226	0.09345794392523364	0.1111111111111111	0.16831683168316833
Nc1ccccc1Oc1ccc(C(=O)N[C@@H]2CCNC(=O)[C@H]2Cc2ccc(Cl)cc2)cc1	0.22485207100591717	0.11801242236024845	0.10126582278481013	0.10256410256410256	0.19047619047619047	0.08125
CCC/C=C1\OC(=O)C2=C(C(=O)c3ccccc3)C[C@@H](c3ccccc3)C[C@@H]2S1(=O)=O	0.23780487804878048	0.1503267973856209	0.14093959731543623	0.14285714285714285	0.20422535211267606	0.10457516339869281
C[C@@H]1OC[C@H]2S[C@@]3(C)CC[C@@H]4[C@H](C)CC[C@@H]([C@H]1C)[C@@]24OO3	0.011627906976744186	0.027972027972027972	0.128	0.13008130081300814	0.014285714285714285	0.07692307692307693
CCCC[C@H](C)C[C@H](C)[C@H](O)CC(=O)O	0.17557251908396945	0.19811320754716982	0.1	0.12264150943396226	0.19607843137254902	0.2631578947368421
CC(C)CCOC(=O)C(O)C[C@@H]1CCC[C@@H](O)CC(C)O1	0.10256410256410256	0.11538461538461539	0.19827586206896552	0.23423423423423423	0.1111111111111111	0.22123893805309736
CCc1[nH]c(-c2ccc(F)cc2)c(-c2ccc(F)cc2)c1/C=C/[C@@H](O)C[C@@H](O)CC(=O)[O-]	0.3509933774834437	0.3828125	0.08917197452229299	0.09740259740259741	0.4700854700854701	0.14864864864864866
O=C(N[C@H]1CN([C@@H](O)c2ccccc2)CC1)c1ccccc1	0.2605633802816901	0.11764705882352941	0.09774436090225563	0.1076923076923077	0.20491803278688525	0.09022556390977443
CC1(C)CCC[C@H](C)[C@@]1(C)CCC[C@]1(C)CCC1=O	0.0440251572327044	0.061068702290076333	0.13675213675213677	0.12931034482758622	0.046875	0.09090909090909091
C[S@](=O)C[C@H](NC(=O)c1ccc(N)cc1)C(=O)N[C@H](C)C(=O)N[C@@H](C)C(=O)N[C@@H](CCC(=O)O)C(=O)N[C@@H](C)C(=O)N[C@@H](CC(=O)O)	0.1650485436893204	0.17032967032967034	0.08947368421052632	0.10215053763440861	0.14917127071823205	0.14444444444444443
CC[C@@]1(C)OC(=O)N2CCc3ccccc3C2C1	0.12162162162162163	0.10317460317460317	0.13675213675213677	0.1391304347826087	0.15517241379310345	0.09090909090909091
Oc1cc2c(cc1O)C[C@H](O)C(=O)N1CCC[C@H]1C(=O)O2	0.0880503144654088	0.09774436090225563	0.12903225806451613	0.13114754098360656	0.1015625	0.09448818897637795
COc1ccc(C[C@@H](N)C(=O)N[C@H]2[C@@H](O)[C@H](n3cnc4c(N(C)C)ncnc43)O[C@@H]2CO)cc1	0.14754098360655737	0.18064516129032257	0.1346153846153846	0.1437908496732026	0.17105263157894737	0.13548387096774195
CNC(=O)[C@H](CCc1ccc(O)cc1)NCCc1ccccc1	0.2482758620689655	0.14074074074074075	0.0962962962962963	0.10606060606060606	0.24166666666666667	0.11363636363636363
COc1ccc2cc(CC(=O)O)ccc2c1	0.15942028985507245	0.17699115044247787	0.10434782608695652	0.10619469026548672	0.20754716981132076	0.11504424778761062
CNCCC[C@@]1(C)C[C@@H](O)[C@H](O)CCc2ccc(O)cc21	0.10897435897435898	0.11450381679389313	0.13821138211382114	0.14049586776859505	0.11904761904761904	0.13008130081300814
OC[C@@H]1O[C@H](OC[C@@H]2O[C@H](O)[C@@H](O[C@H]3[C@H](O)[C@@H](O)[C@H](O)[C@H]3O)[C@H](O)[C@@H]2O)[C@H](O)[C@@H](O)[C@@H]1O	0.02564102564102564	0.02976190476190476	0.08441558441558442	0.08552631578947369	0.03067484662576687	0.08496732026143791
CC[C@@H]1O[C@H]1C/C=C/C(=O)Nc1ccc(OC)c(OC)c1	0.11538461538461539	0.13953488372093023	0.14634146341463414	0.1487603305785124	0.136	0.12903225806451613
CC(=O)O[C@H]1C[C@]2(C)CC[C@@H]3[C@H](C)CC[C@@H]4[C@@H](C)C(=O)CC[C@]4(C)[C@H]3CC[C@@]12C	0.0374331550802139	0.056962025316455694	0.17518248175182483	0.16911764705882354	0.038461538461538464	0.11888111888111888
CCN[C@H]1CO[C@@H](O)C[C@H](O)[C@H]1O	0.041666666666666664	0.0423728813559322	0.125	0.12745098039215685	0.04424778761061947	0.1262135922330097
C=CCS[S@](=O)CCC/C=C/C	0.04225352112676056	0.05217391304347826	0.045454545454545456	0.046296296296296294	0.05454545454545454	0.05555555555555555
COc1ccc(C[C@@H]2NC[C@H](O)[C@H]2OC(C)=O)cc1	0.11258278145695365	0.13709677419354838	0.16379310344827586	0.16666666666666666	0.14285714285714285	0.15517241379310345
CC(C)n1c(CC[C@@H](O)C[C@@H](O)CC(=O)[O-])c(-c2ccc(F)cc2)c(-c2ccccc2)c1C(=O)NCc1cccc(C(N)=O)c1	0.5189873417721519	0.26785714285714285	0.078125	0.09042553191489362	0.3959731543624161	0.1907514450867052
O=c1ccc2ccccc2o1	0.13953488372093023	0.1111111111111111	0.07547169811320754	0.07692307692307693	0.18556701030927836	0.046296296296296294
NCCS[C@@H]1c2c(O)cc(OCC(=O)O)cc2O[C@H](CCc3ccccc3)C[C@@H]1O	0.19047619047619047	0.13815789473684212	0.16783216783216784	0.1702127659574468	0.2	0.1773049645390071
C=C1[C@H](OC(=O)c2cccnc2)CC(C)(C)C1	0.087248322147651	0.10655737704918032	0.13157894736842105	0.13392857142857142	0.1111111111111111	0.11304347826086956
CCOc1cc(C=O)c(N)cc1C	0.07142857142857142	0.09821428571428571	0.09345794392523364	0.09523809523809523	0.102803738317757	0.08411214953271028
CC(C)(C(=O)O)c1ccc(C(O)CCCN2CCC(C(O)(c3ccccc3)c3ccccc3)CC2)cc1	0.3333333333333333	0.1488095238095238	0.12650602409638553	0.1144578313253012	0.23684210526315788	0.12727272727272726
CCc1cc(S(C)(=O)=O)ccc1OC	0.09352517985611511	0.16822429906542055	0.12264150943396226	0.125	0.1111111111111111	0.11320754716981132
O=[N+]([O-])c1nc[nH]c1F	0.045112781954887216	0.06666666666666667	0.0392156862745098	0.04	0.0594059405940594	0.029411764705882353
Cn1c2ccccc2c(=O)c2c(O)cc(O)cc21	0.1702127659574468	0.13114754098360656	0.07317073170731707	0.0743801652892562	0.25471698113207547	0.06504065040650407
CCC(=O)[C@H](C)[C@H]1CC[C@H]2[C@@H]3CCC4=CC(=O)CC[C@]4(C)[C@H]3CC[C@@]21C	0.06857142857142857	0.0958904109589041	0.15789473684210525	0.17829457364341086	0.0763888888888889	0.13333333333333333
CN1C(=O)CN=C(c2ccccc2)c2cc([N+](=O)[O-])ccc21	0.21232876712328766	0.1450381679389313	0.07462686567164178	0.07575757575757576	0.2184873949579832	0.05925925925925926
CCCC[C@@H]1CCC(=O)NC1=O	0.05714285714285714	0.06140350877192982	0.13861386138613863	0.1414141414141414	0.05454545454545454	0.10679611650485436
NC(N)=C/C=N\CCC(O)C(=O)N[C@@H]1C(=O)N[C@@H](CC(=O)O)C(=O)N[C@H](C(=O)O)[C@@H]1CO	0.11731843575418995	0.11612903225806452	0.10596026490066225	0.11486486486486487	0.10526315789473684	0.1773049645390071
C=C1[C@H]2CC[C@H](C)[C@H](C)CC[C@@]1(C)CCC2	0.019230769230769232	0.03125	0.10526315789473684	0.10714285714285714	0.024193548387096774	0.07758620689655173
C[C@H](N)[C@@H]1N=CC(O)CC(=O)NC(=O)N[C@@H](Cc2ccccc2)C(=O)N1CC(=O)N[C@@H](Cc1ccccc1)C(=O)N[C@@H](CCC(=O)O)C(=O)O	0.2777777777777778	0.15897435897435896	0.10552763819095477	0.11794871794871795	0.20108695652173914	0.1711229946524064
CC[C@H](C)[C@H](NC(=O)[C@@H](N)CC(C)C)C(=O)N[C@@H](CC(C)C)C(=O)N1CCC[C@H]1C(=O)N[C@@H](CCCCN)C(=O)N[C@@H](Cc1c[nH]cn1)C(=O)N[C@@H]	0.10344827586206896	0.10096153846153846	0.09852216748768473	0.11055276381909548	0.0821256038647343	0.13846153846153847
CC1(C)C=C2C=C[C@H](C)[C@H]1CCC[C@@]2(C)O	0.046357615894039736	0.07377049180327869	0.1792452830188679	0.18269230769230768	0.058823529411764705	0.14814814814814814
C=C(CCCCC(=O)O)c1ccccc1O	0.17777777777777778	0.14782608695652175	0.10526315789473684	0.10714285714285714	0.19811320754716982	0.14678899082568808
C[C@H]1[C@H]2[C@H](C[C@H]3[C@@H]4CCC5=CC(=O)C=C[C@]5(C)[C@H]4[C@@H](O)C[C@]32C)C[C@@H]1O	0.05649717514124294	0.0738255033557047	0.203125	0.20634920634920634	0.06896551724137931	0.15037593984962405
O=C1[C@@H](O)N=C(c2ccccc2)c2cc([N+](=O)[O-])ccc2N1	0.20408163265306123	0.1450381679389313	0.08270676691729323	0.08396946564885496	0.20833333333333334	0.06716417910447761
O[C@H]1CO[C@@H](OC[C@H]2O[C@@H](O)[C@H](O)[C@@H]2O)[C@H](O)[C@H]1O	0.024691358024691357	0.02962962962962963	0.10833333333333334	0.11016949152542373	0.03076923076923077	0.1092436974789916
O=c1ccn([C@H]2C[C@H](O)[C@@H](CO)O2)c(=O)[nH]1	0.07432432432432433	0.08196721311475409	0.14545454545454545	0.14814814814814814	0.08547008547008547	0.12612612612612611
Cc1cc(Cl)ncc1C1=CC(=O)c2ccccc2C1	0.14965986394557823	0.11811023622047244	0.07086614173228346	0.072	0.1810344827586207	0.0546875
CCN(CCNC(=O)c1ccc(Cl)cc1)C(=O)c1ccc(Cl)cc1	0.21333333333333335	0.14814814814814814	0.1037037037037037	0.10526315789473684	0.19047619047619047	0.11278195488721804
COc1cc(CC[C@@H](O)CC(=O)[O-])c(C(=O)O)c(C(C)C)c1OC	0.20270270270270271	0.21774193548387097	0.12403100775193798	0.144	0.18699186991869918	0.21008403361344538
COc1ccc(OCC(=O)c2ccc(O)c(OC)c2)cc1OC	0.14743589743589744	0.16923076923076924	0.10606060606060606	0.1076923076923077	0.18548387096774194	0.09848484848484848
O=C(O)[C@H]1CCCN1CCC(=O)NCc1ccccc1	0.19444444444444445	0.11538461538461539	0.13008130081300814	0.1322314049586777	0.16666666666666666	0.14049586776859505
CCCSC[C@@H](NC(=O)[C@@H](N)Cc1ccc(F)cc1)C(=O)N[C@@H](C)C(=O)N[C@@H](CCC(=O)O)C(=O)O	0.21839080459770116	0.21710526315789475	0.09815950920245399	0.11320754716981132	0.2080536912751678	0.17880794701986755
C=C[C@](O)(CC[C@@H](Cc1ccccc1)C(=O)N1CCC[C@H]1C(=O)O)[C@@H]1CC[C@@](C)(O)C=C[C@]1(C)O	0.192090395480226	0.12883435582822086	0.12658227848101267	0.1282051282051282	0.18543046357615894	0.16447368421052633
CO[C@@H]1c2cc(C(=O)O)ccc2C(=O)c2c(O)cccc21	0.18493150684931506	0.1774193548387097	0.1111111111111111	0.11290322580645161	0.21551724137931033	0.112
NCCCCCCNS(=O)(=O)c1ccc(O)cc1	0.12244897959183673	0.15	0.09090909090909091	0.09243697478991597	0.11764705882352941	0.10084033613445378
CCCC[C@H](CN(O)C[C@H](N)C(=O)O)C(=O)O	0.1276595744680851	0.11864406779661017	0.08620689655172414	0.09734513274336283	0.10434782608695652	0.19047619047619047
C=CCOc1ccc2c(c1)Oc1cc(OC)c(OC)cc1C2=O	0.11801242236024845	0.125	0.08888888888888889	0.09022556390977443	0.14728682170542637	0.06569343065693431
COc1cc(Cc2cc(C(F)(F)F)nn2-c2ccc(S(N)(=O)=O)cc2)cc(OC)c1OC	0.14772727272727273	0.16666666666666666	0.08333333333333333	0.07741935483870968	0.1564625850340136	0.07006369426751592
Cc1ccc([C@H]2OC(=O)C(C)(C)C(=O)O2)cc1	0.1103448275862069	0.1452991452991453	0.12280701754385964	0.125	0.13157894736842105	0.08547008547008547
COc1cc(C)c(OC)c(OC)c1OC	0.05442176870748299	0.0847457627118644	0.07964601769911504	0.07142857142857142	0.06956521739130435	0.05217391304347826
C#CCN(Cc1ccc(O)cc1)[C@H]1CCCC[C@@H]1CCC(O)CC(=O)O	0.18238993710691823	0.20149253731343283	0.13138686131386862	0.1417910447761194	0.2	0.232
C[C@@H](O)c1ccc(Sc2c(/C=C/[C@@H]3C[C@@H](O)CC(=O)O3)c(C3CC3)nc3cc(F)c(F)cc23)cc1	0.14516129032258066	0.18471337579617833	0.16129032258064516	0.17880794701986755	0.19078947368421054	0.10493827160493827
COC(F)(F)C(F)(F)F	0.014925373134328358	0.018691588785046728	0.03	0.020202020202020204	0.0196078431372549	0.02
O=C(C[C@H]1CC(c2ccc(F)cc2)CC1)N1CCCCC1	0.13548387096774195	0.15503875968992248	0.1171875	0.11904761904761904	0.17073170731707318	0.09230769230769231
CC(C)=CCC1(C(=O)Nc2ccc(Cl)cc2)C(=O)[C@](C)(c2ccc(Cl)cc2)NC1=O	0.2085889570552147	0.1643835616438356	0.09333333333333334	0.0945945945945946	0.1956521739130435	0.08666666666666667
N[C@H](CCCCn1ccnc1)C(=O)O	0.11594202898550725	0.10434782608695652	0.09009009009009009	0.10185185185185185	0.10909090909090909	0.1320754716981132
O=c1ccoc2c(Nc3ccccc3)cccc12	0.23529411764705882	0.11023622047244094	0.06299212598425197	0.064	0.22522522522522523	0.03875968992248062
COc1cc([C@H]2OC(=O)C(C)=CC[C@@H]2C)ccc1O	0.09868421052631579	0.12903225806451613	0.15517241379310345	0.15789473684210525	0.125	0.11764705882352941
C[C@@H]1C[C@@H](O)[C@@]2(C)C(=O)C[C@@]3(O)C(=CC(=O)[C@H]4C)C(=O)C[C@]43[C@H]1CC[C@H](O)C2	0.06741573033707865	0.09395973154362416	0.17164179104477612	0.17424242424242425	0.07482993197278912	0.1386861313868613
N#Cc1ccc(COC(N)=O)cc1	0.10218978102189781	0.12727272727272726	0.09259259259259259	0.09433962264150944	0.13333333333333333	0.08333333333333333
C=C[C@H](O)C#CCOC(C)=O	0.058823529411764705	0.08333333333333333	0.0673076923076923	0.07920792079207921	0.08737864077669903	0.0891089108910891
CCCCCc1cc(OCC(O)C[C@@H](O)CC(=O)[O-])cc(-c2ccc(F)cc2)c1-c1ccc(C(=O)[O-])cc1	0.38125	0.2597402597402597	0.09302325581395349	0.10059171597633136	0.33098591549295775	0.1910828025477707
CC(=O)c1occc1C(=O)Nc1ccc(S(N)(=O)=O)cc1	0.19444444444444445	0.1693548387096774	0.0859375	0.0873015873015873	0.15702479338842976	0.08661417322834646
C[C@H]1C[C@H](O)[C@@]2(C)C(=O)C[C@@]3(C)C(=CC[C@@H]4[C@@H](C)[C@H](O)CC[C@]43C)[C@@]21C	0.045454545454545456	0.06802721088435375	0.1796875	0.1732283464566929	0.05555555555555555	0.12781954887218044
CO[C@@H]1[C@@H](OC(=N)[C@@H](C)OC(=O)[C@@H]2OC(C)=CC[C@H]2C)C[C@H](C)CC(=O)O[C@H]1O[C@H](C)[C@@H](O)[C@H](O)CO	0.10880829015544041	0.13333333333333333	0.23972602739726026	0.2517482517482518	0.1165644171779141	0.2080536912751678
CCC1=C(C)C(=O)NC(N)=C(C(=O)OCC(C)C)C1=O	0.12080536912751678	0.16666666666666666	0.12605042016806722	0.14782608695652175	0.13445378151260504	0.11764705882352941
CSCC[C@@H](NC(=O)c1ccc(F)cc1)C(=O)N1CCC[C@H]1C(=O)O	0.21052631578947367	0.2076923076923077	0.12686567164179105	0.13740458015267176	0.20634920634920634	0.1450381679389313
Cc1ccc(Cn2cc(C(F)(F)F)cc2)cc1	0.13286713286713286	0.11570247933884298	0.06611570247933884	0.058333333333333334	0.17117117117117117	0.04918032786885246
OC[C@@H]1O[C@@H](O[C@@H]2[C@@H](O)[C@@H](O[C@H]3O[C@H](CO)[C@@H](O)[C@H](N)[C@H]3O)[C@H](N)C[C@@H]2N)[C@H](O)[C@@H](O)[C@@H]1O	0.025252525252525252	0.029239766081871343	0.0967741935483871	0.09803921568627451	0.030120481927710843	0.09740259740259741
CN1CCN(c2nc3c(cc2F)c(=O)c(C(=O)O)cn3-c2ccc(F)cc2F)C1	0.16071428571428573	0.17482517482517482	0.10204081632653061	0.10344827586206896	0.18115942028985507	0.08053691275167785
CC(=O)O[C@@]1(C(C)=O)CC[C@H]2[C@@H]3C=C(Cl)C4=CC(=O)CC[C@]4(C)[C@H]3CC[C@@]21C	0.07303370786516854	0.09333333333333334	0.15328467153284672	0.15555555555555556	0.06711409395973154	0.12949640287769784
Cc1ccc(-c2oc3cc(O)cc(O)c3c(=O)c2O)cc1	0.17687074829931973	0.1774193548387097	0.07692307692307693	0.078125	0.20512820512820512	0.06923076923076923
O=C(O)[C@H](O)[C@@H](O)[C@H](O)CO	0.10077519379844961	0.12745098039215685	0.04807692307692308	0.0594059405940594	0.13402061855670103	0.14893617021276595
Oc1ccc2c3c1O[C@H]1[C@@H](O)CC[C@@]4(O)[C@@H](C2)N(CC2CCC2)CC[C@]314	0.07386363636363637	0.08	0.1223021582733813	0.12408759124087591	0.09027777777777778	0.09154929577464789
CCCOC(=O)c1ccc([C@@H](O)C[C@@H]c2ccc(F)cc2)cc1	0.25	0.224	0.11363636363636363	0.12403100775193798	0.2982456140350877	0.12307692307692308
CCOC(=O)NC(=O)[C@H]1C[C@@H]2c3cccc4[nH]cc(c34)C[C@H]2N(C)C1	0.13414634146341464	0.11971830985915492	0.16793893129770993	0.17054263565891473	0.1323529411764706	0.15151515151515152
OC[C@H]1O[C@H](S)[C@H](O)[C@@H](O)[C@@H]1O	0.028169014084507043	0.034782608695652174	0.08653846153846154	0.08823529411764706	0.03636363636363636	0.10891089108910891
C=C(C(=O)OC(C)=O)[C@H]1C[C@@H]2C=C[C@H](C)[C@H](CC[C@@H]3C[C@@H](O)CC(=O)O3)[C@H]12	0.08	0.087248322147651	0.4444444444444444	0.4528301886792453	0.07534246575342465	0.23015873015873015
O=C(O)CCCC[C@H]1CCSS1	0.07194244604316546	0.07017543859649122	0.10476190476190476	0.10679611650485436	0.07339449541284404	0.12745098039215685
C[C@H](CC[C@H](O)C(C)O)[C@H]1CC[C@H]2[C@@H]3CC=C4C[C@@H](O)CC[C@]4(C)[C@H]3CC[C@]12C	0.09550561797752809	0.12	0.14084507042253522	0.15942028985507245	0.10884353741496598	0.17518248175182483
CC(=O)NCCc1ccc(O)c(O)c1	0.125	0.14545454545454545	0.1111111111111111	0.11320754716981132	0.1523809523809524	0.11214953271028037
Oc1ccc2c(c1)CCc1cccnc1C2=C1CCNCC1	0.1111111111111111	0.11678832116788321	0.06521739130434782	0.0661764705882353	0.1297709923664122	0.04285714285714286
N#CC1=C(N)OC(=O)[C@]1(C)c1ccccc1	0.1357142857142857	0.1	0.07692307692307693	0.0782608695652174	0.15454545454545454	0.05042016806722689
CC(C)(C)NC(=O)[C@@H]1C[C@@H]2CCCC[C@@H]2CN1C[C@@H](O)[C@H](Cc1ccccc1)NC(=O)[C@H](CC(N)=O)NC(=O)c1ccc2ccccc2n1	0.2524752475247525	0.15306122448979592	0.13402061855670103	0.12371134020618557	0.1945945945945946	0.140625
CC/C=C\CCO[C@@H]1O[C@H](CO)[C@@H](O)[C@H](O[C@H]2O[C@H](CO)[C@@H](O)[C@H](NN)[C@H]2O)[C@H](O)[C@H](O)[C@H]1O	0.045454545454545456	0.046511627906976744	0.10126582278481013	0.10256410256410256	0.04790419161676647	0.11612903225806452
O=C(/C=C\c1ccc(O)c(O)c1)OCCc1ccccc1	0.19863013698630136	0.1746031746031746	0.09230769230769231	0.09375	0.26548672566371684	0.09302325581395349
Cc1cccc(O)c1NC(=O)C(C)N	0.14285714285714285	0.14678899082568808	0.10185185185185185	0.125	0.1650485436893204	0.11320754716981132
CC(C)CCC[C@H](C)[C@H]1CC[C@@]2(C(C)O)C3=CCC4C(C)(C)[C@@H](O)CC[C@]4(C)C3CC[C@]12C	0.0851063829787234	0.09937888198757763	0.125	0.1342281879194631	0.08860759493670886	0.14864864864864866
CC[C@@H](C#CC#C/C=C/C(C)=CC(C)C)C(=O)O	0.08666666666666667	0.13333333333333333	0.08333333333333333	0.11304347826086956	0.11965811965811966	0.13157894736842105
CC(=O)O[C@]1(C(C)=O)CC[C@H]2[C@@H]3C=C(Cl)C4=CC(=O)[C@@H]5C[C@@H]5[C@]4(C)[C@H]3CC[C@@]21C	0.0718232044198895	0.0915032679738562	0.17518248175182483	0.17777777777777778	0.06578947368421052	0.1510791366906475
COc1ccc2c3c1O[C@H]1C[C@@H](O)C=C[C@@]31CCN(C)C2	0.08695652173913043	0.0962962962962963	0.15447154471544716	0.15702479338842976	0.10852713178294573	0.11904761904761904
C=C1CC[C@]2(OC(C)=O)C[C@H](C(C)C)[C@@](C)(O)C[C@@H]12	0.06451612903225806	0.09523809523809523	0.1282051282051282	0.1504424778761062	0.08130081300813008	0.11965811965811966
CN[C@@H]1[C@@H](O[C@H]2O[C@H](CO)[C@@H](O)[C@H](N)[C@H]2O)O[C@@H](CO)[C@H](O)[C@H]1O	0.040697674418604654	0.0410958904109589	0.10606060606060606	0.1076923076923077	0.0425531914893617	0.10687022900763359
C[C@H](N)C(=O)N[C@H](Cc1ccc(F)cc1)C(=O)O	0.22556390977443608	0.24770642201834864	0.1016949152542373	0.12280701754385964	0.24761904761904763	0.15178571428571427
CO/C=C(C(=O)OC)NCCc1ccc([N+](=O)[O-])o1	0.10596026490066225	0.12	0.11666666666666667	0.11864406779661017	0.11570247933884298	0.10833333333333334
CC(C)=C[C@H]1C[C@H](C)[C@]2(CC[C@]3(C)C[C@@H]4C(C)=CC(=O)[C@H]4/C(C=O)=C\C[C@H]32)O1	0.054945054945054944	0.09271523178807947	0.17777777777777778	0.17164179104477612	0.0738255033557047	0.12056737588652482
COc1nc(C)nc(Cl)c1NC1=NCCN1	0.05263157894736842	0.09016393442622951	0.058333333333333334	0.059322033898305086	0.05785123966942149	0.04132231404958678
CC1=C[C@H](C)[C@@H](C)[C@H](O)CC1	0.03597122302158273	0.05405405405405406	0.16842105263157894	0.17204301075268819	0.04672897196261682	0.14583333333333334
O[C@H]1CO[C@@H](O)[C@@H](O)[C@H](O)[C@@H]1O	0.02097902097902098	0.02586206896551724	0.08653846153846154	0.08823529411764706	0.02702702702702703	0.10891089108910891
CC/C=C\CCCC[C@@H](O)[C@H](O)CC(=O)O	0.14492753623188406	0.16964285714285715	0.07758620689655173	0.08849557522123894	0.17757009345794392	0.21568627450980393
CC1(C)[C@H]2CC[C@@]1(C)C(=O)C2	0.02857142857142857	0.044642857142857144	0.11	0.11224489795918367	0.037037037037037035	0.06796116504854369
CC(=O)O[C@H]1C=C(C)CC[C@@]2(C)[C@H]([C@H](C)O)CC[C@@]12C	0.07006369426751592	0.1015625	0.16379310344827586	0.17699115044247787	0.088	0.15517241379310345
C[C@@H](O)[C@H](NC(=O)[C@@H]1CCCN1C(=O)[C@H](Cc1ccccc1)NC(=O)CN)C(=O)NCC(=O)NCC(=O)O	0.19672131147540983	0.14285714285714285	0.10059171597633136	0.11515151515151516	0.1761006289308176	0.16352201257861634
O=C(O)[C@@H](Cl)c1cc(Cl)c(Cl)c(Cl)c1	0.08633093525179857	0.10714285714285714	0.07272727272727272	0.08411214953271028	0.11214953271028037	0.08333333333333333
N#C[C@@H](O[C@H]1O[C@@H](CO[C@@H]2O[C@H](CO)[C@@H](O)[C@H](O)[C@H]2O)[C@@H](O)[C@H](O)[C@H]1O)c1ccccc1	0.1092896174863388	0.07975460122699386	0.1111111111111111	0.12	0.11764705882352941	0.11920529801324503
O=C(O)[C@H](CO)Cc1ccccc1	0.1796875	0.14814814814814814	0.09259259259259259	0.10476190476190476	0.21428571428571427	0.125
Cc1ccc(S(=O)(=O)NC(=O)NN2CCCCC2)cc1	0.11038961038961038	0.152	0.104	0.10569105691056911	0.12096774193548387	0.07874015748031496
CCCCC#CCSc1ccc(N)cc1	0.1048951048951049	0.11016949152542373	0.08695652173913043	0.08849557522123894	0.11504424778761062	0.08771929824561403
O=C1OCc2cc3c(cc2C1=O)C(=O)c1cccc(O)c1C3=O	0.12578616352201258	0.11764705882352941	0.08148148148148149	0.08270676691729323	0.13076923076923078	0.058394160583941604
c1cc2c(cc1[C@H]1COc3ccccc3C1=O)C2	0.1506849315068493	0.11904761904761904	0.08870967741935484	0.09016393442622951	0.19298245614035087	0.05511811023622047
Oc1cccc2c1CCC2=O	0.08955223880597014	0.10185185185185185	0.0970873786407767	0.09900990099009901	0.11764705882352941	0.06666666666666667
CCCCCCC/C=C/[C@@H](O)CC(=O)O	0.11428571428571428	0.16216216216216217	0.07894736842105263	0.09009009009009009	0.16981132075471697	0.17307692307692307
CC(=O)O[C@H](C)CC(=O)O	0.12903225806451613	0.1414141414141414	0.09183673469387756	0.11702127659574468	0.1368421052631579	0.19101123595505617
CC/C=C(/C)C(=O)O	0.07142857142857142	0.09090909090909091	0.0851063829787234	0.08695652173913043	0.09574468085106383	0.10989010989010989
O=C1N(c2ccccc2)C(=O)NC1=O	0.14925373134328357	0.11403508771929824	0.07079646017699115	0.07207207207207207	0.1619047619047619	0.05263157894736842
CCCn1c(=O)[nH]c(=O)[nH]c1=O	0.08088235294117647	0.08108108108108109	0.08571428571428572	0.08737864077669903	0.07476635514018691	0.0660377358490566
CC(C)C1=C2[C@@H]3CCC[C@@H]4[C@H](C)CC[C@@H](O)CC[C@]4(C)[C@H]3CC[C@@]2(C)CC1	0.049723756906077346	0.07236842105263158	0.13768115942028986	0.14814814814814814	0.05333333333333334	0.10638297872340426
CCCC[C@@H]1OC(=O)[C@H](C)[C@@H](NC(=O)c2ccccc2)NC1=O	0.17763157894736842	0.13432835820895522	0.18699186991869918	0.19008264462809918	0.16666666666666666	0.15079365079365079
Cc1ncc([N+](=O)[O-])n1CCO	0.08088235294117647	0.08108108108108109	0.07547169811320754	0.07692307692307693	0.08490566037735849	0.0660377358490566
OCCC1(O)CCCN(CCN2c3ccccc3Sc3ccc(Cl)cc32)CC1	0.16666666666666666	0.1118421052631579	0.07947019867549669	0.08053691275167785	0.17985611510791366	0.0728476821192053
N[C@H]1C=C[C@@H](CC[C@H](O)C[C@@H]2CCCC2)[C@H](C(=O)O)C1	0.09615384615384616	0.09923664122137404	0.15966386554621848	0.1724137931034483	0.10317460317460317	0.21238938053097345
C[C@H]1O[C@@H](O)[C@@H](O[C@H]2[C@@H](O)C=C[C@H](N)[C@@H]2O)[C@H](O)[C@@H]1O	0.037037037037037035	0.044444444444444446	0.13445378151260504	0.13675213675213677	0.046153846153846156	0.13559322033898305
CN[C@H](C)Cc1cc(O)cc(O)c1C(=O)Nc1ccccc1	0.29411764705882354	0.1640625	0.0916030534351145	0.11023622047244094	0.2413793103448276	0.109375
CCCCCS(=O)(=O)OCC[N+](C)(C)CC	0.053691275167785234	0.09243697478991597	0.09734513274336283	0.0990990990990991	0.041666666666666664	0.10810810810810811
COc1cc([C@H](O)C[C@@H](O)CC(=O)[O-])c(-c2ccc(F)cc2)cc1OC	0.2916666666666667	0.33613445378151263	0.10071942446043165	0.11029411764705882	0.375	0.16923076923076924
O=C1CN=C(c2ccccc2)c2cc([N+](=O)[O-])ccc2N1	0.19863013698630136	0.13846153846153847	0.06766917293233082	0.06870229007633588	0.20168067226890757	0.05223880597014925
CCCCOc1ccc(OCCCN2CCOCC2)cc1	0.10625	0.0948905109489051	0.11627906976744186	0.11811023622047244	0.10687022900763359	0.1
C[C@H](O)CC[C@@H]1[C@@H](C)CC(=O)NC(=O)[C@H](C)NC(=O)[C@H](CCC(=O)O)C(C)C1C	0.12352941176470589	0.14685314685314685	0.2248062015503876	0.23809523809523808	0.11971830985915492	0.23622047244094488
CCC[N+](CCC)(CCO)CC(=O)O	0.09352517985611511	0.09649122807017543	0.09174311926605505	0.09345794392523364	0.10091743119266056	0.14563106796116504
O=C(O)[C@H]1CNC(=O)Cc2cc([N+](=O)[O-])ccc2N1	0.09868421052631579	0.12903225806451613	0.11666666666666667	0.11864406779661017	0.11570247933884298	0.09917355371900827
CC(=O)CSCCN(C)C	0.06015037593984962	0.09615384615384616	0.09090909090909091	0.09278350515463918	0.06862745098039216	0.09183673469387756
O=C(/C=C/[C@@H]1C[C@@H](O)CC(=O)O1)c1ccc(O)cc1	0.11258278145695365	0.1557377049180328	0.22727272727272727	0.23148148148148148	0.15254237288135594	0.12605042016806722
FC(F)(F)c1ccc([C@@H](O)C(F)(F)F)cc1	0.09859154929577464	0.12173913043478261	0.0603448275862069	0.06140350877192982	0.12727272727272726	0.06086956521739131
C[C@@H](COc1ccccc1)NCC(O)c1ccc(O)c(C(N)=O)c1	0.23809523809523808	0.183206106870229	0.09558823529411764	0.11363636363636363	0.2711864406779661	0.1297709923664122
C[C@]12C[C@@H](c3ccc(O)cc3)[C@@H]3CC[C@@H]4c5ccccc5[nH]c(c34)C[C@H]1[C@@H]2O	0.15976331360946747	0.1118421052631579	0.11643835616438356	0.11805555555555555	0.19708029197080293	0.0945945945945946
O=C(O)[C@@H](Oc1ccc(C(=O)O)cc1)[C@H]1CO[C@@]2(C(=O)O)C[C@@H]1C2	0.1320754716981132	0.15037593984962405	0.13076923076923078	0.14173228346456693	0.13846153846153847	0.14960629921259844
O=c1[nH]c(=O)n([C@H]2C[C@H](O)[C@@H](CO)O2)cc1I	0.06622516556291391	0.072	0.13274336283185842	0.13513513513513514	0.075	0.11403508771929824
N[C@H](CCC(=O)N[C@@H](CSSC[C@H](NC(=O)CC[C@H](N)C(=O)O)C(=O)NCC(=O)O)C(=O)NCC(=O)O)C(=O)O	0.09950248756218906	0.08379888268156424	0.044444444444444446	0.05084745762711865	0.07386363636363637	0.12650602409638553
O=C(O)/C=C\c1ccc(O)c(O)c1	0.1111111111111111	0.17142857142857143	0.08333333333333333	0.08490566037735849	0.18	0.10476190476190476
ON=C1C=CC(=O)N(CCCN2CCCC2)C1	0.0718954248366013	0.06201550387596899	0.11965811965811966	0.12173913043478261	0.07317073170731707	0.08333333333333333
CC(C)c1c(O)c(C(C)C)c(C(C)C)c(OCC(O)C[C@@H](O)CC(=O)[O-])c1-c1ccc(F)cc1	0.33986928104575165	0.35877862595419846	0.11688311688311688	0.12582781456953643	0.36220472440944884	0.20422535211267606
CC[C@H](C)CCCCCCCCCCCC(=O)O	0.1	0.09523809523809523	0.08196721311475409	0.1111111111111111	0.09917355371900827	0.1592920353982301
O=C(NO)Nc1ccc2c(c1)Cc1cccnc12	0.15172413793103448	0.14754098360655737	0.08064516129032258	0.08196721311475409	0.16379310344827586	0.07258064516129033
C[C@@H](N)Cn1ncc2c(N)nc3ccccc3c21	0.14482758620689656	0.1487603305785124	0.05555555555555555	0.07377049180327869	0.2072072072072072	0.06451612903225806
Cc1nc(C)c(/N=N/c2ccc(S(N)(=O)=O)cc2)s1	0.11333333333333333	0.1864406779661017	0.072	0.07317073170731707	0.13445378151260504	0.064
CC(C)[C@H](C)/C=C/C(C)=C/[C@@H](O)CO	0.08633093525179857	0.16981132075471697	0.06306306306306306	0.08411214953271028	0.1553398058252427	0.11428571428571428
Cc1c([C@]2(c3ccccc3)CC(=O)NC1=O)NC(=O)N2	0.1476510067114094	0.125	0.078125	0.07936507936507936	0.15833333333333333	0.06201550387596899
C[C@H]1CC[C@@H]2C[C@@]3(C)[C@@H](CC[C@@H]4C[C@@H](O)CC[C@]43C)[C@@H]2C1	0.017543859649122806	0.027972027972027972	0.14634146341463414	0.1487603305785124	0.02158273381294964	0.10236220472440945
C[C@@]1(C(=O)OC(=O)c2cccnc2)CCC(O)(C)C1	0.10596026490066225	0.1111111111111111	0.12605042016806722	0.1282051282051282	0.10655737704918032	0.1271186440677966
C=C1[C@@H]2C[C@H](O)C[C@H]1[C@@H]2O	0.02158273381294964	0.026785714285714284	0.12371134020618557	0.12631578947368421	0.028037383177570093	0.10204081632653061
NCCS[C@H]1c2c(O)cc(OCC(=O)O)cc2OC[C@H]1CO	0.11392405063291139	0.12030075187969924	0.12598425196850394	0.128	0.125	0.15447154471544716
CCOC(=O)[C@@]1(C)[C@H](C)C[C@H](OC(C)=O)[C@H](C)C1	0.058823529411764705	0.07142857142857142	0.205607476635514	0.19811320754716982	0.04838709677419355	0.18518518518518517
CC1=C(C=O)C(C)(C)C1	0.03759398496240601	0.0673076923076923	0.07142857142857142	0.07291666666666667	0.06	0.061224489795918366
CC(C)CC[C@H]1CC[C@@H](CC(C)C)O1	0.06993006993006994	0.08620689655172414	0.1320754716981132	0.1568627450980392	0.07079646017699115	0.13333333333333333
C=C1CC[C@H]2[C@@](C)(CC[C@@H]3[C@H](C)C(=O)O[C@@H]3O)CC[C@@H]12	0.04938271604938271	0.05925925925925926	0.20175438596491227	0.20535714285714285	0.06153846153846154	0.14285714285714285
CC1=C[C@H]2C(=O)O[C@H]3C[C@@H](C)[C@H]4C[C@@H](O)C[C@]4(C)[C@H]3CC[C@@]21C	0.04093567251461988	0.06338028169014084	0.2288135593220339	0.23275862068965517	0.050359712230215826	0.13385826771653545
c1ccc(CCCCc2ccc(NC3CNCC3)cc2)cc1	0.1986754966887417	0.09219858156028368	0.08823529411764706	0.08955223880597014	0.18253968253968253	0.072992700729927
CC[C@]1(O)CN[C@@H]2CSCc3nc(N4CCN(c5ccccc5OC)CC4)nc3c21	0.11602209944751381	0.11464968152866242	0.09740259740259741	0.09868421052631579	0.14093959731543623	0.07692307692307693
C=CCc1cc(O)c(OC)cc1O	0.07142857142857142	0.09821428571428571	0.07339449541284404	0.07476635514018691	0.102803738317757	0.07407407407407407
CCC[C@H](O)C[C@@H](O)C[C@H](O)[C@@H](C)CC(=O)O	0.21374045801526717	0.2	0.08620689655172414	0.10714285714285714	0.20952380952380953	0.32978723404255317
CCCCCCC[C@H]1O[C@H]1CC[C@](C)([C@@H](O)C[C@@H](O)CC(=O)[O-])[C@H](C)[C@@H]1OC(=O)OC[C@](C)(O)C[C@H]1O	0.1256544502617801	0.14634146341463414	0.18181818181818182	0.18421052631578946	0.12962962962962962	0.23972602739726026
C=C(C)[C@]1(O)CC[C@H]2[C@@H]3C[C@H](C)C4=CC(=O)C=C[C@]4(C)[C@@]3(F)[C@@H](O)C[C@@]21C	0.06857142857142857	0.0958904109589041	0.18461538461538463	0.1875	0.08391608391608392	0.15037593984962405
CC(C)[C@H](C(=O)O)NC(=O)c1ccc(S(N)(=O)=O)cc1	0.18439716312056736	0.22807017543859648	0.09836065573770492	0.11864406779661017	0.18421052631578946	0.14655172413793102
OC1(CN2CCC(CO)CC2)C(=O)c2cc(F)ccc21	0.125	0.14285714285714285	0.11290322580645161	0.11475409836065574	0.15833333333333333	0.0873015873015873
C=CC(=C)CC/C(C)=C/CC/C(C)=C/CO	0.06040268456375839	0.06504065040650407	0.059322033898305086	0.0603448275862069	0.06779661016949153	0.08771929824561403
O=C(N/N=C/c1ccc([N+](=O)[O-])o1)c1cc([N+](=O)[O-])cc([N+](=O)[O-])c1O	0.1144578313253012	0.1366906474820144	0.07801418439716312	0.07913669064748201	0.125	0.06338028169014084
C/C=C/c1ccc(O)c(OC)c1	0.08029197080291971	0.1308411214953271	0.08490566037735849	0.08653846153846154	0.13725490196078433	0.07547169811320754
CC(C)CCC/C(C)=C/CCCCC(=O)O	0.12056737588652482	0.12931034482758622	0.08695652173913043	0.10810810810810811	0.125	0.16981132075471697
O=C(CI)Nc1ccc(C(=O)O)c(C(=O)O)c1	0.1510791366906475	0.14655172413793102	0.09482758620689655	0.09649122807017543	0.13274336283185842	0.125
NNC(=O)c1ccncc1	0.0916030534351145	0.10476190476190476	0.06796116504854369	0.06930693069306931	0.09900990099009901	0.06862745098039216
C=C(C)[C@H](O)[C@H]1C[C@H]2[C@@H]3C[C@H](C)C4=CC(=O)C=C[C@]4(C)[C@@]3(F)[C@@H](O)C[C@@]21C	0.08092485549132948	0.1111111111111111	0.203125	0.216	0.09929078014184398	0.17692307692307693
Cc1ccc(Cl)cc1NC(=O)C1CCCCN1C	0.10738255033557047	0.104	0.11864406779661017	0.1206896551724138	0.11764705882352941	0.09166666666666666
O=c1[nH]c(Cl)c(F)cc1NC1=NCCN1	0.06802721088435375	0.08333333333333333	0.05982905982905983	0.06086956521739131	0.07758620689655173	0.03361344537815126
CC(C)[C@@H](CN1CCC(n2c(=O)[nH]c3ccccc32)CC1)c1ccc(F)cc1	0.24203821656050956	0.19148936170212766	0.0945945945945946	0.1111111111111111	0.3252032520325203	0.08783783783783784
CC(=O)O[C@@H]1C[C@H]2[C@@H]3CCC4=CC(=O)CC[C@]4(C)[C@H]3CC[C@]12C	0.052941176470588235	0.07042253521126761	0.168	0.17073170731707318	0.05755395683453238	0.1328125
C=C1CC[C@H]2C[C@@]3(C)[C@@H](CC[C@@H]3[C@H](C)CCC(C)(C)CC(=O)O)[C@H]2[C@@H]1C	0.08823529411764706	0.1048951048951049	0.1968503937007874	0.18110236220472442	0.09285714285714286	0.1796875
O=c1cc(Cl)nc(N2CCN(CCN3CCOCC3)CC2)o1	0.052941176470588235	0.06293706293706294	0.08148148148148149	0.08270676691729323	0.05755395683453238	0.04316546762589928
O=C(O)[C@@H]1[C@@H]2C[C@H](O)CC[C@@H]1C2=O	0.056338028169014086	0.06956521739130435	0.17	0.17346938775510204	0.06306306306306306	0.1485148514851485
CCCCCCOc1ccc(C(F)(F)F)cc1	0.1095890410958904	0.11570247933884298	0.10256410256410256	0.09482758620689655	0.1206896551724138	0.10344827586206896
O=C(O)CCCCn1c(=O)c2c(ncn2C)n(C3CCCCC3)c1=O	0.12121212121212122	0.12056737588652482	0.1259259259259259	0.12781954887218044	0.10869565217391304	0.11851851851851852
CC(C)/C=C/c1c(O)cc(C(=O)O)cc1O	0.12949640287769784	0.22641509433962265	0.08771929824561403	0.10909090909090909	0.21359223300970873	0.12844036697247707
CC(C)O[C@H]1O[C@@H](CO[C@@H]2O[C@H](CO)[C@@H](O)[C@H](O)[C@H]2O)[C@@H](O)[C@H](O)[C@H]1O	0.05747126436781609	0.06802721088435375	0.11029411764705882	0.12878787878787878	0.07042253521126761	0.12781954887218044
C[C@H]1CO[C@@H]2Cn3c4ccc(=O)[nH]c4CC[C@]3(C)[C@@]2(C)C1	0.06748466257668712	0.08088235294117647	0.128	0.13008130081300814	0.08396946564885496	0.08527131782945736
CO[C@@H]1O[C@H](CO)[C@H](O[C@@H]2[C@@H](O)[C@H](O)[C@@H](O[C@H]3O[C@H](C)[C@@H](O)[C@H](N)[C@H]3O)[C@@H](C)O[C@@H]2O)[C@@H](N)[C@@H]1O	0.0297029702970297	0.040229885057471264	0.10759493670886076	0.10897435897435898	0.03529411764705882	0.10126582278481013
N#Cc1ccc2c(c1)Cc1ccccc1C2=O	0.15492957746478872	0.12295081967213115	0.06504065040650407	0.06611570247933884	0.2	0.04838709677419355
Cc1nc2ccc(NC(=O)c3ccccc3)cc2s1	0.2318840579710145	0.1532258064516129	0.0703125	0.07142857142857142	0.22123893805309736	0.0625
CCOC(C)(C)[C@H](O)CC(=O)O	0.11538461538461539	0.1568627450980392	0.14285714285714285	0.12244897959183673	0.15306122448979592	0.1935483870967742
CCOC(=O)[C@@H](OC(C)=O)c1cccc(Cl)c1	0.13380281690140844	0.13559322033898305	0.12280701754385964	0.14545454545454545	0.1415929203539823	0.15454545454545454
C=C1CC[C@H]2CC=C(C)C[C@@]1(C)CC[C@@H]1C[C@@H](O)C[C@@H]2CC[C@@]2(C)[C@@H](O)CC[C@]12C	0.03664921465968586	0.05555555555555555	0.13793103448275862	0.13986013986013987	0.0440251572327044	0.10067114093959731
CCC1(CC)C(=O)NC1=O	0.06015037593984962	0.07547169811320754	0.10204081632653061	0.10416666666666667	0.06862745098039216	0.08080808080808081
CN1CCC[C@H]1c1cccnc1	0.06382978723404255	0.06956521739130435	0.08333333333333333	0.08490566037735849	0.08256880733944955	0.06422018348623854
O[C@@](Cc1ccccc1)(O)[C@H](CO)C(=O)O	0.1791044776119403	0.14912280701754385	0.09649122807017543	0.09821428571428571	0.21153846153846154	0.13761467889908258
N[C@@H](C(=O)O)[C@@H](Cn1cncn1)C(=O)O	0.10714285714285714	0.12280701754385964	0.07017543859649122	0.08108108108108109	0.10810810810810811	0.1308411214953271
Nc1ccc(OCc2ccccc2)cc1	0.1865671641791045	0.1	0.058823529411764705	0.05982905982905983	0.20952380952380953	0.05042016806722689
CC(=C/C=C/C(C)=C\CO)C(C)=C\CCO[C@@H]1O[C@H](CO[C@@H]2O[C@H](C)[C@@H](O)[C@H](O)[C@H]2O)[C@H](O)[C@H](O)[C@H]1O	0.05392156862745098	0.06818181818181818	0.12345679012345678	0.125	0.057803468208092484	0.13125
CC(=O)O[C@@H](C)CC(=O)O	0.12903225806451613	0.1414141414141414	0.09183673469387756	0.11702127659574468	0.1368421052631579	0.19101123595505617
COc1c2cc(c(OC)c1OC)OCO2	0.053691275167785234	0.0743801652892562	0.0782608695652174	0.07964601769911504	0.06837606837606838	0.0603448275862069
NC(=O)[C@H](O)c1cccc(O)c1	0.12213740458015267	0.14285714285714285	0.08571428571428572	0.09803921568627451	0.16161616161616163	0.10784313725490197
CC(C)(C)C(=O)Nc1ccc(O)cc1C	0.11594202898550725	0.14414414414414414	0.1523809523809524	0.12264150943396226	0.12962962962962962	0.10091743119266056
C[C@H](O)[C@@H](O)[C@@H](O)[C@H](O)[C@H](O)CO	0.08088235294117647	0.10091743119266056	0.02702702702702703	0.04672897196261682	0.10576923076923077	0.1188118811881188
CC(=O)[C@]1(O)Cc2c(O)c3c(c(O)c2[C@@H](O[C@H]2C[C@H](N)[C@H](O)[C@H](C)O2)C1)C(=O)c1ccccc1C3=O	0.15135135135135136	0.13414634146341464	0.16883116883116883	0.17105263157894737	0.16025641025641027	0.15483870967741936
COc1cc(CO)ccc1C(=O)NCCc1ccccc1	0.22377622377622378	0.14728682170542637	0.109375	0.1111111111111111	0.23275862068965517	0.1015625
NC(=O)N[C@@H](CC(=O)O)C(=O)O	0.11538461538461539	0.12380952380952381	0.05660377358490566	0.06796116504854369	0.10784313725490197	0.14432989690721648
CC(=O)OCOC(C)OCCN1CCN(CCN(C)C)CC1	0.07975460122699386	0.09558823529411764	0.10852713178294573	0.128	0.07462686567164178	0.11811023622047244
CC(C)COc1ccc([C@@H](O)CC(=O)[O-])cc1	0.17518248175182483	0.21818181818181817	0.12280701754385964	0.14545454545454545	0.22857142857142856	0.1651376146788991
CCCCC[C@@H](/C=C/C=C/C=C/[C@@H](O)C[C@@H](O)CC(=O)[O-])C(=O)O	0.16129032258064516	0.2047244094488189	0.072992700729927	0.08208955223880597	0.2032520325203252	0.226890756302521
CC(=O)O[C@H]1C[C@@H]2CC[C@@H]3[C@H](CC[C@@]4(C)[C@H]3C[C@H]([N+]3(C)CCCCC3)[C@@H]4OC(C)=O)[C@@]2(C)C[C@@H]1N1CCCCC1.[Br-]	0.04090909090909091	0.041237113402061855	0.13953488372093023	0.13450292397660818	0.031413612565445025	0.10795454545454546
CC[C@H](c1cc(F)cc(F)c1C(=O)O)N1CCC[C@H]1C(=O)N[C@@H](CC(=O)O)C(=O)NCC(=O)NCC(=O)O	0.17297297297297298	0.15853658536585366	0.10843373493975904	0.12345679012345678	0.15625	0.17307692307692307
C[C@@H](O)[C@@H](C=O)[C@@H]1CC[C@H]2[C@@H]3CCC4=CC(=O)CC[C@]4(C)[C@H]3CC[C@]12C	0.06857142857142857	0.0958904109589041	0.12408759124087591	0.14285714285714285	0.08391608391608392	0.125
COC(=O)[C@@H]1C[C@@H](O)C[C@@H]2[C@H]3CCC4=CC(=O)CC[C@]4(C)[C@H]3CC[C@]21C	0.05649717514124294	0.0738255033557047	0.1937984496124031	0.1968503937007874	0.06164383561643835	0.1417910447761194
C=C1[C@@H](OC(=O)c2cccnc2)CC[C@H](C)[C@](C)(C(=O)OCC)O1	0.10365853658536585	0.11594202898550725	0.1746031746031746	0.1774193548387097	0.1037037037037037	0.16666666666666666
Cc1nc2n(c(=O)c1CCN1CCC(c3noc4cc(F)ccc34)CC1)CCCC2	0.12849162011173185	0.1437908496732026	0.09740259740259741	0.09868421052631579	0.14093959731543623	0.06329113924050633
C=C[C@H]1CN(C)[C@@H](O)C[C@H](O)C1	0.027972027972027972	0.034482758620689655	0.11764705882352941	0.12	0.045454545454545456	0.08653846153846154
CCCC(=O)[C@H](NC(=O)c1ccc(OC)cc1)C(=O)N[C@@H](CCC(=O)O)C(=O)NCC(=O)NCC(=O)O	0.16847826086956522	0.15337423312883436	0.10303030303030303	0.1111111111111111	0.14375	0.16774193548387098
COc1c(C)cc(NC(=O)CSc2ccc(C)cc2)cc1OC	0.16233766233766234	0.16923076923076924	0.10606060606060606	0.1076923076923077	0.176	0.09022556390977443
CC[C@H](C)[C@@](C)(O)[C@H](C)[C@H]1CC[C@@H]2C=C[C@H](C)CC[C@@H](O)C[C@@H](O)CC[C@]12C	0.06741573033707865	0.09395973154362416	0.1984732824427481	0.20155038759689922	0.0821917808219178	0.18181818181818182
COc1cc2c(c3oc(=O)c4c(c13)CCC4=O)[C@@H]1C=CO[C@@H]1O2	0.09036144578313253	0.08450704225352113	0.1297709923664122	0.13178294573643412	0.08759124087591241	0.08888888888888889
O=C1N=CN=C2C(NC)NC(=O)/C(=C\c3ccccc3)c21	0.1513157894736842	0.1297709923664122	0.08396946564885496	0.08527131782945736	0.16260162601626016	0.06818181818181818
Cc1c(Cl)cc(Cl)c(Cl)c1CC1=NCCN1	0.06	0.08196721311475409	0.058823529411764705	0.05982905982905983	0.07627118644067797	0.041666666666666664
CCCC(=O)OC[C@H]1C[C@@H]2CCC[C@@H]3[C@@H](C)[C@@H]4CC(=O)C=C[C@]4(C)[C@@]3(C)CC[C@]12C	0.06451612903225806	0.08227848101265822	0.2222222222222222	0.21641791044776118	0.0641025641025641	0.17142857142857143
Oc1ccc(C#C/C=C/c2ccc(F)cc2)cc1	0.19285714285714287	0.1864406779661017	0.046875	0.047619047619047616	0.2616822429906542	0.0390625
N[C@H](CSSC[C@H](N)C(=O)NC(=O)N[C@@H](CCC(=O)O)C(=O)O)N(C)CS	0.12048192771084337	0.11971830985915492	0.0625	0.07092198581560284	0.09219858156028368	0.15151515151515152
C=CCCCCC[C@H]1O[C@H]1CC/C=C/[C@@H](O)C[C@@H](O)CC(=O)O	0.14012738853503184	0.20634920634920634	0.08955223880597014	0.09923664122137404	0.21487603305785125	0.2184873949579832
CC1=CCc2c(ccc3ccccc32)c2cc(C(C)(C)C(=O)O)ccc21	0.22875816993464052	0.15827338129496402	0.11510791366906475	0.09285714285714286	0.2682926829268293	0.09219858156028368
NC(=O)CNCc1ccc(O)c(O)c1	0.11678832116788321	0.13513513513513514	0.10091743119266056	0.102803738317757	0.14150943396226415	0.10185185185185185
Cc1cc(C)nc(NS(=O)(=O)c2ccc(N)cc2)n1	0.12837837837837837	0.20689655172413793	0.072	0.07317073170731707	0.1440677966101695	0.064
COc1cc(C[C@@H]2COc3cc(O)ccc3C2=O)ccc1O	0.14193548387096774	0.1450381679389313	0.1076923076923077	0.109375	0.1693548387096774	0.0916030534351145
C[C@@H]1CC(=O)O[C@@]2(C)CC[C@@H]3[C@@H](C)CC[C@@H]4C[C@H](O)CC[C@]4(C)[C@H]3CC[C@]12C	0.026737967914438502	0.04430379746835443	0.19548872180451127	0.1893939393939394	0.03225806451612903	0.1048951048951049
O=S(=O)(O)c1ccc(/N=N/c2ccc(S(=O)(=O)Nc3ccccc3)cc2)cc1	0.25161290322580643	0.1360544217687075	0.05228758169934641	0.052980132450331126	0.18248175182481752	0.0457516339869281
O=C(c1cccc2ccccc12)c1c(O)cc(O)cc1O	0.22535211267605634	0.15748031496062992	0.06818181818181818	0.06923076923076923	0.26785714285714285	0.07692307692307693
CC1=CC(=O)c2c(O)c3c(cc2O1)C(=O)c1ccc(O)cc1C3=O	0.13125	0.1323529411764706	0.08029197080291971	0.08148148148148149	0.13740458015267176	0.06521739130434782
Oc1cnn(-c2cccc(F)c2)c(=O)c1	0.13768115942028986	0.14035087719298245	0.06896551724137931	0.07017543859649122	0.1792452830188679	0.05128205128205128
CC(=O)OC[C@H]1O[C@@H](n2ncc(=O)[nH]c2=O)[C@H](OC(C)=O)[C@@H]1OC(C)=O	0.0755813953488372	0.0896551724137931	0.14285714285714285	0.1450381679389313	0.06993006993006994	0.13533834586466165
C[C@](O)(C(=O)O)CC(=O)CC(=O)O	0.10526315789473684	0.12149532710280374	0.09615384615384616	0.07692307692307693	0.10576923076923077	0.1414141414141414
Cc1cc(-c2c(-c3ccc(F)cc3)nc(C(C)C)n2/C=C/[C@@H](O)C[C@@H](O)CC(=O)O)cc(C)c1F	0.36363636363636365	0.5	0.09259259259259259	0.10759493670886076	0.47107438016528924	0.19727891156462585
CC(C)=CCC(=O)[C@@]1(O)CC[C@H]2[C@@H]3CCC4=CC(=O)CC[C@]4(C)[C@H]3C(=O)C[C@@]21C	0.0718232044198895	0.10596026490066225	0.14184397163120568	0.14388489208633093	0.08	0.1111111111111111
C[S@@](=O)CCCCCC/C(=N\OS(=O)(=O)O)C(=O)NCC(=O)O	0.1	0.11194029850746269	0.07518796992481203	0.07633587786259542	0.07462686567164178	0.136
O=C(NO)c1ccc([N+](=O)[O-])cc1	0.12781954887218044	0.1388888888888889	0.09345794392523364	0.09523809523809523	0.1346153846153846	0.08411214953271028
O=C(O[C@@H]1[C@H](O[C@@]2(CO)O[C@@H](CO)[C@H](O)[C@H]2O)O[C@@H](CO)[C@H](O)[C@H]1O)c1ccc(O)cc1	0.10382513661202186	0.11464968152866242	0.15753424657534246	0.1597222222222222	0.11842105263157894	0.1506849315068493
CC[C@H](CCCC[C@@H]1C(=O)OC(C)C)C(=O)O1	0.07333333333333333	0.09836065573770492	0.1743119266055046	0.2	0.08403361344537816	0.14414414414414414
COc1cc2c(N)nc(N)nc2cc1OC	0.06711409395973154	0.11864406779661017	0.058823529411764705	0.05982905982905983	0.09482758620689655	0.05042016806722689
C[C@H](CCC(=O)Nc1ccc(F)cc1)C(=O)N1CCC[C@H]1C(=O)N[C@@H](CCC(=O)O)C(=O)NCC(=O)O	0.22727272727272727	0.1962025316455696	0.10909090909090909	0.13125	0.19480519480519481	0.17419354838709677
OC[C@@H]1O[C@H](O[C@@H]2[C@@H](O)[C@@H](O[C@H]3O[C@H](CO)[C@@H](O)[C@H](N)[C@H]3O)[C@H](N)C[C@@H]2N)[C@H](O)[C@@H](O)[C@@H]1O	0.025252525252525252	0.029239766081871343	0.0967741935483871	0.09803921568627451	0.030120481927710843	0.09740259740259741
CC1=CC[C@H]2C[C@H]1[C@@H](O)C[C@@H]2O	0.03496503496503497	0.04310344827586207	0.13861386138613863	0.1414141414141414	0.04504504504504504	0.11764705882352941
CC(C)C(=O)CC(C)(C)Oc1ccc(C(=O)c2ccc(Cl)cc2)cc1	0.2119205298013245	0.18181818181818182	0.13636363636363635	0.1297709923664122	0.21774193548387097	0.12878787878787878
O=C1[C@H](CC[C@H](O)C[C@@H]2CC(O)=CC(=O)N2)CCc2ccc(F)cc21	0.17088607594936708	0.18796992481203006	0.14285714285714285	0.15384615384615385	0.18604651162790697	0.15267175572519084
CCN1CCN(c2ccc(N)cc2)CC1	0.0896551724137931	0.10084033613445378	0.09649122807017543	0.09821428571428571	0.11504424778761062	0.06896551724137931
COc1ccc([C@H]2O[C@H](CO)[C@@H](O)[C@H]2O)cc1	0.10204081632653061	0.125	0.13157894736842105	0.13392857142857142	0.13043478260869565	0.13274336283185842
C=CCCCCCCCCCCCCCCC(=O)O	0.06289308176100629	0.06766917293233082	0.05426356589147287	0.05511811023622047	0.0703125	0.08870967741935484
CC[S@](=O)Cc1ccc(N)cc1	0.1044776119402985	0.1308411214953271	0.09523809523809523	0.0970873786407767	0.13725490196078433	0.08571428571428572
Cc1cccc(C)c1NC(=O)C(C)N	0.13432835820895522	0.14678899082568808	0.10185185185185185	0.125	0.15384615384615385	0.11320754716981132
OC[C@H](O)[C@H](O)[C@@H](O)[C@H](O)CO	0.07407407407407407	0.09259259259259259	0.027522935779816515	0.03773584905660377	0.0970873786407767	0.11
C[C@H]([C@H](O)c1ccc(F)cc1)NC(=O)c1ccc(O)cc1	0.2814814814814815	0.23728813559322035	0.07692307692307693	0.09523809523809523	0.3177570093457944	0.112
CCOC(=O)[C@H]1O[C@@H](n2ncc(=O)[nH]c2=O)[C@H](OC(C)=O)[C@@H]1OC(C)=O	0.0755813953488372	0.0896551724137931	0.15151515151515152	0.15384615384615385	0.06993006993006994	0.14393939393939395
CC(=O)[C@H]1CCC2=CC(=O)C=C2C1	0.07092198581560284	0.08771929824561403	0.14563106796116504	0.1485148514851485	0.08181818181818182	0.09345794392523364
CC(C)=C(O)CC(C)(C)OC1CCCC1	0.0472972972972973	0.06666666666666667	0.14018691588785046	0.1111111111111111	0.05128205128205128	0.1
C[C@@H]1O[C@@H](O[C@H]2[C@H](O)[C@@H](O)[C@@H](O[C@H]3[C@H](O)[C@@H](O)[C@H](O)O[C@@H]3CO)O[C@@H]2CO)[C@H](O)[C@@H](O)[C@@H]1N[C@H]1C=C(CO)[C@@H](O)[C@H](O)[C@H]1O	0.04484304932735426	0.04040404040404041	0.10497237569060773	0.10614525139664804	0.04145077720207254	0.10555555555555556
C=C1C(=O)O[C@@H]2[C@H]1CC/C(C)=C/CC[C@@]1(C)O[C@@H]21	0.04430379746835443	0.05343511450381679	0.1282051282051282	0.13043478260869565	0.05555555555555555	0.07377049180327869
CCC/C=C\C/C=C/C=C/C/C=C/[C@@H](O)C[C@@H](O)CC(=O)O	0.1503267973856209	0.22131147540983606	0.06716417910447761	0.07633587786259542	0.23076923076923078	0.21367521367521367
CCCCC[C@H](O)[C@@H](O)CC(=O)[O-]	0.12030075187969924	0.11926605504587157	0.08411214953271028	0.09615384615384616	0.125	0.18556701030927836
C[C@@H]1O[C@@H](O[C@@H]2[C@H](O)[C@@H](O)[C@@H](O[C@H]3[C@H](O)[C@@H](O)[C@H](O)O[C@@H]3CO)O[C@@H]2CO)[C@H](O)[C@@H](O)[C@@H]1N[C@H]1C=C(CO)[C@@H](O)[C@H](O)[C@H]1O	0.04484304932735426	0.04040404040404041	0.10497237569060773	0.10614525139664804	0.04145077720207254	0.10555555555555556
N#Cc1ccc(Cn2c(-c3ccccc3)c(-c3ccc(F)cc3)c(CC[C@@H](O)C[C@@H](O)CC(=O)[O-])n2)cc1	0.4866666666666667	0.2484076433121019	0.06741573033707865	0.07428571428571429	0.36428571428571427	0.15950920245398773
CCN(CC)c1cc(OC)c(OC)cc1OC	0.06622516556291391	0.10743801652892562	0.11304347826086956	0.10526315789473684	0.08403361344537816	0.08547008547008547
CC(=O)[C@H](O)c1cccc(C(=O)c2ccccc2)c1	0.24444444444444444	0.1557377049180328	0.08870967741935484	0.09917355371900827	0.23636363636363636	0.11666666666666667
CCO/N=C(/C(=O)O)c1ccccc1C	0.15555555555555556	0.1415929203539823	0.12844036697247707	0.1308411214953271	0.19230769230769232	0.14018691588785046
CN(CC(N)=O)Cc1ccc2[nH]cc(CCN(C)C)c2c1	0.12337662337662338	0.15873015873015872	0.1111111111111111	0.11290322580645161	0.14634146341463414	0.112
C[C@]1(C(=O)O)CC[C@H]2[C@@H]3C[C@H](C)C4=CC(=O)C=C[C@]4(C)[C@@]3(F)[C@@H](O)C[C@@]21C	0.0872093023255814	0.11888111888111888	0.203125	0.20634920634920634	0.09929078014184398	0.17692307692307693
CN(C)C[C@@H]1CCn2c(=O)c3ccccc3[nH]c21C	0.12	0.128	0.11570247933884298	0.11764705882352941	0.15254237288135594	0.08943089430894309
CC[C@H]1C[C@@H](C(=O)N[C@@H](CO)NC(=O)[C@@H]2COC(=O)[C@@H](N)CN)[C@@H](O)[C@@H](C)N1O[C@H]1[C@@H](O)[C@H](C)[C@@H](O[C@H]2[C@H](O)[C@H](NC(=O)O)[C@@H]1O)O[C@@H](C)[C@@H]	0.10222222222222223	0.09950248756218906	0.16216216216216217	0.18333333333333332	0.08542713567839195	0.18888888888888888
C=C[C@]12CC[C@@H](C)C[C@@]1(O)O2	0.013986013986013986	0.02608695652173913	0.07692307692307693	0.0784313725490196	0.02727272727272727	0.04716981132075472
CC(=O)O[C@@H]1[C@H](OC(C)=O)[C@@H](C)C(=O)O[C@H](C)C1	0.058823529411764705	0.08	0.2169811320754717	0.22115384615384615	0.04838709677419355	0.18518518518518517
CN/C(=N/C#N)NCSCc1cccc2ccccc12	0.1610738255033557	0.11450381679389313	0.06870229007633588	0.06976744186046512	0.20512820512820512	0.061068702290076333
Nc1nc(N)c2nc(-c3ccccc3)c(N)nc2n1	0.15753424657534246	0.15447154471544716	0.03816793893129771	0.03875968992248062	0.15126050420168066	0.030534351145038167
CC/C=C\CC[C@H]1C[C@@H](C)CC(=O)O[C@@H]1CC/C=C/C=C/CC[C@@H](O)CC(=O)O	0.12643678160919541	0.14189189189189189	0.19852941176470587	0.21052631578947367	0.1388888888888889	0.2366412213740458
CC1=C[C@H]2[C@@H](C(=O)O)CC[C@@]3(C)[C@]cccc3[C@@H]12	0.08552631578947369	0.104	0.14782608695652175	0.1504424778761062	0.10833333333333334	0.1391304347826087
CSCC[C@@H](N)C(=O)N[C@H](Cc1ccc(O)cc1)C(=O)N[C@H](CCC(=O)O)C(=O)NCC(=O)NCC(=O)O	0.1657754010695187	0.15757575757575756	0.08187134502923976	0.08928571428571429	0.14814814814814814	0.15723270440251572
N#Cc1ccc(CC(c2ccc(C#N)cc2)c2ccc(O)cc2)cc1	0.18354430379746836	0.11888111888111888	0.047619047619047616	0.05555555555555555	0.17424242424242425	0.04794520547945205
Cc1ccc(C)c(-c2cc(-c3ccc(F)cc3)c(/C=C/[C@@H]3C[C@@H](O)CC(=O)O3)c(C(C)C)n2)c1	0.22807017543859648	0.2978723404255319	0.17218543046357615	0.19047619047619047	0.2805755395683453	0.1
O=C(CCCS)NC(=O)c1ccc(/N=N/c2cccc(Cl)c2)cc1	0.19607843137254902	0.13043478260869565	0.08695652173913043	0.08823529411764706	0.1889763779527559	0.09558823529411764
O=C1CCC[C@H]2[C@H]3CCC4=CC(=O)CC[C@@H]4[C@H]3CC[C@@]21C	0.041666666666666664	0.04964539007092199	0.109375	0.1111111111111111	0.043795620437956206	0.07633587786259542
COc1cc(CN(C)CCCN)c2ncccc2c1	0.1118421052631579	0.12698412698412698	0.088	0.08943089430894309	0.12295081967213115	0.08870967741935484
C=C[C@]1(C)Cc2c(O)cc(OC)cc2OC1=O	0.07333333333333333	0.09836065573770492	0.10344827586206896	0.10526315789473684	0.10256410256410256	0.07627118644067797
C[C@]12CC[C@H]3[C@@H](CCC4=CC(=O)CC[C@@H]43)[C@@H]1CC[C@@H]2O	0.03614457831325301	0.04316546762589928	0.13008130081300814	0.1322314049586777	0.04477611940298507	0.09523809523809523
C[C@@H]1OC(=O)C=C2COC(=O)[C@H]2C1	0.04861111111111111	0.05982905982905983	0.14563106796116504	0.1485148514851485	0.05309734513274336	0.09345794392523364
CC1=C[C@H](O)CC1	0.03076923076923077	0.038834951456310676	0.09782608695652174	0.1	0.04081632653061224	0.0989010989010989
COc1c(C)c(OC)c(C(=O)OCCN2CCC(c3ccccc3)CC2)cc1OC	0.1695906432748538	0.13815789473684212	0.12837837837837837	0.13013698630136986	0.18309859154929578	0.09933774834437085
CC(C)[C@H](N)C(=O)OCCOCn1cnc2c(=O)nc(N)[nH]c21	0.11949685534591195	0.15267175572519084	0.10687022900763359	0.1349206349206349	0.13178294573643412	0.125
CC(=O)c1csc(NS(=O)(=O)c2ccccc2C(=O)O)n1	0.17006802721088435	0.1885245901639344	0.0859375	0.0873015873015873	0.17647058823529413	0.104
O=[N+]([O-])c1cc([As](=O)(O)O)ccc1O	0.09420289855072464	0.11711711711711711	0.07272727272727272	0.07407407407407407	0.11214953271028037	0.08333333333333333
CCC(=O)[C@@H]1CC[C@H]([C@@H](C)CCCC(C)C)C1	0.09523809523809523	0.10743801652892562	0.15315315315315314	0.17757009345794392	0.09322033898305085	0.17592592592592593
CCCCC[C@@H](O)/C=C/C=C/CCCCC(=O)O	0.1	0.13114754098360656	0.07317073170731707	0.08333333333333333	0.13675213675213677	0.14912280701754385
CC(=O)O[C@H](C[C@@]1(C)CC[C@H]2[C@@H]3CC[C@H]4CCC(=O)CC[C@]4(C)[C@H]3CC[C@@]21C)C(=O)O	0.06951871657754011	0.0880503144654088	0.1360544217687075	0.14583333333333334	0.06329113924050633	0.136986301369863
NCCc1c[nH]c2ccc(OCC(=O)O)cc12	0.13194444444444445	0.15254237288135594	0.1111111111111111	0.11304347826086956	0.16964285714285715	0.12173913043478261
C=C1CC[C@@H]2C(C)(C)[C@@H](O)CC[C@]2(C)C1	0.026490066225165563	0.04065040650406504	0.0990990990990991	0.10091743119266056	0.03361344537815126	0.08035714285714286
C=C(C)[C@@H]1CC[C@]2(C)CC[C@@]3(C)[C@@H](CC[C@@H]4C[C@@H](O)CC[C@]34C)[C@H]1C2	0.022222222222222223	0.039735099337748346	0.12686567164179105	0.12878787878787878	0.02702702702702703	0.0948905109489051
C[C@H](O)CCCn1c(=O)c2c([nH]c(=O)c3ccccc23)C1=O	0.21379310344827587	0.1732283464566929	0.1	0.11904761904761904	0.2413793103448276	0.11811023622047244
COc1cc([C@@H]2c3cc4c(cc3[C@H](O)[C@H]3COC(=O)[C@H]23)OCO4)cc(OC)c1OC	0.08695652173913043	0.0949367088607595	0.14383561643835616	0.14583333333333334	0.09090909090909091	0.11409395973154363
C[C@H](C(=O)N(C)CS)[C@H]1CC[C@H]2[C@@H]3CC=C4C[C@@H](O)CC[C@]4(C)[C@H]3CC[C@]12C	0.06077348066298342	0.1	0.16058394160583941	0.18045112781954886	0.0738255033557047	0.1366906474820144
C[C@@H](NC(=O)OCc1ccc(F)cc1)C(=O)N1CCC[C@H]1C(=O)N[C@@H](CCC(=O)O)C(=O)NCC(=O)NCC(=O)O	0.19473684210526315	0.1834319526627219	0.10857142857142857	0.12280701754385964	0.18181818181818182	0.16265060240963855
O=c1c2ncn([C@H]3CCN(C(=O)c4ccco4)CC3)c2cc1F	0.11728395061728394	0.1323529411764706	0.11278195488721804	0.11450381679389313	0.13740458015267176	0.072992700729927
CC(=O)O[C@H]1C[C@H]2[C@@H]3CCC4=CC(=O)CC[C@]4(C)[C@H]3CC[C@]12C	0.052941176470588235	0.07042253521126761	0.168	0.17073170731707318	0.05755395683453238	0.1328125
O=[P@]1(N(CCCl)CCCl)NCCCO1	0.03355704697986577	0.032520325203252036	0.07079646017699115	0.07207207207207207	0.025210084033613446	0.05263157894736842
S=C=NCCCCCC/C=C/c1ccccc1C(c1ccccc1)=N/O	0.20125786163522014	0.1232876712328767	0.06756756756756757	0.0684931506849315	0.19548872180451127	0.07534246575342465
OC[C@@H]1O[C@@](CO)(CO)[C@H](O)[C@H](O[C@@H]2[C@H](O)[C@@H](O)[C@H](O)O[C@@H]2CO)OC[C@H]1O	0.03825136612021858	0.03164556962025317	0.1056338028169014	0.10714285714285714	0.032679738562091505	0.11428571428571428
O=C1O[C@@H](CO[C@H]2O[C@H](CO)[C@@H](O)[C@H](O)[C@H]2O)[C@H](O)[C@@H]1O	0.042682926829268296	0.051094890510948905	0.14049586776859505	0.14285714285714285	0.05303030303030303	0.12295081967213115
CCCCCCCCCC/C=C/C=C/CCCC(=O)O	0.06832298136645963	0.08208955223880597	0.06923076923076923	0.0703125	0.08527131782945736	0.104
[O-][n+]1cccc(C(Cl)c2ccc(Cl)cc2)c1	0.1267605633802817	0.09917355371900827	0.040983606557377046	0.05042016806722689	0.16363636363636364	0.04132231404958678
C[C@@H]1C=C[C@@H]([C@@H](O)CCC[C@@H](O)CC(=O)[O-])[C@H]1C(=O)O	0.16666666666666666	0.1557377049180328	0.1440677966101695	0.1565217391304348	0.15254237288135594	0.28846153846153844
CC(C)=C[C@H]1C2=C[C@H](C)[C@H](CC[C@@H](O)CC(=O)[O-])C2CC1	0.10967741935483871	0.12403100775193798	0.19827586206896552	0.21238938053097345	0.12	0.2777777777777778
C[C@@H](O)CCCCCCC(=O)O	0.12213740458015267	0.12149532710280374	0.07547169811320754	0.09803921568627451	0.12745098039215685	0.17708333333333334
CCc1ccc(C(=O)C(C)CN2CCCCC2)cc1	0.1342281879194631	0.15447154471544716	0.13333333333333333	0.16521739130434782	0.17094017094017094	0.13445378151260504
CC(C)C[C@@H](CO)C(=O)N[C@@H]1CCC[C@H]1C(=O)N[C@@H](CC(=O)O)C(=O)N[C@@H](CCC(=O)O)C(=O)O	0.14917127071823205	0.13836477987421383	0.09375	0.10897435897435898	0.1282051282051282	0.20833333333333334
COc1ccc(C(OCC(=O)O)cc1OC)c1ccccc1O	0.18543046357615894	0.16030534351145037	0.11450381679389313	0.11627906976744186	0.23529411764705882	0.1328125
C[C@H](N)C(=O)O	0.06666666666666667	0.08602150537634409	0.05555555555555555	0.08139534883720931	0.09090909090909091	0.09302325581395349
C[C@H]1CC(=O)NN1C(=O)C(c1ccccc1)c1ccccc1	0.2535211267605634	0.12686567164179105	0.11538461538461539	0.12598425196850394	0.2066115702479339	0.09923664122137404
CCCCCCC[C@H](O)[C@H](O)CC[C@H](O)CC(=O)[O-].C	0.12837837837837837	0.12903225806451613	0.072	0.08196721311475409	0.13445378151260504	0.1875
CC/N=c1/cc2c(-c3ccccc3)cc(-c3ccc(F)cc3)cc(CC[C@@H](O)CC(=O)[O-])c2O1	0.37662337662337664	0.2251655629139073	0.09146341463414634	0.09937888198757763	0.3235294117647059	0.11949685534591195
N[C@@H](Cc1ccc(O)c(O)c1)C(=O)O	0.1259259259259259	0.1574074074074074	0.09174311926605505	0.10377358490566038	0.1650485436893204	0.12380952380952381
CCCCCCCCC[C@H](O)CC(=O)[O-]	0.09859154929577464	0.09322033898305085	0.07894736842105263	0.09009009009009009	0.09734513274336283	0.1509433962264151
Cc1cc2nc3[nH]ccc(=S)c3nccc2[nH]1	0.08609271523178808	0.11382113821138211	0.048	0.04878048780487805	0.1092436974789916	0.04
C[C@H](NCCn1cnc(N)nc1=O)C(=O)O	0.12056737588652482	0.14912280701754385	0.10619469026548672	0.12844036697247707	0.125	0.11711711711711711
O=C1CC[C@H](Cc2ccccc2)C(=O)N1	0.1366906474820144	0.10084033613445378	0.10619469026548672	0.10810810810810811	0.14545454545454545	0.0782608695652174
CCCN(CCC)C(=O)C(CCC(=O)O)NC(=O)c1ccccc1	0.22297297297297297	0.15789473684210525	0.11278195488721804	0.12307692307692308	0.18253968253968253	0.18548387096774194
C[C@@H](C(=O)O)c1cccc(C(=O)c2ccccc2)c1	0.2537313432835821	0.1652892561983471	0.08870967741935484	0.10833333333333334	0.24770642201834864	0.12605042016806722
COC(=O)[C@]1(C)CC[C@H]2[C@@H]3CCC4=CC(=O)CC[C@]4(C)[C@H]3CC[C@@]21C	0.05142857142857143	0.07534246575342465	0.14393939393939395	0.14615384615384616	0.05555555555555555	0.10294117647058823
COc1cc([C@@H]2OC(=O)C(C)=CC[C@@H]2C)ccc1O	0.09868421052631579	0.12903225806451613	0.15517241379310345	0.15789473684210525	0.125	0.11764705882352941
CC1(C)OC[C@]2(C)OC(=O)C[C@@H]2OC(=O)C=C1	0.05228758169934641	0.072	0.16363636363636364	0.16666666666666666	0.05737704918032787	0.09482758620689655
CC[C@@H](NC(C)C)C(=O)N[C@@H](CC(=O)O)C(=O)N[C@@H](C)C(=O)N[C@@H](C)C(=O)N[C@@H](CCC(=O)O)C(=O)N[C@@H](C)C(=O)N[C@@H](CC(=O)O)	0.12264150943396226	0.12834224598930483	0.07329842931937172	0.0855614973262032	0.10752688172043011	0.1590909090909091
C=C(C)C(=O)O[C@H]1C[C@@H](C)C=C2C=C[C@H](C)[C@H](CC[C@@H](O)C[C@@H](O)CC(=O)NO)[C@H]21	0.1951219512195122	0.16551724137931034	0.39316239316239315	0.41228070175438597	0.15492957746478872	0.5882352941176471
CC[C@H](C)COC(=O)C[C@@H](C)C(=O)OCC(C)C	0.125	0.13445378151260504	0.12173913043478261	0.1651376146788991	0.1111111111111111	0.21904761904761905
Clc1ccccc1[C@H](Cn1ccnc1)c1cccnc1	0.16778523489932887	0.10526315789473684	0.044444444444444446	0.05303030303030303	0.17355371900826447	0.04477611940298507
CC(C)CCO[C@@H]1O[C@H](CO)[C@@H](O)[C@H](O)[C@H]1O	0.08108108108108109	0.08130081300813008	0.12389380530973451	0.14678899082568808	0.0847457627118644	0.17757009345794392
O=C(O)/C=C/c1ccc(O)c(C(=O)O)c1	0.13138686131386862	0.1743119266055046	0.08928571428571429	0.09090909090909091	0.17142857142857143	0.1308411214953271
COc1cc([C@H]2c3cc4c(cc3[C@H](O)[C@H]3COC(=O)[C@H]23)OCO4)cc(OC)c1OC	0.08695652173913043	0.0949367088607595	0.14383561643835616	0.14583333333333334	0.09090909090909091	0.11409395973154363
COc1cc2c3cc1Oc1cc(ccc1O)C[C@@H]1c4c(cc(OC)c(O)c4Oc4ccc(cc4)C[C@@H]3N(C)CC2)CC[N+]1(C)C.[Cl-]	0.13488372093023257	0.10152284263959391	0.09895833333333333	0.09424083769633508	0.13368983957219252	0.06598984771573604
Cc1ccc2[nH]c(C3CCC(C4=CC(=O)OC4)CC3)cc2c1	0.09146341463414634	0.10144927536231885	0.10606060606060606	0.1076923076923077	0.11363636363636363	0.0661764705882353
CC1=C(CCc2ccccc2)C(=O)NC1=O	0.1678832116788321	0.13675213675213677	0.09482758620689655	0.09649122807017543	0.18518518518518517	0.07692307692307693
CC(C)CCC[C@@](C)(O)[C@H]1CC[C@@]2(C)C3=CC[C@H]4C(C)(C)[C@@H](O)CC[C@]4(C)[C@H]3CC[C@]12C	0.06914893617021277	0.08074534161490683	0.14285714285714285	0.136986301369863	0.06962025316455696	0.12837837837837837
O=C(CC[N+](=O)[O-])NCCSCc1csc(O)n1	0.08552631578947369	0.09523809523809523	0.09090909090909091	0.09243697478991597	0.07258064516129033	0.10084033613445378
CCCCC[C@@H]1O[C@@H]1CC[C@@H](O)CC(=O)O[C@H]1CC[C@]2(C)[C@H]([C@H](C)/C=C/C=C/C=C/CCC)C[C@@]12C	0.08542713567839195	0.11176470588235295	0.15822784810126583	0.16774193548387098	0.10179640718562874	0.1895424836601307
Nc1ncnc2c1ncn2[C@@H]1O[C@H](CO)[C@@H](O)[C@@H]1O	0.06329113924050633	0.08461538461538462	0.0975609756097561	0.09917355371900827	0.07936507936507936	0.09836065573770492
Cc1nn(C)c2c(-c3ccc(F)cc3)c(F)c(=O)[nH]c12	0.22302158273381295	0.23275862068965517	0.0703125	0.07142857142857142	0.26605504587155965	0.05426356589147287
COC(=O)[C@H]1C[C@@H](O)C[C@@H]2[C@H]3CCC4=CC(=O)CC[C@]4(C)[C@H]3CC[C@@]21C	0.05649717514124294	0.0738255033557047	0.1937984496124031	0.1968503937007874	0.06164383561643835	0.1417910447761194
O=P(O)(O)O[C@@H]1[C@H](O)[C@@H](O[C@H]2[C@H](O)[C@@H](O)[C@@H](O[C@H]3O[C@H](CO)[C@@H](O)[C@H](O)[C@H]3O)[C@H]2O)[C@@H](O)[C@@H]1O	0.02512562814070352	0.029069767441860465	0.08227848101265822	0.08333333333333333	0.029940119760479042	0.08280254777070063
O=C(O[C@@H]1Cc2c(O)cc(O)cc2O[C@H]1c1ccc(O)c(O)c1)c1cc(O)cc(O)c1	0.13559322033898305	0.11538461538461539	0.12	0.12162162162162163	0.14965986394557823	0.11333333333333333
CCCCCC[C@@H](C/C=C/C=C/CCCC(=O)O)OC(C)=O	0.1069182389937107	0.1037037037037037	0.0916030534351145	0.1015625	0.09923664122137404	0.16393442622950818
C/C=C\C#CC#CCCCCCC(=O)O	0.07534246575342465	0.09243697478991597	0.06896551724137931	0.07017543859649122	0.09649122807017543	0.10810810810810811
Cn1c([N+](=O)[O-])cnc1Sc1ncnc2[nH]cnc12	0.06962025316455696	0.09230769230769231	0.05426356589147287	0.05511811023622047	0.0873015873015873	0.046511627906976744
O=C(NCN1CCOCC1)c1ccc(Cl)cc1	0.11564625850340136	0.11382113821138211	0.11016949152542373	0.11206896551724138	0.1282051282051282	0.0743801652892562
COC(=O)COc1ccc(CNC(=O)c2ccccc2C(=O)O)cc1	0.23333333333333334	0.16176470588235295	0.10144927536231885	0.10294117647058823	0.24390243902439024	0.11851851851851852
C/C(=C\Cc1ccc(O)c(C)c1)CC[C@H](C)O	0.14184397163120568	0.17543859649122806	0.11304347826086956	0.13513513513513514	0.17272727272727273	0.15454545454545454
Cc1cc(O)c(C)c(Cl)c1CCNCC(c1ccccc1)c1ccccc1	0.28	0.13793103448275862	0.07432432432432433	0.08275862068965517	0.21212121212121213	0.07482993197278912
O=c1c(O)c(-c2ccc(F)cc2)oc2cc(O)ccc12	0.2391304347826087	0.22033898305084745	0.06976744186046512	0.07086614173228346	0.29906542056074764	0.05384615384615385
Nc1c(Cl)cc([C@@H](O)CNC(=O)c2ccc(Cl)cc2)cc1Cl	0.16666666666666666	0.16535433070866143	0.07575757575757576	0.08527131782945736	0.19166666666666668	0.08461538461538462
C=C1C[C@H]2[C@@]3(C)CC[C@@H](O)C(C)(C)[C@@H](OC(=O)C)[C@@H]3C[C@@H]2O1	0.041916167664670656	0.06521739130434782	0.20512820512820512	0.20869565217391303	0.05185185185185185	0.14754098360655737
OC[C@@H]1O[C@H](Oc2ccc(O)cc2)[C@H](O)[C@@H](O)[C@@H]1O	0.0915032679738562	0.1111111111111111	0.12605042016806722	0.1282051282051282	0.11570247933884298	0.13675213675213677
COc1ccc(/C(=C/c2ccc(CCC(=O)O)cc2)c2ccc(OC)cc2)cc1OC	0.22289156626506024	0.17333333333333334	0.0967741935483871	0.09803921568627451	0.22142857142857142	0.1118421052631579
C=C1C[C@H](O)[C@@H]2[C@@H](C)CC[C@@H]1C[C@H]2OCCc1ccc(OC)cc1	0.09580838323353294	0.11428571428571428	0.19047619047619047	0.1935483870967742	0.11851851851851852	0.15503875968992248
COC/C=C/c1ccc(O)c(C)c1	0.08633093525179857	0.13761467889908258	0.09259259259259259	0.09433962264150944	0.14423076923076922	0.08333333333333333
NC(=O)Cc1ccc(O)cc1	0.11538461538461539	0.14563106796116504	0.09803921568627451	0.1	0.15306122448979592	0.08823529411764706
COC(=O)CCCCC(=O)Nc1ccc(O)cc1	0.18705035971223022	0.15	0.1282051282051282	0.13043478260869565	0.14655172413793102	0.14912280701754385
C[C@H]1[C@H](O)CC[C@H]2[C@@H]3CCC4=CCCC[C@@H]4[C@H]3CC[C@@]21C	0.029411764705882353	0.03496503496503497	0.12698412698412698	0.12903225806451613	0.036231884057971016	0.1015625
CC(C)(C)c1ccc(C(=O)CCCN2CCC(OC(c3ccccc3)c3ccccc3)CC2)cc1	0.2934131736526946	0.125	0.13664596273291926	0.12422360248447205	0.20261437908496732	0.10303030303030303
CC(C)c1cc2c(c(O)c1C/C=C(\C)CCC(=O)OCCN1CCOCC1)C(=O)OC2	0.14772727272727273	0.1437908496732026	0.1342281879194631	0.15172413793103448	0.14093959731543623	0.13513513513513514
CCCC(=O)CC(=O)N1CCC(CN2CCCC2)CC1	0.075	0.050724637681159424	0.10317460317460317	0.10483870967741936	0.05263157894736842	0.11290322580645161
O=P(O)(O)CCC(O)(Cc1ccccc1)P(=O)(O)O	0.15384615384615385	0.11290322580645161	0.09090909090909091	0.08333333333333333	0.1565217391304348	0.11016949152542373
CCN1CCCC[C@@H]1[C@H](OC(=O)c1ccccc1)c1ccccc1	0.23333333333333334	0.11267605633802817	0.11764705882352941	0.12781954887218044	0.1953125	0.10218978102189781
CC(C)(CO)CCC(C)NCC(O)c1cccc(Cl)c1	0.15753424657534246	0.15447154471544716	0.12396694214876033	0.11666666666666667	0.16101694915254236	0.15384615384615385
Cc1oc2cc(O)ccc2c(=O)c1C(=O)c1ccc(C(N)=O)cc1	0.1986754966887417	0.15789473684210525	0.0962962962962963	0.09774436090225563	0.20161290322580644	0.08888888888888889
NC(=O)c1cscn1	0.04580152671755725	0.06796116504854369	0.061224489795918366	0.0625	0.06060606060606061	0.061855670103092786
CC[C@@H](C)NC[C@@H](O)[C@H](O)[C@H](O)[C@H](C)CO	0.11428571428571428	0.13157894736842105	0.06956521739130435	0.1	0.12727272727272726	0.17307692307692307
OC[C@H]1O[C@H](Oc2ccc(O)cc2)[C@H](O)[C@@H](O)[C@@H]1O	0.0915032679738562	0.1111111111111111	0.12605042016806722	0.1282051282051282	0.11570247933884298	0.13675213675213677
COC(=O)[C@@H]1Cc2c(n(C)c3ccccc3n1C)C2	0.13513513513513514	0.128	0.13445378151260504	0.13675213675213677	0.1724137931034483	0.10743801652892562
c1ccc2c(c1)cc1ccc3cccc4ccc2c1c34	0.2323943661971831	0.1044776119402985	0.0364963503649635	0.037037037037037035	0.2222222222222222	0.029197080291970802
O=C(O)[C@H]1[C@@H]2C[C@H](O)CC[C@@H]1C2=O	0.056338028169014086	0.06956521739130435	0.17	0.17346938775510204	0.06306306306306306	0.1485148514851485
C=C[C@H](OS(=O)(=O)c1ccccc1)Nc1ccc(O)cc1	0.20833333333333334	0.1484375	0.06818181818181818	0.07751937984496124	0.21367521367521367	0.06870229007633588
CSCC[C@H](NC(=O)[C@@H](N)Cc1ccc(O)cc1)C(=O)N[C@H](C)[C@@H](C)C(=O)N1CC[C@H]1C(=O)O	0.18285714285714286	0.18421052631578946	0.12258064516129032	0.1390728476821192	0.174496644295302	0.17687074829931973
COc1cc(C)cc(C(=O)Nc2ccccc2C)c1	0.18309859154929578	0.13709677419354838	0.0975609756097561	0.09917355371900827	0.20353982300884957	0.08943089430894309
C[C@@H](O)[C@@H](C)O[C@@H]1O[C@H](CO)[C@@H](O[C@H]2O[C@H](CO)[C@@H](O)[C@H](N)O[C@H]2O)[C@H](O)[C@H]1O	0.06666666666666667	0.0784313725490196	0.10416666666666667	0.12142857142857143	0.08108108108108109	0.1366906474820144
C[C@H]1CC[C@@]2(C(=O)O)CC[C@@H]3[C@@H](C)CC[C@@H]4[C@@H](O)CC[C@]4(C)[C@H]3CC[C@@]12C	0.04419889502762431	0.06578947368421052	0.14705882352941177	0.14925373134328357	0.053691275167785234	0.12318840579710146
O=C(c1ccc(Cl)c(Cl)c1)c1c(Cl)cc(Cl)c(Cl)c1Cl	0.12	0.11904761904761904	0.06299212598425197	0.064	0.12396694214876033	0.05511811023622047
CC(C)c1cc(SC(C)(C)Sc2cc(-c3ccc(F)cc3)c(OC[C@H](O)C[C@@H](O)CC(=O)[O-])c(C(C)C)c2)cc(-c2ccc(F)cc2)c1OC[C@H]	0.328125	0.25274725274725274	0.1044776119402985	0.0945273631840796	0.28160919540229884	0.15104166666666666
C=C[C@]1(C)CC[C@]2(C)[C@@H](CC[C@@H]3[C@H](O)CC(=O)C=C3C)C[C@@]2(C)CC[C@@H]1C(=O)CO	0.07692307692307693	0.10457516339869281	0.19852941176470587	0.20149253731343283	0.08609271523178808	0.14893617021276595
C[C@@H]1C(=O)O[C@@H]2[C@@H](O)[C@@H]3C[C@@H]4[C@@H]5CCCC[C@]5(C)[C@H](O)CC[C@]4(C)[C@@]3(C)[C@]21C	0.032432432432432434	0.05128205128205128	0.1791044776119403	0.17293233082706766	0.0392156862745098	0.11347517730496454
O=C(c1ccccc1)c1ccc2n1CCC2C(=O)O	0.20714285714285716	0.136	0.10569105691056911	0.10743801652892562	0.21238938053097345	0.11570247933884298
CC(C)(CCc1ccc(O)cc1)c1ccc(O)c(C(=O)O)c1	0.19863013698630136	0.1935483870967742	0.12698412698412698	0.10236220472440945	0.2543859649122807	0.11904761904761904
C=C[C@H](C#CC#CCO)CCCCC(=O)O	0.08904109589041095	0.09090909090909091	0.058823529411764705	0.06896551724137931	0.09482758620689655	0.12612612612612611
CCCCSc1ccc(C(=O)OCCN(C)C)cc1	0.12751677852348994	0.1652892561983471	0.13445378151260504	0.13675213675213677	0.14285714285714285	0.1452991452991453
NCc1cccc(C[C@@H](O)CC(=O)[O-])c1	0.14705882352941177	0.16216216216216217	0.10810810810810811	0.12037037037037036	0.18095238095238095	0.14018691588785046
N=C1N(O)[C@@H](CO)[C@H]2C=COc3cccc4[nH]cc(c34)C[C@H]21	0.1125	0.10218978102189781	0.10687022900763359	0.10852713178294573	0.140625	0.09090909090909091
CCCc1cc(OC)c(OC)cc1O	0.07746478873239436	0.10526315789473684	0.1111111111111111	0.11320754716981132	0.1	0.10185185185185185
C/C=C1\[C@@H](O[C@@H]2O[C@H](CO)[C@@H](O)[C@H](O)[C@H]2O)OC=C(C(=O)O)[C@H]1C	0.0783132530120482	0.10144927536231885	0.168	0.17073170731707318	0.10526315789473684	0.1693548387096774
C=C1[C@@H](O)CC[C@@]2(C)C3=CC[C@@]4(C)O[C@@H]4C[C@H](O)C[C@@]3(C)[C@H](O)C[C@]12C	0.04519774011299435	0.06756756756756757	0.14285714285714285	0.1450381679389313	0.05517241379310345	0.11029411764705882
CO[C@H]1C=C(O)[C@H]2[C@@H]3CCC4=CC(=O)CC[C@]4(C)[C@H]3CC[C@]12C	0.052941176470588235	0.07042253521126761	0.14960629921259844	0.152	0.06521739130434782	0.11538461538461539
Nc1ccc(Oc2ccc(C(=O)O)cc2)cc1	0.18115942028985507	0.14285714285714285	0.08333333333333333	0.0847457627118644	0.21296296296296297	0.08403361344537816
N[C@H]1[C@H](O[C@@H]2[C@@H](CO)[C@@H](O)[C@@H](O[C@H]3OC(CO)[C@@H](O)[C@H](N)[C@H]3O)[C@@H](N)C[C@@H]2N)[C@@H](O)[C@@H](O)[C@@H]1O	0.025	0.028901734104046242	0.10256410256410256	0.1038961038961039	0.02976190476190476	0.1032258064516129
Oc1ccc2nc(C3CCN(CC4CCCCC4)CC3)nc(N)c2c1	0.07428571428571429	0.1103448275862069	0.08391608391608392	0.0851063829787234	0.09859154929577464	0.06206896551724138
CC(C)(O)[C@@H]1CC[C@H]2[C@@H]3CCC4=CC(=O)CC[C@]4(C)[C@H]3CC[C@@]21C	0.040229885057471264	0.06206896551724138	0.15625	0.13178294573643412	0.04929577464788732	0.08888888888888889
CCCCCn1cc(C(=O)c2ccc(F)cc2)c(-c2ccc(F)cc2)c(CC[C@@H](O)C[C@@H](O)CC(=O)[O-])n1C(=O)[O-]	0.35714285714285715	0.25625	0.08333333333333333	0.0903954802259887	0.30666666666666664	0.1901840490797546
CC(C(=O)O)c1cccc(Oc2ccccc2)c1	0.22962962962962963	0.15833333333333333	0.09016393442622951	0.11016949152542373	0.2523364485981308	0.1092436974789916
CC(=O)O[C@@H]1C[C@@H]2CC[C@@H]3[C@H](CC[C@@]4(C)[C@H]3C[C@H]([N+]3(C)CCCCC3)[C@@H]4OC(C)=O)[C@@]2(C)C[C@@H]1N1CCCCC1.[Br-]	0.04090909090909091	0.041237113402061855	0.13953488372093023	0.13450292397660818	0.031413612565445025	0.10795454545454546
Cc1cc(C)c(CN(C)C)nc1C	0.05673758865248227	0.12962962962962962	0.08411214953271028	0.07547169811320754	0.07339449541284404	0.05504587155963303
COc1cc(O[C@H]2O[C@H](CO)[C@@H](O)[C@H](O)[C@H]2O)ccc1O	0.08176100628930817	0.09848484848484848	0.13008130081300814	0.1322314049586777	0.10236220472440945	0.14049586776859505
COC(=O)[C@H](CCc1ccccc1)Nc1ccccc1	0.3007518796992481	0.13178294573643412	0.09375	0.11290322580645161	0.21551724137931033	0.112
C[C@@]12C(=O)C=CC=C1CC[C@@H]1[C@@H]2[C@@H](O)C[C@@]2(C)[C@H]1CC[C@]2(O)C(=O)CO	0.08771929824561403	0.10416666666666667	0.17692307692307693	0.1796875	0.1	0.16030534351145037
Oc1ccc(-c2ccc(F)cc2)cc1O	0.23622047244094488	0.22641509433962265	0.05084745762711865	0.05172413793103448	0.3020833333333333	0.05128205128205128
OC[C@H]1O[C@@H](Oc2ccccc2)[C@H](O)[C@@H](O)[C@@H]1O	0.12244897959183673	0.08661417322834646	0.11864406779661017	0.1206896551724138	0.13675213675213677	0.1391304347826087
CC(C)N(CCOC(=O)C1(O)CCCCC1)c1ccccc1	0.16447368421052633	0.1450381679389313	0.125	0.14516129032258066	0.1885245901639344	0.12598425196850394
O=C(CN1CCc2ccc(Cl)cc2C1)N(c1ccc(Cl)cc1)C1CCCCC1	0.1329479768786127	0.11920529801324503	0.08666666666666667	0.08783783783783784	0.16312056737588654	0.06578947368421052
OC[C@H]1O[C@H](O[C@@H]2[C@@H](O)[C@@H](O[C@H]3O[C@H](CO)[C@@H](O)[C@H](N)[C@H]3O)[C@H](N)C[C@@H]2N)[C@H](O)[C@@H](O)[C@@H]1O	0.025252525252525252	0.029239766081871343	0.0967741935483871	0.09803921568627451	0.030120481927710843	0.09740259740259741
CC(C)(C)OC(=O)[C@H]1C[C@@H]2C[C@@H]3C=C4C[C@@H](O)CC[C@]4(C)[C@H]3CC[C@@]21C	0.0449438202247191	0.06711409395973154	0.23387096774193547	0.1984126984126984	0.0547945205479452	0.14285714285714285
CC(C)Sc1ccc2c(c1)N(CCN(C)C)c1ccccc1S2	0.19205298013245034	0.18604651162790697	0.08088235294117647	0.09848484848484848	0.23333333333333334	0.08148148148148149
CCc1c2c(nc3ccc(OC(=O)N4CCC(N5CCCCC5)CC4)cc13)-c1cc3c(c(=O)n1C2)COC(=O)[C@]3(O)CC	0.11214953271028037	0.13440860215053763	0.12021857923497267	0.12154696132596685	0.11956521739130435	0.09090909090909091
COc1ccc(CCN2CCC(Nc3nc4ccccc4n3Cc3ccc(F)cc3)CC2)cc1	0.2647058823529412	0.15337423312883436	0.08333333333333333	0.08433734939759036	0.24489795918367346	0.06470588235294118
C[C@@H](F)CCCn1c(=O)c2c(c(-c3ccccc3)c(-c3ccc(F)cc3)c(C(C)C)nc2=O)n(C)c2ccccc21	0.41975308641975306	0.24539877300613497	0.08241758241758242	0.09550561797752809	0.29411764705882354	0.08888888888888889
OC[C@H]1O[C@@](CO)(CO)[C@H](O)[C@H](O)[C@H]1O	0.04054054054054054	0.040983606557377046	0.09009009009009009	0.09174311926605505	0.042735042735042736	0.1111111111111111
CC[C@H]1NC(=O)[C@H](C)[C@@H](N)[C@@H](N)Cc2ccc(OC)cc2NC(=O)[C@@H]1OCc1ccc(O)cc1	0.14835164835164835	0.1375	0.15789473684210525	0.16	0.16447368421052633	0.13636363636363635
COc1ccc2cc1OC[C@H](C(=O)O)C2	0.0979020979020979	0.1206896551724138	0.14814814814814814	0.1509433962264151	0.12612612612612611	0.11818181818181818
O=C(OCCN1CC=C(n2c(=O)[nH]c3ccccc32)CC1)c1ccc(F)cc1	0.2484076433121019	0.18181818181818182	0.10884353741496598	0.1103448275862069	0.30158730158730157	0.08
COc1c(O)cc(C)c(C(=O)O)c1Cc1ccc(OCCN2CCCC2)cc1	0.18292682926829268	0.16783216783216784	0.1258741258741259	0.1276595744680851	0.19117647058823528	0.11888111888111888
CC(C)c1noc(-c2ccccc2)c1/C=C/[C@@H](O)C[C@@H](O)CC(=O)[O-]	0.2867132867132867	0.4017857142857143	0.10218978102189781	0.12030075187969924	0.4074074074074074	0.18110236220472442
O=C(O)[C@@H]1Nc2ccccc2C[C@H]1CCc1ccc(O)cc1	0.20270270270270271	0.15267175572519084	0.12403100775193798	0.12598425196850394	0.25862068965517243	0.125
CCCN[C@@H]1CCc2nc(N)c(-c3ccc(F)cc3)c(N)c2N1	0.2	0.224	0.08888888888888889	0.09022556390977443	0.23333333333333334	0.07352941176470588
CC(C)c1cc(-c2ccc(F)cc2)c(-c2cccc(Br)c2)n1/C=C/[C@@H](O)C[C@@H](O)CC(=O)O	0.4305555555555556	0.4435483870967742	0.08125	0.09615384615384616	0.5535714285714286	0.19444444444444445
NS(=O)(=O)c1cc2c(cc1Cl)NC(C(Cl)Cl)NS2(=O)=O	0.056962025316455694	0.10236220472440945	0.05511811023622047	0.06451612903225806	0.06299212598425197	0.05555555555555555
C=C1CC[C@@H]2[C@H](OC(=O)[C@@H]2O)C[C@@H](O)[C@](C)(O)C[C@@H]1C(=O)O	0.06790123456790123	0.08148148148148149	0.17647058823529413	0.1794871794871795	0.07633587786259542	0.15833333333333333
CCOC(=O)C[C@@H](C)c1ccccc1	0.18461538461538463	0.15454545454545454	0.12037037037037036	0.14423076923076922	0.22	0.15384615384615385
Cc1cc2c(c(O)c1O)C(=O)c1ccccc1C2=C(O)C	0.19444444444444445	0.16	0.0859375	0.0873015873015873	0.22807017543859648	0.09523809523809523
O=C(NO)C1(CO)COc2c(sc(N3CCNCC3)n2)C1	0.06707317073170732	0.08029197080291971	0.08396946564885496	0.08527131782945736	0.07518796992481203	0.06015037593984962
O=C1CC[C@H]2[C@H]3CCC4=CC(=O)CC[C@]4(C2)[C@H]1C3	0.037267080745341616	0.04477611940298507	0.10743801652892562	0.1092436974789916	0.038461538461538464	0.07258064516129033
CCO[C@@H]1C=C2[C@@H]3C[C@H](C)[C@]4(O)CC[C@@H]5[C@H](C)CC[C@@H]5C[C@@]4(C)[C@H]3CC[C@@]21C	0.03208556149732621	0.05063291139240506	0.18518518518518517	0.1791044776119403	0.03870967741935484	0.1276595744680851
C=C1C=C[C@@H]([C@@H](O)C)CC[C@H]2[C@@H]3CC[C@@]4(C)[C@@H](O)CC[C@]4(C)[C@H]3CC[C@@]21C	0.055865921787709494	0.08	0.1386861313868613	0.15789473684210525	0.06802721088435375	0.14814814814814814
CC(=O)N[C@H](Cc1ccccc1)C(=O)N[C@@H](CCC(=O)O)C(=O)N[C@@H]1CCCN(c2ccccc2)C1=O	0.27325581395348836	0.14285714285714285	0.11377245508982035	0.12195121951219512	0.1987179487179487	0.13496932515337423
CC1=C[C@H](c2c(-c3ccccc3)nc(C(C)C)n2/C=C/[C@@H](O)C[C@@H](O)CC(=O)O)[C@H](CC(=O)O)[C@H]1O	0.33125	0.36764705882352944	0.13924050632911392	0.15584415584415584	0.3816793893129771	0.28776978417266186
COc1cc(CC=C(C)C)ccc1O	0.09285714285714286	0.13513513513513514	0.1111111111111111	0.11320754716981132	0.1308411214953271	0.10185185185185185
C=C[C@@H](O)C#CCCCCCCC(=O)O	0.09090909090909091	0.10256410256410256	0.0603448275862069	0.07079646017699115	0.10714285714285714	0.12962962962962962
CO/N=C(C(\O)=N/S(=O)(=O)c1ccc(Cl)cc1)c1ccc([N+](=O)[O-])c(OC)c1	0.15757575757575756	0.17142857142857143	0.0821917808219178	0.08333333333333333	0.17777777777777778	0.09027777777777778
CCCCCCCCC/C=C/CCCCC(=O)O	0.07096774193548387	0.0859375	0.07258064516129033	0.07377049180327869	0.08943089430894309	0.1092436974789916
C[C@H]1CC(C)(C)C(=O)O1	0.029850746268656716	0.04716981132075472	0.11702127659574468	0.11956521739130435	0.0392156862745098	0.08333333333333333
CCCCc1nc(Cl)c(CO)n1Cc1ccc(-c2ccccc2-c2nnn[nH]2)cc1	0.22424242424242424	0.15894039735099338	0.06962025316455696	0.07051282051282051	0.2318840579710145	0.07692307692307693
CC1=CC[C@@H]([C@]2(C)O[C@@H](O)C[C@@H]2O)CC1	0.04	0.04878048780487805	0.12844036697247707	0.1308411214953271	0.05084745762711865	0.10909090909090909
C[N+](C)(C)CC(=O)OC(=O)O	0.08396946564885496	0.09523809523809523	0.10101010101010101	0.10309278350515463	0.0784313725490196	0.1368421052631579
CN1C[C@H](C(=O)N[C@]2(C)O[C@@]3(O)[C@@H]4CCCN4C(=O)[C@H](Cc4ccccc4)N3C2=O)C=C2c3cccc4[nH]cc(c34)C[C@H]21	0.19597989949748743	0.12234042553191489	0.13259668508287292	0.1340782122905028	0.17045454545454544	0.0967741935483871
Cn1cncc1CN1C[C@@H](O)C(=O)c2cc(F)ccc2C(=O)c2cc(F)ccc21	0.18787878787878787	0.1736111111111111	0.09395973154362416	0.09523809523809523	0.20588235294117646	0.08
CNS(=O)(=O)Cc1ccc2[nH]cc(CCN(C)C)c2c1	0.11842105263157894	0.18181818181818182	0.10483870967741936	0.10655737704918032	0.13114754098360656	0.0967741935483871
C[C@]12CC[C@H](O)C[C@@H]1CC[C@@H]1[C@@H]2CC[C@]2(C)C(=O)CC[C@@H]12	0.029585798816568046	0.035211267605633804	0.13709677419354838	0.13934426229508196	0.0364963503649635	0.10236220472440945
CC(=O)OC[C@@H]1O[C@@H](n2ncc(=O)[nH]c2=O)[C@H](OC(C)=O)[C@@H]1OC(C)=O	0.0755813953488372	0.0896551724137931	0.14285714285714285	0.1450381679389313	0.06993006993006994	0.13533834586466165
Nc1nc(N)nc(NC2CC2)n1	0.027777777777777776	0.06140350877192982	0.045454545454545456	0.046296296296296294	0.02654867256637168	0.02702702702702703
COC(=O)Cc1ccc(N(C)C)cc1	0.11678832116788321	0.17757009345794392	0.12149532710280374	0.12380952380952381	0.1523809523809524	0.11214953271028037
CC(C)CCO[C@H]1O[C@@H](CO)[C@@H](O)[C@H](O)[C@H]1O	0.08108108108108109	0.08130081300813008	0.12389380530973451	0.14678899082568808	0.0847457627118644	0.17757009345794392
O=C(O)CCCCCCCCCCc1ccccc1	0.1643835616438356	0.1171875	0.0873015873015873	0.08870967741935484	0.1694915254237288	0.12396694214876033
COc1c(O)cc2oc(-c3ccc(F)cc3)nc(C(C)C)c12	0.23943661971830985	0.30701754385964913	0.08333333333333333	0.1015625	0.2743362831858407	0.08396946564885496
O[C@](c1ccc(Cl)c(Cl)c1)c1c(O)cc(O)cc1O	0.136986301369863	0.13934426229508196	0.05555555555555555	0.056451612903225805	0.15517241379310345	0.08196721311475409
O=C1CN(S(=O)(=O)c2ccc(N)cc2)C(=O)N1	0.10273972602739725	0.15517241379310345	0.07563025210084033	0.07692307692307693	0.12173913043478261	0.058333333333333334
O=CC(=O)[C@@H](O)c1ccccc1	0.16535433070866143	0.14150943396226415	0.08490566037735849	0.0970873786407767	0.1958762886597938	0.10679611650485436
O=C(c1ccco1)N1CCCC[C@H]1C(=O)O	0.10344827586206896	0.09016393442622951	0.12389380530973451	0.12612612612612611	0.10344827586206896	0.125
N=C(N)NCCCCNC(=N)N.O=S(=O)(O)O	0.07534246575342465	0.08333333333333333	0.05982905982905983	0.06086956521739131	0.05042016806722689	0.08849557522123894
O=C(Nc1ccc(Br)cc1)c1cc(Br)cc(Br)c1O	0.18439716312056736	0.14754098360655737	0.072	0.07317073170731707	0.17391304347826086	0.064
CC[C@@H](C=O)c1cc(OC)cc(OC)c1OC	0.07333333333333333	0.11666666666666667	0.10344827586206896	0.125	0.10256410256410256	0.10434782608695652
CCc1ccc([C@H]2C(=O)c3ccccc3C2=O)cc1	0.19858156028368795	0.14516129032258066	0.0967741935483871	0.09836065573770492	0.24545454545454545	0.08
COC(=O)CCc1ccc(OCC(O)CNC(C)C)cc1	0.18493150684931506	0.2066115702479339	0.12903225806451613	0.15	0.20512820512820512	0.17796610169491525
O=C(O)[C@H]1CC=C(CO)C1	0.06766917293233082	0.08490566037735849	0.11224489795918367	0.11458333333333333	0.0891089108910891	0.1134020618556701
CC(=O)OC[C@]1(OC(C)=O)CC[C@H]2[C@@H]3CCC4=CC(=O)CC[C@]4(C)[C@H]3CC[C@@]21C	0.06557377049180328	0.08387096774193549	0.14084507042253522	0.14285714285714285	0.05844155844155844	0.11805555555555555
CCC[C@H](NCC)C(=O)N[C@@H](Cc1ccc(O)cc1)C(=O)N[C@@H](C)C(=O)N[C@@H](CCC(=O)O)C(=O)O	0.18435754189944134	0.1858974358974359	0.10493827160493827	0.12025316455696203	0.16883116883116883	0.19463087248322147
Cc1ncc(COP(=O)(O)O)c(-c2ccccc2)c1CC(O)CNCC	0.2550335570469799	0.17647058823529413	0.1	0.10948905109489052	0.25	0.1417910447761194
C[S@@](=O)/C=C\C[C@@H](SCC(=O)NC(=O)CC[C@H](N)C(=O)O)C(=O)N	0.10559006211180125	0.10218978102189781	0.0661764705882353	0.07518796992481203	0.08955223880597014	0.125
CC(=O)N[C@@H](C(=O)O)c1ccccc1C	0.183206106870229	0.15315315315315314	0.10909090909090909	0.12149532710280374	0.1941747572815534	0.14150943396226415
O=C(O)[C@@H]1O[C@H](O[C@@H]2[C@H](O)[C@@H](O)[C@H](O[C@H]3[C@@H](O)[C@@H](O)[C@H](O)[C@@H]3O)O[C@@H]2CO)[C@@H](O)[C@@H](O)[C@@H]1O	0.041237113402061855	0.04790419161676647	0.09740259740259741	0.09868421052631579	0.04938271604938271	0.10526315789473684
Cc1n[nH]c2c(F)cccc12	0.09774436090225563	0.12264150943396226	0.056074766355140186	0.05714285714285714	0.15151515151515152	0.04672897196261682
COc1c(O)ccc2c1C(=O)C(C)=CC(=O)c1ccccc12	0.1891891891891892	0.14615384615384616	0.0916030534351145	0.09302325581395349	0.23076923076923078	0.07575757575757576
Nc1ccc(C[C@H](N)C(=O)O)cc1	0.12781954887218044	0.16037735849056603	0.09345794392523364	0.10576923076923077	0.16831683168316833	0.10476190476190476
C=C1CC[C@]2(C)CC[C@H]3[C@@H](C)CC[C@@H]4C(C)(C)[C@@H](O)CC[C@]4(C)[C@H]3CC[C@@]21C	0.0213903743315508	0.0379746835443038	0.12056737588652482	0.11428571428571428	0.025806451612903226	0.09027777777777778
CC[C@@H](C)c1ccc([C@@H](C)C(=O)O)cc1	0.16541353383458646	0.21904761904761905	0.12962962962962962	0.1650485436893204	0.21782178217821782	0.17475728155339806
O=C(NC[C@H](O)Cc1ccc([N+](=O)[O-])cc1)c1ccc(F)cc1	0.2695035460992908	0.22580645161290322	0.08955223880597014	0.09923664122137404	0.2894736842105263	0.10687022900763359
Cc1nccc2c1CC(C)(C)Sc1ccc(N(C)C)cc12	0.10191082802547771	0.15873015873015872	0.08527131782945736	0.078125	0.128	0.061068702290076333
C[N+](C)(C)CCO.[Cl-]	0.0390625	0.06	0.06382978723404255	0.06521739130434782	0.052083333333333336	0.06451612903225806
OC[C@H]1O[C@H](c2c(O)cc(O)c(O)c3c(=O)c(O)c(O)c3c2O)[C@H](O)[C@@H](O)[C@@H]1O	0.08522727272727272	0.07894736842105263	0.09722222222222222	0.09859154929577464	0.08904109589041095	0.0979020979020979
CNCCOc1ccc(C(=O)OCCN(C)C)cc1	0.13513513513513514	0.1652892561983471	0.125	0.1271186440677966	0.14285714285714285	0.12605042016806722
C[C@H]1CC(=O)C=C2C(C)(C)[C@@H](O)CC[C@]21O	0.053691275167785234	0.0743801652892562	0.1588785046728972	0.1619047619047619	0.06837606837606838	0.11818181818181818
COc1cccc2c1C(=O)c1c(O)c3c(c(O)c1C2=O)C[C@@](O)(C(=O)CO)C[C@@H]3O[C@H]1C[C@H](N)[C@@H](O)[C@H](C)O1	0.12755102040816327	0.12790697674418605	0.16770186335403728	0.16981132075471697	0.1317365269461078	0.15432098765432098
CC(C)OC(=O)C(C)(C)Oc1ccc(C(=O)c2ccc(Cl)cc2)cc1	0.20394736842105263	0.17293233082706766	0.13636363636363635	0.12121212121212122	0.208	0.12030075187969924
CC/C(=N/O)c1ccc(C(F)(F)F)cc1	0.10714285714285714	0.13274336283185842	0.0990990990990991	0.09090909090909091	0.1388888888888889	0.08035714285714286
COc1cc(C[C@H](C)Cc2ccc(Cl)cc2)cc(OC)c1OC	0.14012738853503184	0.16923076923076924	0.08955223880597014	0.1076923076923077	0.176	0.09022556390977443
C[C@@]1(O)CC(=O)O[C@@H]2C[C@H]3[C@@H](C)CC[C@@H]4C[C@H](O)CC[C@]4(C)[C@H]3CC[C@@]21C	0.03278688524590164	0.05194805194805195	0.19083969465648856	0.1937984496124031	0.039735099337748346	0.11510791366906475
CC(C)(CO[P@@](=O)(O)OCC[N+](C)(C)C)C(=O)O.[Cl-]	0.08053691275167785	0.10743801652892562	0.16363636363636364	0.11504424778761062	0.08403361344537816	0.12389380530973451
Nc1ccc2c(c1)CCc1cccnc1C2=O	0.11564625850340136	0.1322314049586777	0.07377049180327869	0.075	0.14782608695652175	0.04838709677419355
C/C(=C/c1ccc(O)cc1)c1ccc(OC)cc1	0.16901408450704225	0.13934426229508196	0.08130081300813008	0.08264462809917356	0.2072072072072072	0.07317073170731707
Oc1cc(O)c2c(c1)OCCc1cc(O)c(O)cc1C2=O	0.10897435897435898	0.10606060606060606	0.08527131782945736	0.08661417322834646	0.11904761904761904	0.07751937984496124
C=C(C)c1ccc(OCCC(=O)O)cc1	0.14705882352941177	0.17272727272727273	0.11818181818181818	0.12037037037037036	0.18095238095238095	0.14018691588785046
O=C([C@H]1[C@@H](/C=C/c2ccc(F)cc2)O[C@@H](CO)C[C@@H]1O)N=C([O-])CSSC(=O)[Na+]	0.15384615384615385	0.19148936170212766	0.14893617021276595	0.1510791366906475	0.1897810218978102	0.15
OC[C@@H]1NCC[C@H](O)[C@@H](O)[C@H](O)[C@H]1O	0.02702702702702703	0.03305785123966942	0.09174311926605505	0.09345794392523364	0.034482758620689655	0.11320754716981132
C=C(C)[C@@H](CC=C(C)C)C1CC[C@@]2(C)C(=O)CC[C@@H]12	0.05063291139240506	0.07751937984496124	0.11764705882352941	0.12931034482758622	0.06349206349206349	0.1
CCC(=O)N1CCN(c2ccc(OC)cc2)CC1	0.11409395973154363	0.13008130081300814	0.13675213675213677	0.1391304347826087	0.1452991452991453	0.1092436974789916
C=C(C)/C=C\C[C@H]1C(C)CC[C@H]1C(C)C	0.0472972972972973	0.09401709401709402	0.11926605504587157	0.14285714285714285	0.07894736842105263	0.12037037037037036
CN(C)CCCN1c2ccccc2CCc2ccc(Cl)cc21	0.17880794701986755	0.14393939393939395	0.09022556390977443	0.0916030534351145	0.2066115702479339	0.07462686567164178
COc1cc2c(c(OC)c1OC)-c1ccc(OC)c(=O)cc1[C@@H](NC(C)=O)CC2	0.12716763005780346	0.13513513513513514	0.13286713286713286	0.1267605633802817	0.12413793103448276	0.09523809523809523
CN(C)[C@@H]1C(=O)C(C(N)=O)=C(C(=O)O)C(C)(C)C(=O)[C@]2(O)C(=O)C3=C(C(=O)O)C(=O)[C@@]3(C)[C@H](C)[C@H]12	0.1092896174863388	0.13548387096774195	0.1111111111111111	0.10526315789473684	0.09615384615384616	0.11920529801324503
CCCC[C@@H](C(=O)O)c1ccc([C@@H](O)CC(=O)[O-])cc1OC	0.1917808219178082	0.18548387096774194	0.13709677419354838	0.1487603305785124	0.18333333333333332	0.22807017543859648
O=C(O)[C@H](Cc1ccccc1)C(=O)NCCc1ccccc1	0.29927007299270075	0.14393939393939395	0.09848484848484848	0.10852713178294573	0.21666666666666667	0.125
C[C@@H](N)Cc1ccc[nH]1	0.07692307692307693	0.08653846153846154	0.0594059405940594	0.08247422680412371	0.10204081632653061	0.08163265306122448
Oc1ccc(CC[C@@H](O)CC(=O)[O-])cc1	0.17293233082706766	0.19444444444444445	0.10810810810810811	0.12037037037037036	0.20388349514563106	0.1619047619047619
CCCc1cc2c(=O)[nH]c(=O)[nH]c2c(=O)[nH]1	0.08163265306122448	0.1092436974789916	0.08620689655172414	0.08771929824561403	0.10434782608695652	0.06837606837606838
N=NC(=O)c1cc(O)c(O)cc1	0.09701492537313433	0.12149532710280374	0.08571428571428572	0.08737864077669903	0.12745098039215685	0.08653846153846154
COc1cc(C[C@H]2CN[C@H](C)[C@H](O)[C@H]2O)ccc1O	0.0915032679738562	0.1111111111111111	0.1452991452991453	0.14782608695652175	0.11570247933884298	0.1565217391304348
CC(C)(O)[C@H](O)CO	0.06349206349206349	0.08080808080808081	0.07446808510638298	0.05319148936170213	0.0851063829787234	0.08695652173913043
CC(C)C[C@@H](CC(=O)O)C(O)CC(=O)O	0.1953125	0.21153846153846154	0.09090909090909091	0.11320754716981132	0.21	0.25263157894736843
COc1ccc(OC)c(OC)c1OC	0.06993006993006994	0.10526315789473684	0.08108108108108109	0.08256880733944955	0.09009009009009009	0.0625
CCOc1nc(NC(C)C)nc(N)c1C	0.0763888888888889	0.14285714285714285	0.07964601769911504	0.10091743119266056	0.08849557522123894	0.08035714285714286
CCCC[C@H](CC)CNC(=O)c1ccc(-c2ccc(F)cc2)cc1	0.30714285714285716	0.2283464566929134	0.10294117647058823	0.12121212121212122	0.3017241379310345	0.13740458015267176
C/C=C(\C)C(=O)O	0.06451612903225806	0.08247422680412371	0.06451612903225806	0.06593406593406594	0.08695652173913043	0.08888888888888889
Cc1cc2c(C(C)CNC(=O)c3ccccc3)cccc2[nH]1	0.24475524475524477	0.16153846153846155	0.08208955223880597	0.1	0.25862068965517243	0.09090909090909091
CN(C)CC[C@]1(c2ccc(F)cc2)Oc2cc(Cl)ccc21	0.1917808219178082	0.20491803278688525	0.07633587786259542	0.07751937984496124	0.24561403508771928	0.06060606060606061
Cc1nn(-c2ccccc2)c(-c2ccc(F)cc2)c1/C=C/[C@@H]1C[C@@H](O)CC(=O)O1	0.27741935483870966	0.22142857142857142	0.1619718309859155	0.16428571428571428	0.31746031746031744	0.07894736842105263
O=C1Nc2ccc(Cl)cc2C(c2ccccc2Cl)=NC1O	0.16	0.13076923076923078	0.07633587786259542	0.07751937984496124	0.19327731092436976	0.06060606060606061
C[C@@H]1CC[C@]2(NC1)C(=O)N2	0.02158273381294964	0.026785714285714284	0.09	0.09183673469387756	0.028037383177570093	0.058823529411764705
CN(C[C@@H](CCN1CCC(O)(c2ccc(F)cc2)CC1)c1ccc(F)cc1)C(=O)O	0.25157232704402516	0.2112676056338028	0.10666666666666667	0.11564625850340136	0.26515151515151514	0.11486486486486487
O=C(O)[C@H]1O[C@@H](O[C@H]2[C@@H](O)[C@@H](O)[C@H](O[C@H]3[C@@H](O)[C@@H](O)[C@H](O)[C@@H]3O)[C@H](O)[C@@H]2O)[C@@H](O)[C@@H](O)[C@@H]1O	0.03608247422680412	0.041916167664670656	0.09090909090909091	0.09210526315789473	0.043209876543209874	0.09868421052631579
COc1cc(O)cc(C(=O)Nc2ccccc2)c1	0.24812030075187969	0.12096774193548387	0.09016393442622951	0.09166666666666666	0.2072072072072072	0.08196721311475409
CC(C)(O)[C@H]1CC[C@H]([C@@H]2CC[C@@H](O)CC(=O)O2)CC1	0.037267080745341616	0.04477611940298507	0.21818181818181817	0.1891891891891892	0.046511627906976744	0.09917355371900827
C[C@@H]1CC[C@@]2(C(=O)O)CC[C@@H]3[C@@H](C)CC[C@@H]4[C@@H](O)CC[C@]4(C)[C@H]3CC[C@@]12C	0.04419889502762431	0.06578947368421052	0.14705882352941177	0.14925373134328357	0.053691275167785234	0.12318840579710146
CC#CC[C@H](C)[C@@H](O)[C@H](O)CC(=O)O	0.15267175572519084	0.19230769230769232	0.07272727272727272	0.09433962264150944	0.20202020202020202	0.20618556701030927
O=C/C=C/c1ccccc1	0.11627906976744186	0.10377358490566038	0.04716981132075472	0.04807692307692308	0.16666666666666666	0.047619047619047616
CC(C)=CCC[C@@](C)(CC[C@@H]1CCC(=O)O)[C@H](C)C1=O	0.09803921568627451	0.11904761904761904	0.17391304347826086	0.17699115044247787	0.0967741935483871	0.18584070796460178
COC1=C(C)C(=O)OC(C)(C)C(=O)OC(C)=C(C)C1=O	0.07096774193548387	0.10317460317460317	0.09917355371900827	0.09166666666666666	0.072	0.056
COc1ccc(C[C@H]2NC[C@H](O)[C@H]2OC(C)=O)cc1	0.11258278145695365	0.13709677419354838	0.16379310344827586	0.16666666666666666	0.14285714285714285	0.15517241379310345
CCOc1ccc([C@H]2c3cc(OC)c(OC)cc3[C@@H]2OC(C)=O)cc1	0.13496932515337423	0.16176470588235295	0.13432835820895522	0.13636363636363635	0.16793893129770993	0.11851851851851852
CC(=O)c1ccccc1O	0.136	0.12745098039215685	0.10101010101010101	0.10309278350515463	0.1827956989247312	0.09090909090909091
O=C1C=C2c3ccccc3CCc3ccccc3C2C1	0.1917808219178082	0.11363636363636363	0.09302325581395349	0.09448818897637795	0.19327731092436976	0.05263157894736842
COC(=O)[C@@H]1C[C@@]2(C)CC[C@@H]3[C@H](C)C4=CC(=O)CC[C@]4(C)[C@H]3CC[C@@]12C	0.05084745762711865	0.07432432432432433	0.16793893129770993	0.16153846153846155	0.0547945205479452	0.11764705882352941
NC[C@@H]1CC[C@H](c2ccc(Cl)c(Cl)c2)NC1=O	0.0728476821192053	0.08870967741935484	0.10256410256410256	0.10434782608695652	0.09243697478991597	0.07563025210084033
COc1ccc([C@H]2c3ccccc3CC(=O)c2O)cc1	0.1780821917808219	0.12403100775193798	0.112	0.11382113821138211	0.22807017543859648	0.09523809523809523
CCCC/C=C\CCCCCCCC(=O)O	0.0738255033557047	0.09016393442622951	0.07627118644067797	0.07758620689655173	0.09401709401709402	0.11504424778761062
CN1CCN(C(=O)NS(=O)(=O)c2ccccc2C)CC1	0.13333333333333333	0.144	0.11382113821138211	0.11570247933884298	0.15	0.088
O=C(NCCc1c[nH]cn1)c1ccc(F)cc1	0.18840579710144928	0.20175438596491227	0.08264462809917356	0.08403361344537816	0.2222222222222222	0.0743801652892562
O=C(OCc1ccccc1)c1ccccc1O	0.23308270676691728	0.1322314049586777	0.09166666666666666	0.09322033898305085	0.2222222222222222	0.08333333333333333
COc1cc([C@@H]2CCN(C)[C@H](O)C2)cc(OC)c1OC	0.0625	0.08333333333333333	0.14166666666666666	0.1440677966101695	0.078125	0.10569105691056911
O=C(C[C@@]1(O)C(=O)C(Cl)Cl)NC(=O)NCCCCO1	0.05063291139240506	0.06923076923076923	0.09917355371900827	0.11016949152542373	0.05511811023622047	0.06451612903225806
C=CC[S@](=O)[C@H](CC)NC(=O)[C@@H](Cc1ccccc1)C(=O)OC(C)(C)C	0.17834394904458598	0.15328467153284672	0.15151515151515152	0.15384615384615385	0.16793893129770993	0.17054263565891473
Cc1cc(=O)c2c(-c3ccccc3)cccc2o1	0.22794117647058823	0.13821138211382114	0.072	0.07317073170731707	0.22727272727272727	0.047244094488188976
CC/C=C\C=C/[C@H](O)[C@H](C)[C@@H](O)[C@H](C)[C@@H](O)CC(=O)O	0.14383561643835616	0.21739130434782608	0.08064516129032258	0.1	0.21621621621621623	0.20909090909090908
CC1=NCC[C@H](C(=O)Nc2ccccc2)C1	0.18382352941176472	0.10743801652892562	0.12280701754385964	0.125	0.15178571428571427	0.08547008547008547
OC[C@@H]1O[C@H](OCc2ccccc2)[C@H](OCc2ccccc2)[C@@H](O)[C@@H]1O	0.21794871794871795	0.10135135135135136	0.12142857142857143	0.12318840579710146	0.17037037037037037	0.1223021582733813
CCOC(=O)[C@H](CCc1ccccc1)N[C@@H](C)C(=O)N1Cc2ccccc2C[C@H]1C(=O)O	0.28125	0.16339869281045752	0.1390728476821192	0.1643835616438356	0.22695035460992907	0.1793103448275862
O=C(O)c1ccncc1C(=O)c1ccc(Cl)cc1	0.1702127659574468	0.15966386554621848	0.08196721311475409	0.08333333333333333	0.1875	0.10084033613445378
COc1cc(CCCOC(=O)CC(C)C)ccc1O	0.15172413793103448	0.17647058823529413	0.13559322033898305	0.15789473684210525	0.17391304347826086	0.16666666666666666
COc1ccc([C@H](C)C(=O)O)cc1OC	0.12318840579710146	0.16363636363636364	0.11926605504587157	0.14285714285714285	0.16037735849056603	0.14150943396226415
C[C@@H]1CC[C@]2(C(=O)O)CC[C@@H]3C(=O)C=C4C(=O)C=C[C@]4(C)[C@@]3(F)[C@@H](O)C[C@@]21C	0.09195402298850575	0.12413793103448276	0.17164179104477612	0.17424242424242425	0.1048951048951049	0.15555555555555556
CCCCCCCCCC[C@@H]1O[C@H]1CCCCCCCC(=O)O	0.06470588235294118	0.06206896551724138	0.1044776119402985	0.10606060606060606	0.06428571428571428	0.12213740458015267
CC1=C[C@@H]2c3c(cc(O)cc3C[C@H](O)[C@@H]2CC1)O[C@@]1(C)CC[C@@H](O)C[C@@H]1C(=O)O	0.09550561797752809	0.11258278145695365	0.18248175182481752	0.18518518518518517	0.11643835616438356	0.17518248175182483
Nc1nc2c(ncn2COCCO)c(=O)[nH]1	0.0738255033557047	0.09917355371900827	0.08547008547008547	0.08695652173913043	0.0847457627118644	0.06779661016949153
N[C@@H](CCCO)C(=O)Nc1ccc(C(=O)O)cc1	0.20588235294117646	0.17094017094017094	0.11016949152542373	0.12173913043478261	0.168141592920354	0.16071428571428573
CN1C=C(N)C=C(c2ccc(NC(=O)c3ccccc3)cc2)C1	0.302158273381295	0.14925373134328357	0.07246376811594203	0.07352941176470588	0.2627118644067797	0.06521739130434782
CC(=C/CO)/C=C/C=C/C(C)=C/CO	0.05517241379310345	0.07692307692307693	0.05263157894736842	0.05357142857142857	0.08035714285714286	0.07207207207207207
CC(=O)O[C@H]1CC(=O)O[C@@H]2C[C@@H]3CC[C@@H]4C[C@@H](O)CC[C@]4(C)[C@H]3CC[C@@]21C	0.04395604395604396	0.05844155844155844	0.23622047244094488	0.24	0.046357615894039736	0.1386861313868613
C[C@@H](C(=O)OCC(C)(C)C)[C@@H](C)CCC[C@@]1(C)CC[C@H](C)CCC1(C)C	0.08284023668639054	0.09090909090909091	0.15384615384615385	0.14728682170542637	0.07857142857142857	0.14615384615384616
CCCCCCC[C@@H](O)[C@H](O)CC[C@@H](O)CC(=O)[O-].C	0.12837837837837837	0.12903225806451613	0.072	0.08196721311475409	0.13445378151260504	0.1875
N[C@@H](CCC(=O)N[C@@H](CSSC[C@H](NC(=O)CC[C@H](N)C(=O)O)C(=O)NCC(=O)O)C(=O)NCC(=O)O)C(=O)O	0.09950248756218906	0.08379888268156424	0.044444444444444446	0.05084745762711865	0.07386363636363637	0.12650602409638553
COC(=O)C1=C(C)NC(C)=C(C(=O)OC)C1c1ccccc1[N+](=O)[O-]	0.1518987341772152	0.15671641791044777	0.11194029850746269	0.11363636363636363	0.16279069767441862	0.11278195488721804
C=C[C@]1(C)CC[C@H]([C@@H]2C(C)=CCC2)N(C)C1	0.032467532467532464	0.047619047619047616	0.08620689655172414	0.08771929824561403	0.049586776859504134	0.06837606837606838
Cc1cc(O)cc(C)c1Cl	0.06818181818181818	0.08571428571428572	0.06930693069306931	0.0707070707070707	0.09	0.0594059405940594
CC1(C)C[C@@H](C(=O)Nc2ccccc2)C(=O)N1	0.2	0.11570247933884298	0.12173913043478261	0.12389380530973451	0.16071428571428573	0.10344827586206896
N#Cc1ccc(-c2ccc(F)cc2)cc1	0.234375	0.19090909090909092	0.041666666666666664	0.0423728813559322	0.2727272727272727	0.03333333333333333
N[C@@H](CSS)C(=O)NCCSSC[C@H](N)C(=O)O	0.10135135135135136	0.07936507936507936	0.06557377049180328	0.07563025210084033	0.07377049180327869	0.12173913043478261
CCOc1nc2cccc(C(=O)O)c2n1Cc1ccc(-c2ccccc2-c2nnn[nH]2)cc1	0.2710843373493976	0.1794871794871795	0.08536585365853659	0.08641975308641975	0.2517482517482518	0.08588957055214724
O=S(=O)(O)O	0.03305785123966942	0.07692307692307693	0.033707865168539325	0.034482758620689655	0.03333333333333333	0.04597701149425287
COC(=O)CC(=O)OCC1=C(C(=O)OCCN(C)C)C2=C(C(=O)OC2)C(=O)N1Cc1ccccc1Cl	0.18888888888888888	0.147239263803681	0.11728395061728394	0.11875	0.1592356687898089	0.125
CC(C)N(C)CCOc1ccc(Cl)cc1	0.1223021582733813	0.1834862385321101	0.09821428571428571	0.12037037037037036	0.1588785046728972	0.10909090909090909
COC(=O)[C@@H](O)[C@H](CCO)C1=C(O)[C@]2(C)C3=C(C)C=C4C[C@@H](O)C=C[C@]4(C)[C@@]3(C)CC[C@]12C	0.12154696132596685	0.1503267973856209	0.1643835616438356	0.17482517482517482	0.14	0.19014084507042253
CC(=O)/C=C/CC[C@@]1(C)CC[C@H](O)CC1(C)O	0.059602649006622516	0.09917355371900827	0.13392857142857142	0.13636363636363635	0.09401709401709402	0.11504424778761062
O=C(O)c1cc(=O)c2c(OCC(O)COc3cccc4oc(C(=O)O)cc(=O)c34)cccc2o1	0.2138728323699422	0.18064516129032257	0.09259259259259259	0.10062893081761007	0.2191780821917808	0.1282051282051282
O=C(Oc1cncc(N(C)C(=O)O)n1)c1ccccc1	0.1875	0.17073170731707318	0.09523809523809523	0.0967741935483871	0.18803418803418803	0.11382113821138211
COc1ccc2[nH]c([S+]([O-])Cc3ncc(C)c(OC)c3C)nc2c1	0.10303030303030303	0.14814814814814814	0.07971014492753623	0.08088235294117647	0.1111111111111111	0.06474820143884892
Fc1cc(-c2ccc(F)cc2)cc(-c2ccc(F)cc2)c1/C=C/[C@@H](O)C[C@@H](O)CC(=O)[O-]	0.3333333333333333	0.37209302325581395	0.06875	0.07643312101910828	0.43333333333333335	0.12582781456953643
C[C@@H]1C[C@H]2[C@@H]3CCC4=CC(=O)C=C[C@]4(C)[C@@]3(F)[C@@H](O)C[C@]2(C)[C@@]1(O)C(=O)COP(=O)(O)O	0.08695652173913043	0.11612903225806452	0.19285714285714287	0.1956521739130435	0.09803921568627451	0.18571428571428572
C/C=C1\[C@@H](O[C@H]2O[C@@](C)(O)[C@H](OC)[C@H](OC)[C@H]2OC(=O)C(C)=C)[C@H](OC)[C@@H]1OC(=O)c1ccc(F)cc1	0.13756613756613756	0.16770186335403728	0.1592356687898089	0.15384615384615385	0.1509433962264151	0.13125
COc1ccc(NC(=O)CCCC/C=C/C(C)C)cc1	0.1793103448275862	0.2	0.12195121951219512	0.14285714285714285	0.19827586206896552	0.14166666666666666
N[C@H]1CCN(c2nc3c(cc2F)c(=O)c(C(=O)O)cn3-c2ccc(F)cc2F)C1	0.15384615384615385	0.16666666666666666	0.10204081632653061	0.10344827586206896	0.17266187050359713	0.08053691275167785
CCCN(NC(=O)c1ccc(F)cc1)C(=O)N1CCC[C@H]1C(=O)N[C@@H](CC(=O)O)C(=O)NCC(=O)NCC(=O)O	0.19786096256684493	0.19393939393939394	0.11046511627906977	0.11834319526627218	0.18518518518518517	0.15853658536585366
C/C=C1\[C@H](O[C@@H]2O[C@H](CO)[C@@H](O)[C@H](O)[C@H]2O)OC=C(C(=O)O)[C@H]1C	0.0783132530120482	0.10144927536231885	0.168	0.17073170731707318	0.10526315789473684	0.1693548387096774
CCC(=O)c1cc(OC)c(OC)cc1O	0.09154929577464789	0.12280701754385964	0.12962962962962962	0.1320754716981132	0.11818181818181818	0.12037037037037036
C=CCSS[C@@H](CC)SC(=O)Nc1ccc([N+](=O)[O-])cc1	0.1456953642384106	0.14960629921259844	0.10236220472440945	0.12195121951219512	0.14634146341463414	0.112
COc1ccc(-c2cc(-c3ccccc3)nc(C(C)C)c2/C=C/[C@@H]2C[C@@H](O)CC(=O)O2)cc1	0.26666666666666666	0.23809523809523808	0.17333333333333334	0.1917808219178082	0.2642857142857143	0.10759493670886076
CC(=O)OC(C)=O	0.06451612903225806	0.06060606060606061	0.07608695652173914	0.07777777777777778	0.05263157894736842	0.10112359550561797
N[C@H](CSC(=S)NCc1ccccc1)C(=O)O	0.17391304347826086	0.125	0.08403361344537816	0.09482758620689655	0.18181818181818182	0.11304347826086956
C=CCSSC[C@@H](NC(=O)Cc1ccc(O)cc1)C(=O)Nc1ccc(C#N)cc1	0.21604938271604937	0.14093959731543623	0.08609271523178808	0.0945945945945946	0.18705035971223022	0.10135135135135136
CC(C)c1ccc(Sc2c(/C=C/[C@@H]3C[C@@H](O)CC(=O)O3)c(C3CC3)nc3cc(F)c(F)cc23)cc1	0.15135135135135136	0.19230769230769232	0.16883116883116883	0.18666666666666668	0.19078947368421054	0.09815950920245399
Cc1ccc([C@@H](C)C(=O)O)cc1	0.1484375	0.18811881188118812	0.10679611650485436	0.13131313131313133	0.19791666666666666	0.13
C[C@H]1CC[C@@H](NCc2ccc(OCCN3CCC(N(C)CC3)cc2)C(=O)N2CCCCC2)C1	0.07106598984771574	0.06976744186046512	0.14102564102564102	0.14285714285714285	0.0783132530120482	0.11320754716981132
O=C(O)C1=C[C@@H](O)[C@@H](O[C@H]2[C@H](O)[C@@H](O)[C@H](O)[C@@H]2O)O[C@@H](CO)[C@@H]1O	0.05952380952380952	0.07092198581560284	0.14173228346456693	0.144	0.07352941176470588	0.152
C[C@@H]1O[C@H](OC(C)=O)[C@@H](OC(C)=O)[C@@H](O)[C@H]2O[C@]3(O)C=CC[C@@H]4[C@H](O)C[C@@]5(C)[C@@H](C)C[C@@]5O[C@@H]4O[C@H](C)[C@@H]3O[C@@]2(C)C[C@H]1O	0.06363636363636363	0.07253886010362694	0.18235294117647058	0.17751479289940827	0.05759162303664921	0.14942528735632185
O=P(O)(O)C(O)(Cc1cccnc1)P(=O)(O)O	0.08904109589041095	0.1092436974789916	0.07692307692307693	0.06896551724137931	0.10434782608695652	0.09649122807017543
CC1=CC(=O)[C@]2(C)CC[C@@H]3[C@@H](C)CC[C@@H]4[C@@]5(C)CCC(O)C(C)(C)[C@@H]5CC[C@]4(C)[C@H]3CC[C@@]12C	0.035	0.05263157894736842	0.14473684210526316	0.1390728476821192	0.041666666666666664	0.0949367088607595
C/C=C\c1cc(OC)c(OC)cc1OC	0.05405405405405406	0.11206896551724138	0.07894736842105263	0.08035714285714286	0.09734513274336283	0.06086956521739131
Nc1ncc2ncn([C@@H]3C[C@H](O)[C@@H](CO)O3)c(=O)[nH]c2c1	0.07407407407407407	0.09701492537313433	0.128	0.13008130081300814	0.09230769230769231	0.1111111111111111
C[C@@H]1O[C@@H](C[N+](C)(C)C(=O)O)C[C@H](O)[C@H]1O	0.0684931506849315	0.09322033898305085	0.17142857142857143	0.17475728155339806	0.08771929824561403	0.18446601941747573
Cn1c(N)c(/N=C/c2ccc(F)cc2)c(=O)n1C	0.16312056737588654	0.20175438596491227	0.07377049180327869	0.075	0.2222222222222222	0.056910569105691054
CC(/C=C/C=C/C(=O)O)=C\[C@@H]1C[C@@H]2[C@@H]3CC[C@H](C)[C@]4(C)[C@@H](O)CC[C@]4(C)[C@H]3CC[C@@]21C	0.04712041884816754	0.07453416149068323	0.14383561643835616	0.13793103448275862	0.06329113924050633	0.1292517006802721
CC(=O)C(=O)O[C@H]1C[C@@H](C)C=C2C=C[C@H](C)[C@H](CC[C@@H](O)C[C@@H](O)CC(=O)NO)[C@H]21	0.1951219512195122	0.1736111111111111	0.39316239316239315	0.41228070175438597	0.15492957746478872	0.5882352941176471
COc1cc(OC)c(C(=O)CCCN2CCCC2)c(OC)c1	0.10625	0.10294117647058823	0.13385826771653545	0.136	0.10687022900763359	0.10852713178294573
Cc1ccc2c(c1)CCC(C)N2CCc1ccc(OCCCN(C)CCCCO)cc1	0.15254237288135594	0.1346153846153846	0.11038961038961038	0.1118421052631579	0.16216216216216217	0.1111111111111111
C=CCCCCC[C@H](Cl)[C@H](C)CCC(=O)O	0.1048951048951049	0.11016949152542373	0.06837606837606838	0.08849557522123894	0.11504424778761062	0.14814814814814814
C=C1[C@@H](O[C@@H]2O[C@H](C)[C@@H](O[C@H]3O[C@H](C)[C@@H](O)[C@H](N)[C@H]3O)[C@H](C)CC[C@@H]2C)C[C@@H](C)[C@@H]1O	0.03125	0.049079754601226995	0.1619718309859155	0.15602836879432624	0.0375	0.11564625850340136
C=C/C=C/C=C/[C@H](C)[C@H](CC)[C@@H](O)CC(=O)O	0.1267605633802817	0.1875	0.07627118644067797	0.10619469026548672	0.19626168224299065	0.18867924528301888
CNC[C@]12C=CN(C1)Cc1ccccc12	0.1276595744680851	0.08196721311475409	0.07692307692307693	0.0782608695652174	0.15454545454545454	0.059322033898305086
COC[C@@H](CCO)c1ccc(C(=O)O)cc1	0.16058394160583941	0.17857142857142858	0.125	0.13761467889908258	0.18691588785046728	0.1574074074074074
COc1ccc(C(CN(C)C)C2(O)CCCCC2)cc1	0.09615384615384616	0.14285714285714285	0.11290322580645161	0.12396694214876033	0.12096774193548387	0.096
CCCOc1ccc(N)cc1NC(=O)c1ccc(S(=O)(=O)NC(=O)NC2CCCCC2)cc1	0.16853932584269662	0.15286624203821655	0.11464968152866242	0.11612903225806452	0.15789473684210525	0.10828025477707007
CN(C)C1(CNC(=O)c2ccccc2)CCC1	0.15714285714285714	0.125	0.11206896551724138	0.11403508771929824	0.16071428571428573	0.09401709401709402
COCC(=O)N1CCC(=C2c3ccc(Cl)cc3CCc3cccnc32)CC1	0.13529411764705881	0.136986301369863	0.0958904109589041	0.09722222222222222	0.15827338129496402	0.07432432432432433
CCCCCCCC(=O)O	0.08396946564885496	0.08490566037735849	0.09	0.09183673469387756	0.0891089108910891	0.1368421052631579
COc1ccc2[nH]cc(CCNC(C)=O)c2c1	0.12413793103448276	0.14285714285714285	0.1111111111111111	0.11304347826086956	0.1592920353982301	0.10256410256410256
CC(=O)Nc1ccc(O)cc1	0.15079365079365079	0.14563106796116504	0.09803921568627451	0.1	0.15306122448979592	0.08823529411764706
CC[C@H](C)C(=O)O[C@H]1C[C@@H](C)C=C2C=C[C@H](C)[C@H](CC[C@@H](O)C[C@@H](O)CC(=O)[O-])[C@H]21	0.1951219512195122	0.18181818181818182	0.41739130434782606	0.5480769230769231	0.16312056737588654	0.7608695652173914
CCOC(=O)C1=C(C)NC(C)=C(C(=O)OC)C1c1cccc(Cl)c1Cl	0.1375	0.14814814814814814	0.12878787878787878	0.13076923076923078	0.13636363636363635	0.1297709923664122
COc1ccc2c(c1)c(CC(=O)O)c(C)n2C(=O)c1ccc(Cl)cc1	0.2185430463576159	0.18045112781954886	0.10218978102189781	0.1037037037037037	0.256198347107438	0.12781954887218044
C[C@H]1CC[C@H]([C@@](C)(O)C[C@@H]2CCC(=O)O2)C[C@H]2[C@@H](C)C[C@@H](O)C[C@@H]12	0.040229885057471264	0.0547945205479452	0.26495726495726496	0.24786324786324787	0.04929577464788732	0.13076923076923078
O=C(O)CCC/C=C/C(=O)Nc1ccc([N+](=O)[O-])o1	0.1360544217687075	0.14754098360655737	0.10743801652892562	0.1092436974789916	0.13445378151260504	0.1271186440677966
O=C(O)[C@H](CCN1CCC(O)(c2ccccc2)CC1)N1CCCC1	0.16455696202531644	0.11347517730496454	0.09420289855072464	0.1037037037037037	0.16923076923076924	0.1111111111111111
O=C1c2c(O)ccc(O)c2C(=O)c2c(NCCNCCO)ccc(NCCNCCO)c21	0.15168539325842698	0.1337579617834395	0.075	0.0759493670886076	0.13815789473684212	0.09615384615384616
C[C@@H]1CC2=C(NCCN2C)C[C@H]2[C@@H]3CCC4=CC(=O)C=C[C@]4(C)[C@H]3CC[C@]12C	0.060109289617486336	0.07741935483870968	0.15	0.15217391304347827	0.0728476821192053	0.10344827586206896
C=C(C)C(C)(C)O	0.031746031746031744	0.05102040816326531	0.0898876404494382	0.05555555555555555	0.0425531914893617	0.054945054945054944
C[C@@H]1CC[C@@H]([C@](C)(O)C[C@@H]2CC[C@@H](CO)CC2)C[C@@H](O)CC(=O)O1	0.05232558139534884	0.06206896551724138	0.24369747899159663	0.226890756302521	0.06428571428571428	0.13953488372093023
Nc1cccc(Br)c1NC(=O)c1ccc(Br)cc1	0.17857142857142858	0.13114754098360656	0.06451612903225806	0.06557377049180328	0.1981981981981982	0.056451612903225805
CC1(C)C=Cc2c(ccc3c2O[C@H]2COc4cc(OC)c(OC)cc4[C@@H]2C3=O)O1	0.10674157303370786	0.1111111111111111	0.1232876712328767	0.125	0.11486486486486487	0.08666666666666667
C[C@]12C=CC(=O)C=C1CC[C@@H]1[C@@H]2[C@@H](O)C[C@@]2(C)[C@H]1CC[C@]2(O)C(=O)CO	0.08771929824561403	0.10416666666666667	0.17692307692307693	0.1796875	0.1	0.16030534351145037
O=C1C[C@H](c2ccc(N)cc2)C(=O)N1C(=O)NCc1cccc([N+](=O)[O-])c1	0.1728395061728395	0.13986013986013987	0.0979020979020979	0.09929078014184398	0.19696969696969696	0.07586206896551724
O=C(O)c1cccnc1	0.09375	0.1188118811881188	0.08080808080808081	0.08247422680412371	0.125	0.09278350515463918
Cc1cc(O)c2c(c1)C(=O)OCC2	0.07092198581560284	0.08771929824561403	0.102803738317757	0.10476190476190476	0.09174311926605505	0.06363636363636363
CO[C@@H](/C=C/c1ccc(OC)c(OC)c1)OCC(O)O	0.1111111111111111	0.18181818181818182	0.0873015873015873	0.0975609756097561	0.1794871794871795	0.12396694214876033
C[C@@H](C(=O)O)/C(=C/SC(=O)NC(C)=O)C(=O)Nc1ccccc1	0.2206896551724138	0.1450381679389313	0.08270676691729323	0.10077519379844961	0.17886178861788618	0.12598425196850394
C#C[C@]1(O)CC[C@H]2[C@@H]3CCC4=CC(=O)CC[C@]4(C)[C@H]3CC[C@@]21C	0.040697674418604654	0.04827586206896552	0.10606060606060606	0.1076923076923077	0.05	0.07407407407407407
CC(=O)ONc1nc2cc(Sc3ccccc3)ccc2[nH]1	0.1891891891891892	0.14615384615384616	0.07518796992481203	0.07633587786259542	0.21008403361344538	0.06766917293233082
CCCCC[C@H](O)/C=C/C=C/C=C\C=C\C(=O)NO	0.09090909090909091	0.11023622047244094	0.07142857142857142	0.08130081300813008	0.11475409836065574	0.11666666666666667
C#C[C@@]1(CO)C=CC[C@H]2[C@@H]3C[C@H](C)C4=CC(=O)C=C[C@]4(C)[C@@]3(F)[C@@H](O)C[C@@]21C	0.07909604519774012	0.09333333333333334	0.17037037037037037	0.17293233082706766	0.09655172413793103	0.145985401459854
C[C@@H]1O[C@@H](O)[C@@H](O[C@H]2[C@@H](O)C[C@H](N)[C@H](O[C@H]3OC(CN)=CC[C@H]3N)[C@H]2O)[C@H](O)[C@@H]1O	0.037037037037037035	0.043209876543209874	0.13986013986013987	0.14184397163120568	0.044585987261146494	0.125
COc1cc(O)c(C(=O)c2ccc(O)cc2)c(C(=O)NCC(=O)O)c1	0.2119205298013245	0.2	0.0948905109489051	0.0962962962962963	0.208	0.13740458015267176
C=C1CC[C@H]2C(C)(C)[C@@H](O)CC[C@]2(C)C1	0.026490066225165563	0.04065040650406504	0.0990990990990991	0.10091743119266056	0.03361344537815126	0.08035714285714286
CC1(C)C[C@H]2C3=CC[C@@H]4[C@@]5(C)CC[C@@H](O)C(C)(C)[C@@H]5CC[C@@]4(C)[C@@]3(C)CC[C@@]2(C(=O)CO)O1	0.05154639175257732	0.07272727272727272	0.14	0.1342281879194631	0.06172839506172839	0.1111111111111111
CO[C@@H]1[C@H](c2ccccc2)[C@@H](O)C[C@@H](O)[C@@H]1CCCC(=O)O	0.17333333333333334	0.13740458015267176	0.20168067226890757	0.20512820512820512	0.19008264462809918	0.24561403508771928
Cc1ccccc1N(CCN(C)C)C(=O)c1ccccc1	0.23404255319148937	0.16666666666666666	0.1015625	0.10317460317460317	0.22413793103448276	0.09375
CC(C)CC(=O)O[C@H]1C[C@@H](C)C=C2C=C[C@H](C)[C@H](CC[C@@H](O)C[C@@H](O)CC(=O)NO)[C@H]21	0.21341463414634146	0.19444444444444445	0.3949579831932773	0.4260869565217391	0.176056338028169	0.6176470588235294
CN[C@@H](C)C(=O)O[C@H]1C[C@@H](O)C=C2C=C[C@H](C)[C@H](CC[C@@H](O)C[C@@H](O)CC(=O)[O-])[C@H]21	0.20987654320987653	0.18181818181818182	0.34710743801652894	0.4	0.17142857142857143	0.7419354838709677
CC(=O)O[C@@H]1CC(=O)O[C@H]2C[C@@H]3CC[C@@H]4C[C@@H](O)CC[C@]4(C)[C@H]3CC[C@@]21C	0.04395604395604396	0.05844155844155844	0.23622047244094488	0.24	0.046357615894039736	0.1386861313868613
COc1cc(/C=C/C(=O)O)ccc1O	0.10869565217391304	0.16666666666666666	0.10091743119266056	0.102803738317757	0.17475728155339806	0.11214953271028037
C[C@H]1[C@@H]2[C@@H](C[C@@H]3[C@@H]4CCC5=CC(=O)C=C[C@]5(C)[C@H]4CC[C@]32C)C1=O	0.05813953488372093	0.0763888888888889	0.18253968253968253	0.18548387096774194	0.06382978723404255	0.13846153846153847
CNC[C@H]1C=CN(C(=N)NC)C(=O)N1	0.06993006993006994	0.06779661016949153	0.10091743119266056	0.102803738317757	0.08035714285714286	0.09174311926605505
C=C[C@H](O)C/C(=N\OC(C)=O)c1ccccc1	0.17391304347826086	0.15384615384615385	0.09322033898305085	0.10434782608695652	0.21495327102803738	0.13274336283185842
Cc1cc2c(cc1O)N(C)CCc1ccccc1O2	0.14965986394557823	0.11811023622047244	0.088	0.08943089430894309	0.19130434782608696	0.06299212598425197
CC(=O)O[C@H]1[C@H](OC(C)=O)[C@@H](OC(C)=O)[C@@H](C)C(=O)[C@H]1OC(C)=O	0.05357142857142857	0.07142857142857142	0.152	0.14516129032258066	0.04316546762589928	0.144
C[C@H]1C(=O)CC(=O)Nc2ccccc21	0.12408759124087591	0.11403508771929824	0.11009174311926606	0.11214953271028037	0.1509433962264151	0.09090909090909091
Cc1nc(N)sc1-c1ccc(F)cc1	0.17557251908396945	0.24509803921568626	0.05217391304347826	0.05309734513274336	0.23232323232323232	0.043478260869565216
Cc1ccc(NC(=O)c2ccc(CN3CCN(C)CC3)cc2)cc1Nc1nccc(-c2cccnc2)n1	0.24581005586592178	0.13953488372093023	0.07954545454545454	0.08045977011494253	0.17901234567901234	0.06179775280898876
O=c1[nH]c2ccccc2n1CCCN1CCC(n2c(=O)[nH]c3cc(Cl)ccc32)CC1	0.1744186046511628	0.11464968152866242	0.09740259740259741	0.09868421052631579	0.1888111888111888	0.07006369426751592
CCN(CC)CCNC(=O)c1cc(S(C)(=O)=O)ccc1OC	0.12987012987012986	0.1951219512195122	0.14634146341463414	0.1487603305785124	0.11811023622047244	0.13821138211382114
C[C@H](O)[C@H](C)[C@@H](O)CC(=O)O	0.16393442622950818	0.21052631578947367	0.06862745098039216	0.09183673469387756	0.2222222222222222	0.21348314606741572
O=C(NS(=O)(=O)c1ccc(NC(=O)c2ccco2)cc1)c1ccc(NC(=O)O)cc1	0.24375	0.15436241610738255	0.07096774193548387	0.0718954248366013	0.176056338028169	0.0784313725490196
CC(C)[C@@H]1NC(=O)N2CCC[C@H]2[C@]2(O)O[C@](NC(=O)[C@@H]3C=C4c5cccc6[nH]cc(c56)C[C@H]4N(C)C3)(C(C)C)C(=O)N12	0.13725490196078433	0.1452513966480447	0.15028901734104047	0.1588235294117647	0.14285714285714285	0.11864406779661017
COc1cc(C=O)c2c(-c3ccc(F)cc3)ccnc2c1OC	0.21621621621621623	0.224	0.06521739130434782	0.0661764705882353	0.26495726495726496	0.057971014492753624
C[C@H]1COC2=C1C(=O)C=C1CC[C@@H]2C1	0.0472972972972973	0.05785123966942149	0.12962962962962962	0.1320754716981132	0.0603448275862069	0.07079646017699115
COc1cccc(C2(O)CCCCC2CN(C)C)c1	0.08387096774193549	0.11904761904761904	0.125	0.1271186440677966	0.10569105691056911	0.09836065573770492
C=CCc1ccc(O)c(OC)c1	0.08029197080291971	0.11009174311926606	0.08490566037735849	0.08653846153846154	0.11538461538461539	0.07547169811320754
C[C@@H](NC(=O)c1ccc(F)cc1)C(=O)Nc1ccc(O)cc1	0.3037037037037037	0.21138211382113822	0.08333333333333333	0.1015625	0.2743362831858407	0.109375
Oc1ccc([C@@H]2Oc3ccc4c(ccc(O)c4)c3CC2)cc1	0.16993464052287582	0.11764705882352941	0.08148148148148149	0.08270676691729323	0.18548387096774194	0.058394160583941604
CC/C=C/C/C=C\C=C\C=C\[C@H](C)[C@H](C)[C@@H](O)C[C@@H](O)CC(=O)O	0.17647058823529413	0.23387096774193547	0.08088235294117647	0.09848484848484848	0.23333333333333334	0.23728813559322035
CCN[C@H](C)Cc1cccc(C(F)(F)F)c1	0.12056737588652482	0.12931034482758622	0.09649122807017543	0.10810810810810811	0.14545454545454545	0.09734513274336283
C[C@@H]1CS(=O)(=O)NC(=O)[C@@H]2C=C(C(=O)O)C(=O)N2C1=O	0.08441558441558442	0.10236220472440945	0.12605042016806722	0.1282051282051282	0.0975609756097561	0.11764705882352941
CS[C@@H](C)C(=O)N1CCC[C@H]1C(=O)O	0.09352517985611511	0.08695652173913043	0.10185185185185185	0.125	0.09090909090909091	0.1346153846153846
COC(=O)[C@@]1(C)CC[C@H]2[C@@H]3CCC4=CC(=O)CC[C@]4(C)[C@H]3CC[C@@]21C	0.05142857142857143	0.07534246575342465	0.14393939393939395	0.14615384615384616	0.05555555555555555	0.10294117647058823
COc1cccc(Sc2c(/C=C/[C@@H]3C[C@@H](O)CC(=O)O3)c(C3CC3)nc3cc(F)c(F)cc23)c1	0.1164021164021164	0.14285714285714285	0.17105263157894737	0.17333333333333334	0.15483870967741936	0.08588957055214724
O=C(Nc1ccccc1)c1ccc(Cl)cc1O	0.26356589147286824	0.13333333333333333	0.0743801652892562	0.07563025210084033	0.22429906542056074	0.06611570247933884
C[C@H](COc1ccccc1)NCC(O)c1ccc(O)c(C(N)=O)c1	0.23809523809523808	0.183206106870229	0.09558823529411764	0.11363636363636363	0.2711864406779661	0.1297709923664122
CN1C(=O)C2(CCN(c3ccccc3)CCC2)C1=O	0.1342281879194631	0.09230769230769231	0.0967741935483871	0.09836065573770492	0.14166666666666666	0.06299212598425197
COc1ccc(C(=O)N2CCCC2=O)cc1	0.11888111888111888	0.13675213675213677	0.13392857142857142	0.13636363636363635	0.14285714285714285	0.09565217391304348
C[C@@H]1C[C@@H](O)[C@@H]2[C@@H](C)CC[C@@H]1C2	0.020689655172413793	0.025423728813559324	0.16161616161616163	0.16494845360824742	0.02654867256637168	0.11764705882352941
CCOC(=O)CCN1CCN(C2)c2ccccc2CCnc(N)nc21	0.1	0.1111111111111111	0.12408759124087591	0.1259259259259259	0.10714285714285714	0.10071942446043165
C[C@H](CCc1ccc(O)cc1)NCCc1ccc(O)c(O)c1	0.20408163265306123	0.16279069767441862	0.07462686567164178	0.09230769230769231	0.2184873949579832	0.1171875
C=C(/C=C/C=C/C)C(=O)N[C@@H](C)C(=O)N[C@H](C)C(=O)N[C@H](C(=O)N[C@@H](C)C(=O)N[C@H](C(=O)O)NC(=O)[C@H](CC)NC(=O)CO)NC	0.08755760368663594	0.11170212765957446	0.06842105263157895	0.08064516129032258	0.09090909090909091	0.10989010989010989
CCCN(CCC)CC	0.045112781954887216	0.05660377358490566	0.0707070707070707	0.07216494845360824	0.038834951456310676	0.09375
CCCCOC(=O)C1=C(C)NC(C)=C(C(=O)OC(C)C)C1c1cccc([N+](=O)[O-])c1	0.15976331360946747	0.18181818181818182	0.13986013986013987	0.15	0.16312056737588654	0.14893617021276595
CCN(CC)C[C@@H](O)C[C@H](N)C(=O)N1CCC[C@H]1C(=O)N[C@H](C(=O)NCC(=O)NCC(=O)O)[C@@H](C)O	0.14673913043478262	0.15	0.09876543209876543	0.11392405063291139	0.13291139240506328	0.20408163265306123
Cc1ccc(CN(C)C(=S)Oc2ccc3ccccc3c2)cc1	0.21476510067114093	0.14074074074074075	0.07246376811594203	0.07352941176470588	0.22131147540983606	0.06521739130434782
CCCC/C=C/CCC=C/C=C/[C@@H](O)C[C@@H](O)[C@H](C)CC(=O)NO	0.13125	0.17557251908396945	0.07246376811594203	0.08955223880597014	0.18253968253968253	0.176
CCCCCCCCCC[C@H](O)[C@H]1CC[C@H]([C@@H]2C[C@H](O)[C@@H](O)[C@H](O[C@H]3CC[C@](O)(CC)[C@H](C)O3)[C@H](C)O[C@@H]2C)O1	0.056074766355140186	0.05851063829787234	0.15568862275449102	0.15757575757575756	0.04864864864864865	0.1566265060240964
COc1c(C)cnc(Cl)c1NC1=NCCN1	0.059602649006622516	0.08130081300813008	0.06722689075630252	0.06837606837606838	0.06666666666666667	0.05
CC(C)=CC(=O)c1ccc(O)cc1	0.12781954887218044	0.16037735849056603	0.10377358490566038	0.10576923076923077	0.16831683168316833	0.10476190476190476
COc1ccc(SCC(=O)NC(=O)O)cc1	0.15217391304347827	0.15789473684210525	0.11504424778761062	0.11711711711711711	0.15454545454545454	0.13636363636363635
C=C1/C(=C\C=C2/CCC[C@]3(C)[C@@H]([C@H](C)CCCC(C)C)CC[C@@H]23)C[C@@H](O)C[C@@H]1O	0.08333333333333333	0.11258278145695365	0.15714285714285714	0.17647058823529413	0.10135135135135136	0.14184397163120568
CC(=O)OCC1=C(C)NC(C)=C(C(=O)OC(C)C)C1c1ccccc1Cl	0.17834394904458598	0.1791044776119403	0.1259259259259259	0.13636363636363635	0.1953125	0.13533834586466165
O=Cc1cc2c(cc1O)C(=O)c1ccc(Br)c(Br)c1O2	0.1111111111111111	0.12598425196850394	0.07874015748031496	0.08	0.13114754098360656	0.05426356589147287
CO[C@H]1O[C@H](COC(C)=O)[C@@H](OC(C)=O)[C@H](OC)[C@H](O)[C@H]1O	0.06790123456790123	0.08148148148148149	0.16666666666666666	0.1694915254237288	0.06015037593984962	0.16806722689075632
CCC[C@@H]1[C@@]2(OC(=O)[C@@H]3[C@H]4CCC5=CC(=O)C=C[C@]5(C)[C@H]4[C@@H](O)C[C@]3(C)[C@H]2C(=O)CO)C1(C)C	0.08947368421052632	0.11801242236024845	0.23404255319148937	0.22857142857142856	0.09375	0.17687074829931973
COc1cc(C(=O)NC2CCCNC2)cc(OC)c1OC	0.08074534161490683	0.08888888888888889	0.11904761904761904	0.12096774193548387	0.08396946564885496	0.09375
C[C@]12C(=O)C=CC=C1CC[C@@H]1[C@@H]2[C@@H](O)C[C@@]2(C)[C@H]1CC[C@]2(O)C(=O)CO	0.08771929824561403	0.10416666666666667	0.17692307692307693	0.1796875	0.1	0.16030534351145037
C1=C[C@@H]2O[C@@H]2c2c(cc1OC)O[C@@H](C)[C@@]1(O)C[C@H](O)C[C@]21C	0.060240963855421686	0.07971014492753623	0.19166666666666668	0.19491525423728814	0.07462686567164178	0.15447154471544716
CN(CCc1ccc(O)cc1)C(=O)CCc1ccccc1	0.2323943661971831	0.15625	0.10077519379844961	0.10236220472440945	0.24347826086956523	0.1015625
CCCC(=O)O[C@]1(C(=O)OC(C)=O)CC[C@@H]2[C@@H]3CCC4=CC(=O)C=C[C@]4(C)[C@@]3(F)[C@@H](O)C[C@@]21C	0.08947368421052632	0.1111111111111111	0.1836734693877551	0.18620689655172415	0.08695652173913043	0.1610738255033557
C[C@@H](N)Cc1cc2c(cc1F)NCc1cc(C(=O)O)c(OC(C)CN)cc1-2	0.16666666666666666	0.18248175182481752	0.10638297872340426	0.12408759124087591	0.1893939393939394	0.13138686131386862
CN1[C@@H]2CC[C@H]1C[C@@H](OC(c1ccccc1)c1ccccc1)C2	0.20394736842105263	0.08333333333333333	0.1111111111111111	0.12121212121212122	0.16153846153846155	0.08759124087591241
C=CCCCC/C(=N\OC(C)=O)Nc1ccccc1	0.20714285714285716	0.109375	0.0967741935483871	0.09836065573770492	0.16101694915254236	0.11570247933884298
C=C[C@]1(C)C=C2C(=O)C[C@H]3C(C)C(=O)C=C3CC[C@H]12	0.06369426751592357	0.08527131782945736	0.1452991452991453	0.14782608695652175	0.08	0.09917355371900827
CCCCCC/C=C\CCCCCCCCCC(=O)O	0.06832298136645963	0.08208955223880597	0.06923076923076923	0.0703125	0.08527131782945736	0.104
Cc1cn([C@H]2C[C@@H](N=[N+]=[N-])[C@@H](CO)O2)c(=O)[nH]c1=O	0.06369426751592357	0.06870229007633588	0.12605042016806722	0.1282051282051282	0.07142857142857142	0.09917355371900827
O=C(C[C@@H](O)c1ccccc1Cl)NNCCc1ccc(I)cc1	0.22448979591836735	0.1590909090909091	0.08888888888888889	0.09848484848484848	0.26495726495726496	0.10606060606060606
CCOC(=O)[C@@H](CCc1ccccc1)N[C@H]1CCc2ccccc2N(CC(=O)O)C1=O	0.2848101265822785	0.15789473684210525	0.13333333333333333	0.1506849315068493	0.22142857142857142	0.1736111111111111
CC(=O)OC(=O)CC(C)CNC(=O)c1ccccc1	0.21014492753623187	0.15702479338842976	0.10743801652892562	0.1282051282051282	0.19469026548672566	0.1565217391304348
CC(=O)O[C@@H]1/C=C/C(C)=C/CC[C@@H]2O[C@@](C)(O)C[C@@H]1C[C@H](O)C2	0.0658682634730539	0.08633093525179857	0.2288135593220339	0.23275862068965517	0.08148148148148149	0.19008264462809918
CC(=O)N1CCc2ccc(OCC(=O)O)cc2C1	0.13793103448275862	0.14049586776859505	0.13793103448275862	0.14035087719298245	0.14655172413793102	0.14912280701754385
C[C@]12CC[C@@H]3c4ccc(O)cc4CC[C@H]3[C@@H]1CC[C@@H]2O	0.06832298136645963	0.08208955223880597	0.12096774193548387	0.12295081967213115	0.08527131782945736	0.104
CN1C(=N)N(c2ccccc2)CC1=O	0.14074074074074075	0.09482758620689655	0.08035714285714286	0.08181818181818182	0.1619047619047619	0.061946902654867256
N#C[C@@]1(O[C@@H]2O[C@@H](CO)[C@@H](O)[C@H](O)[C@@H]2O)C=C[C@H](O)[C@@H]1O	0.03636363636363636	0.043478260869565216	0.12195121951219512	0.12396694214876033	0.045112781954887216	0.12295081967213115
Cc1c(CCO)c(C(=O)O)ccc1C	0.13432835820895522	0.16822429906542055	0.11214953271028037	0.11428571428571428	0.17647058823529413	0.12380952380952381
CC1(C)S[C@H]([C@H](NC(=O)[C@H](N)c2ccccc2)C(=O)N[C@@H]1C(=O)O)N[C@@H](CCC(=O)O)C(=O)O	0.19767441860465115	0.15483870967741936	0.11612903225806452	0.125	0.1836734693877551	0.17006802721088435
N#Cc1cc(F)cc(C(=O)O)c1	0.10526315789473684	0.1320754716981132	0.08571428571428572	0.08737864077669903	0.13861386138613863	0.08653846153846154
CCOC(=O)N1CCC(=C2c3ccc(Cl)cc3CCc3cccnc32)CC1	0.13529411764705881	0.136986301369863	0.10344827586206896	0.1048951048951049	0.15827338129496402	0.08163265306122448
O=c1ccc2cc(OCCCCc3nnnn3C3CCCCC3)ccc2o1	0.11428571428571428	0.12	0.1095890410958904	0.1111111111111111	0.12413793103448276	0.08053691275167785
COc1cc(OC)nc(N)c1OC	0.04895104895104895	0.08849557522123894	0.06363636363636363	0.06481481481481481	0.06306306306306306	0.05454545454545454
C/C(=N/Nc1nc(C(=O)Nc2ccccc2)c(-c2ccc(F)cc2)cc1)C(=O)N[C@@H](C)C(=O)O	0.4	0.24489795918367346	0.07272727272727272	0.08695652173913043	0.3088235294117647	0.1
N[C@@]1(C(=O)O)O[C@@H](CO)[C@@H](O)[C@H](O)[C@H]1O	0.05517241379310345	0.06779661016949153	0.10091743119266056	0.102803738317757	0.07079646017699115	0.13333333333333333
O=C1N(CCO)CCN=C(c2ccc(Cl)cc2)C(=O)N1	0.1554054054054054	0.18032786885245902	0.104	0.10569105691056911	0.17796610169491525	0.07874015748031496
Oc1ccc(CCCCCN2CCCC2)cc1	0.11486486486486487	0.104	0.1	0.1016949152542373	0.11764705882352941	0.09166666666666666
N=C(N)c1cc2c(N)nc(N)cc2cc1C(=O)N1CCCC[C@H]1C(=O)O	0.10714285714285714	0.11971830985915492	0.10071942446043165	0.10218978102189781	0.11594202898550725	0.10144927536231885
C[C@H](OC(=O)NCCc1ccccc1)C(=O)O	0.208955223880597	0.15384615384615385	0.11206896551724138	0.13392857142857142	0.2037037037037037	0.16363636363636364
OC[C@@H]1O[C@H](O)[C@H](O)[C@@H](O)[C@H]1O	0.028169014084507043	0.034782608695652174	0.08653846153846154	0.08823529411764706	0.03636363636363636	0.10891089108910891
CCCCC(=O)O[C@]1(C(=O)CCl)CC[C@H]2[C@@H]3CCC4=CC(=O)CC[C@]4(C)[C@H]3CC[C@@]21C	0.08064516129032258	0.08074534161490683	0.1506849315068493	0.1527777777777778	0.06289308176100629	0.14383561643835616
O=C(/C=C/c1ccc(O)c(O)c1)OCCc1ccccc1	0.19863013698630136	0.1746031746031746	0.09230769230769231	0.09375	0.26548672566371684	0.09302325581395349
N[C@@H](CSCC(=O)NCc1ccccc1)C(=O)O	0.1956521739130435	0.13114754098360656	0.1	0.1111111111111111	0.17699115044247787	0.1391304347826087
C[C@@H](N)C(=O)N[C@@H](Cc1ccc(F)cc1)C(=O)N[C@@H](CCC(=O)O)C(=O)O	0.23841059602649006	0.25	0.1	0.11764705882352941	0.24	0.17692307692307693
O=[N+]([O-])c1ccc(C(F)(F)F)cc1	0.08759124087591241	0.10909090909090909	0.06422018348623854	0.05555555555555555	0.11428571428571428	0.045454545454545456
CCN(CC)CCOC(=O)C1(C2CCCCC2)CCCCC1	0.05325443786982249	0.055944055944055944	0.10687022900763359	0.10852713178294573	0.050359712230215826	0.09923664122137404
C/C=C\[S@](=O)[C@@H](CC)SSC	0.03597122302158273	0.07339449541284404	0.05714285714285714	0.07920792079207921	0.06666666666666667	0.0784313725490196
COc1cc(-c2ccc(F)cc2)cc(CC2CCCCC2)c1OCC(O)C[C@@H](O)CC(=O)[O-]	0.2839506172839506	0.2746478873239437	0.11464968152866242	0.12337662337662338	0.3037037037037037	0.1836734693877551
CCCNC(=O)O[C@H]1CCc2cc(O)ccc2-1	0.10884353741496598	0.12396694214876033	0.16071428571428573	0.16363636363636364	0.12931034482758622	0.1415929203539823
CCCCC(C)(C)C(=O)Nc1ccc(OCCN(C)C)cc1	0.1513157894736842	0.16535433070866143	0.18333333333333332	0.13821138211382114	0.1349206349206349	0.13709677419354838
CCCCC/C=C/C=C/C=C/C=C/[C@H](O)C[C@@H](O)[C@H](C)[C@H](C)CC(=O)O	0.14814814814814814	0.21374045801526717	0.07746478873239436	0.09420289855072464	0.2125984251968504	0.20634920634920634
CC[C@@H](C)C(=O)O[C@H]1C[C@@H](C)C=C2C=C[C@H](C)[C@H](CC[C@@H](O)C[C@@H](O)CC(=O)[O-])[C@H]21	0.1951219512195122	0.18181818181818182	0.41739130434782606	0.5480769230769231	0.16312056737588654	0.7608695652173914
Cc1ccc2cc3c(ccc4ccccc43)c3c2c1CC3	0.18791946308724833	0.1111111111111111	0.058823529411764705	0.05970149253731343	0.2288135593220339	0.043795620437956206
Cc1ccccc1C(OCCN(C)C)c1ccccc1	0.2198581560283688	0.15079365079365079	0.0859375	0.096	0.20689655172413793	0.08661417322834646
CCCC(=O)c1cc(OC)c(OCC(=O)OC)cc1O	0.11920529801324503	0.12698412698412698	0.14285714285714285	0.1452991452991453	0.11382113821138211	0.15384615384615385
C[C@H](c1ccccc1)N(C)CCC(O)c1ccccc1	0.2835820895522388	0.1693548387096774	0.07751937984496124	0.096	0.23893805309734514	0.11290322580645161
O=C([C@H](O)CO)Nc1ccc(C(F)(F)F)cc1	0.1678832116788321	0.16666666666666666	0.09482758620689655	0.09649122807017543	0.1743119266055046	0.10526315789473684
CC(C)C(=O)c1ccc([C@@H](O)CC(=O)[O-])c(-c2ccc(F)cc2)c1	0.31386861313868614	0.3076923076923077	0.09701492537313433	0.11538461538461539	0.37037037037037035	0.14960629921259844
NC1=N[C+]([C@@H](O)C[O-])C(=O)C[C@H]1[C@](O)(CO)C[C@H](O)CO	0.0967741935483871	0.10852713178294573	0.096	0.0975609756097561	0.104	0.14285714285714285
OC[C@H]1CO[C@H](CI)[C@@H](O)[C@@H](O)[C@H]1O	0.034013605442176874	0.041666666666666664	0.10185185185185185	0.10377358490566038	0.043478260869565216	0.12380952380952381
Cc1ccc(C(=O)C(C)CN2CCCCC2)cc1	0.1292517006802721	0.1487603305785124	0.11764705882352941	0.14912280701754385	0.16521739130434782	0.11864406779661017
COc1cc(O[C@@H]2O[C@H](CO)[C@@H](O)[C@H](O)[C@H]2O)ccc1C	0.08860759493670886	0.10687022900763359	0.13934426229508196	0.14166666666666666	0.1111111111111111	0.15
CC/C=C\C[C@H](O)[C@H](C)[C@H](O)[C@H](C)[C@@H](O)[C@@H](O)CO	0.10067114093959731	0.14166666666666666	0.06504065040650407	0.08403361344537816	0.13793103448275862	0.1504424778761062
C[C@H](CCC(=O)O)[C@H]1CC[C@H]2[C@@H]3[C@H](O)C[C@@H]4C[C@H](O)CC[C@]4(C)[C@H]3C[C@H](O)[C@]12C	0.08379888268156424	0.09868421052631579	0.16666666666666666	0.1865671641791045	0.0945945945945946	0.18518518518518517
COc1ccc([C@@H]2Cc3ccccc3C2=O)cc1	0.176056338028169	0.12	0.09836065573770492	0.1	0.22727272727272727	0.07258064516129033
CCn1cc(C(=O)O)c(=O)c2cc(F)c(N3CCNCC3)cc21	0.12578616352201258	0.14285714285714285	0.13178294573643412	0.13385826771653545	0.16666666666666666	0.10687022900763359
CCCCCCCCCCCCCCCCCC(=O)O	0.06832298136645963	0.0661764705882353	0.06923076923076923	0.0703125	0.06870229007633588	0.104
CC1=C(CO)C(=O)O1	0.05426356589147287	0.06862745098039216	0.08421052631578947	0.08602150537634409	0.07216494845360824	0.05154639175257732
CC1(C)C(=O)CC[C@H](C)[C@]1(C)CC[C@H](C)O[C@H]1O[C@@H](CO[C@@H]2O[C@H](C)[C@@H](O[C@H]3O[C@H](C)C(=O)[C@H](O)[C@H](N)[C@H]3N)[C@H](O)[C@H]2N)C1	0.06422018348623854	0.07329842931937172	0.18452380952380953	0.19393939393939394	0.0582010582010582	0.13793103448275862
N[C@H](CCC(=O)O)C(=O)N[C@@H](Cc1ccccc1)C(=O)O	0.2198581560283688	0.16	0.09448818897637795	0.10483870967741936	0.19658119658119658	0.1694915254237288
Clc1ccccc1CN1CCc2sccc2C1	0.13013698630136986	0.09523809523809523	0.07317073170731707	0.0743801652892562	0.16666666666666666	0.048
Nc1ncnc(N[C@@H]2O[C@H](CO)[C@@H](O)[C@H]2O)c(=O)n1	0.06369426751592357	0.09375	0.10743801652892562	0.1092436974789916	0.07142857142857142	0.09917355371900827
C[C@H](N)[C@@H]1CC[C@H](C(=O)Nc2ccncc2)CC1	0.11409395973154363	0.112	0.10833333333333334	0.12931034482758622	0.10743801652892562	0.1092436974789916
CO[C@@H]1[C@@H](O)[C@H](O[C@@H]2[C@@H](O)[C@H](O[C@H]3OC(C)=C[C@H](O)[C@H](O)[C@H]3N)[C@@H]2O)O[C@@H](C)[C@@H]1O	0.03723404255319149	0.05	0.13286713286713286	0.1347517730496454	0.04487179487179487	0.1258741258741259
CSCC/C(=N\OC(=O)c1ccc(C)cc1)C(=O)Nc1ccc(C#N)c(C(C)C)c1	0.2147239263803681	0.1875	0.10738255033557047	0.12413793103448276	0.2028985507246377	0.1232876712328767
C[C@@H]1CC[C@@]2(C)C(=O)CC[C@@H]3[C@H](C)C[C@@H]4O[C@]4(C)[C@H](O)C[C@]3(C)[C@H]1CC[C@]2(C)C(=O)CO	0.05235602094240838	0.07407407407407407	0.19148936170212766	0.18571428571428572	0.05625	0.1360544217687075
Cc1cc(F)ccc1-c1c(-c2ccc(F)cc2)nc(C(C)C)n1/C=C/[C@@H](O)C[C@@H](O)CC(=O)O	0.38666666666666666	0.49586776859504134	0.08695652173913043	0.10191082802547771	0.5172413793103449	0.2
CC[C@@H](C)[C@H](NC(=O)[C@@H](N)CC(C)C)C(=O)N[C@@H](CC(C)C)C(=O)N1CCC[C@H]1C(=O)N[C@@H](CCCCN)C(=O)N[C@@H](Cc1c[nH]cn1)C(=O)N[C@@H]	0.10344827586206896	0.10096153846153846	0.09852216748768473	0.11055276381909548	0.0821256038647343	0.13846153846153847
C/C=C(/C)C(=O)O[C@H]1C[C@@H](C)C=C2C=C[C@H](C)[C@H](CC[C@@H]3C[C@@H](O)CC(=O)O3)[C@H]21	0.08333333333333333	0.11258278145695365	0.7419354838709677	0.7582417582417582	0.09395973154362416	0.35294117647058826
CCOc1ccc(C=O)cc1	0.09774436090225563	0.13333333333333333	0.0970873786407767	0.09900990099009901	0.14	0.08737864077669903
CC(C)=CCC/C(C)=C/CO	0.058823529411764705	0.08333333333333333	0.07766990291262135	0.07920792079207921	0.07692307692307693	0.0891089108910891
CCOC(=O)[C@@H](NC(=O)c1ccccc1)N[C@H]1CC[C@@H](C)CC(=O)N1CCC[C@H]1C(=O)N[C@@H](Cc2ccccc2)C(=O)N[C@@H]1C(=O)N[C@@H](CCC(=O)O)	0.23943661971830985	0.12857142857142856	0.14356435643564355	0.15656565656565657	0.1717171717171717	0.16161616161616163
CCOC(=O)c1ccc(N)cc1	0.11278195488721804	0.14150943396226415	0.11650485436893204	0.1188118811881188	0.1485148514851485	0.10679611650485436
CC/C=C\C/C=C\C/C=C\CCC(=O)O	0.07534246575342465	0.09243697478991597	0.0782608695652174	0.07964601769911504	0.09649122807017543	0.11818181818181818
C/C=C1/CN(C)C(=O)N(c2ccccc2)C1=O	0.15714285714285714	0.125	0.09322033898305085	0.09482758620689655	0.18181818181818182	0.07563025210084033
CCCC/C=C\C/C=C\CCCCCCC(=O)O	0.07096774193548387	0.0859375	0.07258064516129033	0.07377049180327869	0.08943089430894309	0.1092436974789916
CC[C@H]1N=C(N)C[C@@H](O)c2ccccc2N1C	0.125	0.11570247933884298	0.13157894736842105	0.13392857142857142	0.16071428571428573	0.11304347826086956
O=C(O)CC(=O)O	0.09090909090909091	0.09375	0.06451612903225806	0.06593406593406594	0.08695652173913043	0.12643678160919541
C=C(C)[C@@H]1CCC2=CC(=O)C=C[C@]2(C)O1	0.061224489795918366	0.075	0.1388888888888889	0.14150943396226415	0.0782608695652174	0.0990990990990991
O=c1c(-c2ccc(O)cc2)coc2cc(O)cc(O)c12	0.1793103448275862	0.17073170731707318	0.06976744186046512	0.07086614173228346	0.20869565217391303	0.06201550387596899
CCCCC/C=C\C=C/C=C/C[C@@H](O)CC(=O)O	0.12244897959183673	0.15	0.07317073170731707	0.08333333333333333	0.1565217391304348	0.18018018018018017
CCCCCCCC/C=C\CCCCCCCC(=O)O	0.06832298136645963	0.08208955223880597	0.06923076923076923	0.0703125	0.08527131782945736	0.104
Cc1cn([C@H]2C[C@H](N=[N+]=[N-])[C@@H](CO)O2)c(=O)[nH]c1=O	0.06369426751592357	0.06870229007633588	0.12605042016806722	0.1282051282051282	0.07142857142857142	0.09917355371900827
CCN1C[C@]2(COC)[C@H](O)C[C@H](OC)[C@@]34[C@@H]5C[C@@]6(O)[C@H](OC(=O)c7ccccc7)[C@@H]5[C@@](OC(C)=O)([C@@H]([C@H](OC)[C@H]23)[C@@H]14)[C@@H](O)[C@@H]6OC	0.1308411214953271	0.10256410256410256	0.17415730337078653	0.1694915254237288	0.12299465240641712	0.16201117318435754
