# Supplementary material for: Transformer-Decoder GPT Models for Generating Virtual Screening Libraries of HMG-Coenzyme A Reductase Inhibitors: Effects of Temperature, Prompt Length, and Transfer-Learning Strategies
Source: J Chem Inf Model. 2024 Nov 7;64(22):8464–80. doi: 10.1021/acs.jcim.4c01309 (PMC11600504; doi:10.1021/acs.jcim.4c01309)
Supplement: Supplementary file 3 — ci4c01309_si_003.zip [file ci4c01309_si_003.zip › Datasets/xfer_Learning_files/3XALL_model_gen_ic50_results/3XALL_0p0_Docking_Molecules_QED_props.csv]

IC50	QED	SMILES	MW	aLogP	HBA	HBD	RotBond	AromRings	Score
736.2706	0.5406615466222723	COc1ccc(F)cc1C(=O)NCCc1ccc(S(=O)(=O)NC(=O)NC2CCCCC2)cc1	477.5580000000003	3.1274000000000015	5	3	8	2	-8.4
740.9828	0.32374534522986903	C=C(C)[C@H]1CC[C@]2(C)CC[C@@]3(C)[C@@H](CC[C@@H]4C(C)(C)[C@@H](OC(=O)CC(C)C)CC[C@]43C)[C@H]12	442.7280000000003	8.205500000000008	2	0	4	0	-8.2
917.89325	0.3976356477162911	CCC[S@@](=O)[C@H](CC)[C@H](CC(C)C)Sc1ccc(-c2ccc(F)cc2)cc1	406.63200000000006	6.936800000000007	2	0	10	2	-6.4
722.9039	0.39895528849748824	CC(C)CCC[C@@H](C)[C@H]1CC[C@@]2(C(C)O)C3=CCC4C(C)(C)[C@@H](O)CC[C@]4(C)C3CC[C@]12C	458.7710000000003	7.775800000000011	2	2	6	0	-6.9
644.49384	0.5055052971214055	COC(=O)C1=C(C)NC(C)=C(C(=O)OC)C1c1ccccc1[N+](=O)[O-]	346.33900000000006	2.1756	7	1	4	1	-6.6
117.023346	0.7895376564413752	Cn1cc(Br)cc(-c2cc(F)ccc2F)nc1-c1ccc(C(=O)O)cc1	419.22500000000014	4.632400000000004	3	1	3	2	-8.6
360.5704	0.49524425564205327	COc1ccnc(CC[C@@H](O)C[C@@H](O)CC(=O)[O-])c1C(=O)Nc1ccc(C(F)(F)F)cc1	455.4090000000001	1.5458000000000005	7	3	10	2	-6.7
169.12524	0.18257012339398185	CC(C)(O[C@@H]1O[C@H](CO)[C@@H](O)C(=O)O[C@H]1[C@H](O)[C@H](O)[C@H](N)CN2C(=O)Cc3ccccc3-c3ccccc32)C(=O)N[C@@H]1CCCN(C)[C@@H](C)C1	698.8139999999999	0.06590000000000806	12	6	10	2	-8.2
369.64417	0.4302930055885492	CC(C)CCO[C@@H](C)[C@H]1CC[C@@]2(C(C)O)C3=CCC4C(C)(C)[C@@H](O)CC[C@]4(C)C3CC[C@]12C	460.7430000000003	6.7646000000000095	3	2	6	0	-7.2
1.2949605	0.1931580696986653	COc1cccc(CNC(=O)c2c(-c3ccccc3)c(-c3ccc(F)cc3)c(CC[C@@H](O)C[C@@H](O)CC(=O)[O-])n2C(C)C)c1	601.6950000000003	4.665200000000005	6	3	14	4	-8.5
167.15901	0.13488638374695847	O=C(N[C@H](COC(=O)c1ccc(F)cc1)C(=O)O)C(=O)N[C@@H](Cc1ccccc1)C(=O)N[C@@H](CCC(=O)O)c1ccccc1	607.5910000000003	2.0017000000000005	9	5	14	3	-8.7
835.7744	0.4934273647121776	Cc1ncc(COP(=O)(O)O)c(-c2ccccc2)c1CC(O)CNCC	380.3810000000002	2.179219999999999	7	4	9	2	-7.0
279.35995	0.5676190793063585	COc1cc(Cc2cc(C(F)(F)F)nn2-c2ccc(S(N)(=O)=O)cc2)cc(OC)c1OC	471.4570000000002	3.155100000000002	6	1	7	3	-8.2
1.4399554	0.35844830017681795	CC(C)c1nc(N(C)S(C)(=O)=O)nc(-c2ccc(F)cc2)c1/C=C/[C@H]1C[C@H](O)CC(Oc2c(F)cc(F)cc2F)O1	595.6150000000004	5.177400000000007	7	1	8	3	-10.0
273.603	0.7362258080138818	COc1cc([C@H](O)C[C@@H](O)CC(=O)[O-])c(-c2ccc(F)cc2)cc1OC	363.36100000000005	1.4342999999999997	6	2	8	2	-7.0
26.15159	0.5906933410808219	C#CCN(Cc1ccc(O)cc1)[C@H]1CCCC[C@@H]1CCC(O)CC(=O)O	359.4660000000001	3.0020000000000007	5	3	9	1	-8.3
139.81224	0.6564465021990212	NS(=O)(=O)c1cc2c(cc1Cl)NC(C(Cl)Cl)NS2(=O)=O	380.66200000000003	0.8210000000000004	5	3	2	1	-7.1
286.20157	0.26054554435322563	CCCCCn1cc(C(=O)c2ccc(F)cc2)c(-c2ccc(F)cc2)c(CC[C@@H](O)C[C@@H](O)CC(=O)[O-])n1C(=O)[O-]	570.5890000000003	2.5409000000000006	8	2	14	2	-7.8
85.45011	0.0463939924018989	C[C@@H](NC(=O)[C@H](Cc1ccccc1)C(=O)N[C@@H](C)NC(=O)[C@@H](N)Cc1ccccc1)C(=O)N[C@@H](CCC(=O)O)C(=O)N[C@@H](CCC(=O)O)C(=O)	696.7580000000003	-0.6034999999999902	11	8	21	2	-8.2
4.0990195	0.409804186811716	Cc1cc(F)ccc1-c1c(-c2ccc(F)cc2)nc(C(C)C)n1/C=C/[C@@H](O)C[C@@H](O)CC(=O)O	470.5160000000002	4.984420000000007	5	3	9	3	-8.1
993.9797	0.45616813415840257	O=C(CBr)c1cc(-c2ccc(F)cc2)cc(-c2ccc(F)cc2)c1O	403.2220000000001	5.582000000000004	2	1	4	3	-7.2
600.09674	0.1562663976941014	COC(=O)CNC(=O)[C@@H]1C[C@@H]2CCCC[C@@H]2CN1C[C@@H](O)[C@H](Cc1ccccc1)NC(=O)[C@H](CC(N)=O)NC(=O)c1ccc2ccccc2n1	686.8100000000001	1.466900000000005	9	5	14	3	-9.2
1.8073405	0.19537923155796955	COn1cc(CNC(=O)c2c(-c3ccccc3)c(-c3ccc(F)cc3)c(CC[C@@H](O)C[C@@H](O)CC(=O)[O-])n2C(C)C)c(C)c1F	622.6890000000002	3.9640200000000023	6	3	14	4	-8.1
34.145435	0.48326943344925527	CCc1nc(C)c(-c2cc(F)ccc2F)c(-c2ccc(F)cc2)c1/C=C/[C@@H]1C[C@@H](O)CC(=O)O1	467.4870000000002	5.783420000000007	4	1	5	3	-8.2
309.26456	0.2346948967920698	CC(=O)O[C@H]1O[C@H](C)[C@@H](O[C@H]2C[C@@](C)(O)[C@@H](OC(=O)CC(C)C)[C@H](C)O2)[C@H](OC(=O)[C@H](C)C1=O)[C@@H]1OC(=O)C[C@@H]1O	588.6030000000003	0.3167000000000027	14	2	7	0	-7.6
22.32951	0.40755383583445043	Cc1cccc(-c2cc(-c3ccccc3)nc(C(C)C)c2/C=C/[C@@H](O)C[C@@H](O)CC(=O)O)c1	445.55900000000025	5.447220000000008	5	3	9	3	-8.7
160.4295	0.4732790343822408	C=C1CC[C@H](O)C/C1=C/C=C1\CCC[C@]2(C)[C@@H]([C@H](C)/C=C/[C@H](C)C(C)C)CC[C@@H]12	396.6590000000001	7.641000000000008	1	1	5	0	-7.7
720.1446	0.5354616003141074	CC(C)(C)OC(=O)[C@H]1C[C@@H]2C[C@@H]3C=C4C[C@@H](O)CC[C@]4(C)[C@H]3CC[C@@]21C	360.5380000000002	4.877900000000005	3	1	1	0	-7.0
394.03583	0.5819265159786372	CCC[C@@H](CCOC(C)=O)[C@@H]1C[C@@H](O)C[C@@H]2C=C[C@H](O)C[C@@H]1C2	324.46100000000007	3.070100000000002	4	2	6	0	-6.6
718.34784	0.7827501851337003	CC(=O)OCC1=C(C)NC(C)=C(C(=O)OC(C)C)C1c1ccccc1Cl	377.86800000000005	4.089500000000003	5	1	5	1	-6.5
14.572643	0.6211825621228858	CCC(C)(C)C(=O)O[C@@H]1C2C(=C[C@H](C)[C@@H]1O)C=C[C@H](C)[C@@H]2CC[C@@H]1C[C@@H](O)CC(=O)O1	434.57300000000026	3.5564000000000027	6	2	6	0	-7.8
10.402328	0.5532373059211996	C/C=C(/C)C(=O)O[C@H]1C[C@@H](C)C=C2C=C[C@H](C)[C@H](CC[C@@H]3C[C@@H](O)CC(=O)O3)[C@H]21	402.53100000000023	4.115600000000003	5	1	5	0	-7.9
516.42035	0.5295731957656133	CC1=C(/C=C/C(C)=C/C=C/C(C)=C/C(=O)O)C(C)(C)CCC1	300.44200000000006	5.602600000000005	2	1	5	0	-6.4
273.34232	0.8670414929891526	Cc1cc(-c2ccc(F)cc2)c(/C=C/[C@@H]2C[C@@H](O)CC(=O)O2)c(C)n1	341.3820000000001	3.584240000000002	4	1	3	2	-7.6
7.2372017	0.18198382715397088	CCc1cccc(NC(=O)c2c(-c3ccc(F)cc3)c(-c3ccc(F)cc3)c(CC[C@@H](O)C[C@@H](O)CC(=O)[O-])n2C(C)C)c1	603.6860000000001	5.6804000000000086	5	3	13	4	-7.4
3.336478	0.33067366477593035	CC(C)c1cc(-c2ccc(F)cc2)c(-c2cccc(Br)c2)n1/C=C/[C@@H](O)C[C@@H](O)CC(=O)O	516.4070000000002	5.904400000000007	4	3	9	3	-8.0
26.097355	0.6359886299211938	CC[C@H]1C(=O)OCC(C)(C)[C@@H]2CC3=CC=C[C@]4(C)[C@H](C)CC[C@@H](O)C[C@@H]4C3=CCN21	413.6020000000002	4.648300000000004	4	1	1	0	-7.9
195.11751	0.5003983975184703	COc1ccc(-c2cc(-c3ccccc3)nc(C(C)C)c2/C=C/[C@@H]2C[C@@H](O)CC(=O)O2)cc1	443.54300000000023	5.627300000000007	5	1	6	3	-7.9
20.984507	0.551149584167174	CCCc1c(C/C=C/[C@@H](O)C[C@@H](O)CC(=O)[O-])c(-c2ccc(F)cc2)cn1C(C)C	416.51300000000003	3.178200000000002	4	2	11	2	-6.9
448.919	0.5277905059697585	C=C1/C(=C\C=C2/CCC[C@]3(C)[C@@H]([C@H](C)CCCC(C)C)CC[C@@H]23)C[C@@H](O)C[C@@H]1O	400.64700000000016	6.589800000000009	2	2	6	0	-7.1
8.203459	0.2370351419696032	CC(C)CC(=O)O[C@H]1C[C@@H](C)C=C2C=C[C@H](C)[C@H](CC[C@@H](O)C[C@@H](O)CC(=O)NO)[C@H]21	437.5770000000002	3.136400000000001	6	4	10	0	-7.5
434.10358	0.3432318165409457	C=C(C(=O)OC(C)=O)[C@H]1C[C@@H]2C=C[C@H](C)[C@H](CC[C@@H]3C[C@@H](O)CC(=O)O3)[C@H]12	376.4490000000001	2.553400000000001	6	1	5	0	-7.4
349.20996	0.23526258168565614	COc1cccc2c1C(=O)c1c(O)c3c(c(O)c1C2=O)C[C@@](O)(C(=O)CO)C[C@@H]3O[C@H]1C[C@H](N)[C@@H](O)[C@H](C)O1	543.5250000000003	0.0012999999999993017	12	6	5	3	-8.4
284.1202	0.7964461277127532	CCOC(=O)C1=C(C)NC(C)=C(C(=O)OC)C1c1cccc(Cl)c1Cl	384.259	3.9643000000000033	5	1	4	1	-6.5
18.187277	0.1568888746348767	C[C@@H]1C/C=C/C=C/C=C/C=C/[C@H](O[C@@H]2O[C@H](C)[C@@H](O)[C@H](N)[C@@H]2O)C[C@@H]2O[C@](O)(C[C@@H](O)C[C@H]3O[C@@H]3/C=C/C(=O)O1)C[C@H](O)[C@H]2C(=O)O	665.7330000000004	0.11970000000000325	14	7	3	0	-8.5
11.671903	0.5246403478312968	CC[C@H](C)C(=O)O[C@H]1C[C@@H](C)C=C2C=C[C@H](C)[C@H](CC[C@@H](O)C[C@@H](O)CC(=O)[O-])[C@H]21	421.55400000000026	2.3809000000000005	6	2	10	0	-7.2
421.4904	0.6374853110924886	CC[C@]1(O)CCN2CCc3ccc(OC)cc3[C@@H]2C[C@@H]1C[C@H]1NCCc2cc(OC)c(OC)cc21	480.64900000000034	4.4398000000000035	6	2	6	2	-7.4
70.47218	0.5352586371334739	COc1cc(-c2ccc(F)cc2)cc(CC2CCCCC2)c1OCC(O)C[C@@H](O)CC(=O)[O-]	459.53400000000033	3.2548000000000012	6	2	11	2	-8.0
