# Supplementary material for: Transformer-Decoder GPT Models for Generating Virtual Screening Libraries of HMG-Coenzyme A Reductase Inhibitors: Effects of Temperature, Prompt Length, and Transfer-Learning Strategies
Source: J Chem Inf Model. 2024 Nov 7;64(22):8464–80. doi: 10.1021/acs.jcim.4c01309 (PMC11600504; doi:10.1021/acs.jcim.4c01309)
Supplement: Supplementary file 3 — ci4c01309_si_003.zip [file ci4c01309_si_003.zip › Datasets/xfer_Learning_files/3XALL_model_gen_ic50_results/3XALL_0p0_Refined_Molecules_QED_props.csv]

IC50	QED	SMILES	MW	aLogP	HBA	HBD	RotBond	AromRings
[1.9535933e+08]	0.722688207719014	COC(=O)[C@H]1Cc2c(n(C)c3ccccc3n1C)C2	258.321	2.1620999999999997	4	0	1	1
[67127.2]	0.9040890002345446	CCN(CC)C(=O)N[C@H]1C=C2c3cccc4[nH]cc(c34)C[C@H]2N(C)C1	338.45500000000015	2.841400000000001	2	2	3	2
[975773.75]	0.365467444633094	C=C[C@H](O)C/C(=N\OC(C)=O)c1ccccc1	233.26700000000002	1.8908	3	1	5	1
[34490468.]	0.8036660945755102	CCN(C)C(=O)Nc1ccc(-c2ccnc3c(C#N)cnn23)cc1	320.356	2.7515800000000015	4	1	3	3
[6765349.5]	0.6961330080289586	Nc1ccc2c(c1)CCc1cccnc1C2=O	224.263	1.9934	3	1	0	2
[53889.117]	0.4198756506676897	CCOC[C@H]1O[C@@H](OC(=O)c2cccnc2)[C@H](OC(C)=O)[C@@H](OC(C)=O)[C@@H]1OC(C)=O	439.41700000000026	0.7948999999999995	11	0	8	1
[8482.941]	0.4066877264449016	C=CC[S@](=O)[C@H](CC)NC(=O)[C@@H](Cc1ccccc1)C(=O)OC(C)(C)C	379.52200000000016	2.974000000000001	4	1	9	1
[23364.305]	0.5791124050132879	C=C1[C@H](O)C[C@@H]2[C@@H](C)CC[C@@H]1C[C@H]2O	196.29	1.7205	2	2	0	0
[3.9899235e+08]	0.5706913849970715	COc1ccccc1N	123.15499999999999	1.2773999999999999	2	1	1	1
[89173.17]	0.5349726332892469	C[C@@]1(CO)C(=O)OC(=O)CC[C@H]2[C@@H]3CCC4=CC(=O)CC[C@]4(C)[C@H]3C(=O)C[C@@]21C	402.48700000000025	2.7657000000000007	6	1	1	0
[80755.234]	0.6649515564043438	O=C(CCCN1CC=C(n2c(=O)[nH]c3ccccc32)CC1)c1ccc(F)cc1	379.4350000000002	3.6784000000000026	3	1	6	3
[736.2706]	0.5406615466222723	COc1ccc(F)cc1C(=O)NCCc1ccc(S(=O)(=O)NC(=O)NC2CCCCC2)cc1	477.5580000000003	3.1274000000000015	5	3	8	2
[87717.016]	0.30994100504194527	CC(C)(C)c1ccc(C(=O)CCCN2CCC(OC(c3ccccc3)c3ccccc3)CC2)cc1	469.6690000000001	7.217600000000008	3	0	9	3
[9596.724]	0.20695259185754508	C[C@@H]1O[C@@H](O)[C@@H](O[C@H]2[C@@H](O)C[C@H](N)[C@H](O[C@H]3OC(CN)=CC[C@H]3N)[C@H]2O)[C@H](O)[C@@H]1O	435.47400000000016	-4.046599999999994	12	8	5	0
[171493.3]	0.9409407570607916	Cc1coc2c1CCN(CCc1ccc(F)cc1)C(=O)N2	288.322	3.359820000000002	2	1	3	2
[51158.734]	0.8254769086169633	COC(=O)[C@@H](Cc1ccccc1)NC(=O)[C@@H]1CCc2ccccc2CN1C	366.4610000000001	2.3337000000000003	4	1	5	2
[6630.0137]	0.32610229913912514	CC[C@H](C)[C@@H](NC)C(=O)N[C@@H](CC(C)C)C(=O)N[C@@H](CC(C)C)C(=O)N1CCC[C@H]1C(=O)O	468.63900000000035	1.7579000000000022	6	4	13	0
[73268.09]	0.8841047390644526	CO[C@@H]1c2cc(C(=O)O)ccc2C(=O)c2c(O)cccc21	284.267	2.3706000000000005	5	2	2	2
[84688.25]	0.659162096020487	CCC[C@H](C(=O)O)[C@H]1CC[C@H]2[C@@H]3[C@H](O)C[C@@H]4C[C@H](O)CC[C@]4(C)[C@H]3CC[C@]12C	392.5800000000002	4.477900000000004	4	3	4	0
[5.9064595e+11]	0.7884791952665648	Nc1snnc1-c1ccc(Cl)cc1	211.67700000000002	2.4407000000000005	3	1	1	2
[976875.25]	0.8186849814326077	CC[C@H](C)SSc1nc2c(N(C)C)nc(N(C)C)nc2[nH]1	326.49500000000006	3.0237000000000007	7	1	6	2
[23174362.]	0.6170396190076358	O=c1[nH]c(Cl)c(F)cc1NC1=NCCN1	230.63000000000002	0.5385000000000001	3	3	1	1
[292870.38]	0.5496975205821435	NC1=C(C(=O)O)N2C(C(=O)O)=C(C(=O)O)CS[C@@H]2SC1	318.332	-0.25619999999999954	10	4	3	0
[47364.113]	0.18999851150014593	O=C[C@H](O[C@H]1O[C@H](CO[C@@H]2O[C@H](CO)[C@@H](O)[C@H](O)[C@H]2O)[C@@H](O)[C@H](O)[C@H]1O)c1ccccc1	460.4320000000001	-3.432699999999996	12	7	8	1
[13605638.]	0.8306226664509899	COc1cc2nc(N3CCN(C(=O)C4CCCO4)CC3)nc(N)c2cc1OC	387.44000000000017	1.0567999999999995	8	1	4	2
[18701.555]	0.5459100356936089	O=c1oc2ccccc2c(O)c1Cc1c(O)c2ccccc2oc1=O	336.29900000000004	2.9014000000000006	6	2	2	4
[55403772.]	0.6555935935870101	CCC(=O)Nc1ccc(O)cc1	165.19199999999998	1.7407	2	2	2	1
[78449.72]	0.7683462943337546	Nc1ccc(CCc2ccc(N)cc2)cc1	212.29600000000002	2.6362000000000005	2	2	3	2
[295696.75]	0.476109160950272	COc1cc(C)c2c(c1)C(=O)c1ccc(C(=O)c3ccccc3Cl)cc1-2	362.81200000000007	5.099420000000003	3	0	3	4
[168748.42]	0.6572104847786724	CC(C)COC(=O)C(O)c1ccccc1C(=O)c1ccccc1	312.365	3.1502000000000017	4	1	6	2
[114534.04]	0.4581761346904336	COc1cc(O[C@H]2O[C@H](CO)[C@@H](O)[C@H](O)[C@H]2O)ccc1O	302.27900000000005	-1.4205000000000003	8	5	4	1
[1899136.9]	0.8945673552331613	CN(C(=O)c1ccc(Cl)cc1)C(=O)N1c2ccccc2C[C@H]1C(=O)O	358.7810000000001	3.047900000000001	4	1	2	2
[398738.8]	0.7048857984659846	CCOC(=O)N1CCC(=C2c3ccc(Cl)cc3CCc3cccnc32)CC1	382.89100000000025	4.887800000000005	3	0	1	2
[101029.28]	0.8460610896604897	CC(C)[C@@H]1CC[C@H](C(=O)N[C@H](Cc2ccccc2)C(=O)O)CC1	317.42900000000014	3.2609000000000012	3	2	6	1
[639771.2]	0.6144610503699199	CC1=NC[C@@H](C)N1C(=O)Cc1cccc([N+](=O)[O-])c1	261.28099999999995	1.7864	3	0	3	1
[159572.28]	0.7935527843192115	O=S1(=O)N[C@H]2C[C@@H](/C=C/c3ccccc3)[C@H](-c3ccc(F)cc3)[C@@H]2S1(=O)=O	407.4880000000001	2.6426000000000007	4	1	3	2
[46884448.]	0.7072687150818269	COc1ccc(C(=O)N2CCCC2=O)cc1	219.23999999999995	1.4578	3	0	2	1
[147469.1]	0.7379088954419751	CC(=O)[C@@]1(O)CC[C@H]2[C@@H]3C[C@H](C)C4=CC(=O)C=C[C@]4(C)[C@@]3(F)[C@@H](O)C[C@@]21C	376.46800000000013	2.923300000000001	4	2	1	0
[11989.431]	0.4813872243450544	CN[C@]1(c2ccccc2)O[C@@H](C)CC(=O)N[C@H]1C(=O)N2C(=O)C[C@@H]2C(=O)O	375.38100000000014	-0.4354999999999987	7	3	4	1
[740.9828]	0.32374534522986903	C=C(C)[C@H]1CC[C@]2(C)CC[C@@]3(C)[C@@H](CC[C@@H]4C(C)(C)[C@@H](OC(=O)CC(C)C)CC[C@]43C)[C@H]12	442.7280000000003	8.205500000000008	2	0	4	0
[515699.88]	0.6300658662966987	C[C@H]1C(CO)=CC=C2CCC[C@H]21	164.24799999999996	2.2813	1	1	1	0
[7725.6997]	0.28565736933092156	CC[C@H](O)/C=C/C=C\C[C@H](O)C[C@H](O)[C@H](C)[C@H](O)[C@@H](O)[C@H](C)[C@@H](O)C	360.49100000000004	0.7464999999999999	6	6	12	0
[917.89325]	0.3976356477162911	CCC[S@@](=O)[C@H](CC)[C@H](CC(C)C)Sc1ccc(-c2ccc(F)cc2)cc1	406.63200000000006	6.936800000000007	2	0	10	2
[16012.739]	0.569398568322371	C=C1CC[C@@H](O)[C@]2(C)C3=C(C)CC[C@@H]4[C@@](C)(O)CC[C@]4(C)[C@H]3CC[C@@]12C	358.56600000000014	5.397500000000005	2	2	0	0
[332338.12]	0.7995458306551815	NCC[C@@H]1CC[C@@H](Cc2ccccc2)C1	203.329	2.994200000000002	1	1	4	1
[993055.]	0.654279572711126	O=C(C[S@](=O)Cc1ccccc1)Nc1ccc([N+](=O)[O-])cc1	318.3540000000001	2.4822000000000006	4	1	6	2
[1.114279e+11]	0.5772627921564857	NC(=O)c1cccnc1	122.12699999999997	0.18050000000000016	2	1	1	1
[441441.12]	0.23637274373801034	O=C(O[C@@H]1O[C@H](CO)[C@@H](O)[C@H](O)[C@H]1O)c1cc(O)c(O)c(O)c1	332.2610000000001	-2.2399000000000004	10	7	3	1
[517680.28]	0.6152067043447511	C[C@@H]1C(=O)O[C@@H]2[C@@H](O)[C@@H]3C[C@@H]4[C@@H]5CCCC[C@]5(C)[C@H](O)CC[C@]4(C)[C@@]3(C)[C@]21C	390.56400000000014	3.928600000000003	4	2	0	0
[722.9039]	0.39895528849748824	CC(C)CCC[C@@H](C)[C@H]1CC[C@@]2(C(C)O)C3=CCC4C(C)(C)[C@@H](O)CC[C@]4(C)C3CC[C@]12C	458.7710000000003	7.775800000000011	2	2	6	0
[72551.49]	0.2374774141963669	CC(C)O[C@H]1O[C@@H](CO[C@@H]2O[C@H](CO)[C@@H](O)[C@H](O)[C@H]2O)[C@@H](O)[C@H](O)[C@H]1O	384.37800000000004	-3.964499999999998	11	7	6	0
[644.49384]	0.5055052971214055	COC(=O)C1=C(C)NC(C)=C(C(=O)OC)C1c1ccccc1[N+](=O)[O-]	346.33900000000006	2.1756	7	1	4	1
[427697.03]	0.5887958887252543	CC1=CN([C@H]2OC(=O)C(=O)c3ccccc3C2=O)C(C)(C)[C@@H]1C	313.35300000000007	2.569000000000001	5	0	1	1
[49621860.]	0.8604487652929969	Cc1cccc2c1NC(=O)c1cccnc1N2C1CC1	265.31600000000003	3.256220000000001	3	1	1	2
[1.460642e+08]	0.659653197712672	CON(C)Cc1ccc(OC)cc1	181.23499999999999	1.6884	3	0	4	1
[79639128.]	0.6087786304905676	CC(=O)OC[C@@](COC(C)=O)CC(C)=O	215.22499999999997	0.6661899999999996	5	0	6	0
[825117.8]	0.7324497670731679	O=C(O)C[C@@]1(O)C(=O)N(Cc2ccccc2)C1	235.23899999999998	0.2345999999999997	4	2	4	1
[73841.68]	0.2079442341493163	CO/N=C(\C(=O)N[C@@H]1C(=O)N2C(C(=O)O)=C(COC(C)=O)CS[C@H]12)c1csc(N)n1	455.47400000000016	-0.6224999999999987	10	3	7	1
[51120236.]	0.464877093759921	O=C(O)CC(=O)O	104.06099999999999	-0.4543	4	2	2	0
[2032768.]	0.6694085738431417	O=CC[C@H](O)[C@@H](O)c1ccccc1	180.203	0.6698999999999999	3	2	4	1
[5884366.]	0.5158933946914732	O=C(O)[C@H]1CNC(=O)Cc2cc([N+](=O)[O-])ccc2N1	265.22499999999997	0.13220000000000015	6	3	2	1
[55610.402]	0.6171312932317708	CC(C)=CCC/C(C)=C/CO	154.253	2.6714000000000016	1	1	4	0
[7.161725e+09]	0.5053629591856788	O=[N+]([O-])c1ccc(C(F)(F)F)cc1	191.10799999999998	2.613600000000001	2	0	1	1
[14401506.]	0.33373008943250054	O=C(O)CN[C@@H](O)CO	135.119	-2.0286999999999993	5	4	4	0
[471284.]	0.4365335288303247	Cc1cc2c(c(O)c1O)C(=O)c1ccccc1C2=C(O)C	282.295	3.2879200000000024	4	3	0	3
[372253.53]	0.5430596720560048	Nc1nc(O)c2ncn(CCC(CO)CO)c2n1	253.26199999999994	-0.895	7	4	5	2
[54414.586]	0.8910262977655083	CCn1cc(C(=O)O)c(=O)c2cc(F)c(N3CCNCC3)cc21	319.336	1.2683	5	2	3	2
[6.8353e+08]	0.6646340326140946	c1ccc(CCCCN2CCCC2)cc1	203.32899999999998	3.105100000000002	1	0	5	1
[18394.605]	0.2013071407432967	C[C@H]1N[C@@H](C)N(C(=O)N[C@H](C(=O)N[C@@H](C)C(=O)N[C@@H](CCC(=O)O)C(=O)O)[C@@H](C)O)[C@H]1C	459.5000000000003	-1.5874999999999941	9	7	10	0
[2316.2803]	0.3218660818779779	CCCCC[C@H](O)CCO[C@H]1O[C@@H](CN/C=C/c2ccc(F)cc2)[C@H](O)[C@@H](O)[C@@H]1O	427.51300000000003	1.5415	7	5	12	1
[104097.42]	0.7461408572248782	C=CCc1cc(OC)c(OC)cc1O	194.22999999999996	2.1379000000000006	3	1	4	1
[117.023346]	0.7895376564413752	Cn1cc(Br)cc(-c2cc(F)ccc2F)nc1-c1ccc(C(=O)O)cc1	419.22500000000014	4.632400000000004	3	1	3	2
[9702522.]	0.748363450121821	NC(=O)N1c2ccccc2C=Cc2ccccc21	236.274	3.3872000000000018	1	1	0	2
[174952.27]	0.86769689803387	C[C@@]1(C(=O)O)O[C@]2(C)CC[C@H]1CO[C@]2(C)O[C@@H]2[C@H]1CC[C@@]21C	310.3900000000001	2.576500000000001	5	1	3	0
[22481.322]	0.6572657057837084	Cc1ccccc1NC(=O)c1c(Cl)c(N)nc(NS(N)(=O)=O)c1	355.807	1.4933200000000004	5	4	4	2
[21472.95]	0.6801806437863757	Cc1nn(-c2ccccc2)c(-c2ccc(F)cc2)c1/C=C/[C@@H]1C[C@@H](O)CC(=O)O1	392.4300000000001	4.066520000000003	4	1	4	3
[360.5704]	0.49524425564205327	COc1ccnc(CC[C@@H](O)C[C@@H](O)CC(=O)[O-])c1C(=O)Nc1ccc(C(F)(F)F)cc1	455.4090000000001	1.5458000000000005	7	3	10	2
[inf]	0.7097759763658067	CN(C)c1ccc(C(=C2C=CC(=[N+](C)C)C=C2)c2ccc(N(C)C)cc2)cc1.[Cl-]	407.98900000000003	1.4636000000000002	2	0	4	2
[7019.6807]	0.4880867802345973	COc1cc([C@H]2O[C@H](C)[C@@H](O[C@H]3C[C@@](C)(O)[C@@H](OC(=O)CC(C)C)[C@@H]3C)[C@H](C)C(=O)O[C@H]2C)cc(OC)c1	536.6620000000004	4.233900000000004	9	1	8	1
[1069.4501]	0.483568777102965	CC1(C)[C@H]2[C@H](O)C[C@@]3(C)[C@H](CC[C@@H]4C5CCC(=O)CC(=O)CC[C@]5(C)[C@H]4CC[C@]32C)C1	428.6570000000003	5.970700000000007	3	1	0	0
[3486351.5]	0.49232096167248035	C[C@H](Cl)OC(=O)C(Cl)Cl	191.441	1.9181000000000001	2	0	2	0
[264029.25]	0.7536522811652422	CCc1ccc(C(=O)C(C)CN2CCCCC2)cc1	259.3929999999999	3.5537000000000027	2	0	5	1
[39192.008]	0.1665858254818805	OC[C@@H]1O[C@@H](O[C@@H]2[C@H](O)[C@@H](O[C@H]3O[C@H](CO)[C@@H](O)[C@H](N)[C@H]3O)[C@H](N)C[C@@H]2N)[C@H](O)[C@@H](O)[C@@H]1O	485.48700000000014	-7.257800000000007	15	11	6	0
[39192.008]	0.1665858254818805	OC[C@H]1O[C@@H](O[C@@H]2[C@@H](O)[C@@H](O[C@H]3O[C@H](CO)[C@@H](O)[C@H](N)[C@H]3O)[C@H](N)C[C@@H]2N)[C@H](O)[C@@H](O)[C@@H]1O	485.48700000000014	-7.257800000000007	15	11	6	0
[169.12524]	0.18257012339398185	CC(C)(O[C@@H]1O[C@H](CO)[C@@H](O)C(=O)O[C@H]1[C@H](O)[C@H](O)[C@H](N)CN2C(=O)Cc3ccccc3-c3ccccc32)C(=O)N[C@@H]1CCCN(C)[C@@H](C)C1	698.8139999999999	0.06590000000000806	12	6	10	2
[17039600.]	0.4172148361238069	CC(=O)OCOC(C)OCCN1CCN(CCN(C)C)CC1	317.43000000000006	0.06540000000000279	7	0	10	0
[468753.22]	0.6637617202047963	CC[C@H](C)[C@@H]([C@@H](C)O)CC(=O)O	174.23999999999995	1.5042	3	2	5	0
[369.64417]	0.4302930055885492	CC(C)CCO[C@@H](C)[C@H]1CC[C@@]2(C(C)O)C3=CCC4C(C)(C)[C@@H](O)CC[C@]4(C)C3CC[C@]12C	460.7430000000003	6.7646000000000095	3	2	6	0
[33331642.]	0.7818742743827729	Cc1cc2c(cc1O)N(C)CCc1ccccc1O2	255.31699999999998	3.4852200000000026	3	1	0	2
[2191.5413]	0.4040674513394973	CC(/C=C/C=C/C(=O)O)=C\[C@@H]1C[C@@H]2[C@@H]3CC[C@H](C)[C@]4(C)[C@@H](O)CC[C@]4(C)[C@H]3CC[C@@]21C	426.6410000000003	6.395500000000008	3	2	4	0
[3410020.]	0.7530149310656781	N#C/C(=C1/NCCC1)NC(=O)c1ccccc1	227.26700000000002	1.5349800000000002	3	2	2	1
[inf]	0.32237258537473973	COc1cc2c3cc1Oc1cc(ccc1O)C[C@@H]1c4c(cc(OC)c(O)c4Oc4ccc(cc4)C[C@@H]3N(C)CC2)CC[N+]1(C)C.[Cl-]	645.1959999999999	3.7050000000000027	7	2	2	4
[98835.305]	0.7598429619737275	COc1cc2cc(c1OC)C(=O)O[C@@H]2[C@@H](O)C(=O)O	268.22099999999995	0.3607999999999999	7	2	4	1
[3814709.8]	0.7630589070458584	CN(C)CCOC(=O)C1(c2ccccc2)CCCC1	261.365	2.6032	3	0	5	1
[30109.164]	0.8178744322781549	CN(C)CCCN1c2ccccc2CCc2ccc(Cl)cc21	314.86	4.528400000000004	2	0	4	2
[21469892.]	0.3421649764209863	O=[S@](CCCCP(=O)(O)O)c1ccc([N+](=O)[O-])cc1	307.26400000000007	1.6602999999999997	6	2	7	1
[1326.8661]	0.3454134595698074	O=C(O)c1cc(=O)c2c(OCC(O)COc3cccc4oc(C(=O)O)cc(=O)c34)cccc2o1	468.37000000000023	2.1145	11	3	8	4
[542156.]	0.9088401551559991	COc1ccc([C@H]2c3ccccc3CC(=O)c2O)cc1	268.31199999999995	2.3132	3	1	2	2
[2763776.5]	0.7770022359534293	CCOC(=O)[C@@H](OC(C)=O)c1cccc(Cl)c1	256.68499999999995	2.5073000000000008	4	0	4	1
[5480.949]	0.7794830462159167	OC(c1ccc(Cl)cc1)(c1ccc(Cl)cc1)C(Cl)Cl	336.04499999999996	5.033000000000001	1	1	3	2
[313185.66]	0.8548175680831565	COc1cc(CO)ccc1C(=O)NCCc1ccccc1	285.34299999999996	2.16	3	2	6	2
[inf]	0.4654194181953553	CCCCCCC[C@H](O)[C@H](O)CC[C@H](O)CC(=O)[O-].C	291.408	0.9859000000000002	5	3	12	0
[46638.875]	0.6764244105630285	CCNCCC[C@H](C)NC(=O)c1cc(Cl)cc(Cl)c1O	319.232	3.207000000000002	3	3	7	1
[1.2949605]	0.1931580696986653	COc1cccc(CNC(=O)c2c(-c3ccccc3)c(-c3ccc(F)cc3)c(CC[C@@H](O)C[C@@H](O)CC(=O)[O-])n2C(C)C)c1	601.6950000000003	4.665200000000005	6	3	14	4
[16039.3955]	0.8371289360458547	COc1cc(NC(C)CCCN)c2ncccc2c1	259.35299999999995	2.782700000000001	4	2	6	2
[470051.4]	0.6932796632293876	C=CCc1ccc(O)c(OC)c1	164.20399999999995	2.1292999999999997	2	1	3	1
[14490.014]	0.7633356797378901	C[C@@H]1[C@@H]2C3=CC(=O)[C@@H]4CC(=O)C=C[C@]4(C)[C@@]3(F)[C@@H](O)C[C@@]2(C)[C@H]1C(=O)CO	376.42400000000015	1.5696999999999999	5	2	2	0
[70353704.]	0.648992997673232	c1cc2c(cc1[C@@H]1COc3ccccc3C1=O)C2	236.26999999999998	2.949700000000001	2	0	1	3
[2621231.5]	0.3782778938709654	N[C@H](CNC(=O)C(=N)NC(=O)c1ccc(Cl)cc1)C(=O)O	312.713	-0.42482999999999965	5	5	4	1
[163093.67]	0.674274879902801	COCc1cc(Cl)nc(N)n1	173.60299999999998	0.8586	4	1	2	1
[902054.3]	0.5726407465226224	C=C(C)[C@@H](O)C(=O)O[C@H]1CCC2=C[C@@H]1OC2	224.25599999999994	0.9541999999999999	4	1	3	0
[12980.802]	0.5855986432296286	CC(=O)O[C@H](C)CC(=O)O	146.142	0.4126999999999999	4	1	3	0
[745311.7]	0.5253875259706279	CCCCC[C@H](O)[C@H](O)CC(=O)[O-]	189.23099999999997	-0.5715000000000001	4	2	7	0
[10261.0625]	0.043741557343612084	N[C@H](CCC(=O)N[C@@H](CSSC[C@H](NC(=O)CC[C@H](N)C(=O)O)C(=O)NCC(=O)O)C(=O)NCC(=O)O)C(=O)O	612.6400000000004	-3.8767999999999985	16	10	21	0
[20328.438]	0.7137356297861781	CC12CCC(O[C@H]3O[C@H](C)[C@@H](O)[C@H](O)[C@H]3O)CC[C@]1(C)C2	300.3950000000001	1.1893999999999996	5	3	2	0
[167.15901]	0.13488638374695847	O=C(N[C@H](COC(=O)c1ccc(F)cc1)C(=O)O)C(=O)N[C@@H](Cc1ccccc1)C(=O)N[C@@H](CCC(=O)O)c1ccccc1	607.5910000000003	2.0017000000000005	9	5	14	3
[5168868.]	0.9368095488884243	Cc1cccc(COc2ccc(C3SC(=O)NC3=O)cc2)c1	313.3780000000001	3.5981200000000024	4	1	4	2
[7994453.]	0.721001231997273	Cc1c(O)cc2c(=O)c(-c3ccccc3)coc2c1	252.269	3.474020000000001	3	1	1	3
[5490159.5]	0.7951707473617159	C=Cc1ncc(OC)c(OC)c1C(=O)N	208.21699999999996	0.8407	4	1	4	1
[4595651.]	0.7605090714727583	C=CCN(C)[C@@H]1Cc2ccccc2CCc2ccccc21	277.411	4.186800000000003	1	0	3	2
[3820458.2]	0.2894842247947114	OC[C@H]1O[C@@](CO)(CO)[C@H](O)[C@H](O)[C@H]1O	224.20900000000003	-3.8163999999999993	7	6	3	0
[89679.24]	0.5835516048745977	C[C@@]1(c2ccccc2)CCC(C)(C)CCC1	216.3679999999999	4.934600000000005	0	0	1	1
[303239.22]	0.7585775275817872	Cc1cccc(C(=O)C(C)CN2CCCCC2)c1	245.36599999999993	3.2997200000000024	2	0	4	1
[530904.7]	0.32676903230238485	CCO[P@H](=O)N(C)CCCCCN1CCCO[C@@H]1CO[C@@H](C)O	352.41200000000003	1.9179999999999997	7	1	12	0
[1.1064117e+08]	0.7123360831618061	N#CC1=C(N)OC(=O)[C@]1(C)c1ccccc1	214.22400000000002	1.1949800000000002	4	1	1	1
[1.6303227e+09]	0.5902784753702796	CC1(C)OC[C@]2(C)OC(=O)C[C@@H]2OC(=O)C=C1	240.255	0.9687999999999999	5	0	0	0
[151029.56]	0.4208796544221372	CN(C)CCCSc1ccc(C(=S)NC(=O)Cc2ccc(F)cc2)cc1	390.5490000000001	3.903900000000003	4	1	8	2
[240835.3]	0.5971135576292469	O=C(CC(=O)O)c1ccc(Cl)cc1	198.605	1.9974	3	1	3	1
[64756.86]	0.39183082481861436	CC1(C)C[C@@H]2C3=CC[C@H]4[C@@](C)(CC[C@@H]5C(C)(C)[C@@H](O)CC[C@]54C)[C@@]3(C)C(=O)C[C@@]2(C(=O)CO)C(=O)C=C1	510.7150000000004	5.234500000000005	5	2	2	0
[116160.86]	0.796240751723485	C[C@H](O)c1ccc(C(=O)Nc2ccc(S(=O)(=O)N3CCN(C)CC3)cc2)cc1	403.5040000000002	1.9283	5	2	5	2
[1851601.4]	0.5625482207240298	Nc1ncn([C@H]2C[C@H](O)C[C@@H]2CN)c(=O)n1	225.25199999999995	-1.5087999999999993	6	3	2	1
[6675.613]	0.5262718010310679	CNCc1ccc(CSC(=S)NC(=S)NC2CCCCCC2)cc1	381.63600000000025	4.111000000000003	6	3	5	1
[8193.716]	0.17094715906873678	O=C(O)[C@H]1O[C@@H](O[C@H]2[C@@H](O)[C@@H](O)[C@H](O[C@H]3[C@@H](O)[C@@H](O)[C@H](O)[C@@H]3O)[C@H](O)[C@@H]2O)[C@@H](O)[C@@H](O)[C@@H]1O	488.3950000000001	-8.06799999999999	16	12	5	0
[5875988.]	0.4435105912731592	O=c1ccn([C@@H]2O[C@H](CO)[C@@H](O)[C@H]2O)c(=O)[nH]1	244.20300000000003	-2.8519	6	4	2	1
[835.7744]	0.4934273647121776	Cc1ncc(COP(=O)(O)O)c(-c2ccccc2)c1CC(O)CNCC	380.3810000000002	2.179219999999999	7	4	9	2
[29361.83]	0.8612734984121252	COc1cc([C@H]2[C@@H]3C[C@H](O)[C@H](C)[C@@H]3CC2)ccc1O	262.349	2.911300000000001	3	2	2	1
[904399.]	0.6726214616732867	O=C1[C@H](Cc2ccc(F)cc2)NCc2cc([N+](=O)[O-])ccc2N1	315.30400000000003	2.3869	4	2	3	2
[35762.34]	0.17074395647973564	OC[C@H]1O[C@@H](OC[C@H]2O[C@H](O)[C@@H](O[C@H]3[C@H](O)[C@@H](O)[C@H](O)[C@H]3O)[C@H](O)[C@@H]2O)[C@H](O)[C@@H](O)[C@@H]1O	474.4120000000001	-7.547099999999989	15	11	6	0
[45742.387]	0.8833311857805227	Cc1ccc(S(=O)(=O)NC(=O)NN2CCCCC2)cc1	297.38000000000005	1.3838199999999994	4	2	3	1
[54951.727]	0.54694802400528	CC1=C[C@H]2C(=O)O[C@H]3C[C@@H](C)[C@H]4C[C@@H](O)C[C@]4(C)[C@H]3CC[C@@]21C	318.4570000000001	3.707600000000003	3	1	0	0
[82655.79]	0.6334146195186349	C[C@@H](/C=C/[C@@]1(O)C(C)=CC2(C)C)C[C@H]1CC=C2C	246.39399999999995	4.252200000000004	1	1	0	0
[205540.7]	0.30454053893626476	C=CCCCCCCCCCCCCCCC(=O)O	268.4409999999999	5.718400000000004	2	1	15	0
[6415293.]	0.6410513905910981	C=C[C@]1(C)CC[C@H]([C@@H]2C(C)=CCC2)N(C)C1	219.37199999999996	3.6292000000000026	1	0	2	0
[36035284.]	0.2637913980805922	[N-]=[N+]=NCCOCCOCC(C)O	189.215	0.7106999999999999	3	1	8	0
[11523.319]	0.3693285160561409	COC(=O)[C@@H](O)[C@H](CCO)C1=C(O)[C@]2(C)C3=C(C)C=C4C[C@@H](O)C=C[C@]4(C)[C@@]3(C)CC[C@]12C	458.59500000000025	3.7409000000000026	6	4	5	0
[766747.2]	0.32146962429561426	CC(=O)OC(C)=O	102.089	0.09600000000000009	3	0	0	0
[481820.16]	0.7318269560174276	C[C@]1(C(=O)O)CC[C@H]2[C@@H]3C[C@H](C)C4=CC(=O)C=C[C@]4(C)[C@@]3(F)[C@@H](O)C[C@@]21C	376.46800000000013	3.6941000000000024	4	2	1	0
[38002.066]	0.8048695029648197	OCCOCCN1CCN(C2=Nc3ccccc3Sc3ccccc32)CC1	383.51700000000017	2.8560000000000016	5	1	5	2
[14336554.]	0.47344241954632516	O=c1cc(-c2ccccc2)oc2ccc3ccccc3c12	272.30300000000005	4.613200000000003	2	0	1	4
[1372287.2]	0.3448074018268864	CCN1CCN(C(=O)N[C@@H](C(=O)N[C@@H]2C(=O)N3[C@@H]2SC(C)(C)[C@@H]3C(=O)O)c2ccccc2)C(=O)C1=O	517.5640000000003	-0.24029999999999685	8	3	6	1
[163903.23]	0.46513972249238905	CC(=O)OC[C@H]1O[C@@H](n2ncc(=O)[nH]c2=O)[C@H](OC(C)=O)[C@@H]1OC(C)=O	371.3020000000002	-1.7444999999999975	10	1	5	1
[7.463891e+12]	0.520631018455888	CC1(C)[C@H]2CC[C@]1(C)C(=O)C2	152.237	2.401700000000001	1	0	0	0
[13570986.]	0.30647243072316105	O=C(O)[C@@H](O)[C@@H](O)[C@H](O)CO	166.129	-2.8540000000000005	6	5	4	0
[279.35995]	0.5676190793063585	COc1cc(Cc2cc(C(F)(F)F)nn2-c2ccc(S(N)(=O)=O)cc2)cc(OC)c1OC	471.4570000000002	3.155100000000002	6	1	7	3
[4502184.]	0.3477957483066523	CNC[C@H]1C=CN(C(=N)NC)C(=O)N1	197.242	-0.7325299999999992	3	4	2	0
[630189.56]	0.7520457659584818	COc1cc2c(c3oc(=O)c4c(c13)CCC4=O)[C@@H]1C=CO[C@@H]1O2	312.277	2.2764999999999995	6	0	1	2
[269567.2]	0.8065351460366258	NCCCn1cc(C2CCCCC2)cc1	206.33299999999994	2.8846000000000016	1	1	4	1
[2347891.8]	0.7967911857797698	CN(C)CCN(Cc1cccs1)c1ccccn1	261.394	2.7113000000000005	3	0	6	2
[3923625.]	0.6284608752100918	CC1=C(C)C(=O)N2C(=O)[C@@H](NC(=O)[C@H](N)c3ccccc3)[C@H]2SC1	345.4240000000001	0.9493000000000006	5	2	3	1
[10547788.]	0.5464913583795193	CSc1nc(N)nc(N)n1	157.202	-0.2421000000000001	6	2	1	1
[393690.7]	0.3837001760485468	CC(C)c1ccc(Sc2c(/C=C/[C@@H]3C[C@@H](O)CC(=O)O3)c(C3CC3)nc3cc(F)c(F)cc23)cc1	495.59100000000024	6.744700000000006	5	1	6	3
[1854925.9]	0.46025856293247386	O=S(=O)(O)c1ccc(/N=N/c2ccc(S(=O)(=O)Nc3ccccc3)cc2)cc1	417.4680000000001	4.149500000000002	5	2	6	3
[1.4399554]	0.35844830017681795	CC(C)c1nc(N(C)S(C)(=O)=O)nc(-c2ccc(F)cc2)c1/C=C/[C@H]1C[C@H](O)CC(Oc2c(F)cc(F)cc2F)O1	595.6150000000004	5.177400000000007	7	1	8	3
[38178.758]	0.6037649757282153	C=C1CC[C@H]2C(C)(C)[C@@H](O)CC[C@]2(C)C1	208.34499999999994	3.5299000000000023	1	1	0	0
[5045.0273]	0.7519321696202145	C[C@H]1CC=CC(=O)C=C2C(C)(C)C(=O)O[C@H](C)CC2=C1C(=O)O	318.369	2.8207000000000004	5	1	1	0
[32918.926]	0.9103234511517707	CC(C)(Oc1ccc(C2CCCc3ccccc32)cc1)C(=O)O	310.39300000000003	4.396800000000003	3	1	4	2
[2.5801453e+08]	0.5672439528240454	Nc1nc2cc3c(cccc13)C(=O)NC2=O	213.19599999999997	0.45649999999999996	4	2	0	3
[543929.25]	0.36621172039915073	O=C1C[C@H](c2ccc(N)cc2)C(=O)N1C(=O)NCc1cccc([N+](=O)[O-])c1	368.3490000000001	1.9293	6	2	4	2
[15814.871]	0.6981472731911444	CC1=C[C@@H]2O[C@@H]3C[C@@H]4OCC5=CC(=O)C=C[C@]5(C)[C@H]4[C@@H](O)C[C@]3(C)[C@]2(C(=O)CO)O1	416.4700000000002	1.2355999999999998	7	2	2	0
[571919.2]	0.2862371144515137	C=C1C(=O)O[C@@H]2[C@H]1CC/C(C)=C/CC[C@@]1(C)O[C@@H]21	248.32199999999995	2.7620000000000013	3	0	0	0
[6034.514]	0.46041140287745586	C=C(CC[C@H](O)C(C)(C)O)Cc1ccc(OC(C)=O)cc1	292.375	2.622600000000001	4	2	7	1
[1.0360887e+13]	0.39919108365817324	O=[N+]([O-])c1c[nH]c(=O)[nH]1	129.075	-0.3888000000000002	3	2	1	1
[22929.447]	0.7532107159130879	COC(=O)c1c(Cl)cccc1C(=O)NC1CN(Cc2ccc(F)cc2)CCOC1	420.8680000000003	2.8965000000000014	5	1	5	2
[273.603]	0.7362258080138818	COc1cc([C@H](O)C[C@@H](O)CC(=O)[O-])c(-c2ccc(F)cc2)cc1OC	363.36100000000005	1.4342999999999997	6	2	8	2
[26.15159]	0.5906933410808219	C#CCN(Cc1ccc(O)cc1)[C@H]1CCCC[C@@H]1CCC(O)CC(=O)O	359.4660000000001	3.0020000000000007	5	3	9	1
[709725.4]	0.6070419691982186	CCCC[C@H](CC)OC(=O)c1ccc(N)cc1	235.327	3.394400000000002	3	1	6	1
[313706.72]	0.5631440459904048	CC(C)N(C[C@H](O)C(=O)O)C(=O)N[C@@H]1CCCN1C(=O)O	303.315	-0.0481999999999983	6	4	5	0
[73841.68]	0.2079442341493163	CO/N=C(/C(=O)N[C@@H]1C(=O)N2C(C(=O)O)=C(COC(C)=O)CS[C@H]12)c1csc(N)n1	455.47400000000016	-0.6224999999999987	10	3	7	1
[47760.914]	0.7100952380870132	N[C@@H]1CN(c2c(F)c(N)c3c(=O)c(C(=O)O)cn(C4CC4)c3c2F)CC1	364.3520000000002	1.4323999999999992	6	3	3	2
[1804317.8]	0.5530315284690744	CC1(C)S[C@@H]2[C@H](NC(=O)[C@H](N)c3ccc(O)cc3)C(=O)N2[C@H]1C(=O)O	365.4110000000001	0.023700000000000443	7	4	4	1
[139.81224]	0.6564465021990212	NS(=O)(=O)c1cc2c(cc1Cl)NC(C(Cl)Cl)NS2(=O)=O	380.66200000000003	0.8210000000000004	5	3	2	1
[286.20157]	0.26054554435322563	CCCCCn1cc(C(=O)c2ccc(F)cc2)c(-c2ccc(F)cc2)c(CC[C@@H](O)C[C@@H](O)CC(=O)[O-])n1C(=O)[O-]	570.5890000000003	2.5409000000000006	8	2	14	2
[30554646.]	0.29015285452995804	OC[C@@H]1O[C@H](O)[C@@H](O)[C@@H](O)[C@H]1O	180.156	-3.2214000000000005	6	5	1	0
[85.45011]	0.0463939924018989	C[C@@H](NC(=O)[C@H](Cc1ccccc1)C(=O)N[C@@H](C)NC(=O)[C@@H](N)Cc1ccccc1)C(=O)N[C@@H](CCC(=O)O)C(=O)N[C@@H](CCC(=O)O)C(=O)	696.7580000000003	-0.6034999999999902	11	8	21	2
[26619.156]	0.4356457601684276	COC1=C(OC)C(=O)C(CCCCCCCCCCO)=C(C)C1=O	338.444	3.4623000000000026	5	1	12	0
[31747.223]	0.4840140624803431	C[C@@H]1CC[C@]2(C)C(=O)CC[C@@H]3CC[C@@H]4[C@@H](C)CC[C@@H](O)CC[C@]4(C)[C@H]3CC[C@]12C	402.66300000000024	6.7917000000000085	2	1	0	0
[24301814.]	0.8855621656197847	CCCNC(=O)N1CCN(c2ccccc2)CC1	247.34199999999998	1.9282000000000001	2	1	3	1
[4940.615]	0.6318329361180623	O=c1c(-c2ccc(O)cc2)coc2cc(O)cc(O)c12	270.24	2.576800000000001	5	3	1	3
[105853.555]	0.6674481430859774	Cc1ccc(C2=Nc3ccc(O)cc3NC(=O)C2=O)cc1	280.283	1.9643199999999994	4	2	1	3
[8349.507]	0.6827371679690614	CC1(C)CCC=C2c3cccc4[nH]cc(c34)C[C@H]2C1	251.373	4.9337000000000035	0	1	0	2
[4.0990195]	0.409804186811716	Cc1cc(F)ccc1-c1c(-c2ccc(F)cc2)nc(C(C)C)n1/C=C/[C@@H](O)C[C@@H](O)CC(=O)O	470.5160000000002	4.984420000000007	5	3	9	3
[117440.49]	0.6486544028846576	C[C@]12C[C@@H](c3ccc(O)cc3)[C@@H]3CC[C@@H]4c5ccccc5[nH]c(c34)C[C@H]1[C@@H]2O	373.4960000000001	5.140000000000005	3	3	1	2
[93120.83]	0.4865357366381187	CCCNC[C@H](O)COc1ccccc1C(=O)CCc1ccccc1	341.4510000000001	3.2414000000000023	4	2	11	2
[281679.97]	0.8421458213737525	O=C1NCC/C=C/c2c(-c3ccc(F)cc3)ccnc2N1	283.306	3.4261000000000017	2	2	1	2
[13400.624]	0.5881033568978759	C[C@H](COc1ccccc1)NCC(O)c1ccc(O)c(C(N)=O)c1	330.38400000000007	1.5816	5	4	8	2
[1032421.75]	0.15857954817754955	O=C(O[C@@H]1CN2C(=O)[C@@H](O)[C@@H]3C[C@@H](O)[C@@H](O)[C@@H](O)[C@@H]3NC(C(=O)O)[C@@H]12)S(=O)(=O)O	440.38300000000015	-4.521299999999994	13	7	2	0
[993.9797]	0.45616813415840257	O=C(CBr)c1cc(-c2ccc(F)cc2)cc(-c2ccc(F)cc2)c1O	403.2220000000001	5.582000000000004	2	1	4	3
[21168.611]	0.5334529696441725	COc1cc2oc3cc(C)ccc3c(=O)c2cc1CCc1ccc(O)cc1	360.40900000000005	4.754020000000004	4	1	4	4
[6996.4087]	0.5292289566712126	CCOC(=O)OC(C)OC1=C(C(=O)Nc2ccccn2)N(C)S(=O)(=O)c2ccccc21	447.46900000000016	2.558700000000001	8	1	6	2
[95471.25]	0.7731281411296282	CC(=O)O[C@@H]1[C@@H]2C[C@H]3c4[nH]c5ccccc5c4CCN3C[C@@H]2CC[C@@H]1O	354.4500000000001	2.7896000000000014	4	2	1	2
[253457.67]	0.8992498989411755	Cc1ccc([C@@H](O)CNC(=O)c2ccc(F)cc2)cc1	273.307	2.597520000000001	2	2	4	2
[1470837.5]	0.7656155682249918	C[C@H]1C(=O)[C@]23CCC4=CC(=O)C=C[C@]4(C)[C@@]3(F)[C@@H](O)C[C@@]2(C)[C@H]1C(=O)CO	376.42400000000015	1.7138	5	2	2	0
[523799.47]	0.5678728947999927	C[C@@H](C=O)CCc1ccc(O)c(O)c1	194.23	1.8654	3	2	4	1
[1905134.2]	0.310300183734651	[N-]=[N+]=NCCCNC(=O)c1ccc(O)c(C(=O)O)c1	264.241	1.5206	4	3	6	1
[4454.081]	0.7418252286732079	CC(C)(O)[C@@H]1CC[C@H]2[C@@H]3CCC4=CC(=O)CC[C@]4(C)[C@H]3CC[C@@]21C	330.51200000000006	4.905400000000005	2	1	1	0
[600.09674]	0.1562663976941014	COC(=O)CNC(=O)[C@@H]1C[C@@H]2CCCC[C@@H]2CN1C[C@@H](O)[C@H](Cc1ccccc1)NC(=O)[C@H](CC(N)=O)NC(=O)c1ccc2ccccc2n1	686.8100000000001	1.466900000000005	9	5	14	3
[13618.404]	0.34802309824939737	C=C(CC[C@H](C)[C@H]1CC[C@@]2(C)[C@@H]3CC[C@H]4C(C)(C)[C@@H](O)CC[C@]4(C)[C@H]3CC[C@]12C)[C@@]1(C)C(=O)C[C@H]1C(=O)O	526.8020000000005	7.684800000000009	4	2	6	0
[2066.6567]	0.11449621780260215	C[C@@H]1O[C@@H](OC[C@@H]2O[C@H](O)[C@@H](O)[C@H](O[C@@H]3O[C@H](CO)[C@@H](O)[C@H](O[C@H]4O[C@H](C)[C@@H](O)[C@H](O)[C@H]4O)[C@H](O)[C@H]3O)[C@H]2O)[C@H](O)[C@@H](O)[C@@H]1O	664.6070000000005	-8.332699999999992	20	13	8	0
[728580.75]	0.6067391305954408	Cc1ccc(C2(C)CCCC2)cc1	174.287	3.8267200000000026	0	0	1	1
[69706160.]	0.6602398885008482	CO[C@]12C[C@H]3CCC[C@@H](C)[C@@]1(C)C1=CC(=O)C[C@@H]3[C@@H](O)C[C@]2(C)[C@@]1(O)C(=O)CO	406.5190000000002	1.7966000000000002	6	3	3	0
[3.3886986e+08]	0.6205330537391425	C[C@H]1CC(=O)CC2=CC(=O)C=C[C@]2(C)C1=O	218.25199999999998	1.6260999999999999	3	0	0	0
[1723550.1]	0.5763625108681456	CN/C(=C/[N+](=O)[O-])NCc1ccc([N+](=O)[O-])cc1	252.23	0.9793999999999998	6	2	6	1
[56177.348]	0.7640693043045989	C[C@@H](O)[C@@H](C=O)[C@@H]1CC[C@H]2[C@@H]3CCC4=CC(=O)CC[C@]4(C)[C@H]3CC[C@]12C	358.52200000000016	4.330400000000004	3	1	3	0
[3951.6782]	0.11686278239607847	C[S@](=O)CCC/C(=N\OS(=O)(=O)[O-])CCS[C@@H]1O[C@H](CO)[C@H](O)[C@H](O)[C@H]1O	450.5330000000001	-2.098899999999997	11	4	11	0
[38150.367]	0.03695092112837189	C=C(/C=C/C=C/C)C(=O)N[C@@H](C)C(=O)N[C@H](C)C(=O)N[C@H](C(=O)N[C@@H](C)C(=O)N[C@H](C(=O)O)NC(=O)[C@H](CC)NC(=O)CO)NC	652.706	-3.6190999999999995	11	10	19	0
[2.2054507e+08]	0.7875794718333733	C=Cc1ccc(Br)c(Cl)c1O	233.492	3.4511000000000007	1	1	1	1
[97670.43]	0.4426491390357019	COc1cc(Br)c(Br)cc1C(=O)NC1CCN(CCCOc2ccc(F)cc2)CC1OC	574.2850000000003	4.6475000000000035	5	1	9	2
[1.2223176e+08]	0.2587480335923234	N[C@H]1N[C@@H](N)NC(=O)C[C@H]1O	160.177	-3.0160999999999984	5	5	0	0
[310639.4]	0.21463027925117478	CCCCCCCCCC[C@H](O)[C@H]1CC[C@H]([C@@H]2C[C@H](O)[C@@H](O)[C@H](O[C@H]3CC[C@](O)(CC)[C@H](C)O3)[C@H](C)O[C@@H]2C)O1	572.8240000000003	5.012300000000005	8	4	14	0
[2.4407473e+09]	0.6579925877417858	NCc1ccccc1C(=O)O	151.16499999999996	0.8435000000000001	3	2	2	1
[248303.77]	0.12556421822342667	CN[C@](N)(C(=O)N)O[C@H]1C[C@H](N)[C@@H](O[C@H]2O[C@H](CO)[C@@H](O)[C@H](N)[C@H]2O)[C@H](O)[C@H](O)[C@@H]1O	455.46500000000015	-7.346	14	11	7	0
[2461538.5]	0.5425352847014648	CC(C)[C@H]1OC(=O)[C@H](C)CC1	156.22499999999994	1.9841	2	0	1	0
[1.8073405]	0.19537923155796955	COn1cc(CNC(=O)c2c(-c3ccccc3)c(-c3ccc(F)cc3)c(CC[C@@H](O)C[C@@H](O)CC(=O)[O-])n2C(C)C)c(C)c1F	622.6890000000002	3.9640200000000023	6	3	14	4
[266933.72]	0.7815820090073002	CCSc1cc(OC)c(OC)cc1O	214.28599999999997	2.521400000000001	4	1	4	1
[63159388.]	0.909053833483141	O=C(N[C@H]1CN([C@@H](O)c2ccccc2)CC1)c1ccccc1	296.37	2.1818	3	2	4	2
[150789.23]	0.6871755150642024	N#Cc1ccc(-c2ccc(F)cc2)cc1	197.212	3.3643800000000015	1	0	1	2
[178506.55]	0.5177189456982878	O=C(CCCCc1ccccc1)NCCc1ccc(O)c(O)c1	313.39700000000005	3.169500000000002	3	3	8	2
[34.145435]	0.48326943344925527	CCc1nc(C)c(-c2cc(F)ccc2F)c(-c2ccc(F)cc2)c1/C=C/[C@@H]1C[C@@H](O)CC(=O)O1	467.4870000000002	5.783420000000007	4	1	5	3
[10122854.]	0.6233743971024157	COC(=O)[C@@H]1C[C@@]2(C)CC[C@@H]3[C@H](C)C4=CC(=O)CC[C@]4(C)[C@H]3CC[C@@]12C	358.5220000000002	4.943600000000005	3	0	1	0
[23677.8]	0.41216950976615796	N=C(N)N/N=C/c1c(Cl)cccc1Cl	231.086	1.8103700000000003	2	3	2	1
[317457.56]	0.7552228067351314	Nc1nccc(-c2ccccc2)c1-c1ccc(F)cc1	264.303	4.1369000000000025	2	1	2	3
[22801.098]	0.5771601706733861	COc1cc(O)c(C(=O)c2ccc(O)cc2)c(C(=O)NCC(=O)O)c1	345.3070000000001	1.1518000000000002	7	4	6	2
[117440.49]	0.6486544028846576	C[C@@]12C[C@@H](c3ccc(O)cc3)[C@@H]3CC[C@@H]4c5ccccc5[nH]c(c34)C[C@H]1[C@@H]2O	373.4960000000001	5.140000000000005	3	3	1	2
[37596.742]	0.2952925412111368	COC(=O)[C@H](Cc1ccc(O)cc1)NC(=O)[C@@H](N)[C@@H](N)CSc1ccc(O)cc1	419.50300000000016	0.7449999999999999	8	5	9	2
[28273902.]	0.575228346064442	N[C@H](Cn1ccc(=O)c(O)c1)C(=O)O	198.17799999999997	-1.0342000000000002	5	3	3	1
[701370.5]	0.42192361902041814	CN(O)C(=O)/C=C/c1ccc(O)cc1	193.202	1.253	3	2	2	1
[309.26456]	0.2346948967920698	CC(=O)O[C@H]1O[C@H](C)[C@@H](O[C@H]2C[C@@](C)(O)[C@@H](OC(=O)CC(C)C)[C@H](C)O2)[C@H](OC(=O)[C@H](C)C1=O)[C@@H]1OC(=O)C[C@@H]1O	588.6030000000003	0.3167000000000027	14	2	7	0
[23483.324]	0.039551124727934546	C/C(=N\O)[C@@H](CS[C@@H](N)C(=O)O)NC(=O)CC(=O)N[C@@H](CCC(=O)O)C(=O)N[C@@H](C)C(=O)O	493.4950000000003	-2.2470999999999943	12	8	15	0
[39815.113]	0.6363491159904684	C=C1CC[C@H]2[C@@](C)(CC[C@@H]3[C@H](C)C(=O)O[C@@H]3O)CC[C@@H]12	278.392	3.276600000000002	3	1	3	0
[2494897.8]	0.5541818739705442	O=C(O)CCCC[C@@H]1CCSS1	206.332	2.7851000000000017	4	1	5	0
[12936.484]	0.784012309008636	CCOc1ccc(C(C)C)c(OC)c1NCCO	253.34199999999996	2.6215000000000006	4	2	7	1
[22.32951]	0.40755383583445043	Cc1cccc(-c2cc(-c3ccccc3)nc(C(C)C)c2/C=C/[C@@H](O)C[C@@H](O)CC(=O)O)c1	445.55900000000025	5.447220000000008	5	3	9	3
[160.4295]	0.4732790343822408	C=C1CC[C@H](O)C/C1=C/C=C1\CCC[C@]2(C)[C@@H]([C@H](C)/C=C/[C@H](C)C(C)C)CC[C@@H]12	396.6590000000001	7.641000000000008	1	1	5	0
[20299892.]	0.6391393051536757	C=C(C)Oc1ccc(OC)cc1	164.20399999999998	2.6076000000000006	2	0	3	1
[720.1446]	0.5354616003141074	CC(C)(C)OC(=O)[C@H]1C[C@@H]2C[C@@H]3C=C4C[C@@H](O)CC[C@]4(C)[C@H]3CC[C@@]21C	360.5380000000002	4.877900000000005	3	1	1	0
[60692.797]	0.7524910781410399	C[C@]12Cc3cn[nH]c3C[C@@H]1CC[C@@H]1[C@@H]2CC[C@@]2(C)[C@H]1CC[C@]2(C)O	328.5000000000001	4.1181000000000045	2	2	0	1
[153174.62]	0.5915497416518313	O=C(O)CCP(CCCl)(Cl)Cl	239.466	2.7574000000000014	2	1	5	0
[1979643.8]	0.6747682367848178	NCCOc1ccccc1	137.18199999999996	1.0240999999999998	2	1	3	1
[24281.967]	0.5667732875788534	CCCN(CCC)C[C@H](CC)Sc1ccc(Cl)cc1	299.911	5.332700000000005	2	0	9	1
[990867.75]	0.7229078731848547	Cc1c(Cl)cccc1C(c1ccc(Cl)cc1)N1CCCC1	320.26300000000015	5.487020000000005	1	0	3	2
[115069.836]	0.7629173210900769	COc1cc([C@@H]2c3cc4c(cc3[C@H](O)[C@H]3COC(=O)[C@H]23)OCO4)cc(OC)c1OC	414.41000000000025	2.4092000000000002	8	1	4	2
[394.03583]	0.5819265159786372	CCC[C@@H](CCOC(C)=O)[C@@H]1C[C@@H](O)C[C@@H]2C=C[C@H](O)C[C@@H]1C2	324.46100000000007	3.070100000000002	4	2	6	0
[8862836.]	0.8305851686304766	O=C(Cc1ccccc1)Nc1ccccc1	211.26399999999998	2.867800000000001	1	1	3	2
[263059.1]	0.7322411115880696	CCCC(=O)N(c1ccc(OCCN(C)C)cc1)c1ccccc1	326.44	4.091800000000004	3	0	8	2
[170279.17]	0.8091111951669891	C[C@H]([C@H](O)c1ccc(F)cc1)NC(=O)c1ccc(O)cc1	289.30600000000004	2.3832000000000004	3	3	4	2
[30554646.]	0.29015285452995804	OC[C@H]1O[C@@H](O)C(O)[C@H](O)[C@@H]1O	180.156	-3.2214000000000005	6	5	1	0
[2115353.8]	0.326743763769819	OC1([C@@H](CN2CCCO)CC2)C(=O)N2C(C(=O)O)=C(CSc3nnnn3C)CS[C@@H]21	456.5500000000002	-1.0085999999999977	11	3	8	1
[16129.189]	0.38714947503876584	CCCC/C=C\C/C=C\CCCCCCC(=O)O	252.39799999999988	5.104300000000004	2	1	12	0
[93120.83]	0.4865357366381187	CCCNC[C@@H](O)COc1ccccc1C(=O)CCc1ccccc1	341.4510000000001	3.2414000000000023	4	2	11	2
[199996.6]	0.8569358027097729	CC(C)[C@@H](c1ccc(O)cc1)c1ccc(O)cc1	242.318	3.8857000000000026	2	2	3	2
[8970422.]	0.5660374890254205	CC[C@H](C)OC(=O)C(C)C	144.21399999999997	1.9841	2	0	3	0
[535177.8]	0.8126412476827298	CCOc1cc([C@H]2C(=O)c3ccccc3C2=O)ccc1OC	296.32200000000006	3.256700000000002	4	0	4	2
[28022212.]	0.5852778897985799	CCC(=O)OCCc1ccccc1N	193.246	1.7645	3	1	4	1
[40298.047]	0.5310774761400301	Oc1ccc(Cl)cc1NC(=O)c1ccn([C@@H]2C[C@H](O)[C@@H](O)[C@H]2O)c1	352.774	1.126899999999999	5	5	3	2
[2.5113181e+13]	0.49476452486339934	CN1[C@@H]2CC[C@@H]1CC(=O)C2	139.19799999999998	0.8120999999999999	2	0	0	0
[136918.7]	0.5498719704380387	C=C[C@@]1(C)C[C@@H](OC(=O)c2ccccc2)[C@H](OC)[C@H]1OCC=C(C)C	344.45100000000014	4.174400000000004	4	0	7	1
[556729.94]	0.5031075138837579	O=C(/C=C/c1ccc(O)c(O)c1)OCCc1ccccc1	284.311	2.8969000000000005	4	2	5	2
[34578604.]	0.44214276395859164	CC(C)[C@H](N)C(=O)OCCOCn1cnc2c(=O)nc(N)[nH]c21	324.341	-0.7975999999999985	8	3	7	2
[23364.305]	0.5791124050132879	C=C1[C@@H](O)C[C@@H]2[C@@H](C)CC[C@@H]1C[C@H]2O	196.29	1.7205	2	2	0	0
[718.34784]	0.7827501851337003	CC(=O)OCC1=C(C)NC(C)=C(C(=O)OC(C)C)C1c1ccccc1Cl	377.86800000000005	4.089500000000003	5	1	5	1
[471006.3]	0.6169390304497171	C=C1CC[C@]2(OC(C)=O)C[C@H](C(C)C)[C@@](C)(O)C[C@@H]12	266.381	3.0715000000000012	3	1	2	0
[785102.25]	0.578029884636738	O=c1[nH]c(=O)n([C@H]2C[C@H](O)[C@@H](CO)O2)cc1I	354.1	-1.2181000000000002	5	3	2	1
[1921.101]	0.6674526116217353	C=C[C@@](C)(O)C[C@H]1C(C)=CC[C@H]2[C@@H]3CCC4=CC(=O)CC[C@]4(C)[C@H]3C(=O)C[C@@]21C	396.57100000000025	5.196800000000005	3	1	3	0
[10963.566]	0.3864771407563315	COc1ccc(CCN2CCC(Nc3nc4ccccc4n3Cc3ccc(F)cc3)CC2)cc1	458.58100000000024	5.351300000000005	4	1	8	4
[8340821.5]	0.47162133314166776	O=C(O)/C=C\c1ccc(O)c(O)c1	180.159	1.1956	4	3	2	1
[1589.8594]	0.2963419520142686	COCCOC(=O)C1=C(C)NC(C)=C(C(=O)OC(C)C)C1c1cccc([N+](=O)[O-])c1	418.44600000000014	2.9708000000000014	8	1	8	1
[12824.114]	0.25220877263121	C[C@H]1O[C@@H](OC[C@H]2O[C@H](n3c(=O)[nH]c4ccc(F)cc34)[C@H](N)[C@@H](O)[C@@H]2O)[C@H](O)[C@@H](O)[C@@H]1O	459.4270000000001	-2.7406999999999972	10	7	4	2
[2164.4863]	0.705714332553085	CC(=O)O[C@@H]1CC(=O)O[C@H]2C[C@@H]3CC[C@@H]4C[C@@H](O)CC[C@]4(C)[C@H]3CC[C@@]21C	378.50900000000024	3.617300000000003	5	1	1	0
[1129.6489]	0.5484758404386711	C=C(C)[C@@H]1CC[C@]2(C)CC[C@@]3(C)[C@@H](CC[C@@H]4C[C@@H](O)CC[C@]34C)[C@H]1C2	344.58300000000014	6.362500000000007	1	1	1	0
[215109.6]	0.733928635563028	C[C@]12CC[C@H]3[C@@H](CCC4=CC(=O)CC[C@@H]43)[C@@H]1CC[C@@H]2O	274.40399999999994	3.4891000000000028	2	1	0	0
[14.572643]	0.6211825621228858	CCC(C)(C)C(=O)O[C@@H]1C2C(=C[C@H](C)[C@@H]1O)C=C[C@H](C)[C@@H]2CC[C@@H]1C[C@@H](O)CC(=O)O1	434.57300000000026	3.5564000000000027	6	2	6	0
[7444.23]	0.13931677804751477	O=C1c2c(O)ccc(O)c2C(=O)c2c(NCCNCCO)ccc(NCCNCCO)c21	444.4880000000002	-0.13919999999999944	10	8	12	3
[10.402328]	0.5532373059211996	C/C=C(/C)C(=O)O[C@H]1C[C@@H](C)C=C2C=C[C@H](C)[C@H](CC[C@@H]3C[C@@H](O)CC(=O)O3)[C@H]21	402.53100000000023	4.115600000000003	5	1	5	0
[153029.48]	0.5456327042510644	O=C1N[C@H](Cc2ccccc2)C(=O)N[C@@H](Cc2ccccc2)C(=O)N1Cc1cccc(O)c1	443.50300000000016	2.782800000000001	4	3	6	3
[12270.113]	0.5844860779881329	CCOC(=O)[C@H](CCc1ccccc1)N[C@@H](C)C(=O)N1Cc2ccccc2C[C@H]1C(=O)O	438.5240000000003	2.5671	6	2	9	2
[305701.78]	0.7966277714413199	COc1ccc(/C=C/C(=O)Nc2ccccc2C(=O)O)cc1OC	327.33600000000007	3.0539000000000014	5	2	6	2
[1.486408e+08]	0.5609555178059379	CC[C@](C)(C#N)C(C)=O	125.17099999999998	1.51528	2	0	2	0
[29961.19]	0.8938776898528888	O=S(=O)(c1ccc(Cl)cc1)c1cc(Cl)cc(Cl)c1O	337.611	4.185200000000002	3	1	2	2
[207310.11]	0.7888247484990636	C=C1[C@@H](OC(=O)c2cccnc2)CC[C@H](C)[C@](C)(C(=O)OCC)O1	333.3840000000001	2.889000000000001	6	0	4	1
[516.42035]	0.5295731957656133	CC1=C(/C=C/C(C)=C/C=C/C(C)=C/C(=O)O)C(C)(C)CCC1	300.44200000000006	5.602600000000005	2	1	5	0
[5091.6123]	0.6727725807802043	C1=C2/CCC(=CC1)NCCN1[C@@H]2CCC[C@]2(C)[C@H]1CC[C@]2(C)O	316.4890000000001	3.3580000000000028	3	2	0	0
[10651.223]	0.2984832052802319	C/C(=N/Nc1nc(C(=O)Nc2ccccc2)c(-c2ccc(F)cc2)cc1)C(=O)N[C@@H](C)C(=O)O	463.46900000000016	3.517100000000001	6	4	8	3
[934131.6]	0.3368882324376595	O=C(O)CCC/C=C/C(=O)Nc1ccc([N+](=O)[O-])o1	268.225	1.9374	6	2	7	1
[2852.4648]	0.8265343534365805	CCc1[cH-]c2c(n1)CCc1cc(C(C)(C)CC(=O)O)c(CO)cc1-2	326.41600000000005	3.3731000000000018	4	2	5	2
[5645.3315]	0.4941384386058035	Cc1ccc2c(c1)CCC(C)N2CCc1ccc(OCCCN(C)CCCCO)cc1	424.6290000000003	4.852020000000006	4	1	12	2
[2182.1492]	0.06592282836362762	CC(C)N(C[C@@H](O)CC(N)C)C(=O)N[C@@H](CC(N)=O)C(=O)N[C@H](C(=O)O)[C@H](Cc1ccccc1)NC(=O)[C@@H](N)C(=O)N[C@@H](C)C(=O)O	666.7330000000002	-3.0379000000000005	12	10	19	1
[14036.824]	0.15206917693273944	O=C(CC[C@H]1O[C@@H]2O[C@H](CO)[C@@H](O)[C@H](O)[C@H]2O[C@@H]2O[C@H](CO)[C@@H](O)[C@H](O)[C@@H]2O)[C@@H](O)[C@H](O)[C@@H]1O	500.4500000000001	-6.558699999999989	15	10	6	0
[924344.56]	0.8280767568644459	COc1cc([C@H]2N[C@@H](C)C(=O)O2)cc(OC)c1OC	267.28099999999995	1.2459	6	1	4	1
[9363521.]	0.6040717648001778	C[C@@H](N)Cc1ccc[nH]1	124.18699999999997	0.9044000000000001	1	2	2	1
[9379.514]	0.7043888312583497	CC1(C)C[C@@H](O)C(=O)[C@H]2C[C@@H]3[C@H](C)CN4CC(=O)CC[C@]4(C)[C@H]3CC[C@@]21C	375.5530000000002	3.458400000000002	4	1	0	0
[1804317.8]	0.5530315284690744	CC1(C)S[C@@H]2[C@@H](NC(=O)[C@H](N)c3ccc(O)cc3)C(=O)N2[C@H]1C(=O)O	365.4110000000001	0.023700000000000443	7	4	4	1
[63295.875]	0.7248574391472181	COC(=O)[C@H]1C[C@@H](O)C[C@@H]2[C@H]3CCC4=CC(=O)CC[C@]4(C)[C@H]3CC[C@@]21C	360.49400000000014	3.6684000000000028	4	1	1	0
[24527.695]	0.3407436910656918	C=CCSS[C@H](CC)CCCCCC(=O)O	262.4399999999999	4.367500000000002	4	1	11	0
[21038.959]	0.3361104616305243	CN(C)[C@@H]1C(O)=C(C(N)=O)C(=O)[C@@]2(O)C(O)=C3C(=O)c4c(O)cccc4[C@@](C)(O)[C@H]3C[C@@H]12	444.44000000000017	-0.21439999999999837	9	6	2	1
[273.34232]	0.8670414929891526	Cc1cc(-c2ccc(F)cc2)c(/C=C/[C@@H]2C[C@@H](O)CC(=O)O2)c(C)n1	341.3820000000001	3.584240000000002	4	1	3	2
[17060.973]	0.19726440568430958	CCCCC[C@H](O)/C=C/C=C/C=C\C=C\C(=O)NO	265.353	2.6578	3	3	9	0
[2209155.5]	0.7495036483296244	Cc1cc2c(C(C)CNC(=O)c3ccccc3)cccc2[nH]1	292.382	4.009820000000002	1	2	4	3
[1.0534062e+08]	0.6087089898897137	CN(C(=O)CNC(=O)c1ccc([N+](=O)[O-])cc1)C(=O)O	281.22400000000005	0.4610000000000001	6	2	4	1
[157339.72]	0.6319584769338001	COc1cc(C[C@H]2CN[C@H](C)[C@H](O)[C@H]2O)ccc1O	267.32500000000005	0.2729999999999995	5	4	3	1
[1828323.6]	0.7394969903601487	CCOc1ccc2c(c1)CCC(C)(C)O2	206.28499999999994	3.188900000000001	2	0	2	1
[46135.805]	0.8303209947014568	COc1ccc([C@@](C)(O)C[C@@H]2CCC(=O)O2)cc1	250.29399999999995	1.9983999999999997	4	1	4	1
[7.463891e+12]	0.520631018455888	CC1(C)[C@H]2CC[C@@]1(C)C(=O)C2	152.237	2.401700000000001	1	0	0	0
[inf]	0.4654194181953553	CCCCCCC[C@@H](O)[C@H](O)CC[C@@H](O)CC(=O)[O-].C	291.408	0.9859000000000002	5	3	12	0
[1430673.]	0.3432519376324682	CCCCCCCCOC(=O)C(C)=O	200.278	2.4791000000000007	3	0	8	0
[3053252.]	0.27563164452455813	CC(C)C(C)(O)C(=O)NCCC(O)NCC(O)CO	278.349	-1.8390999999999977	6	6	9	0
[7.2372017]	0.18198382715397088	CCc1cccc(NC(=O)c2c(-c3ccc(F)cc3)c(-c3ccc(F)cc3)c(CC[C@@H](O)C[C@@H](O)CC(=O)[O-])n2C(C)C)c1	603.6860000000001	5.6804000000000086	5	3	13	4
[39653.16]	0.6466769226257265	C[C@@H]1O[C@H](O)[C@@H](O[C@H]2[C@@H](O)CC[C@H](N(C)C)O2)[C@H](O)[C@@H]1C	305.371	-0.5091999999999992	7	3	3	0
[5290.3506]	0.6927713808384576	CC1(C)O[C@@H]2C[C@H]3[C@@H]4C[C@H](F)C5=CC(=O)C=C[C@]5(C)[C@H]4[C@@H](O)C[C@]3(C)[C@]2(C(=O)CO)O1	434.50400000000025	2.2747000000000006	6	2	2	0
[556729.94]	0.5031075138837579	O=C(/C=C\c1ccc(O)c(O)c1)OCCc1ccccc1	284.311	2.8969000000000005	4	2	5	2
[72229.234]	0.6186879497087223	CCCCCc1cc2c(c(OC)c3ccccc3nc2C(=O)O)c1OC	353.4180000000001	4.787700000000004	5	1	7	3
[1.1703123e+08]	0.44898299940434644	CC1=CC[C@@H]2[C@@H](C)CC[C@@H]12	136.238	2.9987000000000013	0	0	0	0
[81482472.]	0.8026071997852923	COc1ccc([C@@H]2Cc3ccccc3C2=O)cc1	238.286	3.2178000000000013	2	0	2	2
[259229.34]	0.17018669395657388	CN[C@H]1C[C@@H](N)[C@H](O[C@H]2[C@@H](O)[C@H](N)N)[C@@H](O[C@H]2O[C@H](C(N)=O)[C@@H](N)CO)[C@@H]1O	408.4560000000002	-6.060500000000004	12	9	8	0
[1031383.56]	0.3944423985224163	CCCNC(=O)O[C@@H]1O[C@H](CO)[C@@H](O)[C@@H](O)[C@@H]1O	265.262	-2.0774999999999983	7	5	4	0
[3.336478]	0.33067366477593035	CC(C)c1cc(-c2ccc(F)cc2)c(-c2cccc(Br)c2)n1/C=C/[C@@H](O)C[C@@H](O)CC(=O)O	516.4070000000002	5.904400000000007	4	3	9	3
[2164.4863]	0.705714332553085	CC(=O)O[C@H]1CC(=O)O[C@@H]2C[C@@H]3CC[C@@H]4C[C@@H](O)CC[C@]4(C)[C@H]3CC[C@@]21C	378.50900000000024	3.617300000000003	5	1	1	0
[6.1388205e+08]	0.6143884490200855	COC(=O)c1ccc(O)cc1	152.149	1.1788	3	1	1	1
[26.097355]	0.6359886299211938	CC[C@H]1C(=O)OCC(C)(C)[C@@H]2CC3=CC=C[C@]4(C)[C@H](C)CC[C@@H](O)C[C@@H]4C3=CCN21	413.6020000000002	4.648300000000004	4	1	1	0
[63061.73]	0.8067523834882631	CC1=C2C[C@H]3CCN(C)[C@@](C)(CCC(=O)O)cc3C[C@H]2C1	289.41900000000004	3.6182000000000025	3	1	3	0
[8800736.]	0.6911954195243533	COc1cc(OC)c(C(=O)CCCN2CCCC2)c(OC)c1	307.39	2.7711000000000015	5	0	8	1
[71805.54]	0.6527189222048309	CCN(CC)CCOC(=O)C1(C2CCCCC2)CCCCC1	309.4940000000001	4.402200000000004	3	0	7	0
[223390.6]	0.39111676481423435	C=C1CC[C@@H]2[C@H](OC(=O)[C@@H]2O)C[C@@H](O)[C@](C)(O)C[C@@H]1C(=O)O	314.33400000000006	-0.16820000000000018	7	4	1	0
[176519.61]	0.7319008194777988	COc1cc(Nc2nc(N)nc(N)n2)cc(OC)c1OC	292.29900000000004	0.8053999999999997	9	3	5	2
[35606.477]	0.5118526497418622	C[Si](C)(C)c1ccc(O)c(O)c1	182.295	1.6429999999999996	2	2	1	1
[19872.873]	0.7946793347973541	CC(C)C/C(=N\[C@@H](C)C(=O)O)c1ccccc1	233.311	2.9949000000000012	2	1	5	1
[200182.83]	0.6596540016798033	CCCSc1ccc(C(C)(C)C)cc1	208.36999999999998	4.486200000000004	1	0	3	1
[1557131.8]	0.44474344105417474	O=CCCCC(=O)Nc1ccc([N+](CC)CC)cc1	262.35299999999995	2.8057000000000007	2	1	8	1
[3302.5947]	0.8794895125490501	CC1=C(CC(=O)O)c2cc(F)ccc2/C1=C\c1ccc(S(C)(=O)=O)cc1	372.4170000000001	4.031600000000003	4	1	4	2
[195.11751]	0.5003983975184703	COc1ccc(-c2cc(-c3ccccc3)nc(C(C)C)c2/C=C/[C@@H]2C[C@@H](O)CC(=O)O2)cc1	443.54300000000023	5.627300000000007	5	1	6	3
[20.984507]	0.551149584167174	CCCc1c(C/C=C/[C@@H](O)C[C@@H](O)CC(=O)[O-])c(-c2ccc(F)cc2)cn1C(C)C	416.51300000000003	3.178200000000002	4	2	11	2
[211293.31]	0.8331778280427035	Cc1cc(C2=C(C)NC(=O)c3ccccc3S(=O)(=O)N2)cc(F)c1	346.38300000000004	2.5445200000000003	3	2	1	2
[36439.457]	0.6830943948833998	COC(=O)[C@@]1(O)C[C@H]2[C@@H]3C[C@H](C)C4=CC(=O)C=C[C@]4(C)[C@@]3(F)[C@@H](O)C[C@@]21C	378.4400000000001	2.1171999999999995	5	2	1	0
[140784.17]	0.40200623047114553	CC(C)C[C@H](N)C(=O)N1CCC[C@H]1C(=O)N[C@@H](Cc1ccc(O)cc1)C(=O)N1CCC[C@H]1C(=O)O	488.58500000000026	0.8595000000000017	7	4	9	1
[26470394.]	0.5080747596422692	NC(=O)[C@H](CO)N1CCC[C@H]1C(=O)O	202.20999999999998	-1.6183999999999987	5	3	4	0
[448.919]	0.5277905059697585	C=C1/C(=C\C=C2/CCC[C@]3(C)[C@@H]([C@H](C)CCCC(C)C)CC[C@@H]23)C[C@@H](O)C[C@@H]1O	400.64700000000016	6.589800000000009	2	2	6	0
[8.203459]	0.2370351419696032	CC(C)CC(=O)O[C@H]1C[C@@H](C)C=C2C=C[C@H](C)[C@H](CC[C@@H](O)C[C@@H](O)CC(=O)NO)[C@H]21	437.5770000000002	3.136400000000001	6	4	10	0
[79599648.]	0.6951125798613664	O=C1c2ccccc2C(=O)C1c1ccccc1	222.243	2.849400000000001	2	0	1	2
[43927.348]	0.7139917046996348	O=c1c(O)c(-c2ccc(F)cc2)oc2cc(O)ccc12	272.231	3.010300000000001	4	2	1	3
[41853.016]	0.7307398104861468	NCC(=O)NC(CC(=O)O)c1ccc(Cl)cc1	256.68899999999996	0.9306999999999999	4	3	5	1
[233499.27]	0.579913854775467	C=C1[C@H](OC(=O)c2cccnc2)CC(C)(C)C1	231.29499999999996	2.983200000000001	3	0	2	1
[434.10358]	0.3432318165409457	C=C(C(=O)OC(C)=O)[C@H]1C[C@@H]2C=C[C@H](C)[C@H](CC[C@@H]3C[C@@H](O)CC(=O)O3)[C@H]12	376.4490000000001	2.553400000000001	6	1	5	0
[24370.707]	0.8613847700137482	COc1ccc([C@@H]2[C@@H](O)CC(=O)c3ccccc3C2)cc1	282.339	2.9688000000000017	3	1	2	2
[4171188.]	0.412780402657381	CC(C)(CO)[C@@H](O)C(=O)NCCCO	205.25399999999996	-1.1355999999999997	4	4	6	0
[37968.883]	0.7020672377528979	Oc1ccc([C@H]2Oc3ccc4c(ccc(O)c4)c3CC2)cc1	292.334	4.317300000000003	3	2	1	3
[67425.16]	0.7269926580745424	C/C=C/c1ccc(O)c(OC)c1	164.20399999999998	2.4339000000000004	2	1	2	1
[2791.662]	0.4572480520196729	C=C1[C@@H](O)CC[C@@]2(C)C3=CC[C@@]4(C)O[C@@H]4C[C@H](O)C[C@@]3(C)[C@H](O)C[C@]12C	362.51000000000016	3.1095000000000015	4	3	0	0
[544071.9]	0.533335394622857	N[C@H](CCC(=O)O)C(=O)N[C@@H](Cc1ccccc1)C(=O)O	294.3070000000001	-0.00939999999999902	6	4	8	1
[46320908.]	0.7717726415372386	COc1ccc([C@H]2C(=O)c3ccccc3C2=O)cc1	252.269	2.8580000000000005	3	0	2	2
[204637.67]	0.686305809100967	O=C(Nc1ncnc2ccc(Cl)cc12)C(O)c1ccccc1O	329.74300000000005	2.660900000000001	5	3	3	3
[2.9819776e+08]	0.6335157982124573	C[C@@H](NC(=O)n1cncn1)C(=O)O	184.15499999999997	-0.6911	5	2	2	1
[49364620.]	0.41739429012614454	NC(=O)N[C@@H](CC(=O)O)C(=O)O	176.128	-1.4173999999999998	5	4	4	0
[11724499.]	0.7492710681882263	COc1c(O)ccc2c1C(=O)C(C)=CC(=O)c1ccccc12	294.306	2.736020000000001	4	1	1	3
[143766.12]	0.8555243849582215	O=C(Nc1ccccc1)c1ccc(Cl)cc1O	247.68099999999998	3.2979000000000016	2	2	2	2
[30554646.]	0.29015285452995804	OC[C@@H]1O[C@@H](O)[C@H](O)[C@@H](O)[C@H]1O	180.156	-3.2214000000000005	6	5	1	0
[3662868.5]	0.7316465785406507	CC(=O)OC[C@](CCn1cnc2cnc(N)nc21)COC(C)=O	320.3290000000002	0.4992899999999999	8	1	7	2
[2397906.]	0.9123729519435293	CCC(=O)N[C@H]1c2ccccc2C(=O)c2c(C(=O)O)cccc21	309.32099999999997	2.5448000000000004	4	2	3	2
[16139540.]	0.7648384525947713	COc1cc(C)c(OC)c(OC)c1OC	212.24499999999998	2.02942	4	0	4	1
[945797.44]	0.7836578316178004	c1ccc(C(CCN2CCCC2)c2ccc(F)cc2)cc1	283.39	4.443500000000004	1	0	5	2
[11130.462]	0.40019238339843793	C/C1=C/C[C@@H](/C=C/[C@@H](O)C[C@@H](O)CC(=O)[O-])C(=O)NC1=O	296.299	-1.5964999999999985	6	3	6	0
[349.20996]	0.23526258168565614	COc1cccc2c1C(=O)c1c(O)c3c(c(O)c1C2=O)C[C@@](O)(C(=O)CO)C[C@@H]3O[C@H]1C[C@H](N)[C@@H](O)[C@H](C)O1	543.5250000000003	0.0012999999999993017	12	6	5	3
[49323.367]	0.4143573581655692	CCCC/C=C\CCCCCCCC(=O)O	226.35999999999993	4.548100000000003	2	1	11	0
[535291.1]	0.693503404187664	CC1(C)O[C@@](C)(CC[C@@H](O)CC(=O)O)C[C@H](O)C1	260.33000000000004	1.3107999999999997	5	3	5	0
[25605.299]	0.49452669281277606	C[C@@H]1O[C@@H](OCc2cc(O)c3c(=O)cc(C)c(O)c3o2)[C@H](N)[C@H](O)[C@@H]1O	367.35400000000004	-0.2252800000000001	9	5	3	2
[7254.15]	0.8324172433987881	COc1cc([C@H]2OC(=O)C(C)=CC[C@@H]2C)ccc1O	262.30499999999995	2.971200000000002	4	1	2	1
[5940933.]	0.23362288279667529	N#CN/C(=N\CC#N)c1csc(N)n1	206.234	0.06616000000000011	5	2	2	1
[1409562.1]	0.7582299683227055	C[C@@H](NC(=O)c1ccc(F)cc1)C(=O)Nc1ccc(O)cc1	302.305	2.2883000000000004	3	3	4	2
[28473.066]	0.8145402653650574	O=C(c1ccc(F)cc1F)N1CCCC(Cc2ccccc2)CC1	329.39000000000004	4.449800000000003	1	0	3	2
[3479422.8]	0.7977136942560908	Cn1nnc(-c2ccccc2)c1-c1ccc(S(N)(=O)=O)cc1	314.37000000000006	1.7965	4	1	3	3
[1.0392702e+11]	0.8093803290399247	NC(=O)c1sc2ccccc2c1C(=O)O	221.23699999999997	1.6984	3	2	2	2
[74877.234]	0.6189789712116407	COc1ccc(OC(C)CN)cc1OCCOCCO	285.34	0.8089	6	2	10	1
[5939363.5]	0.5629224611221825	CCOC(=O)Cc1ccc(N)cc1	179.219	1.3744	3	1	3	1
[7215.663]	0.21751778620947723	N#C[C@H](O[C@H]1O[C@@H](CO[C@@H]2O[C@H](CO)[C@@H](O)[C@H](O)[C@H]2O)[C@@H](O)[C@H](O)[C@H]1O)c1ccccc1	457.4320000000001	-3.108019999999997	12	7	7	1
[773903.94]	0.3483635057725794	C=C[C@H](O)C#CCOC(C)=O	154.165	0.09979999999999989	3	1	2	0
[11649.771]	0.7775556363784796	COc1c(O)cc2oc(-c3ccc(F)cc3)nc(C(C)C)c12	301.31700000000006	4.4231000000000025	4	1	3	3
[37619004.]	0.7598558697994016	CS[C@@H](C)C(=O)N1CCC[C@H]1C(=O)O	217.28999999999996	0.8134999999999999	4	1	3	0
[52534.1]	0.5540618915195044	CC(C)OC(=O)C(C)(C)Oc1ccc(C(=O)c2ccc(Cl)cc2)cc1	360.837	4.680000000000004	4	0	6	2
[48920.867]	0.752986360549919	C[C@@]12CCC[C@@](C)([C@@H]1CC1CC)[C@H]1[C@@H](O)C[C@@H]2O	252.398	2.970700000000002	2	2	1	0
[825548.3]	0.766471613551151	O=C1OC[C@H]([C@H](O)c2ccccc2)C(=O)N1	221.212	0.6026	4	2	2	1
[84839.336]	0.6969906401165015	COc1ccccc1[C@@H](O)[C@H](CO)NCCc1ccccc1	301.38599999999997	1.9217999999999997	4	3	8	2
[9460045.]	0.5125069246930146	N[C@@H](Cc1ccc(O)c(O)c1)C(=O)O	197.18999999999997	0.052200000000000135	5	4	3	1
[10411.167]	0.4573183287961566	C=C1[C@H](C)CC[C@@]2(C)C3=CC[C@H](C)C3=CC[C@H](C)CC[C@@H]12	284.487	6.307600000000006	0	0	0	0
[147168.16]	0.7678065120522066	COc1ccc2c(c1)c(CC(=O)O)c(C)n2C(=O)c1ccc(Cl)cc1	357.793	3.9273200000000026	4	1	4	3
[41324.33]	0.2905169417988814	CCCCCC/C=C\CCCCCCCCCC(=O)O	282.4679999999999	6.1085000000000065	2	1	15	0
[160606.48]	0.4101074570135366	C[C@@H](CO[C@@H]1O[C@@H](CO)[C@@H](O)[C@H](O)[C@H]1O)[C@H]1C[C@@H]2[C@]3(C)CC[C@]4(C)[C@@]3(F)[C@@H](O)C[C@@]2(C)[C@@]14C	472.59400000000034	1.3805999999999985	7	5	5	0
[19754.736]	0.7048010321852154	COc1cc(CCN)cc(Cl)c1NCCO	244.722	1.254	4	3	6	1
[2.6762685e+09]	0.4996361964603462	C/C=C(\C)C(=O)O	100.11699999999998	1.0372000000000001	2	1	1	0
[21171.781]	0.49245988419791803	C=C1[C@H]2CC[C@H](C)[C@H](C)CC[C@@]1(C)CCC2	220.39999999999992	5.195200000000005	0	0	0	0
[214762.98]	0.7841450042636384	Oc1ccc2c(c1)CCc1cccnc1C2=C1CCNCC1	292.38200000000006	3.0711000000000013	3	2	0	2
[288655.56]	0.537030278232245	C=CCN(/C=C1\C(=O)C=C[C@H]1c1ccccc1)C(=O)C(C)(C)CCC	337.4630000000002	4.633900000000004	2	0	7	1
[51948.164]	0.8218071006366887	COc1cc(-c2nc(N)nc(N)n2)ccc1OC	247.258	0.7201999999999997	7	2	3	2
[11788.849]	0.2230861619299879	CC1(C)C(=O)CC[C@H](C)[C@]1(C)CC[C@H](C)O[C@H]1O[C@@H](CO[C@@H]2O[C@H](C)[C@@H](O[C@H]3O[C@H](C)C(=O)[C@H](O)[C@H](N)[C@H]3N)[C@H](O)[C@H]2N)C1	629.792	0.48240000000000777	13	5	10	0
[229389.08]	0.7585775275817872	Cc1ccc(C(=O)C(C)CN2CCCCC2)cc1	245.36599999999993	3.2997200000000024	2	0	4	1
[67425.16]	0.7269926580745424	C/C=C\c1ccc(O)c(OC)c1	164.20399999999998	2.4339000000000004	2	1	2	1
[1148101.1]	0.7531795853370635	C[C@@](O)(c1ccc(F)cc1)C(=O)Nc1ccc(O)cc1	275.279	2.3775000000000004	3	3	3	2
[7215.663]	0.21751778620947723	N#C[C@H](O[C@H]1O[C@H](CO[C@@H]2O[C@H](CO)[C@@H](O)[C@H](O)[C@H]2O)[C@@H](O)[C@H](O)[C@H]1O)c1ccccc1	457.4320000000001	-3.108019999999997	12	7	7	1
[2065602.8]	0.7233442954761394	Cc1ccc2nc(-c3ccc(F)cc3)nc(N)c2c1	253.28	3.3265200000000004	3	1	1	3
[1690.485]	0.040422315641816246	C=CCN(CC=C)C/C(=C(\C)CCC)C(=O)N[C@@H](CC(C)C)C(=O)N1CCC[C@H]1C(=O)N[C@@H](CCCCN)C(=O)N[C@@H](Cc1c[nH]cn1)C(=O)N[C@@H]	723.964	2.148090000000008	8	6	24	1
[14062771.]	0.6054689213818505	C=C[C@]1(C)C[C@@H](OC(=O)c2ccccc2)N(C)C1	245.322	2.697300000000001	3	0	3	1
[11635145.]	0.8459094947326246	CCCNC(=O)O[C@H]1CCc2cc(O)ccc2-1	235.28299999999996	2.5157000000000007	3	2	3	1
[709872.25]	0.7760869596059278	COc1ccc(C[C@@H]2NC[C@H](O)[C@H]2OC(C)=O)cc1	265.30899999999997	0.5020999999999994	5	2	4	1
[32458.117]	0.6172770734844906	CC/C=C\C/C=C\C/C=C\CCC(=O)O	208.30099999999996	3.7100000000000017	2	1	8	0
[1001883.56]	0.7657554310232919	CSCC[C@@H](NC(=O)c1ccc(F)cc1)C(=O)N1CCC[C@H]1C(=O)O	368.4300000000002	1.7528	5	2	7	1
[23987.314]	0.6065537732268023	CC1=C2C[C@H]3[C@](C)(CC[C@@H]4C[C@@H](O)CC(=O)[C@H](O)CC[C@]43C)[C@H](C)C[C@@]12C	374.5650000000002	4.656400000000004	3	2	0	0
[114312.516]	0.8326610784751867	COC1=CC(=O)C[C@@H](C)[C@]12Oc1c(Cl)c(OC)cc(OC)c1C2=O	352.7700000000001	2.8103000000000007	6	0	3	1
[100367.71]	0.5594935353474306	CC(C)C[C@H](NC(=O)[C@@H](O)[C@H](N)Cc1ccccc1)C(=O)O	308.37800000000004	0.5328000000000004	5	4	8	1
[228305.72]	0.46456757113597413	CCNCC#CCOC(=O)c1ccc(C(=O)Nc2cccc(Cl)c2)cc1	370.836	3.362000000000002	4	2	6	2
[197400.38]	0.8976823731418612	COc1ccc(C(CN(C)C)C2(O)CCCCC2)cc1	277.4079999999999	3.0356000000000014	3	1	5	1
[571919.2]	0.2862371144515137	C=C1C(=O)O[C@H]2[C@H]1CC/C(C)=C/CC[C@@]1(C)O[C@@H]21	248.32199999999995	2.7620000000000013	3	0	0	0
[284.1202]	0.7964461277127532	CCOC(=O)C1=C(C)NC(C)=C(C(=O)OC)C1c1cccc(Cl)c1Cl	384.259	3.9643000000000033	5	1	4	1
[34538916.]	0.28843989800463615	N[C@@H]1[C@@H](O)O[C@H](CO)[C@@H](O)[C@@H]1O	179.17200000000003	-3.2549999999999994	6	5	1	0
[62082.273]	0.5493127138120287	Oc1cc(O)c2c(c1)OCCc1cc(O)c(O)cc1C2=O	288.255	1.6748999999999998	6	4	0	2
[1143639.4]	0.6434517105063207	Cc1cc(=O)c2c(-c3ccccc3)cccc2o1	236.27	3.7684200000000017	2	0	1	3
[40317212.]	0.40938543754451584	O=[N+]([O-])/C=C\c1ccc(O)c(O)c1	181.147	1.3451999999999997	4	2	2	1
[10053163.]	0.5804293611434188	Nc1ccc(C[C@H](N)C(=O)O)cc1	180.20700000000002	0.22319999999999962	4	3	3	1
[71115.8]	0.7006001464133167	CC(=O)OC[C@H]1C[C@@H]2[C@@H]3C[C@H](F)C4=CC(=O)CC[C@]4(C)[C@H]3CC[C@@]21C	348.45800000000014	4.255500000000004	3	0	2	0
[127400.586]	0.9122158576763837	COc1ccc(S(=O)(=O)NC2CCCCC2)cc1	269.36599999999993	2.3062000000000005	3	1	4	1
[1336529.6]	0.7153202107154631	COc1cc(/C=C/C(=O)O)ccc1O	194.186	1.4986	4	2	3	1
[47846.215]	0.7720823193037445	CCC(=O)c1cc(OC)c(OC)cc1O	210.22899999999998	2.0021	4	1	4	1
[3757384.5]	0.5511396621541338	CNCc1cc(O)ccc1O	153.18099999999995	0.8171999999999999	3	3	2	1
[4242972.5]	0.7313060536081148	O=C(O)c1coc2cc(O)ccc2c1=O	206.153	1.1967999999999996	5	2	1	2
[213762.77]	0.45195200280196657	CCCCCCCCO[C@@H]1O[C@H](CO)[C@@H](O)[C@H](O)[C@H]1O	292.372	0.16339999999999988	6	4	9	0
[4.5027677e+08]	0.5951083320007401	CC(=O)c1ccccc1O	136.14999999999998	1.5948	2	1	1	1
[6799.997]	0.1376150483770444	O=P(O)(O)O[C@@H]1[C@H](O)[C@@H](O[C@H]2[C@H](O)[C@@H](O)[C@@H](O[C@H]3O[C@H](CO)[C@@H](O)[C@H](O)[C@H]3O)[C@H]2O)[C@@H](O)[C@@H]1O	524.3650000000002	-7.40419999999999	17	12	7	0
[141339.5]	0.6087197184611096	COc1cc(CCCOC(=O)CC(C)C)ccc1O	266.337	2.922700000000002	4	1	7	1
[679287.44]	0.3360419785922725	CCCCCCCCCCCCCCCCCC(=O)O	284.4839999999999	6.332500000000007	2	1	16	0
[2369.95]	0.6098158923909736	C=CC(C)(C)[C@]1(O)CC[C@H]2[C@@H]3CC[C@H]4CCC(=O)CC[C@]4(C)[C@H]3CC[C@@]21C	372.5930000000002	5.931600000000007	2	1	2	0
[18.187277]	0.1568888746348767	C[C@@H]1C/C=C/C=C/C=C/C=C/[C@H](O[C@@H]2O[C@H](C)[C@@H](O)[C@H](N)[C@@H]2O)C[C@@H]2O[C@](O)(C[C@@H](O)C[C@H]3O[C@@H]3/C=C/C(=O)O1)C[C@H](O)[C@H]2C(=O)O	665.7330000000004	0.11970000000000325	14	7	3	0
[52666.035]	0.4413753351694019	CCNCOc1cc(OC)c(CC(=O)OC)cc1OC	283.32399999999996	1.3651	6	1	8	1
[1395040.1]	0.5832999662822446	N[C@H](CC(C(=O)O)Cc1ccc(O)cc1)C(=O)O	253.25400000000002	0.4374999999999995	6	4	6	1
[661727.4]	0.2551752846757506	NC1=N[C+]([C@@H](O)C[O-])C(=O)C[C@H]1[C@](O)(CO)C[C@H](O)CO	304.299	-4.347509999999995	8	6	7	0
[129286.95]	0.8999658135096344	CC[C@H](C)CNC(=O)[C@@H]1C=C2c3cccc4[nH]cc(c34)C[C@H]2N(C)C1	337.46700000000016	3.199900000000002	2	2	4	2
[11.671903]	0.5246403478312968	CC[C@H](C)C(=O)O[C@H]1C[C@@H](C)C=C2C=C[C@H](C)[C@H](CC[C@@H](O)C[C@@H](O)CC(=O)[O-])[C@H]21	421.55400000000026	2.3809000000000005	6	2	10	0
[421.4904]	0.6374853110924886	CC[C@]1(O)CCN2CCc3ccc(OC)cc3[C@@H]2C[C@@H]1C[C@H]1NCCc2cc(OC)c(OC)cc21	480.64900000000034	4.4398000000000035	6	2	6	2
[3368274.2]	0.8976306233197457	O=C(NCCN1CCOCC1)c1ccc(Cl)cc1	268.74399999999997	1.4020000000000006	3	1	4	1
[2347945.2]	0.6493598345255632	C/C=C\[S@](=O)[C@@H](CC)SSC	210.389	3.016000000000002	3	0	5	0
[124666.4]	0.5462505139105316	O=C(O)C(=O)Nc1ccc(C(=O)c2ccc(-c3ccc(F)cc3)cc2)cc1	363.344	3.746800000000002	4	2	4	3
[70.47218]	0.5352586371334739	COc1cc(-c2ccc(F)cc2)cc(CC2CCCCC2)c1OCC(O)C[C@@H](O)CC(=O)[O-]	459.53400000000033	3.2548000000000012	6	2	11	2
[39429.69]	0.2905169417988814	CCCCCCCC/C=C\CCCCCCCC(=O)O	282.4679999999999	6.1085000000000065	2	1	15	0
[inf]	0.6298765197004409	OC[C@H](O)[C@@H](O)Cn1cnc(-c2ccccc2)n1.O	267.2850000000001	-1.1655000000000002	5	3	5	2
[1230460.1]	0.49051986767922323	Nc1ncnc2c1ncn2[C@@H]1O[C@H](CO)[C@@H](O)[C@@H]1O	267.245	-1.9800000000000006	8	4	2	2
[8384.672]	0.47410468134351635	CC(C)c1cc2c(c(O)c1C/C=C(\C)CCC(=O)OCCN1CCOCC1)C(=O)OC2	431.52900000000034	3.330400000000002	7	1	9	1
[68899.21]	0.5752122337628545	COc1cc(O[C@@H]2O[C@H](CO)[C@@H](O)[C@H](O)[C@H]2O)ccc1C	300.3070000000001	-0.8176800000000006	7	4	4	1
[18167.182]	0.11224488949114672	CCOCCN(Cc1ccc(N)cc1)C(=O)N1CCC[C@H]1C(=O)N[C@@H](CC(=O)O)C(=O)NCC(=O)NCC(=O)O	564.5960000000003	-1.0317999999999925	10	6	15	1
[20866.992]	0.46218114412988104	CCCCC/C=C\C=C/C=C/C[C@@H](O)CC(=O)O	252.35399999999996	3.461000000000001	3	2	10	0
[2945126.2]	0.8716744593932371	O=C(COc1ccccc1)Nc1ccccc1	227.263	2.7041000000000004	2	1	4	2
[43922.277]	0.5387082806409796	CC(=O)O[C@@H]1[C@H](OC(C)=O)[C@@H](C)C(=O)O[C@H](C)C1	258.27	0.8212999999999999	6	0	2	0
[3681.3884]	0.8325220081385356	COc1cc2c(c(OC)c1OC)-c1ccc(OC)c(=O)cc1[C@@H](NC(C)=O)CC2	399.4430000000002	2.871600000000001	6	1	5	2
[14023.083]	0.7284478395680672	COc1cc(C[C@H](C)Cc2ccc(Cl)cc2)cc(OC)c1OC	334.84300000000013	4.787100000000005	3	0	7	2
[6267723.]	0.6118273290289257	CSCC[C@@H](NC=O)C(=O)c1ccc(Cl)cc1	271.769	2.3904000000000005	3	1	7	1
[122790.97]	0.45808229973032943	CCCCCCC/C=C/[C@@H](O)CC(=O)O	214.30499999999998	2.7387000000000006	3	2	9	0
[59729.91]	0.6693948319960988	CN(CCc1ccccc1)C(=O)C(CN(CCN(C)C)C(=O)O)c1ccccc1	397.51900000000006	3.0129	4	1	10	2
[477547.47]	0.8536686564243656	COc1cc(C(=O)NC2CCCNC2)cc(OC)c1OC	294.351	1.1941999999999997	5	2	5	1
[544179.4]	0.8590245796027808	Clc1ccc(OC[C@H]2C[C@H](O)CC2)cc1	226.70299999999997	2.8798000000000012	2	1	3	1
[3314.642]	0.6009534602811888	CCOC(=O)[C@@H](CCc1ccccc1)N[C@H]1CCc2ccccc2N(CC(=O)O)C1=O	424.49700000000024	2.5731	6	2	9	2
[10388.652]	0.8230649715799805	CC(C)N(C(=O)Nc1ccc(OCC(N)=O)cc1)c1ccc(Cl)cc1	361.82900000000006	3.6510000000000016	3	2	6	2
[64491.914]	0.6862857001834037	COc1cc(C=O)c2c(-c3ccc(F)cc3)ccnc2c1OC	311.31200000000007	3.870600000000003	4	0	4	3
