# Supplementary material for: Transformer-Decoder GPT Models for Generating Virtual Screening Libraries of HMG-Coenzyme A Reductase Inhibitors: Effects of Temperature, Prompt Length, and Transfer-Learning Strategies
Source: J Chem Inf Model. 2024 Nov 7;64(22):8464–80. doi: 10.1021/acs.jcim.4c01309 (PMC11600504; doi:10.1021/acs.jcim.4c01309)
Supplement: Supplementary file 3 — ci4c01309_si_003.zip [file ci4c01309_si_003.zip › Datasets/xfer_Learning_files/3XALL_model_gen_ic50_results/3XALL_0p5_Docking_Molecules_QED_props.csv]

IC50	QED	SMILES	MW	aLogP	HBA	HBD	RotBond	AromRings	Score
720.1446	0.5354616003141074	CC(C)(C)OC(=O)[C@H]1C[C@@H]2C[C@@H]3C=C4C[C@@H](O)CC[C@]4(C)[C@H]3CC[C@@]21C	360.5380000000002	4.877900000000005	3	1	1	0	-7.0
902.8425	0.4867524127824886	CC(=O)O[C@@H]1[C@H](OC(=O)c2ccc(O)cc2)[C@@H](OC(C)=O)C[C@H](OC(C)=O)[C@@H]1OC(C)=O	452.4120000000003	1.0480999999999996	11	1	6	1	-7.3
736.2706	0.5406615466222723	COc1ccc(F)cc1C(=O)NCCc1ccc(S(=O)(=O)NC(=O)NC2CCCCC2)cc1	477.5580000000003	3.1274000000000015	5	3	8	2	-8.4
740.9828	0.32374534522986903	C=C(C)[C@H]1CC[C@]2(C)CC[C@@]3(C)[C@@H](CC[C@@H]4C(C)(C)[C@@H](OC(=O)CC(C)C)CC[C@]43C)[C@H]12	442.7280000000003	8.205500000000008	2	0	4	0	-8.2
765.143	0.6134710658450669	C[C@H]1C(CO)=CC[C@H]2[C@@H]3CCC4=CC(=O)CCC4=C3[C@@H](c3ccc(N(C)C)cc3)C[C@@]21C	431.6200000000001	5.816800000000007	3	1	3	1	-8.2
731.17206	0.15016441220769985	CCC[S@@](=O)[C@H](CC)[C@H](CC(C)C)[C@@H](CC)[C@@H](O)[C@@H](C)NC(=O)N[C@@H](CC(=O)O)C(=O)N[C@@H](C)C(=O)O	549.7310000000002	2.0934000000000026	8	6	18	0	-6.7
722.9039	0.39895528849748824	CC(C)CCC[C@@H](C)[C@H]1CC[C@@]2(C(C)O)C3=CCC4C(C)(C)[C@@H](O)CC[C@]4(C)C3CC[C@]12C	458.7710000000003	7.775800000000011	2	2	6	0	-6.9
644.49384	0.5055052971214055	COC(=O)C1=C(C)NC(C)=C(C(=O)OC)C1c1ccccc1[N+](=O)[O-]	346.33900000000006	2.1756	7	1	4	1	-6.6
103.66122	0.7161799310451459	CC(=O)OCC1=C(C)NC(C)=C(C(=O)OCC(O)=O)C1c1cccc(Cl)c1	393.8230000000001	2.7657000000000007	7	2	6	1	-6.8
294.39847	0.1464288200788355	O=C1C[C@H](c2ccc(N)cc2)C(=O)N[C@@H]1CCCN1C(=O)N[C@@H](Cc2ccccc2)C(=O)N[C@@H]1C(=O)N[C@@H](CCC(=O)O)C(=O)O	636.6620000000001	0.10320000000000518	10	7	13	2	-9.4
144.65138	0.8072546412814459	CC(C)=CCC[C@]1(C)C=Cc2c(O)cc(O)cc2O1	260.333	4.008500000000004	3	2	3	1	-7.1
666.19037	0.5929664995606695	CC1=C2[C@@H](OC(=O)[C@H](C)[C@H](NC(=O)c3ccccc3)[C@]2(O)COc2ccc(F)cc2)C(=O)N1	454.4540000000002	1.6994999999999998	6	3	5	2	-8.5
1.2949605	0.1931580696986653	COc1cccc(CNC(=O)c2c(-c3ccccc3)c(-c3ccc(F)cc3)c(CC[C@@H](O)C[C@@H](O)CC(=O)[O-])n2C(C)C)c1	601.6950000000003	4.665200000000005	6	3	14	4	-8.5
345.78894	0.26785556932086596	CCCCC/C=C\C=C/C=C/C=C/[C@H](CC[C@@H](O)C[C@@H](O)CC(=O)O)C(C)=O	392.5360000000002	4.363500000000003	5	3	16	0	-6.5
293.30316	0.4690131662667771	CC1(C)C[C@@H]2C3=CC[C@H]4[C@@](C)(CC[C@@H]5C(C)(C)[C@@H](O)CC[C@]54C)[C@H]3CC[C@@]2(C)O1	400.6470000000002	6.5200000000000085	2	1	0	0	-8.3
835.7744	0.4934273647121776	Cc1ncc(COP(=O)(O)O)c(-c2ccccc2)c1CC(O)CNCC	380.3810000000002	2.179219999999999	7	4	9	2	-7.0
629.8212	0.08324888761784564	C=C(NC(=O)[C@H](Cc1ccccc1)NC(=O)[C@@H](N)Cc1ccccc1)NC(=O)[C@@H](N)C(=O)N[C@@H](CCC(=O)O)NC(=O)O	597.6290000000004	-1.1104999999999932	10	9	16	2	-8.5
1.4399554	0.35844830017681795	CC(C)c1nc(N(C)S(C)(=O)=O)nc(-c2ccc(F)cc2)c1/C=C/[C@H]1C[C@H](O)CC(Oc2c(F)cc(F)cc2F)O1	595.6150000000004	5.177400000000007	7	1	8	3	-10.0
162.83412	0.56052373989097	C=C(CC[C@H](O)C(=O)O)[C@H]1CC[C@@]2(C)[C@@H](CC[C@@H]3CC=C3C=CC(=O)CC(C)(C)[C@@H]21)O	430.5850000000002	4.443400000000005	5	3	5	0	-8.3
26.15159	0.5906933410808219	C#CCN(Cc1ccc(O)cc1)[C@H]1CCCC[C@@H]1CCC(O)CC(=O)O	359.4660000000001	3.0020000000000007	5	3	9	1	-8.3
465.5065	0.3051291560965146	COc1cccc2c1C(=O)c1c(O)c3c(c(O)c1C2=O)C[C@@](O)(C(C)=O)C[C@@H]3O[C@H]1C[C@H](N)[C@H](O)[C@H](C)O1	527.5260000000003	1.0288999999999997	11	5	4	3	-8.1
4.0990195	0.409804186811716	Cc1cc(F)ccc1-c1c(-c2ccc(F)cc2)nc(C(C)C)n1/C=C/[C@@H](O)C[C@@H](O)CC(=O)O	470.5160000000002	4.984420000000007	5	3	9	3	-8.1
600.09674	0.1562663976941014	COC(=O)CNC(=O)[C@@H]1C[C@@H]2CCCC[C@@H]2CN1C[C@@H](O)[C@H](Cc1ccccc1)NC(=O)[C@H](CC(N)=O)NC(=O)c1ccc2ccccc2n1	686.8100000000001	1.466900000000005	9	5	14	3	-9.2
20.689234	0.6723690918078289	CC(C)C1=CC2=CC[C@@H]3[C@H](CC[C@@]4(C)[C@H]3C[C@@H](O)CC(=O)O4)C2=C(O)C=C1	370.4890000000001	4.379800000000003	4	2	1	0	-7.9
206.27127	0.5130383030473479	Cc1cccc(-c2cc(-c3ccccc3)nc(C(C)C)c2/C=C/[C@@H]2C[C@@H](O)CC(=O)O2)c1	427.54400000000027	5.9271200000000075	4	1	5	3	-8.0
160.4295	0.4732790343822408	C=C1CC[C@H](O)C/C1=C/C=C1\CCC[C@]2(C)[C@@H]([C@H](C)/C=C/[C@H](C)C(C)C)CC[C@@H]12	396.6590000000001	7.641000000000008	1	1	5	0	-7.7
43.0586	0.3291707687809981	Cc1c(Cl)cccc1C(=O)N[C@@H](CSc1ccccc1)[C@H](O)CN1C[C@H]2CCCC[C@H]2C[C@H]1C(=O)NC(C)(C)C	586.2420000000002	5.695420000000004	5	3	9	2	-8.3
96.16213	0.24501264586421942	COc1cc(CCCO)ccc1CC(=O)NCCc1ccc(OCCC(O)C[C@@H](O)CC(=O)[O-])cc1	502.58400000000034	0.542300000000001	8	4	17	2	-5.9
48.287384	0.2561626840798248	C=C(C(=O)OC(C)=O)[C@H]1C[C@@H]2C=C[C@H](C)[C@H](CC[C@@H](O)C[C@H](O)CC(=O)[O-])[C@@H]12	393.45600000000013	0.7387999999999997	7	2	9	0	-7.1
387.66946	0.21115725613714686	CCCCC/C=C\C=C/C=C/C=C/[C@H](CC[C@@H](O)C[C@@H](O)CC(=O)O)C(C)CO	408.5790000000002	4.402900000000004	5	4	17	0	-6.4
146.2584	0.39444809714188633	O=c1[nH]c2cc(-c3ccc(F)cc3)ccc2n1/N=C/c1c(CC[C@@H](O)C[C@@H](O)CC(=O)[O-])cc1	464.4730000000003	1.8680999999999985	5	3	10	3	0.0
145.87978	0.3358134322077673	CC(=O)O[C@@H]1CC(=O)O[C@H]1[C@H](C)[C@H](OC(C)=O)[C@@H](C)[C@]1(O)C[C@H](OC(C)=O)C[C@@](C)(O)[C@H]1O	474.50300000000027	0.0060000000000010045	11	3	7	0	-7.9
10.8277855	0.671999391844661	CC[C@H](C)C(=O)O[C@H]1C[C@@H](C)C=C2C=C[C@H](C)[C@H](CC[C@@H]3C[C@@H](O)CC(=O)O3)[C@H]21	404.54700000000025	4.195500000000004	5	1	6	0	-7.6
14.572643	0.6211825621228858	CCC(C)(C)C(=O)O[C@@H]1C2C(=C[C@H](C)[C@@H]1O)C=C[C@H](C)[C@@H]2CC[C@@H]1C[C@@H](O)CC(=O)O1	434.57300000000026	3.5564000000000027	6	2	6	0	-7.8
10.402328	0.5532373059211996	C/C=C(/C)C(=O)OC1C[C@@H](C)C=C2C=C[C@H](C)[C@H](CC[C@@H]3C[C@@H](O)CC(=O)O3)[C@H]21	402.53100000000023	4.115600000000003	5	1	5	0	-7.4
11.671903	0.5246403478312968	CC[C@H](C)C(=O)O[C@H]1C[C@@H](C)C=C2C=C[C@H](C)[C@H](CC[C@@H](O)C[C@@H](O)CC(=O)[O-])[C@H]21	421.55400000000026	2.3809000000000005	6	2	10	0	-7.2
516.42035	0.5295731957656133	CC1=C(/C=C/C(C)=C/C=C/C(C)=C/C(=O)O)C(C)(C)CCC1	300.44200000000006	5.602600000000005	2	1	5	0	-6.4
809.7641	0.10679151831768509	O=C(CC[C@H]1O[C@@H]2O[C@H](CO)[C@@H](O)[C@H](O[C@@H]3O[C@H](CO)[C@@H](O)[C@H](O)[C@H]3O)[C@H](O)[C@@H]2O[C@@H]2OC(=O)cc(O)cc(O)[C@@H]2O)[C@@H](O)[C@@H]1O	670.5700000000005	-6.406799999999986	20	12	8	0	-7.6
273.34232	0.8670414929891526	Cc1cc(-c2ccc(F)cc2)c(/C=C/[C@@H]2C[C@@H](O)CC(=O)O2)c(C)n1	341.3820000000001	3.584240000000002	4	1	3	2	-7.6
7.2372017	0.18198382715397088	CCc1cccc(NC(=O)c2c(-c3ccc(F)cc3)c(-c3ccc(F)cc3)c(CC[C@@H](O)C[C@@H](O)CC(=O)[O-])n2C(C)C)c1	603.6860000000001	5.6804000000000086	5	3	13	4	-7.4
3.336478	0.33067366477593035	CC(C)c1cc(-c2ccc(F)cc2)c(-c2cccc(Br)c2)n1/C=C/[C@@H](O)C[C@@H](O)CC(=O)O	516.4070000000002	5.904400000000007	4	3	9	3	-8.0
691.1773	0.32494085465758726	CCCNC(=O)O[C@@H]1CC[C@@H](O)C=C[C@]2(C)[C@H]3CC[C@@]4(C)[C@H](CC[C@@H]5CC[C@](C)(C(=O)O)C(=O)N5CC[C@]43C)[C@H]21	558.7600000000003	5.142800000000005	6	3	4	0	-7.5
3.3331113	0.33067366477593	CC(C)c1cc(-c2cccc(Br)c2)c(-c2ccc(F)cc2)n1/C=C/[C@@H](O)C[C@@H](O)CC(=O)O	516.4070000000003	5.904400000000007	4	3	9	3	-8.6
527.495	0.41055979272122445	C=C(CC/C=C(\C)C[C@H](C)[C@H]1CC[C@@]2(C)CC[C@@H]3CC=C4C(C)(C)[C@@H](O)CC[C@]43C)CC[C@]12C	466.7940000000003	9.4254	1	1	3	0	-7.8
920.416	0.5608865014547127	CC(=O)O[C@H]1CC(=O)O[C@@H]2C[C@@H]3C=C[C@H]4C[C@H](O)CC[C@]4(C)[C@H]3CC[C@@]21C	376.4930000000003	3.3933000000000026	5	1	1	0	-8.0
195.11751	0.5003983975184703	COc1ccc(-c2cc(-c3ccccc3)nc(C(C)C)c2/C=C/[C@@H]2C[C@@H](O)CC(=O)O2)cc1	443.54300000000023	5.627300000000007	5	1	6	3	-7.9
20.984507	0.551149584167174	CCCc1c(C/C=C/[C@@H](O)C[C@@H](O)CC(=O)[O-])c(-c2ccc(F)cc2)cn1C(C)C	416.51300000000003	3.178200000000002	4	2	11	2	-6.9
856.93097	0.341935260237837	CC(=O)OC[C@@]12C[C@H]1CC[C@H]1[C@@H](OC(=O)c1ccccc1)[C@@H]2CC[C@@H]1C[C@@H](OC(C)=O)C[C@@H]2[C@@H]1CCC21	508.65500000000037	5.324100000000006	6	0	7	0	-7.3
22.746	0.5039230479499138	C[C@@H]1CN(c2ccc(F)cc2)C[C@H](Cc2ccccc2)C[C@@H]1OCC(O)C[C@@H](O)CC(=O)O	459.5580000000003	3.502600000000002	6	3	10	2	-8.4
448.919	0.5277905059697585	C=C1/C(=C\C=C2/CCC[C@]3(C)[C@@H]([C@H](C)CCCC(C)C)CC[C@@H]23)C[C@@H](O)C[C@@H]1O	400.64700000000016	6.589800000000009	2	2	6	0	-7.1
8.746218	0.671999391844661	CC(C)CC(=O)O[C@H]1C[C@@H](C)C=C2C=C[C@H](C)[C@H](CC[C@@H]3C[C@@H](O)CC(=O)O3)[C@H]21	404.54700000000025	4.195500000000004	5	1	6	0	-7.7
349.20996	0.23526258168565614	COc1cccc2c1C(=O)c1c(O)c3c(c(O)c1C2=O)C[C@@](O)(C(=O)CO)C[C@@H]3O[C@H]1C[C@H](N)[C@@H](O)[C@H](C)O1	543.5250000000003	0.0012999999999993017	12	6	5	3	-8.4
712.9524	0.4426730048194801	CCC[C@H](C)CCC[C@@H](C)[C@H]1CC[C@H]2[C@@H]3CC[C@H]4C[C@@H](O)CC[C@]4(C)[C@H]3CC[C@]12C	416.73400000000026	8.248800000000008	1	1	7	0	-6.9
284.1202	0.7964461277127532	CCOC(=O)C1=C(C)NC(C)=C(C(=O)OC)C1c1cccc(Cl)c1Cl	384.259	3.9643000000000033	5	1	4	1	-6.5
18.187277	0.1568888746348767	C[C@@H]1C/C=C/C=C/C=C/C=C/[C@H](O[C@@H]2O[C@H](C)[C@@H](O)[C@H](N)[C@@H]2O)C[C@@H]2O[C@](O)(C[C@@H](O)C[C@H]3O[C@@H]3/C=C/C(=O)O1)C[C@H](O)[C@H]2C(=O)O	665.7330000000004	0.11970000000000325	14	7	3	0	-8.5
15.965373	0.2370351419696032	CC[C@H](C)C(=O)O[C@H]1C[C@@H](C)C=C2C=C[C@H](C)[C@H](CC[C@@H](O)C[C@@H](O)CC(=O)NO)[C@H]21	437.5770000000002	3.136400000000001	6	4	10	0	-7.5
70.47218	0.5352586371334739	COc1cc(-c2ccc(F)cc2)cc(CC2CCCCC2)c1OCC(O)C[C@@H](O)CC(=O)[O-]	459.53400000000033	3.2548000000000012	6	2	11	2	-8.0
