# Supplementary material for: Transformer-Decoder GPT Models for Generating Virtual Screening Libraries of HMG-Coenzyme A Reductase Inhibitors: Effects of Temperature, Prompt Length, and Transfer-Learning Strategies
Source: J Chem Inf Model. 2024 Nov 7;64(22):8464–80. doi: 10.1021/acs.jcim.4c01309 (PMC11600504; doi:10.1021/acs.jcim.4c01309)
Supplement: Supplementary file 3 — ci4c01309_si_003.zip [file ci4c01309_si_003.zip › Datasets/xfer_Learning_files/3XALL_model_gen_ic50_results/3XALL_0p5_Refined_Molecules_QED_props.csv]

IC50	QED	SMILES	MW	aLogP	HBA	HBD	RotBond	AromRings
[1.9535933e+08]	0.722688207719014	COC(=O)[C@H]1Cc2c(n(C)c3ccccc3n1C)C2	258.321	2.1620999999999997	4	0	1	1
[720.1446]	0.5354616003141074	CC(C)(C)OC(=O)[C@H]1C[C@@H]2C[C@@H]3C=C4C[C@@H](O)CC[C@]4(C)[C@H]3CC[C@@]21C	360.5380000000002	4.877900000000005	3	1	1	0
[34588100.]	0.5127625473405292	O=C(O)C(=O)NCCCN1CCCCC1	214.26499999999993	0.06319999999999926	4	2	4	0
[67127.2]	0.9040890002345446	CCN(CC)C(=O)N[C@H]1C=C2c3cccc4[nH]cc(c34)C[C@H]2N(C)C1	338.45500000000015	2.841400000000001	2	2	3	2
[975773.75]	0.365467444633094	C=C[C@H](O)C/C(=N\OC(C)=O)c1ccccc1	233.26700000000002	1.8908	3	1	5	1
[36624.664]	0.5053809156561341	C=C1CC[C@@H]2[C@H](OC(=O)[C@@H]2O)C[C@@H]2[C@@H](O)C[C@@H]1CC[C@]2(C)C(=O)CO	352.42700000000013	0.9738999999999998	6	3	2	0
[34490468.]	0.8036660945755102	CCN(C)C(=O)Nc1ccc(-c2ccnc3c(C#N)cnn23)cc1	320.356	2.7515800000000015	4	1	3	3
[25058462.]	0.4489536563879203	C1CN(C[C@@H]2CO2)[C@H](O)cc1	155.197	-0.03449999999999992	3	1	2	0
[16459.361]	0.8915880432277354	Cc1ccc(S(=O)(=O)NC(=O)NN2CCCCCC2)cc1	311.4070000000001	1.7739199999999995	4	2	3	1
[160690.75]	0.7788307028715076	COc1ccc([C@H]2c3[nH]c4ccccc4c3CCN2C)cc1	292.382	3.7538000000000027	2	1	2	3
[902.8425]	0.4867524127824886	CC(=O)O[C@@H]1[C@H](OC(=O)c2ccc(O)cc2)[C@@H](OC(C)=O)C[C@H](OC(C)=O)[C@@H]1OC(C)=O	452.4120000000003	1.0480999999999996	11	1	6	1
[3295326.]	0.5535186140900987	O=C(O)/C(=C/c1ccc(F)cc1)P(=O)(O)O	246.12999999999997	1.4289000000000003	5	3	3	1
[6765349.5]	0.6961330080289586	Nc1ccc2c(c1)CCc1cccnc1C2=O	224.263	1.9934	3	1	0	2
[7.161725e+09]	0.5053629591856788	O=[N+]([O-])c1ccc(C(F)(F)F)cc1	191.10799999999998	2.613600000000001	2	0	1	1
[933971.2]	0.5152259910049051	CC1=C[C@H](O)[C@H](C)[C@H](O)CC1	156.22499999999997	1.0844	2	2	0	0
[8482.941]	0.4066877264449016	C=CC[S@](=O)[C@H](CC)NC(=O)[C@@H](Cc1ccccc1)C(=O)OC(C)(C)C	379.52200000000016	2.974000000000001	4	1	9	1
[23364.305]	0.5791124050132879	C=C1[C@H](O)C[C@@H]2[C@@H](C)CC[C@@H]1C[C@H]2O	196.29	1.7205	2	2	0	0
[3.9899235e+08]	0.5706913849970715	COc1ccccc1N	123.15499999999999	1.2773999999999999	2	1	1	1
[89173.17]	0.5349726332892469	C[C@@]1(CO)C(=O)OC(=O)CC[C@H]2[C@@H]3CCC4=CC(=O)CC[C@]4(C)[C@H]3C(=O)C[C@@]21C	402.48700000000025	2.7657000000000007	6	1	1	0
[80755.234]	0.6649515564043438	O=C(CCCN1CC=C(n2c(=O)[nH]c3ccccc32)CC1)c1ccc(F)cc1	379.4350000000002	3.6784000000000026	3	1	6	3
[736.2706]	0.5406615466222723	COc1ccc(F)cc1C(=O)NCCc1ccc(S(=O)(=O)NC(=O)NC2CCCCC2)cc1	477.5580000000003	3.1274000000000015	5	3	8	2
[87717.016]	0.30994100504194527	CC(C)(C)c1ccc(C(=O)CCCN2CCC(OC(c3ccccc3)c3ccccc3)CC2)cc1	469.6690000000001	7.217600000000008	3	0	9	3
[9596.724]	0.20695259185754508	C[C@@H]1O[C@@H](O)[C@@H](O[C@H]2[C@@H](O)C[C@H](N)[C@H](O[C@H]3OC(CN)=CC[C@H]3N)[C@H]2O)[C@H](O)[C@@H]1O	435.47400000000016	-4.046599999999994	12	8	5	0
[113727.39]	0.9478451459403094	Cc1coc2c1CCN(CCc1ccc(O)cc1)C(=O)N2C	300.35800000000006	2.9506200000000016	3	1	3	2
[88975.414]	0.7128428090310058	COc1cc(-c2ccc(=O)c3cc(F)cc(F)c3n2)cc(OC)c1OC	359.3280000000001	3.5660000000000025	5	0	4	3
[1498580.5]	0.821409091346393	COC(=O)[C@@H](Cc1ccccc1)NC(=O)[C@@H]1CCCN1C	290.36300000000006	0.9810999999999996	4	1	5	1
[7954.1733]	0.20888409683358622	CCCCC[C@H](O)/C=C/C=C/C=C\C=C\C(=O)N[C@@H](CCC(=O)O)C(=O)O	379.4530000000002	2.5866	6	4	14	0
[122098.87]	0.1941447150323589	N=C(O)[C@H](O[C@@H]1O[C@H](CO)[C@@H](O)[C@H](O)[C@H]1O)[C@H]1OC[C@]CNC1=O	348.30800000000016	-3.6969399999999952	9	7	5	0
[6792.0127]	0.7840771666203835	CO[C@@H]1c2cc(C(=O)O)ccc2C(=O)c2c(O)cc(O)cc21	300.266	2.076199999999999	6	3	2	2
[84688.25]	0.659162096020487	CCC[C@H](C(=O)O)[C@H]1CC[C@H]2[C@@H]3[C@H](O)C[C@@H]4C[C@H](O)CC[C@]4(C)[C@H]3CC[C@]12C	392.5800000000002	4.477900000000004	4	3	4	0
[5.9064595e+11]	0.7884791952665648	Nc1snnc1-c1ccc(Cl)cc1	211.67700000000002	2.4407000000000005	3	1	1	2
[5514113.]	0.6985528939279998	C=C1C[C@@]23C[C@H]1[C@H](O)C[C@@H]2[C@H]1CC[C@@]2(C)C(=O)CO[C@@]2(C)[C@H]1C3	316.44100000000003	3.1140000000000017	3	1	0	0
[23174362.]	0.6170396190076358	O=c1[nH]c(Cl)c(F)cc1NC1=NCCN1	230.63000000000002	0.5385000000000001	3	3	1	1
[292870.38]	0.5496975205821435	NC1=C(C(=O)O)N2C(C(=O)O)=C(C(=O)O)CS[C@@H]2SC1	318.332	-0.25619999999999954	10	4	3	0
[47364.113]	0.18999851150014593	O=C[C@H](O[C@H]1O[C@H](CO[C@@H]2O[C@H](CO)[C@@H](O)[C@H](O)[C@H]2O)[C@@H](O)[C@H](O)[C@H]1O)c1ccccc1	460.4320000000001	-3.432699999999996	12	7	8	1
[2390027.2]	0.7679776959762361	CCOc1cccc2cc(=O)c(C)cc2c1	214.26399999999995	2.858720000000001	2	0	2	2
[471006.3]	0.6169390304497171	C=C1CC[C@]2(OC(C)=O)C[C@H](C(C)C)[C@@](C)(O)C[C@@H]12	266.381	3.0715000000000012	3	1	2	0
[13605638.]	0.8306226664509899	COc1cc2nc(N3CCN(C(=O)C4CCCO4)CC3)nc(N)c2cc1OC	387.44000000000017	1.0567999999999995	8	1	4	2
[18701.555]	0.5459100356936089	O=c1oc2ccccc2c(O)c1Cc1c(O)c2ccccc2oc1=O	336.29900000000004	2.9014000000000006	6	2	2	4
[2500965.2]	0.6445865460732957	CCC(=O)Nc1ccc([N+](=O)[O-])c(C(C)C)c1	236.27099999999996	3.0667000000000018	3	1	4	1
[187967.4]	0.7699824616059774	Nc1ccc(CCc2ccc(O)cc2)cc1	213.28000000000003	2.7596000000000007	2	2	3	2
[295696.75]	0.476109160950272	COc1cc(C)c2c(c1)C(=O)c1ccc(C(=O)c3ccccc3Cl)cc1-2	362.81200000000007	5.099420000000003	3	0	3	4
[114534.04]	0.4581761346904336	COc1cc(O[C@H]2O[C@H](CO)[C@@H](O)[C@H](O)[C@H]2O)ccc1O	302.27900000000005	-1.4205000000000003	8	5	4	1
[3271.1675]	0.381383705560937	CCCCC/C=C\C=C/C=C/C=C\[C@H](O)C[C@@H](O)CC(=O)O	308.41800000000006	3.3781000000000008	4	3	12	0
[398738.8]	0.7048857984659846	CCOC(=O)N1CCC(=C2c3ccc(Cl)cc3CCc3cccnc32)CC1	382.89100000000025	4.887800000000005	3	0	1	2
[101029.28]	0.8460610896604897	CC(C)[C@@H]1CC[C@H](C(=O)N[C@H](Cc2ccccc2)C(=O)O)CC1	317.42900000000014	3.2609000000000012	3	2	6	1
[17499.791]	0.8039282567987951	COc1c(O)cc2oc(-c3ccccc3)cc(=O)c2c1OC	298.29400000000004	3.182800000000001	5	1	3	3
[5088897.]	0.7425595917073735	CC1=NC[C@@H](C)N1C(=O)Cc1ccccc1	216.284	1.8782	1	0	2	1
[159572.28]	0.7935527843192115	O=S1(=O)N[C@H]2C[C@@H](/C=C/c3ccccc3)[C@H](-c3ccc(F)cc3)[C@@H]2S1(=O)=O	407.4880000000001	2.6426000000000007	4	1	3	2
[46884448.]	0.7072687150818269	COc1ccc(C(=O)N2CCCC2=O)cc1	219.23999999999995	1.4578	3	0	2	1
[147469.1]	0.7379088954419751	CC(=O)[C@@]1(O)CC[C@H]2[C@@H]3C[C@H](C)C4=CC(=O)C=C[C@]4(C)[C@@]3(F)[C@@H](O)C[C@@]21C	376.46800000000013	2.923300000000001	4	2	1	0
[75644976.]	0.7661138020647197	CN[C@]1(c2ccccc2)O[C@H](C)CC(=O)O1	221.25599999999994	1.3683	4	1	2	1
[740.9828]	0.32374534522986903	C=C(C)[C@H]1CC[C@]2(C)CC[C@@]3(C)[C@@H](CC[C@@H]4C(C)(C)[C@@H](OC(=O)CC(C)C)CC[C@]43C)[C@H]12	442.7280000000003	8.205500000000008	2	0	4	0
[765.143]	0.6134710658450669	C[C@H]1C(CO)=CC[C@H]2[C@@H]3CCC4=CC(=O)CCC4=C3[C@@H](c3ccc(N(C)C)cc3)C[C@@]21C	431.6200000000001	5.816800000000007	3	1	3	1
[361801.2]	0.7342296115534325	C[C@]12CC[C@H]3[C@@H](CCC4=CC(=O)CC[C@@]43C)[C@@H]1CC[C@@H]2O	288.431	3.879200000000003	2	1	0	0
[18457.043]	0.4198640180520532	CC[C@H](O)/C=C/C=C/C=C/CCC[C@@H](O)CC(=O)O	268.3529999999999	2.4318	4	3	10	0
[2424881.]	0.5878791334809313	CC1(C)CCC(=O)N2C(=O)[C@H](NC(=O)[C@H](N)c3ccccc3)C(=O)N2C1	358.39800000000014	0.10360000000000191	5	2	3	1
[731.17206]	0.15016441220769985	CCC[S@@](=O)[C@H](CC)[C@H](CC(C)C)[C@@H](CC)[C@@H](O)[C@@H](C)NC(=O)N[C@@H](CC(=O)O)C(=O)N[C@@H](C)C(=O)O	549.7310000000002	2.0934000000000026	8	6	18	0
[332338.12]	0.7995458306551815	NCC[C@@H]1CC[C@@H](Cc2ccccc2)C1	203.329	2.994200000000002	1	1	4	1
[993055.]	0.654279572711126	O=C(C[S@](=O)Cc1ccccc1)Nc1ccc([N+](=O)[O-])cc1	318.3540000000001	2.4822000000000006	4	1	6	2
[1.114279e+11]	0.5772627921564857	NC(=O)c1cccnc1	122.12699999999997	0.18050000000000016	2	1	1	1
[137478.86]	0.22635036529658376	O=C(O[C@@H]1O[C@H](CO)[C@@H](O)[C@H](O)[C@H]1O)c1cc(O)c(O)c(C(=O)O)c1	360.27100000000013	-2.2473	11	7	4	1
[13477.677]	0.571387032568229	C[C@@H]1C(=O)O[C@@H]2[C@@H](O)[C@@H]3C[C@@H]4CC[C@@H]5CCC(=O)C=C[C@]5(C)[C@@]4(F)[C@@H](O)C[C@]3(C)[C@]21C	434.5480000000001	3.365800000000003	5	2	0	0
[722.9039]	0.39895528849748824	CC(C)CCC[C@@H](C)[C@H]1CC[C@@]2(C(C)O)C3=CCC4C(C)(C)[C@@H](O)CC[C@]4(C)C3CC[C@]12C	458.7710000000003	7.775800000000011	2	2	6	0
[52547.137]	0.5650206611560905	CN(C)c1ccc(S(=O)(=O)NC(=O)NC(=O)NCC(=O)O)cc1	344.34900000000005	-0.4652999999999985	7	4	5	1
[72551.49]	0.2374774141963669	CC(C)O[C@H]1O[C@@H](CO[C@@H]2O[C@H](CO)[C@@H](O)[C@H](O)[C@H]2O)[C@@H](O)[C@H](O)[C@H]1O	384.37800000000004	-3.964499999999998	11	7	6	0
[644.49384]	0.5055052971214055	COC(=O)C1=C(C)NC(C)=C(C(=O)OC)C1c1ccccc1[N+](=O)[O-]	346.33900000000006	2.1756	7	1	4	1
[3380.8362]	0.4004993976920393	CCCCC/C=C\C=C/C=C/C=C/C=C\[C@H](C)[C@H](O)CC(=O)O	318.4570000000001	4.819400000000005	3	2	12	0
[49621860.]	0.8604487652929969	Cc1cccc2c1NC(=O)c1cccnc1N2C1CC1	265.31600000000003	3.256220000000001	3	1	1	2
[1.460642e+08]	0.659653197712672	CON(C)Cc1ccc(OC)cc1	181.23499999999999	1.6884	3	0	4	1
[100232.37]	0.5106171415105518	CC(=O)OC[C@@](C(=O)OCCN(CC)CC)C(=O)Nc1ccccc1	349.407	1.647689999999999	6	1	10	1
[2116265.8]	0.2936015206466299	O=C(O)C[C@@]1(O)C(=O)N(CC(=O)O)C1=C(O)O	247.15899999999996	-1.5958999999999994	8	5	4	0
[460279.34]	0.6552426424524561	CC(=O)OC[C@@]1(OC(C)=O)CC[C@H]2[C@@H]3CCC4=CC(=O)CC[C@]4(C)[C@H]3CC[C@@]21C	402.53100000000023	4.383300000000004	5	0	3	0
[73841.68]	0.2079442341493163	CO/N=C(\C(=O)N[C@@H]1C(=O)N2C(C(=O)O)=C(COC(C)=O)CS[C@H]12)c1csc(N)n1	455.47400000000016	-0.6224999999999987	10	3	7	1
[51120236.]	0.464877093759921	O=C(O)CC(=O)O	104.06099999999999	-0.4543	4	2	2	0
[2032768.]	0.6694085738431417	O=CC[C@H](O)[C@@H](O)c1ccccc1	180.203	0.6698999999999999	3	2	4	1
[455798.94]	0.8493366447418932	O=C(O)[C@H]1CNC(=O)[C@@H](Cc2ccccc2)CC1	247.29399999999998	1.4560999999999995	3	2	3	1
[55610.402]	0.6171312932317708	CC(C)=CCC/C(C)=C/CO	154.253	2.6714000000000016	1	1	4	0
[39182.555]	0.46776443168754495	O=[N+]([O-])c1ccc(O)cc1O	155.10899999999998	1.006	4	2	1	1
[19110.098]	0.4410690064897194	CC/C=C\C/C=C\C[C@@H](C)[C@H](O)[C@@H](C)[C@@H](O)[C@@H](O)[C@@H](C)CO	314.46600000000007	2.272300000000001	4	4	11	0
[609642.6]	0.5420948164480446	Cc1cc2c(c(O)c1O)C(=O)c1ccc(O)cc1C2=O	270.24	1.88722	5	3	0	3
[372253.53]	0.5430596720560048	Nc1nc(O)c2ncn(CCC(CO)CO)c2n1	253.26199999999994	-0.895	7	4	5	2
[49265.547]	0.863919065170168	CCn1cc(C(=O)O)c(=O)c2cc(F)c(N3CCNCC3)nc21	320.324	0.6633000000000002	6	2	3	2
[6.8353e+08]	0.6646340326140946	c1ccc(CCCCN2CCCC2)cc1	203.32899999999998	3.105100000000002	1	0	5	1
[40000.805]	0.7600842623938686	C[C@H]1N[C@@H](C)N(CCCCN2c3ccccc3Cc3ccccc32)CCC1	363.5490000000002	4.929000000000005	3	1	5	2
[74621.45]	0.4359028318574713	CCCC/C=C\CCCCCCC(=O)O	212.33299999999994	4.158000000000002	2	1	10	0
[691362.6]	0.5803508042805361	C=C1[C@@H]2C[C@@H]3OC(=O)c4cc(O)ccc4[C@@H](C2)C3(C)C1	270.32800000000003	3.391000000000002	3	1	0	1
[5288.2324]	0.3216856005079134	CCCCC[C@H](O)CCO[C@H]1O[C@@H](CN/C=C/c2ccc(F)cc2)[C@H](N)[C@@H](O)[C@@H]1O	426.52900000000005	1.5078999999999996	7	5	12	1
[104097.42]	0.7461408572248782	C=CCc1cc(OC)c(OC)cc1O	194.22999999999996	2.1379000000000006	3	1	4	1
[103.66122]	0.7161799310451459	CC(=O)OCC1=C(C)NC(C)=C(C(=O)OCC(O)=O)C1c1cccc(Cl)c1	393.8230000000001	2.7657000000000007	7	2	6	1
[9702522.]	0.748363450121821	NC(=O)N1c2ccccc2C=Cc2ccccc21	236.274	3.3872000000000018	1	1	0	2
[86665704.]	0.40061916081760757	C[C@@]1(C(=O)O)O[C@H](CO)[C@@H](O)[C@@H]1O	192.16700000000003	-2.057399999999999	6	4	2	0
[501506.03]	0.9444653129424166	Cc1ccccc1NC(=O)c1cc(S(C)(=O)=O)ccc1	289.356	2.6508200000000013	3	1	3	2
[21472.95]	0.6801806437863757	Cc1nn(-c2ccccc2)c(-c2ccc(F)cc2)c1/C=C/[C@@H]1C[C@@H](O)CC(=O)O1	392.4300000000001	4.066520000000003	4	1	4	3
[59406.047]	0.8368586586649587	COc1cc(O)c(C(=O)c2ccc(O)cc2)c(OC)c1	274.272	2.346	5	2	4	2
[8601.472]	0.519230534745331	CC/C=C\C/C=C\C/C=C\C=C\c1ccc(O)cc1	254.37300000000002	5.264200000000005	1	1	7	1
[inf]	0.7097759763658067	CN(C)c1ccc(C(=C2C=CC(=[N+](C)C)C=C2)c2ccc(N(C)C)cc2)cc1.[Cl-]	407.98900000000003	1.4636000000000002	2	0	4	2
[1164.7611]	0.5131575982284828	COc1cc([C@H]2O[C@H](C)[C@@H](O[C@H]3C[C@@](C)(O)[C@@H](OC(=O)CC(C)C)[C@@H]3C)[C@H](C)C(=O)O[C@H]2C)ccc1O	522.6350000000003	3.9309000000000034	9	2	7	1
[10847.272]	0.43336450309964253	COC(=O)[C@@]1(OC(C)=O)CC[C@H]([C@@H](C)CCCC(=O)OC(C)C)[C@H](C)C1OC	400.5120000000001	3.280400000000002	7	0	9	0
[53583.844]	0.4669786223721286	CC1(C)[C@H]2[C@H](O)C[C@@]3(C)[C@H](CC[C@@H]4C5CC[C@](C)(C(=O)O)CC[C@]5(C)[C@@]4(C)[C@@H]3CC[C@@H]21)C(=O)O	474.6820000000003	5.844000000000006	5	3	2	0
[7592.597]	0.42309565214758155	C[C@H](Cl)OC(=O)[C@@H](C)NC(=O)c1ccc(S(=O)(=O)NC(=O)NC2CCCCC2)cc1	459.9520000000003	2.2535	6	3	7	1
[264029.25]	0.7536522811652422	CCc1ccc(C(=O)C(C)CN2CCCCC2)cc1	259.3929999999999	3.5537000000000027	2	0	5	1
[19110.098]	0.4410690064897194	CC/C=C\C/C=C\C[C@@H](C)[C@H](O)[C@H](C)[C@@H](O)[C@@H](O)[C@@H](C)CO	314.46600000000007	2.272300000000001	4	4	11	0
[39192.008]	0.1665858254818805	OC[C@@H]1O[C@@H](O[C@@H]2[C@H](O)[C@@H](O[C@H]3O[C@H](CO)[C@@H](O)[C@H](N)[C@H]3O)[C@H](N)C[C@@H]2N)[C@H](O)[C@@H](O)[C@@H]1O	485.48700000000014	-7.257800000000007	15	11	6	0
[39192.008]	0.1665858254818805	OC[C@H]1O[C@@H](O[C@@H]2[C@@H](O)[C@@H](O[C@H]3O[C@H](CO)[C@@H](O)[C@H](N)[C@H]3O)[C@H](N)C[C@@H]2N)[C@H](O)[C@@H](O)[C@@H]1O	485.48700000000014	-7.257800000000007	15	11	6	0
[547309.44]	0.3818073787228804	CC(C)(O[C@@H]1O[C@H](CO)[C@@H](O)[C@H](O)[C@H]1O)C(=O)O	266.24600000000004	-2.3338999999999985	8	5	4	0
[8.394198e+08]	0.6064977553240837	c1cnc2c(n1)Nc1ccccc1S2	201.25400000000002	2.6848	4	1	0	3
[3902551.5]	0.7955962738115715	c1c[nH]c(CN2CCN(c3nc4ccc(Cl)cc4s3)CC2)c1	332.8600000000001	3.6000000000000023	3	1	3	3
[12043.188]	0.34634962378114376	CC(=O)OCOC(C)OCCN1CCN(CCN2c3ccccc3Sc3ccc(Cl)cc32)CC1	506.06800000000015	4.460100000000005	8	0	10	2
[5838.163]	0.056869034784392015	CC[C@H](C)[C@@H]([C@@H](C)O[C@@H](O)CC(=O)O)NC(=O)[C@@H](CC(C)C)NCC(=O)[C@@H](CC(C)C)N[C@@H](CC(=O)N)C(=O)N[C@@H](CCC(C)C)C(=O)O	701.903	1.5428000000000088	12	8	27	0
[192444.94]	0.5886040227181907	CC(C)CCO[C@@H](CO)CC(=O)[O-]	189.23099999999997	-0.4500000000000004	4	1	7	0
[21534116.]	0.760438011200421	Cc1cc2c(cc1O)NC(=O)Cc1ccccc1O2	255.27299999999997	2.987520000000001	3	2	0	2
[6537.211]	0.46747869758728416	CC(/C=C/C=C/C(=O)O)=C\[C@@H]1C[C@@H]2[C@@H]3CC[C@H]4C[C@@H](O)CC[C@]4(C)[C@H]3CC[C@@]21C	398.5870000000002	5.759400000000006	3	2	4	0
[3410020.]	0.7530149310656781	N#C/C(=C1/NCCC1)NC(=O)c1ccccc1	227.26700000000002	1.5349800000000002	3	2	2	1
[16855.355]	0.34718041675943107	CC/C=C\C/C=C\C=C\[C@H](C)[C@@H](O)[C@H](C)[C@@H](O)[C@@H](O)[C@@H](C)CO	326.4770000000001	2.438400000000001	4	4	11	0
[8758.206]	0.46628027696590396	CC(C)=CCC[C@]1(C)CC[C@@H]2[C@H](CC[C@@H]3CCC(=O)O3)CC[C@@H]12	318.5010000000001	5.661100000000006	2	0	6	0
[inf]	0.32237258537473973	COc1cc2c3cc1Oc1cc(ccc1O)C[C@@H]1c4c(cc(OC)c(O)c4Oc4ccc(cc4)C[C@@H]3N(C)CC2)CC[N+]1(C)C.[Cl-]	645.1959999999999	3.7050000000000027	7	2	2	4
[294.39847]	0.1464288200788355	O=C1C[C@H](c2ccc(N)cc2)C(=O)N[C@@H]1CCCN1C(=O)N[C@@H](Cc2ccccc2)C(=O)N[C@@H]1C(=O)N[C@@H](CCC(=O)O)C(=O)O	636.6620000000001	0.10320000000000518	10	7	13	2
[86916.2]	0.5097690544236969	CC/C=C\C/C=C\CC[C@@H](O)C[C@@H](O)[C@H](C)CC(=O)O	284.396	2.9018000000000006	4	3	11	0
[144.65138]	0.8072546412814459	CC(C)=CCC[C@]1(C)C=Cc2c(O)cc(O)cc2O1	260.333	4.008500000000004	3	2	3	1
[3814709.8]	0.7630589070458584	CN(C)CCOC(=O)C1(c2ccccc2)CCCC1	261.365	2.6032	3	0	5	1
[30109.164]	0.8178744322781549	CN(C)CCCN1c2ccccc2CCc2ccc(Cl)cc21	314.86	4.528400000000004	2	0	4	2
[21469892.]	0.3421649764209863	O=[S@](CCCCP(=O)(O)O)c1ccc([N+](=O)[O-])cc1	307.26400000000007	1.6602999999999997	6	2	7	1
[1326.8661]	0.3454134595698074	O=C(O)c1cc(=O)c2c(OCC(O)COc3cccc4oc(C(=O)O)cc(=O)c34)cccc2o1	468.37000000000023	2.1145	11	3	8	4
[2477291.2]	0.8679380075933925	COc1ccc([C@H]2c3ccccc3CC(=O)c2OC)cc1	282.33899999999994	2.9673000000000007	3	0	3	2
[666.19037]	0.5929664995606695	CC1=C2[C@@H](OC(=O)[C@H](C)[C@H](NC(=O)c3ccccc3)[C@]2(O)COc2ccc(F)cc2)C(=O)N1	454.4540000000002	1.6994999999999998	6	3	5	2
[53018.69]	0.47080009709086573	CC/C=C\C/C=C\C/C=C\CCCC(=O)O	222.32799999999995	4.100100000000003	2	1	9	0
[3091158.2]	0.5825916647459483	O=C(O)C(=O)Nc1ccc(C(=O)c2ccc(C(=O)O)cc2)cc1	313.265	1.6388999999999998	6	3	4	2
[11013.91]	0.4673629172573241	CCOC(=O)[C@@H](OCc1ccccc1)N[C@H]1CCc2ccccc2N(CC(=O)O)C1=O	426.4690000000002	2.1146	7	2	9	2
[308880.25]	0.5549696526714687	OC(c1ccc(Cl)cc1)(c1ccc(Cl)cc1)n1nnnc1-c1ccccc1	397.2650000000001	4.388600000000003	4	1	4	4
[157845.77]	0.7437208230238488	COc1cc(CO)ccc1CNCC	195.26199999999997	1.297	3	2	5	1
[inf]	0.4654194181953553	CCCCCCC[C@H](O)[C@H](O)CC[C@H](O)CC(=O)[O-].C	291.408	0.9859000000000002	5	3	12	0
[1.2949605]	0.1931580696986653	COc1cccc(CNC(=O)c2c(-c3ccccc3)c(-c3ccc(F)cc3)c(CC[C@@H](O)C[C@@H](O)CC(=O)[O-])n2C(C)C)c1	601.6950000000003	4.665200000000005	6	3	14	4
[7254.15]	0.8324172433987881	COc1cc([C@H]2OC(=O)C(C)=CC[C@@H]2C)ccc1O	262.30499999999995	2.971200000000002	4	1	2	1
[16039.3955]	0.8371289360458547	COc1cc(NC(C)CCCN)c2ncccc2c1	259.35299999999995	2.782700000000001	4	2	6	2
[345.78894]	0.26785556932086596	CCCCC/C=C\C=C/C=C/C=C/[C@H](CC[C@@H](O)C[C@@H](O)CC(=O)O)C(C)=O	392.5360000000002	4.363500000000003	5	3	16	0
[470051.4]	0.6932796632293876	C=CCc1ccc(O)c(OC)c1	164.20399999999995	2.1292999999999997	2	1	3	1
[20565.727]	0.709823208416748	C[C@@H]1[C@@H]2C3=CC(=O)[C@@H]4CC(=O)C=C[C@]4(C)[C@@]3(F)[C@@H](O)C[C@@]2(C)C(=O)CO1	362.39700000000016	1.7302	5	1	0	0
[70353704.]	0.648992997673232	c1cc2c(cc1[C@@H]1COc3ccccc3C1=O)C2	236.26999999999998	2.949700000000001	2	0	1	3
[2199183.5]	0.6853597170038308	C=C(C)CCCc1c(OC)ccc2ccccc12	240.346	4.747200000000004	1	0	5	2
[21635.256]	0.8569179386939483	C=CCc1c(O)ccc2c1CC[C@@H](c1ccc(OC)cc1)N2C	309.40899999999993	4.253000000000004	3	1	4	2
[163093.67]	0.674274879902801	COCc1cc(Cl)nc(N)n1	173.60299999999998	0.8586	4	1	2	1
[18086.867]	0.4387122855563182	C=C(C)[C@@H](O)C(=O)O[C@H]1CCCC2=C[C@@H](OC(=O)[C@@H](N)CC(=O)O)[C@H]21	353.37100000000004	0.28910000000000013	8	3	7	0
[21700.225]	0.1614225749983568	CC/C=C\C/C=C\C=C\C=C/[C@H](O[C@@H]1O[C@H](C)[C@@H](O)[C@H](N)[C@@H]1O)CC(=O)NO	396.4840000000001	1.0859	7	5	10	0
[630919.56]	0.8483098966719196	Cc1ccc(C)c2c1CC(C)(C(=O)O)c1ccc(O)cc1C2=O	310.34900000000005	3.138440000000002	4	2	1	2
[12980.802]	0.5855986432296286	CC(=O)O[C@H](C)CC(=O)O	146.142	0.4126999999999999	4	1	3	0
[745311.7]	0.5253875259706279	CCCCC[C@H](O)[C@H](O)CC(=O)[O-]	189.23099999999997	-0.5715000000000001	4	2	7	0
[10261.0625]	0.043741557343612084	N[C@H](CCC(=O)N[C@@H](CSSC[C@H](NC(=O)CC[C@H](N)C(=O)O)C(=O)NCC(=O)O)C(=O)NCC(=O)O)C(=O)O	612.6400000000004	-3.8767999999999985	16	10	21	0
[338377.5]	0.7705671767371345	CC(C)N1[C@H]2CCN(c3ccccc3)C[C@@H]1C2	230.35500000000002	2.748000000000001	2	0	2	1
[1646171.8]	0.7005840997557369	N[C@H](Cc1c[nH]c2ccccc12)C(=O)O	204.22899999999998	1.1223000000000003	3	3	3	2
[433298.53]	0.6422143676593683	O=C(N[C@H](COC(=O)c1ccc(Cl)cc1)C(F)(F)F)C(=O)O	339.6530000000001	1.6285	5	2	4	1
[48901.086]	0.1508857495142135	CSCCCC/C(=N\OCC[N+](C)(C)C)P(=O)(O)OO	329.379	2.2310000000000003	6	2	11	0
[127094.06]	0.764202753392092	Cc1cccc(COc2ccc(C3CC3)cc2)c1	238.33	4.451420000000003	1	0	4	2
[7994453.]	0.721001231997273	Cc1c(O)cc2c(=O)c(-c3ccccc3)coc2c1	252.269	3.474020000000001	3	1	1	3
[2145107.2]	0.7662620127115024	C=Cc1ncc(OC)c(OC)c1O	181.19099999999997	1.4473999999999998	4	1	3	1
[442868.88]	0.6854580662762908	C=CCN(C)[C@@H]1CC=C(C(=O)N[C@@H](C)C(=O)O)C1	252.31399999999996	0.7822999999999998	4	2	6	0
[3820458.2]	0.2894842247947114	OC[C@H]1O[C@@](CO)(CO)[C@H](O)[C@H](O)[C@H]1O	224.20900000000003	-3.8163999999999993	7	6	3	0
[89679.24]	0.5835516048745977	C[C@@]1(c2ccccc2)CCC(C)(C)CCC1	216.3679999999999	4.934600000000005	0	0	1	1
[303239.22]	0.7585775275817872	Cc1cccc(C(=O)C(C)CN2CCCCC2)c1	245.36599999999993	3.2997200000000024	2	0	4	1
[766747.2]	0.32146962429561426	CC(=O)OC(C)=O	102.089	0.09600000000000009	3	0	0	0
[81482472.]	0.8026071997852923	COc1ccc([C@@H]2Cc3ccccc3C2=O)cc1	238.286	3.2178000000000013	2	0	2	2
[3112311.2]	0.5199844579973015	CCO[P@H](=O)N(C)CCCCCN1CCC(O)CC1	292.36	1.9714	5	1	9	0
[2.868524e+09]	0.4466655233390571	N#CC1=C(N)OC(=O)C1	124.09899999999999	-0.3728200000000004	4	1	0	0
[27650.336]	0.6947943108026611	CC1(C)OC[C@]2(C)[C@@H]3CC[C@@H]4C[C@H](O)CC[C@]4(C)[C@H]3CC[C@@]21C	320.5170000000001	4.795100000000005	2	1	0	0
[556755.94]	0.5626918400606503	CN(C)CCCSc1ccc(Cl)cc1	229.776	3.3838000000000017	2	0	5	1
[36949.883]	0.4711383371730431	O=C(CC(=O)O)c1ccccc1Nc1c(I)cccc1	381.169	3.6922000000000015	4	2	5	2
[293.30316]	0.4690131662667771	CC1(C)C[C@@H]2C3=CC[C@H]4[C@@](C)(CC[C@@H]5C(C)(C)[C@@H](O)CC[C@]54C)[C@H]3CC[C@@]2(C)O1	400.6470000000002	6.5200000000000085	2	1	0	0
[1566.4712]	0.8794199351772187	C[C@H](O)c1ccc(-c2cc(F)cc(Br)c2)cc1O	311.15	4.014100000000002	2	2	2	2
[1851601.4]	0.5625482207240298	Nc1ncn([C@H]2C[C@H](O)C[C@@H]2CN)c(=O)n1	225.25199999999995	-1.5087999999999993	6	3	2	1
[2011282.8]	0.39239273459794494	NC1=N[C@@H]2[C@H](COC(=O)[C@@H]2CO)C(=O)N[C@@H]1C(=O)O	271.229	-2.9232999999999985	7	4	2	0
[5297.0957]	0.9026659986633337	COc1c2ccc(cc2)C(C)(C)C(=O)c2cc(OC)c(O)cc2c1OC	354.40200000000004	3.993300000000003	5	1	3	2
[4940.715]	0.02571494120993648	N=C(N)NCCC[C@H](N)C(=O)N[C@@H](CCC(=O)O)C(=O)N[C@@H](CCC(=O)O)C(=O)NCC(=O)N[C@H](CCC(=O)O)C(=O)N[C@@H](C)C(=O)O	689.6800000000002	-4.668730000000003	16	13	24	0
[5875988.]	0.4435105912731592	O=c1ccn([C@@H]2O[C@H](CO)[C@@H](O)[C@H]2O)c(=O)[nH]1	244.20300000000003	-2.8519	6	4	2	1
[835.7744]	0.4934273647121776	Cc1ncc(COP(=O)(O)O)c(-c2ccccc2)c1CC(O)CNCC	380.3810000000002	2.179219999999999	7	4	9	2
[52124.684]	0.42993239200599465	O=C1[C@H](Cc2ccc(F)cc2)N[C@@H](/N=C(\O)[C@@H](O)c2ccc(F)cc2)O1	362.3320000000001	1.996	5	3	5	2
[35762.34]	0.17074395647973564	OC[C@H]1O[C@@H](OC[C@H]2O[C@H](O)[C@@H](O[C@H]3[C@H](O)[C@@H](O)[C@H](O)[C@H]3O)[C@H](O)[C@@H]2O)[C@H](O)[C@@H](O)[C@@H]1O	474.4120000000001	-7.547099999999989	15	11	6	0
[45742.387]	0.8833311857805227	Cc1ccc(S(=O)(=O)NC(=O)NN2CCCCC2)cc1	297.38000000000005	1.3838199999999994	4	2	3	1
[93056.734]	0.4691048893431192	CC1=C[C@H]2C(=O)O[C@@H]3CC[C@@H]4CCC5=CC(=O)CC[C@]5(C)[C@H]4CC[C@]3(C)[C@H]2C(=O)C=C1C	436.59200000000027	5.5216000000000065	4	0	0	0
[82655.79]	0.6334146195186349	C[C@@H](/C=C/[C@@]1(O)C(C)=CC2(C)C)C[C@H]1CC=C2C	246.39399999999995	4.252200000000004	1	1	0	0
[205540.7]	0.30454053893626476	C=CCCCCCCCCCCCCCCC(=O)O	268.4409999999999	5.718400000000004	2	1	15	0
[36035284.]	0.2637913980805922	[N-]=[N+]=NCCOCCOCC(C)O	189.215	0.7106999999999999	3	1	8	0
[518253.25]	0.5063233600223256	COC(=O)[C@@H](O)[C@H](CCO)c1ccc(N)cc1	239.271	0.26869999999999983	5	3	5	1
[481820.16]	0.7318269560174276	C[C@]1(C(=O)O)CC[C@H]2[C@@H]3C[C@H](C)C4=CC(=O)C=C[C@]4(C)[C@@]3(F)[C@@H](O)C[C@@]21C	376.46800000000013	3.6941000000000024	4	2	1	0
[56801.83]	0.7681259384801902	C[C@@H]1C[C@H]2C(=CC[C@H]3[C@@H]4C[C@@H](O)CC[C@]4(C)[C@]3(C)CC[C@]2(C)C(=O)CO)O1	376.5370000000002	3.850300000000003	4	2	2	0
[38002.066]	0.8048695029648197	OCCOCCN1CCN(C2=Nc3ccccc3Sc3ccccc32)CC1	383.51700000000017	2.8560000000000016	5	1	5	2
[1589.792]	0.32328347225457627	CCCCCCCCCC[C@H](O)[C@H]1CC[C@H]([C@@H]2C[C@@H](O)[C@H]([C@@H](O)CC(=O)O)C2)O1	414.58300000000014	3.6484000000000023	6	4	14	0
[14336554.]	0.47344241954632516	O=c1cc(-c2ccccc2)oc2ccc3ccccc3c12	272.30300000000005	4.613200000000003	2	0	1	4
[1372287.2]	0.3448074018268864	CCN1CCN(C(=O)N[C@@H](C(=O)N[C@@H]2C(=O)N3[C@@H]2SC(C)(C)[C@@H]3C(=O)O)c2ccccc2)C(=O)C1=O	517.5640000000003	-0.24029999999999685	8	3	6	1
[163903.23]	0.46513972249238905	CC(=O)OC[C@H]1O[C@@H](n2ncc(=O)[nH]c2=O)[C@H](OC(C)=O)[C@@H]1OC(C)=O	371.3020000000002	-1.7444999999999975	10	1	5	1
[7.463891e+12]	0.520631018455888	CC1(C)[C@H]2CC[C@]1(C)C(=O)C2	152.237	2.401700000000001	1	0	0	0
[13570986.]	0.30647243072316105	O=C(O)[C@@H](O)[C@@H](O)[C@H](O)CO	166.129	-2.8540000000000005	6	5	4	0
[603381.4]	0.8510409650111452	COc1cc(Cc2ccc(N)cc2)cc(OC)c1OC	273.332	2.8854000000000006	4	1	5	2
[4502184.]	0.3477957483066523	CNC[C@H]1C=CN(C(=N)NC)C(=O)N1	197.242	-0.7325299999999992	3	4	2	0
[630189.56]	0.7520457659584818	COc1cc2c(c3oc(=O)c4c(c13)CCC4=O)[C@@H]1C=CO[C@@H]1O2	312.277	2.2764999999999995	6	0	1	2
[269567.2]	0.8065351460366258	NCCCn1cc(C2CCCCC2)cc1	206.33299999999994	2.8846000000000016	1	1	4	1
[2347891.8]	0.7967911857797698	CN(C)CCN(Cc1cccs1)c1ccccn1	261.394	2.7113000000000005	3	0	6	2
[629.8212]	0.08324888761784564	C=C(NC(=O)[C@H](Cc1ccccc1)NC(=O)[C@@H](N)Cc1ccccc1)NC(=O)[C@@H](N)C(=O)N[C@@H](CCC(=O)O)NC(=O)O	597.6290000000004	-1.1104999999999932	10	9	16	2
[5034.617]	0.5314345259995475	CC1=C(C)C(=O)N2CCC[C@H]2[C@]2(O)O[C@](NC(=O)[C@@H]3C=C4c5cccc6[nH]cc(c56)C[C@H]4N(C)C3)(C(C)C)C(=O)N12	559.6670000000003	2.309499999999999	6	3	3	2
[10547788.]	0.5464913583795193	CSc1nc(N)nc(N)n1	157.202	-0.2421000000000001	6	2	1	1
[393690.7]	0.3837001760485468	CC(C)c1ccc(Sc2c(/C=C/[C@@H]3C[C@@H](O)CC(=O)O3)c(C3CC3)nc3cc(F)c(F)cc23)cc1	495.59100000000024	6.744700000000006	5	1	6	3
[1854925.9]	0.46025856293247386	O=S(=O)(O)c1ccc(/N=N/c2ccc(S(=O)(=O)Nc3ccccc3)cc2)cc1	417.4680000000001	4.149500000000002	5	2	6	3
[25100.926]	0.5968273342948468	CC/C=C\C/C=C\C/C=C\CCC(=O)NCC(=O)O	265.35299999999995	2.8262	3	2	10	0
[1.4399554]	0.35844830017681795	CC(C)c1nc(N(C)S(C)(=O)=O)nc(-c2ccc(F)cc2)c1/C=C/[C@H]1C[C@H](O)CC(Oc2c(F)cc(F)cc2F)O1	595.6150000000004	5.177400000000007	7	1	8	3
[38178.758]	0.6037649757282153	C=C1CC[C@H]2C(C)(C)[C@@H](O)CC[C@]2(C)C1	208.34499999999994	3.5299000000000023	1	1	0	0
[132662.27]	0.6197467486211412	C[C@H]1CC=CC(=O)[C@H]2C(=O)C=C3C(=O)C=C4[C@@H](O)C[C@@]4(C)[C@@]3(F)[C@@H](O)C[C@@]21C	388.4350000000002	2.0223999999999998	5	2	0	0
[32918.926]	0.9103234511517707	CC(C)(Oc1ccc(C2CCCc3ccccc32)cc1)C(=O)O	310.39300000000003	4.396800000000003	3	1	4	2
[16051.667]	0.38714947503876584	CCCCC/C=C\C=C/CCCCCCC(=O)O	252.39799999999988	5.104300000000004	2	1	12	0
[2.5801453e+08]	0.5672439528240454	Nc1nc2cc3c(cccc13)C(=O)NC2=O	213.19599999999997	0.45649999999999996	4	2	0	3
[223390.6]	0.39111676481423435	C=C1CC[C@@H]2[C@H](OC(=O)[C@@H]2O)C[C@@H](O)[C@](C)(O)C[C@@H]1C(=O)O	314.33400000000006	-0.16820000000000018	7	4	1	0
[156751.3]	0.808324350716032	O=C1C[C@H](c2ccc(O)cc2)c2c(c(O)c1)OCO2	260.245	2.1064	5	2	1	1
[15814.871]	0.6981472731911444	CC1=C[C@@H]2O[C@@H]3C[C@@H]4OCC5=CC(=O)C=C[C@]5(C)[C@H]4[C@@H](O)C[C@]3(C)[C@]2(C(=O)CO)O1	416.4700000000002	1.2355999999999998	7	2	2	0
[571919.2]	0.2862371144515137	C=C1C(=O)O[C@@H]2[C@H]1CC/C(C)=C/CC[C@@]1(C)O[C@@H]21	248.32199999999995	2.7620000000000013	3	0	0	0
[6200.1304]	0.3154747987256436	CC/C=C\C/C=C\C=C\C=C/[C@H](O)[C@H](C)[C@H](C)[C@@H](O)[C@H](C)[C@@H](O)[C@@H](C)N	365.5580000000001	3.349500000000001	4	4	12	0
[162.83412]	0.56052373989097	C=C(CC[C@H](O)C(=O)O)[C@H]1CC[C@@]2(C)[C@@H](CC[C@@H]3CC=C3C=CC(=O)CC(C)(C)[C@@H]21)O	430.5850000000002	4.443400000000005	5	3	5	0
[1.0360887e+13]	0.39919108365817324	O=[N+]([O-])c1c[nH]c(=O)[nH]1	129.075	-0.3888000000000002	3	2	1	1
[22211.102]	0.5030153066828941	CC/C=C\C/C=C\C=C\C=C\[C@H](O)CC(=O)O	236.31099999999998	2.8469000000000007	3	2	8	0
[22929.447]	0.7532107159130879	COC(=O)c1c(Cl)cccc1C(=O)NC1CN(Cc2ccc(F)cc2)CCOC1	420.8680000000003	2.8965000000000014	5	1	5	2
[79230.16]	0.6998236872572893	COc1cc([C@H](O)COc2ccc(CC3SC(=O)NC3=O)cc2)ccc1OC	403.45600000000013	2.710300000000001	7	2	8	2
[26.15159]	0.5906933410808219	C#CCN(Cc1ccc(O)cc1)[C@H]1CCCC[C@@H]1CCC(O)CC(=O)O	359.4660000000001	3.0020000000000007	5	3	9	1
[709725.4]	0.6070419691982186	CCCC[C@H](CC)OC(=O)c1ccc(N)cc1	235.327	3.394400000000002	3	1	6	1
[73841.68]	0.2079442341493163	CO/N=C(/C(=O)N[C@@H]1C(=O)N2C(C(=O)O)=C(COC(C)=O)CS[C@H]12)c1csc(N)n1	455.47400000000016	-0.6224999999999987	10	3	7	1
[47760.914]	0.7100952380870132	N[C@@H]1CN(c2c(F)c(N)c3c(=O)c(C(=O)O)cn(C4CC4)c3c2F)CC1	364.3520000000002	1.4323999999999992	6	3	3	2
[14984.288]	0.16307730868123432	O=P(O)(O)O[C@H]1[C@@H](O)[C@@H](O[C@H]2[C@H](O)[C@@H](O)[C@@H](O[C@H]3[C@H](O)[C@@H](O)[C@H]3O)[C@H](O)[C@@H]2O)[C@@H]1O	464.3130000000001	-6.739199999999991	15	11	6	0
[1804317.8]	0.5530315284690744	CC1(C)S[C@@H]2[C@H](NC(=O)[C@H](N)c3ccc(O)cc3)C(=O)N2[C@H]1C(=O)O	365.4110000000001	0.023700000000000443	7	4	4	1
[2217.1135]	0.6544582690300507	NS(=O)(=O)c1cc2c(cc1Cl)NCNS2(=O)=O	297.74500000000006	-0.35129999999999967	5	3	1	1
[2299.0583]	0.29725866760023073	CCCCCn1cc(C(=O)c2ccc(F)cc2)c(-c2ccc(F)cc2)c(CC[C@@H](O)CC(=O)[O-])n1C(C)C	525.6160000000003	4.855000000000004	6	1	13	2
[30554646.]	0.29015285452995804	OC[C@@H]1O[C@H](O)[C@@H](O)[C@@H](O)[C@H]1O	180.156	-3.2214000000000005	6	5	1	0
[13713.205]	0.18140380429859954	C[C@@H](NC(=O)[C@H](Cc1ccccc1)C(=O)N[C@@H](C)NC(=O)[C@@H](N)CCC(=O)O)C(=O)O	436.46500000000026	-0.7948999999999948	8	6	12	1
[6799.997]	0.1376150483770444	O=P(O)(O)O[C@@H]1[C@H](O)[C@@H](O[C@H]2[C@H](O)[C@@H](O)[C@@H](O[C@H]3O[C@H](CO)[C@@H](O)[C@H](O)[C@H]3O)[C@H]2O)[C@@H](O)[C@@H]1O	524.3650000000002	-7.40419999999999	17	12	7	0
[26619.156]	0.4356457601684276	COC1=C(OC)C(=O)C(CCCCCCCCCCO)=C(C)C1=O	338.444	3.4623000000000026	5	1	12	0
[21374.27]	0.5130488664645998	C[C@@H]1CC[C@]2(C)C(=O)CC[C@@H]3C[C@@H](C)C4=CC(=O)CC[C@]4(C)[C@H]3CC[C@@]21C	370.5770000000002	6.139800000000007	2	0	0	0
[4505113.]	0.8957931715024883	CCCNC(=O)N1CCN(c2ccccc2)CC1=O	261.325	1.4548	3	1	3	1
[4940.615]	0.6318329361180623	O=c1c(-c2ccc(O)cc2)coc2cc(O)cc(O)c12	270.24	2.576800000000001	5	3	1	3
[148038.78]	0.336050429822365	CCCCC/C=C\C=C/C(C)=O	166.26399999999995	3.2681000000000022	1	0	6	0
[1669386.4]	0.7549634734580118	Cc1ccc(C2=Nc3ccc(O)cc3NC(=O)[C@@H](N)C2)cc1	295.34200000000004	2.490919999999999	3	3	1	2
[465.5065]	0.3051291560965146	COc1cccc2c1C(=O)c1c(O)c3c(c(O)c1C2=O)C[C@@](O)(C(C)=O)C[C@@H]3O[C@H]1C[C@H](N)[C@H](O)[C@H](C)O1	527.5260000000003	1.0288999999999997	11	5	4	3
[8349.507]	0.6827371679690614	CC1(C)CCC=C2c3cccc4[nH]cc(c34)C[C@H]2C1	251.373	4.9337000000000035	0	1	0	2
[5682735.]	0.6099534646692859	NC(=O)[C@@H]1C[C@]2(O)[C@H]1CC[C@@H]1[C@]2(C)C(=O)C=C2C(=O)C=C[C@]12O	317.341	-0.36570000000000097	5	3	1	0
[4.0990195]	0.409804186811716	Cc1cc(F)ccc1-c1c(-c2ccc(F)cc2)nc(C(C)C)n1/C=C/[C@@H](O)C[C@@H](O)CC(=O)O	470.5160000000002	4.984420000000007	5	3	9	3
[117440.49]	0.6486544028846576	C[C@]12C[C@@H](c3ccc(O)cc3)[C@@H]3CC[C@@H]4c5ccccc5[nH]c(c34)C[C@H]1[C@@H]2O	373.4960000000001	5.140000000000005	3	3	1	2
[93120.83]	0.4865357366381187	CCCNC[C@H](O)COc1ccccc1C(=O)CCc1ccccc1	341.4510000000001	3.2414000000000023	4	2	11	2
[281679.97]	0.8421458213737525	O=C1NCC/C=C/c2c(-c3ccc(F)cc3)ccnc2N1	283.306	3.4261000000000017	2	2	1	2
[13400.624]	0.5881033568978759	C[C@H](COc1ccccc1)NCC(O)c1ccc(O)c(C(N)=O)c1	330.38400000000007	1.5816	5	4	8	2
[27417.738]	0.6853852953977224	O=C(CBr)c1cc(-c2ccc(F)cc2)cc(F)c1O	327.124	3.9150000000000014	2	1	3	2
[19581360.]	0.6990887434507899	CC1=CO[C@H]2C/C=C/C(=O)C=C\CCC[C@@]12O	234.29499999999996	2.2756000000000003	3	1	0	0
[6996.4087]	0.5292289566712126	CCOC(=O)OC(C)OC1=C(C(=O)Nc2ccccn2)N(C)S(=O)(=O)c2ccccc21	447.46900000000016	2.558700000000001	8	1	6	2
[95471.25]	0.7731281411296282	CC(=O)O[C@@H]1[C@@H]2C[C@H]3c4[nH]c5ccccc5c4CCN3C[C@@H]2CC[C@@H]1O	354.4500000000001	2.7896000000000014	4	2	1	2
[1786.3484]	0.85751018547549	Cc1ccc([C@@H](O)C(=O)[O-])c(C(C)C)c1NC(=O)c1ccc(Cl)cc1	360.817	2.8074200000000005	4	2	5	2
[1470837.5]	0.7656155682249918	C[C@H]1C(=O)[C@]23CCC4=CC(=O)C=C[C@]4(C)[C@@]3(F)[C@@H](O)C[C@@]2(C)[C@H]1C(=O)CO	376.42400000000015	1.7138	5	2	2	0
[27307.2]	0.6493081900274889	C[C@@H](C=O)CCc1ccc(OCC(O)CNC(C)C)cc1	293.407	2.1919000000000004	4	2	10	1
[1905134.2]	0.310300183734651	[N-]=[N+]=NCCCNC(=O)c1ccc(O)c(C(=O)O)c1	264.241	1.5206	4	3	6	1
[600.09674]	0.1562663976941014	COC(=O)CNC(=O)[C@@H]1C[C@@H]2CCCC[C@@H]2CN1C[C@@H](O)[C@H](Cc1ccccc1)NC(=O)[C@H](CC(N)=O)NC(=O)c1ccc2ccccc2n1	686.8100000000001	1.466900000000005	9	5	14	3
[13618.404]	0.34802309824939737	C=C(CC[C@H](C)[C@H]1CC[C@@]2(C)[C@@H]3CC[C@H]4C(C)(C)[C@@H](O)CC[C@]4(C)[C@H]3CC[C@]12C)[C@@]1(C)C(=O)C[C@H]1C(=O)O	526.8020000000005	7.684800000000009	4	2	6	0
[2986.404]	0.11596432576590432	C[C@@H]1O[C@@H](OC[C@@H]2O[C@H](O)[C@@H](O)[C@H](O[C@@H]3O[C@H](CO)[C@@H](O)[C@H](O[C@H]4[C@H](O)[C@@H](O)[C@H](O)[C@@H]4O)[C@H](N)[C@@H]3O)[C@H]2O)[C@H](O)[C@H](O)[C@H]1O	649.5960000000006	-9.368000000000015	20	14	8	0
[728580.75]	0.6067391305954408	Cc1ccc(C2(C)CCCC2)cc1	174.287	3.8267200000000026	0	0	1	1
[68887352.]	0.5583614300531398	CO[C@]12C[C@H]3CCC[C@@H]([C@H]1C)C1=C(CC[C@@H]4C[C@@H](O)CC(=O)O4)[C@@]3(C)C[C@H]1N(C)C2	417.59000000000026	3.695000000000003	5	1	4	0
[2368.8315]	0.4452710879642171	C=C(C)[C@H]1C[C@@H]2O[C@@]1(C)[C@@H]1CC/C(C)=C/C(=O)/C(=C\C)CC[C@@]2(C)C1	342.52300000000014	5.788200000000006	2	0	1	0
[48585.78]	0.5855609587243206	C[C@H]1CC(=O)CC2=CC(=O)C=C[C@]21C	190.242	2.057	2	0	0	0
[1723550.1]	0.5763625108681456	CN/C(=C/[N+](=O)[O-])NCc1ccc([N+](=O)[O-])cc1	252.23	0.9793999999999998	6	2	6	1
[56177.348]	0.7640693043045989	C[C@@H](O)[C@@H](C=O)[C@@H]1CC[C@H]2[C@@H]3CCC4=CC(=O)CC[C@]4(C)[C@H]3CC[C@@]21C	358.52200000000016	4.330400000000004	3	1	3	0
[3951.6782]	0.11686278239607847	C[S@](=O)CCC/C(=N\OS(=O)(=O)[O-])CCS[C@@H]1O[C@H](CO)[C@H](O)[C@H](O)[C@H]1O	450.5330000000001	-2.098899999999997	11	4	11	0
[84099.914]	0.6698028797774344	C=C(/C=C/C=C(C)C)C1CC[C@@]2(C)C(=O)CC[C@@H]12	244.37799999999993	4.4604000000000035	1	0	3	0
[2.2054507e+08]	0.7875794718333733	C=Cc1ccc(Br)c(Cl)c1O	233.492	3.4511000000000007	1	1	1	1
[5634.4717]	0.46253076819117483	C=C1C[C@H]2OC(=O)C[C@@H]1C[C@@H]1C[C@@H]2CC[C@@]2(C)[C@@H]1CC[C@]2(C)CCC1CCO1	386.57600000000025	5.676100000000006	3	0	3	0
[2.666918e+09]	0.2442249803963712	N[C@H]1N[C@@H](N)NC(=O)[C@H]1O	146.15	-3.406199999999999	5	5	0	0
[2.4407473e+09]	0.6579925877417858	NCc1ccccc1C(=O)O	151.16499999999996	0.8435000000000001	3	2	2	1
[42625.98]	0.10542377087578698	CN[C@](N)(C(=O)N)O[C@H]1C[C@H](N)[C@@H](O[C@H]2O[C@H](CO)[C@@H](O)[C@H](N)[C@H]2O)[C@H](O)[C@H]1O[C@H]1O[C@H](CO)[C@@H](O)[C@H](O)[C@H]1O	587.5800000000004	-8.882700000000016	18	13	10	0
[inf]	0.32213756612662414	CCCCCCCCCCCCCCCC[n+]1ccccc1.[Br-]	384.4459999999999	3.4594000000000014	0	0	15	1
[1159323.8]	0.554541594020696	CC(C)[C@H]1OC(=O)[C@H](C)CC1=O	170.20799999999994	1.1631	3	0	1	0
[245843.1]	0.5153058958958705	Oc1cc(O)c2c(c1)O[C@@H](CO)[C@@H](O)C2	212.20099999999996	-0.24550000000000016	5	4	1	1
[266933.72]	0.7815820090073002	CCSc1cc(OC)c(OC)cc1O	214.28599999999997	2.521400000000001	4	1	4	1
[63159388.]	0.909053833483141	O=C(N[C@H]1CN([C@@H](O)c2ccccc2)CC1)c1ccccc1	296.37	2.1818	3	2	4	2
[90427488.]	0.6907050920392398	N#Cc1ccc(-c2nc(N)n[nH]2)cc1	185.19	0.9255799999999998	4	2	1	2
[20.689234]	0.6723690918078289	CC(C)C1=CC2=CC[C@@H]3[C@H](CC[C@@]4(C)[C@H]3C[C@@H](O)CC(=O)O4)C2=C(O)C=C1	370.4890000000001	4.379800000000003	4	2	1	0
[178506.55]	0.5177189456982878	O=C(CCCCc1ccccc1)NCCc1ccc(O)c(O)c1	313.39700000000005	3.169500000000002	3	3	8	2
[2139.3445]	0.8874960558709425	COc1cc(O)c2c(=O)c(O)c(C)c(O[C@@H]3OC(C)(C)CC3)cc2c1	346.37900000000013	3.222120000000001	6	2	3	2
[3462.0798]	0.3200824422001974	CCCCC/C=C\C=C/C=C/C=C/[C@H](C[C@@H](C)CO)[C@H](C)CC(=O)O	348.5270000000001	5.537000000000006	3	2	14	0
[10122854.]	0.6233743971024157	COC(=O)[C@@H]1C[C@@]2(C)CC[C@@H]3[C@H](C)C4=CC(=O)CC[C@]4(C)[C@H]3CC[C@@]12C	358.5220000000002	4.943600000000005	3	0	1	0
[3104.546]	0.39579126014176735	CC(=O)OCC1=C(C)NC(C)=C(C(=O)OCC(O)=O)C1c1cccc([N+](=O)[O-])c1	404.3750000000001	2.0204999999999993	9	2	7	1
[23677.8]	0.41216950976615796	N=C(N)N/N=C/c1c(Cl)cccc1Cl	231.086	1.8103700000000003	2	3	2	1
[4185465.2]	0.7129493456429367	Nc1nccc(-c2ccccc2)c1	170.215	2.3308	2	1	1	2
[117440.49]	0.6486544028846576	C[C@@]12C[C@@H](c3ccc(O)cc3)[C@@H]3CC[C@@H]4c5ccccc5[nH]c(c34)C[C@H]1[C@@H]2O	373.4960000000001	5.140000000000005	3	3	1	2
[28273902.]	0.575228346064442	N[C@H](Cn1ccc(=O)c(O)c1)C(=O)O	198.17799999999997	-1.0342000000000002	5	3	3	1
[701370.5]	0.42192361902041814	CN(O)C(=O)/C=C/c1ccc(O)cc1	193.202	1.253	3	2	2	1
[104238.58]	0.2795608921688319	CC(=O)O[C@H]1O[C@H](C)[C@@H](O[C@H]2C[C@H](O)[C@H](O)[C@H](N)[C@@H]2N)[C@H](N)[C@H]1O	349.38400000000007	-3.483599999999995	10	6	3	0
[39815.113]	0.6363491159904684	C=C1CC[C@H]2[C@@](C)(CC[C@@H]3[C@H](C)C(=O)O[C@@H]3O)CC[C@@H]12	278.392	3.276600000000002	3	1	3	0
[2494897.8]	0.5541818739705442	O=C(O)CCCC[C@@H]1CCSS1	206.332	2.7851000000000017	4	1	5	0
[43992.79]	0.7753828976933882	CCOc1ccc(C(C)C)c(OC)c1N	209.28899999999996	2.7995	3	1	4	1
[206.27127]	0.5130383030473479	Cc1cccc(-c2cc(-c3ccccc3)nc(C(C)C)c2/C=C/[C@@H]2C[C@@H](O)CC(=O)O2)c1	427.54400000000027	5.9271200000000075	4	1	5	3
[160.4295]	0.4732790343822408	C=C1CC[C@H](O)C/C1=C/C=C1\CCC[C@]2(C)[C@@H]([C@H](C)/C=C/[C@H](C)C(C)C)CC[C@@H]12	396.6590000000001	7.641000000000008	1	1	5	0
[277592.84]	0.5631721713592012	C=C(C)Oc1ccc(OCCN2CCC(OC(=O)OC)CC2)cc1	335.40000000000003	3.225200000000002	6	0	7	1
[17060.973]	0.19726440568430958	CCCCC[C@H](O)/C=C/C=C/C=C\C=C\C(=O)NO	265.353	2.6578	3	3	9	0
[153174.62]	0.5915497416518313	O=C(O)CCP(CCCl)(Cl)Cl	239.466	2.7574000000000014	2	1	5	0
[76401.25]	0.6161894175717908	NCCOc1ccccc1-c1nc2[nH]nnc2c(=O)[nH]1	272.268	0.04569999999999952	6	3	4	3
[43545.78]	0.4891605475480836	CCCN(CCC)C[C@H](CC)C(=O)NC(=O)c1ccc(C(=O)NCC(=O)O)cc1	405.4950000000001	1.9056000000000002	6	3	12	1
[43.0586]	0.3291707687809981	Cc1c(Cl)cccc1C(=O)N[C@@H](CSc1ccccc1)[C@H](O)CN1C[C@H]2CCCC[C@H]2C[C@H]1C(=O)NC(C)(C)C	586.2420000000002	5.695420000000004	5	3	9	2
[1196.007]	0.4298292584463983	COc1cc([C@@H]2c3cc4c(cc3[C@@H](O[C@@H]3O[C@@H]5CO[C@@H](C)O[C@H]5[C@H](O)[C@H]3O)[C@H]3COC(=O)[C@H]23)OCO4)cc(OC)c1O	588.5620000000004	1.3385999999999993	13	3	5	2
[456368.72]	0.5560845336652597	C=C1[C@H]2C[C@@H]3[C@H]4N(C)c5ccccc5[C@]45C[C@@H]([C@@H]2[C@H]1O[C@@H]1[C@H](O)[C@@H]5O)O[C@@H]3[C@H]1O	397.47100000000006	0.5860999999999996	6	3	0	1
[1751.8743]	0.5195235452266572	CCC[C@@H](CCOC(C)=O)[C@@H]1C[C@@H](OC(=O)C2CCCCC2)[C@@H](C)C[C@@H]1C	380.56900000000024	5.530200000000006	4	0	8	0
[8862836.]	0.8305851686304766	O=C(Cc1ccccc1)Nc1ccccc1	211.26399999999998	2.867800000000001	1	1	3	2
[15207571.]	0.7844210989980448	CCCC(=O)N(c1ccccc1)c1ccccc1	239.318	4.151400000000003	1	0	4	2
[30554646.]	0.29015285452995804	OC[C@H]1O[C@@H](O)C(O)[C@@H](O)[C@H]1O	180.156	-3.2214000000000005	6	5	1	0
[2115353.8]	0.326743763769819	OC1([C@@H](CN2CCCO)CC2)C(=O)N2C(C(=O)O)=C(CSc3nnnn3C)CS[C@@H]21	456.5500000000002	-1.0085999999999977	11	3	8	1
[7221.6045]	0.24540438269700923	CCCCC/C=C\C=C/C=C/C=C\[C@H](O[C@@H]1O[C@H](CO)[C@@H](O)[C@H](O)[C@H]1O)CO	398.4960000000001	0.9688999999999994	7	5	12	0
[16129.189]	0.38714947503876584	CCCC/C=C\C/C=C\CCCCCCC(=O)O	252.39799999999988	5.104300000000004	2	1	12	0
[96.16213]	0.24501264586421942	COc1cc(CCCO)ccc1CC(=O)NCCc1ccc(OCCC(O)C[C@@H](O)CC(=O)[O-])cc1	502.58400000000034	0.542300000000001	8	4	17	2
[93120.83]	0.4865357366381187	CCCNC[C@@H](O)COc1ccccc1C(=O)CCc1ccccc1	341.4510000000001	3.2414000000000023	4	2	11	2
[199996.6]	0.8569358027097729	CC(C)[C@@H](c1ccc(O)cc1)c1ccc(O)cc1	242.318	3.8857000000000026	2	2	3	2
[48.287384]	0.2561626840798248	C=C(C(=O)OC(C)=O)[C@H]1C[C@@H]2C=C[C@H](C)[C@H](CC[C@@H](O)C[C@H](O)CC(=O)[O-])[C@@H]12	393.45600000000013	0.7387999999999997	7	2	9	0
[3295.924]	0.5558540127678314	CC[C@H](C)OC(=O)[C@@H](C)[C@@H]1C[C@@H]2CC[C@H]3[C@@H](C)CC4=CC(=O)C=C[C@]4(C)[C@@]3(F)[C@@H](O)C[C@]21C	460.63000000000017	5.587300000000007	4	1	4	0
[18090914.]	0.6604292889918286	CCC(=O)OCCc1ccccc1	178.23100000000002	2.1822999999999997	2	0	4	1
[92814.945]	0.5062523614871133	Oc1ccc(Cl)cc1NC(=O)c1ccn([C@@H]2O[C@H](CO)[C@@H](O)[C@H]2O)c1	368.7730000000001	0.7108999999999992	6	5	4	2
[2.5113181e+13]	0.49476452486339934	CN1[C@@H]2CC[C@@H]1CC(=O)C2	139.19799999999998	0.8120999999999999	2	0	0	0
[1502179.1]	0.6044054304107257	C=C[C@@]1(C)C[C@@H](OC(=O)c2ccccc2)[C@H]2[C@H](C)CC[C@@H]12	284.39900000000006	4.470300000000004	2	0	3	1
[387.66946]	0.21115725613714686	CCCCC/C=C\C=C/C=C/C=C/[C@H](CC[C@@H](O)C[C@@H](O)CC(=O)O)C(C)CO	408.5790000000002	4.402900000000004	5	4	17	0
[556729.94]	0.5031075138837579	O=C(/C=C/c1ccc(O)c(O)c1)OCCc1ccccc1	284.311	2.8969000000000005	4	2	5	2
[7775108.]	0.8616792194132805	O=C(Nc1cc(C(F)(F)F)cc(Cl)c1)c1ccccc1	299.679	4.611100000000002	1	1	2	2
[32458.117]	0.6172770734844906	CC/C=C\C/C=C\C/C=C\CCC(=O)O	208.30099999999996	3.7100000000000017	2	1	8	0
[34578604.]	0.44214276395859164	CC(C)[C@H](N)C(=O)OCCOCn1cnc2c(=O)nc(N)[nH]c21	324.341	-0.7975999999999985	8	3	7	2
[23364.305]	0.5791124050132879	C=C1[C@@H](O)C[C@@H]2[C@@H](C)CC[C@@H]1C[C@H]2O	196.29	1.7205	2	2	0	0
[146.2584]	0.39444809714188633	O=c1[nH]c2cc(-c3ccc(F)cc3)ccc2n1/N=C/c1c(CC[C@@H](O)C[C@@H](O)CC(=O)[O-])cc1	464.4730000000003	1.8680999999999985	5	3	10	3
[13469.325]	0.4882471812012686	CC(=O)OCC1=C(C)NC(C)=C(C(=O)OC)C1c1cccc([N+](=O)[O-])c1	360.36600000000004	2.5657000000000005	7	1	5	1
[785102.25]	0.578029884636738	O=c1[nH]c(=O)n([C@H]2C[C@H](O)[C@@H](CO)O2)cc1I	354.1	-1.2181000000000002	5	3	2	1
[14109.056]	0.6816385303630241	C=C[C@@](C)(O)C[C@H]1CC[C@H]2[C@@H]3CCC4=CC(=O)CC[C@]4(C)[C@H]3CC[C@]12C	356.5500000000002	5.461600000000006	2	1	3	0
[49428.38]	0.41990487617646394	COc1ccc(CCN(C)CCCC(C#N)(c2ccc(OC)c(OC)c2)C(C)C)cc1OC	454.6110000000002	5.093080000000005	6	0	13	2
[8340821.5]	0.47162133314166776	O=C(O)/C=C\c1ccc(O)c(O)c1	180.159	1.1956	4	3	2	1
[1589.8594]	0.2963419520142686	COCCOC(=O)C1=C(C)NC(C)=C(C(=O)OC(C)C)C1c1cccc([N+](=O)[O-])c1	418.44600000000014	2.9708000000000014	8	1	8	1
[4447.2007]	0.3112039689490501	C[C@H]1O[C@@H](OC[C@H]2O[C@H](n3c(=O)[nH]c4ccc(F)cc34)[C@@H](CO)[C@@H]2O)[C@H](O)[C@@H](O)[C@@H]1O	444.4120000000001	-1.8203999999999987	9	6	5	2
[145.87978]	0.3358134322077673	CC(=O)O[C@@H]1CC(=O)O[C@H]1[C@H](C)[C@H](OC(C)=O)[C@@H](C)[C@]1(O)C[C@H](OC(C)=O)C[C@@](C)(O)[C@H]1O	474.50300000000027	0.0060000000000010045	11	3	7	0
[7839.814]	0.3802880816482989	C=C(C)[C@@H]1CC[C@]2(C)CC[C@@]3(C)[C@@H](CC[C@@H]4CC(=O)CC(=O)CC[C@]43C)[C@H]1C2	384.6040000000002	6.529900000000007	2	0	1	0
[10.8277855]	0.671999391844661	CC[C@H](C)C(=O)O[C@H]1C[C@@H](C)C=C2C=C[C@H](C)[C@H](CC[C@@H]3C[C@@H](O)CC(=O)O3)[C@H]21	404.54700000000025	4.195500000000004	5	1	6	0
[215109.6]	0.733928635563028	C[C@]12CC[C@H]3[C@@H](CCC4=CC(=O)CC[C@@H]43)[C@@H]1CC[C@@H]2O	274.40399999999994	3.4891000000000028	2	1	0	0
[14.572643]	0.6211825621228858	CCC(C)(C)C(=O)O[C@@H]1C2C(=C[C@H](C)[C@@H]1O)C=C[C@H](C)[C@@H]2CC[C@@H]1C[C@@H](O)CC(=O)O1	434.57300000000026	3.5564000000000027	6	2	6	0
[inf]	0.36216573927936	CCCCC/C=C\C[C@@H](O)[C@H](CC)CC(=O)[O-].C(=O)O	287.376	1.7408999999999997	5	2	10	0
[7444.23]	0.13931677804751477	O=C1c2c(O)ccc(O)c2C(=O)c2c(NCCNCCO)ccc(NCCNCCO)c21	444.4880000000002	-0.13919999999999944	10	8	12	3
[10.402328]	0.5532373059211996	C/C=C(/C)C(=O)OC1C[C@@H](C)C=C2C=C[C@H](C)[C@H](CC[C@@H]3C[C@@H](O)CC(=O)O3)[C@H]21	402.53100000000023	4.115600000000003	5	1	5	0
[75518.57]	0.7432153558426362	O=C1N[C@H](Cc2ccccc2)C(=O)N[C@@H](Cc2ccccc2)C(=O)N1C(=O)O	381.3880000000001	1.5550000000000002	5	3	4	2
[12270.113]	0.5844860779881329	CCOC(=O)[C@H](CCc1ccccc1)N[C@@H](C)C(=O)N1Cc2ccccc2C[C@H]1C(=O)O	438.5240000000003	2.5671	6	2	9	2
[11477.486]	0.45354829246722045	CC/C=C\C/C=C\C[C@H](/C=C/[C@@H](O)C[C@@H](O)[C@H](C)CC(=O)[O-])C(=O)[O-]	352.4270000000002	0.09929999999999994	6	2	13	0
[305701.78]	0.7966277714413199	COc1ccc(/C=C/C(=O)Nc2ccccc2C(=O)O)cc1OC	327.33600000000007	3.0539000000000014	5	2	6	2
[315810.3]	0.5218835814210239	CC[C@](C)(C#N)CC(O)(O)CO	173.212	-0.01041999999999993	4	3	4	0
[29961.19]	0.8938776898528888	O=S(=O)(c1ccc(Cl)cc1)c1cc(Cl)cc(Cl)c1O	337.611	4.185200000000002	3	1	2	2
[11.671903]	0.5246403478312968	CC[C@H](C)C(=O)O[C@H]1C[C@@H](C)C=C2C=C[C@H](C)[C@H](CC[C@@H](O)C[C@@H](O)CC(=O)[O-])[C@H]21	421.55400000000026	2.3809000000000005	6	2	10	0
[3130087.5]	0.5449766968742114	C=C1[C@@H](OC(=O)C2CCCCC2)C(=O)O[C@@H]1C	238.28299999999993	1.98	4	0	2	0
[6.1388205e+08]	0.6143884490200855	COC(=O)c1ccc(O)cc1	152.149	1.1788	3	1	1	1
[516.42035]	0.5295731957656133	CC1=C(/C=C/C(C)=C/C=C/C(C)=C/C(=O)O)C(C)(C)CCC1	300.44200000000006	5.602600000000005	2	1	5	0
[7758095.]	0.6946306653841899	O=C(CNC(=O)[C@@H](O)c1ccccc1)C(=O)Nc1ccccc1	312.32500000000005	1.0439999999999992	4	3	6	2
[94918960.]	0.532096041055067	C1=C2/CCC(=C/CC1)[C@]1(C)CC[C@@H]2O1	190.28599999999997	3.3645000000000023	1	0	0	0
[11858.783]	0.5961032755380988	CC(=O)c1ccc(O)cc1O	152.14899999999997	1.3003999999999998	3	2	1	1
[934131.6]	0.3368882324376595	O=C(O)CCC/C=C/C(=O)Nc1ccc([N+](=O)[O-])o1	268.225	1.9374	6	2	7	1
[148675.03]	0.9107162162223472	COc1cc(C[C@H]2COc3cc(O)ccc3C2=O)ccc1O	300.31	2.5404000000000013	5	2	3	2
[2643448.2]	0.5907331580860133	Cc1ccc2c(c1)CCC(C)C2=O	174.243	2.760020000000001	1	0	0	1
[2182.1492]	0.06592282836362762	CC(C)N(C[C@@H](O)CC(N)C)C(=O)N[C@@H](CC(N)=O)C(=O)N[C@H](C(=O)O)[C@H](Cc1ccccc1)NC(=O)[C@@H](N)C(=O)N[C@@H](C)C(=O)O	666.7330000000002	-3.0379000000000005	12	10	19	1
[809.7641]	0.10679151831768509	O=C(CC[C@H]1O[C@@H]2O[C@H](CO)[C@@H](O)[C@H](O[C@@H]3O[C@H](CO)[C@@H](O)[C@H](O)[C@H]3O)[C@H](O)[C@@H]2O[C@@H]2OC(=O)cc(O)cc(O)[C@@H]2O)[C@@H](O)[C@@H]1O	670.5700000000005	-6.406799999999986	20	12	8	0
[501821.84]	0.8464549096607438	COc1cc([C@H]2N[C@@H](C)CO2)ccc1OC	223.27199999999996	1.7106999999999999	4	1	3	1
[9363521.]	0.6040717648001778	C[C@@H](N)Cc1ccc[nH]1	124.18699999999997	0.9044000000000001	1	2	2	1
[23258.549]	0.7010536418439555	CC1(C)C[C@@H](O)C(=O)[C@H]2C[C@@H]3[C@H](C)C4=CC(=O)CC[C@]4(C)[C@H]3CC[C@@]21C	358.52200000000016	4.330400000000004	3	1	0	0
[1804317.8]	0.5530315284690744	CC1(C)S[C@@H]2[C@@H](NC(=O)[C@H](N)c3ccc(O)cc3)C(=O)N2[C@H]1C(=O)O	365.4110000000001	0.023700000000000443	7	4	4	1
[63295.875]	0.7248574391472181	COC(=O)[C@H]1C[C@@H](O)C[C@@H]2[C@H]3CCC4=CC(=O)CC[C@]4(C)[C@H]3CC[C@@]21C	360.49400000000014	3.6684000000000028	4	1	1	0
[25154.365]	0.26808795637700616	C=CCSS[C@H](CC)C/C=C/C(C)=C/[C@@H](C)C(=O)O	300.48900000000003	4.945700000000004	4	1	10	0
[21038.959]	0.3361104616305243	CN(C)[C@@H]1C(O)=C(C(N)=O)C(=O)[C@@]2(O)C(O)=C3C(=O)c4c(O)cccc4[C@@](C)(O)[C@H]3C[C@@H]12	444.44000000000017	-0.21439999999999837	9	6	2	1
[273.34232]	0.8670414929891526	Cc1cc(-c2ccc(F)cc2)c(/C=C/[C@@H]2C[C@@H](O)CC(=O)O2)c(C)n1	341.3820000000001	3.584240000000002	4	1	3	2
[18420.572]	0.23566861433328437	CCCCC[C@H](O)/C=C/C=C/CCCCO[C@@H]1O[C@H](CO)[C@@H](O)[C@H](N)[C@@H]1O	387.517	0.9931999999999994	7	5	13	0
[3574.1248]	0.5247570965514355	Clc1ccccc1-c1cc(C(Cl)Cl)nc(Cl)c1	307.00700000000006	5.531600000000001	1	0	2	2
[14571.787]	0.8609731409322201	Cc1cc2c(C(C)CNC(C)(C)C)cc(=O)c2[nH]1	246.35399999999998	2.9270200000000006	2	2	3	1
[409117.1]	0.6031613298421654	CN(C(=O)CNC(=O)c1ccc([N+](=O)[O-])cc1)C(=O)c1ccc(C(F)(F)F)cc1	409.3200000000001	2.6422000000000008	5	1	5	2
[191559.97]	0.8444399645718853	COc1cc(C[C@H]2CN[C@H](C)[C@@H]2O)ccc1OC	251.32600000000002	1.2150999999999998	4	2	4	1
[583881.56]	0.7369882359468408	CCOc1ccc2c(c1)C(=O)c1ccc(OC)c(OC)c12	284.31100000000004	3.313900000000002	4	0	4	3
[33103.69]	0.8357561294818796	COc1ccc([C@@](C)(O)C[C@@H]2CCC(=O)O2)c(OC)c1	280.31999999999994	2.0069999999999997	5	1	5	1
[7.463891e+12]	0.520631018455888	CC1(C)[C@H]2CC[C@@]1(C)C(=O)C2	152.237	2.401700000000001	1	0	0	0
[inf]	0.4654194181953553	CCCCCCC[C@@H](O)[C@H](O)CC[C@@H](O)CC(=O)[O-].C	291.408	0.9859000000000002	5	3	12	0
[1430673.]	0.3432519376324682	CCCCCCCCOC(=O)C(C)=O	200.278	2.4791000000000007	3	0	8	0
[3053252.]	0.27563164452455813	CC(C)C(C)(O)C(=O)NCCC(O)NCC(O)CO	278.349	-1.8390999999999977	6	6	9	0
[7.2372017]	0.18198382715397088	CCc1cccc(NC(=O)c2c(-c3ccc(F)cc3)c(-c3ccc(F)cc3)c(CC[C@@H](O)C[C@@H](O)CC(=O)[O-])n2C(C)C)c1	603.6860000000001	5.6804000000000086	5	3	13	4
[10087.202]	0.6684104451867194	CC1(C)O[C@@H]2C[C@H]3[C@@H]4C[C@H](F)C5=CC(=O)C=C[C@]5(C)[C@@]4(F)[C@@H](O)C[C@]3(C)[C@]2(C(=O)CO)O1	452.49400000000026	2.366800000000001	6	2	2	0
[556729.94]	0.5031075138837579	O=C(/C=C\c1ccc(O)c(O)c1)OCCc1ccccc1	284.311	2.8969000000000005	4	2	5	2
[74621.39]	0.4307766813145652	CC/C=C\C/C=C\C/C=C\C=C\c1ccccc1	238.37400000000002	5.5586000000000055	0	0	7	1
[1144.3685]	0.40494231554317706	C/C=C(\C)C(=O)O[C@H]1C[C@@H](C)C=C(C)C=C2C=C[C@H](C)[C@H](CC[C@@H]3C[C@@H](O)CC(=O)O3)[C@H](C)[C@H](O)[C@H]12	500.67600000000033	5.058900000000007	6	2	5	0
[70819.9]	0.7278902227277324	Cc1ccc(C)c2c1C(=O)C(=O)c1cc(O)cc(O)c1C2=O	296.2780000000001	2.324640000000001	5	2	0	2
[1.1703123e+08]	0.44898299940434644	CC1=CC[C@@H]2[C@@H](C)CC[C@@H]12	136.238	2.9987000000000013	0	0	0	0
[46320908.]	0.7717726415372386	COc1ccc([C@@H]2C(=O)c3ccccc3C2=O)cc1	252.269	2.8580000000000005	3	0	2	2
[159904.83]	0.6936590817470836	C=C(C)[C@@H]1CC[C@@]2(C)CC[C@@]3(C)[C@@H]([C@H](C)O)CC[C@]3(C)[C@H]12	290.491	5.192200000000006	1	1	2	0
[7859.9]	0.6688868963992883	Nc1ncnc2c1ncn2[C@H]1CC[C@@H](CO)[C@@H](Cc2cccc(Cl)c2)CC1	385.8990000000001	3.6444000000000027	5	2	4	3
[3.336478]	0.33067366477593035	CC(C)c1cc(-c2ccc(F)cc2)c(-c2cccc(Br)c2)n1/C=C/[C@@H](O)C[C@@H](O)CC(=O)O	516.4070000000002	5.904400000000007	4	3	9	3
[691.1773]	0.32494085465758726	CCCNC(=O)O[C@@H]1CC[C@@H](O)C=C[C@]2(C)[C@H]3CC[C@@]4(C)[C@H](CC[C@@H]5CC[C@](C)(C(=O)O)C(=O)N5CC[C@]43C)[C@H]21	558.7600000000003	5.142800000000005	6	3	4	0
[3.3331113]	0.33067366477593	CC(C)c1cc(-c2cccc(Br)c2)c(-c2ccc(F)cc2)n1/C=C/[C@@H](O)C[C@@H](O)CC(=O)O	516.4070000000003	5.904400000000007	4	3	9	3
[527.495]	0.41055979272122445	C=C(CC/C=C(\C)C[C@H](C)[C@H]1CC[C@@]2(C)CC[C@@H]3CC=C4C(C)(C)[C@@H](O)CC[C@]43C)CC[C@]12C	466.7940000000003	9.4254	1	1	3	0
[920.416]	0.5608865014547127	CC(=O)O[C@H]1CC(=O)O[C@@H]2C[C@@H]3C=C[C@H]4C[C@H](O)CC[C@]4(C)[C@H]3CC[C@@]21C	376.4930000000003	3.3933000000000026	5	1	1	0
[737029.1]	0.8289288715670488	CN1[C@H]2CC[C@H]1CC(OC(c1ccccc1)c1ccccc1)C2	307.43700000000007	4.417800000000004	2	0	4	2
[57058668.]	0.6143884490200855	COC(=O)c1ccccc1O	152.14899999999997	1.1787999999999998	3	1	1	1
[37615.5]	0.7860698660314304	CC[C@H]1C(=O)OCC(C)(C)[C@@H]2CCc3cc(OC)cc(OC)c3C21	332.44000000000005	3.959000000000003	4	0	3	1
[8800736.]	0.6911954195243533	COc1cc(OC)c(C(=O)CCCN2CCCC2)c(OC)c1	307.39	2.7711000000000015	5	0	8	1
[71805.54]	0.6527189222048309	CCN(CC)CCOC(=O)C1(C2CCCCC2)CCCCC1	309.4940000000001	4.402200000000004	3	0	7	0
[11091.85]	0.6493433508164	Cc1cc(C)c2c(c1CCCN1CCC(c3noc4cc(F)ccc34)CC1)C(=O)N2	407.4890000000001	4.9616400000000045	4	1	5	3
[156151.19]	0.739166781625048	COc1cc(Nc2nc(N)nc(N)n2)ccc1OC	262.273	0.7967999999999997	8	3	4	2
[35606.477]	0.5118526497418622	C[Si](C)(C)c1ccc(O)c(O)c1	182.295	1.6429999999999996	2	2	1	1
[6129.6265]	0.7948171513552131	CC(C)C/C(=N\[C@@H](C)C(=O)O)C(C)=C\c1ccccc1	273.376	4.050100000000003	2	1	6	1
[200182.83]	0.6596540016798033	CCCSc1ccc(C(C)(C)C)cc1	208.36999999999998	4.486200000000004	1	0	3	1
[123936.28]	0.322114762931379	O=CCCCC(=O)Nc1ccc(/N=N/c2ccc(S(=O)(=O)NC(=O)O)cc2)cc1	418.4310000000001	3.3660000000000014	6	3	9	2
[3302.5947]	0.8794895125490501	CC1=C(CC(=O)O)c2cc(F)ccc2/C1=C\c1ccc(S(C)(=O)=O)cc1	372.4170000000001	4.031600000000003	4	1	4	2
[195.11751]	0.5003983975184703	COc1ccc(-c2cc(-c3ccccc3)nc(C(C)C)c2/C=C/[C@@H]2C[C@@H](O)CC(=O)O2)cc1	443.54300000000023	5.627300000000007	5	1	6	3
[20.984507]	0.551149584167174	CCCc1c(C/C=C/[C@@H](O)C[C@@H](O)CC(=O)[O-])c(-c2ccc(F)cc2)cn1C(C)C	416.51300000000003	3.178200000000002	4	2	11	2
[856.93097]	0.341935260237837	CC(=O)OC[C@@]12C[C@H]1CC[C@H]1[C@@H](OC(=O)c1ccccc1)[C@@H]2CC[C@@H]1C[C@@H](OC(C)=O)C[C@@H]2[C@@H]1CCC21	508.65500000000037	5.324100000000006	6	0	7	0
[211293.31]	0.8331778280427035	Cc1cc(C2=C(C)NC(=O)c3ccccc3S(=O)(=O)N2)cc(F)c1	346.38300000000004	2.5445200000000003	3	2	1	2
[1002205.6]	0.6463390787769882	COC(=O)[C@@]1(OC(C)=O)CC[C@H]2[C@@H]3C[C@H](C)C4=CC(=O)CC[C@]4(C)[C@H]3CC[C@@]21C	402.5310000000003	4.239200000000004	5	0	2	0
[140784.17]	0.40200623047114553	CC(C)C[C@H](N)C(=O)N1CCC[C@H]1C(=O)N[C@@H](Cc1ccc(O)cc1)C(=O)N1CCC[C@H]1C(=O)O	488.58500000000026	0.8595000000000017	7	4	9	1
[6809.082]	0.519230534745331	CC/C=C\C/C=C\C/C=C\C=C\c1cccc(O)c1	254.37300000000002	5.264200000000005	1	1	7	1
[26470394.]	0.5080747596422692	NC(=O)[C@H](CO)N1CCC[C@H]1C(=O)O	202.20999999999998	-1.6183999999999987	5	3	4	0
[22.746]	0.5039230479499138	C[C@@H]1CN(c2ccc(F)cc2)C[C@H](Cc2ccccc2)C[C@@H]1OCC(O)C[C@@H](O)CC(=O)O	459.5580000000003	3.502600000000002	6	3	10	2
[448.919]	0.5277905059697585	C=C1/C(=C\C=C2/CCC[C@]3(C)[C@@H]([C@H](C)CCCC(C)C)CC[C@@H]23)C[C@@H](O)C[C@@H]1O	400.64700000000016	6.589800000000009	2	2	6	0
[8.746218]	0.671999391844661	CC(C)CC(=O)O[C@H]1C[C@@H](C)C=C2C=C[C@H](C)[C@H](CC[C@@H]3C[C@@H](O)CC(=O)O3)[C@H]21	404.54700000000025	4.195500000000004	5	1	6	0
[443595.94]	0.8720546352675731	COc1ccncc1SC(=O)c1ccc(C(=O)O)cc1	289.31199999999995	2.7209000000000003	6	1	4	2
[79599648.]	0.6951125798613664	O=C1c2ccccc2C(=O)C1c1ccccc1	222.243	2.849400000000001	2	0	1	2
[43927.348]	0.7139917046996348	O=c1c(O)c(-c2ccc(F)cc2)oc2cc(O)ccc12	272.231	3.010300000000001	4	2	1	3
[41853.016]	0.7307398104861468	NCC(=O)NC(CC(=O)O)c1ccc(Cl)cc1	256.68899999999996	0.9306999999999999	4	3	5	1
[233499.27]	0.579913854775467	C=C1[C@H](OC(=O)c2cccnc2)CC(C)(C)C1	231.29499999999996	2.983200000000001	3	0	2	1
[4171188.]	0.412780402657381	CC(C)(CO)[C@@H](O)C(=O)NCCCO	205.25399999999996	-1.1355999999999997	4	4	6	0
[54265572.]	0.8551594203434145	Oc1ccc([C@H]2Oc3ccc(Cl)cc3C2=O)cc1	260.676	3.362000000000002	3	1	1	2
[67425.16]	0.7269926580745424	C/C=C/c1ccc(O)c(OC)c1	164.20399999999998	2.4339000000000004	2	1	2	1
[544071.9]	0.533335394622857	N[C@H](CCC(=O)O)C(=O)N[C@@H](Cc1ccccc1)C(=O)O	294.3070000000001	-0.00939999999999902	6	4	8	1
[46320908.]	0.7717726415372386	COc1ccc([C@H]2C(=O)c3ccccc3C2=O)cc1	252.269	2.8580000000000005	3	0	2	2
[2.9819776e+08]	0.6335157982124573	C[C@@H](NC(=O)n1cncn1)C(=O)O	184.15499999999997	-0.6911	5	2	2	1
[49364620.]	0.41739429012614454	NC(=O)N[C@@H](CC(=O)O)C(=O)O	176.128	-1.4173999999999998	5	4	4	0
[6630290.]	0.17948410529645553	OC[C@@H]1O[C@@H](OC[C@H](O)[C@@H](O)[C@H]1O)O[C@@H](CO)[C@H](O)[C@H]OO	329.278	-3.8498099999999953	11	7	7	0
[11724499.]	0.7492710681882263	COc1c(O)ccc2c1C(=O)C(C)=CC(=O)c1ccccc12	294.306	2.736020000000001	4	1	1	3
[1.0429104e+08]	0.8898045768165617	O=C(Nc1ccccc1)c1ccc(Br)cc1	276.133	3.7014000000000022	1	1	2	2
[189188.34]	0.24325846760776557	OC[C@@H]1O[C@@H](O)[C@H](O)[C@@H](O)[C@@H]1O[C@@H]1O[C@@H](CO)[C@H](O)[C@H](O)[C@H]1O	342.297	-5.397199999999993	11	8	4	0
[3662868.5]	0.7316465785406507	CC(=O)OC[C@](CCn1cnc2cnc(N)nc21)COC(C)=O	320.3290000000002	0.4992899999999999	8	1	7	2
[716862.44]	0.9342553876932869	CCC(=O)N[C@H]1c2ccccc2C=CCc2cc(OC)ccc21	307.39300000000003	3.880100000000003	2	1	3	2
[16139540.]	0.7648384525947713	COc1cc(C)c(OC)c(OC)c1OC	212.24499999999998	2.02942	4	0	4	1
[945797.44]	0.7836578316178004	c1ccc(C(CCN2CCCC2)c2ccc(F)cc2)cc1	283.39	4.443500000000004	1	0	5	2
[413156.78]	0.8684261960253984	COc1ccc([C@@H]2Oc3cc(OC)c(OC)cc3C2=O)cc1	300.31	3.028800000000002	5	0	4	2
[2104797.]	0.6820972366272497	C=CCOc1cc(Cl)ccc1Cl	203.06799999999998	3.558200000000002	1	0	3	1
[349.20996]	0.23526258168565614	COc1cccc2c1C(=O)c1c(O)c3c(c(O)c1C2=O)C[C@@](O)(C(=O)CO)C[C@@H]3O[C@H]1C[C@H](N)[C@@H](O)[C@H](C)O1	543.5250000000003	0.0012999999999993017	12	6	5	3
[49323.367]	0.4143573581655692	CCCC/C=C\CCCCCCCC(=O)O	226.35999999999993	4.548100000000003	2	1	11	0
[206621.05]	0.5744082063466707	CC1(C)O[C@@](C)(CC[C@@H](O)CC(=O)O)C[C@H](O)[C@H]1O	276.329	0.2815999999999997	6	4	5	0
[25605.299]	0.49452669281277606	C[C@@H]1O[C@@H](OCc2cc(O)c3c(=O)cc(C)c(O)c3o2)[C@H](N)[C@H](O)[C@@H]1O	367.35400000000004	-0.2252800000000001	9	5	3	2
[796553.75]	0.8038539272674309	COc1cc([C@H]2OC(=O)c3ccccc3C2=O)cc(OC)c1OC	328.3200000000001	2.8068000000000017	6	0	4	2
[5940933.]	0.23362288279667529	N#CN/C(=N\CC#N)c1csc(N)n1	206.234	0.06616000000000011	5	2	2	1
[2937662.2]	0.9083048047172344	C[C@@H](NC(=O)c1ccc(F)cc1)C(=O)Nc1ccc(Cl)cc1	320.751	3.2361000000000013	2	2	4	2
[3479422.8]	0.7977136942560908	Cn1nnc(-c2ccccc2)c1-c1ccc(S(N)(=O)=O)cc1	314.37000000000006	1.7965	4	1	3	3
[208893.8]	0.7288512359268832	NC(=O)c1sc2ccc(N)cc2c1-c1ccc(N(C)C)cc1	311.41	3.315400000000002	3	2	3	3
[74877.234]	0.6189789712116407	COc1ccc(OC(C)CN)cc1OCCOCCO	285.34	0.8089	6	2	10	1
[25978.627]	0.73712324159158	COc1cc(-c2ccc(=O)c3cc(F)cc(F)c3n2)ccc1OC	329.302	3.557400000000002	4	0	3	3
[5939363.5]	0.5629224611221825	CCOC(=O)Cc1ccc(N)cc1	179.219	1.3744	3	1	3	1
[7215.663]	0.21751778620947723	N#C[C@H](O[C@H]1O[C@@H](CO[C@@H]2O[C@H](CO)[C@@H](O)[C@H](O)[C@H]2O)[C@@H](O)[C@H](O)[C@H]1O)c1ccccc1	457.4320000000001	-3.108019999999997	12	7	7	1
[8717.708]	0.35677937804318405	C=C[C@H](O)C#CC#CC(O)CCCCCC(=O)O	250.29399999999993	0.9360999999999999	4	3	7	0
[37619004.]	0.7598558697994016	CS[C@@H](C)C(=O)N1CCC[C@H]1C(=O)O	217.28999999999996	0.8134999999999999	4	1	3	0
[52534.1]	0.5540618915195044	CC(C)OC(=O)C(C)(C)Oc1ccc(C(=O)c2ccc(Cl)cc2)cc1	360.837	4.680000000000004	4	0	6	2
[48920.867]	0.752986360549919	C[C@@]12CCC[C@@](C)([C@@H]1CC1CC)[C@H]1[C@@H](O)C[C@@H]2O	252.398	2.970700000000002	2	2	1	0
[825548.3]	0.766471613551151	O=C1OC[C@H]([C@H](O)c2ccccc2)C(=O)N1	221.212	0.6026	4	2	2	1
[9460045.]	0.5125069246930146	N[C@@H](Cc1ccc(O)c(O)c1)C(=O)O	197.18999999999997	0.052200000000000135	5	4	3	1
[6901.6294]	0.47860133341923244	CC(C)=CCC[C@]1(C)CC[C@H]2[C@@H]3CCC4=CC(=O)CC[C@]4(C)[C@H]3CC[C@@]21C	368.60500000000025	7.271000000000008	1	0	3	0
[1230460.1]	0.49051986767922323	Nc1ncnc2c1ncn2[C@@H]1O[C@H](CO)[C@@H](O)[C@H]1O	267.245	-1.9800000000000006	8	4	2	2
[3492461.5]	0.7761322150181272	COc1ccc2c(c1)[C@]13CCCC[C@@H]1[C@H](C2)N(C)CC3	271.404	3.3834000000000026	2	0	1	1
[4983102.]	0.7773326940032784	CC(=O)N1N=C(c2ccccc2)c2cc(N)ccc2N1	266.304	2.2102	3	2	1	2
[41324.33]	0.2905169417988814	CCCCCC/C=C\CCCCCCCCCC(=O)O	282.4679999999999	6.1085000000000065	2	1	15	0
[2.6762685e+09]	0.4996361964603462	C/C=C(\C)C(=O)O	100.11699999999998	1.0372000000000001	2	1	1	0
[454523.62]	0.491324147114549	C=C1[C@H]2CC[C@H](C)[C@H](C)CC[C@@]12C	178.31899999999996	4.024900000000003	0	0	0	0
[425584.9]	0.5456992480000845	OC[C@@H]1O[C@@H](Oc2ccccc2)[C@H](O)[C@@H](O)[C@@H]1O	256.254	-1.1347000000000005	6	4	3	1
[9387035.]	0.8126296613463106	Oc1ccc2c(c1)C(=O)c1cc3ccccc3n(C2)CCN1C	306.3650000000001	2.881400000000001	4	1	0	2
[288655.56]	0.537030278232245	C=CCN(/C=C1\C(=O)C=C[C@H]1c1ccccc1)C(=O)C(C)(C)CCC	337.4630000000002	4.633900000000004	2	0	7	1
[51948.164]	0.8218071006366887	COc1cc(-c2nc(N)nc(N)n2)ccc1OC	247.258	0.7201999999999997	7	2	3	2
[7162.0576]	0.3826863161134864	CC1(C)C(=O)CC[C@H](C)[C@]1(C)CC[C@H](C)O[C@H]1O[C@@H](CO[C@@H]2O[C@H](C)[C@@H](O)[C@H](O)[C@H]2O)C[C@@H](O)[C@H]1C	516.6720000000001	2.159300000000001	9	4	8	0
[229389.08]	0.7585775275817872	Cc1ccc(C(=O)C(C)CN2CCCCC2)cc1	245.36599999999993	3.2997200000000024	2	0	4	1
[5205330.5]	0.5101920706237892	C[C@@H](NC(=O)CCCCCN)C(=O)O	202.254	0.09480000000000072	4	3	7	0
[67425.16]	0.7269926580745424	C/C=C\c1ccc(O)c(OC)c1	164.20399999999998	2.4339000000000004	2	1	2	1
[492459.38]	0.8090283627722472	C[C@@](O)(c1ccc(F)cc1)C(=O)Nc1ccc(C(=O)O)cc1	303.28900000000004	2.3701	4	3	4	2
[7215.663]	0.21751778620947723	N#C[C@H](O[C@H]1O[C@H](CO[C@@H]2O[C@H](CO)[C@@H](O)[C@H](O)[C@H]2O)[C@@H](O)[C@H](O)[C@H]1O)c1ccccc1	457.4320000000001	-3.108019999999997	12	7	7	1
[2065602.8]	0.7233442954761394	Cc1ccc2nc(-c3ccc(F)cc3)nc(N)c2c1	253.28	3.3265200000000004	3	1	1	3
[14062771.]	0.6054689213818505	C=C[C@]1(C)C[C@@H](OC(=O)c2ccccc2)N(C)C1	245.322	2.697300000000001	3	0	3	1
[212676.72]	0.16179053944674446	CCCNC(=O)O[C@H]1O[C@@H](CO)[C@@H](O)[C@H](NC(=O)[C@H](N)CN)[C@@H]1O[C@H]1O[C@H](C)[C@@H](O)[C@H]1O	466.4880000000002	-4.176699999999991	12	8	9	0
[709872.25]	0.7760869596059278	COc1ccc(C[C@@H]2NC[C@H](O)[C@H]2OC(C)=O)cc1	265.30899999999997	0.5020999999999994	5	2	4	1
[570347.8]	0.5585309099978645	CSCC[C@@H](NC(=O)[C@@H](N)Cc1ccc(O)cc1)C(=O)O	312.391	0.5844999999999992	6	4	8	1
[9175.0205]	0.6023919655048182	CC1=C2C[C@H]3[C@](C)(CC[C@@H]4O[C@@H](O)CC(=O)[C@H](O)CC[C@]43C)[C@H](C)C[C@@]2(C)C1	390.5640000000003	4.382900000000004	4	2	0	0
[712.9524]	0.4426730048194801	CCC[C@H](C)CCC[C@@H](C)[C@H]1CC[C@H]2[C@@H]3CC[C@H]4C[C@@H](O)CC[C@]4(C)[C@H]3CC[C@]12C	416.73400000000026	8.248800000000008	1	1	7	0
[114312.516]	0.8326610784751867	COC1=CC(=O)C[C@@H](C)[C@]12Oc1c(Cl)c(OC)cc(OC)c1C2=O	352.7700000000001	2.8103000000000007	6	0	3	1
[100367.71]	0.5594935353474306	CC(C)C[C@H](NC(=O)[C@@H](O)[C@H](N)Cc1ccccc1)C(=O)O	308.37800000000004	0.5328000000000004	5	4	8	1
[863044.44]	0.4652888299183409	CCNCC#CCOC(=O)c1ccc(O)cc1	233.267	1.1619	4	2	4	1
[197400.38]	0.8976823731418612	COc1ccc(C(CN(C)C)C2(O)CCCCC2)cc1	277.4079999999999	3.0356000000000014	3	1	5	1
[571919.2]	0.2862371144515137	C=C1C(=O)O[C@H]2[C@H]1CC/C(C)=C/CC[C@@]1(C)O[C@@H]21	248.32199999999995	2.7620000000000013	3	0	0	0
[284.1202]	0.7964461277127532	CCOC(=O)C1=C(C)NC(C)=C(C(=O)OC)C1c1cccc(Cl)c1Cl	384.259	3.9643000000000033	5	1	4	1
[34538916.]	0.28843989800463615	N[C@@H]1[C@@H](O)O[C@H](CO)[C@@H](O)[C@@H]1O	179.17200000000003	-3.2549999999999994	6	5	1	0
[62082.273]	0.5493127138120287	Oc1cc(O)c2c(c1)OCCc1cc(O)c(O)cc1C2=O	288.255	1.6748999999999998	6	4	0	2
[915431.6]	0.49837960581867735	Nc1ccc(C[C@H](N)C(=S)O)cc1	196.27500000000003	1.024	4	3	3	1
[888233.56]	0.7279110705569493	CS(=O)(=O)CCCN1CCOC2C1C(=O)C(C)C2	275.37000000000006	0.0994000000000006	5	0	4	0
[71115.8]	0.7006001464133167	CC(=O)OC[C@H]1C[C@@H]2[C@@H]3C[C@H](F)C4=CC(=O)CC[C@]4(C)[C@H]3CC[C@@]21C	348.45800000000014	4.255500000000004	3	0	2	0
[127400.586]	0.9122158576763837	COc1ccc(S(=O)(=O)NC2CCCCC2)cc1	269.36599999999993	2.3062000000000005	3	1	4	1
[1336529.6]	0.7153202107154631	COc1cc(/C=C/C(=O)O)ccc1O	194.186	1.4986	4	2	3	1
[14481.959]	0.38714947503876584	CCCCC/C=C\C/C=C\CCCCCC(=O)O	252.3979999999999	5.104300000000004	2	1	12	0
[47846.215]	0.7720823193037445	CCC(=O)c1cc(OC)c(OC)cc1O	210.22899999999998	2.0021	4	1	4	1
[1582372.6]	0.6071759313895011	CNCc1cc(O)cc(OC)c1O	183.20699999999997	0.8257999999999999	4	3	3	1
[4061.2344]	0.32281198435571185	C[C@@H]1[C@H]2C3=CC[C@H]4[C@@]5(C)C[C@@H](O)C(=O)C(=O)C(C)(C)[C@@H]5CC[C@]4(C)[C@]3(C(=O)CO)CC[C@]2(C(=O)CCl)O1	535.0770000000005	3.2075000000000014	7	2	4	0
[830713.44]	0.06679461934274987	CNC(=N)N1C=CC[C@H]1C(=O)N[C@H](C(=O)N[C@@H](CCCN)C(=O)O)C(=O)N[C@H]2CCNC(=O)[C@H](Cc3ccccc3)NC2=O	613.6760000000004	-2.7461299999999955	10	9	12	1
[4242972.5]	0.7313060536081148	O=C(O)c1coc2cc(O)ccc2c1=O	206.153	1.1967999999999996	5	2	1	2
[286869.03]	0.11659090176316288	CCCCCCCCO[C@@H]1O[C@H](CO)[C@@H](O)[C@H](O[C@@H]2O[C@H](CO)[C@@H](O)[C@H](N)[C@H]2O)[C@H](O)[C@H](O)[C@H]1O	513.5810000000002	-3.3241999999999945	13	9	12	0
[2642939.2]	0.6786166527324063	CC(=O)c1ccc(O)c(OC)c1	166.17599999999996	1.6034	3	1	2	1
[1107160.1]	0.7171054623371304	O=C1/C(=C/c2ccc(Cl)cc2)Oc2cc(Cl)ccc21	291.13300000000004	4.609600000000002	2	0	1	2
[1065085.8]	0.5561186130751008	COc1cc(CCCOC(=O)CCCC(=O)OC)ccc1O	310.34599999999995	2.2199000000000004	6	1	9	1
[679287.44]	0.3360419785922725	CCCCCCCCCCCCCCCCCC(=O)O	284.4839999999999	6.332500000000007	2	1	16	0
[2670.0005]	0.6531602480539785	C=CC(C)(C)[C@]1(O)CC[C@@H]2[C@@H]3CC[C@H]4C[C@@H](O)CC[C@]4(C)[C@H]3CC[C@@]21C	360.58200000000016	5.333300000000006	2	2	2	0
[18.187277]	0.1568888746348767	C[C@@H]1C/C=C/C=C/C=C/C=C/[C@H](O[C@@H]2O[C@H](C)[C@@H](O)[C@H](N)[C@@H]2O)C[C@@H]2O[C@](O)(C[C@@H](O)C[C@H]3O[C@@H]3/C=C/C(=O)O1)C[C@H](O)[C@H]2C(=O)O	665.7330000000004	0.11970000000000325	14	7	3	0
[641080.06]	0.4506338465922569	CCNCOc1cc(OC)c(C(=O)OC)cc1O	255.26999999999995	1.1332	6	2	6	1
[1.9123608e+08]	0.6399306272351043	Cc1ccc(-n2c(=O)c3ccccc3n2C)cc1	238.29000000000005	2.637620000000001	1	0	1	3
[1395040.1]	0.5832999662822446	N[C@H](CC(C(=O)O)Cc1ccc(O)cc1)C(=O)O	253.25400000000002	0.4374999999999995	6	4	6	1
[129286.95]	0.8999658135096344	CC[C@H](C)CNC(=O)[C@@H]1C=C2c3cccc4[nH]cc(c34)C[C@H]2N(C)C1	337.46700000000016	3.199900000000002	2	2	4	2
[15.965373]	0.2370351419696032	CC[C@H](C)C(=O)O[C@H]1C[C@@H](C)C=C2C=C[C@H](C)[C@H](CC[C@@H](O)C[C@@H](O)CC(=O)NO)[C@H]21	437.5770000000002	3.136400000000001	6	4	10	0
[20866.992]	0.46218114412988104	CCCCC/C=C\C=C/C=C/C[C@@H](O)CC(=O)O	252.35399999999996	3.461000000000001	3	2	10	0
[3368274.2]	0.8976306233197457	O=C(NCCN1CCOCC1)c1ccc(Cl)cc1	268.74399999999997	1.4020000000000006	3	1	4	1
[55747.02]	0.6164143729972975	C/C=C\[S@](=O)C[C@@H](C)[C@H](C)[C@@H](O)[C@@H](O)C(=O)O	264.343	0.3473	5	3	7	0
[70.47218]	0.5352586371334739	COc1cc(-c2ccc(F)cc2)cc(CC2CCCCC2)c1OCC(O)C[C@@H](O)CC(=O)[O-]	459.53400000000033	3.2548000000000012	6	2	11	2
[39429.69]	0.2905169417988814	CCCCCCCC/C=C\CCCCCCCC(=O)O	282.4679999999999	6.1085000000000065	2	1	15	0
[6.5300247e+10]	0.5679992032366564	C[C@]12C(=O)O[C@@]=CC1(C)[C@H]1CC[C@@H]1[C@@H]2C	205.277	2.548590000000001	2	0	0	0
[1230460.1]	0.49051986767922323	Nc1ncnc2c1ncn2[C@@H]1O[C@H](CO)[C@@H](O)[C@@H]1O	267.245	-1.9800000000000006	8	4	2	2
[53134.81]	0.5034942401376883	CC(C)c1cc2c(c(O)c1O)CC(=O)c1cc(O)c(O)c(C(=O)O)c1C2=O	372.3290000000001	2.3004000000000024	8	5	2	2
[68899.21]	0.5752122337628545	COc1cc(O[C@@H]2O[C@H](CO)[C@@H](O)[C@H](O)[C@H]2O)ccc1C	300.3070000000001	-0.8176800000000006	7	4	4	1
[18167.182]	0.11224488949114672	CCOCCN(Cc1ccc(N)cc1)C(=O)N1CCC[C@H]1C(=O)N[C@@H](CC(=O)O)C(=O)NCC(=O)NCC(=O)O	564.5960000000003	-1.0317999999999925	10	6	15	1
[22577.191]	0.4777066326522565	CCCCC/C=C\C=C/C=C/C[C@@H](O)CC(=O)[O-]	251.34599999999995	2.1262999999999996	3	1	10	0
[2945126.2]	0.8716744593932371	O=C(COc1ccccc1)Nc1ccccc1	227.263	2.7041000000000004	2	1	4	2
[43922.277]	0.5387082806409796	CC(=O)O[C@@H]1[C@H](OC(C)=O)[C@@H](C)C(=O)O[C@H](C)C1	258.27	0.8212999999999999	6	0	2	0
[3681.3884]	0.8325220081385356	COc1cc2c(c(OC)c1OC)-c1ccc(OC)c(=O)cc1[C@@H](NC(C)=O)CC2	399.4430000000002	2.871600000000001	6	1	5	2
[6267723.]	0.6118273290289257	CSCC[C@@H](NC=O)C(=O)c1ccc(Cl)cc1	271.769	2.3904000000000005	3	1	7	1
[122790.97]	0.45808229973032943	CCCCCCC/C=C/[C@@H](O)CC(=O)O	214.30499999999998	2.7387000000000006	3	2	9	0
[21948.984]	0.5705090972329727	CN(CCc1ccccc1)C(=O)C(CN1CCC(O)CC1)(c1ccccc1)c1ccccc1	442.6030000000001	4.130500000000004	3	1	8	3
[210258.31]	0.6453502738484433	C=C(CCCC(C)C)[C@H]1CC[C@@]2(C)C(=O)C[C@@H]12	234.38299999999992	4.374200000000004	1	0	5	0
[477547.47]	0.8536686564243656	COc1cc(C(=O)NC2CCCNC2)cc(OC)c1OC	294.351	1.1941999999999997	5	2	5	1
[3314.642]	0.6009534602811888	CCOC(=O)[C@@H](CCc1ccccc1)N[C@H]1CCc2ccccc2N(CC(=O)O)C1=O	424.49700000000024	2.5731	6	2	9	2
[64491.914]	0.6862857001834037	COc1cc(C=O)c2c(-c3ccc(F)cc3)ccnc2c1OC	311.31200000000007	3.870600000000003	4	0	4	3
