# Supplementary material for: Transformer-Decoder GPT Models for Generating Virtual Screening Libraries of HMG-Coenzyme A Reductase Inhibitors: Effects of Temperature, Prompt Length, and Transfer-Learning Strategies
Source: J Chem Inf Model. 2024 Nov 7;64(22):8464–80. doi: 10.1021/acs.jcim.4c01309 (PMC11600504; doi:10.1021/acs.jcim.4c01309)
Supplement: Supplementary file 3 — ci4c01309_si_003.zip [file ci4c01309_si_003.zip › Datasets/xfer_Learning_files/3XALL_model_gen_ic50_results/3XALL_Docking_Statin_similarity_0p0.csv]

Generated Molecule	atorvastatin	rosuvastatin	simvatstatin	lovastatin	fluvastatin	pravastatin
COc1ccc(F)cc1C(=O)NCCc1ccc(S(=O)(=O)NC(=O)NC2CCCCC2)cc1	0.18857142857142858	0.1830065359477124	0.10759493670886076	0.10897435897435898	0.1891891891891892	0.10126582278481013
C=C(C)[C@H]1CC[C@]2(C)CC[C@@]3(C)[C@@H](CC[C@@H]4C(C)(C)[C@@H](OC(=O)CC(C)C)CC[C@]43C)[C@H]12	0.05789473684210526	0.07407407407407407	0.12751677852348994	0.136986301369863	0.06289308176100629	0.12837837837837837
CCC[S@@](=O)[C@H](CC)[C@H](CC(C)C)Sc1ccc(-c2ccc(F)cc2)cc1	0.2925170068027211	0.26356589147286824	0.0979020979020979	0.12318840579710146	0.31666666666666665	0.1386861313868613
CC(C)CCC[C@@H](C)[C@H]1CC[C@@]2(C(C)O)C3=CCC4C(C)(C)[C@@H](O)CC[C@]4(C)C3CC[C@]12C	0.0851063829787234	0.09937888198757763	0.125	0.1342281879194631	0.08860759493670886	0.14864864864864866
COC(=O)C1=C(C)NC(C)=C(C(=O)OC)C1c1ccccc1[N+](=O)[O-]	0.1518987341772152	0.15671641791044777	0.11194029850746269	0.11363636363636363	0.16279069767441862	0.11278195488721804
Cn1cc(Br)cc(-c2cc(F)ccc2F)nc1-c1ccc(C(=O)O)cc1	0.24666666666666667	0.21212121212121213	0.06944444444444445	0.07042253521126761	0.2809917355371901	0.06993006993006994
COc1ccnc(CC[C@@H](O)C[C@@H](O)CC(=O)[O-])c1C(=O)Nc1ccc(C(F)(F)F)cc1	0.32894736842105265	0.22377622377622378	0.10457516339869281	0.10596026490066225	0.24087591240875914	0.21739130434782608
CC(C)(O[C@@H]1O[C@H](CO)[C@@H](O)C(=O)O[C@H]1[C@H](O)[C@H](O)[C@H](N)CN2C(=O)Cc3ccccc3-c3ccccc32)C(=O)N[C@@H]1CCCN(C)[C@@H](C)C1	0.21052631578947367	0.17098445595854922	0.1891891891891892	0.1783783783783784	0.20765027322404372	0.1711229946524064
CC(C)CCO[C@@H](C)[C@H]1CC[C@@]2(C(C)O)C3=CCC4C(C)(C)[C@@H](O)CC[C@]4(C)C3CC[C@]12C	0.07936507936507936	0.09937888198757763	0.125	0.1342281879194631	0.08860759493670886	0.14864864864864866
COc1cccc(CNC(=O)c2c(-c3ccccc3)c(-c3ccc(F)cc3)c(CC[C@@H](O)C[C@@H](O)CC(=O)[O-])n2C(C)C)c1	0.5256410256410257	0.2710843373493976	0.09042553191489362	0.10326086956521739	0.4013605442176871	0.20710059171597633
O=C(N[C@H](COC(=O)c1ccc(F)cc1)C(=O)O)C(=O)N[C@@H](Cc1ccccc1)C(=O)N[C@@H](CCC(=O)O)c1ccccc1	0.36	0.1787709497206704	0.07329842931937172	0.0797872340425532	0.24096385542168675	0.1270718232044199
Cc1ncc(COP(=O)(O)O)c(-c2ccccc2)c1CC(O)CNCC	0.2550335570469799	0.17647058823529413	0.1	0.10948905109489052	0.25	0.1417910447761194
COc1cc(Cc2cc(C(F)(F)F)nn2-c2ccc(S(N)(=O)=O)cc2)cc(OC)c1OC	0.14772727272727273	0.16666666666666666	0.08333333333333333	0.07741935483870968	0.1564625850340136	0.07006369426751592
CC(C)c1nc(N(C)S(C)(=O)=O)nc(-c2ccc(F)cc2)c1/C=C/[C@H]1C[C@H](O)CC(Oc2c(F)cc(F)cc2F)O1	0.18848167539267016	0.45985401459854014	0.13450292397660818	0.1497005988023952	0.21875	0.10919540229885058
COc1cc([C@H](O)C[C@@H](O)CC(=O)[O-])c(-c2ccc(F)cc2)cc1OC	0.2916666666666667	0.33613445378151263	0.10071942446043165	0.11029411764705882	0.375	0.16923076923076924
C#CCN(Cc1ccc(O)cc1)[C@H]1CCCC[C@@H]1CCC(O)CC(=O)O	0.18238993710691823	0.20149253731343283	0.13138686131386862	0.1417910447761194	0.2	0.232
NS(=O)(=O)c1cc2c(cc1Cl)NC(C(Cl)Cl)NS2(=O)=O	0.056962025316455694	0.10236220472440945	0.05511811023622047	0.06451612903225806	0.06299212598425197	0.05555555555555555
CCCCCn1cc(C(=O)c2ccc(F)cc2)c(-c2ccc(F)cc2)c(CC[C@@H](O)C[C@@H](O)CC(=O)[O-])n1C(=O)[O-]	0.35714285714285715	0.25625	0.08333333333333333	0.0903954802259887	0.30666666666666664	0.1901840490797546
C[C@@H](NC(=O)[C@H](Cc1ccccc1)C(=O)N[C@@H](C)NC(=O)[C@@H](N)Cc1ccccc1)C(=O)N[C@@H](CCC(=O)O)C(=O)N[C@@H](CCC(=O)O)C(=O)	0.2537313432835821	0.14795918367346939	0.07352941176470588	0.085	0.1891891891891892	0.13541666666666666
Cc1cc(F)ccc1-c1c(-c2ccc(F)cc2)nc(C(C)C)n1/C=C/[C@@H](O)C[C@@H](O)CC(=O)O	0.38666666666666666	0.49586776859504134	0.08695652173913043	0.10191082802547771	0.5172413793103449	0.2
O=C(CBr)c1cc(-c2ccc(F)cc2)cc(-c2ccc(F)cc2)c1O	0.2847222222222222	0.2153846153846154	0.07042253521126761	0.07142857142857142	0.2857142857142857	0.06338028169014084
COC(=O)CNC(=O)[C@@H]1C[C@@H]2CCCC[C@@H]2CN1C[C@@H](O)[C@H](Cc1ccccc1)NC(=O)[C@H](CC(N)=O)NC(=O)c1ccc2ccccc2n1	0.24757281553398058	0.13861386138613863	0.10891089108910891	0.11557788944723618	0.18421052631578946	0.1377551020408163
COn1cc(CNC(=O)c2c(-c3ccccc3)c(-c3ccc(F)cc3)c(CC[C@@H](O)C[C@@H](O)CC(=O)[O-])n2C(C)C)c(C)c1F	0.4662576687116564	0.27710843373493976	0.09574468085106383	0.10869565217391304	0.39864864864864863	0.20588235294117646
CCc1nc(C)c(-c2cc(F)ccc2F)c(-c2ccc(F)cc2)c1/C=C/[C@@H]1C[C@@H](O)CC(=O)O1	0.2138728323699422	0.22818791946308725	0.17218543046357615	0.174496644295302	0.2714285714285714	0.09316770186335403
CC(=O)O[C@H]1O[C@H](C)[C@@H](O[C@H]2C[C@@](C)(O)[C@@H](OC(=O)CC(C)C)[C@H](C)O2)[C@H](OC(=O)[C@H](C)C1=O)[C@@H]1OC(=O)C[C@@H]1O	0.08737864077669903	0.10674157303370786	0.2088607594936709	0.21935483870967742	0.0847457627118644	0.15853658536585366
Cc1cccc(-c2cc(-c3ccccc3)nc(C(C)C)c2/C=C/[C@@H](O)C[C@@H](O)CC(=O)O)c1	0.38926174496644295	0.4634146341463415	0.0875	0.10256410256410256	0.47058823529411764	0.2013888888888889
C=C1CC[C@H](O)C/C1=C/C=C1\CCC[C@]2(C)[C@@H]([C@H](C)/C=C/[C@H](C)C(C)C)CC[C@@H]12	0.059782608695652176	0.10526315789473684	0.11724137931034483	0.1267605633802817	0.09395973154362416	0.09523809523809523
CC(C)(C)OC(=O)[C@H]1C[C@@H]2C[C@@H]3C=C4C[C@@H](O)CC[C@]4(C)[C@H]3CC[C@@]21C	0.0449438202247191	0.06711409395973154	0.23387096774193547	0.1984126984126984	0.0547945205479452	0.14285714285714285
CCC[C@@H](CCOC(C)=O)[C@@H]1C[C@@H](O)C[C@@H]2C=C[C@H](O)C[C@@H]1C2	0.09146341463414634	0.08571428571428572	0.21666666666666667	0.23076923076923078	0.08888888888888889	0.2288135593220339
CC(=O)OCC1=C(C)NC(C)=C(C(=O)OC(C)C)C1c1ccccc1Cl	0.17834394904458598	0.1791044776119403	0.1259259259259259	0.13636363636363635	0.1953125	0.13533834586466165
CCC(C)(C)C(=O)O[C@@H]1C2C(=C[C@H](C)[C@@H]1O)C=C[C@H](C)[C@@H]2CC[C@@H]1C[C@@H](O)CC(=O)O1	0.08743169398907104	0.10967741935483871	0.7659574468085106	0.6078431372549019	0.0915032679738562	0.33064516129032256
C/C=C(/C)C(=O)O[C@H]1C[C@@H](C)C=C2C=C[C@H](C)[C@H](CC[C@@H]3C[C@@H](O)CC(=O)O3)[C@H]21	0.08333333333333333	0.11258278145695365	0.7419354838709677	0.7582417582417582	0.09395973154362416	0.35294117647058826
CC1=C(/C=C/C(C)=C/C=C/C(C)=C/C(=O)O)C(C)(C)CCC1	0.06097560975609756	0.10526315789473684	0.11023622047244094	0.10317460317460317	0.09230769230769231	0.08527131782945736
Cc1cc(-c2ccc(F)cc2)c(/C=C/[C@@H]2C[C@@H](O)CC(=O)O2)c(C)n1	0.1858974358974359	0.264	0.1875	0.19047619047619047	0.2540983606557377	0.09420289855072464
CCc1cccc(NC(=O)c2c(-c3ccc(F)cc3)c(-c3ccc(F)cc3)c(CC[C@@H](O)C[C@@H](O)CC(=O)[O-])n2C(C)C)c1	0.48125	0.2727272727272727	0.09090909090909091	0.10382513661202186	0.37583892617449666	0.20833333333333334
CC(C)c1cc(-c2ccc(F)cc2)c(-c2cccc(Br)c2)n1/C=C/[C@@H](O)C[C@@H](O)CC(=O)O	0.4305555555555556	0.4435483870967742	0.08125	0.09615384615384616	0.5535714285714286	0.19444444444444445
CC[C@H]1C(=O)OCC(C)(C)[C@@H]2CC3=CC=C[C@]4(C)[C@H](C)CC[C@@H](O)C[C@@H]4C3=CCN21	0.07027027027027027	0.08917197452229299	0.21323529411764705	0.2074074074074074	0.08496732026143791	0.1388888888888889
COc1ccc(-c2cc(-c3ccccc3)nc(C(C)C)c2/C=C/[C@@H]2C[C@@H](O)CC(=O)O2)cc1	0.26666666666666666	0.23809523809523808	0.17333333333333334	0.1917808219178082	0.2642857142857143	0.10759493670886076
CCCc1c(C/C=C/[C@@H](O)C[C@@H](O)CC(=O)[O-])c(-c2ccc(F)cc2)cn1C(C)C	0.304635761589404	0.4049586776859504	0.10810810810810811	0.125	0.4473684210526316	0.2074074074074074
C=C1/C(=C\C=C2/CCC[C@]3(C)[C@@H]([C@H](C)CCCC(C)C)CC[C@@H]23)C[C@@H](O)C[C@@H]1O	0.08333333333333333	0.11258278145695365	0.15714285714285714	0.17647058823529413	0.10135135135135136	0.14184397163120568
CC(C)CC(=O)O[C@H]1C[C@@H](C)C=C2C=C[C@H](C)[C@H](CC[C@@H](O)C[C@@H](O)CC(=O)NO)[C@H]21	0.21341463414634146	0.19444444444444445	0.3949579831932773	0.4260869565217391	0.176056338028169	0.6176470588235294
C=C(C(=O)OC(C)=O)[C@H]1C[C@@H]2C=C[C@H](C)[C@H](CC[C@@H]3C[C@@H](O)CC(=O)O3)[C@H]12	0.08	0.087248322147651	0.4444444444444444	0.4528301886792453	0.07534246575342465	0.23015873015873015
COc1cccc2c1C(=O)c1c(O)c3c(c(O)c1C2=O)C[C@@](O)(C(=O)CO)C[C@@H]3O[C@H]1C[C@H](N)[C@@H](O)[C@H](C)O1	0.12755102040816327	0.12790697674418605	0.16770186335403728	0.16981132075471697	0.1317365269461078	0.15432098765432098
CCOC(=O)C1=C(C)NC(C)=C(C(=O)OC)C1c1cccc(Cl)c1Cl	0.1375	0.14814814814814814	0.12878787878787878	0.13076923076923078	0.13636363636363635	0.1297709923664122
C[C@@H]1C/C=C/C=C/C=C/C=C/[C@H](O[C@@H]2O[C@H](C)[C@@H](O)[C@H](N)[C@@H]2O)C[C@@H]2O[C@](O)(C[C@@H](O)C[C@H]3O[C@@H]3/C=C/C(=O)O1)C[C@H](O)[C@H]2C(=O)O	0.09375	0.07389162561576355	0.18435754189944134	0.1864406779661017	0.09230769230769231	0.14673913043478262
CC[C@H](C)C(=O)O[C@H]1C[C@@H](C)C=C2C=C[C@H](C)[C@H](CC[C@@H](O)C[C@@H](O)CC(=O)[O-])[C@H]21	0.1951219512195122	0.18181818181818182	0.41739130434782606	0.5480769230769231	0.16312056737588654	0.7608695652173914
CC[C@]1(O)CCN2CCc3ccc(OC)cc3[C@@H]2C[C@@H]1C[C@H]1NCCc2cc(OC)c(OC)cc21	0.10256410256410256	0.11242603550295859	0.13043478260869565	0.1320754716981132	0.11585365853658537	0.10365853658536585
COc1cc(-c2ccc(F)cc2)cc(CC2CCCCC2)c1OCC(O)C[C@@H](O)CC(=O)[O-]	0.2839506172839506	0.2746478873239437	0.11464968152866242	0.12337662337662338	0.3037037037037037	0.1836734693877551
