# Supplementary material for: Transformer-Decoder GPT Models for Generating Virtual Screening Libraries of HMG-Coenzyme A Reductase Inhibitors: Effects of Temperature, Prompt Length, and Transfer-Learning Strategies
Source: J Chem Inf Model. 2024 Nov 7;64(22):8464–80. doi: 10.1021/acs.jcim.4c01309 (PMC11600504; doi:10.1021/acs.jcim.4c01309)
Supplement: Supplementary file 3 — ci4c01309_si_003.zip [file ci4c01309_si_003.zip › Datasets/xfer_Learning_files/3XALL_model_gen_ic50_results/3XALL_Docking_Statin_similarity_0p5.csv]

Generated Molecule	atorvastatin	rosuvastatin	simvatstatin	lovastatin	fluvastatin	pravastatin
CC(C)(C)OC(=O)[C@H]1C[C@@H]2C[C@@H]3C=C4C[C@@H](O)CC[C@]4(C)[C@H]3CC[C@@]21C	0.0449438202247191	0.06711409395973154	0.23387096774193547	0.1984126984126984	0.0547945205479452	0.14285714285714285
CC(=O)O[C@@H]1[C@H](OC(=O)c2ccc(O)cc2)[C@@H](OC(C)=O)C[C@H](OC(C)=O)[C@@H]1OC(C)=O	0.1043956043956044	0.12987012987012986	0.16666666666666666	0.16901408450704225	0.10457516339869281	0.16783216783216784
COc1ccc(F)cc1C(=O)NCCc1ccc(S(=O)(=O)NC(=O)NC2CCCCC2)cc1	0.18857142857142858	0.1830065359477124	0.10759493670886076	0.10897435897435898	0.1891891891891892	0.10126582278481013
C=C(C)[C@H]1CC[C@]2(C)CC[C@@]3(C)[C@@H](CC[C@@H]4C(C)(C)[C@@H](OC(=O)CC(C)C)CC[C@]43C)[C@H]12	0.05789473684210526	0.07407407407407407	0.12751677852348994	0.136986301369863	0.06289308176100629	0.12837837837837837
C[C@H]1C(CO)=CC[C@H]2[C@@H]3CCC4=CC(=O)CCC4=C3[C@@H](c3ccc(N(C)C)cc3)C[C@@]21C	0.12021857923497267	0.14838709677419354	0.1390728476821192	0.14093959731543623	0.13815789473684212	0.1032258064516129
CCC[S@@](=O)[C@H](CC)[C@H](CC(C)C)[C@@H](CC)[C@@H](O)[C@@H](C)NC(=O)N[C@@H](CC(=O)O)C(=O)N[C@@H](C)C(=O)O	0.14673913043478262	0.15723270440251572	0.08536585365853659	0.1	0.13291139240506328	0.19594594594594594
CC(C)CCC[C@@H](C)[C@H]1CC[C@@]2(C(C)O)C3=CCC4C(C)(C)[C@@H](O)CC[C@]4(C)C3CC[C@]12C	0.0851063829787234	0.09937888198757763	0.125	0.1342281879194631	0.08860759493670886	0.14864864864864866
COC(=O)C1=C(C)NC(C)=C(C(=O)OC)C1c1ccccc1[N+](=O)[O-]	0.1518987341772152	0.15671641791044777	0.11194029850746269	0.11363636363636363	0.16279069767441862	0.11278195488721804
CC(=O)OCC1=C(C)NC(C)=C(C(=O)OCC(O)=O)C1c1cccc(Cl)c1	0.16049382716049382	0.18382352941176472	0.12318840579710146	0.125	0.17293233082706766	0.14925373134328357
O=C1C[C@H](c2ccc(N)cc2)C(=O)N[C@@H]1CCCN1C(=O)N[C@@H](Cc2ccccc2)C(=O)N[C@@H]1C(=O)N[C@@H](CCC(=O)O)C(=O)O	0.23979591836734693	0.1368421052631579	0.1111111111111111	0.11827956989247312	0.19886363636363635	0.14835164835164835
CC(C)=CCC[C@]1(C)C=Cc2c(O)cc(O)cc2O1	0.09868421052631579	0.13821138211382114	0.11666666666666667	0.11864406779661017	0.13445378151260504	0.10833333333333334
CC1=C2[C@@H](OC(=O)[C@H](C)[C@H](NC(=O)c3ccccc3)[C@]2(O)COc2ccc(F)cc2)C(=O)N1	0.26993865030674846	0.19205298013245034	0.13725490196078433	0.1390728476821192	0.26811594202898553	0.10897435897435898
COc1cccc(CNC(=O)c2c(-c3ccccc3)c(-c3ccc(F)cc3)c(CC[C@@H](O)C[C@@H](O)CC(=O)[O-])n2C(C)C)c1	0.5256410256410257	0.2710843373493976	0.09042553191489362	0.10326086956521739	0.4013605442176871	0.20710059171597633
CCCCC/C=C\C=C/C=C/C=C/[C@H](CC[C@@H](O)C[C@@H](O)CC(=O)O)C(C)=O	0.2	0.1956521739130435	0.07432432432432433	0.08275862068965517	0.19402985074626866	0.27419354838709675
CC1(C)C[C@@H]2C3=CC[C@H]4[C@@](C)(CC[C@@H]5C(C)(C)[C@@H](O)CC[C@]54C)[C@H]3CC[C@@]2(C)O1	0.026455026455026454	0.04375	0.1258741258741259	0.11971830985915492	0.03184713375796178	0.08843537414965986
Cc1ncc(COP(=O)(O)O)c(-c2ccccc2)c1CC(O)CNCC	0.2550335570469799	0.17647058823529413	0.1	0.10948905109489052	0.25	0.1417910447761194
C=C(NC(=O)[C@H](Cc1ccccc1)NC(=O)[C@@H](N)Cc1ccccc1)NC(=O)[C@@H](N)C(=O)N[C@@H](CCC(=O)O)NC(=O)O	0.25268817204301075	0.13186813186813187	0.06951871657754011	0.07608695652173914	0.17543859649122806	0.12429378531073447
CC(C)c1nc(N(C)S(C)(=O)=O)nc(-c2ccc(F)cc2)c1/C=C/[C@H]1C[C@H](O)CC(Oc2c(F)cc(F)cc2F)O1	0.18848167539267016	0.45985401459854014	0.13450292397660818	0.1497005988023952	0.21875	0.10919540229885058
C=C(CC[C@H](O)C(=O)O)[C@H]1CC[C@@]2(C)[C@@H](CC[C@@H]3CC=C3C=CC(=O)CC(C)(C)[C@@H]21)O	0.11797752808988764	0.13157894736842105	0.18571428571428572	0.19708029197080293	0.12080536912751678	0.21323529411764705
C#CCN(Cc1ccc(O)cc1)[C@H]1CCCC[C@@H]1CCC(O)CC(=O)O	0.18238993710691823	0.20149253731343283	0.13138686131386862	0.1417910447761194	0.2	0.232
COc1cccc2c1C(=O)c1c(O)c3c(c(O)c1C2=O)C[C@@](O)(C(C)=O)C[C@@H]3O[C@H]1C[C@H](N)[C@H](O)[C@H](C)O1	0.12371134020618557	0.1301775147928994	0.17088607594936708	0.17307692307692307	0.12727272727272726	0.15723270440251572
Cc1cc(F)ccc1-c1c(-c2ccc(F)cc2)nc(C(C)C)n1/C=C/[C@@H](O)C[C@@H](O)CC(=O)O	0.38666666666666666	0.49586776859504134	0.08695652173913043	0.10191082802547771	0.5172413793103449	0.2
COC(=O)CNC(=O)[C@@H]1C[C@@H]2CCCC[C@@H]2CN1C[C@@H](O)[C@H](Cc1ccccc1)NC(=O)[C@H](CC(N)=O)NC(=O)c1ccc2ccccc2n1	0.24757281553398058	0.13861386138613863	0.10891089108910891	0.11557788944723618	0.18421052631578946	0.1377551020408163
CC(C)C1=CC2=CC[C@@H]3[C@H](CC[C@@]4(C)[C@H]3C[C@@H](O)CC(=O)O4)C2=C(O)C=C1	0.10465116279069768	0.13194444444444445	0.2076923076923077	0.23015873015873015	0.12056737588652482	0.14705882352941177
Cc1cccc(-c2cc(-c3ccccc3)nc(C(C)C)c2/C=C/[C@@H]2C[C@@H](O)CC(=O)O2)c1	0.24848484848484848	0.22602739726027396	0.16891891891891891	0.1875	0.23404255319148937	0.10256410256410256
C=C1CC[C@H](O)C/C1=C/C=C1\CCC[C@]2(C)[C@@H]([C@H](C)/C=C/[C@H](C)C(C)C)CC[C@@H]12	0.059782608695652176	0.10526315789473684	0.11724137931034483	0.1267605633802817	0.09395973154362416	0.09523809523809523
Cc1c(Cl)cccc1C(=O)N[C@@H](CSc1ccccc1)[C@H](O)CN1C[C@H]2CCCC[C@H]2C[C@H]1C(=O)NC(C)(C)C	0.21390374331550802	0.14942528735632185	0.15476190476190477	0.14285714285714285	0.19631901840490798	0.14201183431952663
COc1cc(CCCO)ccc1CC(=O)NCCc1ccc(OCCC(O)C[C@@H](O)CC(=O)[O-])cc1	0.2631578947368421	0.1962025316455696	0.08928571428571429	0.09696969696969697	0.2348993288590604	0.21333333333333335
C=C(C(=O)OC(C)=O)[C@H]1C[C@@H]2C=C[C@H](C)[C@H](CC[C@@H](O)C[C@H](O)CC(=O)[O-])[C@@H]12	0.1728395061728395	0.14788732394366197	0.1984732824427481	0.2109375	0.1366906474820144	0.39285714285714285
CCCCC/C=C\C=C/C=C/C=C/[C@H](CC[C@@H](O)C[C@@H](O)CC(=O)O)C(C)CO	0.18181818181818182	0.19148936170212766	0.06578947368421052	0.08108108108108109	0.19852941176470587	0.2578125
O=c1[nH]c2cc(-c3ccc(F)cc3)ccc2n1/N=C/c1c(CC[C@@H](O)C[C@@H](O)CC(=O)[O-])cc1	0.36129032258064514	0.2777777777777778	0.09202453987730061	0.1	0.3560606060606061	0.18
CC(=O)O[C@@H]1CC(=O)O[C@H]1[C@H](C)[C@H](OC(C)=O)[C@@H](C)[C@]1(O)C[C@H](OC(C)=O)C[C@@](C)(O)[C@H]1O	0.09239130434782608	0.11538461538461539	0.2	0.2116788321167883	0.09032258064516129	0.18439716312056736
CC[C@H](C)C(=O)O[C@H]1C[C@@H](C)C=C2C=C[C@H](C)[C@H](CC[C@@H]3C[C@@H](O)CC(=O)O3)[C@H]21	0.09550561797752809	0.12	0.7802197802197802	1.0	0.10135135135135136	0.47706422018348627
CCC(C)(C)C(=O)O[C@@H]1C2C(=C[C@H](C)[C@@H]1O)C=C[C@H](C)[C@@H]2CC[C@@H]1C[C@@H](O)CC(=O)O1	0.08743169398907104	0.10967741935483871	0.7659574468085106	0.6078431372549019	0.0915032679738562	0.33064516129032256
C/C=C(/C)C(=O)OC1C[C@@H](C)C=C2C=C[C@H](C)[C@H](CC[C@@H]3C[C@@H](O)CC(=O)O3)[C@H]21	0.08333333333333333	0.11258278145695365	0.7419354838709677	0.7582417582417582	0.09395973154362416	0.35294117647058826
CC[C@H](C)C(=O)O[C@H]1C[C@@H](C)C=C2C=C[C@H](C)[C@H](CC[C@@H](O)C[C@@H](O)CC(=O)[O-])[C@H]21	0.1951219512195122	0.18181818181818182	0.41739130434782606	0.5480769230769231	0.16312056737588654	0.7608695652173914
CC1=C(/C=C/C(C)=C/C=C/C(C)=C/C(=O)O)C(C)(C)CCC1	0.06097560975609756	0.10526315789473684	0.11023622047244094	0.10317460317460317	0.09230769230769231	0.08527131782945736
O=C(CC[C@H]1O[C@@H]2O[C@H](CO)[C@@H](O)[C@H](O[C@@H]3O[C@H](CO)[C@@H](O)[C@H](O)[C@H]3O)[C@H](O)[C@@H]2O[C@@H]2OC(=O)cc(O)cc(O)[C@@H]2O)[C@@H](O)[C@@H]1O	0.05752212389380531	0.06532663316582915	0.13186813186813187	0.13333333333333333	0.06153846153846154	0.10810810810810811
Cc1cc(-c2ccc(F)cc2)c(/C=C/[C@@H]2C[C@@H](O)CC(=O)O2)c(C)n1	0.1858974358974359	0.264	0.1875	0.19047619047619047	0.2540983606557377	0.09420289855072464
CCc1cccc(NC(=O)c2c(-c3ccc(F)cc3)c(-c3ccc(F)cc3)c(CC[C@@H](O)C[C@@H](O)CC(=O)[O-])n2C(C)C)c1	0.48125	0.2727272727272727	0.09090909090909091	0.10382513661202186	0.37583892617449666	0.20833333333333334
CC(C)c1cc(-c2ccc(F)cc2)c(-c2cccc(Br)c2)n1/C=C/[C@@H](O)C[C@@H](O)CC(=O)O	0.4305555555555556	0.4435483870967742	0.08125	0.09615384615384616	0.5535714285714286	0.19444444444444445
CCCNC(=O)O[C@@H]1CC[C@@H](O)C=C[C@]2(C)[C@H]3CC[C@@]4(C)[C@H](CC[C@@H]5CC[C@](C)(C(=O)O)C(=O)N5CC[C@]43C)[C@H]21	0.08695652173913043	0.09392265193370165	0.19254658385093168	0.1875	0.0782122905027933	0.18633540372670807
CC(C)c1cc(-c2cccc(Br)c2)c(-c2ccc(F)cc2)n1/C=C/[C@@H](O)C[C@@H](O)CC(=O)O	0.4405594405594406	0.4435483870967742	0.08125	0.09615384615384616	0.5535714285714286	0.19444444444444445
C=C(CC/C=C(\C)C[C@H](C)[C@H]1CC[C@@]2(C)CC[C@@H]3CC=C4C(C)(C)[C@@H](O)CC[C@]43C)CC[C@]12C	0.050505050505050504	0.07100591715976332	0.1513157894736842	0.1456953642384106	0.060240963855421686	0.10828025477707007
CC(=O)O[C@H]1CC(=O)O[C@@H]2C[C@@H]3C=C[C@H]4C[C@H](O)CC[C@]4(C)[C@H]3CC[C@@]21C	0.05555555555555555	0.07236842105263158	0.2661290322580645	0.27049180327868855	0.06040268456375839	0.16417910447761194
COc1ccc(-c2cc(-c3ccccc3)nc(C(C)C)c2/C=C/[C@@H]2C[C@@H](O)CC(=O)O2)cc1	0.26666666666666666	0.23809523809523808	0.17333333333333334	0.1917808219178082	0.2642857142857143	0.10759493670886076
CCCc1c(C/C=C/[C@@H](O)C[C@@H](O)CC(=O)[O-])c(-c2ccc(F)cc2)cn1C(C)C	0.304635761589404	0.4049586776859504	0.10810810810810811	0.125	0.4473684210526316	0.2074074074074074
CC(=O)OC[C@@]12C[C@H]1CC[C@H]1[C@@H](OC(=O)c1ccccc1)[C@@H]2CC[C@@H]1C[C@@H](OC(C)=O)C[C@@H]2[C@@H]1CCC21	0.0945273631840796	0.0903954802259887	0.1910828025477707	0.2012987012987013	0.08670520231213873	0.15527950310559005
C[C@@H]1CN(c2ccc(F)cc2)C[C@H](Cc2ccccc2)C[C@@H]1OCC(O)C[C@@H](O)CC(=O)O	0.3684210526315789	0.26573426573426573	0.1513157894736842	0.1610738255033557	0.3858267716535433	0.27007299270072993
C=C1/C(=C\C=C2/CCC[C@]3(C)[C@@H]([C@H](C)CCCC(C)C)CC[C@@H]23)C[C@@H](O)C[C@@H]1O	0.08333333333333333	0.11258278145695365	0.15714285714285714	0.17647058823529413	0.10135135135135136	0.14184397163120568
CC(C)CC(=O)O[C@H]1C[C@@H](C)C=C2C=C[C@H](C)[C@H](CC[C@@H]3C[C@@H](O)CC(=O)O3)[C@H]21	0.10795454545454546	0.13513513513513514	0.7608695652173914	0.8181818181818182	0.11643835616438356	0.3879310344827586
COc1cccc2c1C(=O)c1c(O)c3c(c(O)c1C2=O)C[C@@](O)(C(=O)CO)C[C@@H]3O[C@H]1C[C@H](N)[C@@H](O)[C@H](C)O1	0.12755102040816327	0.12790697674418605	0.16770186335403728	0.16981132075471697	0.1317365269461078	0.15432098765432098
CCC[C@H](C)CCC[C@@H](C)[C@H]1CC[C@H]2[C@@H]3CC[C@H]4C[C@@H](O)CC[C@]4(C)[C@H]3CC[C@]12C	0.06417112299465241	0.06832298136645963	0.1527777777777778	0.16312056737588654	0.056962025316455694	0.15384615384615385
CCOC(=O)C1=C(C)NC(C)=C(C(=O)OC)C1c1cccc(Cl)c1Cl	0.1375	0.14814814814814814	0.12878787878787878	0.13076923076923078	0.13636363636363635	0.1297709923664122
C[C@@H]1C/C=C/C=C/C=C/C=C/[C@H](O[C@@H]2O[C@H](C)[C@@H](O)[C@H](N)[C@@H]2O)C[C@@H]2O[C@](O)(C[C@@H](O)C[C@H]3O[C@@H]3/C=C/C(=O)O1)C[C@H](O)[C@H]2C(=O)O	0.09375	0.07389162561576355	0.18435754189944134	0.1864406779661017	0.09230769230769231	0.14673913043478262
CC[C@H](C)C(=O)O[C@H]1C[C@@H](C)C=C2C=C[C@H](C)[C@H](CC[C@@H](O)C[C@@H](O)CC(=O)NO)[C@H]21	0.20606060606060606	0.18620689655172415	0.4067796610169492	0.5327102803738317	0.16783216783216784	0.7553191489361702
COc1cc(-c2ccc(F)cc2)cc(CC2CCCCC2)c1OCC(O)C[C@@H](O)CC(=O)[O-]	0.2839506172839506	0.2746478873239437	0.11464968152866242	0.12337662337662338	0.3037037037037037	0.1836734693877551
