# Supplementary material for: Transformer-Decoder GPT Models for Generating Virtual Screening Libraries of HMG-Coenzyme A Reductase Inhibitors: Effects of Temperature, Prompt Length, and Transfer-Learning Strategies
Source: J Chem Inf Model. 2024 Nov 7;64(22):8464–80. doi: 10.1021/acs.jcim.4c01309 (PMC11600504; doi:10.1021/acs.jcim.4c01309)
Supplement: Supplementary file 3 — ci4c01309_si_003.zip [file ci4c01309_si_003.zip › Datasets/xfer_Learning_files/3XALL_model_gen_ic50_results/3XALL_Refined_Statin_similarity_0p0.csv]

Generated Molecule	atorvastatin	rosuvastatin	simvatstatin	lovastatin	fluvastatin	pravastatin
COC(=O)[C@H]1Cc2c(n(C)c3ccccc3n1C)C2	0.13513513513513514	0.128	0.13445378151260504	0.13675213675213677	0.1724137931034483	0.10743801652892562
CCN(CC)C(=O)N[C@H]1C=C2c3cccc4[nH]cc(c34)C[C@H]2N(C)C1	0.13414634146341464	0.14388489208633093	0.15037593984962405	0.15267175572519084	0.15789473684210525	0.1259259259259259
C=C[C@H](O)C/C(=N\OC(C)=O)c1ccccc1	0.17391304347826086	0.15384615384615385	0.09322033898305085	0.10434782608695652	0.21495327102803738	0.13274336283185842
CCN(C)C(=O)Nc1ccc(-c2ccnc3c(C#N)cnn23)cc1	0.20394736842105263	0.2	0.08695652173913043	0.08823529411764706	0.21774193548387097	0.07971014492753623
Nc1ccc2c(c1)CCc1cccnc1C2=O	0.11564625850340136	0.1322314049586777	0.07377049180327869	0.075	0.14782608695652175	0.04838709677419355
CCOC[C@H]1O[C@@H](OC(=O)c2cccnc2)[C@H](OC(C)=O)[C@@H](OC(C)=O)[C@@H]1OC(C)=O	0.09289617486338798	0.11612903225806452	0.1597222222222222	0.1619718309859155	0.09090909090909091	0.16083916083916083
C=CC[S@](=O)[C@H](CC)NC(=O)[C@@H](Cc1ccccc1)C(=O)OC(C)(C)C	0.17834394904458598	0.15328467153284672	0.15151515151515152	0.15384615384615385	0.16793893129770993	0.17054263565891473
C=C1[C@H](O)C[C@@H]2[C@@H](C)CC[C@@H]1C[C@H]2O	0.026845637583892617	0.03278688524590164	0.14285714285714285	0.14563106796116504	0.03418803418803419	0.12264150943396226
COc1ccccc1N	0.10236220472440945	0.08653846153846154	0.07	0.07142857142857142	0.1368421052631579	0.06
C[C@@]1(CO)C(=O)OC(=O)CC[C@H]2[C@@H]3CCC4=CC(=O)CC[C@]4(C)[C@H]3C(=O)C[C@@]21C	0.06593406593406594	0.0915032679738562	0.13380281690140844	0.1357142857142857	0.0728476821192053	0.08843537414965986
O=C(CCCN1CC=C(n2c(=O)[nH]c3ccccc32)CC1)c1ccc(F)cc1	0.2564102564102564	0.18181818181818182	0.10884353741496598	0.1103448275862069	0.30158730158730157	0.08
COc1ccc(F)cc1C(=O)NCCc1ccc(S(=O)(=O)NC(=O)NC2CCCCC2)cc1	0.18857142857142858	0.1830065359477124	0.10759493670886076	0.10897435897435898	0.1891891891891892	0.10126582278481013
CC(C)(C)c1ccc(C(=O)CCCN2CCC(OC(c3ccccc3)c3ccccc3)CC2)cc1	0.2934131736526946	0.125	0.13664596273291926	0.12422360248447205	0.20261437908496732	0.10303030303030303
C[C@@H]1O[C@@H](O)[C@@H](O[C@H]2[C@@H](O)C[C@H](N)[C@H](O[C@H]3OC(CN)=CC[C@H]3N)[C@H]2O)[C@H](O)[C@@H]1O	0.037037037037037035	0.043209876543209874	0.13986013986013987	0.14184397163120568	0.044585987261146494	0.125
Cc1coc2c1CCN(CCc1ccc(F)cc1)C(=O)N2	0.18243243243243243	0.1935483870967742	0.10077519379844961	0.10236220472440945	0.2222222222222222	0.06818181818181818
COC(=O)[C@@H](Cc1ccccc1)NC(=O)[C@@H]1CCc2ccccc2CN1C	0.24675324675324675	0.13013698630136986	0.11971830985915492	0.13768115942028986	0.20300751879699247	0.12857142857142856
CC[C@H](C)[C@@H](NC)C(=O)N[C@@H](CC(C)C)C(=O)N[C@@H](CC(C)C)C(=O)N1CCC[C@H]1C(=O)O	0.11602209944751381	0.12179487179487179	0.11920529801324503	0.1360544217687075	0.1038961038961039	0.15862068965517243
CO[C@@H]1c2cc(C(=O)O)ccc2C(=O)c2c(O)cccc21	0.18493150684931506	0.1774193548387097	0.1111111111111111	0.11290322580645161	0.21551724137931033	0.112
CCC[C@H](C(=O)O)[C@H]1CC[C@H]2[C@@H]3[C@H](O)C[C@@H]4C[C@H](O)CC[C@]4(C)[C@H]3CC[C@]12C	0.07262569832402235	0.08552631578947369	0.17777777777777778	0.1893939393939394	0.08108108108108109	0.17037037037037037
Nc1snnc1-c1ccc(Cl)cc1	0.10948905109489052	0.1792452830188679	0.043859649122807015	0.044642857142857144	0.14285714285714285	0.03508771929824561
CC[C@H](C)SSc1nc2c(N(C)C)nc(N(C)C)nc2[nH]1	0.06172839506172839	0.15079365079365079	0.06923076923076923	0.0873015873015873	0.07692307692307693	0.06976744186046512
O=c1[nH]c(Cl)c(F)cc1NC1=NCCN1	0.06802721088435375	0.08333333333333333	0.05982905982905983	0.06086956521739131	0.07758620689655173	0.03361344537815126
NC1=C(C(=O)O)N2C(C(=O)O)=C(C(=O)O)CS[C@@H]2SC1	0.09803921568627451	0.1015625	0.08	0.08130081300813008	0.0967741935483871	0.10743801652892562
O=C[C@H](O[C@H]1O[C@H](CO[C@@H]2O[C@H](CO)[C@@H](O)[C@H](O)[C@H]2O)[C@@H](O)[C@H](O)[C@H]1O)c1ccccc1	0.11538461538461539	0.09316770186335403	0.11842105263157894	0.12751677852348994	0.13245033112582782	0.12666666666666668
COc1cc2nc(N3CCN(C(=O)C4CCCO4)CC3)nc(N)c2cc1OC	0.07734806629834254	0.11258278145695365	0.10204081632653061	0.10344827586206896	0.10135135135135136	0.07333333333333333
O=c1oc2ccccc2c(O)c1Cc1c(O)c2ccccc2oc1=O	0.21568627450980393	0.1357142857142857	0.07746478873239436	0.07857142857142857	0.2222222222222222	0.06293706293706294
CCC(=O)Nc1ccc(O)cc1	0.15625	0.1523809523809524	0.11650485436893204	0.1188118811881188	0.16	0.10679611650485436
Nc1ccc(CCc2ccc(N)cc2)cc1	0.15827338129496402	0.11666666666666667	0.05785123966942149	0.058823529411764705	0.1834862385321101	0.049586776859504134
COc1cc(C)c2c(c1)C(=O)c1ccc(C(=O)c3ccccc3Cl)cc1-2	0.20512820512820512	0.14184397163120568	0.09154929577464789	0.09285714285714286	0.21875	0.07692307692307693
CC(C)COC(=O)C(O)c1ccccc1C(=O)c1ccccc1	0.2971014492753623	0.1875	0.10606060606060606	0.13385826771653545	0.2672413793103448	0.16
COc1cc(O[C@H]2O[C@H](CO)[C@@H](O)[C@H](O)[C@H]2O)ccc1O	0.08176100628930817	0.09848484848484848	0.13008130081300814	0.1322314049586777	0.10236220472440945	0.14049586776859505
CN(C(=O)c1ccc(Cl)cc1)C(=O)N1c2ccccc2C[C@H]1C(=O)O	0.21052631578947367	0.16296296296296298	0.10218978102189781	0.1037037037037037	0.23577235772357724	0.1111111111111111
CCOC(=O)N1CCC(=C2c3ccc(Cl)cc3CCc3cccnc32)CC1	0.13529411764705881	0.136986301369863	0.10344827586206896	0.1048951048951049	0.15827338129496402	0.08163265306122448
CC(C)[C@@H]1CC[C@H](C(=O)N[C@H](Cc2ccccc2)C(=O)O)CC1	0.20134228187919462	0.15151515151515152	0.13178294573643412	0.152	0.1951219512195122	0.1693548387096774
CC1=NC[C@@H](C)N1C(=O)Cc1cccc([N+](=O)[O-])c1	0.12080536912751678	0.13821138211382114	0.12605042016806722	0.1282051282051282	0.1440677966101695	0.11764705882352941
O=S1(=O)N[C@H]2C[C@@H](/C=C/c3ccccc3)[C@H](-c3ccc(F)cc3)[C@@H]2S1(=O)=O	0.20125786163522014	0.16312056737588654	0.09722222222222222	0.09859154929577464	0.2421875	0.09027777777777778
COc1ccc(C(=O)N2CCCC2=O)cc1	0.11888111888111888	0.13675213675213677	0.13392857142857142	0.13636363636363635	0.14285714285714285	0.09565217391304348
CC(=O)[C@@]1(O)CC[C@H]2[C@@H]3C[C@H](C)C4=CC(=O)C=C[C@]4(C)[C@@]3(F)[C@@H](O)C[C@@]21C	0.08092485549132948	0.1111111111111111	0.203125	0.20634920634920634	0.09154929577464789	0.16793893129770993
CN[C@]1(c2ccccc2)O[C@@H](C)CC(=O)N[C@H]1C(=O)N2C(=O)C[C@@H]2C(=O)O	0.17391304347826086	0.125	0.15555555555555556	0.15789473684210525	0.16296296296296298	0.13970588235294118
C=C(C)[C@H]1CC[C@]2(C)CC[C@@]3(C)[C@@H](CC[C@@H]4C(C)(C)[C@@H](OC(=O)CC(C)C)CC[C@]43C)[C@H]12	0.05789473684210526	0.07407407407407407	0.12751677852348994	0.136986301369863	0.06289308176100629	0.12837837837837837
C[C@H]1C(CO)=CC=C2CCC[C@H]21	0.04929577464788732	0.06086956521739131	0.1262135922330097	0.12871287128712872	0.06363636363636363	0.09523809523809523
CC[C@H](O)/C=C/C=C\C[C@H](O)C[C@H](O)[C@H](C)[C@H](O)[C@@H](O)[C@H](C)[C@@H](O)C	0.10429447852760736	0.16793893129770993	0.06521739130434782	0.09022556390977443	0.15625	0.15873015873015872
CCC[S@@](=O)[C@H](CC)[C@H](CC(C)C)Sc1ccc(-c2ccc(F)cc2)cc1	0.2925170068027211	0.26356589147286824	0.0979020979020979	0.12318840579710146	0.31666666666666665	0.1386861313868613
C=C1CC[C@@H](O)[C@]2(C)C3=C(C)CC[C@@H]4[C@@](C)(O)CC[C@]4(C)[C@H]3CC[C@@]12C	0.03932584269662921	0.06040268456375839	0.10948905109489052	0.10294117647058823	0.04794520547945205	0.07857142857142857
NCC[C@@H]1CC[C@@H](Cc2ccccc2)C1	0.11971830985915492	0.07317073170731707	0.125	0.12727272727272726	0.12389380530973451	0.10619469026548672
O=C(C[S@](=O)Cc1ccccc1)Nc1ccc([N+](=O)[O-])cc1	0.23776223776223776	0.13636363636363635	0.08270676691729323	0.08396946564885496	0.2184873949579832	0.07518796992481203
NC(=O)c1cccnc1	0.07692307692307693	0.0970873786407767	0.07	0.07142857142857142	0.10204081632653061	0.0707070707070707
O=C(O[C@@H]1O[C@H](CO)[C@@H](O)[C@H](O)[C@H]1O)c1cc(O)c(O)c(O)c1	0.07975460122699386	0.09558823529411764	0.144	0.14634146341463414	0.09923664122137404	0.15447154471544716
C[C@@H]1C(=O)O[C@@H]2[C@@H](O)[C@@H]3C[C@@H]4[C@@H]5CCCC[C@]5(C)[C@H](O)CC[C@]4(C)[C@@]3(C)[C@]21C	0.032432432432432434	0.05128205128205128	0.1791044776119403	0.17293233082706766	0.0392156862745098	0.11347517730496454
CC(C)CCC[C@@H](C)[C@H]1CC[C@@]2(C(C)O)C3=CCC4C(C)(C)[C@@H](O)CC[C@]4(C)C3CC[C@]12C	0.0851063829787234	0.09937888198757763	0.125	0.1342281879194631	0.08860759493670886	0.14864864864864866
CC(C)O[C@H]1O[C@@H](CO[C@@H]2O[C@H](CO)[C@@H](O)[C@H](O)[C@H]2O)[C@@H](O)[C@H](O)[C@H]1O	0.05747126436781609	0.06802721088435375	0.11029411764705882	0.12878787878787878	0.07042253521126761	0.12781954887218044
COC(=O)C1=C(C)NC(C)=C(C(=O)OC)C1c1ccccc1[N+](=O)[O-]	0.1518987341772152	0.15671641791044777	0.11194029850746269	0.11363636363636363	0.16279069767441862	0.11278195488721804
CC1=CN([C@H]2OC(=O)C(=O)c3ccccc3C2=O)C(C)(C)[C@@H]1C	0.14193548387096774	0.1450381679389313	0.13385826771653545	0.136	0.1693548387096774	0.0916030534351145
Cc1cccc2c1NC(=O)c1cccnc1N2C1CC1	0.13157894736842105	0.12403100775193798	0.0859375	0.0873015873015873	0.16666666666666666	0.06153846153846154
CON(C)Cc1ccc(OC)cc1	0.09420289855072464	0.14814814814814814	0.09259259259259259	0.09433962264150944	0.12264150943396226	0.08333333333333333
CC(=O)OC[C@@](COC(C)=O)CC(C)=O	0.07692307692307693	0.08547008547008547	0.1	0.10185185185185185	0.06086956521739131	0.12149532710280374
O=C(O)C[C@@]1(O)C(=O)N(Cc2ccccc2)C1	0.19117647058823528	0.15384615384615385	0.12173913043478261	0.12389380530973451	0.21495327102803738	0.13274336283185842
CO/N=C(\C(=O)N[C@@H]1C(=O)N2C(C(=O)O)=C(COC(C)=O)CS[C@H]12)c1csc(N)n1	0.10674157303370786	0.11842105263157894	0.10810810810810811	0.1095890410958904	0.1	0.11643835616438356
O=C(O)CC(=O)O	0.09090909090909091	0.09375	0.06451612903225806	0.06593406593406594	0.08695652173913043	0.12643678160919541
O=CC[C@H](O)[C@@H](O)c1ccccc1	0.17054263565891473	0.14814814814814814	0.06306306306306306	0.07407407407407407	0.21428571428571427	0.11428571428571428
O=C(O)[C@H]1CNC(=O)Cc2cc([N+](=O)[O-])ccc2N1	0.09868421052631579	0.12903225806451613	0.11666666666666667	0.11864406779661017	0.11570247933884298	0.09917355371900827
CC(C)=CCC/C(C)=C/CO	0.058823529411764705	0.08333333333333333	0.07766990291262135	0.07920792079207921	0.07692307692307693	0.0891089108910891
O=[N+]([O-])c1ccc(C(F)(F)F)cc1	0.08759124087591241	0.10909090909090909	0.06422018348623854	0.05555555555555555	0.11428571428571428	0.045454545454545456
O=C(O)CN[C@@H](O)CO	0.104	0.12121212121212122	0.06060606060606061	0.07291666666666667	0.1276595744680851	0.13043478260869565
Cc1cc2c(c(O)c1O)C(=O)c1ccccc1C2=C(O)C	0.19444444444444445	0.16	0.0859375	0.0873015873015873	0.22807017543859648	0.09523809523809523
Nc1nc(O)c2ncn(CCC(CO)CO)c2n1	0.10738255033557047	0.12195121951219512	0.056	0.06557377049180328	0.09917355371900827	0.09166666666666666
CCn1cc(C(=O)O)c(=O)c2cc(F)c(N3CCNCC3)cc21	0.12578616352201258	0.14285714285714285	0.13178294573643412	0.13385826771653545	0.16666666666666666	0.10687022900763359
c1ccc(CCCCN2CCCC2)cc1	0.14285714285714285	0.07258064516129033	0.08547008547008547	0.08695652173913043	0.13274336283185842	0.07692307692307693
C[C@H]1N[C@@H](C)N(C(=O)N[C@H](C(=O)N[C@@H](C)C(=O)N[C@@H](CCC(=O)O)C(=O)O)[C@@H](C)O)[C@H]1C	0.13793103448275862	0.1476510067114094	0.11486486486486487	0.12413793103448276	0.1292517006802721	0.18840579710144928
CCCCC[C@H](O)CCO[C@H]1O[C@@H](CN/C=C/c2ccc(F)cc2)[C@H](O)[C@@H](O)[C@@H]1O	0.17058823529411765	0.19444444444444445	0.1292517006802721	0.1388888888888889	0.2014388489208633	0.18705035971223022
C=CCc1cc(OC)c(OC)cc1O	0.06993006993006994	0.09565217391304348	0.08108108108108109	0.08256880733944955	0.1	0.07207207207207207
Cn1cc(Br)cc(-c2cc(F)ccc2F)nc1-c1ccc(C(=O)O)cc1	0.24666666666666667	0.21212121212121213	0.06944444444444445	0.07042253521126761	0.2809917355371901	0.06993006993006994
NC(=O)N1c2ccccc2C=Cc2ccccc21	0.21897810218978103	0.12	0.072	0.07317073170731707	0.21621621621621623	0.064
C[C@@]1(C(=O)O)O[C@]2(C)CC[C@H]1CO[C@]2(C)O[C@@H]2[C@H]1CC[C@@]21C	0.041916167664670656	0.06521739130434782	0.128	0.13008130081300814	0.05185185185185185	0.10236220472440945
Cc1ccccc1NC(=O)c1c(Cl)c(N)nc(NS(N)(=O)=O)c1	0.16447368421052633	0.18110236220472442	0.07462686567164178	0.07575757575757576	0.1693548387096774	0.06716417910447761
Cc1nn(-c2ccccc2)c(-c2ccc(F)cc2)c1/C=C/[C@@H]1C[C@@H](O)CC(=O)O1	0.27741935483870966	0.22142857142857142	0.1619718309859155	0.16428571428571428	0.31746031746031744	0.07894736842105263
COc1ccnc(CC[C@@H](O)C[C@@H](O)CC(=O)[O-])c1C(=O)Nc1ccc(C(F)(F)F)cc1	0.32894736842105265	0.22377622377622378	0.10457516339869281	0.10596026490066225	0.24087591240875914	0.21739130434782608
CN(C)c1ccc(C(=C2C=CC(=[N+](C)C)C=C2)c2ccc(N(C)C)cc2)cc1.[Cl-]	0.17575757575757575	0.14383561643835616	0.08053691275167785	0.07432432432432433	0.16546762589928057	0.059602649006622516
COc1cc([C@H]2O[C@H](C)[C@@H](O[C@H]3C[C@@](C)(O)[C@@H](OC(=O)CC(C)C)[C@@H]3C)[C@H](C)C(=O)O[C@H]2C)cc(OC)c1	0.09595959595959595	0.1242603550295858	0.21052631578947367	0.2214765100671141	0.10778443113772455	0.16560509554140126
CC1(C)[C@H]2[C@H](O)C[C@@]3(C)[C@H](CC[C@@H]4C5CCC(=O)CC(=O)CC[C@]5(C)[C@H]4CC[C@]32C)C1	0.03626943005181347	0.054878048780487805	0.14383561643835616	0.13793103448275862	0.037037037037037035	0.09210526315789473
C[C@H](Cl)OC(=O)C(Cl)Cl	0.05384615384615385	0.06796116504854369	0.050505050505050504	0.0851063829787234	0.07142857142857142	0.09574468085106383
CCc1ccc(C(=O)C(C)CN2CCCCC2)cc1	0.1342281879194631	0.15447154471544716	0.13333333333333333	0.16521739130434782	0.17094017094017094	0.13445378151260504
OC[C@@H]1O[C@@H](O[C@@H]2[C@H](O)[C@@H](O[C@H]3O[C@H](CO)[C@@H](O)[C@H](N)[C@H]3O)[C@H](N)C[C@@H]2N)[C@H](O)[C@@H](O)[C@@H]1O	0.025252525252525252	0.029239766081871343	0.0967741935483871	0.09803921568627451	0.030120481927710843	0.09740259740259741
OC[C@H]1O[C@@H](O[C@@H]2[C@@H](O)[C@@H](O[C@H]3O[C@H](CO)[C@@H](O)[C@H](N)[C@H]3O)[C@H](N)C[C@@H]2N)[C@H](O)[C@@H](O)[C@@H]1O	0.025252525252525252	0.029239766081871343	0.0967741935483871	0.09803921568627451	0.030120481927710843	0.09740259740259741
CC(C)(O[C@@H]1O[C@H](CO)[C@@H](O)C(=O)O[C@H]1[C@H](O)[C@H](O)[C@H](N)CN2C(=O)Cc3ccccc3-c3ccccc32)C(=O)N[C@@H]1CCCN(C)[C@@H](C)C1	0.21052631578947367	0.17098445595854922	0.1891891891891892	0.1783783783783784	0.20765027322404372	0.1711229946524064
CC(=O)OCOC(C)OCCN1CCN(CCN(C)C)CC1	0.07975460122699386	0.09558823529411764	0.10852713178294573	0.128	0.07462686567164178	0.11811023622047244
CC[C@H](C)[C@@H]([C@@H](C)O)CC(=O)O	0.15079365079365079	0.20408163265306123	0.09803921568627451	0.13402061855670103	0.20212765957446807	0.23333333333333334
CC(C)CCO[C@@H](C)[C@H]1CC[C@@]2(C(C)O)C3=CCC4C(C)(C)[C@@H](O)CC[C@]4(C)C3CC[C@]12C	0.07936507936507936	0.09937888198757763	0.125	0.1342281879194631	0.08860759493670886	0.14864864864864866
Cc1cc2c(cc1O)N(C)CCc1ccccc1O2	0.14965986394557823	0.11811023622047244	0.088	0.08943089430894309	0.19130434782608696	0.06299212598425197
CC(/C=C/C=C/C(=O)O)=C\[C@@H]1C[C@@H]2[C@@H]3CC[C@H](C)[C@]4(C)[C@@H](O)CC[C@]4(C)[C@H]3CC[C@@]21C	0.04712041884816754	0.07453416149068323	0.14383561643835616	0.13793103448275862	0.06329113924050633	0.1292517006802721
N#C/C(=C1/NCCC1)NC(=O)c1ccccc1	0.14685314685314685	0.0873015873015873	0.09166666666666666	0.09322033898305085	0.13793103448275862	0.0743801652892562
COc1cc2c3cc1Oc1cc(ccc1O)C[C@@H]1c4c(cc(OC)c(O)c4Oc4ccc(cc4)C[C@@H]3N(C)CC2)CC[N+]1(C)C.[Cl-]	0.13488372093023257	0.10152284263959391	0.09895833333333333	0.09424083769633508	0.13368983957219252	0.06598984771573604
COc1cc2cc(c1OC)C(=O)O[C@@H]2[C@@H](O)C(=O)O	0.12162162162162163	0.1487603305785124	0.13675213675213677	0.14912280701754385	0.1452991452991453	0.13793103448275862
CN(C)CCOC(=O)C1(c2ccccc2)CCCC1	0.14189189189189189	0.12698412698412698	0.12396694214876033	0.12605042016806722	0.16101694915254236	0.10655737704918032
CN(C)CCCN1c2ccccc2CCc2ccc(Cl)cc21	0.17880794701986755	0.14393939393939395	0.09022556390977443	0.0916030534351145	0.2066115702479339	0.07462686567164178
O=[S@](CCCCP(=O)(O)O)c1ccc([N+](=O)[O-])cc1	0.12162162162162163	0.13934426229508196	0.09016393442622951	0.09166666666666666	0.12605042016806722	0.1
O=C(O)c1cc(=O)c2c(OCC(O)COc3cccc4oc(C(=O)O)cc(=O)c34)cccc2o1	0.2138728323699422	0.18064516129032257	0.09259259259259259	0.10062893081761007	0.2191780821917808	0.1282051282051282
COc1ccc([C@H]2c3ccccc3CC(=O)c2O)cc1	0.1780821917808219	0.12403100775193798	0.112	0.11382113821138211	0.22807017543859648	0.09523809523809523
CCOC(=O)[C@@H](OC(C)=O)c1cccc(Cl)c1	0.13380281690140844	0.13559322033898305	0.12280701754385964	0.14545454545454545	0.1415929203539823	0.15454545454545454
OC(c1ccc(Cl)cc1)(c1ccc(Cl)cc1)C(Cl)Cl	0.15172413793103448	0.1111111111111111	0.05511811023622047	0.056	0.17391304347826086	0.047244094488188976
COc1cc(CO)ccc1C(=O)NCCc1ccccc1	0.22377622377622378	0.14728682170542637	0.109375	0.1111111111111111	0.23275862068965517	0.1015625
CCCCCCC[C@H](O)[C@H](O)CC[C@H](O)CC(=O)[O-].C	0.12837837837837837	0.12903225806451613	0.072	0.08196721311475409	0.13445378151260504	0.1875
CCNCCC[C@H](C)NC(=O)c1cc(Cl)cc(Cl)c1O	0.14189189189189189	0.12698412698412698	0.11475409836065574	0.13559322033898305	0.1322314049586777	0.1440677966101695
COc1cccc(CNC(=O)c2c(-c3ccccc3)c(-c3ccc(F)cc3)c(CC[C@@H](O)C[C@@H](O)CC(=O)[O-])n2C(C)C)c1	0.5256410256410257	0.2710843373493976	0.09042553191489362	0.10326086956521739	0.4013605442176871	0.20710059171597633
COc1cc(NC(C)CCCN)c2ncccc2c1	0.1342281879194631	0.12698412698412698	0.088	0.10743801652892562	0.14166666666666666	0.10655737704918032
C=CCc1ccc(O)c(OC)c1	0.08029197080291971	0.11009174311926606	0.08490566037735849	0.08653846153846154	0.11538461538461539	0.07547169811320754
C[C@@H]1[C@@H]2C3=CC(=O)[C@@H]4CC(=O)C=C[C@]4(C)[C@@]3(F)[C@@H](O)C[C@@]2(C)[C@H]1C(=O)CO	0.0935672514619883	0.1267605633802817	0.203125	0.20634920634920634	0.10714285714285714	0.17692307692307693
c1cc2c(cc1[C@@H]1COc3ccccc3C1=O)C2	0.1506849315068493	0.11904761904761904	0.08870967741935484	0.09016393442622951	0.19298245614035087	0.05511811023622047
N[C@H](CNC(=O)C(=N)NC(=O)c1ccc(Cl)cc1)C(=O)O	0.1476510067114094	0.152	0.08661417322834646	0.0967741935483871	0.13934426229508196	0.11382113821138211
COCc1cc(Cl)nc(N)n1	0.04316546762589928	0.09259259259259259	0.05660377358490566	0.057692307692307696	0.056074766355140186	0.04716981132075472
C=C(C)[C@@H](O)C(=O)O[C@H]1CCC2=C[C@@H]1OC2	0.06711409395973154	0.07317073170731707	0.1559633027522936	0.19230769230769232	0.07627118644067797	0.1792452830188679
CC(=O)O[C@H](C)CC(=O)O	0.12903225806451613	0.1414141414141414	0.09183673469387756	0.11702127659574468	0.1368421052631579	0.19101123595505617
CCCCC[C@H](O)[C@H](O)CC(=O)[O-]	0.12030075187969924	0.11926605504587157	0.08411214953271028	0.09615384615384616	0.125	0.18556701030927836
N[C@H](CCC(=O)N[C@@H](CSSC[C@H](NC(=O)CC[C@H](N)C(=O)O)C(=O)NCC(=O)O)C(=O)NCC(=O)O)C(=O)O	0.09950248756218906	0.08379888268156424	0.044444444444444446	0.05084745762711865	0.07386363636363637	0.12650602409638553
CC12CCC(O[C@H]3O[C@H](C)[C@@H](O)[C@H](O)[C@H]3O)CC[C@]1(C)C2	0.029940119760479042	0.04316546762589928	0.13934426229508196	0.14166666666666666	0.037037037037037035	0.12195121951219512
O=C(N[C@H](COC(=O)c1ccc(F)cc1)C(=O)O)C(=O)N[C@@H](Cc1ccccc1)C(=O)N[C@@H](CCC(=O)O)c1ccccc1	0.36	0.1787709497206704	0.07329842931937172	0.0797872340425532	0.24096385542168675	0.1270718232044199
Cc1cccc(COc2ccc(C3SC(=O)NC3=O)cc2)c1	0.16339869281045752	0.13533834586466165	0.09022556390977443	0.0916030534351145	0.19672131147540983	0.07462686567164178
Cc1c(O)cc2c(=O)c(-c3ccccc3)coc2c1	0.20714285714285716	0.12698412698412698	0.07936507936507936	0.08064516129032258	0.22321428571428573	0.0546875
C=Cc1ncc(OC)c(OC)c1C(=O)N	0.0763888888888889	0.10344827586206896	0.07964601769911504	0.08108108108108109	0.09821428571428571	0.07079646017699115
C=CCN(C)[C@@H]1Cc2ccccc2CCc2ccccc21	0.17333333333333334	0.12878787878787878	0.0916030534351145	0.09302325581395349	0.19008264462809918	0.05970149253731343
OC[C@H]1O[C@@](CO)(CO)[C@H](O)[C@H](O)[C@H]1O	0.04054054054054054	0.040983606557377046	0.09009009009009009	0.09174311926605505	0.042735042735042736	0.1111111111111111
C[C@@]1(c2ccccc2)CCC(C)(C)CCC1	0.1111111111111111	0.08130081300813008	0.08547008547008547	0.08695652173913043	0.12280701754385964	0.06779661016949153
Cc1cccc(C(=O)C(C)CN2CCCCC2)c1	0.12162162162162163	0.13008130081300814	0.11764705882352941	0.14912280701754385	0.15517241379310345	0.11864406779661017
CCO[P@H](=O)N(C)CCCCCN1CCCO[C@@H]1CO[C@@H](C)O	0.0783132530120482	0.08571428571428572	0.11450381679389313	0.13385826771653545	0.072992700729927	0.1328125
N#CC1=C(N)OC(=O)[C@]1(C)c1ccccc1	0.1357142857142857	0.1	0.07692307692307693	0.0782608695652174	0.15454545454545454	0.05042016806722689
CC1(C)OC[C@]2(C)OC(=O)C[C@@H]2OC(=O)C=C1	0.05228758169934641	0.072	0.16363636363636364	0.16666666666666666	0.05737704918032787	0.09482758620689655
CN(C)CCCSc1ccc(C(=S)NC(=O)Cc2ccc(F)cc2)cc1	0.24503311258278146	0.20149253731343283	0.09154929577464789	0.09285714285714286	0.248	0.1
O=C(CC(=O)O)c1ccc(Cl)cc1	0.15384615384615385	0.17142857142857143	0.10377358490566038	0.10576923076923077	0.16831683168316833	0.13725490196078433
CC1(C)C[C@@H]2C3=CC[C@H]4[C@@](C)(CC[C@@H]5C(C)(C)[C@@H](O)CC[C@]54C)[C@@]3(C)C(=O)C[C@@]2(C(=O)CO)C(=O)C=C1	0.07537688442211055	0.10650887573964497	0.16774193548387098	0.16233766233766234	0.08333333333333333	0.1320754716981132
C[C@H](O)c1ccc(C(=O)Nc2ccc(S(=O)(=O)N3CCN(C)CC3)cc2)cc1	0.23717948717948717	0.18571428571428572	0.10344827586206896	0.12056737588652482	0.21052631578947367	0.10416666666666667
Nc1ncn([C@H]2C[C@H](O)C[C@@H]2CN)c(=O)n1	0.046052631578947366	0.07317073170731707	0.14545454545454545	0.14814814814814814	0.058333333333333334	0.09649122807017543
CNCc1ccc(CSC(=S)NC(=S)NC2CCCCCC2)cc1	0.09523809523809523	0.0979020979020979	0.09420289855072464	0.09558823529411764	0.10144927536231885	0.07913669064748201
O=C(O)[C@H]1O[C@@H](O[C@H]2[C@@H](O)[C@@H](O)[C@H](O[C@H]3[C@@H](O)[C@@H](O)[C@H](O)[C@@H]3O)[C@H](O)[C@@H]2O)[C@@H](O)[C@@H](O)[C@@H]1O	0.03608247422680412	0.041916167664670656	0.09090909090909091	0.09210526315789473	0.043209876543209874	0.09868421052631579
O=c1ccn([C@@H]2O[C@H](CO)[C@@H](O)[C@H]2O)c(=O)[nH]1	0.08053691275167785	0.08943089430894309	0.13274336283185842	0.13513513513513514	0.09322033898305085	0.12389380530973451
Cc1ncc(COP(=O)(O)O)c(-c2ccccc2)c1CC(O)CNCC	0.2550335570469799	0.17647058823529413	0.1	0.10948905109489052	0.25	0.1417910447761194
COc1cc([C@H]2[C@@H]3C[C@H](O)[C@H](C)[C@@H]3CC2)ccc1O	0.07692307692307693	0.09302325581395349	0.17391304347826086	0.17699115044247787	0.0967741935483871	0.15517241379310345
O=C1[C@H](Cc2ccc(F)cc2)NCc2cc([N+](=O)[O-])ccc2N1	0.18421052631578946	0.17692307692307693	0.08088235294117647	0.08208955223880597	0.2231404958677686	0.06569343065693431
OC[C@H]1O[C@@H](OC[C@H]2O[C@H](O)[C@@H](O[C@H]3[C@H](O)[C@@H](O)[C@H](O)[C@H]3O)[C@H](O)[C@@H]2O)[C@H](O)[C@@H](O)[C@@H]1O	0.02564102564102564	0.02976190476190476	0.08441558441558442	0.08552631578947369	0.03067484662576687	0.08496732026143791
Cc1ccc(S(=O)(=O)NC(=O)NN2CCCCC2)cc1	0.11038961038961038	0.152	0.104	0.10569105691056911	0.12096774193548387	0.07874015748031496
CC1=C[C@H]2C(=O)O[C@H]3C[C@@H](C)[C@H]4C[C@@H](O)C[C@]4(C)[C@H]3CC[C@@]21C	0.04093567251461988	0.06338028169014084	0.2288135593220339	0.23275862068965517	0.050359712230215826	0.13385826771653545
C[C@@H](/C=C/[C@@]1(O)C(C)=CC2(C)C)C[C@H]1CC=C2C	0.05844155844155844	0.088	0.17117117117117117	0.16363636363636364	0.07377049180327869	0.12173913043478261
C=CCCCCCCCCCCCCCCC(=O)O	0.06289308176100629	0.06766917293233082	0.05426356589147287	0.05511811023622047	0.0703125	0.08870967741935484
C=C[C@]1(C)CC[C@H]([C@@H]2C(C)=CCC2)N(C)C1	0.032467532467532464	0.047619047619047616	0.08620689655172414	0.08771929824561403	0.049586776859504134	0.06837606837606838
[N-]=[N+]=NCCOCCOCC(C)O	0.06338028169014084	0.05982905982905983	0.05357142857142857	0.07407407407407407	0.0625	0.10377358490566038
COC(=O)[C@@H](O)[C@H](CCO)C1=C(O)[C@]2(C)C3=C(C)C=C4C[C@@H](O)C=C[C@]4(C)[C@@]3(C)CC[C@]12C	0.12154696132596685	0.1503267973856209	0.1643835616438356	0.17482517482517482	0.14	0.19014084507042253
CC(=O)OC(C)=O	0.06451612903225806	0.06060606060606061	0.07608695652173914	0.07777777777777778	0.05263157894736842	0.10112359550561797
C[C@]1(C(=O)O)CC[C@H]2[C@@H]3C[C@H](C)C4=CC(=O)C=C[C@]4(C)[C@@]3(F)[C@@H](O)C[C@@]21C	0.0872093023255814	0.11888111888111888	0.203125	0.20634920634920634	0.09929078014184398	0.17692307692307693
OCCOCCN1CCN(C2=Nc3ccccc3Sc3ccccc32)CC1	0.19631901840490798	0.11258278145695365	0.087248322147651	0.08843537414965986	0.18115942028985507	0.07333333333333333
O=c1cc(-c2ccccc2)oc2ccc3ccccc3c12	0.2826086956521739	0.11940298507462686	0.058823529411764705	0.05970149253731343	0.23931623931623933	0.036231884057971016
CCN1CCN(C(=O)N[C@@H](C(=O)N[C@@H]2C(=O)N3[C@@H]2SC(C)(C)[C@@H]3C(=O)O)c2ccccc2)C(=O)C1=O	0.17032967032967034	0.13414634146341464	0.1320754716981132	0.14102564102564102	0.16025641025641027	0.14012738853503184
CC(=O)OC[C@H]1O[C@@H](n2ncc(=O)[nH]c2=O)[C@H](OC(C)=O)[C@@H]1OC(C)=O	0.0755813953488372	0.0896551724137931	0.14285714285714285	0.1450381679389313	0.06993006993006994	0.13533834586466165
CC1(C)[C@H]2CC[C@]1(C)C(=O)C2	0.02857142857142857	0.044642857142857144	0.11	0.11224489795918367	0.037037037037037035	0.06796116504854369
O=C(O)[C@@H](O)[C@@H](O)[C@H](O)CO	0.10077519379844961	0.12745098039215685	0.04807692307692308	0.0594059405940594	0.13402061855670103	0.14893617021276595
COc1cc(Cc2cc(C(F)(F)F)nn2-c2ccc(S(N)(=O)=O)cc2)cc(OC)c1OC	0.14772727272727273	0.16666666666666666	0.08333333333333333	0.07741935483870968	0.1564625850340136	0.07006369426751592
CNC[C@H]1C=CN(C(=N)NC)C(=O)N1	0.06993006993006994	0.06779661016949153	0.10091743119266056	0.102803738317757	0.08035714285714286	0.09174311926605505
COc1cc2c(c3oc(=O)c4c(c13)CCC4=O)[C@@H]1C=CO[C@@H]1O2	0.09036144578313253	0.08450704225352113	0.1297709923664122	0.13178294573643412	0.08759124087591241	0.08888888888888889
NCCCn1cc(C2CCCCC2)cc1	0.06711409395973154	0.056	0.09565217391304348	0.09734513274336283	0.06722689075630252	0.07758620689655173
CN(C)CCN(Cc1cccs1)c1ccccn1	0.1360544217687075	0.12	0.08064516129032258	0.08196721311475409	0.15384615384615385	0.07258064516129033
CC1=C(C)C(=O)N2C(=O)[C@@H](NC(=O)[C@H](N)c3ccccc3)[C@H]2SC1	0.17532467532467533	0.14074074074074075	0.11278195488721804	0.12307692307692308	0.18253968253968253	0.10526315789473684
CSc1nc(N)nc(N)n1	0.028985507246376812	0.07476635514018691	0.02830188679245283	0.028846153846153848	0.03773584905660377	0.018867924528301886
CC(C)c1ccc(Sc2c(/C=C/[C@@H]3C[C@@H](O)CC(=O)O3)c(C3CC3)nc3cc(F)c(F)cc23)cc1	0.15135135135135136	0.19230769230769232	0.16883116883116883	0.18666666666666668	0.19078947368421054	0.09815950920245399
O=S(=O)(O)c1ccc(/N=N/c2ccc(S(=O)(=O)Nc3ccccc3)cc2)cc1	0.25161290322580643	0.1360544217687075	0.05228758169934641	0.052980132450331126	0.18248175182481752	0.0457516339869281
CC(C)c1nc(N(C)S(C)(=O)=O)nc(-c2ccc(F)cc2)c1/C=C/[C@H]1C[C@H](O)CC(Oc2c(F)cc(F)cc2F)O1	0.18848167539267016	0.45985401459854014	0.13450292397660818	0.1497005988023952	0.21875	0.10919540229885058
C=C1CC[C@H]2C(C)(C)[C@@H](O)CC[C@]2(C)C1	0.026490066225165563	0.04065040650406504	0.0990990990990991	0.10091743119266056	0.03361344537815126	0.08035714285714286
C[C@H]1CC=CC(=O)C=C2C(C)(C)C(=O)O[C@H](C)CC2=C1C(=O)O	0.1	0.14615384615384616	0.211864406779661	0.21551724137931033	0.11627906976744186	0.14516129032258066
CC(C)(Oc1ccc(C2CCCc3ccccc32)cc1)C(=O)O	0.19205298013245034	0.1417910447761194	0.1484375	0.12403100775193798	0.24369747899159663	0.10606060606060606
Nc1nc2cc3c(cccc13)C(=O)NC2=O	0.1111111111111111	0.13675213675213677	0.06722689075630252	0.06837606837606838	0.14285714285714285	0.05
O=C1C[C@H](c2ccc(N)cc2)C(=O)N1C(=O)NCc1cccc([N+](=O)[O-])c1	0.1728395061728395	0.13986013986013987	0.0979020979020979	0.09929078014184398	0.19696969696969696	0.07586206896551724
CC1=C[C@@H]2O[C@@H]3C[C@@H]4OCC5=CC(=O)C=C[C@]5(C)[C@H]4[C@@H](O)C[C@]3(C)[C@]2(C(=O)CO)O1	0.08791208791208792	0.11038961038961038	0.20437956204379562	0.2074074074074074	0.09933774834437085	0.17142857142857143
C=C1C(=O)O[C@@H]2[C@H]1CC/C(C)=C/CC[C@@]1(C)O[C@@H]21	0.04430379746835443	0.05343511450381679	0.1282051282051282	0.13043478260869565	0.05555555555555555	0.07377049180327869
C=C(CC[C@H](O)C(C)(C)O)Cc1ccc(OC(C)=O)cc1	0.16326530612244897	0.18032786885245902	0.15966386554621848	0.14285714285714285	0.17796610169491525	0.17094017094017094
O=[N+]([O-])c1c[nH]c(=O)[nH]1	0.03731343283582089	0.04672897196261682	0.06	0.061224489795918366	0.038834951456310676	0.039603960396039604
COC(=O)c1c(Cl)cccc1C(=O)NC1CN(Cc2ccc(F)cc2)CCOC1	0.23125	0.1724137931034483	0.11564625850340136	0.11724137931034483	0.23134328358208955	0.10135135135135136
COc1cc([C@H](O)C[C@@H](O)CC(=O)[O-])c(-c2ccc(F)cc2)cc1OC	0.2916666666666667	0.33613445378151263	0.10071942446043165	0.11029411764705882	0.375	0.16923076923076924
C#CCN(Cc1ccc(O)cc1)[C@H]1CCCC[C@@H]1CCC(O)CC(=O)O	0.18238993710691823	0.20149253731343283	0.13138686131386862	0.1417910447761194	0.2	0.232
CCCC[C@H](CC)OC(=O)c1ccc(N)cc1	0.14893617021276595	0.15384615384615385	0.13157894736842105	0.15454545454545454	0.16071428571428573	0.16363636363636364
CC(C)N(C[C@H](O)C(=O)O)C(=O)N[C@@H]1CCCN1C(=O)O	0.13333333333333333	0.144	0.096	0.11570247933884298	0.13114754098360656	0.1623931623931624
CO/N=C(/C(=O)N[C@@H]1C(=O)N2C(C(=O)O)=C(COC(C)=O)CS[C@H]12)c1csc(N)n1	0.10674157303370786	0.11842105263157894	0.10810810810810811	0.1095890410958904	0.1	0.11643835616438356
N[C@@H]1CN(c2c(F)c(N)c3c(=O)c(C(=O)O)cn(C4CC4)c3c2F)CC1	0.10778443113772455	0.1048951048951049	0.10144927536231885	0.10294117647058823	0.10869565217391304	0.07857142857142857
CC1(C)S[C@@H]2[C@H](NC(=O)[C@H](N)c3ccc(O)cc3)C(=O)N2[C@H]1C(=O)O	0.1592356687898089	0.16541353383458646	0.12030075187969924	0.13076923076923078	0.16279069767441862	0.14728682170542637
NS(=O)(=O)c1cc2c(cc1Cl)NC(C(Cl)Cl)NS2(=O)=O	0.056962025316455694	0.10236220472440945	0.05511811023622047	0.06451612903225806	0.06299212598425197	0.05555555555555555
CCCCCn1cc(C(=O)c2ccc(F)cc2)c(-c2ccc(F)cc2)c(CC[C@@H](O)C[C@@H](O)CC(=O)[O-])n1C(=O)[O-]	0.35714285714285715	0.25625	0.08333333333333333	0.0903954802259887	0.30666666666666664	0.1901840490797546
OC[C@@H]1O[C@H](O)[C@@H](O)[C@@H](O)[C@H]1O	0.028169014084507043	0.034782608695652174	0.08653846153846154	0.08823529411764706	0.03636363636363636	0.10891089108910891
C[C@@H](NC(=O)[C@H](Cc1ccccc1)C(=O)N[C@@H](C)NC(=O)[C@@H](N)Cc1ccccc1)C(=O)N[C@@H](CCC(=O)O)C(=O)N[C@@H](CCC(=O)O)C(=O)	0.2537313432835821	0.14795918367346939	0.07352941176470588	0.085	0.1891891891891892	0.13541666666666666
COC1=C(OC)C(=O)C(CCCCCCCCCCO)=C(C)C1=O	0.09036144578313253	0.1	0.0962962962962963	0.09774436090225563	0.08759124087591241	0.09701492537313433
C[C@@H]1CC[C@]2(C)C(=O)CC[C@@H]3CC[C@@H]4[C@@H](C)CC[C@@H](O)CC[C@]4(C)[C@H]3CC[C@]12C	0.02631578947368421	0.043478260869565216	0.15714285714285714	0.1510791366906475	0.03164556962025317	0.09523809523809523
CCCNC(=O)N1CCN(c2ccccc2)CC1	0.15172413793103448	0.10236220472440945	0.11666666666666667	0.11864406779661017	0.16379310344827586	0.09917355371900827
O=c1c(-c2ccc(O)cc2)coc2cc(O)cc(O)c12	0.1793103448275862	0.17073170731707318	0.06976744186046512	0.07086614173228346	0.20869565217391303	0.06201550387596899
Cc1ccc(C2=Nc3ccc(O)cc3NC(=O)C2=O)cc1	0.1917808219178082	0.20491803278688525	0.07633587786259542	0.07751937984496124	0.21367521367521367	0.06060606060606061
CC1(C)CCC=C2c3cccc4[nH]cc(c34)C[C@H]2C1	0.0967741935483871	0.1	0.096	0.0975609756097561	0.12195121951219512	0.0625
Cc1cc(F)ccc1-c1c(-c2ccc(F)cc2)nc(C(C)C)n1/C=C/[C@@H](O)C[C@@H](O)CC(=O)O	0.38666666666666666	0.49586776859504134	0.08695652173913043	0.10191082802547771	0.5172413793103449	0.2
C[C@]12C[C@@H](c3ccc(O)cc3)[C@@H]3CC[C@@H]4c5ccccc5[nH]c(c34)C[C@H]1[C@@H]2O	0.15976331360946747	0.1118421052631579	0.11643835616438356	0.11805555555555555	0.19708029197080293	0.0945945945945946
CCCNC[C@H](O)COc1ccccc1C(=O)CCc1ccccc1	0.2635135135135135	0.1510791366906475	0.1079136690647482	0.11764705882352941	0.23015873015873015	0.1417910447761194
O=C1NCC/C=C/c2c(-c3ccc(F)cc3)ccnc2N1	0.19727891156462585	0.20161290322580644	0.07518796992481203	0.07633587786259542	0.25217391304347825	0.05185185185185185
C[C@H](COc1ccccc1)NCC(O)c1ccc(O)c(C(N)=O)c1	0.23809523809523808	0.183206106870229	0.09558823529411764	0.11363636363636363	0.2711864406779661	0.1297709923664122
O=C(O[C@@H]1CN2C(=O)[C@@H](O)[C@@H]3C[C@@H](O)[C@@H](O)[C@@H](O)[C@@H]3NC(C(=O)O)[C@@H]12)S(=O)(=O)O	0.0670391061452514	0.08609271523178808	0.15328467153284672	0.15555555555555556	0.06	0.17164179104477612
O=C(CBr)c1cc(-c2ccc(F)cc2)cc(-c2ccc(F)cc2)c1O	0.2847222222222222	0.2153846153846154	0.07042253521126761	0.07142857142857142	0.2857142857142857	0.06338028169014084
COc1cc2oc3cc(C)ccc3c(=O)c2cc1CCc1ccc(O)cc1	0.17791411042944785	0.13793103448275862	0.09655172413793103	0.0979020979020979	0.20300751879699247	0.07482993197278912
CCOC(=O)OC(C)OC1=C(C(=O)Nc2ccccn2)N(C)S(=O)(=O)c2ccccc21	0.2331288343558282	0.16	0.09803921568627451	0.11409395973154363	0.20714285714285716	0.12080536912751678
CC(=O)O[C@@H]1[C@@H]2C[C@H]3c4[nH]c5ccccc5c4CCN3C[C@@H]2CC[C@@H]1O	0.11764705882352941	0.10135135135135136	0.16296296296296298	0.16541353383458646	0.16176470588235295	0.1386861313868613
Cc1ccc([C@@H](O)CNC(=O)c2ccc(F)cc2)cc1	0.26666666666666666	0.22033898305084745	0.08661417322834646	0.0967741935483871	0.29906542056074764	0.096
C[C@H]1C(=O)[C@]23CCC4=CC(=O)C=C[C@]4(C)[C@@]3(F)[C@@H](O)C[C@@]2(C)[C@H]1C(=O)CO	0.0935672514619883	0.1267605633802817	0.18461538461538463	0.1875	0.10714285714285714	0.1590909090909091
C[C@@H](C=O)CCc1ccc(O)c(O)c1	0.125	0.1559633027522936	0.09090909090909091	0.11320754716981132	0.16346153846153846	0.12264150943396226
[N-]=[N+]=NCCCNC(=O)c1ccc(O)c(C(=O)O)c1	0.15172413793103448	0.13821138211382114	0.10743801652892562	0.1092436974789916	0.13445378151260504	0.13675213675213677
CC(C)(O)[C@@H]1CC[C@H]2[C@@H]3CCC4=CC(=O)CC[C@]4(C)[C@H]3CC[C@@]21C	0.040229885057471264	0.06206896551724138	0.15625	0.13178294573643412	0.04929577464788732	0.08888888888888889
COC(=O)CNC(=O)[C@@H]1C[C@@H]2CCCC[C@@H]2CN1C[C@@H](O)[C@H](Cc1ccccc1)NC(=O)[C@H](CC(N)=O)NC(=O)c1ccc2ccccc2n1	0.24757281553398058	0.13861386138613863	0.10891089108910891	0.11557788944723618	0.18421052631578946	0.1377551020408163
C=C(CC[C@H](C)[C@H]1CC[C@@]2(C)[C@@H]3CC[C@H]4C(C)(C)[C@@H](O)CC[C@]4(C)[C@H]3CC[C@]12C)[C@@]1(C)C(=O)C[C@H]1C(=O)O	0.07960199004975124	0.09195402298850575	0.15723270440251572	0.16666666666666666	0.0755813953488372	0.1509433962264151
C[C@@H]1O[C@@H](OC[C@@H]2O[C@H](O)[C@@H](O)[C@H](O[C@@H]3O[C@H](CO)[C@@H](O)[C@H](O[C@H]4O[C@H](C)[C@@H](O)[C@H](O)[C@H]4O)[C@H](O)[C@H]3O)[C@H]2O)[C@H](O)[C@@H](O)[C@@H]1O	0.03070175438596491	0.03482587064676617	0.0918918918918919	0.09289617486338798	0.03571428571428571	0.08648648648648649
Cc1ccc(C2(C)CCCC2)cc1	0.08571428571428572	0.10619469026548672	0.09174311926605505	0.09345794392523364	0.1111111111111111	0.06306306306306306
CO[C@]12C[C@H]3CCC[C@@H](C)[C@@]1(C)C1=CC(=O)C[C@@H]3[C@@H](O)C[C@]2(C)[C@@]1(O)C(=O)CO	0.07222222222222222	0.09933774834437085	0.18518518518518517	0.18796992481203006	0.08053691275167785	0.15217391304347827
C[C@H]1CC(=O)CC2=CC(=O)C=C[C@]2(C)C1=O	0.07482993197278912	0.10084033613445378	0.14678899082568808	0.14953271028037382	0.08620689655172414	0.10714285714285714
CN/C(=C/[N+](=O)[O-])NCc1ccc([N+](=O)[O-])cc1	0.10810810810810811	0.1322314049586777	0.08264462809917356	0.08403361344537816	0.1282051282051282	0.0743801652892562
C[C@@H](O)[C@@H](C=O)[C@@H]1CC[C@H]2[C@@H]3CCC4=CC(=O)CC[C@]4(C)[C@H]3CC[C@]12C	0.06857142857142857	0.0958904109589041	0.12408759124087591	0.14285714285714285	0.08391608391608392	0.125
C[S@](=O)CCC/C(=N\OS(=O)(=O)[O-])CCS[C@@H]1O[C@H](CO)[C@H](O)[C@H](O)[C@H]1O	0.0625	0.08843537414965986	0.11594202898550725	0.11764705882352941	0.05442176870748299	0.15037593984962405
C=C(/C=C/C=C/C)C(=O)N[C@@H](C)C(=O)N[C@H](C)C(=O)N[C@H](C(=O)N[C@@H](C)C(=O)N[C@H](C(=O)O)NC(=O)[C@H](CC)NC(=O)CO)NC	0.08755760368663594	0.11170212765957446	0.06842105263157895	0.08064516129032258	0.09090909090909091	0.10989010989010989
C=Cc1ccc(Br)c(Cl)c1O	0.06666666666666667	0.09345794392523364	0.04716981132075472	0.04807692307692308	0.09803921568627451	0.03773584905660377
COc1cc(Br)c(Br)cc1C(=O)NC1CCN(CCCOc2ccc(F)cc2)CC1OC	0.19883040935672514	0.17880794701986755	0.13157894736842105	0.13333333333333333	0.2097902097902098	0.11038961038961038
N[C@H]1N[C@@H](N)NC(=O)C[C@H]1O	0.02127659574468085	0.02631578947368421	0.09900990099009901	0.10101010101010101	0.027522935779816515	0.0784313725490196
CCCCCCCCCC[C@H](O)[C@H]1CC[C@H]([C@@H]2C[C@H](O)[C@@H](O)[C@H](O[C@H]3CC[C@](O)(CC)[C@H](C)O3)[C@H](C)O[C@@H]2C)O1	0.056074766355140186	0.05851063829787234	0.15568862275449102	0.15757575757575756	0.04864864864864865	0.1566265060240964
NCc1ccccc1C(=O)O	0.14173228346456693	0.1346153846153846	0.09803921568627451	0.1	0.18947368421052632	0.09900990099009901
CN[C@](N)(C(=O)N)O[C@H]1C[C@H](N)[C@@H](O[C@H]2O[C@H](CO)[C@@H](O)[C@H](N)[C@H]2O)[C@H](O)[C@H](O)[C@@H]1O	0.0481283422459893	0.049689440993788817	0.13986013986013987	0.13380281690140844	0.05128205128205128	0.13286713286713286
CC(C)[C@H]1OC(=O)[C@H](C)CC1	0.051094890510948905	0.07339449541284404	0.1326530612244898	0.1595744680851064	0.06666666666666667	0.1111111111111111
COn1cc(CNC(=O)c2c(-c3ccccc3)c(-c3ccc(F)cc3)c(CC[C@@H](O)C[C@@H](O)CC(=O)[O-])n2C(C)C)c(C)c1F	0.4662576687116564	0.27710843373493976	0.09574468085106383	0.10869565217391304	0.39864864864864863	0.20588235294117646
CCSc1cc(OC)c(OC)cc1O	0.06993006993006994	0.09565217391304348	0.10091743119266056	0.102803738317757	0.09009009009009009	0.09174311926605505
O=C(N[C@H]1CN([C@@H](O)c2ccccc2)CC1)c1ccccc1	0.2605633802816901	0.11764705882352941	0.09774436090225563	0.1076923076923077	0.20491803278688525	0.09022556390977443
N#Cc1ccc(-c2ccc(F)cc2)cc1	0.234375	0.19090909090909092	0.041666666666666664	0.0423728813559322	0.2727272727272727	0.03333333333333333
O=C(CCCCc1ccccc1)NCCc1ccc(O)c(O)c1	0.21476510067114093	0.14074074074074075	0.08823529411764706	0.08955223880597014	0.22131147540983606	0.10526315789473684
CCc1nc(C)c(-c2cc(F)ccc2F)c(-c2ccc(F)cc2)c1/C=C/[C@@H]1C[C@@H](O)CC(=O)O1	0.2138728323699422	0.22818791946308725	0.17218543046357615	0.174496644295302	0.2714285714285714	0.09316770186335403
COC(=O)[C@@H]1C[C@@]2(C)CC[C@@H]3[C@H](C)C4=CC(=O)CC[C@]4(C)[C@H]3CC[C@@]12C	0.05084745762711865	0.07432432432432433	0.16793893129770993	0.16153846153846155	0.0547945205479452	0.11764705882352941
N=C(N)N/N=C/c1c(Cl)cccc1Cl	0.07746478873239436	0.09565217391304348	0.05263157894736842	0.05357142857142857	0.1	0.043859649122807015
Nc1nccc(-c2ccccc2)c1-c1ccc(F)cc1	0.34108527131782945	0.19672131147540983	0.037037037037037035	0.03759398496240601	0.330188679245283	0.02962962962962963
COc1cc(O)c(C(=O)c2ccc(O)cc2)c(C(=O)NCC(=O)O)c1	0.2119205298013245	0.2	0.0948905109489051	0.0962962962962963	0.208	0.13740458015267176
C[C@@]12C[C@@H](c3ccc(O)cc3)[C@@H]3CC[C@@H]4c5ccccc5[nH]c(c34)C[C@H]1[C@@H]2O	0.15976331360946747	0.1118421052631579	0.11643835616438356	0.11805555555555555	0.19708029197080293	0.0945945945945946
COC(=O)[C@H](Cc1ccc(O)cc1)NC(=O)[C@@H](N)[C@@H](N)CSc1ccc(O)cc1	0.21875	0.16666666666666666	0.0945945945945946	0.1111111111111111	0.21641791044776118	0.14184397163120568
N[C@H](Cn1ccc(=O)c(O)c1)C(=O)O	0.11764705882352941	0.13636363636363635	0.11214953271028037	0.125	0.14285714285714285	0.12380952380952381
CN(O)C(=O)/C=C/c1ccc(O)cc1	0.11678832116788321	0.2	0.09090909090909091	0.09259259259259259	0.18627450980392157	0.09174311926605505
CC(=O)O[C@H]1O[C@H](C)[C@@H](O[C@H]2C[C@@](C)(O)[C@@H](OC(=O)CC(C)C)[C@H](C)O2)[C@H](OC(=O)[C@H](C)C1=O)[C@@H]1OC(=O)C[C@@H]1O	0.08737864077669903	0.10674157303370786	0.2088607594936709	0.21935483870967742	0.0847457627118644	0.15853658536585366
C/C(=N\O)[C@@H](CS[C@@H](N)C(=O)O)NC(=O)CC(=O)N[C@@H](CCC(=O)O)C(=O)N[C@@H](C)C(=O)O	0.12921348314606743	0.11538461538461539	0.06329113924050633	0.07792207792207792	0.10457516339869281	0.1597222222222222
C=C1CC[C@H]2[C@@](C)(CC[C@@H]3[C@H](C)C(=O)O[C@@H]3O)CC[C@@H]12	0.04938271604938271	0.05925925925925926	0.20175438596491227	0.20535714285714285	0.06153846153846154	0.14285714285714285
O=C(O)CCCC[C@@H]1CCSS1	0.07194244604316546	0.07017543859649122	0.10476190476190476	0.10679611650485436	0.07339449541284404	0.12745098039215685
CCOc1ccc(C(C)C)c(OC)c1NCCO	0.1310344827586207	0.16101694915254236	0.11965811965811966	0.1415929203539823	0.13793103448275862	0.1206896551724138
Cc1cccc(-c2cc(-c3ccccc3)nc(C(C)C)c2/C=C/[C@@H](O)C[C@@H](O)CC(=O)O)c1	0.38926174496644295	0.4634146341463415	0.0875	0.10256410256410256	0.47058823529411764	0.2013888888888889
C=C1CC[C@H](O)C/C1=C/C=C1\CCC[C@]2(C)[C@@H]([C@H](C)/C=C/[C@H](C)C(C)C)CC[C@@H]12	0.059782608695652176	0.10526315789473684	0.11724137931034483	0.1267605633802817	0.09395973154362416	0.09523809523809523
C=C(C)Oc1ccc(OC)cc1	0.0962962962962963	0.12037037037037036	0.08490566037735849	0.08653846153846154	0.1262135922330097	0.07547169811320754
CC(C)(C)OC(=O)[C@H]1C[C@@H]2C[C@@H]3C=C4C[C@@H](O)CC[C@]4(C)[C@H]3CC[C@@]21C	0.0449438202247191	0.06711409395973154	0.23387096774193547	0.1984126984126984	0.0547945205479452	0.14285714285714285
C[C@]12Cc3cn[nH]c3C[C@@H]1CC[C@@H]1[C@@H]2CC[C@@]2(C)[C@H]1CC[C@]2(C)O	0.03389830508474576	0.05405405405405406	0.1111111111111111	0.11278195488721804	0.041379310344827586	0.07971014492753623
O=C(O)CCP(CCCl)(Cl)Cl	0.07518796992481203	0.07407407407407407	0.06796116504854369	0.06930693069306931	0.07766990291262135	0.10101010101010101
NCCOc1ccccc1	0.125	0.08333333333333333	0.0673076923076923	0.06862745098039216	0.14285714285714285	0.06796116504854369
CCCN(CCC)C[C@H](CC)Sc1ccc(Cl)cc1	0.11258278145695365	0.13709677419354838	0.0975609756097561	0.11764705882352941	0.12396694214876033	0.12605042016806722
Cc1c(Cl)cccc1C(c1ccc(Cl)cc1)N1CCCC1	0.1437908496732026	0.11278195488721804	0.06766917293233082	0.07692307692307693	0.18181818181818182	0.05223880597014925
COc1cc([C@@H]2c3cc4c(cc3[C@H](O)[C@H]3COC(=O)[C@H]23)OCO4)cc(OC)c1OC	0.08695652173913043	0.0949367088607595	0.14383561643835616	0.14583333333333334	0.09090909090909091	0.11409395973154363
CCC[C@@H](CCOC(C)=O)[C@@H]1C[C@@H](O)C[C@@H]2C=C[C@H](O)C[C@@H]1C2	0.09146341463414634	0.08571428571428572	0.21666666666666667	0.23076923076923078	0.08888888888888889	0.2288135593220339
O=C(Cc1ccccc1)Nc1ccccc1	0.3064516129032258	0.11570247933884298	0.075	0.07627118644067797	0.2037037037037037	0.06666666666666667
CCCC(=O)N(c1ccc(OCCN(C)C)cc1)c1ccccc1	0.22	0.15555555555555556	0.11940298507462686	0.12121212121212122	0.22764227642276422	0.12030075187969924
C[C@H]([C@H](O)c1ccc(F)cc1)NC(=O)c1ccc(O)cc1	0.2814814814814815	0.23728813559322035	0.07692307692307693	0.09523809523809523	0.3177570093457944	0.112
OC[C@H]1O[C@@H](O)C(O)[C@H](O)[C@@H]1O	0.028169014084507043	0.034782608695652174	0.08653846153846154	0.08823529411764706	0.03636363636363636	0.10891089108910891
OC1([C@@H](CN2CCCO)CC2)C(=O)N2C(C(=O)O)=C(CSc3nnnn3C)CS[C@@H]21	0.10555555555555556	0.10967741935483871	0.11409395973154363	0.11564625850340136	0.09868421052631579	0.11486486486486487
CCCC/C=C\C/C=C\CCCCCCC(=O)O	0.07096774193548387	0.0859375	0.07258064516129033	0.07377049180327869	0.08943089430894309	0.1092436974789916
CCCNC[C@@H](O)COc1ccccc1C(=O)CCc1ccccc1	0.2635135135135135	0.1510791366906475	0.1079136690647482	0.11764705882352941	0.23015873015873015	0.1417910447761194
CC(C)[C@@H](c1ccc(O)cc1)c1ccc(O)cc1	0.20437956204379562	0.1694915254237288	0.06451612903225806	0.08333333333333333	0.24299065420560748	0.09166666666666666
CC[C@H](C)OC(=O)C(C)C	0.07692307692307693	0.1188118811881188	0.10309278350515463	0.15384615384615385	0.10204081632653061	0.15217391304347827
CCOc1cc([C@H]2C(=O)c3ccccc3C2=O)ccc1OC	0.18	0.1450381679389313	0.1076923076923077	0.109375	0.20833333333333334	0.0916030534351145
CCC(=O)OCCc1ccccc1N	0.14074074074074075	0.12389380530973451	0.1308411214953271	0.13333333333333333	0.17307692307692307	0.12149532710280374
Oc1ccc(Cl)cc1NC(=O)c1ccn([C@@H]2C[C@H](O)[C@@H](O)[C@H]2O)c1	0.14556962025316456	0.12408759124087591	0.12121212121212122	0.12307692307692308	0.15503875968992248	0.13953488372093023
CN1[C@@H]2CC[C@@H]1CC(=O)C2	0.02877697841726619	0.02654867256637168	0.1	0.10204081632653061	0.037383177570093455	0.05825242718446602
C=C[C@@]1(C)C[C@@H](OC(=O)c2ccccc2)[C@H](OC)[C@H]1OCC=C(C)C	0.12883435582822086	0.12142857142857143	0.14393939393939395	0.14615384615384616	0.15151515151515152	0.1450381679389313
O=C(/C=C/c1ccc(O)c(O)c1)OCCc1ccccc1	0.19863013698630136	0.1746031746031746	0.09230769230769231	0.09375	0.26548672566371684	0.09302325581395349
CC(C)[C@H](N)C(=O)OCCOCn1cnc2c(=O)nc(N)[nH]c21	0.11949685534591195	0.15267175572519084	0.10687022900763359	0.1349206349206349	0.13178294573643412	0.125
C=C1[C@@H](O)C[C@@H]2[C@@H](C)CC[C@@H]1C[C@H]2O	0.026845637583892617	0.03278688524590164	0.14285714285714285	0.14563106796116504	0.03418803418803419	0.12264150943396226
CC(=O)OCC1=C(C)NC(C)=C(C(=O)OC(C)C)C1c1ccccc1Cl	0.17834394904458598	0.1791044776119403	0.1259259259259259	0.13636363636363635	0.1953125	0.13533834586466165
C=C1CC[C@]2(OC(C)=O)C[C@H](C(C)C)[C@@](C)(O)C[C@@H]12	0.06451612903225806	0.09523809523809523	0.1282051282051282	0.1504424778761062	0.08130081300813008	0.11965811965811966
O=c1[nH]c(=O)n([C@H]2C[C@H](O)[C@@H](CO)O2)cc1I	0.06622516556291391	0.072	0.13274336283185842	0.13513513513513514	0.075	0.11403508771929824
C=C[C@@](C)(O)C[C@H]1C(C)=CC[C@H]2[C@@H]3CCC4=CC(=O)CC[C@]4(C)[C@H]3C(=O)C[C@@]21C	0.06593406593406594	0.09868421052631579	0.15827338129496402	0.14388489208633093	0.08	0.10344827586206896
COc1ccc(CCN2CCC(Nc3nc4ccccc4n3Cc3ccc(F)cc3)CC2)cc1	0.2647058823529412	0.15337423312883436	0.08333333333333333	0.08433734939759036	0.24489795918367346	0.06470588235294118
O=C(O)/C=C\c1ccc(O)c(O)c1	0.1111111111111111	0.17142857142857143	0.08333333333333333	0.08490566037735849	0.18	0.10476190476190476
COCCOC(=O)C1=C(C)NC(C)=C(C(=O)OC(C)C)C1c1cccc([N+](=O)[O-])c1	0.15294117647058825	0.18181818181818182	0.12413793103448276	0.13380281690140844	0.16312056737588654	0.13286713286713286
C[C@H]1O[C@@H](OC[C@H]2O[C@H](n3c(=O)[nH]c4ccc(F)cc34)[C@H](N)[C@@H](O)[C@@H]2O)[C@H](O)[C@@H](O)[C@@H]1O	0.10989010989010989	0.12179487179487179	0.14189189189189189	0.14383561643835616	0.14093959731543623	0.12751677852348994
CC(=O)O[C@@H]1CC(=O)O[C@H]2C[C@@H]3CC[C@@H]4C[C@@H](O)CC[C@]4(C)[C@H]3CC[C@@]21C	0.04395604395604396	0.05844155844155844	0.23622047244094488	0.24	0.046357615894039736	0.1386861313868613
C=C(C)[C@@H]1CC[C@]2(C)CC[C@@]3(C)[C@@H](CC[C@@H]4C[C@@H](O)CC[C@]34C)[C@H]1C2	0.022222222222222223	0.039735099337748346	0.12686567164179105	0.12878787878787878	0.02702702702702703	0.0948905109489051
C[C@]12CC[C@H]3[C@@H](CCC4=CC(=O)CC[C@@H]43)[C@@H]1CC[C@@H]2O	0.03614457831325301	0.04316546762589928	0.13008130081300814	0.1322314049586777	0.04477611940298507	0.09523809523809523
CCC(C)(C)C(=O)O[C@@H]1C2C(=C[C@H](C)[C@@H]1O)C=C[C@H](C)[C@@H]2CC[C@@H]1C[C@@H](O)CC(=O)O1	0.08743169398907104	0.10967741935483871	0.7659574468085106	0.6078431372549019	0.0915032679738562	0.33064516129032256
O=C1c2c(O)ccc(O)c2C(=O)c2c(NCCNCCO)ccc(NCCNCCO)c21	0.15168539325842698	0.1337579617834395	0.075	0.0759493670886076	0.13815789473684212	0.09615384615384616
C/C=C(/C)C(=O)O[C@H]1C[C@@H](C)C=C2C=C[C@H](C)[C@H](CC[C@@H]3C[C@@H](O)CC(=O)O3)[C@H]21	0.08333333333333333	0.11258278145695365	0.7419354838709677	0.7582417582417582	0.09395973154362416	0.35294117647058826
O=C1N[C@H](Cc2ccccc2)C(=O)N[C@@H](Cc2ccccc2)C(=O)N1Cc1cccc(O)c1	0.2804878048780488	0.12269938650306748	0.08588957055214724	0.08695652173913043	0.19463087248322147	0.07317073170731707
CCOC(=O)[C@H](CCc1ccccc1)N[C@@H](C)C(=O)N1Cc2ccccc2C[C@H]1C(=O)O	0.28125	0.16339869281045752	0.1390728476821192	0.1643835616438356	0.22695035460992907	0.1793103448275862
COc1ccc(/C=C/C(=O)Nc2ccccc2C(=O)O)cc1OC	0.21333333333333335	0.183206106870229	0.09558823529411764	0.09701492537313433	0.25	0.11278195488721804
CC[C@](C)(C#N)C(C)=O	0.04580152671755725	0.06796116504854369	0.11827956989247312	0.0851063829787234	0.06060606060606061	0.08421052631578947
O=S(=O)(c1ccc(Cl)cc1)c1cc(Cl)cc(Cl)c1O	0.1292517006802721	0.16806722689075632	0.064	0.06504065040650407	0.15517241379310345	0.056
C=C1[C@@H](OC(=O)c2cccnc2)CC[C@H](C)[C@](C)(C(=O)OCC)O1	0.10365853658536585	0.11594202898550725	0.1746031746031746	0.1774193548387097	0.1037037037037037	0.16666666666666666
CC1=C(/C=C/C(C)=C/C=C/C(C)=C/C(=O)O)C(C)(C)CCC1	0.06097560975609756	0.10526315789473684	0.11023622047244094	0.10317460317460317	0.09230769230769231	0.08527131782945736
C1=C2/CCC(=CC1)NCCN1[C@@H]2CCC[C@]2(C)[C@H]1CC[C@]2(C)O	0.046242774566473986	0.047619047619047616	0.08823529411764706	0.08955223880597014	0.05673758865248227	0.06521739130434782
C/C(=N/Nc1nc(C(=O)Nc2ccccc2)c(-c2ccc(F)cc2)cc1)C(=O)N[C@@H](C)C(=O)O	0.4	0.24489795918367346	0.07272727272727272	0.08695652173913043	0.3088235294117647	0.1
O=C(O)CCC/C=C/C(=O)Nc1ccc([N+](=O)[O-])o1	0.1360544217687075	0.14754098360655737	0.10743801652892562	0.1092436974789916	0.13445378151260504	0.1271186440677966
CCc1[cH-]c2c(n1)CCc1cc(C(C)(C)CC(=O)O)c(CO)cc1-2	0.13125	0.16666666666666666	0.15625	0.13178294573643412	0.14615384615384616	0.13953488372093023
Cc1ccc2c(c1)CCC(C)N2CCc1ccc(OCCCN(C)CCCCO)cc1	0.15254237288135594	0.1346153846153846	0.11038961038961038	0.1118421052631579	0.16216216216216217	0.1111111111111111
CC(C)N(C[C@@H](O)CC(N)C)C(=O)N[C@@H](CC(N)=O)C(=O)N[C@H](C(=O)O)[C@H](Cc1ccccc1)NC(=O)[C@@H](N)C(=O)N[C@@H](C)C(=O)O	0.20100502512562815	0.17777777777777778	0.08421052631578947	0.0967741935483871	0.18285714285714286	0.16477272727272727
O=C(CC[C@H]1O[C@@H]2O[C@H](CO)[C@@H](O)[C@H](O)[C@H]2O[C@@H]2O[C@H](CO)[C@@H](O)[C@H](O)[C@@H]2O)[C@@H](O)[C@H](O)[C@@H]1O	0.035175879396984924	0.040697674418604654	0.12337662337662338	0.125	0.041916167664670656	0.10967741935483871
COc1cc([C@H]2N[C@@H](C)C(=O)O2)cc(OC)c1OC	0.06369426751592357	0.09375	0.13559322033898305	0.13793103448275862	0.08	0.09016393442622951
C[C@@H](N)Cc1ccc[nH]1	0.07692307692307693	0.08653846153846154	0.0594059405940594	0.08247422680412371	0.10204081632653061	0.08163265306122448
CC1(C)C[C@@H](O)C(=O)[C@H]2C[C@@H]3[C@H](C)CN4CC(=O)CC[C@]4(C)[C@H]3CC[C@@]21C	0.044444444444444446	0.05921052631578947	0.16541353383458646	0.1590909090909091	0.04697986577181208	0.11594202898550725
CC1(C)S[C@@H]2[C@@H](NC(=O)[C@H](N)c3ccc(O)cc3)C(=O)N2[C@H]1C(=O)O	0.1592356687898089	0.16541353383458646	0.12030075187969924	0.13076923076923078	0.16279069767441862	0.14728682170542637
COC(=O)[C@H]1C[C@@H](O)C[C@@H]2[C@H]3CCC4=CC(=O)CC[C@]4(C)[C@H]3CC[C@@]21C	0.05649717514124294	0.0738255033557047	0.1937984496124031	0.1968503937007874	0.06164383561643835	0.1417910447761194
C=CCSS[C@H](CC)CCCCCC(=O)O	0.08904109589041095	0.09090909090909091	0.07692307692307693	0.09734513274336283	0.09482758620689655	0.14678899082568808
CN(C)[C@@H]1C(O)=C(C(N)=O)C(=O)[C@@]2(O)C(O)=C3C(=O)c4c(O)cccc4[C@@](C)(O)[C@H]3C[C@@H]12	0.13714285714285715	0.16216216216216217	0.1292517006802721	0.1310344827586207	0.14383561643835616	0.13793103448275862
Cc1cc(-c2ccc(F)cc2)c(/C=C/[C@@H]2C[C@@H](O)CC(=O)O2)c(C)n1	0.1858974358974359	0.264	0.1875	0.19047619047619047	0.2540983606557377	0.09420289855072464
CCCCC[C@H](O)/C=C/C=C/C=C\C=C\C(=O)NO	0.09090909090909091	0.11023622047244094	0.07142857142857142	0.08130081300813008	0.11475409836065574	0.11666666666666667
Cc1cc2c(C(C)CNC(=O)c3ccccc3)cccc2[nH]1	0.24475524475524477	0.16153846153846155	0.08208955223880597	0.1	0.25862068965517243	0.09090909090909091
CN(C(=O)CNC(=O)c1ccc([N+](=O)[O-])cc1)C(=O)O	0.1506849315068493	0.175	0.0975609756097561	0.09917355371900827	0.14285714285714285	0.11666666666666667
COc1cc(C[C@H]2CN[C@H](C)[C@H](O)[C@H]2O)ccc1O	0.0915032679738562	0.1111111111111111	0.1452991452991453	0.14782608695652175	0.11570247933884298	0.1565217391304348
CCOc1ccc2c(c1)CCC(C)(C)O2	0.07534246575342465	0.1016949152542373	0.12727272727272726	0.12962962962962962	0.09649122807017543	0.09821428571428571
COc1ccc([C@@](C)(O)C[C@@H]2CCC(=O)O2)cc1	0.10738255033557047	0.13114754098360656	0.2	0.18181818181818182	0.13675213675213677	0.10084033613445378
CC1(C)[C@H]2CC[C@@]1(C)C(=O)C2	0.02857142857142857	0.044642857142857144	0.11	0.11224489795918367	0.037037037037037035	0.06796116504854369
CCCCCCC[C@@H](O)[C@H](O)CC[C@@H](O)CC(=O)[O-].C	0.12837837837837837	0.12903225806451613	0.072	0.08196721311475409	0.13445378151260504	0.1875
CCCCCCCCOC(=O)C(C)=O	0.0851063829787234	0.06779661016949153	0.10091743119266056	0.102803738317757	0.06140350877192982	0.14423076923076922
CC(C)C(C)(O)C(=O)NCCC(O)NCC(O)CO	0.15492957746478872	0.16101694915254236	0.10084033613445378	0.10256410256410256	0.15789473684210525	0.2037037037037037
CCc1cccc(NC(=O)c2c(-c3ccc(F)cc3)c(-c3ccc(F)cc3)c(CC[C@@H](O)C[C@@H](O)CC(=O)[O-])n2C(C)C)c1	0.48125	0.2727272727272727	0.09090909090909091	0.10382513661202186	0.37583892617449666	0.20833333333333334
C[C@@H]1O[C@H](O)[C@@H](O[C@H]2[C@@H](O)CC[C@H](N(C)C)O2)[C@H](O)[C@@H]1C	0.030120481927710843	0.06666666666666667	0.15966386554621848	0.1623931623931624	0.03731343283582089	0.12295081967213115
CC1(C)O[C@@H]2C[C@H]3[C@@H]4C[C@H](F)C5=CC(=O)C=C[C@]5(C)[C@H]4[C@@H](O)C[C@]3(C)[C@]2(C(=O)CO)O1	0.08152173913043478	0.10967741935483871	0.22058823529411764	0.22388059701492538	0.0915032679738562	0.1619718309859155
O=C(/C=C\c1ccc(O)c(O)c1)OCCc1ccccc1	0.19863013698630136	0.1746031746031746	0.09230769230769231	0.09375	0.26548672566371684	0.09302325581395349
CCCCCc1cc2c(c(OC)c3ccccc3nc2C(=O)O)c1OC	0.19745222929936307	0.17518248175182483	0.12318840579710146	0.125	0.2283464566929134	0.1323529411764706
CC1=CC[C@@H]2[C@@H](C)CC[C@@H]12	0.02877697841726619	0.03571428571428571	0.1111111111111111	0.1134020618556701	0.037383177570093455	0.09
COc1ccc([C@@H]2Cc3ccccc3C2=O)cc1	0.176056338028169	0.12	0.09836065573770492	0.1	0.22727272727272727	0.07258064516129033
CN[C@H]1C[C@@H](N)[C@H](O[C@H]2[C@@H](O)[C@H](N)N)[C@@H](O[C@H]2O[C@H](C(N)=O)[C@@H](N)CO)[C@@H]1O	0.07386363636363637	0.08	0.13043478260869565	0.14074074074074075	0.08275862068965517	0.15671641791044777
CCCNC(=O)O[C@@H]1O[C@H](CO)[C@@H](O)[C@@H](O)[C@@H]1O	0.07236842105263158	0.07086614173228346	0.16071428571428573	0.16363636363636364	0.07377049180327869	0.1834862385321101
CC(C)c1cc(-c2ccc(F)cc2)c(-c2cccc(Br)c2)n1/C=C/[C@@H](O)C[C@@H](O)CC(=O)O	0.4305555555555556	0.4435483870967742	0.08125	0.09615384615384616	0.5535714285714286	0.19444444444444445
CC(=O)O[C@H]1CC(=O)O[C@@H]2C[C@@H]3CC[C@@H]4C[C@@H](O)CC[C@]4(C)[C@H]3CC[C@@]21C	0.04395604395604396	0.05844155844155844	0.23622047244094488	0.24	0.046357615894039736	0.1386861313868613
COC(=O)c1ccc(O)cc1	0.11538461538461539	0.14563106796116504	0.10891089108910891	0.1111111111111111	0.15306122448979592	0.09900990099009901
CC[C@H]1C(=O)OCC(C)(C)[C@@H]2CC3=CC=C[C@]4(C)[C@H](C)CC[C@@H](O)C[C@@H]4C3=CCN21	0.07027027027027027	0.08917197452229299	0.21323529411764705	0.2074074074074074	0.08496732026143791	0.1388888888888889
CC1=C2C[C@H]3CCN(C)[C@@](C)(CCC(=O)O)cc3C[C@H]2C1	0.0949367088607595	0.11450381679389313	0.14754098360655737	0.15	0.11904761904761904	0.13008130081300814
COc1cc(OC)c(C(=O)CCCN2CCCC2)c(OC)c1	0.10625	0.10294117647058823	0.13385826771653545	0.136	0.10687022900763359	0.10852713178294573
CCN(CC)CCOC(=O)C1(C2CCCCC2)CCCCC1	0.05325443786982249	0.055944055944055944	0.10687022900763359	0.10852713178294573	0.050359712230215826	0.09923664122137404
C=C1CC[C@@H]2[C@H](OC(=O)[C@@H]2O)C[C@@H](O)[C@](C)(O)C[C@@H]1C(=O)O	0.06790123456790123	0.08148148148148149	0.17647058823529413	0.1794871794871795	0.07633587786259542	0.15833333333333333
COc1cc(Nc2nc(N)nc(N)n2)cc(OC)c1OC	0.08125	0.11450381679389313	0.06060606060606061	0.06153846153846154	0.07633587786259542	0.05303030303030303
C[Si](C)(C)c1ccc(O)c(O)c1	0.08955223880597014	0.12264150943396226	0.08653846153846154	0.08823529411764706	0.11764705882352941	0.08737864077669903
CC(C)C/C(=N\[C@@H](C)C(=O)O)c1ccccc1	0.21052631578947367	0.18584070796460178	0.10344827586206896	0.125	0.2403846153846154	0.1651376146788991
CCCSc1ccc(C(C)(C)C)cc1	0.10071942446043165	0.14545454545454545	0.14285714285714285	0.11320754716981132	0.1308411214953271	0.09174311926605505
O=CCCCC(=O)Nc1ccc([N+](CC)CC)cc1	0.16666666666666666	0.1557377049180328	0.125	0.1271186440677966	0.15254237288135594	0.13559322033898305
CC1=C(CC(=O)O)c2cc(F)ccc2/C1=C\c1ccc(S(C)(=O)=O)cc1	0.23178807947019867	0.272	0.09285714285714286	0.09420289855072464	0.2727272727272727	0.10144927536231885
COc1ccc(-c2cc(-c3ccccc3)nc(C(C)C)c2/C=C/[C@@H]2C[C@@H](O)CC(=O)O2)cc1	0.26666666666666666	0.23809523809523808	0.17333333333333334	0.1917808219178082	0.2642857142857143	0.10759493670886076
CCCc1c(C/C=C/[C@@H](O)C[C@@H](O)CC(=O)[O-])c(-c2ccc(F)cc2)cn1C(C)C	0.304635761589404	0.4049586776859504	0.10810810810810811	0.125	0.4473684210526316	0.2074074074074074
Cc1cc(C2=C(C)NC(=O)c3ccccc3S(=O)(=O)N2)cc(F)c1	0.19078947368421054	0.15789473684210525	0.07246376811594203	0.07352941176470588	0.21138211382113822	0.05755395683453238
COC(=O)[C@@]1(O)C[C@H]2[C@@H]3C[C@H](C)C4=CC(=O)C=C[C@]4(C)[C@@]3(F)[C@@H](O)C[C@@]21C	0.08092485549132948	0.1111111111111111	0.2125984251968504	0.216	0.09154929577464789	0.17692307692307693
CC(C)C[C@H](N)C(=O)N1CCC[C@H]1C(=O)N[C@@H](Cc1ccc(O)cc1)C(=O)N1CCC[C@H]1C(=O)O	0.17222222222222222	0.1794871794871795	0.11949685534591195	0.13548387096774195	0.17763157894736842	0.16447368421052633
NC(=O)[C@H](CO)N1CCC[C@H]1C(=O)O	0.08571428571428572	0.07758620689655173	0.09174311926605505	0.10377358490566038	0.08108108108108109	0.12380952380952381
C=C1/C(=C\C=C2/CCC[C@]3(C)[C@@H]([C@H](C)CCCC(C)C)CC[C@@H]23)C[C@@H](O)C[C@@H]1O	0.08333333333333333	0.11258278145695365	0.15714285714285714	0.17647058823529413	0.10135135135135136	0.14184397163120568
CC(C)CC(=O)O[C@H]1C[C@@H](C)C=C2C=C[C@H](C)[C@H](CC[C@@H](O)C[C@@H](O)CC(=O)NO)[C@H]21	0.21341463414634146	0.19444444444444445	0.3949579831932773	0.4260869565217391	0.176056338028169	0.6176470588235294
O=C1c2ccccc2C(=O)C1c1ccccc1	0.22388059701492538	0.12295081967213115	0.07377049180327869	0.075	0.2	0.056910569105691054
O=c1c(O)c(-c2ccc(F)cc2)oc2cc(O)ccc12	0.2391304347826087	0.22033898305084745	0.06976744186046512	0.07086614173228346	0.29906542056074764	0.05384615384615385
NCC(=O)NC(CC(=O)O)c1ccc(Cl)cc1	0.18382352941176472	0.19642857142857142	0.10344827586206896	0.11504424778761062	0.19444444444444445	0.1651376146788991
C=C1[C@H](OC(=O)c2cccnc2)CC(C)(C)C1	0.087248322147651	0.10655737704918032	0.13157894736842105	0.13392857142857142	0.1111111111111111	0.11304347826086956
C=C(C(=O)OC(C)=O)[C@H]1C[C@@H]2C=C[C@H](C)[C@H](CC[C@@H]3C[C@@H](O)CC(=O)O3)[C@H]12	0.08	0.087248322147651	0.4444444444444444	0.4528301886792453	0.07534246575342465	0.23015873015873015
COc1ccc([C@@H]2[C@@H](O)CC(=O)c3ccccc3C2)cc1	0.174496644295302	0.12121212121212122	0.12698412698412698	0.12903225806451613	0.2222222222222222	0.09302325581395349
CC(C)(CO)[C@@H](O)C(=O)NCCCO	0.11029411764705882	0.10714285714285714	0.11320754716981132	0.09433962264150944	0.11214953271028037	0.13592233009708737
Oc1ccc([C@H]2Oc3ccc4c(ccc(O)c4)c3CC2)cc1	0.16993464052287582	0.11764705882352941	0.08148148148148149	0.08270676691729323	0.18548387096774194	0.058394160583941604
C/C=C/c1ccc(O)c(OC)c1	0.08029197080291971	0.1308411214953271	0.08490566037735849	0.08653846153846154	0.13725490196078433	0.07547169811320754
C=C1[C@@H](O)CC[C@@]2(C)C3=CC[C@@]4(C)O[C@@H]4C[C@H](O)C[C@@]3(C)[C@H](O)C[C@]12C	0.04519774011299435	0.06756756756756757	0.14285714285714285	0.1450381679389313	0.05517241379310345	0.11029411764705882
N[C@H](CCC(=O)O)C(=O)N[C@@H](Cc1ccccc1)C(=O)O	0.2198581560283688	0.16	0.09448818897637795	0.10483870967741936	0.19658119658119658	0.1694915254237288
COc1ccc([C@H]2C(=O)c3ccccc3C2=O)cc1	0.19014084507042253	0.136	0.088	0.08943089430894309	0.23423423423423423	0.07142857142857142
O=C(Nc1ncnc2ccc(Cl)cc12)C(O)c1ccccc1O	0.2080536912751678	0.17692307692307693	0.06521739130434782	0.07407407407407407	0.2542372881355932	0.08148148148148149
C[C@@H](NC(=O)n1cncn1)C(=O)O	0.1111111111111111	0.11818181818181818	0.07339449541284404	0.09523809523809523	0.102803738317757	0.1262135922330097
NC(=O)N[C@@H](CC(=O)O)C(=O)O	0.11538461538461539	0.12380952380952381	0.05660377358490566	0.06796116504854369	0.10784313725490197	0.14432989690721648
COc1c(O)ccc2c1C(=O)C(C)=CC(=O)c1ccccc12	0.1891891891891892	0.14615384615384616	0.0916030534351145	0.09302325581395349	0.23076923076923078	0.07575757575757576
O=C(Nc1ccccc1)c1ccc(Cl)cc1O	0.26356589147286824	0.13333333333333333	0.0743801652892562	0.07563025210084033	0.22429906542056074	0.06611570247933884
OC[C@@H]1O[C@@H](O)[C@H](O)[C@@H](O)[C@H]1O	0.028169014084507043	0.034782608695652174	0.08653846153846154	0.08823529411764706	0.03636363636363636	0.10891089108910891
CC(=O)OC[C@](CCn1cnc2cnc(N)nc21)COC(C)=O	0.11875	0.11764705882352941	0.10606060606060606	0.1076923076923077	0.09701492537313433	0.12403100775193798
CCC(=O)N[C@H]1c2ccccc2C(=O)c2c(C(=O)O)cccc21	0.23448275862068965	0.17829457364341086	0.11450381679389313	0.11627906976744186	0.2457627118644068	0.12403100775193798
COc1cc(C)c(OC)c(OC)c1OC	0.05442176870748299	0.0847457627118644	0.07964601769911504	0.07142857142857142	0.06956521739130435	0.05217391304347826
c1ccc(C(CCN2CCCC2)c2ccc(F)cc2)cc1	0.2553191489361702	0.15384615384615385	0.07462686567164178	0.08396946564885496	0.2719298245614035	0.06716417910447761
C/C1=C/C[C@@H](/C=C/[C@@H](O)C[C@@H](O)CC(=O)[O-])C(=O)NC1=O	0.14	0.2413793103448276	0.11290322580645161	0.12396694214876033	0.23008849557522124	0.1810344827586207
COc1cccc2c1C(=O)c1c(O)c3c(c(O)c1C2=O)C[C@@](O)(C(=O)CO)C[C@@H]3O[C@H]1C[C@H](N)[C@@H](O)[C@H](C)O1	0.12755102040816327	0.12790697674418605	0.16770186335403728	0.16981132075471697	0.1317365269461078	0.15432098765432098
CCCC/C=C\CCCCCCCC(=O)O	0.0738255033557047	0.09016393442622951	0.07627118644067797	0.07758620689655173	0.09401709401709402	0.11504424778761062
CC1(C)O[C@@](C)(CC[C@@H](O)CC(=O)O)C[C@H](O)C1	0.14084507042253522	0.16379310344827586	0.1415929203539823	0.15454545454545454	0.16071428571428573	0.23076923076923078
C[C@@H]1O[C@@H](OCc2cc(O)c3c(=O)cc(C)c(O)c3o2)[C@H](N)[C@H](O)[C@@H]1O	0.10119047619047619	0.1048951048951049	0.14285714285714285	0.1450381679389313	0.11678832116788321	0.14393939393939395
COc1cc([C@H]2OC(=O)C(C)=CC[C@@H]2C)ccc1O	0.09868421052631579	0.12903225806451613	0.15517241379310345	0.15789473684210525	0.125	0.11764705882352941
N#CN/C(=N\CC#N)c1csc(N)n1	0.04054054054054054	0.058333333333333334	0.04310344827586207	0.043859649122807015	0.042735042735042736	0.034482758620689655
C[C@@H](NC(=O)c1ccc(F)cc1)C(=O)Nc1ccc(O)cc1	0.3037037037037037	0.21138211382113822	0.08333333333333333	0.1015625	0.2743362831858407	0.109375
O=C(c1ccc(F)cc1F)N1CCCC(Cc2ccccc2)CC1	0.20261437908496732	0.145985401459854	0.09420289855072464	0.09558823529411764	0.23577235772357724	0.07142857142857142
Cn1nnc(-c2ccccc2)c1-c1ccc(S(N)(=O)=O)cc1	0.2733812949640288	0.20967741935483872	0.058823529411764705	0.05970149253731343	0.25	0.051470588235294115
NC(=O)c1sc2ccccc2c1C(=O)O	0.17293233082706766	0.1415929203539823	0.08849557522123894	0.09009009009009009	0.20388349514563106	0.10909090909090909
COc1ccc(OC(C)CN)cc1OCCOCCO	0.11038961038961038	0.11627906976744186	0.09523809523809523	0.11475409836065574	0.12096774193548387	0.12295081967213115
CCOC(=O)Cc1ccc(N)cc1	0.11851851851851852	0.14814814814814814	0.12380952380952381	0.1262135922330097	0.1553398058252427	0.11428571428571428
N#C[C@H](O[C@H]1O[C@@H](CO[C@@H]2O[C@H](CO)[C@@H](O)[C@H](O)[C@H]2O)[C@@H](O)[C@H](O)[C@H]1O)c1ccccc1	0.1092896174863388	0.07975460122699386	0.1111111111111111	0.12	0.11764705882352941	0.11920529801324503
C=C[C@H](O)C#CCOC(C)=O	0.058823529411764705	0.08333333333333333	0.0673076923076923	0.07920792079207921	0.08737864077669903	0.0891089108910891
COc1c(O)cc2oc(-c3ccc(F)cc3)nc(C(C)C)c12	0.23943661971830985	0.30701754385964913	0.08333333333333333	0.1015625	0.2743362831858407	0.08396946564885496
CS[C@@H](C)C(=O)N1CCC[C@H]1C(=O)O	0.09352517985611511	0.08695652173913043	0.10185185185185185	0.125	0.09090909090909091	0.1346153846153846
CC(C)OC(=O)C(C)(C)Oc1ccc(C(=O)c2ccc(Cl)cc2)cc1	0.20394736842105263	0.17293233082706766	0.13636363636363635	0.12121212121212122	0.208	0.12030075187969924
C[C@@]12CCC[C@@](C)([C@@H]1CC1CC)[C@H]1[C@@H](O)C[C@@H]2O	0.031446540880503145	0.04580152671755725	0.14912280701754385	0.15178571428571427	0.03937007874015748	0.13043478260869565
O=C1OC[C@H]([C@H](O)c2ccccc2)C(=O)N1	0.1510791366906475	0.11764705882352941	0.10434782608695652	0.11607142857142858	0.16363636363636364	0.09565217391304348
COc1ccccc1[C@@H](O)[C@H](CO)NCCc1ccccc1	0.2535211267605634	0.14393939393939395	0.08208955223880597	0.0916030534351145	0.226890756302521	0.1076923076923077
N[C@@H](Cc1ccc(O)c(O)c1)C(=O)O	0.1259259259259259	0.1574074074074074	0.09174311926605505	0.10377358490566038	0.1650485436893204	0.12380952380952381
C=C1[C@H](C)CC[C@@]2(C)C3=CC[C@H](C)C3=CC[C@H](C)CC[C@@H]12	0.04216867469879518	0.06569343065693431	0.13821138211382114	0.14049586776859505	0.05223880597014925	0.09448818897637795
COc1ccc2c(c1)c(CC(=O)O)c(C)n2C(=O)c1ccc(Cl)cc1	0.2185430463576159	0.18045112781954886	0.10218978102189781	0.1037037037037037	0.256198347107438	0.12781954887218044
CCCCCC/C=C\CCCCCCCCCC(=O)O	0.06832298136645963	0.08208955223880597	0.06923076923076923	0.0703125	0.08527131782945736	0.104
C[C@@H](CO[C@@H]1O[C@@H](CO)[C@@H](O)[C@H](O)[C@H]1O)[C@H]1C[C@@H]2[C@]3(C)CC[C@]4(C)[C@@]3(F)[C@@H](O)C[C@@]2(C)[C@@]14C	0.05181347150259067	0.07317073170731707	0.14864864864864866	0.15862068965517243	0.062111801242236024	0.1342281879194631
COc1cc(CCN)cc(Cl)c1NCCO	0.08904109589041095	0.08196721311475409	0.08620689655172414	0.08771929824561403	0.08547008547008547	0.08695652173913043
C/C=C(\C)C(=O)O	0.06451612903225806	0.08247422680412371	0.06451612903225806	0.06593406593406594	0.08695652173913043	0.08888888888888889
C=C1[C@H]2CC[C@H](C)[C@H](C)CC[C@@]1(C)CCC2	0.019230769230769232	0.03125	0.10526315789473684	0.10714285714285714	0.024193548387096774	0.07758620689655173
Oc1ccc2c(c1)CCc1cccnc1C2=C1CCNCC1	0.1111111111111111	0.11678832116788321	0.06521739130434782	0.0661764705882353	0.1297709923664122	0.04285714285714286
C=CCN(/C=C1\C(=O)C=C[C@H]1c1ccccc1)C(=O)C(C)(C)CCC	0.17197452229299362	0.15441176470588236	0.1889763779527559	0.15503875968992248	0.1968503937007874	0.13636363636363635
COc1cc(-c2nc(N)nc(N)n2)ccc1OC	0.1	0.15966386554621848	0.06451612903225806	0.06557377049180328	0.1271186440677966	0.056451612903225805
CC1(C)C(=O)CC[C@H](C)[C@]1(C)CC[C@H](C)O[C@H]1O[C@@H](CO[C@@H]2O[C@H](C)[C@@H](O[C@H]3O[C@H](C)C(=O)[C@H](O)[C@H](N)[C@H]3N)[C@H](O)[C@H]2N)C1	0.06422018348623854	0.07329842931937172	0.18452380952380953	0.19393939393939394	0.0582010582010582	0.13793103448275862
Cc1ccc(C(=O)C(C)CN2CCCCC2)cc1	0.1292517006802721	0.1487603305785124	0.11764705882352941	0.14912280701754385	0.16521739130434782	0.11864406779661017
C/C=C\c1ccc(O)c(OC)c1	0.08029197080291971	0.1308411214953271	0.08490566037735849	0.08653846153846154	0.13725490196078433	0.07547169811320754
C[C@@](O)(c1ccc(F)cc1)C(=O)Nc1ccc(O)cc1	0.26865671641791045	0.20168067226890757	0.096	0.08	0.2777777777777778	0.07936507936507936
N#C[C@H](O[C@H]1O[C@H](CO[C@@H]2O[C@H](CO)[C@@H](O)[C@H](O)[C@H]2O)[C@@H](O)[C@H](O)[C@H]1O)c1ccccc1	0.1092896174863388	0.07975460122699386	0.1111111111111111	0.12	0.11764705882352941	0.11920529801324503
Cc1ccc2nc(-c3ccc(F)cc3)nc(N)c2c1	0.2158273381294964	0.24561403508771928	0.046153846153846156	0.046875	0.2803738317757009	0.038461538461538464
C=CCN(CC=C)C/C(=C(\C)CCC)C(=O)N[C@@H](CC(C)C)C(=O)N1CCC[C@H]1C(=O)N[C@@H](CCCCN)C(=O)N[C@@H](Cc1c[nH]cn1)C(=O)N[C@@H]	0.10256410256410256	0.11594202898550725	0.09223300970873786	0.10396039603960396	0.09178743961352658	0.13131313131313133
C=C[C@]1(C)C[C@@H](OC(=O)c2ccccc2)N(C)C1	0.13793103448275862	0.104	0.11864406779661017	0.1206896551724138	0.16666666666666666	0.11016949152542373
CCCNC(=O)O[C@H]1CCc2cc(O)ccc2-1	0.10884353741496598	0.12396694214876033	0.16071428571428573	0.16363636363636364	0.12931034482758622	0.1415929203539823
COc1ccc(C[C@@H]2NC[C@H](O)[C@H]2OC(C)=O)cc1	0.11258278145695365	0.13709677419354838	0.16379310344827586	0.16666666666666666	0.14285714285714285	0.15517241379310345
CC/C=C\C/C=C\C/C=C\CCC(=O)O	0.07534246575342465	0.09243697478991597	0.0782608695652174	0.07964601769911504	0.09649122807017543	0.11818181818181818
CSCC[C@@H](NC(=O)c1ccc(F)cc1)C(=O)N1CCC[C@H]1C(=O)O	0.21052631578947367	0.2076923076923077	0.12686567164179105	0.13740458015267176	0.20634920634920634	0.1450381679389313
CC1=C2C[C@H]3[C@](C)(CC[C@@H]4C[C@@H](O)CC(=O)[C@H](O)CC[C@]43C)[C@H](C)C[C@@]12C	0.044444444444444446	0.06622516556291391	0.183206106870229	0.17692307692307693	0.05405405405405406	0.11594202898550725
COC1=CC(=O)C[C@@H](C)[C@]12Oc1c(Cl)c(OC)cc(OC)c1C2=O	0.09090909090909091	0.10071942446043165	0.13076923076923078	0.1328125	0.08823529411764706	0.08955223880597014
CC(C)C[C@H](NC(=O)[C@@H](O)[C@H](N)Cc1ccccc1)C(=O)O	0.2517985611510791	0.20491803278688525	0.1015625	0.12096774193548387	0.25663716814159293	0.19658119658119658
CCNCC#CCOC(=O)c1ccc(C(=O)Nc2cccc(Cl)c2)cc1	0.22727272727272727	0.13286713286713286	0.10638297872340426	0.1079136690647482	0.1893939393939394	0.11510791366906475
COc1ccc(C(CN(C)C)C2(O)CCCCC2)cc1	0.09615384615384616	0.14285714285714285	0.11290322580645161	0.12396694214876033	0.12096774193548387	0.096
C=C1C(=O)O[C@H]2[C@H]1CC/C(C)=C/CC[C@@]1(C)O[C@@H]21	0.04430379746835443	0.05343511450381679	0.1282051282051282	0.13043478260869565	0.05555555555555555	0.07377049180327869
CCOC(=O)C1=C(C)NC(C)=C(C(=O)OC)C1c1cccc(Cl)c1Cl	0.1375	0.14814814814814814	0.12878787878787878	0.13076923076923078	0.13636363636363635	0.1297709923664122
N[C@@H]1[C@@H](O)O[C@H](CO)[C@@H](O)[C@@H]1O	0.028169014084507043	0.034782608695652174	0.08653846153846154	0.08823529411764706	0.03636363636363636	0.10891089108910891
Oc1cc(O)c2c(c1)OCCc1cc(O)c(O)cc1C2=O	0.10897435897435898	0.10606060606060606	0.08527131782945736	0.08661417322834646	0.11904761904761904	0.07751937984496124
Cc1cc(=O)c2c(-c3ccccc3)cccc2o1	0.22794117647058823	0.13821138211382114	0.072	0.07317073170731707	0.22727272727272727	0.047244094488188976
O=[N+]([O-])/C=C\c1ccc(O)c(O)c1	0.07913669064748201	0.12844036697247707	0.06363636363636363	0.06481481481481481	0.1346153846153846	0.06422018348623854
Nc1ccc(C[C@H](N)C(=O)O)cc1	0.12781954887218044	0.16037735849056603	0.09345794392523364	0.10576923076923077	0.16831683168316833	0.10476190476190476
CC(=O)OC[C@H]1C[C@@H]2[C@@H]3C[C@H](F)C4=CC(=O)CC[C@]4(C)[C@H]3CC[C@@]21C	0.06358381502890173	0.08275862068965517	0.1796875	0.18253968253968253	0.07042253521126761	0.13636363636363635
COc1ccc(S(=O)(=O)NC2CCCCC2)cc1	0.09210526315789473	0.13008130081300814	0.10833333333333334	0.11016949152542373	0.09836065573770492	0.08196721311475409
COc1cc(/C=C/C(=O)O)ccc1O	0.10869565217391304	0.16666666666666666	0.10091743119266056	0.102803738317757	0.17475728155339806	0.11214953271028037
CCC(=O)c1cc(OC)c(OC)cc1O	0.09154929577464789	0.12280701754385964	0.12962962962962962	0.1320754716981132	0.11818181818181818	0.12037037037037036
CNCc1cc(O)ccc1O	0.09848484848484848	0.11320754716981132	0.07692307692307693	0.0784313725490196	0.1188118811881188	0.07766990291262135
O=C(O)c1coc2cc(O)ccc2c1=O	0.13043478260869565	0.16216216216216217	0.10810810810810811	0.11009174311926606	0.16981132075471697	0.0990990990990991
CCCCCCCCO[C@@H]1O[C@H](CO)[C@@H](O)[C@H](O)[C@H]1O	0.04938271604938271	0.043795620437956206	0.11382113821138211	0.11570247933884298	0.045454545454545456	0.15254237288135594
CC(=O)c1ccccc1O	0.136	0.12745098039215685	0.10101010101010101	0.10309278350515463	0.1827956989247312	0.09090909090909091
O=P(O)(O)O[C@@H]1[C@H](O)[C@@H](O[C@H]2[C@H](O)[C@@H](O)[C@@H](O[C@H]3O[C@H](CO)[C@@H](O)[C@H](O)[C@H]3O)[C@H]2O)[C@@H](O)[C@@H]1O	0.02512562814070352	0.029069767441860465	0.08227848101265822	0.08333333333333333	0.029940119760479042	0.08280254777070063
COc1cc(CCCOC(=O)CC(C)C)ccc1O	0.15172413793103448	0.17647058823529413	0.13559322033898305	0.15789473684210525	0.17391304347826086	0.16666666666666666
CCCCCCCCCCCCCCCCCC(=O)O	0.06832298136645963	0.0661764705882353	0.06923076923076923	0.0703125	0.06870229007633588	0.104
C=CC(C)(C)[C@]1(O)CC[C@H]2[C@@H]3CC[C@H]4CCC(=O)CC[C@]4(C)[C@H]3CC[C@@]21C	0.02717391304347826	0.05194805194805195	0.13043478260869565	0.1079136690647482	0.039735099337748346	0.0763888888888889
C[C@@H]1C/C=C/C=C/C=C/C=C/[C@H](O[C@@H]2O[C@H](C)[C@@H](O)[C@H](N)[C@@H]2O)C[C@@H]2O[C@](O)(C[C@@H](O)C[C@H]3O[C@@H]3/C=C/C(=O)O1)C[C@H](O)[C@H]2C(=O)O	0.09375	0.07389162561576355	0.18435754189944134	0.1864406779661017	0.09230769230769231	0.14673913043478262
CCNCOc1cc(OC)c(CC(=O)OC)cc1OC	0.0967741935483871	0.1171875	0.1322314049586777	0.13445378151260504	0.104	0.11475409836065574
N[C@H](CC(C(=O)O)Cc1ccc(O)cc1)C(=O)O	0.18115942028985507	0.20353982300884957	0.1016949152542373	0.11304347826086956	0.2018348623853211	0.17272727272727273
NC1=N[C+]([C@@H](O)C[O-])C(=O)C[C@H]1[C@](O)(CO)C[C@H](O)CO	0.0967741935483871	0.10852713178294573	0.096	0.0975609756097561	0.104	0.14285714285714285
CC[C@H](C)CNC(=O)[C@@H]1C=C2c3cccc4[nH]cc(c34)C[C@H]2N(C)C1	0.14814814814814814	0.15217391304347827	0.15037593984962405	0.1796875	0.17557251908396945	0.15151515151515152
CC[C@H](C)C(=O)O[C@H]1C[C@@H](C)C=C2C=C[C@H](C)[C@H](CC[C@@H](O)C[C@@H](O)CC(=O)[O-])[C@H]21	0.1951219512195122	0.18181818181818182	0.41739130434782606	0.5480769230769231	0.16312056737588654	0.7608695652173914
CC[C@]1(O)CCN2CCc3ccc(OC)cc3[C@@H]2C[C@@H]1C[C@H]1NCCc2cc(OC)c(OC)cc21	0.10256410256410256	0.11242603550295859	0.13043478260869565	0.1320754716981132	0.11585365853658537	0.10365853658536585
O=C(NCCN1CCOCC1)c1ccc(Cl)cc1	0.12837837837837837	0.12	0.11666666666666667	0.11864406779661017	0.13445378151260504	0.08130081300813008
C/C=C\[S@](=O)[C@@H](CC)SSC	0.03597122302158273	0.07339449541284404	0.05714285714285714	0.07920792079207921	0.06666666666666667	0.0784313725490196
O=C(O)C(=O)Nc1ccc(C(=O)c2ccc(-c3ccc(F)cc3)cc2)cc1	0.3356643356643357	0.22388059701492538	0.06756756756756757	0.0684931506849315	0.272	0.08275862068965517
COc1cc(-c2ccc(F)cc2)cc(CC2CCCCC2)c1OCC(O)C[C@@H](O)CC(=O)[O-]	0.2839506172839506	0.2746478873239437	0.11464968152866242	0.12337662337662338	0.3037037037037037	0.1836734693877551
CCCCCCCC/C=C\CCCCCCCC(=O)O	0.06832298136645963	0.08208955223880597	0.06923076923076923	0.0703125	0.08527131782945736	0.104
OC[C@H](O)[C@@H](O)Cn1cnc(-c2ccccc2)n1.O	0.21014492753623187	0.16666666666666666	0.06349206349206349	0.07317073170731707	0.22727272727272727	0.10833333333333334
Nc1ncnc2c1ncn2[C@@H]1O[C@H](CO)[C@@H](O)[C@@H]1O	0.06329113924050633	0.08461538461538462	0.0975609756097561	0.09917355371900827	0.07936507936507936	0.09836065573770492
CC(C)c1cc2c(c(O)c1C/C=C(\C)CCC(=O)OCCN1CCOCC1)C(=O)OC2	0.14772727272727273	0.1437908496732026	0.1342281879194631	0.15172413793103448	0.14093959731543623	0.13513513513513514
COc1cc(O[C@@H]2O[C@H](CO)[C@@H](O)[C@H](O)[C@H]2O)ccc1C	0.08860759493670886	0.10687022900763359	0.13934426229508196	0.14166666666666666	0.1111111111111111	0.15
CCOCCN(Cc1ccc(N)cc1)C(=O)N1CCC[C@H]1C(=O)N[C@@H](CC(=O)O)C(=O)NCC(=O)NCC(=O)O	0.15384615384615385	0.1511627906976744	0.11627906976744186	0.1242603550295858	0.14201183431952663	0.16463414634146342
CCCCC/C=C\C=C/C=C/C[C@@H](O)CC(=O)O	0.12244897959183673	0.15	0.07317073170731707	0.08333333333333333	0.1565217391304348	0.18018018018018017
O=C(COc1ccccc1)Nc1ccccc1	0.2992125984251969	0.11290322580645161	0.08196721311475409	0.08333333333333333	0.1981981981981982	0.07377049180327869
CC(=O)O[C@@H]1[C@H](OC(C)=O)[C@@H](C)C(=O)O[C@H](C)C1	0.058823529411764705	0.08	0.2169811320754717	0.22115384615384615	0.04838709677419355	0.18518518518518517
COc1cc2c(c(OC)c1OC)-c1ccc(OC)c(=O)cc1[C@@H](NC(C)=O)CC2	0.12716763005780346	0.13513513513513514	0.13286713286713286	0.1267605633802817	0.12413793103448276	0.09523809523809523
COc1cc(C[C@H](C)Cc2ccc(Cl)cc2)cc(OC)c1OC	0.14012738853503184	0.16923076923076924	0.08955223880597014	0.1076923076923077	0.176	0.09022556390977443
CSCC[C@@H](NC=O)C(=O)c1ccc(Cl)cc1	0.14084507042253522	0.16379310344827586	0.10256410256410256	0.11403508771929824	0.16071428571428573	0.11304347826086956
CCCCCCC/C=C/[C@@H](O)CC(=O)O	0.11428571428571428	0.16216216216216217	0.07894736842105263	0.09009009009009009	0.16981132075471697	0.17307692307692307
CN(CCc1ccccc1)C(=O)C(CN(CCN(C)C)C(=O)O)c1ccccc1	0.28104575163398693	0.16551724137931034	0.10884353741496598	0.11805555555555555	0.20588235294117646	0.14893617021276595
COc1cc(C(=O)NC2CCCNC2)cc(OC)c1OC	0.08074534161490683	0.08888888888888889	0.11904761904761904	0.12096774193548387	0.08396946564885496	0.09375
Clc1ccc(OC[C@H]2C[C@H](O)CC2)cc1	0.0821917808219178	0.10084033613445378	0.14678899082568808	0.14953271028037382	0.10526315789473684	0.10714285714285714
CCOC(=O)[C@@H](CCc1ccccc1)N[C@H]1CCc2ccccc2N(CC(=O)O)C1=O	0.2848101265822785	0.15789473684210525	0.13333333333333333	0.1506849315068493	0.22142857142857142	0.1736111111111111
CC(C)N(C(=O)Nc1ccc(OCC(N)=O)cc1)c1ccc(Cl)cc1	0.24324324324324326	0.17164179104477612	0.09420289855072464	0.11194029850746269	0.216	0.11940298507462686
COc1cc(C=O)c2c(-c3ccc(F)cc3)ccnc2c1OC	0.21621621621621623	0.224	0.06521739130434782	0.0661764705882353	0.26495726495726496	0.057971014492753624
