# Supplementary material for: Transformer-Decoder GPT Models for Generating Virtual Screening Libraries of HMG-Coenzyme A Reductase Inhibitors: Effects of Temperature, Prompt Length, and Transfer-Learning Strategies
Source: J Chem Inf Model. 2024 Nov 7;64(22):8464–80. doi: 10.1021/acs.jcim.4c01309 (PMC11600504; doi:10.1021/acs.jcim.4c01309)
Supplement: Supplementary file 3 — ci4c01309_si_003.zip [file ci4c01309_si_003.zip › Datasets/xfer_Learning_files/3XALL_model_gen_ic50_results/3XALL_Refined_Statin_similarity_0p5.csv]

Generated Molecule	atorvastatin	rosuvastatin	simvatstatin	lovastatin	fluvastatin	pravastatin
COC(=O)[C@H]1Cc2c(n(C)c3ccccc3n1C)C2	0.13513513513513514	0.128	0.13445378151260504	0.13675213675213677	0.1724137931034483	0.10743801652892562
CC(C)(C)OC(=O)[C@H]1C[C@@H]2C[C@@H]3C=C4C[C@@H](O)CC[C@]4(C)[C@H]3CC[C@@]21C	0.0449438202247191	0.06711409395973154	0.23387096774193547	0.1984126984126984	0.0547945205479452	0.14285714285714285
O=C(O)C(=O)NCCCN1CCCCC1	0.0979020979020979	0.06557377049180328	0.09734513274336283	0.0990990990990991	0.06837606837606838	0.10810810810810811
CCN(CC)C(=O)N[C@H]1C=C2c3cccc4[nH]cc(c34)C[C@H]2N(C)C1	0.13414634146341464	0.14388489208633093	0.15037593984962405	0.15267175572519084	0.15789473684210525	0.1259259259259259
C=C[C@H](O)C/C(=N\OC(C)=O)c1ccccc1	0.17391304347826086	0.15384615384615385	0.09322033898305085	0.10434782608695652	0.21495327102803738	0.13274336283185842
C=C1CC[C@@H]2[C@H](OC(=O)[C@@H]2O)C[C@@H]2[C@@H](O)C[C@@H]1CC[C@]2(C)C(=O)CO	0.06395348837209303	0.07586206896551724	0.19047619047619047	0.1935483870967742	0.07092198581560284	0.13740458015267176
CCN(C)C(=O)Nc1ccc(-c2ccnc3c(C#N)cnn23)cc1	0.20394736842105263	0.2	0.08695652173913043	0.08823529411764706	0.21774193548387097	0.07971014492753623
C1CN(C[C@@H]2CO2)[C@H](O)cc1	0.03546099290780142	0.034782608695652174	0.13	0.1326530612244898	0.045871559633027525	0.08737864077669903
Cc1ccc(S(=O)(=O)NC(=O)NN2CCCCCC2)cc1	0.10828025477707007	0.1484375	0.1015625	0.10317460317460317	0.11811023622047244	0.07692307692307693
COc1ccc([C@H]2c3[nH]c4ccccc4c3CCN2C)cc1	0.17763157894736842	0.11764705882352941	0.08148148148148149	0.08270676691729323	0.2457627118644068	0.0661764705882353
CC(=O)O[C@@H]1[C@H](OC(=O)c2ccc(O)cc2)[C@@H](OC(C)=O)C[C@H](OC(C)=O)[C@@H]1OC(C)=O	0.1043956043956044	0.12987012987012986	0.16666666666666666	0.16901408450704225	0.10457516339869281	0.16783216783216784
O=C(O)/C(=C/c1ccc(F)cc1)P(=O)(O)O	0.1893939393939394	0.23809523809523808	0.08771929824561403	0.08928571428571429	0.2376237623762376	0.11818181818181818
Nc1ccc2c(c1)CCc1cccnc1C2=O	0.11564625850340136	0.1322314049586777	0.07377049180327869	0.075	0.14782608695652175	0.04838709677419355
O=[N+]([O-])c1ccc(C(F)(F)F)cc1	0.08759124087591241	0.10909090909090909	0.06422018348623854	0.05555555555555555	0.11428571428571428	0.045454545454545456
CC1=C[C@H](O)[C@H](C)[C@H](O)CC1	0.043478260869565216	0.05405405405405406	0.1326530612244898	0.13541666666666666	0.05660377358490566	0.13402061855670103
C=CC[S@](=O)[C@H](CC)NC(=O)[C@@H](Cc1ccccc1)C(=O)OC(C)(C)C	0.17834394904458598	0.15328467153284672	0.15151515151515152	0.15384615384615385	0.16793893129770993	0.17054263565891473
C=C1[C@H](O)C[C@@H]2[C@@H](C)CC[C@@H]1C[C@H]2O	0.026845637583892617	0.03278688524590164	0.14285714285714285	0.14563106796116504	0.03418803418803419	0.12264150943396226
COc1ccccc1N	0.10236220472440945	0.08653846153846154	0.07	0.07142857142857142	0.1368421052631579	0.06
C[C@@]1(CO)C(=O)OC(=O)CC[C@H]2[C@@H]3CCC4=CC(=O)CC[C@]4(C)[C@H]3C(=O)C[C@@]21C	0.06593406593406594	0.0915032679738562	0.13380281690140844	0.1357142857142857	0.0728476821192053	0.08843537414965986
O=C(CCCN1CC=C(n2c(=O)[nH]c3ccccc32)CC1)c1ccc(F)cc1	0.2564102564102564	0.18181818181818182	0.10884353741496598	0.1103448275862069	0.30158730158730157	0.08
COc1ccc(F)cc1C(=O)NCCc1ccc(S(=O)(=O)NC(=O)NC2CCCCC2)cc1	0.18857142857142858	0.1830065359477124	0.10759493670886076	0.10897435897435898	0.1891891891891892	0.10126582278481013
CC(C)(C)c1ccc(C(=O)CCCN2CCC(OC(c3ccccc3)c3ccccc3)CC2)cc1	0.2934131736526946	0.125	0.13664596273291926	0.12422360248447205	0.20261437908496732	0.10303030303030303
C[C@@H]1O[C@@H](O)[C@@H](O[C@H]2[C@@H](O)C[C@H](N)[C@H](O[C@H]3OC(CN)=CC[C@H]3N)[C@H]2O)[C@H](O)[C@@H]1O	0.037037037037037035	0.043209876543209874	0.13986013986013987	0.14184397163120568	0.044585987261146494	0.125
Cc1coc2c1CCN(CCc1ccc(O)cc1)C(=O)N2C	0.14935064935064934	0.15384615384615385	0.11627906976744186	0.11811023622047244	0.17886178861788618	0.08333333333333333
COc1cc(-c2ccc(=O)c3cc(F)cc(F)c3n2)cc(OC)c1OC	0.1402439024390244	0.15942028985507245	0.07692307692307693	0.07801418439716312	0.16541353383458646	0.0625
COC(=O)[C@@H](Cc1ccccc1)NC(=O)[C@@H]1CCCN1C	0.17567567567567569	0.11363636363636363	0.128	0.1487603305785124	0.16393442622950818	0.14754098360655737
CCCCC[C@H](O)/C=C/C=C/C=C\C=C\C(=O)N[C@@H](CCC(=O)O)C(=O)O	0.125	0.14084507042253522	0.0684931506849315	0.07692307692307693	0.12949640287769784	0.16541353383458646
N=C(O)[C@H](O[C@@H]1O[C@H](CO)[C@@H](O)[C@H](O)[C@H]1O)[C@H]1OC[C@]CNC1=O	0.05263157894736842	0.0625	0.13076923076923078	0.14173228346456693	0.06474820143884892	0.140625
CO[C@@H]1c2cc(C(=O)O)ccc2C(=O)c2c(O)cc(O)cc21	0.16666666666666666	0.16535433070866143	0.109375	0.1111111111111111	0.18181818181818182	0.11904761904761904
CCC[C@H](C(=O)O)[C@H]1CC[C@H]2[C@@H]3[C@H](O)C[C@@H]4C[C@H](O)CC[C@]4(C)[C@H]3CC[C@]12C	0.07262569832402235	0.08552631578947369	0.17777777777777778	0.1893939393939394	0.08108108108108109	0.17037037037037037
Nc1snnc1-c1ccc(Cl)cc1	0.10948905109489052	0.1792452830188679	0.043859649122807015	0.044642857142857144	0.14285714285714285	0.03508771929824561
C=C1C[C@@]23C[C@H]1[C@H](O)C[C@@H]2[C@H]1CC[C@@]2(C)C(=O)CO[C@@]2(C)[C@H]1C3	0.03468208092485549	0.0410958904109589	0.140625	0.14285714285714285	0.0425531914893617	0.09848484848484848
O=c1[nH]c(Cl)c(F)cc1NC1=NCCN1	0.06802721088435375	0.08333333333333333	0.05982905982905983	0.06086956521739131	0.07758620689655173	0.03361344537815126
NC1=C(C(=O)O)N2C(C(=O)O)=C(C(=O)O)CS[C@@H]2SC1	0.09803921568627451	0.1015625	0.08	0.08130081300813008	0.0967741935483871	0.10743801652892562
O=C[C@H](O[C@H]1O[C@H](CO[C@@H]2O[C@H](CO)[C@@H](O)[C@H](O)[C@H]2O)[C@@H](O)[C@H](O)[C@H]1O)c1ccccc1	0.11538461538461539	0.09316770186335403	0.11842105263157894	0.12751677852348994	0.13245033112582782	0.12666666666666668
CCOc1cccc2cc(=O)c(C)cc2c1	0.1510791366906475	0.13675213675213677	0.10434782608695652	0.10619469026548672	0.1743119266055046	0.08620689655172414
C=C1CC[C@]2(OC(C)=O)C[C@H](C(C)C)[C@@](C)(O)C[C@@H]12	0.06451612903225806	0.09523809523809523	0.1282051282051282	0.1504424778761062	0.08130081300813008	0.11965811965811966
COc1cc2nc(N3CCN(C(=O)C4CCCO4)CC3)nc(N)c2cc1OC	0.07734806629834254	0.11258278145695365	0.10204081632653061	0.10344827586206896	0.10135135135135136	0.07333333333333333
O=c1oc2ccccc2c(O)c1Cc1c(O)c2ccccc2oc1=O	0.21568627450980393	0.1357142857142857	0.07746478873239436	0.07857142857142857	0.2222222222222222	0.06293706293706294
CCC(=O)Nc1ccc([N+](=O)[O-])c(C(C)C)c1	0.15942028985507245	0.17699115044247787	0.12389380530973451	0.14678899082568808	0.15315315315315314	0.13513513513513514
Nc1ccc(CCc2ccc(O)cc2)cc1	0.16666666666666666	0.12605042016806722	0.06666666666666667	0.06779661016949153	0.19444444444444445	0.058333333333333334
COc1cc(C)c2c(c1)C(=O)c1ccc(C(=O)c3ccccc3Cl)cc1-2	0.20512820512820512	0.14184397163120568	0.09154929577464789	0.09285714285714286	0.21875	0.07692307692307693
COc1cc(O[C@H]2O[C@H](CO)[C@@H](O)[C@H](O)[C@H]2O)ccc1O	0.08176100628930817	0.09848484848484848	0.13008130081300814	0.1322314049586777	0.10236220472440945	0.14049586776859505
CCCCC/C=C\C=C/C=C/C=C\[C@H](O)C[C@@H](O)CC(=O)O	0.1503267973856209	0.22131147540983606	0.06716417910447761	0.07633587786259542	0.23076923076923078	0.21367521367521367
CCOC(=O)N1CCC(=C2c3ccc(Cl)cc3CCc3cccnc32)CC1	0.13529411764705881	0.136986301369863	0.10344827586206896	0.1048951048951049	0.15827338129496402	0.08163265306122448
CC(C)[C@@H]1CC[C@H](C(=O)N[C@H](Cc2ccccc2)C(=O)O)CC1	0.20134228187919462	0.15151515151515152	0.13178294573643412	0.152	0.1951219512195122	0.1693548387096774
COc1c(O)cc2oc(-c3ccccc3)cc(=O)c2c1OC	0.20408163265306123	0.12781954887218044	0.09090909090909091	0.09230769230769231	0.19834710743801653	0.06716417910447761
CC1=NC[C@@H](C)N1C(=O)Cc1ccccc1	0.15942028985507245	0.1271186440677966	0.12389380530973451	0.12612612612612611	0.18518518518518517	0.11504424778761062
O=S1(=O)N[C@H]2C[C@@H](/C=C/c3ccccc3)[C@H](-c3ccc(F)cc3)[C@@H]2S1(=O)=O	0.20125786163522014	0.16312056737588654	0.09722222222222222	0.09859154929577464	0.2421875	0.09027777777777778
COc1ccc(C(=O)N2CCCC2=O)cc1	0.11888111888111888	0.13675213675213677	0.13392857142857142	0.13636363636363635	0.14285714285714285	0.09565217391304348
CC(=O)[C@@]1(O)CC[C@H]2[C@@H]3C[C@H](C)C4=CC(=O)C=C[C@]4(C)[C@@]3(F)[C@@H](O)C[C@@]21C	0.08092485549132948	0.1111111111111111	0.203125	0.20634920634920634	0.09154929577464789	0.16793893129770993
CN[C@]1(c2ccccc2)O[C@H](C)CC(=O)O1	0.1347517730496454	0.09016393442622951	0.13392857142857142	0.13636363636363635	0.14285714285714285	0.08620689655172414
C=C(C)[C@H]1CC[C@]2(C)CC[C@@]3(C)[C@@H](CC[C@@H]4C(C)(C)[C@@H](OC(=O)CC(C)C)CC[C@]43C)[C@H]12	0.05789473684210526	0.07407407407407407	0.12751677852348994	0.136986301369863	0.06289308176100629	0.12837837837837837
C[C@H]1C(CO)=CC[C@H]2[C@@H]3CCC4=CC(=O)CCC4=C3[C@@H](c3ccc(N(C)C)cc3)C[C@@]21C	0.12021857923497267	0.14838709677419354	0.1390728476821192	0.14093959731543623	0.13815789473684212	0.1032258064516129
C[C@]12CC[C@H]3[C@@H](CCC4=CC(=O)CC[C@@]43C)[C@@H]1CC[C@@H]2O	0.041916167664670656	0.05	0.128	0.13008130081300814	0.05185185185185185	0.09375
CC[C@H](O)/C=C/C=C/C=C/CCC[C@@H](O)CC(=O)O	0.15172413793103448	0.19658119658119658	0.072	0.09090909090909091	0.20535714285714285	0.23148148148148148
CC1(C)CCC(=O)N2C(=O)[C@H](NC(=O)[C@H](N)c3ccccc3)C(=O)N2C1	0.1625	0.1276595744680851	0.11678832116788321	0.12686567164179105	0.16666666666666666	0.09352517985611511
CCC[S@@](=O)[C@H](CC)[C@H](CC(C)C)[C@@H](CC)[C@@H](O)[C@@H](C)NC(=O)N[C@@H](CC(=O)O)C(=O)N[C@@H](C)C(=O)O	0.14673913043478262	0.15723270440251572	0.08536585365853659	0.1	0.13291139240506328	0.19594594594594594
NCC[C@@H]1CC[C@@H](Cc2ccccc2)C1	0.11971830985915492	0.07317073170731707	0.125	0.12727272727272726	0.12389380530973451	0.10619469026548672
O=C(C[S@](=O)Cc1ccccc1)Nc1ccc([N+](=O)[O-])cc1	0.23776223776223776	0.13636363636363635	0.08270676691729323	0.08396946564885496	0.2184873949579832	0.07518796992481203
NC(=O)c1cccnc1	0.07692307692307693	0.0970873786407767	0.07	0.07142857142857142	0.10204081632653061	0.0707070707070707
O=C(O[C@@H]1O[C@H](CO)[C@@H](O)[C@H](O)[C@H]1O)c1cc(O)c(O)c(C(=O)O)c1	0.10365853658536585	0.1079136690647482	0.14728682170542637	0.14960629921259844	0.1037037037037037	0.18548387096774194
C[C@@H]1C(=O)O[C@@H]2[C@@H](O)[C@@H]3C[C@@H]4CC[C@@H]5CCC(=O)C=C[C@]5(C)[C@@]4(F)[C@@H](O)C[C@]3(C)[C@]21C	0.05851063829787234	0.08176100628930817	0.2028985507246377	0.20588235294117646	0.06369426751592357	0.13793103448275862
CC(C)CCC[C@@H](C)[C@H]1CC[C@@]2(C(C)O)C3=CCC4C(C)(C)[C@@H](O)CC[C@]4(C)C3CC[C@]12C	0.0851063829787234	0.09937888198757763	0.125	0.1342281879194631	0.08860759493670886	0.14864864864864866
CN(C)c1ccc(S(=O)(=O)NC(=O)NC(=O)NCC(=O)O)cc1	0.1503267973856209	0.21138211382113822	0.1	0.1015625	0.152	0.12698412698412698
CC(C)O[C@H]1O[C@@H](CO[C@@H]2O[C@H](CO)[C@@H](O)[C@H](O)[C@H]2O)[C@@H](O)[C@H](O)[C@H]1O	0.05747126436781609	0.06802721088435375	0.11029411764705882	0.12878787878787878	0.07042253521126761	0.12781954887218044
COC(=O)C1=C(C)NC(C)=C(C(=O)OC)C1c1ccccc1[N+](=O)[O-]	0.1518987341772152	0.15671641791044777	0.11194029850746269	0.11363636363636363	0.16279069767441862	0.11278195488721804
CCCCC/C=C\C=C/C=C/C=C/C=C\[C@H](C)[C@H](O)CC(=O)O	0.11875	0.15151515151515152	0.07352941176470588	0.09090909090909091	0.15748031496062992	0.1693548387096774
Cc1cccc2c1NC(=O)c1cccnc1N2C1CC1	0.13157894736842105	0.12403100775193798	0.0859375	0.0873015873015873	0.16666666666666666	0.06153846153846154
CON(C)Cc1ccc(OC)cc1	0.09420289855072464	0.14814814814814814	0.09259259259259259	0.09433962264150944	0.12264150943396226	0.08333333333333333
CC(=O)OC[C@@](C(=O)OCCN(CC)CC)C(=O)Nc1ccccc1	0.21052631578947367	0.12949640287769784	0.11851851851851852	0.12030075187969924	0.14285714285714285	0.15384615384615385
O=C(O)C[C@@]1(O)C(=O)N(CC(=O)O)C1=C(O)O	0.11267605633802817	0.11965811965811966	0.08695652173913043	0.08849557522123894	0.11504424778761062	0.13761467889908258
CC(=O)OC[C@@]1(OC(C)=O)CC[C@H]2[C@@H]3CCC4=CC(=O)CC[C@]4(C)[C@H]3CC[C@@]21C	0.06557377049180328	0.08387096774193549	0.14084507042253522	0.14285714285714285	0.05844155844155844	0.11805555555555555
CO/N=C(\C(=O)N[C@@H]1C(=O)N2C(C(=O)O)=C(COC(C)=O)CS[C@H]12)c1csc(N)n1	0.10674157303370786	0.11842105263157894	0.10810810810810811	0.1095890410958904	0.1	0.11643835616438356
O=C(O)CC(=O)O	0.09090909090909091	0.09375	0.06451612903225806	0.06593406593406594	0.08695652173913043	0.12643678160919541
O=CC[C@H](O)[C@@H](O)c1ccccc1	0.17054263565891473	0.14814814814814814	0.06306306306306306	0.07407407407407407	0.21428571428571427	0.11428571428571428
O=C(O)[C@H]1CNC(=O)[C@@H](Cc2ccccc2)CC1	0.1527777777777778	0.12096774193548387	0.14655172413793102	0.14912280701754385	0.16521739130434782	0.11864406779661017
CC(C)=CCC/C(C)=C/CO	0.058823529411764705	0.08333333333333333	0.07766990291262135	0.07920792079207921	0.07692307692307693	0.0891089108910891
O=[N+]([O-])c1ccc(O)cc1O	0.08270676691729323	0.10377358490566038	0.0673076923076923	0.06862745098039216	0.10891089108910891	0.06796116504854369
CC/C=C\C/C=C\C[C@@H](C)[C@H](O)[C@@H](C)[C@@H](O)[C@@H](O)[C@@H](C)CO	0.10191082802547771	0.140625	0.06870229007633588	0.08661417322834646	0.128	0.1487603305785124
Cc1cc2c(c(O)c1O)C(=O)c1ccc(O)cc1C2=O	0.14189189189189189	0.14516129032258066	0.07936507936507936	0.08064516129032258	0.15126050420168066	0.08
Nc1nc(O)c2ncn(CCC(CO)CO)c2n1	0.10738255033557047	0.12195121951219512	0.056	0.06557377049180328	0.09917355371900827	0.09166666666666666
CCn1cc(C(=O)O)c(=O)c2cc(F)c(N3CCNCC3)nc21	0.11875	0.15151515151515152	0.12307692307692308	0.125	0.1484375	0.09848484848484848
c1ccc(CCCCN2CCCC2)cc1	0.14285714285714285	0.07258064516129033	0.08547008547008547	0.08695652173913043	0.13274336283185842	0.07692307692307693
C[C@H]1N[C@@H](C)N(CCCCN2c3ccccc3Cc3ccccc32)CCC1	0.19753086419753085	0.10596026490066225	0.11805555555555555	0.11971830985915492	0.18248175182481752	0.0958904109589041
CCCC/C=C\CCCCCCC(=O)O	0.07534246575342465	0.09243697478991597	0.0782608695652174	0.07964601769911504	0.09649122807017543	0.11818181818181818
C=C1[C@@H]2C[C@@H]3OC(=O)c4cc(O)ccc4[C@@H](C2)C3(C)C1	0.08227848101265822	0.09923664122137404	0.15966386554621848	0.1623931623931624	0.10317460317460317	0.096
CCCCC[C@H](O)CCO[C@H]1O[C@@H](CN/C=C/c2ccc(F)cc2)[C@H](N)[C@@H](O)[C@@H]1O	0.17058823529411765	0.19444444444444445	0.1292517006802721	0.1388888888888889	0.2014388489208633	0.17857142857142858
C=CCc1cc(OC)c(OC)cc1O	0.06993006993006994	0.09565217391304348	0.08108108108108109	0.08256880733944955	0.1	0.07207207207207207
CC(=O)OCC1=C(C)NC(C)=C(C(=O)OCC(O)=O)C1c1cccc(Cl)c1	0.16049382716049382	0.18382352941176472	0.12318840579710146	0.125	0.17293233082706766	0.14925373134328357
NC(=O)N1c2ccccc2C=Cc2ccccc21	0.21897810218978103	0.12	0.072	0.07317073170731707	0.21621621621621623	0.064
C[C@@]1(C(=O)O)O[C@H](CO)[C@@H](O)[C@@H]1O	0.06474820143884892	0.08035714285714286	0.10576923076923077	0.10784313725490197	0.08411214953271028	0.14
Cc1ccccc1NC(=O)c1cc(S(C)(=O)=O)ccc1	0.21428571428571427	0.19166666666666668	0.0873015873015873	0.08870967741935484	0.22123893805309736	0.07936507936507936
Cc1nn(-c2ccccc2)c(-c2ccc(F)cc2)c1/C=C/[C@@H]1C[C@@H](O)CC(=O)O1	0.27741935483870966	0.22142857142857142	0.1619718309859155	0.16428571428571428	0.31746031746031744	0.07894736842105263
COc1cc(O)c(C(=O)c2ccc(O)cc2)c(OC)c1	0.1643835616438356	0.1721311475409836	0.096	0.0975609756097561	0.2	0.0967741935483871
CC/C=C\C/C=C\C/C=C\C=C\c1ccc(O)cc1	0.0967741935483871	0.1349206349206349	0.0873015873015873	0.08870967741935484	0.14049586776859505	0.07936507936507936
CN(C)c1ccc(C(=C2C=CC(=[N+](C)C)C=C2)c2ccc(N(C)C)cc2)cc1.[Cl-]	0.17575757575757575	0.14383561643835616	0.08053691275167785	0.07432432432432433	0.16546762589928057	0.059602649006622516
COc1cc([C@H]2O[C@H](C)[C@@H](O[C@H]3C[C@@](C)(O)[C@@H](OC(=O)CC(C)C)[C@@H]3C)[C@H](C)C(=O)O[C@H]2C)ccc1O	0.11458333333333333	0.147239263803681	0.21476510067114093	0.22602739726027396	0.13043478260869565	0.17647058823529413
COC(=O)[C@@]1(OC(C)=O)CC[C@H]([C@@H](C)CCCC(=O)OC(C)C)[C@H](C)C1OC	0.09248554913294797	0.10204081632653061	0.1386861313868613	0.14925373134328357	0.07534246575342465	0.16541353383458646
CC1(C)[C@H]2[C@H](O)C[C@@]3(C)[C@H](CC[C@@H]4C5CC[C@](C)(C(=O)O)CC[C@]5(C)[C@@]4(C)[C@@H]3CC[C@@H]21)C(=O)O	0.061855670103092786	0.0718562874251497	0.13815789473684212	0.13245033112582782	0.05454545454545454	0.13157894736842105
C[C@H](Cl)OC(=O)[C@@H](C)NC(=O)c1ccc(S(=O)(=O)NC(=O)NC2CCCCC2)cc1	0.13872832369942195	0.1643835616438356	0.10810810810810811	0.13286713286713286	0.13013698630136986	0.13194444444444445
CCc1ccc(C(=O)C(C)CN2CCCCC2)cc1	0.1342281879194631	0.15447154471544716	0.13333333333333333	0.16521739130434782	0.17094017094017094	0.13445378151260504
CC/C=C\C/C=C\C[C@@H](C)[C@H](O)[C@H](C)[C@@H](O)[C@@H](O)[C@@H](C)CO	0.10191082802547771	0.140625	0.06870229007633588	0.08661417322834646	0.128	0.1487603305785124
OC[C@@H]1O[C@@H](O[C@@H]2[C@H](O)[C@@H](O[C@H]3O[C@H](CO)[C@@H](O)[C@H](N)[C@H]3O)[C@H](N)C[C@@H]2N)[C@H](O)[C@@H](O)[C@@H]1O	0.025252525252525252	0.029239766081871343	0.0967741935483871	0.09803921568627451	0.030120481927710843	0.09740259740259741
OC[C@H]1O[C@@H](O[C@@H]2[C@@H](O)[C@@H](O[C@H]3O[C@H](CO)[C@@H](O)[C@H](N)[C@H]3O)[C@H](N)C[C@@H]2N)[C@H](O)[C@@H](O)[C@@H]1O	0.025252525252525252	0.029239766081871343	0.0967741935483871	0.09803921568627451	0.030120481927710843	0.09740259740259741
CC(C)(O[C@@H]1O[C@H](CO)[C@@H](O)[C@H](O)[C@H]1O)C(=O)O	0.06622516556291391	0.08064516129032258	0.16363636363636364	0.13513513513513514	0.08403361344537816	0.1651376146788991
c1cnc2c(n1)Nc1ccccc1S2	0.11347517730496454	0.1016949152542373	0.04201680672268908	0.042735042735042736	0.14678899082568808	0.03361344537815126
c1c[nH]c(CN2CCN(c3nc4ccc(Cl)cc4s3)CC2)c1	0.10429447852760736	0.10869565217391304	0.06521739130434782	0.0661764705882353	0.1297709923664122	0.04285714285714286
CC(=O)OCOC(C)OCCN1CCN(CCN2c3ccccc3Sc3ccc(Cl)cc32)CC1	0.18333333333333332	0.13414634146341464	0.10429447852760736	0.11949685534591195	0.1986754966887417	0.11180124223602485
CC[C@H](C)[C@@H]([C@@H](C)O[C@@H](O)CC(=O)O)NC(=O)[C@@H](CC(C)C)NCC(=O)[C@@H](CC(C)C)N[C@@H](CC(=O)N)C(=O)N[C@@H](CCC(C)C)C(=O)O	0.13023255813953488	0.13089005235602094	0.07692307692307693	0.08900523560209424	0.11052631578947368	0.17415730337078653
CC(C)CCO[C@@H](CO)CC(=O)[O-]	0.12030075187969924	0.11926605504587157	0.09433962264150944	0.11764705882352941	0.125	0.16161616161616163
Cc1cc2c(cc1O)NC(=O)Cc1ccccc1O2	0.14965986394557823	0.11811023622047244	0.088	0.08943089430894309	0.1810344827586207	0.06299212598425197
CC(/C=C/C=C/C(=O)O)=C\[C@@H]1C[C@@H]2[C@@H]3CC[C@H]4C[C@@H](O)CC[C@]4(C)[C@H]3CC[C@@]21C	0.0481283422459893	0.06962025316455696	0.13986013986013987	0.14184397163120568	0.06493506493506493	0.125
N#C/C(=C1/NCCC1)NC(=O)c1ccccc1	0.14685314685314685	0.0873015873015873	0.09166666666666666	0.09322033898305085	0.13793103448275862	0.0743801652892562
CC/C=C\C/C=C\C=C\[C@H](C)[C@@H](O)[C@H](C)[C@@H](O)[C@@H](O)[C@@H](C)CO	0.09316770186335403	0.14615384615384616	0.06716417910447761	0.08461538461538462	0.13385826771653545	0.136
CC(C)=CCC[C@]1(C)CC[C@@H]2[C@H](CC[C@@H]3CCC(=O)O3)CC[C@@H]12	0.05263157894736842	0.0625	0.20491803278688525	0.20833333333333334	0.05714285714285714	0.12307692307692308
COc1cc2c3cc1Oc1cc(ccc1O)C[C@@H]1c4c(cc(OC)c(O)c4Oc4ccc(cc4)C[C@@H]3N(C)CC2)CC[N+]1(C)C.[Cl-]	0.13488372093023257	0.10152284263959391	0.09895833333333333	0.09424083769633508	0.13368983957219252	0.06598984771573604
O=C1C[C@H](c2ccc(N)cc2)C(=O)N[C@@H]1CCCN1C(=O)N[C@@H](Cc2ccccc2)C(=O)N[C@@H]1C(=O)N[C@@H](CCC(=O)O)C(=O)O	0.23979591836734693	0.1368421052631579	0.1111111111111111	0.11827956989247312	0.19886363636363635	0.14835164835164835
CC/C=C\C/C=C\CC[C@@H](O)C[C@@H](O)[C@H](C)CC(=O)O	0.18181818181818182	0.2033898305084746	0.07936507936507936	0.09836065573770492	0.21238938053097345	0.2616822429906542
CC(C)=CCC[C@]1(C)C=Cc2c(O)cc(O)cc2O1	0.09868421052631579	0.13821138211382114	0.11666666666666667	0.11864406779661017	0.13445378151260504	0.10833333333333334
CN(C)CCOC(=O)C1(c2ccccc2)CCCC1	0.14189189189189189	0.12698412698412698	0.12396694214876033	0.12605042016806722	0.16101694915254236	0.10655737704918032
CN(C)CCCN1c2ccccc2CCc2ccc(Cl)cc21	0.17880794701986755	0.14393939393939395	0.09022556390977443	0.0916030534351145	0.2066115702479339	0.07462686567164178
O=[S@](CCCCP(=O)(O)O)c1ccc([N+](=O)[O-])cc1	0.12162162162162163	0.13934426229508196	0.09016393442622951	0.09166666666666666	0.12605042016806722	0.1
O=C(O)c1cc(=O)c2c(OCC(O)COc3cccc4oc(C(=O)O)cc(=O)c34)cccc2o1	0.2138728323699422	0.18064516129032257	0.09259259259259259	0.10062893081761007	0.2191780821917808	0.1282051282051282
COc1ccc([C@H]2c3ccccc3CC(=O)c2OC)cc1	0.174496644295302	0.12121212121212122	0.10077519379844961	0.10236220472440945	0.2222222222222222	0.08461538461538462
CC1=C2[C@@H](OC(=O)[C@H](C)[C@H](NC(=O)c3ccccc3)[C@]2(O)COc2ccc(F)cc2)C(=O)N1	0.26993865030674846	0.19205298013245034	0.13725490196078433	0.1390728476821192	0.26811594202898553	0.10897435897435898
CC/C=C\C/C=C\C/C=C\CCCC(=O)O	0.0738255033557047	0.09016393442622951	0.07627118644067797	0.07758620689655173	0.09401709401709402	0.11504424778761062
O=C(O)C(=O)Nc1ccc(C(=O)c2ccc(C(=O)O)cc2)cc1	0.22758620689655173	0.15267175572519084	0.07407407407407407	0.07518796992481203	0.19672131147540983	0.09923664122137404
CCOC(=O)[C@@H](OCc1ccccc1)N[C@H]1CCc2ccccc2N(CC(=O)O)C1=O	0.26875	0.15789473684210525	0.13333333333333333	0.1506849315068493	0.22142857142857142	0.15753424657534246
OC(c1ccc(Cl)cc1)(c1ccc(Cl)cc1)n1nnnc1-c1ccccc1	0.24516129032258063	0.12162162162162163	0.0457516339869281	0.039473684210526314	0.20149253731343283	0.032467532467532464
COc1cc(CO)ccc1CNCC	0.1079136690647482	0.11403508771929824	0.12037037037037036	0.12264150943396226	0.11926605504587157	0.1111111111111111
CCCCCCC[C@H](O)[C@H](O)CC[C@H](O)CC(=O)[O-].C	0.12837837837837837	0.12903225806451613	0.072	0.08196721311475409	0.13445378151260504	0.1875
COc1cccc(CNC(=O)c2c(-c3ccccc3)c(-c3ccc(F)cc3)c(CC[C@@H](O)C[C@@H](O)CC(=O)[O-])n2C(C)C)c1	0.5256410256410257	0.2710843373493976	0.09042553191489362	0.10326086956521739	0.4013605442176871	0.20710059171597633
COc1cc([C@H]2OC(=O)C(C)=CC[C@@H]2C)ccc1O	0.09868421052631579	0.12903225806451613	0.15517241379310345	0.15789473684210525	0.125	0.11764705882352941
COc1cc(NC(C)CCCN)c2ncccc2c1	0.1342281879194631	0.12698412698412698	0.088	0.10743801652892562	0.14166666666666666	0.10655737704918032
CCCCC/C=C\C=C/C=C/C=C/[C@H](CC[C@@H](O)C[C@@H](O)CC(=O)O)C(C)=O	0.2	0.1956521739130435	0.07432432432432433	0.08275862068965517	0.19402985074626866	0.27419354838709675
C=CCc1ccc(O)c(OC)c1	0.08029197080291971	0.11009174311926606	0.08490566037735849	0.08653846153846154	0.11538461538461539	0.07547169811320754
C[C@@H]1[C@@H]2C3=CC(=O)[C@@H]4CC(=O)C=C[C@]4(C)[C@@]3(F)[C@@H](O)C[C@@]2(C)C(=O)CO1	0.0755813953488372	0.1048951048951049	0.1875	0.19047619047619047	0.0851063829787234	0.13533834586466165
c1cc2c(cc1[C@@H]1COc3ccccc3C1=O)C2	0.1506849315068493	0.11904761904761904	0.08870967741935484	0.09016393442622951	0.19298245614035087	0.05511811023622047
C=C(C)CCCc1c(OC)ccc2ccccc12	0.16901408450704225	0.13934426229508196	0.09917355371900827	0.10084033613445378	0.22935779816513763	0.09090909090909091
C=CCc1c(O)ccc2c1CC[C@@H](c1ccc(OC)cc1)N2C	0.1464968152866242	0.1417910447761194	0.09701492537313433	0.09848484848484848	0.1935483870967742	0.08148148148148149
COCc1cc(Cl)nc(N)n1	0.04316546762589928	0.09259259259259259	0.05660377358490566	0.057692307692307696	0.056074766355140186	0.04716981132075472
C=C(C)[C@@H](O)C(=O)O[C@H]1CCCC2=C[C@@H](OC(=O)[C@@H](N)CC(=O)O)[C@H]21	0.1165644171779141	0.13138686131386862	0.15503875968992248	0.18548387096774194	0.11940298507462686	0.2542372881355932
CC/C=C\C/C=C\C=C\C=C/[C@H](O[C@@H]1O[C@H](C)[C@@H](O)[C@H](N)[C@@H]1O)CC(=O)NO	0.07865168539325842	0.1	0.1357142857142857	0.145985401459854	0.10344827586206896	0.16176470588235295
Cc1ccc(C)c2c1CC(C)(C(=O)O)c1ccc(O)cc1C2=O	0.18	0.19047619047619047	0.11627906976744186	0.11811023622047244	0.19834710743801653	0.1171875
CC(=O)O[C@H](C)CC(=O)O	0.12903225806451613	0.1414141414141414	0.09183673469387756	0.11702127659574468	0.1368421052631579	0.19101123595505617
CCCCC[C@H](O)[C@H](O)CC(=O)[O-]	0.12030075187969924	0.11926605504587157	0.08411214953271028	0.09615384615384616	0.125	0.18556701030927836
N[C@H](CCC(=O)N[C@@H](CSSC[C@H](NC(=O)CC[C@H](N)C(=O)O)C(=O)NCC(=O)O)C(=O)NCC(=O)O)C(=O)O	0.09950248756218906	0.08379888268156424	0.044444444444444446	0.05084745762711865	0.07386363636363637	0.12650602409638553
CC(C)N1[C@H]2CCN(c3ccccc3)C[C@@H]1C2	0.1388888888888889	0.096	0.10084033613445378	0.12173913043478261	0.168141592920354	0.1016949152542373
N[C@H](Cc1c[nH]c2ccccc12)C(=O)O	0.15441176470588236	0.14035087719298245	0.08771929824561403	0.0990990990990991	0.22549019607843138	0.09821428571428571
O=C(N[C@H](COC(=O)c1ccc(Cl)cc1)C(F)(F)F)C(=O)O	0.1456953642384106	0.15873015873015872	0.10236220472440945	0.104	0.14634146341463414	0.12096774193548387
CSCCCC/C(=N\OCC[N+](C)(C)C)P(=O)(O)OO	0.06329113924050633	0.07633587786259542	0.08870967741935484	0.09016393442622951	0.0625	0.10743801652892562
Cc1cccc(COc2ccc(C3CC3)cc2)c1	0.14383561643835616	0.1111111111111111	0.08943089430894309	0.09090909090909091	0.18421052631578946	0.07258064516129033
Cc1c(O)cc2c(=O)c(-c3ccccc3)coc2c1	0.20714285714285716	0.12698412698412698	0.07936507936507936	0.08064516129032258	0.22321428571428573	0.0546875
C=Cc1ncc(OC)c(OC)c1O	0.056338028169014086	0.08849557522123894	0.06363636363636363	0.06481481481481481	0.08256880733944955	0.05454545454545454
C=CCN(C)[C@@H]1CC=C(C(=O)N[C@@H](C)C(=O)O)C1	0.11643835616438356	0.13333333333333333	0.1206896551724138	0.14285714285714285	0.11016949152542373	0.15178571428571427
OC[C@H]1O[C@@](CO)(CO)[C@H](O)[C@H](O)[C@H]1O	0.04054054054054054	0.040983606557377046	0.09009009009009009	0.09174311926605505	0.042735042735042736	0.1111111111111111
C[C@@]1(c2ccccc2)CCC(C)(C)CCC1	0.1111111111111111	0.08130081300813008	0.08547008547008547	0.08695652173913043	0.12280701754385964	0.06779661016949153
Cc1cccc(C(=O)C(C)CN2CCCCC2)c1	0.12162162162162163	0.13008130081300814	0.11764705882352941	0.14912280701754385	0.15517241379310345	0.11864406779661017
CC(=O)OC(C)=O	0.06451612903225806	0.06060606060606061	0.07608695652173914	0.07777777777777778	0.05263157894736842	0.10112359550561797
COc1ccc([C@@H]2Cc3ccccc3C2=O)cc1	0.176056338028169	0.12	0.09836065573770492	0.1	0.22727272727272727	0.07258064516129033
CCO[P@H](=O)N(C)CCCCCN1CCC(O)CC1	0.06329113924050633	0.06015037593984962	0.125	0.1271186440677966	0.05426356589147287	0.11666666666666667
N#CC1=C(N)OC(=O)C1	0.02962962962962963	0.037037037037037035	0.0707070707070707	0.07216494845360824	0.038834951456310676	0.029411764705882353
CC1(C)OC[C@]2(C)[C@@H]3CC[C@@H]4C[C@H](O)CC[C@]4(C)[C@H]3CC[C@@]21C	0.017142857142857144	0.03424657534246575	0.1328125	0.12598425196850394	0.02097902097902098	0.08270676691729323
CN(C)CCCSc1ccc(Cl)cc1	0.1079136690647482	0.14414414414414414	0.09009009009009009	0.09174311926605505	0.12962962962962962	0.08108108108108109
O=C(CC(=O)O)c1ccccc1Nc1c(I)cccc1	0.25735294117647056	0.16129032258064516	0.08661417322834646	0.088	0.24107142857142858	0.11382113821138211
CC1(C)C[C@@H]2C3=CC[C@H]4[C@@](C)(CC[C@@H]5C(C)(C)[C@@H](O)CC[C@]54C)[C@H]3CC[C@@]2(C)O1	0.026455026455026454	0.04375	0.1258741258741259	0.11971830985915492	0.03184713375796178	0.08843537414965986
C[C@H](O)c1ccc(-c2cc(F)cc(Br)c2)cc1O	0.18840579710144928	0.20175438596491227	0.056451612903225805	0.075	0.2336448598130841	0.08333333333333333
Nc1ncn([C@H]2C[C@H](O)C[C@@H]2CN)c(=O)n1	0.046052631578947366	0.07317073170731707	0.14545454545454545	0.14814814814814814	0.058333333333333334	0.09649122807017543
NC1=N[C@@H]2[C@H](COC(=O)[C@@H]2CO)C(=O)N[C@@H]1C(=O)O	0.07096774193548387	0.10317460317460317	0.1271186440677966	0.12931034482758622	0.08064516129032258	0.11864406779661017
COc1c2ccc(cc2)C(C)(C)C(=O)c2cc(OC)c(O)cc2c1OC	0.15527950310559005	0.16911764705882354	0.10071942446043165	0.09420289855072464	0.17557251908396945	0.07042253521126761
N=C(N)NCCC[C@H](N)C(=O)N[C@@H](CCC(=O)O)C(=O)N[C@@H](CCC(=O)O)C(=O)NCC(=O)N[C@H](CCC(=O)O)C(=O)N[C@@H](C)C(=O)O	0.1	0.08585858585858586	0.045	0.05612244897959184	0.07692307692307693	0.12432432432432433
O=c1ccn([C@@H]2O[C@H](CO)[C@@H](O)[C@H]2O)c(=O)[nH]1	0.08053691275167785	0.08943089430894309	0.13274336283185842	0.13513513513513514	0.09322033898305085	0.12389380530973451
Cc1ncc(COP(=O)(O)O)c(-c2ccccc2)c1CC(O)CNCC	0.2550335570469799	0.17647058823529413	0.1	0.10948905109489052	0.25	0.1417910447761194
O=C1[C@H](Cc2ccc(F)cc2)N[C@@H](/N=C(\O)[C@@H](O)c2ccc(F)cc2)O1	0.22875816993464052	0.20149253731343283	0.09929078014184398	0.10869565217391304	0.2682926829268293	0.1
OC[C@H]1O[C@@H](OC[C@H]2O[C@H](O)[C@@H](O[C@H]3[C@H](O)[C@@H](O)[C@H](O)[C@H]3O)[C@H](O)[C@@H]2O)[C@H](O)[C@@H](O)[C@@H]1O	0.02564102564102564	0.02976190476190476	0.08441558441558442	0.08552631578947369	0.03067484662576687	0.08496732026143791
Cc1ccc(S(=O)(=O)NC(=O)NN2CCCCC2)cc1	0.11038961038961038	0.152	0.104	0.10569105691056911	0.12096774193548387	0.07874015748031496
CC1=C[C@H]2C(=O)O[C@@H]3CC[C@@H]4CCC5=CC(=O)CC[C@]5(C)[C@H]4CC[C@]3(C)[C@H]2C(=O)C=C1C	0.06806282722513089	0.09937888198757763	0.1554054054054054	0.15753424657534246	0.075	0.1038961038961039
C[C@@H](/C=C/[C@@]1(O)C(C)=CC2(C)C)C[C@H]1CC=C2C	0.05844155844155844	0.088	0.17117117117117117	0.16363636363636364	0.07377049180327869	0.12173913043478261
C=CCCCCCCCCCCCCCCC(=O)O	0.06289308176100629	0.06766917293233082	0.05426356589147287	0.05511811023622047	0.0703125	0.08870967741935484
[N-]=[N+]=NCCOCCOCC(C)O	0.06338028169014084	0.05982905982905983	0.05357142857142857	0.07407407407407407	0.0625	0.10377358490566038
COC(=O)[C@@H](O)[C@H](CCO)c1ccc(N)cc1	0.15827338129496402	0.18584070796460178	0.11304347826086956	0.13513513513513514	0.19444444444444445	0.1651376146788991
C[C@]1(C(=O)O)CC[C@H]2[C@@H]3C[C@H](C)C4=CC(=O)C=C[C@]4(C)[C@@]3(F)[C@@H](O)C[C@@]21C	0.0872093023255814	0.11888111888111888	0.203125	0.20634920634920634	0.09929078014184398	0.17692307692307693
C[C@@H]1C[C@H]2C(=CC[C@H]3[C@@H]4C[C@@H](O)CC[C@]4(C)[C@]3(C)CC[C@]2(C)C(=O)CO)O1	0.055865921787709494	0.08	0.2	0.203125	0.06802721088435375	0.14814814814814814
OCCOCCN1CCN(C2=Nc3ccccc3Sc3ccccc32)CC1	0.19631901840490798	0.11258278145695365	0.087248322147651	0.08843537414965986	0.18115942028985507	0.07333333333333333
CCCCCCCCCC[C@H](O)[C@H]1CC[C@H]([C@@H]2C[C@@H](O)[C@H]([C@@H](O)CC(=O)O)C2)O1	0.11363636363636363	0.1118421052631579	0.14788732394366197	0.15827338129496402	0.11564625850340136	0.2366412213740458
O=c1cc(-c2ccccc2)oc2ccc3ccccc3c12	0.2826086956521739	0.11940298507462686	0.058823529411764705	0.05970149253731343	0.23931623931623933	0.036231884057971016
CCN1CCN(C(=O)N[C@@H](C(=O)N[C@@H]2C(=O)N3[C@@H]2SC(C)(C)[C@@H]3C(=O)O)c2ccccc2)C(=O)C1=O	0.17032967032967034	0.13414634146341464	0.1320754716981132	0.14102564102564102	0.16025641025641027	0.14012738853503184
CC(=O)OC[C@H]1O[C@@H](n2ncc(=O)[nH]c2=O)[C@H](OC(C)=O)[C@@H]1OC(C)=O	0.0755813953488372	0.0896551724137931	0.14285714285714285	0.1450381679389313	0.06993006993006994	0.13533834586466165
CC1(C)[C@H]2CC[C@]1(C)C(=O)C2	0.02857142857142857	0.044642857142857144	0.11	0.11224489795918367	0.037037037037037035	0.06796116504854369
O=C(O)[C@@H](O)[C@@H](O)[C@H](O)CO	0.10077519379844961	0.12745098039215685	0.04807692307692308	0.0594059405940594	0.13402061855670103	0.14893617021276595
COc1cc(Cc2ccc(N)cc2)cc(OC)c1OC	0.125	0.14285714285714285	0.078125	0.07936507936507936	0.15833333333333333	0.0703125
CNC[C@H]1C=CN(C(=N)NC)C(=O)N1	0.06993006993006994	0.06779661016949153	0.10091743119266056	0.102803738317757	0.08035714285714286	0.09174311926605505
COc1cc2c(c3oc(=O)c4c(c13)CCC4=O)[C@@H]1C=CO[C@@H]1O2	0.09036144578313253	0.08450704225352113	0.1297709923664122	0.13178294573643412	0.08759124087591241	0.08888888888888889
NCCCn1cc(C2CCCCC2)cc1	0.06711409395973154	0.056	0.09565217391304348	0.09734513274336283	0.06722689075630252	0.07758620689655173
CN(C)CCN(Cc1cccs1)c1ccccn1	0.1360544217687075	0.12	0.08064516129032258	0.08196721311475409	0.15384615384615385	0.07258064516129033
C=C(NC(=O)[C@H](Cc1ccccc1)NC(=O)[C@@H](N)Cc1ccccc1)NC(=O)[C@@H](N)C(=O)N[C@@H](CCC(=O)O)NC(=O)O	0.25268817204301075	0.13186813186813187	0.06951871657754011	0.07608695652173914	0.17543859649122806	0.12429378531073447
CC1=C(C)C(=O)N2CCC[C@H]2[C@]2(O)O[C@](NC(=O)[C@@H]3C=C4c5cccc6[nH]cc(c56)C[C@H]4N(C)C3)(C(C)C)C(=O)N12	0.13930348258706468	0.14124293785310735	0.14619883040935672	0.15476190476190477	0.13872832369942195	0.10795454545454546
CSc1nc(N)nc(N)n1	0.028985507246376812	0.07476635514018691	0.02830188679245283	0.028846153846153848	0.03773584905660377	0.018867924528301886
CC(C)c1ccc(Sc2c(/C=C/[C@@H]3C[C@@H](O)CC(=O)O3)c(C3CC3)nc3cc(F)c(F)cc23)cc1	0.15135135135135136	0.19230769230769232	0.16883116883116883	0.18666666666666668	0.19078947368421054	0.09815950920245399
O=S(=O)(O)c1ccc(/N=N/c2ccc(S(=O)(=O)Nc3ccccc3)cc2)cc1	0.25161290322580643	0.1360544217687075	0.05228758169934641	0.052980132450331126	0.18248175182481752	0.0457516339869281
CC/C=C\C/C=C\C/C=C\CCC(=O)NCC(=O)O	0.09803921568627451	0.09302325581395349	0.08	0.08130081300813008	0.088	0.13559322033898305
CC(C)c1nc(N(C)S(C)(=O)=O)nc(-c2ccc(F)cc2)c1/C=C/[C@H]1C[C@H](O)CC(Oc2c(F)cc(F)cc2F)O1	0.18848167539267016	0.45985401459854014	0.13450292397660818	0.1497005988023952	0.21875	0.10919540229885058
C=C1CC[C@H]2C(C)(C)[C@@H](O)CC[C@]2(C)C1	0.026490066225165563	0.04065040650406504	0.0990990990990991	0.10091743119266056	0.03361344537815126	0.08035714285714286
C[C@H]1CC=CC(=O)[C@H]2C(=O)C=C3C(=O)C=C4[C@@H](O)C[C@@]4(C)[C@@]3(F)[C@@H](O)C[C@@]21C	0.09195402298850575	0.12413793103448276	0.16296296296296298	0.16541353383458646	0.1048951048951049	0.1386861313868613
CC(C)(Oc1ccc(C2CCCc3ccccc32)cc1)C(=O)O	0.19205298013245034	0.1417910447761194	0.1484375	0.12403100775193798	0.24369747899159663	0.10606060606060606
CCCCC/C=C\C=C/CCCCCCC(=O)O	0.07096774193548387	0.0859375	0.07258064516129033	0.07377049180327869	0.08943089430894309	0.1092436974789916
Nc1nc2cc3c(cccc13)C(=O)NC2=O	0.1111111111111111	0.13675213675213677	0.06722689075630252	0.06837606837606838	0.14285714285714285	0.05
C=C1CC[C@@H]2[C@H](OC(=O)[C@@H]2O)C[C@@H](O)[C@](C)(O)C[C@@H]1C(=O)O	0.06790123456790123	0.08148148148148149	0.17647058823529413	0.1794871794871795	0.07633587786259542	0.15833333333333333
O=C1C[C@H](c2ccc(O)cc2)c2c(c(O)c1)OCO2	0.11920529801324503	0.136	0.10569105691056911	0.10743801652892562	0.15126050420168066	0.07142857142857142
CC1=C[C@@H]2O[C@@H]3C[C@@H]4OCC5=CC(=O)C=C[C@]5(C)[C@H]4[C@@H](O)C[C@]3(C)[C@]2(C(=O)CO)O1	0.08791208791208792	0.11038961038961038	0.20437956204379562	0.2074074074074074	0.09933774834437085	0.17142857142857143
C=C1C(=O)O[C@@H]2[C@H]1CC/C(C)=C/CC[C@@]1(C)O[C@@H]21	0.04430379746835443	0.05343511450381679	0.1282051282051282	0.13043478260869565	0.05555555555555555	0.07377049180327869
CC/C=C\C/C=C\C=C\C=C/[C@H](O)[C@H](C)[C@H](C)[C@@H](O)[C@H](C)[C@@H](O)[C@@H](C)N	0.08235294117647059	0.13768115942028986	0.06338028169014084	0.07194244604316546	0.1259259259259259	0.1111111111111111
C=C(CC[C@H](O)C(=O)O)[C@H]1CC[C@@]2(C)[C@@H](CC[C@@H]3CC=C3C=CC(=O)CC(C)(C)[C@@H]21)O	0.11797752808988764	0.13157894736842105	0.18571428571428572	0.19708029197080293	0.12080536912751678	0.21323529411764705
O=[N+]([O-])c1c[nH]c(=O)[nH]1	0.03731343283582089	0.04672897196261682	0.06	0.061224489795918366	0.038834951456310676	0.039603960396039604
CC/C=C\C/C=C\C=C\C=C\[C@H](O)CC(=O)O	0.10204081632653061	0.15384615384615385	0.075	0.08547008547008547	0.16071428571428573	0.14285714285714285
COC(=O)c1c(Cl)cccc1C(=O)NC1CN(Cc2ccc(F)cc2)CCOC1	0.23125	0.1724137931034483	0.11564625850340136	0.11724137931034483	0.23134328358208955	0.10135135135135136
COc1cc([C@H](O)COc2ccc(CC3SC(=O)NC3=O)cc2)ccc1OC	0.17575757575757575	0.1597222222222222	0.10273972602739725	0.11188811188811189	0.2	0.10344827586206896
C#CCN(Cc1ccc(O)cc1)[C@H]1CCCC[C@@H]1CCC(O)CC(=O)O	0.18238993710691823	0.20149253731343283	0.13138686131386862	0.1417910447761194	0.2	0.232
CCCC[C@H](CC)OC(=O)c1ccc(N)cc1	0.14893617021276595	0.15384615384615385	0.13157894736842105	0.15454545454545454	0.16071428571428573	0.16363636363636364
CO/N=C(/C(=O)N[C@@H]1C(=O)N2C(C(=O)O)=C(COC(C)=O)CS[C@H]12)c1csc(N)n1	0.10674157303370786	0.11842105263157894	0.10810810810810811	0.1095890410958904	0.1	0.11643835616438356
N[C@@H]1CN(c2c(F)c(N)c3c(=O)c(C(=O)O)cn(C4CC4)c3c2F)CC1	0.10778443113772455	0.1048951048951049	0.10144927536231885	0.10294117647058823	0.10869565217391304	0.07857142857142857
O=P(O)(O)O[C@H]1[C@@H](O)[C@@H](O[C@H]2[C@H](O)[C@@H](O)[C@@H](O[C@H]3[C@H](O)[C@@H](O)[C@H]3O)[C@H](O)[C@@H]2O)[C@@H]1O	0.021164021164021163	0.024691358024691357	0.0738255033557047	0.07482993197278912	0.025477707006369428	0.08163265306122448
CC1(C)S[C@@H]2[C@H](NC(=O)[C@H](N)c3ccc(O)cc3)C(=O)N2[C@H]1C(=O)O	0.1592356687898089	0.16541353383458646	0.12030075187969924	0.13076923076923078	0.16279069767441862	0.14728682170542637
NS(=O)(=O)c1cc2c(cc1Cl)NCNS2(=O)=O	0.05263157894736842	0.09917355371900827	0.058333333333333334	0.059322033898305086	0.05785123966942149	0.05
CCCCCn1cc(C(=O)c2ccc(F)cc2)c(-c2ccc(F)cc2)c(CC[C@@H](O)CC(=O)[O-])n1C(C)C	0.34146341463414637	0.26143790849673204	0.1	0.1144578313253012	0.323943661971831	0.16981132075471697
OC[C@@H]1O[C@H](O)[C@@H](O)[C@@H](O)[C@H]1O	0.028169014084507043	0.034782608695652174	0.08653846153846154	0.08823529411764706	0.03636363636363636	0.10891089108910891
C[C@@H](NC(=O)[C@H](Cc1ccccc1)C(=O)N[C@@H](C)NC(=O)[C@@H](N)CCC(=O)O)C(=O)O	0.2222222222222222	0.17123287671232876	0.09271523178807947	0.10884353741496598	0.2028985507246377	0.17142857142857143
O=P(O)(O)O[C@@H]1[C@H](O)[C@@H](O[C@H]2[C@H](O)[C@@H](O)[C@@H](O[C@H]3O[C@H](CO)[C@@H](O)[C@H](O)[C@H]3O)[C@H]2O)[C@@H](O)[C@@H]1O	0.02512562814070352	0.029069767441860465	0.08227848101265822	0.08333333333333333	0.029940119760479042	0.08280254777070063
COC1=C(OC)C(=O)C(CCCCCCCCCCO)=C(C)C1=O	0.09036144578313253	0.1	0.0962962962962963	0.09774436090225563	0.08759124087591241	0.09701492537313433
C[C@@H]1CC[C@]2(C)C(=O)CC[C@@H]3C[C@@H](C)C4=CC(=O)CC[C@]4(C)[C@H]3CC[C@@]21C	0.04419889502762431	0.06578947368421052	0.15555555555555556	0.14925373134328357	0.04666666666666667	0.09929078014184398
CCCNC(=O)N1CCN(c2ccccc2)CC1=O	0.16551724137931034	0.11811023622047244	0.14285714285714285	0.1452991452991453	0.17094017094017094	0.10655737704918032
O=c1c(-c2ccc(O)cc2)coc2cc(O)cc(O)c12	0.1793103448275862	0.17073170731707318	0.06976744186046512	0.07086614173228346	0.20869565217391303	0.06201550387596899
CCCCC/C=C\C=C/C(C)=O	0.06474820143884892	0.08035714285714286	0.08490566037735849	0.08653846153846154	0.08411214953271028	0.09615384615384616
Cc1ccc(C2=Nc3ccc(O)cc3NC(=O)[C@@H](N)C2)cc1	0.17218543046357615	0.16279069767441862	0.09090909090909091	0.09230769230769231	0.20833333333333334	0.06716417910447761
COc1cccc2c1C(=O)c1c(O)c3c(c(O)c1C2=O)C[C@@](O)(C(C)=O)C[C@@H]3O[C@H]1C[C@H](N)[C@H](O)[C@H](C)O1	0.12371134020618557	0.1301775147928994	0.17088607594936708	0.17307692307692307	0.12727272727272726	0.15723270440251572
CC1(C)CCC=C2c3cccc4[nH]cc(c34)C[C@H]2C1	0.0967741935483871	0.1	0.096	0.0975609756097561	0.12195121951219512	0.0625
NC(=O)[C@@H]1C[C@]2(O)[C@H]1CC[C@@H]1[C@]2(C)C(=O)C=C2C(=O)C=C[C@]12O	0.07926829268292683	0.10294117647058823	0.152	0.15447154471544716	0.09022556390977443	0.12598425196850394
Cc1cc(F)ccc1-c1c(-c2ccc(F)cc2)nc(C(C)C)n1/C=C/[C@@H](O)C[C@@H](O)CC(=O)O	0.38666666666666666	0.49586776859504134	0.08695652173913043	0.10191082802547771	0.5172413793103449	0.2
C[C@]12C[C@@H](c3ccc(O)cc3)[C@@H]3CC[C@@H]4c5ccccc5[nH]c(c34)C[C@H]1[C@@H]2O	0.15976331360946747	0.1118421052631579	0.11643835616438356	0.11805555555555555	0.19708029197080293	0.0945945945945946
CCCNC[C@H](O)COc1ccccc1C(=O)CCc1ccccc1	0.2635135135135135	0.1510791366906475	0.1079136690647482	0.11764705882352941	0.23015873015873015	0.1417910447761194
O=C1NCC/C=C/c2c(-c3ccc(F)cc3)ccnc2N1	0.19727891156462585	0.20161290322580644	0.07518796992481203	0.07633587786259542	0.25217391304347825	0.05185185185185185
C[C@H](COc1ccccc1)NCC(O)c1ccc(O)c(C(N)=O)c1	0.23809523809523808	0.183206106870229	0.09558823529411764	0.11363636363636363	0.2711864406779661	0.1297709923664122
O=C(CBr)c1cc(-c2ccc(F)cc2)cc(F)c1O	0.22794117647058823	0.25	0.08064516129032258	0.08196721311475409	0.2857142857142857	0.07258064516129033
CC1=CO[C@H]2C/C=C/C(=O)C=C\CCC[C@@]12O	0.06535947712418301	0.07086614173228346	0.13043478260869565	0.13274336283185842	0.08264462809917356	0.08403361344537816
CCOC(=O)OC(C)OC1=C(C(=O)Nc2ccccn2)N(C)S(=O)(=O)c2ccccc21	0.2331288343558282	0.16	0.09803921568627451	0.11409395973154363	0.20714285714285716	0.12080536912751678
CC(=O)O[C@@H]1[C@@H]2C[C@H]3c4[nH]c5ccccc5c4CCN3C[C@@H]2CC[C@@H]1O	0.11764705882352941	0.10135135135135136	0.16296296296296298	0.16541353383458646	0.16176470588235295	0.1386861313868613
Cc1ccc([C@@H](O)C(=O)[O-])c(C(C)C)c1NC(=O)c1ccc(Cl)cc1	0.2465753424657534	0.2204724409448819	0.09558823529411764	0.11363636363636363	0.2396694214876033	0.13846153846153847
C[C@H]1C(=O)[C@]23CCC4=CC(=O)C=C[C@]4(C)[C@@]3(F)[C@@H](O)C[C@@]2(C)[C@H]1C(=O)CO	0.0935672514619883	0.1267605633802817	0.18461538461538463	0.1875	0.10714285714285714	0.1590909090909091
C[C@@H](C=O)CCc1ccc(OCC(O)CNC(C)C)cc1	0.18493150684931506	0.2066115702479339	0.1111111111111111	0.13114754098360656	0.20512820512820512	0.17796610169491525
[N-]=[N+]=NCCCNC(=O)c1ccc(O)c(C(=O)O)c1	0.15172413793103448	0.13821138211382114	0.10743801652892562	0.1092436974789916	0.13445378151260504	0.13675213675213677
COC(=O)CNC(=O)[C@@H]1C[C@@H]2CCCC[C@@H]2CN1C[C@@H](O)[C@H](Cc1ccccc1)NC(=O)[C@H](CC(N)=O)NC(=O)c1ccc2ccccc2n1	0.24757281553398058	0.13861386138613863	0.10891089108910891	0.11557788944723618	0.18421052631578946	0.1377551020408163
C=C(CC[C@H](C)[C@H]1CC[C@@]2(C)[C@@H]3CC[C@H]4C(C)(C)[C@@H](O)CC[C@]4(C)[C@H]3CC[C@]12C)[C@@]1(C)C(=O)C[C@H]1C(=O)O	0.07960199004975124	0.09195402298850575	0.15723270440251572	0.16666666666666666	0.0755813953488372	0.1509433962264151
C[C@@H]1O[C@@H](OC[C@@H]2O[C@H](O)[C@@H](O)[C@H](O[C@@H]3O[C@H](CO)[C@@H](O)[C@H](O[C@H]4[C@H](O)[C@@H](O)[C@H](O)[C@@H]4O)[C@H](N)[C@@H]3O)[C@H]2O)[C@H](O)[C@H](O)[C@H]1O	0.02654867256637168	0.03015075376884422	0.08152173913043478	0.08241758241758242	0.030927835051546393	0.08196721311475409
Cc1ccc(C2(C)CCCC2)cc1	0.08571428571428572	0.10619469026548672	0.09174311926605505	0.09345794392523364	0.1111111111111111	0.06306306306306306
CO[C@]12C[C@H]3CCC[C@@H]([C@H]1C)C1=C(CC[C@@H]4C[C@@H](O)CC(=O)O4)[C@@]3(C)C[C@H]1N(C)C2	0.05291005291005291	0.06832298136645963	0.2868217054263566	0.29133858267716534	0.06369426751592357	0.13013698630136986
C=C(C)[C@H]1C[C@@H]2O[C@@]1(C)[C@@H]1CC/C(C)=C/C(=O)/C(=C\C)CC[C@@]2(C)C1	0.045714285714285714	0.07586206896551724	0.1450381679389313	0.13846153846153847	0.06338028169014084	0.08759124087591241
C[C@H]1CC(=O)CC2=CC(=O)C=C[C@]21C	0.06993006993006994	0.08620689655172414	0.15384615384615385	0.1568627450980392	0.08035714285714286	0.11214953271028037
CN/C(=C/[N+](=O)[O-])NCc1ccc([N+](=O)[O-])cc1	0.10810810810810811	0.1322314049586777	0.08264462809917356	0.08403361344537816	0.1282051282051282	0.0743801652892562
C[C@@H](O)[C@@H](C=O)[C@@H]1CC[C@H]2[C@@H]3CCC4=CC(=O)CC[C@]4(C)[C@H]3CC[C@@]21C	0.06857142857142857	0.0958904109589041	0.12408759124087591	0.14285714285714285	0.08391608391608392	0.125
C[S@](=O)CCC/C(=N\OS(=O)(=O)[O-])CCS[C@@H]1O[C@H](CO)[C@H](O)[C@H](O)[C@H]1O	0.0625	0.08843537414965986	0.11594202898550725	0.11764705882352941	0.05442176870748299	0.15037593984962405
C=C(/C=C/C=C(C)C)C1CC[C@@]2(C)C(=O)CC[C@@H]12	0.0379746835443038	0.06201550387596899	0.10084033613445378	0.10256410256410256	0.056	0.08333333333333333
C=Cc1ccc(Br)c(Cl)c1O	0.06666666666666667	0.09345794392523364	0.04716981132075472	0.04807692307692308	0.09803921568627451	0.03773584905660377
C=C1C[C@H]2OC(=O)C[C@@H]1C[C@@H]1C[C@@H]2CC[C@@]2(C)[C@@H]1CC[C@]2(C)CCC1CCO1	0.0374331550802139	0.04375	0.1925925925925926	0.19548872180451127	0.04516129032258064	0.0958904109589041
N[C@H]1N[C@@H](N)NC(=O)[C@H]1O	0.021739130434782608	0.02702702702702703	0.08	0.08163265306122448	0.02830188679245283	0.07
NCc1ccccc1C(=O)O	0.14173228346456693	0.1346153846153846	0.09803921568627451	0.1	0.18947368421052632	0.09900990099009901
CN[C@](N)(C(=O)N)O[C@H]1C[C@H](N)[C@@H](O[C@H]2O[C@H](CO)[C@@H](O)[C@H](N)[C@H]2O)[C@H](O)[C@H]1O[C@H]1O[C@H](CO)[C@@H](O)[C@H](O)[C@H]1O	0.04739336492890995	0.04864864864864865	0.12574850299401197	0.12048192771084337	0.05	0.11976047904191617
CCCCCCCCCCCCCCCC[n+]1ccccc1.[Br-]	0.08383233532934131	0.047619047619047616	0.05714285714285714	0.057971014492753624	0.07194244604316546	0.072992700729927
CC(C)[C@H]1OC(=O)[C@H](C)CC1=O	0.06569343065693431	0.09174311926605505	0.15306122448979592	0.18085106382978725	0.07547169811320754	0.12
Oc1cc(O)c2c(c1)O[C@@H](CO)[C@@H](O)C2	0.0684931506849315	0.08403361344537816	0.11818181818181818	0.12037037037037036	0.08771929824561403	0.10909090909090909
CCSc1cc(OC)c(OC)cc1O	0.06993006993006994	0.09565217391304348	0.10091743119266056	0.102803738317757	0.09009009009009009	0.09174311926605505
O=C(N[C@H]1CN([C@@H](O)c2ccccc2)CC1)c1ccccc1	0.2605633802816901	0.11764705882352941	0.09774436090225563	0.1076923076923077	0.20491803278688525	0.09022556390977443
N#Cc1ccc(-c2nc(N)n[nH]2)cc1	0.10714285714285714	0.16363636363636364	0.042735042735042736	0.043478260869565216	0.1388888888888889	0.03418803418803419
CC(C)C1=CC2=CC[C@@H]3[C@H](CC[C@@]4(C)[C@H]3C[C@@H](O)CC(=O)O4)C2=C(O)C=C1	0.10465116279069768	0.13194444444444445	0.2076923076923077	0.23015873015873015	0.12056737588652482	0.14705882352941177
O=C(CCCCc1ccccc1)NCCc1ccc(O)c(O)c1	0.21476510067114093	0.14074074074074075	0.08823529411764706	0.08955223880597014	0.22131147540983606	0.10526315789473684
COc1cc(O)c2c(=O)c(O)c(C)c(O[C@@H]3OC(C)(C)CC3)cc2c1	0.09580838323353294	0.11428571428571428	0.12781954887218044	0.1297709923664122	0.10218978102189781	0.09558823529411764
CCCCC/C=C\C=C/C=C/C=C/[C@H](C[C@@H](C)CO)[C@H](C)CC(=O)O	0.12883435582822086	0.17164179104477612	0.07857142857142857	0.09558823529411764	0.16923076923076924	0.18110236220472442
COC(=O)[C@@H]1C[C@@]2(C)CC[C@@H]3[C@H](C)C4=CC(=O)CC[C@]4(C)[C@H]3CC[C@@]12C	0.05084745762711865	0.07432432432432433	0.16793893129770993	0.16153846153846155	0.0547945205479452	0.11764705882352941
CC(=O)OCC1=C(C)NC(C)=C(C(=O)OCC(O)=O)C1c1cccc([N+](=O)[O-])c1	0.15568862275449102	0.1773049645390071	0.11888111888111888	0.12056737588652482	0.16666666666666666	0.14388489208633093
N=C(N)N/N=C/c1c(Cl)cccc1Cl	0.07746478873239436	0.09565217391304348	0.05263157894736842	0.05357142857142857	0.1	0.043859649122807015
Nc1nccc(-c2ccccc2)c1	0.18604651162790697	0.10526315789473684	0.043478260869565216	0.04424778761061947	0.18627450980392157	0.034782608695652174
C[C@@]12C[C@@H](c3ccc(O)cc3)[C@@H]3CC[C@@H]4c5ccccc5[nH]c(c34)C[C@H]1[C@@H]2O	0.15976331360946747	0.1118421052631579	0.11643835616438356	0.11805555555555555	0.19708029197080293	0.0945945945945946
N[C@H](Cn1ccc(=O)c(O)c1)C(=O)O	0.11764705882352941	0.13636363636363635	0.11214953271028037	0.125	0.14285714285714285	0.12380952380952381
CN(O)C(=O)/C=C/c1ccc(O)cc1	0.11678832116788321	0.2	0.09090909090909091	0.09259259259259259	0.18627450980392157	0.09174311926605505
CC(=O)O[C@H]1O[C@H](C)[C@@H](O[C@H]2C[C@H](O)[C@H](O)[C@H](N)[C@@H]2N)[C@H](N)[C@H]1O	0.047058823529411764	0.055944055944055944	0.1693548387096774	0.1721311475409836	0.057971014492753624	0.16129032258064516
C=C1CC[C@H]2[C@@](C)(CC[C@@H]3[C@H](C)C(=O)O[C@@H]3O)CC[C@@H]12	0.04938271604938271	0.05925925925925926	0.20175438596491227	0.20535714285714285	0.06153846153846154	0.14285714285714285
O=C(O)CCCC[C@@H]1CCSS1	0.07194244604316546	0.07017543859649122	0.10476190476190476	0.10679611650485436	0.07339449541284404	0.12745098039215685
CCOc1ccc(C(C)C)c(OC)c1N	0.10714285714285714	0.15315315315315314	0.0990990990990991	0.12149532710280374	0.12844036697247707	0.1
Cc1cccc(-c2cc(-c3ccccc3)nc(C(C)C)c2/C=C/[C@@H]2C[C@@H](O)CC(=O)O2)c1	0.24848484848484848	0.22602739726027396	0.16891891891891891	0.1875	0.23404255319148937	0.10256410256410256
C=C1CC[C@H](O)C/C1=C/C=C1\CCC[C@]2(C)[C@@H]([C@H](C)/C=C/[C@H](C)C(C)C)CC[C@@H]12	0.059782608695652176	0.10526315789473684	0.11724137931034483	0.1267605633802817	0.09395973154362416	0.09523809523809523
C=C(C)Oc1ccc(OCCN2CCC(OC(=O)OC)CC2)cc1	0.12269938650306748	0.1223021582733813	0.13636363636363635	0.13846153846153847	0.13533834586466165	0.12030075187969924
CCCCC[C@H](O)/C=C/C=C/C=C\C=C\C(=O)NO	0.09090909090909091	0.11023622047244094	0.07142857142857142	0.08130081300813008	0.11475409836065574	0.11666666666666667
O=C(O)CCP(CCCl)(Cl)Cl	0.07518796992481203	0.07407407407407407	0.06796116504854369	0.06930693069306931	0.07766990291262135	0.10101010101010101
NCCOc1ccccc1-c1nc2[nH]nnc2c(=O)[nH]1	0.12337662337662338	0.140625	0.07692307692307693	0.078125	0.1557377049180328	0.061068702290076333
CCCN(CCC)C[C@H](CC)C(=O)NC(=O)c1ccc(C(=O)NCC(=O)O)cc1	0.1686746987951807	0.176056338028169	0.11805555555555555	0.1357142857142857	0.14893617021276595	0.17647058823529413
Cc1c(Cl)cccc1C(=O)N[C@@H](CSc1ccccc1)[C@H](O)CN1C[C@H]2CCCC[C@H]2C[C@H]1C(=O)NC(C)(C)C	0.21390374331550802	0.14942528735632185	0.15476190476190477	0.14285714285714285	0.19631901840490798	0.14201183431952663
COc1cc([C@@H]2c3cc4c(cc3[C@@H](O[C@@H]3O[C@@H]5CO[C@@H](C)O[C@H]5[C@H](O)[C@H]3O)[C@H]3COC(=O)[C@H]23)OCO4)cc(OC)c1O	0.08333333333333333	0.08947368421052632	0.14857142857142858	0.15028901734104047	0.08602150537634409	0.11731843575418995
C=C1[C@H]2C[C@@H]3[C@H]4N(C)c5ccccc5[C@]45C[C@@H]([C@@H]2[C@H]1O[C@@H]1[C@H](O)[C@@H]5O)O[C@@H]3[C@H]1O	0.1005586592178771	0.08280254777070063	0.1310344827586207	0.13286713286713286	0.12244897959183673	0.10884353741496598
CCC[C@@H](CCOC(C)=O)[C@@H]1C[C@@H](OC(=O)C2CCCCC2)[C@@H](C)C[C@@H]1C	0.07954545454545454	0.07236842105263158	0.2076923076923077	0.2204724409448819	0.05333333333333334	0.20930232558139536
O=C(Cc1ccccc1)Nc1ccccc1	0.3064516129032258	0.11570247933884298	0.075	0.07627118644067797	0.2037037037037037	0.06666666666666667
CCCC(=O)N(c1ccccc1)c1ccccc1	0.2556390977443609	0.13821138211382114	0.09836065573770492	0.1	0.21621621621621623	0.09016393442622951
OC[C@H]1O[C@@H](O)C(O)[C@@H](O)[C@H]1O	0.028169014084507043	0.034782608695652174	0.08653846153846154	0.08823529411764706	0.03636363636363636	0.10891089108910891
OC1([C@@H](CN2CCCO)CC2)C(=O)N2C(C(=O)O)=C(CSc3nnnn3C)CS[C@@H]21	0.10555555555555556	0.10967741935483871	0.11409395973154363	0.11564625850340136	0.09868421052631579	0.11486486486486487
CCCCC/C=C\C=C/C=C/C=C\[C@H](O[C@@H]1O[C@H](CO)[C@@H](O)[C@H](O)[C@H]1O)CO	0.04891304347826087	0.0641025641025641	0.0958904109589041	0.1048951048951049	0.06622516556291391	0.1357142857142857
CCCC/C=C\C/C=C\CCCCCCC(=O)O	0.07096774193548387	0.0859375	0.07258064516129033	0.07377049180327869	0.08943089430894309	0.1092436974789916
COc1cc(CCCO)ccc1CC(=O)NCCc1ccc(OCCC(O)C[C@@H](O)CC(=O)[O-])cc1	0.2631578947368421	0.1962025316455696	0.08928571428571429	0.09696969696969697	0.2348993288590604	0.21333333333333335
CCCNC[C@@H](O)COc1ccccc1C(=O)CCc1ccccc1	0.2635135135135135	0.1510791366906475	0.1079136690647482	0.11764705882352941	0.23015873015873015	0.1417910447761194
CC(C)[C@@H](c1ccc(O)cc1)c1ccc(O)cc1	0.20437956204379562	0.1694915254237288	0.06451612903225806	0.08333333333333333	0.24299065420560748	0.09166666666666666
C=C(C(=O)OC(C)=O)[C@H]1C[C@@H]2C=C[C@H](C)[C@H](CC[C@@H](O)C[C@H](O)CC(=O)[O-])[C@@H]12	0.1728395061728395	0.14788732394366197	0.1984732824427481	0.2109375	0.1366906474820144	0.39285714285714285
CC[C@H](C)OC(=O)[C@@H](C)[C@@H]1C[C@@H]2CC[C@H]3[C@@H](C)CC4=CC(=O)C=C[C@]4(C)[C@@]3(F)[C@@H](O)C[C@]21C	0.0967741935483871	0.12738853503184713	0.2302158273381295	0.26119402985074625	0.10967741935483871	0.21428571428571427
CCC(=O)OCCc1ccccc1	0.16030534351145037	0.11607142857142858	0.12264150943396226	0.125	0.17647058823529413	0.12380952380952381
Oc1ccc(Cl)cc1NC(=O)c1ccn([C@@H]2O[C@H](CO)[C@@H](O)[C@H]2O)c1	0.15	0.12949640287769784	0.11851851851851852	0.12030075187969924	0.16030534351145037	0.12781954887218044
CN1[C@@H]2CC[C@@H]1CC(=O)C2	0.02877697841726619	0.02654867256637168	0.1	0.10204081632653061	0.037383177570093455	0.05825242718446602
C=C[C@@]1(C)C[C@@H](OC(=O)c2ccccc2)[C@H]2[C@H](C)CC[C@@H]12	0.12258064516129032	0.09701492537313433	0.1652892561983471	0.16806722689075632	0.14516129032258066	0.14754098360655737
CCCCC/C=C\C=C/C=C/C=C/[C@H](CC[C@@H](O)C[C@@H](O)CC(=O)O)C(C)CO	0.18181818181818182	0.19148936170212766	0.06578947368421052	0.08108108108108109	0.19852941176470587	0.2578125
O=C(/C=C/c1ccc(O)c(O)c1)OCCc1ccccc1	0.19863013698630136	0.1746031746031746	0.09230769230769231	0.09375	0.26548672566371684	0.09302325581395349
O=C(Nc1cc(C(F)(F)F)cc(Cl)c1)c1ccccc1	0.20567375886524822	0.10852713178294573	0.0703125	0.06299212598425197	0.1896551724137931	0.05426356589147287
CC/C=C\C/C=C\C/C=C\CCC(=O)O	0.07534246575342465	0.09243697478991597	0.0782608695652174	0.07964601769911504	0.09649122807017543	0.11818181818181818
CC(C)[C@H](N)C(=O)OCCOCn1cnc2c(=O)nc(N)[nH]c21	0.11949685534591195	0.15267175572519084	0.10687022900763359	0.1349206349206349	0.13178294573643412	0.125
C=C1[C@@H](O)C[C@@H]2[C@@H](C)CC[C@@H]1C[C@H]2O	0.026845637583892617	0.03278688524590164	0.14285714285714285	0.14563106796116504	0.03418803418803419	0.12264150943396226
O=c1[nH]c2cc(-c3ccc(F)cc3)ccc2n1/N=C/c1c(CC[C@@H](O)C[C@@H](O)CC(=O)[O-])cc1	0.36129032258064514	0.2777777777777778	0.09202453987730061	0.1	0.3560606060606061	0.18
CC(=O)OCC1=C(C)NC(C)=C(C(=O)OC)C1c1cccc([N+](=O)[O-])c1	0.13496932515337423	0.16176470588235295	0.11764705882352941	0.11940298507462686	0.1417910447761194	0.11851851851851852
O=c1[nH]c(=O)n([C@H]2C[C@H](O)[C@@H](CO)O2)cc1I	0.06622516556291391	0.072	0.13274336283185842	0.13513513513513514	0.075	0.11403508771929824
C=C[C@@](C)(O)C[C@H]1CC[C@H]2[C@@H]3CCC4=CC(=O)CC[C@]4(C)[C@H]3CC[C@]12C	0.0446927374301676	0.06666666666666667	0.14074074074074075	0.1259259259259259	0.06164383561643835	0.09285714285714286
COc1ccc(CCN(C)CCCC(C#N)(c2ccc(OC)c(OC)c2)C(C)C)cc1OC	0.13812154696132597	0.16233766233766234	0.0949367088607595	0.09615384615384616	0.152317880794702	0.09554140127388536
O=C(O)/C=C\c1ccc(O)c(O)c1	0.1111111111111111	0.17142857142857143	0.08333333333333333	0.08490566037735849	0.18	0.10476190476190476
COCCOC(=O)C1=C(C)NC(C)=C(C(=O)OC(C)C)C1c1cccc([N+](=O)[O-])c1	0.15294117647058825	0.18181818181818182	0.12413793103448276	0.13380281690140844	0.16312056737588654	0.13286713286713286
C[C@H]1O[C@@H](OC[C@H]2O[C@H](n3c(=O)[nH]c4ccc(F)cc34)[C@@H](CO)[C@@H]2O)[C@H](O)[C@@H](O)[C@@H]1O	0.11731843575418995	0.13071895424836602	0.1597222222222222	0.1619718309859155	0.1506849315068493	0.14482758620689656
CC(=O)O[C@@H]1CC(=O)O[C@H]1[C@H](C)[C@H](OC(C)=O)[C@@H](C)[C@]1(O)C[C@H](OC(C)=O)C[C@@](C)(O)[C@H]1O	0.09239130434782608	0.11538461538461539	0.2	0.2116788321167883	0.09032258064516129	0.18439716312056736
C=C(C)[C@@H]1CC[C@]2(C)CC[C@@]3(C)[C@@H](CC[C@@H]4CC(=O)CC(=O)CC[C@]43C)[C@H]1C2	0.03783783783783784	0.057692307692307696	0.1276595744680851	0.12949640287769784	0.03896103896103896	0.0821917808219178
CC[C@H](C)C(=O)O[C@H]1C[C@@H](C)C=C2C=C[C@H](C)[C@H](CC[C@@H]3C[C@@H](O)CC(=O)O3)[C@H]21	0.09550561797752809	0.12	0.7802197802197802	1.0	0.10135135135135136	0.47706422018348627
C[C@]12CC[C@H]3[C@@H](CCC4=CC(=O)CC[C@@H]43)[C@@H]1CC[C@@H]2O	0.03614457831325301	0.04316546762589928	0.13008130081300814	0.1322314049586777	0.04477611940298507	0.09523809523809523
CCC(C)(C)C(=O)O[C@@H]1C2C(=C[C@H](C)[C@@H]1O)C=C[C@H](C)[C@@H]2CC[C@@H]1C[C@@H](O)CC(=O)O1	0.08743169398907104	0.10967741935483871	0.7659574468085106	0.6078431372549019	0.0915032679738562	0.33064516129032256
CCCCC/C=C\C[C@@H](O)[C@H](CC)CC(=O)[O-].C(=O)O	0.10596026490066225	0.12903225806451613	0.08943089430894309	0.1092436974789916	0.125	0.16666666666666666
O=C1c2c(O)ccc(O)c2C(=O)c2c(NCCNCCO)ccc(NCCNCCO)c21	0.15168539325842698	0.1337579617834395	0.075	0.0759493670886076	0.13815789473684212	0.09615384615384616
C/C=C(/C)C(=O)OC1C[C@@H](C)C=C2C=C[C@H](C)[C@H](CC[C@@H]3C[C@@H](O)CC(=O)O3)[C@H]21	0.08333333333333333	0.11258278145695365	0.7419354838709677	0.7582417582417582	0.09395973154362416	0.35294117647058826
O=C1N[C@H](Cc2ccccc2)C(=O)N[C@@H](Cc2ccccc2)C(=O)N1C(=O)O	0.2597402597402597	0.15172413793103448	0.10273972602739725	0.10416666666666667	0.21804511278195488	0.0958904109589041
CCOC(=O)[C@H](CCc1ccccc1)N[C@@H](C)C(=O)N1Cc2ccccc2C[C@H]1C(=O)O	0.28125	0.16339869281045752	0.1390728476821192	0.1643835616438356	0.22695035460992907	0.1793103448275862
CC/C=C\C/C=C\C[C@H](/C=C/[C@@H](O)C[C@@H](O)[C@H](C)CC(=O)[O-])C(=O)[O-]	0.1375	0.17424242424242425	0.07971014492753623	0.09701492537313433	0.171875	0.1935483870967742
COc1ccc(/C=C/C(=O)Nc2ccccc2C(=O)O)cc1OC	0.21333333333333335	0.183206106870229	0.09558823529411764	0.09701492537313433	0.25	0.11278195488721804
CC[C@](C)(C#N)CC(O)(O)CO	0.058394160583941604	0.06306306306306306	0.09803921568627451	0.06796116504854369	0.0660377358490566	0.08823529411764706
O=S(=O)(c1ccc(Cl)cc1)c1cc(Cl)cc(Cl)c1O	0.1292517006802721	0.16806722689075632	0.064	0.06504065040650407	0.15517241379310345	0.056
CC[C@H](C)C(=O)O[C@H]1C[C@@H](C)C=C2C=C[C@H](C)[C@H](CC[C@@H](O)C[C@@H](O)CC(=O)[O-])[C@H]21	0.1951219512195122	0.18181818181818182	0.41739130434782606	0.5480769230769231	0.16312056737588654	0.7608695652173914
C=C1[C@@H](OC(=O)C2CCCCC2)C(=O)O[C@@H]1C	0.04516129032258064	0.0546875	0.17272727272727273	0.17592592592592593	0.04838709677419355	0.11304347826086956
COC(=O)c1ccc(O)cc1	0.11538461538461539	0.14563106796116504	0.10891089108910891	0.1111111111111111	0.15306122448979592	0.09900990099009901
CC1=C(/C=C/C(C)=C/C=C/C(C)=C/C(=O)O)C(C)(C)CCC1	0.06097560975609756	0.10526315789473684	0.11023622047244094	0.10317460317460317	0.09230769230769231	0.08527131782945736
O=C(CNC(=O)[C@@H](O)c1ccccc1)C(=O)Nc1ccccc1	0.3235294117647059	0.1417910447761194	0.08088235294117647	0.09022556390977443	0.2032520325203252	0.10606060606060606
C1=C2/CCC(=C/CC1)[C@]1(C)CC[C@@H]2O1	0.033112582781456956	0.04032258064516129	0.08849557522123894	0.09009009009009009	0.04201680672268908	0.05172413793103448
CC(=O)c1ccc(O)cc1O	0.1076923076923077	0.13592233009708737	0.09900990099009901	0.10101010101010101	0.14285714285714285	0.1
O=C(O)CCC/C=C/C(=O)Nc1ccc([N+](=O)[O-])o1	0.1360544217687075	0.14754098360655737	0.10743801652892562	0.1092436974789916	0.13445378151260504	0.1271186440677966
COc1cc(C[C@H]2COc3cc(O)ccc3C2=O)ccc1O	0.14193548387096774	0.1450381679389313	0.1076923076923077	0.109375	0.1693548387096774	0.0916030534351145
Cc1ccc2c(c1)CCC(C)C2=O	0.08633093525179857	0.10714285714285714	0.12380952380952381	0.1262135922330097	0.11214953271028037	0.09345794392523364
CC(C)N(C[C@@H](O)CC(N)C)C(=O)N[C@@H](CC(N)=O)C(=O)N[C@H](C(=O)O)[C@H](Cc1ccccc1)NC(=O)[C@@H](N)C(=O)N[C@@H](C)C(=O)O	0.20100502512562815	0.17777777777777778	0.08421052631578947	0.0967741935483871	0.18285714285714286	0.16477272727272727
O=C(CC[C@H]1O[C@@H]2O[C@H](CO)[C@@H](O)[C@H](O[C@@H]3O[C@H](CO)[C@@H](O)[C@H](O)[C@H]3O)[C@H](O)[C@@H]2O[C@@H]2OC(=O)cc(O)cc(O)[C@@H]2O)[C@@H](O)[C@@H]1O	0.05752212389380531	0.06532663316582915	0.13186813186813187	0.13333333333333333	0.06153846153846154	0.10810810810810811
COc1cc([C@H]2N[C@@H](C)CO2)ccc1OC	0.06666666666666667	0.09016393442622951	0.12389380530973451	0.12612612612612611	0.0847457627118644	0.10526315789473684
C[C@@H](N)Cc1ccc[nH]1	0.07692307692307693	0.08653846153846154	0.0594059405940594	0.08247422680412371	0.10204081632653061	0.08163265306122448
CC1(C)C[C@@H](O)C(=O)[C@H]2C[C@@H]3[C@H](C)C4=CC(=O)CC[C@]4(C)[C@H]3CC[C@@]21C	0.05113636363636364	0.07482993197278912	0.17829457364341086	0.171875	0.05517241379310345	0.12686567164179105
CC1(C)S[C@@H]2[C@@H](NC(=O)[C@H](N)c3ccc(O)cc3)C(=O)N2[C@H]1C(=O)O	0.1592356687898089	0.16541353383458646	0.12030075187969924	0.13076923076923078	0.16279069767441862	0.14728682170542637
COC(=O)[C@H]1C[C@@H](O)C[C@@H]2[C@H]3CCC4=CC(=O)CC[C@]4(C)[C@H]3CC[C@@]21C	0.05649717514124294	0.0738255033557047	0.1937984496124031	0.1968503937007874	0.06164383561643835	0.1417910447761194
C=CCSS[C@H](CC)C/C=C/C(C)=C/[C@@H](C)C(=O)O	0.09210526315789473	0.12096774193548387	0.09016393442622951	0.11965811965811966	0.11666666666666667	0.14782608695652175
CN(C)[C@@H]1C(O)=C(C(N)=O)C(=O)[C@@]2(O)C(O)=C3C(=O)c4c(O)cccc4[C@@](C)(O)[C@H]3C[C@@H]12	0.13714285714285715	0.16216216216216217	0.1292517006802721	0.1310344827586207	0.14383561643835616	0.13793103448275862
Cc1cc(-c2ccc(F)cc2)c(/C=C/[C@@H]2C[C@@H](O)CC(=O)O2)c(C)n1	0.1858974358974359	0.264	0.1875	0.19047619047619047	0.2540983606557377	0.09420289855072464
CCCCC[C@H](O)/C=C/C=C/CCCCO[C@@H]1O[C@H](CO)[C@@H](O)[C@H](N)[C@@H]1O	0.061452513966480445	0.07947019867549669	0.0979020979020979	0.10714285714285714	0.0821917808219178	0.15555555555555556
Clc1ccccc1-c1cc(C(Cl)Cl)nc(Cl)c1	0.13286713286713286	0.125	0.04032258064516129	0.049586776859504134	0.17117117117117117	0.04065040650406504
Cc1cc2c(C(C)CNC(C)(C)C)cc(=O)c2[nH]1	0.09395973154362416	0.12396694214876033	0.13043478260869565	0.11304347826086956	0.11016949152542373	0.08403361344537816
CN(C(=O)CNC(=O)c1ccc([N+](=O)[O-])cc1)C(=O)c1ccc(C(F)(F)F)cc1	0.19135802469135801	0.1527777777777778	0.08108108108108109	0.07482993197278912	0.17518248175182483	0.08163265306122448
COc1cc(C[C@H]2CN[C@H](C)[C@@H]2O)ccc1OC	0.0784313725490196	0.104	0.14782608695652175	0.1504424778761062	0.09917355371900827	0.1391304347826087
CCOc1ccc2c(c1)C(=O)c1ccc(OC)c(OC)c12	0.14473684210526316	0.1484375	0.1015625	0.10317460317460317	0.16393442622950818	0.08527131782945736
COc1ccc([C@@](C)(O)C[C@@H]2CCC(=O)O2)c(OC)c1	0.08974358974358974	0.1171875	0.20175438596491227	0.18421052631578946	0.11290322580645161	0.10569105691056911
CC1(C)[C@H]2CC[C@@]1(C)C(=O)C2	0.02857142857142857	0.044642857142857144	0.11	0.11224489795918367	0.037037037037037035	0.06796116504854369
CCCCCCC[C@@H](O)[C@H](O)CC[C@@H](O)CC(=O)[O-].C	0.12837837837837837	0.12903225806451613	0.072	0.08196721311475409	0.13445378151260504	0.1875
CCCCCCCCOC(=O)C(C)=O	0.0851063829787234	0.06779661016949153	0.10091743119266056	0.102803738317757	0.06140350877192982	0.14423076923076922
CC(C)C(C)(O)C(=O)NCCC(O)NCC(O)CO	0.15492957746478872	0.16101694915254236	0.10084033613445378	0.10256410256410256	0.15789473684210525	0.2037037037037037
CCc1cccc(NC(=O)c2c(-c3ccc(F)cc3)c(-c3ccc(F)cc3)c(CC[C@@H](O)C[C@@H](O)CC(=O)[O-])n2C(C)C)c1	0.48125	0.2727272727272727	0.09090909090909091	0.10382513661202186	0.37583892617449666	0.20833333333333334
CC1(C)O[C@@H]2C[C@H]3[C@@H]4C[C@H](F)C5=CC(=O)C=C[C@]5(C)[C@@]4(F)[C@@H](O)C[C@]3(C)[C@]2(C(=O)CO)O1	0.08064516129032258	0.10828025477707007	0.20863309352517986	0.2116788321167883	0.09032258064516129	0.1597222222222222
O=C(/C=C\c1ccc(O)c(O)c1)OCCc1ccccc1	0.19863013698630136	0.1746031746031746	0.09230769230769231	0.09375	0.26548672566371684	0.09302325581395349
CC/C=C\C/C=C\C/C=C\C=C\c1ccccc1	0.12	0.1015625	0.07142857142857142	0.07258064516129033	0.15254237288135594	0.072
C/C=C(\C)C(=O)O[C@H]1C[C@@H](C)C=C(C)C=C2C=C[C@H](C)[C@H](CC[C@@H]3C[C@@H](O)CC(=O)O3)[C@H](C)[C@H](O)[C@H]12	0.09230769230769231	0.12048192771084337	0.5789473684210527	0.5752212389380531	0.10365853658536585	0.28776978417266186
Cc1ccc(C)c2c1C(=O)C(=O)c1cc(O)cc(O)c1C2=O	0.13725490196078433	0.1484375	0.08461538461538462	0.0859375	0.14516129032258066	0.07692307692307693
CC1=CC[C@@H]2[C@@H](C)CC[C@@H]12	0.02877697841726619	0.03571428571428571	0.1111111111111111	0.1134020618556701	0.037383177570093455	0.09
COc1ccc([C@@H]2C(=O)c3ccccc3C2=O)cc1	0.19014084507042253	0.136	0.088	0.08943089430894309	0.23423423423423423	0.07142857142857142
C=C(C)[C@@H]1CC[C@@]2(C)CC[C@@]3(C)[C@@H]([C@H](C)O)CC[C@]3(C)[C@H]12	0.042682926829268296	0.06666666666666667	0.104	0.11475409836065574	0.05303030303030303	0.096
Nc1ncnc2c1ncn2[C@H]1CC[C@@H](CO)[C@@H](Cc2cccc(Cl)c2)CC1	0.10285714285714286	0.10666666666666667	0.0958904109589041	0.09722222222222222	0.1258741258741259	0.07432432432432433
CC(C)c1cc(-c2ccc(F)cc2)c(-c2cccc(Br)c2)n1/C=C/[C@@H](O)C[C@@H](O)CC(=O)O	0.4305555555555556	0.4435483870967742	0.08125	0.09615384615384616	0.5535714285714286	0.19444444444444445
CCCNC(=O)O[C@@H]1CC[C@@H](O)C=C[C@]2(C)[C@H]3CC[C@@]4(C)[C@H](CC[C@@H]5CC[C@](C)(C(=O)O)C(=O)N5CC[C@]43C)[C@H]21	0.08695652173913043	0.09392265193370165	0.19254658385093168	0.1875	0.0782122905027933	0.18633540372670807
CC(C)c1cc(-c2cccc(Br)c2)c(-c2ccc(F)cc2)n1/C=C/[C@@H](O)C[C@@H](O)CC(=O)O	0.4405594405594406	0.4435483870967742	0.08125	0.09615384615384616	0.5535714285714286	0.19444444444444445
C=C(CC/C=C(\C)C[C@H](C)[C@H]1CC[C@@]2(C)CC[C@@H]3CC=C4C(C)(C)[C@@H](O)CC[C@]43C)CC[C@]12C	0.050505050505050504	0.07100591715976332	0.1513157894736842	0.1456953642384106	0.060240963855421686	0.10828025477707007
CC(=O)O[C@H]1CC(=O)O[C@@H]2C[C@@H]3C=C[C@H]4C[C@H](O)CC[C@]4(C)[C@H]3CC[C@@]21C	0.05555555555555555	0.07236842105263158	0.2661290322580645	0.27049180327868855	0.06040268456375839	0.16417910447761194
CN1[C@H]2CC[C@H]1CC(OC(c1ccccc1)c1ccccc1)C2	0.20394736842105263	0.08333333333333333	0.1111111111111111	0.12121212121212122	0.16153846153846155	0.08759124087591241
COC(=O)c1ccccc1O	0.1328125	0.12380952380952381	0.10891089108910891	0.1111111111111111	0.17708333333333334	0.09900990099009901
CC[C@H]1C(=O)OCC(C)(C)[C@@H]2CCc3cc(OC)cc(OC)c3C21	0.06470588235294118	0.09219858156028368	0.1746031746031746	0.168	0.07971014492753623	0.11363636363636363
COc1cc(OC)c(C(=O)CCCN2CCCC2)c(OC)c1	0.10625	0.10294117647058823	0.13385826771653545	0.136	0.10687022900763359	0.10852713178294573
CCN(CC)CCOC(=O)C1(C2CCCCC2)CCCCC1	0.05325443786982249	0.055944055944055944	0.10687022900763359	0.10852713178294573	0.050359712230215826	0.09923664122137404
Cc1cc(C)c2c(c1CCCN1CCC(c3noc4cc(F)ccc34)CC1)C(=O)N2	0.15517241379310345	0.14473684210526316	0.11258278145695365	0.11409395973154363	0.16551724137931034	0.07741935483870968
COc1cc(Nc2nc(N)nc(N)n2)ccc1OC	0.09803921568627451	0.13709677419354838	0.06299212598425197	0.064	0.10569105691056911	0.05511811023622047
C[Si](C)(C)c1ccc(O)c(O)c1	0.08955223880597014	0.12264150943396226	0.08653846153846154	0.08823529411764706	0.11764705882352941	0.08737864077669903
CC(C)C/C(=N\[C@@H](C)C(=O)O)C(C)=C\c1ccccc1	0.19858156028368795	0.19327731092436976	0.10569105691056911	0.12605042016806722	0.23423423423423423	0.15384615384615385
CCCSc1ccc(C(C)(C)C)cc1	0.10071942446043165	0.14545454545454545	0.14285714285714285	0.11320754716981132	0.1308411214953271	0.09174311926605505
O=CCCCC(=O)Nc1ccc(/N=N/c2ccc(S(=O)(=O)NC(=O)O)cc2)cc1	0.21739130434782608	0.1736111111111111	0.08666666666666667	0.08783783783783784	0.18840579710144928	0.10204081632653061
CC1=C(CC(=O)O)c2cc(F)ccc2/C1=C\c1ccc(S(C)(=O)=O)cc1	0.23178807947019867	0.272	0.09285714285714286	0.09420289855072464	0.2727272727272727	0.10144927536231885
COc1ccc(-c2cc(-c3ccccc3)nc(C(C)C)c2/C=C/[C@@H]2C[C@@H](O)CC(=O)O2)cc1	0.26666666666666666	0.23809523809523808	0.17333333333333334	0.1917808219178082	0.2642857142857143	0.10759493670886076
CCCc1c(C/C=C/[C@@H](O)C[C@@H](O)CC(=O)[O-])c(-c2ccc(F)cc2)cn1C(C)C	0.304635761589404	0.4049586776859504	0.10810810810810811	0.125	0.4473684210526316	0.2074074074074074
CC(=O)OC[C@@]12C[C@H]1CC[C@H]1[C@@H](OC(=O)c1ccccc1)[C@@H]2CC[C@@H]1C[C@@H](OC(C)=O)C[C@@H]2[C@@H]1CCC21	0.0945273631840796	0.0903954802259887	0.1910828025477707	0.2012987012987013	0.08670520231213873	0.15527950310559005
Cc1cc(C2=C(C)NC(=O)c3ccccc3S(=O)(=O)N2)cc(F)c1	0.19078947368421054	0.15789473684210525	0.07246376811594203	0.07352941176470588	0.21138211382113822	0.05755395683453238
COC(=O)[C@@]1(OC(C)=O)CC[C@H]2[C@@H]3C[C@H](C)C4=CC(=O)CC[C@]4(C)[C@H]3CC[C@@]21C	0.060109289617486336	0.07741935483870968	0.16666666666666666	0.16058394160583941	0.05194805194805195	0.1347517730496454
CC(C)C[C@H](N)C(=O)N1CCC[C@H]1C(=O)N[C@@H](Cc1ccc(O)cc1)C(=O)N1CCC[C@H]1C(=O)O	0.17222222222222222	0.1794871794871795	0.11949685534591195	0.13548387096774195	0.17763157894736842	0.16447368421052633
CC/C=C\C/C=C\C/C=C\C=C\c1cccc(O)c1	0.08974358974358974	0.1171875	0.0873015873015873	0.08870967741935484	0.13114754098360656	0.07936507936507936
NC(=O)[C@H](CO)N1CCC[C@H]1C(=O)O	0.08571428571428572	0.07758620689655173	0.09174311926605505	0.10377358490566038	0.08108108108108109	0.12380952380952381
C[C@@H]1CN(c2ccc(F)cc2)C[C@H](Cc2ccccc2)C[C@@H]1OCC(O)C[C@@H](O)CC(=O)O	0.3684210526315789	0.26573426573426573	0.1513157894736842	0.1610738255033557	0.3858267716535433	0.27007299270072993
C=C1/C(=C\C=C2/CCC[C@]3(C)[C@@H]([C@H](C)CCCC(C)C)CC[C@@H]23)C[C@@H](O)C[C@@H]1O	0.08333333333333333	0.11258278145695365	0.15714285714285714	0.17647058823529413	0.10135135135135136	0.14184397163120568
CC(C)CC(=O)O[C@H]1C[C@@H](C)C=C2C=C[C@H](C)[C@H](CC[C@@H]3C[C@@H](O)CC(=O)O3)[C@H]21	0.10795454545454546	0.13513513513513514	0.7608695652173914	0.8181818181818182	0.11643835616438356	0.3879310344827586
COc1ccncc1SC(=O)c1ccc(C(=O)O)cc1	0.17123287671232876	0.16129032258064516	0.09523809523809523	0.0967741935483871	0.18803418803418803	0.11382113821138211
O=C1c2ccccc2C(=O)C1c1ccccc1	0.22388059701492538	0.12295081967213115	0.07377049180327869	0.075	0.2	0.056910569105691054
O=c1c(O)c(-c2ccc(F)cc2)oc2cc(O)ccc12	0.2391304347826087	0.22033898305084745	0.06976744186046512	0.07086614173228346	0.29906542056074764	0.05384615384615385
NCC(=O)NC(CC(=O)O)c1ccc(Cl)cc1	0.18382352941176472	0.19642857142857142	0.10344827586206896	0.11504424778761062	0.19444444444444445	0.1651376146788991
C=C1[C@H](OC(=O)c2cccnc2)CC(C)(C)C1	0.087248322147651	0.10655737704918032	0.13157894736842105	0.13392857142857142	0.1111111111111111	0.11304347826086956
CC(C)(CO)[C@@H](O)C(=O)NCCCO	0.11029411764705882	0.10714285714285714	0.11320754716981132	0.09433962264150944	0.11214953271028037	0.13592233009708737
Oc1ccc([C@H]2Oc3ccc(Cl)cc3C2=O)cc1	0.14482758620689656	0.13008130081300814	0.09016393442622951	0.09166666666666666	0.18584070796460178	0.056
C/C=C/c1ccc(O)c(OC)c1	0.08029197080291971	0.1308411214953271	0.08490566037735849	0.08653846153846154	0.13725490196078433	0.07547169811320754
N[C@H](CCC(=O)O)C(=O)N[C@@H](Cc1ccccc1)C(=O)O	0.2198581560283688	0.16	0.09448818897637795	0.10483870967741936	0.19658119658119658	0.1694915254237288
COc1ccc([C@H]2C(=O)c3ccccc3C2=O)cc1	0.19014084507042253	0.136	0.088	0.08943089430894309	0.23423423423423423	0.07142857142857142
C[C@@H](NC(=O)n1cncn1)C(=O)O	0.1111111111111111	0.11818181818181818	0.07339449541284404	0.09523809523809523	0.102803738317757	0.1262135922330097
NC(=O)N[C@@H](CC(=O)O)C(=O)O	0.11538461538461539	0.12380952380952381	0.05660377358490566	0.06796116504854369	0.10784313725490197	0.14432989690721648
OC[C@@H]1O[C@@H](OC[C@H](O)[C@@H](O)[C@H]1O)O[C@@H](CO)[C@H](O)[C@H]OO	0.04819277108433735	0.06521739130434782	0.09302325581395349	0.10317460317460317	0.06766917293233082	0.13821138211382114
COc1c(O)ccc2c1C(=O)C(C)=CC(=O)c1ccccc12	0.1891891891891892	0.14615384615384616	0.0916030534351145	0.09302325581395349	0.23076923076923078	0.07575757575757576
O=C(Nc1ccccc1)c1ccc(Br)cc1	0.2777777777777778	0.11666666666666667	0.06666666666666667	0.06779661016949153	0.22857142857142856	0.058333333333333334
OC[C@@H]1O[C@@H](O)[C@H](O)[C@@H](O)[C@@H]1O[C@@H]1O[C@@H](CO)[C@H](O)[C@H](O)[C@H]1O	0.029239766081871343	0.034722222222222224	0.1	0.1015625	0.03597122302158273	0.10077519379844961
CC(=O)OC[C@](CCn1cnc2cnc(N)nc21)COC(C)=O	0.11875	0.11764705882352941	0.10606060606060606	0.1076923076923077	0.09701492537313433	0.12403100775193798
CCC(=O)N[C@H]1c2ccccc2C=CCc2cc(OC)ccc21	0.19078947368421054	0.14074074074074075	0.12121212121212122	0.12307692307692308	0.22131147540983606	0.11363636363636363
COc1cc(C)c(OC)c(OC)c1OC	0.05442176870748299	0.0847457627118644	0.07964601769911504	0.07142857142857142	0.06956521739130435	0.05217391304347826
c1ccc(C(CCN2CCCC2)c2ccc(F)cc2)cc1	0.2553191489361702	0.15384615384615385	0.07462686567164178	0.08396946564885496	0.2719298245614035	0.06716417910447761
COc1ccc([C@@H]2Oc3cc(OC)c(OC)cc3C2=O)cc1	0.12738853503184713	0.13636363636363635	0.1076923076923077	0.109375	0.15079365079365079	0.07518796992481203
C=CCOc1cc(Cl)ccc1Cl	0.06474820143884892	0.09009009009009009	0.06481481481481481	0.0660377358490566	0.09433962264150944	0.05555555555555555
COc1cccc2c1C(=O)c1c(O)c3c(c(O)c1C2=O)C[C@@](O)(C(=O)CO)C[C@@H]3O[C@H]1C[C@H](N)[C@@H](O)[C@H](C)O1	0.12755102040816327	0.12790697674418605	0.16770186335403728	0.16981132075471697	0.1317365269461078	0.15432098765432098
CCCC/C=C\CCCCCCCC(=O)O	0.0738255033557047	0.09016393442622951	0.07627118644067797	0.07758620689655173	0.09401709401709402	0.11504424778761062
CC1(C)O[C@@](C)(CC[C@@H](O)CC(=O)O)C[C@H](O)[C@H]1O	0.1388888888888889	0.16101694915254236	0.12931034482758622	0.1415929203539823	0.15789473684210525	0.25
C[C@@H]1O[C@@H](OCc2cc(O)c3c(=O)cc(C)c(O)c3o2)[C@H](N)[C@H](O)[C@@H]1O	0.10119047619047619	0.1048951048951049	0.14285714285714285	0.1450381679389313	0.11678832116788321	0.14393939393939395
COc1cc([C@H]2OC(=O)c3ccccc3C2=O)cc(OC)c1OC	0.1518987341772152	0.12318840579710146	0.11194029850746269	0.11363636363636363	0.16279069767441862	0.08029197080291971
N#CN/C(=N\CC#N)c1csc(N)n1	0.04054054054054054	0.058333333333333334	0.04310344827586207	0.043859649122807015	0.042735042735042736	0.034482758620689655
C[C@@H](NC(=O)c1ccc(F)cc1)C(=O)Nc1ccc(Cl)cc1	0.29411764705882354	0.20161290322580644	0.07518796992481203	0.09302325581395349	0.2631578947368421	0.10077519379844961
Cn1nnc(-c2ccccc2)c1-c1ccc(S(N)(=O)=O)cc1	0.2733812949640288	0.20967741935483872	0.058823529411764705	0.05970149253731343	0.25	0.051470588235294115
NC(=O)c1sc2ccc(N)cc2c1-c1ccc(N(C)C)cc1	0.2054794520547945	0.192	0.07518796992481203	0.07633587786259542	0.2631578947368421	0.06766917293233082
COc1ccc(OC(C)CN)cc1OCCOCCO	0.11038961038961038	0.11627906976744186	0.09523809523809523	0.11475409836065574	0.12096774193548387	0.12295081967213115
COc1cc(-c2ccc(=O)c3cc(F)cc(F)c3n2)ccc1OC	0.17419354838709677	0.183206106870229	0.07194244604316546	0.072992700729927	0.20967741935483872	0.05714285714285714
CCOC(=O)Cc1ccc(N)cc1	0.11851851851851852	0.14814814814814814	0.12380952380952381	0.1262135922330097	0.1553398058252427	0.11428571428571428
N#C[C@H](O[C@H]1O[C@@H](CO[C@@H]2O[C@H](CO)[C@@H](O)[C@H](O)[C@H]2O)[C@@H](O)[C@H](O)[C@H]1O)c1ccccc1	0.1092896174863388	0.07975460122699386	0.1111111111111111	0.12	0.11764705882352941	0.11920529801324503
C=C[C@H](O)C#CC#CC(O)CCCCCC(=O)O	0.11564625850340136	0.12295081967213115	0.056451612903225805	0.06611570247933884	0.1282051282051282	0.16071428571428573
CS[C@@H](C)C(=O)N1CCC[C@H]1C(=O)O	0.09352517985611511	0.08695652173913043	0.10185185185185185	0.125	0.09090909090909091	0.1346153846153846
CC(C)OC(=O)C(C)(C)Oc1ccc(C(=O)c2ccc(Cl)cc2)cc1	0.20394736842105263	0.17293233082706766	0.13636363636363635	0.12121212121212122	0.208	0.12030075187969924
C[C@@]12CCC[C@@](C)([C@@H]1CC1CC)[C@H]1[C@@H](O)C[C@@H]2O	0.031446540880503145	0.04580152671755725	0.14912280701754385	0.15178571428571427	0.03937007874015748	0.13043478260869565
O=C1OC[C@H]([C@H](O)c2ccccc2)C(=O)N1	0.1510791366906475	0.11764705882352941	0.10434782608695652	0.11607142857142858	0.16363636363636364	0.09565217391304348
N[C@@H](Cc1ccc(O)c(O)c1)C(=O)O	0.1259259259259259	0.1574074074074074	0.09174311926605505	0.10377358490566038	0.1650485436893204	0.12380952380952381
CC(C)=CCC[C@]1(C)CC[C@H]2[C@@H]3CCC4=CC(=O)CC[C@]4(C)[C@H]3CC[C@@]21C	0.049723756906077346	0.07947019867549669	0.13768115942028986	0.13138686131386862	0.06756756756756757	0.09090909090909091
Nc1ncnc2c1ncn2[C@@H]1O[C@H](CO)[C@@H](O)[C@H]1O	0.06329113924050633	0.08461538461538462	0.0975609756097561	0.09917355371900827	0.07936507936507936	0.09836065573770492
COc1ccc2c(c1)[C@]13CCCC[C@@H]1[C@H](C2)N(C)CC3	0.06790123456790123	0.07352941176470588	0.1111111111111111	0.11290322580645161	0.08461538461538462	0.07751937984496124
CC(=O)N1N=C(c2ccccc2)c2cc(N)ccc2N1	0.2198581560283688	0.15079365079365079	0.06923076923076923	0.0703125	0.23893805309734514	0.06153846153846154
CCCCCC/C=C\CCCCCCCCCC(=O)O	0.06832298136645963	0.08208955223880597	0.06923076923076923	0.0703125	0.08527131782945736	0.104
C/C=C(\C)C(=O)O	0.06451612903225806	0.08247422680412371	0.06451612903225806	0.06593406593406594	0.08695652173913043	0.08888888888888889
C=C1[C@H]2CC[C@H](C)[C@H](C)CC[C@@]12C	0.02040816326530612	0.03361344537815126	0.11428571428571428	0.11650485436893204	0.02608695652173913	0.08411214953271028
OC[C@@H]1O[C@@H](Oc2ccccc2)[C@H](O)[C@@H](O)[C@@H]1O	0.12244897959183673	0.08661417322834646	0.11864406779661017	0.1206896551724138	0.13675213675213677	0.1391304347826087
Oc1ccc2c(c1)C(=O)c1cc3ccccc3n(C2)CCN1C	0.17532467532467533	0.12408759124087591	0.08823529411764706	0.08955223880597014	0.21138211382113822	0.05755395683453238
C=CCN(/C=C1\C(=O)C=C[C@H]1c1ccccc1)C(=O)C(C)(C)CCC	0.17197452229299362	0.15441176470588236	0.1889763779527559	0.15503875968992248	0.1968503937007874	0.13636363636363635
COc1cc(-c2nc(N)nc(N)n2)ccc1OC	0.1	0.15966386554621848	0.06451612903225806	0.06557377049180328	0.1271186440677966	0.056451612903225805
CC1(C)C(=O)CC[C@H](C)[C@]1(C)CC[C@H](C)O[C@H]1O[C@@H](CO[C@@H]2O[C@H](C)[C@@H](O)[C@H](O)[C@H]2O)C[C@@H](O)[C@H]1C	0.06565656565656566	0.07602339181286549	0.19463087248322147	0.2054794520547945	0.06547619047619048	0.16447368421052633
Cc1ccc(C(=O)C(C)CN2CCCCC2)cc1	0.1292517006802721	0.1487603305785124	0.11764705882352941	0.14912280701754385	0.16521739130434782	0.11864406779661017
C[C@@H](NC(=O)CCCCCN)C(=O)O	0.11764705882352941	0.09649122807017543	0.08181818181818182	0.10377358490566038	0.09090909090909091	0.1568627450980392
C/C=C\c1ccc(O)c(OC)c1	0.08029197080291971	0.1308411214953271	0.08490566037735849	0.08653846153846154	0.13725490196078433	0.07547169811320754
C[C@@](O)(c1ccc(F)cc1)C(=O)Nc1ccc(C(=O)O)cc1	0.2962962962962963	0.21311475409836064	0.10077519379844961	0.08527131782945736	0.2767857142857143	0.11023622047244094
N#C[C@H](O[C@H]1O[C@H](CO[C@@H]2O[C@H](CO)[C@@H](O)[C@H](O)[C@H]2O)[C@@H](O)[C@H](O)[C@H]1O)c1ccccc1	0.1092896174863388	0.07975460122699386	0.1111111111111111	0.12	0.11764705882352941	0.11920529801324503
Cc1ccc2nc(-c3ccc(F)cc3)nc(N)c2c1	0.2158273381294964	0.24561403508771928	0.046153846153846156	0.046875	0.2803738317757009	0.038461538461538464
C=C[C@]1(C)C[C@@H](OC(=O)c2ccccc2)N(C)C1	0.13793103448275862	0.104	0.11864406779661017	0.1206896551724138	0.16666666666666666	0.11016949152542373
CCCNC(=O)O[C@H]1O[C@@H](CO)[C@@H](O)[C@H](NC(=O)[C@H](N)CN)[C@@H]1O[C@H]1O[C@H](C)[C@@H](O)[C@H]1O	0.09239130434782608	0.07407407407407407	0.15862068965517243	0.16901408450704225	0.06962025316455696	0.19285714285714287
COc1ccc(C[C@@H]2NC[C@H](O)[C@H]2OC(C)=O)cc1	0.11258278145695365	0.13709677419354838	0.16379310344827586	0.16666666666666666	0.14285714285714285	0.15517241379310345
CSCC[C@@H](NC(=O)[C@@H](N)Cc1ccc(O)cc1)C(=O)O	0.18620689655172415	0.17886178861788618	0.112	0.12295081967213115	0.17647058823529413	0.1694915254237288
CC1=C2C[C@H]3[C@](C)(CC[C@@H]4O[C@@H](O)CC(=O)[C@H](O)CC[C@]43C)[C@H](C)C[C@@]2(C)C1	0.04371584699453552	0.06493506493506493	0.16176470588235295	0.15555555555555556	0.052980132450331126	0.1056338028169014
CCC[C@H](C)CCC[C@@H](C)[C@H]1CC[C@H]2[C@@H]3CC[C@H]4C[C@@H](O)CC[C@]4(C)[C@H]3CC[C@]12C	0.06417112299465241	0.06832298136645963	0.1527777777777778	0.16312056737588654	0.056962025316455694	0.15384615384615385
COC1=CC(=O)C[C@@H](C)[C@]12Oc1c(Cl)c(OC)cc(OC)c1C2=O	0.09090909090909091	0.10071942446043165	0.13076923076923078	0.1328125	0.08823529411764706	0.08955223880597014
CC(C)C[C@H](NC(=O)[C@@H](O)[C@H](N)Cc1ccccc1)C(=O)O	0.2517985611510791	0.20491803278688525	0.1015625	0.12096774193548387	0.25663716814159293	0.19658119658119658
CCNCC#CCOC(=O)c1ccc(O)cc1	0.13194444444444445	0.14285714285714285	0.13043478260869565	0.13274336283185842	0.14912280701754385	0.12173913043478261
COc1ccc(C(CN(C)C)C2(O)CCCCC2)cc1	0.09615384615384616	0.14285714285714285	0.11290322580645161	0.12396694214876033	0.12096774193548387	0.096
C=C1C(=O)O[C@H]2[C@H]1CC/C(C)=C/CC[C@@]1(C)O[C@@H]21	0.04430379746835443	0.05343511450381679	0.1282051282051282	0.13043478260869565	0.05555555555555555	0.07377049180327869
CCOC(=O)C1=C(C)NC(C)=C(C(=O)OC)C1c1cccc(Cl)c1Cl	0.1375	0.14814814814814814	0.12878787878787878	0.13076923076923078	0.13636363636363635	0.1297709923664122
N[C@@H]1[C@@H](O)O[C@H](CO)[C@@H](O)[C@@H]1O	0.028169014084507043	0.034782608695652174	0.08653846153846154	0.08823529411764706	0.03636363636363636	0.10891089108910891
Oc1cc(O)c2c(c1)OCCc1cc(O)c(O)cc1C2=O	0.10897435897435898	0.10606060606060606	0.08527131782945736	0.08661417322834646	0.11904761904761904	0.07751937984496124
Nc1ccc(C[C@H](N)C(=S)O)cc1	0.1111111111111111	0.1388888888888889	0.07339449541284404	0.08490566037735849	0.14563106796116504	0.08411214953271028
CS(=O)(=O)CCCN1CCOC2C1C(=O)C(C)C2	0.06493506493506493	0.096	0.1592920353982301	0.16216216216216217	0.056	0.1206896551724138
CC(=O)OC[C@H]1C[C@@H]2[C@@H]3C[C@H](F)C4=CC(=O)CC[C@]4(C)[C@H]3CC[C@@]21C	0.06358381502890173	0.08275862068965517	0.1796875	0.18253968253968253	0.07042253521126761	0.13636363636363635
COc1ccc(S(=O)(=O)NC2CCCCC2)cc1	0.09210526315789473	0.13008130081300814	0.10833333333333334	0.11016949152542373	0.09836065573770492	0.08196721311475409
COc1cc(/C=C/C(=O)O)ccc1O	0.10869565217391304	0.16666666666666666	0.10091743119266056	0.102803738317757	0.17475728155339806	0.11214953271028037
CCCCC/C=C\C/C=C\CCCCCC(=O)O	0.07096774193548387	0.0859375	0.07258064516129033	0.07377049180327869	0.08943089430894309	0.1092436974789916
CCC(=O)c1cc(OC)c(OC)cc1O	0.09154929577464789	0.12280701754385964	0.12962962962962962	0.1320754716981132	0.11818181818181818	0.12037037037037036
CNCc1cc(O)cc(OC)c1O	0.08695652173913043	0.09821428571428571	0.08333333333333333	0.08490566037735849	0.102803738317757	0.08411214953271028
C[C@@H]1[C@H]2C3=CC[C@H]4[C@@]5(C)C[C@@H](O)C(=O)C(=O)C(C)(C)[C@@H]5CC[C@]4(C)[C@]3(C(=O)CO)CC[C@]2(C(=O)CCl)O1	0.08080808080808081	0.1	0.17532467532467533	0.16993464052287582	0.07692307692307693	0.1464968152866242
CNC(=N)N1C=CC[C@H]1C(=O)N[C@H](C(=O)N[C@@H](CCCN)C(=O)O)C(=O)N[C@H]2CCNC(=O)[C@H](Cc3ccccc3)NC2=O	0.1791044776119403	0.1111111111111111	0.11475409836065574	0.12222222222222222	0.15168539325842698	0.1340782122905028
O=C(O)c1coc2cc(O)ccc2c1=O	0.13043478260869565	0.16216216216216217	0.10810810810810811	0.11009174311926606	0.16981132075471697	0.0990990990990991
CCCCCCCCO[C@@H]1O[C@H](CO)[C@@H](O)[C@H](O[C@@H]2O[C@H](CO)[C@@H](O)[C@H](N)[C@H]2O)[C@H](O)[C@H](O)[C@H]1O	0.039603960396039604	0.03389830508474576	0.09937888198757763	0.10062893081761007	0.03488372093023256	0.11392405063291139
CC(=O)c1ccc(O)c(OC)c1	0.10526315789473684	0.1320754716981132	0.11764705882352941	0.12	0.13861386138613863	0.10784313725490197
O=C1/C(=C/c2ccc(Cl)cc2)Oc2cc(Cl)ccc21	0.14189189189189189	0.12698412698412698	0.0625	0.06349206349206349	0.1810344827586207	0.038461538461538464
COc1cc(CCCOC(=O)CCCC(=O)OC)ccc1O	0.13548387096774195	0.12878787878787878	0.12598425196850394	0.128	0.125	0.15447154471544716
CCCCCCCCCCCCCCCCCC(=O)O	0.06832298136645963	0.0661764705882353	0.06923076923076923	0.0703125	0.06870229007633588	0.104
C=CC(C)(C)[C@]1(O)CC[C@@H]2[C@@H]3CC[C@H]4C[C@@H](O)CC[C@]4(C)[C@H]3CC[C@@]21C	0.02197802197802198	0.046052631578947366	0.1417910447761194	0.11851851851851852	0.03355704697986577	0.09352517985611511
C[C@@H]1C/C=C/C=C/C=C/C=C/[C@H](O[C@@H]2O[C@H](C)[C@@H](O)[C@H](N)[C@@H]2O)C[C@@H]2O[C@](O)(C[C@@H](O)C[C@H]3O[C@@H]3/C=C/C(=O)O1)C[C@H](O)[C@H]2C(=O)O	0.09375	0.07389162561576355	0.18435754189944134	0.1864406779661017	0.09230769230769231	0.14673913043478262
CCNCOc1cc(OC)c(C(=O)OC)cc1O	0.10067114093959731	0.12295081967213115	0.12931034482758622	0.13157894736842105	0.11864406779661017	0.1206896551724138
Cc1ccc(-n2c(=O)c3ccccc3n2C)cc1	0.19424460431654678	0.13008130081300814	0.07258064516129033	0.07377049180327869	0.30097087378640774	0.056
N[C@H](CC(C(=O)O)Cc1ccc(O)cc1)C(=O)O	0.18115942028985507	0.20353982300884957	0.1016949152542373	0.11304347826086956	0.2018348623853211	0.17272727272727273
CC[C@H](C)CNC(=O)[C@@H]1C=C2c3cccc4[nH]cc(c34)C[C@H]2N(C)C1	0.14814814814814814	0.15217391304347827	0.15037593984962405	0.1796875	0.17557251908396945	0.15151515151515152
CC[C@H](C)C(=O)O[C@H]1C[C@@H](C)C=C2C=C[C@H](C)[C@H](CC[C@@H](O)C[C@@H](O)CC(=O)NO)[C@H]21	0.20606060606060606	0.18620689655172415	0.4067796610169492	0.5327102803738317	0.16783216783216784	0.7553191489361702
CCCCC/C=C\C=C/C=C/C[C@@H](O)CC(=O)O	0.12244897959183673	0.15	0.07317073170731707	0.08333333333333333	0.1565217391304348	0.18018018018018017
O=C(NCCN1CCOCC1)c1ccc(Cl)cc1	0.12837837837837837	0.12	0.11666666666666667	0.11864406779661017	0.13445378151260504	0.08130081300813008
C/C=C\[S@](=O)C[C@@H](C)[C@H](C)[C@@H](O)[C@@H](O)C(=O)O	0.12857142857142856	0.19090909090909092	0.07758620689655173	0.09821428571428571	0.17757009345794392	0.16981132075471697
COc1cc(-c2ccc(F)cc2)cc(CC2CCCCC2)c1OCC(O)C[C@@H](O)CC(=O)[O-]	0.2839506172839506	0.2746478873239437	0.11464968152866242	0.12337662337662338	0.3037037037037037	0.1836734693877551
CCCCCCCC/C=C\CCCCCCCC(=O)O	0.06832298136645963	0.08208955223880597	0.06923076923076923	0.0703125	0.08527131782945736	0.104
C[C@]12C(=O)O[C@@]=CC1(C)[C@H]1CC[C@@H]1[C@@H]2C	0.033112582781456956	0.04878048780487805	0.12844036697247707	0.1308411214953271	0.04201680672268908	0.0990990990990991
Nc1ncnc2c1ncn2[C@@H]1O[C@H](CO)[C@@H](O)[C@@H]1O	0.06329113924050633	0.08461538461538462	0.0975609756097561	0.09917355371900827	0.07936507936507936	0.09836065573770492
CC(C)c1cc2c(c(O)c1O)CC(=O)c1cc(O)c(O)c(C(=O)O)c1C2=O	0.1625	0.16911764705882354	0.09285714285714286	0.11029411764705882	0.15789473684210525	0.1259259259259259
COc1cc(O[C@@H]2O[C@H](CO)[C@@H](O)[C@H](O)[C@H]2O)ccc1C	0.08860759493670886	0.10687022900763359	0.13934426229508196	0.14166666666666666	0.1111111111111111	0.15
CCOCCN(Cc1ccc(N)cc1)C(=O)N1CCC[C@H]1C(=O)N[C@@H](CC(=O)O)C(=O)NCC(=O)NCC(=O)O	0.15384615384615385	0.1511627906976744	0.11627906976744186	0.1242603550295858	0.14201183431952663	0.16463414634146342
CCCCC/C=C\C=C/C=C/C[C@@H](O)CC(=O)[O-]	0.08552631578947369	0.104	0.07317073170731707	0.08333333333333333	0.10833333333333334	0.12931034482758622
O=C(COc1ccccc1)Nc1ccccc1	0.2992125984251969	0.11290322580645161	0.08196721311475409	0.08333333333333333	0.1981981981981982	0.07377049180327869
CC(=O)O[C@@H]1[C@H](OC(C)=O)[C@@H](C)C(=O)O[C@H](C)C1	0.058823529411764705	0.08	0.2169811320754717	0.22115384615384615	0.04838709677419355	0.18518518518518517
COc1cc2c(c(OC)c1OC)-c1ccc(OC)c(=O)cc1[C@@H](NC(C)=O)CC2	0.12716763005780346	0.13513513513513514	0.13286713286713286	0.1267605633802817	0.12413793103448276	0.09523809523809523
CSCC[C@@H](NC=O)C(=O)c1ccc(Cl)cc1	0.14084507042253522	0.16379310344827586	0.10256410256410256	0.11403508771929824	0.16071428571428573	0.11304347826086956
CCCCCCC/C=C/[C@@H](O)CC(=O)O	0.11428571428571428	0.16216216216216217	0.07894736842105263	0.09009009009009009	0.16981132075471697	0.17307692307692307
CN(CCc1ccccc1)C(=O)C(CN1CCC(O)CC1)(c1ccccc1)c1ccccc1	0.2634730538922156	0.12195121951219512	0.12658227848101267	0.12101910828025478	0.19333333333333333	0.09259259259259259
C=C(CCCC(C)C)[C@H]1CC[C@@]2(C)C(=O)C[C@@H]12	0.08053691275167785	0.08943089430894309	0.14285714285714285	0.16666666666666666	0.08403361344537816	0.13392857142857142
COc1cc(C(=O)NC2CCCNC2)cc(OC)c1OC	0.08074534161490683	0.08888888888888889	0.11904761904761904	0.12096774193548387	0.08396946564885496	0.09375
CCOC(=O)[C@@H](CCc1ccccc1)N[C@H]1CCc2ccccc2N(CC(=O)O)C1=O	0.2848101265822785	0.15789473684210525	0.13333333333333333	0.1506849315068493	0.22142857142857142	0.1736111111111111
COc1cc(C=O)c2c(-c3ccc(F)cc3)ccnc2c1OC	0.21621621621621623	0.224	0.06521739130434782	0.0661764705882353	0.26495726495726496	0.057971014492753624
