# Supplementary material for: Transformer-Decoder GPT Models for Generating Virtual Screening Libraries of HMG-Coenzyme A Reductase Inhibitors: Effects of Temperature, Prompt Length, and Transfer-Learning Strategies
Source: J Chem Inf Model. 2024 Nov 7;64(22):8464–80. doi: 10.1021/acs.jcim.4c01309 (PMC11600504; doi:10.1021/acs.jcim.4c01309)
Supplement: Supplementary file 3 — ci4c01309_si_003.zip [file ci4c01309_si_003.zip › Datasets/xfer_Learning_files/NoXA5K6S_model_gen_ic50_results/NoXA5K6S_0p0_Docking_Molecules_QED_props.csv]

IC50	QED	SMILES	MW	aLogP	HBA	HBD	RotBond	AromRings	Score
80.85819	0.2942482783410213	CCNCOC(=O)C1=C(C)NC2=C(C(=O)C[C@H](c3ccc(Cl)cc3)C2)[C@@H]1c1ccc(O)c(OC)c1	496.99100000000016	4.526000000000004	7	3	7	2	-7.3
18.610641	0.1568888746348767	C[C@@H]1C/C=C/C=C/C=C/C=C/[C@H](O[C@@H]2O[C@H](C)[C@H](O)[C@H](N)[C@@H]2O)C[C@H]2O[C@@](O)(C[C@@H](O)C[C@@H]3O[C@@H]3/C=C/C(=O)O1)C[C@H](O)[C@H]2C(=O)O	665.7330000000004	0.11970000000000325	14	7	3	0	-7.6
240.35664	0.12355939995364419	CO[C@H]1[C@H](O)[C@H](CO)O[C@@H](O[C@@H]2[C@@H](COS(=O)(=O)O)O[C@@H](C)[C@@H](OS(=O)(=O)O)[C@@H]2O)[C@@H]1OS(=O)(=O)O	594.5440000000003	-4.191699999999991	19	6	11	0	-7.3
514.16724	0.4508876642059434	NCCS[C@@H]1c2c(O)cc(O)cc2O[C@H](c2ccc(O)c(O)c2)[C@H]1O	365.40700000000004	1.7366000000000001	8	6	4	2	-7.5
623.6134	0.24349344471837575	C=C[C@](C)(O)CC/C=C(\C)CC/C=C(/C)CC/C=C(/C)CC/C=C(\C)CCC=C(C)C	426.72900000000027	9.5758	1	1	16	0	-5.9
275.5902	0.44026671859524713	C=CCOC(=O)C1=C(C)NC2=C(C(=O)C[C@@H](c3ccc(Cl)cc3)C2)[C@@H]1c1ccc(O)c(OC)c1	479.9600000000002	5.145000000000005	6	2	6	2	-7.3
366.29428	0.7470967971332925	C#CCN1CCCC[C@H]1CN2c3ccccc3C=Cc3ccccc32	328.45900000000006	4.796200000000004	2	0	3	2	-7.3
240.35664	0.12355939995364419	CO[C@H]1[C@@H](O)[C@H](CO)O[C@@H](O[C@H]2[C@@H](COS(=O)(=O)O)O[C@@H](C)[C@@H](OS(=O)(=O)O)[C@@H]2O)[C@@H]1OS(=O)(=O)O	594.5440000000003	-4.191699999999991	19	6	11	0	-7.1
514.16724	0.4508876642059434	NCCS[C@H]1c2c(O)cc(O)cc2O[C@H](c2ccc(O)c(O)c2)[C@H]1O	365.40700000000004	1.7366000000000001	8	6	4	2	-7.3
608.66364	0.3151345760203198	C=C1[C@H](OC(=O)/C=C(\C)CC)C[C@@H](C(C)C)[C@H]2/C(=C/C)C(=O)[C@H](OC(=O)[C@H](C)CC)[C@@H]12	430.5850000000002	5.205900000000006	5	0	7	0	-6.5
142.83858	0.6775214157082775	C=CC(=C)CC[C@@H]1[C@]2(C)CCCC(C)(C)[C@H]2CC[C@]1(C)O	290.491	5.502400000000007	1	1	4	0	-6.0
672.43134	0.24393629364522848	Cn1c2ccccc2c(=O)c2c(O)cc3c(c21)C[C@@H]([C@@](C)(O)CO[C@@H]1O[C@@H](CO)[C@@H](O)[C@@H](O)[C@@H]1O)O3	503.5040000000002	-0.7317000000000007	10	6	5	3	-8.3
79.29492	0.05191024038951026	O=CC(=O)OC[C@H]1O[C@@H](Oc2cc(O)c3c(=O)c(OS(=O)(=O)O)c(-c4ccc(O)c(O)c4)oc3c2)[C@@H](O)[C@@H](O)[C@@H]1O	600.4630000000004	-1.3131000000000015	17	7	8	3	-8.8
698.3097	0.31184363018252953	CCNC(=O)CCC/C=C\C[C@H]1[C@@H](O)C[C@@H](O)[C@@H]1/C=C/[C@@H](O)CCc1ccccc1	415.5740000000001	3.1469000000000014	4	4	12	1	-6.8
738.43964	0.15357222557362782	C[C@H]1O[C@@H](Oc2cc(O)c3c(=O)c(O[C@@H]4O[C@@H](CO)[C@@H](O)[C@@H](O)[C@@H]4O)c(-c4ccc(O)cc4)oc3c2)[C@@H](O)[C@@H](O)[C@@H]1O	594.5220000000004	-1.743800000000001	15	9	6	3	-8.3
234.5623	0.21646123688292346	CC(/C=C/C=C(C)/C=C/[C@]12O[C@@H](CC1(C)C)C[C@@]2(C)O)=C\C=C\C=C(C)\C=C\C=C(/C)[C@H]1C=C2C(C)(C)CCC[C@@]2(C)O1	584.885	9.998999999999997	3	1	9	0	0.0
608.66364	0.3151345760203198	C=C1[C@@H](OC(=O)/C=C(\C)CC)C[C@@H](C(C)C)[C@H]2/C(=C/C)C(=O)[C@H](OC(=O)[C@H](C)CC)[C@@H]12	430.5850000000002	5.205900000000006	5	0	7	0	-7.2
544.2581	0.5840658854586245	C=C/C(C)=C\C[C@@H]1[C@](C)(O)[C@H](O)[C@@H](OC(C)=O)[C@@H]2C(C)(C)CCC[C@]12C	364.52600000000024	4.014800000000004	4	2	4	0	-6.7
683.1242	0.5085929687917149	C#C[C@]1(O)CC[C@H]2[C@@H]3CCc4cc(O)c(O)cc4[C@H]3CC[C@@]21C	312.4090000000001	3.3182000000000027	3	3	0	1	-7.9
683.1242	0.5085929687917149	C#C[C@@]1(O)CC[C@H]2[C@@H]3CCc4cc(O)c(O)cc4[C@@H]3CC[C@@]21C	312.4090000000001	3.3182000000000027	3	3	0	1	-7.6
738.43964	0.15357222557362782	C[C@@H]1O[C@@H](Oc2cc(O)c3c(=O)c(O[C@@H]4O[C@@H](CO)[C@@H](O)[C@@H](O)[C@@H]4O)c(-c4ccc(O)cc4)oc3c2)[C@@H](O)[C@@H](O)[C@@H]1O	594.5220000000004	-1.743800000000001	15	9	6	3	-8.6
240.35664	0.12355939995364419	CO[C@@H]1[C@H](O)[C@H](CO)O[C@@H](O[C@@H]2[C@@H](COS(=O)(=O)O)O[C@@H](C)[C@@H](OS(=O)(=O)O)[C@@H]2O)[C@@H]1OS(=O)(=O)O	594.5440000000003	-4.191699999999991	19	6	11	0	-7.6
738.43964	0.15357222557362782	C[C@H]1O[C@H](Oc2cc(O)c3c(=O)c(O[C@@H]4O[C@@H](CO)[C@@H](O)[C@@H](O)[C@@H]4O)c(-c4ccc(O)cc4)oc3c2)[C@@H](O)[C@@H](O)[C@@H]1O	594.5220000000004	-1.743800000000001	15	9	6	3	-8.4
54.183933	0.07762851607028477	C=C(/C=C/C=C(/CO)[C@H]1CC[C@@]2([C@H](CCCO)/C(=C(\C)C(=O)Cc3ccccc3)CC[C@@]2(C)O)[C@@H]1O)CCCCCOC(C)=O	622.8430000000001	5.960100000000008	7	4	16	1	-6.8
79.086334	0.3750405942104898	CCCCOC(=O)C1=C(C)NC2=C(C(=O)C[C@@H](c3ccc(Cl)cc3)C2)[C@@H]1c1ccc(O)c(OC)c1	496.0030000000002	5.759100000000006	6	2	7	2	-7.4
62.507637	0.5512651961830369	C=C1/C(=C\C=C2/CCC[C@@]3(C)[C@H]2CC[C@@H]3[C@H](C)/C=C/[C@H](O)C2CC2)C[C@@H](O)C[C@@H]1O	412.6140000000002	5.0906000000000065	3	3	5	0	-7.4
146.19606	0.1004059208596147	N#C[C@@]1(O[C@@H]2O[C@@H](CO)[C@@H](O)[C@H](O)[C@@H]2O)C=C[C@@H](OS(=O)(=O)O)[C@@H](OS(=O)(=O)O)[C@@H]1OS(=O)(=O)O	573.4850000000004	-4.800919999999994	19	7	9	0	-6.2
48.259766	0.17606489523127736	O=C(/C=C/c1ccc(O)cc1)OC[C@H]1O[C@@H](Oc2cc(O)c3c(c2)O[C@@H](c2ccc(O)cc2)CC3=O)[C@@H](O)[C@H](O)[C@@H]1O	580.5420000000004	1.9528999999999992	12	6	7	3	-8.5
738.43964	0.15357222557362782	C[C@@H]1O[C@H](Oc2cc(O)c3c(=O)c(O[C@@H]4O[C@@H](CO)[C@@H](O)[C@@H](O)[C@@H]4O)c(-c4ccc(O)cc4)oc3c2)[C@@H](O)[C@@H](O)[C@@H]1O	594.5220000000004	-1.743800000000001	15	9	6	3	-8.2
240.35664	0.12355939995364419	CO[C@@H]1[C@@H](O)[C@H](CO)O[C@@H](O[C@H]2[C@@H](COS(=O)(=O)O)O[C@@H](C)[C@@H](OS(=O)(=O)O)[C@@H]2O)[C@@H]1OS(=O)(=O)O	594.5440000000003	-4.191699999999991	19	6	11	0	-7.0
437.7184	0.4883117604002477	CC(C)CCC[C@@H](C)[C@H]1CC[C@H]2[C@@H]3CC=C4C[C@@H](O)CC[C@]4(C)[C@H]3CC[C@@]21C	386.6640000000002	7.388700000000009	1	1	5	0	-7.2
661.3254	0.1619685018389435	COc1ccc(-c2cc(=O)c3c(O)cc(O)c([C@@H]4O[C@@H](CO)[C@@H](O)[C@@H](O)[C@@H]4O[C@@H]4O[C@@H](C)[C@@H](O)[C@@H](O)[C@@H]4O)c3o2)cc1O	608.5490000000003	-1.0479	15	9	6	3	-8.8
112.32784	0.6031745212502947	CCOC(=O)C1=C(C)NC2=C(C(=O)C[C@H](c3ccc(Cl)cc3)C2)[C@@H]1c1ccc(O)c(OC)c1	467.94900000000024	4.978900000000006	6	2	5	2	-7.8
