# Supplementary material for: Transformer-Decoder GPT Models for Generating Virtual Screening Libraries of HMG-Coenzyme A Reductase Inhibitors: Effects of Temperature, Prompt Length, and Transfer-Learning Strategies
Source: J Chem Inf Model. 2024 Nov 7;64(22):8464–80. doi: 10.1021/acs.jcim.4c01309 (PMC11600504; doi:10.1021/acs.jcim.4c01309)
Supplement: Supplementary file 3 — ci4c01309_si_003.zip [file ci4c01309_si_003.zip › Datasets/xfer_Learning_files/NoXA5K6S_model_gen_ic50_results/NoXA5K6S_0p0_Refined_Molecules_QED_props.csv]

IC50	QED	SMILES	MW	aLogP	HBA	HBD	RotBond	AromRings
[9.609432e+08]	0.7678960426430868	CSC1=NC[C@]2(S1)C(=O)Nc1ccccc12	250.348	2.2998000000000003	3	1	0	1
[4.838292e+09]	0.4398796289019807	O=S1(=O)NCCCN1	136.17600000000002	-1.1859000000000004	2	2	0	0
[3.980298e+10]	0.4347944578283113	C1CNCC1	71.123	0.36979999999999996	1	1	0	0
[640779.4]	0.07165847858470716	C#CCCCCCCCCCCCCCCCCCCCCCCCCCCCCCCCC	474.90200000000056	12.732599999999978	0	0	30	0
[1646389.9]	0.48036118048386334	ClP(Cl)OCCCl	181.386	2.946300000000001	1	0	3	0
[1066.0535]	0.49074718067629763	COOC(=O)C1=C(C)NC2=C(C(=O)C[C@H](c3ccc(Cl)cc3)C2)[C@@H]1c1ccc(O)c(OC)c1	469.9210000000002	4.520400000000004	7	2	5	2
[6.5596915e+08]	0.6458368128234665	CCCCn1c(=O)c2ccccc2c2ccccc21	251.329	3.9548000000000023	1	0	3	3
[1309688.1]	0.6947561868371893	O=CC[C@H](O)CCc1ccccc1	178.23100000000002	1.5691	2	1	5	1
[7141818.]	0.5887185492672754	C1SSCSSCSSC1	248.51	4.0592000000000015	6	0	0	0
[5537823.]	0.2688756778064338	C[C@H](C[P@](=O)(O)OCCN)OC(=O)CCCC[C@@H]1SC[C@@H]2NC(=O)N12	395.418	1.0633999999999997	8	3	11	0
[169717.42]	0.7101933113575172	C=CC[C@@]1(C(=O)O)CC[C@@H]2[C@@H]3CCC4=CC(=O)CC[C@]4(C)[C@H]3CC[C@@]21C	356.50600000000014	5.165400000000005	3	1	3	0
[2.3162442e+08]	0.379863162985881	OC1([C@H](O)CO)CCCN1	147.174	-1.5883999999999996	4	4	2	0
[111740.734]	0.6195107806579373	C[C@@H]1O[C@@]2(C)C=CCC(C)(C)C2=C[C@@H]1O	208.301	2.437200000000001	2	1	0	0
[25002174.]	0.4509195721350228	CCO[C@]12CC=CC(=O)[C@]1(C)[C@@H]1CC[C@]3(O)C(=O)O[C@@]4(C)[C@@H]5C[C@@]6(C)[C@@H]7C(=O)[C@](OC[C@@H]6C(=O)O5)(O[C@@]734)[C@@H]1C[C@@H]2O	572.6070000000003	0.766800000000001	11	2	2	0
[2036563.6]	0.5947654106147441	SCCc1ccccc1	138.23499999999999	2.1589	0	1	2	1
[6.720247e+08]	0.2725700991978578	CN[C@](N)(C(=O)O)C(=O)O	148.118	-1.9699999999999998	6	4	3	0
[670270.56]	0.5544786683067923	CSC[C@H]1NC(=O)N1	132.188	-0.011699999999999933	2	2	2	0
[286577.84]	0.30870330656649436	CSC[C@@H](NC(=O)CC[C@@H](N)C(=O)O)C(=O)NCCC(=O)O	335.38200000000006	-1.3827999999999967	8	5	11	0
[5.904885e+08]	0.7606255236128502	CCN1c2ccccc2N(C)CCc2ccccc21	252.36099999999993	3.8369000000000026	2	0	1	2
[1.340138e+08]	0.5642711129869765	N[C@@H]1CCCC[C@@H]1C(=O)O	143.186	0.5884999999999998	3	2	1	0
[1.0829223e+13]	0.5412819114011972	c1ncc2ccccc2n1	130.14999999999995	1.6298	2	0	0	2
[5565.7593]	0.3364730396099824	C[C@@H](/C=C/C[C@H]1C(=O)CC[C@@H]1CC(=O)O)O[C@@H]1O[C@@H](CO)[C@@H](O)[C@@H](O)[C@@H]1O	388.41300000000007	-0.7922999999999982	9	5	8	0
[199219.92]	0.4614454978025572	NCCC[C@H](N)CC(=O)N[C@@H](Cc1c[nH]c2ccccc12)C(=O)O	332.4040000000001	0.736100000000002	5	5	9	2
[297465.94]	0.7321055768966893	CNCCc1ccc(O)c(OC)c1	181.23499999999996	1.1626999999999998	3	2	4	1
[237967.98]	0.7073368409499289	CCNCCCCCNC(=O)c1ccc(C)c(C)c1	262.397	2.813040000000001	2	2	8	1
[28532.105]	0.7197929948138142	NCOc1ccc(-c2ccc(-c3ccccc3)cc2)cc1	275.351	4.3156000000000025	2	1	4	3
[193279.61]	0.3395462719325411	N#C/C(=C/CO[C@@H]1O[C@@H](CO)[C@@H](O)[C@H](O)[C@@H]1O)CO	275.25700000000006	-2.754819999999999	8	5	5	0
[80.85819]	0.2942482783410213	CCNCOC(=O)C1=C(C)NC2=C(C(=O)C[C@H](c3ccc(Cl)cc3)C2)[C@@H]1c1ccc(O)c(OC)c1	496.99100000000016	4.526000000000004	7	3	7	2
[3.100407e+09]	0.46843327311218513	C[C@H]1OCC[C@@H]1S	118.20099999999998	1.0936	1	1	0	0
[12362300.]	0.411989422910991	N#[N+]CCCCCCC	127.211	2.8098800000000015	1	0	5	0
[6.68943e+09]	0.483975014189646	C1=CSCCN1	101.174	0.7939999999999998	2	1	0	0
[1.0829223e+13]	0.5412819114011972	c1nc2ccccc2cn1	130.14999999999995	1.6297999999999997	2	0	0	2
[1.5657016e+08]	0.7951857704823088	CC[C@@H]1[C@@H]2CCN3CC[C@]4(c5ccccc5N(C(C)=O)[C@@H]4C2)[C@@H]13	310.4410000000001	3.183600000000002	2	0	1	1
[24470282.]	0.660491458109249	N[C@H]1CO[C@H](CNC(=O)c2ccccc2)[C@H]1O	236.27100000000002	-0.4965999999999999	4	3	3	1
[225416.16]	0.43174152929174725	CC#Cc1ccc(O)c(O)c1	148.16099999999997	1.4691999999999996	2	2	0	1
[1.5247659e+08]	0.7983544207854293	CN[C@@]1(c2ccccc2)CCCCC1=O	203.2849999999999	2.2443999999999997	2	1	2	1
[6035985.5]	0.8033434915512147	S=C(c1ccccc1)N1CCN(Cc2ccccc2)CC1	296.439	3.1799000000000017	3	0	3	2
[4237388.]	0.7335415843541329	CO[P@@](=O)(CC[C@@H](N)C(=O)O)Oc1ccccc1	273.22499999999997	1.7069	6	2	7	1
[74168.46]	0.7752937501501347	OCc1ccc(O)c(CCNc2ccc(F)cc2)c1	261.296	2.6782000000000004	3	3	5	2
[345753.7]	0.36617803179028435	C=CC[S@@](=O)[C@@H](CC)SSCCC	238.44299999999996	3.4486000000000026	3	0	8	0
[5265.1646]	0.379503930243474	CC[C@H](O)/C=C/C=C\C/C=C\C/C=C\C=C\[C@@H](O)CCC(=O)O	320.42900000000014	3.544200000000002	4	3	12	0
[14344458.]	0.639432313791248	N[C@H](C=O)Cc1ccc(O)cc1	165.192	0.4608999999999996	3	2	3	1
[593968.4]	0.6700469675323384	C[C@H]1C=C2C(=O)OC[C@@H]2[C@@H](O)[C@@H]2CC(C)(C)C[C@@H]12	250.33799999999997	2.1488000000000005	3	1	0	0
[3.545343e+08]	0.5102676328149929	N[C@@H]1c2ccccc2[C@@H](O)[C@@H]1O	165.19199999999998	0.09430000000000005	3	3	0	1
[29328234.]	0.4895392683258688	N[C@H](C(=O)O)c1ccc(O)c(O)c1	183.16299999999998	0.18220000000000003	5	4	2	1
[1520.2645]	0.11195152786945621	CNCCNC(=N)N1C=C[C@H](CNCCO)[C@@]2(C1)[C@@H]1CC[C@@H](C)[C@]23C[C@](O)(CO[C@@H]2CCCCC2)C(C(=O)O)=C3C1	573.7790000000005	2.045470000000002	9	7	11	0
[1439799.8]	0.5054777278883696	O=CN1CCCCCCC1	141.214	1.4088999999999998	1	0	1	0
[1746926.1]	0.6928651446337725	CNC[C@@H](C)c1ccccc1	149.237	2.0095	1	1	3	1
[5244746.]	0.9137732157129952	Cc1csc(NC(=O)c2ccc(C(F)(F)F)cc2)n1	286.27799999999996	3.722620000000002	2	1	2	2
[88653.63]	0.4035855364331932	CSc1nc(N)nc2c1ncn2[C@@H]1O[C@H](CO)[C@@H](O)[C@H]1O	313.33900000000006	-1.2581000000000007	9	4	3	2
[18703.764]	0.6879749532627998	CC#C[C@]1(O)CC[C@@H]2[C@@H]3CCC4=CC(=O)CCC4=C3CC[C@@]21C	310.437	3.946800000000003	2	1	0	0
[16856.016]	0.01947825208834601	CC[N+](C)(C)CCCCCCCCCCCCCCC(=O)OC[C@H](CO[P@@](=O)(O)OC[C@H]1O[C@@H](n2ccc(=O)[nH]c2=O)[C@H](O)[C@@H](O)[C@H]1O)OCCCCCCCCCCCCC	907.1569999999995	7.057300000000009	13	5	38	1
[1973321.6]	0.5946278653023711	N=CC(=O)NCc1ccc(O)cc1	178.191	0.6579699999999999	2	3	3	1
[205613.44]	0.2995349239569053	O[C@@H]1[C@H](CO[C@@H]2OC[C@@H](O)[C@@H](O)[C@@H]2O)O[C@@H](OCc2ccccc2)[C@@H](O)[C@H]1O	402.39600000000013	-2.533599999999996	10	6	6	1
[31423462.]	0.6040486526917701	Fc1nccc(-c2ccccc2)c1	173.19	2.8877000000000006	1	0	1	2
[25002174.]	0.4509195721350228	CCO[C@@]12CC=CC(=O)[C@]1(C)[C@@H]1CC[C@@]3(O)C(=O)O[C@@]4(C)[C@@H]5C[C@@]6(C)[C@@H]7C(=O)[C@](OC[C@@H]6C(=O)O5)(O[C@@]734)[C@@H]1C[C@@H]2O	572.6070000000003	0.766800000000001	11	2	2	0
[2024429.9]	0.9346253952058919	O[C@@H]1CS[C@@H](Sc2nc(-c3ccccc3)on2)CS1	312.44100000000003	2.9532000000000007	7	1	3	2
[7206775.]	0.8255162400696111	CC[C@H](NC(=O)c1ccccc1)C(=O)NCCc1ccccc1	310.397	2.5539000000000005	2	2	7	2
[27445012.]	0.7114404193458228	N#CCOc1cccc2c1C(=O)c1ccccc1C2=O	263.25199999999995	2.3643800000000006	4	0	2	3
[1000524.9]	0.2993811814298295	Nc1nonc1/C(=N\O)Nc1ccccc1	219.204	0.8996999999999994	6	3	2	2
[13015393.]	0.6758655832300473	CN1Cc2ccccc2S(=O)(=O)N(C)C1=O	240.28399999999993	0.8725	3	0	0	1
[5099239.5]	0.1430944687640218	CSC(=O)CCCCCCCCCCCCCCCCCCCCCCCCCO	442.79400000000044	9.230699999999999	3	1	25	0
[1482981.5]	0.5380235425169	O=[n+]1cc(-c2ccc(O)cc2)cc(-c2ccccc2)c2ccccc21	326.37500000000006	4.7939000000000025	2	1	2	4
[356287.75]	0.7414992298611337	Cc1onc(-c2ccccc2)c1C(=O)Nc1ccc(Br)cc1	357.207	4.664820000000002	3	1	3	3
[163872.28]	0.7838935975928305	C[C@@](O)(CO)[C@@H]1Cc2cc3ccc(=O)oc3cc2O1	262.26099999999997	0.8397999999999998	5	2	2	2
[528649.3]	0.7040147937102859	CCCC1(CC(=O)O)CCCC1	170.25199999999992	2.821600000000001	2	1	4	0
[1.7668115e+09]	0.28105332093320184	O[C@H]1C[C@H](O)[C@@]2(O)N[C@@H]1C[C@@H]2O	175.184	-2.476699999999999	5	5	0	0
[22781506.]	0.6309438242183276	CCO[C@H]1O[C@H]2CO[C@H](OC)[C@@H]1O2	190.195	0.09319999999999973	5	0	3	0
[1186329.8]	0.8266942723881185	CN(c1ccccc1)C1CCN(CCc2ccccc2)CC1	294.442	3.829900000000003	2	0	5	2
[84563.48]	0.21612420384443246	O=COC[C@H]1O[C@@H](O[C@@H]2C[C@H](O)[C@H](CO)O[C@H](O)[C@@H]2O)[C@@H](O)[C@H](O)[C@@H]1O	384.334	-4.8263999999999925	12	7	6	0
[937564.06]	0.7547912340497552	COCCc1ccc(OCCN2CCCCC2)cc1	263.3809999999999	2.7402000000000015	3	0	7	1
[184859.75]	0.9032522572725609	O[C@]1(c2ccccc2)CCCN(CCCN2CCCCC2)CC1	316.4890000000001	3.236100000000002	3	1	5	1
[44311140.]	0.6376607826524294	CO[C@H](C)C(=O)c1ccccc1	164.204	1.9042000000000001	2	0	3	1
[595194.4]	0.23411806646122416	OC[C@@H](O)[C@H](O)[C@@H](O)c1cnc([C@@H](O)[C@@H](O)[C@@H](O)CO)cn1	320.29800000000006	-4.028399999999999	10	8	8	1
[478664.12]	0.7666044505891744	C=C(N)c1ccc(OC)c(OC)c1	179.21899999999997	1.6332	3	1	3	1
[4710928.]	0.7064102071687411	CCCN1CC[C@@H](c2ccccc2)C1	189.302	2.8859000000000012	1	0	3	1
[18.610641]	0.1568888746348767	C[C@@H]1C/C=C/C=C/C=C/C=C/[C@H](O[C@@H]2O[C@H](C)[C@H](O)[C@H](N)[C@@H]2O)C[C@H]2O[C@@](O)(C[C@@H](O)C[C@@H]3O[C@@H]3/C=C/C(=O)O1)C[C@H](O)[C@H]2C(=O)O	665.7330000000004	0.11970000000000325	14	7	3	0
[3500771.]	0.5421014507552446	C[Si](C)(C)CCO	118.25199999999998	1.3169	1	1	2	0
[182691.95]	0.6500790582218501	CNCC[C@@H](O)c1ccc(O)cc1	181.23499999999999	1.0351	3	3	4	1
[66472224.]	0.1285096872016889	OCCCCCCCCCCCCCCCCCCCCCCCCCCCCO	426.7700000000004	9.113600000000002	2	2	27	0
[1428292.6]	0.7463930561418352	CCCC[C@@]1(c2ccccc2)CCN(C)C1	217.35599999999994	3.4501000000000026	1	0	4	1
[8913679.]	0.8928399482937237	C[C@@H](Oc1ccccc1)C(=O)Nc1ccccc1	241.29	3.092600000000001	2	1	4	2
[200043.53]	0.8159366325673494	C[C@@H]1Oc2c(ccc3c2OC[C@@H](c2ccc(O)cc2)O3)C(=O)O1	314.29300000000006	2.7999	6	1	1	2
[4.4943127e+10]	0.46638545064132825	O=C[C@@H]1CCCN1	99.13300000000001	-0.06269999999999992	2	1	1	0
[inf]	0.09171378320194502	NCCOCCOCCOCCOCCOCCOCCOCCOCCCCCOCCOCCCCCOCCOCCN1N(O)CC1c2ccccc2OC	836.0739999999998	3.1566000000000125	17	2	46	1
[3.5945824e+10]	0.5061403767927674	C1=Cc2ccccc2CC1	130.18999999999997	2.646000000000001	0	0	0	1
[6.657859e+08]	0.4887189002149315	NCCC[C@@H](N)CC(=O)O	146.19	-0.4726999999999995	4	3	5	0
[4623923.]	0.4165882097779352	CCOP(=O)(OCC)[C@]1(C)CCC=[N+]1[O-]	235.21999999999997	2.3436000000000003	4	0	5	0
[16821146.]	0.09598627366500768	CCNC[C@H](O)CCCCCCCCCCCCCCCCCCCCCCCCCCO	469.8390000000005	8.701600000000004	3	3	29	0
[22317.947]	0.39684619923032916	C[C@@H]1[C@H]2C3=CC[C@@H]4[C@@]5(C)CC[C@@H](O)C(C)(C)[C@@H]5CC[C@@]4(C)[C@@]3(C)CC[C@@]2(C(=O)O)CC[C@@]1(C)O	472.7100000000004	6.204400000000007	4	3	1	0
[31291044.]	0.16931800715520587	FCCCCCCCCCCCCCCCCCCCCCCCC	356.65400000000017	9.557999999999998	0	0	22	0
[2.6703027e+09]	0.5693246285400515	BrCc1ccccc1	171.037	2.5815	0	0	1	1
[2622166.8]	0.630266558264904	CCC[S@](=O)[C@@H](CC)SSC	212.405	2.892400000000001	3	0	6	0
[393912.97]	0.12903643057309142	C[C@@H]1N[C@H](CCCCCCCCCCCCCCCCC(=O)O)C(=O)C[C@@H]1CCCCCN2CCCCC2	534.8700000000003	8.294600000000008	5	2	23	0
[6.9896845e+08]	0.4345385252504353	N[C@H](CO)CC(=O)O	119.11999999999999	-1.2192999999999998	4	3	3	0
[4696.45]	0.12141297093157498	CC[C@@](C)(O)C/C(=N\OS(=O)(=O)O)S[C@@H]1O[C@@H](CO)[C@@H](O)[C@@H](O)[C@@H]1O	405.4470000000001	-1.7964999999999982	11	6	7	0
[5265.1646]	0.379503930243474	CC[C@@H](O)/C=C/C=C\C/C=C\C/C=C\C=C\[C@@H](O)CCC(=O)O	320.42900000000014	3.544200000000002	4	3	12	0
[2550898.]	0.8120258834040486	Nc1snc(-c2ccccc2)c1C(=O)O	220.253	2.0905	4	2	2	2
[61556080.]	0.7665806075989674	CNCC[C@H](O)CCCN1C(=O)c2ccccc21	248.326	1.3973999999999995	3	2	7	1
[6.0052563e+08]	0.6717203136342019	CNc1ccccc1C(=O)O	151.165	1.4264999999999999	3	2	2	1
[5570185.5]	0.2325670245765076	CC(=N)NCCCCCNC(=N)N	185.27500000000003	0.22654000000000063	3	5	6	0
[57337848.]	0.7571056938901053	Cn1cc(C(=O)Nc2ccc(F)cc2)c2ccccc21	268.291	3.569700000000002	1	1	2	3
[277624.34]	0.43531213573437916	CNc1nc(N)nc2c1ncn2[C@@H]1O[C@H](CO)[C@@H](O)[C@H]1O	296.28700000000003	-1.9382999999999992	9	5	3	2
[5.8246925e+08]	0.5616326512588087	COC[C@H]1CCCN1	115.17600000000002	0.3848000000000001	2	1	2	0
[15602512.]	0.8716787122947903	CC(CNC(=O)c1ccccc1)c1ccccc1	239.318	3.220100000000002	1	1	4	2
[56119544.]	0.22695749910429205	OC1[C@@H](O)[C@H](O)[C@@H](O)[C@@H](O)[C@@H]1O	180.156	-3.8346000000000005	6	6	0	0
[1437563.4]	0.6173864199520035	C[C@@H]1C[C@]2(C)CC(=O)[C@]3(C)CC[C@@H](C)[C@@H]3C[C@@H]12	234.38299999999995	4.064000000000004	1	0	0	0
[7011515.5]	0.16681538234142315	N[C@@](CCCC[B-](O)(O)O)(C(=O)O)C(=O)O	236.009	-2.0607999999999995	8	6	7	0
[4880624.]	0.7792319097288438	CN1[C@H]2CC[C@@H]1CC(OC(=O)c1ccc(Cl)cc1)C2	279.76700000000005	3.1220000000000017	3	0	2	1
[21107.328]	0.3816187822931134	SCc1nc(NCCc2ccccc2)c(-c2ccccc2)c(-c2ccccc2)n1	397.5470000000001	5.895000000000006	3	2	7	4
[105160.484]	0.7991718330034605	C[C@H](C=C(c1cccs1)c1cccs1)N(C)C	263.431	4.191400000000003	1	0	4	2
[2242.106]	0.41389029933737337	C[C@H]1[C@@H](O)CC[C@@]2(C)CC[C@@]3(C)[C@@H](CC[C@@H]4[C@@]5(C)CC[C@@H](O)CC(C)(C)[C@@H]5CC[C@]43C)[C@H]12	444.7440000000003	7.21960000000001	2	2	0	0
[14638597.]	0.1175276566877947	C=C(O)CCCCCCCCCCCCCCCCCCCCCCCCCC	408.75500000000034	10.830499999999988	1	1	25	0
[6343383.5]	0.8004816761237145	CN(Cc1ccccc1)C(=O)CCc1ccccc1	253.34499999999994	3.277800000000002	1	0	5	2
[10030160.]	0.47166872249354747	CNCO[C@]1(CO)CO[C@@H](n2cnc3c(N)ncnc32)[C@@H]1O	310.314	-1.7771999999999988	9	4	5	2
[71695.71]	0.8748447664531825	O[C@H]1CN[C@@H](c2nc(-c3ccc(F)cc3)cs2)C1	264.32500000000005	2.3445	3	2	2	2
[2630953.8]	0.6734904792839665	CNC[C@H](O)c1ccccc1	151.20899999999997	0.9394000000000002	2	2	3	1
[7603.2036]	0.38870495309405906	C1C[C@H]2C3=CC[C@@H]4[C@@]5(C)CC[C@@H](O)C(C)(C)[C@@H]5CC[C@@]4(C)[C@@]3(C)CC[C@@]2(C(=O)O)CC[C@@]1(C)O	472.7100000000004	6.348500000000007	4	3	1	0
[90701.22]	0.19455218910709154	CCc1[cH-]c(-c2cccc(CCc3c(O)c(OC)c(OC)c4c(=O)[cH-]c(-c5ccc(O)cc5)[o+]c34)c2)cn1	510.5660000000002	6.016900000000007	7	2	8	5
[1780535.4]	0.8017905627958062	C/N=C1\SC[C@](O)(c2ccccc2)NC(=O)N1C	265.338	1.2057	3	2	1	1
[720347.94]	0.5146751707603372	C[C@@H](OC(=O)NCCc1c[nH]c2ccccc12)c1ccccc1[N+](=O)[O-]	353.3780000000001	4.1060000000000025	4	2	6	3
[915897.94]	0.37769616695307406	CC[C@@H](F)CCn1cc(C(=O)c2cccc3ccccc23)c2ccccc21	359.4440000000001	6.163700000000005	1	0	6	4
[72731.41]	0.7772477039982323	CCC(C)(C)C(=O)O[C@H]1C2=C(C)C(=O)O[C@@H]2C[C@@H]2CC[C@@H](O)[C@@H](C)[C@]21C	364.4820000000001	3.3933000000000018	5	1	3	0
[2281160.8]	0.7049585113744314	CNCc1ccc(OC)cc1	151.20899999999997	1.4146	2	1	3	1
[1.0104255e+10]	0.26326213346244803	O[C@H]1C[C@@]2(O)N[C@@H]1[C@@H](O)[C@@H]2O	161.15699999999998	-2.8668	5	5	0	0
[8135858.]	0.598789945957813	C/C(N)=C(\O)c1ccccc1	149.19299999999998	1.8918000000000001	2	2	1	1
[6414.5737]	0.18659818186705926	NC1(CCCCCCCCCCCCCCCCCCCCOc2ccccc2)CC1	429.73300000000023	8.968600000000004	2	1	22	1
[4083762.8]	0.7916864108563355	N#CCCCCNC(=O)Nc1ccc(C(=O)N2CCCC2)cc1	314.3890000000001	2.737980000000001	3	2	6	1
[32039.488]	0.564443871335669	CO[C@](C)(COC(=O)/C=C/c1ccc(O)c(OC)c1)c1ccc(OC)cc1	372.4170000000001	3.5276000000000023	6	1	8	2
[240.35664]	0.12355939995364419	CO[C@H]1[C@H](O)[C@H](CO)O[C@@H](O[C@@H]2[C@@H](COS(=O)(=O)O)O[C@@H](C)[C@@H](OS(=O)(=O)O)[C@@H]2O)[C@@H]1OS(=O)(=O)O	594.5440000000003	-4.191699999999991	19	6	11	0
[5.2141076e+09]	0.3940140689616751	Nc1nnc(N)c(N)n1	126.12300000000002	-1.3818000000000001	6	3	0	1
[1709.0063]	0.1408096426001528	OCC1=C[C@@H](N[C@@H]2[C@H](O)[C@@H](O)[C@@H](O[C@H]3O[C@@H](CO)[C@@H](O)[C@H](O)[C@@H]3O)[C@@H](CO)[C@@H]2O)[C@@H](O)[C@H](O)[C@@H]1O	513.4930000000002	-7.781899999999988	15	13	7	0
[77565968.]	0.1658083884516871	SCCCCCCCCCCCCCCCCCCCCCC	342.67700000000013	8.738100000000003	0	1	20	0
[17219030.]	0.8626679191144596	CCCN[C@]1(c2ccccc2)CCCCC1=O	231.3389999999999	3.0246000000000013	2	1	4	1
[180138.36]	0.803659317292583	OC[C@H](c1ccccc1)c1ccccc1	198.265	2.8108000000000004	1	1	3	2
[3.8807104e+08]	0.26647352037742006	N=[N+]=CC(=O)C[C@@H](N)C(=O)O	158.137	-1.3325299999999993	4	3	4	0
[5418.4995]	0.4503327790369639	CO[C@@]1(C)CCC[C@@]2(C)[C@H]1CC[C@@]1(C)[C@@H]2CC[C@]2(C)[C@@H]3CC[C@@H](O)[C@@H](C)[C@]3(C)CC[C@]21C	444.74400000000026	7.627700000000011	2	1	1	0
[7819598.]	0.7509633308761205	Oc1c(Cl)cccc1-c1ccccc1	204.656	3.712600000000002	1	1	1	2
[1425742.2]	0.7066361475346264	CCC[C@@H](CC)OC(=O)c1ccc(C)cc1	220.312	3.730520000000003	2	0	5	1
[1331279.6]	0.743219543884109	COCCn1c(=O)c2ccccc2c2cc(O)ccc21	269.3	2.5067000000000004	3	1	3	3
[3974273.8]	0.24180186920706534	CN(C(=O)CCCCCCCCCCCCCCCCCC)CCC(=O)O	383.6170000000002	6.571100000000007	3	1	20	0
[6368.8936]	0.4855391520744963	C[C@@H]([C@@H]1CC[C@H]2[C@H]3COC(=O)[C@@H]4C[C@]5(C)[C@H](C6=CC(=O)OC6)CC[C@@]5(O)[C@@H]4CC[C@]3(O)C2)O[C@@H](C)[C@H]1O	518.6470000000005	2.521800000000001	8	3	4	0
[285625.6]	0.8452774831181595	CN[C@H]1CCC[C@@H]1CCN1c2ccccc2Sc2ccccc21	324.49300000000005	5.067500000000004	3	1	4	2
[3197541.5]	0.5222474831360372	NCCSCC(=O)O	135.188	-0.23709999999999992	4	2	4	0
[3188.1677]	0.28559562468389715	C=C[C@@]1(C)CC(=O)[C@@H]2[C@]3(C)[C@@H](C[C@@H](OC(C)=O)[C@@]2(O)C1=O)C(C)(C)[C@H](OC(C)=O)[C@@H](OC(C)=O)[C@@H]3OC(=O)c1ccccc1	612.6720000000004	3.154600000000001	11	1	6	1
[15890016.]	0.4800655928455156	C[C@H]1NCCCC1	99.177	1.1484	1	1	0	0
[22505746.]	0.5920514001635974	C=CC[C@H]1CC(=O)N2CCC[C@H]1C2	179.26299999999998	1.8210000000000002	1	0	2	0
[2308609.2]	0.8038199533823455	C[C@H](N[C@@H](CCc1ccccc1)C(=O)O)C(=O)N1CCCC1	304.39000000000016	1.6728999999999998	4	2	7	1
[5618731.]	0.5265280274418117	CCC[C@H]1CCC(=O)O1	128.171	1.4921	2	0	2	0
[2519.929]	0.8206294213767534	C#CC1=C(CCCN2CCN(CC(=O)O)c3ccccc32)CC1	310.3970000000001	2.9014000000000015	4	1	6	1
[710344.25]	0.18621861406727355	CNCCCCNC(=O)c1ccc(C(=O)NCCNCCCNC(=O)CCCCCCC)cc1	475.6780000000004	2.6022000000000025	5	5	20	1
[871378.44]	0.7705689603447264	CCN[C@H]1CC[C@@H](c2ccccc2)C1	189.302	2.9322000000000017	1	1	3	1
[514.16724]	0.4508876642059434	NCCS[C@@H]1c2c(O)cc(O)cc2O[C@H](c2ccc(O)c(O)c2)[C@H]1O	365.40700000000004	1.7366000000000001	8	6	4	2
[23347.467]	0.6575876284358748	C[N+]1(C)CCC[C@@H]1COC(=O)[C@@](O)(c1ccccc1)C1CCCCC1	346.4910000000002	3.2365000000000013	3	1	5	1
[4196088.5]	0.14844101459869655	NC(N)=NCCC[C@H](NC(=O)CC[C@@H](N)C(=O)O)C(=O)O	303.319	-2.1984999999999957	8	6	10	0
[7.004586e+10]	0.42231618686094674	C1CCCCC1	84.162	2.3406000000000002	0	0	0	0
[4.2456462e+11]	0.5880205239656513	O=C1[C@@H](O)Oc2ccccc21	150.13299999999998	0.5801000000000001	3	1	0	1
[220115.27]	0.6872520782157445	C=C1OC(=O)C2=C1O[C@@H]1[C@H](O)CCC[C@H]1[C@@]3(C)CCCC(C)(C)[C@H]32	332.4400000000001	3.703400000000003	4	1	0	0
[266706.75]	0.2807478688927046	CCCSC[C@H](NC(=O)CC[C@H](N)C(=O)O)C(=O)NCC(=O)O	349.40900000000005	-0.992699999999997	8	5	12	0
[623.6134]	0.24349344471837575	C=C[C@](C)(O)CC/C=C(\C)CC/C=C(/C)CC/C=C(/C)CC/C=C(\C)CCC=C(C)C	426.72900000000027	9.5758	1	1	16	0
[275.5902]	0.44026671859524713	C=CCOC(=O)C1=C(C)NC2=C(C(=O)C[C@@H](c3ccc(Cl)cc3)C2)[C@@H]1c1ccc(O)c(OC)c1	479.9600000000002	5.145000000000005	6	2	6	2
[366.29428]	0.7470967971332925	C#CCN1CCCC[C@H]1CN2c3ccccc3C=Cc3ccccc32	328.45900000000006	4.796200000000004	2	0	3	2
[2.1188973e+10]	0.4433409768343679	COC(F)(F)F	100.03900000000002	1.1526	1	0	0	0
[307875.94]	0.6176200722615811	CO[C@H]1c2cc(C(C)C)c(O)c(O)c2[C@@]23CCCC(C)(C)[C@H]2[C@@H]1OC3=O	360.4500000000001	3.911800000000004	5	2	2	1
[5245221.]	0.4719538184396563	C[C@H]1C[C@H](O)CC(=O)O1	130.143	0.07280000000000003	3	1	0	0
[1.5679722e+11]	0.47666488574943633	CCC1=C(C)C(=O)O1	112.12799999999997	1.2272	2	0	1	0
[4019545.2]	0.7999989781457676	CN1CN(CCOc2ccc(Cl)cc2)CC1	240.73399999999998	1.9237	3	0	4	1
[860055.4]	0.9060730064432296	CS(=O)(=O)Nc1ccc(-c2ccccc2)cc1	247.31900000000005	2.725100000000001	2	1	3	2
[22317.947]	0.39684619923032916	C[C@@H]1[C@@H]2C3=CC[C@@H]4[C@@]5(C)CC[C@@H](O)C(C)(C)[C@@H]5CC[C@@]4(C)[C@@]3(C)CC[C@@]2(C(=O)O)CC[C@@]1(C)O	472.7100000000004	6.204400000000007	4	3	1	0
[1.573354e+09]	0.5993259738497402	c1csc(-c2ccccc2)c1	160.24099999999999	3.4151000000000016	0	0	1	2
[1891545.4]	0.8436990443404775	N#CC1=C(N)Oc2ccccc2[C@H]1c1ccccc1	248.28500000000003	2.9047800000000015	3	1	1	2
[648086.6]	0.7992584300808961	CCC[C@]1(c2ccccc2)CCCC(=O)N(C)C1	245.3659999999999	3.3668000000000022	1	0	3	1
[112748.02]	0.39832084372187765	CN[C@@H]1[C@@H](O)[C@H](O[C@H]2[C@@H](O)[C@H](O)[C@@H](CO)O[C@@H]2Oc2ccccc2)O1	357.3590000000001	-1.8476999999999975	9	5	6	1
[43388656.]	0.41623430947559875	CO/C=C(\C(=O)OC)c1ccccc1	192.21400000000003	1.8469	3	0	3	1
[285734.8]	0.2683727505504475	O[C@H]1CO[C@@H](O)[C@@H](O)[C@@H]1O[C@@H]1O[C@@H](CO)[C@@H](O)[C@@H](O)[C@@H]1O	312.271	-4.758099999999994	10	7	3	0
[240.35664]	0.12355939995364419	CO[C@H]1[C@@H](O)[C@H](CO)O[C@@H](O[C@H]2[C@@H](COS(=O)(=O)O)O[C@@H](C)[C@@H](OS(=O)(=O)O)[C@@H]2O)[C@@H]1OS(=O)(=O)O	594.5440000000003	-4.191699999999991	19	6	11	0
[68004.55]	0.5654477209272036	N#C[C@@H](O[C@H]1O[C@@H](CO)[C@@H](O)[C@@H](O)[C@H]1O)c1ccccc1	295.291	-0.9322200000000003	7	4	4	1
[7134432.]	0.5823308624582091	NCCCNCCCNC(=O)c1ccccc1	235.33100000000002	0.7449000000000001	3	3	8	1
[53454232.]	0.8230895278805683	c1cc2c(cc1O[C@@H]1OC[C@@H]3[C@@H](c4ccc5c(c4)OCO5)OC[C@H]13)OCO2	370.3570000000002	2.883000000000001	7	0	3	2
[321695.03]	0.5726209069485876	CCCn1c(=O)c2[nH]c(-c3ccc(OCCN4CCN(C)CC4)cc3)nc2n(CC)c1=O	440.54800000000023	1.6094	6	1	8	3
[1.5657016e+08]	0.7951857704823088	CC[C@H]1[C@H]2CCN3CC[C@]4(c5ccccc5N(C(C)=O)[C@@H]4C2)[C@@H]13	310.4410000000001	3.183600000000002	2	0	1	1
[10055886.]	0.5772580190883796	OCCC1CCCC1	114.18800000000002	1.559	1	1	2	0
[1.5657016e+08]	0.7951857704823088	CC[C@H]1[C@@H]2CCN3CC[C@]4(c5ccccc5N(C(C)=O)[C@@H]4C2)[C@@H]13	310.4410000000001	3.183600000000002	2	0	1	1
[27807378.]	0.4643641481312717	N[C@H]1C=C(CO)C[C@@H]1C(=O)O	157.16899999999998	-0.6631000000000002	4	3	2	0
[11274459.]	0.8804951917633962	CN[C@H](C)C(=O)Nc1ccc(-c2ccccc2)cc1	254.33300000000003	2.9000000000000004	2	2	4	2
[274351.22]	0.5177703025628106	CCC[N+](CCC)(CC)CCC	172.33599999999996	3.0531000000000015	0	0	7	0
[146117.06]	0.6715410034007648	FC(F)(F)c1ccc(-c2ccccc2)cc1	222.20900000000003	4.3724000000000025	0	0	1	2
[472573.]	0.49105609603377753	C[C@@H](CO)CCn1cc(C(=O)c2cccc3ccccc23)c2ccccc21	357.4530000000001	5.044000000000004	2	1	6	4
[1101837.6]	0.4140560182209488	ON=C1CCCCCCCN1	156.229	1.7179	2	2	0	0
[111740.734]	0.6195107806579373	C[C@H]1O[C@]2(C)C=CCC(C)(C)C2=C[C@@H]1O	208.301	2.437200000000001	2	1	0	0
[514.16724]	0.4508876642059434	NCCS[C@H]1c2c(O)cc(O)cc2O[C@H](c2ccc(O)c(O)c2)[C@H]1O	365.40700000000004	1.7366000000000001	8	6	4	2
[8913679.]	0.8928399482937237	C[C@H](Oc1ccccc1)C(=O)Nc1ccccc1	241.29	3.092600000000001	2	1	4	2
[580112.9]	0.3158625712650217	CSC[C@H](NC(=O)CC[C@H](N)C(=O)O)C(=O)NCC(=O)O	321.355	-1.7728999999999964	8	5	10	0
[83886408.]	0.6896284053885218	OC1(CN2CCN(CCCCCN3CCCCC3)CC2)CCCC1	337.55200000000013	2.5652999999999997	4	1	8	0
[12184157.]	0.2623409213899431	CNC(=O)CCCCCNC(=N)N	186.25900000000001	-0.22412999999999872	3	4	6	0
[62199060.]	0.23692240100189632	N/C(=N\O)c1ccc(O)cc1	152.153	0.48669999999999997	3	3	1	1
[59947140.]	0.30088208961778473	NNC(=O)c1ccccc1O	152.15299999999996	-0.00430000000000047	3	3	1	1
[6422.4336]	0.5886092679272192	C#Cc1ccc(OCCCN2CCC(N3CCCCC3)CC2)cc1	326.4840000000001	3.387100000000002	3	0	6	1
[24211734.]	0.35006604454749857	O[C@@H]1CO[C@@H](OC[C@@H]2O[C@@H](O)[C@@H](O)[C@@H]2O)[C@@H]1O	252.21900000000002	-3.4798999999999984	8	5	3	0
[313741.1]	0.7514137932384151	O[C@@](Cc1ccccc1)(c1ccccc1)[C@H](O)c1ccccc1	304.389	3.850500000000003	2	2	5	3
[29328234.]	0.4895392683258688	N[C@@H](C(=O)O)c1ccc(O)c(O)c1	183.16299999999998	0.18220000000000003	5	4	2	1
[2402660.2]	0.7517614927246454	CCCCNC(=O)c1ccc(OC)cc1	207.27299999999997	2.2251000000000003	2	1	5	1
[646153.75]	0.32886012487301036	C[S@@+](CC[C@H](N)C(=O)O)C[C@H]1O[C@@H](n2cnc3c(N)ncnc32)[C@H](O)[C@@H]1O	399.45300000000015	-1.9221999999999972	10	5	7	2
[459252.06]	0.7710981600127124	CC[C@H](c1ccc(O)c(O)c1)N1CCCC1	221.29999999999993	2.6447000000000003	3	2	3	1
[1162.111]	0.11297654327499126	C=C[C@H]1[C@H](O[C@@H]2O[C@H](CO)[C@@H](O)[C@H](O)[C@H]2O)OC=C(C(=O)OC)[C@H]1CCOC(=O)c1cc(O)c(O)c(O)c1	542.4900000000005	-1.0016000000000007	14	7	9	1
[384258.5]	0.6785313937379566	C[C@@]1(C(=O)O)CCC[C@]2(C)[C@H]3CC[C@H]4C[C@]3(C=C4CO)[C@H](O)C[C@@H]12	334.4560000000001	2.9833000000000016	4	3	2	0
[308951.25]	0.7343668443702249	Oc1cncc(C[C@@H]2CCCO2)n1	180.20699999999997	0.9037	4	1	2	1
[39863.293]	0.6943293149671289	CO[C@@H]1c2cc(C(C)C)c(O)c(O)c2[C@@]2(C)CCCC(C)(C)[C@@H]2[C@@H]1O	348.48300000000006	4.367200000000005	4	3	2	1
[205613.44]	0.2995349239569053	O[C@H]1[C@H](CO[C@@H]2OC[C@@H](O)[C@@H](O)[C@@H]2O)O[C@@H](OCc2ccccc2)[C@@H](O)[C@H]1O	402.39600000000013	-2.533599999999996	10	6	6	1
[312904.47]	0.5928039260995701	CO/C(O)=C1\C(C)=NC(C)=C(C(=O)OCCN2CCN(C)CC2)S1	355.4600000000001	1.5897000000000001	7	1	5	0
[1.833842e+08]	0.4278422889676552	OC[C@@H]1[C@@H](O)[C@H](O)[C@@H](O)c2nccn21	200.19400000000002	-1.8147000000000002	5	4	1	1
[7046722.]	0.6822856679512553	C=Cc1ccc(OC)c(OC)c1	164.20399999999998	2.3468	2	0	3	1
[3.7699254e+08]	0.5575192379129597	O=C1[C@H](O)Oc2ccccc2N1O	181.147	0.11959999999999998	4	2	0	1
[13145049.]	0.5692858637472971	CC[S@](=O)C[C@H](N)C(=O)O	165.214	-0.8330999999999991	4	2	4	0
[595194.4]	0.23411806646122416	OC[C@H](O)[C@H](O)[C@@H](O)c1cnc([C@@H](O)[C@@H](O)[C@@H](O)CO)cn1	320.29800000000006	-4.028399999999999	10	8	8	1
[8.021511e+08]	0.41176836917467974	C[C@H]([C@H](C)O)[N+](=O)[O-]	119.11999999999999	0.03239999999999993	3	1	2	0
[81530200.]	0.4893908029857256	C[C@H]1SCCSS1	152.309	2.4606000000000003	3	0	0	0
[22317.947]	0.39684619923032916	C[C@H]1[C@H]2C3=CC[C@@H]4[C@@]5(C)CC[C@@H](O)C(C)(C)[C@@H]5CC[C@@]4(C)[C@@]3(C)CC[C@@]2(C(=O)O)CC[C@@]1(C)O	472.7100000000004	6.204400000000007	4	3	1	0
[60444.02]	0.16685365193348575	NC[C@H]1O[C@@H](O[C@@H]2[C@@H](O)[C@@H](O[C@H]3O[C@@H](CO)[C@@H](O)[C@@H](N)[C@H]3O)[C@H](N)C[C@H]2N)[C@@H](O)[C@@H](O)[C@@H]1O	484.50300000000016	-7.2914000000000065	15	11	6	0
[1475139.]	0.2807971713066229	O=P(=O)(O)OC[C@@H]1O[C@H](O)[C@@H](OP(=O)(O)O)[C@H](O)[C@@H]1O	340.114	-2.8169	12	6	5	0
[6106.719]	0.09442638633453154	CSCCCCCC/C(=N\OS(=O)(=O)O)S[C@H]1O[C@@H](CO)[C@@H](O)[C@@H](O)[C@@H]1O	449.56900000000013	-0.0341000000000003	11	5	11	0
[19035968.]	0.526387410106081	CCO/N=C(/NC(=O)c1ccccc1)c1ccccc1	268.31600000000003	2.814700000000001	2	1	4	2
[104580.02]	0.81384815008094	C[C@@H](Cc1ccccc1)NCCc1ccccc1	239.36199999999997	3.449900000000002	1	1	6	2
[5141420.]	0.6490528176585232	CN/C(=N\c1ccccc1)NCCc1ccccc1	253.349	2.7258000000000004	2	2	4	2
[608.66364]	0.3151345760203198	C=C1[C@H](OC(=O)/C=C(\C)CC)C[C@@H](C(C)C)[C@H]2/C(=C/C)C(=O)[C@H](OC(=O)[C@H](C)CC)[C@@H]12	430.5850000000002	5.205900000000006	5	0	7	0
[847920.56]	0.30870330656649436	CSCC[C@@H](NC(=O)CC[C@@H](N)C(=O)O)C(=O)NCC(=O)O	335.38200000000006	-1.3827999999999974	8	5	11	0
[52464.21]	0.37012901640614926	OCCCc1ccc(O)c(O[C@H]2O[C@@H](CO)[C@@H](O)[C@@H](O)[C@@H]2O)c1	330.33299999999997	-1.504200000000001	8	6	6	1
[8571236.]	0.601955813506057	C[C@H](C(=O)O)c1ccc(O)c(O)c1	182.17499999999998	1.2858999999999998	4	3	2	1
[1892010.8]	0.33603397039593513	O=[P@]1(N(CCCl)CCCl)N[C@@H](OO)CCO1	293.0870000000001	1.6997	6	2	6	0
[4491822.5]	0.14219932586996537	S=C=Nc1ccc(OCCCCCCCCCCCCCCCCC)cc1	389.64900000000017	8.671100000000003	2	0	18	1
[8.677211e+12]	0.33649125455948037	[O-][n+]1ccccc1	95.10099999999998	0.3200000000000002	1	0	0	1
[5326.441]	0.09013753678444117	C[S@](=O)CCCC/C(=N\OS(=O)(=O)O)S[C@@H]1O[C@H](CO)[C@@H](O)[C@H](O)[C@H]1O	437.5140000000001	-1.7987999999999973	11	5	9	0
[4.6054374e+09]	0.5048725156350218	CC[C@H]1CCC(=O)C1	112.172	1.7656	1	0	1	0
[107151.79]	0.649994877794102	CC/N=C(\C)c1ccc(OC)cc1	177.24699999999999	2.5241000000000007	1	0	3	1
[3829859.]	0.7333931950889248	C[C@H](NC(=O)c1cc(-c2ccccc2)ccc1)c1ccccc1	301.389	4.844600000000003	1	1	4	3
[2569720.8]	0.6952936683928136	CC[C@@H](NC)c1ccccc1	149.237	2.3571	1	1	3	1
[9401209.]	0.5623959187626565	Brc1ccc(-c2ccc(-c3ccccc3)cc2)cc1	309.206	5.783100000000005	0	0	2	3
[142.83858]	0.6775214157082775	C=CC(=C)CC[C@@H]1[C@]2(C)CCCC(C)(C)[C@H]2CC[C@]1(C)O	290.491	5.502400000000007	1	1	4	0
[91023.66]	0.3667389649678885	CCCSc1ccc(OCCNC(=O)CCCNCCc2ccccc2)cc1	400.588	4.296200000000003	4	2	14	2
[2793470.8]	0.8548975392124086	Nc1c(C(=O)N2CCCCC2)cccc1-c1ccccc1	280.371	3.561900000000003	2	1	2	2
[26528.3]	0.5592375355752771	COC/C=C/c1ccc(O[C@H]2O[C@@H](CO)[C@@H](O)[C@@H](O)[C@@H]2O)cc1	326.345	-0.4751000000000005	7	4	6	1
[642327.94]	0.8430696364658984	C[C@H]1CN(C)CC=C1Nc1ccc(C#N)cc1	227.311	2.4355800000000007	3	1	2	1
[4406699.]	0.6992344815197976	Cc1oc(-c2ccccc2)nc1CCOc1ccccc1	279.33899999999994	4.271520000000002	3	0	5	3
[292052.03]	0.20441539901818104	CSCC[C@H](NC(=O)CC[C@@H](NC(=O)CC[C@@H](N)C(=O)O)C(=O)O)C(=O)O	407.4450000000001	-1.1493999999999955	10	6	14	0
[871378.44]	0.7705689603447264	CCN[C@@H]1CC[C@@H](c2ccccc2)C1	189.302	2.9322000000000017	1	1	3	1
[200995.47]	0.4827895988881376	C[C@@H](O)CCCn1cc(C(=O)c2cccc3ccccc23)c2ccccc21	357.4530000000001	5.186500000000004	2	1	6	4
[66788.83]	0.7532829085386502	CCC/C=C/C(=O)CCc1ccc(O)c(OC)c1	248.322	3.2588000000000017	3	1	7	1
[771233.9]	0.47584154271836315	CCCCSS[C@H](CC)[S@@](=O)CC	240.45899999999997	3.6726000000000028	3	0	8	0
[3.7821763e+08]	0.5719431747561196	NCc1ccccc1	107.15599999999996	1.1453	1	1	1	1
[1570.1737]	0.36998341413567515	CO[C@H]1CC[C@]2(C)[C@H]3CC[C@]4(C)[C@@H]5CC(C)(C)CC[C@]5(C)CC[C@@]4(C)C3=CC[C@@H]2C1(C)C	440.7560000000003	8.823000000000006	1	0	1	0
[50970880.]	0.2884398980046361	N[C@H]1[C@H](O)[C@H](O)[C@H](O)O[C@@H]1CO	179.17199999999997	-3.2550000000000003	6	5	1	0
[776857.4]	0.8691531108671878	CC(C(=O)O)c1ccc(C(=O)c2ccc(F)cc2)cc1	272.275	3.2448000000000015	3	1	4	2
[1162.111]	0.11297654327499126	C=C[C@@H]1[C@H](O[C@@H]2O[C@H](CO)[C@@H](O)[C@H](O)[C@H]2O)OC=C(C(=O)OC)[C@H]1CCOC(=O)c1cc(O)c(O)c(O)c1	542.4900000000005	-1.0016000000000007	14	7	9	1
[433577.12]	0.37769616695307406	C[C@@H](F)CCCn1cc(C(=O)c2cccc3ccccc23)c2ccccc21	359.44400000000013	6.163700000000005	1	0	6	4
[95934.89]	0.5182565830234147	C[C@@H]1C[C@@]2(C)[C@@H](CC[C@@H]3[C@H](C)CCCC[C@]32C)C1	248.45399999999992	5.665200000000006	0	0	0	0
[754638.2]	0.7383368758595739	CCCN[C@@H](CC)C(=O)c1ccc(OC)cc1	235.327	2.6561000000000012	3	1	7	1
[38264220.]	0.8671236149759124	NS(=O)(=O)c1ccc(C(=O)N2CCCCC2)cc1	268.3379999999999	0.9600999999999997	3	1	2	1
[672.43134]	0.24393629364522848	Cn1c2ccccc2c(=O)c2c(O)cc3c(c21)C[C@@H]([C@@](C)(O)CO[C@@H]1O[C@@H](CO)[C@@H](O)[C@@H](O)[C@@H]1O)O3	503.5040000000002	-0.7317000000000007	10	6	5	3
[7807213.5]	0.4970438926819971	NO[C@H](CCCN1C(=O)C=C[C@@H]1C(=O)O)C(=O)O	258.23	-1.0382999999999993	7	3	7	0
[64103000.]	0.6189858406131236	CCO[C@@H]1O[C@H]2CO[C@H](OC)[C@@H]12	174.196	0.3666999999999998	4	0	3	0
[231122.95]	0.2551659531538739	CO/N=C(\C(=O)N[C@@H]1C(=O)N2C(C(=O)O)=C(CSC(=O)c3ccco3)CS[C@H]12)c1csc(N)n1	523.5740000000002	0.9809999999999997	11	3	8	2
[90332.016]	0.4265522119497033	C[C@@H]1OC(=O)C=C[C@@H]1O[C@@H]1O[C@@H](CO)[C@@H](O)[C@@H](O)[C@@H]1O	290.268	-2.3269999999999986	8	4	3	0
[38459804.]	0.7144713459179298	Oc1ncccc1-c1ccccc1	171.199	2.4542	2	1	1	2
[15881016.]	0.3521501596674503	CN1C[C@H](O)[C@H](O)[C@H](O)[C@H]1CO	177.2	-2.6245999999999996	5	4	1	0
[3.3372627e+08]	0.5482643181232605	Cn1cnc2c(N)nc(N)nc21	164.172	-0.4723000000000001	5	2	0	2
[7260.9395]	0.5015310657957738	CNS(=O)(=O)Nc1ccc(C(=O)N2CCC(C(=O)O)(C(=O)O)CC[C@H]2C)cc1	413.45200000000017	0.7328999999999999	7	4	6	1
[34793.33]	0.5116366234842505	CO[C@@]12CC[C@@]3(C)[C@H](CC[C@H]3[C@@H](C)/C=C/[C@@H](C)C(C)C)C1=CC(=O)O2	346.51100000000014	5.1230000000000055	3	0	5	0
[11979.043]	0.7495165009682373	Cc1c2c(c(O)c3c1OCO3)O[C@H](c1ccc(O)cc1O)CC2	316.3090000000001	2.9068200000000006	6	3	1	2
[595010.5]	0.6149271238746583	N[C@@H](Cc1ccccc1)C(=O)NC(Cc1ccccc1)=C(O)O	312.36899999999997	2.2003999999999997	4	4	6	2
[20915.365]	0.6802315567711569	C[C@@H](CCC(=O)O)[C@H]1CC[C@H]2[C@@H]3CC[C@@H]4C[C@@H](O)CC[C@]4(C)[C@H]3CC[C@@]21C	376.5810000000002	5.507100000000006	3	2	4	0
[79.29492]	0.05191024038951026	O=CC(=O)OC[C@H]1O[C@@H](Oc2cc(O)c3c(=O)c(OS(=O)(=O)O)c(-c4ccc(O)c(O)c4)oc3c2)[C@@H](O)[C@@H](O)[C@@H]1O	600.4630000000004	-1.3131000000000015	17	7	8	3
[2.8600177e+09]	0.5086297206140044	c1ccc2c(c1)CCCC2	132.206	2.5654000000000003	0	0	0	1
[1425742.2]	0.7066361475346264	CCC[C@H](CC)OC(=O)c1ccc(C)cc1	220.312	3.730520000000003	2	0	5	1
[698.3097]	0.31184363018252953	CCNC(=O)CCC/C=C\C[C@H]1[C@@H](O)C[C@@H](O)[C@@H]1/C=C/[C@@H](O)CCc1ccccc1	415.5740000000001	3.1469000000000014	4	4	12	1
[5326.441]	0.09013753678444117	C[S@@](=O)CCCC/C(=N\OS(=O)(=O)O)S[C@@H]1O[C@H](CO)[C@@H](O)[C@H](O)[C@H]1O	437.5140000000001	-1.7987999999999973	11	5	9	0
[99161.03]	0.3123780284453379	C[N+](C)(C)CCCCCCCCCCCCCCCC(=O)O	314.53399999999993	5.238600000000005	2	1	16	0
[2316.3542]	0.40451225332913354	OC[C@H]1O[C@@H](Oc2cc(O)cc(/C=C/c3ccc(O)cc3)c2)[C@@H](O)[C@@H](O)[C@@H]1O	390.38800000000003	0.44689999999999946	8	6	5	2
[34793.33]	0.5116366234842505	CO[C@]12CC[C@@]3(C)[C@H](CC[C@H]3[C@@H](C)/C=C/[C@@H](C)C(C)C)C1=CC(=O)O2	346.51100000000014	5.1230000000000055	3	0	5	0
[61043.117]	0.6934126540635207	CNCCOc1ccc(OC)cc1C(=O)NCCc1ccccc1	328.412	2.2658999999999994	4	2	9	2
[2.0173454e+08]	0.5504098588609033	OCCN1CCCC1	115.176	0.07449999999999979	2	1	2	0
[30409992.]	0.7232024192640073	CCN[C@@H](CC)C(=O)c1ccccc1	191.27400000000003	2.2574000000000005	2	1	5	1
[1433.8842]	0.271589333067992	CC/C(=C\C=C\[C@H]1C=C[C@@H]2CCC[C@@H]2[C@@H]1C(=O)c1ccc[nH]1)[C@H]1O[C@H]([C@@H](C)C(=O)O)CC[C@@H]1C	465.6340000000001	6.2129000000000065	4	2	8	1
[738.43964]	0.15357222557362782	C[C@H]1O[C@@H](Oc2cc(O)c3c(=O)c(O[C@@H]4O[C@@H](CO)[C@@H](O)[C@@H](O)[C@@H]4O)c(-c4ccc(O)cc4)oc3c2)[C@@H](O)[C@@H](O)[C@@H]1O	594.5220000000004	-1.743800000000001	15	9	6	3
[2.8679587e+08]	0.6524732866647586	O=C(c1ccccc1)c1ccccc1	182.222	2.917600000000001	1	0	2	2
[40258.902]	0.09679376706658344	CCCC[C@@H](O)CCCCC[C@@H](O)[C@@H]1CC[C@H]([C@@H]2CC[C@H]([C@@H](O)CCCCCCCCCC3=C[C@@H](C)OC3=O)O2)O1	580.8470000000005	6.687600000000008	7	3	22	0
[28486470.]	0.08496786621843046	N=NC(=O)NCCCCCCCCCCCCCCCCCCCCCCCCCCCCC	479.83800000000053	11.279569999999987	1	2	28	0
[5.451188e+08]	0.44573921604343997	C[C@@H]1C=C(N)NC1=O	112.132	-0.44759999999999994	2	2	0	0
[10696.102]	0.06915556588720409	CCCC[C@H](C)C(=O)SCCNC(=O)CCNC(=O)[C@H](O)C(C)(C)CO[P@@](=O)(O)O[P@@](=O)(O)OC[C@H]1O[C@@H](n2cnc3c(N)ncnc32)[C@H](O)[C@@H]1	782.7269999999999	1.217390000000002	18	7	21	2
[451769.1]	0.5718745927574654	C[C@]1(C(=O)O)CCC[C@]2(C)[C@H]3CC[C@H]4C[C@]3(C=C4CO)[C@@H](O)C[C@@]12O	350.4550000000001	2.0982000000000007	5	4	2	0
[2442606.2]	0.7204390718779935	Cc1nnc(CN2CCC(c3ccccc3)(c3ccccc3)C2)s1	335.4760000000001	4.038520000000004	3	0	4	3
[67000.57]	0.31283172952962207	COCCOC(=O)c1c(C)n(CCOc2ccc(C)cc2)c2c1cc(O)c1ccccc12	433.50400000000013	4.999140000000006	5	1	8	4
[240692.72]	0.5151439618889927	CN(C[C@@H](C)CCCCCN1CCCCC1)NC(=O)c1ccccc1	345.531	3.9456000000000033	3	1	10	1
[25025.803]	0.2632837223142996	CC#CC#CC#C/C=C/CCCCCCCCCCCCCC	310.525	6.663900000000006	0	0	13	0
[11815667.]	0.5071127413552663	O=C/C=C/c1ccc2c(c1)OCO2	176.17099999999996	1.6274	3	0	2	1
[128563.76]	0.8330856883373198	COC1=C(C)C(=O)c2c(cc3c(c2OC)C(=O)C(C)(C)O3)C1=O	316.309	2.3483	6	0	2	1
[345753.7]	0.36617803179028435	C=CC[S@](=O)[C@@H](CC)SSCCC	238.44299999999996	3.4486000000000026	3	0	8	0
[40664.414]	0.09855689739698556	O=N/C=C1/C=CC=CN1CCCCCCN1C=C/C=C/C/C=C/C=C/C=C/CC[C@@H]1[C@@](O)(CCCCCCCCCC)C(=O)ON1CCCCCCC1	731.0789999999995	11.119299999999992	7	1	20	0
[1843526.5]	0.6009458276393727	C/C1=C/CC[C@@]2(C)O[C@H]2CC(C)(C)/C=C/C1=O	234.33899999999997	3.425600000000002	2	0	0	0
[94100216.]	0.61127422521217	CCc1nc(C)c(C)c(C)n1	150.225	1.96426	2	0	1	1
[10791642.]	0.3786089061611532	C[C@@H]1C(=O)O[C@H]2C[C@@]1(C)[C@@H]1C(=O)[C@@]3(O)O[C@@]14[C@@]2(C)OC(=O)[C@@]4(O)CC[C@@H]1[C@@H]3[C@@H](O)C=C2C=CCC(=O)[C@]21C	528.5540000000003	0.5098	10	3	0	0
[653154.7]	0.5075737954547954	N[C@H](Cc1ccccc1)C(=O)NC(Cc1c[nH]cn1)=C(O)O	302.334	0.9234999999999998	5	5	6	2
[1107275.2]	0.9177847816025158	CN1C=C(c2ccccc2)[C@H](c2ccccc2)[C@@H](O)C1=O	279.33900000000006	2.644200000000001	2	1	2	2
[2295940.8]	0.30543226497053444	CC1CCN(CCCCCCCCCCCCCCC)CCC1	323.6090000000001	7.199600000000009	1	0	14	0
[400287.22]	0.49261058187797496	N[C@@H](CCC(=O)N[C@@H](CSCc1ccccc1)C(=O)O)C(=O)O	340.40100000000007	0.6812999999999999	7	4	10	1
[203606.33]	0.8212393255350063	Cc1coc2c1C(=O)C(=O)c1c-2ccc2c1CCC[C@@]2(C)CO	310.34900000000005	3.2203200000000023	4	1	1	2
[8110.15]	0.07146212484079494	O=S(=O)(O)O/N=C(\CCCCS)S[C@@H]1O[C@H](CO)[C@@H](O)[C@H](O)[C@@H]1O	407.48800000000006	-1.2475000000000003	10	6	8	0
[19240386.]	0.7748243673766861	C[C@@]12CCC[C@@](C)(C(=O)O)[C@@H]1CC[C@]13C[C@@H]4[C@@H](C[C@@H]21)[C@@]4(C)[C@H]3O	318.457	3.7007000000000034	3	2	1	0
[181487.33]	0.5872981007681719	Fc1ccc(-c2ccc(-c3ccccc3)cc2)cc1	248.30000000000004	5.1597000000000035	0	0	2	3
[5245221.]	0.4719538184396563	C[C@@H]1C[C@H](O)CC(=O)O1	130.143	0.07280000000000003	3	1	0	0
[351793.84]	0.6027202062898867	CC[C@@H]1c2c(OC)cc(OC)c(OC)c2[C@@H](c2cc(OC)c(OC)cc2OC)[C@H]1C	416.5140000000002	5.013400000000005	6	0	8	2
[1655983.]	0.4665479677957773	NCCCCCCNC(=O)NCCCNC(=O)c1ccccc1	320.437	1.624800000000001	3	4	11	1
[1.340138e+08]	0.5642711129869765	N[C@H]1CCCC[C@@H]1C(=O)O	143.186	0.5884999999999998	3	2	1	0
[5700.378]	0.6118826661072684	C[C@H](Cc1ccc(O)cc1)NC[C@H](O)c1cc(N)cc(C#N)c1	311.38500000000005	2.1002799999999997	5	4	6	2
[14701161.]	0.12701902014530134	CCC(=O)OCCCCCCCCCCCCCCCCCCCCCCC	396.7000000000003	9.151600000000002	2	0	23	0
[5.1531226e+08]	0.5113260743866854	N[C@H](CSCC(=O)O)C(=O)O	179.197	-0.7838999999999998	6	3	5	0
[3560950.]	0.7540460494708141	Cc1[nH]c2ccccc2c1CCNC(=O)c1ccccc1	278.35499999999996	3.448820000000002	1	2	4	3
[429948.3]	0.36617803179028435	C=CCSS[C@H](CC)[S@@](=O)CCC	238.44299999999996	3.4486000000000017	3	0	8	0
[2650840.2]	0.544872838506118	NCCc1ccc(O)c(O)c1	153.18099999999998	0.5989999999999998	3	3	2	1
[20652472.]	0.35932272605257415	O=C1O[C@H](CO[C@@H]2OC[C@@H](O)[C@@H](O)[C@@H]2O)C(O)=C1O	278.213	-2.3049999999999984	9	5	3	0
[1982069.2]	0.7146738282176005	Cn1c(=O)c2c(nc(NC(=O)Nc3ccc(F)cc3)n2C)n(C)c1=O	346.3220000000001	0.7538	4	2	2	3
[234.5623]	0.21646123688292346	CC(/C=C/C=C(C)/C=C/[C@]12O[C@@H](CC1(C)C)C[C@@]2(C)O)=C\C=C\C=C(C)\C=C\C=C(/C)[C@H]1C=C2C(C)(C)CCC[C@@]2(C)O1	584.885	9.998999999999997	3	1	9	0
[608.66364]	0.3151345760203198	C=C1[C@@H](OC(=O)/C=C(\C)CC)C[C@@H](C(C)C)[C@H]2/C(=C/C)C(=O)[C@H](OC(=O)[C@H](C)CC)[C@@H]12	430.5850000000002	5.205900000000006	5	0	7	0
[544.2581]	0.5840658854586245	C=C/C(C)=C\C[C@@H]1[C@](C)(O)[C@H](O)[C@@H](OC(C)=O)[C@@H]2C(C)(C)CCC[C@]12C	364.52600000000024	4.014800000000004	4	2	4	0
[138173.12]	0.6415297109018698	COC[C@@H](CCO)c1ccc(O)c(O)c1	212.245	1.2102	4	3	5	1
[631592.6]	0.8531964218774696	CCCOc1ccc(CCNC(=O)c2ccc(C#N)cc2)cc1	308.381	3.319580000000002	3	1	7	2
[6269600.5]	0.18568871195919395	NC(=O)CCCCCCCCCCCCCCCCCCCCCCCO	383.66100000000023	7.04620000000001	2	2	23	0
[1083159.]	0.7299907226689726	CN(C)CCCOc1ccc(-c2ccccc2)cc1	255.36100000000002	3.6841000000000026	2	0	6	2
[14197310.]	0.6586744605933285	COCC(=O)N1CCC(C(=O)OC)(C)CC1	229.27599999999995	0.4345000000000001	4	0	3	0
[1590089.2]	0.577448410587959	C[n+]1ccc(-c2ccccc2)cc1	170.235	2.1780999999999997	0	0	1	2
[36464.523]	0.12375098351581425	CSSCSCSCSSCCSCCCCCCCC	422.8630000000004	7.8116000000000065	7	0	18	0
[18653506.]	0.33637288517095837	O=P(O)(O)OC[C@H]1O[C@@H](O)[C@@H](O)[C@@H]1O	230.109	-2.4653000000000005	8	5	3	0
[20674.908]	0.3946246009738028	C[C@@]1(O)CC[C@@H]([C@@](C)(O)CO)[C@@H](O)C[C@@H]1O	234.292	-0.9974000000000005	5	5	2	0
[783689.1]	0.6524355721249985	Nc1ccc(-c2ccccc2)cc1	169.227	2.9358000000000013	1	1	1	2
[1735797.8]	0.35235224954608163	CO[C@@H](/C=C/c1ccc(O)cc1)C1=C(O)[C@](C)(O)[C@H]2CC[C@]3(C)[C@H](c4ccoc4)OC(=O)[C@H]4O[C@@]43[C@@]12O	510.5390000000003	3.173200000000002	9	4	5	2
[4757358.5]	0.7080716481958315	NCC(=O)NCCc1c[nH]c2ccccc12	217.272	0.7853000000000001	2	3	4	2
[683.1242]	0.5085929687917149	C#C[C@]1(O)CC[C@H]2[C@@H]3CCc4cc(O)c(O)cc4[C@H]3CC[C@@]21C	312.4090000000001	3.3182000000000027	3	3	0	1
[15881016.]	0.3521501596674503	CN1C[C@@H](O)[C@H](O)[C@H](O)[C@H]1CO	177.2	-2.6245999999999996	5	4	1	0
[683.1242]	0.5085929687917149	C#C[C@@]1(O)CC[C@H]2[C@@H]3CCc4cc(O)c(O)cc4[C@@H]3CC[C@@]21C	312.4090000000001	3.3182000000000027	3	3	0	1
[738.43964]	0.15357222557362782	C[C@@H]1O[C@@H](Oc2cc(O)c3c(=O)c(O[C@@H]4O[C@@H](CO)[C@@H](O)[C@@H](O)[C@@H]4O)c(-c4ccc(O)cc4)oc3c2)[C@@H](O)[C@@H](O)[C@@H]1O	594.5220000000004	-1.743800000000001	15	9	6	3
[22464918.]	0.7859149208855746	CC[C@@]12CCCN3CC[C@]4(c5ccccc5N(C(C)=O)[C@@H]4CC1)[C@H]32	324.46800000000013	3.717800000000003	2	0	1	1
[15383.01]	0.41016412877962033	CCCc1cc(=O)oc2c(C(=O)[C@H](C)CC)c(O)c(CC=C(C)C)c(O)c12	372.4610000000001	4.894200000000006	5	2	7	2
[240.35664]	0.12355939995364419	CO[C@@H]1[C@H](O)[C@H](CO)O[C@@H](O[C@@H]2[C@@H](COS(=O)(=O)O)O[C@@H](C)[C@@H](OS(=O)(=O)O)[C@@H]2O)[C@@H]1OS(=O)(=O)O	594.5440000000003	-4.191699999999991	19	6	11	0
[11274459.]	0.8804951917633962	CN[C@@H](C)C(=O)Nc1ccc(-c2ccccc2)cc1	254.33300000000003	2.9000000000000004	2	2	4	2
[22317.947]	0.39684619923032916	C[C@H]1[C@@H]2C3=CC[C@@H]4[C@@]5(C)CC[C@@H](O)C(C)(C)[C@@H]5CC[C@@]4(C)[C@@]3(C)CC[C@@]2(C(=O)O)CC[C@@]1(C)O	472.7100000000004	6.204400000000007	4	3	1	0
[2029223.6]	0.25262960014245345	CNC[C@H]1C=CN(C(=N)NC)C[C@@]12[C@@H]1CC[C@@H]3CCC[C@@H]4[C@](O)(C=O)C(C(=O)O)=C(C1)[C@]432	442.56000000000023	1.3330699999999998	7	5	4	0
[5222.9106]	0.40010200458804523	C=C[C@H](O)C#CC#C[C@H](O)/C=C/CCCCCCC	260.37699999999995	2.817700000000001	2	2	8	0
[7475387.5]	0.16974007825788573	N=C1N[C@H]2[C@H](COC(=O)NS(=O)(=O)O)NC(=N)N3CCC(O)(O)[C@@]23N1	379.35500000000013	-3.9989599999999976	11	9	3	0
[4.671284e+09]	0.6991293184614992	CCc1ccccc1C(=O)O	150.17699999999996	1.9472	2	1	2	1
[2.0701072e+08]	0.31405011179965275	C[C@H]1C(=O)O[C@H]2C[C@@]34[C@@H]5OC(=O)[C@]3(O[C@@H]3OC(=O)[C@@H](O)[C@]34[C@H](C(C)(C)C)[C@@H]5O)[C@]12O	424.4020000000001	-1.3694999999999982	10	3	0	0
[326665.66]	0.6393410548809525	O=c1[nH]c(=O)n(-c2ccccc2)c(=O)[nH]1	205.173	-0.7859000000000003	3	2	1	2
[200995.47]	0.4827895988881376	C[C@H](O)CCCn1cc(C(=O)c2cccc3ccccc23)c2ccccc21	357.4530000000001	5.186500000000004	2	1	6	4
[738.43964]	0.15357222557362782	C[C@H]1O[C@H](Oc2cc(O)c3c(=O)c(O[C@@H]4O[C@@H](CO)[C@@H](O)[C@@H](O)[C@@H]4O)c(-c4ccc(O)cc4)oc3c2)[C@@H](O)[C@@H](O)[C@@H]1O	594.5220000000004	-1.743800000000001	15	9	6	3
[1963260.2]	0.6155243653321553	C(=C/c1ccccc1)\c1ccccc1	180.24999999999997	3.857000000000003	0	0	2	2
[57366.145]	0.5268972463493903	C=CCc1ccc(O[C@@H]2O[C@H](CO)[C@@H](O)[C@H](O)[C@H]2O)c(OC)c1	326.345	-0.3976000000000004	7	4	6	1
[4.6054374e+09]	0.5048725156350218	CC[C@@H]1CCC(=O)C1	112.172	1.7656	1	0	1	0
[3829859.]	0.7333931950889248	C[C@@H](NC(=O)c1cc(-c2ccccc2)ccc1)c1ccccc1	301.389	4.844600000000003	1	1	4	3
[100231.305]	0.3393681619900115	Cc1ncc(COP(=O)(O)O)c(C/N=C(/O)CO)c1	290.21200000000005	0.4481199999999999	7	4	6	1
[30409992.]	0.7232024192640073	CCN[C@H](CC)C(=O)c1ccccc1	191.27400000000003	2.2574000000000005	2	1	5	1
[311212.88]	0.5148835571595012	C[C@@H]1CSC[C@@H](NC(=O)CCC[C@@H](N)C(=O)O)C(=O)N1	303.38399999999996	-0.695099999999998	6	4	6	0
[2702419.2]	0.7871951869249774	O=C(Nc1ccccc1)Nc1ccccc1	212.25199999999998	3.3306000000000013	1	2	2	2
[18426766.]	0.5350479059566184	C[C@H](CO)C1=CC(=O)[C@@]2(C)C[C@@]3(O)O[C@]4(C(=O)[C@@]13C)[C@@H](O)[C@@H](C)CC[C@@]24O	380.4370000000001	0.08879999999999916	7	4	2	0
[5245221.]	0.4719538184396563	C[C@@H]1C[C@@H](O)CC(=O)O1	130.143	0.07280000000000003	3	1	0	0
[54.183933]	0.07762851607028477	C=C(/C=C/C=C(/CO)[C@H]1CC[C@@]2([C@H](CCCO)/C(=C(\C)C(=O)Cc3ccccc3)CC[C@@]2(C)O)[C@@H]1O)CCCCCOC(C)=O	622.8430000000001	5.960100000000008	7	4	16	1
[789305.6]	0.7694942799026893	CCCN(CCC)CCc1ccccc1C(=O)O	249.35399999999998	3.0493000000000015	3	1	8	1
[79.086334]	0.3750405942104898	CCCCOC(=O)C1=C(C)NC2=C(C(=O)C[C@@H](c3ccc(Cl)cc3)C2)[C@@H]1c1ccc(O)c(OC)c1	496.0030000000002	5.759100000000006	6	2	7	2
[10040.261]	0.6668852503544092	CC[C@H](C)C(=O)c1c(O)cc(O)cc1O	210.22899999999998	2.0322	4	3	3	1
[62.507637]	0.5512651961830369	C=C1/C(=C\C=C2/CCC[C@@]3(C)[C@H]2CC[C@@H]3[C@H](C)/C=C/[C@H](O)C2CC2)C[C@@H](O)C[C@@H]1O	412.6140000000002	5.0906000000000065	3	3	5	0
[7.1517965e+08]	0.5681374031144324	O=Cc1ccccc1O	122.12299999999996	1.2047	2	1	1	1
[311216.75]	0.27636382282762806	CO[C@H]1O[C@H](COC(=O)c2cc(O)c(O)c(O)c2)[C@@H](O)[C@@H](O)[C@@H]1O	346.288	-1.5858000000000003	10	6	4	1
[5222.9106]	0.40010200458804523	C=C[C@@H](O)C#CC#C[C@H](O)/C=C/CCCCCCC	260.37699999999995	2.817700000000001	2	2	8	0
[1.0590805e+10]	0.41970078645296843	C1=C[C@@H]2CCCN2C1	109.17200000000001	1.0206	1	0	0	0
[13392710.]	0.24415903489445825	CN(CCCCCN)CCCCCNC(=N)N	243.39899999999997	0.7005700000000019	4	4	11	0
[4115239.]	0.8112907473694851	CN1CCN(c2ccc(C(=O)O)cc2)CC1	220.27199999999996	1.1366	4	1	2	1
[2.3390207e+13]	0.49476452486339934	CN1[C@@H]2CC[C@@H]1CC(=O)C2	139.19799999999998	0.8120999999999999	2	0	0	0
[15529328.]	0.11141918634403017	C=CCCCCCCCCCCCCCCCCCCCCCCCCCCO	408.75500000000034	9.917199999999994	1	1	26	0
[3188.1677]	0.28559562468389715	C=C[C@]1(C)CC(=O)[C@@H]2[C@]3(C)[C@@H](C[C@@H](OC(C)=O)[C@@]2(O)C1=O)C(C)(C)[C@H](OC(C)=O)[C@@H](OC(C)=O)[C@@H]3OC(=O)c1ccccc1	612.6720000000004	3.154600000000001	11	1	6	1
[4296178.]	0.4817389151282142	O=C(CCCCCCc1ccccc1)c1ccccc1	266.38400000000007	5.062500000000004	1	0	8	2
[356970.]	0.7342296115534325	C[C@]12CC[C@H]3[C@@H](CCC4=CC(=O)CC[C@@]43C)[C@@H]1CC[C@@H]2O	288.431	3.879200000000003	2	1	0	0
[1.7342781e+09]	0.5404699183126511	CC[C@H](S)C(C)=O	118.20099999999998	1.2838	1	1	2	0
[146.19606]	0.1004059208596147	N#C[C@@]1(O[C@@H]2O[C@@H](CO)[C@@H](O)[C@H](O)[C@@H]2O)C=C[C@@H](OS(=O)(=O)O)[C@@H](OS(=O)(=O)O)[C@@H]1OS(=O)(=O)O	573.4850000000004	-4.800919999999994	19	7	9	0
[5988619.]	0.5090796067229717	Cc1c(O)cccc1OC(C)=O	166.17599999999996	1.6259199999999998	3	1	1	1
[1.6536568e+08]	0.7269639112406492	C=CC1=C(C)C(=O)Nc2ccccc21	185.226	2.479520000000001	1	1	1	2
[56966.85]	0.7598118168058723	N#Cc1ccc(-c2ccc(O)cc2)cc1	195.221	2.930880000000001	2	1	1	2
[1138007.9]	0.7518482774314176	CCCCc1ccc(OCCNC(=O)c2ccccc2)cc1	297.39799999999997	3.8380000000000027	2	1	8	2
[149381.39]	0.5963321479223015	CC(O)(C)CC(=O)OCC	146.18599999999998	0.7104999999999999	3	1	3	0
[2874.8645]	0.32422984833453744	C/C(=C\COc1ccc2ccc(=O)oc2c1)CCC[C@H](C)CCCC(C)C	370.5330000000002	6.750800000000006	3	0	11	2
[3.6402717e+10]	0.5296404618922324	N[C@@]1(C(=O)O)CCC[C@@H]1C(=O)O	173.168	-0.3468000000000007	5	3	2	0
[52840.81]	0.39684619923032904	C[C@H]1CC[C@]2(C(=O)O)CC[C@@]3(C)C(=CC[C@@H]4[C@@]5(C)CC[C@@H](O)C(C)(C)[C@@H]5CC[C@]43C)[C@@H]2[C@@]1(C)O	472.7100000000003	6.204400000000009	4	3	1	0
[1098682.4]	0.5937581895435864	O=C1NC(=O)/C(=C/c2ccc(OCCCCN3CCOCC3)cc2)S1	362.4510000000001	2.5017000000000005	6	1	7	1
[60356.81]	0.6929073715501572	Oc1ccc(-c2ccc(-c3ccccc3)cc2)cc1	246.30900000000003	4.726200000000004	1	1	2	3
[3550529.5]	0.1368488543271167	N=C(N)NCCC[C@H](NC(=O)CC[C@@H](N)C(=O)O)C(=O)O	303.319	-1.9888299999999957	8	7	10	0
[720347.94]	0.5146751707603372	C[C@H](OC(=O)NCCc1c[nH]c2ccccc12)c1ccccc1[N+](=O)[O-]	353.3780000000001	4.1060000000000025	4	2	6	3
[2316.3542]	0.40451225332913354	OC[C@@H]1O[C@@H](Oc2cc(O)cc(/C=C/c3ccc(O)cc3)c2)[C@@H](O)[C@@H](O)[C@@H]1O	390.38800000000003	0.44689999999999946	8	6	5	2
[48.259766]	0.17606489523127736	O=C(/C=C/c1ccc(O)cc1)OC[C@H]1O[C@@H](Oc2cc(O)c3c(c2)O[C@@H](c2ccc(O)cc2)CC3=O)[C@@H](O)[C@H](O)[C@@H]1O	580.5420000000004	1.9528999999999992	12	6	7	3
[311216.75]	0.27636382282762806	CO[C@@H]1O[C@H](COC(=O)c2cc(O)c(O)c(O)c2)[C@@H](O)[C@@H](O)[C@@H]1O	346.288	-1.5858000000000003	10	6	4	1
[1658574.9]	0.4952397218304239	N[C@H](O)C(=O)N[C@@H](Cc1ccccc1)C(=O)O	238.24300000000002	-0.9244000000000001	5	4	5	1
[738.43964]	0.15357222557362782	C[C@@H]1O[C@H](Oc2cc(O)c3c(=O)c(O[C@@H]4O[C@@H](CO)[C@@H](O)[C@@H](O)[C@@H]4O)c(-c4ccc(O)cc4)oc3c2)[C@@H](O)[C@@H](O)[C@@H]1O	594.5220000000004	-1.743800000000001	15	9	6	3
[68004.55]	0.5654477209272036	N#C[C@H](O[C@@H]1O[C@@H](CO)[C@@H](O)[C@@H](O)[C@H]1O)c1ccccc1	295.291	-0.9322200000000003	7	4	4	1
[3590011.8]	0.6895439855707735	CCN(CC)CCOC(=O)c1ccccc1	221.3	2.1852	3	0	6	1
[2980542.]	0.6889911968914094	CCCNC(=O)c1cc(=O)n(CC(=O)Nc2ccc(F)cc2)c2ccccc12	381.40700000000004	2.9191000000000003	3	2	6	3
[2963589.2]	0.47072821158342537	O=[N+]([O-])c1ccc(O)cc1	139.10999999999999	1.3003999999999998	3	1	1	1
[83673720.]	0.5200986676423002	CCCC(=O)OCC	116.15999999999998	1.3496000000000001	2	0	3	0
[213310.27]	0.5175885548391277	C[C@H](c1ccccc1)[C@@H]1CC[C@@H](c2ccccc2)c2ccccc21	312.456	6.499600000000006	0	0	3	3
[1.5861235e+09]	0.7677437846613151	O=C([C@H]1CCCN1)N1CCc2ccccc21	216.28400000000002	1.3276999999999994	2	1	1	1
[6.972361e+08]	0.4990909483534256	OC[C@H]1COCCO1	118.132	-0.6059000000000001	3	1	1	0
[20915.365]	0.6802315567711569	C[C@H](CCC(=O)O)[C@H]1CC[C@H]2[C@@H]3CC[C@@H]4C[C@@H](O)CC[C@]4(C)[C@H]3CC[C@@]21C	376.5810000000002	5.507100000000006	3	2	4	0
[386045.1]	0.55443667443737	CCn1c(=O)c2c(nc(NC(=O)c3ccccc3)n3ccnc32)n(C)c2ccccc21	412.45300000000015	3.729600000000003	5	1	3	4
[77667.78]	0.2922981371846027	N[C@H](CCC(=O)N[C@H](CSC(=S)NCc1ccc(O)cc1)C(=O)O)C(=O)O	415.4930000000001	0.2613999999999993	10	6	10	1
[5618731.]	0.5265280274418117	CCC[C@@H]1CCC(=O)O1	128.171	1.4921	2	0	2	0
[1622010.6]	0.5590150957588377	Clc1ccc(-c2ccc(-c3ccccc3)cc2)cc1	264.755	5.674000000000004	0	0	2	3
[511099.]	0.2895938157052903	Nc1nc(N)c(O[C@@H]2O[C@H](CO)[C@@H](O)[C@H](O)[C@H]2O)c(=O)[nH]1	304.259	-3.8869999999999996	10	7	3	1
[1657.6212]	0.6032031493830634	C=C1CC[C@@H]2C(C)(C)[C@H](O)CC[C@@]2(C)[C@H]1COc1ccc2ccc(=O)oc2c1	382.50000000000006	4.941400000000005	4	1	3	2
[2242.106]	0.41389029933737337	C[C@@H]1[C@@H](O)CC[C@@]2(C)CC[C@@]3(C)[C@@H](CC[C@@H]4[C@@]5(C)CC[C@@H](O)CC(C)(C)[C@@H]5CC[C@]43C)[C@H]12	444.7440000000003	7.21960000000001	2	2	0	0
[3629653.2]	0.45310418964042976	C[C@H](N)C(=O)NCC(=O)O	146.146	-1.4655999999999998	4	3	3	0
[240.35664]	0.12355939995364419	CO[C@@H]1[C@@H](O)[C@H](CO)O[C@@H](O[C@H]2[C@@H](COS(=O)(=O)O)O[C@@H](C)[C@@H](OS(=O)(=O)O)[C@@H]2O)[C@@H]1OS(=O)(=O)O	594.5440000000003	-4.191699999999991	19	6	11	0
[52840.81]	0.39684619923032904	C[C@@H]1CC[C@]2(C(=O)O)CC[C@@]3(C)C(=CC[C@@H]4[C@@]5(C)CC[C@@H](O)C(C)(C)[C@@H]5CC[C@]43C)[C@@H]2[C@@]1(C)O	472.7100000000003	6.204400000000009	4	3	1	0
[125068.17]	0.19822284203546128	CC[C@@H](C)C(=O)c1c(O)c(CC=C(C)C)c(O)c2c([C@@H](CC)CCC=C(C)C)c(O)c(=O)oc12	470.60600000000034	6.887300000000008	6	3	10	2
[3922.7734]	0.2300048004396228	CC1=CC(=O)CC(C)(C)[C@@H]1/C=C/[C@@H](C)O[C@@H]1O[C@@H](CO[C@@H]2OC[C@@H](O)[C@@H](O)[C@@H]2O)[C@@H](O)[C@@H](O)[C@@H]1O	502.5570000000002	-1.2275999999999971	11	6	7	0
[2132.895]	0.27556875596998526	CC(=O)OCC1=CO[C@H](OC(=O)CC(C)C)[C@@H]2C1=C[C@@H](OC(=O)CC(C)(C)OC(C)=O)[C@]21CO1	480.51000000000033	2.3478000000000003	10	0	9	0
[11920.488]	0.8766996783720423	CCOc1ccc(-c2cc(CCN)ccc2OC)cc1	271.35999999999996	3.262100000000001	3	1	6	2
[437.7184]	0.4883117604002477	CC(C)CCC[C@@H](C)[C@H]1CC[C@H]2[C@@H]3CC=C4C[C@@H](O)CC[C@]4(C)[C@H]3CC[C@@]21C	386.6640000000002	7.388700000000009	1	1	5	0
[31805758.]	0.781705594493137	Cn1nc(C(=O)Nc2ccccc2)c2ccccc2c1=O	279.29900000000004	2.1858000000000004	3	1	2	3
[661.3254]	0.1619685018389435	COc1ccc(-c2cc(=O)c3c(O)cc(O)c([C@@H]4O[C@@H](CO)[C@@H](O)[C@@H](O)[C@@H]4O[C@@H]4O[C@@H](C)[C@@H](O)[C@@H](O)[C@@H]4O)c3o2)cc1O	608.5490000000003	-1.0479	15	9	6	3
[112.32784]	0.6031745212502947	CCOC(=O)C1=C(C)NC2=C(C(=O)C[C@H](c3ccc(Cl)cc3)C2)[C@@H]1c1ccc(O)c(OC)c1	467.94900000000024	4.978900000000006	6	2	5	2
[2135228.8]	0.027134495756940658	CC/C=C\C/C=C\C/C=C\C/C=C\C/C=C\CCCC(=O)OC[C@H](COC(=O)CCCCCCC/C=C\C/C=C\C/C=C\CC)OC(=O)CCCCCCC	763.1569999999999	13.856299999999973	6	0	37	0
[47002.203]	0.5765772784542664	C/C=C(\C)C(=O)O[C@H]1C2=C(C)C(=O)O[C@]2(O)C[C@@H]2CC[C@@H](O)[C@@H](C)[C@@]21C	364.4380000000001	2.2432999999999996	6	2	2	0
[3.2486472e+09]	0.02613939314091757	CCCC/C=C\C/C=C\CCCCCCCCCC(=O)OC[C@H](COC(=O)CCCCCCCCCCCCCCCCCCCCC)OC(=O)CCCCCCCCCCCCCCCCCCCCC	1013.7119999999983	21.832000000000008	6	0	60	0
[7096.0347]	0.2516057532462753	CC[C@H]1NC(=O)[C@@H]2[C@@H](O)[C@@H](Cl)CN2C(=O)[C@@H](CC)NC(=O)C[C@H](c2ccccc2)NC(=O)[C@@H](CO)NC1=O	552.0280000000002	-1.306599999999994	7	6	4	1
[4836420.5]	0.1778495732213791	O=C(O)CCCCCCCCCCCCCCCCCCCCCCCO	384.6450000000002	7.64550000000001	3	2	23	0
[7704.583]	0.44693686586152376	C=C(C)[C@@H]1CC[C@@]2(CO)CC[C@@]3(C)[C@@H](CC[C@@H]4[C@]3(C)CC[C@H]3C(C)(C)[C@@H](O)[C@@H](O)C[C@@]34C)[C@H]12	458.72700000000026	5.968000000000008	3	3	2	0
[2741.5947]	0.2288751447852227	O=c1c(O)c(-c2ccc(O)cc2)oc2cc(O[C@@H]3O[C@H](CO)[C@@H](O)[C@H](O)[C@@H]3O)c(O)c(O)c12	464.3790000000002	-0.5389000000000004	12	8	4	3
[2773.9595]	0.18130165907842047	COC(=O)C1=CO[C@@H](O[C@@H]2O[C@H](CO)[C@@H](O)[C@H](O)[C@H]2O)[C@@H]2[C@@H]1C=C[C@@]21C=C([C@H](C)OC(=O)CCc2ccc(O)c(OC)c2)C1	618.6320000000003	0.6134999999999995	13	5	10	1
[1635027.1]	0.49689376298127774	Cc1cncc(C)n1	108.14399999999999	1.0934399999999997	2	0	0	1
[19571.885]	0.4017782764300812	CC1(C)CC[C@]2(C(=O)O)CC[C@]3(C)C(=CC[C@@H]4[C@@]5(C)C[C@@H](O)[C@@H](O)[C@@](C)(CO)[C@@H]5CC[C@]43C)[C@@H]2C1	488.7090000000003	5.176800000000005	5	4	2	0
[444448.75]	0.9334086325602964	CCS(=O)(=O)Nc1ccc(-c2ccc(F)cc2)cc1	279.336	3.2543000000000015	2	1	4	2
[13211483.]	0.026196732701738407	CCCCC/C=C\C/C=C\C/C=C\C/C=C\CCCC(=O)OC[C@H](COC(=O)CCCCCCCCC/C=C\CCCCCCCC)OC(=O)CCCCCCCCCCCCCC	895.4479999999991	18.039199999999976	6	0	49	0
