# Supplementary material for: Transformer-Decoder GPT Models for Generating Virtual Screening Libraries of HMG-Coenzyme A Reductase Inhibitors: Effects of Temperature, Prompt Length, and Transfer-Learning Strategies
Source: J Chem Inf Model. 2024 Nov 7;64(22):8464–80. doi: 10.1021/acs.jcim.4c01309 (PMC11600504; doi:10.1021/acs.jcim.4c01309)
Supplement: Supplementary file 3 — ci4c01309_si_003.zip [file ci4c01309_si_003.zip › Datasets/xfer_Learning_files/NoXA5K6S_model_gen_ic50_results/NoXA5K6S_0p5_Docking_Molecules_QED_props.csv]

IC50	QED	SMILES	MW	aLogP	HBA	HBD	RotBond	AromRings	Score
740.9206	0.15901573371992592	COc1cc(-c2cc(=O)c3c(O)cc(O[C@@H]4O[C@@H](CO)[C@@H](O)[C@@H](O)[C@H]4O[C@@H]4O[C@@H](C)[C@@H](O)[C@@H](O)[C@H]4O)cc3o2)ccc1O	608.5490000000002	-1.0897000000000001	15	8	7	3	-8.5
649.9899	0.13013922284168938	COc1cc(/C=C/C(=O)O[C@@H]2[C@@H](O[C@@H]3C[C@H](OC)[C@@H](O)[C@H](O)/C3=C\C#N)O[C@@H](CO)[C@@H](O)[C@H]2O)ccc1O	537.5180000000003	-1.2595199999999993	13	6	8	1	-7.7
251.77237	0.2465547063119637	O=c1cc(-c2ccc(O)c(O)c2)oc2cc(O)c([C@@H]3O[C@H](CO)[C@H](O)[C@H](O)[C@H]3O)c(O)c12	448.3800000000001	-0.20270000000000032	11	8	3	3	-8.3
368.06598	0.15628890177576335	O=c1c(O[C@H]2O[C@H](CO)[C@@H](O)[C@H](O)[C@@H]2O[C@@H]2OC[C@@H](O)[C@@H](O)[C@@H]2O)c(-c2ccc(O)cc2)oc2cc(O)cc(O)c12	580.4950000000003	-1.7811999999999986	15	9	6	3	-8.3
80.08249	0.1723933373435532	O=c1cc(-c2ccc(O)cc2)oc2cc(O)c([C@@H]3O[C@H](CO)[C@@H](O)[C@H](O)[C@H]3O[C@H]3OC[C@@H](O)[C@@H](O)[C@@H]3O)c(O)c12	564.4960000000002	-1.4450000000000005	14	9	5	3	-8.0
8.186585	0.1585793763237704	Oc1cc(O)c2c(c1)O[C@H](c1ccc(O)c(O)c1)[C@H](O)[C@H]2c1c(O)cc(O)c2c1O[C@H](c1ccc(O)c(O)c1)[C@@H](O)C2	578.5260000000003	2.9950000000000028	12	10	3	4	-9.0
954.8349	0.15901573371992592	COc1ccc(-c2cc(=O)c3c(O)cc(O[C@@H]4O[C@@H](CO)[C@@H](O)[C@@H](O)[C@@H]4O[C@H]4O[C@@H](C)[C@@H](O)[C@@H](O)[C@@H]4O)cc3o2)cc1O	608.5490000000002	-1.0897000000000001	15	8	7	3	-8.5
580.45233	0.3925219651789431	C=C[C@@]1(C)CC(=O)[C@@]2(O)[C@](C)(O1)[C@@H](OC(C)=O)[C@@H](OC(C)=O)[C@@H]2C(C)(C)OC(C)=O	426.4620000000002	1.2451999999999994	9	1	5	0	-6.9
707.8168	0.15522594643134652	COC(=O)C1=CO[C@@H](O[C@@H]2O[C@@H](CO)[C@@H](O)[C@@H](O)[C@@H]2O)/C(C)=C/[C@H]1OC(=O)c1ccc(O)c(O)c1	498.43700000000024	-1.2008	13	6	6	1	0.0
389.21497	0.0269937873523	CCC/C=C\C/C=C\CCCCCCC(=O)OC[C@H](CO[P@@](=O)(O)O[C@H]1[C@@H](O)[C@@H](O)[C@@H](OP(=O)(O)O)[C@@H](OP(=O)(O)O)[C@@H]1O)OC(=O)CCCC	798.6460000000002	2.8291000000000013	19	8	26	0	-7.2
173.89664	0.5255036375150604	C/C=C/C(=O)O[C@H]1CC(=O)O[C@H]2C[C@H]3CCC[C@H]4C[C@@H](O)CC[C@]4(C)[C@H]3CC[C@@]21C	418.57400000000024	4.5636000000000045	5	1	2	0	-7.6
216.9628	0.15164716850815463	C[C@@H]1O[C@H](Oc2c(-c3ccc(O)cc3)oc3cc(O[C@@H]4O[C@H](C(=O)O)[C@@H](O)[C@@H](O)[C@@H]4O)cc(O)c3c2=O)[C@@H](O)[C@@H](O)[C@@H]1O	608.5050000000005	-1.6515000000000009	16	9	6	3	-8.6
227.83958	0.14732526683954705	O=C1c2c(O)cc(O[C@H]3O[C@@H](CO)[C@@H](O)[C@@H](O)[C@H]3O)cc2O[C@@H](c2ccc(O)cc2)[C@H]1O[C@@H]1O[C@H](CO)[C@@H](O)[C@H](O)[C@@H]1O	612.5370000000005	-3.222	16	10	7	2	-8.6
478.833	0.08852078605432799	CC(C)C[C@H](NC(=O)[C@H](Cc1ccccc1)NC(=O)CNC(=O)[C@H](CO)NC(=O)[C@H](N)Cc1ccc(O)cc1)C(=O)NCCc1ccccc1	688.8260000000001	0.47260000000000746	8	8	19	3	-8.4
74.6475	0.37525094706452217	C=C1CC[C@H](O)C/C1=C/C=C1\CCC[C@@]2(C)[C@H]1CC[C@@H]2[C@H](C)/C=C/[C@H](C)CCCC(C)C	438.74000000000024	8.811300000000003	1	1	8	0	-7.2
251.77237	0.2465547063119637	O=c1cc(-c2ccc(O)c(O)c2)oc2cc(O)c([C@@H]3O[C@@H](CO)[C@@H](O)[C@H](O)[C@@H]3O)c(O)c12	448.3800000000001	-0.20270000000000032	11	8	3	3	-7.9
20.140703	0.5665298169313719	COC(=O)C1=C(C)NC2=C(C(=O)C[C@H](c3ccc(F)cc3)C2)[C@H]1c1cc(Br)c(O)c(OC)c1	516.3630000000003	4.837000000000005	6	2	4	2	-7.9
803.2598	0.4308250629303501	COc1ccc([C@@H]2CC(=O)c3c(O)cc(O[C@H]4O[C@@H](CO)[C@@H](O)[C@@H](O)[C@@H]4O)cc3O2)cc1	448.4240000000001	0.28599999999999937	10	5	5	2	-8.2
329.02243	0.6764299180273097	CC(C)=CCc1c(O)ccc([C@@H]2COc3c(ccc4c3C=CC(C)(C)O4)C2)c1O	392.4950000000002	5.509400000000006	4	2	3	2	-7.8
363.8872	0.13951784322162464	C[C@H]1O[C@@H](O[C@@H]2[C@@H](O)[C@@H](O)[C@H](CO)O[C@@H]2Oc2c(-c3ccc(O)c(O)c3)oc3cc(O)cc(O)c3c2=O)[C@@H](O)[C@@H](O)[C@@H]1O	610.5210000000004	-1.687100000000001	16	10	6	3	-8.8
283.65536	0.398345977907841	Cc1cc(=O)c2c(O)cc(O)c([C@@H]3O[C@H](CO)[C@@H](O)[C@@H](O)[C@@H]3O)c2o1	354.31100000000004	-0.9724800000000007	9	6	2	2	-7.1
911.9557	0.22505804044823405	CCC[C@@H](CCC[C@@H](O)CCC)OC(=O)CC(=O)O[C@@H](CC(=O)O)C[N+](C)(C)C	418.5510000000002	2.5124000000000004	7	2	16	0	-5.3
643.79663	0.3876279878284962	COc1cc(O)c2c(c1)O[C@H](c1ccc(OC)c(O[C@@H]3O[C@@H](CO)[C@@H](O)[C@@H](O)[C@@H]3O)c1)CC2=O	478.4500000000002	0.2945999999999991	11	5	6	2	-7.8
412.83536	0.14219121769270238	O=c1cc(-c2ccc(O)cc2)oc2cc(O[C@H]3O[C@@H](CO)[C@@H](O)[C@H](O)[C@@H]3O)c([C@@H]3O[C@@H](CO)[C@@H](O)[C@H](O)[C@@H]3O)c(O)c12	594.5220000000003	-2.4352000000000005	15	10	6	3	-7.8
18.70697	0.26524039907214925	CC1=C(C#C/C(C)=C/C=C/C(C)=C/C=C/C=C(C)/C=C/C=C(\C)C#CC2=C(C)C(=O)CC2(C)C)C(C)(C)C[C@H](O)C1	548.8110000000005	9.2599	2	1	6	0	-8.9
608.66364	0.3151345760203198	C=C1[C@@H](OC(=O)/C=C(\C)CC)C[C@@H](C(C)C)[C@H]2/C(=C/C)C(=O)[C@H](OC(=O)[C@@H](C)CC)[C@@H]12	430.5850000000002	5.205900000000006	5	0	7	0	-6.6
524.1447	0.26707032926327434	CC(C)C[C@H]1NC(=O)[C@H](Cc2c[nH]c3ccccc23)NC(=O)[C@H](Cc2ccccc2)NC(=O)[C@H](CO)NC1=O	533.6290000000002	0.9443000000000008	5	6	7	3	-8.4
292.95215	0.08727041949615721	C[C@@H]1O[C@@H](O[C@@H]2[C@@H](OC(=O)/C=C/c3ccc(O)c(O)c3)[C@H](CO)O[C@H](OCCc3ccc(O)c(O)c3)[C@H]2O)[C@@H](O)[C@@H](O)[C@@H]1O	624.5920000000006	-1.0159000000000007	15	9	10	2	-8.7
126.44205	0.4774361945668083	CCCCOC(=O)C1=C(C)NC2=C(C(=O)CCC2)[C@H]1c1cc(Br)c(O)c(OC)c1	464.3560000000001	4.4745000000000035	6	2	6	1	-7.1
643.96735	0.148725511386429	CC(C)=CCc1c(O)ccc(C(=O)[C@H]2[C@@H](c3ccc(O)c(O)c3)O[C@H]2c2cc(O)c(O)c(O)c2)c1O	494.4960000000002	4.446200000000007	9	7	6	3	-9.1
258.3921	0.11529029296045312	CC(C)=CCC/C(C)=C/CC/C(C)=C/CC/C(C)=C/CC/C(C)=C/CC/C(C)=C/CC/C(C)=C/CC/C(C)=C/Cc1ccc(O)cc1O	655.0640000000004	14.691999999999963	2	2	23	1	-6.2
10.221093	0.39708378626335494	CC[C@H](C)C(=O)O[C@@H]1C[C@H](O)C=C2C=C[C@H](C)[C@H](CC[C@@H](O)C[C@H](O)CC(=O)O)[C@H]21	424.5340000000002	2.4404000000000003	7	4	10	0	-6.9
392.98953	0.1592907073840895	C[C@@H]1O[C@H](O[C@H]2[C@@H](O)[C@H](O)[C@@H](CO)O[C@H]2Oc2c(-c3ccc(O)cc3)oc3cc(O)cc(O)c3c2=O)[C@@H](O)[C@@H](O)[C@@H]1O	594.5220000000005	-1.3927000000000012	15	9	6	3	-8.3
418.0255	0.05295712546257895	CCCCCCCCCCCC/C=C\CC/C=C\CC[C@@H](O)[C@H](O)CCCCCCCCCCC1=C[C@@H](C)OC1=O	574.9310000000005	10.464699999999995	4	2	29	0	-4.9
206.58546	0.6585359533719319	COC(=O)C1=C(C)NC2=C(C(=O)C[C@@H](c3ccc(Cl)cc3)C2)[C@@H]1c1ccc(O)c(OC)c1	453.9220000000002	4.588800000000004	6	2	4	2	-6.8
263.34348	0.28102977956424535	CC#Cc1ccc(O)cc1C(=O)c1c(O)cccc1O[C@@H]1O[C@@H](CO)[C@@H](O)[C@@H](O)[C@@H]1O	430.4090000000001	-0.12110000000000032	9	6	5	2	-8.0
98.45307	0.4578460946440557	CC(C)=CCc1c(O)ccc(C(=O)[C@H]2CCC(=O)c3c(O)cc(O)cc3O2)c1O	398.4110000000001	3.6245000000000025	7	4	4	2	-7.6
949.1555	0.2336078519615783	CC(C)(O)CCc1c(O[C@H]2O[C@@H](CO)[C@@H](O)[C@@H](O)[C@@H]2O)cc(O)c2c(=O)c(-c3ccc(O)cc3)coc12	518.5150000000002	0.7533999999999996	11	7	7	3	-7.4
326.83142	0.1466352748308023	COc1cc(-c2oc3cc(O)cc(O)c3c(=O)c2O)ccc1O[C@H]1O[C@@H](CO)[C@@H](O)[C@@H](O)[C@@H]1O[C@@H]1O[C@@H](C)[C@H](O)[C@@H](O)[C@@H]1O	624.5480000000003	-1.3841000000000003	16	9	7	3	-8.3
121.41205	0.1807047436390575	O=C(O)CC(=O)OC[C@H]1O[C@@H](Oc2cc(O)c3c(=O)c(-c4ccc(O)cc4)coc3c2)[C@@H](O)[C@H](O)[C@@H]1O	518.4270000000002	0.07549999999999951	13	6	7	3	-8.4
368.06598	0.15628890177576335	O=c1c(O[C@@H]2O[C@H](CO)[C@H](O)[C@H](O)[C@@H]2O[C@@H]2OC[C@@H](O)[C@@H](O)[C@@H]2O)c(-c2ccc(O)cc2)oc2cc(O)cc(O)c12	580.4950000000003	-1.7811999999999986	15	9	6	3	-8.4
123.495125	0.45733610646250816	CCOc1cc([C@@H]2C(C(=O)O[C@H](C)CC)=C(C)NC3=C2C(=O)C[C@@H](c2ccc(O)cc2)C3)ccc1O	491.58400000000023	5.199800000000006	7	3	7	2	-7.4
503.34836	0.32503283739541716	COc1cc([C@H]2Oc3c(O)cc([C@H]4Oc5cc(O)cc(O)c5C(=O)[C@@H]4O)cc3[C@H]2CO)ccc1O	482.4410000000002	2.4045	10	6	4	3	-8.3
793.44135	0.4242418082366586	CC(C)=CCc1c(O)cc2oc3cc(O)cc(O)c3c(=O)c2c1O	328.3200000000001	3.277300000000001	6	4	2	3	-7.7
781.28217	0.3333439723825464	C=C1[C@@H](OC(=O)/C=C(\C)CC)C[C@@H](C(C)C)[C@H]2/C(=C/C)C(=O)[C@H](OC(=O)/C(C)=C/C)[C@@H]12	428.5690000000002	5.126000000000006	5	0	6	0	-7.5
407.9368	0.30694677827818295	C/C(=C\Cc1c(O)ccc(C)c1O)CCC[C@H](C)CCC[C@H](C)CCCC(C)C	402.6630000000003	8.334120000000006	2	2	14	1	-6.0
80.08249	0.1723933373435532	O=c1cc(-c2ccc(O)cc2)oc2cc(O)c([C@@H]3O[C@H](CO)[C@@H](O)[C@H](O)[C@H]3O[C@@H]3OC[C@@H](O)[C@@H](O)[C@@H]3O)c(O)c12	564.4960000000002	-1.4450000000000005	14	9	5	3	-9.5
645.9282	0.21615099819839945	COc1cccc2c1C(=O)c1c(O)c3c(c(O)c1C2=O)C[C@@](O)(C(=O)CO)C[C@@H]3O[C@@H]1C[C@@H](N)[C@@H](C)[C@@H](C)C(=O)O1	569.5630000000003	1.0506999999999995	12	5	5	3	-8.3
683.1242	0.5085929687917149	C#C[C@]1(O)CC[C@H]2[C@@H]3CCc4cc(O)c(O)cc4[C@H]3CC[C@]21C	312.4090000000001	3.3182000000000027	3	3	0	1	-8.1
637.0148	0.42572202101120554	CC#CC#CC#CC#C[C@@H](O)/C=C/CCCCCCC	266.3839999999999	3.297500000000002	1	1	7	0	-5.7
344.94296	0.20975782706405316	COc1cc(C[C@@H](CO)c2cc(/C=C\CO)cc(OC)c2O[C@H]2O[C@@H](CO)[C@@H](O)[C@@H](O)[C@@H]2O)ccc1O	522.5470000000003	-0.08780000000000093	11	7	11	2	-7.9
58.985466	0.5078481596940264	C/C(=C\Cc1c(O)ccc2c1OC[C@@H](c1ccc(O)cc1O)C2=O)CCC[C@@H](C)O	412.4820000000002	4.202200000000003	6	4	7	2	-7.8
996.9178	0.31521831331441214	CN[C@H](C)C(=O)O[C@H]1C[C@@H](C)C=C2C=C[C@H](C)[C@H](CC[C@@H](NC(=O)C(=O)OC)C(=O)OC)[C@@H]21	464.5590000000003	1.5216000000000014	8	2	8	0	-6.7
10.696934	0.1757995015906327	O=C1C[C@@H](c2ccc(O)c(O)c2)Oc2c1c(O)cc(O)c2[C@H]1C(=O)c2c(O)cc(O)cc2O[C@H]1c1ccc(O)cc1	558.4950000000003	4.432500000000006	11	7	3	4	-7.5
296.62088	0.06827209165606354	COc1cc(/C=C/C(=O)OC[C@@]2(O)CO[C@@H](O[C@@H]3[C@@H](Oc4ccc(/C=C/C(=O)c5ccc(O)cc5O)cc4)O[C@@H](CO)[C@@H](O)[C@H]3O)[C@@H]2O)ccc1O	726.6840000000005	0.6159999999999988	16	8	13	3	-8.9
188.01651	0.43169050834807365	CC(C)=CCC/C(C)=C/Cc1c(O)c(CC=C(C)C)c(O)c(C=O)c1O	358.47800000000007	5.359800000000006	4	3	8	1	-6.6
540.9557	0.2804451267207438	CC(=O)OC[C@H]1O[C@@H](Oc2c(-c3ccc(O)cc3)oc3cc(O)cc(O)c3c2=O)[C@@H](OC(C)=O)[C@@H](O)[C@@H]1O	532.4540000000004	0.8970999999999996	13	5	6	3	-8.5
421.87082	0.48289970108203994	Oc1ccc([C@@H]2Oc3c(O)cc(O)cc3[C@@H]2c2cc(O)cc(O)c2)cc1	352.34200000000004	3.480200000000001	6	5	2	3	-7.2
352.38916	0.22043335662217342	O=C(O)CC(=O)OC[C@@H]1O[C@@H](Oc2ccc3c(=O)c(-c4ccc(O)cc4)coc3c2)[C@@H](O)[C@H](O)[C@@H]1O	502.42800000000017	0.3698999999999995	12	5	7	3	-7.9
151.11456	0.1807047436390575	O=C(O)CC(=O)OC[C@@H]1O[C@@H](Oc2cc(O)c3c(=O)cc(-c4ccc(O)cc4)oc3c2)[C@@H](O)[C@H](O)[C@@H]1O	518.4270000000002	0.07549999999999951	13	6	7	3	-8.6
629.7993	0.1592907073840895	C[C@H]1O[C@@H](OC[C@@H]2O[C@@H](Oc3c(-c4ccc(O)cc4)oc4cc(O)cc(O)c4c3=O)[C@@H](O)[C@@H](O)[C@@H]2O)[C@@H](O)[C@@H](O)[C@@H]1O	594.5220000000004	-1.3927000000000005	15	9	6	3	-8.9
31.653387	0.1577214033372972	O=C(O)c1cc(O)c2c(c1)[C@H]([C@@H]1O[C@@H](CO)[C@@H](O)[C@@H](O)[C@@H]1O)c1cccc(O[C@@H]3O[C@@H](CO)[C@@H](O)[C@H](O)[C@@H]3O)c1C2=O	594.5220000000003	-3.2121999999999997	15	10	6	2	-7.7
872.2197	0.5318591536944357	CC(C)=CCC/C(C)=C/CC/C(C)=C/Cc1cc(C)ccc1O	312.49699999999996	6.662320000000007	1	1	8	1	-6.3
623.31024	0.15344269040801614	C=C[C@H]1[C@H](O[C@@H]2O[C@H](CO)[C@@H](O)[C@H](O)[C@H]2O)OC=C(C(=O)OC)[C@H]1CCOC(=O)/C=C/c1ccc(O)cc1	536.5300000000004	-0.013200000000000267	12	5	10	1	0.0
453.00247	0.1368345208344845	O=c1c(O[C@@H]2O[C@@H](CO)[C@@H](O)[C@@H](O)[C@H]2O[C@@H]2OC[C@@H](O)[C@@H](O)[C@@H]2O)c(-c2ccc(O)c(O)c2)oc2cc(O)cc(O)c12	596.4940000000004	-2.0755999999999992	16	10	6	3	-8.7
640.1447	0.16354916339378175	COC(=O)C1=CO[C@H](O[C@@H]2O[C@H](CO)[C@@H](O)[C@H](O)[C@H]2O)[C@@H]2[C@@H]1C=C[C@]21C=C([C@H](C)OC(=O)/C=C/c2ccc(O)cc2)C1	586.5900000000003	0.6854999999999996	12	5	8	1	0.0
437.7184	0.4883117604002477	CC(C)CCC[C@@H](C)[C@H]1CC[C@H]2[C@H]3CC=C4C[C@@H](O)CC[C@]4(C)[C@H]3CC[C@@]21C	386.6640000000002	7.388700000000009	1	1	5	0	-7.1
41.358387	0.19875312725787794	CC1=C(/C=C/C(C)=C/C=C/C(C)=C/C=C/C=C(C)/C=C/C=C(C)/C=C/C(=O)[C@@]2(C)CCCC2(C)C)C(C)(C)C[C@@H](O)C1	568.8860000000004	10.835499999999989	2	1	11	0	-7.7
98.58329	0.17086875672103513	O=C1C[C@H](c2ccc(O)cc2)Oc2c1c(O)c([C@@H]1O[C@H](CO)[C@@H](O)[C@H](O)[C@@H]1O)c(O)c2[C@@H]1O[C@@H](CO)[C@@H](O)[C@@H](O)[C@@H]1O	596.5380000000005	-2.4603000000000006	15	11	5	2	-6.6
77.09974	0.14851090703222133	CC(=O)O[C@H]1CC(C)(C)C(=C=C/C(C)=C/C=C/C=C/C=C(C)/C=C/C=C/C=C(C)/C=C/C=C/C=C(C)C)C1(C)C	538.8160000000003	10.597999999999992	2	0	11	0	-7.2
10.696934	0.1757995015906327	O=C1C[C@H](c2ccc(O)c(O)c2)Oc2c1c(O)cc(O)c2[C@H]1C(=O)c2c(O)cc(O)cc2O[C@@H]1c1ccc(O)cc1	558.4950000000003	4.432500000000006	11	7	3	4	-9.1
265.73462	0.19259999651817744	CC(C)=CCc1c(O)ccc(C(=O)[C@@H]2[C@H](c3ccc(O)c(O)c3)O[C@@H](CO)[C@@H](O)[C@@H]2O)c1O	460.47900000000016	1.6708000000000007	9	7	6	2	-6.8
216.66713	0.13807693992310988	O=C(/C=C/c1ccc(O)cc1)OC[C@H]1O[C@H](Oc2cc(O)c3c(=O)cc(-c4ccc(O)cc4)oc3c2)[C@@H](O)[C@H](O)[C@@H]1O	578.5260000000004	2.0197999999999996	12	6	7	4	-9.6
738.43964	0.15357222557362782	C[C@H]1O[C@@H](Oc2cc(O)c3c(=O)c(O[C@@H]4O[C@@H](CO)[C@@H](O)[C@@H](O)[C@@H]4O)c(-c4ccc(O)cc4)oc3c2)[C@@H](O)[C@@H](O)[C@@H]1O	594.5220000000004	-1.743800000000001	15	9	6	3	-8.0
29.154886	0.34513551374885376	CCOc1cc([C@@H]2C(C(=O)OCCOC)=C(C)NC3=C2C(=O)C[C@@H](c2ccccc2)C3)cc(Br)c1O	556.4530000000002	5.104600000000006	7	2	8	2	-6.7
703.2713	0.3509780072967287	COc1ccc([C@@H]2CC(=O)c3c(O)cc(O[C@H]4O[C@H](CO)[C@@H](O)[C@@H](O)[C@@H]4O)cc3O2)cc1O	464.4230000000001	-0.00840000000000063	11	6	5	2	-7.9
640.1447	0.16354916339378175	COC(=O)C1=CO[C@@H](O[C@@H]2O[C@H](CO)[C@@H](O)[C@H](O)[C@H]2O)[C@H]2[C@@H]1C=C[C@]21C=C([C@H](C)OC(=O)/C=C/c2ccc(O)cc2)C1	586.5900000000003	0.6854999999999996	12	5	8	1	0.0
216.66713	0.13807693992310988	O=C(/C=C/c1ccc(O)cc1)OC[C@@H]1O[C@@H](Oc2cc(O)c3c(=O)cc(-c4ccc(O)cc4)oc3c2)[C@@H](O)[C@H](O)[C@@H]1O	578.5260000000004	2.0197999999999996	12	6	7	4	-8.6
213.65501	0.16654909001705523	CC(/C=C/C=C(C)/C=C/[C@]12O[C@]1(C)C[C@@H](O)CC2(C)C)=C\C=C\C=C(C)\C=C\C=C(/C)[C@@H]1C=C2C(C)(C)CCC[C@@]2(C)O1	584.8850000000001	9.998999999999997	3	1	9	0	-8.5
418.0255	0.05295712546257895	CCCCCCCCCCCC/C=C\CC/C=C\CC[C@H](O)[C@@H](O)CCCCCCCCCCC1=C[C@@H](C)OC1=O	574.9310000000005	10.464699999999995	4	2	29	0	-5.1
601.2376	0.3449275965109726	O=C(O)CCC/C=C/C[C@@H]1[C@H](O)C[C@H](O)[C@@H]1/C=C/[C@@H](O)CCc1ccccc1	388.5040000000002	3.0954000000000015	5	4	11	1	-6.8
366.29428	0.7470967971332925	C#CCN1CCCC[C@H]1CN2c3ccccc3C=Cc3ccccc32	328.45900000000006	4.796200000000004	2	0	3	2	-7.3
347.3162	0.23526258168565614	COc1cccc2c1C(=O)c1c(O)c3c(c(O)c1C2=O)C[C@@](O)(C(=O)CO)C[C@@H]3O[C@H]1C[C@@H](N)[C@H](O)[C@H](C)O1	543.5250000000003	0.0012999999999993017	12	6	5	3	-7.5
345.79916	0.1754522997408647	C[C@H]1O[C@@H](O[C@@H]2[C@@H](O)[C@@H](O)[C@@H](CO)O[C@@H]2c2c(-c3ccc(O)cc3)oc3cc(O)cc(O)c3c2=O)[C@@H](O)[C@@H](O)[C@@H]1O	578.5230000000004	-1.0565000000000007	14	9	5	3	-8.3
222.13737	0.16121939963562237	COC(=O)C1=CO[C@@H](O[C@H]2O[C@@H](CO)[C@@H](O)[C@@H](O)[C@@H]2O)[C@@H]2[C@@H]1C=C[C@]21C=C([C@H](C)OC(=O)/C=C/c2ccc(O)cc2)C1(C)C	614.6440000000002	1.3215999999999994	12	5	8	1	0.0
514.16724	0.4508876642059434	NCCS[C@@H]1c2c(O)cc(O)cc2O[C@H](c2ccc(O)c(O)c2)[C@@H]1O	365.40700000000004	1.7366000000000001	8	6	4	2	-7.0
347.4142	0.8106915716457693	CCCC(=O)c1c2c(c3occc(=O)c3c1O)C[C@@H](O)[C@@H]1C=CO[C@H]1O2	358.346	2.2634	7	2	3	2	-7.3
102.29326	0.14677088032946276	O=c1cc(-c2ccc(O)cc2)oc2cc(O)c([C@@H]3O[C@H](CO)[C@H](O)[C@H](O)[C@H]3O[C@@H]3O[C@@H](CO)[C@@H](O)[C@H](O)[C@@H]3O)c(O)c12	594.5220000000003	-2.0841000000000003	15	10	6	3	-8.4
61.042007	0.3274402873169447	C[C@@H](CCC(=O)NCCS(=O)(=O)O)[C@H]1CC[C@H]2[C@H]3[C@H](C[C@H](O)[C@@]21C)[C@@]1(C)CC[C@@H](O)C[C@H]1C[C@H]3O	515.7130000000003	2.3681000000000005	7	5	7	0	-7.8
273.3997	0.2663368725569439	CN[C@@H](C)/C(O)=N/[C@@H](C(=O)N1CC[C@@H]2Oc3ccc(OC)c(c3)/C=C/N=C(/O)[C@H](Cc3ccccc3)/N=C(/O)[C@@H]21)C(C)C	591.7090000000002	4.1411000000000024	7	4	8	2	0.0
283.2469	0.12916135776296436	O=C(OC[C@@H]1O[C@@H](Oc2cc(O)c3c(=O)cc(-c4ccc(O)c(O)c4)oc3c2)[C@H](O)[C@@H](O)[C@H]1O)c1ccc(O)cc1	568.4870000000002	1.325799999999999	13	7	6	4	-8.7
629.6894	0.34301980928130615	OC[C@@H]1O[C@H](Oc2cc(O)cc(/C=C/c3cc(O)cc(O)c3)c2)[C@@H](O)[C@@H](O)[C@@H]1O	406.38700000000006	0.15249999999999975	9	7	5	2	-7.9
344.94296	0.20975782706405316	COc1cc(C[C@@H](CO)c2cc(/C=C\CO)cc(OC)c2O[C@@H]2O[C@@H](CO)[C@@H](O)[C@@H](O)[C@@H]2O)ccc1O	522.5470000000003	-0.08780000000000093	11	7	11	2	-7.4
229.51775	0.3011814063211693	CC(C)=CCc1c(O)ccc(C(=O)[C@@H]2[C@@H](c3ccc(O)cc3)O[C@@H]2c2ccc(O)cc2)c1O	446.49900000000014	5.329400000000007	6	4	6	3	-8.4
29.154886	0.34513551374885376	CCOc1cc([C@H]2C(C(=O)OCCOC)=C(C)NC3=C2C(=O)C[C@@H](c2ccccc2)C3)cc(Br)c1O	556.4530000000002	5.104600000000006	7	2	8	2	-6.9
392.98953	0.1592907073840895	C[C@@H]1O[C@@H](O[C@@H]2[C@@H](O)[C@@H](O)[C@@H](CO)O[C@@H]2Oc2c(-c3ccc(O)cc3)oc3cc(O)cc(O)c3c2=O)[C@@H](O)[C@@H](O)[C@@H]1O	594.5220000000005	-1.3927000000000012	15	9	6	3	-8.3
240.35664	0.12355939995364419	CO[C@@H]1[C@H](O)[C@@H](CO)O[C@H](O[C@H]2[C@@H](COS(=O)(=O)O)O[C@@H](C)[C@@H](OS(=O)(=O)O)[C@@H]2O)[C@@H]1OS(=O)(=O)O	594.5440000000003	-4.191699999999991	19	6	11	0	-6.9
661.3254	0.1619685018389435	COc1ccc(-c2cc(=O)c3c(O)cc(O)c([C@H]4O[C@H](CO)[C@@H](O)[C@@H](O)[C@@H]4O[C@@H]4O[C@@H](C)[C@@H](O)[C@@H](O)[C@@H]4O)c3o2)cc1O	608.5490000000003	-1.0479	15	9	6	3	-8.4
192.73547	0.23856081226790987	CCOP(=O)(OCC)[C@@]1(C)CCC[C@@]2(C)O[C@@](C)(COc3ccc4c(c3)OCO4)[C@@H]1CC[C@@H]2C=C(C)C	536.6460000000003	7.529200000000009	7	0	9	1	-7.7
475.74054	0.2643554316710993	O=C(O)CCC(=O)OC[C@@H]1O[C@@H](Oc2ccc3c(=O)c(-c4ccc(O)cc4)coc3c2)[C@@H](O)[C@@H](O)[C@@H]1O	516.4550000000003	0.7599999999999991	12	5	8	3	-7.9
601.2376	0.3449275965109726	O=C(O)CCC/C=C\C[C@H]1[C@@H](O)C[C@@H](O)[C@@H]1/C=C/[C@H](O)CCc1ccccc1	388.5040000000002	3.0954000000000015	5	4	11	1	-6.7
94.641716	0.07694362933288175	COC(=O)C1=CO[C@H](O[C@@H]2O[C@H](CO)[C@@H](O)[C@@H](O)[C@@H]2O)/C(=C/COC(C)=O)[C@@H]1CC(=O)OCCc1ccc(O)c(O)c1	598.5540000000005	-1.0909999999999984	15	6	11	1	0.0
601.2376	0.3449275965109726	O=C(O)CCC/C=C\C[C@@H]1[C@H](O)C[C@@H](O)[C@@H]1/C=C/[C@@H](O)CCc1ccccc1	388.5040000000002	3.0954000000000015	5	4	11	1	-7.0
280.45737	0.11995692421260705	O=C(/C=C/c1ccc(O)cc1)OC[C@@H]1O[C@@H](Oc2cc(O)c3c(=O)c(O)c(-c4ccc(O)cc4)oc3c2)[C@@H](O)[C@H](O)[C@@H]1O	594.5250000000004	1.7253999999999994	13	7	7	4	-8.9
451.61783	0.5341023525381942	C=C/C(C)=C\C[C@H]1[C@](C)(O)[C@@H](OC(C)=O)[C@@H](OC(C)=O)[C@@H]2C(C)(C)CCC[C@]12C	406.5630000000003	4.585600000000005	5	1	5	0	-6.4
453.00247	0.1368345208344845	O=c1c(O[C@@H]2O[C@@H](CO)[C@@H](O)[C@H](O)[C@@H]2O[C@@H]2OC[C@@H](O)[C@@H](O)[C@@H]2O)c(-c2ccc(O)c(O)c2)oc2cc(O)cc(O)c12	596.4940000000004	-2.0755999999999992	16	10	6	3	-8.2
958.6072	0.3310267553587243	O=c1cc(-c2ccc(O)cc2)oc2cc(O[C@@H]3O[C@@H](CO)[C@@H](O)[C@@H](O)[C@H]3O)cc(O)c12	432.3810000000001	0.04989999999999978	10	6	4	3	-8.1
355.7367	0.2044685519958033	O=C(O[C@@H]1[C@H](O)[C@H](O)[C@@H](CO)O[C@H]1Oc1ccc(/C=C/c2ccc(O)cc2)cc1)c1cc(O)cc(O)c1	510.4950000000002	2.017199999999999	10	6	7	3	-8.6
216.9628	0.15164716850815463	C[C@@H]1O[C@@H](Oc2c(-c3ccc(O)cc3)oc3cc(O[C@@H]4O[C@H](C(=O)O)[C@@H](O)[C@@H](O)[C@@H]4O)cc(O)c3c2=O)[C@@H](O)[C@@H](O)[C@@H]1O	608.5050000000005	-1.6515000000000009	16	9	6	3	-8.4
672.43134	0.24393629364522848	Cn1c2ccccc2c(=O)c2c(O)cc3c(c21)C[C@@H]([C@@](C)(O)CO[C@H]1O[C@@H](CO)[C@@H](O)[C@@H](O)[C@H]1O)O3	503.5040000000002	-0.7317000000000007	10	6	5	3	-8.0
625.3644	0.27826583609181377	COc1cc(O)c2c(=O)c(O)c(-c3ccc(O)cc3)oc2c1[C@@H]1O[C@H](CO)[C@@H](O)[C@@H](O)[C@@H]1O	462.40700000000015	0.10029999999999972	11	7	4	3	-7.7
802.5626	0.20994165311711385	CC1=C(/C=C/C(C)=C/C=C/C(C)=C/C=C\C=C(C)/C=C/C=C(C)/C=C/[C@@]23O[C@@]2(C)CCCC3(C)C)C(C)(C)C[C@H](O)C1	568.8860000000004	10.78779999999999	2	1	10	0	-7.6
165.56723	0.13951784322162464	C[C@H]1O[C@@H](O[C@H]2[C@@H](O)[C@H](O)[C@H](Oc3c(-c4ccc(O)c(O)c4)oc4cc(O)cc(O)c4c3=O)O[C@@H]2CO)[C@@H](O)[C@@H](O)[C@@H]1O	610.5210000000005	-1.687100000000001	16	10	6	3	-8.6
540.9557	0.2804451267207438	CC(=O)OC[C@@H]1O[C@@H](Oc2c(-c3ccc(O)cc3)oc3cc(O)cc(O)c3c2=O)[C@@H](OC(C)=O)[C@@H](O)[C@@H]1O	532.4540000000004	0.8970999999999996	13	5	6	3	-8.1
78.854	0.6842711165030995	CCOC(=O)C1=C(C)NC2=C(C(=O)CCC2)[C@H]1c1cc(Br)c(OC)c(OC)c1	450.3290000000001	3.9973000000000036	6	1	5	1	-6.6
333.39517	0.13951784322162464	C[C@@H]1O[C@H](Oc2c(-c3ccc(O)c(O)c3)oc3cc(O)cc(O)c3c2=O)[C@@H](O[C@@H]2O[C@@H](CO)[C@@H](O)[C@@H](O)[C@@H]2O)[C@@H](O)[C@@H]1O	610.5210000000005	-1.6871000000000005	16	10	6	3	-8.6
954.8349	0.15901573371992592	COc1ccc(-c2cc(=O)c3c(O)cc(O[C@@H]4O[C@@H](CO)[C@@H](O)[C@@H](O)[C@@H]4O[C@@H]4O[C@H](C)[C@@H](O)[C@@H](O)[C@@H]4O)cc3o2)cc1O	608.5490000000002	-1.0897000000000001	15	8	7	3	-8.8
31.486248	0.4122828814335819	CCOc1cc([C@H]2C(C(=O)OCCc3ccccc3)=C(C)NC3=C2C(=O)CC(C)(C)C3)cc(Br)c1O	554.4810000000002	5.943300000000007	6	2	7	2	-7.9
730.41974	0.5539951919151855	CC(C)=CCC/C(C)=C/CC/C(C)=C/Cc1ccc(O)cc1	298.46999999999997	6.3539000000000065	1	1	8	1	-6.4
969.127	0.34301980928130615	OC[C@H]1O[C@@H](Oc2cc(O)cc(/C=C/c3ccc(O)cc3O)c2)[C@@H](O)[C@@H](O)[C@@H]1O	406.38700000000006	0.15249999999999975	9	7	5	2	-7.7
501.16846	0.5326086209344224	CC(C)=CCc1c(O)cc(O)c2c(=O)c(-c3ccc(O)cc3O)coc12	354.35800000000006	3.791100000000001	6	4	3	3	-7.8
240.35664	0.12355939995364419	CO[C@H]1[C@H](O)[C@H](CO)O[C@@H](O[C@@H]2[C@@H](COS(=O)(=O)O)O[C@@H](C)[C@@H](OS(=O)(=O)O)[C@@H]2O)[C@H]1OS(=O)(=O)O	594.5440000000003	-4.191699999999991	19	6	11	0	-7.0
954.8349	0.15901573371992592	COc1ccc(-c2cc(=O)c3c(O)cc(O[C@H]4O[C@@H](CO)[C@@H](O)[C@@H](O)[C@H]4O[C@H]4O[C@@H](C)[C@@H](O)[C@H](O)[C@@H]4O)cc3o2)cc1O	608.5490000000002	-1.0897000000000001	15	8	7	3	-8.8
402.43182	0.2661648943953934	OC[C@@H]1O[C@@H](Oc2cc(O)c3c(c2)O[C@@H](c2ccc(O)c(O)c2)[C@H](O)C3)[C@@H](O)[C@@H](O)[C@@H]1O	452.41200000000015	-0.9808000000000006	11	8	4	2	-8.1
88.87855	0.5199919050350968	C=C1/C(=C/C=C2\CCC[C@]3(C)[C@H]([C@H](C)CCCC(C)(C)O)CC[C@@H]23)C[C@@H](O)C[C@@H]1O	416.6460000000002	5.704700000000008	3	3	6	0	-7.6
165.56723	0.13951784322162464	C[C@@H]1O[C@@H](O[C@@H]2[C@@H](O)[C@H](O)[C@H](Oc3c(-c4ccc(O)c(O)c4)oc4cc(O)cc(O)c4c3=O)O[C@H]2CO)[C@@H](O)[C@@H](O)[C@@H]1O	610.5210000000005	-1.687100000000001	16	10	6	3	-8.7
608.66364	0.3151345760203198	C=C1[C@@H](OC(=O)/C=C(\C)CC)C[C@@H](C(C)C)[C@H]2/C(=C/C)C(=O)[C@H](OC(=O)[C@H](C)CC)[C@@H]12	430.5850000000002	5.205900000000006	5	0	7	0	-7.2
781.28217	0.3333439723825464	C=C1[C@@H](OC(=O)/C=C(\C)CC)C[C@@H](C(C)C)[C@H]2/C(=C/C)C(=O)[C@H](OC(=O)/C(C)=C/C)[C@H]12	428.5690000000002	5.126000000000006	5	0	6	0	-7.8
149.21538	0.4670479560468723	CC(C)CCC[C@@H](C)[C@H]1CC[C@H]2[C@H]3CC=C4CC[C@@H](O)CC[C@]4(C)[C@H]3CC[C@@]21C	400.6910000000002	7.778800000000009	1	1	5	0	-7.0
115.60473	0.13807693992310988	O=C(/C=C/c1ccc(O)cc1)O[C@@H]1[C@H](Oc2cc(O)c3c(=O)c(-c4ccc(O)cc4)coc3c2)O[C@H](CO)[C@@H](O)[C@@H]1O	578.5260000000004	2.0197999999999996	12	6	7	4	-8.5
102.29326	0.14677088032946276	O=c1cc(-c2ccc(O)cc2)oc2cc(O)c([C@H]3O[C@H](CO)[C@H](O)[C@H](O)[C@H]3O[C@@H]3O[C@H](CO)[C@@H](O)[C@H](O)[C@@H]3O)c(O)c12	594.5220000000003	-2.0841000000000003	15	10	6	3	-7.6
232.40335	0.2661648943953934	OC[C@@H]1O[C@H](Oc2cc(O)cc3c2C[C@H](O)[C@@H](c2ccc(O)c(O)c2)O3)[C@@H](O)[C@@H](O)[C@@H]1O	452.4120000000001	-0.9808000000000003	11	8	4	2	-7.6
94.641716	0.07694362933288175	COC(=O)C1=CO[C@H](O[C@@H]2O[C@@H](CO)[C@@H](O)[C@@H](O)[C@@H]2O)/C(=C/COC(C)=O)[C@@H]1CC(=O)OCCc1ccc(O)c(O)c1	598.5540000000005	-1.0909999999999984	15	6	11	1	0.0
676.75946	0.3416731370169758	O=C(O)CCC/C=C\C[C@@H]1[C@@H](O)C[C@@H](O)[C@@H]1/C=C/[C@@H](O)COc1ccccc1	390.47600000000017	2.5416000000000007	6	4	11	1	-6.6
392.98953	0.1592907073840895	C[C@@H]1O[C@@H](O[C@@H]2[C@@H](O)[C@H](O)[C@@H](CO)O[C@@H]2Oc2c(-c3ccc(O)cc3)oc3cc(O)cc(O)c3c2=O)[C@@H](O)[C@@H](O)[C@@H]1O	594.5220000000005	-1.3927000000000012	15	9	6	3	-8.4
243.09587	0.4468538904543696	CCC(C)(C)C(=O)O[C@@H]1C[C@@H](C)C=C2C=C[C@H](C)[C@H](CC[C@H]3C[C@@H](OC)[C@@H](OC)O3)C[C@H]21	448.6440000000003	5.685600000000006	5	0	8	0	-7.2
295.48898	0.21339909936148083	C=C[C@](C)(O)CC/C=C(\C)CC/C=C(/C)CC/C=C(/C)CC/C=C(\C)CC[C@@H](C)C(C)(C)O	458.7710000000003	9.0166	2	2	17	0	-5.9
237.18718	0.3443480499241942	COc1cc(O)cc(O)c1C/C=C(/C)CC/C=C(\C)CC/C=C(\C)CCC=C(C)C	412.61400000000026	7.794600000000006	3	2	12	1	-6.4
803.2598	0.4308250629303501	COc1ccc([C@H]2CC(=O)c3c(O)cc(O[C@@H]4O[C@@H](CO)[C@@H](O)[C@@H](O)[C@@H]4O)cc3O2)cc1	448.4240000000001	0.28599999999999937	10	5	5	2	-7.4
453.00247	0.1368345208344845	O=c1c(O[C@H]2O[C@H](CO)[C@@H](O)[C@H](O)[C@@H]2O[C@H]2OC[C@@H](O)[C@H](O)[C@@H]2O)c(-c2ccc(O)c(O)c2)oc2cc(O)cc(O)c12	596.4940000000004	-2.0755999999999992	16	10	6	3	-9.4
601.2376	0.3449275965109726	O=C(O)CCC/C=C/C[C@H]1[C@@H](O)C[C@H](O)[C@@H]1/C=C/[C@@H](O)CCc1ccccc1	388.5040000000002	3.0954000000000015	5	4	11	1	-6.9
596.6452	0.5318591536944357	CC(C)=CCC/C(C)=C/CC/C(C)=C/Cc1c(C)cccc1O	312.49699999999996	6.662320000000007	1	1	8	1	-5.4
7.022985	0.4637015238644993	CC[C@H](C)C(=O)O[C@@H]1C[C@H](C)C=C2C=C[C@H](C)[C@H](CC[C@H](O)C[C@H](O)CC(=O)O)[C@H]21	422.56200000000024	3.715600000000002	6	3	10	0	-7.0
905.7005	0.20843019127565515	CC(C)=CCC/C(C)=C/CC/C(C)=C/CC/C(C)=C/CO[P@@](=O)(O)OP(=O)(O)O	450.44900000000007	6.3584000000000085	7	3	14	0	-6.9
7.022985	0.4637015238644993	CC[C@@H](C)C(=O)O[C@H]1C[C@@H](C)C=C2C=C[C@H](C)[C@H](CC[C@@H](O)C[C@H](O)CC(=O)O)[C@H]21	422.56200000000024	3.715600000000002	6	3	10	0	-7.3
216.66713	0.13807693992310988	O=C(/C=C/c1ccc(O)cc1)OC[C@H]1O[C@@H](Oc2cc(O)c3c(=O)cc(-c4ccc(O)cc4)oc3c2)[C@@H](O)[C@H](O)[C@@H]1O	578.5260000000004	2.0197999999999996	12	6	7	4	-8.2
94.641716	0.07694362933288175	COC(=O)C1=CO[C@H](O[C@@H]2O[C@H](CO)[C@@H](O)[C@H](O)[C@H]2O)/C(=C/COC(C)=O)[C@@H]1CC(=O)OCCc1ccc(O)c(O)c1	598.5540000000005	-1.0909999999999984	15	6	11	1	0.0
661.3254	0.1619685018389435	COc1ccc(-c2cc(=O)c3c(O)cc(O)c([C@H]4O[C@@H](CO)[C@@H](O)[C@@H](O)[C@@H]4O[C@@H]4O[C@@H](C)[C@@H](O)[C@@H](O)[C@@H]4O)c3o2)cc1O	608.5490000000003	-1.0479	15	9	6	3	-7.9
785.8977	0.42250219566818403	C[C@@H]1O[C@@H](Oc2ccc(-c3coc4cc(O)cc(O)c4c3=O)cc2)[C@@H](O)[C@@H](O)[C@@H]1O	416.38200000000006	1.0774999999999995	9	5	3	3	-8.6
911.9557	0.22505804044823405	CCC[C@@H](CCC[C@@H](O)CCC)OC(=O)CC(=O)O[C@H](CC(=O)O)C[N+](C)(C)C	418.5510000000002	2.5124000000000004	7	2	16	0	-6.2
251.77237	0.2465547063119637	O=c1cc(-c2ccc(O)c(O)c2)oc2cc(O)c([C@@H]3O[C@@H](CO)[C@@H](O)[C@@H](O)[C@@H]3O)c(O)c12	448.3800000000001	-0.20270000000000032	11	8	3	3	-8.2
803.2598	0.4308250629303501	COc1ccc([C@H]2CC(=O)c3c(O)cc(O[C@H]4O[C@@H](CO)[C@@H](O)[C@@H](O)[C@@H]4O)cc3O2)cc1	448.4240000000001	0.28599999999999937	10	5	5	2	-8.0
877.8325	0.27556875596998526	CC(=O)OCC1=CO[C@H](OC(=O)[C@@H](C)CC)[C@@H]2C1=C[C@@H](OC(=O)CC(C)(C)OC(C)=O)[C@]21CO1	480.51000000000033	2.3478000000000003	10	0	9	0	-7.3
178.75006	0.11995692421260705	O=C(/C=C/c1ccc(O)cc1)OC[C@H]1O[C@@H](Oc2c(-c3ccc(O)cc3)oc3cc(O)cc(O)c3c2=O)[C@@H](O)[C@H](O)[C@@H]1O	594.5250000000004	1.7253999999999994	13	7	7	4	-9.4
303.96478	0.1082872235284376	CC(C)=CCC[C@@H](C)CCCC[C@@H](C)CCC[C@@H](C)CCC[C@@H](C)CCOP(=O)(O)O	460.68000000000023	8.677600000000002	4	2	20	0	-5.4
643.79663	0.3876279878284962	COc1cc(O)c2c(c1)O[C@@H](c1ccc(OC)c(O[C@@H]3O[C@@H](CO)[C@@H](O)[C@@H](O)[C@@H]3O)c1)CC2=O	478.4500000000002	0.2945999999999991	11	5	6	2	-8.0
48.05966	0.14813065474468828	O=C(O)c1cc(O)c2c(c1)[C@](O)([C@@H]1O[C@@H](CO)[C@@H](O)[C@@H](O)[C@@H]1O)c1cccc(O[C@H]3O[C@@H](CO)[C@@H](O)[C@H](O)[C@@H]3O)c1C2=O	610.5210000000003	-4.1081999999999965	16	11	6	2	-7.3
323.44308	0.12411596179132374	C[C@H]1O[C@@H](OC[C@@H]2O[C@@H](Oc3cc4c(O)cc(O)cc4[o+]c3-c3ccc(O)c(O)c3)[C@@H](O)[C@@H](O)[C@@H]2O)[C@@H](O)[C@@H](O)[C@@H]1O	595.5300000000004	-0.7662000000000004	15	10	6	3	-9.6
643.79663	0.3876279878284962	COc1cc(O)c2c(c1)O[C@@H](c1ccc(OC)c(O[C@H]3O[C@@H](CO)[C@@H](O)[C@@H](O)[C@H]3O)c1)CC2=O	478.4500000000002	0.2945999999999991	11	5	6	2	-7.5
114.30852	0.12997984556828732	O=c1cc(-c2ccc(O)c(O)c2)oc2cc(O)c([C@@H]3O[C@H](CO)[C@H](O)[C@H](O)[C@H]3O[C@H]3O[C@@H](CO)[C@@H](O)[C@H](O)[C@@H]3O)c(O)c12	610.5210000000003	-2.3785000000000003	16	11	6	3	-7.9
275.5902	0.44026671859524713	C=CCOC(=O)C1=C(C)NC2=C(C(=O)C[C@@H](c3ccc(Cl)cc3)C2)[C@H]1c1ccc(O)c(OC)c1	479.9600000000002	5.145000000000005	6	2	6	2	-7.0
131.25536	0.08396452121183988	O=C(/C=C/c1ccc(O)c(O)c1)OC[C@H]1O[C@@H](Oc2c(-c3ccc(O)cc3)oc3cc(O)cc(O)c3c2=O)[C@@H](O)[C@@H](O)[C@H]1O	610.5240000000005	1.4309999999999994	14	8	7	4	-9.3
727.7282	0.6586884080364415	CC(C)=CCc1c(O)c2c(c3c1OC(C)(C)C=C3)O[C@H](c1ccc(O)cc1)CC2=O	406.4780000000002	5.497200000000006	5	2	3	2	-8.3
251.77237	0.2465547063119637	O=c1cc(-c2ccc(O)c(O)c2)oc2cc(O)c([C@H]3O[C@H](CO)[C@H](O)[C@H](O)[C@@H]3O)c(O)c12	448.3800000000001	-0.20270000000000032	11	8	3	3	-8.0
325.10236	0.16091063422776958	O=C(O)C1=C/C(=C/C=[N+]2/c3cc(O)c(O[C@H]4O[C@@H](CO)[C@@H](O)[C@H](O)[C@@H]4O)cc3C[C@H]2C(=O)O)C[C@H](C(=O)O)N1	551.4810000000003	-2.363599999999998	14	9	7	1	-8.0
402.43182	0.2661648943953934	OC[C@@H]1O[C@@H](Oc2cc(O)c3c(c2)O[C@@H](c2ccc(O)c(O)c2)[C@@H](O)C3)[C@@H](O)[C@@H](O)[C@@H]1O	452.41200000000015	-0.9808000000000006	11	8	4	2	-8.3
245.87639	0.785270379732634	CC(C)OC(=O)C1=C(N)Oc2c(oc(CO)cc2=O)[C@@H]1c1ccc(F)cc1	375.35200000000003	1.9174	7	2	4	2	0.0
503.34836	0.32503283739541716	COc1cc([C@H]2Oc3c(O)cc([C@@H]4Oc5cc(O)cc(O)c5C(=O)[C@@H]4O)cc3[C@@H]2CO)ccc1O	482.4410000000002	2.4045	10	6	4	3	-8.4
33.36393	0.15215263006446242	C=C1/C=C/C=C(\[C@H]2CC[C@@]3([C@H](CCCO)/C(=C(\C)C(=O)Cc4ccc(O)cc4)CC[C@@]3(C)O)[C@@H]2O)COCC#CC/C(C)=C/CC1	628.8499999999999	6.70010000000001	6	4	7	1	-8.4
437.7184	0.4883117604002477	CC(C)CCC[C@@H](C)[C@H]1CC[C@H]2[C@@H]3CC=C4C[C@H](O)CC[C@]4(C)[C@H]3CC[C@@]21C	386.6640000000002	7.388700000000009	1	1	5	0	-7.3
777.3958	0.07585136041084518	CC(C)C[C@@H](NC(=O)[C@H](CCC(N)=O)NC(=O)[C@H](Cc1c[nH]c2ccccc12)NC(=O)[C@@H](Cc1ccccc1)NC(=O)CCCCN)C(=O)O	691.8299999999999	1.4175000000000069	8	8	21	3	-7.3
632.94806	0.3310267553587242	O=c1c(-c2ccc(O[C@H]3O[C@@H](CO)[C@@H](O)[C@H](O)[C@@H]3O)cc2)coc2cc(O)cc(O)c12	432.38100000000014	0.049899999999999	10	6	4	3	-8.0
325.10236	0.16091063422776958	O=C(O)C1=C/C(=C/C=[N+]2/c3cc(O)c(O[C@@H]4O[C@@H](CO)[C@@H](O)[C@H](O)[C@@H]4O)cc3C[C@H]2C(=O)O)C[C@H](C(=O)O)N1	551.4810000000003	-2.363599999999998	14	9	7	1	-8.6
392.98953	0.1592907073840895	C[C@H]1O[C@H](O[C@H]2[C@@H](O)[C@H](O)[C@H](CO)O[C@H]2Oc2c(-c3ccc(O)cc3)oc3cc(O)cc(O)c3c2=O)[C@@H](O)[C@@H](O)[C@@H]1O	594.5220000000005	-1.3927000000000012	15	9	6	3	-8.5
703.2713	0.3509780072967287	COc1ccc([C@@H]2CC(=O)c3c(O)cc(O[C@H]4O[C@@H](CO)[C@@H](O)[C@@H](O)[C@@H]4O)cc3O2)cc1O	464.4230000000001	-0.00840000000000063	11	6	5	2	-7.6
7.022985	0.4637015238644993	CC[C@H](C)C(=O)O[C@H]1C[C@H](C)C=C2C=C[C@H](C)[C@H](CC[C@H](O)C[C@H](O)CC(=O)O)[C@H]21	422.56200000000024	3.715600000000002	6	3	10	0	-7.1
954.8349	0.15901573371992592	COc1ccc(-c2cc(=O)c3c(O)cc(O[C@H]4O[C@@H](CO)[C@@H](O)[C@@H](O)[C@@H]4O[C@H]4O[C@@H](C)[C@@H](O)[C@@H](O)[C@@H]4O)cc3o2)cc1O	608.5490000000002	-1.0897000000000001	15	8	7	3	-8.6
931.98486	0.27862775233161235	O=c1c(O[C@@H]2O[C@@H](CO)[C@@H](O)[C@@H](O)[C@@H]2O)c(-c2ccc(O)cc2)oc2cc(O)cc(O)c12	448.3800000000002	-0.24449999999999966	11	7	4	3	-8.4
942.2327	0.4587500976441748	CC[C@@H](C(C)C)[C@H](O)[C@@H](O)[C@@H](C)[C@H]1CC[C@H]2[C@@H]3CC(=O)[C@@H]4C[C@@H](O)[C@@H](O)C[C@]4(C)[C@H]3CC[C@@]21C	478.7140000000003	4.196100000000003	5	4	6	0	-7.6
85.33711	0.17560646804927285	NCCS[C@@H]1c2c(O)cc(O)cc2O[C@H](c2ccc(O)c(O)c2)[C@H]1OC(=O)c1cc(O)c(O)c(O)c1	517.5120000000003	2.7181000000000015	12	8	6	3	-8.5
35.323105	0.2793979295153145	CCOc1cc([C@H]2C(C(=O)OCCc3ccccc3)=C(C)NC3=C2C(=O)C[C@@H](c2ccccc2)C3)cc(Br)c1O	602.5250000000003	6.700900000000006	6	2	8	3	-8.0
632.94806	0.3310267553587242	O=c1c(-c2ccc(O[C@@H]3O[C@H](CO)[C@@H](O)[C@H](O)[C@@H]3O)cc2)coc2cc(O)cc(O)c12	432.38100000000014	0.049899999999999	10	6	4	3	-7.8
672.43134	0.24393629364522848	Cn1c2ccccc2c(=O)c2c(O)cc3c(c21)C[C@@H]([C@@](C)(O)CO[C@@H]1O[C@@H](CO)[C@@H](O)[C@@H](O)[C@@H]1O)O3	503.5040000000002	-0.7317000000000007	10	6	5	3	-8.2
540.6488	0.021616247696704463	CCCCCCCCCCCCCCCCC(=O)OC[C@H](CO[P@@](=O)(O)O[C@H]1[C@@H](O)[C@@H](O)[C@@H](O)[C@@H](OP(=O)(O)O)[C@@H](OP(=O)(O)O)[C@@H]1O)OC(=O)CCCC	860.7580000000004	3.4182000000000023	20	9	30	0	-6.4
163.24405	0.47675246406901634	CC(C)=CCc1c(O)c(CC=C(C)C)c(O)c(C(=O)CC(C)C)c1O	346.4670000000001	5.049600000000006	4	3	7	1	-6.2
145.91866	0.4922246314870442	CC(C)CCC[C@@H](C)[C@H]1CC[C@H]2[C@@H]3CC=C4CCCNC[C@]4(C)[C@H]3CC[C@@]21C	385.6800000000002	7.2273000000000085	1	1	5	0	-7.9
392.98953	0.1592907073840895	C[C@@H]1O[C@@H](O[C@@H]2[C@H](O)[C@@H](O)[C@@H](CO)O[C@H]2Oc2c(-c3ccc(O)cc3)oc3cc(O)cc(O)c3c2=O)[C@@H](O)[C@@H](O)[C@@H]1O	594.5220000000005	-1.3927000000000012	15	9	6	3	-7.9
738.43964	0.15357222557362782	C[C@H]1O[C@@H](Oc2cc(O)c3c(=O)c(O[C@@H]4O[C@H](CO)[C@@H](O)[C@@H](O)[C@@H]4O)c(-c4ccc(O)cc4)oc3c2)[C@@H](O)[C@@H](O)[C@@H]1O	594.5220000000004	-1.743800000000001	15	9	6	3	-7.9
254.5919	0.2684971534851845	CC(=O)OC[C@H]1O[C@H](Oc2c(-c3ccc(O)cc3)oc3cc(O)cc(O)c3c2=O)[C@@H](O)[C@@H](O)[C@@H]1O	490.4170000000002	0.32629999999999965	12	6	5	3	-8.5
101.07086	0.3841138416085127	CCCCOC(=O)C1=C(C)NC2=C(C(=O)C[C@H](c3ccc(F)cc3)C2)[C@@H]1c1ccc(OC)c(OC)c1	493.5750000000002	5.547800000000005	6	1	8	2	-7.4
608.66364	0.3151345760203198	C=C1[C@@H](OC(=O)/C=C(\C)CC)C[C@@H](C(C)C)[C@H]2/C(=C/C)C(=O)[C@@H](OC(=O)[C@H](C)CC)[C@@H]12	430.5850000000002	5.205900000000006	5	0	7	0	-7.0
389.86676	0.19875312725787794	CC1=C(/C=C/C(C)=C/C=C/C(C)=C/C=C/C=C(C)/C=C/C=C(C)/C=C/C(=O)[C@@]2(C)CCCCC(C)(C)C[C@@H]2O)C(C)C1	568.8860000000004	10.835499999999989	2	1	11	0	-7.7
504.58832	0.3276918887003662	CC(=O)OC[C@H]1O[C@@H](Oc2ccc(O)c3c(=O)cc(-c4ccc(O)cc4)oc23)[C@@H](O)[C@@H](O)[C@@H]1O	474.4180000000002	0.6206999999999996	11	5	5	3	-8.6
234.5623	0.21646123688292346	CC(/C=C/C=C(C)/C=C/[C@]12O[C@H](CC1(C)C)C[C@@]2(C)O)=C\C=C\C=C(C)\C=C\C=C(/C)[C@H]1C=C2C(C)(C)CCC[C@@]2(C)O1	584.885	9.998999999999997	3	1	9	0	-8.5
48.259766	0.17606489523127736	O=C(/C=C/c1ccc(O)cc1)OC[C@H]1O[C@@H](Oc2cc(O)c3c(c2)O[C@@H](c2ccc(O)cc2)CC3=O)[C@@H](O)[C@H](O)[C@@H]1O	580.5420000000004	1.9528999999999992	12	6	7	3	-8.5
23.937983	0.46050350065998946	CC[C@@H](C)C(=O)O[C@H]1C[C@H](C)C=C2C=C[C@H](C)[C@H](CC[C@@H](O)CC(=O)O)[C@H](C)CC[C@]21C	448.64400000000035	5.771000000000006	5	2	8	0	-6.9
699.5531	0.29199218811990213	COc1ccc(-c2cc(=O)c3c(O)cc(O[C@@H]4O[C@H](C(=O)O)[C@@H](O)[C@@H](O)[C@@H]4O)cc3o2)cc1O	476.39000000000016	0.15079999999999977	12	6	5	3	-8.8
738.43964	0.15357222557362782	C[C@@H]1O[C@H](Oc2cc(O)c3c(=O)c(O[C@@H]4O[C@@H](CO)[C@@H](O)[C@@H](O)[C@@H]4O)c(-c4ccc(O)cc4)oc3c2)[C@@H](O)[C@@H](O)[C@@H]1O	594.5220000000004	-1.743800000000001	15	9	6	3	-8.6
250.80981	0.1333815409371854	C[C@@H]1O[C@@H](Oc2c(-c3ccc(O)c(O)c3)oc3cc(O[C@H]4O[C@H](C(=O)O)[C@@H](O)[C@@H](O)[C@@H]4O)cc(O)c3c2=O)[C@@H](O)[C@@H](O)[C@@H]1O	624.5040000000005	-1.9459000000000009	17	10	6	3	-8.4
624.499	0.27726273350532815	C=C[C@@H]1[C@H](O[C@@H]2O[C@H](CO)[C@@H](O)[C@H](O)[C@H]2O)OC=C2C(=O)O[C@H](O)CC[C@]21C	402.39600000000024	-1.4929999999999988	10	5	4	0	0.0
35.323105	0.2793979295153145	CCOc1cc([C@@H]2C(C(=O)OCCc3ccccc3)=C(C)NC3=C2C(=O)C[C@@H](c2ccccc2)C3)cc(Br)c1O	602.5250000000003	6.700900000000006	6	2	8	3	-7.7
71.18674	0.2611690270528828	C=C1C(=O)O[C@@H]2/C=C(\C)CC/C=C(\C)CC/C=C(\C)CC/C=C(\C)CC[C@@H]12	368.56100000000015	7.003800000000007	2	0	0	0	-8.1
699.5531	0.29199218811990213	COc1ccc(-c2cc(=O)c3c(O)cc(O[C@H]4O[C@H](C(=O)O)[C@@H](O)[C@@H](O)[C@@H]4O)cc3o2)cc1O	476.39000000000016	0.15079999999999977	12	6	5	3	-8.2
79.086334	0.3750405942104898	CCCCOC(=O)C1=C(C)NC2=C(C(=O)C[C@@H](c3ccc(Cl)cc3)C2)[C@@H]1c1ccc(O)c(OC)c1	496.0030000000002	5.759100000000006	6	2	7	2	-7.4
437.7184	0.4883117604002477	CC(C)CCC[C@H](C)[C@H]1CC[C@H]2[C@@H]3CC=C4C[C@@H](O)CC[C@]4(C)[C@H]3CC[C@@]21C	386.6640000000002	7.388700000000009	1	1	5	0	-7.2
855.82355	0.7714141093353439	CC1(C)C=Cc2c(ccc3c2OC[C@@]2(O)c4ccc(O)cc4O[C@H]32)O1	338.35900000000004	3.2901000000000016	5	2	0	2	-8.1
225.56444	0.22183402653774098	CC(=O)OC[C@H]1O[C@@H](Oc2c(-c3ccc(O)cc3)oc3cc(O)cc(O)c3c2=O)[C@@H](O)[C@H](OC(C)=O)[C@@H](O)[C@@H]1O	562.4800000000005	0.25799999999999984	14	6	6	3	-8.3
57.661343	0.11759176610296207	O=C(/C=C/c1ccc(O)cc1)OC[C@@H]1O[C@@H](Oc2cc(O)c3c(c2)O[C@@H](c2ccc(O)c(O)c2)CC3=O)[C@@H](O)[C@H](O)[C@H]1O	596.5410000000005	1.658499999999999	13	7	7	3	-9.3
514.16724	0.4508876642059434	NCCS[C@H]1c2c(O)cc(O)cc2O[C@H](c2ccc(O)c(O)c2)[C@H]1O	365.40700000000004	1.7366000000000001	8	6	4	2	-7.3
855.82355	0.7714141093353439	CC1(C)C=Cc2c(ccc3c2OC[C@]2(O)c4ccc(O)cc4O[C@H]32)O1	338.35900000000004	3.2901000000000016	5	2	0	2	-8.0
139.76079	0.7080585214800619	C=C(C)[C@H]1CCC(C)=C[C@@H]1c1c(O)cc(CC=C(C)C)cc1O	312.45300000000003	5.622500000000006	2	2	4	1	-6.6
254.5919	0.2684971534851845	CC(=O)OC[C@@H]1O[C@@H](Oc2c(-c3ccc(O)cc3)oc3cc(O)cc(O)c3c2=O)[C@@H](O)[C@@H](O)[C@@H]1O	490.4170000000002	0.32629999999999965	12	6	5	3	-8.3
48.259766	0.17606489523127736	O=C(/C=C/c1ccc(O)cc1)OC[C@H]1O[C@@H](Oc2cc(O)c3c(c2)O[C@H](c2ccc(O)cc2)CC3=O)[C@@H](O)[C@@H](O)[C@H]1O	580.5420000000004	1.9528999999999992	12	6	7	3	-8.3
250.80981	0.1333815409371854	C[C@@H]1O[C@@H](Oc2c(-c3ccc(O)c(O)c3)oc3cc(O[C@@H]4O[C@H](C(=O)O)[C@@H](O)[C@@H](O)[C@@H]4O)cc(O)c3c2=O)[C@@H](O)[C@@H](O)[C@@H]1O	624.5040000000005	-1.9459000000000009	17	10	6	3	-9.0
139.76079	0.7080585214800619	C=C(C)[C@@H]1CCC(C)=C[C@H]1c1c(O)cc(CC=C(C)C)cc1O	312.45300000000003	5.622500000000006	2	2	4	1	-6.8
118.502754	0.3189566869803837	CC(=O)OCC1=CO[C@H](OC(=O)CC(C)C)[C@@H]2C1=C[C@@H](OC(=O)CC(C)C)[C@]2(O)CCl	458.9350000000002	2.8630000000000013	8	1	9	0	-7.4
368.86276	0.2749457004760839	CCOC(=O)C1=C/C(=C2\CCC(=O)[C@H](c3ccc4c(c3)=C[CH+]N=4)C2)c2c(c(OC)c3c(cc(O)c(CCO)c3O)c2OC)O1	598.6280000000004	3.5082900000000032	9	3	7	3	-7.5
368.06598	0.15628890177576335	O=c1c(O[C@@H]2O[C@H](CO)[C@H](O)[C@@H](O)[C@@H]2O[C@@H]2OC[C@H](O)[C@@H](O)[C@@H]2O)c(-c2ccc(O)cc2)oc2cc(O)cc(O)c12	580.4950000000003	-1.7811999999999986	15	9	6	3	-8.8
954.8349	0.15901573371992592	COc1ccc(-c2cc(=O)c3c(O)cc(O[C@H]4O[C@@H](CO)[C@@H](O)[C@@H](O)[C@@H]4O[C@@H]4O[C@@H](C)[C@@H](O)[C@@H](O)[C@@H]4O)cc3o2)cc1O	608.5490000000002	-1.0897000000000001	15	8	7	3	-8.6
672.43134	0.24393629364522848	Cn1c2ccccc2c(=O)c2c(O)cc3c(c21)C[C@H]([C@@](C)(O)CO[C@H]1O[C@@H](CO)[C@@H](O)[C@@H](O)[C@H]1O)O3	503.5040000000002	-0.7317000000000007	10	6	5	3	-8.4
201.67216	0.16452351230700826	CC(=O)OC[C@@H]1O[C@@H](Oc2cc(O)cc3oc(-c4ccc(O)cc4)cc(=O)c23)[C@@H](O)[C@@H](O)[C@@H]1O[C@@H]1O[C@@H](C)[C@@H](O)[C@@H](O)[C@@H]1O	620.5600000000004	-0.5275000000000003	15	7	7	3	-9.1
608.66364	0.3151345760203198	C=C1[C@@H](OC(=O)/C=C(\C)CC)C[C@H](C(C)C)[C@H]2/C(=C/C)C(=O)[C@H](OC(=O)[C@@H](C)CC)[C@@H]12	430.5850000000002	5.205900000000006	5	0	7	0	-7.2
558.8201	0.812585662377354	COc1ccc([C@H]2COc3c(CC=C(C)C)c(O)cc(O)c3C2=O)cc1	354.40200000000004	3.974000000000003	5	2	4	2	-7.1
437.7184	0.4883117604002477	CC(C)CCC[C@H](C)[C@H]1CC[C@H]2[C@@H]3CC=C4C[C@H](O)CC[C@]4(C)[C@H]3CC[C@@]21C	386.6640000000002	7.388700000000009	1	1	5	0	-7.5
355.7367	0.2044685519958033	O=C(O[C@@H]1[C@H](O)[C@@H](O)[C@H](CO)O[C@H]1Oc1ccc(/C=C/c2ccc(O)cc2)cc1)c1cc(O)cc(O)c1	510.4950000000002	2.017199999999999	10	6	7	3	-9.0
61.042007	0.3274402873169447	C[C@H](CCC(=O)NCCS(=O)(=O)O)[C@H]1CC[C@H]2[C@H]3[C@H](C[C@H](O)[C@@]21C)[C@@]1(C)CC[C@@H](O)C[C@H]1C[C@H]3O	515.7130000000003	2.3681000000000005	7	5	7	0	-7.8
347.3162	0.23526258168565614	COc1cccc2c1C(=O)c1c(O)c3c(c(O)c1C2=O)C[C@@](O)(C(=O)CO)C[C@@H]3O[C@@H]1C[C@@H](N)[C@H](O)[C@@H](C)O1	543.5250000000003	0.0012999999999993017	12	6	5	3	-8.3
275.31296	0.6116330264114946	CC(C)=CCc1c(-c2ccc(O)cc2O)oc2cc(O)ccc12	310.34900000000005	4.725300000000004	4	3	3	3	-8.0
777.44214	0.5364874862542116	CC(C)=CCC/C(C)=C/Cc1c(O)ccc2c1O[C@H]1O[C@@H](CO)[C@@H](O)[C@@H](O)[C@@H]1O2	406.4750000000001	2.2062	7	4	6	1	-7.2
202.47202	0.17301161352588346	C[C@@H]1O[C@@H](OC[C@@H]2O[C@@H](Oc3cc(O)c4c(c3)O[C@@H](c3ccc(O)c(O)c3)CC4=O)[C@@H](O)[C@@H](O)[C@@H]2O)[C@@H](O)[C@@H](O)[C@@H]1O	596.5380000000005	-1.4596000000000007	15	9	6	2	-7.5
608.66364	0.3151345760203198	C=C1[C@H](OC(=O)/C=C(\C)CC)C[C@@H](C(C)C)[C@H]2/C(=C/C)C(=O)[C@H](OC(=O)[C@H](C)CC)[C@@H]12	430.5850000000002	5.205900000000006	5	0	7	0	-6.5
221.90448	0.021716817297794264	CCCCCCCC/C=C\CCCCCCCC(=O)OC[C@H](CO[P@@](=O)(O)O[C@H]1[C@@H](O)[C@@H](O)[C@@H](OP(=O)(O)O)[C@@H](OP(=O)(O)O)[C@@H]1O)OC(=O)CCCC	842.7430000000004	4.223400000000008	19	8	30	0	-6.9
181.91998	0.12077717756859818	C=C(/C=C/C=C(/CO)[C@H]1CC[C@@]2([C@H](CCCO)/C(=C(\C)C(=O)Cc3ccccc3)CC[C@@]2(C)O)[C@@H]1O)CCC=C(C)C	576.8180000000002	6.583000000000009	5	4	13	1	-6.6
41.358387	0.19875312725787794	CC1=C(/C=C/C(C)=C/C=C/C(C)=C/C=C/C=C(C)/C=C/C=C(C)/C=C/C(=O)[C@]2(C)CCCC2(C)C)C(C)(C)C[C@H](O)C1	568.8860000000004	10.835499999999989	2	1	11	0	-7.7
207.87453	0.17370096152271805	C[C@H]1O[C@@H](O[C@@H]2[C@@H](O)[C@@H](O)[C@@H](CO)O[C@@H]2Oc2cc(O)c3c(=O)cc(-c4ccc(O)cc4)oc3c2)[C@@H](O)[C@@H](O)[C@@H]1O	578.5230000000004	-1.098300000000001	14	8	6	3	-8.3
102.29326	0.14677088032946276	O=c1cc(-c2ccc(O)cc2)oc2cc(O)c([C@H]3O[C@H](CO)[C@H](O)[C@H](O)[C@H]3O[C@@H]3O[C@@H](CO)[C@@H](O)[C@H](O)[C@@H]3O)c(O)c12	594.5220000000003	-2.0841000000000003	15	10	6	3	-8.4
402.43182	0.2661648943953934	OC[C@@H]1O[C@@H](Oc2cc(O)c3c(c2)O[C@H](c2ccc(O)c(O)c2)[C@H](O)C3)[C@@H](O)[C@@H](O)[C@@H]1O	452.41200000000015	-0.9808000000000006	11	8	4	2	-8.7
48.259766	0.17606489523127736	O=C(/C=C/c1ccc(O)cc1)OC[C@H]1O[C@@H](Oc2cc(O)c3c(c2)O[C@H](c2ccc(O)cc2)CC3=O)[C@@H](O)[C@H](O)[C@@H]1O	580.5420000000004	1.9528999999999992	12	6	7	3	-8.7
437.7184	0.4883117604002477	CC(C)CCC[C@@H](C)[C@H]1CC[C@H]2[C@@H]3CC=C4C[C@@H](O)CC[C@]4(C)[C@H]3CC[C@@]21C	386.6640000000002	7.388700000000009	1	1	5	0	-7.2
94.641716	0.07694362933288175	COC(=O)C1=CO[C@@H](O[C@@H]2O[C@@H](CO)[C@@H](O)[C@@H](O)[C@@H]2O)/C(=C/COC(C)=O)[C@@H]1CC(=O)OCCc1ccc(O)c(O)c1	598.5540000000005	-1.0909999999999984	15	6	11	1	0.0
954.8349	0.15901573371992592	COc1ccc(-c2cc(=O)c3c(O)cc(O[C@H]4O[C@H](CO)[C@@H](O)[C@@H](O)[C@@H]4O[C@@H]4O[C@@H](C)[C@@H](O)[C@@H](O)[C@@H]4O)cc3o2)cc1O	608.5490000000002	-1.0897000000000001	15	8	7	3	-8.7
632.94806	0.3310267553587242	O=c1c(-c2ccc(O[C@H]3O[C@H](CO)[C@@H](O)[C@H](O)[C@@H]3O)cc2)coc2cc(O)cc(O)c12	432.38100000000014	0.049899999999999	10	6	4	3	-8.7
483.8572	0.49910402699484807	C=C1CC[C@@H](O)C/C1=C/C=C1\CCC[C@]2(C)[C@H]([C@H](C)CCCC(C)C)CC[C@@H]12	384.6480000000002	7.619000000000008	1	1	6	0	-7.1
629.7993	0.1592907073840895	C[C@@H]1O[C@H](OC[C@@H]2O[C@@H](Oc3c(-c4ccc(O)cc4)oc4cc(O)cc(O)c4c3=O)[C@@H](O)[C@@H](O)[C@@H]2O)[C@@H](O)[C@@H](O)[C@@H]1O	594.5220000000004	-1.3927000000000005	15	9	6	3	-8.5
404.09552	0.1822750446423736	COc1ccc(-c2cc(=O)c3c(O)cc(O)c(O[C@H]4O[C@@H](CO)[C@@H](O)[C@@H](O)[C@@H]4OS(=O)(=O)O)c3o2)cc1O	558.4700000000003	-0.40879999999999983	15	7	7	3	-8.1
234.5623	0.21646123688292346	CC(/C=C/C=C(C)/C=C/[C@]12O[C@@H](CC1(C)C)C[C@@]2(C)O)=C\C=C\C=C(C)\C=C\C=C(/C)[C@@H]1C=C2C(C)(C)CCC[C@@]2(C)O1	584.885	9.998999999999997	3	1	9	0	0.0
618.58966	0.17370096152271805	C[C@@H]1O[C@H](OC[C@@H]2O[C@@H](Oc3cc(O)c4c(=O)cc(-c5ccc(O)cc5)oc4c3)[C@@H](O)[C@@H](O)[C@@H]2O)[C@@H](O)[C@@H](O)[C@@H]1O	578.5230000000004	-1.0983000000000007	14	8	6	3	-9.5
149.21538	0.4670479560468723	CC(C)CCC[C@H](C)[C@H]1CC[C@H]2[C@@H]3CC=C4CC[C@@H](O)CC[C@]4(C)[C@H]3CC[C@@]21C	400.6910000000002	7.778800000000009	1	1	5	0	-7.7
601.2376	0.3449275965109726	O=C(O)CCC/C=C\C[C@H]1[C@H](O)C[C@@H](O)[C@@H]1/C=C/[C@@H](O)CCc1ccccc1	388.5040000000002	3.0954000000000015	5	4	11	1	-6.7
402.43182	0.2661648943953934	OC[C@@H]1O[C@H](Oc2cc(O)c3c(c2)O[C@H](c2ccc(O)c(O)c2)[C@H](O)C3)[C@@H](O)[C@@H](O)[C@@H]1O	452.41200000000015	-0.9808000000000006	11	8	4	2	-8.0
710.13696	0.1879225004280333	C[C@@]12CCC[C@@](C)([C@@H]3CC[C@@H]4C[C@]3(C=O)C[C@]4(O)CO)[C@H]1[C@H](O[C@H]1O[C@@H](CO)[C@@H](O)[C@@H](O)[C@H]1O)OC2=O	528.5950000000001	-0.7727999999999982	11	6	6	0	0.0
931.98486	0.27862775233161235	O=c1c(O[C@@H]2O[C@H](CO)[C@@H](O)[C@H](O)[C@@H]2O)c(-c2ccc(O)cc2)oc2cc(O)cc(O)c12	448.3800000000002	-0.24449999999999966	11	7	4	3	-8.0
232.40335	0.2661648943953934	OC[C@H]1O[C@H](Oc2cc(O)cc3c2C[C@@H](O)[C@@H](c2ccc(O)c(O)c2)O3)[C@@H](O)[C@@H](O)[C@@H]1O	452.4120000000001	-0.9808000000000003	11	8	4	2	-8.5
329.02243	0.6764299180273097	CC(C)=CCc1c(O)ccc([C@H]2COc3c(ccc4c3C=CC(C)(C)O4)C2)c1O	392.4950000000002	5.509400000000006	4	2	3	2	-7.9
672.43134	0.24393629364522848	Cn1c2ccccc2c(=O)c2c(O)cc3c(c21)C[C@@H]([C@](C)(O)CO[C@H]1O[C@@H](CO)[C@@H](O)[C@@H](O)[C@H]1O)O3	503.5040000000002	-0.7317000000000007	10	6	5	3	-7.9
578.8556	0.7680038559520164	O=C(NC12CC3CC(CC(C3)C1)C2)c1nn(CCCCO)c2ccccc12	367.4930000000001	3.5074000000000023	3	2	6	2	-7.2
80.08249	0.1723933373435532	O=c1cc(-c2ccc(O)cc2)oc2cc(O)c([C@@H]3O[C@H](CO)[C@H](O)[C@H](O)[C@H]3O[C@@H]3OC[C@@H](O)[C@@H](O)[C@@H]3O)c(O)c12	564.4960000000002	-1.4450000000000005	14	9	5	3	-8.1
608.66364	0.3151345760203198	C=C1[C@@H](OC(=O)/C=C(\C)CC)C[C@@H](C(C)C)[C@H]2/C(=C/C)C(=O)[C@@H](OC(=O)[C@@H](C)CC)[C@@H]12	430.5850000000002	5.205900000000006	5	0	7	0	-6.9
94.641716	0.07694362933288175	COC(=O)C1=CO[C@@H](O[C@@H]2O[C@H](CO)[C@@H](O)[C@H](O)[C@H]2O)/C(=C/COC(C)=O)[C@@H]1CC(=O)OCCc1ccc(O)c(O)c1	598.5540000000005	-1.0909999999999984	15	6	11	1	0.0
397.47015	0.11825296001838735	CC(C)=CCC/C(C)=C/CC/C(C)=C/CC/C(C)=C/CC/C(C)=C/CC/C(C)=C/CC/C(C)=C/CC/C(C)=C/Cc1ccccc1O	639.0650000000004	14.986399999999962	1	1	23	1	0.0
157.21187	0.4732790343822408	C=C1CC[C@H](O)C/C1=C/C=C1\CCC[C@@]2(C)[C@H]1CC[C@@H]2[C@H](C)/C=C/[C@H](C)C(C)C	396.6590000000001	7.641000000000008	1	1	5	0	-7.7
278.49625	0.1674018572039598	C[C@H]1O[C@@H](Oc2ccc(-c3cc(=O)c4c(O)cc(O[C@H]5O[C@@H](CO)[C@H](O)[C@@H](O)[C@@H]5O)cc4o3)cc2)[C@@H](O)[C@@H](O)[C@@H]1O	578.5230000000004	-1.4494000000000016	14	8	6	3	-8.1
755.9952	0.6416610425916502	C=C1/C(=C\C=C2/CCC[C@@]3(C)[C@H]2CC[C@@H]3[C@H](C)CCC(=O)O)C[C@@H](O)C[C@@H]1O	388.5480000000001	4.628300000000004	4	3	5	0	-7.3
710.4993	0.6258799597064871	CC(C)=CCc1c(O)cc(O)c2c(=O)c(-c3ccc(O)cc3)coc12	338.35900000000004	4.085500000000002	5	3	3	3	-7.5
352.38916	0.22043335662217342	O=C(O)CC(=O)OC[C@H]1O[C@@H](Oc2ccc3c(=O)c(-c4ccc(O)cc4)coc3c2)[C@@H](O)[C@H](O)[C@@H]1O	502.42800000000017	0.3698999999999995	12	5	7	3	-8.6
698.3097	0.31184363018252953	CCNC(=O)CCC/C=C\C[C@H]1[C@@H](O)C[C@@H](O)[C@@H]1/C=C/[C@@H](O)CCc1ccccc1	415.5740000000001	3.1469000000000014	4	4	12	1	-6.8
40.1981	0.15959418704429998	OC[C@H]1O[C@H](Oc2cc(O)c3c(c2)[C@@H]2[C@@H](c4cc(O)cc(O)c4[C@H]2c2ccc(O)cc2)[C@H]3c2ccc(O)cc2)[C@@H](O)[C@@H](O)[C@@H]1O	616.6190000000005	2.5517000000000025	11	9	5	4	-8.3
216.9628	0.15164716850815463	C[C@H]1O[C@@H](Oc2c(-c3ccc(O)cc3)oc3cc(O[C@@H]4O[C@H](C(=O)O)[C@@H](O)[C@@H](O)[C@@H]4O)cc(O)c3c2=O)[C@@H](O)[C@@H](O)[C@@H]1O	608.5050000000005	-1.6515000000000009	16	9	6	3	-8.7
149.21538	0.4670479560468723	CC(C)CCC[C@@H](C)[C@H]1CC[C@H]2[C@@H]3CC=C4CC[C@@H](O)CC[C@]4(C)[C@H]3CC[C@@]21C	400.6910000000002	7.778800000000009	1	1	5	0	-8.1
353.5161	0.39031540855202906	CC(C)=CCC/C(C)=C/Cc1c(O)c(CC=C(C)C)c(O)c(CC=C(C)C)c1O	398.58700000000016	7.056000000000008	3	3	9	1	-6.4
252.79381	0.3510518998161352	Oc1ccc([C@H]2Oc3c(O)cc([C@@H]4Oc5cc(O)cc(O)c5C(=O)[C@@H]4O)cc3[C@@H]2CO)cc1	452.4150000000002	2.395900000000001	9	6	3	3	-8.7
118.502754	0.3189566869803837	CC(=O)OCC1=CO[C@@H](OC(=O)CC(C)C)[C@@H]2C1=C[C@@H](OC(=O)CC(C)C)[C@]2(O)CCl	458.9350000000002	2.8630000000000013	8	1	9	0	-7.0
645.9282	0.21615099819839945	COc1cccc2c1C(=O)c1c(O)c3c(c(O)c1C2=O)C[C@@](O)(C(=O)CO)C[C@@H]3O[C@H]1C[C@@H](N)[C@H](C)[C@@H](C)C(=O)O1	569.5630000000003	1.0506999999999995	12	5	5	3	-8.0
124.20783	0.18583038908539062	CC(C)C[C@H]1NC(=O)[C@@H](NC(=O)[C@H](Cc2ccccc2)NC(=O)CC(C)C)[C@H](C)Oc2ccc(cc2)/C=C/c2ccc(cc2O)/C(N)=C/[C@H]1C	680.8900000000001	6.0685000000000064	6	5	9	3	-7.3
661.3254	0.1619685018389435	COc1ccc(-c2cc(=O)c3c(O)cc(O)c([C@@H]4O[C@@H](CO)[C@@H](O)[C@@H](O)[C@@H]4O[C@@H]4O[C@@H](C)[C@@H](O)[C@@H](O)[C@@H]4O)c3o2)cc1O	608.5490000000003	-1.0479	15	9	6	3	-8.6
506.5577	0.7199794759470115	C=C(C)[C@@H]1CCC(C)=C[C@H]1c1c(O)cc(CCCN)cc1O	301.43	4.005100000000003	3	3	5	1	-6.2
506.5577	0.7199794759470115	C=C(C)[C@H]1CCC(C)=C[C@H]1c1c(O)cc(CCCN)cc1O	301.43	4.005100000000003	3	3	5	1	-6.2
115.156334	0.11540459878123731	CC(C)=CCC/C(C)=C/CC/C(C)=C/CC/C(C)=C/CC/C(C)=C/CC/C(C)=C/CC/C(C)=C/Cc1c(C)ccc(O)c1O	600.9720000000005	13.273919999999972	2	2	20	1	-6.6
380.72165	0.33573291723175036	C=C1/C=C/C=C(\[C@H]2CC[C@@]3([C@H](CCCO)/C(=C(\C)C(=O)Cc4ccccc4)CC[C@@]3(C)CO)[C@@H]2O)COCC[C@@H]1O	564.7630000000003	4.873100000000006	6	4	8	1	0.0
9.10911	0.29831922380944675	CCOc1cc([C@@H]2C(C(=O)OCCOC)=C(C)NC3=C2C(=O)C[C@@H](c2ccc(Cl)cc2)C3)cc(Br)c1O	590.8980000000001	5.758000000000006	7	2	8	2	-7.3
954.8349	0.15901573371992592	COc1ccc(-c2cc(=O)c3c(O)cc(O[C@@H]4O[C@H](CO)[C@@H](O)[C@@H](O)[C@@H]4O[C@@H]4O[C@@H](C)[C@@H](O)[C@@H](O)[C@@H]4O)cc3o2)cc1O	608.5490000000002	-1.0897000000000001	15	8	7	3	-8.8
954.8349	0.15901573371992592	COc1ccc(-c2cc(=O)c3c(O)cc(O[C@@H]4O[C@@H](CO)[C@@H](O)[C@@H](O)[C@@H]4O[C@@H]4O[C@@H](C)[C@@H](O)[C@@H](O)[C@@H]4O)cc3o2)cc1O	608.5490000000002	-1.0897000000000001	15	8	7	3	-8.8
402.43182	0.2661648943953934	OC[C@@H]1O[C@H](Oc2cc(O)c3c(c2)O[C@@H](c2ccc(O)c(O)c2)[C@@H](O)C3)[C@@H](O)[C@@H](O)[C@@H]1O	452.41200000000015	-0.9808000000000006	11	8	4	2	-8.0
112.32784	0.6031745212502947	CCOC(=O)C1=C(C)NC2=C(C(=O)C[C@H](c3ccc(Cl)cc3)C2)[C@@H]1c1ccc(O)c(OC)c1	467.94900000000024	4.978900000000006	6	2	5	2	-7.8
241.46979	0.49012604845181074	CCOC(=O)C1=C(N)Oc2c(c(=O)oc3ccccc23)[C@@H]1c1cccc(Br)c1	442.2650000000001	3.813200000000002	6	1	3	3	0.0
643.96735	0.148725511386429	CC(C)=CCc1c(O)ccc(C(=O)[C@@H]2[C@@H](c3ccc(O)c(O)c3)O[C@H]2c2cc(O)c(O)c(O)c2)c1O	494.4960000000002	4.446200000000007	9	7	6	3	-8.6
954.8349	0.15901573371992592	COc1ccc(-c2cc(=O)c3c(O)cc(O[C@@H]4O[C@@H](CO)[C@@H](O)[C@@H](O)[C@@H]4O[C@@H]4O[C@H](C)[C@H](O)[C@H](O)[C@@H]4O)cc3o2)cc1O	608.5490000000002	-1.0897000000000001	15	8	7	3	-9.1
601.2376	0.3449275965109726	O=C(O)CCC/C=C\C[C@H]1[C@@H](O)C[C@@H](O)[C@@H]1/C=C/[C@@H](O)CCc1ccccc1	388.5040000000002	3.0954000000000015	5	4	11	1	-6.6
618.43243	0.05605829122181297	COC(=O)C1=CO[C@@H](O[C@@H]2O[C@@H](CO)[C@@H](O)[C@@H](O)[C@@H]2O)/C(CO)=C/[C@H]1OC(C)=N\[C@@H]1O[C@H](CO)[C@@H](O)[C@@H](O)[C@@H]1O	581.5240000000005	-5.26169999999999	16	9	8	0	0.0
213.65501	0.16654909001705523	CC(/C=C/C=C(C)/C=C/[C@@]12O[C@]1(C)C[C@H](O)CC2(C)C)=C\C=C\C=C(C)\C=C\C=C(/C)[C@H]1C=C2C(C)(C)CCC[C@]2(C)O1	584.8850000000001	9.998999999999997	3	1	9	0	-8.4
48.259766	0.17606489523127736	O=C(/C=C/c1ccc(O)cc1)OC[C@@H]1O[C@@H](Oc2cc(O)c3c(c2)O[C@@H](c2ccc(O)cc2)CC3=O)[C@@H](O)[C@H](O)[C@@H]1O	580.5420000000004	1.9528999999999992	12	6	7	3	-8.2
250.80981	0.1333815409371854	C[C@@H]1O[C@H](Oc2c(-c3ccc(O)c(O)c3)oc3cc(O[C@@H]4O[C@H](C(=O)O)[C@@H](O)[C@@H](O)[C@@H]4O)cc(O)c3c2=O)[C@@H](O)[C@@H](O)[C@@H]1O	624.5040000000005	-1.9459000000000009	17	10	6	3	-8.6
213.65501	0.16654909001705523	CC(/C=C/C=C(C)/C=C/[C@@]12O[C@]1(C)C[C@H](O)CC2(C)C)=C\C=C\C=C(C)\C=C\C=C(/C)[C@H]1C=C2C(C)(C)CCC[C@@]2(C)O1	584.8850000000001	9.998999999999997	3	1	9	0	-8.2
544.2581	0.5840658854586245	C=C/C(C)=C\C[C@@H]1[C@](C)(O)[C@@H](O)[C@@H](OC(C)=O)[C@@H]2C(C)(C)CCC[C@]12C	364.52600000000024	4.014800000000004	4	2	4	0	-6.7
954.8349	0.15901573371992592	COc1ccc(-c2cc(=O)c3c(O)cc(O[C@H]4O[C@@H](CO)[C@@H](O)[C@@H](O)[C@H]4O[C@@H]4O[C@H](C)[C@H](O)[C@H](O)[C@@H]4O)cc3o2)cc1O	608.5490000000002	-1.0897000000000001	15	8	7	3	-9.1
483.8572	0.49910402699484807	C=C1CC[C@H](O)C/C1=C/C=C1\CCC[C@]2(C)[C@H]([C@H](C)CCCC(C)C)CC[C@@H]12	384.6480000000002	7.619000000000008	1	1	6	0	-7.3
7.022985	0.4637015238644993	CC[C@H](C)C(=O)O[C@@H]1C[C@H](C)C=C2C=C[C@H](C)[C@H](CC[C@@H](O)C[C@@H](O)CC(=O)O)[C@H]21	422.56200000000024	3.715600000000002	6	3	10	0	-7.6
948.557	0.17699197551286747	COc1ccccc1C(=O)O[C@@H]1[C@@H](O)[C@@H](O)[C@@H](C)O[C@@H]1Oc1cc(O)cc2c(=O)c3c(O)c(-c4ccc(O)cc4)oc3c2O1	606.5360000000003	2.9741800000000005	13	5	6	5	-9.4
246.67928	0.20778954771783847	COc1ccc([C@H]2CC(=O)c3c(O)cc(O[C@@H]4O[C@@H](CO)[C@@H](O)[C@@H](O)[C@@H]4O[C@@H]4O[C@@H](C)[C@@H](O)[C@@H](O)[C@@H]4O)cc3O2)cc1	594.5660000000001	-0.8621999999999994	14	7	7	2	-8.7
661.3254	0.1619685018389435	COc1ccc(-c2cc(=O)c3c(O)cc(O)c([C@@H]4O[C@H](CO)[C@@H](O)[C@@H](O)[C@@H]4O[C@@H]4O[C@@H](C)[C@@H](O)[C@@H](O)[C@@H]4O)c3o2)cc1O	608.5490000000003	-1.0479	15	9	6	3	-8.4
140.94691	0.11540459878123731	CC(C)=CCC/C(C)=C/CC/C(C)=C/CC/C(C)=C/CC/C(C)=C/CC/C(C)=C/CC/C(C)=C/Cc1c(C)c(O)ccc1O	600.9720000000005	13.273919999999972	2	2	20	1	0.0
954.8349	0.15901573371992592	COc1ccc(-c2cc(=O)c3c(O)cc(O[C@H]4O[C@@H](CO)[C@@H](O)[C@@H](O)[C@H]4O[C@@H]4O[C@@H](C)[C@@H](O)[C@@H](O)[C@@H]4O)cc3o2)cc1O	608.5490000000002	-1.0897000000000001	15	8	7	3	-8.4
683.1242	0.5085929687917149	C#C[C@]1(O)CC[C@@H]2[C@@H]3CCc4cc(O)c(O)cc4[C@@H]3CC[C@]21C	312.4090000000001	3.3182000000000027	3	3	0	1	-8.1
207.87453	0.17370096152271805	C[C@@H]1O[C@@H](O[C@H]2[C@H](Oc3cc(O)c4c(=O)cc(-c5ccc(O)cc5)oc4c3)O[C@H](CO)[C@H](O)[C@@H]2O)[C@H](O)[C@H](O)[C@H]1O	578.5230000000004	-1.0983000000000007	14	8	6	3	-8.4
326.83142	0.1466352748308023	COc1cc(-c2oc3cc(O)cc(O)c3c(=O)c2O)ccc1O[C@H]1O[C@@H](CO)[C@@H](O)[C@@H](O)[C@@H]1O[C@@H]1O[C@@H](C)[C@@H](O)[C@H](O)[C@@H]1O	624.5480000000003	-1.3841000000000003	16	9	7	3	-8.1
285.1006	0.6282271211234742	CC(C)=CCc1c(O)cc(O)c2c1OC[C@H](c1ccc(O)cc1O)C2=O	356.3740000000001	3.376600000000002	6	4	3	2	-7.6
352.38916	0.22043335662217342	O=C(O)CC(=O)OC[C@@H]1O[C@@H](Oc2ccc3c(=O)c(-c4ccc(O)cc4)coc3c2)[C@H](O)[C@H](O)[C@@H]1O	502.42800000000017	0.3698999999999995	12	5	7	3	-8.4
601.2376	0.3449275965109726	O=C(O)CCC/C=C/C[C@@H]1[C@H](O)C[C@@H](O)[C@@H]1/C=C/[C@@H](O)CCc1ccccc1	388.5040000000002	3.0954000000000015	5	4	11	1	-6.5
285.1006	0.6282271211234742	CC(C)=CCc1c(O)cc(O)c2c1OC[C@@H](c1ccc(O)cc1O)C2=O	356.3740000000001	3.376600000000002	6	4	3	2	-7.6
229.51775	0.3011814063211693	CC(C)=CCc1c(O)ccc(C(=O)[C@H]2[C@@H](c3ccc(O)cc3)O[C@H]2c2ccc(O)cc2)c1O	446.49900000000014	5.329400000000007	6	4	6	3	-7.4
640.1447	0.16354916339378175	COC(=O)C1=CO[C@H](O[C@H]2O[C@@H](CO)[C@@H](O)[C@@H](O)[C@@H]2O)[C@@H]2[C@@H]1C=C[C@@]21C=C([C@H](C)OC(=O)/C=C/c2ccc(O)cc2)C1	586.5900000000003	0.6854999999999996	12	5	8	1	0.0
227.26157	0.09937986532300523	C=C(/C=C/C=C(/CO)[C@H]1CC[C@@]2([C@H](CCCO)/C(=C(\C)C(=O)Cc3ccccc3)CC[C@@]2(C)O)[C@@H]1O)CCCCC(C)C	592.8610000000001	7.05300000000001	5	4	15	1	-6.5
57.661343	0.11759176610296207	O=C(/C=C/c1ccc(O)cc1)OC[C@@H]1O[C@@H](Oc2cc(O)c3c(c2)O[C@H](c2ccc(O)c(O)c2)CC3=O)[C@@H](O)[C@H](O)[C@H]1O	596.5410000000005	1.658499999999999	13	7	7	3	-8.7
57.661343	0.11759176610296207	O=C(/C=C/c1ccc(O)cc1)OC[C@H]1O[C@@H](Oc2cc(O)c3c(c2)O[C@H](c2ccc(O)c(O)c2)CC3=O)[C@@H](O)[C@H](O)[C@@H]1O	596.5410000000005	1.658499999999999	13	7	7	3	-9.7
309.82	0.47675246406901634	CC[C@H](C)C(=O)c1c(O)c(CC=C(C)C)c(O)c(CC=C(C)C)c1O	346.4670000000001	5.049600000000006	4	3	7	1	-6.5
62.507637	0.5512651961830369	C=C1/C(=C\C=C2/CCC[C@@]3(C)[C@H]2CC[C@@H]3[C@H](C)/C=C/[C@H](O)C2CC2)C[C@@H](O)C[C@@H]1O	412.6140000000002	5.0906000000000065	3	3	5	0	-7.4
201.67216	0.16452351230700826	CC(=O)OC[C@@H]1O[C@@H](Oc2cc(O)cc3oc(-c4ccc(O)cc4)cc(=O)c23)[C@@H](O)[C@H](O)[C@@H]1O[C@@H]1O[C@@H](C)[C@@H](O)[C@@H](O)[C@@H]1O	620.5600000000004	-0.5275000000000003	15	7	7	3	-8.6
133.90065	0.08523651500549781	O=C(/C=C\c1ccc(O)c(O)c1)OC[C@H]1O[C@@H](c2c(O)cc3oc(-c4ccc(O)c(O)c4)cc(=O)c3c2O)[C@@H](O)[C@H](O)[C@H]1O	610.5240000000005	1.4728000000000012	14	9	6	4	-10.0
282.8181	0.2120126855093321	CC(=O)O[C@H]1[C@H](Oc2cc(O)c3c(=O)cc(-c4ccc(O)c(O)c4)oc3c2)O[C@H](CO)[C@H](O)[C@H]1O	490.4170000000002	0.3262999999999992	12	6	5	3	-8.3
146.19606	0.1004059208596147	N#C[C@@]1(O[C@H]2O[C@@H](CO)[C@@H](O)[C@H](O)[C@@H]2O)C=C[C@@H](OS(=O)(=O)O)[C@@H](OS(=O)(=O)O)[C@@H]1OS(=O)(=O)O	573.4850000000004	-4.800919999999994	19	7	9	0	-6.3
229.82372	0.3062524942916004	Cc1c(CCO[C@@H]2O[C@@H](CO)[C@@H](O)[C@@H](O)[C@@H]2O)c(-c2ccc(O)cc2)oc2cc(O)cc(=O)oc12	490.4610000000003	0.4966999999999995	11	6	6	1	-7.8
40.1981	0.15959418704429998	OC[C@@H]1O[C@H](Oc2cc(O)c3c(c2)[C@H]2[C@@H](c4cc(O)cc(O)c4[C@H]2c2ccc(O)cc2)[C@H]3c2ccc(O)cc2)[C@H](O)[C@H](O)[C@@H]1O	616.6190000000005	2.5517000000000025	11	9	5	4	-9.2
958.6072	0.3310267553587243	O=c1cc(-c2ccc(O)cc2)oc2cc(O[C@H]3O[C@@H](CO)[C@@H](O)[C@H](O)[C@@H]3O)cc(O)c12	432.3810000000001	0.04989999999999978	10	6	4	3	-7.8
309.82	0.47675246406901634	CC[C@@H](C)C(=O)c1c(O)c(CC=C(C)C)c(O)c(CC=C(C)C)c1O	346.4670000000001	5.049600000000006	4	3	7	1	-6.7
601.2376	0.3449275965109726	O=C(O)CCC/C=C\C[C@@H]1[C@@H](O)C[C@@H](O)[C@@H]1/C=C/[C@@H](O)CCc1ccccc1	388.5040000000002	3.0954000000000015	5	4	11	1	-6.7
94.641716	0.07694362933288175	COC(=O)C1=CO[C@@H](O[C@H]2O[C@H](CO)[C@@H](O)[C@H](O)[C@H]2O)/C(=C/COC(C)=O)[C@@H]1CC(=O)OCCc1ccc(O)c(O)c1	598.5540000000005	-1.0909999999999984	15	6	11	1	0.0
