# Supplementary material for: Transformer-Decoder GPT Models for Generating Virtual Screening Libraries of HMG-Coenzyme A Reductase Inhibitors: Effects of Temperature, Prompt Length, and Transfer-Learning Strategies
Source: J Chem Inf Model. 2024 Nov 7;64(22):8464–80. doi: 10.1021/acs.jcim.4c01309 (PMC11600504; doi:10.1021/acs.jcim.4c01309)
Supplement: Supplementary file 3 — ci4c01309_si_003.zip [file ci4c01309_si_003.zip › Datasets/xfer_Learning_files/NoXA5K6S_model_gen_ic50_results/NoXA5K6S_0p5_Refined_Molecules.csv]

SMILES	IC50
CC(=O)O[C@H]1CC[C@]2(C)[C@H](CC[C@]3(C)[C@@H]2CC[C@@H]2[C@@H]4[C@H](C)C(C)=CC[C@@]4(C)CC[C@]23C)C1(C)C	[5606.4546]
Nc1nc(O)c(=O)[nH]c1Br	[6.716416e+08]
CCC[C@H]1CCC(=O)O1	[5618731.]
Nc1cccc(C(=O)N[C@@H](CCCCN)C(=O)O)c1	[1260516.8]
CCCCC/C=C\C/C=C\C/C=C\C/C=C\CCCCCC(=O)OC[C@H](COC(=O)CCCCCCCCCCCCCCCCC)OC(=O)CCCCCCCCC/C=C\CCC	[9226585.]
CS(=O)(=O)c1ccc(C#CC#N)cc1	[64619.78]
COc1cc(C(=O)NCCCCNC(=O)/C=C/c2ccc(OC)c(OC)c2)ccc1O	[32613.63]
Cc1cncc(C#Cc2ccc(C#N)cc2)n1	[76768.92]
CCCCCCCC/C=C\CCCCCCCCCCCCCC(=O)OC[C@H](COC(=O)CCCCCCCCCCCCCCCCCCCCC)OC(=O)CCCCCCCCCCCCCCCCCCC	[1.4400294e+10]
CSC1=NC[C@@]2(S1)C(=O)Nc1ccccc21	[9.609432e+08]
N[C@H]1CCCN(c2ccccc2)C1	[3393879.5]
CCCCN(CC(=O)OCCC)C(=O)CC(=O)Nc1ccc(-c2ccc(Cl)cc2)cc1	[11638.178]
O=C(O)c1ccccc1OCc1ccccc1	[2690872.8]
Cc1ccc(-c2cc(=O)c3c(O)cc(O[C@@H]4O[C@H](C(=O)O)[C@@H](O)[C@@H](O)[C@@H]4O)cc3o2)cc1	[1037.6135]
C=C1CC[C@H]2C(C)(C)[C@@H](O)CC[C@]2(C)[C@@H]1COc1ccc2ccc(=O)oc2c1	[1657.6212]
O=S1(=O)N=C(NCCN2CCOCC2)c2cc(Cl)ccc21	[551985.6]
O=C(O)Cc1cc([N+](=O)[O-])ccc1[N+](=O)[O-]	[9.631948e+08]
C=C(C)[C@@H]1CC[C@]2(C(=O)O)CC[C@@]3(C)[C@@H](CC[C@@H]4[C@]3(C)CC[C@H]3C(C)(C)[C@H](OC(=O)/C=C/c5ccc(O)c(O)c5)[C@@H](O)C[C@@]34C)[C@H]12	[53570.863]
O=C(O)CN1C(=O)C(Cc2ccccc2)=Nc2ccccc21	[333886.5]
CCCCCCCCCCCC[C@@H](O)[C@H]1CC[C@H]([C@@H](O)CCCCCC[C@@H](O)CCCCC[C@@H](O)CC2=C[C@@H](C)OC2=O)O1	[70365.41]
C[C@H](O)CCCn1cc(C(=O)Nc2cccc3ccccc23)c2ccccc21	[17344.012]
O=c1c(-c2ccc(O)cc2)coc2cc(O)c(O[C@@H]3O[C@@H](CO)[C@@H](O)[C@H](O)[C@@H]3O)c(O)c12	[1726.2971]
O=C(CCCCCc1ccccc1)c1ccccc1	[5486715.5]
CO[C@H]1C2=C(C)C(=O)O[C@]2(OC)C[C@@H]2CC[C@@H](O)[C@@H](C)[C@]21C	[3637921.8]
O=C(CCCCCCC(=O)ON1C(=O)CCCC1=O)NCc1ccccc1	[612652.4]
COc1cc(-c2cc(=O)c3c(O)cc(O[C@@H]4O[C@@H](CO)[C@@H](O)[C@@H](O)[C@H]4O[C@@H]4O[C@@H](C)[C@@H](O)[C@@H](O)[C@H]4O)cc3o2)ccc1O	[740.9206]
CCN(CC)CCOC(=O)Cc1ccc(OCCNC(=O)c2ccccc2)cc1	[153813.16]
COc1cc(-c2oc3cc(O)cc(O)c3c(=O)c2O[C@@H]2O[C@@H](C)[C@@H](O)[C@@H](O)[C@H]2O[C@@H]2O[C@@H](CO)[C@@H](O)[C@@H](O)[C@@H]2O)ccc1O	[1821.7096]
O=c1c(O)c(-c2ccc(O)cc2)oc2cc(O[C@@H]3O[C@H](CO)[C@@H](O)[C@H](O)[C@@H]3O)cc(O)c12	[2032.0972]
NCCCCNC(=O)c1ccccc1	[29773728.]
COc1cc(/C=C/C(=O)O[C@@H]2[C@@H](O[C@@H]3C[C@H](OC)[C@@H](O)[C@H](O)/C3=C\C#N)O[C@@H](CO)[C@@H](O)[C@H]2O)ccc1O	[649.9899]
C[C@@](O)(CO)[C@@H]1CO[C@@](C)(O)[C@@H](O)[C@@H]1O	[125756.49]
C=C(C(=O)O)[C@@H]1CC[C@@]2(C)CCCC(=C)[C@@]2(O)C1	[157920.31]
CCCCCCCC/C=C\C/C=C\C/C=C\CCCC(=O)OC[C@@H](COC(=O)CCCCCCCCCCCCCCCCCCCCC)OC(=O)CCCCCCCCCCCCCCCCC	[6.562946e+08]
C=C1CCC[C@@]2(C)CC[C@H]3C(=C)C(=O)O[C@@H]3[C@H]12	[149147.52]
CSCC[C@@H](NC(=O)c1ccccc1)C(=O)O	[3482965.]
C[C@@](O)(CO)[C@@H]1O[C@H](CO)[C@@H](O)[C@@H](O)[C@@H]1O	[681953.25]
CC/C=C\C/C=C\C/C=C\C/C=C\CCCCC(=O)OC[C@H](COC(=O)CCCCCCC/C=C\C/C=C\C/C=C\CC)OC(=O)CCCCCCCCCCCC	[2408388.8]
O=c1cc(-c2ccc(O)c(O)c2)oc2cc(O)c([C@@H]3O[C@H](CO)[C@H](O)[C@H](O)[C@H]3O)c(O)c12	[251.77237]
CCC(=O)OC1=C(C)C(=O)c2c(O)cccc2C1=O	[1951688.2]
O=c1c(O[C@H]2O[C@H](CO)[C@@H](O)[C@H](O)[C@@H]2O[C@@H]2OC[C@@H](O)[C@@H](O)[C@@H]2O)c(-c2ccc(O)cc2)oc2cc(O)cc(O)c12	[368.06598]
COc1cc(O)c2c(=O)c3ccc(O)cc3oc2c1CC=C(C)C	[1650.5321]
CC(=O)O[C@@H]1CC[C@@]2(C)[C@@H](CC[C@]3(C)[C@@H]2CC=C2[C@@H]4[C@@](C)(O)CC[C@@]4(C)CC[C@@]23C)C1(C)C	[17769.508]
CC(C)C1=C2[C@H]3CC=C4[C@@H]5[C@@H](O[C@H]6OC[C@@](O)([C@@H]4O)[C@@H](O)[C@]65O)[C@@]3(C)CC[C@@]2(C)CC1	[67538.35]
C1CNCC1	[3.980298e+10]
NC(=O)CCc1ccc(Oc2ccccc2)cc1	[1815225.6]
CNC[C@@H](O)c1ccccc1	[2630953.8]
COc1cc(-c2oc3cc(O)cc(O)c3c(=O)c2O[C@H]2O[C@H](CO[C@@H]3O[C@@H](C)[C@@H](O)[C@@H](O)[C@@H]3O)[C@@H](O)[C@@H](O)[C@@H]2O)ccc1O	[2662.384]
CCCCCCCCCCCCCCCCCC(=O)OC[C@H](CO[P@](=O)(O)OCC[N+](C)(C)C)O/C=C/c1ccccc1	[21307.27]
O=c1cc(-c2ccc(O)cc2)oc2cc(O)c([C@@H]3O[C@H](CO)[C@@H](O)[C@H](O)[C@H]3O[C@H]3OC[C@@H](O)[C@@H](O)[C@@H]3O)c(O)c12	[80.08249]
CCCCCCCC/C=C\CCCCCCCC(=O)OC[C@@H](COC(=O)CCCCCCCCCCCCCCCCCCC)OC(=O)CCCCCCCCCCCCCCCCCCCCCCC	[8.258265e+09]
NC[C@H]1O[C@H](Oc2ccc3c(c2)OCO3)[C@H](O)[C@H](N)[C@@H]1O	[801528.2]
O=C(O)COc1cc(Cl)ccc1Cl	[55496.652]
OC[C@@H]1O[C@H](O[C@@H]2[C@@H](O)[C@@H](O)[C@@H](O)O[C@@H]2CO)[C@@H](O)[C@@H](O)[C@@H]1O	[170604.11]
Cc1ccc2c(c1)C(=O)c1ccccc1C2=O	[1.1922526e+08]
CCCCC/C=C\C/C=C\C/C=C\C/C=C\CCCCCC(=O)OC[C@@H](COC(=O)CCCCCCCCC/C=C\CCCCCC)OC(=O)CCCCCCCCCCCCCC	[9440111.]
C#CCCCCCCCCCCCCCCCCCCC(=O)O	[1075.8405]
C[C@@]12CC[C@H]3[C@@H](CCC4=CC(=O)CC[C@@]43C)[C@H]1CC[C@@H]2O	[356970.]
COc1cc(/C=C/C(=O)OC/C=C/c2ccc(O)c(OC)c2)cc(OC)c1OC	[416051.88]
CC(C)C[C@@H](NC(=O)[C@H](N)Cc1c[nH]c2ccccc12)C(=O)O	[136469.88]
CCOC(=O)/C=C(c1ccccc1)c1ccccc1	[290119.38]
Nc1nc(N)c2ncn([C@@H]3O[C@H](CO)[C@H](O)[C@H]3O)c2n1	[630755.4]
CC(=O)OC[C@]12[C@H](OC(C)=O)CC[C@@H]1C2(C)C	[1798979.2]
CC(C)CCO[C@H]1O[C@@H](CO)[C@@H](O)[C@@H](O)[C@@H]1O	[71468.26]
C=CC[S@](=O)C[C@H](NC[C@]1(O)O[C@H](CO)[C@@H](O)[C@H]1O)C(=O)O	[957059.44]
CN[C@@H](C)Cc1ccc2occc2c1	[543624.8]
CC1(C)CCC[C@](C)([C@@H]2CC[C@]3(C)[C@@H]2[C@H](O)C[C@@H]2[C@]4(C)CC[C@H](O)C(C)(C)[C@@H]4[C@H](O)C[C@@]23C)O1	[4679.564]
C/C=C(/C)C(=O)O[C@H]1C2=C(C)C(=O)O[C@]2(O)C[C@@H]2CCC(=O)[C@@H](C)[C@@]21C	[60488.76]
Nc1nc(N)c(N)nc1N	[2.30879e+08]
C/C=C(\C)C(=O)OC(C)(C)[C@@H]1Oc2ccc3ccc(=O)oc3c2[C@H]1OC(=O)[C@@H](C)CC	[9433.499]
CCCC[C@H](N)C(=O)NO	[10751784.]
O=C(/C=C/c1ccc(O)cc1)NCCc1c[nH]c2ccc(O[C@H]3O[C@@H](CO)[C@@H](O)[C@H](O)[C@@H]3O)cc12	[1748.2484]
CCCC[C@H]1CCC(=O)O1	[24552378.]
COc1ccc2c(c1)OC[C@@H]1c3ccc(O)c(OC)c3OC[C@H]21	[180003.72]
Oc1cc(O)c2c(c1)O[C@H](c1ccc(O)c(O)c1)[C@H](O)[C@H]2c1c(O)cc(O)c2c1O[C@H](c1ccc(O)c(O)c1)[C@@H](O)C2	[8.186585]
CC1(C)C[C@H]2C3=CC[C@@H]4[C@@]5(C)CC[C@@H](O)[C@@](C)(C=O)[C@@H]5CC[C@@]4(C)[C@@]3(C)C[C@@H](O)[C@@]2(CO)[C@@H](O)[C@@H]1O	[28239.393]
COc1cc(O)c2c(=O)c(O[C@H]3OC[C@@H](O)[C@@H](O)[C@@H]3O)c(-c3ccc(O)c(OC)c3)oc2c1O	[7046.5635]
C=C(C)[C@@H]1CC[C@@]2(C)CC[C@@]3(C)[C@@H](CC[C@@H]4[C@@]5(C)CC[C@@H](O)C(C)(C)[C@@H]5CC[C@@]43C)[C@@H]12	[3561.6953]
CCCC/C=C\C/C=C\CCCCCCCCCC(=O)OC[C@H](COC(=O)CCC/C=C\C/C=C\C/C=C\CCCCCCCC)OC(=O)CCCCCCCCC/C=C\C	[4846264.5]
O=C(O)[C@H]1Cc2c([nH]c3ccccc23)[C@H](c2ccc(Cl)cc2)N1	[93651.27]
C[C@H]1C[C@@H]2OC(=O)[C@H](O)[C@@H]2C(=O)[C@@H]2C=C(C)[C@@H](O)[C@@H]12	[431862.1]
Cc1ccc(C)c2c1C(=O)C(=O)O2	[2.6292236e+12]
Cc1ccc(NC(=O)c2ccccc2C(=O)O)cc1	[78541544.]
O=C(CCCCCCc1ccccc1)NC(=O)CCCCCNCCc1ccccc1	[42778.406]
COc1ccc(C(=O)Nc2ccccc2OC)cc1	[237753.84]
CCCCC/C=C\C/C=C\C/C=C\C/C=C\CCCC(=O)OC[C@@H](COC(=O)CCCCCCC/C=C\CCCCCCCC)OC(=O)CCCCCCCCCCCCCCC	[11930686.]
ClP(Cl)OCCCl	[1646389.9]
CCc1ccccc1C(=O)NCCc1ccc(O)cc1	[1963560.]
CC[C@H](C)C(=O)O[C@@H]1O[C@H](CO)[C@@H](O)[C@H](O)[C@H]1O	[365697.12]
COc1ccc(-c2cc(=O)c3c(O)cc(O[C@@H]4O[C@@H](CO)[C@@H](O)[C@@H](O)[C@@H]4O[C@H]4O[C@@H](C)[C@@H](O)[C@@H](O)[C@@H]4O)cc3o2)cc1O	[954.8349]
O=C(O)CNC(=O)CCc1ccccc1	[2638474.2]
O=C(c1ccc(F)cc1)c1ccc(F)cc1	[3233931.5]
CCN(CC)CCOc1ccccc1C(N)=O	[342013.4]
COc1ccc(CCNC(=O)CCCCNC(=O)c2ccc(OC)c(OC)c2)cc1OC	[183731.73]
Cc1ccc(C(=O)OC[C@@H]2O[C@@H](n3cnc4c(=O)[nH]cnc43)[C@@H](O)[C@@H]2O)cc1	[163585.44]
COc1ccc(CNC(=O)c2ccccc2)cc1	[10099827.]
Cc1c(O)ccc2c1C(=O)C[C@H](c1ccc(O)cc1)O2	[114770.87]
CO[C@@H]1CC[C@]2(C)[C@@H]3CC[C@@]4(C)[C@@H]5CC(C)(C)CC[C@]5(C)CC[C@@]4(C)C3=CC[C@@H]2C1(C)C	[1570.1737]
CC1(C)CC[C@@]2(C(=O)O)CC[C@]3(C)C(=CC[C@@H]4[C@@]5(C)CC[C@@H](O)[C@@](C)(CO)[C@@H]5CC[C@]43C)[C@@H]2C1	[13193.482]
C=C(C)[C@H]1CC[C@@]2(CO)CC[C@@]3(C)[C@@H](CC[C@H]4[C@]3(C)CC[C@H]3C(C)(C)[C@@H](O)[C@H](O)C[C@@]34C)[C@H]12	[7704.583]
O=c1c(-c2ccc(O)c(O)c2)coc2cc(O)ccc12	[146432.31]
C=C[C@@]1(C)CC(=O)[C@@]2(O)[C@](C)(O1)[C@@H](OC(C)=O)[C@@H](OC(C)=O)[C@@H]2C(C)(C)OC(C)=O	[580.45233]
O=S(=O)(O)O/N=C(\Cc1ccccc1)S[C@@H]1O[C@@H](CO)[C@@H](O)[C@H](O)[C@@H]1O	[3623.6226]
N[C@H](C(=O)O)c1ccc(OCc2ccccc2)cc1	[5624601.5]
COOC(=O)c1ccccc1	[1.335357e+09]
CCCCCC/C=C\CCCCCCCC(=O)OC[C@@H](COC(=O)CCCCCCCCCCCCCCCCCCCCC)OC(=O)CCCCCCCCCCC/C=C\CCCCCCCC	[7.27034e+08]
COc1ccc(C(=O)c2ccccc2OC)cc1	[1131730.8]
COCCCCOC(=O)C1CCCCCC1	[1204487.9]
CCOC(=O)c1cc(C(=O)OCC)cc(O)c1	[228792.2]
NC(N)=NCCC[C@@H](N)C(=O)O	[1.703545e+08]
COc1cccc([C@@H]2C(=O)NC2=O)c1	[47392972.]
COC(=O)C1=CO[C@@H](O[C@@H]2O[C@@H](CO)[C@@H](O)[C@@H](O)[C@@H]2O)/C(C)=C/[C@H]1OC(=O)c1ccc(O)c(O)c1	[707.8168]
Oc1ccc(-c2ccc(-c3cccc(O)c3)cc2)cc1	[14366.08]
COc1cc(O)c(C(=O)/C=C/c2ccc(O)cc2)c(O)c1	[13554.784]
COc1ccc(-c2oc3cc(O)cc(O)c3c(=O)c2O[C@@H]2O[C@H](C)[C@@H](O)[C@@H](O)[C@@H]2O)cc1	[2132.1467]
CCCCn1c(=O)c2sc(N3CCN(C(=O)CCCC)CC3)nc2n(Cc2ccccc2)c1=O	[80954.484]
C[C@H](O)[C@@H]1O[C@@H](Oc2cc(O)c3c(=O)c(O[C@@H]4O[C@@H](CO)[C@@H](O)[C@@H]4O)c(-c4ccc(O)cc4)oc3c2)[C@@H](O)[C@@H]1O	[1223.0117]
C[C@@H](NC(=O)OC(C)(C)C)C(=O)NC(=O)O	[245007.31]
O=C(O)c1ccc(Oc2ccccc2F)cc1	[6135255.5]
Nc1nc(O)c2nc(Nc3ccc(F)cc3)ccc2n1	[97770.336]
O=P(O)(O)OC[C@H]1O[C@H](O)[C@@H](O)[C@@H]1O	[18653506.]
O=CC[C@H](O)CCc1ccccc1	[1309688.1]
COc1cc2c(cc1OC)-c1c(OC)c(OC)c(CC=C(C)C)c(O)c1CC2	[3962.4636]
CCC(=O)OC1=C(O)C(=O)c2cc(F)c(F)cc2O1	[148255.66]
CC(=O)O[C@@H]1CC[C@@]2(C)[C@@H](CC[C@@]3(C)[C@@H]2CC=C2[C@@H]4[C@@](C)(O)CC[C@@]4(C)CC[C@]23C)C1(C)C	[17769.508]
CC(=O)O[C@@H]1CC[C@]2(C)[C@H](CC[C@]3(C)[C@@H]2CC=C2[C@@H]4[C@@](C)(O)CC[C@@]4(C)CC[C@@]23C)C1(C)C	[17769.508]
O=C(COc1ccccc1)c1c(O)cccc1O[C@@H]1O[C@@H](CO)[C@@H](O)[C@H](O)[C@@H]1O	[17247.008]
O=C1O[C@@H]2CO[C@@H](O)[C@@H](O)[C@H]2OC(=O)c2cc(O)c(O)c(O)c2-c2c1cc(O)c(O)c2O	[6062.167]
CC[C@@H](C)[C@H]1NC(=O)[C@H](Cc2ccccc2)NC(=O)[C@@H](Cc2ccccc2)NC(=O)[C@H](CC(C)C)NC(=O)[C@H]2CCCN2C1=O	[5165.011]
CCCCC/C=C\C/C=C\C/C=C\CCCCCCC(=O)OC[C@H](COC(=O)CCCCCCC/C=C\CCCCCC)OC(=O)CCCCCCCCCCC/C=C\C/C=C	[3011789.5]
C[N+]1(C)CCC[C@@H]1COC(=O)[C@@](O)(c1ccccc1)C1CCCCC1	[23347.467]
COc1cccc(-c2oc3cc(O[C@@H]4O[C@H](CO)[C@@H](O)[C@@H](O)[C@@H]4O)cc(O)c3c(=O)c2O)c1	[1803.3783]
Cn1cnc(CN2CCN(C(=O)c3ccc(F)cc3)CC2)n1	[4694102.]
COc1cc2c(cc1OC)C(C(=O)OC)=C(C)N(CCc1ccc(OC)cc1)C2=O	[7537.1973]
CCCCCCCC/C=C\CCCCCCCC(=O)OC[C@H](COC(=O)CCCCCCCCCCCCCCCCCCCCC)OC(=O)CCCCCCCCCCCCCCC	[2.2658632e+09]
CC(C)C[C@H](N)C(=O)N[C@@H](CCCCNC(=N)N)C(=O)O	[229468.3]
C=C1CC[C@@]2(C(=O)O)CC[C@]3(C)C(=CC[C@@H]4[C@@]5(C)CC[C@@H](O)C(C)(C)[C@@H]5CC[C@]43C)[C@H]2[C@H]1C	[16710.303]
CCCCC/C=C\C/C=C\C/C=C\C/C=C\CCCCCC(=O)OC[C@H](COC(=O)CCCCCCCCCCCCCCCCCCC)OC(=O)CCCCCCCCC/C=C\C	[13845119.]
C[C@]12CC[C@@H]3c4ccc(O)c(c4CC[C@H]3O)C[C@@H]1CC[C@@H]2O	[128390.51]
CCCC/C=C\C/C=C\CCCCCCCCCC(=O)OC[C@@H](COC(=O)CCCCCCC/C=C\C/C=C\CCCCCC)OC(=O)CCCCCCCCCCCCCCCCC	[39762016.]
Cc1ccc2c(c1)OC(=O)N2	[76151208.]
CCC/C=C\C/C=C\CCCCCCC(=O)OC[C@H](CO[P@@](=O)(O)O[C@H]1[C@@H](O)[C@@H](O)[C@@H](OP(=O)(O)O)[C@@H](OP(=O)(O)O)[C@@H]1O)OC(=O)CCCC	[389.21497]
CC1=NC(=Nc2cccc(C)c2)S1	[210634.2]
Nc1ncnc2c1ncn2[C@@H]1O[C@@H](CO)[C@@H](O)[C@@H]1O	[1184108.6]
CC1=C(C)C(=O)O[C@H]1CCCCCCCC(=O)O	[717710.7]
Nc1ncnc2c1ncn2[C@@H]1O[C@H](CO)[C@@H](O)[C@H]1O	[1184108.6]
C/C=C/C(=O)O[C@H]1CC(=O)O[C@H]2C[C@H]3CCC[C@H]4C[C@@H](O)CC[C@]4(C)[C@H]3CC[C@@]21C	[173.89664]
N#C[C@H](O[C@H]1O[C@@H](CO)[C@@H](O)[C@@H](O)[C@H]1O)c1ccccc1	[68004.55]
COc1cc2c(cc1O)-c1c(O)c(OC)cc3c1[C@H](C2)[N+](C)(C)CC3	[14090.66]
NCc1ccccc1	[3.7821763e+08]
COc1ccc(-c2oc3cc(OC)c(O)c(OC)c3c(=O)c2OC)cc1OC	[24847.04]
CC/C=C\C/C=C\C/C=C\CCCCCCCC(=O)OC[C@@H](COC(=O)CCC/C=C\C/C=C\C/C=C\CCCCCCCC)OC(=O)CCCCCCC/C=C\C	[2252860.5]
O=C1NC(=O)[C@H]2[C@@H]1[C@H]1C=CC[C@H]2C1	[2.7426703e+11]
C[C@@H]1O[C@H](Oc2c(-c3ccc(O)cc3)oc3cc(O[C@@H]4O[C@H](C(=O)O)[C@@H](O)[C@@H](O)[C@@H]4O)cc(O)c3c2=O)[C@@H](O)[C@@H](O)[C@@H]1O	[216.9628]
CCCNC(=O)c1cc(=O)n(CC(=O)Nc2ccc(C)cc2)c2ccccc12	[1786878.5]
OC[C@@H](O)[C@H](O)[C@H](O)CO	[13731717.]
COc1nc(N)nc(N)n1	[43688112.]
CC1=CC(=O)CC(C)(C)[C@]1(O)/C=C/C(C)=C/CO[C@@H]1O[C@@H](CO)[C@@H](O)[C@@H](O)[C@@H]1O	[7587.3774]
Cc1ccc(C2=NCCN2)cc1	[1181873.8]
C[C@H](C[P@](=O)(O)OCCN)OC(=O)CC(C)(C)C	[226468.98]
O=C1c2c(O)cc(O[C@H]3O[C@@H](CO)[C@@H](O)[C@@H](O)[C@H]3O)cc2O[C@@H](c2ccc(O)cc2)[C@H]1O[C@@H]1O[C@H](CO)[C@@H](O)[C@H](O)[C@@H]1O	[227.83958]
COc1cc2c(cc1OC)-c1cc(O)c(OC)c(CC=C(C)C)c1CC2	[2708.5498]
Cc1ccccc1C(=O)Oc1cc(C#N)ccc1C	[38136712.]
CC(=O)O[C@H]1CC[C@@]2(C)[C@@H](CC[C@]3(C)[C@@H]2CC[C@@H]2[C@@H]4[C@H](C)C(C)=CC[C@@]4(C)CC[C@@]23C)[C@]1(C)C(=O)O	[27940.86]
CC(C)C[C@H](NC(=O)[C@H](Cc1ccccc1)NC(=O)CNC(=O)[C@H](CO)NC(=O)[C@H](N)Cc1ccc(O)cc1)C(=O)NCCc1ccccc1	[478.833]
CC(=O)O[C@H]1CC[C@]2(C)[C@@H](CC[C@]3(C)[C@@H]2CC=C2[C@@H]4[C@@](C)(O)CC[C@@]4(C)CC[C@@]23C)C1(C)C	[17769.508]
C=CC[C@H]1CN(C)CC[C@]1(OC(=O)CC)c1ccccc1	[4871137.5]
CCC/C=C/C(=O)Nc1cccc(C)c1	[96964.06]
O=S(=O)(O)O/N=C(\CCc1ccccc1)S[C@@H]1O[C@@H](CO)[C@@H](O)[C@H](O)[C@@H]1O	[3566.5793]
CC[C@@H](C)[C@H](NC(=O)[C@H](CCc1ccc(OC)cc1)NC(=O)[C@@H](NC(=O)Cc1ccccc1)NC(=O)[C@H](N)CCCCN)C(=O)NC(N)=O	[3332.0288]
CC(C)(C)OC(=O)N1CCCC[C@H]1C(=O)O	[234010.22]
Cc1c(CCO[C@H]2O[C@@H](CO)[C@@H](O)[C@@H](O)[C@@H]2O)c(CO)cc2c1C(=O)CC2	[25010.03]
O=c1[nH]c2ccccc2n1C1CCNCC1	[16016752.]
C=CC[C@@]1(O)C(=O)NC(C)=C1C(=O)O	[1529560.2]
CC(C)(C)OC(=O)NCCOCCOCCOCCOCCOCCOCCOCCOCCCOCCNC(=O)OCCCOCCOCCOCCOCCCOCC1COCCOCCOCOCCOCCCC1	[inf]
O=C1c2ccccc2-c2ccc(O)cc21	[47066784.]
O=S(=O)(O)O/N=C(\CCCCSS)S[C@H]1O[C@@H](CO)[C@@H](O)[C@H](O)[C@@H]1O	[4652.9746]
CC1=CC(=O)[C@H](O)[C@@]2(C)[C@H]1C[C@H]1OC(=O)[C@@H](O[C@@H]3O[C@@H](CO)[C@@H](O)[C@@H](O)[C@@H]3O)[C@H]3[C@@H](C)[C@H](O)[C@]4(O)OC[C@]13[C@@H]42	[5358.918]
CCCCCCCCCCCCCCCCCCCCCCCCCC(=O)OC[C@H](O)COC(=O)CCCCCCC/C=C\CCCCCCCC	[1.423278e+08]
CC/C=C\C/C=C\C/C=C\C/C=C\C/C=C\CCCC(=O)OC[C@H](COC(=O)CCCC/C=C\C/C=C\C/C=C\CCCCC)OC(=O)CCCCCCC	[1681233.1]
CSc1ccc(C(=O)Nc2ccc(F)cc2)cc1	[83422256.]
O=S(=O)(O)O/N=C(\CCc1ccc(O)cc1)S[C@@H]1O[C@@H](CO)[C@@H](O)[C@H](O)[C@@H]1O	[1794.2125]
COc1ccc(C(=O)Nc2ccc(C)cc2)cc1	[2268543.]
CC/C=C\C/C=C\C/C=C\C/C=C\C/C=C\CCCC(=O)OC[C@H](COC(=O)CCCCC/C=C\C/C=C\C/C=C\C/C=C\CCCCC)OC(=O)	[540854.06]
CSc1ccccc1O	[1.5637683e+09]
C[C@@]12C[C@@H](c3ccc(O)cc3O1)[C@@]13O[C@]1(c1ccc(O)cc1O)Oc1cc(-c4cc5ccc(O)cc5o4)cc(O)c1[C@@H]3C2=O	[2544.197]
CC(C)(O)CCc1c(O)ccc(C(=O)O)c1	[31064.398]
N=C(N)NCCC[C@@H](NC(=O)CC[C@@H](N)C(=O)O)C(=O)O	[3550529.5]
NC(=O)CCc1ccc(Oc2ccc(F)cc2)cc1	[1251978.4]
C=C(C)[C@@H]1CC=C(C)[C@H](OC(=O)c2cccnc2)C1	[832002.56]
OC1([C@H](O)[C@@H](O)CO)[C@@H](O)[C@@H]1O	[8966795.]
COc1ccc(C(=O)O)cc1	[4213030.]
CC/C=C\C/C=C\C/C=C\CCCCCCCC(=O)OC[C@H](COC(=O)CCCCCCCCCCC/C=C\CCCCCCCC)OC(=O)CCCCCCC/C=C\CCCC	[8172540.]
CC[C@H](C)C(=O)O[C@H]1O[C@@H](CO)[C@@H](O)[C@@H](O)[C@@H]1O	[365697.12]
CCC[C@@H](CC(=O)c1ccccc1)N1CCCC1	[762992.]
COC(=O)C1=CO[C@@H](O[C@@H]2O[C@H](CO)[C@@H](O)[C@H](O)[C@H]2O)/C(CO)=C/[C@@H]1OC(=O)c1ccccc1	[3855.8882]
CN[C@H]1CCC[C@@H]1CNC(=O)c1ccc(Cl)cc1	[1732100.2]
N[C@@H](C[C@]1(C(=O)O)C(=O)Nc2ccccc21)C(=O)O	[4340299.5]
COc1ccc(COC)cc1	[22440038.]
C=C1CC[C@H](O)C/C1=C/C=C1\CCC[C@@]2(C)[C@H]1CC[C@@H]2[C@H](C)/C=C/[C@H](C)CCCC(C)C	[74.6475]
C=C1C(=O)O[C@H]2/C=C(\C)C[C@H]3O[C@@H]3/C=C(\C)CC[C@@H]12	[117825.17]
CCCCCC/C=C\CCCCCCCC(=O)OC[C@@H](COC(=O)CCCCCCCCCCCCCCCCCCC)OC(=O)CCCCCCCCCCCCCCCCCCC	[2.9638454e+09]
O=[N+]([O-])c1ccc(O)c(Oc2ccc([N+](=O)[O-])cc2)c1	[1.3006417e+08]
C[C@@H](O)[C@@H]1O[C@@H](Oc2c(-c3ccc(O)cc3)oc3cc(O)cc(O)c3c2=O)[C@@H](O)[C@@H]1O	[1189.8699]
O=C(O)C[C@H](NC(=O)Cc1ccccc1)C(=O)O	[1351030.]
COc1ccc(C(=O)Nc2cccc(C(=O)O)c2)cc1	[2367611.]
CCCCC/C=C\C/C=C\C/C=C\C/C=C\CCCCCC(=O)O[C@@H](COC(=O)CCCCCCC/C=C\CCCCCC)COC(=O)CCCCCCCCCCCCCCCC	[9843648.]
CN(CCc1ccc(Cl)cc1)C(=O)C(=O)C(C)C	[7816660.]
Cc1ncc2c(c1O)Nc1cccc(C#N)c1C2(C)C	[1172249.2]
C=CCc1ccc(O[C@@H]2O[C@@H](CO)[C@@H](O)[C@H](O)[C@@H]2O)cc1	[107361.27]
O=CN1CCCC[C@H]1COC(=O)c1ccc(F)cc1	[6093592.5]
C[C@@H](C(=O)O)c1ccc(-c2ccccc2F)cc1	[1593638.5]
CCOC(=O)c1ccc(OC[C@H]2CCCO2)cc1	[11534826.]
C[C@H](N)C(=O)NCC(=O)N1CCC[C@H]1C(=O)O	[3732904.2]
O=c1cc(-c2ccc(O)c(O)c2)oc2cc(O)c([C@@H]3O[C@@H](CO)[C@@H](O)[C@H](O)[C@@H]3O)c(O)c12	[251.77237]
OC[C@H]1O[C@H](Oc2cccc3ccccc23)[C@@H](O)[C@H](O)[C@H]1O	[77809.01]
Cc1ccc(C(=O)Nc2ccccc2)cc1	[31698986.]
N[C@H](CCC(=O)N[C@H](CSCc1ccccc1)C(=O)O)C(=O)O	[400287.22]
C[C@@]1(C(=O)O)CC[C@@]2(C)CC[C@@]3(C)C(=CC[C@@H]4[C@@]5(C)CC[C@@H](O)[C@@](C)(CO)[C@@H]5CC[C@]43C)[C@H]2C1	[19111.3]
CC(C)CCC[C@@H](C)[C@H]1CC[C@@]2(C)[C@@H]3CC[C@H]4[C@](C)(CO)[C@H](O)CC[C@@]45C[C@]35CC[C@]12C	[160893.31]
C=CCCCCCCCCCCCCCCCCCCCC(=O)O	[787452.25]
COc1ccc(C(=O)Nc2ccc(C(C)C)cc2)cc1	[50088.824]
C[C@@H]1C(=O)O[C@H]2C[C@@]1(C)[C@@H]1C(=O)[C@@]3(O)O[C@]14[C@@]2(C)OC(=O)[C@@]4(O)CC[C@@H]1[C@@H]3[C@@H](O)C=C2CC=CC(=O)[C@]21C	[12054709.]
C=C(C)[C@@H]1CC[C@H](C)C2=C(C1)[C@@H](C)CC2=O	[55603.555]
C=C[C@]1(C)CC[C@H](C(=C)C)C[C@H]1C(=C)C	[10955.486]
COc1cccc(CCOC(=O)CC(=O)c2ccccc2)c1O	[156760.25]
CCO[C@]12CC=CC(=O)[C@@]1(C)[C@@H]1CC[C@]3(O)C(=O)O[C@@]4(C)[C@@H]5C[C@@]6(C)[C@@H]7C(=O)[C@](OC[C@@H]6C(=O)O5)(O[C@@]734)[C@@H]1C[C@@H]2O	[25002174.]
COC(=O)C1=C(C)NC2=C(C(=O)C[C@H](c3ccc(F)cc3)C2)[C@H]1c1cc(Br)c(O)c(OC)c1	[20.140703]
c1ccc(-c2ccc(O)cc2)cc1	[316636.34]
C=C(C)[C@H]1CCC2=C(CC[C@]3(C)[C@@H]4C[C@](C)(C(=O)O)CC[C@@]4(C)CC[C@@]23C)[C@@]1(C)CCC(=O)O	[23925.262]
COc1ccc([C@@H]2CC(=O)c3c(O)cc(O[C@H]4O[C@@H](CO)[C@@H](O)[C@@H](O)[C@@H]4O)cc3O2)cc1	[803.2598]
O=C(O)/C=C/c1ccccc1O[C@H]1O[C@@H](CO)[C@@H](O)[C@H](O)[C@@H]1O	[24978.186]
CCCC/C=C\C/C=C\CCCCCCCCCC(=O)OC[C@H](COC(=O)CCCCCCC/C=C\C/C=C\CCCCCC)OC(=O)CCCCCCCCCCC/C=C\CCC	[9750161.]
N[C@@H](Cc1ccc(O)c(O)c1)C(=O)O	[9368720.]
C[C@@H](O)[C@@H]1O[C@@H](Oc2cc(O)c3c(=O)c(O[C@@H]4O[C@@H](CO)[C@@H](O)[C@@H]4O)c(-c4ccc(O)cc4)oc3c2)[C@@H](O)[C@@H]1O	[1223.0117]
COc1ccc(C[C@@H]2CO[C@H](O)[C@@H]2Cc2ccc3c(c2)OCO3)cc1OC	[489722.84]
NC(=O)NCCCCCNCCCCNC(=O)NCCCCNC(=O)OCCc1ccccc1	[71731.9]
CCCCCCCCCCCCCCCCCCCCCCCC(=O)OC[C@H](COC(=O)CCCCCCCCCCCCCCCCC)OC(=O)CCCCCCCCCCCCCCC	[7.218008e+10]
C=CCSSCC	[826216.3]
O=[N+]([O-])c1ccc2c(c1)OCO2	[10924933.]
C[C@@H]1CC[C@]2(C(=O)O)CC[C@@]3(C)C(=CC[C@@H]4[C@@]5(C)CC[C@@H](O[C@@H]6OC[C@@H](O)[C@@H]6O)[C@@](C)(CO)[C@@H]5CC[C@]43C)[C@@H]2[C@@]1(C)O	[96883.086]
OC[C@H]1O[C@@H](O[C@@H]2CN3[C@@H](CO)[C@@H](O)[C@@H](O)[C@@H]3[C@H]2O)[C@@H](O)[C@H](O)[C@@H]1O	[2389733.]
Oc1ccc2c(c1)OC[C@@]1(O)c3ccc(O)cc3O[C@@H]21	[65331.57]
COc1cc(/C=C/C(=O)O[C@@H]2[C@@H](O)[C@@H](CO)O[C@@H]2O[C@@H]2[C@@H](O)OC[C@@H](O)[C@@H]2O)ccc1O	[31919.145]
Cc1ccc(C)c(NC(=O)c2ccc(C#N)cc2)c1	[29406654.]
CSCC[C@H](NC(=O)CC[C@H](N)C(=O)O)C(=O)NCC(=O)O	[847920.56]
NCCC[C@@H](N)CC(=O)N[C@H](CCC(N)=O)C(=O)O	[3686221.]
c1ccc2c(c1)CC[C@H](c1ccc(O)cc1)O2	[284935.62]
NCCCCCCNC(=O)CCc1c[nH]c2ccccc12	[670027.7]
C#CCN1C(=O)CC[C@@H]1CNC(=O)c1ccc(Cl)cc1	[483330.6]
CC[C@H](C)[C@H]1NC(=O)[C@@H](NC(=O)[C@@H](Cc2ccccc2)N(C)C)[C@H](c2ccccc2)Oc2ccc(cc2)/C=C\NC1=O	[8077.646]
CCCCCC/C=C\CCCCCCCC(=O)OC[C@H](COC(=O)CCCCCCCCCCCCCCCCCCCCC)OC(=O)CCCCCCCCC/C=C\CCCCCCCC	[5.125627e+08]
CC(=O)O[C@H]1CC[C@@]2(C)[C@@H](CC[C@]3(C)[C@@H]2CC=C2[C@@H]4CC(C)(C)CC[C@]4(C)CC[C@@]23C)C1(C)C	[4373.6836]
CN1CC[C@@]23c4c5ccc(O)c4O[C@H]2C(=O)C=C[C@H]3[C@H]1C5	[41133652.]
C/C=C(/C)C(=O)O[C@H]1C2=C(C)C(=O)O[C@]2(O)C[C@@H]2CC[C@@H](O)[C@@H](C)[C@]21C	[47002.203]
CC(C)=CCc1c(O)ccc([C@@H]2COc3c(ccc4c3C=CC(C)(C)O4)C2)c1O	[329.02243]
CCN1c2ccccc2N=C(N)S1(=O)=O	[2.7623165e+08]
SCCc1ccccc1	[2036563.6]
CN[C@](N)(C(=O)O)C(=O)OC[C@H]1O[C@@H](n2cnc3c(N)ncnc32)[C@H](O)[C@@H]1O	[8002562.]
O=C1CCCCCCCCCCCCCCCCCO1	[1909042.8]
NS(=O)(=O)c1ccc(C(=O)N2CCCC2)cc1	[8.429529e+08]
CCc1ccc(C(=O)N2CCN(c3ccccc3)CC2)cc1	[7400968.5]
C/C=C/C=C/C=C/C(=O)N[C@@H](Cc1ccccc1)C(=O)N[C@@H]1COC(=O)CCNC1=O	[413321.5]
O=c1ccc(O)c2c(c1)O[C@H](c1ccc(O)c(O)c1)[C@H](O)C2=O	[22301.225]
O=C(O)CCCc1ccccc1	[1140553.6]
O=C(O)c1cc(=O)c2cc(O)ccc2o1	[1.0812251e+08]
C[C@H]1O[C@@H](O[C@@H]2[C@@H](O)[C@@H](O)[C@H](CO)O[C@@H]2Oc2c(-c3ccc(O)c(O)c3)oc3cc(O)cc(O)c3c2=O)[C@@H](O)[C@@H](O)[C@@H]1O	[363.8872]
CC(C)(O[C@@H]1O[C@@H](CO)[C@@H](O)[C@@H](O)[C@@H]1O)C1CCC(O)(C)CC1	[3891.7563]
CN(C)CCOc1ccccc1C(=O)c1ccccc1	[413776.25]
Nc1ccc(O)c(C(=O)O)c1	[1.0008461e+09]
O=C(COc1ccc(Cl)cc1Cl)NCCc1ccccc1	[22272.232]
CSC[C@H]1NC(=O)N1	[670270.56]
CCOC(=O)[C@H]1O[C@H]1c1ccc(Cl)cc1	[947990.06]
COc1cc(O)c2c(c1)O[C@H](c1ccc(OC)cc1OC)CO2	[49479.453]
CCCC/C=C\C/C=C\CCCCCCCCCC(=O)OC[C@@H](COC(=O)CCCCCCC/C=C\CCCCCC)OC(=O)CCCCCCCCCCCCCCCCCCCCCCC	[1.3888317e+08]
O=C(c1ccccc1)N1CCc2ccccc2S(=O)(=O)C1	[1533929.4]
CSC[C@@H](NC(=O)CC[C@@H](N)C(=O)O)C(=O)NCCSSC	[180884.45]
Cc1cccc(NC(=O)CSc2nc3c(=O)[nH]cnc3n2C)c1	[3096540.2]
C=C(C)[C@@H]1CC[C@@]2(C)CC[C@]3(C)[C@@H](CC[C@@H]4[C@@]5(C)CC[C@H](O)C(C)(C)[C@H]5CC[C@@]43C)[C@H]12	[3561.6953]
O=C(Nc1cc(Cl)ccc1Cl)c1ccc(Cl)cc1	[6331398.5]
C[C@@]12C(=O)C=CC[C@]1(O)C[C@@H]1[C@H]2CC[C@@]2(O)C(=O)O[C@@]3(C)[C@H]4C[C@@]5(C)[C@@H](CO[C@@]16C(=O)O[C@@]32[C@H]56)C(=O)O4	[93058040.]
O=C(Nc1ncnc2c1ncn2[C@@H]1O[C@H](CO)[C@@H](O)[C@H]1O)c1ccccc1	[112907.39]
O=C(O)[C@@H]1O[C@H](Oc2ccc3c(c2)OCO3)[C@H](O)[C@H](O)[C@@H]1O	[453478.44]
CC1(C)CC[C@]2(C(=O)O)CC[C@]3(C)C(=CC[C@@H]4[C@@]5(C)CC[C@@H](O[C@H]6O[C@@H](CO)[C@@H](O)[C@@H](O)[C@@H]6O)[C@@](C)(C=O)[C@@H]5CC[C@]43C)[C@@H]2C1	[39324.543]
Cc1cc(=O)c2c(O)cc(O)c([C@@H]3O[C@H](CO)[C@@H](O)[C@@H](O)[C@@H]3O)c2o1	[283.65536]
COc1ccc(C(=O)c2cc(OC)c(OC)c(OC)c2)cc1	[101827.5]
CCCC(=O)OCCN1C(=O)CS[C@@H]1c1ccccc1	[17759996.]
CC(=O)O[C@@H]1CC[C@@]2(C)[C@@H](CC[C@]3(C)[C@@H]2CC[C@@H]2[C@@H]4[C@H]5OC[C@@]4(CCC5(C)C)CC[C@@]23C)C1(C)C	[6381.746]
CO[C@H]1[C@@H](O)[C@H](CO)O[C@H]1n1ccnc1	[25517192.]
C/C=C(\C)C(=O)O[C@@H]1C2=C(C)C(=O)O[C@@]2(O)C[C@@H]2CC[C@@H](O)[C@@H](C)[C@]21C	[47002.203]
CCCCC/C=C\C/C=C\C/C=C\C/C=C\CCCC(=O)OC[C@H](COC(=O)CCCCCCCCCCCCCCCCC)OC(=O)CCCCCCCCC/C=C\CCCCC	[13886800.]
C[C@H](NC(=O)CC(=O)O)C(=O)O	[12810090.]
CC(=O)O[C@@H]1C[C@H]2C(=O)O[C@H](c3ccoc3)C[C@]2(C)[C@@H]2C[C@@H]3C[C@H](C(=O)O3)[C@H]12	[1171824.5]
Cc1ccc(C(=O)Nc2ccc(Cl)cc2)cc1	[8997616.]
O=C(O)c1ccccc1-c1cnccc1	[10061949.]
CCCCCCCCCCCCCCCCCCCCCCOC(=O)CCCCCCCCCCCCCCCCCCC	[2.452384e+08]
CN1CCN(c2ccccc2)CC1	[7603803.]
CNCc1ccc(CCCNC(=O)C2CCCC2)cc1	[5183603.]
CC/C=C\C/C=C\C/C=C\C/C=C\C/C=C\CCCCCC(=O)OC[C@@H](COC(=O)CCCCCCC/C=C\CCCC)OC(=O)CCCCCCCCCCCCCCC	[4054758.2]
CCC(=O)O[C@H]1[C@@H](O)CC[C@@H]2[C@@H]1CC2(C)C	[72497.484]
CC/C=C\C/C=C\C/C=C\C/C=C\C/C=C\CCCCCC(=O)OC[C@H](COC(=O)CCCCCCCCC/C=C\CCCCCC)OC(=O)CCCCCCCCCCC	[3928830.]
CCCCCCCCCCCCCCCCCCCCCCCC(=O)OC[C@H](COC(=O)CCCCCCCCCCCCC)OC(=O)CCCCCCCCCCCCCCCCCCCCC	[1.1735084e+11]
NCCCCNCCCNC(=O)c1ccccc1	[8047302.5]
N=C(N)NCCCCCNC(=N)N	[10409186.]
Nc1cccc2ccccc12	[5.268451e+09]
CCN1c2c(Cl)cccc2[C@H](CCCN2CCCC2)[C@@H]1C	[786313.94]
N[C@@H]1CCC[C@@H]1C(F)(F)F	[22257340.]
COc1cccc(OC)c1C(=O)OCCc1ccccc1	[2884138.5]
C[C@H]1C(=O)O[C@H]2C[C@@]34[C@@H]5OC(=O)[C@]3(O[C@@H]3OC(=O)[C@@H](O)[C@]34[C@H](C(C)(C)C)[C@@H]5O)[C@@]12O	[2.0701072e+08]
O=C(O)C1=C/C(=C/c2ccc(O)cc2)SC1=S	[42801.34]
Cc1ccc(O)c(C(=O)O)c1	[3.192137e+08]
COCCCC(=O)NCCc1ccc(OC)cc1	[132371.84]
C[C@@H](/C=C/[C@@]12O[C@@]1(C)C[C@@H](O)CC2(C)C)O[C@@H]1O[C@@H](CO)[C@@H](O)[C@@H](O)[C@@H]1O	[22978.572]
O=c1c(-c2ccc(O)cc2)coc2cc(O)cc(O[C@H]3O[C@H](CO)[C@@H](O)[C@H](O)[C@@H]3O)c12	[1036.0444]
CCCCC/C=C\C/C=C\C/C=C\CCCCCCC(=O)OC[C@H](COC(=O)CCCCCCCCC/C=C\CCCCCC)OC(=O)CCCCCCCCCCCCCCCCC	[29270338.]
CN1CCN(CCN2c3ccccc3Cc3ccccc32)CC1	[2460104.5]
CCCCCCCC/C=C\CCCCCCCCCCCCCC(=O)OC[C@@H](COC(=O)CCCCCCC/C=C\CCCCCCCC)OC(=O)CCCCCCCCCCCCCCC	[4.3981174e+08]
CCC[C@@H](CCC[C@@H](O)CCC)OC(=O)CC(=O)O[C@@H](CC(=O)O)C[N+](C)(C)C	[911.9557]
COc1cc(O)c2c(c1)O[C@H](c1ccc(OC)c(O[C@@H]3O[C@@H](CO)[C@@H](O)[C@@H](O)[C@@H]3O)c1)CC2=O	[643.79663]
CCC/C=C/CCCCCCCCCCCCC(=O)Nc1cccc(C)c1	[10177.531]
C=C(C)[C@@]12C[C@H](C)[C@@]34O[C@](O)([C@@H]1O3)[C@]1(O)C(=O)C(C)(C)[C@@H](OC(=O)c5cccc(O)c5)C(C)=C4[C@@H]1C2(C)C	[688582.5]
CC1(C)CC[C@@]2(C(=O)O)CC[C@]3(C)C(=CC[C@@H]4[C@@]5(C)CC[C@@H](O[C@@H]6O[C@H](C(=O)O)[C@@H](O)[C@@H](O)[C@@H]6O)[C@@](C)(CO)[C@@H]5CC[C@]43C)[C@@H]2C1	[78667.35]
NCCC[C@H](N)CC(=O)N[C@@H](CCC(N)=O)C(=O)N[C@H](Cc1c[nH]cn1)C(=O)O	[411803.97]
CC/C=C\C/C=C\C/C=C\C/C=C\C/C=C\C/C=C\CCC(=O)OC[C@H](COC(=O)CCCCCCCCC/C=C\CCCCCC)OC(=O)CCCCCCCC	[2532254.]
COc1cc2c(cc1OC)[C@H]1O[C@H](OC)c3c(ccc4c3OCO4)[C@@H]1N(C)CC2	[144759.17]
CCCCNC(=O)c1ccccc1	[25016678.]
CC/C=C\C/C=C\C/C=C\C/C=C\CCCCCCC(=O)OC[C@H](COC(=O)CCCCCCCCCCCCCCC)OC(=O)CCCCCCCCC/C=C\CCCCCCC	[12319460.]
CNC(=O)Cc1ccc2c(c1)OCO2	[2.1761674e+08]
CCOC(=O)NCc1ccc(O[C@@H]2O[C@@H](C)[C@@H](O)[C@@H](O)[C@@H]2O)cc1	[75753.5]
C/C=C1\CN2[C@H]3CC[C@@]4(OC)c5cccc(O)c5N(C)c4[C@@]2(C)[C@@H]13	[3312592.8]
C/C=C(\C)C(=O)O[C@H]1C2=C(C)C(=O)O[C@@]2(O)C[C@@H]2CCC(=O)[C@@H](C)[C@]21C	[60488.76]
O[C@@H]1[C@H](CO[C@@H]2OC[C@H](O)[C@@H](O)[C@@H]2O)O[C@@H](OCCc2c[nH]c3ccccc23)[C@@H](O)[C@H]1O	[164872.4]
O=c1cc(-c2ccc(O)cc2)oc2cc(O[C@H]3O[C@@H](CO)[C@@H](O)[C@H](O)[C@@H]3O)c([C@@H]3O[C@@H](CO)[C@@H](O)[C@H](O)[C@@H]3O)c(O)c12	[412.83536]
CO[C@@H]1[C@@H](O)[C@H](O)[C@@H](O)[C@H](O)[C@H]1O	[2481987.8]
CC1=C(C#C/C(C)=C/C=C/C(C)=C/C=C/C=C(C)/C=C/C=C(\C)C#CC2=C(C)C(=O)CC2(C)C)C(C)(C)C[C@H](O)C1	[18.70697]
CN(C)CCOC(=O)c1ccccc1	[3506204.]
C=C[C@](C)(O)CC[C@@]1(C)C2=C([C@H](O)CC)CC2=C[C@@H](O)[C@@]1(C)C(=O)CO	[7260.4478]
Clc1c(Cl)ccc(-c2ccccc2)c1Cl	[2463887.2]
COc1cc([C@H]2Oc3c(OC)cc(/C=C/CO)cc3[C@H]2CO)cc(OC)c1O[C@H]1O[C@@H](CO)[C@@H](O)[C@@H](O)[C@@H]1O	[1547.199]
C[C@@H](O)[C@H](C)S	[1.00400216e+08]
C[C@@H]1CC[C@]2(C)CC[C@@]3(C)C(=CC[C@@H]4[C@]3(C)CC[C@H]3C(C)(C)[C@@H](O)CC[C@]43C)[C@@H]2[C@@H]1C	[1552.7838]
O=C1NC(=O)C(Cc2ccccc2)=C1c1ccccc1	[13486092.]
C=CCNc1ccc(C(=O)NCC(=O)O)cc1	[609375.2]
O=C(O)CCCCCNC(=O)c1ccccc1	[2222676.2]
C=C1[C@@H](OC(=O)/C=C(\C)CC)C[C@@H](C(C)C)[C@H]2/C(=C/C)C(=O)[C@H](OC(=O)[C@@H](C)CC)[C@@H]12	[608.66364]
C/C=C\CC/C=C\C/C=C\C/C=C\C/C=C\C/C=C\CCC(=O)OC[C@H](COC(=O)CCCCCCC/C=C\C/C=C\CCCC)OC(=O)CCCCCC	[1197824.4]
C=C(C)[C@@H]1CC[C@@]2(C)CCCC(C)(C)[C@H]2C1	[5990.1123]
CC(=O)OC[C@@]12CCC(C)=C[C@@H]1O[C@@H]1[C@H](O)[C@@H](O[C@@H]3O[C@@H](CO)[C@@H](O)[C@@H](O)[C@@H]3O)[C@@]2(C)[C@@]12CO2	[4058.5784]
CCCCC/C=C\C/C=C\C/C=C\CCCCCCC(=O)OC[C@@H](COC(=O)CCCCCCCCC/C=C\CCCCCC)OC(=O)CCCCCCCCCCCCCCCCCCC	[44121132.]
N#C[C@@H](O[C@H]1O[C@@H](CO)[C@@H](O)[C@H](O)[C@@H]1O[C@@H]1O[C@H](CO)[C@@H](O)[C@H](O)[C@@H]1O)c1ccccc1	[2696.8684]
CC(C)C[C@H]1NC(=O)[C@H](Cc2c[nH]c3ccccc23)NC(=O)[C@H](Cc2ccccc2)NC(=O)[C@H](CO)NC1=O	[524.1447]
C=CCCCCCCCCCCCCC[C@H](O)C(=O)N[C@@H](CO)[C@H](O)/C=C/CCCCCCCCCCCCC	[846870.8]
C[C@@H]1O[C@@H](O[C@@H]2[C@@H](OC(=O)/C=C/c3ccc(O)c(O)c3)[C@H](CO)O[C@H](OCCc3ccc(O)c(O)c3)[C@H]2O)[C@@H](O)[C@@H](O)[C@@H]1O	[292.95215]
C[C@@H]1[C@@H](C)CC[C@]2(C)CC[C@]3(C)C(=CC[C@@H]4[C@@]5(C)CC[C@@H](O)[C@@](C)(CO)[C@@H]5CC[C@]43C)[C@H]12	[3216.0637]
OC[C@@H]1O[C@@H](Oc2cccc3ccccc23)[C@H](O)[C@@H](O)[C@@H]1O	[77809.01]
CCCCC/C=C\C/C=C\C/C=C\CCCCCCC(=O)OC[C@H](COC(=O)CCCCCCC/C=C\CCCCCC)OC(=O)CCCCCCCCCCCCCCCCCCCCC	[46839040.]
CCCCCCCCCCCCCCCCCCCCCC(=O)OC[C@H](COC(=O)CCCCCCCCCCCCCCCCCCCCC)OC(=O)CCCCCCCCCCCCCCCCC	[1.587902e+11]
C[C@@H]1O[C@@H](Oc2c(-c3ccc(O)cc3)oc3cc(O[C@@H]4OC[C@H](O)[C@@H](O)[C@@H]4O)cc(O)c3c2=O)[C@@H](O)[C@@H](O)[C@@H]1O	[1149.7819]
CCCOc1ccccc1C(=O)CCc1ccccc1	[1117011.6]
Cc1cnc(CCC2CCNCC2)c(N)n1	[156901.61]
C=C1C(=O)O[C@@H]2/C=C(/C)CC/C=C(/C(=O)O[C@H]3O[C@@H](CO)[C@@H](O)[C@@H](O)[C@@H]3O)C[C@@H]12	[7078.86]
CCNCCCCCNC(=O)c1ccccc1	[3852479.8]
CCCCOC(=O)C1=C(C)NC2=C(C(=O)CCC2)[C@H]1c1cc(Br)c(O)c(OC)c1	[126.44205]
C=CCSS[C@H](CC)[S@](C)=O	[656276.]
CC(C)(C)c1cc(C(=O)O)cc(C(C)(C)C)c1	[11800.728]
C[C@H]1CC[C@]2(C(=O)O)CC[C@@]3(C)C(=CC[C@@H]4[C@@]5(C)CC[C@@H](O)C(C)(C)[C@@H]5CC[C@]43C)[C@@H]2[C@@H]1C	[17167.025]
C=C(C)[C@@H]1CC[C@@]2(CO)CC[C@@]3(C)[C@@H](CC[C@H]4[C@]3(C)CC[C@H]3C(C)(C)[C@@H](O)[C@H](O)C[C@@]34C)[C@H]12	[7704.583]
CC(C)=CCc1c(O)ccc(C(=O)[C@H]2[C@@H](c3ccc(O)c(O)c3)O[C@H]2c2cc(O)c(O)c(O)c2)c1O	[643.96735]
CC(C)(C)CC(C)(C)O	[435904.72]
Cc1[nH]c2ccccc2c1CCNC(=O)c1ccc(F)cc1Cl	[16373.505]
CCCc1cc(=O)oc2c(C(=O)[C@@H](C)CC)c(O)c(CC=C(C)C)c(O)c12	[15383.01]
CC1=CC(=O)CC(C)(C)[C@H]1/C=C/[C@H](C)O[C@H]1O[C@@H](CO[C@@H]2OC[C@@H](O)[C@@H](O)[C@@H]2O)[C@@H](O)[C@@H](O)[C@@H]1O	[3922.7734]
CCCCCCCCCCCCCCCCCCCCCCCC(=O)OC[C@H](COC(=O)CCCCCCCCCCCCCCCCC)OC(=O)CCCCCCCCCCCCCCCCCCC	[1.7457798e+11]
C/C(NCc1ccccc1)=N/c1ccc2c(c1)OCO2	[383706.25]
CC(C)=CCC/C(C)=C/CC/C(C)=C/CC/C(C)=C/CC/C(C)=C/CC/C(C)=C/CC/C(C)=C/CC/C(C)=C/Cc1ccc(O)cc1O	[258.3921]
CCCCc1ccc(O)c(O[C@@H]2O[C@@H](CO)[C@@H](O)[C@@H](O)[C@@H]2O)c1	[47746.617]
C=C1C(=O)O[C@H]2[C@@H]1CC[C@]1(C)CCCC[C@H](C)[C@@H]21	[66946.98]
COc1cc(-c2cc(=O)c3c(O)cc(O[C@@H]4O[C@@H](CO[C@@H]5O[C@@H](C)[C@@H](O)[C@@H](O)[C@@H]5O)[C@@H](O)[C@@H](O)[C@@H]4O)cc3o2)ccc1O	[1754.4774]
CC1=C2C[C@H](C(C)(C)O)CC[C@]2(C)C[C@]2(O[C@@H]3[C@@H](C(=O)C(C)=C4C[C@H](C(C)C)O4)O[C@]32C)C1	[84401.695]
O=C(Cc1ccccc1)Nc1ccccc1	[9318107.]
COc1cccc(O)c1-c1ccc2c(c1)OCO2	[192395.75]
O=c1c(-c2ccc(O[C@@H]3O[C@@H](CO)[C@@H](O)[C@H](O)[C@@H]3O)cc2)coc2cc(O[C@H]3O[C@@H](CO)[C@@H](O)[C@H](O)[C@@H]3O)ccc12	[1007.2984]
C[C@@]12CCC[C@@](C)(C(=O)O)[C@@H]1CC[C@]13C[C@@H]4[C@@H](C[C@@H]21)[C@]4(C)[C@H]3O	[19240386.]
CC[C@H](C)C(=O)O[C@@H]1C[C@H](O)C=C2C=C[C@H](C)[C@H](CC[C@@H](O)C[C@H](O)CC(=O)O)[C@H]21	[10.221093]
CC(C)(C)OC(=O)N1CCCCC1	[779772.3]
CCCC/C=C\C/C=C\CCCCCCCCCC(=O)OC[C@H](COC(=O)CCCCCCCCC/C=C\CCCCCCCC)OC(=O)CCCCCCCCCCC/C=C\CCCCC	[30922420.]
C[C@]12CC[C@H]3[C@@H](CCC4=CC(=O)CC[C@@]43C)[C@@H]1CC[C@]2(O)CO	[319270.72]
N=C(N)NCCC[C@H](NC(=O)CC[C@@H](N)C(=O)O)C(=O)O	[3550529.5]
NC(=O)CCc1ccc(OCCc2ccccc2)cc1	[246575.48]
CCCCCCCCCCCCCCCC(=O)OC[C@@H](CO[P@@](=O)(O)OCC[N+](C)(C)C)OC(C)(C)O	[147198.47]
NCOc1ccccc1C(=O)O	[17580158.]
C/C=C(\C)C(=O)O[C@H]1C2=C(C)C(=O)O[C@@]2(O)C[C@H]2CCC(=O)[C@@H](C)[C@]21C	[60488.76]
CN1Cc2c(ccc3c2OCO3)-c2ccccc21	[18407024.]
CCCCC/C=C\C/C=C\C/C=C\C/C=C\CCCCCC(=O)OC[C@@H](COC(=O)CCCCCCCCCCCCCCCCCCCCCCC)OC(=O)CCCCCCCCCCC	[97112824.]
C=C[C@@]1(C)CC(=O)[C@@H]2[C@]3(C)[C@@H](C[C@@H](OC(C)=O)[C@@]2(O)C1=O)C(C)(C)[C@H](OC(C)=O)[C@@H](OC(C)=O)[C@@H]3OC(=O)c1ccccc1	[3188.1677]
CC/C=C\C/C=C\C/C=C\C/C=C\C/C=C\CCCCCC(=O)OC[C@@H](COC(=O)CCCCCCCCCCCCCCCCCCCCC)OC(=O)CCCCCCCCCC	[30490956.]
N#C/C(=C\c1ccc(O)cc1)NCCc1c[nH]c2ccc(O[C@H]3O[C@@H](CO)[C@@H](O)[C@H](O)[C@@H]3O)cc12	[1667.7028]
CCC(C)(C)C(=O)O[C@@H]1C2=C(C)C(=O)O[C@H]2C[C@@H]2CC[C@@H](O)[C@@H](C)[C@]21C	[72731.41]
COCCc1ccc(OCCN2CCCCC2)cc1	[937564.06]
C[C@@H]1O[C@H](O[C@H]2[C@@H](O)[C@H](O)[C@@H](CO)O[C@H]2Oc2c(-c3ccc(O)cc3)oc3cc(O)cc(O)c3c2=O)[C@@H](O)[C@@H](O)[C@@H]1O	[392.98953]
C=C1CC[C@@H]2C(C)(C)[C@H](O)CC[C@]2(C)[C@@H]1COc1ccc2ccc(=O)oc2c1	[1657.6212]
CCC/C=C/C(=O)c1ccc(OC)cc1	[210903.95]
CSc1nc(N)nc(N)n1	[10415641.]
CCNCOC(=O)C1=C(C)C(=O)N2C(C(=O)OC)C(=O)Nc3ccc(S(=O)(=O)Nc4ccc([N+](=O)[O-])cc4)cc3NC2=NC1=O	[353931.38]
CC(C)CCC[C@H](C)[C@H]1CC[C@@]2(C)[C@@H]3CC[C@H]4C(C)(C)[C@@H](O)CC[C@@]45C[C@]35CC[C@]12C	[70818.01]
CCCCCCCC/C=C\CCCCCCCC(=O)OC[C@@H](CO[P@@](=O)(O)O[C@H]1[C@@H](O)[C@@H](O)[C@@H](O)[C@@H](OP(=O)(O)O)[C@@H]1O)OC(=O)CCCCCCCCCCCCC	[2854.8735]
CC/C=C\C/C=C\C/C=C\C/C=C\C/C=C\CCCC(=O)O[C@@H](COC(=O)CCCCCCC/C=C\C/C=C\C/C=C\CC)COC(=O)CCCCCCC	[2601021.5]
COc1ccccc1[C@H]1CCNC1	[25116506.]
C[C@H](C(=O)O)c1ccc(O)cc1	[61152112.]
Nc1nc(O)c(O)c(=O)[nH]1	[1.5440031e+09]
CCCCCCCCCCCCCCCCCCCC(=O)OC[C@H](COC(=O)CCCCCCCCCCCCCCCCCCC)OC(=O)CCCCCCCCCCCCCCCCCCC	[1.1209362e+11]
C[C@H]1OC(=O)C=C[C@H]1O[C@@H]1O[C@@H](CO)[C@@H](O)[C@@H](O)[C@@H]1O	[90332.016]
CC(=O)O[C@@H]1CC[C@@]2(C)[C@@H](CC[C@]3(C)[C@@H]2CC[C@@H]2[C@@H]4[C@H](C)C(C)=CC[C@@]4(C)CC[C@@]23C)C1(C)C	[5606.4546]
O=C(Nc1ccccc1)[C@@H]1CCCCN1	[27651986.]
N#C[C@H](O[C@@H]1O[C@@H](CO)[C@@H](O)[C@H](O)[C@@H]1O)c1ccccc1	[68004.55]
NCCCCNCCCNCCNCCNCCCN	[51504768.]
CC/C=C\C/C=C\C/C=C\CCCCCCCC(=O)OC[C@H](COC(=O)CCCCCCC/C=C\C/C=C\CCCC)OC(=O)CCCCCCCCC/C=C\CCCCC	[3917762.2]
CC/C=C\C/C=C\C/C=C\C/C=C\CCCCCCC(=O)OC[C@H](COC(=O)CCCCCCC/C=C\CCCCCCCC)OC(=O)CCCCCCCCCCCCCCCC	[12342603.]
CCCC/C=C\C/C=C\CCCCCCCCCC(=O)OC[C@H](COC(=O)CCCCCCCCC/C=C\CCCCCC)OC(=O)CCCCCCCCC/C=C\C/C=C\CCC	[11771443.]
Cn1c(=O)c2c(nc(NC(=O)COC(=O)c3ccccc3)n2C)n(C)c1=O	[10547567.]
CCCCCCCC/C=C\C/C=C\C/C=C\CCCC(=O)OC[C@@H](COC(=O)CCCCC/C=C\C/C=C\C/C=C\CCCCCCCC)OC(=O)CCCCCCCCC	[6702472.]
N#[N+]CCC(=O)N[C@@H](CCCCNC(=N)N)C(=O)N[C@@H](Cc1ccccc1)C(=O)O	[40069.53]
CN1CCN(C2(c3ccccc3)c3ccccc32)CC1	[1.5885326e+08]
N[C@H](CO)C(=O)NCCC(=O)O	[2.4809325e+08]
CCCCCCCCCCCC/C=C\CC/C=C\CC[C@@H](O)[C@H](O)CCCCCCCCCCC1=C[C@@H](C)OC1=O	[418.0255]
O=C(O)C1=C/C(=C/C=[N+]2/CCc3cc(O[C@@H]4O[C@@H](CO)[C@@H](O)[C@@H](O)[C@@H]4O)c(O)cc32)C[C@H](C(=O)O)N1	[2374.6274]
C=C(C)[C@H]1CC=C(CO[C@H]2O[C@@H](CO)[C@@H](O)[C@@H](O)[C@@H]2O)C1	[65218.96]
CCn1c(=O)c(-c2ccc(O)cc2)nc2c(=O)[nH]c(N)nc21	[67480.94]
Cc1ccc2c(c1)C=CC(C)(C)O2	[41342.816]
COC(=O)C1=C(C)NC2=C(C(=O)C[C@@H](c3ccc(Cl)cc3)C2)[C@@H]1c1ccc(O)c(OC)c1	[206.58546]
CCN(CC)CCOCCOC(=O)[C@H](CCC(=O)O)COC(C)=O	[480514.22]
CCCCCC/C=C\C/C=C\CCCCCCCC(=O)OC[C@H](COC(=O)CCCCCCCCC/C=C\CCCCCCCC)OC(=O)CCCCCCCCCCCCCCCCCCC	[1.529222e+08]
NCCCCNCCCNC(=O)c1cc(NC(=O)c2ccc(F)cc2)cc([N+](=O)[O-])c1C(=O)NCCc1ccc2ccccc2c1	[55680.5]
N[C@H]1CO[C@@H]2[C@H](OCCCN2C(=O)c2ccc(Cl)cc2)[C@H]1O	[469216.6]
C[C@]12CC[C@@H]3c4ccc(O)cc4CC[C@H]3[C@@H]1C[C@@H](O)[C@H]2O	[31110.53]
Cc1cccc(C(=O)Nc2ccccc2C(=O)Nc2ccc(C#N)cc2)c1	[445745.94]
C[C@H]1C=C[C@@H]2C[C@@H]1O2	[3.980174e+09]
CC/C=C\C/C=C\C/C=C\C/C=C\CCCCC(=O)OC[C@@H](COC(=O)CCCCCCCCC/C=C\CCCCCC)OC(=O)CCCCCCCCCCCCCCCCCC	[11932643.]
CC#Cc1ccc(O)cc1C(=O)c1c(O)cccc1O[C@@H]1O[C@@H](CO)[C@@H](O)[C@@H](O)[C@@H]1O	[263.34348]
CCc1ccc(-c2cc(=O)c3c(O)cc(O)c([C@H]4O[C@@H](CO)[C@@H](O)[C@@H](O)[C@@H]4O[C@@H]4O[C@@H](C)[C@@H](O)[C@@H](O)[C@@H]4O)c3o2)cc1	[3548.5637]
CCCCC/C=C\C/C=C\C/C=C\C/C=C\CCCCCC(=O)OC[C@@H](COC(=O)CCCCCCCCC/C=C\CCCCCCCC)OC(=O)CCCCCCCCCCCC	[9693661.]
CCCC(=O)OCCOC(=O)CN1CCN(Cc2ccc(OC)cc2)CC1	[4444867.]
Oc1ccc([C@H]2Oc3ccc(/C=C/c4cc(O)cc(O)c4)cc3[C@H]2)cc1	[2790.6082]
C=C(C)C(=O)O[C@H]1C/C(C)=C\CC/C(C)=C\CC/C=C(\C)CC/C=C(/C)CC/C(C)=C/CC/C(C)=C\CC1=O	[1480.4653]
CC(C)=CCc1c(O)ccc(C(=O)[C@H]2CCC(=O)c3c(O)cc(O)cc3O2)c1O	[98.45307]
C/C1=C/CC[C@@]2(C)O[C@H]2CCc3c(C)c(O)c(C(C)C)c(O)c3C1=O	[1627.0435]
CC1=CC(=O)[C@H]2O[C@@](O)(C[C@@H]3O[C@H](CO)[C@@H](O)[C@H](O)[C@H]3O)C2=C1C	[33578.92]
CN[C@@]1(c2ccc(O)cc2)CCCC1=O	[80168120.]
CC(C)(O)CCc1c(O[C@H]2O[C@@H](CO)[C@@H](O)[C@@H](O)[C@@H]2O)cc(O)c2c(=O)c(-c3ccc(O)cc3)coc12	[949.1555]
CCCCC/C=C\C/C=C\C/C=C\C/C=C\CCCCCC(=O)OC[C@H](COC(=O)CCCCCCCCCCC/C=C\CCCCCCCC)OC(=O)CCCCCCCCCC	[10031671.]
S=C(c1ccccc1)N1CCN(Cc2ccccc2)CC1	[6035985.5]
O=C1NC(=O)[C@H](Cc2ccc(O)c(OC3CCCC3)c2)S1	[424553.25]
Cc1ccccc1NC(=O)NC(=O)CSc1nc2c(=O)[nH]cnc2n1-c1ccc(C)cc1	[27714.01]
Cc1c(O)cc(CCCc2ccc(O)cc2)cc1O	[26161.215]
CCCCCC/C=C\C/C=C\CCCCCCCC(=O)OC[C@H](COC(=O)CCC/C=C\C/C=C\C/C=C\CCCCCCCC)OC(=O)CCCCCCC/C=C\CCC	[5127855.5]
CC(C)(C)NC(=O)c1c(C)cccc1C#N	[13685.819]
O=C(Nc1ccccc1)Nc1ncccc1Cc1ccccc1	[1392901.]
CC(=O)O[C@H]1CC(C)(C)C[C@@H]2[C@@]13CO[C@@]21CC[C@@H]2[C@]4(C)CC[C@@H](O)C(C)(C)[C@@H]4CC[C@]2(C)[C@@]1(C)C[C@@H]3O	[34448.6]
COc1ccc2c(c1OC)C(=O)O[C@H]2[C@@H]1c2c(cc3c(c2OC)OCO3)CCN1C	[8775460.]
N=C(N)c1cccc2ccccc12	[67058776.]
CO[P@@](=O)(CC[C@@H](N)C(=O)O)Oc1cccc(CC(=O)O)c1	[247876.95]
CC(C)CCC/C(=N\OS(=O)(=O)O)S[C@@H]1O[C@@H](CO)[C@@H](O)[C@@H](O)[C@@H]1O	[7926.48]
CC(C)=CCc1c(O)cc(O)c2c(=O)c(-c3ccccc3O)coc12	[1506.7415]
OCc1ccc(O)cc1	[7341056.5]
COc1cc(-c2oc3cc(O)cc(O)c3c(=O)c2O)ccc1O[C@H]1O[C@@H](CO)[C@@H](O)[C@@H](O)[C@@H]1O[C@@H]1O[C@@H](C)[C@H](O)[C@@H](O)[C@@H]1O	[326.83142]
C=CC[S@@](=O)[C@@H](CC)SSCC	[593699.4]
C[C@H](NC(=O)c1cc(F)cc(F)c1F)[B-](O)(O)O	[1567071.2]
C/C=C(/C)C(=O)O[C@@H]1C2=C(C)C(=O)O[C@@]2(O)C[C@@H]2CC[C@@H](O)[C@@H](C)[C@@]21C	[47002.203]
NC(=O)CCCCCCCCCCCCCCCCCCNC(=O)CCCCc1ccccc1	[949928.56]
C[N+](C)(C)CCCCCCCCCCCCCCC(=O)O	[94751.5]
COc1ccc2c(c1OC)O[C@H](O[C@@H]1O[C@@H](CO)[C@@H](O)[C@@H](O)[C@H]1O)C(=O)N2	[232985.44]
O=C(O)CC(=O)OC[C@H]1O[C@@H](Oc2cc(O)c3c(=O)c(-c4ccc(O)cc4)coc3c2)[C@@H](O)[C@H](O)[C@@H]1O	[121.41205]
CCCCCCCC/C=C\CCCCCCCCCCCCCC(=O)OC[C@@H](COC(=O)CCCCCCCCC/C=C\CCCCCCCC)OC(=O)CCCCCCCCCCCCCCCCCCC	[1.3306915e+09]
CC[C@H](O)[C@H]1C[C@H]2[C@@]3(O)[C@H]4O[C@](O)(C[C@]2(C)[C@H]2CC[C@@](C)(O)[C@H]42)[C@@]13C	[8512040.]
CN(c1c(C)c2ccccc2nc1C(=O)c1ccccc1)C1CCCCC1	[322184.75]
C[C@H](NC(=O)c1cc(-c2ccccc2)cc(OC)c1)C(=O)O	[767112.1]
C[C@]12CC[C@@H]3c4ccc(O)cc4CC[C@H]3[C@@H]1CC[C@@H]2O	[111305.95]
O=C(O)CCCCCCCNC(=O)Cc1ccc(O)c(O)c1	[88058.74]
O=C1Oc2ccccc2C2=C1c1cc(O)c(O)cc1C2=O	[5132699.5]
Nc1c(O)cccc1C(=O)O[C@H]1O[C@@H](CO)[C@@H](O)[C@@H](O)[C@@H]1O	[579072.6]
O=c1c(O[C@@H]2O[C@H](CO)[C@H](O)[C@H](O)[C@@H]2O[C@@H]2OC[C@@H](O)[C@@H](O)[C@@H]2O)c(-c2ccc(O)cc2)oc2cc(O)cc(O)c12	[368.06598]
CN1CCCC[C@H]1CCN1c2ccccc2Sc2ccccc21	[280967.38]
Oc1ccc(-c2ccccc2)cc1	[316636.34]
CC/C=C\C/C=C\C/C=C\C/C=C\CCCCCCC(=O)OC[C@H](COC(=O)CCCCCCCCC/C=C\C/C=C\C/C=C\CC)OC(=O)CCCCCCCC	[2946449.5]
COc1ccc(NC(=O)CSc2nc3c(=O)[nH]cnc3n2-c2ccc(C)cc2)cc1	[69590.21]
O=[N+]([O-])c1ccccc1CCn1ccc([N+](=O)[O-])c1	[11288898.]
CC(=O)OCC1=CO[C@@H](OC(=O)CC(C)C)[C@@H]2C1=C[C@@H](OC(=O)CC(C)(C)OC(C)=O)[C@]21CO1	[2132.895]
CCOc1cc([C@@H]2C(C(=O)O[C@H](C)CC)=C(C)NC3=C2C(=O)C[C@@H](c2ccc(O)cc2)C3)ccc1O	[123.495125]
C=C1C(=O)O[C@H]2/C=C(/C)CC/C=C(\C)CC[C@@H]12	[72385.77]
CC(=O)OC[C@@]12CCC(C)=C[C@@H]1O[C@@H]1[C@H](O)[C@@H](OC(C)=O)[C@@]2(C)[C@@]12CO2	[478043.25]
CNCC[C@H](Oc1ccc(-c2ccccc2)cc1)c1ccc2ccccc2c1	[111546.54]
CCCC/C=C\C/C=C\CCCCCCCCCC(=O)OC[C@@H](COC(=O)CCCCCCCCC/C=C\C/C=C\CCCC)OC(=O)CCCCCCCCCCCCCCCCCCC	[65643688.]
OC[C@@H](O)[C@@H](O)[C@H](O)CO	[13731717.]
CCC(=O)OCCCCCCCCCCCCCCCCCCCC	[6869745.]
C=C(C)[C@@H]1CC[C@@]2(CO)CC[C@@]3(C)[C@@H](CC[C@@H]4[C@]3(C)CC[C@H]3C(C)(C)[C@H](O)[C@H](O)C[C@@]34C)[C@H]12	[7704.583]
C[C@H]1C=CC(=O)CC/C=C/C1=C\CCCC(=O)[C@@H](C)O	[33625.93]
CC(=O)Nc1ccc(OCCO[C@H]2O[C@@H](C(=O)O)[C@@H](O)[C@@H](O)[C@@H]2O)cc1	[46565.188]
O=C1O[C@H](CO[C@@H]2OC[C@@H](O)[C@@H](O)[C@@H]2O)C(O)=C1O	[20652472.]
CCCC[C@H](C(=O)c1ccccc1)N1CCCC1	[9484870.]
COC(=O)C1=CO[C@H](O[C@@H]2O[C@@H](CO)[C@@H](O)[C@@H](O)[C@@H]2O)/C(CO)=C/[C@@H]1OC(C)=O	[2330.5955]
CC[C@@H](F)CCn1nc(C(=O)c2cccc3ccccc23)c2ccccc21	[1235789.6]
C=C(C(=O)OC)[C@H]1CCC(=O)c2ccccc21	[2246668.5]
CC#CC#CC#CC#C[C@H](O)CCO	[3280.7085]
C[C@@H](C(=O)O)c1ccc(O)c(C(=O)O)c1	[1813396.6]
O=c1c(O)c(-c2ccc(O)cc2)oc2cc(O[C@H]3O[C@@H](CO)[C@@H](O)[C@@H](O)[C@@H]3O)c(O)c(O)c12	[2741.5947]
CCCCC/C=C\C/C=C\C/C=C\C/C=C\C/C=C\CCC(=O)OC[C@@H](COC(=O)CCCCCCC/C=C\CCCCCC)OC(=O)CCCCCCCCCCC/C	[4153036.2]
C[n+]1cccc2c1CCC(c1ccccc1)=N2	[1492624.1]
COc1cc([C@H]2Oc3c(O)cc([C@H]4Oc5cc(O)cc(O)c5C(=O)[C@@H]4O)cc3[C@H]2CO)ccc1O	[503.34836]
COc1cc(-c2ccc(-c3ccc(O)cc3)o2)cc(OC)c1OC	[145992.23]
COc1cc(/C=C/C(=O)OC[C@@H]2O[C@@H](OC(C)(C)[C@@H]3Cc4cc5ccc(=O)oc5c(O)c4O3)[C@H](O)[C@@H](O)[C@@H]2O)cc(OC)c1O	[13599.455]
CCOC(=O)c1ccccc1F	[2259507.]
CC(C)=CCc1c(O)cc2oc3cc(O)cc(O)c3c(=O)c2c1O	[793.44135]
C[C@]12C[C@H](c3ccoc3)OC(=O)[C@@H]1CC[C@@]1(C)[C@@H]2[C@@H]2C=C[C@]1(O)C(=O)O2	[94283.41]
CCCCCC/C=C\CCCCCCCCCC(=O)OC[C@H](CO[P@@](=O)(O)O[C@H]1[C@@H](O)[C@@H](O)C(O)[C@@H](O)[C@@H]1O)OC(=O)CCCCCCCCCCCCCCCCCCC	[8082.2534]
CCCCCCCCCCCCCCCCCCCCCCCC(=O)OC[C@H](COC(=O)CCCCCCCCCCCCC)OC(=O)CCCCCCCCCCCCCCCCC	[5.52264e+10]
O=C(Nc1ccccc1)c1cccc(O)c1	[43851152.]
CC[C@H](C)[C@@H]1NC(=O)[C@@H](NC(=O)[C@H](Cc2ccccc2)N(C)C)[C@H](c2ccccc2)Oc2ccc(cc2)/C=C\NC1=O	[8077.646]
C=C1[C@@H](OC(=O)/C=C(\C)CC)C[C@@H](C(C)C)[C@H]2/C(=C/C)C(=O)[C@H](OC(=O)/C(C)=C/C)[C@@H]12	[781.28217]
COC(=O)[C@H](OC(=O)c1cc(O)c(O)c(O)c1)[C@H]1OC(=O)[C@@H](O)[C@@H]1O	[546013.4]
CCCCCCCCCC/C=C\CC[C@@H]1O[C@@H]1CC[C@@H]1O[C@@H]1CCCCCCCCCCCCC1=C[C@@H](C)OC1=O	[267963.16]
C[C@H]1CC[C@]2(C)CC[C@]3(C)C(=CC[C@@H]4[C@@]5(C)CC[C@@H](O)[C@@](C)(CO)[C@@H]5CC[C@]43C)[C@@H]2[C@@H]1C	[3216.0637]
N[C@@H]1c2ccccc2[C@@H](O)[C@H]1O	[3.545343e+08]
CNC(=O)CNC(=O)c1ccc(OC)c(COC)c1	[83600.92]
Cc1nc2ccccc2c(=O)n1CCCO	[4846361.5]
CCCCC/C=C\C/C=C\C/C=C\C/C=C\CCCC(=O)OC[C@H](COC(=O)CCCCCCCCC/C=C\CCCCCCCC)OC(=O)CCCCCCC/C=C\CC	[3460454.5]
CCCC/C=C\CCCCCCCC(=O)OC[C@@H](COC(=O)CCCCCC/C=C\C/C=C\C/C=C\CCCCC)OC(=O)CCCCCCCCCCC/C=C\C/C=C\C	[3469085.5]
C[C@@H]1O[C@H](Oc2cc(O)c3c(=O)c(O[C@@H]4O[C@H](C)[C@@H](O)[C@@H](O)[C@@H]4O)c(-c4ccc(O)cc4)oc3c2)[C@@H](O)[C@@H](O)[C@@H]1O	[2767.2546]
C/C(=C\Cc1c(O)ccc(C)c1O)CCC[C@H](C)CCC[C@H](C)CCCC(C)C	[407.9368]
CC(=O)O[C@H]1CC[C@@]2(C)[C@H](CC[C@]3(C)[C@@H]2CC=C2[C@@H]4[C@@](C)(O)[C@@H](C)CC[C@]4(C)CC[C@]23C)C1(C)C	[7491.6265]
N[C@H](C(=O)O)c1ccc(O)c(C(=O)O)c1	[4488782.5]
CN[C@@H](C)C(=O)c1ccccc1	[81165888.]
CSc1ccccc1-c1cc(=O)c2ccccc2o1	[3174958.5]
COC(=O)[C@@]1(O)C[C@@H](O)[C@@H](O)[C@@H](OC(=O)/C=C/c2ccc(O)c(O)c2)C1	[62145.89]
CCCCCCCCCCCC[C@H](O)[C@@H]1CC[C@H]([C@@H](O)CC[C@@H](O)CCCCCCC[C@@H](O)CC2=C[C@@H](C)OC2=O)O1	[89705.76]
O=C1O[C@H](CO[C@@H]2OC[C@H](O)[C@@H](O)[C@H]2O)C(O)=C1O	[20652472.]
C/C1=C/CC(C)(C)O[C@H]2OC=C1/C(=C/CO)CCC2	[43095.098]
CC(C)(C)C(=O)OCCCC(=O)O	[10460436.]
CC(C)CCOC(=O)CCCCCCCCCCCC(=O)OC[C@H](CO[P@](=O)(O)OCC[N+](C)(C)C)OC(C)=O	[56880.645]
CO[C@@H]1C[C@H](O[C@@H]2CC[C@]3(C)[C@@H]4CC[C@]5(C)[C@@H](C6=CC(=O)OC6)CC[C@]5(O)[C@@H]4CC[C@]3(O)C2)O[C@H](C)[C@H]1O	[3587.272]
CO/N=C(\C(=O)N[C@@H]1C(=O)N2C(C(=O)O)=C(CSC(=O)c3ccco3)CS[C@H]12)c1csc(N)n1	[231122.95]
C=C(C)[C@@]12C[C@H](C)[C@@]34O[C@](O)(OC(=O)C(C)C)[C@](O)(C[C@@H]13)[C@]24OC(C)=O	[2.7017124e+09]
O=c1cc(-c2ccc(O)cc2)oc2cc(O)c([C@@H]3O[C@H](CO)[C@@H](O)[C@H](O)[C@H]3O[C@@H]3OC[C@@H](O)[C@@H](O)[C@@H]3O)c(O)c12	[80.08249]
CCCCCCCCCCCCCC[C@H](O)[C@H](O)CC[C@H](O)[C@@H]1CC[C@@H](CCCCC[C@@H](O)CC2=C[C@@H](C)OC2=O)O1	[111752.99]
O=C(O)CCCCCc1ccccc1	[487302.16]
CCCC[C@H](O)CCCCC[C@@H](O)[C@@H]1CC[C@H]([C@@H]2CC[C@H]([C@@H](O)CCCCCCCCCC3=C[C@@H](C)OC3=O)O2)O1	[40258.902]
COc1cccc2c1C(=O)c1c(O)c3c(c(O)c1C2=O)C[C@@](O)(C(=O)CO)C[C@@H]3O[C@@H]1C[C@@H](N)[C@@H](C)[C@@H](C)C(=O)O1	[645.9282]
COc1ccc(C(=O)Nc2ccccc2-c2cccc(C(F)(F)F)c2)cc1OC	[2457.865]
C=C1C(=O)O[C@H]2C/C(C)=C/CC/C(C)=C/[C@@H](OC(C)=O)[C@@H]12	[5323.217]
CC/C=C\C/C=C\C/C=C\CCCCCCCC(=O)OC[C@H](COC(=O)CCCCCCC/C=C\CCCCCCCC)OC(=O)CCCCCCCCCCC/C=C\CCCCC	[9000929.]
COC(=O)/C=C\c1cc(O)c2c(c1)OC(C)(C)CCC2	[2903.9724]
CC/C=C\C/C=C\C/C=C\C/C=C\C/C=C\CCCCCC(=O)OC[C@H](COC(=O)CCCCCCCCC/C=C\CCCCCCCC)OC(=O)CCCCCCC/C	[4130187.5]
C[C@@H](Cc1ccccc1)NCCc1c[nH]c2ccccc12	[121041.39]
C=C1CC[C@@H]2C(C)(C)[C@H](O)CC[C@]2(C)[C@H]1COc1ccc2ccc(=O)oc2c1	[1657.6212]
C#C[C@]1(O)CC[C@H]2[C@@H]3CCc4cc(O)c(O)cc4[C@H]3CC[C@]21C	[683.1242]
CC(C)(C)NC(=O)c1ccc(O)c(O)c1	[159739.16]
CCCC[C@H]1CC(=O)O1	[5.972904e+11]
CC(=O)OC[C@@]12CCC(C)=C[C@@H]1O[C@@H]1[C@@H](O)[C@@H](O[C@@H]3O[C@@H](CO)[C@@H](O)[C@@H](O)[C@@H]3O)[C@@]2(C)[C@@]12CO2	[4058.5784]
Cc1ccc(-c2ccc(C(N)=O)cc2)c(C)c1	[69241.14]
O=CN1CCCC1	[1.5583986e+11]
O=C1NC(=O)[C@H](Cc2ccccc2)S1	[1549010.6]
O=Cc1ccc(O)c(O)c1	[53429660.]
N[C@@H](Cn1ccc(=O)n(C)c1=O)C(=O)O	[10526625.]
O=C(O)c1c(O)cc(O)c([C@H]2O[C@H](CO)[C@@H](O)[C@H](O)[C@@H]2O)c1	[6316.023]
CC1=C(C)[C@H]2CC[C@H]1C2	[3.98771e+08]
C=C1CC[C@H]2C(C)(C)[C@H](O)CC[C@]2(C)[C@H]1COc1cc2ccc(=O)oc2cc1OC	[6954.2275]
O=C(O)CCc1ccccc1O[C@@H]1O[C@@H](CO)[C@@H](O)[C@H](O)[C@@H]1O	[40730.316]
C=C[C@H]1[C@H](O[C@@H]2O[C@H](CO)[C@@H](O)[C@H](O)[C@H]2O)OC=C(C(=O)OC)[C@H]1COC(=O)c1ccccc1	[18167.234]
CNC[C@@H](C)Cc1ccc2ccccc2c1	[180328.3]
CC#CC#CC#CC#C[C@@H](O)/C=C/CCCCCCC	[637.0148]
CCCCCCCCCCCCCCCCCCCCCCCC(=O)OC[C@H](CO[P@@](=O)(O)OC[C@H]1O[C@@H](O)[C@@H](O)[C@@H](O)[C@@H](O)[C@@H]1O)OC(=O)CCCCCCCCCCCCC	[616894.2]
O=[N+]([O-])c1ccc(O[C@@H]2O[C@H](CO)[C@@H](O)[C@H](O)[C@@H]2O)cc1	[856659.8]
CN(C)c1cc(CNC(=O)COc2ccc(Cl)cc2)ccc1Cl	[885756.75]
COc1cc(C[C@@H](CO)c2cc(/C=C\CO)cc(OC)c2O[C@H]2O[C@@H](CO)[C@@H](O)[C@@H](O)[C@@H]2O)ccc1O	[344.94296]
C/C(=C\Cc1c(O)ccc2c1OC[C@@H](c1ccc(O)cc1O)C2=O)CCC[C@@H](C)O	[58.985466]
CCCC[C@@H](O)CCC[C@@H](O)[C@@H]1CC[C@H]([C@@H]2CC[C@H]([C@@H](O)CCCCCCCCCCCC[C@@H](O)CC3=C[C@@H](C)OC3=O)O2)O1	[50313.7]
C=C(C)[C@H]1CC=C(C)[C@@H](OC(C)=O)C1	[950526.6]
CC(=C/C=C/C=C(/C)C(=O)O)/C=C/C=C(C)/C=C/C=C(\C)C(=O)O[C@@H]1O[C@@H](CO)[C@@H](O)[C@@H](O)[C@@H]1O	[1076.2944]
CCN(CC)CCOc1ccc(OCc2ccccc2)cc1	[692642.94]
C[C@H](N)C(=O)NCC(=O)O	[3629653.2]
Cn1cncn1	[2.3919602e+13]
COc1cc(O)c2c(c1)O[C@@H](c1cc(O)cc(O)c1)CC2=O	[3598.8435]
CCN(CC)CCOC(=O)C1(c2ccccc2)CCCC1	[958792.44]
COc1cccc2c1C(=O)c1c(O)c3c(c(O)c1C2=O)C[C@@](O)(C(=O)CO)C[C@@H]3O[C@H]1C[C@@H](N)[C@H](C)[C@H](C)O1	[1522.9105]
CCN(CC)CCNC(=O)c1cc(Cl)ccc1OC	[278653.]
O=Cc1ccc(O)cc1O[C@@H]1O[C@H](CO)[C@@H](O)[C@H](O)[C@@H]1O	[118796.84]
CC[C@@H]1CCC(=O)C1=O	[3.527653e+10]
CN[C@H](C)C(=O)O[C@H]1C[C@@H](C)C=C2C=C[C@H](C)[C@H](CC[C@@H](NC(=O)C(=O)OC)C(=O)OC)[C@@H]21	[996.9178]
COC(=O)c1ccccc1O[C@H]1O[C@@H](CO)[C@@H](O)[C@@H](O)[C@@H]1O	[149556.14]
CCCCCCCC/C=C\CCCCCCCCCCCC(=O)OC[C@H](COC(=O)CCCCCCCCCCCCCCCCCCCCCCC)OC(=O)CCCCCCCCCCCCCCCCCCC	[1.4436347e+10]
CC(=O)O[C@H]1CC[C@@]2(C)[C@@H](CC[C@]3(C)[C@@H]2CC=C2[C@@H]4[C@H](C)CC[C@]4(C)[C@@]23C)C1(C)C	[113492.6]
CCCCC/C=C\C/C=C\C/C=C\C/C=C\CCCC(=O)OC[C@@H](COC(=O)CCCCCCCCC/C=C\CCCCCC)OC(=O)CCCCCCCCCCCCCCCC	[13189553.]
C/C1=C/CC[C@H](C=O)[C@@H]2CC(C)(C)[C@@H]2CC1	[58440.656]
O=C1C[C@@H](c2ccc(O)c(O)c2)Oc2c1c(O)cc(O)c2[C@H]1C(=O)c2c(O)cc(O)cc2O[C@H]1c1ccc(O)cc1	[10.696934]
O=C(CO)NCCc1ccccc1	[5550258.]
Cc1ccc(-c2ccc(C#N)cc2)cc1	[2929718.8]
c1ccc2c(c1)CCc1ccccc1C2	[8549945.]
CCCCCCCCCCCCCCCCCCCCCCCCCCCCCCOC(=O)CCCCCCCCCCCCCCCCC	[1.0209871e+09]
N=C(N)NCCC[C@H](N)C(=O)N[C@@H](CC(N)=O)C(=O)O	[5941256.]
CC(C)C1=C2[C@H]3CC=C4[C@@H]5[C@@H](O[C@@H]6OC[C@@](O)([C@@H]4O)[C@@H](O)[C@]65O)[C@@]3(C)CC[C@]2(C)C=C1	[56533.348]
CC(=O)OC[C@]1(C)CCC[C@@]2(C)[C@@H]1CC[C@@]13C[C@@H](CC[C@H]12)[C@@](C)(O)C3	[63458.152]
N[C@H](CCC(=O)N[C@@H](CSCc1ccccc1)C(=O)O)C(=O)O	[400287.22]
COc1cc([C@@H]2OC[C@H]3[C@@H](c4ccc(OC)c(OC)c4)OC[C@]23OC(C)=O)ccc1O	[7326.0366]
C=CCCCCC/C(=N\OS(=O)(=O)O)S[C@@H]1O[C@H](CO)[C@@H](O)[C@H](O)[C@@H]1O	[4105.307]
Cc1ccc2c(c1)C(=O)C(C)C2(C)C	[32932634.]
C/C=C/SS(=O)(=O)CC	[20740066.]
COc1cc(/C=C/C(=O)OC[C@@]2(O)CO[C@@H](O[C@@H]3[C@@H](Oc4ccc(/C=C/C(=O)c5ccc(O)cc5O)cc4)O[C@@H](CO)[C@@H](O)[C@H]3O)[C@@H]2O)ccc1O	[296.62088]
COc1ccc(-c2oc3cc(OC)c(O)c(O)c3c(=O)c2O)cc1	[14683.918]
CSc1nc(/C=C/C(=O)O)c(C)c(C)n1	[226005.75]
CNC(=O)OCCc1ccccc1	[31758236.]
CCCC[C@@H](O)CCCCC[C@@H](O)[C@@H]1CC[C@H]([C@@H]2CC[C@H]([C@@H](O)CCCCCCCCCCC3=C[C@@H](C)OC3=O)O2)O1	[53980.832]
CCCCC/C=C\C/C=C\C/C=C\CCCCCCC(=O)OC[C@@H](COC(=O)CCCCCCCCCCCCCCCCCCC)OC(=O)CCCCCCCCCCCCCCCCC	[3.258034e+08]
CC#C[C@]1(O)CC[C@@H]2[C@@H]3CCC4=CC(=O)CC[C@]4(C)[C@H]3CC[C@@]21C	[23815.357]
CC[N+](C)(C)CCCCCCCCCCCCCCCCCO	[321840.47]
C[C@H](O)CCCCCCCCCCCCCCCCCCCCO	[7710945.5]
CCC(=O)OCC1=C(O)C(OC)(C)C1=O	[467416.72]
CN1CCN(CCCN2c3ccccc3Sc3ccccc32)CC1	[2157124.8]
O=S(=O)(O)O/N=C(\CCc1c[nH]c2ccccc12)S[C@@H]1O[C@@H](CO)[C@@H](O)[C@H](O)[C@@H]1O	[2925.6003]
CC(C)=CCC/C(C)=C/Cc1c(O)c(CC=C(C)C)c(O)c(C=O)c1O	[188.01651]
OC[C@@H]1O[C@@H](OC[C@@H]2O[C@H](O[C@@H]3[C@H](O)[C@H](O)O[C@H](CO)[C@H]3O)[C@H](O)[C@H](O)[C@@H]2O)[C@@H](O)[C@H](O)[C@@H]1O	[36730.793]
CC/C=C\C/C=C\C/C=C\C/C=C\C/C=C\CCCC(=O)O[C@@H](COC(=O)CCCCCCCCCCCCCCCCCCCCC)COC(=O)CCCCCCCCCCCC	[72901520.]
CC/C=C\C/C=C\C/C=C\C/C=C\C/C=C\CCCC(=O)OC[C@H](COC(=O)CCCC/C=C\C/C=C\C/C=C\C/C=C\CC)OC(=O)CCCC	[628652.94]
CC(C)C[C@@H](c1c(O)c(C=O)c(O)c(C=O)c1O)[C@]1(C)CC[C@H]2C1=C[C@@H](C(C)(C)O)CC[C@@H]1C(C)(C)CCC[C@@H]12	[61060.355]
C[C@H](N)C(=O)Nc1ccc(-c2ncccc2)cc1	[18257580.]
NS(=O)(=O)c1ccc(/N=N/c2ccc(S(=O)(=O)O)cc2)cc1	[3699879.5]
Cc1cc(C(=O)O)cc(C(=O)N2CCCCC2)c1	[454116.8]
CC1(C)C(=O)CC[C@]2(C)[C@H]1CC[C@]13C=C[C@](C)(C1)C(=O)C[C@H]23	[645973.8]
COc1cc(OC)c(C(=O)c2cccc(C(=O)Nc3ccc(Cl)cc3)c2)cc1NS(=O)(=O)c1ccccc1C	[2124.4438]
Cc1cc(O)cc(O)c1C(=O)O[C@@H]1C[C@@]2(C)[C@@H]3[C@H](C=C(CO)[C@@]12O)C3(C)C	[2906.0298]
CCCCCC/C=C\CCCCCCCCCC(=O)OC[C@@H](COC(=O)CCCCCCC/C=C\CCCCCCCC)OC(=O)CCCCCCCCC/C=C\CCCCCCCC	[1.3470854e+08]
CCCCC/C=C\C/C=C\C/C=C\C/C=C\CCCCCC(=O)OC[C@@H](COC(=O)CCCCCCCCCCC/C=C\C/C=C\CCCCC)OC(=O)CCCCCCC	[5186184.]
CC(=O)OC[C@H]1O[C@@H](Oc2c(-c3ccc(O)cc3)oc3cc(O)cc(O)c3c2=O)[C@@H](OC(C)=O)[C@@H](O)[C@@H]1O	[540.9557]
CCCCc1ccc(OCCNCCO)cc1	[133054.55]
CCCCC/C=C\C/C=C\C/C=C\C/C=C\C/C=C\CCC(=O)OC[C@@H](COC(=O)CCCCCCCCC/C=C\CCCCCC)OC(=O)CCCCCCCCC/C	[4274440.]
CC(C)CCC[C@@H](C)[C@H]1CC[C@@]2(C)[C@H]3CC[C@@H]4[C@](C)(CO)[C@@H](O)CC[C@@]45C[C@]35CC[C@]12C	[160893.31]
CCCC/C=C\C/C=C\CCCCCCCCCC(=O)OC[C@H](COC(=O)CCCCCCCCCCCCCCCCC)OC(=O)CCCCCCCCCCCCCCCCCCC	[8.390357e+08]
COc1ccc(C(=O)Nc2ccc(S(=O)(=O)N3CCc4ccccc4C3)cc2)cc1	[123808.94]
CCN[C@@H](C)Cc1ccc2oc3cc(OC)c(O)c(CC=C(C)C)c3c(=O)c2c1	[898984.1]
COc1cccc(C(=O)O)c1	[2.4344229e+08]
CC1(C)[C@H]2CC[C@]1(C)C(=O)C2	[7.080216e+12]
N=CC(=O)N1CCC[C@H]1C(=O)NC(=O)O	[19929404.]
CC/C=C\C/C=C\C/C=C\C/C=C\CCCCCCC(=O)OC[C@H](COC(=O)CCCCCCCCCCCCCCCCC)OC(=O)CCCCCCCCCCCCCCCCCCC	[1.8326706e+08]
CN(C)CCCOc1ccc(-c2ccccc2)cc1	[1083159.]
CC1(C)CC[C@]2(C(=O)O)CC[C@]3(C)C(=CC[C@@H]4[C@@]5(C)CC[C@@H](O[C@@H]6O[C@@H](CO)[C@@H](O)[C@@H](O)[C@@H]6O)[C@@](C)(CO)[C@@H]5CC[C@]43C)[C@@H]2C1	[29568.732]
Oc1ccc([C@@H]2Oc3c(O)cc(O)cc3[C@@H]2c2cc(O)cc(O)c2)cc1	[421.87082]
O=C(O)c1ccc(O[C@@H]2O[C@H](CO)[C@@H](O)[C@H](O)[C@@H]2O)cc1	[278660.47]
CCCCC/C=C\C/C=C\C/C=C\CCCCCCC(=O)OC[C@H](COC(=O)CCCCCCC/C=C\CCCCCC)OC(=O)CCCCCCCCC/C=C\CCCCCCC	[10544107.]
O=c1cc(-c2ccc(O)cc2)oc2cc(O)c(O)cc12	[94791.71]
CCCCCCCCCCCCCCCCCCCCCCCC(=O)O[C@@H](COC(=O)CCCCCCCCCCCCCCCCCCC)CO[P@@](=O)(O)OC[C@H](N)C(=O)O	[1.3942594e+08]
C[C@H]1[C@H]2[C@H]3CC[C@@H]4[C@@]5(C)CCC(=O)C(C)(C)[C@@H]5CC[C@@]4(C)[C@@]3(C)CC[C@@]2(C)CC[C@@]1(C)O	[10955.853]
O=C(O)CC(=O)OC[C@@H]1O[C@@H](Oc2ccc3c(=O)c(-c4ccc(O)cc4)coc3c2)[C@@H](O)[C@H](O)[C@@H]1O	[352.38916]
C=C1C(=O)O[C@H]2/C=C(\C)CC/C=C(/C(=O)O[C@H]3O[C@@H](CO)[C@@H](O)[C@@H](O)[C@@H]3O)C[C@H]12	[7078.86]
Cc1nnc(COP(=O)(O)O)c(C/N=C(\C)NC(=O)CCC[C@@H](N)C(=O)O)c1OC	[7678.1406]
O=[N+]([O-])c1ccccc1O[C@H]1O[C@H](CO)[C@@H](O)[C@H](O)[C@H]1O	[444732.84]
O=C(O)c1cccc(-c2ccc(Br)cc2)c1	[300872.22]
COc1cc(CCCO)ccc1O[C@@H](CO)CO[C@H]1O[C@H](CO)[C@@H](O)[C@@H](O)[C@@H]1O	[26553.664]
O=C(O)CCc1ccccc1	[3918345.2]
O=C1CCCN1S(=O)(=O)c1ccc(Cn2ccnc2)cc1	[3.0964637e+08]
CCCCCCCC/C=C\CCCCCCCC(=O)OC[C@H](COC(=O)CCCCCCCCCCCCCCCCC)OC(=O)CCCCCCCCCCCCCCCCCCC	[2.6391575e+09]
C[C@@]12CC[C@@H]3c4ccc(O)c(c4CC[C@H]3NC(=O)c3ccccc3)[C@H]1CC2=O	[3728926.5]
O=C(Nc1nccs1)c1ccccc1	[4.314021e+08]
Cn1cnc(CNC(=O)c2ccccc2)n1	[51756380.]
C=C1[C@H]2CC[C@H]3[C@@]45CO[C@](O)([C@@H](O)[C@@H]4C(C)(C)CC[C@@H]5O)[C@]3(C2)[C@@H]1O	[2061871.2]
Oc1ccc2c(c1)[C@@]13CCCC[C@]1(O)[C@H](C2)N(CC1CCC1)CC3	[87499.79]
CN(C(=O)c1cc(Cl)ccc1F)C1CCCCC1	[378976.7]
CC[C@H](C)COC(=O)CCCc1ccccc1	[1569214.4]
O=C1O/C(=C\c2ccc(O)cc2)c2ccc(O)cc21	[3529796.2]
COc1ncc(C(=O)Nc2cccc(C#N)c2)c(C#N)c1OC	[559920.44]
CC(C)O[C@@H]1O[C@@H](CO[C@@H]2OC[C@@H](O)[C@@H](O)[C@@H]2O)[C@@H](O)[C@@H](O)[C@@H]1O	[117499.98]
COc1cc(O)cc2c1CC[C@@H](c1ccc(O)cc1)O2	[4177.4116]
CC(C)CCC[C@]1(C)C=Cc2c(ccc3ccccc32)O1	[1606.6461]
O=C(O)CC(=O)OC[C@@H]1O[C@@H](Oc2cc(O)c3c(=O)cc(-c4ccc(O)cc4)oc3c2)[C@@H](O)[C@H](O)[C@@H]1O	[151.11456]
O=C1C[C@H](c2ccc(O)cc2)Oc2cc(O[C@@H]3O[C@@H](CO)[C@@H](O)[C@@H](O)[C@@H]3O)ccc21	[1573.1594]
CCCCCCCC/C=C\CCCCCCCCCCCCCC(=O)OC[C@@H](COC(=O)CCCCCCCCCCCCCCCCC)OC(=O)CCCCCCCCCCCCCCCCC	[4.4881423e+09]
O=C(O)c1ccccc1O[C@@H]1O[C@H](CO)[C@@H](O)[C@H](O)[C@@H]1O	[167626.94]
CO[C@H]1[C@H](O)O[C@@H](CO)[C@@H](O)[C@@H]1O	[16728296.]
O=C1c2c(O)cc(O[C@H]3O[C@@H](CO)[C@@H](O)[C@H](O)[C@@H]3O)cc2O[C@H](c2ccc(O)cc2)[C@@H]1O	[1447.7886]
C/C=C(\C)C(=O)O[C@@H]1C2=C(C)C(=O)O[C@]2(O)C[C@@H]2CC[C@@H](O)[C@@H](C)[C@]21C	[47002.203]
CC/C=C\C/C=C\C/C=C\C/C=C\C/C=C\CCCC(=O)O[C@@H](COC(=O)CCCCCCC/C=C\CCCCCC)COC(=O)CCCCCCCCCCCCCCC	[7217298.5]
COc1ccc2c(c1)O[C@H]1c3cc(OC)c(OC)cc3OC[C@@H]21	[288971.5]
CC(=O)OCCc1ccccc1	[876773.44]
CC(=O)OC/C=C(\C)CC/C=C(\C)CC/C=C(\C)CC/C=C(\C)CC/C=C(\C)CC/C=C(\C)CC/C=C(\C)CC/C=C(/C)CC/C	[1207.2627]
COc1cc(O)c2c(=O)c(O[C@@H]3OC[C@@H](O)[C@@H](O)[C@@H]3O)c(-c3ccc(O)c(OC)c3)oc2c1O	[7046.5635]
COC(=O)/C=C\c1cc(OC)c(OC)c(OC)c1	[3179273.2]
CCCC/C=C\C/C=C\CCCCCCCCCC(=O)OC[C@H](COC(=O)CCCCCCCCCCC/C=C\C/C=C\CCCCC)OC(=O)CCCCCCCCC/C=C\CC	[11901027.]
CC(C)C[C@H](NC(=O)[C@H](Cc1ccccc1)NC(=O)CCc1ccccc1)C(=O)N[C@@H](Cc1ccccc1)C(=O)N[C@@H](CC(=O)O)C(C)(C)C	[1669.2493]
C[C@@H](NC(=O)OCc1ccccc1)C(=O)Nc1cccc2ccccc12	[5809945.5]
C=C(C)[C@@H]1CC[C@]2(CO)CC[C@@]3(C)[C@@H](CC[C@@H]4[C@]3(C)CC[C@H]3C(C)(C)[C@@H](O)[C@H](O)C[C@@]34C)[C@H]12	[7704.583]
O[C@@H]1[C@H](O)[C@H](O)[C@@H](O)[C@@H]1O	[27024156.]
Nc1ccc(NC(=O)c2ccc(-c3ccccc3)cc2)cc1	[13163741.]
COc1ccc2c(c1)O[C@@H]1c3ccc(O[C@H]4O[C@@H](CO)[C@@H](O)[C@@H](O)[C@@H]4O)cc3OC[C@@H]21	[7837.242]
COCCc1ccc(OCCN2CCN(C(=O)CCN(C)CC)CC2)cc1	[830015.]
COc1ccc2c(=O)cc(-c3ccc(O)cc3)oc2c1	[20629.432]
COC[C@@]1(C)OC(=O)Nc2ccccc21	[6316026.]
CC/C=C\C/C=C\C/C=C\C/C=C\CCCCC(=O)O[C@@H](COC(=O)CCCC/C=C\C/C=C\C/C=C\C/C=C\CC)COC(=O)CCCCCCCCC	[1633136.8]
C=C[C@H]1[C@@H](O[C@@H]2O[C@H](CO)[C@@H](O)[C@H](O)[C@H]2O)OC=C(C(=O)OC)[C@@H]1CCOC(=O)/C=C/c1ccccc1	[1420.1094]
CCCC/C=C\CCCCCCCC(=O)OC[C@H](COC(=O)CCCCCCC/C=C\C/C=C\CCCC)OC(=O)CCCCCCCCCCCCC/C=C\CCCCCCCC	[21289202.]
O=C(O)c1ccc(C(=O)c2ccccc2)cc1	[3.9094618e+08]
CC1=C[C@H]2O[C@@H]3[C@@H](O[C@@H]4O[C@@H](CO)[C@@H](O)[C@@H](O)[C@@H]4O)C[C@@](C)([C@@]34CO4)[C@@]2(CO)[C@@H](O)C1=O	[52828.414]
C=C1CC[C@@H]2[C@H]([C@@H]3[C@H]1CC[C@@]3(C)O)C2(C)C	[423225.7]
COc1ccccc1C(=O)O[C@H]1[C@@H](O)[C@H](O)[C@@H](C)O1	[208221.55]
CC(C)CCC[C@@H](C)[C@H]1CC[C@H]2[C@@H]3CC=C4C[C@@H](O[C@H]5O[C@@H](CO)[C@H](O)[C@@H](O)[C@@H]5O)CC[C@]4(C)[C@H]3CC[C@@]21C	[1317.7751]
COC(=O)/C(C)=C\C=C\C=C\C(C)=C\C=C\C=C(C)\C=C\C=C(C)\C=C\C=C(\C)C(O)C	[2218.0737]
C=C1[C@H](O)CC[C@@]2(C)[C@H]1[C@H](O)CC(=O)[C@]1(O)C(C)=C([C@@H](OC(C)=O)[C@@H]2OC(C)=O)C1(C)C	[5913.221]
NCCc1ccc(O)c(OCCCCN2CCCC2)c1	[689535.4]
Fc1nc(O[C@H]2O[C@H](CO)[C@@H](O)[C@H](O)[C@H]2O)c(-c2ccc(O)cc2)o1	[6300.6157]
CCCCCCCCCCCCCCCCCCCCCCCCCCCCC(=O)N[C@@H](CO[C@H]1O[C@H](CO)[C@H](O)[C@H](O)[C@H]1O)[C@H](O)CCCCCCCCCCCCCC	[7.3456316e+14]
COc1cc(O)c2c(c1)C(=O)c1ccc(O[C@@H]3O[C@@H](CO)[C@@H](O)[C@@H](O)[C@@H]3O)cc1C2=O	[1884.7927]
O=[N+]([O-])c1cccc(-c2ccccc2)c1	[15363605.]
O=C(O)CCCCCSS	[157064.19]
N#Cc1ccccc1OCCNCCOc1ccc(F)cc1	[19704.875]
C[C@H]1O[C@H](Oc2c(-c3ccc(O)cc3)oc3cc(O[C@H]4OC[C@@H](O)[C@@H](O)[C@H]4O)cc(O)c3c2=O)[C@@H](O)[C@@H](O)[C@@H]1O	[1149.7819]
CC/C=C\C/C=C\C/C=C\C/C=C\CCCCCCC(=O)OC[C@H](COC(=O)CCCCCCC/C=C\CCCCCC)OC(=O)CCCCCCCCCCCCCCCCCC	[12977640.]
COc1cc(OC)cc(C(=O)Nc2ccc3c(c2)C(=O)CCCCN3)c1	[9283355.]
C[C@H]1O[C@H](OC[C@@H]2O[C@@H](Oc3c4c(cc5ccc(=O)oc35)C[C@@H](C(C)(C)O)O4)[C@@H](O)[C@@H](O)[C@@H]2O)[C@@H](O)[C@@H](O)[C@@H]1O	[2490.357]
O=C1NC(=O)/C(=C/c2ccc(OCc3ccccc3)cc2)S1	[4343231.5]
C=CC(=C)CC[C@]1(O)[C@](C)(O)CC[C@@H]2C(C)(C)CCC[C@]21C	[2116.1514]
Cc1ccc(CCCCCCCCCC[N+](=O)[O-])cc1	[1068021.1]
COc1cc2c(c(O)c1OC)-c1c(cc(OC)c(OC)c1OC)C[C@@H](C)[C@@H](C)C2	[154437.4]
N[C@H](Cc1ccccc1)C(=O)NC(Cc1ccccc1)=C(O)O	[595010.5]
C[C@H]1O[C@@H](OC[C@@H]2O[C@@H](Oc3c(-c4ccc(O)cc4)oc4cc(O)cc(O)c4c3=O)[C@@H](O)[C@@H](O)[C@@H]2O)[C@@H](O)[C@@H](O)[C@@H]1O	[629.7993]
C=C(C)C(=O)O[C@@H]1C[C@@]2(C)OC(=CC2=O)/C(CO)=C/[C@@H]2OC(=O)C(=C)[C@H]21	[40800.023]
CC(C)=CCc1c(O)ccc2c1OC[C@@]1(O)c3ccc(O)cc3O[C@@H]21	[3774.2974]
O=C(O)c1cc(O)c2c(c1)[C@H]([C@@H]1O[C@@H](CO)[C@@H](O)[C@@H](O)[C@@H]1O)c1cccc(O[C@@H]3O[C@@H](CO)[C@@H](O)[C@H](O)[C@@H]3O)c1C2=O	[31.653387]
O=c1[nH]c(F)nc2c1ncn2[C@@H]1O[C@H](CO)[C@@H](O)[C@H]1O	[671849.44]
CC(=O)OC[C@]12CC(=O)C(C)=C[C@@H]1O[C@H]1[C@H](O)[C@@H](OC(C)=O)[C@@]2(C)[C@@]12CO2	[591184.06]
CCCCCCCC/C=C\C/C=C\C/C=C\CCCC(=O)OC[C@H](COC(=O)CCCCCCCCC/C=C\CCCCCCCC)OC(=O)CCCCCCCCCCCCCCCCC	[48458972.]
COc1cccc2c1C(=O)c1c(O)c3c(c(O)c1C2=O)C[C@@](O)(C(=O)CO)C[C@@H]3O[C@H]1C[C@@H](N)[C@H](C)[C@@H](C)O1	[1522.9105]
C=C1C(=O)O[C@@H]2/C=C(\C)C[C@H](O)/C=C(/C)C(=O)C[C@@H](OC(=O)C(C)CC)[C@@H]12	[1842.2697]
CC(C)=CCC/C(C)=C/CC/C(C)=C/Cc1cc(C)ccc1O	[872.2197]
COc1ccc(C[C@H]2COC(=O)[C@@]2(O)Cc2ccc(O)c(OC)c2)c(OC)c1	[84803.82]
CCCCCCCC/C=C\CCCCCCCC(=O)OC[C@H](CO[P@](=O)(O)OCCN)OC(=O)CCCCCCCCCCCCCCCCC	[3216065.5]
C[C@]12CC[C@H]3[C@@H](CCC4=CC(=O)CC[C@@]43C)[C@@H]1CC[C@@]2(O)CO	[319270.72]
O[C@H]1CO[C@@H](O)[C@@H](O)[C@@H]1O[C@@H]1O[C@@H](CO)[C@@H](O)[C@H](O)[C@@H]1O	[285734.8]
CN[C@@H]1[C@H](O[C@H]2O[C@@H](CO)[C@@H](O)[C@@H](O)[C@H]2O)O[C@@H](CO)[C@@H](O)[C@@H]1O	[174720.02]
CCO[C@@]12CC=CC(=O)[C@]1(C)[C@@H]1CC[C@@]3(O)C(=O)O[C@@]4(C)[C@@H]5C[C@@]6(C)[C@@H]7C(=O)[C@](OC[C@@H]6C(=O)O5)(O[C@@]734)[C@@H]1C[C@@H]2O	[25002174.]
COc1ccc(C(=O)N2CCCCC2)cc1OC	[1578353.]
O=c1[nH]c2ccccc2[nH]1	[7.0626714e+09]
C=C[C@H]1[C@H](O[C@@H]2O[C@H](CO)[C@@H](O)[C@H](O)[C@H]2O)OC=C(C(=O)OC)[C@H]1CCOC(=O)/C=C/c1ccc(O)cc1	[623.31024]
O=C1O[C@@H](CO[C@@H]2OC[C@H](O)[C@@H](O)[C@H]2O)C(O)=C1O	[20652472.]
CN(C)CCCNC(=O)c1ccc(C)c2c1C(=O)c1ccccc1C2=O	[77028.97]
O=c1c(O[C@@H]2O[C@@H](CO)[C@@H](O)[C@@H](O)[C@H]2O[C@@H]2OC[C@@H](O)[C@@H](O)[C@@H]2O)c(-c2ccc(O)c(O)c2)oc2cc(O)cc(O)c12	[453.00247]
C=C(C)[C@H]1CC[C@@]2(C)CC[C@@]3(C)[C@@H](CC[C@@H]4[C@@]5(C)CC[C@H](O)C(C)(C)[C@@H]5CC[C@@]43C)[C@H]12	[3561.6953]
CC1=C(C)C(=O)O[C@H]1CCCC1=C(C(=O)O)N2CCCC[C@H]2C1	[5002452.5]
CC/C=C\C/C=C\C/C=C\C/C=C\C/C=C\CCCC(=O)OC[C@H](COC(=O)CCCCCCCCCCC/C=C\CCCCCCCC)OC(=O)CCCCCCC/C	[5743879.5]
CCN(CC)CCNC(=O)c1ccc(NC(=O)c2ccc(F)cc2)cc1	[202507.95]
CCCCCCCCCCCCC/C=C/[C@@H](O)[C@H](CO)NC(=O)CCCCCCCCCCCCCCCC	[5114381.]
CC(=O)OC[C@@]12CCC(C)=C[C@H]1O[C@@H]1[C@H](O)[C@@H](O[C@@H]3O[C@@H](CO)[C@@H](O)[C@@H](O)[C@@H]3O)[C@]2(C)[C@@]12CO2	[4058.5784]
COc1cc(C[C@H](CO)O[C@@H]2O[C@@H](CO)[C@@H](O)[C@@H](O)[C@@H]2O)cc(OC)c1O[C@@H]1O[C@@H](CO)[C@@H](O)[C@@H](O)[C@@H]1O	[4882.1245]
O[C@@H]1CS[C@H](NC(=O)CCc2ccccc2)CS1	[1522173.9]
CC[C@H](NC)c1ccccc1	[2569720.8]
CCCCC/C=C\C/C=C\C/C=C\C/C=C\CCCC(=O)OC[C@H](COC(=O)CCCCCCC/C=C\CCCCCCCC)OC(=O)CCCCCCCCC/C=C\CC	[3402461.]
COC(=O)C1=CO[C@H](O[C@@H]2O[C@H](CO)[C@@H](O)[C@H](O)[C@H]2O)[C@@H]2[C@@H]1C=C[C@]21C=C([C@H](C)OC(=O)/C=C/c2ccc(O)cc2)C1	[640.1447]
N#CCOC(=O)c1ccccc1	[1.15524024e+08]
COC(=O)CCCCCCCCCCCCCCCCCCCCCCCC	[26935904.]
CC(C)CCC[C@@H](C)[C@H]1CC[C@H]2[C@H]3CC=C4C[C@@H](O)CC[C@]4(C)[C@H]3CC[C@@]21C	[437.7184]
CCCC/C=C\C/C=C\CCCCCCCCCC(=O)OC[C@H](COC(=O)CCCCCCCCCCCCCCCCCCCCCCC)OC(=O)CCCCCCCCCCCCCCCCCCCC	[3.4447898e+09]
C=CCCCCC/C(=N\OS(=O)(=O)O)S[C@H]1O[C@@H](CO)[C@@H](O)[C@H](O)[C@@H]1O	[4105.307]
COc1cc(O)cc2c1C(=O)c1c(O)cc(C)cc1C2=O	[45504.387]
CC1=CC[C@H]([C@@]2(C)CC[C@H](C(C)(C)O)O2)CC1	[6150.6367]
CC1=C(/C=C/C(C)=C/C=C/C(C)=C/C=C/C=C(C)/C=C/C=C(C)/C=C/C(=O)[C@@]2(C)CCCC2(C)C)C(C)(C)C[C@@H](O)C1	[41.358387]
CCOc1ccc(NC(=O)CN2CCN(CC(=O)O)CC2)cc1	[708035.25]
CO[C@]1(CO)C[C@H](O)[C@]2(O)[C@]3(CO)CCC(C)(C)[C@H]3C[C@H]12	[4342452.5]
O=C1C[C@H](c2ccc(O)cc2)Oc2c1c(O)c([C@@H]1O[C@H](CO)[C@@H](O)[C@H](O)[C@@H]1O)c(O)c2[C@@H]1O[C@@H](CO)[C@@H](O)[C@@H](O)[C@@H]1O	[98.58329]
CC(C)CCC[C@H](C)[C@H]1CC[C@@]2(C)[C@@H]3CC[C@@H]4[C@](C)(CO)[C@H](O)CC[C@@]45C[C@]35CC[C@]12C	[160893.31]
COCCCC(=O)Nc1ccc(-c2ccccc2)cc1	[437348.78]
CCN1CCC[C@@H]1CNS(=O)(=O)c1ccc(Cl)cc1	[161706.28]
CC(=O)O[C@H]1CC(C)(C)C(=C=C/C(C)=C/C=C/C=C/C=C(C)/C=C/C=C/C=C(C)/C=C/C=C/C=C(C)C)C1(C)C	[77.09974]
COc1ccc(C[C@H]2COC(=O)/C2=C\c2ccc(OC)c(OC)c2)cc1	[800353.4]
CC1(C)C[C@H]2C3=CC[C@@H]4[C@@]5(C)CC[C@@H](O)[C@@](C)(CO)[C@@H]5CC[C@@]4(C)[C@@]3(C)CC[C@]2(C(=O)O)C[C@@H]1O	[35674.625]
CCCCCCCCCCCCCCCCCCCCCCCCCCCC(=O)OC[C@H](COC(=O)CCCCCCC/C=C\CCCCCCCC)OC(=O)CCCCCCCCCCCCCCCCCCCC	[1.3774864e+10]
CCS(=O)(=O)Nc1ccc(-c2ccc(C(=O)O)cc2)cc1	[329036.25]
C=C(C)[C@@H]1CC[C@@]2(CO)CC[C@@]3(C)[C@@H](CC[C@@H]4[C@]3(C)CC[C@H]3C(C)(C)[C@@H](O)[C@@H](O)C[C@@]34C)[C@H]12	[7704.583]
CO[C@]12CC[C@@]3(C)[C@H](CC[C@H]3[C@@H](C)/C=C/[C@@H](C)C(C)C)C1=CC(=O)O2	[34793.33]
CC[C@H](C)[C@H]1NC(=O)[C@H](NC(=O)[C@@H]2CCN2C(=O)[C@@H](CC(C)C)N(C)C)[C@H](C(C)C)Oc2ccc(cc2)/C=C\NC1=O	[9750.454]
COc1cc2c(c(OC)c1OC)-c1c(cc(OC)c(OC)c1OC)C[C@@H](C)[C@H](C)C2	[378220.28]
CC(C)C1=CC2=CC[C@@H]3[C@](C)(C(=O)NCCNC(=O)[C@]4(C)CCC[C@]5(C)[C@@H]4CC=C4C=C(C(C)C)CC[C@H]45)[C@@H](O)[C@@]23C1	[2407.8452]
CCCCC/C=C\C/C=C\C/C=C\CCCCCCC(=O)OC[C@H](COC(=O)CCCCCCC/C=C\CCCCCCCC)OC(=O)CCCCCCCCCCCCC/C=C\C	[8901242.]
COc1cccc(CCCCNC(=O)c2ccccc2)c1	[3106789.8]
O=C(O)CC1CCCCCC1	[118517.34]
O=C1C[C@H](c2ccc(O)c(O)c2)Oc2c1c(O)cc(O)c2[C@H]1C(=O)c2c(O)cc(O)cc2O[C@@H]1c1ccc(O)cc1	[10.696934]
C[C@@]1(CO)CCC[C@]2(C)[C@H]1CC[C@@]13C[C@H](C(=O)O)[C@H](CC[C@@H]21)C3	[322344.28]
CC1=C[C@@H]2O[C@@H]3[C@H](O)C[C@@](C)([C@@]34CO4)[C@@]2(CO)[C@@H](O)C1=O	[16002797.]
COCCOC(=O)c1c(C)n(CCOc2ccc(C)cc2)c2c1cc(O)c1ccccc12	[67000.57]
CSC(=O)N1CCC[C@@H]1C	[2.7511144e+10]
CCCCCCCCCCCCCCCCCCCCCCCCCCC(=O)OC[C@H](CO[P@@](=O)(O)O[C@H]1[C@@H](O)[C@@H](O)[C@@H](O)[C@@H](O)[C@@H]1O)OC(=O)CCCCCCCCCCCCCCC	[inf]
O=[n+]1c(O)c(-c2ccc(O)cc2)oc2cc(O)ccc12	[93568.42]
CC/C=C\C/C=C\C/C=C\C/C=C\C/C=C\CCCCCC(=O)OC[C@H](COC(=O)CCCC/C=C\C/C=C\C/C=C\C/C=C\CC)OC(=O)CC	[650584.06]
Cc1onc(-c2ccccc2)c1C(=O)Nc1ccc(Br)cc1	[356287.75]
O=C([C@H]1CCCN1)N1CCc2ccccc21	[1.5861235e+09]
CC(C)=CCc1c(O)ccc(C(=O)[C@@H]2[C@H](c3ccc(O)c(O)c3)O[C@@H](CO)[C@@H](O)[C@@H]2O)c1O	[265.73462]
C/C(=C\COc1ccc2ccc(=O)oc2c1)CCC[C@H](C)CCCC(C)C	[2874.8645]
CCCCC/C=C\C/C=C\C/C=C\C/C=C\C/C=C\CCC(=O)OC[C@H](COC(=O)CCCCCCCCC/C=C\CCCCCC)OC(=O)CCCCCCCCCCC	[4603547.]
CC[C@@H](C)CCCCCCCCCCCCCCCCCCCCCCCCCCCCCC	[2.0728413e+08]
O=C(/C=C/c1ccc(O)cc1)OC[C@H]1O[C@H](Oc2cc(O)c3c(=O)cc(-c4ccc(O)cc4)oc3c2)[C@@H](O)[C@H](O)[C@@H]1O	[216.66713]
C[C@H]1O[C@@H](Oc2cc(O)c3c(=O)c(O[C@@H]4O[C@@H](CO)[C@@H](O)[C@@H](O)[C@@H]4O)c(-c4ccc(O)cc4)oc3c2)[C@@H](O)[C@@H](O)[C@@H]1O	[738.43964]
CC1=CC(=O)CC(C)(C)[C@@]1(O)/C=C/[C@H](C)O[C@@H]1O[C@@H](CO)[C@@H](O)[C@@H](O)[C@@H]1O	[15420.448]
C=CCCCCCCCCCCCCCCCCCCCCCCCCO	[11923497.]
C=C1[C@H](OC(=O)/C=C(\C)CC)C[C@@H](C(C)C)[C@H]2/C(=C/C)C(=O)C[C@@H]12	[3805.8408]
CC(C)=CCC[C@@H](C)[C@H]1CC[C@@]2(C)[C@@H]3CC[C@H]4C(C)(C)[C@@H](O)CC[C@@]45C[C@]35CC[C@]12C	[59652.035]
CCCCCC/C=C\CCCCCCCC(=O)OC[C@H](COC(=O)CCCC/C=C\C/C=C\C/C=C\CCCCC)OC(=O)CCCCCCCCCCCCCCC	[14587701.]
Cn1c(=O)c2c(nc(NC(=O)Nc3ccc(F)cc3)n2C)n(C)c1=O	[1982069.2]
CC/C=C\C/C=C\C/C=C\C/C=C\C/C=C\CCCCCC(=O)O[C@H](COC(=O)CCCCCCC/C=C\CCCCCC)COC(=O)CCCCCCCCCCC/C	[4119774.2]
O=C1O[C@H](CO[C@@H]2OC[C@H](O)[C@@H](O)[C@@H]2O)C(O)=C1O	[20652472.]
C=C1CC[C@@H]2[C@H]([C@H]3[C@H]1CC[C@]3(C)[C@H]2CC(=O)CC/C=C(/C)CC/C=C(\C)CC/C=C(\C)CC/C=C(\C)CC/C=C(/C)C(=O)OC)CCC	[180421.53]
C[C@@](O)(CO)[C@@H]1Cc2cc3ccc(=O)oc3cc2O1	[163872.28]
C=C(C)[C@@H]1CC[C@]2(C)CC[C@]3(C)[C@@H](CC[C@@H]4[C@@]5(C)CC[C@H](O)C(C)(C)[C@@H]5CC[C@@]43C)[C@H]12	[3561.6953]
CCCCC/C=C\C/C=C\C/C=C\CCCCCCC(=O)OC[C@@H](COC(=O)CCCCCCC/C=C\CCCCCC)OC(=O)CCCCCCCCC/C=C\CCCCCCC	[10544107.]
CN(C)CCOC(=O)CCc1ccccc1	[401976.56]
CCCCCCCC/C=C\CCCCCCCC(=O)OC[C@H](CO[P@@](=O)(O)O[C@H]1[C@@H](O)[C@@H](O)C(O)[C@@H](O)[C@@H]1O)OC(=O)CCCCCCC/C=C\CCCCCCCC	[6676.434]
CN(C)c1ccc(C(=O)Nc2ccc(C(=O)N3CCCC3)nc2)cc1	[14683843.]
CCCCCC/C=C\CCCCCCCCCC(=O)OC[C@H](COC(=O)CCCCCCCCC/C=C\CCCCCCCC)OC(=O)CCCCCCC/C=C\CCCCCCCC	[1.1812316e+08]
CC1(C)CC(=O)[C@]2(C)CC[C@]3(C)C(=CC[C@@H]4[C@@]5(C)CC[C@@H](O[C@@H]6O[C@H](C(=O)O)[C@@H](O)[C@@H](O)[C@@H]6O)[C@@](C)(CO)[C@@H]5CC[C@]43C)[C@@H]2C1	[66076.09]
N[C@@H](Cn1cnc2c(=O)[nH]cnc21)C(=O)O	[12653821.]
CCCCC/C=C\C/C=C\C/C=C\C/C=C\CCCC(=O)OC[C@H](COC(=O)CCCCCCCCCCCCCCCCCCCCCCC)OC(=O)CCCCCCCCC/C=C	[27140432.]
Oc1ccc2c(c1)O[C@@H]1c3ccc4c(c3O[C@H]21)OCO4	[7526520.]
O=C(Nc1ccccc1)OC1CCCCC1	[5261222.5]
COc1cc2c(cc1O)CCCCC2	[442419.72]
CCc1cccc(CC)c1	[3605812.8]
COc1cc(O)c(C(=O)/C=C/c2ccccc2)c(O)c1	[37231.73]
C[C@H]1CC[C@@]2(C(=O)O)CC[C@@]3(C)C(=CC[C@@H]4[C@@]5(C)CC[C@@H](O)C(C)(C)[C@@H]5[C@@H](O)C[C@]43C)[C@@H]2[C@@]1(C)O	[53094.848]
Cc1ccc(C)c(C)c1O	[2.3015003e+08]
CC/C=C\C/C=C\C/C=C\C/C=C\CCCCCCC(=O)OC[C@H](COC(=O)CCCCCCCCCCCCC/C=C\C/C=C\CCCCC)OC(=O)CCCCCCC	[5118377.5]
COC(=O)CCCC(C)(C)OC(C)C	[286930.88]
NCCCC[C@H](NC(=O)CC[C@@H](N)C(=O)O)C(=O)O	[2643312.2]
CCCCCCCC/C=C\CCCCCCCCCCCCCC(=O)OC[C@H](COC(=O)CCCCCCCCCCCCCCCCCCC)OC(=O)CCCCCCCCCCCCCCCCCCC	[9.785183e+09]
c1ccc(CCNCc2ccc(C3CC3)cc2)cc1	[2360642.]
NS(=O)(=O)c1ccc(/N=N/c2nccc(C(=O)O)c2)cc1	[15099474.]
CCOc1cc([C@@H]2C(C(=O)OCCOC)=C(C)NC3=C2C(=O)C[C@@H](c2ccccc2)C3)cc(Br)c1O	[29.154886]
C[C@@H]1O[C@@H](O)[C@@H](O[C@H]2O[C@H](C(=O)O)[C@@H](O)[C@@H](O[C@@H]3O[C@H](C(=O)/C=C/c4ccc(O)c(O)c4)[C@@H](O)[C@@H]3O)[C@@H](O)[C@@H]2O)[C@@H]1O	[1686.8542]
N[C@H]1CCCC[C@H]1CC(=O)O	[3436948.8]
C=CCOC(=O)C1=C(O)N(Cc2ccc([N+](=O)[O-])cc2)C(=O)C1=O	[94017.45]
OC[C@@H]1O[C@H](Oc2cccc3ccccc23)[C@H](O)[C@H](O)[C@@H]1O	[77809.01]
CN(C)CCCCCCCNc1cc(C(=O)OCCN2CCN(c3ccccc3)CC2)ccc1O	[288781.94]
CCCCC/C=C\C/C=C\C/C=C\C/C=C\CCCC(=O)OC[C@H](COC(=O)CCCCCCCCCCCCCC)OC(=O)CCCCCCCCCCC/C=C\CCCCCC	[15023088.]
COc1ccc([C@@H]2CC(=O)c3c(O)cc(O[C@H]4O[C@H](CO)[C@@H](O)[C@@H](O)[C@@H]4O)cc3O2)cc1O	[703.2713]
COC(=O)CCCCCCCCCCCCCCO	[981010.1]
C[N+](C)(C)CCCCCCNCC=O	[2719174.5]
CCOC(=O)C1=C(C)C(=O)c2c(O)cc(O)c(O)c2C1=O	[11813.553]
O[C@H]1CN[C@@H](c2nc(-c3ccc(F)cc3)cs2)C1	[71695.71]
COc1cc(-c2cc(=O)c3c(O)cc(O[C@@H]4O[C@@H](CO)[C@@H](O)[C@@H](O)[C@@H]4O)c(OC)c3o2)ccc1O	[3477.9976]
CC(C)(O)c1ccc(O)cc1	[9917.148]
O=C(O)CC[C@@H](O)COc1ccccc1	[1977579.4]
O=c1c(-c2ccc(O[C@H]3O[C@@H](CO)[C@@H](O)[C@H](O)[C@@H]3O)cc2)coc2cc(O)ccc12	[4023.4663]
CC/C=C\C/C=C\C/C=C\C/C=C\C/C=C\CCCC(=O)O[C@H](COC(=O)CCCCC/C=C\C/C=C\C/C=C\C/C=C\CCCCC)COC(=O)	[563788.5]
C=C(O)CC[C@H]1CC[C@H](C)[C@H](O)CC1	[39947.4]
CN[C@@H](C)Cc1ccc2ccccc2c1	[309599.22]
COC(=O)C1=CO[C@@H](O[C@@H]2O[C@H](CO)[C@@H](O)[C@H](O)[C@H]2O)[C@H]2[C@@H]1C=C[C@]21C=C([C@H](C)OC(=O)/C=C/c2ccc(O)cc2)C1	[640.1447]
C[C@]12CC[C@H]3[C@H](CCC4=CC(=O)CC[C@@]43C)[C@@H]1CC[C@@H]2O	[356970.]
CCCCCCCCCCCCCCCCCCCCCCCCCC(=O)OC[C@@H](O)COC(=O)CCCCCCCCCCCCCCCCC	[3.4748815e+09]
C=CCOC(=O)C1=C(O)N(CC)C1=NO	[2034284.6]
CCCCCCCC/C=C\CCCCCCCCCCCCCC(=O)OC[C@H](COC(=O)CCCCCCCCCCCCCCCCCCC)OC(=O)CCCCCCCCCCCCCCC	[4.4656164e+09]
COc1cc([C@@H]2OC[C@H]3[C@@H](c4ccc5c(c4)OCO5)OC[C@@H]23)cc(OC)c1O	[70016.86]
Cc1cccc(C(=O)O)c1	[1.4364274e+10]
O=C(/C=C/c1ccc(O)cc1)OC[C@@H]1O[C@@H](Oc2cc(O)c3c(=O)cc(-c4ccc(O)cc4)oc3c2)[C@@H](O)[C@H](O)[C@@H]1O	[216.66713]
COc1cc(C(=O)Nc2ccc(Br)cc2)ccc1OC	[480265.84]
CC(/C=C/C=C(C)/C=C/[C@]12O[C@]1(C)C[C@@H](O)CC2(C)C)=C\C=C\C=C(C)\C=C\C=C(/C)[C@@H]1C=C2C(C)(C)CCC[C@@]2(C)O1	[213.65501]
O[C@H]1C[C@H](O)[C@H](O)[C@@H](O)[C@H]1O	[74467376.]
Nc1nc(N)c(O[C@@H]2O[C@H](CO)[C@@H](O)[C@H](O)[C@H]2O)nc1N	[892565.94]
C=C1[C@@H]2CC[C@H]3[C@]4(C)CCC(=O)C(C)(C)[C@H]4CC[C@@]3(C)[C@@]2(C)CC[C@@]1(C)O	[11608.314]
Oc1cccc(-c2ccccc2)c1	[1062943.6]
CCOC(=O)c1ccccc1OCCNC(C)=O	[441933.47]
CCCCCCCCCCCC/C=C\CC/C=C\CC[C@H](O)[C@@H](O)CCCCCCCCCCC1=C[C@@H](C)OC1=O	[418.0255]
C=C(C)[C@H]1CC[C@@]2(CO)CC[C@@]3(C)[C@@H](CC[C@@H]4[C@]3(C)CC[C@H]3C(C)(C)[C@H](O)[C@@H](O)[C@@H](O)[C@@H](C(=O)O)CC[C@@]34C)[C@H]12	[32484.252]
CCCCc1ccc(OCCNC(=O)c2ccccc2)cc1	[1138007.9]
O=P(O)(O)O[C@@H]1[C@@H](O)[C@H](O)[C@@H](OP(=O)(O)O)[C@@H](OP(=O)(O)O)[C@H]1OP(=O)(O)O	[5483.4326]
O=C(O)CCC/C=C/C[C@@H]1[C@H](O)C[C@H](O)[C@@H]1/C=C/[C@@H](O)CCc1ccccc1	[601.2376]
COC(=O)c1ccccc1OC(=O)Nc1ccccc1	[3199390.2]
CCCCCC/C=C\CCCCCCCC(=O)OC[C@H](COC(=O)CCCCCCCCCCCCCCCCCCC)OC(=O)CCCCCCCCCCCCCCCCCCCCC	[4.3923103e+09]
COc1cc(O[C@@H]2O[C@H](CO)[C@@H](O)[C@@H](O)[C@@H]2O)c2c(OC)c(C(C)=O)c(O[C@@H]3OC[C@@](O)(CO)[C@@H]3O)cc2c1	[10668.127]
CCO[C@H]1O[C@@H]2CC=C(C#N)[C@@H]2[C@@H]1O	[2337101.5]
CCCCCC/C=C\CCCCCCCCCC(=O)OC[C@H](COC(=O)CCCCCCC/C=C\CCCCCC)OC(=O)CCCCCCCCCCCCCCC	[1.877964e+08]
C/C=C1\[C@H](O[C@H]2O[C@@H](CO)[C@@H](O)[C@@H](O)[C@H]2O)OC=C(C(=O)OC)[C@H]1CC(=O)OC	[3205.94]
Cc1nc2c(cc1C#N)[C@@H](Nc1ccc(Cl)cc1)O2	[1448854.8]
CN(c1ccccc1)CCc1ccccc1	[7183746.5]
O=C1c2cccc(O)c2C(=O)c2c(O[C@H]3O[C@@H](CO)[C@@H](O)[C@H](O)[C@@H]3O)cc(CO)cc21	[1786.6312]
CCC(=O)OCc1ccccc1	[68135976.]
Nc1ncnc2c1ncn2[C@@H]1O[C@H](COC(=O)c2ccccc2)[C@@H](OCc2ccccc2)[C@H]1OC(=O)c1ccccc1	[624632.75]
COC(=O)C1=CO[C@H](O[C@@H]2O[C@H](CO)[C@@H](O)[C@H](O)[C@H]2O)[C@@H]2[C@@H]1C=C[C@@]21C=C[C@@]21C=C[C@@H](O)C(=O)C(O)=C(C)C2	[32973.91]
COc1cc(O)cc2oc(-c3ccc(O)c(O)c3)c(O[C@@H]3O[C@H](CO[C@@H]4O[C@@H](C)[C@@H](O)[C@@H](O)[C@@H]4O)[C@@H](O)[C@@H](O)[C@@H]3O)c(=O)c12	[2455.1885]
O=COC[C@@H]1O[C@@H](O[C@H]2CO[C@H](O)[C@@H](O)[C@H]2O)[C@@H](O)[C@H](O)[C@@H]1O	[838177.94]
N#Cc1ccc(-c2ccc3ccc([N+](=O)[O-])cc3c2)cc1	[1811184.4]
CCCCOC(=O)CCCCCCCCCC	[126084.555]
C#CCN1CCCC[C@H]1CN2c3ccccc3C=Cc3ccccc32	[366.29428]
C=C(C)CCC[C@H](C)[C@H]1CC[C@@]2(C)[C@@H]3CC[C@@H]4C(C)(C)[C@H](OC(=O)/C=C/c5ccc(O)c(O)c5)CC[C@@]45C[C@]35CC[C@]12C	[201293.95]
COc1cccc2c1C(=O)c1c(O)c3c(c(O)c1C2=O)C[C@@](O)(C(=O)CO)C[C@@H]3O[C@H]1C[C@@H](N)[C@H](O)[C@H](C)O1	[347.3162]
CC1(C)[C@H]2CC[C@@]1(C)C(=O)C2	[7.080216e+12]
COC(=O)c1ccccc1	[2.1133344e+09]
COc1cc(O)cc2oc(-c3ccc(O)c(O)c3)c(O[C@H]3O[C@H](CO)[C@@H](O)[C@@H](O)[C@@H]3O)c(=O)c12	[2187.1743]
CCCCCC/C=C\CCCCCCCCCC(=O)O[C@H](COC(=O)CCCCCCC/C=C\CCCCCCCC)CO[P@](=O)(O)OCC[N+](C)(C)C	[482133.66]
Clc1cccc(-c2ccc(C3CCNCC3)cc2)c1	[22037.748]
CCCCCCCCCCCCCCCCCCCCCC(=O)OC[C@H](CO[P@@](=O)(O)OCC[N+](C)(C)C)OC(C)=O	[706562.06]
N#Cc1cc(F)cc(-c2ccccc2)c1	[216358.03]
CC(=O)OC[C@H]1O[C@@H](Oc2c(-c3ccc(O)cc3)oc3cc(O)cc(O)c3c2=O)[C@@H](O)[C@@H](OC(C)=O)[C@@H](OC(C)=O)[C@@H]1OC(C)=O	[3128.173]
COC(=O)C1=CO[C@@H](O[C@@H]2O[C@@H](CO)[C@@H](O)[C@@H](O)[C@@H]2O)/C(C)=C/[C@@H]1/COC(C)=O	[3850.5894]
CCCCC/C=C\C/C=C\C/C=C\C/C=C\C/C=C\CCC(=O)OC[C@H](COC(=O)CCCCCCC/C=C\CCCCCC)OC(=O)CCCCCCCCCCC/C	[4153036.2]
CC(C)(C)C(=O)OCC(=O)Nc1ccccc1	[815942.06]
Nc1nc(N)c(O)c(N)n1	[4.7648326e+08]
COc1cc2c(cc1OC)[C@@H]1O[C@H](OC)c3c(ccc4c3OCO4)[C@@H]1N(C)CC2	[144759.17]
S=c1cccc(-c2ccc(-c3ccccc3)cc2)o1	[419462.22]
CC(=O)O[C@@H]1CC(C)(C)C[C@H]2[C@@]13CO[C@@]21CC[C@@H]2[C@@]4(C)CC[C@H](O)C(C)(C)[C@@H]4CC[C@@]2(C)[C@@]1(C)C[C@@H]3O	[34448.6]
CC/C=C\C/C=C\C/C=C\C/C=C\C/C=C\CCCCCC(=O)O[C@H](COC(=O)CCCCCCC/C=C\C/C=C\CCCC)COC(=O)CCCCCCCCC	[1721010.8]
C=C1[C@@H]2CC[C@H]3[C@@]45CO[C@](O)([C@@H](O)[C@@H]4C(C)(C)CC[C@H]5O)[C@]3(C2)[C@@H]1O	[2061871.2]
O=C(c1ccccc1)c1cc2ccccc2o1	[80243688.]
COCCc1ccc(O)cc1	[635815.8]
CC(C)(C)[C@H](NC(=O)c1nn(CCCCCF)c2ccccc12)C(N)=O	[27496.818]
O=C(O)CCCCCCCCCCCCCCCOCCO	[886261.25]
CC1(C)[C@H]2CC[C@@]3(C)[C@H](C(=O)C=C4[C@@H]5C[C@](C)(C(=O)O)CC[C@@]5(C)CC[C@]43C)[C@@]2(C)CC[C@H]1O[C@@H]1O[C@H](C(=O)O)[C@@H](O)[C@@H](O)[C@@H]1O	[124656.88]
C=C[C@@H](C#CC#CC[C@H]1O[C@@H]1CCCCCCC)OC(C)=O	[9443.581]
C[C@@H](O)CNC(=O)c1ccc(NC(=O)/C=C/c2ccccc2)cc1	[91198.914]
CC/C=C\C/C=C\C/C=C\C/C=C\C/C=C\CCCC(=O)OC[C@H](COC(=O)CCCCCCCCCCCCCCCCCCC)OC(=O)CCCC/C=C\C/C=C	[2850464.]
C[C@H]1O[C@@H](O[C@@H]2[C@@H](O)[C@@H](O)[C@@H](CO)O[C@@H]2c2c(-c3ccc(O)cc3)oc3cc(O)cc(O)c3c2=O)[C@@H](O)[C@@H](O)[C@@H]1O	[345.79916]
COC(=O)[C@@H]1C[C@@H](O)C[C@@H]2C1=C(O[C@@H]1O[C@@H](CO)[C@@H](O)[C@@H](O)[C@@H]1O)C[C@@H]1C(=O)O[C@@H](c3ccoc3)C[C@]12C	[1273.851]
CCCCCCCC/C=C\CCCCCCCCCCCCCC(=O)OC[C@H](COC(=O)CCCCCCCCCCCCCCCCCCCCC)OC(=O)CCCCCCCCCCCCC	[4.406567e+09]
CCCCC/C=C\C/C=C\C/C=C\CCCCCCC(=O)OC[C@@H](COC(=O)CCCCCCCCC/C=C\CCCCCCCC)OC(=O)CCCCCCCCCCCCCCCCC	[36703080.]
Fc1ccc(-c2ccccc2)cc1	[3658825.8]
C=C[C@@]1(C)CC(=O)[C@]2(O)C(=O)C(O)=C(OC)C(=O)[C@@H]2C(C)(C)CCC1	[80646.42]
O=C(O)c1ccccc1O[C@@H]1O[C@H](CO)[C@@H](O)[C@H](O)[C@H]1O	[167626.94]
OC[C@@H]1O[C@H](O[C@@H]2[C@H](O)[C@H](O)[C@@H](O)O[C@H]2CO)[C@@H](O)[C@H](O)[C@@H]1O	[170604.11]
C/C=C(\C)C(=O)O[C@H]1C2=C(C)C(=O)O[C@]2(O)C[C@H]2CCC(=O)[C@@H](C)[C@]21C	[60488.76]
CN(C)CCCOc1ccccc1C(=O)Nc1ccccc1	[234589.62]
O=C(O)CCc1ccc(O[C@H]2O[C@@H](CO)[C@@H](O)[C@@H](O)[C@H]2O)cc1	[56885.42]
O=c1[nH]c(=O)n(-c2ccccc2)c(=O)[nH]1	[326665.66]
CC1(C)CC(=O)[C@]2(C)CC[C@@]3(C)C(=CC[C@@H]4[C@@]5(C)CC[C@@H](O)C(C)(C)[C@@H]5CC[C@]43C)[C@@H]2C1	[3437.7432]
O[C@]1(c2ccc(O)cc2)c(O)ccc1-c1ccc(O)cc1	[75928.97]
CCCCC/C=C\C/C=C\C/C=C\C/C=C\C/C=C\CCC(=O)OC[C@@H](COC(=O)CCCCCCCCCCCCCCCCCCCCCCC)OC(=O)CCCC/C=C	[9266125.]
CC/C=C\C/C=C\C/C=C\C/C=C\C/C=C\CCCC(=O)OC[C@H](COC(=O)CCCCCCC/C=C\C/C=C\CCCCCC)OC(=O)CCCCCCC/C	[3218437.]
CCCCC/C=C\C/C=C\C/C=C\CCCCCCC(=O)OC[C@H](COC(=O)CCCCCCCCCCCCCCCCCCCCC)OC(=O)CCCCCCCCCCCCCCCCCC	[6.1158675e+08]
CC(C)(O)C(=O)OC[C@@H]1CC[C@@]2(C)[C@@H]3CC[C@]4(C)[C@@H]5CC[C@]4(C)[C@H]3CC[C@@]2(C)[C@@]1(C)CC[C@@](C)(C(=O)O)CC[C@H]5O	[25635.816]
N#Cc1cccc(-c2ccc(OCc3ccccc3)c(OCc3ccccc3)c2)c1	[176329.64]
CC(C)=CCc1c(O)cc2oc3ccc(O)c(CC=C(C)C)c3c(=O)c2c1O	[1883.1873]
CSCCCCCC/C(=N\OS(=O)(=O)O)S[C@H]1O[C@@H](CO)[C@@H](O)[C@@H](O)[C@@H]1O	[6106.719]
COC(=O)[C@H]1CCC(=O)[C@@H]1C/C=C/CCO[C@@H]1O[C@@H](CO)[C@@H](O)[C@@H](O)[C@@H]1O	[107478.875]
CC[C@H](C)C(=O)O[C@@H]1c2c(ccc3ccc(=O)oc23)O[C@H]1C(C)(C)OC(C)=O	[1315.0823]
COc1ccccc1C(=O)O[C@@H]1[C@@H](O)[C@H](O)[C@H](C)O1	[208221.55]
CO[C@H](C)C(=O)c1ccccc1	[44311140.]
C=CC(C)(C)c1ccc(OC)c(OC)c1	[107190.83]
OC[C@@H](O)[C@@H](O)[C@H](O)c1cncc(C[C@@H](O)[C@@H](O)CO)n1	[381137.25]
C=C(C)[C@@H]1CC[C@H](C)C2=C(C1)[C@H](C)CC2=O	[55603.555]
C/C1=C/CC[C@@]2(C)O[C@H]2CC(C)(C)/C=C/C1=O	[1843526.5]
O=C1C[C@@H](c2ccc(O)cc2)Oc2cc(O[C@@H]3O[C@@H](CO)[C@@H](O)[C@H](O)[C@@H]3O)ccc21	[1573.1594]
CC1=C[C@@H](O)CC(C)(C)[C@@H]1/C=C/C(C)=C/C=C/C(C)=C/C=C/C=C(C)/C=C/C=C(\C)C(=O)C[C@]12O[C@]1(C)CCCC2(C)C	[1199.8032]
C/C=C(\C)C(=O)O[C@@H]1C2=C(C)C(=O)O[C@]2(O)C[C@@H]2CCC(=O)[C@@H](C)[C@]21C	[60488.76]
CCCc1c(OCCO)cc(OCCNC(=O)Cc2ccc(OC)c(OC)c2)cc1OC	[22340.092]
COc1cc2c(cc1O)-c1c3c(cc4c1[C@@H](C2)N(C)CC4)OCO3	[502714.16]
CCc1nc2cc(C#N)c(N)nc2cc1N	[81341.586]
NS(=O)(=O)c1ccc(/N=N/c2cccc(S(N)(=O)=O)c2)cc1	[2751592.]
COc1cc([C@H]2OC[C@@H]3[C@H](c4ccc5c(c4)OCO5)OC[C@H]23)ccc1O	[166688.]
COC(=O)C1=CO[C@@H](O[C@H]2O[C@@H](CO)[C@@H](O)[C@@H](O)[C@@H]2O)[C@@H]2[C@@H]1C=C[C@]21C=C([C@H](C)OC(=O)/C=C/c2ccc(O)cc2)C1(C)C	[222.13737]
C=CCOC(=O)C1=C(C)NC(=O)C(C(=O)OC)C1=O	[75529.88]
COc1cc(O)c(C(C)=O)c(O[C@@H]2O[C@@H](CO)[C@@H](O)[C@@H](O)[C@@H]2O)c1	[8084.589]
CC(C)C[C@H]1NC(=O)[C@@H](NC(=O)[C@@H](Cc2ccccc2)N(C)C)[C@H](c2ccccc2)Oc2ccc(cc2)/C=C\NC1=O	[3351.0027]
COc1cc2c(cc1OC)[C@H]1Cc3ccc(O)cc3OC[C@@H]21	[51774.074]
COc1ccc(-c2cc(=O)c3c(O)cc(O[C@H]4O[C@@H](CO)[C@@H](O)[C@@H](O)[C@H]4O)cc3o2)cc1O	[1314.5518]
Cc1cc(C)c(NC(=O)Cn2c(=O)cc(C(=O)N3CCc4ccccc4C3)c3ccccc32)c(C)c1	[33743.953]
CCN(CC)c1ccc([C@H]2[C@H]3CCCC[C@]3(O)CCN2CC(=O)Nc2ccc(OC)cc2)cc1	[3895.3362]
CCCCC/C=C\C/C=C\C/C=C\C/C=C\CCCC(=O)O[C@H](COC(=O)CCCCCCCCC/C=C\CCCCCCCC)COC(=O)CCCCCCCCCCCCCC	[15933263.]
C=C1C(=O)O[C@@H]2/C=C(\C)CC/C=C(\C)CC[C@H]12	[72385.77]
CCCCCCCCCCCCCCCCCCCCCCCCCCCCCCCOC(=O)CCCCCCCCCCCCCCCCC	[1.4771839e+09]
O=c1c2cc(O)c(O)cc2oc2cc(O)cc(O)c12	[15883.007]
CCCCC/C=C\C/C=C\C/C=C\CCCCCCC(=O)OC[C@H](COC(=O)CCCCCCC/C=C\C/C=C\CCCCCC)OC(=O)CCCCCCCCCCCCCCC	[16259733.]
CC(=O)O[C@H]1CC[C@]2(C)[C@@H](CC[C@]3(C)[C@@H]2CC=C2[C@@H]4[C@@](C)(O)[C@@H](C)CC[C@]4(C)CC[C@@]23C)C1(C)C	[7491.6265]
NCCS[C@@H]1c2c(O)cc(O)cc2O[C@H](c2ccc(O)c(O)c2)[C@@H]1O	[514.16724]
CCCCC/C=C\C/C=C\C/C=C\C/C=C\CCCC(=O)OC[C@@H](COC(=O)CCCCCCCCCCCCCCCCCCC)OC(=O)CCCCCCCCCCCCCCCCC	[1.7596203e+08]
CN(C)c1ccc(-c2ccccc2)cc1	[457086.53]
C=Cc1ccc2c(c1)OCO2	[1.8049253e+08]
CCCN1CC[C@@H](c2ccccc2)C1	[4710928.]
CC(C)[C@H](NC(=O)c1nn(CCCCO)c2ccccc12)C(N)=O	[72654.11]
O=c1cc(-c2ccc(O)c(O)c2)oc2cc(O[C@@H]3O[C@H](CO)[C@@H](O)[C@H](O)[C@@H]3O)c(O)c(O)c12	[2611.062]
CCCC(=O)c1c2c(c3occc(=O)c3c1O)C[C@@H](O)[C@@H]1C=CO[C@H]1O2	[347.4142]
CN1[C@H]2CC[C@@H]1C[C@@H](OC(=O)c1ccccc1)C2	[25804392.]
C[C@@H]1C/C=C/C=C/C=C/C=C/[C@H](O[C@@H]2O[C@@H](C)[C@@H](O)[C@@H](N)[C@@H]2O)C[C@H]2O[C@](O)(C(=O)O)C[C@@H]12	[3627.8723]
C=C[C@H]1[C@@H](O[C@@H]2O[C@H](CO)[C@@H](O)[C@H](O)[C@H]2O)OC=C(C(=O)OC)[C@H]1CO	[43257.086]
C[Si](C)(O)CCCCCCCCCCCCCCCCCCCCCCO	[163185.14]
CC(=O)O[C@@H]1CC[C@@]2(C)[C@H](CC[C@]3(C)[C@@H]2CC=C2[C@@H]4[C@@](C)(O)[C@@H](C)CC[C@]4(C)CC[C@@]23C)C1(C)C	[7491.6265]
C=C1C[C@]23C[C@@H]1CC[C@@H]2[C@]1(C)CCC[C@@](C)(CO)[C@@H]1C[C@@H]3O	[130628.57]
CC1(C)OC(=O)C=C[C@]2(C)[C@H]1CC(=O)[C@]1(C)[C@@H]2[C@@H](O)C[C@@]2(C)[C@H](c3ccoc3)OC(=O)[C@@H]3O[C@@]321	[829120.25]
CNCC[C@@H](C)CCc1ccccc1	[1294412.4]
CN[C@H](C)[C@@H](O)c1ccc(O)c(O)c1	[302126.16]
O=C(O)CCc1ccccc1O[C@@H]1O[C@@H](CO)[C@@H](O)[C@@H](O)[C@@H]1O	[40730.316]
O=C1C(=O)CCc2c1cc(O)c1ccccc1O2	[834235.1]
O=c1cc(-c2ccc(O)cc2)oc2cc(O)c([C@@H]3O[C@H](CO)[C@H](O)[C@H](O)[C@H]3O[C@@H]3O[C@@H](CO)[C@@H](O)[C@H](O)[C@@H]3O)c(O)c12	[102.29326]
CC1=CC(=O)CC(C)(C)[C@H]1CC[C@@H](C)O[C@@H]1O[C@@H](CO)[C@@H](O)[C@@H](O)[C@@H]1O	[2342.8699]
NC(=O)CCCCCCCCCCCCCCCCCCCCCCCO	[6269600.5]
C=C[C@]1(C)CC(=O)[C@@H]2[C@]3(C)[C@@H](C[C@@H](OC(C)=O)[C@@]2(O)C1=O)C(C)(C)[C@@H](OC(C)=O)[C@@H](OC(C)=O)[C@@H]3OC(=O)c1ccccc1	[3188.1677]
COc1cccc2c1C(=O)c1c(O)c3c(c(O)c1C2=O)C[C@@](O)(C(=O)CO)C[C@@H]3O[C@H]1C[C@H](N)[C@H](C)[C@H](C)O1	[1522.9105]
C=C1c2ccoc2C[C@H]2[C@H]1CC[C@@]1(OC(=O)C(C)(C)C)CC[C@]21C	[2911778.]
CCCCCC/C=C\CCCCCCCCCC(=O)OC[C@H](COC(=O)CCCCCCC/C=C\CCCCCCCC)OC(=O)CCCCCCC/C=C\CCCCCC	[91892688.]
C/C=C(\C)C(=O)O[C@H]1C2=C(C)C(=O)O[C@]2(O)C[C@@H]2CCC(=O)[C@@H](C)[C@]21C	[60488.76]
C=C1CC[C@@H]2C(C)(C)[C@@H](O)CC[C@]2(C)[C@H]1COc1cc(=O)oc2ccccc12	[3922.441]
CC(=O)OC[C@@]12[C@H](C=C(C)C(=O)[C@@H]1O)O[C@@H]1[C@@H](O)C[C@@]2(C)[C@@]12CO2	[559443.2]
C[C@@H](CCC(=O)NCCS(=O)(=O)O)[C@H]1CC[C@H]2[C@H]3[C@H](C[C@H](O)[C@@]21C)[C@@]1(C)CC[C@@H](O)C[C@H]1C[C@H]3O	[61.042007]
C=C(CC[C@@H](C)[C@H]1CC[C@@]2(C)[C@@H]3CC[C@@H]4[C@H](C)[C@@H](O)CC[C@@]45C[C@]35CC[C@]12C)C(C)C	[28485.557]
CC(C)=CCc1c(O)c2c(c3c1OC(C)(C)C=C3)O[C@H](c1ccc(O)c(O)c1)C2=O	[2112.2913]
CCCCCCC[C@H](O)CC[C@H](O)[C@@H]1CC[C@H]([C@@H]2CC[C@H]([C@@H](O)CCCCCCCCCCCCC3=C[C@@H](C)OC3=O)O2)O1	[127610.23]
CC(C)=CCC[C@H](C)CCO[C@H]1O[C@@H](CO)[C@@H](O)[C@@H](O)[C@@H]1O[C@@H]1O[C@@H](CO)[C@@H](O)[C@@H](O)[C@@H]1O	[6082.9463]
CCCCCCCCCCCCCCCCCCCCCC(=O)OC[C@@H](COC(=O)CCCCCCCCCCCCCCCCCCCCC)OC(=O)CCCCCCCCCCCCCCCCCCC	[2.3120767e+11]
N[C@@H](CCC(=O)N[C@@H](CS)C(=O)N[C@H](CO)C(=O)O)C(=O)O	[1450729.8]
Nc1ccccc1C(=O)Oc1ccccc1	[5975788.]
C[C@H](O)c1ccc(S(=O)(=O)N2CCN(CC(=O)O)CC2)cc1	[94945.89]
CC(=O)O[C@H]1C[C@@H]2CC[C@@H]3[C@H]4CCC5=CC(=O)C=C[C@]5(C=O)[C@@]4(C)[C@]3(C)CC[C@]2(C)[C@H](O)C1	[111304.26]
CC(C)CCOC(=O)CCc1ccccc1	[112673.43]
CCOC(=O)c1ccc(O)c(OC)c1	[664734.94]
CN[C@@H](C)/C(O)=N/[C@@H](C(=O)N1CC[C@@H]2Oc3ccc(OC)c(c3)/C=C/N=C(/O)[C@H](Cc3ccccc3)/N=C(/O)[C@@H]21)C(C)C	[273.3997]
CC[C@H](C)C(=O)O[C@@H]1C[C@@](C)(O)[C@@H]2CC[C@@H](C)[C@@]21C	[54897.82]
C[N+](C)(C)CCCCNCCOCCOCCOCCOCCOCCOCCOCCOCCOCCOCCOCCOCCCOCCOCCOCCOCCOCCOCCOCCOCCOCCOC1CCOCCC1C	[inf]
CCCCC/C=C\C/C=C\C/C=C\C/C=C\CCCCCC(=O)O[C@@H](COC(=O)CCCCCC/C=C\C/C=C\C/C=C\CCCCC)COC(=O)CCCCCC	[4000851.8]
Cc1ccccc1C(=O)OCCN1CCN(CCc2ccccc2)CC1	[520809.38]
C=C(C)[C@H]1CC[C@@]2(CO)CC[C@@]3(C)[C@@H](CC[C@@H]4[C@]5(C)CC[C@H](O)C(C)(C)[C@@H]5CC[C@@]43C)[C@H]12	[6095.6816]
NCCCCCCCNC(=O)CCCCCCCNC(=N)N	[1121388.9]
COc1cc(OC)cc(OC)c1	[2.8451952e+08]
COc1ccccc1C(=O)O[C@H]1[C@@H](O)[C@@H](O)[C@@H](C)O[C@@H]1Oc1c(-c2ccc(O)cc2)oc2cc(O)cc(=O)cc2c1=O	[2614.7922]
OCCCCCCCCCCCCCCCCCCCCCCCCCCCCCCO	[96590784.]
C=C1CC[C@@H]2OC(=O)[C@]2(O)[C@@H]2C(=O)C(CO)=C(COC(=O)C(=O)C(C)C)C(=O)[C@@]12C	[25834.418]
c1ccc(-c2ccc(CN3CCN(c4ncccn4)CC3)cc2)cc1	[31233084.]
C[C@H](NC(=O)CCCc1ccc(O)cc1)C(=O)O	[284602.4]
CCOc1ccccc1/C=N/NC(=O)/C(=C\c1ccccc1)NCc1ccccc1	[380387.78]
C[C@H]1C(=O)O[C@@H]2C[C@@]34[C@@H]5OC(=O)[C@]3(O[C@H]3OC(=O)[C@H](O)[C@@]34[C@H](C(C)(C)C)[C@@H]5O)[C@@]12O	[2.0701072e+08]
CCCCCCCCCCCCCCCCCCCCCC[C@H](O)C(=O)N[C@@H](CO[P@@](=O)(O)O[C@H]1[C@@H](O)[C@@H](O)C(O)[C@@H](O)[C@@H]1O)[C@@H](O)/C=C/CCCCCCCCCCCC	[136135.55]
C[C@@H]1C[C@@H](O)CC(C)(C)C1	[83773.47]
COc1cc(/C=C/C(=O)OC[C@H]2O[C@@H](OC(C)(C)[C@@H]3Cc4cc5ccc(=O)oc5c(O)c4O3)[C@H](O)[C@@H](O)[C@@H]2O)cc(OC)c1O	[13599.455]
O=C(O)CCCCCCCC(=O)Nc1ccccc1	[257699.38]
CCCCC/C=C\C/C=C\C/C=C\C/C=C\CCCCCC(=O)OC[C@H](COC(=O)CCCCCCCCC/C=C\CCCCCC)OC(=O)CCCCCC/C=C\C/C	[2466555.8]
CC(=O)O[C@@H]1CC[C@]2(C)[C@@H]3CC[C@]4(C)[C@@H]5[C@H](C)[C@H](C)CC[C@]5(C)CC[C@]4(C)C3=CC[C@@H]2C1(C)C	[2905.5256]
CC(=O)O[C@@H]1CC[C@@]2(C)[C@@H](CC[C@]3(C)[C@@H]2CC=C2[C@@H]4[C@@](C)(O)[C@H](C)CC[C@]4(C)CC[C@@]23C)C1(C)C	[7491.6265]
O=C1N[C@H](Cc2ccccc2)C(=O)N2CCC[C@@H]12	[36664668.]
CCCC[C@@]1(c2ccc(O)cc2)OC1=O	[4929981.5]
O=[N+]([O-])c1ccc(/C=C/CCCCCN2CCCC2)cc1	[3764715.8]
C=C1CC[C@H]2C(C)(C)[C@@H](O)CC[C@@]2(C)[C@H]1COc1cc(=O)oc2ccccc12	[3922.441]
NC(=O)C1=CN(CCCCCCCCC(=O)NCc2ccc(C(=O)N3CCOCC3)cc2)C(=O)N1	[375161.4]
CO[C@@H]1O[C@@H](COC(=O)c2cc(O)c(O)c(O)c2)[C@@H](O)[C@@H](O)[C@@H]1O	[311216.75]
C[C@@H](O)C(=O)Nc1ccc(-c2ccc(Cl)cc2)cc1	[177055.56]
C[C@@H](Oc1ccc(-c2ccc(O)cc2)cc1)OC(C)(C)C	[2383.3975]
O=C(OC[C@@H]1O[C@@H](Oc2cc(O)c3c(=O)cc(-c4ccc(O)c(O)c4)oc3c2)[C@H](O)[C@@H](O)[C@H]1O)c1ccc(O)cc1	[283.2469]
CC(C)[C@H](NC(=O)c1nn(Cc2ccccc2)c2ccccc12)C(N)=O	[342832.44]
COc1cccc([C@@H]2C(=O)c3ccc(O)cc3O2)c1	[580117.3]
NC(=O)CCCCCCCCCCCCCCCCCCCO	[2231567.]
Oc1ccc2c(c1)OC[C@]1(O)c3ccc(O)cc3O[C@@H]21	[65331.57]
C=C1[C@@H]2CC[C@H]3[C@@]45CO[C@](O)([C@@H](OC(C)=O)[C@@H]4C(C)(C)CC[C@@H]5OC(C)=O)[C@]3(C2)[C@@H]1OC(C)=O	[232715.17]
CC(C)C(=O)O[C@@H]1O[C@@H](CO)[C@@H](O)[C@@H](O)[C@@H]1O	[438160.34]
COc1ccc([C@H]2Oc3cc(O[C@@H]4O[C@@H](C)[C@@H](O)[C@@H](O)[C@@H]4O)cc(O)c3C(=O)[C@@H]2O)cc1	[1881.4064]
OC[C@@H]1O[C@H](Oc2cc(O)cc(/C=C/c3cc(O)cc(O)c3)c2)[C@@H](O)[C@@H](O)[C@@H]1O	[629.6894]
O=C[C@@H]1CN2CCCC[C@H]12	[21342870.]
CC/C=C\C/C=C\C/C=C\C/C=C\C/C=C\C/C=C\CCC(=O)OC[C@H](COC(=O)CCCCCCC/C=C\CCCCCCCC)OC(=O)CCCCCCCC	[2697694.5]
O=C(O)CCCCCNC(=O)CCCCNC(=O)c1ccccc1	[311200.4]
Clc1cccc(-c2ccc(-c3ccccc3)cc2)c1	[459351.03]
Cc1cccc(C(=O)OCCCCCNC(=O)c2ccccc2)c1	[1872205.9]
NCCOCCOCCOCCOCCOCCOCCOCCOCCCCOCCOCCCCCCCCOCCOCCOC(=O)OC(=O)CCCCCCCCCCC	[47043.33]
Nc1nc2c(ncn2[C@@H]2O[C@@H](CO)[C@@H](O)[C@@H]2O)c(=O)[nH]1	[1061417.]
CC(C)(C)COC(=O)c1ccccc1	[2635031.5]
CC1(C)CC[C@@]2(C(=O)O)CC[C@@]3(C)C(=CC[C@@H]4[C@@]5(C)CC[C@@H](O)[C@@](C)(CO)[C@@H]5CC[C@]43C)[C@@H]2C1	[13193.482]
C1=Cc2ccccc2CC1	[3.5945824e+10]
COc1cccc2c1C(=O)c1c(O)c3c(c(O)c1C2=O)C[C@@](O)(C(=O)CO)C[C@H]3O[C@H]1C[C@@H](N)[C@@H](C)[C@@H](C)O1	[1522.9105]
CCCCSS[C@H](CC)SC(C)=O	[453293.44]
O=C(c1ccc(Cl)cc1)[C@H]1CCCCCN1	[12381626.]
Cc1cc(C)c(S(=O)(=O)c2ccccc2)c(N)c1	[110983.305]
CC(=O)OC[C@@H]1O[C@@H](OC(C)=O)[C@@H](OC(C)=O)[C@@H](OC(C)=O)[C@@H]1OC(C)=O	[104099.3]
CC(C)=CCO[C@H]1O[C@@H](CO)[C@@H](O)[C@@H](O)[C@@H]1O	[69112.82]
COc1cc(C[C@@H](CO)c2cc(/C=C\CO)cc(OC)c2O[C@@H]2O[C@@H](CO)[C@@H](O)[C@@H](O)[C@@H]2O)ccc1O	[344.94296]
Nc1c(O)ccc(-c2ccccc2)c1	[1178293.8]
C=CC(C)(C)c1cc2cc3c(cc2oc1=O)O[C@H](C(=C)CC(C)C)CO3	[4270.4204]
CC(C)=CCc1c(O)ccc(C(=O)[C@@H]2[C@@H](c3ccc(O)cc3)O[C@@H]2c2ccc(O)cc2)c1O	[229.51775]
CNc1ccc2cccnc2c1	[31563240.]
CCOc1cc([C@H]2C(C(=O)OCCOC)=C(C)NC3=C2C(=O)C[C@@H](c2ccccc2)C3)cc(Br)c1O	[29.154886]
O=c1c(-c2ccc(O)cc2)coc2cc(O[C@H]3O[C@@H](CO)[C@@H](O)[C@@H](O)[C@H]3O)cc(O)c12	[1112.9666]
Cc1ccc(Cn2c(SCC(=O)Nc3ccccc3)nc3c(=O)[nH]cnc32)cc1	[880780.1]
C[C@@H]1O[C@@H](O[C@@H]2[C@@H](O)[C@@H](O)[C@@H](CO)O[C@@H]2Oc2c(-c3ccc(O)cc3)oc3cc(O)cc(O)c3c2=O)[C@@H](O)[C@@H](O)[C@@H]1O	[392.98953]
O=C(O)c1ccccc1O[C@@H]1O[C@@H](CO)[C@@H](O)[C@H](O)[C@@H]1O	[167626.94]
O[C@H]1OC[C@@H](c2ccccc2)[C@H]1O	[5029077.]
Nc1ccc(-n2c(SCc3ccccc3)nc3c(=O)[nH]cnc32)cc1	[208883.86]
COc1cc(CCCO)ccc1O[C@H](CO)CO[C@H]1O[C@@H](CO)[C@@H](O)[C@@H](O)[C@@H]1O	[26553.664]
CC1(C)C[C@@H]2C3=CC[C@@H]4[C@@]5(C)CC[C@@H](O)[C@@](C)(C=O)[C@@H]5CC[C@@]4(C)[C@@]3(C)CC[C@]2(C(=O)O)C[C@@H]1O	[46531.05]
NCCC[C@@H](N)CC(=O)NCC[C@H](N)C(=O)O	[9367130.]
CO[C@@H]1[C@H](O)[C@@H](CO)O[C@H](O[C@H]2[C@@H](COS(=O)(=O)O)O[C@@H](C)[C@@H](OS(=O)(=O)O)[C@@H]2O)[C@@H]1OS(=O)(=O)O	[240.35664]
COc1ccc(-c2cc(=O)c3c(O)cc(O)c([C@H]4O[C@H](CO)[C@@H](O)[C@@H](O)[C@@H]4O[C@@H]4O[C@@H](C)[C@@H](O)[C@@H](O)[C@@H]4O)c3o2)cc1O	[661.3254]
CCOP(=O)(OCC)[C@@]1(C)CCC[C@@]2(C)O[C@@](C)(COc3ccc4c(c3)OCO4)[C@@H]1CC[C@@H]2C=C(C)C	[192.73547]
OC[C@@H]1O[C@H](OC[C@@H]2O[C@@H](OC3[C@H](O)[C@H](O)O[C@H](CO)[C@H]3O)[C@@H](O)[C@H](O)[C@@H]2O)[C@@H](O)[C@H](O)[C@@H]1O	[36730.793]
O=C1NC(=O)[C@H](Cc2ccc(O)cc2)S1	[1905106.9]
Oc1ccc(-c2cc(-c3ccccc3)no2)cc1	[819228.6]
O=c1[nH]c(=O)n(-c2ccc(F)cc2)cc1-c1ccccc1	[604237.]
CN1C[C@@H](O)[C@H](O)[C@H](O)[C@H]1CO	[15881016.]
CCC(=O)OCC(=O)OCCN1CCCC[C@H]1COC(=O)[C@@]1(O)CO1	[149143.11]
C/C=C/SS[C@H](CC)[S@@](C)=O	[1013168.6]
O=C1O[C@@H]2[C@H](O)[C@H](O)[C@H](CO)O[C@H]2N1c1ccccc1O	[602271.2]
COC(=O)c1ccccc1O[C@H]1O[C@H](CO)[C@@H](O)[C@@H](O)[C@@H]1O	[149556.14]
COC(=O)C1=CO[C@@H](O[C@H]2O[C@@H](CO)[C@@H](O)[C@@H](O)[C@@H]2O)[C@H]2[C@@H]1C=C[C@@]21C=C[C@@]21C=C([C@@H](C)O1)C(=O)C(C)=C(C(C)=C)CC[C@]12C	[1521.9429]
O=C(O)CCC(=O)OC[C@@H]1O[C@@H](Oc2ccc3c(=O)c(-c4ccc(O)cc4)coc3c2)[C@@H](O)[C@@H](O)[C@@H]1O	[475.74054]
CCn1c(SCc2ccc(C)cc2)nc2c(=O)[nH]cnc21	[4402620.]
CCCCCCCCCCCCCCCCCCCCCCCCCCCCOC(=O)CCCCCCCCCCCCCCC	[3.862412e+08]
NS(=O)(=O)c1ccc(/N=N/c2ccc(S(N)(=O)=O)cc2)cc1	[328709.44]
CC(C)C(=O)OCCOC(=O)CC(C)(C)C	[3274936.8]
CCNC[C@H](O)CN1C(=O)C(=O)c2ccccc21	[1305017.5]
CC(=C/C=C/C=C(/C)C(=O)O)/C=C/C=C(C)/C=C/C=C(/C)C(=O)O[C@@H]1O[C@@H](CO)[C@@H](O)[C@@H](O)[C@@H]1O	[1076.2944]
CC(C)C1=CC2=CC[C@@H]3[C@](C)(CO)CCC[C@]3(C)[C@H]2CC1	[3766.0312]
CC1=C[C@H]2O[C@@H]3[C@@H](O)C[C@@](C)([C@@]34CO4)[C@@]2(CO)[C@@H](O)C1=O	[16002797.]
C[C@@H]1CC[C@]2(O)[C@@]3(C)C[C@@]4(O)O[C@]2(C(=O)[C@@]4(C)C([C@@H](C)CO[C@@H]2O[C@@H](CO)[C@@H](O)[C@@H](O)[C@@H]2O)=CC3=O)[C@H]1O	[389144.1]
CC(=O)OC[C@@H]1O[C@@H](Oc2ccc3c(C)cc(=O)oc3c2)[C@@H](O)[C@@H](O)[C@@H]1O	[1402.2734]
CC(C)=CCc1c(O)ccc2c1OC[C@H](c1ccc(O)cc1O)C2=O	[1365.7671]
COc1cc(C)c(C(=O)Oc2ccc(C(=O)OC[C@H]3CCCCCN3C)cc2)c(OC)c1	[5403.993]
COc1cc(-c2oc3cc(O)cc(O)c3c(=O)c2O[C@@H]2O[C@H](CO[C@@H]3O[C@@H](C)[C@@H](O)[C@@H](O)[C@@H]3O)[C@@H](O)[C@@H](O)[C@@H]2O)ccc1O	[2662.384]
Fc1ccc(-c2ccc(C3CCCC3)cc2)cc1	[584257.]
C=CCc1ccc(OC(C)=O)cc1	[9390205.]
C[C@@H]1[C@H]2C3=CC[C@@H]4[C@@]5(C)CC[C@@H](O)C(C)(C)[C@@H]5CC[C@@]4(C)[C@@]3(C)CC[C@@]2(C(=O)O)CC[C@@]1(C)O	[22317.947]
CNC(=O)CCCCCNC(=N)N	[12184157.]
CC(C)[C@@H]1CC[C@H](C)[C@@H](O)C1	[131350.73]
C[C@@H]1O[C@@H](O[C@H]2[C@@H](O)[C@H](O)[C@H](CO)O[C@H]2O)[C@@H](O)[C@H](O)[C@H]1O	[228541.64]
O=C(O)CCC/C=C\C[C@H]1[C@@H](O)C[C@@H](O)[C@@H]1/C=C/[C@H](O)CCc1ccccc1	[601.2376]
CC(C)CC(=O)O[C@H]1OC=C(CO[C@@H]2O[C@H](CO)[C@@H](O)[C@H](O)[C@@H]2O)[C@@H]2[C@H](O)[C@@H](O)[C@@H]12	[35948.973]
CCCC/C=C\C/C=C\CCCCCCCCCC(=O)OC[C@H](COC(=O)CCCCCCC/C=C\CCCCCC)OC(=O)CCCCCCCCCCCCCCCCCCCCC	[98842144.]
CCCC[C@H](C)C(=O)N1CCC[C@H]1C	[26748622.]
COc1cc2c(cc1OC)C([C@@H](O)/C=C/SC(C)(C)C)O2	[44936.73]
COC(=O)C1=CO[C@H](O[C@@H]2O[C@H](CO)[C@@H](O)[C@@H](O)[C@@H]2O)/C(=C/COC(C)=O)[C@@H]1CC(=O)OCCc1ccc(O)c(O)c1	[94.641716]
C=C(C(=O)O)[C@H]1CCC(C)(C)O1	[405453.97]
FCCCCCCCCCCCCCCCCCCCCCCCCO	[25377648.]
Cn1cccc1CN1CCCCC1	[12695887.]
COc1cc(O)c(CC=C(C)C)c(O)c1C(=O)O	[6659.0166]
C=C(CC[C@@H](C)[C@H]1CC[C@@]2(C)[C@@H]3CC[C@@H]4[C@@H](C)[C@@H](O)CC[C@@]45C[C@]35CC[C@]12C)C(C)C	[28485.557]
Clc1cccc(-c2cc(Cl)ccc2)n1	[25470996.]
C=C1CCC[C@@]2(C)CC[C@@H]3C(C)(C)C(=O)CC[C@@H]3[C@H]12	[26820.975]
C=C1C(=O)O[C@H]2/C=C(/C)CC/C=C(/CC=O)[C@@H](OC(C)=O)[C@@H]12	[89841.54]
COc1cc(CCNCc2ccccc2O)cc(OC)c1	[141727.16]
NCCC(=O)NS(=O)(=O)c1ccc(Cl)cc1	[304556.16]
NCc1cccc(CSc2nc3c(=O)[nH]cnc3n2-c2ccccc2)c1	[1093626.]
O=C(O)CCC/C=C\C[C@@H]1[C@H](O)C[C@@H](O)[C@@H]1/C=C/[C@@H](O)CCc1ccccc1	[601.2376]
BrCc1ccccc1	[2.6703027e+09]
C=CCc1cc(OC)c(OC)c(OC)c1	[1241248.9]
CO[C@H]1C[C@H](O[C@@H]2CC[C@]3(C)[C@H]4CC[C@]5(C)[C@@H](C6=CC(=O)OC6)CC[C@]5(O)[C@@H]4CC[C@]3(O)[C@]2(C)[C@H]1O)O	[13972.116]
O=C(/C=C/c1ccc(O)cc1)OC1CCCCC1	[110349.44]
C=C1[C@H]2CC[C@H](C2)[C@]1(C)C/C=C/[C@](C)(O)CO	[820084.5]
O=C1[C@H](O[C@H]2O[C@H](CO)[C@@H](O)[C@H](O)[C@@H]2O)Oc2ccccc2N1O	[282354.5]
CCC[S@](=O)[C@@H](CC)SSCC	[1448669.8]
C=C(C)[C@@H]1CCC2=C(CC[C@@]3(C)[C@@H]4C[C@](C)(C(=O)O)CC[C@@]4(C)CC[C@@]23C)[C@@]1(C)CCC(=O)O	[23925.262]
Cc1ccccc1C(=O)NCCc1ccccc1	[20990910.]
C=C1C(=O)O[C@@H]2[C@H]1CCC(C)=C1[C@@H]3O[C@](C)([C@@]2(O)C(=O)CO)[C@H]13	[12964725.]
C[C@]12CC[C@@H]3c4cc(O)c(O)cc4CC[C@H]3[C@@H]1CC[C@@H]2O	[54618.387]
CO[C@@H]1CO[C@H]([C@@H]2CC[C@H](C)O2)O1	[2070496.]
O=C(/C=C/c1ccc(O)cc1)OC[C@@H]1O[C@@H](Oc2cc(O)c3c(=O)c(O)c(-c4ccc(O)cc4)oc3c2)[C@@H](O)[C@H](O)[C@@H]1O	[280.45737]
C=C/C(C)=C\C[C@H]1[C@](C)(O)[C@@H](OC(C)=O)[C@@H](OC(C)=O)[C@@H]2C(C)(C)CCC[C@]12C	[451.61783]
CC(C)(C)c1ccc(S(N)(=O)=O)cc1	[3158168.]
O=c1c(O[C@@H]2O[C@@H](CO)[C@@H](O)[C@H](O)[C@@H]2O[C@@H]2OC[C@@H](O)[C@@H](O)[C@@H]2O)c(-c2ccc(O)c(O)c2)oc2cc(O)cc(O)c12	[453.00247]
COc1cc2c(cc1OC)[C@H]1Oc3cc4c(cc3[C@@]1(O)CO2)OCO4	[439512.53]
C[C@H]1N[C@@H](C(=O)O)Cc2c1[nH]c1ccccc21	[4145205.8]
CC(C)C[C@H](C(=O)OCCC(C)C)NC(=O)[C@@H]1CSSC[C@H]2CC[C@H]12	[1069.4265]
O=c1c(O)c(-c2ccc(O)cc2)oc2cc(O[C@H]3O[C@H](CO)[C@@H](O)[C@H](O)[C@H]3O)c(O)c(O)c12	[2741.5947]
Cc1ccccc1C(=O)OCCN1CCCC1	[5180598.5]
O[C@H]1OC[C@H](c2ccc(O)cc2)[C@H](O)[C@H]1O	[234382.77]
CC(C)=CCc1c(O)cc(O)c2c(=O)c(-c3ccc(O)c(O)c3)coc12	[1787.792]
Nc1nccc(-c2ccccc2)n1	[29552058.]
CCCCC/C=C\C/C=C\C/C=C\C/C=C\CCCC(=O)OC[C@H](COC(=O)CCCCCCCCCCCCCCCCC)OC(=O)CCCCCCCCCCCCCCCCCCC	[1.9979843e+08]
CCCCCCCC/C=C\CCCCCCCCCCCC(=O)OC[C@H](COC(=O)CCCCCCCCCCCCCCCCCCCCC)OC(=O)CCCCCCCCCCCCCCCCCCC	[1.0076868e+10]
CC(C)CCC[C@H](C)CCC[C@H](C)CCC[C@H](C)[C@H]1OC[C@@H](O)C[C@@H]1O	[14722.815]
C/C=C(\C)C(=O)O[C@H]1C2=C(C)C(=O)O[C@@]2(O)C[C@@H]2CC[C@@H](O)[C@@H](C)[C@]21C	[47002.203]
CCCCC/C=C\C/C=C\C/C=C\C/C=C\C/C=C\CCC(=O)OC[C@H](COC(=O)CCCCCCC/C=C\CCCCCC)OC(=O)CCCCCCC/C=C\C	[1796585.8]
Cc1cn([C@@H]2C[C@H](O)[C@@H](CO[P@@](=O)(O)O[P@@](=O)(O)O[C@@H]3O[C@H](C)[C@@H](O)[C@H](O)[C@@H]3O)O2)c(=O)[nH]c1=O	[28724.12]
COc1cc(/C=C/C(=O)OC/C(C#N)=C\CO[C@@H]2O[C@@H](CO)[C@@H](O)[C@@H](O)[C@@H]2O)ccc1O	[31347.059]
C[C@@H]1N[C@H](S(=O)(=O)c2ccccc2)C[C@@H]([N+](=O)[O-])[C@@H]1O	[473997.5]
CCCCOc1ccc(CCCCCCCCCCCCCC)cc1	[508852.56]
O=C(O)CCc1ccccc1O[C@H]1O[C@@H](CO)[C@@H](O)[C@H](O)[C@@H]1O	[40730.316]
CN(C)CCCOC(=O)c1ccccc1	[14425205.]
C=C(C)[C@H]1CCC(=O)[C@]2(C)CC[C@H](C)[C@H]2C1	[73449.85]
O=Cc1ccccc1O[C@@H]1O[C@@H](CO)[C@@H](O)[C@H](O)[C@@H]1O	[417235.16]
COc1ccc(C(=O)Nc2ccccc2C(=O)Nc2ccccc2)cc1	[539348.5]
CO[C@]12CC[C@@]3(C)[C@@H](CC[C@@H]3[C@@H](C)/C=C/[C@@H](C)C(C)C)C1=CC(=O)O2	[34793.33]
O=c1cc(-c2ccc(O)cc2)oc2cc(O[C@@H]3O[C@@H](CO)[C@@H](O)[C@@H](O)[C@H]3O)cc(O)c12	[958.6072]
N[C@H](CO)CC(=O)O	[6.9896845e+08]
CCCCCC/C=C\CCCCCCCCCC(=O)O[C@@H](COC(=O)CCCCCCC/C=C\CCCCCC)COC(=O)CCCCCCCCC/C=C\CCCCCCCC	[1.15595656e+08]
CC(=O)OC[C@]12CCC(C)=C[C@H]1O[C@@H]1[C@H](OC(C)=O)C[C@@]2(C)[C@]12CO2	[454511.47]
CC[C@@](C)(O)C/C(=N\OS(=O)(=O)O)S[C@@H]1O[C@H](CO)[C@@H](O)[C@H](O)[C@H]1O	[4696.45]
CCC[C@@H]1CCC(=O)N1	[1346013.]
O=C(O[C@@H]1[C@H](O)[C@H](O)[C@@H](CO)O[C@H]1Oc1ccc(/C=C/c2ccc(O)cc2)cc1)c1cc(O)cc(O)c1	[355.7367]
CC/C=C\C/C=C\C/C=C\C/C=C\C/C=C\CCCCCC(=O)OC[C@H](COC(=O)CCCCCCC/C=C\CCCCCC)OC(=O)CCCCCCCCC/C=C	[1107946.]
C[C@@H](O)CCCn1cc(C(=O)Nc2cccc3ccccc23)c2ccccc21	[17344.012]
OC[C@@H]1O[C@@H](Oc2cc(O)cc(/C=C/c3ccc(O)cc3)c2)[C@@H](O)[C@@H](O)[C@@H]1O	[2316.3542]
Cc1ccccc1CC(=O)N1CCCC1	[1.0714285e+08]
C[C@H](NC(=O)c1cc(-c2ccccc2)cc(OCc2ccccc2)c1)c1cccc(C(F)(F)F)c1	[230088.88]
C=C1CC[C@@H](O)[C@]2(C)CC[C@@H](C(C)C)[C@H]12	[82501.67]
CCCC/C=C\C/C=C\CCCCCCCCCC(=O)OC[C@@H](COC(=O)CCCCCCC/C=C\CCCCCCCC)OC(=O)CCCCCCCCCCC/C=C\C/C=C\C	[10899936.]
CCN(CC)CCOC(=O)c1ccccc1	[3590011.8]
CC[C@@H](O)c1ccc(OCCNC[C@H](O)c2ccc(C(F)(F)F)cc2)cc1	[5340.6377]
COc1cc(CCCO)ccc1O[C@H](CO)CO[C@H]1O[C@@H](CO)[C@@H](O)[C@@H](O)[C@H]1O	[26553.664]
NC(=O)c1ccc(OCCN2CCCCC2)cc1	[1464615.8]
C[C@@H]1O[C@@H](Oc2c(-c3ccc(O)cc3)oc3cc(O[C@@H]4O[C@H](C(=O)O)[C@@H](O)[C@@H](O)[C@@H]4O)cc(O)c3c2=O)[C@@H](O)[C@@H](O)[C@@H]1O	[216.9628]
C[C@](O)(CO)[C@H]1Cc2ccc3ccc(=O)oc3c2O1	[245708.34]
c1ccc2c(c1)CCc1ccccc1-2	[51269436.]
C=Cc1cc(O)c(O[C@@H]2O[C@@H](CO)[C@@H](O)[C@@H](O)[C@@H]2O)c(OC)c1OC	[31056.164]
CCCn1nc(C(=O)N(c2ccccc2)C(=O)C2CCCC2)c2ccccc21	[737356.7]
C[C@@H]1O[C@@H](OC[C@@H]2O[C@H](Oc3c4c(cc5ccc(=O)oc35)C[C@H](C(C)(C)O)O4)[C@@H](O)[C@H](O)[C@H]2O)[C@@H](O)[C@@H](O)[C@@H]1O	[2490.357]
C=C1CCC(=O)[C@]2(C)Cc3occ(C)c3C[C@H]12	[2617848.8]
C=C1CC[C@H]2C(C)(C)C(=O)CC[C@]2(C)[C@@H]1C[C@]12O[C@H]1[C@@H](O)C(CO)=CC2=O	[20956.055]
Cn1c(SCC(=O)Nc2ccc(Br)cc2)nc2c(=O)[nH]cnc21	[952446.6]
CCCCCCCCCCCCCCCCCCCCCCCCC(=O)OC[C@@H](COC(=O)CCCCCCCCCCCCCCCCCCCCC)OC(=O)CCCCCCCCCCCCCCCCCCCCC	[6.0308174e+11]
Cc1ccc(-c2oc3cc(O)cc(O)c3c(=O)c2O[C@@H]2O[C@H](CO)[C@@H](O)[C@@H](O)[C@@H]2O[C@@H]2O[C@@H](C)[C@@H](O)[C@@H](O)[C@@H]2O)cc1	[2665.7705]
Cc1cccc(-c2cc(=O)c3c(O)cc(O)c([C@H]4O[C@@H](CO)[C@@H](O)[C@@H](O)[C@@H]4O[C@@H]4O[C@@H](C)[C@@H](O)[C@@H](O)[C@@H]4O)c3o2)c1	[1661.4767]
CC/C=C\C/C=C\C/C=C\C/C=C\C/C=C\CCCCCC(=O)OC[C@@H](COC(=O)CCCCCCC/C=C\CCCCCC)OC(=O)CCCCCCCCCCC/C	[3532760.]
Cc1ccc(-c2ccc(-c3ccc(C#N)cc3)cc2)cc1	[898726.06]
Nc1nc(N)c2ncn([C@@H]3O[C@H](CO)[C@@H](O)[C@H]3O)c2n1	[630755.4]
COC(=O)[C@@]1(C)CC[C@]2(C(=O)O)CC[C@@]3(C)C(=CC[C@@H]4[C@@]5(C)CC[C@@H](O)C(C)(C)[C@@H]5CC[C@]43C)[C@@H]2C1	[8897.384]
C[C@H](CO)[C@@H]1C[C@H]2[C@@]3(O)[C@H]4O[C@](O)(C[C@]2(C)[C@@]2(O)CC[C@@](C)(O)[C@H]42)[C@@]13C	[4597286.]
Cc1cccc(C)c1NC(=O)CSc1nc2c(=O)[nH]cnc2n1-c1ccccc1	[1512311.4]
Nc1cccc([N+](=O)[O-])c1	[2.0467068e+11]
Oc1ccc(C(F)(F)F)cc1	[872813.94]
C[C@H](C=O)CCc1ccccc1	[6373362.5]
COc1ccc(OC)c(C(=O)Nc2ccc(OC)cc2)c1	[107654.09]
CCC[C@@H](C)OC(C)=O	[731414.9]
[N-]=[N+]=NCCCCCCCNC(=O)CCCCCCNC(=O)CCCCCCCCCCCCCCCCCCCCC	[11384948.]
O=C(O)c1cccc(O)c1	[8.0376044e+11]
CCCCCCCCCCCCCCCCCCCCCCC(=O)OC[C@H](CO[P@@](=O)(O)O[C@H]1[C@@H](O)[C@@H](O)[C@@H](O)[C@@H](O)[C@@H]1O)OC(=O)CCCCCCCCCCCCC	[2800662.2]
CCCCCCCCCCCC[C@@H](O)[C@@H]1CC[C@H]([C@@H](O)CCCCCCCCCCCCC[C@@H](O)CC2=C[C@@H](C)OC2=O)O1	[887788.1]
CC(C)(C)NC(=O)[C@@H](N)Cc1c[nH]c2ccc(F)cc12	[167767.34]
C[C@H]1NCCS1	[1.691123e+08]
COc1cc(/C=C/C(=O)OC[C@H]2O[C@H](OC(C)(C)[C@H]3Cc4cc5ccc(=O)oc5c(O)c4O3)[C@@H](O)[C@@H](O)[C@@H]2O)cc(OC)c1O	[13599.455]
CCCCCCCC/C=C\C/C=C\C/C=C\CCCC(=O)OC[C@H](COC(=O)CCCCCCCCCCCCCCCCC)OC(=O)CCCCCCCCCCCCCCCCCCCCC	[7.463919e+08]
COc1ccc(C(C)C)cc1	[31929.678]
CCCCCCCCCCCCCCCCCCCCCCCCCCCCCCO	[59678472.]
COC(=O)C1=CO[C@@H](O[C@@H]2O[C@@H](CO)[C@@H](O)[C@@H](O)[C@@H]2O)[C@@H]2[C@@H]1C=C[C@]21C=C([C@H](C)OC(=O)CCc2ccc(O)c(OC)c2)C1	[2773.9595]
CC(n1c(=O)c2ccccc21)N1CCCCC1	[8749237.]
N[C@@H](CCC(=O)N[C@@H](CS)C(=O)N[C@H](CCC(=O)N[C@H]1CCC[C@H]1C(=O)O)C(=O)O)C(=O)O	[71083.45]
O=c1c(-c2ccc(O[C@@H]3O[C@@H](CO)[C@@H](O)[C@@H](O)[C@@H]3O)cc2)coc2cc(O[C@@H]3O[C@@H](CO)[C@@H](O)[C@@H](O)[C@H]3O)ccc12	[1007.2984]
CCN(CC)CCCC(=O)c1ccccc1	[30564788.]
C=C1C(=O)O[C@@H]2/C=C(/C)CC/C=C(/C(=O)OC(C)=O)C[C@@H](OC(C)=O)[C@@H]12	[5688.1055]
Cn1c2ccccc2c(=O)c2c(O)cc3c(c21)C[C@@H]([C@@](C)(O)CO[C@H]1O[C@@H](CO)[C@@H](O)[C@@H](O)[C@H]1O)O3	[672.43134]
Nc1snc(N)n1	[6.753515e+08]
O=c1[nH]c(=O)n(-c2ccccc2)c2ccccc2n1Cc1ccccc1	[1422385.1]
CCNC(=O)CC(=O)N1CCc2ccc(OC)cc2[C@@H]1c1ccc(OC)cc1	[4131.3984]
O=C1NC(=O)[C@@H](c2ccccc2)S1	[9901684.]
O=C(/C=C/c1ccc(O)cc1)O[C@H]1O[C@H](CO)[C@@H](O)[C@H](O)[C@@H]1O	[79845.17]
CO/N=C(\C(=O)N[C@H]1C(=O)N2C(C(=O)OC3CCCC3)CS[C@H]12)c1csc(N)n1	[8719442.]
C[C@]1(O)CC[C@@H]2[C@@H]3CCC4=CC(=O)C=C[C@]4(C)[C@H]3CC[C@@]21C	[322890.03]
CC(C)(O[C@@H]1O[C@@H](CO)[C@@H](O)[C@@H](O)[C@@H]1O)[C@H]1CC[C@@](C)(O)[C@@H](O)C1	[8230.107]
COc1cc(O)c2c(=O)c(O)c(-c3ccc(O)cc3)oc2c1[C@@H]1O[C@H](CO)[C@@H](O)[C@@H](O)[C@@H]1O	[625.3644]
CC(=O)OCC1=CO[C@@H](OC(=O)CC(C)C)[C@@H]2C1=C[C@@H](OC(=O)CC(C)(C)OC(C)=O)[C@@]21CO1	[2132.895]
CC1=C(/C=C/C(C)=C/C=C/C(C)=C/C=C\C=C(C)/C=C/C=C(C)/C=C/[C@@]23O[C@@]2(C)CCCC3(C)C)C(C)(C)C[C@H](O)C1	[802.5626]
CNCC[C@H](O)c1ccccc1	[2300999.8]
CCCCCC/C=C\CCCCCCCC(=O)OC[C@H](COC(=O)CCCCCCCCC/C=C\CCCCCCCC)OC(=O)CCCCCCCCCCCCCCCCCCC	[3.8268394e+08]
COc1cc(O[C@@H]2O[C@@H](CO)[C@@H](O)[C@@H](O)[C@@H]2O)c2c(OC)c(C(C)=O)c(O[C@@H]3OC[C@@](O)(CO)[C@@H]3O)cc2c1	[10668.127]
C/C=C(/C)C(=O)O[C@@H]1C2=C(C)C(=O)O[C@]2(O)C[C@H]2CCC(=O)[C@@H](C)[C@]21C	[60488.76]
COc1cc(O)c2c(c1)O[C@H](c1ccc(O)c(OC)c1)[C@@H](O)C2=O	[6489.7476]
O=C(O)c1cccc2ccccc12	[5.057358e+08]
CC(=O)OCC1=CC(=O)c2ccccc2C1=O	[1698002.4]
C/C(=C\CO)CO[C@@H]1O[C@@H](CO)[C@@H](O)[C@@H](O)[C@@H]1O	[293780.06]
Oc1cc2c(cc1O)[C@@H](COc1ccc(C2CCCC2)cc1)OCO2	[8018.623]
COc1cc2c(cc1OC)[C@H]1Oc3ccc(O)cc3OC[C@@H]21	[59456.32]
COc1ccc(-c2oc3cc(OC)c(OC)c(OC)c3c(=O)c2O)cc1	[67510.22]
C[C@H]1O[C@@H](O[C@H]2[C@@H](O)[C@H](O)[C@H](Oc3c(-c4ccc(O)c(O)c4)oc4cc(O)cc(O)c4c3=O)O[C@@H]2CO)[C@@H](O)[C@@H](O)[C@@H]1O	[165.56723]
CC(=O)OC[C@@H]1O[C@@H](Oc2c(-c3ccc(O)cc3)oc3cc(O)cc(O)c3c2=O)[C@@H](OC(C)=O)[C@@H](O)[C@@H]1O	[540.9557]
CC(=O)c1ccc(OCCNC(=O)CCCCCCCCC)cc1	[249560.06]
C[C@]12CC[C@@H]3c4ccc(O)c(c4CC[C@H]3C)[C@@H]1C[C@@H]2O	[4743454.5]
Cc1cccc(-c2cc(=O)c3c(O)cc(O)c([C@@H]4O[C@@H](CO)[C@@H](O)[C@@H](O)[C@@H]4O[C@@H]4O[C@@H](C)[C@@H](O)[C@@H](O)[C@@H]4O)c3o2)c1	[1661.4767]
CC(=N)N1CCC(=O)N(CC(=O)NO)Cc2ccccc21	[2293809.]
C=C1C(=O)O[C@@H]2CC/C=C(\C)CC/C=C(\C)CC[C@@H](OC(=O)/C(C)=C/C)[C@@H]12	[6475.3364]
C[S@@](=O)CCCC/C(=N\OS(=O)(=O)O)S[C@H]1O[C@H](CO)[C@@H](O)[C@H](O)[C@H]1O	[5326.441]
Cc1oc(-c2ccc(F)cc2)nc1C(=O)N1CCCC1	[510325.56]
COC1=C(NCC(=O)O)C[C@@](O)(CO)C/C1=N\[C@H](CO)C(=O)O	[23621.912]
CCOC(=O)C1=C(C)NC2=C(C(=O)CCC2)[C@H]1c1cc(Br)c(OC)c(OC)c1	[78.854]
O=C(/C=C/c1ccc(O)cc1)OC[C@H]1O[C@@H](OC(=O)c2cc(O)c(O)c(O)c2)[C@@H](OC(=O)c2cc(O)c(O)c(O)c2)[C@@H](O)[C@H]1O	[1196.3926]
NC[C@H]1O[C@H](O[C@@H]2[C@@H](O)[C@@H](O[C@H]3O[C@H](CO)[C@@H](O)[C@H](N)[C@@H]3O)[C@H](N)C[C@H]2N)[C@H](O)[C@@H](O)[C@@H]1O	[60444.02]
CCCCC/C=C\C/C=C\C/C=C\C/C=C\C/C=C\CCC(=O)OC[C@H](COC(=O)CCCCCCC/C=C\CCCCCC)OC(=O)CCCCCCCCCCCCC	[4576560.]
C[C@@H]1O[C@H](Oc2c(-c3ccc(O)c(O)c3)oc3cc(O)cc(O)c3c2=O)[C@@H](O[C@@H]2O[C@@H](CO)[C@@H](O)[C@@H](O)[C@@H]2O)[C@@H](O)[C@@H]1O	[333.39517]
O=C(N[C@H](CCC(=O)OCc1ccccc1)C(=O)O)c1ccccc1	[4950622.5]
Oc1ccc([C@H]2Oc3cc(O)cc(O)c3C[C@H]2O)cc1	[11760.574]
O=C(c1cccc2ccccc12)c1cn(CCCCCF)c2ccccc12	[1693479.1]
CN(C)CCCOc1ccccc1C(=O)Nc1ccc(Cl)cc1	[135703.77]
COc1ccc(-c2cc(=O)c3c(O)cc(O[C@@H]4O[C@@H](CO)[C@@H](O)[C@@H](O)[C@@H]4O[C@@H]4O[C@H](C)[C@@H](O)[C@@H](O)[C@@H]4O)cc3o2)cc1O	[954.8349]
CNc1nc(C)nc2c1ncn2[C@@H]1O[C@H](CO)[C@@H](O)[C@@H]1O	[74091.47]
COC(=O)C1=CO[C@@H](O[C@@H]2O[C@@H](CO)[C@@H](O)[C@@H](O)[C@@H]2O)/C(CO)=C/[C@H]1O	[32637.215]
N[C@@H](CCC(=O)N[C@@H](CSCc1ccccc1)C(=O)O)C(=O)O	[400287.22]
C=C1C(=O)O[C@@H]2/C=C(\C)CC/C=C(\C)CC/C=C(/CCO)C(=O)/C=C(\C)C[C@@H]12	[1413.3673]
CCOc1cc([C@H]2C(C(=O)OCCc3ccccc3)=C(C)NC3=C2C(=O)CC(C)(C)C3)cc(Br)c1O	[31.486248]
CCCCCCCCCCCCCCCCCCCCCCCCCCCCCCOC(=O)CCCCCCCCCCCCC	[3.8660458e+08]
COc1ccccc1C(=O)NCCc1ccccc1O	[1211312.]
CC(C)=CCC/C(C)=C/CC/C(C)=C/Cc1ccc(O)cc1	[730.41974]
Cc1cccc(-c2cc(=O)c3c(O)cc(O)c([C@H]4O[C@H](CO)[C@@H](O)[C@@H](O)[C@@H]4O[C@@H]4O[C@@H](C)[C@@H](O)[C@@H](O)[C@@H]4O)c3o2)c1	[1661.4767]
CCCC/C=C\C/C=C\CCCCCCCCCC(=O)OC[C@H](COC(=O)CCCCCCCCCCCCCCCCCCCCC)OC(=O)CCCCCCCCCCCCCCCCCCCCCC	[3.5290447e+09]
CC(CNC(=O)c1ccccc1)c1ccccc1	[15602512.]
C=C1[C@@H]2C[C@@H](OC(C)=O)[C@H]3[C@]4(C)[C@@H](O)C[C@H](O)C(C)(C)[C@H]4[C@@H](OC(C)=O)[C@H](OC(C)=O)[C@@]3(C2)[C@@H]1O	[66980.125]
CCCCC/C=C\C/C=C\C/C=C\CCCCCCC(=O)OC[C@H](COC(=O)CCCCCCC/C=C\C/C=C\CCCCCC)OC(=O)CCCCCCC/C=C\C/C	[5217333.]
C[C@H](N)C(=O)N[C@H](Cc1ccccc1)C(=O)O	[1800084.5]
CC/C=C\C/C=C\C/C=C\C/C=C\C/C=C\C/C=C\CCC(=O)OC[C@H](COC(=O)CCCCCCCCCCCCCCCCCCCCC)OC(=O)CCCCCCC	[18807698.]
CC(C)CCC[C@@H](C)[C@H]1CC[C@@]2(C)[C@@H]3CC[C@@H]4[C@](C)(CO)[C@H](O)CC[C@@]45C[C@]35CC[C@]12C	[160893.31]
CCCCC/C=C\C/C=C\C/C=C\C/C=C\CCCC(=O)O[C@@H](COC(=O)CCCCCCCCCCCCCCCC)COC(=O)CCCCCCCCCCCCCCCCCCCC	[1.9220293e+08]
CCC[C@@H](CCC[C@@H](O)CCC(=O)O)OC	[1321984.5]
Nc1c(F)cccc1F	[2.3003384e+09]
NC[C@H]1O[C@H](O[C@@H]2[C@@H](O)[C@@H](O)[C@@H](OCCc3ccccc3)O[C@H]2CO[C@@H]2O[C@@H](CO)[C@@H](O)[C@H](O)[C@@H]2O)[C@@H](O)[C@H](O)[C@@H]1O	[16762.732]
NC(=O)c1ccc(NC(=O)c2ccccc2)cc1	[38069780.]
CN[C@H](C)C(=O)N1CCC[C@H]1C(=O)O	[47503468.]
CCCCC/C=C\C/C=C\C/C=C\C/C=C\C/C=C\CCC(=O)OC[C@@H](COC(=O)CCCCCCC/C=C\CCCCCC)OC(=O)CCCCCCCCC/C=C	[1291323.8]
COc1ccc(C(=O)Nc2ccc(C(F)(F)F)cc2)c(OC)c1	[88008.12]
COc1ccc2c(c1OC)O[C@H](O[C@H]1O[C@@H](CO)[C@@H](O)[C@@H](O)[C@H]1O)C(=O)N2	[232985.44]
COc1ccc2c(c1OC)O[C@H](O[C@H]1O[C@@H](CO)[C@@H](O)[C@@H](O)[C@@H]1O)C(=O)N2O	[149622.2]
CC/C=C\C/C=C\C/C=C\C/C=C\C/C=C\C/C=C\CCC(=O)OC[C@@H](COC(=O)CCCCCCCCCCC/C=C\CCCCCCCC)OC(=O)CCCC	[1338622.9]
CCCCC/C=C\C/C=C\C/C=C\C/C=C\CCCCCC(=O)OC[C@@H](COC(=O)CCCCCCCCCCCCCCCCCCCCCCCCC)OC(=O)CCCCCCCCC	[90461472.]
CC/C=C\C/C=C\C/C=C\CCCCCCCC(=O)OC[C@@H](COC(=O)CCCCCCCCC/C=C\CCCCCCCC)OC(=O)CCCCCCCCCCCCCCCCCCC	[52244160.]
Oc1ccc([C@@H]2Oc3ccc(-c4ccc(O)cc4)cc3[C@@H]2C)cc1	[16236.155]
CN(C(=O)c1ccccc1)C(=O)c1ccccc1	[8128212.]
NCCc1ccc(Oc2ccc(C(F)(F)F)cc2)cc1	[78190.086]
CC(=O)OC[C@]12[C@H](C=C(C)[C@H](O)[C@@H]1O)O[C@@H]1[C@H](OC(C)=O)C[C@@]2(C)[C@@]12CO2	[94504.14]
CC(C)[C@H](NC(=O)c1nn(CCCCCl)c2ccccc12)C(N)=O	[63418.168]
CC(=O)O[C@H]1CC(C)(C)C[C@@H]2[C@@]13CO[C@@]21CC[C@@H]2[C@]4(C)CC[C@H](O)C(C)(C)[C@@H]4CC[C@@]2(C)[C@@]1(C)C[C@@H]3O	[34448.6]
Cc1cc(O)c2c(c1)C(=O)c1cc(O[C@H]3O[C@H](CO)[C@@H](O)[C@H](O)[C@@H]3O)cc(O)c1C2=O	[1118.7578]
C=C(C)[C@@H]1CC[C@@]2(C1)C[C@H](O)C[C@H](O)[C@@H]2C	[556698.6]
CN1CC[C@]23c4c5ccc(O)c4O[C@H]2C(=O)C=C[C@@H]3[C@H]1C5	[41133652.]
O=C1c2ccccc2OC[C@H](O)[C@@H](O)[C@H]1O	[4133209.2]
O=C(O)[C@@H]1CCCN1C(=O)O	[2.8718386e+11]
CC/C=C\C/C=C\C/C=C\C/C=C\C/C=C\CCCC(=O)OC[C@@H](COC(=O)CCCCCCCCCCCCCCCCCCCCCCC)OC(=O)CCCCCCCCCC	[57540524.]
OC1[C@@H](O)[C@H](O)[C@@H](O)[C@@H](O)O[C@@H]1O[C@@H]1O[C@@H](CO)[C@@H](O)[C@@H](O)[C@@H]1O	[197752.16]
CC1(C)C(=O)CC[C@]2(C)[C@@H]1CC[C@]13C=C[C@](C)(C1)C(=O)C[C@@H]32	[645973.8]
CC1=CC(=O)CC(C)(C)[C@@]1(O)CC[C@@H](C)O[C@@H]1O[C@@H](CO[C@@H]2OC[C@@H](O)[C@@H](O)[C@@H]2O)[C@@H](O)[C@@H](O)[C@@H]1O	[8801.906]
Cn1cnc2c1c(=O)n(C)c(=O)n2C	[4.0500846e+09]
COc1cc(/C=C/C(=O)OC/C(C#N)=C/C(C)=C\CO[C@@H]2O[C@@H](CO)[C@@H](O)[C@@H](O)[C@@H]2O)cc(OC)c1O	[11586.339]
CC(C)(C)OC(=O)N1CCC(C)(C)O1	[1605676.6]
CC1=C[C@H]2O[C@H]3[C@@H](O)[C@@H](O)[C@@](C)([C@@]34CO4)[C@@]2(CO)C[C@@H]1O	[3227144.2]
OC[C@H]1O[C@@H](Oc2cc(O)cc(/C=C/c3ccc(O)cc3O)c2)[C@@H](O)[C@@H](O)[C@@H]1O	[969.127]
C=C1C(=O)O[C@@H]2[C@H]1CC[C@@](C)(O)[C@@H]1CC[C@@](C)(O)[C@@H]21	[443917.53]
O=[N+]([O-])c1ccc(Cn2ccnc2)c([N+](=O)[O-])c1	[1.024137e+09]
Cc1cccc(C)c1C(=O)O[C@H]1O[C@H](CO)[C@@H](O)[C@@H](O)[C@@H]1O	[41797.89]
CCOC(=O)N1CCCC([C@]2(C)N(C)Cc3ccccc32)CC1	[3570995.8]
CC(C)=CCc1c(O)cc(O)c2c(=O)c(-c3ccc(O)cc3O)coc12	[501.16846]
CCCC/C=C\CCCCCCCC(=O)OC[C@H](COC(=O)CC/C=C\C/C=C\C/C=C\C/C=C\C/C=C\CCCCC)OC(=O)CCCCCCC/C=C\CCC	[1386819.8]
CC[C@@H]1N(C)C(=O)[C@@H]2[C@@H](CCSSCC)[C@]3(C(=O)Nc4ccc(O)cc43)[C@@H]2CS1	[50110.04]
OC[C@@H]1O[C@@H](OC[C@@H]2O[C@@H](OC3[C@@H](O)[C@@H](O)[C@@H](O)O[C@@H]3CO)[C@@H](O)[C@H](O)[C@@H]2O)[C@@H](O)[C@H](O)[C@@H]1O	[38815.06]
OC[C@@H]1O[C@H](OC[C@@H]2O[C@@H](O)[C@@H](O)[C@@H](O)[C@@H]2O)[C@@H](O)[C@H](O)[C@@H]1O	[1041799.]
CC/C=C\C/C=C\C/C=C\C/C=C\CCCCC(=O)OC[C@H](COC(=O)CCCCCCCCC/C=C\CCCCCCCC)OC(=O)CCCCCCC/C=C\CCCC	[2758983.2]
CC(=O)O[C@H]1CC[C@]2(C)[C@H](CC[C@]3(C)[C@@H]2CC=C2[C@@H]4[C@@](C)(O)CC[C@@]4(C)CC[C@]23C)C1(C)C	[17769.508]
COc1cc(O)c2c(c1)C(=O)c1ccc(O[C@H]3O[C@@H](CO)[C@@H](O)[C@@H](O)[C@@H]3O)c(O)c1C2=O	[1472.0527]
CC/C=C\C/C=C\C/C=C\C/C=C\C/C=C\CCCC(=O)OC[C@H](COC(=O)CCCCCCCCCCC/C=C\C/C=C\CCCCC)OC(=O)CCCCCC	[2732760.2]
OC[C@H]1O[C@H](Oc2cc(O)c3c(ccc4ccc(O)cc43)c2)[C@@H](O)[C@@H](O)[C@@H]1O	[1654.3048]
CC(C)CC(=O)O[C@H]1OC=C(CO[C@H]2O[C@@H](CO)[C@@H](O)[C@@H](O)[C@@H]2O)[C@@H]2[C@@H]3O[C@@H]3[C@@](O)(CO)[C@@H]12	[3752.5122]
COc1ccccc1C(=O)OCC1CCCCC1	[265443.1]
O=C(CCCCCCCCc1ccc(O)cc1)NCCc1ccccc1	[40232.77]
CCCCC/C=C\C/C=C\C/C=C\C/C=C\CCCCCC(=O)OC[C@H](COC(=O)CCCCCCCCCCCCCCCCCCCCC)OC(=O)CCC/C=C\C/C=C	[6266599.5]
CO[C@H]1[C@H](O)[C@H](CO)O[C@@H](O[C@@H]2[C@@H](COS(=O)(=O)O)O[C@@H](C)[C@@H](OS(=O)(=O)O)[C@@H]2O)[C@H]1OS(=O)(=O)O	[240.35664]
COc1ccc2c(c1)O[C@@H](O[C@@H]1O[C@@H](CO)[C@@H](O)[C@@H](O)[C@@H]1O)C(=O)N2	[66143.87]
CCOC(=O)CCCCCCCCCCCCCOCCOCCOCCOCCOCCOCCOCCOCCCOC(=O)c1cccc(C)c1	[inf]
COc1cc(/C=C/C(=O)OC[C@@H]2O[C@@H](OC(C)(C)[C@@H]3Cc4cc5ccc(=O)oc5c(O)c4O3)[C@@H](O)[C@@H](O)[C@@H]2O)cc(OC)c1O	[13599.455]
N[C@@](CCCC[B-](O)(O)O)(C(=O)O)C(=O)O	[7011515.5]
COc1ccc(O)c(C(=O)O)c1	[5935151.]
COc1ccc(-c2cc(=O)c3c(O)cc(O[C@H]4O[C@@H](CO)[C@@H](O)[C@@H](O)[C@H]4O[C@H]4O[C@@H](C)[C@@H](O)[C@H](O)[C@@H]4O)cc3o2)cc1O	[954.8349]
OC[C@@H]1O[C@@H](Oc2cc(O)c3c(c2)O[C@@H](c2ccc(O)c(O)c2)[C@H](O)C3)[C@@H](O)[C@@H](O)[C@@H]1O	[402.43182]
C[C@]12CC[C@H]3[C@@H](CC[C@H]4C[C@@H](O)CC[C@@]43C)[C@@H]1CC[C@@H]2O	[95988.16]
O=C(O)CCNC(=O)Cc1ccccc1	[777419.1]
CN1[C@H]2CCC[C@H]1CC(=O)C2	[2.0660769e+09]
O=c1oc2ccccc2c2c1C(=O)c1ccccc1C2=O	[17250258.]
C[C@@]12CCC[C@@](C)(C(=O)O)[C@@H]1CC[C@@]13C[C@@H]4[C@@H](C[C@@H]21)[C@@]4(C)[C@H]3O	[19240386.]
Cc1nnc(CN2CCN(Cc3ccccc3)CC2)o1	[1461193.5]
O=C(O)CC[C@]1(C(=O)O)CCC(=O)c2ccccc21	[673236.06]
O=C(O)CCCCCNC(=O)c1ccc([N+](=O)[O-])cc1	[10870557.]
CCCCC/C=C\C/C=C\C/C=C\C/C=C\CCCC(=O)O[C@H](COC(=O)CCCCCC/C=C\C/C=C\C/C=C\CCCCC)COC(=O)CCCCCCCC	[4235965.5]
O[C@@H]1CCC[C@@H]1F	[7.708337e+10]
CCCCCCCC/C=C\CCCCCCCCCCCCCC(=O)OC[C@H](COC(=O)CCCCCCC/C=C\CCCCCCCC)OC(=O)CCCCCCCCCCCCCCCCCCCCC	[1.4746615e+09]
C[C@]1(C(=O)O)CCC[C@]2(C)[C@H]3CC[C@@H]4C[C@]3(C=C4CO)[C@H](O)C[C@@H]12	[384258.5]
SCc1ncc(CNCCc2ccccc2)cn1	[942255.75]
CC1=C[C@H]2O[C@H]3[C@@H](O)C[C@@](C)([C@@]34CO4)[C@@]2(CO)[C@@H](O)C1=O	[16002797.]
COc1ccc2c(c1)O[C@H](c1ccc(O[C@H]3O[C@@H](CO)[C@@H](O)[C@@H](O)[C@@H]3O)c(OC)c1)C2	[9123.01]
CCN1CCC[C@H]1CNS(=O)(=O)c1ccccc1	[428674.6]
CCCCC/C=C\C/C=C\C/C=C\C/C=C\CCCCCC(=O)O[C@H](COC(=O)CCCCCCC/C=C\CCCCCCCC)COC(=O)CCCCCCCCCCCCCC	[10839792.]
COc1cc(O)c(C(C)=O)c(O[C@@H]2O[C@H](CO)[C@@H](O)[C@@H](O)[C@@H]2O)c1	[8084.589]
O=C1[C@H](O)O[C@H](CO)[C@@H]1O	[1.5302886e+10]
CC/C=C\C/C=C\C/C=C\C/C=C\C/C=C\CCCC(=O)O[C@H](COC(=O)CCCCCCC/C=C\C/C=C\CCCCCC)COC(=O)CCCCCCC/C	[3064936.]
OC[C@@H]1O[C@@H](OC[C@@H]2O[C@@H](OC3[C@@H](O)[C@@H](O)[C@@H](O)O[C@@H]3CO)[C@@H](O)[C@@H](O)[C@@H]2O)[C@@H](O)[C@@H](O)[C@@H]1O	[38815.06]
Cc1cc2c(c(C)c1CCO[C@H]1O[C@@H](CO)[C@@H](O)[C@@H](O)[C@@H]1O)C(=O)[C@@H](C)C2	[31984.686]
C[C@H](O)[C@H](C)S	[1.00400216e+08]
O=C(O)CCCCCCCCCCCCCCCCCCCCCCO	[3193229.5]
C[C@H]1O[C@@H](Oc2c(-c3ccc(O)cc3)oc3cc(O[C@H]4OC[C@@H](O)[C@@H](O)[C@@H]4O)cc(O)c3c2=O)[C@@H](O)[C@@H](O)[C@@H]1O	[1149.7819]
O=C1C[C@H](c2ccc(O)cc2)Oc2cc(O[C@H]3O[C@H](CO)[C@@H](O)[C@H](O)[C@@H]3O)ccc21	[1573.1594]
Cc1cc(O)c2c(c1)C(=O)c1cccc(O[C@H]3O[C@H](CO)[C@@H](O)[C@@H](O)[C@@H]3O)c1C2=O	[1765.6093]
CCCCCCCCCCCCCCCCCCCCCCCCCCCCCCOCCCCC(=O)CCCCCCCCCCCCC	[1.3222209e+09]
C[C@@H](O)CCCn1cc(C(=O)c2cccc3ccccc23)c2ccccc21	[200995.47]
C/C=C(\C)C(=O)O[C@@H]1C2=C(C)C(=O)O[C@H]2C[C@@H]2CC[C@@H](O)[C@@H](C)[C@]21C	[84277.266]
C=C1/C(=C/C=C2\CCC[C@]3(C)[C@H]([C@H](C)CCCC(C)(C)O)CC[C@@H]23)C[C@@H](O)C[C@@H]1O	[88.87855]
CC1=C[C@H]2c3c(cc4oc5cc(C)cc(O)c5c4c3C)O[C@]3(O)C(=O)c4oc5cc(C)cc(O)c5c4[C@@](C)(C1)[C@@H]23	[2532.0967]
OC[C@H](O)[C@@H](O)[C@@H](O)c1cnc2ccccc2c1	[528911.56]
CC/C=C\C/C=C\C/C=C\C/C=C\C/C=C\CCCC(=O)OC[C@H](COC(=O)CCCCCCC/C=C\CCCCCC)OC(=O)CCCCCCCCCCCCCCC	[5860911.]
CC/C=C\C/C=C\C/C=C\CCCCCCCC(=O)OC[C@H](COC(=O)CCCCCCC/C=C\CCCCCCCC)OC(=O)CCCCCCCCCCCCCCCCCCCCC	[57375696.]
O=c1[nH]cnc2c1ncn2[C@@H]1O[C@H](COP(=O)(O)O)[C@@H](O)[C@H]1O	[517261.75]
O=C1NC(=O)[C@@H]2[C@H](O)[C@@H](O[C@H]3O[C@H](CO)[C@@H](O)[C@H](O)[C@H]3O)[C@H]12	[3745942.]
C[N+](C)(C)CCCCCCCCCCc1ccccc1	[450924.97]
C[C@H](C=C(c1cccs1)c1cccs1)N(C)C	[105160.484]
CSCC/C=C\C/C(=N\OS(=O)(=O)O)S[C@@H]1O[C@H](CO)[C@@H](O)[C@@H](O)[C@@H]1O	[5884.5083]
Nc1nc2c(ncn2[C@@H]2O[C@H](COP(=O)(O)O)[C@@H](O)[C@H]2O)c(=O)[nH]1	[675089.6]
CCCC/C=C\C/C=C\CCCCCCCCCC(=O)OC[C@H](COC(=O)CCCCCCC/C=C\CCCCCC)OC(=O)CCCCCCCCCCCCC/C=C\C/C=C\C	[9716559.]
C[C@H]1[C@@H](C)CC[C@@]2(C)CC[C@]3(C)C(=CC(=O)[C@@H]4[C@@]5(C)CC[C@@H](O)[C@@](C)(C(=O)O)[C@@H]5CC[C@]43C)[C@H]12	[18144.328]
C[C@@H](O)C/C(=N\OS(=O)(=O)O)S[C@@H]1O[C@@H](CO)[C@@H](O)[C@@H](O)[C@@H]1O	[5105.4995]
CCCCCCCCCCCCCCCCCCCCCCCCCC(=O)OC[C@H](CO[P@@](=O)(O)O[C@H]1[C@@H](O)[C@@H](O)[C@@H](O)[C@@H](O)[C@@H]1O)OC(=O)CCC(=O)CCCCCCCCCC	[3.641454e+26]
CC(C)C[C@H](NC(=O)[C@H](N)Cc1c[nH]c2ccccc12)C(=O)O	[136469.88]
CC(=O)O[C@H]1CC[C@@]2(C)[C@@H](CC[C@]3(C)[C@@H]2CC=C2[C@@H]4[C@@](C)(O)CC[C@@]4(C)CC[C@@]23C)C1(C)C	[17769.508]
O=c1cc(-c2ccc(O)c(O)c2)oc2cc(O)c(O[C@H]3O[C@@H](CO)[C@@H](O)[C@H](O)[C@@H]3O)c(O)c12	[1230.1372]
COc1ccc([C@@H]2COc3c(ccc4c3C=CC(C)(C)O4)C2)cc1	[1127.6292]
CC(=O)Nc1ccc(O)cc1C(=O)O	[333805.34]
CCCC/C=C\C/C=C\CCCCCCCCCC(=O)O[C@H](COC(=O)CCCCCCC/C=C\CCCCCC)COC(=O)CCCCCCCCCCCCCCCCCCCCC	[98324688.]
C[C@@H]1O[C@@H](O[C@@H]2[C@@H](O)[C@H](O)[C@H](Oc3c(-c4ccc(O)c(O)c4)oc4cc(O)cc(O)c4c3=O)O[C@H]2CO)[C@@H](O)[C@@H](O)[C@@H]1O	[165.56723]
COc1ccccc1OCCNC[C@H]1COc2cc3c(cccc32)C1	[13150064.]
CC/C=C\C/C=C\C/C=C\C/C=C\C/C=C\C/C=C\CCC(=O)OC[C@@H](COC(=O)CCCCCCC/C=C\CCCCCCCC)OC(=O)CCCCCCCC	[2697694.5]
CCCC[C@@H]1CCCCC(=O)O1	[1105318.]
C[C@H]1CC[C@H]2[C@@H](C)CC[C@H](c3ccc(Cl)cc3)N2C1	[52672.062]
CC/C=C\C/C=C\C/C=C\C/C=C\C/C=C\C/C=C\CCC(=O)OC[C@H](COC(=O)CCCCCCC/C=C\C/C=C\CCCCCC)OC(=O)CCCC	[767381.4]
NC(=O)CCCCCCCCCCO	[1403694.6]
Nc1nc2c(ncn2[C@@H]2O[C@@H](COP(=O)(O)O)[C@@H](O)[C@H]2O)c(=O)[nH]1	[675089.6]
C[C@H]1C(=O)O[C@H]2C[C@@]34[C@@H]5OC(=O)[C@]3(O[C@@H]3OC(=O)[C@H](O)[C@@]34[C@H](O)[C@@](C)(CO)[C@@H]5NC(C)=O)[C@@H]12	[22961060.]
C=C1CC[C@H]2C(C)(C)[C@H](O)CC[C@@]2(C)[C@@H]1COc1ccc2ccc(=O)oc2c1	[1657.6212]
COC(=O)[C@H]1CC(C)(C)C[C@@H]2[C@@]13CO[C@@]21CC[C@@H]2[C@]4(C)CC[C@H](O)C(C)(C)[C@@H]4CC[C@@]2(C)[C@@]1(C)C[C@@H]3O	[239652.83]
Cc1[nH]c2ccccc2c1CCNC(=O)c1cc(F)ccc1Cl	[26174.365]
CCN(CC)CCOCCOC(=O)CCCCCCCCCCCCC	[15401219.]
COc1cc(-c2cc(=O)c3c(O)cc(O[C@H]4O[C@@H](CO)[C@@H](O)[C@@H](O)[C@@H]4O)cc3o2)ccc1O	[1626.886]
Cc1[nH]c2ccccc2c1CCNC(=O)c1c(F)cccc1F	[37816.67]
O=C(O)C[C@]1(O)C(=O)Nc2ccc(O[C@H]3O[C@@H](CO)[C@@H](O)[C@H](O)[C@@H]3O)cc21	[57734.195]
CCCCC/C=C\C/C=C\C/C=C\C/C=C\C/C=C\CCC(=O)OC[C@@H](COC(=O)CCCCCC/C=C\C/C=C\C/C=C\CCCCC)OC(=O)CCC	[1156094.4]
COc1ccc2c(c1)C(=O)c1c(O)ccc(O)c1C2=O	[203087.2]
C=CCNC1(CC=C(C)C)CC1	[423048.5]
COc1ccc(-c2oc3cc(OC)cc(O)c3c(=O)c2O)cc1	[17470.043]
Cc1cccc(CCCCCCC(=O)O)c1	[107679.75]
C=C1C(=O)O[C@H]2/C=C(\C)CC/C=C(/C(=O)O[C@@H]3O[C@H](CO)[C@@H](O)[C@@H](O)[C@@H]3O)C[C@H]12	[7078.86]
C=C1[C@@H](OC(=O)/C=C(\C)CC)C[C@@H](C(C)C)[C@H]2/C(=C/C)C(=O)[C@H](OC(=O)[C@H](C)CC)[C@@H]12	[608.66364]
C=C1[C@@H](OC(=O)/C=C(\C)CC)C[C@@H](C(C)C)[C@H]2/C(=C/C)C(=O)[C@H](OC(=O)/C(C)=C/C)[C@H]12	[781.28217]
CO[C@@]12CC[C@@]3(C)[C@H](CC[C@H]3[C@@H](C)/C=C/[C@@H](C)C(C)C)C1=CC(=O)O2	[34793.33]
CN(Cc1ccccc1)C(=O)CCc1ccccc1	[6343383.5]
C[C@H](CO[C@H]1O[C@@H](CO)[C@@H](O)[C@@H](O)[C@@H]1O)[C@@H]1C[C@H](O)CN1	[331111.6]
C[C@H](CCC(=O)O)[C@H]1CC[C@H]2[C@@H]3CC[C@@H]4C[C@@H](O)CC[C@]4(C)[C@H]3CC[C@@]21C	[20915.365]
C=C(C)[C@H]1CC[C@]2(CO)CC[C@@]3(C)[C@@H](CC[C@@H]4[C@]3(C)CC[C@H]3C(C)(C)[C@@H](O)[C@@H](O)C[C@]43C)[C@H]12	[7704.583]
CCCCCCCC/C=C\CCCCCCCC(=O)OC[C@@H](COC(=O)CCCCCCCCCCCCCCCCC)OC(=O)CCCCCCCCCCCCCCCCCCCCC	[3.8806687e+09]
C=C[C@](C)(CC/C=C(\C)CCC=C(C)C)O[C@@H]1O[C@@H](CO)[C@@H](O)[C@@H](O)[C@@H]1O	[1001.7]
Cc1ccc(-c2nc(-c3ccccc3)on2)cc1	[25672628.]
CCCC/C=C\CCCCCCCC(=O)O[C@H](COC(=O)CCC/C=C\C/C=C\C/C=C\C/C=C\CCCCC)COC(=O)CCCCCCCCCCC/C=C\CCCC	[3532611.8]
CN(C)CCCCCCNC(=O)c1ccccc1	[2539988.8]
O=C(O)CCCNCC1=N/C(=C/c2ccccc2)C1=O	[98421.26]
COc1ccc(C(=O)CCNC(=O)c2ccc(OC)cc2)cc1	[290304.8]
C=C1[C@@H]2CC[C@H](C2)[C@]1(C)CC/C=C(\C)COC(C)=O	[2953043.2]
C[C@@]1(O)CCCC[C@@H]1C(=O)O	[10741618.]
CCCC/C=C\C/C=C\CCCCCCCCCC(=O)OC[C@H](COC(=O)CCCCCCCCC/C=C\CCCCCC)OC(=O)CCCCCCCCCCCCC/C=C\CCCCC	[31271116.]
OC[C@H]1O[C@H](Oc2cc(O)c3c(cccc3O)c2)[C@@H](O)[C@@H](O)[C@@H]1O	[7859.72]
C/C=C/C=C/C=C/C(=O)NCCCCCCNC(=O)CCCCCCCC	[45174.473]
COc1cc(C[C@@H]2CO[C@H](O)[C@H]2Cc2cc(OC)c(OC)c(OC)c2)ccc1O	[58405.277]
COCCCCCCCCCCCCCCCCCCCCCCO	[60168684.]
COc1ccc2c(c1OC)O[C@@H](O[C@@H]1O[C@@H](CO)[C@@H](O)[C@@H](O)[C@@H]1O)C(=O)N2O	[149622.2]
C[C@H]1C[C@@H](O)[C@@]2(C)[C@@H](C)C(=O)CC[C@@H]2[C@@]1(C)COc1ccc2ccc(=O)oc2c1	[24611.676]
COc1cccc(O)c1C(=O)O[C@@H]1[C@@H](O)CO[C@@H](O[C@@H]2[C@H](O)[C@@](C)(CO)[C@H](O)[C@H]2O)[C@@H]1C	[9461.79]
NC(=O)c1cc([N+](=O)[O-])ccc1NCc1ccccc1	[2759762.5]
COc1ccc(C(=O)Nc2ccc(Cl)cc2)cc1OC	[670417.56]
O=C(CCCCCCc1ccccc1)C(F)(F)F	[938759.44]
N#Cc1ccccc1OCc1ccccc1	[2404452.8]
COc1ccc(/C=C/C(=O)Nc2ccc(Cl)cc2)cc1O	[228638.]
CCC[C@@H](CCC[C@@H](O)CCC(=O)O)O[C@@H]1O[C@@H](CO)[C@@H](O)[C@@H](O)[C@@H]1O	[18292.705]
CCCC(=O)NCc1ccc(O[C@@H]2O[C@H](C)[C@@H](O)[C@@H](O)[C@@H]2O)cc1	[47342.168]
COc1cc(O)c2c(O[C@@H]3O[C@H](CO)[C@@H](O)[C@@H](O)[C@@H]3O)cccc2c1	[5898.15]
COc1cc(O)c2c(=O)c(O[C@H]3OC[C@@H](O)[C@@H](O)[C@@H]3O)c(-c3ccc(O)c(O[C@@H]4O[C@@H](C)[C@@H](O)[C@@H](O)[C@@H]4O)c3)oc2c1	[1184.8619]
CC(C)CCC[C@@H](C)[C@H]1CC[C@H]2[C@H]3CC=C4CC[C@@H](O)CC[C@]4(C)[C@H]3CC[C@@]21C	[149.21538]
O[C@H]1CN[C@H](c2nc(-c3ccc(F)cc3)no2)C1	[549751.8]
O=C(/C=C/c1ccc(O)cc1)O[C@@H]1[C@H](Oc2cc(O)c3c(=O)c(-c4ccc(O)cc4)coc3c2)O[C@H](CO)[C@@H](O)[C@@H]1O	[115.60473]
O=c1cc(-c2ccc(O)cc2)oc2cc(O)c([C@H]3O[C@H](CO)[C@H](O)[C@H](O)[C@H]3O[C@@H]3O[C@H](CO)[C@@H](O)[C@H](O)[C@@H]3O)c(O)c12	[102.29326]
COc1cc(C(=O)OC[C@@]2(O)CO[C@H](O[C@@H]3[C@@H](O)[C@@H](O)[C@@H](CO)O[C@@H]3Oc3ccc(C(C)=O)cc3)[C@@H]2O)cc(OC)c1O	[7855.7485]
OC[C@@H]1O[C@H](Oc2cc(O)cc3c2C[C@H](O)[C@@H](c2ccc(O)c(O)c2)O3)[C@@H](O)[C@@H](O)[C@@H]1O	[232.40335]
COc1cc(CCCO)ccc1O[C@H](CO)CO[C@@H]1O[C@H](CO)[C@@H](O)[C@@H](O)[C@@H]1O	[26553.664]
CC(=O)N[C@H]1[C@H](O)O[C@H](CO)[C@@H](O)[C@@H]1O[C@@H]1O[C@H](CO)[C@H](O)[C@H](O)[C@H]1O	[31636.723]
COC(=O)C1=CO[C@@H](O[C@H]2O[C@@H](CO)[C@@H](O)[C@@H](O)[C@@H]2O)[C@@H]2[C@@H]1C=C[C@@]21C=C[C@@]2([C@H](O)CO1)C(=O)O2	[7538.9004]
COc1ccc(C(=O)CCCCCCCCCCCC(=O)O)cc1OC	[67651.75]
CCOc1ccccc1C(=O)NCCc1ccccc1	[701385.94]
Nc1c2c(cc3c1COc1ccccc1-3)CCC2	[2806231.2]
CCC[C@@H]1C(=O)CCN1C	[4.3127567e+09]
CNCc1cc(-c2ccc(C#N)cc2)cc(OC)c1	[302541.62]
O=C(CCc1ccccc1)c1c(O)cccc1O	[1033355.6]
COc1cc(OC)cc(C(=O)Nc2ccc3c(c2)OCO3)c1	[11664720.]
CCc1ccc2c(c1)c(CC(=O)O)c(C)n2C(=O)c1ccccc1	[18086876.]
CC/C=C\C/C=C\C/C=C\C/C=C\C/C=C\C/C=C\CCC(=O)OC(COC(=O)CCCCCCCCCCCCCCCCCCCCCCC)COC(=O)CCCCC	[13289551.]
O=[N+]([O-])c1ccccc1-c1ccccc1	[65830264.]
O=C1CCCN1S(=O)(=O)c1ccc(C(F)(F)F)cc1	[8572201.]
C=C(C)[C@@H]1CC[C@@]2(CO)CC[C@@]3(C)[C@@H](CC[C@@H]4[C@]3(C)CC[C@H]3C(C)(C)[C@@H](O)CC[C@@]34C)[C@H]12	[6095.6816]
CCC(=O)OCc1ccccc1OC	[455918.1]
O=C(/C=C/c1ccccc1)O[C@@H]1O[C@@H](CO[C@@H]2O[C@@H](CO)[C@@H](O)[C@H](O)[C@@H]2O)[C@@H](O)[C@H](O)[C@@H]1O	[27006.752]
CC(=O)O[C@H]1CC[C@@]2(C)[C@@H](CC[C@@]3(C)[C@@H]2CC=C2[C@@H]4[C@@](C)(O)[C@@H](C)CC[C@@]4(C)CC[C@@]23C)C1(C)C	[7491.6265]
COc1ccc(C(=O)Nc2ccc(N3CCOCC3)c(F)c2)cc1OC	[427346.34]
COC(=O)C1=CO[C@H](O[C@@H]2O[C@@H](CO)[C@@H](O)[C@@H](O)[C@@H]2O)/C(=C/COC(C)=O)[C@@H]1CC(=O)OCCc1ccc(O)c(O)c1	[94.641716]
COC(=O)C1=C(C)NC(C)=C(C(=O)OC(C)C)[C@H]1c1ccccc1	[3817.9868]
CCC1=C(C)C(=O)O1	[1.5679722e+11]
C[C@H]1CC[C@]2(C(=O)O)CC[C@@]3(C)C(=CC[C@@H]4[C@@]5(C)C[C@@H](O)[C@@H](O)[C@](C)(C(=O)O)[C@@H]5CC[C@]43C)[C@@H]2[C@@]1(C)O	[170256.61]
CC/C=C\C/C=C\C/C=C\C/C=C\CCCCC(=O)OC[C@@H](COC(=O)CCCCCCCCCCCCCCCCCCC)OC(=O)CCC/C=C\C/C=C\C/C=C	[2914000.5]
NS(=O)(=O)c1ccc(-c2ccccc2)cc1	[1471294.9]
CCCCC/C=C\C/C=C\CCCCCCCCCCCC(=O)OC[C@H](COC(=O)CCCCCCC/C=C\C/C=C\CCCCCC)OC(=O)CCCC/C=C\C/C=C\C	[4740180.5]
O=C1C=CCN1	[9.930754e+10]
CCCCNC(=O)c1ccc(OC)cc1	[2402660.2]
CCCCC/C=C\C/C=C\C/C=C\C/C=C\CCCC(=O)O[C@H](COC(=O)CCCCCCC/C=C\CCCCCC)COC(=O)CCCCCCCCCCC/C=C\CC	[4012356.2]
O=C(O)CCCCCCCCCCCCCCCCCCCCO	[1966438.2]
C=C1C(=O)O[C@@H]2/C=C(/C)CC/C=C(/C(=O)O[C@H]3O[C@@H](CO)[C@@H](O)[C@@H](O)[C@@H]3O)CC[C@@H]12	[8072.5625]
O=c1cc(-c2ccc(O)c(O)c2)oc2cc(O[C@@H]3O[C@@H](CO)[C@@H](O)[C@@H](O)[C@H]3O)c(O)c(O)c12	[2611.062]
CCCCC/C=C\C/C=C\C/C=C\CCCCCCC(=O)OC[C@H](COC(=O)CCCCCCC/C=C\CCCCCCCC)OC(=O)CCCCCCCCC/C=C\CCCCC	[9878556.]
O=C(O)CCC/C=C\C[C@@H]1[C@@H](O)C[C@@H](O)[C@@H]1/C=C/[C@@H](O)COc1ccccc1	[676.75946]
CC(=O)N[C@@H]1[C@H](OC(C)=O)O[C@H](COC(C)=O)[C@@H](OC(C)=O)[C@@H]1OC(C)=O	[66329.58]
CC1=C(C(=O)O)N2C(=O)[C@@H](NC(=O)[C@@H](N)c3ccccc3)[C@H]2SC1	[8800082.]
COc1nc(C/C=C(\C)C/C=C/C(C)=C/[C@@H](C)[C@@H](OC)[C@@]2(C)O[C@H]2C)c(C)c(O)c1OC	[6395.1436]
N[C@H](Cc1ccc(O)c(O)c1)C(=O)O	[9368720.]
COC(=O)C1=CO[C@@H](O[C@@H]2O[C@@H](CO)[C@@H](O)[C@@H](O)[C@@H]2O)/C(=C\C#N)[C@@H]1CCC(=O)O	[1494.0168]
NC(=O)c1cc(NC(=O)CN2CCc3ccccc3C2)cc([N+](=O)[O-])c1	[2641825.2]
CCCCCCCC/C=C\CCCCCCCC(=O)OC[C@@H](CO[P@@](=O)(O)O[C@H]1[C@@H](O)[C@@H](O)[C@@H](O)[C@@H](OP(=O)(O)O)[C@@H]1O)OC(=O)CCCCCCC/C=C\C	[1016.9293]
CNC[C@H](O)c1ccccc1	[2630953.8]
CC(=O)O[C@@H]1CC[C@]2(C)[C@H](CC[C@@]3(C)[C@@H]2CC(=O)[C@@]24OC(=O)[C@@]5(CCC(C)(C)C[C@H]52)CC[C@@]34C)C1(C)C	[287829.53]
COC(=O)c1ccccc1OC/C=C/c1ccccc1	[1882886.5]
COc1cccc2c1C(=O)c1c(O)c3c(c(O)c1C2=O)C[C@@](O)(C(=O)CO)C[C@@H]3O[C@@H]1C[C@@H](N)[C@H](C)O1	[2472.9714]
CCCCCCCCCCCCCCCCCCCCCCCC(=O)OC[C@@H](COC(=O)CCCCCCCCCCCCCCC)OC(=O)CCCCCCCCCCCCCCC	[4.7822184e+10]
CCCCCCCCCCCCCCCCCCCCCC(=O)OC[C@H](COC(=O)CCCCCCCCCCCCC)OC(=O)CCCCCCCCCCCCCCCCC	[3.8112625e+10]
C[C@@H]1O[C@@H](O[C@@H]2[C@@H](O)[C@H](O)[C@@H](CO)O[C@@H]2Oc2c(-c3ccc(O)cc3)oc3cc(O)cc(O)c3c2=O)[C@@H](O)[C@@H](O)[C@@H]1O	[392.98953]
CCCCC/C=C\C/C=C\C/C=C\C/C=C\C/C=C\CCC(=O)O[C@H](COC(=O)CCC/C=C\C/C=C\C/C=C\CCCCCCCC)COC(=O)CCC	[1449435.4]
CO[C@@H]1CC[C@]2(C)[C@H]3CC[C@@]4(C)[C@@H]5CC(C)(C)CC[C@@]5(C)CC[C@@]4(C)C3=CC[C@@H]2C1(C)C	[1570.1737]
CCCC/C=C\C/C=C\CCCCCCCCCC(=O)OC[C@@H](COC(=O)CCCCCCCCCCCCCCCCC)OC(=O)CCCCCCCCCCCCCCCCCCCCC	[1.2701907e+09]
CC/C=C\C/C=C\C/C=C\C/C=C\C/C=C\CCCC(=O)O[C@H](COC(=O)CCCCCCCCC/C=C\CCCCCC)COC(=O)CCCCCCCCCCCCC	[7011608.5]
O=C(CCc1ccccc1)c1c(O)cccc1O[C@@H]1O[C@@H](CO)[C@@H](O)[C@H](O)[C@@H]1O	[15468.318]
CCc1[cH-]c(-c2cccc(CCc3c(O)c(OC)c(OC)c4c(=O)[cH-]c(-c5ccc(O)cc5)[o+]c34)c2)cn1	[90701.22]
C=C(C)[C@@H]1CC[C@]2(CO)CC[C@@]3(C)[C@@H](CC[C@@H]4[C@]3(C)CC[C@H]3C(C)(C)[C@H](O)[C@@H](O)C[C@]43C)[C@H]12	[7704.583]
CCCSc1ccc(OC)c(CCNC(=O)c2ccccc2)c1	[952601.1]
C/N=C1\SC[C@](O)(c2ccccc2)N[C@@H]1C	[521976.88]
C[C@@H](OC(=O)Nc1ccc(C(F)(F)F)cc1)c1ccc(C(F)(F)F)cc1	[34483.508]
C=C(C)[C@@H]1CC[C@@]2(CO)CC[C@@]3(C)[C@@H](CC[C@@H]4[C@]3(C)CC[C@H]3C(C)(C)[C@@H](O)[C@H](O)C[C@@]34C)[C@H]12	[7704.583]
C[C@@]12CC[C@H]3c4ccc(O)cc4CC[C@H]3[C@@H]1C[C@@H](O)[C@@H]2O	[31110.53]
CCC(C)(C)C(=O)O[C@@H]1C[C@@H](C)C=C2C=C[C@H](C)[C@H](CC[C@H]3C[C@@H](OC)[C@@H](OC)O3)C[C@H]21	[243.09587]
CCCC[C@H](O)CCCCC[C@H](O)[C@@H]1CC[C@H]([C@@H]2CC[C@H]([C@@H](O)CCCCCCCCCC3=C[C@@H](C)OC3=O)O2)O1	[40258.902]
O=C1N=C(S)S/C1=C\c1ccccc1	[6010871.]
C=C(C)[C@H](O)Cc1c(OC)cc2oc3cc(OC)c(CC=C(C)C)c(O)c3c(=O)c2c1O	[27988.84]
CC1=C[C@H]2O[C@@H]3[C@H](O)C[C@@](C)([C@@]34CO4)[C@@]2(CO)[C@@H](O)C1=O	[16002797.]
COc1cccc(-c2nc(NC(=O)c3ccc(C)cc3)no2)c1	[1329186.6]
C=C[C@](C)(O)CC/C=C(\C)CC/C=C(/C)CC/C=C(/C)CC/C=C(\C)CC[C@@H](C)C(C)(C)O	[295.48898]
C[C@](Cn1cnc2c(N)ncnc21)(c1ccccc1)C(=O)O	[1499615.5]
CCCCCC/C=C\CCCCCCCCCC(=O)OC[C@H](COC(=O)CCCCCCCCC/C=C\CCCCCCCC)OC(=O)CCCCCCC/C=C\CCCCCC	[1.0249395e+08]
CN(CCCCCN1CCC(c2ccccc2)CC1)C(=O)Nc1ccccc1	[386106.9]
CNCc1ccc(CCNC(=O)CCCCN)cc1	[562115.06]
O[C@H]1C[C@@]2(O)N[C@H]1[C@@H](O)[C@H]2O	[1.0104255e+10]
CCCCCC/C=C\C/C=C\CCCCCCCC(=O)OC[C@H](COC(=O)CCCCCCCCCCCCCCCCCCCCC)OC(=O)CCCCCCCCCCCCC/C=C\CCCC	[2.3385107e+08]
CCCC/C=C\C/C=C\CCCCCCCCCC(=O)OC[C@@H](COC(=O)CCCCCCCCC/C=C\C/C=C\CCCC)OC(=O)CCC/C=C\C/C=C\C/C=C	[2152279.2]
NC(=O)NC(Cc1ccccc1)C(=O)O	[2901438.8]
COc1cc(O)cc(O)c1C/C=C(/C)CC/C=C(\C)CC/C=C(\C)CCC=C(C)C	[237.18718]
[N-]=[N+]=NNCCCCCNC(=O)CCCCNC(=O)CCCCNC(=O)CCCCCCCCCCCCCCCCCCC	[2218261.]
CC1=C(C)C(=O)O[C@@H]([C@](C)(O)[C@]2(O)CC[C@@]3(O)[C@@H]4CC=C5C[C@@H](O[C@@H]6O[C@H](CO)[C@@H](O)[C@H](O)[C@H]6O)CC(=O)[C@]5(C)[C@H]4CC[C@]23C)C1	[9744.067]
CCCCC/C=C\C/C=C\C/C=C\C/C=C\CCCC(=O)OC[C@@H](COC(=O)CCCCCCCCCCC/C=C\C/C=C\CCCCC)OC(=O)CCCCCCCCC	[6043508.]
CC(=O)O[C@H]1CC[C@]2(C)[C@@H](CC[C@]3(C)[C@@H]2CC=C2[C@@H]4[C@@](C)(O)CC[C@@]4(C)CC[C@]23C)C1(C)C	[17769.508]
C/C(N)=C(\N)Nc1ccc(Cl)c(OC)c1	[152953.19]
CCCCC/C=C\C/C=C\C/C=C\CCCCC(=O)O[C@@H](COC(=O)CCCCCCC/C=C\CCCCCC)COC(=O)CCCCCCC/C=C\CCCCCC	[9717709.]
CCCC/C=C\C/C=C\CCCCCCCCCC(=O)OC[C@H](COC(=O)CCCCCCCCCCCCCCCCCCCCC)OC(=O)CCCCCCCCCCCCCCCCCCCCC	[3.2486472e+09]
CN(CCC(=O)Nc1ccc(C(=O)O)cc1)C(=O)O	[10706640.]
CC1(C)C=Cc2c(ccc3c2O[C@H]2COc4cc(OC)ccc4[C@H]2C3)O1	[1758.081]
CCN(CC)CCNC(=O)c1cc(Cl)c(N)cc1C	[78972.84]
COc1ccc(C[C@@H]2COc3cc(OC)c(OC)cc3C2=O)cc1	[105853.65]
CC(C)CCC[C@@H](C)[C@H]1CC[C@@]2(C)[C@@H]3CC[C@@H]4C(C)(C)[C@@H](O)CC[C@@]45C[C@]35CC[C@]12C	[70818.01]
CCCCCCCC/C=C\CCCCCCCCCCCCCC(=O)OC[C@H](COC(=O)CCCCCCCCCCCCCCCCCCCCC)OC(=O)CCCCCCCCCCCCCCCCC	[9.651483e+09]
N[C@H]1C=C(CO)C[C@@H]1C(=O)O	[27807378.]
C[C@@H](O)[C@@H](NC(=O)c1ccccc1)C(=O)O	[671861.56]
COc1ccc([C@H]2CC(=O)c3c(O)cc(O[C@@H]4O[C@@H](CO)[C@@H](O)[C@@H](O)[C@@H]4O)cc3O2)cc1	[803.2598]
OC[C@@H]1O[C@H](OC[C@@H]2O[C@@H](O[C@@H]3[C@@H](O)[C@H](O)O[C@H](CO)[C@@H]3O)[C@@H](O)[C@H](O)[C@@H]2O)[C@@H](O)[C@H](O)[C@@H]1O	[36730.793]
COc1cc(-c2cc(=O)c3c(O)cc(O[C@@H]4O[C@@H](CO)[C@@H](O)[C@@H](O)[C@@H]4O)c(OC)c3o2)cc(OC)c1O	[9093.962]
CC(=O)OC[C@]12CCC(C)=C[C@H]1O[C@H]1[C@H](O)[C@H](OC(C)=O)[C@@]2(C)[C@]1(O)COC(C)=O	[6424.7183]
COc1cc2c(cc1O)C(C)=CCC2	[501952.]
CCCCC/C=C\C/C=C\C/C=C\C/C=C\CCCC(=O)OC[C@H](COC(=O)CCCCCCCCC/C=C\C/C=C\CCCCCC)OC(=O)CCCCCCCCCC	[6684758.5]
C[C@]12C=CC[C@@H]1[C@@H]1[C@H](O)C[C@@H]3[C@@H]4CC[C@H]5C[C@@H](O)CC[C@@]5(C)[C@H]4CC[C@]3(C)[C@H]1[C@H]2O	[8935.095]
Cc1ccc(C(=O)OC[C@@H]2O[C@@H](n3cnc5c(N)ncnc53)[C@H](O)[C@@H]2O)cc1	[460986.66]
O=C(CO)N(Cc1ccccc1)C(=O)O	[4472936.5]
CCCCCCCC/C=C\CCCCCCCC(=O)OC[C@H](COC(=O)CCCCCCCCCCCCCCCCCCCCCCC)OC(=O)CCCCCCCCCCCCCCCCCCCCC	[1.1913923e+10]
CC1=CC(=O)CC(C)(C)[C@@]1(O)/C=C/[C@@H](C)O[C@H]1O[C@@H](CO)[C@@H](O)[C@@H](O)[C@@H]1O	[15420.448]
CCOc1cc(CCNC(=O)/C=C/c2ccc(OCCNC(=O)CCCn3cncn3)cc2)cc(OCC)c1OCC	[1783.4973]
NC1(CCNC(=O)c2ccc(-c3ccccc3)cc2)CC1	[838054.8]
N#CCC[C@@H](N)C(=O)N[C@H](CCC(N)=O)C(=O)O	[1019156.6]
CCCC/C=C\C/C=C\CCCCCCCCCC(=O)OC[C@H](COC(=O)CCCCCCCCCCCCCCCCCCCCC)OC(=O)CCCCCCCCCCCCCCC	[9.2848704e+08]
CC(=O)OC[C@]1(O)CC[C@@H]2[C@@](C)(CO)CC[C@@H]3C(C)(C)CCC[C@]3(C)[C@@H]12	[30703.424]
CCCCCCCC/C=C\CCCCCCCCCCCC(=O)OC[C@H](COC(=O)CCCCCCCCCCCCCCCCCCC)OC(=O)CCCCCCCCCCCCCCCCCCC	[6.901354e+09]
C[C@@H]1CC[C@]2(C)CC[C@@]3(C)C(=CC[C@@H]4[C@@]5(C)C[C@@H](O)[C@@H](O)[C@@](C)(CO)[C@@H]5CC[C@]43C)[C@@H]2[C@@H]1C	[6552.2783]
C=C(C)[C@H]1CC[C@@]2(C)CC[C@]3(C)[C@@H](CC[C@@H]4[C@@]5(C)CC[C@H](O)C(C)(C)[C@@H]5CC[C@@]43C)[C@H]12	[3561.6953]
CC/C=C\C/C=C\C/C=C\C/C=C\C/C=C\CCCC(=O)O[C@H](COC(=O)CCCCCCCCC/C=C\C/C=C\CCCC)COC(=O)CCCCCCCCC	[2460010.8]
C=C(C)[C@H]1CC[C@@]2(CO)CC[C@@]3(C)[C@@H](CC[C@@H]4[C@]3(C)CC[C@H]3C(C)(C)[C@@H](O)[C@@H](O)[C@@H](O)CC[C@@]34C)[C@H]12	[44236.086]
C[C@@H](NC(=O)OCc1ccccc1)C(=O)N1CCN(c2ccccc2)CC1	[1386026.5]
CC(=O)OCC1=CO[C@@H](OC(=O)CC(C)C)[C@@H]2C1=C[C@H](OC(=O)CC(C)(C)OC(C)=O)[C@]21CO1	[2132.895]
CC(C)=CCc1c(O)cc2oc3ccc(O)cc3c(=O)c2c1O	[2948.8862]
CCCCC/C=C\C/C=C\C/C=C\C/C=C\CCCC(=O)OC[C@H](COC(=O)CCCCCCC/C=C\C/C=C\C/C=C\CC)OC(=O)CCCCCCCCCC	[2501664.2]
Cc1cccc(-c2nc(CSc3nc4c(=O)[nH]cnc4n3-c3ccc(C)cc3)c(C)o2)c1	[164966.28]
Cc1c(O)c(O)c2c(=O)c3ccccc3oc2c1O	[6997553.5]
CC1=CC(=O)CC(C)(C)[C@]1(O)CC[C@H](C)O[C@@H]1O[C@@H](CO)[C@@H](O)[C@@H](O)[C@@H]1O	[16482.953]
O=c1c(O[C@H]2O[C@H](CO)[C@@H](O)[C@H](O)[C@@H]2O[C@H]2OC[C@@H](O)[C@H](O)[C@@H]2O)c(-c2ccc(O)c(O)c2)oc2cc(O)cc(O)c12	[453.00247]
CCCCCCCC/C=C\CCCCCCCC(=O)OC[C@H](COC(=O)CCCCCCCCCCCCCCCCCCCCC)OC(=O)CCCCCCCCCCCCCCCCCCCCCCC	[1.2076521e+10]
OC[C@H](O)[C@@H](O)[C@H](O)c1cncc(C[C@@H](O)[C@@H](O)CO)n1	[381137.25]
O=c1c(O)c(-c2ccc(O)cc2)oc2cc(O[C@H]3O[C@@H](CO)[C@@H](O)[C@H](O)[C@@H]3O)c(O)c(O)c12	[2741.5947]
CO[C@](C)(COC(=O)/C=C/c1ccc(O)c(OC)c1)c1ccc(OC)cc1	[32039.488]
Cc1ccc(-n2c(SCC(=O)Nc3cccc(F)c3)nc3c(=O)[nH]cnc32)cc1	[17368.906]
CC(=O)OC[C@@H]1O[C@H](Oc2ccc(C(C)(C)C)c3cc(=O)oc(-c4ccccc4)c3c2=O)[C@@H](O)[C@@H](O)[C@@H]1O	[9027.384]
Nc1c(C(=O)O)ccc(Cl)c1N	[80747128.]
O=C(O)CCC/C=C/C[C@H]1[C@@H](O)C[C@H](O)[C@@H]1/C=C/[C@@H](O)CCc1ccccc1	[601.2376]
CC(C)=CCC/C(C)=C/CC/C(C)=C/Cc1c(C)cccc1O	[596.6452]
Cn1nc(C#Cc2cccc(Cl)c2)c2ccccc2c1=O	[317753.78]
CCCCC/C=C\C/C=C\C/C=C\C/C=C\CCCC(=O)OC[C@H](COC(=O)CCCCCCC/C=C\CCCCCC)OC(=O)CCCCCCCCC/C=C\CCCC	[3405343.5]
CC(=O)CCc1ccc(O[C@@H]2O[C@@H](CO)[C@@H](O)[C@@H](O)[C@@H]2O)cc1	[32027.45]
CC[C@H](C)C(=O)O[C@@H]1C[C@H](C)C=C2C=C[C@H](C)[C@H](CC[C@H](O)C[C@H](O)CC(=O)O)[C@H]21	[7.022985]
CC(C)=CCC/C(C)=C/CC/C(C)=C/CC/C(C)=C/CO[P@@](=O)(O)OP(=O)(O)O	[905.7005]
C[C@H]1C(=O)O[C@@H]2C[C@@]1(C)[C@@H]1C(=O)[C@@]3(O)O[C@@]14[C@@]2(C)OC(=O)[C@@]4(O)CC[C@@H]1[C@@H]3[C@@H](O)C=C2CC=CC(=O)[C@]21C	[12054709.]
OC[C@@H]1O[C@@H](O[C@H]2[C@@H](O)[C@H](O)[C@@H](O)O[C@H]2CO)[C@@H](O)[C@H](O)[C@@H]1O	[170604.11]
N#CC1=C(N)Oc2c(c(=O)[nH]c3ccccc23)[C@H]1c1ccc(F)cc1	[119153.805]
COc1cccc(C(=O)N2CCc3ccccc32)c1	[30783426.]
C=C1CC[C@@H](O)[C@]2(C)CC[C@@H](C(C)(C)O)C[C@@H]12	[4042.2888]
C=C1CC[C@H]2[C@@](C)(CCC[C@@]2(C)C(=O)O)[C@@H]1/C=C/C(=O)O	[4108.1978]
CC[C@@H](C)C(=O)O[C@H]1C[C@@H](C)C=C2C=C[C@H](C)[C@H](CC[C@@H](O)C[C@H](O)CC(=O)O)[C@H]21	[7.022985]
COc1ccc(-c2coc3cc(O[C@@H]4O[C@H](CO)[C@@H](O)[C@@H](O)[C@@H]4O)ccc3c2=O)cc1	[4669.2705]
CC(=O)N[C@H](Cc1ccc(O)cc1)C(=O)NCCc1c[nH]cn1	[42478.957]
O=C(/C=C/c1ccc(O)cc1)OC[C@H]1O[C@@H](Oc2cc(O)c3c(=O)cc(-c4ccc(O)cc4)oc3c2)[C@@H](O)[C@H](O)[C@@H]1O	[216.66713]
Cc1cccc(C(=O)N2CCCC2)c1	[2.0182074e+08]
COC(=O)C1=CO[C@H](O[C@@H]2O[C@H](CO)[C@@H](O)[C@H](O)[C@H]2O)/C(=C/COC(C)=O)[C@@H]1CC(=O)OCCc1ccc(O)c(O)c1	[94.641716]
Cn1c(=O)c2c(nc(NC(=O)NCc3ccccc3F)n2C)n(C)c1=O	[1952065.9]
N[C@@H](CCC(=O)N[C@H](CSCc1ccccc1)C(=O)O)C(=O)O	[400287.22]
CCN(CC)CCOC(=O)Cc1ccccc1	[1014441.06]
CO[C@H]1C[C@H](CC(=O)O[C@@H]2Cc3cc(O)c(OC)c(O)c3C2=O)O1	[93769.95]
Fc1ccc(-c2ccccc2)c(Cl)c1	[57517.508]
CCCCCCCC/C=C\CCCCCCCCCCCCCC(=O)OC[C@H](COC(=O)CCCCCCCCCCCCCCCCC)OC(=O)CCCCCCCCCCCCCCCCCCC	[7.445098e+09]
CCCCCCCCCCCCCCCCCCCCCCCCCCCCCOC(=O)CCCCCCCCCCCCCCC	[5.4606675e+08]
NCCCCNC(=O)C1CCCCC1	[7182760.]
CC(C)(O)[C@H]1CC(=O)[C@]2(C)[C@@H](CC[C@]3(C)[C@H](c4ccoc4)OC(=O)[C@H]4O[C@@]423)[C@@]1(C)[C@@H](O)CC(=O)O	[895715.06]
COc1ccc(-c2cc(=O)c3c(O)cc(O)c([C@H]4O[C@@H](CO)[C@@H](O)[C@@H](O)[C@@H]4O[C@@H]4O[C@@H](C)[C@@H](O)[C@@H](O)[C@@H]4O)c3o2)cc1O	[661.3254]
N[C@@H]1N[C@H](O)[C@@H](O)[C@H](O)[C@@H]1O	[2.537611e+08]
C=CC(C)(C)c1ccc(OC)cc1	[21209.064]
O=C1NC(=O)/C(=C/c2ccc(O)cc2)S1	[979929.3]
NCCCCCCNC(=O)Cc1ccccc1	[922529.56]
C[C@@H]1O[C@@H](Oc2ccc(-c3coc4cc(O)cc(O)c4c3=O)cc2)[C@@H](O)[C@@H](O)[C@@H]1O	[785.8977]
O=C1O[C@@H](CO[C@@H]2OC[C@@H](O)[C@@H](O)[C@@H]2O)C(O)=C1O	[20652472.]
CCC[C@@H](CCC[C@@H](O)CCC)OC(=O)CC(=O)O[C@H](CC(=O)O)C[N+](C)(C)C	[911.9557]
CN1C[C@H](CN2CCOCC2)CC1	[86570384.]
C=CC(=C)CC[C@H]1O[C@@H](OC(C)=O)[C@@H](OC(C)=O)[C@@H](OC(C)=O)[C@@H]1OC(C)=O	[119022.98]
C[C@@H]1O[C@@H](O)[C@@H](O[C@H]2O[C@@H](C(=O)O)[C@@H](O)[C@@H](O)[C@H]2O)[C@@H](O)[C@H]1O	[144935.17]
CCCCC/C=C\C/C=C\C/C=C\C/C=C\CCCCCC(=O)OC[C@H](COC(=O)CCCCCCC/C=C\CCCCCC)OC(=O)CCCCCCCCCCCCCCCC	[9688745.]
C[C@H]1[C@H](O)CC[C@@H]2CC(=O)CC[C@]21C	[2.6801204e+13]
C=C1[C@H]2CC[C@@H]3[C@@](C2)([C@@H]1O)[C@]1(O)OC[C@]32CC[C@H](O)[C@@](C)(CO)[C@H]2[C@@H]1O	[1995187.2]
CCN(CC)CCOCCNC(=O)c1ccccc1	[1692081.]
CC(C)CN(C)C(=O)Nc1ccc(NC(=O)CN2CCC(N(C)C)CC2)cc1	[1624125.1]
CCCCCCCC/C=C\C/C=C\C/C=C\CCCC(=O)OC[C@H](COC(=O)CCCCCCC/C=C\CCCCCCCC)OC(=O)CCCCCCCCC/C=C\CCCCC	[10231304.]
C[C@H]1C[C@H]2OC(=O)[C@@H](C)[C@H]2CC=C1CCOC(=O)/C=C/c1ccc(O)cc1	[15102.937]
C=C1[C@H]2CC[C@H]3[C@@]45CO[C@](O)([C@@H](OC(C)=O)[C@@H]4C(C)(C)CC[C@@H]5O)[C@]3(C2)[C@@H]1OC(C)=O	[843650.44]
CC(C)(C)CC(=O)N1CCC[C@H]1C(=O)O	[575049.7]
CCC[C@@H]1CC(=O)O1	[234059.1]
O=S(=O)(O)O/N=C(\CCCCS)S[C@@H]1O[C@H](CO)[C@@H](O)[C@H](O)[C@@H]1O	[8110.15]
Nc1nnc2ccccc2n1	[2.9747988e+09]
O=C(O)CCCCCCC(=O)O	[1141319.6]
O=C1C[C@H](c2ccc(O)cc2)Oc2cc(O[C@H]3O[C@@H](CO)[C@@H](O)[C@H](O)[C@@H]3O)ccc21	[1573.1594]
C=CCCCC/C(=N\OS(=O)(=O)O)S[C@@H]1O[C@@H](CO)[C@@H](O)[C@@H](O)[C@@H]1O	[3603.4558]
COc1ccc2c(c1)C(=O)c1cc(O)cc(O)c1C2=O	[54353.9]
OCC1=C[C@@H](N[C@@H]2[C@H](O)[C@@H](O)[C@@H](O[C@H]3O[C@@H](CO)[C@@H](O)[C@H](O)[C@@H]3O)[C@@H](CO)[C@@H]2O)[C@@H](O)[C@@H](O)[C@@H]1O	[1709.0063]
COc1cc(-c2oc3cc(O)cc(O)c3c(=O)c2O[C@@H]2O[C@@H](CO[C@@H]3O[C@@H]([C@@H](C)O)[C@@H](O)[C@@H]3O)[C@@H](O)[C@@H](O)[C@@H]2O)ccc1O	[2066.041]
CCCCCCCCCCCC[C@H](O)[C@H]1CC[C@H]([C@@H](O)CC[C@@H](O)CCCCCCC[C@@H](O)CC2=C[C@@H](C)OC2=O)O1	[89705.76]
CN(C)CCOc1ccc(-c2ccccc2)cc1	[171543.69]
C=C(C)[C@H]1CC[C@]2(COC(=O)/C=C/c3ccccc3)CC[C@]3(C)[C@H](CC[C@@H]4[C@]5(C)CC[C@H](O)C(C)(C)[C@@H]5CC[C@]43C)[C@H]12	[5008.813]
O=c1cc(-c2ccc(O)c(O)c2)oc2cc(O)c([C@@H]3O[C@@H](CO)[C@@H](O)[C@@H](O)[C@@H]3O)c(O)c12	[251.77237]
SCCCCCCCCCCCCCCCCCCCCCC	[77565968.]
COc1ccc([C@H]2CC(=O)c3c(O)cc(O[C@H]4O[C@@H](CO)[C@@H](O)[C@@H](O)[C@@H]4O)cc3O2)cc1	[803.2598]
CCCCCC/C=C\CCCCCCCC(=O)OC[C@H](COC(=O)CCCCCCC/C=C\CCCCCCCC)OC(=O)CCCCCCCCCCC/C=C\CCCCCCCC	[1.2644033e+08]
COc1ccc(CCNC(=O)CCCCCN2CCCCC2)cc1OC	[457682.4]
Cc1c(O)ccc2c1CC[C@H](c1ccc(O)cc1)C2	[24466.58]
CCCCCCCC/C=C\CCCCCCCC(=O)OC[C@H](CO[P@](=O)(O)O[C@@H]1[C@@H](O)[C@@H](O)[C@H](O)[C@H]1O)OC(=O)CCCCCCCCCCCCCCCCC	[9760.92]
CC(=O)OCC1=CO[C@H](OC(=O)[C@@H](C)CC)[C@@H]2C1=C[C@@H](OC(=O)CC(C)(C)OC(C)=O)[C@]21CO1	[877.8325]
COC(=O)/C=C/c1ccc(OC)c(OC)c1	[1304950.2]
CC[C@@H](S)[C@H](C)SSC	[280755.5]
CCCN[C@]1(c2ccccc2)CCCCC1=O	[17219030.]
OC[C@H](c1ccccc1)c1ccccc1	[180138.36]
O=C(O)CCCc1ccccc1O[C@@H]1O[C@@H](CO)[C@@H](O)[C@H](O)[C@@H]1O	[37811.41]
CC(=O)O[C@H]1CC[C@@]2(C)[C@@H](CC[C@@]3(C)[C@@H]2CC=C2[C@@H]4[C@@](C)(O)CC[C@@]4(C)CC[C@]23C)C1(C)C	[17769.508]
C=C(C)[C@@H]1CC[C@]2(C)CCC(=O)C(=C)C[C@@H]2C1	[164288.67]
OC[C@H](O)[C@@H](O)[C@H](O)c1cnc([C@@H](O)[C@H](O)[C@H](O)CO)cn1	[595194.4]
O=C(/C=C/c1ccc(O)cc1)OC[C@H]1O[C@@H](Oc2c(-c3ccc(O)cc3)oc3cc(O)cc(O)c3c2=O)[C@@H](O)[C@H](O)[C@@H]1O	[178.75006]
Nc1ccc(-c2ccc(C(=O)O)cc2)cc1	[952295.]
C[N+](C)(C)CCCCNC(=O)c1ccccc1	[411382.78]
CCCCCC/C=C\C/C=C\CCCCCCCC(=O)OC[C@@H](COC(=O)CCCCCCCCCCCCCCCCCCC)OC(=O)CCCCCCCCCCC/C=C\CCCCCCCC	[2.2006059e+08]
CCCC(=O)N1CCc2[nH]c3ccccc3c(=O)c2C1	[4295973.]
NCc1ccc(Oc2ccc(Cl)cc2)cc1	[495532.44]
NC(=O)[C@H](O)CCc1ccccc1	[1795352.5]
CC/C=C\C/C=C\C/C=C\C/C=C\CCCCC(=O)O[C@@H](COC(=O)CCC/C=C\C/C=C\C/C=C\C/C=C\CCCCC)COC(=O)CCCCCCC	[1842617.5]
CC(C)=CCC[C@@H](C)CCCC[C@@H](C)CCC[C@@H](C)CCC[C@@H](C)CCOP(=O)(O)O	[303.96478]
CC(C)C(=O)Cc1c(OC[C@@H](O)C(C)(C)O)ccc2ccc(=O)oc12	[42297.125]
CCCCCCCCCCCCCCCCCCCCCCCCCCCOC(=O)CCCC/C=C\C/C=C\C/C=C\CCCCC	[6993564.5]
COc1cc(O)c2c(c1)O[C@@H](c1ccc(OC)c(O[C@@H]3O[C@@H](CO)[C@@H](O)[C@@H](O)[C@@H]3O)c1)CC2=O	[643.79663]
CC(=O)N[C@H]1[C@H](OCCc2ccccc2)O[C@H](COC(C)=O)[C@@H](OC(C)=O)[C@@H]1OC(C)=O	[28130.69]
N=[N+]=CC(=O)C[C@@H](N)C(=O)O	[3.8807104e+08]
CC/C=C\C/C=C\C/C=C\C/C=C\C/C=C\CCCC(=O)OC[C@@H](COC(=O)CCCCCCCCCCCCCCCCCCCCC)OC(=O)CCCCCCCCCCCC	[59159072.]
O=C(O)c1ccccc1-c1ccccc1	[17101592.]
CCCCCCCC/C=C\CCCCCCCC(=O)OC[C@H](COC(=O)CCCCCCCCCCCCCCCCCCCCC)OC(=O)CCCCCCCCCCCCCCCCCCCCC	[8.3640294e+09]
CC1(C)CC[C@]2(C(=O)O)CC[C@]3(C)C(=CC[C@@H]4[C@@]5(C)C[C@@H](O)[C@@H](O)[C@@](C)(C(=O)O)[C@@H]5CC[C@]43C)[C@@H]2C1	[60262.133]
Oc1ccccc1-c1ccccc1	[12725173.]
C[C@@H]1CC[C@]2(C(=O)O)CC[C@@]3(C)C(=CC[C@@H]4[C@@]5(C)C[C@@H](O)[C@@H](O)[C@@](C)(COC(=O)/C=C/c6ccc(O)cc6)[C@@H]5CC[C@]43C)[C@@H]2[C@@]1(C)O	[34223.67]
O=[N+]([O-])c1ccc(Oc2ccc([N+](=O)[O-])cc2)cc1	[1.02125e+09]
O=C(O)c1cc(O)c2c(c1)[C@](O)([C@@H]1O[C@@H](CO)[C@@H](O)[C@@H](O)[C@@H]1O)c1cccc(O[C@H]3O[C@@H](CO)[C@@H](O)[C@H](O)[C@@H]3O)c1C2=O	[48.05966]
O=[N+]([O-])c1cccc2ccccc12	[1.2388601e+08]
CC(=O)OC[C@@]12CCC(C)=C[C@H]1O[C@@H]1[C@@H](O)[C@@H](O[C@@H]3O[C@@H](CO)[C@@H](O)[C@@H](O)[C@@H]3O)[C@@]2(C)[C@@]12CO2	[4058.5784]
C=C(C)[C@@H]1CC[C@]2(CO)CC[C@@]3(C)[C@@H](CC[C@@H]4[C@]3(C)CC[C@H]3C(C)(C)[C@@H](O)[C@H](O)[C@@H](O)CC[C@@]34C)[C@H]12	[44236.086]
CCCCC/C=C\C/C=C\C/C=C\C/C=C\CCCCCC(=O)OC[C@H](COC(=O)CCCCCCCCCCCCCCCCCCC)OC(=O)CCCCCCC/C=C\CCC	[10248765.]
O=C(CCCCCCc1ccccc1)c1ccccc1	[4296178.]
C=C1[C@@H]2CC[C@H](C2)[C@@]1(C)CC/C=C(/C)CO	[8955856.]
N=C(N)c1ccc(O)cc1	[445744.22]
C[C@H]1O[C@@H](OC[C@@H]2O[C@@H](Oc3cc4c(O)cc(O)cc4[o+]c3-c3ccc(O)c(O)c3)[C@@H](O)[C@@H](O)[C@@H]2O)[C@@H](O)[C@@H](O)[C@@H]1O	[323.44308]
COc1ccc2c(c1)O[C@H]1c3ccc(OC)c(OC)c3OC[C@H]21	[887878.75]
O=C(O)CCc1ccccc1O[C@@H]1O[C@H](CO)[C@@H](O)[C@H](O)[C@@H]1O	[40730.316]
CC(C)C1=CC2=CC[C@@H]3[C@@](C)(CO)CCC[C@]3(C)[C@H]2CC1	[3766.0312]
COc1cc(O)c2c(c1)O[C@@H](c1ccc(OC)c(O[C@H]3O[C@@H](CO)[C@@H](O)[C@@H](O)[C@H]3O)c1)CC2=O	[643.79663]
C[C@@]12CCC[C@@](C)(C(=O)O)[C@@H]1CC[C@]13C[C@@H]4[C@@H](C[C@@H]21)[C@@]4(C)[C@H]3O	[19240386.]
CC/C=C\C/C=C\C/C=C\C/C=C\C/C=C\CCCCCC(=O)OC[C@H](COC(=O)CCCCCCCCCCCCCCCCCCCCCCC)OC(=O)CCCCCCCC	[30938348.]
N#CC1=C(N)Oc2c(ccc3ccccc32)[C@H]1c1ccccc1	[1679944.6]
CCC[C@H](C)OC(=O)CCc1ccccc1	[864934.6]
O=c1cc(-c2ccc(O)c(O)c2)oc2cc(O)c([C@@H]3O[C@H](CO)[C@H](O)[C@H](O)[C@H]3O[C@H]3O[C@@H](CO)[C@@H](O)[C@H](O)[C@@H]3O)c(O)c12	[114.30852]
O=[N+]([O-])c1ccc(CC2CCCC2)cc1	[8200928.]
CC(=O)O[C@@H]1CC[C@@]2(C)[C@H](CC[C@]3(C)[C@@H]2CC=C2[C@@H]4[C@@](C)(O)CC[C@@]4(C)CC[C@]23C)C1(C)C	[17769.508]
C[C@](O)(CO)[C@H]1Cc2c(ccc3ccc(=O)oc23)O1	[55735.062]
C=CCOC(=O)C1=C(C)NC2=C(C(=O)C[C@@H](c3ccc(Cl)cc3)C2)[C@H]1c1ccc(O)c(OC)c1	[275.5902]
CC1(C)CCC[C@](C)([C@@H]2CC[C@]3(C)[C@@H]2[C@H](O)C[C@@H]2[C@]4(C)CC[C@H](O)C(C)(C)[C@@H]4CC[C@]23C)O1	[3758.8154]
CC[C@@H](C)C(=O)c1c(O)cc(O)cc1O	[10040.261]
CNCCC[C@]1(c2ccccc2)SC(C)(C)c2ccccc21	[694062.56]
C=C1CC[C@H]2[C@@](C)(CO)CCC[C@@]2(C)[C@H]1CC/C(C)=C/CO	[2319.2344]
CC(C)CC(=O)C1=C(O)[C@@](O)(C(=O)C[C@@H]2OC2(C)C)[C@@H](C[C@@H](O)C(C)(C)O)C1=O	[1656.2798]
OC[C@@H]1O[C@@H](OCc2ccoc2)[C@@H](O)[C@@H](O)[C@@H]1O	[978601.2]
O=C(O)CCCCCCCCCCCCCCCCO	[596939.5]
C/C(=C\CCCCCCCCCCCCCCCCCCCCCCCO)CO	[2725810.8]
O=C(/C=C/c1ccc(O)cc1)O[C@H]1O[C@@H](COS(=O)(=O)O)[C@@H](O)[C@@H](O)[C@@H]1O	[10386.948]
C[C@H](C(=O)O)c1ccc(-c2ccc(F)cc2F)cc1F	[37638.36]
Oc1c(Cl)c(Cl)c(Cl)c(Cl)c1Cl	[59722880.]
C=C(C)[C@H]1CC[C@@]2(C)CC[C@@]3(C)[C@@H](CC[C@H]4[C@@]5(C)CC[C@H](O)C(C)(C)[C@@H]5CC[C@@]43C)[C@H]12	[3561.6953]
C[C@H]1C(=O)O[C@@H]2C[C@@]34[C@H]5OC(=O)[C@]3(O[C@@H]3OC(=O)[C@@H](O)[C@]34[C@H](C(C)(C)C)[C@@H]5O)[C@@]12O	[2.0701072e+08]
COc1cc(O)c2c(c1)O[C@@H](c1ccc(OC)c(O)c1)[C@@H](O)C2=O	[6664.1245]
CCC[C@@H](CC)OC(=O)c1cc(C)cc(C)c1	[1428145.6]
COCCn1c(=O)c2ccccc21	[24641892.]
COc1ccc(CN(C)C)cc1	[7.689181e+08]
COc1ccc(OC)c2c(=O)c3cccc(C)c3n(C)c12	[2731681.2]
O=S(=O)(O)O/N=C(\CCCCc1ccccc1)S[C@@H]1O[C@H](CO)[C@@H](O)[C@H](O)[C@@H]1O	[2274.0957]
CC(C)(O)[C@@H]1CC=C(C=O)C1	[57856.227]
O=C(O)/C=C/c1cccc(-c2ccc(F)cc2)c1	[50227.93]
C=CCSS[C@@H](CC)[S@@](=O)CCC	[429948.3]
COc1ccc(-c2oc3cc(O[C@@H]4O[C@H](C)[C@@H](O)[C@@H](O)[C@@H]4O)c(O)cc3c(=O)c2O)cc1	[3980.0745]
Cc1ccc(C(=O)OCCN2CCCCC2)o1	[262564.6]
COc1cc(O)cc2oc(-c3ccc(O)c(O)c3)c(O[C@@H]3O[C@@H](C)[C@@H](O)[C@@H](O)[C@@H]3O)c(=O)c12	[1536.7963]
O=C(c1ccccc1)N1CCOCC1	[1.0508135e+08]
CN[C@H]1CO[C@](C)(c2ccccc2)O1	[39478708.]
COc1cc(O)c2c(c1)O[C@H](c1ccc(O)cc1)CC2=O	[3459.0369]
C=C1C(=O)O[C@H]2/C=C(/C)CC/C=C(/C)CC[C@@H]12	[72385.77]
CC(=O)O[C@@H]1C[C@@H]2CC[C@@H](C1)N2C	[888722.44]
Cc1[nH]c2ccccc2c1CCNC(=O)c1ccc(C)c(O)c1	[159316.36]
O=c1ccc2c(ccc3cccc(O)c32)o1	[12767938.]
CC(C)C1=C2[C@@H]3CC=C4[C@@H]5[C@@H](O[C@@H]6OC[C@@](O)([C@@H]4O)[C@@H](O)[C@]65O)[C@@]3(C)CC[C@@]2(C)CC1	[67538.35]
CCCCC/C=C\C/C=C\C/C=C\C/C=C\C/C=C\CCC(=O)OC[C@H](COC(=O)CCCCCCCCCCCCCCCCCCCCCCC)OCCCCCCCCCCCCC	[29594026.]
Cc1ccc(NC(=O)CSc2nc3c(=O)[nH]cnc3n2C)cc1	[2791915.5]
COc1ccc(C(=O)N2CCc3ccccc32)cc1	[37459764.]
CC(C)CCCCCCCCCCCCCCCCCCCCCCCCO	[17193202.]
CCCCC/C=C\C/C=C\C/C=C\C/C=C\CCCC(=O)OC[C@H](COC(=O)CCCCCCCCCCCCCCCCCCC)OC(=O)CCCCCCCCC/C=C\CCC	[13749249.]
CC(=O)O[C@@H]1CC[C@@]2(C)[C@H](CC[C@]3(C)[C@@H]2CC[C@@H]2[C@@H]4[C@H](C)C(C)=CC[C@@]4(C)CC[C@@]23C)[C@@]1(C)C(=O)O	[27940.86]
O=C(/C=C/c1ccc(O)c(O)c1)OC[C@H]1O[C@@H](Oc2c(-c3ccc(O)cc3)oc3cc(O)cc(O)c3c2=O)[C@@H](O)[C@@H](O)[C@H]1O	[131.25536]
CCOC(=O)NCc1ccccc1	[42180652.]
CC(C)=CCc1c(O)c2c(c3c1OC(C)(C)C=C3)O[C@H](c1ccc(O)cc1)CC2=O	[727.7282]
S=C=Nc1ccc(OCCCCNC(=S)Nc2ccc(Cl)cc2)cc1	[83455.78]
O=c1cc(-c2ccc(O)c(O)c2)oc2cc(O)c([C@H]3O[C@H](CO)[C@H](O)[C@H](O)[C@@H]3O)c(O)c12	[251.77237]
OCCCc1ccc(O[C@@H]2O[C@H](CO)[C@@H](O)[C@H](O)[C@@H]2O)cc1	[82449.516]
NCCSC[C@H](N)C(=O)NC(=O)O	[23157838.]
CN[C@H](C)/C(O)=N/[C@@H](C(=O)N1CCCC1)c1ccccc1	[1944704.]
CCCC/C=C\CCCCCCCC(=O)OC[C@H](COC(=O)CCCCCCCCC/C=C\CCCCCCCC)OC(=O)CCCCCCCCCCCCC/C=C\CCCCCCCC	[1.1621687e+08]
CC1(C)CCC[C@]2(C)[C@H]1CC[C@]1(C=O)[C@@H](O)CC(C=O)=C1[C@@H]2O	[38822.54]
CCCC/C=C\C/C=C\CCCCCCCCCC(=O)OC[C@H](COC(=O)CCCCCCCCC/C=C\CCCCCCCC)OC(=O)CCCCCCCCCCCCCCCCC	[1.091055e+08]
CS(=O)(=O)Nc1ccc(-c2ccccc2)cc1	[860055.4]
CC1=CC(=O)CC(C)(C)[C@@]1(O)/C=C/C(C)=C/CO[C@@H]1O[C@@H](CO)[C@@H](O)[C@@H](O)[C@@H]1O	[7587.3774]
COCc1cccc(OC)c1	[1132770.5]
Nc1ncnc2c1ncn2[C@@H]1O[C@H](CO)[C@@H](O)[C@@H]1O	[1184108.6]
CCCCCCCCCCCCCCCCCCCCCCCCCCCCCOC(=O)CCCCCCCCCCCCCC	[3.8614915e+08]
CC1(C)C(=O)CC[C@]2(C)[C@H]1CC[C@]1(C)[C@@H]2C(=O)C=C2[C@H]3C[C@@](C)(C(=O)O)CC[C@]3(C)CC[C@]21C	[34793.195]
CC(C)CC(=O)OCCc1ccccc1	[3277377.]
CN1CCc2cc(O)c(O)cc2[C@@H](c2ccc(O)cc2)C1	[16416.094]
O=C(O)C1=C/C(=C/C=[N+]2/c3cc(O)c(O[C@H]4O[C@@H](CO)[C@@H](O)[C@H](O)[C@@H]4O)cc3C[C@H]2C(=O)O)C[C@H](C(=O)O)N1	[325.10236]
C[C@]12CC[C@H]3c4cc(O)c(O)cc4CC[C@H]3[C@@H]1C[C@@H](CO)[C@@H]2O	[34461.516]
COc1cc(O)c2c(=O)c3cccc(O)c3n(C)c2c1OC	[42175.72]
C[C@@H]1CC[C@]2(C(=O)O)CC[C@@]3(C)C(=CC[C@@H]4[C@@]5(C)CC[C@@H](O)C(C)(C)[C@@H]5[C@@H](O)C[C@]43C)[C@@H]2[C@@]1(C)O	[53094.848]
OC[C@@H]1O[C@@H](Oc2cc(O)c3c(c2)O[C@@H](c2ccc(O)c(O)c2)[C@@H](O)C3)[C@@H](O)[C@@H](O)[C@@H]1O	[402.43182]
CC/C=C\C/C=C\C/C=C\C/C=C\CCCCC(=O)OC[C@H](COC(=O)CCCCCCCCC/C=C\CCCCCC)OC(=O)CCCCCCCCC/C=C\CCCC	[2820289.8]
N#Cc1ccc(-n2ccnc2)cc1	[29957496.]
CCCCCCCCCCCCCCCCCCCCCCCCCCCOC(=O)CCCCCCCCCCCCCCCCC	[5.4561286e+08]
C[C@@H]1O[C@H](Oc2c(-c3ccc(O)c(O)c3)oc3cc(O)cc(O)c3c2=O)[C@@H](O)[C@@H](O)[C@@H]1O	[1230.3103]
CCOC(=O)Cc1ccccc1	[11496498.]
C=C1CC[C@H]2[C@@H]([C@H]3[C@@H]1CC[C@]3(C)O)C2(C)C	[423225.7]
C/C1=C/CC[C@]2(C)O[C@@H]2CC1=O	[5.1846515e+08]
CC(C)OC(=O)C1=C(N)Oc2c(oc(CO)cc2=O)[C@@H]1c1ccc(F)cc1	[245.87639]
CC1(C)CC[C@@]2(C(=O)O)CC[C@]3(C)C(=CC[C@@H]4[C@@]5(C)C[C@@H](O)[C@@H](OC(=O)/C=C\c6ccc(O)cc6)C(C)(C)[C@@H]5CC[C@]43C)[C@@H]2C1	[21728.45]
CCCCCCCC/C=C\CCCCCCCCCCCC(=O)OC[C@H](O)COC(=O)CCCCCCCCCCCCCCC	[45229252.]
COc1ccc(-c2cc(=O)c3c(O)cc(O)c([C@H]4O[C@@H](CO)[C@@H](O)[C@@H](O)[C@@H]4O[C@@H]4O[C@@H](C)[C@@H](O)[C@@H](O)[C@@H]4O)c3o2)cc1	[1581.1356]
C=C(C)[C@H]1CC[C@@]2(C1)[C@@H](CO)C[C@@H](O)[C@@H](O)[C@@H]2C	[127732.48]
CCCC/C=C\C/C=C\CCCCCCCCCC(=O)OC[C@H](COC(=O)CCCCCCCCCCC/C=C\CCCCCCCC)OC(=O)CCCCCCC/C=C\CCCCCC	[29946754.]
COc1cc(O)c2c(c1)O[C@H](c1cc(O)c(OC)c(OC)c1)CC2=O	[4412.6597]
CC(C)=CCC/C(C)=C/CC/C(C)=C/Cc1cccc(O)c1	[1162.8615]
COc1cc([C@H]2Oc3c(O)cc([C@@H]4Oc5cc(O)cc(O)c5C(=O)[C@@H]4O)cc3[C@@H]2CO)ccc1O	[503.34836]
Oc1cccc([C@@H]2Oc3ccccc3[C@@H]2O)c1	[558924.4]
CCC(=O)N(c1ccccc1)C1CCN(CCc2ccccc2)CC1	[2171368.]
CC(C)C(C)(C)OC(=O)c1ccc(Cl)cc1	[158460.23]
N[C@@H](CCC(=O)N[C@@H](CS)C(=O)N[C@@H](CO)C(=O)O)C(=O)O	[1450729.8]
CCCCC/C=C\C/C=C\C/C=C\C/C=C\CCCCCC(=O)OC[C@H](COC(=O)CCCCCCCCCCCCCCCCCCC)OC(=O)CCCCCCCCCCC/C=C	[16980744.]
CC/C=C\C/C=C\C/C=C\C/C=C\C/C=C\CCCC(=O)OC[C@H](COC(=O)CCCCCCCCC/C=C\C/C=C\CCCC)OC(=O)CCCCCCCCC	[2586911.]
C=CCc1ccc(O[C@H]2O[C@@H](CO)[C@@H](O)[C@@H](O)[C@@H]2O)c(OC)c1	[57366.145]
CC1(C)CC[C@]2(C(=O)O)CC[C@]3(C)C(=CC[C@@H]4[C@@]5(C)CC[C@@H](O)[C@](C)(C(=O)O)[C@@H]5CC[C@]43C)[C@@H]2C1	[35393.76]
C=C1/C=C/C=C(\[C@H]2CC[C@@]3([C@H](CCCO)/C(=C(\C)C(=O)Cc4ccc(O)cc4)CC[C@@]3(C)O)[C@@H]2O)COCC#CC/C(C)=C/CC1	[33.36393]
COc1cc([C@@H]2Oc3c(OC)cc(/C=C/CO)cc3[C@@H]2CO)ccc1O	[5525.3857]
CO[C@@H]1[C@H](O)[C@@H](CO)O[C@H]1n1ccncc1=O	[3492894.2]
CC(C)CCC[C@@H](C)[C@H]1CC[C@H]2[C@@H]3CC=C4C[C@H](O)CC[C@]4(C)[C@H]3CC[C@@]21C	[437.7184]
CCCCC/C=C\C/C=C\C/C=C\C/C=C\CCCC(=O)OC[C@H](COC(=O)CCCCCCC/C=C\CCCCCC)OC(=O)CCCCCCCCCCCCCCCCCC	[13770875.]
CC/C=C\C/C=C\C/C=C\C/C=C\C/C=C\CCCC(=O)OC[C@@H](COC(=O)CCCCCCC/C=C\CCCCCCCC)OC(=O)CCCCCCCCCCCCC	[5751005.]
CCCCCCCCCCCC[C@@H](O)[C@H]1CC[C@H]([C@@H](O)CCCCCCCCCCCCC[C@@H](O)CC2=C[C@@H](C)OC2=O)O1	[887788.1]
C[C@@]12CCSSC[C@]3(CCc4ccccc43)[C@H]1CCC[C@@H]2O	[20923756.]
CC(C)C[C@@H](NC(=O)[C@H](CCC(N)=O)NC(=O)[C@H](Cc1c[nH]c2ccccc12)NC(=O)[C@@H](Cc1ccccc1)NC(=O)CCCCN)C(=O)O	[777.3958]
COc1cc2c(cc1O)CCN1CCN(CCN(CCc3ccccc3)CC1)[C@H](c1ccccc1)CC2	[18655.383]
O=C(c1ccc(O)cc1)c1c(O)c2c(cc1O)C[C@@H](Cc1ccc(O)cc1)O2	[3480.0413]
CCCC(=O)Nc1ncnc2c1ncn2[C@@H]1O[C@H](CO[P@](=O)(O)O[P@@](=O)(O)OP(=O)(O)O)[C@@H](O)[C@H]1OP(=O)(O)O	[2558.1233]
C=CCc1ccc(O[C@@H]2O[C@H](CO)[C@@H](O)[C@H](O)[C@@H]2O)c(OC)c1	[57366.145]
COc1cc(O)cc2oc(-c3ccc(O)c(O)c3)c(O[C@H]3OC[C@@H](O)[C@@H](O)[C@@H]3O)c(=O)c12	[2417.5679]
CCOC(=O)C1=C(C)C(=O)c2c(O)c(O)c(O)cc2O1	[94595.75]
C=CC[C@H](C)CC(C)(C)O	[11384.746]
CCCCCCCCCCCCCCCCCCCCCCCCCCCC(=O)OC[C@H](CO[P@@](=O)(O)O[C@H]1[C@@H](O)[C@@H](O)[C@@H](O)[C@@H](O)[C@@H](O)[C@@H]1O)OC(=O)CCCCCCCCCCC	[inf]
C[C@H](N[C@@H](CCc1ccccc1)C(=O)O)c1ccc2c(c1)OCO2	[511682.25]
CC1=CC(=O)CC(C)(C)[C@@]1(O)/C=C/[C@@H](C)O[C@@H]1O[C@@H](CO)[C@@H](O)[C@@H](O)[C@@H]1O	[15420.448]
CCCC/C=C\C/C=C\CCCCCCCCCC(=O)OC[C@@H](COC(=O)CCCCCCC/C=C\CCCCCCCC)OC(=O)CCCCCCCCCCCCCCCCCCC	[93765896.]
C[C@H](O)CCCn1cc(C(=O)c2cccc3ccccc23)c2ccccc21	[200995.47]
CC(=O)O[C@H]1C[C@H]2[C@@H](OC(C)=O)C[C@@]3(C)[C@H](CC[C@@H]4[C@@]5(C)CC[C@@H](O)C(C)(C)[C@@H]5CC[C@]43C)[C@@H]12	[3468.8647]
Clc1cccc(CCCn2cnc3ccccc32)c1	[1668417.]
C[C@]12CC[C@H]3[C@H](CC[C@H]4C[C@H](O)CC[C@@]43C)[C@@H]1CCC2=O	[473347.]
CC1(C)CC(=O)[C@@]2(C)CC[C@@]3(C)C(=CC[C@@H]4[C@@]5(C)CC[C@@H](O[C@@H]6O[C@H](C(=O)O)[C@@H](O)[C@@H](O)[C@@H]6O)[C@@](C)(CO)[C@@H]5CC[C@]43C)[C@@H]2C1	[66076.09]
CCCCC/C=C\C/C=C\C/C=C\C/C=C\C/C=C\CCC(=O)O[C@H](COC(=O)CCCCCC/C=C\C/C=C\C/C=C\CCCCC)COC(=O)CCC	[1436773.9]
C=C1CC[C@@H]2[C@H]([C@H]3[C@H]1CC[C@@]3(C)O)C2(C)C	[423225.7]
O=C(Nc1ccc(Br)cc1)NC1CCN(CCc2ccccc2)CC1	[1394742.]
CC1(C)C[C@H]2C3=CC[C@@H]4[C@@]5(C)CC[C@@H](O)[C@@](C)(CO)[C@@H]5CC[C@@]4(C)[C@@]3(C)CC[C@@]2(C(=O)O)C[C@@H]1O	[35674.625]
CCC[C@H]1CCCC(=O)O1	[3776028.]
C/C=C(\C)C(=O)O[C@H]1C2=C(C)C(=O)O[C@]2(O)C[C@H]2CC[C@@H](O)[C@@H](C)[C@]21C	[47002.203]
CC1=CC(=O)CC(C)(C)[C@@]1(O)/C=C/C(C)=C/CO[C@H]1O[C@@H](CO)[C@@H](O)[C@@H](O)[C@@H]1O	[7587.3774]
C[C@H]1[C@H]2[C@H]3CC[C@@H]4[C@@]5(C)CC[C@@H](O)C(C)(C)[C@@H]5CC[C@@]4(C)[C@@]3(C)CC[C@@]2(C)CC[C@@]1(C)O	[5249.762]
CCCSc1nc(NCCC)ccn1	[1911711.8]
CCCCC/C=C\C/C=C\C/C=C\C/C=C\CCCCCC(=O)OC[C@H](COC(=O)CCCCCCC/C=C\C/C=C\C/C=C\CC)OC(=O)CCCCCCCC	[2047326.4]
O=C(O)CC[C@H](Cc1ccccc1)NC(=O)c1ccccc1	[1598882.9]
CO[C@H]1O[C@@H](COC(=O)c2cc(O)c(O)c(O)c2)[C@@H](O)[C@@H](O)[C@@H]1O	[311216.75]
CCCC/C=C\C/C=C\CCCCCCCCCC(=O)OC[C@@H](COC(=O)CCCCCCCCCCCCCCCCCCCCC)OC(=O)CCCCCCCCCCCCCCCCCCCCC	[3.2486472e+09]
C/C1=C/CC[C@]2(C)Oc3c(C=O)c(O)c(C=O)c(O)c3[C@@H](CC(C)C)[C@@H]2CC1	[1719.3931]
O=c1c(-c2ccc(O[C@H]3O[C@@H](CO)[C@@H](O)[C@H](O)[C@@H]3O)cc2)coc2cc(O)cc(O)c12	[632.94806]
C=C(C)[C@@H]1CC[C@]2(CO)CC[C@@]3(C)[C@@H](CC[C@@H]4[C@]5(C)CCC(=O)C(C)(C)[C@@H]5CC[C@@]43C)[C@H]12	[12936.879]
Cc1ccc(C(=O)NCCCN2CCCC2)cc1	[7995605.]
C=C1CC[C@H]2C(C)(C)[C@H](O)CC[C@]2(C)[C@@H]1COc1cc(=O)oc2ccccc12	[3922.441]
CC(C)C(=O)OC[C@]1(C)CC[C@H]2[C@@H]3CCC4=CC(=O)CC[C@]4(C)[C@H]3CC[C@@]21C	[34701.87]
Nc1ccc(C(=O)NCC(=O)O)cc1	[1398411.4]
O=C(O)C1=C/C(=C/C=[N+]2/c3cc(O)c(O[C@@H]4O[C@@H](CO)[C@@H](O)[C@H](O)[C@@H]4O)cc3C[C@H]2C(=O)O)C[C@H](C(=O)O)N1	[325.10236]
CCC/C=C1/OC(=O)C2=C1CC[C@H](O)[C@H]2O	[949827.94]
C#CC1=C(CCCN2CCN(CC(=O)c3ccccc3)CC2)CCC1=O	[10440.916]
COc1cc2c(cc1OC)[C@H](c1cc(O)c(OC)c(OC)c1)NCC2	[6948.5327]
C[C@@H]1OC(=O)C=C[C@H]1O[C@@H]1O[C@@H](CO)[C@@H](O)[C@@H](O)[C@@H]1O	[90332.016]
O=C1c2c(O)cc(O)cc2O[C@@H](c2ccc(O)c(O)c2)[C@@H]1O	[11016.601]
Cn1c(=O)n(C2CCN(CCOc3ccccc3)CC2)c2ccccc21	[7234795.]
C/C=C/c1ccc(OCCNC(=O)c2ccc(OC)c(C=O)c2)c(OC)c1	[168279.97]
C[C@H]1O[C@H](O[C@H]2[C@@H](O)[C@H](O)[C@H](CO)O[C@H]2Oc2c(-c3ccc(O)cc3)oc3cc(O)cc(O)c3c2=O)[C@@H](O)[C@@H](O)[C@@H]1O	[392.98953]
CCCCC/C=C\C/C=C\C/C=C\C/C=C\C/C=C\CCC(=O)OC[C@@H](COC(=O)CCCCCCC/C=C\CCCCCCCC)OC(=O)CCCCCCCCC/C	[4353345.5]
CCCC/C=C\C/C=C\CCCCCCCCCC(=O)OC[C@H](COC(=O)CCCCCCCCCCC/C=C\C/C=C\CCCCC)OC(=O)CCCCCCCCCCCCCCCC	[54770832.]
CCCCC/C=C\C/C=C\C/C=C\C/C=C\C/C=C\CCC(=O)OC[C@@H](COC(=O)CCCCCCCCC/C=C\CCCCCCCC)OC(=O)CCCCCCCCC	[5022108.5]
CCCCCCCCCCCCCCCCC[C@H](O)C(=O)N[C@@H](CO)[C@H](O)/C=C/CCCCCCCCCCCC	[5727676.5]
O=c1cc(-c2ccc(O)c(O)c2)oc2cc(O[C@@H]3O[C@H](CO)[C@@H](O)[C@H](O)[C@@H]3O)cc(O)c12	[1312.5513]
O=C(/C=C/c1ccc(O)cc1)O[C@@H]1O[C@@H](CO)[C@@H](O)[C@@H](O)[C@@H]1O	[79845.17]
COc1cc(OC)cc(C(=O)Nc2ccc(C(C)C)cc2)c1	[79009.23]
CCCCC/C=C\C/C=C\C/C=C\CCCCCCC(=O)OC[C@H](O)COC(=O)CCCCCCCCCCC/C=C\CCCCCCCC	[1263561.9]
C=C1[C@@H]2C[C@H](O)[C@H]3[C@@](C2)([C@@H](O)[C@@H]2C(C)C)C(=O)[C@@](O)([C@@H]2CCC1)[C@@H]3O	[1378576.9]
CCOC(=O)c1ccccc1-c1ccccc1	[67865544.]
CCCC/C=C\C/C=C\CCCCCCCCCC(=O)OC[C@@H](COC(=O)CCCCCCC/C=C\CCCC)OC(=O)CCCCCCCCCCCCCCCCCCC	[64255036.]
Cc1ccccc1/C=N/c1ccccc1	[2769779.]
O=C(/C=C\c1ccc(O)cc1)OC[C@H]1O[C@@H](Oc2ccccc2CO)[C@@H](O)[C@H](O)[C@@H]1O	[4932.443]
C[S@](=O)CCCCC/C(=N/OS(=O)(=O)O)S[C@@H]1O[C@H](CO)[C@@H](O)[C@H](O)[C@H]1O	[5713.555]
CC[C@@]1(O)C(=O)OCc2c1cc1c(cc(O)c1O)C2=O	[658894.8]
Oc1ccc(-c2ccc3c(c2)Oc2cc(O)ccc2[C@@H]3O)cc1	[10277.673]
CC(C)C1=C(O)C(=O)[C@H](CC=C(C)C)C(=O)[C@@]1(O)C(=C(C)C)C(=O)C(C)=C(C(=O)c1ccccc1)C(=O)c1ccccc1	[2144.2712]
CNC(=O)N1C=C[C@@H]2C=C[C@@H]3CC[C@@H](CNC(=N)N)C=CO[C@H]3[C@@H]2C1	[1219041.6]
COc1ccc([C@@H]2CC(=O)c3c(O)cc(O[C@H]4O[C@@H](CO)[C@@H](O)[C@@H](O)[C@@H]4O)cc3O2)cc1O	[703.2713]
C/C1=C/CC[C@@]2(C)Oc3c(C=O)c(O)c(C=O)c(O)c3[C@H](C(=O)O)[C@@H]2[C@@H](C)C1	[8199.172]
CCn1c(SCc2ccccn2)nc2c(=O)[nH]cnc21	[4707582.5]
CNCCCCNC(=O)c1ccc(C(=O)NCc2ccccc2)cc1	[8670129.]
CC1(C)CCCC(C)(C)CCC1	[29203.127]
COc1cc(O)c2c(=O)cc(-c3ccc(O)cc3)oc2c1[C@@H]1O[C@H](CO)[C@@H](O)[C@@H](O)[C@@H]1O[C@@H]1O[C@@H](C)[C@@H](O)[C@@H](O)[C@@H]1O	[1131.6085]
CCN[C@H]1CC[C@@H](c2ccccc2)O1	[2957804.]
CC[C@H](C)C(=O)O[C@H]1C[C@H](C)C=C2C=C[C@H](C)[C@H](CC[C@H](O)C[C@H](O)CC(=O)O)[C@H]21	[7.022985]
COc1cc(-c2oc3cc(O)cc(O)c3c(=O)c2O[C@H]2O[C@H](C)[C@@H](O)[C@@H](O)[C@@H]2O[C@@H]2O[C@@H](C)[C@@H](O)[C@@H](O)[C@@H]2O)ccc1O	[4133.29]
COc1ccc(-c2cc(=O)c3c(O)cc(O[C@H]4O[C@@H](CO)[C@@H](O)[C@@H](O)[C@@H]4O[C@H]4O[C@@H](C)[C@@H](O)[C@@H](O)[C@@H]4O)cc3o2)cc1O	[954.8349]
COC1=C[C@H](C)[C@H]2C[C@@H]3O[C@@H](OC)C[C@@H]4C(C)=C(OC)C(=O)[C@H]([C@]34C)[C@@]2(C)C1=O	[80009.36]
C=CCSS[C@@H](CC)[S@@](=O)CC=C	[423397.62]
CCCCCCCCCCCCC/C=C/[C@@H](O)[C@H](CO[C@@H]1O[C@H](CO)[C@H](O)[C@H](O)[C@H]1O)NC(=O)[C@H](O)CCCCCCCCCCCCCCCCCCCC	[2851926.8]
Clc1ccc2c(c1)OCO2	[1.2344081e+10]
CC1(C)OC(=O)C=C[C@]2(C)[C@@H]1CC(=O)[C@]1(C)[C@@H]2[C@@H](O)C[C@@]2(C)[C@@H](c3ccoc3)OC(=O)[C@@H]3O[C@@]321	[829120.25]
CC/C=C\C/C=C\C/C=C\C/C=C\CCCCCCC(=O)OC[C@H](COC(=O)CCCCCCCCC/C=C\C/C=C\CCCC)OC(=O)CCCCCCCCCCCC	[5193256.5]
CC(C)=CCc1c(O)c(CC=C(C)C)c2oc3c(O)c(O)c(CC=C(C)C)c(O)c3c(=O)c2c1O	[93018.05]
COc1cc(O)c2c(=O)c(-c3ccc(O[C@H]4O[C@@H](CO)[C@@H](O)[C@@H](O)[C@@H]4O)cc3)coc2c1	[1816.635]
COc1ccc(-c2coc3cc(O[C@H]4O[C@@H](CO)[C@@H](O)[C@@H](O)[C@@H]4O)ccc3c2=O)cc1O	[3480.0015]
CC(C)CC(=O)O[C@@H]1OC=C(CO[C@H]2O[C@@H](CO)[C@@H](O)[C@@H](O)[C@@H]2O)[C@@H]2[C@@H]3O[C@@H]3[C@@](O)(CO)[C@@H]12	[3752.5122]
O=c1c(O[C@@H]2O[C@@H](CO)[C@@H](O)[C@@H](O)[C@@H]2O)c(-c2ccc(O)cc2)oc2cc(O)cc(O)c12	[931.98486]
CC[C@@H](C(C)C)[C@H](O)[C@@H](O)[C@@H](C)[C@H]1CC[C@H]2[C@@H]3CC(=O)[C@@H]4C[C@@H](O)[C@@H](O)C[C@]4(C)[C@H]3CC[C@@]21C	[942.2327]
NCCS[C@@H]1c2c(O)cc(O)cc2O[C@H](c2ccc(O)c(O)c2)[C@H]1OC(=O)c1cc(O)c(O)c(O)c1	[85.33711]
C=C1[C@H]2CC[C@]3([C@H](C)CC[C@H]4[C@]5(C)CCC(=O)C(C)(C)[C@@H]5CC[C@@]43C)[C@@]2(C)CC[C@H]1O	[105412.41]
Cc1ccc2c(c1)C(=O)C[C@@H](c1ccccc1)O2	[47651116.]
COc1ccc(/C=C/C(=O)O[C@@H]2O[C@H](CO)[C@@H](O)[C@@H](O)[C@@H]2O)cc1O	[44368.203]
CCOc1cc([C@H]2C(C(=O)OCCc3ccccc3)=C(C)NC3=C2C(=O)C[C@@H](c2ccccc2)C3)cc(Br)c1O	[35.323105]
O=c1c(-c2ccc(O[C@@H]3O[C@H](CO)[C@@H](O)[C@H](O)[C@@H]3O)cc2)coc2cc(O)cc(O)c12	[632.94806]
CCc1ccc(C(=O)Nc2ccc(C)o2)cc1	[665710.6]
COc1cc2c(cc1OC)-c1c(ccc3c1OCO3)CCN(C)CC2	[290516.7]
O=[N+]([O-])c1ccc([N+](=O)[O-])c([N+](=O)[O-])c1	[2.0331301e+13]
Cn1c2ccccc2c(=O)c2c(O)cc3c(c21)C[C@@H]([C@@](C)(O)CO[C@@H]1O[C@@H](CO)[C@@H](O)[C@@H](O)[C@@H]1O)O3	[672.43134]
C[C@@H](COc1cccc2ccccc12)C(N)=O	[882766.44]
COc1cc(-c2oc3cc(O[C@H]4O[C@@H](C)[C@@H](O)[C@@H](O)[C@@H]4O)cc(O)c3c(=O)c2O[C@@H]2OC[C@@H](O)[C@@H](O)[C@@H]2O)ccc1O	[2610.8079]
CCCCCCCCCCCCCCCCCCCCCCCC(=O)OC[C@H](COC(=O)CCCCCCCCCCCCCCCCCCC)OC(=O)CCCCCCCCCCCCCCCCCCCCC	[3.6377883e+11]
CCC(=O)OC1=C(O)C(=O)c2cc(C)c(O)cc2[C@H]1O	[103542.95]
O=S(=O)(O)O/N=C(\CCCCS)S[C@H]1O[C@H](CO)[C@@H](O)[C@H](O)[C@@H]1O	[8110.15]
CCCC[C@@H](O)CC	[1672160.6]
CC/C=C\C/C=C\C/C=C\C/C=C\CCCCCCC(=O)OC[C@H](COC(=O)CCCCCCCCCCCCCCCCCCCCC)OC(=O)CCCCCCCCCCCCCCC	[1.592109e+08]
COc1ccc(C(=O)CCCCc2ccc(OC)cc2)cc1OC	[105500.82]
CC1=C[C@H]2C[C@H](C)C[C@H](C)[C@H]2CC1	[11744.087]
CC1=C(CCO[P@](=O)(O)OP(=O)(O)O)S/C(=C(\O)CCC(=O)O)N1	[98481.25]
CC1=CC(=O)CC(C)(C)[C@@H]1/C=C/[C@H](C)O[C@H]1O[C@@H](CO[C@@H]2OC[C@@H](O)[C@@H](O)[C@@H]2O)[C@@H](O)[C@@H](O)[C@@H]1O	[3922.7734]
C[N+]1(C)CCC[C@H]1COC(=O)[C@@](O)(c1ccccc1)C1CCCCC1	[23347.467]
COc1cccc2c1C(=O)c1c(O)c3c(c(O)c1C2=O)C[C@@](O)(C(=O)CO)C[C@H]3O[C@H]1C[C@@H](N)[C@@H](C)[C@H](C)O1	[1522.9105]
CCCC/C=C\C/C=C\CCCCCCCCCC(=O)OC[C@H](COC(=O)CCCCCCCCCCCCCCCCCCC)OC(=O)CCCCCCCCCCCCCCCCCCCCC	[2.1785272e+09]
NC(N)=NCCC[C@H](N)C(=O)O	[1.703545e+08]
C/C(=C\CO)CO[C@H]1O[C@@H](CO)[C@@H](O)[C@@H](O)[C@@H]1O	[293780.06]
Cc1[nH]c2ccc(Br)cc2c1CCNC(=O)c1ccccc1	[625444.]
C=C1C(=O)O[C@@H]2/C=C(/C)CC/C=C(/C(=O)O[C@@H]3O[C@@H](CO)[C@@H](O)[C@@H](O)[C@@H]3O)CC[C@@H]12	[8072.5625]
C/C1=C/CC[C@@]2(C)O[C@H]2[C@H]2OC(=O)[C@@H](C)[C@H]2CC1	[1841927.1]
C1CCCCC1	[7.004586e+10]
C=C(C)[C@@H]1Oc2ccc(C(=O)OC)cc2[C@@H]1O	[363312.12]
C[C@H](N)C(=O)N[C@@H](Cc1ccccc1)C(=O)O	[1800084.5]
CCCCCCCCCCCCCCCCC(=O)OC[C@H](CO[P@@](=O)(O)O[C@H]1[C@@H](O)[C@@H](O)[C@@H](O)[C@@H](OP(=O)(O)O)[C@@H](OP(=O)(O)O)[C@@H]1O)OC(=O)CCCC	[540.6488]
CC(=O)O[C@H]1CC[C@@]2(C)[C@@H](CC[C@]3(C)[C@@H]2CC=C2[C@@H]4CC(C)(C)[C@@H](O)CC[C@]4(C)[C@@H]23)C1(C)C	[2422.8303]
CC1(C)CCC(C)(C)c2ccc(/C=C/C(=O)O)cc21	[4949.2314]
C=C(C)[C@@H]1CC=C(C)[C@H](CCCC(C)(C)O)C1	[4258.557]
CC(/C=C/C=C(C)/C=C/[C@@]12O[C@]1(C)C[C@H](O)CC2(C)C)=C\C=C\C=C(C)\C=C\C=C(C)\C=C\[C@@]12O[C@]1(C)CCCC2(C)C	[2474.1038]
C=C1CC[C@@H]2C(C)(C)[C@H](OC(C)=O)CC[C@]2(C)[C@H]1COc1ccc2ccc(=O)oc2c1	[2443.3435]
CC(C)=CCc1c(O)c(CC=C(C)C)c(O)c(C(=O)CC(C)C)c1O	[163.24405]
CCCCC/C=C\C/C=C\C/C=C\C/C=C\CCCCCC(=O)OC[C@@H](COC(=O)CCCCCCC/C=C\CCCCCC)OC(=O)CCCCCCCCCCCCCCCC	[9688745.]
COc1ccc(C(=O)Cn2c(=O)cc(C(=O)N3CCCC3)c3ccccc32)cc1	[1570816.4]
C[C@H]1[C@H]2C3=CC[C@@H]4[C@@]5(C)CC[C@@H](O)C(C)(C)[C@@H]5CC[C@@]4(C)[C@@]3(C)CC[C@@]2(C(=O)O)CC[C@@]1(C)O	[22317.947]
C=CCc1cc2c(c(O[C@H]3O[C@@H](CO)[C@@H](O)[C@@H](O)[C@H]3O)c1)OCO2	[60723.195]
CC[C@H](C)[C@H](NC(=O)[C@@H](N)CC(N)=O)C(=O)O	[746185.06]
O=C1[C@@H](O)O[C@@H](Oc2ccc(C(F)(F)F)cc2)[C@H](O)[C@H]1O	[211484.03]
O[C@H]1CO[C@@H](OC[C@@H]2O[C@@H](O)[C@@H](O)[C@H](O)[C@@H]2O)[C@@H](O)[C@H]1O	[2684016.8]
O=c1c(O)c(-c2ccc(O)cc2)oc2cc(O[C@H]3O[C@H](CO)[C@@H](O)[C@H](O)[C@@H]3O)c(O)c(O)c12	[2741.5947]
COc1ccc2c(c1OC)O[C@@H](O[C@H]1O[C@@H](CO)[C@@H](O)[C@@H](O)[C@@H]1O)C(=O)N2O	[149622.2]
Cc1ccc(C(=O)NC(=O)OCC2CCCCC2)c(O)c1	[9722.802]
C=C1CC[C@@H]2[C@H]1[C@@H]1[C@H](C(C)C)CC[C@@]21C	[1103409.8]
CCN(CC)CCOC(=O)c1ccc(OC)cc1	[5579405.]
CSCC[C@H](NC(=O)CC[C@@H](N)C(=O)O)C(=O)NCC(=O)O	[847920.56]
C=C1[C@@H](OC(=O)/C(C)=C\C)C[C@H](C(C)C)[C@H]2/C(=C/C)C(=O)C[C@@H]12	[10355.515]
COc1ccc(C(=O)/C=C/c2ccccc2)cc1OC	[648405.6]
COc1ccc([C@@H](O)CO)cc1O	[220172.16]
O=C(O)CCc1ccccc1OCC(=O)NCc1ccccc1	[103863.586]
C=C1CC[C@H]2C(C)(C)[C@H](O)CC[C@]2(C)[C@H]1COc1ccc2ccc(=O)oc2c1	[1657.6212]
O=C1C[C@H](c2ccccc2)Oc2cc(O)ccc21	[88335.88]
CCCSC[C@H](NC(=O)CC[C@H](N)C(=O)O)C(=O)O	[1136977.4]
Cn1c(=O)c2c(nc(NC(=O)c3ccccc3C(=O)O)n2C)n(C)c1=O	[526851.]
C=C[C@](C)(CCC=C(C)C)O[C@@H]1O[C@@H](CO[C@H]2O[C@@H](CO)[C@@H](O)[C@H]2O)[C@@H](O)[C@@H](O)[C@@H]1O	[5287.108]
CO[C@@H]1c2c(O)c(C(C)C)c(O)c(O)c2[C@@]23CCCC(C)(C)[C@H]2[C@H]1OC3=O	[129079.24]
COc1ccc2c(c1)OC[C@@]1(O)c3ccc(O)cc3O[C@H]21	[151286.47]
CC(=O)OC[C@]1(C)CCC[C@@]2(C)[C@@H]1CC[C@@]13C[C@H](C(=O)O)[C@H](CC[C@@H]12)C3	[109702.76]
NCCCCCCNC(=O)NCCCNC(=O)NCC(=O)Nc1ccccc1	[425546.34]
CCCCCCCC/C=C\CCCCCCCC(=O)OC[C@@H](O)CO[P@](=O)(O)OCCN	[180734.6]
CC1(C)CC[C@@]2(C(=O)O)CC[C@]3(C)C(=CC[C@@H]4[C@@]5(C)C[C@@H](O)[C@@H](O[C@@H]6O[C@@H](CO)[C@@H](O)[C@@H](O)[C@@H]6O)[C@@](C)(CO)[C@@H]5CC[C@]43C)[C@@H]2C1	[28861.965]
CCCCC/C=C\C/C=C\C/C=C\C/C=C\C/C=C\CCC(=O)OC[C@H](COC(=O)CCCCCCC/C=C\CCCCCCCC)OC(=O)CCCCCCCCC/C	[4353345.5]
CCCC[C@H]1OC(=O)C2=CCCC[C@H]21	[22323452.]
CC(C)CCC[C@@H](C)[C@H]1CC[C@H]2[C@@H]3CC=C4CCCNC[C@]4(C)[C@H]3CC[C@@]21C	[145.91866]
C=CCOc1ccc(C2=C(C)C(=O)NCC2)cc1	[775025.1]
CCCCC/C=C\C/C=C\C/C=C\C/C=C\CCCCCC(=O)OC[C@H](COC(=O)CCCCCCCCC/C=C\C/C=C\CCCCC)OC(=O)CCCCCCCCC	[4816338.5]
CCCCC/C=C\C/C=C\C/C=C\C/C=C\CCCCCC(=O)OC[C@H](COC(=O)CCCCCCC/C=C\CCCCCCCC)OC(=O)CCCCCCC/C=C\CC	[2967616.8]
NC(=O)N1CCC[C@H](CN2CCCC2)C1	[1.3327609e+08]
CC/C=C\C/C=C\C/C=C\C/C=C\C/C=C\CCCC(=O)OC[C@H](COC(=O)CCCCCCC/C=C\CCCCCCCC)OC(=O)CCCCCCCCCCCCC	[5751005.]
C[C@@H]1O[C@@H](O[C@@H]2[C@H](O)[C@@H](O)[C@@H](CO)O[C@H]2Oc2c(-c3ccc(O)cc3)oc3cc(O)cc(O)c3c2=O)[C@@H](O)[C@@H](O)[C@@H]1O	[392.98953]
COc1ccc(C(=O)N2CCc3ccccc32)c(OC)c1	[3618727.8]
Cc1[nH]c2ccccc2c1CCNC(=O)c1ccc([N+](=O)[O-])cc1	[3317262.2]
CSCC[C@@H](NC(=O)CC[C@H](N)C(=O)O)C(=O)NCC(=O)O	[847920.56]
CC(=O)N[C@H]1[C@@H](O[C@@H]2[C@@H](CO)O[C@@H](O)[C@@H](O)[C@@H]2O)O[C@H](CO)[C@@H](O)[C@@H]1O[C@@H]1O[C@@H](CO)[C@@H](O)[C@@H](O)[C@@H]1O	[2087.4695]
C=C1CC[C@H]2[C@H]([C@H]3[C@H]1CC[C@@]3(C)[C@@H](CC(C)C)c1c(O)c(C=O)c(O)c(C=O)c1O)C2(C)C	[27622.186]
CCCC/C=C\C/C=C\CCCCCCCCCC(=O)OC[C@H](COC(=O)CCCCC/C=C\C/C=C\C/C=C\C/C=C\C/C=C\CCCCC)OC(=O)CCCC	[1100775.8]
C[C@H]1O[C@@H](Oc2cc(O)c3c(=O)c(O[C@@H]4O[C@H](CO)[C@@H](O)[C@@H](O)[C@@H]4O)c(-c4ccc(O)cc4)oc3c2)[C@@H](O)[C@@H](O)[C@@H]1O	[738.43964]
Cc1cc2c(c(C)c1CCO[C@@H]1O[C@@H](CO)[C@@H](O)[C@@H](O)[C@@H]1O)C(=O)[C@@H](C)[C@@H]2O	[35621.59]
COc1ccc2c(c1)O[C@H](O[C@@H]1O[C@@H](CO)[C@@H](O)[C@@H](O)[C@@H]1O)C(=O)N2OC	[88692.62]
C=C1CC[C@@H]2C(C)(C)[C@H](O)CC[C@@]2(C)[C@H]1COc1ccc2ccc(=O)oc2c1	[1657.6212]
CC/C=C\C/C=C\C/C=C\C/C=C\CCCCC(=O)OC[C@H](COC(=O)CCCCCCCCCCC/C=C\C/C=C\CCCCC)OC(=O)CCCCCCCCC/C	[3624042.8]
CC(=C/C=C/C(C)=C/C=C/C=C(C)/C=C/C=C(/C)[C@H]1CO1)[C@H](C)C(C)C	[4888.9644]
CC(C)C[C@@H]1NC(=O)[C@H](NC(=O)[C@H](Cc2ccccc2)N(C)C)[C@H](c2ccccc2)Oc2ccc(cc2)/C=C\NC1=O	[3351.0027]
N=C(N)NCCC[C@@H](N)C(=O)O	[1.24996824e+08]
C[C@H]1C(=O)O[C@H]2C[C@@]1(C)[C@@H]1C(=O)[C@@]3(O)O[C@@]14[C@@]2(C)OC(=O)[C@@]4(O)CC[C@@H]1[C@@H]3[C@@H](O)C=C2CC=CC(=O)[C@]21C	[12054709.]
C#CCNC(=O)c1ccc(OC)cc1	[111514.2]
C[C@@H](O)[C@H](O)[C@H](O)CO	[74136744.]
O=C(O)Cc1ccccc1OCc1ccccc1	[946477.8]
C/C=C(\C)C(=O)O[C@H]1C2=C(C)C(=O)O[C@@]2(O)C[C@@H]2CC[C@@H](O)[C@@H](C)[C@@]21C	[47002.203]
CCN1CCN(c2ccccc2)CC1	[9479534.]
CC(=O)OC[C@H]1O[C@H](Oc2c(-c3ccc(O)cc3)oc3cc(O)cc(O)c3c2=O)[C@@H](O)[C@@H](O)[C@@H]1O	[254.5919]
O=C(Cn1c(=O)cc(C(=O)N2CCCC2)c2ccccc21)Nc1ccccc1	[3612883.]
CC(C)=CCC/C(C)=C\CO[C@@H]1O[C@@H](CO[C@@H]2OC[C@@H](O)[C@@H](O)[C@@H]2O)[C@@H](O)[C@@H](O)[C@@H]1O	[31535.482]
N[C@H](CCC(=O)NC1(CCCCC1)C(=O)O)C(=O)O	[2039226.1]
CCCCOC(=O)C1=C(C)NC2=C(C(=O)C[C@H](c3ccc(F)cc3)C2)[C@@H]1c1ccc(OC)c(OC)c1	[101.07086]
CCCCCCCCCCCCCCCCCCCCCCCCCC(=O)N[C@@H](COC(=O)CCCCCCCCCCCCCCCCCCCCCCC)[C@@H](O)[C@H](O)[C@@H](O)CCCCCCCCCCCC	[1.1320735e+09]
CCCCC/C=C\C/C=C\C/C=C\C/C=C\CCCC(=O)O[C@H](COC(=O)CCCCCCC/C=C\CCCCCC)COC(=O)CCCCCCCCCCCCCCCCCC	[14790346.]
C=C1[C@@H](OC(=O)/C=C(\C)CC)C[C@@H](C(C)C)[C@H]2/C(=C/C)C(=O)[C@@H](OC(=O)[C@H](C)CC)[C@@H]12	[608.66364]
CC1=C(/C=C/C(C)=C/C=C/C(C)=C/C=C/C=C(C)/C=C/C=C(C)/C=C/C(=O)[C@@]2(C)CCCCC(C)(C)C[C@@H]2O)C(C)C1	[389.86676]
c1ccc(C2(c3ccccc3)CCCC2)cc1	[9275107.]
COc1cc(O)c2c(c1)C(=O)c1ccc(O)cc1C2=O	[32063.697]
COc1ccc(-c2oc3cc(O[C@H]4O[C@@H](CO)[C@@H](O)[C@@H](O)[C@@H]4O)ccc3c(=O)c2O)cc1	[4263.279]
N#Cc1cccc(-c2nnc3[nH]cnc3n2)c1	[10562384.]
O=C(Nc1ccccc1)c1ccccc1	[4.765787e+08]
COc1cc([C@H]2OC[C@H]3[C@@H](c4cc(OC)c(O[C@H]5O[C@@H](CO)[C@@H](O)[C@@H](O)[C@@H]5O)c(OC)c4)OC[C@H]23)cc(OC)c1O[C@@H]1O[C@H](CO)[C@@H](O)[C@H](O)[C@@H]1O	[11953.023]
CCCCCCCCCCCCCCCCCCCCCCCC(=O)OC[C@@H](COC(=O)CCCCCCCCCCCCCCCCC)OC(=O)CCCCCCCCCCCCCCCCCCC	[1.7457798e+11]
O=C(CCCCCCCCc1ccccc1)NC(=O)OCCc1ccccc1	[34748.797]
COc1cc(O)c2c(c1)O[C@@H](c1cc(O)c(OC)c(OC)c1)CC2=O	[4412.6597]
CCCCCCCC/C=C\C/C=C\C/C=C\CCCC(=O)OC[C@H](COC(=O)CCCCCCC/C=C\CCCCCC)OC(=O)CCCCCCCCCCCCCCCCCCC	[41777196.]
CCCCCCCCCCCCCCCCCCCCCCCCCCCCC1=C[C@H]([C@@H](O)CCCCCCCCCCCCCC)OC1=O	[1675.9071]
CC(=O)OC[C@]12CCC(C)=C[C@@H]1O[C@@H]1[C@H](O)[C@H](O[C@@H]3O[C@@H](CO)[C@@H](O)[C@@H](O)[C@@H]3O)[C@@]2(C)[C@@]12CO2	[4058.5784]
COc1ccc2c(c1)O[C@H]1c3ccc(OC)c(OC)c3OC[C@@H]21	[887878.75]
CCCCCCCCCC[C@H](O)[C@H]1CC[C@H]([C@@H]2CC[C@H]([C@@H](O)CCCCCCCC[C@@H](O)CC3=C[C@@H](C)OC3=O)O2)O1	[163386.34]
C[C@H]1C[C@H]2C3=CC(=O)OC[C@]3(C)[C@@H]3CC[C@@]3(C)C(=O)O[C@H]3CC[C@@]3(C)[C@@H]2[C@H]1O	[960671.4]
CO[C@@H]1[C@@H](O)[C@H](C)O[C@@H](O[C@H]2CC[C@]3(C=O)[C@H]4CC[C@]5(C)[C@H](C6=CC(=O)OC6)CC[C@]5(O)[C@H]4CC[C@]3(O)C2)[C@@H]1O	[2024.2086]
CCC1=C(C)C(=O)Nc2ccccc21	[2.1488704e+08]
CSCC[C@@H](NC(=O)c1ccc(N)cc1)C(=O)O	[1062633.4]
[truncated: 1,322 more rows]
