# Supplementary material for: Transformer-Decoder GPT Models for Generating Virtual Screening Libraries of HMG-Coenzyme A Reductase Inhibitors: Effects of Temperature, Prompt Length, and Transfer-Learning Strategies
Source: J Chem Inf Model. 2024 Nov 7;64(22):8464–80. doi: 10.1021/acs.jcim.4c01309 (PMC11600504; doi:10.1021/acs.jcim.4c01309)
Supplement: Supplementary file 3 — ci4c01309_si_003.zip [file ci4c01309_si_003.zip › Datasets/xfer_Learning_files/NoXA5K6S_model_gen_ic50_results/NoXA5K6S_0p5_Refined_Molecules_QED_props.csv]

IC50	QED	SMILES	MW	aLogP	HBA	HBD	RotBond	AromRings
[5606.4546]	0.2843283868885112	CC(=O)O[C@H]1CC[C@]2(C)[C@H](CC[C@]3(C)[C@@H]2CC[C@@H]2[C@@H]4[C@H](C)C(C)=CC[C@@]4(C)CC[C@]23C)C1(C)C	468.76600000000036	8.595600000000006	2	0	1	0
[6.716416e+08]	0.5484689503722174	Nc1nc(O)c(=O)[nH]c1Br	205.99899999999997	-0.17980000000000007	4	3	0	1
[5618731.]	0.5265280274418117	CCC[C@H]1CCC(=O)O1	128.171	1.4921	2	0	2	0
[1260516.8]	0.42457891967213196	Nc1cccc(C(=O)N[C@@H](CCCCN)C(=O)O)c1	265.31299999999993	0.5808000000000002	5	4	7	1
[9226585.]	0.026196732701738407	CCCCC/C=C\C/C=C\C/C=C\C/C=C\CCCCCC(=O)OC[C@H](COC(=O)CCCCCCCCCCCCCCCCC)OC(=O)CCCCCCCCC/C=C\CCC	895.4479999999991	18.039199999999976	6	0	49	0
[64619.78]	0.6416143159158227	CS(=O)(=O)c1ccc(C#CC#N)cc1	205.238	0.9651800000000001	3	0	1	1
[32613.63]	0.3754106028634583	COc1cc(C(=O)NCCCCNC(=O)/C=C/c2ccc(OC)c(OC)c2)ccc1O	428.4850000000002	2.7576000000000014	6	3	11	2
[76768.92]	0.6370579290094397	Cc1cncc(C#Cc2ccc(C#N)cc2)n1	219.24699999999999	2.0564999999999998	3	0	0	2
[1.4400294e+10]	0.026134469666549656	CCCCCCCC/C=C\CCCCCCCCCCCCCC(=O)OC[C@H](COC(=O)CCCCCCCCCCCCCCCCCCCCC)OC(=O)CCCCCCCCCCCCCCCCCCC	1057.8089999999984	23.22630000000002	6	0	64	0
[9.609432e+08]	0.7678960426430868	CSC1=NC[C@@]2(S1)C(=O)Nc1ccccc21	250.348	2.2998000000000003	3	1	0	1
[3393879.5]	0.7041240342301893	N[C@H]1CCCN(c2ccccc2)C1	176.263	1.6141	2	1	1	1
[11638.178]	0.3940463487072231	CCCCN(CC(=O)OCCC)C(=O)CC(=O)Nc1ccc(-c2ccc(Cl)cc2)cc1	444.95900000000006	4.917500000000004	4	1	11	2
[2690872.8]	0.8746049821659505	O=C(O)c1ccccc1OCc1ccccc1	228.24699999999999	2.9638000000000018	3	1	4	2
[1037.6135]	0.38723074174762867	Cc1ccc(-c2cc(=O)c3c(O)cc(O[C@@H]4O[C@H](C(=O)O)[C@@H](O)[C@@H](O)[C@@H]4O)cc3o2)cc1	444.3920000000001	0.7450199999999998	10	5	4	3
[1657.6212]	0.6032031493830634	C=C1CC[C@H]2C(C)(C)[C@@H](O)CC[C@]2(C)[C@@H]1COc1ccc2ccc(=O)oc2c1	382.50000000000006	4.941400000000005	4	1	3	2
[551985.6]	0.8841056903826691	O=S1(=O)N=C(NCCN2CCOCC2)c2cc(Cl)ccc21	329.809	0.7107000000000003	5	1	3	1
[9.631948e+08]	0.6055922393480786	O=C(O)Cc1cc([N+](=O)[O-])ccc1[N+](=O)[O-]	226.144	1.1300999999999999	6	1	4	1
[53570.863]	0.11306010563539615	C=C(C)[C@@H]1CC[C@]2(C(=O)O)CC[C@@]3(C)[C@@H](CC[C@@H]4[C@]3(C)CC[C@H]3C(C)(C)[C@H](OC(=O)/C=C/c5ccc(O)c(O)c5)[C@@H](O)C[C@@]34C)[C@H]12	634.8540000000003	7.735800000000012	7	4	5	1
[333886.5]	0.7992628559338641	O=C(O)CN1C(=O)C(Cc2ccccc2)=Nc2ccccc21	294.31000000000006	2.0719	4	1	4	3
[70365.41]	0.05175389204920822	CCCCCCCCCCCC[C@@H](O)[C@H]1CC[C@H]([C@@H](O)CCCCCC[C@@H](O)CCCCC[C@@H](O)CC2=C[C@@H](C)OC2=O)O1	624.9440000000005	7.8415000000000115	7	4	28	0
[17344.012]	0.48819961880492113	C[C@H](O)CCCn1cc(C(=O)Nc2cccc3ccccc23)c2ccccc21	372.46800000000013	5.207800000000004	2	2	6	4
[1726.2971]	0.27862775233161235	O=c1c(-c2ccc(O)cc2)coc2cc(O)c(O[C@@H]3O[C@@H](CO)[C@@H](O)[C@H](O)[C@@H]3O)c(O)c12	448.3800000000001	-0.24450000000000016	11	7	4	3
[5486715.5]	0.5165932263535784	O=C(CCCCCc1ccccc1)c1ccccc1	252.35700000000006	4.672400000000004	1	0	7	2
[3637921.8]	0.7907166580919539	CO[C@H]1C2=C(C)C(=O)O[C@]2(OC)C[C@@H]2CC[C@@H](O)[C@@H](C)[C@]21C	310.39000000000004	2.0344	5	1	2	0
[612652.4]	0.5019515389273104	O=C(CCCCCCC(=O)ON1C(=O)CCCC1=O)NCc1ccccc1	374.43700000000007	2.6407000000000007	5	1	10	1
[740.9206]	0.15901573371992592	COc1cc(-c2cc(=O)c3c(O)cc(O[C@@H]4O[C@@H](CO)[C@@H](O)[C@@H](O)[C@H]4O[C@@H]4O[C@@H](C)[C@@H](O)[C@@H](O)[C@H]4O)cc3o2)ccc1O	608.5490000000002	-1.0897000000000001	15	8	7	3
[153813.16]	0.43982631442975056	CCN(CC)CCOC(=O)Cc1ccc(OCCNC(=O)c2ccccc2)cc1	398.50300000000004	2.9229000000000003	5	1	12	2
[1821.7096]	0.1466352748308023	COc1cc(-c2oc3cc(O)cc(O)c3c(=O)c2O[C@@H]2O[C@@H](C)[C@@H](O)[C@@H](O)[C@H]2O[C@@H]2O[C@@H](CO)[C@@H](O)[C@@H](O)[C@@H]2O)ccc1O	624.5480000000003	-1.3840999999999999	16	9	7	3
[2032.0972]	0.27862775233161235	O=c1c(O)c(-c2ccc(O)cc2)oc2cc(O[C@@H]3O[C@H](CO)[C@@H](O)[C@H](O)[C@@H]3O)cc(O)c12	448.38000000000017	-0.24450000000000022	11	7	4	3
[29773728.]	0.6876224269957961	NCCCCNC(=O)c1ccccc1	192.26200000000003	1.1553	2	2	5	1
[649.9899]	0.13013922284168938	COc1cc(/C=C/C(=O)O[C@@H]2[C@@H](O[C@@H]3C[C@H](OC)[C@@H](O)[C@H](O)/C3=C\C#N)O[C@@H](CO)[C@@H](O)[C@H]2O)ccc1O	537.5180000000003	-1.2595199999999993	13	6	8	1
[125756.49]	0.3627171367529899	C[C@@](O)(CO)[C@@H]1CO[C@@](C)(O)[C@@H](O)[C@@H]1O	222.23700000000002	-2.1935999999999996	6	5	2	0
[157920.31]	0.5849614565423341	C=C(C(=O)O)[C@@H]1CC[C@@]2(C)CCCC(=C)[C@@]2(O)C1	250.3379999999999	2.9048000000000016	3	2	2	0
[6.562946e+08]	0.026149295154189	CCCCCCCC/C=C\C/C=C\C/C=C\CCCC(=O)OC[C@@H](COC(=O)CCCCCCCCCCCCCCCCCCCCC)OC(=O)CCCCCCCCCCCCCCCCC	969.6149999999986	20.437699999999996	6	0	56	0
[149147.52]	0.36392013401507706	C=C1CCC[C@@]2(C)CC[C@H]3C(=C)C(=O)O[C@@H]3[C@H]12	232.32299999999998	3.2406000000000015	2	0	0	0
[3482965.]	0.8082278906681905	CSCC[C@@H](NC(=O)c1ccccc1)C(=O)O	253.323	1.6227	4	2	6	1
[681953.25]	0.3015707628020882	C[C@@](O)(CO)[C@@H]1O[C@H](CO)[C@@H](O)[C@@H](O)[C@@H]1O	238.23600000000002	-3.4278999999999997	7	6	3	0
[2408388.8]	0.026493782530486638	CC/C=C\C/C=C\C/C=C\C/C=C\CCCCC(=O)OC[C@H](COC(=O)CCCCCCC/C=C\C/C=C\C/C=C\CC)OC(=O)CCCCCCCCCCCC	807.2539999999996	15.250599999999965	6	0	41	0
[251.77237]	0.2465547063119637	O=c1cc(-c2ccc(O)c(O)c2)oc2cc(O)c([C@@H]3O[C@H](CO)[C@H](O)[C@H](O)[C@H]3O)c(O)c12	448.3800000000001	-0.20270000000000032	11	8	3	3
[1951688.2]	0.8223609360882405	CCC(=O)OC1=C(C)C(=O)c2c(O)cccc2C1=O	260.245	1.9984	5	1	2	1
[368.06598]	0.15628890177576335	O=c1c(O[C@H]2O[C@H](CO)[C@@H](O)[C@H](O)[C@@H]2O[C@@H]2OC[C@@H](O)[C@@H](O)[C@@H]2O)c(-c2ccc(O)cc2)oc2cc(O)cc(O)c12	580.4950000000003	-1.7811999999999986	15	9	6	3
[1650.5321]	0.5639105736039263	COc1cc(O)c2c(=O)c3ccc(O)cc3oc2c1CC=C(C)C	326.3480000000001	3.8747000000000016	5	2	3	3
[17769.508]	0.3387810600787078	CC(=O)O[C@@H]1CC[C@@]2(C)[C@@H](CC[C@]3(C)[C@@H]2CC=C2[C@@H]4[C@@](C)(O)CC[C@@]4(C)CC[C@@]23C)C1(C)C	456.71100000000035	7.07440000000001	3	1	1	0
[67538.35]	0.47358117653768045	CC(C)C1=C2[C@H]3CC=C4[C@@H]5[C@@H](O[C@H]6OC[C@@](O)([C@@H]4O)[C@@H](O)[C@]65O)[C@@]3(C)CC[C@@]2(C)CC1	432.5570000000003	2.0543999999999993	6	4	1	0
[3.980298e+10]	0.4347944578283113	C1CNCC1	71.123	0.36979999999999996	1	1	0	0
[1815225.6]	0.8746112099291753	NC(=O)CCc1ccc(Oc2ccccc2)cc1	241.29000000000002	2.8968000000000016	2	1	5	2
[2630953.8]	0.6734904792839665	CNC[C@@H](O)c1ccccc1	151.20899999999997	0.9394000000000002	2	2	3	1
[2662.384]	0.1466352748308023	COc1cc(-c2oc3cc(O)cc(O)c3c(=O)c2O[C@H]2O[C@H](CO[C@@H]3O[C@@H](C)[C@@H](O)[C@@H](O)[C@@H]3O)[C@@H](O)[C@@H](O)[C@@H]2O)ccc1O	624.5480000000003	-1.3840999999999999	16	9	7	3
[21307.27]	0.03270967264740354	CCCCCCCCCCCCCCCCCC(=O)OC[C@H](CO[P@](=O)(O)OCC[N+](C)(C)C)O/C=C/c1ccccc1	626.8360000000002	8.687000000000006	7	1	28	1
[80.08249]	0.1723933373435532	O=c1cc(-c2ccc(O)cc2)oc2cc(O)c([C@@H]3O[C@H](CO)[C@@H](O)[C@H](O)[C@H]3O[C@H]3OC[C@@H](O)[C@@H](O)[C@@H]3O)c(O)c12	564.4960000000002	-1.4450000000000005	14	9	5	3
[8.258265e+09]	0.02614137144131923	CCCCCCCC/C=C\CCCCCCCC(=O)OC[C@@H](COC(=O)CCCCCCCCCCCCCCCCCCC)OC(=O)CCCCCCCCCCCCCCCCCCCCCCC	1001.7009999999984	21.665900000000008	6	0	60	0
[801528.2]	0.5318621958413635	NC[C@H]1O[C@H](Oc2ccc3c(c2)OCO3)[C@H](O)[C@H](N)[C@@H]1O	298.29499999999996	-1.4731999999999998	8	4	3	1
[55496.652]	0.8519927441732301	O=C(O)COc1cc(Cl)ccc1Cl	221.039	2.4568000000000003	3	1	3	1
[170604.11]	0.24325846760776557	OC[C@@H]1O[C@H](O[C@@H]2[C@@H](O)[C@@H](O)[C@@H](O)O[C@@H]2CO)[C@@H](O)[C@@H](O)[C@@H]1O	342.297	-5.397199999999993	11	8	4	0
[1.1922526e+08]	0.5857579681776477	Cc1ccc2c(c1)C(=O)c1ccccc1C2=O	222.243	2.7704200000000005	2	0	0	3
[9440111.]	0.026196732701738407	CCCCC/C=C\C/C=C\C/C=C\C/C=C\CCCCCC(=O)OC[C@@H](COC(=O)CCCCCCCCC/C=C\CCCCCC)OC(=O)CCCCCCCCCCCCCC	895.4479999999991	18.039199999999976	6	0	49	0
[1075.8405]	0.22434723222709888	C#CCCCCCCCCCCCCCCCCCCC(=O)O	322.533	6.726000000000007	2	1	18	0
[356970.]	0.7342296115534325	C[C@@]12CC[C@H]3[C@@H](CCC4=CC(=O)CC[C@@]43C)[C@H]1CC[C@@H]2O	288.431	3.879200000000003	2	1	0	0
[416051.88]	0.5075444167995193	COc1cc(/C=C/C(=O)OC/C=C/c2ccc(O)c(OC)c2)cc(OC)c1OC	400.4270000000002	3.6964000000000024	7	1	9	2
[136469.88]	0.6224123825517711	CC(C)C[C@@H](NC(=O)[C@H](N)Cc1c[nH]c2ccccc12)C(=O)O	317.38900000000007	1.6531999999999998	4	4	7	2
[290119.38]	0.6125796395637783	CCOC(=O)/C=C(c1ccccc1)c1ccccc1	252.31300000000002	3.6814000000000027	2	0	4	2
[630755.4]	0.40326474287030695	Nc1nc(N)c2ncn([C@@H]3O[C@H](CO)[C@H](O)[C@H]3O)c2n1	282.26000000000005	-2.3977999999999997	9	5	2	2
[1798979.2]	0.7071087924804206	CC(=O)OC[C@]12[C@H](OC(C)=O)CC[C@@H]1C2(C)C	240.29899999999995	1.9174	4	0	3	0
[71468.26]	0.4915200023651673	CC(C)CCO[C@H]1O[C@@H](CO)[C@@H](O)[C@@H](O)[C@@H]1O	250.29100000000003	-1.1509999999999998	6	4	5	0
[957059.44]	0.2375948208239116	C=CC[S@](=O)C[C@H](NC[C@]1(O)O[C@H](CO)[C@@H](O)[C@H]1O)C(=O)O	339.36600000000004	-3.2345999999999973	9	6	9	0
[543624.8]	0.802413334583737	CN[C@@H](C)Cc1ccc2occc2c1	189.25799999999998	2.5832000000000006	2	1	3	2
[4679.564]	0.4531721231818281	CC1(C)CCC[C@](C)([C@@H]2CC[C@]3(C)[C@@H]2[C@H](O)C[C@@H]2[C@]4(C)CC[C@H](O)C(C)(C)[C@@H]4[C@H](O)C[C@@]23C)O1	476.7420000000003	5.711800000000008	4	3	1	0
[60488.76]	0.5994014997957653	C/C=C(/C)C(=O)O[C@H]1C2=C(C)C(=O)O[C@]2(O)C[C@@H]2CCC(=O)[C@@H](C)[C@@]21C	362.42200000000014	2.4515000000000002	6	1	2	0
[2.30879e+08]	0.3580050267611413	Nc1nc(N)c(N)nc1N	140.15	-1.1946000000000003	6	4	0	1
[9433.499]	0.3806370682596915	C/C=C(\C)C(=O)OC(C)(C)[C@@H]1Oc2ccc3ccc(=O)oc3c2[C@H]1OC(=O)[C@@H](C)CC	428.4810000000003	4.472400000000004	7	0	6	2
[10751784.]	0.38603240352713597	CCCC[C@H](N)C(=O)NO	146.19	0.009299999999999808	3	3	4	0
[1748.2484]	0.22620787187735839	O=C(/C=C/c1ccc(O)cc1)NCCc1c[nH]c2ccc(O[C@H]3O[C@@H](CO)[C@@H](O)[C@H](O)[C@@H]3O)cc12	484.50500000000017	0.42429999999999907	8	7	8	3
[24552378.]	0.5622546064908507	CCCC[C@H]1CCC(=O)O1	142.19799999999998	1.8822	2	0	3	0
[180003.72]	0.9230243528535907	COc1ccc2c(c1)OC[C@@H]1c3ccc(O)c(OC)c3OC[C@H]21	314.3370000000001	3.061600000000001	5	1	2	2
[8.186585]	0.1585793763237704	Oc1cc(O)c2c(c1)O[C@H](c1ccc(O)c(O)c1)[C@H](O)[C@H]2c1c(O)cc(O)c2c1O[C@H](c1ccc(O)c(O)c1)[C@@H](O)C2	578.5260000000003	2.9950000000000028	12	10	3	4
[28239.393]	0.2910947408314071	CC1(C)C[C@H]2C3=CC[C@@H]4[C@@]5(C)CC[C@@H](O)[C@@](C)(C=O)[C@@H]5CC[C@@]4(C)[C@@]3(C)C[C@@H](O)[C@@]2(CO)[C@@H](O)[C@@H]1O	504.7080000000003	3.2327000000000017	6	5	2	0
[7046.5635]	0.2776167752272647	COc1cc(O)c2c(=O)c(O[C@H]3OC[C@@H](O)[C@@H](O)[C@@H]3O)c(-c3ccc(O)c(OC)c3)oc2c1O	478.40600000000023	0.4117999999999998	12	6	5	3
[3561.6953]	0.42072234296543964	C=C(C)[C@@H]1CC[C@@]2(C)CC[C@@]3(C)[C@@H](CC[C@@H]4[C@@]5(C)CC[C@@H](O)C(C)(C)[C@@H]5CC[C@@]43C)[C@@H]12	426.72900000000027	8.02480000000001	1	1	1	0
[4846264.5]	0.026278488254341287	CCCC/C=C\C/C=C\CCCCCCCCCC(=O)OC[C@H](COC(=O)CCC/C=C\C/C=C\C/C=C\CCCCCCCC)OC(=O)CCCCCCCCC/C=C\C	851.3509999999992	16.644899999999964	6	0	45	0
[93651.27]	0.6749218915381425	O=C(O)[C@H]1Cc2c([nH]c3ccccc23)[C@H](c2ccc(Cl)cc2)N1	326.783	3.5096000000000016	3	3	2	3
[431862.1]	0.47795419161868885	C[C@H]1C[C@@H]2OC(=O)[C@H](O)[C@@H]2C(=O)[C@@H]2C=C(C)[C@@H](O)[C@@H]12	266.293	0.05100000000000021	5	2	0	0
[2.6292236e+12]	0.3407215106580599	Cc1ccc(C)c2c1C(=O)C(=O)O2	176.171	1.4051399999999998	3	0	0	1
[78541544.]	0.8856631665720406	Cc1ccc(NC(=O)c2ccccc2C(=O)O)cc1	255.27300000000002	2.945520000000001	3	2	3	2
[42778.406]	0.3649262553083596	O=C(CCCCCCc1ccccc1)NC(=O)CCCCCNCCc1ccccc1	422.61300000000034	5.215100000000004	3	2	16	2
[237753.84]	0.9156095373023166	COc1ccc(C(=O)Nc2ccccc2OC)cc1	257.289	2.956100000000001	3	1	4	2
[11930686.]	0.026214251853704833	CCCCC/C=C\C/C=C\C/C=C\C/C=C\CCCC(=O)OC[C@@H](COC(=O)CCCCCCC/C=C\CCCCCCCC)OC(=O)CCCCCCCCCCCCCCC	881.420999999999	17.649099999999972	6	0	48	0
[1646389.9]	0.48036118048386334	ClP(Cl)OCCCl	181.386	2.946300000000001	1	0	3	0
[1963560.]	0.8764724752280763	CCc1ccccc1C(=O)NCCc1ccc(O)cc1	269.34399999999994	2.927100000000001	2	2	5	2
[365697.12]	0.45060725044703814	CC[C@H](C)C(=O)O[C@@H]1O[C@H](CO)[C@@H](O)[C@H](O)[C@H]1O	264.274	-1.6243999999999996	7	4	4	0
[954.8349]	0.15901573371992592	COc1ccc(-c2cc(=O)c3c(O)cc(O[C@@H]4O[C@@H](CO)[C@@H](O)[C@@H](O)[C@@H]4O[C@H]4O[C@@H](C)[C@@H](O)[C@@H](O)[C@@H]4O)cc3o2)cc1O	608.5490000000002	-1.0897000000000001	15	8	7	3
[2638474.2]	0.7507835863550628	O=C(O)CNC(=O)CCc1ccccc1	207.229	0.8199999999999994	3	2	5	1
[3233931.5]	0.7072485841376659	O=C(c1ccc(F)cc1)c1ccc(F)cc1	218.202	3.195800000000002	1	0	2	2
[342013.4]	0.7803362940890979	CCN(CC)CCOc1ccccc1C(N)=O	236.315	1.5061	3	1	7	1
[183731.73]	0.46143348424324476	COc1ccc(CCNC(=O)CCCCNC(=O)c2ccc(OC)c(OC)c2)cc1OC	444.5280000000002	2.9800000000000013	6	2	13	2
[163585.44]	0.5285075364003499	Cc1ccc(C(=O)OC[C@@H]2O[C@@H](n3cnc4c(=O)[nH]cnc43)[C@@H](O)[C@@H]2O)cc1	386.36400000000003	-0.09578000000000048	8	3	4	3
[10099827.]	0.8932000462618424	COc1ccc(CNC(=O)c2ccccc2)cc1	241.29000000000002	2.6252000000000004	2	1	4	2
[114770.87]	0.8351542514995829	Cc1c(O)ccc2c1C(=O)C[C@H](c1ccc(O)cc1)O2	270.284	3.1127200000000013	4	2	1	2
[1570.1737]	0.36998341413567515	CO[C@@H]1CC[C@]2(C)[C@@H]3CC[C@@]4(C)[C@@H]5CC(C)(C)CC[C@]5(C)CC[C@@]4(C)C3=CC[C@@H]2C1(C)C	440.7560000000003	8.823000000000006	1	0	1	0
[13193.482]	0.4178208491447657	CC1(C)CC[C@@]2(C(=O)O)CC[C@]3(C)C(=CC[C@@H]4[C@@]5(C)CC[C@@H](O)[C@@](C)(CO)[C@@H]5CC[C@]43C)[C@@H]2C1	472.7100000000003	6.206000000000008	4	3	2	0
[7704.583]	0.44693686586152376	C=C(C)[C@H]1CC[C@@]2(CO)CC[C@@]3(C)[C@@H](CC[C@H]4[C@]3(C)CC[C@H]3C(C)(C)[C@@H](O)[C@H](O)C[C@@]34C)[C@H]12	458.72700000000026	5.968000000000008	3	3	2	0
[146432.31]	0.5910546660911952	O=c1c(-c2ccc(O)c(O)c2)coc2cc(O)ccc12	270.24	2.5768000000000013	5	3	1	3
[580.45233]	0.3925219651789431	C=C[C@@]1(C)CC(=O)[C@@]2(O)[C@](C)(O1)[C@@H](OC(C)=O)[C@@H](OC(C)=O)[C@@H]2C(C)(C)OC(C)=O	426.4620000000002	1.2451999999999994	9	1	5	0
[3623.6226]	0.16829979417499305	O=S(=O)(O)O/N=C(\Cc1ccccc1)S[C@@H]1O[C@@H](CO)[C@@H](O)[C@H](O)[C@@H]1O	409.4380000000001	-1.1049000000000002	10	5	6	1
[5624601.5]	0.8619805146797137	N[C@H](C(=O)O)c1ccc(OCc2ccccc2)cc1	257.289	2.3500000000000005	4	2	5	2
[1.335357e+09]	0.47436933070542064	COOC(=O)c1ccccc1	152.14899999999997	1.4048	3	0	2	1
[7.27034e+08]	0.02614852788267762	CCCCCC/C=C\CCCCCCCC(=O)OC[C@@H](COC(=O)CCCCCCCCCCCCCCCCCCCCC)OC(=O)CCCCCCCCCCC/C=C\CCCCCCCC	971.6309999999987	20.661699999999996	6	0	57	0
[1131730.8]	0.7731675493197218	COc1ccc(C(=O)c2ccccc2OC)cc1	242.274	2.934800000000001	3	0	4	2
[1204487.9]	0.39816593541943057	COCCCCOC(=O)C1CCCCCC1	228.33199999999994	2.9266000000000014	3	0	6	0
[228792.2]	0.808735273764196	CCOC(=O)c1cc(C(=O)OCC)cc(O)c1	238.23899999999998	1.7456	5	1	4	1
[1.703545e+08]	0.22778310351275471	NC(N)=NCCC[C@@H](N)C(=O)O	174.20399999999998	-1.548099999999999	5	4	5	0
[47392972.]	0.5446231532349504	COc1cccc([C@@H]2C(=O)NC2=O)c1	191.18599999999998	0.43519999999999975	3	1	2	1
[707.8168]	0.15522594643134652	COC(=O)C1=CO[C@@H](O[C@@H]2O[C@@H](CO)[C@@H](O)[C@@H](O)[C@@H]2O)/C(C)=C/[C@H]1OC(=O)c1ccc(O)c(O)c1	498.43700000000024	-1.2008	13	6	6	1
[14366.08]	0.7167853868156222	Oc1ccc(-c2ccc(-c3cccc(O)c3)cc2)cc1	262.308	4.431800000000003	2	2	2	3
[13554.784]	0.5939334348171637	COc1cc(O)c(C(=O)/C=C/c2ccc(O)cc2)c(O)c1	286.283	2.708100000000001	5	3	4	2
[2132.1467]	0.3925191674779592	COc1ccc(-c2oc3cc(O)cc(O)c3c(=O)c2O[C@@H]2O[C@H](C)[C@@H](O)[C@@H](O)[C@@H]2O)cc1	446.40800000000013	1.0860999999999998	10	5	4	3
[80954.484]	0.4665389305552118	CCCCn1c(=O)c2sc(N3CCN(C(=O)CCCC)CC3)nc2n(Cc2ccccc2)c1=O	483.6380000000003	3.3069000000000015	5	0	9	3
[1223.0117]	0.17029256312409008	C[C@H](O)[C@@H]1O[C@@H](Oc2cc(O)c3c(=O)c(O[C@@H]4O[C@@H](CO)[C@@H](O)[C@@H]4O)c(-c4ccc(O)cc4)oc3c2)[C@@H](O)[C@@H]1O	564.4960000000003	-1.1047000000000007	14	8	7	3
[245007.31]	0.6493832033920521	C[C@@H](NC(=O)OC(C)(C)C)C(=O)NC(=O)O	232.23599999999996	0.6938000000000002	5	3	2	0
[6135255.5]	0.8824682432183324	O=C(O)c1ccc(Oc2ccccc2F)cc1	232.21	3.316200000000001	3	1	3	2
[97770.336]	0.6607351067509625	Nc1nc(O)c2nc(Nc3ccc(F)cc3)ccc2n1	271.255	2.1952999999999996	6	3	2	3
[18653506.]	0.33637288517095837	O=P(O)(O)OC[C@H]1O[C@H](O)[C@@H](O)[C@@H]1O	230.109	-2.4653000000000005	8	5	3	0
[1309688.1]	0.6947561868371893	O=CC[C@H](O)CCc1ccccc1	178.23100000000002	1.5691	2	1	5	1
[3962.4636]	0.7317437081699103	COc1cc2c(cc1OC)-c1c(OC)c(OC)c(CC=C(C)C)c(O)c1CC2	384.4720000000002	4.700900000000005	5	1	6	2
[148255.66]	0.8453677878454549	CCC(=O)OC1=C(O)C(=O)c2cc(F)c(F)cc2O1	270.18699999999995	2.0921999999999996	5	1	2	2
[17769.508]	0.3387810600787078	CC(=O)O[C@@H]1CC[C@@]2(C)[C@@H](CC[C@@]3(C)[C@@H]2CC=C2[C@@H]4[C@@](C)(O)CC[C@@]4(C)CC[C@]23C)C1(C)C	456.71100000000035	7.07440000000001	3	1	1	0
[17769.508]	0.3387810600787078	CC(=O)O[C@@H]1CC[C@]2(C)[C@H](CC[C@]3(C)[C@@H]2CC=C2[C@@H]4[C@@](C)(O)CC[C@@]4(C)CC[C@@]23C)C1(C)C	456.71100000000035	7.07440000000001	3	1	1	0
[17247.008]	0.39567369290599247	O=C(COc1ccccc1)c1c(O)cccc1O[C@@H]1O[C@@H](CO)[C@@H](O)[C@H](O)[C@@H]1O	406.38700000000006	-0.16740000000000044	9	5	7	2
[6062.167]	0.18412966539010067	O=C1O[C@@H]2CO[C@@H](O)[C@@H](O)[C@H]2OC(=O)c2cc(O)c(O)c(O)c2-c2c1cc(O)c(O)c2O	452.3240000000002	-0.6389000000000007	13	8	0	2
[5165.011]	0.36104063836795625	CC[C@@H](C)[C@H]1NC(=O)[C@H](Cc2ccccc2)NC(=O)[C@@H](Cc2ccccc2)NC(=O)[C@H](CC(C)C)NC(=O)[C@H]2CCCN2C1=O	617.7909999999999	2.5078000000000014	5	4	8	2
[3011789.5]	0.026239409227884435	CCCCC/C=C\C/C=C\C/C=C\CCCCCCC(=O)OC[C@H](COC(=O)CCCCCCC/C=C\CCCCCC)OC(=O)CCCCCCCCCCC/C=C\C/C=C	865.3779999999992	17.034999999999968	6	0	47	0
[23347.467]	0.6575876284358748	C[N+]1(C)CCC[C@@H]1COC(=O)[C@@](O)(c1ccccc1)C1CCCCC1	346.4910000000002	3.2365000000000013	3	1	5	1
[1803.3783]	0.30180686401687024	COc1cccc(-c2oc3cc(O[C@@H]4O[C@H](CO)[C@@H](O)[C@@H](O)[C@@H]4O)cc(O)c3c(=O)c2O)c1	462.40700000000015	0.05849999999999972	11	6	5	3
[4694102.]	0.8456882713088187	Cn1cnc(CN2CCN(C(=O)c3ccc(F)cc3)CC2)n1	303.34100000000007	0.9121999999999999	4	0	3	2
[7537.1973]	0.5551335821452684	COc1cc2c(cc1OC)C(C(=O)OC)=C(C)N(CCc1ccc(OC)cc1)C2=O	411.4540000000002	3.365020000000002	6	0	7	3
[2.2658632e+09]	0.026173301596547502	CCCCCCCC/C=C\CCCCCCCC(=O)OC[C@H](COC(=O)CCCCCCCCCCCCCCCCCCCCC)OC(=O)CCCCCCCCCCCCCCC	917.5389999999989	19.325299999999988	6	0	54	0
[229468.3]	0.18288689653931176	CC(C)C[C@H](N)C(=O)N[C@@H](CCCCNC(=N)N)C(=O)O	301.391	-0.4174299999999969	6	6	10	0
[16710.303]	0.41898101672795823	C=C1CC[C@@]2(C(=O)O)CC[C@]3(C)C(=CC[C@@H]4[C@@]5(C)CC[C@@H](O)C(C)(C)[C@@H]5CC[C@]43C)[C@H]2[C@H]1C	454.6950000000003	7.009600000000009	3	2	1	0
[13845119.]	0.026196732701738407	CCCCC/C=C\C/C=C\C/C=C\C/C=C\CCCCCC(=O)OC[C@H](COC(=O)CCCCCCCCCCCCCCCCCCC)OC(=O)CCCCCCCCC/C=C\C	895.4479999999991	18.039199999999976	6	0	49	0
[128390.51]	0.6903901634051363	C[C@]12CC[C@@H]3c4ccc(O)c(c4CC[C@H]3O)C[C@@H]1CC[C@@H]2O	302.41400000000004	2.896400000000001	3	3	0	1
[39762016.]	0.026179866989438246	CCCC/C=C\C/C=C\CCCCCCCCCC(=O)OC[C@@H](COC(=O)CCCCCCC/C=C\C/C=C\CCCCCC)OC(=O)CCCCCCCCCCCCCCCCC	911.4909999999988	18.65329999999998	6	0	51	0
[76151208.]	0.6154200254413336	Cc1ccc2c(c1)OC(=O)N2	149.149	1.42952	2	1	0	2
[389.21497]	0.0269937873523	CCC/C=C\C/C=C\CCCCCCC(=O)OC[C@H](CO[P@@](=O)(O)O[C@H]1[C@@H](O)[C@@H](O)[C@@H](OP(=O)(O)O)[C@@H](OP(=O)(O)O)[C@@H]1O)OC(=O)CCCC	798.6460000000002	2.8291000000000013	19	8	26	0
[210634.2]	0.6672858471713659	CC1=NC(=Nc2cccc(C)c2)S1	190.271	3.1477200000000014	1	0	1	1
[1184108.6]	0.49051986767922323	Nc1ncnc2c1ncn2[C@@H]1O[C@@H](CO)[C@@H](O)[C@@H]1O	267.245	-1.9800000000000006	8	4	2	2
[717710.7]	0.533818468251811	CC1=C(C)C(=O)O[C@H]1CCCCCCCC(=O)O	254.3259999999999	3.0635000000000012	4	1	8	0
[1184108.6]	0.49051986767922323	Nc1ncnc2c1ncn2[C@@H]1O[C@H](CO)[C@@H](O)[C@H]1O	267.245	-1.9800000000000006	8	4	2	2
[173.89664]	0.5255036375150604	C/C=C/C(=O)O[C@H]1CC(=O)O[C@H]2C[C@H]3CCC[C@H]4C[C@@H](O)CC[C@]4(C)[C@H]3CC[C@@]21C	418.57400000000024	4.5636000000000045	5	1	2	0
[68004.55]	0.5654477209272036	N#C[C@H](O[C@H]1O[C@@H](CO)[C@@H](O)[C@@H](O)[C@H]1O)c1ccccc1	295.291	-0.9322200000000003	7	4	4	1
[14090.66]	0.8239342622955291	COc1cc2c(cc1O)-c1c(O)c(OC)cc3c1[C@H](C2)[N+](C)(C)CC3	342.41500000000013	3.011700000000001	4	2	2	2
[3.7821763e+08]	0.5719431747561196	NCc1ccccc1	107.15599999999996	1.1453	1	1	1	1
[24847.04]	0.6876342088718866	COc1ccc(-c2oc3cc(OC)c(O)c(OC)c3c(=O)c2OC)cc1OC	388.3720000000002	3.2086000000000015	8	1	6	3
[2252860.5]	0.026493782530486638	CC/C=C\C/C=C\C/C=C\CCCCCCCC(=O)OC[C@@H](COC(=O)CCC/C=C\C/C=C\C/C=C\CCCCCCCC)OC(=O)CCCCCCC/C=C\C	807.2539999999993	15.250599999999965	6	0	41	0
[2.7426703e+11]	0.43162999504974636	O=C1NC(=O)[C@H]2[C@@H]1[C@H]1C=CC[C@H]2C1	177.20299999999995	0.47119999999999984	2	1	0	0
[216.9628]	0.15164716850815463	C[C@@H]1O[C@H](Oc2c(-c3ccc(O)cc3)oc3cc(O[C@@H]4O[C@H](C(=O)O)[C@@H](O)[C@@H](O)[C@@H]4O)cc(O)c3c2=O)[C@@H](O)[C@@H](O)[C@@H]1O	608.5050000000005	-1.6515000000000009	16	9	6	3
[1786878.5]	0.6927155641320762	CCCNC(=O)c1cc(=O)n(CC(=O)Nc2ccc(C)cc2)c2ccccc12	377.4440000000001	3.088420000000001	3	2	6	3
[13731717.]	0.2963895134660185	OC[C@@H](O)[C@H](O)[C@H](O)CO	152.146	-2.9463000000000004	5	5	4	0
[43688112.]	0.5223144928885418	COc1nc(N)nc(N)n1	141.13400000000001	-0.9554000000000005	6	2	1	1
[7587.3774]	0.38413204188966726	CC1=CC(=O)CC(C)(C)[C@]1(O)/C=C/C(C)=C/CO[C@@H]1O[C@@H](CO)[C@@H](O)[C@@H](O)[C@@H]1O	412.4790000000001	-0.018200000000000716	8	5	6	0
[1181873.8]	0.6584546814080957	Cc1ccc(C2=NCCN2)cc1	160.22000000000003	1.34482	1	1	1	1
[226468.98]	0.5418948847242353	C[C@H](C[P@](=O)(O)OCCN)OC(=O)CC(C)(C)C	281.28899999999993	1.5149999999999997	6	2	7	0
[227.83958]	0.14732526683954705	O=C1c2c(O)cc(O[C@H]3O[C@@H](CO)[C@@H](O)[C@@H](O)[C@H]3O)cc2O[C@@H](c2ccc(O)cc2)[C@H]1O[C@@H]1O[C@H](CO)[C@@H](O)[C@H](O)[C@@H]1O	612.5370000000005	-3.222	16	10	7	2
[2708.5498]	0.7913425691456246	COc1cc2c(cc1OC)-c1cc(O)c(OC)c(CC=C(C)C)c1CC2	354.4460000000002	4.692300000000004	4	1	5	2
[38136712.]	0.6068406938255271	Cc1ccccc1C(=O)Oc1cc(C#N)ccc1C	251.285	3.3943200000000022	3	0	2	2
[27940.86]	0.3134454856631923	CC(=O)O[C@H]1CC[C@@]2(C)[C@@H](CC[C@]3(C)[C@@H]2CC[C@@H]2[C@@H]4[C@H](C)C(C)=CC[C@@]4(C)CC[C@@]23C)[C@]1(C)C(=O)O	498.7480000000004	7.660300000000008	4	1	2	0
[478.833]	0.08852078605432799	CC(C)C[C@H](NC(=O)[C@H](Cc1ccccc1)NC(=O)CNC(=O)[C@H](CO)NC(=O)[C@H](N)Cc1ccc(O)cc1)C(=O)NCCc1ccccc1	688.8260000000001	0.47260000000000746	8	8	19	3
[17769.508]	0.3387810600787078	CC(=O)O[C@H]1CC[C@]2(C)[C@@H](CC[C@]3(C)[C@@H]2CC=C2[C@@H]4[C@@](C)(O)CC[C@@]4(C)CC[C@@]23C)C1(C)C	456.71100000000035	7.07440000000001	3	1	1	0
[4871137.5]	0.6141139357804843	C=CC[C@H]1CN(C)CC[C@]1(OC(=O)CC)c1ccccc1	287.40299999999996	3.3629000000000024	3	0	5	1
[96964.06]	0.7473637628028014	CCC/C=C/C(=O)Nc1cccc(C)c1	203.285	3.2898200000000015	1	1	4	1
[3566.5793]	0.16349623254502768	O=S(=O)(O)O/N=C(\CCc1ccccc1)S[C@@H]1O[C@@H](CO)[C@@H](O)[C@H](O)[C@@H]1O	423.4650000000001	-0.7147999999999997	10	5	7	1
[3332.0288]	0.06954260182359087	CC[C@@H](C)[C@H](NC(=O)[C@H](CCc1ccc(OC)cc1)NC(=O)[C@@H](NC(=O)Cc1ccccc1)NC(=O)[C@H](N)CCCCN)C(=O)NC(N)=O	682.8229999999996	0.09590000000000759	9	8	20	2
[234010.22]	0.7448662300811549	CC(C)(C)OC(=O)N1CCCC[C@H]1C(=O)O	229.27599999999995	1.8606	4	1	1	0
[25010.03]	0.4215154636542936	Cc1c(CCO[C@H]2O[C@@H](CO)[C@@H](O)[C@@H](O)[C@@H]2O)c(CO)cc2c1C(=O)CC2	382.4090000000003	-1.02478	8	5	6	1
[16016752.]	0.7550632656166976	O=c1[nH]c2ccccc2n1C1CCNCC1	217.27199999999993	1.2541	2	2	1	2
[1529560.2]	0.5458451404857523	C=CC[C@@]1(O)C(=O)NC(C)=C1C(=O)O	197.18999999999997	-0.21800000000000003	4	3	3	0
[inf]	0.08274493371032333	CC(C)(C)OC(=O)NCCOCCOCCOCCOCCOCCOCCOCCOCCCOCCNC(=O)OCCCOCCOCCOCCOCCCOCC1COCCOCCOCOCCOCCCC1	1137.4059999999995	3.480600000000008	23	2	50	0
[47066784.]	0.5996656756601945	O=C1c2ccccc2-c2ccc(O)cc21	196.20499999999998	2.6036	2	1	0	3
[4652.9746]	0.05163344366930349	O=S(=O)(O)O/N=C(\CCCCSS)S[C@H]1O[C@@H](CO)[C@@H](O)[C@H](O)[C@@H]1O	439.55500000000006	-0.5992999999999999	11	6	9	0
[5358.918]	0.17252956178381812	CC1=CC(=O)[C@H](O)[C@@]2(C)[C@H]1C[C@H]1OC(=O)[C@@H](O[C@@H]3O[C@@H](CO)[C@@H](O)[C@@H](O)[C@@H]3O)[C@H]3[C@@H](C)[C@H](O)[C@]4(O)OC[C@]13[C@@H]42	556.561	-3.038799999999994	13	7	3	0
[1.423278e+08]	0.03834992593707976	CCCCCCCCCCCCCCCCCCCCCCCCCC(=O)OC[C@H](O)COC(=O)CCCCCCC/C=C\CCCCCCCC	735.2319999999995	14.853499999999967	5	1	43	0
[1681233.1]	0.027134495756940658	CC/C=C\C/C=C\C/C=C\C/C=C\C/C=C\CCCC(=O)OC[C@H](COC(=O)CCCC/C=C\C/C=C\C/C=C\CCCCC)OC(=O)CCCCCCC	763.1569999999997	13.856299999999973	6	0	37	0
[83422256.]	0.8513941644261668	CSc1ccc(C(=O)Nc2ccc(F)cc2)cc1	261.32099999999997	3.799900000000002	2	1	3	2
[1794.2125]	0.13223943944739133	O=S(=O)(O)O/N=C(\CCc1ccc(O)cc1)S[C@@H]1O[C@@H](CO)[C@@H](O)[C@H](O)[C@@H]1O	439.4640000000001	-1.0092	11	6	7	1
[2268543.]	0.8953091412058717	COc1ccc(C(=O)Nc2ccc(C)cc2)cc1	241.29000000000002	3.2559200000000015	2	1	3	2
[540854.06]	0.02133511825060867	CC/C=C\C/C=C\C/C=C\C/C=C\C/C=C\CCCC(=O)OC[C@H](COC(=O)CCCCC/C=C\C/C=C\C/C=C\C/C=C\CCCCC)OC(=O)	719.0600000000002	12.461999999999982	6	0	35	0
[1.5637683e+09]	0.602773236014719	CSc1ccccc1O	140.20699999999997	2.1141	2	1	1	1
[2544.197]	0.1623577180842505	C[C@@]12C[C@@H](c3ccc(O)cc3O1)[C@@]13O[C@]1(c1ccc(O)cc1O)Oc1cc(-c4cc5ccc(O)cc5o4)cc(O)c1[C@@H]3C2=O	592.5560000000003	5.633500000000009	10	5	2	5
[31064.398]	0.7282712552314655	CC(C)(O)CCc1c(O)ccc(C(=O)O)c1	224.256	1.7938999999999998	4	3	4	1
[3550529.5]	0.1368488543271167	N=C(N)NCCC[C@@H](NC(=O)CC[C@@H](N)C(=O)O)C(=O)O	303.319	-1.9888299999999957	8	7	10	0
[1251978.4]	0.8968272018761525	NC(=O)CCc1ccc(Oc2ccc(F)cc2)cc1	259.28	3.0359000000000016	2	1	5	2
[832002.56]	0.6138519604605919	C=C(C)[C@@H]1CC=C(C)[C@H](OC(=O)c2cccnc2)C1	257.33299999999997	3.5394000000000023	3	0	3	1
[8966795.]	0.2644378232075063	OC1([C@H](O)[C@@H](O)CO)[C@@H](O)[C@@H]1O	180.156	-3.8330000000000006	6	6	3	0
[4213030.]	0.6961288347721591	COc1ccc(C(=O)O)cc1	152.149	1.3934	3	1	2	1
[8172540.]	0.026214251853704833	CC/C=C\C/C=C\C/C=C\CCCCCCCC(=O)OC[C@H](COC(=O)CCCCCCCCCCC/C=C\CCCCCCCC)OC(=O)CCCCCCC/C=C\CCCC	881.4209999999993	17.649099999999972	6	0	48	0
[365697.12]	0.45060725044703814	CC[C@H](C)C(=O)O[C@H]1O[C@@H](CO)[C@@H](O)[C@@H](O)[C@@H]1O	264.274	-1.6243999999999996	7	4	4	0
[762992.]	0.7146325503510309	CCC[C@@H](CC(=O)c1ccccc1)N1CCCC1	245.36599999999996	3.523900000000003	2	0	6	1
[3855.8882]	0.22116841601624015	COC(=O)C1=CO[C@@H](O[C@@H]2O[C@H](CO)[C@@H](O)[C@H](O)[C@H]2O)/C(CO)=C/[C@@H]1OC(=O)c1ccccc1	482.4380000000002	-1.6395999999999977	12	5	7	1
[1732100.2]	0.8790400816297036	CN[C@H]1CCC[C@@H]1CNC(=O)c1ccc(Cl)cc1	266.772	2.4579000000000004	2	2	4	1
[4340299.5]	0.5553283367900685	N[C@@H](C[C@]1(C(=O)O)C(=O)Nc2ccccc21)C(=O)O	264.23699999999997	-0.23690000000000017	6	4	4	1
[22440038.]	0.6575835356806922	COc1ccc(COC)cc1	152.193	1.8416	2	0	3	1
[74.6475]	0.37525094706452217	C=C1CC[C@H](O)C/C1=C/C=C1\CCC[C@@]2(C)[C@H]1CC[C@@H]2[C@H](C)/C=C/[C@H](C)CCCC(C)C	438.74000000000024	8.811300000000003	1	1	8	0
[117825.17]	0.29079869621169907	C=C1C(=O)O[C@H]2/C=C(\C)C[C@H]3O[C@@H]3/C=C(\C)CC[C@@H]12	260.3329999999999	2.9281000000000015	3	0	0	0
[2.9638454e+09]	0.026173301596547502	CCCCCC/C=C\CCCCCCCC(=O)OC[C@@H](COC(=O)CCCCCCCCCCCCCCCCCCC)OC(=O)CCCCCCCCCCCCCCCCCCC	917.5389999999989	19.325299999999988	6	0	54	0
[1.3006417e+08]	0.6772842365131652	O=[N+]([O-])c1ccc(O)c(Oc2ccc([N+](=O)[O-])cc2)c1	276.20399999999995	3.0009000000000015	6	1	4	2
[1189.8699]	0.34623317972585793	C[C@@H](O)[C@@H]1O[C@@H](Oc2c(-c3ccc(O)cc3)oc3cc(O)cc(O)c3c2=O)[C@@H](O)[C@@H]1O	432.38100000000014	0.7830999999999999	10	6	4	3
[1351030.]	0.673030643026755	O=C(O)C[C@H](NC(=O)Cc1ccccc1)C(=O)O	251.238	0.2731999999999996	5	3	6	1
[2367611.]	0.8959232486463771	COc1ccc(C(=O)Nc2cccc(C(=O)O)c2)cc1	271.272	2.6457000000000006	4	2	4	2
[9843648.]	0.026196732701738407	CCCCC/C=C\C/C=C\C/C=C\C/C=C\CCCCCC(=O)O[C@@H](COC(=O)CCCCCCC/C=C\CCCCCC)COC(=O)CCCCCCCCCCCCCCCC	895.4479999999991	18.039199999999976	6	0	49	0
[7816660.]	0.76919974690358	CN(CCc1ccc(Cl)cc1)C(=O)C(=O)C(C)C	267.756	2.5660000000000007	2	0	5	1
[1172249.2]	0.766065021782046	Cc1ncc2c(c1O)Nc1cccc(C#N)c1C2(C)C	265.316	3.350200000000001	4	2	0	2
[107361.27]	0.5515668749293398	C=CCc1ccc(O[C@@H]2O[C@@H](CO)[C@@H](O)[C@H](O)[C@@H]2O)cc1	296.31899999999996	-0.40620000000000034	6	4	5	1
[6093592.5]	0.617591704319658	O=CN1CCCC[C@H]1COC(=O)c1ccc(F)cc1	265.284	1.9933999999999998	3	0	4	1
[1593638.5]	0.8937504426107861	C[C@@H](C(=O)O)c1ccc(-c2ccccc2F)cc1	244.265	3.6808000000000023	2	1	3	2
[11534826.]	0.7527691298920062	CCOC(=O)c1ccc(OC[C@H]2CCCO2)cc1	250.29399999999993	2.421100000000001	4	0	5	1
[3732904.2]	0.5574005674129158	C[C@H](N)C(=O)NCC(=O)N1CCC[C@H]1C(=O)O	243.26299999999995	-1.4745999999999984	5	3	4	0
[251.77237]	0.2465547063119637	O=c1cc(-c2ccc(O)c(O)c2)oc2cc(O)c([C@@H]3O[C@@H](CO)[C@@H](O)[C@H](O)[C@@H]3O)c(O)c12	448.3800000000001	-0.20270000000000032	11	8	3	3
[77809.01]	0.6378550075461253	OC[C@H]1O[C@H](Oc2cccc3ccccc23)[C@@H](O)[C@H](O)[C@H]1O	306.314	0.018499999999999905	6	4	3	2
[31698986.]	0.8112788228538134	Cc1ccc(C(=O)Nc2ccccc2)cc1	211.26400000000004	3.247320000000001	1	1	2	2
[400287.22]	0.49261058187797496	N[C@H](CCC(=O)N[C@H](CSCc1ccccc1)C(=O)O)C(=O)O	340.40100000000007	0.6812999999999999	7	4	10	1
[19111.3]	0.4178208491447657	C[C@@]1(C(=O)O)CC[C@@]2(C)CC[C@@]3(C)C(=CC[C@@H]4[C@@]5(C)CC[C@@H](O)[C@@](C)(CO)[C@@H]5CC[C@]43C)[C@H]2C1	472.7100000000004	6.206000000000009	4	3	2	0
[160893.31]	0.4537700852832105	CC(C)CCC[C@@H](C)[C@H]1CC[C@@]2(C)[C@@H]3CC[C@H]4[C@](C)(CO)[C@H](O)CC[C@@]45C[C@]35CC[C@]12C	444.7440000000003	7.22120000000001	2	2	6	0
[787452.25]	0.18253945578897263	C=CCCCCCCCCCCCCCCCCCCCC(=O)O	338.5760000000001	7.668900000000007	2	1	20	0
[50088.824]	0.9081761858037773	COc1ccc(C(=O)Nc2ccc(C(C)C)cc2)cc1	269.344	4.070900000000003	2	1	4	2
[12054709.]	0.2989599327629596	C[C@@H]1C(=O)O[C@H]2C[C@@]1(C)[C@@H]1C(=O)[C@@]3(O)O[C@]14[C@@]2(C)OC(=O)[C@@]4(O)CC[C@@H]1[C@@H]3[C@@H](O)C=C2CC=CC(=O)[C@]21C	528.5540000000003	0.5098	10	3	0	0
[55603.555]	0.6099016323727142	C=C(C)[C@@H]1CC[C@H](C)C2=C(C1)[C@@H](C)CC2=O	218.33999999999995	3.904200000000003	1	0	1	0
[10955.486]	0.5820483925583253	C=C[C@]1(C)CC[C@H](C(=C)C)C[C@H]1C(=C)C	204.35699999999997	4.747200000000005	0	0	3	0
[156760.25]	0.48314503111862167	COc1cccc(CCOC(=O)CC(=O)c2ccccc2)c1O	314.337	2.7595000000000014	5	1	7	2
[25002174.]	0.4509195721350228	CCO[C@]12CC=CC(=O)[C@@]1(C)[C@@H]1CC[C@]3(O)C(=O)O[C@@]4(C)[C@@H]5C[C@@]6(C)[C@@H]7C(=O)[C@](OC[C@@H]6C(=O)O5)(O[C@@]734)[C@@H]1C[C@@H]2O	572.6070000000003	0.766800000000001	11	2	2	0
[20.140703]	0.5665298169313719	COC(=O)C1=C(C)NC2=C(C(=O)C[C@H](c3ccc(F)cc3)C2)[C@H]1c1cc(Br)c(O)c(OC)c1	516.3630000000003	4.837000000000005	6	2	4	2
[316636.34]	0.6969384886852024	c1ccc(-c2ccc(O)cc2)cc1	170.21099999999998	3.0592000000000015	1	1	1	2
[23925.262]	0.4048821596564964	C=C(C)[C@H]1CCC2=C(CC[C@]3(C)[C@@H]4C[C@](C)(C(=O)O)CC[C@@]4(C)CC[C@@]23C)[C@@]1(C)CCC(=O)O	470.6940000000004	7.637700000000007	4	2	5	0
[803.2598]	0.4308250629303501	COc1ccc([C@@H]2CC(=O)c3c(O)cc(O[C@H]4O[C@@H](CO)[C@@H](O)[C@@H](O)[C@@H]4O)cc3O2)cc1	448.4240000000001	0.28599999999999937	10	5	5	2
[24978.186]	0.43297117879738783	O=C(O)/C=C/c1ccccc1O[C@H]1O[C@@H](CO)[C@@H](O)[C@H](O)[C@@H]1O	326.301	-1.0369000000000004	8	5	5	1
[9750161.]	0.026196732701738407	CCCC/C=C\C/C=C\CCCCCCCCCC(=O)OC[C@H](COC(=O)CCCCCCC/C=C\C/C=C\CCCCCC)OC(=O)CCCCCCCCCCC/C=C\CCC	895.4479999999991	18.039199999999976	6	0	49	0
[9368720.]	0.5125069246930146	N[C@@H](Cc1ccc(O)c(O)c1)C(=O)O	197.18999999999997	0.052200000000000135	5	4	3	1
[1223.0117]	0.17029256312409008	C[C@@H](O)[C@@H]1O[C@@H](Oc2cc(O)c3c(=O)c(O[C@@H]4O[C@@H](CO)[C@@H](O)[C@@H]4O)c(-c4ccc(O)cc4)oc3c2)[C@@H](O)[C@@H]1O	564.4960000000003	-1.1047000000000007	14	8	7	3
[489722.84]	0.8411749837288599	COc1ccc(C[C@@H]2CO[C@H](O)[C@@H]2Cc2ccc3c(c2)OCO3)cc1OC	372.4170000000002	2.798700000000001	6	1	6	2
[71731.9]	0.1688352077982805	NC(=O)NCCCCCNCCCCNC(=O)NCCCCNC(=O)OCCc1ccccc1	478.6380000000003	2.243100000000002	5	6	19	1
[7.218008e+10]	0.03433367753403431	CCCCCCCCCCCCCCCCCCCCCCCC(=O)OC[C@H](COC(=O)CCCCCCCCCCCCCCCCC)OC(=O)CCCCCCCCCCCCCCC	947.6089999999987	20.329499999999996	6	0	57	0
[826216.3]	0.3291115098382379	C=CCSSCC	134.269	2.5737000000000005	2	0	4	0
[10924933.]	0.4671033785297825	O=[N+]([O-])c1ccc2c(c1)OCO2	167.11999999999995	1.3234999999999997	4	0	1	1
[96883.086]	0.3062682904611926	C[C@@H]1CC[C@]2(C(=O)O)CC[C@@]3(C)C(=CC[C@@H]4[C@@]5(C)CC[C@@H](O[C@@H]6OC[C@@H](O)[C@@H]6O)[C@@](C)(CO)[C@@H]5CC[C@]43C)[C@@H]2[C@@]1(C)O	590.7980000000003	4.279200000000005	8	5	4	0
[2389733.]	0.2368274251146675	OC[C@H]1O[C@@H](O[C@@H]2CN3[C@@H](CO)[C@@H](O)[C@@H](O)[C@@H]3[C@H]2O)[C@@H](O)[C@H](O)[C@@H]1O	367.35100000000006	-5.687099999999991	11	8	4	0
[65331.57]	0.6813474731929317	Oc1ccc2c(c1)OC[C@@]1(O)c3ccc(O)cc3O[C@@H]21	272.25600000000003	1.8114999999999997	5	3	0	2
[31919.145]	0.192729379267224	COc1cc(/C=C/C(=O)O[C@@H]2[C@@H](O)[C@@H](CO)O[C@@H]2O[C@@H]2[C@@H](O)OC[C@@H](O)[C@@H]2O)ccc1O	458.41600000000017	-2.1404999999999976	12	6	7	1
[29406654.]	0.8873295310634391	Cc1ccc(C)c(NC(=O)c2ccc(C#N)cc2)c1	250.30100000000002	3.4274200000000015	2	1	2	2
[847920.56]	0.30870330656649436	CSCC[C@H](NC(=O)CC[C@H](N)C(=O)O)C(=O)NCC(=O)O	335.38200000000006	-1.3827999999999974	8	5	11	0
[3686221.]	0.317971356974231	NCCC[C@@H](N)CC(=O)N[C@H](CCC(N)=O)C(=O)O	274.32099999999997	-1.722399999999996	6	5	10	0
[284935.62]	0.8064969708742414	c1ccc2c(c1)CC[C@H](c1ccc(O)cc1)O2	226.275	3.4585000000000026	2	1	1	2
[670027.7]	0.620562466302746	NCCCCCCNC(=O)CCc1c[nH]c2ccccc12	287.40700000000004	2.7358000000000002	2	3	9	2
[483330.6]	0.858156521709981	C#CCN1C(=O)CC[C@@H]1CNC(=O)c1ccc(Cl)cc1	290.75	1.694	2	1	4	1
[8077.646]	0.3802015384485088	CC[C@H](C)[C@H]1NC(=O)[C@@H](NC(=O)[C@@H](Cc2ccccc2)N(C)C)[C@H](c2ccccc2)Oc2ccc(cc2)/C=C\NC1=O	568.7180000000002	4.095800000000002	5	3	8	3
[5.125627e+08]	0.02615895698753401	CCCCCC/C=C\CCCCCCCC(=O)OC[C@H](COC(=O)CCCCCCCCCCCCCCCCCCCCC)OC(=O)CCCCCCCCC/C=C\CCCCCCCC	943.5769999999989	19.881499999999992	6	0	55	0
[4373.6836]	0.283891692431313	CC(=O)O[C@H]1CC[C@@]2(C)[C@@H](CC[C@]3(C)[C@@H]2CC=C2[C@@H]4CC(C)(C)CC[C@]4(C)CC[C@@]23C)C1(C)C	468.7660000000004	8.739700000000004	2	0	1	0
[41133652.]	0.7818622215062127	CN1CC[C@@]23c4c5ccc(O)c4O[C@H]2C(=O)C=C[C@H]3[C@H]1C5	283.327	1.4062999999999999	4	1	0	1
[47002.203]	0.5765772784542664	C/C=C(/C)C(=O)O[C@H]1C2=C(C)C(=O)O[C@]2(O)C[C@@H]2CC[C@@H](O)[C@@H](C)[C@]21C	364.4380000000001	2.2432999999999996	6	2	2	0
[329.02243]	0.6764299180273097	CC(C)=CCc1c(O)ccc([C@@H]2COc3c(ccc4c3C=CC(C)(C)O4)C2)c1O	392.4950000000002	5.509400000000006	4	2	3	2
[2.7623165e+08]	0.7677502724011808	CCN1c2ccccc2N=C(N)S1(=O)=O	225.27299999999994	0.8025	3	1	1	1
[2036563.6]	0.5947654106147441	SCCc1ccccc1	138.23499999999999	2.1589	0	1	2	1
[8002562.]	0.15851578196233643	CN[C@](N)(C(=O)O)C(=O)OC[C@H]1O[C@@H](n2cnc3c(N)ncnc32)[C@H](O)[C@@H]1O	397.3480000000001	-3.4700999999999973	13	6	6	2
[1909042.8]	0.5259466681849534	O=C1CCCCCCCCCCCCCCCCCO1	282.46799999999996	5.784800000000006	2	0	0	0
[8.429529e+08]	0.8374372998103967	NS(=O)(=O)c1ccc(C(=O)N2CCCC2)cc1	254.31099999999992	0.5699999999999998	3	1	2	1
[7400968.5]	0.8675918527989661	CCc1ccc(C(=O)N2CCN(c3ccccc3)CC2)cc1	294.398	3.211400000000002	2	0	3	2
[413321.5]	0.3260616325024712	C/C=C/C=C/C=C/C(=O)N[C@@H](Cc1ccccc1)C(=O)N[C@@H]1COC(=O)CCNC1=O	425.48500000000024	0.9503000000000006	5	3	8	1
[22301.225]	0.5745825207489037	O=c1ccc(O)c2c(c1)O[C@H](c1ccc(O)c(O)c1)[C@H](O)C2=O	316.26500000000004	0.8409	7	4	1	2
[1140553.6]	0.7394137316906195	O=C(O)CCCc1ccccc1	164.204	2.0939	2	1	4	1
[1.0812251e+08]	0.7313060536081148	O=C(O)c1cc(=O)c2cc(O)ccc2o1	206.153	1.1967999999999999	5	2	1	2
[363.8872]	0.13951784322162464	C[C@H]1O[C@@H](O[C@@H]2[C@@H](O)[C@@H](O)[C@H](CO)O[C@@H]2Oc2c(-c3ccc(O)c(O)c3)oc3cc(O)cc(O)c3c2=O)[C@@H](O)[C@@H](O)[C@@H]1O	610.5210000000004	-1.687100000000001	16	10	6	3
[3891.7563]	0.4710297950476382	CC(C)(O[C@@H]1O[C@@H](CO)[C@@H](O)[C@@H](O)[C@@H]1O)C1CCC(O)(C)CC1	334.4090000000002	-0.47730000000000006	7	5	4	0
[413776.25]	0.7552122011304347	CN(C)CCOc1ccccc1C(=O)c1ccccc1	269.344	2.8580000000000014	3	0	6	2
[1.0008461e+09]	0.4087158551274257	Nc1ccc(O)c(C(=O)O)c1	153.137	0.6726000000000001	4	3	1	1
[22272.232]	0.8791500429104835	O=C(COc1ccc(Cl)cc1Cl)NCCc1ccccc1	324.207	3.7311000000000023	2	1	6	2
[670270.56]	0.5544786683067923	CSC[C@H]1NC(=O)N1	132.188	-0.011699999999999933	2	2	2	0
[947990.06]	0.586701932181426	CCOC(=O)[C@H]1O[C@H]1c1ccc(Cl)cc1	226.659	2.343	3	0	3	1
[49479.453]	0.9347686372551627	COc1cc(O)c2c(c1)O[C@H](c1ccc(OC)cc1OC)CO2	318.3250000000001	2.9305000000000003	6	1	4	2
[1.3888317e+08]	0.026154157825226097	CCCC/C=C\C/C=C\CCCCCCCCCC(=O)OC[C@@H](COC(=O)CCCCCCC/C=C\CCCCCC)OC(=O)CCCCCCCCCCCCCCCCCCCCCCC	955.5879999999985	20.047599999999992	6	0	55	0
[1533929.4]	0.8104547520410715	O=C(c1ccccc1)N1CCc2ccccc2S(=O)(=O)C1	301.3670000000001	2.1163	3	0	1	2
[180884.45]	0.2833438101393373	CSC[C@@H](NC(=O)CC[C@@H](N)C(=O)O)C(=O)NCCSSC	369.53400000000005	0.15370000000000195	8	4	12	0
[3096540.2]	0.710737706544413	Cc1cccc(NC(=O)CSc2nc3c(=O)[nH]cnc3n2C)c1	329.38500000000005	1.6958199999999999	5	2	4	3
[3561.6953]	0.42072234296543964	C=C(C)[C@@H]1CC[C@@]2(C)CC[C@]3(C)[C@@H](CC[C@@H]4[C@@]5(C)CC[C@H](O)C(C)(C)[C@H]5CC[C@@]43C)[C@H]12	426.72900000000027	8.02480000000001	1	1	1	0
[6331398.5]	0.8395010159426676	O=C(Nc1cc(Cl)ccc1Cl)c1ccc(Cl)cc1	300.572	4.899100000000002	1	1	2	2
[93058040.]	0.34323890417719893	C[C@@]12C(=O)C=CC[C@]1(O)C[C@@H]1[C@H]2CC[C@@]2(O)C(=O)O[C@@]3(C)[C@H]4C[C@@]5(C)[C@@H](CO[C@@]16C(=O)O[C@@]32[C@H]56)C(=O)O4	514.5270000000004	0.3617000000000008	10	2	0	0
[112907.39]	0.48910227402459155	O=C(Nc1ncnc2c1ncn2[C@@H]1O[C@H](CO)[C@@H](O)[C@H]1O)c1ccccc1	371.35300000000007	-0.30990000000000073	8	4	4	3
[453478.44]	0.5357505027307281	O=C(O)[C@@H]1O[C@H](Oc2ccc3c(c2)OCO3)[C@H](O)[C@H](O)[C@@H]1O	314.246	-1.3137000000000008	9	4	3	1
[39324.543]	0.17018222542151476	CC1(C)CC[C@]2(C(=O)O)CC[C@]3(C)C(=CC[C@@H]4[C@@]5(C)CC[C@@H](O[C@H]6O[C@@H](CO)[C@@H](O)[C@@H](O)[C@@H]6O)[C@@](C)(C=O)[C@@H]5CC[C@]43C)[C@@H]2C1	632.835	4.236800000000003	9	5	5	0
[283.65536]	0.398345977907841	Cc1cc(=O)c2c(O)cc(O)c([C@@H]3O[C@H](CO)[C@@H](O)[C@@H](O)[C@@H]3O)c2o1	354.31100000000004	-0.9724800000000007	9	6	2	2
[101827.5]	0.7679073891843987	COc1ccc(C(=O)c2cc(OC)c(OC)c(OC)c2)cc1	302.32599999999996	2.952000000000001	5	0	6	2
[17759996.]	0.7564214263439838	CCCC(=O)OCCN1C(=O)CS[C@@H]1c1ccccc1	293.388	2.6039000000000003	4	0	6	1
[6381.746]	0.3560483851439161	CC(=O)O[C@@H]1CC[C@@]2(C)[C@@H](CC[C@]3(C)[C@@H]2CC[C@@H]2[C@@H]4[C@H]5OC[C@@]4(CCC5(C)C)CC[C@@]23C)C1(C)C	484.76500000000044	7.80840000000001	3	0	1	0
[25517192.]	0.6849691689907791	CO[C@H]1[C@@H](O)[C@H](CO)O[C@H]1n1ccnc1	214.22100000000003	-0.8513000000000004	5	2	3	1
[47002.203]	0.5765772784542664	C/C=C(\C)C(=O)O[C@@H]1C2=C(C)C(=O)O[C@@]2(O)C[C@@H]2CC[C@@H](O)[C@@H](C)[C@]21C	364.4380000000001	2.2432999999999996	6	2	2	0
[13886800.]	0.026196732701738407	CCCCC/C=C\C/C=C\C/C=C\C/C=C\CCCC(=O)OC[C@H](COC(=O)CCCCCCCCCCCCCCCCC)OC(=O)CCCCCCCCC/C=C\CCCCC	895.4479999999991	18.039199999999976	6	0	49	0
[12810090.]	0.4777169156810013	C[C@H](NC(=O)CC(=O)O)C(=O)O	175.14	-0.9495999999999998	5	3	4	0
[1171824.5]	0.568097194844209	CC(=O)O[C@@H]1C[C@H]2C(=O)O[C@H](c3ccoc3)C[C@]2(C)[C@@H]2C[C@@H]3C[C@H](C(=O)O3)[C@H]12	388.41600000000017	2.7933000000000012	7	0	2	1
[8997616.]	0.8542775874850097	Cc1ccc(C(=O)Nc2ccc(Cl)cc2)cc1	245.70900000000003	3.9007200000000024	1	1	2	2
[10061949.]	0.8076743274841118	O=C(O)c1ccccc1-c1cnccc1	199.209	2.4468000000000005	3	1	2	2
[2.452384e+08]	0.05045500742259272	CCCCCCCCCCCCCCCCCCCCCCOC(=O)CCCCCCCCCCCCCCCCCCC	621.1320000000001	15.393199999999961	2	0	39	0
[7603803.]	0.6385626154918538	CN1CCN(c2ccccc2)CC1	176.26299999999995	1.4384	2	0	1	1
[5183603.]	0.7505412284093761	CNCc1ccc(CCCNC(=O)C2CCCC2)cc1	274.4079999999999	2.6450000000000005	2	2	7	1
[4054758.2]	0.026278488254341287	CC/C=C\C/C=C\C/C=C\C/C=C\C/C=C\CCCCCC(=O)OC[C@@H](COC(=O)CCCCCCC/C=C\CCCC)OC(=O)CCCCCCCCCCCCCCC	851.3509999999993	16.644899999999964	6	0	45	0
[72497.484]	0.7336170885094334	CCC(=O)O[C@H]1[C@@H](O)CC[C@@H]2[C@@H]1CC2(C)C	226.31599999999995	2.1252000000000004	3	1	2	0
[3928830.]	0.026278488254341287	CC/C=C\C/C=C\C/C=C\C/C=C\C/C=C\CCCCCC(=O)OC[C@H](COC(=O)CCCCCCCCC/C=C\CCCCCC)OC(=O)CCCCCCCCCCC	851.3509999999993	16.644899999999964	6	0	45	0
[1.1735084e+11]	0.03432107138169771	CCCCCCCCCCCCCCCCCCCCCCCC(=O)OC[C@H](COC(=O)CCCCCCCCCCCCC)OC(=O)CCCCCCCCCCCCCCCCCCCCC	975.6629999999985	21.1097	6	0	59	0
[8047302.5]	0.5748302097639527	NCCCCNCCCNC(=O)c1ccccc1	249.35800000000003	1.135000000000001	3	3	9	1
[10409186.]	0.18303410641756082	N=C(N)NCCCCCNC(=N)N	186.26300000000003	-0.8771599999999988	4	6	6	0
[5.268451e+09]	0.5629544406745023	Nc1cccc2ccccc12	143.189	2.4220000000000006	1	1	0	2
[786313.94]	0.7884496738205504	CCN1c2c(Cl)cccc2[C@H](CCCN2CCCC2)[C@@H]1C	306.88100000000003	4.528000000000004	2	0	5	1
[22257340.]	0.5625104307660579	N[C@@H]1CCC[C@@H]1C(F)(F)F	153.147	1.6761	1	1	0	0
[2884138.5]	0.765412226154647	COc1cccc(OC)c1C(=O)OCCc1ccccc1	286.32699999999994	3.1033000000000017	4	0	6	2
[2.0701072e+08]	0.31405011179965275	C[C@H]1C(=O)O[C@H]2C[C@@]34[C@@H]5OC(=O)[C@]3(O[C@@H]3OC(=O)[C@@H](O)[C@]34[C@H](C(C)(C)C)[C@@H]5O)[C@@]12O	424.4020000000001	-1.3694999999999982	10	3	0	0
[42801.34]	0.80436968052591	O=C(O)C1=C/C(=C/c2ccc(O)cc2)SC1=S	264.327	2.8183000000000007	5	2	2	1
[3.192137e+08]	0.639001665426546	Cc1ccc(O)c(C(=O)O)c1	152.149	1.39882	3	2	1	1
[132371.84]	0.7164092272738751	COCCCC(=O)NCCc1ccc(OC)cc1	251.326	1.7804999999999997	3	1	8	1
[22978.572]	0.3132733315675178	C[C@@H](/C=C/[C@@]12O[C@@]1(C)C[C@@H](O)CC2(C)C)O[C@@H]1O[C@@H](CO)[C@@H](O)[C@@H](O)[C@@H]1O	388.45700000000005	-0.5437999999999992	8	5	5	0
[1036.0444]	0.3310267553587242	O=c1c(-c2ccc(O)cc2)coc2cc(O)cc(O[C@H]3O[C@H](CO)[C@@H](O)[C@H](O)[C@@H]3O)c12	432.38100000000014	0.04990000000000022	10	6	4	3
[29270338.]	0.026179866989438246	CCCCC/C=C\C/C=C\C/C=C\CCCCCCC(=O)OC[C@H](COC(=O)CCCCCCCCC/C=C\CCCCCC)OC(=O)CCCCCCCCCCCCCCCCC	911.490999999999	18.65329999999998	6	0	51	0
[2460104.5]	0.8629929108985205	CN1CCN(CCN2c3ccccc3Cc3ccccc32)CC1	307.44100000000014	2.976300000000001	3	0	3	2
[4.3981174e+08]	0.02615895698753401	CCCCCCCC/C=C\CCCCCCCCCCCCCC(=O)OC[C@@H](COC(=O)CCCCCCC/C=C\CCCCCCCC)OC(=O)CCCCCCCCCCCCCCC	943.5769999999989	19.881499999999992	6	0	55	0
[911.9557]	0.22505804044823405	CCC[C@@H](CCC[C@@H](O)CCC)OC(=O)CC(=O)O[C@@H](CC(=O)O)C[N+](C)(C)C	418.5510000000002	2.5124000000000004	7	2	16	0
[643.79663]	0.3876279878284962	COc1cc(O)c2c(c1)O[C@H](c1ccc(OC)c(O[C@@H]3O[C@@H](CO)[C@@H](O)[C@@H](O)[C@@H]3O)c1)CC2=O	478.4500000000002	0.2945999999999991	11	5	6	2
[10177.531]	0.2315224843010821	CCC/C=C/CCCCCCCCCCCCC(=O)Nc1cccc(C)c1	371.609	7.971020000000007	1	1	16	1
[688582.5]	0.4046824661416226	C=C(C)[C@@]12C[C@H](C)[C@@]34O[C@](O)([C@@H]1O3)[C@]1(O)C(=O)C(C)(C)[C@@H](OC(=O)c5cccc(O)c5)C(C)=C4[C@@H]1C2(C)C	524.6100000000002	3.6463000000000028	8	3	3	1
[78667.35]	0.18801322074946875	CC1(C)CC[C@@]2(C(=O)O)CC[C@]3(C)C(=CC[C@@H]4[C@@]5(C)CC[C@@H](O[C@@H]6O[C@H](C(=O)O)[C@@H](O)[C@@H](O)[C@@H]6O)[C@@](C)(CO)[C@@H]5CC[C@]43C)[C@@H]2C1	648.834	4.122500000000002	10	6	5	0
[411803.97]	0.1763381454778404	NCCC[C@H](N)CC(=O)N[C@@H](CCC(N)=O)C(=O)N[C@H](Cc1c[nH]cn1)C(=O)O	411.4630000000001	-2.2717999999999936	8	7	14	1
[2532254.]	0.026493782530486638	CC/C=C\C/C=C\C/C=C\C/C=C\C/C=C\C/C=C\CCC(=O)OC[C@H](COC(=O)CCCCCCCCC/C=C\CCCCCC)OC(=O)CCCCCCCC	807.2539999999996	15.250599999999965	6	0	41	0
[144759.17]	0.784204686171783	COc1cc2c(cc1OC)[C@H]1O[C@H](OC)c3c(ccc4c3OCO4)[C@@H]1N(C)CC2	399.4430000000002	3.378000000000002	7	0	3	2
[25016678.]	0.7018433419128689	CCCCNC(=O)c1ccccc1	177.24699999999999	2.2165	1	1	4	1
[12319460.]	0.026196732701738407	CC/C=C\C/C=C\C/C=C\C/C=C\CCCCCCC(=O)OC[C@H](COC(=O)CCCCCCCCCCCCCCC)OC(=O)CCCCCCCCC/C=C\CCCCCCC	895.4479999999991	18.039199999999976	6	0	49	0
[2.1761674e+08]	0.7518250022000905	CNC(=O)Cc1ccc2c(c1)OCO2	193.20199999999997	0.7037999999999995	3	1	2	1
[75753.5]	0.6015630211767291	CCOC(=O)NCc1ccc(O[C@@H]2O[C@@H](C)[C@@H](O)[C@@H](O)[C@@H]2O)cc1	341.36	0.13899999999999973	7	4	5	1
[3312592.8]	0.8052183651734518	C/C=C1\CN2[C@H]3CC[C@@]4(OC)c5cccc(O)c5N(C)c4[C@@]2(C)[C@@H]13	326.44000000000005	2.865100000000001	4	1	1	1
[60488.76]	0.5994014997957653	C/C=C(\C)C(=O)O[C@H]1C2=C(C)C(=O)O[C@@]2(O)C[C@@H]2CCC(=O)[C@@H](C)[C@]21C	362.42200000000014	2.4515000000000002	6	1	2	0
[164872.4]	0.24711933227066865	O[C@@H]1[C@H](CO[C@@H]2OC[C@H](O)[C@@H](O)[C@@H]2O)O[C@@H](OCCc2c[nH]c3ccccc23)[C@@H](O)[C@H]1O	455.4600000000002	-2.009799999999996	10	7	7	2
[412.83536]	0.14219121769270238	O=c1cc(-c2ccc(O)cc2)oc2cc(O[C@H]3O[C@@H](CO)[C@@H](O)[C@H](O)[C@@H]3O)c([C@@H]3O[C@@H](CO)[C@@H](O)[C@H](O)[C@@H]3O)c(O)c12	594.5220000000003	-2.4352000000000005	15	10	6	3
[2481987.8]	0.3008482101750198	CO[C@@H]1[C@@H](O)[C@H](O)[C@@H](O)[C@H](O)[C@H]1O	194.18300000000002	-3.1805	6	5	1	0
[18.70697]	0.26524039907214925	CC1=C(C#C/C(C)=C/C=C/C(C)=C/C=C/C=C(C)/C=C/C=C(\C)C#CC2=C(C)C(=O)CC2(C)C)C(C)(C)C[C@H](O)C1	548.8110000000005	9.2599	2	1	6	0
[3506204.]	0.6769435513374418	CN(C)CCOC(=O)c1ccccc1	193.246	1.4049999999999998	3	0	4	1
[7260.4478]	0.4942985577965686	C=C[C@](C)(O)CC[C@@]1(C)C2=C([C@H](O)CC)CC2=C[C@@H](O)[C@@]1(C)C(=O)CO	364.4820000000001	2.0497	5	4	8	0
[2463887.2]	0.6070627742416598	Clc1c(Cl)ccc(-c2ccccc2)c1Cl	257.547	5.313800000000002	0	0	1	2
[1547.199]	0.2356871302501428	COc1cc([C@H]2Oc3c(OC)cc(/C=C/CO)cc3[C@H]2CO)cc(OC)c1O[C@H]1O[C@@H](CO)[C@@H](O)[C@@H](O)[C@@H]1O	550.5570000000004	0.10619999999999974	12	6	10	2
[1.00400216e+08]	0.47106051902728346	C[C@@H](O)[C@H](C)S	106.19000000000001	0.6855	1	2	1	0
[1552.7838]	0.3886668408803324	C[C@@H]1CC[C@]2(C)CC[C@@]3(C)C(=CC[C@@H]4[C@]3(C)CC[C@H]3C(C)(C)[C@@H](O)CC[C@]43C)[C@@H]2[C@@H]1C	426.7290000000002	8.02480000000001	1	1	0	0
[13486092.]	0.8638963344809757	O=C1NC(=O)C(Cc2ccccc2)=C1c1ccccc1	263.296	2.3392999999999997	2	1	3	2
[609375.2]	0.6439154823670041	C=CCNc1ccc(C(=O)NCC(=O)O)cc1	234.25499999999997	1.0989	4	3	6	1
[2222676.2]	0.7107869482694368	O=C(O)CCCCCNC(=O)c1ccccc1	235.28300000000004	2.0614	3	2	7	1
[608.66364]	0.3151345760203198	C=C1[C@@H](OC(=O)/C=C(\C)CC)C[C@@H](C(C)C)[C@H]2/C(=C/C)C(=O)[C@H](OC(=O)[C@@H](C)CC)[C@@H]12	430.5850000000002	5.205900000000006	5	0	7	0
[1197824.4]	0.027134495756940658	C/C=C\CC/C=C\C/C=C\C/C=C\C/C=C\C/C=C\CCC(=O)OC[C@H](COC(=O)CCCCCCC/C=C\C/C=C\CCCC)OC(=O)CCCCCC	763.1569999999999	13.856299999999973	6	0	37	0
[5990.1123]	0.533075772111028	C=C(C)[C@@H]1CC[C@@]2(C)CCCC(C)(C)[C@H]2C1	220.39999999999995	5.195200000000005	0	0	1	0
[4058.5784]	0.17203488683735801	CC(=O)OC[C@@]12CCC(C)=C[C@@H]1O[C@@H]1[C@H](O)[C@@H](O[C@@H]3O[C@@H](CO)[C@@H](O)[C@@H](O)[C@@H]3O)[C@@]2(C)[C@@]12CO2	486.5140000000003	-1.6216999999999961	11	5	5	0
[44121132.]	0.026161698261343846	CCCCC/C=C\C/C=C\C/C=C\CCCCCCC(=O)OC[C@@H](COC(=O)CCCCCCCCC/C=C\CCCCCC)OC(=O)CCCCCCCCCCCCCCCCCCC	939.5449999999988	19.433499999999988	6	0	53	0
[2696.8684]	0.21751778620947723	N#C[C@@H](O[C@H]1O[C@@H](CO)[C@@H](O)[C@H](O)[C@@H]1O[C@@H]1O[C@H](CO)[C@@H](O)[C@H](O)[C@@H]1O)c1ccccc1	457.43200000000013	-3.108019999999997	12	7	7	1
[524.1447]	0.26707032926327434	CC(C)C[C@H]1NC(=O)[C@H](Cc2c[nH]c3ccccc23)NC(=O)[C@H](Cc2ccccc2)NC(=O)[C@H](CO)NC1=O	533.6290000000002	0.9443000000000008	5	6	7	3
[846870.8]	0.049975601733621165	C=CCCCCCCCCCCCCC[C@H](O)C(=O)N[C@@H](CO)[C@H](O)/C=C/CCCCCCCCCCCCC	565.9240000000002	8.699900000000008	4	4	31	0
[292.95215]	0.08727041949615721	C[C@@H]1O[C@@H](O[C@@H]2[C@@H](OC(=O)/C=C/c3ccc(O)c(O)c3)[C@H](CO)O[C@H](OCCc3ccc(O)c(O)c3)[C@H]2O)[C@@H](O)[C@@H](O)[C@@H]1O	624.5920000000006	-1.0159000000000007	15	9	10	2
[3216.0637]	0.4292938660913592	C[C@@H]1[C@@H](C)CC[C@]2(C)CC[C@]3(C)C(=CC[C@@H]4[C@@]5(C)CC[C@@H](O)[C@@](C)(CO)[C@@H]5CC[C@]43C)[C@H]12	442.7280000000003	6.997200000000009	2	2	1	0
[77809.01]	0.6378550075461253	OC[C@@H]1O[C@@H](Oc2cccc3ccccc23)[C@H](O)[C@@H](O)[C@@H]1O	306.314	0.018499999999999905	6	4	3	2
[46839040.]	0.026161698261343846	CCCCC/C=C\C/C=C\C/C=C\CCCCCCC(=O)OC[C@H](COC(=O)CCCCCCC/C=C\CCCCCC)OC(=O)CCCCCCCCCCCCCCCCCCCCC	939.5449999999987	19.433499999999988	6	0	53	0
[1.587902e+11]	0.034312899536644174	CCCCCCCCCCCCCCCCCCCCCC(=O)OC[C@H](COC(=O)CCCCCCCCCCCCCCCCCCCCC)OC(=O)CCCCCCCCCCCCCCCCC	1003.7169999999984	21.889900000000008	6	0	61	0
[1149.7819]	0.18389826685582988	C[C@@H]1O[C@@H](Oc2c(-c3ccc(O)cc3)oc3cc(O[C@@H]4OC[C@H](O)[C@@H](O)[C@@H]4O)cc(O)c3c2=O)[C@@H](O)[C@@H](O)[C@@H]1O	564.4960000000004	-1.1047000000000005	14	8	5	3
[1117011.6]	0.7001022267378207	CCCOc1ccccc1C(=O)CCc1ccccc1	268.35599999999994	4.290900000000003	2	0	7	2
[156901.61]	0.8056159649110685	Cc1cnc(CCC2CCNCC2)c(N)n1	220.31999999999996	1.2994199999999998	4	2	3	1
[7078.86]	0.27459692832280114	C=C1C(=O)O[C@@H]2/C=C(/C)CC/C=C(/C(=O)O[C@H]3O[C@@H](CO)[C@@H](O)[C@@H](O)[C@@H]3O)C[C@@H]12	410.41900000000004	-0.5160999999999998	9	4	3	0
[3852479.8]	0.6770041658223469	CCNCCCCCNC(=O)c1ccccc1	234.34300000000002	2.1962	2	2	8	1
[126.44205]	0.4774361945668083	CCCCOC(=O)C1=C(C)NC2=C(C(=O)CCC2)[C@H]1c1cc(Br)c(O)c(OC)c1	464.3560000000001	4.4745000000000035	6	2	6	1
[656276.]	0.38105625454763753	C=CCSS[C@H](CC)[S@](C)=O	210.38899999999998	2.668400000000001	3	0	6	0
[11800.728]	0.7976455025690098	CC(C)(C)c1cc(C(=O)O)cc(C(C)(C)C)c1	234.33899999999997	3.9798000000000027	2	1	1	1
[17167.025]	0.4141086905846976	C[C@H]1CC[C@]2(C(=O)O)CC[C@@]3(C)C(=CC[C@@H]4[C@@]5(C)CC[C@@H](O)C(C)(C)[C@@H]5CC[C@]43C)[C@@H]2[C@@H]1C	456.7110000000003	7.089500000000009	3	2	1	0
[7704.583]	0.44693686586152376	C=C(C)[C@@H]1CC[C@@]2(CO)CC[C@@]3(C)[C@@H](CC[C@H]4[C@]3(C)CC[C@H]3C(C)(C)[C@@H](O)[C@H](O)C[C@@]34C)[C@H]12	458.72700000000026	5.968000000000008	3	3	2	0
[643.96735]	0.148725511386429	CC(C)=CCc1c(O)ccc(C(=O)[C@H]2[C@@H](c3ccc(O)c(O)c3)O[C@H]2c2cc(O)c(O)c(O)c2)c1O	494.4960000000002	4.446200000000007	9	7	6	3
[435904.72]	0.5765854779027173	CC(C)(C)CC(C)(C)O	130.231	2.1935000000000007	1	1	1	0
[16373.505]	0.7380078592412682	Cc1[nH]c2ccccc2c1CCNC(=O)c1ccc(F)cc1Cl	330.78999999999996	4.241320000000003	1	2	4	3
[15383.01]	0.41016412877962033	CCCc1cc(=O)oc2c(C(=O)[C@@H](C)CC)c(O)c(CC=C(C)C)c(O)c12	372.4610000000001	4.894200000000006	5	2	7	2
[3922.7734]	0.2300048004396228	CC1=CC(=O)CC(C)(C)[C@H]1/C=C/[C@H](C)O[C@H]1O[C@@H](CO[C@@H]2OC[C@@H](O)[C@@H](O)[C@@H]2O)[C@@H](O)[C@@H](O)[C@@H]1O	502.5570000000002	-1.2275999999999971	11	6	7	0
[1.7457798e+11]	0.034312899536644174	CCCCCCCCCCCCCCCCCCCCCCCC(=O)OC[C@H](COC(=O)CCCCCCCCCCCCCCCCC)OC(=O)CCCCCCCCCCCCCCCCCCC	1003.7169999999984	21.889900000000008	6	0	61	0
[383706.25]	0.6860554325022727	C/C(NCc1ccccc1)=N/c1ccc2c(c1)OCO2	268.316	3.2550000000000026	3	1	3	2
[258.3921]	0.11529029296045312	CC(C)=CCC/C(C)=C/CC/C(C)=C/CC/C(C)=C/CC/C(C)=C/CC/C(C)=C/CC/C(C)=C/CC/C(C)=C/Cc1ccc(O)cc1O	655.0640000000004	14.691999999999963	2	2	23	1
[47746.617]	0.49504432033946394	CCCCc1ccc(O)c(O[C@@H]2O[C@@H](CO)[C@@H](O)[C@@H](O)[C@@H]2O)c1	328.361	-0.08650000000000063	7	5	6	1
[66946.98]	0.4823108342292943	C=C1C(=O)O[C@H]2[C@@H]1CC[C@]1(C)CCCC[C@H](C)[C@@H]21	248.36599999999993	3.710600000000003	2	0	0	0
[1754.4774]	0.15901573371992592	COc1cc(-c2cc(=O)c3c(O)cc(O[C@@H]4O[C@@H](CO[C@@H]5O[C@@H](C)[C@@H](O)[C@@H](O)[C@@H]5O)[C@@H](O)[C@@H](O)[C@@H]4O)cc3o2)ccc1O	608.5490000000002	-1.0897	15	8	7	3
[84401.695]	0.45998270676958775	CC1=C2C[C@H](C(C)(C)O)CC[C@]2(C)C[C@]2(O[C@@H]3[C@@H](C(=O)C(C)=C4C[C@H](C(C)C)O4)O[C@]32C)C1	458.6390000000003	5.257100000000006	5	1	4	0
[9318107.]	0.8305851686304766	O=C(Cc1ccccc1)Nc1ccccc1	211.26399999999998	2.867800000000001	1	1	3	2
[192395.75]	0.8820003695717977	COc1cccc(O)c1-c1ccc2c(c1)OCO2	244.24599999999995	2.7965	4	1	2	2
[1007.2984]	0.14907185427484176	O=c1c(-c2ccc(O[C@@H]3O[C@@H](CO)[C@@H](O)[C@H](O)[C@@H]3O)cc2)coc2cc(O[C@H]3O[C@@H](CO)[C@@H](O)[C@H](O)[C@@H]3O)ccc12	578.5230000000003	-2.182599999999999	14	8	7	3
[19240386.]	0.7748243673766861	C[C@@]12CCC[C@@](C)(C(=O)O)[C@@H]1CC[C@]13C[C@@H]4[C@@H](C[C@@H]21)[C@]4(C)[C@H]3O	318.457	3.7007000000000034	3	2	1	0
[10.221093]	0.39708378626335494	CC[C@H](C)C(=O)O[C@@H]1C[C@H](O)C=C2C=C[C@H](C)[C@H](CC[C@@H](O)C[C@H](O)CC(=O)O)[C@H]21	424.5340000000002	2.4404000000000003	7	4	10	0
[779772.3]	0.5796863991006871	CC(C)(C)OC(=O)N1CCCCC1	185.26699999999994	2.407400000000001	2	0	0	0
[30922420.]	0.026161698261343846	CCCC/C=C\C/C=C\CCCCCCCCCC(=O)OC[C@H](COC(=O)CCCCCCCCC/C=C\CCCCCCCC)OC(=O)CCCCCCCCCCC/C=C\CCCCC	939.5449999999989	19.433499999999988	6	0	53	0
[319270.72]	0.7801374800465634	C[C@]12CC[C@H]3[C@@H](CCC4=CC(=O)CC[C@@]43C)[C@@H]1CC[C@]2(O)CO	318.45700000000005	3.241700000000002	3	2	1	0
[3550529.5]	0.1368488543271167	N=C(N)NCCC[C@H](NC(=O)CC[C@@H](N)C(=O)O)C(=O)O	303.319	-1.9888299999999957	8	7	10	0
[246575.48]	0.839902221247214	NC(=O)CCc1ccc(OCCc2ccccc2)cc1	269.344	2.726000000000001	2	1	7	2
[147198.47]	0.04671995812691727	CCCCCCCCCCCCCCCC(=O)OC[C@@H](CO[P@@](=O)(O)OCC[N+](C)(C)C)OC(C)(C)O	554.7260000000003	5.964300000000007	8	2	25	0
[17580158.]	0.649077594203221	NCOc1ccccc1C(=O)O	167.16399999999996	0.6798	4	2	3	1
[60488.76]	0.5994014997957653	C/C=C(\C)C(=O)O[C@H]1C2=C(C)C(=O)O[C@@]2(O)C[C@H]2CCC(=O)[C@@H](C)[C@]21C	362.42200000000014	2.4515000000000002	6	1	2	0
[18407024.]	0.7049895698425611	CN1Cc2c(ccc3c2OCO3)-c2ccccc21	239.27399999999997	3.0321000000000016	3	0	0	2
[97112824.]	0.026161698261343846	CCCCC/C=C\C/C=C\C/C=C\C/C=C\CCCCCC(=O)OC[C@@H](COC(=O)CCCCCCCCCCCCCCCCCCCCCCC)OC(=O)CCCCCCCCCCC	939.5449999999987	19.433499999999988	6	0	53	0
[3188.1677]	0.28559562468389715	C=C[C@@]1(C)CC(=O)[C@@H]2[C@]3(C)[C@@H](C[C@@H](OC(C)=O)[C@@]2(O)C1=O)C(C)(C)[C@H](OC(C)=O)[C@@H](OC(C)=O)[C@@H]3OC(=O)c1ccccc1	612.6720000000004	3.154600000000001	11	1	6	1
[30490956.]	0.026196732701738407	CC/C=C\C/C=C\C/C=C\C/C=C\C/C=C\CCCCCC(=O)OC[C@@H](COC(=O)CCCCCCCCCCCCCCCCCCCCC)OC(=O)CCCCCCCCCC	895.447999999999	18.039199999999976	6	0	49	0
[1667.7028]	0.22932089827143787	N#C/C(=C\c1ccc(O)cc1)NCCc1c[nH]c2ccc(O[C@H]3O[C@@H](CO)[C@@H](O)[C@H](O)[C@@H]3O)cc12	481.50500000000017	0.7489799999999991	9	7	8	3
[72731.41]	0.7772477039982323	CCC(C)(C)C(=O)O[C@@H]1C2=C(C)C(=O)O[C@H]2C[C@@H]2CC[C@@H](O)[C@@H](C)[C@]21C	364.4820000000001	3.3933000000000018	5	1	3	0
[937564.06]	0.7547912340497552	COCCc1ccc(OCCN2CCCCC2)cc1	263.3809999999999	2.7402000000000015	3	0	7	1
[392.98953]	0.1592907073840895	C[C@@H]1O[C@H](O[C@H]2[C@@H](O)[C@H](O)[C@@H](CO)O[C@H]2Oc2c(-c3ccc(O)cc3)oc3cc(O)cc(O)c3c2=O)[C@@H](O)[C@@H](O)[C@@H]1O	594.5220000000005	-1.3927000000000012	15	9	6	3
[1657.6212]	0.6032031493830634	C=C1CC[C@@H]2C(C)(C)[C@H](O)CC[C@]2(C)[C@@H]1COc1ccc2ccc(=O)oc2c1	382.50000000000006	4.941400000000005	4	1	3	2
[210903.95]	0.5433753123474553	CCC/C=C/C(=O)c1ccc(OC)cc1	204.26899999999998	3.234200000000002	2	0	5	1
[10415641.]	0.5464913583795193	CSc1nc(N)nc(N)n1	157.202	-0.2421000000000001	6	2	1	1
[353931.38]	0.06277171079760675	CCNCOC(=O)C1=C(C)C(=O)N2C(C(=O)OC)C(=O)Nc3ccc(S(=O)(=O)Nc4ccc([N+](=O)[O-])cc4)cc3NC2=NC1=O	643.591	0.7545200000000012	14	4	9	3
[70818.01]	0.4670887848486889	CC(C)CCC[C@H](C)[C@H]1CC[C@@]2(C)[C@@H]3CC[C@H]4C(C)(C)[C@@H](O)CC[C@@]45C[C@]35CC[C@]12C	428.7450000000003	8.248800000000008	1	1	5	0
[2854.8735]	0.013701144304392872	CCCCCCCC/C=C\CCCCCCCC(=O)OC[C@@H](CO[P@@](=O)(O)O[C@H]1[C@@H](O)[C@@H](O)[C@@H](O)[C@@H](OP(=O)(O)O)[C@@H]1O)OC(=O)CCCCCCCCCCCCC	889.0069999999996	7.617300000000015	16	7	37	0
[2601021.5]	0.027134495756940658	CC/C=C\C/C=C\C/C=C\C/C=C\C/C=C\CCCC(=O)O[C@@H](COC(=O)CCCCCCC/C=C\C/C=C\C/C=C\CC)COC(=O)CCCCCCC	763.1569999999999	13.856299999999973	6	0	37	0
[25116506.]	0.7430428626167018	COc1ccccc1[C@H]1CCNC1	177.24699999999996	1.7720999999999998	2	1	2	1
[61152112.]	0.7008067476198401	C[C@H](C(=O)O)c1ccc(O)cc1	166.176	1.5802999999999998	3	2	2	1
[1.5440031e+09]	0.362693775511783	Nc1nc(O)c(O)c(=O)[nH]1	143.10199999999998	-1.2367000000000004	5	4	0	1
[1.1209362e+11]	0.03432107138169771	CCCCCCCCCCCCCCCCCCCC(=O)OC[C@H](COC(=O)CCCCCCCCCCCCCCCCCCC)OC(=O)CCCCCCCCCCCCCCCCCCC	975.6629999999985	21.1097	6	0	59	0
[90332.016]	0.4265522119497033	C[C@H]1OC(=O)C=C[C@H]1O[C@@H]1O[C@@H](CO)[C@@H](O)[C@@H](O)[C@@H]1O	290.268	-2.3269999999999986	8	4	3	0
[5606.4546]	0.2843283868885112	CC(=O)O[C@@H]1CC[C@@]2(C)[C@@H](CC[C@]3(C)[C@@H]2CC[C@@H]2[C@@H]4[C@H](C)C(C)=CC[C@@]4(C)CC[C@@]23C)C1(C)C	468.76600000000036	8.595600000000006	2	0	1	0
[27651986.]	0.7704687839384533	O=C(Nc1ccccc1)[C@@H]1CCCCN1	204.27299999999994	1.7671999999999999	2	2	2	1
[68004.55]	0.5654477209272036	N#C[C@H](O[C@@H]1O[C@@H](CO)[C@@H](O)[C@H](O)[C@@H]1O)c1ccccc1	295.291	-0.9322200000000003	7	4	4	1
[51504768.]	0.18855519073459964	NCCCCNCCCNCCNCCNCCCN	288.4840000000001	-1.1773999999999951	6	6	17	0
[3917762.2]	0.026278488254341287	CC/C=C\C/C=C\C/C=C\CCCCCCCC(=O)OC[C@H](COC(=O)CCCCCCC/C=C\C/C=C\CCCC)OC(=O)CCCCCCCCC/C=C\CCCCC	851.3509999999993	16.644899999999964	6	0	45	0
[12342603.]	0.026196732701738407	CC/C=C\C/C=C\C/C=C\C/C=C\CCCCCCC(=O)OC[C@H](COC(=O)CCCCCCC/C=C\CCCCCCCC)OC(=O)CCCCCCCCCCCCCCCC	895.447999999999	18.039199999999976	6	0	49	0
[11771443.]	0.026196732701738407	CCCC/C=C\C/C=C\CCCCCCCCCC(=O)OC[C@H](COC(=O)CCCCCCCCC/C=C\CCCCCC)OC(=O)CCCCCCCCC/C=C\C/C=C\CCC	895.4479999999993	18.039199999999976	6	0	49	0
[10547567.]	0.6330968355047912	Cn1c(=O)c2c(nc(NC(=O)COC(=O)c3ccccc3)n2C)n(C)c1=O	371.35300000000007	-0.23380000000000067	6	1	4	3
[6702472.]	0.026278488254341287	CCCCCCCC/C=C\C/C=C\C/C=C\CCCC(=O)OC[C@@H](COC(=O)CCCCC/C=C\C/C=C\C/C=C\CCCCCCCC)OC(=O)CCCCCCCCC	851.3509999999994	16.644899999999968	6	0	45	0
[40069.53]	0.1140494093210027	N#[N+]CCC(=O)N[C@@H](CCCCNC(=N)N)C(=O)N[C@@H](Cc1ccccc1)C(=O)O	418.47800000000007	0.17985000000000356	7	6	13	1
[1.5885326e+08]	0.8222366224838534	CN1CCN(C2(c3ccccc3)c3ccccc32)CC1	264.372	2.539300000000001	2	0	2	2
[2.4809325e+08]	0.382916670997187	N[C@H](CO)C(=O)NCCC(=O)O	176.172	-2.1030999999999995	5	4	5	0
[418.0255]	0.05295712546257895	CCCCCCCCCCCC/C=C\CC/C=C\CC[C@@H](O)[C@H](O)CCCCCCCCCCC1=C[C@@H](C)OC1=O	574.9310000000005	10.464699999999995	4	2	29	0
[2374.6274]	0.20026864043574624	O=C(O)C1=C/C(=C/C=[N+]2/CCc3cc(O[C@@H]4O[C@@H](CO)[C@@H](O)[C@@H](O)[C@@H]4O)c(O)cc32)C[C@H](C(=O)O)N1	507.47200000000015	-1.816799999999997	12	8	6	1
[65218.96]	0.5210549822917334	C=C(C)[C@H]1CC=C(CO[C@H]2O[C@@H](CO)[C@@H](O)[C@@H](O)[C@@H]2O)C1	300.35100000000006	-0.2846000000000004	6	4	5	0
[67480.94]	0.6303744365385439	CCn1c(=O)c(-c2ccc(O)cc2)nc2c(=O)[nH]c(N)nc21	299.2900000000001	0.4544999999999999	6	3	2	3
[41342.816]	0.5866305037109858	Cc1ccc2c(c1)C=CC(C)(C)O2	174.24299999999997	3.1792200000000017	1	0	0	1
[206.58546]	0.6585359533719319	COC(=O)C1=C(C)NC2=C(C(=O)C[C@@H](c3ccc(Cl)cc3)C2)[C@@H]1c1ccc(O)c(OC)c1	453.9220000000002	4.588800000000004	6	2	4	2
[480514.22]	0.3656574039144593	CCN(CC)CCOCCOC(=O)[C@H](CCC(=O)O)COC(C)=O	347.4080000000001	0.9321000000000006	8	1	14	0
[1.529222e+08]	0.026154157825226097	CCCCCC/C=C\C/C=C\CCCCCCCC(=O)OC[C@H](COC(=O)CCCCCCCCC/C=C\CCCCCCCC)OC(=O)CCCCCCCCCCCCCCCCCCC	955.5879999999987	20.047599999999992	6	0	55	0
[55680.5]	0.06884257966703348	NCCCCNCCCNC(=O)c1cc(NC(=O)c2ccc(F)cc2)cc([N+](=O)[O-])c1C(=O)NCCc1ccc2ccccc2c1	628.7050000000003	4.560300000000003	7	5	16	4
[469216.6]	0.7898364378533403	N[C@H]1CO[C@@H]2[C@H](OCCCN2C(=O)c2ccc(Cl)cc2)[C@H]1O	326.78	0.6155999999999997	5	2	1	1
[31110.53]	0.687428138033629	C[C@]12CC[C@@H]3c4ccc(O)cc4CC[C@H]3[C@@H]1C[C@@H](O)[C@H]2O	288.38699999999994	2.5800000000000005	3	3	0	1
[445745.94]	0.7288617725350055	Cc1cccc(C(=O)Nc2ccccc2C(=O)Nc2ccc(C#N)cc2)c1	355.3970000000001	4.371300000000002	3	2	4	3
[3.980174e+09]	0.42756981545426964	C[C@H]1C=C[C@@H]2C[C@@H]1O2	110.15599999999999	1.3498	1	0	0	0
[11932643.]	0.026196732701738407	CC/C=C\C/C=C\C/C=C\C/C=C\CCCCC(=O)OC[C@@H](COC(=O)CCCCCCCCC/C=C\CCCCCC)OC(=O)CCCCCCCCCCCCCCCCCC	895.447999999999	18.039199999999976	6	0	49	0
[263.34348]	0.28102977956424535	CC#Cc1ccc(O)cc1C(=O)c1c(O)cccc1O[C@@H]1O[C@@H](CO)[C@@H](O)[C@@H](O)[C@@H]1O	430.4090000000001	-0.12110000000000032	9	6	5	2
[3548.5637]	0.18667330180758576	CCc1ccc(-c2cc(=O)c3c(O)cc(O)c([C@H]4O[C@@H](CO)[C@@H](O)[C@@H](O)[C@@H]4O[C@@H]4O[C@@H](C)[C@@H](O)[C@@H](O)[C@@H]4O)c3o2)cc1	590.5780000000003	-0.1997000000000007	13	8	6	3
[9693661.]	0.026196732701738407	CCCCC/C=C\C/C=C\C/C=C\C/C=C\CCCCCC(=O)OC[C@@H](COC(=O)CCCCCCCCC/C=C\CCCCCCCC)OC(=O)CCCCCCCCCCCC	895.4479999999991	18.039199999999976	6	0	49	0
[4444867.]	0.45334740319327127	CCCC(=O)OCCOC(=O)CN1CCN(Cc2ccc(OC)cc2)CC1	378.4690000000001	1.6992999999999994	7	0	10	1
[2790.6082]	0.6039417506258417	Oc1ccc([C@H]2Oc3ccc(/C=C/c4cc(O)cc(O)c4)cc3[C@H]2)cc1	345.374	4.659890000000004	4	3	3	3
[1480.4653]	0.2009603281192438	C=C(C)C(=O)O[C@H]1C/C(C)=C\CC/C(C)=C\CC/C=C(\C)CC/C=C(/C)CC/C(C)=C/CC/C(C)=C\CC1=O	534.8250000000005	10.415999999999993	3	0	2	0
[98.45307]	0.4578460946440557	CC(C)=CCc1c(O)ccc(C(=O)[C@H]2CCC(=O)c3c(O)cc(O)cc3O2)c1O	398.4110000000001	3.6245000000000025	7	4	4	2
[1627.0435]	0.7337327782519781	C/C1=C/CC[C@@]2(C)O[C@H]2CCc3c(C)c(O)c(C(C)C)c(O)c3C1=O	344.4510000000001	4.542520000000006	4	2	1	1
[33578.92]	0.40320349820015966	CC1=CC(=O)[C@H]2O[C@@](O)(C[C@@H]3O[C@H](CO)[C@@H](O)[C@H](O)[C@H]3O)C2=C1C	342.34400000000005	-1.848199999999999	8	5	3	0
[80168120.]	0.7699570892589893	CN[C@@]1(c2ccc(O)cc2)CCCC1=O	205.25699999999992	1.5598999999999998	3	2	2	1
[949.1555]	0.2336078519615783	CC(C)(O)CCc1c(O[C@H]2O[C@@H](CO)[C@@H](O)[C@@H](O)[C@@H]2O)cc(O)c2c(=O)c(-c3ccc(O)cc3)coc12	518.5150000000002	0.7533999999999996	11	7	7	3
[10031671.]	0.026196732701738407	CCCCC/C=C\C/C=C\C/C=C\C/C=C\CCCCCC(=O)OC[C@H](COC(=O)CCCCCCCCCCC/C=C\CCCCCCCC)OC(=O)CCCCCCCCCC	895.4479999999991	18.039199999999976	6	0	49	0
[6035985.5]	0.8033434915512147	S=C(c1ccccc1)N1CCN(Cc2ccccc2)CC1	296.439	3.1799000000000017	3	0	3	2
[424553.25]	0.8940093699127629	O=C1NC(=O)[C@H](Cc2ccc(O)c(OC3CCCC3)c2)S1	307.371	2.6077000000000004	5	2	4	1
[27714.01]	0.403307672430798	Cc1ccccc1NC(=O)NC(=O)CSc1nc2c(=O)[nH]cnc2n1-c1ccc(C)cc1	448.50800000000015	3.1660400000000015	6	3	5	4
[26161.215]	0.7882803165571062	Cc1c(O)cc(CCCc2ccc(O)cc2)cc1O	258.317	3.287120000000002	3	3	4	2
[5127855.5]	0.026278488254341287	CCCCCC/C=C\C/C=C\CCCCCCCC(=O)OC[C@H](COC(=O)CCC/C=C\C/C=C\C/C=C\CCCCCCCC)OC(=O)CCCCCCC/C=C\CCC	851.3509999999992	16.644899999999964	6	0	45	0
[13685.819]	0.7832538063525364	CC(C)(C)NC(=O)c1c(C)cccc1C#N	216.284	2.3950000000000005	2	1	1	1
[1392901.]	0.7540207437300002	O=C(Nc1ccccc1)Nc1ncccc1Cc1ccccc1	303.36499999999995	4.3164000000000025	2	2	4	3
[34448.6]	0.4248825405413473	CC(=O)O[C@H]1CC(C)(C)C[C@@H]2[C@@]13CO[C@@]21CC[C@@H]2[C@]4(C)CC[C@@H](O)C(C)(C)[C@@H]4CC[C@]2(C)[C@@]1(C)C[C@@H]3O	516.7630000000004	5.894100000000008	5	2	1	0
[8775460.]	0.7086818239336454	COc1ccc2c(c1OC)C(=O)O[C@H]2[C@@H]1c2c(cc3c(c2OC)OCO3)CCN1C	413.4260000000003	2.881800000000001	8	0	4	2
[67058776.]	0.49955215637994205	N=C(N)c1cccc2ccccc12	170.21499999999997	2.12387	1	2	1	2
[247876.95]	0.5765374396194303	CO[P@@](=O)(CC[C@@H](N)C(=O)O)Oc1cccc(CC(=O)O)c1	331.2610000000001	1.3339999999999999	8	3	9	1
[7926.48]	0.1539257680563696	CC(C)CCC/C(=N\OS(=O)(=O)O)S[C@@H]1O[C@@H](CO)[C@@H](O)[C@@H](O)[C@@H]1O	403.4750000000001	-0.5213000000000005	10	5	8	0
[1506.7415]	0.6258799597064871	CC(C)=CCc1c(O)cc(O)c2c(=O)c(-c3ccccc3O)coc12	338.35900000000004	4.085500000000002	5	3	3	3
[7341056.5]	0.5831595163788862	OCc1ccc(O)cc1	124.13899999999997	0.8845000000000001	2	2	1	1
[326.83142]	0.1466352748308023	COc1cc(-c2oc3cc(O)cc(O)c3c(=O)c2O)ccc1O[C@H]1O[C@@H](CO)[C@@H](O)[C@@H](O)[C@@H]1O[C@@H]1O[C@@H](C)[C@H](O)[C@@H](O)[C@@H]1O	624.5480000000003	-1.3841000000000003	16	9	7	3
[593699.4]	0.48858063497686466	C=CC[S@@](=O)[C@@H](CC)SSCC	224.41599999999997	3.0585000000000013	3	0	7	0
[1567071.2]	0.4445204287862723	C[C@H](NC(=O)c1cc(F)cc(F)c1F)[B-](O)(O)O	263.988	-0.32279999999999986	4	4	3	1
[47002.203]	0.5765772784542664	C/C=C(/C)C(=O)O[C@@H]1C2=C(C)C(=O)O[C@@]2(O)C[C@@H]2CC[C@@H](O)[C@@H](C)[C@@]21C	364.4380000000001	2.2432999999999996	6	2	2	0
[949928.56]	0.1517596006043296	NC(=O)CCCCCCCCCCCCCCCCCCNC(=O)CCCCc1ccccc1	472.75800000000027	7.632600000000009	2	2	24	1
[94751.5]	0.34663927883075973	C[N+](C)(C)CCCCCCCCCCCCCCC(=O)O	300.5069999999999	4.848500000000004	2	1	15	0
[232985.44]	0.38962469626026913	COc1ccc2c(c1OC)O[C@H](O[C@@H]1O[C@@H](CO)[C@@H](O)[C@@H](O)[C@H]1O)C(=O)N2	387.341	-1.8226999999999993	10	5	5	1
[121.41205]	0.1807047436390575	O=C(O)CC(=O)OC[C@H]1O[C@@H](Oc2cc(O)c3c(=O)c(-c4ccc(O)cc4)coc3c2)[C@@H](O)[C@H](O)[C@@H]1O	518.4270000000002	0.07549999999999951	13	6	7	3
[1.3306915e+09]	0.026137455319007952	CCCCCCCC/C=C\CCCCCCCCCCCCCC(=O)OC[C@@H](COC(=O)CCCCCCCCC/C=C\CCCCCCCC)OC(=O)CCCCCCCCCCCCCCCCCCC	1027.7389999999984	22.22210000000001	6	0	61	0
[8512040.]	0.6034453769086822	CC[C@H](O)[C@H]1C[C@H]2[C@@]3(O)[C@H]4O[C@](O)(C[C@]2(C)[C@H]2CC[C@@](C)(O)[C@H]42)[C@@]13C	352.4710000000001	1.4189999999999994	5	4	2	0
[322184.75]	0.5738963217632961	CN(c1c(C)c2ccccc2nc1C(=O)c1ccccc1)C1CCCCC1	358.4850000000002	5.5431200000000045	3	0	4	3
[767112.1]	0.8894083938481868	C[C@H](NC(=O)c1cc(-c2ccccc2)cc(OC)c1)C(=O)O	299.326	2.5651	4	2	5	2
[111305.95]	0.757169743555686	C[C@]12CC[C@@H]3c4ccc(O)cc4CC[C@H]3[C@@H]1CC[C@@H]2O	272.3879999999999	3.6092000000000026	2	2	0	1
[88058.74]	0.39132037581224965	O=C(O)CCCCCCCNC(=O)Cc1ccc(O)c(O)c1	309.362	2.1817	5	4	10	1
[5132699.5]	0.3812752043999198	O=C1Oc2ccccc2C2=C1c1cc(O)c(O)cc1C2=O	280.235	2.4156000000000013	5	2	0	4
[579072.6]	0.20883200285939418	Nc1c(O)cccc1C(=O)O[C@H]1O[C@@H](CO)[C@@H](O)[C@@H](O)[C@@H]1O	315.27799999999996	-2.0689	9	6	3	1
[368.06598]	0.15628890177576335	O=c1c(O[C@@H]2O[C@H](CO)[C@H](O)[C@H](O)[C@@H]2O[C@@H]2OC[C@@H](O)[C@@H](O)[C@@H]2O)c(-c2ccc(O)cc2)oc2cc(O)cc(O)c12	580.4950000000003	-1.7811999999999986	15	9	6	3
[280967.38]	0.769417642093769	CN1CCCC[C@H]1CCN1c2ccccc2Sc2ccccc21	324.49300000000005	5.163700000000005	3	0	3	2
[316636.34]	0.6969384886852025	Oc1ccc(-c2ccccc2)cc1	170.211	3.0592000000000015	1	1	1	2
[2946449.5]	0.026493782530486638	CC/C=C\C/C=C\C/C=C\C/C=C\CCCCCCC(=O)OC[C@H](COC(=O)CCCCCCCCC/C=C\C/C=C\C/C=C\CC)OC(=O)CCCCCCCC	807.2539999999998	15.250599999999965	6	0	41	0
[69590.21]	0.4638800715916991	COc1ccc(NC(=O)CSc2nc3c(=O)[nH]cnc3n2-c2ccc(C)cc2)cc1	421.48200000000014	3.156620000000002	6	2	6	4
[11288898.]	0.6103761424361936	O=[N+]([O-])c1ccccc1CCn1ccc([N+](=O)[O-])c1	261.23699999999997	2.547200000000001	4	0	5	2
[2132.895]	0.27556875596998526	CC(=O)OCC1=CO[C@@H](OC(=O)CC(C)C)[C@@H]2C1=C[C@@H](OC(=O)CC(C)(C)OC(C)=O)[C@]21CO1	480.51000000000033	2.3478000000000003	10	0	9	0
[123.495125]	0.45733610646250816	CCOc1cc([C@@H]2C(C(=O)O[C@H](C)CC)=C(C)NC3=C2C(=O)C[C@@H](c2ccc(O)cc2)C3)ccc1O	491.58400000000023	5.199800000000006	7	3	7	2
[72385.77]	0.3625120259339125	C=C1C(=O)O[C@H]2/C=C(/C)CC/C=C(\C)CC[C@@H]12	232.32299999999992	3.5508000000000024	2	0	0	0
[478043.25]	0.45435834168999556	CC(=O)OC[C@@]12CCC(C)=C[C@@H]1O[C@@H]1[C@H](O)[C@@H](OC(C)=O)[C@@]2(C)[C@@]12CO2	366.41000000000025	1.1248999999999998	7	1	3	0
[111546.54]	0.4175506630896838	CNCC[C@H](Oc1ccc(-c2ccccc2)cc1)c1ccc2ccccc2c1	367.4920000000001	6.236400000000006	2	1	7	4
[65643688.]	0.026161698261343846	CCCC/C=C\C/C=C\CCCCCCCCCC(=O)OC[C@@H](COC(=O)CCCCCCCCC/C=C\C/C=C\CCCC)OC(=O)CCCCCCCCCCCCCCCCCCC	939.5449999999989	19.433499999999988	6	0	53	0
[13731717.]	0.2963895134660185	OC[C@@H](O)[C@@H](O)[C@H](O)CO	152.146	-2.9463000000000004	5	5	4	0
[6869745.]	0.16350644973044615	CCC(=O)OCCCCCCCCCCCCCCCCCCCC	354.61900000000014	7.981300000000009	2	0	20	0
[7704.583]	0.44693686586152376	C=C(C)[C@@H]1CC[C@@]2(CO)CC[C@@]3(C)[C@@H](CC[C@@H]4[C@]3(C)CC[C@H]3C(C)(C)[C@H](O)[C@H](O)C[C@@]34C)[C@H]12	458.72700000000026	5.968000000000008	3	3	2	0
[33625.93]	0.7847824042205549	C[C@H]1C=CC(=O)CC/C=C/C1=C\CCCC(=O)[C@@H](C)O	276.376	3.1444000000000023	3	1	5	0
[46565.188]	0.3768820314672112	CC(=O)Nc1ccc(OCCO[C@H]2O[C@@H](C(=O)O)[C@@H](O)[C@@H](O)[C@@H]2O)cc1	371.342	-1.0673999999999988	9	5	7	1
[20652472.]	0.35932272605257415	O=C1O[C@H](CO[C@@H]2OC[C@@H](O)[C@@H](O)[C@@H]2O)C(O)=C1O	278.213	-2.3049999999999984	9	5	3	0
[9484870.]	0.7146325503510309	CCCC[C@H](C(=O)c1ccccc1)N1CCCC1	245.36599999999996	3.523900000000003	2	0	6	1
[2330.5955]	0.21817494641076965	COC(=O)C1=CO[C@H](O[C@@H]2O[C@@H](CO)[C@@H](O)[C@@H](O)[C@@H]2O)/C(CO)=C/[C@@H]1OC(C)=O	420.3670000000002	-2.9334999999999987	12	5	6	0
[1235789.6]	0.4220532863938292	CC[C@@H](F)CCn1nc(C(=O)c2cccc3ccccc23)c2ccccc21	360.43200000000013	5.558700000000005	2	0	6	4
[2246668.5]	0.5787345297030719	C=C(C(=O)OC)[C@H]1CCC(=O)c2ccccc21	230.263	2.4759	3	0	2	1
[3280.7085]	0.5844323726005263	CC#CC#CC#CC#C[C@H](O)CCO	186.20999999999995	-0.2367999999999999	2	2	2	0
[1813396.6]	0.6979927394538109	C[C@@H](C(=O)O)c1ccc(O)c(C(=O)O)c1	210.18499999999997	1.2785	5	3	3	1
[2741.5947]	0.2288751447852227	O=c1c(O)c(-c2ccc(O)cc2)oc2cc(O[C@H]3O[C@@H](CO)[C@@H](O)[C@@H](O)[C@@H]3O)c(O)c(O)c12	464.3790000000002	-0.5389000000000004	12	8	4	3
[4153036.2]	0.02632020475050011	CCCCC/C=C\C/C=C\C/C=C\C/C=C\C/C=C\CCC(=O)OC[C@@H](COC(=O)CCCCCCC/C=C\CCCCCC)OC(=O)CCCCCCCCCCC/C	837.3239999999994	16.25479999999996	6	0	44	0
[1492624.1]	0.6607004610335111	C[n+]1cccc2c1CCC(c1ccccc1)=N2	223.29900000000004	2.578100000000001	0	0	1	2
[503.34836]	0.32503283739541716	COc1cc([C@H]2Oc3c(O)cc([C@H]4Oc5cc(O)cc(O)c5C(=O)[C@@H]4O)cc3[C@H]2CO)ccc1O	482.4410000000002	2.4045	10	6	4	3
[145992.23]	0.7552899584211934	COc1cc(-c2ccc(-c3ccc(O)cc3)o2)cc(OC)c1OC	326.3480000000001	4.345000000000003	5	1	5	3
[13599.455]	0.1288256889837251	COc1cc(/C=C/C(=O)OC[C@@H]2O[C@@H](OC(C)(C)[C@@H]3Cc4cc5ccc(=O)oc5c(O)c4O3)[C@H](O)[C@@H](O)[C@@H]2O)cc(OC)c1O	630.5990000000004	1.3842999999999992	14	5	9	3
[2259507.]	0.6311347811432081	CCOC(=O)c1ccccc1F	168.16699999999997	2.0024	2	0	2	1
[793.44135]	0.4242418082366586	CC(C)=CCc1c(O)cc2oc3cc(O)cc(O)c3c(=O)c2c1O	328.3200000000001	3.277300000000001	6	4	2	3
[94283.41]	0.6132520677870626	C[C@]12C[C@H](c3ccoc3)OC(=O)[C@@H]1CC[C@@]1(C)[C@@H]2[C@@H]2C=C[C@]1(O)C(=O)O2	358.39000000000004	2.5327000000000006	6	1	1	1
[8082.2534]	0.014633268191342155	CCCCCC/C=C\CCCCCCCCCC(=O)OC[C@H](CO[P@@](=O)(O)O[C@H]1[C@@H](O)[C@@H](O)C(O)[C@@H](O)[C@@H]1O)OC(=O)CCCCCCCCCCCCCCCCCCC	893.189999999999	9.840900000000005	13	6	41	0
[5.52264e+10]	0.03435314765112901	CCCCCCCCCCCCCCCCCCCCCCCC(=O)OC[C@H](COC(=O)CCCCCCCCCCCCC)OC(=O)CCCCCCCCCCCCCCCCC	919.5549999999988	19.549299999999988	6	0	55	0
[43851152.]	0.8052241874500292	O=C(Nc1ccccc1)c1cccc(O)c1	213.236	2.6445000000000007	2	2	2	2
[8077.646]	0.3802015384485088	CC[C@H](C)[C@@H]1NC(=O)[C@@H](NC(=O)[C@H](Cc2ccccc2)N(C)C)[C@H](c2ccccc2)Oc2ccc(cc2)/C=C\NC1=O	568.7180000000002	4.095800000000002	5	3	8	3
[781.28217]	0.3333439723825464	C=C1[C@@H](OC(=O)/C=C(\C)CC)C[C@@H](C(C)C)[C@H]2/C(=C/C)C(=O)[C@H](OC(=O)/C(C)=C/C)[C@@H]12	428.5690000000002	5.126000000000006	5	0	6	0
[546013.4]	0.23145121855522782	COC(=O)[C@H](OC(=O)c1cc(O)c(O)c(O)c1)[C@H]1OC(=O)[C@@H](O)[C@@H]1O	358.2550000000001	-1.8510000000000006	11	5	4	1
[267963.16]	0.040480514300804286	CCCCCCCCCC/C=C\CC[C@@H]1O[C@@H]1CC[C@@H]1O[C@@H]1CCCCCCCCCCCCC1=C[C@@H](C)OC1=O	572.9150000000006	10.721499999999992	4	0	28	0
[3216.0637]	0.4292938660913592	C[C@H]1CC[C@]2(C)CC[C@]3(C)C(=CC[C@@H]4[C@@]5(C)CC[C@@H](O)[C@@](C)(CO)[C@@H]5CC[C@]43C)[C@@H]2[C@@H]1C	442.72800000000024	6.997200000000009	2	2	1	0
[3.545343e+08]	0.5102676328149929	N[C@@H]1c2ccccc2[C@@H](O)[C@H]1O	165.19199999999998	0.09430000000000005	3	3	0	1
[83600.92]	0.7770305239754788	CNC(=O)CNC(=O)c1ccc(OC)c(COC)c1	266.29699999999997	0.3174000000000001	4	2	6	1
[4846361.5]	0.8385297061468494	Cc1nc2ccccc2c(=O)n1CCCO	218.25599999999991	1.0873199999999998	3	1	3	2
[3460454.5]	0.026278488254341287	CCCCC/C=C\C/C=C\C/C=C\C/C=C\CCCC(=O)OC[C@H](COC(=O)CCCCCCCCC/C=C\CCCCCCCC)OC(=O)CCCCCCC/C=C\CC	851.3509999999994	16.644899999999964	6	0	45	0
[3469085.5]	0.026278488254341287	CCCC/C=C\CCCCCCCC(=O)OC[C@@H](COC(=O)CCCCCC/C=C\C/C=C\C/C=C\CCCCC)OC(=O)CCCCCCCCCCC/C=C\C/C=C\C	851.3509999999993	16.644899999999964	6	0	45	0
[2767.2546]	0.1869571043702118	C[C@@H]1O[C@H](Oc2cc(O)c3c(=O)c(O[C@@H]4O[C@H](C)[C@@H](O)[C@@H](O)[C@@H]4O)c(-c4ccc(O)cc4)oc3c2)[C@@H](O)[C@@H](O)[C@@H]1O	578.5230000000003	-0.7162000000000002	14	8	5	3
[407.9368]	0.30694677827818295	C/C(=C\Cc1c(O)ccc(C)c1O)CCC[C@H](C)CCC[C@H](C)CCCC(C)C	402.6630000000003	8.334120000000006	2	2	14	1
[7491.6265]	0.3061200743717695	CC(=O)O[C@H]1CC[C@@]2(C)[C@H](CC[C@]3(C)[C@@H]2CC=C2[C@@H]4[C@@](C)(O)[C@@H](C)CC[C@]4(C)CC[C@]23C)C1(C)C	484.7650000000004	7.71050000000001	3	1	1	0
[4488782.5]	0.5652666586096156	N[C@H](C(=O)O)c1ccc(O)c(C(=O)O)c1	211.17299999999997	0.17479999999999957	6	4	3	1
[81165888.]	0.6836648128346845	CN[C@@H](C)C(=O)c1ccccc1	163.22	1.4771999999999996	2	1	3	1
[3174958.5]	0.6529935669765805	CSc1ccccc1-c1cc(=O)c2ccccc2o1	268.337	4.181900000000003	3	0	2	3
[62145.89]	0.2672515980500985	COC(=O)[C@@]1(O)C[C@@H](O)[C@@H](O)[C@@H](OC(=O)/C=C/c2ccc(O)c(O)c2)C1	368.33800000000014	-0.5575000000000003	9	5	4	1
[89705.76]	0.06237685673407261	CCCCCCCCCCCC[C@H](O)[C@@H]1CC[C@H]([C@@H](O)CC[C@@H](O)CCCCCCC[C@@H](O)CC2=C[C@@H](C)OC2=O)O1	596.8900000000004	7.06130000000001	7	4	26	0
[20652472.]	0.35932272605257415	O=C1O[C@H](CO[C@@H]2OC[C@H](O)[C@@H](O)[C@H]2O)C(O)=C1O	278.213	-2.3049999999999984	9	5	3	0
[43095.098]	0.7879385790970936	C/C1=C/CC(C)(C)O[C@H]2OC=C1/C(=C/CO)CCC2	264.365	3.4608000000000025	3	1	1	0
[10460436.]	0.5352624628611946	CC(C)(C)C(=O)OCCCC(=O)O	188.22299999999996	1.4405000000000001	4	1	4	0
[56880.645]	0.049368723833599644	CC(C)CCOC(=O)CCCCCCCCCCCC(=O)OC[C@H](CO[P@](=O)(O)OCC[N+](C)(C)C)OC(C)=O	596.7190000000002	5.181500000000005	10	1	25	0
[3587.272]	0.3720662339823214	CO[C@@H]1C[C@H](O[C@@H]2CC[C@]3(C)[C@@H]4CC[C@]5(C)[C@@H](C6=CC(=O)OC6)CC[C@]5(O)[C@@H]4CC[C@]3(O)C2)O[C@H](C)[C@H]1O	534.6900000000005	3.254300000000003	8	3	4	0
[231122.95]	0.2551659531538739	CO/N=C(\C(=O)N[C@@H]1C(=O)N2C(C(=O)O)=C(CSC(=O)c3ccco3)CS[C@H]12)c1csc(N)n1	523.5740000000002	0.9809999999999997	11	3	8	2
[2.7017124e+09]	0.4387291231083832	C=C(C)[C@@]12C[C@H](C)[C@@]34O[C@](O)(OC(=O)C(C)C)[C@](O)(C[C@@H]13)[C@]24OC(C)=O	366.41000000000014	1.2695	7	2	4	0
[80.08249]	0.1723933373435532	O=c1cc(-c2ccc(O)cc2)oc2cc(O)c([C@@H]3O[C@H](CO)[C@@H](O)[C@H](O)[C@H]3O[C@@H]3OC[C@@H](O)[C@@H](O)[C@@H]3O)c(O)c12	564.4960000000002	-1.4450000000000005	14	9	5	3
[111752.99]	0.06237685673407261	CCCCCCCCCCCCCC[C@H](O)[C@H](O)CC[C@H](O)[C@@H]1CC[C@@H](CCCCC[C@@H](O)CC2=C[C@@H](C)OC2=O)O1	596.8900000000004	7.061300000000011	7	4	26	0
[487302.16]	0.7035251843406115	O=C(O)CCCCCc1ccccc1	192.25800000000004	2.874100000000001	2	1	6	1
[40258.902]	0.09679376706658344	CCCC[C@H](O)CCCCC[C@@H](O)[C@@H]1CC[C@H]([C@@H]2CC[C@H]([C@@H](O)CCCCCCCCCC3=C[C@@H](C)OC3=O)O2)O1	580.8470000000005	6.687600000000008	7	3	22	0
[645.9282]	0.21615099819839945	COc1cccc2c1C(=O)c1c(O)c3c(c(O)c1C2=O)C[C@@](O)(C(=O)CO)C[C@@H]3O[C@@H]1C[C@@H](N)[C@@H](C)[C@@H](C)C(=O)O1	569.5630000000003	1.0506999999999995	12	5	5	3
[2457.865]	0.6017423786371016	COc1ccc(C(=O)Nc2ccccc2-c2cccc(C(F)(F)F)c2)cc1OC	401.3840000000001	5.641900000000003	3	1	5	3
[5323.217]	0.4228756272771297	C=C1C(=O)O[C@H]2C/C(C)=C/CC/C(C)=C/[C@@H](OC(C)=O)[C@@H]12	290.359	3.0924000000000014	4	0	1	0
[9000929.]	0.026196732701738407	CC/C=C\C/C=C\C/C=C\CCCCCCCC(=O)OC[C@H](COC(=O)CCCCCCC/C=C\CCCCCCCC)OC(=O)CCCCCCCCCCC/C=C\CCCCC	895.447999999999	18.039199999999976	6	0	49	0
[2903.9724]	0.665953594119554	COC(=O)/C=C\c1cc(O)c2c(c1)OC(C)(C)CCC2	276.33200000000005	3.0721000000000016	4	1	2	1
[4130187.5]	0.02632020475050011	CC/C=C\C/C=C\C/C=C\C/C=C\C/C=C\CCCCCC(=O)OC[C@H](COC(=O)CCCCCCCCC/C=C\CCCCCCCC)OC(=O)CCCCCCC/C	837.3239999999994	16.254799999999964	6	0	44	0
[121041.39]	0.7022335700898065	C[C@@H](Cc1ccccc1)NCCc1c[nH]c2ccccc12	278.399	3.9312000000000022	1	2	6	3
[1657.6212]	0.6032031493830634	C=C1CC[C@@H]2C(C)(C)[C@H](O)CC[C@]2(C)[C@H]1COc1ccc2ccc(=O)oc2c1	382.50000000000006	4.941400000000005	4	1	3	2
[683.1242]	0.5085929687917149	C#C[C@]1(O)CC[C@H]2[C@@H]3CCc4cc(O)c(O)cc4[C@H]3CC[C@]21C	312.4090000000001	3.3182000000000027	3	3	0	1
[159739.16]	0.615502330260013	CC(C)(C)NC(=O)c1ccc(O)c(O)c1	209.245	1.6260999999999999	3	3	1	1
[5.972904e+11]	0.53813350045806	CCCC[C@H]1CC(=O)O1	128.171	1.4921	2	0	3	0
[4058.5784]	0.17203488683735801	CC(=O)OC[C@@]12CCC(C)=C[C@@H]1O[C@@H]1[C@@H](O)[C@@H](O[C@@H]3O[C@@H](CO)[C@@H](O)[C@@H](O)[C@@H]3O)[C@@]2(C)[C@@]12CO2	486.5140000000003	-1.6216999999999961	11	5	5	0
[69241.14]	0.8381847877253725	Cc1ccc(-c2ccc(C(N)=O)cc2)c(C)c1	225.29099999999997	3.0693400000000013	1	1	2	2
[1.5583986e+11]	0.43105536753413914	O=CN1CCCC1	99.13300000000001	0.23859999999999992	1	0	1	0
[1549010.6]	0.8004840735250339	O=C1NC(=O)[C@H](Cc2ccccc2)S1	207.25400000000002	1.5807	3	1	2	1
[53429660.]	0.4476083336936698	O=Cc1ccc(O)c(O)c1	138.12199999999999	0.9102999999999999	3	2	1	1
[10526625.]	0.6010419230053115	N[C@@H](Cn1ccc(=O)n(C)c1=O)C(=O)O	213.19299999999996	-2.0410999999999992	5	2	3	1
[6316.023]	0.3438647814751735	O=C(O)c1c(O)cc(O)c([C@H]2O[C@H](CO)[C@@H](O)[C@H](O)[C@@H]2O)c1	316.262	-1.6891000000000007	9	7	3	1
[3.98771e+08]	0.43327348874158933	CC1=C(C)[C@H]2CC[C@H]1C2	122.21099999999998	2.752700000000001	0	0	0	0
[6954.2275]	0.5683652473381243	C=C1CC[C@H]2C(C)(C)[C@H](O)CC[C@]2(C)[C@H]1COc1cc2ccc(=O)oc2cc1OC	412.5260000000001	4.950000000000005	5	1	4	2
[40730.316]	0.44294368081025215	O=C(O)CCc1ccccc1O[C@@H]1O[C@@H](CO)[C@@H](O)[C@H](O)[C@@H]1O	328.317	-1.1175000000000004	8	5	6	1
[18167.234]	0.28014195638970196	C=C[C@H]1[C@H](O[C@@H]2O[C@H](CO)[C@@H](O)[C@H](O)[C@H]2O)OC=C(C(=O)OC)[C@H]1COC(=O)c1ccccc1	480.4660000000003	-0.5084999999999991	11	4	8	1
[180328.3]	0.8218338400547087	CNC[C@@H](C)Cc1ccc2ccccc2c1	213.324	3.237800000000002	1	1	4	2
[637.0148]	0.42572202101120554	CC#CC#CC#CC#C[C@@H](O)/C=C/CCCCCCC	266.3839999999999	3.297500000000002	1	1	7	0
[616894.2]	0.01905404980765468	CCCCCCCCCCCCCCCCCCCCCCCC(=O)OC[C@H](CO[P@@](=O)(O)OC[C@H]1O[C@@H](O)[C@@H](O)[C@@H](O)[C@@H](O)[C@@H]1O)OC(=O)CCCCCCCCCCCCC	925.2319999999997	10.039000000000003	14	6	43	0
[856659.8]	0.3998810007421199	O=[N+]([O-])c1ccc(O[C@@H]2O[C@H](CO)[C@@H](O)[C@H](O)[C@@H]2O)cc1	301.251	-1.2265000000000008	8	4	4	1
[885756.75]	0.8599884044174337	CN(C)c1cc(CNC(=O)COc2ccc(Cl)cc2)ccc1Cl	353.249	3.7546000000000017	3	1	6	2
[344.94296]	0.20975782706405316	COc1cc(C[C@@H](CO)c2cc(/C=C\CO)cc(OC)c2O[C@H]2O[C@@H](CO)[C@@H](O)[C@@H](O)[C@@H]2O)ccc1O	522.5470000000003	-0.08780000000000093	11	7	11	2
[58.985466]	0.5078481596940264	C/C(=C\Cc1c(O)ccc2c1OC[C@@H](c1ccc(O)cc1O)C2=O)CCC[C@@H](C)O	412.4820000000002	4.202200000000003	6	4	7	2
[50313.7]	0.06336400709779155	CCCC[C@@H](O)CCC[C@@H](O)[C@@H]1CC[C@H]([C@@H]2CC[C@H]([C@@H](O)CCCCCCCCCCCC[C@@H](O)CC3=C[C@@H](C)OC3=O)O2)O1	638.9270000000006	6.828700000000009	8	4	25	0
[950526.6]	0.49882618094456793	C=C(C)[C@H]1CC=C(C)[C@@H](OC(C)=O)C1	194.27399999999994	2.850500000000001	2	0	2	0
[1076.2944]	0.17536553932920657	CC(=C/C=C/C=C(/C)C(=O)O)/C=C/C=C(C)/C=C/C=C(\C)C(=O)O[C@@H]1O[C@@H](CO)[C@@H](O)[C@@H](O)[C@@H]1O	490.54900000000026	1.8678999999999992	9	5	10	0
[692642.94]	0.6986923091938781	CCN(CC)CCOc1ccc(OCc2ccccc2)cc1	299.414	3.9862000000000037	3	0	9	2
[3629653.2]	0.45310418964042976	C[C@H](N)C(=O)NCC(=O)O	146.146	-1.4655999999999998	4	3	3	0
[2.3919602e+13]	0.43513659491629303	Cn1cncn1	83.094	-0.18490000000000006	2	0	0	1
[3598.8435]	0.7885404127535282	COc1cc(O)c2c(c1)O[C@@H](c1cc(O)cc(O)c1)CC2=O	302.2820000000001	2.5185000000000004	6	3	2	2
[958792.44]	0.7206864967714847	CCN(CC)CCOC(=O)C1(c2ccccc2)CCCC1	289.4190000000001	3.3834000000000026	3	0	7	1
[1522.9105]	0.29296757861955847	COc1cccc2c1C(=O)c1c(O)c3c(c(O)c1C2=O)C[C@@](O)(C(=O)CO)C[C@@H]3O[C@H]1C[C@@H](N)[C@H](C)[C@H](C)O1	541.5530000000003	1.2764999999999995	11	5	5	3
[278653.]	0.8360132812968629	CCN(CC)CCNC(=O)c1cc(Cl)ccc1OC	284.78700000000003	2.4202000000000004	3	1	7	1
[118796.84]	0.41859984092543107	O=Cc1ccc(O)cc1O[C@@H]1O[C@H](CO)[C@@H](O)[C@H](O)[C@@H]1O	300.263	-1.6166000000000007	8	5	4	1
[3.527653e+10]	0.48992522149581114	CC[C@@H]1CCC(=O)C1=O	126.15499999999999	0.9446	2	0	1	0
[996.9178]	0.31521831331441214	CN[C@H](C)C(=O)O[C@H]1C[C@@H](C)C=C2C=C[C@H](C)[C@H](CC[C@@H](NC(=O)C(=O)OC)C(=O)OC)[C@@H]21	464.5590000000003	1.5216000000000014	8	2	8	0
[149556.14]	0.5027800028494834	COC(=O)c1ccccc1O[C@H]1O[C@@H](CO)[C@@H](O)[C@@H](O)[C@@H]1O	314.28999999999996	-1.3481000000000005	8	4	4	1
[1.4436347e+10]	0.026134469666549656	CCCCCCCC/C=C\CCCCCCCCCCCC(=O)OC[C@H](COC(=O)CCCCCCCCCCCCCCCCCCCCCCC)OC(=O)CCCCCCCCCCCCCCCCCCC	1057.8089999999984	23.22630000000002	6	0	64	0
[113492.6]	0.33665999100867056	CC(=O)O[C@H]1CC[C@@]2(C)[C@@H](CC[C@]3(C)[C@@H]2CC=C2[C@@H]4[C@H](C)CC[C@]4(C)[C@@]23C)C1(C)C	412.65800000000024	7.1793000000000085	2	0	1	0
[13189553.]	0.026196732701738407	CCCCC/C=C\C/C=C\C/C=C\C/C=C\CCCC(=O)OC[C@@H](COC(=O)CCCCCCCCC/C=C\CCCCCC)OC(=O)CCCCCCCCCCCCCCCC	895.4479999999991	18.039199999999976	6	0	49	0
[58440.656]	0.4822585745887182	C/C1=C/CC[C@H](C=O)[C@@H]2CC(C)(C)[C@@H]2CC1	220.35599999999994	3.9841000000000033	1	0	1	0
[10.696934]	0.1757995015906327	O=C1C[C@@H](c2ccc(O)c(O)c2)Oc2c1c(O)cc(O)c2[C@H]1C(=O)c2c(O)cc(O)cc2O[C@H]1c1ccc(O)cc1	558.4950000000003	4.432500000000006	11	7	3	4
[5550258.]	0.6997805043240403	O=C(CO)NCCc1ccccc1	179.21900000000002	0.33759999999999946	2	2	4	1
[2929718.8]	0.6792183034802932	Cc1ccc(-c2ccc(C#N)cc2)cc1	193.249	3.5337000000000023	1	0	1	2
[8549945.]	0.6028424560364231	c1ccc2c(c1)CCc1ccccc1C2	194.277	3.376000000000002	0	0	0	2
[1.0209871e+09]	0.046582114656930004	CCCCCCCCCCCCCCCCCCCCCCCCCCCCCCOC(=O)CCCCCCCCCCCCCCCCC	705.2939999999996	17.733799999999974	2	0	45	0
[5941256.]	0.13324007420640735	N=C(N)NCCC[C@H](N)C(=O)N[C@@H](CC(N)=O)C(=O)O	288.308	-2.9782299999999973	7	7	9	0
[56533.348]	0.47394906798378256	CC(C)C1=C2[C@H]3CC=C4[C@@H]5[C@@H](O[C@@H]6OC[C@@](O)([C@@H]4O)[C@@H](O)[C@]65O)[C@@]3(C)CC[C@]2(C)C=C1	430.5410000000002	1.8303999999999991	6	4	1	0
[63458.152]	0.734966767962875	CC(=O)OC[C@]1(C)CCC[C@@]2(C)[C@@H]1CC[C@@]13C[C@@H](CC[C@H]12)[C@@](C)(O)C3	348.5270000000001	4.713400000000005	3	1	2	0
[400287.22]	0.49261058187797496	N[C@H](CCC(=O)N[C@@H](CSCc1ccccc1)C(=O)O)C(=O)O	340.40100000000007	0.6812999999999999	7	4	10	1
[7326.0366]	0.6989242031236643	COc1cc([C@@H]2OC[C@H]3[C@@H](c4ccc(OC)c(OC)c4)OC[C@]23OC(C)=O)ccc1O	430.4530000000002	3.178900000000002	8	1	6	2
[4105.307]	0.08041292561846793	C=CCCCCC/C(=N\OS(=O)(=O)O)S[C@@H]1O[C@H](CO)[C@@H](O)[C@H](O)[C@@H]1O	415.4860000000001	-0.21110000000000034	10	5	10	0
[32932634.]	0.6110859120787699	Cc1ccc2c(c1)C(=O)C(C)C2(C)C	188.26999999999998	3.1050200000000014	1	0	0	1
[20740066.]	0.5971805662391467	C/C=C/SS(=O)(=O)CC	166.26699999999997	1.6029	3	0	3	0
[296.62088]	0.06827209165606354	COc1cc(/C=C/C(=O)OC[C@@]2(O)CO[C@@H](O[C@@H]3[C@@H](Oc4ccc(/C=C/C(=O)c5ccc(O)cc5O)cc4)O[C@@H](CO)[C@@H](O)[C@H]3O)[C@@H]2O)ccc1O	726.6840000000005	0.6159999999999988	16	8	13	3
[14683.918]	0.6331778325788227	COc1ccc(-c2oc3cc(OC)c(O)c(O)c3c(=O)c2O)cc1	330.29200000000003	2.594000000000002	7	3	3	3
[226005.75]	0.4824881213116242	CSc1nc(/C=C/C(=O)O)c(C)c(C)n1	224.28499999999997	1.91314	5	1	3	1
[31758236.]	0.7646930990159807	CNC(=O)OCCc1ccccc1	179.21900000000002	1.5851	2	1	3	1
[53980.832]	0.08575890493480806	CCCC[C@@H](O)CCCCC[C@@H](O)[C@@H]1CC[C@H]([C@@H]2CC[C@H]([C@@H](O)CCCCCCCCCCC3=C[C@@H](C)OC3=O)O2)O1	594.8740000000006	7.07770000000001	7	3	23	0
[3.258034e+08]	0.026160230906421916	CCCCC/C=C\C/C=C\C/C=C\CCCCCCC(=O)OC[C@@H](COC(=O)CCCCCCCCCCCCCCCCCCC)OC(=O)CCCCCCCCCCCCCCCCC	941.5609999999987	19.657499999999988	6	0	54	0
[23815.357]	0.674937968998421	CC#C[C@]1(O)CC[C@@H]2[C@@H]3CCC4=CC(=O)CC[C@]4(C)[C@H]3CC[C@@]21C	326.48	4.272700000000004	2	1	0	0
[321840.47]	0.24422708877963595	CC[N+](C)(C)CCCCCCCCCCCCCCCCCO	328.605	5.926500000000008	1	1	18	0
[7710945.5]	0.23958148126457945	C[C@H](O)CCCCCCCCCCCCCCCCCCCCO	342.6080000000001	6.771400000000009	2	2	20	0
[467416.72]	0.6985518071105707	CCC(=O)OCC1=C(O)C(OC)(C)C1=O	214.21699999999996	0.7394999999999998	5	1	4	0
[2157124.8]	0.8345031206288465	CN1CCN(CCCN2c3ccccc3Sc3ccccc32)CC1	339.50800000000015	3.9268000000000027	4	0	4	2
[2925.6003]	0.13905295837980702	O=S(=O)(O)O/N=C(\CCc1c[nH]c2ccccc12)S[C@@H]1O[C@@H](CO)[C@@H](O)[C@H](O)[C@@H]1O	462.5020000000001	-0.23350000000000004	10	6	7	2
[188.01651]	0.43169050834807365	CC(C)=CCC/C(C)=C/Cc1c(O)c(CC=C(C)C)c(O)c(C=O)c1O	358.47800000000007	5.359800000000006	4	3	8	1
[36730.793]	0.15358856065902932	OC[C@@H]1O[C@@H](OC[C@@H]2O[C@H](O[C@@H]3[C@H](O)[C@H](O)O[C@H](CO)[C@H]3O)[C@H](O)[C@H](O)[C@@H]2O)[C@@H](O)[C@H](O)[C@@H]1O	504.4380000000001	-7.572999999999989	16	11	7	0
[72901520.]	0.026196732701738407	CC/C=C\C/C=C\C/C=C\C/C=C\C/C=C\CCCC(=O)O[C@@H](COC(=O)CCCCCCCCCCCCCCCCCCCCC)COC(=O)CCCCCCCCCCCC	895.447999999999	18.039199999999976	6	0	49	0
[628652.94]	0.0290831969579693	CC/C=C\C/C=C\C/C=C\C/C=C\C/C=C\CCCC(=O)OC[C@H](COC(=O)CCCC/C=C\C/C=C\C/C=C\C/C=C\CC)OC(=O)CCCC	719.0600000000001	12.46199999999998	6	0	33	0
[61060.355]	0.20459927028358263	CC(C)C[C@@H](c1c(O)c(C=O)c(O)c(C=O)c1O)[C@]1(C)CC[C@H]2C1=C[C@@H](C(C)(C)O)CC[C@@H]1C(C)(C)CCC[C@@H]12	554.7680000000003	7.524200000000008	6	4	7	1
[18257580.]	0.8635856303881576	C[C@H](N)C(=O)Nc1ccc(-c2ncccc2)cc1	241.294	2.0342999999999996	3	2	3	2
[3699879.5]	0.6463214473926914	NS(=O)(=O)c1ccc(/N=N/c2ccc(S(=O)(=O)O)cc2)cc1	341.37000000000006	1.9961000000000004	5	2	4	2
[454116.8]	0.8721106721554904	Cc1cc(C(=O)O)cc(C(=O)N2CCCCC2)c1	247.29399999999993	2.3193200000000003	3	1	2	1
[645973.8]	0.6238491931920777	CC1(C)C(=O)CC[C@]2(C)[C@H]1CC[C@]13C=C[C@](C)(C1)C(=O)C[C@H]23	300.44200000000006	4.333400000000004	2	0	0	0
[2124.4438]	0.24303497486622128	COc1cc(OC)c(C(=O)c2cccc(C(=O)Nc3ccc(Cl)cc3)c2)cc1NS(=O)(=O)c1ccccc1C	565.0470000000001	5.9497200000000054	6	2	9	4
[2906.0298]	0.47761806656173705	Cc1cc(O)cc(O)c1C(=O)O[C@@H]1C[C@@]2(C)[C@@H]3[C@H](C=C(CO)[C@@]12O)C3(C)C	374.4330000000001	2.27722	6	4	3	1
[1.3470854e+08]	0.026177329083925664	CCCCCC/C=C\CCCCCCCCCC(=O)OC[C@@H](COC(=O)CCCCCCC/C=C\CCCCCCCC)OC(=O)CCCCCCCCC/C=C\CCCCCCCC	913.5069999999989	18.877299999999984	6	0	52	0
[5186184.]	0.026278488254341287	CCCCC/C=C\C/C=C\C/C=C\C/C=C\CCCCCC(=O)OC[C@@H](COC(=O)CCCCCCCCCCC/C=C\C/C=C\CCCCC)OC(=O)CCCCCCC	851.3509999999994	16.644899999999964	6	0	45	0
[540.9557]	0.2804451267207438	CC(=O)OC[C@H]1O[C@@H](Oc2c(-c3ccc(O)cc3)oc3cc(O)cc(O)c3c2=O)[C@@H](OC(C)=O)[C@@H](O)[C@@H]1O	532.4540000000004	0.8970999999999996	13	5	6	3
[133054.55]	0.6453823526637654	CCCCc1ccc(OCCNCCO)cc1	237.34299999999996	1.9899	3	2	9	1
[4274440.]	0.02632020475050011	CCCCC/C=C\C/C=C\C/C=C\C/C=C\C/C=C\CCC(=O)OC[C@@H](COC(=O)CCCCCCCCC/C=C\CCCCCC)OC(=O)CCCCCCCCC/C	837.3239999999994	16.25479999999996	6	0	44	0
[160893.31]	0.4537700852832105	CC(C)CCC[C@@H](C)[C@H]1CC[C@@]2(C)[C@H]3CC[C@@H]4[C@](C)(CO)[C@@H](O)CC[C@@]45C[C@]35CC[C@]12C	444.7440000000003	7.22120000000001	2	2	6	0
[8.390357e+08]	0.026166171613061874	CCCC/C=C\C/C=C\CCCCCCCCCC(=O)OC[C@H](COC(=O)CCCCCCCCCCCCCCCCC)OC(=O)CCCCCCCCCCCCCCCCCCC	929.5499999999987	19.491399999999988	6	0	54	0
[123808.94]	0.6804014883696645	COc1ccc(C(=O)Nc2ccc(S(=O)(=O)N3CCc4ccccc4C3)cc2)cc1	422.5060000000002	3.6945000000000032	4	1	5	3
[898984.1]	0.4477564377524696	CCN[C@@H](C)Cc1ccc2oc3cc(OC)c(O)c(CC=C(C)C)c3c(=O)c2c1	395.4990000000002	4.7096000000000044	5	2	7	3
[2.4344229e+08]	0.6961288347721591	COc1cccc(C(=O)O)c1	152.149	1.3934	3	1	2	1
[7.080216e+12]	0.520631018455888	CC1(C)[C@H]2CC[C@]1(C)C(=O)C2	152.237	2.401700000000001	1	0	0	0
[19929404.]	0.5327004996510761	N=CC(=O)N1CCC[C@H]1C(=O)NC(=O)O	213.193	-0.57883	4	3	2	0
[1.8326706e+08]	0.026161698261343846	CC/C=C\C/C=C\C/C=C\C/C=C\CCCCCCC(=O)OC[C@H](COC(=O)CCCCCCCCCCCCCCCCC)OC(=O)CCCCCCCCCCCCCCCCCCC	939.5449999999987	19.433499999999988	6	0	53	0
[1083159.]	0.7299907226689726	CN(C)CCCOc1ccc(-c2ccccc2)cc1	255.36100000000002	3.6841000000000026	2	0	6	2
[29568.732]	0.19414294770059864	CC1(C)CC[C@]2(C(=O)O)CC[C@]3(C)C(=CC[C@@H]4[C@@]5(C)CC[C@@H](O[C@@H]6O[C@@H](CO)[C@@H](O)[C@@H](O)[C@@H]6O)[C@@](C)(CO)[C@@H]5CC[C@]43C)[C@@H]2C1	634.851	4.0302000000000024	9	6	5	0
[421.87082]	0.48289970108203994	Oc1ccc([C@@H]2Oc3c(O)cc(O)cc3[C@@H]2c2cc(O)cc(O)c2)cc1	352.34200000000004	3.480200000000001	6	5	2	3
[278660.47]	0.4559896622024177	O=C(O)c1ccc(O[C@@H]2O[C@H](CO)[C@@H](O)[C@H](O)[C@@H]2O)cc1	300.263	-1.4364999999999999	8	5	4	1
[10544107.]	0.026196732701738407	CCCCC/C=C\C/C=C\C/C=C\CCCCCCC(=O)OC[C@H](COC(=O)CCCCCCC/C=C\CCCCCC)OC(=O)CCCCCCCCC/C=C\CCCCCCC	895.4479999999991	18.039199999999976	6	0	49	0
[94791.71]	0.5910546660911952	O=c1cc(-c2ccc(O)cc2)oc2cc(O)c(O)cc12	270.24	2.5768000000000013	5	3	1	3
[1.3942594e+08]	0.030130202964928007	CCCCCCCCCCCCCCCCCCCCCCCC(=O)O[C@@H](COC(=O)CCCCCCCCCCCCCCCCCCC)CO[P@@](=O)(O)OC[C@H](N)C(=O)O	904.3049999999996	14.630699999999974	11	3	50	0
[10955.853]	0.42338484440064605	C[C@H]1[C@H]2[C@H]3CC[C@@H]4[C@@]5(C)CCC(=O)C(C)(C)[C@@H]5CC[C@@]4(C)[C@@]3(C)CC[C@@]2(C)CC[C@@]1(C)O	442.72800000000035	7.42780000000001	2	1	0	0
[352.38916]	0.22043335662217342	O=C(O)CC(=O)OC[C@@H]1O[C@@H](Oc2ccc3c(=O)c(-c4ccc(O)cc4)coc3c2)[C@@H](O)[C@H](O)[C@@H]1O	502.42800000000017	0.3698999999999995	12	5	7	3
[7078.86]	0.27459692832280114	C=C1C(=O)O[C@H]2/C=C(\C)CC/C=C(/C(=O)O[C@H]3O[C@@H](CO)[C@@H](O)[C@@H](O)[C@@H]3O)C[C@H]12	410.41900000000004	-0.5160999999999998	9	4	3	0
[7678.1406]	0.17347406770356644	Cc1nnc(COP(=O)(O)O)c(C/N=C(\C)NC(=O)CCC[C@@H](N)C(=O)O)c1OC	447.3850000000003	0.01972000000000168	11	5	11	1
[444732.84]	0.3998810007421199	O=[N+]([O-])c1ccccc1O[C@H]1O[C@H](CO)[C@@H](O)[C@H](O)[C@H]1O	301.251	-1.2265000000000004	8	4	4	1
[300872.22]	0.9056950858025619	O=C(O)c1cccc(-c2ccc(Br)cc2)c1	277.11699999999996	3.814300000000002	2	1	2	2
[26553.664]	0.24152668487557727	COc1cc(CCCO)ccc1O[C@@H](CO)CO[C@H]1O[C@H](CO)[C@@H](O)[C@@H](O)[C@@H]1O	418.4390000000001	-1.8236999999999985	10	6	11	1
[3918345.2]	0.7116430298202238	O=C(O)CCc1ccccc1	150.177	1.7038	2	1	3	1
[3.0964637e+08]	0.8517948749438227	O=C1CCCN1S(=O)(=O)c1ccc(Cn2ccnc2)cc1	305.35900000000004	1.2425000000000004	4	0	4	2
[2.6391575e+09]	0.026173301596547502	CCCCCCCC/C=C\CCCCCCCC(=O)OC[C@H](COC(=O)CCCCCCCCCCCCCCCCC)OC(=O)CCCCCCCCCCCCCCCCCCC	917.5389999999989	19.325299999999988	6	0	54	0
[3728926.5]	0.8312379556755132	C[C@@]12CC[C@@H]3c4ccc(O)c(c4CC[C@H]3NC(=O)c3ccccc3)[C@H]1CC2=O	375.4680000000001	4.077100000000003	3	2	2	2
[4.314021e+08]	0.815691542815042	O=C(Nc1nccs1)c1ccccc1	204.25400000000002	2.3954000000000004	2	1	2	2
[51756380.]	0.8229964240972835	Cn1cnc(CNC(=O)c2ccccc2)n1	216.24400000000003	0.7450999999999999	3	1	3	2
[2061871.2]	0.4930013618079248	C=C1[C@H]2CC[C@H]3[C@@]45CO[C@](O)([C@@H](O)[C@@H]4C(C)(C)CC[C@@H]5O)[C@]3(C2)[C@@H]1O	350.4550000000001	1.1965999999999999	5	4	0	0
[87499.79]	0.875191488403328	Oc1ccc2c(c1)[C@@]13CCCC[C@]1(O)[C@H](C2)N(CC1CCC1)CC3	327.46800000000013	3.3656000000000015	3	2	2	1
[378976.7]	0.797753117689062	CN(C(=O)c1cc(Cl)ccc1F)C1CCCCC1	269.74699999999996	3.8838000000000026	1	0	2	1
[1569214.4]	0.6737491431441072	CC[C@H](C)COC(=O)CCCc1ccccc1	234.33899999999997	3.598600000000003	2	0	7	1
[3529796.2]	0.7677657658152068	O=C1O/C(=C\c2ccc(O)cc2)c2ccc(O)cc21	254.24099999999999	2.7663	4	2	1	2
[559920.44]	0.9261215797140684	COc1ncc(C(=O)Nc2cccc(C#N)c2)c(C#N)c1OC	308.2970000000001	2.0944599999999998	6	1	4	2
[117499.98]	0.2948704382564378	CC(C)O[C@@H]1O[C@@H](CO[C@@H]2OC[C@@H](O)[C@@H](O)[C@@H]2O)[C@@H](O)[C@@H](O)[C@@H]1O	354.35200000000003	-3.325399999999998	10	6	5	0
[4177.4116]	0.8812088963045857	COc1cc(O)cc2c1CC[C@@H](c1ccc(O)cc1)O2	272.3	3.1727000000000016	4	2	2	2
[1606.6461]	0.6842545337759042	CC(C)CCC[C@]1(C)C=Cc2c(ccc3ccccc32)O1	280.41100000000006	5.830400000000006	1	0	4	2
[151.11456]	0.1807047436390575	O=C(O)CC(=O)OC[C@@H]1O[C@@H](Oc2cc(O)c3c(=O)cc(-c4ccc(O)cc4)oc3c2)[C@@H](O)[C@H](O)[C@@H]1O	518.4270000000002	0.07549999999999951	13	6	7	3
[1573.1594]	0.47235698908640045	O=C1C[C@H](c2ccc(O)cc2)Oc2cc(O[C@@H]3O[C@@H](CO)[C@@H](O)[C@@H](O)[C@@H]3O)ccc21	418.3980000000001	0.2773999999999998	9	5	4	2
[4.4881423e+09]	0.026147834063082725	CCCCCCCC/C=C\CCCCCCCCCCCCCC(=O)OC[C@@H](COC(=O)CCCCCCCCCCCCCCCCC)OC(=O)CCCCCCCCCCCCCCCCC	973.6469999999986	20.8857	6	0	58	0
[167626.94]	0.4559896622024177	O=C(O)c1ccccc1O[C@@H]1O[C@H](CO)[C@@H](O)[C@H](O)[C@@H]1O	300.263	-1.4365000000000008	8	5	4	1
[16728296.]	0.3855013631600322	CO[C@H]1[C@H](O)O[C@@H](CO)[C@@H](O)[C@@H]1O	194.18300000000002	-2.567299999999999	6	4	2	0
[1447.7886]	0.30136313760135874	O=C1c2c(O)cc(O[C@H]3O[C@@H](CO)[C@@H](O)[C@H](O)[C@@H]3O)cc2O[C@H](c2ccc(O)cc2)[C@@H]1O	450.39600000000013	-1.046200000000001	11	7	4	2
[47002.203]	0.5765772784542664	C/C=C(\C)C(=O)O[C@@H]1C2=C(C)C(=O)O[C@]2(O)C[C@@H]2CC[C@@H](O)[C@@H](C)[C@]21C	364.4380000000001	2.2432999999999996	6	2	2	0
[7217298.5]	0.026278488254341287	CC/C=C\C/C=C\C/C=C\C/C=C\C/C=C\CCCC(=O)O[C@@H](COC(=O)CCCCCCC/C=C\CCCCCC)COC(=O)CCCCCCCCCCCCCCC	851.3509999999992	16.644899999999964	6	0	45	0
[288971.5]	0.8694612683225503	COc1ccc2c(c1)O[C@H]1c3cc(OC)c(OC)cc3OC[C@@H]21	314.33700000000005	3.3221000000000016	5	0	3	2
[876773.44]	0.6365051962344709	CC(=O)OCCc1ccccc1	164.204	1.7922	2	0	3	1
[1207.2627]	0.07391221758847671	CC(=O)OC/C=C(\C)CC/C=C(\C)CC/C=C(\C)CC/C=C(\C)CC/C=C(\C)CC/C=C(\C)CC/C=C(\C)CC/C=C(/C)CC/C	633.0580000000001	14.381399999999967	2	0	25	0
[7046.5635]	0.2776167752272647	COc1cc(O)c2c(=O)c(O[C@@H]3OC[C@@H](O)[C@@H](O)[C@@H]3O)c(-c3ccc(O)c(OC)c3)oc2c1O	478.40600000000023	0.4117999999999998	12	6	5	3
[3179273.2]	0.5914471423476538	COC(=O)/C=C\c1cc(OC)c(OC)c(OC)c1	252.26599999999996	1.8985999999999998	5	0	5	1
[11901027.]	0.026196732701738407	CCCC/C=C\C/C=C\CCCCCCCCCC(=O)OC[C@H](COC(=O)CCCCCCCCCCC/C=C\C/C=C\CCCCC)OC(=O)CCCCCCCCC/C=C\CC	895.4479999999993	18.039199999999976	6	0	49	0
[1669.2493]	0.13197182212747408	CC(C)C[C@H](NC(=O)[C@H](Cc1ccccc1)NC(=O)CCc1ccccc1)C(=O)N[C@@H](Cc1ccccc1)C(=O)N[C@@H](CC(=O)O)C(C)(C)C	684.8780000000002	4.610700000000002	6	5	18	3
[5809945.5]	0.7295482467917509	C[C@@H](NC(=O)OCc1ccccc1)C(=O)Nc1cccc2ccccc12	348.4020000000001	4.093200000000003	3	2	5	3
[7704.583]	0.44693686586152376	C=C(C)[C@@H]1CC[C@]2(CO)CC[C@@]3(C)[C@@H](CC[C@@H]4[C@]3(C)CC[C@H]3C(C)(C)[C@@H](O)[C@H](O)C[C@@]34C)[C@H]12	458.72700000000026	5.968000000000008	3	3	2	0
[27024156.]	0.2502521681487228	O[C@@H]1[C@H](O)[C@H](O)[C@@H](O)[C@@H]1O	150.13	-3.1955000000000005	5	5	0	0
[13163741.]	0.7100027563532301	Nc1ccc(NC(=O)c2ccc(-c3ccccc3)cc2)cc1	288.35	4.188100000000002	2	2	3	3
[7837.242]	0.545659386410697	COc1ccc2c(c1)O[C@@H]1c3ccc(O[C@H]4O[C@@H](CO)[C@@H](O)[C@@H](O)[C@@H]4O)cc3OC[C@@H]21	432.4250000000001	0.4835999999999991	9	4	4	2
[830015.]	0.587819790837133	COCCc1ccc(OCCN2CCN(C(=O)CCN(C)CC)CC2)cc1	377.52900000000017	1.7403000000000006	5	0	11	1
[20629.432]	0.7751029818957303	COc1ccc2c(=O)cc(-c3ccc(O)cc3)oc2c1	268.268	3.1742000000000017	4	1	2	3
[6316026.]	0.807482927528636	COC[C@@]1(C)OC(=O)Nc2ccccc21	207.229	2.1102999999999996	3	1	2	1
[1633136.8]	0.027134495756940658	CC/C=C\C/C=C\C/C=C\C/C=C\CCCCC(=O)O[C@@H](COC(=O)CCCC/C=C\C/C=C\C/C=C\C/C=C\CC)COC(=O)CCCCCCCCC	763.1569999999996	13.856299999999973	6	0	37	0
[1420.1094]	0.19051372076345535	C=C[C@H]1[C@@H](O[C@@H]2O[C@H](CO)[C@@H](O)[C@H](O)[C@H]2O)OC=C(C(=O)OC)[C@@H]1CCOC(=O)/C=C/c1ccccc1	520.5310000000004	0.2812000000000001	11	4	10	1
[21289202.]	0.026192608491022253	CCCC/C=C\CCCCCCCC(=O)OC[C@H](COC(=O)CCCCCCC/C=C\C/C=C\CCCC)OC(=O)CCCCCCCCCCCCC/C=C\CCCCCCCC	897.463999999999	18.26319999999998	6	0	50	0
[3.9094618e+08]	0.8182684799435559	O=C(O)c1ccc(C(=O)c2ccccc2)cc1	226.23100000000002	2.615800000000001	3	1	3	2
[52828.414]	0.23631693111140328	CC1=C[C@H]2O[C@@H]3[C@@H](O[C@@H]4O[C@@H](CO)[C@@H](O)[C@@H](O)[C@@H]4O)C[C@@](C)([C@@]34CO4)[C@@]2(CO)[C@@H](O)C1=O	458.4600000000003	-3.0134999999999965	11	6	4	0
[423225.7]	0.6204323431933563	C=C1CC[C@@H]2[C@H]([C@@H]3[C@H]1CC[C@@]3(C)O)C2(C)C	220.35599999999994	3.3858000000000024	1	1	0	0
[208221.55]	0.7678381323328903	COc1ccccc1C(=O)O[C@H]1[C@@H](O)[C@H](O)[C@@H](C)O1	268.265	0.3185999999999998	6	2	3	1
[1317.7751]	0.31082659444616634	CC(C)CCC[C@@H](C)[C@H]1CC[C@H]2[C@@H]3CC=C4C[C@@H](O[C@H]5O[C@@H](CO)[C@H](O)[C@@H](O)[C@@H]5O)CC[C@]4(C)[C@H]3CC[C@@]21C	548.8050000000002	5.212900000000005	6	4	8	0
[2218.0737]	0.2151758110212714	COC(=O)/C(C)=C\C=C\C=C\C(C)=C\C=C\C=C(C)\C=C\C=C(C)\C=C\C=C(\C)C(O)C	434.6200000000002	7.052700000000009	3	1	11	0
[5913.221]	0.42723923277800335	C=C1[C@H](O)CC[C@@]2(C)[C@H]1[C@H](O)CC(=O)[C@]1(O)C(C)=C([C@@H](OC(C)=O)[C@@H]2OC(C)=O)C1(C)C	450.52800000000025	1.6042999999999998	8	3	2	0
[689535.4]	0.7153907613651019	NCCc1ccc(O)c(OCCCCN2CCCC2)c1	278.3959999999999	2.1482	4	2	8	1
[6300.6157]	0.4823297804015906	Fc1nc(O[C@H]2O[C@H](CO)[C@@H](O)[C@H](O)[C@H]2O)c(-c2ccc(O)cc2)o1	357.2900000000001	-0.6350000000000007	9	5	4	2
[7.3456316e+14]	0.03313053204060403	CCCCCCCCCCCCCCCCCCCCCCCCCCCCC(=O)N[C@@H](CO[C@H]1O[C@H](CO)[C@H](O)[C@H](O)[C@H]1O)[C@H](O)CCCCCCCCCCCCCC	870.3949999999998	12.292399999999981	8	6	46	0
[1884.7927]	0.3581194655597881	COc1cc(O)c2c(c1)C(=O)c1ccc(O[C@@H]3O[C@@H](CO)[C@@H](O)[C@@H](O)[C@@H]3O)cc1C2=O	432.38100000000014	-0.6451000000000005	10	5	4	3
[15363605.]	0.5499294237699656	O=[N+]([O-])c1cccc(-c2ccccc2)c1	199.209	3.261800000000001	2	0	2	2
[157064.19]	0.3736835657646211	O=C(O)CCCCCSS	180.29400000000004	2.209400000000001	3	2	6	0
[19704.875]	0.7616695009496092	N#Cc1ccccc1OCCNCCOc1ccc(F)cc1	300.33299999999997	2.7447800000000004	4	1	8	2
[1149.7819]	0.18389826685582988	C[C@H]1O[C@H](Oc2c(-c3ccc(O)cc3)oc3cc(O[C@H]4OC[C@@H](O)[C@@H](O)[C@H]4O)cc(O)c3c2=O)[C@@H](O)[C@@H](O)[C@@H]1O	564.4960000000004	-1.1047000000000005	14	8	5	3
[12977640.]	0.026196732701738407	CC/C=C\C/C=C\C/C=C\C/C=C\CCCCCCC(=O)OC[C@H](COC(=O)CCCCCCC/C=C\CCCCCC)OC(=O)CCCCCCCCCCCCCCCCCC	895.447999999999	18.039199999999976	6	0	49	0
[9283355.]	0.8747067898264752	COc1cc(OC)cc(C(=O)Nc2ccc3c(c2)C(=O)CCCCN3)c1	354.4060000000002	3.734600000000002	5	2	4	2
[2490.357]	0.18516115871480518	C[C@H]1O[C@H](OC[C@@H]2O[C@@H](Oc3c4c(cc5ccc(=O)oc35)C[C@@H](C(C)(C)O)O4)[C@@H](O)[C@@H](O)[C@@H]2O)[C@@H](O)[C@@H](O)[C@@H]1O	570.5440000000004	-2.1020999999999974	14	7	6	2
[4343231.5]	0.8767752970224972	O=C1NC(=O)/C(=C/c2ccc(OCc3ccccc3)cc2)S1	311.36199999999997	3.589500000000002	4	1	4	2
[2116.1514]	0.7441813607082446	C=CC(=C)CC[C@]1(O)[C@](C)(O)CC[C@@H]2C(C)(C)CCC[C@]21C	306.49000000000007	4.617300000000005	2	2	4	0
[1068021.1]	0.32662740721505523	Cc1ccc(CCCCCCCCCC[N+](=O)[O-])cc1	277.40799999999996	4.935020000000004	2	0	11	1
[154437.4]	0.7958308014723737	COc1cc2c(c(O)c1OC)-c1c(cc(OC)c(OC)c1OC)C[C@@H](C)[C@@H](C)C2	402.4870000000002	4.473000000000004	6	1	5	2
[595010.5]	0.6149271238746583	N[C@H](Cc1ccccc1)C(=O)NC(Cc1ccccc1)=C(O)O	312.36899999999997	2.2003999999999997	4	4	6	2
[629.7993]	0.1592907073840895	C[C@H]1O[C@@H](OC[C@@H]2O[C@@H](Oc3c(-c4ccc(O)cc4)oc4cc(O)cc(O)c4c3=O)[C@@H](O)[C@@H](O)[C@@H]2O)[C@@H](O)[C@@H](O)[C@@H]1O	594.5220000000004	-1.3927000000000005	15	9	6	3
[40800.023]	0.5949646738885422	C=C(C)C(=O)O[C@@H]1C[C@@]2(C)OC(=CC2=O)/C(CO)=C/[C@@H]2OC(=O)C(=C)[C@H]21	360.3620000000001	1.1363999999999999	7	1	3	0
[3774.2974]	0.7310497683244592	CC(C)=CCc1c(O)ccc2c1OC[C@@]1(O)c3ccc(O)cc3O[C@@H]21	340.37500000000006	3.3202000000000025	5	3	2	2
[31.653387]	0.1577214033372972	O=C(O)c1cc(O)c2c(c1)[C@H]([C@@H]1O[C@@H](CO)[C@@H](O)[C@@H](O)[C@@H]1O)c1cccc(O[C@@H]3O[C@@H](CO)[C@@H](O)[C@H](O)[C@@H]3O)c1C2=O	594.5220000000003	-3.2121999999999997	15	10	6	2
[671849.44]	0.46325145988792554	O=c1[nH]c(F)nc2c1ncn2[C@@H]1O[C@H](CO)[C@@H](O)[C@H]1O	286.21900000000005	-2.1298000000000004	7	4	2	2
[591184.06]	0.5497919934668662	CC(=O)OC[C@]12CC(=O)C(C)=C[C@@H]1O[C@H]1[C@H](O)[C@@H](OC(C)=O)[C@@]2(C)[C@@]12CO2	380.39300000000026	0.30389999999999984	8	1	3	0
[48458972.]	0.026161698261343846	CCCCCCCC/C=C\C/C=C\C/C=C\CCCC(=O)OC[C@H](COC(=O)CCCCCCCCC/C=C\CCCCCCCC)OC(=O)CCCCCCCCCCCCCCCCC	939.5449999999989	19.433499999999988	6	0	53	0
[1522.9105]	0.29296757861955847	COc1cccc2c1C(=O)c1c(O)c3c(c(O)c1C2=O)C[C@@](O)(C(=O)CO)C[C@@H]3O[C@H]1C[C@@H](N)[C@H](C)[C@@H](C)O1	541.5530000000003	1.2764999999999995	11	5	5	3
[1842.2697]	0.4626541615884215	C=C1C(=O)O[C@@H]2/C=C(\C)C[C@H](O)/C=C(/C)C(=O)C[C@@H](OC(=O)C(C)CC)[C@@H]12	376.4490000000001	2.658500000000001	6	1	3	0
[872.2197]	0.5318591536944357	CC(C)=CCC/C(C)=C/CC/C(C)=C/Cc1cc(C)ccc1O	312.49699999999996	6.662320000000007	1	1	8	1
[84803.82]	0.7017000293479401	COc1ccc(C[C@H]2COC(=O)[C@@]2(O)Cc2ccc(O)c(OC)c2)c(OC)c1	388.41600000000017	2.1072999999999995	7	2	7	2
[3216065.5]	0.027181532411657053	CCCCCCCC/C=C\CCCCCCCC(=O)OC[C@H](CO[P@](=O)(O)OCCN)OC(=O)CCCCCCCCCCCCCCCCC	746.0639999999992	11.832699999999988	9	2	40	0
[319270.72]	0.7801374800465634	C[C@]12CC[C@H]3[C@@H](CCC4=CC(=O)CC[C@@]43C)[C@@H]1CC[C@@]2(O)CO	318.45700000000005	3.241700000000002	3	2	1	0
[285734.8]	0.2683727505504475	O[C@H]1CO[C@@H](O)[C@@H](O)[C@@H]1O[C@@H]1O[C@@H](CO)[C@@H](O)[C@H](O)[C@@H]1O	312.271	-4.758099999999994	10	7	3	0
[174720.02]	0.23598626159819902	CN[C@@H]1[C@H](O[C@H]2O[C@@H](CO)[C@@H](O)[C@@H](O)[C@H]2O)O[C@@H](CO)[C@@H](O)[C@@H]1O	355.3400000000001	-5.170099999999993	11	8	5	0
[25002174.]	0.4509195721350228	CCO[C@@]12CC=CC(=O)[C@]1(C)[C@@H]1CC[C@@]3(O)C(=O)O[C@@]4(C)[C@@H]5C[C@@]6(C)[C@@H]7C(=O)[C@](OC[C@@H]6C(=O)O5)(O[C@@]734)[C@@H]1C[C@@H]2O	572.6070000000003	0.766800000000001	11	2	2	0
[1578353.]	0.8249263471733799	COc1ccc(C(=O)N2CCCCC2)cc1OC	249.30999999999992	2.3299000000000003	3	0	3	1
[7.0626714e+09]	0.5510989531027273	O=c1[nH]c2ccccc2[nH]1	134.13799999999998	0.8561999999999999	1	2	0	2
[623.31024]	0.15344269040801614	C=C[C@H]1[C@H](O[C@@H]2O[C@H](CO)[C@@H](O)[C@H](O)[C@H]2O)OC=C(C(=O)OC)[C@H]1CCOC(=O)/C=C/c1ccc(O)cc1	536.5300000000004	-0.013200000000000267	12	5	10	1
[20652472.]	0.35932272605257415	O=C1O[C@@H](CO[C@@H]2OC[C@H](O)[C@@H](O)[C@H]2O)C(O)=C1O	278.213	-2.3049999999999984	9	5	3	0
[77028.97]	0.7180019086182616	CN(C)CCCNC(=O)c1ccc(C)c2c1C(=O)c1ccccc1C2=O	350.41800000000006	2.4519200000000003	4	1	5	3
[453.00247]	0.1368345208344845	O=c1c(O[C@@H]2O[C@@H](CO)[C@@H](O)[C@@H](O)[C@H]2O[C@@H]2OC[C@@H](O)[C@@H](O)[C@@H]2O)c(-c2ccc(O)c(O)c2)oc2cc(O)cc(O)c12	596.4940000000004	-2.0755999999999992	16	10	6	3
[3561.6953]	0.42072234296543964	C=C(C)[C@H]1CC[C@@]2(C)CC[C@@]3(C)[C@@H](CC[C@@H]4[C@@]5(C)CC[C@H](O)C(C)(C)[C@@H]5CC[C@@]43C)[C@H]12	426.72900000000027	8.02480000000001	1	1	1	0
[5002452.5]	0.7890614785509242	CC1=C(C)C(=O)O[C@H]1CCCC1=C(C(=O)O)N2CCCC[C@H]2C1	319.4010000000001	3.0154000000000014	5	1	5	0
[5743879.5]	0.02632020475050011	CC/C=C\C/C=C\C/C=C\C/C=C\C/C=C\CCCC(=O)OC[C@H](COC(=O)CCCCCCCCCCC/C=C\CCCCCCCC)OC(=O)CCCCCCC/C	837.3239999999994	16.254799999999964	6	0	44	0
[202507.95]	0.7629112798963037	CCN(CC)CCNC(=O)c1ccc(NC(=O)c2ccc(F)cc2)cc1	357.42900000000003	3.1496000000000013	3	2	8	2
[5114381.]	0.05927787958942253	CCCCCCCCCCCCC/C=C/[C@@H](O)[C@H](CO)NC(=O)CCCCCCCCCCCCCCCC	551.9410000000005	9.9531	3	3	31	0
[4058.5784]	0.17203488683735801	CC(=O)OC[C@@]12CCC(C)=C[C@H]1O[C@@H]1[C@H](O)[C@@H](O[C@@H]3O[C@@H](CO)[C@@H](O)[C@@H](O)[C@@H]3O)[C@]2(C)[C@@]12CO2	486.5140000000003	-1.6216999999999961	11	5	5	0
[4882.1245]	0.1259596122476123	COc1cc(C[C@H](CO)O[C@@H]2O[C@@H](CO)[C@@H](O)[C@@H](O)[C@@H]2O)cc(OC)c1O[C@@H]1O[C@@H](CO)[C@@H](O)[C@@H](O)[C@@H]1O	552.5260000000003	-4.39759999999999	15	9	11	1
[1522173.9]	0.8853788127473253	O[C@@H]1CS[C@H](NC(=O)CCc2ccccc2)CS1	283.41799999999995	1.8599	4	2	4	1
[2569720.8]	0.6952936683928136	CC[C@H](NC)c1ccccc1	149.237	2.3571	1	1	3	1
[3402461.]	0.026278488254341287	CCCCC/C=C\C/C=C\C/C=C\C/C=C\CCCC(=O)OC[C@H](COC(=O)CCCCCCC/C=C\CCCCCCCC)OC(=O)CCCCCCCCC/C=C\CC	851.3509999999993	16.644899999999964	6	0	45	0
[640.1447]	0.16354916339378175	COC(=O)C1=CO[C@H](O[C@@H]2O[C@H](CO)[C@@H](O)[C@H](O)[C@H]2O)[C@@H]2[C@@H]1C=C[C@]21C=C([C@H](C)OC(=O)/C=C/c2ccc(O)cc2)C1	586.5900000000003	0.6854999999999996	12	5	8	1
[1.15524024e+08]	0.615225855864426	N#CCOC(=O)c1ccccc1	161.16	1.3669799999999999	3	0	2	1
[26935904.]	0.12701902014530134	COC(=O)CCCCCCCCCCCCCCCCCCCCCCCC	396.7000000000003	9.151600000000002	2	0	23	0
[437.7184]	0.4883117604002477	CC(C)CCC[C@@H](C)[C@H]1CC[C@H]2[C@H]3CC=C4C[C@@H](O)CC[C@]4(C)[C@H]3CC[C@@]21C	386.6640000000002	7.388700000000009	1	1	5	0
[3.4447898e+09]	0.026137455319007952	CCCC/C=C\C/C=C\CCCCCCCCCC(=O)OC[C@H](COC(=O)CCCCCCCCCCCCCCCCCCCCCCC)OC(=O)CCCCCCCCCCCCCCCCCCCC	1027.7389999999982	22.22210000000001	6	0	61	0
[4105.307]	0.08041292561846793	C=CCCCCC/C(=N\OS(=O)(=O)O)S[C@H]1O[C@@H](CO)[C@@H](O)[C@H](O)[C@@H]1O	415.4860000000001	-0.21110000000000034	10	5	10	0
[45504.387]	0.7152891518907435	COc1cc(O)cc2c1C(=O)c1c(O)cc(C)cc1C2=O	284.26700000000005	2.19022	5	2	1	3
[6150.6367]	0.746710833984371	CC1=CC[C@H]([C@@]2(C)CC[C@H](C(C)(C)O)O2)CC1	238.37099999999998	3.4414000000000025	2	1	2	0
[41.358387]	0.19875312725787794	CC1=C(/C=C/C(C)=C/C=C/C(C)=C/C=C/C=C(C)/C=C/C=C(C)/C=C/C(=O)[C@@]2(C)CCCC2(C)C)C(C)(C)C[C@@H](O)C1	568.8860000000004	10.835499999999989	2	1	11	0
[708035.25]	0.7702310854456599	CCOc1ccc(NC(=O)CN2CCN(CC(=O)O)CC2)cc1	321.377	0.7260000000000004	6	2	7	1
[4342452.5]	0.6015648114453375	CO[C@]1(CO)C[C@H](O)[C@]2(O)[C@]3(CO)CCC(C)(C)[C@H]3C[C@H]12	300.395	0.2943999999999991	5	4	3	0
[98.58329]	0.17086875672103513	O=C1C[C@H](c2ccc(O)cc2)Oc2c1c(O)c([C@@H]1O[C@H](CO)[C@@H](O)[C@H](O)[C@@H]1O)c(O)c2[C@@H]1O[C@@H](CO)[C@@H](O)[C@@H](O)[C@@H]1O	596.5380000000005	-2.4603000000000006	15	11	5	2
[160893.31]	0.4537700852832105	CC(C)CCC[C@H](C)[C@H]1CC[C@@]2(C)[C@@H]3CC[C@@H]4[C@](C)(CO)[C@H](O)CC[C@@]45C[C@]35CC[C@]12C	444.7440000000003	7.22120000000001	2	2	6	0
[437348.78]	0.8116179702695456	COCCCC(=O)Nc1ccc(-c2ccccc2)cc1	269.34400000000005	3.718700000000003	2	1	6	2
[161706.28]	0.9060348395865977	CCN1CCC[C@@H]1CNS(=O)(=O)c1ccc(Cl)cc1	302.827	2.1026	3	1	5	1
[77.09974]	0.14851090703222133	CC(=O)O[C@H]1CC(C)(C)C(=C=C/C(C)=C/C=C/C=C/C=C(C)/C=C/C=C/C=C(C)/C=C/C=C/C=C(C)C)C1(C)C	538.8160000000003	10.597999999999992	2	0	11	0
[800353.4]	0.5868824618396798	COc1ccc(C[C@H]2COC(=O)/C2=C\c2ccc(OC)c(OC)c2)cc1	354.4020000000001	3.5115000000000025	5	0	6	2
[35674.625]	0.4017782764300812	CC1(C)C[C@H]2C3=CC[C@@H]4[C@@]5(C)CC[C@@H](O)[C@@](C)(CO)[C@@H]5CC[C@@]4(C)[C@@]3(C)CC[C@]2(C(=O)O)C[C@@H]1O	488.70900000000034	5.176800000000005	5	4	2	0
[1.3774864e+10]	0.02613349360393983	CCCCCCCCCCCCCCCCCCCCCCCCCCCC(=O)OC[C@H](COC(=O)CCCCCCC/C=C\CCCCCCCC)OC(=O)CCCCCCCCCCCCCCCCCCCC	1071.8359999999984	23.616400000000024	6	0	65	0
[329036.25]	0.8894083960637436	CCS(=O)(=O)Nc1ccc(-c2ccc(C(=O)O)cc2)cc1	305.355	2.8134000000000006	4	2	5	2
[7704.583]	0.44693686586152376	C=C(C)[C@@H]1CC[C@@]2(CO)CC[C@@]3(C)[C@@H](CC[C@@H]4[C@]3(C)CC[C@H]3C(C)(C)[C@@H](O)[C@@H](O)C[C@@]34C)[C@H]12	458.72700000000026	5.968000000000008	3	3	2	0
[34793.33]	0.5116366234842505	CO[C@]12CC[C@@]3(C)[C@H](CC[C@H]3[C@@H](C)/C=C/[C@@H](C)C(C)C)C1=CC(=O)O2	346.51100000000014	5.1230000000000055	3	0	5	0
[9750.454]	0.411415918106445	CC[C@H](C)[C@H]1NC(=O)[C@H](NC(=O)[C@@H]2CCN2C(=O)[C@@H](CC(C)C)N(C)C)[C@H](C(C)C)Oc2ccc(cc2)/C=C\NC1=O	583.7740000000002	2.783400000000002	6	3	9	1
[378220.28]	0.6757738884325459	COc1cc2c(c(OC)c1OC)-c1c(cc(OC)c(OC)c1OC)C[C@@H](C)[C@H](C)C2	416.51400000000024	4.776000000000005	6	0	6	2
[2407.8452]	0.29789930656917557	CC(C)C1=CC2=CC[C@@H]3[C@](C)(C(=O)NCCNC(=O)[C@]4(C)CCC[C@]5(C)[C@@H]4CC=C4C=C(C(C)C)CC[C@H]45)[C@@H](O)[C@@]23C1	574.8500000000005	6.653600000000008	3	3	7	0
[8901242.]	0.026196732701738407	CCCCC/C=C\C/C=C\C/C=C\CCCCCCC(=O)OC[C@H](COC(=O)CCCCCCC/C=C\CCCCCCCC)OC(=O)CCCCCCCCCCCCC/C=C\C	895.4479999999991	18.039199999999976	6	0	49	0
[3106789.8]	0.7903961188583349	COc1cccc(CCCCNC(=O)c2ccccc2)c1	283.371	3.4479000000000015	2	1	7	2
[118517.34]	0.6232960486481733	O=C(O)CC1CCCCCC1	156.22499999999997	2.4315000000000007	2	1	2	0
[10.696934]	0.1757995015906327	O=C1C[C@H](c2ccc(O)c(O)c2)Oc2c1c(O)cc(O)c2[C@H]1C(=O)c2c(O)cc(O)cc2O[C@@H]1c1ccc(O)cc1	558.4950000000003	4.432500000000006	11	7	3	4
[322344.28]	0.8053632826443984	C[C@@]1(CO)CCC[C@]2(C)[C@H]1CC[C@@]13C[C@H](C(=O)O)[C@H](CC[C@@H]21)C3	320.4730000000001	4.092400000000003	3	2	2	0
[16002797.]	0.5458309652959041	CC1=C[C@@H]2O[C@@H]3[C@H](O)C[C@@](C)([C@@]34CO4)[C@@]2(CO)[C@@H](O)C1=O	296.319	-0.8377000000000003	6	3	1	0
[67000.57]	0.31283172952962207	COCCOC(=O)c1c(C)n(CCOc2ccc(C)cc2)c2c1cc(O)c1ccccc12	433.50400000000013	4.999140000000006	5	1	8	4
[2.7511144e+10]	0.5381958058044972	CSC(=O)N1CCC[C@@H]1C	159.254	1.9537	2	0	0	0
[inf]	0.019073372321261325	CCCCCCCCCCCCCCCCCCCCCCCCCCC(=O)OC[C@H](CO[P@@](=O)(O)O[C@H]1[C@@H](O)[C@@H](O)[C@@H](O)[C@@H](O)[C@@H]1O)OC(=O)CCCCCCCCCCCCCCC	965.3409999999998	12.015399999999982	13	6	47	0
[93568.42]	0.5895114756105618	O=[n+]1c(O)c(-c2ccc(O)cc2)oc2cc(O)ccc12	272.236	2.1311	5	3	1	3
[650584.06]	0.0290831969579693	CC/C=C\C/C=C\C/C=C\C/C=C\C/C=C\CCCCCC(=O)OC[C@H](COC(=O)CCCC/C=C\C/C=C\C/C=C\C/C=C\CC)OC(=O)CC	719.0600000000003	12.46199999999998	6	0	33	0
[356287.75]	0.7414992298611337	Cc1onc(-c2ccccc2)c1C(=O)Nc1ccc(Br)cc1	357.207	4.664820000000002	3	1	3	3
[1.5861235e+09]	0.7677437846613151	O=C([C@H]1CCCN1)N1CCc2ccccc21	216.28400000000002	1.3276999999999994	2	1	1	1
[265.73462]	0.19259999651817744	CC(C)=CCc1c(O)ccc(C(=O)[C@@H]2[C@H](c3ccc(O)c(O)c3)O[C@@H](CO)[C@@H](O)[C@@H]2O)c1O	460.47900000000016	1.6708000000000007	9	7	6	2
[2874.8645]	0.32422984833453744	C/C(=C\COc1ccc2ccc(=O)oc2c1)CCC[C@H](C)CCCC(C)C	370.5330000000002	6.750800000000006	3	0	11	2
[4603547.]	0.026278488254341287	CCCCC/C=C\C/C=C\C/C=C\C/C=C\C/C=C\CCC(=O)OC[C@H](COC(=O)CCCCCCCCC/C=C\CCCCCC)OC(=O)CCCCCCCCCCC	851.3509999999993	16.644899999999964	6	0	45	0
[2.0728413e+08]	0.08999026359870167	CC[C@@H](C)CCCCCCCCCCCCCCCCCCCCCCCCCCCCCC	478.93400000000054	13.365299999999975	0	0	30	0
[216.66713]	0.13807693992310988	O=C(/C=C/c1ccc(O)cc1)OC[C@H]1O[C@H](Oc2cc(O)c3c(=O)cc(-c4ccc(O)cc4)oc3c2)[C@@H](O)[C@H](O)[C@@H]1O	578.5260000000004	2.0197999999999996	12	6	7	4
[738.43964]	0.15357222557362782	C[C@H]1O[C@@H](Oc2cc(O)c3c(=O)c(O[C@@H]4O[C@@H](CO)[C@@H](O)[C@@H](O)[C@@H]4O)c(-c4ccc(O)cc4)oc3c2)[C@@H](O)[C@@H](O)[C@@H]1O	594.5220000000004	-1.743800000000001	15	9	6	3
[15420.448]	0.3961380599740294	CC1=CC(=O)CC(C)(C)[C@@]1(O)/C=C/[C@H](C)O[C@@H]1O[C@@H](CO)[C@@H](O)[C@@H](O)[C@@H]1O	386.4410000000001	-0.5759999999999996	8	5	5	0
[11923497.]	0.13062966068251655	C=CCCCCCCCCCCCCCCCCCCCCCCCCO	380.70100000000025	9.136999999999999	1	1	24	0
[3805.8408]	0.4283840870066715	C=C1[C@H](OC(=O)/C=C(\C)CC)C[C@@H](C(C)C)[C@H]2/C(=C/C)C(=O)C[C@@H]12	330.4680000000001	4.638100000000004	3	0	4	0
[59652.035]	0.44936824453358776	CC(C)=CCC[C@@H](C)[C@H]1CC[C@@]2(C)[C@@H]3CC[C@H]4C(C)(C)[C@@H](O)CC[C@@]45C[C@]35CC[C@]12C	426.7290000000003	8.168900000000008	1	1	4	0
[14587701.]	0.02632945752511248	CCCCCC/C=C\CCCCCCCC(=O)OC[C@H](COC(=O)CCCC/C=C\C/C=C\C/C=C\CCCCC)OC(=O)CCCCCCCCCCCCCCC	827.328999999999	16.312699999999964	6	0	45	0
[1982069.2]	0.7146738282176005	Cn1c(=O)c2c(nc(NC(=O)Nc3ccc(F)cc3)n2C)n(C)c1=O	346.3220000000001	0.7538	4	2	2	3
[4119774.2]	0.02632020475050011	CC/C=C\C/C=C\C/C=C\C/C=C\C/C=C\CCCCCC(=O)O[C@H](COC(=O)CCCCCCC/C=C\CCCCCC)COC(=O)CCCCCCCCCCC/C	837.3239999999994	16.25479999999996	6	0	44	0
[20652472.]	0.35932272605257415	O=C1O[C@H](CO[C@@H]2OC[C@H](O)[C@@H](O)[C@@H]2O)C(O)=C1O	278.213	-2.3049999999999984	9	5	3	0
[180421.53]	0.07425253884202274	C=C1CC[C@@H]2[C@H]([C@H]3[C@H]1CC[C@]3(C)[C@H]2CC(=O)CC/C=C(/C)CC/C=C(\C)CC/C=C(\C)CC/C=C(\C)CC/C=C(/C)C(=O)OC)CCC	659.0520000000001	12.79589999999998	3	0	20	0
[163872.28]	0.7838935975928305	C[C@@](O)(CO)[C@@H]1Cc2cc3ccc(=O)oc3cc2O1	262.26099999999997	0.8397999999999998	5	2	2	2
[3561.6953]	0.42072234296543964	C=C(C)[C@@H]1CC[C@]2(C)CC[C@]3(C)[C@@H](CC[C@@H]4[C@@]5(C)CC[C@H](O)C(C)(C)[C@@H]5CC[C@@]43C)[C@H]12	426.72900000000027	8.02480000000001	1	1	1	0
[10544107.]	0.026196732701738407	CCCCC/C=C\C/C=C\C/C=C\CCCCCCC(=O)OC[C@@H](COC(=O)CCCCCCC/C=C\CCCCCC)OC(=O)CCCCCCCCC/C=C\CCCCCCC	895.4479999999991	18.039199999999976	6	0	49	0
[401976.56]	0.685042101769542	CN(C)CCOC(=O)CCc1ccccc1	221.29999999999998	1.7239999999999995	3	0	6	1
[6676.434]	0.014855613257196823	CCCCCCCC/C=C\CCCCCCCC(=O)OC[C@H](CO[P@@](=O)(O)O[C@H]1[C@@H](O)[C@@H](O)C(O)[C@@H](O)[C@@H]1O)OC(=O)CCCCCCC/C=C\CCCCCCCC	863.1199999999993	8.836700000000011	13	6	38	0
[14683843.]	0.9306303222339908	CN(C)c1ccc(C(=O)Nc2ccc(C(=O)N3CCCC3)nc2)cc1	338.41100000000006	2.6359000000000012	4	1	4	2
[1.1812316e+08]	0.026177329083925664	CCCCCC/C=C\CCCCCCCCCC(=O)OC[C@H](COC(=O)CCCCCCCCC/C=C\CCCCCCCC)OC(=O)CCCCCCC/C=C\CCCCCCCC	913.506999999999	18.877299999999984	6	0	52	0
[66076.09]	0.22627597023781226	CC1(C)CC(=O)[C@]2(C)CC[C@]3(C)C(=CC[C@@H]4[C@@]5(C)CC[C@@H](O[C@@H]6O[C@H](C(=O)O)[C@@H](O)[C@@H](O)[C@@H]6O)[C@@](C)(CO)[C@@H]5CC[C@]43C)[C@@H]2C1	632.835	4.236800000000002	9	5	4	0
[12653821.]	0.5826512316579124	N[C@@H](Cn1cnc2c(=O)[nH]cnc21)C(=O)O	223.19199999999998	-1.4685	6	3	3	2
[27140432.]	0.02618132419614625	CCCCC/C=C\C/C=C\C/C=C\C/C=C\CCCC(=O)OC[C@H](COC(=O)CCCCCCCCCCCCCCCCCCCCCCC)OC(=O)CCCCCCCCC/C=C	909.4749999999989	18.42929999999998	6	0	51	0
[7526520.]	0.797219010353307	Oc1ccc2c(c1)O[C@@H]1c3ccc4c(c3O[C@H]21)OCO4	270.23999999999995	2.6881000000000004	5	1	0	2
[5261222.5]	0.8253507465313331	O=C(Nc1ccccc1)OC1CCCCC1	219.2839999999999	3.567800000000002	2	1	2	1
[442419.72]	0.6930525855492397	COc1cc2c(cc1O)CCCCC2	192.25799999999992	2.6697000000000006	2	1	1	1
[3605812.8]	0.5831204703949602	CCc1cccc(CC)c1	134.22199999999998	2.811400000000001	0	0	2	1
[37231.73]	0.6617234466745804	COc1cc(O)c(C(=O)/C=C/c2ccccc2)c(O)c1	270.284	3.0025000000000013	4	2	4	2
[53094.848]	0.38159503037916737	C[C@H]1CC[C@@]2(C(=O)O)CC[C@@]3(C)C(=CC[C@@H]4[C@@]5(C)CC[C@@H](O)C(C)(C)[C@@H]5[C@@H](O)C[C@]43C)[C@@H]2[C@@]1(C)O	488.7090000000003	5.175200000000007	5	4	1	0
[2.3015003e+08]	0.579935465772167	Cc1ccc(C)c(C)c1O	136.19400000000002	2.317460000000001	1	1	0	1
[5118377.5]	0.026278488254341287	CC/C=C\C/C=C\C/C=C\C/C=C\CCCCCCC(=O)OC[C@H](COC(=O)CCCCCCCCCCCCC/C=C\C/C=C\CCCCC)OC(=O)CCCCCCC	851.3509999999994	16.644899999999964	6	0	45	0
[286930.88]	0.6208071399309181	COC(=O)CCCC(C)(C)OC(C)C	202.29399999999998	2.5333000000000006	3	0	6	0
[2643312.2]	0.3158869384189927	NCCCC[C@H](NC(=O)CC[C@@H](N)C(=O)O)C(=O)O	275.30499999999995	-1.1230999999999964	7	5	10	0
[9.785183e+09]	0.02613718491947229	CCCCCCCC/C=C\CCCCCCCCCCCCCC(=O)OC[C@H](COC(=O)CCCCCCCCCCCCCCCCCCC)OC(=O)CCCCCCCCCCCCCCCCCCC	1029.7549999999983	22.446100000000012	6	0	62	0
[2360642.]	0.7678562851209948	c1ccc(CCNCc2ccc(C3CC3)cc2)cc1	251.37300000000002	3.8963000000000028	1	1	6	2
[15099474.]	0.8306230617731537	NS(=O)(=O)c1ccc(/N=N/c2nccc(C(=O)O)c2)cc1	306.303	1.8426	5	2	4	2
[29.154886]	0.34513551374885376	CCOc1cc([C@@H]2C(C(=O)OCCOC)=C(C)NC3=C2C(=O)C[C@@H](c2ccccc2)C3)cc(Br)c1O	556.4530000000002	5.104600000000006	7	2	8	2
[1686.8542]	0.0995989134932367	C[C@@H]1O[C@@H](O)[C@@H](O[C@H]2O[C@H](C(=O)O)[C@@H](O)[C@@H](O[C@@H]3O[C@H](C(=O)/C=C/c4ccc(O)c(O)c4)[C@@H](O)[C@@H]3O)[C@@H](O)[C@@H]2O)[C@@H]1O	604.5140000000005	-4.112599999999995	17	10	8	1
[3436948.8]	0.6276337622994962	N[C@H]1CCCC[C@H]1CC(=O)O	157.213	0.9785999999999997	3	2	2	0
[94017.45]	0.20550809570684903	C=CCOC(=O)C1=C(O)N(Cc2ccc([N+](=O)[O-])cc2)C(=O)C1=O	332.26800000000003	1.0049	7	1	6	1
[77809.01]	0.6378550075461253	OC[C@@H]1O[C@H](Oc2cccc3ccccc23)[C@H](O)[C@H](O)[C@@H]1O	306.314	0.018499999999999905	6	4	3	2
[288781.94]	0.23643585314037358	CN(C)CCCCCCCNc1cc(C(=O)OCCN2CCN(c3ccccc3)CC2)ccc1O	482.66900000000027	4.295200000000004	7	2	14	2
[15023088.]	0.026196732701738407	CCCCC/C=C\C/C=C\C/C=C\C/C=C\CCCC(=O)OC[C@H](COC(=O)CCCCCCCCCCCCCC)OC(=O)CCCCCCCCCCC/C=C\CCCCCC	895.4479999999991	18.039199999999976	6	0	49	0
[703.2713]	0.3509780072967287	COc1ccc([C@@H]2CC(=O)c3c(O)cc(O[C@H]4O[C@H](CO)[C@@H](O)[C@@H](O)[C@@H]4O)cc3O2)cc1O	464.4230000000001	-0.00840000000000063	11	6	5	2
[981010.1]	0.38017984613696365	COC(=O)CCCCCCCCCCCCCCO	272.42899999999986	4.223000000000004	3	1	14	0
[2719174.5]	0.3430003729858625	C[N+](C)(C)CCCCCCNCC=O	201.33399999999997	1.0415000000000003	2	1	9	0
[11813.553]	0.3223014115673581	CCOC(=O)C1=C(C)C(=O)c2c(O)cc(O)c(O)c2C1=O	292.24300000000005	1.0619999999999998	7	3	2	1
[71695.71]	0.8748447664531825	O[C@H]1CN[C@@H](c2nc(-c3ccc(F)cc3)cs2)C1	264.32500000000005	2.3445	3	2	2	2
[3477.9976]	0.27200652157815347	COc1cc(-c2cc(=O)c3c(O)cc(O[C@@H]4O[C@@H](CO)[C@@H](O)[C@@H](O)[C@@H]4O)c(OC)c3o2)ccc1O	492.4330000000002	0.06710000000000027	12	6	6	3
[9917.148]	0.6415647231011674	CC(C)(O)c1ccc(O)cc1	152.19299999999998	1.6196	2	2	1	1
[1977579.4]	0.7420746630822748	O=C(O)CC[C@@H](O)COc1ccccc1	210.229	1.2911	4	2	6	1
[4023.4663]	0.40574763367710653	O=c1c(-c2ccc(O[C@H]3O[C@@H](CO)[C@@H](O)[C@H](O)[C@@H]3O)cc2)coc2cc(O)ccc12	416.3820000000001	0.3442999999999991	9	5	4	3
[563788.5]	0.02133511825060867	CC/C=C\C/C=C\C/C=C\C/C=C\C/C=C\CCCC(=O)O[C@H](COC(=O)CCCCC/C=C\C/C=C\C/C=C\C/C=C\CCCCC)COC(=O)	719.0600000000001	12.461999999999982	6	0	35	0
[39947.4]	0.5403031179492016	C=C(O)CC[C@H]1CC[C@H](C)[C@H](O)CC1	198.30599999999998	3.025500000000002	2	2	3	0
[309599.22]	0.8009691597993722	CN[C@@H](C)Cc1ccc2ccccc2c1	199.297	2.9902000000000015	1	1	3	2
[640.1447]	0.16354916339378175	COC(=O)C1=CO[C@@H](O[C@@H]2O[C@H](CO)[C@@H](O)[C@H](O)[C@H]2O)[C@H]2[C@@H]1C=C[C@]21C=C([C@H](C)OC(=O)/C=C/c2ccc(O)cc2)C1	586.5900000000003	0.6854999999999996	12	5	8	1
[356970.]	0.7342296115534325	C[C@]12CC[C@H]3[C@H](CCC4=CC(=O)CC[C@@]43C)[C@@H]1CC[C@@H]2O	288.431	3.879200000000003	2	1	0	0
[3.4748815e+09]	0.04979169535432251	CCCCCCCCCCCCCCCCCCCCCCCCCC(=O)OC[C@@H](O)COC(=O)CCCCCCCCCCCCCCCCC	737.2479999999994	15.077499999999965	5	1	44	0
[2034284.6]	0.30855576017393677	C=CCOC(=O)C1=C(O)N(CC)C1=NO	212.20499999999996	0.6084	5	2	4	0
[4.4656164e+09]	0.026147834063082725	CCCCCCCC/C=C\CCCCCCCCCCCCCC(=O)OC[C@H](COC(=O)CCCCCCCCCCCCCCCCCCC)OC(=O)CCCCCCCCCCCCCCC	973.6469999999986	20.8857	6	0	58	0
[70016.86]	0.8646681403311671	COc1cc([C@@H]2OC[C@H]3[C@@H](c4ccc5c(c4)OCO5)OC[C@@H]23)cc(OC)c1O	386.40000000000015	3.2133000000000016	7	1	4	2
[1.4364274e+10]	0.6374596390700277	Cc1cccc(C(=O)O)c1	136.15	1.69322	2	1	1	1
[216.66713]	0.13807693992310988	O=C(/C=C/c1ccc(O)cc1)OC[C@@H]1O[C@@H](Oc2cc(O)c3c(=O)cc(-c4ccc(O)cc4)oc3c2)[C@@H](O)[C@H](O)[C@@H]1O	578.5260000000004	2.0197999999999996	12	6	7	4
[480265.84]	0.925725150324995	COc1cc(C(=O)Nc2ccc(Br)cc2)ccc1OC	336.18500000000006	3.718600000000002	3	1	4	2
[213.65501]	0.16654909001705523	CC(/C=C/C=C(C)/C=C/[C@]12O[C@]1(C)C[C@@H](O)CC2(C)C)=C\C=C\C=C(C)\C=C\C=C(/C)[C@@H]1C=C2C(C)(C)CCC[C@@]2(C)O1	584.8850000000001	9.998999999999997	3	1	9	0
[74467376.]	0.26596816495800824	O[C@H]1C[C@H](O)[C@H](O)[C@@H](O)[C@H]1O	164.15699999999998	-2.8054	5	5	0	0
[892565.94]	0.29030137099492587	Nc1nc(N)c(O[C@@H]2O[C@H](CO)[C@@H](O)[C@H](O)[C@H]2O)nc1N	303.27500000000003	-3.5980999999999987	11	7	3	1
[11608.314]	0.5349474968330407	C=C1[C@@H]2CC[C@H]3[C@]4(C)CCC(=O)C(C)(C)[C@H]4CC[C@@]3(C)[C@@]2(C)CC[C@@]1(C)O	372.5930000000002	5.9316000000000075	2	1	0	0
[1062943.6]	0.6969384886852025	Oc1cccc(-c2ccccc2)c1	170.211	3.0592000000000015	1	1	1	2
[441933.47]	0.6124684406201308	CCOC(=O)c1ccccc1OCCNC(C)=O	251.28199999999995	1.3781999999999999	4	1	6	1
[418.0255]	0.05295712546257895	CCCCCCCCCCCC/C=C\CC/C=C\CC[C@H](O)[C@@H](O)CCCCCCCCCCC1=C[C@@H](C)OC1=O	574.9310000000005	10.464699999999995	4	2	29	0
[32484.252]	0.2943070763218376	C=C(C)[C@H]1CC[C@@]2(CO)CC[C@@]3(C)[C@@H](CC[C@@H]4[C@]3(C)CC[C@H]3C(C)(C)[C@H](O)[C@@H](O)[C@@H](O)[C@@H](C(=O)O)CC[C@@]34C)[C@H]12	560.8160000000001	5.4198000000000075	6	5	3	0
[1138007.9]	0.7518482774314176	CCCCc1ccc(OCCNC(=O)c2ccccc2)cc1	297.39799999999997	3.8380000000000027	2	1	8	2
[5483.4326]	0.145410026090138	O=P(O)(O)O[C@@H]1[C@@H](O)[C@H](O)[C@@H](OP(=O)(O)O)[C@@H](OP(=O)(O)O)[C@H]1OP(=O)(O)O	500.07200000000006	-3.3666	18	10	8	0
[601.2376]	0.3449275965109726	O=C(O)CCC/C=C/C[C@@H]1[C@H](O)C[C@H](O)[C@@H]1/C=C/[C@@H](O)CCc1ccccc1	388.5040000000002	3.0954000000000015	5	4	11	1
[3199390.2]	0.8711436453893779	COC(=O)c1ccccc1OC(=O)Nc1ccccc1	271.272	3.084100000000001	4	1	3	2
[4.3923103e+09]	0.02615782532896376	CCCCCC/C=C\CCCCCCCC(=O)OC[C@H](COC(=O)CCCCCCCCCCCCCCCCCCC)OC(=O)CCCCCCCCCCCCCCCCCCCCC	945.5929999999987	20.105499999999992	6	0	56	0
[10668.127]	0.16742473371274827	COc1cc(O[C@@H]2O[C@H](CO)[C@@H](O)[C@@H](O)[C@@H]2O)c2c(OC)c(C(C)=O)c(O[C@@H]3OC[C@@](O)(CO)[C@@H]3O)cc2c1	556.5170000000004	-1.942299999999997	14	7	9	2
[2337101.5]	0.6996474531924838	CCO[C@H]1O[C@@H]2CC=C(C#N)[C@@H]2[C@@H]1O	195.21800000000002	0.5785799999999999	4	1	2	0
[1.877964e+08]	0.026302783821168584	CCCCCC/C=C\CCCCCCCCCC(=O)OC[C@H](COC(=O)CCCCCCC/C=C\CCCCCC)OC(=O)CCCCCCCCCCCCCCC	831.3609999999992	16.760699999999968	6	0	47	0
[3205.94]	0.2885676109323624	C/C=C1\[C@H](O[C@H]2O[C@@H](CO)[C@@H](O)[C@@H](O)[C@H]2O)OC=C(C(=O)OC)[C@H]1CC(=O)OC	418.39500000000027	-1.6582999999999986	11	4	6	0
[1448854.8]	0.9091806795199531	Cc1nc2c(cc1C#N)[C@@H](Nc1ccc(Cl)cc1)O2	271.70700000000005	3.4182000000000015	4	1	2	2
[7183746.5]	0.7491774827704566	CN(c1ccccc1)CCc1ccccc1	211.308	3.3655000000000026	1	0	4	2
[1786.6312]	0.2950107836478283	O=C1c2cccc(O)c2C(=O)c2c(O[C@H]3O[C@@H](CO)[C@@H](O)[C@H](O)[C@@H]3O)cc(CO)cc21	432.3810000000001	-1.1614000000000009	10	6	4	3
[68135976.]	0.6395972856634639	CCC(=O)OCc1ccccc1	164.204	2.1398	2	0	3	1
[624632.75]	0.2610262372528844	Nc1ncnc2c1ncn2[C@@H]1O[C@H](COC(=O)c2ccccc2)[C@@H](OCc2ccccc2)[C@H]1OC(=O)c1ccccc1	565.5860000000002	3.973900000000003	10	1	9	5
[32973.91]	0.1911523183357545	COC(=O)C1=CO[C@H](O[C@@H]2O[C@H](CO)[C@@H](O)[C@H](O)[C@H]2O)[C@@H]2[C@@H]1C=C[C@@]21C=C[C@@]21C=C[C@@H](O)C(=O)C(O)=C(C)C2	548.541	-0.7171999999999985	12	6	4	0
[2455.1885]	0.13717148703073576	COc1cc(O)cc2oc(-c3ccc(O)c(O)c3)c(O[C@@H]3O[C@H](CO[C@@H]4O[C@@H](C)[C@@H](O)[C@@H](O)[C@@H]4O)[C@@H](O)[C@@H](O)[C@@H]3O)c(=O)c12	624.5480000000003	-1.3841000000000008	16	9	7	3
[838177.94]	0.26561524297523986	O=COC[C@@H]1O[C@@H](O[C@H]2CO[C@H](O)[C@@H](O)[C@H]2O)[C@@H](O)[C@H](O)[C@@H]1O	340.281	-4.5773999999999955	11	6	5	0
[1811184.4]	0.5168789052253979	N#Cc1ccc(-c2ccc3ccc([N+](=O)[O-])cc3c2)cc1	274.279	4.286680000000002	3	0	2	3
[126084.555]	0.36065750355048304	CCCCOC(=O)CCCCCCCCCC	242.40299999999988	4.860500000000005	2	0	12	0
[366.29428]	0.7470967971332925	C#CCN1CCCC[C@H]1CN2c3ccccc3C=Cc3ccccc32	328.45900000000006	4.796200000000004	2	0	3	2
[201293.95]	0.13725511022470596	C=C(C)CCC[C@H](C)[C@H]1CC[C@@]2(C)[C@@H]3CC[C@@H]4C(C)(C)[C@H](OC(=O)/C=C/c5ccc(O)c(O)c5)CC[C@@]45C[C@]35CC[C@]12C	588.8729999999999	9.844399999999993	4	2	8	1
[347.3162]	0.23526258168565614	COc1cccc2c1C(=O)c1c(O)c3c(c(O)c1C2=O)C[C@@](O)(C(=O)CO)C[C@@H]3O[C@H]1C[C@@H](N)[C@H](O)[C@H](C)O1	543.5250000000003	0.0012999999999993017	12	6	5	3
[7.080216e+12]	0.520631018455888	CC1(C)[C@H]2CC[C@@]1(C)C(=O)C2	152.237	2.401700000000001	1	0	0	0
[2.1133344e+09]	0.546322425537599	COC(=O)c1ccccc1	136.14999999999998	1.4732	2	0	1	1
[2187.1743]	0.23789985474227787	COc1cc(O)cc2oc(-c3ccc(O)c(O)c3)c(O[C@H]3O[C@H](CO)[C@@H](O)[C@@H](O)[C@@H]3O)c(=O)c12	478.40600000000023	-0.23590000000000005	12	7	5	3
[482133.66]	0.021499020879730667	CCCCCC/C=C\CCCCCCCCCC(=O)O[C@H](COC(=O)CCCCCCC/C=C\CCCCCCCC)CO[P@](=O)(O)OCC[N+](C)(C)C	787.137	12.356199999999983	8	1	40	0
[22037.748]	0.8495138341024399	Clc1cccc(-c2ccc(C3CCNCC3)cc2)c1	271.79099999999994	4.474000000000004	1	1	2	2
[706562.06]	0.0370294261916633	CCCCCCCCCCCCCCCCCCCCCC(=O)OC[C@H](CO[P@@](=O)(O)OCC[N+](C)(C)C)OC(C)=O	622.8450000000001	8.12300000000001	8	1	30	0
[216358.03]	0.6871755150642025	N#Cc1cc(F)cc(-c2ccccc2)c1	197.21200000000002	3.3643800000000015	1	0	1	2
[3128.173]	0.19987467540752876	CC(=O)OC[C@H]1O[C@@H](Oc2c(-c3ccc(O)cc3)oc3cc(O)cc(O)c3c2=O)[C@@H](O)[C@@H](OC(C)=O)[C@@H](OC(C)=O)[C@@H]1OC(C)=O	646.5540000000003	1.3996	16	4	8	3
[3850.5894]	0.28856761093236244	COC(=O)C1=CO[C@@H](O[C@@H]2O[C@@H](CO)[C@@H](O)[C@@H](O)[C@@H]2O)/C(C)=C/[C@@H]1/COC(C)=O	418.3950000000002	-1.6582999999999986	11	4	6	0
[4153036.2]	0.02632020475050011	CCCCC/C=C\C/C=C\C/C=C\C/C=C\C/C=C\CCC(=O)OC[C@H](COC(=O)CCCCCCC/C=C\CCCCCC)OC(=O)CCCCCCCCCCC/C	837.3239999999994	16.25479999999996	6	0	44	0
[815942.06]	0.8171217676965028	CC(C)(C)C(=O)OCC(=O)Nc1ccccc1	235.28300000000002	2.2143999999999995	3	1	3	1
[4.7648326e+08]	0.3643143193572644	Nc1nc(N)c(O)c(N)n1	141.134	-1.0712000000000002	6	4	0	1
[144759.17]	0.784204686171783	COc1cc2c(cc1OC)[C@@H]1O[C@H](OC)c3c(ccc4c3OCO4)[C@@H]1N(C)CC2	399.4430000000002	3.378000000000002	7	0	3	2
[419462.22]	0.5792057293219781	S=c1cccc(-c2ccc(-c3ccccc3)cc2)o1	264.34900000000005	5.343090000000004	2	0	2	3
[34448.6]	0.4248825405413473	CC(=O)O[C@@H]1CC(C)(C)C[C@H]2[C@@]13CO[C@@]21CC[C@@H]2[C@@]4(C)CC[C@H](O)C(C)(C)[C@@H]4CC[C@@]2(C)[C@@]1(C)C[C@@H]3O	516.7630000000004	5.894100000000008	5	2	1	0
[1721010.8]	0.026493782530486638	CC/C=C\C/C=C\C/C=C\C/C=C\C/C=C\CCCCCC(=O)O[C@H](COC(=O)CCCCCCC/C=C\C/C=C\CCCC)COC(=O)CCCCCCCCC	807.2539999999997	15.250599999999965	6	0	41	0
[2061871.2]	0.4930013618079248	C=C1[C@@H]2CC[C@H]3[C@@]45CO[C@](O)([C@@H](O)[C@@H]4C(C)(C)CC[C@H]5O)[C@]3(C2)[C@@H]1O	350.4550000000001	1.1965999999999999	5	4	0	0
[80243688.]	0.6191736564612187	O=C(c1ccccc1)c1cc2ccccc2o1	222.243	3.663800000000002	2	0	2	3
[635815.8]	0.7121395399334229	COCCc1ccc(O)cc1	152.19299999999998	1.5811	2	1	3	1
[27496.818]	0.7076620882107668	CC(C)(C)[C@H](NC(=O)c1nn(CCCCCF)c2ccccc12)C(N)=O	362.449	2.8059000000000003	3	2	8	2
[886261.25]	0.36426131653806243	O=C(O)CCCCCCCCCCCCCCCOCCO	316.48199999999997	4.541300000000005	4	2	18	0
[124656.88]	0.2771052063512328	CC1(C)[C@H]2CC[C@@]3(C)[C@H](C(=O)C=C4[C@@H]5C[C@](C)(C(=O)O)CC[C@@]5(C)CC[C@]43C)[C@@]2(C)CC[C@H]1O[C@@H]1O[C@H](C(=O)O)[C@@H](O)[C@@H](O)[C@@H]1O	646.8180000000008	4.329100000000006	10	5	4	0
[9443.581]	0.2145660103765184	C=C[C@@H](C#CC#CC[C@H]1O[C@@H]1CCCCCCC)OC(C)=O	302.414	3.6289000000000025	3	0	9	0
[91198.914]	0.714264216573992	C[C@@H](O)CNC(=O)c1ccc(NC(=O)/C=C/c2ccccc2)cc1	324.38	2.4491000000000005	3	3	6	2
[2850464.]	0.026379975197487585	CC/C=C\C/C=C\C/C=C\C/C=C\C/C=C\CCCC(=O)OC[C@H](COC(=O)CCCCCCCCCCCCCCCCCCC)OC(=O)CCCC/C=C\C/C=C	821.2809999999995	15.640699999999962	6	0	43	0
[345.79916]	0.1754522997408647	C[C@H]1O[C@@H](O[C@@H]2[C@@H](O)[C@@H](O)[C@@H](CO)O[C@@H]2c2c(-c3ccc(O)cc3)oc3cc(O)cc(O)c3c2=O)[C@@H](O)[C@@H](O)[C@@H]1O	578.5230000000004	-1.0565000000000007	14	9	5	3
[1273.851]	0.31470947919966547	COC(=O)[C@@H]1C[C@@H](O)C[C@@H]2C1=C(O[C@@H]1O[C@@H](CO)[C@@H](O)[C@@H](O)[C@@H]1O)C[C@@H]1C(=O)O[C@@H](c3ccoc3)C[C@]12C	538.5460000000002	-0.07550000000000012	12	5	5	1
[4.406567e+09]	0.026147834063082725	CCCCCCCC/C=C\CCCCCCCCCCCCCC(=O)OC[C@H](COC(=O)CCCCCCCCCCCCCCCCCCCCC)OC(=O)CCCCCCCCCCCCC	973.6469999999986	20.8857	6	0	58	0
[36703080.]	0.026161698261343846	CCCCC/C=C\C/C=C\C/C=C\CCCCCCC(=O)OC[C@@H](COC(=O)CCCCCCCCC/C=C\CCCCCCCC)OC(=O)CCCCCCCCCCCCCCCCC	939.5449999999988	19.433499999999988	6	0	53	0
[3658825.8]	0.6172445494970528	Fc1ccc(-c2ccccc2)cc1	172.202	3.492700000000002	0	0	1	2
[80646.42]	0.5851125317545852	C=C[C@@]1(C)CC(=O)[C@]2(O)C(=O)C(O)=C(OC)C(=O)[C@@H]2C(C)(C)CCC1	350.4110000000002	2.2631000000000006	6	2	2	0
[167626.94]	0.4559896622024177	O=C(O)c1ccccc1O[C@@H]1O[C@H](CO)[C@@H](O)[C@H](O)[C@H]1O	300.263	-1.4365000000000008	8	5	4	1
[170604.11]	0.24325846760776557	OC[C@@H]1O[C@H](O[C@@H]2[C@H](O)[C@H](O)[C@@H](O)O[C@H]2CO)[C@@H](O)[C@H](O)[C@@H]1O	342.297	-5.397199999999993	11	8	4	0
[60488.76]	0.5994014997957653	C/C=C(\C)C(=O)O[C@H]1C2=C(C)C(=O)O[C@]2(O)C[C@H]2CCC(=O)[C@@H](C)[C@]21C	362.42200000000014	2.4515000000000002	6	1	2	0
[234589.62]	0.7976988083925471	CN(C)CCCOc1ccccc1C(=O)Nc1ccccc1	298.386	3.269400000000001	3	1	7	2
[56885.42]	0.44294368081025215	O=C(O)CCc1ccc(O[C@H]2O[C@@H](CO)[C@@H](O)[C@@H](O)[C@H]2O)cc1	328.317	-1.1175	8	5	6	1
[326665.66]	0.6393410548809525	O=c1[nH]c(=O)n(-c2ccccc2)c(=O)[nH]1	205.173	-0.7859000000000003	3	2	1	2
[3437.7432]	0.3998274650612116	CC1(C)CC(=O)[C@]2(C)CC[C@@]3(C)C(=CC[C@@H]4[C@@]5(C)CC[C@@H](O)C(C)(C)[C@@H]5CC[C@]43C)[C@@H]2C1	440.71200000000033	7.34790000000001	2	1	0	0
[75928.97]	0.68249927340735	O[C@]1(c2ccc(O)cc2)c(O)ccc1-c1ccc(O)cc1	282.29499999999996	2.8245000000000005	4	4	2	2
[9266125.]	0.026239409227884435	CCCCC/C=C\C/C=C\C/C=C\C/C=C\C/C=C\CCC(=O)OC[C@@H](COC(=O)CCCCCCCCCCCCCCCCCCCCCCC)OC(=O)CCCC/C=C	865.3779999999991	17.034999999999968	6	0	47	0
[3218437.]	0.02660613261255523	CC/C=C\C/C=C\C/C=C\C/C=C\C/C=C\CCCC(=O)OC[C@H](COC(=O)CCCCCCC/C=C\C/C=C\CCCCCC)OC(=O)CCCCCCC/C	793.2269999999996	14.860499999999966	6	0	40	0
[6.1158675e+08]	0.026145397892731695	CCCCC/C=C\C/C=C\C/C=C\CCCCCCC(=O)OC[C@H](COC(=O)CCCCCCCCCCCCCCCCCCCCC)OC(=O)CCCCCCCCCCCCCCCCCC	983.6419999999985	20.8278	6	0	57	0
[25635.816]	0.3124943716950392	CC(C)(O)C(=O)OC[C@@H]1CC[C@@]2(C)[C@@H]3CC[C@]4(C)[C@@H]5CC[C@]4(C)[C@H]3CC[C@@]2(C)[C@@]1(C)CC[C@@](C)(C(=O)O)CC[C@H]5O	574.8430000000004	6.997800000000009	6	3	4	0
[176329.64]	0.36682847222106757	N#Cc1cccc(-c2ccc(OCc3ccccc3)c(OCc3ccccc3)c2)c1	391.4700000000001	6.3832800000000045	3	0	7	4
[1883.1873]	0.433612133744298	CC(C)=CCc1c(O)cc2oc3ccc(O)c(CC=C(C)C)c3c(=O)c2c1O	380.44000000000017	5.080400000000005	5	3	4	3
[6106.719]	0.09442638633453154	CSCCCCCC/C(=N\OS(=O)(=O)O)S[C@H]1O[C@@H](CO)[C@@H](O)[C@@H](O)[C@@H]1O	449.56900000000013	-0.0341000000000003	11	5	11	0
[107478.875]	0.2315778261592454	COC(=O)[C@H]1CCC(=O)[C@@H]1C/C=C/CCO[C@@H]1O[C@@H](CO)[C@@H](O)[C@@H](O)[C@@H]1O	388.41300000000007	-1.092399999999999	9	4	8	0
[1315.0823]	0.5713943870796191	CC[C@H](C)C(=O)O[C@@H]1c2c(ccc3ccc(=O)oc23)O[C@H]1C(C)(C)OC(C)=O	388.41600000000017	3.5261000000000022	7	0	5	2
[208221.55]	0.7678381323328903	COc1ccccc1C(=O)O[C@@H]1[C@@H](O)[C@H](O)[C@H](C)O1	268.265	0.3185999999999998	6	2	3	1
[44311140.]	0.6376607826524294	CO[C@H](C)C(=O)c1ccccc1	164.204	1.9042000000000001	2	0	3	1
[107190.83]	0.7043806784752	C=CC(C)(C)c1ccc(OC)c(OC)c1	206.28499999999997	3.1674000000000015	2	0	4	1
[381137.25]	0.25733510868399234	OC[C@@H](O)[C@@H](O)[C@H](O)c1cncc(C[C@@H](O)[C@@H](O)CO)n1	304.29900000000004	-3.5193	9	7	8	1
[55603.555]	0.6099016323727142	C=C(C)[C@@H]1CC[C@H](C)C2=C(C1)[C@H](C)CC2=O	218.33999999999995	3.904200000000003	1	0	1	0
[1843526.5]	0.6009458276393727	C/C1=C/CC[C@@]2(C)O[C@H]2CC(C)(C)/C=C/C1=O	234.33899999999997	3.425600000000002	2	0	0	0
[1573.1594]	0.47235698908640045	O=C1C[C@@H](c2ccc(O)cc2)Oc2cc(O[C@@H]3O[C@@H](CO)[C@@H](O)[C@H](O)[C@@H]3O)ccc21	418.3980000000001	0.2773999999999998	9	5	4	2
[1199.8032]	0.1137533440165623	CC1=C[C@@H](O)CC(C)(C)[C@@H]1/C=C/C(C)=C/C=C/C(C)=C/C=C/C=C(C)/C=C/C=C(\C)C(=O)C[C@]12O[C@]1(C)CCCC2(C)C	584.8850000000001	10.046699999999996	3	1	11	0
[60488.76]	0.5994014997957653	C/C=C(\C)C(=O)O[C@@H]1C2=C(C)C(=O)O[C@]2(O)C[C@@H]2CCC(=O)[C@@H](C)[C@]21C	362.42200000000014	2.4515000000000002	6	1	2	0
[22340.092]	0.4300955216142166	CCCc1c(OCCO)cc(OCCNC(=O)Cc2ccc(OC)c(OC)c2)cc1OC	447.5280000000002	2.7737000000000007	7	2	14	2
[502714.16]	0.8736024618305054	COc1cc2c(cc1O)-c1c3c(cc4c1[C@@H](C2)N(C)CC4)OCO3	325.36400000000015	2.8816000000000015	5	1	1	2
[81341.586]	0.7412660926776217	CCc1nc2cc(C#N)c(N)nc2cc1N	213.24399999999997	1.22828	5	2	1	2
[2751592.]	0.8098237263557243	NS(=O)(=O)c1ccc(/N=N/c2cccc(S(N)(=O)=O)c2)cc1	340.3860000000001	1.3968000000000005	4	2	4	2
[166688.]	0.9109970994259011	COc1cc([C@H]2OC[C@@H]3[C@H](c4ccc5c(c4)OCO5)OC[C@H]23)ccc1O	356.3740000000001	3.204700000000002	6	1	3	2
[222.13737]	0.16121939963562237	COC(=O)C1=CO[C@@H](O[C@H]2O[C@@H](CO)[C@@H](O)[C@@H](O)[C@@H]2O)[C@@H]2[C@@H]1C=C[C@]21C=C([C@H](C)OC(=O)/C=C/c2ccc(O)cc2)C1(C)C	614.6440000000002	1.3215999999999994	12	5	8	1
[75529.88]	0.3182496609284696	C=CCOC(=O)C1=C(C)NC(=O)C(C(=O)OC)C1=O	267.23699999999997	-0.5223000000000002	6	1	4	0
[8084.589]	0.414852627156571	COc1cc(O)c(C(C)=O)c(O[C@@H]2O[C@@H](CO)[C@@H](O)[C@@H](O)[C@@H]2O)c1	344.316	-1.2179000000000006	9	5	5	1
[3351.0027]	0.3802015384485088	CC(C)C[C@H]1NC(=O)[C@@H](NC(=O)[C@@H](Cc2ccccc2)N(C)C)[C@H](c2ccccc2)Oc2ccc(cc2)/C=C\NC1=O	568.7180000000002	4.095800000000002	5	3	8	3
[51774.074]	0.9244895224043203	COc1cc2c(cc1OC)[C@H]1Cc3ccc(O)cc3OC[C@@H]21	298.338	3.2253000000000016	4	1	2	2
[1314.5518]	0.30180686401687024	COc1ccc(-c2cc(=O)c3c(O)cc(O[C@H]4O[C@@H](CO)[C@@H](O)[C@@H](O)[C@H]4O)cc3o2)cc1O	462.40700000000015	0.05849999999999955	11	6	5	3
[33743.953]	0.45864332883988984	Cc1cc(C)c(NC(=O)Cn2c(=O)cc(C(=O)N3CCc4ccccc4C3)c3ccccc32)c(C)c1	479.58000000000027	4.763960000000004	3	1	4	4
[3895.3362]	0.5835917159387287	CCN(CC)c1ccc([C@H]2[C@H]3CCCC[C@]3(O)CCN2CC(=O)Nc2ccc(OC)cc2)cc1	465.63800000000015	4.848200000000004	5	2	8	2
[15933263.]	0.026196732701738407	CCCCC/C=C\C/C=C\C/C=C\C/C=C\CCCC(=O)O[C@H](COC(=O)CCCCCCCCC/C=C\CCCCCCCC)COC(=O)CCCCCCCCCCCCCC	895.4479999999991	18.039199999999976	6	0	49	0
[72385.77]	0.3625120259339125	C=C1C(=O)O[C@@H]2/C=C(\C)CC/C=C(\C)CC[C@H]12	232.32299999999992	3.5508000000000024	2	0	0	0
[1.4771839e+09]	0.04625773938875914	CCCCCCCCCCCCCCCCCCCCCCCCCCCCCCCOC(=O)CCCCCCCCCCCCCCCCC	719.3209999999996	18.123899999999978	2	0	46	0
[15883.007]	0.36184263009030476	O=c1c2cc(O)c(O)cc2oc2cc(O)cc(O)c12	260.20099999999996	1.7685999999999997	6	4	0	3
[16259733.]	0.026196732701738407	CCCCC/C=C\C/C=C\C/C=C\CCCCCCC(=O)OC[C@H](COC(=O)CCCCCCC/C=C\C/C=C\CCCCCC)OC(=O)CCCCCCCCCCCCCCC	895.4479999999991	18.039199999999976	6	0	49	0
[7491.6265]	0.3061200743717695	CC(=O)O[C@H]1CC[C@]2(C)[C@@H](CC[C@]3(C)[C@@H]2CC=C2[C@@H]4[C@@](C)(O)[C@@H](C)CC[C@]4(C)CC[C@@]23C)C1(C)C	484.7650000000004	7.71050000000001	3	1	1	0
[514.16724]	0.4508876642059434	NCCS[C@@H]1c2c(O)cc(O)cc2O[C@H](c2ccc(O)c(O)c2)[C@@H]1O	365.40700000000004	1.7366000000000001	8	6	4	2
[1.7596203e+08]	0.026161698261343846	CCCCC/C=C\C/C=C\C/C=C\C/C=C\CCCC(=O)OC[C@@H](COC(=O)CCCCCCCCCCCCCCCCCCC)OC(=O)CCCCCCCCCCCCCCCCC	939.5449999999987	19.433499999999988	6	0	53	0
[457086.53]	0.712683303355603	CN(C)c1ccc(-c2ccccc2)cc1	197.281	3.4196000000000017	1	0	2	2
[1.8049253e+08]	0.6064701958510242	C=Cc1ccc2c(c1)OCO2	148.16099999999997	2.0583	2	0	1	1
[4710928.]	0.7064102071687411	CCCN1CC[C@@H](c2ccccc2)C1	189.302	2.8859000000000012	1	0	3	1
[72654.11]	0.6274589885145956	CC(C)[C@H](NC(=O)c1nn(CCCCO)c2ccccc12)C(N)=O	332.40400000000005	1.0484999999999995	4	3	8	2
[2611.062]	0.2288751447852227	O=c1cc(-c2ccc(O)c(O)c2)oc2cc(O[C@@H]3O[C@H](CO)[C@@H](O)[C@H](O)[C@@H]3O)c(O)c(O)c12	464.37900000000013	-0.5389000000000004	12	8	4	3
[347.4142]	0.8106915716457693	CCCC(=O)c1c2c(c3occc(=O)c3c1O)C[C@@H](O)[C@@H]1C=CO[C@H]1O2	358.346	2.2634	7	2	3	2
[25804392.]	0.7496096602564087	CN1[C@H]2CC[C@@H]1C[C@@H](OC(=O)c1ccccc1)C2	245.322	2.4686000000000003	3	0	2	1
[3627.8723]	0.4108979667912859	C[C@@H]1C/C=C/C=C/C=C/C=C/[C@H](O[C@@H]2O[C@@H](C)[C@@H](O)[C@@H](N)[C@@H]2O)C[C@H]2O[C@](O)(C(=O)O)C[C@@H]12	465.54300000000023	0.9985000000000002	9	5	3	0
[43257.086]	0.2507438545132454	C=C[C@H]1[C@@H](O[C@@H]2O[C@H](CO)[C@@H](O)[C@H](O)[C@H]2O)OC=C(C(=O)OC)[C@H]1CO	376.3580000000002	-2.3731999999999975	10	5	6	0
[163185.14]	0.14274390752415866	C[Si](C)(O)CCCCCCCCCCCCCCCCCCCCCCO	400.7640000000003	7.978100000000008	2	2	22	0
[7491.6265]	0.3061200743717695	CC(=O)O[C@@H]1CC[C@@]2(C)[C@H](CC[C@]3(C)[C@@H]2CC=C2[C@@H]4[C@@](C)(O)[C@@H](C)CC[C@]4(C)CC[C@@]23C)C1(C)C	484.7650000000004	7.71050000000001	3	1	1	0
[130628.57]	0.7209022184028877	C=C1C[C@]23C[C@@H]1CC[C@@H]2[C@]1(C)CCC[C@@](C)(CO)[C@@H]1C[C@@H]3O	304.474	3.9186000000000027	2	2	1	0
[829120.25]	0.4921128921249663	CC1(C)OC(=O)C=C[C@]2(C)[C@H]1CC(=O)[C@]1(C)[C@@H]2[C@@H](O)C[C@@]2(C)[C@H](c3ccoc3)OC(=O)[C@@H]3O[C@@]321	470.51800000000026	2.8954000000000013	8	1	1	1
[1294412.4]	0.728784767533578	CNCC[C@@H](C)CCc1ccccc1	191.318	2.8648000000000016	1	1	6	1
[302126.16]	0.5391954244127226	CN[C@H](C)[C@@H](O)c1ccc(O)c(O)c1	197.23399999999998	0.7390999999999996	4	4	3	1
[40730.316]	0.44294368081025215	O=C(O)CCc1ccccc1O[C@@H]1O[C@@H](CO)[C@@H](O)[C@@H](O)[C@@H]1O	328.317	-1.1175000000000004	8	5	6	1
[834235.1]	0.707951855600157	O=C1C(=O)CCc2c1cc(O)c1ccccc1O2	242.23000000000002	2.1639999999999997	4	1	0	1
[102.29326]	0.14677088032946276	O=c1cc(-c2ccc(O)cc2)oc2cc(O)c([C@@H]3O[C@H](CO)[C@H](O)[C@H](O)[C@H]3O[C@@H]3O[C@@H](CO)[C@@H](O)[C@H](O)[C@@H]3O)c(O)c12	594.5220000000003	-2.0841000000000003	15	10	6	3
[2342.8699]	0.537391377813607	CC1=CC(=O)CC(C)(C)[C@H]1CC[C@@H](C)O[C@@H]1O[C@@H](CO)[C@@H](O)[C@@H](O)[C@@H]1O	372.458	0.5330999999999997	7	4	6	0
[6269600.5]	0.18568871195919395	NC(=O)CCCCCCCCCCCCCCCCCCCCCCCO	383.66100000000023	7.04620000000001	2	2	23	0
[3188.1677]	0.28559562468389715	C=C[C@]1(C)CC(=O)[C@@H]2[C@]3(C)[C@@H](C[C@@H](OC(C)=O)[C@@]2(O)C1=O)C(C)(C)[C@@H](OC(C)=O)[C@@H](OC(C)=O)[C@@H]3OC(=O)c1ccccc1	612.6720000000004	3.154600000000001	11	1	6	1
[1522.9105]	0.29296757861955847	COc1cccc2c1C(=O)c1c(O)c3c(c(O)c1C2=O)C[C@@](O)(C(=O)CO)C[C@@H]3O[C@H]1C[C@H](N)[C@H](C)[C@H](C)O1	541.5530000000003	1.2764999999999995	11	5	5	3
[2911778.]	0.6807872092233614	C=C1c2ccoc2C[C@H]2[C@H]1CC[C@@]1(OC(=O)C(C)(C)C)CC[C@]21C	328.45200000000006	5.003300000000005	3	0	1	1
[91892688.]	0.026246723231460396	CCCCCC/C=C\CCCCCCCCCC(=O)OC[C@H](COC(=O)CCCCCCC/C=C\CCCCCCCC)OC(=O)CCCCCCC/C=C\CCCCCC	857.3989999999992	17.31689999999997	6	0	48	0
[60488.76]	0.5994014997957653	C/C=C(\C)C(=O)O[C@H]1C2=C(C)C(=O)O[C@]2(O)C[C@@H]2CCC(=O)[C@@H](C)[C@]21C	362.42200000000014	2.4515000000000002	6	1	2	0
[3922.441]	0.6032031493830634	C=C1CC[C@@H]2C(C)(C)[C@@H](O)CC[C@]2(C)[C@H]1COc1cc(=O)oc2ccccc12	382.50000000000006	4.941400000000005	4	1	3	2
[559443.2]	0.5273982668147587	CC(=O)OC[C@@]12[C@H](C=C(C)C(=O)[C@@H]1O)O[C@@H]1[C@@H](O)C[C@@]2(C)[C@@]12CO2	338.35600000000017	-0.26690000000000036	7	2	2	0
[61.042007]	0.3274402873169447	C[C@@H](CCC(=O)NCCS(=O)(=O)O)[C@H]1CC[C@H]2[C@H]3[C@H](C[C@H](O)[C@@]21C)[C@@]1(C)CC[C@@H](O)C[C@H]1C[C@H]3O	515.7130000000003	2.3681000000000005	7	5	7	0
[28485.557]	0.44111552418757344	C=C(CC[C@@H](C)[C@H]1CC[C@@]2(C)[C@@H]3CC[C@@H]4[C@H](C)[C@@H](O)CC[C@@]45C[C@]35CC[C@]12C)C(C)C	426.7290000000003	8.02480000000001	1	1	5	0
[2112.2913]	0.498086013604361	CC(C)=CCc1c(O)c2c(c3c1OC(C)(C)C=C3)O[C@H](c1ccc(O)c(O)c1)C2=O	408.45000000000016	4.812700000000005	6	3	3	2
[127610.23]	0.0703122722105159	CCCCCCC[C@H](O)CC[C@H](O)[C@@H]1CC[C@H]([C@@H]2CC[C@H]([C@@H](O)CCCCCCCCCCCCC3=C[C@@H](C)OC3=O)O2)O1	622.9280000000007	7.857900000000011	7	3	25	0
[6082.9463]	0.1693756296582398	CC(C)=CCC[C@H](C)CCO[C@H]1O[C@@H](CO)[C@@H](O)[C@@H](O)[C@@H]1O[C@@H]1O[C@@H](CO)[C@@H](O)[C@@H](O)[C@@H]1O	480.55100000000016	-1.6002999999999965	11	7	11	0
[2.3120767e+11]	0.034307597063922605	CCCCCCCCCCCCCCCCCCCCCC(=O)OC[C@@H](COC(=O)CCCCCCCCCCCCCCCCCCCCC)OC(=O)CCCCCCCCCCCCCCCCCCC	1031.7709999999981	22.670100000000016	6	0	63	0
[1450729.8]	0.20810653654293007	N[C@@H](CCC(=O)N[C@@H](CS)C(=O)N[C@H](CO)C(=O)O)C(=O)O	337.3540000000001	-2.845199999999997	8	7	10	0
[5975788.]	0.4734034227911075	Nc1ccccc1C(=O)Oc1ccccc1	213.23600000000002	2.4880000000000004	3	1	2	2
[94945.89]	0.7972144836208842	C[C@H](O)c1ccc(S(=O)(=O)N2CCN(CC(=O)O)CC2)cc1	328.39000000000004	0.13080000000000025	6	2	5	1
[111304.26]	0.4882121939831573	CC(=O)O[C@H]1C[C@@H]2CC[C@@H]3[C@H]4CCC5=CC(=O)C=C[C@]5(C=O)[C@@]4(C)[C@]3(C)CC[C@]2(C)[C@H](O)C1	454.6070000000003	4.572300000000006	5	1	2	0
[112673.43]	0.6880365724542732	CC(C)CCOC(=O)CCc1ccccc1	220.31199999999998	3.2085000000000017	2	0	6	1
[664734.94]	0.7454569947029016	CCOC(=O)c1ccc(O)c(OC)c1	196.20199999999997	1.5775	4	1	3	1
[273.3997]	0.2663368725569439	CN[C@@H](C)/C(O)=N/[C@@H](C(=O)N1CC[C@@H]2Oc3ccc(OC)c(c3)/C=C/N=C(/O)[C@H](Cc3ccccc3)/N=C(/O)[C@@H]21)C(C)C	591.7090000000002	4.1411000000000024	7	4	8	2
[54897.82]	0.799797912300632	CC[C@H](C)C(=O)O[C@@H]1C[C@@](C)(O)[C@@H]2CC[C@@H](C)[C@@]21C	268.39699999999993	3.1514000000000015	3	1	3	0
[inf]	0.06827305335836437	C[N+](C)(C)CCCCNCCOCCOCCOCCOCCOCCOCCOCCOCCOCCOCCOCCOCCCOCCOCCOCCOCCOCCOCCOCCOCCOCCOC1CCOCCC1C	1226.6079999999995	2.63279999999999	24	1	73	0
[4000851.8]	0.026493782530486638	CCCCC/C=C\C/C=C\C/C=C\C/C=C\CCCCCC(=O)O[C@@H](COC(=O)CCCCCC/C=C\C/C=C\C/C=C\CCCCC)COC(=O)CCCCCC	807.2539999999997	15.250599999999965	6	0	41	0
[520809.38]	0.7173635841945368	Cc1ccccc1C(=O)OCCN1CCN(CCc2ccccc2)CC1	352.47800000000007	3.0121200000000012	4	0	7	2
[6095.6816]	0.45208924533457334	C=C(C)[C@H]1CC[C@@]2(CO)CC[C@@]3(C)[C@@H](CC[C@@H]4[C@]5(C)CC[C@H](O)C(C)(C)[C@@H]5CC[C@@]43C)[C@H]12	442.7280000000003	6.997200000000009	2	2	2	0
[1121388.9]	0.18002959050737122	NCCCCCCCNC(=O)CCCCCCCNC(=N)N	313.4899999999999	1.835470000000001	4	5	15	0
[2.8451952e+08]	0.6872625590458661	COc1cc(OC)cc(OC)c1	168.19199999999998	1.7124	3	0	3	1
[2614.7922]	0.2454640355660705	COc1ccccc1C(=O)O[C@H]1[C@@H](O)[C@@H](O)[C@@H](C)O[C@@H]1Oc1c(-c2ccc(O)cc2)oc2cc(O)cc(=O)cc2c1=O	578.5260000000002	2.311	12	4	6	4
[96590784.]	0.11034130551468468	OCCCCCCCCCCCCCCCCCCCCCCCCCCCCCCO	454.82400000000047	9.893799999999997	2	2	29	0
[25834.418]	0.35154448433534297	C=C1CC[C@@H]2OC(=O)[C@]2(O)[C@@H]2C(=O)C(CO)=C(COC(=O)C(=O)C(C)C)C(=O)[C@@]12C	420.4140000000002	-0.1756000000000011	9	2	5	0
[31233084.]	0.7331588776931474	c1ccc(-c2ccc(CN3CCN(c4ncccn4)CC3)cc2)cc1	330.43500000000006	3.4658000000000015	4	0	4	3
[284602.4]	0.7109750136250483	C[C@H](NC(=O)CCCc1ccc(O)cc1)C(=O)O	251.282	1.3042	4	3	6	1
[380387.78]	0.3191244873528989	CCOc1ccccc1/C=N/NC(=O)/C(=C\c1ccccc1)NCc1ccccc1	399.4940000000001	4.366300000000003	3	2	9	3
[2.0701072e+08]	0.31405011179965275	C[C@H]1C(=O)O[C@@H]2C[C@@]34[C@@H]5OC(=O)[C@]3(O[C@H]3OC(=O)[C@H](O)[C@@]34[C@H](C(C)(C)C)[C@@H]5O)[C@@]12O	424.4020000000001	-1.3694999999999982	10	3	0	0
[136135.55]	0.015983269442970065	CCCCCCCCCCCCCCCCCCCCCC[C@H](O)C(=O)N[C@@H](CO[P@@](=O)(O)O[C@H]1[C@@H](O)[C@@H](O)C(O)[C@@H](O)[C@@H]1O)[C@@H](O)/C=C/CCCCCCCCCCCC	894.2219999999999	8.592500000000012	12	9	41	0
[83773.47]	0.5494198099420982	C[C@@H]1C[C@@H](O)CC(C)(C)C1	142.24199999999996	2.1935000000000002	1	1	0	0
[13599.455]	0.1288256889837251	COc1cc(/C=C/C(=O)OC[C@H]2O[C@@H](OC(C)(C)[C@@H]3Cc4cc5ccc(=O)oc5c(O)c4O3)[C@H](O)[C@@H](O)[C@@H]2O)cc(OC)c1O	630.5990000000004	1.3842999999999992	14	5	9	3
[257699.38]	0.6705714006441731	O=C(O)CCCCCCCC(=O)Nc1ccccc1	263.337	3.440400000000002	3	2	9	1
[2466555.8]	0.02632020475050011	CCCCC/C=C\C/C=C\C/C=C\C/C=C\CCCCCC(=O)OC[C@H](COC(=O)CCCCCCCCC/C=C\CCCCCC)OC(=O)CCCCCC/C=C\C/C	837.3239999999995	16.25479999999996	6	0	44	0
[2905.5256]	0.2843283868885112	CC(=O)O[C@@H]1CC[C@]2(C)[C@@H]3CC[C@]4(C)[C@@H]5[C@H](C)[C@H](C)CC[C@]5(C)CC[C@]4(C)C3=CC[C@@H]2C1(C)C	468.7660000000004	8.595600000000006	2	0	1	0
[7491.6265]	0.3061200743717695	CC(=O)O[C@@H]1CC[C@@]2(C)[C@@H](CC[C@]3(C)[C@@H]2CC=C2[C@@H]4[C@@](C)(O)[C@H](C)CC[C@]4(C)CC[C@@]23C)C1(C)C	484.7650000000004	7.71050000000001	3	1	1	0
[36664668.]	0.833007237546793	O=C1N[C@H](Cc2ccccc2)C(=O)N2CCC[C@@H]12	244.29399999999995	0.7184999999999997	2	1	2	1
[4929981.5]	0.7690308427428658	CCCC[C@@]1(c2ccc(O)cc2)OC1=O	206.24099999999999	2.3345000000000002	3	1	4	1
[3764715.8]	0.4076264195297359	O=[N+]([O-])c1ccc(/C=C/CCCCCN2CCCC2)cc1	288.3909999999999	4.264200000000003	3	0	8	1
[3922.441]	0.6032031493830634	C=C1CC[C@H]2C(C)(C)[C@@H](O)CC[C@@]2(C)[C@H]1COc1cc(=O)oc2ccccc12	382.50000000000006	4.941400000000005	4	1	3	2
[375161.4]	0.3712889227516654	NC(=O)C1=CN(CCCCCCCCC(=O)NCc2ccc(C(=O)N3CCOCC3)cc2)C(=O)N1	485.58500000000026	1.7948000000000004	5	3	13	2
[311216.75]	0.27636382282762806	CO[C@@H]1O[C@@H](COC(=O)c2cc(O)c(O)c(O)c2)[C@@H](O)[C@@H](O)[C@@H]1O	346.288	-1.5858000000000003	10	6	4	1
[177055.56]	0.9026562336006169	C[C@@H](O)C(=O)Nc1ccc(-c2ccc(Cl)cc2)cc1	275.735	3.3263000000000007	2	2	3	2
[2383.3975]	0.8348050237262953	C[C@@H](Oc1ccc(-c2ccc(O)cc2)cc1)OC(C)(C)C	286.37100000000004	4.5991000000000035	3	1	4	2
[283.2469]	0.12916135776296436	O=C(OC[C@@H]1O[C@@H](Oc2cc(O)c3c(=O)cc(-c4ccc(O)c(O)c4)oc3c2)[C@H](O)[C@@H](O)[C@H]1O)c1ccc(O)cc1	568.4870000000002	1.325799999999999	13	7	6	4
[342832.44]	0.7147628233101871	CC(C)[C@H](NC(=O)c1nn(Cc2ccccc2)c2ccccc12)C(N)=O	350.4220000000001	2.3243	3	2	6	3
[580117.3]	0.8971490512243485	COc1cccc([C@@H]2C(=O)c3ccc(O)cc3O2)c1	256.25699999999995	2.717200000000001	4	1	2	2
[2231567.]	0.3082468947838119	NC(=O)CCCCCCCCCCCCCCCCCCCO	327.55300000000005	5.4858000000000064	2	2	19	0
[65331.57]	0.6813474731929317	Oc1ccc2c(c1)OC[C@]1(O)c3ccc(O)cc3O[C@@H]21	272.25600000000003	1.8114999999999997	5	3	0	2
[232715.17]	0.37633989673256546	C=C1[C@@H]2CC[C@H]3[C@@]45CO[C@](O)([C@@H](OC(C)=O)[C@@H]4C(C)(C)CC[C@@H]5OC(C)=O)[C@]3(C2)[C@@H]1OC(C)=O	476.5660000000004	2.9090000000000016	8	1	3	0
[438160.34]	0.4273306977101394	CC(C)C(=O)O[C@@H]1O[C@@H](CO)[C@@H](O)[C@@H](O)[C@@H]1O	250.247	-2.014499999999999	7	4	3	0
[1881.4064]	0.4405023797694026	COc1ccc([C@H]2Oc3cc(O[C@@H]4O[C@@H](C)[C@@H](O)[C@@H](O)[C@@H]4O)cc(O)c3C(=O)[C@@H]2O)cc1	448.42400000000015	0.28439999999999993	10	5	4	2
[629.6894]	0.34301980928130615	OC[C@@H]1O[C@H](Oc2cc(O)cc(/C=C/c3cc(O)cc(O)c3)c2)[C@@H](O)[C@@H](O)[C@@H]1O	406.38700000000006	0.15249999999999975	9	7	5	2
[21342870.]	0.4975521242101142	O=C[C@@H]1CN2CCCC[C@H]12	139.198	0.6696000000000002	2	0	1	0
[2697694.5]	0.026493782530486638	CC/C=C\C/C=C\C/C=C\C/C=C\C/C=C\C/C=C\CCC(=O)OC[C@H](COC(=O)CCCCCCC/C=C\CCCCCCCC)OC(=O)CCCCCCCC	807.2539999999996	15.250599999999965	6	0	41	0
[311200.4]	0.5113132011794858	O=C(O)CCCCCNC(=O)CCCCNC(=O)c1ccccc1	334.41600000000005	2.347899999999999	4	3	12	1
[459351.03]	0.5590150957588377	Clc1cccc(-c2ccc(-c3ccccc3)cc2)c1	264.755	5.674000000000004	0	0	2	3
[1872205.9]	0.5938467917390962	Cc1cccc(C(=O)OCCCCCNC(=O)c2ccccc2)c1	325.40799999999996	3.7521200000000023	3	1	8	2
[47043.33]	0.03777256912635848	NCCOCCOCCOCCOCCOCCOCCOCCOCCCCOCCOCCCCCCCCOCCOCCOC(=O)OC(=O)CCCCCCCCCCC	928.2519999999992	6.865800000000014	17	1	56	0
[1061417.]	0.3981374161148042	Nc1nc2c(ncn2[C@@H]2O[C@@H](CO)[C@@H](O)[C@@H]2O)c(=O)[nH]1	283.24399999999997	-2.6867000000000005	8	5	2	2
[2635031.5]	0.6733429733297234	CC(C)(C)COC(=O)c1ccccc1	192.258	2.8895000000000017	2	0	2	1
[13193.482]	0.4178208491447657	CC1(C)CC[C@@]2(C(=O)O)CC[C@@]3(C)C(=CC[C@@H]4[C@@]5(C)CC[C@@H](O)[C@@](C)(CO)[C@@H]5CC[C@]43C)[C@@H]2C1	472.7100000000003	6.206000000000008	4	3	2	0
[3.5945824e+10]	0.5061403767927674	C1=Cc2ccccc2CC1	130.18999999999997	2.646000000000001	0	0	0	1
[1522.9105]	0.29296757861955847	COc1cccc2c1C(=O)c1c(O)c3c(c(O)c1C2=O)C[C@@](O)(C(=O)CO)C[C@H]3O[C@H]1C[C@@H](N)[C@@H](C)[C@@H](C)O1	541.5530000000003	1.2764999999999995	11	5	5	3
[453293.44]	0.37557573552487905	CCCCSS[C@H](CC)SC(C)=O	238.44299999999998	4.1837000000000035	4	0	7	0
[12381626.]	0.8014736048053085	O=C(c1ccc(Cl)cc1)[C@H]1CCCCCN1	237.72999999999996	3.054900000000001	2	1	2	1
[110983.305]	0.8454816789116559	Cc1cc(C)c(S(=O)(=O)c2ccccc2)c(N)c1	261.346	2.71844	3	1	2	2
[104099.3]	0.43311811943537676	CC(=O)OC[C@@H]1O[C@@H](OC(C)=O)[C@@H](OC(C)=O)[C@@H](OC(C)=O)[C@@H]1OC(C)=O	390.3410000000002	-0.3673999999999986	11	0	6	0
[69112.82]	0.46489116664849883	CC(C)=CCO[C@H]1O[C@@H](CO)[C@@H](O)[C@@H](O)[C@@H]1O	248.275	-1.2309000000000008	6	4	4	0
[344.94296]	0.20975782706405316	COc1cc(C[C@@H](CO)c2cc(/C=C\CO)cc(OC)c2O[C@@H]2O[C@@H](CO)[C@@H](O)[C@@H](O)[C@@H]2O)ccc1O	522.5470000000003	-0.08780000000000093	11	7	11	2
[1178293.8]	0.5296125707503163	Nc1c(O)ccc(-c2ccccc2)c1	185.226	2.641400000000001	2	2	1	2
[4270.4204]	0.5599791449900507	C=CC(C)(C)c1cc2cc3c(cc2oc1=O)O[C@H](C(=C)CC(C)C)CO3	354.44600000000014	4.998700000000005	4	0	5	2
[229.51775]	0.3011814063211693	CC(C)=CCc1c(O)ccc(C(=O)[C@@H]2[C@@H](c3ccc(O)cc3)O[C@@H]2c2ccc(O)cc2)c1O	446.49900000000014	5.329400000000007	6	4	6	3
[31563240.]	0.6882669220888011	CNc1ccc2cccnc2c1	158.20399999999998	2.2765000000000004	2	1	1	2
[29.154886]	0.34513551374885376	CCOc1cc([C@H]2C(C(=O)OCCOC)=C(C)NC3=C2C(=O)C[C@@H](c2ccccc2)C3)cc(Br)c1O	556.4530000000002	5.104600000000006	7	2	8	2
[1112.9666]	0.3310267553587243	O=c1c(-c2ccc(O)cc2)coc2cc(O[C@H]3O[C@@H](CO)[C@@H](O)[C@@H](O)[C@H]3O)cc(O)c12	432.3810000000001	0.04989999999999978	10	6	4	3
[880780.1]	0.4806991078081216	Cc1ccc(Cn2c(SCC(=O)Nc3ccccc3)nc3c(=O)[nH]cnc32)cc1	405.4830000000001	3.2071200000000006	5	2	6	4
[392.98953]	0.1592907073840895	C[C@@H]1O[C@@H](O[C@@H]2[C@@H](O)[C@@H](O)[C@@H](CO)O[C@@H]2Oc2c(-c3ccc(O)cc3)oc3cc(O)cc(O)c3c2=O)[C@@H](O)[C@@H](O)[C@@H]1O	594.5220000000005	-1.3927000000000012	15	9	6	3
[167626.94]	0.4559896622024177	O=C(O)c1ccccc1O[C@@H]1O[C@@H](CO)[C@@H](O)[C@H](O)[C@@H]1O	300.263	-1.4365000000000008	8	5	4	1
[5029077.]	0.6605232498406619	O[C@H]1OC[C@@H](c2ccccc2)[C@H]1O	180.203	0.47969999999999996	3	2	1	1
[208883.86]	0.4366078755316714	Nc1ccc(-n2c(SCc3ccccc3)nc3c(=O)[nH]cnc32)cc1	349.41900000000004	2.9833000000000007	5	2	4	4
[26553.664]	0.24152668487557727	COc1cc(CCCO)ccc1O[C@H](CO)CO[C@H]1O[C@@H](CO)[C@@H](O)[C@@H](O)[C@@H]1O	418.4390000000001	-1.8236999999999985	10	6	11	1
[46531.05]	0.35960978208603595	CC1(C)C[C@@H]2C3=CC[C@@H]4[C@@]5(C)CC[C@@H](O)[C@@](C)(C=O)[C@@H]5CC[C@@]4(C)[C@@]3(C)CC[C@]2(C(=O)O)C[C@@H]1O	486.6930000000004	5.383400000000005	5	3	2	0
[9367130.]	0.3297996948894338	NCCC[C@@H](N)CC(=O)NCC[C@H](N)C(=O)O	246.31099999999998	-1.6390999999999956	6	5	9	0
[240.35664]	0.12355939995364419	CO[C@@H]1[C@H](O)[C@@H](CO)O[C@H](O[C@H]2[C@@H](COS(=O)(=O)O)O[C@@H](C)[C@@H](OS(=O)(=O)O)[C@@H]2O)[C@@H]1OS(=O)(=O)O	594.5440000000003	-4.191699999999991	19	6	11	0
[661.3254]	0.1619685018389435	COc1ccc(-c2cc(=O)c3c(O)cc(O)c([C@H]4O[C@H](CO)[C@@H](O)[C@@H](O)[C@@H]4O[C@@H]4O[C@@H](C)[C@@H](O)[C@@H](O)[C@@H]4O)c3o2)cc1O	608.5490000000003	-1.0479	15	9	6	3
[192.73547]	0.23856081226790987	CCOP(=O)(OCC)[C@@]1(C)CCC[C@@]2(C)O[C@@](C)(COc3ccc4c(c3)OCO4)[C@@H]1CC[C@@H]2C=C(C)C	536.6460000000003	7.529200000000009	7	0	9	1
[36730.793]	0.15358856065902932	OC[C@@H]1O[C@H](OC[C@@H]2O[C@@H](OC3[C@H](O)[C@H](O)O[C@H](CO)[C@H]3O)[C@@H](O)[C@H](O)[C@@H]2O)[C@@H](O)[C@H](O)[C@@H]1O	504.4380000000001	-7.572999999999989	16	11	7	0
[1905106.9]	0.7923749413377624	O=C1NC(=O)[C@H](Cc2ccc(O)cc2)S1	223.25300000000001	1.2863	4	2	2	1
[819228.6]	0.7385116436734849	Oc1ccc(-c2cc(-c3ccccc3)no2)cc1	237.25800000000004	3.7142000000000017	3	1	2	3
[604237.]	0.7839884326626441	O=c1[nH]c(=O)n(-c2ccc(F)cc2)cc1-c1ccccc1	282.274	2.3319	2	1	2	3
[15881016.]	0.3521501596674503	CN1C[C@@H](O)[C@H](O)[C@H](O)[C@H]1CO	177.2	-2.6245999999999996	5	4	1	0
[149143.11]	0.3334012076038991	CCC(=O)OCC(=O)OCCN1CCCC[C@H]1COC(=O)[C@@]1(O)CO1	359.3750000000001	-0.4006999999999983	9	1	9	0
[1013168.6]	0.6493598345255631	C/C=C/SS[C@H](CC)[S@@](C)=O	210.38899999999998	3.016000000000002	3	0	5	0
[602271.2]	0.5613724086312759	O=C1O[C@@H]2[C@H](O)[C@H](O)[C@H](CO)O[C@H]2N1c1ccccc1O	297.26300000000003	-0.8436000000000006	7	4	2	1
[149556.14]	0.5027800028494834	COC(=O)c1ccccc1O[C@H]1O[C@H](CO)[C@@H](O)[C@@H](O)[C@@H]1O	314.28999999999996	-1.3481000000000005	8	4	4	1
[1521.9429]	0.2607295029060578	COC(=O)C1=CO[C@@H](O[C@H]2O[C@@H](CO)[C@@H](O)[C@@H](O)[C@@H]2O)[C@H]2[C@@H]1C=C[C@@]21C=C[C@@]21C=C([C@@H](C)O1)C(=O)C(C)=C(C(C)=C)CC[C@]12C	626.6989999999998	1.9201999999999995	11	4	5	0
[475.74054]	0.2643554316710993	O=C(O)CCC(=O)OC[C@@H]1O[C@@H](Oc2ccc3c(=O)c(-c4ccc(O)cc4)coc3c2)[C@@H](O)[C@@H](O)[C@@H]1O	516.4550000000003	0.7599999999999991	12	5	8	3
[4402620.]	0.7525221582573083	CCn1c(SCc2ccc(C)cc2)nc2c(=O)[nH]cnc21	300.387	2.7402200000000008	4	1	4	3
[3.862412e+08]	0.04868932699131101	CCCCCCCCCCCCCCCCCCCCCCCCCCCCOC(=O)CCCCCCCCCCCCCCC	649.1859999999999	16.17339999999996	2	0	41	0
[328709.44]	0.8098237263557243	NS(=O)(=O)c1ccc(/N=N/c2ccc(S(N)(=O)=O)cc2)cc1	340.3860000000001	1.3968000000000005	4	2	4	2
[3274936.8]	0.5362276417443258	CC(C)C(=O)OCCOC(=O)CC(C)(C)C	230.30399999999995	2.165	4	0	5	0
[1305017.5]	0.7296277340447391	CCNC[C@H](O)CN1C(=O)C(=O)c2ccccc21	248.28199999999998	0.1862999999999999	4	2	5	1
[1076.2944]	0.17536553932920657	CC(=C/C=C/C=C(/C)C(=O)O)/C=C/C=C(C)/C=C/C=C(/C)C(=O)O[C@@H]1O[C@@H](CO)[C@@H](O)[C@@H](O)[C@@H]1O	490.54900000000026	1.8678999999999992	9	5	10	0
[3766.0312]	0.7479662083693233	CC(C)C1=CC2=CC[C@@H]3[C@](C)(CO)CCC[C@]3(C)[C@H]2CC1	288.47499999999997	5.113900000000005	1	1	2	0
[16002797.]	0.5458309652959041	CC1=C[C@H]2O[C@@H]3[C@@H](O)C[C@@](C)([C@@]34CO4)[C@@]2(CO)[C@@H](O)C1=O	296.319	-0.8377000000000003	6	3	1	0
[389144.1]	0.19990944398688962	C[C@@H]1CC[C@]2(O)[C@@]3(C)C[C@@]4(O)O[C@]2(C(=O)[C@@]4(C)C([C@@H](C)CO[C@@H]2O[C@@H](CO)[C@@H](O)[C@@H](O)[C@@H]2O)=CC3=O)[C@H]1O	542.5780000000002	-2.086999999999997	12	7	5	0
[1402.2734]	0.488586562342754	CC(=O)OC[C@@H]1O[C@@H](Oc2ccc3c(C)cc(=O)oc3c2)[C@@H](O)[C@@H](O)[C@@H]1O	380.34900000000005	-0.14908000000000016	9	3	4	2
[1365.7671]	0.7422138057026259	CC(C)=CCc1c(O)ccc2c1OC[C@H](c1ccc(O)cc1O)C2=O	340.37500000000006	3.6710000000000025	5	3	3	2
[5403.993]	0.46936724080198283	COc1cc(C)c(C(=O)Oc2ccc(C(=O)OC[C@H]3CCCCCN3C)cc2)c(OC)c1	441.5240000000003	4.262620000000004	7	0	7	2
[2662.384]	0.1466352748308023	COc1cc(-c2oc3cc(O)cc(O)c3c(=O)c2O[C@@H]2O[C@H](CO[C@@H]3O[C@@H](C)[C@@H](O)[C@@H](O)[C@@H]3O)[C@@H](O)[C@@H](O)[C@@H]2O)ccc1O	624.5480000000003	-1.3840999999999999	16	9	7	3
[584257.]	0.6805846474801802	Fc1ccc(-c2ccc(C3CCCC3)cc2)cc1	240.32099999999997	5.150300000000003	0	0	2	2
[9390205.]	0.40116194699825314	C=CCc1ccc(OC(C)=O)cc1	176.21499999999997	2.3404000000000007	2	0	3	1
[22317.947]	0.39684619923032916	C[C@@H]1[C@H]2C3=CC[C@@H]4[C@@]5(C)CC[C@@H](O)C(C)(C)[C@@H]5CC[C@@]4(C)[C@@]3(C)CC[C@@]2(C(=O)O)CC[C@@]1(C)O	472.7100000000004	6.204400000000007	4	3	1	0
[12184157.]	0.2623409213899431	CNC(=O)CCCCCNC(=N)N	186.25900000000001	-0.22412999999999872	3	4	6	0
[131350.73]	0.6179494584335713	CC(C)[C@@H]1CC[C@H](C)[C@@H](O)C1	156.26899999999998	2.4395000000000007	1	1	1	0
[228541.64]	0.26877979396934804	C[C@@H]1O[C@@H](O[C@H]2[C@@H](O)[C@H](O)[C@H](CO)O[C@H]2O)[C@@H](O)[C@H](O)[C@H]1O	326.298	-4.369599999999997	10	7	3	0
[601.2376]	0.3449275965109726	O=C(O)CCC/C=C\C[C@H]1[C@@H](O)C[C@@H](O)[C@@H]1/C=C/[C@H](O)CCc1ccccc1	388.5040000000002	3.0954000000000015	5	4	11	1
[35948.973]	0.2356055366651019	CC(C)CC(=O)O[C@H]1OC=C(CO[C@@H]2O[C@H](CO)[C@@H](O)[C@H](O)[C@@H]2O)[C@@H]2[C@H](O)[C@@H](O)[C@@H]12	434.438	-2.3997999999999973	11	6	7	0
[98842144.]	0.026167823962927553	CCCC/C=C\C/C=C\CCCCCCCCCC(=O)OC[C@H](COC(=O)CCCCCCC/C=C\CCCCCC)OC(=O)CCCCCCCCCCCCCCCCCCCCC	927.5339999999986	19.267399999999984	6	0	53	0
[26748622.]	0.678356538411929	CCCC[C@H](C)C(=O)N1CCC[C@H]1C	197.32199999999995	2.8236000000000008	1	0	4	0
[44936.73]	0.9010905156347949	COc1cc2c(cc1OC)C([C@@H](O)/C=C/SC(C)(C)C)O2	310.4150000000001	3.5436000000000023	5	1	5	1
[94.641716]	0.07694362933288175	COC(=O)C1=CO[C@H](O[C@@H]2O[C@H](CO)[C@@H](O)[C@@H](O)[C@@H]2O)/C(=C/COC(C)=O)[C@@H]1CC(=O)OCCc1ccc(O)c(O)c1	598.5540000000005	-1.0909999999999984	15	6	11	1
[405453.97]	0.6399017951822624	C=C(C(=O)O)[C@H]1CCC(C)(C)O1	170.20799999999997	1.5848	3	1	2	0
[25377648.]	0.1781119303089374	FCCCCCCCCCCCCCCCCCCCCCCCCO	372.6530000000002	8.530400000000004	1	1	23	0
[12695887.]	0.6722820759375936	Cn1cccc1CN1CCCCC1	178.27899999999997	2.011	1	0	2	1
[6659.0166]	0.7156542586388387	COc1cc(O)c(CC=C(C)C)c(O)c1C(=O)O	252.26599999999996	2.3133000000000004	5	3	4	1
[28485.557]	0.44111552418757344	C=C(CC[C@@H](C)[C@H]1CC[C@@]2(C)[C@@H]3CC[C@@H]4[C@@H](C)[C@@H](O)CC[C@@]45C[C@]35CC[C@]12C)C(C)C	426.7290000000003	8.02480000000001	1	1	5	0
[25470996.]	0.6653957281570096	Clc1cccc(-c2cc(Cl)ccc2)n1	224.09	4.055400000000002	1	0	1	2
[26820.975]	0.5736338190757115	C=C1CCC[C@@]2(C)CC[C@@H]3C(C)(C)C(=O)CC[C@@H]3[C@H]12	260.42099999999994	4.764300000000004	1	0	0	0
[89841.54]	0.3461066402635902	C=C1C(=O)O[C@H]2/C=C(/C)CC/C=C(/CC=O)[C@@H](OC(C)=O)[C@@H]12	304.342	2.2714	5	0	3	0
[141727.16]	0.7688618796332556	COc1cc(CCNCc2ccccc2O)cc(OC)c1	287.3590000000001	2.7417000000000007	4	2	7	2
[304556.16]	0.8266200194878487	NCCC(=O)NS(=O)(=O)c1ccc(Cl)cc1	262.71799999999996	0.4937000000000003	4	2	4	1
[1093626.]	0.5322896084221815	NCc1cccc(CSc2nc3c(=O)[nH]cnc3n2-c2ccccc2)c1	363.4460000000001	2.859800000000001	5	2	5	4
[601.2376]	0.3449275965109726	O=C(O)CCC/C=C\C[C@@H]1[C@H](O)C[C@@H](O)[C@@H]1/C=C/[C@@H](O)CCc1ccccc1	388.5040000000002	3.0954000000000015	5	4	11	1
[2.6703027e+09]	0.5693246285400515	BrCc1ccccc1	171.037	2.5815	0	0	1	1
[1241248.9]	0.6954819162316214	C=CCc1cc(OC)c(OC)c(OC)c1	208.25699999999995	2.440900000000001	3	0	5	1
[13972.116]	0.4093849090977773	CO[C@H]1C[C@H](O[C@@H]2CC[C@]3(C)[C@H]4CC[C@]5(C)[C@@H](C6=CC(=O)OC6)CC[C@]5(O)[C@@H]4CC[C@]3(O)[C@]2(C)[C@H]1O)O	520.6630000000004	2.4577000000000018	8	4	2	0
[110349.44]	0.6572879979750877	O=C(/C=C/c1ccc(O)cc1)OC1CCCCC1	246.30599999999993	3.2813000000000017	3	1	3	1
[820084.5]	0.7367366367647831	C=C1[C@H]2CC[C@H](C2)[C@]1(C)C/C=C/[C@](C)(O)CO	236.355	2.6684000000000014	2	2	4	0
[282354.5]	0.3906142602127589	O=C1[C@H](O[C@H]2O[C@H](CO)[C@@H](O)[C@H](O)[C@@H]2O)Oc2ccccc2N1O	343.28800000000007	-2.0561999999999987	9	5	3	1
[1448669.8]	0.6201968588438849	CCC[S@](=O)[C@@H](CC)SSCC	226.432	3.2825000000000024	3	0	7	0
[23925.262]	0.4048821596564964	C=C(C)[C@@H]1CCC2=C(CC[C@@]3(C)[C@@H]4C[C@](C)(C(=O)O)CC[C@@]4(C)CC[C@@]23C)[C@@]1(C)CCC(=O)O	470.6940000000004	7.637700000000007	4	2	5	0
[20990910.]	0.8728242209715047	Cc1ccccc1C(=O)NCCc1ccccc1	239.31799999999998	2.9675200000000013	1	1	4	2
[12964725.]	0.43104206418076946	C=C1C(=O)O[C@@H]2[C@H]1CCC(C)=C1[C@@H]3O[C@](C)([C@@]2(O)C(=O)CO)[C@H]13	320.34100000000007	0.2742999999999999	6	2	2	0
[54618.387]	0.641820461382439	C[C@]12CC[C@@H]3c4cc(O)c(O)cc4CC[C@H]3[C@@H]1CC[C@@H]2O	288.387	3.314800000000002	3	3	0	1
[2070496.]	0.6448323410248119	CO[C@@H]1CO[C@H]([C@@H]2CC[C@H](C)O2)O1	188.22299999999998	0.8993	4	0	2	0
[280.45737]	0.11995692421260705	O=C(/C=C/c1ccc(O)cc1)OC[C@@H]1O[C@@H](Oc2cc(O)c3c(=O)c(O)c(-c4ccc(O)cc4)oc3c2)[C@@H](O)[C@H](O)[C@@H]1O	594.5250000000004	1.7253999999999994	13	7	7	4
[451.61783]	0.5341023525381942	C=C/C(C)=C\C[C@H]1[C@](C)(O)[C@@H](OC(C)=O)[C@@H](OC(C)=O)[C@@H]2C(C)(C)CCC[C@]12C	406.5630000000003	4.585600000000005	5	1	5	0
[3158168.]	0.7704095002326435	CC(C)(C)c1ccc(S(N)(=O)=O)cc1	213.30199999999996	1.6315000000000002	2	1	1	1
[453.00247]	0.1368345208344845	O=c1c(O[C@@H]2O[C@@H](CO)[C@@H](O)[C@H](O)[C@@H]2O[C@@H]2OC[C@@H](O)[C@@H](O)[C@@H]2O)c(-c2ccc(O)c(O)c2)oc2cc(O)cc(O)c12	596.4940000000004	-2.0755999999999992	16	10	6	3
[439512.53]	0.8944262085981054	COc1cc2c(cc1OC)[C@H]1Oc3cc4c(cc3[C@@]1(O)CO2)OCO4	344.31900000000013	2.1462000000000003	7	1	2	2
[4145205.8]	0.6998696580235106	C[C@H]1N[C@@H](C(=O)O)Cc2c1[nH]c1ccccc21	230.26700000000002	1.8277999999999999	3	3	1	2
[1069.4265]	0.500889923870481	CC(C)C[C@H](C(=O)OCCC(C)C)NC(=O)[C@@H]1CSSC[C@H]2CC[C@H]12	387.6110000000001	4.144000000000003	5	1	8	0
[2741.5947]	0.2288751447852227	O=c1c(O)c(-c2ccc(O)cc2)oc2cc(O[C@H]3O[C@H](CO)[C@@H](O)[C@H](O)[C@H]3O)c(O)c(O)c12	464.3790000000002	-0.5389000000000004	12	8	4	3
[5180598.5]	0.7469729898647255	Cc1ccccc1C(=O)OCCN1CCCC1	233.31099999999992	2.2476200000000004	3	0	4	1
[234382.77]	0.5203169099914536	O[C@H]1OC[C@H](c2ccc(O)cc2)[C@H](O)[C@H]1O	226.228	-0.45380000000000004	5	4	1	1
[1787.792]	0.4205623135440786	CC(C)=CCc1c(O)cc(O)c2c(=O)c(-c3ccc(O)c(O)c3)coc12	354.35800000000006	3.791100000000002	6	4	3	3
[29552058.]	0.7103828943707656	Nc1nccc(-c2ccccc2)n1	171.203	1.7258	3	1	1	2
[1.9979843e+08]	0.026161698261343846	CCCCC/C=C\C/C=C\C/C=C\C/C=C\CCCC(=O)OC[C@H](COC(=O)CCCCCCCCCCCCCCCCC)OC(=O)CCCCCCCCCCCCCCCCCCC	939.5449999999987	19.433499999999988	6	0	53	0
[1.0076868e+10]	0.02613718491947229	CCCCCCCC/C=C\CCCCCCCCCCCC(=O)OC[C@H](COC(=O)CCCCCCCCCCCCCCCCCCCCC)OC(=O)CCCCCCCCCCCCCCCCCCC	1029.7549999999983	22.446100000000012	6	0	62	0
[14722.815]	0.4452659465681159	CC(C)CCC[C@H](C)CCC[C@H](C)CCC[C@H](C)[C@H]1OC[C@@H](O)C[C@@H]1O	370.61800000000005	5.572300000000007	3	2	13	0
[47002.203]	0.5765772784542664	C/C=C(\C)C(=O)O[C@H]1C2=C(C)C(=O)O[C@@]2(O)C[C@@H]2CC[C@@H](O)[C@@H](C)[C@]21C	364.4380000000001	2.2432999999999996	6	2	2	0
[1796585.8]	0.026493782530486638	CCCCC/C=C\C/C=C\C/C=C\C/C=C\C/C=C\CCC(=O)OC[C@H](COC(=O)CCCCCCC/C=C\CCCCCC)OC(=O)CCCCCCC/C=C\C	807.2539999999997	15.250599999999965	6	0	41	0
[28724.12]	0.1667055792545005	Cc1cn([C@@H]2C[C@H](O)[C@@H](CO[P@@](=O)(O)O[P@@](=O)(O)O[C@@H]3O[C@H](C)[C@@H](O)[C@H](O)[C@@H]3O)O2)c(=O)[nH]c1=O	548.3310000000001	-2.428479999999998	15	7	8	1
[31347.059]	0.18064461553583153	COc1cc(/C=C/C(=O)OC/C(C#N)=C\CO[C@@H]2O[C@@H](CO)[C@@H](O)[C@@H](O)[C@@H]2O)ccc1O	451.4280000000001	-0.7763199999999999	11	5	9	1
[473997.5]	0.6082628212257928	C[C@@H]1N[C@H](S(=O)(=O)c2ccccc2)C[C@@H]([N+](=O)[O-])[C@@H]1O	300.336	0.17439999999999994	6	2	3	1
[508852.56]	0.2587639572619145	CCCCOc1ccc(CCCCCCCCCCCCCC)cc1	346.59900000000005	8.109100000000009	1	0	17	1
[40730.316]	0.44294368081025215	O=C(O)CCc1ccccc1O[C@H]1O[C@@H](CO)[C@@H](O)[C@H](O)[C@@H]1O	328.317	-1.1175000000000004	8	5	6	1
[14425205.]	0.5443632406772299	CN(C)CCCOC(=O)c1ccccc1	207.27300000000002	1.7951000000000001	3	0	5	1
[73449.85]	0.6107420139027193	C=C(C)[C@H]1CCC(=O)[C@]2(C)CC[C@H](C)[C@H]2C1	220.35599999999997	3.9841000000000033	1	0	1	0
[417235.16]	0.5065029018764391	O=Cc1ccccc1O[C@@H]1O[C@@H](CO)[C@@H](O)[C@H](O)[C@@H]1O	284.264	-1.3222000000000005	7	4	4	1
[539348.5]	0.7274467188916295	COc1ccc(C(=O)Nc2ccccc2C(=O)Nc2ccccc2)cc1	346.386	4.199800000000002	3	2	5	3
[34793.33]	0.5116366234842505	CO[C@]12CC[C@@]3(C)[C@@H](CC[C@@H]3[C@@H](C)/C=C/[C@@H](C)C(C)C)C1=CC(=O)O2	346.51100000000014	5.1230000000000055	3	0	5	0
[958.6072]	0.3310267553587243	O=c1cc(-c2ccc(O)cc2)oc2cc(O[C@@H]3O[C@@H](CO)[C@@H](O)[C@@H](O)[C@H]3O)cc(O)c12	432.3810000000001	0.04989999999999978	10	6	4	3
[6.9896845e+08]	0.4345385252504353	N[C@H](CO)CC(=O)O	119.11999999999999	-1.2192999999999998	4	3	3	0
[1.15595656e+08]	0.026204203445871547	CCCCCC/C=C\CCCCCCCCCC(=O)O[C@@H](COC(=O)CCCCCCC/C=C\CCCCCC)COC(=O)CCCCCCCCC/C=C\CCCCCCCC	885.4529999999991	18.097099999999976	6	0	50	0
[454511.47]	0.44107174795862936	CC(=O)OC[C@]12CCC(C)=C[C@H]1O[C@@H]1[C@H](OC(C)=O)C[C@@]2(C)[C@]12CO2	350.41100000000023	2.1540999999999997	6	0	3	0
[4696.45]	0.12141297093157498	CC[C@@](C)(O)C/C(=N\OS(=O)(=O)O)S[C@@H]1O[C@H](CO)[C@@H](O)[C@H](O)[C@H]1O	405.4470000000001	-1.7964999999999982	11	6	7	0
[1346013.]	0.5902060711343519	CCC[C@@H]1CCC(=O)N1	127.187	1.0651	1	1	2	0
[355.7367]	0.2044685519958033	O=C(O[C@@H]1[C@H](O)[C@H](O)[C@@H](CO)O[C@H]1Oc1ccc(/C=C/c2ccc(O)cc2)cc1)c1cc(O)cc(O)c1	510.4950000000002	2.017199999999999	10	6	7	3
[1107946.]	0.026379975197487585	CC/C=C\C/C=C\C/C=C\C/C=C\C/C=C\CCCCCC(=O)OC[C@H](COC(=O)CCCCCCC/C=C\CCCCCC)OC(=O)CCCCCCCCC/C=C	821.2809999999995	15.640699999999962	6	0	43	0
[17344.012]	0.48819961880492113	C[C@@H](O)CCCn1cc(C(=O)Nc2cccc3ccccc23)c2ccccc21	372.46800000000013	5.207800000000004	2	2	6	4
[2316.3542]	0.40451225332913354	OC[C@@H]1O[C@@H](Oc2cc(O)cc(/C=C/c3ccc(O)cc3)c2)[C@@H](O)[C@@H](O)[C@@H]1O	390.38800000000003	0.44689999999999946	8	6	5	2
[1.0714285e+08]	0.7209720404553603	Cc1ccccc1CC(=O)N1CCCC1	203.28499999999994	2.1599200000000005	1	0	2	1
[230088.88]	0.30161964511351436	C[C@H](NC(=O)c1cc(-c2ccccc2)cc(OCc2ccccc2)c1)c1cccc(C(F)(F)F)c1	475.51000000000005	7.4424000000000055	2	1	7	4
[82501.67]	0.6548999774928156	C=C1CC[C@@H](O)[C@]2(C)CC[C@@H](C(C)C)[C@H]12	208.34499999999997	3.3858000000000024	1	1	1	0
[10899936.]	0.026196732701738407	CCCC/C=C\C/C=C\CCCCCCCCCC(=O)OC[C@@H](COC(=O)CCCCCCC/C=C\CCCCCCCC)OC(=O)CCCCCCCCCCC/C=C\C/C=C\C	895.4479999999991	18.039199999999976	6	0	49	0
[3590011.8]	0.6895439855707735	CCN(CC)CCOC(=O)c1ccccc1	221.3	2.1852	3	0	6	1
[5340.6377]	0.5758654348924409	CC[C@@H](O)c1ccc(OCCNC[C@H](O)c2ccc(C(F)(F)F)cc2)cc1	383.41	3.850800000000002	4	3	9	2
[26553.664]	0.24152668487557727	COc1cc(CCCO)ccc1O[C@H](CO)CO[C@H]1O[C@@H](CO)[C@@H](O)[C@@H](O)[C@H]1O	418.4390000000001	-1.8236999999999985	10	6	11	1
[1464615.8]	0.8616852566471013	NC(=O)c1ccc(OCCN2CCCCC2)cc1	248.3259999999999	1.6501999999999997	3	1	5	1
[216.9628]	0.15164716850815463	C[C@@H]1O[C@@H](Oc2c(-c3ccc(O)cc3)oc3cc(O[C@@H]4O[C@H](C(=O)O)[C@@H](O)[C@@H](O)[C@@H]4O)cc(O)c3c2=O)[C@@H](O)[C@@H](O)[C@@H]1O	608.5050000000005	-1.6515000000000009	16	9	6	3
[245708.34]	0.7838935975928305	C[C@](O)(CO)[C@H]1Cc2ccc3ccc(=O)oc3c2O1	262.26099999999997	0.8397999999999999	5	2	2	2
[51269436.]	0.5821628603914031	c1ccc2c(c1)CCc1ccccc1-2	180.25	3.452200000000002	0	0	0	2
[31056.164]	0.44363083521231866	C=Cc1cc(O)c(O[C@@H]2O[C@@H](CO)[C@@H](O)[C@@H](O)[C@@H]2O)c(OC)c1OC	358.34300000000013	-0.7689000000000006	9	5	6	1
[737356.7]	0.6014522323506274	CCCn1nc(C(=O)N(c2ccccc2)C(=O)C2CCCC2)c2ccccc21	375.4720000000002	4.809900000000004	3	0	5	3
[2490.357]	0.18516115871480518	C[C@@H]1O[C@@H](OC[C@@H]2O[C@H](Oc3c4c(cc5ccc(=O)oc35)C[C@H](C(C)(C)O)O4)[C@@H](O)[C@H](O)[C@H]2O)[C@@H](O)[C@@H](O)[C@@H]1O	570.5440000000004	-2.1020999999999974	14	7	6	2
[2617848.8]	0.6404480843256883	C=C1CCC(=O)[C@]2(C)Cc3occ(C)c3C[C@H]12	230.30699999999996	3.228220000000002	2	0	0	1
[20956.055]	0.5848844362758551	C=C1CC[C@H]2C(C)(C)C(=O)CC[C@]2(C)[C@@H]1C[C@]12O[C@H]1[C@@H](O)C(CO)=CC2=O	374.47700000000003	2.3542000000000005	5	2	3	0
[952446.6]	0.6619550509111641	Cn1c(SCC(=O)Nc2ccc(Br)cc2)nc2c(=O)[nH]cnc21	394.2540000000001	2.1498999999999997	5	2	4	3
[6.0308174e+11]	0.034301111327786495	CCCCCCCCCCCCCCCCCCCCCCCCC(=O)OC[C@@H](COC(=O)CCCCCCCCCCCCCCCCCCCCC)OC(=O)CCCCCCCCCCCCCCCCCCCCC	1101.9059999999984	24.62060000000003	6	0	68	0
[2665.7705]	0.17546912243600293	Cc1ccc(-c2oc3cc(O)cc(O)c3c(=O)c2O[C@@H]2O[C@H](CO)[C@@H](O)[C@@H](O)[C@@H]2O[C@@H]2O[C@@H](C)[C@@H](O)[C@@H](O)[C@@H]2O)cc1	592.5500000000004	-0.7898800000000006	14	8	6	3
[1661.4767]	0.19307640325446226	Cc1cccc(-c2cc(=O)c3c(O)cc(O)c([C@H]4O[C@@H](CO)[C@@H](O)[C@@H](O)[C@@H]4O[C@@H]4O[C@@H](C)[C@@H](O)[C@@H](O)[C@@H]4O)c3o2)c1	576.5510000000003	-0.4536800000000005	13	8	5	3
[3532760.]	0.02632020475050011	CC/C=C\C/C=C\C/C=C\C/C=C\C/C=C\CCCCCC(=O)OC[C@@H](COC(=O)CCCCCCC/C=C\CCCCCC)OC(=O)CCCCCCCCCCC/C	837.3239999999994	16.25479999999996	6	0	44	0
[898726.06]	0.6268726684197965	Cc1ccc(-c2ccc(-c3ccc(C#N)cc3)cc2)cc1	269.34700000000004	5.200700000000005	1	0	2	3
[630755.4]	0.40326474287030695	Nc1nc(N)c2ncn([C@@H]3O[C@H](CO)[C@@H](O)[C@H]3O)c2n1	282.26000000000005	-2.3977999999999997	9	5	2	2
[8897.384]	0.3391345293496916	COC(=O)[C@@]1(C)CC[C@]2(C(=O)O)CC[C@@]3(C)C(=CC[C@@H]4[C@@]5(C)CC[C@@H](O)C(C)(C)[C@@H]5CC[C@]43C)[C@@H]2C1	500.7200000000004	6.386700000000008	5	2	2	0
[4597286.]	0.4823430084491116	C[C@H](CO)[C@@H]1C[C@H]2[C@@]3(O)[C@H]4O[C@](O)(C[C@]2(C)[C@@]2(O)CC[C@@](C)(O)[C@H]42)[C@@]13C	368.47000000000014	0.3913999999999989	6	5	2	0
[1512311.4]	0.49622796346408055	Cc1cccc(C)c1NC(=O)CSc1nc2c(=O)[nH]cnc2n1-c1ccccc1	405.48300000000006	3.4564400000000015	5	2	5	4
[2.0467068e+11]	0.35954360900709126	Nc1cccc([N+](=O)[O-])c1	138.126	1.177	3	1	1	1
[872813.94]	0.6205760233110343	Oc1ccc(C(F)(F)F)cc1	162.11	2.4110000000000005	1	1	0	1
[6373362.5]	0.6213957760923504	C[C@H](C=O)CCc1ccccc1	162.232	2.4542	1	0	4	1
[107654.09]	0.9182148675103156	COc1ccc(OC)c(C(=O)Nc2ccc(OC)cc2)c1	287.315	2.9647000000000014	4	1	5	2
[731414.9]	0.5437660106866278	CCC[C@@H](C)OC(C)=O	130.18699999999998	1.7381	2	0	3	0
[11384948.]	0.03242362763238464	[N-]=[N+]=NCCCCCCCNC(=O)CCCCCCNC(=O)CCCCCCCCCCCCCCCCCCCCC	605.9970000000002	11.25199999999999	2	2	35	0
[8.0376044e+11]	0.6102585058580265	O=C(O)c1cccc(O)c1	138.12199999999999	1.0903999999999998	3	2	1	1
[2800662.2]	0.019222235229336124	CCCCCCCCCCCCCCCCCCCCCCC(=O)OC[C@H](CO[P@@](=O)(O)O[C@H]1[C@@H](O)[C@@H](O)[C@@H](O)[C@@H](O)[C@@H]1O)OC(=O)CCCCCCCCCCCCC	881.1789999999997	9.674800000000005	13	6	41	0
[887788.1]	0.05683469009095151	CCCCCCCCCCCC[C@@H](O)[C@@H]1CC[C@H]([C@@H](O)CCCCCCCCCCCCC[C@@H](O)CC2=C[C@@H](C)OC2=O)O1	622.9720000000005	9.260800000000003	6	3	29	0
[167767.34]	0.8036361956907665	CC(C)(C)NC(=O)[C@@H](N)Cc1c[nH]c2ccc(F)cc12	277.343	2.0915	2	3	3	2
[1.691123e+08]	0.4833380570646084	C[C@H]1NCCS1	103.19	0.6688000000000001	2	1	0	0
[13599.455]	0.1288256889837251	COc1cc(/C=C/C(=O)OC[C@H]2O[C@H](OC(C)(C)[C@H]3Cc4cc5ccc(=O)oc5c(O)c4O3)[C@@H](O)[C@@H](O)[C@@H]2O)cc(OC)c1O	630.5990000000004	1.3842999999999992	14	5	9	3
[7.463919e+08]	0.026149295154189	CCCCCCCC/C=C\C/C=C\C/C=C\CCCC(=O)OC[C@H](COC(=O)CCCCCCCCCCCCCCCCC)OC(=O)CCCCCCCCCCCCCCCCCCCCC	969.6149999999986	20.437699999999996	6	0	56	0
[31929.678]	0.6295361157096474	COc1ccc(C(C)C)cc1	150.221	2.818600000000001	1	0	2	1
[59678472.]	0.12035552165533858	CCCCCCCCCCCCCCCCCCCCCCCCCCCCCCO	438.8250000000004	10.92139999999999	1	1	28	0
[2773.9595]	0.18130165907842047	COC(=O)C1=CO[C@@H](O[C@@H]2O[C@@H](CO)[C@@H](O)[C@@H](O)[C@@H]2O)[C@@H]2[C@@H]1C=C[C@]21C=C([C@H](C)OC(=O)CCc2ccc(O)c(OC)c2)C1	618.6320000000003	0.6134999999999995	13	5	10	1
[8749237.]	0.7789358877448755	CC(n1c(=O)c2ccccc21)N1CCCCC1	230.31099999999992	2.478700000000001	2	0	2	1
[71083.45]	0.12890383614342224	N[C@@H](CCC(=O)N[C@@H](CS)C(=O)N[C@H](CCC(=O)N[C@H]1CCC[C@H]1C(=O)O)C(=O)O)C(=O)O	490.5350000000003	-1.687799999999994	10	8	14	0
[1007.2984]	0.14907185427484176	O=c1c(-c2ccc(O[C@@H]3O[C@@H](CO)[C@@H](O)[C@@H](O)[C@@H]3O)cc2)coc2cc(O[C@@H]3O[C@@H](CO)[C@@H](O)[C@@H](O)[C@H]3O)ccc12	578.5230000000003	-2.182599999999999	14	8	7	3
[30564788.]	0.6570224359729938	CCN(CC)CCCC(=O)c1ccccc1	219.32800000000003	2.9913000000000016	2	0	7	1
[5688.1055]	0.24410856678860055	C=C1C(=O)O[C@@H]2/C=C(/C)CC/C=C(/C(=O)OC(C)=O)C[C@@H](OC(C)=O)[C@@H]12	362.3780000000001	2.1622000000000003	7	0	2	0
[672.43134]	0.24393629364522848	Cn1c2ccccc2c(=O)c2c(O)cc3c(c21)C[C@@H]([C@@](C)(O)CO[C@H]1O[C@@H](CO)[C@@H](O)[C@@H](O)[C@H]1O)O3	503.5040000000002	-0.7317000000000007	10	6	5	3
[6.753515e+08]	0.4875953927383887	Nc1snc(N)n1	116.14900000000002	-0.29750000000000004	4	2	0	1
[1422385.1]	0.7509021252729795	O=c1[nH]c(=O)n(-c2ccccc2)c2ccccc2n1Cc1ccccc1	343.3860000000001	4.674500000000003	2	1	3	3
[4131.3984]	0.7803339565990591	CCNC(=O)CC(=O)N1CCc2ccc(OC)cc2[C@@H]1c1ccc(OC)cc1	382.4600000000001	2.7041000000000004	4	1	6	2
[9901684.]	0.7381179100205058	O=C1NC(=O)[C@@H](c2ccccc2)S1	193.227	1.7106999999999999	3	1	1	1
[79845.17]	0.34182580624033143	O=C(/C=C/c1ccc(O)cc1)O[C@H]1O[C@H](CO)[C@@H](O)[C@H](O)[C@@H]1O	326.301	-1.2515000000000007	8	5	4	1
[8719442.]	0.2800752888510179	CO/N=C(\C(=O)N[C@H]1C(=O)N2C(C(=O)OC3CCCC3)CS[C@H]12)c1csc(N)n1	439.5190000000002	0.33010000000000106	8	2	6	1
[322890.03]	0.7326817037049284	C[C@]1(O)CC[C@@H]2[C@@H]3CCC4=CC(=O)C=C[C@]4(C)[C@H]3CC[C@@]21C	300.4420000000001	4.045300000000004	2	1	0	0
[8230.107]	0.3597352371947371	CC(C)(O[C@@H]1O[C@@H](CO)[C@@H](O)[C@@H](O)[C@@H]1O)[C@H]1CC[C@@](C)(O)[C@@H](O)C1	350.4080000000002	-1.5064999999999984	8	6	4	0
[625.3644]	0.27826583609181377	COc1cc(O)c2c(=O)c(O)c(-c3ccc(O)cc3)oc2c1[C@@H]1O[C@H](CO)[C@@H](O)[C@@H](O)[C@@H]1O	462.40700000000015	0.10029999999999972	11	7	4	3
[2132.895]	0.27556875596998526	CC(=O)OCC1=CO[C@@H](OC(=O)CC(C)C)[C@@H]2C1=C[C@@H](OC(=O)CC(C)(C)OC(C)=O)[C@@]21CO1	480.51000000000033	2.3478000000000003	10	0	9	0
[802.5626]	0.20994165311711385	CC1=C(/C=C/C(C)=C/C=C/C(C)=C/C=C\C=C(C)/C=C/C=C(C)/C=C/[C@@]23O[C@@]2(C)CCCC3(C)C)C(C)(C)C[C@H](O)C1	568.8860000000004	10.78779999999999	2	1	10	0
[2300999.8]	0.7051057988047901	CNCC[C@H](O)c1ccccc1	165.236	1.3295000000000001	2	2	4	1
[3.8268394e+08]	0.026175175688734724	CCCCCC/C=C\CCCCCCCC(=O)OC[C@H](COC(=O)CCCCCCCCC/C=C\CCCCCCCC)OC(=O)CCCCCCCCCCCCCCCCCCC	915.5229999999988	19.101299999999984	6	0	53	0
[10668.127]	0.16742473371274827	COc1cc(O[C@@H]2O[C@@H](CO)[C@@H](O)[C@@H](O)[C@@H]2O)c2c(OC)c(C(C)=O)c(O[C@@H]3OC[C@@](O)(CO)[C@@H]3O)cc2c1	556.5170000000004	-1.942299999999997	14	7	9	2
[60488.76]	0.5994014997957653	C/C=C(/C)C(=O)O[C@@H]1C2=C(C)C(=O)O[C@]2(O)C[C@H]2CCC(=O)[C@@H](C)[C@]21C	362.42200000000014	2.4515000000000002	6	1	2	0
[6489.7476]	0.7866710552321665	COc1cc(O)c2c(c1)O[C@H](c1ccc(O)c(OC)c1)[C@@H](O)C2=O	332.30800000000005	1.7922999999999987	7	3	3	2
[5.057358e+08]	0.7172080990038779	O=C(O)c1cccc2ccccc12	172.183	2.538000000000001	2	1	1	2
[1698002.4]	0.7231171337298319	CC(=O)OCC1=CC(=O)c2ccccc2C1=O	230.219	1.5551	4	0	2	1
[293780.06]	0.3554856201989688	C/C(=C\CO)CO[C@@H]1O[C@@H](CO)[C@@H](O)[C@@H](O)[C@@H]1O	264.274	-2.2584999999999993	7	5	5	0
[8018.623]	0.7121621817431204	Oc1cc2c(cc1O)[C@@H](COc1ccc(C2CCCC2)cc1)OCO2	342.3910000000001	3.8378000000000023	5	2	0	2
[59456.32]	0.923602879469534	COc1cc2c(cc1OC)[C@H]1Oc3ccc(O)cc3OC[C@@H]21	300.31000000000006	3.0191000000000017	5	1	2	2
[67510.22]	0.749188475238997	COc1ccc(-c2oc3cc(OC)c(OC)c(OC)c3c(=O)c2O)cc1	358.34600000000006	3.200000000000001	7	1	5	3
[165.56723]	0.13951784322162464	C[C@H]1O[C@@H](O[C@H]2[C@@H](O)[C@H](O)[C@H](Oc3c(-c4ccc(O)c(O)c4)oc4cc(O)cc(O)c4c3=O)O[C@@H]2CO)[C@@H](O)[C@@H](O)[C@@H]1O	610.5210000000005	-1.687100000000001	16	10	6	3
[540.9557]	0.2804451267207438	CC(=O)OC[C@@H]1O[C@@H](Oc2c(-c3ccc(O)cc3)oc3cc(O)cc(O)c3c2=O)[C@@H](OC(C)=O)[C@@H](O)[C@@H]1O	532.4540000000004	0.8970999999999996	13	5	6	3
[249560.06]	0.42622700803237545	CC(=O)c1ccc(OCCNC(=O)CCCCCCCCC)cc1	333.47200000000004	4.524900000000004	3	1	13	1
[4743454.5]	0.7556288516320899	C[C@]12CC[C@@H]3c4ccc(O)c(c4CC[C@H]3C)[C@@H]1C[C@@H]2O	272.3879999999999	3.7064000000000026	2	2	0	1
[1661.4767]	0.19307640325446226	Cc1cccc(-c2cc(=O)c3c(O)cc(O)c([C@@H]4O[C@@H](CO)[C@@H](O)[C@@H](O)[C@@H]4O[C@@H]4O[C@@H](C)[C@@H](O)[C@@H](O)[C@@H]4O)c3o2)c1	576.5510000000003	-0.4536800000000005	13	8	5	3
[2293809.]	0.3235911947521433	CC(=N)N1CCC(=O)N(CC(=O)NO)Cc2ccccc21	290.32300000000004	0.7278700000000006	4	3	2	1
[6475.3364]	0.3792716942812496	C=C1C(=O)O[C@@H]2CC/C=C(\C)CC/C=C(\C)CC[C@@H](OC(=O)/C(C)=C/C)[C@@H]12	372.50500000000005	5.209000000000005	4	0	2	0
[5326.441]	0.09013753678444117	C[S@@](=O)CCCC/C(=N\OS(=O)(=O)O)S[C@H]1O[C@H](CO)[C@@H](O)[C@H](O)[C@H]1O	437.5140000000001	-1.7987999999999973	11	5	9	0
[510325.56]	0.8452773257466588	Cc1oc(-c2ccc(F)cc2)nc1C(=O)N1CCCC1	274.295	3.025120000000001	3	0	2	2
[23621.912]	0.2919604231150721	COC1=C(NCC(=O)O)C[C@@](O)(CO)C/C1=N\[C@H](CO)C(=O)O	332.3090000000001	-2.077699999999998	9	6	8	0
[78.854]	0.6842711165030995	CCOC(=O)C1=C(C)NC2=C(C(=O)CCC2)[C@H]1c1cc(Br)c(OC)c(OC)c1	450.3290000000001	3.9973000000000036	6	1	5	1
[1196.3926]	0.07173743536787003	O=C(/C=C/c1ccc(O)cc1)OC[C@H]1O[C@@H](OC(=O)c2cc(O)c(O)c(O)c2)[C@@H](OC(=O)c2cc(O)c(O)c(O)c2)[C@@H](O)[C@H]1O	630.5110000000004	0.7114999999999987	16	9	8	3
[60444.02]	0.16685365193348575	NC[C@H]1O[C@H](O[C@@H]2[C@@H](O)[C@@H](O[C@H]3O[C@H](CO)[C@@H](O)[C@H](N)[C@@H]3O)[C@H](N)C[C@H]2N)[C@H](O)[C@@H](O)[C@@H]1O	484.50300000000016	-7.2914000000000065	15	11	6	0
[4576560.]	0.026278488254341287	CCCCC/C=C\C/C=C\C/C=C\C/C=C\C/C=C\CCC(=O)OC[C@H](COC(=O)CCCCCCC/C=C\CCCCCC)OC(=O)CCCCCCCCCCCCC	851.3509999999993	16.644899999999964	6	0	45	0
[333.39517]	0.13951784322162464	C[C@@H]1O[C@H](Oc2c(-c3ccc(O)c(O)c3)oc3cc(O)cc(O)c3c2=O)[C@@H](O[C@@H]2O[C@@H](CO)[C@@H](O)[C@@H](O)[C@@H]2O)[C@@H](O)[C@@H]1O	610.5210000000005	-1.6871000000000005	16	10	6	3
[4950622.5]	0.7193287251467682	O=C(N[C@H](CCC(=O)OCc1ccccc1)C(=O)O)c1ccccc1	341.36300000000006	2.3932	5	2	8	2
[11760.574]	0.6368099492481563	Oc1ccc([C@H]2Oc3cc(O)cc(O)c3C[C@H]2O)cc1	274.272	1.8404999999999996	5	4	1	2
[1693479.1]	0.28579112445720983	O=C(c1cccc2ccccc12)c1cn(CCCCCF)c2ccccc12	359.444	6.165300000000005	1	0	7	4
[135703.77]	0.7812065343319015	CN(C)CCCOc1ccccc1C(=O)Nc1ccc(Cl)cc1	332.831	3.9228000000000023	3	1	7	2
[954.8349]	0.15901573371992592	COc1ccc(-c2cc(=O)c3c(O)cc(O[C@@H]4O[C@@H](CO)[C@@H](O)[C@@H](O)[C@@H]4O[C@@H]4O[C@H](C)[C@@H](O)[C@@H](O)[C@@H]4O)cc3o2)cc1O	608.5490000000002	-1.0897000000000001	15	8	7	3
[74091.47]	0.5554789342042102	CNc1nc(C)nc2c1ncn2[C@@H]1O[C@H](CO)[C@@H](O)[C@@H]1O	295.299	-1.2120800000000007	8	4	3	2
[32637.215]	0.20666143887425434	COC(=O)C1=CO[C@@H](O[C@@H]2O[C@@H](CO)[C@@H](O)[C@@H](O)[C@@H]2O)/C(CO)=C/[C@H]1O	378.3300000000001	-3.5042999999999984	11	6	5	0
[400287.22]	0.49261058187797496	N[C@@H](CCC(=O)N[C@@H](CSCc1ccccc1)C(=O)O)C(=O)O	340.40100000000007	0.6812999999999999	7	4	10	1
[1413.3673]	0.4232833037317678	C=C1C(=O)O[C@@H]2/C=C(\C)CC/C=C(\C)CC/C=C(/CCO)C(=O)/C=C(\C)C[C@@H]12	384.51600000000013	4.765100000000005	4	1	2	0
[31.486248]	0.4122828814335819	CCOc1cc([C@H]2C(C(=O)OCCc3ccccc3)=C(C)NC3=C2C(=O)CC(C)(C)C3)cc(Br)c1O	554.4810000000002	5.943300000000007	6	2	7	2
[3.8660458e+08]	0.04868932699131101	CCCCCCCCCCCCCCCCCCCCCCCCCCCCCCOC(=O)CCCCCCCCCCCCC	649.1859999999999	16.17339999999996	2	0	41	0
[1211312.]	0.8774213338801465	COc1ccccc1C(=O)NCCc1ccccc1O	271.316	2.373300000000001	3	2	5	2
[730.41974]	0.5539951919151855	CC(C)=CCC/C(C)=C/CC/C(C)=C/Cc1ccc(O)cc1	298.46999999999997	6.3539000000000065	1	1	8	1
[1661.4767]	0.19307640325446226	Cc1cccc(-c2cc(=O)c3c(O)cc(O)c([C@H]4O[C@H](CO)[C@@H](O)[C@@H](O)[C@@H]4O[C@@H]4O[C@@H](C)[C@@H](O)[C@@H](O)[C@@H]4O)c3o2)c1	576.5510000000003	-0.4536800000000005	13	8	5	3
[3.5290447e+09]	0.026137455319007952	CCCC/C=C\C/C=C\CCCCCCCCCC(=O)OC[C@H](COC(=O)CCCCCCCCCCCCCCCCCCCCC)OC(=O)CCCCCCCCCCCCCCCCCCCCCC	1027.7389999999982	22.222100000000008	6	0	61	0
[15602512.]	0.8716787122947903	CC(CNC(=O)c1ccccc1)c1ccccc1	239.318	3.220100000000002	1	1	4	2
[66980.125]	0.30254211140935955	C=C1[C@@H]2C[C@@H](OC(C)=O)[C@H]3[C@]4(C)[C@@H](O)C[C@H](O)C(C)(C)[C@H]4[C@@H](OC(C)=O)[C@H](OC(C)=O)[C@@]3(C2)[C@@H]1O	494.5810000000003	1.5125999999999993	9	3	3	0
[5217333.]	0.02632020475050011	CCCCC/C=C\C/C=C\C/C=C\CCCCCCC(=O)OC[C@H](COC(=O)CCCCCCC/C=C\C/C=C\CCCCCC)OC(=O)CCCCCCC/C=C\C/C	837.3239999999995	16.25479999999996	6	0	44	0
[1800084.5]	0.6779606614363368	C[C@H](N)C(=O)N[C@H](Cc1ccccc1)C(=O)O	236.27100000000002	0.1457000000000001	4	3	5	1
[18807698.]	0.026278488254341287	CC/C=C\C/C=C\C/C=C\C/C=C\C/C=C\C/C=C\CCC(=O)OC[C@H](COC(=O)CCCCCCCCCCCCCCCCCCCCC)OC(=O)CCCCCCC	851.3509999999992	16.644899999999964	6	0	45	0
[160893.31]	0.4537700852832105	CC(C)CCC[C@@H](C)[C@H]1CC[C@@]2(C)[C@@H]3CC[C@@H]4[C@](C)(CO)[C@H](O)CC[C@@]45C[C@]35CC[C@]12C	444.7440000000003	7.22120000000001	2	2	6	0
[1.9220293e+08]	0.026161698261343846	CCCCC/C=C\C/C=C\C/C=C\C/C=C\CCCC(=O)O[C@@H](COC(=O)CCCCCCCCCCCCCCCC)COC(=O)CCCCCCCCCCCCCCCCCCCC	939.5449999999987	19.433499999999988	6	0	53	0
[1321984.5]	0.6056687399183905	CCC[C@@H](CCC[C@@H](O)CCC(=O)O)OC	232.31999999999996	2.1975	4	2	10	0
[2.3003384e+09]	0.5281563260400823	Nc1c(F)cccc1F	129.10899999999998	1.547	1	1	0	1
[16762.732]	0.11252964294737369	NC[C@H]1O[C@H](O[C@@H]2[C@@H](O)[C@@H](O)[C@@H](OCCc3ccccc3)O[C@H]2CO[C@@H]2O[C@@H](CO)[C@@H](O)[C@H](O)[C@@H]2O)[C@@H](O)[C@H](O)[C@@H]1O	607.6060000000004	-5.339599999999987	16	10	11	1
[38069780.]	0.8612074968491682	NC(=O)c1ccc(NC(=O)c2ccccc2)cc1	240.262	2.0378	2	2	3	2
[47503468.]	0.6541949669070334	CN[C@H](C)C(=O)N1CCC[C@H]1C(=O)O	200.23799999999997	-0.33009999999999967	4	2	3	0
[1291323.8]	0.026379975197487585	CCCCC/C=C\C/C=C\C/C=C\C/C=C\C/C=C\CCC(=O)OC[C@@H](COC(=O)CCCCCCC/C=C\CCCCCC)OC(=O)CCCCCCCCC/C=C	821.2809999999995	15.640699999999962	6	0	43	0
[88008.12]	0.9249540437915743	COc1ccc(C(=O)Nc2ccc(C(F)(F)F)cc2)c(OC)c1	325.28600000000006	3.9749000000000025	3	1	4	2
[232985.44]	0.38962469626026913	COc1ccc2c(c1OC)O[C@H](O[C@H]1O[C@@H](CO)[C@@H](O)[C@@H](O)[C@H]1O)C(=O)N2	387.341	-1.8226999999999993	10	5	5	1
[149622.2]	0.34360514228171884	COc1ccc2c(c1OC)O[C@H](O[C@H]1O[C@@H](CO)[C@@H](O)[C@@H](O)[C@@H]1O)C(=O)N2O	403.34000000000003	-2.0389999999999984	11	5	5	1
[1338622.9]	0.026493782530486638	CC/C=C\C/C=C\C/C=C\C/C=C\C/C=C\C/C=C\CCC(=O)OC[C@@H](COC(=O)CCCCCCCCCCC/C=C\CCCCCCCC)OC(=O)CCCC	807.2539999999996	15.250599999999965	6	0	41	0
[90461472.]	0.026161698261343846	CCCCC/C=C\C/C=C\C/C=C\C/C=C\CCCCCC(=O)OC[C@@H](COC(=O)CCCCCCCCCCCCCCCCCCCCCCCCC)OC(=O)CCCCCCCCC	939.5449999999987	19.433499999999988	6	0	53	0
[52244160.]	0.026161698261343846	CC/C=C\C/C=C\C/C=C\CCCCCCCC(=O)OC[C@@H](COC(=O)CCCCCCCCC/C=C\CCCCCCCC)OC(=O)CCCCCCCCCCCCCCCCCCC	939.5449999999987	19.433499999999988	6	0	53	0
[16236.155]	0.6986680283651027	Oc1ccc([C@@H]2Oc3ccc(-c4ccc(O)cc4)cc3[C@@H]2C)cc1	318.37200000000007	5.002000000000003	3	2	2	3
[8128212.]	0.7552890235756079	CN(C(=O)c1ccccc1)C(=O)c1ccccc1	239.274	2.599000000000001	2	0	2	2
[78190.086]	0.9189772303268171	NCCc1ccc(Oc2ccc(C(F)(F)F)cc2)cc1	281.27699999999993	3.9989000000000017	2	1	4	2
[94504.14]	0.4011307580853813	CC(=O)OC[C@]12[C@H](C=C(C)[C@H](O)[C@@H]1O)O[C@@H]1[C@H](OC(C)=O)C[C@@]2(C)[C@@]12CO2	382.4090000000003	0.09570000000000034	8	2	3	0
[63418.168]	0.5650301622577909	CC(C)[C@H](NC(=O)c1nn(CCCCCl)c2ccccc12)C(N)=O	350.85	2.2949999999999995	3	2	8	2
[34448.6]	0.4248825405413473	CC(=O)O[C@H]1CC(C)(C)C[C@@H]2[C@@]13CO[C@@]21CC[C@@H]2[C@]4(C)CC[C@H](O)C(C)(C)[C@@H]4CC[C@@]2(C)[C@@]1(C)C[C@@H]3O	516.7630000000004	5.894100000000008	5	2	1	0
[1118.7578]	0.31234662740205243	Cc1cc(O)c2c(c1)C(=O)c1cc(O[C@H]3O[C@H](CO)[C@@H](O)[C@H](O)[C@@H]3O)cc(O)c1C2=O	432.3810000000001	-0.6396800000000007	10	6	3	3
[556698.6]	0.6718325933291746	C=C(C)[C@@H]1CC[C@@]2(C1)C[C@H](O)C[C@H](O)[C@@H]2C	224.34400000000002	2.5007	2	2	1	0
[41133652.]	0.7818622215062127	CN1CC[C@]23c4c5ccc(O)c4O[C@H]2C(=O)C=C[C@@H]3[C@H]1C5	283.327	1.4062999999999999	4	1	0	1
[4133209.2]	0.5445340091734914	O=C1c2ccccc2OC[C@H](O)[C@@H](O)[C@H]1O	224.212	-0.6556	5	3	0	1
[2.8718386e+11]	0.5730073916329597	O=C(O)[C@@H]1CCCN1C(=O)O	159.14100000000002	0.2134000000000002	4	2	1	0
[57540524.]	0.026196732701738407	CC/C=C\C/C=C\C/C=C\C/C=C\C/C=C\CCCC(=O)OC[C@@H](COC(=O)CCCCCCCCCCCCCCCCCCCCCCC)OC(=O)CCCCCCCCCC	895.447999999999	18.039199999999976	6	0	49	0
[197752.16]	0.23069025221185538	OC1[C@@H](O)[C@H](O)[C@@H](O)[C@@H](O)O[C@@H]1O[C@@H]1O[C@@H](CO)[C@@H](O)[C@@H](O)[C@@H]1O	358.296	-6.078799999999992	12	9	3	0
[645973.8]	0.6238491931920777	CC1(C)C(=O)CC[C@]2(C)[C@@H]1CC[C@]13C=C[C@](C)(C1)C(=O)C[C@@H]32	300.44200000000006	4.333400000000004	2	0	0	0
[8801.906]	0.1882768605314995	CC1=CC(=O)CC(C)(C)[C@@]1(O)CC[C@@H](C)O[C@@H]1O[C@@H](CO[C@@H]2OC[C@@H](O)[C@@H](O)[C@@H]2O)[C@@H](O)[C@@H](O)[C@@H]1O	520.5720000000002	-1.888699999999996	12	7	8	0
[4.0500846e+09]	0.5384628262372215	Cn1cnc2c1c(=O)n(C)c(=O)n2C	194.194	-1.0293	3	0	0	2
[11586.339]	0.11514961571575101	COc1cc(/C=C/C(=O)OC/C(C#N)=C/C(C)=C\CO[C@@H]2O[C@@H](CO)[C@@H](O)[C@@H](O)[C@@H]2O)cc(OC)c1O	521.5190000000002	0.17857999999999952	12	5	11	1
[1605676.6]	0.6034786885343925	CC(C)(C)OC(=O)N1CCC(C)(C)O1	201.26599999999996	2.3374000000000006	3	0	0	0
[3227144.2]	0.363983858932851	CC1=C[C@H]2O[C@H]3[C@@H](O)[C@@H](O)[C@@](C)([C@@]34CO4)[C@@]2(CO)C[C@@H]1O	298.335	-1.0459000000000007	6	4	1	0
[969.127]	0.34301980928130615	OC[C@H]1O[C@@H](Oc2cc(O)cc(/C=C/c3ccc(O)cc3O)c2)[C@@H](O)[C@@H](O)[C@@H]1O	406.38700000000006	0.15249999999999975	9	7	5	2
[443917.53]	0.5136585109604442	C=C1C(=O)O[C@@H]2[C@H]1CC[C@@](C)(O)[C@@H]1CC[C@@](C)(O)[C@@H]21	266.33699999999993	1.4062	4	2	0	0
[1.024137e+09]	0.6049973458815048	O=[N+]([O-])c1ccc(Cn2ccnc2)c([N+](=O)[O-])c1	248.198	1.7477999999999998	5	0	4	2
[41797.89]	0.5431621034341161	Cc1cccc(C)c1C(=O)O[C@H]1O[C@H](CO)[C@@H](O)[C@@H](O)[C@@H]1O	312.318	-0.73986	7	4	3	1
[3570995.8]	0.8354527109944277	CCOC(=O)N1CCCC([C@]2(C)N(C)Cc3ccccc32)CC1	316.4450000000001	3.605800000000003	3	0	2	1
[501.16846]	0.5326086209344224	CC(C)=CCc1c(O)cc(O)c2c(=O)c(-c3ccc(O)cc3O)coc12	354.35800000000006	3.791100000000001	6	4	3	3
[1386819.8]	0.026493782530486638	CCCC/C=C\CCCCCCCC(=O)OC[C@H](COC(=O)CC/C=C\C/C=C\C/C=C\C/C=C\C/C=C\CCCCC)OC(=O)CCCCCCC/C=C\CCC	807.2539999999995	15.250599999999963	6	0	41	0
[50110.04]	0.3834132142881596	CC[C@@H]1N(C)C(=O)[C@@H]2[C@@H](CCSSCC)[C@]3(C(=O)Nc4ccc(O)cc43)[C@@H]2CS1	452.66700000000014	4.177000000000003	6	2	6	1
[38815.06]	0.15358856065902932	OC[C@@H]1O[C@@H](OC[C@@H]2O[C@@H](OC3[C@@H](O)[C@@H](O)[C@@H](O)O[C@@H]3CO)[C@@H](O)[C@H](O)[C@@H]2O)[C@@H](O)[C@H](O)[C@@H]1O	504.43800000000016	-7.572999999999989	16	11	7	0
[1041799.]	0.24325846760776557	OC[C@@H]1O[C@H](OC[C@@H]2O[C@@H](O)[C@@H](O)[C@@H](O)[C@@H]2O)[C@@H](O)[C@H](O)[C@@H]1O	342.297	-5.397199999999993	11	8	4	0
[2758983.2]	0.026278488254341287	CC/C=C\C/C=C\C/C=C\C/C=C\CCCCC(=O)OC[C@H](COC(=O)CCCCCCCCC/C=C\CCCCCCCC)OC(=O)CCCCCCC/C=C\CCCC	851.3509999999993	16.644899999999964	6	0	45	0
[17769.508]	0.3387810600787078	CC(=O)O[C@H]1CC[C@]2(C)[C@H](CC[C@]3(C)[C@@H]2CC=C2[C@@H]4[C@@](C)(O)CC[C@@]4(C)CC[C@]23C)C1(C)C	456.71100000000035	7.07440000000001	3	1	1	0
[1472.0527]	0.289556178981305	COc1cc(O)c2c(c1)C(=O)c1ccc(O[C@H]3O[C@@H](CO)[C@@H](O)[C@@H](O)[C@@H]3O)c(O)c1C2=O	448.38000000000017	-0.9395000000000007	11	6	4	3
[2732760.2]	0.026493782530486638	CC/C=C\C/C=C\C/C=C\C/C=C\C/C=C\CCCC(=O)OC[C@H](COC(=O)CCCCCCCCCCC/C=C\C/C=C\CCCCC)OC(=O)CCCCCC	807.2539999999997	15.250599999999965	6	0	41	0
[1654.3048]	0.3582904358912337	OC[C@H]1O[C@H](Oc2cc(O)c3c(ccc4ccc(O)cc43)c2)[C@@H](O)[C@@H](O)[C@@H]1O	388.37200000000007	0.5828999999999995	8	6	3	3
[3752.5122]	0.15819263942980458	CC(C)CC(=O)O[C@H]1OC=C(CO[C@H]2O[C@@H](CO)[C@@H](O)[C@@H](O)[C@@H]2O)[C@@H]2[C@@H]3O[C@@H]3[C@@](O)(CO)[C@@H]12	476.4750000000001	-2.630799999999997	12	6	8	0
[265443.1]	0.7656816026526102	COc1ccccc1C(=O)OCC1CCCCC1	248.3219999999999	3.4323000000000023	3	0	4	1
[40232.77]	0.526154756714699	O=C(CCCCCCCCc1ccc(O)cc1)NCCc1ccccc1	353.50600000000014	5.024300000000005	2	2	12	2
[6266599.5]	0.026239409227884435	CCCCC/C=C\C/C=C\C/C=C\C/C=C\CCCCCC(=O)OC[C@H](COC(=O)CCCCCCCCCCCCCCCCCCCCC)OC(=O)CCC/C=C\C/C=C	865.3779999999992	17.034999999999968	6	0	47	0
[240.35664]	0.12355939995364419	CO[C@H]1[C@H](O)[C@H](CO)O[C@@H](O[C@@H]2[C@@H](COS(=O)(=O)O)O[C@@H](C)[C@@H](OS(=O)(=O)O)[C@@H]2O)[C@H]1OS(=O)(=O)O	594.5440000000003	-4.191699999999991	19	6	11	0
[66143.87]	0.4195860362487093	COc1ccc2c(c1)O[C@@H](O[C@@H]1O[C@@H](CO)[C@@H](O)[C@@H](O)[C@@H]1O)C(=O)N2	357.31500000000005	-1.8312999999999997	9	5	4	1
[inf]	0.05087658941819432	CCOC(=O)CCCCCCCCCCCCCOCCOCCOCCOCCOCCOCCOCCOCCCOC(=O)c1cccc(C)c1	757.0150000000001	6.919020000000009	12	0	41	1
[13599.455]	0.1288256889837251	COc1cc(/C=C/C(=O)OC[C@@H]2O[C@@H](OC(C)(C)[C@@H]3Cc4cc5ccc(=O)oc5c(O)c4O3)[C@@H](O)[C@@H](O)[C@@H]2O)cc(OC)c1O	630.5990000000004	1.3842999999999992	14	5	9	3
[7011515.5]	0.16681538234142315	N[C@@](CCCC[B-](O)(O)O)(C(=O)O)C(=O)O	236.009	-2.0607999999999995	8	6	7	0
[5935151.]	0.6933988517563218	COc1ccc(O)c(C(=O)O)c1	168.148	1.099	4	2	2	1
[954.8349]	0.15901573371992592	COc1ccc(-c2cc(=O)c3c(O)cc(O[C@H]4O[C@@H](CO)[C@@H](O)[C@@H](O)[C@H]4O[C@H]4O[C@@H](C)[C@@H](O)[C@H](O)[C@@H]4O)cc3o2)cc1O	608.5490000000002	-1.0897000000000001	15	8	7	3
[402.43182]	0.2661648943953934	OC[C@@H]1O[C@@H](Oc2cc(O)c3c(c2)O[C@@H](c2ccc(O)c(O)c2)[C@H](O)C3)[C@@H](O)[C@@H](O)[C@@H]1O	452.41200000000015	-0.9808000000000006	11	8	4	2
[95988.16]	0.7136218532564216	C[C@]12CC[C@H]3[C@@H](CC[C@H]4C[C@@H](O)CC[C@@]43C)[C@@H]1CC[C@@H]2O	292.46299999999997	3.750900000000003	2	2	0	0
[777419.1]	0.7507835863550628	O=C(O)CCNC(=O)Cc1ccccc1	207.229	0.8199999999999994	3	2	5	1
[2.0660769e+09]	0.5209548119199933	CN1[C@H]2CCC[C@H]1CC(=O)C2	153.225	1.2022000000000002	2	0	0	0
[17250258.]	0.46293801045438354	O=c1oc2ccccc2c2c1C(=O)c1ccccc1C2=O	276.247	2.5684000000000005	4	0	0	4
[19240386.]	0.7748243673766861	C[C@@]12CCC[C@@](C)(C(=O)O)[C@@H]1CC[C@@]13C[C@@H]4[C@@H](C[C@@H]21)[C@@]4(C)[C@H]3O	318.457	3.7007000000000034	3	2	1	0
[1461193.5]	0.8473655567509801	Cc1nnc(CN2CCN(Cc3ccccc3)CC2)o1	272.35200000000003	1.6958199999999999	5	0	4	2
[673236.06]	0.8635018869558893	O=C(O)CC[C@]1(C(=O)O)CCC(=O)c2ccccc21	262.261	1.8503000000000003	5	2	4	1
[10870557.]	0.4295128470420718	O=C(O)CCCCCNC(=O)c1ccc([N+](=O)[O-])cc1	280.28000000000003	1.9695999999999998	5	2	8	1
[4235965.5]	0.026493782530486638	CCCCC/C=C\C/C=C\C/C=C\C/C=C\CCCC(=O)O[C@H](COC(=O)CCCCCC/C=C\C/C=C\C/C=C\CCCCC)COC(=O)CCCCCCCC	807.2539999999996	15.250599999999965	6	0	41	0
[7.708337e+10]	0.48313077381861946	O[C@@H]1CCC[C@@H]1F	104.124	0.8693	1	1	0	0
[1.4746615e+09]	0.026137455319007952	CCCCCCCC/C=C\CCCCCCCCCCCCCC(=O)OC[C@H](COC(=O)CCCCCCC/C=C\CCCCCCCC)OC(=O)CCCCCCCCCCCCCCCCCCCCC	1027.7389999999984	22.22210000000001	6	0	61	0
[384258.5]	0.6785313937379566	C[C@]1(C(=O)O)CCC[C@]2(C)[C@H]3CC[C@@H]4C[C@]3(C=C4CO)[C@H](O)C[C@@H]12	334.4560000000001	2.9833000000000016	4	3	2	0
[942255.75]	0.6169856322513615	SCc1ncc(CNCCc2ccccc2)cn1	259.378	2.2386999999999997	3	2	6	2
[16002797.]	0.5458309652959041	CC1=C[C@H]2O[C@H]3[C@@H](O)C[C@@](C)([C@@]34CO4)[C@@]2(CO)[C@@H](O)C1=O	296.319	-0.8377000000000003	6	3	1	0
[9123.01]	0.5156781023354947	COc1ccc2c(c1)O[C@H](c1ccc(O[C@H]3O[C@@H](CO)[C@@H](O)[C@@H](O)[C@@H]3O)c(OC)c1)C2	434.44100000000014	0.5586999999999991	9	4	6	2
[428674.6]	0.8790755671481152	CCN1CCC[C@H]1CNS(=O)(=O)c1ccccc1	268.382	1.4491999999999996	3	1	5	1
[10839792.]	0.026196732701738407	CCCCC/C=C\C/C=C\C/C=C\C/C=C\CCCCCC(=O)O[C@H](COC(=O)CCCCCCC/C=C\CCCCCCCC)COC(=O)CCCCCCCCCCCCCC	895.4479999999991	18.039199999999976	6	0	49	0
[8084.589]	0.414852627156571	COc1cc(O)c(C(C)=O)c(O[C@@H]2O[C@H](CO)[C@@H](O)[C@@H](O)[C@@H]2O)c1	344.316	-1.2179000000000006	9	5	5	1
[1.5302886e+10]	0.38647488475608455	O=C1[C@H](O)O[C@H](CO)[C@@H]1O	148.114	-2.3741000000000008	5	3	1	0
[3064936.]	0.02660613261255523	CC/C=C\C/C=C\C/C=C\C/C=C\C/C=C\CCCC(=O)O[C@H](COC(=O)CCCCCCC/C=C\C/C=C\CCCCCC)COC(=O)CCCCCCC/C	793.2269999999996	14.860499999999966	6	0	40	0
[38815.06]	0.15358856065902932	OC[C@@H]1O[C@@H](OC[C@@H]2O[C@@H](OC3[C@@H](O)[C@@H](O)[C@@H](O)O[C@@H]3CO)[C@@H](O)[C@@H](O)[C@@H]2O)[C@@H](O)[C@@H](O)[C@@H]1O	504.43800000000016	-7.572999999999989	16	11	7	0
[31984.686]	0.5697409935539445	Cc1cc2c(c(C)c1CCO[C@H]1O[C@@H](CO)[C@@H](O)[C@@H](O)[C@@H]1O)C(=O)[C@@H](C)C2	380.4370000000001	0.03733999999999971	7	4	5	1
[1.00400216e+08]	0.47106051902728346	C[C@H](O)[C@H](C)S	106.19000000000001	0.6855	1	2	1	0
[3193229.5]	0.19717792281132676	O=C(O)CCCCCCCCCCCCCCCCCCCCCCO	370.61800000000017	7.25540000000001	3	2	22	0
[1149.7819]	0.18389826685582988	C[C@H]1O[C@@H](Oc2c(-c3ccc(O)cc3)oc3cc(O[C@H]4OC[C@@H](O)[C@@H](O)[C@@H]4O)cc(O)c3c2=O)[C@@H](O)[C@@H](O)[C@@H]1O	564.4960000000004	-1.1047000000000005	14	8	5	3
[1573.1594]	0.47235698908640045	O=C1C[C@H](c2ccc(O)cc2)Oc2cc(O[C@H]3O[C@H](CO)[C@@H](O)[C@H](O)[C@@H]3O)ccc21	418.3980000000001	0.2773999999999998	9	5	4	2
[1765.6093]	0.38555290543543597	Cc1cc(O)c2c(c1)C(=O)c1cccc(O[C@H]3O[C@H](CO)[C@@H](O)[C@@H](O)[C@@H]3O)c1C2=O	416.3820000000001	-0.3452800000000007	9	5	3	3
[1.3222209e+09]	0.05897034502863547	CCCCCCCCCCCCCCCCCCCCCCCCCCCCCCOCCCCC(=O)CCCCCCCCCCCCC	705.2939999999998	17.38619999999997	2	0	46	0
[200995.47]	0.4827895988881376	C[C@@H](O)CCCn1cc(C(=O)c2cccc3ccccc23)c2ccccc21	357.4530000000001	5.186500000000004	2	1	6	4
[84277.266]	0.6134883955403702	C/C=C(\C)C(=O)O[C@@H]1C2=C(C)C(=O)O[C@H]2C[C@@H]2CC[C@@H](O)[C@@H](C)[C@]21C	348.4390000000001	2.923300000000001	5	1	2	0
[88.87855]	0.5199919050350968	C=C1/C(=C/C=C2\CCC[C@]3(C)[C@H]([C@H](C)CCCC(C)(C)O)CC[C@@H]23)C[C@@H](O)C[C@@H]1O	416.6460000000002	5.704700000000008	3	3	6	0
[2532.0967]	0.18350524303016158	CC1=C[C@H]2c3c(cc4oc5cc(C)cc(O)c5c4c3C)O[C@]3(O)C(=O)c4oc5cc(C)cc(O)c5c4[C@@](C)(C1)[C@@H]23	536.5800000000003	6.953660000000007	7	3	0	5
[528911.56]	0.610867839382329	OC[C@H](O)[C@@H](O)[C@@H](O)c1cnc2ccccc2c1	249.26600000000002	-0.01770000000000005	5	4	4	2
[5860911.]	0.026278488254341287	CC/C=C\C/C=C\C/C=C\C/C=C\C/C=C\CCCC(=O)OC[C@H](COC(=O)CCCCCCC/C=C\CCCCCC)OC(=O)CCCCCCCCCCCCCCC	851.3509999999992	16.644899999999964	6	0	45	0
[57375696.]	0.026161698261343846	CC/C=C\C/C=C\C/C=C\CCCCCCCC(=O)OC[C@H](COC(=O)CCCCCCC/C=C\CCCCCCCC)OC(=O)CCCCCCCCCCCCCCCCCCCCC	939.5449999999986	19.433499999999988	6	0	53	0
[517261.75]	0.38211344020912474	O=c1[nH]cnc2c1ncn2[C@@H]1O[C@H](COP(=O)(O)O)[C@@H](O)[C@H]1O	348.20799999999997	-2.1519000000000004	10	5	4	2
[3745942.]	0.280706672258544	O=C1NC(=O)[C@@H]2[C@H](O)[C@@H](O[C@H]3O[C@H](CO)[C@@H](O)[C@H](O)[C@H]3O)[C@H]12	319.26599999999996	-4.565199999999995	9	6	3	0
[450924.97]	0.3914769120212105	C[N+](C)(C)CCCCCCCCCCc1ccccc1	276.48799999999994	5.056100000000005	0	0	11	1
[105160.484]	0.7991718330034605	C[C@H](C=C(c1cccs1)c1cccs1)N(C)C	263.431	4.191400000000003	1	0	4	2
[5884.5083]	0.07828392439835749	CSCC/C=C\C/C(=N\OS(=O)(=O)O)S[C@@H]1O[C@H](CO)[C@@H](O)[C@@H](O)[C@@H]1O	433.52600000000007	-0.6482000000000003	11	5	9	0
[675089.6]	0.31114445649395955	Nc1nc2c(ncn2[C@@H]2O[C@H](COP(=O)(O)O)[C@@H](O)[C@H]2O)c(=O)[nH]1	363.223	-2.5697000000000005	11	6	4	2
[9716559.]	0.026196732701738407	CCCC/C=C\C/C=C\CCCCCCCCCC(=O)OC[C@H](COC(=O)CCCCCCC/C=C\CCCCCC)OC(=O)CCCCCCCCCCCCC/C=C\C/C=C\C	895.4479999999991	18.039199999999976	6	0	49	0
[18144.328]	0.47362459184573513	C[C@H]1[C@@H](C)CC[C@@]2(C)CC[C@]3(C)C(=CC(=O)[C@@H]4[C@@]5(C)CC[C@@H](O)[C@@](C)(C(=O)O)[C@@H]5CC[C@]43C)[C@H]12	470.69400000000036	6.2685000000000075	4	2	1	0
[5105.4995]	0.12349421233345476	C[C@@H](O)C/C(=N\OS(=O)(=O)O)S[C@@H]1O[C@@H](CO)[C@@H](O)[C@@H](O)[C@@H]1O	377.3930000000001	-2.5766999999999984	11	6	6	0
[3.641454e+26]	0.01899333459541522	CCCCCCCCCCCCCCCCCCCCCCCCCC(=O)OC[C@H](CO[P@@](=O)(O)O[C@H]1[C@@H](O)[C@@H](O)[C@@H](O)[C@@H](O)[C@@H]1O)OC(=O)CCC(=O)CCCCCCCCCC	937.2429999999999	10.024100000000004	14	6	44	0
[136469.88]	0.6224123825517711	CC(C)C[C@H](NC(=O)[C@H](N)Cc1c[nH]c2ccccc12)C(=O)O	317.38900000000007	1.6531999999999998	4	4	7	2
[17769.508]	0.3387810600787078	CC(=O)O[C@H]1CC[C@@]2(C)[C@@H](CC[C@]3(C)[C@@H]2CC=C2[C@@H]4[C@@](C)(O)CC[C@@]4(C)CC[C@@]23C)C1(C)C	456.71100000000035	7.07440000000001	3	1	1	0
[1230.1372]	0.2288751447852227	O=c1cc(-c2ccc(O)c(O)c2)oc2cc(O)c(O[C@H]3O[C@@H](CO)[C@@H](O)[C@H](O)[C@@H]3O)c(O)c12	464.37900000000013	-0.5389000000000005	12	8	4	3
[1127.6292]	0.8086477284541513	COc1ccc([C@@H]2COc3c(ccc4c3C=CC(C)(C)O4)C2)cc1	322.40400000000005	4.598100000000004	3	0	2	2
[333805.34]	0.6153225195792447	CC(=O)Nc1ccc(O)cc1C(=O)O	195.17399999999998	1.0487999999999997	4	3	2	1
[98324688.]	0.026167823962927553	CCCC/C=C\C/C=C\CCCCCCCCCC(=O)O[C@H](COC(=O)CCCCCCC/C=C\CCCCCC)COC(=O)CCCCCCCCCCCCCCCCCCCCC	927.5339999999986	19.267399999999984	6	0	53	0
[165.56723]	0.13951784322162464	C[C@@H]1O[C@@H](O[C@@H]2[C@@H](O)[C@H](O)[C@H](Oc3c(-c4ccc(O)c(O)c4)oc4cc(O)cc(O)c4c3=O)O[C@H]2CO)[C@@H](O)[C@@H](O)[C@@H]1O	610.5210000000005	-1.687100000000001	16	10	6	3
[13150064.]	0.7866026836654988	COc1ccccc1OCCNC[C@H]1COc2cc3c(cccc32)C1	337.41900000000004	3.364200000000002	4	1	7	2
[2697694.5]	0.026493782530486638	CC/C=C\C/C=C\C/C=C\C/C=C\C/C=C\C/C=C\CCC(=O)OC[C@@H](COC(=O)CCCCCCC/C=C\CCCCCCCC)OC(=O)CCCCCCCC	807.2539999999996	15.250599999999965	6	0	41	0
[1105318.]	0.6085520277708585	CCCC[C@@H]1CCCCC(=O)O1	170.25199999999998	2.6624000000000008	2	0	3	0
[52672.062]	0.7048090324419656	C[C@H]1CC[C@H]2[C@@H](C)CC[C@H](c3ccc(Cl)cc3)N2C1	277.83900000000006	4.9115000000000055	1	0	1	1
[767381.4]	0.027134495756940658	CC/C=C\C/C=C\C/C=C\C/C=C\C/C=C\C/C=C\CCC(=O)OC[C@H](COC(=O)CCCCCCC/C=C\C/C=C\CCCCCC)OC(=O)CCCC	763.1569999999999	13.856299999999974	6	0	37	0
[1403694.6]	0.5307346106712717	NC(=O)CCCCCCCCCCO	201.30999999999995	1.9748999999999994	2	2	10	0
[675089.6]	0.31114445649395955	Nc1nc2c(ncn2[C@@H]2O[C@@H](COP(=O)(O)O)[C@@H](O)[C@H]2O)c(=O)[nH]1	363.223	-2.5697000000000005	11	6	4	2
[22961060.]	0.24636878382489502	C[C@H]1C(=O)O[C@H]2C[C@@]34[C@@H]5OC(=O)[C@]3(O[C@@H]3OC(=O)[C@H](O)[C@@]34[C@H](O)[C@@](C)(CO)[C@@H]5NC(C)=O)[C@@H]12	467.42700000000013	-2.643399999999996	11	4	2	0
[1657.6212]	0.6032031493830634	C=C1CC[C@H]2C(C)(C)[C@H](O)CC[C@@]2(C)[C@@H]1COc1ccc2ccc(=O)oc2c1	382.50000000000006	4.941400000000005	4	1	3	2
[239652.83]	0.4340487670166292	COC(=O)[C@H]1CC(C)(C)C[C@@H]2[C@@]13CO[C@@]21CC[C@@H]2[C@]4(C)CC[C@H](O)C(C)(C)[C@@H]4CC[C@@]2(C)[C@@]1(C)C[C@@H]3O	516.7630000000004	5.751600000000007	5	2	1	0
[26174.365]	0.7380078592412682	Cc1[nH]c2ccccc2c1CCNC(=O)c1cc(F)ccc1Cl	330.78999999999996	4.241320000000003	1	2	4	3
[15401219.]	0.20650618658720565	CCN(CC)CCOCCOC(=O)CCCCCCCCCCCCC	371.6060000000003	5.5891000000000055	4	0	20	0
[1626.886]	0.30180686401687024	COc1cc(-c2cc(=O)c3c(O)cc(O[C@H]4O[C@@H](CO)[C@@H](O)[C@@H](O)[C@@H]4O)cc3o2)ccc1O	462.40700000000015	0.058499999999999774	11	6	5	3
[37816.67]	0.7570972950506295	Cc1[nH]c2ccccc2c1CCNC(=O)c1c(F)cccc1F	314.3349999999999	3.727020000000002	1	2	4	3
[57734.195]	0.285075120459724	O=C(O)C[C@]1(O)C(=O)Nc2ccc(O[C@H]3O[C@@H](CO)[C@@H](O)[C@H](O)[C@@H]3O)cc21	385.32500000000005	-2.520299999999999	10	7	5	1
[1156094.4]	0.027134495756940658	CCCCC/C=C\C/C=C\C/C=C\C/C=C\C/C=C\CCC(=O)OC[C@@H](COC(=O)CCCCCC/C=C\C/C=C\C/C=C\CCCCC)OC(=O)CCC	763.157	13.856299999999974	6	0	37	0
[203087.2]	0.6594906438658489	COc1ccc2c(c1)C(=O)c1c(O)ccc(O)c1C2=O	270.24	1.8817999999999997	5	2	1	3
[423048.5]	0.617488561426727	C=CCNC1(CC=C(C)C)CC1	165.27999999999994	2.650900000000001	1	1	5	0
[17470.043]	0.7724597953185254	COc1ccc(-c2oc3cc(OC)cc(O)c3c(=O)c2O)cc1	314.293	2.8884000000000025	6	2	3	3
[107679.75]	0.7131049448943422	Cc1cccc(CCCCCCC(=O)O)c1	220.31199999999998	3.5726200000000023	2	1	7	1
[7078.86]	0.27459692832280114	C=C1C(=O)O[C@H]2/C=C(\C)CC/C=C(/C(=O)O[C@@H]3O[C@H](CO)[C@@H](O)[C@@H](O)[C@@H]3O)C[C@H]12	410.41900000000004	-0.5160999999999998	9	4	3	0
[608.66364]	0.3151345760203198	C=C1[C@@H](OC(=O)/C=C(\C)CC)C[C@@H](C(C)C)[C@H]2/C(=C/C)C(=O)[C@H](OC(=O)[C@H](C)CC)[C@@H]12	430.5850000000002	5.205900000000006	5	0	7	0
[781.28217]	0.3333439723825464	C=C1[C@@H](OC(=O)/C=C(\C)CC)C[C@@H](C(C)C)[C@H]2/C(=C/C)C(=O)[C@H](OC(=O)/C(C)=C/C)[C@H]12	428.5690000000002	5.126000000000006	5	0	6	0
[34793.33]	0.5116366234842505	CO[C@@]12CC[C@@]3(C)[C@H](CC[C@H]3[C@@H](C)/C=C/[C@@H](C)C(C)C)C1=CC(=O)O2	346.51100000000014	5.1230000000000055	3	0	5	0
[6343383.5]	0.8004816761237145	CN(Cc1ccccc1)C(=O)CCc1ccccc1	253.34499999999994	3.277800000000002	1	0	5	2
[331111.6]	0.3201208571171918	C[C@H](CO[C@H]1O[C@@H](CO)[C@@H](O)[C@@H](O)[C@@H]1O)[C@@H]1C[C@H](O)CN1	307.343	-2.8381999999999987	8	6	5	0
[20915.365]	0.6802315567711569	C[C@H](CCC(=O)O)[C@H]1CC[C@H]2[C@@H]3CC[C@@H]4C[C@@H](O)CC[C@]4(C)[C@H]3CC[C@@]21C	376.5810000000002	5.507100000000006	3	2	4	0
[7704.583]	0.44693686586152376	C=C(C)[C@H]1CC[C@]2(CO)CC[C@@]3(C)[C@@H](CC[C@@H]4[C@]3(C)CC[C@H]3C(C)(C)[C@@H](O)[C@@H](O)C[C@]43C)[C@H]12	458.72700000000026	5.968000000000008	3	3	2	0
[3.8806687e+09]	0.02615782532896376	CCCCCCCC/C=C\CCCCCCCC(=O)OC[C@@H](COC(=O)CCCCCCCCCCCCCCCCC)OC(=O)CCCCCCCCCCCCCCCCCCCCC	945.5929999999987	20.105499999999992	6	0	56	0
[1001.7]	0.4311747902541313	C=C[C@](C)(CC/C=C(\C)CCC=C(C)C)O[C@@H]1O[C@@H](CO)[C@@H](O)[C@@H](O)[C@@H]1O	384.51300000000003	2.2205	6	4	10	0
[25672628.]	0.6804139580069357	Cc1ccc(-c2nc(-c3ccccc3)on2)cc1	236.27400000000003	3.7120200000000025	3	0	2	3
[3532611.8]	0.026278488254341287	CCCC/C=C\CCCCCCCC(=O)O[C@H](COC(=O)CCC/C=C\C/C=C\C/C=C\C/C=C\CCCCC)COC(=O)CCCCCCCCCCC/C=C\CCCC	851.3509999999991	16.644899999999964	6	0	45	0
[2539988.8]	0.7170336844562927	CN(C)CCCCCCNC(=O)c1ccccc1	248.37000000000003	2.5384	2	1	8	1
[98421.26]	0.582209370363278	O=C(O)CCCNCC1=N/C(=C/c2ccccc2)C1=O	272.3040000000001	1.5056	4	2	7	1
[290304.8]	0.7983002834082494	COc1ccc(C(=O)CCNC(=O)c2ccc(OC)cc2)cc1	313.353	2.706600000000001	4	1	7	2
[2953043.2]	0.5461310715093395	C=C1[C@@H]2CC[C@H](C2)[C@]1(C)CC/C=C(\C)COC(C)=O	262.393	4.268400000000003	2	0	5	0
[10741618.]	0.5984585321300525	C[C@@]1(O)CCCC[C@@H]1C(=O)O	158.197	1.0122	3	2	1	0
[31271116.]	0.026161698261343846	CCCC/C=C\C/C=C\CCCCCCCCCC(=O)OC[C@H](COC(=O)CCCCCCCCC/C=C\CCCCCC)OC(=O)CCCCCCCCCCCCC/C=C\CCCCC	939.5449999999989	19.433499999999988	6	0	53	0
[7859.72]	0.43718916232903615	OC[C@H]1O[C@H](Oc2cc(O)c3c(cccc3O)c2)[C@@H](O)[C@@H](O)[C@@H]1O	338.312	-0.5703000000000003	8	6	3	2
[45174.473]	0.2076931363793145	C/C=C/C=C/C=C/C(=O)NCCCCCCNC(=O)CCCCCCCC	376.58500000000026	5.218300000000005	2	2	17	0
[58405.277]	0.6995991917714489	COc1cc(C[C@@H]2CO[C@H](O)[C@H]2Cc2cc(OC)c(OC)c(OC)c2)ccc1O	404.4590000000002	2.792800000000001	7	2	8	2
[60168684.]	0.204351369960459	COCCCCCCCCCCCCCCCCCCCCCCO	356.63500000000016	7.42710000000001	2	1	22	0
[149622.2]	0.34360514228171884	COc1ccc2c(c1OC)O[C@@H](O[C@@H]1O[C@@H](CO)[C@@H](O)[C@@H](O)[C@@H]1O)C(=O)N2O	403.34000000000003	-2.0389999999999984	11	5	5	1
[24611.676]	0.784335379721698	C[C@H]1C[C@@H](O)[C@@]2(C)[C@@H](C)C(=O)CC[C@@H]2[C@@]1(C)COc1ccc2ccc(=O)oc2c1	398.4990000000001	4.200300000000004	5	1	3	2
[9461.79]	0.28123898510514755	COc1cccc(O)c1C(=O)O[C@@H]1[C@@H](O)CO[C@@H](O[C@@H]2[C@H](O)[C@@](C)(CO)[C@H](O)[C@H]2O)[C@@H]1C	458.46000000000015	-1.2404	11	6	6	1
[2759762.5]	0.6435180558376117	NC(=O)c1cc([N+](=O)[O-])ccc1NCc1ccccc1	271.276	2.3058000000000005	4	2	5	2
[670417.56]	0.9359001481979918	COc1ccc(C(=O)Nc2ccc(Cl)cc2)cc1OC	291.7340000000001	3.6095000000000024	3	1	4	2
[938759.44]	0.6658763712520974	O=C(CCCCCCc1ccccc1)C(F)(F)F	258.283	4.3110000000000035	1	0	7	1
[2404452.8]	0.7775533131485726	N#Cc1ccccc1OCc1ccccc1	209.248	3.1372800000000014	2	0	3	2
[228638.]	0.8466235181048396	COc1ccc(/C=C/C(=O)Nc2ccc(Cl)cc2)cc1O	303.745	3.7061000000000024	3	2	4	2
[18292.705]	0.2592069369263777	CCC[C@@H](CCC[C@@H](O)CCC(=O)O)O[C@@H]1O[C@@H](CO)[C@@H](O)[C@@H](O)[C@@H]1O	380.434	-0.632399999999999	9	6	12	0
[47342.168]	0.5940012459746439	CCCC(=O)NCc1ccc(O[C@@H]2O[C@H](C)[C@@H](O)[C@@H](O)[C@@H]2O)cc1	339.38800000000003	0.30919999999999964	6	4	6	1
[5898.15]	0.5087200898809939	COc1cc(O)c2c(O[C@@H]3O[C@H](CO)[C@@H](O)[C@@H](O)[C@@H]3O)cccc2c1	352.33900000000006	-0.26730000000000054	8	5	4	2
[1184.8619]	0.16906681620642833	COc1cc(O)c2c(=O)c(O[C@H]3OC[C@@H](O)[C@@H](O)[C@@H]3O)c(-c3ccc(O)c(O[C@@H]4O[C@@H](C)[C@@H](O)[C@@H](O)[C@@H]4O)c3)oc2c1	594.5220000000003	-1.0961	15	8	6	3
[149.21538]	0.4670479560468723	CC(C)CCC[C@@H](C)[C@H]1CC[C@H]2[C@H]3CC=C4CC[C@@H](O)CC[C@]4(C)[C@H]3CC[C@@]21C	400.6910000000002	7.778800000000009	1	1	5	0
[549751.8]	0.838297716774189	O[C@H]1CN[C@H](c2nc(-c3ccc(F)cc3)no2)C1	249.24499999999998	1.271	5	2	2	2
[115.60473]	0.13807693992310988	O=C(/C=C/c1ccc(O)cc1)O[C@@H]1[C@H](Oc2cc(O)c3c(=O)c(-c4ccc(O)cc4)coc3c2)O[C@H](CO)[C@@H](O)[C@@H]1O	578.5260000000004	2.0197999999999996	12	6	7	4
[102.29326]	0.14677088032946276	O=c1cc(-c2ccc(O)cc2)oc2cc(O)c([C@H]3O[C@H](CO)[C@H](O)[C@H](O)[C@H]3O[C@@H]3O[C@H](CO)[C@@H](O)[C@H](O)[C@@H]3O)c(O)c12	594.5220000000003	-2.0841000000000003	15	10	6	3
[7855.7485]	0.13436767012901316	COc1cc(C(=O)OC[C@@]2(O)CO[C@H](O[C@@H]3[C@@H](O)[C@@H](O)[C@@H](CO)O[C@@H]3Oc3ccc(C(C)=O)cc3)[C@@H]2O)cc(OC)c1O	610.5650000000003	-0.8796999999999984	15	6	11	2
[232.40335]	0.2661648943953934	OC[C@@H]1O[C@H](Oc2cc(O)cc3c2C[C@H](O)[C@@H](c2ccc(O)c(O)c2)O3)[C@@H](O)[C@@H](O)[C@@H]1O	452.4120000000001	-0.9808000000000003	11	8	4	2
[26553.664]	0.24152668487557727	COc1cc(CCCO)ccc1O[C@H](CO)CO[C@@H]1O[C@H](CO)[C@@H](O)[C@@H](O)[C@@H]1O	418.4390000000001	-1.8236999999999985	10	6	11	1
[31636.723]	0.2255562159466081	CC(=O)N[C@H]1[C@H](O)O[C@H](CO)[C@@H](O)[C@@H]1O[C@@H]1O[C@H](CO)[C@H](O)[C@H](O)[C@H]1O	383.3500000000001	-5.253399999999992	11	8	5	0
[7538.9004]	0.1496546768445443	COC(=O)C1=CO[C@@H](O[C@H]2O[C@@H](CO)[C@@H](O)[C@@H](O)[C@@H]2O)[C@@H]2[C@@H]1C=C[C@@]21C=C[C@@]2([C@H](O)CO1)C(=O)O2	498.43700000000024	-2.9999999999999964	13	5	4	0
[67651.75]	0.33924887460506115	COc1ccc(C(=O)CCCCCCCCCCCC(=O)O)cc1OC	364.482	5.262200000000004	5	1	15	1
[701385.94]	0.8749459964252976	CCOc1ccccc1C(=O)NCCc1ccccc1	269.34399999999994	3.057800000000001	2	1	6	2
[2806231.2]	0.7132994481927688	Nc1c2c(cc3c1COc1ccccc1-3)CCC2	237.30199999999996	3.316900000000002	2	1	0	2
[4.3127567e+09]	0.5728050867350994	CCC[C@@H]1C(=O)CCN1C	141.214	1.0596999999999999	2	0	2	0
[302541.62]	0.9095167720123353	CNCc1cc(-c2ccc(C#N)cc2)cc(OC)c1	252.31699999999998	2.9532800000000012	3	1	4	2
[1033355.6]	0.8103327099635665	O=C(CCc1ccccc1)c1c(O)cccc1O	242.274	2.9133000000000018	3	2	4	2
[11664720.]	0.9401964173649291	COc1cc(OC)cc(C(=O)Nc2ccc3c(c2)OCO3)c1	301.29800000000006	2.684800000000001	5	1	4	2
[18086876.]	0.7942918765891254	CCc1ccc2c(c1)c(CC(=O)O)c(C)n2C(=O)c1ccccc1	321.376	3.827720000000002	3	1	4	3
[13289551.]	0.026278488254341287	CC/C=C\C/C=C\C/C=C\C/C=C\C/C=C\C/C=C\CCC(=O)OC(COC(=O)CCCCCCCCCCCCCCCCCCCCCCC)COC(=O)CCCCC	851.3509999999992	16.644899999999964	6	0	45	0
[65830264.]	0.5499294237699656	O=[N+]([O-])c1ccccc1-c1ccccc1	199.209	3.261800000000002	2	0	2	2
[8572201.]	0.8379363128352172	O=C1CCCN1S(=O)(=O)c1ccc(C(F)(F)F)cc1	293.266	2.0165000000000006	3	0	2	1
[6095.6816]	0.45208924533457334	C=C(C)[C@@H]1CC[C@@]2(CO)CC[C@@]3(C)[C@@H](CC[C@@H]4[C@]3(C)CC[C@H]3C(C)(C)[C@@H](O)CC[C@@]34C)[C@H]12	442.7280000000003	6.997200000000008	2	2	2	0
[455918.1]	0.6887701701392165	CCC(=O)OCc1ccccc1OC	194.23	2.1483999999999996	3	0	4	1
[27006.752]	0.15589894515795277	O=C(/C=C/c1ccccc1)O[C@@H]1O[C@@H](CO[C@@H]2O[C@@H](CO)[C@@H](O)[C@H](O)[C@@H]2O)[C@@H](O)[C@H](O)[C@@H]1O	472.4430000000001	-3.132899999999998	12	7	7	1
[7491.6265]	0.3061200743717695	CC(=O)O[C@H]1CC[C@@]2(C)[C@@H](CC[C@@]3(C)[C@@H]2CC=C2[C@@H]4[C@@](C)(O)[C@@H](C)CC[C@@]4(C)CC[C@@]23C)C1(C)C	484.7650000000004	7.71050000000001	3	1	1	0
[427346.34]	0.8884249279568569	COc1ccc(C(=O)Nc2ccc(N3CCOCC3)c(F)c2)cc1OC	360.3850000000001	2.931800000000001	5	1	5	2
[94.641716]	0.07694362933288175	COC(=O)C1=CO[C@H](O[C@@H]2O[C@@H](CO)[C@@H](O)[C@@H](O)[C@@H]2O)/C(=C/COC(C)=O)[C@@H]1CC(=O)OCCc1ccc(O)c(O)c1	598.5540000000005	-1.0909999999999984	15	6	11	1
[3817.9868]	0.8602594764618275	COC(=O)C1=C(C)NC(C)=C(C(=O)OC(C)C)[C@H]1c1ccccc1	329.396	3.046000000000001	5	1	4	1
[1.5679722e+11]	0.47666488574943633	CCC1=C(C)C(=O)O1	112.12799999999997	1.2272	2	0	1	0
[170256.61]	0.3450956037615914	C[C@H]1CC[C@]2(C(=O)O)CC[C@@]3(C)C(=CC[C@@H]4[C@@]5(C)C[C@@H](O)[C@@H](O)[C@](C)(C(=O)O)[C@@H]5CC[C@]43C)[C@@H]2[C@@]1(C)O	518.6910000000004	4.239900000000004	7	5	2	0
[2914000.5]	0.026379975197487585	CC/C=C\C/C=C\C/C=C\C/C=C\CCCCC(=O)OC[C@@H](COC(=O)CCCCCCCCCCCCCCCCCCC)OC(=O)CCC/C=C\C/C=C\C/C=C	821.2809999999996	15.640699999999962	6	0	43	0
[1471294.9]	0.8619961908267948	NS(=O)(=O)c1ccc(-c2ccccc2)cc1	233.292	2.0010000000000003	2	1	2	2
[4740180.5]	0.026278488254341287	CCCCC/C=C\C/C=C\CCCCCCCCCCCC(=O)OC[C@H](COC(=O)CCCCCCC/C=C\C/C=C\CCCCCC)OC(=O)CCCC/C=C\C/C=C\C	851.3509999999997	16.644899999999964	6	0	45	0
[9.930754e+10]	0.42668547942933216	O=C1C=CCN1	83.09000000000002	-0.32760000000000006	1	1	0	0
[2402660.2]	0.7517614927246454	CCCCNC(=O)c1ccc(OC)cc1	207.27299999999997	2.2251000000000003	2	1	5	1
[4012356.2]	0.026278488254341287	CCCCC/C=C\C/C=C\C/C=C\C/C=C\CCCC(=O)O[C@H](COC(=O)CCCCCCC/C=C\CCCCCC)COC(=O)CCCCCCCCCCC/C=C\CC	851.3509999999993	16.644899999999964	6	0	45	0
[1966438.2]	0.2490503264938122	O=C(O)CCCCCCCCCCCCCCCCCCCCO	342.5640000000001	6.475200000000008	3	2	20	0
[8072.5625]	0.27680357291828683	C=C1C(=O)O[C@@H]2/C=C(/C)CC/C=C(/C(=O)O[C@H]3O[C@@H](CO)[C@@H](O)[C@@H](O)[C@@H]3O)CC[C@@H]12	424.4460000000001	-0.1260000000000001	9	4	3	0
[2611.062]	0.2288751447852227	O=c1cc(-c2ccc(O)c(O)c2)oc2cc(O[C@@H]3O[C@@H](CO)[C@@H](O)[C@@H](O)[C@H]3O)c(O)c(O)c12	464.37900000000013	-0.5389000000000004	12	8	4	3
[9878556.]	0.026196732701738407	CCCCC/C=C\C/C=C\C/C=C\CCCCCCC(=O)OC[C@H](COC(=O)CCCCCCC/C=C\CCCCCCCC)OC(=O)CCCCCCCCC/C=C\CCCCC	895.4479999999991	18.039199999999976	6	0	49	0
[676.75946]	0.3416731370169758	O=C(O)CCC/C=C\C[C@@H]1[C@@H](O)C[C@@H](O)[C@@H]1/C=C/[C@@H](O)COc1ccccc1	390.47600000000017	2.5416000000000007	6	4	11	1
[66329.58]	0.4529498089821479	CC(=O)N[C@@H]1[C@H](OC(C)=O)O[C@H](COC(C)=O)[C@@H](OC(C)=O)[C@@H]1OC(C)=O	389.35700000000014	-0.7943999999999973	10	1	6	0
[8800082.]	0.6816125812503079	CC1=C(C(=O)O)N2C(=O)[C@@H](NC(=O)[C@@H](N)c3ccccc3)[C@H]2SC1	347.3960000000001	0.4449000000000012	6	3	4	1
[6395.1436]	0.2821844496599413	COc1nc(C/C=C(\C)C/C=C/C(C)=C/[C@@H](C)[C@@H](OC)[C@@]2(C)O[C@H]2C)c(C)c(O)c1OC	445.6000000000003	5.322720000000007	6	1	11	1
[9368720.]	0.5125069246930146	N[C@H](Cc1ccc(O)c(O)c1)C(=O)O	197.18999999999997	0.052200000000000135	5	4	3	1
[1494.0168]	0.22399940852088734	COC(=O)C1=CO[C@@H](O[C@@H]2O[C@@H](CO)[C@@H](O)[C@@H](O)[C@@H]2O)/C(=C\C#N)[C@@H]1CCC(=O)O	429.3780000000002	-1.8529199999999983	12	5	7	0
[2641825.2]	0.6254970606298692	NC(=O)c1cc(NC(=O)CN2CCc3ccccc3C2)cc([N+](=O)[O-])c1	354.3660000000001	1.6904999999999994	5	2	5	2
[1016.9293]	0.01673867521961282	CCCCCCCC/C=C\CCCCCCCC(=O)OC[C@@H](CO[P@@](=O)(O)O[C@H]1[C@@H](O)[C@@H](O)[C@@H](O)[C@@H](OP(=O)(O)O)[C@@H]1O)OC(=O)CCCCCCC/C=C\C	844.91	6.223000000000012	16	7	33	0
[2630953.8]	0.6734904792839665	CNC[C@H](O)c1ccccc1	151.20899999999997	0.9394000000000002	2	2	3	1
[287829.53]	0.3675882152288106	CC(=O)O[C@@H]1CC[C@]2(C)[C@H](CC[C@@]3(C)[C@@H]2CC(=O)[C@@]24OC(=O)[C@@]5(CCC(C)(C)C[C@H]52)CC[C@@]34C)C1(C)C	512.7310000000004	6.658100000000008	5	0	1	0
[1882886.5]	0.777653165065971	COC(=O)c1ccccc1OC/C=C/c1ccccc1	268.31199999999995	3.565400000000002	3	0	5	2
[2472.9714]	0.30146964835403417	COc1cccc2c1C(=O)c1c(O)c3c(c(O)c1C2=O)C[C@@](O)(C(=O)CO)C[C@@H]3O[C@@H]1C[C@@H](N)[C@H](C)O1	513.4990000000004	0.6403999999999995	11	5	5	3
[4.7822184e+10]	0.03435314765112901	CCCCCCCCCCCCCCCCCCCCCCCC(=O)OC[C@@H](COC(=O)CCCCCCCCCCCCCCC)OC(=O)CCCCCCCCCCCCCCC	919.5549999999988	19.549299999999988	6	0	55	0
[3.8112625e+10]	0.03438326364770068	CCCCCCCCCCCCCCCCCCCCCC(=O)OC[C@H](COC(=O)CCCCCCCCCCCCC)OC(=O)CCCCCCCCCCCCCCCCC	891.500999999999	18.769099999999984	6	0	53	0
[392.98953]	0.1592907073840895	C[C@@H]1O[C@@H](O[C@@H]2[C@@H](O)[C@H](O)[C@@H](CO)O[C@@H]2Oc2c(-c3ccc(O)cc3)oc3cc(O)cc(O)c3c2=O)[C@@H](O)[C@@H](O)[C@@H]1O	594.5220000000005	-1.3927000000000012	15	9	6	3
[1449435.4]	0.027134495756940658	CCCCC/C=C\C/C=C\C/C=C\C/C=C\C/C=C\CCC(=O)O[C@H](COC(=O)CCC/C=C\C/C=C\C/C=C\CCCCCCCC)COC(=O)CCC	763.1569999999997	13.856299999999974	6	0	37	0
[1570.1737]	0.36998341413567515	CO[C@@H]1CC[C@]2(C)[C@H]3CC[C@@]4(C)[C@@H]5CC(C)(C)CC[C@@]5(C)CC[C@@]4(C)C3=CC[C@@H]2C1(C)C	440.7560000000003	8.823000000000006	1	0	1	0
[1.2701907e+09]	0.026153171247001963	CCCC/C=C\C/C=C\CCCCCCCCCC(=O)OC[C@@H](COC(=O)CCCCCCCCCCCCCCCCC)OC(=O)CCCCCCCCCCCCCCCCCCCCC	957.6039999999986	20.271599999999992	6	0	56	0
[7011608.5]	0.026278488254341287	CC/C=C\C/C=C\C/C=C\C/C=C\C/C=C\CCCC(=O)O[C@H](COC(=O)CCCCCCCCC/C=C\CCCCCC)COC(=O)CCCCCCCCCCCCC	851.3509999999993	16.644899999999964	6	0	45	0
[15468.318]	0.41810919907690164	O=C(CCc1ccccc1)c1c(O)cccc1O[C@@H]1O[C@@H](CO)[C@@H](O)[C@H](O)[C@@H]1O	404.4150000000001	0.3863999999999997	8	5	7	2
[90701.22]	0.19455218910709154	CCc1[cH-]c(-c2cccc(CCc3c(O)c(OC)c(OC)c4c(=O)[cH-]c(-c5ccc(O)cc5)[o+]c34)c2)cn1	510.5660000000002	6.016900000000007	7	2	8	5
[7704.583]	0.44693686586152376	C=C(C)[C@@H]1CC[C@]2(CO)CC[C@@]3(C)[C@@H](CC[C@@H]4[C@]3(C)CC[C@H]3C(C)(C)[C@H](O)[C@@H](O)C[C@]43C)[C@H]12	458.72700000000026	5.968000000000008	3	3	2	0
[952601.1]	0.7387837032056003	CCCSc1ccc(OC)c(CCNC(=O)c2ccccc2)c1	329.465	4.169800000000003	3	1	8	2
[521976.88]	0.77796454714789	C/N=C1\SC[C@](O)(c2ccccc2)N[C@@H]1C	236.34000000000003	1.5849	3	2	1	1
[34483.508]	0.6631207743588294	C[C@@H](OC(=O)Nc1ccc(C(F)(F)F)cc1)c1ccc(C(F)(F)F)cc1	377.284	6.033900000000004	2	1	3	2
[7704.583]	0.44693686586152376	C=C(C)[C@@H]1CC[C@@]2(CO)CC[C@@]3(C)[C@@H](CC[C@@H]4[C@]3(C)CC[C@H]3C(C)(C)[C@@H](O)[C@H](O)C[C@@]34C)[C@H]12	458.72700000000026	5.968000000000008	3	3	2	0
[31110.53]	0.687428138033629	C[C@@]12CC[C@H]3c4ccc(O)cc4CC[C@H]3[C@@H]1C[C@@H](O)[C@@H]2O	288.38699999999994	2.5800000000000005	3	3	0	1
[243.09587]	0.4468538904543696	CCC(C)(C)C(=O)O[C@@H]1C[C@@H](C)C=C2C=C[C@H](C)[C@H](CC[C@H]3C[C@@H](OC)[C@@H](OC)O3)C[C@H]21	448.6440000000003	5.685600000000006	5	0	8	0
[40258.902]	0.09679376706658344	CCCC[C@H](O)CCCCC[C@H](O)[C@@H]1CC[C@H]([C@@H]2CC[C@H]([C@@H](O)CCCCCCCCCC3=C[C@@H](C)OC3=O)O2)O1	580.8470000000005	6.687600000000008	7	3	22	0
[6010871.]	0.5831675940339603	O=C1N=C(S)S/C1=C\c1ccccc1	221.306	2.5867000000000004	2	1	1	1
[27988.84]	0.36980092363352557	C=C(C)[C@H](O)Cc1c(OC)cc2oc3cc(OC)c(CC=C(C)C)c(O)c3c(=O)c2c1O	440.49200000000025	4.362800000000005	7	3	7	3
[16002797.]	0.5458309652959041	CC1=C[C@H]2O[C@@H]3[C@H](O)C[C@@](C)([C@@]34CO4)[C@@]2(CO)[C@@H](O)C1=O	296.319	-0.8377000000000003	6	3	1	0
[1329186.6]	0.7997590444085922	COc1cccc(-c2nc(NC(=O)c3ccc(C)cc3)no2)c1	309.32500000000005	3.3059200000000013	5	1	4	3
[295.48898]	0.21339909936148083	C=C[C@](C)(O)CC/C=C(\C)CC/C=C(/C)CC/C=C(/C)CC/C=C(\C)CC[C@@H](C)C(C)(C)O	458.7710000000003	9.0166	2	2	17	0
[1499615.5]	0.7544658478439021	C[C@](Cn1cnc2c(N)ncnc21)(c1ccccc1)C(=O)O	297.31800000000004	1.4510000000000003	6	2	4	3
[1.0249395e+08]	0.026204203445871547	CCCCCC/C=C\CCCCCCCCCC(=O)OC[C@H](COC(=O)CCCCCCCCC/C=C\CCCCCCCC)OC(=O)CCCCCCC/C=C\CCCCCC	885.4529999999992	18.097099999999976	6	0	50	0
[386106.9]	0.6399456090519388	CN(CCCCCN1CCC(c2ccccc2)CC1)C(=O)Nc1ccccc1	379.5480000000001	5.200200000000005	2	1	8	2
[562115.06]	0.5863698058768335	CNCc1ccc(CCNC(=O)CCCCN)cc1	263.38499999999993	1.1937	3	3	9	1
[1.0104255e+10]	0.26326213346244803	O[C@H]1C[C@@]2(O)N[C@H]1[C@@H](O)[C@H]2O	161.15699999999998	-2.8668	5	5	0	0
[2.3385107e+08]	0.026145397892731695	CCCCCC/C=C\C/C=C\CCCCCCCC(=O)OC[C@H](COC(=O)CCCCCCCCCCCCCCCCCCCCC)OC(=O)CCCCCCCCCCCCC/C=C\CCCC	983.6419999999986	20.8278	6	0	57	0
[2152279.2]	0.026379975197487585	CCCC/C=C\C/C=C\CCCCCCCCCC(=O)OC[C@@H](COC(=O)CCCCCCCCC/C=C\C/C=C\CCCC)OC(=O)CCC/C=C\C/C=C\C/C=C	821.2809999999998	15.640699999999962	6	0	43	0
[2901438.8]	0.6661660978377704	NC(=O)NC(Cc1ccccc1)C(=O)O	208.21699999999998	0.3505999999999995	3	3	4	1
[237.18718]	0.3443480499241942	COc1cc(O)cc(O)c1C/C=C(/C)CC/C=C(\C)CC/C=C(\C)CCC=C(C)C	412.61400000000026	7.794600000000006	3	2	12	1
[2218261.]	0.01811453209049439	[N-]=[N+]=NNCCCCCNC(=O)CCCCNC(=O)CCCCNC(=O)CCCCCCCCCCCCCCCCCCC	635.9830000000001	8.702500000000004	4	4	35	0
[9744.067]	0.16121748564666924	CC1=C(C)C(=O)O[C@@H]([C@](C)(O)[C@]2(O)CC[C@@]3(O)[C@@H]4CC=C5C[C@@H](O[C@@H]6O[C@H](CO)[C@@H](O)[C@H](O)[C@H]6O)CC(=O)[C@]5(C)[C@H]4CC[C@]23C)C1	650.7619999999998	0.5622000000000011	12	7	5	0
[6043508.]	0.026278488254341287	CCCCC/C=C\C/C=C\C/C=C\C/C=C\CCCC(=O)OC[C@@H](COC(=O)CCCCCCCCCCC/C=C\C/C=C\CCCCC)OC(=O)CCCCCCCCC	851.3509999999994	16.644899999999964	6	0	45	0
[17769.508]	0.3387810600787078	CC(=O)O[C@H]1CC[C@]2(C)[C@@H](CC[C@]3(C)[C@@H]2CC=C2[C@@H]4[C@@](C)(O)CC[C@@]4(C)CC[C@]23C)C1(C)C	456.71100000000035	7.07440000000001	3	1	1	0
[152953.19]	0.7372063521673892	C/C(N)=C(\N)Nc1ccc(Cl)c(OC)c1	227.695	1.8668999999999998	4	3	3	1
[9717709.]	0.02634882125804643	CCCCC/C=C\C/C=C\C/C=C\CCCCC(=O)O[C@@H](COC(=O)CCCCCCC/C=C\CCCCCC)COC(=O)CCCCCCC/C=C\CCCCCC	825.3129999999993	16.08869999999996	6	0	44	0
[3.2486472e+09]	0.02613939314091757	CCCC/C=C\C/C=C\CCCCCCCCCC(=O)OC[C@H](COC(=O)CCCCCCCCCCCCCCCCCCCCC)OC(=O)CCCCCCCCCCCCCCCCCCCCC	1013.7119999999983	21.832000000000008	6	0	60	0
[10706640.]	0.7447187096080895	CN(CCC(=O)Nc1ccc(C(=O)O)cc1)C(=O)O	266.253	1.3232000000000004	5	3	5	1
[1758.081]	0.7657441033947181	CC1(C)C=Cc2c(ccc3c2O[C@H]2COc4cc(OC)ccc4[C@H]2C3)O1	350.41400000000004	4.359100000000003	4	0	1	2
[78972.84]	0.7878328581448951	CCN(CC)CCNC(=O)c1cc(Cl)c(N)cc1C	283.80300000000005	2.30222	3	2	6	1
[105853.65]	0.8438067916844019	COc1ccc(C[C@@H]2COc3cc(OC)c(OC)cc3C2=O)cc1	328.36400000000003	3.1464000000000016	5	0	5	2
[70818.01]	0.4670887848486889	CC(C)CCC[C@@H](C)[C@H]1CC[C@@]2(C)[C@@H]3CC[C@@H]4C(C)(C)[C@@H](O)CC[C@@]45C[C@]35CC[C@]12C	428.7450000000003	8.248800000000008	1	1	5	0
[9.651483e+09]	0.02613718491947229	CCCCCCCC/C=C\CCCCCCCCCCCCCC(=O)OC[C@H](COC(=O)CCCCCCCCCCCCCCCCCCCCC)OC(=O)CCCCCCCCCCCCCCCCC	1029.7549999999983	22.446100000000012	6	0	62	0
[27807378.]	0.4643641481312717	N[C@H]1C=C(CO)C[C@@H]1C(=O)O	157.16899999999998	-0.6631000000000002	4	3	2	0
[671861.56]	0.6825263092157341	C[C@@H](O)[C@@H](NC(=O)c1ccccc1)C(=O)O	223.228	0.2503999999999999	4	3	4	1
[803.2598]	0.4308250629303501	COc1ccc([C@H]2CC(=O)c3c(O)cc(O[C@@H]4O[C@@H](CO)[C@@H](O)[C@@H](O)[C@@H]4O)cc3O2)cc1	448.4240000000001	0.28599999999999937	10	5	5	2
[36730.793]	0.15358856065902932	OC[C@@H]1O[C@H](OC[C@@H]2O[C@@H](O[C@@H]3[C@@H](O)[C@H](O)O[C@H](CO)[C@@H]3O)[C@@H](O)[C@H](O)[C@@H]2O)[C@@H](O)[C@H](O)[C@@H]1O	504.4380000000001	-7.572999999999989	16	11	7	0
[9093.962]	0.24402111670090043	COc1cc(-c2cc(=O)c3c(O)cc(O[C@@H]4O[C@@H](CO)[C@@H](O)[C@@H](O)[C@@H]4O)c(OC)c3o2)cc(OC)c1O	522.4590000000003	0.07570000000000016	13	6	7	3
[6424.7183]	0.3697585376855702	CC(=O)OC[C@]12CCC(C)=C[C@H]1O[C@H]1[C@H](O)[C@H](OC(C)=O)[C@@]2(C)[C@]1(O)COC(C)=O	426.46200000000033	0.6500999999999997	9	2	5	0
[501952.]	0.7374169573530964	COc1cc2c(cc1O)C(C)=CCC2	190.24199999999996	2.750300000000001	2	1	1	1
[6684758.5]	0.026278488254341287	CCCCC/C=C\C/C=C\C/C=C\C/C=C\CCCC(=O)OC[C@H](COC(=O)CCCCCCCCC/C=C\C/C=C\CCCCCC)OC(=O)CCCCCCCCCC	851.3509999999994	16.644899999999964	6	0	45	0
[8935.095]	0.5097235508698681	C[C@]12C=CC[C@@H]1[C@@H]1[C@H](O)C[C@@H]3[C@@H]4CC[C@H]5C[C@@H](O)CC[C@@]5(C)[C@H]4CC[C@]3(C)[C@H]1[C@H]2O	414.6300000000002	4.550100000000005	3	3	0	0
[460986.66]	0.535757591011627	Cc1ccc(C(=O)OC[C@@H]2O[C@@H](n3cnc5c(N)ncnc53)[C@H](O)[C@@H]2O)cc1	385.38000000000005	0.19311999999999951	9	3	4	3
[4472936.5]	0.7671043737632022	O=C(CO)N(Cc1ccccc1)C(=O)O	209.201	0.6855000000000002	4	2	3	1
[1.1913923e+10]	0.02613718491947229	CCCCCCCC/C=C\CCCCCCCC(=O)OC[C@H](COC(=O)CCCCCCCCCCCCCCCCCCCCCCC)OC(=O)CCCCCCCCCCCCCCCCCCCCC	1029.7549999999983	22.446100000000012	6	0	62	0
[15420.448]	0.3961380599740294	CC1=CC(=O)CC(C)(C)[C@@]1(O)/C=C/[C@@H](C)O[C@H]1O[C@@H](CO)[C@@H](O)[C@@H](O)[C@@H]1O	386.4410000000001	-0.5759999999999996	8	5	5	0
[1783.4973]	0.16221562555000457	CCOc1cc(CCNC(=O)/C=C/c2ccc(OCCNC(=O)CCCn3cncn3)cc2)cc(OCC)c1OCC	579.6980000000002	3.8217000000000017	8	2	19	3
[838054.8]	0.8843755872418789	NC1(CCNC(=O)c2ccc(-c3ccccc3)cc2)CC1	280.3710000000001	2.964800000000001	2	2	5	2
[1019156.6]	0.41107948254115034	N#CCC[C@@H](N)C(=O)N[C@H](CCC(N)=O)C(=O)O	256.26199999999994	-1.5476199999999984	6	4	8	0
[9.2848704e+08]	0.026166171613061874	CCCC/C=C\C/C=C\CCCCCCCCCC(=O)OC[C@H](COC(=O)CCCCCCCCCCCCCCCCCCCCC)OC(=O)CCCCCCCCCCCCCCC	929.5499999999987	19.491399999999988	6	0	54	0
[30703.424]	0.7427862399598826	CC(=O)OC[C@]1(O)CC[C@@H]2[C@@](C)(CO)CC[C@@H]3C(C)(C)CCC[C@]3(C)[C@@H]12	366.5420000000002	3.9318000000000026	4	2	3	0
[6.901354e+09]	0.02614137144131923	CCCCCCCC/C=C\CCCCCCCCCCCC(=O)OC[C@H](COC(=O)CCCCCCCCCCCCCCCCCCC)OC(=O)CCCCCCCCCCCCCCCCCCC	1001.7009999999984	21.665900000000008	6	0	60	0
[6552.2783]	0.4244012814382598	C[C@@H]1CC[C@]2(C)CC[C@@]3(C)C(=CC[C@@H]4[C@@]5(C)C[C@@H](O)[C@@H](O)[C@@](C)(CO)[C@@H]5CC[C@]43C)[C@@H]2[C@@H]1C	458.72700000000026	5.968000000000009	3	3	1	0
[3561.6953]	0.42072234296543964	C=C(C)[C@H]1CC[C@@]2(C)CC[C@]3(C)[C@@H](CC[C@@H]4[C@@]5(C)CC[C@H](O)C(C)(C)[C@@H]5CC[C@@]43C)[C@H]12	426.72900000000027	8.02480000000001	1	1	1	0
[2460010.8]	0.026493782530486638	CC/C=C\C/C=C\C/C=C\C/C=C\C/C=C\CCCC(=O)O[C@H](COC(=O)CCCCCCCCC/C=C\C/C=C\CCCC)COC(=O)CCCCCCCCC	807.2539999999997	15.250599999999965	6	0	41	0
[44236.086]	0.36420690663315575	C=C(C)[C@H]1CC[C@@]2(CO)CC[C@@]3(C)[C@@H](CC[C@@H]4[C@]3(C)CC[C@H]3C(C)(C)[C@@H](O)[C@@H](O)[C@@H](O)CC[C@@]34C)[C@H]12	502.7800000000003	5.719000000000008	4	4	2	0
[1386026.5]	0.8825686020647501	C[C@@H](NC(=O)OCc1ccccc1)C(=O)N1CCN(c2ccccc2)CC1	367.4490000000001	2.650100000000001	4	1	5	2
[2132.895]	0.27556875596998526	CC(=O)OCC1=CO[C@@H](OC(=O)CC(C)C)[C@@H]2C1=C[C@H](OC(=O)CC(C)(C)OC(C)=O)[C@]21CO1	480.51000000000033	2.3478000000000003	10	0	9	0
[2948.8862]	0.49685862179532825	CC(C)=CCc1c(O)cc2oc3ccc(O)cc3c(=O)c2c1O	312.321	3.571700000000001	5	3	2	3
[2501664.2]	0.026493782530486638	CCCCC/C=C\C/C=C\C/C=C\C/C=C\CCCC(=O)OC[C@H](COC(=O)CCCCCCC/C=C\C/C=C\C/C=C\CC)OC(=O)CCCCCCCCCC	807.2539999999997	15.250599999999965	6	0	41	0
[164966.28]	0.3853811741321665	Cc1cccc(-c2nc(CSc3nc4c(=O)[nH]cnc4n3-c3ccc(C)cc3)c(C)o2)c1	443.5320000000002	4.981360000000004	6	1	5	5
[6997553.5]	0.32692945473358553	Cc1c(O)c(O)c2c(=O)c3ccccc3oc2c1O	258.229	2.371420000000001	5	3	0	3
[16482.953]	0.4163777748391342	CC1=CC(=O)CC(C)(C)[C@]1(O)CC[C@H](C)O[C@@H]1O[C@@H](CO)[C@@H](O)[C@@H](O)[C@@H]1O	388.45700000000005	-0.35199999999999987	8	5	6	0
[453.00247]	0.1368345208344845	O=c1c(O[C@H]2O[C@H](CO)[C@@H](O)[C@H](O)[C@@H]2O[C@H]2OC[C@@H](O)[C@H](O)[C@@H]2O)c(-c2ccc(O)c(O)c2)oc2cc(O)cc(O)c12	596.4940000000004	-2.0755999999999992	16	10	6	3
[1.2076521e+10]	0.02613718491947229	CCCCCCCC/C=C\CCCCCCCC(=O)OC[C@H](COC(=O)CCCCCCCCCCCCCCCCCCCCC)OC(=O)CCCCCCCCCCCCCCCCCCCCCCC	1029.7549999999983	22.446100000000012	6	0	62	0
[381137.25]	0.25733510868399234	OC[C@H](O)[C@@H](O)[C@H](O)c1cncc(C[C@@H](O)[C@@H](O)CO)n1	304.29900000000004	-3.5193	9	7	8	1
[2741.5947]	0.2288751447852227	O=c1c(O)c(-c2ccc(O)cc2)oc2cc(O[C@H]3O[C@@H](CO)[C@@H](O)[C@H](O)[C@@H]3O)c(O)c(O)c12	464.3790000000002	-0.5389000000000004	12	8	4	3
[32039.488]	0.564443871335669	CO[C@](C)(COC(=O)/C=C/c1ccc(O)c(OC)c1)c1ccc(OC)cc1	372.4170000000001	3.5276000000000023	6	1	8	2
[17368.906]	0.49364923668039234	Cc1ccc(-n2c(SCC(=O)Nc3cccc(F)c3)nc3c(=O)[nH]cnc32)cc1	409.44600000000014	3.2871200000000007	5	2	5	4
[9027.384]	0.4200825425282598	CC(=O)OC[C@@H]1O[C@H](Oc2ccc(C(C)(C)C)c3cc(=O)oc(-c4ccccc4)c3c2=O)[C@@H](O)[C@@H](O)[C@@H]1O	526.5380000000002	1.8672	10	3	5	3
[80747128.]	0.5752775483859491	Nc1c(C(=O)O)ccc(Cl)c1N	186.59799999999996	1.2026000000000001	4	3	1	1
[601.2376]	0.3449275965109726	O=C(O)CCC/C=C/C[C@H]1[C@@H](O)C[C@H](O)[C@@H]1/C=C/[C@@H](O)CCc1ccccc1	388.5040000000002	3.0954000000000015	5	4	11	1
[596.6452]	0.5318591536944357	CC(C)=CCC/C(C)=C/CC/C(C)=C/Cc1c(C)cccc1O	312.49699999999996	6.662320000000007	1	1	8	1
[317753.78]	0.5975125983842962	Cn1nc(C#Cc2cccc(Cl)c2)c2ccccc2c1=O	294.74100000000004	2.9867000000000017	2	0	0	3
[3405343.5]	0.026278488254341287	CCCCC/C=C\C/C=C\C/C=C\C/C=C\CCCC(=O)OC[C@H](COC(=O)CCCCCCC/C=C\CCCCCC)OC(=O)CCCCCCCCC/C=C\CCCC	851.3509999999993	16.644899999999964	6	0	45	0
[32027.45]	0.550710672684521	CC(=O)CCc1ccc(O[C@@H]2O[C@@H](CO)[C@@H](O)[C@@H](O)[C@@H]2O)cc1	326.345	-0.6131000000000004	7	4	6	1
[7.022985]	0.4637015238644993	CC[C@H](C)C(=O)O[C@@H]1C[C@H](C)C=C2C=C[C@H](C)[C@H](CC[C@H](O)C[C@H](O)CC(=O)O)[C@H]21	422.56200000000024	3.715600000000002	6	3	10	0
[905.7005]	0.20843019127565515	CC(C)=CCC/C(C)=C/CC/C(C)=C/CC/C(C)=C/CO[P@@](=O)(O)OP(=O)(O)O	450.44900000000007	6.3584000000000085	7	3	14	0
[12054709.]	0.2989599327629596	C[C@H]1C(=O)O[C@@H]2C[C@@]1(C)[C@@H]1C(=O)[C@@]3(O)O[C@@]14[C@@]2(C)OC(=O)[C@@]4(O)CC[C@@H]1[C@@H]3[C@@H](O)C=C2CC=CC(=O)[C@]21C	528.5540000000003	0.5098	10	3	0	0
[170604.11]	0.24325846760776557	OC[C@@H]1O[C@@H](O[C@H]2[C@@H](O)[C@H](O)[C@@H](O)O[C@H]2CO)[C@@H](O)[C@H](O)[C@@H]1O	342.297	-5.397199999999993	11	8	4	0
[119153.805]	0.7160810653627495	N#CC1=C(N)Oc2c(c(=O)[nH]c3ccccc23)[C@H]1c1ccc(F)cc1	333.32200000000006	2.8853800000000014	4	2	1	3
[30783426.]	0.8232461293917813	COc1cccc(C(=O)N2CCc3ccccc32)c1	253.30099999999996	2.8981000000000012	2	0	2	2
[4042.2888]	0.6895999106005528	C=C1CC[C@@H](O)[C@]2(C)CC[C@@H](C(C)(C)O)C[C@@H]12	238.37099999999995	2.8908000000000014	2	2	1	0
[4108.1978]	0.6165146435672215	C=C1CC[C@H]2[C@@](C)(CCC[C@@]2(C)C(=O)O)[C@@H]1/C=C/C(=O)O	292.375	3.4907000000000012	4	2	3	0
[7.022985]	0.4637015238644993	CC[C@@H](C)C(=O)O[C@H]1C[C@@H](C)C=C2C=C[C@H](C)[C@H](CC[C@@H](O)C[C@H](O)CC(=O)O)[C@H]21	422.56200000000024	3.715600000000002	6	3	10	0
[4669.2705]	0.45935246759985376	COc1ccc(-c2coc3cc(O[C@@H]4O[C@H](CO)[C@@H](O)[C@@H](O)[C@@H]4O)ccc3c2=O)cc1	430.4090000000001	0.6472999999999999	9	4	5	3
[42478.957]	0.5971718669970609	CC(=O)N[C@H](Cc1ccc(O)cc1)C(=O)NCCc1c[nH]cn1	316.361	0.5213999999999991	4	4	7	2
[216.66713]	0.13807693992310988	O=C(/C=C/c1ccc(O)cc1)OC[C@H]1O[C@@H](Oc2cc(O)c3c(=O)cc(-c4ccc(O)cc4)oc3c2)[C@@H](O)[C@H](O)[C@@H]1O	578.5260000000004	2.0197999999999996	12	6	7	4
[2.0182074e+08]	0.663068707158894	Cc1cccc(C(=O)N2CCCC2)c1	189.25799999999995	2.23102	1	0	1	1
[94.641716]	0.07694362933288175	COC(=O)C1=CO[C@H](O[C@@H]2O[C@H](CO)[C@@H](O)[C@H](O)[C@H]2O)/C(=C/COC(C)=O)[C@@H]1CC(=O)OCCc1ccc(O)c(O)c1	598.5540000000005	-1.0909999999999984	15	6	11	1
[1952065.9]	0.7069710161021157	Cn1c(=O)c2c(nc(NC(=O)NCc3ccccc3F)n2C)n(C)c1=O	360.3490000000001	0.43149999999999933	4	2	3	3
[400287.22]	0.49261058187797496	N[C@@H](CCC(=O)N[C@H](CSCc1ccccc1)C(=O)O)C(=O)O	340.40100000000007	0.6812999999999999	7	4	10	1
[1014441.06]	0.6779232242603969	CCN(CC)CCOC(=O)Cc1ccccc1	235.327	2.1140999999999996	3	0	7	1
[93769.95]	0.7621060048757331	CO[C@H]1C[C@H](CC(=O)O[C@@H]2Cc3cc(O)c(OC)c(O)c3C2=O)O1	338.31200000000007	0.9084999999999999	8	2	5	1
[57517.508]	0.6578164505015718	Fc1ccc(-c2ccccc2)c(Cl)c1	206.647	4.1461000000000015	0	0	1	2
[7.445098e+09]	0.02614137144131923	CCCCCCCC/C=C\CCCCCCCCCCCCCC(=O)OC[C@H](COC(=O)CCCCCCCCCCCCCCCCC)OC(=O)CCCCCCCCCCCCCCCCCCC	1001.7009999999984	21.665900000000008	6	0	60	0
[5.4606675e+08]	0.048012520595949036	CCCCCCCCCCCCCCCCCCCCCCCCCCCCCOC(=O)CCCCCCCCCCCCCCC	663.2129999999999	16.563499999999962	2	0	42	0
[7182760.]	0.6564188226840643	NCCCCNC(=O)C1CCCCC1	198.30999999999992	1.4217999999999995	2	2	5	0
[895715.06]	0.4184782617361875	CC(C)(O)[C@H]1CC(=O)[C@]2(C)[C@@H](CC[C@]3(C)[C@H](c4ccoc4)OC(=O)[C@H]4O[C@@]423)[C@@]1(C)[C@@H](O)CC(=O)O	490.54900000000026	2.6395	9	3	5	1
[661.3254]	0.1619685018389435	COc1ccc(-c2cc(=O)c3c(O)cc(O)c([C@H]4O[C@@H](CO)[C@@H](O)[C@@H](O)[C@@H]4O[C@@H]4O[C@@H](C)[C@@H](O)[C@@H](O)[C@@H]4O)c3o2)cc1O	608.5490000000003	-1.0479	15	9	6	3
[2.537611e+08]	0.21897503616071895	N[C@@H]1N[C@H](O)[C@@H](O)[C@H](O)[C@@H]1O	164.161	-3.7244999999999995	6	6	0	0
[21209.064]	0.6426923635775773	C=CC(C)(C)c1ccc(OC)cc1	176.259	3.158800000000002	1	0	3	1
[979929.3]	0.7084125856463694	O=C1NC(=O)/C(=C/c2ccc(O)cc2)S1	221.237	1.7160999999999997	4	2	1	1
[922529.56]	0.6745827124431855	NCCCCCCNC(=O)Cc1ccccc1	234.34300000000002	1.8643999999999998	2	2	8	1
[785.8977]	0.42250219566818403	C[C@@H]1O[C@@H](Oc2ccc(-c3coc4cc(O)cc(O)c4c3=O)cc2)[C@@H](O)[C@@H](O)[C@@H]1O	416.38200000000006	1.0774999999999995	9	5	3	3
[20652472.]	0.35932272605257415	O=C1O[C@@H](CO[C@@H]2OC[C@@H](O)[C@@H](O)[C@@H]2O)C(O)=C1O	278.213	-2.3049999999999984	9	5	3	0
[911.9557]	0.22505804044823405	CCC[C@@H](CCC[C@@H](O)CCC)OC(=O)CC(=O)O[C@H](CC(=O)O)C[N+](C)(C)C	418.5510000000002	2.5124000000000004	7	2	16	0
[86570384.]	0.61249459902073	CN1C[C@H](CN2CCOCC2)CC1	184.28299999999996	0.2703	3	0	2	0
[119022.98]	0.3414059763562225	C=CC(=C)CC[C@H]1O[C@@H](OC(C)=O)[C@@H](OC(C)=O)[C@@H](OC(C)=O)[C@@H]1OC(C)=O	398.40800000000013	1.5918999999999999	9	0	8	0
[144935.17]	0.2634277222406427	C[C@@H]1O[C@@H](O)[C@@H](O[C@H]2O[C@@H](C(=O)O)[C@@H](O)[C@@H](O)[C@H]2O)[C@@H](O)[C@H]1O	340.281	-4.277299999999997	11	7	3	0
[9688745.]	0.026196732701738407	CCCCC/C=C\C/C=C\C/C=C\C/C=C\CCCCCC(=O)OC[C@H](COC(=O)CCCCCCC/C=C\CCCCCC)OC(=O)CCCCCCCCCCCCCCCC	895.4479999999991	18.039199999999976	6	0	49	0
[2.6801204e+13]	0.6442877873373489	C[C@H]1[C@H](O)CC[C@@H]2CC(=O)CC[C@]21C	196.28999999999996	2.1527000000000003	2	1	0	0
[1995187.2]	0.4232873423968534	C=C1[C@H]2CC[C@@H]3[C@@](C2)([C@@H]1O)[C@]1(O)OC[C@]32CC[C@H](O)[C@@](C)(CO)[C@H]2[C@@H]1O	366.45400000000006	0.1690000000000001	6	5	1	0
[1692081.]	0.6912307517236694	CCN(CC)CCOCCNC(=O)c1ccccc1	264.36899999999997	1.774799999999999	3	1	9	1
[1624125.1]	0.7524749414359678	CC(C)CN(C)C(=O)Nc1ccc(NC(=O)CN2CCC(N(C)C)CC2)cc1	389.5440000000002	2.7708000000000004	4	2	7	1
[10231304.]	0.026196732701738407	CCCCCCCC/C=C\C/C=C\C/C=C\CCCC(=O)OC[C@H](COC(=O)CCCCCCC/C=C\CCCCCCCC)OC(=O)CCCCCCCCC/C=C\CCCCC	895.4479999999992	18.039199999999976	6	0	49	0
[15102.937]	0.48380992362118713	C[C@H]1C[C@H]2OC(=O)[C@@H](C)[C@H]2CC=C1CCOC(=O)/C=C/c1ccc(O)cc1	370.445	3.8727000000000027	5	1	5	1
[843650.44]	0.5079626661229091	C=C1[C@H]2CC[C@H]3[C@@]45CO[C@](O)([C@@H](OC(C)=O)[C@@H]4C(C)(C)CC[C@@H]5O)[C@]3(C2)[C@@H]1OC(C)=O	434.5290000000003	2.3382000000000005	7	2	2	0
[575049.7]	0.7558336995590037	CC(C)(C)CC(=O)N1CCC[C@H]1C(=O)O	213.277	1.4982000000000002	3	1	2	0
[234059.1]	0.5023565248133574	CCC[C@@H]1CC(=O)O1	114.14399999999999	1.1019999999999999	2	0	2	0
[8110.15]	0.07146212484079494	O=S(=O)(O)O/N=C(\CCCCS)S[C@@H]1O[C@H](CO)[C@@H](O)[C@H](O)[C@@H]1O	407.48800000000006	-1.2475000000000003	10	6	8	0
[2.9747988e+09]	0.5908907457799354	Nc1nnc2ccccc2n1	146.15299999999996	0.607	4	1	0	2
[1141319.6]	0.573293247532992	O=C(O)CCCCCCC(=O)O	174.196	1.4962000000000002	4	2	7	0
[1573.1594]	0.47235698908640045	O=C1C[C@H](c2ccc(O)cc2)Oc2cc(O[C@H]3O[C@@H](CO)[C@@H](O)[C@H](O)[C@@H]3O)ccc21	418.3980000000001	0.2773999999999998	9	5	4	2
[3603.4558]	0.08402657249312091	C=CCCCC/C(=N\OS(=O)(=O)O)S[C@@H]1O[C@@H](CO)[C@@H](O)[C@@H](O)[C@@H]1O	401.4590000000001	-0.6012000000000002	10	5	9	0
[54353.9]	0.7049904750973729	COc1ccc2c(c1)C(=O)c1cc(O)cc(O)c1C2=O	270.24	1.8818000000000006	5	2	1	3
[1709.0063]	0.1408096426001528	OCC1=C[C@@H](N[C@@H]2[C@H](O)[C@@H](O)[C@@H](O[C@H]3O[C@@H](CO)[C@@H](O)[C@H](O)[C@@H]3O)[C@@H](CO)[C@@H]2O)[C@@H](O)[C@@H](O)[C@@H]1O	513.4930000000002	-7.781899999999988	15	13	7	0
[2066.041]	0.13980264880280996	COc1cc(-c2oc3cc(O)cc(O)c3c(=O)c2O[C@@H]2O[C@@H](CO[C@@H]3O[C@@H]([C@@H](C)O)[C@@H](O)[C@@H]3O)[C@@H](O)[C@@H](O)[C@@H]2O)ccc1O	624.5480000000003	-1.3841000000000003	16	9	8	3
[89705.76]	0.06237685673407261	CCCCCCCCCCCC[C@H](O)[C@H]1CC[C@H]([C@@H](O)CC[C@@H](O)CCCCCCC[C@@H](O)CC2=C[C@@H](C)OC2=O)O1	596.8900000000004	7.06130000000001	7	4	26	0
[171543.69]	0.7961082523943985	CN(C)CCOc1ccc(-c2ccccc2)cc1	241.334	3.2940000000000023	2	0	5	2
[5008.813]	0.21725375164829927	C=C(C)[C@H]1CC[C@]2(COC(=O)/C=C/c3ccccc3)CC[C@]3(C)[C@H](CC[C@@H]4[C@]5(C)CC[C@H](O)C(C)(C)[C@@H]5CC[C@]43C)[C@H]12	572.8740000000003	9.261500000000002	3	1	5	1
[251.77237]	0.2465547063119637	O=c1cc(-c2ccc(O)c(O)c2)oc2cc(O)c([C@@H]3O[C@@H](CO)[C@@H](O)[C@@H](O)[C@@H]3O)c(O)c12	448.3800000000001	-0.20270000000000032	11	8	3	3
[77565968.]	0.1658083884516871	SCCCCCCCCCCCCCCCCCCCCCC	342.67700000000013	8.738100000000003	0	1	20	0
[803.2598]	0.4308250629303501	COc1ccc([C@H]2CC(=O)c3c(O)cc(O[C@H]4O[C@@H](CO)[C@@H](O)[C@@H](O)[C@@H]4O)cc3O2)cc1	448.4240000000001	0.28599999999999937	10	5	5	2
[1.2644033e+08]	0.026177329083925664	CCCCCC/C=C\CCCCCCCC(=O)OC[C@H](COC(=O)CCCCCCC/C=C\CCCCCCCC)OC(=O)CCCCCCCCCCC/C=C\CCCCCCCC	913.5069999999989	18.877299999999984	6	0	52	0
[457682.4]	0.613067905391934	COc1ccc(CCNC(=O)CCCCCN2CCCCC2)cc1OC	362.5140000000002	3.408800000000002	4	1	11	1
[24466.58]	0.8146536975842484	Cc1c(O)ccc2c1CC[C@H](c1ccc(O)cc1)C2	254.32899999999998	3.678720000000002	2	2	1	2
[9760.92]	0.0170921801299426	CCCCCCCC/C=C\CCCCCCCC(=O)OC[C@H](CO[P@](=O)(O)O[C@@H]1[C@@H](O)[C@@H](O)[C@H](O)[C@H]1O)OC(=O)CCCCCCCCCCCCCCCCC	835.1099999999991	9.699800000000005	12	5	39	0
[877.8325]	0.27556875596998526	CC(=O)OCC1=CO[C@H](OC(=O)[C@@H](C)CC)[C@@H]2C1=C[C@@H](OC(=O)CC(C)(C)OC(C)=O)[C@]21CO1	480.51000000000033	2.3478000000000003	10	0	9	0
[1304950.2]	0.5761279360207752	COC(=O)/C=C/c1ccc(OC)c(OC)c1	222.23999999999995	1.89	4	0	4	1
[280755.5]	0.5239695519611228	CC[C@@H](S)[C@H](C)SSC	182.379	3.094500000000002	2	1	4	0
[17219030.]	0.8626679191144596	CCCN[C@]1(c2ccccc2)CCCCC1=O	231.3389999999999	3.0246000000000013	2	1	4	1
[180138.36]	0.803659317292583	OC[C@H](c1ccccc1)c1ccccc1	198.265	2.8108000000000004	1	1	3	2
[37811.41]	0.4374921639853997	O=C(O)CCCc1ccccc1O[C@@H]1O[C@@H](CO)[C@@H](O)[C@H](O)[C@@H]1O	342.344	-0.7274000000000003	8	5	7	1
[17769.508]	0.3387810600787078	CC(=O)O[C@H]1CC[C@@]2(C)[C@@H](CC[C@@]3(C)[C@@H]2CC=C2[C@@H]4[C@@](C)(O)CC[C@@]4(C)CC[C@]23C)C1(C)C	456.71100000000035	7.07440000000001	3	1	1	0
[164288.67]	0.48654288458464334	C=C(C)[C@@H]1CC[C@]2(C)CCC(=O)C(=C)C[C@@H]2C1	232.36699999999993	4.294300000000003	1	0	1	0
[595194.4]	0.23411806646122416	OC[C@H](O)[C@@H](O)[C@H](O)c1cnc([C@@H](O)[C@H](O)[C@H](O)CO)cn1	320.29800000000006	-4.028399999999999	10	8	8	1
[178.75006]	0.11995692421260705	O=C(/C=C/c1ccc(O)cc1)OC[C@H]1O[C@@H](Oc2c(-c3ccc(O)cc3)oc3cc(O)cc(O)c3c2=O)[C@@H](O)[C@H](O)[C@@H]1O	594.5250000000004	1.7253999999999994	13	7	7	4
[952295.]	0.7535585749109333	Nc1ccc(-c2ccc(C(=O)O)cc2)cc1	213.23600000000002	2.6340000000000003	3	2	2	2
[411382.78]	0.5920114545340103	C[N+](C)(C)CCCCNC(=O)c1ccccc1	235.35100000000003	1.9027999999999994	1	1	6	1
[2.2006059e+08]	0.026145397892731695	CCCCCC/C=C\C/C=C\CCCCCCCC(=O)OC[C@@H](COC(=O)CCCCCCCCCCCCCCCCCCC)OC(=O)CCCCCCCCCCC/C=C\CCCCCCCC	983.6419999999986	20.8278	6	0	57	0
[4295973.]	0.9093136336906902	CCCC(=O)N1CCc2[nH]c3ccccc3c(=O)c2C1	270.33200000000005	2.2129000000000003	2	1	2	2
[495532.44]	0.8794436484276933	NCc1ccc(Oc2ccc(Cl)cc2)cc1	233.698	3.591000000000002	2	1	3	2
[1795352.5]	0.7051258511792675	NC(=O)[C@H](O)CCc1ccccc1	179.21900000000002	0.4653999999999995	2	2	4	1
[1842617.5]	0.027134495756940658	CC/C=C\C/C=C\C/C=C\C/C=C\CCCCC(=O)O[C@@H](COC(=O)CCC/C=C\C/C=C\C/C=C\C/C=C\CCCCC)COC(=O)CCCCCCC	763.1569999999996	13.856299999999973	6	0	37	0
[303.96478]	0.1082872235284376	CC(C)=CCC[C@@H](C)CCCC[C@@H](C)CCC[C@@H](C)CCC[C@@H](C)CCOP(=O)(O)O	460.68000000000023	8.677600000000002	4	2	20	0
[42297.125]	0.7436720595058474	CC(C)C(=O)Cc1c(OC[C@@H](O)C(C)(C)O)ccc2ccc(=O)oc12	348.3950000000001	2.0712	6	2	7	2
[6993564.5]	0.037375090619210065	CCCCCCCCCCCCCCCCCCCCCCCCCCCOC(=O)CCCC/C=C\C/C=C\C/C=C\CCCCC	657.1650000000001	15.891499999999958	2	0	39	0
[643.79663]	0.3876279878284962	COc1cc(O)c2c(c1)O[C@@H](c1ccc(OC)c(O[C@@H]3O[C@@H](CO)[C@@H](O)[C@@H](O)[C@@H]3O)c1)CC2=O	478.4500000000002	0.2945999999999991	11	5	6	2
[28130.69]	0.4303223256528287	CC(=O)N[C@H]1[C@H](OCCc2ccccc2)O[C@H](COC(C)=O)[C@@H](OC(C)=O)[C@@H]1OC(C)=O	451.47200000000026	0.9017999999999997	9	1	9	1
[3.8807104e+08]	0.26647352037742006	N=[N+]=CC(=O)C[C@@H](N)C(=O)O	158.137	-1.3325299999999993	4	3	4	0
[59159072.]	0.026196732701738407	CC/C=C\C/C=C\C/C=C\C/C=C\C/C=C\CCCC(=O)OC[C@@H](COC(=O)CCCCCCCCCCCCCCCCCCCCC)OC(=O)CCCCCCCCCCCC	895.447999999999	18.039199999999976	6	0	49	0
[17101592.]	0.8047468514889748	O=C(O)c1ccccc1-c1ccccc1	198.221	3.051800000000001	2	1	2	2
[8.3640294e+09]	0.02614137144131923	CCCCCCCC/C=C\CCCCCCCC(=O)OC[C@H](COC(=O)CCCCCCCCCCCCCCCCCCCCC)OC(=O)CCCCCCCCCCCCCCCCCCCCC	1001.7009999999984	21.665900000000008	6	0	60	0
[60262.133]	0.3825496862530514	CC1(C)CC[C@]2(C(=O)O)CC[C@]3(C)C(=CC[C@@H]4[C@@]5(C)C[C@@H](O)[C@@H](O)[C@@](C)(C(=O)O)[C@@H]5CC[C@]43C)[C@@H]2C1	502.6920000000003	5.269100000000005	6	4	2	0
[12725173.]	0.6969384886852025	Oc1ccccc1-c1ccccc1	170.211	3.0592000000000015	1	1	1	2
[34223.67]	0.1457554685387555	C[C@@H]1CC[C@]2(C(=O)O)CC[C@@]3(C)C(=CC[C@@H]4[C@@]5(C)C[C@@H](O)[C@@H](O)[C@@](C)(COC(=O)/C=C/c6ccc(O)cc6)[C@@H]5CC[C@]43C)[C@@H]2[C@@]1(C)O	650.8530000000001	6.117500000000009	8	5	5	1
[1.02125e+09]	0.6202843417024221	O=[N+]([O-])c1ccc(Oc2ccc([N+](=O)[O-])cc2)cc1	260.205	3.295300000000002	5	0	4	2
[48.05966]	0.14813065474468828	O=C(O)c1cc(O)c2c(c1)[C@](O)([C@@H]1O[C@@H](CO)[C@@H](O)[C@@H](O)[C@@H]1O)c1cccc(O[C@H]3O[C@@H](CO)[C@@H](O)[C@H](O)[C@@H]3O)c1C2=O	610.5210000000003	-4.1081999999999965	16	11	6	2
[1.2388601e+08]	0.49116998683506796	O=[N+]([O-])c1cccc2ccccc12	173.171	2.748000000000001	2	0	1	2
[4058.5784]	0.17203488683735801	CC(=O)OC[C@@]12CCC(C)=C[C@H]1O[C@@H]1[C@@H](O)[C@@H](O[C@@H]3O[C@@H](CO)[C@@H](O)[C@@H](O)[C@@H]3O)[C@@]2(C)[C@@]12CO2	486.5140000000003	-1.6216999999999961	11	5	5	0
[44236.086]	0.36420690663315575	C=C(C)[C@@H]1CC[C@]2(CO)CC[C@@]3(C)[C@@H](CC[C@@H]4[C@]3(C)CC[C@H]3C(C)(C)[C@@H](O)[C@H](O)[C@@H](O)CC[C@@]34C)[C@H]12	502.7800000000003	5.719000000000008	4	4	2	0
[10248765.]	0.026196732701738407	CCCCC/C=C\C/C=C\C/C=C\C/C=C\CCCCCC(=O)OC[C@H](COC(=O)CCCCCCCCCCCCCCCCCCC)OC(=O)CCCCCCC/C=C\CCC	895.4479999999991	18.039199999999976	6	0	49	0
[4296178.]	0.4817389151282142	O=C(CCCCCCc1ccccc1)c1ccccc1	266.38400000000007	5.062500000000004	1	0	8	2
[8955856.]	0.7162483519398133	C=C1[C@@H]2CC[C@H](C2)[C@@]1(C)CC/C=C(/C)CO	220.35599999999997	3.6976000000000027	1	1	4	0
[445744.22]	0.39210006865861946	N=C(N)c1ccc(O)cc1	136.15399999999997	0.6762700000000004	2	3	1	1
[323.44308]	0.12411596179132374	C[C@H]1O[C@@H](OC[C@@H]2O[C@@H](Oc3cc4c(O)cc(O)cc4[o+]c3-c3ccc(O)c(O)c3)[C@@H](O)[C@@H](O)[C@@H]2O)[C@@H](O)[C@@H](O)[C@@H]1O	595.5300000000004	-0.7662000000000004	15	10	6	3
[887878.75]	0.8694612683225502	COc1ccc2c(c1)O[C@H]1c3ccc(OC)c(OC)c3OC[C@H]21	314.3370000000001	3.3221000000000016	5	0	3	2
[40730.316]	0.44294368081025215	O=C(O)CCc1ccccc1O[C@@H]1O[C@H](CO)[C@@H](O)[C@H](O)[C@@H]1O	328.317	-1.1175000000000004	8	5	6	1
[3766.0312]	0.7479662083693233	CC(C)C1=CC2=CC[C@@H]3[C@@](C)(CO)CCC[C@]3(C)[C@H]2CC1	288.47499999999997	5.113900000000005	1	1	2	0
[643.79663]	0.3876279878284962	COc1cc(O)c2c(c1)O[C@@H](c1ccc(OC)c(O[C@H]3O[C@@H](CO)[C@@H](O)[C@@H](O)[C@H]3O)c1)CC2=O	478.4500000000002	0.2945999999999991	11	5	6	2
[19240386.]	0.7748243673766861	C[C@@]12CCC[C@@](C)(C(=O)O)[C@@H]1CC[C@]13C[C@@H]4[C@@H](C[C@@H]21)[C@@]4(C)[C@H]3O	318.457	3.7007000000000034	3	2	1	0
[30938348.]	0.026196732701738407	CC/C=C\C/C=C\C/C=C\C/C=C\C/C=C\CCCCCC(=O)OC[C@H](COC(=O)CCCCCCCCCCCCCCCCCCCCCCC)OC(=O)CCCCCCCC	895.447999999999	18.039199999999976	6	0	49	0
[1679944.6]	0.7367489042021964	N#CC1=C(N)Oc2c(ccc3ccccc32)[C@H]1c1ccccc1	298.345	4.057980000000002	3	1	1	3
[864934.6]	0.6871209269489178	CCC[C@H](C)OC(=O)CCc1ccccc1	220.31199999999998	3.3510000000000018	2	0	6	1
[114.30852]	0.12997984556828732	O=c1cc(-c2ccc(O)c(O)c2)oc2cc(O)c([C@@H]3O[C@H](CO)[C@H](O)[C@H](O)[C@H]3O[C@H]3O[C@@H](CO)[C@@H](O)[C@H](O)[C@@H]3O)c(O)c12	610.5210000000003	-2.3785000000000003	16	11	6	3
[8200928.]	0.5607658816840216	O=[N+]([O-])c1ccc(CC2CCCC2)cc1	205.25699999999995	3.3275000000000023	2	0	3	1
[17769.508]	0.3387810600787078	CC(=O)O[C@@H]1CC[C@@]2(C)[C@H](CC[C@]3(C)[C@@H]2CC=C2[C@@H]4[C@@](C)(O)CC[C@@]4(C)CC[C@]23C)C1(C)C	456.71100000000035	7.07440000000001	3	1	1	0
[55735.062]	0.7838935975928305	C[C@](O)(CO)[C@H]1Cc2c(ccc3ccc(=O)oc23)O1	262.261	0.8397999999999998	5	2	2	2
[275.5902]	0.44026671859524713	C=CCOC(=O)C1=C(C)NC2=C(C(=O)C[C@@H](c3ccc(Cl)cc3)C2)[C@H]1c1ccc(O)c(OC)c1	479.9600000000002	5.145000000000005	6	2	6	2
[3758.8154]	0.45535847615811087	CC1(C)CCC[C@](C)([C@@H]2CC[C@]3(C)[C@@H]2[C@H](O)C[C@@H]2[C@]4(C)CC[C@H](O)C(C)(C)[C@@H]4CC[C@]23C)O1	460.74300000000034	6.7410000000000085	3	2	1	0
[10040.261]	0.6668852503544092	CC[C@@H](C)C(=O)c1c(O)cc(O)cc1O	210.22899999999998	2.0322	4	3	3	1
[694062.56]	0.7872826382134601	CNCCC[C@]1(c2ccccc2)SC(C)(C)c2ccccc21	311.494	4.911700000000004	2	1	5	2
[2319.2344]	0.7353973526692718	C=C1CC[C@H]2[C@@](C)(CO)CCC[C@@]2(C)[C@H]1CC/C(C)=C/CO	306.48999999999995	4.476400000000005	2	2	5	0
[1656.2798]	0.32420209883172924	CC(C)CC(=O)C1=C(O)[C@@](O)(C(=O)C[C@@H]2OC2(C)C)[C@@H](C[C@@H](O)C(C)(C)O)C1=O	412.47900000000016	1.0022	8	4	9	0
[978601.2]	0.5261419210672248	OC[C@@H]1O[C@@H](OCc2ccoc2)[C@@H](O)[C@@H](O)[C@@H]1O	260.242	-1.4039000000000006	7	4	4	1
[596939.5]	0.39609959972478115	O=C(O)CCCCCCCCCCCCCCCCO	286.4559999999999	4.914800000000006	3	2	16	0
[2725810.8]	0.12360063077668726	C/C(=C\CCCCCCCCCCCCCCCCCCCCCCCO)CO	410.7270000000003	8.499500000000003	2	2	24	0
[10386.948]	0.21235588147743373	O=C(/C=C/c1ccc(O)cc1)O[C@H]1O[C@@H](COS(=O)(=O)O)[C@@H](O)[C@@H](O)[C@@H]1O	406.36500000000007	-1.4244	11	5	6	1
[37638.36]	0.9236078890041874	C[C@H](C(=O)O)c1ccc(-c2ccc(F)cc2F)cc1F	280.24499999999995	3.9590000000000023	2	1	3	2
[59722880.]	0.5346401235008617	Oc1c(Cl)c(Cl)c(Cl)c(Cl)c1Cl	266.33799999999997	4.6592	1	1	0	1
[3561.6953]	0.42072234296543964	C=C(C)[C@H]1CC[C@@]2(C)CC[C@@]3(C)[C@@H](CC[C@H]4[C@@]5(C)CC[C@H](O)C(C)(C)[C@@H]5CC[C@@]43C)[C@H]12	426.72900000000027	8.02480000000001	1	1	1	0
[2.0701072e+08]	0.31405011179965275	C[C@H]1C(=O)O[C@@H]2C[C@@]34[C@H]5OC(=O)[C@]3(O[C@@H]3OC(=O)[C@@H](O)[C@]34[C@H](C(C)(C)C)[C@@H]5O)[C@@]12O	424.4020000000001	-1.3694999999999982	10	3	0	0
[6664.1245]	0.7866710552321666	COc1cc(O)c2c(c1)O[C@@H](c1ccc(OC)c(O)c1)[C@@H](O)C2=O	332.30800000000005	1.7922999999999996	7	3	3	2
[1428145.6]	0.7186531093879032	CCC[C@@H](CC)OC(=O)c1cc(C)cc(C)c1	234.339	4.038940000000004	2	0	5	1
[24641892.]	0.6959250795732737	COCCn1c(=O)c2ccccc21	177.203	1.2932000000000003	2	0	3	1
[7.689181e+08]	0.6763130924573503	COc1ccc(CN(C)C)cc1	165.23600000000002	1.7568	2	0	3	1
[2731681.2]	0.6787546045049965	COc1ccc(OC)c2c(=O)c3cccc(C)c3n(C)c12	283.327	3.0173200000000016	3	0	2	3
[2274.0957]	0.11391390039452433	O=S(=O)(O)O/N=C(\CCCCc1ccccc1)S[C@@H]1O[C@H](CO)[C@@H](O)[C@H](O)[C@@H]1O	451.51900000000006	0.06540000000000007	10	5	9	1
[57856.227]	0.6084425872296333	CC(C)(O)[C@@H]1CC=C(C=O)C1	154.20899999999997	1.2926	2	1	2	0
[50227.93]	0.8349396140778893	O=C(O)/C=C/c1cccc(-c2ccc(F)cc2)c1	242.249	3.5905000000000022	2	1	3	2
[429948.3]	0.36617803179028435	C=CCSS[C@@H](CC)[S@@](=O)CCC	238.44299999999996	3.4486000000000017	3	0	8	0
[3980.0745]	0.3925191674779592	COc1ccc(-c2oc3cc(O[C@@H]4O[C@H](C)[C@@H](O)[C@@H](O)[C@@H]4O)c(O)cc3c(=O)c2O)cc1	446.40800000000013	1.0860999999999994	10	5	4	3
[262564.6]	0.7530785593818047	Cc1ccc(C(=O)OCCN2CCCCC2)o1	237.29899999999992	2.23072	4	0	4	1
[1536.7963]	0.30188822108276814	COc1cc(O)cc2oc(-c3ccc(O)c(O)c3)c(O[C@@H]3O[C@@H](C)[C@@H](O)[C@@H](O)[C@@H]3O)c(=O)c12	462.4070000000002	0.7916999999999998	11	6	4	3
[1.0508135e+08]	0.6662814508252086	O=C(c1ccccc1)N1CCOCC1	191.22999999999993	1.159	2	0	1	1
[39478708.]	0.7708113348214278	CN[C@H]1CO[C@](C)(c2ccccc2)O1	193.246	1.4515999999999998	3	1	2	1
[3459.0369]	0.8874343900434254	COc1cc(O)c2c(c1)O[C@H](c1ccc(O)cc1)CC2=O	286.2830000000001	2.8129	5	2	2	2
[72385.77]	0.3625120259339125	C=C1C(=O)O[C@H]2/C=C(/C)CC/C=C(/C)CC[C@@H]12	232.32299999999992	3.5508000000000024	2	0	0	0
[888722.44]	0.5715402678084607	CC(=O)O[C@@H]1C[C@@H]2CC[C@@H](C1)N2C	183.251	1.1746999999999999	3	0	1	0
[159316.36]	0.6908023157090271	Cc1[nH]c2ccccc2c1CCNC(=O)c1ccc(C)c(O)c1	308.381	3.4628400000000017	2	3	4	3
[12767938.]	0.46004223526700405	O=c1ccc2c(ccc3cccc(O)c32)o1	212.204	2.651800000000001	3	1	0	3
[67538.35]	0.47358117653768045	CC(C)C1=C2[C@@H]3CC=C4[C@@H]5[C@@H](O[C@@H]6OC[C@@](O)([C@@H]4O)[C@@H](O)[C@]65O)[C@@]3(C)CC[C@@]2(C)CC1	432.5570000000003	2.0543999999999993	6	4	1	0
[29594026.]	0.03454039021551884	CCCCC/C=C\C/C=C\C/C=C\C/C=C\C/C=C\CCC(=O)OC[C@H](COC(=O)CCCCCCCCCCCCCCCCCCCCCCC)OCCCCCCCCCCCCC	937.5729999999986	20.072999999999993	5	0	54	0
[2791915.5]	0.710737706544413	Cc1ccc(NC(=O)CSc2nc3c(=O)[nH]cnc3n2C)cc1	329.38500000000005	1.6958199999999999	5	2	4	3
[37459764.]	0.8232461293917813	COc1ccc(C(=O)N2CCc3ccccc32)cc1	253.301	2.8981000000000012	2	0	2	2
[17193202.]	0.16092811084915026	CC(C)CCCCCCCCCCCCCCCCCCCCCCCCO	396.74400000000026	9.606999999999998	1	1	24	0
[13749249.]	0.026196732701738407	CCCCC/C=C\C/C=C\C/C=C\C/C=C\CCCC(=O)OC[C@H](COC(=O)CCCCCCCCCCCCCCCCCCC)OC(=O)CCCCCCCCC/C=C\CCC	895.4479999999991	18.039199999999976	6	0	49	0
[27940.86]	0.3134454856631923	CC(=O)O[C@@H]1CC[C@@]2(C)[C@H](CC[C@]3(C)[C@@H]2CC[C@@H]2[C@@H]4[C@H](C)C(C)=CC[C@@]4(C)CC[C@@]23C)[C@@]1(C)C(=O)O	498.7480000000004	7.660300000000008	4	1	2	0
[131.25536]	0.08396452121183988	O=C(/C=C/c1ccc(O)c(O)c1)OC[C@H]1O[C@@H](Oc2c(-c3ccc(O)cc3)oc3cc(O)cc(O)c3c2=O)[C@@H](O)[C@@H](O)[C@H]1O	610.5240000000005	1.4309999999999994	14	8	7	4
[42180652.]	0.7695270553421755	CCOC(=O)NCc1ccccc1	179.21900000000002	1.9327	2	1	3	1
[727.7282]	0.6586884080364415	CC(C)=CCc1c(O)c2c(c3c1OC(C)(C)C=C3)O[C@H](c1ccc(O)cc1)CC2=O	406.4780000000002	5.497200000000006	5	2	3	2
[83455.78]	0.366685220374624	S=C=Nc1ccc(OCCCCNC(=S)Nc2ccc(Cl)cc2)cc1	391.94900000000007	5.2199000000000035	5	2	8	2
[251.77237]	0.2465547063119637	O=c1cc(-c2ccc(O)c(O)c2)oc2cc(O)c([C@H]3O[C@H](CO)[C@H](O)[C@H](O)[C@@H]3O)c(O)c12	448.3800000000001	-0.20270000000000032	11	8	3	3
[82449.516]	0.44678927608414976	OCCCc1ccc(O[C@@H]2O[C@H](CO)[C@@H](O)[C@H](O)[C@@H]2O)cc1	314.334	-1.2098000000000004	7	5	6	1
[23157838.]	0.4204175353776572	NCCSC[C@H](N)C(=O)NC(=O)O	207.255	-1.2001999999999988	6	4	5	0
[1944704.]	0.6426808730612265	CN[C@H](C)/C(O)=N/[C@@H](C(=O)N1CCCC1)c1ccccc1	289.37899999999996	1.9144999999999994	3	2	5	1
[1.1621687e+08]	0.026160230906421916	CCCC/C=C\CCCCCCCC(=O)OC[C@H](COC(=O)CCCCCCCCC/C=C\CCCCCCCC)OC(=O)CCCCCCCCCCCCC/C=C\CCCCCCCC	941.5609999999989	19.657499999999988	6	0	54	0
[38822.54]	0.7663459293834715	CC1(C)CCC[C@]2(C)[C@H]1CC[C@]1(C=O)[C@@H](O)CC(C=O)=C1[C@@H]2O	320.42900000000003	2.4191000000000007	4	2	2	0
[1.091055e+08]	0.026167823962927553	CCCC/C=C\C/C=C\CCCCCCCCCC(=O)OC[C@H](COC(=O)CCCCCCCCC/C=C\CCCCCCCC)OC(=O)CCCCCCCCCCCCCCCCC	927.5339999999989	19.267399999999984	6	0	53	0
[860055.4]	0.9060730064432296	CS(=O)(=O)Nc1ccc(-c2ccccc2)cc1	247.31900000000005	2.725100000000001	2	1	3	2
[7587.3774]	0.38413204188966726	CC1=CC(=O)CC(C)(C)[C@@]1(O)/C=C/C(C)=C/CO[C@@H]1O[C@@H](CO)[C@@H](O)[C@@H](O)[C@@H]1O	412.4790000000001	-0.018200000000000716	8	5	6	0
[1132770.5]	0.6575835356806922	COCc1cccc(OC)c1	152.19299999999998	1.8416000000000001	2	0	3	1
[1184108.6]	0.49051986767922323	Nc1ncnc2c1ncn2[C@@H]1O[C@H](CO)[C@@H](O)[C@@H]1O	267.245	-1.9800000000000006	8	4	2	2
[3.8614915e+08]	0.04868932699131101	CCCCCCCCCCCCCCCCCCCCCCCCCCCCCOC(=O)CCCCCCCCCCCCCC	649.1859999999999	16.17339999999996	2	0	41	0
[34793.195]	0.46924548227014184	CC1(C)C(=O)CC[C@]2(C)[C@H]1CC[C@]1(C)[C@@H]2C(=O)C=C2[C@H]3C[C@@](C)(C(=O)O)CC[C@]3(C)CC[C@]21C	468.6780000000004	6.620800000000008	4	1	1	0
[3277377.]	0.6923635232831699	CC(C)CC(=O)OCCc1ccccc1	206.285	2.8184000000000013	2	0	5	1
[16416.094]	0.7041458937329712	CN1CCc2cc(O)c(O)cc2[C@@H](c2ccc(O)cc2)C1	285.343	2.4232000000000005	4	3	1	2
[325.10236]	0.16091063422776958	O=C(O)C1=C/C(=C/C=[N+]2/c3cc(O)c(O[C@H]4O[C@@H](CO)[C@@H](O)[C@H](O)[C@@H]4O)cc3C[C@H]2C(=O)O)C[C@H](C(=O)O)N1	551.4810000000003	-2.363599999999998	14	9	7	1
[34461.516]	0.5999181874767687	C[C@]12CC[C@H]3c4cc(O)c(O)cc4CC[C@H]3[C@@H]1C[C@@H](CO)[C@@H]2O	318.413	2.5332000000000003	4	4	1	1
[42175.72]	0.708635750540995	COc1cc(O)c2c(=O)c3cccc(O)c3n(C)c2c1OC	301.29800000000006	2.1201	5	2	2	3
[53094.848]	0.38159503037916737	C[C@@H]1CC[C@]2(C(=O)O)CC[C@@]3(C)C(=CC[C@@H]4[C@@]5(C)CC[C@@H](O)C(C)(C)[C@@H]5[C@@H](O)C[C@]43C)[C@@H]2[C@@]1(C)O	488.7090000000003	5.175200000000007	5	4	1	0
[402.43182]	0.2661648943953934	OC[C@@H]1O[C@@H](Oc2cc(O)c3c(c2)O[C@@H](c2ccc(O)c(O)c2)[C@@H](O)C3)[C@@H](O)[C@@H](O)[C@@H]1O	452.41200000000015	-0.9808000000000006	11	8	4	2
[2820289.8]	0.026278488254341287	CC/C=C\C/C=C\C/C=C\C/C=C\CCCCC(=O)OC[C@H](COC(=O)CCCCCCCCC/C=C\CCCCCC)OC(=O)CCCCCCCCC/C=C\CCCC	851.3509999999993	16.644899999999964	6	0	45	0
[29957496.]	0.6520819036315961	N#Cc1ccc(-n2ccnc2)cc1	169.18699999999998	1.7439799999999999	2	0	1	2
[5.4561286e+08]	0.048012520595949036	CCCCCCCCCCCCCCCCCCCCCCCCCCCOC(=O)CCCCCCCCCCCCCCCCC	663.2129999999999	16.563499999999962	2	0	42	0
[1230.3103]	0.2759883948284765	C[C@@H]1O[C@H](Oc2c(-c3ccc(O)c(O)c3)oc3cc(O)cc(O)c3c2=O)[C@@H](O)[C@@H](O)[C@@H]1O	448.38000000000017	0.4886999999999995	11	7	3	3
[11496498.]	0.6365051962344709	CCOC(=O)Cc1ccccc1	164.204	1.7922	2	0	3	1
[423225.7]	0.6204323431933563	C=C1CC[C@H]2[C@@H]([C@H]3[C@@H]1CC[C@]3(C)O)C2(C)C	220.35599999999994	3.3858000000000024	1	1	0	0
[5.1846515e+08]	0.5138001638231596	C/C1=C/CC[C@]2(C)O[C@@H]2CC1=O	166.21999999999997	1.8432	2	0	0	0
[245.87639]	0.785270379732634	CC(C)OC(=O)C1=C(N)Oc2c(oc(CO)cc2=O)[C@@H]1c1ccc(F)cc1	375.35200000000003	1.9174	7	2	4	2
[21728.45]	0.178648673001342	CC1(C)CC[C@@]2(C(=O)O)CC[C@]3(C)C(=CC[C@@H]4[C@@]5(C)C[C@@H](O)[C@@H](OC(=O)/C=C\c6ccc(O)cc6)C(C)(C)[C@@H]5CC[C@]43C)[C@@H]2C1	618.8549999999999	8.17430000000001	6	3	4	1
[45229252.]	0.041129816685097076	CCCCCCCC/C=C\CCCCCCCCCCCC(=O)OC[C@H](O)COC(=O)CCCCCCCCCCCCCCC	651.0699999999998	12.51289999999998	5	1	37	0
[1581.1356]	0.17611015721523393	COc1ccc(-c2cc(=O)c3c(O)cc(O)c([C@H]4O[C@@H](CO)[C@@H](O)[C@@H](O)[C@@H]4O[C@@H]4O[C@@H](C)[C@@H](O)[C@@H](O)[C@@H]4O)c3o2)cc1	592.5500000000003	-0.7535000000000001	14	8	6	3
[127732.48]	0.6575753914065684	C=C(C)[C@H]1CC[C@@]2(C1)[C@@H](CO)C[C@@H](O)[C@@H](O)[C@@H]2C	254.37	1.7190999999999999	3	3	2	0
[29946754.]	0.02616974870575187	CCCC/C=C\C/C=C\CCCCCCCCCC(=O)OC[C@H](COC(=O)CCCCCCCCCCC/C=C\CCCCCCCC)OC(=O)CCCCCCC/C=C\CCCCCC	925.517999999999	19.043399999999984	6	0	52	0
[4412.6597]	0.8788163815220913	COc1cc(O)c2c(c1)O[C@H](c1cc(O)c(OC)c(OC)c1)CC2=O	346.33500000000015	2.8301000000000007	7	2	4	2
[1162.8615]	0.5539951919151855	CC(C)=CCC/C(C)=C/CC/C(C)=C/Cc1cccc(O)c1	298.46999999999997	6.3539000000000065	1	1	8	1
[503.34836]	0.32503283739541716	COc1cc([C@H]2Oc3c(O)cc([C@@H]4Oc5cc(O)cc(O)c5C(=O)[C@@H]4O)cc3[C@@H]2CO)ccc1O	482.4410000000002	2.4045	10	6	4	3
[558924.4]	0.7882237101854529	Oc1cccc([C@@H]2Oc3ccccc3[C@@H]2O)c1	228.247	2.5593000000000004	3	2	1	2
[2171368.]	0.7914868412582013	CCC(=O)N(c1ccccc1)C1CCN(CCc2ccccc2)CC1	336.47900000000004	4.136700000000004	2	0	6	2
[158460.23]	0.7486313019950145	CC(C)C(C)(C)OC(=O)c1ccc(Cl)cc1	240.73	3.9314000000000027	2	0	3	1
[1450729.8]	0.20810653654293007	N[C@@H](CCC(=O)N[C@@H](CS)C(=O)N[C@@H](CO)C(=O)O)C(=O)O	337.3540000000001	-2.845199999999997	8	7	10	0
[16980744.]	0.02618132419614625	CCCCC/C=C\C/C=C\C/C=C\C/C=C\CCCCCC(=O)OC[C@H](COC(=O)CCCCCCCCCCCCCCCCCCC)OC(=O)CCCCCCCCCCC/C=C	909.4749999999989	18.42929999999998	6	0	51	0
[2586911.]	0.026493782530486638	CC/C=C\C/C=C\C/C=C\C/C=C\C/C=C\CCCC(=O)OC[C@H](COC(=O)CCCCCCCCC/C=C\C/C=C\CCCC)OC(=O)CCCCCCCCC	807.2539999999997	15.250599999999965	6	0	41	0
[57366.145]	0.5268972463493903	C=CCc1ccc(O[C@H]2O[C@@H](CO)[C@@H](O)[C@@H](O)[C@@H]2O)c(OC)c1	326.345	-0.3976000000000004	7	4	6	1
[35393.76]	0.3982910688853305	CC1(C)CC[C@]2(C(=O)O)CC[C@]3(C)C(=CC[C@@H]4[C@@]5(C)CC[C@@H](O)[C@](C)(C(=O)O)[C@@H]5CC[C@]43C)[C@@H]2C1	486.6930000000003	6.298300000000007	5	3	2	0
[33.36393]	0.15215263006446242	C=C1/C=C/C=C(\[C@H]2CC[C@@]3([C@H](CCCO)/C(=C(\C)C(=O)Cc4ccc(O)cc4)CC[C@@]3(C)O)[C@@H]2O)COCC#CC/C(C)=C/CC1	628.8499999999999	6.70010000000001	6	4	7	1
[5525.3857]	0.735689598222496	COc1cc([C@@H]2Oc3c(OC)cc(/C=C/CO)cc3[C@@H]2CO)ccc1O	358.3900000000001	2.6245000000000007	6	3	6	2
[3492894.2]	0.6703119552201947	CO[C@@H]1[C@H](O)[C@@H](CO)O[C@H]1n1ccncc1=O	242.23100000000002	-1.4910999999999996	6	2	3	1
[437.7184]	0.4883117604002477	CC(C)CCC[C@@H](C)[C@H]1CC[C@H]2[C@@H]3CC=C4C[C@H](O)CC[C@]4(C)[C@H]3CC[C@@]21C	386.6640000000002	7.388700000000009	1	1	5	0
[13770875.]	0.026196732701738407	CCCCC/C=C\C/C=C\C/C=C\C/C=C\CCCC(=O)OC[C@H](COC(=O)CCCCCCC/C=C\CCCCCC)OC(=O)CCCCCCCCCCCCCCCCCC	895.447999999999	18.039199999999976	6	0	49	0
[5751005.]	0.026278488254341287	CC/C=C\C/C=C\C/C=C\C/C=C\C/C=C\CCCC(=O)OC[C@@H](COC(=O)CCCCCCC/C=C\CCCCCCCC)OC(=O)CCCCCCCCCCCCC	851.3509999999992	16.644899999999964	6	0	45	0
[887788.1]	0.05683469009095151	CCCCCCCCCCCC[C@@H](O)[C@H]1CC[C@H]([C@@H](O)CCCCCCCCCCCCC[C@@H](O)CC2=C[C@@H](C)OC2=O)O1	622.9720000000005	9.260800000000003	6	3	29	0
[20923756.]	0.68675705363876	C[C@@]12CCSSC[C@]3(CCc4ccccc43)[C@H]1CCC[C@@H]2O	334.5500000000001	4.823000000000006	3	1	0	1
[777.3958]	0.07585136041084518	CC(C)C[C@@H](NC(=O)[C@H](CCC(N)=O)NC(=O)[C@H](Cc1c[nH]c2ccccc12)NC(=O)[C@@H](Cc1ccccc1)NC(=O)CCCCN)C(=O)O	691.8299999999999	1.4175000000000069	8	8	21	3
[18655.383]	0.54645353128835	COc1cc2c(cc1O)CCN1CCN(CCN(CCc3ccccc3)CC1)[C@H](c1ccccc1)CC2	499.6990000000003	4.793100000000004	5	1	5	3
[3480.0413]	0.5191776136406986	O=C(c1ccc(O)cc1)c1c(O)c2c(cc1O)C[C@@H](Cc1ccc(O)cc1)O2	378.3800000000001	3.286200000000002	6	4	4	3
[2558.1233]	0.1274916287039217	CCCC(=O)Nc1ncnc2c1ncn2[C@@H]1O[C@H](CO[P@](=O)(O)O[P@@](=O)(O)OP(=O)(O)O)[C@@H](O)[C@H]1OP(=O)(O)O	657.2520000000005	-0.3556000000000005	20	8	13	2
[57366.145]	0.5268972463493903	C=CCc1ccc(O[C@@H]2O[C@H](CO)[C@@H](O)[C@H](O)[C@@H]2O)c(OC)c1	326.345	-0.3976000000000004	7	4	6	1
[2417.5679]	0.3042913748632793	COc1cc(O)cc2oc(-c3ccc(O)c(O)c3)c(O[C@H]3OC[C@@H](O)[C@@H](O)[C@@H]3O)c(=O)c12	448.3800000000002	0.4031999999999994	11	6	4	3
[94595.75]	0.5617063413652622	CCOC(=O)C1=C(C)C(=O)c2c(O)c(O)c(O)cc2O1	280.232	1.3949199999999997	7	3	2	2
[11384.746]	0.597325648800286	C=CC[C@H](C)CC(C)(C)O	142.242	2.359600000000001	1	1	4	0
[inf]	0.013047981516673331	CCCCCCCCCCCCCCCCCCCCCCCCCCCC(=O)OC[C@H](CO[P@@](=O)(O)O[C@H]1[C@@H](O)[C@@H](O)[C@@H](O)[C@@H](O)[C@@H](O)[C@@H]1O)OC(=O)CCCCCCCCCCC	953.2860000000002	10.205999999999996	14	7	44	0
[511682.25]	0.8175157112816562	C[C@H](N[C@@H](CCc1ccccc1)C(=O)O)c1ccc2c(c1)OCO2	327.38000000000017	3.1519000000000013	5	2	7	2
[15420.448]	0.3961380599740294	CC1=CC(=O)CC(C)(C)[C@@]1(O)/C=C/[C@@H](C)O[C@@H]1O[C@@H](CO)[C@@H](O)[C@@H](O)[C@@H]1O	386.4410000000001	-0.5759999999999996	8	5	5	0
[93765896.]	0.026167823962927553	CCCC/C=C\C/C=C\CCCCCCCCCC(=O)OC[C@@H](COC(=O)CCCCCCC/C=C\CCCCCCCC)OC(=O)CCCCCCCCCCCCCCCCCCC	927.5339999999986	19.267399999999984	6	0	53	0
[200995.47]	0.4827895988881376	C[C@H](O)CCCn1cc(C(=O)c2cccc3ccccc23)c2ccccc21	357.4530000000001	5.186500000000004	2	1	6	4
[3468.8647]	0.5331819119527073	CC(=O)O[C@H]1C[C@H]2[C@@H](OC(C)=O)C[C@@]3(C)[C@H](CC[C@@H]4[C@@]5(C)CC[C@@H](O)C(C)(C)[C@@H]5CC[C@]43C)[C@@H]12	474.6820000000003	5.525600000000006	5	1	2	0
[1668417.]	0.6902168496603254	Clc1cccc(CCCn2cnc3ccccc32)c1	270.76300000000003	4.3225000000000025	1	0	4	3
[473347.]	0.732972735378759	C[C@]12CC[C@H]3[C@H](CC[C@H]4C[C@H](O)CC[C@@]43C)[C@@H]1CCC2=O	290.447	3.959100000000003	2	1	0	0
[66076.09]	0.22627597023781226	CC1(C)CC(=O)[C@@]2(C)CC[C@@]3(C)C(=CC[C@@H]4[C@@]5(C)CC[C@@H](O[C@@H]6O[C@H](C(=O)O)[C@@H](O)[C@@H](O)[C@@H]6O)[C@@](C)(CO)[C@@H]5CC[C@]43C)[C@@H]2C1	632.835	4.236800000000002	9	5	4	0
[1436773.9]	0.027134495756940658	CCCCC/C=C\C/C=C\C/C=C\C/C=C\C/C=C\CCC(=O)O[C@H](COC(=O)CCCCCC/C=C\C/C=C\C/C=C\CCCCC)COC(=O)CCC	763.1569999999999	13.856299999999974	6	0	37	0
[423225.7]	0.6204323431933563	C=C1CC[C@@H]2[C@H]([C@H]3[C@H]1CC[C@@]3(C)O)C2(C)C	220.35599999999994	3.3858000000000024	1	1	0	0
[1394742.]	0.7844413472253255	O=C(Nc1ccc(Br)cc1)NC1CCN(CCc2ccccc2)CC1	402.3360000000002	4.277700000000003	2	2	5	2
[35674.625]	0.4017782764300812	CC1(C)C[C@H]2C3=CC[C@@H]4[C@@]5(C)CC[C@@H](O)[C@@](C)(CO)[C@@H]5CC[C@@]4(C)[C@@]3(C)CC[C@@]2(C(=O)O)C[C@@H]1O	488.70900000000034	5.176800000000005	5	4	2	0
[3776028.]	0.5501289338495143	CCC[C@H]1CCCC(=O)O1	142.198	1.8822	2	0	2	0
[47002.203]	0.5765772784542664	C/C=C(\C)C(=O)O[C@H]1C2=C(C)C(=O)O[C@]2(O)C[C@H]2CC[C@@H](O)[C@@H](C)[C@]21C	364.4380000000001	2.2432999999999996	6	2	2	0
[7587.3774]	0.38413204188966726	CC1=CC(=O)CC(C)(C)[C@@]1(O)/C=C/C(C)=C/CO[C@H]1O[C@@H](CO)[C@@H](O)[C@@H](O)[C@@H]1O	412.4790000000001	-0.018200000000000716	8	5	6	0
[5249.762]	0.41389029933737337	C[C@H]1[C@H]2[C@H]3CC[C@@H]4[C@@]5(C)CC[C@@H](O)C(C)(C)[C@@H]5CC[C@@]4(C)[C@@]3(C)CC[C@@]2(C)CC[C@@]1(C)O	444.74400000000037	7.21960000000001	2	2	0	0
[1911711.8]	0.5797623049069396	CCCSc1nc(NCCC)ccn1	211.33399999999997	2.800600000000001	4	1	6	1
[2047326.4]	0.026493782530486638	CCCCC/C=C\C/C=C\C/C=C\C/C=C\CCCCCC(=O)OC[C@H](COC(=O)CCCCCCC/C=C\C/C=C\C/C=C\CC)OC(=O)CCCCCCCC	807.2539999999998	15.250599999999965	6	0	41	0
[1598882.9]	0.8255140521441029	O=C(O)CC[C@H](Cc1ccccc1)NC(=O)c1ccccc1	297.35400000000004	2.892500000000001	3	2	7	2
[311216.75]	0.27636382282762806	CO[C@H]1O[C@@H](COC(=O)c2cc(O)c(O)c(O)c2)[C@@H](O)[C@@H](O)[C@@H]1O	346.288	-1.5858000000000003	10	6	4	1
[3.2486472e+09]	0.02613939314091757	CCCC/C=C\C/C=C\CCCCCCCCCC(=O)OC[C@@H](COC(=O)CCCCCCCCCCCCCCCCCCCCC)OC(=O)CCCCCCCCCCCCCCCCCCCCC	1013.7119999999983	21.832000000000008	6	0	60	0
[1719.3931]	0.5528067385896003	C/C1=C/CC[C@]2(C)Oc3c(C=O)c(O)c(C=O)c(O)c3[C@@H](CC(C)C)[C@@H]2CC1	386.4880000000002	5.140100000000005	5	2	4	1
[632.94806]	0.3310267553587242	O=c1c(-c2ccc(O[C@H]3O[C@@H](CO)[C@@H](O)[C@H](O)[C@@H]3O)cc2)coc2cc(O)cc(O)c12	432.38100000000014	0.049899999999999	10	6	4	3
[12936.879]	0.46074919419159205	C=C(C)[C@@H]1CC[C@]2(CO)CC[C@@]3(C)[C@@H](CC[C@@H]4[C@]5(C)CCC(=O)C(C)(C)[C@@H]5CC[C@@]43C)[C@H]12	440.71200000000033	7.205400000000009	2	1	2	0
[7995605.]	0.8079007792647984	Cc1ccc(C(=O)NCCCN2CCCC2)cc1	246.35399999999996	2.2107200000000002	2	1	5	1
[3922.441]	0.6032031493830634	C=C1CC[C@H]2C(C)(C)[C@H](O)CC[C@]2(C)[C@@H]1COc1cc(=O)oc2ccccc12	382.50000000000006	4.941400000000005	4	1	3	2
[34701.87]	0.5823223089939721	CC(C)C(=O)OC[C@]1(C)CC[C@H]2[C@@H]3CCC4=CC(=O)CC[C@]4(C)[C@H]3CC[C@@]21C	386.5760000000002	5.723800000000007	3	0	3	0
[1398411.4]	0.5940584768895217	Nc1ccc(C(=O)NCC(=O)O)cc1	194.19000000000003	0.08319999999999966	4	3	3	1
[325.10236]	0.16091063422776958	O=C(O)C1=C/C(=C/C=[N+]2/c3cc(O)c(O[C@@H]4O[C@@H](CO)[C@@H](O)[C@H](O)[C@@H]4O)cc3C[C@H]2C(=O)O)C[C@H](C(=O)O)N1	551.4810000000003	-2.363599999999998	14	9	7	1
[949827.94]	0.6876522251793372	CCC/C=C1/OC(=O)C2=C1CC[C@H](O)[C@H]2O	224.25599999999997	1.0393999999999999	4	2	2	0
[10440.916]	0.5597554300886365	C#CC1=C(CCCN2CCN(CC(=O)c3ccccc3)CC2)CCC1=O	350.4620000000002	2.559800000000001	4	0	7	1
[6948.5327]	0.8682774787853619	COc1cc2c(cc1OC)[C@H](c1cc(O)c(OC)c(OC)c1)NCC2	345.3950000000001	2.6617000000000006	6	2	5	2
[90332.016]	0.4265522119497033	C[C@@H]1OC(=O)C=C[C@H]1O[C@@H]1O[C@@H](CO)[C@@H](O)[C@@H](O)[C@@H]1O	290.268	-2.3269999999999986	8	4	3	0
[11016.601]	0.5005308756296323	O=C1c2c(O)cc(O)cc2O[C@@H](c2ccc(O)c(O)c2)[C@@H]1O	304.25399999999996	1.1862999999999995	7	5	1	2
[7234795.]	0.7091973740793374	Cn1c(=O)n(C2CCN(CCOc3ccccc3)CC2)c2ccccc21	351.45000000000016	3.055900000000001	3	0	5	3
[168279.97]	0.5419247859393387	C/C=C/c1ccc(OCCNC(=O)c2ccc(OC)c(C=O)c2)c(OC)c1	369.41700000000014	3.358200000000002	5	1	9	2
[392.98953]	0.1592907073840895	C[C@H]1O[C@H](O[C@H]2[C@@H](O)[C@H](O)[C@H](CO)O[C@H]2Oc2c(-c3ccc(O)cc3)oc3cc(O)cc(O)c3c2=O)[C@@H](O)[C@@H](O)[C@@H]1O	594.5220000000005	-1.3927000000000012	15	9	6	3
[4353345.5]	0.02632020475050011	CCCCC/C=C\C/C=C\C/C=C\C/C=C\C/C=C\CCC(=O)OC[C@@H](COC(=O)CCCCCCC/C=C\CCCCCCCC)OC(=O)CCCCCCCCC/C	837.3239999999994	16.25479999999996	6	0	44	0
[54770832.]	0.026161698261343846	CCCC/C=C\C/C=C\CCCCCCCCCC(=O)OC[C@H](COC(=O)CCCCCCCCCCC/C=C\C/C=C\CCCCC)OC(=O)CCCCCCCCCCCCCCCC	939.5449999999989	19.433499999999988	6	0	53	0
[5022108.5]	0.026278488254341287	CCCCC/C=C\C/C=C\C/C=C\C/C=C\C/C=C\CCC(=O)OC[C@@H](COC(=O)CCCCCCCCC/C=C\CCCCCCCC)OC(=O)CCCCCCCCC	851.3509999999993	16.644899999999964	6	0	45	0
[5727676.5]	0.047053332232103645	CCCCCCCCCCCCCCCCC[C@H](O)C(=O)N[C@@H](CO)[C@H](O)/C=C/CCCCCCCCCCCC	581.967	9.314000000000005	4	4	32	0
[1312.5513]	0.26064521759487536	O=c1cc(-c2ccc(O)c(O)c2)oc2cc(O[C@@H]3O[C@H](CO)[C@@H](O)[C@H](O)[C@@H]3O)cc(O)c12	448.3800000000001	-0.24450000000000022	11	7	4	3
[79845.17]	0.34182580624033143	O=C(/C=C/c1ccc(O)cc1)O[C@@H]1O[C@@H](CO)[C@@H](O)[C@@H](O)[C@@H]1O	326.301	-1.2515000000000007	8	5	4	1
[79009.23]	0.9046319217549247	COc1cc(OC)cc(C(=O)Nc2ccc(C(C)C)cc2)c1	299.37	4.079500000000003	3	1	5	2
[1263561.9]	0.03941949772750702	CCCCC/C=C\C/C=C\C/C=C\CCCCCCC(=O)OC[C@H](O)COC(=O)CCCCCCCCCCC/C=C\CCCCCCCC	701.1299999999998	13.401299999999972	5	1	38	0
[1378576.9]	0.529837900121649	C=C1[C@@H]2C[C@H](O)[C@H]3[C@@](C2)([C@@H](O)[C@@H]2C(C)C)C(=O)[C@@](O)([C@@H]2CCC1)[C@@H]3O	350.4550000000001	1.0375999999999999	5	4	1	0
[67865544.]	0.7482341698657821	CCOC(=O)c1ccccc1-c1ccccc1	226.275	3.530300000000002	2	0	3	2
[64255036.]	0.02622301698251158	CCCC/C=C\C/C=C\CCCCCCCCCC(=O)OC[C@@H](COC(=O)CCCCCCC/C=C\CCCC)OC(=O)CCCCCCCCCCCCCCCCCCC	871.4259999999989	17.706999999999972	6	0	49	0
[2769779.]	0.6470889143293225	Cc1ccccc1/C=N/c1ccccc1	195.26500000000001	3.7456200000000024	0	0	2	2
[4932.443]	0.30847592484356373	O=C(/C=C\c1ccc(O)cc1)OC[C@H]1O[C@@H](Oc2ccccc2CO)[C@@H](O)[C@H](O)[C@@H]1O	432.42500000000007	0.3274999999999995	9	5	7	2
[5713.555]	0.08642981127946685	C[S@](=O)CCCCC/C(=N/OS(=O)(=O)O)S[C@@H]1O[C@H](CO)[C@@H](O)[C@H](O)[C@H]1O	451.5410000000001	-1.4086999999999978	11	5	10	0
[658894.8]	0.6106615400499362	CC[C@@]1(O)C(=O)OCc2c1cc1c(cc(O)c1O)C2=O	276.244	0.7576	6	3	1	0
[10277.673]	0.6364010065062271	Oc1ccc(-c2ccc3c(c2)Oc2cc(O)ccc2[C@@H]3O)cc1	306.317	3.952200000000002	4	3	1	3
[2144.2712]	0.11072636544199276	CC(C)C1=C(O)C(=O)[C@H](CC=C(C)C)C(=O)[C@@]1(O)C(=C(C)C)C(=O)C(C)=C(C(=O)c1ccccc1)C(=O)c1ccccc1	582.6930000000003	6.297700000000007	7	2	10	2
[1219041.6]	0.34461390658002655	CNC(=O)N1C=C[C@@H]2C=C[C@@H]3CC[C@@H](CNC(=N)N)C=CO[C@H]3[C@@H]2C1	345.44700000000006	1.3654700000000006	4	4	2	0
[703.2713]	0.3509780072967287	COc1ccc([C@@H]2CC(=O)c3c(O)cc(O[C@H]4O[C@@H](CO)[C@@H](O)[C@@H](O)[C@@H]4O)cc3O2)cc1O	464.4230000000001	-0.00840000000000063	11	6	5	2
[8199.172]	0.5356356999605358	C/C1=C/CC[C@@]2(C)Oc3c(C=O)c(O)c(C=O)c(O)c3[C@H](C(=O)O)[C@@H]2[C@@H](C)C1	388.41600000000017	3.4246000000000016	7	3	3	1
[4707582.5]	0.740751119062264	CCn1c(SCc2ccccn2)nc2c(=O)[nH]cnc21	287.348	1.8267999999999995	5	1	4	3
[8670129.]	0.6143039834776732	CNCCCCNC(=O)c1ccc(C(=O)NCc2ccccc2)cc1	339.439	2.345999999999999	3	3	9	2
[29203.127]	0.5028912597692753	CC1(C)CCCC(C)(C)CCC1	168.32399999999996	4.393000000000004	0	0	0	0
[1131.6085]	0.17611015721523393	COc1cc(O)c2c(=O)cc(-c3ccc(O)cc3)oc2c1[C@@H]1O[C@H](CO)[C@@H](O)[C@@H](O)[C@@H]1O[C@@H]1O[C@@H](C)[C@@H](O)[C@@H](O)[C@@H]1O	592.5500000000005	-0.753500000000001	14	8	6	3
[2957804.]	0.792121422510095	CCN[C@H]1CC[C@@H](c2ccccc2)O1	191.274	2.473700000000001	2	1	3	1
[7.022985]	0.4637015238644993	CC[C@H](C)C(=O)O[C@H]1C[C@H](C)C=C2C=C[C@H](C)[C@H](CC[C@H](O)C[C@H](O)CC(=O)O)[C@H]21	422.56200000000024	3.715600000000002	6	3	10	0
[4133.29]	0.1783388728501658	COc1cc(-c2oc3cc(O)cc(O)c3c(=O)c2O[C@H]2O[C@H](C)[C@@H](O)[C@@H](O)[C@@H]2O[C@@H]2O[C@@H](C)[C@@H](O)[C@@H](O)[C@@H]2O)ccc1O	608.5490000000003	-0.35650000000000015	15	8	6	3
[954.8349]	0.15901573371992592	COc1ccc(-c2cc(=O)c3c(O)cc(O[C@H]4O[C@@H](CO)[C@@H](O)[C@@H](O)[C@@H]4O[C@H]4O[C@@H](C)[C@@H](O)[C@@H](O)[C@@H]4O)cc3o2)cc1O	608.5490000000002	-1.0897000000000001	15	8	7	3
[80009.36]	0.7190371346768648	COC1=C[C@H](C)[C@H]2C[C@@H]3O[C@@H](OC)C[C@@H]4C(C)=C(OC)C(=O)[C@H]([C@]34C)[C@@]2(C)C1=O	404.5030000000002	3.2649000000000017	6	0	3	0
[423397.62]	0.36581745219539924	C=CCSS[C@@H](CC)[S@@](=O)CC=C	236.42699999999996	3.2246000000000015	3	0	8	0
[2851926.8]	0.02376407728913092	CCCCCCCCCCCCC/C=C/[C@@H](O)[C@H](CO[C@@H]1O[C@H](CO)[C@H](O)[C@H](O)[C@H]1O)NC(=O)[C@H](O)CCCCCCCCCCCCCCCCCCCC	800.2159999999989	8.698600000000004	9	7	39	0
[1.2344081e+10]	0.5726713017954398	Clc1ccc2c(c1)OCO2	156.56799999999996	2.0686999999999998	2	0	0	1
[829120.25]	0.4921128921249663	CC1(C)OC(=O)C=C[C@]2(C)[C@@H]1CC(=O)[C@]1(C)[C@@H]2[C@@H](O)C[C@@]2(C)[C@@H](c3ccoc3)OC(=O)[C@@H]3O[C@@]321	470.51800000000026	2.8954000000000013	8	1	1	1
[5193256.5]	0.026278488254341287	CC/C=C\C/C=C\C/C=C\C/C=C\CCCCCCC(=O)OC[C@H](COC(=O)CCCCCCCCC/C=C\C/C=C\CCCC)OC(=O)CCCCCCCCCCCC	851.3509999999994	16.644899999999964	6	0	45	0
[93018.05]	0.12649488073901038	CC(C)=CCc1c(O)c(CC=C(C)C)c2oc3c(O)c(O)c(CC=C(C)C)c(O)c3c(=O)c2c1O	480.5570000000003	6.000300000000008	7	5	6	3
[1816.635]	0.37015619314179005	COc1cc(O)c2c(=O)c(-c3ccc(O[C@H]4O[C@@H](CO)[C@@H](O)[C@@H](O)[C@@H]4O)cc3)coc2c1	446.40800000000013	0.35289999999999977	10	5	5	3
[3480.0015]	0.37015619314179005	COc1ccc(-c2coc3cc(O[C@H]4O[C@@H](CO)[C@@H](O)[C@@H](O)[C@@H]4O)ccc3c2=O)cc1O	446.40800000000013	0.3528999999999998	10	5	5	3
[3752.5122]	0.15819263942980458	CC(C)CC(=O)O[C@@H]1OC=C(CO[C@H]2O[C@@H](CO)[C@@H](O)[C@@H](O)[C@@H]2O)[C@@H]2[C@@H]3O[C@@H]3[C@@](O)(CO)[C@@H]12	476.4750000000001	-2.630799999999997	12	6	8	0
[931.98486]	0.27862775233161235	O=c1c(O[C@@H]2O[C@@H](CO)[C@@H](O)[C@@H](O)[C@@H]2O)c(-c2ccc(O)cc2)oc2cc(O)cc(O)c12	448.3800000000002	-0.24449999999999966	11	7	4	3
[942.2327]	0.4587500976441748	CC[C@@H](C(C)C)[C@H](O)[C@@H](O)[C@@H](C)[C@H]1CC[C@H]2[C@@H]3CC(=O)[C@@H]4C[C@@H](O)[C@@H](O)C[C@]4(C)[C@H]3CC[C@@]21C	478.7140000000003	4.196100000000003	5	4	6	0
[85.33711]	0.17560646804927285	NCCS[C@@H]1c2c(O)cc(O)cc2O[C@H](c2ccc(O)c(O)c2)[C@H]1OC(=O)c1cc(O)c(O)c(O)c1	517.5120000000003	2.7181000000000015	12	8	6	3
[105412.41]	0.42516603810400566	C=C1[C@H]2CC[C@]3([C@H](C)CC[C@H]4[C@]5(C)CCC(=O)C(C)(C)[C@@H]5CC[C@@]43C)[C@@]2(C)CC[C@H]1O	426.68500000000023	6.957800000000009	2	1	0	0
[47651116.]	0.7567863935315766	Cc1ccc2c(c1)C(=O)C[C@@H](c1ccccc1)O2	238.286	3.701520000000003	2	0	1	2
[44368.203]	0.3227290342044105	COc1ccc(/C=C/C(=O)O[C@@H]2O[C@H](CO)[C@@H](O)[C@@H](O)[C@@H]2O)cc1O	356.327	-1.2429000000000003	9	5	5	1
[35.323105]	0.2793979295153145	CCOc1cc([C@H]2C(C(=O)OCCc3ccccc3)=C(C)NC3=C2C(=O)C[C@@H](c2ccccc2)C3)cc(Br)c1O	602.5250000000003	6.700900000000006	6	2	8	3
[632.94806]	0.3310267553587242	O=c1c(-c2ccc(O[C@@H]3O[C@H](CO)[C@@H](O)[C@H](O)[C@@H]3O)cc2)coc2cc(O)cc(O)c12	432.38100000000014	0.049899999999999	10	6	4	3
[665710.6]	0.8759613690489134	CCc1ccc(C(=O)Nc2ccc(C)o2)cc1	229.279	3.4027200000000013	2	1	3	2
[290516.7]	0.8392506283352597	COc1cc2c(cc1OC)-c1c(ccc3c1OCO3)CCN(C)CC2	341.40700000000015	3.129900000000001	5	0	2	2
[2.0331301e+13]	0.5505319005093066	O=[N+]([O-])c1ccc([N+](=O)[O-])c([N+](=O)[O-])c1	213.105	1.4111999999999998	6	0	3	1
[672.43134]	0.24393629364522848	Cn1c2ccccc2c(=O)c2c(O)cc3c(c21)C[C@@H]([C@@](C)(O)CO[C@@H]1O[C@@H](CO)[C@@H](O)[C@@H](O)[C@@H]1O)O3	503.5040000000002	-0.7317000000000007	10	6	5	3
[882766.44]	0.8744136508201747	C[C@@H](COc1cccc2ccccc12)C(N)=O	229.27899999999997	2.34	2	1	4	2
[2610.8079]	0.16906681620642833	COc1cc(-c2oc3cc(O[C@H]4O[C@@H](C)[C@@H](O)[C@@H](O)[C@@H]4O)cc(O)c3c(=O)c2O[C@@H]2OC[C@@H](O)[C@@H](O)[C@@H]2O)ccc1O	594.5220000000004	-1.0961000000000007	15	8	6	3
[3.6377883e+11]	0.03430415379597419	CCCCCCCCCCCCCCCCCCCCCCCC(=O)OC[C@H](COC(=O)CCCCCCCCCCCCCCCCCCC)OC(=O)CCCCCCCCCCCCCCCCCCCCC	1059.8249999999982	23.45030000000002	6	0	65	0
[103542.95]	0.7105200257249117	CCC(=O)OC1=C(O)C(=O)c2cc(C)c(O)cc2[C@H]1O	278.26	1.65312	6	3	2	1
[8110.15]	0.07146212484079494	O=S(=O)(O)O/N=C(\CCCCS)S[C@H]1O[C@H](CO)[C@@H](O)[C@H](O)[C@@H]1O	407.48800000000006	-1.2475000000000003	10	6	8	0
[1672160.6]	0.5948534280152403	CCCC[C@@H](O)CC	116.20399999999998	1.9475	1	1	4	0
[1.592109e+08]	0.026161698261343846	CC/C=C\C/C=C\C/C=C\C/C=C\CCCCCCC(=O)OC[C@H](COC(=O)CCCCCCCCCCCCCCCCCCCCC)OC(=O)CCCCCCCCCCCCCCC	939.5449999999987	19.433499999999988	6	0	53	0
[105500.82]	0.5081679884603362	COc1ccc(C(=O)CCCCc2ccc(OC)cc2)cc1OC	328.408	4.308100000000003	4	0	9	2
[11744.087]	0.491324147114549	CC1=C[C@H]2C[C@H](C)C[C@H](C)[C@H]2CC1	178.319	4.024900000000003	0	0	0	0
[98481.25]	0.24169955936958773	CC1=C(CCO[P@](=O)(O)OP(=O)(O)O)S/C(=C(\O)CCC(=O)O)N1	405.25800000000015	1.7625999999999993	12	6	9	0
[3922.7734]	0.2300048004396228	CC1=CC(=O)CC(C)(C)[C@@H]1/C=C/[C@H](C)O[C@H]1O[C@@H](CO[C@@H]2OC[C@@H](O)[C@@H](O)[C@@H]2O)[C@@H](O)[C@@H](O)[C@@H]1O	502.5570000000002	-1.2275999999999971	11	6	7	0
[23347.467]	0.6575876284358748	C[N+]1(C)CCC[C@H]1COC(=O)[C@@](O)(c1ccccc1)C1CCCCC1	346.4910000000002	3.2365000000000013	3	1	5	1
[1522.9105]	0.29296757861955847	COc1cccc2c1C(=O)c1c(O)c3c(c(O)c1C2=O)C[C@@](O)(C(=O)CO)C[C@H]3O[C@H]1C[C@@H](N)[C@@H](C)[C@H](C)O1	541.5530000000003	1.2764999999999995	11	5	5	3
[2.1785272e+09]	0.02614479883946145	CCCC/C=C\C/C=C\CCCCCCCCCC(=O)OC[C@H](COC(=O)CCCCCCCCCCCCCCCCCCC)OC(=O)CCCCCCCCCCCCCCCCCCCCC	985.6579999999984	21.0518	6	0	58	0
[1.703545e+08]	0.22778310351275471	NC(N)=NCCC[C@H](N)C(=O)O	174.20399999999998	-1.548099999999999	5	4	5	0
[293780.06]	0.3554856201989688	C/C(=C\CO)CO[C@H]1O[C@@H](CO)[C@@H](O)[C@@H](O)[C@@H]1O	264.274	-2.2584999999999993	7	5	5	0
[625444.]	0.7218803464076423	Cc1[nH]c2ccc(Br)cc2c1CCNC(=O)c1ccccc1	357.25100000000003	4.211320000000002	1	2	4	3
[8072.5625]	0.27680357291828683	C=C1C(=O)O[C@@H]2/C=C(/C)CC/C=C(/C(=O)O[C@@H]3O[C@@H](CO)[C@@H](O)[C@@H](O)[C@@H]3O)CC[C@@H]12	424.4460000000001	-0.1260000000000001	9	4	3	0
[1841927.1]	0.37681483364945134	C/C1=C/CC[C@@]2(C)O[C@H]2[C@H]2OC(=O)[C@@H](C)[C@H]2CC1	250.33799999999997	2.8419000000000016	3	0	0	0
[7.004586e+10]	0.42231618686094674	C1CCCCC1	84.162	2.3406000000000002	0	0	0	0
[363312.12]	0.6263485820545726	C=C(C)[C@@H]1Oc2ccc(C(=O)OC)cc2[C@@H]1O	234.25099999999998	1.8436999999999997	4	1	2	1
[1800084.5]	0.6779606614363368	C[C@H](N)C(=O)N[C@@H](Cc1ccccc1)C(=O)O	236.27100000000002	0.1457000000000001	4	3	5	1
[540.6488]	0.021616247696704463	CCCCCCCCCCCCCCCCC(=O)OC[C@H](CO[P@@](=O)(O)O[C@H]1[C@@H](O)[C@@H](O)[C@@H](O)[C@@H](OP(=O)(O)O)[C@@H](OP(=O)(O)O)[C@@H]1O)OC(=O)CCCC	860.7580000000004	3.4182000000000023	20	9	30	0
[2422.8303]	0.34360401891879133	CC(=O)O[C@H]1CC[C@@]2(C)[C@@H](CC[C@]3(C)[C@@H]2CC=C2[C@@H]4CC(C)(C)[C@@H](O)CC[C@]4(C)[C@@H]23)C1(C)C	456.7110000000003	6.93030000000001	3	1	1	0
[4949.2314]	0.8096421663116954	CC1(C)CCC(C)(C)c2ccc(/C=C/C(=O)O)cc21	258.36100000000005	4.133400000000003	2	1	2	1
[4258.557]	0.6979376220638127	C=C(C)[C@@H]1CC=C(C)[C@H](CCCC(C)(C)O)C1	236.39899999999992	4.476200000000005	1	1	5	0
[2474.1038]	0.20524555044483753	CC(/C=C/C=C(C)/C=C/[C@@]12O[C@]1(C)C[C@H](O)CC2(C)C)=C\C=C\C=C(C)\C=C\C=C(C)\C=C\[C@@]12O[C@]1(C)CCCC2(C)C	584.885	9.998999999999997	3	1	10	0
[2443.3435]	0.3676666533596385	C=C1CC[C@@H]2C(C)(C)[C@H](OC(C)=O)CC[C@]2(C)[C@H]1COc1ccc2ccc(=O)oc2c1	424.53700000000015	5.512200000000006	5	0	4	2
[163.24405]	0.47675246406901634	CC(C)=CCc1c(O)c(CC=C(C)C)c(O)c(C(=O)CC(C)C)c1O	346.4670000000001	5.049600000000006	4	3	7	1
[9688745.]	0.026196732701738407	CCCCC/C=C\C/C=C\C/C=C\C/C=C\CCCCCC(=O)OC[C@@H](COC(=O)CCCCCCC/C=C\CCCCCC)OC(=O)CCCCCCCCCCCCCCCC	895.4479999999991	18.039199999999976	6	0	49	0
[1570816.4]	0.6279293776572346	COc1ccc(C(=O)Cn2c(=O)cc(C(=O)N3CCCC3)c3ccccc32)cc1	390.43900000000014	3.1290000000000022	4	0	5	3
[22317.947]	0.39684619923032916	C[C@H]1[C@H]2C3=CC[C@@H]4[C@@]5(C)CC[C@@H](O)C(C)(C)[C@@H]5CC[C@@]4(C)[C@@]3(C)CC[C@@]2(C(=O)O)CC[C@@]1(C)O	472.7100000000004	6.204400000000007	4	3	1	0
[60723.195]	0.5210784048196164	C=CCc1cc2c(c(O[C@H]3O[C@@H](CO)[C@@H](O)[C@@H](O)[C@H]3O)c1)OCO2	340.3280000000001	-0.6775000000000004	8	4	5	1
[746185.06]	0.4466436723852587	CC[C@H](C)[C@H](NC(=O)[C@@H](N)CC(N)=O)C(=O)O	245.27899999999994	-1.1953999999999987	5	4	7	0
[211484.03]	0.7142964971054783	O=C1[C@@H](O)O[C@@H](Oc2ccc(C(F)(F)F)cc2)[C@H](O)[C@H]1O	308.20799999999997	0.049799999999999844	6	3	2	1
[2684016.8]	0.2683727505504475	O[C@H]1CO[C@@H](OC[C@@H]2O[C@@H](O)[C@@H](O)[C@H](O)[C@@H]2O)[C@@H](O)[C@H]1O	312.271	-4.758099999999994	10	7	3	0
[2741.5947]	0.2288751447852227	O=c1c(O)c(-c2ccc(O)cc2)oc2cc(O[C@H]3O[C@H](CO)[C@@H](O)[C@H](O)[C@@H]3O)c(O)c(O)c12	464.3790000000002	-0.5389000000000004	12	8	4	3
[149622.2]	0.34360514228171884	COc1ccc2c(c1OC)O[C@@H](O[C@H]1O[C@@H](CO)[C@@H](O)[C@@H](O)[C@@H]1O)C(=O)N2O	403.34000000000003	-2.0389999999999984	11	5	5	1
[9722.802]	0.896663707102023	Cc1ccc(C(=O)NC(=O)OCC2CCCCC2)c(O)c1	291.3469999999999	3.1473200000000014	4	2	3	1
[1103409.8]	0.5594891083866828	C=C1CC[C@@H]2[C@H]1[C@@H]1[C@H](C(C)C)CC[C@@]21C	204.3569999999999	4.270900000000004	0	0	1	0
[5579405.]	0.6963360874434232	CCN(CC)CCOC(=O)c1ccc(OC)cc1	251.326	2.1938000000000004	4	0	7	1
[847920.56]	0.30870330656649436	CSCC[C@H](NC(=O)CC[C@@H](N)C(=O)O)C(=O)NCC(=O)O	335.38200000000006	-1.3827999999999974	8	5	11	0
[10355.515]	0.4440147610967938	C=C1[C@@H](OC(=O)/C(C)=C\C)C[C@H](C(C)C)[C@H]2/C(=C/C)C(=O)C[C@@H]12	316.4410000000001	4.248000000000004	3	0	3	0
[648405.6]	0.6136704181605435	COc1ccc(C(=O)/C=C/c2ccccc2)cc1OC	268.312	3.5999000000000025	3	0	5	2
[220172.16]	0.6366170885518216	COc1ccc([C@@H](O)CO)cc1O	184.191	0.42649999999999993	4	3	3	1
[103863.586]	0.7844678682746862	O=C(O)CCc1ccccc1OCC(=O)NCc1ccccc1	313.35299999999995	2.399	4	2	8	2
[1657.6212]	0.6032031493830634	C=C1CC[C@H]2C(C)(C)[C@H](O)CC[C@]2(C)[C@H]1COc1ccc2ccc(=O)oc2c1	382.50000000000006	4.941400000000005	4	1	3	2
[88335.88]	0.8326826582212098	O=C1C[C@H](c2ccccc2)Oc2cc(O)ccc21	240.25799999999998	3.098700000000002	3	1	1	2
[1136977.4]	0.41326342569557034	CCCSC[C@H](NC(=O)CC[C@H](N)C(=O)O)C(=O)O	292.35699999999997	-0.108899999999999	7	4	10	0
[526851.]	0.6747029321088003	Cn1c(=O)c2c(nc(NC(=O)c3ccccc3C(=O)O)n2C)n(C)c1=O	357.3260000000001	-0.0788000000000002	6	2	3	3
[5287.108]	0.22796311039886266	C=C[C@](C)(CCC=C(C)C)O[C@@H]1O[C@@H](CO[C@H]2O[C@@H](CO)[C@@H](O)[C@H]2O)[C@@H](O)[C@@H](O)[C@@H]1O	448.50900000000007	-1.0426999999999982	10	6	10	0
[129079.24]	0.4144438667996157	CO[C@@H]1c2c(O)c(C(C)C)c(O)c(O)c2[C@@]23CCCC(C)(C)[C@H]2[C@H]1OC3=O	376.4490000000001	3.6174000000000026	6	3	2	1
[151286.47]	0.8401125987374963	COc1ccc2c(c1)OC[C@@]1(O)c3ccc(O)cc3O[C@H]21	286.283	2.1144999999999996	5	2	1	2
[109702.76]	0.7415375879714354	CC(=O)OC[C@]1(C)CCC[C@@]2(C)[C@@H]1CC[C@@]13C[C@H](C(=O)O)[C@H](CC[C@@H]12)C3	362.5100000000001	4.663200000000004	4	1	3	0
[425546.34]	0.28030806627059135	NCCCCCCNC(=O)NCCCNC(=O)NCC(=O)Nc1ccccc1	392.5040000000001	1.1327000000000034	4	6	13	1
[180734.6]	0.08063387238717123	CCCCCCCC/C=C\CCCCCCCC(=O)OC[C@@H](O)CO[P@](=O)(O)OCCN	479.5950000000002	5.020300000000005	8	3	23	0
[28861.965]	0.1729504175206294	CC1(C)CC[C@@]2(C(=O)O)CC[C@]3(C)C(=CC[C@@H]4[C@@]5(C)C[C@@H](O)[C@@H](O[C@@H]6O[C@@H](CO)[C@@H](O)[C@@H](O)[C@@H]6O)[C@@](C)(CO)[C@@H]5CC[C@]43C)[C@@H]2C1	650.8499999999999	3.0010000000000003	10	7	5	0
[4353345.5]	0.02632020475050011	CCCCC/C=C\C/C=C\C/C=C\C/C=C\C/C=C\CCC(=O)OC[C@H](COC(=O)CCCCCCC/C=C\CCCCCCCC)OC(=O)CCCCCCCCC/C	837.3239999999994	16.25479999999996	6	0	44	0
[22323452.]	0.6456539610643877	CCCC[C@H]1OC(=O)C2=CCCC[C@H]21	194.27399999999994	2.828500000000001	2	0	3	0
[145.91866]	0.4922246314870442	CC(C)CCC[C@@H](C)[C@H]1CC[C@H]2[C@@H]3CC=C4CCCNC[C@]4(C)[C@H]3CC[C@@]21C	385.6800000000002	7.2273000000000085	1	1	5	0
[775025.1]	0.8252385501545279	C=CCOc1ccc(C2=C(C)C(=O)NCC2)cc1	243.30599999999995	2.5448000000000004	2	1	4	1
[4816338.5]	0.026278488254341287	CCCCC/C=C\C/C=C\C/C=C\C/C=C\CCCCCC(=O)OC[C@H](COC(=O)CCCCCCCCC/C=C\C/C=C\CCCCC)OC(=O)CCCCCCCCC	851.3509999999994	16.644899999999964	6	0	45	0
[2967616.8]	0.026278488254341287	CCCCC/C=C\C/C=C\C/C=C\C/C=C\CCCCCC(=O)OC[C@H](COC(=O)CCCCCCC/C=C\CCCCCCCC)OC(=O)CCCCCCC/C=C\CC	851.3509999999994	16.644899999999964	6	0	45	0
[1.3327609e+08]	0.7366209913950343	NC(=O)N1CCC[C@H](CN2CCCC2)C1	211.30899999999994	0.8728999999999998	2	1	2	0
[5751005.]	0.026278488254341287	CC/C=C\C/C=C\C/C=C\C/C=C\C/C=C\CCCC(=O)OC[C@H](COC(=O)CCCCCCC/C=C\CCCCCCCC)OC(=O)CCCCCCCCCCCCC	851.3509999999992	16.644899999999964	6	0	45	0
[392.98953]	0.1592907073840895	C[C@@H]1O[C@@H](O[C@@H]2[C@H](O)[C@@H](O)[C@@H](CO)O[C@H]2Oc2c(-c3ccc(O)cc3)oc3cc(O)cc(O)c3c2=O)[C@@H](O)[C@@H](O)[C@@H]1O	594.5220000000005	-1.3927000000000012	15	9	6	3
[3618727.8]	0.8690930432950794	COc1ccc(C(=O)N2CCc3ccccc32)c(OC)c1	283.327	2.9067000000000016	3	0	3	2
[3317262.2]	0.5572333115209883	Cc1[nH]c2ccccc2c1CCNC(=O)c1ccc([N+](=O)[O-])cc1	323.352	3.3570200000000012	3	2	5	3
[847920.56]	0.30870330656649436	CSCC[C@@H](NC(=O)CC[C@H](N)C(=O)O)C(=O)NCC(=O)O	335.38200000000006	-1.3827999999999974	8	5	11	0
[2087.4695]	0.13504353278328865	CC(=O)N[C@H]1[C@@H](O[C@@H]2[C@@H](CO)O[C@@H](O)[C@@H](O)[C@@H]2O)O[C@H](CO)[C@@H](O)[C@@H]1O[C@@H]1O[C@@H](CO)[C@@H](O)[C@@H](O)[C@@H]1O	545.4910000000003	-7.429199999999987	16	11	8	0
[27622.186]	0.35064759516904226	C=C1CC[C@H]2[C@H]([C@H]3[C@H]1CC[C@@]3(C)[C@@H](CC(C)C)c1c(O)c(C=O)c(O)c(C=O)c1O)C2(C)C	454.60700000000014	6.212800000000008	5	3	6	1
[1100775.8]	0.026493782530486638	CCCC/C=C\C/C=C\CCCCCCCCCC(=O)OC[C@H](COC(=O)CCCCC/C=C\C/C=C\C/C=C\C/C=C\C/C=C\CCCCC)OC(=O)CCCC	807.2539999999997	15.250599999999965	6	0	41	0
[738.43964]	0.15357222557362782	C[C@H]1O[C@@H](Oc2cc(O)c3c(=O)c(O[C@@H]4O[C@H](CO)[C@@H](O)[C@@H](O)[C@@H]4O)c(-c4ccc(O)cc4)oc3c2)[C@@H](O)[C@@H](O)[C@@H]1O	594.5220000000004	-1.743800000000001	15	9	6	3
[35621.59]	0.4505200985137099	Cc1cc2c(c(C)c1CCO[C@@H]1O[C@@H](CO)[C@@H](O)[C@@H](O)[C@@H]1O)C(=O)[C@@H](C)[C@@H]2O	396.4360000000001	-0.4717600000000001	8	5	5	1
[88692.62]	0.4526271684840497	COc1ccc2c(c1)O[C@H](O[C@@H]1O[C@@H](CO)[C@@H](O)[C@@H](O)[C@@H]1O)C(=O)N2OC	387.3410000000001	-1.8753999999999995	10	4	5	1
[1657.6212]	0.6032031493830634	C=C1CC[C@@H]2C(C)(C)[C@H](O)CC[C@@]2(C)[C@H]1COc1ccc2ccc(=O)oc2c1	382.50000000000006	4.941400000000005	4	1	3	2
[3624042.8]	0.02632020475050011	CC/C=C\C/C=C\C/C=C\C/C=C\CCCCC(=O)OC[C@H](COC(=O)CCCCCCCCCCC/C=C\C/C=C\CCCCC)OC(=O)CCCCCCCCC/C	837.3239999999995	16.25479999999996	6	0	44	0
[4888.9644]	0.3174217607091328	CC(=C/C=C/C(C)=C/C=C/C=C(C)/C=C/C=C(/C)[C@H]1CO1)[C@H](C)C(C)C	352.5620000000001	7.131100000000008	1	0	9	0
[3351.0027]	0.3802015384485088	CC(C)C[C@@H]1NC(=O)[C@H](NC(=O)[C@H](Cc2ccccc2)N(C)C)[C@H](c2ccccc2)Oc2ccc(cc2)/C=C\NC1=O	568.7180000000002	4.095800000000002	5	3	8	3
[1.24996824e+08]	0.2002751368104355	N=C(N)NCCC[C@@H](N)C(=O)O	174.204	-1.338429999999999	5	5	5	0
[12054709.]	0.2989599327629596	C[C@H]1C(=O)O[C@H]2C[C@@]1(C)[C@@H]1C(=O)[C@@]3(O)O[C@@]14[C@@]2(C)OC(=O)[C@@]4(O)CC[C@@H]1[C@@H]3[C@@H](O)C=C2CC=CC(=O)[C@]21C	528.5540000000003	0.5098	10	3	0	0
[111514.2]	0.7218432473049082	C#CCNC(=O)c1ccc(OC)cc1	189.21399999999997	1.0582	2	1	3	1
[74136744.]	0.36443702451135496	C[C@@H](O)[C@H](O)[C@H](O)CO	136.147	-1.9187000000000003	4	4	3	0
[946477.8]	0.8764753893774737	O=C(O)Cc1ccccc1OCc1ccccc1	242.27399999999997	2.8927000000000014	3	1	5	2
[47002.203]	0.5765772784542664	C/C=C(\C)C(=O)O[C@H]1C2=C(C)C(=O)O[C@@]2(O)C[C@@H]2CC[C@@H](O)[C@@H](C)[C@@]21C	364.4380000000001	2.2432999999999996	6	2	2	0
[9479534.]	0.7017167778364671	CCN1CCN(c2ccccc2)CC1	190.29	1.8285	2	0	2	1
[254.5919]	0.2684971534851845	CC(=O)OC[C@H]1O[C@H](Oc2c(-c3ccc(O)cc3)oc3cc(O)cc(O)c3c2=O)[C@@H](O)[C@@H](O)[C@@H]1O	490.4170000000002	0.32629999999999965	12	6	5	3
[3612883.]	0.7621974128178597	O=C(Cn1c(=O)cc(C(=O)N2CCCC2)c2ccccc21)Nc1ccccc1	375.428	2.8762000000000008	3	1	4	3
[31535.482]	0.24063927188151388	CC(C)=CCC/C(C)=C\CO[C@@H]1O[C@@H](CO[C@@H]2OC[C@@H](O)[C@@H](O)[C@@H]2O)[C@@H](O)[C@@H](O)[C@@H]1O	448.50900000000007	-1.0410999999999984	10	6	9	0
[2039226.1]	0.5415781795192658	N[C@H](CCC(=O)NC1(CCCCC1)C(=O)O)C(=O)O	272.30099999999993	0.0821999999999995	6	4	6	0
[101.07086]	0.3841138416085127	CCCCOC(=O)C1=C(C)NC2=C(C(=O)C[C@H](c3ccc(F)cc3)C2)[C@@H]1c1ccc(OC)c(OC)c1	493.5750000000002	5.547800000000005	6	1	8	2
[1.1320735e+09]	0.0356228507988133	CCCCCCCCCCCCCCCCCCCCCCCCCC(=O)N[C@@H](COC(=O)CCCCCCCCCCCCCCCCCCCCCCC)[C@@H](O)[C@H](O)[C@@H](O)CCCCCCCCCCCC	1048.8019999999985	20.392500000000002	6	4	63	0
[14790346.]	0.026196732701738407	CCCCC/C=C\C/C=C\C/C=C\C/C=C\CCCC(=O)O[C@H](COC(=O)CCCCCCC/C=C\CCCCCC)COC(=O)CCCCCCCCCCCCCCCCCC	895.447999999999	18.039199999999976	6	0	49	0
[608.66364]	0.3151345760203198	C=C1[C@@H](OC(=O)/C=C(\C)CC)C[C@@H](C(C)C)[C@H]2/C(=C/C)C(=O)[C@@H](OC(=O)[C@H](C)CC)[C@@H]12	430.5850000000002	5.205900000000006	5	0	7	0
[389.86676]	0.19875312725787794	CC1=C(/C=C/C(C)=C/C=C/C(C)=C/C=C/C=C(C)/C=C/C=C(C)/C=C/C(=O)[C@@]2(C)CCCCC(C)(C)C[C@@H]2O)C(C)C1	568.8860000000004	10.835499999999989	2	1	11	0
[9275107.]	0.699116716073629	c1ccc(C2(c3ccccc3)CCCC2)cc1	222.33099999999993	4.546700000000003	0	0	2	2
[32063.697]	0.7049904750973729	COc1cc(O)c2c(c1)C(=O)c1ccc(O)cc1C2=O	270.24	1.8817999999999995	5	2	1	3
[4263.279]	0.37015619314179005	COc1ccc(-c2oc3cc(O[C@H]4O[C@@H](CO)[C@@H](O)[C@@H](O)[C@@H]4O)ccc3c(=O)c2O)cc1	446.40800000000013	0.3528999999999997	10	5	5	3
[10562384.]	0.6693053678705507	N#Cc1cccc(-c2nnc3[nH]cnc3n2)c1	222.211	1.2865799999999998	5	1	1	3
[4.765787e+08]	0.7874913866928777	O=C(Nc1ccccc1)c1ccccc1	197.237	2.938900000000001	1	1	2	2
[11953.023]	0.11884370177275796	COc1cc([C@H]2OC[C@H]3[C@@H](c4cc(OC)c(O[C@H]5O[C@@H](CO)[C@@H](O)[C@@H](O)[C@@H]5O)c(OC)c4)OC[C@H]23)cc(OC)c1O[C@@H]1O[C@H](CO)[C@@H](O)[C@H](O)[C@@H]1O	742.7240000000004	-1.8463999999999952	18	8	12	2
[1.7457798e+11]	0.034312899536644174	CCCCCCCCCCCCCCCCCCCCCCCC(=O)OC[C@@H](COC(=O)CCCCCCCCCCCCCCCCC)OC(=O)CCCCCCCCCCCCCCCCCCC	1003.7169999999984	21.889900000000008	6	0	61	0
[34748.797]	0.49705919891273687	O=C(CCCCCCCCc1ccccc1)NC(=O)OCCc1ccccc1	381.5160000000002	5.455300000000006	3	1	12	2
[4412.6597]	0.8788163815220913	COc1cc(O)c2c(c1)O[C@@H](c1cc(O)c(OC)c(OC)c1)CC2=O	346.33500000000015	2.8301000000000007	7	2	4	2
[41777196.]	0.026179866989438246	CCCCCCCC/C=C\C/C=C\C/C=C\CCCC(=O)OC[C@H](COC(=O)CCCCCCC/C=C\CCCCCC)OC(=O)CCCCCCCCCCCCCCCCCCC	911.490999999999	18.65329999999998	6	0	51	0
[1675.9071]	0.0509455729042999	CCCCCCCCCCCCCCCCCCCCCCCCCCCCC1=C[C@H]([C@@H](O)CCCCCCCCCCCCCC)OC1=O	703.2339999999998	15.84289999999996	3	1	41	0
[4058.5784]	0.17203488683735801	CC(=O)OC[C@]12CCC(C)=C[C@@H]1O[C@@H]1[C@H](O)[C@H](O[C@@H]3O[C@@H](CO)[C@@H](O)[C@@H](O)[C@@H]3O)[C@@]2(C)[C@@]12CO2	486.5140000000003	-1.6216999999999961	11	5	5	0
[887878.75]	0.8694612683225502	COc1ccc2c(c1)O[C@H]1c3ccc(OC)c(OC)c3OC[C@@H]21	314.3370000000001	3.3221000000000016	5	0	3	2
[163386.34]	0.08575890493480806	CCCCCCCCCC[C@H](O)[C@H]1CC[C@H]([C@@H]2CC[C@H]([C@@H](O)CCCCCCCC[C@@H](O)CC3=C[C@@H](C)OC3=O)O2)O1	594.8740000000005	7.07770000000001	7	3	23	0
[960671.4]	0.6450858280872765	C[C@H]1C[C@H]2C3=CC(=O)OC[C@]3(C)[C@@H]3CC[C@@]3(C)C(=O)O[C@H]3CC[C@@]3(C)[C@@H]2[C@H]1O	388.50400000000013	3.250800000000002	5	1	0	0
[2024.2086]	0.21908025151126703	CO[C@@H]1[C@@H](O)[C@H](C)O[C@@H](O[C@H]2CC[C@]3(C=O)[C@H]4CC[C@]5(C)[C@H](C6=CC(=O)OC6)CC[C@]5(O)[C@H]4CC[C@]3(O)C2)[C@@H]1O	564.6720000000005	1.4040999999999995	10	4	5	0
[2.1488704e+08]	0.7301842070855241	CCC1=C(C)C(=O)Nc2ccccc21	187.242	2.3989200000000004	1	1	1	2
[1062633.4]	0.6742506311508719	CSCC[C@@H](NC(=O)c1ccc(N)cc1)C(=O)O	268.33799999999997	1.2049	5	3	6	1
[truncated: 1,322 more rows]
