# Supplementary material for: Transformer-Decoder GPT Models for Generating Virtual Screening Libraries of HMG-Coenzyme A Reductase Inhibitors: Effects of Temperature, Prompt Length, and Transfer-Learning Strategies
Source: J Chem Inf Model. 2024 Nov 7;64(22):8464–80. doi: 10.1021/acs.jcim.4c01309 (PMC11600504; doi:10.1021/acs.jcim.4c01309)
Supplement: Supplementary file 3 — ci4c01309_si_003.zip [file ci4c01309_si_003.zip › Datasets/xfer_Learning_files/NoXA5K6S_model_gen_ic50_results/NoXA5K6S_Docking_Statin_similarity_0p0.csv]

Generated Molecule	atorvastatin	rosuvastatin	simvatstatin	lovastatin	fluvastatin	pravastatin
CCNCOC(=O)C1=C(C)NC2=C(C(=O)C[C@H](c3ccc(Cl)cc3)C2)[C@@H]1c1ccc(O)c(OC)c1	0.17032967032967034	0.14814814814814814	0.1464968152866242	0.14838709677419354	0.17532467532467533	0.11875
C[C@@H]1C/C=C/C=C/C=C/C=C/[C@H](O[C@@H]2O[C@H](C)[C@H](O)[C@H](N)[C@@H]2O)C[C@H]2O[C@@](O)(C[C@@H](O)C[C@@H]3O[C@@H]3/C=C/C(=O)O1)C[C@H](O)[C@H]2C(=O)O	0.09375	0.07389162561576355	0.18435754189944134	0.1864406779661017	0.09230769230769231	0.14673913043478262
CO[C@H]1[C@H](O)[C@H](CO)O[C@@H](O[C@@H]2[C@@H](COS(=O)(=O)O)O[C@@H](C)[C@@H](OS(=O)(=O)O)[C@@H]2O)[C@@H]1OS(=O)(=O)O	0.045	0.07692307692307693	0.11392405063291139	0.11538461538461539	0.047337278106508875	0.11464968152866242
NCCS[C@@H]1c2c(O)cc(O)cc2O[C@H](c2ccc(O)c(O)c2)[C@H]1O	0.11515151515151516	0.12142857142857143	0.10218978102189781	0.1037037037037037	0.13432835820895522	0.10294117647058823
C=C[C@](C)(O)CC/C=C(\C)CC/C=C(/C)CC/C=C(/C)CC/C=C(\C)CCC=C(C)C	0.04736842105263158	0.06172839506172839	0.07792207792207792	0.05806451612903226	0.050314465408805034	0.07142857142857142
C=CCOC(=O)C1=C(C)NC2=C(C(=O)C[C@@H](c3ccc(Cl)cc3)C2)[C@@H]1c1ccc(O)c(OC)c1	0.16022099447513813	0.14375	0.12738853503184713	0.12903225806451613	0.17880794701986755	0.1
C#CCN1CCCC[C@H]1CN2c3ccccc3C=Cc3ccccc32	0.18125	0.0945945945945946	0.08333333333333333	0.08450704225352113	0.17164179104477612	0.06164383561643835
CO[C@H]1[C@@H](O)[C@H](CO)O[C@@H](O[C@H]2[C@@H](COS(=O)(=O)O)O[C@@H](C)[C@@H](OS(=O)(=O)O)[C@@H]2O)[C@@H]1OS(=O)(=O)O	0.045	0.07692307692307693	0.11392405063291139	0.11538461538461539	0.047337278106508875	0.11464968152866242
NCCS[C@H]1c2c(O)cc(O)cc2O[C@H](c2ccc(O)c(O)c2)[C@H]1O	0.11515151515151516	0.12142857142857143	0.10218978102189781	0.1037037037037037	0.13432835820895522	0.10294117647058823
C=C1[C@H](OC(=O)/C=C(\C)CC)C[C@@H](C(C)C)[C@H]2/C(=C/C)C(=O)[C@H](OC(=O)[C@H](C)CC)[C@@H]12	0.09444444444444444	0.13333333333333333	0.17985611510791366	0.24615384615384617	0.10738255033557047	0.24427480916030533
C=CC(=C)CC[C@@H]1[C@]2(C)CCCC(C)(C)[C@H]2CC[C@]1(C)O	0.03636363636363636	0.06666666666666667	0.11290322580645161	0.11475409836065574	0.05303030303030303	0.0873015873015873
Cn1c2ccccc2c(=O)c2c(O)cc3c(c21)C[C@@H]([C@@](C)(O)CO[C@@H]1O[C@@H](CO)[C@@H](O)[C@@H](O)[C@@H]1O)O3	0.15053763440860216	0.11976047904191617	0.16774193548387098	0.15483870967741936	0.19736842105263158	0.1320754716981132
O=CC(=O)OC[C@H]1O[C@@H](Oc2cc(O)c3c(=O)c(OS(=O)(=O)O)c(-c4ccc(O)c(O)c4)oc3c2)[C@@H](O)[C@@H](O)[C@@H]1O	0.12437810945273632	0.1569767441860465	0.11560693641618497	0.11695906432748537	0.13450292397660818	0.11627906976744186
CCNC(=O)CCC/C=C\C[C@H]1[C@@H](O)C[C@@H](O)[C@@H]1/C=C/[C@@H](O)CCc1ccccc1	0.1695906432748538	0.1456953642384106	0.14383561643835616	0.15384615384615385	0.19148936170212766	0.2028985507246377
C[C@H]1O[C@@H](Oc2cc(O)c3c(=O)c(O[C@@H]4O[C@@H](CO)[C@@H](O)[C@@H](O)[C@@H]4O)c(-c4ccc(O)cc4)oc3c2)[C@@H](O)[C@@H](O)[C@@H]1O	0.1330049261083744	0.12777777777777777	0.11931818181818182	0.1206896551724138	0.14450867052023122	0.10734463276836158
CC(/C=C/C=C(C)/C=C/[C@]12O[C@@H](CC1(C)C)C[C@@]2(C)O)=C\C=C\C=C(C)\C=C\C=C(/C)[C@H]1C=C2C(C)(C)CCC[C@@]2(C)O1	0.030973451327433628	0.05102040816326531	0.08695652173913043	0.08196721311475409	0.04145077720207254	0.06417112299465241
C=C1[C@@H](OC(=O)/C=C(\C)CC)C[C@@H](C(C)C)[C@H]2/C(=C/C)C(=O)[C@H](OC(=O)[C@H](C)CC)[C@@H]12	0.09444444444444444	0.13333333333333333	0.17985611510791366	0.24615384615384617	0.10738255033557047	0.24427480916030533
C=C/C(C)=C\C[C@@H]1[C@](C)(O)[C@H](O)[C@@H](OC(C)=O)[C@@H]2C(C)(C)CCC[C@]12C	0.05172413793103448	0.08333333333333333	0.15384615384615385	0.14728682170542637	0.07092198581560284	0.13740458015267176
C#C[C@]1(O)CC[C@H]2[C@@H]3CCc4cc(O)c(O)cc4[C@H]3CC[C@@]21C	0.05917159763313609	0.07042253521126761	0.08955223880597014	0.09090909090909091	0.072992700729927	0.08208955223880597
C#C[C@@]1(O)CC[C@H]2[C@@H]3CCc4cc(O)c(O)cc4[C@@H]3CC[C@@]21C	0.05917159763313609	0.07042253521126761	0.08955223880597014	0.09090909090909091	0.072992700729927	0.08208955223880597
C[C@@H]1O[C@@H](Oc2cc(O)c3c(=O)c(O[C@@H]4O[C@@H](CO)[C@@H](O)[C@@H](O)[C@@H]4O)c(-c4ccc(O)cc4)oc3c2)[C@@H](O)[C@@H](O)[C@@H]1O	0.1330049261083744	0.12777777777777777	0.11931818181818182	0.1206896551724138	0.14450867052023122	0.10734463276836158
CO[C@@H]1[C@H](O)[C@H](CO)O[C@@H](O[C@@H]2[C@@H](COS(=O)(=O)O)O[C@@H](C)[C@@H](OS(=O)(=O)O)[C@@H]2O)[C@@H]1OS(=O)(=O)O	0.045	0.07692307692307693	0.11392405063291139	0.11538461538461539	0.047337278106508875	0.11464968152866242
C[C@H]1O[C@H](Oc2cc(O)c3c(=O)c(O[C@@H]4O[C@@H](CO)[C@@H](O)[C@@H](O)[C@@H]4O)c(-c4ccc(O)cc4)oc3c2)[C@@H](O)[C@@H](O)[C@@H]1O	0.1330049261083744	0.12777777777777777	0.11931818181818182	0.1206896551724138	0.14450867052023122	0.10734463276836158
C=C(/C=C/C=C(/CO)[C@H]1CC[C@@]2([C@H](CCCO)/C(=C(\C)C(=O)Cc3ccccc3)CC[C@@]2(C)O)[C@@H]1O)CCCCCOC(C)=O	0.14285714285714285	0.11518324607329843	0.13736263736263737	0.1388888888888889	0.1366120218579235	0.1638418079096045
CCCCOC(=O)C1=C(C)NC2=C(C(=O)C[C@@H](c3ccc(Cl)cc3)C2)[C@@H]1c1ccc(O)c(OC)c1	0.17032967032967034	0.14814814814814814	0.15384615384615385	0.15584415584415584	0.17532467532467533	0.12578616352201258
C=C1/C(=C\C=C2/CCC[C@@]3(C)[C@H]2CC[C@@H]3[C@H](C)/C=C/[C@H](O)C2CC2)C[C@@H](O)C[C@@H]1O	0.06451612903225806	0.09615384615384616	0.12244897959183673	0.13986013986013987	0.09933774834437085	0.1232876712328767
N#C[C@@]1(O[C@@H]2O[C@@H](CO)[C@@H](O)[C@H](O)[C@@H]2O)C=C[C@@H](OS(=O)(=O)O)[C@@H](OS(=O)(=O)O)[C@@H]1OS(=O)(=O)O	0.04040404040404041	0.0718562874251497	0.10897435897435898	0.11038961038961038	0.041916167664670656	0.10967741935483871
O=C(/C=C/c1ccc(O)cc1)OC[C@H]1O[C@@H](Oc2cc(O)c3c(c2)O[C@@H](c2ccc(O)cc2)CC3=O)[C@@H](O)[C@H](O)[C@@H]1O	0.17676767676767677	0.13812154696132597	0.13636363636363635	0.13793103448275862	0.18235294117647058	0.11797752808988764
C[C@@H]1O[C@H](Oc2cc(O)c3c(=O)c(O[C@@H]4O[C@@H](CO)[C@@H](O)[C@@H](O)[C@@H]4O)c(-c4ccc(O)cc4)oc3c2)[C@@H](O)[C@@H](O)[C@@H]1O	0.1330049261083744	0.12777777777777777	0.11931818181818182	0.1206896551724138	0.14450867052023122	0.10734463276836158
CO[C@@H]1[C@@H](O)[C@H](CO)O[C@@H](O[C@H]2[C@@H](COS(=O)(=O)O)O[C@@H](C)[C@@H](OS(=O)(=O)O)[C@@H]2O)[C@@H]1OS(=O)(=O)O	0.045	0.07692307692307693	0.11392405063291139	0.11538461538461539	0.047337278106508875	0.11464968152866242
CC(C)CCC[C@@H](C)[C@H]1CC[C@H]2[C@@H]3CC=C4C[C@@H](O)CC[C@]4(C)[C@H]3CC[C@@]21C	0.07222222222222222	0.08496732026143791	0.15942028985507245	0.17037037037037037	0.07333333333333333	0.14388489208633093
COc1ccc(-c2cc(=O)c3c(O)cc(O)c([C@@H]4O[C@@H](CO)[C@@H](O)[C@@H](O)[C@@H]4O[C@@H]4O[C@@H](C)[C@@H](O)[C@@H](O)[C@@H]4O)c3o2)cc1O	0.11538461538461539	0.11413043478260869	0.12429378531073447	0.12571428571428572	0.12359550561797752	0.11235955056179775
CCOC(=O)C1=C(C)NC2=C(C(=O)C[C@H](c3ccc(Cl)cc3)C2)[C@@H]1c1ccc(O)c(OC)c1	0.16292134831460675	0.1464968152866242	0.14473684210526316	0.14666666666666667	0.174496644295302	0.11612903225806452
