# Supplementary material for: Transformer-Decoder GPT Models for Generating Virtual Screening Libraries of HMG-Coenzyme A Reductase Inhibitors: Effects of Temperature, Prompt Length, and Transfer-Learning Strategies
Source: J Chem Inf Model. 2024 Nov 7;64(22):8464–80. doi: 10.1021/acs.jcim.4c01309 (PMC11600504; doi:10.1021/acs.jcim.4c01309)
Supplement: Supplementary file 3 — ci4c01309_si_003.zip [file ci4c01309_si_003.zip › Datasets/xfer_Learning_files/NoXA5K6S_model_gen_ic50_results/NoXA5K6S_Docking_Statin_similarity_0p5.csv]

Generated Molecule	atorvastatin	rosuvastatin	simvatstatin	lovastatin	fluvastatin	pravastatin
COc1cc(-c2cc(=O)c3c(O)cc(O[C@@H]4O[C@@H](CO)[C@@H](O)[C@@H](O)[C@H]4O[C@@H]4O[C@@H](C)[C@@H](O)[C@@H](O)[C@H]4O)cc3o2)ccc1O	0.1201923076923077	0.11351351351351352	0.12359550561797752	0.125	0.12921348314606743	0.11173184357541899
COc1cc(/C=C/C(=O)O[C@@H]2[C@@H](O[C@@H]3C[C@H](OC)[C@@H](O)[C@H](O)/C3=C\C#N)O[C@@H](CO)[C@@H](O)[C@H]2O)ccc1O	0.08955223880597014	0.12280701754385964	0.1625	0.16455696202531644	0.12650602409638553	0.15625
O=c1cc(-c2ccc(O)c(O)c2)oc2cc(O)c([C@@H]3O[C@H](CO)[C@H](O)[C@H](O)[C@H]3O)c(O)c12	0.12222222222222222	0.12179487179487179	0.10457516339869281	0.10596026490066225	0.13333333333333333	0.10526315789473684
O=c1c(O[C@H]2O[C@H](CO)[C@@H](O)[C@H](O)[C@@H]2O[C@@H]2OC[C@@H](O)[C@@H](O)[C@@H]2O)c(-c2ccc(O)cc2)oc2cc(O)cc(O)c12	0.12871287128712872	0.12290502793296089	0.11428571428571428	0.11560693641618497	0.13953488372093023	0.10227272727272728
O=c1cc(-c2ccc(O)cc2)oc2cc(O)c([C@@H]3O[C@H](CO)[C@@H](O)[C@H](O)[C@H]3O[C@H]3OC[C@@H](O)[C@@H](O)[C@@H]3O)c(O)c12	0.1306532663316583	0.125	0.11627906976744186	0.11764705882352941	0.14201183431952663	0.10404624277456648
Oc1cc(O)c2c(c1)O[C@H](c1ccc(O)c(O)c1)[C@H](O)[C@H]2c1c(O)cc(O)c2c1O[C@H](c1ccc(O)c(O)c1)[C@@H](O)C2	0.11594202898550725	0.09090909090909091	0.08791208791208792	0.08888888888888889	0.11797752808988764	0.08241758241758242
COc1ccc(-c2cc(=O)c3c(O)cc(O[C@@H]4O[C@@H](CO)[C@@H](O)[C@@H](O)[C@@H]4O[C@H]4O[C@@H](C)[C@@H](O)[C@@H](O)[C@@H]4O)cc3o2)cc1O	0.1201923076923077	0.11351351351351352	0.12359550561797752	0.125	0.12921348314606743	0.11173184357541899
C=C[C@@]1(C)CC(=O)[C@@]2(O)[C@](C)(O1)[C@@H](OC(C)=O)[C@@H](OC(C)=O)[C@@H]2C(C)(C)OC(C)=O	0.054945054945054944	0.0784313725490196	0.16058394160583941	0.12949640287769784	0.05263157894736842	0.12056737588652482
COC(=O)C1=CO[C@@H](O[C@@H]2O[C@@H](CO)[C@@H](O)[C@@H](O)[C@@H]2O)/C(C)=C/[C@H]1OC(=O)c1ccc(O)c(O)c1	0.12903225806451613	0.12962962962962962	0.16447368421052633	0.16666666666666666	0.1337579617834395	0.17333333333333334
CCC/C=C\C/C=C\CCCCCCC(=O)OC[C@H](CO[P@@](=O)(O)O[C@H]1[C@@H](O)[C@@H](O)[C@@H](OP(=O)(O)O)[C@@H](OP(=O)(O)O)[C@@H]1O)OC(=O)CCCC	0.06751054852320675	0.07109004739336493	0.0945273631840796	0.10101010101010101	0.0625	0.13471502590673576
C/C=C/C(=O)O[C@H]1CC(=O)O[C@H]2C[C@H]3CCC[C@H]4C[C@@H](O)CC[C@]4(C)[C@H]3CC[C@@]21C	0.041884816753926704	0.06832298136645963	0.22058823529411764	0.22388059701492538	0.056962025316455694	0.13013698630136986
C[C@@H]1O[C@H](Oc2c(-c3ccc(O)cc3)oc3cc(O[C@@H]4O[C@H](C(=O)O)[C@@H](O)[C@@H](O)[C@@H]4O)cc(O)c3c2=O)[C@@H](O)[C@@H](O)[C@@H]1O	0.1485148514851485	0.1452513966480447	0.13068181818181818	0.13218390804597702	0.15606936416184972	0.125
O=C1c2c(O)cc(O[C@H]3O[C@@H](CO)[C@@H](O)[C@@H](O)[C@H]3O)cc2O[C@@H](c2ccc(O)cc2)[C@H]1O[C@@H]1O[C@H](CO)[C@@H](O)[C@H](O)[C@@H]1O	0.11483253588516747	0.10752688172043011	0.11731843575418995	0.11864406779661017	0.12921348314606743	0.09944751381215469
CC(C)C[C@H](NC(=O)[C@H](Cc1ccccc1)NC(=O)CNC(=O)[C@H](CO)NC(=O)[C@H](N)Cc1ccc(O)cc1)C(=O)NCCc1ccccc1	0.3010204081632653	0.1457286432160804	0.07246376811594203	0.08374384236453201	0.1989247311827957	0.1218274111675127
C=C1CC[C@H](O)C/C1=C/C=C1\CCC[C@@]2(C)[C@H]1CC[C@@H]2[C@H](C)/C=C/[C@H](C)CCCC(C)C	0.07936507936507936	0.11320754716981132	0.13245033112582782	0.14189189189189189	0.10256410256410256	0.11842105263157894
O=c1cc(-c2ccc(O)c(O)c2)oc2cc(O)c([C@@H]3O[C@@H](CO)[C@@H](O)[C@H](O)[C@@H]3O)c(O)c12	0.12222222222222222	0.12179487179487179	0.10457516339869281	0.10596026490066225	0.13333333333333333	0.10526315789473684
COC(=O)C1=C(C)NC2=C(C(=O)C[C@H](c3ccc(F)cc3)C2)[C@H]1c1cc(Br)c(O)c(OC)c1	0.17714285714285713	0.18543046357615894	0.13071895424836602	0.13245033112582782	0.1917808219178082	0.10256410256410256
COc1ccc([C@@H]2CC(=O)c3c(O)cc(O[C@H]4O[C@@H](CO)[C@@H](O)[C@@H](O)[C@@H]4O)cc3O2)cc1	0.13333333333333333	0.12738853503184713	0.1476510067114094	0.14965986394557823	0.15436241610738255	0.12582781456953643
CC(C)=CCc1c(O)ccc([C@@H]2COc3c(ccc4c3C=CC(C)(C)O4)C2)c1O	0.13953488372093023	0.15753424657534246	0.12413793103448276	0.1258741258741259	0.16312056737588654	0.0945945945945946
C[C@H]1O[C@@H](O[C@@H]2[C@@H](O)[C@@H](O)[C@H](CO)O[C@@H]2Oc2c(-c3ccc(O)c(O)c3)oc3cc(O)cc(O)c3c2=O)[C@@H](O)[C@@H](O)[C@@H]1O	0.11004784688995216	0.10810810810810811	0.11797752808988764	0.11931818181818182	0.11731843575418995	0.10614525139664804
Cc1cc(=O)c2c(O)cc(O)c([C@@H]3O[C@H](CO)[C@@H](O)[C@@H](O)[C@@H]3O)c2o1	0.08982035928143713	0.09929078014184398	0.12030075187969924	0.12213740458015267	0.10294117647058823	0.12121212121212122
CCC[C@@H](CCC[C@@H](O)CCC)OC(=O)CC(=O)O[C@@H](CC(=O)O)C[N+](C)(C)C	0.14285714285714285	0.15384615384615385	0.10416666666666667	0.1056338028169014	0.1267605633802817	0.2153846153846154
COc1cc(O)c2c(c1)O[C@H](c1ccc(OC)c(O[C@@H]3O[C@@H](CO)[C@@H](O)[C@@H](O)[C@@H]3O)c1)CC2=O	0.12365591397849462	0.1165644171779141	0.1503267973856209	0.152317880794702	0.1346153846153846	0.12903225806451613
O=c1cc(-c2ccc(O)cc2)oc2cc(O[C@H]3O[C@@H](CO)[C@@H](O)[C@H](O)[C@@H]3O)c([C@@H]3O[C@@H](CO)[C@@H](O)[C@H](O)[C@@H]3O)c(O)c12	0.1330049261083744	0.12777777777777777	0.11299435028248588	0.11428571428571428	0.14450867052023122	0.10112359550561797
CC1=C(C#C/C(C)=C/C=C/C(C)=C/C=C/C=C(C)/C=C/C=C(\C)C#CC2=C(C)C(=O)CC2(C)C)C(C)(C)C[C@H](O)C1	0.05116279069767442	0.07567567567567568	0.10285714285714286	0.09770114942528736	0.06593406593406594	0.06077348066298342
C=C1[C@@H](OC(=O)/C=C(\C)CC)C[C@@H](C(C)C)[C@H]2/C(=C/C)C(=O)[C@H](OC(=O)[C@@H](C)CC)[C@@H]12	0.09444444444444444	0.13333333333333333	0.17985611510791366	0.24615384615384617	0.10738255033557047	0.24427480916030533
CC(C)C[C@H]1NC(=O)[C@H](Cc2c[nH]c3ccccc23)NC(=O)[C@H](Cc2ccccc2)NC(=O)[C@H](CO)NC1=O	0.2430939226519337	0.14450867052023122	0.10344827586206896	0.11764705882352941	0.20625	0.11046511627906977
C[C@@H]1O[C@@H](O[C@@H]2[C@@H](OC(=O)/C=C/c3ccc(O)c(O)c3)[C@H](CO)O[C@H](OCCc3ccc(O)c(O)c3)[C@H]2O)[C@@H](O)[C@@H](O)[C@@H]1O	0.12380952380952381	0.14207650273224043	0.1404494382022472	0.14204545454545456	0.1590909090909091	0.1348314606741573
CCCCOC(=O)C1=C(C)NC2=C(C(=O)CCC2)[C@H]1c1cc(Br)c(O)c(OC)c1	0.11428571428571428	0.12	0.15714285714285714	0.15942028985507245	0.10884353741496598	0.1258741258741259
CC(C)=CCc1c(O)ccc(C(=O)[C@H]2[C@@H](c3ccc(O)c(O)c3)O[C@H]2c2cc(O)c(O)c(O)c2)c1O	0.15760869565217392	0.14814814814814814	0.0975609756097561	0.09876543209876543	0.17532467532467533	0.11180124223602485
CC(C)=CCC/C(C)=C/CC/C(C)=C/CC/C(C)=C/CC/C(C)=C/CC/C(C)=C/CC/C(C)=C/CC/C(C)=C/Cc1ccc(O)cc1O	0.0782608695652174	0.09405940594059406	0.075	0.07035175879396985	0.08542713567839195	0.08080808080808081
CC[C@H](C)C(=O)O[C@@H]1C[C@H](O)C=C2C=C[C@H](C)[C@H](CC[C@@H](O)C[C@H](O)CC(=O)O)[C@H]21	0.23270440251572327	0.2158273381294964	0.35833333333333334	0.47706422018348627	0.20588235294117646	1.0
C[C@@H]1O[C@H](O[C@H]2[C@@H](O)[C@H](O)[C@@H](CO)O[C@H]2Oc2c(-c3ccc(O)cc3)oc3cc(O)cc(O)c3c2=O)[C@@H](O)[C@@H](O)[C@@H]1O	0.1330049261083744	0.12777777777777777	0.11931818181818182	0.1206896551724138	0.14450867052023122	0.10734463276836158
CCCCCCCCCCCC/C=C\CC/C=C\CC[C@@H](O)[C@H](O)CCCCCCCCCCC1=C[C@@H](C)OC1=O	0.0787037037037037	0.08421052631578947	0.09289617486338798	0.1	0.08648648648648649	0.11797752808988764
COC(=O)C1=C(C)NC2=C(C(=O)C[C@@H](c3ccc(Cl)cc3)C2)[C@@H]1c1ccc(O)c(OC)c1	0.1590909090909091	0.14193548387096774	0.13245033112582782	0.1342281879194631	0.17006802721088435	0.1038961038961039
CC#Cc1ccc(O)cc1C(=O)c1c(O)cccc1O[C@@H]1O[C@@H](CO)[C@@H](O)[C@@H](O)[C@@H]1O	0.14942528735632185	0.1456953642384106	0.12837837837837837	0.13013698630136986	0.17482517482517482	0.136986301369863
CC(C)=CCc1c(O)ccc(C(=O)[C@H]2CCC(=O)c3c(O)cc(O)cc3O2)c1O	0.15476190476190477	0.1597222222222222	0.13380281690140844	0.1357142857142857	0.16546762589928057	0.1267605633802817
CC(C)(O)CCc1c(O[C@H]2O[C@@H](CO)[C@@H](O)[C@@H](O)[C@@H]2O)cc(O)c2c(=O)c(-c3ccc(O)cc3)coc12	0.16129032258064516	0.1524390243902439	0.1509433962264151	0.13125	0.17197452229299362	0.13043478260869565
COc1cc(-c2oc3cc(O)cc(O)c3c(=O)c2O)ccc1O[C@H]1O[C@@H](CO)[C@@H](O)[C@@H](O)[C@@H]1O[C@@H]1O[C@@H](C)[C@H](O)[C@@H](O)[C@@H]1O	0.11374407582938388	0.11229946524064172	0.12222222222222222	0.12359550561797752	0.12154696132596685	0.11049723756906077
O=C(O)CC(=O)OC[C@H]1O[C@@H](Oc2cc(O)c3c(=O)c(-c4ccc(O)cc4)coc3c2)[C@@H](O)[C@H](O)[C@@H]1O	0.19230769230769232	0.18012422360248448	0.12883435582822086	0.13043478260869565	0.1935483870967742	0.15822784810126583
O=c1c(O[C@@H]2O[C@H](CO)[C@H](O)[C@H](O)[C@@H]2O[C@@H]2OC[C@@H](O)[C@@H](O)[C@@H]2O)c(-c2ccc(O)cc2)oc2cc(O)cc(O)c12	0.12871287128712872	0.12290502793296089	0.11428571428571428	0.11560693641618497	0.13953488372093023	0.10227272727272728
CCOc1cc([C@@H]2C(C(=O)O[C@H](C)CC)=C(C)NC3=C2C(=O)C[C@@H](c2ccc(O)cc2)C3)ccc1O	0.1813186813186813	0.175	0.1518987341772152	0.17647058823529413	0.19607843137254902	0.14556962025316456
COc1cc([C@H]2Oc3c(O)cc([C@H]4Oc5cc(O)cc(O)c5C(=O)[C@@H]4O)cc3[C@H]2CO)ccc1O	0.1276595744680851	0.10778443113772455	0.11180124223602485	0.11320754716981132	0.13924050632911392	0.10559006211180125
CC(C)=CCc1c(O)cc2oc3cc(O)cc(O)c3c(=O)c2c1O	0.11801242236024845	0.13333333333333333	0.09701492537313433	0.09848484848484848	0.13846153846153847	0.09774436090225563
C=C1[C@@H](OC(=O)/C=C(\C)CC)C[C@@H](C(C)C)[C@H]2/C(=C/C)C(=O)[C@H](OC(=O)/C(C)=C/C)[C@@H]12	0.08241758241758242	0.11842105263157894	0.17142857142857143	0.18248175182481752	0.09271523178807947	0.17266187050359713
C/C(=C\Cc1c(O)ccc(C)c1O)CCC[C@H](C)CCC[C@H](C)CCCC(C)C	0.13450292397660818	0.1597222222222222	0.09523809523809523	0.10416666666666667	0.14893617021276595	0.1347517730496454
O=c1cc(-c2ccc(O)cc2)oc2cc(O)c([C@@H]3O[C@H](CO)[C@@H](O)[C@H](O)[C@H]3O[C@@H]3OC[C@@H](O)[C@@H](O)[C@@H]3O)c(O)c12	0.1306532663316583	0.125	0.11627906976744186	0.11764705882352941	0.14201183431952663	0.10404624277456648
COc1cccc2c1C(=O)c1c(O)c3c(c(O)c1C2=O)C[C@@](O)(C(=O)CO)C[C@@H]3O[C@@H]1C[C@@H](N)[C@@H](C)[C@@H](C)C(=O)O1	0.12437810945273632	0.13068181818181818	0.17682926829268292	0.17901234567901234	0.12790697674418605	0.1497005988023952
C#C[C@]1(O)CC[C@H]2[C@@H]3CCc4cc(O)c(O)cc4[C@H]3CC[C@]21C	0.05917159763313609	0.07042253521126761	0.08955223880597014	0.09090909090909091	0.072992700729927	0.08208955223880597
CC#CC#CC#CC#C[C@@H](O)/C=C/CCCCCCC	0.05521472392638037	0.07407407407407407	0.05303030303030303	0.06201550387596899	0.07692307692307693	0.08661417322834646
COc1cc(C[C@@H](CO)c2cc(/C=C\CO)cc(OC)c2O[C@H]2O[C@@H](CO)[C@@H](O)[C@@H](O)[C@@H]2O)ccc1O	0.12435233160621761	0.1377245508982036	0.11515151515151516	0.12345679012345678	0.14906832298136646	0.13664596273291926
C/C(=C\Cc1c(O)ccc2c1OC[C@@H](c1ccc(O)cc1O)C2=O)CCC[C@@H](C)O	0.1927710843373494	0.1875	0.11486486486486487	0.13194444444444445	0.2028985507246377	0.15492957746478872
CN[C@H](C)C(=O)O[C@H]1C[C@@H](C)C=C2C=C[C@H](C)[C@H](CC[C@@H](NC(=O)C(=O)OC)C(=O)OC)[C@@H]21	0.10270270270270271	0.11320754716981132	0.368	0.4083333333333333	0.08860759493670886	0.39344262295081966
O=C1C[C@@H](c2ccc(O)c(O)c2)Oc2c1c(O)cc(O)c2[C@H]1C(=O)c2c(O)cc(O)cc2O[C@H]1c1ccc(O)cc1	0.1507537688442211	0.10382513661202186	0.08888888888888889	0.0898876404494382	0.14534883720930233	0.07734806629834254
COc1cc(/C=C/C(=O)OC[C@@]2(O)CO[C@@H](O[C@@H]3[C@@H](Oc4ccc(/C=C/C(=O)c5ccc(O)cc5O)cc4)O[C@@H](CO)[C@@H](O)[C@H]3O)[C@@H]2O)ccc1O	0.17117117117117117	0.13106796116504854	0.11822660098522167	0.11940298507462686	0.16326530612244897	0.12437810945273632
CC(C)=CCC/C(C)=C/Cc1c(O)c(CC=C(C)C)c(O)c(C=O)c1O	0.10843373493975904	0.145985401459854	0.09420289855072464	0.08759124087591241	0.1259259259259259	0.10294117647058823
CC(=O)OC[C@H]1O[C@@H](Oc2c(-c3ccc(O)cc3)oc3cc(O)cc(O)c3c2=O)[C@@H](OC(C)=O)[C@@H](O)[C@@H]1O	0.1774193548387097	0.17073170731707318	0.1411042944785276	0.14285714285714285	0.1761006289308176	0.15625
Oc1ccc([C@@H]2Oc3c(O)cc(O)cc3[C@@H]2c2cc(O)cc(O)c2)cc1	0.14634146341463414	0.11805555555555555	0.06896551724137931	0.06993006993006994	0.15555555555555556	0.06944444444444445
O=C(O)CC(=O)OC[C@@H]1O[C@@H](Oc2ccc3c(=O)c(-c4ccc(O)cc4)coc3c2)[C@@H](O)[C@H](O)[C@@H]1O	0.20786516853932585	0.18238993710691823	0.13043478260869565	0.1320754716981132	0.22818791946308725	0.16025641025641027
O=C(O)CC(=O)OC[C@@H]1O[C@@H](Oc2cc(O)c3c(=O)cc(-c4ccc(O)cc4)oc3c2)[C@@H](O)[C@H](O)[C@@H]1O	0.19230769230769232	0.18012422360248448	0.12883435582822086	0.13043478260869565	0.1935483870967742	0.15822784810126583
C[C@H]1O[C@@H](OC[C@@H]2O[C@@H](Oc3c(-c4ccc(O)cc4)oc4cc(O)cc(O)c4c3=O)[C@@H](O)[C@@H](O)[C@@H]2O)[C@@H](O)[C@@H](O)[C@@H]1O	0.1330049261083744	0.12777777777777777	0.11931818181818182	0.1206896551724138	0.14450867052023122	0.10734463276836158
O=C(O)c1cc(O)c2c(c1)[C@H]([C@@H]1O[C@@H](CO)[C@@H](O)[C@@H](O)[C@@H]1O)c1cccc(O[C@@H]3O[C@@H](CO)[C@@H](O)[C@H](O)[C@@H]3O)c1C2=O	0.13366336633663367	0.12222222222222222	0.1329479768786127	0.13450292397660818	0.13872832369942195	0.12716763005780346
CC(C)=CCC/C(C)=C/CC/C(C)=C/Cc1cc(C)ccc1O	0.10559006211180125	0.13533834586466165	0.11538461538461539	0.10852713178294573	0.12307692307692308	0.11627906976744186
C=C[C@H]1[C@H](O[C@@H]2O[C@H](CO)[C@@H](O)[C@H](O)[C@H]2O)OC=C(C(=O)OC)[C@H]1CCOC(=O)/C=C/c1ccc(O)cc1	0.1282051282051282	0.14201183431952663	0.15432098765432098	0.15625	0.14634146341463414	0.1625
O=c1c(O[C@@H]2O[C@@H](CO)[C@@H](O)[C@@H](O)[C@H]2O[C@@H]2OC[C@@H](O)[C@@H](O)[C@@H]2O)c(-c2ccc(O)c(O)c2)oc2cc(O)cc(O)c12	0.10576923076923077	0.10326086956521739	0.11299435028248588	0.11428571428571428	0.11235955056179775	0.10112359550561797
COC(=O)C1=CO[C@H](O[C@@H]2O[C@H](CO)[C@@H](O)[C@H](O)[C@H]2O)[C@@H]2[C@@H]1C=C[C@]21C=C([C@H](C)OC(=O)/C=C/c2ccc(O)cc2)C1	0.14925373134328357	0.15254237288135594	0.14450867052023122	0.15976331360946747	0.17751479289940827	0.16568047337278108
CC(C)CCC[C@@H](C)[C@H]1CC[C@H]2[C@H]3CC=C4C[C@@H](O)CC[C@]4(C)[C@H]3CC[C@@]21C	0.07222222222222222	0.08496732026143791	0.15942028985507245	0.17037037037037037	0.07333333333333333	0.14388489208633093
CC1=C(/C=C/C(C)=C/C=C/C(C)=C/C=C/C=C(C)/C=C/C=C(C)/C=C/C(=O)[C@@]2(C)CCCC2(C)C)C(C)(C)C[C@@H](O)C1	0.04090909090909091	0.06878306878306878	0.10112359550561797	0.096045197740113	0.05913978494623656	0.06557377049180328
O=C1C[C@H](c2ccc(O)cc2)Oc2c1c(O)c([C@@H]1O[C@H](CO)[C@@H](O)[C@H](O)[C@@H]1O)c(O)c2[C@@H]1O[C@@H](CO)[C@@H](O)[C@@H](O)[C@@H]1O	0.11165048543689321	0.10989010989010989	0.12643678160919541	0.12790697674418605	0.11931818181818182	0.1016949152542373
CC(=O)O[C@H]1CC(C)(C)C(=C=C/C(C)=C/C=C/C=C/C=C(C)/C=C/C=C/C=C(C)/C=C/C=C/C=C(C)C)C1(C)C	0.03225806451612903	0.053475935828877004	0.07303370786516854	0.06779661016949153	0.043478260869565216	0.06741573033707865
O=C1C[C@H](c2ccc(O)c(O)c2)Oc2c1c(O)cc(O)c2[C@H]1C(=O)c2c(O)cc(O)cc2O[C@@H]1c1ccc(O)cc1	0.1507537688442211	0.10382513661202186	0.08888888888888889	0.0898876404494382	0.14534883720930233	0.07734806629834254
CC(C)=CCc1c(O)ccc(C(=O)[C@@H]2[C@H](c3ccc(O)c(O)c3)O[C@@H](CO)[C@@H](O)[C@@H]2O)c1O	0.15254237288135594	0.16447368421052633	0.13245033112582782	0.1342281879194631	0.1780821917808219	0.14864864864864866
O=C(/C=C/c1ccc(O)cc1)OC[C@H]1O[C@H](Oc2cc(O)c3c(=O)cc(-c4ccc(O)cc4)oc3c2)[C@@H](O)[C@H](O)[C@@H]1O	0.19487179487179487	0.15730337078651685	0.1111111111111111	0.11235955056179775	0.19642857142857142	0.11173184357541899
C[C@H]1O[C@@H](Oc2cc(O)c3c(=O)c(O[C@@H]4O[C@@H](CO)[C@@H](O)[C@@H](O)[C@@H]4O)c(-c4ccc(O)cc4)oc3c2)[C@@H](O)[C@@H](O)[C@@H]1O	0.1330049261083744	0.12777777777777777	0.11931818181818182	0.1206896551724138	0.14450867052023122	0.10734463276836158
CCOc1cc([C@@H]2C(C(=O)OCCOC)=C(C)NC3=C2C(=O)C[C@@H](c2ccccc2)C3)cc(Br)c1O	0.18032786885245902	0.1317365269461078	0.1509433962264151	0.15286624203821655	0.17197452229299362	0.12345679012345678
COc1ccc([C@@H]2CC(=O)c3c(O)cc(O[C@H]4O[C@H](CO)[C@@H](O)[C@@H](O)[C@@H]4O)cc3O2)cc1O	0.11956521739130435	0.11180124223602485	0.1456953642384106	0.1476510067114094	0.12987012987012986	0.12418300653594772
COC(=O)C1=CO[C@@H](O[C@@H]2O[C@H](CO)[C@@H](O)[C@H](O)[C@H]2O)[C@H]2[C@@H]1C=C[C@]21C=C([C@H](C)OC(=O)/C=C/c2ccc(O)cc2)C1	0.14925373134328357	0.15254237288135594	0.14450867052023122	0.15976331360946747	0.17751479289940827	0.16568047337278108
O=C(/C=C/c1ccc(O)cc1)OC[C@@H]1O[C@@H](Oc2cc(O)c3c(=O)cc(-c4ccc(O)cc4)oc3c2)[C@@H](O)[C@H](O)[C@@H]1O	0.19487179487179487	0.15730337078651685	0.1111111111111111	0.11235955056179775	0.19642857142857142	0.11173184357541899
CC(/C=C/C=C(C)/C=C/[C@]12O[C@]1(C)C[C@@H](O)CC2(C)C)=C\C=C\C=C(C)\C=C\C=C(/C)[C@@H]1C=C2C(C)(C)CCC[C@@]2(C)O1	0.030973451327433628	0.05102040816326531	0.0989010989010989	0.09392265193370165	0.04145077720207254	0.06989247311827956
CCCCCCCCCCCC/C=C\CC/C=C\CC[C@H](O)[C@@H](O)CCCCCCCCCCC1=C[C@@H](C)OC1=O	0.0787037037037037	0.08421052631578947	0.09289617486338798	0.1	0.08648648648648649	0.11797752808988764
O=C(O)CCC/C=C/C[C@@H]1[C@H](O)C[C@H](O)[C@@H]1/C=C/[C@@H](O)CCc1ccccc1	0.17575757575757575	0.1597222222222222	0.13380281690140844	0.14388489208633093	0.208955223880597	0.22137404580152673
C#CCN1CCCC[C@H]1CN2c3ccccc3C=Cc3ccccc32	0.18125	0.0945945945945946	0.08333333333333333	0.08450704225352113	0.17164179104477612	0.06164383561643835
COc1cccc2c1C(=O)c1c(O)c3c(c(O)c1C2=O)C[C@@](O)(C(=O)CO)C[C@@H]3O[C@H]1C[C@@H](N)[C@H](O)[C@H](C)O1	0.12755102040816327	0.12790697674418605	0.16770186335403728	0.16981132075471697	0.1317365269461078	0.15432098765432098
C[C@H]1O[C@@H](O[C@@H]2[C@@H](O)[C@@H](O)[C@@H](CO)O[C@@H]2c2c(-c3ccc(O)cc3)oc3cc(O)cc(O)c3c2=O)[C@@H](O)[C@@H](O)[C@@H]1O	0.135	0.12994350282485875	0.12138728323699421	0.12280701754385964	0.14705882352941177	0.10919540229885058
COC(=O)C1=CO[C@@H](O[C@H]2O[C@@H](CO)[C@@H](O)[C@@H](O)[C@@H]2O)[C@@H]2[C@@H]1C=C[C@]21C=C([C@H](C)OC(=O)/C=C/c2ccc(O)cc2)C1(C)C	0.14563106796116504	0.16111111111111112	0.14689265536723164	0.16184971098265896	0.1724137931034483	0.16091954022988506
NCCS[C@@H]1c2c(O)cc(O)cc2O[C@H](c2ccc(O)c(O)c2)[C@@H]1O	0.11515151515151516	0.12142857142857143	0.10218978102189781	0.1037037037037037	0.13432835820895522	0.10294117647058823
CCCC(=O)c1c2c(c3occc(=O)c3c1O)C[C@@H](O)[C@@H]1C=CO[C@H]1O2	0.13253012048192772	0.14184397163120568	0.183206106870229	0.18604651162790697	0.1386861313868613	0.14925373134328357
O=c1cc(-c2ccc(O)cc2)oc2cc(O)c([C@@H]3O[C@H](CO)[C@H](O)[C@H](O)[C@H]3O[C@@H]3O[C@@H](CO)[C@@H](O)[C@H](O)[C@@H]3O)c(O)c12	0.1330049261083744	0.12777777777777777	0.11299435028248588	0.11428571428571428	0.14450867052023122	0.10112359550561797
C[C@@H](CCC(=O)NCCS(=O)(=O)O)[C@H]1CC[C@H]2[C@H]3[C@H](C[C@H](O)[C@@]21C)[C@@]1(C)CC[C@@H](O)C[C@H]1C[C@H]3O	0.08808290155440414	0.10909090909090909	0.16447368421052633	0.18243243243243243	0.07228915662650602	0.17333333333333334
CN[C@@H](C)/C(O)=N/[C@@H](C(=O)N1CC[C@@H]2Oc3ccc(OC)c(c3)/C=C/N=C(/O)[C@H](Cc3ccccc3)/N=C(/O)[C@@H]21)C(C)C	0.23036649214659685	0.18857142857142858	0.1348314606741573	0.14285714285714285	0.23030303030303031	0.14857142857142858
O=C(OC[C@@H]1O[C@@H](Oc2cc(O)c3c(=O)cc(-c4ccc(O)c(O)c4)oc3c2)[C@H](O)[C@@H](O)[C@H]1O)c1ccc(O)cc1	0.17435897435897435	0.1348314606741573	0.11363636363636363	0.11494252873563218	0.17261904761904762	0.11428571428571428
OC[C@@H]1O[C@H](Oc2cc(O)cc(/C=C/c3cc(O)cc(O)c3)c2)[C@@H](O)[C@@H](O)[C@@H]1O	0.0893854748603352	0.11258278145695365	0.10204081632653061	0.10344827586206896	0.13194444444444445	0.1103448275862069
COc1cc(C[C@@H](CO)c2cc(/C=C\CO)cc(OC)c2O[C@@H]2O[C@@H](CO)[C@@H](O)[C@@H](O)[C@@H]2O)ccc1O	0.12435233160621761	0.1377245508982036	0.11515151515151516	0.12345679012345678	0.14906832298136646	0.13664596273291926
CC(C)=CCc1c(O)ccc(C(=O)[C@@H]2[C@@H](c3ccc(O)cc3)O[C@@H]2c2ccc(O)cc2)c1O	0.21052631578947367	0.15384615384615385	0.10126582278481013	0.10256410256410256	0.20689655172413793	0.11612903225806452
CCOc1cc([C@H]2C(C(=O)OCCOC)=C(C)NC3=C2C(=O)C[C@@H](c2ccccc2)C3)cc(Br)c1O	0.18032786885245902	0.1317365269461078	0.1509433962264151	0.15286624203821655	0.17197452229299362	0.12345679012345678
C[C@@H]1O[C@@H](O[C@@H]2[C@@H](O)[C@@H](O)[C@@H](CO)O[C@@H]2Oc2c(-c3ccc(O)cc3)oc3cc(O)cc(O)c3c2=O)[C@@H](O)[C@@H](O)[C@@H]1O	0.1330049261083744	0.12777777777777777	0.11931818181818182	0.1206896551724138	0.14450867052023122	0.10734463276836158
CO[C@@H]1[C@H](O)[C@@H](CO)O[C@H](O[C@H]2[C@@H](COS(=O)(=O)O)O[C@@H](C)[C@@H](OS(=O)(=O)O)[C@@H]2O)[C@@H]1OS(=O)(=O)O	0.045	0.07692307692307693	0.11392405063291139	0.11538461538461539	0.047337278106508875	0.11464968152866242
COc1ccc(-c2cc(=O)c3c(O)cc(O)c([C@H]4O[C@H](CO)[C@@H](O)[C@@H](O)[C@@H]4O[C@@H]4O[C@@H](C)[C@@H](O)[C@@H](O)[C@@H]4O)c3o2)cc1O	0.11538461538461539	0.11413043478260869	0.12429378531073447	0.12571428571428572	0.12359550561797752	0.11235955056179775
CCOP(=O)(OCC)[C@@]1(C)CCC[C@@]2(C)O[C@@](C)(COc3ccc4c(c3)OCO4)[C@@H]1CC[C@@H]2C=C(C)C	0.07389162561576355	0.09770114942528736	0.1419753086419753	0.13664596273291926	0.08771929824561403	0.10179640718562874
O=C(O)CCC(=O)OC[C@@H]1O[C@@H](Oc2ccc3c(=O)c(-c4ccc(O)cc4)coc3c2)[C@@H](O)[C@@H](O)[C@@H]1O	0.2111111111111111	0.17901234567901234	0.13496932515337423	0.13664596273291926	0.2236842105263158	0.16455696202531644
O=C(O)CCC/C=C\C[C@H]1[C@@H](O)C[C@@H](O)[C@@H]1/C=C/[C@H](O)CCc1ccccc1	0.17575757575757575	0.1597222222222222	0.13380281690140844	0.14388489208633093	0.208955223880597	0.22137404580152673
COC(=O)C1=CO[C@H](O[C@@H]2O[C@H](CO)[C@@H](O)[C@@H](O)[C@@H]2O)/C(=C/COC(C)=O)[C@@H]1CC(=O)OCCc1ccc(O)c(O)c1	0.12745098039215685	0.1340782122905028	0.14534883720930233	0.14705882352941177	0.125	0.16666666666666666
O=C(O)CCC/C=C\C[C@@H]1[C@H](O)C[C@@H](O)[C@@H]1/C=C/[C@@H](O)CCc1ccccc1	0.17575757575757575	0.1597222222222222	0.13380281690140844	0.14388489208633093	0.208955223880597	0.22137404580152673
O=C(/C=C/c1ccc(O)cc1)OC[C@@H]1O[C@@H](Oc2cc(O)c3c(=O)c(O)c(-c4ccc(O)cc4)oc3c2)[C@@H](O)[C@H](O)[C@@H]1O	0.18686868686868688	0.15555555555555556	0.10989010989010989	0.1111111111111111	0.19411764705882353	0.11049723756906077
C=C/C(C)=C\C[C@H]1[C@](C)(O)[C@@H](OC(C)=O)[C@@H](OC(C)=O)[C@@H]2C(C)(C)CCC[C@]12C	0.055248618784530384	0.07894736842105263	0.14492753623188406	0.1386861313868613	0.06	0.12949640287769784
O=c1c(O[C@@H]2O[C@@H](CO)[C@@H](O)[C@H](O)[C@@H]2O[C@@H]2OC[C@@H](O)[C@@H](O)[C@@H]2O)c(-c2ccc(O)c(O)c2)oc2cc(O)cc(O)c12	0.10576923076923077	0.10326086956521739	0.11299435028248588	0.11428571428571428	0.11235955056179775	0.10112359550561797
O=c1cc(-c2ccc(O)cc2)oc2cc(O[C@@H]3O[C@@H](CO)[C@@H](O)[C@@H](O)[C@H]3O)cc(O)c12	0.15517241379310345	0.14473684210526316	0.11258278145695365	0.11409395973154363	0.1736111111111111	0.11333333333333333
O=C(O[C@@H]1[C@H](O)[C@H](O)[C@@H](CO)O[C@H]1Oc1ccc(/C=C/c2ccc(O)cc2)cc1)c1cc(O)cc(O)c1	0.1774193548387097	0.14285714285714285	0.11377245508982035	0.11515151515151516	0.1910828025477707	0.12121212121212122
C[C@@H]1O[C@@H](Oc2c(-c3ccc(O)cc3)oc3cc(O[C@@H]4O[C@H](C(=O)O)[C@@H](O)[C@@H](O)[C@@H]4O)cc(O)c3c2=O)[C@@H](O)[C@@H](O)[C@@H]1O	0.1485148514851485	0.1452513966480447	0.13068181818181818	0.13218390804597702	0.15606936416184972	0.125
Cn1c2ccccc2c(=O)c2c(O)cc3c(c21)C[C@@H]([C@@](C)(O)CO[C@H]1O[C@@H](CO)[C@@H](O)[C@@H](O)[C@H]1O)O3	0.15053763440860216	0.11976047904191617	0.16774193548387098	0.15483870967741936	0.19736842105263158	0.1320754716981132
COc1cc(O)c2c(=O)c(O)c(-c3ccc(O)cc3)oc2c1[C@@H]1O[C@H](CO)[C@@H](O)[C@@H](O)[C@@H]1O	0.1452513966480447	0.14838709677419354	0.11688311688311688	0.11842105263157894	0.1610738255033557	0.11764705882352941
CC1=C(/C=C/C(C)=C/C=C/C(C)=C/C=C\C=C(C)/C=C/C=C(C)/C=C/[C@@]23O[C@@]2(C)CCCC3(C)C)C(C)(C)C[C@H](O)C1	0.03139013452914798	0.057291666666666664	0.09444444444444444	0.0893854748603352	0.047619047619047616	0.053763440860215055
C[C@H]1O[C@@H](O[C@H]2[C@@H](O)[C@H](O)[C@H](Oc3c(-c4ccc(O)c(O)c4)oc4cc(O)cc(O)c4c3=O)O[C@@H]2CO)[C@@H](O)[C@@H](O)[C@@H]1O	0.11004784688995216	0.10810810810810811	0.11797752808988764	0.11931818181818182	0.11731843575418995	0.10614525139664804
CC(=O)OC[C@@H]1O[C@@H](Oc2c(-c3ccc(O)cc3)oc3cc(O)cc(O)c3c2=O)[C@@H](OC(C)=O)[C@@H](O)[C@@H]1O	0.1774193548387097	0.17073170731707318	0.1411042944785276	0.14285714285714285	0.1761006289308176	0.15625
CCOC(=O)C1=C(C)NC2=C(C(=O)CCC2)[C@H]1c1cc(Br)c(OC)c(OC)c1	0.09714285714285714	0.11486486486486487	0.14388489208633093	0.145985401459854	0.0958904109589041	0.1048951048951049
C[C@@H]1O[C@H](Oc2c(-c3ccc(O)c(O)c3)oc3cc(O)cc(O)c3c2=O)[C@@H](O[C@@H]2O[C@@H](CO)[C@@H](O)[C@@H](O)[C@@H]2O)[C@@H](O)[C@@H]1O	0.11004784688995216	0.10810810810810811	0.11797752808988764	0.11931818181818182	0.11731843575418995	0.10614525139664804
COc1ccc(-c2cc(=O)c3c(O)cc(O[C@@H]4O[C@@H](CO)[C@@H](O)[C@@H](O)[C@@H]4O[C@@H]4O[C@H](C)[C@@H](O)[C@@H](O)[C@@H]4O)cc3o2)cc1O	0.1201923076923077	0.11351351351351352	0.12359550561797752	0.125	0.12921348314606743	0.11173184357541899
CCOc1cc([C@H]2C(C(=O)OCCc3ccccc3)=C(C)NC3=C2C(=O)CC(C)(C)C3)cc(Br)c1O	0.1813186813186813	0.1393939393939394	0.14465408805031446	0.1464968152866242	0.17307692307692307	0.11728395061728394
CC(C)=CCC/C(C)=C/CC/C(C)=C/Cc1ccc(O)cc1	0.12101910828025478	0.15503875968992248	0.10852713178294573	0.11023622047244094	0.14285714285714285	0.11811023622047244
OC[C@H]1O[C@@H](Oc2cc(O)cc(/C=C/c3ccc(O)cc3O)c2)[C@@H](O)[C@@H](O)[C@@H]1O	0.1016949152542373	0.12751677852348994	0.10204081632653061	0.10344827586206896	0.14788732394366197	0.1103448275862069
CC(C)=CCc1c(O)cc(O)c2c(=O)c(-c3ccc(O)cc3O)coc12	0.1411042944785276	0.15217391304347827	0.09285714285714286	0.09420289855072464	0.16666666666666666	0.09352517985611511
CO[C@H]1[C@H](O)[C@H](CO)O[C@@H](O[C@@H]2[C@@H](COS(=O)(=O)O)O[C@@H](C)[C@@H](OS(=O)(=O)O)[C@@H]2O)[C@H]1OS(=O)(=O)O	0.045	0.07692307692307693	0.11392405063291139	0.11538461538461539	0.047337278106508875	0.11464968152866242
COc1ccc(-c2cc(=O)c3c(O)cc(O[C@H]4O[C@@H](CO)[C@@H](O)[C@@H](O)[C@H]4O[C@H]4O[C@@H](C)[C@@H](O)[C@H](O)[C@@H]4O)cc3o2)cc1O	0.1201923076923077	0.11351351351351352	0.12359550561797752	0.125	0.12921348314606743	0.11173184357541899
OC[C@@H]1O[C@@H](Oc2cc(O)c3c(c2)O[C@@H](c2ccc(O)c(O)c2)[C@H](O)C3)[C@@H](O)[C@@H](O)[C@@H]1O	0.0972972972972973	0.1	0.13333333333333333	0.13513513513513514	0.11038961038961038	0.1118421052631579
C=C1/C(=C/C=C2\CCC[C@]3(C)[C@H]([C@H](C)CCCC(C)(C)O)CC[C@@H]23)C[C@@H](O)C[C@@H]1O	0.07650273224043716	0.1038961038961039	0.17985611510791366	0.17391304347826086	0.09271523178807947	0.13986013986013987
C[C@@H]1O[C@@H](O[C@@H]2[C@@H](O)[C@H](O)[C@H](Oc3c(-c4ccc(O)c(O)c4)oc4cc(O)cc(O)c4c3=O)O[C@H]2CO)[C@@H](O)[C@@H](O)[C@@H]1O	0.11004784688995216	0.10810810810810811	0.11797752808988764	0.11931818181818182	0.11731843575418995	0.10614525139664804
C=C1[C@@H](OC(=O)/C=C(\C)CC)C[C@@H](C(C)C)[C@H]2/C(=C/C)C(=O)[C@H](OC(=O)[C@H](C)CC)[C@@H]12	0.09444444444444444	0.13333333333333333	0.17985611510791366	0.24615384615384617	0.10738255033557047	0.24427480916030533
C=C1[C@@H](OC(=O)/C=C(\C)CC)C[C@@H](C(C)C)[C@H]2/C(=C/C)C(=O)[C@H](OC(=O)/C(C)=C/C)[C@H]12	0.08241758241758242	0.11842105263157894	0.17142857142857143	0.18248175182481752	0.09271523178807947	0.17266187050359713
CC(C)CCC[C@@H](C)[C@H]1CC[C@H]2[C@H]3CC=C4CC[C@@H](O)CC[C@]4(C)[C@H]3CC[C@@]21C	0.07103825136612021	0.08333333333333333	0.14788732394366197	0.15827338129496402	0.0718954248366013	0.14084507042253522
O=C(/C=C/c1ccc(O)cc1)O[C@@H]1[C@H](Oc2cc(O)c3c(=O)c(-c4ccc(O)cc4)coc3c2)O[C@H](CO)[C@@H](O)[C@@H]1O	0.19487179487179487	0.15730337078651685	0.11731843575418995	0.11864406779661017	0.19642857142857142	0.11797752808988764
O=c1cc(-c2ccc(O)cc2)oc2cc(O)c([C@H]3O[C@H](CO)[C@H](O)[C@H](O)[C@H]3O[C@@H]3O[C@H](CO)[C@@H](O)[C@H](O)[C@@H]3O)c(O)c12	0.1330049261083744	0.12777777777777777	0.11299435028248588	0.11428571428571428	0.14450867052023122	0.10112359550561797
OC[C@@H]1O[C@H](Oc2cc(O)cc3c2C[C@H](O)[C@@H](c2ccc(O)c(O)c2)O3)[C@@H](O)[C@@H](O)[C@@H]1O	0.0972972972972973	0.1	0.13333333333333333	0.13513513513513514	0.11038961038961038	0.1118421052631579
COC(=O)C1=CO[C@H](O[C@@H]2O[C@@H](CO)[C@@H](O)[C@@H](O)[C@@H]2O)/C(=C/COC(C)=O)[C@@H]1CC(=O)OCCc1ccc(O)c(O)c1	0.12745098039215685	0.1340782122905028	0.14534883720930233	0.14705882352941177	0.125	0.16666666666666666
O=C(O)CCC/C=C\C[C@@H]1[C@@H](O)C[C@@H](O)[C@@H]1/C=C/[C@@H](O)COc1ccccc1	0.1686746987951807	0.1597222222222222	0.14184397163120568	0.15217391304347827	0.208955223880597	0.22137404580152673
C[C@@H]1O[C@@H](O[C@@H]2[C@@H](O)[C@H](O)[C@@H](CO)O[C@@H]2Oc2c(-c3ccc(O)cc3)oc3cc(O)cc(O)c3c2=O)[C@@H](O)[C@@H](O)[C@@H]1O	0.1330049261083744	0.12777777777777777	0.11931818181818182	0.1206896551724138	0.14450867052023122	0.10734463276836158
CCC(C)(C)C(=O)O[C@@H]1C[C@@H](C)C=C2C=C[C@H](C)[C@H](CC[C@H]3C[C@@H](OC)[C@@H](OC)O3)C[C@H]21	0.06282722513089005	0.07975460122699386	0.5315315315315315	0.4	0.06875	0.2426470588235294
C=C[C@](C)(O)CC/C=C(\C)CC/C=C(/C)CC/C=C(/C)CC/C=C(\C)CC[C@@H](C)C(C)(C)O	0.06842105263157895	0.07975460122699386	0.08280254777070063	0.07006369426751592	0.06875	0.09740259740259741
COc1cc(O)cc(O)c1C/C=C(/C)CC/C=C(\C)CC/C=C(\C)CCC=C(C)C	0.08839779005524862	0.1111111111111111	0.10067114093959731	0.0945945945945946	0.1	0.10884353741496598
COc1ccc([C@H]2CC(=O)c3c(O)cc(O[C@@H]4O[C@@H](CO)[C@@H](O)[C@@H](O)[C@@H]4O)cc3O2)cc1	0.13333333333333333	0.12738853503184713	0.1476510067114094	0.14965986394557823	0.15436241610738255	0.12582781456953643
O=c1c(O[C@H]2O[C@H](CO)[C@@H](O)[C@H](O)[C@@H]2O[C@H]2OC[C@@H](O)[C@H](O)[C@@H]2O)c(-c2ccc(O)c(O)c2)oc2cc(O)cc(O)c12	0.10576923076923077	0.10326086956521739	0.11299435028248588	0.11428571428571428	0.11235955056179775	0.10112359550561797
O=C(O)CCC/C=C/C[C@H]1[C@@H](O)C[C@H](O)[C@@H]1/C=C/[C@@H](O)CCc1ccccc1	0.17575757575757575	0.1597222222222222	0.13380281690140844	0.14388489208633093	0.208955223880597	0.22137404580152673
CC(C)=CCC/C(C)=C/CC/C(C)=C/Cc1c(C)cccc1O	0.1125	0.13533834586466165	0.11538461538461539	0.10852713178294573	0.13178294573643412	0.11627906976744186
CC[C@H](C)C(=O)O[C@@H]1C[C@H](C)C=C2C=C[C@H](C)[C@H](CC[C@H](O)C[C@H](O)CC(=O)O)[C@H]21	0.23270440251572327	0.2246376811594203	0.41739130434782606	0.5480769230769231	0.20588235294117646	0.8620689655172413
CC(C)=CCC/C(C)=C/CC/C(C)=C/CC/C(C)=C/CO[P@@](=O)(O)OP(=O)(O)O	0.07262569832402235	0.09271523178807947	0.08904109589041095	0.08275862068965517	0.0738255033557047	0.11267605633802817
CC[C@@H](C)C(=O)O[C@H]1C[C@@H](C)C=C2C=C[C@H](C)[C@H](CC[C@@H](O)C[C@H](O)CC(=O)O)[C@H]21	0.23270440251572327	0.2246376811594203	0.41739130434782606	0.5480769230769231	0.20588235294117646	0.8620689655172413
O=C(/C=C/c1ccc(O)cc1)OC[C@H]1O[C@@H](Oc2cc(O)c3c(=O)cc(-c4ccc(O)cc4)oc3c2)[C@@H](O)[C@H](O)[C@@H]1O	0.19487179487179487	0.15730337078651685	0.1111111111111111	0.11235955056179775	0.19642857142857142	0.11173184357541899
COC(=O)C1=CO[C@H](O[C@@H]2O[C@H](CO)[C@@H](O)[C@H](O)[C@H]2O)/C(=C/COC(C)=O)[C@@H]1CC(=O)OCCc1ccc(O)c(O)c1	0.12745098039215685	0.1340782122905028	0.14534883720930233	0.14705882352941177	0.125	0.16666666666666666
COc1ccc(-c2cc(=O)c3c(O)cc(O)c([C@H]4O[C@@H](CO)[C@@H](O)[C@@H](O)[C@@H]4O[C@@H]4O[C@@H](C)[C@@H](O)[C@@H](O)[C@@H]4O)c3o2)cc1O	0.11538461538461539	0.11413043478260869	0.12429378531073447	0.12571428571428572	0.12359550561797752	0.11235955056179775
C[C@@H]1O[C@@H](Oc2ccc(-c3coc4cc(O)cc(O)c4c3=O)cc2)[C@@H](O)[C@@H](O)[C@@H]1O	0.15789473684210525	0.1476510067114094	0.12244897959183673	0.12413793103448276	0.1773049645390071	0.1232876712328767
CCC[C@@H](CCC[C@@H](O)CCC)OC(=O)CC(=O)O[C@H](CC(=O)O)C[N+](C)(C)C	0.14285714285714285	0.15384615384615385	0.10416666666666667	0.1056338028169014	0.1267605633802817	0.2153846153846154
O=c1cc(-c2ccc(O)c(O)c2)oc2cc(O)c([C@@H]3O[C@@H](CO)[C@@H](O)[C@@H](O)[C@@H]3O)c(O)c12	0.12222222222222222	0.12179487179487179	0.10457516339869281	0.10596026490066225	0.13333333333333333	0.10526315789473684
COc1ccc([C@H]2CC(=O)c3c(O)cc(O[C@H]4O[C@@H](CO)[C@@H](O)[C@@H](O)[C@@H]4O)cc3O2)cc1	0.13333333333333333	0.12738853503184713	0.1476510067114094	0.14965986394557823	0.15436241610738255	0.12582781456953643
CC(=O)OCC1=CO[C@H](OC(=O)[C@@H](C)CC)[C@@H]2C1=C[C@@H](OC(=O)CC(C)(C)OC(C)=O)[C@]21CO1	0.08994708994708994	0.10493827160493827	0.19310344827586207	0.2302158273381295	0.08074534161490683	0.2198581560283688
O=C(/C=C/c1ccc(O)cc1)OC[C@H]1O[C@@H](Oc2c(-c3ccc(O)cc3)oc3cc(O)cc(O)c3c2=O)[C@@H](O)[C@H](O)[C@@H]1O	0.18686868686868688	0.15555555555555556	0.10989010989010989	0.1111111111111111	0.19411764705882353	0.11049723756906077
CC(C)=CCC[C@@H](C)CCCC[C@@H](C)CCC[C@@H](C)CCC[C@@H](C)CCOP(=O)(O)O	0.08743169398907104	0.10256410256410256	0.07792207792207792	0.08609271523178808	0.0915032679738562	0.12244897959183673
COc1cc(O)c2c(c1)O[C@@H](c1ccc(OC)c(O[C@@H]3O[C@@H](CO)[C@@H](O)[C@@H](O)[C@@H]3O)c1)CC2=O	0.12365591397849462	0.1165644171779141	0.1503267973856209	0.152317880794702	0.1346153846153846	0.12903225806451613
O=C(O)c1cc(O)c2c(c1)[C@](O)([C@@H]1O[C@@H](CO)[C@@H](O)[C@@H](O)[C@@H]1O)c1cccc(O[C@H]3O[C@@H](CO)[C@@H](O)[C@H](O)[C@@H]3O)c1C2=O	0.1323529411764706	0.12087912087912088	0.13142857142857142	0.1329479768786127	0.13714285714285715	0.12571428571428572
C[C@H]1O[C@@H](OC[C@@H]2O[C@@H](Oc3cc4c(O)cc(O)cc4[o+]c3-c3ccc(O)c(O)c3)[C@@H](O)[C@@H](O)[C@@H]2O)[C@@H](O)[C@@H](O)[C@@H]1O	0.1111111111111111	0.10326086956521739	0.10674157303370786	0.10795454545454546	0.125	0.10112359550561797
COc1cc(O)c2c(c1)O[C@@H](c1ccc(OC)c(O[C@H]3O[C@@H](CO)[C@@H](O)[C@@H](O)[C@H]3O)c1)CC2=O	0.12365591397849462	0.1165644171779141	0.1503267973856209	0.152317880794702	0.1346153846153846	0.12903225806451613
O=c1cc(-c2ccc(O)c(O)c2)oc2cc(O)c([C@@H]3O[C@H](CO)[C@H](O)[C@H](O)[C@H]3O[C@H]3O[C@@H](CO)[C@@H](O)[C@H](O)[C@@H]3O)c(O)c12	0.11004784688995216	0.10810810810810811	0.11173184357541899	0.11299435028248588	0.11731843575418995	0.1
C=CCOC(=O)C1=C(C)NC2=C(C(=O)C[C@@H](c3ccc(Cl)cc3)C2)[C@H]1c1ccc(O)c(OC)c1	0.16022099447513813	0.14375	0.12738853503184713	0.12903225806451613	0.17880794701986755	0.1
O=C(/C=C/c1ccc(O)c(O)c1)OC[C@H]1O[C@@H](Oc2c(-c3ccc(O)cc3)oc3cc(O)cc(O)c3c2=O)[C@@H](O)[C@@H](O)[C@H]1O	0.16748768472906403	0.15384615384615385	0.10869565217391304	0.10989010989010989	0.19186046511627908	0.1092896174863388
CC(C)=CCc1c(O)c2c(c3c1OC(C)(C)C=C3)O[C@H](c1ccc(O)cc1)CC2=O	0.1511627906976744	0.16326530612244897	0.13793103448275862	0.13986013986013987	0.1773049645390071	0.10067114093959731
O=c1cc(-c2ccc(O)c(O)c2)oc2cc(O)c([C@H]3O[C@H](CO)[C@H](O)[C@H](O)[C@@H]3O)c(O)c12	0.12222222222222222	0.12179487179487179	0.10457516339869281	0.10596026490066225	0.13333333333333333	0.10526315789473684
O=C(O)C1=C/C(=C/C=[N+]2/c3cc(O)c(O[C@H]4O[C@@H](CO)[C@@H](O)[C@H](O)[C@@H]4O)cc3C[C@H]2C(=O)O)C[C@H](C(=O)O)N1	0.09950248756218906	0.12138728323699421	0.14634146341463414	0.14814814814814814	0.11176470588235295	0.147239263803681
OC[C@@H]1O[C@@H](Oc2cc(O)c3c(c2)O[C@@H](c2ccc(O)c(O)c2)[C@@H](O)C3)[C@@H](O)[C@@H](O)[C@@H]1O	0.0972972972972973	0.1	0.13333333333333333	0.13513513513513514	0.11038961038961038	0.1118421052631579
CC(C)OC(=O)C1=C(N)Oc2c(oc(CO)cc2=O)[C@@H]1c1ccc(F)cc1	0.21935483870967742	0.2366412213740458	0.1223021582733813	0.14074074074074075	0.24603174603174602	0.11510791366906475
COc1cc([C@H]2Oc3c(O)cc([C@@H]4Oc5cc(O)cc(O)c5C(=O)[C@@H]4O)cc3[C@@H]2CO)ccc1O	0.1276595744680851	0.10778443113772455	0.11180124223602485	0.11320754716981132	0.13924050632911392	0.10559006211180125
C=C1/C=C/C=C(\[C@H]2CC[C@@]3([C@H](CCCO)/C(=C(\C)C(=O)Cc4ccc(O)cc4)CC[C@@]3(C)O)[C@@H]2O)COCC#CC/C(C)=C/CC1	0.14553990610328638	0.13020833333333334	0.13440860215053763	0.1358695652173913	0.15217391304347827	0.14130434782608695
CC(C)CCC[C@@H](C)[C@H]1CC[C@H]2[C@@H]3CC=C4C[C@H](O)CC[C@]4(C)[C@H]3CC[C@@]21C	0.07222222222222222	0.08496732026143791	0.15942028985507245	0.17037037037037037	0.07333333333333333	0.14388489208633093
CC(C)C[C@@H](NC(=O)[C@H](CCC(N)=O)NC(=O)[C@H](Cc1c[nH]c2ccccc12)NC(=O)[C@@H](Cc1ccccc1)NC(=O)CCCCN)C(=O)O	0.24509803921568626	0.14646464646464646	0.07281553398058252	0.08415841584158416	0.2	0.1282051282051282
O=c1c(-c2ccc(O[C@H]3O[C@@H](CO)[C@@H](O)[C@H](O)[C@@H]3O)cc2)coc2cc(O)cc(O)c12	0.15517241379310345	0.14473684210526316	0.11258278145695365	0.11409395973154363	0.1736111111111111	0.11333333333333333
O=C(O)C1=C/C(=C/C=[N+]2/c3cc(O)c(O[C@@H]4O[C@@H](CO)[C@@H](O)[C@H](O)[C@@H]4O)cc3C[C@H]2C(=O)O)C[C@H](C(=O)O)N1	0.09950248756218906	0.12138728323699421	0.14634146341463414	0.14814814814814814	0.11176470588235295	0.147239263803681
C[C@H]1O[C@H](O[C@H]2[C@@H](O)[C@H](O)[C@H](CO)O[C@H]2Oc2c(-c3ccc(O)cc3)oc3cc(O)cc(O)c3c2=O)[C@@H](O)[C@@H](O)[C@@H]1O	0.1330049261083744	0.12777777777777777	0.11931818181818182	0.1206896551724138	0.14450867052023122	0.10734463276836158
COc1ccc([C@@H]2CC(=O)c3c(O)cc(O[C@H]4O[C@@H](CO)[C@@H](O)[C@@H](O)[C@@H]4O)cc3O2)cc1O	0.11956521739130435	0.11180124223602485	0.1456953642384106	0.1476510067114094	0.12987012987012986	0.12418300653594772
CC[C@H](C)C(=O)O[C@H]1C[C@H](C)C=C2C=C[C@H](C)[C@H](CC[C@H](O)C[C@H](O)CC(=O)O)[C@H]21	0.23270440251572327	0.2246376811594203	0.41739130434782606	0.5480769230769231	0.20588235294117646	0.8620689655172413
COc1ccc(-c2cc(=O)c3c(O)cc(O[C@H]4O[C@@H](CO)[C@@H](O)[C@@H](O)[C@@H]4O[C@H]4O[C@@H](C)[C@@H](O)[C@@H](O)[C@@H]4O)cc3o2)cc1O	0.1201923076923077	0.11351351351351352	0.12359550561797752	0.125	0.12921348314606743	0.11173184357541899
O=c1c(O[C@@H]2O[C@@H](CO)[C@@H](O)[C@@H](O)[C@@H]2O)c(-c2ccc(O)cc2)oc2cc(O)cc(O)c12	0.14689265536723164	0.14285714285714285	0.1111111111111111	0.11258278145695365	0.16326530612244897	0.1118421052631579
CC[C@@H](C(C)C)[C@H](O)[C@@H](O)[C@@H](C)[C@H]1CC[C@H]2[C@@H]3CC(=O)[C@@H]4C[C@@H](O)[C@@H](O)C[C@]4(C)[C@H]3CC[C@@]21C	0.07853403141361257	0.10493827160493827	0.1610738255033557	0.1793103448275862	0.09433962264150944	0.1780821917808219
NCCS[C@@H]1c2c(O)cc(O)cc2O[C@H](c2ccc(O)c(O)c2)[C@H]1OC(=O)c1cc(O)c(O)c(O)c1	0.13227513227513227	0.11976047904191617	0.11042944785276074	0.11180124223602485	0.14465408805031446	0.1111111111111111
CCOc1cc([C@H]2C(C(=O)OCCc3ccccc3)=C(C)NC3=C2C(=O)C[C@@H](c2ccccc2)C3)cc(Br)c1O	0.25136612021857924	0.12849162011173185	0.1329479768786127	0.13450292397660818	0.17964071856287425	0.10795454545454546
O=c1c(-c2ccc(O[C@@H]3O[C@H](CO)[C@@H](O)[C@H](O)[C@@H]3O)cc2)coc2cc(O)cc(O)c12	0.15517241379310345	0.14473684210526316	0.11258278145695365	0.11409395973154363	0.1736111111111111	0.11333333333333333
Cn1c2ccccc2c(=O)c2c(O)cc3c(c21)C[C@@H]([C@@](C)(O)CO[C@@H]1O[C@@H](CO)[C@@H](O)[C@@H](O)[C@@H]1O)O3	0.15053763440860216	0.11976047904191617	0.16774193548387098	0.15483870967741936	0.19736842105263158	0.1320754716981132
CCCCCCCCCCCCCCCCC(=O)OC[C@H](CO[P@@](=O)(O)O[C@H]1[C@@H](O)[C@@H](O)[C@@H](O)[C@@H](OP(=O)(O)O)[C@@H](OP(=O)(O)O)[C@@H]1O)OC(=O)CCCC	0.06451612903225806	0.05803571428571429	0.0947867298578199	0.10096153846153846	0.049773755656108594	0.12745098039215685
CC(C)=CCc1c(O)c(CC=C(C)C)c(O)c(C(=O)CC(C)C)c1O	0.1464968152866242	0.18604651162790697	0.10526315789473684	0.11538461538461539	0.1746031746031746	0.13178294573643412
CC(C)CCC[C@@H](C)[C@H]1CC[C@H]2[C@@H]3CC=C4CCCNC[C@]4(C)[C@H]3CC[C@@]21C	0.06593406593406594	0.07741935483870968	0.11805555555555555	0.1276595744680851	0.06578947368421052	0.11888111888111888
C[C@@H]1O[C@@H](O[C@@H]2[C@H](O)[C@@H](O)[C@@H](CO)O[C@H]2Oc2c(-c3ccc(O)cc3)oc3cc(O)cc(O)c3c2=O)[C@@H](O)[C@@H](O)[C@@H]1O	0.1330049261083744	0.12777777777777777	0.11931818181818182	0.1206896551724138	0.14450867052023122	0.10734463276836158
C[C@H]1O[C@@H](Oc2cc(O)c3c(=O)c(O[C@@H]4O[C@H](CO)[C@@H](O)[C@@H](O)[C@@H]4O)c(-c4ccc(O)cc4)oc3c2)[C@@H](O)[C@@H](O)[C@@H]1O	0.1330049261083744	0.12777777777777777	0.11931818181818182	0.1206896551724138	0.14450867052023122	0.10734463276836158
CC(=O)OC[C@H]1O[C@H](Oc2c(-c3ccc(O)cc3)oc3cc(O)cc(O)c3c2=O)[C@@H](O)[C@@H](O)[C@@H]1O	0.16574585635359115	0.16455696202531644	0.1337579617834395	0.13548387096774195	0.17763157894736842	0.1346153846153846
CCCCOC(=O)C1=C(C)NC2=C(C(=O)C[C@H](c3ccc(F)cc3)C2)[C@@H]1c1ccc(OC)c(OC)c1	0.2	0.18867924528301888	0.1509433962264151	0.15286624203821655	0.21052631578947367	0.1165644171779141
C=C1[C@@H](OC(=O)/C=C(\C)CC)C[C@@H](C(C)C)[C@H]2/C(=C/C)C(=O)[C@@H](OC(=O)[C@H](C)CC)[C@@H]12	0.09444444444444444	0.13333333333333333	0.17985611510791366	0.24615384615384617	0.10738255033557047	0.24427480916030533
CC1=C(/C=C/C(C)=C/C=C/C(C)=C/C=C/C=C(C)/C=C/C=C(C)/C=C/C(=O)[C@@]2(C)CCCCC(C)(C)C[C@@H]2O)C(C)C1	0.04072398190045249	0.06842105263157895	0.10674157303370786	0.1016949152542373	0.058823529411764705	0.07692307692307693
CC(=O)OC[C@H]1O[C@@H](Oc2ccc(O)c3c(=O)cc(-c4ccc(O)cc4)oc23)[C@@H](O)[C@@H](O)[C@@H]1O	0.1875	0.16666666666666666	0.13548387096774195	0.13725490196078433	0.20408163265306123	0.13636363636363635
CC(/C=C/C=C(C)/C=C/[C@]12O[C@H](CC1(C)C)C[C@@]2(C)O)=C\C=C\C=C(C)\C=C\C=C(/C)[C@H]1C=C2C(C)(C)CCC[C@@]2(C)O1	0.030973451327433628	0.05102040816326531	0.08695652173913043	0.08196721311475409	0.04145077720207254	0.06417112299465241
O=C(/C=C/c1ccc(O)cc1)OC[C@H]1O[C@@H](Oc2cc(O)c3c(c2)O[C@@H](c2ccc(O)cc2)CC3=O)[C@@H](O)[C@H](O)[C@@H]1O	0.17676767676767677	0.13812154696132597	0.13636363636363635	0.13793103448275862	0.18235294117647058	0.11797752808988764
CC[C@@H](C)C(=O)O[C@H]1C[C@H](C)C=C2C=C[C@H](C)[C@H](CC[C@@H](O)CC(=O)O)[C@H](C)CC[C@]21C	0.1686046511627907	0.17567567567567569	0.3228346456692913	0.4067796610169492	0.15753424657534246	0.5181818181818182
COc1ccc(-c2cc(=O)c3c(O)cc(O[C@@H]4O[C@H](C(=O)O)[C@@H](O)[C@@H](O)[C@@H]4O)cc3o2)cc1O	0.14917127071823205	0.14556962025316456	0.12903225806451613	0.13071895424836602	0.15789473684210525	0.13725490196078433
C[C@@H]1O[C@H](Oc2cc(O)c3c(=O)c(O[C@@H]4O[C@@H](CO)[C@@H](O)[C@@H](O)[C@@H]4O)c(-c4ccc(O)cc4)oc3c2)[C@@H](O)[C@@H](O)[C@@H]1O	0.1330049261083744	0.12777777777777777	0.11931818181818182	0.1206896551724138	0.14450867052023122	0.10734463276836158
C[C@@H]1O[C@@H](Oc2c(-c3ccc(O)c(O)c3)oc3cc(O[C@H]4O[C@H](C(=O)O)[C@@H](O)[C@@H](O)[C@@H]4O)cc(O)c3c2=O)[C@@H](O)[C@@H](O)[C@@H]1O	0.125	0.125	0.12921348314606743	0.13068181818181818	0.12849162011173185	0.12359550561797752
C=C[C@@H]1[C@H](O[C@@H]2O[C@H](CO)[C@@H](O)[C@H](O)[C@H]2O)OC=C2C(=O)O[C@H](O)CC[C@]21C	0.04945054945054945	0.06493506493506493	0.15328467153284672	0.15555555555555556	0.06711409395973154	0.12142857142857143
CCOc1cc([C@@H]2C(C(=O)OCCc3ccccc3)=C(C)NC3=C2C(=O)C[C@@H](c2ccccc2)C3)cc(Br)c1O	0.25136612021857924	0.12849162011173185	0.1329479768786127	0.13450292397660818	0.17964071856287425	0.10795454545454546
C=C1C(=O)O[C@@H]2/C=C(\C)CC/C=C(\C)CC/C=C(\C)CC/C=C(\C)CC[C@@H]12	0.07344632768361582	0.10135135135135136	0.13768115942028986	0.13970588235294118	0.0896551724137931	0.08333333333333333
COc1ccc(-c2cc(=O)c3c(O)cc(O[C@H]4O[C@H](C(=O)O)[C@@H](O)[C@@H](O)[C@@H]4O)cc3o2)cc1O	0.14917127071823205	0.14556962025316456	0.12903225806451613	0.13071895424836602	0.15789473684210525	0.13725490196078433
CCCCOC(=O)C1=C(C)NC2=C(C(=O)C[C@@H](c3ccc(Cl)cc3)C2)[C@@H]1c1ccc(O)c(OC)c1	0.17032967032967034	0.14814814814814814	0.15384615384615385	0.15584415584415584	0.17532467532467533	0.12578616352201258
CC(C)CCC[C@H](C)[C@H]1CC[C@H]2[C@@H]3CC=C4C[C@@H](O)CC[C@]4(C)[C@H]3CC[C@@]21C	0.07222222222222222	0.08496732026143791	0.15942028985507245	0.17037037037037037	0.07333333333333333	0.14388489208633093
CC1(C)C=Cc2c(ccc3c2OC[C@@]2(O)c4ccc(O)cc4O[C@H]32)O1	0.13414634146341464	0.1276595744680851	0.09285714285714286	0.09420289855072464	0.15789473684210525	0.07801418439716312
CC(=O)OC[C@H]1O[C@@H](Oc2c(-c3ccc(O)cc3)oc3cc(O)cc(O)c3c2=O)[C@@H](O)[C@H](OC(C)=O)[C@@H](O)[C@@H]1O	0.17277486910994763	0.16568047337278108	0.1437125748502994	0.14545454545454545	0.17073170731707318	0.15151515151515152
O=C(/C=C/c1ccc(O)cc1)OC[C@@H]1O[C@@H](Oc2cc(O)c3c(c2)O[C@@H](c2ccc(O)c(O)c2)CC3=O)[C@@H](O)[C@H](O)[C@H]1O	0.15763546798029557	0.1366120218579235	0.1348314606741573	0.13636363636363635	0.18023255813953487	0.11666666666666667
NCCS[C@H]1c2c(O)cc(O)cc2O[C@H](c2ccc(O)c(O)c2)[C@H]1O	0.11515151515151516	0.12142857142857143	0.10218978102189781	0.1037037037037037	0.13432835820895522	0.10294117647058823
CC1(C)C=Cc2c(ccc3c2OC[C@]2(O)c4ccc(O)cc4O[C@H]32)O1	0.13414634146341464	0.1276595744680851	0.09285714285714286	0.09420289855072464	0.15789473684210525	0.07801418439716312
C=C(C)[C@H]1CCC(C)=C[C@@H]1c1c(O)cc(CC=C(C)C)cc1O	0.09259259259259259	0.12781954887218044	0.13385826771653545	0.136	0.11538461538461539	0.12598425196850394
CC(=O)OC[C@@H]1O[C@@H](Oc2c(-c3ccc(O)cc3)oc3cc(O)cc(O)c3c2=O)[C@@H](O)[C@@H](O)[C@@H]1O	0.16574585635359115	0.16455696202531644	0.1337579617834395	0.13548387096774195	0.17763157894736842	0.1346153846153846
O=C(/C=C/c1ccc(O)cc1)OC[C@H]1O[C@@H](Oc2cc(O)c3c(c2)O[C@H](c2ccc(O)cc2)CC3=O)[C@@H](O)[C@@H](O)[C@H]1O	0.17676767676767677	0.13812154696132597	0.13636363636363635	0.13793103448275862	0.18235294117647058	0.11797752808988764
C[C@@H]1O[C@@H](Oc2c(-c3ccc(O)c(O)c3)oc3cc(O[C@@H]4O[C@H](C(=O)O)[C@@H](O)[C@@H](O)[C@@H]4O)cc(O)c3c2=O)[C@@H](O)[C@@H](O)[C@@H]1O	0.125	0.125	0.12921348314606743	0.13068181818181818	0.12849162011173185	0.12359550561797752
C=C(C)[C@@H]1CCC(C)=C[C@H]1c1c(O)cc(CC=C(C)C)cc1O	0.09259259259259259	0.12781954887218044	0.13385826771653545	0.136	0.11538461538461539	0.12598425196850394
CC(=O)OCC1=CO[C@H](OC(=O)CC(C)C)[C@@H]2C1=C[C@@H](OC(=O)CC(C)C)[C@]2(O)CCl	0.125	0.14	0.1702127659574468	0.18115942028985507	0.11409395973154363	0.19708029197080293
CCOC(=O)C1=C/C(=C2\CCC(=O)[C@H](c3ccc4c(c3)=C[CH+]N=4)C2)c2c(c(OC)c3c(cc(O)c(CCO)c3O)c2OC)O1	0.1380952380952381	0.13368983957219252	0.13812154696132597	0.13966480446927373	0.143646408839779	0.11413043478260869
O=c1c(O[C@@H]2O[C@H](CO)[C@H](O)[C@@H](O)[C@@H]2O[C@@H]2OC[C@H](O)[C@@H](O)[C@@H]2O)c(-c2ccc(O)cc2)oc2cc(O)cc(O)c12	0.12871287128712872	0.12290502793296089	0.11428571428571428	0.11560693641618497	0.13953488372093023	0.10227272727272728
COc1ccc(-c2cc(=O)c3c(O)cc(O[C@H]4O[C@@H](CO)[C@@H](O)[C@@H](O)[C@@H]4O[C@@H]4O[C@@H](C)[C@@H](O)[C@@H](O)[C@@H]4O)cc3o2)cc1O	0.1201923076923077	0.11351351351351352	0.12359550561797752	0.125	0.12921348314606743	0.11173184357541899
Cn1c2ccccc2c(=O)c2c(O)cc3c(c21)C[C@H]([C@@](C)(O)CO[C@H]1O[C@@H](CO)[C@@H](O)[C@@H](O)[C@H]1O)O3	0.15053763440860216	0.11976047904191617	0.16774193548387098	0.15483870967741936	0.19736842105263158	0.1320754716981132
CC(=O)OC[C@@H]1O[C@@H](Oc2cc(O)cc3oc(-c4ccc(O)cc4)cc(=O)c23)[C@@H](O)[C@@H](O)[C@@H]1O[C@@H]1O[C@@H](C)[C@@H](O)[C@@H](O)[C@@H]1O	0.1568627450980392	0.14835164835164835	0.1404494382022472	0.14204545454545456	0.1657142857142857	0.12849162011173185
C=C1[C@@H](OC(=O)/C=C(\C)CC)C[C@H](C(C)C)[C@H]2/C(=C/C)C(=O)[C@H](OC(=O)[C@@H](C)CC)[C@@H]12	0.09444444444444444	0.13333333333333333	0.17985611510791366	0.24615384615384617	0.10738255033557047	0.24427480916030533
COc1ccc([C@H]2COc3c(CC=C(C)C)c(O)cc(O)c3C2=O)cc1	0.15432098765432098	0.1678832116788321	0.12408759124087591	0.1259259259259259	0.183206106870229	0.10869565217391304
CC(C)CCC[C@H](C)[C@H]1CC[C@H]2[C@@H]3CC=C4C[C@H](O)CC[C@]4(C)[C@H]3CC[C@@]21C	0.07222222222222222	0.08496732026143791	0.15942028985507245	0.17037037037037037	0.07333333333333333	0.14388489208633093
O=C(O[C@@H]1[C@H](O)[C@@H](O)[C@H](CO)O[C@H]1Oc1ccc(/C=C/c2ccc(O)cc2)cc1)c1cc(O)cc(O)c1	0.1774193548387097	0.14285714285714285	0.11377245508982035	0.11515151515151516	0.1910828025477707	0.12121212121212122
C[C@H](CCC(=O)NCCS(=O)(=O)O)[C@H]1CC[C@H]2[C@H]3[C@H](C[C@H](O)[C@@]21C)[C@@]1(C)CC[C@@H](O)C[C@H]1C[C@H]3O	0.08808290155440414	0.10909090909090909	0.16447368421052633	0.18243243243243243	0.07228915662650602	0.17333333333333334
COc1cccc2c1C(=O)c1c(O)c3c(c(O)c1C2=O)C[C@@](O)(C(=O)CO)C[C@@H]3O[C@@H]1C[C@@H](N)[C@H](O)[C@@H](C)O1	0.12755102040816327	0.12790697674418605	0.16770186335403728	0.16981132075471697	0.1317365269461078	0.15432098765432098
CC(C)=CCc1c(-c2ccc(O)cc2O)oc2cc(O)ccc12	0.16233766233766234	0.16923076923076924	0.08148148148148149	0.08270676691729323	0.20491803278688525	0.08208955223880597
CC(C)=CCC/C(C)=C/Cc1c(O)ccc2c1O[C@H]1O[C@@H](CO)[C@@H](O)[C@@H](O)[C@@H]1O2	0.10795454545454546	0.12751677852348994	0.14084507042253522	0.14285714285714285	0.12413793103448276	0.15827338129496402
C[C@@H]1O[C@@H](OC[C@@H]2O[C@@H](Oc3cc(O)c4c(c3)O[C@@H](c3ccc(O)c(O)c3)CC4=O)[C@@H](O)[C@@H](O)[C@@H]2O)[C@@H](O)[C@@H](O)[C@@H]1O	0.10576923076923077	0.0972972972972973	0.13872832369942195	0.14035087719298245	0.11235955056179775	0.11363636363636363
C=C1[C@H](OC(=O)/C=C(\C)CC)C[C@@H](C(C)C)[C@H]2/C(=C/C)C(=O)[C@H](OC(=O)[C@H](C)CC)[C@@H]12	0.09444444444444444	0.13333333333333333	0.17985611510791366	0.24615384615384617	0.10738255033557047	0.24427480916030533
CCCCCCCC/C=C\CCCCCCCC(=O)OC[C@H](CO[P@@](=O)(O)O[C@H]1[C@@H](O)[C@@H](O)[C@@H](OP(=O)(O)O)[C@@H](OP(=O)(O)O)[C@@H]1O)OC(=O)CCCC	0.06504065040650407	0.06818181818181818	0.09047619047619047	0.0966183574879227	0.059907834101382486	0.12871287128712872
C=C(/C=C/C=C(/CO)[C@H]1CC[C@@]2([C@H](CCCO)/C(=C(\C)C(=O)Cc3ccccc3)CC[C@@]2(C)O)[C@@H]1O)CCC=C(C)C	0.13793103448275862	0.12087912087912088	0.13793103448275862	0.13953488372093023	0.14367816091954022	0.15204678362573099
CC1=C(/C=C/C(C)=C/C=C/C(C)=C/C=C/C=C(C)/C=C/C=C(C)/C=C/C(=O)[C@]2(C)CCCC2(C)C)C(C)(C)C[C@H](O)C1	0.04090909090909091	0.06878306878306878	0.10112359550561797	0.096045197740113	0.05913978494623656	0.06557377049180328
C[C@H]1O[C@@H](O[C@@H]2[C@@H](O)[C@@H](O)[C@@H](CO)O[C@@H]2Oc2cc(O)c3c(=O)cc(-c4ccc(O)cc4)oc3c2)[C@@H](O)[C@@H](O)[C@@H]1O	0.14	0.12921348314606743	0.1206896551724138	0.12209302325581395	0.15294117647058825	0.10857142857142857
O=c1cc(-c2ccc(O)cc2)oc2cc(O)c([C@H]3O[C@H](CO)[C@H](O)[C@H](O)[C@H]3O[C@@H]3O[C@@H](CO)[C@@H](O)[C@H](O)[C@@H]3O)c(O)c12	0.1330049261083744	0.12777777777777777	0.11299435028248588	0.11428571428571428	0.14450867052023122	0.10112359550561797
OC[C@@H]1O[C@@H](Oc2cc(O)c3c(c2)O[C@H](c2ccc(O)c(O)c2)[C@H](O)C3)[C@@H](O)[C@@H](O)[C@@H]1O	0.0972972972972973	0.1	0.13333333333333333	0.13513513513513514	0.11038961038961038	0.1118421052631579
O=C(/C=C/c1ccc(O)cc1)OC[C@H]1O[C@@H](Oc2cc(O)c3c(c2)O[C@H](c2ccc(O)cc2)CC3=O)[C@@H](O)[C@H](O)[C@@H]1O	0.17676767676767677	0.13812154696132597	0.13636363636363635	0.13793103448275862	0.18235294117647058	0.11797752808988764
CC(C)CCC[C@@H](C)[C@H]1CC[C@H]2[C@@H]3CC=C4C[C@@H](O)CC[C@]4(C)[C@H]3CC[C@@]21C	0.07222222222222222	0.08496732026143791	0.15942028985507245	0.17037037037037037	0.07333333333333333	0.14388489208633093
COC(=O)C1=CO[C@@H](O[C@@H]2O[C@@H](CO)[C@@H](O)[C@@H](O)[C@@H]2O)/C(=C/COC(C)=O)[C@@H]1CC(=O)OCCc1ccc(O)c(O)c1	0.12745098039215685	0.1340782122905028	0.14534883720930233	0.14705882352941177	0.125	0.16666666666666666
COc1ccc(-c2cc(=O)c3c(O)cc(O[C@H]4O[C@H](CO)[C@@H](O)[C@@H](O)[C@@H]4O[C@@H]4O[C@@H](C)[C@@H](O)[C@@H](O)[C@@H]4O)cc3o2)cc1O	0.1201923076923077	0.11351351351351352	0.12359550561797752	0.125	0.12921348314606743	0.11173184357541899
O=c1c(-c2ccc(O[C@H]3O[C@H](CO)[C@@H](O)[C@H](O)[C@@H]3O)cc2)coc2cc(O)cc(O)c12	0.15517241379310345	0.14473684210526316	0.11258278145695365	0.11409395973154363	0.1736111111111111	0.11333333333333333
C=C1CC[C@@H](O)C/C1=C/C=C1\CCC[C@]2(C)[C@H]([C@H](C)CCCC(C)C)CC[C@@H]12	0.0782122905027933	0.10666666666666667	0.1347517730496454	0.15328467153284672	0.09523809523809523	0.11971830985915492
C[C@@H]1O[C@H](OC[C@@H]2O[C@@H](Oc3c(-c4ccc(O)cc4)oc4cc(O)cc(O)c4c3=O)[C@@H](O)[C@@H](O)[C@@H]2O)[C@@H](O)[C@@H](O)[C@@H]1O	0.1330049261083744	0.12777777777777777	0.11931818181818182	0.1206896551724138	0.14450867052023122	0.10734463276836158
COc1ccc(-c2cc(=O)c3c(O)cc(O)c(O[C@H]4O[C@@H](CO)[C@@H](O)[C@@H](O)[C@@H]4OS(=O)(=O)O)c3o2)cc1O	0.12371134020618557	0.15060240963855423	0.1144578313253012	0.11585365853658537	0.12727272727272726	0.11515151515151516
CC(/C=C/C=C(C)/C=C/[C@]12O[C@@H](CC1(C)C)C[C@@]2(C)O)=C\C=C\C=C(C)\C=C\C=C(/C)[C@@H]1C=C2C(C)(C)CCC[C@@]2(C)O1	0.030973451327433628	0.05102040816326531	0.08695652173913043	0.08196721311475409	0.04145077720207254	0.06417112299465241
C[C@@H]1O[C@H](OC[C@@H]2O[C@@H](Oc3cc(O)c4c(=O)cc(-c5ccc(O)cc5)oc4c3)[C@@H](O)[C@@H](O)[C@@H]2O)[C@@H](O)[C@@H](O)[C@@H]1O	0.14	0.12921348314606743	0.1206896551724138	0.12209302325581395	0.15294117647058825	0.10857142857142857
CC(C)CCC[C@H](C)[C@H]1CC[C@H]2[C@@H]3CC=C4CC[C@@H](O)CC[C@]4(C)[C@H]3CC[C@@]21C	0.07103825136612021	0.08333333333333333	0.14788732394366197	0.15827338129496402	0.0718954248366013	0.14084507042253522
O=C(O)CCC/C=C\C[C@H]1[C@H](O)C[C@@H](O)[C@@H]1/C=C/[C@@H](O)CCc1ccccc1	0.17575757575757575	0.1597222222222222	0.13380281690140844	0.14388489208633093	0.208955223880597	0.22137404580152673
OC[C@@H]1O[C@H](Oc2cc(O)c3c(c2)O[C@H](c2ccc(O)c(O)c2)[C@H](O)C3)[C@@H](O)[C@@H](O)[C@@H]1O	0.0972972972972973	0.1	0.13333333333333333	0.13513513513513514	0.11038961038961038	0.1118421052631579
C[C@@]12CCC[C@@](C)([C@@H]3CC[C@@H]4C[C@]3(C=O)C[C@]4(O)CO)[C@H]1[C@H](O[C@H]1O[C@@H](CO)[C@@H](O)[C@@H](O)[C@H]1O)OC2=O	0.04854368932038835	0.06179775280898876	0.14375	0.14556962025316456	0.05747126436781609	0.1165644171779141
O=c1c(O[C@@H]2O[C@H](CO)[C@@H](O)[C@H](O)[C@@H]2O)c(-c2ccc(O)cc2)oc2cc(O)cc(O)c12	0.14689265536723164	0.14285714285714285	0.1111111111111111	0.11258278145695365	0.16326530612244897	0.1118421052631579
OC[C@H]1O[C@H](Oc2cc(O)cc3c2C[C@@H](O)[C@@H](c2ccc(O)c(O)c2)O3)[C@@H](O)[C@@H](O)[C@@H]1O	0.0972972972972973	0.1	0.13333333333333333	0.13513513513513514	0.11038961038961038	0.1118421052631579
CC(C)=CCc1c(O)ccc([C@H]2COc3c(ccc4c3C=CC(C)(C)O4)C2)c1O	0.13953488372093023	0.15753424657534246	0.12413793103448276	0.1258741258741259	0.16312056737588654	0.0945945945945946
Cn1c2ccccc2c(=O)c2c(O)cc3c(c21)C[C@@H]([C@](C)(O)CO[C@H]1O[C@@H](CO)[C@@H](O)[C@@H](O)[C@H]1O)O3	0.15053763440860216	0.11976047904191617	0.16774193548387098	0.15483870967741936	0.19736842105263158	0.1320754716981132
O=C(NC12CC3CC(CC(C3)C1)C2)c1nn(CCCCO)c2ccccc12	0.14792899408284024	0.10596026490066225	0.14184397163120568	0.14388489208633093	0.17391304347826086	0.11888111888111888
O=c1cc(-c2ccc(O)cc2)oc2cc(O)c([C@@H]3O[C@H](CO)[C@H](O)[C@H](O)[C@H]3O[C@@H]3OC[C@@H](O)[C@@H](O)[C@@H]3O)c(O)c12	0.1306532663316583	0.125	0.11627906976744186	0.11764705882352941	0.14201183431952663	0.10404624277456648
C=C1[C@@H](OC(=O)/C=C(\C)CC)C[C@@H](C(C)C)[C@H]2/C(=C/C)C(=O)[C@@H](OC(=O)[C@@H](C)CC)[C@@H]12	0.09444444444444444	0.13333333333333333	0.17985611510791366	0.24615384615384617	0.10738255033557047	0.24427480916030533
COC(=O)C1=CO[C@@H](O[C@@H]2O[C@H](CO)[C@@H](O)[C@H](O)[C@H]2O)/C(=C/COC(C)=O)[C@@H]1CC(=O)OCCc1ccc(O)c(O)c1	0.12745098039215685	0.1340782122905028	0.14534883720930233	0.14705882352941177	0.125	0.16666666666666666
CC(C)=CCC/C(C)=C/CC/C(C)=C/CC/C(C)=C/CC/C(C)=C/CC/C(C)=C/CC/C(C)=C/CC/C(C)=C/Cc1ccccc1O	0.09333333333333334	0.08955223880597014	0.07575757575757576	0.07106598984771574	0.10309278350515463	0.07614213197969544
C=C1CC[C@H](O)C/C1=C/C=C1\CCC[C@@]2(C)[C@H]1CC[C@@H]2[C@H](C)/C=C/[C@H](C)C(C)C	0.059782608695652176	0.10526315789473684	0.11724137931034483	0.1267605633802817	0.09395973154362416	0.09523809523809523
C[C@H]1O[C@@H](Oc2ccc(-c3cc(=O)c4c(O)cc(O[C@H]5O[C@@H](CO)[C@H](O)[C@@H](O)[C@@H]5O)cc4o3)cc2)[C@@H](O)[C@@H](O)[C@@H]1O	0.14	0.12921348314606743	0.1206896551724138	0.12209302325581395	0.15294117647058825	0.10857142857142857
C=C1/C(=C\C=C2/CCC[C@@]3(C)[C@H]2CC[C@@H]3[C@H](C)CCC(=O)O)C[C@@H](O)C[C@@H]1O	0.10344827586206896	0.13013698630136986	0.16058394160583941	0.18045112781954886	0.1347517730496454	0.17037037037037037
CC(C)=CCc1c(O)cc(O)c2c(=O)c(-c3ccc(O)cc3)coc12	0.1870967741935484	0.1984732824427481	0.09420289855072464	0.09558823529411764	0.22580645161290322	0.08695652173913043
O=C(O)CC(=O)OC[C@H]1O[C@@H](Oc2ccc3c(=O)c(-c4ccc(O)cc4)coc3c2)[C@@H](O)[C@H](O)[C@@H]1O	0.20786516853932585	0.18238993710691823	0.13043478260869565	0.1320754716981132	0.22818791946308725	0.16025641025641027
CCNC(=O)CCC/C=C\C[C@H]1[C@@H](O)C[C@@H](O)[C@@H]1/C=C/[C@@H](O)CCc1ccccc1	0.1695906432748538	0.1456953642384106	0.14383561643835616	0.15384615384615385	0.19148936170212766	0.2028985507246377
OC[C@H]1O[C@H](Oc2cc(O)c3c(c2)[C@@H]2[C@@H](c4cc(O)cc(O)c4[C@H]2c2ccc(O)cc2)[C@H]3c2ccc(O)cc2)[C@@H](O)[C@@H](O)[C@@H]1O	0.15311004784688995	0.09183673469387756	0.09473684210526316	0.09574468085106383	0.12972972972972974	0.08947368421052632
C[C@H]1O[C@@H](Oc2c(-c3ccc(O)cc3)oc3cc(O[C@@H]4O[C@H](C(=O)O)[C@@H](O)[C@@H](O)[C@@H]4O)cc(O)c3c2=O)[C@@H](O)[C@@H](O)[C@@H]1O	0.1485148514851485	0.1452513966480447	0.13068181818181818	0.13218390804597702	0.15606936416184972	0.125
CC(C)CCC[C@@H](C)[C@H]1CC[C@H]2[C@@H]3CC=C4CC[C@@H](O)CC[C@]4(C)[C@H]3CC[C@@]21C	0.07103825136612021	0.08333333333333333	0.14788732394366197	0.15827338129496402	0.0718954248366013	0.14084507042253522
CC(C)=CCC/C(C)=C/Cc1c(O)c(CC=C(C)C)c(O)c(CC=C(C)C)c1O	0.09714285714285714	0.12244897959183673	0.08163265306122448	0.07534246575342465	0.1111111111111111	0.09722222222222222
Oc1ccc([C@H]2Oc3c(O)cc([C@@H]4Oc5cc(O)cc(O)c5C(=O)[C@@H]4O)cc3[C@@H]2CO)cc1	0.143646408839779	0.11801242236024845	0.10126582278481013	0.10256410256410256	0.15894039735099338	0.0949367088607595
CC(=O)OCC1=CO[C@@H](OC(=O)CC(C)C)[C@@H]2C1=C[C@@H](OC(=O)CC(C)C)[C@]2(O)CCl	0.125	0.14	0.1702127659574468	0.18115942028985507	0.11409395973154363	0.19708029197080293
COc1cccc2c1C(=O)c1c(O)c3c(c(O)c1C2=O)C[C@@](O)(C(=O)CO)C[C@@H]3O[C@H]1C[C@@H](N)[C@H](C)[C@@H](C)C(=O)O1	0.12437810945273632	0.13068181818181818	0.17682926829268292	0.17901234567901234	0.12790697674418605	0.1497005988023952
CC(C)C[C@H]1NC(=O)[C@@H](NC(=O)[C@H](Cc2ccccc2)NC(=O)CC(C)C)[C@H](C)Oc2ccc(cc2)/C=C/c2ccc(cc2O)/C(N)=C/[C@H]1C	0.2893401015228426	0.17616580310880828	0.15706806282722513	0.16489361702127658	0.21978021978021978	0.15789473684210525
COc1ccc(-c2cc(=O)c3c(O)cc(O)c([C@@H]4O[C@@H](CO)[C@@H](O)[C@@H](O)[C@@H]4O[C@@H]4O[C@@H](C)[C@@H](O)[C@@H](O)[C@@H]4O)c3o2)cc1O	0.11538461538461539	0.11413043478260869	0.12429378531073447	0.12571428571428572	0.12359550561797752	0.11235955056179775
C=C(C)[C@@H]1CCC(C)=C[C@H]1c1c(O)cc(CCCN)cc1O	0.10062893081761007	0.11278195488721804	0.136	0.13821138211382114	0.1171875	0.128
C=C(C)[C@H]1CCC(C)=C[C@H]1c1c(O)cc(CCCN)cc1O	0.10062893081761007	0.11278195488721804	0.136	0.13821138211382114	0.1171875	0.128
CC(C)=CCC/C(C)=C/CC/C(C)=C/CC/C(C)=C/CC/C(C)=C/CC/C(C)=C/CC/C(C)=C/Cc1c(C)ccc(O)c1O	0.08256880733944955	0.1	0.07407407407407407	0.06914893617021277	0.09090909090909091	0.08021390374331551
C=C1/C=C/C=C(\[C@H]2CC[C@@]3([C@H](CCCO)/C(=C(\C)C(=O)Cc4ccccc4)CC[C@@]3(C)CO)[C@@H]2O)COCC[C@@H]1O	0.16751269035532995	0.1092896174863388	0.14534883720930233	0.14705882352941177	0.16470588235294117	0.15976331360946747
CCOc1cc([C@@H]2C(C(=O)OCCOC)=C(C)NC3=C2C(=O)C[C@@H](c2ccc(Cl)cc2)C3)cc(Br)c1O	0.14736842105263157	0.1437125748502994	0.14906832298136646	0.1509433962264151	0.14814814814814814	0.12195121951219512
COc1ccc(-c2cc(=O)c3c(O)cc(O[C@@H]4O[C@H](CO)[C@@H](O)[C@@H](O)[C@@H]4O[C@@H]4O[C@@H](C)[C@@H](O)[C@@H](O)[C@@H]4O)cc3o2)cc1O	0.1201923076923077	0.11351351351351352	0.12359550561797752	0.125	0.12921348314606743	0.11173184357541899
COc1ccc(-c2cc(=O)c3c(O)cc(O[C@@H]4O[C@@H](CO)[C@@H](O)[C@@H](O)[C@@H]4O[C@@H]4O[C@@H](C)[C@@H](O)[C@@H](O)[C@@H]4O)cc3o2)cc1O	0.1201923076923077	0.11351351351351352	0.12359550561797752	0.125	0.12921348314606743	0.11173184357541899
OC[C@@H]1O[C@H](Oc2cc(O)c3c(c2)O[C@@H](c2ccc(O)c(O)c2)[C@@H](O)C3)[C@@H](O)[C@@H](O)[C@@H]1O	0.0972972972972973	0.1	0.13333333333333333	0.13513513513513514	0.11038961038961038	0.1118421052631579
CCOC(=O)C1=C(C)NC2=C(C(=O)C[C@H](c3ccc(Cl)cc3)C2)[C@@H]1c1ccc(O)c(OC)c1	0.16292134831460675	0.1464968152866242	0.14473684210526316	0.14666666666666667	0.174496644295302	0.11612903225806452
CCOC(=O)C1=C(N)Oc2c(c(=O)oc3ccccc23)[C@@H]1c1cccc(Br)c1	0.1901840490797546	0.1360544217687075	0.1103448275862069	0.11188811188811189	0.21804511278195488	0.08843537414965986
CC(C)=CCc1c(O)ccc(C(=O)[C@@H]2[C@@H](c3ccc(O)c(O)c3)O[C@H]2c2cc(O)c(O)c(O)c2)c1O	0.15760869565217392	0.14814814814814814	0.0975609756097561	0.09876543209876543	0.17532467532467533	0.11180124223602485
COc1ccc(-c2cc(=O)c3c(O)cc(O[C@@H]4O[C@@H](CO)[C@@H](O)[C@@H](O)[C@@H]4O[C@@H]4O[C@H](C)[C@H](O)[C@H](O)[C@@H]4O)cc3o2)cc1O	0.1201923076923077	0.11351351351351352	0.12359550561797752	0.125	0.12921348314606743	0.11173184357541899
O=C(O)CCC/C=C\C[C@H]1[C@@H](O)C[C@@H](O)[C@@H]1/C=C/[C@@H](O)CCc1ccccc1	0.17575757575757575	0.1597222222222222	0.13380281690140844	0.14388489208633093	0.208955223880597	0.22137404580152673
COC(=O)C1=CO[C@@H](O[C@@H]2O[C@@H](CO)[C@@H](O)[C@@H](O)[C@@H]2O)/C(CO)=C/[C@H]1OC(C)=N\[C@@H]1O[C@H](CO)[C@@H](O)[C@@H](O)[C@@H]1O	0.07729468599033816	0.07692307692307693	0.15151515151515152	0.15337423312883436	0.07909604519774012	0.1524390243902439
CC(/C=C/C=C(C)/C=C/[C@@]12O[C@]1(C)C[C@H](O)CC2(C)C)=C\C=C\C=C(C)\C=C\C=C(/C)[C@H]1C=C2C(C)(C)CCC[C@]2(C)O1	0.030973451327433628	0.05102040816326531	0.0989010989010989	0.09392265193370165	0.04145077720207254	0.06989247311827956
O=C(/C=C/c1ccc(O)cc1)OC[C@@H]1O[C@@H](Oc2cc(O)c3c(c2)O[C@@H](c2ccc(O)cc2)CC3=O)[C@@H](O)[C@H](O)[C@@H]1O	0.17676767676767677	0.13812154696132597	0.13636363636363635	0.13793103448275862	0.18235294117647058	0.11797752808988764
C[C@@H]1O[C@H](Oc2c(-c3ccc(O)c(O)c3)oc3cc(O[C@@H]4O[C@H](C(=O)O)[C@@H](O)[C@@H](O)[C@@H]4O)cc(O)c3c2=O)[C@@H](O)[C@@H](O)[C@@H]1O	0.125	0.125	0.12921348314606743	0.13068181818181818	0.12849162011173185	0.12359550561797752
CC(/C=C/C=C(C)/C=C/[C@@]12O[C@]1(C)C[C@H](O)CC2(C)C)=C\C=C\C=C(C)\C=C\C=C(/C)[C@H]1C=C2C(C)(C)CCC[C@@]2(C)O1	0.030973451327433628	0.05102040816326531	0.0989010989010989	0.09392265193370165	0.04145077720207254	0.06989247311827956
C=C/C(C)=C\C[C@@H]1[C@](C)(O)[C@@H](O)[C@@H](OC(C)=O)[C@@H]2C(C)(C)CCC[C@]12C	0.05172413793103448	0.08333333333333333	0.15384615384615385	0.14728682170542637	0.07092198581560284	0.13740458015267176
COc1ccc(-c2cc(=O)c3c(O)cc(O[C@H]4O[C@@H](CO)[C@@H](O)[C@@H](O)[C@H]4O[C@@H]4O[C@H](C)[C@H](O)[C@H](O)[C@@H]4O)cc3o2)cc1O	0.1201923076923077	0.11351351351351352	0.12359550561797752	0.125	0.12921348314606743	0.11173184357541899
C=C1CC[C@H](O)C/C1=C/C=C1\CCC[C@]2(C)[C@H]([C@H](C)CCCC(C)C)CC[C@@H]12	0.0782122905027933	0.10666666666666667	0.1347517730496454	0.15328467153284672	0.09523809523809523	0.11971830985915492
CC[C@H](C)C(=O)O[C@@H]1C[C@H](C)C=C2C=C[C@H](C)[C@H](CC[C@@H](O)C[C@@H](O)CC(=O)O)[C@H]21	0.23270440251572327	0.2246376811594203	0.41739130434782606	0.5480769230769231	0.20588235294117646	0.8620689655172413
COc1ccccc1C(=O)O[C@@H]1[C@@H](O)[C@@H](O)[C@@H](C)O[C@@H]1Oc1cc(O)cc2c(=O)c3c(O)c(-c4ccc(O)cc4)oc3c2O1	0.20202020202020202	0.14054054054054055	0.12637362637362637	0.12777777777777777	0.2046783625730994	0.1270718232044199
COc1ccc([C@H]2CC(=O)c3c(O)cc(O[C@@H]4O[C@@H](CO)[C@@H](O)[C@@H](O)[C@@H]4O[C@@H]4O[C@@H](C)[C@@H](O)[C@@H](O)[C@@H]4O)cc3O2)cc1	0.12135922330097088	0.11475409836065574	0.14450867052023122	0.14619883040935672	0.13714285714285715	0.11931818181818182
COc1ccc(-c2cc(=O)c3c(O)cc(O)c([C@@H]4O[C@H](CO)[C@@H](O)[C@@H](O)[C@@H]4O[C@@H]4O[C@@H](C)[C@@H](O)[C@@H](O)[C@@H]4O)c3o2)cc1O	0.11538461538461539	0.11413043478260869	0.12429378531073447	0.12571428571428572	0.12359550561797752	0.11235955056179775
CC(C)=CCC/C(C)=C/CC/C(C)=C/CC/C(C)=C/CC/C(C)=C/CC/C(C)=C/CC/C(C)=C/Cc1c(C)c(O)ccc1O	0.08256880733944955	0.1	0.07407407407407407	0.06914893617021277	0.09090909090909091	0.08021390374331551
COc1ccc(-c2cc(=O)c3c(O)cc(O[C@H]4O[C@@H](CO)[C@@H](O)[C@@H](O)[C@H]4O[C@@H]4O[C@@H](C)[C@@H](O)[C@@H](O)[C@@H]4O)cc3o2)cc1O	0.1201923076923077	0.11351351351351352	0.12359550561797752	0.125	0.12921348314606743	0.11173184357541899
C#C[C@]1(O)CC[C@@H]2[C@@H]3CCc4cc(O)c(O)cc4[C@@H]3CC[C@]21C	0.05917159763313609	0.07042253521126761	0.08955223880597014	0.09090909090909091	0.072992700729927	0.08208955223880597
C[C@@H]1O[C@@H](O[C@H]2[C@H](Oc3cc(O)c4c(=O)cc(-c5ccc(O)cc5)oc4c3)O[C@H](CO)[C@H](O)[C@@H]2O)[C@H](O)[C@H](O)[C@H]1O	0.14	0.12921348314606743	0.1206896551724138	0.12209302325581395	0.15294117647058825	0.10857142857142857
COc1cc(-c2oc3cc(O)cc(O)c3c(=O)c2O)ccc1O[C@H]1O[C@@H](CO)[C@@H](O)[C@@H](O)[C@@H]1O[C@@H]1O[C@@H](C)[C@@H](O)[C@H](O)[C@@H]1O	0.11374407582938388	0.11229946524064172	0.12222222222222222	0.12359550561797752	0.12154696132596685	0.11049723756906077
CC(C)=CCc1c(O)cc(O)c2c1OC[C@H](c1ccc(O)cc1O)C2=O	0.1411042944785276	0.15217391304347827	0.10869565217391304	0.11029411764705882	0.16666666666666666	0.10948905109489052
O=C(O)CC(=O)OC[C@@H]1O[C@@H](Oc2ccc3c(=O)c(-c4ccc(O)cc4)coc3c2)[C@H](O)[C@H](O)[C@@H]1O	0.20786516853932585	0.18238993710691823	0.13043478260869565	0.1320754716981132	0.22818791946308725	0.16025641025641027
O=C(O)CCC/C=C/C[C@@H]1[C@H](O)C[C@@H](O)[C@@H]1/C=C/[C@@H](O)CCc1ccccc1	0.17575757575757575	0.1597222222222222	0.13380281690140844	0.14388489208633093	0.208955223880597	0.22137404580152673
CC(C)=CCc1c(O)cc(O)c2c1OC[C@@H](c1ccc(O)cc1O)C2=O	0.1411042944785276	0.15217391304347827	0.10869565217391304	0.11029411764705882	0.16666666666666666	0.10948905109489052
CC(C)=CCc1c(O)ccc(C(=O)[C@H]2[C@@H](c3ccc(O)cc3)O[C@H]2c2ccc(O)cc2)c1O	0.21052631578947367	0.15384615384615385	0.10126582278481013	0.10256410256410256	0.20689655172413793	0.11612903225806452
COC(=O)C1=CO[C@H](O[C@H]2O[C@@H](CO)[C@@H](O)[C@@H](O)[C@@H]2O)[C@@H]2[C@@H]1C=C[C@@]21C=C([C@H](C)OC(=O)/C=C/c2ccc(O)cc2)C1	0.14925373134328357	0.15254237288135594	0.14450867052023122	0.15976331360946747	0.17751479289940827	0.16568047337278108
C=C(/C=C/C=C(/CO)[C@H]1CC[C@@]2([C@H](CCCO)/C(=C(\C)C(=O)Cc3ccccc3)CC[C@@]2(C)O)[C@@H]1O)CCCCC(C)C	0.15841584158415842	0.13736263736263737	0.13559322033898305	0.15028901734104047	0.16091954022988506	0.1695906432748538
O=C(/C=C/c1ccc(O)cc1)OC[C@@H]1O[C@@H](Oc2cc(O)c3c(c2)O[C@H](c2ccc(O)c(O)c2)CC3=O)[C@@H](O)[C@H](O)[C@H]1O	0.15763546798029557	0.1366120218579235	0.1348314606741573	0.13636363636363635	0.18023255813953487	0.11666666666666667
O=C(/C=C/c1ccc(O)cc1)OC[C@H]1O[C@@H](Oc2cc(O)c3c(c2)O[C@H](c2ccc(O)c(O)c2)CC3=O)[C@@H](O)[C@H](O)[C@@H]1O	0.15763546798029557	0.1366120218579235	0.1348314606741573	0.13636363636363635	0.18023255813953487	0.11666666666666667
CC[C@H](C)C(=O)c1c(O)c(CC=C(C)C)c(O)c(CC=C(C)C)c1O	0.1320754716981132	0.16793893129770993	0.11363636363636363	0.15079365079365079	0.15625	0.15873015873015872
C=C1/C(=C\C=C2/CCC[C@@]3(C)[C@H]2CC[C@@H]3[C@H](C)/C=C/[C@H](O)C2CC2)C[C@@H](O)C[C@@H]1O	0.06451612903225806	0.09615384615384616	0.12244897959183673	0.13986013986013987	0.09933774834437085	0.1232876712328767
CC(=O)OC[C@@H]1O[C@@H](Oc2cc(O)cc3oc(-c4ccc(O)cc4)cc(=O)c23)[C@@H](O)[C@H](O)[C@@H]1O[C@@H]1O[C@@H](C)[C@@H](O)[C@@H](O)[C@@H]1O	0.1568627450980392	0.14835164835164835	0.1404494382022472	0.14204545454545456	0.1657142857142857	0.12849162011173185
O=C(/C=C\c1ccc(O)c(O)c1)OC[C@H]1O[C@@H](c2c(O)cc3oc(-c4ccc(O)c(O)c4)cc(=O)c3c2O)[C@@H](O)[C@H](O)[C@H]1O	0.14563106796116504	0.14835164835164835	0.1092896174863388	0.11049723756906077	0.1724137931034483	0.10989010989010989
CC(=O)O[C@H]1[C@H](Oc2cc(O)c3c(=O)cc(-c4ccc(O)c(O)c4)oc3c2)O[C@H](CO)[C@H](O)[C@H]1O	0.14673913043478262	0.14285714285714285	0.14102564102564102	0.14285714285714285	0.15483870967741936	0.14193548387096774
N#C[C@@]1(O[C@H]2O[C@@H](CO)[C@@H](O)[C@H](O)[C@@H]2O)C=C[C@@H](OS(=O)(=O)O)[C@@H](OS(=O)(=O)O)[C@@H]1OS(=O)(=O)O	0.04040404040404041	0.0718562874251497	0.10897435897435898	0.11038961038961038	0.041916167664670656	0.10967741935483871
Cc1c(CCO[C@@H]2O[C@@H](CO)[C@@H](O)[C@@H](O)[C@@H]2O)c(-c2ccc(O)cc2)oc2cc(O)cc(=O)oc12	0.15846994535519127	0.14906832298136646	0.12578616352201258	0.12738853503184713	0.16883116883116883	0.12658227848101267
OC[C@@H]1O[C@H](Oc2cc(O)c3c(c2)[C@H]2[C@@H](c4cc(O)cc(O)c4[C@H]2c2ccc(O)cc2)[C@H]3c2ccc(O)cc2)[C@H](O)[C@H](O)[C@@H]1O	0.15311004784688995	0.09183673469387756	0.09473684210526316	0.09574468085106383	0.12972972972972974	0.08947368421052632
O=c1cc(-c2ccc(O)cc2)oc2cc(O[C@H]3O[C@@H](CO)[C@@H](O)[C@H](O)[C@@H]3O)cc(O)c12	0.15517241379310345	0.14473684210526316	0.11258278145695365	0.11409395973154363	0.1736111111111111	0.11333333333333333
CC[C@@H](C)C(=O)c1c(O)c(CC=C(C)C)c(O)c(CC=C(C)C)c1O	0.1320754716981132	0.16793893129770993	0.11363636363636363	0.15079365079365079	0.15625	0.15873015873015872
O=C(O)CCC/C=C\C[C@@H]1[C@@H](O)C[C@@H](O)[C@@H]1/C=C/[C@@H](O)CCc1ccccc1	0.17575757575757575	0.1597222222222222	0.13380281690140844	0.14388489208633093	0.208955223880597	0.22137404580152673
COC(=O)C1=CO[C@@H](O[C@H]2O[C@H](CO)[C@@H](O)[C@H](O)[C@H]2O)/C(=C/COC(C)=O)[C@@H]1CC(=O)OCCc1ccc(O)c(O)c1	0.12745098039215685	0.1340782122905028	0.14534883720930233	0.14705882352941177	0.125	0.16666666666666666
