# Supplementary material for: Transformer-Decoder GPT Models for Generating Virtual Screening Libraries of HMG-Coenzyme A Reductase Inhibitors: Effects of Temperature, Prompt Length, and Transfer-Learning Strategies
Source: J Chem Inf Model. 2024 Nov 7;64(22):8464–80. doi: 10.1021/acs.jcim.4c01309 (PMC11600504; doi:10.1021/acs.jcim.4c01309)
Supplement: Supplementary file 3 — ci4c01309_si_003.zip [file ci4c01309_si_003.zip › Datasets/xfer_Learning_files/NoXA5K6S_model_gen_ic50_results/NoXA5K6S_Refined_Statin_similarity_0p0.csv]

Generated Molecule	atorvastatin	rosuvastatin	simvatstatin	lovastatin	fluvastatin	pravastatin
CSC1=NC[C@]2(S1)C(=O)Nc1ccccc12	0.1103448275862069	0.10743801652892562	0.07563025210084033	0.07692307692307693	0.1415929203539823	0.058333333333333334
O=S1(=O)NCCCN1	0.014814814814814815	0.018518518518518517	0.050505050505050504	0.05154639175257732	0.009615384615384616	0.03
C1CNCC1	0.0	0.0	0.031914893617021274	0.03260869565217391	0.0	0.010526315789473684
C#CCCCCCCCCCCCCCCCCCCCCCCCCCCCCCCCC	0.023809523809523808	0.016216216216216217	0.02824858757062147	0.02857142857142857	0.016666666666666666	0.040229885057471264
ClP(Cl)OCCCl	0.015267175572519083	0.019230769230769232	0.030927835051546393	0.031578947368421054	0.020202020202020204	0.03125
COOC(=O)C1=C(C)NC2=C(C(=O)C[C@H](c3ccc(Cl)cc3)C2)[C@@H]1c1ccc(O)c(OC)c1	0.1564245810055866	0.13924050632911392	0.12987012987012986	0.13157894736842105	0.16666666666666666	0.10191082802547771
CCCCn1c(=O)c2ccccc2c2ccccc21	0.24087591240875914	0.1349206349206349	0.096	0.0975609756097561	0.2777777777777778	0.07936507936507936
O=CC[C@H](O)CCc1ccccc1	0.17829457364341086	0.13636363636363635	0.08181818181818182	0.09345794392523364	0.2	0.12380952380952381
C1SSCSSCSSC1	0.0	0.0	0.027522935779816515	0.028037383177570093	0.0	0.00909090909090909
C[C@H](C[P@](=O)(O)OCCN)OC(=O)CCCC[C@@H]1SC[C@@H]2NC(=O)N12	0.08235294117647059	0.08275862068965517	0.11851851851851852	0.13740458015267176	0.07801418439716312	0.1450381679389313
C=CC[C@@]1(C(=O)O)CC[C@@H]2[C@@H]3CCC4=CC(=O)CC[C@]4(C)[C@H]3CC[C@@]21C	0.06857142857142857	0.08843537414965986	0.1323529411764706	0.13432835820895522	0.08391608391608392	0.10869565217391304
OC1([C@H](O)CO)CCCN1	0.04411764705882353	0.05504587155963303	0.04807692307692308	0.0594059405940594	0.057692307692307696	0.06930693069306931
C[C@@H]1O[C@@]2(C)C=CCC(C)(C)C2=C[C@@H]1O	0.0472972972972973	0.07563025210084033	0.1509433962264151	0.15384615384615385	0.0603448275862069	0.1308411214953271
CCO[C@]12CC=CC(=O)[C@]1(C)[C@@H]1CC[C@]3(O)C(=O)O[C@@]4(C)[C@@H]5C[C@@]6(C)[C@@H]7C(=O)[C@](OC[C@@H]6C(=O)O5)(O[C@@]734)[C@@H]1C[C@@H]2O	0.06046511627906977	0.08648648648648649	0.1746987951807229	0.17682926829268292	0.06521739130434782	0.12790697674418605
SCCc1ccccc1	0.128	0.08571428571428572	0.058823529411764705	0.06	0.14736842105263157	0.0594059405940594
CN[C@](N)(C(=O)O)C(=O)O	0.0859375	0.07692307692307693	0.0707070707070707	0.061224489795918366	0.07	0.10526315789473684
CSC[C@H]1NC(=O)N1	0.030303030303030304	0.0380952380952381	0.061855670103092786	0.06315789473684211	0.04	0.05154639175257732
CSC[C@@H](NC(=O)CC[C@@H](N)C(=O)O)C(=O)NCCC(=O)O	0.12337662337662338	0.10606060606060606	0.06870229007633588	0.078125	0.09302325581395349	0.15833333333333333
CCN1c2ccccc2N(C)CCc2ccccc21	0.19718309859154928	0.1171875	0.0873015873015873	0.08870967741935484	0.21052631578947367	0.07086614173228346
N[C@@H]1CCCC[C@@H]1C(=O)O	0.0364963503649635	0.045454545454545456	0.09	0.09183673469387756	0.047619047619047616	0.08
c1ncc2ccccc2n1	0.10687022900763359	0.09259259259259259	0.04672897196261682	0.047619047619047616	0.1414141414141414	0.037383177570093455
C[C@@H](/C=C/C[C@H]1C(=O)CC[C@@H]1CC(=O)O)O[C@@H]1O[C@@H](CO)[C@@H](O)[C@@H](O)[C@@H]1O	0.09302325581395349	0.1258741258741259	0.17424242424242425	0.1953125	0.1223021582733813	0.1937984496124031
NCCC[C@H](N)CC(=O)N[C@@H](Cc1c[nH]c2ccccc12)C(=O)O	0.2052980132450331	0.14814814814814814	0.09558823529411764	0.10526315789473684	0.20967741935483872	0.16535433070866143
CNCCc1ccc(O)c(OC)c1	0.10218978102189781	0.11711711711711711	0.102803738317757	0.10476190476190476	0.12264150943396226	0.09345794392523364
CCNCCCCCNC(=O)c1ccc(C)c(C)c1	0.12751677852348994	0.128	0.125	0.1271186440677966	0.12396694214876033	0.13559322033898305
NCOc1ccc(-c2ccc(-c3ccccc3)cc2)cc1	0.2826086956521739	0.12781954887218044	0.051094890510948905	0.05185185185185185	0.2288135593220339	0.043795620437956206
N#C/C(=C/CO[C@@H]1O[C@@H](CO)[C@@H](O)[C@H](O)[C@@H]1O)CO	0.0440251572327044	0.05303030303030303	0.10833333333333334	0.11016949152542373	0.05511811023622047	0.1282051282051282
CCNCOC(=O)C1=C(C)NC2=C(C(=O)C[C@H](c3ccc(Cl)cc3)C2)[C@@H]1c1ccc(O)c(OC)c1	0.17032967032967034	0.14814814814814814	0.1464968152866242	0.14838709677419354	0.17532467532467533	0.11875
C[C@H]1OCC[C@@H]1S	0.007518796992481203	0.009433962264150943	0.07446808510638298	0.07608695652173914	0.009900990099009901	0.05263157894736842
N#[N+]CCCCCCC	0.037037037037037035	0.02727272727272727	0.049019607843137254	0.05	0.02857142857142857	0.0707070707070707
C1=CSCCN1	0.015267175572519083	0.019230769230769232	0.041666666666666664	0.0425531914893617	0.020202020202020204	0.03125
c1nc2ccccc2cn1	0.10687022900763359	0.09259259259259259	0.04672897196261682	0.047619047619047616	0.1414141414141414	0.037383177570093455
CC[C@@H]1[C@@H]2CCN3CC[C@]4(c5ccccc5N(C(C)=O)[C@@H]4C2)[C@@H]13	0.11728395061728394	0.1	0.16535433070866143	0.168	0.14615384615384616	0.13953488372093023
N[C@H]1CO[C@H](CNC(=O)c2ccccc2)[C@H]1O	0.14788732394366197	0.0967741935483871	0.13043478260869565	0.13274336283185842	0.14912280701754385	0.12173913043478261
CC#Cc1ccc(O)c(O)c1	0.08208955223880597	0.102803738317757	0.06666666666666667	0.06796116504854369	0.10784313725490197	0.0673076923076923
CN[C@@]1(c2ccccc2)CCCCC1=O	0.12857142857142856	0.08264462809917356	0.09649122807017543	0.09821428571428571	0.13513513513513514	0.05982905982905983
S=C(c1ccccc1)N1CCN(Cc2ccccc2)CC1	0.21232876712328766	0.08695652173913043	0.07462686567164178	0.07575757575757576	0.1693548387096774	0.051470588235294115
CO[P@@](=O)(CC[C@@H](N)C(=O)O)Oc1ccccc1	0.17985611510791366	0.14166666666666666	0.11016949152542373	0.12173913043478261	0.1891891891891892	0.14035087719298245
OCc1ccc(O)c(CCNc2ccc(F)cc2)c1	0.2246376811594203	0.19327731092436976	0.07086614173228346	0.072	0.25688073394495414	0.07142857142857142
C=CC[S@@](=O)[C@@H](CC)SSCCC	0.056338028169014086	0.0603448275862069	0.06363636363636363	0.08490566037735849	0.06306306306306306	0.09433962264150944
CC[C@H](O)/C=C/C=C\C/C=C\C/C=C\C=C\[C@@H](O)CCC(=O)O	0.11180124223602485	0.14285714285714285	0.06569343065693431	0.08270676691729323	0.1484375	0.1693548387096774
N[C@H](C=O)Cc1ccc(O)cc1	0.1044776119402985	0.14150943396226415	0.07476635514018691	0.08653846153846154	0.1485148514851485	0.07547169811320754
C[C@H]1C=C2C(=O)OC[C@@H]2[C@@H](O)[C@@H]2CC(C)(C)C[C@@H]12	0.044585987261146494	0.06201550387596899	0.2018348623853211	0.205607476635514	0.056	0.1504424778761062
N[C@@H]1c2ccccc2[C@@H](O)[C@@H]1O	0.1044776119402985	0.09009009009009009	0.09523809523809523	0.0970873786407767	0.13725490196078433	0.09615384615384616
N[C@H](C(=O)O)c1ccc(O)c(O)c1	0.12030075187969924	0.1509433962264151	0.08411214953271028	0.09615384615384616	0.15841584158415842	0.11650485436893204
CNCCNC(=N)N1C=C[C@H](CNCCO)[C@@]2(C1)[C@@H]1CC[C@@H](C)[C@]23C[C@](O)(CO[C@@H]2CCCCC2)C(C(=O)O)=C3C1	0.0947867298578199	0.07936507936507936	0.13793103448275862	0.13953488372093023	0.08743169398907104	0.15204678362573099
O=CN1CCCCCCC1	0.014084507042253521	0.017391304347826087	0.037383177570093455	0.0380952380952381	0.027522935779816515	0.018518518518518517
CNC[C@@H](C)c1ccccc1	0.15873015873015872	0.11214953271028037	0.0660377358490566	0.08823529411764706	0.17525773195876287	0.08737864077669903
Cc1csc(NC(=O)c2ccc(C(F)(F)F)cc2)n1	0.14383561643835616	0.15702479338842976	0.08064516129032258	0.07317073170731707	0.15384615384615385	0.064
CSc1nc(N)nc2c1ncn2[C@@H]1O[C@H](CO)[C@@H](O)[C@H]1O	0.06790123456790123	0.10606060606060606	0.09375	0.09523809523809523	0.08461538461538462	0.09448818897637795
CC#C[C@]1(O)CC[C@@H]2[C@@H]3CCC4=CC(=O)CCC4=C3CC[C@@]21C	0.05263157894736842	0.0625	0.09701492537313433	0.09848484848484848	0.06474820143884892	0.06569343065693431
CC[N+](C)(C)CCCCCCCCCCCCCCC(=O)OC[C@H](CO[P@@](=O)(O)OC[C@H]1O[C@@H](n2ccc(=O)[nH]c2=O)[C@H](O)[C@@H](O)[C@H]1O)OCCCCCCCCCCCCC	0.07434944237918216	0.08264462809917356	0.11304347826086956	0.11894273127753303	0.07083333333333333	0.12334801762114538
N=CC(=O)NCc1ccc(O)cc1	0.11851851851851852	0.14814814814814814	0.09259259259259259	0.09433962264150944	0.1553398058252427	0.08333333333333333
O[C@@H]1[C@H](CO[C@@H]2OC[C@@H](O)[C@@H](O)[C@@H]2O)O[C@@H](OCc2ccccc2)[C@@H](O)[C@H]1O	0.10919540229885058	0.07792207792207792	0.1267605633802817	0.12857142857142856	0.11805555555555555	0.1276595744680851
Fc1nccc(-c2ccccc2)c1	0.2047244094488189	0.125	0.043478260869565216	0.04424778761061947	0.21	0.034782608695652174
CCO[C@@]12CC=CC(=O)[C@]1(C)[C@@H]1CC[C@@]3(O)C(=O)O[C@@]4(C)[C@@H]5C[C@@]6(C)[C@@H]7C(=O)[C@](OC[C@@H]6C(=O)O5)(O[C@@]734)[C@@H]1C[C@@H]2O	0.06046511627906977	0.08648648648648649	0.1746987951807229	0.17682926829268292	0.06521739130434782	0.12790697674418605
O[C@@H]1CS[C@@H](Sc2nc(-c3ccccc3)on2)CS1	0.13245033112582782	0.1076923076923077	0.09523809523809523	0.0967741935483871	0.13008130081300814	0.0703125
CC[C@H](NC(=O)c1ccccc1)C(=O)NCCc1ccccc1	0.29285714285714287	0.1323529411764706	0.1044776119402985	0.12307692307692308	0.20161290322580644	0.13076923076923078
N#CCOc1cccc2c1C(=O)c1ccccc1C2=O	0.18620689655172415	0.1328125	0.07751937984496124	0.07874015748031496	0.20689655172413793	0.06153846153846154
Nc1nonc1/C(=N\O)Nc1ccccc1	0.17518248175182483	0.10743801652892562	0.06666666666666667	0.06779661016949153	0.1415929203539823	0.049586776859504134
CN1Cc2ccccc2S(=O)(=O)N(C)C1=O	0.12857142857142856	0.11965811965811966	0.09649122807017543	0.09821428571428571	0.1559633027522936	0.0782608695652174
CSC(=O)CCCCCCCCCCCCCCCCCCCCCCCCCO	0.046632124352331605	0.041666666666666664	0.049689440993788817	0.050314465408805034	0.04294478527607362	0.06329113924050633
O=[n+]1cc(-c2ccc(O)cc2)cc(-c2ccccc2)c2ccccc21	0.3333333333333333	0.13380281690140844	0.0472972972972973	0.04794520547945205	0.248	0.04054054054054054
Cc1onc(-c2ccccc2)c1C(=O)Nc1ccc(Br)cc1	0.3088235294117647	0.17054263565891473	0.07407407407407407	0.07518796992481203	0.24786324786324787	0.058823529411764705
C[C@@](O)(CO)[C@@H]1Cc2cc3ccc(=O)oc3cc2O1	0.10526315789473684	0.128	0.1440677966101695	0.1271186440677966	0.13333333333333333	0.08943089430894309
CCCC1(CC(=O)O)CCCC1	0.07246376811594203	0.08035714285714286	0.11650485436893204	0.1188118811881188	0.08411214953271028	0.11764705882352941
O[C@H]1C[C@H](O)[C@@]2(O)N[C@@H]1C[C@@H]2O	0.020833333333333332	0.02564102564102564	0.09615384615384616	0.09803921568627451	0.026785714285714284	0.10784313725490197
CCO[C@H]1O[C@H]2CO[C@H](OC)[C@@H]1O2	0.020134228187919462	0.02459016393442623	0.10185185185185185	0.10377358490566038	0.02564102564102564	0.09259259259259259
CN(c1ccccc1)C1CCN(CCc2ccccc2)CC1	0.22448979591836735	0.10869565217391304	0.08888888888888889	0.09022556390977443	0.1746031746031746	0.06569343065693431
O=COC[C@H]1O[C@@H](O[C@@H]2C[C@H](O)[C@H](CO)O[C@H](O)[C@@H]2O)[C@@H](O)[C@H](O)[C@@H]1O	0.0335195530726257	0.046357615894039736	0.1259259259259259	0.12781954887218044	0.04794520547945205	0.12686567164179105
COCCc1ccc(OCCN2CCCCC2)cc1	0.11038961038961038	0.09923664122137404	0.104	0.10569105691056911	0.112	0.0873015873015873
O[C@]1(c2ccccc2)CCCN(CCCN2CCCCC2)CC1	0.12269938650306748	0.0684931506849315	0.07913669064748201	0.08029197080291971	0.11851851851851852	0.06428571428571428
CO[C@H](C)C(=O)c1ccccc1	0.16535433070866143	0.1308411214953271	0.09523809523809523	0.1188118811881188	0.1958762886597938	0.11764705882352941
OC[C@@H](O)[C@H](O)[C@@H](O)c1cnc([C@@H](O)[C@@H](O)[C@@H](O)CO)cn1	0.0880503144654088	0.12307692307692308	0.05263157894736842	0.06153846153846154	0.11023622047244094	0.112
C=C(N)c1ccc(OC)c(OC)c1	0.07913669064748201	0.09821428571428571	0.08333333333333333	0.08490566037735849	0.102803738317757	0.07407407407407407
CCCN1CC[C@@H](c2ccccc2)C1	0.1386861313868613	0.08403361344537816	0.10810810810810811	0.11009174311926606	0.14814814814814814	0.08928571428571429
C[C@@H]1C/C=C/C=C/C=C/C=C/[C@H](O[C@@H]2O[C@H](C)[C@H](O)[C@H](N)[C@@H]2O)C[C@H]2O[C@@](O)(C[C@@H](O)C[C@@H]3O[C@@H]3/C=C/C(=O)O1)C[C@H](O)[C@H]2C(=O)O	0.09375	0.07389162561576355	0.18435754189944134	0.1864406779661017	0.09230769230769231	0.14673913043478262
C[Si](C)(C)CCO	0.03937007874015748	0.06060606060606061	0.06451612903225806	0.06593406593406594	0.05263157894736842	0.06521739130434782
CNCC[C@@H](O)c1ccc(O)cc1	0.14393939393939395	0.1588785046728972	0.08256880733944955	0.09433962264150944	0.16666666666666666	0.11428571428571428
OCCCCCCCCCCCCCCCCCCCCCCCCCCCCO	0.030456852791878174	0.023255813953488372	0.024096385542168676	0.024390243902439025	0.023952095808383235	0.043209876543209874
CCCC[C@@]1(c2ccccc2)CCN(C)C1	0.14184397163120568	0.08943089430894309	0.11304347826086956	0.11504424778761062	0.15178571428571427	0.09482758620689655
C[C@@H](Oc1ccccc1)C(=O)Nc1ccccc1	0.31496062992125984	0.12903225806451613	0.08064516129032258	0.1	0.21621621621621623	0.09016393442622951
C[C@@H]1Oc2c(ccc3c2OC[C@@H](c2ccc(O)cc2)O3)C(=O)O1	0.13836477987421383	0.12408759124087591	0.11278195488721804	0.11450381679389313	0.1640625	0.08088235294117647
O=C[C@@H]1CCCN1	0.007462686567164179	0.018867924528301886	0.05154639175257732	0.05263157894736842	0.019801980198019802	0.030612244897959183
NCCOCCOCCOCCOCCOCCOCCOCCOCCCCCOCCOCCCCCOCCOCCN1N(O)CC1c2ccccc2OC	0.07518796992481203	0.048582995951417005	0.05416666666666667	0.0546218487394958	0.07172995780590717	0.058823529411764705
C1=Cc2ccccc2CC1	0.10687022900763359	0.07272727272727272	0.07692307692307693	0.0784313725490196	0.1414141414141414	0.05714285714285714
NCCC[C@@H](N)CC(=O)O	0.11023622047244094	0.10679611650485436	0.06930693069306931	0.08163265306122448	0.11224489795918367	0.15053763440860216
CCOP(=O)(OCC)[C@]1(C)CCC=[N+]1[O-]	0.040268456375838924	0.05785123966942149	0.0990990990990991	0.10091743119266056	0.05128205128205128	0.09009009009009009
CCNC[C@H](O)CCCCCCCCCCCCCCCCCCCCCCCCCCO	0.06030150753768844	0.045454545454545456	0.03488372093023256	0.04142011834319527	0.04678362573099415	0.07926829268292683
C[C@@H]1[C@H]2C3=CC[C@@H]4[C@@]5(C)CC[C@@H](O)C(C)(C)[C@@H]5CC[C@@]4(C)[C@@]3(C)CC[C@@]2(C(=O)O)CC[C@@]1(C)O	0.05641025641025641	0.0783132530120482	0.13815789473684212	0.13245033112582782	0.06748466257668712	0.13157894736842105
FCCCCCCCCCCCCCCCCCCCCCCCC	0.03296703296703297	0.025477707006369428	0.03333333333333333	0.033783783783783786	0.02631578947368421	0.047619047619047616
BrCc1ccccc1	0.12195121951219512	0.07766990291262135	0.05	0.05102040816326531	0.13978494623655913	0.050505050505050504
CCC[S@](=O)[C@@H](CC)SSC	0.051094890510948905	0.06363636363636363	0.07766990291262135	0.10101010101010101	0.05660377358490566	0.1
C[C@@H]1N[C@H](CCCCCCCCCCCCCCCCC(=O)O)C(=O)C[C@@H]1CCCCCN2CCCCC2	0.07142857142857142	0.058823529411764705	0.12280701754385964	0.1242603550295858	0.06043956043956044	0.11695906432748537
N[C@H](CO)CC(=O)O	0.0975609756097561	0.125	0.0625	0.07526881720430108	0.13186813186813187	0.1348314606741573
CC[C@@](C)(O)C/C(=N\OS(=O)(=O)O)S[C@@H]1O[C@@H](CO)[C@@H](O)[C@@H](O)[C@@H]1O	0.0650887573964497	0.09285714285714286	0.16666666666666666	0.14173228346456693	0.06474820143884892	0.15873015873015872
CC[C@@H](O)/C=C/C=C\C/C=C\C/C=C\C=C\[C@@H](O)CCC(=O)O	0.11180124223602485	0.14285714285714285	0.06569343065693431	0.08270676691729323	0.1484375	0.1693548387096774
Nc1snc(-c2ccccc2)c1C(=O)O	0.1984732824427481	0.17117117117117117	0.0782608695652174	0.07964601769911504	0.20192307692307693	0.07894736842105263
CNCC[C@H](O)CCCN1C(=O)c2ccccc21	0.19424460431654678	0.13934426229508196	0.09917355371900827	0.11016949152542373	0.19642857142857142	0.13793103448275862
CNc1ccccc1C(=O)O	0.15079365079365079	0.1346153846153846	0.09803921568627451	0.1	0.18947368421052632	0.09900990099009901
CC(=N)NCCCCCNC(=N)N	0.056338028169014086	0.03361344537815126	0.044642857142857144	0.045454545454545456	0.03508771929824561	0.07407407407407407
Cn1cc(C(=O)Nc2ccc(F)cc2)c2ccccc21	0.31297709923664124	0.1885245901639344	0.06923076923076923	0.0703125	0.37254901960784315	0.06153846153846154
CNc1nc(N)nc2c1ncn2[C@@H]1O[C@H](CO)[C@@H](O)[C@H]1O	0.07453416149068323	0.10606060606060606	0.09375	0.09523809523809523	0.08461538461538462	0.09448818897637795
COC[C@H]1CCCN1	0.014705882352941176	0.01834862385321101	0.07142857142857142	0.07291666666666667	0.019230769230769232	0.050505050505050504
CC(CNC(=O)c1ccccc1)c1ccccc1	0.2846153846153846	0.13821138211382114	0.08064516129032258	0.1	0.22727272727272727	0.09016393442622951
OC1[C@@H](O)[C@H](O)[C@@H](O)[C@@H](O)[C@@H]1O	0.02112676056338028	0.02608695652173913	0.07692307692307693	0.0784313725490196	0.02727272727272727	0.09900990099009901
C[C@@H]1C[C@]2(C)CC(=O)[C@]3(C)CC[C@@H](C)[C@@H]3C[C@@H]12	0.025477707006369428	0.046875	0.15315315315315314	0.1559633027522936	0.032	0.10434782608695652
N[C@@](CCCC[B-](O)(O)O)(C(=O)O)C(=O)O	0.09929078014184398	0.0847457627118644	0.07964601769911504	0.07142857142857142	0.07894736842105263	0.14150943396226415
CN1[C@H]2CC[C@@H]1CC(OC(=O)c1ccc(Cl)cc1)C2	0.09740259740259741	0.109375	0.1623931623931624	0.16521739130434782	0.12295081967213115	0.125
SCc1nc(NCCc2ccccc2)c(-c2ccccc2)c(-c2ccccc2)n1	0.3223684210526316	0.152317880794702	0.05	0.05063291139240506	0.20714285714285716	0.04375
C[C@H](C=C(c1cccs1)c1cccs1)N(C)C	0.11643835616438356	0.14285714285714285	0.0743801652892562	0.09401709401709402	0.1592920353982301	0.08403361344537816
C[C@H]1[C@@H](O)CC[C@@]2(C)CC[C@@]3(C)[C@@H](CC[C@@H]4[C@@]5(C)CC[C@@H](O)CC(C)(C)[C@@H]5CC[C@]43C)[C@H]12	0.020202020202020204	0.03550295857988166	0.12666666666666668	0.12080536912751678	0.024096385542168676	0.08387096774193549
C=C(O)CCCCCCCCCCCCCCCCCCCCCCCCCC	0.041884816753926704	0.03614457831325301	0.0440251572327044	0.044585987261146494	0.037267080745341616	0.06451612903225806
CN(Cc1ccccc1)C(=O)CCc1ccccc1	0.25925925925925924	0.144	0.096	0.0975609756097561	0.21052631578947367	0.088
CNCO[C@]1(CO)CO[C@@H](n2cnc3c(N)ncnc32)[C@@H]1O	0.07272727272727272	0.08695652173913043	0.1076923076923077	0.109375	0.08208955223880597	0.1
O[C@H]1CN[C@@H](c2nc(-c3ccc(F)cc3)cs2)C1	0.1597222222222222	0.20689655172413793	0.10743801652892562	0.1092436974789916	0.20535714285714285	0.08130081300813008
CNC[C@H](O)c1ccccc1	0.15873015873015872	0.11214953271028037	0.0660377358490566	0.07766990291262135	0.17525773195876287	0.08737864077669903
C1C[C@H]2C3=CC[C@@H]4[C@@]5(C)CC[C@@H](O)C(C)(C)[C@@H]5CC[C@@]4(C)[C@@]3(C)CC[C@@]2(C(=O)O)CC[C@@]1(C)O	0.05612244897959184	0.07784431137724551	0.12258064516129032	0.11688311688311688	0.06707317073170732	0.11612903225806452
CCc1[cH-]c(-c2cccc(CCc3c(O)c(OC)c(OC)c4c(=O)[cH-]c(-c5ccc(O)cc5)[o+]c34)c2)cn1	0.1989247311827957	0.15294117647058825	0.09195402298850575	0.09302325581395349	0.19375	0.08620689655172414
C/N=C1\SC[C@](O)(c2ccccc2)NC(=O)N1C	0.14583333333333334	0.104	0.09090909090909091	0.09243697478991597	0.16666666666666666	0.07377049180327869
C[C@@H](OC(=O)NCCc1c[nH]c2ccccc12)c1ccccc1[N+](=O)[O-]	0.23529411764705882	0.15714285714285714	0.09090909090909091	0.1079136690647482	0.24603174603174602	0.09929078014184398
CC[C@@H](F)CCn1cc(C(=O)c2cccc3ccccc23)c2ccccc21	0.30405405405405406	0.1527777777777778	0.08843537414965986	0.1048951048951049	0.29838709677419356	0.10416666666666667
CCC(C)(C)C(=O)O[C@H]1C2=C(C)C(=O)O[C@@H]2C[C@@H]2CC[C@@H](O)[C@@H](C)[C@]21C	0.06358381502890173	0.09027777777777778	0.3482142857142857	0.24166666666666667	0.07042253521126761	0.171875
CNCc1ccc(OC)cc1	0.10606060606060606	0.12264150943396226	0.08653846153846154	0.08823529411764706	0.12871287128712872	0.07692307692307693
O[C@H]1C[C@@]2(O)N[C@@H]1[C@@H](O)[C@@H]2O	0.02127659574468085	0.02631578947368421	0.0673076923076923	0.06862745098039216	0.027522935779816515	0.1
C/C(N)=C(\O)c1ccccc1	0.15079365079365079	0.102803738317757	0.06666666666666667	0.06796116504854369	0.16494845360824742	0.08823529411764706
NC1(CCCCCCCCCCCCCCCCCCCCOc2ccccc2)CC1	0.09574468085106383	0.052941176470588235	0.06134969325153374	0.062111801242236024	0.0875	0.06832298136645963
N#CCCCCNC(=O)Nc1ccc(C(=O)N2CCCC2)cc1	0.16025641025641027	0.11594202898550725	0.11278195488721804	0.11450381679389313	0.12030075187969924	0.11363636363636363
CO[C@](C)(COC(=O)/C=C/c1ccc(O)c(OC)c1)c1ccc(OC)cc1	0.15151515151515152	0.18115942028985507	0.12142857142857143	0.10714285714285714	0.2153846153846154	0.09090909090909091
CO[C@H]1[C@H](O)[C@H](CO)O[C@@H](O[C@@H]2[C@@H](COS(=O)(=O)O)O[C@@H](C)[C@@H](OS(=O)(=O)O)[C@@H]2O)[C@@H]1OS(=O)(=O)O	0.045	0.07692307692307693	0.11392405063291139	0.11538461538461539	0.047337278106508875	0.11464968152866242
Nc1nnc(N)c(N)n1	0.022058823529411766	0.05660377358490566	0.019230769230769232	0.0196078431372549	0.028846153846153848	0.009615384615384616
OCC1=C[C@@H](N[C@@H]2[C@H](O)[C@@H](O)[C@@H](O[C@H]3O[C@@H](CO)[C@@H](O)[C@H](O)[C@@H]3O)[C@@H](CO)[C@@H]2O)[C@@H](O)[C@H](O)[C@@H]1O	0.04522613065326633	0.040229885057471264	0.11464968152866242	0.11612903225806452	0.04142011834319527	0.11538461538461539
SCCCCCCCCCCCCCCCCCCCCCC	0.02824858757062147	0.019736842105263157	0.034722222222222224	0.035211267605633804	0.02040816326530612	0.04964539007092199
CCCN[C@]1(c2ccccc2)CCCCC1=O	0.1388888888888889	0.096	0.11965811965811966	0.12173913043478261	0.14782608695652175	0.08333333333333333
OC[C@H](c1ccccc1)c1ccccc1	0.2421875	0.1092436974789916	0.058823529411764705	0.06896551724137931	0.19811320754716982	0.059322033898305086
N=[N+]=CC(=O)C[C@@H](N)C(=O)O	0.08333333333333333	0.09433962264150944	0.057692307692307696	0.06930693069306931	0.08823529411764706	0.11224489795918367
CO[C@@]1(C)CCC[C@@]2(C)[C@H]1CC[C@@]1(C)[C@@H]2CC[C@]2(C)[C@@H]3CC[C@@H](O)[C@@H](C)[C@]3(C)CC[C@]21C	0.01507537688442211	0.029411764705882353	0.1118421052631579	0.10596026490066225	0.017964071856287425	0.08387096774193549
Oc1c(Cl)cccc1-c1ccccc1	0.2109375	0.12280701754385964	0.05172413793103448	0.05263157894736842	0.21782178217821782	0.04310344827586207
CCC[C@@H](CC)OC(=O)c1ccc(C)cc1	0.14388489208633093	0.168141592920354	0.14545454545454545	0.16981132075471697	0.1651376146788991	0.16822429906542055
COCCn1c(=O)c2ccccc2c2cc(O)ccc21	0.20279720279720279	0.15079365079365079	0.09448818897637795	0.096	0.2727272727272727	0.078125
CN(C(=O)CCCCCCCCCCCCCCCCCC)CCC(=O)O	0.08522727272727272	0.08609271523178808	0.07482993197278912	0.07586206896551724	0.06711409395973154	0.12142857142857143
C[C@@H]([C@@H]1CC[C@H]2[C@H]3COC(=O)[C@@H]4C[C@]5(C)[C@H](C6=CC(=O)OC6)CC[C@@]5(O)[C@@H]4CC[C@]3(O)C2)O[C@@H](C)[C@H]1O	0.06341463414634146	0.07909604519774012	0.1935483870967742	0.19607843137254902	0.06896551724137931	0.13580246913580246
CN[C@H]1CCC[C@@H]1CCN1c2ccccc2Sc2ccccc21	0.19607843137254902	0.10638297872340426	0.10294117647058823	0.1044776119402985	0.1889763779527559	0.07971014492753623
NCCSCC(=O)O	0.07086614173228346	0.07920792079207921	0.07291666666666667	0.07446808510638298	0.08333333333333333	0.0967741935483871
C=C[C@@]1(C)CC(=O)[C@@H]2[C@]3(C)[C@@H](C[C@@H](OC(C)=O)[C@@]2(O)C1=O)C(C)(C)[C@H](OC(C)=O)[C@@H](OC(C)=O)[C@@H]3OC(=O)c1ccccc1	0.12077294685990338	0.10810810810810811	0.1569767441860465	0.15204678362573099	0.11731843575418995	0.13142857142857142
C[C@H]1NCCCC1	0.007462686567164179	0.009345794392523364	0.0625	0.06382978723404255	0.00980392156862745	0.041237113402061855
C=CC[C@H]1CC(=O)N2CCC[C@H]1C2	0.02702702702702703	0.03305785123966942	0.09174311926605505	0.09345794392523364	0.043478260869565216	0.05357142857142857
C[C@H](N[C@@H](CCc1ccccc1)C(=O)O)C(=O)N1CCCC1	0.21232876712328766	0.1450381679389313	0.11627906976744186	0.136	0.19834710743801653	0.16260162601626016
CCC[C@H]1CCC(=O)O1	0.037037037037037035	0.046296296296296294	0.17582417582417584	0.1797752808988764	0.04854368932038835	0.09278350515463918
C#CC1=C(CCCN2CCN(CC(=O)O)c3ccccc32)CC1	0.16774193548387098	0.1323529411764706	0.11278195488721804	0.11450381679389313	0.18253968253968253	0.11363636363636363
CNCCCCNC(=O)c1ccc(C(=O)NCCNCCCNC(=O)CCCCCCC)cc1	0.1276595744680851	0.1144578313253012	0.09146341463414634	0.09259259259259259	0.10429447852760736	0.1125
CCN[C@H]1CC[C@@H](c2ccccc2)C1	0.1223021582733813	0.075	0.11818181818181818	0.12037037037037036	0.12727272727272726	0.0990990990990991
NCCS[C@@H]1c2c(O)cc(O)cc2O[C@H](c2ccc(O)c(O)c2)[C@H]1O	0.11515151515151516	0.12142857142857143	0.10218978102189781	0.1037037037037037	0.13432835820895522	0.10294117647058823
C[N+]1(C)CCC[C@@H]1COC(=O)[C@@](O)(c1ccccc1)C1CCCCC1	0.12727272727272726	0.09655172413793103	0.1417910447761194	0.12686567164179105	0.14074074074074075	0.10948905109489052
NC(N)=NCCC[C@H](NC(=O)CC[C@@H](N)C(=O)O)C(=O)O	0.1111111111111111	0.0916030534351145	0.06201550387596899	0.07142857142857142	0.078125	0.14285714285714285
C1CCCCC1	0.0	0.0	0.030927835051546393	0.031578947368421054	0.0	0.01020408163265306
O=C1[C@@H](O)Oc2ccccc21	0.11450381679389313	0.10185185185185185	0.1188118811881188	0.12121212121212122	0.15151515151515152	0.07692307692307693
C=C1OC(=O)C2=C1O[C@@H]1[C@H](O)CCC[C@H]1[C@@]3(C)CCCC(C)(C)[C@H]32	0.046242774566473986	0.06206896551724138	0.13846153846153847	0.140625	0.05673758865248227	0.08888888888888889
CCCSC[C@H](NC(=O)CC[C@H](N)C(=O)O)C(=O)NCC(=O)O	0.12101910828025478	0.1037037037037037	0.07518796992481203	0.08461538461538462	0.09090909090909091	0.16393442622950818
C=C[C@](C)(O)CC/C=C(\C)CC/C=C(/C)CC/C=C(/C)CC/C=C(\C)CCC=C(C)C	0.04736842105263158	0.06172839506172839	0.07792207792207792	0.05806451612903226	0.050314465408805034	0.07142857142857142
C=CCOC(=O)C1=C(C)NC2=C(C(=O)C[C@@H](c3ccc(Cl)cc3)C2)[C@@H]1c1ccc(O)c(OC)c1	0.16022099447513813	0.14375	0.12738853503184713	0.12903225806451613	0.17880794701986755	0.1
C#CCN1CCCC[C@H]1CN2c3ccccc3C=Cc3ccccc32	0.18125	0.0945945945945946	0.08333333333333333	0.08450704225352113	0.17164179104477612	0.06164383561643835
COC(F)(F)F	0.015873015873015872	0.020202020202020204	0.03260869565217391	0.02197802197802198	0.02127659574468085	0.021739130434782608
CO[C@H]1c2cc(C(C)C)c(O)c(O)c2[C@@]23CCCC(C)(C)[C@H]2[C@@H]1OC3=O	0.09467455621301775	0.12857142857142856	0.15151515151515152	0.16279069767441862	0.10869565217391304	0.11029411764705882
C[C@H]1C[C@H](O)CC(=O)O1	0.02962962962962963	0.037037037037037035	0.23255813953488372	0.23809523809523808	0.038834951456310676	0.10526315789473684
CCC1=C(C)C(=O)O1	0.05426356589147287	0.06862745098039216	0.09574468085106383	0.09782608695652174	0.07216494845360824	0.0625
CN1CN(CCOc2ccc(Cl)cc2)CC1	0.10273972602739725	0.10743801652892562	0.10344827586206896	0.10526315789473684	0.12173913043478261	0.07627118644067797
CS(=O)(=O)Nc1ccc(-c2ccccc2)cc1	0.2734375	0.1826086956521739	0.06557377049180328	0.06666666666666667	0.24761904761904763	0.05737704918032787
C[C@@H]1[C@@H]2C3=CC[C@@H]4[C@@]5(C)CC[C@@H](O)C(C)(C)[C@@H]5CC[C@@]4(C)[C@@]3(C)CC[C@@]2(C(=O)O)CC[C@@]1(C)O	0.05641025641025641	0.0783132530120482	0.13815789473684212	0.13245033112582782	0.06748466257668712	0.13157894736842105
c1csc(-c2ccccc2)c1	0.184	0.09009009009009009	0.045454545454545456	0.046296296296296294	0.1836734693877551	0.03636363636363636
N#CC1=C(N)Oc2ccccc2[C@H]1c1ccccc1	0.19718309859154928	0.1	0.05384615384615385	0.0546875	0.1794871794871795	0.03816793893129771
CCC[C@]1(c2ccccc2)CCCC(=O)N(C)C1	0.14482758620689656	0.10317460317460317	0.1271186440677966	0.12931034482758622	0.16521739130434782	0.09090909090909091
CN[C@@H]1[C@@H](O)[C@H](O[C@H]2[C@@H](O)[C@H](O)[C@@H](CO)O[C@@H]2Oc2ccccc2)O1	0.12121212121212122	0.0821917808219178	0.1259259259259259	0.12781954887218044	0.125	0.12686567164179105
CO/C=C(\C(=O)OC)c1ccccc1	0.14925373134328357	0.11403508771929824	0.09009009009009009	0.09174311926605505	0.17307692307692307	0.10091743119266056
O[C@H]1CO[C@@H](O)[C@@H](O)[C@@H]1O[C@@H]1O[C@@H](CO)[C@@H](O)[C@@H](O)[C@@H]1O	0.023952095808383235	0.02857142857142857	0.104	0.10569105691056911	0.02962962962962963	0.10483870967741936
CO[C@H]1[C@@H](O)[C@H](CO)O[C@@H](O[C@H]2[C@@H](COS(=O)(=O)O)O[C@@H](C)[C@@H](OS(=O)(=O)O)[C@@H]2O)[C@@H]1OS(=O)(=O)O	0.045	0.07692307692307693	0.11392405063291139	0.11538461538461539	0.047337278106508875	0.11464968152866242
N#C[C@@H](O[C@H]1O[C@@H](CO)[C@@H](O)[C@@H](O)[C@H]1O)c1ccccc1	0.12337662337662338	0.08955223880597014	0.1111111111111111	0.12195121951219512	0.13709677419354838	0.13934426229508196
NCCCNCCCNC(=O)c1ccccc1	0.16312056737588654	0.096	0.08264462809917356	0.08403361344537816	0.14782608695652175	0.1016949152542373
c1cc2c(cc1O[C@@H]1OC[C@@H]3[C@@H](c4ccc5c(c4)OCO5)OC[C@H]13)OCO2	0.08888888888888889	0.09032258064516129	0.09395973154362416	0.09523809523809523	0.10810810810810811	0.06578947368421052
CCCn1c(=O)c2[nH]c(-c3ccc(OCCN4CCN(C)CC4)cc3)nc2n(CC)c1=O	0.1638418079096045	0.16993464052287582	0.12337662337662338	0.125	0.152317880794702	0.10967741935483871
CC[C@H]1[C@H]2CCN3CC[C@]4(c5ccccc5N(C(C)=O)[C@@H]4C2)[C@@H]13	0.11728395061728394	0.1	0.16535433070866143	0.168	0.14615384615384616	0.13953488372093023
OCCC1CCCC1	0.022222222222222223	0.027777777777777776	0.08247422680412371	0.08421052631578947	0.02912621359223301	0.061224489795918366
CC[C@H]1[C@@H]2CCN3CC[C@]4(c5ccccc5N(C(C)=O)[C@@H]4C2)[C@@H]13	0.11728395061728394	0.1	0.16535433070866143	0.168	0.14615384615384616	0.13953488372093023
N[C@H]1C=C(CO)C[C@@H]1C(=O)O	0.06666666666666667	0.08333333333333333	0.12121212121212122	0.12371134020618557	0.08737864077669903	0.13402061855670103
CN[C@H](C)C(=O)Nc1ccc(-c2ccccc2)cc1	0.3203125	0.17355371900826447	0.07936507936507936	0.09836065573770492	0.29245283018867924	0.08870967741935484
CCC[N+](CCC)(CC)CCC	0.0425531914893617	0.05263157894736842	0.07547169811320754	0.07692307692307693	0.036036036036036036	0.08653846153846154
FC(F)(F)c1ccc(-c2ccccc2)cc1	0.24031007751937986	0.1271186440677966	0.049586776859504134	0.041666666666666664	0.24271844660194175	0.03278688524590164
C[C@@H](CO)CCn1cc(C(=O)c2cccc3ccccc23)c2ccccc21	0.3129251700680272	0.16083916083916083	0.08843537414965986	0.1048951048951049	0.3089430894308943	0.10416666666666667
ON=C1CCCCCCCN1	0.013793103448275862	0.01694915254237288	0.045871559633027525	0.04672897196261682	0.017699115044247787	0.02727272727272727
C[C@H]1O[C@]2(C)C=CCC(C)(C)C2=C[C@@H]1O	0.0472972972972973	0.07563025210084033	0.1509433962264151	0.15384615384615385	0.0603448275862069	0.1308411214953271
NCCS[C@H]1c2c(O)cc(O)cc2O[C@H](c2ccc(O)c(O)c2)[C@H]1O	0.11515151515151516	0.12142857142857143	0.10218978102189781	0.1037037037037037	0.13432835820895522	0.10294117647058823
C[C@H](Oc1ccccc1)C(=O)Nc1ccccc1	0.31496062992125984	0.12903225806451613	0.08064516129032258	0.1	0.21621621621621623	0.09016393442622951
CSC[C@H](NC(=O)CC[C@H](N)C(=O)O)C(=O)NCC(=O)O	0.12582781456953643	0.10852713178294573	0.0703125	0.08	0.09523809523809523	0.15254237288135594
OC1(CN2CCN(CCCCCN3CCCCC3)CC2)CCCC1	0.03910614525139665	0.019230769230769232	0.04794520547945205	0.04861111111111111	0.02666666666666667	0.04827586206896552
CNC(=O)CCCCCNC(=N)N	0.07142857142857142	0.05128205128205128	0.06363636363636363	0.06481481481481481	0.05357142857142857	0.09433962264150944
N/C(=N\O)c1ccc(O)cc1	0.09848484848484848	0.12380952380952381	0.06666666666666667	0.06796116504854369	0.13	0.0673076923076923
NNC(=O)c1ccccc1O	0.14173228346456693	0.11320754716981132	0.08737864077669903	0.0891089108910891	0.16494845360824742	0.07766990291262135
C#Cc1ccc(OCCCN2CCC(N3CCCCC3)CC2)cc1	0.08771929824561403	0.08163265306122448	0.09285714285714286	0.09420289855072464	0.09219858156028368	0.07042253521126761
O[C@@H]1CO[C@@H](OC[C@@H]2O[C@@H](O)[C@@H](O)[C@@H]2O)[C@@H]1O	0.025477707006369428	0.03076923076923077	0.11304347826086956	0.11504424778761062	0.032	0.11403508771929824
O[C@@](Cc1ccccc1)(c1ccccc1)[C@H](O)c1ccccc1	0.28169014084507044	0.11510791366906475	0.05673758865248227	0.05755395683453238	0.20967741935483872	0.06474820143884892
N[C@@H](C(=O)O)c1ccc(O)c(O)c1	0.12030075187969924	0.1509433962264151	0.08411214953271028	0.09615384615384616	0.15841584158415842	0.11650485436893204
CCCCNC(=O)c1ccc(OC)cc1	0.145985401459854	0.1504424778761062	0.13761467889908258	0.14018691588785046	0.1574074074074074	0.12844036697247707
C[S@@+](CC[C@H](N)C(=O)O)C[C@H]1O[C@@H](n2cnc3c(N)ncnc32)[C@H](O)[C@@H]1O	0.11176470588235295	0.125	0.13043478260869565	0.14074074074074075	0.12142857142857143	0.15671641791044777
CC[C@H](c1ccc(O)c(O)c1)N1CCCC1	0.0958904109589041	0.10833333333333334	0.10434782608695652	0.12612612612612611	0.12280701754385964	0.10526315789473684
C=C[C@H]1[C@H](O[C@@H]2O[C@H](CO)[C@@H](O)[C@H](O)[C@H]2O)OC=C(C(=O)OC)[C@H]1CCOC(=O)c1cc(O)c(O)c(O)c1	0.1065989847715736	0.11046511627906977	0.15625	0.15822784810126583	0.10714285714285714	0.16455696202531644
C[C@@]1(C(=O)O)CCC[C@]2(C)[C@H]3CC[C@H]4C[C@]3(C=C4CO)[C@H](O)C[C@@H]12	0.07100591715976332	0.08450704225352113	0.13846153846153847	0.140625	0.08759124087591241	0.1484375
Oc1cncc(C[C@@H]2CCCO2)n1	0.04081632653061224	0.07692307692307693	0.1111111111111111	0.11320754716981132	0.05217391304347826	0.0625
CO[C@@H]1c2cc(C(C)C)c(O)c(O)c2[C@@]2(C)CCCC(C)(C)[C@@H]2[C@@H]1O	0.09036144578313253	0.12408759124087591	0.1297709923664122	0.140625	0.1037037037037037	0.12213740458015267
O[C@H]1[C@H](CO[C@@H]2OC[C@@H](O)[C@@H](O)[C@@H]2O)O[C@@H](OCc2ccccc2)[C@@H](O)[C@H]1O	0.10919540229885058	0.07792207792207792	0.1267605633802817	0.12857142857142856	0.11805555555555555	0.1276595744680851
CO/C(O)=C1\C(C)=NC(C)=C(C(=O)OCCN2CCN(C)CC2)S1	0.09696969696969697	0.11594202898550725	0.12121212121212122	0.12307692307692308	0.1037037037037037	0.10526315789473684
OC[C@@H]1[C@@H](O)[C@H](O)[C@@H](O)c2nccn21	0.05517241379310345	0.06779661016949153	0.09090909090909091	0.09259259259259259	0.07079646017699115	0.12264150943396226
C=Cc1ccc(OC)c(OC)c1	0.07246376811594203	0.1	0.07476635514018691	0.0761904761904762	0.10476190476190476	0.06542056074766354
O=C1[C@H](O)Oc2ccccc2N1O	0.12686567164179105	0.10714285714285714	0.11320754716981132	0.11538461538461539	0.16666666666666666	0.08333333333333333
CC[S@](=O)C[C@H](N)C(=O)O	0.07692307692307693	0.0970873786407767	0.09183673469387756	0.10526315789473684	0.09090909090909091	0.11578947368421053
OC[C@H](O)[C@H](O)[C@@H](O)c1cnc([C@@H](O)[C@@H](O)[C@@H](O)CO)cn1	0.0880503144654088	0.12307692307692308	0.05263157894736842	0.06153846153846154	0.11023622047244094	0.112
C[C@H]([C@H](C)O)[N+](=O)[O-]	0.072	0.09183673469387756	0.041237113402061855	0.06451612903225806	0.0967741935483871	0.08695652173913043
C[C@H]1SCCSS1	0.007462686567164179	0.009345794392523364	0.05154639175257732	0.05263157894736842	0.00980392156862745	0.041237113402061855
C[C@H]1[C@H]2C3=CC[C@@H]4[C@@]5(C)CC[C@@H](O)C(C)(C)[C@@H]5CC[C@@]4(C)[C@@]3(C)CC[C@@]2(C(=O)O)CC[C@@]1(C)O	0.05641025641025641	0.0783132530120482	0.13815789473684212	0.13245033112582782	0.06748466257668712	0.13157894736842105
NC[C@H]1O[C@@H](O[C@@H]2[C@@H](O)[C@@H](O[C@H]3O[C@@H](CO)[C@@H](O)[C@@H](N)[C@H]3O)[C@H](N)C[C@H]2N)[C@@H](O)[C@@H](O)[C@@H]1O	0.025252525252525252	0.029239766081871343	0.0967741935483871	0.09803921568627451	0.030120481927710843	0.09740259740259741
O=P(=O)(O)OC[C@@H]1O[C@H](O)[C@@H](OP(=O)(O)O)[C@H](O)[C@@H]1O	0.0375	0.05303030303030303	0.09917355371900827	0.10084033613445378	0.03875968992248062	0.11864406779661017
CSCCCCCC/C(=N\OS(=O)(=O)O)S[C@H]1O[C@@H](CO)[C@@H](O)[C@@H](O)[C@@H]1O	0.062146892655367235	0.08053691275167785	0.11510791366906475	0.11678832116788321	0.05405405405405406	0.14925373134328357
CCO/N=C(/NC(=O)c1ccccc1)c1ccccc1	0.26277372262773724	0.11450381679389313	0.09375	0.09523809523809523	0.19491525423728814	0.09448818897637795
C[C@@H](Cc1ccccc1)NCCc1ccccc1	0.2631578947368421	0.11904761904761904	0.07142857142857142	0.09016393442622951	0.20353982300884957	0.08064516129032258
CN/C(=N\c1ccccc1)NCCc1ccccc1	0.2391304347826087	0.1076923076923077	0.06976744186046512	0.07086614173228346	0.18803418803418803	0.06201550387596899
C=C1[C@H](OC(=O)/C=C(\C)CC)C[C@@H](C(C)C)[C@H]2/C(=C/C)C(=O)[C@H](OC(=O)[C@H](C)CC)[C@@H]12	0.09444444444444444	0.13333333333333333	0.17985611510791366	0.24615384615384617	0.10738255033557047	0.24427480916030533
CSCC[C@@H](NC(=O)CC[C@@H](N)C(=O)O)C(=O)NCC(=O)O	0.12337662337662338	0.10606060606060606	0.06870229007633588	0.078125	0.09302325581395349	0.15833333333333333
OCCCc1ccc(O)c(O[C@H]2O[C@@H](CO)[C@@H](O)[C@@H](O)[C@@H]2O)c1	0.09202453987730061	0.09420289855072464	0.1328125	0.1349206349206349	0.09774436090225563	0.152
C[C@H](C(=O)O)c1ccc(O)c(O)c1	0.13740458015267176	0.17307692307692307	0.09433962264150944	0.11764705882352941	0.18181818181818182	0.13861386138613863
O=[P@]1(N(CCCl)CCCl)N[C@@H](OO)CCO1	0.0392156862745098	0.03937007874015748	0.08620689655172414	0.08771929824561403	0.032520325203252036	0.07758620689655173
S=C=Nc1ccc(OCCCCCCCCCCCCCCCCC)cc1	0.08379888268156424	0.08441558441558442	0.07333333333333333	0.07432432432432433	0.087248322147651	0.08108108108108109
[O-][n+]1ccccc1	0.07142857142857142	0.038461538461538464	0.030303030303030304	0.030927835051546393	0.07291666666666667	0.030612244897959183
C[S@](=O)CCCC/C(=N\OS(=O)(=O)O)S[C@@H]1O[C@H](CO)[C@@H](O)[C@H](O)[C@H]1O	0.06358381502890173	0.09027777777777778	0.11851851851851852	0.12030075187969924	0.05555555555555555	0.15384615384615385
CC[C@H]1CCC(=O)C1	0.03007518796992481	0.03773584905660377	0.11827956989247312	0.12087912087912088	0.039603960396039604	0.07291666666666667
CC/N=C(\C)c1ccc(OC)cc1	0.10218978102189781	0.13761467889908258	0.11320754716981132	0.11538461538461539	0.13333333333333333	0.10377358490566038
C[C@H](NC(=O)c1cc(-c2ccccc2)ccc1)c1ccccc1	0.3582089552238806	0.13970588235294118	0.06428571428571428	0.08088235294117647	0.2396694214876033	0.07246376811594203
CC[C@@H](NC)c1ccccc1	0.14960629921259844	0.10185185185185185	0.0761904761904762	0.09900990099009901	0.16326530612244897	0.09803921568627451
Brc1ccc(-c2ccc(-c3ccccc3)cc2)cc1	0.2857142857142857	0.125	0.03759398496240601	0.03816793893129771	0.23008849557522124	0.03007518796992481
C=CC(=C)CC[C@@H]1[C@]2(C)CCCC(C)(C)[C@H]2CC[C@]1(C)O	0.03636363636363636	0.06666666666666667	0.11290322580645161	0.11475409836065574	0.05303030303030303	0.0873015873015873
CCCSc1ccc(OCCNC(=O)CCCNCCc2ccccc2)cc1	0.20121951219512196	0.1111111111111111	0.09333333333333334	0.0945945945945946	0.1956521739130435	0.10135135135135136
Nc1c(C(=O)N2CCCCC2)cccc1-c1ccccc1	0.2054794520547945	0.12030075187969924	0.08333333333333333	0.08461538461538462	0.21008403361344538	0.05970149253731343
COC/C=C/c1ccc(O[C@H]2O[C@@H](CO)[C@@H](O)[C@@H](O)[C@@H]2O)cc1	0.09815950920245399	0.14285714285714285	0.13178294573643412	0.13385826771653545	0.1484375	0.14173228346456693
C[C@H]1CN(C)CC=C1Nc1ccc(C#N)cc1	0.11643835616438356	0.10569105691056911	0.09243697478991597	0.09401709401709402	0.12931034482758622	0.075
Cc1oc(-c2ccccc2)nc1CCOc1ccccc1	0.2642857142857143	0.1450381679389313	0.07462686567164178	0.07575757575757576	0.20833333333333334	0.05925925925925926
CSCC[C@H](NC(=O)CC[C@@H](NC(=O)CC[C@@H](N)C(=O)O)C(=O)O)C(=O)O	0.12048192771084337	0.10416666666666667	0.0625	0.07092198581560284	0.09219858156028368	0.15151515151515152
CCN[C@@H]1CC[C@@H](c2ccccc2)C1	0.1223021582733813	0.075	0.11818181818181818	0.12037037037037036	0.12727272727272726	0.0990990990990991
C[C@@H](O)CCCn1cc(C(=O)c2cccc3ccccc23)c2ccccc21	0.3219178082191781	0.16901408450704225	0.08843537414965986	0.1048951048951049	0.319672131147541	0.11188811188811189
CCC/C=C/C(=O)CCc1ccc(O)c(OC)c1	0.12244897959183673	0.15	0.13793103448275862	0.14035087719298245	0.1565217391304348	0.1391304347826087
CCCCSS[C@H](CC)[S@@](=O)CC	0.056338028169014086	0.0603448275862069	0.07339449541284404	0.09523809523809523	0.05357142857142857	0.11538461538461539
NCc1ccccc1	0.12195121951219512	0.07766990291262135	0.05	0.05102040816326531	0.13978494623655913	0.050505050505050504
CO[C@H]1CC[C@]2(C)[C@H]3CC[C@]4(C)[C@@H]5CC(C)(C)CC[C@]5(C)CC[C@@]4(C)C3=CC[C@@H]2C1(C)C	0.020202020202020204	0.03550295857988166	0.09740259740259741	0.0915032679738562	0.024096385542168676	0.07006369426751592
N[C@H]1[C@H](O)[C@H](O)[C@H](O)O[C@@H]1CO	0.028169014084507043	0.034782608695652174	0.08653846153846154	0.08823529411764706	0.03636363636363636	0.10891089108910891
CC(C(=O)O)c1ccc(C(=O)c2ccc(F)cc2)cc1	0.2781954887218045	0.23275862068965517	0.0873015873015873	0.10655737704918032	0.3018867924528302	0.12396694214876033
C=C[C@@H]1[C@H](O[C@@H]2O[C@H](CO)[C@@H](O)[C@H](O)[C@H]2O)OC=C(C(=O)OC)[C@H]1CCOC(=O)c1cc(O)c(O)c(O)c1	0.1065989847715736	0.11046511627906977	0.15625	0.15822784810126583	0.10714285714285714	0.16455696202531644
C[C@@H](F)CCCn1cc(C(=O)c2cccc3ccccc23)c2ccccc21	0.3129251700680272	0.16083916083916083	0.08108108108108109	0.09722222222222222	0.3089430894308943	0.09655172413793103
C[C@@H]1C[C@@]2(C)[C@@H](CC[C@@H]3[C@H](C)CCCC[C@]32C)C1	0.012269938650306749	0.029850746268656716	0.11864406779661017	0.1206896551724138	0.015267175572519083	0.08264462809917356
CCCN[C@@H](CC)C(=O)c1ccc(OC)cc1	0.14084507042253522	0.16379310344827586	0.1415929203539823	0.1651376146788991	0.16071428571428573	0.15315315315315314
NS(=O)(=O)c1ccc(C(=O)N2CCCCC2)cc1	0.1	0.15	0.1	0.1016949152542373	0.11764705882352941	0.07377049180327869
Cn1c2ccccc2c(=O)c2c(O)cc3c(c21)C[C@@H]([C@@](C)(O)CO[C@@H]1O[C@@H](CO)[C@@H](O)[C@@H](O)[C@@H]1O)O3	0.15053763440860216	0.11976047904191617	0.16774193548387098	0.15483870967741936	0.19736842105263158	0.1320754716981132
NO[C@H](CCCN1C(=O)C=C[C@@H]1C(=O)O)C(=O)O	0.13194444444444445	0.11475409836065574	0.14035087719298245	0.15315315315315314	0.11016949152542373	0.19444444444444445
CCO[C@@H]1O[C@H]2CO[C@H](OC)[C@@H]12	0.02054794520547945	0.025210084033613446	0.10476190476190476	0.10679611650485436	0.02631578947368421	0.09523809523809523
CO/N=C(\C(=O)N[C@@H]1C(=O)N2C(C(=O)O)=C(CSC(=O)c3ccco3)CS[C@H]12)c1csc(N)n1	0.12903225806451613	0.13664596273291926	0.11320754716981132	0.11464968152866242	0.12658227848101267	0.11392405063291139
C[C@@H]1OC(=O)C=C[C@@H]1O[C@@H]1O[C@@H](CO)[C@@H](O)[C@@H](O)[C@@H]1O	0.05625	0.06766917293233082	0.19298245614035087	0.19642857142857142	0.0703125	0.17391304347826086
Oc1ncccc1-c1ccccc1	0.1953125	0.11504424778761062	0.05263157894736842	0.05357142857142857	0.19801980198019803	0.043859649122807015
CN1C[C@H](O)[C@H](O)[C@H](O)[C@H]1CO	0.04285714285714286	0.043859649122807015	0.08653846153846154	0.08823529411764706	0.05555555555555555	0.12
Cn1cnc2c(N)nc(N)nc21	0.04964539007092199	0.09009009009009009	0.036036036036036036	0.03669724770642202	0.06422018348623854	0.02702702702702703
CNS(=O)(=O)Nc1ccc(C(=O)N2CCC(C(=O)O)(C(=O)O)CC[C@H]2C)cc1	0.14457831325301204	0.16428571428571428	0.12142857142857143	0.12318840579710146	0.1366906474820144	0.13043478260869565
CO[C@@]12CC[C@@]3(C)[C@H](CC[C@H]3[C@@H](C)/C=C/[C@@H](C)C(C)C)C1=CC(=O)O2	0.06395348837209303	0.11428571428571428	0.12781954887218044	0.13846153846153847	0.10218978102189781	0.1037037037037037
Cc1c2c(c(O)c3c1OCO3)O[C@H](c1ccc(O)cc1O)CC2	0.10429447852760736	0.10869565217391304	0.09701492537313433	0.09848484848484848	0.11278195488721804	0.07352941176470588
N[C@@H](Cc1ccccc1)C(=O)NC(Cc1ccccc1)=C(O)O	0.2765957446808511	0.1417910447761194	0.08088235294117647	0.09022556390977443	0.2231404958677686	0.10606060606060606
C[C@@H](CCC(=O)O)[C@H]1CC[C@H]2[C@@H]3CC[C@@H]4C[C@@H](O)CC[C@]4(C)[C@H]3CC[C@@]21C	0.07954545454545454	0.09395973154362416	0.15441176470588236	0.17424242424242425	0.0896551724137931	0.17293233082706766
O=CC(=O)OC[C@H]1O[C@@H](Oc2cc(O)c3c(=O)c(OS(=O)(=O)O)c(-c4ccc(O)c(O)c4)oc3c2)[C@@H](O)[C@@H](O)[C@@H]1O	0.12437810945273632	0.1569767441860465	0.11560693641618497	0.11695906432748537	0.13450292397660818	0.11627906976744186
c1ccc2c(c1)CCCC2	0.09022556390977443	0.07272727272727272	0.07692307692307693	0.0784313725490196	0.1188118811881188	0.04716981132075472
CCC[C@H](CC)OC(=O)c1ccc(C)cc1	0.14388489208633093	0.168141592920354	0.14545454545454545	0.16981132075471697	0.1651376146788991	0.16822429906542055
CCNC(=O)CCC/C=C\C[C@H]1[C@@H](O)C[C@@H](O)[C@@H]1/C=C/[C@@H](O)CCc1ccccc1	0.1695906432748538	0.1456953642384106	0.14383561643835616	0.15384615384615385	0.19148936170212766	0.2028985507246377
C[S@@](=O)CCCC/C(=N\OS(=O)(=O)O)S[C@@H]1O[C@H](CO)[C@@H](O)[C@H](O)[C@H]1O	0.06358381502890173	0.09027777777777778	0.11851851851851852	0.12030075187969924	0.05555555555555555	0.15384615384615385
C[N+](C)(C)CCCCCCCCCCCCCCCC(=O)O	0.07317073170731707	0.07971014492753623	0.07518796992481203	0.07633587786259542	0.07462686567164178	0.109375
OC[C@H]1O[C@@H](Oc2cc(O)cc(/C=C/c3ccc(O)cc3)c2)[C@@H](O)[C@@H](O)[C@@H]1O	0.11560693641618497	0.136986301369863	0.10344827586206896	0.1048951048951049	0.16666666666666666	0.11188811188811189
CO[C@]12CC[C@@]3(C)[C@H](CC[C@H]3[C@@H](C)/C=C/[C@@H](C)C(C)C)C1=CC(=O)O2	0.06395348837209303	0.11428571428571428	0.12781954887218044	0.13846153846153847	0.10218978102189781	0.1037037037037037
CNCCOc1ccc(OC)cc1C(=O)NCCc1ccccc1	0.2185430463576159	0.13768115942028986	0.10218978102189781	0.1037037037037037	0.216	0.10294117647058823
OCCN1CCCC1	0.03759398496240601	0.027777777777777776	0.06060606060606061	0.061855670103092786	0.0392156862745098	0.04
CCN[C@@H](CC)C(=O)c1ccccc1	0.17557251908396945	0.13392857142857142	0.11009174311926606	0.13333333333333333	0.19607843137254902	0.1320754716981132
CC/C(=C\C=C\[C@H]1C=C[C@@H]2CCC[C@@H]2[C@@H]1C(=O)c1ccc[nH]1)[C@H]1O[C@H]([C@@H](C)C(=O)O)CC[C@@H]1C	0.11052631578947368	0.12195121951219512	0.17880794701986755	0.19727891156462585	0.12578616352201258	0.18
C[C@H]1O[C@@H](Oc2cc(O)c3c(=O)c(O[C@@H]4O[C@@H](CO)[C@@H](O)[C@@H](O)[C@@H]4O)c(-c4ccc(O)cc4)oc3c2)[C@@H](O)[C@@H](O)[C@@H]1O	0.1330049261083744	0.12777777777777777	0.11931818181818182	0.1206896551724138	0.14450867052023122	0.10734463276836158
O=C(c1ccccc1)c1ccccc1	0.248	0.11206896551724138	0.06956521739130435	0.07079646017699115	0.20388349514563106	0.06086956521739131
CCCC[C@@H](O)CCCCC[C@@H](O)[C@@H]1CC[C@H]([C@@H]2CC[C@H]([C@@H](O)CCCCCCCCCC3=C[C@@H](C)OC3=O)O2)O1	0.09433962264150944	0.09042553191489362	0.13714285714285715	0.14534883720930233	0.09289617486338798	0.17159763313609466
N=NC(=O)NCCCCCCCCCCCCCCCCCCCCCCCCCCCCC	0.04390243902439024	0.03314917127071823	0.046242774566473986	0.04678362573099415	0.03409090909090909	0.058823529411764705
C[C@@H]1C=C(N)NC1=O	0.03816793893129771	0.04807692307692308	0.09574468085106383	0.09782608695652174	0.050505050505050504	0.07368421052631578
CCCC[C@H](C)C(=O)SCCNC(=O)CCNC(=O)[C@H](O)C(C)(C)CO[P@@](=O)(O)O[P@@](=O)(O)OC[C@H]1O[C@@H](n2cnc3c(N)ncnc32)[C@H](O)[C@@H]1	0.12389380530973451	0.12935323383084577	0.13917525773195877	0.140625	0.1044776119402985	0.1827956989247312
C[C@]1(C(=O)O)CCC[C@]2(C)[C@H]3CC[C@H]4C[C@]3(C=C4CO)[C@@H](O)C[C@@]12O	0.07017543859649122	0.08333333333333333	0.11940298507462686	0.12121212121212122	0.08633093525179857	0.13740458015267176
Cc1nnc(CN2CCC(c3ccccc3)(c3ccccc3)C2)s1	0.21568627450980393	0.11188811188811189	0.06993006993006994	0.07092198581560284	0.17557251908396945	0.04827586206896552
COCCOC(=O)c1c(C)n(CCOc2ccc(C)cc2)c2c1cc(O)c1ccccc12	0.24848484848484848	0.14743589743589744	0.10191082802547771	0.1032258064516129	0.2517985611510791	0.10256410256410256
CN(C[C@@H](C)CCCCCN1CCCCC1)NC(=O)c1ccccc1	0.1910828025477707	0.1267605633802817	0.1079136690647482	0.1259259259259259	0.16541353383458646	0.13333333333333333
CC#CC#CC#C/C=C/CCCCCCCCCCCCCC	0.03409090909090909	0.040268456375838924	0.04195804195804196	0.0425531914893617	0.041666666666666664	0.05714285714285714
O=C/C=C/c1ccc2c(c1)OCO2	0.0625	0.10526315789473684	0.07142857142857142	0.07272727272727272	0.11009174311926606	0.05309734513274336
COC1=C(C)C(=O)c2c(cc3c(c2OC)C(=O)C(C)(C)O3)C1=O	0.08641975308641975	0.1037037037037037	0.1	0.09302325581395349	0.08270676691729323	0.05970149253731343
C=CC[S@](=O)[C@@H](CC)SSCCC	0.056338028169014086	0.0603448275862069	0.06363636363636363	0.08490566037735849	0.06306306306306306	0.09433962264150944
O=N/C=C1/C=CC=CN1CCCCCCN1C=C/C=C/C/C=C/C=C/C=C/CC[C@@H]1[C@@](O)(CCCCCCCCCC)C(=O)ON1CCCCCCC1	0.1111111111111111	0.0611353711790393	0.10232558139534884	0.09302325581395349	0.08181818181818182	0.09259259259259259
C/C1=C/CC[C@@]2(C)O[C@H]2CC(C)(C)/C=C/C1=O	0.05228758169934641	0.08064516129032258	0.15315315315315314	0.1559633027522936	0.06611570247933884	0.09482758620689655
CCc1nc(C)c(C)c(C)n1	0.051094890510948905	0.125	0.07766990291262135	0.07920792079207921	0.06666666666666667	0.057692307692307696
C[C@@H]1C(=O)O[C@H]2C[C@@]1(C)[C@@H]1C(=O)[C@@]3(O)O[C@@]14[C@@]2(C)OC(=O)[C@@]4(O)CC[C@@H]1[C@@H]3[C@@H](O)C=C2C=CCC(=O)[C@]21C	0.07389162561576355	0.10404624277456648	0.17834394904458598	0.18064516129032257	0.08139534883720931	0.13580246913580246
N[C@H](Cc1ccccc1)C(=O)NC(Cc1c[nH]cn1)=C(O)O	0.18791946308724833	0.13636363636363635	0.08270676691729323	0.09230769230769231	0.19834710743801653	0.10852713178294573
CN1C=C(c2ccccc2)[C@H](c2ccccc2)[C@@H](O)C1=O	0.2773722627737226	0.12121212121212122	0.09230769230769231	0.09375	0.211864406779661	0.07633587786259542
CC1CCN(CCCCCCCCCCCCCCC)CCC1	0.04597701149425287	0.026490066225165563	0.07971014492753623	0.08088235294117647	0.034482758620689655	0.08029197080291971
N[C@@H](CCC(=O)N[C@@H](CSCc1ccccc1)C(=O)O)C(=O)O	0.2108843537414966	0.14393939393939395	0.09022556390977443	0.1	0.1774193548387097	0.16129032258064516
Cc1coc2c1C(=O)C(=O)c1c-2ccc2c1CCC[C@@]2(C)CO	0.12578616352201258	0.1259259259259259	0.12307692307692308	0.125	0.13076923076923078	0.08208955223880597
O=S(=O)(O)O/N=C(\CCCCS)S[C@@H]1O[C@H](CO)[C@@H](O)[C@H](O)[C@@H]1O	0.05917159763313609	0.07801418439716312	0.11450381679389313	0.11627906976744186	0.05	0.15079365079365079
C[C@@]12CCC[C@@](C)(C(=O)O)[C@@H]1CC[C@]13C[C@@H]4[C@@H](C[C@@H]21)[C@@]4(C)[C@H]3O	0.047058823529411764	0.06338028169014084	0.1328125	0.1349206349206349	0.057971014492753624	0.13385826771653545
Fc1ccc(-c2ccc(-c3ccccc3)cc2)cc1	0.3464566929133858	0.18032786885245902	0.03759398496240601	0.03816793893129771	0.29906542056074764	0.03007518796992481
C[C@@H]1C[C@H](O)CC(=O)O1	0.02962962962962963	0.037037037037037035	0.23255813953488372	0.23809523809523808	0.038834951456310676	0.10526315789473684
CC[C@@H]1c2c(OC)cc(OC)c(OC)c2[C@@H](c2cc(OC)c(OC)cc2OC)[C@H]1C	0.07650273224043716	0.08974358974358974	0.11564625850340136	0.1095890410958904	0.0784313725490196	0.09395973154362416
NCCCCCCNC(=O)NCCCNC(=O)c1ccccc1	0.16774193548387098	0.09219858156028368	0.08029197080291971	0.08148148148148149	0.12878787878787878	0.11363636363636363
N[C@H]1CCCC[C@@H]1C(=O)O	0.0364963503649635	0.045454545454545456	0.09	0.09183673469387756	0.047619047619047616	0.08
C[C@H](Cc1ccc(O)cc1)NC[C@H](O)c1cc(N)cc(C#N)c1	0.16993464052287582	0.16923076923076924	0.06569343065693431	0.08270676691729323	0.20491803278688525	0.09848484848484848
CCC(=O)OCCCCCCCCCCCCCCCCCCCCCCC	0.0481283422459893	0.043209876543209874	0.06535947712418301	0.06622516556291391	0.044585987261146494	0.08
N[C@H](CSCC(=O)O)C(=O)O	0.1	0.10476190476190476	0.06796116504854369	0.08	0.09900990099009901	0.13541666666666666
Cc1[nH]c2ccccc2c1CCNC(=O)c1ccccc1	0.2571428571428571	0.14615384615384616	0.08333333333333333	0.08461538461538462	0.25217391304347825	0.07575757575757576
C=CCSS[C@H](CC)[S@@](=O)CCC	0.056338028169014086	0.0603448275862069	0.06363636363636363	0.08490566037735849	0.06306306306306306	0.09433962264150944
NCCc1ccc(O)c(O)c1	0.09022556390977443	0.11320754716981132	0.07692307692307693	0.0784313725490196	0.1188118811881188	0.07766990291262135
O=C1O[C@H](CO[C@@H]2OC[C@@H](O)[C@@H](O)[C@@H]2O)C(O)=C1O	0.05063291139240506	0.061068702290076333	0.13675213675213677	0.1391304347826087	0.06349206349206349	0.1282051282051282
Cn1c(=O)c2c(nc(NC(=O)Nc3ccc(F)cc3)n2C)n(C)c1=O	0.2119205298013245	0.23809523809523808	0.0948905109489051	0.0962962962962963	0.208	0.07971014492753623
CC(/C=C/C=C(C)/C=C/[C@]12O[C@@H](CC1(C)C)C[C@@]2(C)O)=C\C=C\C=C(C)\C=C\C=C(/C)[C@H]1C=C2C(C)(C)CCC[C@@]2(C)O1	0.030973451327433628	0.05102040816326531	0.08695652173913043	0.08196721311475409	0.04145077720207254	0.06417112299465241
C=C1[C@@H](OC(=O)/C=C(\C)CC)C[C@@H](C(C)C)[C@H]2/C(=C/C)C(=O)[C@H](OC(=O)[C@H](C)CC)[C@@H]12	0.09444444444444444	0.13333333333333333	0.17985611510791366	0.24615384615384617	0.10738255033557047	0.24427480916030533
C=C/C(C)=C\C[C@@H]1[C@](C)(O)[C@H](O)[C@@H](OC(C)=O)[C@@H]2C(C)(C)CCC[C@]12C	0.05172413793103448	0.08333333333333333	0.15384615384615385	0.14728682170542637	0.07092198581560284	0.13740458015267176
COC[C@@H](CCO)c1ccc(O)c(O)c1	0.1223021582733813	0.13157894736842105	0.09821428571428571	0.11009174311926606	0.13761467889908258	0.12962962962962962
CCCOc1ccc(CCNC(=O)c2ccc(C#N)cc2)cc1	0.1986754966887417	0.1323529411764706	0.1044776119402985	0.10606060606060606	0.192	0.10526315789473684
NC(=O)CCCCCCCCCCCCCCCCCCCCCCCO	0.043243243243243246	0.0375	0.0457516339869281	0.046357615894039736	0.03870967741935484	0.06
CN(C)CCCOc1ccc(-c2ccccc2)cc1	0.25925925925925924	0.16260162601626016	0.0873015873015873	0.08870967741935484	0.2545454545454545	0.07936507936507936
COCC(=O)N1CCC(C(=O)OC)(C)CC1	0.06756756756756757	0.06504065040650407	0.10619469026548672	0.10810810810810811	0.058823529411764705	0.10714285714285714
C[n+]1ccc(-c2ccccc2)cc1	0.2047244094488189	0.10526315789473684	0.05263157894736842	0.05357142857142857	0.19801980198019803	0.043859649122807015
CSSCSCSCSSCCSCCCCCCCC	0.03529411764705882	0.027586206896551724	0.043795620437956206	0.044444444444444446	0.02857142857142857	0.05970149253731343
O=P(O)(O)OC[C@H]1O[C@@H](O)[C@@H](O)[C@@H]1O	0.03424657534246575	0.04201680672268908	0.09259259259259259	0.09433962264150944	0.043859649122807015	0.11428571428571428
C[C@@]1(O)CC[C@@H]([C@@](C)(O)CO)[C@@H](O)C[C@@H]1O	0.04	0.04878048780487805	0.12844036697247707	0.11009174311926606	0.05084745762711865	0.11926605504587157
Nc1ccc(-c2ccccc2)cc1	0.24390243902439024	0.125	0.043478260869565216	0.04424778761061947	0.24742268041237114	0.034782608695652174
CO[C@@H](/C=C/c1ccc(O)cc1)C1=C(O)[C@](C)(O)[C@H]2CC[C@]3(C)[C@H](c4ccoc4)OC(=O)[C@H]4O[C@@]43[C@@]12O	0.12953367875647667	0.15757575757575756	0.1144578313253012	0.12269938650306748	0.18471337579617833	0.10843373493975904
NCC(=O)NCCc1c[nH]c2ccccc12	0.15	0.11666666666666667	0.09401709401709402	0.09565217391304348	0.19444444444444445	0.08547008547008547
C#C[C@]1(O)CC[C@H]2[C@@H]3CCc4cc(O)c(O)cc4[C@H]3CC[C@@]21C	0.05917159763313609	0.07042253521126761	0.08955223880597014	0.09090909090909091	0.072992700729927	0.08208955223880597
CN1C[C@@H](O)[C@H](O)[C@H](O)[C@H]1CO	0.04285714285714286	0.043859649122807015	0.08653846153846154	0.08823529411764706	0.05555555555555555	0.12
C#C[C@@]1(O)CC[C@H]2[C@@H]3CCc4cc(O)c(O)cc4[C@@H]3CC[C@@]21C	0.05917159763313609	0.07042253521126761	0.08955223880597014	0.09090909090909091	0.072992700729927	0.08208955223880597
C[C@@H]1O[C@@H](Oc2cc(O)c3c(=O)c(O[C@@H]4O[C@@H](CO)[C@@H](O)[C@@H](O)[C@@H]4O)c(-c4ccc(O)cc4)oc3c2)[C@@H](O)[C@@H](O)[C@@H]1O	0.1330049261083744	0.12777777777777777	0.11931818181818182	0.1206896551724138	0.14450867052023122	0.10734463276836158
CC[C@@]12CCCN3CC[C@]4(c5ccccc5N(C(C)=O)[C@@H]4CC1)[C@H]32	0.11515151515151516	0.0979020979020979	0.12686567164179105	0.12878787878787878	0.14285714285714285	0.10294117647058823
CCCc1cc(=O)oc2c(C(=O)[C@H](C)CC)c(O)c(CC=C(C)C)c(O)c12	0.15432098765432098	0.15942028985507245	0.14074074074074075	0.17829457364341086	0.13970588235294118	0.16793893129770993
CO[C@@H]1[C@H](O)[C@H](CO)O[C@@H](O[C@@H]2[C@@H](COS(=O)(=O)O)O[C@@H](C)[C@@H](OS(=O)(=O)O)[C@@H]2O)[C@@H]1OS(=O)(=O)O	0.045	0.07692307692307693	0.11392405063291139	0.11538461538461539	0.047337278106508875	0.11464968152866242
CN[C@@H](C)C(=O)Nc1ccc(-c2ccccc2)cc1	0.3203125	0.17355371900826447	0.07936507936507936	0.09836065573770492	0.29245283018867924	0.08870967741935484
C[C@H]1[C@@H]2C3=CC[C@@H]4[C@@]5(C)CC[C@@H](O)C(C)(C)[C@@H]5CC[C@@]4(C)[C@@]3(C)CC[C@@]2(C(=O)O)CC[C@@]1(C)O	0.05641025641025641	0.0783132530120482	0.13815789473684212	0.13245033112582782	0.06748466257668712	0.13157894736842105
CNC[C@H]1C=CN(C(=N)NC)C[C@@]12[C@@H]1CC[C@@H]3CCC[C@@H]4[C@](O)(C=O)C(C(=O)O)=C(C1)[C@]432	0.09090909090909091	0.09259259259259259	0.14	0.14189189189189189	0.09554140127388536	0.13333333333333333
C=C[C@H](O)C#CC#C[C@H](O)/C=C/CCCCCCC	0.07006369426751592	0.09302325581395349	0.046511627906976744	0.05555555555555555	0.0967741935483871	0.10743801652892562
N=C1N[C@H]2[C@H](COC(=O)NS(=O)(=O)O)NC(=N)N3CCC(O)(O)[C@@]23N1	0.07058823529411765	0.09929078014184398	0.09558823529411764	0.09701492537313433	0.07142857142857142	0.0962962962962963
CCc1ccccc1C(=O)O	0.15079365079365079	0.14563106796116504	0.12	0.12244897959183673	0.20212765957446807	0.12121212121212122
C[C@H]1C(=O)O[C@H]2C[C@@]34[C@@H]5OC(=O)[C@]3(O[C@@H]3OC(=O)[C@@H](O)[C@]34[C@H](C(C)(C)C)[C@@H]5O)[C@]12O	0.05405405405405406	0.08387096774193549	0.18248175182481752	0.15942028985507245	0.05844155844155844	0.11805555555555555
O=c1[nH]c(=O)n(-c2ccccc2)c(=O)[nH]1	0.145985401459854	0.1111111111111111	0.06896551724137931	0.07017543859649122	0.1574074074074074	0.05128205128205128
C[C@H](O)CCCn1cc(C(=O)c2cccc3ccccc23)c2ccccc21	0.3219178082191781	0.16901408450704225	0.08843537414965986	0.1048951048951049	0.319672131147541	0.11188811188811189
C[C@H]1O[C@H](Oc2cc(O)c3c(=O)c(O[C@@H]4O[C@@H](CO)[C@@H](O)[C@@H](O)[C@@H]4O)c(-c4ccc(O)cc4)oc3c2)[C@@H](O)[C@@H](O)[C@@H]1O	0.1330049261083744	0.12777777777777777	0.11931818181818182	0.1206896551724138	0.14450867052023122	0.10734463276836158
C(=C/c1ccccc1)\c1ccccc1	0.21705426356589147	0.1111111111111111	0.04201680672268908	0.042735042735042736	0.20192307692307693	0.03361344537815126
C=CCc1ccc(O[C@@H]2O[C@H](CO)[C@@H](O)[C@H](O)[C@H]2O)c(OC)c1	0.08536585365853659	0.11029411764705882	0.1328125	0.1349206349206349	0.11450381679389313	0.14285714285714285
CC[C@@H]1CCC(=O)C1	0.03007518796992481	0.03773584905660377	0.11827956989247312	0.12087912087912088	0.039603960396039604	0.07291666666666667
C[C@@H](NC(=O)c1cc(-c2ccccc2)ccc1)c1ccccc1	0.3582089552238806	0.13970588235294118	0.06428571428571428	0.08088235294117647	0.2396694214876033	0.07246376811594203
Cc1ncc(COP(=O)(O)O)c(C/N=C(/O)CO)c1	0.09933774834437085	0.12096774193548387	0.09917355371900827	0.10084033613445378	0.11666666666666667	0.1282051282051282
CCN[C@H](CC)C(=O)c1ccccc1	0.17557251908396945	0.13392857142857142	0.11009174311926606	0.13333333333333333	0.19607843137254902	0.1320754716981132
C[C@@H]1CSC[C@@H](NC(=O)CCC[C@@H](N)C(=O)O)C(=O)N1	0.10457516339869281	0.09230769230769231	0.13333333333333333	0.1452991452991453	0.07874015748031496	0.16379310344827586
O=C(Nc1ccccc1)Nc1ccccc1	0.296	0.10655737704918032	0.06611570247933884	0.06722689075630252	0.1926605504587156	0.05785123966942149
C[C@H](CO)C1=CC(=O)[C@@]2(C)C[C@@]3(O)O[C@]4(C(=O)[C@@]13C)[C@@H](O)[C@@H](C)CC[C@@]24O	0.08139534883720931	0.11188811188811189	0.15037593984962405	0.17054263565891473	0.09219858156028368	0.14285714285714285
C[C@@H]1C[C@@H](O)CC(=O)O1	0.02962962962962963	0.037037037037037035	0.23255813953488372	0.23809523809523808	0.038834951456310676	0.10526315789473684
C=C(/C=C/C=C(/CO)[C@H]1CC[C@@]2([C@H](CCCO)/C(=C(\C)C(=O)Cc3ccccc3)CC[C@@]2(C)O)[C@@H]1O)CCCCCOC(C)=O	0.14285714285714285	0.11518324607329843	0.13736263736263737	0.1388888888888889	0.1366120218579235	0.1638418079096045
CCCN(CCC)CCc1ccccc1C(=O)O	0.1619718309859155	0.15	0.1282051282051282	0.13043478260869565	0.1875	0.14912280701754385
CCCCOC(=O)C1=C(C)NC2=C(C(=O)C[C@@H](c3ccc(Cl)cc3)C2)[C@@H]1c1ccc(O)c(OC)c1	0.17032967032967034	0.14814814814814814	0.15384615384615385	0.15584415584415584	0.17532467532467533	0.12578616352201258
CC[C@H](C)C(=O)c1c(O)cc(O)cc1O	0.1323529411764706	0.15454545454545454	0.11009174311926606	0.16666666666666666	0.1619047619047619	0.17647058823529413
C=C1/C(=C\C=C2/CCC[C@@]3(C)[C@H]2CC[C@@H]3[C@H](C)/C=C/[C@H](O)C2CC2)C[C@@H](O)C[C@@H]1O	0.06451612903225806	0.09615384615384616	0.12244897959183673	0.13986013986013987	0.09933774834437085	0.1232876712328767
O=Cc1ccccc1O	0.1111111111111111	0.10784313725490197	0.07	0.07142857142857142	0.16129032258064516	0.06
CO[C@H]1O[C@H](COC(=O)c2cc(O)c(O)c(O)c2)[C@@H](O)[C@@H](O)[C@@H]1O	0.08484848484848485	0.10144927536231885	0.140625	0.14285714285714285	0.10526315789473684	0.15079365079365079
C=C[C@@H](O)C#CC#C[C@H](O)/C=C/CCCCCCC	0.07006369426751592	0.09302325581395349	0.046511627906976744	0.05555555555555555	0.0967741935483871	0.10743801652892562
C1=C[C@@H]2CCCN2C1	0.022058823529411766	0.01818181818181818	0.0707070707070707	0.07216494845360824	0.028846153846153848	0.05
CN(CCCCCN)CCCCCNC(=N)N	0.04516129032258064	0.046511627906976744	0.04032258064516129	0.040983606557377046	0.031746031746031744	0.05785123966942149
CN1CCN(c2ccc(C(=O)O)cc2)CC1	0.11888111888111888	0.13675213675213677	0.11403508771929824	0.11607142857142858	0.15315315315315314	0.09565217391304348
CN1[C@@H]2CC[C@@H]1CC(=O)C2	0.02877697841726619	0.02654867256637168	0.1	0.10204081632653061	0.037383177570093455	0.05825242718446602
C=CCCCCCCCCCCCCCCCCCCCCCCCCCCO	0.02564102564102564	0.023668639053254437	0.024539877300613498	0.024844720496894408	0.024390243902439025	0.0375
C=C[C@]1(C)CC(=O)[C@@H]2[C@]3(C)[C@@H](C[C@@H](OC(C)=O)[C@@]2(O)C1=O)C(C)(C)[C@H](OC(C)=O)[C@@H](OC(C)=O)[C@@H]3OC(=O)c1ccccc1	0.12077294685990338	0.10810810810810811	0.1569767441860465	0.15204678362573099	0.11731843575418995	0.13142857142857142
O=C(CCCCCCc1ccccc1)c1ccccc1	0.2517985611510791	0.11363636363636363	0.08461538461538462	0.0859375	0.19327731092436976	0.09375
C[C@]12CC[C@H]3[C@@H](CCC4=CC(=O)CC[C@@]43C)[C@@H]1CC[C@@H]2O	0.041916167664670656	0.05	0.128	0.13008130081300814	0.05185185185185185	0.09375
CC[C@H](S)C(C)=O	0.056	0.07142857142857142	0.07608695652173914	0.10227272727272728	0.07526881720430108	0.10112359550561797
N#C[C@@]1(O[C@@H]2O[C@@H](CO)[C@@H](O)[C@H](O)[C@@H]2O)C=C[C@@H](OS(=O)(=O)O)[C@@H](OS(=O)(=O)O)[C@@H]1OS(=O)(=O)O	0.04040404040404041	0.0718562874251497	0.10897435897435898	0.11038961038961038	0.041916167664670656	0.10967741935483871
Cc1c(O)cccc1OC(C)=O	0.11363636363636363	0.1320754716981132	0.11764705882352941	0.12	0.15	0.10784313725490197
C=CC1=C(C)C(=O)Nc2ccccc21	0.12408759124087591	0.13392857142857142	0.07079646017699115	0.07207207207207207	0.19607843137254902	0.05263157894736842
N#Cc1ccc(-c2ccc(O)cc2)cc1	0.18796992481203006	0.1391304347826087	0.05042016806722689	0.05128205128205128	0.21153846153846154	0.04201680672268908
CCCCc1ccc(OCCNC(=O)c2ccccc2)cc1	0.23448275862068965	0.1259259259259259	0.10606060606060606	0.1076923076923077	0.225	0.11538461538461539
CC(O)(C)CC(=O)OCC	0.06060606060606061	0.08653846153846154	0.15053763440860216	0.11702127659574468	0.08	0.11578947368421053
C/C(=C\COc1ccc2ccc(=O)oc2c1)CCC[C@H](C)CCCC(C)C	0.15757575757575756	0.17985611510791366	0.12056737588652482	0.1386861313868613	0.17777777777777778	0.13768115942028986
N[C@@]1(C(=O)O)CCC[C@@H]1C(=O)O	0.06569343065693431	0.0625	0.08653846153846154	0.08823529411764706	0.05555555555555555	0.10891089108910891
C[C@H]1CC[C@]2(C(=O)O)CC[C@@]3(C)C(=CC[C@@H]4[C@@]5(C)CC[C@@H](O)C(C)(C)[C@@H]5CC[C@]43C)[C@@H]2[C@@]1(C)O	0.05641025641025641	0.0783132530120482	0.13815789473684212	0.13245033112582782	0.06748466257668712	0.13157894736842105
O=C1NC(=O)/C(=C/c2ccc(OCCCCN3CCOCC3)cc2)S1	0.12574850299401197	0.1258741258741259	0.11510791366906475	0.11678832116788321	0.13043478260869565	0.08450704225352113
Oc1ccc(-c2ccc(-c3ccccc3)cc2)cc1	0.29545454545454547	0.13385826771653545	0.045454545454545456	0.046153846153846156	0.24107142857142858	0.03787878787878788
N=C(N)NCCC[C@H](NC(=O)CC[C@@H](N)C(=O)O)C(=O)O	0.1111111111111111	0.0916030534351145	0.06201550387596899	0.07142857142857142	0.078125	0.14285714285714285
C[C@H](OC(=O)NCCc1c[nH]c2ccccc12)c1ccccc1[N+](=O)[O-]	0.23529411764705882	0.15714285714285714	0.09090909090909091	0.1079136690647482	0.24603174603174602	0.09929078014184398
OC[C@@H]1O[C@@H](Oc2cc(O)cc(/C=C/c3ccc(O)cc3)c2)[C@@H](O)[C@@H](O)[C@@H]1O	0.11560693641618497	0.136986301369863	0.10344827586206896	0.1048951048951049	0.16666666666666666	0.11188811188811189
O=C(/C=C/c1ccc(O)cc1)OC[C@H]1O[C@@H](Oc2cc(O)c3c(c2)O[C@@H](c2ccc(O)cc2)CC3=O)[C@@H](O)[C@H](O)[C@@H]1O	0.17676767676767677	0.13812154696132597	0.13636363636363635	0.13793103448275862	0.18235294117647058	0.11797752808988764
CO[C@@H]1O[C@H](COC(=O)c2cc(O)c(O)c(O)c2)[C@@H](O)[C@@H](O)[C@@H]1O	0.08484848484848485	0.10144927536231885	0.140625	0.14285714285714285	0.10526315789473684	0.15079365079365079
N[C@H](O)C(=O)N[C@@H](Cc1ccccc1)C(=O)O	0.21052631578947367	0.15517241379310345	0.0847457627118644	0.09565217391304348	0.205607476635514	0.15454545454545454
C[C@@H]1O[C@H](Oc2cc(O)c3c(=O)c(O[C@@H]4O[C@@H](CO)[C@@H](O)[C@@H](O)[C@@H]4O)c(-c4ccc(O)cc4)oc3c2)[C@@H](O)[C@@H](O)[C@@H]1O	0.1330049261083744	0.12777777777777777	0.11931818181818182	0.1206896551724138	0.14450867052023122	0.10734463276836158
N#C[C@H](O[C@@H]1O[C@@H](CO)[C@@H](O)[C@@H](O)[C@H]1O)c1ccccc1	0.12337662337662338	0.08955223880597014	0.1111111111111111	0.12195121951219512	0.13709677419354838	0.13934426229508196
CCN(CC)CCOC(=O)c1ccccc1	0.1678832116788321	0.1271186440677966	0.12389380530973451	0.12612612612612611	0.1743119266055046	0.13513513513513514
CCCNC(=O)c1cc(=O)n(CC(=O)Nc2ccc(F)cc2)c2ccccc12	0.3287671232876712	0.2014388489208633	0.10273972602739725	0.10416666666666667	0.33884297520661155	0.10344827586206896
O=[N+]([O-])c1ccc(O)cc1	0.09230769230769231	0.11650485436893204	0.06862745098039216	0.07	0.12244897959183673	0.058823529411764705
CCCC(=O)OCC	0.0625	0.06862745098039216	0.10752688172043011	0.10989010989010989	0.07216494845360824	0.10869565217391304
C[C@H](c1ccccc1)[C@@H]1CC[C@@H](c2ccccc2)c2ccccc21	0.2653061224489796	0.10416666666666667	0.06993006993006994	0.08633093525179857	0.1937984496124031	0.07042253521126761
O=C([C@H]1CCCN1)N1CCc2ccccc21	0.1095890410958904	0.08870967741935484	0.10256410256410256	0.10434782608695652	0.14035087719298245	0.07563025210084033
OC[C@H]1COCCO1	0.014705882352941176	0.01834862385321101	0.08247422680412371	0.08421052631578947	0.019230769230769232	0.04
C[C@H](CCC(=O)O)[C@H]1CC[C@H]2[C@@H]3CC[C@@H]4C[C@@H](O)CC[C@]4(C)[C@H]3CC[C@@]21C	0.07954545454545454	0.09395973154362416	0.15441176470588236	0.17424242424242425	0.0896551724137931	0.17293233082706766
CCn1c(=O)c2c(nc(NC(=O)c3ccccc3)n3ccnc32)n(C)c2ccccc21	0.2830188679245283	0.1568627450980392	0.08917197452229299	0.09032258064516129	0.2112676056338028	0.0759493670886076
N[C@H](CCC(=O)N[C@H](CSC(=S)NCc1ccc(O)cc1)C(=O)O)C(=O)O	0.175	0.16666666666666666	0.09154929577464789	0.10071942446043165	0.15555555555555556	0.15789473684210525
CCC[C@@H]1CCC(=O)O1	0.037037037037037035	0.046296296296296294	0.17582417582417584	0.1797752808988764	0.04854368932038835	0.09278350515463918
Clc1ccc(-c2ccc(-c3ccccc3)cc2)cc1	0.2857142857142857	0.125	0.03759398496240601	0.03816793893129771	0.23008849557522124	0.03007518796992481
Nc1nc(N)c(O[C@@H]2O[C@H](CO)[C@@H](O)[C@H](O)[C@H]2O)c(=O)[nH]1	0.05555555555555555	0.08270676691729323	0.11290322580645161	0.11475409836065574	0.06923076923076923	0.11382113821138211
C=C1CC[C@@H]2C(C)(C)[C@H](O)CC[C@@]2(C)[C@H]1COc1ccc2ccc(=O)oc2c1	0.10919540229885058	0.1292517006802721	0.1510791366906475	0.15328467153284672	0.13380281690140844	0.11188811188811189
C[C@@H]1[C@@H](O)CC[C@@]2(C)CC[C@@]3(C)[C@@H](CC[C@@H]4[C@@]5(C)CC[C@@H](O)CC(C)(C)[C@@H]5CC[C@]43C)[C@H]12	0.020202020202020204	0.03550295857988166	0.12666666666666668	0.12080536912751678	0.024096385542168676	0.08387096774193549
C[C@H](N)C(=O)NCC(=O)O	0.1111111111111111	0.10784313725490197	0.07	0.09375	0.10204081632653061	0.13978494623655913
CO[C@@H]1[C@@H](O)[C@H](CO)O[C@@H](O[C@H]2[C@@H](COS(=O)(=O)O)O[C@@H](C)[C@@H](OS(=O)(=O)O)[C@@H]2O)[C@@H]1OS(=O)(=O)O	0.045	0.07692307692307693	0.11392405063291139	0.11538461538461539	0.047337278106508875	0.11464968152866242
C[C@@H]1CC[C@]2(C(=O)O)CC[C@@]3(C)C(=CC[C@@H]4[C@@]5(C)CC[C@@H](O)C(C)(C)[C@@H]5CC[C@]43C)[C@@H]2[C@@]1(C)O	0.05641025641025641	0.0783132530120482	0.13815789473684212	0.13245033112582782	0.06748466257668712	0.13157894736842105
CC[C@@H](C)C(=O)c1c(O)c(CC=C(C)C)c(O)c2c([C@@H](CC)CCC=C(C)C)c(O)c(=O)oc12	0.15168539325842698	0.15584415584415584	0.11688311688311688	0.14864864864864866	0.13815789473684212	0.17123287671232876
CC1=CC(=O)CC(C)(C)[C@@H]1/C=C/[C@@H](C)O[C@@H]1O[C@@H](CO[C@@H]2OC[C@@H](O)[C@@H](O)[C@@H]2O)[C@@H](O)[C@@H](O)[C@@H]1O	0.06091370558375635	0.10303030303030303	0.1503267973856209	0.16778523489932887	0.09259259259259259	0.13636363636363635
CC(=O)OCC1=CO[C@H](OC(=O)CC(C)C)[C@@H]2C1=C[C@@H](OC(=O)CC(C)(C)OC(C)=O)[C@]21CO1	0.10160427807486631	0.11875	0.18493150684931506	0.17123287671232876	0.09433962264150944	0.17006802721088435
CCOc1ccc(-c2cc(CCN)ccc2OC)cc1	0.1780821917808219	0.16	0.09448818897637795	0.096	0.21739130434782608	0.08661417322834646
CC(C)CCC[C@@H](C)[C@H]1CC[C@H]2[C@@H]3CC=C4C[C@@H](O)CC[C@]4(C)[C@H]3CC[C@@]21C	0.07222222222222222	0.08496732026143791	0.15942028985507245	0.17037037037037037	0.07333333333333333	0.14388489208633093
Cn1nc(C(=O)Nc2ccccc2)c2ccccc2c1=O	0.3157894736842105	0.14728682170542637	0.08396946564885496	0.08527131782945736	0.24347826086956523	0.06818181818181818
COc1ccc(-c2cc(=O)c3c(O)cc(O)c([C@@H]4O[C@@H](CO)[C@@H](O)[C@@H](O)[C@@H]4O[C@@H]4O[C@@H](C)[C@@H](O)[C@@H](O)[C@@H]4O)c3o2)cc1O	0.11538461538461539	0.11413043478260869	0.12429378531073447	0.12571428571428572	0.12359550561797752	0.11235955056179775
CCOC(=O)C1=C(C)NC2=C(C(=O)C[C@H](c3ccc(Cl)cc3)C2)[C@@H]1c1ccc(O)c(OC)c1	0.16292134831460675	0.1464968152866242	0.14473684210526316	0.14666666666666667	0.174496644295302	0.11612903225806452
CC/C=C\C/C=C\C/C=C\C/C=C\C/C=C\CCCC(=O)OC[C@H](COC(=O)CCCCCCC/C=C\C/C=C\C/C=C\CC)OC(=O)CCCCCCC	0.04980842911877394	0.05555555555555555	0.05240174672489083	0.05752212389380531	0.04310344827586207	0.07623318385650224
C/C=C(\C)C(=O)O[C@H]1C2=C(C)C(=O)O[C@]2(O)C[C@@H]2CC[C@@H](O)[C@@H](C)[C@@]21C	0.06976744186046512	0.0979020979020979	0.1984126984126984	0.192	0.07801418439716312	0.15384615384615385
CCCC/C=C\C/C=C\CCCCCCCCCC(=O)OC[C@H](COC(=O)CCCCCCCCCCCCCCCCCCCCC)OC(=O)CCCCCCCCCCCCCCCCCCCCC	0.041666666666666664	0.0456140350877193	0.04285714285714286	0.04693140794223827	0.0353356890459364	0.06204379562043796
CC[C@H]1NC(=O)[C@@H]2[C@@H](O)[C@@H](Cl)CN2C(=O)[C@@H](CC)NC(=O)C[C@H](c2ccccc2)NC(=O)[C@@H](CO)NC1=O	0.15263157894736842	0.12280701754385964	0.1625	0.16455696202531644	0.15432098765432098	0.12804878048780488
O=C(O)CCCCCCCCCCCCCCCCCCCCCCCO	0.06043956043956044	0.05732484076433121	0.0457516339869281	0.046357615894039736	0.05921052631578947	0.08163265306122448
C=C(C)[C@@H]1CC[C@@]2(CO)CC[C@@]3(C)[C@@H](CC[C@@H]4[C@]3(C)CC[C@H]3C(C)(C)[C@@H](O)[C@@H](O)C[C@@]34C)[C@H]12	0.03553299492385787	0.05357142857142857	0.125	0.11920529801324503	0.04242424242424243	0.0967741935483871
O=c1c(O)c(-c2ccc(O)cc2)oc2cc(O[C@@H]3O[C@H](CO)[C@@H](O)[C@H](O)[C@@H]3O)c(O)c(O)c12	0.1388888888888889	0.14102564102564102	0.10967741935483871	0.1111111111111111	0.15333333333333332	0.11038961038961038
COC(=O)C1=CO[C@@H](O[C@@H]2O[C@H](CO)[C@@H](O)[C@H](O)[C@H]2O)[C@@H]2[C@@H]1C=C[C@@]21C=C([C@H](C)OC(=O)CCc2ccc(O)c(OC)c2)C1	0.14563106796116504	0.1358695652173913	0.16	0.17543859649122806	0.14606741573033707	0.18128654970760233
Cc1cncc(C)n1	0.04580152671755725	0.0891089108910891	0.061224489795918366	0.0625	0.06060606060606061	0.05102040816326531
CC1(C)CC[C@]2(C(=O)O)CC[C@]3(C)C(=CC[C@@H]4[C@@]5(C)C[C@@H](O)[C@@H](O)[C@@](C)(CO)[C@@H]5CC[C@]43C)[C@@H]2C1	0.06091370558375635	0.08333333333333333	0.13548387096774195	0.12987012987012986	0.07272727272727272	0.13636363636363635
CCS(=O)(=O)Nc1ccc(-c2ccc(F)cc2)cc1	0.2727272727272727	0.24778761061946902	0.08	0.08130081300813008	0.2830188679245283	0.072
CCCCC/C=C\C/C=C\C/C=C\C/C=C\CCCC(=O)OC[C@H](COC(=O)CCCCCCCCC/C=C\CCCCCCCC)OC(=O)CCCCCCCCCCCCCC	0.04513888888888889	0.04980842911877394	0.046875	0.05138339920948617	0.03861003861003861	0.068
