# Supplementary material for: Transformer-Decoder GPT Models for Generating Virtual Screening Libraries of HMG-Coenzyme A Reductase Inhibitors: Effects of Temperature, Prompt Length, and Transfer-Learning Strategies
Source: J Chem Inf Model. 2024 Nov 7;64(22):8464–80. doi: 10.1021/acs.jcim.4c01309 (PMC11600504; doi:10.1021/acs.jcim.4c01309)
Supplement: Supplementary file 3 — ci4c01309_si_003.zip [file ci4c01309_si_003.zip › Datasets/xfer_Learning_files/NoXA5K6S_model_gen_ic50_results/NoXA5K6S_Refined_Statin_similarity_0p5.csv]

Generated Molecule	atorvastatin	rosuvastatin	simvatstatin	lovastatin	fluvastatin	pravastatin
CC(=O)O[C@H]1CC[C@]2(C)[C@H](CC[C@]3(C)[C@@H]2CC[C@@H]2[C@@H]4[C@H](C)C(C)=CC[C@@]4(C)CC[C@]23C)C1(C)C	0.035	0.05263157894736842	0.14473684210526316	0.1390728476821192	0.041666666666666664	0.10897435897435898
Nc1nc(O)c(=O)[nH]c1Br	0.044444444444444446	0.07547169811320754	0.04854368932038835	0.04950495049504951	0.05825242718446602	0.028846153846153848
CCC[C@H]1CCC(=O)O1	0.037037037037037035	0.046296296296296294	0.17582417582417584	0.1797752808988764	0.04854368932038835	0.09278350515463918
Nc1cccc(C(=O)N[C@@H](CCCCN)C(=O)O)c1	0.176056338028169	0.13821138211382114	0.10743801652892562	0.11864406779661017	0.1440677966101695	0.1565217391304348
CCCCC/C=C\C/C=C\C/C=C\C/C=C\CCCCCC(=O)OC[C@H](COC(=O)CCCCCCCCCCCCCCCCC)OC(=O)CCCCCCCCC/C=C\CCC	0.04513888888888889	0.04980842911877394	0.046875	0.05138339920948617	0.03861003861003861	0.068
CS(=O)(=O)c1ccc(C#CC#N)cc1	0.09285714285714286	0.1559633027522936	0.07142857142857142	0.07272727272727272	0.11009174311926606	0.0625
COc1cc(C(=O)NCCCCNC(=O)/C=C/c2ccc(OC)c(OC)c2)ccc1O	0.18128654970760233	0.18243243243243243	0.1118421052631579	0.11333333333333333	0.1888111888111888	0.12751677852348994
Cc1cncc(C#Cc2ccc(C#N)cc2)n1	0.10067114093959731	0.1322314049586777	0.048	0.04878048780487805	0.1282051282051282	0.04
CCCCCCCC/C=C\CCCCCCCCCCCCCC(=O)OC[C@H](COC(=O)CCCCCCCCCCCCCCCCCCCCC)OC(=O)CCCCCCCCCCCCCCCCCCC	0.040498442367601244	0.04421768707482993	0.04152249134948097	0.045454545454545456	0.03424657534246575	0.06007067137809187
CSC1=NC[C@@]2(S1)C(=O)Nc1ccccc21	0.1103448275862069	0.10743801652892562	0.07563025210084033	0.07692307692307693	0.1415929203539823	0.058333333333333334
N[C@H]1CCCN(c2ccccc2)C1	0.10869565217391304	0.058823529411764705	0.07142857142857142	0.07272727272727272	0.12037037037037036	0.05309734513274336
CCCCN(CC(=O)OCCC)C(=O)CC(=O)Nc1ccc(-c2ccc(Cl)cc2)cc1	0.24691358024691357	0.16666666666666666	0.10457516339869281	0.10596026490066225	0.19718309859154928	0.12751677852348994
O=C(O)c1ccccc1OCc1ccccc1	0.24242424242424243	0.14166666666666666	0.09166666666666666	0.09322033898305085	0.2336448598130841	0.09243697478991597
Cc1ccc(-c2cc(=O)c3c(O)cc(O[C@@H]4O[C@H](C(=O)O)[C@@H](O)[C@@H](O)[C@@H]4O)cc3o2)cc1	0.18023255813953487	0.17333333333333334	0.13333333333333333	0.13513513513513514	0.1958041958041958	0.14189189189189189
C=C1CC[C@H]2C(C)(C)[C@@H](O)CC[C@]2(C)[C@@H]1COc1ccc2ccc(=O)oc2c1	0.10919540229885058	0.1292517006802721	0.1510791366906475	0.15328467153284672	0.13380281690140844	0.11188811188811189
O=S1(=O)N=C(NCCN2CCOCC2)c2cc(Cl)ccc21	0.10062893081761007	0.1044776119402985	0.10077519379844961	0.10236220472440945	0.1	0.06818181818181818
O=C(O)Cc1cc([N+](=O)[O-])ccc1[N+](=O)[O-]	0.11347517730496454	0.1504424778761062	0.09734513274336283	0.0990990990990991	0.13636363636363635	0.10810810810810811
C=C(C)[C@@H]1CC[C@]2(C(=O)O)CC[C@@]3(C)[C@@H](CC[C@@H]4[C@]3(C)CC[C@H]3C(C)(C)[C@H](OC(=O)/C=C/c5ccc(O)c(O)c5)[C@@H](O)C[C@@]34C)[C@H]12	0.09090909090909091	0.12105263157894737	0.1564245810055866	0.15168539325842698	0.10638297872340426	0.15083798882681565
O=C(O)CN1C(=O)C(Cc2ccccc2)=Nc2ccccc21	0.2805755395683453	0.1889763779527559	0.09848484848484848	0.1	0.2807017543859649	0.09923664122137404
CCCCCCCCCCCC[C@@H](O)[C@H]1CC[C@H]([C@@H](O)CCCCCC[C@@H](O)CCCCC[C@@H](O)CC2=C[C@@H](C)OC2=O)O1	0.0958904109589041	0.08673469387755102	0.11290322580645161	0.12021857923497267	0.08900523560209424	0.1638418079096045
C[C@H](O)CCCn1cc(C(=O)Nc2cccc3ccccc23)c2ccccc21	0.3424657534246575	0.16551724137931034	0.08666666666666667	0.10273972602739725	0.312	0.1095890410958904
O=c1c(-c2ccc(O)cc2)coc2cc(O)c(O[C@@H]3O[C@@H](CO)[C@@H](O)[C@H](O)[C@@H]3O)c(O)c12	0.14689265536723164	0.14285714285714285	0.1111111111111111	0.11258278145695365	0.16326530612244897	0.1118421052631579
O=C(CCCCCc1ccccc1)c1ccccc1	0.25735294117647056	0.11627906976744186	0.08661417322834646	0.088	0.19827586206896552	0.096
CO[C@H]1C2=C(C)C(=O)O[C@]2(OC)C[C@@H]2CC[C@@H](O)[C@@H](C)[C@]21C	0.041916167664670656	0.06521739130434782	0.175	0.16806722689075632	0.05185185185185185	0.1111111111111111
O=C(CCCCCCC(=O)ON1C(=O)CCCC1=O)NCc1ccccc1	0.17073170731707318	0.10738255033557047	0.11971830985915492	0.12142857142857143	0.14285714285714285	0.12056737588652482
COc1cc(-c2cc(=O)c3c(O)cc(O[C@@H]4O[C@@H](CO)[C@@H](O)[C@@H](O)[C@H]4O[C@@H]4O[C@@H](C)[C@@H](O)[C@@H](O)[C@H]4O)cc3o2)ccc1O	0.1201923076923077	0.11351351351351352	0.12359550561797752	0.125	0.12921348314606743	0.11173184357541899
CCN(CC)CCOC(=O)Cc1ccc(OCCNC(=O)c2ccccc2)cc1	0.2375	0.13245033112582782	0.10738255033557047	0.10884353741496598	0.2028985507246377	0.1310344827586207
COc1cc(-c2oc3cc(O)cc(O)c3c(=O)c2O[C@@H]2O[C@@H](C)[C@@H](O)[C@@H](O)[C@H]2O[C@@H]2O[C@@H](CO)[C@@H](O)[C@@H](O)[C@@H]2O)ccc1O	0.11374407582938388	0.11229946524064172	0.12222222222222222	0.12359550561797752	0.12154696132596685	0.11049723756906077
O=c1c(O)c(-c2ccc(O)cc2)oc2cc(O[C@@H]3O[C@H](CO)[C@@H](O)[C@H](O)[C@@H]3O)cc(O)c12	0.14689265536723164	0.14285714285714285	0.1111111111111111	0.11258278145695365	0.16326530612244897	0.1118421052631579
NCCCCNC(=O)c1ccccc1	0.17424242424242425	0.10344827586206896	0.08928571428571429	0.09090909090909091	0.16037735849056603	0.1
COc1cc(/C=C/C(=O)O[C@@H]2[C@@H](O[C@@H]3C[C@H](OC)[C@@H](O)[C@H](O)/C3=C\C#N)O[C@@H](CO)[C@@H](O)[C@H]2O)ccc1O	0.08955223880597014	0.12280701754385964	0.1625	0.16455696202531644	0.12650602409638553	0.15625
C[C@@](O)(CO)[C@@H]1CO[C@@](C)(O)[C@@H](O)[C@@H]1O	0.04081632653061224	0.05	0.1111111111111111	0.09259259259259259	0.05217391304347826	0.11214953271028037
C=C(C(=O)O)[C@@H]1CC[C@@]2(C)CCCC(=C)[C@@]2(O)C1	0.05844155844155844	0.0625	0.08333333333333333	0.0847457627118644	0.06504065040650407	0.09322033898305085
CCCCCCCC/C=C\C/C=C\C/C=C\CCCC(=O)OC[C@@H](COC(=O)CCCCCCCCCCCCCCCCCCCCC)OC(=O)CCCCCCCCCCCCCCCCC	0.0429042904290429	0.04710144927536232	0.04428044280442804	0.048507462686567165	0.0364963503649635	0.06415094339622641
C=C1CCC[C@@]2(C)CC[C@H]3C(=C)C(=O)O[C@@H]3[C@H]12	0.03184713375796178	0.038461538461538464	0.11206896551724138	0.11403508771929824	0.04	0.05785123966942149
CSCC[C@@H](NC(=O)c1ccccc1)C(=O)O	0.21804511278195488	0.1440677966101695	0.10256410256410256	0.11403508771929824	0.1926605504587156	0.15315315315315314
C[C@@](O)(CO)[C@@H]1O[C@H](CO)[C@@H](O)[C@@H](O)[C@@H]1O	0.04	0.04878048780487805	0.11818181818181818	0.1	0.05084745762711865	0.11926605504587157
CC/C=C\C/C=C\C/C=C\C/C=C\CCCCC(=O)OC[C@H](COC(=O)CCCCCCC/C=C\C/C=C\C/C=C\CC)OC(=O)CCCCCCCCCCCC	0.04814814814814815	0.053497942386831275	0.05042016806722689	0.05531914893617021	0.04149377593360996	0.07327586206896551
O=c1cc(-c2ccc(O)c(O)c2)oc2cc(O)c([C@@H]3O[C@H](CO)[C@H](O)[C@H](O)[C@H]3O)c(O)c12	0.12222222222222222	0.12179487179487179	0.10457516339869281	0.10596026490066225	0.13333333333333333	0.10526315789473684
CCC(=O)OC1=C(C)C(=O)c2c(O)cccc2C1=O	0.1527777777777778	0.16806722689075632	0.13675213675213677	0.1391304347826087	0.17543859649122806	0.11864406779661017
O=c1c(O[C@H]2O[C@H](CO)[C@@H](O)[C@H](O)[C@@H]2O[C@@H]2OC[C@@H](O)[C@@H](O)[C@@H]2O)c(-c2ccc(O)cc2)oc2cc(O)cc(O)c12	0.12871287128712872	0.12290502793296089	0.11428571428571428	0.11560693641618497	0.13953488372093023	0.10227272727272728
COc1cc(O)c2c(=O)c3ccc(O)cc3oc2c1CC=C(C)C	0.13125	0.15789473684210525	0.11278195488721804	0.11450381679389313	0.1640625	0.09701492537313433
CC(=O)O[C@@H]1CC[C@@]2(C)[C@@H](CC[C@]3(C)[C@@H]2CC=C2[C@@H]4[C@@](C)(O)CC[C@@]4(C)CC[C@@]23C)C1(C)C	0.04081632653061224	0.059880239520958084	0.13245033112582782	0.12666666666666668	0.04878048780487805	0.1038961038961039
CC(C)C1=C2[C@H]3CC=C4[C@@H]5[C@@H](O[C@H]6OC[C@@](O)([C@@H]4O)[C@@H](O)[C@]65O)[C@@]3(C)CC[C@@]2(C)CC1	0.06951871657754011	0.0949367088607595	0.12837837837837837	0.14583333333333334	0.07692307692307693	0.12162162162162163
C1CNCC1	0.0	0.0	0.031914893617021274	0.03260869565217391	0.0	0.010526315789473684
NC(=O)CCc1ccc(Oc2ccccc2)cc1	0.21014492753623187	0.12903225806451613	0.08943089430894309	0.09090909090909091	0.23853211009174313	0.08130081300813008
CNC[C@@H](O)c1ccccc1	0.15873015873015872	0.11214953271028037	0.0660377358490566	0.07766990291262135	0.17525773195876287	0.08737864077669903
COc1cc(-c2oc3cc(O)cc(O)c3c(=O)c2O[C@H]2O[C@H](CO[C@@H]3O[C@@H](C)[C@@H](O)[C@@H](O)[C@@H]3O)[C@@H](O)[C@@H](O)[C@@H]2O)ccc1O	0.11374407582938388	0.11229946524064172	0.12222222222222222	0.12359550561797752	0.12154696132596685	0.11049723756906077
CCCCCCCCCCCCCCCCCC(=O)OC[C@H](CO[P@](=O)(O)OCC[N+](C)(C)C)O/C=C/c1ccccc1	0.12322274881516587	0.11702127659574468	0.0967741935483871	0.10382513661202186	0.13259668508287292	0.1092896174863388
O=c1cc(-c2ccc(O)cc2)oc2cc(O)c([C@@H]3O[C@H](CO)[C@@H](O)[C@H](O)[C@H]3O[C@H]3OC[C@@H](O)[C@@H](O)[C@@H]3O)c(O)c12	0.1306532663316583	0.125	0.11627906976744186	0.11764705882352941	0.14201183431952663	0.10404624277456648
CCCCCCCC/C=C\CCCCCCCC(=O)OC[C@@H](COC(=O)CCCCCCCCCCCCCCCCCCC)OC(=O)CCCCCCCCCCCCCCCCCCCCCCC	0.042071197411003236	0.04609929078014184	0.04332129963898917	0.04744525547445255	0.03571428571428571	0.06273062730627306
NC[C@H]1O[C@H](Oc2ccc3c(c2)OCO3)[C@H](O)[C@H](N)[C@@H]1O	0.06748466257668712	0.08088235294117647	0.128	0.13008130081300814	0.08396946564885496	0.12
O=C(O)COc1cc(Cl)ccc1Cl	0.1111111111111111	0.1388888888888889	0.10377358490566038	0.10576923076923077	0.14563106796116504	0.11538461538461539
OC[C@@H]1O[C@H](O[C@@H]2[C@@H](O)[C@@H](O)[C@@H](O)O[C@@H]2CO)[C@@H](O)[C@@H](O)[C@@H]1O	0.029239766081871343	0.034722222222222224	0.1	0.1015625	0.03597122302158273	0.10077519379844961
Cc1ccc2c(c1)C(=O)c1ccccc1C2=O	0.18115942028985507	0.14285714285714285	0.0743801652892562	0.07563025210084033	0.21296296296296297	0.05737704918032787
CCCCC/C=C\C/C=C\C/C=C\C/C=C\CCCCCC(=O)OC[C@@H](COC(=O)CCCCCCCCC/C=C\CCCCCC)OC(=O)CCCCCCCCCCCCCC	0.04513888888888889	0.04980842911877394	0.046875	0.05138339920948617	0.03861003861003861	0.068
C#CCCCCCCCCCCCCCCCCCCC(=O)O	0.05847953216374269	0.0547945205479452	0.04964539007092199	0.050359712230215826	0.05673758865248227	0.08088235294117647
C[C@@]12CC[C@H]3[C@@H](CCC4=CC(=O)CC[C@@]43C)[C@H]1CC[C@@H]2O	0.041916167664670656	0.05	0.128	0.13008130081300814	0.05185185185185185	0.09375
COc1cc(/C=C/C(=O)OC/C=C/c2ccc(O)c(OC)c2)cc(OC)c1OC	0.12	0.16551724137931034	0.10135135135135136	0.10273972602739725	0.16312056737588654	0.087248322147651
CC(C)C[C@@H](NC(=O)[C@H](N)Cc1c[nH]c2ccccc12)C(=O)O	0.22758620689655173	0.1984126984126984	0.10687022900763359	0.12598425196850394	0.26956521739130435	0.17073170731707318
CCOC(=O)/C=C(c1ccccc1)c1ccccc1	0.25	0.12598425196850394	0.096	0.0975609756097561	0.21052631578947367	0.0967741935483871
Nc1nc(N)c2ncn([C@@H]3O[C@H](CO)[C@H](O)[C@H]3O)c2n1	0.0625	0.1	0.0873015873015873	0.08870967741935484	0.078125	0.088
CC(=O)OC[C@]12[C@H](OC(C)=O)CC[C@@H]1C2(C)C	0.059602649006622516	0.07258064516129033	0.13392857142857142	0.13636363636363635	0.04918032786885246	0.13513513513513514
CC(C)CCO[C@H]1O[C@@H](CO)[C@@H](O)[C@@H](O)[C@@H]1O	0.08108108108108109	0.08130081300813008	0.12389380530973451	0.14678899082568808	0.0847457627118644	0.17757009345794392
C=CC[S@](=O)C[C@H](NC[C@]1(O)O[C@H](CO)[C@@H](O)[C@H]1O)C(=O)O	0.0880503144654088	0.08955223880597014	0.10236220472440945	0.11290322580645161	0.08461538461538462	0.1487603305785124
CN[C@@H](C)Cc1ccc2occc2c1	0.12318840579710146	0.13274336283185842	0.07964601769911504	0.10091743119266056	0.14953271028037382	0.08035714285714286
CC1(C)CCC[C@](C)([C@@H]2CC[C@]3(C)[C@@H]2[C@H](O)C[C@@H]2[C@]4(C)CC[C@H](O)C(C)(C)[C@@H]4[C@H](O)C[C@@]23C)O1	0.024875621890547265	0.040697674418604654	0.12337662337662338	0.11764705882352941	0.029585798816568046	0.08860759493670886
C/C=C(/C)C(=O)O[C@H]1C2=C(C)C(=O)O[C@]2(O)C[C@@H]2CCC(=O)[C@@H](C)[C@@]21C	0.06976744186046512	0.1056338028169014	0.1796875	0.1732283464566929	0.07801418439716312	0.12781954887218044
Nc1nc(N)c(N)nc1N	0.029197080291970802	0.07547169811320754	0.018867924528301886	0.019230769230769232	0.0380952380952381	0.009433962264150943
C/C=C(\C)C(=O)OC(C)(C)[C@@H]1Oc2ccc3ccc(=O)oc3c2[C@H]1OC(=O)[C@@H](C)CC	0.13714285714285715	0.1780821917808219	0.18571428571428572	0.22388059701492538	0.15172413793103448	0.1956521739130435
CCCC[C@H](N)C(=O)NO	0.08461538461538462	0.07547169811320754	0.09090909090909091	0.10416666666666667	0.07920792079207921	0.11458333333333333
O=C(/C=C/c1ccc(O)cc1)NCCc1c[nH]c2ccc(O[C@H]3O[C@@H](CO)[C@@H](O)[C@H](O)[C@@H]3O)cc12	0.16304347826086957	0.15432098765432098	0.12422360248447205	0.12578616352201258	0.21333333333333335	0.1320754716981132
CCCC[C@H]1CCC(=O)O1	0.043795620437956206	0.04504504504504504	0.1827956989247312	0.18681318681318682	0.04716981132075472	0.10101010101010101
COc1ccc2c(c1)OC[C@@H]1c3ccc(O)c(OC)c3OC[C@H]21	0.11728395061728394	0.12408759124087591	0.1044776119402985	0.10606060606060606	0.13740458015267176	0.08088235294117647
Oc1cc(O)c2c(c1)O[C@H](c1ccc(O)c(O)c1)[C@H](O)[C@H]2c1c(O)cc(O)c2c1O[C@H](c1ccc(O)c(O)c1)[C@@H](O)C2	0.11594202898550725	0.09090909090909091	0.08791208791208792	0.08888888888888889	0.11797752808988764	0.08241758241758242
CC1(C)C[C@H]2C3=CC[C@@H]4[C@@]5(C)CC[C@@H](O)[C@@](C)(C=O)[C@@H]5CC[C@@]4(C)[C@@]3(C)C[C@@H](O)[C@@]2(CO)[C@@H](O)[C@@H]1O	0.04455445544554455	0.06976744186046512	0.1337579617834395	0.1282051282051282	0.05917159763313609	0.11320754716981132
COc1cc(O)c2c(=O)c(O[C@H]3OC[C@@H](O)[C@@H](O)[C@@H]3O)c(-c3ccc(O)c(OC)c3)oc2c1O	0.11827956989247312	0.12422360248447205	0.11464968152866242	0.11612903225806452	0.1282051282051282	0.11538461538461539
C=C(C)[C@@H]1CC[C@@]2(C)CC[C@@]3(C)[C@@H](CC[C@@H]4[C@@]5(C)CC[C@@H](O)C(C)(C)[C@@H]5CC[C@@]43C)[C@@H]12	0.020512820512820513	0.03614457831325301	0.11409395973154363	0.10810810810810811	0.024539877300613498	0.0784313725490196
CCCC/C=C\C/C=C\CCCCCCCCCC(=O)OC[C@H](COC(=O)CCC/C=C\C/C=C\C/C=C\CCCCCCCC)OC(=O)CCCCCCCCC/C=C\C	0.04659498207885305	0.051587301587301584	0.048582995951417005	0.05327868852459016	0.04	0.07053941908713693
O=C(O)[C@H]1Cc2c([nH]c3ccccc23)[C@H](c2ccc(Cl)cc2)N1	0.19078947368421054	0.14074074074074075	0.0962962962962963	0.09774436090225563	0.2627118644067797	0.08888888888888889
C[C@H]1C[C@@H]2OC(=O)[C@H](O)[C@@H]2C(=O)[C@@H]2C=C(C)[C@@H](O)[C@@H]12	0.0641025641025641	0.07751937984496124	0.22018348623853212	0.22429906542056074	0.072	0.168141592920354
Cc1ccc(C)c2c1C(=O)C(=O)O2	0.1111111111111111	0.12844036697247707	0.09345794392523364	0.09523809523809523	0.1346153846153846	0.06422018348623854
Cc1ccc(NC(=O)c2ccccc2C(=O)O)cc1	0.2824427480916031	0.1557377049180328	0.08870967741935484	0.09016393442622951	0.25925925925925924	0.10743801652892562
O=C(CCCCCCc1ccccc1)NC(=O)CCCCCNCCc1ccccc1	0.23353293413173654	0.09815950920245399	0.07453416149068323	0.07547169811320754	0.152317880794702	0.09554140127388536
COc1ccc(C(=O)Nc2ccccc2OC)cc1	0.2158273381294964	0.136	0.088	0.08943089430894309	0.24545454545454545	0.08
CCCCC/C=C\C/C=C\C/C=C\C/C=C\CCCC(=O)OC[C@@H](COC(=O)CCCCCCC/C=C\CCCCCCCC)OC(=O)CCCCCCCCCCCCCCC	0.0456140350877193	0.050387596899224806	0.04743083003952569	0.052	0.0390625	0.06882591093117409
ClP(Cl)OCCCl	0.015267175572519083	0.019230769230769232	0.030927835051546393	0.031578947368421054	0.020202020202020204	0.03125
CCc1ccccc1C(=O)NCCc1ccc(O)cc1	0.22857142857142856	0.15079365079365079	0.112	0.11382113821138211	0.26126126126126126	0.104
CC[C@H](C)C(=O)O[C@@H]1O[C@H](CO)[C@@H](O)[C@H](O)[C@H]1O	0.08	0.0975609756097561	0.16216216216216217	0.25742574257425743	0.1016949152542373	0.28
COc1ccc(-c2cc(=O)c3c(O)cc(O[C@@H]4O[C@@H](CO)[C@@H](O)[C@@H](O)[C@@H]4O[C@H]4O[C@@H](C)[C@@H](O)[C@@H](O)[C@@H]4O)cc3o2)cc1O	0.1201923076923077	0.11351351351351352	0.12359550561797752	0.125	0.12921348314606743	0.11173184357541899
O=C(O)CNC(=O)CCc1ccccc1	0.2076923076923077	0.14035087719298245	0.10714285714285714	0.10909090909090909	0.19047619047619047	0.14953271028037382
O=C(c1ccc(F)cc1)c1ccc(F)cc1	0.22137404580152673	0.1875	0.06722689075630252	0.06837606837606838	0.26732673267326734	0.058823529411764705
CCN(CC)CCOc1ccccc1C(N)=O	0.14893617021276595	0.13445378151260504	0.13157894736842105	0.13392857142857142	0.17117117117117117	0.13274336283185842
COc1ccc(CCNC(=O)CCCCNC(=O)c2ccc(OC)c(OC)c2)cc1OC	0.17142857142857143	0.15584415584415584	0.10967741935483871	0.1111111111111111	0.15333333333333332	0.125
Cc1ccc(C(=O)OC[C@@H]2O[C@@H](n3cnc4c(=O)[nH]cnc43)[C@@H](O)[C@@H]2O)cc1	0.1411764705882353	0.1597222222222222	0.14184397163120568	0.14388489208633093	0.16546762589928057	0.1267605633802817
COc1ccc(CNC(=O)c2ccccc2)cc1	0.22794117647058823	0.12903225806451613	0.08943089430894309	0.09090909090909091	0.23853211009174313	0.08130081300813008
Cc1c(O)ccc2c1C(=O)C[C@H](c1ccc(O)cc1)O2	0.16326530612244897	0.14285714285714285	0.11290322580645161	0.11475409836065574	0.19827586206896552	0.07874015748031496
CO[C@@H]1CC[C@]2(C)[C@@H]3CC[C@@]4(C)[C@@H]5CC(C)(C)CC[C@]5(C)CC[C@@]4(C)C3=CC[C@@H]2C1(C)C	0.020202020202020204	0.03550295857988166	0.09740259740259741	0.0915032679738562	0.024096385542168676	0.07006369426751592
CC1(C)CC[C@@]2(C(=O)O)CC[C@]3(C)C(=CC[C@@H]4[C@@]5(C)CC[C@@H](O)[C@@](C)(CO)[C@@H]5CC[C@]43C)[C@@H]2C1	0.06153846153846154	0.08433734939759036	0.12987012987012986	0.12418300653594772	0.0736196319018405	0.12337662337662338
C=C(C)[C@H]1CC[C@@]2(CO)CC[C@@]3(C)[C@@H](CC[C@H]4[C@]3(C)CC[C@H]3C(C)(C)[C@@H](O)[C@H](O)C[C@@]34C)[C@H]12	0.03553299492385787	0.05357142857142857	0.125	0.11920529801324503	0.04242424242424243	0.0967741935483871
O=c1c(-c2ccc(O)c(O)c2)coc2cc(O)ccc12	0.17123287671232876	0.16129032258064516	0.06976744186046512	0.07086614173228346	0.20869565217391303	0.06201550387596899
C=C[C@@]1(C)CC(=O)[C@@]2(O)[C@](C)(O1)[C@@H](OC(C)=O)[C@@H](OC(C)=O)[C@@H]2C(C)(C)OC(C)=O	0.054945054945054944	0.0784313725490196	0.16058394160583941	0.12949640287769784	0.05263157894736842	0.12056737588652482
O=S(=O)(O)O/N=C(\Cc1ccccc1)S[C@@H]1O[C@@H](CO)[C@@H](O)[C@H](O)[C@@H]1O	0.13414634146341464	0.1276595744680851	0.13333333333333333	0.13533834586466165	0.14074074074074075	0.15151515151515152
N[C@H](C(=O)O)c1ccc(OCc2ccccc2)cc1	0.2246376811594203	0.14516129032258066	0.088	0.09836065573770492	0.25688073394495414	0.0975609756097561
COOC(=O)c1ccccc1	0.140625	0.10185185185185185	0.08653846153846154	0.08823529411764706	0.16326530612244897	0.08737864077669903
CCCCCC/C=C\CCCCCCCC(=O)OC[C@@H](COC(=O)CCCCCCCCCCCCCCCCCCCCC)OC(=O)CCCCCCCCCCC/C=C\CCCCCCCC	0.0429042904290429	0.04710144927536232	0.04428044280442804	0.048507462686567165	0.0364963503649635	0.06415094339622641
COc1ccc(C(=O)c2ccccc2OC)cc1	0.19424460431654678	0.13934426229508196	0.09016393442622951	0.09166666666666666	0.2523364485981308	0.08196721311475409
COCCCCOC(=O)C1CCCCCC1	0.05228758169934641	0.046875	0.10344827586206896	0.10526315789473684	0.04878048780487805	0.09482758620689655
CCOC(=O)c1cc(C(=O)OCC)cc(O)c1	0.11805555555555555	0.12605042016806722	0.14285714285714285	0.14545454545454545	0.12173913043478261	0.15454545454545454
NC(N)=NCCC[C@@H](N)C(=O)O	0.08148148148148149	0.07207207207207207	0.0660377358490566	0.07766990291262135	0.07547169811320754	0.10891089108910891
COc1cccc([C@@H]2C(=O)NC2=O)c1	0.1	0.11403508771929824	0.1	0.10185185185185185	0.11926605504587157	0.08108108108108109
COC(=O)C1=CO[C@@H](O[C@@H]2O[C@@H](CO)[C@@H](O)[C@@H](O)[C@@H]2O)/C(C)=C/[C@H]1OC(=O)c1ccc(O)c(O)c1	0.12903225806451613	0.12962962962962962	0.16447368421052633	0.16666666666666666	0.1337579617834395	0.17333333333333334
Oc1ccc(-c2ccc(-c3cccc(O)c3)cc2)cc1	0.2446043165467626	0.14960629921259844	0.04477611940298507	0.045454545454545456	0.22608695652173913	0.045112781954887216
COc1cc(O)c(C(=O)/C=C/c2ccc(O)cc2)c(O)c1	0.1610738255033557	0.19672131147540983	0.08527131782945736	0.08661417322834646	0.22608695652173913	0.09448818897637795
COc1ccc(-c2oc3cc(O)cc(O)c3c(=O)c2O[C@@H]2O[C@H](C)[C@@H](O)[C@@H](O)[C@@H]2O)cc1	0.1534090909090909	0.1503267973856209	0.12582781456953643	0.12751677852348994	0.17123287671232876	0.12666666666666668
CCCCn1c(=O)c2sc(N3CCN(C(=O)CCCC)CC3)nc2n(Cc2ccccc2)c1=O	0.17777777777777778	0.1419753086419753	0.11875	0.12025316455696203	0.16129032258064516	0.10559006211180125
C[C@H](O)[C@@H]1O[C@@H](Oc2cc(O)c3c(=O)c(O[C@@H]4O[C@@H](CO)[C@@H](O)[C@@H]4O)c(-c4ccc(O)cc4)oc3c2)[C@@H](O)[C@@H]1O	0.15384615384615385	0.1511627906976744	0.11627906976744186	0.13095238095238096	0.1696969696969697	0.12352941176470589
C[C@@H](NC(=O)OC(C)(C)C)C(=O)NC(=O)O	0.09154929577464789	0.11304347826086956	0.11926605504587157	0.1111111111111111	0.07894736842105263	0.1308411214953271
O=C(O)c1ccc(Oc2ccccc2F)cc1	0.21641791044776118	0.1623931623931624	0.08333333333333333	0.0847457627118644	0.28431372549019607	0.08403361344537816
Nc1nc(O)c2nc(Nc3ccc(F)cc3)ccc2n1	0.19444444444444445	0.20833333333333334	0.045112781954887216	0.04580152671755725	0.21739130434782608	0.03759398496240601
O=P(O)(O)OC[C@H]1O[C@H](O)[C@@H](O)[C@@H]1O	0.03424657534246575	0.04201680672268908	0.09259259259259259	0.09433962264150944	0.043859649122807015	0.11428571428571428
O=CC[C@H](O)CCc1ccccc1	0.17829457364341086	0.13636363636363635	0.08181818181818182	0.09345794392523364	0.2	0.12380952380952381
COc1cc2c(cc1OC)-c1c(OC)c(OC)c(CC=C(C)C)c(O)c1CC2	0.09090909090909091	0.10738255033557047	0.10416666666666667	0.0979020979020979	0.10344827586206896	0.07482993197278912
CCC(=O)OC1=C(O)C(=O)c2cc(F)c(F)cc2O1	0.12162162162162163	0.13934426229508196	0.1271186440677966	0.12931034482758622	0.1452991452991453	0.1
CC(=O)O[C@@H]1CC[C@@]2(C)[C@@H](CC[C@@]3(C)[C@@H]2CC=C2[C@@H]4[C@@](C)(O)CC[C@@]4(C)CC[C@]23C)C1(C)C	0.04081632653061224	0.059880239520958084	0.13245033112582782	0.12666666666666668	0.04878048780487805	0.1038961038961039
CC(=O)O[C@@H]1CC[C@]2(C)[C@H](CC[C@]3(C)[C@@H]2CC=C2[C@@H]4[C@@](C)(O)CC[C@@]4(C)CC[C@@]23C)C1(C)C	0.04081632653061224	0.059880239520958084	0.13245033112582782	0.12666666666666668	0.04878048780487805	0.1038961038961039
O=C(COc1ccccc1)c1c(O)cccc1O[C@@H]1O[C@@H](CO)[C@@H](O)[C@H](O)[C@@H]1O	0.1951219512195122	0.1342281879194631	0.13194444444444445	0.13380281690140844	0.20588235294117646	0.14084507042253522
O=C1O[C@@H]2CO[C@@H](O)[C@@H](O)[C@H]2OC(=O)c2cc(O)c(O)c(O)c2-c2c1cc(O)c(O)c2O	0.08648648648648649	0.08074534161490683	0.10526315789473684	0.10666666666666667	0.08333333333333333	0.09868421052631579
CC[C@@H](C)[C@H]1NC(=O)[C@H](Cc2ccccc2)NC(=O)[C@@H](Cc2ccccc2)NC(=O)[C@H](CC(C)C)NC(=O)[C@H]2CCCN2C1=O	0.2358974358974359	0.1443850267379679	0.13043478260869565	0.15083798882681565	0.1807909604519774	0.13114754098360656
CCCCC/C=C\C/C=C\C/C=C\CCCCCCC(=O)OC[C@H](COC(=O)CCCCCCC/C=C\CCCCCC)OC(=O)CCCCCCCCCCC/C=C\C/C=C	0.04609929078014184	0.046875	0.043824701195219126	0.04838709677419355	0.039525691699604744	0.0653061224489796
C[N+]1(C)CCC[C@@H]1COC(=O)[C@@](O)(c1ccccc1)C1CCCCC1	0.12727272727272726	0.09655172413793103	0.1417910447761194	0.12686567164179105	0.14074074074074075	0.10948905109489052
COc1cccc(-c2oc3cc(O[C@@H]4O[C@H](CO)[C@@H](O)[C@@H](O)[C@@H]4O)cc(O)c3c(=O)c2O)c1	0.13812154696132597	0.11875	0.11612903225806452	0.11764705882352941	0.14473684210526316	0.11688311688311688
Cn1cnc(CN2CCN(C(=O)c3ccc(F)cc3)CC2)n1	0.15584415584415584	0.1889763779527559	0.09848484848484848	0.1	0.19672131147540983	0.07462686567164178
COc1cc2c(cc1OC)C(C(=O)OC)=C(C)N(CCc1ccc(OC)cc1)C2=O	0.17857142857142858	0.16326530612244897	0.12244897959183673	0.11643835616438356	0.1773049645390071	0.09333333333333334
CCCCCCCC/C=C\CCCCCCCC(=O)OC[C@H](COC(=O)CCCCCCCCCCCCCCCCCCCCC)OC(=O)CCCCCCCCCCCCCCC	0.044673539518900345	0.04924242424242424	0.04633204633204633	0.05078125	0.03816793893129771	0.06719367588932806
CC(C)C[C@H](N)C(=O)N[C@@H](CCCCNC(=N)N)C(=O)O	0.14864864864864866	0.12598425196850394	0.07874015748031496	0.0975609756097561	0.12195121951219512	0.1826086956521739
C=C1CC[C@@]2(C(=O)O)CC[C@]3(C)C(=CC[C@@H]4[C@@]5(C)CC[C@@H](O)C(C)(C)[C@@H]5CC[C@]43C)[C@H]2[C@H]1C	0.05699481865284974	0.07926829268292683	0.1476510067114094	0.14189189189189189	0.06832298136645963	0.12582781456953643
CCCCC/C=C\C/C=C\C/C=C\C/C=C\CCCCCC(=O)OC[C@H](COC(=O)CCCCCCCCCCCCCCCCCCC)OC(=O)CCCCCCCCC/C=C\C	0.04513888888888889	0.04980842911877394	0.046875	0.05138339920948617	0.03861003861003861	0.068
C[C@]12CC[C@@H]3c4ccc(O)c(c4CC[C@H]3O)C[C@@H]1CC[C@@H]2O	0.07272727272727272	0.08695652173913043	0.11627906976744186	0.11811023622047244	0.09022556390977443	0.1
CCCC/C=C\C/C=C\CCCCCCCCCC(=O)OC[C@@H](COC(=O)CCCCCCC/C=C\C/C=C\CCCCCC)OC(=O)CCCCCCCCCCCCCCCCC	0.044673539518900345	0.04924242424242424	0.04633204633204633	0.05078125	0.03816793893129771	0.06719367588932806
Cc1ccc2c(c1)OC(=O)N2	0.08148148148148149	0.10185185185185185	0.08653846153846154	0.08823529411764706	0.10679611650485436	0.05660377358490566
CCC/C=C\C/C=C\CCCCCCC(=O)OC[C@H](CO[P@@](=O)(O)O[C@H]1[C@@H](O)[C@@H](O)[C@@H](OP(=O)(O)O)[C@@H](OP(=O)(O)O)[C@@H]1O)OC(=O)CCCC	0.06751054852320675	0.07109004739336493	0.0945273631840796	0.10101010101010101	0.0625	0.13471502590673576
CC1=NC(=Nc2cccc(C)c2)S1	0.09420289855072464	0.11711711711711711	0.06306306306306306	0.06422018348623854	0.12264150943396226	0.05405405405405406
Nc1ncnc2c1ncn2[C@@H]1O[C@@H](CO)[C@@H](O)[C@@H]1O	0.06329113924050633	0.08461538461538462	0.0975609756097561	0.09917355371900827	0.07936507936507936	0.09836065573770492
CC1=C(C)C(=O)O[C@H]1CCCCCCCC(=O)O	0.10810810810810811	0.11382113821138211	0.14912280701754385	0.15178571428571427	0.1092436974789916	0.1504424778761062
Nc1ncnc2c1ncn2[C@@H]1O[C@H](CO)[C@@H](O)[C@H]1O	0.06329113924050633	0.08461538461538462	0.0975609756097561	0.09917355371900827	0.07936507936507936	0.09836065573770492
C/C=C/C(=O)O[C@H]1CC(=O)O[C@H]2C[C@H]3CCC[C@H]4C[C@@H](O)CC[C@]4(C)[C@H]3CC[C@@]21C	0.041884816753926704	0.06832298136645963	0.22058823529411764	0.22388059701492538	0.056962025316455694	0.13013698630136986
N#C[C@H](O[C@H]1O[C@@H](CO)[C@@H](O)[C@@H](O)[C@H]1O)c1ccccc1	0.12337662337662338	0.08955223880597014	0.1111111111111111	0.12195121951219512	0.13709677419354838	0.13934426229508196
COc1cc2c(cc1O)-c1c(O)c(OC)cc3c1[C@H](C2)[N+](C)(C)CC3	0.09523809523809523	0.1056338028169014	0.11851851851851852	0.12030075187969924	0.10144927536231885	0.08695652173913043
NCc1ccccc1	0.12195121951219512	0.07766990291262135	0.05	0.05102040816326531	0.13978494623655913	0.050505050505050504
COc1ccc(-c2oc3cc(OC)c(O)c(OC)c3c(=O)c2OC)cc1OC	0.11627906976744186	0.13793103448275862	0.10416666666666667	0.0979020979020979	0.1267605633802817	0.06756756756756757
CC/C=C\C/C=C\C/C=C\CCCCCCCC(=O)OC[C@@H](COC(=O)CCC/C=C\C/C=C\C/C=C\CCCCCCCC)OC(=O)CCCCCCC/C=C\C	0.04814814814814815	0.053497942386831275	0.05042016806722689	0.05531914893617021	0.04149377593360996	0.07327586206896551
O=C1NC(=O)[C@H]2[C@@H]1[C@H]1C=CC[C@H]2C1	0.0410958904109589	0.05042016806722689	0.1553398058252427	0.15841584158415842	0.043478260869565216	0.12380952380952381
C[C@@H]1O[C@H](Oc2c(-c3ccc(O)cc3)oc3cc(O[C@@H]4O[C@H](C(=O)O)[C@@H](O)[C@@H](O)[C@@H]4O)cc(O)c3c2=O)[C@@H](O)[C@@H](O)[C@@H]1O	0.1485148514851485	0.1452513966480447	0.13068181818181818	0.13218390804597702	0.15606936416184972	0.125
CCCNC(=O)c1cc(=O)n(CC(=O)Nc2ccc(C)cc2)c2ccccc12	0.2847682119205298	0.1597222222222222	0.1103448275862069	0.11188811188811189	0.2857142857142857	0.1111111111111111
OC[C@@H](O)[C@H](O)[C@H](O)CO	0.07692307692307693	0.0970873786407767	0.028846153846153848	0.039603960396039604	0.10204081632653061	0.11578947368421053
COc1nc(N)nc(N)n1	0.028985507246376812	0.07476635514018691	0.0380952380952381	0.038834951456310676	0.03773584905660377	0.02857142857142857
CC1=CC(=O)CC(C)(C)[C@]1(O)/C=C/C(C)=C/CO[C@@H]1O[C@@H](CO)[C@@H](O)[C@@H](O)[C@@H]1O	0.06666666666666667	0.10738255033557047	0.16058394160583941	0.16296296296296298	0.0958904109589041	0.15328467153284672
Cc1ccc(C2=NCCN2)cc1	0.1111111111111111	0.14953271028037382	0.07339449541284404	0.07476635514018691	0.14563106796116504	0.05454545454545454
C[C@H](C[P@](=O)(O)OCCN)OC(=O)CC(C)(C)C	0.08783783783783784	0.10743801652892562	0.14285714285714285	0.13513513513513514	0.08403361344537816	0.13392857142857142
O=C1c2c(O)cc(O[C@H]3O[C@@H](CO)[C@@H](O)[C@@H](O)[C@H]3O)cc2O[C@@H](c2ccc(O)cc2)[C@H]1O[C@@H]1O[C@H](CO)[C@@H](O)[C@H](O)[C@@H]1O	0.11483253588516747	0.10752688172043011	0.11731843575418995	0.11864406779661017	0.12921348314606743	0.09944751381215469
COc1cc2c(cc1OC)-c1cc(O)c(OC)c(CC=C(C)C)c1CC2	0.0935672514619883	0.11888111888111888	0.11594202898550725	0.10948905109489052	0.10714285714285714	0.0851063829787234
Cc1ccccc1C(=O)Oc1cc(C#N)ccc1C	0.17482517482517482	0.14634146341463414	0.08870967741935484	0.09016393442622951	0.22522522522522523	0.08064516129032258
CC(=O)O[C@H]1CC[C@@]2(C)[C@@H](CC[C@]3(C)[C@@H]2CC[C@@H]2[C@@H]4[C@H](C)C(C)=CC[C@@]4(C)CC[C@@]23C)[C@]1(C)C(=O)O	0.06	0.06936416184971098	0.15483870967741936	0.14935064935064934	0.05263157894736842	0.14102564102564102
CC(C)C[C@H](NC(=O)[C@H](Cc1ccccc1)NC(=O)CNC(=O)[C@H](CO)NC(=O)[C@H](N)Cc1ccc(O)cc1)C(=O)NCCc1ccccc1	0.3010204081632653	0.1457286432160804	0.07246376811594203	0.08374384236453201	0.1989247311827957	0.1218274111675127
CC(=O)O[C@H]1CC[C@]2(C)[C@@H](CC[C@]3(C)[C@@H]2CC=C2[C@@H]4[C@@](C)(O)CC[C@@]4(C)CC[C@@]23C)C1(C)C	0.04081632653061224	0.059880239520958084	0.13245033112582782	0.12666666666666668	0.04878048780487805	0.1038961038961039
C=CC[C@H]1CN(C)CC[C@]1(OC(=O)CC)c1ccccc1	0.14473684210526316	0.11363636363636363	0.13709677419354838	0.13934426229508196	0.17355371900826447	0.12
CCC/C=C/C(=O)Nc1cccc(C)c1	0.145985401459854	0.1504424778761062	0.11711711711711711	0.11926605504587157	0.16822429906542055	0.10810810810810811
O=S(=O)(O)O/N=C(\CCc1ccccc1)S[C@@H]1O[C@@H](CO)[C@@H](O)[C@H](O)[C@@H]1O	0.13855421686746988	0.125	0.1386861313868613	0.14074074074074075	0.13768115942028986	0.15671641791044777
CC[C@@H](C)[C@H](NC(=O)[C@H](CCc1ccc(OC)cc1)NC(=O)[C@@H](NC(=O)Cc1ccccc1)NC(=O)[C@H](N)CCCCN)C(=O)NC(N)=O	0.20192307692307693	0.12626262626262627	0.085	0.10256410256410256	0.17204301075268819	0.1368421052631579
CC(C)(C)OC(=O)N1CCCC[C@H]1C(=O)O	0.07534246575342465	0.0743801652892562	0.14814814814814814	0.11926605504587157	0.06837606837606838	0.12844036697247707
Cc1c(CCO[C@H]2O[C@@H](CO)[C@@H](O)[C@@H](O)[C@@H]2O)c(CO)cc2c1C(=O)CC2	0.09883720930232558	0.0945945945945946	0.14705882352941177	0.14925373134328357	0.1056338028169014	0.14814814814814814
O=c1[nH]c2ccccc2n1C1CCNCC1	0.10204081632653061	0.08	0.09322033898305085	0.09482758620689655	0.1504424778761062	0.05785123966942149
C=CC[C@@]1(O)C(=O)NC(C)=C1C(=O)O	0.08633093525179857	0.11711711711711711	0.09259259259259259	0.09433962264150944	0.11214953271028037	0.09345794392523364
CC(C)(C)OC(=O)NCCOCCOCCOCCOCCOCCOCCOCCOCCCOCCNC(=O)OCCCOCCOCCOCCOCCCOCC1COCCOCCOCOCCOCCCC1	0.03927492447129909	0.02922077922077922	0.06506849315068493	0.05460750853242321	0.022950819672131147	0.05802047781569966
O=C1c2ccccc2-c2ccc(O)cc21	0.17037037037037037	0.1391304347826087	0.06837606837606838	0.06956521739130435	0.22330097087378642	0.05084745762711865
O=S(=O)(O)O/N=C(\CCCCSS)S[C@H]1O[C@@H](CO)[C@@H](O)[C@H](O)[C@@H]1O	0.05813953488372093	0.0763888888888889	0.11194029850746269	0.11363636363636363	0.04895104895104895	0.14728682170542637
CC1=CC(=O)[C@H](O)[C@@]2(C)[C@H]1C[C@H]1OC(=O)[C@@H](O[C@@H]3O[C@@H](CO)[C@@H](O)[C@@H](O)[C@@H]3O)[C@H]3[C@@H](C)[C@H](O)[C@]4(O)OC[C@]13[C@@H]42	0.057692307692307696	0.07222222222222222	0.16149068322981366	0.16352201257861634	0.062146892655367235	0.13414634146341464
CCCCCCCCCCCCCCCCCCCCCCCCCC(=O)OC[C@H](O)COC(=O)CCCCCCC/C=C\CCCCCCCC	0.064	0.06222222222222222	0.05429864253393665	0.05963302752293578	0.058823529411764705	0.0892018779342723
CC/C=C\C/C=C\C/C=C\C/C=C\C/C=C\CCCC(=O)OC[C@H](COC(=O)CCCC/C=C\C/C=C\C/C=C\CCCCC)OC(=O)CCCCCCC	0.04980842911877394	0.05555555555555555	0.05240174672489083	0.05752212389380531	0.04310344827586207	0.07623318385650224
CSc1ccc(C(=O)Nc2ccc(F)cc2)cc1	0.27692307692307694	0.18803418803418803	0.07258064516129033	0.07377049180327869	0.2641509433962264	0.06451612903225806
O=S(=O)(O)O/N=C(\CCc1ccc(O)cc1)S[C@@H]1O[C@@H](CO)[C@@H](O)[C@H](O)[C@@H]1O	0.11046511627906977	0.14685314685314685	0.14492753623188406	0.14705882352941177	0.11971830985915492	0.15441176470588236
COc1ccc(C(=O)Nc2ccc(C)cc2)cc1	0.22962962962962963	0.13934426229508196	0.09016393442622951	0.09166666666666666	0.2072072072072072	0.08196721311475409
CC/C=C\C/C=C\C/C=C\C/C=C\C/C=C\CCCC(=O)OC[C@H](COC(=O)CCCCC/C=C\C/C=C\C/C=C\C/C=C\CCCCC)OC(=O)	0.05138339920948617	0.05286343612334802	0.04954954954954955	0.0547945205479452	0.044642857142857144	0.07407407407407407
CSc1ccccc1O	0.1111111111111111	0.0970873786407767	0.07	0.07142857142857142	0.14893617021276595	0.06
C[C@@]12C[C@@H](c3ccc(O)cc3O1)[C@@]13O[C@]1(c1ccc(O)cc1O)Oc1cc(-c4cc5ccc(O)cc5o4)cc(O)c1[C@@H]3C2=O	0.15384615384615385	0.10362694300518134	0.06701030927835051	0.06770833333333333	0.14285714285714285	0.06735751295336788
CC(C)(O)CCc1c(O)ccc(C(=O)O)c1	0.13768115942028986	0.17117117117117117	0.14814814814814814	0.11926605504587157	0.1792452830188679	0.1388888888888889
N=C(N)NCCC[C@@H](NC(=O)CC[C@@H](N)C(=O)O)C(=O)O	0.1111111111111111	0.0916030534351145	0.06201550387596899	0.07142857142857142	0.078125	0.14285714285714285
NC(=O)CCc1ccc(Oc2ccc(F)cc2)cc1	0.2246376811594203	0.19327731092436976	0.088	0.08943089430894309	0.26851851851851855	0.08
C=C(C)[C@@H]1CC=C(C)[C@H](OC(=O)c2cccnc2)C1	0.09803921568627451	0.1015625	0.1440677966101695	0.14655172413793102	0.11475409836065574	0.13559322033898305
OC1([C@H](O)[C@@H](O)CO)[C@@H](O)[C@@H]1O	0.058823529411764705	0.07339449541284404	0.04716981132075472	0.05825242718446602	0.07692307692307693	0.12244897959183673
COc1ccc(C(=O)O)cc1	0.12403100775193798	0.1568627450980392	0.10891089108910891	0.1111111111111111	0.16494845360824742	0.11
CC/C=C\C/C=C\C/C=C\CCCCCCCC(=O)OC[C@H](COC(=O)CCCCCCCCCCC/C=C\CCCCCCCC)OC(=O)CCCCCCC/C=C\CCCC	0.0456140350877193	0.050387596899224806	0.04743083003952569	0.052	0.0390625	0.06882591093117409
CC[C@H](C)C(=O)O[C@H]1O[C@@H](CO)[C@@H](O)[C@@H](O)[C@@H]1O	0.08	0.0975609756097561	0.16216216216216217	0.25742574257425743	0.1016949152542373	0.28
CCC[C@@H](CC(=O)c1ccccc1)N1CCCC1	0.176056338028169	0.12	0.12605042016806722	0.13793103448275862	0.18421052631578946	0.13675213675213677
COC(=O)C1=CO[C@@H](O[C@@H]2O[C@H](CO)[C@@H](O)[C@H](O)[C@H]2O)/C(CO)=C/[C@@H]1OC(=O)c1ccccc1	0.16759776536312848	0.1165644171779141	0.16556291390728478	0.16778523489932887	0.16447368421052633	0.174496644295302
CN[C@H]1CCC[C@@H]1CNC(=O)c1ccc(Cl)cc1	0.11409395973154363	0.12096774193548387	0.1271186440677966	0.12931034482758622	0.12605042016806722	0.1
N[C@@H](C[C@]1(C(=O)O)C(=O)Nc2ccccc21)C(=O)O	0.16901408450704225	0.15833333333333333	0.09917355371900827	0.11016949152542373	0.18584070796460178	0.1282051282051282
COc1ccc(COC)cc1	0.09774436090225563	0.12264150943396226	0.08653846153846154	0.08823529411764706	0.12871287128712872	0.07692307692307693
C=C1CC[C@H](O)C/C1=C/C=C1\CCC[C@@]2(C)[C@H]1CC[C@@H]2[C@H](C)/C=C/[C@H](C)CCCC(C)C	0.07936507936507936	0.11320754716981132	0.13245033112582782	0.14189189189189189	0.10256410256410256	0.11842105263157894
C=C1C(=O)O[C@H]2/C=C(\C)C[C@H]3O[C@@H]3/C=C(\C)CC[C@@H]12	0.05660377358490566	0.06818181818181818	0.16379310344827586	0.16666666666666666	0.07086614173228346	0.09836065573770492
CCCCCC/C=C\CCCCCCCC(=O)OC[C@@H](COC(=O)CCCCCCCCCCCCCCCCCCC)OC(=O)CCCCCCCCCCCCCCCCCCC	0.044673539518900345	0.04924242424242424	0.04633204633204633	0.05078125	0.03816793893129771	0.06719367588932806
O=[N+]([O-])c1ccc(O)c(Oc2ccc([N+](=O)[O-])cc2)c1	0.14093959731543623	0.12598425196850394	0.0703125	0.07142857142857142	0.1694915254237288	0.0625
C[C@@H](O)[C@@H]1O[C@@H](Oc2c(-c3ccc(O)cc3)oc3cc(O)cc(O)c3c2=O)[C@@H](O)[C@@H]1O	0.1695906432748538	0.16891891891891891	0.10596026490066225	0.12244897959183673	0.19148936170212766	0.1292517006802721
O=C(O)C[C@H](NC(=O)Cc1ccccc1)C(=O)O	0.22388059701492538	0.1810344827586207	0.09166666666666666	0.10256410256410256	0.2222222222222222	0.17117117117117117
COc1ccc(C(=O)Nc2cccc(C(=O)O)c2)cc1	0.24817518248175183	0.152	0.09523809523809523	0.0967741935483871	0.21929824561403508	0.11382113821138211
CCCCC/C=C\C/C=C\C/C=C\C/C=C\CCCCCC(=O)O[C@@H](COC(=O)CCCCCCC/C=C\CCCCCC)COC(=O)CCCCCCCCCCCCCCCC	0.04513888888888889	0.04980842911877394	0.046875	0.05138339920948617	0.03861003861003861	0.068
CN(CCc1ccc(Cl)cc1)C(=O)C(=O)C(C)C	0.16428571428571428	0.21428571428571427	0.1206896551724138	0.14285714285714285	0.18018018018018017	0.15178571428571427
Cc1ncc2c(c1O)Nc1cccc(C#N)c1C2(C)C	0.1111111111111111	0.1349206349206349	0.0703125	0.07142857142857142	0.13114754098360656	0.0625
C=CCc1ccc(O[C@@H]2O[C@@H](CO)[C@@H](O)[C@H](O)[C@@H]2O)cc1	0.0949367088607595	0.12307692307692308	0.12903225806451613	0.13114754098360656	0.128	0.13934426229508196
O=CN1CCCC[C@H]1COC(=O)c1ccc(F)cc1	0.14965986394557823	0.18333333333333332	0.12396694214876033	0.12605042016806722	0.19130434782608696	0.0975609756097561
C[C@@H](C(=O)O)c1ccc(-c2ccccc2F)cc1	0.2692307692307692	0.22123893805309736	0.08196721311475409	0.1016949152542373	0.35714285714285715	0.10084033613445378
CCOC(=O)c1ccc(OC[C@H]2CCCO2)cc1	0.10596026490066225	0.12903225806451613	0.16521739130434782	0.168141592920354	0.13445378151260504	0.11764705882352941
C[C@H](N)C(=O)NCC(=O)N1CCC[C@H]1C(=O)O	0.0958904109589041	0.09016393442622951	0.09482758620689655	0.11607142857142858	0.0847457627118644	0.125
O=c1cc(-c2ccc(O)c(O)c2)oc2cc(O)c([C@@H]3O[C@@H](CO)[C@@H](O)[C@H](O)[C@@H]3O)c(O)c12	0.12222222222222222	0.12179487179487179	0.10457516339869281	0.10596026490066225	0.13333333333333333	0.10526315789473684
OC[C@H]1O[C@H](Oc2cccc3ccccc23)[C@@H](O)[C@H](O)[C@H]1O	0.14935064935064934	0.1111111111111111	0.11627906976744186	0.11811023622047244	0.19834710743801653	0.12598425196850394
Cc1ccc(C(=O)Nc2ccccc2)cc1	0.288	0.12605042016806722	0.07563025210084033	0.07692307692307693	0.2403846153846154	0.06722689075630252
N[C@H](CCC(=O)N[C@H](CSCc1ccccc1)C(=O)O)C(=O)O	0.2108843537414966	0.14393939393939395	0.09022556390977443	0.1	0.1774193548387097	0.16129032258064516
C[C@@]1(C(=O)O)CC[C@@]2(C)CC[C@@]3(C)C(=CC[C@@H]4[C@@]5(C)CC[C@@H](O)[C@@](C)(CO)[C@@H]5CC[C@]43C)[C@H]2C1	0.06153846153846154	0.08433734939759036	0.12987012987012986	0.12418300653594772	0.0736196319018405	0.12337662337662338
CC(C)CCC[C@@H](C)[C@H]1CC[C@@]2(C)[C@@H]3CC[C@H]4[C@](C)(CO)[C@H](O)CC[C@@]45C[C@]35CC[C@]12C	0.06842105263157895	0.07317073170731707	0.1111111111111111	0.12	0.062111801242236024	0.12666666666666668
C=CCCCCCCCCCCCCCCCCCCCC(=O)O	0.05747126436781609	0.060810810810810814	0.04861111111111111	0.04929577464788732	0.06293706293706294	0.07913669064748201
COc1ccc(C(=O)Nc2ccc(C(C)C)cc2)cc1	0.25735294117647056	0.18032786885245902	0.09523809523809523	0.11475409836065574	0.23008849557522124	0.10483870967741936
C[C@@H]1C(=O)O[C@H]2C[C@@]1(C)[C@@H]1C(=O)[C@@]3(O)O[C@]14[C@@]2(C)OC(=O)[C@@]4(O)CC[C@@H]1[C@@H]3[C@@H](O)C=C2CC=CC(=O)[C@]21C	0.07389162561576355	0.10404624277456648	0.17834394904458598	0.18064516129032257	0.08139534883720931	0.13580246913580246
C=C(C)[C@@H]1CC[C@H](C)C2=C(C1)[C@@H](C)CC2=O	0.046357615894039736	0.06504065040650407	0.1574074074074074	0.16037735849056603	0.058823529411764705	0.09734513274336283
C=C[C@]1(C)CC[C@H](C(=C)C)C[C@H]1C(=C)C	0.02666666666666667	0.040983606557377046	0.09009009009009009	0.09174311926605505	0.03389830508474576	0.08108108108108109
COc1cccc(CCOC(=O)CC(=O)c2ccccc2)c1O	0.2328767123287671	0.15037593984962405	0.11363636363636363	0.11538461538461539	0.2231404958677686	0.12307692307692308
CCO[C@]12CC=CC(=O)[C@@]1(C)[C@@H]1CC[C@]3(O)C(=O)O[C@@]4(C)[C@@H]5C[C@@]6(C)[C@@H]7C(=O)[C@](OC[C@@H]6C(=O)O5)(O[C@@]734)[C@@H]1C[C@@H]2O	0.06046511627906977	0.08648648648648649	0.1746987951807229	0.17682926829268292	0.06521739130434782	0.12790697674418605
COC(=O)C1=C(C)NC2=C(C(=O)C[C@H](c3ccc(F)cc3)C2)[C@H]1c1cc(Br)c(O)c(OC)c1	0.17714285714285713	0.18543046357615894	0.13071895424836602	0.13245033112582782	0.1917808219178082	0.10256410256410256
c1ccc(-c2ccc(O)cc2)cc1	0.2540983606557377	0.13513513513513514	0.05263157894736842	0.05357142857142857	0.2604166666666667	0.043859649122807015
C=C(C)[C@H]1CCC2=C(CC[C@]3(C)[C@@H]4C[C@](C)(C(=O)O)CC[C@@]4(C)CC[C@@]23C)[C@@]1(C)CCC(=O)O	0.08421052631578947	0.09815950920245399	0.12337662337662338	0.11764705882352941	0.08074534161490683	0.12418300653594772
COc1ccc([C@@H]2CC(=O)c3c(O)cc(O[C@H]4O[C@@H](CO)[C@@H](O)[C@@H](O)[C@@H]4O)cc3O2)cc1	0.13333333333333333	0.12738853503184713	0.1476510067114094	0.14965986394557823	0.15436241610738255	0.12582781456953643
O=C(O)/C=C/c1ccccc1O[C@H]1O[C@@H](CO)[C@@H](O)[C@H](O)[C@@H]1O	0.12658227848101267	0.14393939393939395	0.14173228346456693	0.144	0.18699186991869918	0.16129032258064516
CCCC/C=C\C/C=C\CCCCCCCCCC(=O)OC[C@H](COC(=O)CCCCCCC/C=C\C/C=C\CCCCCC)OC(=O)CCCCCCCCCCC/C=C\CCC	0.04513888888888889	0.04980842911877394	0.046875	0.05138339920948617	0.03861003861003861	0.068
N[C@@H](Cc1ccc(O)c(O)c1)C(=O)O	0.1259259259259259	0.1574074074074074	0.09174311926605505	0.10377358490566038	0.1650485436893204	0.12380952380952381
C[C@@H](O)[C@@H]1O[C@@H](Oc2cc(O)c3c(=O)c(O[C@@H]4O[C@@H](CO)[C@@H](O)[C@@H]4O)c(-c4ccc(O)cc4)oc3c2)[C@@H](O)[C@@H]1O	0.15384615384615385	0.1511627906976744	0.11627906976744186	0.13095238095238096	0.1696969696969697	0.12352941176470589
COc1ccc(C[C@@H]2CO[C@H](O)[C@@H]2Cc2ccc3c(c2)OCO3)cc1OC	0.12209302325581395	0.1292517006802721	0.1347517730496454	0.1366906474820144	0.15	0.11188811188811189
NC(=O)NCCCCCNCCCCNC(=O)NCCCCNC(=O)OCCc1ccccc1	0.13297872340425532	0.08139534883720931	0.07142857142857142	0.07228915662650602	0.10365853658536585	0.09815950920245399
CCCCCCCCCCCCCCCCCCCCCCCC(=O)OC[C@H](COC(=O)CCCCCCCCCCCCCCCCC)OC(=O)CCCCCCCCCCCCCCC	0.04377104377104377	0.04044117647058824	0.045283018867924525	0.04961832061068702	0.02962962962962963	0.06563706563706563
C=CCSSCC	0.022900763358778626	0.038834951456310676	0.041237113402061855	0.042105263157894736	0.04081632653061224	0.041666666666666664
O=[N+]([O-])c1ccc2c(c1)OCO2	0.06428571428571428	0.07964601769911504	0.07407407407407407	0.07547169811320754	0.08333333333333333	0.05504587155963303
C[C@@H]1CC[C@]2(C(=O)O)CC[C@@]3(C)C(=CC[C@@H]4[C@@]5(C)CC[C@@H](O[C@@H]6OC[C@@H](O)[C@@H]6O)[C@@](C)(CO)[C@@H]5CC[C@]43C)[C@@H]2[C@@]1(C)O	0.055299539170506916	0.07446808510638298	0.15294117647058825	0.14792899408284024	0.06486486486486487	0.13372093023255813
OC[C@H]1O[C@@H](O[C@@H]2CN3[C@@H](CO)[C@@H](O)[C@@H](O)[C@@H]3[C@H]2O)[C@@H](O)[C@H](O)[C@@H]1O	0.03409090909090909	0.03333333333333333	0.11194029850746269	0.11363636363636363	0.041666666666666664	0.11278195488721804
Oc1ccc2c(c1)OC[C@@]1(O)c3ccc(O)cc3O[C@@H]21	0.12418300653594772	0.1328125	0.07751937984496124	0.07874015748031496	0.15702479338842976	0.06976744186046512
COc1cc(/C=C/C(=O)O[C@@H]2[C@@H](O)[C@@H](CO)O[C@@H]2O[C@@H]2[C@@H](O)OC[C@@H](O)[C@@H]2O)ccc1O	0.0855614973262032	0.12101910828025478	0.1564625850340136	0.15862068965517243	0.125	0.14965986394557823
Cc1ccc(C)c(NC(=O)c2ccc(C#N)cc2)c1	0.18309859154929578	0.14634146341463414	0.08	0.08130081300813008	0.20353982300884957	0.072
CSCC[C@H](NC(=O)CC[C@H](N)C(=O)O)C(=O)NCC(=O)O	0.12337662337662338	0.10606060606060606	0.06870229007633588	0.078125	0.09302325581395349	0.15833333333333333
NCCC[C@@H](N)CC(=O)N[C@H](CCC(N)=O)C(=O)O	0.11486486486486487	0.09523809523809523	0.06451612903225806	0.0743801652892562	0.08130081300813008	0.14912280701754385
c1ccc2c(c1)CC[C@H](c1ccc(O)cc1)O2	0.1619718309859155	0.104	0.09090909090909091	0.09243697478991597	0.20909090909090908	0.056451612903225805
NCCCCCCNC(=O)CCc1c[nH]c2ccccc12	0.14285714285714285	0.1037037037037037	0.08333333333333333	0.08461538461538462	0.17073170731707318	0.09230769230769231
C#CCN1C(=O)CC[C@@H]1CNC(=O)c1ccc(Cl)cc1	0.13245033112582782	0.13385826771653545	0.12195121951219512	0.12396694214876033	0.13934426229508196	0.096
CC[C@H](C)[C@H]1NC(=O)[C@@H](NC(=O)[C@@H](Cc2ccccc2)N(C)C)[C@H](c2ccccc2)Oc2ccc(cc2)/C=C\NC1=O	0.2857142857142857	0.1694915254237288	0.12921348314606743	0.15028901734104047	0.20238095238095238	0.12359550561797752
CCCCCC/C=C\CCCCCCCC(=O)OC[C@H](COC(=O)CCCCCCCCCCCCCCCCCCCCC)OC(=O)CCCCCCCCC/C=C\CCCCCCCC	0.04377104377104377	0.04814814814814815	0.045283018867924525	0.04961832061068702	0.03731343283582089	0.06563706563706563
CC(=O)O[C@H]1CC[C@@]2(C)[C@@H](CC[C@]3(C)[C@@H]2CC=C2[C@@H]4CC(C)(C)CC[C@]4(C)CC[C@@]23C)C1(C)C	0.035	0.05263157894736842	0.12258064516129032	0.11688311688311688	0.041666666666666664	0.0949367088607595
CN1CC[C@@]23c4c5ccc(O)c4O[C@H]2C(=O)C=C[C@H]3[C@H]1C5	0.09375	0.1044776119402985	0.16393442622950818	0.16666666666666666	0.1171875	0.1015625
C/C=C(/C)C(=O)O[C@H]1C2=C(C)C(=O)O[C@]2(O)C[C@@H]2CC[C@@H](O)[C@@H](C)[C@]21C	0.06976744186046512	0.0979020979020979	0.1984126984126984	0.192	0.07801418439716312	0.15384615384615385
CC(C)=CCc1c(O)ccc([C@@H]2COc3c(ccc4c3C=CC(C)(C)O4)C2)c1O	0.13953488372093023	0.15753424657534246	0.12413793103448276	0.1258741258741259	0.16312056737588654	0.0945945945945946
CCN1c2ccccc2N=C(N)S1(=O)=O	0.13043478260869565	0.12173913043478261	0.08849557522123894	0.09009009009009009	0.1588785046728972	0.07964601769911504
SCCc1ccccc1	0.128	0.08571428571428572	0.058823529411764705	0.06	0.14736842105263157	0.0594059405940594
CN[C@](N)(C(=O)O)C(=O)OC[C@H]1O[C@@H](n2cnc3c(N)ncnc32)[C@H](O)[C@@H]1O	0.11046511627906977	0.11564625850340136	0.14492753623188406	0.13043478260869565	0.10416666666666667	0.15441176470588236
O=C1CCCCCCCCCCCCCCCCCO1	0.011627906976744186	0.013793103448275862	0.06015037593984962	0.061068702290076333	0.014285714285714285	0.021897810218978103
NS(=O)(=O)c1ccc(C(=O)N2CCCC2)cc1	0.10204081632653061	0.15384615384615385	0.10256410256410256	0.10434782608695652	0.1206896551724138	0.07563025210084033
CCc1ccc(C(=O)N2CCN(c3ccccc3)CC2)cc1	0.20134228187919462	0.11764705882352941	0.10606060606060606	0.1076923076923077	0.225	0.08208955223880597
C/C=C/C=C/C=C/C(=O)N[C@@H](Cc1ccccc1)C(=O)N[C@@H]1COC(=O)CCNC1=O	0.14689265536723164	0.12101910828025478	0.11842105263157894	0.12751677852348994	0.1476510067114094	0.09740259740259741
O=c1ccc(O)c2c(c1)O[C@H](c1ccc(O)c(O)c1)[C@H](O)C2=O	0.15584415584415584	0.14393939393939395	0.10687022900763359	0.10852713178294573	0.168	0.09923664122137404
O=C(O)CCCc1ccccc1	0.18253968253968253	0.14018691588785046	0.10476190476190476	0.10679611650485436	0.20618556701030927	0.12745098039215685
O=C(O)c1cc(=O)c2cc(O)ccc2o1	0.13043478260869565	0.16216216216216217	0.10810810810810811	0.11009174311926606	0.16981132075471697	0.0990990990990991
C[C@H]1O[C@@H](O[C@@H]2[C@@H](O)[C@@H](O)[C@H](CO)O[C@@H]2Oc2c(-c3ccc(O)c(O)c3)oc3cc(O)cc(O)c3c2=O)[C@@H](O)[C@@H](O)[C@@H]1O	0.11004784688995216	0.10810810810810811	0.11797752808988764	0.11931818181818182	0.11731843575418995	0.10614525139664804
CC(C)(O[C@@H]1O[C@@H](CO)[C@@H](O)[C@@H](O)[C@@H]1O)C1CCC(O)(C)CC1	0.03529411764705882	0.04929577464788732	0.16260162601626016	0.13709677419354838	0.043478260869565216	0.12698412698412698
CN(C)CCOc1ccccc1C(=O)c1ccccc1	0.23741007194244604	0.16	0.10317460317460317	0.10483870967741936	0.22807017543859648	0.09523809523809523
Nc1ccc(O)c(C(=O)O)c1	0.1076923076923077	0.13592233009708737	0.08823529411764706	0.09	0.14285714285714285	0.1
O=C(COc1ccc(Cl)cc1Cl)NCCc1ccccc1	0.19863013698630136	0.1297709923664122	0.09230769230769231	0.09375	0.211864406779661	0.08461538461538462
CSC[C@H]1NC(=O)N1	0.030303030303030304	0.0380952380952381	0.061855670103092786	0.06315789473684211	0.04	0.05154639175257732
CCOC(=O)[C@H]1O[C@H]1c1ccc(Cl)cc1	0.1056338028169014	0.13043478260869565	0.13761467889908258	0.14018691588785046	0.13636363636363635	0.11818181818181818
COc1cc(O)c2c(c1)O[C@H](c1ccc(OC)cc1OC)CO2	0.10429447852760736	0.11678832116788321	0.10526315789473684	0.10687022900763359	0.12121212121212122	0.08148148148148149
CCCC/C=C\C/C=C\CCCCCCCCCC(=O)OC[C@@H](COC(=O)CCCCCCC/C=C\CCCCCC)OC(=O)CCCCCCCCCCCCCCCCCCCCCCC	0.043333333333333335	0.047619047619047616	0.04477611940298507	0.04905660377358491	0.03690036900369004	0.0648854961832061
O=C(c1ccccc1)N1CCc2ccccc2S(=O)(=O)C1	0.2152777777777778	0.12121212121212122	0.09230769230769231	0.09375	0.19166666666666668	0.06818181818181818
CSC[C@@H](NC(=O)CC[C@@H](N)C(=O)O)C(=O)NCCSSC	0.11538461538461539	0.09701492537313433	0.07633587786259542	0.0859375	0.08396946564885496	0.14754098360655737
Cc1cccc(NC(=O)CSc2nc3c(=O)[nH]cnc3n2C)c1	0.16883116883116883	0.16793893129770993	0.09701492537313433	0.09848484848484848	0.16535433070866143	0.08148148148148149
C=C(C)[C@@H]1CC[C@@]2(C)CC[C@]3(C)[C@@H](CC[C@@H]4[C@@]5(C)CC[C@H](O)C(C)(C)[C@H]5CC[C@@]43C)[C@H]12	0.020512820512820513	0.03614457831325301	0.11409395973154363	0.10810810810810811	0.024539877300613498	0.0784313725490196
O=C(Nc1cc(Cl)ccc1Cl)c1ccc(Cl)cc1	0.1702127659574468	0.13114754098360656	0.06451612903225806	0.06557377049180328	0.1875	0.056451612903225805
C[C@@]12C(=O)C=CC[C@]1(O)C[C@@H]1[C@H]2CC[C@@]2(O)C(=O)O[C@@]3(C)[C@H]4C[C@@]5(C)[C@@H](CO[C@@]16C(=O)O[C@@]32[C@H]56)C(=O)O4	0.05853658536585366	0.07954545454545454	0.13580246913580246	0.1375	0.06321839080459771	0.10240963855421686
O=C(Nc1ncnc2c1ncn2[C@@H]1O[C@H](CO)[C@@H](O)[C@H]1O)c1ccccc1	0.18518518518518517	0.13013698630136986	0.11188811188811189	0.11347517730496454	0.18518518518518517	0.11267605633802817
O=C(O)[C@@H]1O[C@H](Oc2ccc3c(c2)OCO3)[C@H](O)[C@H](O)[C@@H]1O	0.09316770186335403	0.11194029850746269	0.144	0.14634146341463414	0.11627906976744186	0.16393442622950818
CC1(C)CC[C@]2(C(=O)O)CC[C@]3(C)C(=CC[C@@H]4[C@@]5(C)CC[C@@H](O[C@H]6O[C@@H](CO)[C@@H](O)[C@@H](O)[C@@H]6O)[C@@](C)(C=O)[C@@H]5CC[C@]43C)[C@@H]2C1	0.05803571428571429	0.08247422680412371	0.14606741573033707	0.14124293785310735	0.06770833333333333	0.12777777777777777
Cc1cc(=O)c2c(O)cc(O)c([C@@H]3O[C@H](CO)[C@@H](O)[C@@H](O)[C@@H]3O)c2o1	0.08982035928143713	0.09929078014184398	0.12030075187969924	0.12213740458015267	0.10294117647058823	0.12121212121212122
COc1ccc(C(=O)c2cc(OC)c(OC)c(OC)c2)cc1	0.13548387096774195	0.1640625	0.1	0.1015625	0.17073170731707318	0.08396946564885496
CCCC(=O)OCCN1C(=O)CS[C@@H]1c1ccccc1	0.1780821917808219	0.11538461538461539	0.1487603305785124	0.15126050420168066	0.16666666666666666	0.14049586776859505
CC(=O)O[C@@H]1CC[C@@]2(C)[C@@H](CC[C@]3(C)[C@@H]2CC[C@@H]2[C@@H]4[C@H]5OC[C@@]4(CCC5(C)C)CC[C@@]23C)C1(C)C	0.024271844660194174	0.03954802259887006	0.12658227848101267	0.12101910828025478	0.028735632183908046	0.08588957055214724
CO[C@H]1[C@@H](O)[C@H](CO)O[C@H]1n1ccnc1	0.053691275167785234	0.06557377049180328	0.11711711711711711	0.11926605504587157	0.06837606837606838	0.11818181818181818
C/C=C(\C)C(=O)O[C@@H]1C2=C(C)C(=O)O[C@@]2(O)C[C@@H]2CC[C@@H](O)[C@@H](C)[C@]21C	0.06976744186046512	0.0979020979020979	0.1984126984126984	0.192	0.07801418439716312	0.15384615384615385
CCCCC/C=C\C/C=C\C/C=C\C/C=C\CCCC(=O)OC[C@H](COC(=O)CCCCCCCCCCCCCCCCC)OC(=O)CCCCCCCCC/C=C\CCCCC	0.04513888888888889	0.04980842911877394	0.046875	0.05138339920948617	0.03861003861003861	0.068
C[C@H](NC(=O)CC(=O)O)C(=O)O	0.11538461538461539	0.12380952380952381	0.06666666666666667	0.0891089108910891	0.10784313725490197	0.14432989690721648
CC(=O)O[C@@H]1C[C@H]2C(=O)O[C@H](c3ccoc3)C[C@]2(C)[C@@H]2C[C@@H]3C[C@H](C(=O)O3)[C@H]12	0.0718232044198895	0.0915032679738562	0.2196969696969697	0.2230769230769231	0.08	0.14285714285714285
Cc1ccc(C(=O)Nc2ccc(Cl)cc2)cc1	0.22556390977443608	0.13333333333333333	0.0743801652892562	0.07563025210084033	0.2018348623853211	0.06611570247933884
O=C(O)c1ccccc1-c1cnccc1	0.19696969696969696	0.14912280701754385	0.07758620689655173	0.07894736842105263	0.23529411764705882	0.0782608695652174
CCCCCCCCCCCCCCCCCCCCCCOC(=O)CCCCCCCCCCCCCCCCCCC	0.03829787234042553	0.03333333333333333	0.04975124378109453	0.05025125628140704	0.03414634146341464	0.06060606060606061
CN1CCN(c2ccccc2)CC1	0.11678832116788321	0.06779661016949153	0.07142857142857142	0.07272727272727272	0.1308411214953271	0.05309734513274336
CNCc1ccc(CCCNC(=O)C2CCCC2)cc1	0.12337662337662338	0.12307692307692308	0.12903225806451613	0.13114754098360656	0.128	0.112
CC/C=C\C/C=C\C/C=C\C/C=C\C/C=C\CCCCCC(=O)OC[C@@H](COC(=O)CCCCCCC/C=C\CCCC)OC(=O)CCCCCCCCCCCCCCC	0.04659498207885305	0.051587301587301584	0.048582995951417005	0.05327868852459016	0.04	0.07053941908713693
CCC(=O)O[C@H]1[C@@H](O)CC[C@@H]2[C@@H]1CC2(C)C	0.046357615894039736	0.06504065040650407	0.1792452830188679	0.18269230769230768	0.058823529411764705	0.1588785046728972
CC/C=C\C/C=C\C/C=C\C/C=C\C/C=C\CCCCCC(=O)OC[C@H](COC(=O)CCCCCCCCC/C=C\CCCCCC)OC(=O)CCCCCCCCCCC	0.04659498207885305	0.051587301587301584	0.048582995951417005	0.05327868852459016	0.04	0.07053941908713693
CCCCCCCCCCCCCCCCCCCCCCCC(=O)OC[C@H](COC(=O)CCCCCCCCCCCCC)OC(=O)CCCCCCCCCCCCCCCCCCCCC	0.0429042904290429	0.039568345323741004	0.04428044280442804	0.048507462686567165	0.028985507246376812	0.06415094339622641
NCCCCNCCCNC(=O)c1ccccc1	0.1597222222222222	0.09375	0.08064516129032258	0.08196721311475409	0.1440677966101695	0.09917355371900827
N=C(N)NCCCCCNC(=N)N	0.04895104895104895	0.025	0.035398230088495575	0.036036036036036036	0.02608695652173913	0.06422018348623854
Nc1cccc2ccccc12	0.1484375	0.10091743119266056	0.045871559633027525	0.04672897196261682	0.21052631578947367	0.03669724770642202
CCN1c2c(Cl)cccc2[C@H](CCCN2CCCC2)[C@@H]1C	0.10759493670886076	0.08823529411764706	0.14516129032258066	0.14754098360655737	0.10852713178294573	0.128
N[C@@H]1CCC[C@@H]1C(F)(F)F	0.007142857142857143	0.008849557522123894	0.058823529411764705	0.04950495049504951	0.009259259259259259	0.028846153846153848
COc1cccc(OC)c1C(=O)OCCc1ccccc1	0.2152777777777778	0.14728682170542637	0.10077519379844961	0.10236220472440945	0.23275862068965517	0.09302325581395349
C[C@H]1C(=O)O[C@H]2C[C@@]34[C@@H]5OC(=O)[C@]3(O[C@@H]3OC(=O)[C@@H](O)[C@]34[C@H](C(C)(C)C)[C@@H]5O)[C@@]12O	0.05405405405405406	0.08387096774193549	0.18248175182481752	0.15942028985507245	0.05844155844155844	0.11805555555555555
O=C(O)C1=C/C(=C/c2ccc(O)cc2)SC1=S	0.14084507042253522	0.17391304347826086	0.075	0.07627118644067797	0.1926605504587156	0.0847457627118644
Cc1ccc(O)c(C(=O)O)c1	0.11627906976744186	0.14705882352941177	0.09900990099009901	0.10101010101010101	0.15463917525773196	0.1111111111111111
COCCCC(=O)NCCc1ccc(OC)cc1	0.136986301369863	0.13934426229508196	0.11764705882352941	0.11965811965811966	0.1452991452991453	0.1282051282051282
C[C@@H](/C=C/[C@@]12O[C@@]1(C)C[C@@H](O)CC2(C)C)O[C@@H]1O[C@@H](CO)[C@@H](O)[C@@H](O)[C@@H]1O	0.0446927374301676	0.08843537414965986	0.1323529411764706	0.15151515151515152	0.0763888888888889	0.13333333333333333
O=c1c(-c2ccc(O)cc2)coc2cc(O)cc(O[C@H]3O[C@H](CO)[C@@H](O)[C@H](O)[C@@H]3O)c12	0.15517241379310345	0.14473684210526316	0.11258278145695365	0.11409395973154363	0.1736111111111111	0.11333333333333333
CCCCC/C=C\C/C=C\C/C=C\CCCCCCC(=O)OC[C@H](COC(=O)CCCCCCCCC/C=C\CCCCCC)OC(=O)CCCCCCCCCCCCCCCCC	0.044673539518900345	0.04924242424242424	0.04633204633204633	0.05078125	0.03816793893129771	0.06719367588932806
CN1CCN(CCN2c3ccccc3Cc3ccccc32)CC1	0.18831168831168832	0.10638297872340426	0.07913669064748201	0.08029197080291971	0.1889763779527559	0.05673758865248227
CCCCCCCC/C=C\CCCCCCCCCCCCCC(=O)OC[C@@H](COC(=O)CCCCCCC/C=C\CCCCCCCC)OC(=O)CCCCCCCCCCCCCCC	0.04377104377104377	0.04814814814814815	0.045283018867924525	0.04961832061068702	0.03731343283582089	0.06563706563706563
CCC[C@@H](CCC[C@@H](O)CCC)OC(=O)CC(=O)O[C@@H](CC(=O)O)C[N+](C)(C)C	0.14285714285714285	0.15384615384615385	0.10416666666666667	0.1056338028169014	0.1267605633802817	0.2153846153846154
COc1cc(O)c2c(c1)O[C@H](c1ccc(OC)c(O[C@@H]3O[C@@H](CO)[C@@H](O)[C@@H](O)[C@@H]3O)c1)CC2=O	0.12365591397849462	0.1165644171779141	0.1503267973856209	0.152317880794702	0.1346153846153846	0.12903225806451613
CCC/C=C/CCCCCCCCCCCCC(=O)Nc1cccc(C)c1	0.1286549707602339	0.11409395973154363	0.0958904109589041	0.09722222222222222	0.1258741258741259	0.10416666666666667
C=C(C)[C@@]12C[C@H](C)[C@@]34O[C@](O)([C@@H]1O3)[C@]1(O)C(=O)C(C)(C)[C@@H](OC(=O)c5cccc(O)c5)C(C)=C4[C@@H]1C2(C)C	0.1134020618556701	0.1317365269461078	0.15822784810126583	0.15286624203821655	0.12195121951219512	0.14465408805031446
CC1(C)CC[C@@]2(C(=O)O)CC[C@]3(C)C(=CC[C@@H]4[C@@]5(C)CC[C@@H](O[C@@H]6O[C@H](C(=O)O)[C@@H](O)[C@@H](O)[C@@H]6O)[C@@](C)(CO)[C@@H]5CC[C@]43C)[C@@H]2C1	0.06696428571428571	0.07614213197969544	0.14444444444444443	0.13966480446927373	0.06153846153846154	0.1388888888888889
NCCC[C@H](N)CC(=O)N[C@@H](CCC(N)=O)C(=O)N[C@H](Cc1c[nH]cn1)C(=O)O	0.12138728323699421	0.11333333333333333	0.07333333333333333	0.08163265306122448	0.0945945945945946	0.1510791366906475
CC/C=C\C/C=C\C/C=C\C/C=C\C/C=C\C/C=C\CCC(=O)OC[C@H](COC(=O)CCCCCCCCC/C=C\CCCCCC)OC(=O)CCCCCCCC	0.04814814814814815	0.053497942386831275	0.05042016806722689	0.05531914893617021	0.04149377593360996	0.07327586206896551
COc1cc2c(cc1OC)[C@H]1O[C@H](OC)c3c(ccc4c3OCO4)[C@@H]1N(C)CC2	0.09392265193370165	0.1032258064516129	0.11486486486486487	0.11643835616438356	0.09933774834437085	0.07894736842105263
CCCCNC(=O)c1ccccc1	0.17829457364341086	0.11607142857142858	0.11214953271028037	0.11428571428571428	0.17647058823529413	0.11320754716981132
CC/C=C\C/C=C\C/C=C\C/C=C\CCCCCCC(=O)OC[C@H](COC(=O)CCCCCCCCCCCCCCC)OC(=O)CCCCCCCCC/C=C\CCCCCCC	0.04513888888888889	0.04980842911877394	0.046875	0.05138339920948617	0.03861003861003861	0.068
CNC(=O)Cc1ccc2c(c1)OCO2	0.09929078014184398	0.11304347826086956	0.10909090909090909	0.1111111111111111	0.11818181818181818	0.09009009009009009
CCOC(=O)NCc1ccc(O[C@@H]2O[C@@H](C)[C@@H](O)[C@@H](O)[C@@H]2O)cc1	0.13125	0.14925373134328357	0.184	0.18699186991869918	0.15503875968992248	0.18548387096774194
C/C=C1\CN2[C@H]3CC[C@@]4(OC)c5cccc(O)c5N(C)c4[C@@]2(C)[C@@H]13	0.08333333333333333	0.10714285714285714	0.12878787878787878	0.13076923076923078	0.1111111111111111	0.0962962962962963
C/C=C(\C)C(=O)O[C@H]1C2=C(C)C(=O)O[C@@]2(O)C[C@@H]2CCC(=O)[C@@H](C)[C@]21C	0.06976744186046512	0.1056338028169014	0.1796875	0.1732283464566929	0.07801418439716312	0.12781954887218044
O[C@@H]1[C@H](CO[C@@H]2OC[C@H](O)[C@@H](O)[C@@H]2O)O[C@@H](OCCc2c[nH]c3ccccc23)[C@@H](O)[C@H]1O	0.10810810810810811	0.08536585365853659	0.13157894736842105	0.13333333333333333	0.13815789473684212	0.125
O=c1cc(-c2ccc(O)cc2)oc2cc(O[C@H]3O[C@@H](CO)[C@@H](O)[C@H](O)[C@@H]3O)c([C@@H]3O[C@@H](CO)[C@@H](O)[C@H](O)[C@@H]3O)c(O)c12	0.1330049261083744	0.12777777777777777	0.11299435028248588	0.11428571428571428	0.14450867052023122	0.10112359550561797
CO[C@@H]1[C@@H](O)[C@H](O)[C@@H](O)[C@H](O)[C@H]1O	0.027777777777777776	0.03418803418803419	0.09523809523809523	0.0970873786407767	0.03571428571428571	0.11764705882352941
CC1=C(C#C/C(C)=C/C=C/C(C)=C/C=C/C=C(C)/C=C/C=C(\C)C#CC2=C(C)C(=O)CC2(C)C)C(C)(C)C[C@H](O)C1	0.05116279069767442	0.07567567567567568	0.10285714285714286	0.09770114942528736	0.06593406593406594	0.06077348066298342
CN(C)CCOC(=O)c1ccccc1	0.15789473684210525	0.14414414414414414	0.11009174311926606	0.11214953271028037	0.18446601941747573	0.1111111111111111
C=C[C@](C)(O)CC[C@@]1(C)C2=C([C@H](O)CC)CC2=C[C@@H](O)[C@@]1(C)C(=O)CO	0.10909090909090909	0.1386861313868613	0.16279069767441862	0.16535433070866143	0.12686567164179105	0.192
Clc1c(Cl)ccc(-c2ccccc2)c1Cl	0.1893939393939394	0.1206896551724138	0.04201680672268908	0.042735042735042736	0.20192307692307693	0.03361344537815126
COc1cc([C@H]2Oc3c(OC)cc(/C=C/CO)cc3[C@H]2CO)cc(OC)c1O[C@H]1O[C@@H](CO)[C@@H](O)[C@@H](O)[C@@H]1O	0.09852216748768473	0.12	0.1377245508982036	0.1393939393939394	0.11695906432748537	0.125
C[C@@H](O)[C@H](C)S	0.06666666666666667	0.08602150537634409	0.03260869565217391	0.056818181818181816	0.09090909090909091	0.08045977011494253
C[C@@H]1CC[C@]2(C)CC[C@@]3(C)C(=CC[C@@H]4[C@]3(C)CC[C@H]3C(C)(C)[C@@H](O)CC[C@]43C)[C@@H]2[C@@H]1C	0.02577319587628866	0.04242424242424243	0.136986301369863	0.1310344827586207	0.030864197530864196	0.09271523178807947
O=C1NC(=O)C(Cc2ccccc2)=C1c1ccccc1	0.2814814814814815	0.140625	0.06870229007633588	0.06976744186046512	0.21551724137931033	0.05303030303030303
C=CCNc1ccc(C(=O)NCC(=O)O)cc1	0.17391304347826086	0.17391304347826086	0.10256410256410256	0.10434782608695652	0.17117117117117117	0.13274336283185842
O=C(O)CCCCCNC(=O)c1ccccc1	0.21641791044776118	0.13333333333333333	0.1016949152542373	0.10344827586206896	0.18018018018018017	0.16216216216216217
C=C1[C@@H](OC(=O)/C=C(\C)CC)C[C@@H](C(C)C)[C@H]2/C(=C/C)C(=O)[C@H](OC(=O)[C@@H](C)CC)[C@@H]12	0.09444444444444444	0.13333333333333333	0.17985611510791366	0.24615384615384617	0.10738255033557047	0.24427480916030533
C/C=C\CC/C=C\C/C=C\C/C=C\C/C=C\C/C=C\CCC(=O)OC[C@H](COC(=O)CCCCCCC/C=C\C/C=C\CCCC)OC(=O)CCCCCC	0.04980842911877394	0.05555555555555555	0.05240174672489083	0.05752212389380531	0.04310344827586207	0.07623318385650224
C=C(C)[C@@H]1CC[C@@]2(C)CCCC(C)(C)[C@H]2C1	0.01935483870967742	0.03968253968253968	0.09649122807017543	0.09821428571428571	0.024390243902439025	0.06896551724137931
CC(=O)OC[C@@]12CCC(C)=C[C@@H]1O[C@@H]1[C@H](O)[C@@H](O[C@@H]3O[C@@H](CO)[C@@H](O)[C@@H](O)[C@@H]3O)[C@@]2(C)[C@@]12CO2	0.06153846153846154	0.07784431137724551	0.16778523489932887	0.17006802721088435	0.0736196319018405	0.15333333333333332
CCCCC/C=C\C/C=C\C/C=C\CCCCCCC(=O)OC[C@@H](COC(=O)CCCCCCCCC/C=C\CCCCCC)OC(=O)CCCCCCCCCCCCCCCCCCC	0.04377104377104377	0.04814814814814815	0.045283018867924525	0.04961832061068702	0.03731343283582089	0.06563706563706563
N#C[C@@H](O[C@H]1O[C@@H](CO)[C@@H](O)[C@H](O)[C@@H]1O[C@@H]1O[C@H](CO)[C@@H](O)[C@H](O)[C@@H]1O)c1ccccc1	0.1092896174863388	0.07975460122699386	0.1111111111111111	0.12	0.11764705882352941	0.11920529801324503
CC(C)C[C@H]1NC(=O)[C@H](Cc2c[nH]c3ccccc23)NC(=O)[C@H](Cc2ccccc2)NC(=O)[C@H](CO)NC1=O	0.2430939226519337	0.14450867052023122	0.10344827586206896	0.11764705882352941	0.20625	0.11046511627906977
C=CCCCCCCCCCCCCC[C@H](O)C(=O)N[C@@H](CO)[C@H](O)/C=C/CCCCCCCCCCCCC	0.08530805687203792	0.0918918918918919	0.0481283422459893	0.05434782608695652	0.09444444444444444	0.10795454545454546
C[C@@H]1O[C@@H](O[C@@H]2[C@@H](OC(=O)/C=C/c3ccc(O)c(O)c3)[C@H](CO)O[C@H](OCCc3ccc(O)c(O)c3)[C@H]2O)[C@@H](O)[C@@H](O)[C@@H]1O	0.12380952380952381	0.14207650273224043	0.1404494382022472	0.14204545454545456	0.1590909090909091	0.1348314606741573
C[C@@H]1[C@@H](C)CC[C@]2(C)CC[C@]3(C)C(=CC[C@@H]4[C@@]5(C)CC[C@@H](O)[C@@](C)(CO)[C@@H]5CC[C@]43C)[C@H]12	0.035897435897435895	0.05421686746987952	0.14189189189189189	0.1360544217687075	0.04294478527607362	0.10526315789473684
OC[C@@H]1O[C@@H](Oc2cccc3ccccc23)[C@H](O)[C@@H](O)[C@@H]1O	0.14935064935064934	0.1111111111111111	0.11627906976744186	0.11811023622047244	0.19834710743801653	0.12598425196850394
CCCCC/C=C\C/C=C\C/C=C\CCCCCCC(=O)OC[C@H](COC(=O)CCCCCCC/C=C\CCCCCC)OC(=O)CCCCCCCCCCCCCCCCCCCCC	0.04377104377104377	0.04814814814814815	0.045283018867924525	0.04961832061068702	0.03731343283582089	0.06563706563706563
CCCCCCCCCCCCCCCCCCCCCC(=O)OC[C@H](COC(=O)CCCCCCCCCCCCCCCCCCCCC)OC(=O)CCCCCCCCCCCCCCCCC	0.042071197411003236	0.03873239436619718	0.04332129963898917	0.04744525547445255	0.028368794326241134	0.06273062730627306
C[C@@H]1O[C@@H](Oc2c(-c3ccc(O)cc3)oc3cc(O[C@@H]4OC[C@H](O)[C@@H](O)[C@@H]4O)cc(O)c3c2=O)[C@@H](O)[C@@H](O)[C@@H]1O	0.1306532663316583	0.125	0.12280701754385964	0.1242603550295858	0.14201183431952663	0.11046511627906977
CCCOc1ccccc1C(=O)CCc1ccccc1	0.2446043165467626	0.13178294573643412	0.1111111111111111	0.11290322580645161	0.21551724137931033	0.112
Cc1cnc(CCC2CCNCC2)c(N)n1	0.045454545454545456	0.08064516129032258	0.09401709401709402	0.09565217391304348	0.05737704918032787	0.06722689075630252
C=C1C(=O)O[C@@H]2/C=C(/C)CC/C=C(/C(=O)O[C@H]3O[C@@H](CO)[C@@H](O)[C@@H](O)[C@@H]3O)C[C@@H]12	0.08379888268156424	0.09868421052631579	0.2196969696969697	0.2230769230769231	0.0945945945945946	0.1678832116788321
CCNCCCCCNC(=O)c1ccccc1	0.17142857142857143	0.10483870967741936	0.10084033613445378	0.10256410256410256	0.15789473684210525	0.1206896551724138
CCCCOC(=O)C1=C(C)NC2=C(C(=O)CCC2)[C@H]1c1cc(Br)c(O)c(OC)c1	0.11428571428571428	0.12	0.15714285714285714	0.15942028985507245	0.10884353741496598	0.1258741258741259
C=CCSS[C@H](CC)[S@](C)=O	0.043478260869565216	0.06363636363636363	0.05714285714285714	0.07920792079207921	0.06666666666666667	0.0784313725490196
CC(C)(C)c1cc(C(=O)O)cc(C(C)(C)C)c1	0.0896551724137931	0.12931034482758622	0.1574074074074074	0.11818181818181818	0.11504424778761062	0.10714285714285714
C[C@H]1CC[C@]2(C(=O)O)CC[C@@]3(C)C(=CC[C@@H]4[C@@]5(C)CC[C@@H](O)C(C)(C)[C@@H]5CC[C@]43C)[C@@H]2[C@@H]1C	0.05154639175257732	0.07272727272727272	0.1554054054054054	0.14965986394557823	0.06172839506172839	0.12582781456953643
C=C(C)[C@@H]1CC[C@@]2(CO)CC[C@@]3(C)[C@@H](CC[C@H]4[C@]3(C)CC[C@H]3C(C)(C)[C@@H](O)[C@H](O)C[C@@]34C)[C@H]12	0.03553299492385787	0.05357142857142857	0.125	0.11920529801324503	0.04242424242424243	0.0967741935483871
CC(C)=CCc1c(O)ccc(C(=O)[C@H]2[C@@H](c3ccc(O)c(O)c3)O[C@H]2c2cc(O)c(O)c(O)c2)c1O	0.15760869565217392	0.14814814814814814	0.0975609756097561	0.09876543209876543	0.17532467532467533	0.11180124223602485
CC(C)(C)CC(C)(C)O	0.030303030303030304	0.05825242718446602	0.10752688172043011	0.06315789473684211	0.04	0.05154639175257732
Cc1[nH]c2ccccc2c1CCNC(=O)c1ccc(F)cc1Cl	0.2328767123287671	0.18604651162790697	0.08088235294117647	0.08208955223880597	0.28695652173913044	0.07352941176470588
CCCc1cc(=O)oc2c(C(=O)[C@@H](C)CC)c(O)c(CC=C(C)C)c(O)c12	0.15432098765432098	0.15942028985507245	0.14074074074074075	0.17829457364341086	0.13970588235294118	0.16793893129770993
CC1=CC(=O)CC(C)(C)[C@H]1/C=C/[C@H](C)O[C@H]1O[C@@H](CO[C@@H]2OC[C@@H](O)[C@@H](O)[C@@H]2O)[C@@H](O)[C@@H](O)[C@@H]1O	0.06091370558375635	0.10303030303030303	0.1503267973856209	0.16778523489932887	0.09259259259259259	0.13636363636363635
CCCCCCCCCCCCCCCCCCCCCCCC(=O)OC[C@H](COC(=O)CCCCCCCCCCCCCCCCC)OC(=O)CCCCCCCCCCCCCCCCCCC	0.042071197411003236	0.03873239436619718	0.04332129963898917	0.04744525547445255	0.028368794326241134	0.06273062730627306
C/C(NCc1ccccc1)=N/c1ccc2c(c1)OCO2	0.17567567567567569	0.11363636363636363	0.07633587786259542	0.07751937984496124	0.19327731092436976	0.06060606060606061
CC(C)=CCC/C(C)=C/CC/C(C)=C/CC/C(C)=C/CC/C(C)=C/CC/C(C)=C/CC/C(C)=C/CC/C(C)=C/Cc1ccc(O)cc1O	0.0782608695652174	0.09405940594059406	0.075	0.07035175879396985	0.08542713567839195	0.08080808080808081
CCCCc1ccc(O)c(O[C@@H]2O[C@@H](CO)[C@@H](O)[C@@H](O)[C@@H]2O)c1	0.09876543209876543	0.10218978102189781	0.15079365079365079	0.1532258064516129	0.10606060606060606	0.17073170731707318
C=C1C(=O)O[C@H]2[C@@H]1CC[C@]1(C)CCCC[C@H](C)[C@@H]21	0.03125	0.03759398496240601	0.13793103448275862	0.14035087719298245	0.0390625	0.08264462809917356
COc1cc(-c2cc(=O)c3c(O)cc(O[C@@H]4O[C@@H](CO[C@@H]5O[C@@H](C)[C@@H](O)[C@@H](O)[C@@H]5O)[C@@H](O)[C@@H](O)[C@@H]4O)cc3o2)ccc1O	0.1201923076923077	0.11351351351351352	0.12359550561797752	0.125	0.12921348314606743	0.11173184357541899
CC1=C2C[C@H](C(C)(C)O)CC[C@]2(C)C[C@]2(O[C@@H]3[C@@H](C(=O)C(C)=C4C[C@H](C(C)C)O4)O[C@]32C)C1	0.06842105263157895	0.08641975308641975	0.1643835616438356	0.1506849315068493	0.07547169811320754	0.10457516339869281
O=C(Cc1ccccc1)Nc1ccccc1	0.3064516129032258	0.11570247933884298	0.075	0.07627118644067797	0.2037037037037037	0.06666666666666667
COc1cccc(O)c1-c1ccc2c(c1)OCO2	0.15172413793103448	0.14754098360655737	0.08064516129032258	0.08196721311475409	0.19469026548672566	0.064
O=c1c(-c2ccc(O[C@@H]3O[C@@H](CO)[C@@H](O)[C@H](O)[C@@H]3O)cc2)coc2cc(O[C@H]3O[C@@H](CO)[C@@H](O)[C@H](O)[C@@H]3O)ccc12	0.1507537688442211	0.12849162011173185	0.11363636363636363	0.11494252873563218	0.17964071856287425	0.1016949152542373
C[C@@]12CCC[C@@](C)(C(=O)O)[C@@H]1CC[C@]13C[C@@H]4[C@@H](C[C@@H]21)[C@]4(C)[C@H]3O	0.047058823529411764	0.06338028169014084	0.1328125	0.1349206349206349	0.057971014492753624	0.13385826771653545
CC[C@H](C)C(=O)O[C@@H]1C[C@H](O)C=C2C=C[C@H](C)[C@H](CC[C@@H](O)C[C@H](O)CC(=O)O)[C@H]21	0.23270440251572327	0.2158273381294964	0.35833333333333334	0.47706422018348627	0.20588235294117646	1.0
CC(C)(C)OC(=O)N1CCCCC1	0.041666666666666664	0.05128205128205128	0.125	0.09523809523809523	0.05357142857142857	0.07407407407407407
CCCC/C=C\C/C=C\CCCCCCCCCC(=O)OC[C@H](COC(=O)CCCCCCCCC/C=C\CCCCCCCC)OC(=O)CCCCCCCCCCC/C=C\CCCCC	0.04377104377104377	0.04814814814814815	0.045283018867924525	0.04961832061068702	0.03731343283582089	0.06563706563706563
C[C@]12CC[C@H]3[C@@H](CCC4=CC(=O)CC[C@@]43C)[C@@H]1CC[C@]2(O)CO	0.052941176470588235	0.06293706293706294	0.11450381679389313	0.11627906976744186	0.06521739130434782	0.09022556390977443
N=C(N)NCCC[C@H](NC(=O)CC[C@@H](N)C(=O)O)C(=O)O	0.1111111111111111	0.0916030534351145	0.06201550387596899	0.07142857142857142	0.078125	0.14285714285714285
NC(=O)CCc1ccc(OCCc2ccccc2)cc1	0.21830985915492956	0.12307692307692308	0.09375	0.09523809523809523	0.22608695652173913	0.09448818897637795
CCCCCCCCCCCCCCCC(=O)OC[C@@H](CO[P@@](=O)(O)OCC[N+](C)(C)C)OC(C)(C)O	0.06403940886699508	0.07386363636363637	0.10909090909090909	0.09036144578313253	0.05747126436781609	0.10303030303030303
NCOc1ccccc1C(=O)O	0.13846153846153847	0.1308411214953271	0.10576923076923077	0.10784313725490197	0.1836734693877551	0.10679611650485436
C/C=C(\C)C(=O)O[C@H]1C2=C(C)C(=O)O[C@@]2(O)C[C@H]2CCC(=O)[C@@H](C)[C@]21C	0.06976744186046512	0.1056338028169014	0.1796875	0.1732283464566929	0.07801418439716312	0.12781954887218044
CN1Cc2c(ccc3c2OCO3)-c2ccccc21	0.1506849315068493	0.11904761904761904	0.07142857142857142	0.07258064516129033	0.19298245614035087	0.046875
CCCCC/C=C\C/C=C\C/C=C\C/C=C\CCCCCC(=O)OC[C@@H](COC(=O)CCCCCCCCCCCCCCCCCCCCCCC)OC(=O)CCCCCCCCCCC	0.04377104377104377	0.04814814814814815	0.045283018867924525	0.04961832061068702	0.03731343283582089	0.06563706563706563
C=C[C@@]1(C)CC(=O)[C@@H]2[C@]3(C)[C@@H](C[C@@H](OC(C)=O)[C@@]2(O)C1=O)C(C)(C)[C@H](OC(C)=O)[C@@H](OC(C)=O)[C@@H]3OC(=O)c1ccccc1	0.12077294685990338	0.10810810810810811	0.1569767441860465	0.15204678362573099	0.11731843575418995	0.13142857142857142
CC/C=C\C/C=C\C/C=C\C/C=C\C/C=C\CCCCCC(=O)OC[C@@H](COC(=O)CCCCCCCCCCCCCCCCCCCCC)OC(=O)CCCCCCCCCC	0.04513888888888889	0.04980842911877394	0.046875	0.05138339920948617	0.03861003861003861	0.068
N#C/C(=C\c1ccc(O)cc1)NCCc1c[nH]c2ccc(O[C@H]3O[C@@H](CO)[C@@H](O)[C@H](O)[C@@H]3O)cc12	0.15053763440860216	0.12650602409638553	0.11042944785276074	0.11180124223602485	0.18181818181818182	0.11801242236024845
CCC(C)(C)C(=O)O[C@@H]1C2=C(C)C(=O)O[C@H]2C[C@@H]2CC[C@@H](O)[C@@H](C)[C@]21C	0.06358381502890173	0.09027777777777778	0.3482142857142857	0.24166666666666667	0.07042253521126761	0.171875
COCCc1ccc(OCCN2CCCCC2)cc1	0.11038961038961038	0.09923664122137404	0.104	0.10569105691056911	0.112	0.0873015873015873
C[C@@H]1O[C@H](O[C@H]2[C@@H](O)[C@H](O)[C@@H](CO)O[C@H]2Oc2c(-c3ccc(O)cc3)oc3cc(O)cc(O)c3c2=O)[C@@H](O)[C@@H](O)[C@@H]1O	0.1330049261083744	0.12777777777777777	0.11931818181818182	0.1206896551724138	0.14450867052023122	0.10734463276836158
C=C1CC[C@@H]2C(C)(C)[C@H](O)CC[C@]2(C)[C@@H]1COc1ccc2ccc(=O)oc2c1	0.10919540229885058	0.1292517006802721	0.1510791366906475	0.15328467153284672	0.13380281690140844	0.11188811188811189
CCC/C=C/C(=O)c1ccc(OC)cc1	0.12142857142857143	0.17117117117117117	0.12727272727272726	0.12962962962962962	0.1792452830188679	0.11818181818181818
CSc1nc(N)nc(N)n1	0.028985507246376812	0.07476635514018691	0.02830188679245283	0.028846153846153848	0.03773584905660377	0.018867924528301886
CCNCOC(=O)C1=C(C)C(=O)N2C(C(=O)OC)C(=O)Nc3ccc(S(=O)(=O)Nc4ccc([N+](=O)[O-])cc4)cc3NC2=NC1=O	0.1724137931034483	0.15934065934065933	0.0962566844919786	0.0972972972972973	0.15083798882681565	0.0967741935483871
CC(C)CCC[C@H](C)[C@H]1CC[C@@]2(C)[C@@H]3CC[C@H]4C(C)(C)[C@@H](O)CC[C@@]45C[C@]35CC[C@]12C	0.0582010582010582	0.06790123456790123	0.11333333333333333	0.12244897959183673	0.05660377358490566	0.11409395973154363
CCCCCCCC/C=C\CCCCCCCC(=O)OC[C@@H](CO[P@@](=O)(O)O[C@H]1[C@@H](O)[C@@H](O)[C@@H](O)[C@@H](OP(=O)(O)O)[C@@H]1O)OC(=O)CCCCCCCCCCCCC	0.060836501901140684	0.06329113924050633	0.08370044052863436	0.08928571428571429	0.05555555555555555	0.1187214611872146
CC/C=C\C/C=C\C/C=C\C/C=C\C/C=C\CCCC(=O)O[C@@H](COC(=O)CCCCCCC/C=C\C/C=C\C/C=C\CC)COC(=O)CCCCCCC	0.04980842911877394	0.05555555555555555	0.05240174672489083	0.05752212389380531	0.04310344827586207	0.07623318385650224
COc1ccccc1[C@H]1CCNC1	0.09285714285714286	0.07692307692307693	0.10091743119266056	0.102803738317757	0.12037037037037036	0.07207207207207207
C[C@H](C(=O)O)c1ccc(O)cc1	0.1484375	0.18811881188118812	0.09615384615384616	0.12	0.19791666666666666	0.13
Nc1nc(O)c(O)c(=O)[nH]1	0.05223880597014925	0.08571428571428572	0.04854368932038835	0.04950495049504951	0.06862745098039216	0.038834951456310676
CCCCCCCCCCCCCCCCCCCC(=O)OC[C@H](COC(=O)CCCCCCCCCCCCCCCCCCC)OC(=O)CCCCCCCCCCCCCCCCCCC	0.0429042904290429	0.039568345323741004	0.04428044280442804	0.048507462686567165	0.028985507246376812	0.06415094339622641
C[C@H]1OC(=O)C=C[C@H]1O[C@@H]1O[C@@H](CO)[C@@H](O)[C@@H](O)[C@@H]1O	0.05625	0.06766917293233082	0.19298245614035087	0.19642857142857142	0.0703125	0.17391304347826086
CC(=O)O[C@@H]1CC[C@@]2(C)[C@@H](CC[C@]3(C)[C@@H]2CC[C@@H]2[C@@H]4[C@H](C)C(C)=CC[C@@]4(C)CC[C@@]23C)C1(C)C	0.035	0.05263157894736842	0.14473684210526316	0.1390728476821192	0.041666666666666664	0.10897435897435898
O=C(Nc1ccccc1)[C@@H]1CCCCN1	0.16911764705882354	0.08196721311475409	0.09565217391304348	0.09734513274336283	0.13392857142857142	0.07758620689655173
N#C[C@H](O[C@@H]1O[C@@H](CO)[C@@H](O)[C@H](O)[C@@H]1O)c1ccccc1	0.12337662337662338	0.08955223880597014	0.1111111111111111	0.12195121951219512	0.13709677419354838	0.13934426229508196
NCCCCNCCCNCCNCCNCCCN	0.02976190476190476	0.013888888888888888	0.021897810218978103	0.022222222222222223	0.014388489208633094	0.03731343283582089
CC/C=C\C/C=C\C/C=C\CCCCCCCC(=O)OC[C@H](COC(=O)CCCCCCC/C=C\C/C=C\CCCC)OC(=O)CCCCCCCCC/C=C\CCCCC	0.04659498207885305	0.051587301587301584	0.048582995951417005	0.05327868852459016	0.04	0.07053941908713693
CC/C=C\C/C=C\C/C=C\C/C=C\CCCCCCC(=O)OC[C@H](COC(=O)CCCCCCC/C=C\CCCCCCCC)OC(=O)CCCCCCCCCCCCCCCC	0.04513888888888889	0.04980842911877394	0.046875	0.05138339920948617	0.03861003861003861	0.068
CCCC/C=C\C/C=C\CCCCCCCCCC(=O)OC[C@H](COC(=O)CCCCCCCCC/C=C\CCCCCC)OC(=O)CCCCCCCCC/C=C\C/C=C\CCC	0.04513888888888889	0.04980842911877394	0.046875	0.05138339920948617	0.03861003861003861	0.068
Cn1c(=O)c2c(nc(NC(=O)COC(=O)c3ccccc3)n2C)n(C)c1=O	0.1962025316455696	0.16546762589928057	0.10638297872340426	0.1079136690647482	0.18045112781954886	0.10714285714285714
CCCCCCCC/C=C\C/C=C\C/C=C\CCCC(=O)OC[C@@H](COC(=O)CCCCC/C=C\C/C=C\C/C=C\CCCCCCCC)OC(=O)CCCCCCCCC	0.04659498207885305	0.051587301587301584	0.048582995951417005	0.05327868852459016	0.04	0.07053941908713693
N#[N+]CCC(=O)N[C@@H](CCCCNC(=N)N)C(=O)N[C@@H](Cc1ccccc1)C(=O)O	0.17857142857142858	0.11764705882352941	0.0784313725490196	0.08666666666666667	0.14482758620689656	0.1388888888888889
CN1CCN(C2(c3ccccc3)c3ccccc32)CC1	0.1917808219178082	0.08888888888888889	0.06818181818181818	0.06923076923076923	0.17355371900826447	0.04477611940298507
N[C@H](CO)C(=O)NCCC(=O)O	0.11450381679389313	0.10185185185185185	0.0761904761904762	0.08823529411764706	0.09615384615384616	0.14285714285714285
CCCCCCCCCCCC/C=C\CC/C=C\CC[C@@H](O)[C@H](O)CCCCCCCCCCC1=C[C@@H](C)OC1=O	0.0787037037037037	0.08421052631578947	0.09289617486338798	0.1	0.08648648648648649	0.11797752808988764
O=C(O)C1=C/C(=C/C=[N+]2/CCc3cc(O[C@@H]4O[C@@H](CO)[C@@H](O)[C@@H](O)[C@@H]4O)c(O)cc32)C[C@H](C(=O)O)N1	0.10309278350515463	0.11976047904191617	0.15286624203821655	0.15483870967741936	0.1165644171779141	0.15384615384615385
C=C(C)[C@H]1CC=C(CO[C@H]2O[C@@H](CO)[C@@H](O)[C@@H](O)[C@@H]2O)C1	0.05521472392638037	0.0661764705882353	0.15833333333333333	0.16101694915254236	0.06870229007633588	0.15
CCn1c(=O)c(-c2ccc(O)cc2)nc2c(=O)[nH]c(N)nc21	0.17333333333333334	0.23140495867768596	0.0916030534351145	0.09302325581395349	0.18032786885245902	0.07575757575757576
Cc1ccc2c(c1)C=CC(C)(C)O2	0.08633093525179857	0.10714285714285714	0.09259259259259259	0.09433962264150944	0.11214953271028037	0.07339449541284404
COC(=O)C1=C(C)NC2=C(C(=O)C[C@@H](c3ccc(Cl)cc3)C2)[C@@H]1c1ccc(O)c(OC)c1	0.1590909090909091	0.14193548387096774	0.13245033112582782	0.1342281879194631	0.17006802721088435	0.1038961038961039
CCN(CC)CCOCCOC(=O)[C@H](CCC(=O)O)COC(C)=O	0.10429447852760736	0.10869565217391304	0.09701492537313433	0.11538461538461539	0.08029197080291971	0.1774193548387097
CCCCCC/C=C\C/C=C\CCCCCCCC(=O)OC[C@H](COC(=O)CCCCCCCCC/C=C\CCCCCCCC)OC(=O)CCCCCCCCCCCCCCCCCCC	0.043333333333333335	0.047619047619047616	0.04477611940298507	0.04905660377358491	0.03690036900369004	0.0648854961832061
NCCCCNCCCNC(=O)c1cc(NC(=O)c2ccc(F)cc2)cc([N+](=O)[O-])c1C(=O)NCCc1ccc2ccccc2c1	0.2879581151832461	0.140625	0.05970149253731343	0.06030150753768844	0.19553072625698323	0.07614213197969544
N[C@H]1CO[C@@H]2[C@H](OCCCN2C(=O)c2ccc(Cl)cc2)[C@H]1O	0.09259259259259259	0.10294117647058823	0.14285714285714285	0.14516129032258066	0.11538461538461539	0.10852713178294573
C[C@]12CC[C@@H]3c4ccc(O)cc4CC[C@H]3[C@@H]1C[C@@H](O)[C@H]2O	0.07407407407407407	0.08888888888888889	0.13709677419354838	0.13934426229508196	0.09230769230769231	0.12903225806451613
Cc1cccc(C(=O)Nc2ccccc2C(=O)Nc2ccc(C#N)cc2)c1	0.2972972972972973	0.13013698630136986	0.06711409395973154	0.06802721088435375	0.21212121212121213	0.07482993197278912
C[C@H]1C=C[C@@H]2C[C@@H]1O2	0.022388059701492536	0.028037383177570093	0.13043478260869565	0.13333333333333333	0.029411764705882353	0.11956521739130435
CC/C=C\C/C=C\C/C=C\C/C=C\CCCCC(=O)OC[C@@H](COC(=O)CCCCCCCCC/C=C\CCCCCC)OC(=O)CCCCCCCCCCCCCCCCCC	0.04513888888888889	0.04980842911877394	0.046875	0.05138339920948617	0.03861003861003861	0.068
CC#Cc1ccc(O)cc1C(=O)c1c(O)cccc1O[C@@H]1O[C@@H](CO)[C@@H](O)[C@@H](O)[C@@H]1O	0.14942528735632185	0.1456953642384106	0.12837837837837837	0.13013698630136986	0.17482517482517482	0.136986301369863
CCc1ccc(-c2cc(=O)c3c(O)cc(O)c([C@H]4O[C@@H](CO)[C@@H](O)[C@@H](O)[C@@H]4O[C@@H]4O[C@@H](C)[C@@H](O)[C@@H](O)[C@@H]4O)c3o2)cc1	0.14427860696517414	0.1404494382022472	0.13872832369942195	0.14035087719298245	0.15789473684210525	0.12643678160919541
CCCCC/C=C\C/C=C\C/C=C\C/C=C\CCCCCC(=O)OC[C@@H](COC(=O)CCCCCCCCC/C=C\CCCCCCCC)OC(=O)CCCCCCCCCCCC	0.04513888888888889	0.04980842911877394	0.046875	0.05138339920948617	0.03861003861003861	0.068
CCCC(=O)OCCOC(=O)CN1CCN(Cc2ccc(OC)cc2)CC1	0.13609467455621302	0.12244897959183673	0.1357142857142857	0.13768115942028986	0.1267605633802817	0.14492753623188406
Oc1ccc([C@H]2Oc3ccc(/C=C/c4cc(O)cc(O)c4)cc3[C@H]2)cc1	0.1728395061728395	0.13986013986013987	0.060810810810810814	0.06164383561643835	0.19696969696969696	0.05405405405405406
C=C(C)C(=O)O[C@H]1C/C(C)=C\CC/C(C)=C\CC/C=C(\C)CC/C=C(/C)CC/C(C)=C/CC/C(C)=C\CC1=O	0.09900990099009901	0.1016949152542373	0.1317365269461078	0.12650602409638553	0.09826589595375723	0.09302325581395349
CC(C)=CCc1c(O)ccc(C(=O)[C@H]2CCC(=O)c3c(O)cc(O)cc3O2)c1O	0.15476190476190477	0.1597222222222222	0.13380281690140844	0.1357142857142857	0.16546762589928057	0.1267605633802817
C/C1=C/CC[C@@]2(C)O[C@H]2CCc3c(C)c(O)c(C(C)C)c(O)c3C1=O	0.1165644171779141	0.13138686131386862	0.12030075187969924	0.13076923076923078	0.11940298507462686	0.08823529411764706
CC1=CC(=O)[C@H]2O[C@@](O)(C[C@@H]3O[C@H](CO)[C@@H](O)[C@H](O)[C@H]3O)C2=C1C	0.0783132530120482	0.09352517985611511	0.140625	0.14285714285714285	0.09701492537313433	0.1328125
CN[C@@]1(c2ccc(O)cc2)CCCC1=O	0.1056338028169014	0.1206896551724138	0.10714285714285714	0.10909090909090909	0.12612612612612611	0.06956521739130435
CC(C)(O)CCc1c(O[C@H]2O[C@@H](CO)[C@@H](O)[C@@H](O)[C@@H]2O)cc(O)c2c(=O)c(-c3ccc(O)cc3)coc12	0.16129032258064516	0.1524390243902439	0.1509433962264151	0.13125	0.17197452229299362	0.13043478260869565
CCCCC/C=C\C/C=C\C/C=C\C/C=C\CCCCCC(=O)OC[C@H](COC(=O)CCCCCCCCCCC/C=C\CCCCCCCC)OC(=O)CCCCCCCCCC	0.04513888888888889	0.04980842911877394	0.046875	0.05138339920948617	0.03861003861003861	0.068
S=C(c1ccccc1)N1CCN(Cc2ccccc2)CC1	0.21232876712328766	0.08695652173913043	0.07462686567164178	0.07575757575757576	0.1693548387096774	0.051470588235294115
O=C1NC(=O)[C@H](Cc2ccc(O)c(OC3CCCC3)c2)S1	0.08695652173913043	0.1044776119402985	0.12698412698412698	0.12903225806451613	0.1	0.09302325581395349
Cc1ccccc1NC(=O)NC(=O)CSc1nc2c(=O)[nH]cnc2n1-c1ccc(C)cc1	0.23353293413173654	0.16233766233766234	0.08125	0.08227848101265822	0.21678321678321677	0.08176100628930817
Cc1c(O)cc(CCCc2ccc(O)cc2)cc1O	0.15862068965517243	0.1652892561983471	0.08	0.08130081300813008	0.19298245614035087	0.08943089430894309
CCCCCC/C=C\C/C=C\CCCCCCCC(=O)OC[C@H](COC(=O)CCC/C=C\C/C=C\C/C=C\CCCCCCCC)OC(=O)CCCCCCC/C=C\CCC	0.04659498207885305	0.051587301587301584	0.048582995951417005	0.05327868852459016	0.04	0.07053941908713693
CC(C)(C)NC(=O)c1c(C)cccc1C#N	0.12142857142857143	0.13043478260869565	0.13761467889908258	0.10909090909090909	0.12612612612612611	0.08849557522123894
O=C(Nc1ccccc1)Nc1ncccc1Cc1ccccc1	0.31654676258992803	0.1223021582733813	0.06382978723404255	0.06474820143884892	0.1984126984126984	0.05673758865248227
CC(=O)O[C@H]1CC(C)(C)C[C@@H]2[C@@]13CO[C@@]21CC[C@@H]2[C@]4(C)CC[C@@H](O)C(C)(C)[C@@H]4CC[C@]2(C)[C@@]1(C)C[C@@H]3O	0.03365384615384615	0.05027932960893855	0.1375	0.1320754716981132	0.03977272727272727	0.10365853658536585
COc1ccc2c(c1OC)C(=O)O[C@H]2[C@@H]1c2c(cc3c(c2OC)OCO3)CCN1C	0.0989010989010989	0.10191082802547771	0.12837837837837837	0.13013698630136986	0.10526315789473684	0.07792207792207792
N=C(N)c1cccc2ccccc12	0.15151515151515152	0.10619469026548672	0.05309734513274336	0.05405405405405406	0.21212121212121213	0.04424778761061947
CO[P@@](=O)(CC[C@@H](N)C(=O)O)Oc1cccc(CC(=O)O)c1	0.16778523489932887	0.16666666666666666	0.11904761904761904	0.13008130081300814	0.16393442622950818	0.17647058823529413
CC(C)CCC/C(=N\OS(=O)(=O)O)S[C@@H]1O[C@@H](CO)[C@@H](O)[C@@H](O)[C@@H]1O	0.09696969696969697	0.11594202898550725	0.1297709923664122	0.14960629921259844	0.08759124087591241	0.18548387096774194
CC(C)=CCc1c(O)cc(O)c2c(=O)c(-c3ccccc3O)coc12	0.1794871794871795	0.15441176470588236	0.09420289855072464	0.09558823529411764	0.216	0.08695652173913043
OCc1ccc(O)cc1	0.10236220472440945	0.13	0.07	0.07142857142857142	0.1368421052631579	0.0707070707070707
COc1cc(-c2oc3cc(O)cc(O)c3c(=O)c2O)ccc1O[C@H]1O[C@@H](CO)[C@@H](O)[C@@H](O)[C@@H]1O[C@@H]1O[C@@H](C)[C@H](O)[C@@H](O)[C@@H]1O	0.11374407582938388	0.11229946524064172	0.12222222222222222	0.12359550561797752	0.12154696132596685	0.11049723756906077
C=CC[S@@](=O)[C@@H](CC)SSCC	0.05	0.061946902654867256	0.06542056074766354	0.08737864077669903	0.06481481481481481	0.08653846153846154
C[C@H](NC(=O)c1cc(F)cc(F)c1F)[B-](O)(O)O	0.14184397163120568	0.15517241379310345	0.07563025210084033	0.09565217391304348	0.16216216216216217	0.10434782608695652
C/C=C(/C)C(=O)O[C@@H]1C2=C(C)C(=O)O[C@@]2(O)C[C@@H]2CC[C@@H](O)[C@@H](C)[C@@]21C	0.06976744186046512	0.0979020979020979	0.1984126984126984	0.192	0.07801418439716312	0.15384615384615385
NC(=O)CCCCCCCCCCCCCCCCCCNC(=O)CCCCc1ccccc1	0.13227513227513227	0.07471264367816093	0.06470588235294118	0.06547619047619048	0.10303030303030303	0.09090909090909091
C[N+](C)(C)CCCCCCCCCCCCCCC(=O)O	0.07453416149068323	0.08148148148148149	0.07692307692307693	0.078125	0.07633587786259542	0.112
COc1ccc2c(c1OC)O[C@H](O[C@@H]1O[C@@H](CO)[C@@H](O)[C@@H](O)[C@H]1O)C(=O)N2	0.09248554913294797	0.1095890410958904	0.14705882352941177	0.14925373134328357	0.11347517730496454	0.13138686131386862
O=C(O)CC(=O)OC[C@H]1O[C@@H](Oc2cc(O)c3c(=O)c(-c4ccc(O)cc4)coc3c2)[C@@H](O)[C@H](O)[C@@H]1O	0.19230769230769232	0.18012422360248448	0.12883435582822086	0.13043478260869565	0.1935483870967742	0.15822784810126583
CCCCCCCC/C=C\CCCCCCCCCCCCCC(=O)OC[C@@H](COC(=O)CCCCCCCCC/C=C\CCCCCCCC)OC(=O)CCCCCCCCCCCCCCCCCCC	0.04126984126984127	0.04513888888888889	0.04240282685512368	0.04642857142857143	0.03496503496503497	0.061371841155234655
CC[C@H](O)[C@H]1C[C@H]2[C@@]3(O)[C@H]4O[C@](O)(C[C@]2(C)[C@H]2CC[C@@](C)(O)[C@H]42)[C@@]13C	0.04597701149425287	0.06896551724137931	0.12878787878787878	0.1484375	0.056338028169014086	0.14728682170542637
CN(c1c(C)c2ccccc2nc1C(=O)c1ccccc1)C1CCCCC1	0.2138364779874214	0.16083916083916083	0.0958904109589041	0.09722222222222222	0.2196969696969697	0.07432432432432433
C[C@H](NC(=O)c1cc(-c2ccccc2)cc(OC)c1)C(=O)O	0.2753623188405797	0.1640625	0.1	0.11904761904761904	0.2413793103448276	0.136
C[C@]12CC[C@@H]3c4ccc(O)cc4CC[C@H]3[C@@H]1CC[C@@H]2O	0.06832298136645963	0.08208955223880597	0.12096774193548387	0.12295081967213115	0.08527131782945736	0.104
O=C(O)CCCCCCCNC(=O)Cc1ccc(O)c(O)c1	0.15789473684210525	0.14615384615384616	0.1	0.1015625	0.14285714285714285	0.16393442622950818
O=C1Oc2ccccc2C2=C1c1cc(O)c(O)cc1C2=O	0.16778523489932887	0.12213740458015267	0.07633587786259542	0.07751937984496124	0.2033898305084746	0.06060606060606061
Nc1c(O)cccc1C(=O)O[C@H]1O[C@@H](CO)[C@@H](O)[C@@H](O)[C@@H]1O	0.10126582278481013	0.11363636363636363	0.1557377049180328	0.15833333333333333	0.12698412698412698	0.16666666666666666
O=c1c(O[C@@H]2O[C@H](CO)[C@H](O)[C@H](O)[C@@H]2O[C@@H]2OC[C@@H](O)[C@@H](O)[C@@H]2O)c(-c2ccc(O)cc2)oc2cc(O)cc(O)c12	0.12871287128712872	0.12290502793296089	0.11428571428571428	0.11560693641618497	0.13953488372093023	0.10227272727272728
CN1CCCC[C@H]1CCN1c2ccccc2Sc2ccccc21	0.18831168831168832	0.10638297872340426	0.0948905109489051	0.0962962962962963	0.1889763779527559	0.07194244604316546
Oc1ccc(-c2ccccc2)cc1	0.2540983606557377	0.13513513513513514	0.05263157894736842	0.05357142857142857	0.2604166666666667	0.043859649122807015
CC/C=C\C/C=C\C/C=C\C/C=C\CCCCCCC(=O)OC[C@H](COC(=O)CCCCCCCCC/C=C\C/C=C\C/C=C\CC)OC(=O)CCCCCCCC	0.04814814814814815	0.053497942386831275	0.05042016806722689	0.05531914893617021	0.04149377593360996	0.07327586206896551
COc1ccc(NC(=O)CSc2nc3c(=O)[nH]cnc3n2-c2ccc(C)cc2)cc1	0.22560975609756098	0.16	0.09090909090909091	0.09210526315789473	0.19014084507042253	0.07741935483870968
O=[N+]([O-])c1ccccc1CCn1ccc([N+](=O)[O-])c1	0.15862068965517243	0.11023622047244094	0.07142857142857142	0.07258064516129033	0.1826086956521739	0.06349206349206349
CC(=O)OCC1=CO[C@@H](OC(=O)CC(C)C)[C@@H]2C1=C[C@@H](OC(=O)CC(C)(C)OC(C)=O)[C@]21CO1	0.10160427807486631	0.11875	0.18493150684931506	0.17123287671232876	0.09433962264150944	0.17006802721088435
CCOc1cc([C@@H]2C(C(=O)O[C@H](C)CC)=C(C)NC3=C2C(=O)C[C@@H](c2ccc(O)cc2)C3)ccc1O	0.1813186813186813	0.175	0.1518987341772152	0.17647058823529413	0.19607843137254902	0.14556962025316456
C=C1C(=O)O[C@H]2/C=C(/C)CC/C=C(\C)CC[C@@H]12	0.058823529411764705	0.07142857142857142	0.1415929203539823	0.14414414414414414	0.0743801652892562	0.0847457627118644
CC(=O)OC[C@@]12CCC(C)=C[C@@H]1O[C@@H]1[C@H](O)[C@@H](OC(C)=O)[C@@]2(C)[C@@]12CO2	0.06936416184971098	0.0821917808219178	0.1875	0.19047619047619047	0.0625	0.17054263565891473
CNCC[C@H](Oc1ccc(-c2ccccc2)cc1)c1ccc2ccccc2c1	0.33783783783783783	0.14	0.057692307692307696	0.06535947712418301	0.22962962962962963	0.06493506493506493
CCCC/C=C\C/C=C\CCCCCCCCCC(=O)OC[C@@H](COC(=O)CCCCCCCCC/C=C\C/C=C\CCCC)OC(=O)CCCCCCCCCCCCCCCCCCC	0.04377104377104377	0.04814814814814815	0.045283018867924525	0.04961832061068702	0.03731343283582089	0.06563706563706563
OC[C@@H](O)[C@@H](O)[C@H](O)CO	0.07692307692307693	0.0970873786407767	0.028846153846153848	0.039603960396039604	0.10204081632653061	0.11578947368421053
CCC(=O)OCCCCCCCCCCCCCCCCCCCC	0.05056179775280899	0.0457516339869281	0.06944444444444445	0.07042253521126761	0.0472972972972973	0.0851063829787234
C=C(C)[C@@H]1CC[C@@]2(CO)CC[C@@]3(C)[C@@H](CC[C@@H]4[C@]3(C)CC[C@H]3C(C)(C)[C@H](O)[C@H](O)C[C@@]34C)[C@H]12	0.03553299492385787	0.05357142857142857	0.125	0.11920529801324503	0.04242424242424243	0.0967741935483871
C[C@H]1C=CC(=O)CC/C=C/C1=C\CCCC(=O)[C@@H](C)O	0.12582781456953643	0.1532258064516129	0.19130434782608696	0.21621621621621623	0.15	0.19298245614035087
CC(=O)Nc1ccc(OCCO[C@H]2O[C@@H](C(=O)O)[C@@H](O)[C@@H](O)[C@@H]2O)cc1	0.16981132075471697	0.15217391304347827	0.1590909090909091	0.16153846153846155	0.14925373134328357	0.1968503937007874
O=C1O[C@H](CO[C@@H]2OC[C@@H](O)[C@@H](O)[C@@H]2O)C(O)=C1O	0.05063291139240506	0.061068702290076333	0.13675213675213677	0.1391304347826087	0.06349206349206349	0.1282051282051282
CCCC[C@H](C(=O)c1ccccc1)N1CCCC1	0.16783216783216784	0.1111111111111111	0.12605042016806722	0.13793103448275862	0.17391304347826086	0.1271186440677966
COC(=O)C1=CO[C@H](O[C@@H]2O[C@@H](CO)[C@@H](O)[C@@H](O)[C@@H]2O)/C(CO)=C/[C@@H]1OC(C)=O	0.09659090909090909	0.09933774834437085	0.18518518518518517	0.18796992481203006	0.09523809523809523	0.19548872180451127
CC[C@@H](F)CCn1nc(C(=O)c2cccc3ccccc23)c2ccccc21	0.2953020134228188	0.16083916083916083	0.08843537414965986	0.1048951048951049	0.29838709677419356	0.10416666666666667
C=C(C(=O)OC)[C@H]1CCC(=O)c2ccccc21	0.13286713286713286	0.11570247933884298	0.13157894736842105	0.13392857142857142	0.1504424778761062	0.11304347826086956
CC#CC#CC#CC#C[C@H](O)CCO	0.0547945205479452	0.058333333333333334	0.03418803418803419	0.043859649122807015	0.06086956521739131	0.07142857142857142
C[C@@H](C(=O)O)c1ccc(O)c(C(=O)O)c1	0.15789473684210525	0.17592592592592593	0.1	0.12264150943396226	0.17307692307692307	0.1650485436893204
O=c1c(O)c(-c2ccc(O)cc2)oc2cc(O[C@H]3O[C@@H](CO)[C@@H](O)[C@@H](O)[C@@H]3O)c(O)c(O)c12	0.1388888888888889	0.14102564102564102	0.10967741935483871	0.1111111111111111	0.15333333333333332	0.11038961038961038
CCCCC/C=C\C/C=C\C/C=C\C/C=C\C/C=C\CCC(=O)OC[C@@H](COC(=O)CCCCCCC/C=C\CCCCCC)OC(=O)CCCCCCCCCCC/C	0.04710144927536232	0.05220883534136546	0.04918032786885246	0.05394190871369295	0.04048582995951417	0.07142857142857142
C[n+]1cccc2c1CCC(c1ccccc1)=N2	0.18705035971223022	0.11290322580645161	0.06451612903225806	0.06557377049180328	0.1875	0.048
COc1cc([C@H]2Oc3c(O)cc([C@H]4Oc5cc(O)cc(O)c5C(=O)[C@@H]4O)cc3[C@H]2CO)ccc1O	0.1276595744680851	0.10778443113772455	0.11180124223602485	0.11320754716981132	0.13924050632911392	0.10559006211180125
COc1cc(-c2ccc(-c3ccc(O)cc3)o2)cc(OC)c1OC	0.18831168831168832	0.15555555555555556	0.07913669064748201	0.08029197080291971	0.208	0.06428571428571428
COc1cc(/C=C/C(=O)OC[C@@H]2O[C@@H](OC(C)(C)[C@@H]3Cc4cc5ccc(=O)oc5c(O)c4O3)[C@H](O)[C@@H](O)[C@@H]2O)cc(OC)c1O	0.11682242990654206	0.14594594594594595	0.17714285714285713	0.1590909090909091	0.13736263736263737	0.13259668508287292
CCOC(=O)c1ccccc1F	0.14728682170542637	0.14150943396226415	0.11650485436893204	0.1188118811881188	0.1958762886597938	0.10679611650485436
CC(C)=CCc1c(O)cc2oc3cc(O)cc(O)c3c(=O)c2c1O	0.11801242236024845	0.13333333333333333	0.09701492537313433	0.09848484848484848	0.13846153846153847	0.09774436090225563
C[C@]12C[C@H](c3ccoc3)OC(=O)[C@@H]1CC[C@@]1(C)[C@@H]2[C@@H]2C=C[C@]1(O)C(=O)O2	0.08045977011494253	0.08783783783783784	0.15671641791044777	0.1590909090909091	0.09090909090909091	0.1079136690647482
CCCCCC/C=C\CCCCCCCCCC(=O)OC[C@H](CO[P@@](=O)(O)O[C@H]1[C@@H](O)[C@@H](O)C(O)[C@@H](O)[C@@H]1O)OC(=O)CCCCCCCCCCCCCCCCCCC	0.05904059040590406	0.061224489795918366	0.08085106382978724	0.08620689655172414	0.05371900826446281	0.1145374449339207
CCCCCCCCCCCCCCCCCCCCCCCC(=O)OC[C@H](COC(=O)CCCCCCCCCCCCC)OC(=O)CCCCCCCCCCCCCCCCC	0.044673539518900345	0.041353383458646614	0.04633204633204633	0.05078125	0.030303030303030304	0.06719367588932806
O=C(Nc1ccccc1)c1cccc(O)c1	0.2777777777777778	0.12605042016806722	0.07563025210084033	0.07692307692307693	0.2169811320754717	0.06722689075630252
CC[C@H](C)[C@@H]1NC(=O)[C@@H](NC(=O)[C@H](Cc2ccccc2)N(C)C)[C@H](c2ccccc2)Oc2ccc(cc2)/C=C\NC1=O	0.2857142857142857	0.1694915254237288	0.12921348314606743	0.15028901734104047	0.20238095238095238	0.12359550561797752
C=C1[C@@H](OC(=O)/C=C(\C)CC)C[C@@H](C(C)C)[C@H]2/C(=C/C)C(=O)[C@H](OC(=O)/C(C)=C/C)[C@@H]12	0.08241758241758242	0.11842105263157894	0.17142857142857143	0.18248175182481752	0.09271523178807947	0.17266187050359713
COC(=O)[C@H](OC(=O)c1cc(O)c(O)c(O)c1)[C@H]1OC(=O)[C@@H](O)[C@@H]1O	0.11042944785276074	0.12408759124087591	0.13846153846153847	0.15873015873015872	0.11194029850746269	0.16666666666666666
CCCCCCCCCC/C=C\CC[C@@H]1O[C@@H]1CC[C@@H]1O[C@@H]1CCCCCCCCCCCCC1=C[C@@H](C)OC1=O	0.044444444444444446	0.050505050505050504	0.12222222222222222	0.12359550561797752	0.05181347150259067	0.1043956043956044
C[C@H]1CC[C@]2(C)CC[C@]3(C)C(=CC[C@@H]4[C@@]5(C)CC[C@@H](O)[C@@](C)(CO)[C@@H]5CC[C@]43C)[C@@H]2[C@@H]1C	0.035897435897435895	0.05421686746987952	0.14189189189189189	0.1360544217687075	0.04294478527607362	0.10526315789473684
N[C@@H]1c2ccccc2[C@@H](O)[C@H]1O	0.1044776119402985	0.09009009009009009	0.09523809523809523	0.0970873786407767	0.13725490196078433	0.09615384615384616
CNC(=O)CNC(=O)c1ccc(OC)c(COC)c1	0.1360544217687075	0.13821138211382114	0.12605042016806722	0.1282051282051282	0.125	0.13675213675213677
Cc1nc2ccccc2c(=O)n1CCCO	0.1678832116788321	0.14655172413793102	0.10434782608695652	0.10619469026548672	0.20754716981132076	0.08620689655172414
CCCCC/C=C\C/C=C\C/C=C\C/C=C\CCCC(=O)OC[C@H](COC(=O)CCCCCCCCC/C=C\CCCCCCCC)OC(=O)CCCCCCC/C=C\CC	0.04659498207885305	0.051587301587301584	0.048582995951417005	0.05327868852459016	0.04	0.07053941908713693
CCCC/C=C\CCCCCCCC(=O)OC[C@@H](COC(=O)CCCCCC/C=C\C/C=C\C/C=C\CCCCC)OC(=O)CCCCCCCCCCC/C=C\C/C=C\C	0.04659498207885305	0.051587301587301584	0.048582995951417005	0.05327868852459016	0.04	0.07053941908713693
C[C@@H]1O[C@H](Oc2cc(O)c3c(=O)c(O[C@@H]4O[C@H](C)[C@@H](O)[C@@H](O)[C@@H]4O)c(-c4ccc(O)cc4)oc3c2)[C@@H](O)[C@@H](O)[C@@H]1O	0.135	0.12994350282485875	0.12790697674418605	0.12941176470588237	0.14705882352941177	0.10919540229885058
C/C(=C\Cc1c(O)ccc(C)c1O)CCC[C@H](C)CCC[C@H](C)CCCC(C)C	0.13450292397660818	0.1597222222222222	0.09523809523809523	0.10416666666666667	0.14893617021276595	0.1347517730496454
CC(=O)O[C@H]1CC[C@@]2(C)[C@H](CC[C@]3(C)[C@@H]2CC=C2[C@@H]4[C@@](C)(O)[C@@H](C)CC[C@]4(C)CC[C@]23C)C1(C)C	0.03980099502487562	0.05813953488372093	0.14285714285714285	0.13725490196078433	0.047337278106508875	0.11464968152866242
N[C@H](C(=O)O)c1ccc(O)c(C(=O)O)c1	0.14074074074074075	0.15454545454545454	0.09009009009009009	0.10185185185185185	0.1509433962264151	0.14285714285714285
CN[C@@H](C)C(=O)c1ccccc1	0.1746031746031746	0.1308411214953271	0.08490566037735849	0.10784313725490197	0.1958762886597938	0.10679611650485436
CSc1ccccc1-c1cc(=O)c2ccccc2o1	0.20567375886524822	0.12598425196850394	0.0703125	0.07142857142857142	0.23214285714285715	0.046153846153846156
COC(=O)[C@@]1(O)C[C@@H](O)[C@@H](O)[C@@H](OC(=O)/C=C/c2ccc(O)c(O)c2)C1	0.10778443113772455	0.1366906474820144	0.15151515151515152	0.15384615384615385	0.13333333333333333	0.1796875
CCCCCCCCCCCC[C@H](O)[C@@H]1CC[C@H]([C@@H](O)CC[C@@H](O)CCCCCCC[C@@H](O)CC2=C[C@@H](C)OC2=O)O1	0.09859154929577464	0.08947368421052632	0.11666666666666667	0.12429378531073447	0.0918918918918919	0.1695906432748538
O=C1O[C@H](CO[C@@H]2OC[C@H](O)[C@@H](O)[C@H]2O)C(O)=C1O	0.05063291139240506	0.061068702290076333	0.13675213675213677	0.1391304347826087	0.06349206349206349	0.1282051282051282
C/C1=C/CC(C)(C)O[C@H]2OC=C1/C(=C/CO)CCC2	0.05660377358490566	0.08461538461538462	0.11570247933884298	0.11764705882352941	0.07936507936507936	0.08064516129032258
CC(C)(C)C(=O)OCCCC(=O)O	0.1044776119402985	0.11009174311926606	0.16161616161616163	0.1188118811881188	0.09433962264150944	0.16326530612244897
CC(C)CCOC(=O)CCCCCCCCCCCC(=O)OC[C@H](CO[P@](=O)(O)OCC[N+](C)(C)C)OC(C)=O	0.08737864077669903	0.08839779005524862	0.07909604519774012	0.08620689655172414	0.06666666666666667	0.11764705882352941
CO[C@@H]1C[C@H](O[C@@H]2CC[C@]3(C)[C@@H]4CC[C@]5(C)[C@@H](C6=CC(=O)OC6)CC[C@]5(O)[C@@H]4CC[C@]3(O)C2)O[C@H](C)[C@H]1O	0.04245283018867924	0.060109289617486336	0.16049382716049382	0.1625	0.05	0.11976047904191617
CO/N=C(\C(=O)N[C@@H]1C(=O)N2C(C(=O)O)=C(CSC(=O)c3ccco3)CS[C@H]12)c1csc(N)n1	0.12903225806451613	0.13664596273291926	0.11320754716981132	0.11464968152866242	0.12658227848101267	0.11392405063291139
C=C(C)[C@@]12C[C@H](C)[C@@]34O[C@](O)(OC(=O)C(C)C)[C@](O)(C[C@@H]13)[C@]24OC(C)=O	0.07647058823529412	0.09090909090909091	0.12781954887218044	0.14728682170542637	0.07092198581560284	0.14615384615384616
O=c1cc(-c2ccc(O)cc2)oc2cc(O)c([C@@H]3O[C@H](CO)[C@@H](O)[C@H](O)[C@H]3O[C@@H]3OC[C@@H](O)[C@@H](O)[C@@H]3O)c(O)c12	0.1306532663316583	0.125	0.11627906976744186	0.11764705882352941	0.14201183431952663	0.10404624277456648
CCCCCCCCCCCCCC[C@H](O)[C@H](O)CC[C@H](O)[C@@H]1CC[C@@H](CCCCC[C@@H](O)CC2=C[C@@H](C)OC2=O)O1	0.09345794392523364	0.08947368421052632	0.12921348314606743	0.13714285714285715	0.0918918918918919	0.1695906432748538
O=C(O)CCCCCc1ccccc1	0.183206106870229	0.13274336283185842	0.0990990990990991	0.10091743119266056	0.1941747572815534	0.14150943396226415
CCCC[C@H](O)CCCCC[C@@H](O)[C@@H]1CC[C@H]([C@@H]2CC[C@H]([C@@H](O)CCCCCCCCCC3=C[C@@H](C)OC3=O)O2)O1	0.09433962264150944	0.09042553191489362	0.13714285714285715	0.14534883720930233	0.09289617486338798	0.17159763313609466
COc1cccc2c1C(=O)c1c(O)c3c(c(O)c1C2=O)C[C@@](O)(C(=O)CO)C[C@@H]3O[C@@H]1C[C@@H](N)[C@@H](C)[C@@H](C)C(=O)O1	0.12437810945273632	0.13068181818181818	0.17682926829268292	0.17901234567901234	0.12790697674418605	0.1497005988023952
COc1ccc(C(=O)Nc2ccccc2-c2cccc(C(F)(F)F)c2)cc1OC	0.2564102564102564	0.14189189189189189	0.07947019867549669	0.07333333333333333	0.23308270676691728	0.06578947368421052
C=C1C(=O)O[C@H]2C/C(C)=C/CC/C(C)=C/[C@@H](OC(C)=O)[C@@H]12	0.075	0.09848484848484848	0.21929824561403508	0.22321428571428573	0.08527131782945736	0.15
CC/C=C\C/C=C\C/C=C\CCCCCCCC(=O)OC[C@H](COC(=O)CCCCCCC/C=C\CCCCCCCC)OC(=O)CCCCCCCCCCC/C=C\CCCCC	0.04513888888888889	0.04980842911877394	0.046875	0.05138339920948617	0.03861003861003861	0.068
COC(=O)/C=C\c1cc(O)c2c(c1)OC(C)(C)CCC2	0.0759493670886076	0.12598425196850394	0.1322314049586777	0.13445378151260504	0.12195121951219512	0.0967741935483871
CC/C=C\C/C=C\C/C=C\C/C=C\C/C=C\CCCCCC(=O)OC[C@H](COC(=O)CCCCCCCCC/C=C\CCCCCCCC)OC(=O)CCCCCCC/C	0.04710144927536232	0.05220883534136546	0.04918032786885246	0.05394190871369295	0.04048582995951417	0.07142857142857142
C[C@@H](Cc1ccccc1)NCCc1c[nH]c2ccccc12	0.24647887323943662	0.12781954887218044	0.06666666666666667	0.08396946564885496	0.2288135593220339	0.07518796992481203
C=C1CC[C@@H]2C(C)(C)[C@H](O)CC[C@]2(C)[C@H]1COc1ccc2ccc(=O)oc2c1	0.10919540229885058	0.1292517006802721	0.1510791366906475	0.15328467153284672	0.13380281690140844	0.11188811188811189
C#C[C@]1(O)CC[C@H]2[C@@H]3CCc4cc(O)c(O)cc4[C@H]3CC[C@]21C	0.05917159763313609	0.07042253521126761	0.08955223880597014	0.09090909090909091	0.072992700729927	0.08208955223880597
CC(C)(C)NC(=O)c1ccc(O)c(O)c1	0.12408759124087591	0.14414414414414414	0.14150943396226415	0.11214953271028037	0.14018691588785046	0.1111111111111111
CCCC[C@H]1CC(=O)O1	0.045112781954887216	0.04672897196261682	0.19101123595505617	0.19540229885057472	0.049019607843137254	0.10526315789473684
CC(=O)OC[C@@]12CCC(C)=C[C@@H]1O[C@@H]1[C@@H](O)[C@@H](O[C@@H]3O[C@@H](CO)[C@@H](O)[C@@H](O)[C@@H]3O)[C@@]2(C)[C@@]12CO2	0.06153846153846154	0.07784431137724551	0.16778523489932887	0.17006802721088435	0.0736196319018405	0.15333333333333332
Cc1ccc(-c2ccc(C(N)=O)cc2)c(C)c1	0.19117647058823528	0.18421052631578946	0.08403361344537816	0.08547008547008547	0.25	0.07563025210084033
O=CN1CCCC1	0.015037593984962405	0.018867924528301886	0.04081632653061224	0.041666666666666664	0.03	0.020202020202020204
O=C1NC(=O)[C@H](Cc2ccccc2)S1	0.13970588235294118	0.10344827586206896	0.08928571428571429	0.09090909090909091	0.14953271028037382	0.07079646017699115
O=Cc1ccc(O)c(O)c1	0.08396946564885496	0.11650485436893204	0.06862745098039216	0.07	0.12244897959183673	0.06930693069306931
N[C@@H](Cn1ccc(=O)n(C)c1=O)C(=O)O	0.1079136690647482	0.13392857142857142	0.11009174311926606	0.12264150943396226	0.12962962962962962	0.1111111111111111
O=C(O)c1c(O)cc(O)c([C@H]2O[C@H](CO)[C@@H](O)[C@H](O)[C@@H]2O)c1	0.0880503144654088	0.10606060606060606	0.12903225806451613	0.13114754098360656	0.11023622047244094	0.1487603305785124
CC1=C(C)[C@H]2CC[C@H]1C2	0.029411764705882353	0.03669724770642202	0.10309278350515463	0.10526315789473684	0.038461538461538464	0.0707070707070707
C=C1CC[C@H]2C(C)(C)[C@H](O)CC[C@]2(C)[C@H]1COc1cc2ccc(=O)oc2cc1OC	0.09392265193370165	0.125	0.15384615384615385	0.15602836879432624	0.11409395973154363	0.10810810810810811
O=C(O)CCc1ccccc1O[C@@H]1O[C@@H](CO)[C@@H](O)[C@H](O)[C@@H]1O	0.14838709677419354	0.13533834586466165	0.16	0.16260162601626016	0.1774193548387097	0.19008264462809918
C=C[C@H]1[C@H](O[C@@H]2O[C@H](CO)[C@@H](O)[C@H](O)[C@H]2O)OC=C(C(=O)OC)[C@H]1COC(=O)c1ccccc1	0.15469613259668508	0.1165644171779141	0.1503267973856209	0.152317880794702	0.1568627450980392	0.15894039735099338
CNC[C@@H](C)Cc1ccc2ccccc2c1	0.18382352941176472	0.1452991452991453	0.07563025210084033	0.09565217391304348	0.22857142857142856	0.08547008547008547
CC#CC#CC#CC#C[C@@H](O)/C=C/CCCCCCC	0.05521472392638037	0.07407407407407407	0.05303030303030303	0.06201550387596899	0.07692307692307693	0.08661417322834646
CCCCCCCCCCCCCCCCCCCCCCCC(=O)OC[C@H](CO[P@@](=O)(O)OC[C@H]1O[C@@H](O)[C@@H](O)[C@@H](O)[C@@H](O)[C@@H]1O)OC(=O)CCCCCCCCCCCCC	0.05776173285198556	0.05138339920948617	0.08333333333333333	0.08860759493670886	0.044	0.11158798283261803
O=[N+]([O-])c1ccc(O[C@@H]2O[C@H](CO)[C@@H](O)[C@H](O)[C@@H]2O)cc1	0.09554140127388536	0.11538461538461539	0.13008130081300814	0.1322314049586777	0.12	0.14049586776859505
CN(C)c1cc(CNC(=O)COc2ccc(Cl)cc2)ccc1Cl	0.16993464052287582	0.16923076923076924	0.09774436090225563	0.09923664122137404	0.20491803278688525	0.09022556390977443
COc1cc(C[C@@H](CO)c2cc(/C=C\CO)cc(OC)c2O[C@H]2O[C@@H](CO)[C@@H](O)[C@@H](O)[C@@H]2O)ccc1O	0.12435233160621761	0.1377245508982036	0.11515151515151516	0.12345679012345678	0.14906832298136646	0.13664596273291926
C/C(=C\Cc1c(O)ccc2c1OC[C@@H](c1ccc(O)cc1O)C2=O)CCC[C@@H](C)O	0.1927710843373494	0.1875	0.11486486486486487	0.13194444444444445	0.2028985507246377	0.15492957746478872
CCCC[C@@H](O)CCC[C@@H](O)[C@@H]1CC[C@H]([C@@H]2CC[C@H]([C@@H](O)CCCCCCCCCCCC[C@@H](O)CC3=C[C@@H](C)OC3=O)O2)O1	0.0945945945945946	0.08542713567839195	0.12903225806451613	0.1366120218579235	0.08762886597938144	0.17415730337078653
C=C(C)[C@H]1CC=C(C)[C@@H](OC(C)=O)C1	0.05555555555555555	0.06837606837606838	0.14423076923076922	0.14705882352941177	0.061946902654867256	0.14563106796116504
CC(=C/C=C/C=C(/C)C(=O)O)/C=C/C=C(C)/C=C/C=C(\C)C(=O)O[C@@H]1O[C@@H](CO)[C@@H](O)[C@@H](O)[C@@H]1O	0.0663265306122449	0.08982035928143713	0.12101910828025478	0.12258064516129032	0.07272727272727272	0.1513157894736842
CCN(CC)CCOc1ccc(OCc2ccccc2)cc1	0.20134228187919462	0.11764705882352941	0.08955223880597014	0.09090909090909091	0.20491803278688525	0.09848484848484848
C[C@H](N)C(=O)NCC(=O)O	0.1111111111111111	0.10784313725490197	0.07	0.09375	0.10204081632653061	0.13978494623655913
Cn1cncn1	0.03125	0.05	0.03125	0.031914893617021274	0.041666666666666664	0.031578947368421054
COc1cc(O)c2c(c1)O[C@@H](c1cc(O)cc(O)c1)CC2=O	0.12101910828025478	0.11194029850746269	0.1171875	0.11904761904761904	0.13385826771653545	0.09230769230769231
CCN(CC)CCOC(=O)C1(c2ccccc2)CCCC1	0.1513157894736842	0.11278195488721804	0.136	0.13821138211382114	0.1532258064516129	0.128
COc1cccc2c1C(=O)c1c(O)c3c(c(O)c1C2=O)C[C@@](O)(C(=O)CO)C[C@@H]3O[C@H]1C[C@@H](N)[C@H](C)[C@H](C)O1	0.12755102040816327	0.13450292397660818	0.175	0.17721518987341772	0.1317365269461078	0.15432098765432098
CCN(CC)CCNC(=O)c1cc(Cl)ccc1OC	0.12837837837837837	0.13821138211382114	0.13559322033898305	0.13793103448275862	0.125	0.13675213675213677
O=Cc1ccc(O)cc1O[C@@H]1O[C@H](CO)[C@@H](O)[C@H](O)[C@@H]1O	0.08176100628930817	0.10687022900763359	0.13008130081300814	0.1322314049586777	0.1111111111111111	0.14049586776859505
CC[C@@H]1CCC(=O)C1=O	0.045112781954887216	0.05660377358490566	0.11578947368421053	0.11827956989247312	0.049019607843137254	0.08247422680412371
CN[C@H](C)C(=O)O[C@H]1C[C@@H](C)C=C2C=C[C@H](C)[C@H](CC[C@@H](NC(=O)C(=O)OC)C(=O)OC)[C@@H]21	0.10270270270270271	0.11320754716981132	0.368	0.4083333333333333	0.08860759493670886	0.39344262295081966
COC(=O)c1ccccc1O[C@H]1O[C@@H](CO)[C@@H](O)[C@@H](O)[C@@H]1O	0.12903225806451613	0.12121212121212122	0.15447154471544716	0.15702479338842976	0.16260162601626016	0.1652892561983471
CCCCCCCC/C=C\CCCCCCCCCCCC(=O)OC[C@H](COC(=O)CCCCCCCCCCCCCCCCCCCCCCC)OC(=O)CCCCCCCCCCCCCCCCCCC	0.040498442367601244	0.04421768707482993	0.04152249134948097	0.045454545454545456	0.03424657534246575	0.06007067137809187
CC(=O)O[C@H]1CC[C@@]2(C)[C@@H](CC[C@]3(C)[C@@H]2CC=C2[C@@H]4[C@H](C)CC[C@]4(C)[C@@]23C)C1(C)C	0.037037037037037035	0.05625	0.14788732394366197	0.14184397163120568	0.044585987261146494	0.11724137931034483
CCCCC/C=C\C/C=C\C/C=C\C/C=C\CCCC(=O)OC[C@@H](COC(=O)CCCCCCCCC/C=C\CCCCCC)OC(=O)CCCCCCCCCCCCCCCC	0.04513888888888889	0.04980842911877394	0.046875	0.05138339920948617	0.03861003861003861	0.068
C/C1=C/CC[C@H](C=O)[C@@H]2CC(C)(C)[C@@H]2CC1	0.032467532467532464	0.056	0.10526315789473684	0.10714285714285714	0.049586776859504134	0.08695652173913043
O=C1C[C@@H](c2ccc(O)c(O)c2)Oc2c1c(O)cc(O)c2[C@H]1C(=O)c2c(O)cc(O)cc2O[C@H]1c1ccc(O)cc1	0.1507537688442211	0.10382513661202186	0.08888888888888889	0.0898876404494382	0.14534883720930233	0.07734806629834254
O=C(CO)NCCc1ccccc1	0.16923076923076924	0.11607142857142858	0.10185185185185185	0.10377358490566038	0.17647058823529413	0.102803738317757
Cc1ccc(-c2ccc(C#N)cc2)cc1	0.18796992481203006	0.1391304347826087	0.05042016806722689	0.05128205128205128	0.21153846153846154	0.04201680672268908
c1ccc2c(c1)CCc1ccccc1C2	0.17647058823529413	0.09917355371900827	0.06722689075630252	0.06837606837606838	0.18518518518518517	0.04132231404958678
CCCCCCCCCCCCCCCCCCCCCCCCCCCCCCOC(=O)CCCCCCCCCCCCCCCCC	0.03557312252964427	0.03070175438596491	0.045662100456621	0.04608294930875576	0.03139013452914798	0.05555555555555555
N=C(N)NCCC[C@H](N)C(=O)N[C@@H](CC(N)=O)C(=O)O	0.11333333333333333	0.09375	0.06349206349206349	0.07317073170731707	0.08	0.13675213675213677
CC(C)C1=C2[C@H]3CC=C4[C@@H]5[C@@H](O[C@@H]6OC[C@@](O)([C@@H]4O)[C@@H](O)[C@]65O)[C@@]3(C)CC[C@]2(C)C=C1	0.08108108108108109	0.10897435897435898	0.15172413793103448	0.1702127659574468	0.09090909090909091	0.14482758620689656
CC(=O)OC[C@]1(C)CCC[C@@]2(C)[C@@H]1CC[C@@]13C[C@@H](CC[C@H]12)[C@@](C)(O)C3	0.03954802259887006	0.060810810810810814	0.11851851851851852	0.12030075187969924	0.04827586206896552	0.0948905109489051
N[C@H](CCC(=O)N[C@@H](CSCc1ccccc1)C(=O)O)C(=O)O	0.2108843537414966	0.14393939393939395	0.09022556390977443	0.1	0.1774193548387097	0.16129032258064516
COc1cc([C@@H]2OC[C@H]3[C@@H](c4ccc(OC)c(OC)c4)OC[C@]23OC(C)=O)ccc1O	0.12222222222222222	0.1437908496732026	0.1342281879194631	0.1360544217687075	0.14864864864864866	0.10526315789473684
C=CCCCCC/C(=N\OS(=O)(=O)O)S[C@@H]1O[C@H](CO)[C@@H](O)[C@H](O)[C@@H]1O	0.05714285714285714	0.0821917808219178	0.10948905109489052	0.1111111111111111	0.05517241379310345	0.14393939393939395
Cc1ccc2c(c1)C(=O)C(C)C2(C)C	0.08571428571428572	0.12612612612612611	0.12264150943396226	0.125	0.1111111111111111	0.09259259259259259
C/C=C/SS(=O)(=O)CC	0.03759398496240601	0.09900990099009901	0.06060606060606061	0.061855670103092786	0.06	0.061224489795918366
COc1cc(/C=C/C(=O)OC[C@@]2(O)CO[C@@H](O[C@@H]3[C@@H](Oc4ccc(/C=C/C(=O)c5ccc(O)cc5O)cc4)O[C@@H](CO)[C@@H](O)[C@H]3O)[C@@H]2O)ccc1O	0.17117117117117117	0.13106796116504854	0.11822660098522167	0.11940298507462686	0.16326530612244897	0.12437810945273632
COc1ccc(-c2oc3cc(OC)c(O)c(O)c3c(=O)c2O)cc1	0.16774193548387098	0.17557251908396945	0.08823529411764706	0.08955223880597014	0.192	0.08088235294117647
CSc1nc(/C=C/C(=O)O)c(C)c(C)n1	0.0763888888888889	0.1743119266055046	0.07964601769911504	0.08108108108108109	0.12844036697247707	0.08035714285714286
CNC(=O)OCCc1ccccc1	0.16030534351145037	0.11607142857142858	0.10185185185185185	0.10377358490566038	0.17647058823529413	0.102803738317757
CCCC[C@@H](O)CCCCC[C@@H](O)[C@@H]1CC[C@H]([C@@H]2CC[C@H]([C@@H](O)CCCCCCCCCCC3=C[C@@H](C)OC3=O)O2)O1	0.09302325581395349	0.08900523560209424	0.1348314606741573	0.14285714285714285	0.0913978494623656	0.1686046511627907
CCCCC/C=C\C/C=C\C/C=C\CCCCCCC(=O)OC[C@@H](COC(=O)CCCCCCCCCCCCCCCCCCC)OC(=O)CCCCCCCCCCCCCCCCC	0.04377104377104377	0.04814814814814815	0.045283018867924525	0.04961832061068702	0.03731343283582089	0.06563706563706563
CC#C[C@]1(O)CC[C@@H]2[C@@H]3CCC4=CC(=O)CC[C@]4(C)[C@H]3CC[C@@]21C	0.04	0.05442176870748299	0.11194029850746269	0.11363636363636363	0.04895104895104895	0.08029197080291971
CC[N+](C)(C)CCCCCCCCCCCCCCCCCO	0.04046242774566474	0.04081632653061224	0.05755395683453238	0.058394160583941604	0.03496503496503497	0.07352941176470588
C[C@H](O)CCCCCCCCCCCCCCCCCCCCO	0.06358381502890173	0.053691275167785234	0.03424657534246575	0.04929577464788732	0.05555555555555555	0.08695652173913043
CCC(=O)OCC1=C(O)C(OC)(C)C1=O	0.08450704225352113	0.11403508771929824	0.14150943396226415	0.14423076923076922	0.0990990990990991	0.12149532710280374
CN1CCN(CCCN2c3ccccc3Sc3ccccc32)CC1	0.19230769230769232	0.10416666666666667	0.0851063829787234	0.08633093525179857	0.18461538461538463	0.06293706293706294
O=S(=O)(O)O/N=C(\CCc1c[nH]c2ccccc12)S[C@@H]1O[C@@H](CO)[C@@H](O)[C@H](O)[C@@H]1O	0.13142857142857142	0.13245033112582782	0.13793103448275862	0.13986013986013987	0.16083916083916083	0.14685314685314685
CC(C)=CCC/C(C)=C/Cc1c(O)c(CC=C(C)C)c(O)c(C=O)c1O	0.10843373493975904	0.145985401459854	0.09420289855072464	0.08759124087591241	0.1259259259259259	0.10294117647058823
OC[C@@H]1O[C@@H](OC[C@@H]2O[C@H](O[C@@H]3[C@H](O)[C@H](O)O[C@H](CO)[C@H]3O)[C@H](O)[C@H](O)[C@@H]2O)[C@@H](O)[C@H](O)[C@@H]1O	0.03	0.028735632183908046	0.0880503144654088	0.08917197452229299	0.029585798816568046	0.08860759493670886
CC/C=C\C/C=C\C/C=C\C/C=C\C/C=C\CCCC(=O)O[C@@H](COC(=O)CCCCCCCCCCCCCCCCCCCCC)COC(=O)CCCCCCCCCCCC	0.04513888888888889	0.04980842911877394	0.046875	0.05138339920948617	0.03861003861003861	0.068
CC/C=C\C/C=C\C/C=C\C/C=C\C/C=C\CCCC(=O)OC[C@H](COC(=O)CCCC/C=C\C/C=C\C/C=C\C/C=C\CC)OC(=O)CCCC	0.051587301587301584	0.057777777777777775	0.05454545454545454	0.059907834101382486	0.04484304932735426	0.0794392523364486
CC(C)C[C@@H](c1c(O)c(C=O)c(O)c(C=O)c1O)[C@]1(C)CC[C@H]2C1=C[C@@H](C(C)(C)O)CC[C@@H]1C(C)(C)CCC[C@@H]12	0.1044776119402985	0.14705882352941177	0.13855421686746988	0.12650602409638553	0.1242603550295858	0.13253012048192772
C[C@H](N)C(=O)Nc1ccc(-c2ncccc2)cc1	0.23880597014925373	0.17796610169491525	0.07258064516129033	0.09166666666666666	0.2641509433962264	0.08196721311475409
NS(=O)(=O)c1ccc(/N=N/c2ccc(S(=O)(=O)O)cc2)cc1	0.1513157894736842	0.14728682170542637	0.05970149253731343	0.06060606060606061	0.16260162601626016	0.05223880597014925
Cc1cc(C(=O)O)cc(C(=O)N2CCCCC2)c1	0.10738255033557047	0.104	0.11864406779661017	0.1206896551724138	0.10833333333333334	0.11965811965811966
CC1(C)C(=O)CC[C@]2(C)[C@H]1CC[C@]13C=C[C@](C)(C1)C(=O)C[C@H]23	0.04790419161676647	0.07246376811594203	0.136	0.13821138211382114	0.051470588235294115	0.08461538461538462
COc1cc(OC)c(C(=O)c2cccc(C(=O)Nc3ccc(Cl)cc3)c2)cc1NS(=O)(=O)c1ccccc1C	0.28	0.14534883720930233	0.07303370786516854	0.07386363636363637	0.17791411042944785	0.07954545454545454
Cc1cc(O)cc(O)c1C(=O)O[C@@H]1C[C@@]2(C)[C@@H]3[C@H](C=C(CO)[C@@]12O)C3(C)C	0.10650887573964497	0.1347517730496454	0.15789473684210525	0.16030534351145037	0.12318840579710146	0.16793893129770993
CCCCCC/C=C\CCCCCCCCCC(=O)OC[C@@H](COC(=O)CCCCCCC/C=C\CCCCCCCC)OC(=O)CCCCCCCCC/C=C\CCCCCCCC	0.044673539518900345	0.04924242424242424	0.04633204633204633	0.05078125	0.03816793893129771	0.06719367588932806
CCCCC/C=C\C/C=C\C/C=C\C/C=C\CCCCCC(=O)OC[C@@H](COC(=O)CCCCCCCCCCC/C=C\C/C=C\CCCCC)OC(=O)CCCCCCC	0.04659498207885305	0.051587301587301584	0.048582995951417005	0.05327868852459016	0.04	0.07053941908713693
CC(=O)OC[C@H]1O[C@@H](Oc2c(-c3ccc(O)cc3)oc3cc(O)cc(O)c3c2=O)[C@@H](OC(C)=O)[C@@H](O)[C@@H]1O	0.1774193548387097	0.17073170731707318	0.1411042944785276	0.14285714285714285	0.1761006289308176	0.15625
CCCCc1ccc(OCCNCCO)cc1	0.11564625850340136	0.11382113821138211	0.10084033613445378	0.10256410256410256	0.11864406779661017	0.1111111111111111
CCCCC/C=C\C/C=C\C/C=C\C/C=C\C/C=C\CCC(=O)OC[C@@H](COC(=O)CCCCCCCCC/C=C\CCCCCC)OC(=O)CCCCCCCCC/C	0.04710144927536232	0.05220883534136546	0.04918032786885246	0.05394190871369295	0.04048582995951417	0.07142857142857142
CC(C)CCC[C@@H](C)[C@H]1CC[C@@]2(C)[C@H]3CC[C@@H]4[C@](C)(CO)[C@@H](O)CC[C@@]45C[C@]35CC[C@]12C	0.06842105263157895	0.07317073170731707	0.1111111111111111	0.12	0.062111801242236024	0.12666666666666668
CCCC/C=C\C/C=C\CCCCCCCCCC(=O)OC[C@H](COC(=O)CCCCCCCCCCCCCCCCC)OC(=O)CCCCCCCCCCCCCCCCCCC	0.04421768707482993	0.04868913857677903	0.04580152671755725	0.05019305019305019	0.03773584905660377	0.06640625
COc1ccc(C(=O)Nc2ccc(S(=O)(=O)N3CCc4ccccc4C3)cc2)cc1	0.2641509433962264	0.152317880794702	0.09090909090909091	0.09210526315789473	0.20714285714285716	0.07051282051282051
CCN[C@@H](C)Cc1ccc2oc3cc(OC)c(O)c(CC=C(C)C)c3c(=O)c2c1	0.14705882352941177	0.16666666666666666	0.14084507042253522	0.1510791366906475	0.16428571428571428	0.11805555555555555
COc1cccc(C(=O)O)c1	0.11538461538461539	0.1346153846153846	0.10891089108910891	0.1111111111111111	0.15306122448979592	0.11
CC1(C)[C@H]2CC[C@]1(C)C(=O)C2	0.02857142857142857	0.044642857142857144	0.11	0.11224489795918367	0.037037037037037035	0.06796116504854369
N=CC(=O)N1CCC[C@H]1C(=O)NC(=O)O	0.06896551724137931	0.06666666666666667	0.07964601769911504	0.08108108108108109	0.0603448275862069	0.09009009009009009
CC/C=C\C/C=C\C/C=C\C/C=C\CCCCCCC(=O)OC[C@H](COC(=O)CCCCCCCCCCCCCCCCC)OC(=O)CCCCCCCCCCCCCCCCCCC	0.04377104377104377	0.04814814814814815	0.045283018867924525	0.04961832061068702	0.03731343283582089	0.06563706563706563
CN(C)CCCOc1ccc(-c2ccccc2)cc1	0.25925925925925924	0.16260162601626016	0.0873015873015873	0.08870967741935484	0.2545454545454545	0.07936507936507936
CC1(C)CC[C@]2(C(=O)O)CC[C@]3(C)C(=CC[C@@H]4[C@@]5(C)CC[C@@H](O[C@@H]6O[C@@H](CO)[C@@H](O)[C@@H](O)[C@@H]6O)[C@@](C)(CO)[C@@H]5CC[C@]43C)[C@@H]2C1	0.05803571428571429	0.07692307692307693	0.14606741573033707	0.14124293785310735	0.06770833333333333	0.12777777777777777
Oc1ccc([C@@H]2Oc3c(O)cc(O)cc3[C@@H]2c2cc(O)cc(O)c2)cc1	0.14634146341463414	0.11805555555555555	0.06896551724137931	0.06993006993006994	0.15555555555555556	0.06944444444444445
O=C(O)c1ccc(O[C@@H]2O[C@H](CO)[C@@H](O)[C@H](O)[C@@H]2O)cc1	0.11688311688311688	0.14173228346456693	0.1487603305785124	0.15126050420168066	0.14754098360655737	0.1694915254237288
CCCCC/C=C\C/C=C\C/C=C\CCCCCCC(=O)OC[C@H](COC(=O)CCCCCCC/C=C\CCCCCC)OC(=O)CCCCCCCCC/C=C\CCCCCCC	0.04513888888888889	0.04980842911877394	0.046875	0.05138339920948617	0.03861003861003861	0.068
O=c1cc(-c2ccc(O)cc2)oc2cc(O)c(O)cc12	0.1793103448275862	0.17073170731707318	0.06976744186046512	0.07086614173228346	0.21929824561403508	0.06201550387596899
CCCCCCCCCCCCCCCCCCCCCCCC(=O)O[C@@H](COC(=O)CCCCCCCCCCCCCCCCCCC)CO[P@@](=O)(O)OC[C@H](N)C(=O)O	0.06181818181818182	0.055776892430278883	0.048582995951417005	0.05327868852459016	0.04838709677419355	0.08403361344537816
C[C@H]1[C@H]2[C@H]3CC[C@@H]4[C@@]5(C)CCC(=O)C(C)(C)[C@@H]5CC[C@@]4(C)[C@@]3(C)CC[C@@]2(C)CC[C@@]1(C)O	0.025510204081632654	0.041916167664670656	0.12	0.11409395973154363	0.03048780487804878	0.08441558441558442
O=C(O)CC(=O)OC[C@@H]1O[C@@H](Oc2ccc3c(=O)c(-c4ccc(O)cc4)coc3c2)[C@@H](O)[C@H](O)[C@@H]1O	0.20786516853932585	0.18238993710691823	0.13043478260869565	0.1320754716981132	0.22818791946308725	0.16025641025641027
C=C1C(=O)O[C@H]2/C=C(\C)CC/C=C(/C(=O)O[C@H]3O[C@@H](CO)[C@@H](O)[C@@H](O)[C@@H]3O)C[C@H]12	0.08379888268156424	0.09868421052631579	0.2196969696969697	0.2230769230769231	0.0945945945945946	0.1678832116788321
Cc1nnc(COP(=O)(O)O)c(C/N=C(\C)NC(=O)CCC[C@@H](N)C(=O)O)c1OC	0.13372093023255813	0.14285714285714285	0.0945945945945946	0.10344827586206896	0.10884353741496598	0.15827338129496402
O=[N+]([O-])c1ccccc1O[C@H]1O[C@H](CO)[C@@H](O)[C@H](O)[C@H]1O	0.10967741935483871	0.09848484848484848	0.13008130081300814	0.1322314049586777	0.13821138211382114	0.14049586776859505
O=C(O)c1cccc(-c2ccc(Br)cc2)c1	0.22137404580152673	0.17699115044247787	0.07627118644067797	0.07758620689655173	0.26732673267326734	0.07692307692307693
COc1cc(CCCO)ccc1O[C@@H](CO)CO[C@H]1O[C@H](CO)[C@@H](O)[C@@H](O)[C@@H]1O	0.09550561797752809	0.09803921568627451	0.125	0.1347517730496454	0.10135135135135136	0.15827338129496402
O=C(O)CCc1ccccc1	0.1774193548387097	0.14423076923076922	0.0970873786407767	0.09900990099009901	0.2127659574468085	0.12
O=C1CCCN1S(=O)(=O)c1ccc(Cn2ccnc2)cc1	0.11464968152866242	0.14728682170542637	0.09230769230769231	0.09375	0.1349206349206349	0.06015037593984962
CCCCCCCC/C=C\CCCCCCCC(=O)OC[C@H](COC(=O)CCCCCCCCCCCCCCCCC)OC(=O)CCCCCCCCCCCCCCCCCCC	0.044673539518900345	0.04924242424242424	0.04633204633204633	0.05078125	0.03816793893129771	0.06719367588932806
C[C@@]12CC[C@@H]3c4ccc(O)c(c4CC[C@H]3NC(=O)c3ccccc3)[C@H]1CC2=O	0.18902439024390244	0.13513513513513514	0.13286713286713286	0.1347517730496454	0.1897810218978102	0.09523809523809523
O=C(Nc1nccs1)c1ccccc1	0.17293233082706766	0.10256410256410256	0.06956521739130435	0.07079646017699115	0.16981132075471697	0.06086956521739131
Cn1cnc(CNC(=O)c2ccccc2)n1	0.17518248175182483	0.12605042016806722	0.0847457627118644	0.08620689655172414	0.1834862385321101	0.07627118644067797
C=C1[C@H]2CC[C@H]3[C@@]45CO[C@](O)([C@@H](O)[C@@H]4C(C)(C)CC[C@@H]5O)[C@]3(C2)[C@@H]1O	0.03389830508474576	0.04	0.1111111111111111	0.11278195488721804	0.041379310344827586	0.1037037037037037
Oc1ccc2c(c1)[C@@]13CCCC[C@]1(O)[C@H](C2)N(CC1CCC1)CC3	0.06976744186046512	0.07534246575342465	0.09420289855072464	0.09558823529411764	0.08571428571428572	0.07142857142857142
CN(C(=O)c1cc(Cl)ccc1F)C1CCCCC1	0.09271523178807947	0.13114754098360656	0.1092436974789916	0.1111111111111111	0.11764705882352941	0.08264462809917356
CC[C@H](C)COC(=O)CCCc1ccccc1	0.18115942028985507	0.13333333333333333	0.1206896551724138	0.15315315315315314	0.19090909090909092	0.17272727272727273
O=C1O/C(=C\c2ccc(O)cc2)c2ccc(O)cc21	0.15753424657534246	0.14516129032258066	0.07086614173228346	0.072	0.20175438596491227	0.0546875
COc1ncc(C(=O)Nc2cccc(C#N)c2)c(C#N)c1OC	0.16233766233766234	0.13432835820895522	0.08148148148148149	0.08270676691729323	0.1484375	0.07407407407407407
CC(C)O[C@@H]1O[C@@H](CO[C@@H]2OC[C@@H](O)[C@@H](O)[C@@H]2O)[C@@H](O)[C@@H](O)[C@@H]1O	0.052941176470588235	0.06293706293706294	0.11450381679389313	0.13385826771653545	0.06521739130434782	0.1328125
COc1cc(O)cc2c1CC[C@@H](c1ccc(O)cc1)O2	0.12418300653594772	0.1328125	0.10317460317460317	0.10483870967741936	0.15702479338842976	0.078125
CC(C)CCC[C@]1(C)C=Cc2c(ccc3ccccc32)O1	0.19863013698630136	0.15625	0.10077519379844961	0.12	0.2543859649122807	0.11023622047244094
O=C(O)CC(=O)OC[C@@H]1O[C@@H](Oc2cc(O)c3c(=O)cc(-c4ccc(O)cc4)oc3c2)[C@@H](O)[C@H](O)[C@@H]1O	0.19230769230769232	0.18012422360248448	0.12883435582822086	0.13043478260869565	0.1935483870967742	0.15822784810126583
O=C1C[C@H](c2ccc(O)cc2)Oc2cc(O[C@@H]3O[C@@H](CO)[C@@H](O)[C@@H](O)[C@@H]3O)ccc21	0.13714285714285715	0.12418300653594772	0.14482758620689656	0.14685314685314685	0.16783216783216784	0.12244897959183673
CCCCCCCC/C=C\CCCCCCCCCCCCCC(=O)OC[C@@H](COC(=O)CCCCCCCCCCCCCCCCC)OC(=O)CCCCCCCCCCCCCCCCC	0.0429042904290429	0.04710144927536232	0.04428044280442804	0.048507462686567165	0.0364963503649635	0.06415094339622641
O=C(O)c1ccccc1O[C@@H]1O[C@H](CO)[C@@H](O)[C@H](O)[C@@H]1O	0.13157894736842105	0.12403100775193798	0.1487603305785124	0.15126050420168066	0.16666666666666666	0.1694915254237288
CO[C@H]1[C@H](O)O[C@@H](CO)[C@@H](O)[C@@H]1O	0.034722222222222224	0.042735042735042736	0.10476190476190476	0.10679611650485436	0.044642857142857144	0.12745098039215685
O=C1c2c(O)cc(O[C@H]3O[C@@H](CO)[C@@H](O)[C@H](O)[C@@H]3O)cc2O[C@H](c2ccc(O)cc2)[C@@H]1O	0.12777777777777777	0.12101910828025478	0.13333333333333333	0.13513513513513514	0.1476510067114094	0.1118421052631579
C/C=C(\C)C(=O)O[C@@H]1C2=C(C)C(=O)O[C@]2(O)C[C@@H]2CC[C@@H](O)[C@@H](C)[C@]21C	0.06976744186046512	0.0979020979020979	0.1984126984126984	0.192	0.07801418439716312	0.15384615384615385
CC/C=C\C/C=C\C/C=C\C/C=C\C/C=C\CCCC(=O)O[C@@H](COC(=O)CCCCCCC/C=C\CCCCCC)COC(=O)CCCCCCCCCCCCCCC	0.04659498207885305	0.051587301587301584	0.048582995951417005	0.05327868852459016	0.04	0.07053941908713693
COc1ccc2c(c1)O[C@H]1c3cc(OC)c(OC)cc3OC[C@@H]21	0.09696969696969697	0.1079136690647482	0.1044776119402985	0.10606060606060606	0.11194029850746269	0.08088235294117647
CC(=O)OCCc1ccccc1	0.15503875968992248	0.11926605504587157	0.10476190476190476	0.10679611650485436	0.18181818181818182	0.10576923076923077
CC(=O)OC/C=C(\C)CC/C=C(\C)CC/C=C(\C)CC/C=C(\C)CC/C=C(\C)CC/C=C(\C)CC/C=C(\C)CC/C=C(/C)CC/C	0.04310344827586207	0.05392156862745098	0.0663265306122449	0.06153846153846154	0.04477611940298507	0.07216494845360824
COc1cc(O)c2c(=O)c(O[C@@H]3OC[C@@H](O)[C@@H](O)[C@@H]3O)c(-c3ccc(O)c(OC)c3)oc2c1O	0.11827956989247312	0.12422360248447205	0.11464968152866242	0.11612903225806452	0.1282051282051282	0.11538461538461539
COC(=O)/C=C\c1cc(OC)c(OC)c(OC)c1	0.0718954248366013	0.1322314049586777	0.10084033613445378	0.10256410256410256	0.11864406779661017	0.08333333333333333
CCCC/C=C\C/C=C\CCCCCCCCCC(=O)OC[C@H](COC(=O)CCCCCCCCCCC/C=C\C/C=C\CCCCC)OC(=O)CCCCCCCCC/C=C\CC	0.04513888888888889	0.04980842911877394	0.046875	0.05138339920948617	0.03861003861003861	0.068
CC(C)C[C@H](NC(=O)[C@H](Cc1ccccc1)NC(=O)CCc1ccccc1)C(=O)N[C@@H](Cc1ccccc1)C(=O)N[C@@H](CC(=O)O)C(C)(C)C	0.30256410256410254	0.17010309278350516	0.105	0.095	0.21311475409836064	0.14583333333333334
C[C@@H](NC(=O)OCc1ccccc1)C(=O)Nc1cccc2ccccc12	0.3103448275862069	0.13986013986013987	0.08275862068965517	0.09929078014184398	0.2440944881889764	0.10638297872340426
C=C(C)[C@@H]1CC[C@]2(CO)CC[C@@]3(C)[C@@H](CC[C@@H]4[C@]3(C)CC[C@H]3C(C)(C)[C@@H](O)[C@H](O)C[C@@]34C)[C@H]12	0.03553299492385787	0.05357142857142857	0.125	0.11920529801324503	0.04242424242424243	0.0967741935483871
O[C@@H]1[C@H](O)[C@H](O)[C@@H](O)[C@@H]1O	0.021897810218978103	0.02727272727272727	0.07	0.07142857142857142	0.02857142857142857	0.10416666666666667
Nc1ccc(NC(=O)c2ccc(-c3ccccc3)cc2)cc1	0.3560606060606061	0.14285714285714285	0.057971014492753624	0.058823529411764705	0.2457627118644068	0.050724637681159424
COc1ccc2c(c1)O[C@@H]1c3ccc(O[C@H]4O[C@@H](CO)[C@@H](O)[C@@H](O)[C@@H]4O)cc3OC[C@@H]21	0.11538461538461539	0.12101910828025478	0.13333333333333333	0.13513513513513514	0.14	0.11920529801324503
COCCc1ccc(OCCN2CCN(C(=O)CCN(C)CC)CC2)cc1	0.12280701754385964	0.13793103448275862	0.1357142857142857	0.13768115942028986	0.1267605633802817	0.12857142857142856
COc1ccc2c(=O)cc(-c3ccc(O)cc3)oc2c1	0.18620689655172415	0.16	0.0859375	0.0873015873015873	0.23893805309734514	0.06153846153846154
COC[C@@]1(C)OC(=O)Nc2ccccc21	0.12142857142857143	0.1111111111111111	0.10714285714285714	0.10909090909090909	0.1574074074074074	0.07894736842105263
CC/C=C\C/C=C\C/C=C\C/C=C\CCCCC(=O)O[C@@H](COC(=O)CCCC/C=C\C/C=C\C/C=C\C/C=C\CC)COC(=O)CCCCCCCCC	0.04980842911877394	0.05555555555555555	0.05240174672489083	0.05752212389380531	0.04310344827586207	0.07623318385650224
C=C[C@H]1[C@@H](O[C@@H]2O[C@H](CO)[C@@H](O)[C@H](O)[C@H]2O)OC=C(C(=O)OC)[C@@H]1CCOC(=O)/C=C/c1ccccc1	0.15343915343915343	0.12352941176470589	0.15625	0.15822784810126583	0.1625	0.16455696202531644
CCCC/C=C\CCCCCCCC(=O)OC[C@H](COC(=O)CCCCCCC/C=C\C/C=C\CCCC)OC(=O)CCCCCCCCCCCCC/C=C\CCCCCCCC	0.04513888888888889	0.04980842911877394	0.046875	0.05138339920948617	0.03861003861003861	0.068
O=C(O)c1ccc(C(=O)c2ccccc2)cc1	0.24427480916030533	0.14285714285714285	0.08333333333333333	0.0847457627118644	0.24761904761904763	0.10256410256410256
CC1=C[C@H]2O[C@@H]3[C@@H](O[C@@H]4O[C@@H](CO)[C@@H](O)[C@@H](O)[C@@H]4O)C[C@@](C)([C@@]34CO4)[C@@]2(CO)[C@@H](O)C1=O	0.05789473684210526	0.06748466257668712	0.16666666666666666	0.16901408450704225	0.06962025316455696	0.14383561643835616
C=C1CC[C@@H]2[C@H]([C@@H]3[C@H]1CC[C@@]3(C)O)C2(C)C	0.025974025974025976	0.03968253968253968	0.10619469026548672	0.10810810810810811	0.03278688524590164	0.08771929824561403
COc1ccccc1C(=O)O[C@H]1[C@@H](O)[C@H](O)[C@@H](C)O1	0.12837837837837837	0.12	0.17543859649122806	0.17857142857142858	0.16379310344827586	0.16666666666666666
CC(C)CCC[C@@H](C)[C@H]1CC[C@H]2[C@@H]3CC=C4C[C@@H](O[C@H]5O[C@@H](CO)[C@H](O)[C@@H](O)[C@@H]5O)CC[C@]4(C)[C@H]3CC[C@@]21C	0.07729468599033816	0.08287292817679558	0.15151515151515152	0.16049382716049382	0.07303370786516854	0.1524390243902439
COC(=O)/C(C)=C\C=C\C=C\C(C)=C\C=C\C=C(C)\C=C\C=C(C)\C=C\C=C(\C)C(O)C	0.052083333333333336	0.08024691358024691	0.06289308176100629	0.07051282051282051	0.06918238993710692	0.07692307692307693
C=C1[C@H](O)CC[C@@]2(C)[C@H]1[C@H](O)CC(=O)[C@]1(O)C(C)=C([C@@H](OC(C)=O)[C@@H]2OC(C)=O)C1(C)C	0.08196721311475409	0.1032258064516129	0.17857142857142858	0.17266187050359713	0.07792207792207792	0.15492957746478872
NCCc1ccc(O)c(OCCCCN2CCCC2)c1	0.0949367088607595	0.08148148148148149	0.10236220472440945	0.104	0.09302325581395349	0.09448818897637795
Fc1nc(O[C@H]2O[C@H](CO)[C@@H](O)[C@H](O)[C@H]2O)c(-c2ccc(O)cc2)o1	0.13580246913580246	0.18045112781954886	0.11029411764705882	0.11194029850746269	0.16923076923076924	0.11940298507462686
CCCCCCCCCCCCCCCCCCCCCCCCCCCCC(=O)N[C@@H](CO[C@H]1O[C@H](CO)[C@H](O)[C@H](O)[C@H]1O)[C@H](O)CCCCCCCCCCCCCC	0.06227106227106227	0.052	0.07531380753138076	0.08050847457627118	0.053061224489795916	0.11304347826086956
COc1cc(O)c2c(c1)C(=O)c1ccc(O[C@@H]3O[C@@H](CO)[C@@H](O)[C@@H](O)[C@@H]3O)cc1C2=O	0.12994350282485875	0.12337662337662338	0.12837837837837837	0.13013698630136986	0.13513513513513514	0.1292517006802721
O=[N+]([O-])c1cccc(-c2ccccc2)c1	0.2153846153846154	0.11016949152542373	0.05042016806722689	0.05128205128205128	0.2	0.04201680672268908
O=C(O)CCCCCSS	0.07575757575757576	0.07476635514018691	0.06862745098039216	0.07	0.0784313725490196	0.1134020618556701
N#Cc1ccccc1OCCNCCOc1ccc(F)cc1	0.22602739726027396	0.15151515151515152	0.06569343065693431	0.06666666666666667	0.2564102564102564	0.0661764705882353
C[C@H]1O[C@H](Oc2c(-c3ccc(O)cc3)oc3cc(O[C@H]4OC[C@@H](O)[C@@H](O)[C@H]4O)cc(O)c3c2=O)[C@@H](O)[C@@H](O)[C@@H]1O	0.1306532663316583	0.125	0.12280701754385964	0.1242603550295858	0.14201183431952663	0.11046511627906977
CC/C=C\C/C=C\C/C=C\C/C=C\CCCCCCC(=O)OC[C@H](COC(=O)CCCCCCC/C=C\CCCCCC)OC(=O)CCCCCCCCCCCCCCCCCC	0.04513888888888889	0.04980842911877394	0.046875	0.05138339920948617	0.03861003861003861	0.068
COc1cc(OC)cc(C(=O)Nc2ccc3c(c2)C(=O)CCCCN3)c1	0.15950920245398773	0.125	0.11428571428571428	0.11594202898550725	0.13768115942028986	0.08391608391608392
C[C@H]1O[C@H](OC[C@@H]2O[C@@H](Oc3c4c(cc5ccc(=O)oc35)C[C@@H](C(C)(C)O)O4)[C@@H](O)[C@@H](O)[C@@H]2O)[C@@H](O)[C@@H](O)[C@@H]1O	0.08737864077669903	0.10674157303370786	0.17901234567901234	0.15950920245398773	0.10344827586206896	0.13095238095238096
O=C1NC(=O)/C(=C/c2ccc(OCc3ccccc3)cc2)S1	0.20134228187919462	0.13432835820895522	0.07352941176470588	0.07462686567164178	0.225	0.058394160583941604
C=CC(=C)CC[C@]1(O)[C@](C)(O)CC[C@@H]2C(C)(C)CCC[C@]21C	0.04216867469879518	0.07352941176470588	0.09375	0.09523809523809523	0.06015037593984962	0.07751937984496124
Cc1ccc(CCCCCCCCCC[N+](=O)[O-])cc1	0.10256410256410256	0.10687022900763359	0.07751937984496124	0.07874015748031496	0.1111111111111111	0.08661417322834646
COc1cc2c(c(O)c1OC)-c1c(cc(OC)c(OC)c1OC)C[C@@H](C)[C@@H](C)C2	0.07777777777777778	0.08441558441558442	0.1258741258741259	0.11971830985915492	0.08	0.08108108108108109
N[C@H](Cc1ccccc1)C(=O)NC(Cc1ccccc1)=C(O)O	0.2765957446808511	0.1417910447761194	0.08088235294117647	0.09022556390977443	0.2231404958677686	0.10606060606060606
C[C@H]1O[C@@H](OC[C@@H]2O[C@@H](Oc3c(-c4ccc(O)cc4)oc4cc(O)cc(O)c4c3=O)[C@@H](O)[C@@H](O)[C@@H]2O)[C@@H](O)[C@@H](O)[C@@H]1O	0.1330049261083744	0.12777777777777777	0.11931818181818182	0.1206896551724138	0.14450867052023122	0.10734463276836158
C=C(C)C(=O)O[C@@H]1C[C@@]2(C)OC(=CC2=O)/C(CO)=C/[C@@H]2OC(=O)C(=C)[C@H]21	0.09467455621301775	0.11267605633802817	0.1875	0.19047619047619047	0.10071942446043165	0.16153846153846155
CC(C)=CCc1c(O)ccc2c1OC[C@@]1(O)c3ccc(O)cc3O[C@@H]21	0.1419753086419753	0.16176470588235295	0.10144927536231885	0.10294117647058823	0.17692307692307693	0.09420289855072464
O=C(O)c1cc(O)c2c(c1)[C@H]([C@@H]1O[C@@H](CO)[C@@H](O)[C@@H](O)[C@@H]1O)c1cccc(O[C@@H]3O[C@@H](CO)[C@@H](O)[C@H](O)[C@@H]3O)c1C2=O	0.13366336633663367	0.12222222222222222	0.1329479768786127	0.13450292397660818	0.13872832369942195	0.12716763005780346
O=c1[nH]c(F)nc2c1ncn2[C@@H]1O[C@H](CO)[C@@H](O)[C@H]1O	0.08280254777070063	0.1171875	0.10483870967741936	0.10655737704918032	0.104	0.0967741935483871
CC(=O)OC[C@]12CC(=O)C(C)=C[C@@H]1O[C@H]1[C@H](O)[C@@H](OC(C)=O)[C@@]2(C)[C@@]12CO2	0.07471264367816093	0.0958904109589041	0.1937984496124031	0.1968503937007874	0.06896551724137931	0.16793893129770993
CCCCCCCC/C=C\C/C=C\C/C=C\CCCC(=O)OC[C@H](COC(=O)CCCCCCCCC/C=C\CCCCCCCC)OC(=O)CCCCCCCCCCCCCCCCC	0.04377104377104377	0.04814814814814815	0.045283018867924525	0.04961832061068702	0.03731343283582089	0.06563706563706563
COc1cccc2c1C(=O)c1c(O)c3c(c(O)c1C2=O)C[C@@](O)(C(=O)CO)C[C@@H]3O[C@H]1C[C@@H](N)[C@H](C)[C@@H](C)O1	0.12755102040816327	0.13450292397660818	0.175	0.17721518987341772	0.1317365269461078	0.15432098765432098
C=C1C(=O)O[C@@H]2/C=C(\C)C[C@H](O)/C=C(/C)C(=O)C[C@@H](OC(=O)C(C)CC)[C@@H]12	0.1	0.14285714285714285	0.25203252032520324	0.35714285714285715	0.11510791366906475	0.2857142857142857
CC(C)=CCC/C(C)=C/CC/C(C)=C/Cc1cc(C)ccc1O	0.10559006211180125	0.13533834586466165	0.11538461538461539	0.10852713178294573	0.12307692307692308	0.11627906976744186
COc1ccc(C[C@H]2COC(=O)[C@@]2(O)Cc2ccc(O)c(OC)c2)c(OC)c1	0.14201183431952663	0.1527777777777778	0.11888111888111888	0.12056737588652482	0.16666666666666666	0.10416666666666667
CCCCCCCC/C=C\CCCCCCCC(=O)OC[C@H](CO[P@](=O)(O)OCCN)OC(=O)CCCCCCCCCCCCCCCCC	0.05668016194331984	0.058823529411764705	0.05555555555555555	0.06103286384976526	0.05045871559633028	0.08095238095238096
C[C@]12CC[C@H]3[C@@H](CCC4=CC(=O)CC[C@@]43C)[C@@H]1CC[C@@]2(O)CO	0.052941176470588235	0.06293706293706294	0.11450381679389313	0.11627906976744186	0.06521739130434782	0.09022556390977443
O[C@H]1CO[C@@H](O)[C@@H](O)[C@@H]1O[C@@H]1O[C@@H](CO)[C@@H](O)[C@H](O)[C@@H]1O	0.023952095808383235	0.02857142857142857	0.104	0.10569105691056911	0.02962962962962963	0.10483870967741936
CN[C@@H]1[C@H](O[C@H]2O[C@@H](CO)[C@@H](O)[C@@H](O)[C@H]2O)O[C@@H](CO)[C@@H](O)[C@@H]1O	0.040697674418604654	0.0410958904109589	0.10606060606060606	0.1076923076923077	0.0425531914893617	0.10687022900763359
CCO[C@@]12CC=CC(=O)[C@]1(C)[C@@H]1CC[C@@]3(O)C(=O)O[C@@]4(C)[C@@H]5C[C@@]6(C)[C@@H]7C(=O)[C@](OC[C@@H]6C(=O)O5)(O[C@@]734)[C@@H]1C[C@@H]2O	0.06046511627906977	0.08648648648648649	0.1746987951807229	0.17682926829268292	0.06521739130434782	0.12790697674418605
COc1ccc(C(=O)N2CCCCC2)cc1OC	0.09210526315789473	0.10317460317460317	0.11764705882352941	0.11965811965811966	0.11666666666666667	0.09090909090909091
O=c1[nH]c2ccccc2[nH]1	0.1076923076923077	0.09345794392523364	0.0673076923076923	0.06862745098039216	0.14285714285714285	0.047619047619047616
C=C[C@H]1[C@H](O[C@@H]2O[C@H](CO)[C@@H](O)[C@H](O)[C@H]2O)OC=C(C(=O)OC)[C@H]1CCOC(=O)/C=C/c1ccc(O)cc1	0.1282051282051282	0.14201183431952663	0.15432098765432098	0.15625	0.14634146341463414	0.1625
O=C1O[C@@H](CO[C@@H]2OC[C@H](O)[C@@H](O)[C@H]2O)C(O)=C1O	0.05063291139240506	0.061068702290076333	0.13675213675213677	0.1391304347826087	0.06349206349206349	0.1282051282051282
CN(C)CCCNC(=O)c1ccc(C)c2c1C(=O)c1ccccc1C2=O	0.2222222222222222	0.19402985074626866	0.11594202898550725	0.11764705882352941	0.2204724409448819	0.10071942446043165
O=c1c(O[C@@H]2O[C@@H](CO)[C@@H](O)[C@@H](O)[C@H]2O[C@@H]2OC[C@@H](O)[C@@H](O)[C@@H]2O)c(-c2ccc(O)c(O)c2)oc2cc(O)cc(O)c12	0.10576923076923077	0.10326086956521739	0.11299435028248588	0.11428571428571428	0.11235955056179775	0.10112359550561797
C=C(C)[C@H]1CC[C@@]2(C)CC[C@@]3(C)[C@@H](CC[C@@H]4[C@@]5(C)CC[C@H](O)C(C)(C)[C@@H]5CC[C@@]43C)[C@H]12	0.020512820512820513	0.03614457831325301	0.11409395973154363	0.10810810810810811	0.024539877300613498	0.0784313725490196
CC1=C(C)C(=O)O[C@H]1CCCC1=C(C(=O)O)N2CCCC[C@H]2C1	0.10493827160493827	0.10948905109489052	0.1774193548387097	0.18032786885245902	0.11363636363636363	0.12403100775193798
CC/C=C\C/C=C\C/C=C\C/C=C\C/C=C\CCCC(=O)OC[C@H](COC(=O)CCCCCCCCCCC/C=C\CCCCCCCC)OC(=O)CCCCCCC/C	0.04710144927536232	0.05220883534136546	0.04918032786885246	0.05394190871369295	0.04048582995951417	0.07142857142857142
CCN(CC)CCNC(=O)c1ccc(NC(=O)c2ccc(F)cc2)cc1	0.3055555555555556	0.20149253731343283	0.10714285714285714	0.10869565217391304	0.248	0.12408759124087591
CCCCCCCCCCCCC/C=C/[C@@H](O)[C@H](CO)NC(=O)CCCCCCCCCCCCCCCC	0.07075471698113207	0.08108108108108109	0.05434782608695652	0.06077348066298342	0.08333333333333333	0.0903954802259887
CC(=O)OC[C@@]12CCC(C)=C[C@H]1O[C@@H]1[C@H](O)[C@@H](O[C@@H]3O[C@@H](CO)[C@@H](O)[C@@H](O)[C@@H]3O)[C@]2(C)[C@@]12CO2	0.06153846153846154	0.07784431137724551	0.16778523489932887	0.17006802721088435	0.0736196319018405	0.15333333333333332
COc1cc(C[C@H](CO)O[C@@H]2O[C@@H](CO)[C@@H](O)[C@@H](O)[C@@H]2O)cc(OC)c1O[C@@H]1O[C@@H](CO)[C@@H](O)[C@@H](O)[C@@H]1O	0.07920792079207921	0.07909604519774012	0.12121212121212122	0.12962962962962962	0.08139534883720931	0.12883435582822086
O[C@@H]1CS[C@H](NC(=O)CCc2ccccc2)CS1	0.14383561643835616	0.10236220472440945	0.12605042016806722	0.1282051282051282	0.15384615384615385	0.11764705882352941
CC[C@H](NC)c1ccccc1	0.14960629921259844	0.10185185185185185	0.0761904761904762	0.09900990099009901	0.16326530612244897	0.09803921568627451
CCCCC/C=C\C/C=C\C/C=C\C/C=C\CCCC(=O)OC[C@H](COC(=O)CCCCCCC/C=C\CCCCCCCC)OC(=O)CCCCCCCCC/C=C\CC	0.04659498207885305	0.051587301587301584	0.048582995951417005	0.05327868852459016	0.04	0.07053941908713693
COC(=O)C1=CO[C@H](O[C@@H]2O[C@H](CO)[C@@H](O)[C@H](O)[C@H]2O)[C@@H]2[C@@H]1C=C[C@]21C=C([C@H](C)OC(=O)/C=C/c2ccc(O)cc2)C1	0.14925373134328357	0.15254237288135594	0.14450867052023122	0.15976331360946747	0.17751479289940827	0.16568047337278108
N#CCOC(=O)c1ccccc1	0.13740458015267176	0.0990990990990991	0.08411214953271028	0.08571428571428572	0.15841584158415842	0.08490566037735849
COC(=O)CCCCCCCCCCCCCCCCCCCCCCCC	0.0481283422459893	0.043209876543209874	0.06535947712418301	0.06622516556291391	0.044585987261146494	0.08
CC(C)CCC[C@@H](C)[C@H]1CC[C@H]2[C@H]3CC=C4C[C@@H](O)CC[C@]4(C)[C@H]3CC[C@@]21C	0.07222222222222222	0.08496732026143791	0.15942028985507245	0.17037037037037037	0.07333333333333333	0.14388489208633093
CCCC/C=C\C/C=C\CCCCCCCCCC(=O)OC[C@H](COC(=O)CCCCCCCCCCCCCCCCCCCCCCC)OC(=O)CCCCCCCCCCCCCCCCCCCC	0.04126984126984127	0.04513888888888889	0.04240282685512368	0.04642857142857143	0.03496503496503497	0.061371841155234655
C=CCCCCC/C(=N\OS(=O)(=O)O)S[C@H]1O[C@@H](CO)[C@@H](O)[C@H](O)[C@@H]1O	0.05714285714285714	0.0821917808219178	0.10948905109489052	0.1111111111111111	0.05517241379310345	0.14393939393939395
COc1cc(O)cc2c1C(=O)c1c(O)cc(C)cc1C2=O	0.12418300653594772	0.12403100775193798	0.09448818897637795	0.096	0.12903225806451613	0.08661417322834646
CC1=CC[C@H]([C@@]2(C)CC[C@H](C(C)(C)O)O2)CC1	0.03205128205128205	0.05511811023622047	0.14285714285714285	0.11504424778761062	0.04032258064516129	0.07627118644067797
CC1=C(/C=C/C(C)=C/C=C/C(C)=C/C=C/C=C(C)/C=C/C=C(C)/C=C/C(=O)[C@@]2(C)CCCC2(C)C)C(C)(C)C[C@@H](O)C1	0.04090909090909091	0.06878306878306878	0.10112359550561797	0.096045197740113	0.05913978494623656	0.06557377049180328
CCOc1ccc(NC(=O)CN2CCN(CC(=O)O)CC2)cc1	0.18421052631578946	0.15037593984962405	0.1484375	0.15079365079365079	0.15625	0.15873015873015872
CO[C@]1(CO)C[C@H](O)[C@]2(O)[C@]3(CO)CCC(C)(C)[C@H]3C[C@H]12	0.042682926829268296	0.058823529411764705	0.12195121951219512	0.12396694214876033	0.05303030303030303	0.1322314049586777
O=C1C[C@H](c2ccc(O)cc2)Oc2c1c(O)c([C@@H]1O[C@H](CO)[C@@H](O)[C@H](O)[C@@H]1O)c(O)c2[C@@H]1O[C@@H](CO)[C@@H](O)[C@@H](O)[C@@H]1O	0.11165048543689321	0.10989010989010989	0.12643678160919541	0.12790697674418605	0.11931818181818182	0.1016949152542373
CC(C)CCC[C@H](C)[C@H]1CC[C@@]2(C)[C@@H]3CC[C@@H]4[C@](C)(CO)[C@H](O)CC[C@@]45C[C@]35CC[C@]12C	0.06842105263157895	0.07317073170731707	0.1111111111111111	0.12	0.062111801242236024	0.12666666666666668
COCCCC(=O)Nc1ccc(-c2ccccc2)cc1	0.3106060606060606	0.15873015873015872	0.10236220472440945	0.104	0.2702702702702703	0.09448818897637795
CCN1CCC[C@@H]1CNS(=O)(=O)c1ccc(Cl)cc1	0.11258278145695365	0.14634146341463414	0.125	0.1271186440677966	0.12396694214876033	0.09836065573770492
CC(=O)O[C@H]1CC(C)(C)C(=C=C/C(C)=C/C=C/C=C/C=C(C)/C=C/C=C/C=C(C)/C=C/C=C/C=C(C)C)C1(C)C	0.03225806451612903	0.053475935828877004	0.07303370786516854	0.06779661016949153	0.043478260869565216	0.06741573033707865
COc1ccc(C[C@H]2COC(=O)/C2=C\c2ccc(OC)c(OC)c2)cc1	0.14545454545454545	0.14084507042253522	0.10638297872340426	0.1079136690647482	0.18045112781954886	0.08391608391608392
CC1(C)C[C@H]2C3=CC[C@@H]4[C@@]5(C)CC[C@@H](O)[C@@](C)(CO)[C@@H]5CC[C@@]4(C)[C@@]3(C)CC[C@]2(C(=O)O)C[C@@H]1O	0.06091370558375635	0.08333333333333333	0.13548387096774195	0.12987012987012986	0.07272727272727272	0.13636363636363635
CCCCCCCCCCCCCCCCCCCCCCCCCCCC(=O)OC[C@H](COC(=O)CCCCCCC/C=C\CCCCCCCC)OC(=O)CCCCCCCCCCCCCCCCCCCC	0.040123456790123455	0.04377104377104377	0.0410958904109589	0.04498269896193772	0.03389830508474576	0.05944055944055944
CCS(=O)(=O)Nc1ccc(-c2ccc(C(=O)O)cc2)cc1	0.2446043165467626	0.226890756302521	0.10236220472440945	0.104	0.24778761061946902	0.10317460317460317
C=C(C)[C@@H]1CC[C@@]2(CO)CC[C@@]3(C)[C@@H](CC[C@@H]4[C@]3(C)CC[C@H]3C(C)(C)[C@@H](O)[C@@H](O)C[C@@]34C)[C@H]12	0.03553299492385787	0.05357142857142857	0.125	0.11920529801324503	0.04242424242424243	0.0967741935483871
CO[C@]12CC[C@@]3(C)[C@H](CC[C@H]3[C@@H](C)/C=C/[C@@H](C)C(C)C)C1=CC(=O)O2	0.06395348837209303	0.11428571428571428	0.12781954887218044	0.13846153846153847	0.10218978102189781	0.1037037037037037
CC[C@H](C)[C@H]1NC(=O)[C@H](NC(=O)[C@@H]2CCN2C(=O)[C@@H](CC(C)C)N(C)C)[C@H](C(C)C)Oc2ccc(cc2)/C=C\NC1=O	0.16243654822335024	0.18128654970760233	0.15976331360946747	0.17575757575757575	0.16568047337278108	0.16766467065868262
COc1cc2c(c(OC)c1OC)-c1c(cc(OC)c(OC)c1OC)C[C@@H](C)[C@H](C)C2	0.07065217391304347	0.0759493670886076	0.11564625850340136	0.1095890410958904	0.07142857142857142	0.07236842105263158
CC(C)C1=CC2=CC[C@@H]3[C@](C)(C(=O)NCCNC(=O)[C@]4(C)CCC[C@]5(C)[C@@H]4CC=C4C=C(C(C)C)CC[C@H]45)[C@@H](O)[C@@]23C1	0.12135922330097088	0.13333333333333333	0.1511627906976744	0.15976331360946747	0.11173184357541899	0.15204678362573099
CCCCC/C=C\C/C=C\C/C=C\CCCCCCC(=O)OC[C@H](COC(=O)CCCCCCC/C=C\CCCCCCCC)OC(=O)CCCCCCCCCCCCC/C=C\C	0.04513888888888889	0.04980842911877394	0.046875	0.05138339920948617	0.03861003861003861	0.068
COc1cccc(CCCCNC(=O)c2ccccc2)c1	0.23076923076923078	0.12878787878787878	0.1	0.1015625	0.21008403361344538	0.10077519379844961
O=C(O)CC1CCCCCC1	0.050359712230215826	0.0625	0.08653846153846154	0.08823529411764706	0.06542056074766354	0.08737864077669903
O=C1C[C@H](c2ccc(O)c(O)c2)Oc2c1c(O)cc(O)c2[C@H]1C(=O)c2c(O)cc(O)cc2O[C@@H]1c1ccc(O)cc1	0.1507537688442211	0.10382513661202186	0.08888888888888889	0.0898876404494382	0.14534883720930233	0.07734806629834254
C[C@@]1(CO)CCC[C@]2(C)[C@H]1CC[C@@]13C[C@H](C(=O)O)[C@H](CC[C@@H]21)C3	0.052941176470588235	0.06293706293706294	0.10606060606060606	0.1076923076923077	0.06521739130434782	0.10687022900763359
CC1=C[C@@H]2O[C@@H]3[C@H](O)C[C@@](C)([C@@]34CO4)[C@@]2(CO)[C@@H](O)C1=O	0.062111801242236024	0.07462686567164178	0.15	0.15254237288135594	0.07751937984496124	0.1322314049586777
COCCOC(=O)c1c(C)n(CCOc2ccc(C)cc2)c2c1cc(O)c1ccccc12	0.24848484848484848	0.14743589743589744	0.10191082802547771	0.1032258064516129	0.2517985611510791	0.10256410256410256
CSC(=O)N1CCC[C@@H]1C	0.04411764705882353	0.045454545454545456	0.10101010101010101	0.10309278350515463	0.057692307692307696	0.08
CCCCCCCCCCCCCCCCCCCCCCCCCCC(=O)OC[C@H](CO[P@@](=O)(O)O[C@H]1[C@@H](O)[C@@H](O)[C@@H](O)[C@@H](O)[C@@H]1O)OC(=O)CCCCCCCCCCCCCCC	0.055944055944055944	0.04961832061068702	0.076	0.08097165991902834	0.04247104247104247	0.10743801652892562
O=[n+]1c(O)c(-c2ccc(O)cc2)oc2cc(O)ccc12	0.1875	0.17073170731707318	0.06153846153846154	0.0625	0.23008849557522124	0.06201550387596899
CC/C=C\C/C=C\C/C=C\C/C=C\C/C=C\CCCCCC(=O)OC[C@H](COC(=O)CCCC/C=C\C/C=C\C/C=C\C/C=C\CC)OC(=O)CC	0.051587301587301584	0.057777777777777775	0.05454545454545454	0.059907834101382486	0.04484304932735426	0.0794392523364486
Cc1onc(-c2ccccc2)c1C(=O)Nc1ccc(Br)cc1	0.3088235294117647	0.17054263565891473	0.07407407407407407	0.07518796992481203	0.24786324786324787	0.058823529411764705
O=C([C@H]1CCCN1)N1CCc2ccccc21	0.1095890410958904	0.08870967741935484	0.10256410256410256	0.10434782608695652	0.14035087719298245	0.07563025210084033
CC(C)=CCc1c(O)ccc(C(=O)[C@@H]2[C@H](c3ccc(O)c(O)c3)O[C@@H](CO)[C@@H](O)[C@@H]2O)c1O	0.15254237288135594	0.16447368421052633	0.13245033112582782	0.1342281879194631	0.1780821917808219	0.14864864864864866
C/C(=C\COc1ccc2ccc(=O)oc2c1)CCC[C@H](C)CCCC(C)C	0.15757575757575756	0.17985611510791366	0.12056737588652482	0.1386861313868613	0.17777777777777778	0.13768115942028986
CCCCC/C=C\C/C=C\C/C=C\C/C=C\C/C=C\CCC(=O)OC[C@H](COC(=O)CCCCCCCCC/C=C\CCCCCC)OC(=O)CCCCCCCCCCC	0.04659498207885305	0.051587301587301584	0.048582995951417005	0.05327868852459016	0.04	0.07053941908713693
CC[C@@H](C)CCCCCCCCCCCCCCCCCCCCCCCCCCCCCC	0.04390243902439024	0.03888888888888889	0.040229885057471264	0.05917159763313609	0.03409090909090909	0.07784431137724551
O=C(/C=C/c1ccc(O)cc1)OC[C@H]1O[C@H](Oc2cc(O)c3c(=O)cc(-c4ccc(O)cc4)oc3c2)[C@@H](O)[C@H](O)[C@@H]1O	0.19487179487179487	0.15730337078651685	0.1111111111111111	0.11235955056179775	0.19642857142857142	0.11173184357541899
C[C@H]1O[C@@H](Oc2cc(O)c3c(=O)c(O[C@@H]4O[C@@H](CO)[C@@H](O)[C@@H](O)[C@@H]4O)c(-c4ccc(O)cc4)oc3c2)[C@@H](O)[C@@H](O)[C@@H]1O	0.1330049261083744	0.12777777777777777	0.11931818181818182	0.1206896551724138	0.14450867052023122	0.10734463276836158
CC1=CC(=O)CC(C)(C)[C@@]1(O)/C=C/[C@H](C)O[C@@H]1O[C@@H](CO)[C@@H](O)[C@@H](O)[C@@H]1O	0.06896551724137931	0.11971830985915492	0.15037593984962405	0.17054263565891473	0.1079136690647482	0.16030534351145037
C=CCCCCCCCCCCCCCCCCCCCCCCCCO	0.026455026455026454	0.024539877300613498	0.025477707006369428	0.025806451612903226	0.02531645569620253	0.03896103896103896
C=C1[C@H](OC(=O)/C=C(\C)CC)C[C@@H](C(C)C)[C@H]2/C(=C/C)C(=O)C[C@@H]12	0.08484848484848485	0.1259259259259259	0.2066115702479339	0.22033898305084745	0.10526315789473684	0.17886178861788618
CC(C)=CCC[C@@H](C)[C@H]1CC[C@@]2(C)[C@@H]3CC[C@H]4C(C)(C)[C@@H](O)CC[C@@]45C[C@]35CC[C@]12C	0.04712041884816754	0.06790123456790123	0.11333333333333333	0.12244897959183673	0.05660377358490566	0.10666666666666667
CCCCCC/C=C\CCCCCCCC(=O)OC[C@H](COC(=O)CCCC/C=C\C/C=C\C/C=C\CCCCC)OC(=O)CCCCCCCCCCCCCCC	0.047619047619047616	0.052845528455284556	0.04979253112033195	0.0546218487394958	0.040983606557377046	0.07234042553191489
Cn1c(=O)c2c(nc(NC(=O)Nc3ccc(F)cc3)n2C)n(C)c1=O	0.2119205298013245	0.23809523809523808	0.0948905109489051	0.0962962962962963	0.208	0.07971014492753623
CC/C=C\C/C=C\C/C=C\C/C=C\C/C=C\CCCCCC(=O)O[C@H](COC(=O)CCCCCCC/C=C\CCCCCC)COC(=O)CCCCCCCCCCC/C	0.04710144927536232	0.05220883534136546	0.04918032786885246	0.05394190871369295	0.04048582995951417	0.07142857142857142
O=C1O[C@H](CO[C@@H]2OC[C@H](O)[C@@H](O)[C@@H]2O)C(O)=C1O	0.05063291139240506	0.061068702290076333	0.13675213675213677	0.1391304347826087	0.06349206349206349	0.1282051282051282
C=C1CC[C@@H]2[C@H]([C@H]3[C@H]1CC[C@]3(C)[C@H]2CC(=O)CC/C=C(/C)CC/C=C(\C)CC/C=C(\C)CC/C=C(\C)CC/C=C(/C)C(=O)OC)CCC	0.05531914893617021	0.0625	0.13157894736842105	0.12698412698412698	0.04854368932038835	0.13227513227513227
C[C@@](O)(CO)[C@@H]1Cc2cc3ccc(=O)oc3cc2O1	0.10526315789473684	0.128	0.1440677966101695	0.1271186440677966	0.13333333333333333	0.08943089430894309
C=C(C)[C@@H]1CC[C@]2(C)CC[C@]3(C)[C@@H](CC[C@@H]4[C@@]5(C)CC[C@H](O)C(C)(C)[C@@H]5CC[C@@]43C)[C@H]12	0.020512820512820513	0.03614457831325301	0.11409395973154363	0.10810810810810811	0.024539877300613498	0.0784313725490196
CCCCC/C=C\C/C=C\C/C=C\CCCCCCC(=O)OC[C@@H](COC(=O)CCCCCCC/C=C\CCCCCC)OC(=O)CCCCCCCCC/C=C\CCCCCCC	0.04513888888888889	0.04980842911877394	0.046875	0.05138339920948617	0.03861003861003861	0.068
CN(C)CCOC(=O)CCc1ccccc1	0.1678832116788321	0.13675213675213677	0.11403508771929824	0.11607142857142858	0.1743119266055046	0.125
CCCCCCCC/C=C\CCCCCCCC(=O)OC[C@H](CO[P@@](=O)(O)O[C@H]1[C@@H](O)[C@@H](O)C(O)[C@@H](O)[C@@H]1O)OC(=O)CCCCCCC/C=C\CCCCCCCC	0.06037735849056604	0.06276150627615062	0.08296943231441048	0.08849557522123894	0.05508474576271186	0.11764705882352941
CN(C)c1ccc(C(=O)Nc2ccc(C(=O)N3CCCC3)nc2)cc1	0.2	0.15217391304347827	0.10071942446043165	0.10218978102189781	0.17557251908396945	0.09352517985611511
CCCCCC/C=C\CCCCCCCCCC(=O)OC[C@H](COC(=O)CCCCCCCCC/C=C\CCCCCCCC)OC(=O)CCCCCCC/C=C\CCCCCCCC	0.044673539518900345	0.04924242424242424	0.04633204633204633	0.05078125	0.03816793893129771	0.06719367588932806
CC1(C)CC(=O)[C@]2(C)CC[C@]3(C)C(=CC[C@@H]4[C@@]5(C)CC[C@@H](O[C@@H]6O[C@H](C(=O)O)[C@@H](O)[C@@H](O)[C@@H]6O)[C@@](C)(CO)[C@@H]5CC[C@]43C)[C@@H]2C1	0.06306306306306306	0.08290155440414508	0.16	0.15517241379310345	0.06806282722513089	0.12849162011173185
N[C@@H](Cn1cnc2c(=O)[nH]cnc21)C(=O)O	0.09655172413793103	0.1282051282051282	0.09565217391304348	0.10714285714285714	0.11403508771929824	0.09649122807017543
CCCCC/C=C\C/C=C\C/C=C\C/C=C\CCCC(=O)OC[C@H](COC(=O)CCCCCCCCCCCCCCCCCCCCCCC)OC(=O)CCCCCCCCC/C=C	0.044673539518900345	0.045283018867924525	0.04230769230769231	0.04669260700389105	0.03816793893129771	0.06299212598425197
Oc1ccc2c(c1)O[C@@H]1c3ccc4c(c3O[C@H]21)OCO4	0.10828025477707007	0.11363636363636363	0.08461538461538462	0.0859375	0.12698412698412698	0.06060606060606061
O=C(Nc1ccccc1)OC1CCCCC1	0.16546762589928057	0.08	0.11206896551724138	0.11403508771929824	0.13043478260869565	0.09401709401709402
COc1cc2c(cc1O)CCCCC2	0.05442176870748299	0.06666666666666667	0.08928571428571429	0.09090909090909091	0.06956521739130435	0.06140350877192982
CCc1cccc(CC)c1	0.1	0.11538461538461539	0.1	0.10204081632653061	0.1326530612244898	0.09
COc1cc(O)c(C(=O)/C=C/c2ccccc2)c(O)c1	0.1875	0.16129032258064516	0.08661417322834646	0.088	0.24107142857142858	0.0873015873015873
C[C@H]1CC[C@@]2(C(=O)O)CC[C@@]3(C)C(=CC[C@@H]4[C@@]5(C)CC[C@@H](O)C(C)(C)[C@@H]5[C@@H](O)C[C@]43C)[C@@H]2[C@@]1(C)O	0.05583756345177665	0.07738095238095238	0.1437908496732026	0.13815789473684212	0.06666666666666667	0.13725490196078433
Cc1ccc(C)c(C)c1O	0.08461538461538462	0.11764705882352941	0.08	0.08163265306122448	0.11224489795918367	0.07
CC/C=C\C/C=C\C/C=C\C/C=C\CCCCCCC(=O)OC[C@H](COC(=O)CCCCCCCCCCCCC/C=C\C/C=C\CCCCC)OC(=O)CCCCCCC	0.04659498207885305	0.051587301587301584	0.048582995951417005	0.05327868852459016	0.04	0.07053941908713693
COC(=O)CCCC(C)(C)OC(C)C	0.07857142857142857	0.10714285714285714	0.14563106796116504	0.1262135922330097	0.09174311926605505	0.11428571428571428
NCCCC[C@H](NC(=O)CC[C@@H](N)C(=O)O)C(=O)O	0.11486486486486487	0.09523809523809523	0.06451612903225806	0.0743801652892562	0.08130081300813008	0.14912280701754385
CCCCCCCC/C=C\CCCCCCCCCCCCCC(=O)OC[C@H](COC(=O)CCCCCCCCCCCCCCCCCCC)OC(=O)CCCCCCCCCCCCCCCCCCC	0.04126984126984127	0.04513888888888889	0.04240282685512368	0.04642857142857143	0.03496503496503497	0.061371841155234655
c1ccc(CCNCc2ccc(C3CC3)cc2)cc1	0.1958041958041958	0.09923664122137404	0.08661417322834646	0.088	0.19827586206896552	0.0703125
NS(=O)(=O)c1ccc(/N=N/c2nccc(C(=O)O)c2)cc1	0.1456953642384106	0.18699186991869918	0.07692307692307693	0.078125	0.175	0.07751937984496124
CCOc1cc([C@@H]2C(C(=O)OCCOC)=C(C)NC3=C2C(=O)C[C@@H](c2ccccc2)C3)cc(Br)c1O	0.18032786885245902	0.1317365269461078	0.1509433962264151	0.15286624203821655	0.17197452229299362	0.12345679012345678
C[C@@H]1O[C@@H](O)[C@@H](O[C@H]2O[C@H](C(=O)O)[C@@H](O)[C@@H](O[C@@H]3O[C@H](C(=O)/C=C/c4ccc(O)c(O)c4)[C@@H](O)[C@@H]3O)[C@@H](O)[C@@H]2O)[C@@H]1O	0.09090909090909091	0.11049723756906077	0.12716763005780346	0.1286549707602339	0.10734463276836158	0.1411764705882353
N[C@H]1CCCC[C@H]1CC(=O)O	0.050724637681159424	0.06306306306306306	0.09803921568627451	0.1	0.0660377358490566	0.09900990099009901
C=CCOC(=O)C1=C(O)N(Cc2ccc([N+](=O)[O-])cc2)C(=O)C1=O	0.13924050632911392	0.17692307692307693	0.10526315789473684	0.10687022900763359	0.1746031746031746	0.08955223880597014
OC[C@@H]1O[C@H](Oc2cccc3ccccc23)[C@H](O)[C@H](O)[C@@H]1O	0.14935064935064934	0.1111111111111111	0.11627906976744186	0.11811023622047244	0.19834710743801653	0.12598425196850394
CN(C)CCCCCCCNc1cc(C(=O)OCCN2CCN(c3ccccc3)CC2)ccc1O	0.19337016574585636	0.1317365269461078	0.10909090909090909	0.11042944785276074	0.1870967741935484	0.10303030303030303
CCCCC/C=C\C/C=C\C/C=C\C/C=C\CCCC(=O)OC[C@H](COC(=O)CCCCCCCCCCCCCC)OC(=O)CCCCCCCCCCC/C=C\CCCCCC	0.04513888888888889	0.04980842911877394	0.046875	0.05138339920948617	0.03861003861003861	0.068
COc1ccc([C@@H]2CC(=O)c3c(O)cc(O[C@H]4O[C@H](CO)[C@@H](O)[C@@H](O)[C@@H]4O)cc3O2)cc1O	0.11956521739130435	0.11180124223602485	0.1456953642384106	0.1476510067114094	0.12987012987012986	0.12418300653594772
COC(=O)CCCCCCCCCCCCCCO	0.05625	0.05185185185185185	0.07086614173228346	0.072	0.05384615384615385	0.08870967741935484
C[N+](C)(C)CCCCCCNCC=O	0.05517241379310345	0.058823529411764705	0.061946902654867256	0.06306306306306306	0.05217391304347826	0.08181818181818182
CCOC(=O)C1=C(C)C(=O)c2c(O)cc(O)c(O)c2C1=O	0.13333333333333333	0.144	0.11382113821138211	0.11570247933884298	0.14049586776859505	0.11475409836065574
O[C@H]1CN[C@@H](c2nc(-c3ccc(F)cc3)cs2)C1	0.1597222222222222	0.20689655172413793	0.10743801652892562	0.1092436974789916	0.20535714285714285	0.08130081300813008
COc1cc(-c2cc(=O)c3c(O)cc(O[C@@H]4O[C@@H](CO)[C@@H](O)[C@@H](O)[C@@H]4O)c(OC)c3o2)ccc1O	0.12834224598930483	0.12883435582822086	0.11949685534591195	0.12101910828025478	0.14012738853503184	0.12025316455696203
CC(C)(O)c1ccc(O)cc1	0.1076923076923077	0.13592233009708737	0.11	0.07920792079207921	0.14285714285714285	0.0784313725490196
O=C(O)CC[C@@H](O)COc1ccccc1	0.21705426356589147	0.17117117117117117	0.10714285714285714	0.11926605504587157	0.2376237623762376	0.18269230769230768
O=c1c(-c2ccc(O[C@H]3O[C@@H](CO)[C@@H](O)[C@H](O)[C@@H]3O)cc2)coc2cc(O)ccc12	0.17058823529411765	0.14666666666666667	0.11409395973154363	0.11564625850340136	0.21014492753623187	0.11486486486486487
CC/C=C\C/C=C\C/C=C\C/C=C\C/C=C\CCCC(=O)O[C@H](COC(=O)CCCCC/C=C\C/C=C\C/C=C\C/C=C\CCCCC)COC(=O)	0.05138339920948617	0.05286343612334802	0.04954954954954955	0.0547945205479452	0.044642857142857144	0.07407407407407407
C=C(O)CC[C@H]1CC[C@H](C)[C@H](O)CC1	0.04794520547945205	0.058823529411764705	0.1320754716981132	0.1346153846153846	0.06140350877192982	0.13333333333333333
CN[C@@H](C)Cc1ccc2ccccc2c1	0.1791044776119403	0.1391304347826087	0.06837606837606838	0.08849557522123894	0.22330097087378642	0.0782608695652174
COC(=O)C1=CO[C@@H](O[C@@H]2O[C@H](CO)[C@@H](O)[C@H](O)[C@H]2O)[C@H]2[C@@H]1C=C[C@]21C=C([C@H](C)OC(=O)/C=C/c2ccc(O)cc2)C1	0.14925373134328357	0.15254237288135594	0.14450867052023122	0.15976331360946747	0.17751479289940827	0.16568047337278108
C[C@]12CC[C@H]3[C@H](CCC4=CC(=O)CC[C@@]43C)[C@@H]1CC[C@@H]2O	0.041916167664670656	0.05	0.128	0.13008130081300814	0.05185185185185185	0.09375
CCCCCCCCCCCCCCCCCCCCCCCCCC(=O)OC[C@@H](O)COC(=O)CCCCCCCCCCCCCCCCC	0.064	0.05286343612334802	0.05429864253393665	0.05963302752293578	0.04932735426008968	0.0892018779342723
C=CCOC(=O)C1=C(O)N(CC)C1=NO	0.08391608391608392	0.10344827586206896	0.0990990990990991	0.10091743119266056	0.11818181818181818	0.1
CCCCCCCC/C=C\CCCCCCCCCCCCCC(=O)OC[C@H](COC(=O)CCCCCCCCCCCCCCCCCCC)OC(=O)CCCCCCCCCCCCCCC	0.0429042904290429	0.04710144927536232	0.04428044280442804	0.048507462686567165	0.0364963503649635	0.06415094339622641
COc1cc([C@@H]2OC[C@H]3[C@@H](c4ccc5c(c4)OCO5)OC[C@@H]23)cc(OC)c1O	0.09497206703910614	0.09740259740259741	0.11643835616438356	0.11805555555555555	0.10810810810810811	0.087248322147651
Cc1cccc(C(=O)O)c1	0.11811023622047244	0.13861386138613863	0.10101010101010101	0.10309278350515463	0.15789473684210525	0.10204081632653061
O=C(/C=C/c1ccc(O)cc1)OC[C@@H]1O[C@@H](Oc2cc(O)c3c(=O)cc(-c4ccc(O)cc4)oc3c2)[C@@H](O)[C@H](O)[C@@H]1O	0.19487179487179487	0.15730337078651685	0.1111111111111111	0.11235955056179775	0.19642857142857142	0.11173184357541899
COc1cc(C(=O)Nc2ccc(Br)cc2)ccc1OC	0.20422535211267606	0.14285714285714285	0.08661417322834646	0.088	0.19827586206896552	0.07874015748031496
CC(/C=C/C=C(C)/C=C/[C@]12O[C@]1(C)C[C@@H](O)CC2(C)C)=C\C=C\C=C(C)\C=C\C=C(/C)[C@@H]1C=C2C(C)(C)CCC[C@@]2(C)O1	0.030973451327433628	0.05102040816326531	0.0989010989010989	0.09392265193370165	0.04145077720207254	0.06989247311827956
O[C@H]1C[C@H](O)[C@H](O)[C@@H](O)[C@H]1O	0.02142857142857143	0.02654867256637168	0.0891089108910891	0.09090909090909091	0.027777777777777776	0.12371134020618557
Nc1nc(N)c(O[C@@H]2O[C@H](CO)[C@@H](O)[C@H](O)[C@H]2O)nc1N	0.049079754601226995	0.09090909090909091	0.09523809523809523	0.0967741935483871	0.061068702290076333	0.10483870967741936
C=C1[C@@H]2CC[C@H]3[C@]4(C)CCC(=O)C(C)(C)[C@H]4CC[C@@]3(C)[C@@]2(C)CC[C@@]1(C)O	0.03314917127071823	0.05263157894736842	0.11594202898550725	0.10948905109489052	0.040268456375838924	0.06993006993006994
Oc1cccc(-c2ccccc2)c1	0.224	0.11504424778761062	0.05263157894736842	0.05357142857142857	0.21	0.043859649122807015
CCOC(=O)c1ccccc1OCCNC(C)=O	0.1702127659574468	0.13114754098360656	0.13793103448275862	0.14035087719298245	0.16666666666666666	0.14912280701754385
CCCCCCCCCCCC/C=C\CC/C=C\CC[C@H](O)[C@@H](O)CCCCCCCCCCC1=C[C@@H](C)OC1=O	0.0787037037037037	0.08421052631578947	0.09289617486338798	0.1	0.08648648648648649	0.11797752808988764
C=C(C)[C@H]1CC[C@@]2(CO)CC[C@@]3(C)[C@@H](CC[C@@H]4[C@]3(C)CC[C@H]3C(C)(C)[C@H](O)[C@@H](O)[C@@H](O)[C@@H](C(=O)O)CC[C@@]34C)[C@H]12	0.052132701421800945	0.06557377049180328	0.125	0.11976047904191617	0.05555555555555555	0.11904761904761904
CCCCc1ccc(OCCNC(=O)c2ccccc2)cc1	0.23448275862068965	0.1259259259259259	0.10606060606060606	0.1076923076923077	0.225	0.11538461538461539
O=P(O)(O)O[C@@H]1[C@@H](O)[C@H](O)[C@@H](OP(=O)(O)O)[C@@H](OP(=O)(O)O)[C@H]1OP(=O)(O)O	0.027777777777777776	0.039473684210526314	0.07801418439716312	0.07913669064748201	0.026845637583892617	0.09420289855072464
O=C(O)CCC/C=C/C[C@@H]1[C@H](O)C[C@H](O)[C@@H]1/C=C/[C@@H](O)CCc1ccccc1	0.17575757575757575	0.1597222222222222	0.13380281690140844	0.14388489208633093	0.208955223880597	0.22137404580152673
COC(=O)c1ccccc1OC(=O)Nc1ccccc1	0.2932330827067669	0.12403100775193798	0.0859375	0.0873015873015873	0.19658119658119658	0.09523809523809523
CCCCCC/C=C\CCCCCCCC(=O)OC[C@H](COC(=O)CCCCCCCCCCCCCCCCCCC)OC(=O)CCCCCCCCCCCCCCCCCCCCC	0.04377104377104377	0.04814814814814815	0.045283018867924525	0.04961832061068702	0.03731343283582089	0.06563706563706563
COc1cc(O[C@@H]2O[C@H](CO)[C@@H](O)[C@@H](O)[C@@H]2O)c2c(OC)c(C(C)=O)c(O[C@@H]3OC[C@@](O)(CO)[C@@H]3O)cc2c1	0.105	0.11494252873563218	0.15337423312883436	0.15527950310559005	0.11176470588235295	0.147239263803681
CCO[C@H]1O[C@@H]2CC=C(C#N)[C@@H]2[C@@H]1O	0.03355704697986577	0.040983606557377046	0.14150943396226415	0.14423076923076922	0.042735042735042736	0.1320754716981132
CCCCCC/C=C\CCCCCCCCCC(=O)OC[C@H](COC(=O)CCCCCCC/C=C\CCCCCC)OC(=O)CCCCCCCCCCCCCCC	0.047619047619047616	0.052845528455284556	0.04979253112033195	0.0546218487394958	0.040983606557377046	0.07234042553191489
C/C=C1\[C@H](O[C@H]2O[C@@H](CO)[C@@H](O)[C@@H](O)[C@H]2O)OC=C(C(=O)OC)[C@H]1CC(=O)OC	0.0903954802259887	0.10666666666666667	0.1678832116788321	0.17037037037037037	0.09523809523809523	0.17777777777777778
Cc1nc2c(cc1C#N)[C@@H](Nc1ccc(Cl)cc1)O2	0.11920529801324503	0.136	0.07086614173228346	0.072	0.1322314049586777	0.046511627906976744
CN(c1ccccc1)CCc1ccccc1	0.2366412213740458	0.125	0.06611570247933884	0.06722689075630252	0.1926605504587156	0.05785123966942149
O=C1c2cccc(O)c2C(=O)c2c(O[C@H]3O[C@@H](CO)[C@@H](O)[C@H](O)[C@@H]3O)cc(CO)cc21	0.13636363636363635	0.12337662337662338	0.12837837837837837	0.13013698630136986	0.14285714285714285	0.1292517006802721
CCC(=O)OCc1ccccc1	0.15503875968992248	0.11926605504587157	0.11538461538461539	0.11764705882352941	0.18181818181818182	0.11650485436893204
Nc1ncnc2c1ncn2[C@@H]1O[C@H](COC(=O)c2ccccc2)[C@@H](OCc2ccccc2)[C@H]1OC(=O)c1ccccc1	0.24607329842931938	0.1164021164021164	0.0962566844919786	0.0972972972972973	0.17045454545454544	0.0967741935483871
COC(=O)C1=CO[C@H](O[C@@H]2O[C@H](CO)[C@@H](O)[C@H](O)[C@H]2O)[C@@H]2[C@@H]1C=C[C@@]21C=C[C@@]21C=C[C@@H](O)C(=O)C(O)=C(C)C2	0.1044776119402985	0.1016949152542373	0.15950920245398773	0.16149068322981366	0.11764705882352941	0.14634146341463414
COc1cc(O)cc2oc(-c3ccc(O)c(O)c3)c(O[C@@H]3O[C@H](CO[C@@H]4O[C@@H](C)[C@@H](O)[C@@H](O)[C@@H]4O)[C@@H](O)[C@@H](O)[C@@H]3O)c(=O)c12	0.11374407582938388	0.11229946524064172	0.12222222222222222	0.12359550561797752	0.12154696132596685	0.11049723756906077
O=COC[C@@H]1O[C@@H](O[C@H]2CO[C@H](O)[C@@H](O)[C@H]2O)[C@@H](O)[C@H](O)[C@@H]1O	0.029069767441860465	0.041666666666666664	0.11627906976744186	0.11811023622047244	0.04316546762589928	0.1171875
N#Cc1ccc(-c2ccc3ccc([N+](=O)[O-])cc3c2)cc1	0.19863013698630136	0.13846153846153847	0.04411764705882353	0.04477611940298507	0.20168067226890757	0.03676470588235294
CCCCOC(=O)CCCCCCCCCC	0.05844155844155844	0.05426356589147287	0.08333333333333333	0.0847457627118644	0.056451612903225805	0.10256410256410256
C#CCN1CCCC[C@H]1CN2c3ccccc3C=Cc3ccccc32	0.18125	0.0945945945945946	0.08333333333333333	0.08450704225352113	0.17164179104477612	0.06164383561643835
C=C(C)CCC[C@H](C)[C@H]1CC[C@@]2(C)[C@@H]3CC[C@@H]4C(C)(C)[C@H](OC(=O)/C=C/c5ccc(O)c(O)c5)CC[C@@]45C[C@]35CC[C@]12C	0.10377358490566038	0.13114754098360656	0.14857142857142858	0.1569767441860465	0.12222222222222222	0.14942528735632185
COc1cccc2c1C(=O)c1c(O)c3c(c(O)c1C2=O)C[C@@](O)(C(=O)CO)C[C@@H]3O[C@H]1C[C@@H](N)[C@H](O)[C@H](C)O1	0.12755102040816327	0.12790697674418605	0.16770186335403728	0.16981132075471697	0.1317365269461078	0.15432098765432098
CC1(C)[C@H]2CC[C@@]1(C)C(=O)C2	0.02857142857142857	0.044642857142857144	0.11	0.11224489795918367	0.037037037037037035	0.06796116504854369
COC(=O)c1ccccc1	0.144	0.10476190476190476	0.0891089108910891	0.09090909090909091	0.16842105263157894	0.09
COc1cc(O)cc2oc(-c3ccc(O)c(O)c3)c(O[C@H]3O[C@H](CO)[C@@H](O)[C@@H](O)[C@@H]3O)c(=O)c12	0.12432432432432433	0.12422360248447205	0.11464968152866242	0.11612903225806452	0.13548387096774195	0.11538461538461539
CCCCCC/C=C\CCCCCCCCCC(=O)O[C@H](COC(=O)CCCCCCC/C=C\CCCCCCCC)CO[P@](=O)(O)OCC[N+](C)(C)C	0.05511811023622047	0.06637168141592921	0.06818181818181818	0.06880733944954129	0.04888888888888889	0.08333333333333333
Clc1cccc(-c2ccc(C3CCNCC3)cc2)c1	0.16326530612244897	0.11627906976744186	0.06976744186046512	0.07086614173228346	0.18803418803418803	0.04580152671755725
CCCCCCCCCCCCCCCCCCCCCC(=O)OC[C@H](CO[P@@](=O)(O)OCC[N+](C)(C)C)OC(C)=O	0.06422018348623854	0.06770833333333333	0.08152173913043478	0.08241758241758242	0.04712041884816754	0.1
N#Cc1cc(F)cc(-c2ccccc2)c1	0.20610687022900764	0.11965811965811966	0.041666666666666664	0.0423728813559322	0.21153846153846154	0.03333333333333333
CC(=O)OC[C@H]1O[C@@H](Oc2c(-c3ccc(O)cc3)oc3cc(O)cc(O)c3c2=O)[C@@H](O)[C@@H](OC(C)=O)[C@@H](OC(C)=O)[C@@H]1OC(C)=O	0.15942028985507245	0.16393442622950818	0.143646408839779	0.1452513966480447	0.15555555555555556	0.14444444444444443
COC(=O)C1=CO[C@@H](O[C@@H]2O[C@@H](CO)[C@@H](O)[C@@H](O)[C@@H]2O)/C(C)=C/[C@@H]1/COC(C)=O	0.09659090909090909	0.10666666666666667	0.18518518518518517	0.18796992481203006	0.09523809523809523	0.19548872180451127
CCCCC/C=C\C/C=C\C/C=C\C/C=C\C/C=C\CCC(=O)OC[C@H](COC(=O)CCCCCCC/C=C\CCCCCC)OC(=O)CCCCCCCCCCC/C	0.04710144927536232	0.05220883534136546	0.04918032786885246	0.05394190871369295	0.04048582995951417	0.07142857142857142
CC(C)(C)C(=O)OCC(=O)Nc1ccccc1	0.2196969696969697	0.12605042016806722	0.15315315315315314	0.11504424778761062	0.16216216216216217	0.13392857142857142
Nc1nc(N)c(O)c(N)n1	0.03676470588235294	0.08571428571428572	0.02857142857142857	0.02912621359223301	0.04807692307692308	0.01904761904761905
COc1cc2c(cc1OC)[C@@H]1O[C@H](OC)c3c(ccc4c3OCO4)[C@@H]1N(C)CC2	0.09392265193370165	0.1032258064516129	0.11486486486486487	0.11643835616438356	0.09933774834437085	0.07894736842105263
S=c1cccc(-c2ccc(-c3ccccc3)cc2)o1	0.2857142857142857	0.125	0.045454545454545456	0.046153846153846156	0.23008849557522124	0.03007518796992481
CC(=O)O[C@@H]1CC(C)(C)C[C@H]2[C@@]13CO[C@@]21CC[C@@H]2[C@@]4(C)CC[C@H](O)C(C)(C)[C@@H]4CC[C@@]2(C)[C@@]1(C)C[C@@H]3O	0.03365384615384615	0.05027932960893855	0.1375	0.1320754716981132	0.03977272727272727	0.10365853658536585
CC/C=C\C/C=C\C/C=C\C/C=C\C/C=C\CCCCCC(=O)O[C@H](COC(=O)CCCCCCC/C=C\C/C=C\CCCC)COC(=O)CCCCCCCCC	0.04814814814814815	0.053497942386831275	0.05042016806722689	0.05531914893617021	0.04149377593360996	0.07327586206896551
C=C1[C@@H]2CC[C@H]3[C@@]45CO[C@](O)([C@@H](O)[C@@H]4C(C)(C)CC[C@H]5O)[C@]3(C2)[C@@H]1O	0.03389830508474576	0.04	0.1111111111111111	0.11278195488721804	0.041379310344827586	0.1037037037037037
O=C(c1ccccc1)c1cc2ccccc2o1	0.23134328358208955	0.12195121951219512	0.07317073170731707	0.0743801652892562	0.20909090909090908	0.056451612903225805
COCCc1ccc(O)cc1	0.10606060606060606	0.13333333333333333	0.0970873786407767	0.09900990099009901	0.14	0.08737864077669903
CC(C)(C)[C@H](NC(=O)c1nn(CCCCCF)c2ccccc12)C(N)=O	0.2	0.15217391304347827	0.13333333333333333	0.11851851851851852	0.2125984251968504	0.14285714285714285
O=C(O)CCCCCCCCCCCCCCCOCCO	0.0658682634730539	0.06338028169014084	0.058394160583941604	0.05925925925925926	0.06569343065693431	0.09923664122137404
CC1(C)[C@H]2CC[C@@]3(C)[C@H](C(=O)C=C4[C@@H]5C[C@](C)(C(=O)O)CC[C@@]5(C)CC[C@]43C)[C@@]2(C)CC[C@H]1O[C@@H]1O[C@H](C(=O)O)[C@@H](O)[C@@H](O)[C@@H]1O	0.06726457399103139	0.08205128205128205	0.15168539325842698	0.14689265536723164	0.061855670103092786	0.13333333333333333
C=C[C@@H](C#CC#CC[C@H]1O[C@@H]1CCCCCCC)OC(C)=O	0.059880239520958084	0.06382978723404255	0.1076923076923077	0.11811023622047244	0.0661764705882353	0.12598425196850394
C[C@@H](O)CNC(=O)c1ccc(NC(=O)/C=C/c2ccccc2)cc1	0.2887323943661972	0.18181818181818182	0.08695652173913043	0.1044776119402985	0.2796610169491525	0.12030075187969924
CC/C=C\C/C=C\C/C=C\C/C=C\C/C=C\CCCC(=O)OC[C@H](COC(=O)CCCCCCCCCCCCCCCCCCC)OC(=O)CCCC/C=C\C/C=C	0.047619047619047616	0.048582995951417005	0.045454545454545456	0.0502092050209205	0.040983606557377046	0.06779661016949153
C[C@H]1O[C@@H](O[C@@H]2[C@@H](O)[C@@H](O)[C@@H](CO)O[C@@H]2c2c(-c3ccc(O)cc3)oc3cc(O)cc(O)c3c2=O)[C@@H](O)[C@@H](O)[C@@H]1O	0.135	0.12994350282485875	0.12138728323699421	0.12280701754385964	0.14705882352941177	0.10919540229885058
COC(=O)[C@@H]1C[C@@H](O)C[C@@H]2C1=C(O[C@@H]1O[C@@H](CO)[C@@H](O)[C@@H](O)[C@@H]1O)C[C@@H]1C(=O)O[C@@H](c3ccoc3)C[C@]12C	0.0891089108910891	0.10285714285714286	0.2064516129032258	0.20915032679738563	0.09941520467836257	0.14814814814814814
CCCCCCCC/C=C\CCCCCCCCCCCCCC(=O)OC[C@H](COC(=O)CCCCCCCCCCCCCCCCCCCCC)OC(=O)CCCCCCCCCCCCC	0.0429042904290429	0.04710144927536232	0.04428044280442804	0.048507462686567165	0.0364963503649635	0.06415094339622641
CCCCC/C=C\C/C=C\C/C=C\CCCCCCC(=O)OC[C@@H](COC(=O)CCCCCCCCC/C=C\CCCCCCCC)OC(=O)CCCCCCCCCCCCCCCCC	0.04377104377104377	0.04814814814814815	0.045283018867924525	0.04961832061068702	0.03731343283582089	0.06563706563706563
Fc1ccc(-c2ccccc2)cc1	0.3076923076923077	0.18867924528301888	0.043478260869565216	0.04424778761061947	0.32967032967032966	0.034782608695652174
C=C[C@@]1(C)CC(=O)[C@]2(O)C(=O)C(O)=C(OC)C(=O)[C@@H]2C(C)(C)CCC1	0.0650887573964497	0.10869565217391304	0.11363636363636363	0.11538461538461539	0.08029197080291971	0.08148148148148149
O=C(O)c1ccccc1O[C@@H]1O[C@H](CO)[C@@H](O)[C@H](O)[C@H]1O	0.13157894736842105	0.12403100775193798	0.1487603305785124	0.15126050420168066	0.16666666666666666	0.1694915254237288
OC[C@@H]1O[C@H](O[C@@H]2[C@H](O)[C@H](O)[C@@H](O)O[C@H]2CO)[C@@H](O)[C@H](O)[C@@H]1O	0.029239766081871343	0.034722222222222224	0.1	0.1015625	0.03597122302158273	0.10077519379844961
C/C=C(\C)C(=O)O[C@H]1C2=C(C)C(=O)O[C@]2(O)C[C@H]2CCC(=O)[C@@H](C)[C@]21C	0.06976744186046512	0.1056338028169014	0.1796875	0.1732283464566929	0.07801418439716312	0.12781954887218044
CN(C)CCCOc1ccccc1C(=O)Nc1ccccc1	0.3088235294117647	0.15267175572519084	0.10687022900763359	0.10852713178294573	0.21666666666666667	0.09923664122137404
O=C(O)CCc1ccc(O[C@H]2O[C@@H](CO)[C@@H](O)[C@@H](O)[C@H]2O)cc1	0.1337579617834395	0.15267175572519084	0.16	0.16260162601626016	0.15873015873015872	0.19008264462809918
O=c1[nH]c(=O)n(-c2ccccc2)c(=O)[nH]1	0.145985401459854	0.1111111111111111	0.06896551724137931	0.07017543859649122	0.1574074074074074	0.05128205128205128
CC1(C)CC(=O)[C@]2(C)CC[C@@]3(C)C(=CC[C@@H]4[C@@]5(C)CC[C@@H](O)C(C)(C)[C@@H]5CC[C@]43C)[C@@H]2C1	0.03608247422680412	0.05454545454545454	0.12751677852348994	0.12162162162162163	0.043209876543209874	0.08441558441558442
O[C@]1(c2ccc(O)cc2)c(O)ccc1-c1ccc(O)cc1	0.20833333333333334	0.15748031496062992	0.044444444444444446	0.045112781954887216	0.22413793103448276	0.06060606060606061
CCCCC/C=C\C/C=C\C/C=C\C/C=C\C/C=C\CCC(=O)OC[C@@H](COC(=O)CCCCCCCCCCCCCCCCCCCCCCC)OC(=O)CCCC/C=C	0.04609929078014184	0.046875	0.043824701195219126	0.04838709677419355	0.039525691699604744	0.0653061224489796
CC/C=C\C/C=C\C/C=C\C/C=C\C/C=C\CCCC(=O)OC[C@H](COC(=O)CCCCCCC/C=C\C/C=C\CCCCCC)OC(=O)CCCCCCC/C	0.04868913857677903	0.05416666666666667	0.05106382978723404	0.05603448275862069	0.04201680672268908	0.07423580786026202
CCCCC/C=C\C/C=C\C/C=C\CCCCCCC(=O)OC[C@H](COC(=O)CCCCCCCCCCCCCCCCCCCCC)OC(=O)CCCCCCCCCCCCCCCCCC	0.042483660130718956	0.04659498207885305	0.043795620437956206	0.04797047970479705	0.036101083032490974	0.06343283582089553
CC(C)(O)C(=O)OC[C@@H]1CC[C@@]2(C)[C@@H]3CC[C@]4(C)[C@@H]5CC[C@]4(C)[C@H]3CC[C@@]2(C)[C@@]1(C)CC[C@@](C)(C(=O)O)CC[C@H]5O	0.06132075471698113	0.07027027027027027	0.1497005988023952	0.11764705882352941	0.0546448087431694	0.1301775147928994
N#Cc1cccc(-c2ccc(OCc3ccccc3)c(OCc3ccccc3)c2)c1	0.29936305732484075	0.11320754716981132	0.049079754601226995	0.049689440993788817	0.19444444444444445	0.04294478527607362
CC(C)=CCc1c(O)cc2oc3ccc(O)c(CC=C(C)C)c3c(=O)c2c1O	0.13690476190476192	0.17142857142857143	0.11267605633802817	0.11428571428571428	0.16058394160583941	0.1056338028169014
CSCCCCCC/C(=N\OS(=O)(=O)O)S[C@H]1O[C@@H](CO)[C@@H](O)[C@@H](O)[C@@H]1O	0.062146892655367235	0.08053691275167785	0.11510791366906475	0.11678832116788321	0.05405405405405406	0.14925373134328357
COC(=O)[C@H]1CCC(=O)[C@@H]1C/C=C/CCO[C@@H]1O[C@@H](CO)[C@@H](O)[C@@H](O)[C@@H]1O	0.07386363636363637	0.087248322147651	0.17293233082706766	0.17557251908396945	0.08275862068965517	0.16541353383458646
CC[C@H](C)C(=O)O[C@@H]1c2c(ccc3ccc(=O)oc23)O[C@H]1C(C)(C)OC(C)=O	0.1437125748502994	0.17985611510791366	0.19696969696969696	0.23809523809523808	0.15217391304347827	0.2076923076923077
COc1ccccc1C(=O)O[C@@H]1[C@@H](O)[C@H](O)[C@H](C)O1	0.12837837837837837	0.12	0.17543859649122806	0.17857142857142858	0.16379310344827586	0.16666666666666666
CO[C@H](C)C(=O)c1ccccc1	0.16535433070866143	0.1308411214953271	0.09523809523809523	0.1188118811881188	0.1958762886597938	0.11764705882352941
C=CC(C)(C)c1ccc(OC)c(OC)c1	0.06896551724137931	0.11304347826086956	0.11926605504587157	0.09090909090909091	0.09821428571428571	0.07079646017699115
OC[C@@H](O)[C@@H](O)[C@H](O)c1cncc(C[C@@H](O)[C@@H](O)CO)n1	0.09615384615384616	0.13385826771653545	0.06153846153846154	0.07086614173228346	0.112	0.12295081967213115
C=C(C)[C@@H]1CC[C@H](C)C2=C(C1)[C@H](C)CC2=O	0.046357615894039736	0.06504065040650407	0.1574074074074074	0.16037735849056603	0.058823529411764705	0.09734513274336283
C/C1=C/CC[C@@]2(C)O[C@H]2CC(C)(C)/C=C/C1=O	0.05228758169934641	0.08064516129032258	0.15315315315315314	0.1559633027522936	0.06611570247933884	0.09482758620689655
O=C1C[C@@H](c2ccc(O)cc2)Oc2cc(O[C@@H]3O[C@@H](CO)[C@@H](O)[C@H](O)[C@@H]3O)ccc21	0.13714285714285715	0.12418300653594772	0.14482758620689656	0.14685314685314685	0.16783216783216784	0.12244897959183673
CC1=C[C@@H](O)CC(C)(C)[C@@H]1/C=C/C(C)=C/C=C/C(C)=C/C=C/C=C(C)/C=C/C=C(\C)C(=O)C[C@]12O[C@]1(C)CCCC2(C)C	0.04504504504504504	0.06770833333333333	0.11173184357541899	0.10674157303370786	0.0582010582010582	0.09392265193370165
C/C=C(\C)C(=O)O[C@@H]1C2=C(C)C(=O)O[C@]2(O)C[C@@H]2CCC(=O)[C@@H](C)[C@]21C	0.06976744186046512	0.1056338028169014	0.1796875	0.1732283464566929	0.07801418439716312	0.12781954887218044
CCCc1c(OCCO)cc(OCCNC(=O)Cc2ccc(OC)c(OC)c2)cc1OC	0.1388888888888889	0.14102564102564102	0.11688311688311688	0.11842105263157894	0.13815789473684212	0.11764705882352941
COc1cc2c(cc1O)-c1c3c(cc4c1[C@@H](C2)N(C)CC4)OCO3	0.09523809523809523	0.08275862068965517	0.11029411764705882	0.11194029850746269	0.10144927536231885	0.07142857142857142
CCc1nc2cc(C#N)c(N)nc2cc1N	0.06711409395973154	0.11864406779661017	0.058823529411764705	0.05982905982905983	0.08547008547008547	0.05042016806722689
NS(=O)(=O)c1ccc(/N=N/c2cccc(S(N)(=O)=O)c2)cc1	0.13636363636363635	0.13846153846153847	0.05185185185185185	0.05263157894736842	0.16260162601626016	0.044444444444444446
COc1cc([C@H]2OC[C@@H]3[C@H](c4ccc5c(c4)OCO5)OC[C@H]23)ccc1O	0.10404624277456648	0.10810810810810811	0.11267605633802817	0.11428571428571428	0.1276595744680851	0.08275862068965517
COC(=O)C1=CO[C@@H](O[C@H]2O[C@@H](CO)[C@@H](O)[C@@H](O)[C@@H]2O)[C@@H]2[C@@H]1C=C[C@]21C=C([C@H](C)OC(=O)/C=C/c2ccc(O)cc2)C1(C)C	0.14563106796116504	0.16111111111111112	0.14689265536723164	0.16184971098265896	0.1724137931034483	0.16091954022988506
C=CCOC(=O)C1=C(C)NC(=O)C(C(=O)OC)C1=O	0.08552631578947369	0.104	0.1	0.1016949152542373	0.09016393442622951	0.10084033613445378
COc1cc(O)c(C(C)=O)c(O[C@@H]2O[C@@H](CO)[C@@H](O)[C@@H](O)[C@@H]2O)c1	0.09815950920245399	0.10948905109489052	0.14960629921259844	0.152	0.11363636363636363	0.16
CC(C)C[C@H]1NC(=O)[C@@H](NC(=O)[C@@H](Cc2ccccc2)N(C)C)[C@H](c2ccccc2)Oc2ccc(cc2)/C=C\NC1=O	0.292817679558011	0.17613636363636365	0.12290502793296089	0.13714285714285715	0.20958083832335328	0.1111111111111111
COc1cc2c(cc1OC)[C@H]1Cc3ccc(O)cc3OC[C@@H]21	0.10559006211180125	0.11029411764705882	0.11538461538461539	0.1171875	0.12307692307692308	0.08270676691729323
COc1ccc(-c2cc(=O)c3c(O)cc(O[C@H]4O[C@@H](CO)[C@@H](O)[C@@H](O)[C@H]4O)cc3o2)cc1O	0.13186813186813187	0.12578616352201258	0.11612903225806452	0.11764705882352941	0.14473684210526316	0.11688311688311688
Cc1cc(C)c(NC(=O)Cn2c(=O)cc(C(=O)N3CCc4ccccc4C3)c3ccccc32)c(C)c1	0.2543352601156069	0.1377245508982036	0.10179640718562874	0.10303030303030303	0.21710526315789475	0.08928571428571429
CCN(CC)c1ccc([C@H]2[C@H]3CCCC[C@]3(O)CCN2CC(=O)Nc2ccc(OC)cc2)cc1	0.19101123595505617	0.13496932515337423	0.14012738853503184	0.14193548387096774	0.17647058823529413	0.11949685534591195
CCCCC/C=C\C/C=C\C/C=C\C/C=C\CCCC(=O)O[C@H](COC(=O)CCCCCCCCC/C=C\CCCCCCCC)COC(=O)CCCCCCCCCCCCCC	0.04513888888888889	0.04980842911877394	0.046875	0.05138339920948617	0.03861003861003861	0.068
C=C1C(=O)O[C@@H]2/C=C(\C)CC/C=C(\C)CC[C@H]12	0.058823529411764705	0.07142857142857142	0.1415929203539823	0.14414414414414414	0.0743801652892562	0.0847457627118644
CCCCCCCCCCCCCCCCCCCCCCCCCCCCCCCOC(=O)CCCCCCCCCCCCCCCCC	0.03515625	0.030303030303030304	0.04504504504504504	0.045454545454545456	0.030973451327433628	0.0547945205479452
O=c1c2cc(O)c(O)cc2oc2cc(O)cc(O)c12	0.10596026490066225	0.1111111111111111	0.072	0.07317073170731707	0.125	0.07258064516129033
CCCCC/C=C\C/C=C\C/C=C\CCCCCCC(=O)OC[C@H](COC(=O)CCCCCCC/C=C\C/C=C\CCCCCC)OC(=O)CCCCCCCCCCCCCCC	0.04513888888888889	0.04980842911877394	0.046875	0.05138339920948617	0.03861003861003861	0.068
CC(=O)O[C@H]1CC[C@]2(C)[C@@H](CC[C@]3(C)[C@@H]2CC=C2[C@@H]4[C@@](C)(O)[C@@H](C)CC[C@]4(C)CC[C@@]23C)C1(C)C	0.03980099502487562	0.05813953488372093	0.14285714285714285	0.13725490196078433	0.047337278106508875	0.11464968152866242
NCCS[C@@H]1c2c(O)cc(O)cc2O[C@H](c2ccc(O)c(O)c2)[C@@H]1O	0.11515151515151516	0.12142857142857143	0.10218978102189781	0.1037037037037037	0.13432835820895522	0.10294117647058823
CCCCC/C=C\C/C=C\C/C=C\C/C=C\CCCC(=O)OC[C@@H](COC(=O)CCCCCCCCCCCCCCCCCCC)OC(=O)CCCCCCCCCCCCCCCCC	0.04377104377104377	0.04814814814814815	0.045283018867924525	0.04961832061068702	0.03731343283582089	0.06563706563706563
CN(C)c1ccc(-c2ccccc2)cc1	0.25396825396825395	0.1592920353982301	0.059322033898305086	0.0603448275862069	0.26	0.05084745762711865
C=Cc1ccc2c(c1)OCO2	0.05755395683453238	0.08108108108108109	0.06542056074766354	0.06666666666666667	0.08490566037735849	0.046296296296296294
CCCN1CC[C@@H](c2ccccc2)C1	0.1386861313868613	0.08403361344537816	0.10810810810810811	0.11009174311926606	0.14814814814814814	0.08928571428571429
CC(C)[C@H](NC(=O)c1nn(CCCCO)c2ccccc12)C(N)=O	0.23129251700680273	0.17557251908396945	0.11278195488721804	0.13178294573643412	0.25210084033613445	0.15748031496062992
O=c1cc(-c2ccc(O)c(O)c2)oc2cc(O[C@@H]3O[C@H](CO)[C@@H](O)[C@H](O)[C@@H]3O)c(O)c(O)c12	0.12021857923497267	0.11949685534591195	0.10967741935483871	0.1111111111111111	0.13071895424836602	0.11038961038961038
CCCC(=O)c1c2c(c3occc(=O)c3c1O)C[C@@H](O)[C@@H]1C=CO[C@H]1O2	0.13253012048192772	0.14184397163120568	0.183206106870229	0.18604651162790697	0.1386861313868613	0.14925373134328357
CN1[C@H]2CC[C@@H]1C[C@@H](OC(=O)c1ccccc1)C2	0.12837837837837837	0.08527131782945736	0.15517241379310345	0.15789473684210525	0.1440677966101695	0.1271186440677966
C[C@@H]1C/C=C/C=C/C=C/C=C/[C@H](O[C@@H]2O[C@@H](C)[C@@H](O)[C@@H](N)[C@@H]2O)C[C@H]2O[C@](O)(C(=O)O)C[C@@H]12	0.08994708994708994	0.0783132530120482	0.17687074829931973	0.1793103448275862	0.10828025477707007	0.16216216216216217
C=C[C@H]1[C@@H](O[C@@H]2O[C@H](CO)[C@@H](O)[C@H](O)[C@H]2O)OC=C(C(=O)OC)[C@H]1CO	0.06321839080459771	0.0821917808219178	0.14285714285714285	0.1450381679389313	0.0851063829787234	0.14393939393939395
C[Si](C)(O)CCCCCCCCCCCCCCCCCCCCCCO	0.043478260869565216	0.03773584905660377	0.0392156862745098	0.039735099337748346	0.03896103896103896	0.06040268456375839
CC(=O)O[C@@H]1CC[C@@]2(C)[C@H](CC[C@]3(C)[C@@H]2CC=C2[C@@H]4[C@@](C)(O)[C@@H](C)CC[C@]4(C)CC[C@@]23C)C1(C)C	0.03980099502487562	0.05813953488372093	0.14285714285714285	0.13725490196078433	0.047337278106508875	0.11464968152866242
C=C1C[C@]23C[C@@H]1CC[C@@H]2[C@]1(C)CCC[C@@](C)(CO)[C@@H]1C[C@@H]3O	0.03529411764705882	0.04195804195804196	0.10852713178294573	0.11023622047244094	0.043478260869565216	0.10077519379844961
CC1(C)OC(=O)C=C[C@]2(C)[C@H]1CC(=O)[C@]1(C)[C@@H]2[C@@H](O)C[C@@]2(C)[C@H](c3ccoc3)OC(=O)[C@@H]3O[C@@]321	0.07772020725388601	0.10365853658536585	0.174496644295302	0.16891891891891891	0.08641975308641975	0.11538461538461539
CNCC[C@@H](C)CCc1ccccc1	0.183206106870229	0.11304347826086956	0.07964601769911504	0.10091743119266056	0.17142857142857143	0.12037037037037036
CN[C@H](C)[C@@H](O)c1ccc(O)c(O)c1	0.13432835820895522	0.1574074074074074	0.07207207207207207	0.09345794392523364	0.1650485436893204	0.12380952380952381
O=C(O)CCc1ccccc1O[C@@H]1O[C@@H](CO)[C@@H](O)[C@@H](O)[C@@H]1O	0.14838709677419354	0.13533834586466165	0.16	0.16260162601626016	0.1774193548387097	0.19008264462809918
O=C1C(=O)CCc2c1cc(O)c1ccccc1O2	0.14482758620689656	0.12096774193548387	0.09917355371900827	0.10084033613445378	0.16521739130434782	0.06451612903225806
O=c1cc(-c2ccc(O)cc2)oc2cc(O)c([C@@H]3O[C@H](CO)[C@H](O)[C@H](O)[C@H]3O[C@@H]3O[C@@H](CO)[C@@H](O)[C@H](O)[C@@H]3O)c(O)c12	0.1330049261083744	0.12777777777777777	0.11299435028248588	0.11428571428571428	0.14450867052023122	0.10112359550561797
CC1=CC(=O)CC(C)(C)[C@H]1CC[C@@H](C)O[C@@H]1O[C@@H](CO)[C@@H](O)[C@@H](O)[C@@H]1O	0.08875739644970414	0.1056338028169014	0.1889763779527559	0.21138211382113822	0.09352517985611511	0.2
NC(=O)CCCCCCCCCCCCCCCCCCCCCCCO	0.043243243243243246	0.0375	0.0457516339869281	0.046357615894039736	0.03870967741935484	0.06
C=C[C@]1(C)CC(=O)[C@@H]2[C@]3(C)[C@@H](C[C@@H](OC(C)=O)[C@@]2(O)C1=O)C(C)(C)[C@@H](OC(C)=O)[C@@H](OC(C)=O)[C@@H]3OC(=O)c1ccccc1	0.12077294685990338	0.10810810810810811	0.1569767441860465	0.15204678362573099	0.11731843575418995	0.13142857142857142
COc1cccc2c1C(=O)c1c(O)c3c(c(O)c1C2=O)C[C@@](O)(C(=O)CO)C[C@@H]3O[C@H]1C[C@H](N)[C@H](C)[C@H](C)O1	0.12755102040816327	0.13450292397660818	0.175	0.17721518987341772	0.1317365269461078	0.15432098765432098
C=C1c2ccoc2C[C@H]2[C@H]1CC[C@@]1(OC(=O)C(C)(C)C)CC[C@]21C	0.06470588235294118	0.09219858156028368	0.184	0.14960629921259844	0.07971014492753623	0.09701492537313433
CCCCCC/C=C\CCCCCCCCCC(=O)OC[C@H](COC(=O)CCCCCCC/C=C\CCCCCCCC)OC(=O)CCCCCCC/C=C\CCCCCC	0.04659498207885305	0.051587301587301584	0.048582995951417005	0.05327868852459016	0.04	0.07053941908713693
C/C=C(\C)C(=O)O[C@H]1C2=C(C)C(=O)O[C@]2(O)C[C@@H]2CCC(=O)[C@@H](C)[C@]21C	0.06976744186046512	0.1056338028169014	0.1796875	0.1732283464566929	0.07801418439716312	0.12781954887218044
C=C1CC[C@@H]2C(C)(C)[C@@H](O)CC[C@]2(C)[C@H]1COc1cc(=O)oc2ccccc12	0.12209302325581395	0.11409395973154363	0.1510791366906475	0.15328467153284672	0.16666666666666666	0.11188811188811189
CC(=O)OC[C@@]12[C@H](C=C(C)C(=O)[C@@H]1O)O[C@@H]1[C@@H](O)C[C@@]2(C)[C@@]12CO2	0.0718562874251497	0.09352517985611511	0.18699186991869918	0.19008264462809918	0.08088235294117647	0.16
C[C@@H](CCC(=O)NCCS(=O)(=O)O)[C@H]1CC[C@H]2[C@H]3[C@H](C[C@H](O)[C@@]21C)[C@@]1(C)CC[C@@H](O)C[C@H]1C[C@H]3O	0.08808290155440414	0.10909090909090909	0.16447368421052633	0.18243243243243243	0.07228915662650602	0.17333333333333334
C=C(CC[C@@H](C)[C@H]1CC[C@@]2(C)[C@@H]3CC[C@@H]4[C@H](C)[C@@H](O)CC[C@@]45C[C@]35CC[C@]12C)C(C)C	0.0582010582010582	0.07453416149068323	0.12837837837837837	0.13793103448275862	0.06329113924050633	0.1292517006802721
CC(C)=CCc1c(O)c2c(c3c1OC(C)(C)C=C3)O[C@H](c1ccc(O)c(O)c1)C2=O	0.13872832369942195	0.1564625850340136	0.1232876712328767	0.125	0.1619718309859155	0.10135135135135136
CCCCCCC[C@H](O)CC[C@H](O)[C@@H]1CC[C@H]([C@@H]2CC[C@H]([C@@H](O)CCCCCCCCCCCCC3=C[C@@H](C)OC3=O)O2)O1	0.09049773755656108	0.08629441624365482	0.13043478260869565	0.13812154696132597	0.08854166666666667	0.16292134831460675
CC(C)=CCC[C@H](C)CCO[C@H]1O[C@@H](CO)[C@@H](O)[C@@H](O)[C@@H]1O[C@@H]1O[C@@H](CO)[C@@H](O)[C@@H](O)[C@@H]1O	0.06806282722513089	0.07272727272727272	0.11764705882352941	0.1342281879194631	0.06832298136645963	0.1564625850340136
CCCCCCCCCCCCCCCCCCCCCC(=O)OC[C@@H](COC(=O)CCCCCCCCCCCCCCCCCCCCC)OC(=O)CCCCCCCCCCCCCCCCCCC	0.04126984126984127	0.03793103448275862	0.04240282685512368	0.04642857142857143	0.027777777777777776	0.061371841155234655
N[C@@H](CCC(=O)N[C@@H](CS)C(=O)N[C@H](CO)C(=O)O)C(=O)O	0.12418300653594772	0.10687022900763359	0.061068702290076333	0.0703125	0.09375	0.15
Nc1ccccc1C(=O)Oc1ccccc1	0.2196969696969697	0.11666666666666667	0.07563025210084033	0.07692307692307693	0.205607476635514	0.06722689075630252
C[C@H](O)c1ccc(S(=O)(=O)N2CCN(CC(=O)O)CC2)cc1	0.15894039735099338	0.2231404958677686	0.11811023622047244	0.13821138211382114	0.19166666666666668	0.14634146341463414
CC(=O)O[C@H]1C[C@@H]2CC[C@@H]3[C@H]4CCC5=CC(=O)C=C[C@]5(C=O)[C@@]4(C)[C@]3(C)CC[C@]2(C)[C@H](O)C1	0.061855670103092786	0.09815950920245399	0.2013888888888889	0.20422535211267606	0.07407407407407407	0.15436241610738255
CC(C)CCOC(=O)CCc1ccccc1	0.20300751879699247	0.14655172413793102	0.11403508771929824	0.13636363636363635	0.20754716981132076	0.1559633027522936
CCOC(=O)c1ccc(O)c(OC)c1	0.10869565217391304	0.13513513513513514	0.1320754716981132	0.1346153846153846	0.14150943396226415	0.12264150943396226
CN[C@@H](C)/C(O)=N/[C@@H](C(=O)N1CC[C@@H]2Oc3ccc(OC)c(c3)/C=C/N=C(/O)[C@H](Cc3ccccc3)/N=C(/O)[C@@H]21)C(C)C	0.23036649214659685	0.18857142857142858	0.1348314606741573	0.14285714285714285	0.23030303030303031	0.14857142857142858
CC[C@H](C)C(=O)O[C@@H]1C[C@@](C)(O)[C@@H]2CC[C@@H](C)[C@@]21C	0.057692307692307696	0.08661417322834646	0.17857142857142858	0.2621359223300971	0.07258064516129033	0.22429906542056074
C[N+](C)(C)CCCCNCCOCCOCCOCCOCCOCCOCCOCCOCCOCCOCCOCCOCCCOCCOCCOCCOCCOCCOCCOCCOCCOCCOC1CCOCCC1C	0.019662921348314606	0.01818181818181818	0.050955414012738856	0.05128205128205128	0.012232415902140673	0.044444444444444446
CCCCC/C=C\C/C=C\C/C=C\C/C=C\CCCCCC(=O)O[C@@H](COC(=O)CCCCCC/C=C\C/C=C\C/C=C\CCCCC)COC(=O)CCCCCC	0.04814814814814815	0.053497942386831275	0.05042016806722689	0.05531914893617021	0.04149377593360996	0.07327586206896551
Cc1ccccc1C(=O)OCCN1CCN(CCc2ccccc2)CC1	0.23225806451612904	0.11564625850340136	0.11267605633802817	0.11428571428571428	0.19548872180451127	0.0979020979020979
C=C(C)[C@H]1CC[C@@]2(CO)CC[C@@]3(C)[C@@H](CC[C@@H]4[C@]5(C)CC[C@H](O)C(C)(C)[C@@H]5CC[C@@]43C)[C@H]12	0.030612244897959183	0.04790419161676647	0.11920529801324503	0.11333333333333333	0.036585365853658534	0.09090909090909091
NCCCCCCCNC(=O)CCCCCCCNC(=N)N	0.05357142857142857	0.034482758620689655	0.043478260869565216	0.04411764705882353	0.03571428571428571	0.06716417910447761
COc1cc(OC)cc(OC)c1	0.05714285714285714	0.08035714285714286	0.08490566037735849	0.08653846153846154	0.07407407407407407	0.07547169811320754
COc1ccccc1C(=O)O[C@H]1[C@@H](O)[C@@H](O)[C@@H](C)O[C@@H]1Oc1c(-c2ccc(O)cc2)oc2cc(O)cc(=O)cc2c1=O	0.21465968586387435	0.15168539325842698	0.13068181818181818	0.13218390804597702	0.21951219512195122	0.13142857142857142
OCCCCCCCCCCCCCCCCCCCCCCCCCCCCCCO	0.029556650246305417	0.02247191011235955	0.023255813953488372	0.023529411764705882	0.023121387283236993	0.041666666666666664
C=C1CC[C@@H]2OC(=O)[C@]2(O)[C@@H]2C(=O)C(CO)=C(COC(=O)C(=O)C(C)C)C(=O)[C@@]12C	0.12138728323699421	0.14383561643835616	0.14184397163120568	0.16058394160583941	0.125	0.14285714285714285
c1ccc(-c2ccc(CN3CCN(c4ncccn4)CC3)cc2)cc1	0.24183006535947713	0.12413793103448276	0.060810810810810814	0.06164383561643835	0.20610687022900764	0.04
C[C@H](NC(=O)CCCc1ccc(O)cc1)C(=O)O	0.18840579710144928	0.19130434782608696	0.11965811965811966	0.1415929203539823	0.1891891891891892	0.17117117117117117
CCOc1ccccc1/C=N/NC(=O)/C(=C\c1ccccc1)NCc1ccccc1	0.27672955974842767	0.1282051282051282	0.08280254777070063	0.08387096774193549	0.2127659574468085	0.08333333333333333
C[C@H]1C(=O)O[C@@H]2C[C@@]34[C@@H]5OC(=O)[C@]3(O[C@H]3OC(=O)[C@H](O)[C@@]34[C@H](C(C)(C)C)[C@@H]5O)[C@@]12O	0.05405405405405406	0.08387096774193549	0.18248175182481752	0.15942028985507245	0.05844155844155844	0.11805555555555555
CCCCCCCCCCCCCCCCCCCCCC[C@H](O)C(=O)N[C@@H](CO[P@@](=O)(O)O[C@H]1[C@@H](O)[C@@H](O)C(O)[C@@H](O)[C@@H]1O)[C@@H](O)/C=C/CCCCCCCCCCCC	0.07518796992481203	0.07916666666666666	0.0811965811965812	0.08658008658008658	0.07627118644067797	0.13004484304932734
C[C@@H]1C[C@@H](O)CC(C)(C)C1	0.021739130434782608	0.03636363636363636	0.1368421052631579	0.13978494623655913	0.02830188679245283	0.10309278350515463
COc1cc(/C=C/C(=O)OC[C@H]2O[C@@H](OC(C)(C)[C@@H]3Cc4cc5ccc(=O)oc5c(O)c4O3)[C@H](O)[C@@H](O)[C@@H]2O)cc(OC)c1O	0.11682242990654206	0.14594594594594595	0.17714285714285713	0.1590909090909091	0.13736263736263737	0.13259668508287292
O=C(O)CCCCCCCC(=O)Nc1ccccc1	0.2426470588235294	0.12698412698412698	0.0967741935483871	0.09836065573770492	0.17094017094017094	0.15384615384615385
CCCCC/C=C\C/C=C\C/C=C\C/C=C\CCCCCC(=O)OC[C@H](COC(=O)CCCCCCCCC/C=C\CCCCCC)OC(=O)CCCCCC/C=C\C/C	0.04710144927536232	0.05220883534136546	0.04918032786885246	0.05394190871369295	0.04048582995951417	0.07142857142857142
CC(=O)O[C@@H]1CC[C@]2(C)[C@@H]3CC[C@]4(C)[C@@H]5[C@H](C)[C@H](C)CC[C@]5(C)CC[C@]4(C)C3=CC[C@@H]2C1(C)C	0.035	0.05263157894736842	0.152317880794702	0.14666666666666667	0.041666666666666664	0.10897435897435898
CC(=O)O[C@@H]1CC[C@@]2(C)[C@@H](CC[C@]3(C)[C@@H]2CC=C2[C@@H]4[C@@](C)(O)[C@H](C)CC[C@]4(C)CC[C@@]23C)C1(C)C	0.03980099502487562	0.05813953488372093	0.14285714285714285	0.13725490196078433	0.047337278106508875	0.11464968152866242
O=C1N[C@H](Cc2ccccc2)C(=O)N2CCC[C@@H]12	0.1360544217687075	0.09375	0.11666666666666667	0.11864406779661017	0.1440677966101695	0.08130081300813008
CCCC[C@@]1(c2ccc(O)cc2)OC1=O	0.1223021582733813	0.1415929203539823	0.12844036697247707	0.1308411214953271	0.14814814814814814	0.0990990990990991
O=[N+]([O-])c1ccc(/C=C/CCCCCN2CCCC2)cc1	0.1069182389937107	0.12030075187969924	0.0916030534351145	0.09302325581395349	0.13385826771653545	0.08396946564885496
C=C1CC[C@H]2C(C)(C)[C@@H](O)CC[C@@]2(C)[C@H]1COc1cc(=O)oc2ccccc12	0.12209302325581395	0.11409395973154363	0.1510791366906475	0.15328467153284672	0.16666666666666666	0.11188811188811189
NC(=O)C1=CN(CCCCCCCCC(=O)NCc2ccc(C(=O)N3CCOCC3)cc2)C(=O)N1	0.13756613756613756	0.11242603550295859	0.10303030303030303	0.10429447852760736	0.11585365853658537	0.09696969696969697
CO[C@@H]1O[C@@H](COC(=O)c2cc(O)c(O)c(O)c2)[C@@H](O)[C@@H](O)[C@@H]1O	0.08484848484848485	0.10144927536231885	0.140625	0.14285714285714285	0.10526315789473684	0.15079365079365079
C[C@@H](O)C(=O)Nc1ccc(-c2ccc(Cl)cc2)cc1	0.2727272727272727	0.19491525423728814	0.08	0.09917355371900827	0.27102803738317754	0.09836065573770492
C[C@@H](Oc1ccc(-c2ccc(O)cc2)cc1)OC(C)(C)C	0.2013888888888889	0.1774193548387097	0.1111111111111111	0.104	0.22608695652173913	0.0859375
O=C(OC[C@@H]1O[C@@H](Oc2cc(O)c3c(=O)cc(-c4ccc(O)c(O)c4)oc3c2)[C@H](O)[C@@H](O)[C@H]1O)c1ccc(O)cc1	0.17435897435897435	0.1348314606741573	0.11363636363636363	0.11494252873563218	0.17261904761904762	0.11428571428571428
CC(C)[C@H](NC(=O)c1nn(Cc2ccccc2)c2ccccc12)C(N)=O	0.296551724137931	0.17518248175182483	0.08391608391608392	0.10071942446043165	0.2892561983471074	0.11594202898550725
COc1cccc([C@@H]2C(=O)c3ccc(O)cc3O2)c1	0.14189189189189189	0.136	0.10569105691056911	0.10743801652892562	0.1810344827586207	0.07142857142857142
NC(=O)CCCCCCCCCCCCCCCCCCCO	0.046242774566473986	0.04054054054054054	0.04964539007092199	0.050359712230215826	0.04195804195804196	0.06521739130434782
Oc1ccc2c(c1)OC[C@]1(O)c3ccc(O)cc3O[C@@H]21	0.12418300653594772	0.1328125	0.07751937984496124	0.07874015748031496	0.15702479338842976	0.06976744186046512
C=C1[C@@H]2CC[C@H]3[C@@]45CO[C@](O)([C@@H](OC(C)=O)[C@@H]4C(C)(C)CC[C@@H]5OC(C)=O)[C@]3(C2)[C@@H]1OC(C)=O	0.050761421319796954	0.0650887573964497	0.152317880794702	0.14666666666666667	0.041666666666666664	0.12337662337662338
CC(C)C(=O)O[C@@H]1O[C@@H](CO)[C@@H](O)[C@@H](O)[C@@H]1O	0.08163265306122448	0.1	0.14545454545454545	0.18095238095238095	0.10434782608695652	0.20192307692307693
COc1ccc([C@H]2Oc3cc(O[C@@H]4O[C@@H](C)[C@@H](O)[C@@H](O)[C@@H]4O)cc(O)c3C(=O)[C@@H]2O)cc1	0.1340782122905028	0.1282051282051282	0.14864864864864866	0.1506849315068493	0.1554054054054054	0.12666666666666668
OC[C@@H]1O[C@H](Oc2cc(O)cc(/C=C/c3cc(O)cc(O)c3)c2)[C@@H](O)[C@@H](O)[C@@H]1O	0.0893854748603352	0.11258278145695365	0.10204081632653061	0.10344827586206896	0.13194444444444445	0.1103448275862069
O=C[C@@H]1CN2CCCC[C@H]12	0.014084507042253521	0.017391304347826087	0.05714285714285714	0.05825242718446602	0.027522935779816515	0.03773584905660377
CC/C=C\C/C=C\C/C=C\C/C=C\C/C=C\C/C=C\CCC(=O)OC[C@H](COC(=O)CCCCCCC/C=C\CCCCCCCC)OC(=O)CCCCCCCC	0.04814814814814815	0.053497942386831275	0.05042016806722689	0.05531914893617021	0.04149377593360996	0.07327586206896551
O=C(O)CCCCCNC(=O)CCCCNC(=O)c1ccccc1	0.18831168831168832	0.1223021582733813	0.08695652173913043	0.08823529411764706	0.15267175572519084	0.13740458015267176
Clc1cccc(-c2ccc(-c3ccccc3)cc2)c1	0.29545454545454547	0.125	0.03759398496240601	0.03816793893129771	0.23008849557522124	0.03007518796992481
Cc1cccc(C(=O)OCCCCCNC(=O)c2ccccc2)c1	0.24324324324324326	0.12949640287769784	0.10218978102189781	0.1037037037037037	0.1968503937007874	0.12781954887218044
NCCOCCOCCOCCOCCOCCOCCOCCOCCCCOCCOCCCCCCCCOCCOCCOC(=O)OC(=O)CCCCCCCCCCC	0.03767123287671233	0.026022304832713755	0.038461538461538464	0.03875968992248062	0.022641509433962263	0.054901960784313725
Nc1nc2c(ncn2[C@@H]2O[C@@H](CO)[C@@H](O)[C@@H]2O)c(=O)[nH]1	0.06918238993710692	0.1	0.10483870967741936	0.10655737704918032	0.08661417322834646	0.0967741935483871
CC(C)(C)COC(=O)c1ccccc1	0.15037593984962405	0.125	0.14285714285714285	0.11320754716981132	0.17475728155339806	0.11214953271028037
CC1(C)CC[C@@]2(C(=O)O)CC[C@@]3(C)C(=CC[C@@H]4[C@@]5(C)CC[C@@H](O)[C@@](C)(CO)[C@@H]5CC[C@]43C)[C@@H]2C1	0.06153846153846154	0.08433734939759036	0.12987012987012986	0.12418300653594772	0.0736196319018405	0.12337662337662338
C1=Cc2ccccc2CC1	0.10687022900763359	0.07272727272727272	0.07692307692307693	0.0784313725490196	0.1414141414141414	0.05714285714285714
COc1cccc2c1C(=O)c1c(O)c3c(c(O)c1C2=O)C[C@@](O)(C(=O)CO)C[C@H]3O[C@H]1C[C@@H](N)[C@@H](C)[C@@H](C)O1	0.12755102040816327	0.13450292397660818	0.175	0.17721518987341772	0.1317365269461078	0.15432098765432098
CCCCSS[C@H](CC)SC(C)=O	0.07142857142857142	0.07894736842105263	0.09345794392523364	0.11650485436893204	0.07272727272727272	0.1262135922330097
O=C(c1ccc(Cl)cc1)[C@H]1CCCCCN1	0.08783783783783784	0.10743801652892562	0.10344827586206896	0.10526315789473684	0.11206896551724138	0.07627118644067797
Cc1cc(C)c(S(=O)(=O)c2ccccc2)c(N)c1	0.17142857142857143	0.15126050420168066	0.07377049180327869	0.075	0.1891891891891892	0.06557377049180328
CC(=O)OC[C@@H]1O[C@@H](OC(C)=O)[C@@H](OC(C)=O)[C@@H](OC(C)=O)[C@@H]1OC(C)=O	0.05084745762711865	0.06711409395973154	0.13333333333333333	0.12686567164179105	0.04054054054054054	0.1259259259259259
CC(C)=CCO[C@H]1O[C@@H](CO)[C@@H](O)[C@@H](O)[C@@H]1O	0.05263157894736842	0.07258064516129033	0.12389380530973451	0.12612612612612611	0.07563025210084033	0.14545454545454545
COc1cc(C[C@@H](CO)c2cc(/C=C\CO)cc(OC)c2O[C@@H]2O[C@@H](CO)[C@@H](O)[C@@H](O)[C@@H]2O)ccc1O	0.12435233160621761	0.1377245508982036	0.11515151515151516	0.12345679012345678	0.14906832298136646	0.13664596273291926
Nc1c(O)ccc(-c2ccccc2)c1	0.2204724409448819	0.13274336283185842	0.05172413793103448	0.05263157894736842	0.23	0.04310344827586207
C=CC(C)(C)c1cc2cc3c(cc2oc1=O)O[C@H](C(=C)CC(C)C)CO3	0.10714285714285714	0.15217391304347827	0.15037593984962405	0.14393939393939395	0.14074074074074075	0.10948905109489052
CC(C)=CCc1c(O)ccc(C(=O)[C@@H]2[C@@H](c3ccc(O)cc3)O[C@@H]2c2ccc(O)cc2)c1O	0.21052631578947367	0.15384615384615385	0.10126582278481013	0.10256410256410256	0.20689655172413793	0.11612903225806452
CNc1ccc2cccnc2c1	0.11940298507462686	0.10810810810810811	0.05405405405405406	0.05504587155963303	0.1346153846153846	0.04504504504504504
CCOc1cc([C@H]2C(C(=O)OCCOC)=C(C)NC3=C2C(=O)C[C@@H](c2ccccc2)C3)cc(Br)c1O	0.18032786885245902	0.1317365269461078	0.1509433962264151	0.15286624203821655	0.17197452229299362	0.12345679012345678
O=c1c(-c2ccc(O)cc2)coc2cc(O[C@H]3O[C@@H](CO)[C@@H](O)[C@@H](O)[C@H]3O)cc(O)c12	0.15517241379310345	0.14473684210526316	0.11258278145695365	0.11409395973154363	0.1736111111111111	0.11333333333333333
Cc1ccc(Cn2c(SCC(=O)Nc3ccccc3)nc3c(=O)[nH]cnc32)cc1	0.2838709677419355	0.16216216216216217	0.08496732026143791	0.08609271523178808	0.22794117647058823	0.07142857142857142
C[C@@H]1O[C@@H](O[C@@H]2[C@@H](O)[C@@H](O)[C@@H](CO)O[C@@H]2Oc2c(-c3ccc(O)cc3)oc3cc(O)cc(O)c3c2=O)[C@@H](O)[C@@H](O)[C@@H]1O	0.1330049261083744	0.12777777777777777	0.11931818181818182	0.1206896551724138	0.14450867052023122	0.10734463276836158
O=C(O)c1ccccc1O[C@@H]1O[C@@H](CO)[C@@H](O)[C@H](O)[C@@H]1O	0.13157894736842105	0.12403100775193798	0.1487603305785124	0.15126050420168066	0.16666666666666666	0.1694915254237288
O[C@H]1OC[C@@H](c2ccccc2)[C@H]1O	0.11764705882352941	0.07758620689655173	0.10185185185185185	0.10377358490566038	0.1320754716981132	0.102803738317757
Nc1ccc(-n2c(SCc3ccccc3)nc3c(=O)[nH]cnc32)cc1	0.20512820512820512	0.13380281690140844	0.05442176870748299	0.05517241379310345	0.20930232558139536	0.04054054054054054
COc1cc(CCCO)ccc1O[C@H](CO)CO[C@H]1O[C@@H](CO)[C@@H](O)[C@@H](O)[C@@H]1O	0.09550561797752809	0.09803921568627451	0.125	0.1347517730496454	0.10135135135135136	0.15827338129496402
CC1(C)C[C@@H]2C3=CC[C@@H]4[C@@]5(C)CC[C@@H](O)[C@@](C)(C=O)[C@@H]5CC[C@@]4(C)[C@@]3(C)CC[C@]2(C(=O)O)C[C@@H]1O	0.06091370558375635	0.08982035928143713	0.13548387096774195	0.12987012987012986	0.07272727272727272	0.12903225806451613
NCCC[C@@H](N)CC(=O)NCC[C@H](N)C(=O)O	0.11888111888111888	0.09016393442622951	0.06722689075630252	0.07758620689655173	0.0847457627118644	0.1559633027522936
CO[C@@H]1[C@H](O)[C@@H](CO)O[C@H](O[C@H]2[C@@H](COS(=O)(=O)O)O[C@@H](C)[C@@H](OS(=O)(=O)O)[C@@H]2O)[C@@H]1OS(=O)(=O)O	0.045	0.07692307692307693	0.11392405063291139	0.11538461538461539	0.047337278106508875	0.11464968152866242
COc1ccc(-c2cc(=O)c3c(O)cc(O)c([C@H]4O[C@H](CO)[C@@H](O)[C@@H](O)[C@@H]4O[C@@H]4O[C@@H](C)[C@@H](O)[C@@H](O)[C@@H]4O)c3o2)cc1O	0.11538461538461539	0.11413043478260869	0.12429378531073447	0.12571428571428572	0.12359550561797752	0.11235955056179775
CCOP(=O)(OCC)[C@@]1(C)CCC[C@@]2(C)O[C@@](C)(COc3ccc4c(c3)OCO4)[C@@H]1CC[C@@H]2C=C(C)C	0.07389162561576355	0.09770114942528736	0.1419753086419753	0.13664596273291926	0.08771929824561403	0.10179640718562874
OC[C@@H]1O[C@H](OC[C@@H]2O[C@@H](OC3[C@H](O)[C@H](O)O[C@H](CO)[C@H]3O)[C@@H](O)[C@H](O)[C@@H]2O)[C@@H](O)[C@H](O)[C@@H]1O	0.03	0.028735632183908046	0.0880503144654088	0.08917197452229299	0.029585798816568046	0.08860759493670886
O=C1NC(=O)[C@H](Cc2ccc(O)cc2)S1	0.11347517730496454	0.14035087719298245	0.09734513274336283	0.0990990990990991	0.13636363636363635	0.07894736842105263
Oc1ccc(-c2cc(-c3ccccc3)no2)cc1	0.2537313432835821	0.14634146341463414	0.0546875	0.05555555555555555	0.24770642201834864	0.03875968992248062
O=c1[nH]c(=O)n(-c2ccc(F)cc2)cc1-c1ccccc1	0.2962962962962963	0.184	0.05970149253731343	0.06060606060606061	0.3	0.044444444444444446
CN1C[C@@H](O)[C@H](O)[C@H](O)[C@H]1CO	0.04285714285714286	0.043859649122807015	0.08653846153846154	0.08823529411764706	0.05555555555555555	0.12
CCC(=O)OCC(=O)OCCN1CCCC[C@H]1COC(=O)[C@@]1(O)CO1	0.08235294117647059	0.060810810810810814	0.11851851851851852	0.12030075187969924	0.05555555555555555	0.12781954887218044
C/C=C/SS[C@H](CC)[S@@](C)=O	0.03597122302158273	0.07339449541284404	0.05714285714285714	0.07920792079207921	0.06666666666666667	0.0784313725490196
O=C1O[C@@H]2[C@H](O)[C@H](O)[C@H](CO)O[C@H]2N1c1ccccc1O	0.12337662337662338	0.10606060606060606	0.13821138211382114	0.14049586776859505	0.1557377049180328	0.13008130081300814
COC(=O)c1ccccc1O[C@H]1O[C@H](CO)[C@@H](O)[C@@H](O)[C@@H]1O	0.12903225806451613	0.12121212121212122	0.15447154471544716	0.15702479338842976	0.16260162601626016	0.1652892561983471
COC(=O)C1=CO[C@@H](O[C@H]2O[C@@H](CO)[C@@H](O)[C@@H](O)[C@@H]2O)[C@H]2[C@@H]1C=C[C@@]21C=C[C@@]21C=C([C@@H](C)O1)C(=O)C(C)=C(C(C)=C)CC[C@]12C	0.10185185185185185	0.11052631578947368	0.1781609195402299	0.17341040462427745	0.10752688172043011	0.15254237288135594
O=C(O)CCC(=O)OC[C@@H]1O[C@@H](Oc2ccc3c(=O)c(-c4ccc(O)cc4)coc3c2)[C@@H](O)[C@@H](O)[C@@H]1O	0.2111111111111111	0.17901234567901234	0.13496932515337423	0.13664596273291926	0.2236842105263158	0.16455696202531644
CCn1c(SCc2ccc(C)cc2)nc2c(=O)[nH]cnc21	0.1437908496732026	0.1746031746031746	0.09230769230769231	0.09375	0.1721311475409836	0.07633587786259542
CCCCCCCCCCCCCCCCCCCCCCCCCCCCOC(=O)CCCCCCCCCCCCCCC	0.03734439834024896	0.032407407407407406	0.04830917874396135	0.04878048780487805	0.03317535545023697	0.058823529411764705
NS(=O)(=O)c1ccc(/N=N/c2ccc(S(N)(=O)=O)cc2)cc1	0.1437908496732026	0.13846153846153847	0.05185185185185185	0.05263157894736842	0.1532258064516129	0.044444444444444446
CC(C)C(=O)OCCOC(=O)CC(C)(C)C	0.09859154929577464	0.11206896551724138	0.14953271028037382	0.14150943396226415	0.08771929824561403	0.1509433962264151
CCNC[C@H](O)CN1C(=O)C(=O)c2ccccc21	0.18705035971223022	0.15966386554621848	0.11864406779661017	0.13043478260869565	0.20909090909090908	0.12931034482758622
CC(=C/C=C/C=C(/C)C(=O)O)/C=C/C=C(C)/C=C/C=C(/C)C(=O)O[C@@H]1O[C@@H](CO)[C@@H](O)[C@@H](O)[C@@H]1O	0.0663265306122449	0.08982035928143713	0.12101910828025478	0.12258064516129032	0.07272727272727272	0.1513157894736842
CC(C)C1=CC2=CC[C@@H]3[C@](C)(CO)CCC[C@]3(C)[C@H]2CC1	0.07453416149068323	0.10606060606060606	0.12903225806451613	0.15	0.08461538461538462	0.112
CC1=C[C@H]2O[C@@H]3[C@@H](O)C[C@@](C)([C@@]34CO4)[C@@]2(CO)[C@@H](O)C1=O	0.062111801242236024	0.07462686567164178	0.15	0.15254237288135594	0.07751937984496124	0.1322314049586777
C[C@@H]1CC[C@]2(O)[C@@]3(C)C[C@@]4(O)O[C@]2(C(=O)[C@@]4(C)C([C@@H](C)CO[C@@H]2O[C@@H](CO)[C@@H](O)[C@@H](O)[C@@H]2O)=CC3=O)[C@H]1O	0.07462686567164178	0.09883720930232558	0.17307692307692307	0.19078947368421054	0.08235294117647059	0.1518987341772152
CC(=O)OC[C@@H]1O[C@@H](Oc2ccc3c(C)cc(=O)oc3c2)[C@@H](O)[C@@H](O)[C@@H]1O	0.125	0.14893617021276595	0.16417910447761194	0.16666666666666666	0.15441176470588236	0.15671641791044777
CC(C)=CCc1c(O)ccc2c1OC[C@H](c1ccc(O)cc1O)C2=O	0.15723270440251572	0.17164179104477612	0.11029411764705882	0.11194029850746269	0.1875	0.10294117647058823
COc1cc(C)c(C(=O)Oc2ccc(C(=O)OC[C@H]3CCCCCN3C)cc2)c(OC)c1	0.15168539325842698	0.14838709677419354	0.12418300653594772	0.12582781456953643	0.15333333333333332	0.11038961038961038
COc1cc(-c2oc3cc(O)cc(O)c3c(=O)c2O[C@@H]2O[C@H](CO[C@@H]3O[C@@H](C)[C@@H](O)[C@@H](O)[C@@H]3O)[C@@H](O)[C@@H](O)[C@@H]2O)ccc1O	0.11374407582938388	0.11229946524064172	0.12222222222222222	0.12359550561797752	0.12154696132596685	0.11049723756906077
Fc1ccc(-c2ccc(C3CCCC3)cc2)cc1	0.21739130434782608	0.175	0.07142857142857142	0.07258064516129033	0.24770642201834864	0.046875
C=CCc1ccc(OC(C)=O)cc1	0.11029411764705882	0.14814814814814814	0.102803738317757	0.10476190476190476	0.1553398058252427	0.09345794392523364
C[C@@H]1[C@H]2C3=CC[C@@H]4[C@@]5(C)CC[C@@H](O)C(C)(C)[C@@H]5CC[C@@]4(C)[C@@]3(C)CC[C@@]2(C(=O)O)CC[C@@]1(C)O	0.05641025641025641	0.0783132530120482	0.13815789473684212	0.13245033112582782	0.06748466257668712	0.13157894736842105
CNC(=O)CCCCCNC(=N)N	0.07142857142857142	0.05128205128205128	0.06363636363636363	0.06481481481481481	0.05357142857142857	0.09433962264150944
CC(C)[C@@H]1CC[C@H](C)[C@@H](O)C1	0.043478260869565216	0.06363636363636363	0.1326530612244898	0.1595744680851064	0.05660377358490566	0.13402061855670103
C[C@@H]1O[C@@H](O[C@H]2[C@@H](O)[C@H](O)[C@H](CO)O[C@H]2O)[C@@H](O)[C@H](O)[C@H]1O	0.02976190476190476	0.03546099290780142	0.1111111111111111	0.11290322580645161	0.03676470588235294	0.112
O=C(O)CCC/C=C\C[C@H]1[C@@H](O)C[C@@H](O)[C@@H]1/C=C/[C@H](O)CCc1ccccc1	0.17575757575757575	0.1597222222222222	0.13380281690140844	0.14388489208633093	0.208955223880597	0.22137404580152673
CC(C)CC(=O)O[C@H]1OC=C(CO[C@@H]2O[C@H](CO)[C@@H](O)[C@H](O)[C@@H]2O)[C@@H]2[C@H](O)[C@@H](O)[C@@H]12	0.09497206703910614	0.10457516339869281	0.16428571428571428	0.18382352941176472	0.10810810810810811	0.19117647058823528
CCCC/C=C\C/C=C\CCCCCCCCCC(=O)OC[C@H](COC(=O)CCCCCCC/C=C\CCCCCC)OC(=O)CCCCCCCCCCCCCCCCCCCCC	0.04421768707482993	0.04868913857677903	0.04580152671755725	0.05019305019305019	0.03773584905660377	0.06640625
CCCC[C@H](C)C(=O)N1CCC[C@H]1C	0.0851063829787234	0.08620689655172414	0.14285714285714285	0.18	0.09009009009009009	0.16666666666666666
COc1cc2c(cc1OC)C([C@@H](O)/C=C/SC(C)(C)C)O2	0.06832298136645963	0.12403100775193798	0.13934426229508196	0.11382113821138211	0.1111111111111111	0.08661417322834646
COC(=O)C1=CO[C@H](O[C@@H]2O[C@H](CO)[C@@H](O)[C@@H](O)[C@@H]2O)/C(=C/COC(C)=O)[C@@H]1CC(=O)OCCc1ccc(O)c(O)c1	0.12745098039215685	0.1340782122905028	0.14534883720930233	0.14705882352941177	0.125	0.16666666666666666
C=C(C(=O)O)[C@H]1CCC(C)(C)O1	0.057971014492753624	0.0625	0.0970873786407767	0.09900990099009901	0.06542056074766354	0.09803921568627451
FCCCCCCCCCCCCCCCCCCCCCCCCO	0.032432432432432434	0.025	0.025974025974025976	0.02631578947368421	0.025806451612903226	0.039735099337748346
Cn1cccc1CN1CCCCC1	0.0625	0.058823529411764705	0.08108108108108109	0.08256880733944955	0.08035714285714286	0.0625
COc1cc(O)c(CC=C(C)C)c(O)c1C(=O)O	0.125	0.15384615384615385	0.10256410256410256	0.10434782608695652	0.1504424778761062	0.13274336283185842
C=C(CC[C@@H](C)[C@H]1CC[C@@]2(C)[C@@H]3CC[C@@H]4[C@@H](C)[C@@H](O)CC[C@@]45C[C@]35CC[C@]12C)C(C)C	0.0582010582010582	0.07453416149068323	0.12837837837837837	0.13793103448275862	0.06329113924050633	0.1292517006802721
Clc1cccc(-c2cc(Cl)ccc2)n1	0.13970588235294118	0.13274336283185842	0.042735042735042736	0.043478260869565216	0.17142857142857143	0.03418803418803419
C=C1CCC[C@@]2(C)CC[C@@H]3C(C)(C)C(=O)CC[C@@H]3[C@H]12	0.030864197530864196	0.04477611940298507	0.10743801652892562	0.1092436974789916	0.038461538461538464	0.07258064516129033
C=C1C(=O)O[C@H]2/C=C(/C)CC/C=C(/CC=O)[C@@H](OC(C)=O)[C@@H]12	0.08024691358024691	0.11278195488721804	0.19327731092436976	0.19658119658119658	0.1	0.14634146341463414
COc1cc(CCNCc2ccccc2O)cc(OC)c1	0.16666666666666666	0.12121212121212122	0.09230769230769231	0.09375	0.19166666666666668	0.08461538461538462
NCCC(=O)NS(=O)(=O)c1ccc(Cl)cc1	0.12056737588652482	0.18018018018018017	0.09649122807017543	0.09821428571428571	0.13513513513513514	0.08771929824561403
NCc1cccc(CSc2nc3c(=O)[nH]cnc3n2-c2ccccc2)c1	0.20125786163522014	0.1388888888888889	0.06040268456375839	0.061224489795918366	0.19548872180451127	0.04666666666666667
O=C(O)CCC/C=C\C[C@@H]1[C@H](O)C[C@@H](O)[C@@H]1/C=C/[C@@H](O)CCc1ccccc1	0.17575757575757575	0.1597222222222222	0.13380281690140844	0.14388489208633093	0.208955223880597	0.22137404580152673
BrCc1ccccc1	0.12195121951219512	0.07766990291262135	0.05	0.05102040816326531	0.13978494623655913	0.050505050505050504
C=CCc1cc(OC)c(OC)c(OC)c1	0.061224489795918366	0.09322033898305085	0.07894736842105263	0.08035714285714286	0.08771929824561403	0.07017543859649122
CO[C@H]1C[C@H](O[C@@H]2CC[C@]3(C)[C@H]4CC[C@]5(C)[C@@H](C6=CC(=O)OC6)CC[C@]5(O)[C@@H]4CC[C@]3(O)[C@]2(C)[C@H]1O)O	0.04326923076923077	0.061452513966480445	0.15723270440251572	0.1592356687898089	0.05113636363636364	0.12269938650306748
O=C(/C=C/c1ccc(O)cc1)OC1CCCCC1	0.0915032679738562	0.13821138211382114	0.12605042016806722	0.1282051282051282	0.1440677966101695	0.09917355371900827
C=C1[C@H]2CC[C@H](C2)[C@]1(C)C/C=C/[C@](C)(O)CO	0.045454545454545456	0.072	0.12280701754385964	0.10526315789473684	0.075	0.09482758620689655
O=C1[C@H](O[C@H]2O[C@H](CO)[C@@H](O)[C@H](O)[C@@H]2O)Oc2ccccc2N1O	0.11728395061728394	0.1	0.14728682170542637	0.14960629921259844	0.14615384615384616	0.13076923076923078
CCC[S@](=O)[C@@H](CC)SSCC	0.05755395683453238	0.061946902654867256	0.07547169811320754	0.09803921568627451	0.05504587155963303	0.10784313725490197
C=C(C)[C@@H]1CCC2=C(CC[C@@]3(C)[C@@H]4C[C@](C)(C(=O)O)CC[C@@]4(C)CC[C@@]23C)[C@@]1(C)CCC(=O)O	0.08421052631578947	0.09815950920245399	0.12337662337662338	0.11764705882352941	0.08074534161490683	0.12418300653594772
Cc1ccccc1C(=O)NCCc1ccccc1	0.2556390977443609	0.13821138211382114	0.08943089430894309	0.09090909090909091	0.22727272727272727	0.08130081300813008
C=C1C(=O)O[C@@H]2[C@H]1CCC(C)=C1[C@@H]3O[C@](C)([C@@]2(O)C(=O)CO)[C@H]13	0.07926829268292683	0.0948905109489051	0.152	0.15447154471544716	0.09022556390977443	0.1171875
C[C@]12CC[C@@H]3c4cc(O)c(O)cc4CC[C@H]3[C@@H]1CC[C@@H]2O	0.06097560975609756	0.072992700729927	0.11023622047244094	0.112	0.07575757575757576	0.10236220472440945
CO[C@@H]1CO[C@H]([C@@H]2CC[C@H](C)O2)O1	0.013333333333333334	0.016260162601626018	0.11214953271028037	0.11428571428571428	0.01694915254237288	0.08256880733944955
O=C(/C=C/c1ccc(O)cc1)OC[C@@H]1O[C@@H](Oc2cc(O)c3c(=O)c(O)c(-c4ccc(O)cc4)oc3c2)[C@@H](O)[C@H](O)[C@@H]1O	0.18686868686868688	0.15555555555555556	0.10989010989010989	0.1111111111111111	0.19411764705882353	0.11049723756906077
C=C/C(C)=C\C[C@H]1[C@](C)(O)[C@@H](OC(C)=O)[C@@H](OC(C)=O)[C@@H]2C(C)(C)CCC[C@]12C	0.055248618784530384	0.07894736842105263	0.14492753623188406	0.1386861313868613	0.06	0.12949640287769784
CC(C)(C)c1ccc(S(N)(=O)=O)cc1	0.10218978102189781	0.16981132075471697	0.12380952380952381	0.09433962264150944	0.12264150943396226	0.08333333333333333
O=c1c(O[C@@H]2O[C@@H](CO)[C@@H](O)[C@H](O)[C@@H]2O[C@@H]2OC[C@@H](O)[C@@H](O)[C@@H]2O)c(-c2ccc(O)c(O)c2)oc2cc(O)cc(O)c12	0.10576923076923077	0.10326086956521739	0.11299435028248588	0.11428571428571428	0.11235955056179775	0.10112359550561797
COc1cc2c(cc1OC)[C@H]1Oc3cc4c(cc3[C@@]1(O)CO2)OCO4	0.0872093023255814	0.08843537414965986	0.1	0.10144927536231885	0.09154929577464789	0.06993006993006994
C[C@H]1N[C@@H](C(=O)O)Cc2c1[nH]c1ccccc21	0.13986013986013987	0.13333333333333333	0.13043478260869565	0.13274336283185842	0.2018348623853211	0.12173913043478261
CC(C)C[C@H](C(=O)OCCC(C)C)NC(=O)[C@@H]1CSSC[C@H]2CC[C@H]12	0.11515151515151516	0.11347517730496454	0.13533834586466165	0.1640625	0.09352517985611511	0.19047619047619047
O=c1c(O)c(-c2ccc(O)cc2)oc2cc(O[C@H]3O[C@H](CO)[C@@H](O)[C@H](O)[C@H]3O)c(O)c(O)c12	0.1388888888888889	0.14102564102564102	0.10967741935483871	0.1111111111111111	0.15333333333333332	0.11038961038961038
Cc1ccccc1C(=O)OCCN1CCCC1	0.1388888888888889	0.11382113821138211	0.12931034482758622	0.13157894736842105	0.168141592920354	0.1016949152542373
O[C@H]1OC[C@H](c2ccc(O)cc2)[C@H](O)[C@H]1O	0.08904109589041095	0.1092436974789916	0.11504424778761062	0.11711711711711711	0.11403508771929824	0.12612612612612611
CC(C)=CCc1c(O)cc(O)c2c(=O)c(-c3ccc(O)c(O)c3)coc12	0.15527950310559005	0.16911764705882354	0.09285714285714286	0.09420289855072464	0.18461538461538463	0.09352517985611511
Nc1nccc(-c2ccccc2)n1	0.16793893129770993	0.125	0.043478260869565216	0.04424778761061947	0.17475728155339806	0.034782608695652174
CCCCC/C=C\C/C=C\C/C=C\C/C=C\CCCC(=O)OC[C@H](COC(=O)CCCCCCCCCCCCCCCCC)OC(=O)CCCCCCCCCCCCCCCCCCC	0.04377104377104377	0.04814814814814815	0.045283018867924525	0.04961832061068702	0.03731343283582089	0.06563706563706563
CCCCCCCC/C=C\CCCCCCCCCCCC(=O)OC[C@H](COC(=O)CCCCCCCCCCCCCCCCCCCCC)OC(=O)CCCCCCCCCCCCCCCCCCC	0.04126984126984127	0.04513888888888889	0.04240282685512368	0.04642857142857143	0.03496503496503497	0.061371841155234655
CC(C)CCC[C@H](C)CCC[C@H](C)CCC[C@H](C)[C@H]1OC[C@@H](O)C[C@@H]1O	0.08139534883720931	0.08904109589041095	0.13333333333333333	0.14393939393939395	0.07692307692307693	0.16030534351145037
C/C=C(\C)C(=O)O[C@H]1C2=C(C)C(=O)O[C@@]2(O)C[C@@H]2CC[C@@H](O)[C@@H](C)[C@]21C	0.06976744186046512	0.0979020979020979	0.1984126984126984	0.192	0.07801418439716312	0.15384615384615385
CCCCC/C=C\C/C=C\C/C=C\C/C=C\C/C=C\CCC(=O)OC[C@H](COC(=O)CCCCCCC/C=C\CCCCCC)OC(=O)CCCCCCC/C=C\C	0.04814814814814815	0.053497942386831275	0.05042016806722689	0.05531914893617021	0.04149377593360996	0.07327586206896551
Cc1cn([C@@H]2C[C@H](O)[C@@H](CO[P@@](=O)(O)O[P@@](=O)(O)O[C@@H]3O[C@H](C)[C@@H](O)[C@H](O)[C@@H]3O)O2)c(=O)[nH]c1=O	0.06666666666666667	0.07738095238095238	0.1513157894736842	0.15333333333333332	0.07317073170731707	0.13725490196078433
COc1cc(/C=C/C(=O)OC/C(C#N)=C\CO[C@@H]2O[C@@H](CO)[C@@H](O)[C@@H](O)[C@@H]2O)ccc1O	0.10326086956521739	0.1282051282051282	0.14093959731543623	0.14285714285714285	0.13245033112582782	0.15753424657534246
C[C@@H]1N[C@H](S(=O)(=O)c2ccccc2)C[C@@H]([N+](=O)[O-])[C@@H]1O	0.11920529801324503	0.11811023622047244	0.13333333333333333	0.13559322033898305	0.12295081967213115	0.13445378151260504
CCCCOc1ccc(CCCCCCCCCCCCCC)cc1	0.09302325581395349	0.09523809523809523	0.08391608391608392	0.0851063829787234	0.09859154929577464	0.09219858156028368
O=C(O)CCc1ccccc1O[C@H]1O[C@@H](CO)[C@@H](O)[C@H](O)[C@@H]1O	0.14838709677419354	0.13533834586466165	0.16	0.16260162601626016	0.1774193548387097	0.19008264462809918
CN(C)CCCOC(=O)c1ccccc1	0.16296296296296298	0.14035087719298245	0.11711711711711711	0.11926605504587157	0.1792452830188679	0.11818181818181818
C=C(C)[C@H]1CCC(=O)[C@]2(C)CC[C@H](C)[C@H]2C1	0.032679738562091505	0.048	0.13636363636363635	0.1388888888888889	0.04132231404958678	0.10714285714285714
O=Cc1ccccc1O[C@@H]1O[C@@H](CO)[C@@H](O)[C@H](O)[C@@H]1O	0.1111111111111111	0.10852713178294573	0.1322314049586777	0.13445378151260504	0.15	0.14285714285714285
COc1ccc(C(=O)Nc2ccccc2C(=O)Nc2ccccc2)cc1	0.3669064748201439	0.12413793103448276	0.07534246575342465	0.0763888888888889	0.20610687022900764	0.08333333333333333
CO[C@]12CC[C@@]3(C)[C@@H](CC[C@@H]3[C@@H](C)/C=C/[C@@H](C)C(C)C)C1=CC(=O)O2	0.06395348837209303	0.11428571428571428	0.12781954887218044	0.13846153846153847	0.10218978102189781	0.1037037037037037
O=c1cc(-c2ccc(O)cc2)oc2cc(O[C@@H]3O[C@@H](CO)[C@@H](O)[C@@H](O)[C@H]3O)cc(O)c12	0.15517241379310345	0.14473684210526316	0.11258278145695365	0.11409395973154363	0.1736111111111111	0.11333333333333333
N[C@H](CO)CC(=O)O	0.0975609756097561	0.125	0.0625	0.07526881720430108	0.13186813186813187	0.1348314606741573
CCCCCC/C=C\CCCCCCCCCC(=O)O[C@@H](COC(=O)CCCCCCC/C=C\CCCCCC)COC(=O)CCCCCCCCC/C=C\CCCCCCCC	0.0456140350877193	0.050387596899224806	0.04743083003952569	0.052	0.0390625	0.06882591093117409
CC(=O)OC[C@]12CCC(C)=C[C@H]1O[C@@H]1[C@H](OC(C)=O)C[C@@]2(C)[C@]12CO2	0.06395348837209303	0.07586206896551724	0.171875	0.1746031746031746	0.055944055944055944	0.15503875968992248
CC[C@@](C)(O)C/C(=N\OS(=O)(=O)O)S[C@@H]1O[C@H](CO)[C@@H](O)[C@H](O)[C@H]1O	0.0650887573964497	0.09285714285714286	0.16666666666666666	0.14173228346456693	0.06474820143884892	0.15873015873015872
CCC[C@@H]1CCC(=O)N1	0.037037037037037035	0.046296296296296294	0.11458333333333333	0.11702127659574468	0.04854368932038835	0.09278350515463918
O=C(O[C@@H]1[C@H](O)[C@H](O)[C@@H](CO)O[C@H]1Oc1ccc(/C=C/c2ccc(O)cc2)cc1)c1cc(O)cc(O)c1	0.1774193548387097	0.14285714285714285	0.11377245508982035	0.11515151515151516	0.1910828025477707	0.12121212121212122
CC/C=C\C/C=C\C/C=C\C/C=C\C/C=C\CCCCCC(=O)OC[C@H](COC(=O)CCCCCCC/C=C\CCCCCC)OC(=O)CCCCCCCCC/C=C	0.047619047619047616	0.048582995951417005	0.045454545454545456	0.0502092050209205	0.040983606557377046	0.06779661016949153
C[C@@H](O)CCCn1cc(C(=O)Nc2cccc3ccccc23)c2ccccc21	0.3424657534246575	0.16551724137931034	0.08666666666666667	0.10273972602739725	0.312	0.1095890410958904
OC[C@@H]1O[C@@H](Oc2cc(O)cc(/C=C/c3ccc(O)cc3)c2)[C@@H](O)[C@@H](O)[C@@H]1O	0.11560693641618497	0.136986301369863	0.10344827586206896	0.1048951048951049	0.16666666666666666	0.11188811188811189
Cc1ccccc1CC(=O)N1CCCC1	0.12857142857142856	0.11016949152542373	0.11607142857142858	0.11818181818181818	0.16666666666666666	0.08771929824561403
C[C@H](NC(=O)c1cc(-c2ccccc2)cc(OCc2ccccc2)c1)c1cccc(C(F)(F)F)c1	0.3271604938271605	0.1393939393939394	0.07058823529411765	0.07784431137724551	0.22	0.07100591715976332
C=C1CC[C@@H](O)[C@]2(C)CC[C@@H](C(C)C)[C@H]12	0.0472972972972973	0.06666666666666667	0.10909090909090909	0.1320754716981132	0.0603448275862069	0.11009174311926606
CCCC/C=C\C/C=C\CCCCCCCCCC(=O)OC[C@@H](COC(=O)CCCCCCC/C=C\CCCCCCCC)OC(=O)CCCCCCCCCCC/C=C\C/C=C\C	0.04513888888888889	0.04980842911877394	0.046875	0.05138339920948617	0.03861003861003861	0.068
CCN(CC)CCOC(=O)c1ccccc1	0.1678832116788321	0.1271186440677966	0.12389380530973451	0.12612612612612611	0.1743119266055046	0.13513513513513514
CC[C@@H](O)c1ccc(OCCNC[C@H](O)c2ccc(C(F)(F)F)cc2)cc1	0.21019108280254778	0.15602836879432624	0.09027777777777778	0.09929078014184398	0.2153846153846154	0.13043478260869565
COc1cc(CCCO)ccc1O[C@H](CO)CO[C@H]1O[C@@H](CO)[C@@H](O)[C@@H](O)[C@H]1O	0.09550561797752809	0.09803921568627451	0.125	0.1347517730496454	0.10135135135135136	0.15827338129496402
NC(=O)c1ccc(OCCN2CCCCC2)cc1	0.11333333333333333	0.12	0.11666666666666667	0.11864406779661017	0.13445378151260504	0.09016393442622951
C[C@@H]1O[C@@H](Oc2c(-c3ccc(O)cc3)oc3cc(O[C@@H]4O[C@H](C(=O)O)[C@@H](O)[C@@H](O)[C@@H]4O)cc(O)c3c2=O)[C@@H](O)[C@@H](O)[C@@H]1O	0.1485148514851485	0.1452513966480447	0.13068181818181818	0.13218390804597702	0.15606936416184972	0.125
C[C@](O)(CO)[C@H]1Cc2ccc3ccc(=O)oc3c2O1	0.12	0.14634146341463414	0.1440677966101695	0.1271186440677966	0.15254237288135594	0.08943089430894309
c1ccc2c(c1)CCc1ccccc1-2	0.18045112781954886	0.1016949152542373	0.05982905982905983	0.06086956521739131	0.19047619047619047	0.0423728813559322
C=Cc1cc(O)c(O[C@@H]2O[C@@H](CO)[C@@H](O)[C@@H](O)[C@@H]2O)c(OC)c1OC	0.07058823529411765	0.09154929577464789	0.11194029850746269	0.11363636363636363	0.0948905109489051	0.12121212121212122
CCCn1nc(C(=O)N(c2ccccc2)C(=O)C2CCCC2)c2ccccc21	0.24050632911392406	0.14189189189189189	0.11643835616438356	0.11805555555555555	0.23308270676691728	0.1095890410958904
C[C@@H]1O[C@@H](OC[C@@H]2O[C@H](Oc3c4c(cc5ccc(=O)oc35)C[C@H](C(C)(C)O)O4)[C@@H](O)[C@H](O)[C@H]2O)[C@@H](O)[C@@H](O)[C@@H]1O	0.08737864077669903	0.10674157303370786	0.17901234567901234	0.15950920245398773	0.10344827586206896	0.13095238095238096
C=C1CCC(=O)[C@]2(C)Cc3occ(C)c3C[C@H]12	0.058823529411764705	0.07142857142857142	0.11206896551724138	0.11403508771929824	0.0743801652892562	0.05785123966942149
C=C1CC[C@H]2C(C)(C)C(=O)CC[C@]2(C)[C@@H]1C[C@]12O[C@H]1[C@@H](O)C(CO)=CC2=O	0.07428571428571429	0.09523809523809523	0.15671641791044777	0.1590909090909091	0.08333333333333333	0.12408759124087591
Cn1c(SCC(=O)Nc2ccc(Br)cc2)nc2c(=O)[nH]cnc21	0.16883116883116883	0.17692307692307693	0.08888888888888889	0.09022556390977443	0.16535433070866143	0.07352941176470588
CCCCCCCCCCCCCCCCCCCCCCCCC(=O)OC[C@@H](COC(=O)CCCCCCCCCCCCCCCCCCCCC)OC(=O)CCCCCCCCCCCCCCCCCCCCC	0.03939393939393939	0.036065573770491806	0.040268456375838924	0.04406779661016949	0.026402640264026403	0.05821917808219178
Cc1ccc(-c2oc3cc(O)cc(O)c3c(=O)c2O[C@@H]2O[C@H](CO)[C@@H](O)[C@@H](O)[C@@H]2O[C@@H]2O[C@@H](C)[C@@H](O)[C@@H](O)[C@@H]2O)cc1	0.13861386138613863	0.1340782122905028	0.12571428571428572	0.12716763005780346	0.1511627906976744	0.11363636363636363
Cc1cccc(-c2cc(=O)c3c(O)cc(O)c([C@H]4O[C@@H](CO)[C@@H](O)[C@@H](O)[C@@H]4O[C@@H]4O[C@@H](C)[C@@H](O)[C@@H](O)[C@@H]4O)c3o2)c1	0.12935323383084577	0.1111111111111111	0.12790697674418605	0.12941176470588237	0.13372093023255813	0.11560693641618497
CC/C=C\C/C=C\C/C=C\C/C=C\C/C=C\CCCCCC(=O)OC[C@@H](COC(=O)CCCCCCC/C=C\CCCCCC)OC(=O)CCCCCCCCCCC/C	0.04710144927536232	0.05220883534136546	0.04918032786885246	0.05394190871369295	0.04048582995951417	0.07142857142857142
Cc1ccc(-c2ccc(-c3ccc(C#N)cc3)cc2)cc1	0.21379310344827587	0.13740458015267176	0.043795620437956206	0.044444444444444446	0.2	0.0364963503649635
Nc1nc(N)c2ncn([C@@H]3O[C@H](CO)[C@@H](O)[C@H]3O)c2n1	0.0625	0.1	0.0873015873015873	0.08870967741935484	0.078125	0.088
COC(=O)[C@@]1(C)CC[C@]2(C(=O)O)CC[C@@]3(C)C(=CC[C@@H]4[C@@]5(C)CC[C@@H](O)C(C)(C)[C@@H]5CC[C@]43C)[C@@H]2C1	0.06532663316582915	0.0755813953488372	0.13291139240506328	0.12738853503184713	0.058823529411764705	0.1337579617834395
C[C@H](CO)[C@@H]1C[C@H]2[C@@]3(O)[C@H]4O[C@](O)(C[C@]2(C)[C@@]2(O)CC[C@@](C)(O)[C@H]42)[C@@]13C	0.045454545454545456	0.06802721088435375	0.11029411764705882	0.12878787878787878	0.05555555555555555	0.11940298507462686
Cc1cccc(C)c1NC(=O)CSc1nc2c(=O)[nH]cnc2n1-c1ccccc1	0.2375	0.16326530612244897	0.08552631578947369	0.08666666666666667	0.2116788321167883	0.0718954248366013
Nc1cccc([N+](=O)[O-])c1	0.07575757575757576	0.08490566037735849	0.05825242718446602	0.0594059405940594	0.1	0.04854368932038835
Oc1ccc(C(F)(F)F)cc1	0.09090909090909091	0.11428571428571428	0.0673076923076923	0.05825242718446602	0.12	0.047619047619047616
C[C@H](C=O)CCc1ccccc1	0.1640625	0.12962962962962962	0.07407407407407407	0.09615384615384616	0.19387755102040816	0.10576923076923077
COc1ccc(OC)c(C(=O)Nc2ccc(OC)cc2)c1	0.2	0.1484375	0.09302325581395349	0.09448818897637795	0.19327731092436976	0.08527131782945736
CCC[C@@H](C)OC(C)=O	0.078125	0.09900990099009901	0.10526315789473684	0.13186813186813187	0.09278350515463918	0.14285714285714285
[N-]=[N+]=NCCCCCCCNC(=O)CCCCCCNC(=O)CCCCCCCCCCCCCCCCCCCCC	0.05263157894736842	0.03398058252427184	0.045454545454545456	0.04591836734693878	0.0297029702970297	0.06735751295336788
O=C(O)c1cccc(O)c1	0.11811023622047244	0.13861386138613863	0.09	0.09183673469387756	0.15789473684210525	0.10204081632653061
CCCCCCCCCCCCCCCCCCCCCCC(=O)OC[C@H](CO[P@@](=O)(O)O[C@H]1[C@@H](O)[C@@H](O)[C@@H](O)[C@@H](O)[C@@H]1O)OC(=O)CCCCCCCCCCCCC	0.05970149253731343	0.05327868852459016	0.08189655172413793	0.08733624454148471	0.04564315352697095	0.11607142857142858
CCCCCCCCCCCC[C@@H](O)[C@@H]1CC[C@H]([C@@H](O)CCCCCCCCCCCCC[C@@H](O)CC2=C[C@@H](C)OC2=O)O1	0.09049773755656108	0.08629441624365482	0.11229946524064172	0.11956521739130435	0.08854166666666667	0.15
CC(C)(C)NC(=O)[C@@H](N)Cc1c[nH]c2ccc(F)cc12	0.14965986394557823	0.18333333333333332	0.12396694214876033	0.10743801652892562	0.19130434782608696	0.0975609756097561
C[C@H]1NCCS1	0.007633587786259542	0.009615384615384616	0.05319148936170213	0.05434782608695652	0.010101010101010102	0.0425531914893617
COc1cc(/C=C/C(=O)OC[C@H]2O[C@H](OC(C)(C)[C@H]3Cc4cc5ccc(=O)oc5c(O)c4O3)[C@@H](O)[C@@H](O)[C@@H]2O)cc(OC)c1O	0.11682242990654206	0.14594594594594595	0.17714285714285713	0.1590909090909091	0.13736263736263737	0.13259668508287292
CCCCCCCC/C=C\C/C=C\C/C=C\CCCC(=O)OC[C@H](COC(=O)CCCCCCCCCCCCCCCCC)OC(=O)CCCCCCCCCCCCCCCCCCCCC	0.0429042904290429	0.04710144927536232	0.04428044280442804	0.048507462686567165	0.0364963503649635	0.06415094339622641
COc1ccc(C(C)C)cc1	0.12403100775193798	0.16831683168316833	0.08737864077669903	0.1111111111111111	0.15306122448979592	0.09900990099009901
CCCCCCCCCCCCCCCCCCCCCCCCCCCCCCO	0.03	0.022857142857142857	0.03592814371257485	0.03636363636363636	0.023529411764705882	0.04878048780487805
COC(=O)C1=CO[C@@H](O[C@@H]2O[C@@H](CO)[C@@H](O)[C@@H](O)[C@@H]2O)[C@@H]2[C@@H]1C=C[C@]21C=C([C@H](C)OC(=O)CCc2ccc(O)c(OC)c2)C1	0.14563106796116504	0.1358695652173913	0.16	0.17543859649122806	0.14606741573033707	0.18128654970760233
CC(n1c(=O)c2ccccc21)N1CCCCC1	0.1232876712328767	0.10483870967741936	0.09166666666666666	0.11206896551724138	0.15789473684210525	0.0743801652892562
N[C@@H](CCC(=O)N[C@@H](CS)C(=O)N[C@H](CCC(=O)N[C@H]1CCC[C@H]1C(=O)O)C(=O)O)C(=O)O	0.10326086956521739	0.08641975308641975	0.08280254777070063	0.09090909090909091	0.07547169811320754	0.14965986394557823
O=c1c(-c2ccc(O[C@@H]3O[C@@H](CO)[C@@H](O)[C@@H](O)[C@@H]3O)cc2)coc2cc(O[C@@H]3O[C@@H](CO)[C@@H](O)[C@@H](O)[C@H]3O)ccc12	0.1507537688442211	0.12849162011173185	0.11363636363636363	0.11494252873563218	0.17964071856287425	0.1016949152542373
CCN(CC)CCCC(=O)c1ccccc1	0.1678832116788321	0.1271186440677966	0.11403508771929824	0.11607142857142858	0.1743119266055046	0.13513513513513514
C=C1C(=O)O[C@@H]2/C=C(/C)CC/C=C(/C(=O)OC(C)=O)C[C@@H](OC(C)=O)[C@@H]12	0.08187134502923976	0.09722222222222222	0.20634920634920634	0.20967741935483872	0.07746478873239436	0.16153846153846155
Cn1c2ccccc2c(=O)c2c(O)cc3c(c21)C[C@@H]([C@@](C)(O)CO[C@H]1O[C@@H](CO)[C@@H](O)[C@@H](O)[C@H]1O)O3	0.15053763440860216	0.11976047904191617	0.16774193548387098	0.15483870967741936	0.19736842105263158	0.1320754716981132
Nc1snc(N)n1	0.015151515151515152	0.049019607843137254	0.020202020202020204	0.020618556701030927	0.02	0.010101010101010102
O=c1[nH]c(=O)n(-c2ccccc2)c2ccccc2n1Cc1ccccc1	0.28187919463087246	0.11564625850340136	0.06040268456375839	0.061224489795918366	0.20454545454545456	0.04666666666666667
CCNC(=O)CC(=O)N1CCc2ccc(OC)cc2[C@@H]1c1ccc(OC)cc1	0.18292682926829268	0.15172413793103448	0.13380281690140844	0.1357142857142857	0.19117647058823528	0.1347517730496454
O=C1NC(=O)[C@@H](c2ccccc2)S1	0.13432835820895522	0.09649122807017543	0.08181818181818182	0.08333333333333333	0.14285714285714285	0.06306306306306306
O=C(/C=C/c1ccc(O)cc1)O[C@H]1O[C@H](CO)[C@@H](O)[C@H](O)[C@@H]1O	0.10559006211180125	0.15267175572519084	0.15079365079365079	0.1532258064516129	0.15873015873015872	0.16129032258064516
CO/N=C(\C(=O)N[C@H]1C(=O)N2C(C(=O)OC3CCCC3)CS[C@H]12)c1csc(N)n1	0.07065217391304347	0.0759493670886076	0.1232876712328767	0.125	0.057692307692307696	0.10884353741496598
C[C@]1(O)CC[C@@H]2[C@@H]3CCC4=CC(=O)C=C[C@]4(C)[C@H]3CC[C@@]21C	0.05389221556886228	0.07194244604316546	0.144	0.14634146341463414	0.06666666666666667	0.109375
CC(C)(O[C@@H]1O[C@@H](CO)[C@@H](O)[C@@H](O)[C@@H]1O)[C@H]1CC[C@@](C)(O)[C@@H](O)C1	0.03488372093023256	0.04861111111111111	0.17886178861788618	0.1532258064516129	0.04285714285714286	0.13385826771653545
COc1cc(O)c2c(=O)c(O)c(-c3ccc(O)cc3)oc2c1[C@@H]1O[C@H](CO)[C@@H](O)[C@@H](O)[C@@H]1O	0.1452513966480447	0.14838709677419354	0.11688311688311688	0.11842105263157894	0.1610738255033557	0.11764705882352941
CC(=O)OCC1=CO[C@@H](OC(=O)CC(C)C)[C@@H]2C1=C[C@@H](OC(=O)CC(C)(C)OC(C)=O)[C@@]21CO1	0.10160427807486631	0.11875	0.18493150684931506	0.17123287671232876	0.09433962264150944	0.17006802721088435
CC1=C(/C=C/C(C)=C/C=C/C(C)=C/C=C\C=C(C)/C=C/C=C(C)/C=C/[C@@]23O[C@@]2(C)CCCC3(C)C)C(C)(C)C[C@H](O)C1	0.03139013452914798	0.057291666666666664	0.09444444444444444	0.0893854748603352	0.047619047619047616	0.053763440860215055
CNCC[C@H](O)c1ccccc1	0.1732283464566929	0.11926605504587157	0.07407407407407407	0.08571428571428572	0.18181818181818182	0.10576923076923077
CCCCCC/C=C\CCCCCCCC(=O)OC[C@H](COC(=O)CCCCCCCCC/C=C\CCCCCCCC)OC(=O)CCCCCCCCCCCCCCCCCCC	0.044673539518900345	0.04924242424242424	0.04633204633204633	0.05078125	0.03816793893129771	0.06719367588932806
COc1cc(O[C@@H]2O[C@@H](CO)[C@@H](O)[C@@H](O)[C@@H]2O)c2c(OC)c(C(C)=O)c(O[C@@H]3OC[C@@](O)(CO)[C@@H]3O)cc2c1	0.105	0.11494252873563218	0.15337423312883436	0.15527950310559005	0.11176470588235295	0.147239263803681
C/C=C(/C)C(=O)O[C@@H]1C2=C(C)C(=O)O[C@]2(O)C[C@H]2CCC(=O)[C@@H](C)[C@]21C	0.06976744186046512	0.1056338028169014	0.1796875	0.1732283464566929	0.07801418439716312	0.12781954887218044
COc1cc(O)c2c(c1)O[C@H](c1ccc(O)c(OC)c1)[C@@H](O)C2=O	0.13836477987421383	0.1323529411764706	0.12121212121212122	0.12307692307692308	0.15503875968992248	0.10526315789473684
O=C(O)c1cccc2ccccc12	0.1875	0.14678899082568808	0.08181818181818182	0.08333333333333333	0.2631578947368421	0.08256880733944955
CC(=O)OCC1=CC(=O)c2ccccc2C1=O	0.15714285714285714	0.15384615384615385	0.11206896551724138	0.11403508771929824	0.1926605504587156	0.09401709401709402
C/C(=C\CO)CO[C@@H]1O[C@@H](CO)[C@@H](O)[C@@H](O)[C@@H]1O	0.05161290322580645	0.0625	0.1206896551724138	0.12280701754385964	0.06504065040650407	0.1415929203539823
Oc1cc2c(cc1O)[C@@H](COc1ccc(C2CCCC2)cc1)OCO2	0.10588235294117647	0.1103448275862069	0.08391608391608392	0.0851063829787234	0.13043478260869565	0.06206896551724138
COc1cc2c(cc1OC)[C@H]1Oc3ccc(O)cc3OC[C@@H]21	0.10559006211180125	0.11029411764705882	0.10687022900763359	0.10852713178294573	0.12307692307692308	0.08270676691729323
COc1ccc(-c2oc3cc(OC)c(OC)c(OC)c3c(=O)c2O)cc1	0.147239263803681	0.1678832116788321	0.1	0.10144927536231885	0.16541353383458646	0.06993006993006994
C[C@H]1O[C@@H](O[C@H]2[C@@H](O)[C@H](O)[C@H](Oc3c(-c4ccc(O)c(O)c4)oc4cc(O)cc(O)c4c3=O)O[C@@H]2CO)[C@@H](O)[C@@H](O)[C@@H]1O	0.11004784688995216	0.10810810810810811	0.11797752808988764	0.11931818181818182	0.11731843575418995	0.10614525139664804
CC(=O)OC[C@@H]1O[C@@H](Oc2c(-c3ccc(O)cc3)oc3cc(O)cc(O)c3c2=O)[C@@H](OC(C)=O)[C@@H](O)[C@@H]1O	0.1774193548387097	0.17073170731707318	0.1411042944785276	0.14285714285714285	0.1761006289308176	0.15625
CC(=O)c1ccc(OCCNC(=O)CCCCCCCCC)cc1	0.14375	0.13043478260869565	0.11940298507462686	0.12121212121212122	0.12686567164179105	0.14615384615384616
C[C@]12CC[C@@H]3c4ccc(O)c(c4CC[C@H]3C)[C@@H]1C[C@@H]2O	0.07547169811320754	0.09090909090909091	0.14049586776859505	0.14285714285714285	0.09448818897637795	0.12295081967213115
Cc1cccc(-c2cc(=O)c3c(O)cc(O)c([C@@H]4O[C@@H](CO)[C@@H](O)[C@@H](O)[C@@H]4O[C@@H]4O[C@@H](C)[C@@H](O)[C@@H](O)[C@@H]4O)c3o2)c1	0.12935323383084577	0.1111111111111111	0.12790697674418605	0.12941176470588237	0.13372093023255813	0.11560693641618497
CC(=N)N1CCC(=O)N(CC(=O)NO)Cc2ccccc21	0.15333333333333332	0.12307692307692308	0.12903225806451613	0.13114754098360656	0.1652892561983471	0.10317460317460317
C=C1C(=O)O[C@@H]2CC/C=C(\C)CC/C=C(\C)CC[C@@H](OC(=O)/C(C)=C/C)[C@@H]12	0.07386363636363637	0.10204081632653061	0.19083969465648856	0.1937984496124031	0.08275862068965517	0.13970588235294118
C[S@@](=O)CCCC/C(=N\OS(=O)(=O)O)S[C@H]1O[C@H](CO)[C@@H](O)[C@H](O)[C@H]1O	0.06358381502890173	0.09027777777777778	0.11851851851851852	0.12030075187969924	0.05555555555555555	0.15384615384615385
Cc1oc(-c2ccc(F)cc2)nc1C(=O)N1CCCC1	0.18620689655172415	0.23931623931623933	0.10317460317460317	0.10483870967741936	0.23893805309734514	0.06976744186046512
COC1=C(NCC(=O)O)C[C@@](O)(CO)C/C1=N\[C@H](CO)C(=O)O	0.1282051282051282	0.12030075187969924	0.10852713178294573	0.11904761904761904	0.11627906976744186	0.16393442622950818
CCOC(=O)C1=C(C)NC2=C(C(=O)CCC2)[C@H]1c1cc(Br)c(OC)c(OC)c1	0.09714285714285714	0.11486486486486487	0.14388489208633093	0.145985401459854	0.0958904109589041	0.1048951048951049
O=C(/C=C/c1ccc(O)cc1)OC[C@H]1O[C@@H](OC(=O)c2cc(O)c(O)c(O)c2)[C@@H](OC(=O)c2cc(O)c(O)c(O)c2)[C@@H](O)[C@H]1O	0.14423076923076922	0.14054054054054055	0.10810810810810811	0.1092896174863388	0.15730337078651685	0.1270718232044199
NC[C@H]1O[C@H](O[C@@H]2[C@@H](O)[C@@H](O[C@H]3O[C@H](CO)[C@@H](O)[C@H](N)[C@@H]3O)[C@H](N)C[C@H]2N)[C@H](O)[C@@H](O)[C@@H]1O	0.025252525252525252	0.029239766081871343	0.0967741935483871	0.09803921568627451	0.030120481927710843	0.09740259740259741
CCCCC/C=C\C/C=C\C/C=C\C/C=C\C/C=C\CCC(=O)OC[C@H](COC(=O)CCCCCCC/C=C\CCCCCC)OC(=O)CCCCCCCCCCCCC	0.04659498207885305	0.051587301587301584	0.048582995951417005	0.05327868852459016	0.04	0.07053941908713693
C[C@@H]1O[C@H](Oc2c(-c3ccc(O)c(O)c3)oc3cc(O)cc(O)c3c2=O)[C@@H](O[C@@H]2O[C@@H](CO)[C@@H](O)[C@@H](O)[C@@H]2O)[C@@H](O)[C@@H]1O	0.11004784688995216	0.10810810810810811	0.11797752808988764	0.11931818181818182	0.11731843575418995	0.10614525139664804
O=C(N[C@H](CCC(=O)OCc1ccccc1)C(=O)O)c1ccccc1	0.3006993006993007	0.14388489208633093	0.10071942446043165	0.11029411764705882	0.203125	0.13432835820895522
Oc1ccc([C@H]2Oc3cc(O)cc(O)c3C[C@H]2O)cc1	0.125	0.13385826771653545	0.104	0.10569105691056911	0.15833333333333333	0.096
O=C(c1cccc2ccccc12)c1cn(CCCCCF)c2ccccc12	0.2847682119205298	0.1360544217687075	0.07333333333333333	0.07432432432432433	0.2755905511811024	0.08108108108108109
CN(C)CCCOc1ccccc1C(=O)Nc1ccc(Cl)cc1	0.25	0.1590909090909091	0.10526315789473684	0.10687022900763359	0.24369747899159663	0.09774436090225563
COc1ccc(-c2cc(=O)c3c(O)cc(O[C@@H]4O[C@@H](CO)[C@@H](O)[C@@H](O)[C@@H]4O[C@@H]4O[C@H](C)[C@@H](O)[C@@H](O)[C@@H]4O)cc3o2)cc1O	0.1201923076923077	0.11351351351351352	0.12359550561797752	0.125	0.12921348314606743	0.11173184357541899
CNc1nc(C)nc2c1ncn2[C@@H]1O[C@H](CO)[C@@H](O)[C@@H]1O	0.08125	0.11450381679389313	0.10236220472440945	0.104	0.09302325581395349	0.10317460317460317
COC(=O)C1=CO[C@@H](O[C@@H]2O[C@@H](CO)[C@@H](O)[C@@H](O)[C@@H]2O)/C(CO)=C/[C@H]1O	0.0755813953488372	0.0896551724137931	0.16923076923076924	0.171875	0.09285714285714286	0.16153846153846155
N[C@@H](CCC(=O)N[C@@H](CSCc1ccccc1)C(=O)O)C(=O)O	0.2108843537414966	0.14393939393939395	0.09022556390977443	0.1	0.1774193548387097	0.16129032258064516
C=C1C(=O)O[C@@H]2/C=C(\C)CC/C=C(\C)CC/C=C(/CCO)C(=O)/C=C(\C)C[C@@H]12	0.10344827586206896	0.12244897959183673	0.16911764705882354	0.17164179104477612	0.1111111111111111	0.11267605633802817
CCOc1cc([C@H]2C(C(=O)OCCc3ccccc3)=C(C)NC3=C2C(=O)CC(C)(C)C3)cc(Br)c1O	0.1813186813186813	0.1393939393939394	0.14465408805031446	0.1464968152866242	0.17307692307692307	0.11728395061728394
CCCCCCCCCCCCCCCCCCCCCCCCCCCCCCOC(=O)CCCCCCCCCCCCC	0.03734439834024896	0.032407407407407406	0.04830917874396135	0.04878048780487805	0.03317535545023697	0.058823529411764705
COc1ccccc1C(=O)NCCc1ccccc1O	0.23741007194244604	0.15079365079365079	0.10317460317460317	0.10483870967741936	0.23893805309734514	0.09523809523809523
CC(C)=CCC/C(C)=C/CC/C(C)=C/Cc1ccc(O)cc1	0.12101910828025478	0.15503875968992248	0.10852713178294573	0.11023622047244094	0.14285714285714285	0.11811023622047244
Cc1cccc(-c2cc(=O)c3c(O)cc(O)c([C@H]4O[C@H](CO)[C@@H](O)[C@@H](O)[C@@H]4O[C@@H]4O[C@@H](C)[C@@H](O)[C@@H](O)[C@@H]4O)c3o2)c1	0.12935323383084577	0.1111111111111111	0.12790697674418605	0.12941176470588237	0.13372093023255813	0.11560693641618497
CCCC/C=C\C/C=C\CCCCCCCCCC(=O)OC[C@H](COC(=O)CCCCCCCCCCCCCCCCCCCCC)OC(=O)CCCCCCCCCCCCCCCCCCCCCC	0.04126984126984127	0.04513888888888889	0.04240282685512368	0.04642857142857143	0.03496503496503497	0.061371841155234655
CC(CNC(=O)c1ccccc1)c1ccccc1	0.2846153846153846	0.13821138211382114	0.08064516129032258	0.1	0.22727272727272727	0.09016393442622951
C=C1[C@@H]2C[C@@H](OC(C)=O)[C@H]3[C@]4(C)[C@@H](O)C[C@H](O)C(C)(C)[C@H]4[C@@H](OC(C)=O)[C@H](OC(C)=O)[C@@]3(C2)[C@@H]1O	0.06153846153846154	0.07784431137724551	0.1836734693877551	0.1780821917808219	0.05421686746987952	0.1610738255033557
CCCCC/C=C\C/C=C\C/C=C\CCCCCCC(=O)OC[C@H](COC(=O)CCCCCCC/C=C\C/C=C\CCCCCC)OC(=O)CCCCCCC/C=C\C/C	0.04710144927536232	0.05220883534136546	0.04918032786885246	0.05394190871369295	0.04048582995951417	0.07142857142857142
C[C@H](N)C(=O)N[C@H](Cc1ccccc1)C(=O)O	0.21052631578947367	0.15517241379310345	0.09401709401709402	0.11504424778761062	0.205607476635514	0.15454545454545454
CC/C=C\C/C=C\C/C=C\C/C=C\C/C=C\C/C=C\CCC(=O)OC[C@H](COC(=O)CCCCCCCCCCCCCCCCCCCCC)OC(=O)CCCCCCC	0.04659498207885305	0.051587301587301584	0.048582995951417005	0.05327868852459016	0.04	0.07053941908713693
CC(C)CCC[C@@H](C)[C@H]1CC[C@@]2(C)[C@@H]3CC[C@@H]4[C@](C)(CO)[C@H](O)CC[C@@]45C[C@]35CC[C@]12C	0.06842105263157895	0.07317073170731707	0.1111111111111111	0.12	0.062111801242236024	0.12666666666666668
CCCCC/C=C\C/C=C\C/C=C\C/C=C\CCCC(=O)O[C@@H](COC(=O)CCCCCCCCCCCCCCCC)COC(=O)CCCCCCCCCCCCCCCCCCCC	0.04377104377104377	0.04814814814814815	0.045283018867924525	0.04961832061068702	0.03731343283582089	0.06563706563706563
CCC[C@@H](CCC[C@@H](O)CCC(=O)O)OC	0.12857142857142856	0.12931034482758622	0.09649122807017543	0.10810810810810811	0.13513513513513514	0.20388349514563106
Nc1c(F)cccc1F	0.0859375	0.09803921568627451	0.04950495049504951	0.050505050505050504	0.11458333333333333	0.039603960396039604
NC[C@H]1O[C@H](O[C@@H]2[C@@H](O)[C@@H](O)[C@@H](OCCc3ccccc3)O[C@H]2CO[C@@H]2O[C@@H](CO)[C@@H](O)[C@H](O)[C@@H]2O)[C@@H](O)[C@H](O)[C@@H]1O	0.1	0.0625	0.1	0.10112359550561797	0.09340659340659341	0.11299435028248588
NC(=O)c1ccc(NC(=O)c2ccccc2)cc1	0.27692307692307694	0.12096774193548387	0.07258064516129033	0.07377049180327869	0.21818181818181817	0.08196721311475409
CN[C@H](C)C(=O)N1CCC[C@H]1C(=O)O	0.10144927536231885	0.08695652173913043	0.10185185185185185	0.125	0.09090909090909091	0.1346153846153846
CCCCC/C=C\C/C=C\C/C=C\C/C=C\C/C=C\CCC(=O)OC[C@@H](COC(=O)CCCCCCC/C=C\CCCCCC)OC(=O)CCCCCCCCC/C=C	0.047619047619047616	0.048582995951417005	0.045454545454545456	0.0502092050209205	0.040983606557377046	0.06779661016949153
COc1ccc(C(=O)Nc2ccc(C(F)(F)F)cc2)c(OC)c1	0.20270270270270271	0.14393939393939395	0.09022556390977443	0.08333333333333333	0.19672131147540983	0.07462686567164178
COc1ccc2c(c1OC)O[C@H](O[C@H]1O[C@@H](CO)[C@@H](O)[C@@H](O)[C@H]1O)C(=O)N2	0.09248554913294797	0.1095890410958904	0.14705882352941177	0.14925373134328357	0.11347517730496454	0.13138686131386862
COc1ccc2c(c1OC)O[C@H](O[C@H]1O[C@@H](CO)[C@@H](O)[C@@H](O)[C@@H]1O)C(=O)N2O	0.09770114942528736	0.10810810810810811	0.14492753623188406	0.14705882352941177	0.11971830985915492	0.12949640287769784
CC/C=C\C/C=C\C/C=C\C/C=C\C/C=C\C/C=C\CCC(=O)OC[C@@H](COC(=O)CCCCCCCCCCC/C=C\CCCCCCCC)OC(=O)CCCC	0.04814814814814815	0.053497942386831275	0.05042016806722689	0.05531914893617021	0.04149377593360996	0.07327586206896551
CCCCC/C=C\C/C=C\C/C=C\C/C=C\CCCCCC(=O)OC[C@@H](COC(=O)CCCCCCCCCCCCCCCCCCCCCCCCC)OC(=O)CCCCCCCCC	0.04377104377104377	0.04814814814814815	0.045283018867924525	0.04961832061068702	0.03731343283582089	0.06563706563706563
CC/C=C\C/C=C\C/C=C\CCCCCCCC(=O)OC[C@@H](COC(=O)CCCCCCCCC/C=C\CCCCCCCC)OC(=O)CCCCCCCCCCCCCCCCCCC	0.04377104377104377	0.04814814814814815	0.045283018867924525	0.04961832061068702	0.03731343283582089	0.06563706563706563
Oc1ccc([C@@H]2Oc3ccc(-c4ccc(O)cc4)cc3[C@@H]2C)cc1	0.2185430463576159	0.145985401459854	0.08633093525179857	0.08759124087591241	0.20634920634920634	0.07142857142857142
CN(C(=O)c1ccccc1)C(=O)c1ccccc1	0.26717557251908397	0.13934426229508196	0.08130081300813008	0.08264462809917356	0.19642857142857142	0.09090909090909091
NCCc1ccc(Oc2ccc(C(F)(F)F)cc2)cc1	0.1554054054054054	0.11627906976744186	0.06976744186046512	0.0625	0.17796610169491525	0.05384615384615385
CC(=O)OC[C@]12[C@H](C=C(C)[C@H](O)[C@@H]1O)O[C@@H]1[C@H](OC(C)=O)C[C@@]2(C)[C@@]12CO2	0.07471264367816093	0.08843537414965986	0.1937984496124031	0.1968503937007874	0.06896551724137931	0.1953125
CC(C)[C@H](NC(=O)c1nn(CCCCCl)c2ccccc12)C(N)=O	0.22297297297297297	0.16666666666666666	0.1044776119402985	0.12307692307692308	0.24166666666666667	0.1484375
CC(=O)O[C@H]1CC(C)(C)C[C@@H]2[C@@]13CO[C@@]21CC[C@@H]2[C@]4(C)CC[C@H](O)C(C)(C)[C@@H]4CC[C@@]2(C)[C@@]1(C)C[C@@H]3O	0.03365384615384615	0.05027932960893855	0.1375	0.1320754716981132	0.03977272727272727	0.10365853658536585
Cc1cc(O)c2c(c1)C(=O)c1cc(O[C@H]3O[C@H](CO)[C@@H](O)[C@H](O)[C@@H]3O)cc(O)c1C2=O	0.11173184357541899	0.10967741935483871	0.1292517006802721	0.1310344827586207	0.11333333333333333	0.13013698630136986
C=C(C)[C@@H]1CC[C@@]2(C1)C[C@H](O)C[C@H](O)[C@@H]2C	0.032679738562091505	0.03968253968253968	0.13636363636363635	0.1388888888888889	0.04132231404958678	0.11711711711711711
CN1CC[C@]23c4c5ccc(O)c4O[C@H]2C(=O)C=C[C@@H]3[C@H]1C5	0.09375	0.1044776119402985	0.16393442622950818	0.16666666666666666	0.1171875	0.1015625
O=C1c2ccccc2OC[C@H](O)[C@@H](O)[C@H]1O	0.11971830985915492	0.1092436974789916	0.125	0.12727272727272726	0.15454545454545454	0.11607142857142858
O=C(O)[C@@H]1CCCN1C(=O)O	0.07462686567164178	0.06363636363636363	0.08823529411764706	0.09	0.06666666666666667	0.1111111111111111
CC/C=C\C/C=C\C/C=C\C/C=C\C/C=C\CCCC(=O)OC[C@@H](COC(=O)CCCCCCCCCCCCCCCCCCCCCCC)OC(=O)CCCCCCCCCC	0.04513888888888889	0.04980842911877394	0.046875	0.05138339920948617	0.03861003861003861	0.068
OC1[C@@H](O)[C@H](O)[C@@H](O)[C@@H](O)O[C@@H]1O[C@@H]1O[C@@H](CO)[C@@H](O)[C@@H](O)[C@@H]1O	0.022988505747126436	0.027210884353741496	0.09022556390977443	0.0916030534351145	0.028169014084507043	0.09090909090909091
CC1(C)C(=O)CC[C@]2(C)[C@@H]1CC[C@]13C=C[C@](C)(C1)C(=O)C[C@@H]32	0.04790419161676647	0.07246376811594203	0.136	0.13821138211382114	0.051470588235294115	0.08461538461538462
CC1=CC(=O)CC(C)(C)[C@@]1(O)CC[C@@H](C)O[C@@H]1O[C@@H](CO[C@@H]2OC[C@@H](O)[C@@H](O)[C@@H]2O)[C@@H](O)[C@@H](O)[C@@H]1O	0.07653061224489796	0.08875739644970414	0.16339869281045752	0.18120805369127516	0.0783132530120482	0.1568627450980392
Cn1cnc2c1c(=O)n(C)c(=O)n2C	0.07042253521126761	0.09649122807017543	0.08181818181818182	0.08333333333333333	0.08108108108108109	0.06306306306306306
COc1cc(/C=C/C(=O)OC/C(C#N)=C/C(C)=C\CO[C@@H]2O[C@@H](CO)[C@@H](O)[C@@H](O)[C@@H]2O)cc(OC)c1O	0.09090909090909091	0.11834319526627218	0.13664596273291926	0.13836477987421383	0.11515151515151516	0.1518987341772152
CC(C)(C)OC(=O)N1CCC(C)(C)O1	0.041379310344827586	0.05982905982905983	0.14563106796116504	0.10476190476190476	0.05309734513274336	0.07339449541284404
CC1=C[C@H]2O[C@H]3[C@@H](O)[C@@H](O)[C@@](C)([C@@]34CO4)[C@@]2(CO)C[C@@H]1O	0.049079754601226995	0.058823529411764705	0.13114754098360656	0.13333333333333333	0.061068702290076333	0.14166666666666666
OC[C@H]1O[C@@H](Oc2cc(O)cc(/C=C/c3ccc(O)cc3O)c2)[C@@H](O)[C@@H](O)[C@@H]1O	0.1016949152542373	0.12751677852348994	0.10204081632653061	0.10344827586206896	0.14788732394366197	0.1103448275862069
C=C1C(=O)O[C@@H]2[C@H]1CC[C@@](C)(O)[C@@H]1CC[C@@](C)(O)[C@@H]21	0.0440251572327044	0.05303030303030303	0.13675213675213677	0.1391304347826087	0.05511811023622047	0.09090909090909091
O=[N+]([O-])c1ccc(Cn2ccnc2)c([N+](=O)[O-])c1	0.1	0.104	0.06451612903225806	0.06557377049180328	0.11764705882352941	0.056451612903225805
Cc1cccc(C)c1C(=O)O[C@H]1O[C@H](CO)[C@@H](O)[C@@H](O)[C@@H]1O	0.12258064516129032	0.13076923076923078	0.175	0.17796610169491525	0.14516129032258066	0.1864406779661017
CCOC(=O)N1CCCC([C@]2(C)N(C)Cc3ccccc32)CC1	0.11801242236024845	0.10869565217391304	0.13953488372093023	0.14173228346456693	0.14728682170542637	0.11450381679389313
CC(C)=CCc1c(O)cc(O)c2c(=O)c(-c3ccc(O)cc3O)coc12	0.1411042944785276	0.15217391304347827	0.09285714285714286	0.09420289855072464	0.16666666666666666	0.09352517985611511
CCCC/C=C\CCCCCCCC(=O)OC[C@H](COC(=O)CC/C=C\C/C=C\C/C=C\C/C=C\C/C=C\CCCCC)OC(=O)CCCCCCC/C=C\CCC	0.04814814814814815	0.053497942386831275	0.05042016806722689	0.05531914893617021	0.04149377593360996	0.07327586206896551
CC[C@@H]1N(C)C(=O)[C@@H]2[C@@H](CCSSCC)[C@]3(C(=O)Nc4ccc(O)cc43)[C@@H]2CS1	0.11363636363636363	0.11920529801324503	0.16428571428571428	0.16666666666666666	0.11564625850340136	0.15714285714285714
OC[C@@H]1O[C@@H](OC[C@@H]2O[C@@H](OC3[C@@H](O)[C@@H](O)[C@@H](O)O[C@@H]3CO)[C@@H](O)[C@H](O)[C@@H]2O)[C@@H](O)[C@H](O)[C@@H]1O	0.03	0.028735632183908046	0.0880503144654088	0.08917197452229299	0.029585798816568046	0.08860759493670886
OC[C@@H]1O[C@H](OC[C@@H]2O[C@@H](O)[C@@H](O)[C@@H](O)[C@@H]2O)[C@@H](O)[C@H](O)[C@@H]1O	0.029239766081871343	0.034722222222222224	0.1	0.1015625	0.03597122302158273	0.10077519379844961
CC/C=C\C/C=C\C/C=C\C/C=C\CCCCC(=O)OC[C@H](COC(=O)CCCCCCCCC/C=C\CCCCCCCC)OC(=O)CCCCCCC/C=C\CCCC	0.04659498207885305	0.051587301587301584	0.048582995951417005	0.05327868852459016	0.04	0.07053941908713693
CC(=O)O[C@H]1CC[C@]2(C)[C@H](CC[C@]3(C)[C@@H]2CC=C2[C@@H]4[C@@](C)(O)CC[C@@]4(C)CC[C@]23C)C1(C)C	0.04081632653061224	0.059880239520958084	0.13245033112582782	0.12666666666666668	0.04878048780487805	0.1038961038961039
COc1cc(O)c2c(c1)C(=O)c1ccc(O[C@H]3O[C@@H](CO)[C@@H](O)[C@@H](O)[C@@H]3O)c(O)c1C2=O	0.12222222222222222	0.12179487179487179	0.12666666666666668	0.12837837837837837	0.12582781456953643	0.12751677852348994
CC/C=C\C/C=C\C/C=C\C/C=C\C/C=C\CCCC(=O)OC[C@H](COC(=O)CCCCCCCCCCC/C=C\C/C=C\CCCCC)OC(=O)CCCCCC	0.04814814814814815	0.053497942386831275	0.05042016806722689	0.05531914893617021	0.04149377593360996	0.07327586206896551
OC[C@H]1O[C@H](Oc2cc(O)c3c(ccc4ccc(O)cc43)c2)[C@@H](O)[C@@H](O)[C@@H]1O	0.1286549707602339	0.12162162162162163	0.10344827586206896	0.1048951048951049	0.15827338129496402	0.11188811188811189
CC(C)CC(=O)O[C@H]1OC=C(CO[C@H]2O[C@@H](CO)[C@@H](O)[C@@H](O)[C@@H]2O)[C@@H]2[C@@H]3O[C@@H]3[C@@](O)(CO)[C@@H]12	0.0962566844919786	0.09876543209876543	0.15436241610738255	0.1724137931034483	0.10191082802547771	0.1875
COc1ccccc1C(=O)OCC1CCCCC1	0.11333333333333333	0.10236220472440945	0.12605042016806722	0.1282051282051282	0.1440677966101695	0.09917355371900827
O=C(CCCCCCCCc1ccc(O)cc1)NCCc1ccccc1	0.2088607594936709	0.11564625850340136	0.0821917808219178	0.08333333333333333	0.20454545454545456	0.09027777777777778
CCCCC/C=C\C/C=C\C/C=C\C/C=C\CCCCCC(=O)OC[C@H](COC(=O)CCCCCCCCCCCCCCCCCCCCC)OC(=O)CCC/C=C\C/C=C	0.04609929078014184	0.046875	0.043824701195219126	0.04838709677419355	0.039525691699604744	0.0653061224489796
CO[C@H]1[C@H](O)[C@H](CO)O[C@@H](O[C@@H]2[C@@H](COS(=O)(=O)O)O[C@@H](C)[C@@H](OS(=O)(=O)O)[C@@H]2O)[C@H]1OS(=O)(=O)O	0.045	0.07692307692307693	0.11392405063291139	0.11538461538461539	0.047337278106508875	0.11464968152866242
COc1ccc2c(c1)O[C@@H](O[C@@H]1O[C@@H](CO)[C@@H](O)[C@@H](O)[C@@H]1O)C(=O)N2	0.08875739644970414	0.1056338028169014	0.15267175572519084	0.15503875968992248	0.10948905109489052	0.13636363636363635
CCOC(=O)CCCCCCCCCCCCCOCCOCCOCCOCCOCCOCCOCCOCCCOC(=O)c1cccc(C)c1	0.08433734939759036	0.07048458149779736	0.07239819004524888	0.0730593607305936	0.07207207207207207	0.08755760368663594
COc1cc(/C=C/C(=O)OC[C@@H]2O[C@@H](OC(C)(C)[C@@H]3Cc4cc5ccc(=O)oc5c(O)c4O3)[C@@H](O)[C@@H](O)[C@@H]2O)cc(OC)c1O	0.11682242990654206	0.14594594594594595	0.17714285714285713	0.1590909090909091	0.13736263736263737	0.13259668508287292
N[C@@](CCCC[B-](O)(O)O)(C(=O)O)C(=O)O	0.09929078014184398	0.0847457627118644	0.07964601769911504	0.07142857142857142	0.07894736842105263	0.14150943396226415
COc1ccc(O)c(C(=O)O)c1	0.11363636363636363	0.14285714285714285	0.10679611650485436	0.10891089108910891	0.15	0.1188118811881188
COc1ccc(-c2cc(=O)c3c(O)cc(O[C@H]4O[C@@H](CO)[C@@H](O)[C@@H](O)[C@H]4O[C@H]4O[C@@H](C)[C@@H](O)[C@H](O)[C@@H]4O)cc3o2)cc1O	0.1201923076923077	0.11351351351351352	0.12359550561797752	0.125	0.12921348314606743	0.11173184357541899
OC[C@@H]1O[C@@H](Oc2cc(O)c3c(c2)O[C@@H](c2ccc(O)c(O)c2)[C@H](O)C3)[C@@H](O)[C@@H](O)[C@@H]1O	0.0972972972972973	0.1	0.13333333333333333	0.13513513513513514	0.11038961038961038	0.1118421052631579
C[C@]12CC[C@H]3[C@@H](CC[C@H]4C[C@@H](O)CC[C@@]43C)[C@@H]1CC[C@@H]2O	0.023529411764705882	0.027972027972027972	0.11904761904761904	0.12096774193548387	0.028985507246376812	0.09375
O=C(O)CCNC(=O)Cc1ccccc1	0.2076923076923077	0.14035087719298245	0.10714285714285714	0.10909090909090909	0.19047619047619047	0.14953271028037382
CN1[C@H]2CCC[C@H]1CC(=O)C2	0.028169014084507043	0.02586206896551724	0.0970873786407767	0.09900990099009901	0.03636363636363636	0.05660377358490566
O=c1oc2ccccc2c2c1C(=O)c1ccccc1C2=O	0.2152777777777778	0.1297709923664122	0.06766917293233082	0.06870229007633588	0.2222222222222222	0.044444444444444446
C[C@@]12CCC[C@@](C)(C(=O)O)[C@@H]1CC[C@@]13C[C@@H]4[C@@H](C[C@@H]21)[C@@]4(C)[C@H]3O	0.047058823529411764	0.06338028169014084	0.1328125	0.1349206349206349	0.057971014492753624	0.13385826771653545
Cc1nnc(CN2CCN(Cc3ccccc3)CC2)o1	0.12987012987012986	0.10526315789473684	0.09302325581395349	0.09448818897637795	0.14516129032258066	0.06060606060606061
O=C(O)CC[C@]1(C(=O)O)CCC(=O)c2ccccc21	0.176056338028169	0.16666666666666666	0.12605042016806722	0.1282051282051282	0.19469026548672566	0.14655172413793102
O=C(O)CCCCCNC(=O)c1ccc([N+](=O)[O-])cc1	0.1724137931034483	0.16260162601626016	0.10483870967741936	0.10655737704918032	0.15	0.15254237288135594
CCCCC/C=C\C/C=C\C/C=C\C/C=C\CCCC(=O)O[C@H](COC(=O)CCCCCC/C=C\C/C=C\C/C=C\CCCCC)COC(=O)CCCCCCCC	0.04814814814814815	0.053497942386831275	0.05042016806722689	0.05531914893617021	0.04149377593360996	0.07327586206896551
O[C@@H]1CCC[C@@H]1F	0.015151515151515152	0.01904761904761905	0.07446808510638298	0.07608695652173914	0.02	0.05263157894736842
CCCCCCCC/C=C\CCCCCCCCCCCCCC(=O)OC[C@H](COC(=O)CCCCCCC/C=C\CCCCCCCC)OC(=O)CCCCCCCCCCCCCCCCCCCCC	0.04126984126984127	0.04513888888888889	0.04240282685512368	0.04642857142857143	0.03496503496503497	0.061371841155234655
C[C@]1(C(=O)O)CCC[C@]2(C)[C@H]3CC[C@@H]4C[C@]3(C=C4CO)[C@H](O)C[C@@H]12	0.07100591715976332	0.08450704225352113	0.13846153846153847	0.140625	0.08759124087591241	0.1484375
SCc1ncc(CNCCc2ccccc2)cn1	0.15862068965517243	0.1015625	0.06299212598425197	0.064	0.15254237288135594	0.06349206349206349
CC1=C[C@H]2O[C@H]3[C@@H](O)C[C@@](C)([C@@]34CO4)[C@@]2(CO)[C@@H](O)C1=O	0.062111801242236024	0.07462686567164178	0.15	0.15254237288135594	0.07751937984496124	0.1322314049586777
COc1ccc2c(c1)O[C@H](c1ccc(O[C@H]3O[C@@H](CO)[C@@H](O)[C@@H](O)[C@@H]3O)c(OC)c1)C2	0.12222222222222222	0.12903225806451613	0.14189189189189189	0.14383561643835616	0.14864864864864866	0.12751677852348994
CCN1CCC[C@H]1CNS(=O)(=O)c1ccccc1	0.14482758620689656	0.12096774193548387	0.11764705882352941	0.11965811965811966	0.1452991452991453	0.1
CCCCC/C=C\C/C=C\C/C=C\C/C=C\CCCCCC(=O)O[C@H](COC(=O)CCCCCCC/C=C\CCCCCCCC)COC(=O)CCCCCCCCCCCCCC	0.04513888888888889	0.04980842911877394	0.046875	0.05138339920948617	0.03861003861003861	0.068
COc1cc(O)c(C(C)=O)c(O[C@@H]2O[C@H](CO)[C@@H](O)[C@@H](O)[C@@H]2O)c1	0.09815950920245399	0.10948905109489052	0.14960629921259844	0.152	0.11363636363636363	0.16
O=C1[C@H](O)O[C@H](CO)[C@@H]1O	0.044444444444444446	0.05555555555555555	0.10204081632653061	0.10416666666666667	0.05825242718446602	0.10309278350515463
CC/C=C\C/C=C\C/C=C\C/C=C\C/C=C\CCCC(=O)O[C@H](COC(=O)CCCCCCC/C=C\C/C=C\CCCCCC)COC(=O)CCCCCCC/C	0.04868913857677903	0.05416666666666667	0.05106382978723404	0.05603448275862069	0.04201680672268908	0.07423580786026202
OC[C@@H]1O[C@@H](OC[C@@H]2O[C@@H](OC3[C@@H](O)[C@@H](O)[C@@H](O)O[C@@H]3CO)[C@@H](O)[C@@H](O)[C@@H]2O)[C@@H](O)[C@@H](O)[C@@H]1O	0.03	0.028735632183908046	0.0880503144654088	0.08917197452229299	0.029585798816568046	0.08860759493670886
Cc1cc2c(c(C)c1CCO[C@H]1O[C@@H](CO)[C@@H](O)[C@@H](O)[C@@H]1O)C(=O)[C@@H](C)C2	0.09941520467836257	0.1103448275862069	0.183206106870229	0.18604651162790697	0.11428571428571428	0.16666666666666666
C[C@H](O)[C@H](C)S	0.06666666666666667	0.08602150537634409	0.03260869565217391	0.056818181818181816	0.09090909090909091	0.08045977011494253
O=C(O)CCCCCCCCCCCCCCCCCCCCCCO	0.061452513966480445	0.05844155844155844	0.04666666666666667	0.0472972972972973	0.06040268456375839	0.08333333333333333
C[C@H]1O[C@@H](Oc2c(-c3ccc(O)cc3)oc3cc(O[C@H]4OC[C@@H](O)[C@@H](O)[C@@H]4O)cc(O)c3c2=O)[C@@H](O)[C@@H](O)[C@@H]1O	0.1306532663316583	0.125	0.12280701754385964	0.1242603550295858	0.14201183431952663	0.11046511627906977
O=C1C[C@H](c2ccc(O)cc2)Oc2cc(O[C@H]3O[C@H](CO)[C@@H](O)[C@H](O)[C@@H]3O)ccc21	0.13714285714285715	0.12418300653594772	0.14482758620689656	0.14685314685314685	0.16783216783216784	0.12244897959183673
Cc1cc(O)c2c(c1)C(=O)c1cccc(O[C@H]3O[C@H](CO)[C@@H](O)[C@@H](O)[C@@H]3O)c1C2=O	0.13872832369942195	0.12582781456953643	0.1310344827586207	0.13286713286713286	0.14583333333333334	0.13194444444444445
CCCCCCCCCCCCCCCCCCCCCCCCCCCCCCOCCCCC(=O)CCCCCCCCCCCCC	0.03557312252964427	0.03070175438596491	0.045662100456621	0.04608294930875576	0.03139013452914798	0.05555555555555555
C[C@@H](O)CCCn1cc(C(=O)c2cccc3ccccc23)c2ccccc21	0.3219178082191781	0.16901408450704225	0.08843537414965986	0.1048951048951049	0.319672131147541	0.11188811188811189
C/C=C(\C)C(=O)O[C@@H]1C2=C(C)C(=O)O[C@H]2C[C@@H]2CC[C@@H](O)[C@@H](C)[C@]21C	0.06432748538011696	0.09154929577464789	0.23140495867768596	0.225	0.07142857142857142	0.16535433070866143
C=C1/C(=C/C=C2\CCC[C@]3(C)[C@H]([C@H](C)CCCC(C)(C)O)CC[C@@H]23)C[C@@H](O)C[C@@H]1O	0.07650273224043716	0.1038961038961039	0.17985611510791366	0.17391304347826086	0.09271523178807947	0.13986013986013987
CC1=C[C@H]2c3c(cc4oc5cc(C)cc(O)c5c4c3C)O[C@]3(O)C(=O)c4oc5cc(C)cc(O)c5c4[C@@](C)(C1)[C@@H]23	0.0970873786407767	0.09944751381215469	0.10285714285714286	0.09770114942528736	0.10227272727272728	0.0847457627118644
OC[C@H](O)[C@@H](O)[C@@H](O)c1cnc2ccccc2c1	0.1702127659574468	0.15966386554621848	0.056	0.06557377049180328	0.22018348623853212	0.11965811965811966
CC/C=C\C/C=C\C/C=C\C/C=C\C/C=C\CCCC(=O)OC[C@H](COC(=O)CCCCCCC/C=C\CCCCCC)OC(=O)CCCCCCCCCCCCCCC	0.04659498207885305	0.051587301587301584	0.048582995951417005	0.05327868852459016	0.04	0.07053941908713693
CC/C=C\C/C=C\C/C=C\CCCCCCCC(=O)OC[C@H](COC(=O)CCCCCCC/C=C\CCCCCCCC)OC(=O)CCCCCCCCCCCCCCCCCCCCC	0.04377104377104377	0.04814814814814815	0.045283018867924525	0.04961832061068702	0.03731343283582089	0.06563706563706563
O=c1[nH]cnc2c1ncn2[C@@H]1O[C@H](COP(=O)(O)O)[C@@H](O)[C@H]1O	0.07228915662650602	0.09420289855072464	0.12403100775193798	0.12598425196850394	0.08148148148148149	0.125
O=C1NC(=O)[C@@H]2[C@H](O)[C@@H](O[C@H]3O[C@H](CO)[C@@H](O)[C@H](O)[C@H]3O)[C@H]12	0.04819277108433735	0.05755395683453238	0.14634146341463414	0.1487603305785124	0.05185185185185185	0.12903225806451613
C[N+](C)(C)CCCCCCCCCCc1ccccc1	0.13157894736842105	0.09022556390977443	0.07751937984496124	0.07874015748031496	0.12903225806451613	0.09523809523809523
C[C@H](C=C(c1cccs1)c1cccs1)N(C)C	0.11643835616438356	0.14285714285714285	0.0743801652892562	0.09401709401709402	0.1592920353982301	0.08403361344537816
CSCC/C=C\C/C(=N\OS(=O)(=O)O)S[C@@H]1O[C@H](CO)[C@@H](O)[C@@H](O)[C@@H]1O	0.06321839080459771	0.09722222222222222	0.11764705882352941	0.11940298507462686	0.06993006993006994	0.14393939393939395
Nc1nc2c(ncn2[C@@H]2O[C@H](COP(=O)(O)O)[C@@H](O)[C@H]2O)c(=O)[nH]1	0.07142857142857142	0.10071942446043165	0.11363636363636363	0.11538461538461539	0.08029197080291971	0.11450381679389313
CCCC/C=C\C/C=C\CCCCCCCCCC(=O)OC[C@H](COC(=O)CCCCCCC/C=C\CCCCCC)OC(=O)CCCCCCCCCCCCC/C=C\C/C=C\C	0.04513888888888889	0.04980842911877394	0.046875	0.05138339920948617	0.03861003861003861	0.068
C[C@H]1[C@@H](C)CC[C@@]2(C)CC[C@]3(C)C(=CC(=O)[C@@H]4[C@@]5(C)CC[C@@H](O)[C@@](C)(C(=O)O)[C@@H]5CC[C@]43C)[C@H]12	0.061855670103092786	0.08484848484848485	0.17687074829931973	0.17123287671232876	0.06748466257668712	0.13157894736842105
C[C@@H](O)C/C(=N\OS(=O)(=O)O)S[C@@H]1O[C@@H](CO)[C@@H](O)[C@@H](O)[C@@H]1O	0.08024691358024691	0.12121212121212122	0.11811023622047244	0.13821138211382114	0.0916030534351145	0.175
CCCCCCCCCCCCCCCCCCCCCCCCCC(=O)OC[C@H](CO[P@@](=O)(O)O[C@H]1[C@@H](O)[C@@H](O)[C@@H](O)[C@@H](O)[C@@H]1O)OC(=O)CCC(=O)CCCCCCCCCC	0.05734767025089606	0.050980392156862744	0.07818930041152264	0.08333333333333333	0.04365079365079365	0.11063829787234042
CC(C)C[C@H](NC(=O)[C@H](N)Cc1c[nH]c2ccccc12)C(=O)O	0.22758620689655173	0.1984126984126984	0.10687022900763359	0.12598425196850394	0.26956521739130435	0.17073170731707318
CC(=O)O[C@H]1CC[C@@]2(C)[C@@H](CC[C@]3(C)[C@@H]2CC=C2[C@@H]4[C@@](C)(O)CC[C@@]4(C)CC[C@@]23C)C1(C)C	0.04081632653061224	0.059880239520958084	0.13245033112582782	0.12666666666666668	0.04878048780487805	0.1038961038961039
O=c1cc(-c2ccc(O)c(O)c2)oc2cc(O)c(O[C@H]3O[C@@H](CO)[C@@H](O)[C@H](O)[C@@H]3O)c(O)c12	0.12021857923497267	0.11949685534591195	0.10967741935483871	0.1111111111111111	0.13071895424836602	0.11038961038961038
COc1ccc([C@@H]2COc3c(ccc4c3C=CC(C)(C)O4)C2)cc1	0.13580246913580246	0.12142857142857143	0.11029411764705882	0.11194029850746269	0.16923076923076924	0.07913669064748201
CC(=O)Nc1ccc(O)cc1C(=O)O	0.15151515151515152	0.14678899082568808	0.10185185185185185	0.10377358490566038	0.14285714285714285	0.1346153846153846
CCCC/C=C\C/C=C\CCCCCCCCCC(=O)O[C@H](COC(=O)CCCCCCC/C=C\CCCCCC)COC(=O)CCCCCCCCCCCCCCCCCCCCC	0.04421768707482993	0.04868913857677903	0.04580152671755725	0.05019305019305019	0.03773584905660377	0.06640625
C[C@@H]1O[C@@H](O[C@@H]2[C@@H](O)[C@H](O)[C@H](Oc3c(-c4ccc(O)c(O)c4)oc4cc(O)cc(O)c4c3=O)O[C@H]2CO)[C@@H](O)[C@@H](O)[C@@H]1O	0.11004784688995216	0.10810810810810811	0.11797752808988764	0.11931818181818182	0.11731843575418995	0.10614525139664804
COc1ccccc1OCCNC[C@H]1COc2cc3c(cccc32)C1	0.17391304347826086	0.11724137931034483	0.10638297872340426	0.1079136690647482	0.1893939393939394	0.0763888888888889
CC/C=C\C/C=C\C/C=C\C/C=C\C/C=C\C/C=C\CCC(=O)OC[C@@H](COC(=O)CCCCCCC/C=C\CCCCCCCC)OC(=O)CCCCCCCC	0.04814814814814815	0.053497942386831275	0.05042016806722689	0.05531914893617021	0.04149377593360996	0.07327586206896551
CCCC[C@@H]1CCCCC(=O)O1	0.04195804195804196	0.042735042735042736	0.1836734693877551	0.1875	0.044642857142857144	0.09523809523809523
C[C@H]1CC[C@H]2[C@@H](C)CC[C@H](c3ccc(Cl)cc3)N2C1	0.08333333333333333	0.09230769230769231	0.13333333333333333	0.13559322033898305	0.10483870967741936	0.0975609756097561
CC/C=C\C/C=C\C/C=C\C/C=C\C/C=C\C/C=C\CCC(=O)OC[C@H](COC(=O)CCCCCCC/C=C\C/C=C\CCCCCC)OC(=O)CCCC	0.04980842911877394	0.05555555555555555	0.05240174672489083	0.05752212389380531	0.04310344827586207	0.07623318385650224
NC(=O)CCCCCCCCCCO	0.0547945205479452	0.049586776859504134	0.06140350877192982	0.0625	0.05172413793103448	0.08108108108108109
Nc1nc2c(ncn2[C@@H]2O[C@@H](COP(=O)(O)O)[C@@H](O)[C@H]2O)c(=O)[nH]1	0.07142857142857142	0.10071942446043165	0.11363636363636363	0.11538461538461539	0.08029197080291971	0.11450381679389313
C[C@H]1C(=O)O[C@H]2C[C@@]34[C@@H]5OC(=O)[C@]3(O[C@@H]3OC(=O)[C@H](O)[C@@]34[C@H](O)[C@@](C)(CO)[C@@H]5NC(C)=O)[C@@H]12	0.07368421052631578	0.09259259259259259	0.16326530612244897	0.16551724137931034	0.075	0.13333333333333333
C=C1CC[C@H]2C(C)(C)[C@H](O)CC[C@@]2(C)[C@@H]1COc1ccc2ccc(=O)oc2c1	0.10919540229885058	0.1292517006802721	0.1510791366906475	0.15328467153284672	0.13380281690140844	0.11188811188811189
COC(=O)[C@H]1CC(C)(C)C[C@@H]2[C@@]13CO[C@@]21CC[C@@H]2[C@]4(C)CC[C@H](O)C(C)(C)[C@@H]4CC[C@@]2(C)[C@@]1(C)C[C@@H]3O	0.03365384615384615	0.05027932960893855	0.13043478260869565	0.125	0.03977272727272727	0.09696969696969697
Cc1[nH]c2ccccc2c1CCNC(=O)c1cc(F)ccc1Cl	0.2328767123287671	0.18604651162790697	0.08088235294117647	0.08208955223880597	0.28695652173913044	0.07352941176470588
CCN(CC)CCOCCOC(=O)CCCCCCCCCCCCC	0.05	0.058823529411764705	0.07586206896551724	0.07692307692307693	0.04666666666666667	0.09154929577464789
COc1cc(-c2cc(=O)c3c(O)cc(O[C@H]4O[C@@H](CO)[C@@H](O)[C@@H](O)[C@@H]4O)cc3o2)ccc1O	0.13186813186813187	0.12578616352201258	0.11612903225806452	0.11764705882352941	0.14473684210526316	0.11688311688311688
Cc1[nH]c2ccccc2c1CCNC(=O)c1c(F)cccc1F	0.2328767123287671	0.16793893129770993	0.08088235294117647	0.08208955223880597	0.26495726495726496	0.07352941176470588
O=C(O)C[C@]1(O)C(=O)Nc2ccc(O[C@H]3O[C@@H](CO)[C@@H](O)[C@H](O)[C@@H]3O)cc21	0.11904761904761904	0.14184397163120568	0.15671641791044777	0.1590909090909091	0.1386861313868613	0.17557251908396945
CCCCC/C=C\C/C=C\C/C=C\C/C=C\C/C=C\CCC(=O)OC[C@@H](COC(=O)CCCCCC/C=C\C/C=C\C/C=C\CCCCC)OC(=O)CCC	0.04980842911877394	0.05555555555555555	0.05240174672489083	0.05752212389380531	0.04310344827586207	0.07623318385650224
COc1ccc2c(c1)C(=O)c1c(O)ccc(O)c1C2=O	0.1564625850340136	0.1532258064516129	0.0873015873015873	0.08870967741935484	0.1694915254237288	0.07936507936507936
C=CCNC1(CC=C(C)C)CC1	0.0425531914893617	0.061946902654867256	0.06542056074766354	0.06666666666666667	0.06481481481481481	0.056074766355140186
COc1ccc(-c2oc3cc(OC)cc(O)c3c(=O)c2O)cc1	0.16993464052287582	0.16923076923076924	0.08955223880597014	0.09090909090909091	0.1951219512195122	0.07407407407407407
Cc1cccc(CCCCCCC(=O)O)c1	0.14285714285714285	0.14655172413793102	0.11403508771929824	0.11607142857142858	0.16363636363636364	0.14545454545454545
C=C1C(=O)O[C@H]2/C=C(\C)CC/C=C(/C(=O)O[C@@H]3O[C@H](CO)[C@@H](O)[C@@H](O)[C@@H]3O)C[C@H]12	0.08379888268156424	0.09868421052631579	0.2196969696969697	0.2230769230769231	0.0945945945945946	0.1678832116788321
C=C1[C@@H](OC(=O)/C=C(\C)CC)C[C@@H](C(C)C)[C@H]2/C(=C/C)C(=O)[C@H](OC(=O)[C@H](C)CC)[C@@H]12	0.09444444444444444	0.13333333333333333	0.17985611510791366	0.24615384615384617	0.10738255033557047	0.24427480916030533
C=C1[C@@H](OC(=O)/C=C(\C)CC)C[C@@H](C(C)C)[C@H]2/C(=C/C)C(=O)[C@H](OC(=O)/C(C)=C/C)[C@H]12	0.08241758241758242	0.11842105263157894	0.17142857142857143	0.18248175182481752	0.09271523178807947	0.17266187050359713
CO[C@@]12CC[C@@]3(C)[C@H](CC[C@H]3[C@@H](C)/C=C/[C@@H](C)C(C)C)C1=CC(=O)O2	0.06395348837209303	0.11428571428571428	0.12781954887218044	0.13846153846153847	0.10218978102189781	0.1037037037037037
CN(Cc1ccccc1)C(=O)CCc1ccccc1	0.25925925925925924	0.144	0.096	0.0975609756097561	0.21052631578947367	0.088
C[C@H](CO[C@H]1O[C@@H](CO)[C@@H](O)[C@@H](O)[C@@H]1O)[C@@H]1C[C@H](O)CN1	0.04878048780487805	0.058394160583941604	0.1487603305785124	0.17094017094017094	0.06060606060606061	0.15
C[C@H](CCC(=O)O)[C@H]1CC[C@H]2[C@@H]3CC[C@@H]4C[C@@H](O)CC[C@]4(C)[C@H]3CC[C@@]21C	0.07954545454545454	0.09395973154362416	0.15441176470588236	0.17424242424242425	0.0896551724137931	0.17293233082706766
C=C(C)[C@H]1CC[C@]2(CO)CC[C@@]3(C)[C@@H](CC[C@@H]4[C@]3(C)CC[C@H]3C(C)(C)[C@@H](O)[C@@H](O)C[C@]43C)[C@H]12	0.03553299492385787	0.05357142857142857	0.125	0.11920529801324503	0.04242424242424243	0.0967741935483871
CCCCCCCC/C=C\CCCCCCCC(=O)OC[C@@H](COC(=O)CCCCCCCCCCCCCCCCC)OC(=O)CCCCCCCCCCCCCCCCCCCCC	0.04377104377104377	0.04814814814814815	0.045283018867924525	0.04961832061068702	0.03731343283582089	0.06563706563706563
C=C[C@](C)(CC/C=C(\C)CCC=C(C)C)O[C@@H]1O[C@@H](CO)[C@@H](O)[C@@H](O)[C@@H]1O	0.0625	0.08108108108108109	0.14074074074074075	0.1259259259259259	0.06896551724137931	0.1590909090909091
Cc1ccc(-c2nc(-c3ccccc3)on2)cc1	0.24444444444444444	0.1652892561983471	0.0546875	0.05555555555555555	0.24770642201834864	0.03875968992248062
CCCC/C=C\CCCCCCCC(=O)O[C@H](COC(=O)CCC/C=C\C/C=C\C/C=C\C/C=C\CCCCC)COC(=O)CCCCCCCCCCC/C=C\CCCC	0.04659498207885305	0.051587301587301584	0.048582995951417005	0.05327868852459016	0.04	0.07053941908713693
CN(C)CCCCCCNC(=O)c1ccccc1	0.1773049645390071	0.13008130081300814	0.09917355371900827	0.10084033613445378	0.16521739130434782	0.11864406779661017
O=C(O)CCCNCC1=N/C(=C/c2ccccc2)C1=O	0.20279720279720279	0.1693548387096774	0.112	0.11382113821138211	0.20689655172413793	0.12195121951219512
COc1ccc(C(=O)CCNC(=O)c2ccc(OC)cc2)cc1	0.21621621621621623	0.15037593984962405	0.10526315789473684	0.10687022900763359	0.2032520325203252	0.11450381679389313
C=C1[C@@H]2CC[C@H](C2)[C@]1(C)CC/C=C(\C)COC(C)=O	0.06369426751592357	0.07692307692307693	0.1452991452991453	0.14782608695652175	0.07142857142857142	0.13675213675213677
C[C@@]1(O)CCCC[C@@H]1C(=O)O	0.051094890510948905	0.06363636363636363	0.08823529411764706	0.09	0.06666666666666667	0.0891089108910891
CCCC/C=C\C/C=C\CCCCCCCCCC(=O)OC[C@H](COC(=O)CCCCCCCCC/C=C\CCCCCC)OC(=O)CCCCCCCCCCCCC/C=C\CCCCC	0.04377104377104377	0.04814814814814815	0.045283018867924525	0.04961832061068702	0.03731343283582089	0.06563706563706563
OC[C@H]1O[C@H](Oc2cc(O)c3c(cccc3O)c2)[C@@H](O)[C@@H](O)[C@@H]1O	0.10365853658536585	0.1079136690647482	0.11278195488721804	0.11450381679389313	0.12878787878787878	0.12213740458015267
C/C=C/C=C/C=C/C(=O)NCCCCCCNC(=O)CCCCCCCC	0.07262569832402235	0.06451612903225806	0.06711409395973154	0.06802721088435375	0.059602649006622516	0.09722222222222222
COc1cc(C[C@@H]2CO[C@H](O)[C@H]2Cc2cc(OC)c(OC)c(OC)c2)ccc1O	0.11363636363636363	0.1342281879194631	0.13986013986013987	0.14184397163120568	0.1310344827586207	0.125
COCCCCCCCCCCCCCCCCCCCCCCO	0.03296703296703297	0.025477707006369428	0.040268456375838924	0.04081632653061224	0.02631578947368421	0.0547945205479452
COc1ccc2c(c1OC)O[C@@H](O[C@@H]1O[C@@H](CO)[C@@H](O)[C@@H](O)[C@@H]1O)C(=O)N2O	0.09770114942528736	0.10810810810810811	0.14492753623188406	0.14705882352941177	0.11971830985915492	0.12949640287769784
C[C@H]1C[C@@H](O)[C@@]2(C)[C@@H](C)C(=O)CC[C@@H]2[C@@]1(C)COc1ccc2ccc(=O)oc2c1	0.11428571428571428	0.14285714285714285	0.2	0.20300751879699247	0.13194444444444445	0.14184397163120568
COc1cccc(O)c1C(=O)O[C@@H]1[C@@H](O)CO[C@@H](O[C@@H]2[C@H](O)[C@@](C)(CO)[C@H](O)[C@H]2O)[C@@H]1C	0.1043956043956044	0.11538461538461539	0.18309859154929578	0.18571428571428572	0.11920529801324503	0.176056338028169
NC(=O)c1cc([N+](=O)[O-])ccc1NCc1ccccc1	0.1958041958041958	0.13385826771653545	0.078125	0.07936507936507936	0.20869565217391303	0.0703125
COc1ccc(C(=O)Nc2ccc(Cl)cc2)cc1OC	0.20422535211267606	0.14285714285714285	0.08661417322834646	0.088	0.19827586206896552	0.07874015748031496
O=C(CCCCCCc1ccccc1)C(F)(F)F	0.15384615384615385	0.104	0.09090909090909091	0.08333333333333333	0.1565217391304348	0.10084033613445378
N#Cc1ccccc1OCc1ccccc1	0.2	0.0975609756097561	0.05737704918032787	0.058333333333333334	0.18181818181818182	0.04918032786885246
COc1ccc(/C=C/C(=O)Nc2ccc(Cl)cc2)cc1O	0.1836734693877551	0.16666666666666666	0.08461538461538462	0.0859375	0.22413793103448276	0.07692307692307693
CCC[C@@H](CCC[C@@H](O)CCC(=O)O)O[C@@H]1O[C@@H](CO)[C@@H](O)[C@@H](O)[C@@H]1O	0.10778443113772455	0.1048951048951049	0.1259259259259259	0.13636363636363635	0.10869565217391304	0.22764227642276422
CCCC(=O)NCc1ccc(O[C@@H]2O[C@H](C)[C@@H](O)[C@@H](O)[C@@H]2O)cc1	0.13836477987421383	0.14925373134328357	0.1935483870967742	0.19672131147540983	0.15503875968992248	0.1951219512195122
COc1cc(O)c2c(O[C@@H]3O[C@H](CO)[C@@H](O)[C@@H](O)[C@@H]3O)cccc2c1	0.10843373493975904	0.11347517730496454	0.11851851851851852	0.12030075187969924	0.13432835820895522	0.12781954887218044
COc1cc(O)c2c(=O)c(O[C@H]3OC[C@@H](O)[C@@H](O)[C@@H]3O)c(-c3ccc(O)c(O[C@@H]4O[C@@H](C)[C@@H](O)[C@@H](O)[C@@H]4O)c3)oc2c1	0.1111111111111111	0.1092896174863388	0.12571428571428572	0.12716763005780346	0.11864406779661017	0.11363636363636363
CC(C)CCC[C@@H](C)[C@H]1CC[C@H]2[C@H]3CC=C4CC[C@@H](O)CC[C@]4(C)[C@H]3CC[C@@]21C	0.07103825136612021	0.08333333333333333	0.14788732394366197	0.15827338129496402	0.0718954248366013	0.14084507042253522
O[C@H]1CN[C@H](c2nc(-c3ccc(F)cc3)no2)C1	0.15172413793103448	0.21739130434782608	0.11666666666666667	0.11864406779661017	0.19469026548672566	0.08130081300813008
O=C(/C=C/c1ccc(O)cc1)O[C@@H]1[C@H](Oc2cc(O)c3c(=O)c(-c4ccc(O)cc4)coc3c2)O[C@H](CO)[C@@H](O)[C@@H]1O	0.19487179487179487	0.15730337078651685	0.11731843575418995	0.11864406779661017	0.19642857142857142	0.11797752808988764
O=c1cc(-c2ccc(O)cc2)oc2cc(O)c([C@H]3O[C@H](CO)[C@H](O)[C@H](O)[C@H]3O[C@@H]3O[C@H](CO)[C@@H](O)[C@H](O)[C@@H]3O)c(O)c12	0.1330049261083744	0.12777777777777777	0.11299435028248588	0.11428571428571428	0.14450867052023122	0.10112359550561797
COc1cc(C(=O)OC[C@@]2(O)CO[C@H](O[C@@H]3[C@@H](O)[C@@H](O)[C@@H](CO)O[C@@H]3Oc3ccc(C(C)=O)cc3)[C@@H]2O)cc(OC)c1O	0.14215686274509803	0.14444444444444443	0.14942528735632185	0.1511627906976744	0.14857142857142858	0.1569767441860465
OC[C@@H]1O[C@H](Oc2cc(O)cc3c2C[C@H](O)[C@@H](c2ccc(O)c(O)c2)O3)[C@@H](O)[C@@H](O)[C@@H]1O	0.0972972972972973	0.1	0.13333333333333333	0.13513513513513514	0.11038961038961038	0.1118421052631579
COc1cc(CCCO)ccc1O[C@H](CO)CO[C@@H]1O[C@H](CO)[C@@H](O)[C@@H](O)[C@@H]1O	0.09550561797752809	0.09803921568627451	0.125	0.1347517730496454	0.10135135135135136	0.15827338129496402
CC(=O)N[C@H]1[C@H](O)O[C@H](CO)[C@@H](O)[C@@H]1O[C@@H]1O[C@H](CO)[C@H](O)[C@H](O)[C@H]1O	0.05747126436781609	0.060810810810810814	0.12686567164179105	0.12878787878787878	0.06293706293706294	0.12781954887218044
COC(=O)C1=CO[C@@H](O[C@H]2O[C@@H](CO)[C@@H](O)[C@@H](O)[C@@H]2O)[C@@H]2[C@@H]1C=C[C@@]21C=C[C@@]2([C@H](O)CO1)C(=O)O2	0.08205128205128205	0.08875739644970414	0.16339869281045752	0.16556291390728478	0.09146341463414634	0.14935064935064934
COc1ccc(C(=O)CCCCCCCCCCCC(=O)O)cc1OC	0.1393939393939394	0.13380281690140844	0.11510791366906475	0.11678832116788321	0.13043478260869565	0.15789473684210525
CCOc1ccccc1C(=O)NCCc1ccccc1	0.2536231884057971	0.13178294573643412	0.1111111111111111	0.11290322580645161	0.21551724137931033	0.10317460317460317
Nc1c2c(cc3c1COc1ccccc1-3)CCC2	0.12	0.09302325581395349	0.07142857142857142	0.07258064516129033	0.14285714285714285	0.03875968992248062
CCC[C@@H]1C(=O)CCN1C	0.05185185185185185	0.05504587155963303	0.12371134020618557	0.12631578947368421	0.06796116504854369	0.10204081632653061
CNCc1cc(-c2ccc(C#N)cc2)cc(OC)c1	0.16551724137931034	0.15447154471544716	0.07086614173228346	0.072	0.19130434782608696	0.06299212598425197
O=C(CCc1ccccc1)c1c(O)cccc1O	0.22962962962962963	0.15833333333333333	0.09016393442622951	0.09166666666666666	0.2523364485981308	0.09090909090909091
COc1cc(OC)cc(C(=O)Nc2ccc3c(c2)OCO3)c1	0.15584415584415584	0.12686567164179105	0.09848484848484848	0.1	0.14960629921259844	0.08270676691729323
CCc1ccc2c(c1)c(CC(=O)O)c(C)n2C(=O)c1ccccc1	0.2638888888888889	0.19230769230769232	0.11194029850746269	0.11363636363636363	0.30434782608695654	0.13846153846153847
CC/C=C\C/C=C\C/C=C\C/C=C\C/C=C\C/C=C\CCC(=O)OC(COC(=O)CCCCCCCCCCCCCCCCCCCCCCC)COC(=O)CCCCC	0.04659498207885305	0.051587301587301584	0.048582995951417005	0.05327868852459016	0.04	0.07053941908713693
O=[N+]([O-])c1ccccc1-c1ccccc1	0.234375	0.11016949152542373	0.05042016806722689	0.05128205128205128	0.2	0.04201680672268908
O=C1CCCN1S(=O)(=O)c1ccc(C(F)(F)F)cc1	0.09933774834437085	0.1487603305785124	0.09917355371900827	0.09166666666666666	0.11666666666666667	0.056
C=C(C)[C@@H]1CC[C@@]2(CO)CC[C@@]3(C)[C@@H](CC[C@@H]4[C@]3(C)CC[C@H]3C(C)(C)[C@@H](O)CC[C@@]34C)[C@H]12	0.030612244897959183	0.04790419161676647	0.11920529801324503	0.11333333333333333	0.036585365853658534	0.09090909090909091
CCC(=O)OCc1ccccc1OC	0.14074074074074075	0.13392857142857142	0.1308411214953271	0.13333333333333333	0.18446601941747573	0.12149532710280374
O=C(/C=C/c1ccccc1)O[C@@H]1O[C@@H](CO[C@@H]2O[C@@H](CO)[C@@H](O)[C@H](O)[C@@H]2O)[C@@H](O)[C@H](O)[C@@H]1O	0.11956521739130435	0.11180124223602485	0.13815789473684212	0.14	0.152317880794702	0.1390728476821192
CC(=O)O[C@H]1CC[C@@]2(C)[C@@H](CC[C@@]3(C)[C@@H]2CC=C2[C@@H]4[C@@](C)(O)[C@@H](C)CC[C@@]4(C)CC[C@@]23C)C1(C)C	0.03980099502487562	0.05813953488372093	0.14285714285714285	0.13725490196078433	0.047337278106508875	0.11464968152866242
COc1ccc(C(=O)Nc2ccc(N3CCOCC3)c(F)c2)cc1OC	0.18125	0.14893617021276595	0.10638297872340426	0.1079136690647482	0.18045112781954886	0.0763888888888889
COC(=O)C1=CO[C@H](O[C@@H]2O[C@@H](CO)[C@@H](O)[C@@H](O)[C@@H]2O)/C(=C/COC(C)=O)[C@@H]1CC(=O)OCCc1ccc(O)c(O)c1	0.12745098039215685	0.1340782122905028	0.14534883720930233	0.14705882352941177	0.125	0.16666666666666666
COC(=O)C1=C(C)NC(C)=C(C(=O)OC(C)C)[C@H]1c1ccccc1	0.19205298013245034	0.16793893129770993	0.12213740458015267	0.1328125	0.1935483870967742	0.13178294573643412
CCC1=C(C)C(=O)O1	0.05426356589147287	0.06862745098039216	0.09574468085106383	0.09782608695652174	0.07216494845360824	0.0625
C[C@H]1CC[C@]2(C(=O)O)CC[C@@]3(C)C(=CC[C@@H]4[C@@]5(C)C[C@@H](O)[C@@H](O)[C@](C)(C(=O)O)[C@@H]5CC[C@]43C)[C@@H]2[C@@]1(C)O	0.07035175879396985	0.08139534883720931	0.1464968152866242	0.14102564102564102	0.06470588235294118	0.15483870967741936
CC/C=C\C/C=C\C/C=C\C/C=C\CCCCC(=O)OC[C@@H](COC(=O)CCCCCCCCCCCCCCCCCCC)OC(=O)CCC/C=C\C/C=C\C/C=C	0.047619047619047616	0.048582995951417005	0.045454545454545456	0.0502092050209205	0.040983606557377046	0.06779661016949153
NS(=O)(=O)c1ccc(-c2ccccc2)cc1	0.25	0.16666666666666666	0.058333333333333334	0.059322033898305086	0.24271844660194175	0.05
CCCCC/C=C\C/C=C\CCCCCCCCCCCC(=O)OC[C@H](COC(=O)CCCCCCC/C=C\C/C=C\CCCCCC)OC(=O)CCCC/C=C\C/C=C\C	0.04659498207885305	0.051587301587301584	0.048582995951417005	0.05327868852459016	0.04	0.07053941908713693
O=C1C=CCN1	0.03125	0.039603960396039604	0.07608695652173914	0.07777777777777778	0.041666666666666664	0.06521739130434782
CCCCNC(=O)c1ccc(OC)cc1	0.145985401459854	0.1504424778761062	0.13761467889908258	0.14018691588785046	0.1574074074074074	0.12844036697247707
CCCCC/C=C\C/C=C\C/C=C\C/C=C\CCCC(=O)O[C@H](COC(=O)CCCCCCC/C=C\CCCCCC)COC(=O)CCCCCCCCCCC/C=C\CC	0.04659498207885305	0.051587301587301584	0.048582995951417005	0.05327868852459016	0.04	0.07053941908713693
O=C(O)CCCCCCCCCCCCCCCCCCCCO	0.06358381502890173	0.060810810810810814	0.04861111111111111	0.04929577464788732	0.06293706293706294	0.08695652173913043
C=C1C(=O)O[C@@H]2/C=C(/C)CC/C=C(/C(=O)O[C@H]3O[C@@H](CO)[C@@H](O)[C@@H](O)[C@@H]3O)CC[C@@H]12	0.08241758241758242	0.0967741935483871	0.20588235294117646	0.208955223880597	0.09271523178807947	0.16428571428571428
O=c1cc(-c2ccc(O)c(O)c2)oc2cc(O[C@@H]3O[C@@H](CO)[C@@H](O)[C@@H](O)[C@H]3O)c(O)c(O)c12	0.12021857923497267	0.11949685534591195	0.10967741935483871	0.1111111111111111	0.13071895424836602	0.11038961038961038
CCCCC/C=C\C/C=C\C/C=C\CCCCCCC(=O)OC[C@H](COC(=O)CCCCCCC/C=C\CCCCCCCC)OC(=O)CCCCCCCCC/C=C\CCCCC	0.04513888888888889	0.04980842911877394	0.046875	0.05138339920948617	0.03861003861003861	0.068
O=C(O)CCC/C=C\C[C@@H]1[C@@H](O)C[C@@H](O)[C@@H]1/C=C/[C@@H](O)COc1ccccc1	0.1686746987951807	0.1597222222222222	0.14184397163120568	0.15217391304347827	0.208955223880597	0.22137404580152673
CC(=O)N[C@@H]1[C@H](OC(C)=O)O[C@H](COC(C)=O)[C@@H](OC(C)=O)[C@@H]1OC(C)=O	0.056818181818181816	0.06711409395973154	0.13333333333333333	0.12686567164179105	0.04054054054054054	0.1259259259259259
CC1=C(C(=O)O)N2C(=O)[C@@H](NC(=O)[C@@H](N)c3ccccc3)[C@H]2SC1	0.19078947368421054	0.14074074074074075	0.11278195488721804	0.12307692307692308	0.18253968253968253	0.13076923076923078
COc1nc(C/C=C(\C)C/C=C/C(C)=C/[C@@H](C)[C@@H](OC)[C@@]2(C)O[C@H]2C)c(C)c(O)c1OC	0.08108108108108109	0.13071895424836602	0.09868421052631579	0.10738255033557047	0.10526315789473684	0.09933774834437085
N[C@H](Cc1ccc(O)c(O)c1)C(=O)O	0.1259259259259259	0.1574074074074074	0.09174311926605505	0.10377358490566038	0.1650485436893204	0.12380952380952381
COC(=O)C1=CO[C@@H](O[C@@H]2O[C@@H](CO)[C@@H](O)[C@@H](O)[C@@H]2O)/C(=C\C#N)[C@@H]1CCC(=O)O	0.10112359550561797	0.10457516339869281	0.16428571428571428	0.16666666666666666	0.10067114093959731	0.19117647058823528
NC(=O)c1cc(NC(=O)CN2CCc3ccccc3C2)cc([N+](=O)[O-])c1	0.18238993710691823	0.11805555555555555	0.09154929577464789	0.09285714285714286	0.17293233082706766	0.08450704225352113
CCCCCCCC/C=C\CCCCCCCC(=O)OC[C@@H](CO[P@@](=O)(O)O[C@H]1[C@@H](O)[C@@H](O)[C@@H](O)[C@@H](OP(=O)(O)O)[C@@H]1O)OC(=O)CCCCCCC/C=C\C	0.06299212598425197	0.06578947368421052	0.0871559633027523	0.09302325581395349	0.057777777777777775	0.12380952380952381
CNC[C@H](O)c1ccccc1	0.15873015873015872	0.11214953271028037	0.0660377358490566	0.07766990291262135	0.17525773195876287	0.08737864077669903
CC(=O)O[C@@H]1CC[C@]2(C)[C@H](CC[C@@]3(C)[C@@H]2CC(=O)[C@@]24OC(=O)[C@@]5(CCC(C)(C)C[C@H]52)CC[C@@]34C)C1(C)C	0.03864734299516908	0.062146892655367235	0.14465408805031446	0.13924050632911392	0.03977272727272727	0.09036144578313253
COC(=O)c1ccccc1OC/C=C/c1ccccc1	0.21830985915492956	0.14960629921259844	0.08527131782945736	0.08661417322834646	0.23684210526315788	0.07751937984496124
COc1cccc2c1C(=O)c1c(O)c3c(c(O)c1C2=O)C[C@@](O)(C(=O)CO)C[C@@H]3O[C@@H]1C[C@@H](N)[C@H](C)O1	0.13089005235602094	0.1317365269461078	0.15822784810126583	0.16025641025641027	0.13580246913580246	0.14465408805031446
CCCCCCCCCCCCCCCCCCCCCCCC(=O)OC[C@@H](COC(=O)CCCCCCCCCCCCCCC)OC(=O)CCCCCCCCCCCCCCC	0.044673539518900345	0.041353383458646614	0.04633204633204633	0.05078125	0.030303030303030304	0.06719367588932806
CCCCCCCCCCCCCCCCCCCCCC(=O)OC[C@H](COC(=O)CCCCCCCCCCCCC)OC(=O)CCCCCCCCCCCCCCCCC	0.0456140350877193	0.04230769230769231	0.04743083003952569	0.052	0.031007751937984496	0.06882591093117409
C[C@@H]1O[C@@H](O[C@@H]2[C@@H](O)[C@H](O)[C@@H](CO)O[C@@H]2Oc2c(-c3ccc(O)cc3)oc3cc(O)cc(O)c3c2=O)[C@@H](O)[C@@H](O)[C@@H]1O	0.1330049261083744	0.12777777777777777	0.11931818181818182	0.1206896551724138	0.14450867052023122	0.10734463276836158
CCCCC/C=C\C/C=C\C/C=C\C/C=C\C/C=C\CCC(=O)O[C@H](COC(=O)CCC/C=C\C/C=C\C/C=C\CCCCCCCC)COC(=O)CCC	0.04980842911877394	0.05555555555555555	0.05240174672489083	0.05752212389380531	0.04310344827586207	0.07623318385650224
CO[C@@H]1CC[C@]2(C)[C@H]3CC[C@@]4(C)[C@@H]5CC(C)(C)CC[C@@]5(C)CC[C@@]4(C)C3=CC[C@@H]2C1(C)C	0.020202020202020204	0.03550295857988166	0.09740259740259741	0.0915032679738562	0.024096385542168676	0.07006369426751592
CCCC/C=C\C/C=C\CCCCCCCCCC(=O)OC[C@@H](COC(=O)CCCCCCCCCCCCCCCCC)OC(=O)CCCCCCCCCCCCCCCCCCCCC	0.043333333333333335	0.047619047619047616	0.04477611940298507	0.04905660377358491	0.03690036900369004	0.0648854961832061
CC/C=C\C/C=C\C/C=C\C/C=C\C/C=C\CCCC(=O)O[C@H](COC(=O)CCCCCCCCC/C=C\CCCCCC)COC(=O)CCCCCCCCCCCCC	0.04659498207885305	0.051587301587301584	0.048582995951417005	0.05327868852459016	0.04	0.07053941908713693
O=C(CCc1ccccc1)c1c(O)cccc1O[C@@H]1O[C@@H](CO)[C@@H](O)[C@H](O)[C@@H]1O	0.20245398773006135	0.1342281879194631	0.13986013986013987	0.14184397163120568	0.20588235294117646	0.14893617021276595
CCc1[cH-]c(-c2cccc(CCc3c(O)c(OC)c(OC)c4c(=O)[cH-]c(-c5ccc(O)cc5)[o+]c34)c2)cn1	0.1989247311827957	0.15294117647058825	0.09195402298850575	0.09302325581395349	0.19375	0.08620689655172414
C=C(C)[C@@H]1CC[C@]2(CO)CC[C@@]3(C)[C@@H](CC[C@@H]4[C@]3(C)CC[C@H]3C(C)(C)[C@H](O)[C@@H](O)C[C@]43C)[C@H]12	0.03553299492385787	0.05357142857142857	0.125	0.11920529801324503	0.04242424242424243	0.0967741935483871
CCCSc1ccc(OC)c(CCNC(=O)c2ccccc2)c1	0.22297297297297297	0.14074074074074075	0.11278195488721804	0.11450381679389313	0.22131147540983606	0.11363636363636363
C/N=C1\SC[C@](O)(c2ccccc2)N[C@@H]1C	0.1267605633802817	0.09016393442622951	0.09482758620689655	0.09649122807017543	0.14285714285714285	0.08620689655172414
C[C@@H](OC(=O)Nc1ccc(C(F)(F)F)cc1)c1ccc(C(F)(F)F)cc1	0.2012987012987013	0.1366906474820144	0.07801418439716312	0.08695652173913043	0.1953125	0.07857142857142857
C=C(C)[C@@H]1CC[C@@]2(CO)CC[C@@]3(C)[C@@H](CC[C@@H]4[C@]3(C)CC[C@H]3C(C)(C)[C@@H](O)[C@H](O)C[C@@]34C)[C@H]12	0.03553299492385787	0.05357142857142857	0.125	0.11920529801324503	0.04242424242424243	0.0967741935483871
C[C@@]12CC[C@H]3c4ccc(O)cc4CC[C@H]3[C@@H]1C[C@@H](O)[C@@H]2O	0.07407407407407407	0.08888888888888889	0.13709677419354838	0.13934426229508196	0.09230769230769231	0.12903225806451613
CCC(C)(C)C(=O)O[C@@H]1C[C@@H](C)C=C2C=C[C@H](C)[C@H](CC[C@H]3C[C@@H](OC)[C@@H](OC)O3)C[C@H]21	0.06282722513089005	0.07975460122699386	0.5315315315315315	0.4	0.06875	0.2426470588235294
CCCC[C@H](O)CCCCC[C@H](O)[C@@H]1CC[C@H]([C@@H]2CC[C@H]([C@@H](O)CCCCCCCCCC3=C[C@@H](C)OC3=O)O2)O1	0.09433962264150944	0.09042553191489362	0.13714285714285715	0.14534883720930233	0.09289617486338798	0.17159763313609466
O=C1N=C(S)S/C1=C\c1ccccc1	0.13138686131386862	0.11304347826086956	0.06086956521739131	0.061946902654867256	0.16037735849056603	0.04310344827586207
C=C(C)[C@H](O)Cc1c(OC)cc2oc3cc(OC)c(CC=C(C)C)c(O)c3c(=O)c2c1O	0.12290502793296089	0.14473684210526316	0.11258278145695365	0.11409395973154363	0.1342281879194631	0.11333333333333333
CC1=C[C@H]2O[C@@H]3[C@H](O)C[C@@](C)([C@@]34CO4)[C@@]2(CO)[C@@H](O)C1=O	0.062111801242236024	0.07462686567164178	0.15	0.15254237288135594	0.07751937984496124	0.1322314049586777
COc1cccc(-c2nc(NC(=O)c3ccc(C)cc3)no2)c1	0.20666666666666667	0.17557251908396945	0.08823529411764706	0.08955223880597014	0.22131147540983606	0.072992700729927
C=C[C@](C)(O)CC/C=C(\C)CC/C=C(/C)CC/C=C(/C)CC/C=C(\C)CC[C@@H](C)C(C)(C)O	0.06842105263157895	0.07975460122699386	0.08280254777070063	0.07006369426751592	0.06875	0.09740259740259741
C[C@](Cn1cnc2c(N)ncnc21)(c1ccccc1)C(=O)O	0.18	0.1450381679389313	0.09923664122137404	0.08396946564885496	0.20833333333333334	0.08333333333333333
CCCCCC/C=C\CCCCCCCCCC(=O)OC[C@H](COC(=O)CCCCCCCCC/C=C\CCCCCCCC)OC(=O)CCCCCCC/C=C\CCCCCC	0.0456140350877193	0.050387596899224806	0.04743083003952569	0.052	0.0390625	0.06882591093117409
CN(CCCCCN1CCC(c2ccccc2)CC1)C(=O)Nc1ccccc1	0.2875816993464052	0.11842105263157894	0.10810810810810811	0.1095890410958904	0.17857142857142858	0.10135135135135136
CNCc1ccc(CCNC(=O)CCCCN)cc1	0.12666666666666668	0.12698412698412698	0.0967741935483871	0.09836065573770492	0.1322314049586777	0.10655737704918032
O[C@H]1C[C@@]2(O)N[C@H]1[C@@H](O)[C@H]2O	0.02127659574468085	0.02631578947368421	0.0673076923076923	0.06862745098039216	0.027522935779816515	0.1
CCCCCC/C=C\C/C=C\CCCCCCCC(=O)OC[C@H](COC(=O)CCCCCCCCCCCCCCCCCCCCC)OC(=O)CCCCCCCCCCCCC/C=C\CCCC	0.042483660130718956	0.04659498207885305	0.043795620437956206	0.04797047970479705	0.036101083032490974	0.06343283582089553
CCCC/C=C\C/C=C\CCCCCCCCCC(=O)OC[C@@H](COC(=O)CCCCCCCCC/C=C\C/C=C\CCCC)OC(=O)CCC/C=C\C/C=C\C/C=C	0.047619047619047616	0.048582995951417005	0.045454545454545456	0.0502092050209205	0.040983606557377046	0.06779661016949153
NC(=O)NC(Cc1ccccc1)C(=O)O	0.19083969465648856	0.13157894736842105	0.08849557522123894	0.1	0.18095238095238095	0.12962962962962962
COc1cc(O)cc(O)c1C/C=C(/C)CC/C=C(\C)CC/C=C(\C)CCC=C(C)C	0.08839779005524862	0.1111111111111111	0.10067114093959731	0.0945945945945946	0.1	0.10884353741496598
[N-]=[N+]=NNCCCCCNC(=O)CCCCNC(=O)CCCCNC(=O)CCCCCCCCCCCCCCCCCCC	0.05150214592274678	0.0380952380952381	0.04433497536945813	0.04477611940298507	0.028985507246376812	0.06565656565656566
CC1=C(C)C(=O)O[C@@H]([C@](C)(O)[C@]2(O)CC[C@@]3(O)[C@@H]4CC=C5C[C@@H](O[C@@H]6O[C@H](CO)[C@@H](O)[C@H](O)[C@H]6O)CC(=O)[C@]5(C)[C@H]4CC[C@]23C)C1	0.06222222222222222	0.08163265306122448	0.17045454545454544	0.15254237288135594	0.06701030927835051	0.10810810810810811
CCCCC/C=C\C/C=C\C/C=C\C/C=C\CCCC(=O)OC[C@@H](COC(=O)CCCCCCCCCCC/C=C\C/C=C\CCCCC)OC(=O)CCCCCCCCC	0.04659498207885305	0.051587301587301584	0.048582995951417005	0.05327868852459016	0.04	0.07053941908713693
CC(=O)O[C@H]1CC[C@]2(C)[C@@H](CC[C@]3(C)[C@@H]2CC=C2[C@@H]4[C@@](C)(O)CC[C@@]4(C)CC[C@]23C)C1(C)C	0.04081632653061224	0.059880239520958084	0.13245033112582782	0.12666666666666668	0.04878048780487805	0.1038961038961039
C/C(N)=C(\N)Nc1ccc(Cl)c(OC)c1	0.10714285714285714	0.09401709401709402	0.07964601769911504	0.08108108108108109	0.09821428571428571	0.08035714285714286
CCCCC/C=C\C/C=C\C/C=C\CCCCC(=O)O[C@@H](COC(=O)CCCCCCC/C=C\CCCCCC)COC(=O)CCCCCCC/C=C\CCCCCC	0.047619047619047616	0.052845528455284556	0.04979253112033195	0.0546218487394958	0.040983606557377046	0.07234042553191489
CCCC/C=C\C/C=C\CCCCCCCCCC(=O)OC[C@H](COC(=O)CCCCCCCCCCCCCCCCCCCCC)OC(=O)CCCCCCCCCCCCCCCCCCCCC	0.041666666666666664	0.0456140350877193	0.04285714285714286	0.04693140794223827	0.0353356890459364	0.06204379562043796
CN(CCC(=O)Nc1ccc(C(=O)O)cc1)C(=O)O	0.18571428571428572	0.19827586206896552	0.10833333333333334	0.11016949152542373	0.16521739130434782	0.13793103448275862
CC1(C)C=Cc2c(ccc3c2O[C@H]2COc4cc(OC)ccc4[C@H]2C3)O1	0.11764705882352941	0.11643835616438356	0.12142857142857143	0.12318840579710146	0.1366906474820144	0.08333333333333333
CCN(CC)CCNC(=O)c1cc(Cl)c(N)cc1C	0.11409395973154363	0.12096774193548387	0.11764705882352941	0.11965811965811966	0.10743801652892562	0.11864406779661017
COc1ccc(C[C@@H]2COc3cc(OC)c(OC)cc3C2=O)cc1	0.12962962962962962	0.1386861313868613	0.1111111111111111	0.11278195488721804	0.15267175572519084	0.08759124087591241
CC(C)CCC[C@@H](C)[C@H]1CC[C@@]2(C)[C@@H]3CC[C@@H]4C(C)(C)[C@@H](O)CC[C@@]45C[C@]35CC[C@]12C	0.0582010582010582	0.06790123456790123	0.11333333333333333	0.12244897959183673	0.05660377358490566	0.11409395973154363
CCCCCCCC/C=C\CCCCCCCCCCCCCC(=O)OC[C@H](COC(=O)CCCCCCCCCCCCCCCCCCCCC)OC(=O)CCCCCCCCCCCCCCCCC	0.04126984126984127	0.04513888888888889	0.04240282685512368	0.04642857142857143	0.03496503496503497	0.061371841155234655
N[C@H]1C=C(CO)C[C@@H]1C(=O)O	0.06666666666666667	0.08333333333333333	0.12121212121212122	0.12371134020618557	0.08737864077669903	0.13402061855670103
C[C@@H](O)[C@@H](NC(=O)c1ccccc1)C(=O)O	0.234375	0.16964285714285715	0.08695652173913043	0.10810810810810811	0.22330097087378642	0.16981132075471697
COc1ccc([C@H]2CC(=O)c3c(O)cc(O[C@@H]4O[C@@H](CO)[C@@H](O)[C@@H](O)[C@@H]4O)cc3O2)cc1	0.13333333333333333	0.12738853503184713	0.1476510067114094	0.14965986394557823	0.15436241610738255	0.12582781456953643
OC[C@@H]1O[C@H](OC[C@@H]2O[C@@H](O[C@@H]3[C@@H](O)[C@H](O)O[C@H](CO)[C@@H]3O)[C@@H](O)[C@H](O)[C@@H]2O)[C@@H](O)[C@H](O)[C@@H]1O	0.03	0.028735632183908046	0.0880503144654088	0.08917197452229299	0.029585798816568046	0.08860759493670886
COc1cc(-c2cc(=O)c3c(O)cc(O[C@@H]4O[C@@H](CO)[C@@H](O)[C@@H](O)[C@@H]4O)c(OC)c3o2)cc(OC)c1O	0.10204081632653061	0.11176470588235295	0.12269938650306748	0.12422360248447205	0.10843373493975904	0.12345679012345678
CC(=O)OC[C@]12CCC(C)=C[C@H]1O[C@H]1[C@H](O)[C@H](OC(C)=O)[C@@]2(C)[C@]1(O)COC(C)=O	0.07734806629834254	0.09803921568627451	0.18248175182481752	0.17647058823529413	0.07236842105263158	0.17518248175182483
COc1cc2c(cc1O)C(C)=CCC2	0.07692307692307693	0.09482758620689655	0.1	0.10185185185185185	0.0990990990990991	0.08108108108108109
CCCCC/C=C\C/C=C\C/C=C\C/C=C\CCCC(=O)OC[C@H](COC(=O)CCCCCCCCC/C=C\C/C=C\CCCCCC)OC(=O)CCCCCCCCCC	0.04659498207885305	0.051587301587301584	0.048582995951417005	0.05327868852459016	0.04	0.07053941908713693
C[C@]12C=CC[C@@H]1[C@@H]1[C@H](O)C[C@@H]3[C@@H]4CC[C@H]5C[C@@H](O)CC[C@@]5(C)[C@H]4CC[C@]3(C)[C@H]1[C@H]2O	0.036458333333333336	0.04878048780487805	0.136986301369863	0.1388888888888889	0.04375	0.10738255033557047
Cc1ccc(C(=O)OC[C@@H]2O[C@@H](n3cnc5c(N)ncnc53)[C@H](O)[C@@H]2O)cc1	0.13450292397660818	0.15172413793103448	0.1258741258741259	0.1276595744680851	0.16546762589928057	0.11888111888111888
O=C(CO)N(Cc1ccccc1)C(=O)O	0.19083969465648856	0.15178571428571427	0.09821428571428571	0.1	0.19230769230769232	0.14018691588785046
CCCCCCCC/C=C\CCCCCCCC(=O)OC[C@H](COC(=O)CCCCCCCCCCCCCCCCCCCCCCC)OC(=O)CCCCCCCCCCCCCCCCCCCCC	0.04126984126984127	0.04513888888888889	0.04240282685512368	0.04642857142857143	0.03496503496503497	0.061371841155234655
CC1=CC(=O)CC(C)(C)[C@@]1(O)/C=C/[C@@H](C)O[C@H]1O[C@@H](CO)[C@@H](O)[C@@H](O)[C@@H]1O	0.06896551724137931	0.11971830985915492	0.15037593984962405	0.17054263565891473	0.1079136690647482	0.16030534351145037
CCOc1cc(CCNC(=O)/C=C/c2ccc(OCCNC(=O)CCCn3cncn3)cc2)cc(OCC)c1OCC	0.1625615763546798	0.15469613259668508	0.0913978494623656	0.09239130434782608	0.1657142857142857	0.10989010989010989
NC1(CCNC(=O)c2ccc(-c3ccccc3)cc2)CC1	0.26811594202898553	0.14728682170542637	0.09230769230769231	0.09375	0.2543859649122807	0.07633587786259542
N#CCC[C@@H](N)C(=O)N[C@H](CCC(N)=O)C(=O)O	0.1095890410958904	0.08870967741935484	0.06611570247933884	0.07627118644067797	0.0743801652892562	0.13274336283185842
CCCC/C=C\C/C=C\CCCCCCCCCC(=O)OC[C@H](COC(=O)CCCCCCCCCCCCCCCCCCCCC)OC(=O)CCCCCCCCCCCCCCC	0.04421768707482993	0.04868913857677903	0.04580152671755725	0.05019305019305019	0.03773584905660377	0.06640625
CC(=O)OC[C@]1(O)CC[C@@H]2[C@@](C)(CO)CC[C@@H]3C(C)(C)CCC[C@]3(C)[C@@H]12	0.05113636363636364	0.07482993197278912	0.13432835820895522	0.12781954887218044	0.0625	0.11029411764705882
CCCCCCCC/C=C\CCCCCCCCCCCC(=O)OC[C@H](COC(=O)CCCCCCCCCCCCCCCCCCC)OC(=O)CCCCCCCCCCCCCCCCCCC	0.042071197411003236	0.04609929078014184	0.04332129963898917	0.04744525547445255	0.03571428571428571	0.06273062730627306
C[C@@H]1CC[C@]2(C)CC[C@@]3(C)C(=CC[C@@H]4[C@@]5(C)C[C@@H](O)[C@@H](O)[C@@](C)(CO)[C@@H]5CC[C@]43C)[C@@H]2[C@@H]1C	0.04081632653061224	0.059880239520958084	0.1476510067114094	0.14189189189189189	0.04878048780487805	0.1111111111111111
C=C(C)[C@H]1CC[C@@]2(C)CC[C@]3(C)[C@@H](CC[C@@H]4[C@@]5(C)CC[C@H](O)C(C)(C)[C@@H]5CC[C@@]43C)[C@H]12	0.020512820512820513	0.03614457831325301	0.11409395973154363	0.10810810810810811	0.024539877300613498	0.0784313725490196
CC/C=C\C/C=C\C/C=C\C/C=C\C/C=C\CCCC(=O)O[C@H](COC(=O)CCCCCCCCC/C=C\C/C=C\CCCC)COC(=O)CCCCCCCCC	0.04814814814814815	0.053497942386831275	0.05042016806722689	0.05531914893617021	0.04149377593360996	0.07327586206896551
C=C(C)[C@H]1CC[C@@]2(CO)CC[C@@]3(C)[C@@H](CC[C@@H]4[C@]3(C)CC[C@H]3C(C)(C)[C@@H](O)[C@@H](O)[C@@H](O)CC[C@@]34C)[C@H]12	0.03414634146341464	0.05113636363636364	0.11875	0.11320754716981132	0.04046242774566474	0.09876543209876543
C[C@@H](NC(=O)OCc1ccccc1)C(=O)N1CCN(c2ccccc2)CC1	0.26143790849673204	0.12162162162162163	0.10344827586206896	0.12056737588652482	0.1925925925925926	0.11188811188811189
CC(=O)OCC1=CO[C@@H](OC(=O)CC(C)C)[C@@H]2C1=C[C@H](OC(=O)CC(C)(C)OC(C)=O)[C@]21CO1	0.10160427807486631	0.11875	0.18493150684931506	0.17123287671232876	0.09433962264150944	0.17006802721088435
CC(C)=CCc1c(O)cc2oc3ccc(O)cc3c(=O)c2c1O	0.14102564102564102	0.16153846153846155	0.09848484848484848	0.1	0.1774193548387097	0.09090909090909091
CCCCC/C=C\C/C=C\C/C=C\C/C=C\CCCC(=O)OC[C@H](COC(=O)CCCCCCC/C=C\C/C=C\C/C=C\CC)OC(=O)CCCCCCCCCC	0.04814814814814815	0.053497942386831275	0.05042016806722689	0.05531914893617021	0.04149377593360996	0.07327586206896551
Cc1cccc(-c2nc(CSc3nc4c(=O)[nH]cnc4n3-c3ccc(C)cc3)c(C)o2)c1	0.17613636363636365	0.15384615384615385	0.07407407407407407	0.075	0.18243243243243243	0.054878048780487805
Cc1c(O)c(O)c2c(=O)c3ccccc3oc2c1O	0.1597222222222222	0.13821138211382114	0.08064516129032258	0.08196721311475409	0.20535714285714285	0.07258064516129033
CC1=CC(=O)CC(C)(C)[C@]1(O)CC[C@H](C)O[C@@H]1O[C@@H](CO)[C@@H](O)[C@@H](O)[C@@H]1O	0.08771929824561403	0.10416666666666667	0.16793893129770993	0.1889763779527559	0.09219858156028368	0.1875
O=c1c(O[C@H]2O[C@H](CO)[C@@H](O)[C@H](O)[C@@H]2O[C@H]2OC[C@@H](O)[C@H](O)[C@@H]2O)c(-c2ccc(O)c(O)c2)oc2cc(O)cc(O)c12	0.10576923076923077	0.10326086956521739	0.11299435028248588	0.11428571428571428	0.11235955056179775	0.10112359550561797
CCCCCCCC/C=C\CCCCCCCC(=O)OC[C@H](COC(=O)CCCCCCCCCCCCCCCCCCCCC)OC(=O)CCCCCCCCCCCCCCCCCCCCCCC	0.04126984126984127	0.04513888888888889	0.04240282685512368	0.04642857142857143	0.03496503496503497	0.061371841155234655
OC[C@H](O)[C@@H](O)[C@H](O)c1cncc(C[C@@H](O)[C@@H](O)CO)n1	0.09615384615384616	0.13385826771653545	0.06153846153846154	0.07086614173228346	0.112	0.12295081967213115
O=c1c(O)c(-c2ccc(O)cc2)oc2cc(O[C@H]3O[C@@H](CO)[C@@H](O)[C@H](O)[C@@H]3O)c(O)c(O)c12	0.1388888888888889	0.14102564102564102	0.10967741935483871	0.1111111111111111	0.15333333333333332	0.11038961038961038
CO[C@](C)(COC(=O)/C=C/c1ccc(O)c(OC)c1)c1ccc(OC)cc1	0.15151515151515152	0.18115942028985507	0.12142857142857143	0.10714285714285714	0.2153846153846154	0.09090909090909091
Cc1ccc(-n2c(SCC(=O)Nc3cccc(F)c3)nc3c(=O)[nH]cnc32)cc1	0.2375	0.1793103448275862	0.0784313725490196	0.07947019867549669	0.22058823529411764	0.06493506493506493
CC(=O)OC[C@@H]1O[C@H](Oc2ccc(C(C)(C)C)c3cc(=O)oc(-c4ccccc4)c3c2=O)[C@@H](O)[C@@H](O)[C@@H]1O	0.21666666666666667	0.17073170731707318	0.16981132075471697	0.15	0.21428571428571427	0.13496932515337423
Nc1c(C(=O)O)ccc(Cl)c1N	0.09774436090225563	0.12264150943396226	0.0761904761904762	0.07766990291262135	0.12871287128712872	0.07692307692307693
O=C(O)CCC/C=C/C[C@H]1[C@@H](O)C[C@H](O)[C@@H]1/C=C/[C@@H](O)CCc1ccccc1	0.17575757575757575	0.1597222222222222	0.13380281690140844	0.14388489208633093	0.208955223880597	0.22137404580152673
CC(C)=CCC/C(C)=C/CC/C(C)=C/Cc1c(C)cccc1O	0.1125	0.13533834586466165	0.11538461538461539	0.10852713178294573	0.13178294573643412	0.11627906976744186
Cn1nc(C#Cc2cccc(Cl)c2)c2ccccc2c1=O	0.174496644295302	0.1297709923664122	0.05970149253731343	0.06060606060606061	0.23275862068965517	0.044444444444444446
CCCCC/C=C\C/C=C\C/C=C\C/C=C\CCCC(=O)OC[C@H](COC(=O)CCCCCCC/C=C\CCCCCC)OC(=O)CCCCCCCCC/C=C\CCCC	0.04659498207885305	0.051587301587301584	0.048582995951417005	0.05327868852459016	0.04	0.07053941908713693
CC(=O)CCc1ccc(O[C@@H]2O[C@@H](CO)[C@@H](O)[C@@H](O)[C@@H]2O)cc1	0.12658227848101267	0.14393939393939395	0.1693548387096774	0.1721311475409836	0.14960629921259844	0.18032786885245902
CC[C@H](C)C(=O)O[C@@H]1C[C@H](C)C=C2C=C[C@H](C)[C@H](CC[C@H](O)C[C@H](O)CC(=O)O)[C@H]21	0.23270440251572327	0.2246376811594203	0.41739130434782606	0.5480769230769231	0.20588235294117646	0.8620689655172413
CC(C)=CCC/C(C)=C/CC/C(C)=C/CC/C(C)=C/CO[P@@](=O)(O)OP(=O)(O)O	0.07262569832402235	0.09271523178807947	0.08904109589041095	0.08275862068965517	0.0738255033557047	0.11267605633802817
C[C@H]1C(=O)O[C@@H]2C[C@@]1(C)[C@@H]1C(=O)[C@@]3(O)O[C@@]14[C@@]2(C)OC(=O)[C@@]4(O)CC[C@@H]1[C@@H]3[C@@H](O)C=C2CC=CC(=O)[C@]21C	0.07389162561576355	0.10404624277456648	0.17834394904458598	0.18064516129032257	0.08139534883720931	0.13580246913580246
OC[C@@H]1O[C@@H](O[C@H]2[C@@H](O)[C@H](O)[C@@H](O)O[C@H]2CO)[C@@H](O)[C@H](O)[C@@H]1O	0.029239766081871343	0.034722222222222224	0.1	0.1015625	0.03597122302158273	0.10077519379844961
N#CC1=C(N)Oc2c(c(=O)[nH]c3ccccc23)[C@H]1c1ccc(F)cc1	0.21568627450980393	0.15217391304347827	0.0625	0.06338028169014084	0.2727272727272727	0.0410958904109589
COc1cccc(C(=O)N2CCc3ccccc32)c1	0.18055555555555555	0.12598425196850394	0.096	0.0975609756097561	0.22123893805309736	0.07936507936507936
C=C1CC[C@@H](O)[C@]2(C)CC[C@@H](C(C)(C)O)C[C@@H]12	0.03225806451612903	0.047244094488188976	0.14414414414414414	0.11607142857142858	0.04065040650406504	0.10526315789473684
C=C1CC[C@H]2[C@@](C)(CCC[C@@]2(C)C(=O)O)[C@@H]1/C=C/C(=O)O	0.07547169811320754	0.09090909090909091	0.104	0.10569105691056911	0.0859375	0.12295081967213115
CC[C@@H](C)C(=O)O[C@H]1C[C@@H](C)C=C2C=C[C@H](C)[C@H](CC[C@@H](O)C[C@H](O)CC(=O)O)[C@H]21	0.23270440251572327	0.2246376811594203	0.41739130434782606	0.5480769230769231	0.20588235294117646	0.8620689655172413
COc1ccc(-c2coc3cc(O[C@@H]4O[C@H](CO)[C@@H](O)[C@@H](O)[C@@H]4O)ccc3c2=O)cc1	0.1744186046511628	0.1513157894736842	0.11920529801324503	0.12080536912751678	0.21428571428571427	0.12
CC(=O)N[C@H](Cc1ccc(O)cc1)C(=O)NCCc1c[nH]cn1	0.16883116883116883	0.1590909090909091	0.10526315789473684	0.11538461538461539	0.16535433070866143	0.12307692307692308
O=C(/C=C/c1ccc(O)cc1)OC[C@H]1O[C@@H](Oc2cc(O)c3c(=O)cc(-c4ccc(O)cc4)oc3c2)[C@@H](O)[C@H](O)[C@@H]1O	0.19487179487179487	0.15730337078651685	0.1111111111111111	0.11235955056179775	0.19642857142857142	0.11173184357541899
Cc1cccc(C(=O)N2CCCC2)c1	0.09929078014184398	0.10344827586206896	0.10909090909090909	0.1111111111111111	0.12844036697247707	0.08035714285714286
COC(=O)C1=CO[C@H](O[C@@H]2O[C@H](CO)[C@@H](O)[C@H](O)[C@H]2O)/C(=C/COC(C)=O)[C@@H]1CC(=O)OCCc1ccc(O)c(O)c1	0.12745098039215685	0.1340782122905028	0.14534883720930233	0.14705882352941177	0.125	0.16666666666666666
Cn1c(=O)c2c(nc(NC(=O)NCc3ccccc3F)n2C)n(C)c1=O	0.18471337579617833	0.1865671641791045	0.10071942446043165	0.10218978102189781	0.1937984496124031	0.08571428571428572
N[C@@H](CCC(=O)N[C@H](CSCc1ccccc1)C(=O)O)C(=O)O	0.2108843537414966	0.14393939393939395	0.09022556390977443	0.1	0.1774193548387097	0.16129032258064516
CCN(CC)CCOC(=O)Cc1ccccc1	0.16428571428571428	0.12396694214876033	0.1206896551724138	0.12280701754385964	0.16964285714285715	0.1415929203539823
CO[C@H]1C[C@H](CC(=O)O[C@@H]2Cc3cc(O)c(OC)c(O)c3C2=O)O1	0.10429447852760736	0.11678832116788321	0.18548387096774194	0.1885245901639344	0.12121212121212122	0.140625
Fc1ccc(-c2ccccc2)c(Cl)c1	0.23015873015873015	0.15315315315315314	0.042735042735042736	0.043478260869565216	0.25510204081632654	0.03418803418803419
CCCCCCCC/C=C\CCCCCCCCCCCCCC(=O)OC[C@H](COC(=O)CCCCCCCCCCCCCCCCC)OC(=O)CCCCCCCCCCCCCCCCCCC	0.042071197411003236	0.04609929078014184	0.04332129963898917	0.04744525547445255	0.03571428571428571	0.06273062730627306
CCCCCCCCCCCCCCCCCCCCCCCCCCCCCOC(=O)CCCCCCCCCCCCCCC	0.036885245901639344	0.0319634703196347	0.047619047619047616	0.04807692307692308	0.03271028037383177	0.057971014492753624
NCCCCNC(=O)C1CCCCC1	0.05442176870748299	0.04065040650406504	0.08928571428571429	0.09090909090909091	0.0423728813559322	0.08035714285714286
CC(C)(O)[C@H]1CC(=O)[C@]2(C)[C@@H](CC[C@]3(C)[C@H](c4ccoc4)OC(=O)[C@H]4O[C@@]423)[C@@]1(C)[C@@H](O)CC(=O)O	0.12365591397849462	0.16666666666666666	0.2054794520547945	0.1836734693877551	0.14193548387096774	0.174496644295302
COc1ccc(-c2cc(=O)c3c(O)cc(O)c([C@H]4O[C@@H](CO)[C@@H](O)[C@@H](O)[C@@H]4O[C@@H]4O[C@@H](C)[C@@H](O)[C@@H](O)[C@@H]4O)c3o2)cc1O	0.11538461538461539	0.11413043478260869	0.12429378531073447	0.12571428571428572	0.12359550561797752	0.11235955056179775
N[C@@H]1N[C@H](O)[C@@H](O)[C@H](O)[C@@H]1O	0.02142857142857143	0.02654867256637168	0.06796116504854369	0.06930693069306931	0.027777777777777776	0.10101010101010101
C=CC(C)(C)c1ccc(OC)cc1	0.08695652173913043	0.12844036697247707	0.11428571428571428	0.08490566037735849	0.12380952380952381	0.07407407407407407
O=C1NC(=O)/C(=C/c2ccc(O)cc2)S1	0.11347517730496454	0.1504424778761062	0.0782608695652174	0.07964601769911504	0.14678899082568808	0.0603448275862069
NCCCCCCNC(=O)Cc1ccccc1	0.15492957746478872	0.096	0.08264462809917356	0.08403361344537816	0.14782608695652175	0.1016949152542373
C[C@@H]1O[C@@H](Oc2ccc(-c3coc4cc(O)cc(O)c4c3=O)cc2)[C@@H](O)[C@@H](O)[C@@H]1O	0.15789473684210525	0.1476510067114094	0.12244897959183673	0.12413793103448276	0.1773049645390071	0.1232876712328767
O=C1O[C@@H](CO[C@@H]2OC[C@@H](O)[C@@H](O)[C@@H]2O)C(O)=C1O	0.05063291139240506	0.061068702290076333	0.13675213675213677	0.1391304347826087	0.06349206349206349	0.1282051282051282
CCC[C@@H](CCC[C@@H](O)CCC)OC(=O)CC(=O)O[C@H](CC(=O)O)C[N+](C)(C)C	0.14285714285714285	0.15384615384615385	0.10416666666666667	0.1056338028169014	0.1267605633802817	0.2153846153846154
CN1C[C@H](CN2CCOCC2)CC1	0.02	0.016129032258064516	0.061946902654867256	0.06306306306306306	0.025423728813559324	0.034782608695652174
C=CC(=C)CC[C@H]1O[C@@H](OC(C)=O)[C@@H](OC(C)=O)[C@@H](OC(C)=O)[C@@H]1OC(C)=O	0.055865921787709494	0.08	0.1386861313868613	0.14074074074074075	0.053691275167785234	0.13970588235294118
C[C@@H]1O[C@@H](O)[C@@H](O[C@H]2O[C@@H](C(=O)O)[C@@H](O)[C@@H](O)[C@H]2O)[C@@H](O)[C@H]1O	0.04790419161676647	0.05714285714285714	0.12698412698412698	0.12903225806451613	0.05925925925925926	0.13709677419354838
CCCCC/C=C\C/C=C\C/C=C\C/C=C\CCCCCC(=O)OC[C@H](COC(=O)CCCCCCC/C=C\CCCCCC)OC(=O)CCCCCCCCCCCCCCCC	0.04513888888888889	0.04980842911877394	0.046875	0.05138339920948617	0.03861003861003861	0.068
C[C@H]1[C@H](O)CC[C@@H]2CC(=O)CC[C@]21C	0.033783783783783786	0.04132231404958678	0.14285714285714285	0.14563106796116504	0.04310344827586207	0.10185185185185185
C=C1[C@H]2CC[C@@H]3[C@@](C2)([C@@H]1O)[C@]1(O)OC[C@]32CC[C@H](O)[C@@](C)(CO)[C@H]2[C@@H]1O	0.03333333333333333	0.0392156862745098	0.10869565217391304	0.11029411764705882	0.04054054054054054	0.10144927536231885
CCN(CC)CCOCCNC(=O)c1ccccc1	0.1736111111111111	0.11811023622047244	0.11475409836065574	0.11666666666666667	0.16101694915254236	0.13445378151260504
CC(C)CN(C)C(=O)Nc1ccc(NC(=O)CN2CCC(N(C)C)CC2)cc1	0.17073170731707318	0.17857142857142858	0.14388489208633093	0.15441176470588236	0.1510791366906475	0.1366906474820144
CCCCCCCC/C=C\C/C=C\C/C=C\CCCC(=O)OC[C@H](COC(=O)CCCCCCC/C=C\CCCCCCCC)OC(=O)CCCCCCCCC/C=C\CCCCC	0.04513888888888889	0.04980842911877394	0.046875	0.05138339920948617	0.03861003861003861	0.068
C[C@H]1C[C@H]2OC(=O)[C@@H](C)[C@H]2CC=C1CCOC(=O)/C=C/c1ccc(O)cc1	0.1301775147928994	0.17142857142857143	0.20610687022900764	0.20930232558139536	0.17777777777777778	0.15441176470588236
C=C1[C@H]2CC[C@H]3[C@@]45CO[C@](O)([C@@H](OC(C)=O)[C@@H]4C(C)(C)CC[C@@H]5O)[C@]3(C2)[C@@H]1OC(C)=O	0.05851063829787234	0.06832298136645963	0.16083916083916083	0.16312056737588654	0.050314465408805034	0.14583333333333334
CC(C)(C)CC(=O)N1CCC[C@H]1C(=O)O	0.08450704225352113	0.08547008547008547	0.1523809523809524	0.12264150943396226	0.07964601769911504	0.1320754716981132
CCC[C@@H]1CC(=O)O1	0.03816793893129771	0.04807692307692308	0.1839080459770115	0.18823529411764706	0.050505050505050504	0.0967741935483871
O=S(=O)(O)O/N=C(\CCCCS)S[C@@H]1O[C@H](CO)[C@@H](O)[C@H](O)[C@@H]1O	0.05917159763313609	0.07801418439716312	0.11450381679389313	0.11627906976744186	0.05	0.15079365079365079
Nc1nnc2ccccc2n1	0.09701492537313433	0.1111111111111111	0.045871559633027525	0.04672897196261682	0.12745098039215685	0.03669724770642202
O=C(O)CCCCCCC(=O)O	0.10526315789473684	0.09090909090909091	0.07547169811320754	0.07692307692307693	0.08490566037735849	0.15306122448979592
O=C1C[C@H](c2ccc(O)cc2)Oc2cc(O[C@H]3O[C@@H](CO)[C@@H](O)[C@H](O)[C@@H]3O)ccc21	0.13714285714285715	0.12418300653594772	0.14482758620689656	0.14685314685314685	0.16783216783216784	0.12244897959183673
C=CCCCC/C(=N\OS(=O)(=O)O)S[C@@H]1O[C@@H](CO)[C@@H](O)[C@@H](O)[C@@H]1O	0.05813953488372093	0.08391608391608392	0.11194029850746269	0.11363636363636363	0.056338028169014086	0.14728682170542637
COc1ccc2c(c1)C(=O)c1cc(O)cc(O)c1C2=O	0.14093959731543623	0.1349206349206349	0.0873015873015873	0.08870967741935484	0.15	0.07936507936507936
OCC1=C[C@@H](N[C@@H]2[C@H](O)[C@@H](O)[C@@H](O[C@H]3O[C@@H](CO)[C@@H](O)[C@H](O)[C@@H]3O)[C@@H](CO)[C@@H]2O)[C@@H](O)[C@@H](O)[C@@H]1O	0.04522613065326633	0.040229885057471264	0.11464968152866242	0.11612903225806452	0.04142011834319527	0.11538461538461539
COc1cc(-c2oc3cc(O)cc(O)c3c(=O)c2O[C@@H]2O[C@@H](CO[C@@H]3O[C@@H]([C@@H](C)O)[C@@H](O)[C@@H]3O)[C@@H](O)[C@@H](O)[C@@H]2O)ccc1O	0.12980769230769232	0.13043478260869565	0.11602209944751381	0.12994350282485875	0.1404494382022472	0.12290502793296089
CCCCCCCCCCCC[C@H](O)[C@H]1CC[C@H]([C@@H](O)CC[C@@H](O)CCCCCCC[C@@H](O)CC2=C[C@@H](C)OC2=O)O1	0.09859154929577464	0.08947368421052632	0.11666666666666667	0.12429378531073447	0.0918918918918919	0.1695906432748538
CN(C)CCOc1ccc(-c2ccccc2)cc1	0.2556390977443609	0.16666666666666666	0.08064516129032258	0.08196721311475409	0.2616822429906542	0.07258064516129033
C=C(C)[C@H]1CC[C@]2(COC(=O)/C=C/c3ccccc3)CC[C@]3(C)[C@H](CC[C@@H]4[C@]5(C)CC[C@H](O)C(C)(C)[C@@H]5CC[C@]43C)[C@H]12	0.10476190476190476	0.10215053763440861	0.14367816091954022	0.13872832369942195	0.12359550561797752	0.11864406779661017
O=c1cc(-c2ccc(O)c(O)c2)oc2cc(O)c([C@@H]3O[C@@H](CO)[C@@H](O)[C@@H](O)[C@@H]3O)c(O)c12	0.12222222222222222	0.12179487179487179	0.10457516339869281	0.10596026490066225	0.13333333333333333	0.10526315789473684
SCCCCCCCCCCCCCCCCCCCCCC	0.02824858757062147	0.019736842105263157	0.034722222222222224	0.035211267605633804	0.02040816326530612	0.04964539007092199
COc1ccc([C@H]2CC(=O)c3c(O)cc(O[C@H]4O[C@@H](CO)[C@@H](O)[C@@H](O)[C@@H]4O)cc3O2)cc1	0.13333333333333333	0.12738853503184713	0.1476510067114094	0.14965986394557823	0.15436241610738255	0.12582781456953643
CCCCCC/C=C\CCCCCCCC(=O)OC[C@H](COC(=O)CCCCCCC/C=C\CCCCCCCC)OC(=O)CCCCCCCCCCC/C=C\CCCCCCCC	0.044673539518900345	0.04924242424242424	0.04633204633204633	0.05078125	0.03816793893129771	0.06719367588932806
COc1ccc(CCNC(=O)CCCCCN2CCCCC2)cc1OC	0.11764705882352941	0.10135135135135136	0.12142857142857143	0.12318840579710146	0.11267605633802817	0.11428571428571428
Cc1c(O)ccc2c1CC[C@H](c1ccc(O)cc1)C2	0.14189189189189189	0.136	0.0967741935483871	0.09836065573770492	0.1810344827586207	0.07142857142857142
CCCCCCCC/C=C\CCCCCCCC(=O)OC[C@H](CO[P@](=O)(O)O[C@@H]1[C@@H](O)[C@@H](O)[C@H](O)[C@H]1O)OC(=O)CCCCCCCCCCCCCCCCC	0.06153846153846154	0.0641025641025641	0.08	0.08558558558558559	0.05627705627705628	0.12037037037037036
CC(=O)OCC1=CO[C@H](OC(=O)[C@@H](C)CC)[C@@H]2C1=C[C@@H](OC(=O)CC(C)(C)OC(C)=O)[C@]21CO1	0.08994708994708994	0.10493827160493827	0.19310344827586207	0.2302158273381295	0.08074534161490683	0.2198581560283688
COC(=O)/C=C/c1ccc(OC)c(OC)c1	0.08904109589041095	0.14782608695652175	0.10526315789473684	0.10714285714285714	0.14414414414414414	0.09649122807017543
CC[C@@H](S)[C@H](C)SSC	0.045454545454545456	0.0673076923076923	0.05	0.08421052631578947	0.06	0.09473684210526316
CCCN[C@]1(c2ccccc2)CCCCC1=O	0.1388888888888889	0.096	0.11965811965811966	0.12173913043478261	0.14782608695652175	0.08333333333333333
OC[C@H](c1ccccc1)c1ccccc1	0.2421875	0.1092436974789916	0.058823529411764705	0.06896551724137931	0.19811320754716982	0.059322033898305086
O=C(O)CCCc1ccccc1O[C@@H]1O[C@@H](CO)[C@@H](O)[C@H](O)[C@@H]1O	0.15286624203821655	0.1323529411764706	0.15625	0.15873015873015872	0.1732283464566929	0.1951219512195122
CC(=O)O[C@H]1CC[C@@]2(C)[C@@H](CC[C@@]3(C)[C@@H]2CC=C2[C@@H]4[C@@](C)(O)CC[C@@]4(C)CC[C@]23C)C1(C)C	0.04081632653061224	0.059880239520958084	0.13245033112582782	0.12666666666666668	0.04878048780487805	0.1038961038961039
C=C(C)[C@@H]1CC[C@]2(C)CCC(=O)C(=C)C[C@@H]2C1	0.03870967741935484	0.046875	0.12280701754385964	0.125	0.04878048780487805	0.07627118644067797
OC[C@H](O)[C@@H](O)[C@H](O)c1cnc([C@@H](O)[C@H](O)[C@H](O)CO)cn1	0.0880503144654088	0.12307692307692308	0.05263157894736842	0.06153846153846154	0.11023622047244094	0.112
O=C(/C=C/c1ccc(O)cc1)OC[C@H]1O[C@@H](Oc2c(-c3ccc(O)cc3)oc3cc(O)cc(O)c3c2=O)[C@@H](O)[C@H](O)[C@@H]1O	0.18686868686868688	0.15555555555555556	0.10989010989010989	0.1111111111111111	0.19411764705882353	0.11049723756906077
Nc1ccc(-c2ccc(C(=O)O)cc2)cc1	0.22137404580152673	0.17699115044247787	0.07627118644067797	0.07758620689655173	0.2549019607843137	0.07692307692307693
C[N+](C)(C)CCCCNC(=O)c1ccccc1	0.18248175182481752	0.125	0.11206896551724138	0.11403508771929824	0.17117117117117117	0.12280701754385964
CCCCCC/C=C\C/C=C\CCCCCCCC(=O)OC[C@@H](COC(=O)CCCCCCCCCCCCCCCCCCC)OC(=O)CCCCCCCCCCC/C=C\CCCCCCCC	0.042483660130718956	0.04659498207885305	0.043795620437956206	0.04797047970479705	0.036101083032490974	0.06343283582089553
CCCC(=O)N1CCc2[nH]c3ccccc3c(=O)c2C1	0.15436241610738255	0.14173228346456693	0.13934426229508196	0.14166666666666666	0.20689655172413793	0.104
NCc1ccc(Oc2ccc(Cl)cc2)cc1	0.15	0.10743801652892562	0.05785123966942149	0.058823529411764705	0.17272727272727273	0.049586776859504134
NC(=O)[C@H](O)CCc1ccccc1	0.1796875	0.13761467889908258	0.09259259259259259	0.10476190476190476	0.20202020202020202	0.125
CC/C=C\C/C=C\C/C=C\C/C=C\CCCCC(=O)O[C@@H](COC(=O)CCC/C=C\C/C=C\C/C=C\C/C=C\CCCCC)COC(=O)CCCCCCC	0.04980842911877394	0.05555555555555555	0.05240174672489083	0.05752212389380531	0.04310344827586207	0.07623318385650224
CC(C)=CCC[C@@H](C)CCCC[C@@H](C)CCC[C@@H](C)CCC[C@@H](C)CCOP(=O)(O)O	0.08743169398907104	0.10256410256410256	0.07792207792207792	0.08609271523178808	0.0915032679738562	0.12244897959183673
CC(C)C(=O)Cc1c(OC[C@@H](O)C(C)(C)O)ccc2ccc(=O)oc12	0.18181818181818182	0.24	0.1732283464566929	0.16666666666666666	0.21951219512195122	0.15625
CCCCCCCCCCCCCCCCCCCCCCCCCCCOC(=O)CCCC/C=C\C/C=C\C/C=C\CCCCC	0.036885245901639344	0.041474654377880185	0.047619047619047616	0.04807692307692308	0.04245283018867924	0.057971014492753624
COc1cc(O)c2c(c1)O[C@@H](c1ccc(OC)c(O[C@@H]3O[C@@H](CO)[C@@H](O)[C@@H](O)[C@@H]3O)c1)CC2=O	0.12365591397849462	0.1165644171779141	0.1503267973856209	0.152317880794702	0.1346153846153846	0.12903225806451613
CC(=O)N[C@H]1[C@H](OCCc2ccccc2)O[C@H](COC(C)=O)[C@@H](OC(C)=O)[C@@H]1OC(C)=O	0.14689265536723164	0.11392405063291139	0.1564625850340136	0.15862068965517243	0.125	0.15753424657534246
N=[N+]=CC(=O)C[C@@H](N)C(=O)O	0.08333333333333333	0.09433962264150944	0.057692307692307696	0.06930693069306931	0.08823529411764706	0.11224489795918367
CC/C=C\C/C=C\C/C=C\C/C=C\C/C=C\CCCC(=O)OC[C@@H](COC(=O)CCCCCCCCCCCCCCCCCCCCC)OC(=O)CCCCCCCCCCCC	0.04513888888888889	0.04980842911877394	0.046875	0.05138339920948617	0.03861003861003861	0.068
O=C(O)c1ccccc1-c1ccccc1	0.27419354838709675	0.14912280701754385	0.07758620689655173	0.07894736842105263	0.24752475247524752	0.0782608695652174
CCCCCCCC/C=C\CCCCCCCC(=O)OC[C@H](COC(=O)CCCCCCCCCCCCCCCCCCCCC)OC(=O)CCCCCCCCCCCCCCCCCCCCC	0.042071197411003236	0.04609929078014184	0.04332129963898917	0.04744525547445255	0.03571428571428571	0.06273062730627306
CC1(C)CC[C@]2(C(=O)O)CC[C@]3(C)C(=CC[C@@H]4[C@@]5(C)C[C@@H](O)[C@@H](O)[C@@](C)(C(=O)O)[C@@H]5CC[C@]43C)[C@@H]2C1	0.07106598984771574	0.08235294117647059	0.1337579617834395	0.1282051282051282	0.06547619047619048	0.14935064935064934
Oc1ccccc1-c1ccccc1	0.24390243902439024	0.11504424778761062	0.05263157894736842	0.05357142857142857	0.21	0.043859649122807015
C[C@@H]1CC[C@]2(C(=O)O)CC[C@@]3(C)C(=CC[C@@H]4[C@@]5(C)C[C@@H](O)[C@@H](O)[C@@](C)(COC(=O)/C=C/c6ccc(O)cc6)[C@@H]5CC[C@]43C)[C@@H]2[C@@]1(C)O	0.11467889908256881	0.14285714285714285	0.15384615384615385	0.14917127071823205	0.13440860215053763	0.15469613259668508
O=[N+]([O-])c1ccc(Oc2ccc([N+](=O)[O-])cc2)cc1	0.1506849315068493	0.11023622047244094	0.06299212598425197	0.064	0.1623931623931624	0.05511811023622047
O=C(O)c1cc(O)c2c(c1)[C@](O)([C@@H]1O[C@@H](CO)[C@@H](O)[C@@H](O)[C@@H]1O)c1cccc(O[C@H]3O[C@@H](CO)[C@@H](O)[C@H](O)[C@@H]3O)c1C2=O	0.1323529411764706	0.12087912087912088	0.13142857142857142	0.1329479768786127	0.13714285714285715	0.12571428571428572
O=[N+]([O-])c1cccc2ccccc12	0.15151515151515152	0.10619469026548672	0.05309734513274336	0.05405405405405406	0.21212121212121213	0.04424778761061947
CC(=O)OC[C@@]12CCC(C)=C[C@H]1O[C@@H]1[C@@H](O)[C@@H](O[C@@H]3O[C@@H](CO)[C@@H](O)[C@@H](O)[C@@H]3O)[C@@]2(C)[C@@]12CO2	0.06153846153846154	0.07784431137724551	0.16778523489932887	0.17006802721088435	0.0736196319018405	0.15333333333333332
C=C(C)[C@@H]1CC[C@]2(CO)CC[C@@]3(C)[C@@H](CC[C@@H]4[C@]3(C)CC[C@H]3C(C)(C)[C@@H](O)[C@H](O)[C@@H](O)CC[C@@]34C)[C@H]12	0.03414634146341464	0.05113636363636364	0.11875	0.11320754716981132	0.04046242774566474	0.09876543209876543
CCCCC/C=C\C/C=C\C/C=C\C/C=C\CCCCCC(=O)OC[C@H](COC(=O)CCCCCCCCCCCCCCCCCCC)OC(=O)CCCCCCC/C=C\CCC	0.04513888888888889	0.04980842911877394	0.046875	0.05138339920948617	0.03861003861003861	0.068
O=C(CCCCCCc1ccccc1)c1ccccc1	0.2517985611510791	0.11363636363636363	0.08461538461538462	0.0859375	0.19327731092436976	0.09375
C=C1[C@@H]2CC[C@H](C2)[C@@]1(C)CC/C=C(/C)CO	0.052980132450331126	0.06451612903225806	0.125	0.12727272727272726	0.06722689075630252	0.10619469026548672
N=C(N)c1ccc(O)cc1	0.09230769230769231	0.11650485436893204	0.06862745098039216	0.07	0.12244897959183673	0.058823529411764705
C[C@H]1O[C@@H](OC[C@@H]2O[C@@H](Oc3cc4c(O)cc(O)cc4[o+]c3-c3ccc(O)c(O)c3)[C@@H](O)[C@@H](O)[C@@H]2O)[C@@H](O)[C@@H](O)[C@@H]1O	0.1111111111111111	0.10326086956521739	0.10674157303370786	0.10795454545454546	0.125	0.10112359550561797
COc1ccc2c(c1)O[C@H]1c3ccc(OC)c(OC)c3OC[C@H]21	0.11042944785276074	0.12408759124087591	0.1044776119402985	0.10606060606060606	0.12878787878787878	0.08088235294117647
O=C(O)CCc1ccccc1O[C@@H]1O[C@H](CO)[C@@H](O)[C@H](O)[C@@H]1O	0.14838709677419354	0.13533834586466165	0.16	0.16260162601626016	0.1774193548387097	0.19008264462809918
CC(C)C1=CC2=CC[C@@H]3[C@@](C)(CO)CCC[C@]3(C)[C@H]2CC1	0.07453416149068323	0.10606060606060606	0.12903225806451613	0.15	0.08461538461538462	0.112
COc1cc(O)c2c(c1)O[C@@H](c1ccc(OC)c(O[C@H]3O[C@@H](CO)[C@@H](O)[C@@H](O)[C@H]3O)c1)CC2=O	0.12365591397849462	0.1165644171779141	0.1503267973856209	0.152317880794702	0.1346153846153846	0.12903225806451613
C[C@@]12CCC[C@@](C)(C(=O)O)[C@@H]1CC[C@]13C[C@@H]4[C@@H](C[C@@H]21)[C@@]4(C)[C@H]3O	0.047058823529411764	0.06338028169014084	0.1328125	0.1349206349206349	0.057971014492753624	0.13385826771653545
CC/C=C\C/C=C\C/C=C\C/C=C\C/C=C\CCCCCC(=O)OC[C@H](COC(=O)CCCCCCCCCCCCCCCCCCCCCCC)OC(=O)CCCCCCCC	0.04513888888888889	0.04980842911877394	0.046875	0.05138339920948617	0.03861003861003861	0.068
N#CC1=C(N)Oc2c(ccc3ccccc32)[C@H]1c1ccccc1	0.22972972972972974	0.09929078014184398	0.04929577464788732	0.05	0.20967741935483872	0.03496503496503497
CCC[C@H](C)OC(=O)CCc1ccccc1	0.19402985074626866	0.13675213675213677	0.12389380530973451	0.14678899082568808	0.19626168224299065	0.16666666666666666
O=c1cc(-c2ccc(O)c(O)c2)oc2cc(O)c([C@@H]3O[C@H](CO)[C@H](O)[C@H](O)[C@H]3O[C@H]3O[C@@H](CO)[C@@H](O)[C@H](O)[C@@H]3O)c(O)c12	0.11004784688995216	0.10810810810810811	0.11173184357541899	0.11299435028248588	0.11731843575418995	0.1
O=[N+]([O-])c1ccc(CC2CCCC2)cc1	0.0821917808219178	0.10084033613445378	0.09649122807017543	0.09821428571428571	0.10526315789473684	0.06896551724137931
CC(=O)O[C@@H]1CC[C@@]2(C)[C@H](CC[C@]3(C)[C@@H]2CC=C2[C@@H]4[C@@](C)(O)CC[C@@]4(C)CC[C@]23C)C1(C)C	0.04081632653061224	0.059880239520958084	0.13245033112582782	0.12666666666666668	0.04878048780487805	0.1038961038961039
C[C@](O)(CO)[C@H]1Cc2c(ccc3ccc(=O)oc23)O1	0.12	0.14634146341463414	0.1440677966101695	0.1271186440677966	0.15254237288135594	0.08943089430894309
C=CCOC(=O)C1=C(C)NC2=C(C(=O)C[C@@H](c3ccc(Cl)cc3)C2)[C@H]1c1ccc(O)c(OC)c1	0.16022099447513813	0.14375	0.12738853503184713	0.12903225806451613	0.17880794701986755	0.1
CC1(C)CCC[C@](C)([C@@H]2CC[C@]3(C)[C@@H]2[C@H](O)C[C@@H]2[C@]4(C)CC[C@H](O)C(C)(C)[C@@H]4CC[C@]23C)O1	0.02	0.03508771929824561	0.11764705882352941	0.1118421052631579	0.023809523809523808	0.08280254777070063
CC[C@@H](C)C(=O)c1c(O)cc(O)cc1O	0.1323529411764706	0.15454545454545454	0.11009174311926606	0.16666666666666666	0.1619047619047619	0.17647058823529413
CNCCC[C@]1(c2ccccc2)SC(C)(C)c2ccccc21	0.2191780821917808	0.11851851851851852	0.08208955223880597	0.08333333333333333	0.18699186991869918	0.07462686567164178
C=C1CC[C@H]2[C@@](C)(CO)CCC[C@@]2(C)[C@H]1CC/C(C)=C/CO	0.06060606060606061	0.07246376811594203	0.11811023622047244	0.12	0.06716417910447761	0.11904761904761904
CC(C)CC(=O)C1=C(O)[C@@](O)(C(=O)C[C@@H]2OC2(C)C)[C@@H](C[C@@H](O)C(C)(C)O)C1=O	0.1393939393939394	0.16666666666666666	0.16541353383458646	0.15037593984962405	0.1386861313868613	0.18461538461538463
OC[C@@H]1O[C@@H](OCc2ccoc2)[C@@H](O)[C@@H](O)[C@@H]1O	0.06451612903225806	0.078125	0.1282051282051282	0.13043478260869565	0.08130081300813008	0.14912280701754385
O=C(O)CCCCCCCCCCCCCCCCO	0.06832298136645963	0.0661764705882353	0.05303030303030303	0.05384615384615385	0.06870229007633588	0.09523809523809523
C/C(=C\CCCCCCCCCCCCCCCCCCCCCCCO)CO	0.041884816753926704	0.04242424242424243	0.0375	0.0379746835443038	0.04375	0.057692307692307696
O=C(/C=C/c1ccc(O)cc1)O[C@H]1O[C@@H](COS(=O)(=O)O)[C@@H](O)[C@@H](O)[C@@H]1O	0.10588235294117647	0.18382352941176472	0.14814814814814814	0.15037593984962405	0.14705882352941177	0.15789473684210525
C[C@H](C(=O)O)c1ccc(-c2ccc(F)cc2F)cc1F	0.2158273381294964	0.24561403508771928	0.07936507936507936	0.09836065573770492	0.2803738317757009	0.0975609756097561
Oc1c(Cl)c(Cl)c(Cl)c(Cl)c1Cl	0.050724637681159424	0.06306306306306306	0.027522935779816515	0.028037383177570093	0.0660377358490566	0.01834862385321101
C=C(C)[C@H]1CC[C@@]2(C)CC[C@@]3(C)[C@@H](CC[C@H]4[C@@]5(C)CC[C@H](O)C(C)(C)[C@@H]5CC[C@@]43C)[C@H]12	0.020512820512820513	0.03614457831325301	0.11409395973154363	0.10810810810810811	0.024539877300613498	0.0784313725490196
C[C@H]1C(=O)O[C@@H]2C[C@@]34[C@H]5OC(=O)[C@]3(O[C@@H]3OC(=O)[C@@H](O)[C@]34[C@H](C(C)(C)C)[C@@H]5O)[C@@]12O	0.05405405405405406	0.08387096774193549	0.18248175182481752	0.15942028985507245	0.05844155844155844	0.11805555555555555
COc1cc(O)c2c(c1)O[C@@H](c1ccc(OC)c(O)c1)[C@@H](O)C2=O	0.13836477987421383	0.1323529411764706	0.12121212121212122	0.12307692307692308	0.15503875968992248	0.10526315789473684
CCC[C@@H](CC)OC(=O)c1cc(C)cc(C)c1	0.1103448275862069	0.13559322033898305	0.15315315315315314	0.17757009345794392	0.12173913043478261	0.1651376146788991
COCCn1c(=O)c2ccccc21	0.14285714285714285	0.11607142857142858	0.10185185185185185	0.10377358490566038	0.17647058823529413	0.08256880733944955
COc1ccc(CN(C)C)cc1	0.0962962962962963	0.1523809523809524	0.09523809523809523	0.0970873786407767	0.1262135922330097	0.08571428571428572
COc1ccc(OC)c2c(=O)c3cccc(C)c3n(C)c12	0.1456953642384106	0.14960629921259844	0.09375	0.09523809523809523	0.18487394957983194	0.06923076923076923
O=S(=O)(O)O/N=C(\CCCCc1ccccc1)S[C@@H]1O[C@H](CO)[C@@H](O)[C@H](O)[C@@H]1O	0.14035087719298245	0.12	0.13286713286713286	0.1347517730496454	0.13194444444444445	0.16666666666666666
CC(C)(O)[C@@H]1CC=C(C=O)C1	0.043478260869565216	0.06363636363636363	0.1326530612244898	0.10101010101010101	0.06666666666666667	0.0784313725490196
O=C(O)/C=C/c1cccc(-c2ccc(F)cc2)c1	0.26717557251908397	0.2636363636363636	0.07258064516129033	0.07377049180327869	0.3673469387755102	0.07317073170731707
C=CCSS[C@@H](CC)[S@@](=O)CCC	0.056338028169014086	0.0603448275862069	0.06363636363636363	0.08490566037735849	0.06306306306306306	0.09433962264150944
COc1ccc(-c2oc3cc(O[C@@H]4O[C@H](C)[C@@H](O)[C@@H](O)[C@@H]4O)c(O)cc3c(=O)c2O)cc1	0.1534090909090909	0.1503267973856209	0.12582781456953643	0.12751677852348994	0.1793103448275862	0.12666666666666668
Cc1ccc(C(=O)OCCN2CCCCC2)o1	0.09333333333333334	0.096	0.12931034482758622	0.13157894736842105	0.1092436974789916	0.09243697478991597
COc1cc(O)cc2oc(-c3ccc(O)c(O)c3)c(O[C@@H]3O[C@@H](C)[C@@H](O)[C@@H](O)[C@@H]3O)c(=O)c12	0.12637362637362637	0.12658227848101267	0.12418300653594772	0.12582781456953643	0.13815789473684212	0.125
O=C(c1ccccc1)N1CCOCC1	0.13043478260869565	0.08403361344537816	0.09821428571428571	0.1	0.14814814814814814	0.07017543859649122
CN[C@H]1CO[C@](C)(c2ccccc2)O1	0.12318840579710146	0.07563025210084033	0.07964601769911504	0.08108108108108109	0.12844036697247707	0.07079646017699115
COc1cc(O)c2c(c1)O[C@H](c1ccc(O)cc1)CC2=O	0.14473684210526316	0.13953488372093023	0.11904761904761904	0.12096774193548387	0.17355371900826447	0.08527131782945736
C=C1C(=O)O[C@H]2/C=C(/C)CC/C=C(/C)CC[C@@H]12	0.058823529411764705	0.07142857142857142	0.1415929203539823	0.14414414414414414	0.0743801652892562	0.0847457627118644
CC(=O)O[C@@H]1C[C@@H]2CC[C@@H](C1)N2C	0.041379310344827586	0.04201680672268908	0.14563106796116504	0.1485148514851485	0.05309734513274336	0.11428571428571428
Cc1[nH]c2ccccc2c1CCNC(=O)c1ccc(C)c(O)c1	0.21621621621621623	0.16793893129770993	0.09701492537313433	0.09848484848484848	0.26495726495726496	0.08955223880597014
O=c1ccc2c(ccc3cccc(O)c32)o1	0.15827338129496402	0.13559322033898305	0.07563025210084033	0.07692307692307693	0.2169811320754717	0.049586776859504134
CC(C)C1=C2[C@@H]3CC=C4[C@@H]5[C@@H](O[C@@H]6OC[C@@](O)([C@@H]4O)[C@@H](O)[C@]65O)[C@@]3(C)CC[C@@]2(C)CC1	0.06951871657754011	0.0949367088607595	0.12837837837837837	0.14583333333333334	0.07692307692307693	0.12162162162162163
CCCCC/C=C\C/C=C\C/C=C\C/C=C\C/C=C\CCC(=O)OC[C@H](COC(=O)CCCCCCCCCCCCCCCCCCCCCCC)OCCCCCCCCCCCCC	0.0436241610738255	0.04411764705882353	0.045112781954887216	0.049429657794676805	0.03717472118959108	0.06538461538461539
Cc1ccc(NC(=O)CSc2nc3c(=O)[nH]cnc3n2C)cc1	0.17647058823529413	0.18604651162790697	0.09701492537313433	0.09848484848484848	0.1746031746031746	0.08148148148148149
COc1ccc(C(=O)N2CCc3ccccc32)cc1	0.1888111888111888	0.12598425196850394	0.096	0.0975609756097561	0.24324324324324326	0.07936507936507936
CC(C)CCCCCCCCCCCCCCCCCCCCCCCCO	0.05945945945945946	0.049689440993788817	0.03821656050955414	0.05228758169934641	0.05128205128205128	0.0728476821192053
CCCCC/C=C\C/C=C\C/C=C\C/C=C\CCCC(=O)OC[C@H](COC(=O)CCCCCCCCCCCCCCCCCCC)OC(=O)CCCCCCCCC/C=C\CCC	0.04513888888888889	0.04980842911877394	0.046875	0.05138339920948617	0.03861003861003861	0.068
CC(=O)O[C@@H]1CC[C@@]2(C)[C@H](CC[C@]3(C)[C@@H]2CC[C@@H]2[C@@H]4[C@H](C)C(C)=CC[C@@]4(C)CC[C@@]23C)[C@@]1(C)C(=O)O	0.06	0.06936416184971098	0.15483870967741936	0.14935064935064934	0.05263157894736842	0.14102564102564102
O=C(/C=C/c1ccc(O)c(O)c1)OC[C@H]1O[C@@H](Oc2c(-c3ccc(O)cc3)oc3cc(O)cc(O)c3c2=O)[C@@H](O)[C@@H](O)[C@H]1O	0.16748768472906403	0.15384615384615385	0.10869565217391304	0.10989010989010989	0.19186046511627908	0.1092896174863388
CCOC(=O)NCc1ccccc1	0.16030534351145037	0.11607142857142858	0.11214953271028037	0.11428571428571428	0.17647058823529413	0.11320754716981132
CC(C)=CCc1c(O)c2c(c3c1OC(C)(C)C=C3)O[C@H](c1ccc(O)cc1)CC2=O	0.1511627906976744	0.16326530612244897	0.13793103448275862	0.13986013986013987	0.1773049645390071	0.10067114093959731
S=C=Nc1ccc(OCCCCNC(=S)Nc2ccc(Cl)cc2)cc1	0.18354430379746836	0.10344827586206896	0.06944444444444445	0.07042253521126761	0.15671641791044777	0.06993006993006994
O=c1cc(-c2ccc(O)c(O)c2)oc2cc(O)c([C@H]3O[C@H](CO)[C@H](O)[C@H](O)[C@@H]3O)c(O)c12	0.12222222222222222	0.12179487179487179	0.10457516339869281	0.10596026490066225	0.13333333333333333	0.10526315789473684
OCCCc1ccc(O[C@@H]2O[C@H](CO)[C@@H](O)[C@H](O)[C@@H]2O)cc1	0.1069182389937107	0.11194029850746269	0.1349206349206349	0.13709677419354838	0.11627906976744186	0.15447154471544716
NCCSC[C@H](N)C(=O)NC(=O)O	0.09558823529411764	0.07964601769911504	0.07407407407407407	0.08571428571428572	0.07339449541284404	0.11650485436893204
CN[C@H](C)/C(O)=N/[C@@H](C(=O)N1CCCC1)c1ccccc1	0.1836734693877551	0.13076923076923078	0.1015625	0.12096774193548387	0.19327731092436976	0.12903225806451613
CCCC/C=C\CCCCCCCC(=O)OC[C@H](COC(=O)CCCCCCCCC/C=C\CCCCCCCC)OC(=O)CCCCCCCCCCCCC/C=C\CCCCCCCC	0.04377104377104377	0.04814814814814815	0.045283018867924525	0.04961832061068702	0.03731343283582089	0.06563706563706563
CC1(C)CCC[C@]2(C)[C@H]1CC[C@]1(C=O)[C@@H](O)CC(C=O)=C1[C@@H]2O	0.047337278106508875	0.07913669064748201	0.125	0.12698412698412698	0.0661764705882353	0.1
CCCC/C=C\C/C=C\CCCCCCCCCC(=O)OC[C@H](COC(=O)CCCCCCCCC/C=C\CCCCCCCC)OC(=O)CCCCCCCCCCCCCCCCC	0.04421768707482993	0.04868913857677903	0.04580152671755725	0.05019305019305019	0.03773584905660377	0.06640625
CS(=O)(=O)Nc1ccc(-c2ccccc2)cc1	0.2734375	0.1826086956521739	0.06557377049180328	0.06666666666666667	0.24761904761904763	0.05737704918032787
CC1=CC(=O)CC(C)(C)[C@@]1(O)/C=C/C(C)=C/CO[C@@H]1O[C@@H](CO)[C@@H](O)[C@@H](O)[C@@H]1O	0.06666666666666667	0.10738255033557047	0.16058394160583941	0.16296296296296298	0.0958904109589041	0.15328467153284672
COCc1cccc(OC)c1	0.08955223880597014	0.10185185185185185	0.08653846153846154	0.08823529411764706	0.11764705882352941	0.07692307692307693
Nc1ncnc2c1ncn2[C@@H]1O[C@H](CO)[C@@H](O)[C@@H]1O	0.06329113924050633	0.08461538461538462	0.0975609756097561	0.09917355371900827	0.07936507936507936	0.09836065573770492
CCCCCCCCCCCCCCCCCCCCCCCCCCCCCOC(=O)CCCCCCCCCCCCCC	0.03734439834024896	0.032407407407407406	0.04830917874396135	0.04878048780487805	0.03317535545023697	0.058823529411764705
CC1(C)C(=O)CC[C@]2(C)[C@H]1CC[C@]1(C)[C@@H]2C(=O)C=C2[C@H]3C[C@@](C)(C(=O)O)CC[C@]3(C)CC[C@]21C	0.061855670103092786	0.09146341463414634	0.13071895424836602	0.125	0.06748466257668712	0.09554140127388536
CC(C)CC(=O)OCCc1ccccc1	0.1984732824427481	0.16071428571428573	0.11711711711711711	0.14018691588785046	0.22549019607843138	0.14953271028037382
CN1CCc2cc(O)c(O)cc2[C@@H](c2ccc(O)cc2)C1	0.13725490196078433	0.13953488372093023	0.08461538461538462	0.0859375	0.17355371900826447	0.07692307692307693
O=C(O)C1=C/C(=C/C=[N+]2/c3cc(O)c(O[C@H]4O[C@@H](CO)[C@@H](O)[C@H](O)[C@@H]4O)cc3C[C@H]2C(=O)O)C[C@H](C(=O)O)N1	0.09950248756218906	0.12138728323699421	0.14634146341463414	0.14814814814814814	0.11176470588235295	0.147239263803681
C[C@]12CC[C@H]3c4cc(O)c(O)cc4CC[C@H]3[C@@H]1C[C@@H](CO)[C@@H]2O	0.06547619047619048	0.07801418439716312	0.13178294573643412	0.13385826771653545	0.08088235294117647	0.1328125
COc1cc(O)c2c(=O)c3cccc(O)c3n(C)c2c1OC	0.13636363636363635	0.13846153846153847	0.09230769230769231	0.09375	0.1721311475409836	0.08461538461538462
C[C@@H]1CC[C@]2(C(=O)O)CC[C@@]3(C)C(=CC[C@@H]4[C@@]5(C)CC[C@@H](O)C(C)(C)[C@@H]5[C@@H](O)C[C@]43C)[C@@H]2[C@@]1(C)O	0.05583756345177665	0.07738095238095238	0.1437908496732026	0.13815789473684212	0.06666666666666667	0.13725490196078433
OC[C@@H]1O[C@@H](Oc2cc(O)c3c(c2)O[C@@H](c2ccc(O)c(O)c2)[C@@H](O)C3)[C@@H](O)[C@@H](O)[C@@H]1O	0.0972972972972973	0.1	0.13333333333333333	0.13513513513513514	0.11038961038961038	0.1118421052631579
CC/C=C\C/C=C\C/C=C\C/C=C\CCCCC(=O)OC[C@H](COC(=O)CCCCCCCCC/C=C\CCCCCC)OC(=O)CCCCCCCCC/C=C\CCCC	0.04659498207885305	0.051587301587301584	0.048582995951417005	0.05327868852459016	0.04	0.07053941908713693
N#Cc1ccc(-n2ccnc2)cc1	0.10071942446043165	0.09565217391304348	0.043478260869565216	0.04424778761061947	0.1308411214953271	0.034782608695652174
CCCCCCCCCCCCCCCCCCCCCCCCCCCOC(=O)CCCCCCCCCCCCCCCCC	0.036885245901639344	0.0319634703196347	0.047619047619047616	0.04807692307692308	0.03271028037383177	0.057971014492753624
C[C@@H]1O[C@H](Oc2c(-c3ccc(O)c(O)c3)oc3cc(O)cc(O)c3c2=O)[C@@H](O)[C@@H](O)[C@@H]1O	0.12222222222222222	0.12179487179487179	0.11920529801324503	0.12080536912751678	0.13333333333333333	0.12
CCOC(=O)Cc1ccccc1	0.15503875968992248	0.11926605504587157	0.11538461538461539	0.11764705882352941	0.18181818181818182	0.11650485436893204
C=C1CC[C@H]2[C@@H]([C@H]3[C@@H]1CC[C@]3(C)O)C2(C)C	0.025974025974025976	0.03968253968253968	0.10619469026548672	0.10810810810810811	0.03278688524590164	0.08771929824561403
C/C1=C/CC[C@]2(C)O[C@@H]2CC1=O	0.04225352112676056	0.05217391304347826	0.12745098039215685	0.13	0.05454545454545454	0.06542056074766354
CC(C)OC(=O)C1=C(N)Oc2c(oc(CO)cc2=O)[C@@H]1c1ccc(F)cc1	0.21935483870967742	0.2366412213740458	0.1223021582733813	0.14074074074074075	0.24603174603174602	0.11510791366906475
CC1(C)CC[C@@]2(C(=O)O)CC[C@]3(C)C(=CC[C@@H]4[C@@]5(C)C[C@@H](O)[C@@H](OC(=O)/C=C\c6ccc(O)cc6)C(C)(C)[C@@H]5CC[C@]43C)[C@@H]2C1	0.11214953271028037	0.14054054054054055	0.1452513966480447	0.1404494382022472	0.13186813186813187	0.14606741573033707
CCCCCCCC/C=C\CCCCCCCCCCCC(=O)OC[C@H](O)COC(=O)CCCCCCCCCCCCCCC	0.06896551724137931	0.06763285024154589	0.059113300492610835	0.065	0.06403940886699508	0.09743589743589744
COc1ccc(-c2cc(=O)c3c(O)cc(O)c([C@H]4O[C@@H](CO)[C@@H](O)[C@@H](O)[C@@H]4O[C@@H]4O[C@@H](C)[C@@H](O)[C@@H](O)[C@@H]4O)c3o2)cc1	0.13861386138613863	0.1340782122905028	0.12571428571428572	0.12716763005780346	0.1511627906976744	0.11363636363636363
C=C(C)[C@H]1CC[C@@]2(C1)[C@@H](CO)C[C@@H](O)[C@@H](O)[C@@H]2C	0.04487179487179487	0.05426356589147287	0.14035087719298245	0.14285714285714285	0.056451612903225805	0.1415929203539823
CCCC/C=C\C/C=C\CCCCCCCCCC(=O)OC[C@H](COC(=O)CCCCCCCCCCC/C=C\CCCCCCCC)OC(=O)CCCCCCC/C=C\CCCCCC	0.04421768707482993	0.04868913857677903	0.04580152671755725	0.05019305019305019	0.03773584905660377	0.06640625
COc1cc(O)c2c(c1)O[C@H](c1cc(O)c(OC)c(OC)c1)CC2=O	0.10843373493975904	0.11347517730496454	0.12686567164179105	0.12878787878787878	0.11764705882352941	0.0948905109489051
CC(C)=CCC/C(C)=C/CC/C(C)=C/Cc1cccc(O)c1	0.11392405063291139	0.13740458015267176	0.10852713178294573	0.11023622047244094	0.13385826771653545	0.11811023622047244
COc1cc([C@H]2Oc3c(O)cc([C@@H]4Oc5cc(O)cc(O)c5C(=O)[C@@H]4O)cc3[C@@H]2CO)ccc1O	0.1276595744680851	0.10778443113772455	0.11180124223602485	0.11320754716981132	0.13924050632911392	0.10559006211180125
Oc1cccc([C@@H]2Oc3ccccc3[C@@H]2O)c1	0.16312056737588654	0.11382113821138211	0.09166666666666666	0.09322033898305085	0.2	0.0743801652892562
CCC(=O)N(c1ccccc1)C1CCN(CCc2ccccc2)CC1	0.24503311258278146	0.11805555555555555	0.12318840579710146	0.125	0.19083969465648856	0.1
CC(C)C(C)(C)OC(=O)c1ccc(Cl)cc1	0.12949640287769784	0.18181818181818182	0.14814814814814814	0.14018691588785046	0.16822429906542055	0.11818181818181818
N[C@@H](CCC(=O)N[C@@H](CS)C(=O)N[C@@H](CO)C(=O)O)C(=O)O	0.12418300653594772	0.10687022900763359	0.061068702290076333	0.0703125	0.09375	0.15
CCCCC/C=C\C/C=C\C/C=C\C/C=C\CCCCCC(=O)OC[C@H](COC(=O)CCCCCCCCCCCCCCCCCCC)OC(=O)CCCCCCCCCCC/C=C	0.044673539518900345	0.045283018867924525	0.04230769230769231	0.04669260700389105	0.03816793893129771	0.06299212598425197
CC/C=C\C/C=C\C/C=C\C/C=C\C/C=C\CCCC(=O)OC[C@H](COC(=O)CCCCCCCCC/C=C\C/C=C\CCCC)OC(=O)CCCCCCCCC	0.04814814814814815	0.053497942386831275	0.05042016806722689	0.05531914893617021	0.04149377593360996	0.07327586206896551
C=CCc1ccc(O[C@H]2O[C@@H](CO)[C@@H](O)[C@@H](O)[C@@H]2O)c(OC)c1	0.08536585365853659	0.11029411764705882	0.1328125	0.1349206349206349	0.11450381679389313	0.14285714285714285
CC1(C)CC[C@]2(C(=O)O)CC[C@]3(C)C(=CC[C@@H]4[C@@]5(C)CC[C@@H](O)[C@](C)(C(=O)O)[C@@H]5CC[C@]43C)[C@@H]2C1	0.07179487179487179	0.08333333333333333	0.1282051282051282	0.12258064516129032	0.06626506024096386	0.13636363636363635
C=C1/C=C/C=C(\[C@H]2CC[C@@]3([C@H](CCCO)/C(=C(\C)C(=O)Cc4ccc(O)cc4)CC[C@@]3(C)O)[C@@H]2O)COCC#CC/C(C)=C/CC1	0.14553990610328638	0.13020833333333334	0.13440860215053763	0.1358695652173913	0.15217391304347827	0.14130434782608695
COc1cc([C@@H]2Oc3c(OC)cc(/C=C/CO)cc3[C@@H]2CO)ccc1O	0.12574850299401197	0.15827338129496402	0.10714285714285714	0.10869565217391304	0.17293233082706766	0.1
CO[C@@H]1[C@H](O)[C@@H](CO)O[C@H]1n1ccncc1=O	0.06578947368421052	0.08	0.1415929203539823	0.14414414414414414	0.08333333333333333	0.13274336283185842
CC(C)CCC[C@@H](C)[C@H]1CC[C@H]2[C@@H]3CC=C4C[C@H](O)CC[C@]4(C)[C@H]3CC[C@@]21C	0.07222222222222222	0.08496732026143791	0.15942028985507245	0.17037037037037037	0.07333333333333333	0.14388489208633093
CCCCC/C=C\C/C=C\C/C=C\C/C=C\CCCC(=O)OC[C@H](COC(=O)CCCCCCC/C=C\CCCCCC)OC(=O)CCCCCCCCCCCCCCCCCC	0.04513888888888889	0.04980842911877394	0.046875	0.05138339920948617	0.03861003861003861	0.068
CC/C=C\C/C=C\C/C=C\C/C=C\C/C=C\CCCC(=O)OC[C@@H](COC(=O)CCCCCCC/C=C\CCCCCCCC)OC(=O)CCCCCCCCCCCCC	0.04659498207885305	0.051587301587301584	0.048582995951417005	0.05327868852459016	0.04	0.07053941908713693
CCCCCCCCCCCC[C@@H](O)[C@H]1CC[C@H]([C@@H](O)CCCCCCCCCCCCC[C@@H](O)CC2=C[C@@H](C)OC2=O)O1	0.09049773755656108	0.08629441624365482	0.11229946524064172	0.11956521739130435	0.08854166666666667	0.15
C[C@@]12CCSSC[C@]3(CCc4ccccc43)[C@H]1CCC[C@@H]2O	0.08484848484848485	0.07042253521126761	0.09774436090225563	0.09923664122137404	0.10526315789473684	0.07407407407407407
CC(C)C[C@@H](NC(=O)[C@H](CCC(N)=O)NC(=O)[C@H](Cc1c[nH]c2ccccc12)NC(=O)[C@@H](Cc1ccccc1)NC(=O)CCCCN)C(=O)O	0.24509803921568626	0.14646464646464646	0.07281553398058252	0.08415841584158416	0.2	0.1282051282051282
COc1cc2c(cc1O)CCN1CCN(CCN(CCc3ccccc3)CC1)[C@H](c1ccccc1)CC2	0.21739130434782608	0.1005586592178771	0.07909604519774012	0.08	0.16363636363636364	0.061452513966480445
O=C(c1ccc(O)cc1)c1c(O)c2c(cc1O)C[C@@H](Cc1ccc(O)cc1)O2	0.20496894409937888	0.14383561643835616	0.1103448275862069	0.11188811188811189	0.2	0.0958904109589041
CCCC(=O)Nc1ncnc2c1ncn2[C@@H]1O[C@H](CO[P@](=O)(O)O[P@@](=O)(O)OP(=O)(O)O)[C@@H](O)[C@H]1OP(=O)(O)O	0.09359605911330049	0.1016949152542373	0.125	0.12650602409638553	0.08571428571428572	0.13253012048192772
C=CCc1ccc(O[C@@H]2O[C@H](CO)[C@@H](O)[C@H](O)[C@@H]2O)c(OC)c1	0.08536585365853659	0.11029411764705882	0.1328125	0.1349206349206349	0.11450381679389313	0.14285714285714285
COc1cc(O)cc2oc(-c3ccc(O)c(O)c3)c(O[C@H]3OC[C@@H](O)[C@@H](O)[C@@H]3O)c(=O)c12	0.12154696132596685	0.12101910828025478	0.1111111111111111	0.11258278145695365	0.13245033112582782	0.1118421052631579
CCOC(=O)C1=C(C)C(=O)c2c(O)c(O)c(O)cc2O1	0.12751677852348994	0.13709677419354838	0.125	0.1271186440677966	0.13333333333333333	0.11666666666666667
C=CC[C@H](C)CC(C)(C)O	0.05263157894736842	0.08653846153846154	0.09183673469387756	0.08247422680412371	0.08	0.08163265306122448
CCCCCCCCCCCCCCCCCCCCCCCCCCCC(=O)OC[C@H](CO[P@@](=O)(O)O[C@H]1[C@@H](O)[C@@H](O)[C@@H](O)[C@@H](O)[C@@H](O)[C@@H]1O)OC(=O)CCCCCCCCCCC	0.05673758865248227	0.050387596899224806	0.08163265306122448	0.08677685950413223	0.043137254901960784	0.1092436974789916
C[C@H](N[C@@H](CCc1ccccc1)C(=O)O)c1ccc2c(c1)OCO2	0.2348993288590604	0.17164179104477612	0.10218978102189781	0.12030075187969924	0.256198347107438	0.12781954887218044
CC1=CC(=O)CC(C)(C)[C@@]1(O)/C=C/[C@@H](C)O[C@@H]1O[C@@H](CO)[C@@H](O)[C@@H](O)[C@@H]1O	0.06896551724137931	0.11971830985915492	0.15037593984962405	0.17054263565891473	0.1079136690647482	0.16030534351145037
CCCC/C=C\C/C=C\CCCCCCCCCC(=O)OC[C@@H](COC(=O)CCCCCCC/C=C\CCCCCCCC)OC(=O)CCCCCCCCCCCCCCCCCCC	0.04421768707482993	0.04868913857677903	0.04580152671755725	0.05019305019305019	0.03773584905660377	0.06640625
C[C@H](O)CCCn1cc(C(=O)c2cccc3ccccc23)c2ccccc21	0.3219178082191781	0.16901408450704225	0.08843537414965986	0.1048951048951049	0.319672131147541	0.11188811188811189
CC(=O)O[C@H]1C[C@H]2[C@@H](OC(C)=O)C[C@@]3(C)[C@H](CC[C@@H]4[C@@]5(C)CC[C@@H](O)C(C)(C)[C@@H]5CC[C@]43C)[C@@H]12	0.045454545454545456	0.05263157894736842	0.16778523489932887	0.16216216216216217	0.03550295857988166	0.13815789473684212
Clc1cccc(CCCn2cnc3ccccc32)c1	0.1875	0.11627906976744186	0.06153846153846154	0.0625	0.21929824561403508	0.05384615384615385
C[C@]12CC[C@H]3[C@H](CC[C@H]4C[C@H](O)CC[C@@]43C)[C@@H]1CCC2=O	0.029585798816568046	0.035211267605633804	0.13709677419354838	0.13934426229508196	0.0364963503649635	0.10236220472440945
CC1(C)CC(=O)[C@@]2(C)CC[C@@]3(C)C(=CC[C@@H]4[C@@]5(C)CC[C@@H](O[C@@H]6O[C@H](C(=O)O)[C@@H](O)[C@@H](O)[C@@H]6O)[C@@](C)(CO)[C@@H]5CC[C@]43C)[C@@H]2C1	0.06306306306306306	0.08290155440414508	0.16	0.15517241379310345	0.06806282722513089	0.12849162011173185
CCCCC/C=C\C/C=C\C/C=C\C/C=C\C/C=C\CCC(=O)O[C@H](COC(=O)CCCCCC/C=C\C/C=C\C/C=C\CCCCC)COC(=O)CCC	0.04980842911877394	0.05555555555555555	0.05240174672489083	0.05752212389380531	0.04310344827586207	0.07623318385650224
C=C1CC[C@@H]2[C@H]([C@H]3[C@H]1CC[C@@]3(C)O)C2(C)C	0.025974025974025976	0.03968253968253968	0.10619469026548672	0.10810810810810811	0.03278688524590164	0.08771929824561403
O=C(Nc1ccc(Br)cc1)NC1CCN(CCc2ccccc2)CC1	0.22875816993464052	0.1103448275862069	0.09929078014184398	0.10071942446043165	0.20930232558139536	0.07692307692307693
CC1(C)C[C@H]2C3=CC[C@@H]4[C@@]5(C)CC[C@@H](O)[C@@](C)(CO)[C@@H]5CC[C@@]4(C)[C@@]3(C)CC[C@@]2(C(=O)O)C[C@@H]1O	0.06091370558375635	0.08333333333333333	0.13548387096774195	0.12987012987012986	0.07272727272727272	0.13636363636363635
CCC[C@H]1CCCC(=O)O1	0.036231884057971016	0.04504504504504504	0.1827956989247312	0.18681318681318682	0.04716981132075472	0.09
C/C=C(\C)C(=O)O[C@H]1C2=C(C)C(=O)O[C@]2(O)C[C@H]2CC[C@@H](O)[C@@H](C)[C@]21C	0.06976744186046512	0.0979020979020979	0.1984126984126984	0.192	0.07801418439716312	0.15384615384615385
CC1=CC(=O)CC(C)(C)[C@@]1(O)/C=C/C(C)=C/CO[C@H]1O[C@@H](CO)[C@@H](O)[C@@H](O)[C@@H]1O	0.06666666666666667	0.10738255033557047	0.16058394160583941	0.16296296296296298	0.0958904109589041	0.15328467153284672
C[C@H]1[C@H]2[C@H]3CC[C@@H]4[C@@]5(C)CC[C@@H](O)C(C)(C)[C@@H]5CC[C@@]4(C)[C@@]3(C)CC[C@@]2(C)CC[C@@]1(C)O	0.02030456852791878	0.03571428571428571	0.11258278145695365	0.10666666666666667	0.024242424242424242	0.08441558441558442
CCCSc1nc(NCCC)ccn1	0.08391608391608392	0.10344827586206896	0.08928571428571429	0.09090909090909091	0.07894736842105263	0.09009009009009009
CCCCC/C=C\C/C=C\C/C=C\C/C=C\CCCCCC(=O)OC[C@H](COC(=O)CCCCCCC/C=C\C/C=C\C/C=C\CC)OC(=O)CCCCCCCC	0.04814814814814815	0.053497942386831275	0.05042016806722689	0.05531914893617021	0.04149377593360996	0.07327586206896551
O=C(O)CC[C@H](Cc1ccccc1)NC(=O)c1ccccc1	0.3283582089552239	0.15267175572519084	0.09848484848484848	0.10852713178294573	0.226890756302521	0.14285714285714285
CO[C@H]1O[C@@H](COC(=O)c2cc(O)c(O)c(O)c2)[C@@H](O)[C@@H](O)[C@@H]1O	0.08484848484848485	0.10144927536231885	0.140625	0.14285714285714285	0.10526315789473684	0.15079365079365079
CCCC/C=C\C/C=C\CCCCCCCCCC(=O)OC[C@@H](COC(=O)CCCCCCCCCCCCCCCCCCCCC)OC(=O)CCCCCCCCCCCCCCCCCCCCC	0.041666666666666664	0.0456140350877193	0.04285714285714286	0.04693140794223827	0.0353356890459364	0.06204379562043796
C/C1=C/CC[C@]2(C)Oc3c(C=O)c(O)c(C=O)c(O)c3[C@@H](CC(C)C)[C@@H]2CC1	0.10404624277456648	0.15492957746478872	0.12056737588652482	0.1386861313868613	0.1276595744680851	0.1056338028169014
O=c1c(-c2ccc(O[C@H]3O[C@@H](CO)[C@@H](O)[C@H](O)[C@@H]3O)cc2)coc2cc(O)cc(O)c12	0.15517241379310345	0.14473684210526316	0.11258278145695365	0.11409395973154363	0.1736111111111111	0.11333333333333333
C=C(C)[C@@H]1CC[C@]2(CO)CC[C@@]3(C)[C@@H](CC[C@@H]4[C@]5(C)CCC(=O)C(C)(C)[C@@H]5CC[C@@]43C)[C@H]12	0.035897435897435895	0.05421686746987952	0.12666666666666668	0.12080536912751678	0.04294478527607362	0.09090909090909091
Cc1ccc(C(=O)NCCCN2CCCC2)cc1	0.14383561643835616	0.12903225806451613	0.12605042016806722	0.1282051282051282	0.1440677966101695	0.09917355371900827
C=C1CC[C@H]2C(C)(C)[C@H](O)CC[C@]2(C)[C@@H]1COc1cc(=O)oc2ccccc12	0.12209302325581395	0.11409395973154363	0.1510791366906475	0.15328467153284672	0.16666666666666666	0.11188811188811189
CC(C)C(=O)OC[C@]1(C)CC[C@H]2[C@@H]3CCC4=CC(=O)CC[C@]4(C)[C@H]3CC[C@@]21C	0.07262569832402235	0.1	0.15217391304347827	0.17164179104477612	0.08108108108108109	0.12857142857142856
Nc1ccc(C(=O)NCC(=O)O)cc1	0.16793893129770993	0.16666666666666666	0.10091743119266056	0.102803738317757	0.16346153846153846	0.13333333333333333
O=C(O)C1=C/C(=C/C=[N+]2/c3cc(O)c(O[C@@H]4O[C@@H](CO)[C@@H](O)[C@H](O)[C@@H]4O)cc3C[C@H]2C(=O)O)C[C@H](C(=O)O)N1	0.09950248756218906	0.12138728323699421	0.14634146341463414	0.14814814814814814	0.11176470588235295	0.147239263803681
CCC/C=C1/OC(=O)C2=C1CC[C@H](O)[C@H]2O	0.06711409395973154	0.09090909090909091	0.13513513513513514	0.13761467889908258	0.09482758620689655	0.10619469026548672
C#CC1=C(CCCN2CCN(CC(=O)c3ccccc3)CC2)CCC1=O	0.1656441717791411	0.10884353741496598	0.11347517730496454	0.11510791366906475	0.15328467153284672	0.09090909090909091
COc1cc2c(cc1OC)[C@H](c1cc(O)c(OC)c(OC)c1)NCC2	0.08823529411764706	0.1048951048951049	0.10144927536231885	0.10294117647058823	0.09285714285714286	0.07857142857142857
C[C@@H]1OC(=O)C=C[C@H]1O[C@@H]1O[C@@H](CO)[C@@H](O)[C@@H](O)[C@@H]1O	0.05625	0.06766917293233082	0.19298245614035087	0.19642857142857142	0.0703125	0.17391304347826086
O=C1c2c(O)cc(O)cc2O[C@@H](c2ccc(O)c(O)c2)[C@@H]1O	0.12903225806451613	0.12121212121212122	0.10077519379844961	0.10236220472440945	0.144	0.09302325581395349
Cn1c(=O)n(C2CCN(CCOc3ccccc3)CC2)c2ccccc21	0.2088607594936709	0.10810810810810811	0.1048951048951049	0.10638297872340426	0.20454545454545456	0.07534246575342465
C/C=C/c1ccc(OCCNC(=O)c2ccc(OC)c(C=O)c2)c(OC)c1	0.15757575757575756	0.18840579710144928	0.1048951048951049	0.10638297872340426	0.19548872180451127	0.0979020979020979
C[C@H]1O[C@H](O[C@H]2[C@@H](O)[C@H](O)[C@H](CO)O[C@H]2Oc2c(-c3ccc(O)cc3)oc3cc(O)cc(O)c3c2=O)[C@@H](O)[C@@H](O)[C@@H]1O	0.1330049261083744	0.12777777777777777	0.11931818181818182	0.1206896551724138	0.14450867052023122	0.10734463276836158
CCCCC/C=C\C/C=C\C/C=C\C/C=C\C/C=C\CCC(=O)OC[C@@H](COC(=O)CCCCCCC/C=C\CCCCCCCC)OC(=O)CCCCCCCCC/C	0.04710144927536232	0.05220883534136546	0.04918032786885246	0.05394190871369295	0.04048582995951417	0.07142857142857142
CCCC/C=C\C/C=C\CCCCCCCCCC(=O)OC[C@H](COC(=O)CCCCCCCCCCC/C=C\C/C=C\CCCCC)OC(=O)CCCCCCCCCCCCCCCC	0.04377104377104377	0.04814814814814815	0.045283018867924525	0.04961832061068702	0.03731343283582089	0.06563706563706563
CCCCC/C=C\C/C=C\C/C=C\C/C=C\C/C=C\CCC(=O)OC[C@@H](COC(=O)CCCCCCCCC/C=C\CCCCCCCC)OC(=O)CCCCCCCCC	0.04659498207885305	0.051587301587301584	0.048582995951417005	0.05327868852459016	0.04	0.07053941908713693
CCCCCCCCCCCCCCCCC[C@H](O)C(=O)N[C@@H](CO)[C@H](O)/C=C/CCCCCCCCCCCC	0.0892018779342723	0.0962566844919786	0.05291005291005291	0.05913978494623656	0.0989010989010989	0.11235955056179775
O=c1cc(-c2ccc(O)c(O)c2)oc2cc(O[C@@H]3O[C@H](CO)[C@@H](O)[C@H](O)[C@@H]3O)cc(O)c12	0.12777777777777777	0.12101910828025478	0.1111111111111111	0.11258278145695365	0.14	0.1118421052631579
O=C(/C=C/c1ccc(O)cc1)O[C@@H]1O[C@@H](CO)[C@@H](O)[C@@H](O)[C@@H]1O	0.10559006211180125	0.15267175572519084	0.15079365079365079	0.1532258064516129	0.15873015873015872	0.16129032258064516
COc1cc(OC)cc(C(=O)Nc2ccc(C(C)C)cc2)c1	0.21379310344827587	0.192	0.1	0.11904761904761904	0.2	0.10077519379844961
CCCCC/C=C\C/C=C\C/C=C\CCCCCCC(=O)OC[C@H](O)COC(=O)CCCCCCCCCCC/C=C\CCCCCCCC	0.06557377049180328	0.0639269406392694	0.05581395348837209	0.06132075471698113	0.06046511627906977	0.09178743961352658
C=C1[C@@H]2C[C@H](O)[C@H]3[C@@](C2)([C@@H](O)[C@@H]2C(C)C)C(=O)[C@@](O)([C@@H]2CCC1)[C@@H]3O	0.06432748538011696	0.0763888888888889	0.14615384615384616	0.16666666666666666	0.07913669064748201	0.13846153846153847
CCOC(=O)c1ccccc1-c1ccccc1	0.26153846153846155	0.14166666666666666	0.10084033613445378	0.10256410256410256	0.2336448598130841	0.09243697478991597
CCCC/C=C\C/C=C\CCCCCCCCCC(=O)OC[C@@H](COC(=O)CCCCCCC/C=C\CCCC)OC(=O)CCCCCCCCCCCCCCCCCCC	0.04609929078014184	0.050980392156862744	0.048	0.05263157894736842	0.039525691699604744	0.06967213114754098
Cc1ccccc1/C=N/c1ccccc1	0.20454545454545456	0.1092436974789916	0.05	0.05084745762711865	0.19811320754716982	0.041666666666666664
O=C(/C=C\c1ccc(O)cc1)OC[C@H]1O[C@@H](Oc2ccccc2CO)[C@@H](O)[C@H](O)[C@@H]1O	0.1744186046511628	0.1513157894736842	0.12666666666666668	0.12837837837837837	0.24087591240875914	0.13513513513513514
C[S@](=O)CCCCC/C(=N/OS(=O)(=O)O)S[C@@H]1O[C@H](CO)[C@@H](O)[C@H](O)[C@H]1O	0.0625	0.08843537414965986	0.11594202898550725	0.11764705882352941	0.05442176870748299	0.15037593984962405
CC[C@@]1(O)C(=O)OCc2c1cc1c(cc(O)c1O)C2=O	0.1118421052631579	0.11811023622047244	0.10569105691056911	0.10743801652892562	0.11382113821138211	0.0975609756097561
Oc1ccc(-c2ccc3c(c2)Oc2cc(O)ccc2[C@@H]3O)cc1	0.22297297297297297	0.14925373134328357	0.06474820143884892	0.06569343065693431	0.21138211382113822	0.06521739130434782
CC(C)C1=C(O)C(=O)[C@H](CC=C(C)C)C(=O)[C@@]1(O)C(=C(C)C)C(=O)C(C)=C(C(=O)c1ccccc1)C(=O)c1ccccc1	0.2568306010928962	0.18023255813953487	0.1005586592178771	0.10795454545454546	0.2073170731707317	0.10734463276836158
CNC(=O)N1C=C[C@@H]2C=C[C@@H]3CC[C@@H](CNC(=N)N)C=CO[C@H]3[C@@H]2C1	0.08139534883720931	0.06	0.13333333333333333	0.13533834586466165	0.08450704225352113	0.11764705882352941
COc1ccc([C@@H]2CC(=O)c3c(O)cc(O[C@H]4O[C@@H](CO)[C@@H](O)[C@@H](O)[C@@H]4O)cc3O2)cc1O	0.11956521739130435	0.11180124223602485	0.1456953642384106	0.1476510067114094	0.12987012987012986	0.12418300653594772
C/C1=C/CC[C@@]2(C)Oc3c(C=O)c(O)c(C=O)c(O)c3[C@H](C(=O)O)[C@@H]2[C@@H](C)C1	0.10465116279069768	0.15602836879432624	0.145985401459854	0.14814814814814814	0.12857142857142856	0.13043478260869565
CCn1c(SCc2ccccn2)nc2c(=O)[nH]cnc21	0.13071895424836602	0.13178294573643412	0.08527131782945736	0.08661417322834646	0.1557377049180328	0.06923076923076923
CNCCCCNC(=O)c1ccc(C(=O)NCc2ccccc2)cc1	0.24666666666666667	0.1267605633802817	0.09219858156028368	0.09352517985611511	0.2109375	0.11678832116788321
CC1(C)CCCC(C)(C)CCC1	0.013793103448275862	0.034482758620689655	0.06542056074766354	0.06666666666666667	0.017699115044247787	0.03669724770642202
COc1cc(O)c2c(=O)cc(-c3ccc(O)cc3)oc2c1[C@@H]1O[C@H](CO)[C@@H](O)[C@@H](O)[C@@H]1O[C@@H]1O[C@@H](C)[C@@H](O)[C@@H](O)[C@@H]1O	0.13861386138613863	0.1340782122905028	0.12571428571428572	0.12716763005780346	0.1511627906976744	0.11363636363636363
CCN[C@H]1CC[C@@H](c2ccccc2)O1	0.1223021582733813	0.075	0.10810810810810811	0.11009174311926606	0.12727272727272726	0.08928571428571429
CC[C@H](C)C(=O)O[C@H]1C[C@H](C)C=C2C=C[C@H](C)[C@H](CC[C@H](O)C[C@H](O)CC(=O)O)[C@H]21	0.23270440251572327	0.2246376811594203	0.41739130434782606	0.5480769230769231	0.20588235294117646	0.8620689655172413
COc1cc(-c2oc3cc(O)cc(O)c3c(=O)c2O[C@H]2O[C@H](C)[C@@H](O)[C@@H](O)[C@@H]2O[C@@H]2O[C@@H](C)[C@@H](O)[C@@H](O)[C@@H]2O)ccc1O	0.11004784688995216	0.11413043478260869	0.13068181818181818	0.13218390804597702	0.11731843575418995	0.11235955056179775
COc1ccc(-c2cc(=O)c3c(O)cc(O[C@H]4O[C@@H](CO)[C@@H](O)[C@@H](O)[C@@H]4O[C@H]4O[C@@H](C)[C@@H](O)[C@@H](O)[C@@H]4O)cc3o2)cc1O	0.1201923076923077	0.11351351351351352	0.12359550561797752	0.125	0.12921348314606743	0.11173184357541899
COC1=C[C@H](C)[C@H]2C[C@@H]3O[C@@H](OC)C[C@@H]4C(C)=C(OC)C(=O)[C@H]([C@]34C)[C@@]2(C)C1=O	0.0546448087431694	0.07792207792207792	0.19402985074626866	0.18796992481203006	0.05921052631578947	0.1276595744680851
C=CCSS[C@@H](CC)[S@@](=O)CC=C	0.041666666666666664	0.0603448275862069	0.05405405405405406	0.07476635514018691	0.06306306306306306	0.07407407407407407
CCCCCCCCCCCCC/C=C/[C@@H](O)[C@H](CO[C@@H]1O[C@H](CO)[C@H](O)[C@H](O)[C@H]1O)NC(=O)[C@H](O)CCCCCCCCCCCCCCCCCCCC	0.07450980392156863	0.07860262008733625	0.08071748878923767	0.08636363636363636	0.08035714285714286	0.1320754716981132
Clc1ccc2c(c1)OCO2	0.058823529411764705	0.07339449541284404	0.0673076923076923	0.06862745098039216	0.07692307692307693	0.047619047619047616
CC1(C)OC(=O)C=C[C@]2(C)[C@@H]1CC(=O)[C@]1(C)[C@@H]2[C@@H](O)C[C@@]2(C)[C@@H](c3ccoc3)OC(=O)[C@@H]3O[C@@]321	0.07772020725388601	0.10365853658536585	0.174496644295302	0.16891891891891891	0.08641975308641975	0.11538461538461539
CC/C=C\C/C=C\C/C=C\C/C=C\CCCCCCC(=O)OC[C@H](COC(=O)CCCCCCCCC/C=C\C/C=C\CCCC)OC(=O)CCCCCCCCCCCC	0.04659498207885305	0.051587301587301584	0.048582995951417005	0.05327868852459016	0.04	0.07053941908713693
CC(C)=CCc1c(O)c(CC=C(C)C)c2oc3c(O)c(O)c(CC=C(C)C)c(O)c3c(=O)c2c1O	0.10052910052910052	0.11728395061728394	0.09375	0.0880503144654088	0.1069182389937107	0.0875
COc1cc(O)c2c(=O)c(-c3ccc(O[C@H]4O[C@@H](CO)[C@@H](O)[C@@H](O)[C@@H]4O)cc3)coc2c1	0.1590909090909091	0.14935064935064934	0.11764705882352941	0.11920529801324503	0.1780821917808219	0.11842105263157894
COc1ccc(-c2coc3cc(O[C@H]4O[C@@H](CO)[C@@H](O)[C@@H](O)[C@@H]4O)ccc3c2=O)cc1O	0.15254237288135594	0.14193548387096774	0.11764705882352941	0.11920529801324503	0.1780821917808219	0.11842105263157894
CC(C)CC(=O)O[C@@H]1OC=C(CO[C@H]2O[C@@H](CO)[C@@H](O)[C@@H](O)[C@@H]2O)[C@@H]2[C@@H]3O[C@@H]3[C@@](O)(CO)[C@@H]12	0.0962566844919786	0.09876543209876543	0.15436241610738255	0.1724137931034483	0.10191082802547771	0.1875
O=c1c(O[C@@H]2O[C@@H](CO)[C@@H](O)[C@@H](O)[C@@H]2O)c(-c2ccc(O)cc2)oc2cc(O)cc(O)c12	0.14689265536723164	0.14285714285714285	0.1111111111111111	0.11258278145695365	0.16326530612244897	0.1118421052631579
CC[C@@H](C(C)C)[C@H](O)[C@@H](O)[C@@H](C)[C@H]1CC[C@H]2[C@@H]3CC(=O)[C@@H]4C[C@@H](O)[C@@H](O)C[C@]4(C)[C@H]3CC[C@@]21C	0.07853403141361257	0.10493827160493827	0.1610738255033557	0.1793103448275862	0.09433962264150944	0.1780821917808219
NCCS[C@@H]1c2c(O)cc(O)cc2O[C@H](c2ccc(O)c(O)c2)[C@H]1OC(=O)c1cc(O)c(O)c(O)c1	0.13227513227513227	0.11976047904191617	0.11042944785276074	0.11180124223602485	0.14465408805031446	0.1111111111111111
C=C1[C@H]2CC[C@]3([C@H](C)CC[C@H]4[C@]5(C)CCC(=O)C(C)(C)[C@@H]5CC[C@@]43C)[C@@]2(C)CC[C@H]1O	0.031088082901554404	0.04878048780487805	0.136986301369863	0.1310344827586207	0.037267080745341616	0.09271523178807947
Cc1ccc2c(c1)C(=O)C[C@@H](c1ccccc1)O2	0.176056338028169	0.12	0.10743801652892562	0.1092436974789916	0.20535714285714285	0.064
COc1ccc(/C=C/C(=O)O[C@@H]2O[C@H](CO)[C@@H](O)[C@@H](O)[C@@H]2O)cc1O	0.09580838323353294	0.1386861313868613	0.15384615384615385	0.15625	0.14393939393939395	0.1640625
CCOc1cc([C@H]2C(C(=O)OCCc3ccccc3)=C(C)NC3=C2C(=O)C[C@@H](c2ccccc2)C3)cc(Br)c1O	0.25136612021857924	0.12849162011173185	0.1329479768786127	0.13450292397660818	0.17964071856287425	0.10795454545454546
O=c1c(-c2ccc(O[C@@H]3O[C@H](CO)[C@@H](O)[C@H](O)[C@@H]3O)cc2)coc2cc(O)cc(O)c12	0.15517241379310345	0.14473684210526316	0.11258278145695365	0.11409395973154363	0.1736111111111111	0.11333333333333333
CCc1ccc(C(=O)Nc2ccc(C)o2)cc1	0.18115942028985507	0.15254237288135594	0.1111111111111111	0.11304347826086956	0.2018348623853211	0.09322033898305085
COc1cc2c(cc1OC)-c1c(ccc3c1OCO3)CCN(C)CC2	0.10650887573964497	0.10344827586206896	0.09219858156028368	0.09352517985611511	0.11510791366906475	0.0625
O=[N+]([O-])c1ccc([N+](=O)[O-])c([N+](=O)[O-])c1	0.06944444444444445	0.09482758620689655	0.06140350877192982	0.0625	0.07964601769911504	0.05263157894736842
Cn1c2ccccc2c(=O)c2c(O)cc3c(c21)C[C@@H]([C@@](C)(O)CO[C@@H]1O[C@@H](CO)[C@@H](O)[C@@H](O)[C@@H]1O)O3	0.15053763440860216	0.11976047904191617	0.16774193548387098	0.15483870967741936	0.19736842105263158	0.1320754716981132
C[C@@H](COc1cccc2ccccc12)C(N)=O	0.1897810218978102	0.15254237288135594	0.09243697478991597	0.12280701754385964	0.25961538461538464	0.11206896551724138
COc1cc(-c2oc3cc(O[C@H]4O[C@@H](C)[C@@H](O)[C@@H](O)[C@@H]4O)cc(O)c3c(=O)c2O[C@@H]2OC[C@@H](O)[C@@H](O)[C@@H]2O)ccc1O	0.1111111111111111	0.1092896174863388	0.12571428571428572	0.12716763005780346	0.11864406779661017	0.11363636363636363
CCCCCCCCCCCCCCCCCCCCCCCC(=O)OC[C@H](COC(=O)CCCCCCCCCCCCCCCCCCC)OC(=O)CCCCCCCCCCCCCCCCCCCCC	0.040498442367601244	0.037162162162162164	0.04152249134948097	0.045454545454545456	0.027210884353741496	0.06007067137809187
CCC(=O)OC1=C(O)C(=O)c2cc(C)c(O)cc2[C@H]1O	0.12751677852348994	0.14634146341463414	0.1440677966101695	0.14655172413793102	0.14285714285714285	0.1452991452991453
O=S(=O)(O)O/N=C(\CCCCS)S[C@H]1O[C@H](CO)[C@@H](O)[C@H](O)[C@@H]1O	0.05917159763313609	0.07801418439716312	0.11450381679389313	0.11627906976744186	0.05	0.15079365079365079
CCCC[C@@H](O)CC	0.088	0.07920792079207921	0.07291666666666667	0.09782608695652174	0.08333333333333333	0.14606741573033707
CC/C=C\C/C=C\C/C=C\C/C=C\CCCCCCC(=O)OC[C@H](COC(=O)CCCCCCCCCCCCCCCCCCCCC)OC(=O)CCCCCCCCCCCCCCC	0.04377104377104377	0.04814814814814815	0.045283018867924525	0.04961832061068702	0.03731343283582089	0.06563706563706563
COc1ccc(C(=O)CCCCc2ccc(OC)cc2)cc1OC	0.17307692307692307	0.15555555555555556	0.1111111111111111	0.11278195488721804	0.1984126984126984	0.11194029850746269
CC1=C[C@H]2C[C@H](C)C[C@H](C)[C@H]2CC1	0.027210884353741496	0.04201680672268908	0.16831683168316833	0.1717171717171717	0.034782608695652174	0.125
CC1=C(CCO[P@](=O)(O)OP(=O)(O)O)S/C(=C(\O)CCC(=O)O)N1	0.1125	0.11851851851851852	0.09022556390977443	0.0916030534351145	0.10606060606060606	0.14285714285714285
CC1=CC(=O)CC(C)(C)[C@@H]1/C=C/[C@H](C)O[C@H]1O[C@@H](CO[C@@H]2OC[C@@H](O)[C@@H](O)[C@@H]2O)[C@@H](O)[C@@H](O)[C@@H]1O	0.06091370558375635	0.10303030303030303	0.1503267973856209	0.16778523489932887	0.09259259259259259	0.13636363636363635
C[N+]1(C)CCC[C@H]1COC(=O)[C@@](O)(c1ccccc1)C1CCCCC1	0.12727272727272726	0.09655172413793103	0.1417910447761194	0.12686567164179105	0.14074074074074075	0.10948905109489052
COc1cccc2c1C(=O)c1c(O)c3c(c(O)c1C2=O)C[C@@](O)(C(=O)CO)C[C@H]3O[C@H]1C[C@@H](N)[C@@H](C)[C@H](C)O1	0.12755102040816327	0.13450292397660818	0.175	0.17721518987341772	0.1317365269461078	0.15432098765432098
CCCC/C=C\C/C=C\CCCCCCCCCC(=O)OC[C@H](COC(=O)CCCCCCCCCCCCCCCCCCC)OC(=O)CCCCCCCCCCCCCCCCCCCCC	0.042483660130718956	0.04659498207885305	0.043795620437956206	0.04797047970479705	0.036101083032490974	0.06343283582089553
NC(N)=NCCC[C@H](N)C(=O)O	0.08148148148148149	0.07207207207207207	0.0660377358490566	0.07766990291262135	0.07547169811320754	0.10891089108910891
C/C(=C\CO)CO[C@H]1O[C@@H](CO)[C@@H](O)[C@@H](O)[C@@H]1O	0.05161290322580645	0.0625	0.1206896551724138	0.12280701754385964	0.06504065040650407	0.1415929203539823
Cc1[nH]c2ccc(Br)cc2c1CCNC(=O)c1ccccc1	0.2191780821917808	0.15267175572519084	0.08208955223880597	0.08333333333333333	0.24786324786324787	0.07462686567164178
C=C1C(=O)O[C@@H]2/C=C(/C)CC/C=C(/C(=O)O[C@@H]3O[C@@H](CO)[C@@H](O)[C@@H](O)[C@@H]3O)CC[C@@H]12	0.08241758241758242	0.0967741935483871	0.20588235294117646	0.208955223880597	0.09271523178807947	0.16428571428571428
C/C1=C/CC[C@@]2(C)O[C@H]2[C@H]2OC(=O)[C@@H](C)[C@H]2CC1	0.03773584905660377	0.05343511450381679	0.15789473684210525	0.16071428571428573	0.047244094488188976	0.10084033613445378
C1CCCCC1	0.0	0.0	0.030927835051546393	0.031578947368421054	0.0	0.01020408163265306
C=C(C)[C@@H]1Oc2ccc(C(=O)OC)cc2[C@@H]1O	0.10273972602739725	0.11666666666666667	0.15315315315315314	0.1559633027522936	0.12173913043478261	0.13392857142857142
C[C@H](N)C(=O)N[C@@H](Cc1ccccc1)C(=O)O	0.21052631578947367	0.15517241379310345	0.09401709401709402	0.11504424778761062	0.205607476635514	0.15454545454545454
CCCCCCCCCCCCCCCCC(=O)OC[C@H](CO[P@@](=O)(O)O[C@H]1[C@@H](O)[C@@H](O)[C@@H](O)[C@@H](OP(=O)(O)O)[C@@H](OP(=O)(O)O)[C@@H]1O)OC(=O)CCCC	0.06451612903225806	0.05803571428571429	0.0947867298578199	0.10096153846153846	0.049773755656108594	0.12745098039215685
CC(=O)O[C@H]1CC[C@@]2(C)[C@@H](CC[C@]3(C)[C@@H]2CC=C2[C@@H]4CC(C)(C)[C@@H](O)CC[C@]4(C)[C@@H]23)C1(C)C	0.04081632653061224	0.059880239520958084	0.1554054054054054	0.14965986394557823	0.04878048780487805	0.11842105263157894
CC1(C)CCC(C)(C)c2ccc(/C=C/C(=O)O)cc21	0.09933774834437085	0.16806722689075632	0.1271186440677966	0.12931034482758622	0.15517241379310345	0.1092436974789916
C=C(C)[C@@H]1CC=C(C)[C@H](CCCC(C)(C)O)C1	0.059602649006622516	0.08130081300813008	0.18691588785046728	0.1574074074074074	0.06666666666666667	0.13513513513513514
CC(/C=C/C=C(C)/C=C/[C@@]12O[C@]1(C)C[C@H](O)CC2(C)C)=C\C=C\C=C(C)\C=C\C=C(C)\C=C\[C@@]12O[C@]1(C)CCCC2(C)C	0.021929824561403508	0.04040404040404041	0.07526881720430108	0.07027027027027027	0.03076923076923077	0.04736842105263158
C=C1CC[C@@H]2C(C)(C)[C@H](OC(C)=O)CC[C@]2(C)[C@H]1COc1ccc2ccc(=O)oc2c1	0.11666666666666667	0.14473684210526316	0.16666666666666666	0.16901408450704225	0.1342281879194631	0.12080536912751678
CC(C)=CCc1c(O)c(CC=C(C)C)c(O)c(C(=O)CC(C)C)c1O	0.1464968152866242	0.18604651162790697	0.10526315789473684	0.11538461538461539	0.1746031746031746	0.13178294573643412
CCCCC/C=C\C/C=C\C/C=C\C/C=C\CCCCCC(=O)OC[C@@H](COC(=O)CCCCCCC/C=C\CCCCCC)OC(=O)CCCCCCCCCCCCCCCC	0.04513888888888889	0.04980842911877394	0.046875	0.05138339920948617	0.03861003861003861	0.068
COc1ccc(C(=O)Cn2c(=O)cc(C(=O)N3CCCC3)c3ccccc32)cc1	0.2147239263803681	0.14	0.10738255033557047	0.10884353741496598	0.25757575757575757	0.09333333333333334
C[C@H]1[C@H]2C3=CC[C@@H]4[C@@]5(C)CC[C@@H](O)C(C)(C)[C@@H]5CC[C@@]4(C)[C@@]3(C)CC[C@@]2(C(=O)O)CC[C@@]1(C)O	0.05641025641025641	0.0783132530120482	0.13815789473684212	0.13245033112582782	0.06748466257668712	0.13157894736842105
C=CCc1cc2c(c(O[C@H]3O[C@@H](CO)[C@@H](O)[C@@H](O)[C@H]3O)c1)OCO2	0.06432748538011696	0.08391608391608392	0.12030075187969924	0.12213740458015267	0.08695652173913043	0.1297709923664122
CC[C@H](C)[C@H](NC(=O)[C@@H](N)CC(N)=O)C(=O)O	0.12857142857142856	0.1391304347826087	0.08695652173913043	0.11818181818181818	0.125	0.18095238095238095
O=C1[C@@H](O)O[C@@H](Oc2ccc(C(F)(F)F)cc2)[C@H](O)[C@H]1O	0.1032258064516129	0.125	0.13114754098360656	0.12396694214876033	0.13008130081300814	0.11382113821138211
O[C@H]1CO[C@@H](OC[C@@H]2O[C@@H](O)[C@@H](O)[C@H](O)[C@@H]2O)[C@@H](O)[C@H]1O	0.023952095808383235	0.02857142857142857	0.104	0.10569105691056911	0.02962962962962963	0.10483870967741936
O=c1c(O)c(-c2ccc(O)cc2)oc2cc(O[C@H]3O[C@H](CO)[C@@H](O)[C@H](O)[C@@H]3O)c(O)c(O)c12	0.1388888888888889	0.14102564102564102	0.10967741935483871	0.1111111111111111	0.15333333333333332	0.11038961038961038
COc1ccc2c(c1OC)O[C@@H](O[C@H]1O[C@@H](CO)[C@@H](O)[C@@H](O)[C@@H]1O)C(=O)N2O	0.09770114942528736	0.10810810810810811	0.14492753623188406	0.14705882352941177	0.11971830985915492	0.12949640287769784
Cc1ccc(C(=O)NC(=O)OCC2CCCCC2)c(O)c1	0.12258064516129032	0.11363636363636363	0.13709677419354838	0.13934426229508196	0.109375	0.12903225806451613
C=C1CC[C@@H]2[C@H]1[C@@H]1[C@H](C(C)C)CC[C@@]21C	0.04	0.05737704918032787	0.10810810810810811	0.1308411214953271	0.05084745762711865	0.10909090909090909
CCN(CC)CCOC(=O)c1ccc(OC)cc1	0.13013698630136986	0.15966386554621848	0.13793103448275862	0.14035087719298245	0.14655172413793102	0.1391304347826087
CSCC[C@H](NC(=O)CC[C@@H](N)C(=O)O)C(=O)NCC(=O)O	0.12337662337662338	0.10606060606060606	0.06870229007633588	0.078125	0.09302325581395349	0.15833333333333333
C=C1[C@@H](OC(=O)/C(C)=C\C)C[C@H](C(C)C)[C@H]2/C(=C/C)C(=O)C[C@@H]12	0.07975460122699386	0.12030075187969924	0.19166666666666668	0.20512820512820512	0.09923664122137404	0.16393442622950818
COc1ccc(C(=O)/C=C/c2ccccc2)cc1OC	0.18620689655172415	0.16	0.0859375	0.0873015873015873	0.25	0.078125
COc1ccc([C@@H](O)CO)cc1O	0.1111111111111111	0.1388888888888889	0.08333333333333333	0.09523809523809523	0.14563106796116504	0.11538461538461539
O=C(O)CCc1ccccc1OCC(=O)NCc1ccccc1	0.28368794326241137	0.14925373134328357	0.1044776119402985	0.10606060606060606	0.22131147540983606	0.13953488372093023
C=C1CC[C@H]2C(C)(C)[C@H](O)CC[C@]2(C)[C@H]1COc1ccc2ccc(=O)oc2c1	0.10919540229885058	0.1292517006802721	0.1510791366906475	0.15328467153284672	0.13380281690140844	0.11188811188811189
O=C1C[C@H](c2ccccc2)Oc2cc(O)ccc21	0.176056338028169	0.12	0.10743801652892562	0.1092436974789916	0.20535714285714285	0.064
CCCSC[C@H](NC(=O)CC[C@H](N)C(=O)O)C(=O)O	0.12244897959183673	0.104	0.08196721311475409	0.09243697478991597	0.09016393442622951	0.16964285714285715
Cn1c(=O)c2c(nc(NC(=O)c3ccccc3C(=O)O)n2C)n(C)c1=O	0.2012987012987013	0.1791044776119403	0.10144927536231885	0.10294117647058823	0.18604651162790697	0.11029411764705882
C=C[C@](C)(CCC=C(C)C)O[C@@H]1O[C@@H](CO[C@H]2O[C@@H](CO)[C@@H](O)[C@H]2O)[C@@H](O)[C@@H](O)[C@@H]1O	0.05319148936170213	0.06875	0.13793103448275862	0.12413793103448276	0.0641025641025641	0.1310344827586207
CO[C@@H]1c2c(O)c(C(C)C)c(O)c(O)c2[C@@]23CCCC(C)(C)[C@H]2[C@H]1OC3=O	0.1	0.1267605633802817	0.14074074074074075	0.15151515151515152	0.10714285714285714	0.10869565217391304
COc1ccc2c(c1)OC[C@@]1(O)c3ccc(O)cc3O[C@H]21	0.12179487179487179	0.1297709923664122	0.09230769230769231	0.09375	0.1532258064516129	0.07633587786259542
CC(=O)OC[C@]1(C)CCC[C@@]2(C)[C@@H]1CC[C@@]13C[C@H](C(=O)O)[C@H](CC[C@@H]12)C3	0.0625	0.06666666666666667	0.12408759124087591	0.1259259259259259	0.05442176870748299	0.13333333333333333
NCCCCCCNC(=O)NCCCNC(=O)NCC(=O)Nc1ccccc1	0.18181818181818182	0.09090909090909091	0.0728476821192053	0.0738255033557047	0.11643835616438356	0.10273972602739725
CCCCCCCC/C=C\CCCCCCCC(=O)OC[C@@H](O)CO[P@](=O)(O)OCCN	0.07329842931937172	0.08536585365853659	0.06832298136645963	0.0759493670886076	0.08125	0.11038961038961038
CC1(C)CC[C@@]2(C(=O)O)CC[C@]3(C)C(=CC[C@@H]4[C@@]5(C)C[C@@H](O)[C@@H](O[C@@H]6O[C@@H](CO)[C@@H](O)[C@@H](O)[C@@H]6O)[C@@](C)(CO)[C@@H]5CC[C@]43C)[C@@H]2C1	0.05752212389380531	0.07614213197969544	0.14444444444444443	0.13966480446927373	0.06701030927835051	0.12637362637362637
CCCCC/C=C\C/C=C\C/C=C\C/C=C\C/C=C\CCC(=O)OC[C@H](COC(=O)CCCCCCC/C=C\CCCCCCCC)OC(=O)CCCCCCCCC/C	0.04710144927536232	0.05220883534136546	0.04918032786885246	0.05394190871369295	0.04048582995951417	0.07142857142857142
CCCC[C@H]1OC(=O)C2=CCCC[C@H]21	0.05442176870748299	0.05785123966942149	0.17307692307692307	0.17647058823529413	0.0603448275862069	0.11009174311926606
CC(C)CCC[C@@H](C)[C@H]1CC[C@H]2[C@@H]3CC=C4CCCNC[C@]4(C)[C@H]3CC[C@@]21C	0.06593406593406594	0.07741935483870968	0.11805555555555555	0.1276595744680851	0.06578947368421052	0.11888111888111888
C=CCOc1ccc(C2=C(C)C(=O)NCC2)cc1	0.1292517006802721	0.16806722689075632	0.09917355371900827	0.10084033613445378	0.17543859649122806	0.07317073170731707
CCCCC/C=C\C/C=C\C/C=C\C/C=C\CCCCCC(=O)OC[C@H](COC(=O)CCCCCCCCC/C=C\C/C=C\CCCCC)OC(=O)CCCCCCCCC	0.04659498207885305	0.051587301587301584	0.048582995951417005	0.05327868852459016	0.04	0.07053941908713693
CCCCC/C=C\C/C=C\C/C=C\C/C=C\CCCCCC(=O)OC[C@H](COC(=O)CCCCCCC/C=C\CCCCCCCC)OC(=O)CCCCCCC/C=C\CC	0.04659498207885305	0.051587301587301584	0.048582995951417005	0.05327868852459016	0.04	0.07053941908713693
NC(=O)N1CCC[C@H](CN2CCCC2)C1	0.032679738562091505	0.031496062992125984	0.06837606837606838	0.06956521739130435	0.04132231404958678	0.05084745762711865
CC/C=C\C/C=C\C/C=C\C/C=C\C/C=C\CCCC(=O)OC[C@H](COC(=O)CCCCCCC/C=C\CCCCCCCC)OC(=O)CCCCCCCCCCCCC	0.04659498207885305	0.051587301587301584	0.048582995951417005	0.05327868852459016	0.04	0.07053941908713693
C[C@@H]1O[C@@H](O[C@@H]2[C@H](O)[C@@H](O)[C@@H](CO)O[C@H]2Oc2c(-c3ccc(O)cc3)oc3cc(O)cc(O)c3c2=O)[C@@H](O)[C@@H](O)[C@@H]1O	0.1330049261083744	0.12777777777777777	0.11931818181818182	0.1206896551724138	0.14450867052023122	0.10734463276836158
COc1ccc(C(=O)N2CCc3ccccc32)c(OC)c1	0.174496644295302	0.13846153846153847	0.10077519379844961	0.10236220472440945	0.2222222222222222	0.08461538461538462
Cc1[nH]c2ccccc2c1CCNC(=O)c1ccc([N+](=O)[O-])cc1	0.22	0.15555555555555556	0.08695652173913043	0.08823529411764706	0.2689075630252101	0.07971014492753623
CSCC[C@@H](NC(=O)CC[C@H](N)C(=O)O)C(=O)NCC(=O)O	0.12337662337662338	0.10606060606060606	0.06870229007633588	0.078125	0.09302325581395349	0.15833333333333333
CC(=O)N[C@H]1[C@@H](O[C@@H]2[C@@H](CO)O[C@@H](O)[C@@H](O)[C@@H]2O)O[C@H](CO)[C@@H](O)[C@@H]1O[C@@H]1O[C@@H](CO)[C@@H](O)[C@@H](O)[C@@H]1O	0.054187192118226604	0.05056179775280899	0.11042944785276074	0.11180124223602485	0.05202312138728324	0.1111111111111111
C=C1CC[C@H]2[C@H]([C@H]3[C@H]1CC[C@@]3(C)[C@@H](CC(C)C)c1c(O)c(C=O)c(O)c(C=O)c1O)C2(C)C	0.1092896174863388	0.15789473684210525	0.11842105263157894	0.12751677852348994	0.13245033112582782	0.12666666666666668
CCCC/C=C\C/C=C\CCCCCCCCCC(=O)OC[C@H](COC(=O)CCCCC/C=C\C/C=C\C/C=C\C/C=C\C/C=C\CCCCC)OC(=O)CCCC	0.04814814814814815	0.053497942386831275	0.05042016806722689	0.05531914893617021	0.04149377593360996	0.07327586206896551
C[C@H]1O[C@@H](Oc2cc(O)c3c(=O)c(O[C@@H]4O[C@H](CO)[C@@H](O)[C@@H](O)[C@@H]4O)c(-c4ccc(O)cc4)oc3c2)[C@@H](O)[C@@H](O)[C@@H]1O	0.1330049261083744	0.12777777777777777	0.11931818181818182	0.1206896551724138	0.14450867052023122	0.10734463276836158
Cc1cc2c(c(C)c1CCO[C@@H]1O[C@@H](CO)[C@@H](O)[C@@H](O)[C@@H]1O)C(=O)[C@@H](C)[C@@H]2O	0.09826589595375723	0.10884353741496598	0.17164179104477612	0.17424242424242425	0.11267605633802817	0.15555555555555556
COc1ccc2c(c1)O[C@H](O[C@@H]1O[C@@H](CO)[C@@H](O)[C@@H](O)[C@@H]1O)C(=O)N2OC	0.09883720930232558	0.1095890410958904	0.15555555555555556	0.15789473684210525	0.12142857142857143	0.13970588235294118
C=C1CC[C@@H]2C(C)(C)[C@H](O)CC[C@@]2(C)[C@H]1COc1ccc2ccc(=O)oc2c1	0.10919540229885058	0.1292517006802721	0.1510791366906475	0.15328467153284672	0.13380281690140844	0.11188811188811189
CC/C=C\C/C=C\C/C=C\C/C=C\CCCCC(=O)OC[C@H](COC(=O)CCCCCCCCCCC/C=C\C/C=C\CCCCC)OC(=O)CCCCCCCCC/C	0.04710144927536232	0.05220883534136546	0.04918032786885246	0.05394190871369295	0.04048582995951417	0.07142857142857142
CC(=C/C=C/C(C)=C/C=C/C=C(C)/C=C/C=C(/C)[C@H]1CO1)[C@H](C)C(C)C	0.04519774011299435	0.07482993197278912	0.06293706293706294	0.07142857142857142	0.0625	0.07092198581560284
CC(C)C[C@@H]1NC(=O)[C@H](NC(=O)[C@H](Cc2ccccc2)N(C)C)[C@H](c2ccccc2)Oc2ccc(cc2)/C=C\NC1=O	0.292817679558011	0.17613636363636365	0.12290502793296089	0.13714285714285715	0.20958083832335328	0.1111111111111111
N=C(N)NCCC[C@@H](N)C(=O)O	0.08955223880597014	0.07207207207207207	0.0660377358490566	0.07766990291262135	0.07547169811320754	0.10891089108910891
C[C@H]1C(=O)O[C@H]2C[C@@]1(C)[C@@H]1C(=O)[C@@]3(O)O[C@@]14[C@@]2(C)OC(=O)[C@@]4(O)CC[C@@H]1[C@@H]3[C@@H](O)C=C2CC=CC(=O)[C@]21C	0.07389162561576355	0.10404624277456648	0.17834394904458598	0.18064516129032257	0.08139534883720931	0.13580246913580246
C#CCNC(=O)c1ccc(OC)cc1	0.12408759124087591	0.13392857142857142	0.1	0.10185185185185185	0.14018691588785046	0.09090909090909091
C[C@@H](O)[C@H](O)[C@H](O)CO	0.0873015873015873	0.1111111111111111	0.0297029702970297	0.05154639175257732	0.11702127659574468	0.13186813186813187
O=C(O)Cc1ccccc1OCc1ccccc1	0.2556390977443609	0.15702479338842976	0.09836065573770492	0.1	0.25	0.10833333333333334
C/C=C(\C)C(=O)O[C@H]1C2=C(C)C(=O)O[C@@]2(O)C[C@@H]2CC[C@@H](O)[C@@H](C)[C@@]21C	0.06976744186046512	0.0979020979020979	0.1984126984126984	0.192	0.07801418439716312	0.15384615384615385
CCN1CCN(c2ccccc2)CC1	0.1223021582733813	0.075	0.08849557522123894	0.09009009009009009	0.13761467889908258	0.07017543859649122
CC(=O)OC[C@H]1O[C@H](Oc2c(-c3ccc(O)cc3)oc3cc(O)cc(O)c3c2=O)[C@@H](O)[C@@H](O)[C@@H]1O	0.16574585635359115	0.16455696202531644	0.1337579617834395	0.13548387096774195	0.17763157894736842	0.1346153846153846
O=C(Cn1c(=O)cc(C(=O)N2CCCC2)c2ccccc21)Nc1ccccc1	0.2894736842105263	0.12666666666666668	0.09395973154362416	0.09523809523809523	0.22388059701492538	0.08
CC(C)=CCC/C(C)=C\CO[C@@H]1O[C@@H](CO[C@@H]2OC[C@@H](O)[C@@H](O)[C@@H]2O)[C@@H](O)[C@@H](O)[C@@H]1O	0.05851063829787234	0.06832298136645963	0.1292517006802721	0.1310344827586207	0.06369426751592357	0.14583333333333334
N[C@H](CCC(=O)NC1(CCCCC1)C(=O)O)C(=O)O	0.09210526315789473	0.0859375	0.08130081300813008	0.09166666666666666	0.072	0.11864406779661017
CCCCOC(=O)C1=C(C)NC2=C(C(=O)C[C@H](c3ccc(F)cc3)C2)[C@@H]1c1ccc(OC)c(OC)c1	0.2	0.18867924528301888	0.1509433962264151	0.15286624203821655	0.21052631578947367	0.1165644171779141
CCCCCCCCCCCCCCCCCCCCCCCCCC(=O)N[C@@H](COC(=O)CCCCCCCCCCCCCCCCCCCCCCC)[C@@H](O)[C@H](O)[C@@H](O)CCCCCCCCCCCC	0.07166123778501629	0.05964912280701754	0.045936395759717315	0.05	0.05319148936170213	0.09259259259259259
CCCCC/C=C\C/C=C\C/C=C\C/C=C\CCCC(=O)O[C@H](COC(=O)CCCCCCC/C=C\CCCCCC)COC(=O)CCCCCCCCCCCCCCCCCC	0.04513888888888889	0.04980842911877394	0.046875	0.05138339920948617	0.03861003861003861	0.068
C=C1[C@@H](OC(=O)/C=C(\C)CC)C[C@@H](C(C)C)[C@H]2/C(=C/C)C(=O)[C@@H](OC(=O)[C@H](C)CC)[C@@H]12	0.09444444444444444	0.13333333333333333	0.17985611510791366	0.24615384615384617	0.10738255033557047	0.24427480916030533
CC1=C(/C=C/C(C)=C/C=C/C(C)=C/C=C/C=C(C)/C=C/C=C(C)/C=C/C(=O)[C@@]2(C)CCCCC(C)(C)C[C@@H]2O)C(C)C1	0.04072398190045249	0.06842105263157895	0.10674157303370786	0.1016949152542373	0.058823529411764705	0.07692307692307693
c1ccc(C2(c3ccccc3)CCCC2)cc1	0.2028985507246377	0.07751937984496124	0.064	0.06504065040650407	0.15517241379310345	0.03937007874015748
COc1cc(O)c2c(c1)C(=O)c1ccc(O)cc1C2=O	0.14093959731543623	0.1349206349206349	0.0873015873015873	0.08870967741935484	0.15	0.07936507936507936
COc1ccc(-c2oc3cc(O[C@H]4O[C@@H](CO)[C@@H](O)[C@@H](O)[C@@H]4O)ccc3c(=O)c2O)cc1	0.1724137931034483	0.14935064935064934	0.11764705882352941	0.11920529801324503	0.20279720279720279	0.11842105263157894
N#Cc1cccc(-c2nnc3[nH]cnc3n2)c1	0.1	0.12195121951219512	0.03937007874015748	0.04	0.11764705882352941	0.031496062992125984
O=C(Nc1ccccc1)c1ccccc1	0.325	0.1092436974789916	0.06779661016949153	0.06896551724137931	0.19811320754716982	0.059322033898305086
COc1cc([C@H]2OC[C@H]3[C@@H](c4cc(OC)c(O[C@H]5O[C@@H](CO)[C@@H](O)[C@@H](O)[C@@H]5O)c(OC)c4)OC[C@H]23)cc(OC)c1O[C@@H]1O[C@H](CO)[C@@H](O)[C@H](O)[C@@H]1O	0.07916666666666666	0.0892018779342723	0.1188118811881188	0.12	0.08095238095238096	0.10294117647058823
CCCCCCCCCCCCCCCCCCCCCCCC(=O)OC[C@@H](COC(=O)CCCCCCCCCCCCCCCCC)OC(=O)CCCCCCCCCCCCCCCCCCC	0.042071197411003236	0.03873239436619718	0.04332129963898917	0.04744525547445255	0.028368794326241134	0.06273062730627306
O=C(CCCCCCCCc1ccccc1)NC(=O)OCCc1ccccc1	0.2468354430379747	0.1038961038961039	0.08609271523178808	0.087248322147651	0.1619718309859155	0.10884353741496598
COc1cc(O)c2c(c1)O[C@@H](c1cc(O)c(OC)c(OC)c1)CC2=O	0.10843373493975904	0.11347517730496454	0.12686567164179105	0.12878787878787878	0.11764705882352941	0.0948905109489051
CCCCCCCC/C=C\C/C=C\C/C=C\CCCC(=O)OC[C@H](COC(=O)CCCCCCC/C=C\CCCCCC)OC(=O)CCCCCCCCCCCCCCCCCCC	0.044673539518900345	0.04924242424242424	0.04633204633204633	0.05078125	0.03816793893129771	0.06719367588932806
CCCCCCCCCCCCCCCCCCCCCCCCCCCCC1=C[C@H]([C@@H](O)CCCCCCCCCCCCCC)OC1=O	0.05668016194331984	0.04932735426008968	0.07547169811320754	0.08133971291866028	0.05045871559633028	0.08095238095238096
CC(=O)OC[C@]12CCC(C)=C[C@@H]1O[C@@H]1[C@H](O)[C@H](O[C@@H]3O[C@@H](CO)[C@@H](O)[C@@H](O)[C@@H]3O)[C@@]2(C)[C@@]12CO2	0.06153846153846154	0.07784431137724551	0.16778523489932887	0.17006802721088435	0.0736196319018405	0.15333333333333332
COc1ccc2c(c1)O[C@H]1c3ccc(OC)c(OC)c3OC[C@@H]21	0.11042944785276074	0.12408759124087591	0.1044776119402985	0.10606060606060606	0.12878787878787878	0.08088235294117647
CCCCCCCCCC[C@H](O)[C@H]1CC[C@H]([C@@H]2CC[C@H]([C@@H](O)CCCCCCCC[C@@H](O)CC3=C[C@@H](C)OC3=O)O2)O1	0.09302325581395349	0.08900523560209424	0.1348314606741573	0.14285714285714285	0.0913978494623656	0.1686046511627907
C[C@H]1C[C@H]2C3=CC(=O)OC[C@]3(C)[C@@H]3CC[C@@]3(C)C(=O)O[C@H]3CC[C@@]3(C)[C@@H]2[C@H]1O	0.04918032786885246	0.07142857142857142	0.1865671641791045	0.1893939393939394	0.05263157894736842	0.12056737588652482
CO[C@@H]1[C@@H](O)[C@H](C)O[C@@H](O[C@H]2CC[C@]3(C=O)[C@H]4CC[C@]5(C)[C@H](C6=CC(=O)OC6)CC[C@]5(O)[C@H]4CC[C@]3(O)C2)[C@@H]1O	0.046296296296296294	0.06417112299465241	0.14201183431952663	0.1437125748502994	0.05434782608695652	0.11627906976744186
CCC1=C(C)C(=O)Nc2ccccc21	0.14074074074074075	0.13392857142857142	0.1	0.10185185185185185	0.2079207920792079	0.08108108108108109
CSCC[C@@H](NC(=O)c1ccc(N)cc1)C(=O)O	0.17985611510791366	0.17094017094017094	0.11016949152542373	0.12173913043478261	0.168141592920354	0.1504424778761062
[truncated: 1,322 more rows]
