# Supplementary material for: Transformer-Decoder GPT Models for Generating Virtual Screening Libraries of HMG-Coenzyme A Reductase Inhibitors: Effects of Temperature, Prompt Length, and Transfer-Learning Strategies
Source: J Chem Inf Model. 2024 Nov 7;64(22):8464–80. doi: 10.1021/acs.jcim.4c01309 (PMC11600504; doi:10.1021/acs.jcim.4c01309)
Supplement: Supplementary file 3 — ci4c01309_si_003.zip [file ci4c01309_si_003.zip › Datasets/xfer_Learning_files/NoXA5K9S_model_gen_ic50_results/NoXA5K9S_0p0_Refined_Molecules_QED_props.csv]

IC50	QED	SMILES	MW	aLogP	HBA	HBD	RotBond	AromRings
[185191.66]	0.39082039170423855	CCC[C@H]1CC=C(CCCCCC)C1	194.36199999999994	5.093300000000005	0	0	7	0
[15773488.]	0.7460657944928335	c1csc(SSCc2ccccc2)n1	239.39000000000001	4.083600000000002	3	0	4	2
[3.6597318e+11]	0.3584351687738256	CC[C@@]1([N+](=O)[O-])C[C@H]2C=C[C@@H]1C2	167.20799999999997	2.0079000000000002	2	0	2	0
[1739096.9]	0.7517614927246454	CCCCNC(=O)c1ccc(OC)cc1	207.27299999999997	2.2251000000000003	2	1	5	1
[91024.96]	0.4849052689542162	Cc1cc(SC(=O)Nc2ccc(Cl)cc2)cc([N+](=O)[O-])c1O	338.7720000000001	4.586420000000002	5	2	3	2
[4.723167e+09]	0.4398796289019807	O=S1(=O)NCCCN1	136.17600000000002	-1.1859000000000004	2	2	0	0
[13074286.]	0.4522844331289399	C[C@@H]1O[C@@H](C)CC(=O)O1	130.143	0.6844	3	0	0	0
[1589.6903]	0.36998341413567515	CO[C@H]1CC[C@]2(C)[C@H]3CC[C@]4(C)[C@@H]5CC(C)(C)CC[C@]5(C)CC[C@@]4(C)C3=CC[C@@H]2C1(C)C	440.7560000000003	8.823000000000006	1	0	1	0
[4602274.]	0.6997805043240403	O=C(CO)NCCc1ccccc1	179.21900000000002	0.33759999999999946	2	2	4	1
[4935829.]	0.7914893065487754	NCCCCNC(=O)c1ccc(-c2ccccc2)cc1	268.36	2.822300000000002	2	2	6	2
[1836179.9]	0.8749892585831004	O=C(CCCN1CCN(c2ccccc2)CC1)Nc1ccc(F)cc1	341.43000000000006	3.366600000000002	3	1	6	2
[1914397.2]	0.48461922198410123	CCCCCC[C@@H]1CCCC(=O)O1	184.27899999999997	3.052500000000002	2	0	5	0
[45773.895]	0.8046370170975186	CC(C)N1[C@H]2CC[C@@H]1C[C@@H](OC(=O)CC(C)C)[C@]2(C)O	283.412	2.340400000000001	4	1	4	0
[9.301217e+09]	0.5837043569672596	NC(=O)N1CCCC[C@H]1C(=O)O	172.184	0.004199999999999704	3	2	1	0
[2232567.5]	0.6921083705449192	NC[C@H]1O[C@H](CC(=O)N2CCc3ccccc32)[C@H](O)[C@@H]1O	292.335	-0.5862999999999995	5	3	3	1
[54893.895]	0.636283839402414	C#CCCCNC(=O)c1ccc(NC(=O)c2ccccc2)cc1	306.365	3.0821000000000014	2	2	6	2
[200608.44]	0.47109333163108325	CC1=C(O[C@@H]2O[C@@H](CO)[C@@H](O)[C@@H](O)[C@@H]2O)C(=O)[C@H](C)O1	290.26800000000003	-1.9777999999999996	8	4	3	0
[180214.48]	0.7921081443224064	CN[C@@H](C)[C@@H]1CC=C(c2ccccc2)C1	201.313	3.087900000000001	1	1	3	1
[346337.16]	0.8184556990505522	C/C=C(C(=O)O)[C@H]1CCC2=C1C(=O)c1c(O)cccc1C2=O	298.29400000000004	2.508700000000001	5	2	2	1
[269482.6]	0.5342629030487306	C/C=C\C/C=C\C=C\C=C\[C@@H](C)C(=O)O	206.28499999999997	3.3419000000000016	2	1	6	0
[690.48126]	0.1879225004280333	C[C@@]12CCC[C@](C)([C@@H]3CC[C@@H]4C[C@]3(C=O)C[C@]4(O)CO)[C@H]1[C@H](O[C@H]1O[C@@H](CO)[C@@H](O)[C@@H](O)[C@H]1O)OC2=O	528.5950000000001	-0.7727999999999982	11	6	6	0
[360245.97]	0.6221767950547283	C[C@H]1[C@@H]2CC[C@@H]3[C@@H]4CC=C5C[C@@H](N(C)C)CC[C@]5(C)[C@H]4CC[C@]23CN1C	356.5980000000001	4.809600000000005	2	0	1	0
[983526.3]	0.5092392158410418	C=C[C@]12[C@H](CC)CC(=O)C(=C)[C@@H]1CC2(C)C	218.33999999999997	3.760100000000003	1	0	2	0
[843828.25]	0.7436779841549934	Cc1cc(C2=N/N=C(/O)CCC2=O)on1	207.18899999999996	1.0065199999999999	4	1	1	1
[148489.4]	0.4796152188819038	O=C(C[C@H](c1ccccc1)c1ccccc1)OC[C@H]1CCCN(c2ccccc2)C1	399.5340000000002	5.668400000000005	3	0	7	3
[694379.7]	0.8695071642421135	Cc1cc(N2CCCCC2)ccc1NC(=O)c1ccc(Cl)cc1	328.8430000000001	4.891020000000004	2	1	3	2
[6584636.]	0.5090796067229717	Cc1c(O)cccc1OC(C)=O	166.17599999999996	1.6259199999999998	3	1	1	1
[1078.303]	0.49074718067629763	COOC(=O)C1=C(C)NC2=C(C(=O)C[C@H](c3ccc(Cl)cc3)C2)[C@@H]1c1ccc(O)c(OC)c1	469.9210000000002	4.520400000000004	7	2	5	2
[19758.523]	0.6841396986341248	COc1cc(SCC2CCCC2)ccc1C(C)C	264.43399999999997	5.100900000000005	2	0	5	1
[7177432.5]	0.7401593358463914	Cn1c(SCc2ccccc2)nc2c(=O)[nH]cnc21	272.333	1.9488999999999999	4	1	3	3
[1.1036756e+11]	0.4378095870373208	O=C1C[C@@H]2CCCCN12	125.17100000000002	0.7712	1	0	0	0
[3115209.8]	0.14844101459869655	NC(N)=NCCC[C@H](NC(=O)CC[C@@H](N)C(=O)O)C(=O)O	303.319	-2.1984999999999957	8	6	10	0
[2940439.8]	0.8293701308372079	CC(C)n1nc(C(=O)N2CCCC2)c2ccccc21	257.337	2.853200000000001	2	0	2	2
[869770.25]	0.3285186412359436	C/N=C(\NC#N)Nc1ccc(C(=O)NCCN2CCCCC2)cc1	328.42000000000013	1.3706799999999997	5	3	5	1
[7580258.]	0.42294137915733876	CCCCn1cc(C(=O)c2cccc3ccccc23)c2ccccc21	327.4270000000001	5.825600000000005	1	0	5	4
[2.9991526e+08]	0.23124527484033364	O=C(O)[C@@](O)(CO)[C@@H](O)[C@@H](O)COP(=O)(O)O	276.13399999999996	-3.3744999999999994	10	7	7	0
[1192643.8]	0.6947561868371893	O=CC[C@H](O)CCc1ccccc1	178.23100000000002	1.5691	2	1	5	1
[84758592.]	0.3483597996116834	O=C(CO)[C@@H](O)[C@H](O)CO	150.12999999999997	-2.7381000000000006	5	4	4	0
[27555742.]	0.35932272605257415	O=C1O[C@H](CO[C@@H]2OC[C@@H](O)[C@@H](O)[C@@H]2O)C(O)=C1O	278.213	-2.3049999999999984	9	5	3	0
[134575.19]	0.47901663775636805	CC[C@@H](C)O[C@@H]1O[C@@H](CO)[C@@H](O)[C@@H](O)[C@@H]1O	236.264	-1.3985999999999996	6	4	4	0
[379.56735]	0.15125505480773563	C[C@@](O)(CC(=O)O)CC(=O)OC[C@@H]1O[C@@H](Oc2c(-c3ccc(O)cc3)oc3cc(O)cc(O)c3c2=O)[C@@H](O)[C@@H](O)[C@@H]1O	592.5060000000004	-0.07780000000000054	15	8	9	3
[4621679.5]	0.7778422252001883	CCCCCNC(=O)c1ccc(-c2ccccc2)cc1	267.372	4.273600000000003	1	1	6	2
[7823492.]	0.5887185492672754	C1SSCSSCSSC1	248.51	4.0592000000000015	6	0	0	0
[318618.9]	0.11123874534234357	COCCOc1ccccc1CCCCCCCCCCCCCCCCCCC1=C[C@@H](C)OC1=O	500.76400000000046	8.757700000000005	4	0	23	1
[88502.67]	0.6219698565597214	CC1=N[C@@H](CC(C)C)S[C@@H]1C	171.309	2.9548000000000014	1	0	2	0
[509631.56]	0.4089065021060057	Nc1nc(O)c2ncn([C@@H]3O[C@H](CO)[C@@H](O)[C@H]3O)c2n1	283.244	-2.2743999999999995	9	5	2	2
[1.311957e+10]	0.5245621354619089	CCC[C@@H]1CCOC1=O	128.171	1.3496	2	0	2	0
[867705.6]	0.5427455779199363	CCCNCC(C)=O	115.17599999999999	0.575	2	1	4	0
[901428.25]	0.23411806646122416	OC[C@@H](O)[C@@H](O)[C@@H](O)c1cnc([C@@H](O)[C@@H](O)[C@@H](O)CO)cn1	320.29800000000006	-4.028399999999999	10	8	8	1
[6845469.]	0.2688756778064338	C[C@H](C[P@](=O)(O)OCCN)OC(=O)CCCC[C@@H]1SC[C@@H]2NC(=O)N12	395.418	1.0633999999999997	8	3	11	0
[5680774.]	0.6524895021383439	C=CC[C@H](C(=O)O)N1CCC[C@H]1C(=O)O	213.23299999999998	0.5647	5	2	5	0
[171530.44]	0.7101933113575172	C=CC[C@@]1(C(=O)O)CC[C@@H]2[C@@H]3CCC4=CC(=O)CC[C@]4(C)[C@H]3CC[C@@]21C	356.50600000000014	5.165400000000005	3	1	3	0
[20740.057]	0.2523882427417769	C/C=C/C=C/C=C/C(=O)N1CCCCN1C(=O)/C(=C/c1ccc(O)cc1)CCCC1=C(C)CCC1	474.6450000000003	6.500800000000008	3	1	9	1
[2.3207726e+08]	0.5768971172061629	CSc1cnc(C)c(C)n1	154.238	1.8153400000000002	3	0	1	1
[10829.865]	0.7722212848488434	CC(C)[C@H]1CC[C@@H](C)C[C@@H]1OC(=O)OCCO	244.33099999999996	2.592700000000001	4	1	4	0
[126704.85]	0.8811011414013117	OC1([C@H](CN2CCNCC2)c2ccccc2)CCCC1	274.4080000000001	1.9804999999999995	3	2	4	1
[97499800.]	0.6859426632951767	CN1CC[C@@H](OC(=O)c2ccccc2)C1	205.257	1.5475	3	0	2	1
[167355.08]	0.5935877310839196	C[C@@H]1O[C@@]2(O)C=CCC(C)(C)C2=C[C@@H]1O	210.27299999999997	1.3671	3	2	0	0
[1648193.4]	0.8282746402343099	Cc1cc(I)ccc1NC(=O)c1ccc(C#N)cc1	362.17000000000013	3.723600000000002	2	1	2	2
[933692.5]	0.37769616695307406	CCC[C@@H](F)Cn1cc(C(=O)c2cccc3ccccc23)c2ccccc21	359.4440000000001	6.163700000000005	1	0	6	4
[11703.959]	0.26128290900448176	COc1c2occc2c(OC[C@H](O)C(C)(C)O[C@@H]2O[C@@H](CO)[C@@H](O)[C@@H](O)[C@@H]2O)c2ccc(=O)oc12	496.4650000000002	-0.11740000000000084	12	5	8	3
[23494.479]	0.3732960460081045	CN[C@H]1C[C@@H]2O[C@](C)([C@@H]1OC)n1c3ccccc3c3c4c(c5c6ccccc6n2c5c31)C(=O)NC4=O	480.5240000000003	3.994200000000002	5	2	2	5
[1816243.6]	0.5054777278883696	O=CN1CCCCCCC1	141.214	1.4088999999999998	1	0	1	0
[204426.03]	0.7684036092215656	C[C@@]1(CCC(=O)O)CCC[C@@]2(C)[C@@H]1CC[C@]13C=C(C[C@H]12)[C@H](O)C3	318.45700000000005	4.155000000000004	3	2	3	0
[580.82367]	0.22425534772608546	COc1cc([C@]23Oc4cc(O)cc(O)c4[C@H]([C@H]2O[C@@H]2O[C@@H](CO)[C@@H](O)[C@@H](O)[C@@H]2O)[C@](C)(C(C)=O)O3)cc(OC)c1O	580.5390000000002	-0.2874000000000005	14	7	7	2
[225.44046]	0.27059417062584445	C=CCNC1=C2C[C@@H](C)C[C@@H](OC)[C@H](O)[C@H](C)/C=C(/C)[C@@H](OC(N)=O)[C@@H](OC)/C=C/C=C(/C)C(=O)NC(=CC1=O)C2=O	585.6980000000002	2.537600000000001	9	4	6	0
[5512.4805]	0.4651312513746589	C=C(C=O)CC/C(C)=C/CC1=C(C)C(=O)[C@](C)(O)CCC1=O	304.3860000000001	2.8576000000000015	4	1	6	0
[1052.8898]	0.6663068242703925	O=c1c(C2=NCCC2)c(-c2ccc(O)cc2)oc2cc(O)cc(O)c12	337.3310000000001	3.1597000000000013	5	3	2	3
[295366.2]	0.5220215697249774	O=C1CCNc2ccc(O)cc2N1	178.191	1.1462999999999997	3	3	0	1
[1.3076662e+08]	0.5411944991131042	N[C@@H](Cc1cnc[nH]1)C(=O)O	155.15699999999998	-0.6359000000000001	4	3	3	1
[1033163.44]	0.3291115098382379	C=CCSSCC	134.269	2.5737000000000005	2	0	4	0
[2139460.]	0.40033760774892163	c1ccc(C(c2ccccc2)(c2ccccc2)c2ccccc2)cc1	320.435	6.0693000000000055	0	0	4	4
[364357.97]	0.06204569048500933	C#CCNCC(=O)NCCOCCOCCOCCOCCOCCOCCOCCCCOCCOC(C)=O	578.7000000000005	-0.19849999999999013	12	2	32	0
[6165563.]	0.6133560471932908	SCCc1cnccc1	139.22299999999998	1.5539	1	1	2	1
[6.65263e+08]	0.2725700991978578	CN[C@](N)(C(=O)O)C(=O)O	148.118	-1.9699999999999998	6	4	3	0
[9968100.]	0.3022222712916386	CN[C@@H](CCCN)C(=N)N	144.222	-0.7507299999999986	3	4	5	0
[4008.8276]	0.5548489033526011	C[C@@H]1C[C@@H]2C3=CC(=O)OC[C@H]3C=C[C@]3(C)[C@H](O)[C@H]3CC[C@]2(C)[C@H]1C(=O)O	360.45000000000016	2.7959000000000005	5	2	1	0
[3126003.8]	0.4489304892314893	Nc1ccn([C@@H]2O[C@H](CO)[C@@H](O)[C@H]2O)c(=O)n1	243.21900000000002	-2.563	7	4	2	1
[8611966.]	0.5857654400135851	O=C(CCC[N+]12CCCCC2)C(=O)ON1C(=O)c1ccccc1	317.365	1.8656	4	0	1	1
[318820.12]	0.7435393485272874	CSC[C@H]1N[C@@H](CCSC)S1	209.405	2.0911	4	1	5	0
[2060798.]	0.661933254222988	CCC[C@H](C)CCC[C@@H](C)C(=O)O	186.295	3.313600000000002	2	1	7	0
[240556.86]	0.30870330656649436	CSC[C@@H](NC(=O)CC[C@@H](N)C(=O)O)C(=O)NCCC(=O)O	335.38200000000006	-1.3827999999999967	8	5	11	0
[1380767.6]	0.28738104702102807	CO[C@H]1[C@@H](C(=O)O)O[C@H](O[C@@H]2[C@@H](O)O[C@@H](CO)[C@@H](O)[C@@H]2O)[C@H]1O	340.281	-4.011699999999998	11	6	5	0
[332101.12]	0.8399464326048246	CN1CCCC[C@H]1CNC(=O)c1ccc(C(=O)Nc2ccc(C#N)cc2)cc1	376.4600000000001	3.024680000000001	4	2	5	2
[1660683.2]	0.7751917436824156	CNCc1c[nH]c2ccc(OC)cc12	190.24599999999995	1.8959	2	2	3	2
[9531078.]	0.826047811565716	CCC(=O)n1c(=O)n(CCCCC(=O)O)c2ccccc21	290.31899999999996	2.1081	4	1	6	2
[77982.02]	0.4935406242932787	CC1=CCC[C@@H]2[C@@]1(C)CC[C@@H](C)CC2	192.34599999999998	4.5591000000000035	0	0	0	0
[4.0449835e+10]	0.5840205410385725	CCN1c2ncccc2-c2ccccc21	196.253	3.2094000000000014	1	0	1	3
[4294322.]	0.4728906846937374	N[C@@H]1CCC[C@@H](N)C1	114.19200000000001	0.21499999999999952	2	2	0	0
[2.3162719e+09]	0.5607362152362961	c1ncc2[nH]cnc2c1	119.12699999999998	0.9578999999999999	2	1	0	2
[28933524.]	0.6049123006569994	NC(=O)C1=C(O)Nc2ccccc21	176.17499999999998	0.9723999999999998	2	3	1	2
[7341.872]	0.3364730396099824	C[C@@H](/C=C/C[C@H]1C(=O)CC[C@@H]1CC(=O)O)O[C@@H]1O[C@@H](CO)[C@@H](O)[C@@H](O)[C@@H]1O	388.41300000000007	-0.7922999999999982	9	5	8	0
[3.0106168e+09]	0.6633225779558438	CN1CCC2=CC[C@@H](C(=O)O)N2C1=O	196.206	0.4847000000000001	3	1	1	0
[524161.28]	0.7361640588277623	CCC[C@@H](c1ccccc1)N1CCCCC1	217.3559999999999	4.013700000000003	1	0	4	1
[182904.47]	0.4614454978025572	NCCC[C@H](N)CC(=O)N[C@@H](Cc1c[nH]c2ccccc12)C(=O)O	332.4040000000001	0.736100000000002	5	5	9	2
[372404.1]	0.6648096724041627	NCCc1cc(C(=O)Nc2ccccc2)cc(-c2ccccc2)c1O	332.403	3.8127000000000035	3	3	5	3
[436981.1]	0.34551418155735325	C/C=C\S[C@H](CC)SSCCC	222.44399999999996	4.780700000000004	3	0	7	0
[233031.88]	0.7803770730967957	COC1=CC(=O)O[C@H](/C=C/c2ccc(OC)cc2)C1	260.28900000000004	2.5542000000000007	4	0	4	1
[426304.3]	0.45447128712491314	CCCCCn1nc(C(=O)Nc2cccc3ccccc23)c2ccccc21	357.4570000000001	5.632000000000005	2	1	6	4
[122860.56]	0.21144890924857296	N#C[C@@H](CN[C@@H]1O[C@H](CO)[C@@H](O)[C@H](O)[C@@H]1O)N[C@@H]1OC[C@@H](O)[C@@H](O)[C@@H]1O	379.3660000000001	-5.703319999999992	12	9	6	0
[16951.031]	0.6183767256072951	C[C@H]1CC[C@H](C(C)(C)O)CC1	156.26899999999995	2.5836000000000006	1	1	1	0
[80344.11]	0.45957146002899074	OC[C@@H]1O[C@H](c2ccc(O)cc2)[C@@H](O)[C@@H](O)[C@@H]1O	256.254	-1.0929000000000004	6	5	2	1
[1584702.9]	0.8888801988476077	CC(C)CNC(=O)c1ccc(NC(=O)c2ccccc2)cc1	296.37	3.3247000000000018	2	2	5	2
[58981.14]	0.8729823518405898	COCc1cc(C(=O)Nc2ccc(Cl)cc2)cc(OC)c1OC	335.78700000000015	3.7559000000000022	4	1	6	2
[115417.47]	0.16289854358484532	C/C(=N\OS(=O)(=O)O)S[C@@H]1O[C@@H](CO)[C@@H](O)[C@@H](O)[C@@H]1O	333.34000000000003	-2.3276999999999988	10	5	4	0
[276464.47]	0.7321055768966893	CNCCc1ccc(O)c(OC)c1	181.23499999999996	1.1626999999999998	3	2	4	1
[2466720.2]	0.704027161050126	CCNCCCNC(=O)c1ccc(OC)cc1	236.315	1.4245999999999996	3	2	7	1
[151541.77]	0.7838935975928305	C[C@@](O)(CO)[C@@H]1Cc2cc3ccc(=O)oc3cc2O1	262.26099999999997	0.8397999999999998	5	2	2	2
[3177.8408]	0.7701167934075971	CCCCc1[nH]nc2c1[C@H](c1ccc(O)c(OC)c1)C(C#N)=C(N)O2	340.3830000000001	2.68468	6	3	5	2
[222156.05]	0.695596422038153	NCOc1cc(CCN2CCCCC2)ccc1OCC(N)=O	307.39400000000006	0.8740999999999994	5	2	8	1
[18296274.]	0.7524444860679214	CC(C)/N=C/c1ccc(C(=O)N2CCCC2)cc1	244.33799999999994	2.749900000000001	1	0	3	1
[4.5661e+11]	0.6695482341568902	Cc1c(F)cccc1C(=O)O	154.14	1.8323200000000002	2	1	1	1
[31411476.]	0.7105001256345357	c1csc(C[C@H]2CCCN2)c1	167.27700000000002	2.0425999999999997	1	1	2	1
[7291726.]	0.7738995320762239	C=C(Cc1ccccc1)[C@@H]1CO[C@]2(C)CCCO[C@@H]12	258.3609999999999	3.3694000000000015	2	0	3	1
[1322.2762]	0.14933162920995008	N#C/C=C1/[C@H](O[C@H]2O[C@@H](CO)[C@@H](O)[C@@H](O)[C@H]2O)C[C@H](O[C@@H]2O[C@@H](CO)[C@@H](O)[C@@H](O)[C@@H]2O)[C@@H](O)[C@@H]1O	509.4610000000002	-6.06791999999999	15	10	6	0
[3545484.2]	0.4581294244603631	CSc1nc(O)cc(N)n1	157.19799999999998	0.48629999999999995	5	2	1	1
[137820.3]	0.5898417804468049	CCNCOc1ccc(OC)c(CCN2CCCCC2)c1	292.423	2.6694000000000013	4	1	8	1
[103071.234]	0.4265522119497033	C[C@H]1OC(=O)C=C[C@H]1O[C@@H]1O[C@@H](CO)[C@@H](O)[C@@H](O)[C@@H]1O	290.268	-2.3269999999999986	8	4	3	0
[94235.05]	0.5654477209272036	N#C[C@H](O[C@H]1O[C@@H](CO)[C@@H](O)[C@@H](O)[C@H]1O)c1ccccc1	295.291	-0.9322200000000003	7	4	4	1
[34115440.]	0.45480873600799376	N#[N+]CC(=O)O	87.05799999999998	-0.07592000000000004	3	1	1	0
[9.625061e+08]	0.4345385252504353	N[C@H](CO)CC(=O)O	119.11999999999999	-1.2192999999999998	4	3	3	0
[2.5780902e+09]	0.5116758320036295	c1nc2c([nH]1)CCNC2	123.15899999999999	0.05539999999999995	2	2	0	1
[4342950.]	0.4817389151282142	O=C(CCCCCCc1ccccc1)c1ccccc1	266.38400000000007	5.062500000000004	1	0	8	2
[78039.98]	0.821508329351014	CC(C)Cc1ccc([C@@H]2CC(=O)c3ccccc3O2)cc1	280.36699999999996	4.591600000000004	2	0	3	2
[618842.8]	0.7016517810742986	Cc1cc(Nc2ccc(N3CCN(C(=O)c4ccccc4)CC3)cc2)cc(C#N)c1	396.49400000000014	4.572700000000004	4	1	4	3
[693087.]	0.945139633457797	N[C@H]1CO[C@@H]2[C@H](OCc3ccccc3)[C@H]1Oc1ccccc12	297.35400000000004	2.4315999999999995	4	1	3	2
[30654.096]	0.6274446537540656	C[C@H]1C=C(CO)[C@@H](CO)[C@@H](O)[C@@H]2CC(=O)CC[C@@H]21	254.32599999999996	0.5095999999999998	4	3	2	0
[221166.92]	0.43174152929174725	CC#Cc1ccc(O)c(O)c1	148.16099999999997	1.4691999999999996	2	2	0	1
[7446.687]	0.1628607711676537	CC(C)C/C(=N\OS(=O)(=O)O)S[C@@H]1O[C@@H](CO)[C@@H](O)[C@@H](O)[C@@H]1O	375.42100000000005	-1.3014999999999999	10	5	6	0
[6464807.5]	0.8033434915512147	S=C(c1ccccc1)N1CCN(Cc2ccccc2)CC1	296.439	3.1799000000000017	3	0	3	2
[1.3896279e+10]	0.5939754757329645	Cc1c(N)cccc1C(=O)O	151.16499999999996	1.27542	3	2	1	1
[5318586.5]	0.7335415843541329	CO[P@@](=O)(CC[C@@H](N)C(=O)O)Oc1ccccc1	273.22499999999997	1.7069	6	2	7	1
[1207874.2]	0.8474746511184705	OCc1ccccc1OCCN1CCCCC1	235.32699999999988	2.0436	3	1	5	1
[303287.8]	0.36617803179028435	C=CC[S@@](=O)[C@@H](CC)SSCCC	238.44299999999996	3.4486000000000026	3	0	8	0
[5237.6753]	0.379503930243474	CC[C@H](O)/C=C/C=C\C/C=C\C/C=C\C=C\[C@@H](O)CCC(=O)O	320.42900000000014	3.544200000000002	4	3	12	0
[1585658.2]	0.8266942723881185	CN(c1ccccc1)C1CCN(CCc2ccccc2)CC1	294.442	3.829900000000003	2	0	5	2
[17206686.]	0.8611143545963277	C[C@H](NCc1ccccc1)C(=O)Nc1ccccc1	254.333	2.803400000000001	2	2	5	2
[88671192.]	0.4520687275443178	O=C1Oc2ccccc2/C1=C\c1cc2c(cc1)OCO2	266.25199999999995	2.874900000000001	4	0	1	2
[68099.945]	0.19140022623295613	Nc1c(O[C@@H]2O[C@H](CO)[C@@H](O)[C@H](O)[C@@H]2O)cccc1C(=O)C[C@@H](N)C(=O)O	386.35700000000026	-2.5677999999999983	11	7	7	1
[10848167.]	0.639432313791248	N[C@H](C=O)Cc1ccc(O)cc1	165.192	0.4608999999999996	3	2	3	1
[108092.96]	0.5006159479004157	CC(=O)SCCCCCCCCCCCCCO	274.4699999999999	4.5495000000000045	3	1	13	0
[467615.1]	0.8364095395172542	CNCC[C@H](Oc1ccccc1)c1ccccc1	241.334	3.4162000000000026	2	1	6	2
[699153.4]	0.2456956762849238	OC[C@@H](OS(O)(O)O)[C@H](O)CN1C[C@@H](O)[C@H](O)[C@H]1CO	319.33200000000005	-2.7382999999999975	10	8	7	0
[551534.6]	0.6700469675323384	C[C@H]1C=C2C(=O)OC[C@@H]2[C@@H](O)[C@@H]2CC(C)(C)C[C@@H]12	250.33799999999997	2.1488000000000005	3	1	0	0
[12258985.]	0.7146325503510309	CCCC[C@H](C(=O)c1ccccc1)N1CCCC1	245.36599999999996	3.523900000000003	2	0	6	1
[1117824.6]	0.37769616695307406	CC[C@@H](F)CCn1cc(C(=O)c2cccc3ccccc23)c2ccccc21	359.4440000000001	6.163700000000005	1	0	6	4
[280.16864]	0.6775214157082775	C=C(CCC=C(C)C)[C@H]1CC[C@@](C)(O)[C@@H]2CC[C@@H](C)[C@@H]2C1	290.491	5.502400000000007	1	1	4	0
[4.212692]	0.4143000889549609	CC#CC#C/C=C\C#CC#CC#CC#CC#CC#CC#CC#CCCCCOC(C)=O	396.4450000000003	2.3299000000000003	2	0	4	0
[1788641.5]	0.577448410587959	C[n+]1ccc(-c2ccccc2)cc1	170.235	2.1780999999999997	0	0	1	2
[34801580.]	0.649013968079804	CC(=O)N(C)Cc1ccccc1	163.22	1.6649	1	0	2	1
[4311236.5]	0.7975908586154327	O=C(NCCCCN1CCCCC1)c1ccccc1	260.381	2.682500000000001	2	1	6	1
[4195884.5]	0.8225797925092718	CC[C@H](C)c1ccc([C@@H](C)C(=O)O)c(O)c1	222.28399999999996	3.0938000000000008	3	2	4	1
[54847.64]	0.39684619923032904	C[C@H]1CC[C@]2(C(=O)O)CC[C@@]3(C)C(=CC[C@@H]4[C@@]5(C)CC[C@@H](O)C(C)(C)[C@@H]5CC[C@]43C)[C@@H]2[C@@]1(C)O	472.7100000000003	6.204400000000009	4	3	1	0
[5.7852205e+08]	0.5102676328149929	N[C@@H]1c2ccccc2[C@@H](O)[C@@H]1O	165.19199999999998	0.09430000000000005	3	3	0	1
[2700.4355]	0.15357222557362782	C[C@@H]1O[C@H](Oc2cc(O)c3c(=O)c(O[C@@H]4O[C@@H](CO)[C@@H](O)[C@@H](O)[C@@H]4O)c(-c4ccc(O)cc4)oc3c2)[C@@H](O)[C@@H](O)[C@@H]1O	594.5220000000004	-1.743800000000001	15	9	6	3
[1144.1051]	0.44503876475959586	C/C(=C/C=C/C(C)=C/C=C/C=C(/C)CO)[C@H]1C=C2C(C)(C)CCC[C@]2(C)O1	368.5610000000002	6.224000000000008	2	1	6	0
[29526312.]	0.4895392683258688	N[C@H](C(=O)O)c1ccc(O)c(O)c1	183.16299999999998	0.18220000000000003	5	4	2	1
[249025.88]	0.8009691597993722	CN[C@@H](C)Cc1ccc2ccccc2c1	199.297	2.9902000000000015	1	1	3	2
[9136380.]	0.8662730649933766	CSc1ccc(C(=O)Nc2ccc(C#N)cc2)cc1	268.341	3.5324800000000014	3	1	3	2
[134575.19]	0.47901663775636805	CC[C@@H](C)O[C@H]1O[C@@H](CO)[C@@H](O)[C@@H](O)[C@@H]1O	236.264	-1.3985999999999996	6	4	4	0
[5074.646]	0.18412966539010067	O=C1O[C@H]2CO[C@@H](O)[C@@H](O)[C@H]2OC(=O)c2cc(O)c(O)c(O)c2-c2c1cc(O)c(O)c2O	452.3240000000002	-0.6389000000000007	13	8	0	2
[107058.32]	0.6813630914379566	CC(C)Nc1ccc(OC[C@H](O)CO)cc1	225.28799999999998	1.2389	4	3	6	1
[2031675.1]	0.10449225304659446	C[N+](C)(CCCCCN1CCCCC1)C(=O)OCCCCCCCCCCCCCCCCCC	495.85700000000065	9.117100000000004	3	0	23	0
[331880.47]	0.23640717367907904	O=C(OC[C@@]1(O)OC[C@@H](O)[C@@H](O)[C@@H]1O)c1cc(O)c(O)c(O)c1	332.2610000000001	-2.2382999999999997	10	7	3	1
[24803728.]	0.6456539610643877	CCCC[C@H]1OC(=O)C2=CCCC[C@H]21	194.27399999999994	2.828500000000001	2	0	3	0
[17267.07]	0.2564159020735964	C[C@@]1(O)[C@@H](O)C[C@H]2C(C(=O)O)=CO[C@@H](O[C@@H]3O[C@@H](CO)[C@@H](O)[C@@H](O)[C@@H]3O)[C@@H]21	392.3570000000001	-3.124299999999998	11	7	4	0
[3934.6133]	0.27029604469910457	C=C[C@]1(O)CC(=O)[C@@H]2[C@@]3(C)[C@@H](C[C@@H](OC(C)=O)[C@@]2(O)C1=O)C(C)(C)[C@H](OC(C)=O)[C@@H](OC(C)=O)[C@@H]3OC(=O)c1ccccc1	614.6440000000003	1.8794000000000004	12	2	6	1
[126410.]	0.8180469989828737	CCOc1cc2c(cc1OCC)[C@@H](c1ccc(OC)cc1OC)NCC2	357.4500000000001	3.7363000000000017	5	1	7	2
[1368.5077]	0.11195152786945621	CNCCNC(=N)N1C=C[C@H](CNCCO)[C@@]2(C1)[C@@H]1CC[C@@H](C)[C@]23C[C@](O)(CO[C@@H]2CCCCC2)C(C(=O)O)=C3C1	573.7790000000005	2.045470000000002	9	7	11	0
[62435944.]	0.49651642453306616	O=CN1C[C@H]2CCCC[C@H]21	139.198	1.0171999999999999	1	0	1	0
[11589099.]	0.5826512316579124	N[C@@H](Cn1cnc2c(=O)[nH]cnc21)C(=O)O	223.19199999999998	-1.4685	6	3	3	2
[2470746.2]	0.7738034799856005	CNC[C@@H](OC)c1ccc(OC)cc1	195.26199999999997	1.6021	3	1	5	1
[38032.67]	0.8037091838680357	CN(C)CC(=O)C1=C(O)C(O)=C(Cc2ccccc2)C1=O	287.315	1.5667	5	2	5	1
[1016569.6]	0.6551944767226127	C/C(=C(\O)Cc1ccccc1)C(=O)Nc1ccccc1	267.32800000000003	3.6998000000000024	2	2	4	2
[79153.34]	0.09679376706658344	CCCC[C@@H](O)CCCCC[C@@H](O)[C@@H]1CC[C@H]([C@@H]2CC[C@H]([C@@H](O)CCCCCCCCCC3=C[C@@H](C)OC3=O)O2)O1	580.8470000000005	6.687600000000008	7	3	22	0
[545378.44]	0.430014630326117	CC1(C)COC(=O)[C@@H]1O[C@@H]1O[C@@H](CO)[C@@H](O)[C@@H](O)[C@@H]1O	292.284	-2.2454999999999976	8	4	3	0
[1.3153665e+09]	0.5052009563316697	NC(=O)[C@@H]1CCCCN1	128.175	-0.38620000000000027	2	2	1	0
[2.2533025e+11]	0.6411184862845843	Cc1csc(C(=O)O)n1	143.167	1.1497200000000003	3	1	1	1
[4262427.5]	0.7260681653332858	COc1cc2nc(N3CCN(C(=O)c4ccccc4)CC3)nc(N)c2cc1OC	393.44700000000023	2.1916	7	1	4	3
[235847.83]	0.7965508848427617	CN[C@H](C)c1ccc(OC)c(OC)c1	195.26199999999997	1.9842	3	1	4	1
[6848459.5]	0.7618033198104545	Cc1c(N)nc(NC(=O)Cn2c(=O)cc(C(=O)N3CCCCC3)c3ccccc32)c1=O	421.4570000000003	0.9152000000000007	5	2	3	2
[3747421.8]	0.6244326247030318	O=C(CCn1c(CCCN2CCCC2)nc2ccccc2c1=O)Nc1ccccc1	404.51400000000007	3.4537000000000013	4	1	8	3
[6275438.5]	0.4379118656914492	Cc1ccc([N+](=O)[O-])cc1	137.138	1.90322	2	0	1	1
[3514660.5]	0.6209338909796198	c1ccc(Oc2ccc(-c3ccccc3)cc2)cc1	246.30900000000003	5.145900000000004	1	0	3	3
[187283.33]	0.4352912582042761	N=C(N)N/N=C/c1ccc(-c2ccccc2)cc1	238.294	2.1705700000000006	2	3	3	2
[9293.253]	0.15910577112455399	CC(C)CC/C(=N\OS(=O)(=O)O)S[C@@H]1O[C@@H](CO)[C@@H](O)[C@@H](O)[C@@H]1O	389.4480000000001	-0.9113999999999993	10	5	7	0
[2.0772841e+10]	0.7174145651623296	CSc1nn(-c2ccccc2)c(=O)n1C	221.285	1.2929	3	0	2	2
[19357.262]	0.6879749532627998	CC#C[C@]1(O)CC[C@@H]2[C@@H]3CCC4=CC(=O)CCC4=C3CC[C@@]21C	310.437	3.946800000000003	2	1	0	0
[346916.3]	0.017209047967077278	CC[N+](CC)(CC)CCCCCCCCCCCCCC(=O)OC[C@H](CO[P@@](=O)(O)O[C@H]1[C@@H](O)[C@@H](O)[C@@H](O)[C@@H]1O)OC(=O)CCCCCCCCCCCCCCC	853.1489999999994	8.43980000000001	12	5	39	0
[909.3129]	0.4587500976441748	CC[C@@H](C(C)C)[C@H](O)[C@@H](O)[C@@H](C)[C@H]1CC[C@@H]2[C@@H]3CC(=O)[C@@H]4C[C@@H](O)[C@@H](O)C[C@]4(C)[C@H]3CC[C@@]21C	478.7140000000003	4.196100000000003	5	4	6	0
[810357.9]	0.9381166507122768	Cc1cc(CNC(=O)c2ccc(C)cc2)cc(N2CCOCC2)n1	325.41200000000015	2.465040000000001	4	1	4	2
[28744.945]	0.7813375060336335	C[C@H](O)c1ccc(CCOc2ccc(C[C@H]3SC(=O)NC3=O)cc2)cc1	371.4580000000001	3.2555000000000014	5	2	7	2
[13850957.]	0.6094289466691921	CN1CC[C@H](c2ccccc2)C1	161.24799999999996	2.1056999999999997	1	0	1	1
[7.207298e+08]	0.5749090279460183	CC[C@H]1O[C@@]2(C)OCC[C@H]1O2	158.19699999999997	1.2744	3	0	1	0
[46909492.]	0.8181274385912068	Brc1ccc(OCCc2ccccc2)cc1	277.16099999999994	4.070600000000002	1	0	4	2
[2123187.5]	0.5946278653023711	N=CC(=O)NCc1ccc(O)cc1	178.191	0.6579699999999999	2	3	3	1
[15728.566]	0.1157556048831929	CCC[C@@H](O)C/C(=N\OS(=O)(=O)O)S[C@@H]1O[C@@H](CO)[C@@H](O)[C@@H](O)[C@@H]1O	405.4470000000001	-1.7964999999999982	11	6	8	0
[11593.911]	0.5578713722562337	CC1=CC[C@](O[C@@H]2O[C@@H](CO)[C@@H](O)[C@@H](O)[C@@H]2O)(C(C)C)CC1	316.3940000000001	0.3278999999999992	6	4	4	0
[86601.055]	0.285075120459724	O=C(O)C[C@]1(O)C(=O)Nc2ccc(O[C@H]3O[C@H](CO)[C@@H](O)[C@H](O)[C@@H]3O)cc21	385.32500000000005	-2.520299999999999	10	7	5	1
[382.80768]	0.7470967971332925	C#CCN1CCCC[C@H]1CN2c3ccccc3C=Cc3ccccc32	328.45900000000006	4.796200000000004	2	0	3	2
[5204099.5]	0.7551948125961503	Cc1nnc(N)c(C(=O)NCCCN2CCCCC2)n1	278.35999999999996	0.36802000000000046	6	2	5	1
[16710789.]	0.5144312935783112	CC(C)[C@]1(O)CC(=O)[C@@]2(C)C[C@@]3(O)O[C@]4(C(=O)[C@@]13C)[C@@H](O)[C@@H](C)CC[C@@]24O	382.4530000000001	0.3111999999999991	7	4	1	0
[4608119.]	0.7212588245608211	CN1CCN2c3ccccc3Cc3ccccc3[C@@H]2C1	264.372	3.0839000000000016	2	0	0	2
[1.0906783e+08]	0.3816707853166521	C[C@@]12C[C@H]3OC(=O)[C@H]1CO[C@]14O[C@@]5([C@@H]2C1=O)[C@](O)(CC[C@@H]1[C@H]4CC=C2CC=CC(=O)[C@@]21C)C(=O)O[C@]35C	510.5390000000004	1.5569999999999993	9	1	0	0
[7198188.5]	0.8821776638432508	O=C(Nc1nccs1)Nc1ccc(C(F)(F)F)cc1	287.266	3.805900000000001	2	2	2	2
[134575.19]	0.47901663775636805	CC[C@H](C)O[C@H]1O[C@@H](CO)[C@@H](O)[C@@H](O)[C@@H]1O	236.264	-1.3985999999999996	6	4	4	0
[14176717.]	0.6344755920575034	O=C1OC([C@@H]2CCCN2)=N/C1=C\c1ccccc1	242.27800000000002	1.7348	3	1	2	1
[5129328.]	0.6137975582611374	COc1nc(Cl)cc(N)n1	159.576	0.7208000000000001	4	1	1	1
[3644415.]	0.7907166580919539	CO[C@H]1C2=C(C)C(=O)O[C@]2(OC)C[C@@H]2CC[C@@H](O)[C@@H](C)[C@]21C	310.39000000000004	2.0344	5	1	2	0
[33471862.]	0.82927221650166	CC[C@@H]1C(=O)NCCc2c([nH]c3ccccc3c2=O)C1	270.33200000000005	1.7690999999999997	2	2	1	2
[6497095.]	0.6052535420871916	C/C=C/SC(=O)CCC	144.23899999999998	2.5799000000000003	2	0	3	0
[23167.986]	0.8794491894536424	C#Cc1cc(C(=O)Nc2ccc(Cl)cc2)cc(OCC#N)c1	310.7400000000001	3.4759800000000016	3	1	4	2
[24398.846]	0.6315160739393746	Nc1cc(Cl)ccc1C(=O)O	171.583	1.6204	3	2	1	1
[27688.307]	0.672172962324479	COCCc1c(CO)c(OC)c(OC)c2c1ccc1ccc(O)cc12	342.3910000000001	3.397000000000002	5	2	6	3
[164089.97]	0.7155600826507923	Nc1cc(=O)c2c(ncn2Cc2ccccc2)c(=O)[nH]1	268.27599999999995	0.7152999999999998	4	2	2	3
[25017.475]	0.41810919907690164	O=C(CCc1ccccc1)c1c(O)cccc1O[C@@H]1O[C@@H](CO)[C@@H](O)[C@H](O)[C@@H]1O	404.4150000000001	0.3863999999999997	8	5	7	2
[4460868.5]	0.8432496124479091	Fc1ncc([C@H]2C[C@H]3CC[C@H]2N3)cc1-c1ccccc1	268.33500000000004	3.4956000000000023	2	1	2	2
[139764.4]	0.7691659944358956	N#Cc1c(-c2ccccc2)cc(-c2ccccc2)nc1N	271.323	3.869480000000003	3	1	2	3
[1070.762]	0.1592907073840895	C[C@H]1O[C@H](O[C@@H]2[C@@H](O)[C@@H](O)[C@@H](CO)O[C@@H]2Oc2c(-c3ccc(O)cc3)oc3cc(O)cc(O)c3c2=O)[C@@H](O)[C@@H](O)[C@@H]1O	594.5220000000005	-1.3927000000000012	15	9	6	3
[1031767.25]	0.8267280105179687	C=Cc1cnc2c1c(CC(=O)N3CCC[C@H]3C(=O)O)c(=O)n2C	315.329	0.7026999999999999	4	1	4	0
[3619.568]	0.18516115871480518	C[C@H]1O[C@H](OC[C@@H]2O[C@@H](Oc3c4c(cc5ccc(=O)oc35)C[C@@H](C(C)(C)O)O4)[C@@H](O)[C@@H](O)[C@@H]2O)[C@@H](O)[C@@H](O)[C@@H]1O	570.5440000000004	-2.1020999999999974	14	7	6	2
[1.4250065e+09]	0.3058889593837401	O=C1N[C@H](O)C[C@H](O)[C@@H]1O	147.13	-2.4535000000000005	4	4	0	0
[470349.62]	0.7233693938080865	C[C@H]1O[C@@H]2CC(=O)O[C@@H]2C2=C1C(=O)c1c(O)cccc1C2=O	300.266	1.1705999999999999	6	1	0	1
[91972.6]	0.5182565830234147	C[C@@H]1C[C@@]2(C)[C@@H](CC[C@@H]3[C@H](C)CCCC[C@]32C)C1	248.45399999999992	5.665200000000006	0	0	0	0
[264311.4]	0.23598626159819902	CN[C@@H]1[C@H](O[C@H]2O[C@@H](CO)[C@@H](O)[C@@H](O)[C@H]2O)O[C@@H](CO)[C@@H](O)[C@@H]1O	355.3400000000001	-5.170099999999993	11	8	5	0
[560716.06]	0.4724902410846857	O=C1O[C@H](c2ccc(O)cc2)[C@H](O)[C@H](O)[C@@H]1O	240.211	-0.9272000000000002	6	4	1	1
[2306.1401]	0.6032031493830634	CC1=CC[C@@H]2C(C)(C)[C@H](O)CC[C@@]2(C)[C@H]1COc1ccc2ccc(=O)oc2c1	382.50000000000006	4.941400000000005	4	1	3	2
[2392624.5]	0.6952936683928136	CC[C@H](NC)c1ccccc1	149.237	2.3571	1	1	3	1
[29882964.]	0.7114404193458228	N#CCOc1cccc2c1C(=O)c1ccccc1C2=O	263.25199999999995	2.3643800000000006	4	0	2	3
[998687.8]	0.2993811814298295	Nc1nonc1/C(=N\O)Nc1ccccc1	219.204	0.8996999999999994	6	3	2	2
[3.1761763e+08]	0.53335317756425	CO[C@@H]1C[C@H](C)OC(=O)[C@H]1C	158.197	0.9729	3	0	1	0
[14064461.]	0.6758655832300473	CN1Cc2ccccc2S(=O)(=O)N(C)C1=O	240.28399999999993	0.8725	3	0	0	1
[154279.45]	0.7238054172943785	COCCCOc1ccccc1C(=O)NCCc1ccccc1	313.397	3.0744000000000016	3	1	9	2
[84957.79]	0.8645035078424895	CCCc1nc(C)c(C(=O)OC)c2c1C[C@H](c1ccc(O)cc1)C2=O	339.391	3.3573200000000023	5	1	4	2
[3728691.5]	0.8327546261489319	CC[C@H](C)CNC(=O)c1ccc(CC2=NCCN2)cc1	273.38	2.0066999999999995	2	2	6	1
[36630.33]	0.7498886391265002	Oc1ccc(/C=C/c2ccc(O)cc2)cc1	212.24800000000002	3.268200000000002	2	2	2	2
[6464930.5]	0.732618648692561	O=C1CN(/C=C/c2ccccc2)C(=O)N1	202.213	1.2091	2	1	2	1
[9829201.]	0.5770289600606243	CSC(=N)N1CCc2ccc(cc2)c2ccccc21	268.38500000000005	4.0138700000000025	2	1	0	2
[199777.94]	0.09923259845266791	O=[n+]1ccn([C@@H]2O[C@H](CO[P@@](=O)(O)O[P@@](=O)(O)O[C@H]3O[C@H](CO)[C@@H](O)[C@H](O)[C@@H]3O)[C@@H](O)[C@H]2O)c(=O)[nH]1	568.2980000000001	-5.239399999999994	17	9	9	1
[361928.88]	0.7414992298611337	Cc1onc(-c2ccccc2)c1C(=O)Nc1ccc(Br)cc1	357.207	4.664820000000002	3	1	3	3
[6626301.]	0.8333064583197547	O=C([C@H](Cc1ccccc1)c1ccccc1)N1CCCCC1	293.4100000000001	4.025400000000003	1	0	4	2
[3619.568]	0.18516115871480518	C[C@H]1O[C@@H](OC[C@@H]2O[C@@H](Oc3c4c(cc5ccc(=O)oc35)C[C@@H](C(C)(C)O)O4)[C@@H](O)[C@@H](O)[C@@H]2O)[C@@H](O)[C@@H](O)[C@@H]1O	570.5440000000004	-2.1020999999999974	14	7	6	2
[56627.56]	0.23550208823984928	O=C1O[C@H]2[C@@H](O)[C@H](O)[C@H](CO[C@@H]3O[C@H](CO)[C@@H](O)[C@H](O)[C@H]3O)O[C@H]2N1c1ccccc1O	459.4040000000001	-3.019399999999998	12	7	5	1
[10829.865]	0.7722212848488434	CC(C)[C@@H]1CC[C@@H](C)C[C@@H]1OC(=O)OCCO	244.33099999999996	2.592700000000001	4	1	4	0
[4709661.5]	0.7601371578697008	CN(C)C[C@H](O)COc1ccccc1	195.262	0.9878999999999998	3	1	5	1
[1461.2169]	0.28517800372040514	CCc1cc(-c2cc(=O)c3c(O)cc(O[C@@H]4O[C@@H](CO)[C@@H](O)[C@@H](O)[C@@H]4O)cc3o2)cc(OC)c1O	490.4610000000002	0.6208999999999991	11	6	6	3
[1.2174361e+08]	0.6973726490425077	c1ccc2[nH]c(C3=NCC3)nc2c1	171.203	1.7556999999999998	1	1	1	2
[23984.477]	0.6305411532986037	Oc1ccc2[nH]c(=S)c(Cc3ccc(C(F)(F)F)cc3)cc2c1	335.35	5.212590000000002	2	2	2	3
[1348.42]	0.4577801367453745	C[C@@H]1C[C@@H](c2c(O)cc(O)c3c(=O)c(O)c(-c4ccc(O)cc4)oc23)NC1=O	383.3560000000001	2.4795000000000016	7	5	2	3
[7.0783654e+08]	0.5311832070621642	N[C@H]1CCC[C@@H]1C(=O)O	129.159	0.19839999999999985	3	2	1	0
[1057097.5]	0.40848766572939943	C=CCO[C@H]1O[C@@H](CO)[C@@H](O)[C@@H](O)[C@H]1O	220.22100000000003	-2.0111	6	4	4	0
[455318.03]	0.6347905238041408	C=C(OC)[C@@H]1CC[C@@H](C)[C@@H]2CC[C@@H](C)[C@]21C	222.37199999999996	4.245000000000004	1	0	2	0
[296802.28]	0.5391954244127226	CN[C@@H](C)[C@H](O)c1ccc(O)c(O)c1	197.23399999999998	0.7390999999999996	4	4	3	1
[65637.4]	0.7147304795454269	CCCC1=C(C(=O)OCC)[C@H](c2ccc(O)cc2)NC(=O)NC1=O	332.35600000000005	1.9324999999999997	5	3	5	1
[338613.12]	0.6302270525544792	Cc1cc2c3ccccc3n3c2c2c1O[C@]1(C)C[C@H]2[C@@H](C[C@H]1O)C3(C)C	347.4580000000001	4.857220000000005	2	1	0	3
[6.037797e+09]	0.28105332093320184	O[C@H]1C[C@H](O)[C@@]2(O)N[C@@H]1C[C@@H]2O	175.184	-2.476699999999999	5	5	0	0
[4.2666496e+08]	0.5907499150502753	Nc1nc2ccccc2c(=O)[nH]1	161.16399999999996	0.5053000000000001	3	2	0	2
[9600171.]	0.7125845260610689	CCO[C@H]1CN(c2ccccc2)C(=O)C1=O	219.24	1.0074	3	0	3	1
[1.5825931e+08]	0.7902159774647669	CN(c1c2ccccc2n1)CCN1CCCC1	229.32699999999988	2.1059	2	0	3	1
[44297.254]	0.8957932123397415	O=C1C[C@@H](Cc2ccccc2)Oc2cc(O)ccc21	254.285	2.968700000000002	3	1	2	2
[98931.49]	0.8815413100864734	CC(C)Oc1ccccc1C(=O)NCCc1ccccc1	283.371	3.4463000000000017	2	1	6	2
[123037.97]	0.35492498540657785	O=COCCc1ccccc1O[C@@H]1O[C@@H](CO)[C@@H](O)[C@H](O)[C@@H]1O	328.317	-1.4191999999999996	8	4	7	1
[2556699.2]	0.6889316088449255	N#Cc1nc(N)c2ccccc2c1C#N	194.197	1.56036	4	1	0	2
[17445944.]	0.6510478685669706	O=C(CCN1CCCC1)Nc1ccc([N+](=O)[O-])cc1	263.297	2.0191999999999997	4	1	5	1
[73.07259]	0.24721614697762181	CC(C)COC(=O)C1=C(C)NC(=O)C(C(=O)OC[C@H](C)CC)=C(C)[C@@H]1c1ccc([N+](=O)[O-])cc1	472.53800000000024	4.187200000000003	7	1	9	1
[110778.164]	0.09679376706658344	CCCCCC[C@H](O)CCC[C@H](O)[C@@H]1CC[C@H]([C@@H]2CC[C@H]([C@@H](O)CCCCCCCCCC3=C[C@@H](C)OC3=O)O2)O1	580.8470000000005	6.687600000000008	7	3	22	0
[1547535.6]	0.7547912340497552	COCCc1ccc(OCCN2CCCCC2)cc1	263.3809999999999	2.7402000000000015	3	0	7	1
[402.77008]	0.2044685519958033	O=C(O[C@H]1[C@@H](O)[C@H](O)[C@@H](CO)O[C@@H]1Oc1ccc(/C=C/c2ccc(O)cc2)cc1)c1cc(O)cc(O)c1	510.4950000000002	2.017199999999999	10	6	7	3
[7089.852]	0.36684875208991735	C=C[C@@H](CO[C@@H]1O[C@H](CO)[C@@H](O)[C@H](O)[C@H]1O)[C@@H]1Cc2cc3ccc(=O)oc3cc2O1	420.41400000000027	-0.2848000000000004	9	4	6	2
[477100.03]	0.5872981007681719	Fc1ccc(-c2ccc(-c3ccccc3)cc2)cc1	248.30000000000004	5.1597000000000035	0	0	2	3
[1.0227309e+08]	0.5915412978416649	CO[C@@H]1CCCN2CCCC[C@H]12	169.268	1.6497	2	0	1	0
[4233466.]	0.9223334133840461	CN(C)Cc1ccc(C(=O)Nc2ccc(C)cc2)cc1	268.36	3.3089200000000014	2	1	4	2
[255137.6]	0.9032522572725609	O[C@]1(c2ccccc2)CCCN(CCCN2CCCCC2)CC1	316.4890000000001	3.236100000000002	3	1	5	1
[8604.614]	0.09442638633453154	CSCCCCCC/C(=N\OS(=O)(=O)O)S[C@H]1O[C@@H](CO)[C@@H](O)[C@@H](O)[C@@H]1O	449.56900000000013	-0.0341000000000003	11	5	11	0
[11928228.]	0.7389219249873444	CO[C@H](C(=O)O)c1ccccc1	166.176	1.4587	3	1	3	1
[9864078.]	0.28087528468288425	OC[C@@H](O)[C@@H]1O[C@@](O)(CO)[C@@H](O)[C@@H]1O	210.18200000000002	-3.8588999999999998	7	6	3	0
[307.03085]	0.44026671859524713	C=CCOC(=O)C1=C(C)NC2=C(C(=O)C[C@@H](c3ccc(Cl)cc3)C2)[C@@H]1c1ccc(O)c(OC)c1	479.9600000000002	5.145000000000005	6	2	6	2
[153654.81]	0.6764249080411062	O=C(C[C@H](Cc1ccccc1)c1ccccc1)OC1CCCCC1	322.4480000000002	5.278900000000005	2	0	6	2
[165656.03]	0.2873124678992546	CC(C)=NNCCCCNC(=O)CCCCCNC(=O)c1ccccc1	360.502	2.8586	3	3	13	1
[2014.3114]	0.36998341413567515	CO[C@H]1CC[C@@]2(C)[C@@H](CC[C@@]3(C)[C@@H]2CC[C@@H]2C4=CC(C)(C)CC[C@@]4(C)CC[C@@]23C)C1(C)C	440.75600000000037	8.823000000000004	1	0	1	0
[1.6032592e+08]	0.8507665782171389	C=C(NC(=O)c1ccccc1)c1ccccc1	223.275	3.0873000000000017	1	1	3	2
[2504853.5]	0.5293843532569746	CCCCCC[C@@]1(C)OC(=O)C2=C1CCCC2	236.35499999999993	4.142900000000004	2	0	5	0
[609.0846]	0.19645398163985314	C[C@@H]1O[C@H](O[C@H]2[C@@H](O)[C@H](O)[C@H](Oc3cc(O)c4c(=O)cc(-c5ccccc5)oc4c3)O[C@@H]2CO)[C@@H](O)[C@@H](O)[C@@H]1O	562.5240000000003	-0.803900000000001	13	7	6	3
[16255702.]	0.32335684805719606	CN(C)C(=O)CCCCCNC(=N)N	200.286	0.11807000000000073	3	3	6	0
[7193879.]	0.6822856679512553	C=Cc1ccc(OC)c(OC)c1	164.20399999999998	2.3468	2	0	3	1
[581055.3]	0.8783506083168534	CCCN1C[C@H](NS(=O)(=O)c2ccc(C(C)C)cc2)CC1	310.4630000000001	2.5726000000000004	3	1	6	1
[2343726.]	0.4036850889343319	CC(C)CCn1cc(C(=O)c2cccc3ccccc23)c2ccccc21	341.4540000000001	6.071600000000005	1	0	5	4
[12501893.]	0.7792319097288438	CN1[C@H]2CC[C@H]1CC(OC(=O)c1ccc(Cl)cc1)C2	279.76700000000005	3.1220000000000017	3	0	2	1
[13.108827]	0.1568888746348767	C[C@@H]1C/C=C/C=C/C=C/C=C/[C@H](O[C@@H]2O[C@H](C)[C@H](O)[C@H](N)[C@@H]2O)C[C@H]2O[C@@](O)(C[C@@H](O)C[C@@H]3O[C@@H]3/C=C/C(=O)O1)C[C@H](O)[C@H]2C(=O)O	665.7330000000004	0.11970000000000325	14	7	3	0
[1331.6409]	0.11297654327499126	C=C[C@H]1[C@H](O[C@@H]2O[C@H](CO)[C@@H](O)[C@H](O)[C@H]2O)OC=C(C(=O)OC)[C@H]1CCOC(=O)c1cc(O)c(O)c(O)c1	542.4900000000005	-1.0016000000000007	14	7	9	1
[11868497.]	0.5421014507552446	C[Si](C)(C)CCO	118.25199999999998	1.3169	1	1	2	0
[1033.5891]	0.24577408755261151	C=C1Cc2cc(O)cc(O)c2C(=O)C(C)=C/C(=O)[C@@]2(O)C(=O)C(=O)C[C@@H](C)[C@@H](OC(C)=O)[C@@H]12	456.44700000000023	1.3652000000000002	9	3	1	1
[197827.98]	0.6500790582218501	CNCC[C@@H](O)c1ccc(O)cc1	181.23499999999999	1.0351	3	3	4	1
[12514083.]	0.8804951917633962	CN[C@H](C)C(=O)Nc1ccc(-c2ccccc2)cc1	254.33300000000003	2.9000000000000004	2	2	4	2
[489124.94]	0.103374591374551	NC(=O)NC(CCCCCNC(=O)CCCCNC(=N)N)=C(N)O	343.432	-0.3295299999999968	6	8	12	0
[625907.7]	0.5935431909519973	C[C@@H](CC(=O)O)C1=C(N)O1	143.142	0.2551999999999999	4	2	3	0
[2994.9917]	0.16380132601712766	CO[C@@H]1C[C@H](O[C@@H]2CC[C@]3(C)[C@H]4CC[C@]5(C)[C@@H](C6=CC(=O)OC6)CC[C@]5(O)[C@@H]4CC[C@]3(O)C2)O[C@H](C)[C@H]1O[C@@H]1O[C@@H](CO)[C@@H](O)[C@@H](O)[C@@H]1O	696.8310000000007	1.078500000000003	13	6	7	0
[72916672.]	0.10435402048553992	C=C(C)CCCCCCCCCCCCCCCCCCCCCCCCCC	406.78300000000036	11.334899999999987	0	0	25	0
[5035051.5]	0.7956106784208903	Nc1ccc(S(=O)(=O)N2CCCCC2)cc1	240.32799999999995	1.4434000000000002	3	1	2	1
[20909.223]	0.04050969507456765	CCCCCC(=O)OC[C@H](CO[P@@](=O)(O)O[C@H]1[C@@H](O)[C@@H](OP(=O)(O)O)[C@@H](OP(=O)(O)O)[C@@H](OP(=O)(O)O)[C@@H]1O)OC(=O)CCCCC	770.441	0.273299999999999	22	9	22	0
[458118.22]	0.43166397164837345	NCCCC[C@H](N)C(=O)N[C@@H](Cc1c[nH]c2ccccc12)C(=O)O	332.4040000000001	0.736100000000002	5	5	9	2
[11928.631]	0.4295935611934885	OCCCC#CC#CC#C[C@H](O)CCO	206.24099999999999	-0.4876000000000002	3	3	4	0
[3813.6853]	0.31952371225920834	CC(=O)C=C=C1C(C)(C)C[C@H](O)C[C@]1(C)O[C@@H]1O[C@@H](CO)[C@@H](O)[C@@H](O)[C@@H]1O	386.44100000000003	-0.5869999999999997	8	5	4	0
[5.7889987e+09]	0.6413045494520067	C[C@@H]1CCC[C@H](C(=O)O)N1C(=O)O	187.195	0.992	4	2	1	0
[2018.518]	0.1623577180842505	C[C@]12C[C@H](c3ccc(O)cc3O1)[C@@]13O[C@]1(c1ccc(O)cc1O)Oc1cc(-c4cc5ccc(O)cc5o4)cc(O)c1[C@@H]3C2=O	592.5560000000003	5.633500000000009	10	5	2	5
[10542177.]	0.5265280274418117	CCC[C@H]1CCC(=O)O1	128.171	1.4921	2	0	2	0
[99245472.]	0.6237378764740594	CCCC[C@@]1(O)CC(=O)NC1	157.213	0.4276000000000001	2	2	3	0
[10829707.]	0.8928399482937237	C[C@@H](Oc1ccccc1)C(=O)Nc1ccccc1	241.29	3.092600000000001	2	1	4	2
[133456.12]	0.6415916785961948	Nc1cc(CCC(=O)O)ccc1C(=O)O	209.201	0.9842000000000002	5	3	4	1
[2651836.5]	0.7181414100316966	CC(C)CN(C)C(=O)c1ccccc1	191.274	2.4146	1	0	3	1
[3.2908196e+10]	0.07453046100206923	NCCOCCNCCOCCOCCOCCOCCOCCOCCCCCOCCOCCCCCOCCCCCOCCOCCCCCOCCCOCCOCC(=O)CO	975.3089999999992	3.416400000000016	19	3	63	0
[1427833.8]	0.39813741611480424	Nc1nc(=O)[nH]c2c1ncn2[C@@H]1O[C@H](CO)[C@@H](O)[C@H]1O	283.244	-2.6866999999999996	8	5	2	2
[4.619873e+08]	0.7931301257191758	Cc1nccn1C(=O)N1CCCC[C@H]1C(=O)O	237.25899999999996	1.09872	4	1	1	1
[5.8788413e+10]	0.5061403767927674	C1=Cc2ccccc2CC1	130.18999999999997	2.646000000000001	0	0	0	1
[642479.25]	0.47584154271836315	CCCCSS[C@H](CC)[S@@](=O)CC	240.45899999999997	3.6726000000000028	3	0	8	0
[3904454.]	0.8639602537030406	CNc1ccc(C(=O)Nc2ccc(C)cc2)cc1	240.306	3.2890200000000016	2	2	3	2
[4640.517]	0.49065473446742003	O[C@H]1OC[C@@H]2[C@@H](c3ccccc3)OC[C@H](O)[C@H]2c2cc(O)c(O)c(O)c21	360.3620000000001	1.6567000000000003	7	5	1	2
[3.1593616e+08]	0.4887189002149315	NCCC[C@@H](N)CC(=O)O	146.19	-0.4726999999999995	4	3	5	0
[5134594.5]	0.4165882097779352	CCOP(=O)(OCC)[C@]1(C)CCC=[N+]1[O-]	235.21999999999997	2.3436000000000003	4	0	5	0
[51400060.]	0.833007237546793	O=C1N[C@H](Cc2ccccc2)C(=O)N2CCC[C@H]12	244.29399999999995	0.7184999999999997	2	1	2	1
[3097367.]	0.5312824205074093	C[N+]1(C[C@H]2COC(=O)CCCC2)CCCC1	226.3399999999999	1.9602	2	0	2	0
[837772.7]	0.7529461480538006	COc1cc([S@@](C)=O)ccc1O	186.232	1.1381999999999997	3	1	2	1
[1109715.1]	0.6130987782605304	CN1C[C@@H](CSCCO)C[C@@H]1O	191.29600000000002	-0.017999999999999905	4	2	4	0
[2.0713088e+09]	0.34484334243859	O=C1O[C@@H](O)C[C@H](O)[C@H]1O	148.114	-2.0265	5	3	0	0
[2251327.]	0.632556471032456	CCNC[C@H]1CCNC[C@H]1C	156.273	0.8414999999999999	2	2	3	0
[3928.8687]	0.5895036260564062	CC(=C\C(=O)O)/C=C/C=C/C1=C(C)CCCC1(C)C	260.37699999999995	4.656300000000003	2	1	4	0
[4.985403e+08]	0.49139351927951924	CC1=C(O)C(=O)O[C@H](C)[C@@H]1O	158.153	0.12459999999999993	4	2	0	0
[23040.607]	0.39684619923032916	C[C@@H]1[C@H]2C3=CC[C@@H]4[C@@]5(C)CC[C@@H](O)C(C)(C)[C@@H]5CC[C@@]4(C)[C@@]3(C)CC[C@@]2(C(=O)O)CC[C@@]1(C)O	472.7100000000004	6.204400000000007	4	3	1	0
[79153.34]	0.09679376706658344	CCCC[C@H](O)CCCCC[C@@H](O)[C@@H]1CC[C@H]([C@@H]2CC[C@H]([C@@H](O)CCCCCCCCCC3=C[C@@H](C)OC3=O)O2)O1	580.8470000000005	6.687600000000008	7	3	22	0
[3.17379e+08]	0.6294221188281125	CC(C)N1C(=O)C(=O)c2ccccc21	189.214	1.6243	2	0	1	1
[37191224.]	0.5606557193436135	CCCC[C@H](OP(=O)(O)O)C(=O)O	212.138	0.7390999999999999	6	3	6	0
[7903.5786]	0.22475870075499033	C=C(CO)C(=O)OC[C@H]1O[C@@H](Oc2ccc3c(=O)c(-c4ccc(O)cc4)coc3c2)[C@@H](O)[C@@H](O)[C@@H]1O	500.45600000000013	0.4436999999999994	11	5	7	3
[1973088.2]	0.6994174653630549	Clc1ccc(OCCNc2nc(-c3ccccc3)no2)cc1	315.76000000000005	3.8809000000000022	5	1	6	3
[837752.]	0.8471255407147837	NCc1ccc(OCc2ccccc2)cc1	213.28000000000003	2.7243000000000013	2	1	4	2
[1134156.2]	0.6932339401494522	BrCc1cc(CCC2CCCC2)ccc1	267.2099999999999	4.7043000000000035	0	0	4	1
[390101.28]	0.3906142602127589	O=C1[C@H](O[C@@H]2O[C@@H](CO)[C@@H](O)[C@@H](O)[C@@H]2O)Oc2ccccc2N1O	343.28800000000007	-2.0561999999999987	9	5	3	1
[53931972.]	0.2884398980046361	N[C@H]1[C@H](O)[C@H](O)[C@H](O)O[C@@H]1CO	179.17199999999997	-3.2550000000000003	6	5	1	0
[2094476.6]	0.630266558264904	CCC[S@](=O)[C@@H](CC)SSC	212.405	2.892400000000001	3	0	6	0
[2810717.5]	0.5700826447447728	Cc1cc(C#N)cc(N)n1	133.154	0.8439000000000001	3	1	0	1
[17797706.]	0.7748243673766861	C[C@]12CCC[C@@](C)(C(=O)O)[C@@H]1CC[C@]13C[C@@H]4[C@@H](C[C@@H]21)[C@@]4(C)[C@H]3O	318.457	3.7007000000000034	3	2	1	0
[5279.6055]	0.3802015384485088	CC[C@H](C)[C@@H]1NC(=O)[C@@H](NC(=O)[C@@H](Cc2ccccc2)N(C)C)[C@H](c2ccccc2)Oc2ccc(cc2)/C=C\NC1=O	568.7180000000002	4.095800000000002	5	3	8	3
[543.32697]	0.5840658854586245	C=C/C(C)=C\C[C@@H]1[C@](C)(O)[C@H](O)[C@@H](OC(C)=O)[C@@H]2C(C)(C)CCC[C@]12C	364.52600000000024	4.014800000000004	4	2	4	0
[163982.17]	0.7190924194083569	C[C@@H]1CC[C@H]2[C@](C)(CC[C@@H](O)[C@@]2(C)CO)[C@@]12CC[C@@](C)(C(=O)O)O2	340.4600000000001	2.5846	5	3	2	0
[2935.8748]	0.41637248610355465	CC1=C2C3=CC[C@@H]4[C@@]5(C)CC[C@@H](O)C(C)(C)[C@@H]5CC[C@@]4(C)[C@@]3(C)CC[C@]2(C)CC[C@H]1C	424.7130000000003	8.08900000000001	1	1	0	0
[3237332.]	0.580127073242515	Cc1cnc2c(N)nc(N)nc2n1	176.183	-0.10738000000000036	6	2	0	2
[761088.]	0.33654503833042715	CO[C@]12C[C@@H](COC(C)=O)CC[C@@]3(C)C(=CC[C@@H]4[C@@]5(C)CC[C@@H](O)C(C)(C)[C@@H]5CC[C@]43C)[C@@H]1C2(C)C	500.76400000000035	6.946900000000009	4	1	3	0
[9.8754765e+08]	0.5681374031144324	O=Cc1ccccc1O	122.12299999999996	1.2047	2	1	1	1
[2122932.2]	0.7080758225142023	N[C@H](COc1ccccc1)C(=O)O	181.19099999999997	0.4773	4	2	4	1
[38005.113]	0.48507093234239257	CC[C@@](C)(C#N)O[C@@H]1O[C@@H](CO)[C@@H](O)[C@@H](O)[C@@H]1O	261.274	-1.5048200000000007	7	4	4	0
[4816499.5]	0.7333931950889248	C[C@H](NC(=O)c1cc(-c2ccccc2)ccc1)c1ccccc1	301.389	4.844600000000003	1	1	4	3
[5237.6753]	0.379503930243474	CC[C@@H](O)/C=C/C=C\C/C=C\C/C=C\C=C\[C@@H](O)CCC(=O)O	320.42900000000014	3.544200000000002	4	3	12	0
[3725538.8]	0.3241070263224154	NC(=O)C[C@@H](NC(=O)CC[C@@H](N)C(=O)O)C(=O)O	261.2339999999999	-2.376699999999997	7	5	8	0
[366099.12]	0.8096109786380924	C[C@](O)(CSc1ccc(Cl)cc1)C(=O)Nc1ccc(C#N)cc1	346.8390000000001	3.693480000000002	4	2	5	2
[10029242.]	0.6923320731036875	c1ccc(CSCCc2ccccc2)cc1	228.36000000000004	4.162500000000003	1	0	5	2
[43018580.]	0.7382647065132876	C=Cc1ncc(C)c(C)c1C(=O)N(C)C	204.27299999999997	2.04324	2	0	2	1
[57030.234]	0.8848032315680159	O=C(COc1ccc(Cl)cc1Cl)Nc1ccc(Cl)cc1	330.59800000000007	4.664300000000002	2	1	4	2
[152775.78]	0.47401205245912403	CC1(C)[C@H](O)CC[C@@]2(C)[C@H]1CC[C@]1(C)[C@@H]2C(=O)C=C2[C@@]34C[C@](C)(C(=O)O3)[C@H](O)C[C@]4(C)CC[C@@]21C	484.6770000000004	4.978200000000005	5	2	0	0
[155412.08]	0.20049445575490749	C[C@H](CO[C@@H]1O[C@@H](CO)[C@@H](O)[C@@H](O)[C@@H]1O)[C@@H]1C[C@H]2[C@@]3(O)[C@H]4O[C@@](O)(C[C@]2(C)[C@@]2(O)CC[C@@](C)(O)[C@@H]42)[C@@]13C	530.6110000000003	-1.7843999999999967	11	8	5	0
[6.888588e+10]	0.6083553194826306	O=C(CCl)NC(=O)C(F)(F)F	189.51999999999998	0.43030000000000007	2	1	1	0
[6753346.5]	0.6213957760923504	C[C@H](C=O)CCc1ccccc1	162.232	2.4542	1	0	4	1
[251561.05]	0.30029441384046	[N-]=[N+]=NC[C@H](O)CO	117.10799999999998	-0.35009999999999997	2	2	3	0
[200496.55]	0.7991364128179584	C[C@H]1NCC(C)(C)CCC[C@]1(O)c1ccccc1	247.382	3.062400000000002	2	2	1	1
[427.72958]	0.29959620318403996	O=c1c([C@@H]2O[C@@H](CO)[C@@H](O)[C@@H](O)[C@@H]2O)c(-c2ccc(O)cc2)oc2cc(O)cc(O)c12	432.3810000000002	0.09169999999999978	10	7	3	3
[90679.77]	0.7331289499007267	O=c1[nH]cc(CCCCN2CCCCC2)nc1Nc1ccc(Cl)cc1	360.889	3.975500000000003	4	2	7	2
[5559274.5]	0.5899705165241017	O=C1N(Cc2ccccc2)C(=O)N1CCCCCN1CCN(c2ccccc2)CC1	406.53000000000014	4.036700000000003	4	0	9	2
[377309.56]	0.2551659531538739	CO/N=C(/C(=O)N[C@@H]1C(=O)N2C(C(=O)O)=C(CSC(=O)c3ccco3)CS[C@H]12)c1csc(N)n1	523.5740000000002	0.9809999999999997	11	3	8	2
[3826489.5]	0.4126839120999421	O=C(NOC[C@H]1O[C@@H](O)[C@@H](O)[C@H](O)[C@@H]1O)c1ccccc1	299.27900000000005	-1.8520999999999987	7	5	4	1
[14478.341]	0.3329155515025802	C[C@]1(O)[C@H]2CC[C@@]3(C)[C@H](C(=O)O)[C@@H](CC[C@@]3(C)[C@@H]2CC=C2[C@@H]4C(=O)O4)C=C[C@]2(O)C(=O)O1	446.4960000000002	1.9441000000000002	8	3	2	0
[1248955.2]	0.6555738078480486	CC1=C2[C@H](O)[C@@]3(C)[C@@H](C)CCC[C@@H]3C[C@@]2(O)OC1=O	266.33699999999993	1.7553999999999998	4	2	0	0
[352985.53]	0.7834729572549505	CNCC[C@H](C/C=C/c1ccccc1)NC(=O)c1ccccc1	308.425	3.498000000000002	2	2	8	2
[507951.2]	0.8351129719746936	O=C(O)C[C@@H]1CCNC[C@@H]1Cc1ccccc1	233.311	1.9294999999999998	3	2	4	1
[1142489.2]	0.6969384886852025	Oc1cccc(-c2ccccc2)c1	170.211	3.0592000000000015	1	1	1	2
[6.707096e+08]	0.6717203136342019	CNc1ccccc1C(=O)O	151.165	1.4264999999999999	3	2	2	1
[580198.06]	0.7607278301421215	CC(C)[C@]12CC[C@@](C)(O1)[C@H]1[C@@H](O)C[C@@H](C)[C@@H]1C2	238.37099999999998	2.9871000000000016	2	1	1	0
[5776476.]	0.2325670245765076	CC(=N)NCCCCCNC(=N)N	185.27500000000003	0.22654000000000063	3	5	6	0
[4803531.5]	0.6992344815197976	Cc1oc(-c2ccccc2)nc1CCOc1ccccc1	279.33899999999994	4.271520000000002	3	0	5	3
[187993.39]	0.2634277222406427	C[C@@H]1O[C@H](O)[C@@H](O[C@@H]2O[C@H](C(=O)O)[C@@H](O)[C@@H](O)[C@@H]2O)[C@@H](O)[C@@H]1O	340.281	-4.277299999999997	11	7	3	0
[746157.94]	0.8848818454881138	CN(C)C[C@@H](O)C(=O)Nc1ccc(-c2ccccc2)cc1	284.359	2.2146	3	2	5	2
[1487508.4]	0.7356798289049059	C[C@H]1CN(C(=O)c2ccccc2)CCN(C)C1	232.32699999999994	1.7103	2	0	1	1
[17032352.]	0.630247343561818	CNc1ncc(C)nc1C	137.18599999999998	1.13514	3	1	1	1
[5.1805225e+09]	0.6991293184614992	CCc1ccccc1C(=O)O	150.17699999999996	1.9472	2	1	2	1
[1763773.5]	0.6736975288951236	N[C@@H](CC1CCCCC1)C(=O)O	171.24	1.3687	3	2	3	0
[2.0396982e+09]	0.7677437846613151	O=C([C@H]1CCCN1)N1CCc2ccccc21	216.28400000000002	1.3276999999999994	2	1	1	1
[83115408.]	0.7521763994177367	COC[C@H]1[C@@H]2CC[C@@H](C1)[C@@]1(C)C(=O)C(=O)C(OC)(C)[C@H]2CC1	308.41800000000006	2.6385000000000005	4	0	3	0
[52597.273]	0.47392244667772393	CC(CN1c2ccccc2S(=O)(=O)c2ccccc21)c1ccc([N+](=O)[O-])cc1	394.4520000000001	4.682800000000004	5	0	4	3
[57697.426]	0.8375057924076362	CC(C)NC[C@@H](O)COc1cccc2ccccc12	259.34900000000005	2.5775000000000006	3	2	6	2
[5348908.]	0.4540664371126288	CCC[C@@H](N(N)C)C(=O)c1ccccc1	206.28900000000002	1.8435	3	1	5	1
[75613.125]	0.16685365193348575	NC[C@H]1O[C@H](O[C@@H]2[C@@H](O)[C@@H](O[C@H]3O[C@@H](CO)[C@@H](O)[C@@H](N)[C@H]3O)[C@H](N)C[C@H]2N)[C@@H](O)[C@@H](O)[C@@H]1O	484.50300000000016	-7.2914000000000065	15	11	6	0
[inf]	0.042280646922581856	NC(=O)[C@@H](CCCCNC(=O)c1ccc([N+](=O)[O-])o1)NC(=O)CCOCCOCCOCCOCCOCCOCCOCCOCCNC(=O)CCCc1ccccc1	853.9639999999998	1.7200000000000093	15	4	40	2
[9136.4795]	0.6661029067869589	CC(C)[N@+]1(C)[C@H]2CC[C@@H]1C[C@@H](OC(=O)[C@@H](CO)c1ccccc1)C2	332.464	2.8541000000000016	3	1	5	1
[155412.08]	0.20049445575490749	C[C@@H](CO[C@@H]1O[C@@H](CO)[C@@H](O)[C@@H](O)[C@H]1O)[C@@H]1C[C@H]2[C@@]3(O)[C@H]4O[C@@](O)(C[C@]2(C)[C@@]2(O)CC[C@@](C)(O)[C@@H]42)[C@@]13C	530.6110000000003	-1.7843999999999967	11	8	5	0
[2706.5513]	0.2275544833595707	CC(=O)CCc1ccc(O[C@H]2O[C@@H](CO)[C@@H](O)[C@@H](O)[C@@H]2OC(=O)c2cc(O)c(O)c(O)c2)cc1	478.4500000000002	0.3683999999999997	11	6	8	2
[1.2417225e+08]	0.22695749910429205	OC1[C@@H](O)[C@@H](O)[C@H](O)[C@@H](O)[C@@H]1O	180.156	-3.8346000000000005	6	6	0	0
[39268.07]	0.6819933230102304	CC(C)[C@@H](NC(=O)c1nn(CCCCCF)c2ccccc12)C(N)=O	348.422	2.4157999999999995	3	2	9	2
[21268.695]	0.3466101706780225	C[C@@H]1CC[C@H]([C@](C)(O)CO)C[C@@H]1O[C@@H]1O[C@@H](CO)[C@@H](O)[C@@H](O)[C@@H]1O	350.408	-1.6489999999999982	8	6	5	0
[301594.72]	0.37389472019116293	OC[C@@H]1O[C@H](Nc2ccc(O)cc2)[C@@H](O)[C@@H](O)[C@@H]1O	271.269	-1.3960000000000006	7	6	3	1
[124671.14]	0.5046882239878542	OC[C@@H]1O[C@@H](n2cnc3c(NCc4ccccc4)ncnc32)[C@@H](O)[C@@H]1O	357.37000000000006	0.0498999999999995	8	4	5	3
[2712171.2]	0.9190396254891038	CC(C)NC(=O)N1CCN(Cc2ccc(F)cc2)CC1	279.35900000000004	2.0613	2	1	3	1
[9.223749e+09]	0.4266060395678225	O=C(CI)OCCN1CCC1	269.082	0.6703	3	0	4	0
[29371676.]	0.3841133514933271	N[C@@](CCCO)(C(=O)O)C(=O)O	177.156	-1.3743999999999998	6	4	5	0
[12568.137]	0.8764696452295833	C[C@H]1O[C@@H](CC(=O)O)CCc2c1Cc1ccc(O)cc1C2=O	302.326	2.4698	5	2	2	1
[12501893.]	0.7792319097288438	CN1[C@H]2CC[C@@H]1CC(OC(=O)c1ccc(Cl)cc1)C2	279.76700000000005	3.1220000000000017	3	0	2	1
[28059384.]	0.8073395097159358	Cc1nnc2n1-c1ccc(C(=O)NCc3ccccc3)cc1CC2	318.3800000000001	2.6043200000000004	3	1	3	3
[1720003.2]	0.46076187240222155	CCCCC[C@@H]1CCC(=O)O1	156.225	2.2723000000000004	2	0	4	0
[863659.5]	0.7484620745516145	CCCCC1C(=O)C(=O)C(=O)c2ccccc21	230.26299999999998	2.2949	3	0	3	1
[7493767.5]	0.6570854391452852	CCCCCN(CCC)C(=O)c1ccccc1	233.35500000000002	3.7290000000000028	1	0	7	1
[2169081.]	0.7870251624304949	CCN1Cc2ccccc2[C@@H]1CCc1ccccc1	251.37299999999996	4.196000000000003	1	0	4	2
[426023.44]	0.7116669872774397	CC(C)(Cc1ccccc1)c1ccccc1	210.32	4.206900000000003	0	0	3	2
[35470724.]	0.6607191035503037	CC[C@@]1(O)C(C)(C)[C@@H]2CC[C@@]1(C)C2	182.30699999999996	2.973700000000002	1	1	1	0
[1111242.1]	0.8749206059276358	CCC[C@H]1N(C(=O)c2cnccc2C(F)(F)F)CC[C@]1(O)c1ccccc1	378.3940000000001	4.002800000000003	3	1	4	2
[1616659.6]	0.5425872822511354	C[C@H](O)/C=C/[C@@]12O[C@@]1(C)CCC2(C)C	196.28999999999996	2.2711000000000006	2	1	2	0
[2092208.9]	0.8782242154360499	Cc1cc(/N=N/c2ccc(S(C)(=O)=O)cc2)ccc1O	290.34400000000005	3.519520000000002	3	1	3	2
[400615.62]	0.876809387173591	CC[C@@H]1C(c2ccccc2)=CC[C@H](C(=O)O)[C@H]1C	244.33399999999997	3.836800000000002	2	1	3	1
[542028.8]	0.8764991109126538	Cc1nc(-c2ccccc2)c(C)c(C)c1C(=O)O	241.28999999999994	3.372060000000002	3	1	2	2
[471188.75]	0.6065382685479432	CN1C[C@H](CCCCCN2c3ccccc3Sc3ccccc32)CC1	352.5470000000002	5.801400000000005	3	0	6	2
[22114.553]	0.6638208378726083	C[C@H](C=S=O)[C@H]1CC[C@H]2[C@@H]3CCC4=CC(=O)CC[C@]4(C)[C@H]3CC[C@@]21C	360.56300000000016	4.7858000000000045	2	0	2	0
[2264.5947]	0.41389029933737337	C[C@H]1[C@@H](O)CC[C@@]2(C)CC[C@@]3(C)[C@@H](CC[C@@H]4[C@@]5(C)CC[C@@H](O)CC(C)(C)[C@@H]5CC[C@]43C)[C@H]12	444.7440000000003	7.21960000000001	2	2	0	0
[1616659.6]	0.5425872822511354	C[C@@H](O)/C=C/[C@@]12O[C@@]1(C)CCC2(C)C	196.28999999999996	2.2711000000000006	2	1	2	0
[4301347.5]	0.7625838453536345	C=C(Oc1ccccc1)[C@@H]1CCCCN1	203.28499999999994	2.7212000000000005	2	1	3	1
[8051.957]	0.12349421233345476	C[C@H](O)C/C(=N\OS(=O)(=O)O)S[C@@H]1O[C@H](CO)[C@@H](O)[C@@H](O)[C@@H]1O	377.3930000000001	-2.5766999999999984	11	6	6	0
[5.7889987e+09]	0.6413045494520067	C[C@H]1CCC[C@H](C(=O)O)N1C(=O)O	187.195	0.992	4	2	1	0
[171.79399]	0.4732790343822408	C=C1CC[C@@H](O)C/C1=C/C=C1\CCC[C@@]2(C)[C@H]1CC[C@@H]2[C@H](C)/C=C/[C@H](C)C(C)C	396.6590000000001	7.641000000000008	1	1	5	0
[68228.53]	0.9220472424624919	Cc1[nH]c(-c2ccccc2)nc1CCN1CCCCC1	269.39199999999994	3.413520000000002	2	1	4	2
[27297426.]	0.4292177299039115	CO[C@@]12CC=CC(=O)[C@@]1(C)[C@@H]1CC[C@@]3(O)C(=O)O[C@@]4(C)[C@@H]5C[C@@]6(C)[C@@H]7C(=O)[C@](OC[C@@H]6C(=O)O5)(O[C@@]734)[C@@H]1C[C@@H]2O	558.5800000000004	0.3767000000000014	11	2	1	0
[8199793.5]	0.8004816761237145	CN(Cc1ccccc1)C(=O)CCc1ccccc1	253.34499999999994	3.277800000000002	1	0	5	2
[10929.681]	0.6194554398014894	C[C@@H]1CC[C@@H]2[C@@H](C)CC[C@@H](C2)N2CCCC[C@H]2C(=O)O[C@H](C)C1	321.50500000000005	4.397400000000004	3	0	0	0
[5298094.]	0.4823430084491116	C[C@H](CO)[C@H]1C[C@H]2[C@@]3(O)[C@@H]4O[C@@](O)(C[C@]2(C)[C@@]2(O)CC[C@@](C)(O)[C@@H]42)[C@@]13C	368.47000000000014	0.3913999999999989	6	5	2	0
[21333998.]	0.7636025473416455	C[C@H](CCN1CCN(c2ccccc2)CC1)N1CCN(c2ccccc2)CC1	378.5640000000002	3.4094000000000024	4	0	6	2
[800.04083]	0.4669169769437482	C=C(C(C)C)[C@H](O)[C@@H](O)[C@@H](C)[C@H]1CC[C@H]2[C@@H]3CC(=O)[C@@H]4C[C@@H](O)[C@@H](O)C[C@]4(C)[C@H]3CC[C@@]21C	462.6710000000003	3.7261000000000033	5	4	5	0
[72338.15]	0.8032006897987243	Cc1c(C)c2c(c(C)c1O)CC[C@@](C)(C(=O)O)O2	250.29399999999995	2.48576	4	2	1	1
[520.7284]	0.0269937873523	C/C=C/CC/C=C/CCCCCCCCC(=O)OC[C@H](CO[P@@](=O)(O)O[C@H]1[C@@H](O)[C@@H](O)[C@@H](OP(=O)(O)O)[C@@H](OP(=O)(O)O)[C@@H]1O)OC(=O)CCC	798.6460000000004	2.829100000000002	19	8	26	0
[1051120.1]	0.7160492580204856	COCCC[C@H](NC(=O)c1ccccc1)C(=O)O	251.282	1.2962	4	2	7	1
[6345271.]	0.5320897532123857	NC(=O)NOCCc1ccccc1	180.20700000000002	0.8289999999999996	2	2	4	1
[708794.6]	0.4777438658764607	O=C1CN[C@H](CCC(=O)O)C(=O)N1CCCCCN1CCCCC1	339.43600000000015	0.8344000000000003	6	2	9	0
[2.3931814e+08]	0.6148119616283622	COc1cc[n+](C)c2c1C(=O)c1ccccc1C2=O	254.265	1.2951	3	0	1	3
[10253497.]	0.47166872249354747	CNCO[C@]1(CO)CO[C@@H](n2cnc3c(N)ncnc32)[C@@H]1O	310.314	-1.7771999999999988	9	4	5	2
[557536.44]	0.838297716774189	O[C@H]1CN[C@H](c2nc(-c3ccc(F)cc3)no2)C1	249.24499999999998	1.271	5	2	2	2
[2679418.2]	0.9199078831861806	O=C(NCCN1CCN(c2ccccc2)CC1)c1ccccc1	309.413	2.238599999999999	3	1	5	2
[7.6430195e+08]	0.5194976140265337	Cc1cnc(C)c(C)n1	122.17099999999999	1.4018599999999999	2	0	0	1
[2.8646896e+08]	0.7847910905173221	CNCc1c(OC)ccc2c1OCO2	195.21799999999993	1.1433	4	1	3	1
[181568.69]	0.7713124870978355	O=C(CC[C@@H](O)Cc1ccccc1)OC[C@H]1CCCN2CCCC[C@H]21	345.4830000000002	3.177900000000002	4	1	7	1
[380.34677]	0.46360973703890473	CCC(=O)C1=C(C)NC(C)=C(C(=O)OC(C)(C)C)[C@@H]1c1ccc([N+](=O)[O-])cc1	386.4480000000001	4.150400000000003	6	1	5	1
[2.7752394e+08]	0.41054503281381716	N[C@@H](CC[C@@H](O)C(=O)O)C(=O)O	177.15599999999998	-1.3759999999999997	6	4	5	0
[1595839.1]	0.6802929164481808	O=c1n(C[C@@H]2CO2)c(=O)n(C[C@@H]2CO2)nc1C(F)(F)F	293.2009999999999	-0.7786000000000004	5	0	4	1
[18896080.]	0.7182620969150098	CCCCN(CCC)C(=O)c1ccccc1	219.328	3.3389000000000024	1	0	6	1
[30277052.]	0.33658807666974494	CC1=C([C@@H](C)CO)C[C@@]2(O)[C@@]3(C)CC(=O)O[C@]4([C@@H](O)[C@@H](C)CC[C@@]34O)[C@@]12O	382.45300000000015	0.02469999999999961	7	5	2	0
[796819.6]	0.5075737954547954	N[C@H](Cc1ccccc1)C(=O)NC(Cc1c[nH]cn1)=C(O)O	302.334	0.9234999999999998	5	5	6	2
[2806967.5]	0.6734904792839665	CNC[C@H](O)c1ccccc1	151.20899999999997	0.9394000000000002	2	2	3	1
[5820.524]	0.2776621050628296	C=C1[C@H]2C[C@H](OC(C)=O)[C@@H]3[C@](C2)([C@@H](OC(C)=O)C[C@H]2C(C)(C)[C@@H](OC(C)=O)C[C@@H](OC(C)=O)[C@@]32C)[C@@H]1OC(C)=O	562.6560000000003	3.6834000000000033	10	0	5	0
[1.1503097e+10]	0.3984649849703679	O=C(CO)[C@H](O)CO	120.10399999999998	-2.0989999999999998	4	3	3	0
[93041.3]	0.19455218910709154	CCc1[cH-]c(-c2cccc(CCc3c(O)c(OC)c(OC)c4c(=O)[cH-]c(-c5ccc(O)cc5)[o+]c34)c2)cn1	510.5660000000002	6.016900000000007	7	2	8	5
[3.4152975e+09]	0.31665122458389683	C/N=C(/N)C#N	83.094	-0.50302	2	1	0	0
[767205.06]	0.5146751707603372	C[C@@H](OC(=O)NCCc1c[nH]c2ccccc12)c1ccccc1[N+](=O)[O-]	353.3780000000001	4.1060000000000025	4	2	6	3
[44792948.]	0.7288249133411902	CC[C@@H](F)c1ccc(C(=O)c2ccccc2)cc1	242.293	4.338200000000003	1	0	4	2
[1462663.]	0.38211344020912474	O=c1nc[nH]c2c1ncn2[C@@H]1O[C@H](COP(=O)(O)O)[C@@H](O)[C@H]1O	348.20799999999997	-2.151900000000001	10	5	4	2
[59712.824]	0.7772477039982323	CCC(C)(C)C(=O)O[C@H]1C2=C(C)C(=O)O[C@@H]2C[C@@H]2CC[C@@H](O)[C@@H](C)[C@]21C	364.4820000000001	3.3933000000000018	5	1	3	0
[25445.49]	0.274043221732878	CCCC[C@H](NC(=O)c1ccc(C(=O)NCCN2CCN(c3ccccc3)CC2)cc1)C(=O)NCCc1ccccc1	569.7500000000005	3.8861000000000017	5	3	14	3
[14916247.]	0.6356980165215123	O=C1NN(c2ccccc2)C(=O)N1	177.16299999999998	-0.14610000000000029	2	2	1	2
[2480.88]	0.18350524303016158	CC1=C[C@H]2c3c(cc4oc5cc(C)cc(O)c5c4c3C)O[C@@]3(O)C(=O)c4oc5cc(C)cc(O)c5c4[C@@](C)(C1)[C@@H]23	536.5800000000003	6.953660000000007	7	3	0	5
[470.8433]	0.24349344471837575	C=C[C@](C)(O)CC/C=C(\C)CC/C=C(/C)CC/C=C(/C)CC/C=C(\C)CCC=C(C)C	426.72900000000027	9.5758	1	1	16	0
[1.1262693e+09]	0.6496495952744292	C[C@](Cn1ccnc1)(N)C(=O)O	169.184	-0.31490000000000024	4	2	3	1
[4910873.5]	0.17085444514347795	CN(CC(=O)O)CCCCCCCCCCCCCCCCCCCCCCO	413.6870000000003	6.797100000000009	4	2	24	0
[1881230.]	0.7049585113744314	CNCc1ccc(OC)cc1	151.20899999999997	1.4146	2	1	3	1
[2.0259308e+10]	0.26326213346244803	O[C@H]1C[C@@]2(O)N[C@@H]1[C@@H](O)[C@@H]2O	161.15699999999998	-2.8668	5	5	0	0
[1115496.8]	0.2628910105052906	O=C(O[C@@H](C(=O)O)[C@@H]1OC(=O)[C@@H](O)[C@H]1O)c1cc(O)c(O)c(O)c1	344.22800000000007	-1.9393999999999998	11	6	4	1
[58342408.]	0.6347915280955673	C[C@H]1COc2cc(O)ccc2C1	164.20399999999995	1.9632	2	1	0	1
[6267831.]	0.26637829160945375	C/C(N)=N/CCCCCNC(=N)N	185.275	0.01687000000000055	3	4	6	0
[2139.4233]	0.2762202772097946	CN(CCOc1ccc(C[C@H]2SC(=O)NC2=O)cc1)c1ccc(O[C@@H]2O[C@H](C(=O)O)[C@@H](O)[C@H](O)[C@H]2O)cc1	548.5700000000002	0.36690000000000034	12	5	10	2
[16710789.]	0.5144312935783112	CC(C)[C@@]1(O)CC(=O)[C@@]2(C)C[C@@]3(O)O[C@]4(C(=O)[C@@]13C)[C@@H](O)[C@@H](C)CC[C@@]24O	382.4530000000001	0.3111999999999991	7	4	1	0
[28443038.]	0.4643641481312717	N[C@H]1C=C(CO)C[C@@H]1C(=O)O	157.16899999999998	-0.6631000000000002	4	3	2	0
[254474.2]	0.7097496186285569	C[C@@H](O)[C@H]1C(=O)N2C(C(=O)O)=C(S[C@H]3CC[S@@](=O)C3)S[C@H]12	349.45500000000004	0.4064000000000001	7	2	4	0
[302890.38]	0.4943797504575038	CSc1cc(C(=O)Nc2ccc(Cl)cc2)cc([N+](=O)[O-])c1OC	352.79900000000015	4.2310000000000025	5	1	5	2
[13237437.]	0.8305851686304766	O=C(Cc1ccccc1)Nc1ccccc1	211.26399999999998	2.867800000000001	1	1	3	2
[32165.99]	0.24264985628067118	O=C1CCc2cc(O)c(O)c(O[C@H]3O[C@@H](CO)[C@@H](O)[C@H](O)[C@@H]3O)c2N1	357.315	-1.8388000000000009	9	7	3	1
[23493690.]	0.6833927765770808	NC1(CNC(=O)N2CCCC2)CCC1	197.28199999999995	0.6731999999999996	2	2	2	0
[730.6165]	0.13845382737133566	Cc1c(O[C@H]2O[C@@H](CO)[C@@H](O)[C@@H](O)[C@@H]2O)cc(O)c2c(=O)c(-c3ccc(O[C@@H]4O[C@@H](CO)[C@@H](O)[C@@H](O)[C@@H]4O)cc3)coc12	608.5490000000004	-2.1685799999999986	15	9	7	3
[3009713.8]	0.7793084510881547	CC[C@H](CO)NC(=O)Cc1ccc(OC)cc1	237.29899999999998	1.1247999999999996	3	2	6	1
[13556.298]	0.36184263009030476	O=c1c2cc(O)c(O)cc2oc2cc(O)cc(O)c12	260.20099999999996	1.7685999999999997	6	4	0	3
[30465.998]	0.564443871335669	CO[C@](C)(COC(=O)/C=C/c1ccc(O)c(OC)c1)c1ccc(OC)cc1	372.4170000000001	3.5276000000000023	6	1	8	2
[2861303.8]	0.8548975392124086	Nc1c(C(=O)N2CCCCC2)cccc1-c1ccccc1	280.371	3.561900000000003	2	1	2	2
[1.2266015e+09]	0.6506027516827786	Cn1nc(-c2ccccc2)c2ccccc2c1=O	236.27399999999997	2.6005000000000003	2	0	1	3
[157832.22]	0.7740023230805165	O=C1N=C(Nc2ccccc2)NC(Sc2ccccc2)=N1	296.355	3.0597000000000003	5	2	4	3
[2.981682e+08]	0.08436062349728077	CC[C@@H](C)CCCCCCCCCCCCCCCCCCCCCCCCCCCCCCC	492.9610000000006	13.755399999999971	0	0	31	0
[508.90805]	0.30559068332365197	C[C@@]12C[C@@]3(O)O[C@H](O1)[C@@]1(COC(=O)c4ccccc4)[C@@H]3C[C@@]21O[C@@H]1O[C@H](CO)[C@@H](O)[C@H](O)[C@H]1O	480.4660000000002	-1.3574999999999986	11	5	6	1
[652313.1]	0.7091280353128735	CO[C@H]1C[C@@H]2CC[C@H](O2)[C@@]1(C)OC(=O)C(C)C	242.31499999999997	1.9106	4	0	3	0
[2091690.2]	0.6172445494970528	Fc1cccc(-c2ccccc2)c1	172.202	3.492700000000002	0	0	1	2
[5911.1406]	0.5018681797155006	CC(C)(O[C@H]1O[C@@H](CO)[C@@H](O)[C@@H](O)[C@@H]1O)[C@@H]1Cc2cc3ccc(=O)oc3cc2O1	408.40300000000025	-0.30839999999999956	9	4	4	2
[1.30089464e+08]	0.21775082520588984	N[C@@H]1N[C@H](N)[C@H](O)[C@@H](O)[C@H]1O	163.177	-3.7580999999999993	6	6	0	0
[399.98627]	0.5166668207445495	C=CC(C)(C)c1cc2c(O)c3c(c(C(C)(C)C=C)c2oc1=O)OC(C)(C)[C@H](O)[C@@H]3O	414.4980000000001	3.9911000000000043	6	3	4	2
[1134872.5]	0.5937581895435864	O=C1NC(=O)/C(=C/c2ccc(OCCCCN3CCOCC3)cc2)S1	362.4510000000001	2.5017000000000005	6	1	7	1
[783095.2]	0.7452364733789522	CCC[C@@H](NCC)C(=O)c1ccc(C)cc1	219.328	2.9559200000000017	2	1	6	1
[17689982.]	0.3521501596674503	CN1C[C@H](O)[C@H](O)[C@H](O)[C@H]1CO	177.2	-2.6245999999999996	5	4	1	0
[1.0906783e+08]	0.3816707853166521	C[C@]12C[C@H]3OC(=O)[C@H]1CO[C@]14O[C@@]5([C@@H]2C1=O)[C@](O)(CC[C@@H]1[C@H]4CC=C2CC=CC(=O)[C@@]21C)C(=O)O[C@]35C	510.5390000000004	1.5569999999999993	9	1	0	0
[9.2908397e+08]	0.33962825058753815	C=CC(=O)OC	86.08999999999999	0.34539999999999993	2	0	1	0
[251399.4]	0.3907606818086146	C=C1[C@H](C)CC[C@@]2(C)[C@@H]1C[C@H](OC(=O)/C=C/c1ccc(OC)cc1)C2(C)C	368.5170000000001	5.658700000000006	3	0	4	1
[17.23598]	0.245422598201746	CC1=CCCC(C)(C)[C@@H]1/C=C/C(C)=C/C=C/C(C)=C/C=C/C=C(\C)CCC1=C(C)CC[C@@H](O)CC1(C)C	502.82700000000045	10.544099999999991	1	1	9	0
[212.21515]	0.12355939995364419	CO[C@H]1[C@H](O)[C@H](CO)O[C@@H](O[C@@H]2[C@@H](COS(=O)(=O)O)O[C@@H](C)[C@@H](OS(=O)(=O)O)[C@@H]2O)[C@@H]1OS(=O)(=O)O	594.5440000000003	-4.191699999999991	19	6	11	0
[26812.408]	0.667213496992105	C[C@H]1C[C@H]2[C@@H]3CCC4=CC(=O)C=C[C@]4(C)[C@@]3(F)[C@@H](O)C[C@]2(C)[C@@]1(O)C(=O)CO	392.4670000000002	1.8957000000000002	5	3	2	0
[658871.6]	0.5427173974367647	CCCCC[C@H](/C=C/n1ccnc1)OC(=O)c1ccccc1	298.386	4.1597000000000035	3	0	8	2
[2928.3108]	0.1408096426001528	OCC1=C[C@@H](N[C@@H]2[C@H](O)[C@@H](O)[C@@H](O[C@H]3O[C@@H](CO)[C@@H](O)[C@H](O)[C@@H]3O)[C@@H](CO)[C@@H]2O)[C@@H](O)[C@H](O)[C@@H]1O	513.4930000000002	-7.781899999999988	15	13	7	0
[294081.12]	0.8650057508562266	CN(C)CC[C@H](O)COc1cccc2ccccc12	259.34900000000005	2.5312	3	1	6	2
[711060.7]	0.702668731396908	O=C(C[C@@H]1CCCCC1)N1CCCCCC1	223.35999999999993	3.3594000000000026	1	0	2	0
[2.8299233e+09]	0.5150434173626991	Cc1c([N+](=O)[O-])cccc1[N+](=O)[O-]	182.13499999999996	1.81142	4	0	2	1
[12321.544]	0.5224531594378291	CC1=C2C[C@@H](C(C)(C)O)CC[C@]2(C)C[C@@]2(O[C@@H]3[C@@H](C(=O)C(C)=C4C[C@H](C(C)(C)O)CC[C@]43C)C2=O)C1=O	512.6870000000004	4.6524000000000045	6	2	2	0
[18398284.]	0.8626679191144596	CCCN[C@]1(c2ccccc2)CCCCC1=O	231.3389999999999	3.0246000000000013	2	1	4	1
[291572.8]	0.803659317292583	OC[C@H](c1ccccc1)c1ccccc1	198.265	2.8108000000000004	1	1	3	2
[1970106.2]	0.6314488167150092	CC(=O)[C@@H](C)CCCC(C)(C)C	170.296	3.427900000000002	1	0	4	0
[20481830.]	0.27134541170924215	OC[C@H](O)C[C@@H](O)[C@@H](O)COP(=O)(O)O	246.152	-2.4391999999999996	8	6	7	0
[51938.902]	0.42358839826736006	CC1(C)O[C@]2(C)CC[C@]1(O)C[C@@H]2O[C@@H]1O[C@@H](CO)[C@@H](O)[C@@H](O)[C@@H]1O	348.392	-1.345999999999999	8	5	3	0
[2.9404106e+09]	0.5297860823199099	Nc1ccc(Cl)cc1	127.574	1.9222	1	1	0	1
[28657.63]	0.5791335961941194	CC(C)(NC(=O)c1nn(CCCCCF)c2ccccc12)c1ccccc1	367.468	4.841200000000004	2	1	8	3
[960611.]	0.8460467651404252	CC(=O)N/C(=C\c1ccccc1)C(=O)Nc1ccccc1	280.327	2.8023000000000007	2	2	4	2
[479629.62]	0.23637274373801034	O=C(O[C@@H]1O[C@@H](CO)[C@@H](O)[C@H](O)[C@@H]1O)c1cc(O)c(O)c(O)c1	332.2610000000001	-2.2399000000000004	10	7	3	1
[3.400411e+08]	0.26647352037742006	N=[N+]=CC(=O)C[C@@H](N)C(=O)O	158.137	-1.3325299999999993	4	3	4	0
[264953.22]	0.7555837528372125	CC(=O)S[C@H]1C[C@H]2C(=O)O[C@H](c3ccccc3)C[C@@H]2NC(=O)c2ccc(C)cc21	409.5070000000002	4.122320000000003	5	1	2	2
[44173084.]	0.704016871070021	O=C(CCCc1ccccc1)c1ccccc1	224.30300000000003	3.8922000000000025	1	0	5	2
[1285449.4]	0.24180980041156372	N=C(NCCCCCN)NCCCCNC(=O)c1ccccc1	319.453	1.4395700000000005	4	5	11	1
[19178648.]	0.7268966018776483	Cc1c(C(=O)O)cccc1OC	166.17599999999996	1.7018199999999999	3	1	2	1
[2573.058]	0.47360413916748445	COc1cc2oc(-c3ccc(O)c(O)c3)cc(=O)c2c(O)c1CC=C(C)C	368.38500000000016	4.094100000000003	6	3	4	3
[1449210.]	0.5152494540535535	CCC[C@H](C(=O)O)SSCCC	208.34799999999996	3.0311000000000012	4	1	7	0
[178481.34]	0.7061228626767496	CC[C@@H](C(=O)O)C1(O)CCCCC1	186.25099999999992	1.7924	3	2	3	0
[1409180.4]	0.5761279360207752	COC(=O)/C=C/c1ccc(OC)c(OC)c1	222.23999999999995	1.89	4	0	4	1
[4347922.5]	0.5797067273572606	CNCCCCC[C@@]1(c2ccccc2)OC1=O	233.311	2.2184999999999997	3	1	7	1
[3009903.]	0.814390816332864	C=C1C2=C(CC[C@@H](C)O)[C@@H]2C(=O)C(=O)C[C@@H]2C(C)(C)CC[C@@H]12	302.41400000000004	3.224300000000002	3	1	3	0
[8313558.5]	0.7520027539290286	Oc1c(Br)cccc1Br	251.905	2.9172000000000002	1	1	0	1
[1273464.9]	0.743219543884109	COCCn1c(=O)c2ccccc2c2cc(O)ccc21	269.3	2.5067000000000004	3	1	3	3
[3859142.8]	0.24180186920706534	CN(C(=O)CCCCCCCCCCCCCCCCCC)CCC(=O)O	383.6170000000002	6.571100000000007	3	1	20	0
[6767.798]	0.4855391520744963	C[C@@H]([C@@H]1CC[C@H]2[C@H]3COC(=O)[C@@H]4C[C@]5(C)[C@H](C6=CC(=O)OC6)CC[C@@]5(O)[C@@H]4CC[C@]3(O)C2)O[C@@H](C)[C@H]1O	518.6470000000005	2.521800000000001	8	3	4	0
[382247.5]	0.7690245287012141	Cc1cc2n[nH]c(=O)n2cc1CCCN1CCC(c2ccccc2)CC1	350.46600000000007	3.143220000000002	3	1	5	3
[16766.412]	0.41898101672795823	C=C1CC[C@@]2(C(=O)O)CC[C@]3(C)C(=CC[C@@H]4[C@@]5(C)CC[C@H](O)C(C)(C)[C@@H]5CC[C@]43C)[C@@H]2[C@H]1C	454.6950000000003	7.009600000000009	3	2	1	0
[29970412.]	0.5501217966938848	CC(=O)Oc1ccc(C(=O)O)cc1	180.159	1.3101	4	1	2	1
[15412474.]	0.7080111392443559	c1c[nH]c(CN2CCCCC2)c1	164.25199999999998	2.0006	1	1	2	1
[3.7773034e+08]	0.5627332625267534	COc1ccnc(C)c1	123.15499999999999	1.39862	2	0	1	1
[132538.6]	0.8294714337470057	CC[C@H]1CCc2c(c(OC)c(OC)c(OC)c2OC)C1	280.36400000000003	3.2359000000000027	4	0	5	1
[8777435.]	0.14219932586996537	S=C=Nc1ccc(OCCCCCCCCCCCCCCCCC)cc1	389.64900000000017	8.671100000000003	2	0	18	1
[1.4769128e+08]	0.4664054785302647	C[C@@H]1CCCC(=O)C1	112.172	1.7656	1	0	0	0
[1187477.5]	0.5200366388566927	CCCCCCOC(=O)Cc1ccccc1	220.312	3.3526000000000025	2	0	7	1
[78483.99]	0.7190371346768648	COC1=C[C@H](C)[C@H]2C[C@H]3O[C@@H](OC)C[C@H]4C(C)=C(OC)C(=O)[C@H]([C@@]34C)[C@@]2(C)C1=O	404.5030000000002	3.2649000000000017	6	0	3	0
[3244.9124]	0.28559562468389715	C=C[C@@]1(C)CC(=O)[C@@H]2[C@]3(C)[C@@H](C[C@@H](OC(C)=O)[C@@]2(O)C1=O)C(C)(C)[C@H](OC(C)=O)[C@@H](OC(C)=O)[C@@H]3OC(=O)c1ccccc1	612.6720000000004	3.154600000000001	11	1	6	1
[16451.107]	0.6368099492481563	Oc1ccc([C@H]2Oc3cc(O)cc(O)c3C[C@H]2O)cc1	274.272	1.8404999999999996	5	4	1	2
[28297.732]	0.06950842736292788	CCC(=O)SCCNC(=O)CCNC(=O)[C@@H](O)C(C)(C)CO[P@@](=O)(O)O[P@@](=O)(O)OC[C@H]1O[C@@H](n2cnc3c(N)ncnc32)[C@H](O)[C@@H]1OP(=O)	789.5910000000001	0.18870000000000248	20	7	20	2
[3518702.]	0.26344257258799364	N[C@@H](CCCCNC(=O)CCCC[C@@H]1SC[C@@H]2NC(=O)N[C@@H]21)C(=O)O	372.49100000000004	0.41060000000000124	6	5	11	0
[1469.27]	0.17370096152271805	C[C@@H]1O[C@@H](OC[C@@H]2O[C@@H](Oc3cc(O)c4c(=O)cc(-c5ccc(O)cc5)oc4c3)[C@@H](O)[C@@H](O)[C@@H]2O)[C@@H](O)[C@@H](O)[C@@H]1O	578.5230000000004	-1.0983000000000007	14	8	6	3
[4645656.5]	0.5265553477267806	C=CC[C@H](C=O)c1ccc(OC)cc1	190.24199999999996	2.5538000000000007	2	0	5	1
[2869592.]	0.8038199533823455	C[C@H](N[C@@H](CCc1ccccc1)C(=O)O)C(=O)N1CCCC1	304.39000000000016	1.6728999999999998	4	2	7	1
[1.4427165e+08]	0.47106051902728346	C[C@H](O)[C@@H](C)S	106.19000000000001	0.6855	1	2	1	0
[6143160.]	0.5590150957588377	Clc1ccc(-c2ccc(-c3ccccc3)cc2)cc1	264.755	5.674000000000004	0	0	2	3
[109888.195]	0.7038671528965367	CCCCCOc1ccccc1C(=O)NCCc1ccccc1	311.42499999999995	4.228100000000003	2	1	9	2
[993.89716]	0.43632693173800763	CC1=C[C@](C)(O)CC(C)(C)[C@@H]1/C=C/[C@@H](C)O[C@@H]1O[C@@H](CO)[C@@H](O)[C@@H](O)[C@@H]1O	386.48500000000007	0.4909999999999995	7	5	5	0
[3946.6313]	0.32665138159579243	C[C@H]1[C@H]2[C@H](O[C@H]3O[C@@H](CO)[C@H](O)[C@@H](O)[C@@H]3O)OC=C(C(=O)O)[C@H]2CC(=O)O1	390.34100000000024	-2.304499999999998	11	5	4	0
[74273.42]	0.3667389649678885	CCCSc1ccc(OCCNC(=O)CCCNCCc2ccccc2)cc1	400.588	4.296200000000003	4	2	14	2
[178481.34]	0.7061228626767496	CC[C@H](C(=O)O)C1(O)CCCCC1	186.25099999999992	1.7924	3	2	3	0
[327972.62]	0.27636382282762806	CO[C@H]1O[C@@H](COC(=O)c2cc(O)c(O)c(O)c2)[C@@H](O)[C@@H](O)[C@@H]1O	346.288	-1.5858000000000003	10	6	4	1
[21100.082]	0.6184973487800745	C=C(CC(C)(C)O)[C@@H]1CC[C@H](C)C2=C(C1)OC2=O	250.33799999999994	2.950700000000001	3	1	3	0
[6976.461]	0.7350831003696169	Cc1ccnc(NC(=O)CN2CC[C@]3(O)CCCC[C@H]3[C@@H]2c2ccc(O)cc2)n1	396.49100000000004	2.7974200000000007	6	3	4	2
[5898772.]	0.4734034227911075	Nc1ccccc1C(=O)Oc1ccccc1	213.23600000000002	2.4880000000000004	3	1	2	2
[1073467.9]	0.5682859202010565	O=C1CC[C@@H](Cc2ccc(O)c(O)c2)O1	208.213	1.3458999999999999	4	2	2	1
[455828.53]	0.4826850242242961	C#CC1(O)CCCCC1	124.183	1.3148	1	1	0	0
[2.6545237e+08]	0.6364089539194582	C[C@@H]1OC[C@H]2S[C@@]3(CCO[C@@H]3C)S[C@H]12	232.36999999999998	2.1273999999999997	4	0	0	0
[18008.416]	0.06915556588720409	CCCC[C@H](C)C(=O)SCCNC(=O)CCNC(=O)[C@H](O)C(C)(C)CO[P@@](=O)(O)O[P@@](=O)(O)OC[C@H]1O[C@@H](n2cnc3c(N)ncnc32)[C@H](O)[C@@H]1	782.7269999999999	1.217390000000002	18	7	21	2
[3587954.8]	0.5445340091734914	O=C1c2ccccc2OC[C@H](O)[C@H](O)[C@@H]1O	224.212	-0.6556	5	3	0	1
[1807629.8]	0.7146738282176005	Cn1c(=O)c2c(nc(NC(=O)Nc3ccc(F)cc3)n2C)n(C)c1=O	346.3220000000001	0.7538	4	2	2	3
[19552848.]	0.7670755993939234	CCc1[nH]c(-c2ccccc2)nc1C	186.25799999999998	2.947520000000001	1	1	2	2
[436912.75]	0.6164539252372292	C[S@](=O)C[C@H]1O[C@H](n2cnc3c(N)ncnc32)[C@@H](O)[C@@H]1O	313.339	-1.5937999999999992	8	3	3	2
[475434.]	0.8513509814424027	Oc1cc2c(cc1O)[C@H](COc1ccc(Cl)cc1)OC2	292.718	3.4015000000000013	4	2	3	2
[4954783.]	0.19000582652247464	CNC(=O)[C@H](CCCNC(=N)N)NC(=O)O	231.25600000000003	-1.368129999999998	5	6	6	0
[2227.1628]	0.7800178719250832	COc1c(CC=C(C)C)cc2c(c1OC)C(=O)C[C@@H](c1ccc(O)cc1)O2	368.42900000000003	4.624600000000005	5	1	5	2
[400223.06]	0.55443667443737	CCn1c(=O)c2c(nc(NC(=O)c3ccccc3)n3ccnc32)n(C)c2ccccc21	412.45300000000015	3.729600000000003	5	1	3	4
[48329.9]	0.8349421295896703	CNCCC[C@@]1(c2ccccc2)OC(C)(C)c2ccccc21	295.426	4.195100000000004	2	1	5	2
[909.3129]	0.4587500976441748	CC[C@H](C(C)C)[C@H](O)[C@@H](O)[C@@H](C)[C@H]1CC[C@H]2[C@@H]3CC(=O)[C@@H]4C[C@@H](O)[C@@H](O)C[C@]4(C)[C@H]3CC[C@@]21C	478.7140000000003	4.196100000000003	5	4	6	0
[25456.994]	0.2993022899578752	CC[C@@H]1O[C@H]1C/C=C\C/C=C\CCCCCCCC(=O)O	294.43499999999995	4.871700000000004	3	1	13	0
[363058.94]	0.34005711106657266	CCN[C@H]1CO[C@@H](O)[C@@H](O)[C@H](O)[C@H]1O	207.22600000000003	-2.604199999999999	6	5	2	0
[2269.693]	0.32369074409891396	COC1=C2C[C@H](C)C[C@H](OC)[C@H](O)[C@H](C)/C=C(\C)[C@@H](OC(N)=O)[C@@H](OC)/C=C/C=C(/C)C(=O)NC(=C(c3ccco3)C1=O)C2=O	626.7030000000003	3.528800000000002	10	3	5	1
[21714396.]	0.4563511543470758	C=CCS[S@](=O)CCC	164.29499999999996	1.9793	2	0	5	0
[1276356.]	0.1508287819472379	Clc1ccc(CCCCCCCCCCCCCCCCCCCCOc2ccccc2)cc1	485.1960000000003	10.983299999999987	1	0	22	2
[128944.88]	0.5954419811789541	CC(C)n1c(C(=O)O)c(C(=O)NCCN2CCN(c3ccccc3)CC2)c2ccccc21	434.54000000000013	3.4724000000000013	5	2	7	3
[595.84796]	0.4508876642059434	NCCS[C@@H]1c2c(O)cc(O)cc2O[C@H](c2ccc(O)c(O)c2)[C@H]1O	365.40700000000004	1.7366000000000001	8	6	4	2
[894.73267]	0.3151345760203198	C=C1[C@H](OC(=O)/C=C(\C)CC)C[C@@H](C(C)C)[C@H]2/C(=C/C)C(=O)[C@H](OC(=O)[C@H](C)CC)[C@@H]12	430.5850000000002	5.205900000000006	5	0	7	0
[9.767905]	0.29831922380944675	CCOc1cc([C@@H]2C(C(=O)OCCOC)=C(C)NC3=C2C(=O)C[C@@H](c2ccc(Cl)cc2)C3)cc(Br)c1O	590.8980000000001	5.758000000000006	7	2	8	2
[181697.58]	0.7570631383172864	CC(C)(C(=O)O)[C@H]1CC[C@]23C[C@@H](CC[C@H]2[C@]1(C)CC(=O)O)[C@@]1(C)O[C@@H]31	350.45500000000004	3.562000000000002	5	2	4	0
[33121.344]	0.8250184616047735	CCc1cc(SCC2CCNCC2)cc(OC)c1	265.4219999999999	3.3493000000000013	3	1	5	1
[2680.2793]	0.63369945915607	COc1cc(=O)oc(/C=C\C=C\C=C/[C@@](C)(O)O)c1C	278.30400000000003	1.7832199999999998	5	2	5	1
[736.6067]	0.24393629364522848	Cn1c2ccccc2c(=O)c2c(O)cc3c(c21)C[C@@H]([C@@](C)(O)CO[C@@H]1O[C@@H](CO)[C@@H](O)[C@@H](O)[C@@H]1O)O3	503.5040000000002	-0.7317000000000007	10	6	5	3
[447552.84]	0.48051855195017207	CCC(=O)[C@H](C)C[C@H](C)[C@H]1CC[C@@]2(C)[C@@H]3CC[C@H]4C(C)(C)[C@@H](O)CC[C@@]45C[C@]35CC[C@]12C	442.72800000000035	7.42780000000001	2	1	5	0
[1250724.1]	0.6085520277708585	CCCC[C@@H]1CCCCC(=O)O1	170.25199999999998	2.6624000000000008	2	0	3	0
[150632.86]	0.5600980478919106	C[N+]1(CCOC[C@@H]2CCC[N@+]3(C)CCCC[C@H]23)CCCCC1	310.52600000000007	3.042600000000001	1	0	5	0
[11464.074]	0.1072584665422741	NC(N)=C/C(=N\OS(=O)(=O)O)S[C@@H]1O[C@H](CO)[C@@H](O)[C@@H](O)[C@@H]1O	375.3810000000001	-3.5887999999999987	12	7	5	0
[47509992.]	0.6240908130675747	C[C@H](N)[C@@H]1N=CCC[C@H]1C(=O)O	170.212	0.26759999999999956	3	2	2	0
[65.50825]	0.061064849827133644	CC[C@H](C)[C@H](NC(=O)[C@H](CCC(=O)O)NC(=O)[C@H](CCC(=O)O)NC(=O)[C@H](Cc1ccc(OP(=O)(O)O)cc1)NC(=O)CC(C)C)C(=O)	700.6790000000002	0.660500000000005	13	8	22	1
[2854544.2]	0.10144047779581374	C=C(CCCCCCCCCCCCCCCCCCCCCCCCC)[C@H](O)C(=O)O	452.7640000000003	9.3704	3	2	26	0
[5257.0366]	0.5589811430146876	C[C@H]1[C@H]2[C@H](C[C@H]3[C@@H]4CC[C@@H]5C[C@@H](O)CC[C@]5(C)[C@H]4CC[C@]32C)O[C@@]12CC[C@@H](C)CN2	415.6620000000003	5.366800000000005	3	2	0	0
[6.589208e+11]	0.5880205239656513	O=C1[C@@H](O)Oc2ccccc21	150.13299999999998	0.5801000000000001	3	1	0	1
[101113.234]	0.12667105356663796	O=c1ccn([C@@H]2O[C@H](CO[P@@](=O)(O)O[P@@](=O)(O)O[C@H]3O[C@@H](CO)[C@@H](O)[C@H](O)[C@@H]3O)[C@@H](O)[C@H]2O)c(=O)[nH]1	566.3020000000001	-4.793699999999994	17	9	9	1
[233100.58]	0.7026686167392562	Cc1cc(Cl)ccc1C(=O)O	170.595	2.34662	2	1	1	1
[6323161.5]	0.8643706623991227	CCN(CCNC(=O)c1ccccc1)C1CCCCC1	274.4080000000001	3.0710000000000015	2	1	6	1
[226648.3]	0.6872520782157445	C=C1OC(=O)C2=C1O[C@@H]1[C@H](O)CCC[C@H]1[C@@]3(C)CCCC(C)(C)[C@H]32	332.4400000000001	3.703400000000003	4	1	0	0
[221009.84]	0.2807478688927046	CCCSC[C@@H](NC(=O)CC[C@H](N)C(=O)O)C(=O)NCC(=O)O	349.40900000000005	-0.992699999999997	8	5	12	0
[1.389433e+08]	0.7697734478465784	Cn1c(C(=O)N2CCCCC2)nc2ccccc21	243.31	2.1994	2	0	1	2
[1056.8782]	0.24620723969837943	C=C[C@](O)(CC[C@H](C)[C@H]1CC[C@H]2[C@@H]3CC=C4C[C@@H](O[C@H]5O[C@@H](CO)[C@@H](O)[C@@H](O)[C@H]5O)CC[C@]4(C)[C@H]3CC[C@@]21C)C(C)C	590.8420000000001	4.739900000000004	7	5	9	0
[40191.348]	0.6943293149671289	CO[C@@H]1c2cc(C(C)C)c(O)c(O)c2[C@@]2(C)CCCC(C)(C)[C@@H]2[C@@H]1O	348.48300000000006	4.367200000000005	4	3	2	1
[1328504.8]	0.4665479677957773	NCCCCCCNC(=O)NCCCNC(=O)c1ccccc1	320.437	1.624800000000001	3	4	11	1
[2644986.5]	0.7221971403819173	CCCC[C@H](CN)C(=O)N1CCC[C@H]1C(=O)O	242.31899999999996	0.8271000000000002	4	2	6	0
[52743.34]	0.4304524341245669	C=CCOc1ccc(OC)cc1C(=O)C(=O)C(C)C	262.30499999999995	2.6678000000000006	4	0	7	1
[4972041.5]	0.18568871195919395	NC(=O)CCCCCCCCCCCCCCCCCCCCCCCO	383.66100000000023	7.04620000000001	2	2	23	0
[2700.4355]	0.15357222557362782	C[C@@H]1O[C@@H](Oc2cc(O)c3c(=O)c(O[C@@H]4O[C@@H](CO)[C@@H](O)[C@@H](O)[C@@H]4O)c(-c4ccc(O)cc4)oc3c2)[C@@H](O)[C@@H](O)[C@@H]1O	594.5220000000004	-1.743800000000001	15	9	6	3
[4773237.]	0.6638265416687474	Cc1ccc([C@H]2CCCN2)o1	151.209	2.01252	2	1	1	1
[49664.918]	0.7157667012400108	C#CCN(Cc1ccccc1)c1ccccc1	221.303	3.3264000000000022	1	0	4	2
[28744.945]	0.7813375060336335	C[C@@H](O)c1ccc(CCOc2ccc(C[C@H]3SC(=O)NC3=O)cc2)cc1	371.4580000000001	3.2555000000000014	5	2	7	2
[2712554.]	0.1797788978846603	O=C(O)CNC(=O)CCCCCCCCCCCCCCCCCCCCCO	413.6430000000003	5.981500000000007	4	3	23	0
[2.2818986e+10]	0.4433409768343679	COC(F)(F)F	100.03900000000002	1.1526	1	0	0	0
[711060.7]	0.702668731396908	O=C(C[C@H]1CCCCC1)N1CCCCCC1	223.35999999999993	3.3594000000000026	1	0	2	0
[2.0111141e+12]	0.5668029247357704	O=c1ccoc2ccccc12	146.14499999999998	1.7930000000000001	2	0	0	2
[5.5138087e+10]	0.41970078645296843	C1=C[C@@H]2CCCN2C1	109.17200000000001	1.0206	1	0	0	0
[3165996.8]	0.8281719625052149	O=C(NCC1CCCCC1)c1ccccc1	217.312	2.9967000000000015	1	1	3	1
[4551324.5]	0.4719538184396563	C[C@H]1C[C@H](O)CC(=O)O1	130.143	0.07280000000000003	3	1	0	0
[1.8709986e+11]	0.47666488574943633	CCC1=C(C)C(=O)O1	112.12799999999997	1.2272	2	0	1	0
[736309.]	0.30870330656649436	CSCC[C@@H](NC(=O)CC[C@@H](N)C(=O)O)C(=O)NCC(=O)O	335.38200000000006	-1.3827999999999974	8	5	11	0
[18999404.]	0.4745741095099819	CN1CN([C@@H]2O[C@H](CO)[C@@H](O)[C@H]2O)C(=O)C1	232.236	-2.843099999999999	6	3	2	0
[1577823.2]	0.9060730064432296	CS(=O)(=O)Nc1ccc(-c2ccccc2)cc1	247.31900000000005	2.725100000000001	2	1	3	2
[10375.582]	0.7395167622353036	C[C@@H]1[C@@H]2C[C@@H](C(C)(C)O)CC[C@]2(C)CC[C@@H]1O	240.38699999999994	2.970700000000002	2	2	1	0
[212.21515]	0.12355939995364419	CO[C@@H]1[C@H](O)[C@H](CO)O[C@@H](O[C@@H]2[C@@H](COS(=O)(=O)O)O[C@@H](C)[C@@H](OS(=O)(=O)O)[C@@H]2O)[C@@H]1OS(=O)(=O)O	594.5440000000003	-4.191699999999991	19	6	11	0
[10927934.]	0.30472753178416717	OC[C@H]1O[C@H](S)[C@@H](O)[C@@H](O)[C@@H]1O	196.22400000000002	-2.2839000000000005	5	5	1	0
[82345.33]	0.6672868348290816	C=C(C(=O)O)[C@@H]1CCCC(C)(C)O1	184.23499999999999	1.9749	3	1	2	0
[676.0157]	0.4290965158513314	CC[C@H](CC[C@@H](C)[C@H]1CC[C@H]2[C@@H]3CCC4=CC(=O)CC[C@]4(C)[C@H]3CC[C@@]21C)C(C)C	412.7020000000003	8.233000000000008	1	0	6	0
[4216.1387]	0.1526794314471642	C[C@H](CC[C@H](O)C(C)(C)O)[C@H]1CC[C@]2(C)C3=C(CC[C@]12C)[C@]1(C)C[C@H](OC(=O)C[C@](C)(O)CC(=O)O)[C@H](O)C(C)(C)[C@@H]1CC3	620.8680000000003	5.782200000000008	8	5	10	0
[926590.9]	0.7159421298545312	CC(=O)NCCc1ccccc1	163.22	1.3652000000000002	1	1	3	1
[2378410.5]	0.8106928364391887	Cc1nc(S)nc(C(=O)Nc2ccc(C)cc2)n1	260.322	2.0294399999999997	4	2	2	2
[1.6284609e+09]	0.5993259738497402	c1csc(-c2ccccc2)c1	160.24099999999999	3.4151000000000016	0	0	1	2
[29332.611]	0.4625635896822571	C/C(=C/[C@@H](C)C(=O)C[C@H](O)CC1CC(=O)NC(=O)C1)C(=O)O	311.33400000000006	0.4163999999999999	6	3	7	0
[2303208.2]	0.8436990443404775	N#CC1=C(N)Oc2ccccc2[C@H]1c1ccccc1	248.28500000000003	2.9047800000000015	3	1	1	2
[1611.0342]	0.37577213165535595	CC[C@@H](C#CC#C/C=C/CO)O[C@@H]1O[C@@H](CO)[C@@H](O)[C@@H](O)[C@@H]1O	326.34499999999997	-1.8631999999999995	7	5	5	0
[753215.94]	0.734475553437714	Cc1nc(Nc2ccc(C(=O)O)cc2)nc2ccc(C(F)(F)F)cc12	347.296	4.398820000000002	5	2	3	3
[281694.2]	0.45753602412813377	CCCCCCO[C@H]1O[C@@H](CO)[C@@H](O)[C@@H](O)[C@H]1O	264.318	-0.6168000000000002	6	4	7	0
[264311.4]	0.23598626159819902	CN[C@@H]1[C@@H](O[C@H]2O[C@@H](CO)[C@@H](O)[C@@H](O)[C@H]2O)O[C@H](CO)[C@H](O)[C@H]1O	355.3400000000001	-5.170099999999993	11	8	5	0
[789240.2]	0.3483480963795487	CO/C=C(C(=O)OC)\C(C)=C\C=C\c1ccc(OC)cc1	288.343	3.3580000000000023	4	0	6	1
[31872.236]	0.41634771254746566	CC1=C[C@H](C)[C@H](C=O)[C@H](C)C1	152.23699999999997	2.4237	1	0	1	0
[338034.97]	0.2683727505504475	O[C@H]1CO[C@@H](O)[C@@H](O)[C@@H]1O[C@@H]1O[C@@H](CO)[C@@H](O)[C@@H](O)[C@@H]1O	312.271	-4.758099999999994	10	7	3	0
[133202.58]	0.6976538225468476	CC1(C)[C@H]2CC[C@@]34C=C[C@@](C)(C3)C(=O)C[C@H]4[C@]2(C)CC(=O)[C@@H]1O	316.44100000000003	3.304200000000002	3	1	0	0
[17519704.]	0.5477107729585319	C[C@@H](O)[C@H](N)C(=O)N1CCC[C@H]1C(=O)O	216.23699999999997	-1.2298999999999989	5	3	3	0
[212.21515]	0.12355939995364419	CO[C@H]1[C@@H](O)[C@H](CO)O[C@@H](O[C@H]2[C@@H](COS(=O)(=O)O)O[C@@H](C)[C@@H](OS(=O)(=O)O)[C@@H]2O)[C@@H]1OS(=O)(=O)O	594.5440000000003	-4.191699999999991	19	6	11	0
[94235.05]	0.5654477209272036	N#C[C@@H](O[C@H]1O[C@@H](CO)[C@@H](O)[C@@H](O)[C@H]1O)c1ccccc1	295.291	-0.9322200000000003	7	4	4	1
[31862108.]	0.7232024192640073	CCN[C@H](CC)C(=O)c1ccccc1	191.27400000000003	2.2574000000000005	2	1	5	1
[1259745.2]	0.9365207349823481	Cc1ccc(S(=O)(=O)Nc2ccc(Cl)cc2)cc1	281.764	3.4492200000000013	2	1	3	2
[2224485.2]	0.01988519693541876	CCCCC#CC/C=C\C/C=C\C/C=C\C/C=C\CCCCCC(=O)OC[C@H](COC(=O)CCCCCCCCCCCCCCCCCCCCC)OC(=O)CCCCCCCCCC	921.4859999999989	18.26659999999998	6	0	49	0
[3.3172653e+08]	0.41689211385651864	O=C1OCc2ccccc2O1	150.13299999999995	1.7156	3	0	0	1
[1.834797e+08]	0.8230895278805683	c1cc2c(cc1O[C@@H]1OC[C@@H]3[C@@H](c4ccc5c(c4)OCO5)OC[C@H]13)OCO2	370.3570000000002	2.883000000000001	7	0	3	2
[4.2917062e+08]	0.5980337751938362	Oc1cccc2c1CCCC2	148.20499999999998	2.271000000000001	1	1	0	1
[43516956.]	0.08238066881991613	CCCCCCC/C=C\CCCCCCCCCCCCCCCCCCCCCCC	448.86400000000043	12.505199999999979	0	0	28	0
[272557.56]	0.4734458216822732	C=C[C@@H]1C2=CCOC2=CO[C@@H]1O[C@@H]1O[C@H](CO)[C@@H](O)[C@H](O)[C@H]1O	328.317	-1.2406000000000004	8	4	4	0
[1.2500862e+10]	0.6161577220827679	CO[C@@H]1C(=O)C=C2CC[C@@H](C)[C@@]21C	180.24699999999999	1.9467	2	0	1	0
[12592475.]	0.5692388473166305	CC/C=C(/O)C(=O)Nc1ccccc1	191.23000000000002	2.4770000000000003	2	2	3	1
[317365.22]	0.5726209069485876	CCCn1c(=O)c2[nH]c(-c3ccc(OCCN4CCN(C)CC4)cc3)nc2n(CC)c1=O	440.54800000000023	1.6094	6	1	8	3
[8.349201e+08]	0.6050923278057382	CC1=C2C(=O)[C@@H]3CC[C@@H](C)[C@@]2(CC1)C3(C)C	218.33999999999995	3.738100000000003	1	0	0	0
[120245.57]	0.6296472233405068	C=C[C@@H]1CN2CC[C@H]1C[C@@H]2[C@H](O)C1=C(C=O)C1=C(C)C	273.376	2.0892	3	1	4	0
[24803728.]	0.6456539610643877	CCCC[C@@H]1OC(=O)C2=CCCC[C@H]21	194.27399999999994	2.828500000000001	2	0	3	0
[2564914.8]	0.6742857251727097	Cc1ncc([N+](=O)[O-])c(C(=O)O)c1-c1ccccc1	258.233	2.6634200000000003	5	1	3	2
[686822.9]	0.9283990504755079	CC[C@H]1[C@H]2Cc3ccc(OC)cc3[C@@]2(CC)CCN3CC[C@]13O	315.45700000000005	3.3395000000000024	3	1	3	1
[23406962.]	0.5765742695716638	OCCC1(O)CCCC1	130.18699999999998	0.6738999999999999	2	2	2	0
[364478.16]	0.5433546456978404	N[C@H]1C=C[C@@H](CCCCNC(=O)CCCc2ccccc2)C1	300.446	3.199200000000002	2	2	9	1
[187993.39]	0.2634277222406427	C[C@H]1O[C@@H](O)[C@@H](O[C@@H]2O[C@H](C(=O)O)[C@@H](O)[C@@H](O)[C@@H]2O)[C@@H](O)[C@@H]1O	340.281	-4.277299999999997	11	7	3	0
[249025.88]	0.8009691597993722	CN[C@H](C)Cc1ccc2ccccc2c1	199.297	2.9902000000000015	1	1	3	2
[3213045.8]	0.8115758597100254	O=C1CN=C(c2ccccc2)c2ccccc2N1	236.274	2.4761000000000006	1	1	1	2
[488314.]	0.5478928204554872	CCCCOc1ccccc1C(=O)OCC	222.28399999999993	3.042200000000001	3	0	6	1
[4.989599e+12]	0.585272577149758	C[C@H](O)CC[C@@H]1CC(=O)O1	144.17	0.4628999999999999	3	1	3	0
[152858.83]	0.5177703025628106	CCC[N+](CCC)(CC)CCC	172.33599999999996	3.0531000000000015	0	0	7	0
[242004.2]	0.23385028656326615	Fc1ccc(CCCCCCCCCCCCCCCCc2ccccc2)cc1	396.63400000000007	9.0723	0	0	17	2
[1675621.4]	0.7678480029615811	CC(=O)CSc1nc2c(c(=O)[nH]c(=O)n2C)n1C	268.298	-0.35860000000000025	5	1	3	2
[1337762.8]	0.5521722276176957	CCCCCCC1=C[C@H](C)O1	154.253	3.259400000000002	1	0	5	0
[96230.586]	0.6715410034007648	FC(F)(F)c1ccc(-c2ccccc2)cc1	222.20900000000003	4.3724000000000025	0	0	1	2
[1659024.2]	0.7716923655597212	C[C@@H](COc1ccccc1)N1CCCCC1	219.32799999999992	2.9398000000000017	2	0	4	1
[2018.518]	0.1623577180842505	C[C@]12C[C@@H](c3ccc(O)cc3O1)[C@@]13O[C@]1(c1ccc(O)cc1O)Oc1cc(-c4cc5ccc(O)cc5o4)cc(O)c1[C@@H]3C2=O	592.5560000000003	5.633500000000009	10	5	2	5
[10164063.]	0.1838923019800035	O=C(O)[C@@H](O)CCN[C@@H](C(=O)O)[C@@H](O)CNC(=O)[C@H](O)CO	324.2860000000001	-4.304899999999995	10	8	11	0
[352660.5]	0.6393410548809525	O=c1[nH]c(=O)n(-c2ccccc2)c(=O)[nH]1	205.173	-0.7859000000000003	3	2	1	2
[3.6871885e+10]	0.35685117423827406	ON=C1C=CCC1	97.117	1.1666	1	1	0	0
[3.2738378e+08]	0.5482643181232605	Cn1cnc2c(N)nc(N)nc21	164.172	-0.4723000000000001	5	2	0	2
[2.981682e+08]	0.08436062349728077	CC[C@H](C)CCCCCCCCCCCCCCCCCCCCCCCCCCCCCCC	492.9610000000006	13.755399999999971	0	0	31	0
[8054.0693]	0.18925935913754355	C=C[C@@H](C#CC#CCCCC(=O)OC)O[C@@H]1O[C@@H](CO)[C@@H](O)[C@@H](O)[C@@H]1O	368.382	-1.2923999999999995	8	4	7	0
[1649588.1]	0.5463903848549729	O=C(NO)Nc1ccc(-c2ccccc2)cc1	228.251	2.864300000000001	2	3	2	2
[29407.143]	0.7464550417534336	Cc1nc(C)c(C)c(C)c1CCCC1=Nc2ccccc2CC1	306.45300000000003	5.356880000000005	1	0	4	2
[2754088.5]	0.468467235345905	Cn1c(N)nc2c(ncn2[C@@H]2O[C@H](CO)[C@@H](O)[C@H]2O)c1=O	297.271	-2.676299999999999	8	4	2	2
[517586.94]	0.4031849975325819	O=c1[nH]c(O)nc2c1ncn2[C@@H]1O[C@H](CO)[C@@H](O)[C@H]1O	284.228	-2.5633000000000004	8	5	2	2
[359564.97]	0.6785313937379566	C[C@@]1(C(=O)O)CCC[C@]2(C)[C@H]3CC[C@H]4C[C@]3(C=C4CO)[C@H](O)C[C@@H]12	334.4560000000001	2.9833000000000016	4	3	2	0
[20865492.]	0.10860869832108892	C[C@@H](CCO)CCCCCCCCCCCCCCCCCCCCCCCCCCCC	466.8790000000005	11.557499999999987	1	1	29	0
[595.84796]	0.4508876642059434	NCCS[C@H]1c2c(O)cc(O)cc2O[C@H](c2ccc(O)c(O)c2)[C@H]1O	365.40700000000004	1.7366000000000001	8	6	4	2
[10829707.]	0.8928399482937237	C[C@H](Oc1ccccc1)C(=O)Nc1ccccc1	241.29	3.092600000000001	2	1	4	2
[10334369.]	0.4077265639485262	COCCO[C@@H](C)OC	134.17499999999998	0.6418000000000001	3	0	5	0
[546264.9]	0.3158625712650217	CSC[C@H](NC(=O)CC[C@H](N)C(=O)O)C(=O)NCC(=O)O	321.355	-1.7728999999999964	8	5	10	0
[77390.66]	0.5696720547467816	CC(C)CC[C@H](O)CC[C@H](C)CCCC(C)C	242.44699999999995	5.026100000000005	1	1	10	0
[1.5669594e+08]	0.18683303670866747	c1ccc(CCCCCCCCCCCCCCCCCCCc2ccccc2)cc1	420.72500000000014	10.103499999999995	0	0	20	2
[15728.566]	0.1157556048831929	CCC[C@H](O)C/C(=N\OS(=O)(=O)O)S[C@@H]1O[C@@H](CO)[C@@H](O)[C@@H](O)[C@@H]1O	405.4470000000001	-1.7964999999999982	11	6	8	0
[1392.5177]	0.19109988752771598	C/C=C/C(=O)O[C@H]1CC(C)(C)C[C@H]2C3=CC[C@@H]4[C@@]5(C)CC[C@@H](O)[C@@](C)(C=O)[C@@H]5CC[C@@]4(C)[C@@]3(C)CC[C@@H]12	510.7590000000004	7.055600000000009	4	1	3	0
[179.61375]	0.47012929888004784	CC(C)[C@H](C)CC[C@@H](C)[C@H]1CC[C@H]2C3=CC[C@H]4C[C@@H](O)CC[C@]4(C)[C@H]3CC[C@@]21C	400.69100000000026	7.634700000000009	1	1	5	0
[1.0065811e+08]	0.6896284053885218	OC1(CN2CCN(CCCCCN3CCCCC3)CC2)CCCC1	337.55200000000013	2.5652999999999997	4	1	8	0
[9820955.]	0.6677382556874066	O=C(N/N=C/c1ccc(Cl)cc1)c1ccc(O)cc1	274.707	2.8095000000000008	2	2	3	2
[116032.54]	0.7081315785375945	C/C=C/c1ccc(OC)c(OC)c1	178.23099999999997	2.736900000000001	2	0	3	1
[6182803.]	0.6413143419975227	CNC(=O)c1ccc(C)cc1	149.19299999999998	1.35462	1	1	1	1
[389238.75]	0.29657733289256855	N/C(=N\CCCCCCNC(=O)/C=C/c1ccccc1)c1ccccc1	349.47800000000007	3.781900000000002	2	2	10	2
[1555.4055]	0.38866684088033226	C[C@H]1[C@H](C)CC[C@]2(C)CC[C@]3(C)C(=CC[C@@H]4[C@@]5(C)CC[C@@H](O)C(C)(C)[C@@H]5CC[C@]43C)[C@H]12	426.72900000000027	8.02480000000001	1	1	0	0
[23240848.]	0.4721520585364987	O=C(CI)NC(=O)NCCN1CCCNCC1	354.1920000000002	-0.45749999999999935	4	3	4	0
[56664432.]	0.30088208961778473	NNC(=O)c1ccccc1O	152.15299999999996	-0.00430000000000047	3	3	1	1
[1.8808104e+08]	0.46999985594730387	C#Cc1cncc(C)n1	118.13899999999998	0.7663199999999999	2	0	0	1
[143566.1]	0.7454757833926132	Cc1cc(-n2c(C)c(C(=O)N3CCC[C@H](N)C3)c3ccccc32)cc(C#N)c1	372.47200000000004	3.6823200000000016	3	1	2	3
[546480.1]	0.4742472084000407	Cc1ccc(Cl)cc1NC(=O)CSc1nc2c(=O)[nH]cnc2n1-c1ccccc1	425.9010000000001	3.801420000000001	5	2	5	4
[636795.25]	0.4900711428010367	O=c1[nH]c(Cl)nc2c1ncn2[C@@H]1O[C@H](CO)[C@@H](O)[C@H]1O	302.67400000000004	-1.6155000000000006	7	4	2	2
[179.61375]	0.47012929888004784	CC(C)[C@@H](C)CC[C@@H](C)[C@H]1CC[C@H]2C3=CC[C@H]4C[C@@H](O)CC[C@]4(C)[C@H]3CC[C@@]21C	400.69100000000026	7.634700000000009	1	1	5	0
[47156908.]	0.35006604454749857	O[C@@H]1CO[C@@H](OC[C@@H]2O[C@@H](O)[C@@H](O)[C@@H]2O)[C@@H]1O	252.21900000000002	-3.4798999999999984	8	5	3	0
[194201.94]	0.4559729566934408	c1cc(Nc2ccc(N3CCN(CCN4CCCCC4)CC3)cc2)ccc1NC(=O)c1ccccc1	483.66000000000014	5.290400000000005	5	2	8	3
[84651.914]	0.8140094679052385	COc1c(C(C)C)cc2c(c1OC)[C@@]13CCCC(C)(C)[C@H]1[C@@H](OC3=O)[C@@H]2O	374.47700000000003	3.863700000000003	5	1	3	1
[21917.734]	0.5915125769894006	CO[C@@H]1[C@H](CO)O[C@@H](Oc2ccc3c(=O)c(-c4ccc(O)cc4)coc3c2)[C@@H]1O	400.3830000000001	1.6374999999999995	8	3	5	3
[35470724.]	0.6607191035503037	CC[C@]1(O)C(C)(C)[C@@H]2CC[C@@]1(C)C2	182.30699999999996	2.973700000000002	1	1	1	0
[1948877.8]	0.6041126166270825	CCCCCCOc1ccccc1	178.275	3.6457000000000024	1	0	6	1
[73276384.]	0.5489293346787394	CC(C)/C=C/C(=O)O	114.14399999999998	1.2832000000000001	2	1	2	0
[145536.56]	0.4499750423008668	CC(C)O[C@H]1O[C@@H](CO)[C@@H](O)[C@@H](O)[C@@H]1O	222.23700000000002	-1.7886999999999993	6	4	3	0
[3836047.8]	0.6841040911158229	C[C@H]1CO[C@@H]2CN3CCCN4CCC[C@H]3[C@@]2(C)CCC[C@H]1C4	306.4940000000001	2.9978000000000016	3	0	0	0
[549011.5]	0.804834628590485	CCOC(C)(C)[C@H](O)Cc1ccccc1	208.301	2.405100000000001	2	1	5	1
[1483507.6]	0.5963606558791742	CN1CCC(=C2c3ccccc3Cc3ccccc32)CC1	275.39500000000004	4.118300000000003	1	0	0	3
[9709353.]	0.5318701002709462	CCC1(CC)CCCC1	126.243	3.3668000000000022	0	0	2	0
[35864.633]	0.49990863831610394	CN1CCC[C@H]1COC(=O)C(Oc1ccc(Cl)cc1)Oc1ccc(Cl)cc1	410.29700000000014	4.414700000000003	5	0	7	2
[528109.6]	0.7514137932384151	O[C@@](Cc1ccccc1)(c1ccccc1)[C@H](O)c1ccccc1	304.389	3.850500000000003	2	2	5	3
[29526312.]	0.4895392683258688	N[C@@H](C(=O)O)c1ccc(O)c(O)c1	183.16299999999998	0.18220000000000003	5	4	2	1
[6980118.]	0.7162483519398133	C=C1[C@H]2CC[C@H](C2)[C@]1(C)CC/C=C(/C)CO	220.35599999999997	3.6976000000000027	1	1	4	0
[2244197.2]	0.3448171229711653	C[S@@+](CCON)C[C@@H]1O[C@@H](n2cnc3c(N)ncnc32)[C@@H](O)[C@@H]1O	357.41600000000005	-1.833899999999997	9	4	6	2
[1.3489805e+08]	0.47721015200254385	NC[C@@H]1CC=CN1	98.14899999999999	-0.17930000000000018	2	2	1	0
[3459646.2]	0.8112907473694851	CN1CCN(c2ccc(C(=O)O)cc2)CC1	220.27199999999996	1.1366	4	1	2	1
[259300.05]	0.11848756486293366	NC(=O)[C@H](CCCCNC(=O)CCCCCN)NC(=O)[C@H](Cc1c[nH]cn1)NC(=O)[C@H](N)Cc1ccccc1	542.6850000000002	-0.21729999999999294	7	7	19	2
[2.1668357e+08]	0.4106704848021068	C[C@H](O)[C@@H](O)CO	106.121	-1.2796	3	3	2	0
[3019.6045]	0.7310140206327828	CC(=O)[C@]1(O)CC[C@@H]2[C@@H]3CCC4=CC(=O)CCC4=C3[C@@H](c3ccc(N(C)C)cc3)C[C@]21C	433.59200000000016	4.972200000000005	4	1	3	1
[7419491.5]	0.7097409852352753	Cn1c(SCC(=O)Nc2ccccc2)nc2c(=O)[nH]cnc21	315.35800000000006	1.3873999999999997	5	2	4	3
[10986997.]	0.2851189431529444	NC(=O)N[C@@H]1[C@H](O)O[C@H](CO)[C@@H](O)[C@@H]1O	222.197	-3.5453999999999994	6	6	2	0
[78602.94]	0.7212640627526398	CC(C)COc1ccccc1C(=O)OCCc1ccccc1	298.38199999999995	4.120900000000003	3	0	7	2
[44172748.]	0.2502521681487228	O[C@H]1[C@H](O)[C@@H](O)[C@H](O)[C@@H]1O	150.13	-3.1955000000000005	5	5	0	0
[658871.6]	0.5427173974367647	CCCCC[C@@H](/C=C/n1ccnc1)OC(=O)c1ccccc1	298.386	4.1597000000000035	3	0	8	2
[529548.5]	0.7710981600127124	CC[C@H](c1ccc(O)c(O)c1)N1CCCC1	221.29999999999993	2.6447000000000003	3	2	3	1
[894.73267]	0.3151345760203198	C=C1[C@@H](OC(=O)/C=C(\C)CC)C[C@@H](C(C)C)[C@H]2/C(=C/C)C(=O)[C@H](OC(=O)[C@H](C)CC)[C@@H]12	430.5850000000002	5.205900000000006	5	0	7	0
[1977847.1]	0.49800857668942966	Cc1nc2n(c(=O)c1CCCN1CCC(c3ccccc3)CC1)c1ccccc1C2=O	413.5210000000002	3.8975200000000028	4	0	5	4
[106138.81]	0.21004161916768438	C=C[C@H]1CN(CCCCCCCCCCCCC)C[C@@H]1OC(=O)C(F)(F)F	391.518	5.889300000000007	3	0	14	0
[249233.05]	0.17557946501090516	CC[C@H](C)[C@@](C)(COC(N)=O)COC(=O)NCC(=O)NC(C)(C)CO[P@@](=O)(O)OP(=O)(O)O	521.3970000000002	0.9814000000000005	12	6	14	0
[15265635.]	0.12701902014530134	CCC(=O)OCCCCCCCCCCCCCCCCCCCCCCC	396.7000000000003	9.151600000000002	2	0	23	0
[6.2205286e+09]	0.5400041556102442	O=C1N=CNC(=O)N(CC(=O)O)C(=O)N1	214.137	-1.0459	5	3	2	0
[541845.9]	0.4742472084000407	Cc1c(Cl)cccc1NC(=O)CSc1nc2c(=O)[nH]cnc2n1-c1ccccc1	425.90100000000007	3.801420000000001	5	2	5	4
[290630.6]	0.8053632826443984	C[C@@]1(CO)CCC[C@]2(C)[C@H]1CC[C@@]13C[C@H](C(=O)O)[C@H](CC[C@@H]21)C3	320.4730000000001	4.092400000000003	3	2	2	0
[39314368.]	0.08888338410679934	NC(=O)CNC(=O)CCCCCCCCCCCCCCCCCCCCCCCCCCCCCC	522.9030000000006	9.920699999999998	2	2	31	0
[189547.]	0.5027800028494834	COC(=O)c1ccccc1O[C@@H]1O[C@H](CO)[C@@H](O)[C@@H](O)[C@@H]1O	314.28999999999996	-1.3481000000000005	8	4	4	1
[6.999293e+09]	0.4913694059884824	C[C@](O)(C(=O)O)CC(=O)O	148.114	-0.7032999999999998	5	3	3	0
[1.7108453e+08]	0.4497586933707508	C[C@H]1C[C@@H](C)C(=O)C1=O	126.15499999999999	0.8005	2	0	0	0
[9467.55]	0.09013753678444117	C[S@@](=O)CCCC/C(=N\OS(=O)(=O)O)S[C@@H]1O[C@H](CO)[C@@H](O)[C@H](O)[C@H]1O	437.5140000000001	-1.7987999999999973	11	5	9	0
[1711024.6]	0.627869127212999	O=C(NO)c1ccccc1Oc1ccccc1	229.23499999999999	2.597900000000001	3	2	3	2
[5259321.]	0.5800799709220194	Oc1cc2ccccc2cc1O	160.17199999999997	2.251000000000001	2	2	0	2
[593056.]	0.6406585285154277	CC[C@H](CCCC[C@H]1CC[C@@H]2CC(=O)C[C@@H]12)OC	252.39799999999997	3.9771000000000036	2	0	7	0
[131600.02]	0.3075754089154155	C[C@@H]1O[C@@H](O[C@@]2(C)CO[C@@H](O)[C@@H](O)[C@@H]2O)[C@@H](O)[C@@H](O)[C@@H]1O	310.29900000000004	-3.3403999999999985	9	6	2	0
[56822012.]	0.35006604454749857	O[C@H]1[C@H](O)CO[C@@H]1CO[C@@H]1O[C@@H](O)[C@@H](O)[C@@H]1O	252.21900000000002	-3.4798999999999984	8	5	3	0
[165769.48]	0.8314823955760108	C[C@]12CCc3occc3[C@@H]1CC[C@@]13C[C@@H](CC[C@H]12)[C@](O)(CO)C3	316.44100000000003	3.639300000000002	3	2	1	1
[9872.053]	0.16121748564666924	CC1=C(C)C(=O)O[C@H]([C@](C)(O)[C@]2(O)CC[C@@]3(O)[C@@H]4CC=C5C[C@@H](O[C@@H]6O[C@H](CO)[C@@H](O)[C@H](O)[C@H]6O)CC(=O)[C@]5(C)[C@H]4CC[C@]23C)C1	650.7619999999998	0.5622000000000011	12	7	5	0
[254261.92]	0.5928039260995701	CO/C(O)=C1\C(C)=NC(C)=C(C(=O)OCCN2CCN(C)CC2)S1	355.4600000000001	1.5897000000000001	7	1	5	0
[2.0107762e+08]	0.4278422889676552	OC[C@@H]1[C@@H](O)[C@H](O)[C@@H](O)c2nccn21	200.19400000000002	-1.8147000000000002	5	4	1	1
[4526.061]	0.32084396643018104	C=Cc1c(/C=c2\[nH]/c(=C/c3ccc(O)cc3)oc2c(CC=C(C)C)c(O)c1O)c1cccc(O)c1	469.5370000000002	6.491300000000006	6	5	5	2
[1621189.6]	0.14985823186572	O=C1[C@H](CCCCCCCCCCCCCCCCCCCc2ccccc2)CCC1=O	440.7120000000003	8.799100000000005	2	0	20	1
[19358620.]	0.5692858637472971	CC[S@](=O)C[C@H](N)C(=O)O	165.214	-0.8330999999999991	4	2	4	0
[73361120.]	0.8704948366409404	Cc1cccc(C(=O)Nc2ccc(C#N)cc2)c1	236.27400000000003	3.1190000000000007	2	1	2	2
[2.1930869e+10]	0.5125533745995292	CC[C@@H]1C[C@@H](C)C(=O)C1=O	140.182	1.1906	2	0	1	0
[901428.25]	0.23411806646122416	OC[C@H](O)[C@H](O)[C@@H](O)c1cnc([C@@H](O)[C@@H](O)[C@@H](O)CO)cn1	320.29800000000006	-4.028399999999999	10	8	8	1
[13881609.]	0.6906151557525927	CCN1CCN(CC(=O)N(CCC)CC)CC1	241.37899999999993	0.8823999999999996	3	0	6	0
[308685.6]	0.871319947229573	C[C@H]([C@H](O)c1ccccc1)N(C)C/C=C/c1ccccc1	281.399	3.753700000000003	2	1	6	2
[296141.25]	0.7164870593729572	N#Cc1cnc(NCCCCCCN2CCCCC2)nc1N	302.426	2.38868	6	2	8	1
[82072.414]	0.7141681268421906	CC(=O)[C@H]1CC[C@H]2[C@@H]3CCC4=CC(=O)C=C[C@]4(C)[C@H]3CC[C@]12C	312.4530000000001	4.499500000000004	2	0	1	0
[244.44296]	0.3437266868930689	CC(C)=C(CC/C(C)=C/CCC1=C(C)CC[C@]2(C)CCC(C)(C)C[C@@H]12)[C@H](C)CCCO	428.7450000000003	9.181	1	1	10	0
[1070.762]	0.1592907073840895	C[C@@H]1O[C@@H](O[C@H]2[C@@H](O)[C@H](O)[C@H](CO)O[C@H]2Oc2c(-c3ccc(O)cc3)oc3cc(O)cc(O)c3c2=O)[C@@H](O)[C@@H](O)[C@@H]1O	594.5220000000005	-1.3927000000000012	15	9	6	3
[338.72937]	0.2904699002730748	C=C1[C@H]2C[C@]3([C@@H](O)[C@@H](OC(C)=O)C[C@H](C)[C@@H]3C)C(=O)C[C@H](OC(C)=O)C[C@H](OC(C)=O)[C@@]1(O)[C@@H]2O	496.5530000000003	0.8357000000000001	10	3	3	0
[5271.1987]	0.41389029933737337	C[C@H]1[C@H]2[C@@H]3CC[C@@H]4[C@@]5(C)CC[C@@H](O)C(C)(C)[C@@H]5CC[C@@]4(C)[C@@]3(C)CC[C@@]2(C)CC[C@@]1(C)O	444.74400000000037	7.21960000000001	2	2	0	0
[528.0446]	0.0269937873523	CCC/C=C\C/C=C\CCCCCCCC(=O)OC[C@H](CO[P@@](=O)(O)O[C@H]1[C@@H](O)[C@@H](O)[C@@H](OP(=O)(O)O)[C@@H](OP(=O)(O)O)[C@@H]1O)OC(=O)CCC	798.6460000000004	2.829100000000002	19	8	26	0
[2232567.5]	0.6921083705449192	NC[C@H]1O[C@@H](CC(=O)N2CCc3ccccc32)[C@H](O)[C@@H]1O	292.335	-0.5862999999999995	5	3	3	1
[4781059.5]	0.8385297061468494	Cc1nc2ccccc2c(=O)n1CCCO	218.25599999999991	1.0873199999999998	3	1	3	2
[1070.762]	0.1592907073840895	C[C@@H]1O[C@@H](O[C@@H]2[C@@H](O)[C@@H](O)[C@@H](CO)O[C@@H]2Oc2c(-c3ccc(O)cc3)oc3cc(O)cc(O)c3c2=O)[C@@H](O)[C@@H](O)[C@@H]1O	594.5220000000005	-1.3927000000000012	15	9	6	3
[170.71623]	0.4167579816165435	CCN(CC)c1ccc([C@@H]2[C@H]3CCCC[C@]3(O)CCN2C(=O)C2c3ccccc3Oc3ccccc32)cc1	510.67800000000017	6.665300000000008	4	1	5	3
[13288537.]	0.15751355757160695	CC(=O)[C@H](C)CCCCCCCCCCCCCCCCCCCCCCC	394.7280000000003	9.813599999999997	1	0	23	0
[21521714.]	0.526387410106081	CCO/N=C(/NC(=O)c1ccccc1)c1ccccc1	268.31600000000003	2.814700000000001	2	1	4	2
[6791206.5]	0.7336609819904623	CN(CC(N)=O)Cc1ccccc1	178.235	0.6036999999999998	2	1	4	1
[83855.96]	0.8426875892778116	Cc1cnnc(N)c1C(=O)Nc1ccc(C)cc1	242.28200000000004	1.9279399999999998	4	2	2	2
[7385239.]	0.8450048933814863	O=C(NCc1ccccc1)c1ccccc1O	227.263	2.322200000000001	2	2	3	2
[478150.84]	0.5718745927574654	C[C@]1(C(=O)O)CCC[C@]2(C)[C@H]3CC[C@H]4C[C@]3(C=C4CO)[C@@H](O)C[C@@]12O	350.4550000000001	2.0982000000000007	5	4	2	0
[131825.11]	0.81384815008094	C[C@@H](Cc1ccccc1)NCCc1ccccc1	239.36199999999997	3.449900000000002	1	1	6	2
[2.0594816e+08]	0.5178663046421667	CSc1ccoc1	114.16899999999997	2.0015	2	0	1	1
[161964.5]	0.7686106930188004	CN(C)C[C@@H]1CCC2=C(C1=O)C1=C(OC)C(=O)C[C@@H]12	261.3209999999999	1.3267999999999998	4	0	3	0
[2.1930869e+10]	0.5125533745995292	CC[C@H]1C[C@@H](C)C(=O)C1=O	140.182	1.1906	2	0	1	0
[15766870.]	0.6361110503803215	CN/C(=N/c1ccccc1)Nc1ccc(C#N)cc1	250.305	2.8772800000000007	3	2	2	2
[60706.285]	0.6037649757282153	CC1=C[C@H]2[C@@H](CC1)[C@](C)(O)CCC2(C)C	208.34499999999997	3.5299000000000023	1	1	0	0
[19899.46]	0.3610498058147524	C=C1[C@H](O)CC[C@@]2(C)[C@@H]1[C@H](O)[C@H]1C[C@H](OC(C)=O)C(C)=C([C@@H](OC(C)=O)[C@@H]2OC(C)=O)C1(C)C	478.58200000000033	2.8520000000000003	8	2	3	0
[1583.3583]	0.32721201457421084	C[C@]12CC(=O)c3occc3[C@@H]1CC[C@@]13C[C@@H](C[C@@H](O[C@@H]4O[C@@H](CO)[C@@H](O)[C@@H](O)[C@@H]4O)[C@H]12)[C@@](O)(CO)C3	508.5640000000002	0.07449999999999896	10	6	4	1
[7560973.5]	0.8111336224531499	O=C(CCCS)NC1CCN(c2ccccc2)CC1	278.4210000000001	2.4816000000000003	2	2	5	1
[103071.234]	0.4265522119497033	C[C@@H]1OC(=O)C=C[C@@H]1O[C@@H]1O[C@@H](CO)[C@@H](O)[C@@H](O)[C@@H]1O	290.268	-2.3269999999999986	8	4	3	0
[663336.6]	0.521870338297213	O=C(CSc1nc2c(=O)[nH]cnc2n1-c1ccccc1)Nc1ccccc1	377.4290000000001	2.839600000000001	5	2	5	4
[756.59064]	0.1137533440165623	CC1=C[C@H](O)CC(C)(C)[C@@H]1/C=C/C(C)=C/C=C/C(C)=C/C=C/C=C(C)/C=C/C=C(\C)C(=O)C[C@]12O[C@]1(C)CCCC2(C)C	584.8850000000001	10.046699999999996	3	1	11	0
[92807224.]	0.6478528385189095	CC(C)[C@H]1NC(=O)[C@H]2CCCN2C1=O	196.24999999999994	0.1317999999999997	2	1	1	0
[447552.84]	0.48051855195017207	CCC(=O)[C@@H](C)C[C@H](C)[C@H]1CC[C@@]2(C)[C@@H]3CC[C@H]4C(C)(C)[C@@H](O)CC[C@@]45C[C@]35CC[C@]12C	442.72800000000035	7.42780000000001	2	1	5	0
[1803.8058]	0.37010347110627334	CCCCC[C@@H](O)/C=C/[C@H]1[C@H](O)CC(=O)[C@@H]1C/C=C\CCCC(=O)O	352.4710000000001	3.251100000000002	5	3	12	0
[70855.164]	0.37012901640614926	OCCCc1ccc(O)c(O[C@H]2O[C@@H](CO)[C@@H](O)[C@@H](O)[C@@H]2O)c1	330.33299999999997	-1.504200000000001	8	6	6	1
[1731338.9]	0.6468452624532928	NCCc1c[nH]c2ccc(O)cc12	176.21899999999997	1.3747	2	3	2	2
[10647.435]	0.6627258303783973	COc1c(-c2ccc(O)cc2)oc2c(-c3ccc(O)cc3)c(O)c(=O)c12	350.3260000000001	3.8801000000000014	6	3	3	3
[224707.44]	0.4827895988881376	C[C@H](O)CCCn1cc(C(=O)c2cccc3ccccc23)c2ccccc21	357.4530000000001	5.186500000000004	2	1	6	4
[868492.1]	0.4348036013428278	CCCCOC[C@H]1O[C@@H](CO)[C@@H](O)[C@@H](O)[C@@H]1O	250.29100000000003	-1.3544999999999994	6	4	6	0
[9447027.]	0.601955813506057	C[C@H](C(=O)O)c1ccc(O)c(O)c1	182.17499999999998	1.2858999999999998	4	3	2	1
[60575620.]	0.12150047699207202	CCCCC[C@@H](C)CCCCCCCCCCCCCCCCCCCCCCC	422.82600000000036	11.804899999999984	0	0	26	0
[8.5821604e+09]	0.5048725156350218	CC[C@H]1CCC(=O)C1	112.172	1.7656	1	0	1	0
[2261818.]	0.33603397039593513	O=[P@]1(N(CCCl)CCCl)N[C@@H](OO)CCO1	293.0870000000001	1.6997	6	2	6	0
[2.0125182e+08]	0.09519588536065905	S=C=NCCCCCCCCCCCCCCCCCCCCCCCC	395.74100000000027	9.691299999999996	1	0	23	0
[1326966.2]	0.26184390593519824	OC[C@@H]1O[C@@](CO)(OC[C@@H]2O[C@@H](O)C[C@@H](O)[C@@H]2O)[C@@H](O)[C@@H]1O	326.298	-4.366399999999993	10	7	5	0
[27555742.]	0.35932272605257415	O=C1O[C@@H](CO[C@@H]2OC[C@@H](O)[C@@H](O)[C@@H]2O)C(O)=C1O	278.213	-2.3049999999999984	9	5	3	0
[3176315.5]	0.14957855970977726	[O-][n+]1cccc(CCCCCCCCCCCCCCCCCCCCO)c1	391.6400000000002	6.876600000000009	2	1	20	1
[436912.75]	0.6164539252372292	C[S@](=O)C[C@@H]1O[C@H](n2cnc3c(N)ncnc32)[C@@H](O)[C@@H]1O	313.339	-1.5937999999999992	8	3	3	2
[54459.434]	0.6138882031115717	C[C@@H]1C=C[C@@H](C)[C@H]2C[C@@H]3C(=O)C4=CC(=O)C=C[C@]4(C)[C@H]3CC[C@@]21C	324.4640000000001	4.521500000000004	2	0	0	0
[46337.76]	0.5483417415124203	CC(C)=C[C@H]1C2=CC[C@@H](C)[C@H]2CC[C@H]1C	204.35699999999997	4.581100000000004	0	0	1	0
[224707.44]	0.4827895988881376	C[C@@H](O)CCCn1cc(C(=O)c2cccc3ccccc23)c2ccccc21	357.4530000000001	5.186500000000004	2	1	6	4
[33471862.]	0.82927221650166	CC[C@H]1C(=O)NCCc2c([nH]c3ccccc3c2=O)C1	270.33200000000005	1.7690999999999997	2	2	1	2
[4003974.]	0.45310418964042976	C[C@H](N)C(=O)NCC(=O)O	146.146	-1.4655999999999998	4	3	3	0
[3879289.5]	0.7295892438442468	C(=C/[C@H]1CN2CCC1CC2)\c1ccccc1	213.324	3.0416000000000016	1	0	2	1
[96615.42]	0.06237685673407264	CCCCCCC[C@H](O)[C@H](O)CCCC[C@@H](O)[C@@H]1CC[C@@H](CCCCCCCCCC[C@@H](O)CC2=C[C@@H](C)OC2=O)O1	596.8900000000007	7.061300000000009	7	4	26	0
[1127493.8]	0.6876522251793372	CCC/C=C1/OC(=O)C2=C1CC[C@@H](O)[C@@H]2O	224.25599999999997	1.0393999999999999	4	2	2	0
[31493.287]	0.7497123737214122	Cc1cc2nc(N)[nH]c(=O)c2cc1C(=O)N1CCCC[C@H]1C(=O)O	330.3440000000001	0.8930199999999995	6	3	2	2
[16434023.]	0.7516215824229571	C[C@H](NCCn1cnc2c1c(=O)n(C)c(=O)n2C)c1ccccc1	327.38800000000003	0.7845000000000002	4	1	5	3
[1073467.9]	0.5682859202010565	O=C1CC[C@H](Cc2ccc(O)c(O)c2)O1	208.213	1.3458999999999999	4	2	2	1
[11284.155]	0.26128290900448176	COc1c2ccoc2c(OC[C@@H](O)C(C)(C)O[C@@H]2O[C@@H](CO)[C@@H](O)[C@@H](O)[C@@H]2O)c2oc(=O)ccc12	496.4650000000002	-0.11740000000000084	12	5	8	3
[4142.3657]	0.27746166729581345	CC(=O)O[C@@]12CCC(C)(C)C[C@H]1C1=CC[C@@H]3[C@@]4(C)CC[C@@H](OC(C)=O)C(C)(C)[C@@H]4CC[C@@]3(C)[C@@]1(C)CC2	512.7750000000004	8.03530000000001	4	0	2	0
[66187.66]	0.2672515980500985	COC(=O)[C@]1(O)C[C@@H](O)[C@@H](O)[C@@H](OC(=O)/C=C/c2ccc(O)c(O)c2)C1	368.33800000000014	-0.5575000000000003	9	5	4	1
[195556.05]	0.77721230261538	CC[C@@H](NC(C)C)[C@@H](O)c1ccccc1	207.317	2.496600000000001	2	2	5	1
[2219706.5]	0.6880365724542732	CC[C@H](C)COC(=O)CCc1ccccc1	220.31199999999998	3.2085000000000017	2	0	6	1
[27633.992]	0.43297117879738783	O=C(O)/C=C/c1ccccc1O[C@@H]1O[C@@H](CO)[C@@H](O)[C@H](O)[C@@H]1O	326.301	-1.0369000000000004	8	5	5	1
[6653.8877]	0.735689598222496	COc1cc([C@H]2Oc3c(OC)cc(/C=C/CO)cc3[C@@H]2CO)ccc1O	358.3900000000001	2.6245000000000007	6	3	6	2
[224.61208]	0.12997984556828732	O=c1cc(-c2ccc(O)c(O)c2)oc2cc(O)c([C@@H]3O[C@H](CO)[C@H](O)[C@H](O)[C@H]3O[C@@H]3O[C@@H](CO)[C@@H](O)[C@H](O)[C@@H]3O)c(O)c12	610.5210000000003	-2.3785000000000003	16	11	6	3
[1870293.]	0.7553603339885505	Cc1ccc2[nH]c(C)c(CCNC(=O)c3ccccc3)c2c1	292.382	3.757240000000002	1	2	4	3
[3067237.2]	0.6680646032251288	O=C(CC[N+](=O)[O-])Nc1ccc(C(F)(F)F)cc1	262.18699999999995	2.3107000000000006	3	1	4	1
[128727.914]	0.3833908958787479	CCCCC[C@@H]1O[C@@H]1CC[C@@H]1O[C@@H]1CCCCCCC(=O)O	312.45	4.306900000000003	4	1	14	0
[7.1616835e+13]	0.49476452486339934	CN1[C@@H]2CC[C@@H]1CC(=O)C2	139.19799999999998	0.8120999999999999	2	0	0	0
[1389197.2]	0.49051986767922323	Nc1ncnc2c1ncn2[C@@H]1O[C@H](CO)[C@@H](O)[C@H]1O	267.245	-1.9800000000000006	8	4	2	2
[3019.6045]	0.7310140206327828	CC(=O)[C@@]1(O)CC[C@@H]2[C@@H]3CCC4=CC(=O)CCC4=C3[C@@H](c3ccc(N(C)C)cc3)C[C@]21C	433.59200000000016	4.972200000000005	4	1	3	1
[1368955.4]	0.8420272492921412	Cc1nn(C)c(C)c1CC1CCN(CCc2ccccc2)CC1	311.47300000000007	3.5341400000000025	2	0	5	2
[4.684836e+08]	0.7520027539290286	Brc1cc(Br)ccc1O	251.905	2.9172000000000007	1	1	0	1
[144.08284]	0.6775214157082775	C=CC(=C)CC[C@@H]1[C@]2(C)CCCC(C)(C)[C@H]2CC[C@]1(C)O	290.491	5.502400000000007	1	1	4	0
[110778.164]	0.09679376706658344	CCCCCC[C@@H](O)CCC[C@@H](O)[C@@H]1CC[C@H]([C@@H]2CC[C@H]([C@@H](O)CCCCCCCCCC3=C[C@@H](C)OC3=O)O2)O1	580.8470000000005	6.687600000000008	7	3	22	0
[20635.568]	0.17496181670713398	C/C=C\C#CC#CCC/C=C/CCCCCCCCCCCCC	326.5680000000001	7.606800000000007	0	0	14	0
[26308320.]	0.2891138861539455	Cn1c([N+](=O)[O-])cnc1N1CCN(CCCCCCCCCCCC)CC1	379.54900000000026	4.3712000000000035	5	0	13	1
[21852004.]	0.8082840671966103	O=C(NCN1CCCC1)c1ccccc1	204.27300000000002	1.4697	2	1	3	1
[10610825.]	0.794524770156909	CCCSc1nc2c(=O)[nH]cnc2n1C	224.28900000000002	1.1586999999999998	4	1	3	2
[2982.758]	0.32422984833453744	C/C(=C\COc1ccc2ccc(=O)oc2c1)CCC[C@H](C)CCCC(C)C	370.5330000000002	6.750800000000006	3	0	11	2
[3892.0164]	0.2288751447852227	O=c1c(O)c(-c2ccc(O)cc2)oc2cc(O[C@@H]3O[C@H](CO)[C@@H](O)[C@H](O)[C@@H]3O)c(O)c(O)c12	464.3790000000002	-0.5389000000000004	12	8	4	3
[1.3007545e+10]	0.6315160739393746	Nc1c(Cl)cccc1C(=O)O	171.58299999999997	1.6204	3	2	1	1
[3591.0781]	0.5210059783074911	C=C1C[C@H]2[C@@]3(C)CCC(=O)C(C)(C)[C@@H]3[C@@H](OC(C)=O)C[C@@]2(C)[C@H](OC(C)=O)C1	390.5200000000002	4.237600000000004	5	0	2	0
[15544.67]	0.44951291268736115	C=C1C[C@H](OC(=O)/C(C)=C/CO)[C@@H]2C(=C)C(=O)O[C@@H]2[C@H]2C(C)=C[C@@H](O)[C@@H]12	360.406	1.4476999999999998	6	2	3	0
[33213.71]	0.5592375355752771	COC/C=C/c1ccc(O[C@H]2O[C@@H](CO)[C@@H](O)[C@@H](O)[C@@H]2O)cc1	326.345	-0.4751000000000005	7	4	6	1
[1288718.1]	0.6442614944604487	C[C@H]1CN(c2ccc(Cl)cc2)C1	181.66599999999997	2.796100000000001	1	0	1	1
[33220.613]	0.724549083281617	NC(=O)Cc1ccc(OCCOc2ccc(C(=O)O)cc2)cc1	315.32499999999993	1.8704	5	2	8	2
[12321.544]	0.5224531594378291	CC1=C2C[C@H](C(C)(C)O)CC[C@]2(C)C[C@@]2(O[C@@H]3[C@@H](C(=O)C(C)=C4C[C@H](C(C)(C)O)CC[C@]43C)C2=O)C1=O	512.6870000000004	4.6524000000000045	6	2	2	0
[2728335.8]	0.7459190959005548	CCN1CCCC[C@H]1CCc1ccccc1	217.35600000000002	3.4936000000000025	1	0	4	1
[8021297.]	0.8563181658878678	Cc1oc2ccccc2c(=O)c1CCCN1CCCC1	271.35999999999996	3.1298200000000014	3	0	4	2
[139696.84]	0.6453371651077912	CC[C@@H](C)NC[C@H](O)c1ccc(N)cc1	208.305	1.6903	3	3	5	1
[3096649.5]	0.7129637664463668	CN1C[C@H](CN2CCCCC2)CCCC1=O	224.34799999999996	1.7307999999999995	2	0	2	0
[4.1124442e+09]	0.5086297206140044	c1ccc2c(c1)CCCC2	132.206	2.5654000000000003	0	0	0	1
[1873461.4]	0.6120678145991665	C=C[C@H](OS(=O)(=O)O)c1ccccc1	214.24200000000002	1.7330999999999999	4	1	4	1
[273118.]	0.20441539901818104	CSCC[C@H](NC(=O)CC[C@@H](NC(=O)CC[C@@H](N)C(=O)O)C(=O)O)C(=O)O	407.4450000000001	-1.1493999999999955	10	6	14	0
[3870612.8]	0.8128253165584083	CCN[C@@H]1C[C@H](COC(=O)c2ccccc2)CC1	247.338	2.621600000000001	3	1	5	1
[1.4427165e+08]	0.47106051902728346	C[C@@H](O)[C@@H](C)S	106.19000000000001	0.6855	1	2	1	0
[54847.64]	0.39684619923032904	C[C@H]1CC[C@@]2(C(=O)O)CC[C@@]3(C)C(=CC[C@@H]4[C@@]5(C)CC[C@@H](O)C(C)(C)[C@@H]5CC[C@]43C)[C@@H]2[C@@]1(C)O	472.7100000000003	6.204400000000009	4	3	1	0
[35980.492]	0.8117325407439074	CCCCc1c(O)cc(OC)c(OC)c1	210.27299999999997	2.7520000000000016	3	1	5	1
[1000505.75]	0.7109430382530423	Cc1cc2oc(=O)c(-c3ccc(O)cc3)cc(O)c2c1	268.26800000000003	3.131220000000001	4	2	1	3
[178311.05]	0.7026923676018645	C[C@@H]1O[C@H](C)C[C@@](C)(c2ccccc2)O1	206.28500000000003	3.0732000000000017	2	0	1	1
[72790.734]	0.7532829085386502	CCC/C=C/C(=O)CCc1ccc(O)c(OC)c1	248.322	3.2588000000000017	3	1	7	1
[59229.152]	0.8494728702933049	CC(C)(CCO)NC(=O)c1ccc(Cl)cc1	241.71800000000002	2.2308000000000003	2	2	4	1
[8054.0693]	0.18925935913754355	C=C[C@H](C#CC#CCCCC(=O)OC)O[C@@H]1O[C@@H](CO)[C@@H](O)[C@@H](O)[C@@H]1O	368.382	-1.2923999999999995	8	4	7	0
[181163.95]	0.21030966826918002	CCCCSc1ccc(OCCNC(=O)CCCCCCCCCCC)cc1	407.66400000000027	6.994700000000007	3	1	18	1
[6.12001e+08]	0.5719431747561196	NCc1ccccc1	107.15599999999996	1.1453	1	1	1	1
[14891.123]	0.41016412877962033	CCCc1cc(=O)oc2c(C(=O)[C@H](C)CC)c(O)c(CC=C(C)C)c(O)c12	372.4610000000001	4.894200000000006	5	2	7	2
[2555889.8]	0.7458949809655181	C/C=C1\CN(C)[C@@H]2C[C@@]3(C(=O)Nc4ccccc43)[C@@H]3C[C@H]1[C@H]2CO3	324.4240000000001	2.5618000000000007	3	1	0	1
[3208299.5]	0.771296738241799	Nc1ccc(OCc2ccccc2)cc1	199.25300000000004	2.847800000000001	2	1	3	2
[88263.305]	0.15430253207101652	N[C@H]1[C@H](O[C@@H]2[C@@H](CO)O[C@@H](O[C@H]3[C@@H](CO)O[C@@H](O)[C@H](N)[C@H]3O)[C@@H](N)[C@H]2O)O[C@H](CO)[C@@H](O)[C@@H]1O	501.48600000000016	-7.6738000000000035	16	11	7	0
[36604576.]	0.614103356782718	Oc1ccc2ncccc2c1	145.161	1.9403999999999997	2	1	0	2
[10961084.]	0.30147500015701983	CCCCCn1cc(C(=O)c2cccc3ccccc23)c2ccccc21	341.4540000000001	6.215700000000005	1	0	6	4
[2585406.5]	0.40042394397383135	O=C1C[C@H](O[C@@H]2O[C@H](CO)[C@@H](O)[C@H](O)[C@@H]2O)CO1	264.23	-2.8815999999999997	8	4	3	0
[775381.5]	0.8691531108671878	CC(C(=O)O)c1ccc(C(=O)c2ccc(F)cc2)cc1	272.275	3.2448000000000015	3	1	4	2
[4601.8804]	0.3428252952386551	C[C@@]12C(=O)C=CC[C@]1(O)C[C@@H]1[C@H]2CC[C@]2(O)[C@H](O)C[C@]3(C)[C@H](CO)[C@@H](O)C[C@]3(C)[C@H]2[C@H]1O	450.57200000000023	0.5411999999999992	7	6	1	0
[595296.]	0.7852950922526944	O=c1cc(NCCc2ccccc2)oc2ccccc12	265.31200000000007	3.447600000000002	3	1	4	3
[356180.38]	0.7342296115534325	C[C@]12CC[C@H]3[C@@H](CCC4=CC(=O)CC[C@@]43C)[C@@H]1CC[C@@H]2O	288.431	3.879200000000003	2	1	0	0
[994804.75]	0.7149949785455884	CO[C@@H]1C2=C(C)C(=O)O[C@]2(O)C[C@@H]2CC[C@@H](O)[C@@H](C)[C@]21C	296.36300000000006	1.3802999999999999	5	2	1	0
[1403305.]	0.7100027563532301	Nc1cc(-c2ccccc2)ccc1C(=O)Nc1ccccc1	288.35	4.188100000000002	2	2	3	3
[82374.695]	0.6929073715501572	Oc1ccc(-c2ccc(-c3ccccc3)cc2)cc1	246.30900000000003	4.726200000000004	1	1	2	3
[37843.734]	0.7928727986119476	COc1c2c(cc3oc(=O)ccc13)[C@@H](O)[C@@H](C)OC2	262.261	1.7536999999999998	5	1	1	2
[3190.382]	0.40451225332913354	OC[C@H]1O[C@@H](Oc2cc(O)cc(/C=C/c3ccc(O)cc3)c2)[C@@H](O)[C@@H](O)[C@@H]1O	390.38800000000003	0.44689999999999946	8	6	5	2
[4703597.5]	0.856146701040056	O=C(CN1CCCC1)N(c1ccccc1)c1ccccc1	280.37100000000004	3.4471000000000025	2	0	4	2
[191664.69]	0.7454999719210018	CN1CCCC[C@@H]1CCN1c2ccccc2Sc2ccc([S@@](C)=O)cc21	386.5860000000001	4.901100000000005	4	0	4	2
[3190.382]	0.40451225332913354	OC[C@H]1O[C@H](Oc2cc(O)cc(/C=C/c3ccc(O)cc3)c2)[C@@H](O)[C@@H](O)[C@@H]1O	390.38800000000003	0.44689999999999946	8	6	5	2
[1.0906783e+08]	0.3816707853166521	C[C@@]12C[C@@H]3OC(=O)[C@H]1CO[C@]14O[C@@]5([C@@H]2C1=O)[C@](O)(CC[C@@H]1[C@H]4CC=C2CC=CC(=O)[C@@]21C)C(=O)O[C@]35C	510.5390000000004	1.5569999999999993	9	1	0	0
[166035.45]	0.6481447282990285	CC(C)Sc1ccc(C#N)cc1	177.272	3.0587800000000014	2	0	2	1
[727394.9]	0.5480877950445389	CCc1c2c(cc(O)c1O)C(=O)C(=O)c1c(O)cccc1C2=O	312.27700000000004	1.9758000000000002	6	3	1	2
[429885.97]	0.37769616695307406	C[C@@H](F)CCCn1cc(C(=O)c2cccc3ccccc23)c2ccccc21	359.44400000000013	6.163700000000005	1	0	6	4
[4779.124]	0.2516057532462753	CC[C@H]1NC(=O)[C@@H]2[C@@H](O)[C@@H](Cl)CN2C(=O)[C@@H](CC)NC(=O)C[C@H](c2ccccc2)NC(=O)[C@@H](CO)NC1=O	552.0280000000002	-1.306599999999994	7	6	4	1
[3740444.8]	0.7474797057177607	O=C(OCCN1CCCCC1)c1ccccc1	233.311	2.329300000000001	3	0	4	1
[2325901.8]	0.6384808738482258	Cc1cc(/C=C/c2ccccc2)ccc1C	208.304	4.473840000000003	0	0	2	2
[50010000.]	0.8671236149759124	NS(=O)(=O)c1ccc(C(=O)N2CCCCC2)cc1	268.3379999999999	0.9600999999999997	3	1	2	1
[5.2394895e+09]	0.6302433303033077	Cn1c2c(c(=O)n(C)c1=O)C(C#N)=C(N)O2	220.18799999999996	-0.7159200000000003	5	1	0	2
[2771988.]	0.46491778171591375	C=C1[C@@H]2CC[C@H]3[C@@]45CO[C@](O)([C@@H](OC(C)=O)[C@@H]4C(C)(C)CC[C@H]5O)[C@]3(C2)[C@@H]1O	392.4920000000002	1.7673999999999999	6	3	1	0
[1380767.6]	0.28738104702102807	CO[C@@H]1[C@@H](C(=O)O)O[C@H](O[C@@H]2[C@@H](O)O[C@@H](CO)[C@@H](O)[C@@H]2O)[C@H]1O	340.281	-4.011699999999998	11	6	5	0
[7653.401]	0.11174615037154806	O=C(NO)C(=O)OC[C@H]1O[C@@H](Oc2ccc3c(=O)c(-c4ccc(O)cc4)coc3c2)[C@@H](O)[C@H](O)[C@@H]1O	503.41600000000017	-0.5993999999999997	12	6	5	3
[22241978.]	0.4978541850696975	O=C1CC[C@H]2CCCC[C@H]2O1	154.209	1.8821999999999999	2	0	0	0
[3481998.5]	0.5889194844847021	CCO[C@@H]1C=C(C(=O)OCC)O1	172.17999999999998	0.8261999999999999	4	0	4	0
[267601.53]	0.6769777534656017	C=C1C=C[C@@H]2C[C@H]1CC[C@@H]2C(C)(C)O	192.302	2.9158000000000013	1	1	1	0
[49305.87]	0.5265220827126603	CCCOC(C(=O)OCC)(C)COC(=O)N1CCC(=O)N(CCc2ccccc2)CC1	434.53300000000024	2.6484000000000005	6	0	10	1
[1244.1411]	0.4550252284303783	CC1=C[C@H](c2ccc(O)cc2)OC(C)(C)[C@H]1CCOc1ccc2ccc(=O)oc2c1	406.4780000000001	5.380100000000005	5	1	5	3
[5617.2227]	0.40010200458804523	C=C[C@@H](O)C#CC#C[C@H](O)/C=C/CCCCCCC	260.37699999999995	2.817700000000001	2	2	8	0
[5.287638e+09]	0.6382134643163977	C[C@@H]1OCC[C@]12S[C@@H]1CCO[C@]1(C)S2	232.36999999999998	2.4766000000000004	4	0	0	0
[1456236.9]	0.768291864430591	CCCCc1nc(C)c(CCOc2ccccc2)n1C	272.392	3.6926200000000025	2	0	7	2
[3989.4114]	0.5578713722562338	CC1=CC[C@@H](C(C)(C)O[C@@H]2O[C@@H](CO)[C@@H](O)[C@@H](O)[C@@H]2O)CC1	316.3940000000001	0.32789999999999986	6	4	4	0
[683152.25]	0.49812677934883093	Oc1ncnc2c1ncn2[C@@H]1O[C@H](CO)[C@@H](O)[C@H]1O	268.229	-1.8566000000000007	8	4	2	2
[1.2849427e+09]	0.5781785256785011	C[C@@H]1C(CO)=CC(=O)C=C1	138.16599999999997	0.6800999999999999	2	1	1	0
[7986.295]	0.5015310657957738	CNS(=O)(=O)Nc1ccc(C(=O)N2CCC(C(=O)O)(C(=O)O)CC[C@H]2C)cc1	413.45200000000017	0.7328999999999999	7	4	6	1
[41991.47]	0.30254211140935955	C=C1[C@@H]2C[C@H](OC(C)=O)[C@H]3[C@]4(C)[C@@H](O)C[C@H](O)C(C)(C)[C@H]4[C@@H](OC(C)=O)[C@H](OC(C)=O)[C@@]3(C2)[C@@H]1O	494.5810000000003	1.5125999999999993	9	3	3	0
[554404.]	0.7317720978262682	O=C1C(C[C@@H]2CCCO2)=C1C(=O)O	182.17499999999998	0.3421	4	1	3	1
[530143.25]	0.2895938157052903	Nc1nc(N)c(O[C@@H]2O[C@H](CO)[C@@H](O)[C@H](O)[C@H]2O)c(=O)[nH]1	304.259	-3.8869999999999996	10	7	3	1
[1086422.]	0.7334293208382059	CC(C)(c1cccnc1)[C@@H](Cl)c1ccccc1	245.75300000000001	4.339300000000003	1	0	3	2
[6862.2114]	0.5613403015396699	CN1CCc2cc(O)c(O)cc2[C@@H](c2ccc(O)cc2)[C@H]1c1ccc2c(c1)OCO2	405.45000000000016	3.893200000000003	6	3	2	3
[671418.25]	0.6149271238746583	N[C@@H](Cc1ccccc1)C(=O)NC(Cc1ccccc1)=C(O)O	312.36899999999997	2.2003999999999997	4	4	6	2
[148721.25]	0.6880365724542732	CC(C)CCOC(=O)CCc1ccccc1	220.31199999999998	3.2085000000000017	2	0	6	1
[14886375.]	0.7331406286228203	O=C1CN(S(=O)(=O)c2ccccc2)C(=O)N1	240.24	-0.07290000000000013	4	1	2	1
[4216.1387]	0.1526794314471642	C[C@@H](CC[C@@H](O)C(C)(C)O)[C@H]1CC[C@]2(C)C3=C(CC[C@]12C)[C@@]1(C)C[C@H](OC(=O)C[C@](C)(O)CC(=O)O)[C@H](O)C(C)(C)[C@@H]1CC3	620.8680000000003	5.782200000000008	8	5	10	0
[8142.575]	0.8620318071507701	O=C(NC12CC3CC(CC(C3)C1)C2)c1ccccc1	255.361	3.385200000000002	1	1	2	1
[118.19835]	0.05191024038951026	O=CC(=O)OC[C@H]1O[C@@H](Oc2cc(O)c3c(=O)c(OS(=O)(=O)O)c(-c4ccc(O)c(O)c4)oc3c2)[C@@H](O)[C@@H](O)[C@@H]1O	600.4630000000004	-1.3131000000000015	17	7	8	3
[2700.4355]	0.15357222557362782	C[C@H]1O[C@@H](Oc2cc(O)c3c(=O)c(O[C@@H]4O[C@@H](CO)[C@@H](O)[C@@H](O)[C@@H]4O)c(-c4ccc(O)cc4)oc3c2)[C@@H](O)[C@@H](O)[C@@H]1O	594.5220000000004	-1.743800000000001	15	9	6	3
[2651426.5]	0.1368488543271167	N=C(N)NCCC[C@H](NC(=O)CC[C@@H](N)C(=O)O)C(=O)O	303.319	-1.9888299999999957	8	7	10	0
[91535656.]	0.09648912827629387	CCCCC[C@H](C)CCCCCCCCCCCCCCCCCCCCCCCCCC	464.9070000000005	12.975199999999976	0	0	29	0
[14765.478]	0.5520027241815125	CC[C@@H](C=O)C1=C(O)[C@H](CC=C(C)C)C(=O)[C@@]1(O)C(C)=Cc1ccccc1	368.47300000000007	4.413400000000004	4	2	7	1
[2532756.2]	0.875585415613818	CCc1ccc(C(=O)Nc2ccc(C)cc2C)cc1	253.345	4.118140000000003	1	1	3	2
[12819842.]	0.6676601259651622	c1ccc(CN2CCCCC2)cc1	175.275	2.672500000000001	1	0	2	1
[816023.8]	0.24933460577394645	C[C@@H]1CC[C@H]([C@@H](C)CCCCCCCCCCCCCCCCC(=O)O)O1	382.62900000000013	7.516200000000008	3	1	18	0
[13418739.]	0.8476204529344366	COc1cc(Br)ccc1C(=O)O	231.045	2.1559	3	1	2	1
[1252238.6]	0.3619667680061999	O=C1NC=C[C@H]1O[C@@H]1O[C@@H](CO)[C@@H](O)[C@H](O)[C@@H]1O	261.23	-3.184999999999999	7	5	3	0
[183074.45]	0.3393681619900115	Cc1ncc(COP(=O)(O)O)c(C/N=C(/O)CO)c1	290.21200000000005	0.4481199999999999	7	4	6	1
[4674339.]	0.5223776891013948	CC(C)(S)CCO	120.21699999999998	1.0772	1	2	2	0
[730.56775]	0.31184363018252953	CCNC(=O)CCC/C=C\C[C@H]1[C@@H](O)C[C@@H](O)[C@@H]1/C=C/[C@@H](O)CCc1ccccc1	415.5740000000001	3.1469000000000014	4	4	12	1
[99609784.]	0.7339443434282853	Cn1ncc(C(=O)NCCCN2CCCC2)n1	237.30699999999993	0.030800000000000383	4	1	5	1
[1481454.8]	0.5665891872452881	Nc1ccc(C(=O)O)cc1	137.138	0.9670000000000001	3	2	1	1
[4195884.5]	0.8225797925092718	CC[C@@H](C)c1ccc([C@@H](C)C(=O)O)c(O)c1	222.28399999999996	3.0938000000000008	3	2	4	1
[5615436.5]	0.7643271805574432	Cc1nccc2c1C[C@H](c1ccc(C#N)cc1)O2	236.274	2.937900000000001	3	0	1	2
[41930.6]	0.3123780284453379	C[N+](C)(C)CCCCCCCCCCCCCCCC(=O)O	314.53399999999993	5.238600000000005	2	1	16	0
[80344.11]	0.45957146002899074	OC[C@H]1O[C@H](c2ccc(O)cc2)[C@@H](O)[C@@H](O)[C@@H]1O	256.254	-1.0929000000000004	6	5	2	1
[58049.773]	0.6934126540635207	CNCCOc1ccc(OC)cc1C(=O)NCCc1ccccc1	328.412	2.2658999999999994	4	2	9	2
[3.801465e+08]	0.5504098588609033	OCCN1CCCC1	115.176	0.07449999999999979	2	1	2	0
[245.30678]	0.785270379732634	CC(C)OC(=O)C1=C(N)Oc2c(oc(CO)cc2=O)[C@@H]1c1ccc(F)cc1	375.35200000000003	1.9174	7	2	4	2
[311186.75]	0.4316884810351067	CC/C(=N/OCCO)c1ccc(OCCN2CCCCC2)cc1	320.43300000000005	2.6743000000000015	4	1	9	1
[1070.762]	0.1592907073840895	C[C@H]1O[C@@H](O[C@H]2[C@@H](O)[C@H](O)[C@H](CO)O[C@H]2Oc2c(-c3ccc(O)cc3)oc3cc(O)cc(O)c3c2=O)[C@@H](O)[C@@H](O)[C@@H]1O	594.5220000000005	-1.3927000000000012	15	9	6	3
[19293.695]	0.3946246009738028	C[C@@]1(O)CC[C@@H]([C@@](C)(O)CO)[C@@H](O)C[C@@H]1O	234.292	-0.9974000000000005	5	5	2	0
[18108174.]	0.5931316338727307	Nc1ccc2c(c1)C(=O)c1ccccc1C2=O	223.231	2.0442	3	1	0	3
[1991.8953]	0.47235698908640045	O=C1C[C@@H](c2ccc(O)cc2)Oc2cc(O[C@H]3O[C@@H](CO)[C@@H](O)[C@@H](O)[C@H]3O)ccc21	418.3980000000001	0.2773999999999998	9	5	4	2
[10759.954]	0.7008877691768661	C/C(=C/c1ccccc1)CCC[C@@H](O)CCC(C)(C)C	274.4479999999999	5.4474000000000045	1	1	7	1
[580198.06]	0.7607278301421215	CC(C)[C@@]12CC[C@](C)(O1)[C@@H]1[C@@H](O)C[C@@H](C)[C@@H]1C2	238.37099999999998	2.9871000000000016	2	1	1	0
[10.342499]	0.1531026004232223	Oc1cc(O)c2c(c1)O[C@@H](c1cc(O)c(O)c(O)c1)[C@H](O)[C@H]2c1c(O)cc(O)c2c1O[C@H](c1ccc(O)c(O)c1)[C@H](O)C2	594.5250000000003	2.7006000000000023	13	11	3	4
[3.3344246e+08]	0.6524732866647586	O=C(c1ccccc1)c1ccccc1	182.222	2.917600000000001	1	0	2	2
[366846.]	0.4994587809959748	O=C([C@H]1[C@@H](/C=C/c2ccc3c(c2)OCO3)[C@@H](/C=C/c2ccc3c(c2)OCO3)[C@H]1C(=O)N1CCCC1)N1CCCCC1	556.6590000000001	4.983900000000005	6	0	6	2
[33201.23]	0.36980092363352557	C=C(C)[C@@H](O)Cc1c(OC)cc2oc3cc(OC)c(CC=C(C)C)c(O)c3c(=O)c2c1O	440.49200000000025	4.362800000000005	7	3	7	3
[244981.39]	0.8558327018380756	CCC(=O)N1CCc2cc(OC)c(OC)c3c2[C@@H]1Cc1ccccc1-3	337.41900000000004	3.7627000000000033	3	0	3	2
[5476.378]	0.52840042604041	C=C(C)/C=C\C[C@H]1C(C)CCC(=O)[C@@H]1C/C=C/CCC(=O)O	304.43	4.551300000000004	3	1	8	0
[2011789.1]	0.7299907226689726	CN(C)CCCOc1ccc(-c2ccccc2)cc1	255.36100000000002	3.6841000000000026	2	0	6	2
[564647.3]	0.5020206401193914	CCCC[C@@H](C(=O)OC)C(=O)OCCN1CCC[C@H]1C(=O)O	315.366	1.058	7	1	9	0
[5363.847]	0.1796147946359198	CC1=C(CCO[P@@](=O)(O)OP(=O)(O)O)S/C(=C(\O)CCC(=O)O)N1Cc1cnc(C)nc1N	526.4010000000003	2.355819999999999	15	6	11	1
[737308.9]	0.7087655915421585	O=C(O)C[C@H](O)c1ccccc1	166.176	1.1947	3	2	3	1
[18406.521]	0.3370541984282436	C=C1[C@@H](O)CC[C@@]2(C)[C@@H]1[C@H](OC(C)=O)[C@H]1C[C@H](OC(C)=O)C(C)=C([C@@H](OC(C)=O)[C@@H]2OC(C)=O)C1(C)C	520.6190000000004	3.4228000000000023	9	1	4	0
[27803344.]	0.08496786621843046	N=NC(=O)NCCCCCCCCCCCCCCCCCCCCCCCCCCCCC	479.83800000000053	11.279569999999987	1	2	28	0
[551534.6]	0.6700469675323384	C[C@@H]1C=C2C(=O)OC[C@@H]2[C@@H](O)[C@@H]2CC(C)(C)C[C@@H]12	250.33799999999997	2.1488000000000005	3	1	0	0
[1324.0448]	0.06388838994491833	CC(C)C[C@@H](NC(=O)[C@H](Cc1ccccc1)NC(=O)CNC(=O)CNC(=O)[C@H](N)Cc1ccc(O)cc1)C(=O)N[C@@H](CCCN)C(=O)N[C@@H](CCCN)C	753.9459999999997	-0.779899999999994	10	10	24	2
[1.822597e+09]	0.5825188519698148	Clc1cc(Cl)ccc1N	162.019	2.5756000000000006	1	1	0	1
[22653.215]	0.8448649235816347	CCOc1nc(C(=O)N2CCN(CC)CC2)cc(Cl)c1C#N	322.796	1.7830799999999996	5	0	4	1
[556632.25]	0.7492907966594282	CCc1c(C(=O)OCC)ccc2c1C(=O)c1c(O)cccc1C2=O	324.33200000000005	2.9067000000000007	5	1	3	3
[31581.71]	0.2510686576170509	CCCC[C@H](CC)COC(=O)C[C@H](CC(=O)O)O[C@H]1O[C@@H](CO)[C@@H](O)[C@@H](O)[C@@H]1O	422.47100000000006	-0.20409999999999778	10	5	13	0
[38328.656]	0.5765772784542664	C/C=C(\C)C(=O)O[C@H]1C2=C(C)C(=O)O[C@]2(O)C[C@@H]2CC[C@@H](O)[C@@H](C)[C@@]21C	364.4380000000001	2.2432999999999996	6	2	2	0
[290630.6]	0.8053632826443984	C[C@]1(CO)CCC[C@]2(C)[C@@H]1CC[C@@]13C[C@H](C(=O)O)[C@H](CC[C@@H]21)C3	320.4730000000001	4.092400000000003	3	2	2	0
[3590063.2]	0.7936619695155396	CN(C)CC[C@]1(c2ccccc2)CCCC1=O	231.33899999999994	2.629100000000001	2	0	4	1
[1797677.6]	0.7987187598740928	Cc1nn(-c2ccccc2)c(C)c1C(=O)Nc1ccccc1	291.354	3.7414400000000025	2	1	3	3
[68345.82]	0.31283172952962207	COCCOC(=O)c1c(C)n(CCOc2ccc(C)cc2)c2c1cc(O)c1ccccc12	433.50400000000013	4.999140000000006	5	1	8	4
[1.6687045e+09]	0.5662851130030307	O=C1Nc2ccccc2/C1=C\c1cc[cH-]c1	208.23999999999998	2.898200000000001	1	1	1	2
[1248955.2]	0.6555738078480486	CC1=C2[C@@H](O)[C@@]3(C)[C@@H](C)CCC[C@@H]3C[C@@]2(O)OC1=O	266.33699999999993	1.7553999999999998	4	2	0	0
[1152.776]	0.23793639423870483	O=C(O)[C@H]1O[C@@H](Oc2ccc(-c3oc4cc(O)cc(O)c4c(=O)c3O)cc2O)[C@@H](O)[C@@H](O)[C@@H]1O	478.3620000000002	-0.4466000000000002	13	8	4	3
[11051.937]	0.17517155554262906	CCCCC[C@H]1O[C@@H](O)C[C@H]1SC[C@H](NC(=O)CC[C@H](N)C(=O)O)C(=O)NCC(=O)O	463.5530000000003	-0.34649999999999453	10	6	15	0
[222.6517]	0.3514175873049406	CC#CC[C@H](C)[C@H](O)/C=C/[C@H]1[C@H]2C/C(=C/CCCC(=O)O)C[C@@H]2C[C@H]1O	360.4940000000001	3.541300000000003	4	3	8	0
[16381448.]	0.5071127413552663	O=C/C=C/c1ccc2c(c1)OCO2	176.17099999999996	1.6274	3	0	2	1
[109799.16]	0.8330856883373198	COC1=C(C)C(=O)c2c(cc3c(c2OC)C(=O)C(C)(C)O3)C1=O	316.309	2.3483	6	0	2	1
[201115.11]	0.42622700803237545	CC(=O)c1ccc(OCCNC(=O)CCCCCCCCC)cc1	333.47200000000004	4.524900000000004	3	1	13	1
[436.32895]	0.4883117604002477	CC(C)CCC[C@@H](C)[C@H]1CC[C@H]2[C@@H]3CC=C4C[C@@H](O)CC[C@]4(C)[C@H]3CC[C@@]21C	386.6640000000002	7.388700000000009	1	1	5	0
[1965583.5]	0.7480398673390811	NC[C@@H]1CC[C@H](c2ccccc2)O1	177.24699999999999	1.8654	2	1	2	1
[2213263.5]	0.8345031206288465	CN1CCN(CCCN2c3ccccc3Sc3ccccc32)CC1	339.50800000000015	3.9268000000000027	4	0	4	2
[87338104.]	0.851183960102705	O=C(NCCc1ccccc1)c1ccccc1	225.29100000000003	2.6591000000000014	1	1	4	2
[21525.85]	0.5005620426274199	C=C1CC/C=C(/C)CC[C@@H]2[C@H]1CC2(C)C	204.35699999999997	4.7252000000000045	0	0	0	0
[32351.623]	0.416047860292275	O=C(OCc1ccccc1)c1c(O)cccc1O[C@@H]1O[C@@H](CO)[C@@H](O)[C@H](O)[C@@H]1O	406.38700000000006	-0.0721000000000005	9	5	6	2
[7890373.]	0.8567338570622298	O=C(C[C@@]1(O)C(=O)Nc2c(Cl)cccc21)c1ccccc1	301.729	2.752700000000001	3	2	3	2
[303287.8]	0.36617803179028435	C=CC[S@](=O)[C@@H](CC)SSCCC	238.44299999999996	3.4486000000000026	3	0	8	0
[11041450.]	0.49189123565114634	CC1=NCC[C@H](C)N1	112.17599999999999	0.7866	1	1	0	0
[23763.152]	0.09855689739698556	O=N/C=C1/C=CC=CN1CCCCCCN1C=C/C=C/C/C=C/C=C/C=C/CC[C@@H]1[C@@](O)(CCCCCCCCCC)C(=O)ON1CCCCCCC1	731.0789999999995	11.119299999999992	7	1	20	0
[1581286.5]	0.6009458276393727	C/C1=C/CC[C@@]2(C)O[C@H]2CC(C)(C)/C=C/C1=O	234.33899999999997	3.425600000000002	2	0	0	0
[1324.0448]	0.06388838994491833	CC(C)C[C@H](NC(=O)[C@H](Cc1ccccc1)NC(=O)CNC(=O)CNC(=O)[C@H](N)Cc1ccc(O)cc1)C(=O)N[C@@H](CCCN)C(=O)N[C@@H](CCCN)C	753.9459999999997	-0.779899999999994	10	10	24	2
[2417.9656]	0.3802015384485088	CC(C)C[C@@H]1NC(=O)[C@@H](NC(=O)[C@@H](Cc2ccccc2)N(C)C)[C@H](c2ccccc2)Oc2ccc(cc2)/C=C\NC1=O	568.7180000000002	4.095800000000002	5	3	8	3
[7401710.]	0.3786089061611532	C[C@@H]1C(=O)O[C@H]2C[C@@]1(C)[C@@H]1C(=O)[C@@]3(O)O[C@@]14[C@@]2(C)OC(=O)[C@@]4(O)CC[C@@H]1[C@@H]3[C@@H](O)C=C2C=CCC(=O)[C@]21C	528.5540000000003	0.5098	10	3	0	0
[54847.64]	0.39684619923032904	C[C@@H]1CC[C@]2(C(=O)O)CC[C@@]3(C)C(=CC[C@@H]4[C@@]5(C)CC[C@@H](O)C(C)(C)[C@@H]5CC[C@]43C)[C@@H]2[C@@]1(C)O	472.7100000000003	6.204400000000009	4	3	1	0
[331524.28]	0.5207861524869268	N[C@H](Cc1c[nH]c2ccccc12)C(=O)N[C@@H](Cc1ccccc1)C(=O)O	351.40600000000006	1.8498	4	4	7	3
[1.461885e+08]	0.6104255154819112	CC[C@@H]1C2=C(NCCC2)C1=O	151.209	1.2328	2	1	1	0
[2480.88]	0.18350524303016158	CC1=C[C@@H]2c3c(cc4oc5cc(C)cc(O)c5c4c3C)O[C@@]3(O)C(=O)c4oc5cc(C)cc(O)c5c4[C@@](C)(C1)[C@@H]23	536.5800000000003	6.953660000000007	7	3	0	5
[1025013.75]	0.31114445649395955	Nc1nc2c(ncn2[C@@H]2O[C@H](COP(=O)(O)O)[C@@H](O)[C@H]2O)c(=O)[nH]1	363.223	-2.5697000000000005	11	6	4	2
[704.4729]	0.6760261473041476	COc1c(O)cc2c(c1O)C(=O)/C(C)=C/C(=O)/C=C/C[C@H](C)C(=O)[C@H](C)[C@@H]2O	388.4160000000001	2.6391000000000013	7	3	1	1
[5.449597e+08]	0.5507828628119563	CN1C=C(N)OC(=O)N(C)C1=O	171.15599999999998	-0.12219999999999981	4	1	0	0
[517.0649]	0.3955485055037435	CC(=C/CO)/C=C/C=C/C=C(C)/C=C/C=C(C)\C=C\[C@@]12O[C@]1(C)C[C@@H](O)CC2(C)C	410.59800000000024	5.7510000000000066	3	2	8	0
[14094.45]	0.7485031024131371	CC1CCC(NC(=O)c2ccc(-c3ccc(C(F)(F)F)cc3)cc2)CC1	361.4070000000001	5.680900000000005	1	1	3	2
[88448.84]	0.3868230576923802	C=C(CO[C@H]1O[C@@H](CO)[C@@H](O)[C@@H](O)[C@@H]1O)[C@@H]1Cc2cc(C(C)=O)ccc2O1	380.3930000000002	-0.4345999999999999	8	4	6	1
[96615.42]	0.06237685673407264	CCCCCCC[C@@H](O)[C@H](O)CCCC[C@@H](O)[C@@H]1CC[C@@H](CCCCCCCCCC[C@@H](O)CC2=C[C@@H](C)OC2=O)O1	596.8900000000007	7.061300000000009	7	4	26	0
[7824096.5]	0.6898740510557085	Cc1cc(C(=O)Nc2ccc(Cl)cc2)cc([N+](=O)[O-])c1	290.7060000000001	3.8089200000000023	3	1	3	2
[338033.7]	0.49261058187797496	N[C@@H](CCC(=O)N[C@@H](CSCc1ccccc1)C(=O)O)C(=O)O	340.40100000000007	0.6812999999999999	7	4	10	1
[182453.27]	0.8212393255350063	Cc1coc2c1C(=O)C(=O)c1c-2ccc2c1CCC[C@@]2(C)CO	310.34900000000005	3.2203200000000023	4	1	1	2
[84398.16]	0.44241541129505674	O=C(O)Cc1ccccc1O[C@@H]1O[C@@H](CO)[C@@H](O)[C@H](O)[C@@H]1O	314.28999999999996	-1.5076000000000003	8	5	5	1
[238.74069]	0.21646123688292346	CC(/C=C\C=C(C)/C=C/[C@]12O[C@@H](CC1(C)C)C[C@@]2(C)O)=C\C=C\C=C(C)\C=C\C=C(/C)[C@@H]1C=C2C(C)(C)CCC[C@@]2(C)O1	584.885	9.998999999999997	3	1	9	0
[5.2318e+09]	0.7051828058610526	CN1C(N)=Nc2ccccc2SC1=O	207.25799999999998	1.7903	3	1	0	1
[57268.297]	0.7598118168058723	N#Cc1ccc(-c2ccc(O)cc2)cc1	195.221	2.930880000000001	2	1	1	2
[2.9153347e+08]	0.6991085640351519	CCOc1nc2ccccc2n1C	176.219	1.9719999999999998	2	0	2	2
[10811.209]	0.07146212484079494	O=S(=O)(O)O/N=C(\CCCCS)S[C@@H]1O[C@H](CO)[C@@H](O)[C@H](O)[C@@H]1O	407.48800000000006	-1.2475000000000003	10	6	8	0
[3294.5981]	0.18130165907842047	COC(=O)C1=CO[C@@H](O[C@@H]2O[C@H](CO)[C@@H](O)[C@H](O)[C@H]2O)[C@@H]2[C@@H]1C=C[C@@]21C=C([C@H](C)OC(=O)CCc2ccc(O)c(OC)c2)C1	618.6320000000003	0.6134999999999995	13	5	10	1
[379631.8]	0.7056336892322697	CC(C)N(CCc1c[nH]c2ccccc12)C(=O)Nc1ccccc1	321.42400000000004	4.652900000000003	1	2	5	3
[304.4848]	0.6566016582662035	COC(=O)[C@@H]1CC(=O)C2=C1C1=CC[C@@H](OC(=O)c3ccc(O)cc3)C2=C1CCC(C)(C)O	438.4760000000002	3.1676000000000024	7	2	6	1
[6491.277]	0.6101503454772369	CC(=O)/C=C/C1=C(C)CCCC1(C)C	192.30199999999996	3.6582000000000026	1	0	2	0
[2018.518]	0.1623577180842505	C[C@@]12C[C@H](c3ccc(O)cc3O1)[C@@]13O[C@]1(c1ccc(O)cc1O)Oc1cc(-c4cc5ccc(O)cc5o4)cc(O)c1[C@@H]3C2=O	592.5560000000003	5.633500000000009	10	5	2	5
[1152.776]	0.23793639423870483	O=C(O)[C@@H]1O[C@@H](Oc2ccc(-c3oc4cc(O)cc(O)c4c(=O)c3O)cc2O)[C@@H](O)[C@@H](O)[C@@H]1O	478.3620000000002	-0.4466000000000002	13	8	4	3
[5214.405]	0.6430662704590824	Fc1cc(-c2ccccc2)ccc1C(F)(F)F	240.19899999999996	4.511500000000002	0	0	1	2
[26812.408]	0.667213496992105	C[C@@H]1C[C@H]2[C@@H]3CCC4=CC(=O)C=C[C@]4(C)[C@@]3(F)[C@@H](O)C[C@]2(C)[C@@]1(O)C(=O)CO	392.4670000000002	1.8957000000000002	5	3	2	0
[229777.5]	0.6973479646660603	CC[C@@H]1c2cc(O)c(O)cc2OC[C@@H]1C	208.25699999999995	2.6199000000000012	3	2	1	1
[3025778.2]	0.5703253160491212	NCCCCCC(=O)NCCCNC(=O)c1ccccc1	291.395	1.4418000000000002	3	3	10	1
[3017.869]	0.2885676109323624	C/C=C1\[C@@H](O[C@@H]2O[C@@H](CO)[C@@H](O)[C@@H](O)[C@@H]2O)OC=C(C(=O)OC)[C@@H]1CC(=O)OC	418.39500000000027	-1.6582999999999986	11	4	6	0
[2010224.1]	0.7041240342301893	N[C@H]1CCN(c2ccccc2)CC1	176.26299999999995	1.6140999999999999	2	1	1	1
[216209.11]	0.6780121461409419	CCCN(NC(=O)c1ccccc1)CCCN1CCN(c2ccccc2)CC1	380.5360000000001	3.2557000000000027	4	1	9	2
[3017.869]	0.2885676109323624	C/C=C1\[C@H](O[C@@H]2O[C@@H](CO)[C@@H](O)[C@@H](O)[C@@H]2O)OC=C(C(=O)OC)[C@@H]1CC(=O)OC	418.39500000000027	-1.6582999999999986	11	4	6	0
[94619272.]	0.5435212298665357	CCC(=O)c1ccc(C(=O)OC)cc1	192.21399999999997	2.0659	3	0	3	1
[370584.56]	0.36617803179028435	C=CCSS[C@@H](CC)[S@@](=O)CCC	238.44299999999996	3.4486000000000017	3	0	8	0
[279682.25]	0.23637274373801045	O=C(O[C@@H]1[C@H](O)[C@H](O)[C@H](CO)O[C@H]1O)c1cc(O)c(O)c(O)c1	332.261	-2.2399000000000004	10	7	3	1
[785068.56]	0.6826887608206821	N[C@H](CSC(=S)NCCc1ccccc1)C(=O)O	284.406	1.2487	6	3	6	1
[3463928.2]	0.7540460494708141	Cc1[nH]c2ccccc2c1CCNC(=O)c1ccccc1	278.35499999999996	3.448820000000002	1	2	4	3
[1.2758835e+11]	0.6656235641878139	Cc1cn(-c2ccccc2)c(=O)n1C	188.22999999999996	1.4844199999999999	1	0	1	2
[4773237.]	0.6638265416687474	Cc1ccc([C@@H]2CCCN2)o1	151.209	2.01252	2	1	1	1
[1.441551e+09]	0.5857579681776477	Cc1cccc2c1C(=O)c1ccccc1C2=O	222.243	2.7704200000000005	2	0	0	3
[763843.8]	0.5629645920151428	C=C1C[C@@]23C[C@]1(O)CC[C@@H]2[C@@]12CCC[C@@](C)(C(=O)OC1)[C@@H]2[C@H]3C(=O)O	346.42300000000006	2.5279	5	2	1	0
[36453.918]	0.553620975424504	CC1(C)O[C@@]2(C)CC[C@@H]1C[C@H]2O[C@@H]1O[C@@H](CO)[C@@H](O)[C@@H](O)[C@@H]1O	332.39300000000003	-0.46089999999999987	7	4	3	0
[475.50986]	0.16091063422776958	O=C(O)C1=C/C(=C/C=[N+]2/c3cc(O)c(O[C@H]4O[C@@H](CO)[C@@H](O)[C@H](O)[C@@H]4O)cc3C[C@H]2C(=O)O)C[C@H](C(=O)O)N1	551.4810000000003	-2.363599999999998	14	9	7	1
[1469.27]	0.17370096152271805	C[C@@H]1O[C@H](OC[C@@H]2O[C@@H](Oc3cc(O)c4c(=O)cc(-c5ccc(O)cc5)oc4c3)[C@@H](O)[C@@H](O)[C@@H]2O)[C@@H](O)[C@@H](O)[C@@H]1O	578.5230000000004	-1.0983000000000007	14	8	6	3
[4529.736]	0.2300048004396228	CC1=CC(=O)CC(C)(C)[C@@H]1/C=C/[C@@H](C)O[C@@H]1O[C@@H](CO[C@@H]2OC[C@@H](O)[C@@H](O)[C@@H]2O)[C@@H](O)[C@@H](O)[C@@H]1O	502.5570000000002	-1.2275999999999971	11	6	7	0
[2526975.5]	0.544872838506118	NCCc1ccc(O)c(O)c1	153.18099999999998	0.5989999999999998	3	3	2	1
[238.74069]	0.21646123688292346	CC(/C=C/C=C(C)/C=C/[C@]12O[C@@H](CC1(C)C)C[C@@]2(C)O)=C\C=C\C=C(C)\C=C\C=C(/C)[C@H]1C=C2C(C)(C)CCC[C@@]2(C)O1	584.885	9.998999999999997	3	1	9	0
[20338802.]	0.5340796429643621	CC(=O)C(=O)OCCc1ccccc1	192.21400000000003	1.3613	3	0	4	1
[15705760.]	0.11141918634403017	C=CCCCCCCCCCCCCCCCCCCCCCCCCCCO	408.75500000000034	9.917199999999994	1	1	26	0
[349.596]	0.45053470602404294	C=C/C=C/C=C\C#CC#CC#CC#CC#CC/C=C/C(C)=C/C=C/C=C/C	346.473	5.326700000000005	0	0	6	0
[1784.198]	0.27862775233161235	O=c1c(O[C@H]2O[C@@H](CO)[C@@H](O)[C@H](O)[C@@H]2O)c(-c2ccc(O)cc2)oc2cc(O)cc(O)c12	448.3800000000002	-0.24449999999999966	11	7	4	3
[144910.14]	0.6415297109018698	COC[C@@H](CCO)c1ccc(O)c(O)c1	212.245	1.2102	4	3	5	1
[327972.62]	0.27636382282762806	CO[C@@H]1O[C@H](COC(=O)c2cc(O)c(O)c(O)c2)[C@@H](O)[C@@H](O)[C@@H]1O	346.288	-1.5858000000000003	10	6	4	1
[4388556.]	0.7621974128178597	O=C(Cn1c(=O)cc(C(=O)N2CCCC2)c2ccccc21)Nc1ccccc1	375.428	2.8762000000000008	3	1	4	3
[646114.94]	0.8531964218774696	CCCOc1ccc(CCNC(=O)c2ccc(C#N)cc2)cc1	308.381	3.319580000000002	3	1	7	2
[2375.0647]	0.08019084835857813	NC(=O)c1ccc(OCCCc2ccc(OCCCCOCCOCCOCCCCCCCCCCCCCCC)cc2)cc1	641.9340000000003	9.097100000000005	6	1	32	2
[61520984.]	0.8938190168725789	CN(C)C1(CC(=O)Nc2ccc(Cl)cc2)CC1	252.74499999999998	2.7628000000000013	2	1	4	1
[1669.0249]	0.6032031493830634	C=C1CC[C@@H]2C(C)(C)[C@H](O)CC[C@@]2(C)[C@H]1COc1ccc2ccc(=O)oc2c1	382.50000000000006	4.941400000000005	4	1	3	2
[60706.285]	0.6037649757282153	CC1=C[C@@H]2[C@@H](CC1)[C@](C)(O)CCC2(C)C	208.34499999999997	3.5299000000000023	1	1	0	0
[115482.1]	0.49364923668039234	Cc1ccc(-n2c(SCC(=O)Nc3ccc(F)cc3)nc3c(=O)[nH]cnc32)cc1	409.4460000000001	3.2871200000000007	5	2	5	4
[13787222.]	0.6586744605933285	COCC(=O)N1CCC(C(=O)OC)(C)CC1	229.27599999999995	0.4345000000000001	4	0	3	0
[56797312.]	0.8307179584207266	O=C(Oc1ccccc1)Nc1ccccc1	213.236	3.297500000000001	2	1	2	2
[51400060.]	0.833007237546793	O=C1N[C@@H](Cc2ccccc2)C(=O)N2CCC[C@H]12	244.29399999999995	0.7184999999999997	2	1	2	1
[450004.8]	0.9151469103909318	CC(=O)Nc1ccc(OCC(=O)N2CCCCC2)cc1	276.3359999999999	2.0362999999999998	3	1	4	1
[10293.269]	0.6668852503544092	CC[C@H](C)C(=O)c1c(O)cc(O)cc1O	210.22899999999998	2.0322	4	3	3	1
[2939904.]	0.16641180440063047	O=C(O)C(=O)CCCCCCCCCCCCCCCCCCCCCO	384.6010000000002	6.434400000000008	4	2	22	0
[147042.03]	0.923602879469534	COc1ccc2c(c1)O[C@H]1c3ccc(O)c(OC)c3OC[C@H]21	300.31000000000006	3.019100000000001	5	1	2	2
[124671.14]	0.5046882239878542	OC[C@@H]1O[C@H](n2cnc3c(NCc4ccccc4)ncnc32)[C@@H](O)[C@@H]1O	357.37000000000006	0.0498999999999995	8	4	5	3
[1.1087558e+10]	0.5634059319665627	C[n+]1ccccc1C(=O)O	138.146	0.20929999999999988	2	1	1	1
[76994.76]	0.5409878143724689	C[C@H]1CC[C@H]([C@@](C)(O)CO)C[C@@H]1[N+](=O)[O-]	217.265	0.8111999999999999	4	2	3	0
[46693.04]	0.12375098351581425	CSSCSCSCSSCCSCCCCCCCC	422.8630000000004	7.8116000000000065	7	0	18	0
[676.0157]	0.4290965158513314	CC[C@H](CC[C@H](C)[C@H]1CC[C@H]2[C@@H]3CCC4=CC(=O)CC[C@]4(C)[C@H]3CC[C@@]21C)C(C)C	412.7020000000003	8.233000000000008	1	0	6	0
[21268.695]	0.3466101706780225	C[C@@H]1CC[C@@H]([C@](C)(O)CO)C[C@@H]1O[C@@H]1O[C@@H](CO)[C@@H](O)[C@@H](O)[C@@H]1O	350.408	-1.6489999999999982	8	6	5	0
[35796892.]	0.33637288517095837	O=P(O)(O)OC[C@H]1O[C@@H](O)[C@@H](O)[C@@H]1O	230.109	-2.4653000000000005	8	5	3	0
[2.056973e+08]	0.7523039824896027	Cc1c(C)n(Cc2ccccc2)c(=O)n1C	216.284	1.85194	1	0	2	2
[5739591.5]	0.9089792600284194	COCc1c(C)ccc(NC(=O)c2ccccc2)c1	255.317	3.393720000000002	2	1	4	2
[3.2805576e+12]	0.5172709863366007	C[C@@]1(O)C=CC(=O)CC1	126.155	0.6565	2	1	0	0
[2264442.8]	0.6524355721249985	Nc1cccc(-c2ccccc2)c1	169.227	2.9358000000000013	1	1	1	2
[908.03424]	0.7714141093353439	CC1(C)C=Cc2c(ccc3c2OC[C@]2(O)c4ccc(O)cc4O[C@H]32)O1	338.35900000000004	3.2901000000000016	5	2	0	2
[1991.8953]	0.47235698908640045	O=C1C[C@H](c2ccc(O)cc2)Oc2cc(O[C@H]3O[C@@H](CO)[C@@H](O)[C@@H](O)[C@H]3O)ccc21	418.3980000000001	0.2773999999999998	9	5	4	2
[1491275.2]	0.35235224954608163	CO[C@@H](/C=C/c1ccc(O)cc1)C1=C(O)[C@](C)(O)[C@H]2CC[C@]3(C)[C@H](c4ccoc4)OC(=O)[C@H]4O[C@@]43[C@@]12O	510.5390000000003	3.173200000000002	9	4	5	2
[27623046.]	0.10806828749394108	NCC(=O)OCCCCCCCCCCCCCCCCCCCCCCCCCC	439.76900000000046	8.870600000000005	3	1	26	0
[2417.9656]	0.3802015384485088	CC(C)C[C@H]1NC(=O)[C@@H](NC(=O)[C@@H](Cc2ccccc2)N(C)C)[C@H](c2ccccc2)Oc2ccc(cc2)/C=C\NC1=O	568.7180000000002	4.095800000000002	5	3	8	3
[42.296143]	0.19875312725787794	CC1=C(/C=C/C(C)=C/C=C/C(C)=C/C=C/C=C(C)/C=C/C=C(C)/C=C/C(=O)[C@@]2(C)CCCC2(C)C)C(C)(C)C[C@H](O)C1	568.8860000000004	10.835499999999989	2	1	11	0
[153063.36]	0.36392013401507706	C=C1CCC[C@@]2(C)CC[C@@H]3C(=C)C(=O)O[C@@H]3[C@@H]12	232.32299999999998	3.2406000000000015	2	0	0	0
[675.14624]	0.5085929687917149	C#C[C@]1(O)CC[C@H]2[C@@H]3CCc4cc(O)c(O)cc4[C@H]3CC[C@@]21C	312.4090000000001	3.3182000000000027	3	3	0	1
[1.1814783e+10]	0.45890705167601337	CN1C[C@@H]2C[C@H](O)[C@H](O)[C@@H]12	143.186	-0.9579000000000004	3	2	0	0
[1803.8058]	0.37010347110627334	CCCCC[C@H](O)/C=C/[C@H]1[C@H](O)CC(=O)[C@@H]1C/C=C\CCCC(=O)O	352.4710000000001	3.251100000000002	5	3	12	0
[30468.324]	0.7603694139810303	C#C[C@@]1(CO)CCN2C[C@@H]3c4ccccc4Nc3C[C@H]21	268.36	1.6542	3	2	1	1
[187993.39]	0.2634277222406427	C[C@@H]1O[C@@H](O)[C@@H](O[C@@H]2O[C@H](C(=O)O)[C@@H](O)[C@@H](O)[C@@H]2O)[C@@H](O)[C@@H]1O	340.281	-4.277299999999997	11	7	3	0
[2694005.]	0.8182205793684965	COCCCNC(=O)c1ccc(-c2ccccc2)cc1	269.34400000000005	3.1199000000000012	2	1	6	2
[22812684.]	0.7859149208855746	CC[C@@]12CCCN3CC[C@]4(c5ccccc5N(C(C)=O)[C@@H]4CC1)[C@H]32	324.46800000000013	3.717800000000003	2	0	1	1
[1669.0249]	0.6032031493830634	C=C1CC[C@H]2C(C)(C)[C@H](O)CC[C@@]2(C)[C@H]1COc1ccc2ccc(=O)oc2c1	382.50000000000006	4.941400000000005	4	1	3	2
[450669.2]	0.5178935355825589	CCCc1ccc(OCCn2c(C)c(C(=O)OCC)c3ccccc32)cc1	365.473	5.157920000000005	3	0	8	3
[528629.6]	0.9465049175613011	CO[C@@H]1[C@H](c2ccccc2)[C@H](c2ccccc2)[C@@H](O)C(=O)N1C	311.3810000000001	2.3594	3	1	3	2
[3994.3987]	0.15819263942980458	CC(C)CC(=O)O[C@@H]1OC=C(CO[C@H]2O[C@@H](CO)[C@@H](O)[C@@H](O)[C@@H]2O)[C@@H]2[C@@H]3O[C@@H]3[C@@](O)(CO)[C@@H]12	476.4750000000001	-2.630799999999997	12	6	8	0
[12514083.]	0.8804951917633962	CN[C@@H](C)C(=O)Nc1ccc(-c2ccccc2)cc1	254.33300000000003	2.9000000000000004	2	2	4	2
[193947.08]	0.4559896622024177	O=C(O)c1ccccc1O[C@@H]1O[C@@H](CO)[C@@H](O)[C@H](O)[C@@H]1O	300.263	-1.4365000000000008	8	5	4	1
[131715.02]	0.3955983024792701	C=C(CC[C@@H](C)[C@H]1CC[C@@]2(C)[C@@H]3CC[C@H]4C(C)(C)[C@@H](O)CC[C@@]45C[C@]35CC[C@]12C)[C@H](C)C(=O)O	470.73800000000034	7.4796000000000085	3	2	6	0
[35104.094]	0.18064461553583153	COc1cc(/C=C/C(=O)OC/C(C#N)=C\CO[C@@H]2O[C@@H](CO)[C@@H](O)[C@@H](O)[C@@H]2O)ccc1O	451.4280000000001	-0.7763199999999999	11	5	9	1
[5257.0366]	0.5589811430146876	C[C@H]1[C@@H]2[C@@H](C[C@H]3[C@@H]4CC[C@@H]5C[C@@H](O)CC[C@]5(C)[C@H]4CC[C@]32C)O[C@]12CC[C@@H](C)CN2	415.6620000000003	5.366800000000005	3	2	0	0
[2504199.2]	0.25262960014245345	CNC[C@H]1C=CN(C(=N)NC)C[C@@]12[C@@H]1CC[C@@H]3CCC[C@@H]4[C@](O)(C=O)C(C(=O)O)=C(C1)[C@]432	442.56000000000023	1.3330699999999998	7	5	4	0
[5617.2227]	0.40010200458804523	C=C[C@H](O)C#CC#C[C@H](O)/C=C/CCCCCCC	260.37699999999995	2.817700000000001	2	2	8	0
[18531198.]	0.46599957531826386	N=C1NC=N[C@@H]2[C@H]1N=CN2[C@@H]1O[C@H](CF)[C@@H](O)[C@H]1O	271.25199999999995	-1.9500299999999984	5	4	2	0
[3.2534576e+08]	0.609015194363364	CCc1ccc2c(c1)OCO2	150.17699999999996	1.9776999999999998	2	0	1	1
[20721.967]	0.45214493799383243	CC1(C)[C@@H](O)CC[C@]2(C)[C@@H]1CC[C@]1(C)[C@@H]2C(=O)C=C2[C@@H]3C[C@]4(C)C[C@H](OC4=O)[C@]3(C)CC[C@@]21C	468.6780000000004	5.863300000000007	4	1	0	0
[2.3549915e+08]	0.31405011179965275	C[C@H]1C(=O)O[C@H]2C[C@@]34[C@@H]5OC(=O)[C@]3(O[C@@H]3OC(=O)[C@@H](O)[C@]34[C@H](C(C)(C)C)[C@@H]5O)[C@]12O	424.4020000000001	-1.3694999999999982	10	3	0	0
[31403450.]	0.6130893307821702	Cc1nc(N)c(C)c(C)c1C	150.225	1.89748	2	1	0	1
[16951.031]	0.6183767256072951	C[C@H]1CC[C@@H](C(C)(C)O)CC1	156.26899999999995	2.5836000000000006	1	1	1	0
[2618448.]	0.710737706544413	Cc1ccc(NC(=O)CSc2nc3c(=O)[nH]cnc3n2C)cc1	329.38500000000005	1.6958199999999999	5	2	4	3
[252391.05]	0.46298967857011536	O=c1[nH]c2ccccc2n1C1CCN(CCCCCCCCCCCC)CC1	385.5960000000003	5.887400000000007	2	1	12	2
[1.4427165e+08]	0.47106051902728346	C[C@H](O)[C@H](C)S	106.19000000000001	0.6855	1	2	1	0
[12929.773]	0.8773292378807145	O=C(NS(=O)(=O)c1ccc(F)cc1F)c1ccc(F)cc1F	333.262	2.3617	3	1	3	2
[2700.4355]	0.15357222557362782	C[C@H]1O[C@H](Oc2cc(O)c3c(=O)c(O[C@@H]4O[C@@H](CO)[C@@H](O)[C@@H](O)[C@@H]4O)c(-c4ccc(O)cc4)oc3c2)[C@@H](O)[C@@H](O)[C@@H]1O	594.5220000000004	-1.743800000000001	15	9	6	3
[3418.6663]	0.42072234296543964	C=C(C)[C@H]1CC[C@@]2(C)CC[C@]3(C)[C@@H](CC[C@@H]4[C@@]5(C)CC[C@H](O)C(C)(C)[C@@H]5CC[C@@]43C)[C@H]12	426.72900000000027	8.02480000000001	1	1	1	0
[1.5706675e+09]	0.6628846274344061	C[C@H]1COC2=C1C(=O)c1ccccc1C2=O	214.22	1.9860000000000002	3	0	0	1
[151.50418]	0.148521289735409	O=C(OC[C@H]1O[C@@H](Oc2cc(O)c3c(c2)O[C@@H](c2ccc(O)cc2)CC3=O)[C@H](O)[C@H](O)[C@@H]1O)c1cc(O)c(O)c(O)c1	586.5020000000003	0.9644999999999992	14	8	6	3
[17752.773]	0.3387810600787078	CC(=O)O[C@H]1CC[C@@]2(C)[C@@H](CC[C@]3(C)[C@@H]2CC=C2[C@@H]4[C@@](C)(O)CC[C@@]4(C)CC[C@]23C)C1(C)C	456.71100000000035	7.07440000000001	3	1	1	0
[84872.67]	0.5268972463493903	C=CCc1ccc(O[C@@H]2O[C@H](CO)[C@@H](O)[C@H](O)[C@H]2O)c(OC)c1	326.345	-0.3976000000000004	7	4	6	1
[4816499.5]	0.7333931950889248	C[C@@H](NC(=O)c1cc(-c2ccccc2)ccc1)c1ccccc1	301.389	4.844600000000003	1	1	4	3
[16451.107]	0.6368099492481563	Oc1ccc([C@@H]2Oc3cc(O)cc(O)c3C[C@H]2O)cc1	274.272	1.8404999999999996	5	4	1	2
[169077.05]	0.4504105540451606	CC/C=C/CCOC(=O)CCc1ccc(O)c(OC)c1	278.348	3.2329000000000017	4	1	8	1
[43221.535]	0.8281281314678564	Cc1nc(Cl)c(C)c(C(=O)Nc2ccc(Cl)cc2)c1N	310.184	3.8397400000000017	3	2	2	2
[58625.707]	0.726216627008491	CCN[C@H](C)Cc1ccc2oc3cccc(=O)c3c(O)c2c1	297.354	3.143900000000002	4	2	4	3
[9.213248e+12]	0.7153752890498746	C[C@@H]1CS(=O)(=O)Nc2ccc(F)cc21	215.249	1.6845	2	1	0	1
[729.4407]	0.21527120867301236	COc1ccccc1C(=O)O[C@H]1[C@@H](O)[C@@H](O)[C@@H](C)O[C@@H]1Oc1cc(O)c2c(=O)c(O)c(-c3ccc(O)cc3)oc2c1	566.5150000000003	2.6564000000000014	12	5	6	4
[1097124.4]	0.7468164627321974	CC(C)(Oc1ccccc1)c1ccccc1	212.292	4.000700000000003	1	0	3	2
[4440829.]	0.7871951869249774	O=C(Nc1ccccc1)Nc1ccccc1	212.25199999999998	3.3306000000000013	1	2	2	2
[1471462.]	0.7818967327858329	C[C@H](COc1ccccc1)N(C)Cc1ccccc1	255.361	3.5859000000000023	2	0	6	2
[4551324.5]	0.4719538184396563	C[C@@H]1C[C@@H](O)CC(=O)O1	130.143	0.07280000000000003	3	1	0	0
[1353232.4]	0.7819972693566464	C[C@H](CCc1ccccc1)N(C)C(=O)COc1ccccc1	297.39799999999997	3.5451000000000024	2	0	7	2
[8947900.]	0.7378418367900166	CC(C)=C1CCc2ccc(cc2)C[C@@H](Cc2ccccc2)C(=O)O1	320.4320000000001	4.871300000000005	2	0	2	2
[50.104]	0.07762851607028477	C=C(/C=C/C=C(/CO)[C@H]1CC[C@@]2([C@H](CCCO)/C(=C(\C)C(=O)Cc3ccccc3)CC[C@@]2(C)O)[C@@H]1O)CCCCCOC(C)=O	622.8430000000001	5.960100000000008	7	4	16	1
[756890.5]	0.7694942799026893	CCCN(CCC)CCc1ccccc1C(=O)O	249.35399999999998	3.0493000000000015	3	1	8	1
[86.100266]	0.3750405942104898	CCCCOC(=O)C1=C(C)NC2=C(C(=O)C[C@@H](c3ccc(Cl)cc3)C2)[C@@H]1c1ccc(O)c(OC)c1	496.0030000000002	5.759100000000006	6	2	7	2
[15332547.]	0.5458309652959041	CC1=C[C@H]2O[C@@H]3[C@@H](O)C[C@@](C)([C@@]34CO4)[C@@]2(CO)[C@@H](O)C1=O	296.319	-0.8377000000000003	6	3	1	0
[3190.382]	0.40451225332913354	OC[C@@H]1O[C@@H](Oc2cc(O)cc(/C=C/c3ccc(O)cc3)c2)[C@@H](O)[C@@H](O)[C@@H]1O	390.38800000000003	0.44689999999999946	8	6	5	2
[5279.6055]	0.3802015384485088	CC[C@H](C)[C@H]1NC(=O)[C@@H](NC(=O)[C@@H](Cc2ccccc2)N(C)C)[C@H](c2ccccc2)Oc2ccc(cc2)/C=C\NC1=O	568.7180000000002	4.095800000000002	5	3	8	3
[18135.713]	0.7291025329119079	COc1c(C)c(O)c(CC=C(C)C)c(O)c1C(=O)O	266.29299999999995	2.621720000000001	5	3	4	1
[98.38436]	0.5512651961830369	C=C1/C(=C\C=C2/CCC[C@@]3(C)[C@H]2CC[C@@H]3[C@H](C)/C=C/[C@H](O)C2CC2)C[C@@H](O)C[C@@H]1O	412.6140000000002	5.0906000000000065	3	3	5	0
[24561.566]	0.5142637082779402	O=Cc1cc2c(cc1O)Oc1ccc(O)cc1C2=O	256.21299999999997	2.1699	5	2	1	3
[327972.62]	0.27636382282762806	CO[C@H]1O[C@H](COC(=O)c2cc(O)c(O)c(O)c2)[C@@H](O)[C@@H](O)[C@@H]1O	346.288	-1.5858000000000003	10	6	4	1
[756.59064]	0.1137533440165623	CC1=C[C@@H](O)CC(C)(C)[C@@H]1/C=C/C(C)=C/C=C/C(C)=C/C=C/C=C(C)/C=C/C=C(\C)C(=O)C[C@]12O[C@]1(C)CCCC2(C)C	584.8850000000001	10.046699999999996	3	1	11	0
[52531.098]	0.8411264624497646	C=C[C@@H](C1=CC(=O)C(OC)=C[C@H]1O)c1ccccc1	256.301	2.3565000000000005	3	1	4	1
[171.79399]	0.4732790343822408	C=C1CC[C@H](O)C/C1=C/C=C1\CCC[C@@]2(C)[C@H]1CC[C@@H]2[C@H](C)/C=C/[C@H](C)C(C)C	396.6590000000001	7.641000000000008	1	1	5	0
[76085440.]	0.3810374691946056	C[C@]12C(=O)C=CC=C1C=C[C@@H]1[C@H]2CC[C@]2(O)C(=O)O[C@@]3(C)[C@H]4C[C@@]5(C)[C@H](CO[C@@]16C(=O)O[C@@]32[C@H]56)C(=O)O4	508.52300000000037	1.3329999999999995	9	1	0	0
[6.185703e+11]	0.39373035490189034	C1=C[C@@H]2O[C@@H]2C1=O	96.08499999999998	-0.10730000000000006	2	0	0	0
[1453829.4]	0.15011804151374977	CN(CCc1ccccc1)C(=O)CCCCCCCCCCCCCCCCCCc1ccccc1	491.8040000000004	9.5619	1	0	22	2
[39742076.]	0.7818622215062127	CN1CC[C@@]23c4c5ccc(O)c4O[C@H]2C(=O)C=C[C@H]3[C@H]1C5	283.327	1.4062999999999999	4	1	0	1
[7.1616835e+13]	0.49476452486339934	CN1[C@@H]2CC[C@H]1CC(=O)C2	139.19799999999998	0.8120999999999999	2	0	0	0
[7081.919]	0.08402657249312091	C=CCCCC/C(=N\OS(=O)(=O)O)S[C@@H]1O[C@H](CO)[C@@H](O)[C@@H](O)[C@@H]1O	401.4590000000001	-0.6012000000000002	10	5	9	0
[3244.9124]	0.28559562468389715	C=C[C@]1(C)CC(=O)[C@@H]2[C@]3(C)[C@@H](C[C@@H](OC(C)=O)[C@@]2(O)C1=O)C(C)(C)[C@H](OC(C)=O)[C@@H](OC(C)=O)[C@@H]3OC(=O)c1ccccc1	612.6720000000004	3.154600000000001	11	1	6	1
[76487.42]	0.6252959394964105	Cc1cc(C)c(C)c(C)c1CCC(C)=C(C)C	230.39499999999995	5.209180000000005	0	0	3	1
[8.3314847e+09]	0.02614137144131923	CCCCCC/C=C\CCCCCCCCCC(=O)OC[C@H](COC(=O)CCCCCCCCCCCCCCCCCCCCC)OC(=O)CCCCCCCCCCCCCCCCCCCCC	1001.7009999999984	21.665900000000008	6	0	60	0
[507.05988]	0.12260206208501305	O=C(C[C@@H](O)COc1ccc(O)cc1)OC[C@@H]1O[C@@H](Oc2cc(O)c3c(=O)cc(-c4ccc(O)cc4)oc3c2)[C@@H](O)[C@H](O)[C@H]1O	626.5670000000005	1.1363999999999992	14	7	10	4
[1371.0837]	0.27556875596998526	CC(=O)OCC1=CO[C@H](OC(=O)CC(C)C)[C@@H]2C1=C[C@@H](OC(=O)CC(C)(C)OC(C)=O)[C@]21CO1	480.51000000000033	2.3478000000000003	10	0	9	0
[17752.773]	0.3387810600787078	CC(=O)O[C@@H]1CC[C@@]2(C)[C@@H](CC[C@]3(C)[C@@H]2CC=C2[C@@H]4[C@@](C)(O)CC[C@@]4(C)CC[C@]23C)C1(C)C	456.71100000000035	7.07440000000001	3	1	1	0
[1054943.4]	0.631058157772421	CC(=O)N1CCC(=C)c2ccccc2C1	201.269	2.452000000000001	1	0	0	1
[715527.1]	0.8388101451131029	COC(=O)N1CCc2cc(OC)c(OC)c3c2[C@@H]1Cc1ccccc1-3	339.3910000000001	3.592500000000003	4	0	2	2
[87075304.]	0.6450139359253464	O=C1C=CC(=O)c2cc(O)ccc21	174.155	1.3274	3	1	0	1
[298137.34]	0.7073185568594175	C=C(CO)[C@@H]1CC[C@@H](C)[C@@H]2CC[C@@H](C)[C@]21C	222.37199999999996	3.6334000000000026	1	1	2	0
[326.73477]	0.1004059208596147	N#C[C@@]1(O[C@@H]2O[C@@H](CO)[C@@H](O)[C@H](O)[C@@H]2O)C=C[C@@H](OS(=O)(=O)O)[C@@H](OS(=O)(=O)O)[C@@H]1OS(=O)(=O)O	573.4850000000004	-4.800919999999994	19	7	9	0
[33828.05]	0.42248086419469766	Cc1c(CCO[C@@H]2O[C@@H](CO)[C@@H](O)[C@@H](O)[C@@H]2O)c(CO)cc2c1C(=O)[C@H](C)C2	396.43600000000026	-0.77878	8	5	6	1
[689.5876]	0.807114376234759	C=CC1=CC(=O)[C@@H]2[C@@H](CC[C@@H]3C(C)(C)[C@@H](O)C(=O)C[C@]32C)[C@H]1C	316.4410000000001	3.326200000000002	3	1	1	0
[235970.45]	0.6871755150642025	N#Cc1cc(F)cc(-c2ccccc2)c1	197.21200000000002	3.3643800000000015	1	0	1	2
[3.6611018e+08]	0.5302216682110639	O=c1ccc2ccccc2o1	146.14499999999998	1.793	2	0	0	2
[1145004.5]	0.7518482774314176	CCCCc1ccc(OCCNC(=O)c2ccccc2)cc1	297.39799999999997	3.8380000000000027	2	1	8	2
[824266.]	0.7465547038351645	CC(O)COC(=O)CCc1ccccc1	208.257	1.5432000000000001	3	1	5	1
[1716661.8]	0.5714183280305188	C/C(=N/Nc1nc2ccccc2c(=O)[nH]1)c1ccccc1	278.315	2.7592000000000008	3	2	3	3
[1784.198]	0.27862775233161235	O=c1c(O[C@@H]2O[C@@H](CO)[C@@H](O)[C@H](O)[C@@H]2O)c(-c2ccc(O)cc2)oc2cc(O)cc(O)c12	448.3800000000002	-0.24449999999999966	11	7	4	3
[4.5131248e+10]	0.5296404618922324	N[C@@]1(C(=O)O)CCC[C@@H]1C(=O)O	173.168	-0.3468000000000007	5	3	2	0
[593.4675]	0.583686124575881	C[C@H]1CC(=O)CC(C)(C)[C@H]1/C=C/[C@H](O)C/C=C/C(C)=C/CO	306.4460000000001	3.4298000000000024	3	2	6	0
[326357.06]	0.30461359158170487	Oc1ccc(CCCCCCCCCCCCCCCCCO)cc1	348.5710000000001	6.778500000000007	2	2	17	1
[526470.3]	0.46873433299511297	N=C(N)c1ccc(OCCCN2CCCCC2)cc1	261.3689999999999	2.2254700000000005	3	2	6	1
[767205.06]	0.5146751707603372	C[C@H](OC(=O)NCCc1c[nH]c2ccccc12)c1ccccc1[N+](=O)[O-]	353.3780000000001	4.1060000000000025	4	2	6	3
[3190.382]	0.40451225332913354	OC[C@@H]1O[C@H](Oc2cc(O)cc(/C=C/c3ccc(O)cc3)c2)[C@@H](O)[C@@H](O)[C@@H]1O	390.38800000000003	0.44689999999999946	8	6	5	2
[16930.64]	0.5320928238993756	CCCCC(=O)OCC1=C(OC)C[C@H](OC(C)=O)[C@@H]2CC=C[C@H]12	322.401	3.1480000000000015	5	0	7	0
[71.68935]	0.17606489523127736	O=C(/C=C/c1ccc(O)cc1)OC[C@H]1O[C@@H](Oc2cc(O)c3c(c2)O[C@@H](c2ccc(O)cc2)CC3=O)[C@@H](O)[C@H](O)[C@@H]1O	580.5420000000004	1.9528999999999992	12	6	7	3
[327972.62]	0.27636382282762806	CO[C@@H]1O[C@@H](COC(=O)c2cc(O)c(O)c(O)c2)[C@@H](O)[C@@H](O)[C@@H]1O	346.288	-1.5858000000000003	10	6	4	1
[3654396.8]	0.47072821158342537	O=[N+]([O-])c1ccc(O)cc1	139.10999999999999	1.3003999999999998	3	1	1	1
[10164063.]	0.1838923019800035	O=C(O)[C@H](O)CCN[C@@H](C(=O)O)[C@@H](O)CNC(=O)[C@H](O)CO	324.2860000000001	-4.304899999999995	10	8	11	0
[94235.05]	0.5654477209272036	N#C[C@H](O[C@@H]1O[C@@H](CO)[C@@H](O)[C@@H](O)[C@H]1O)c1ccccc1	295.291	-0.9322200000000003	7	4	4	1
[5644058.5]	0.6895439855707735	CCN(CC)CCOC(=O)c1ccccc1	221.3	2.1852	3	0	6	1
[834361.]	0.6506968684477051	C/C=C\[S@](=O)[C@@H](CC)SS/C=C/C	236.42700000000002	3.919800000000003	3	0	6	0
[4061.7727]	0.1466352748308023	COc1cc(-c2oc3cc(O)cc(O)c3c(=O)c2O[C@@H]2O[C@@H](CO)[C@@H](O)[C@@H](O)[C@@H]2O[C@@H]2O[C@@H](C)[C@@H](O)[C@@H](O)[C@@H]2O)ccc1O	624.5480000000003	-1.3840999999999999	16	9	7	3
[3084900.2]	0.6889911968914094	CCCNC(=O)c1cc(=O)n(CC(=O)Nc2ccc(F)cc2)c2ccccc12	381.40700000000004	2.9191000000000003	3	2	6	3
[8595949.]	0.5959449719531258	CCCCC(C)(C)C(=O)OCC	172.26799999999997	2.765900000000001	2	0	5	0
[73768.836]	0.3625120259339125	C=C1C(=O)O[C@@H]2/C=C(\C)CC/C=C(\C)CC[C@@H]12	232.32299999999992	3.5508000000000024	2	0	0	0
[132806.33]	0.19822284203546128	CC[C@@H](C)C(=O)c1c(O)c(CC=C(C)C)c(O)c2c([C@@H](CC)CCC=C(C)C)c(O)c(=O)oc12	470.60600000000034	6.887300000000008	6	3	10	2
[42085.4]	0.2255562159466081	CC(=O)N[C@H]1[C@H](O)O[C@H](CO)[C@@H](O)[C@@H]1O[C@@H]1O[C@H](CO)[C@H](O)[C@H](O)[C@H]1O	383.3500000000001	-5.253399999999992	11	8	5	0
[29303.307]	0.2910947408314071	CC1(C)C[C@@H]2C3=CC[C@@H]4[C@@]5(C)CC[C@@H](O)[C@@](C)(C=O)[C@@H]5CC[C@@]4(C)[C@@]3(C)C[C@@H](O)[C@@]2(CO)[C@@H](O)[C@@H]1O	504.7080000000003	3.2327000000000017	6	5	2	0
[2.6466115e+08]	0.5903901325982028	Cc1ccc2c(c1)C(=O)CC[C@@H]2C	174.24299999999997	3.075020000000001	1	0	0	1
[1776125.8]	0.7917813919590441	Cc1ccccc1C(=O)OCCN1CCN(c2ccccc2)CC1	324.42400000000004	2.974020000000001	4	0	5	2
[75138376.]	0.5200986676423002	CCCC(=O)OCC	116.15999999999998	1.3496000000000001	2	0	3	0
[309393.5]	0.5175885548391277	C[C@H](c1ccccc1)[C@@H]1CC[C@@H](c2ccccc2)c2ccccc21	312.456	6.499600000000006	0	0	3	3
[269.30542]	0.12433044441844043	O=c1c(OS(=O)(=O)O)c(-c2ccc(O)c(O)c2)oc2c(O[C@@H]3O[C@@H](CO)[C@@H](O)[C@@H](O)[C@@H]3O)c(O)cc(O)c12	560.4420000000002	-1.3573000000000006	16	9	6	3
[1523861.6]	0.8243865794000247	O=C([C@H](O)CO)N1CC=C(c2ccccc2)CC1	247.294	0.6555	3	2	3	1
[29664668.]	0.38187807141344554	OC[C@H]1CO[C@H](CO)[C@@H](O)[C@@H]1O	178.18400000000003	-2.292199999999999	5	4	2	0
[21487.863]	0.6802315567711569	C[C@H](CCC(=O)O)[C@H]1CC[C@H]2[C@@H]3CC[C@@H]4C[C@@H](O)CC[C@]4(C)[C@H]3CC[C@@]21C	376.5810000000002	5.507100000000006	3	2	4	0
[1505.3037]	0.1619685018389435	COc1ccc(-c2cc(=O)c3c(O)cc(O)c([C@@H]4O[C@@H](CO)[C@@H](O)[C@@H](O)[C@@H]4O[C@@H]4O[C@@H](C)[C@@H](O)[C@@H](O)[C@@H]4O)c3o2)cc1O	608.5490000000003	-1.0479	15	9	6	3
[967416.06]	0.7261835775461372	CCn1cc(C(=O)O)c(=O)c2cc3ccccc3cc21	267.284	2.8728000000000016	3	1	2	3
[46337.76]	0.5483417415124203	CC(C)=C[C@@H]1C2=CC[C@@H](C)[C@H]2CC[C@H]1C	204.35699999999997	4.581100000000004	0	0	1	0
[581034.2]	0.6238491931920777	CC1(C)C(=O)CC[C@]2(C)[C@H]1CC[C@]13C=C[C@](C)(C1)C(=O)C[C@@H]32	300.44200000000006	4.333400000000004	2	0	0	0
[51450.297]	0.2922981371846027	N[C@H](CCC(=O)N[C@H](CSC(=S)NCc1ccc(O)cc1)C(=O)O)C(=O)O	415.4930000000001	0.2613999999999993	10	6	10	1
[10542177.]	0.5265280274418117	CCC[C@@H]1CCC(=O)O1	128.171	1.4921	2	0	2	0
[6653.8877]	0.735689598222496	COc1cc([C@@H]2Oc3c(OC)cc(/C=C/CO)cc3[C@@H]2CO)ccc1O	358.3900000000001	2.6245000000000007	6	3	6	2
[16766.412]	0.41898101672795823	C=C1CC[C@]2(C(=O)O)CC[C@]3(C)C(=CC[C@@H]4[C@@]5(C)CC[C@H](O)C(C)(C)[C@@H]5CC[C@]43C)[C@@H]2[C@H]1C	454.6950000000003	7.009600000000009	3	2	1	0
[367480.5]	0.8227105097166888	Clc1ccccc1CNC1CCNCC1	224.73499999999996	2.1815999999999995	2	2	3	1
[702405.44]	0.6250975507175959	Nc1ncnc(NCc2ccccc2)c1[N+](=O)[O-]	245.24200000000002	1.5791000000000002	6	2	4	2
[763843.8]	0.5629645920151428	C=C1C[C@]23C[C@]1(O)CC[C@@H]2[C@@]12CCC[C@@](C)(C(=O)OC1)[C@@H]2[C@H]3C(=O)O	346.42300000000006	2.5279	5	2	1	0
[2264.5947]	0.41389029933737337	C[C@@H]1[C@@H](O)CC[C@@]2(C)CC[C@@]3(C)[C@@H](CC[C@@H]4[C@@]5(C)CC[C@@H](O)CC(C)(C)[C@@H]5CC[C@]43C)[C@H]12	444.7440000000003	7.21960000000001	2	2	0	0
[212.21515]	0.12355939995364419	CO[C@@H]1[C@@H](O)[C@H](CO)O[C@@H](O[C@H]2[C@@H](COS(=O)(=O)O)O[C@@H](C)[C@@H](OS(=O)(=O)O)[C@@H]2O)[C@@H]1OS(=O)(=O)O	594.5440000000003	-4.191699999999991	19	6	11	0
[54847.64]	0.39684619923032904	C[C@@H]1CC[C@@]2(C(=O)O)CC[C@@]3(C)C(=CC[C@@H]4[C@@]5(C)CC[C@@H](O)C(C)(C)[C@@H]5CC[C@]43C)[C@@H]2[C@@]1(C)O	472.7100000000003	6.204400000000009	4	3	1	0
[208025.45]	0.49364923668039234	Cc1cc(F)ccc1NC(=O)CSc1nc2c(=O)[nH]cnc2n1-c1ccccc1	409.4460000000001	3.2871200000000007	5	2	5	4
[65.50825]	0.061064849827133644	CC[C@@H](C)[C@H](NC(=O)[C@H](CCC(=O)O)NC(=O)[C@H](CCC(=O)O)NC(=O)[C@H](Cc1ccc(OP(=O)(O)O)cc1)NC(=O)CC(C)C)C(=O)	700.6790000000002	0.660500000000005	13	8	22	1
[3662201.5]	0.6793088822984719	CC1=C2C[C@@]3(C)[C@@H](CCC(=O)[C@@H]3C)C[C@@]2(O)OC1=O	264.32099999999997	1.9636	4	1	0	0
[42085.4]	0.2255562159466081	CC(=O)N[C@@H]1[C@H](O)O[C@H](CO)[C@@H](O)[C@@H]1O[C@@H]1O[C@H](CO)[C@H](O)[C@H](O)[C@H]1O	383.3500000000001	-5.253399999999992	11	8	5	0
[38328.656]	0.5765772784542664	C/C=C(/C)C(=O)O[C@H]1C2=C(C)C(=O)O[C@]2(O)C[C@@H]2CC[C@@H](O)[C@@H](C)[C@]21C	364.4380000000001	2.2432999999999996	6	2	2	0
[11664.089]	0.8766996783720423	CCOc1ccc(-c2cc(CCN)ccc2OC)cc1	271.35999999999996	3.262100000000001	3	1	6	2
[292.714]	0.11825296001838735	CC(C)=CCC/C(C)=C/CC/C(C)=C/CC/C(C)=C/CC/C(C)=C/CC/C(C)=C/CC/C(C)=C/CC/C(C)=C/Cc1ccccc1O	639.0650000000004	14.986399999999962	1	1	23	1
[7811.3135]	0.7866710552321666	COc1cc(O)c2c(c1)O[C@H](c1ccc(OC)c(O)c1)[C@H](O)C2=O	332.30800000000005	1.7922999999999996	7	3	3	2
[124.48518]	0.6031745212502947	CCOC(=O)C1=C(C)NC2=C(C(=O)C[C@H](c3ccc(Cl)cc3)C2)[C@@H]1c1ccc(O)c(OC)c1	467.94900000000024	4.978900000000006	6	2	5	2
[1977025.]	0.027134495756940658	CC/C=C\C/C=C\C/C=C\C/C=C\C/C=C\CCCC(=O)OC[C@H](COC(=O)CCCCCCC/C=C\C/C=C\C/C=C\CC)OC(=O)CCCCCCC	763.1569999999999	13.856299999999973	6	0	37	0
[2555889.8]	0.7458949809655181	C/C=C1/CN(C)[C@@H]2C[C@@]3(C(=O)Nc4ccccc43)[C@@H]3C[C@H]1[C@H]2CO3	324.4240000000001	2.5618000000000007	3	1	0	1
[114370.63]	0.6225239946244197	Cc1cc(=O)oc2cc(O)ccc12	176.171	1.8070199999999998	3	1	0	2
[3.0315914e+09]	0.02613939314091757	CCCC/C=C\C/C=C\CCCCCCCCCC(=O)OC[C@H](COC(=O)CCCCCCCCCCCCCCCCCCCCC)OC(=O)CCCCCCCCCCCCCCCCCCCCC	1013.7119999999983	21.832000000000008	6	0	60	0
[43227088.]	0.5622537490213143	CC[C@H]1N=C(N)C[C@@H]1C	126.20299999999999	1.1620000000000001	1	1	1	0
[20205.586]	0.4017782764300812	CC1(C)CC[C@]2(C(=O)O)CC[C@]3(C)C(=CC[C@@H]4[C@@]5(C)C[C@@H](O)[C@@H](O)[C@@](C)(CO)[C@@H]5CC[C@]43C)[C@@H]2C1	488.7090000000003	5.176800000000005	5	4	2	0
[16239.238]	0.2370373805555947	C=C(C)[C@H](CC=C(C)C)CO[C@@H]1O[C@@H](CO[C@@H]2OC[C@@H](O)[C@@H](O)[C@@H]2O)[C@@H](O)[C@@H](O)[C@@H]1O	448.50900000000007	-1.185199999999998	10	6	9	0
[4452584.]	0.1778495732213791	O=C(O)CCCCCCCCCCCCCCCCCCCCCCCO	384.6450000000002	7.64550000000001	3	2	23	0
[7421.8154]	0.44693686586152376	C=C(C)[C@@H]1CC[C@@]2(CO)CC[C@@]3(C)[C@@H](CC[C@@H]4[C@]3(C)CC[C@H]3C(C)(C)[C@@H](O)[C@@H](O)C[C@@]34C)[C@H]12	458.72700000000026	5.968000000000008	3	3	2	0
[4927.8916]	0.6318329361180623	O=c1c(-c2ccc(O)cc2)coc2cc(O)cc(O)c12	270.24	2.576800000000001	5	3	1	3
[12659857.]	0.026196732701738407	CCCCC/C=C\C/C=C\C/C=C\C/C=C\CCCC(=O)OC[C@H](COC(=O)CCCCCCCCC/C=C\CCCCCCCC)OC(=O)CCCCCCCCCCCCCC	895.4479999999991	18.039199999999976	6	0	49	0
[816620.94]	0.4921128921249663	CC1(C)OC(=O)C=C[C@]2(C)[C@@H]1CC(=O)[C@]1(C)[C@@H]2[C@H](O)C[C@@]2(C)[C@@H](c3ccoc3)OC(=O)[C@@H]3O[C@@]321	470.51800000000026	2.8954000000000013	8	1	1	1
[5752.345]	0.7486419151361012	COC(=O)[C@H](C)C1=C[C@]2(C)CC[C@H](O)[C@](C)(O)[C@H]2CC1=O	296.36300000000006	1.2228999999999999	5	2	2	0
[68401.12]	0.1667055792545005	Cc1cn([C@H]2C[C@H](O)[C@@H](CO[P@@](=O)(O)O[P@@](=O)(O)O[C@@H]3O[C@H](C)[C@H](O)[C@H](O)[C@H]3O)O2)c(=O)[nH]c1=O	548.3310000000001	-2.428479999999998	15	7	8	1
[48727.723]	0.35960978208603595	CC1(C)C[C@H]2C3=CC[C@@H]4[C@@]5(C)CC[C@@H](O)[C@@](C)(C=O)[C@@H]5CC[C@@]4(C)[C@@]3(C)CC[C@]2(C(=O)O)C[C@@H]1O	486.6930000000004	5.383400000000005	5	3	2	0
[616500.75]	0.9334086325602964	CCS(=O)(=O)Nc1ccc(-c2ccc(F)cc2)cc1	279.336	3.2543000000000015	2	1	4	2
[57773116.]	0.12993627458001408	CCCCCCCCCCCCCCCCCCCCCCCCCCCCCO	424.79800000000034	10.531299999999991	1	1	27	0
