# Supplementary material for: Transformer-Decoder GPT Models for Generating Virtual Screening Libraries of HMG-Coenzyme A Reductase Inhibitors: Effects of Temperature, Prompt Length, and Transfer-Learning Strategies
Source: J Chem Inf Model. 2024 Nov 7;64(22):8464–80. doi: 10.1021/acs.jcim.4c01309 (PMC11600504; doi:10.1021/acs.jcim.4c01309)
Supplement: Supplementary file 3 — ci4c01309_si_003.zip [file ci4c01309_si_003.zip › Datasets/xfer_Learning_files/NoXA5K9S_model_gen_ic50_results/NoXA5K9S_0p5_Docking_Molecules_QED_props.csv]

IC50	QED	SMILES	MW	aLogP	HBA	HBD	RotBond	AromRings	Score
224.83153	0.13298403641609932	COc1ccc(C(=O)OC[C@H]2O[C@@H](OC(=O)/C=C/c3ccc(O)cc3)[C@@H](OC(=O)c3ccc(O)cc3)[C@@H](O)[C@@H](O)[C@@H]2O)cc1	610.5680000000003	1.5529999999999995	13	5	9	3	-8.7
533.1297	0.14643154867974467	CNC(=N)N1C=C[C@H](CNCCO)[C@@]2(C1)[C@@H]1CC[C@@H](C)[C@]23C[C@](O)(CO[C@@H]2CCC[C@H]4C=CC=C[C@H]42)C(C(=O)O)=C3C1	580.7700000000003	3.03407	8	6	8	0	-8.4
867.8119	0.12411596179132374	C[C@@H]1O[C@@H](OC[C@@H]2O[C@@H](Oc3cc4c(O)cc(O)cc4[o+]c3-c3ccc(O)c(O)c3)[C@@H](O)[C@@H](O)[C@H]2O)[C@@H](O)[C@H](O)[C@H]1O	595.5300000000004	-0.7662000000000004	15	10	6	3	-9.0
42.296143	0.19875312725787794	CC1=C(/C=C/C(C)=C/C=C/C(C)=C/C=C/C=C(C)/C=C/C=C(C)/C=C/C(=O)[C@]2(C)CCCC2(C)C)C(C)(C)C[C@@H](O)C1	568.8860000000004	10.835499999999989	2	1	11	0	-8.0
375.35605	0.20778954771783847	COc1ccc([C@H]2CC(=O)c3c(O)cc(O[C@H]4O[C@@H](CO)[C@@H](O)[C@@H](O)[C@@H]4O[C@@H]4O[C@@H](C)[C@@H](O)[C@@H](O)[C@@H]4O)cc3O2)cc1	594.5660000000001	-0.8621999999999994	14	7	7	2	-8.8
690.48126	0.1879225004280333	C[C@@]12CCC[C@](C)([C@@H]3CC[C@@H]4C[C@]3(C=O)C[C@]4(O)CO)[C@H]1[C@H](O[C@H]1O[C@@H](CO)[C@@H](O)[C@@H](O)[C@H]1O)OC2=O	528.5950000000001	-0.7727999999999982	11	6	6	0	0.0
273.3547	0.5592341314934809	C=C[C@@]1(C)CC[C@@H]2[C@](C)(CC[C@@H]3C(C)(C)CCC[C@]32C)O1	290.491	5.742800000000006	1	0	1	0	-6.8
455.68024	0.11995692421260705	O=C(/C=C/c1ccc(O)cc1)OC[C@H]1O[C@@H](Oc2c(-c3ccc(O)cc3)oc3cc(O)cc(O)c3c2=O)[C@@H](O)[C@H](O)[C@@H]1O	594.5250000000004	1.7253999999999994	13	7	7	4	-9.4
283.25308	0.16886704008276154	C[C@@](O)(CC(=O)O)CC(=O)OC[C@H]1O[C@@H](Oc2cc(O)c3c(=O)cc(-c4ccc(O)cc4)oc3c2)[C@@H](O)[C@@H](O)[C@@H]1O	576.5070000000004	0.21659999999999957	14	7	9	3	-9.4
737.88916	0.6021371946613482	COc1cc2c(cc1CC=C(C)C)[C@H]1COc3cc(O)c(CC=C(C)C)c(O)c3[C@@H]1O2	422.5210000000002	5.7335000000000065	5	2	5	2	-7.5
38.526394	0.18946139219901378	O=C1c2c(O)cc(O)cc2O[C@H](c2ccc(O)cc2)[C@@H]1c1c(O)cc(O)c2c1O[C@H](c1ccc(O)cc1)C(=O)C(O)C2	572.5220000000003	3.6266000000000016	11	7	3	4	-7.9
155.83832	0.11529029296045312	CC(C)=CCC/C(C)=C/CC/C(C)=C/CC/C(C)=C/CC/C(C)=C/CC/C(C)=C/CC/C(C)=C/CC/C(C)=C/Cc1ccc(O)cc1O	655.0640000000004	14.691999999999963	2	2	23	1	-6.2
439.55228	0.1038926954338532	O=C(OC[C@@H]1O[C@@H](Oc2c(-c3ccc(O)c(O)c3)oc3cc(O)cc(O)c3c2=O)[C@H](O)[C@H](O)[C@@H]1O)c1cc(O)c(O)c(O)c1	616.4840000000004	0.4425999999999997	16	10	6	4	-8.9
171.98816	0.5405685441439458	C=C1CC[C@H](O)C/C1=C/C=C1\CCC[C@@]2(C)[C@H]1[C@H](O)C[C@@H]1C(C)(C)CCC[C@@]12C	398.63100000000026	6.343800000000008	2	2	1	0	-8.3
119.78327	0.20865406541929624	C=C1C[C@@H](OC(=O)/C(C)=C/CO)[C@H](O)C(C)(C)/C=C/C=C(\C)C(=O)/C=C/[C@@H]2C(C)CC[C@@H](OC(C)=O)[C@@H]2[C@H]1OC(C)=O	586.7220000000003	4.3373000000000035	9	2	5	0	-7.6
887.8939	0.1368345208344845	O=c1c(O[C@H]2O[C@H](CO)[C@H](O)[C@H](O)[C@H]2O[C@@H]2OC[C@@H](O)[C@H](O)[C@@H]2O)c(-c2ccc(O)c(O)c2)oc2cc(O)cc(O)c12	596.4940000000004	-2.0755999999999992	16	10	6	3	-8.4
350.45605	0.2046820291794183	COc1cc([C@]23Oc4cc(O)cc(O)c4[C@H]([C@H]2O[C@H]2O[C@@H](CO)[C@@H](O)[C@@H](O)[C@H]2O)[C@](C)(C(C)=O)O3)cc(O)c1O	566.5120000000003	-0.5904000000000004	14	8	6	2	-7.4
563.1799	0.2661648943953934	OC[C@@H]1O[C@@H](Oc2ccc(O)c3c2C[C@@H](O)[C@@H](c2ccc(O)c(O)c2)O3)[C@@H](O)[C@@H](O)[C@@H]1O	452.4120000000001	-0.9808000000000003	11	8	4	2	-8.0
225.44046	0.27059417062584445	C=CCNC1=C2C[C@@H](C)C[C@@H](OC)[C@H](O)[C@@H](C)/C=C(\C)[C@@H](OC(N)=O)[C@@H](OC)/C=C/C=C(/C)C(=O)NC(=CC1=O)C2=O	585.6980000000002	2.537600000000001	9	4	6	0	-6.8
107.07353	0.47813776112617035	C=C(C=O)CC[C@@H]1C(C)(C)C[C@H](OC(C)=O)C[C@]1(C)O	282.37999999999994	2.6406000000000014	4	1	5	0	-6.1
19.937508	0.12089399478859157	Oc1cc(O)c2c(c1)O[C@@H](c1c(O)cc(O)c(O)c1)[C@H](O)[C@H]2c1c(O)cc(O)c2c1O[C@H](c1ccc(O)c(O)c1)[C@@H](O)C2	594.5250000000003	2.7006000000000023	13	11	3	4	-8.6
71.68935	0.17606489523127736	O=C(/C=C/c1ccc(O)cc1)OC[C@H]1O[C@@H](Oc2cc(O)c3c(c2)O[C@H](c2ccc(O)cc2)CC3=O)[C@@H](O)[C@@H](O)[C@@H]1O	580.5420000000004	1.9528999999999992	12	6	7	3	-7.2
448.9175	0.5341023525381942	C=C/C(C)=C\C[C@@H]1[C@](C)(O)[C@H](OC(C)=O)[C@@H](OC(C)=O)[C@@H]2C(C)(C)CCC[C@]12C	406.5630000000003	4.585600000000005	5	1	5	0	-6.3
136.49799	0.3189566869803837	CC(=O)OCC1=CO[C@H](OC(=O)CC(C)C)[C@@H]2C1=C[C@@H](OC(=O)CC(C)C)[C@]2(O)CCl	458.9350000000002	2.8630000000000013	8	1	9	0	-7.4
126.65652	0.15118223359626978	CC(=O)N[C@@H]1[C@H](O[C@H]2[C@@H](CO)O[C@@H](Oc3ccc4oc(-c5ccccc5)cc(=O)c4c3)[C@H](CO)[C@@H]2O)O[C@H](CO)[C@@H](O)[C@H]1O	617.6040000000003	-1.145699999999998	13	7	9	3	-8.1
251.05795	0.14677088032946276	O=c1cc(-c2ccc(O)cc2)oc2cc(O)c([C@@H]3O[C@H](CO)[C@H](O)[C@H](O)[C@H]3O[C@@H]3O[C@@H](CO)[C@@H](O)[C@H](O)[C@@H]3O)c(O)c12	594.5220000000003	-2.0841000000000003	15	10	6	3	-8.4
593.4675	0.583686124575881	C[C@@H]1CC(=O)CC(C)(C)[C@H]1/C=C/[C@H](O)C/C=C/C(C)=C/CO	306.4460000000001	3.4298000000000024	3	2	6	0	-6.7
398.34955	0.3510518998161352	Oc1ccc([C@@H]2Oc3c(O)cc([C@H]4Oc5cc(O)cc(O)c5C(=O)[C@@H]4O)cc3[C@@H]2CO)cc1	452.4150000000002	2.395900000000001	9	6	3	3	-8.3
950.0671	0.1284222235259237	O=C(/C=C/c1ccc(O)cc1)C1=C(O)c2cc([C@@H]3OC[C@@H](O)[C@@H]3O)[nH]c2[C@](O)([C@@H]2O[C@@H](CO)[C@@H](O)[C@@H](O)[C@H]2O)C1=O	575.5230000000003	-2.322299999999999	13	10	6	2	-9.6
756.59064	0.1137533440165623	CC1=C[C@@H](O)CC(C)(C)[C@@H]1/C=C/C(C)=C/C=C/C(C)=C/C=C/C=C(C)/C=C/C=C(\C)C(=O)C[C@]12O[C@@]1(C)CCCC2(C)C	584.8850000000001	10.046699999999996	3	1	11	0	-8.0
364.23386	0.8849040967187006	CC(C)(O)CCc1c(O)ccc2c1OC[C@H](c1ccccc1)CC2	326.4360000000001	4.204500000000003	3	2	4	2	-7.6
908.03424	0.7714141093353439	CC1(C)C=Cc2c(ccc3c2OC[C@@]2(O)c4ccc(O)cc4O[C@@H]32)O1	338.35900000000004	3.2901000000000016	5	2	0	2	-8.6
724.7901	0.3449275965109726	O=C(O)CCC/C=C/C[C@H]1[C@@H](O)C[C@H](O)[C@@H]1/C=C/[C@@H](O)CCc1ccccc1	388.5040000000002	3.0954000000000015	5	4	11	1	-6.9
952.4361	0.07785156969108356	NCCCC[C@H](NC(=O)[C@H](CC(=O)O)NC(=O)[C@H](Cc1ccccc1)NC(=O)NCc1ccccc1)C(=O)N[C@@H](CCCCN)C(=O)O	669.7799999999999	0.3688000000000092	10	9	22	2	-7.0
689.5876	0.807114376234759	C=CC1=CC(=O)[C@@H]2[C@@H](CC[C@@H]3C(C)(C)[C@@H](O)C(=O)C[C@]32C)[C@H]1C	316.4410000000001	3.326200000000002	3	1	1	0	-7.2
96.03136	0.6029375386653356	CC#Cc1ccc(O)cc1-c1c(O)c2c(cc1O)C(=O)C[C@H](N)C2	323.34800000000007	2.298000000000001	5	4	1	2	-7.3
151.50418	0.148521289735409	O=C(OC[C@@H]1O[C@H](Oc2cc(O)c3c(c2)O[C@@H](c2ccc(O)cc2)CC3=O)[C@H](O)[C@H](O)[C@@H]1O)c1cc(O)c(O)c(O)c1	586.5020000000003	0.9644999999999992	14	8	6	3	-9.3
640.84656	0.38996222537010544	Cc1cc2c(c(O)c1-c1c(C)cc3c(c1O)/C(=C/N[C@H]1CCCCC1)C(=O)O3)C(=O)C2	419.4770000000004	4.302640000000003	6	3	3	2	-8.1
443.34763	0.20975782706405316	COc1cc(C[C@@H](CO)c2cc(/C=C/CO)cc(OC)c2O[C@H]2O[C@@H](CO)[C@@H](O)[C@@H](O)[C@@H]2O)ccc1O	522.5470000000003	-0.08780000000000093	11	7	11	2	-6.7
675.14624	0.5085929687917149	C#C[C@]1(O)CC[C@H]2[C@@H]3CCc4cc(O)c(O)cc4[C@@H]3CC[C@@]21C	312.4090000000001	3.3182000000000027	3	3	0	1	-8.4
99.226204	0.07694362933288175	COC(=O)C1=CO[C@@H](O[C@@H]2O[C@@H](CO)[C@@H](O)[C@@H](O)[C@@H]2O)/C(=C/COC(C)=O)[C@@H]1CC(=O)OCCc1ccc(O)c(O)c1	598.5540000000005	-1.0909999999999984	15	6	11	1	0.0
124.48518	0.6031745212502947	CCOC(=O)C1=C(C)NC2=C(C(=O)C[C@H](c3ccc(Cl)cc3)C2)[C@@H]1c1ccc(O)c(OC)c1	467.94900000000024	4.978900000000006	6	2	5	2	-7.8
557.06177	0.583415064439444	CC[C@H](C)c1cccc([C@@H]2[C@H]3CCCC[C@]3(O)CCN2CC(=O)Nc2ccc(OC)cc2)c1	450.62300000000016	5.515500000000005	4	2	7	2	-7.4
238.74069	0.21646123688292346	CC(/C=C/C=C(C)/C=C/[C@]12O[C@@H](CC1(C)C)C[C@@]2(C)O)=C\C=C\C=C(C)\C=C\C=C(/C)[C@H]1C=C2C(C)(C)CCC[C@@]2(C)O1	584.885	9.998999999999997	3	1	9	0	0.0
130.30829	0.16909528065598717	C[C@@H]1O[C@H](Oc2ccc(-c3cc(=O)c4c(O)cc(O)c([C@H]5O[C@@H](CO)[C@@H](O)[C@@H](O)[C@H]5O)c4o3)cc2)[C@@H](O)[C@@H](O)[C@@H]1O	578.5230000000004	-1.4076000000000006	14	9	5	3	-8.6
56.06152	0.30494441438963965	Oc1ccc([C@H]2Oc3ccc(CCN4CCN(c5ccc(F)cc5)CC4)cc3[C@@H]2c2cc(O)cc(O)c2)cc1	526.6080000000002	5.572800000000007	6	3	6	4	-9.1
7.6528788	0.4637015238644993	CC[C@H](C)C(=O)O[C@@H]1C[C@H](C)C=C2C=C[C@H](C)[C@H](CC[C@H](O)C[C@H](O)CC(=O)O)[C@H]21	422.56200000000024	3.715600000000002	6	3	10	0	-7.0
398.34955	0.3510518998161352	Oc1ccc([C@@H]2Oc3c(O)cc([C@@H]4Oc5cc(O)cc(O)c5C(=O)[C@@H]4O)cc3[C@@H]2CO)cc1	452.4150000000002	2.395900000000001	9	6	3	3	-8.3
14.409519	0.2593172721244074	CC#CC[C@@H](C)[C@H](O)/C=C\[C@H]1[C@H]2C/C(=C/CCCC(=O)O)C[C@@H]2C[C@H]1/C=C/CCO	414.5860000000002	4.735200000000005	4	3	11	0	-7.0
905.0599	0.611302779583507	CC#C[C@]1(O)CC[C@@H]2[C@@H]3CCC4=CC(=O)CCC4=C3[C@@H](c3ccccc3)CC[C@]21C	400.56200000000007	5.730600000000005	2	1	1	1	-7.8
530.523	0.7442508147988487	Cc1cc2c(c(O)c1-c1c(C)cc(O)cc1O)C(=O)C2	270.28400000000005	2.82604	4	3	1	2	-7.4
724.7901	0.3449275965109726	O=C(O)CCC/C=C\C[C@H]1[C@@H](O)C[C@@H](O)[C@@H]1/C=C/[C@@H](O)CCc1ccccc1	388.5040000000002	3.0954000000000015	5	4	11	1	-6.6
610.1701	0.1466352748308023	COc1cc(-c2oc3cc(O)cc(O)c3c(=O)c2O)ccc1O[C@H]1O[C@@H](CO)[C@@H](O)[C@@H](O)[C@@H]1O[C@@H]1O[C@@H](C)[C@@H](O)[C@@H](O)[C@@H]1O	624.5480000000003	-1.3841000000000003	16	9	7	3	-10.0
422.39056	0.47928780442113805	C#Cc1cc(CC(=O)Nc2ccc(OCCN3CCN(c4ccccc4)CC3)cc2)cc(OC)c1	469.58500000000015	4.0587000000000035	5	1	9	3	-7.2
834.76074	0.13197182212747408	CC(C)C[C@H](NC(=O)[C@H](CCc1ccccc1)NC(=O)Cc1ccccc1)C(=O)N[C@@H](Cc1ccccc1)C(=O)N[C@@H](CC(=O)O)C(C)(C)C	684.8780000000002	4.610700000000003	6	5	18	3	-7.6
279.6033	0.14866166730237262	CC(=O)c1c(O)cc(O)c([C@H]2O[C@H](CO)[C@@H](O)[C@@H](O)[C@H]2OC(=O)c2cc(O)c(O)c(O)c2)c1O	482.3940000000002	-0.4976000000000004	13	9	5	2	-8.2
984.93604	0.45278867657760874	CC(C)=CCc1c(O)c(CC=C(C)C)c(O)c(C(=O)CC=C(C)C)c1O	358.4780000000001	5.359800000000006	4	3	7	1	-6.3
342.8069	0.6282271211234742	CC(C)=CCc1c(O)cc(O)c2c1OC[C@@H](c1ccc(O)cc1O)C2=O	356.3740000000001	3.376600000000002	6	4	3	2	-7.6
245.30678	0.785270379732634	CC(C)OC(=O)C1=C(N)Oc2c(oc(CO)cc2=O)[C@@H]1c1ccc(F)cc1	375.35200000000003	1.9174	7	2	4	2	0.0
99.544846	0.45942657241082185	C=C(C)[C@H]1CCC(C)=C[C@H]1c1c(O)cc(CCCCCC)cc1O	328.49600000000004	6.236600000000006	2	2	7	1	-6.5
940.574	0.31705497897680557	CCc1cc(-c2cc(=O)c3c(O)cc(O[C@@H]4O[C@@H](CO)[C@@H](O)[C@@H](O)[C@@H]4O)cc3o2)ccc1O	460.4350000000001	0.6122999999999992	10	6	5	3	-8.0
99.226204	0.07694362933288175	COC(=O)C1=CO[C@@H](O[C@@H]2O[C@H](CO)[C@@H](O)[C@H](O)[C@H]2O)/C(=C/COC(C)=O)[C@@H]1CC(=O)OCCc1ccc(O)c(O)c1	598.5540000000005	-1.0909999999999984	15	6	11	1	0.0
321.6249	0.08937881143066914	O=C(O)CC(=O)OC[C@H]1O[C@@H](Oc2cc3c(cc2O)/[N+](=C\C=C2\C=C(C(=O)O)N[C@@H](C(=O)O)C2)CC3)[C@@H](O)[C@H](O)[C@@H]1O	593.5180000000005	-1.791199999999998	15	8	9	1	-8.5
347.9205	0.13807693992310988	O=C(/C=C/c1ccc(O)cc1)OC[C@@H]1O[C@@H](Oc2cc(O)c3c(=O)cc(-c4ccc(O)cc4)oc3c2)[C@@H](O)[C@@H](O)[C@@H]1O	578.5260000000004	2.0197999999999996	12	6	7	4	-8.5
190.92691	0.16654909001705523	CC(/C=C\C=C(C)/C=C/[C@@]12O[C@]1(C)C[C@@H](O)CC2(C)C)=C\C=C\C=C(C)\C=C\C=C(/C)[C@@H]1C=C2C(C)(C)CCC[C@@]2(C)O1	584.8850000000001	9.998999999999997	3	1	9	0	-8.4
5.3545218	0.15853068582726895	Oc1cc(O)c2c(c1)O[C@@H](c1cc(O)c(O)cc1-c1c(O)cc(O)c3c1O[C@H](c1ccc(O)c(O)c1)[C@@H](O)C3)[C@@H](O)C2	578.5260000000002	3.072600000000003	12	10	3	4	-8.6
444.22324	0.41975916292962756	CCOC(=O)C1=C(C)N=C(C)/C=C/[C@H](C)[C@H]1N=C(c1ccc(Cl)cc1)NC(C)C	415.96500000000015	4.957100000000005	3	1	5	1	-6.4
89.223434	0.30975223015143666	O=C1c2c(O)cc(O)cc2O[C@@H](c2ccc(O)cc2)[C@@H]1c1c(O)cc(O)c2c(=O)ccoc12	448.3830000000002	3.4212000000000007	9	5	2	4	-8.5
226.20993	0.6585359533719319	COC(=O)C1=C(C)NC2=C(C(=O)C[C@H](c3ccc(Cl)cc3)C2)[C@H]1c1ccc(O)c(OC)c1	453.9220000000002	4.588800000000004	6	2	4	2	-8.0
402.77008	0.2044685519958033	O=C(O[C@H]1[C@@H](O)[C@H](O)[C@@H](CO)O[C@@H]1Oc1ccc(/C=C/c2ccc(O)cc2)cc1)c1cc(O)cc(O)c1	510.4950000000002	2.017199999999999	10	6	7	3	-8.5
830.9756	0.13951784322162464	C[C@H]1O[C@@H](Oc2c(-c3ccc(O)c(O)c3)oc3cc(O)cc(O)c3c2=O)[C@@H](O[C@H]2O[C@@H](CO)[C@@H](O)[C@@H](O)[C@@H]2O)[C@@H](O)[C@@H]1O	610.5210000000005	-1.6871000000000005	16	10	6	3	-8.7
263.7061	0.06743368600884268	CCCCCCCCCCCCCCCCCCCCCCCCCCCCCCCCOC(=O)c1cccc(O)c1	586.9860000000007	13.271899999999974	3	1	32	1	-4.8
42.296143	0.19875312725787794	CC1=C(/C=C/C(C)=C/C=C/C(C)=C/C=C/C=C(C)/C=C/C=C(C)/C=C/C(=O)[C@@]2(C)CCCC2(C)C)C(C)(C)C[C@@H](O)C1	568.8860000000004	10.835499999999989	2	1	11	0	-7.7
170.71623	0.4167579816165435	CCN(CC)c1ccc([C@@H]2[C@H]3CCCC[C@]3(O)CCN2C(=O)C2c3ccccc3Oc3ccccc32)cc1	510.67800000000017	6.665300000000008	4	1	5	3	-8.8
147.47462	0.3292534406657314	O=c1c(OS(=O)(=O)O)c(-c2ccc(O)c(O)c2)oc2cc(O)cc(O)c12	382.30200000000013	1.4640000000000006	10	5	3	3	-8.5
13.108827	0.1568888746348767	C[C@@H]1C/C=C/C=C\C=C\C=C/[C@H](O[C@@H]2O[C@H](C)[C@@H](O)[C@H](N)[C@@H]2O)C[C@@H]2O[C@](O)(C[C@@H](O)C[C@@H]3O[C@@H]3/C=C/C(=O)O1)C[C@H](O)[C@H]2C(=O)O	665.7330000000004	0.11970000000000325	14	7	3	0	-8.2
724.7901	0.3449275965109726	O=C(O)CCC/C=C\C[C@@H]1[C@@H](O)C[C@@H](O)[C@@H]1/C=C/[C@@H](O)CCc1ccccc1	388.5040000000002	3.0954000000000015	5	4	11	1	-6.7
276.38498	0.29959620318403996	O=c1cc(-c2ccc(O)cc2)oc2cc(O)c([C@H]3O[C@@H](CO)[C@@H](O)[C@H](O)[C@@H]3O)c(O)c12	432.38100000000014	0.09169999999999978	10	7	3	3	-8.0
872.9795	0.29199218811990213	COc1ccc(-c2cc(=O)c3c(O)cc(O[C@H]4O[C@H](C(=O)O)[C@@H](O)[C@@H](O)[C@@H]4O)cc3o2)cc1O	476.39000000000016	0.15079999999999977	12	6	5	3	-8.1
134.70378	0.11170770871286391	C=C(C)CCC/C(C)=C/CC/C(C)=C/CC/C(C)=C/CC/C(C)=C/CC/C(C)=C/CC/C(C)=C/CC/C(C)=C/Cc1ccccc1O	639.0650000000004	14.986399999999962	1	1	24	1	-5.9
71.68935	0.17606489523127736	O=C(/C=C/c1ccc(O)cc1)OC[C@@H]1O[C@@H](Oc2cc(O)c3c(c2)O[C@H](c2ccc(O)cc2)CC3=O)[C@@H](O)[C@@H](O)[C@H]1O	580.5420000000004	1.9528999999999992	12	6	7	3	-7.5
342.8069	0.6282271211234742	CC(C)=CCc1c(O)cc(O)c2c1OC[C@H](c1ccc(O)cc1O)C2=O	356.3740000000001	3.376600000000002	6	4	3	2	-7.6
285.79233	0.4127267479233072	CC(C)=CCC/C(C)=C/Cc1c(O)cc2oc3cc(O)ccc3c(=O)c2c1O	380.4400000000001	5.298200000000006	5	3	5	3	-7.6
71.68935	0.17606489523127736	O=C(/C=C/c1ccc(O)cc1)OC[C@@H]1O[C@@H](Oc2cc(O)c3c(c2)O[C@@H](c2ccc(O)cc2)CC3=O)[C@@H](O)[C@@H](O)[C@@H]1O	580.5420000000004	1.9528999999999992	12	6	7	3	-8.2
453.08374	0.39031540855202906	CC(C)=CCC/C(C)=C/Cc1c(O)c(CC=C(C)C)c(O)c(CC=C(C)C)c1O	398.58700000000016	7.056000000000008	3	3	9	1	-6.4
83.76683	0.12304466654603073	COC(=O)C1=CO[C@H](O[C@@H]2O[C@@H](CO)[C@@H](O)[C@@H](O)[C@@H]2O)/C(=C/COC(C)=O)[C@@H]1CC(=O)OCCc1ccc(O)cc1	582.5550000000005	-0.7965999999999984	14	5	11	1	0.0
529.34143	0.1635725561247654	O=C(OC[C@@H]1O[C@@H](Oc2cc(O)c3c(=O)c(O)c(-c4ccc(O)cc4)oc3c2)[C@@H](O)[C@@H](O)[C@H]1O)c1ccc(O)cc1	568.4870000000002	1.325799999999999	13	7	6	4	-8.8
894.73267	0.3151345760203198	C=C1[C@H](OC(=O)/C=C(\C)CC)C[C@@H](C(C)C)[C@H]2/C(=C/C)C(=O)[C@H](OC(=O)[C@H](C)CC)[C@@H]12	430.5850000000002	5.205900000000006	5	0	7	0	-6.5
690.48126	0.1879225004280333	C[C@]12CCC[C@@](C)([C@H]3CC[C@@H]4C[C@]3(C=O)C[C@]4(O)CO)[C@H]1[C@H](O[C@H]1O[C@@H](CO)[C@@H](O)[C@@H](O)[C@H]1O)OC2=O	528.5950000000001	-0.7727999999999982	11	6	6	0	0.0
543.32697	0.5840658854586245	C=C/C(C)=C/C[C@@H]1[C@](C)(O)[C@H](O)[C@@H](OC(C)=O)[C@@H]2C(C)(C)CCC[C@]12C	364.52600000000024	4.014800000000004	4	2	4	0	-6.5
719.8027	0.15628890177576335	O=c1c(O[C@@H]2O[C@@H](CO)[C@@H](O)[C@@H](O)[C@@H]2O[C@@H]2OC[C@@H](O)[C@@H](O)[C@@H]2O)c(-c2ccc(O)cc2)oc2cc(O)cc(O)c12	580.4950000000003	-1.7811999999999986	15	9	6	3	-7.9
243.71718	0.2640583655505873	Cc1cc(O)c2c(c1)[C@H]([C@@H]1c3cccc(O)c3C(=O)c3c(O)cc(C(=O)O)cc31)c1cccc(O)c1C2=O	508.48200000000026	4.568420000000003	8	5	2	4	-8.6
22.340425	0.1578097231117306	Oc1cc(O)c2c(c1)O[C@@]1(c3ccc(O)c(O)c3)Oc3c4c(cc(O)c3[C@H]2[C@@H]1O)O[C@H](c1ccc(O)c(O)c1)[C@H](O)C4	576.5100000000003	2.7935000000000016	12	9	2	4	0.0
894.73267	0.3151345760203198	C=C1[C@@H](OC(=O)/C=C(\C)CC)C[C@@H](C(C)C)[C@H]2/C(=C/C)C(=O)[C@H](OC(=O)[C@@H](C)CC)[C@@H]12	430.5850000000002	5.205900000000006	5	0	7	0	-6.6
427.72958	0.29959620318403996	O=c1c([C@@H]2O[C@@H](CO)[C@@H](O)[C@@H](O)[C@@H]2O)c(-c2ccc(O)cc2)oc2cc(O)cc(O)c12	432.3810000000002	0.09169999999999978	10	7	3	3	-8.0
36.801693	0.23877588022313218	C=C1C(=O)O[C@@H]2C=C(C)CC/C=C(/C)CC/C=C(/C)CC/C=C(\C)CC[C@@H](C)[C@H]12	396.6150000000002	7.639900000000008	2	0	0	0	-8.4
375.28592	0.25984129271329776	CCNC(=O)CCC/C=C\C[C@H]1[C@@H](O)C[C@@H](Cl)[C@H]1/C=C/[C@@H](O)CCc1ccccc1	434.02000000000015	4.393400000000004	3	3	12	1	-5.8
143.457	0.28464328885506207	CC[C@H]1OC(=O)[C@H](C)C(=O)[C@H](C)[C@H](O[C@@H]2O[C@H](C)C[C@H](N(C)C)[C@H]2O)[C@](C)(OC/C=C/c2cnc3ccccc3c2)C[C@@H](C)/C=N/[C@@H](C)O1	681.8710000000001	5.428300000000006	10	1	8	2	-7.2
10.277038	0.1531026004232223	Oc1cc(O)c2c(c1)O[C@@H](c1ccc(O)c(O)c1)[C@H](O)[C@H]2c1c(O)cc(O)c2c1O[C@H](c1cc(O)c(O)c(O)c1)[C@@H](O)C2	594.5250000000003	2.7006000000000014	13	11	3	4	-9.2
215.65248	0.5999112221817763	COC(=O)NC1=C(C)NC2=C(C(=O)C[C@H](c3ccc(Cl)cc3)C2)[C@@H]1c1ccc(O)c(OC)c1	468.9370000000002	4.729300000000004	6	3	4	2	-7.5
238.74069	0.21646123688292346	CC(/C=C/C=C(C)/C=C/[C@]12O[C@@H](CC1(C)C)C[C@@]2(C)O)=C\C=C\C=C(C)\C=C\C=C(/C)[C@@H]1C=C2C(C)(C)CCC[C@@]2(C)O1	584.885	9.998999999999997	3	1	9	0	0.0
12.117733	0.39708378626335494	CC[C@H](C)C(=O)O[C@@H]1C[C@H](O)C=C2C=C[C@H](C)[C@H](CC[C@@H](O)C[C@@H](O)CC(=O)O)[C@H]21	424.5340000000002	2.4404000000000003	7	4	10	0	-7.3
776.08276	0.1038926954338532	O=C(OC[C@H]1O[C@@H](Oc2cc(O)c3c(=O)c(O)c(-c4ccc(O)c(O)c4)oc3c2)[C@@H](O)[C@@H](O)[C@H]1O)c1cc(O)c(O)c(O)c1	616.4840000000003	0.4425999999999986	16	10	6	4	-9.0
705.97064	0.21173059628636487	CC(=O)OCC(=O)OC[C@H]1O[C@@H](Oc2cc(O)c3c(=O)c(O)c(-c4ccc(O)cc4)oc3c2)[C@@H](O)[C@@H](O)[C@@H]1O	548.4530000000003	-0.13050000000000017	14	6	7	3	-8.8
283.90607	0.14434190268741418	OC[C@H]1O[C@H](Oc2ccc([C@@H]3Oc4cc(O)cc(O)c4C[C@@H]3O)cc2O[C@H]2O[C@@H](CO)[C@@H](O)[C@H](O)[C@@H]2O)[C@@H](O)[C@H](O)[C@@H]1O	614.5530000000005	-3.5076999999999994	16	11	7	2	-8.6
974.5758	0.13951784322162464	C[C@@H]1O[C@@H](O[C@H]2[C@@H](Oc3c(-c4ccc(O)c(O)c4)oc4cc(O)cc(O)c4c3=O)O[C@@H](CO)[C@@H](O)[C@H]2O)[C@@H](O)[C@@H](O)[C@@H]1O	610.5210000000005	-1.6871000000000005	16	10	6	3	-8.1
887.8939	0.1368345208344845	O=c1c(O[C@H]2O[C@H](CO)[C@@H](O)[C@H](O)[C@@H]2O[C@@H]2OC[C@@H](O)[C@@H](O)[C@@H]2O)c(-c2ccc(O)c(O)c2)oc2cc(O)cc(O)c12	596.4940000000004	-2.0755999999999992	16	10	6	3	-9.1
725.628	0.4599689016310465	C[C@H]1O[C@@H](CC[C@@H]2CCCCC[C@]2(O)C2CC(C)(C)C[C@@H]2O)[C@@H](O)[C@@H](O)[C@@H]1O	400.55600000000004	1.7450999999999994	6	5	4	0	-6.9
475.50986	0.16091063422776958	O=C(O)C1=C/C(=C/C=[N+]2/c3cc(O)c(O[C@@H]4O[C@H](CO)[C@@H](O)[C@H](O)[C@@H]4O)cc3C[C@H]2C(=O)O)C[C@H](C(=O)O)N1	551.4810000000003	-2.363599999999998	14	9	7	1	-9.0
758.1659	0.1969217636644352	COc1ccc(-c2coc3cc(O[C@H]4O[C@@H](COC(=O)CC(=O)O)[C@@H](O)[C@@H](O)[C@@H]4O)cc(O)c3c2=O)cc1	532.4540000000003	0.3784999999999995	13	5	8	3	-8.3
68.09598	0.2611690270528828	C=C1C(=O)O[C@@H]2/C=C(/C)CC/C=C(\C)CC/C=C(\C)CC/C=C(\C)CC[C@@H]12	368.56100000000015	7.003800000000007	2	0	0	0	-8.2
99.535736	0.5199919050350968	C=C1/C(=C\C=C2/CCC[C@]3(C)[C@H]([C@H](C)CCCC(C)(C)O)CC[C@@H]23)C[C@@H](O)C[C@@H]1O	416.6460000000002	5.704700000000008	3	3	6	0	-7.1
316.96262	0.14866166730237268	CC(=O)c1c(O)cc(O)c([C@H]2O[C@@H](COC(=O)c3cc(O)c(O)c(O)c3)[C@@H](O)[C@@H](O)[C@@H]2O)c1O	482.39400000000006	-0.49760000000000015	13	9	5	2	-8.3
974.5758	0.13951784322162464	C[C@@H]1O[C@@H](O[C@@H]2[C@@H](O)[C@H](O)[C@H](CO)O[C@H]2Oc2c(-c3ccc(O)c(O)c3)oc3cc(O)cc(O)c3c2=O)[C@@H](O)[C@@H](O)[C@@H]1O	610.5210000000004	-1.687100000000001	16	10	6	3	-8.2
539.6726	0.49910402699484807	C=C1CC[C@@H](O)C/C1=C/C=C1\CCC[C@]2(C)[C@H]([C@H](C)CCCC(C)C)CC[C@@H]12	384.6480000000002	7.619000000000008	1	1	6	0	-7.1
349.81058	0.2531697586726878	C=CCN(/C=C1/C(=O)O[C@H](COC)[C@@]2(C)C1=O)[C@@H]1CCCC(=O)[C@]2(C)[C@@H]1CC[C@]1(C)[C@@H](C(=O)O)C(C)(C)CCC(=O)O1	587.7100000000003	3.866100000000001	10	1	8	0	-7.9
800.04083	0.4669169769437482	C=C(C(C)C)[C@@H](O)[C@@H](O)[C@@H](C)[C@H]1CC[C@H]2[C@@H]3CC(=O)[C@@H]4C[C@@H](O)[C@@H](O)C[C@]4(C)[C@H]3CC[C@@]21C	462.6710000000003	3.7261000000000033	5	4	5	0	-8.0
686.9709	0.2661648943953934	OC[C@@H]1O[C@@H](Oc2cc(O)c3c(c2)O[C@@H](c2ccc(O)c(O)c2)[C@@H](O)C3)[C@@H](O)[C@@H](O)[C@@H]1O	452.41200000000015	-0.9808000000000006	11	8	4	2	-8.3
253.36438	0.16444428006164352	O=C(OC[C@H]1O[C@@H](Oc2cc(O)c3c(c2)O[C@H](c2ccccc2)CC3=O)[C@H](O)[C@@H](O)[C@@H]1O)c1cc(O)c(O)c(O)c1	570.5030000000003	1.2588999999999992	13	7	6	3	-10.0
71.68935	0.17606489523127736	O=C(/C=C/c1ccc(O)cc1)OC[C@H]1O[C@@H](Oc2cc(O)c3c(c2)O[C@@H](c2ccc(O)cc2)CC3=O)[C@@H](O)[C@H](O)[C@@H]1O	580.5420000000004	1.9528999999999992	12	6	7	3	-8.5
7.6528788	0.4637015238644993	CC[C@H](C)C(=O)O[C@H]1C[C@@H](C)C=C2C=C[C@H](C)[C@H](CC[C@H](O)C[C@H](O)CC(=O)O)[C@H]21	422.56200000000024	3.715600000000002	6	3	10	0	-7.1
480.248	0.46360973703890473	CCC(=O)C1=C(C)NC(C)=C(C(=O)OC(C)(C)C)[C@@H]1c1cccc([N+](=O)[O-])c1	386.4480000000001	4.150400000000003	6	1	5	1	-6.2
246.29553	0.08396452121183988	O=C(/C=C/c1ccc(O)c(O)c1)OC[C@@H]1O[C@@H](Oc2c(-c3ccc(O)cc3)oc3cc(O)cc(O)c3c2=O)[C@@H](O)[C@H](O)[C@H]1O	610.5240000000005	1.4309999999999994	14	8	7	4	-9.6
911.38525	0.22251255324467883	CC(C)=CCC[C@]1(C)[C@H](CC=C(C)C)C[C@@]23C[C@H](C(C)(C)O)OC2=C(CC=C(C)C)C(=O)[C@]1(C(=O)C(C)C)C3=O	552.7960000000004	7.635200000000009	5	1	10	0	0.0
724.7901	0.3449275965109726	O=C(O)CCC/C=C/C[C@@H]1[C@H](O)C[C@H](O)[C@@H]1/C=C/[C@@H](O)CCc1ccccc1	388.5040000000002	3.0954000000000015	5	4	11	1	-6.8
472.93768	0.14620207237118832	O=c1cc(-c2ccc(O)c(O)c2)oc2cc(O[C@H]3O[C@@H](CO)[C@@H](O)[C@H](O)[C@@H]3O[C@H]3OC[C@@H](O)[C@@H](O)[C@@H]3O)cc(O)c12	580.4950000000002	-1.7812000000000003	15	9	6	3	-9.1
684.50507	0.10918636104313541	O=C(OC[C@H]1O[C@@H](Oc2cc(O)c3c(=O)c(O)c(-c4ccc(O)cc4)oc3c2)[C@@H](O)[C@H](O)[C@@H]1O)c1cc(O)c(O)c(O)c1	600.4850000000002	0.7369999999999988	15	9	6	4	-9.9
71.68935	0.17606489523127736	O=C(/C=C/c1ccc(O)cc1)OC[C@@H]1O[C@@H](Oc2cc(O)c3c(c2)O[C@H](c2ccc(O)cc2)CC3=O)[C@@H](O)[C@@H](O)[C@@H]1O	580.5420000000004	1.9528999999999992	12	6	7	3	-7.8
736.6067	0.24393629364522848	Cn1c2ccccc2c(=O)c2c(O)cc3c(c21)C[C@@H]([C@@](C)(O)CO[C@@H]1O[C@@H](CO)[C@@H](O)[C@@H](O)[C@@H]1O)O3	503.5040000000002	-0.7317000000000007	10	6	5	3	-8.2
761.9812	0.32503283739541716	COc1cc([C@@H]2Oc3c(O)cc([C@H]4Oc5cc(O)cc(O)c5C(=O)[C@@H]4O)cc3[C@H]2CO)ccc1O	482.4410000000002	2.4045	10	6	4	3	-8.4
271.4554	0.22304249689574487	C=C[C@](C)(O)CC/C=C(\C)CC/C=C(/C)CC/C=C(/C)CC/C=C(\C)CC[C@H](C)C(=C)C	440.7560000000003	9.821799999999998	1	1	17	0	-5.5
882.58374	0.01673867521961282	CCCCCCCC/C=C\CCCCCCCC(=O)OC[C@H](CO[P@@](=O)(O)O[C@H]1[C@@H](O)[C@@H](O)[C@@H](O)[C@@H](OP(=O)(O)O)[C@@H]1O)OC(=O)CCCCCCC/C=C\C	844.91	6.223000000000012	16	7	33	0	0.0
45.909203	0.25558994364858867	CC1=CCCC(C)(C)[C@@H]1/C=C/C(C)=C/C=C/C(C)=C/C=C/C=C(\C)CCC1=C(C)CCC1=O	444.7030000000004	9.336	1	0	9	0	-7.7
529.34143	0.1635725561247654	O=C(OC[C@@H]1O[C@@H](Oc2cc(O)c3c(=O)c(O)c(-c4ccc(O)cc4)oc3c2)[C@H](O)[C@H](O)[C@@H]1O)c1ccc(O)cc1	568.4870000000002	1.325799999999999	13	7	6	4	-8.6
276.38498	0.29959620318403996	O=c1cc(-c2ccc(O)cc2)oc2cc(O)c([C@H]3O[C@H](CO)[C@H](O)[C@H](O)[C@H]3O)c(O)c12	432.38100000000014	0.09169999999999978	10	7	3	3	-8.0
508.90805	0.30559068332365197	C[C@@]12C[C@@]3(O)O[C@@H](O1)[C@@]1(COC(=O)c4ccccc4)[C@H]3C[C@@]21O[C@@H]1O[C@@H](CO)[C@@H](O)[C@@H](O)[C@@H]1O	480.4660000000002	-1.3574999999999986	11	5	6	1	0.0
10.342499	0.1531026004232223	Oc1cc(O)c2c(c1)O[C@H](c1cc(O)c(O)c(O)c1)[C@@H](O)[C@H]2c1c(O)cc(O)c2c1O[C@H](c1ccc(O)c(O)c1)[C@@H](O)C2	594.5250000000003	2.7006000000000023	13	11	3	4	-9.5
436.32895	0.4883117604002477	CC(C)CCC[C@H](C)[C@H]1CC[C@H]2[C@@H]3CC=C4C[C@@H](O)CC[C@]4(C)[C@H]3CC[C@@]21C	386.6640000000002	7.388700000000009	1	1	5	0	-7.2
311.79987	0.13951784322162464	C[C@@H]1O[C@@H](Oc2c(-c3ccc(O)c(O)c3)oc3cc(O)cc(O)c3c2=O)[C@@H](O)[C@@H](O)[C@@H]1O[C@@H]1O[C@@H](CO)[C@@H](O)[C@@H](O)[C@@H]1O	610.5210000000005	-1.687100000000001	16	10	6	3	-8.9
194.36638	0.161454364970528	CCCCC[C@@H](O)/C=C/[C@H]1[C@H](C/C=C/CCC(=O)CCc2ccc(O)c(O)c2)[C@H](O)C[C@@H]1O	460.61100000000016	4.1813000000000065	6	5	14	1	-6.2
581.375	0.15895384396230822	CC(=O)/C=C/CC=C(C)/C=C/C=C(\C)CC/C=C(\C)CC/C=C(\C)CCC=C(C)C	408.67000000000024	9.1699	1	0	14	0	-5.5
839.0308	0.401806488212575	CC(C)=CCC[C@@H](C)[C@H]1CC[C@@]2(C)[C@@H]3CCC(=C(C)C)[C@@H](CCCO)[C@@]3(C)CC[C@@]12C	428.7450000000003	8.726700000000005	1	1	7	0	-6.7
724.7901	0.3449275965109726	O=C(O)CCC/C=C\C[C@H]1[C@H](O)C[C@@H](O)[C@@H]1/C=C/[C@@H](O)CCc1ccccc1	388.5040000000002	3.0954000000000015	5	4	11	1	-6.7
251.15688	0.3011814063211693	CC(C)=CCc1c(O)ccc(C(=O)[C@H]2[C@@H](c3ccc(O)cc3)O[C@H]2c2ccc(O)cc2)c1O	446.49900000000014	5.329400000000007	6	4	6	3	-7.4
71.68935	0.17606489523127736	O=C(/C=C/c1ccc(O)cc1)OC[C@@H]1O[C@@H](Oc2cc(O)c3c(c2)O[C@@H](c2ccc(O)cc2)CC3=O)[C@@H](O)[C@H](O)[C@@H]1O	580.5420000000004	1.9528999999999992	12	6	7	3	-8.2
489.24014	0.274902274777579	C=C(C(=O)OC)[C@H]1CCC(=O)N2Cc3c([nH]c4cc(F)ccc34)SC[C@@H](NC(=O)c3cccc(F)c3)C(=O)N2C1=O	582.5850000000002	3.088400000000001	7	2	4	3	-9.4
304.64383	0.7793432322557385	CC(C)c1nc(N(C)S(C)(=O)=O)nc(-c2ccccc2)c1/C=C/C(=O)O	375.4500000000001	2.7606	6	1	6	2	-6.8
321.19135	0.11270686458057089	O=C(OC[C@H]1O[C@@H](Oc2ccc(/C=C/c3cc(O)cc(O)c3)cc2O)[C@H](O)[C@H](O)[C@@H]1O)c1cc(O)c(O)c(O)c1	558.4920000000002	1.1339999999999992	13	9	7	3	-9.5
398.34955	0.3510518998161352	Oc1ccc([C@H]2Oc3c(O)cc([C@@H]4Oc5cc(O)cc(O)c5C(=O)[C@@H]4O)cc3[C@@H]2CO)cc1	452.4150000000002	2.395900000000001	9	6	3	3	-8.7
414.3373	0.31663637851100734	C=C1/C=C/C=C(\[C@H]2CC[C@@]3([C@H](CCCO)/C(=C(\C)C(=O)Cc4ccccc4)CC[C@@]3(C)O)[C@@H]2C(=O)O)COCC[C@@H]1C	576.7740000000001	6.240600000000007	6	3	8	1	-7.4
444.5153	0.20169621915747626	C[C@@H]1O[C@@H](OC[C@@H]2O[C@@H](Oc3cc(O)c4c(c3)O[C@@H](c3ccc(O)cc3)CC4=O)[C@@H](O)[C@@H](O)[C@@H]2O)[C@@H](O)[C@@H](O)[C@@H]1O	580.5390000000003	-1.1652000000000007	14	8	6	2	-8.8
993.89716	0.43632693173800763	CC1=C[C@](C)(O)CC(C)(C)[C@@H]1/C=C/[C@@H](C)O[C@H]1O[C@@H](CO)[C@@H](O)[C@@H](O)[C@H]1O	386.48500000000007	0.4909999999999995	7	5	5	0	-6.5
718.8059	0.10918636104313541	O=C(O[C@@H]1[C@H](Oc2c(-c3ccc(O)cc3)oc3cc(O)cc(O)c3c2=O)O[C@@H](CO)[C@@H](O)[C@H]1O)c1cc(O)c(O)c(O)c1	600.4850000000004	0.7369999999999997	15	9	6	4	-9.2
33.953377	0.14958004240855	CC1=C(C#C/C(C)=C\C=C\C(C)=C\C=C\C=C(C)/C=C/C=C(\C)C(=O)C[C@@]2(O)C[C@H](O)CC2(C)C)C(C)(C)C[C@H](O)C1	572.8300000000003	7.812200000000011	4	3	9	0	-7.5
200.75462	0.5681052946815452	COC(=O)C1=C(C)NC2=C(C(=O)C[C@H](c3ccc(Cl)cc3)C2)[C@@H]1c1cc(OC)c(OC)c(OC)c1	497.9750000000003	4.900400000000005	7	1	6	2	-7.0
71.68935	0.17606489523127736	O=C(/C=C/c1ccc(O)cc1)OC[C@H]1O[C@@H](Oc2cc(O)c3c(c2)O[C@H](c2ccc(O)cc2)CC3=O)[C@@H](O)[C@H](O)[C@@H]1O	580.5420000000004	1.9528999999999992	12	6	7	3	-8.7
163.17487	0.1723933373435532	O=c1cc(-c2ccc(O)cc2)oc2cc(O)c([C@@H]3O[C@H](CO)[C@@H](O)[C@H](O)[C@H]3O[C@@H]3OC[C@@H](O)[C@@H](O)[C@@H]3O)c(O)c12	564.4960000000002	-1.4450000000000005	14	9	5	3	-9.5
282.0735	0.12810065850764432	O=C(O)[C@H]1O[C@@H](Oc2cc(O)c3c(=O)cc(-c4ccc(O[C@H]5O[C@H](CO)[C@@H](O)[C@H](O)[C@@H]5O)c(O)c4)oc3c2)[C@@H](O)[C@H](O)[C@@H]1O	624.5040000000004	-2.6790999999999996	17	10	7	3	-9.3
443.34763	0.20975782706405316	COc1cc(C[C@H](CO)c2cc(/C=C/CO)cc(OC)c2O[C@H]2O[C@@H](CO)[C@@H](O)[C@@H](O)[C@H]2O)ccc1O	522.5470000000003	-0.08780000000000093	11	7	11	2	-7.1
9.192429	0.40130647043696765	CCOC(=O)C1=C(N)Oc2c(c(=O)oc3ccccc23)[C@@H]1c1cc(Br)cc(Br)c1	521.1610000000002	4.575700000000003	6	1	3	3	0.0
246.91417	0.28153415430613055	CC(=O)OC[C@@H]1O[C@@H](Oc2ccc(C#CCc3ccccc3)cc2)[C@@H](OC(C)=O)[C@@H](OC(C)=O)[C@@H]1OC(C)=O	538.5490000000003	2.742700000000001	10	0	8	2	-6.9
909.3129	0.4587500976441748	CC[C@H](C(C)C)[C@H](O)[C@@H](O)[C@@H](C)[C@H]1CC[C@H]2[C@@H]3CC(=O)[C@@H]4C[C@@H](O)[C@@H](O)C[C@]4(C)[C@H]3CC[C@@]21C	478.7140000000003	4.196100000000003	5	4	6	0	-8.0
595.84796	0.4508876642059434	NCCS[C@@H]1c2c(O)cc(O)cc2O[C@H](c2ccc(O)c(O)c2)[C@H]1O	365.40700000000004	1.7366000000000001	8	6	4	2	-7.5
894.73267	0.3151345760203198	C=C1[C@H](OC(=O)/C=C(\C)CC)C[C@@H](C(C)C)[C@H]2/C(=C/C)C(=O)[C@@H](OC(=O)[C@@H](C)CC)[C@@H]12	430.5850000000002	5.205900000000006	5	0	7	0	-7.1
514.1974	0.6207787289675588	CC1(C)C=Cc2c(cc3c(c2O)C(=O)c2cccc(O)c2O3)O1	310.30500000000006	3.541600000000002	5	2	0	3	-8.2
190.92691	0.16654909001705523	CC(/C=C/C=C(C)/C=C/[C@]12O[C@@]1(C)C[C@@H](O)CC2(C)C)=C\C=C\C=C(C)\C=C\C=C(/C)[C@H]1C=C2C(C)(C)CCC[C@@]2(C)O1	584.8850000000001	9.998999999999997	3	1	9	0	-8.4
911.38525	0.22251255324467883	CC(C)=CCC[C@@]1(C)[C@H](CC=C(C)C)C[C@@]23C[C@H](C(C)(C)O)OC2=C(CC=C(C)C)C(=O)[C@]1(C(=O)C(C)C)C3=O	552.7960000000004	7.635200000000009	5	1	10	0	0.0
7.6528788	0.4637015238644993	CC[C@H](C)C(=O)O[C@@H]1C[C@@H](C)C=C2C=C[C@H](C)[C@H](CC[C@H](O)C[C@H](O)CC(=O)O)[C@H]21	422.56200000000024	3.715600000000002	6	3	10	0	-6.6
602.40955	0.15164716850815463	C[C@@H]1O[C@@H](Oc2c(-c3ccc(O)cc3)oc3cc(O[C@H]4O[C@H](C(=O)O)[C@@H](O)[C@@H](O)[C@H]4O)cc(O)c3c2=O)[C@@H](O)[C@@H](O)[C@@H]1O	608.5050000000005	-1.6515000000000009	16	9	6	3	-8.4
455.68024	0.11995692421260705	O=C(/C=C/c1ccc(O)cc1)OC[C@H]1O[C@@H](Oc2c(-c3ccc(O)cc3)oc3cc(O)cc(O)c3c2=O)[C@@H](O)[C@@H](O)[C@H]1O	594.5250000000004	1.7253999999999994	13	7	7	4	-8.2
609.0846	0.19645398163985314	C[C@H]1O[C@@H](O[C@H]2[C@@H](O)[C@H](O)[C@H](Oc3cc(O)c4c(=O)cc(-c5ccccc5)oc4c3)O[C@H]2CO)[C@@H](O)[C@@H](O)[C@@H]1O	562.5240000000003	-0.803900000000001	13	7	6	3	-8.2
292.714	0.11825296001838735	CC(C)=CCC/C(C)=C/CC/C(C)=C\CC/C(C)=C\CC/C(C)=C/CC/C(C)=C/CC/C(C)=C/CC/C(C)=C/Cc1ccccc1O	639.0650000000004	14.986399999999962	1	1	23	1	0.0
466.9531	0.42896310152041445	C=C1CC[C@@H]2C(C)(C)[C@H](O)CC[C@@]2(C)[C@@H]1C[C@@H](C1=CCOC1=O)S(=O)(=O)O	398.52100000000013	2.885700000000001	6	2	4	0	-7.2
71.49207	0.15959418704429998	OC[C@@H]1O[C@@H](Oc2cc(O)c3c(c2)[C@@H]2[C@@H](c4cc(O)cc(O)c4[C@@H]2c2ccc(O)cc2)[C@H]3c2ccc(O)cc2)[C@@H](O)[C@@H](O)[C@@H]1O	616.6190000000005	2.5517000000000025	11	9	5	4	-8.9
212.21515	0.12355939995364419	CO[C@@H]1[C@H](O)[C@@H](CO)O[C@@H](O[C@@H]2[C@@H](COS(=O)(=O)O)O[C@@H](C)[C@@H](OS(=O)(=O)O)[C@@H]2O)[C@@H]1OS(=O)(=O)O	594.5440000000003	-4.191699999999991	19	6	11	0	-6.9
238.74069	0.21646123688292346	CC(/C=C/C=C(C)/C=C/[C@]12O[C@H](CC1(C)C)C[C@@]2(C)O)=C\C=C\C=C(C)\C=C\C=C(/C)[C@H]1C=C2C(C)(C)CCC[C@@]2(C)O1	584.885	9.998999999999997	3	1	9	0	-8.5
724.7901	0.3449275965109726	O=C(O)CCC/C=C/C[C@@H]1[C@@H](O)C[C@@H](O)[C@@H]1/C=C/[C@@H](O)CCc1ccccc1	388.5040000000002	3.0954000000000015	5	4	11	1	-7.0
676.0157	0.4290965158513314	CC[C@H](CC[C@@H](C)[C@H]1CC[C@H]2[C@@H]3CCC4=CC(=O)CC[C@]4(C)[C@H]3CC[C@@]21C)C(C)C	412.7020000000003	8.233000000000008	1	0	6	0	-7.8
77.35501	0.33633791536382296	C/C(=C/[C@@H](C)C(=O)C[C@H](O)CC1CC(=O)NC(=O)C1)[C@H]1OC(=O)/C=C/c2ccc(O)cc21	441.4800000000002	2.348700000000001	7	3	7	1	-7.9
141.5799	0.4670479560468723	CC(C)CCC[C@@H](C)[C@H]1CC[C@H]2[C@@H]3CC=C4CC[C@@H](O)CC[C@]4(C)[C@H]3CC[C@@]21C	400.6910000000002	7.778800000000009	1	1	5	0	-8.1
263.19522	0.30441442431505394	CC[C@@H](C#CC#C/C=C/COC(C)=O)/C=C/C=C/CCCC(=O)O	328.4080000000001	3.506000000000002	4	1	9	0	-6.2
319.75946	0.26785990401252574	CCNC(=O)CCC/C=C\C[C@H]1[C@@H](O)C[C@@H](O)[C@@H]1/C=C/[C@H](O)COc1cccc(C(F)(F)F)c1	485.5430000000001	3.611900000000002	5	4	12	1	-6.5
68.09598	0.2611690270528828	C=C1C(=O)O[C@@H]2/C=C(\C)CC/C=C(\C)CC/C=C(\C)CC/C=C(\C)CC[C@H]12	368.56100000000015	7.003800000000007	2	0	0	0	-8.5
212.21515	0.12355939995364419	CO[C@H]1[C@@H](O)[C@@H](CO)O[C@@H](O[C@H]2[C@@H](COS(=O)(=O)O)O[C@@H](C)[C@@H](OS(=O)(=O)O)[C@@H]2O)[C@@H]1OS(=O)(=O)O	594.5440000000003	-4.191699999999991	19	6	11	0	-7.2
540.6988	0.17189058700273682	O=C(/C=C\c1ccc(O)cc1)OC[C@@H]1O[C@@H](Oc2cccc(/C=C\c3ccc(O)cc3)c2)[C@@H](O)[C@H](O)[C@@H]1O	520.5340000000001	2.711200000000002	9	5	8	3	-7.8
163.5317	0.021716817297794264	CCCCCCC/C=C\CCCCCCCCC(=O)OC[C@H](CO[P@@](=O)(O)O[C@H]1[C@@H](O)[C@@H](O)[C@@H](OP(=O)(O)O)[C@@H](OP(=O)(O)O)[C@@H]1O)OC(=O)CCCC	842.7430000000004	4.223400000000008	19	8	30	0	-6.7
894.73267	0.3151345760203198	C=C1[C@@H](OC(=O)/C=C(\C)CC)C[C@@H](C(C)C)[C@H]2/C(=C/C)C(=O)[C@@H](OC(=O)[C@H](C)CC)[C@@H]12	430.5850000000002	5.205900000000006	5	0	7	0	-7.0
670.8307	0.6605933879271789	CC1=C(/C=C/C(C)=C/C=C/C(C)=C/CO)C(C)(C)CCC1	286.45900000000006	5.510300000000006	1	1	5	0	-6.4
127.08489	0.19347206312109685	CC(C)=CCC/C(C)=C/CC/C(C)=C/CC/C(C)=C/CC/C(C)=C/CC/C(C)=C/Cc1cc2ccccc2cc1O	552.8870000000004	12.686599999999975	1	1	17	2	-7.3
443.34763	0.20975782706405316	COc1cc(C[C@H](CO)c2cc(/C=C/CO)cc(OC)c2O[C@H]2O[C@@H](CO)[C@@H](O)[C@@H](O)[C@@H]2O)ccc1O	522.5470000000003	-0.08780000000000093	11	7	11	2	-7.1
65.727715	0.11540459878123731	CC(C)=CCC/C(C)=C/CC/C(C)=C/CC/C(C)=C/CC/C(C)=C/CC/C(C)=C/CC/C(C)=C/Cc1c(C)ccc(O)c1O	600.9720000000005	13.273919999999972	2	2	20	1	-6.6
282.0735	0.12810065850764432	O=C(O)[C@H]1O[C@@H](Oc2cc(O)c3c(=O)cc(-c4ccc(O[C@H]5O[C@@H](CO)[C@@H](O)[C@H](O)[C@@H]5O)c(O)c4)oc3c2)[C@@H](O)[C@H](O)[C@@H]1O	624.5040000000004	-2.6790999999999996	17	10	7	3	-8.8
130.95929	0.7080585214800619	C=C(C)[C@@H]1CCC(C)=C[C@H]1c1c(O)cc(CC=C(C)C)cc1O	312.45300000000003	5.622500000000006	2	2	4	1	-6.8
595.84796	0.4508876642059434	NCCS[C@H]1c2c(O)cc(O)cc2O[C@H](c2ccc(O)c(O)c2)[C@H]1O	365.40700000000004	1.7366000000000001	8	6	4	2	-7.3
229.63629	0.49012604845181074	CCOC(=O)C1=C(N)Oc2c(c(=O)oc3ccccc23)[C@H]1c1cccc(Br)c1	442.2650000000001	3.813200000000002	6	1	3	3	0.0
539.6726	0.49910402699484807	C=C1CC[C@H](O)C/C1=C/C=C1\CCC[C@]2(C)[C@H]([C@H](C)CCCC(C)C)CC[C@@H]12	384.6480000000002	7.619000000000008	1	1	6	0	-7.3
436.32895	0.4883117604002477	CC(C)CCC[C@@H](C)[C@H]1CC[C@H]2[C@@H]3CC=C4C[C@@H](O)CC[C@]4(C)[C@H]3CC[C@@]21C	386.6640000000002	7.388700000000009	1	1	5	0	-7.2
443.34763	0.20975782706405316	COc1cc(C[C@H](CO)c2cc(/C=C\CO)cc(OC)c2O[C@H]2O[C@@H](CO)[C@@H](O)[C@@H](O)[C@@H]2O)ccc1O	522.5470000000003	-0.08780000000000093	11	7	11	2	-7.4
71.68935	0.17606489523127736	O=C(/C=C/c1ccc(O)cc1)OC[C@@H]1O[C@@H](Oc2cc(O)c3c(c2)O[C@H](c2ccc(O)cc2)CC3=O)[C@@H](O)[C@H](O)[C@@H]1O	580.5420000000004	1.9528999999999992	12	6	7	3	-7.2
179.61375	0.47012929888004784	CC(C)[C@@H](C)CC[C@@H](C)[C@H]1CC[C@H]2C3=CC[C@H]4C[C@@H](O)CC[C@]4(C)[C@H]3CC[C@@]21C	400.69100000000026	7.634700000000009	1	1	5	0	-7.0
347.9205	0.13807693992310988	O=C(/C=C/c1ccc(O)cc1)OC[C@@H]1O[C@@H](Oc2cc(O)c3c(=O)cc(-c4ccc(O)cc4)oc3c2)[C@@H](O)[C@H](O)[C@@H]1O	578.5260000000004	2.0197999999999996	12	6	7	4	-8.6
724.7901	0.3449275965109726	O=C(O)CCC/C=C\C[C@H]1[C@H](O)C[C@H](O)[C@@H]1/C=C/[C@@H](O)CCc1ccccc1	388.5040000000002	3.0954000000000015	5	4	11	1	-6.6
887.8939	0.1368345208344845	O=c1c(O[C@@H]2O[C@@H](CO)[C@@H](O)[C@H](O)[C@@H]2O[C@@H]2OC[C@@H](O)[C@@H](O)[C@@H]2O)c(-c2ccc(O)c(O)c2)oc2cc(O)cc(O)c12	596.4940000000004	-2.0755999999999992	16	10	6	3	-8.2
359.54166	0.5701110931442226	CCOC(=O)C1=C(N)Oc2c(ccc3ccccc32)[C@@H]1c1ccc(Br)c(OC)c1	454.32000000000016	4.868600000000004	5	1	4	3	0.0
965.473	0.27715745641510964	C=C(C)[C@H]1CCC(C)=C[C@H]1c1c(O)cc(CCCCC)c(O)c1O	330.468	5.5521000000000065	3	3	6	1	-6.4
299.49176	0.20935877721380167	Cc1cc(O)c2c(c1)[C@@H]([C@@H]1c3cccc(O)c3C(=O)c3c(O)cc(C(=O)O)cc31)c1ccc(O)c(O)c1C2=O	524.4810000000002	4.274020000000005	9	6	2	4	-8.9
292.714	0.11825296001838735	CC(C)=CCC/C(C)=C/CC/C(C)=C/CC/C(C)=C/CC/C(C)=C/CC/C(C)=C/CC/C(C)=C/CC/C(C)=C/Cc1ccccc1O	639.0650000000004	14.986399999999962	1	1	23	1	0.0
283.90607	0.14434190268741418	OC[C@@H]1O[C@H](Oc2ccc([C@H]3Oc4cc(O)cc(O)c4C[C@H]3O)cc2O[C@H]2O[C@@H](CO)[C@@H](O)[C@@H](O)[C@H]2O)[C@H](O)[C@H](O)[C@@H]1O	614.5530000000005	-3.5076999999999994	16	11	7	2	-8.2
375.35605	0.20778954771783847	COc1ccc([C@@H]2CC(=O)c3c(O)cc(O[C@H]4O[C@@H](CO)[C@@H](O)[C@@H](O)[C@@H]4O[C@@H]4O[C@@H](C)[C@@H](O)[C@@H](O)[C@@H]4O)cc3O2)cc1	594.5660000000001	-0.8621999999999994	14	7	7	2	-7.6
99.226204	0.07694362933288175	COC(=O)C1=CO[C@H](O[C@@H]2O[C@H](CO)[C@@H](O)[C@H](O)[C@H]2O)/C(=C/COC(C)=O)[C@@H]1CC(=O)OCCc1ccc(O)c(O)c1	598.5540000000005	-1.0909999999999984	15	6	11	1	0.0
974.5758	0.13951784322162464	C[C@@H]1O[C@@H](O[C@H]2[C@@H](O)[C@H](O)[C@H](CO)O[C@@H]2Oc2c(-c3ccc(O)c(O)c3)oc3cc(O)cc(O)c3c2=O)[C@@H](O)[C@@H](O)[C@@H]1O	610.5210000000004	-1.687100000000001	16	10	6	3	-8.7
636.7651	0.5527333895640526	C=C1[C@H]2C[C@]3(O)[C@@H]([C@@H](OC(=O)/C(C)C)C(=O)[C@@H]3C(C)(C)C)CC[C@@]2(C)OC1(C)C	406.5630000000003	4.070300000000003	5	1	2	0	-8.2
50.104	0.07762851607028477	C=C(/C=C/C=C(/CO)[C@@H]1CC[C@@]2([C@H](CCCO)/C(=C(\C)C(=O)Cc3ccccc3)CC[C@@]2(C)O)[C@@H]1O)CCCCCOC(C)=O	622.8430000000001	5.960100000000008	7	4	16	1	-6.7
756.59064	0.1137533440165623	CC1=C[C@H](O)CC(C)(C)[C@@H]1/C=C/C(C)=C/C=C/C(C)=C/C=C/C=C(C)/C=C/C=C(\C)C(=O)C[C@]12O[C@]1(C)CCCC2(C)C	584.8850000000001	10.046699999999996	3	1	11	0	-7.8
375.35605	0.20778954771783847	COc1ccc([C@@H]2CC(=O)c3c(O)cc(O[C@@H]4O[C@@H](CO)[C@@H](O)[C@@H](O)[C@@H]4O[C@@H]4O[C@@H](C)[C@@H](O)[C@@H](O)[C@@H]4O)cc3O2)cc1	594.5660000000001	-0.8621999999999994	14	7	7	2	-8.7
908.03424	0.7714141093353439	CC1(C)C=Cc2c(ccc3c2OC[C@]2(O)c4ccc(O)cc4O[C@@H]32)O1	338.35900000000004	3.2901000000000016	5	2	0	2	-7.8
510.47668	0.22043335662217342	O=C(O)CC(=O)OC[C@H]1O[C@@H](Oc2ccc3c(=O)c(-c4ccc(O)cc4)coc3c2)[C@@H](O)[C@H](O)[C@@H]1O	502.42800000000017	0.3698999999999995	12	5	7	3	-8.6
553.9645	0.28320943888987765	C=C1CC[C@@H]2[C@](C)(CO[C@@H]3O[C@H](CO)[C@@H](O)[C@H](O)[C@H]3O)[C@H](O)CC[C@]2(C)[C@@H]1CC/C(C)=C/CO	484.63000000000034	1.2713999999999996	8	6	8	0	-7.5
309.3339	0.2693045703343956	COc1ccc(-c2cc(=O)c3c(O)cc(O)c([C@@H]4O[C@H](C(=O)O)[C@@H](O)[C@@H](O)[C@@H]4O)c3o2)cc1O	476.39000000000016	0.1926	12	7	4	3	-8.5
159.87929	0.30296520534593624	CC(C)(C)OC(=O)ON1C(=O)C=C2C=C[C@@H]3C[C@@H](CCCNC(=O)c4ccc(N)cc4)CC[C@@H]3NC2=C1	508.6190000000003	4.228000000000002	7	3	6	2	-7.9
950.4377	0.42250219566818403	C[C@H]1O[C@@H](Oc2ccc(-c3coc4cc(O)cc(O)c4c3=O)cc2)[C@@H](O)[C@@H](O)[C@@H]1O	416.38200000000006	1.0774999999999995	9	5	3	3	-8.5
769.928	0.13049274221186877	COC(=O)C1=CO[C@@H](O[C@@H]2O[C@@H](CO)[C@@H](O)[C@@H](O)[C@@H]2O)/C(C)=C/[C@@H]1OC(=O)c1cc(O)c(O)c(O)c1	514.4360000000003	-1.4952000000000005	14	7	6	1	0.0
610.1701	0.1466352748308023	COc1cc(-c2oc3cc(O)cc(O)c3c(=O)c2O)ccc1O[C@@H]1O[C@@H](CO)[C@@H](O)[C@@H](O)[C@@H]1O[C@@H]1O[C@@H](C)[C@@H](O)[C@@H](O)[C@@H]1O	624.5480000000003	-1.3841000000000003	16	9	7	3	-9.2
530.14514	0.039448683739813355	CCCCC[C@@H]1O[C@@H]1/C=C/CCCCCCCCC(=O)OC[C@H](O)COC(=O)CCCCCCCCCCCCC	580.8910000000002	9.159500000000005	6	1	30	0	-4.9
738.6946	0.5539951919151855	CC(C)=CCC/C(C)=C/CC/C(C)=C/Cc1ccc(O)cc1	298.46999999999997	6.3539000000000065	1	1	8	1	-6.4
867.7205	0.5816696289699761	Cc1cc(O)c(C=O)c2c1C(=O)Oc1cc(O)cc(O)c1C2=O	314.2490000000001	1.54412	7	3	1	3	-7.5
686.9709	0.2661648943953934	OC[C@@H]1O[C@H](Oc2cc(O)c3c(c2)O[C@@H](c2ccc(O)c(O)c2)[C@H](O)C3)[C@@H](O)[C@@H](O)[C@@H]1O	452.41200000000015	-0.9808000000000006	11	8	4	2	-7.9
229.63629	0.49012604845181074	CCOC(=O)C1=C(N)Oc2c(c(=O)oc3ccccc23)[C@@H]1c1cccc(Br)c1	442.2650000000001	3.813200000000002	6	1	3	3	0.0
153.54552	0.24317685396189295	C=C1C[C@H](OC(=O)/C(C)=C/CO)[C@@H]2C(=C)C(=O)O[C@@H]2[C@H]2C(C)=C[C@@H](O)[C@@H](OC(C)=O)[C@@H](OC(C)=O)[C@@H]21	504.5320000000002	1.3110999999999993	10	2	5	0	-7.3
71.49207	0.15959418704429998	OC[C@@H]1O[C@H](Oc2cc(O)c3c(c2)[C@@H]2[C@H](c4cc(O)cc(O)c4[C@H]2c2ccc(O)cc2)[C@H]3c2ccc(O)cc2)[C@@H](O)[C@@H](O)[C@@H]1O	616.6190000000005	2.5517000000000025	11	9	5	4	-8.2
411.35532	0.6961288354204096	CCCC(=O)c1c(O)cc(O)c(C(=O)CC(C)C)c1O	280.31999999999994	3.015000000000002	5	3	6	1	-6.1
8.418009	0.14248450534285872	OC[C@H]1O[C@H](Oc2cc(O)cc(/C=C/c3ccc4c(c3)[C@@H](c3cc(O)cc(O)c3)[C@@H](c3ccc(O)cc3)O4)c2)[C@@H](O)[C@@H](O)[C@@H]1O	616.6190000000004	3.1237000000000035	11	8	7	4	-8.9
719.8027	0.15628890177576335	O=c1c(O[C@H]2O[C@H](CO)[C@@H](O)[C@H](O)[C@@H]2O[C@@H]2OC[C@@H](O)[C@@H](O)[C@@H]2O)c(-c2ccc(O)cc2)oc2cc(O)cc(O)c12	580.4950000000003	-1.7811999999999986	15	9	6	3	-8.3
110.281876	0.09103636409706693	CC(C)=CCC/C(C)=C/CC/C(C)=C/CC/C(C)=C/CC/C(C)=C/CC/C(C)=C/CC/C(C)=C/CC/C(C)=C/Cc1cccc(O)c1O	655.0640000000004	14.691999999999963	2	2	23	1	-6.3
151.50418	0.148521289735409	O=C(OC[C@@H]1O[C@@H](Oc2cc(O)c3c(c2)O[C@@H](c2ccc(O)cc2)CC3=O)[C@@H](O)[C@H](O)[C@H]1O)c1cc(O)c(O)c(O)c1	586.5020000000003	0.9644999999999992	14	8	6	3	-9.4
443.34763	0.20975782706405316	COc1cc(C[C@@H](CO)c2cc(/C=C/CO)cc(OC)c2O[C@@H]2O[C@@H](CO)[C@@H](O)[C@@H](O)[C@@H]2O)ccc1O	522.5470000000003	-0.08780000000000093	11	7	11	2	-7.3
80.18955	0.7082255867428563	CCOC(=O)C1=C(C)N=C(C)/C(=C\c2ccc(O)c(OC)c2)[C@H]1c1cccc(O)c1	407.4660000000001	4.585200000000005	5	2	5	2	-7.3
154.44585	0.7656121841176668	CC1=C[C@H](c2ccc(O)cc2)[C@H](c2cc(O)cc(O)c2)C(C)(C)O1	326.3920000000001	4.383400000000003	4	3	2	2	-6.8
475.50986	0.16091063422776958	O=C(O)C1=C/C(=C/C=[N+]2/c3cc(O)c(O[C@H]4O[C@H](CO)[C@@H](O)[C@H](O)[C@@H]4O)cc3C[C@H]2C(=O)O)C[C@H](C(=O)O)N1	551.4810000000003	-2.363599999999998	14	9	7	1	-9.6
675.14624	0.5085929687917149	C#C[C@]1(O)CC[C@H]2[C@@H]3CCc4cc(O)c(O)cc4[C@H]3CC[C@@]21C	312.4090000000001	3.3182000000000027	3	3	0	1	-7.9
1.8180447	0.041276712947600054	COc1c(O)ccc2c1-c1ccc3ccc(O)cc3c1CSS[C@H]1CC[C@H](C[C@H]1O)[C@@H](O[C@H](NCCCCO)c1ccc(NCC(C)=O)c(CO)c1)[C@@H](O)CC2	807.0439999999999	6.584000000000009	13	8	13	4	-6.9
98.38436	0.5512651961830369	C=C1/C(=C\C=C2/CCC[C@]3(C)[C@H]2CC[C@@H]3[C@H](C)/C=C/[C@H](O)C2CC2)C[C@@H](O)C[C@@H]1O	412.6140000000002	5.0906000000000065	3	3	5	0	-7.4
556.53394	0.16331254555841015	O=C(O)C1=CC(=C/C=[N+]2/c3cc(O)c(O[C@@H]4O[C@@H](CO)[C@@H](O)[C@@H](O)[C@@H]4O)cc3C[C@H]2C(=O)O)C=C(C(=O)O)N1	549.4650000000003	-2.2383999999999995	14	9	7	1	-9.0
13.498093	0.1585793763237704	Oc1cc(O)c2c(c1)O[C@@H](c1ccc(O)c(O)c1)[C@H](O)[C@H]2c1c(O)cc(O)c2c1O[C@H](c1ccc(O)c(O)c1)[C@H](O)C2	578.5260000000003	2.9950000000000028	12	10	3	4	-9.0
443.34763	0.20975782706405316	COc1cc(C[C@@H](CO)c2cc(/C=C\CO)cc(OC)c2O[C@@H]2O[C@@H](CO)[C@@H](O)[C@@H](O)[C@@H]2O)ccc1O	522.5470000000003	-0.08780000000000093	11	7	11	2	-7.4
44.543385	0.08608160084089465	C=C(C)/C=C\C[C@H]1C(C)CCC(=O)[C@H]1C/C=C(\C)CC/C=C(\C)CC/C=C(\C)CC/C=C(/C)CC/C=C(/C)CC/C=C(/C)CC/C	629.07	14.509199999999968	1	0	22	0	-5.9
135.29478	0.5107748679217478	C=C(C)[C@@H]1CCC(C)=C[C@H]1c1c(O)cc(CCCCC)cc1O	314.469	5.846500000000006	2	2	6	1	-6.4
74.845314	0.11540459878123731	CC(C)=CCC/C(C)=C/CC/C(C)=C/CC/C(C)=C/CC/C(C)=C/CC/C(C)=C/CC/C(C)=C/Cc1c(C)c(O)ccc1O	600.9720000000005	13.273919999999972	2	2	20	1	0.0
54.594757	0.45296065859323237	CCOC(=O)C1=C/C(=C2\CCC(=O)[C@@H](c3ccc(O)cc3)C2)c2c(cc3c(c2OC)C[C@@H]([C@@](C)(O)C2CCC2)O3)O1	560.6430000000003	5.385200000000006	8	2	6	2	-8.8
222.6517	0.3514175873049406	CC#CC[C@H](C)[C@H](O)/C=C/[C@@H]1[C@H]2C/C(=C/CCCC(=O)O)C[C@@H]2C[C@H]1O	360.4940000000001	3.541300000000003	4	3	8	0	-7.3
292.714	0.11825296001838735	CC(C)=CCC/C(C)=C/CC/C(C)=C/CC/C(C)=C/CC/C(C)=C/CC/C(C)=C/CC/C(C)=C/CC/C(C)=C\Cc1ccccc1O	639.0650000000004	14.986399999999962	1	1	23	1	0.0
98.38436	0.5512651961830369	C=C1/C(=C\C=C2/CCC[C@@]3(C)[C@H]2CC[C@@H]3[C@H](C)/C=C/[C@H](O)C2CC2)C[C@@H](O)C[C@@H]1O	412.6140000000002	5.0906000000000065	3	3	5	0	-7.4
124.48518	0.6031745212502947	CCOC(=O)C1=C(C)NC2=C(C(=O)C[C@@H](c3ccc(Cl)cc3)C2)[C@H]1c1ccc(O)c(OC)c1	467.94900000000024	4.978900000000006	6	2	5	2	-7.2
517.0649	0.3955485055037435	CC(=C/CO)/C=C/C=C/C=C(C)/C=C/C=C(C)\C=C\[C@@]12O[C@]1(C)C[C@@H](O)CC2(C)C	410.59800000000024	5.7510000000000066	3	2	8	0	-6.8
475.3682	0.1761858123673066	CCCCCCC[C@@H]1O[C@@H]1CC#CC#CC1=CC[C@@H]2CC/C(C)=C3/CC(C)(C)[C@@H]3CC[C@@]2(C)[C@H]1O	476.7450000000004	7.761300000000009	2	1	7	0	-7.1
115.22027	0.15317016515196127	CC(/C=C\[C@@]12O[C@]1(C)CCCC2(C)C)=C/C=C/C(C)=C/C=C\C=C(C)\C=C\C=C(/C)[C@H]1C=C2/C(C)(C)CCCC[C@]2(C)O1	582.9130000000001	11.418299999999988	2	0	9	0	-8.1
29.95878	0.14910889397673044	CC(=O)/C=C/CC(C)=C\C=C\C=C(C)\C=C\C=C(C)\C=C\C=C(C)\C=C\C=C(\C)C1C=C(C)CC1(C)C	496.7790000000003	10.470399999999993	1	0	12	0	-7.8
515.1768	0.6374065297394865	COc1cc2c(c(O)c1C(=O)/C=C/c1ccc(O)cc1)C=CC(C)(C)O2	352.3860000000001	4.186700000000003	5	2	4	2	-8.0
887.8939	0.1368345208344845	O=c1c(O[C@H]2O[C@@H](CO)[C@@H](O)[C@H](O)[C@@H]2O[C@H]2OC[C@@H](O)[C@@H](O)[C@H]2O)c(-c2ccc(O)c(O)c2)oc2cc(O)cc(O)c12	596.4940000000004	-2.0755999999999992	16	10	6	3	-8.2
165.26018	0.2604329209300382	C=C1CC[C@@H]2[C@@](C)(CC[C@@H](OS(=O)(=O)O)[C@@]2(C)CO)[C@H]1C/C=C1\C(=O)OC[C@@H]1O	430.51900000000023	1.7896999999999994	8	3	5	0	-7.0
212.29257	0.7697352283907073	COc1ccc2c(c1)OC(C)(C)[C@H](c1ccc(O)c(CC=C(C)C)c1)C2=O	366.45700000000016	5.047000000000004	4	1	4	2	-7.5
510.47668	0.22043335662217342	O=C(O)CC(=O)OC[C@@H]1O[C@@H](Oc2ccc3c(=O)c(-c4ccc(O)cc4)coc3c2)[C@@H](O)[C@H](O)[C@@H]1O	502.42800000000017	0.3698999999999995	12	5	7	3	-7.9
321.19135	0.11270686458057089	O=C(OC[C@H]1O[C@@H](Oc2ccc(/C=C/c3cc(O)cc(O)c3)cc2O)[C@@H](O)[C@H](O)[C@H]1O)c1cc(O)c(O)c(O)c1	558.4920000000002	1.1339999999999992	13	9	7	3	-9.5
522.21185	0.14732526683954705	O=C1c2c(O)cc(O[C@@H]3O[C@@H](CO)[C@@H](O)[C@H](O)[C@@H]3O)cc2O[C@@H](c2ccc(O)cc2)[C@@H]1O[C@H]1O[C@@H](CO)[C@@H](O)[C@H](O)[C@@H]1O	612.5370000000005	-3.222	16	10	7	2	-8.0
676.0157	0.4290965158513314	CC[C@H](CC[C@H](C)[C@H]1CC[C@H]2[C@@H]3CCC4=CC(=O)CC[C@]4(C)[C@H]3CC[C@@]21C)C(C)C	412.7020000000003	8.233000000000008	1	0	6	0	-7.7
908.03424	0.7714141093353439	CC1(C)C=Cc2c(ccc3c2OC[C@]2(O)c4ccc(O)cc4O[C@H]32)O1	338.35900000000004	3.2901000000000016	5	2	0	2	-8.0
363.11777	0.17086875672103513	O=C1C[C@H](c2ccc(O)cc2)Oc2c1c(O)c([C@@H]1O[C@@H](CO)[C@@H](O)[C@H](O)[C@@H]1O)c(O)c2[C@@H]1O[C@@H](CO)[C@@H](O)[C@@H](O)[C@@H]1O	596.5380000000005	-2.4603000000000006	15	11	5	2	-6.8
282.4436	0.6764299180273097	CC(C)=CCc1c(O)ccc([C@@H]2COc3c(ccc4c3C=CC(C)(C)O4)C2)c1O	392.4950000000002	5.509400000000006	4	2	3	2	-7.8
42.296143	0.19875312725787794	CC1=C(/C=C/C(C)=C/C=C/C(C)=C/C=C/C=C(C)/C=C/C=C(C)/C=C/C(=O)[C@]2(C)CCCC2(C)C)C(C)(C)C[C@H](O)C1	568.8860000000004	10.835499999999989	2	1	11	0	-7.7
675.14624	0.5085929687917149	C#C[C@]1(O)CC[C@H]2[C@H]3CCc4cc(O)c(O)cc4[C@@H]3CC[C@@]21C	312.4090000000001	3.3182000000000027	3	3	0	1	-8.1
751.05695	0.3876279878284962	COc1cc(O)c2c(c1)O[C@H](c1ccc(OC)c(O[C@H]3O[C@@H](CO)[C@@H](O)[C@@H](O)[C@@H]3O)c1)CC2=O	478.4500000000002	0.2945999999999991	11	5	6	2	-7.9
344.12186	0.43793787689028	C=C(CC[C@@H](C)[C@H]1CC[C@H]2C3=C(CC[C@@]21C)[C@@]1(C)CC[C@H](O)C(C)(C)[C@H]1CC3)C(C)C	426.7290000000002	8.335000000000008	1	1	5	0	-7.6
704.8438	0.21615099819839945	COc1cccc2c1C(=O)c1c(O)c3c(c(O)c1C2=O)C[C@@](O)(C(=O)CO)C[C@H]3O[C@@H]1C[C@@H](N)[C@H](C)[C@@H](C)C(=O)O1	569.5630000000003	1.0506999999999995	12	5	5	3	-7.8
903.53815	0.7320356312848927	COc1cccc([C@H]2C(=O)/C=C/c3cc(O)cc(O)c3C2=O)c1O	326.3040000000001	2.3744000000000014	6	3	2	2	-7.0
441.44843	0.11995692421260705	O=C(/C=C/c1ccc(O)cc1)OC[C@@H]1O[C@@H](Oc2cc(O)c3c(=O)c(O)c(-c4ccc(O)cc4)oc3c2)[C@@H](O)[C@H](O)[C@@H]1O	594.5250000000004	1.7253999999999994	13	7	7	4	-8.9
71.68935	0.17606489523127736	O=C(/C=C/c1ccc(O)cc1)OC[C@H]1O[C@@H](Oc2cc(O)c3c(c2)O[C@@H](c2ccc(O)cc2)CC3=O)[C@@H](O)[C@@H](O)[C@@H]1O	580.5420000000004	1.9528999999999992	12	6	7	3	-7.9
99.535736	0.5199919050350968	C=C1/C(=C\C=C2/CCC[C@]3(C)[C@H]([C@@H](C)CCCC(C)(C)O)CC[C@@H]23)C[C@@H](O)C[C@@H]1O	416.6460000000002	5.704700000000008	3	3	6	0	-7.0
326.73477	0.1004059208596147	N#C[C@@]1(O[C@@H]2O[C@@H](CO)[C@@H](O)[C@H](O)[C@@H]2O)C=C[C@@H](OS(=O)(=O)O)[C@@H](OS(=O)(=O)O)[C@@H]1OS(=O)(=O)O	573.4850000000004	-4.800919999999994	19	7	9	0	-6.2
79.25921	0.505488091255434	CCOC(=O)C1=C(C)NC2=C(C(=O)C[C@@H](c3ccc(Cl)cc3)C2)[C@@H]1c1cc(OC)c(OC)c(OC)c1	512.0020000000004	5.290500000000005	7	1	7	2	-6.6
71.68935	0.17606489523127736	O=C(/C=C/c1ccc(O)cc1)OC[C@@H]1O[C@@H](Oc2cc(O)c3c(c2)O[C@H](c2ccc(O)cc2)CC3=O)[C@H](O)[C@@H](O)[C@@H]1O	580.5420000000004	1.9528999999999992	12	6	7	3	-7.5
94.985634	0.507363454388687	O=c1c(OS(=O)(=O)O)c(-c2ccc(O)cc2)oc2cc(O)cc(O)c12	366.30300000000017	1.7584000000000004	9	4	3	3	-8.1
836.43304	0.05783583791842396	CC[C@@H](C)[C@H](NC(=O)[C@H](CCC(=O)O)NC(=O)[C@@H](N)Cc1ccc(O)cc1)C(=O)N[C@@H](CC(C)C)C(=O)N[C@@H](CCCN)C(=O)N[C@H](CCCCN)	733.9319999999996	0.30409000000000963	11	10	26	1	0.0
96.96604	0.5070547334620222	CC(C)=CCc1c(O)ccc(C(=O)[C@H]2[C@@H](c3ccc4c(c3)OCO4)c1OC(C)(C)C=C(C)C)O2	464.55800000000033	6.178000000000006	6	1	6	1	0.0
67.61153	0.7008559627496033	CCOC(=O)C1=C(C)NC2=C(C(=O)CCC2)[C@H]1c1cc(Br)c(O)c(OC)c1	436.3020000000001	3.694300000000002	6	2	4	1	-6.9
