# Supplementary material for: Transformer-Decoder GPT Models for Generating Virtual Screening Libraries of HMG-Coenzyme A Reductase Inhibitors: Effects of Temperature, Prompt Length, and Transfer-Learning Strategies
Source: J Chem Inf Model. 2024 Nov 7;64(22):8464–80. doi: 10.1021/acs.jcim.4c01309 (PMC11600504; doi:10.1021/acs.jcim.4c01309)
Supplement: Supplementary file 3 — ci4c01309_si_003.zip [file ci4c01309_si_003.zip › Datasets/xfer_Learning_files/NoXA5K9S_model_gen_ic50_results/NoXA5K9S_0p5_Refined_Molecules_QED_props.csv]

IC50	QED	SMILES	MW	aLogP	HBA	HBD	RotBond	AromRings
[6.251415e+08]	0.397507710045385	Nc1nc2[nH]c(N)nc(N)c2n1	165.16	-0.9489000000000001	6	4	0	2
[127690.336]	0.4823988845389359	CCC[C@H]1CC=C(CCCCCC)C(=O)O1	224.34399999999994	3.998800000000003	2	0	7	0
[3812.3435]	0.7479662083693233	CC(C)C1=CC2=CC[C@@H]3[C@](C)(CO)CCC[C@]3(C)[C@H]2CC1	288.47499999999997	5.113900000000005	1	1	2	0
[1248469.4]	0.7249755309265837	c1csc(SSCc2ccco2)c1	228.363	4.281600000000003	3	0	4	2
[2829247.2]	0.5008140901825755	Nc1ccccc1C(=O)Nc1ccc([N+](=O)[O-])cc1	257.24899999999997	2.4293000000000005	4	2	3	2
[4477.2744]	0.11511807136837207	CS(=O)(=O)CCC/C(=N\OS(=O)(=O)O)S[C@@H]1O[C@H](CO)[C@@H](O)[C@@H](O)[C@@H]1O	439.4860000000001	-2.522799999999997	12	5	8	0
[516282.]	0.672290172424642	COc1cccc([C@@H]2N[C@](C)(C(=O)O)[C@@H]3C(=O)N(C)C(=O)[C@H]23)c1O	334.3280000000001	0.1193999999999995	7	3	3	1
[3.6597318e+11]	0.3584351687738256	CC[C@@]1([N+](=O)[O-])C[C@@H]2C=C[C@H]1C2	167.20799999999997	2.0079000000000002	2	0	2	0
[20327.78]	0.5853903075735423	Cc1cn([C@H]2C[C@H](O)[C@@](O)(COC(=O)c3ccc(O)cc3)O2)c(=O)n(C)c1=O	392.3640000000001	-0.6135800000000002	8	3	4	2
[74920136.]	0.02616974870575187	CCCCC/C=C\C/C=C\C/C=C\C/C=C\CCCCCC(=O)OC[C@@H](COC(=O)CCCCCCCCCCCCCCCCCCCCCCC)OC(=O)CCCCCCCCC/C	925.5179999999988	19.043399999999984	6	0	52	0
[7541379.]	0.7462737429235122	CCCCNC(=O)c1ccccc1C(=O)O	221.25599999999997	1.9147	3	2	5	1
[4427643.5]	0.026278488254341287	CC/C=C\C/C=C\C/C=C\CCCCCCCC(=O)O[C@@H](COC(=O)CCCCCCC/C=C\CCCCCCCC)COC(=O)CCCCCCC/C=C\C/C=C\CCC	851.3509999999993	16.644899999999964	6	0	45	0
[1584.68]	0.5031145234535669	O=C(O[C@H]1Cc2c(O)cc(O)cc2O[C@H]1c1ccc(O)cc1)c1ccc(O)cc1	394.3790000000001	3.410800000000001	7	4	3	3
[82122.68]	0.8469556048087086	Cc1cc(SCC(=O)Nc2ccc(C)cc2)ccc1OC	301.41100000000006	4.042840000000003	3	1	5	2
[3.37018e+08]	0.4306225109362356	Cc1ccc2c(c1)OC(=O)[C@H]2C	162.188	2.0175199999999998	2	0	0	1
[182283.5]	0.7139229913752461	C=C1C[C@]23CC[C@@H]4[C@@](C)(CCC[C@@]4(C)C(=O)O)[C@@H]2CC[C@]1(O)C3	318.4570000000001	4.155000000000003	3	2	1	0
[4502617.]	0.026278488254341287	CC/C=C\C/C=C\C/C=C\C/C=C\CCCCCCC(=O)O[C@H](COC(=O)CCCCCCC/C=C\C/C=C\CCCC)COC(=O)CCCCCCCCCCCCCC	851.3509999999992	16.644899999999964	6	0	45	0
[3.0700794e+10]	0.6279238803468192	O=S1(=O)Cc2ccccc2N1	169.205	0.9419000000000002	2	1	0	1
[43189.81]	0.43297117879738783	O=C(O)/C=C/c1ccc(O[C@@H]2O[C@@H](CO)[C@@H](O)[C@H](O)[C@@H]2O)cc1	326.301	-1.0369000000000006	8	5	5	1
[17164990.]	0.47990862526112077	C[C@@H]1O[C@@H](C)[C@@H](O)C(N)=N1	144.17399999999998	-0.5308000000000002	3	2	0	0
[91750.61]	0.21063621367474886	CC(C)C[C@H](NC(=O)[C@H](CCC(N)=O)NC(=O)CCC[C@H](N)C(=O)O)C(=O)O	402.44800000000015	-1.0655999999999937	8	6	14	0
[960151.25]	0.37047685987342366	C=C(C(=O)OC)[C@H]1CC=C(C)CC1	180.24699999999996	2.4620000000000006	2	0	2	0
[334968.97]	0.5585058800168103	O=C(O)CCC/C=C/C[C@H]1[C@H]2CCCC[C@@H]2C1	236.35499999999996	4.013900000000003	2	1	6	0
[4869405.]	0.026278488254341287	CC/C=C\C/C=C\C/C=C\CCCCCCCC(=O)OC[C@H](COC(=O)CCCCCCC/C=C\C/C=C\CCCCCC)OC(=O)CCCCCCC/C=C\CCCCC	851.3509999999993	16.644899999999964	6	0	45	0
[32253000.]	0.13682594825661612	C[C@H](O)CCCCCCCCCCCCCCCCCCCCCCCCCCC	424.7980000000004	10.529699999999993	1	1	26	0
[11982.732]	0.8138642640473908	CC(C)(Cc1ccccc1)[C@@H](O)CCC(C)(C)O	250.38199999999995	3.1673000000000022	2	2	6	1
[13237437.]	0.8305851686304766	O=C(Cc1ccccc1)Nc1ccccc1	211.26399999999998	2.867800000000001	1	1	3	2
[1589.6903]	0.36998341413567515	CO[C@H]1CC[C@]2(C)[C@H]3CC[C@@]4(C)[C@@H]5CC(C)(C)CC[C@@]5(C)CC[C@@]4(C)C3=CC[C@@H]2C1(C)C	440.7560000000003	8.823000000000006	1	0	1	0
[142324.33]	0.9067751037623688	O=C(CO)N1CCc2ccc(OCc3cccc(F)c3)cc2N1	316.332	2.1086	4	2	4	2
[61179.613]	0.8519257522688412	COc1cc2c(cc1O)[C@@H]1O[C@H](OC)c3c(ccc4c3OCO4)[C@@H]1N(C)CC2	385.4160000000002	3.075000000000001	7	1	2	2
[224.83153]	0.13298403641609932	COc1ccc(C(=O)OC[C@H]2O[C@@H](OC(=O)/C=C/c3ccc(O)cc3)[C@@H](OC(=O)c3ccc(O)cc3)[C@@H](O)[C@@H](O)[C@@H]2O)cc1	610.5680000000003	1.5529999999999995	13	5	9	3
[317052.44]	0.48774596936887177	C=C1C(=O)O[C@@H]2C[C@@H](C)[C@@]3(O)C[C@H](O)[C@@](C)(CO)[C@@H]3C[C@@H]12	296.363	0.6246	5	3	1	0
[68311.016]	0.8024211291055767	N#Cc1cnc(-c2ccccc2)nc1C(=O)Nc1cccc(F)c1	318.311	3.4066800000000006	4	1	3	3
[533.1297]	0.14643154867974467	CNC(=N)N1C=C[C@H](CNCCO)[C@@]2(C1)[C@@H]1CC[C@@H](C)[C@]23C[C@](O)(CO[C@@H]2CCC[C@H]4C=CC=C[C@H]42)C(C(=O)O)=C3C1	580.7700000000003	3.03407	8	6	8	0
[2272.087]	0.27862775233161235	O=c1c(O)c(-c2ccc(O)cc2)oc2cc(O)cc(O[C@@H]3O[C@@H](CO)[C@@H](O)[C@@H](O)[C@@H]3O)c12	448.38000000000017	-0.24450000000000027	11	7	4	3
[1944418.5]	0.2490503264938122	O=C(O)CCCCCCCCCCCCCCCCCCCCO	342.5640000000001	6.475200000000008	3	2	20	0
[858952.]	0.3693583636950174	NCCCCNC(=O)c1ccc(C(=O)NCCCCN(CCCCC)CC)cc1	404.5990000000003	3.1774000000000013	4	3	16	1
[228155.53]	0.7838935975928305	C[C@@](O)(CO)[C@@H]1Cc2ccc3ccc(=O)oc3c2O1	262.26099999999997	0.8397999999999999	5	2	2	2
[14676870.]	0.026214251853704833	CCCCC/C=C\C/C=C\C/C=C\C/C=C\CCCC(=O)OC[C@@H](COC(=O)CCCCCCCCCCCCCCCCCCCCC)OC(=O)CCCCCCC/C=C\C/C	881.4209999999991	17.649099999999972	6	0	48	0
[192010.1]	0.7258266920601998	C=C1C[C@]23CC[C@H]4[C@@](C)(CCC[C@@]4(C)C(=O)O)[C@@H]2CC[C@]1(O)O3	320.4290000000001	3.491400000000002	4	2	1	0
[736309.]	0.30870330656649436	CSCC[C@@H](NC(=O)CC[C@@H](N)C(=O)O)C(=O)NCC(=O)O	335.38200000000006	-1.3827999999999974	8	5	11	0
[151541.77]	0.7838935975928305	C[C@@](O)(CO)[C@H]1Cc2cc3ccc(=O)oc3cc2O1	262.26099999999997	0.8397999999999998	5	2	2	2
[47387.656]	0.3791012005069485	C=CC(=C)CC/C=C(\C)CO[C@@H]1O[C@H](CO)[C@@H](O)[C@H](O)[C@H]1O	314.378	0.27159999999999945	6	4	8	0
[13472.638]	0.5106223467843569	O=c1cc(-c2ccc(O)cc2)oc2cc(O)c(O)c(O)c12	286.23900000000003	2.2824000000000004	6	4	1	3
[3245.4077]	0.25431313268861316	COc1cc(-c2oc3cc(O)cc(O)c3c(=O)c2O[C@H]2O[C@@H](CO)[C@@H](O)[C@@H](O)[C@@H]2O)ccc1O	478.4060000000001	-0.23589999999999983	12	7	5	3
[730783.2]	0.8863949263771659	O=C(CCCN1CCN(c2ccccc2)CC1)Nc1ccccc1	323.44000000000005	3.227500000000002	3	1	6	2
[1433945.9]	0.48482535878622385	CCCCCC[C@@H]1OC(=O)C[C@@H]1C	184.27899999999997	2.908400000000001	2	0	5	0
[7486.6484]	0.3320378759544579	CC1(C)[C@@H](O)CC[C@]2(C)[C@@H]1CC[C@]1(C)[C@@H]2CC=C2[C@@H]3C[C@@]4(C)CC[C@H](O)C(C)(C)[C@@H]4CC[C@@]3(C)[C@@]21C	496.8200000000004	8.16590000000001	2	2	0	0
[867.8119]	0.12411596179132374	C[C@@H]1O[C@@H](OC[C@@H]2O[C@@H](Oc3cc4c(O)cc(O)cc4[o+]c3-c3ccc(O)c(O)c3)[C@@H](O)[C@@H](O)[C@H]2O)[C@@H](O)[C@H](O)[C@H]1O	595.5300000000004	-0.7662000000000004	15	10	6	3
[4549.907]	0.43419044029909815	O=c1c(O)c(-c2ccc(O)c(O)c2)oc2cc(O)cc(O)c12	302.23800000000006	1.988	7	5	1	3
[722534.5]	0.8427587075899353	COc1ccccc1N1CCN(CCc2ccc(F)cc2)CC1	314.40400000000005	3.1990000000000016	3	0	5	2
[1108408.8]	0.8637878331998091	C[C@H](C(=O)O)c1ccc(/C=C2\SC(=O)N2)cc1	249.291	2.629500000000001	4	2	3	1
[390154.12]	0.5226590492105396	CC(=O)Nc1ccc(OCCOc2ccc(C(=O)NCCN(CC)CC)cc2)cc1	413.51800000000014	3.174400000000001	5	2	12	2
[42.296143]	0.19875312725787794	CC1=C(/C=C/C(C)=C/C=C/C(C)=C/C=C/C=C(C)/C=C/C=C(C)/C=C/C(=O)[C@]2(C)CCCC2(C)C)C(C)(C)C[C@@H](O)C1	568.8860000000004	10.835499999999989	2	1	11	0
[717123.]	0.6076138627027301	CC(C)N1[C@H](CO)C[C@@H](O)CO1	175.22799999999998	-0.24609999999999993	4	2	2	0
[7.650768e+09]	0.6102760621811908	NC(=O)N1CCc2ccccc21	162.192	1.1278	1	1	0	1
[84872.67]	0.5268972463493903	C=CCc1ccc(O[C@@H]2O[C@H](CO)[C@@H](O)[C@@H](O)[C@@H]2O)c(OC)c1	326.345	-0.3976000000000004	7	4	6	1
[375.35605]	0.20778954771783847	COc1ccc([C@H]2CC(=O)c3c(O)cc(O[C@H]4O[C@@H](CO)[C@@H](O)[C@@H](O)[C@@H]4O[C@@H]4O[C@@H](C)[C@@H](O)[C@@H](O)[C@@H]4O)cc3O2)cc1	594.5660000000001	-0.8621999999999994	14	7	7	2
[3182622.2]	0.02399068792422518	CCCCCCCC/C=C\CCCCCCCC(=O)O[C@H](COC(=O)CCCCCCCCCCCCCCC)CO[P@@](=O)(O)OC[C@H](O)CO	749.0200000000004	10.446999999999992	10	3	39	0
[8.220323e+08]	0.05305169351295472	CCCCCCCCCCCCCCCCCCCCCCCC(=O)OC[C@@H](O)COC(=O)CCCCCCCCCCCCC	653.0859999999998	12.736899999999979	5	1	38	0
[2232567.5]	0.6921083705449192	NC[C@H]1O[C@H](CC(=O)N2CCc3ccccc32)[C@H](O)[C@H]1O	292.335	-0.5862999999999995	5	3	3	1
[1618.9314]	0.2700411882367161	O=C(O)[C@H]1O[C@@H](Oc2c(-c3ccc(O)cc3)oc3cc(O)cc(O)c3c2=O)[C@@H](O)[C@@H](O)[C@@H]1O	462.36300000000017	-0.1521999999999999	12	7	4	3
[7920583.5]	0.2673318139614248	OC[C@@H]1O[C@@H](OC[C@@H]2O[C@@H](O)[C@H](O)[C@@H](O)[C@@H]2O)[C@H](O)[C@@H]1O	312.271	-4.758099999999994	10	7	4	0
[5097664.5]	0.8126709900265646	O=C(CCc1ccccc1)c1ccccc1O	226.275	3.207700000000002	2	1	4	2
[2058323.1]	0.7919253687913467	Cc1ccc([C@@H](C)CC(=O)c2ccc3c(c2)OCO3)cc1	282.339	4.100220000000003	3	0	4	2
[3005.8826]	0.6225781379774631	C#CCCCNC(=O)c1ccc(C)cc1OC	231.295	2.14682	2	1	5	1
[32513.914]	0.24152668487557727	COc1cc(CCCO)ccc1O[C@@H](CO)CO[C@@H]1O[C@@H](CO)[C@@H](O)[C@@H](O)[C@H]1O	418.4390000000001	-1.8236999999999985	10	6	11	1
[63795.227]	0.47358117653768045	CC(C)C1=C2[C@H]3CC=C4[C@@H]5[C@H](O[C@@H]6OC[C@@](O)([C@@H]4O)[C@@H](O)[C@]65O)[C@@]3(C)CC[C@]2(C)CC1	432.5570000000003	2.0543999999999993	6	4	1	0
[200608.44]	0.47109333163108325	CC1=C(O[C@@H]2O[C@H](CO)[C@@H](O)[C@H](O)[C@H]2O)C(=O)[C@H](C)O1	290.26800000000003	-1.9777999999999996	8	4	3	0
[4089632.2]	0.6205715171314413	C[C@@H]1C(=O)O[C@H]2[C@H]1CC[C@]1(C)CCC(=O)[C@@H](C)[C@@H]21	250.33799999999997	2.5794000000000006	3	0	0	0
[303287.8]	0.36617803179028435	C=CC[S@](=O)[C@@H](CC)SSCCC	238.44299999999996	3.4486000000000026	3	0	8	0
[16614618.]	0.7626420623180754	CN[C@@H](C)[C@@H]1Cc2ccccc2N1C	190.29	1.6553999999999998	2	1	2	1
[3681.0303]	0.3994867731196942	CC1(C)C[C@@H](O)[C@]2(CO)[C@@H](O)C[C@@]3(C)C(=CC[C@@H]4[C@@]5(C)CC[C@@H](O)C(C)(C)[C@@H]5CC[C@]43C)[C@@H]2C1	474.7260000000004	5.082900000000005	4	4	1	0
[437455.16]	0.16812600388367868	Nc1nc2c(ncn2[C@@H]2O[C@@H](CO[P@](=O)(O)O[P@](=O)(O)OP(=O)(O)O)[C@@H](O)[C@H]2O)c(=O)[nH]1	523.1810000000002	-2.3357000000000006	17	8	8	2
[3549.031]	0.31600038975338574	C/C=C\C/C=C\C=C\C=C\[C@H](C)CCCCCC(=O)O	276.4199999999999	5.292400000000005	2	1	11	0
[690.48126]	0.1879225004280333	C[C@@]12CCC[C@](C)([C@@H]3CC[C@@H]4C[C@]3(C=O)C[C@]4(O)CO)[C@H]1[C@H](O[C@H]1O[C@@H](CO)[C@@H](O)[C@@H](O)[C@H]1O)OC2=O	528.5950000000001	-0.7727999999999982	11	6	6	0
[105090.4]	0.1708420315614189	CC1(C)C[C@H]2C3=CC[C@@H]4[C@@]5(C)CC[C@@H](O[C@@H]6O[C@H](C(=O)O)[C@@H](O)[C@@H](O)[C@@H]6O)[C@@](C)(CO)[C@@H]5CC[C@@]4(C(=O)O)[C@@]3(C)CC[C@]2(C)[C@H]1O	650.8060000000002	2.7032000000000003	11	7	5	0
[258115.52]	0.22555281939616142	CCCC[C@H](CC)COC(=O)C[C@H](C)OC(=O)CCCCCCCCC	370.5740000000003	6.208500000000007	4	0	17	0
[842618.75]	0.48386640682134735	CCCC[C@H](C(=O)OC)C(=O)OCC	202.24999999999994	1.5289000000000001	4	0	6	0
[2817.6052]	0.30146964835403417	COc1cccc2c1C(=O)c1c(O)c3c(c(O)c1C2=O)C[C@@](O)(C(=O)CO)C[C@@H]3O[C@H]1C[C@@H](N)[C@H](C)O1	513.4990000000004	0.6403999999999995	11	5	5	3
[2849.7979]	0.30542944164581276	C=C(C(=O)O[C@H]1C/C(C)=C/CC/C(C)=C/[C@@H]2OC(=O)C(=C)[C@H]21)[C@H](C)C(=O)CCc1ccccc1	462.58600000000024	5.466700000000006	5	0	7	1
[5170.96]	0.0860189678359612	O=C(OC[C@@H]1O[C@@H](O)[C@](O)(COC(=O)c2cc(O)c(O)c(O)c2)[C@@H]1OC(=O)c1cc(O)c(O)c(O)c1)c1cc(O)c(O)c(O)c1	636.4710000000003	-0.27530000000000115	18	11	8	3
[5328924.]	0.6963360874434232	CCN(CC)CCOC(=O)c1ccc(OC)cc1	251.326	2.1938000000000004	4	0	7	1
[2017618.6]	0.7303760208229637	C[C@H]1C[C@@H]2CC[C@@H]3[C@@H]4CC5=CC(=O)C=C[C@]5(C)[C@]4(C=O)[C@@]3(C)[C@@H](O)[C@H]2C1	354.4900000000001	3.716300000000003	3	1	1	0
[5.1502144e+08]	0.8112788228538133	Cc1ccccc1NC(=O)c1ccccc1	211.264	3.247320000000001	1	1	2	2
[11284.155]	0.26128290900448176	COc1c2ccoc2c(OC[C@@H](O)C(C)(C)O[C@@H]2O[C@@H](CO)[C@@H](O)[C@@H](O)[C@H]2O)c2oc(=O)ccc12	496.4650000000002	-0.11740000000000084	12	5	8	3
[230668.92]	0.6032451045150002	O=C(C[C@H](c1ccccc1)c1ccccc1)OC[C@H]1CO1	282.33900000000006	3.1506000000000016	3	0	6	2
[10852.684]	0.9369081627778095	COc1ccc(Cl)cc1S(=O)(=O)NC(=O)c1ccccc1	325.773	2.4673000000000007	4	1	4	2
[81407.87]	0.15358856065902932	OC[C@@H]1O[C@H](OC[C@@H]2O[C@H](O)[C@H](O)[C@H](O)[C@H]2O)[C@H](O[C@@H]2O[C@H](CO)[C@H](O)[C@H](O)[C@@H]2O)[C@H](O)[C@@H]1O	504.43800000000016	-7.572999999999988	16	11	7	0
[472718.12]	0.7997326972956821	CCc1ccc(CCNC(=O)CCCN2CCCCC2)cc1	302.462	3.1738000000000017	2	1	8	1
[1706738.5]	0.6099949557652623	CC(C)CNC(=O)/C=C/C=C/c1ccccc1	229.323	3.028200000000002	1	1	5	1
[314705.44]	0.6194682802420782	CC(C)[N+](C)(CCCC(=O)O)CC(=O)O	218.273	0.7907999999999998	4	2	7	0
[3.3344246e+08]	0.6524732866647586	O=C(c1ccccc1)c1ccccc1	182.222	2.917600000000001	1	0	2	2
[794594.7]	0.675439309690238	CCN(CC)CCOC(=O)[C@H](C)Cc1ccccc1	263.381	2.7502000000000013	3	0	8	1
[3412.4092]	0.6331778325788227	COc1cc2oc(-c3ccc(O)c(O)c3)cc(=O)c2c(O)c1OC	330.2920000000001	2.594000000000001	7	3	3	3
[6889553.5]	0.691703743153512	Cc1cc(N2CCOCC2)nc(N)n1	194.238	0.20382	5	1	1	1
[103944.64]	0.6979988470974055	Cc1c(O)cc(C(C)(C)c2ccc(O)c(C(=O)O)c2)cc1O	302.326	3.135920000000002	5	4	3	2
[173389.6]	0.667482594064955	CO[C@@H]1C[C@@H](C)CC[C@@H](C)C(=O)C(C)C1	212.33299999999997	3.0528000000000013	2	0	1	0
[51938.902]	0.42358839826736006	CC1(C)O[C@]2(C)CC[C@]1(O)C[C@@H]2O[C@H]1O[C@@H](CO)[C@@H](O)[C@@H](O)[C@H]1O	348.392	-1.345999999999999	8	5	3	0
[1767.1237]	0.27673348291198957	O=c1cc(-c2ccc(O)c(O)c2)oc2cc(O)c(O[C@H]3OC[C@@H](O)[C@@H](O)[C@@H]3O)c(O)c12	434.3530000000001	0.10019999999999929	11	7	3	3
[671418.25]	0.6149271238746583	N[C@@H](Cc1ccccc1)C(=O)NC(Cc1ccccc1)=C(O)O	312.36899999999997	2.2003999999999997	4	4	6	2
[3244.9124]	0.28559562468389715	C=C[C@@]1(C)CC(=O)[C@@H]2[C@]3(C)[C@@H](C[C@@H](OC(C)=O)[C@@]2(O)C1=O)C(C)(C)[C@H](OC(C)=O)[C@@H](OC(C)=O)[C@@H]3OC(=O)c1ccccc1	612.6720000000004	3.154600000000001	11	1	6	1
[273.3547]	0.5592341314934809	C=C[C@@]1(C)CC[C@@H]2[C@](C)(CC[C@@H]3C(C)(C)CCC[C@]32C)O1	290.491	5.742800000000006	1	0	1	0
[85607.625]	0.7576129089021683	COc1cc(SCC2CCCC2)ccc1C#N	247.36299999999994	3.849180000000003	3	0	4	1
[13948651.]	0.7501220470201742	Cn1c(SCc2ccc(C)cc2)nc2c(=O)[nH]cnc21	286.36	2.25732	4	1	3	3
[5347704.5]	0.7084231914425149	O=C1C[C@@H]2CC[C@H](CO)[C@@]2(O)C(=O)c2ccc(O)cc21	276.288	0.9109	5	3	1	1
[69329.68]	0.790823171050849	COCCCNC(=O)C1=CSc2ccccc2N1c1ccc(F)cc1	358.4380000000001	4.063600000000003	4	1	6	2
[2170171.8]	0.8338313072969533	CCOC(=O)[C@@H](Cc1ccccc1)NC(=O)c1ccccc1	297.35400000000004	2.5908000000000007	3	1	6	2
[3115209.8]	0.14844101459869655	NC(N)=NCCC[C@@H](NC(=O)CC[C@H](N)C(=O)O)C(=O)O	303.319	-2.1984999999999957	8	6	10	0
[2237.9136]	0.35834162011621995	COc1c(O[C@H]2O[C@@H](CO)[C@@H](O)[C@@H](O)[C@@H]2O)c(C)cc2c1C(=O)c1c(O)cccc1C2=O	446.40800000000024	-0.3366800000000001	10	5	4	3
[128971.2]	0.8993418727138577	COc1ccc([C@H]2COc3cc(O)ccc3O2)cc1	258.27299999999997	2.9133000000000013	4	1	2	2
[505610.6]	0.8037802172143738	COC(=O)c1ccc(-c2ccc(O)cc2)cc1	228.247	2.8458000000000006	3	1	2	2
[73332.266]	0.6813474731929317	Oc1ccc2c(c1)OC[C@@]1(O)c3ccc(O)cc3O[C@@H]21	272.25600000000003	1.8114999999999997	5	3	0	2
[1044748.94]	0.3281112761930084	C/N=C(\NC#N)Nc1ccc(OC)cc1	204.233	1.16358	4	2	2	1
[54616024.]	0.6637502428194069	O=C(O)c1ccc2c(c1)Oc1ccccc1C2=O	240.21399999999997	2.644400000000001	4	1	1	3
[455.68024]	0.11995692421260705	O=C(/C=C/c1ccc(O)cc1)OC[C@H]1O[C@@H](Oc2c(-c3ccc(O)cc3)oc3cc(O)cc(O)c3c2=O)[C@@H](O)[C@H](O)[C@@H]1O	594.5250000000004	1.7253999999999994	13	7	7	4
[5424.202]	0.315855342978106	COc1c(-c2ccc(O[C@@H]3O[C@@H](C(=O)O)[C@@H](O)[C@@H](O)[C@@H]3O)cc2)oc2cc3c(c(O)c2c1=O)OCO3	504.4000000000003	0.17389999999999933	13	5	5	3
[1.389433e+08]	0.7697734478465784	Cn1c(C(=O)N2CCCCC2)nc2ccccc21	243.31	2.1994	2	0	1	2
[16573.936]	0.5536209754245038	CC1(C)O[C@@]2(C)CC[C@H]1[C@@H](O[C@@H]1O[C@@H](CO)[C@@H](O)[C@@H](O)[C@@H]1O)C2	332.3930000000001	-0.46089999999999987	7	4	3	0
[7580258.]	0.42294137915733876	CCCCn1cc(C(=O)c2cccc3ccccc23)c2ccccc21	327.4270000000001	5.825600000000005	1	0	5	4
[8352.335]	0.5444610261683059	C[C@H](O)[C@H](C(=O)O)[C@@H]1NC(C(=O)O)=C(c2ccc(O)cc2)[C@@H]1C	321.329	0.8773999999999997	7	5	5	1
[45013748.]	0.8170432823341613	C[C@@H](NC(=O)c1cc(F)ccc1F)C(=O)O	229.182	1.1677000000000002	3	2	3	1
[2.9991526e+08]	0.23124527484033364	O=C(O)[C@@](O)(CO)[C@@H](O)[C@@H](O)COP(=O)(O)O	276.13399999999996	-3.3744999999999994	10	7	7	0
[11762263.]	0.026196732701738407	CC/C=C\C/C=C\C/C=C\C/C=C\CCCCCCC(=O)OC[C@H](COC(=O)CCCCCCC/C=C\CCCCCCCC)OC(=O)CCCCCCCCCCCCCCCC	895.447999999999	18.039199999999976	6	0	49	0
[12802102.]	0.9401964173649291	COc1cc(OC)cc(C(=O)Nc2ccc3c(c2)OCO3)c1	301.29800000000006	2.684800000000001	5	1	4	2
[3580441.8]	0.5422095914375367	CCC(=O)OCC(C)C	130.18699999999998	1.5956000000000001	2	0	3	0
[15646797.]	0.3010920615511567	O=C(CO)[C@@H](O)[C@H](O)[C@H](O)CO	180.15599999999998	-3.3772000000000006	6	5	5	0
[27555742.]	0.35932272605257415	O=C1O[C@H](CO[C@H]2OC[C@@H](O)[C@@H](O)[C@H]2O)C(O)=C1O	278.213	-2.3049999999999984	9	5	3	0
[134575.19]	0.47901663775636805	CC[C@@H](C)O[C@@H]1O[C@H](CO)[C@@H](O)[C@H](O)[C@H]1O	236.264	-1.3985999999999996	6	4	4	0
[2.1021931e+08]	0.026145397892731695	CCCCCC/C=C\C/C=C\CCCCCCCC(=O)OC[C@H](COC(=O)CCCCCCCCCCC/C=C\CCCCCCCC)OC(=O)CCCCCCCCCCCCCCCCCCC	983.6419999999986	20.8278	6	0	57	0
[73541.46]	0.684255247270266	C[N+]1(C)[C@H]2CC[C@H]1CC(OC(=O)[C@H](O)c1ccccc1)C2	290.38300000000004	2.033	3	1	3	1
[240532.56]	0.3008775791338598	C[C@@](O)(CC(=O)O)CO[C@@H]1O[C@@H](CO)[C@@H](O)[C@@H](O)[C@@H]1O	296.272	-2.9713999999999987	9	6	6	0
[31739340.]	0.3435046214400005	C[C@@]12C(=O)C=CC[C@]1(O)[C@H](O)C[C@@H]1[C@H]2CC[C@]2(O)C(=O)O[C@@]3(C)[C@@H]4C[C@@]5(C)[C@@H](CO[C@@]16O[C@@]23[C@H]5C6=O)C(=O)O4	544.5530000000005	-0.277399999999999	11	3	0	0
[1.8993228e+09]	0.02614479883946145	CCCCCC/C=C\C/C=C\CCCCCCCC(=O)OC[C@H](COC(=O)CCCCCCCCCCCCCCCCCCCCCCC)OC(=O)CCCCCCCCCCCCCCCCC	985.6579999999984	21.051800000000004	6	0	58	0
[1669.0249]	0.6032031493830634	C=C1CC[C@@H]2C(C)(C)[C@H](O)CC[C@@]2(C)[C@H]1COc1ccc2ccc(=O)oc2c1	382.50000000000006	4.941400000000005	4	1	3	2
[283.25308]	0.16886704008276154	C[C@@](O)(CC(=O)O)CC(=O)OC[C@H]1O[C@@H](Oc2cc(O)c3c(=O)cc(-c4ccc(O)cc4)oc3c2)[C@@H](O)[C@@H](O)[C@@H]1O	576.5070000000004	0.21659999999999957	14	7	9	3
[2651.0396]	0.14612616740886467	COc1cc(-c2cc(=O)c3c(O)cc(O[C@H]4O[C@@H](CO)[C@@H](O)[C@@H](O)[C@@H]4O[C@@H]4O[C@H](C)[C@@H](O)[C@@H](O)[C@@H]4O)cc3o2)cc(OC)c1O	638.5750000000002	-1.0811000000000004	16	8	8	3
[13973896.]	0.8108878790033799	CCCCCNC(=O)N1C(=O)c2ccccc21	232.283	2.5466000000000006	2	1	4	1
[35512.535]	0.6369155904477234	CC(C)[C@@H](NC(=O)c1nn(CCCCCCF)c2ccccc12)C(N)=O	362.449	2.8059000000000003	3	2	10	2
[175954.22]	0.39506581178219324	C=C1C(=O)O[C@H]2/C=C(/C)C[C@@H](O)/C=C/[C@](C)(O)C[C@H]12	264.32099999999997	1.4923999999999997	4	2	0	0
[260401.08]	0.3601241474181333	CCCCCC(=O)O[C@H]1O[C@@H](CO)[C@@H](O)[C@H](O)[C@H]1O	278.301	-1.0902000000000005	7	4	6	0
[4.581901e+08]	0.02615895698753401	CCCCCCCC/C=C\CCCCCCCCCC(=O)OC[C@@H](COC(=O)CCCCCCCCCCCCCCCCCCC)OC(=O)CCCCCCC/C=C\CCCCCCCC	943.5769999999989	19.881499999999992	6	0	55	0
[7823492.]	0.5887185492672754	C1SSCSSCSSC1	248.51	4.0592000000000015	6	0	0	0
[2665131.5]	0.4677746340375641	C[C@]12C[C@]34CC[C@@H]5[C@](C)(C=O)C=C[C@]5(C)[C@@]4(C)CC[C@@H]1C[C@@H]3C2	312.4970000000001	5.400400000000006	1	0	1	0
[575435.94]	0.5880146721694733	O=C(O)/C=C/CC/C=C\c1ccccc1	202.25300000000001	3.120800000000002	2	1	5	1
[1321640.4]	0.6152210833525122	COCCOc1cc(CCN2CCCC(N3CCCCC3)CC2)cc(Cl)c1	394.9870000000002	4.2481000000000035	4	0	8	1
[4406.739]	0.19307640325446226	Cc1cccc(-c2cc(=O)c3c(O)cc(O)c([C@@H]4O[C@@H](CO)[C@@H](O)[C@@H](O)[C@@H]4O[C@@H]4O[C@@H](C)[C@@H](O)[C@@H](O)[C@@H]4O)c3o2)c1	576.5510000000003	-0.4536800000000005	13	8	5	3
[737.88916]	0.6021371946613482	COc1cc2c(cc1CC=C(C)C)[C@H]1COc3cc(O)c(CC=C(C)C)c(O)c3[C@@H]1O2	422.5210000000002	5.7335000000000065	5	2	5	2
[1248955.2]	0.6555738078480486	CC1=C2[C@H](O)[C@@]3(C)[C@@H](C)CCC[C@H]3C[C@@]2(O)OC1=O	266.33699999999993	1.7553999999999998	4	2	0	0
[1.8757955e+09]	0.362693775511783	Nc1nc(O)c(O)c(=O)[nH]1	143.10199999999998	-1.2367000000000004	5	4	0	1
[94235.05]	0.5654477209272036	N#C[C@H](O[C@@H]1O[C@@H](CO)[C@@H](O)[C@@H](O)[C@@H]1O)c1ccccc1	295.291	-0.9322200000000003	7	4	4	1
[1675.9456]	0.2652819934943207	COc1cc([C@H]2Oc3c(OC)cc(/C=C/CO)cc3[C@@H]2CO)ccc1O[C@@H]1O[C@H](CO)[C@@H](O)[C@@H](O)[C@@H]1O	520.5310000000003	0.0975999999999998	11	6	9	2
[448610.9]	0.37399305347989525	C[C@@H]1O[C@H](NC(=O)CCCCCN)[C@@H](O)[C@@H](O)[C@@H]1O	276.33299999999997	-1.5507999999999973	6	5	6	0
[1.311957e+10]	0.5245621354619089	CCC[C@@H]1CCOC1=O	128.171	1.3496	2	0	2	0
[867705.6]	0.5427455779199363	CCCNCC(C)=O	115.17599999999999	0.575	2	1	4	0
[6470.9043]	0.24914443322329008	COc1nc(C/C=C(\C)C/C=C/C(C)=C/[C@H](C)[C@@H](O)[C@@]2(C)O[C@H]2C(C)C)c(O)c(O)c1OC	461.5990000000003	4.701900000000006	7	3	11	1
[176119.56]	0.6752936594701874	Cc1ccccc1C(=O)N[C@@H](Cc1c[nH]c2ccccc12)C(=O)O	322.3640000000001	2.9020200000000003	3	3	5	3
[5437.965]	0.5797651071264561	C[C@H](C[P@](=O)(O)OCC[N+](C)(C)C)SC(C)(C)C	298.409	2.814800000000001	4	1	7	0
[9276.687]	0.27459692832280114	C=C1C(=O)O[C@@H]2/C=C(/C)CC/C=C(/C(=O)O[C@@H]3O[C@@H](CO)[C@@H](O)[C@@H](O)[C@@H]3O)C[C@@H]12	410.41900000000004	-0.5160999999999998	9	4	3	0
[9048.761]	0.5473269703547707	COc1ccc(/C=C/C(=O)NCCc2c(C)[nH]c3cc(O)ccc23)cc1OC	380.4440000000001	3.571220000000002	4	3	7	3
[2307.666]	0.31953817337963186	CCCCC[C@H](O)/C=C/[C@H]1[C@H](O)CC(=O)[C@@H]1CCCCCCCC(=O)O	368.5140000000002	3.8652000000000024	5	3	14	0
[8942236.]	0.8484961832110227	Cc1ccccc1C(=O)N1CCN(c2ccc(C)cc2)CC1	294.398	3.2658400000000025	2	0	2	2
[1096.9742]	0.29485707233822184	CCCCC[C@H](O)/C=C/[C@H]1[C@H](O)C[C@H](O)[C@@H]1C/C=C\CCCCC(=O)O	368.5140000000002	3.4330000000000016	5	4	13	0
[41954.484]	0.4529498089821479	CC(=O)N[C@H]1[C@H](OC(C)=O)O[C@H](COC(C)=O)[C@@H](OC(C)=O)[C@@H]1OC(C)=O	389.35700000000014	-0.7943999999999973	10	1	6	0
[11487315.]	0.7535660958596333	C=CC[C@H](C(=O)O)N1CCC[C@@H]1C(=O)NCc1ccccc1	302.37399999999997	1.7964999999999993	4	2	7	1
[1127493.8]	0.6876522251793372	CCC/C=C1\OC(=O)C2=C1CC[C@@H](O)[C@H]2O	224.25599999999997	1.0393999999999999	4	2	2	0
[1.4730613e+08]	0.026154157825226097	CCCCCC/C=C\C/C=C\CCCCCCCC(=O)OC[C@H](COC(=O)CCCCCCCCCCCCCCCCCCC)OC(=O)CCCCCCCCC/C=C\CCCCCCCC	955.5879999999987	20.047599999999992	6	0	55	0
[178481.34]	0.7061228626767496	CC[C@@H](C(=O)O)C1(O)CCCCC1	186.25099999999992	1.7924	3	2	3	0
[381782.28]	0.3112731996425646	Cc1cccc(C)c1CCCCCCCCCCCCCCCCO	346.59900000000016	7.299640000000008	1	1	16	1
[6446411.5]	0.6268353256017696	CC(=O)Nc1ccc(OC(=O)CCC)cc1	221.25599999999994	2.3505000000000003	3	1	4	1
[5107.019]	0.3619384232515559	COc1cc(-c2cc(=O)c3c(O)cc(O[C@H]4OC[C@@H](O)[C@@H](O)[C@@H]4O)cc3o2)cc(OC)c1O	462.40700000000015	0.7061999999999997	11	5	5	3
[7480786.]	0.026278488254341287	CC/C=C\C/C=C\C/C=C\C/C=C\C/C=C\CCCC(=O)OC[C@H](COC(=O)CCCCCCCCCCCCCCCCC)OC(=O)CCCCCCCCC/C=C\CC	851.3509999999993	16.644899999999964	6	0	45	0
[inf]	0.0666823846588233	CC(C)(C)OC(=O)NCCOCCOCCOCCOCCOCCOCCOCCOCCOCCOCCOCCOC(=O)CCOCCOCCOCCOCCOCCOCCOCCOCCOCCOCCOC	1172.4039999999993	1.4393999999999938	26	1	69	0
[38.526394]	0.18946139219901378	O=C1c2c(O)cc(O)cc2O[C@H](c2ccc(O)cc2)[C@@H]1c1c(O)cc(O)c2c1O[C@H](c1ccc(O)cc1)C(=O)C(O)C2	572.5220000000003	3.6266000000000016	11	7	3	4
[2418.5527]	0.13223943944739133	O=S(=O)(O)O/N=C(\CCc1ccc(O)cc1)S[C@@H]1O[C@@H](CO)[C@@H](O)[C@H](O)[C@@H]1O	439.4640000000001	-1.0092	11	6	7	1
[30485.53]	0.41348169405533775	CC1=C(C)[C@@H]2C3=CC[C@@H]4[C@@]5(C)CC[C@@H](O)C(C)(C)[C@@H]5CC[C@@]4(C)[C@@]3(C)CC[C@]2(C(=O)O)CC1	454.6950000000004	7.153700000000008	3	2	1	0
[533283.6]	0.02133511825060867	CC/C=C\C/C=C\C/C=C\C/C=C\C/C=C\CCCCCC(=O)OC[C@@H](COC(=O)CCCCCC/C=C\C/C=C\C/C=C\C/C=C\CC)OC(=O)	719.0600000000004	12.461999999999982	6	0	35	0
[1460926.]	0.7760321942998375	CSc1ccccc1N1CCN(CCc2ccccc2)CC1	312.482	3.7732000000000028	3	0	5	2
[146011.05]	0.6224123825517711	CC(C)C[C@H](NC(=O)[C@H](N)Cc1c[nH]c2ccccc12)C(=O)O	317.38900000000007	1.6531999999999998	4	4	7	2
[197383.8]	0.5947697807465354	COc1cc2c(cc1OC)C(C(=O)NCCCN(CC)CC)=C(OC)NCC2	391.5120000000002	2.0125999999999995	6	2	10	1
[67022.3]	0.6520227614724136	C/C=C/C=C/C=C/C(=O)N1CCCCN1C(=O)/C=C/c1ccc(O)cc1	352.43399999999997	3.459900000000002	3	1	5	1
[84132048.]	0.574594989011613	CSc1cnc(C)c(C)c1	153.25	2.4203400000000004	2	0	1	1
[1.0906783e+08]	0.3816707853166521	C[C@@]12C[C@@H]3OC(=O)[C@H]1CO[C@]14O[C@@]5([C@@H]2C1=O)[C@](O)(CC[C@H]1[C@H]4CC=C2CC=CC(=O)[C@@]21C)C(=O)O[C@]35C	510.5390000000004	1.5569999999999993	9	1	0	0
[10829.865]	0.7722212848488434	CC(C)[C@H]1CC[C@@H](C)C[C@@H]1OC(=O)OCCO	244.33099999999996	2.592700000000001	4	1	4	0
[910078.25]	0.3363846542898571	N=C(N)N/N=C\c1ccccc1	162.196	0.5035699999999997	2	3	2	1
[20450366.]	0.5801838119222299	O=C(ON1C(=O)CCC1=O)OC[C@H]1CCCN2CCCC[C@H]12	310.3500000000001	1.4680999999999995	6	0	3	0
[18274.781]	0.20698801199815872	C=C(C)[C@H]1CC[C@@]2(C)CC[C@]3(C)[C@@H](CC[C@@H]4[C@@]5(C)CC[C@H](OC(=O)/C=C/c6ccc(O)c(OC)c6)C(C)(C)[C@@H]5CC[C@]43C)[C@@H]12	602.9000000000001	10.003299999999998	4	1	5	1
[126704.85]	0.8811011414013117	OC1([C@H](CN2CCNCC2)c2ccccc2)CCCC1	274.4080000000001	1.9804999999999995	3	2	4	1
[895849.2]	0.47584154271836315	CCCSS[C@H](CC)[S@](=O)CCC	240.45899999999995	3.6726000000000028	3	0	8	0
[155.83832]	0.11529029296045312	CC(C)=CCC/C(C)=C/CC/C(C)=C/CC/C(C)=C/CC/C(C)=C/CC/C(C)=C/CC/C(C)=C/CC/C(C)=C/Cc1ccc(O)cc1O	655.0640000000004	14.691999999999963	2	2	23	1
[434909.38]	0.7405311470971961	CC(=O)CCc1ccc(O)cc1	164.204	1.9138	2	1	3	1
[16987614.]	0.5762881797225808	CN1CC[C@@H](OC(=O)C(C)(C)C)C1	185.26699999999997	1.2797999999999998	3	0	1	0
[2413389.5]	0.026493782530486638	CC/C=C\C/C=C\C/C=C\C/C=C\C/C=C\CCCCCC(=O)O[C@H](COC(=O)CCCCCCC/C=C\C/C=C\CCCCCC)COC(=O)CCCCCCC	807.2539999999997	15.250599999999965	6	0	41	0
[5575133.5]	0.026278488254341287	CC/C=C\C/C=C\C/C=C\C/C=C\CCCCCCC(=O)OC[C@@H](COC(=O)CCCCCCC/C=C\C/C=C\CCCCCC)OC(=O)CCCCCCCCCCCC	851.3509999999993	16.644899999999964	6	0	45	0
[167355.08]	0.5935877310839196	C[C@@H]1O[C@@]2(O)C=CCC(C)(C)C2=C[C@H]1O	210.27299999999997	1.3671	3	2	0	0
[5684838.]	0.026278488254341287	CCCCC/C=C\C/C=C\C/C=C\C/C=C\CCCC(=O)OC[C@H](COC(=O)CCCCCCCCCCC/C=C\C/C=C\CCCCC)OC(=O)CCCCCCCCC	851.3509999999994	16.644899999999964	6	0	45	0
[3548742.]	0.5657893108853963	O=[N+]([O-])c1ccc(/C=C/CO)cc1	179.17499999999998	1.6003	3	1	3	1
[933692.5]	0.37769616695307406	CCC[C@@H](F)Cn1cc(C(=O)c2cccc3ccccc23)c2ccccc21	359.4440000000001	6.163700000000005	1	0	6	4
[439.55228]	0.1038926954338532	O=C(OC[C@@H]1O[C@@H](Oc2c(-c3ccc(O)c(O)c3)oc3cc(O)cc(O)c3c2=O)[C@H](O)[C@H](O)[C@@H]1O)c1cc(O)c(O)c(O)c1	616.4840000000004	0.4425999999999997	16	10	6	4
[17048604.]	0.04696762274109273	CCCCCCCCCCCCCCCCCCCCCCCC(=O)N[C@@H](CO)[C@H](O)/C=C/CCCCCCCCCCCC	636.1029999999997	12.293699999999982	3	3	37	0
[7425140.]	0.573440394576419	COc1c2oc(=O)ccc2c(OC)c2c(O)cccc12	272.256	2.6690000000000005	5	1	2	3
[2158170.]	0.6583752934727672	O=[N+]([O-])c1ccc(OC[C@H]2CCCCCN2)cc1	250.29799999999994	2.5058	4	1	4	1
[763480.5]	0.8093539139581313	O=C(O)c1ccccc1OCCOc1ccccc1	258.27299999999997	2.842600000000001	4	1	6	2
[226958.94]	0.6065389664989832	COC(=O)c1ccc(NC(=O)Cn2c(=O)cc(C(=O)N3CCCCC3)c3ccccc32)cc1	447.49100000000027	3.052900000000001	5	1	5	3
[23494.479]	0.3732960460081045	CN[C@H]1C[C@@H]2O[C@@](C)([C@@H]1OC)n1c3ccccc3c3c4c(c5c6ccccc6n2c5c31)C(=O)NC4=O	480.5240000000003	3.994200000000002	5	2	2	5
[28380.89]	0.780530039050322	COc1cc2c(cc1O)C(=O)c1cccc(OC)c1C2=O	284.26700000000005	2.1848	5	1	2	3
[261034.88]	0.748850278296803	COc1ccccc1N1CCN(CCOc2cc(Cl)cc(Cl)c2)CC1	381.3030000000001	4.203000000000004	4	0	6	2
[29264480.]	0.8843772868530373	CC(=O)Nc1ccc(NC(=O)c2ccccc2)cc1	254.28900000000002	2.8973000000000013	2	2	3	2
[171.98816]	0.5405685441439458	C=C1CC[C@H](O)C/C1=C/C=C1\CCC[C@@]2(C)[C@H]1[C@H](O)C[C@@H]1C(C)(C)CCC[C@@]12C	398.63100000000026	6.343800000000008	2	2	1	0
[119.78327]	0.20865406541929624	C=C1C[C@@H](OC(=O)/C(C)=C/CO)[C@H](O)C(C)(C)/C=C/C=C(\C)C(=O)/C=C/[C@@H]2C(C)CC[C@@H](OC(C)=O)[C@@H]2[C@H]1OC(C)=O	586.7220000000003	4.3373000000000035	9	2	5	0
[3.730762e+08]	0.04868932699131101	CCCCCCCCCCCCCCCCCCCCCCCCCCCCOC(=O)CCCCCCCCCCCCCCC	649.1859999999999	16.17339999999996	2	0	41	0
[11555.056]	0.3266831842435195	C=C1C(=O)O[C@@H]2/C=C(/C)CC/C=C(/C(=O)OC)C[C@@H](OC(=O)/C(C)=C/C)[C@H]12	374.43300000000005	3.1918000000000015	6	0	3	0
[753913.1]	0.40326474287030695	Nc1nc(N)c2ncn([C@@H]3O[C@H](CO)[C@@H](O)[C@H]3O)c2n1	282.26000000000005	-2.3977999999999997	9	5	2	2
[15704772.]	0.4427264615784007	O=[N+]([O-])c1ccc(OCCCc2cccc([N+](=O)[O-])c2)cc1	302.286	3.5146000000000024	5	0	7	2
[119906.73]	0.4526271684840497	COc1ccc2c(c1)O[C@H](O[C@H]1O[C@@H](CO)[C@@H](O)[C@@H](O)[C@@H]1O)C(=O)N2OC	387.3410000000001	-1.8753999999999995	10	4	5	1
[17981.25]	0.48819961880492113	C[C@@H](O)CCCn1cc(C(=O)Nc2cccc3ccccc23)c2ccccc21	372.46800000000013	5.207800000000004	2	2	6	4
[9017.282]	0.545659386410697	COc1ccc2c(c1)O[C@H]1c3ccc(O[C@H]4O[C@@H](CO)[C@@H](O)[C@@H](O)[C@@H]4O)cc3OC[C@@H]21	432.4250000000001	0.4835999999999991	9	4	4	2
[1152.776]	0.23793639423870483	O=C(O)[C@H]1O[C@H](Oc2ccc(-c3oc4cc(O)cc(O)c4c(=O)c3O)cc2O)[C@H](O)[C@@H](O)[C@@H]1O	478.3620000000002	-0.4466000000000002	13	8	4	3
[5841.0703]	0.3585228678756735	CC1(C)C[C@H]2C3=CC[C@@H]4[C@@]5(C)CC[C@@H](O)[C@@](C)(C=O)[C@@H]5CC[C@@]4(C)[C@@]3(C)CC[C@@]2(C)[C@H](O)C1	456.71100000000035	6.318700000000008	3	2	1	0
[12862165.]	0.026196732701738407	CCCCC/C=C\C/C=C\C/C=C\C/C=C\CCCC(=O)OC[C@H](COC(=O)CCCCCCCCCCCCCCCCC)OC(=O)CCCCCCCCCCC/C=C\CCC	895.4479999999991	18.039199999999976	6	0	49	0
[1186.6448]	0.15298707657104632	CCCCC[C@H](O)/C=C/[C@H]1[C@H](O)C[C@H](O)[C@@H]1C/C=C\CCCC(=O)OC[C@H](O)CO	428.56600000000026	1.8546999999999998	7	5	15	0
[15953607.]	0.8459138685310074	CN(CCc1ccccc1)C(=O)CNCc1ccccc1	282.38699999999994	2.4773000000000005	2	1	7	2
[425317.12]	0.8017333282773612	COc1cccc(-c2cc(C#N)cc(C#N)c2)c1	234.25799999999998	3.1055600000000014	3	0	2	2
[9.574292e+09]	0.4814418098904565	O=CN1CCCCCC1	127.18700000000001	1.0188	1	0	1	0
[4003974.]	0.45310418964042976	C[C@H](N)C(=O)NCC(=O)O	146.146	-1.4655999999999998	4	3	3	0
[887.8939]	0.1368345208344845	O=c1c(O[C@H]2O[C@H](CO)[C@H](O)[C@H](O)[C@H]2O[C@@H]2OC[C@@H](O)[C@H](O)[C@@H]2O)c(-c2ccc(O)c(O)c2)oc2cc(O)cc(O)c12	596.4940000000004	-2.0755999999999992	16	10	6	3
[35985.332]	0.5177483709030848	OC[C@H]1O[C@H](Oc2ccc3c(c2)OC[C@@H]2c4cc5c(cc4O[C@@H]32)OCO5)[C@@H](O)[C@@H](O)[C@@H]1O	446.40800000000013	0.20369999999999966	10	4	3	2
[798171.2]	0.42571953190913486	Cc1ccc(S(=O)(=O)NCCCSSC[C@@H](N)C(=O)O)cc1	364.5140000000001	1.4567199999999998	7	3	10	1
[1251931.9]	0.3623110023912734	N[C@H](CCCCN/C=C/c1ccc([N+](=O)[O-])cc1)C(=O)O	293.32300000000004	1.7373	6	3	9	1
[755352.44]	0.8495587150129924	COc1cc(CCc2ccccc2C(=O)O)cc(OC)c1OC	316.3530000000001	3.195800000000002	5	1	7	2
[286969.44]	0.7330807706972875	C[C@@]1(CCC(=O)O)CCC[C@]2(C)[C@@H]1CC[C@]13C=C[C@](C)(C1)C(=O)C[C@@H]32	344.4950000000001	4.999300000000005	3	1	3	0
[350.45605]	0.2046820291794183	COc1cc([C@]23Oc4cc(O)cc(O)c4[C@H]([C@H]2O[C@H]2O[C@@H](CO)[C@@H](O)[C@@H](O)[C@H]2O)[C@](C)(C(C)=O)O3)cc(O)c1O	566.5120000000003	-0.5904000000000004	14	8	6	2
[6600.8228]	0.08041292561846793	C=CCCCCC/C(=N\OS(=O)(=O)O)S[C@@H]1O[C@H](CO)[C@@H](O)[C@H](O)[C@@H]1O	415.4860000000001	-0.21110000000000034	10	5	10	0
[5263.739]	0.4168362062598376	CCCCC[C@H](O)/C=C/[C@H]1C=CC(=O)[C@@H]1C/C=C\CCCC(=O)O	334.45600000000013	4.056300000000003	4	2	12	0
[563.1799]	0.2661648943953934	OC[C@@H]1O[C@@H](Oc2ccc(O)c3c2C[C@@H](O)[C@@H](c2ccc(O)c(O)c2)O3)[C@@H](O)[C@@H](O)[C@@H]1O	452.4120000000001	-0.9808000000000003	11	8	4	2
[225.44046]	0.27059417062584445	C=CCNC1=C2C[C@@H](C)C[C@@H](OC)[C@H](O)[C@@H](C)/C=C(\C)[C@@H](OC(N)=O)[C@@H](OC)/C=C/C=C(/C)C(=O)NC(=CC1=O)C2=O	585.6980000000002	2.537600000000001	9	4	6	0
[2.3549915e+08]	0.31405011179965275	C[C@@H]1C(=O)O[C@H]2C[C@@]34[C@@H]5OC(=O)[C@]3(O[C@H]3OC(=O)[C@@H](O)[C@]34[C@H](C(C)(C)C)[C@@H]5O)[C@@]12O	424.4020000000001	-1.3694999999999982	10	3	0	0
[107.07353]	0.47813776112617035	C=C(C=O)CC[C@@H]1C(C)(C)C[C@H](OC(C)=O)C[C@]1(C)O	282.37999999999994	2.6406000000000014	4	1	5	0
[9810360.]	0.026196732701738407	CCCC/C=C\C/C=C\CCCCCCCCCC(=O)OC[C@H](COC(=O)CCCCCCC/C=C\C/C=C\CCCCCC)OC(=O)CCCCCCCCC/C=C\CCCCC	895.4479999999991	18.039199999999976	6	0	49	0
[7307.6704]	0.47306223433037087	CC(C)CCOC(=O)C1=C(C)C(=O)C=C(C)/C=C/C(=O)[C@@](C)(O)C1=O	348.3950000000001	1.8665999999999996	6	1	4	0
[3244.9124]	0.28559562468389715	C=C[C@]1(C)CC(=O)[C@@H]2[C@]3(C)[C@@H](C[C@@H](OC(C)=O)[C@@]2(O)C1=O)C(C)(C)[C@H](OC(C)=O)[C@@H](OC(C)=O)[C@@H]3OC(=O)c1ccccc1	612.6720000000004	3.154600000000001	11	1	6	1
[3401578.2]	0.835926479922921	CCO[C@]1(C2=NCCC2)COc2ccc(OC)cc21	261.321	2.5542000000000007	3	0	4	1
[1523.711]	0.12476369982126967	COc1c(C)c(O)c(C/C=C(\C)CC/C=C(\C)CC/C=C(\C)CC/C=C(\C)CCC=C(C)C)c(O)c1O	510.7590000000004	9.535119999999997	4	3	15	1
[6148476.]	0.6063747727881516	c1ccc(CCCc2ccccc2)c2ccccc12	246.35300000000004	5.015100000000004	0	0	4	3
[5.9559706e+09]	0.7101552256417517	O=c1c(C2CC2)nc2ccccc2n1-c1ccccc1	262.312	3.2631000000000014	2	0	2	3
[2.0954469e+11]	0.6045725181827665	O=C1CCNc2ccccc21	147.17699999999996	1.6848999999999998	2	1	0	1
[1505.3037]	0.1619685018389435	COc1ccc(-c2cc(=O)c3c(O)cc(O)c([C@H]4O[C@@H](CO)[C@@H](O)[C@@H](O)[C@@H]4O[C@@H]4O[C@@H](C)[C@@H](O)[C@@H](O)[C@@H]4O)c3o2)cc1O	608.5490000000003	-1.0479	15	9	6	3
[213842.69]	0.23848288704611328	O=C(O)[C@@H]1O[C@@H](O[C@@H]2[C@@H](O)OC[C@@H](O)[C@H](O)[C@@H]2O)[C@@H](O)[C@H](O)[C@@H]1O	356.28000000000003	-5.304899999999994	12	8	3	0
[857756.9]	0.3816130335008343	C=C1[C@@H](O)CC[C@]2(C)[C@@H]1[C@H](O)[C@]1(OC(C)=O)C(C)=C([C@@H](OC(C)=O)[C@@H]2OC(C)=O)C1(C)C	450.52800000000025	2.2158999999999995	8	2	3	0
[7469.6465]	0.3132733315675178	C[C@@H](O)/C=C/[C@@]12O[C@@]1(C)C[C@@H](O[C@H]1O[C@@H](CO)[C@@H](O)[C@@H](O)[C@H]1O)CC2(C)C	388.4570000000001	-0.5437999999999994	8	5	5	0
[70823.48]	0.5106486346270639	N[C@H](Cc1c[nH]c2ccccc12)C(=O)N[C@H](Cc1ccc(F)cc1)C(=O)O	369.3960000000001	1.9889	4	4	7	3
[28560082.]	0.6340232266369784	NC(=O)[C@@H](O)c1ccccc1	151.165	0.20529999999999998	2	2	2	1
[1033163.44]	0.3291115098382379	C=CCSSCC	134.269	2.5737000000000005	2	0	4	0
[190492.77]	0.6837928888348476	C[N+]1(C)[C@H]2CC[C@H]1CC(OC(=O)[C@@H](N)c1ccccc1)C2	289.39900000000006	1.9993999999999998	3	1	3	1
[24621314.]	0.5947087909245391	O=[N+]([O-])c1ccc(OCCN2CCCCC2)cc1	250.29799999999992	2.4595000000000002	4	0	5	1
[70894952.]	0.6984260304331116	C[C@H](O)c1ccc(C(=O)O)cc1	166.176	1.4381000000000002	3	2	2	1
[258428.1]	0.7392885787082322	CCOc1ccccc1[C@@H]1O[C@H](OCCc2ccccc2)[C@H]1OC	328.408	3.7570000000000023	4	0	8	2
[15603019.]	0.026214251853704833	CC/C=C\C/C=C\C/C=C\C/C=C\CCCCC(=O)OC[C@@H](COC(=O)CCCCCCCCCCCCCCCCCCC)OC(=O)CCCCCCCCCCC/C=C\C/C	881.4209999999991	17.649099999999972	6	0	48	0
[3184.764]	0.43717847824928563	Cc1cc(O)c2c(c1)O[C@H](c1cc(O)c(O)c(O)c1)[C@H](O)[C@H]2O	320.297	1.3454200000000005	7	6	1	2
[32662.375]	0.6082005528210168	CSCC[C@H](NC(=O)c1ccc(C(=O)N[C@@H]2CCCN(C)CC2)cc1)C(=O)O	407.53600000000023	1.8367999999999993	6	3	8	1
[3.1593616e+08]	0.4887189002149315	NCCC[C@@H](N)CC(=O)O	146.19	-0.4726999999999995	4	3	5	0
[1.4622226e+12]	0.5274607455911079	c1ccc(C(F)(F)F)cc1	146.11100000000002	2.705400000000001	0	0	0	1
[19.937508]	0.12089399478859157	Oc1cc(O)c2c(c1)O[C@@H](c1c(O)cc(O)c(O)c1)[C@H](O)[C@H]2c1c(O)cc(O)c2c1O[C@H](c1ccc(O)c(O)c1)[C@@H](O)C2	594.5250000000003	2.7006000000000023	13	11	3	4
[9108.97]	0.1869571043702118	C[C@H]1O[C@H](Oc2cc(O)c3c(=O)c(O[C@@H]4O[C@H](C)[C@H](O)[C@@H](O)[C@@H]4O)c(-c4ccc(O)cc4)oc3c2)[C@@H](O)[C@@H](O)[C@@H]1O	578.5230000000003	-0.7162000000000002	14	8	5	3
[421200.3]	0.22799346286255365	NCCCC[C@H](N[C@H]1O[C@H](C(=O)O)[C@@H](O)[C@@H](O)[C@@H]1O)C(=O)O	322.3140000000001	-2.949599999999997	10	7	8	0
[631991.56]	0.419324048782572	C#CCNCC(=O)c1ccccc1	173.215	1.0921000000000003	2	1	4	1
[1.3105615e+10]	0.026134469666549656	CCCCCCCC/C=C\CCCCCCCCCCCCCC(=O)OC[C@@H](COC(=O)CCCCCCCCCCCCCCCCCCCCCCC)OC(=O)CCCCCCCCCCCCCCCCC	1057.8089999999984	23.22630000000002	6	0	64	0
[5257.0366]	0.5589811430146876	C[C@H]1[C@H]2[C@H](C[C@@H]3[C@@H]4CC[C@@H]5C[C@@H](O)CC[C@]5(C)[C@H]4CC[C@]32C)O[C@@]12CC[C@@H](C)CN2	415.6620000000003	5.366800000000005	3	2	0	0
[60630.664]	0.6989301544013041	CC(=O)N[C@@H](Cc1ccccc1)C(=O)N[C@@H](C(=O)O)C(C)C	306.362	0.9591999999999998	4	3	7	1
[277883.66]	0.8641005611608745	COC(=O)c1cccc2c1CC[C@H](c1ccc(O)cc1)N2C	297.354	3.302500000000002	4	1	2	2
[2050830.2]	0.7878505260970081	CN1CCc2cc(O)ccc2[C@@H]2CC[C@@H]1CCCN2C	274.40799999999996	2.795600000000001	3	1	0	1
[88374.984]	0.7916142462769675	C/C=C/c1ccc(OCCN2CCCCC2)c(OC)c1	275.39199999999994	3.5930000000000026	3	0	6	1
[155394.6]	0.6179494584335713	CC(C)[C@@H]1CC[C@H](C)[C@@H](O)C1	156.26899999999998	2.4395000000000007	1	1	1	0
[49734.973]	0.7954579722440417	CCN1c2c(F)cc(F)c(C(=O)OC(C)C)c2[C@@H](C)C1	283.31800000000004	3.4734000000000025	3	0	3	1
[34583020.]	0.36267013704266204	CN[C@](N)(C(=O)c1ccccc1)C(=O)O	208.21699999999998	-0.17170000000000046	5	3	4	1
[402957.6]	0.2555068574110903	O=C(O[C@H]1C[C@](O)(C(=O)O)C[C@@H](O)[C@H]1O)c1cc(O)c(O)c(O)c1	344.2720000000001	-1.3399	10	7	3	1
[9968100.]	0.3022222712916386	CN[C@@H](CCCN)C(=N)N	144.222	-0.7507299999999986	3	4	5	0
[38971164.]	0.5756997104253012	C=CCN1CC[C@H]1C(=O)O	141.17	0.3313000000000001	3	1	3	0
[392946.5]	0.7461890701770076	O=C1C=C[C@@]2(CO)O[C@H]1[C@H](C(=O)O)[C@H]2c1ccc(O)cc1	290.271	0.44539999999999985	6	3	3	1
[3391.781]	0.2288751447852227	O=c1cc(-c2ccc(O)c(O)c2)oc2cc(O[C@@H]3O[C@@H](CO)[C@@H](O)[C@@H](O)[C@@H]3O)c(O)c(O)c12	464.37900000000013	-0.5389000000000004	12	8	4	3
[71.68935]	0.17606489523127736	O=C(/C=C/c1ccc(O)cc1)OC[C@H]1O[C@@H](Oc2cc(O)c3c(c2)O[C@H](c2ccc(O)cc2)CC3=O)[C@@H](O)[C@@H](O)[C@@H]1O	580.5420000000004	1.9528999999999992	12	6	7	3
[9036571.]	0.84790937354856	NS(=O)(=O)c1ccc(/N=N/N2CCCCC2)cc1	268.3419999999999	1.8186000000000002	3	1	3	1
[9989151.]	0.3412280303947151	O=C(OC[C@H](O)CO)[C@@H](O)CO	180.15599999999998	-2.764	6	4	5	0
[1115496.8]	0.2628910105052906	O=C(O[C@@H](C(=O)O)[C@@H]1OC(=O)[C@@H](O)[C@H]1O)c1cc(O)c(O)c(O)c1	344.22800000000007	-1.9393999999999998	11	6	4	1
[66187.66]	0.2672515980500985	COC(=O)[C@]1(O)C[C@@H](O)[C@@H](O)[C@@H](OC(=O)/C=C/c2ccc(O)c(O)c2)C1	368.33800000000014	-0.5575000000000003	9	5	4	1
[27633.992]	0.43297117879738783	O=C(O)/C=C/c1ccccc1O[C@H]1O[C@@H](CO)[C@@H](O)[C@H](O)[C@@H]1O	326.301	-1.0369000000000004	8	5	5	1
[842610.8]	0.7864636740475233	CN(C)c1ccc(CSc2ccc(C#N)cc2)cc1	268.385	3.9165800000000024	3	0	4	2
[3126003.8]	0.4489304892314893	Nc1ccn([C@@H]2O[C@H](CO)[C@@H](O)[C@H]2O)c(=O)n1	243.21900000000002	-2.563	7	4	2	1
[2682798.5]	0.02632020475050011	CC/C=C\C/C=C\C/C=C\C/C=C\CCCCC(=O)OC[C@H](COC(=O)CCCCCCCCCCC/C=C\CCCCCCCC)OC(=O)CCCCCC/C=C\C/C	837.3239999999995	16.25479999999996	6	0	44	0
[6747025.]	0.8244368290115454	CSC[C@H]1N[C@@H](c2ccc(F)cc2)C1	211.30499999999998	2.5917000000000012	2	1	3	1
[38514.617]	0.6617234466745804	COc1cc(O)c(C(=O)/C=C/c2ccccc2)c(O)c1	270.284	3.0025000000000013	4	2	4	2
[2060798.]	0.661933254222988	CCC[C@H](C)CCC[C@H](C)C(=O)O	186.295	3.313600000000002	2	1	7	0
[27300.066]	0.760294032470122	CC(C)C1=CC2=CC[C@@H]3[C@](C)(C(=O)O)CCC[C@]3(C)[C@H]2CC1	302.458	5.206200000000004	2	1	2	0
[53666.582]	0.9284377501429261	CN(C)c1ccc(C(=O)Nc2ccc(C(F)(F)F)cc2)cc1	308.303	4.0237000000000025	2	1	3	2
[240556.86]	0.30870330656649436	CSC[C@@H](NC(=O)CC[C@H](N)C(=O)O)C(=O)NCCC(=O)O	335.38200000000006	-1.3827999999999967	8	5	11	0
[93681880.]	0.5209726320693896	Cc1ccc(N)c(C)c1	121.183	1.88564	1	1	0	1
[1143.9642]	0.23454146806677478	C=C(CO)C(=O)OC[C@@H]1O[C@@H](Oc2ccc3c(=O)c(-c4ccc(O)cc4)coc3c2)[C@@H](OC(C)=O)[C@@H](O)[C@@H]1O	542.4930000000003	1.0144999999999993	12	4	8	3
[1.3073545e+08]	0.840932652048911	O=C(Nc1ccccc1)c1ccc(Cl)cc1	231.682	3.5923000000000016	1	1	2	2
[33260832.]	0.026161698261343846	CCCCCC/C=C\CCCCCCCCCC(=O)OC[C@H](COC(=O)CCCCCCCCC/C=C\CCCCCCCC)OC(=O)CCCCCCCCCCC/C=C\C/C=C\CCC	939.544999999999	19.433499999999988	6	0	53	0
[327972.62]	0.27636382282762806	CO[C@H]1O[C@H](COC(=O)c2cc(O)c(O)c(O)c2)[C@@H](O)[C@@H](O)[C@@H]1O	346.288	-1.5858000000000003	10	6	4	1
[2412973.]	0.7069837589881186	C=CC(C)(C)c1cc2cc3ccc(OC)c(O)c3oc2c1	282.339	4.715400000000004	3	1	3	3
[4659.5107]	0.2726284436728702	COC(=O)[C@]12CCC(C)(C)C[C@@H]1C1=C[C@@H](OC)[C@H]3[C@@]4(C)CC[C@@H](OC(C)=O)C(C)(C)[C@@H]4CC[C@]3(C)[C@@]1(C)CC2	542.8010000000003	7.517700000000009	5	0	3	0
[3284921.2]	0.026278488254341287	CCCCC/C=C\C/C=C\C/C=C\C/C=C\CCCC(=O)OC[C@H](COC(=O)CCCCCCCCC/C=C\CCCCCCCC)OC(=O)CCCCCCC/C=C\CC	851.3509999999994	16.644899999999964	6	0	45	0
[1150371.]	0.3192260462422013	O=C(O)CCCCCCCCCCCCCCCCCCO	314.51	5.695000000000007	3	2	18	0
[1235.0414]	0.37389938529400446	O=C1c2c(O)cc(O[C@H]3O[C@H](CO)[C@@H](O)[C@H](O)[C@@H]3O)cc2OC[C@H]1c1ccc(O)cc1	434.39700000000016	-0.3646000000000009	10	6	4	2
[20205.586]	0.4017782764300812	CC1(C)CC[C@]2(C(=O)O)CC[C@@]3(C)C(=CC[C@@H]4[C@@]5(C)C[C@@H](O)[C@@H](O)[C@@](C)(CO)[C@@H]5CC[C@]43C)[C@@H]2C1	488.7090000000003	5.176800000000005	5	4	2	0
[2.3034106e+08]	0.7518717094082075	Cn1c2c(c(=O)n(C)c1=O)[C@]1(C(=O)Nc3ccccc31)C(C#N)=C2	320.30800000000005	0.2427799999999996	4	1	0	2
[2.0332229e+09]	0.02614479883946145	CCCC/C=C\C/C=C\CCCCCCCCCC(=O)OC[C@@H](COC(=O)CCCCCCCCCCCCCCCCCCCCC)OC(=O)CCCCCCCCCCCCCCCCCCC	985.6579999999984	21.0518	6	0	58	0
[448.9175]	0.5341023525381942	C=C/C(C)=C\C[C@@H]1[C@](C)(O)[C@H](OC(C)=O)[C@@H](OC(C)=O)[C@@H]2C(C)(C)CCC[C@]12C	406.5630000000003	4.585600000000005	5	1	5	0
[77854.36]	0.4195860362487093	COc1ccc2c(c1)O[C@H](O[C@@H]1O[C@@H](CO)[C@@H](O)[C@@H](O)[C@@H]1O)C(=O)N2	357.31500000000005	-1.8312999999999997	9	5	4	1
[199836.06]	0.7666945810155263	C[C@]12CC[C@@H]3c4ccc(O)c(C=C(C)C)c4CC[C@H]3[C@@H]1CCC2=O	324.46400000000006	5.240600000000005	2	1	1	1
[3877.087]	0.2757458826299191	CCCC(=O)OC[C@H](OC(=O)CCC)[C@@H](OC(=O)CCC)[C@@H](Cn1c2nc3ccccc3c2=O)OC(=O)C1(C)C	558.6280000000002	3.6860000000000026	10	0	12	1
[62211.832]	0.6044441471139856	CC(C)[C@@](C)(O)CC[C@@H]1CCC(=O)[C@@H]1CCCCCCO	298.467	3.7117000000000036	3	2	10	0
[4851217.]	0.026278488254341287	CC/C=C\C/C=C\C/C=C\C/C=C\CCCCC(=O)OC[C@@H](COC(=O)CCCCCCC/C=C\C/C=C\CCCCCC)OC(=O)CCCCCCCCCCCCCC	851.3509999999992	16.644899999999964	6	0	45	0
[136.49799]	0.3189566869803837	CC(=O)OCC1=CO[C@H](OC(=O)CC(C)C)[C@@H]2C1=C[C@@H](OC(=O)CC(C)C)[C@]2(O)CCl	458.9350000000002	2.8630000000000013	8	1	9	0
[1410020.5]	0.28738104702102807	CO[C@H]1[C@@H](C(=O)O)O[C@H](O[C@@H]2[C@@H](O)O[C@@H](CO)[C@@H]2O)[C@H](O)[C@H]1O	340.281	-4.011699999999998	11	6	5	0
[13297336.]	0.026196732701738407	CCCCC/C=C\C/C=C\C/C=C\C/C=C\CCCCCC(=O)OC[C@H](COC(=O)CCCCCCCCCCCCCCCCCCC)OC(=O)CCCCCCCCC/C=C\C	895.4479999999991	18.039199999999976	6	0	49	0
[523055.72]	0.6224123825517711	CC(C)[C@H](NC(=O)[C@H](N)CCc1c[nH]c2ccccc12)C(=O)O	317.38900000000007	1.6531999999999993	4	4	7	2
[45013748.]	0.8170432823341613	C[C@H](NC(=O)c1cc(F)ccc1F)C(=O)O	229.182	1.1677000000000002	3	2	3	1
[3019.6045]	0.7310140206327828	CC(=O)[C@]1(O)CC[C@@H]2[C@@H]3CCC4=CC(=O)CCC4=C3[C@@H](c3ccc(N(C)C)cc3)C[C@]21C	433.59200000000016	4.972200000000005	4	1	3	1
[112963.81]	0.5681336925921013	CC(=O)N[C@@H]1[C@@H](Oc2ccccc2)O[C@H](CO)[C@@H](O)[C@@H]1O	297.307	-0.9909000000000006	6	4	4	1
[914466.5]	0.7798938105556042	Cc1ccc(/C=C2\c3ccc(O)cc3C(=O)O2)c(O)c1	268.268	3.074720000000001	4	2	1	2
[22514636.]	0.8837636498178832	CN1CCCC[C@H]1CCNC(=O)c1ccccc1	246.354	2.2908	2	1	4	1
[20150.994]	0.43469489737631406	CC(C)CCOC(=O)C1=C(C)C(=O)C=C(C)C1=O	250.29399999999995	1.9903	4	0	4	0
[3675788.]	0.6504360372950628	CNCc1c[nH]c2cccc(O)c12	176.21899999999997	1.5929	2	3	2	2
[5019762.]	0.6711712270357985	CCC(=O)n1c(=O)[nH]c(=O)n1C1CCN(CCCCCN2c3ccccc3C2)CC1	413.5220000000002	2.2157	5	1	8	2
[3564092.5]	0.026278488254341287	CC/C=C\C/C=C\C/C=C\C/C=C\CCCCC(=O)O[C@@H](COC(=O)CCCCCCCCC/C=C\CCCCCC)COC(=O)CCCCCCCCCCC/C=C\CC	851.3509999999993	16.644899999999964	6	0	45	0
[13436.737]	0.5968147848786644	CC1=CCC[C@@H](C(C)(C)O)CC1	168.27999999999997	2.8938000000000015	1	1	1	0
[39922664.]	0.026161698261343846	CCCCC/C=C\C/C=C\C/C=C\CCCCCCC(=O)OC[C@@H](COC(=O)CCCCCCCCCCCCCCCCC)OC(=O)CCCCCCCCCCCCC/C=C\CCCC	939.5449999999988	19.433499999999988	6	0	53	0
[10028801.]	0.026214251853704833	CC/C=C\C/C=C\C/C=C\C/C=C\CCCCC(=O)OC[C@@H](COC(=O)CCCCCCC/C=C\CCCCCCCC)OC(=O)CCCCCCCCCCCCCCCCC	881.420999999999	17.649099999999972	6	0	48	0
[394278.28]	0.4056387417313229	NCCCC[C@H](N)C(=O)N[C@H](Cc1ccc(O)cc1)C(=O)O	309.36600000000004	-0.03959999999999858	6	5	9	1
[26131.818]	0.3565249960338175	N=C(N)N/N=C\c1cc(Cl)cc(C(=O)O)c1	240.64999999999998	0.8551700000000001	4	4	3	1
[99903560.]	0.5931316338727307	Nc1cc2cc(c1)C(=O)c1ccccc1C2=O	223.231	2.0442	3	1	0	3
[4.0449835e+10]	0.5840205410385725	CCN1c2ncccc2-c2ccccc21	196.253	3.2094000000000014	1	0	1	3
[4.4621744e+08]	0.4416494835644773	N[C@@H]1CCC[C@@H](N)C(=O)O1	144.174	-0.6744000000000003	4	2	0	0
[11284.155]	0.26128290900448176	COc1c2ccoc2c(OC[C@H](O)C(C)(C)O[C@@H]2O[C@@H](CO)[C@@H](O)[C@@H](O)[C@@H]2O)c2oc(=O)ccc12	496.4650000000002	-0.11740000000000084	12	5	8	3
[2.3162719e+09]	0.5607362152362961	c1ncc2[nH]cnc2c1	119.12699999999998	0.9578999999999999	2	1	0	2
[13137957.]	0.7362276846385961	C[C@H]1COC2=C1C(=O)c1ccc(O)cc1C2=O	230.219	1.6916	4	1	0	1
[3669063.8]	0.026278488254341287	CC/C=C\C/C=C\C/C=C\C/C=C\CCCCCCC(=O)OC[C@@H](COC(=O)CCCCCCC/C=C\CCCCCCCC)OC(=O)CCCCCCCCC/C=C\CC	851.3509999999993	16.644899999999964	6	0	45	0
[12014882.]	0.026214251853704833	CC/C=C\C/C=C\C/C=C\C/C=C\CCCCC(=O)OC[C@H](COC(=O)CCCCCCC/C=C\CCCC)OC(=O)CCCCCCCCCCCCCCCCCCCCC	881.420999999999	17.649099999999972	6	0	48	0
[19792.451]	0.3132733315675178	C[C@@H](/C=C/[C@@]12O[C@@]1(C)C[C@@H](O)CC2(C)C)O[C@@H]1O[C@@H](CO)[C@@H](O)[C@@H](O)[C@@H]1O	388.45700000000005	-0.5437999999999992	8	5	5	0
[68453.055]	0.6006440438479643	C/C=C(\C)C(=O)O[C@H]1C2=C(C)C(=O)O[C@]2(OC)C[C@H]2CC[C@@H](O)[C@@H](C)[C@@]21C	378.4650000000001	2.897400000000001	6	1	3	0
[40610876.]	0.026161698261343846	CCCCC/C=C\C/C=C\C/C=C\CCCCCCC(=O)OC[C@H](COC(=O)CCCCCCC/C=C\CCCCCCCC)OC(=O)CCCCCCCCCCCCCCCCCCC	939.5449999999987	19.433499999999988	6	0	53	0
[39007.207]	0.057072455762806236	CCCCCCCCCCCCCCCCCC(=O)OC[C@H](CO[P@@](=O)(O)OCC[N+](C)(C)C)OC	538.7270000000002	6.645900000000008	7	1	26	0
[4408128.]	0.623750826109335	CC(=O)c1ccc2c(c1)C(=O)c1ccccc1C2=O	250.25299999999996	2.664600000000001	3	0	1	3
[524161.28]	0.7361640588277623	CCC[C@@H](c1ccccc1)N1CCCCC1	217.3559999999999	4.013700000000003	1	0	4	1
[43359.348]	0.46776443168754495	O=[N+]([O-])c1ccc(O)cc1O	155.10899999999998	1.006	4	2	1	1
[1076.9182]	0.29502086201922756	CC1(C)CCC[C@]2(C)OC(=O)C[C@]3(C)C(=CC[C@@H]4[C@@]5(C)CC[C@@H](O)C(C)(C)[C@@H]5CC[C@]43C)[C@@H]2C1	470.73800000000034	7.46450000000001	3	1	0	0
[40334212.]	0.4638861120098108	NCCC[C@H](N)C(=O)O	132.163	-0.8627999999999991	4	3	4	0
[719180.4]	0.7872826382134601	CNCCC[C@]1(c2ccccc2)SC(C)(C)c2ccccc21	311.494	4.911700000000004	2	1	5	2
[2837870.2]	0.6190477901809065	CCCCNc1ccc(C)c(C(=O)c2ccccc2)c1	267.37199999999996	4.438020000000003	2	1	6	2
[126.65652]	0.15118223359626978	CC(=O)N[C@@H]1[C@H](O[C@H]2[C@@H](CO)O[C@@H](Oc3ccc4oc(-c5ccccc5)cc(=O)c4c3)[C@H](CO)[C@@H]2O)O[C@H](CO)[C@@H](O)[C@H]1O	617.6040000000003	-1.145699999999998	13	7	9	3
[23292326.]	0.341765920468297	CNC(=N)N1C=C[C@@H]2CC[C@@H]3[C@](O)(C(=O)O)C(C(=O)O)=C4C[C@H]5CC[C@@H](C)[C@]43[C@@]52C1	415.49000000000024	1.6291699999999991	7	5	2	0
[334640.72]	0.7426974137869204	NCCc1cc(C2CCNCC2)on1	195.26599999999996	0.6427999999999996	4	2	3	1
[3668.4104]	0.2389899011187848	CC1=CC(=O)CC(C)(C)[C@@H]1CC[C@@H](C)O[C@@H]1O[C@@H](CO[C@@H]2OC[C@@H](O)[C@@H](O)[C@@H]2O)[C@@H](O)[C@@H](O)[C@@H]1O	504.57300000000015	-1.0035999999999972	11	6	8	0
[704045.8]	0.47944345031412117	C/C=C\S[C@H](CC)SSC	194.39	4.000500000000003	3	0	5	0
[240817.61]	0.24711933227066865	O[C@@H]1[C@H](CO[C@H]2OC[C@@H](O)[C@@H](O)[C@@H]2O)O[C@@H](OCCc2c[nH]c3ccccc23)[C@@H](O)[C@H]1O	455.4600000000002	-2.009799999999996	10	7	7	2
[251.05795]	0.14677088032946276	O=c1cc(-c2ccc(O)cc2)oc2cc(O)c([C@@H]3O[C@H](CO)[C@H](O)[C@H](O)[C@H]3O[C@@H]3O[C@@H](CO)[C@@H](O)[C@H](O)[C@@H]3O)c(O)c12	594.5220000000003	-2.0841000000000003	15	10	6	3
[160613.38]	0.17993270452120874	CO[C@@H]1[C@@H](C(=O)O)O[C@@H](O[C@@H]2[C@@H](O)[C@@H](O)CO[C@@H]2O[C@@H]2CO[C@@H](O)[C@@H](O)[C@@H]2O)[C@@H](O)[C@@H]1O	472.39600000000013	-5.548399999999991	15	8	6	0
[6577387.5]	0.4435105912731592	O=c1ccn([C@@H]2O[C@H](CO)[C@@H](O)[C@H]2O)c(=O)[nH]1	244.20300000000003	-2.8519	6	4	2	1
[8235.172]	0.5086296305606084	CC1=C2C(=O)[C@@H]3[C@@H](CC=C4CC(=O)[C@@]5(C)CCC(=O)C(C)(C)O5)C(=O)[C@@]4(C)[C@@]3(C)CC[C@@H]2C1(C)C	480.6450000000003	5.355600000000006	5	0	3	0
[1936.832]	0.20164553186190948	C=C[C@](C)(CC/C=C(\C)CCC=C(C)C)O[C@H]1O[C@@H](CO)[C@@H](O)[C@@H](O)[C@H]1O[C@@H]1O[C@@H](C)[C@@H](O)[C@@H](O)[C@@H]1O	530.6550000000002	1.0722999999999987	10	6	12	0
[358090.44]	0.7717177022586775	COC1=CC(=O)O[C@H](/C=C\c2ccc(OC)c(OC)c2)C1=O	304.29800000000006	1.7417999999999998	6	0	5	1
[37970208.]	0.44858272007651917	Clc1c(Cl)c(Cl)c(-c2ccccc2)cc1Cl	291.9920000000001	5.967200000000002	0	0	1	2
[1196780.8]	0.6281593288363228	O=C1N=C(O)[C@H]2[C@H](O)[C@H]1N2C(=O)c1ccccc1O	262.22099999999995	-0.557200000000001	5	3	1	1
[78084472.]	0.6907338485382701	C=CCNC(=O)Cc1ccccc1	175.231	1.5312999999999999	1	1	4	1
[67675.76]	0.8361844243695555	Cc1cc(C(=O)N2CCN(CC(F)(F)F)CC2)cc(Cl)c1	320.74199999999996	2.9685200000000016	2	0	2	1
[2843068.5]	0.20828148195306861	O=C(O)[C@H](O)CCN[C@@H](C(=O)O)[C@@H](O)CN1C[C@@H](O)[C@@H]1C(=O)O	336.2970000000001	-3.6445999999999943	11	7	10	0
[846597.8]	0.719503222984395	C/C=C\c1ccc(OC)c2ccoc12	188.22599999999997	3.4745000000000017	2	0	2	2
[325246.3]	0.24786718024724277	CC(=O)NCCCCCNC(=O)CCCCCNC(=O)c1ccc([N+](=O)[O-])cc1	406.4830000000001	2.3076	5	3	14	1
[110895.484]	0.6817786007661509	CCCCCn1nc(C(=O)N[C@@H](CC(C)C)C(=O)O)c2ccccc21	345.44300000000004	3.4556000000000022	4	2	9	2
[122860.56]	0.21144890924857296	N#C[C@@H](CN[C@@H]1O[C@H](CO)[C@@H](O)[C@H](O)[C@@H]1O)N[C@@H]1OC[C@@H](O)[C@@H](O)[C@@H]1O	379.3660000000001	-5.703319999999992	12	9	6	0
[8662.133]	0.6565896064526678	COc1ccc(-c2oc3cc(OC)c(O)c(O)c3c(=O)c2OC)cc1OC	374.34500000000014	2.9056000000000024	8	2	5	3
[4.5504827e+10]	0.6082888628879828	C[C@H]1CC[C@H](C(=O)O)N1C(=O)O	173.16799999999998	0.6019000000000002	4	2	1	0
[172827.97]	0.543264020341263	OC[C@@H]1O[C@H](c2ccccc2)[C@H](O)[C@H](O)[C@@H]1O	240.25500000000002	-0.7985000000000002	5	4	2	1
[3699639.8]	0.026278488254341287	CCCCC/C=C\C/C=C\C/C=C\C/C=C\CCCC(=O)O[C@@H](COC(=O)CCCCCCC/C=C\CCCCCC)COC(=O)CCCCCCCCCCC/C=C\CC	851.3509999999993	16.644899999999964	6	0	45	0
[1.0579129e+09]	0.5511534679505163	CC/C=C(/C)C(=O)O	114.14399999999998	1.4273	2	1	2	0
[1467554.6]	0.13354212064804058	CC(C)CNC(=O)CCCCCCCCCNC(=O)CCCCCCCCCCCCCC	466.79500000000047	8.086800000000009	2	2	25	0
[593.4675]	0.583686124575881	C[C@@H]1CC(=O)CC(C)(C)[C@H]1/C=C/[C@H](O)C/C=C/C(C)=C/CO	306.4460000000001	3.4298000000000024	3	2	6	0
[121824.375]	0.9150734748487195	COCc1cc(F)ccc1C(=O)Nc1ccccc1	259.28	3.224400000000001	2	1	4	2
[5387047.]	0.5905018880213778	c1ccc(-c2ccccc2)cc1	154.21199999999996	3.353600000000001	0	0	1	2
[115417.47]	0.16289854358484532	C/C(=N\OS(=O)(=O)O)S[C@@H]1O[C@@H](CO)[C@@H](O)[C@@H](O)[C@@H]1O	333.34000000000003	-2.3276999999999988	10	5	4	0
[398.34955]	0.3510518998161352	Oc1ccc([C@@H]2Oc3c(O)cc([C@H]4Oc5cc(O)cc(O)c5C(=O)[C@@H]4O)cc3[C@@H]2CO)cc1	452.4150000000002	2.395900000000001	9	6	3	3
[49490008.]	0.7209145672355004	CCCOc1sc(C(=O)OC)nc1C	215.27399999999997	2.02692	4	0	4	1
[281836.88]	0.5025548202971271	C[C@]12CCC(=O)[C@@](C)(CO)[C@@H]1CC[C@H]1[C@@]3(C)CC[C@@H]4[C@](C)(CO)CC[C@@]4(C)[C@@]3(C)C[C@H](O)[C@@]12C	474.72600000000034	5.3726000000000065	4	3	2	0
[4092465.]	0.07991529659900987	O=C(O)CNC(=O)CCCCCCCCNC(=O)CCCCCCCCCCCCCCCCCCCC	538.8580000000006	8.465900000000005	4	3	30	0
[12321.544]	0.5224531594378291	CC1=C2C[C@@H](C(C)(C)O)CC[C@]2(C)C[C@@]2(O[C@@H]3[C@@H](C(=O)C(C)=C4C[C@H](C(C)(C)O)CC[C@]43C)C2=O)C1=O	512.6870000000004	4.6524000000000045	6	2	2	0
[58787.9]	0.6805491403490254	Cc1cn(-c2ccccc2)c(C)c1C(C)(C)C	227.35099999999994	4.391640000000004	0	0	1	2
[15544.67]	0.44951291268736115	C=C1C[C@H](OC(=O)/C(C)=C/CO)[C@@H]2C(=C)C(=O)O[C@@H]2[C@H]2C(C)=C[C@@H](O)[C@@H]12	360.406	1.4476999999999998	6	2	3	0
[276464.47]	0.7321055768966893	CNCCc1ccc(O)c(OC)c1	181.23499999999996	1.1626999999999998	3	2	4	1
[20562.57]	0.5821591620658269	COc1c2c(c(C)c3c1C(=O)OC3)O[C@]1(C)C[C@@H](OC(C)=O)[C@@]34O[C@](OC)(C[C@@H](O)[C@@]3(C)[C@@H]1C2)OC4(C)C	532.5860000000004	2.9545200000000005	10	1	3	1
[81080.125]	0.45318762761795683	CCNCCCNC(=O)/C=C/CCCC/C=C/c1ccccc1	314.47299999999996	3.9322000000000026	2	2	12	1
[53824.043]	0.7838935975928305	C[C@@](O)(CO)[C@H]1Cc2c(ccc3ccc(=O)oc23)O1	262.261	0.8397999999999998	5	2	2	2
[948375.25]	0.026493782530486638	CC/C=C\C/C=C\C/C=C\C/C=C\C/C=C\CCCCCC(=O)OC[C@@H](COC(=O)CCCCCCCCCCC/C=C\C/C=C\CCCCC)OC(=O)CCCC	807.2539999999997	15.250599999999965	6	0	41	0
[795779.25]	0.6803649262545458	CCCCOc1ccccc1-c1ccccc1	226.319	4.532500000000004	1	0	5	2
[191380.12]	0.21698562016783476	C=CCSC[C@@H](NC(=O)CC[C@@H](N)C(=O)O)C(=O)NCC(=O)O	347.3930000000001	-1.2166999999999972	8	5	12	0
[580198.06]	0.7607278301421215	CC(C)[C@@]12CC[C@](C)(O1)[C@H]1[C@@H](O)C[C@@H](C)[C@@H]1C2	238.37099999999998	2.9871000000000016	2	1	1	0
[69672.95]	0.36072910240190453	C[C@H]1CC[C@]2(C(=O)O)CC[C@@]3(C)C(=CC[C@@H]4[C@@]5(C)C[C@@H](O)[C@@H](O)[C@@](C)(CO)[C@@H]5CC[C@]43C)[C@@H]2[C@@]1(C)O	504.7080000000003	4.147600000000004	6	5	2	0
[3062.0945]	0.46823586666268724	CC(C)=CCC/C(C)=C/CC/C(C)=C/Cc1ccccc1	282.47099999999995	6.648300000000007	0	0	8	1
[358540.16]	0.8979009678738604	CC(C)(Cc1ccccc1)c1ccccc1C(=O)O	254.32899999999998	3.9051000000000027	2	1	4	2
[478737.62]	0.7218803464076423	Cc1[nH]c2ccccc2c1CCNC(=O)c1ccccc1Br	357.251	4.211320000000003	1	2	4	3
[314217.5]	0.7981314322442364	CCCc1ccc(OCCNC(=O)c2ccc(C#N)cc2)cc1	308.381	3.319580000000002	3	1	7	2
[4576102.]	0.026278488254341287	CCCCC/C=C\C/C=C\C/C=C\C/C=C\CCCCCC(=O)OC[C@H](COC(=O)CCCCCCCCC/C=C\C/C=C\CCCCC)OC(=O)CCCCCCCCC	851.3509999999994	16.644899999999964	6	0	45	0
[756890.5]	0.7694942799026893	CCCN(CCC)CCc1ccccc1C(=O)O	249.35399999999998	3.0493000000000015	3	1	8	1
[10811.209]	0.07146212484079494	O=S(=O)(O)O/N=C(\CCCCS)S[C@@H]1O[C@@H](CO)[C@@H](O)[C@H](O)[C@@H]1O	407.48800000000006	-1.2475000000000003	10	6	8	0
[141040.19]	0.4226761720169062	C/C(N)=N/CCCCC(=N)Nc1ccc2c(c1)CCC2	272.3960000000001	3.1118700000000015	2	3	6	1
[3177.8408]	0.7701167934075971	CCCCc1[nH]nc2c1[C@H](c1ccc(O)c(OC)c1)C(C#N)=C(N)O2	340.3830000000001	2.68468	6	3	5	2
[2148844.]	0.38497231558455314	C=C1C[C@]23C[C@]1(O)CC[C@@H]2[C@]12CCC[C@@](C(=O)O)(C(=O)O1)[C@@H]2[C@@H]3C(=O)O	362.37800000000004	1.345	7	3	2	0
[103310.48]	0.7106289367478432	COc1ccc(CCNC(=O)/C=C/c2cc(OC)c(O)c(OC)c2)cc1	357.4060000000001	2.7901000000000007	5	2	8	2
[950.0671]	0.1284222235259237	O=C(/C=C/c1ccc(O)cc1)C1=C(O)c2cc([C@@H]3OC[C@@H](O)[C@@H]3O)[nH]c2[C@](O)([C@@H]2O[C@@H](CO)[C@@H](O)[C@@H](O)[C@H]2O)C1=O	575.5230000000003	-2.322299999999999	13	10	6	2
[52756.62]	0.47394906798378256	CC(C)C1=C2[C@@H]3CC=C4[C@@H]5[C@@H](O[C@@H]6OC[C@@](O)([C@@H]4O)[C@@H](O)[C@]65O)[C@@]3(C)CC[C@@]2(C)C=C1	430.5410000000002	1.8303999999999991	6	4	1	0
[152775.78]	0.47401205245912403	CC1(C)[C@H](O)CC[C@@]2(C)[C@@H]1CC[C@@]1(C)[C@@H]2C(=O)C=C2[C@@]34C[C@](C)(C(=O)O3)[C@H](O)C[C@]4(C)CC[C@@]21C	484.6770000000004	4.978200000000005	5	2	0	0
[756.59064]	0.1137533440165623	CC1=C[C@@H](O)CC(C)(C)[C@@H]1/C=C/C(C)=C/C=C/C(C)=C/C=C/C=C(C)/C=C/C=C(\C)C(=O)C[C@]12O[C@@]1(C)CCCC2(C)C	584.8850000000001	10.046699999999996	3	1	11	0
[717065.56]	0.850273936661829	O=C(O)c1ccccc1Oc1ccccc1O	230.219	2.882700000000001	4	2	3	2
[364.23386]	0.8849040967187006	CC(C)(O)CCc1c(O)ccc2c1OC[C@H](c1ccccc1)CC2	326.4360000000001	4.204500000000003	3	2	4	2
[3328270.8]	0.026278488254341287	CCCC/C=C\CCCCCCCC(=O)O[C@@H](COC(=O)CCC/C=C\C/C=C\C/C=C\C/C=C\CCCCC)COC(=O)CCCCCCCCCCC/C=C\CCCC	851.3509999999991	16.644899999999964	6	0	45	0
[2018.518]	0.1623577180842505	C[C@]12C[C@@H](c3ccc(O)cc3O1)[C@@]13O[C@]1(c1ccc(O)cc1O)Oc1cc(-c4cc5ccc(O)cc5o4)cc(O)c1[C@@H]3C2=O	592.5560000000003	5.633500000000009	10	5	2	5
[5481203.]	0.68678581215792	NC(=O)CCc1ccccc1	149.19299999999998	1.1044999999999998	1	1	3	1
[24799.125]	0.48655820290003865	NCOc1cc(CCCCCCc2ccccc2O)ccc1O	315.413	3.7384000000000035	4	3	9	2
[162470.53]	0.6920695435833052	CC(C)/N=C/c1ccc(-c2ccccc2)cc1	223.31900000000002	4.180900000000003	0	0	3	2
[2035398.5]	0.9226364157903981	CN1Cc2ccccc2S(=O)(=O)N[C@H]1Cc1ccccc1	302.39899999999994	1.9791	3	1	2	2
[6.950947e+09]	0.02614137144131923	CCCCCCCC/C=C\CCCCCCCCCCCCCC(=O)OC[C@H](COC(=O)CCCCCCCCCCCCCCC)OC(=O)CCCCCCCCCCCCCCCCCCCCC	1001.7009999999984	21.665900000000008	6	0	60	0
[513377.4]	0.48539455481337956	Cc1c(F)c(F)c(C(C)C)c(F)c1F	206.18199999999996	3.6748200000000013	0	0	1	1
[908.03424]	0.7714141093353439	CC1(C)C=Cc2c(ccc3c2OC[C@@]2(O)c4ccc(O)cc4O[C@@H]32)O1	338.35900000000004	3.2901000000000016	5	2	0	2
[31411476.]	0.7105001256345357	c1csc(C[C@H]2CCCN2)c1	167.27700000000002	2.0425999999999997	1	1	2	1
[28189.72]	0.1729504175206294	CC1(C)CC[C@]2(C(=O)O)CC[C@@]3(C)C(=CC[C@@H]4[C@@]5(C)C[C@@H](O)[C@@H](O[C@@H]6O[C@@H](CO)[C@@H](O)[C@@H](O)[C@@H]6O)[C@@](C)(CO)[C@@H]5CC[C@]43C)[C@@H]2C1	650.8499999999999	3.0010000000000003	10	7	5	0
[2098.4573]	0.7690823859388437	C=C(Cc1ccccc1)[C@@H]1CO[C@]2(C)CCC(C)(C)[C@H]2CC[C@]1(C)O	342.523	5.157800000000005	2	1	3	1
[3244.9124]	0.28559562468389715	C=C[C@@]1(C)CC(=O)[C@@H]2[C@]3(C)[C@@H](C[C@H](OC(C)=O)[C@@]2(O)C1=O)C(C)(C)[C@H](OC(C)=O)[C@@H](OC(C)=O)[C@@H]3OC(=O)c1ccccc1	612.6720000000004	3.154600000000001	11	1	6	1
[468960.7]	0.4071461803816786	O=C(O)C(=O)CCC/C=C\c1ccc(O)c(O)c1	250.25000000000003	1.9350000000000003	5	3	6	1
[1322.2762]	0.14933162920995008	N#C/C=C1/[C@H](O[C@H]2O[C@@H](CO)[C@@H](O)[C@@H](O)[C@H]2O)C[C@H](O[C@H]2O[C@H](CO)[C@@H](O)[C@H](O)[C@@H]2O)[C@@H](O)[C@@H]1O	509.4610000000002	-6.06791999999999	15	10	6	0
[6273.778]	0.6522521645976305	CC1(C)CCC[C@@]2(C)[C@H]1CC[C@]13C[C@H](CC[C@@H]12)[C@](C)(O)C3	290.491	5.170200000000006	1	1	0	0
[5382.6943]	0.4228756272771297	C=C1C(=O)O[C@H]2C/C(C)=C/CC/C(C)=C/[C@H](OC(C)=O)[C@@H]12	290.359	3.0924000000000014	4	0	1	0
[1127493.8]	0.6876522251793372	CCC/C=C1/OC(=O)C2=C1CC[C@H](O)[C@@H]2O	224.25599999999997	1.0393999999999999	4	2	2	0
[5226715.5]	0.02632020475050011	CC/C=C\C/C=C\C/C=C\C/C=C\C/C=C\CCCC(=O)OC[C@H](COC(=O)CCCCCCCCC/C=C\CCCCCCCC)OC(=O)CCCCCCCCC/C	837.3239999999994	16.25479999999996	6	0	44	0
[55870.88]	0.5880715328475787	CSc1nc(O)c2c(=O)[nH]c(N3CCOCC3)nc2n1	295.32399999999996	-0.022800000000000376	8	2	2	2
[2123596.5]	0.5813710462332966	CCNCOc1ccc2c(c1)OCO2	195.21799999999996	1.3611	4	1	4	1
[3869.684]	0.12494658959204984	CC(C)(O)C/C(=N\OS(=O)(=O)O)S[C@@H]1O[C@@H](CO)[C@@H](O)[C@@H](O)[C@@H]1O	391.42000000000013	-2.186599999999998	11	6	6	0
[95897.76]	0.3062682904611926	C[C@@H]1CC[C@]2(C(=O)O)CC[C@@]3(C)C(=CC[C@@H]4[C@@]5(C)CC[C@@H](O[C@@H]6OC[C@@H](O)[C@@H]6O)[C@@](C)(CO)[C@@H]5CC[C@]43C)[C@@H]2[C@@]1(C)O	590.7980000000003	4.279200000000005	8	5	4	0
[48175676.]	0.7652915006675737	CC1=CC[C@]2(C)[C@@H](CC[C@]3(C)C4=CC(=O)CC[C@@]34C)C2=CC1=O	310.437	4.563700000000004	2	0	3	0
[40459.32]	0.08677053330281816	CCCCCC[C@H](O)CCC[C@H](O)[C@@H]1CC[C@H]([C@@H](O)CCCC[C@@H](O)CCCC[C@@H](O)CC2=C[C@@H](C)OC2=O)O1	570.8080000000004	4.861800000000006	8	5	23	0
[12289186.]	0.026196732701738407	CC/C=C\C/C=C\C/C=C\C/C=C\CCCCCCC(=O)OC[C@@H](COC(=O)CCCCCCC/C=C\CCCCCC)OC(=O)CCCCCCCCCCCCCCCCCC	895.447999999999	18.039199999999976	6	0	49	0
[3461213.8]	0.8557101732492293	COc1ccc([C@H]2OC[C@@H]3[C@@H](c4ccc5c(c4)OCO5)OC[C@H]23)cc1	340.37500000000006	3.499100000000003	5	0	3	2
[66662676.]	0.7008067476198401	C[C@H](C(=O)O)c1ccc(O)cc1	166.176	1.5802999999999998	3	2	2	1
[1389197.2]	0.49051986767922323	Nc1ncnc2c1ncn2[C@@H]1O[C@H](CO)[C@H](O)[C@@H]1O	267.245	-1.9800000000000006	8	4	2	2
[15789953.]	0.6632806328439187	CCN(CC)CCCC(=O)c1ccc(OC)cc1	249.354	2.999900000000001	3	0	8	1
[103071.234]	0.4265522119497033	C[C@H]1OC(=O)C=C[C@H]1O[C@@H]1O[C@@H](CO)[C@@H](O)[C@@H](O)[C@@H]1O	290.268	-2.3269999999999986	8	4	3	0
[2530.0425]	0.34360401891879133	CC(=O)O[C@@H]1CC[C@@]2(C)[C@@H](CC[C@]3(C)[C@@H]2CC=C2[C@@H]4CC(C)(C)[C@@H](O)CC[C@]4(C)[C@H]23)C1(C)C	456.7110000000003	6.93030000000001	3	1	1	0
[6696.6865]	0.28291431370538633	N#C[C@H](O[C@H]1O[C@H](CO)[C@@H](O)[C@H](O)[C@@H]1O[C@H]1OC[C@@H](O)[C@@H](O)[C@H]1O)c1ccccc1	427.4060000000001	-2.468919999999997	11	6	6	1
[1747124.4]	0.2974496001706544	NCCCC[C@H](N)C(=O)N[C@H](CCC(N)=O)C(=O)O	274.32099999999997	-1.722399999999996	6	5	10	0
[566848.1]	0.7473637628028014	CCC/C=C/C(=O)Nc1ccc(C)cc1	203.285	3.2898200000000015	1	1	4	1
[1421056.5]	0.7519648890195186	CN(C)C(=O)CCc1ccc(OC)cc1	207.273	1.7159999999999997	2	0	4	1
[5660019.]	0.026239409227884435	CC/C=C\C/C=C\C/C=C\C/C=C\CCCCCCC(=O)OC[C@@H](COC(=O)CCCCCCCCCCCCCCCCC)OC(=O)CCCCCCCCC/C=C\C/C=C	865.3779999999992	17.034999999999968	6	0	47	0
[4930851.5]	0.02632020475050011	CC/C=C\C/C=C\C/C=C\C/C=C\C/C=C\CCCC(=O)OC[C@H](COC(=O)CCCCCCC/C=C\CCCCCCCC)OC(=O)CCCCCCCCCCC/C	837.3239999999993	16.25479999999996	6	0	44	0
[26633264.]	0.026161698261343846	CCCC/C=C\C/C=C\CCCCCCCCCC(=O)OC[C@H](COC(=O)CCCCCCC/C=C\CCCCCCCC)OC(=O)CCCCCCCCCCCCC/C=C\CCCCC	939.5449999999987	19.433499999999988	6	0	53	0
[2778681.8]	0.7345594491507232	Cn1c(=O)c2c(nc(NC(=O)c3cccs3)n2C)n(C)c1=O	319.3460000000001	0.28449999999999975	4	1	2	3
[30617536.]	0.026179866989438246	CCCCC/C=C\C/C=C\C/C=C\CCCCC(=O)OC[C@H](COC(=O)CCCCCCCCC/C=C\CCCCCC)OC(=O)CCCCCCCCCCCCCCCCCCC	911.4909999999988	18.65329999999998	6	0	51	0
[634984.44]	0.8349006003964652	N#[N+]CC(=O)Nc1ccc(-c2ccccc2)cc1	238.27	3.1451800000000016	2	1	3	2
[43501768.]	0.7275259844906617	CN1CCC[C@H]1COC(=O)c1ccccc1	219.28400000000002	1.9376	3	0	3	1
[9.625061e+08]	0.4345385252504353	N[C@H](CO)CC(=O)O	119.11999999999999	-1.2192999999999998	4	3	3	0
[4519.6904]	0.8788163815220913	COc1cc(O)c2c(c1)O[C@@H](c1cc(O)c(OC)c(OC)c1)CC2=O	346.33500000000015	2.8301000000000007	7	2	4	2
[2.5780902e+09]	0.5116758320036295	c1nc2c([nH]1)CCNC2	123.15899999999999	0.05539999999999995	2	2	0	1
[1.7152661e+08]	0.026154157825226097	CCCCCC/C=C\C/C=C\CCCCCCCC(=O)OC[C@H](COC(=O)CCCCCCC/C=C\CCCCCC)OC(=O)CCCCCCCCCCCCCCCCCCCCCCC	955.5879999999985	20.047599999999992	6	0	55	0
[4.0878778e+08]	0.8026759402832532	CC[C@@H]1[C@@H]2N3CC[C@H]1C(C)(C)CC(=O)N[C@]3(C(=O)O)C2	280.368	1.4337999999999997	4	2	2	0
[50949.52]	0.27340142726681427	O=C(CCCCCCCCCCCSc1ccccc1)Nc1ccccc1	383.601	7.318400000000008	2	1	14	2
[724.7901]	0.3449275965109726	O=C(O)CCC/C=C/C[C@H]1[C@@H](O)C[C@H](O)[C@@H]1/C=C/[C@@H](O)CCc1ccccc1	388.5040000000002	3.0954000000000015	5	4	11	1
[5144.5464]	0.5740303138162036	C=C(C)[C@@H]1CC=C(C)[C@H](CC=C(C)C)C1	204.35699999999994	4.891300000000005	0	0	3	0
[1784.198]	0.27862775233161235	O=c1c(O[C@@H]2O[C@@H](CO)[C@@H](O)[C@@H](O)[C@H]2O)c(-c2ccc(O)cc2)oc2cc(O)cc(O)c12	448.3800000000002	-0.24449999999999966	11	7	4	3
[12336.559]	0.6765732058914824	Cc1cc(Nc2ncc(C(=O)O)c(-c3ccccc3)n2)cc(N)n1	321.3400000000001	2.8710199999999997	7	3	4	3
[3313345.]	0.5914471423476538	COC(=O)/C=C\c1cc(OC)c(OC)c(OC)c1	252.26599999999996	1.8985999999999998	5	0	5	1
[472609.06]	0.7094575068184388	CCN(CC)CCOC(=O)c1ccc(C)cc1	235.327	2.493620000000001	3	0	6	1
[7724577.5]	0.5581884895036013	NC[C@H]1O[C@@H](CC(=O)N2CCCC2)[C@@H](O)[C@@H]1O	244.29099999999994	-1.5531999999999986	5	3	3	0
[952.4361]	0.07785156969108356	NCCCC[C@H](NC(=O)[C@H](CC(=O)O)NC(=O)[C@H](Cc1ccccc1)NC(=O)NCc1ccccc1)C(=O)N[C@@H](CCCCN)C(=O)O	669.7799999999999	0.3688000000000092	10	9	22	2
[57356.953]	0.9079439703462674	N[C@H]1CO[C@@H]2[C@H](OCc3ccccc3)[C@H]1Oc1ccc(O)cc12	313.35300000000007	2.137199999999999	5	2	3	2
[15381023.]	0.8586551411111099	O=C(Cc1ccccc1)Nc1nccs1	218.28099999999998	2.3243	2	1	3	2
[943746.75]	0.7294732814496749	C[C@]12CC(=O)[C@H]3[C@@H](CCC4=CC(=O)C=C[C@]43C)[C@@H]1CC[C@@]2(O)/C=C/C(=O)O	370.4450000000001	2.845200000000001	5	2	2	0
[689.5876]	0.807114376234759	C=CC1=CC(=O)[C@@H]2[C@@H](CC[C@@H]3C(C)(C)[C@@H](O)C(=O)C[C@]32C)[C@H]1C	316.4410000000001	3.326200000000002	3	1	1	0
[14599337.]	0.6994070211852004	Cc1cccc(-c2ccc(C#N)cc2)n1	194.237	2.928700000000001	2	0	1	2
[9.352784e+08]	0.5644761556187533	C[C@H]1C=C(C(=O)O)C(=O)C=C1	152.149	0.7724	3	1	1	0
[96.03136]	0.6029375386653356	CC#Cc1ccc(O)cc1-c1c(O)c2c(cc1O)C(=O)C[C@H](N)C2	323.34800000000007	2.298000000000001	5	4	1	2
[189547.]	0.5027800028494834	COC(=O)c1ccccc1O[C@H]1O[C@H](CO)[C@@H](O)[C@@H](O)[C@@H]1O	314.28999999999996	-1.3481000000000005	8	4	4	1
[20271.248]	0.34949856034827176	COc1cc([C@H]2OC[C@@H]3[C@@H](c4ccc(O[C@H]5O[C@@H](CO)[C@@H](O)[C@@H](O)[C@H]5O)c(OC)c4)OC[C@H]23)ccc1O	520.5310000000003	0.6632999999999991	11	5	7	2
[1142489.2]	0.6969384886852025	Oc1cccc(-c2ccccc2)c1	170.211	3.0592000000000015	1	1	1	2
[571983.56]	0.6766428732278152	C=C(CC(=O)O)[C@@H]1CCC(=O)CC1	182.21899999999994	1.7766	3	1	3	0
[636054.75]	0.5564389339227103	C/C1=C/CC(C)(C)/C=C/C(=O)/C(C)=C\CC1	218.33999999999995	4.214400000000004	1	0	0	0
[7446.687]	0.1628607711676537	CC(C)C/C(=N\OS(=O)(=O)O)S[C@@H]1O[C@@H](CO)[C@@H](O)[C@@H](O)[C@@H]1O	375.42100000000005	-1.3014999999999999	10	5	6	0
[3971.3425]	0.3703277246091433	CC(=O)O[C@H]1CC[C@]2(C)[C@H](CC[C@]3(C)[C@@H]2CC=C2[C@@H]4[C@H](C)[C@](C)(O)[C@@H]4CC[C@@]23C)C1(C)C	442.68400000000025	6.5402000000000085	3	1	1	0
[7576659.]	0.716428783873518	S=C(c1ccccc1)N1CCc2ccccc2C1	253.36999999999992	3.4204000000000017	2	0	1	2
[7469.6465]	0.3132733315675178	C[C@@H](O)/C=C/[C@@]12O[C@@]1(C)C[C@@H](O[C@@H]1O[C@@H](CO)[C@@H](O)[C@@H](O)[C@@H]1O)CC2(C)C	388.4570000000001	-0.5437999999999994	8	5	5	0
[84000.36]	0.7042245067150824	O=C(Nc1ccc(C(F)(F)F)cc1)Nc1ccc(C(F)(F)F)cc1	348.246	5.368200000000002	1	2	2	2
[1.3135131e+08]	0.48165530484283164	Cc1coc2c1C[C@H](C)C(=O)C(=O)[C@@H]2C	206.24099999999999	2.0219199999999997	3	0	0	1
[84398.16]	0.44241541129505674	O=C(O)Cc1ccccc1O[C@@H]1O[C@H](CO)[C@@H](O)[C@H](O)[C@@H]1O	314.28999999999996	-1.5076000000000003	8	5	5	1
[9.279381e+08]	0.7915182236625949	O=C1Nc2ccccc2/C1=N\c1ccccc1	222.24699999999999	2.759500000000001	1	1	1	2
[20652.543]	0.2927426897724252	COC(=O)[C@@]12CCC(C)(C)CC1=C1CC[C@@H]3[C@@]4(C)CCC(=O)C(C)(C)[C@@H]4CC[C@@]3(C)[C@@]1(C)CC2	468.72200000000043	7.6743000000000094	3	0	1	0
[39489248.]	0.4369034196011298	Cc1c(N)cc([N+](=O)[O-])cc1[N+](=O)[O-]	197.14999999999998	1.3936199999999999	5	1	2	1
[2.348276e+11]	0.034307597063922605	CCCCCCCCCCCCCCCCCCCCCCCC(=O)OC[C@H](COC(=O)CCCCCCCCCCCCCCCCC)OC(=O)CCCCCCCCCCCCCCCCCCCCC	1031.7709999999981	22.670100000000016	6	0	63	0
[18492006.]	0.8875467158878751	CC(C)n1c(C(=O)O)c(C2CCCC2)c2ccccc21	271.35999999999996	4.578000000000004	2	1	3	2
[2682529.8]	0.49392485027123173	O=C(NCCCCCCN1C(=O)C(c2ccccc2)c2ccccc21)c1ccccc1	412.53300000000013	5.155500000000005	2	1	9	3
[148714.75]	0.4852684891896227	COc1ccc(C(=O)Nc2ccccc2C(=O)Nc2ccc([N+](=O)[O-])cc2)cc1	391.3830000000001	4.108000000000002	5	2	6	3
[7.668339e+08]	0.026145397892731695	CCCCCCCC/C=C\C/C=C\C/C=C\CCCC(=O)OC[C@H](COC(=O)CCCCCCCCCCCCCCCCCCCCC)OC(=O)CCCCCCCCCCCCCCCCCC	983.6419999999986	20.8278	6	0	57	0
[2700.4355]	0.15357222557362782	C[C@H]1O[C@@H](Oc2cc(O)c3c(=O)c(O[C@@H]4O[C@H](CO)[C@@H](O)[C@H](O)[C@H]4O)c(-c4ccc(O)cc4)oc3c2)[C@@H](O)[C@@H](O)[C@@H]1O	594.5220000000004	-1.743800000000001	15	9	6	3
[17329.463]	0.5698168933962606	COc1ccc(C(C)(C)C)cc1OC(C)=O	222.28399999999996	2.918000000000001	3	0	2	1
[5318586.5]	0.7335415843541329	CO[P@@](=O)(CC[C@@H](N)C(=O)O)Oc1ccccc1	273.22499999999997	1.7069	6	2	7	1
[580198.06]	0.7607278301421215	CC(C)[C@]12CC[C@](C)(O1)[C@@H]1[C@H](O)C[C@@H](C)[C@H]1C2	238.37099999999998	2.9871000000000016	2	1	1	0
[1.591784e+08]	0.026161698261343846	CCCCC/C=C\C/C=C\C/C=C\C/C=C\CCCC(=O)OC[C@H](COC(=O)CCCCCCCCCCCCCCCCCCCCCCC)OC(=O)CCCCCCCCCCCCC	939.5449999999987	19.433499999999988	6	0	53	0
[740108.56]	0.7604868520880415	OCc1cccc(-c2ccccc2)c1	184.238	2.8459000000000003	1	1	2	2
[7165.6235]	0.7866710552321665	COc1cc(O)c2c(c1)O[C@H](c1ccc(O)c(OC)c1)[C@H](O)C2=O	332.30800000000005	1.7922999999999987	7	3	3	2
[29458414.]	0.026196732701738407	CC/C=C\C/C=C\C/C=C\C/C=C\C/C=C\CCCCCC(=O)OC[C@@H](COC(=O)CCCCCCCCCCCCCCCCCCCCCCC)OC(=O)CCCCCCCC	895.447999999999	18.039199999999976	6	0	49	0
[137926.94]	0.4888886172920391	C=CC[S@@](=O)SC[C@H](CC)SSC	256.48299999999995	3.3591000000000024	4	0	8	0
[1309053.6]	0.5429544086993104	C[C@H](NC(=O)c1cc(F)ccc1F)[B-](O)(O)O	245.99800000000002	-0.46189999999999987	4	4	3	1
[38328.656]	0.5765772784542664	C/C=C(\C)C(=O)O[C@H]1C2=C(C)C(=O)O[C@@]2(O)C[C@@H]2CC[C@@H](O)[C@@H](C)[C@]21C	364.4380000000001	2.2432999999999996	6	2	2	0
[980391.]	0.05109155753624296	C[N+](C)(C)CCCCCCCCCCCCCOC(=O)CCCCCCCCCCCCCCCCCCO	554.9650000000006	10.150899999999998	3	1	32	0
[151.50418]	0.148521289735409	O=C(OC[C@@H]1O[C@H](Oc2cc(O)c3c(c2)O[C@@H](c2ccc(O)cc2)CC3=O)[C@H](O)[C@H](O)[C@@H]1O)c1cc(O)c(O)c(O)c1	586.5020000000003	0.9644999999999992	14	8	6	3
[137341.52]	0.09679376706658344	CCCCCCC[C@H](O)CC[C@@H](O)[C@@H]1CC[C@H]([C@@H]2CC[C@H]([C@@H](O)CCCCCCCCCC3=C[C@@H](C)OC3=O)O2)O1	580.8470000000005	6.687600000000008	7	3	22	0
[2775.256]	0.30239498414417393	CC[C@H](O)/C=C/C=C\C[C@H]1C(=O)C[C@@H](O)[C@@H]1C/C=C\CCCC(=O)O	350.45500000000015	3.027100000000001	5	3	11	0
[3043.8772]	0.6755530915563446	COc1cc([C@@H]2Oc3cc(O)cc(O)c3C[C@H]2O)ccc1O	304.298	1.8491000000000004	6	4	2	2
[35819632.]	0.026196732701738407	CCCCC/C=C\C/C=C\C/C=C\C/C=C\C/C=C\CCC(=O)OC[C@@H](COC(=O)CCCCCCCCCCCCCCCCCCCCC)OC(=O)CCCCCCCCCC	895.447999999999	18.039199999999976	6	0	49	0
[2229911.8]	0.8195005313261351	CN(c1ccccc1)C1CCN(CC2CCCCC2)CC1	286.463	4.167500000000004	2	0	4	1
[31476.53]	0.05940926473809646	C[C@H](NCc1ccccc1)C(=O)N[C@@H](C)C(=O)NC(=O)[C@H](NC(=O)[C@H](N)CCCCN)C(=O)N[C@@H](Cc1ccccc1)C(=O)NCc1ccccc1	714.8680000000003	0.29720000000000835	9	8	20	3
[46239.406]	0.5581191541220571	C=C1CC[C@]2(OC1)O[C@@H]1C[C@H]3[C@@H]4CC[C@H]5C[C@@H](O)CC[C@]5(C)[C@H]4CC(=O)[C@]3(C)[C@H]1[C@H]2C	428.6130000000003	4.892900000000005	4	1	0	0
[17102278.]	0.7001487493320797	Cn1c(=O)c2c(nc(N3CCCC3)n2C)n(C)c1=O	263.301	-0.42910000000000026	4	0	1	2
[741687.7]	0.7137541339827018	O=C(O)/C=C/c1cccc(Cl)c1	182.606	2.4378	2	1	2	1
[24627938.]	0.8722393067954944	Cc1cccc(C(=O)Nc2ccc(C#N)cc2)n1	237.26200000000003	2.5140000000000002	3	1	2	2
[9651.059]	0.2646447216375235	O=C1Oc2ccccc2/C1=C/c1cc(O)ccc1O[C@H]1O[C@@H](CO)[C@@H](O)[C@H](O)[C@@H]1O	416.38200000000006	0.030499999999999028	9	5	4	2
[252437.28]	0.28057322000011214	Nc1c(O[C@@H]2O[C@H](CO)[C@@H](O)[C@H](O)[C@@H]2O)cccc1O	287.2680000000001	-1.8468999999999998	8	6	3	1
[1655.3684]	0.3310267553587243	O=c1c(-c2ccc(O)cc2)coc2cc(O[C@H]3O[C@@H](CO)[C@@H](O)[C@@H](O)[C@H]3O)cc(O)c12	432.3810000000001	0.04989999999999978	10	6	4	3
[133202.58]	0.6976538225468476	CC1(C)[C@H]2CC[C@]34C=C[C@@](C)(C3)C(=O)C[C@H]4[C@]2(C)CC(=O)[C@@H]1O	316.44100000000003	3.304200000000002	3	1	0	0
[1.4461446e+09]	0.08185908682321807	CCCCCCCCCCCCCCCCCCCCCCCCCCCCCCCCCCC	492.9610000000006	13.899499999999971	0	0	32	0
[44656.566]	0.7152891518907435	COc1cc(O)cc2c1C(=O)c1c(O)cc(C)cc1C2=O	284.26700000000005	2.19022	5	2	1	3
[52358.]	0.11884370177275796	COc1cc([C@H]2OC[C@@H]3[C@@H](c4cc(OC)c(O[C@@H]5O[C@@H](CO)[C@@H](O)[C@@H](O)[C@@H]5O)c(OC)c4)OC[C@H]23)cc(OC)c1O[C@@H]1O[C@H](CO)[C@@H](O)[C@@H](O)[C@@H]1O	742.7240000000004	-1.8463999999999952	18	8	12	2
[13028184.]	0.02632020475050011	CC/C=C\C/C=C\C/C=C\C/C=C\C/C=C\C/C=C\CCC(=O)OC[C@H](COC(=O)CCCCCCCCCCCCCCC)OC(=O)CCCCCCCCCCC/C	837.3239999999993	16.25479999999996	6	0	44	0
[4540.1978]	0.2843283868885112	CC(=O)O[C@H]1CC[C@@]2(C)[C@@H](CC[C@]3(C)[C@@H]2CC=C2[C@@H]4[C@H](C)[C@@H](C)CC[C@]4(C)CC[C@@]23C)C1(C)C	468.76600000000036	8.595600000000006	2	0	1	0
[1.0180832e+08]	0.5433187475299353	O=C1CCCCCCCN1	141.21400000000003	1.4568	1	1	0	0
[9388.48]	0.27680357291828683	C=C1C(=O)O[C@@H]2/C=C(/C)CC/C=C(/C(=O)O[C@@H]3O[C@@H](CO)[C@@H](O)[C@@H](O)[C@@H]3O)CC[C@@H]12	424.4460000000001	-0.1260000000000001	9	4	3	0
[283702.2]	0.4230756498286696	CC(=O)N(CCC(=O)O)C(=O)N[C@@H](CCCCN)C(=O)O	303.31500000000005	-0.39859999999999834	7	4	9	0
[1313347.8]	0.5601030230491566	OC[C@@H]1O[C@@H](OCc2ccccc2)[C@@H](O)[C@H](O)[C@H]1O	270.281	-0.9969000000000006	6	4	4	1
[2.9153347e+08]	0.6991085640351519	CCOc1nc2ccccc2n1C	176.219	1.9719999999999998	2	0	2	2
[640.84656]	0.38996222537010544	Cc1cc2c(c(O)c1-c1c(C)cc3c(c1O)/C(=C/N[C@H]1CCCCC1)C(=O)O3)C(=O)C2	419.4770000000004	4.302640000000003	6	3	3	2
[3933103.5]	0.3419166907591077	O=C(O)C[C@H](NC(=O)CC[C@@H](N)C(=O)O)C(=O)O	262.21799999999996	-1.7773999999999983	8	5	8	0
[533283.1]	0.9109970994259011	COc1cc([C@H]2OC[C@H]3[C@@H](c4ccc5c(c4)OCO5)OC[C@@H]23)ccc1O	356.3740000000001	3.204700000000002	6	1	3	2
[10848167.]	0.639432313791248	N[C@H](C=O)Cc1ccc(O)cc1	165.192	0.4608999999999996	3	2	3	1
[467615.1]	0.8364095395172542	CNCC[C@H](Oc1ccccc1)c1ccccc1	241.334	3.4162000000000026	2	1	6	2
[699153.4]	0.2456956762849238	OC[C@@H](OS(O)(O)O)[C@H](O)CN1C[C@@H](O)[C@@H](O)[C@H]1CO	319.33200000000005	-2.7382999999999975	10	8	7	0
[443.34763]	0.20975782706405316	COc1cc(C[C@@H](CO)c2cc(/C=C/CO)cc(OC)c2O[C@H]2O[C@@H](CO)[C@@H](O)[C@@H](O)[C@@H]2O)ccc1O	522.5470000000003	-0.08780000000000093	11	7	11	2
[34536.195]	0.5100911461814995	CC(C)c1cc2c(c(O)c1O)[C@@]13CCCCC(C)(C)[C@H]1C[C@@H](O)[C@@H]2OC3=O	374.47700000000003	4.037900000000004	5	3	1	1
[1977.1086]	0.47941321859210645	COC(=O)C1=C(C)NC(C)=C(C(=O)OC(C)C)[C@@H]1c1ccc([N+](=O)[O-])cc1	374.3930000000001	2.954200000000001	7	1	5	1
[13349558.]	0.14137434907205323	CCC(=O)OCCCCCCCCCCCCCCCCCCCCCCO	398.67200000000025	7.733900000000009	3	1	23	0
[35796892.]	0.33637288517095837	O=P(O)(O)OC[C@H]1O[C@@H](O)[C@H](O)[C@@H]1O	230.109	-2.4653000000000005	8	5	3	0
[2377898.]	0.02660613261255523	CC/C=C\C/C=C\C/C=C\C/C=C\C/C=C\CCCC(=O)OC[C@H](COC(=O)CCCCCCCCC/C=C\C/C=C\CCCC)OC(=O)CCCCCCC/C	793.2269999999997	14.860499999999966	6	0	40	0
[17752.773]	0.3387810600787078	CC(=O)O[C@@H]1CC[C@@]2(C)[C@@H](CC[C@]3(C)[C@@H]2CC=C2[C@@H]4[C@@](C)(O)CC[C@@]4(C)CC[C@@]23C)C1(C)C	456.71100000000035	7.07440000000001	3	1	1	0
[56627.56]	0.23550208823984928	O=C1O[C@H]2[C@@H](O)[C@H](O)[C@H](CO[C@@H]3O[C@H](CO)[C@@H](O)[C@H](O)[C@H]3O)O[C@H]2N1c1ccccc1O	459.4040000000001	-3.019399999999998	12	7	5	1
[675.14624]	0.5085929687917149	C#C[C@]1(O)CC[C@H]2[C@@H]3CCc4cc(O)c(O)cc4[C@@H]3CC[C@@]21C	312.4090000000001	3.3182000000000027	3	3	0	1
[12258985.]	0.7146325503510309	CCCC[C@H](C(=O)c1ccccc1)N1CCCC1	245.36599999999996	3.523900000000003	2	0	6	1
[99.226204]	0.07694362933288175	COC(=O)C1=CO[C@@H](O[C@@H]2O[C@@H](CO)[C@@H](O)[C@@H](O)[C@@H]2O)/C(=C/COC(C)=O)[C@@H]1CC(=O)OCCc1ccc(O)c(O)c1	598.5540000000005	-1.0909999999999984	15	6	11	1
[1581027.1]	0.4220532863938292	CC[C@@H](F)CCn1nc(C(=O)c2cccc3ccccc23)c2ccccc21	360.43200000000013	5.558700000000005	2	0	6	4
[12877.02]	0.2898345246735087	CC(C)[C@H](NC(=O)c1nn(CCCCO[C@H]2O[C@H](CO)[C@@H](O)[C@H]2O)c2ccccc12)C(=O)O	465.5030000000001	0.11110000000000192	9	5	11	2
[7460.3066]	0.6134454288558201	CC(=O)OC[C@@H]1O[C@@H](Oc2ccc(CC#N)cc2)[C@@H](O)[C@@H](O)[C@@H]1O	337.32800000000003	-0.4978200000000002	8	3	5	1
[2972.1653]	0.6435561462237408	CC#CC#C/C=C\C#CC#CC#CC#CC#Cc1ccc(Cl)cc1	320.778	3.288000000000002	0	0	0	1
[1273.013]	0.3310267553587243	O=c1cc(-c2ccc(O)cc2)oc2cc(O[C@H]3O[C@@H](CO)[C@@H](O)[C@@H](O)[C@H]3O)cc(O)c12	432.3810000000001	0.04989999999999978	10	6	4	3
[1788641.5]	0.577448410587959	C[n+]1ccc(-c2ccccc2)cc1	170.235	2.1780999999999997	0	0	1	2
[533283.1]	0.9109970994259011	COc1cc([C@H]2OC[C@@H]3[C@@H](c4ccc5c(c4)OCO5)OC[C@H]23)ccc1O	356.3740000000001	3.204700000000002	6	1	3	2
[301441.16]	0.7292611799695311	CC(C)(C)[C@H](NC(=O)c1nn(Cc2ccccc2)c2ccccc12)C(N)=O	364.4490000000001	2.7144000000000004	3	2	5	3
[8633988.]	0.7728779128702074	COc1ccccc1C(=O)OCc1ccccc1	242.27399999999997	3.052200000000002	3	0	4	2
[2840352.8]	0.40703312408672937	N[C@H](CCCCNC(=O)CCCC(=O)O)C(=O)O	260.28999999999996	-0.060299999999999465	6	4	10	0
[181733.27]	0.8646681403311671	COc1cc([C@H]2OC[C@@H]3[C@@H](c4ccc5c(c4)OCO5)OC[C@H]23)cc(OC)c1O	386.40000000000015	3.2133000000000016	7	1	4	2
[194674.03]	0.7450648456656495	CC(C)[C@H]1NC(=O)[C@H](Cc2ccc(O)cc2)NC1=O	262.309	0.5738999999999999	3	3	3	1
[124.48518]	0.6031745212502947	CCOC(=O)C1=C(C)NC2=C(C(=O)C[C@H](c3ccc(Cl)cc3)C2)[C@@H]1c1ccc(O)c(OC)c1	467.94900000000024	4.978900000000006	6	2	5	2
[330747.1]	0.5910546660911952	O=c1c(-c2ccc(O)cc2)coc2cc(O)c(O)cc12	270.24	2.5768000000000013	5	3	1	3
[1238793.9]	0.5691473675141215	CC(C)(C)OC(=O)N1CCC(=O)O1	187.19499999999996	1.0854	4	0	0	0
[479078.78]	0.732972735378759	C[C@]12CC[C@H]3[C@@H](CC[C@H]4C[C@H](O)CC[C@@]43C)[C@@H]1CCC2=O	290.447	3.959100000000003	2	1	0	0
[5.699531e+09]	0.026147834063082725	CCCCCC/C=C\CCCCCCCCCC(=O)OC[C@H](COC(=O)CCCCCCCCCCCCCCCCCCCCC)OC(=O)CCCCCCCCCCCCCCCCCCC	973.6469999999986	20.8857	6	0	58	0
[2004148.4]	0.8139074797176846	CC(=O)N(C)Cc1ccc(OCCc2ccccc2)cc1	283.371	3.286400000000002	2	0	6	2
[160441.45]	0.5020841045751893	O=C(NCCCCCCCc1ccc(O)cc1)C(=O)O	279.336	2.086	4	3	8	1
[557.06177]	0.583415064439444	CC[C@H](C)c1cccc([C@@H]2[C@H]3CCCC[C@]3(O)CCN2CC(=O)Nc2ccc(OC)cc2)c1	450.62300000000016	5.515500000000005	4	2	7	2
[15203.242]	0.7221990190022638	COC(=O)[C@@H]1CCC(=O)[C@H]2CC(=C(C)C)N3C(=O)c4c([nH]c5ccccc45)[C@@H]3C[C@@H]12	406.48200000000014	4.137000000000003	4	1	1	2
[18144.19]	0.6694749175341461	C=C1CC[C@@H](C(C)C)C[C@]2(C)[C@@H]1CC[C@@H]2O	222.37199999999996	3.775900000000003	1	1	1	0
[238.74069]	0.21646123688292346	CC(/C=C/C=C(C)/C=C/[C@]12O[C@@H](CC1(C)C)C[C@@]2(C)O)=C\C=C\C=C(C)\C=C\C=C(/C)[C@H]1C=C2C(C)(C)CCC[C@@]2(C)O1	584.885	9.998999999999997	3	1	9	0
[6490.434]	0.4244012814382598	C[C@H]1CC[C@]2(C)CC[C@@]3(C)C(=CC[C@@H]4[C@@]5(C)C[C@@H](O)[C@@H](O)[C@@](C)(CO)[C@@H]5CC[C@]43C)[C@@H]2[C@@H]1C	458.72700000000026	5.968000000000009	3	3	1	0
[2.1394246e+09]	0.48465859951992124	N[C@@H]1c2cccnc2[C@@H](O)[C@H]1O	166.18	-0.5107000000000003	4	3	0	1
[168052.39]	0.4445683472138791	CNC(=O)c1ccccc1O[C@@H]1O[C@H](CO)[C@@H](O)[C@@H](O)[C@@H]1O	313.306	-1.7751	7	5	4	1
[3745228.]	0.5062245964209009	Cc1ncc([N+](=O)[O-])cc1[N+](=O)[O-]	183.123	1.2064199999999998	5	0	2	1
[2.9129684e+09]	0.02613939314091757	CCCC/C=C\C/C=C\CCCCCCCCCC(=O)OC[C@H](COC(=O)CCCCCCCCCCCCCCCCCCCCCCC)OC(=O)CCCCCCCCCCCCCCCCCCC	1013.7119999999983	21.832000000000008	6	0	60	0
[634188.6]	0.3873393660527238	CCCCCCOC(=O)C1CCCCCC1	226.35999999999993	4.080300000000004	2	0	6	0
[130.30829]	0.16909528065598717	C[C@@H]1O[C@H](Oc2ccc(-c3cc(=O)c4c(O)cc(O)c([C@H]5O[C@@H](CO)[C@@H](O)[C@@H](O)[C@H]5O)c4o3)cc2)[C@@H](O)[C@@H](O)[C@@H]1O	578.5230000000004	-1.4076000000000006	14	9	5	3
[2843068.5]	0.20828148195306861	O=C(O)[C@H](O)CCN[C@@H](C(=O)O)[C@@H](O)CN1C[C@H](O)[C@@H]1C(=O)O	336.2970000000001	-3.6445999999999943	11	7	10	0
[360339.1]	0.3554856201989688	C/C(=C/CO)CO[C@@H]1O[C@@H](CO)[C@@H](O)[C@@H](O)[C@@H]1O	264.274	-2.2584999999999993	7	5	5	0
[56.06152]	0.30494441438963965	Oc1ccc([C@H]2Oc3ccc(CCN4CCN(c5ccc(F)cc5)CC4)cc3[C@@H]2c2cc(O)cc(O)c2)cc1	526.6080000000002	5.572800000000007	6	3	6	4
[1.5397704e+08]	0.5976538207430281	N[C@H](C(=O)O)c1ccc(O)cc1	167.164	0.4766	4	3	2	1
[710397.1]	0.7612329569387355	CN[C@@H](C)Cc1ccc(OC)cc1	179.26299999999998	1.8456	2	1	4	1
[7313148.]	0.6055660515939809	CSc1ccc(C(C)C)cc1	166.289	3.531900000000002	1	0	2	1
[4772613.5]	0.5415098466318897	COC(=O)/C=C/c1ccc(OC)cc1	192.21399999999997	1.8814	3	0	3	1
[134575.19]	0.47901663775636805	CC[C@@H](C)O[C@H]1O[C@@H](CO)[C@@H](O)[C@@H](O)[C@@H]1O	236.264	-1.3985999999999996	6	4	4	0
[1.5403447e+10]	0.026134469666549656	CCCCCCCC/C=C\CCCCCCCCCCCCCC(=O)O[C@H](COC(=O)CCCCCCCCCCCCCCCCCCC)COC(=O)CCCCCCCCCCCCCCCCCCCCC	1057.8089999999984	23.22630000000002	6	0	64	0
[148592.11]	0.5617003197028084	CCCCCc1cc(OC)ccc1C(=O)OC	236.31099999999998	3.214500000000002	3	0	6	1
[5074.646]	0.18412966539010067	O=C1O[C@H]2CO[C@@H](O)[C@H](O)[C@@H]2OC(=O)c2cc(O)c(O)c(O)c2-c2c1cc(O)c(O)c2O	452.3240000000002	-0.6389000000000007	13	8	0	2
[3312624.5]	0.6260194140115718	C/C1=C/CC(C)(C)/C=C/C(=O)/C(C)=C/C1=O	218.29599999999996	3.003300000000002	2	0	0	0
[8.358188e+08]	0.8402977050005256	CO[C@@H]1C[C@@]23c4c5ccc(O)c4O[C@@H]2CC[C@@H]3[C@H]1C5	258.317	2.3920000000000003	3	1	1	1
[45813.812]	0.20195968572616238	CO/N=C(/C(=O)N[C@@H]1C(=O)N2C(C(=O)O)=C(CSC(=O)OC(C)(C)C)CS[C@H]12)c1csc(N)n1	529.6220000000001	1.4826999999999992	11	3	7	1
[101113.234]	0.12667105356663796	O=c1ccn([C@@H]2O[C@H](CO[P@](=O)(O)O[P@@](=O)(O)O[C@H]3O[C@@H](CO)[C@@H](O)[C@H](O)[C@@H]3O)[C@@H](O)[C@H]2O)c(=O)[nH]1	566.3020000000001	-4.793699999999994	17	9	9	1
[1.286652e+09]	0.026137455319007952	CCCCCCCC/C=C\CCCCCCCCCCCCCC(=O)OC[C@@H](COC(=O)CCCCCCCCC/C=C\CCCCCCCC)OC(=O)CCCCCCCCCCCCCCCCCCC	1027.7389999999984	22.22210000000001	6	0	61	0
[4672.491]	0.8119421124007344	CC(C)Nc1cc(Cl)ccc1C(=O)O	213.664	2.8585000000000003	3	2	3	1
[560489.4]	0.09252706592774974	C[N+](C)(CCCCCNC(=N)N)CCCCCNCCCNC(=N)N	357.5710000000001	0.349240000000004	5	7	16	0
[331880.47]	0.23640717367907904	O=C(OC[C@@]1(O)OC[C@@H](O)[C@@H](O)[C@@H]1O)c1cc(O)c(O)c(O)c1	332.2610000000001	-2.2382999999999997	10	7	3	1
[395896.97]	0.5721401817417159	O=C(O)/C=C/CCCc1ccccc1	190.24200000000005	2.650100000000001	2	1	5	1
[24803728.]	0.6456539610643877	CCCC[C@H]1OC(=O)C2=CCCC[C@H]21	194.27399999999994	2.828500000000001	2	0	3	0
[7.053365e+08]	0.02614852788267762	CCCCCC/C=C\CCCCCCCCCC(=O)OC[C@@H](COC(=O)CCCCCCC/C=C\CCCCCCCC)OC(=O)CCCCCCCCCCCCCCCCCCCCCCC	971.6309999999985	20.661699999999996	6	0	57	0
[753913.1]	0.40326474287030695	Nc1nc(N)nc2c1ncn2[C@@H]1O[C@@H](CO)[C@@H](O)[C@H]1O	282.26000000000005	-2.3977999999999997	9	5	2	2
[17267.07]	0.2564159020735964	C[C@@]1(O)[C@@H](O)C[C@H]2C(C(=O)O)=CO[C@@H](O[C@@H]3O[C@@H](CO)[C@@H](O)[C@@H](O)[C@@H]3O)[C@@H]21	392.3570000000001	-3.124299999999998	11	7	4	0
[7.6528788]	0.4637015238644993	CC[C@H](C)C(=O)O[C@@H]1C[C@H](C)C=C2C=C[C@H](C)[C@H](CC[C@H](O)C[C@H](O)CC(=O)O)[C@H]21	422.56200000000024	3.715600000000002	6	3	10	0
[799796.44]	0.6259455283012648	COc1ccc(/C=C/C(=O)c2ccc3c(c2)OCO3)c(OC)c1	312.321	3.3286000000000016	5	0	5	2
[1948.6696]	0.30180686401687024	COc1cc(-c2cc(=O)c3c(O)cc(O[C@H]4O[C@@H](CO)[C@@H](O)[C@@H](O)[C@@H]4O)cc3o2)ccc1O	462.40700000000015	0.058499999999999774	11	6	5	3
[3704.9016]	0.23789985474227787	COc1cc(O)cc2oc(-c3ccc(O)c(O)c3)c(O[C@H]3O[C@@H](CO)[C@@H](O)[C@@H](O)[C@@H]3O)c(=O)c12	478.40600000000023	-0.23590000000000005	12	7	5	3
[7.759643e+10]	0.03433367753403431	CCCCCCCCCCCCCCCCCCCCCCCC(=O)OC[C@H](COC(=O)CCCCCCCCCCCCC)OC(=O)CCCCCCCCCCCCCCCCCCC	947.6089999999987	20.329499999999996	6	0	57	0
[398.34955]	0.3510518998161352	Oc1ccc([C@@H]2Oc3c(O)cc([C@@H]4Oc5cc(O)cc(O)c5C(=O)[C@@H]4O)cc3[C@@H]2CO)cc1	452.4150000000002	2.395900000000001	9	6	3	3
[765655.56]	0.7225960442208952	CCOc1ccc(-c2oc3ccccc3c(=O)c2C)cc1	280.323	4.167120000000003	3	0	3	3
[1.2372757e+08]	0.68307821495038	COC(=O)c1c(C)n(Cc2ccccc2)c2ccccc12	279.33900000000006	3.784620000000003	2	0	3	3
[1667551.9]	0.026379975197487585	CC/C=C\C/C=C\C/C=C\C/C=C\C/C=C\CCCC(=O)OC[C@H](COC(=O)CCCCCCCCC/C=C\CCCCCC)OC(=O)CCCCCCCCC/C=C	821.2809999999995	15.640699999999962	6	0	43	0
[10807854.]	0.7553710321165145	C[C@@H](Cc1ccc2c(c1)OCO2)N(C)C	207.27299999999994	1.9079	3	0	3	1
[56550.605]	0.592478526830923	C=C[C@]1(O)CN2CC[C@@H]1C[C@H]2[C@H](O)C1=C2C=C(C(=O)OC)[C@@]21C	317.3850000000001	0.7880999999999998	5	2	4	0
[2611.3284]	0.7609590958576202	CCOc1cc2c(cc1OCC)[C@H](c1ccc(OCCN)cc1)NCC2	356.4660000000001	3.0566000000000013	5	2	8	2
[284442.3]	0.4365123202051959	CC(C)C[C@@H](NC(=O)[C@@H](N)CCCCN)C(=O)O	259.3499999999999	0.05820000000000208	5	4	9	0
[199288.33]	0.6507642092864634	CCCC[C@H](O)CCc1ccc(O)c(O)c1	224.3	2.581500000000002	3	3	6	1
[3075.4165]	0.8874343900434254	COc1ccc([C@@H]2CC(=O)c3c(O)cc(O)cc3O2)cc1	286.283	2.812900000000001	5	2	2	2
[1174650.8]	0.14037425274657683	CNCCNC(=N)N1C=C[C@H](CNC)[C@@]2(C1)[C@@H]1CC[C@@H](C)[C@]23C[C@](O)(C=O)C(C(=O)O)=C3C1	459.5910000000003	0.5325700000000031	8	6	7	0
[763843.8]	0.5629645920151428	C=C1C[C@@]23C[C@]1(O)CC[C@@H]2[C@@]12CCC[C@@](C)(C(=O)OC1)[C@@H]2[C@H]3C(=O)O	346.42300000000006	2.5279	5	2	1	0
[62435944.]	0.49651642453306616	O=CN1C[C@H]2CCCC[C@H]21	139.198	1.0171999999999999	1	0	1	0
[15137220.]	0.9077581626032385	O=C1N(Cc2ccccc2)C(=O)NCc2ccccc21	266.3	2.552200000000001	2	1	2	2
[11589099.]	0.5826512316579124	N[C@@H](Cn1cnc2c(=O)[nH]cnc21)C(=O)O	223.19199999999998	-1.4685	6	3	3	2
[193055.22]	0.5223755238609383	O=C(OCC1=C[C@@H](O)[C@H](O)[C@H](OC(=O)c2ccccc2)[C@H]1O)c1ccccc1	384.384	1.0917000000000001	7	3	5	2
[17749566.]	0.06474754604753703	CC(C)(C)OC(=O)NCCOCCOCCOCCOCCOCCN(CC(=O)OCCN1CCC(c2ccccc2)(c2ccccc2)CC1)C(=O)OCCOCCN1CCC1	873.0979999999998	4.380300000000011	14	1	31	2
[153063.36]	0.36392013401507706	C=C1CCC[C@]2(C)CC[C@@H]3C(=C)C(=O)O[C@H]3[C@@H]12	232.32299999999998	3.2406000000000015	2	0	0	0
[53236896.]	0.6162760634679623	O=C(ON1C(=O)CCC1=O)N1CCCCC1	226.23199999999994	0.6729	4	0	1	0
[1331.6409]	0.11297654327499126	C=C[C@H]1[C@H](O[C@@H]2O[C@H](CO)[C@@H](O)[C@H](O)[C@H]2O)OC=C(C(=O)OC)[C@H]1CCOC(=O)c1cc(O)c(O)c(O)c1	542.4900000000005	-1.0016000000000007	14	7	9	1
[2470746.2]	0.7738034799856005	CNC[C@@H](OC)c1ccc(OC)cc1	195.26199999999997	1.6021	3	1	5	1
[14.409519]	0.2593172721244074	CC#CC[C@@H](C)[C@H](O)/C=C\[C@H]1[C@H]2C/C(=C/CCCC(=O)O)C[C@@H]2C[C@H]1/C=C/CCO	414.5860000000002	4.735200000000005	4	3	11	0
[2.0502538e+14]	0.4941192629438992	O=[N+]([O-])c1ccc([N+](=O)[O-])cc1	168.108	1.503	4	0	2	1
[4542.909]	0.31817927902222226	COc1nc(C/C=C(\C)C/C=C/C(C)=C/[C@H](C)[C@H](O)[C@@]2(C)O[C@H]2C)c(C)c(O)c1OC	431.57300000000026	4.668620000000005	6	2	10	1
[68516.086]	0.2835741124735848	CN(C)CC(=O)CCCCCCCCCSCCCCCCCC(=O)O	387.6300000000003	5.396300000000005	5	1	20	0
[1884.3756]	0.2424138199365954	COc1c(O)cc2c(c1O)C(=O)c1c(O)cc(O[C@@H]3O[C@@H](CO)[C@@H](O)[C@@H](O)[C@@H]3O)cc1C2=O	464.37900000000013	-1.2339000000000007	12	7	4	3
[8.939546e+11]	0.3757920814193933	C/C(=C(\O)C(=O)O)C(=O)O	146.09799999999998	-0.012399999999999856	5	3	2	0
[79153.34]	0.09679376706658344	CCCC[C@@H](O)CCCCC[C@@H](O)[C@@H]1CC[C@H]([C@@H]2CC[C@H]([C@@H](O)CCCCCCCCCC3=C[C@@H](C)OC3=O)O2)O1	580.8470000000005	6.687600000000008	7	3	22	0
[1979.2733]	0.25486879439017057	COc1cc([C@@H]2Oc3c(O)cc(-c4oc5cc(O)cc(O)c5c(=O)c4O)cc3[C@@H]2CO)ccc1O	480.42500000000024	3.2062000000000013	10	6	4	4
[228103.31]	0.7183871892533419	C=C(C)c1cc(O)c2c(c1)C(=O)c1cccc(O)c1C2=O	280.279	2.906300000000001	4	2	1	3
[1174.8339]	0.17536553932920662	CC(=C/C=C/C(C)=C/C=C/C=C(/C)C(=O)O)/C=C/C=C(\C)C(=O)O[C@@H]1O[C@H](CO)[C@@H](O)[C@@H](O)[C@@H]1O	490.5490000000002	1.8678999999999992	9	5	10	0
[545378.44]	0.430014630326117	CC1(C)COC(=O)[C@H]1O[C@H]1O[C@@H](CO)[C@@H](O)[C@@H](O)[C@@H]1O	292.284	-2.2454999999999976	8	4	3	0
[1299907.5]	0.5532192273273192	CCN(CC)CCOC(=O)C1=Cc2c(oc(C)cc2=O)C(=O)N1c1ccc(F)cc1	414.4330000000001	2.8900200000000016	6	0	7	3
[21117.717]	0.7603533690018062	C[C@H](N)Cc1ccc2ccoc2c1	175.23099999999997	2.3225000000000007	2	1	2	2
[124062.57]	0.6014856890414849	Cn1cncc1CN1C[C@@H](N(CC(=O)O)Cc2ccc(C#N)cc2)Cc2cc(C#N)ccc21	440.5070000000002	2.681560000000001	7	1	7	3
[2130.936]	0.6615462288843261	COc1c2c(c(C)c3c1C(=O)OC3)O[C@]1(C)CC[C@@]3(O)C(C)(C)OC(=O)CC[C@@]3(C)[C@@H]1C2	444.5240000000003	3.630620000000002	7	1	1	1
[25680956.]	0.5973697839729563	NC(=O)[C@@H]1CC[C@H]([C@H]2CCN2)CN1C(=O)O	227.26399999999998	-0.40779999999999933	4	3	2	0
[4529.736]	0.2300048004396228	CC1=CC(=O)CC(C)(C)[C@H]1/C=C/[C@H](C)O[C@@H]1O[C@@H](CO[C@@H]2OC[C@@H](O)[C@@H](O)[C@@H]2O)[C@@H](O)[C@@H](O)[C@@H]1O	502.5570000000002	-1.2275999999999971	11	6	7	0
[19899.46]	0.3610498058147524	C=C1[C@@H](O)CC[C@@]2(C)[C@@H]1[C@H](O)[C@H]1C[C@H](OC(C)=O)C(C)=C([C@@H](OC(C)=O)[C@@H]2OC(C)=O)C1(C)C	478.58200000000033	2.8520000000000003	8	2	3	0
[2.2533025e+11]	0.6411184862845843	Cc1csc(C(=O)O)n1	143.167	1.1497200000000003	3	1	1	1
[7421.8154]	0.1668289462577789	COc1cc(O)cc2oc(-c3ccc(O)c(O)c3)c(O[C@@H]3O[C@H](C)[C@@H](O)[C@@H](O)[C@@H]3O[C@@H]3O[C@H](C)[C@@H](O)[C@H](O)[C@H]3O)c(=O)c12	608.5490000000003	-0.3565000000000003	15	8	6	3
[10220285.]	0.6552201169275428	COc1cc2c(cc1OC)N(CC/N=C\c1ccc(N)cc1)CC2	325.4120000000001	2.7676000000000007	4	1	6	2
[1.0218754e+09]	0.5681374031144324	O=Cc1ccc(O)cc1	122.12299999999996	1.2047	2	1	1	1
[883862.3]	0.7728542899563117	CN[C@H](C)c1ccc(OCCNC(=O)c2ccccc2)cc1	298.38599999999997	2.775800000000001	3	2	7	2
[23235264.]	0.42391237108534763	COC(=O)[C@H]1C[C@H](O)C[C@H]2[C@@H]1[C@@H]1C[C@]3(O)C(=O)O[C@]4(C)[C@@H]5C[C@](O)(C(=O)O)C[C@]5(C)[C@@H]4CC[C@]123	478.53800000000035	0.8711999999999986	9	4	2	0
[3.3421482e+08]	0.026175175688734724	CCCCCC/C=C\CCCCCCCCCC(=O)O[C@H](COC(=O)CCCCCCC/C=C\CCCCCCCC)COC(=O)CCCCCCCCCCCCCCCCCCC	915.5229999999988	19.101299999999984	6	0	53	0
[20506.307]	0.4152636284462583	COc1cc2c(cc1O)C(=O)c1c(ccc3ccc(O)cc31)O2	308.28900000000004	3.5192000000000014	5	2	1	4
[32685078.]	0.5812413015658972	O=C1C=C2CCCN3CCCC[C@H]3[C@H]21	191.274	1.76	2	0	0	0
[7052.3174]	0.4054568245739841	C/C1=C/CC[C@@]2(C)Oc3c(C=O)c(O)c(C=O)c(O)c3[C@@H](CC(C)C)[C@@H]2[C@@H]2[C@@H](CC1)C2(C)C	454.6070000000003	6.412300000000006	5	2	4	1
[392946.5]	0.7461890701770076	O=C1C=C[C@@]2(CO)O[C@@H]1[C@H](C(=O)O)[C@H]2c1ccc(O)cc1	290.271	0.44539999999999985	6	3	3	1
[3691.3235]	0.11391390039452433	O=S(=O)(O)O/N=C(\CCCCc1ccccc1)S[C@@H]1O[C@H](CO)[C@@H](O)[C@H](O)[C@@H]1O	451.51900000000006	0.06540000000000007	10	5	9	1
[765141.7]	0.7924644131568731	Nc1ccc(OCCc2ccccc2)cc1	213.28000000000006	2.8903000000000016	2	1	4	2
[94248584.]	0.37618304623671805	Cc1ccc([N+](=O)[O-])cc1N	152.153	1.4854199999999997	3	1	1	1
[1255975.1]	0.7157794988253042	c1ccc(Oc2ncc(Cc3ccccc3)nc2)cc1	262.312	3.859700000000002	3	0	4	3
[404422.88]	0.7590703648993986	O=C(c1ccccc1)N1CCc2ccccc2[C@@H]1COc1ccc(O)cc1	359.42500000000007	4.210800000000003	3	1	4	3
[7.752222e+08]	0.026145397892731695	CCCCCCCC/C=C\C/C=C\C/C=C\CCCC(=O)OC[C@@H](COC(=O)CCCCCCCCCCCCCCCCCCC)OC(=O)CCCCCCCCCCCCCCCCCCCC	983.6419999999986	20.8278	6	0	57	0
[910078.25]	0.3363846542898571	N=C(N)N/N=C/c1ccccc1	162.196	0.5035699999999997	2	3	2	1
[9293.253]	0.15910577112455399	CC(C)CC/C(=N\OS(=O)(=O)O)S[C@@H]1O[C@H](CO)[C@@H](O)[C@H](O)[C@@H]1O	389.4480000000001	-0.9113999999999993	10	5	7	0
[36547.45]	0.4248825405413473	CC(=O)O[C@H]1CC(C)(C)C[C@@H]2[C@@]13CO[C@@]21CC[C@@H]2[C@]4(C)CC[C@H](O)C(C)(C)[C@@H]4CC[C@@]2(C)[C@@]1(C)C[C@@H]3O	516.7630000000004	5.894100000000008	5	2	1	0
[338033.7]	0.49261058187797496	N[C@H](CCC(=O)N[C@H](CSCc1ccccc1)C(=O)O)C(=O)O	340.40100000000007	0.6812999999999999	7	4	10	1
[355303.78]	0.9182148675103156	COc1ccc(C(=O)Nc2ccc(OC)cc2)cc1OC	287.31500000000005	2.9647000000000014	4	1	5	2
[6184843.5]	0.05610282381406651	CCCCCCCCCCCCC/C=C/[C@@H](O)[C@H](CO)NC(=O)CCCCCCCCCCCCCCCCC	565.9680000000004	10.343199999999996	3	3	32	0
[4773237.]	0.6638265416687474	Cc1ccc([C@@H]2CCCN2)o1	151.209	2.01252	2	1	1	1
[9017.282]	0.545659386410697	COc1ccc2c(c1)O[C@H]1c3ccc(O[C@@H]4O[C@@H](CO)[C@@H](O)[C@@H](O)[C@@H]4O)cc3OC[C@H]21	432.4250000000001	0.4835999999999991	9	4	4	2
[38328.656]	0.5765772784542664	C/C=C(/C)C(=O)O[C@H]1C2=C(C)C(=O)O[C@]2(O)C[C@H]2CC[C@@H](O)[C@@H](C)[C@]21C	364.4380000000001	2.2432999999999996	6	2	2	0
[885670.6]	0.8694612683225502	COc1ccc2c(c1)O[C@H]1c3ccc(OC)c(OC)c3OC[C@H]21	314.3370000000001	3.3221000000000016	5	0	3	2
[1561.5334]	0.29296757861955847	COc1cccc2c1C(=O)c1c(O)c3c(c(O)c1C2=O)C[C@@](O)(C(=O)CO)C[C@@H]3O[C@H]1C[C@@H](N)[C@@H](C)[C@H](C)O1	541.5530000000003	1.2764999999999995	11	5	5	3
[2868092.8]	0.7412752393489085	CSc1nn(-c2ccccc2)c(=O)n1CC(=O)N1CCC(N(C)C)C1	361.4710000000002	0.9183999999999999	5	0	5	2
[374498.28]	0.7864843230704496	CNC(=S)[C@]1(c2ccc(C)cc2)CCCCN1	248.39499999999995	2.5106200000000003	3	2	2	1
[302991.78]	0.789365754723987	Cc1cccc(C(=O)N2CCC(C)(C)C(=O)c3ccccc32)c1	307.393	4.254420000000004	2	0	1	2
[7.5817226e+09]	0.02614137144131923	CCCCCCCC/C=C\CCCCCCCCCC(=O)OC[C@H](COC(=O)CCCCCCCCCCCCCCCCCCC)OC(=O)CCCCCCCCCCCCCCCCCCCCC	1001.7009999999984	21.665900000000008	6	0	60	0
[905.0599]	0.611302779583507	CC#C[C@]1(O)CC[C@@H]2[C@@H]3CCC4=CC(=O)CCC4=C3[C@@H](c3ccccc3)CC[C@]21C	400.56200000000007	5.730600000000005	2	1	1	1
[23408.285]	0.34663927883075973	CC[N+](CC)(CC)CCCCCCCCCCCC(=O)O	300.5069999999999	4.848500000000004	2	1	15	0
[125946.83]	0.3227290342044105	COc1cc(/C=C/C(=O)O[C@@H]2O[C@@H](CO)[C@@H](O)[C@@H](O)[C@@H]2O)ccc1O	356.32700000000006	-1.2429	9	5	5	1
[2551.872]	0.47923467342166454	CC[C@@H](C(C)C)[C@H](O)[C@@H](O)[C@@H](C)[C@H]1CC[C@H]2[C@@H]3C(=O)[C@@H]4C[C@@H](O)[C@@H](O)C[C@]4(C)[C@H]3CC[C@@]21C	464.6870000000003	3.8060000000000027	5	4	6	0
[291389.3]	0.44107174795862936	CC(=O)OC[C@@]12CCC(C)=C[C@H]1O[C@@H]1[C@H](OC(C)=O)C[C@@]2(C)[C@@]12CO2	350.41100000000023	2.1540999999999997	6	0	3	0
[740546.3]	0.8957054690045572	Cc1cc(CNC(=O)c2ccccc2)cc(C)n1	240.30600000000004	2.628440000000001	2	1	3	2
[440510.]	0.7983401159365047	COc1ccc(C(=O)NCCOc2ccc(C)cc2)cc1OC	315.369	2.8210200000000007	4	1	7	2
[30022.4]	0.6233234143085244	C[C@H](O)c1ccc(NC(=O)Cn2c(=O)cc(C(=O)N3CCN(C)CC3)c3ccccc32)cc1	448.52300000000025	2.0810999999999997	5	2	5	3
[5316375.5]	0.6991293184614993	CCc1ccc(C(=O)O)cc1	150.177	1.9472	2	1	2	1
[5346037.5]	0.6405002066566765	CCC(=O)c1ccc(OC)cc1	164.20399999999998	2.2879000000000005	2	0	3	1
[13850957.]	0.6094289466691921	CN1CC[C@H](c2ccccc2)C1	161.24799999999996	2.1056999999999997	1	0	1	1
[42801.67]	0.20250984450671436	COC(=O)C1=CO[C@H](O[C@@H]2O[C@H](CO)[C@@H](O)[C@H](O)[C@H]2O)[C@@H]2[C@@H]1C=C[C@@]21C=C[C@@]2(C)[C@H](c3ccoc3)OC(=O)[C@H]3O[C@@]321	574.5350000000002	-0.39049999999999896	13	4	5	1
[10811.209]	0.07146212484079494	O=S(=O)(O)O/N=C(\CCCCS)S[C@H]1O[C@@H](CO)[C@@H](O)[C@H](O)[C@@H]1O	407.48800000000006	-1.2475000000000003	10	6	8	0
[1053.5176]	0.5539951919151855	CC(C)=CCC/C(C)=C/CC/C(C)=C/Cc1cccc(O)c1	298.46999999999997	6.3539000000000065	1	1	8	1
[954771.25]	0.49882618094456793	C=C(C)[C@H]1CC=C(C)[C@H](OC(C)=O)C1	194.27399999999994	2.850500000000001	2	0	2	0
[5524604.]	0.026278488254341287	CC/C=C\C/C=C\C/C=C\C/C=C\C/C=C\CCCC(=O)OC[C@@H](COC(=O)CCCCCCC/C=C\CCCCCC)OC(=O)CCCCCCCCCCCCCCC	851.3509999999992	16.644899999999964	6	0	45	0
[5979665.]	0.026278488254341287	CC/C=C\C/C=C\C/C=C\C/C=C\C/C=C\CCCC(=O)OC[C@H](COC(=O)CCCCCCC/C=C\CCCC)OC(=O)CCCCCCCCCCCCCCCCC	851.3509999999992	16.644899999999964	6	0	45	0
[7.207298e+08]	0.5749090279460183	CC[C@H]1O[C@@]2(C)OCC[C@H]1O2	158.19699999999997	1.2744	3	0	1	0
[65079.105]	0.7446795375865235	Cc1cccc(/C=N/c2ccc3c(c2)CCCN3C)c1	264.37199999999996	4.128020000000004	1	0	2	2
[133202.58]	0.6976538225468476	CC1(C)[C@H]2CC[C@@]34C=C[C@@](C)(C3)C(=O)C[C@H]4[C@]2(C)CC(=O)[C@@H]1O	316.44100000000003	3.304200000000002	3	1	0	0
[5382.6943]	0.4228756272771297	C=C1C(=O)O[C@H]2C/C(C)=C/CC/C(C)=C/[C@H](OC(C)=O)[C@H]12	290.359	3.0924000000000014	4	0	1	0
[530.523]	0.7442508147988487	Cc1cc2c(c(O)c1-c1c(C)cc(O)cc1O)C(=O)C2	270.28400000000005	2.82604	4	3	1	2
[171006.78]	0.06815712517339964	CCCCCCCCCCCC[C@H](O)[C@@H]1CC[C@H]([C@@H](O)CCCCCCC(=O)CCCCCCCC3=C[C@@H](C)OC3=O)O1	606.9290000000007	9.078900000000004	6	2	28	0
[4189938.2]	0.02632020475050011	CCCCC/C=C\C/C=C\C/C=C\C/C=C\C/C=C\CCC(=O)OC[C@@H](COC(=O)CCCCCCC/C=C\CCCCCCCC)OC(=O)CCCCCCCCC/C	837.3239999999994	16.25479999999996	6	0	44	0
[1473628.8]	0.42438807564667336	CC(=O)NCCCS	133.216	0.44239999999999996	1	2	3	0
[2399466.2]	0.026493782530486638	CCCC/C=C\C/C=C\CCCCCCCCCC(=O)OC[C@@H](COC(=O)CC/C=C\C/C=C\C/C=C\C/C=C\C/C=C\CCCCC)OC(=O)CCCCCCC	807.2539999999995	15.250599999999965	6	0	41	0
[401996.84]	0.92709945241699	Brc1ccc(OCc2ccccc2O)cc1	279.133	3.7337000000000016	2	1	3	2
[3.56076e+08]	0.6387622689270488	COc1cccc(C(F)(F)F)c1	176.13699999999997	2.7140000000000013	1	0	1	1
[40331.918]	0.8777728591559668	CCN[C@@H](C)Cc1ccc2coc(=O)cc2c1	231.295	2.333500000000001	3	1	4	2
[2486.458]	0.3676666533596385	C=C1CC[C@H]2C(C)(C)[C@H](OC(C)=O)CC[C@]2(C)[C@@H]1COc1ccc2ccc(=O)oc2c1	424.53700000000015	5.512200000000006	5	0	4	2
[9879.267]	0.6034993164685338	COc1c2c(c(C)c3c1C(=O)OC3)O[C@]1(C)C[C@@H](O)[C@@]34O[C@](OC)(C[C@@H](O)[C@@]3(C)[C@@H]1C2)OC4(C)C	490.5490000000003	2.3837200000000003	9	2	2	1
[37105.258]	0.46924548227014184	CC1(C)C(=O)CC[C@]2(C)[C@@H]1CC[C@]1(C)[C@@H]2C(=O)C=C2[C@@H]3C[C@@](C)(C(=O)O)CC[C@]3(C)CC[C@@]21C	468.6780000000004	6.620800000000008	4	1	1	0
[1123233.]	0.026493782530486638	CC/C=C\C/C=C\C/C=C\C/C=C\C/C=C\CCCCCC(=O)OC[C@@H](COC(=O)CCCCCCC/C=C\CCCC)OC(=O)CCCCCCCCC/C=C\C	807.2539999999997	15.250599999999965	6	0	41	0
[1.2488434e+08]	0.5035860093648233	NC(=O)c1ccc(O)c(O)c1	153.13699999999997	0.19669999999999999	3	3	1	1
[599946.06]	0.8019240606538867	N=CC(=O)NCc1ccc(OCc2ccc(F)cc2)cc1	286.306	2.670470000000001	2	2	6	2
[4210431.]	0.02632020475050011	CC/C=C\C/C=C\C/C=C\C/C=C\CCCCCCC(=O)OC[C@H](COC(=O)CCCCCCCCCCC/C=C\C/C=C\CCCCC)OC(=O)CCCCCCC/C	837.3239999999995	16.254799999999964	6	0	44	0
[133202.58]	0.6976538225468476	CC1(C)[C@H]2CC[C@@]34C=C[C@](C)(C3)C(=O)C[C@@H]4[C@]2(C)CC(=O)[C@@H]1O	316.44100000000003	3.304200000000002	3	1	0	0
[73332.266]	0.6813474731929317	Oc1ccc2c(c1)OC[C@]1(O)c3ccc(O)cc3O[C@@H]21	272.25600000000003	1.8114999999999997	5	3	0	2
[724.7901]	0.3449275965109726	O=C(O)CCC/C=C\C[C@H]1[C@@H](O)C[C@@H](O)[C@@H]1/C=C/[C@@H](O)CCc1ccccc1	388.5040000000002	3.0954000000000015	5	4	11	1
[12527672.]	0.026196732701738407	CCCCC/C=C\C/C=C\C/C=C\C/C=C\CCCC(=O)OC[C@H](COC(=O)CCCCCCC/C=C\CCCCCCCC)OC(=O)CCCCCCCCCCCCCCCC	895.447999999999	18.039199999999976	6	0	49	0
[15728.566]	0.1157556048831929	CCC[C@@H](O)C/C(=N\OS(=O)(=O)O)S[C@@H]1O[C@@H](CO)[C@@H](O)[C@@H](O)[C@@H]1O	405.4470000000001	-1.7964999999999982	11	6	8	0
[11593.911]	0.5578713722562337	CC1=CC[C@](O[C@@H]2O[C@@H](CO)[C@@H](O)[C@H](O)[C@@H]2O)(C(C)C)CC1	316.3940000000001	0.3278999999999992	6	4	4	0
[93971.02]	0.285075120459724	O=C(O)C[C@]1(O)C(=O)Nc2c(O[C@H]3O[C@@H](CO)[C@@H](O)[C@@H](O)[C@H]3O)cccc21	385.32500000000005	-2.520299999999999	10	7	5	1
[17483.643]	0.6362023917757683	C=C1CC[C@@H]2[C@@](C)(CO)CCC[C@@]2(C)[C@H]1/C=C/C1=CCOC1=O	316.44100000000003	3.7970000000000033	3	1	3	0
[1070.762]	0.1592907073840895	C[C@H]1O[C@@H](O[C@@H]2[C@H](O)[C@H](O)[C@H](CO)O[C@H]2Oc2c(-c3ccc(O)cc3)oc3cc(O)cc(O)c3c2=O)[C@@H](O)[C@@H](O)[C@@H]1O	594.5220000000005	-1.3927000000000012	15	9	6	3
[14885778.]	0.2889485300322442	O=C(OC[C@H](O)CO)[C@H](O)[C@H](O)CO	210.182	-3.4031	7	5	6	0
[16710789.]	0.5144312935783112	CC(C)[C@]1(O)CC(=O)[C@@]2(C)C[C@@]3(O)O[C@]4(C(=O)[C@@]13C)[C@@H](O)[C@@H](C)CC[C@@]24O	382.4530000000001	0.3111999999999991	7	4	1	0
[1006.7366]	0.2465547063119637	O=c1cc(-c2ccc(O)c(O)c2)oc2cc(O)c(O)c([C@@H]3O[C@H](CO)[C@@H](O)[C@H](O)[C@@H]3O)c12	448.3800000000001	-0.2027	11	8	3	3
[1264.867]	0.32420209883172924	CC(C)CC(=O)C1=C(O)[C@](O)(C(=O)C[C@@H]2OC2(C)C)[C@H](C[C@@H](O)C(C)(C)O)C1=O	412.47900000000016	1.0022	8	4	9	0
[1.2465987e+11]	0.5015016660067645	Cc1ccc(Cl)cc1	126.586	2.6484200000000007	0	0	0	1
[314053.62]	0.23637274373801034	O=C(OC[C@@H]1O[C@@H](O)[C@@H](O)[C@H](O)[C@@H]1O)c1cc(O)c(O)c(O)c1	332.2610000000001	-2.2399000000000004	10	7	3	1
[4608119.]	0.7212588245608211	CN1CCN2c3ccccc3Cc3ccccc3[C@H]2C1	264.372	3.0839000000000016	2	0	0	2
[393116.25]	0.6919927750207286	Cn1cnc2c(NC(=O)CCC(=O)O)nc(N)nc21	264.24499999999995	-0.2512000000000004	7	3	4	2
[5820.524]	0.2776621050628296	C=C1[C@H]2C[C@H](OC(C)=O)[C@@H]3[C@](C2)([C@@H](OC(C)=O)C[C@@H]2C(C)(C)[C@@H](OC(C)=O)C[C@@H](OC(C)=O)[C@@]32C)[C@@H]1OC(C)=O	562.6560000000003	3.6834000000000033	10	0	5	0
[1935475.2]	0.026493782530486638	CCCCC/C=C\C/C=C\C/C=C\C/C=C\CCCCCC(=O)OC[C@H](COC(=O)CCCCCCC/C=C\C/C=C\C/C=C\CC)OC(=O)CCCCCCCC	807.2539999999998	15.250599999999965	6	0	41	0
[465892.9]	0.4307173686123024	O=C(O)CCCCCCCCCCCCCCCO	272.42899999999986	4.5247000000000055	3	2	15	0
[896546.56]	0.597689613014779	CN(C(=O)CCCCCCc1ccccc1)C(=O)OCc1ccccc1	353.4620000000001	4.9748000000000046	3	0	9	2
[41494.89]	0.2254636703060836	CC[C@H](C)O[C@H]1O[C@H](CO)[C@@H](O)[C@@H](O)[C@@H]1O[C@@H]1O[C@H](CO)[C@@H](O)[C@H](O)[C@H]1O	398.4050000000001	-3.5743999999999967	11	7	7	0
[1.1220168e+08]	0.4191268638025063	O=C1OC([C@@H]2CCCN2)(c2ccccc2)[C@H](O)[C@@]1(O)O	279.29200000000003	-0.7675000000000001	6	4	2	1
[6.6708024e+09]	0.500839012950551	COc1nc(Cl)ccc1C=O	171.583	1.5560999999999998	3	0	2	1
[466484.22]	0.8498120203195162	O=C1CN=C(c2ccccc2)c2cc(Cl)ccc2N1	270.71899999999994	3.129500000000001	1	1	1	2
[13228.963]	0.08354197574648375	O=S(=O)(O)O/N=C(\CCCCCO)S[C@H]1O[C@@H](CO)[C@@H](O)[C@H](O)[C@@H]1O	405.44700000000006	-1.794899999999999	11	6	9	0
[3644415.]	0.7907166580919539	CO[C@H]1C2=C(C)C(=O)O[C@]2(OC)C[C@@H]2CC[C@@H](O)[C@@H](C)[C@@]21C	310.39000000000004	2.0344	5	1	2	0
[9209390.]	0.8048533052772713	CC[C@@H]1C(=O)N2Cc3ccccc3CN1CC(=O)c1ccccc1C2	334.4190000000001	3.0059000000000013	3	0	1	2
[8340177.]	0.6089264978498541	O=C1c2ccccc2OC[C@H](O)[C@H]1O	194.18599999999998	-0.01649999999999996	4	2	0	1
[98492.91]	0.4101707855809199	C/C=C/SCCSSC[C@H](CC)[S@@](=O)CCC	312.5910000000001	4.571900000000004	4	0	11	0
[1686672.6]	0.7270261506881234	C/C=C1\CN(C)[C@@H]2C[C@@]3(C(=O)N(OC)c4ccccc43)[C@H]3C[C@H]1[C@H]2CO3	354.4500000000001	2.5177000000000005	4	0	1	1
[449410.8]	0.7671920256012477	C[C@@H](NC(=O)N[C@H](Cc1ccccc1)C(=O)O)c1ccccc1	312.369	2.742700000000001	3	3	6	2
[3177545.2]	0.7078705225451646	CC(=O)Nc1ccc2c(c1)OCO2	179.17499999999995	1.3736999999999997	3	1	1	1
[33676464.]	0.026161698261343846	CCCCC/C=C\C/C=C\C/C=C\CCCCC(=O)OC[C@H](COC(=O)CCCCCCCCCCC/C=C\CCCCCCCC)OC(=O)CCCCCCCCCCCCCCCCC	939.5449999999988	19.433499999999988	6	0	53	0
[610.1701]	0.1466352748308023	COc1cc(-c2oc3cc(O)cc(O)c3c(=O)c2O)ccc1O[C@H]1O[C@@H](CO)[C@@H](O)[C@@H](O)[C@@H]1O[C@@H]1O[C@@H](C)[C@@H](O)[C@@H](O)[C@@H]1O	624.5480000000003	-1.3841000000000003	16	9	7	3
[4124.58]	0.3347682966492247	CC(=O)OC[C@@H]1O[C@H](Oc2ccc(C(=O)c3ccco3)cc2)[C@@H](OC(C)=O)[C@@H](O)[C@@H]1OC(C)=O	476.43400000000025	1.4016999999999997	11	1	8	2
[967363.44]	0.7978567323129298	Cc1ccccc1C(=O)OC[C@H]1CCCN2CCCC[C@H]21	287.403	3.4163200000000025	3	0	3	1
[2706.5513]	0.2275544833595707	CC(=O)CCc1ccc(O[C@H]2O[C@H](CO)[C@@H](O)[C@@H](O)[C@@H]2OC(=O)c2cc(O)c(O)c(O)c2)cc1	478.4500000000002	0.3683999999999997	11	6	8	2
[3870.8652]	0.1466352748308023	COc1cc(-c2oc3cc(O)cc(O)c3c(=O)c2O[C@@H]2O[C@@H](C)[C@@H](O)[C@@H](O)[C@@H]2O[C@@H]2O[C@@H](CO)[C@@H](O)[C@@H](O)[C@@H]2O)ccc1O	624.5480000000003	-1.3840999999999999	16	9	7	3
[1409180.4]	0.5761279360207752	COC(=O)/C=C/c1ccc(OC)c(OC)c1	222.23999999999995	1.89	4	0	4	1
[770130.7]	0.6426784407490705	COC(=O)c1ccc(C)cc1O	166.176	1.4872199999999998	3	1	1	1
[2933552.2]	0.026278488254341287	CCCC/C=C\C/C=C\CCCCCCCCCC(=O)OC[C@H](COC(=O)CCCCCCCCC/C=C\CCCCCC)OC(=O)CCCC/C=C\C/C=C\C/C=C\CC	851.3509999999997	16.644899999999964	6	0	45	0
[5391348.5]	0.832562659369397	C[C@@H](NC(=O)OCc1ccccc1)C(=O)OCc1ccccc1	313.353	3.0447000000000015	4	1	6	2
[110634.16]	0.6067926981908729	C=C(C)[C@H]1CC[C@@]2(C)CCC(=O)C(C)=C2C1	218.33999999999995	4.048300000000003	1	0	1	0
[422.39056]	0.47928780442113805	C#Cc1cc(CC(=O)Nc2ccc(OCCN3CCN(c4ccccc4)CC3)cc2)cc(OC)c1	469.58500000000015	4.0587000000000035	5	1	9	3
[24398.846]	0.6315160739393746	Nc1cc(Cl)ccc1C(=O)O	171.583	1.6204	3	2	1	1
[7511303.5]	0.6028424560364231	c1ccc2c(c1)CCc1ccccc1C2	194.277	3.376000000000002	0	0	0	2
[163199.47]	0.7563397659011561	COCCc1c(CO)c2ccccc2n1Cc1ccccc1	295.382	3.370800000000002	2	1	6	3
[37030.066]	0.3759313870428722	C=C[C@H]1[C@H](O[C@@H]2O[C@H](CO)[C@@H](O)[C@H](O)[C@H]2O)OC=C2C(=O)O[C@@H](c3ccccc3)[C@@H]21	420.41400000000016	-0.24039999999999995	9	4	5	1
[18810676.]	0.7132847077406799	O=C(O)CCc1ccc(O)cc1	166.17600000000002	1.4094	3	2	3	1
[2865.9897]	0.5147105637549894	CC1=CC(=O)CC(C)(C)[C@@H]1/C=C/[C@H](C)O[C@H]1O[C@@H](CO)[C@@H](O)[C@@H](O)[C@@H]1O	370.44200000000006	0.30909999999999954	7	4	5	0
[1405.9901]	0.2875638076723092	O=C(CCc1ccc(O)cc1)c1c(O)cc(O)cc1O[C@@H]1O[C@@H](CO)[C@@H](O)[C@H](O)[C@@H]1O	436.4130000000001	-0.2024000000000002	10	7	7	2
[420691.28]	0.5243516936154523	C=C1C[C@@]23C[C@]1(O)CC[C@H]2[C@]1(C=O)CCC[C@@](C)(C(=O)O)[C@@H]1[C@@H]3C(=O)O	362.422	2.2546	6	3	3	0
[1172184.4]	0.7221409045988636	CC(C)C[C@@H]1NC(=O)[C@@H]2CCCN2C1=O	210.27699999999993	0.5218999999999998	2	1	2	0
[30592026.]	0.6177079316610022	COC(=O)c1ccc(C#N)c(C#N)c1	186.17	1.21656	4	0	1	1
[18406.521]	0.3370541984282436	C=C1[C@H](O)CC[C@]2(C)[C@@H]1[C@H](OC(C)=O)[C@H]1C[C@H](OC(C)=O)C(C)=C([C@@H](OC(C)=O)[C@@H]2OC(C)=O)C1(C)C	520.6190000000004	3.4228000000000023	9	1	4	0
[274659.62]	0.8040894240470836	NCCc1cccc(-c2ccccc2)c1	197.281	2.854800000000001	1	1	3	2
[1125484.8]	0.8526676902009395	Fc1ncc([C@H]2C[C@H]3CC[C@@H]2N3)cc1-c1cccc(F)c1	286.32500000000005	3.6347000000000023	2	1	2	2
[670642.06]	0.6160549309123058	O=[N+]([O-])c1ccc2c(c1)CCc1ccc(O)cc1-2	241.24599999999995	3.0660000000000007	3	1	1	2
[1070.762]	0.1592907073840895	C[C@H]1O[C@H](O[C@@H]2[C@@H](O)[C@H](O)[C@H](CO)O[C@@H]2Oc2c(-c3ccc(O)cc3)oc3cc(O)cc(O)c3c2=O)[C@@H](O)[C@@H](O)[C@@H]1O	594.5220000000005	-1.3927000000000012	15	9	6	3
[1469.27]	0.17370096152271805	C[C@H]1O[C@H](OC[C@@H]2O[C@@H](Oc3cc(O)c4c(=O)cc(-c5ccc(O)cc5)oc4c3)[C@@H](O)[C@@H](O)[C@@H]2O)[C@@H](O)[C@@H](O)[C@@H]1O	578.5230000000004	-1.0983000000000007	14	8	6	3
[5939.1167]	0.4293072591941489	CO[C@@H]1CC(C)(C)CC2=C3CC[C@H]4[C@]5(C)CC[C@@H](O)[C@@](C)(CO)[C@@H]5CC[C@@]4(C)[C@@]3(C)CC[C@]21C	472.75400000000036	6.91030000000001	3	2	2	0
[1314053.]	0.2692206165677461	O=C1N[C@H](O)[C@@H](O)[C@@H]1O[C@H]1O[C@@H](CO)[C@@H](O)[C@H](O)[C@H]1O	295.24399999999997	-5.019399999999995	9	7	3	0
[2142.872]	0.5510650474955981	C=CC(=C)CC[C@@H]1C(=C)CC[C@H]2C(C)(C)[C@@H](O)CC[C@]12C	288.475	5.278400000000006	1	1	4	0
[7401710.]	0.3786089061611532	C[C@H]1C(=O)O[C@@H]2C[C@]1(C)[C@@H]1C(=O)[C@@]3(O)O[C@]14[C@@]2(C)OC(=O)[C@@]4(O)CC[C@@H]1[C@@H]3[C@@H](O)C=C2C=CCC(=O)[C@]21C	528.5540000000003	0.5098	10	3	0	0
[1807629.8]	0.7146738282176005	Cn1c(=O)c2c(nc(NC(=O)Nc3ccc(F)cc3)n2C)n(C)c1=O	346.3220000000001	0.7538	4	2	2	3
[671418.25]	0.6149271238746583	N[C@H](Cc1ccccc1)C(=O)NC(Cc1ccccc1)=C(O)O	312.36899999999997	2.2003999999999997	4	4	6	2
[20721.967]	0.45214493799383243	CC1(C)[C@@H](O)CC[C@]2(C)[C@H]1CC[C@]1(C)[C@@H]2C(=O)C=C2[C@@H]3C[C@]4(C)C[C@H](OC4=O)[C@]3(C)CC[C@@]21C	468.6780000000004	5.863300000000007	4	1	0	0
[4263745.]	0.5271330621177479	O=C(O)c1cc(NC(=O)CO)ccc1O	211.173	0.021199999999999997	5	4	3	1
[52358.]	0.11884370177275796	COc1cc([C@H]2OC[C@@H]3[C@@H](c4cc(OC)c(O[C@H]5O[C@@H](CO)[C@H](O)[C@@H](O)[C@@H]5O)c(OC)c4)OC[C@H]23)cc(OC)c1O[C@@H]1O[C@H](CO)[C@@H](O)[C@H](O)[C@@H]1O	742.7240000000004	-1.8463999999999952	18	8	12	2
[5440587.]	0.026278488254341287	CC/C=C\C/C=C\C/C=C\C/C=C\C/C=C\CCCC(=O)OC[C@@H](COC(=O)CCCCCCCCC/C=C\CCCCCC)OC(=O)CCCCCCCCCCCCC	851.3509999999993	16.644899999999964	6	0	45	0
[834.76074]	0.13197182212747408	CC(C)C[C@H](NC(=O)[C@H](CCc1ccccc1)NC(=O)Cc1ccccc1)C(=O)N[C@@H](Cc1ccccc1)C(=O)N[C@@H](CC(=O)O)C(C)(C)C	684.8780000000002	4.610700000000003	6	5	18	3
[81596.19]	0.6634296109985199	C[C@@H]1C[C@@]2(C)[C@@H](CC[C@@H]3[C@H]2CC[C@@]2(C)[C@@H]3CC[C@]2(C)O)C1	290.491	5.026100000000006	1	1	0	0
[15332547.]	0.5458309652959041	CC1=C[C@H]2O[C@H]3[C@H](O)C[C@@](C)([C@@]34CO4)[C@@]2(CO)[C@@H](O)C1=O	296.319	-0.8377000000000003	6	3	1	0
[32194.959]	0.7772056396087466	C[C@]12CC[C@@H]3c4ccc(O)c(c4CC[C@H]3CCO)C[C@@H]1CC[C@@H]2O	330.4680000000001	3.5341000000000027	3	3	2	1
[2645.7913]	0.7694537438308314	CC(=O)/C=C/[C@H]1[C@](C)(O)[C@@H](O)C[C@H]2C(C)(C)CCC[C@]21C	294.435	3.096000000000002	3	2	2	0
[308654.1]	0.2683727505504475	O[C@H]1CO[C@@H](O[C@@H]2[C@@H](O)[C@@H](O)[C@@H](O)O[C@@H]2CO)[C@@H](O)[C@@H]1O	312.271	-4.758099999999994	10	7	3	0
[264311.4]	0.23598626159819902	CN[C@@H]1[C@H](O[C@H]2O[C@@H](CO)[C@@H](O)[C@@H](O)[C@H]2O)O[C@H](CO)[C@@H](O)[C@@H]1O	355.3400000000001	-5.170099999999993	11	8	5	0
[271718.47]	0.7615949434671946	CCO[C@@]1(C2CCCCC2)O[C@@H](c2cccc(C)c2)CC1	288.4310000000001	5.159620000000006	2	0	4	1
[5683971.5]	0.8370117299564382	COc1ccc(C(=O)N2CCc3ccccc3C2)cc1	267.328	2.8937000000000017	2	0	2	2
[54003.79]	0.5475342881732915	COC(=O)[C@@H](C)C1=C[C@]2(C)CCCC(C)(C)[C@H]2C1	250.38199999999992	3.9582000000000033	2	0	2	0
[8049965.5]	0.5866531226724496	O=c1[nH]c(=O)n(Cc2ccc([N+](=O)[O-])cc2)c2ccccc12	297.27000000000004	1.6462999999999999	4	1	3	3
[17829.242]	0.26383670067514714	C=C[C@H]1[C@H](O[C@@H]2O[C@H](CO)[C@@H](O)[C@H](O)[C@H]2O)OC=C2C(=O)OCC[C@]21O	374.3420000000002	-2.476699999999998	10	5	4	0
[560716.06]	0.4724902410846857	O=C1O[C@H](c2ccc(O)cc2)[C@@H](O)[C@H](O)[C@H]1O	240.211	-0.9272000000000002	6	4	1	1
[3.1892293e+09]	0.2808743607684083	CN(C)CCCNC(=N)N	144.222	-0.5788299999999984	3	3	4	0
[933187.8]	0.45001030651333124	CC(=O)[C@@]12CC[C@@H](C)[C@](C)(O)C1=C(C)C(=O)[C@H]1C[C@@H](OC(=O)/C=C/c3ccc(O)cc3)[C@]2(C)C1(C)C	494.6280000000002	5.0251000000000055	6	2	4	1
[954771.25]	0.49882618094456793	C=C(C)[C@@H]1CC=C(C)[C@H](OC(C)=O)C1	194.27399999999994	2.850500000000001	2	0	2	0
[1325250.]	0.6204323431933563	CC1=CC[C@@H]2[C@@H]([C@@H]3[C@H]1CC[C@@]3(C)O)C2(C)C	220.35599999999997	3.3858000000000024	1	1	0	0
[56001924.]	0.026196732701738407	CC/C=C\C/C=C\C/C=C\C/C=C\C/C=C\CCCC(=O)OC[C@H](COC(=O)CCCCCCCCCCCCCCCCCCCCC)OC(=O)CCCCCCCCCCCC	895.447999999999	18.039199999999976	6	0	49	0
[43176.098]	0.615745336454391	CCN(CC)CCOC(=O)c1cc(OC)cc(C(=O)Nc2ccc(OC)cc2)c1	400.4750000000001	3.4547000000000017	6	1	10	2
[4.201505e+09]	0.02615782532896376	CCCCCC/C=C\CCCCCCCC(=O)OC[C@H](COC(=O)CCCCCCCCCCCCCCCCCCC)OC(=O)CCCCCCCCCCCCCCCCCCCCC	945.5929999999987	20.105499999999992	6	0	56	0
[279.6033]	0.14866166730237262	CC(=O)c1c(O)cc(O)c([C@H]2O[C@H](CO)[C@@H](O)[C@@H](O)[C@H]2OC(=O)c2cc(O)c(O)c(O)c2)c1O	482.3940000000002	-0.4976000000000004	13	9	5	2
[68185.984]	0.8961243009447806	COc1ccc(C[C@H]2OC[C@@H](C)[C@H](c3ccc(O)cc3)O2)cc1OC	344.4070000000001	3.702200000000003	5	1	5	2
[2.4226112e+08]	0.05045500742259272	CCCCCCCCCCCCCCCCCCCCCCCCCCOC(=O)CCCCCCCCCCCCCCC	621.1320000000001	15.393199999999961	2	0	39	0
[2392624.5]	0.6952936683928136	CC[C@H](NC)c1ccccc1	149.237	2.3571	1	1	3	1
[807313.3]	0.4184782617361875	CC(C)(O)[C@@H]1CC(=O)[C@@]2(C)[C@@H](CC[C@@]3(C)[C@@H](c4ccoc4)OC(=O)[C@@H]4O[C@@]423)[C@@]1(C)[C@@H](O)CC(=O)O	490.54900000000026	2.6395	9	3	5	1
[48727.723]	0.35960978208603595	CC1(C)C[C@@H]2C3=CC[C@H]4[C@@]5(C)CC[C@@H](O)[C@@](C)(C=O)[C@@H]5CC[C@@]4(C)[C@@]3(C)CC[C@@]2(C(=O)O)C[C@@H]1O	486.6930000000004	5.383400000000005	5	3	2	0
[2206.5498]	0.2762758308659004	CCCCC[C@@H](O)/C=C/[C@H]1[C@H](O)C[C@H](O)[C@@H]1CCCCCCCC(=O)O	370.5300000000002	3.6570000000000027	5	4	14	0
[15033695.]	0.1501327260944641	COC(=O)CCCCCCCCCCCCCCCCCCCCCC	368.6460000000002	8.371400000000007	2	0	21	0
[132065.44]	0.846891429298587	CC(C)[C@H](NC(=O)c1cn(CC2CCCC2)c2ccccc12)C(N)=O	341.455	3.071200000000001	2	2	6	2
[28301956.]	0.026161698261343846	CCCC/C=C\C/C=C\CCCCCCCCCC(=O)O[C@@H](COC(=O)CCCCCCCCC/C=C\CCCCCCCC)COC(=O)CCCCCCCCCCCCC/C=C\CCC	939.5449999999988	19.433499999999988	6	0	53	0
[84651.914]	0.8140094679052385	COc1c(C(C)C)cc2c(c1OC)[C@@]13CCCC(C)(C)[C@H]1[C@H](OC3=O)[C@@H]2O	374.47700000000003	3.863700000000003	5	1	3	1
[1838899.4]	0.31133693461780343	Nc1nonc1/C(=N\O)Nc1ccc(F)cc1	237.194	1.0387999999999993	6	3	2	2
[5.4417856e+08]	0.4773510835207732	CC1=CC2=C(C)CC[C@H]2C1	134.22199999999998	3.0629000000000017	0	0	0	0
[84864880.]	0.5348256945116397	CO[C@@H]1C[C@H](C)OC(=O)[C@H]1O	160.169	-0.30229999999999996	4	1	1	0
[162255.]	0.616909043456184	CCOc1ccccc1C(=O)NCCNC[C@H](O)c1ccccc1	328.412	2.1383	4	3	9	2
[984.93604]	0.45278867657760874	CC(C)=CCc1c(O)c(CC=C(C)C)c(O)c(C(=O)CC=C(C)C)c1O	358.4780000000001	5.359800000000006	4	3	7	1
[1991.8953]	0.47235698908640045	O=C1C[C@H](c2ccc(O)cc2)Oc2cc(O[C@@H]3O[C@H](CO)[C@@H](O)[C@H](O)[C@@H]3O)ccc21	418.3980000000001	0.2773999999999998	9	5	4	2
[4290.21]	0.8286268512075574	CC(C)(C)NC(=O)c1ccc(OC(F)(F)F)c(C(F)(F)F)c1	329.23999999999995	4.1323000000000025	2	1	2	1
[140404.19]	0.5069720438607996	COCCCOc1ccccc1/C=C\C(=O)/C=C/c1ccccc1	322.40400000000005	4.397600000000003	3	0	9	2
[981075.7]	0.7944760949392461	CCN1C[C@@]2(O)CC[C@H](OC(=O)c3ccccc3)[C@@](C)(O)C[C@@H]2[C@H]1OC	363.4540000000001	1.8022	6	2	4	1
[36547.45]	0.4248825405413473	CC(=O)O[C@@H]1CC(C)(C)C[C@H]2[C@@]13CO[C@@]21CC[C@@H]2[C@@]4(C)CC[C@H](O)C(C)(C)[C@@H]4CC[C@@]2(C)[C@@]1(C)C[C@H]3O	516.7630000000004	5.894100000000008	5	2	1	0
[127496.86]	0.7500230183217649	COC[C@@H](CCO)c1ccc(O)cc1	196.246	1.5046	3	2	5	1
[12045148.]	0.6020126142897866	O=C(O)C(=O)Nc1ccccc1	165.148	0.7096999999999998	3	2	1	1
[14811265.]	0.9152043351220842	CCCc1nc(C(=O)Nc2ccc(C)cc2)nn1C	258.325	2.3283200000000006	3	1	4	2
[399451.28]	0.5075444167995193	COc1cc(/C=C/C(=O)OC/C=C/c2ccc(O)c(OC)c2)cc(OC)c1OC	400.4270000000002	3.6964000000000024	7	1	9	2
[342.8069]	0.6282271211234742	CC(C)=CCc1c(O)cc(O)c2c1OC[C@@H](c1ccc(O)cc1O)C2=O	356.3740000000001	3.376600000000002	6	4	3	2
[5.6075223e+10]	0.03313053204060403	CCCCCCCCCCCCCCCCCCCCCCCCCCCCC(=O)N[C@@H](CO[C@H]1O[C@H](CO)[C@H](O)[C@H](O)[C@H]1O)[C@H](O)CCCCCCCCCCCCCC	870.3949999999998	12.292399999999981	8	6	46	0
[152775.78]	0.47401205245912403	CC1(C)[C@H](O)CC[C@@]2(C)[C@@H]1CC[C@@]1(C)[C@@H]2C(=O)C=C2[C@@]34C[C@](C)(C(=O)O3)[C@@H](O)C[C@]4(C)CC[C@@]21C	484.6770000000004	4.978200000000005	5	2	0	0
[5177.2715]	0.37600458342023835	CC1(C)C[C@@H]2C3=CC[C@@H]4[C@@]5(C)CC[C@@H](O)[C@@](C)(CO)[C@@H]5CC[C@@]4(C)[C@@]3(C)C[C@H](O)[C@]2(CO)[C@H](O)C1	490.7250000000003	4.055300000000003	5	5	2	0
[1.3730035e+10]	0.026134469666549656	CCCCCCCC/C=C\CCCCCCCCCCCCCC(=O)OC[C@H](COC(=O)CCCCCCCCCCCCCCCCCCCCC)OC(=O)CCCCCCCCCCCCCCCCCCC	1057.8089999999984	23.22630000000002	6	0	64	0
[96553936.]	0.026167823962927553	CCCC/C=C\C/C=C\CCCCCCCCCC(=O)OC[C@H](COC(=O)CCCCCCC/C=C\CCCCCC)OC(=O)CCCCCCCCCCCCCCCCCCCCC	927.5339999999986	19.267399999999984	6	0	53	0
[379529.75]	0.6256584402064183	CCS(=O)(=O)Nc1ccc(S(=O)(=O)NCCCN2CCCCC2)cc1	389.5430000000003	1.6024999999999996	5	2	9	1
[4742.2036]	0.2580864000169042	CC[C@H](C)CNC(=O)[C@@H](CC(C)C)C[C@H](CCCCCC)[C@@H](O)/C=C/C(=O)O	397.6000000000001	4.789400000000005	4	3	16	0
[657153.44]	0.7279349927975222	Oc1ccc(/C=C/c2ccccc2)cc1	196.24900000000002	3.5626000000000024	1	1	2	2
[1618622.]	0.8210180175406546	COc1ccc([C@H]2OC[C@@H]3[C@@H](c4ccc5c(c4)OCO5)OC[C@H]23)cc1OC	370.4010000000001	3.5077000000000025	6	0	4	2
[173770.83]	0.7881640951230424	CC(C)OC(=O)C1=C(N)Oc2ccccc21	219.24	2.5802000000000005	4	1	2	2
[3.4788076e+09]	0.02615782532896376	CCCCCC/C=C\CCCCCCCCCC(=O)O[C@H](COC(=O)CCCCCCCCCCCCCCCCC)COC(=O)CCCCCCCCCCCCCCCCCCCCC	945.5929999999987	20.105499999999992	6	0	56	0
[77517752.]	0.02616974870575187	CCCCC/C=C\C/C=C\C/C=C\C/C=C\CCCCCC(=O)OC[C@H](COC(=O)CCCCCCCCCCCCCCCCCCCCC)OC(=O)CCCCCCCCCCC/C	925.5179999999988	19.043399999999984	6	0	52	0
[1835080.4]	0.2626596843912844	O=C(O)[C@H](O)[C@H]1O[C@@](O)(CO)[C@@H](O)[C@@H](O)[C@@H]1O	254.19100000000003	-4.405699999999998	9	7	3	0
[4957018.5]	0.43492167320620884	CN1CCCC[C@@H]1Cn1cc(C(=O)c2cccc3ccccc23)c2ccccc21	382.5070000000001	5.509800000000006	2	0	4	4
[290630.6]	0.8053632826443984	C[C@]12CCC[C@@](C)(CO)[C@@H]1CC[C@]13C[C@H](C(=O)O)[C@H](CC[C@@H]21)C3	320.47300000000007	4.092400000000003	3	2	2	0
[5177.2715]	0.37600458342023835	CC1(C)C[C@H]2C3=CC[C@@H]4[C@@]5(C)CC[C@@H](O)[C@@](C)(CO)[C@@H]5CC[C@@]4(C)[C@@]3(C)C[C@@H](O)[C@@]2(CO)[C@H](O)C1	490.7250000000003	4.055300000000003	5	5	2	0
[6464930.5]	0.732618648692561	O=C1CN(/C=C/c2ccccc2)C(=O)N1	202.213	1.2091	2	1	2	1
[15135979.]	0.7676475639286479	C[C@@]1(C(=O)O)CCC[C@]2(C)[C@H]3CC[C@H]4C[C@]3(C=C4CO)[C@@H]12	290.403	3.232300000000002	3	2	2	0
[3.3973266e+09]	0.5627155967397937	c1ccc2c(c1)CCNC2	133.194	1.3323	1	1	0	1
[10065423.]	0.3419064667678576	CSC(=N)N1CC[C@]2(C)C=C[C@H]3CC4=C(C(=O)OC)[C@]4(C)[C@H]3C[C@H]12	346.49600000000015	3.4502700000000024	4	1	1	0
[8331090.5]	0.2816726060506615	O=[n+]1ccn([C@@H]2O[C@H](COP(=O)(O)O)[C@@H](O)[C@H]2O)c(=O)[nH]1	326.178	-3.1805999999999996	9	5	4	1
[12258518.]	0.026214251853704833	CC/C=C\C/C=C\C/C=C\C/C=C\CCCCC(=O)O[C@@H](COC(=O)CCCCCCC/C=C\CCCCCC)COC(=O)CCCCCCCCCCCCCCCCCCC	881.420999999999	17.649099999999972	6	0	48	0
[4884129.5]	0.8985790980473737	O=C(Cc1cccs1)NC(=O)NCc1ccccc1	274.34499999999997	2.3166	2	2	4	2
[150310.84]	0.5812153187212412	Cc1onc(-c2ccccc2)c1C(=O)Nc1ccccc1[N+](=O)[O-]	323.30800000000005	3.810520000000002	5	1	4	3
[61439132.]	0.6854997490673147	O=C([C@H](Cc1ccccc1)c1ccccc1)N1CCc2ccccc21	327.427	4.602200000000004	1	0	4	3
[10164063.]	0.1838923019800035	O=C(O)[C@@H](O)CCN[C@@H](C(=O)O)[C@@H](O)CNC(=O)[C@H](O)CO	324.2860000000001	-4.304899999999995	10	8	11	0
[3009.9385]	0.49685862179532825	CC(C)=CCc1c(O)cc2oc3ccc(O)cc3c(=O)c2c1O	312.321	3.571700000000001	5	3	2	3
[106594.48]	0.2837603251417995	C/C(=C\CCCC(=O)O)CO[C@H]1O[C@@H](CO)[C@@H](O)[C@@H](O)[C@@H]1O	320.338	-0.9958999999999996	8	5	8	0
[412723.6]	0.6009103107260149	CC(C)(Oc1ccc(-c2ccccc2)cc1)c1ccccc1	288.39000000000004	5.667700000000004	1	0	4	3
[9.259231e+09]	0.02613718491947229	CCCCCCCC/C=C\CCCCCCCCCCCCCC(=O)OC[C@H](COC(=O)CCCCCCCCCCCCCCCCCCCCC)OC(=O)CCCCCCCCCCCCCCCCC	1029.7549999999983	22.446100000000012	6	0	62	0
[47570.086]	0.4017782764300812	CC1(C)C=C2[C@@H]3CC[C@@H]4[C@@]5(C)CC[C@H](O)[C@@](C)(CO)[C@@H]5CC[C@@]4(C)[C@@]3(C)CC[C@@]2(C(=O)O)C[C@@H]1O	488.70900000000034	5.176800000000005	5	4	2	0
[165017.11]	0.4537700852832105	CC(C)CCC[C@@H](C)[C@H]1CC[C@@]2(C)[C@@H]3CC[C@@H]4[C@@](C)(CO)[C@@H](O)CC[C@@]45C[C@]35CC[C@]12C	444.7440000000003	7.22120000000001	2	2	6	0
[2692.116]	0.8368496566034536	CC[C@@H](C)C(=O)c1c(O)ccc2c1Oc1ccc(O)cc1CC2=O	326.34800000000007	3.857700000000002	5	2	3	2
[11174160.]	0.14144846270405112	C=CCCCCCCCCCCCCCCCCCCCCCCCO	366.6740000000002	8.746900000000002	1	1	23	0
[9087.035]	0.5279663733864473	C=C1[C@H]2C[C@H](O)[C@@H]3[C@](C2)(C(=O)O[C@H]2CCCC(C)(C)[C@H]2CC1)[C@@H]3O	334.456	2.822500000000001	4	2	0	0
[245.30678]	0.785270379732634	CC(C)OC(=O)C1=C(N)Oc2c(oc(CO)cc2=O)[C@@H]1c1ccc(F)cc1	375.35200000000003	1.9174	7	2	4	2
[839094.44]	0.03491949118695945	CCCCCCCCCCCCCCCC(=O)OC[C@H](CO[P@@](=O)(O)OCC[N+](C)(C)C)OC(=O)CCCCCCCC	636.8719999999997	8.513100000000007	8	1	31	0
[7180794.5]	0.7964833957202402	Cn1c(=O)c(C)c(C(=O)Nc2ccccc2)n(-c2ccccc2)c1=O	335.36300000000006	2.09692	3	1	3	3
[56627.56]	0.23550208823984928	O=C1O[C@H]2[C@@H](O)[C@H](O)[C@H](CO[C@H]3O[C@@H](CO)[C@@H](O)[C@H](O)[C@@H]3O)O[C@H]2N1c1ccccc1O	459.4040000000001	-3.019399999999998	12	7	5	1
[16766.412]	0.41898101672795823	C=C1CC[C@@]2(C(=O)O)CC[C@]3(C)C(=CC[C@@H]4[C@@]5(C)CC[C@H](O)C(C)(C)[C@@H]5CC[C@]43C)[C@@H]2[C@H]1C	454.6950000000003	7.009600000000009	3	2	1	0
[99.544846]	0.45942657241082185	C=C(C)[C@H]1CCC(C)=C[C@H]1c1c(O)cc(CCCCCC)cc1O	328.49600000000004	6.236600000000006	2	2	7	1
[1.0280924e+09]	0.02614180230742857	CCCCCC/C=C\CCCCCCCCCC(=O)OC[C@@H](COC(=O)CCCCCCCCC/C=C\CCCCCCCC)OC(=O)CCCCCCCCCCCCCCCCCCCCCCC	999.6849999999985	21.441900000000004	6	0	59	0
[151618.38]	0.5366032898738241	CC(C)c1cc2c(c(O)c1O)[C@]13CCCC(C)(C)[C@H]1[C@@H](OC3=O)[C@@H]2O	346.423	3.257700000000002	5	3	1	1
[10829.865]	0.7722212848488434	CC(C)[C@@H]1CC[C@H](C)C[C@@H]1OC(=O)OCCO	244.33099999999996	2.592700000000001	4	1	4	0
[2.7012576e+08]	0.4954438768975331	CN(C)C[C@H](O)CO	119.16399999999997	-1.0988	3	2	3	0
[41384220.]	0.6383944451588985	N[C@@H](Cn1cccc1)C(=O)O	154.16899999999995	-0.10000000000000037	3	2	3	1
[4189938.2]	0.02632020475050011	CCCCC/C=C\C/C=C\C/C=C\C/C=C\C/C=C\CCC(=O)OC[C@H](COC(=O)CCCCCCC/C=C\CCCCCCCC)OC(=O)CCCCCCCCC/C	837.3239999999994	16.25479999999996	6	0	44	0
[940.574]	0.31705497897680557	CCc1cc(-c2cc(=O)c3c(O)cc(O[C@@H]4O[C@@H](CO)[C@@H](O)[C@@H](O)[C@@H]4O)cc3o2)ccc1O	460.4350000000001	0.6122999999999992	10	6	5	3
[6486.041]	0.37684765861999464	CC1(C)C[C@H]2C3=CC[C@@H]4[C@@]5(C)CC[C@@H](O)[C@@](C)(C=O)[C@@H]5CC[C@@]4(C)[C@@]3(C)CC[C@]2(CO)[C@H](O)C1	472.7100000000004	5.291100000000007	4	3	2	0
[4359.7573]	0.7866710552321666	COc1cc(O)c2c(c1)O[C@H](c1cc(OC)ccc1O)[C@@H](O)C2=O	332.30800000000005	1.7922999999999996	7	3	3	2
[245167.17]	0.4340487670166292	COC(=O)[C@@H]1CC(C)(C)C[C@H]2[C@@]13CO[C@@]21CC[C@@H]2[C@@]4(C)CC[C@@H](O)C(C)(C)[C@@H]4CC[C@@]2(C)[C@@]1(C)C[C@@H]3O	516.7630000000004	5.751600000000007	5	2	1	0
[89150.38]	0.22033137061523675	NCCCCCCNC(=O)OCCNC(=O)CCCCCNC(=O)c1ccc(O)c(OC)c1	466.5790000000003	2.0524999999999993	7	5	17	1
[8.442642e+08]	0.5439155908694729	c1ccc2[nH]ccc2c1	117.15099999999997	2.1678999999999995	0	1	0	2
[102789.21]	0.5646338072539167	CCOc1cc(C(=O)OCC)ccc1CNCCc1ccccc1	327.424	3.5943000000000023	4	1	9	2
[1908866.1]	0.6204869653591144	Oc1ccc2[nH]c3c4c(ccc3c2c1)OCO4	227.219	2.7554000000000016	3	2	0	3
[1348.42]	0.4577801367453745	C[C@@H]1C[C@@H](c2c(O)cc(O)c3c(=O)c(O)c(-c4ccc(O)cc4)oc23)NC1=O	383.3560000000001	2.4795000000000016	7	5	2	3
[7.754227e+10]	0.48263782023152463	N[C@H]1CCC[C@@H]1F	103.14	0.8356999999999999	1	1	0	0
[1057097.5]	0.40848766572939943	C=CCO[C@H]1O[C@@H](CO)[C@@H](O)[C@@H](O)[C@@H]1O	220.22100000000003	-2.0111	6	4	4	0
[619540.2]	0.8105748599134501	O=C(O)/C=C/c1cccc(-c2ccccc2)c1	224.25900000000001	3.4514000000000014	2	1	3	2
[20256.871]	0.5171362608240678	COc1ccc(O)c2c1C(=O)c1c(ccc(O)c1O)CC/C=C(\C)CCC2	368.42900000000026	4.258200000000003	5	3	1	2
[99.226204]	0.07694362933288175	COC(=O)C1=CO[C@@H](O[C@@H]2O[C@H](CO)[C@@H](O)[C@H](O)[C@H]2O)/C(=C/COC(C)=O)[C@@H]1CC(=O)OCCc1ccc(O)c(O)c1	598.5540000000005	-1.0909999999999984	15	6	11	1
[6655.652]	0.7685431266654549	C[N+](C)(C)CC(=O)Nc1ccccc1C(=O)O	237.279	1.0294999999999994	3	2	4	1
[33503674.]	0.685479050930371	CCOC(=O)Cc1ccc(OC)cc1	194.23	1.8008000000000002	3	0	4	1
[557536.44]	0.838297716774189	O[C@H]1CN[C@H](c2nc(-c3ccc(F)cc3)no2)C1	249.24499999999998	1.271	5	2	2	2
[3203701.2]	0.6789893746558738	CC(C)[C@@H](C=O)N1CCC[C@H]1C(=O)O	199.25	0.7589000000000001	4	1	4	0
[14180.226]	0.5286273385220503	C=C1CC[C@@H]2[C@@](C)(CCC[C@@]2(C)C(=O)O)[C@@H]1CCc1ccc(O)c(O)c1	358.478	4.893900000000006	4	3	4	1
[321.6249]	0.08937881143066914	O=C(O)CC(=O)OC[C@H]1O[C@@H](Oc2cc3c(cc2O)/[N+](=C\C=C2\C=C(C(=O)O)N[C@@H](C(=O)O)C2)CC3)[C@@H](O)[C@H](O)[C@@H]1O	593.5180000000005	-1.791199999999998	15	8	9	1
[1023138.7]	0.027134495756940658	CC/C=C\C/C=C\C/C=C\C/C=C\C/C=C\CCCC(=O)O[C@H](COC(=O)CCCCCC/C=C\C/C=C\C/C=C\CCCCC)COC(=O)CCCCC	763.1569999999998	13.856299999999973	6	0	37	0
[1288003.1]	0.5697884153472138	C=C(OC)[C@@H]1CC[C@@H](OC(C)=O)[C@@H]2CC(=O)C[C@@H]21	252.30999999999995	2.0835	4	0	3	0
[296802.28]	0.5391954244127226	CN[C@@H](C)[C@H](O)c1ccc(O)c(O)c1	197.23399999999998	0.7390999999999996	4	4	3	1
[39742076.]	0.7818622215062127	CN1CC[C@@]23c4c5ccc(O)c4O[C@H]2C(=O)C=C[C@H]3[C@H]1C5	283.327	1.4062999999999999	4	1	0	1
[2018.518]	0.1623577180842505	C[C@]12C[C@@H](c3ccc(O)cc3O1)[C@@]13O[C@]1(c1ccc(O)cc1O)Oc1cc(-c4cc5ccc(O)cc5o4)cc(O)c1[C@H]3C2=O	592.5560000000003	5.633500000000009	10	5	2	5
[29220918.]	0.026196732701738407	CC/C=C\C/C=C\C/C=C\C/C=C\C/C=C\CCCCCC(=O)OC[C@H](COC(=O)CCCCCCCCCCCCCCCCCCCCC)OC(=O)CCCCCCCCCC	895.447999999999	18.039199999999976	6	0	49	0
[55401024.]	0.5821628603914031	c1ccc2c(c1)CCc1ccccc1-2	180.25	3.452200000000002	0	0	0	2
[8800686.]	0.026196732701738407	CCCCCC/C=C\CCCCCCCC(=O)OC[C@H](COC(=O)CCC/C=C\C/C=C\C/C=C\CCCCCCCC)OC(=O)CCCCCCCCCCC/C=C\CCCCC	895.4479999999988	18.039199999999976	6	0	49	0
[404906.8]	0.6348696466812054	CCCC1=C(C(=O)OCC)[C@@H](c2ccc(O)c(OC)c2)C(=O)C1=O	332.3520000000001	2.2960000000000003	6	1	6	1
[34342244.]	0.19292993502055306	CCCCCCCCCCCCCCCCCCCCCCCCO	354.6630000000001	8.580800000000004	1	1	22	0
[5126164.]	0.33085978712248454	C=CCOc1ccc(OCCNc2ccc([N+](=O)[O-])cc2)cc1	314.341	3.650500000000002	5	1	9	2
[1.2693285e+09]	0.026137455319007952	CCCCCCCC/C=C\CCCCCCCCCCCCCC(=O)OC[C@H](COC(=O)CCCCCCCCCCCCCCCCCCCCC)OC(=O)CCCCCCC/C=C\CCCCCCCC	1027.7389999999984	22.22210000000001	6	0	61	0
[576240.5]	0.9359001481979918	COc1ccc(C(=O)Nc2ccc(Cl)cc2)cc1OC	291.7340000000001	3.6095000000000024	3	1	4	2
[4593513.]	0.8296696147247921	O=C1NC(=O)C(c2ccccc2)=C1c1ccccc1	249.269	2.2538	2	1	2	2
[347.9205]	0.13807693992310988	O=C(/C=C/c1ccc(O)cc1)OC[C@@H]1O[C@@H](Oc2cc(O)c3c(=O)cc(-c4ccc(O)cc4)oc3c2)[C@@H](O)[C@@H](O)[C@@H]1O	578.5260000000004	2.0197999999999996	12	6	7	4
[16969.824]	0.7922826961378019	COc1ccccc1-c1coc2cc(O)c(OC)c(OC)c2c1=O	328.3200000000001	3.1914000000000025	6	1	4	3
[190.92691]	0.16654909001705523	CC(/C=C\C=C(C)/C=C/[C@@]12O[C@]1(C)C[C@@H](O)CC2(C)C)=C\C=C\C=C(C)\C=C\C=C(/C)[C@@H]1C=C2C(C)(C)CCC[C@@]2(C)O1	584.8850000000001	9.998999999999997	3	1	9	0
[1.861687e+08]	0.26596816495800824	O[C@H]1C[C@H](O)[C@H](O)[C@@H](O)[C@@H]1O	164.15699999999998	-2.8054	5	5	0	0
[4.2666496e+08]	0.5907499150502753	Nc1nc2ccccc2c(=O)[nH]1	161.16399999999996	0.5053000000000001	3	2	0	2
[5.3545218]	0.15853068582726895	Oc1cc(O)c2c(c1)O[C@@H](c1cc(O)c(O)cc1-c1c(O)cc(O)c3c1O[C@H](c1ccc(O)c(O)c1)[C@@H](O)C3)[C@@H](O)C2	578.5260000000002	3.072600000000003	12	10	3	4
[444.22324]	0.41975916292962756	CCOC(=O)C1=C(C)N=C(C)/C=C/[C@H](C)[C@H]1N=C(c1ccc(Cl)cc1)NC(C)C	415.96500000000015	4.957100000000005	3	1	5	1
[1977543.4]	0.4930013618079248	C=C1[C@@H]2CC[C@H]3[C@@]45CO[C@](O)([C@@H](O)[C@@H]4C(C)(C)CC[C@@H]5O)[C@]3(C2)[C@@H]1O	350.4550000000001	1.1965999999999999	5	4	0	0
[7421.8154]	0.44693686586152376	C=C(C)[C@@H]1CC[C@@]2(CO)CC[C@@]3(C)[C@@H](CC[C@@H]4[C@]3(C)CC[C@H]3C(C)(C)[C@@H](O)[C@@H](O)C[C@@]34C)[C@H]12	458.72700000000026	5.968000000000008	3	3	2	0
[1156141.9]	0.5054829410788146	CCCCc1ccc(OCCNCCOc2ccc(CN3CCOCC3)cc2)cc1	412.57400000000024	3.908800000000003	5	1	13	2
[35796892.]	0.33637288517095837	O=P(O)(O)OC[C@@H]1O[C@@H](O)[C@H](O)[C@@H]1O	230.109	-2.4653000000000005	8	5	3	0
[47855868.]	0.6586905854079069	O=C(O)[C@H](O)c1ccccc1	152.149	0.8046	3	2	2	1
[8.567944e+08]	0.5469168215097955	C=C1C[C@@]23C[C@@H]1CC[C@@H]2[C@@]12CCC[C@@](C)(C(=O)O1)[C@H]2[C@@H]3C(=O)OC	330.42400000000004	3.253800000000002	4	0	1	0
[571576.2]	0.7194408221408095	COC(=O)c1cncc(-c2ccccc2)c1	213.23600000000002	2.5352000000000006	3	0	2	2
[31468.066]	0.023577840108500323	CCCCCCCCCCCCC/C=C/[C@@H](O)[C@H](CO[C@H]1O[C@H](CO)[C@H](O)[C@H](O)[C@H]1O)NC(=O)[C@H](O)CCCCCCCCCCCCCCCCCCCCC	814.2429999999988	9.088700000000003	9	7	40	0
[4252983.]	0.7797529808993294	CCO[C@H]1CN(c2ccccc2)C(=O)CC1	219.284	2.2184999999999997	2	0	3	1
[3.161376e+09]	0.026137455319007952	CCCCCC/C=C\C/C=C\CCCCCCCC(=O)OC[C@H](COC(=O)CCCCCCCCCCCCCCCCCCCCCCC)OC(=O)CCCCCCCCCCCCCCCCCCCC	1027.7389999999982	22.22210000000001	6	0	61	0
[503245.22]	0.6588485042221641	Cc1nc2c(cc1C#N)[C@@H](N)C(C#N)=C(N)O2	227.22699999999998	0.3477800000000002	6	2	0	1
[7.554912e+08]	0.5875755448876046	Cc1nc2ccccc2c(=O)o1	161.15999999999994	1.49642	3	0	0	2
[1.0184198e+09]	0.721862717717155	CN(c1c2ccccc2n1)c1cccnc1	209.25199999999998	2.6097	2	0	1	2
[89.223434]	0.30975223015143666	O=C1c2c(O)cc(O)cc2O[C@@H](c2ccc(O)cc2)[C@@H]1c1c(O)cc(O)c2c(=O)ccoc12	448.3830000000002	3.4212000000000007	9	5	2	4
[45340.555]	0.8790469509432748	Cc1ccc([C@H](O)CNc2ccc(C#N)cc2)cc1	252.31700000000004	3.012200000000001	3	2	4	2
[1152069.4]	0.7433364289812939	CCC(=O)N1CCC[C@H](CCCO)C1	199.29399999999995	1.4075	2	1	4	0
[1.6027341e+09]	0.42175410045769574	Nc1nc(N)cnc1N	125.135	-0.7768000000000004	5	3	0	1
[2673869.]	0.3364269819300376	O=C1C[C@@H](CO[C@H]2O[C@@H](CO)[C@@H](O)[C@H](O)[C@@H]2O)C(O)=C1O	306.26700000000005	-2.2804999999999986	9	6	4	0
[226.20993]	0.6585359533719319	COC(=O)C1=C(C)NC2=C(C(=O)C[C@H](c3ccc(Cl)cc3)C2)[C@H]1c1ccc(O)c(OC)c1	453.9220000000002	4.588800000000004	6	2	4	2
[131956.16]	0.7425638606188112	CC(C)Oc1ccccc1-c1ccccc1	212.292	4.140800000000003	1	0	3	2
[123037.97]	0.35492498540657785	O=COCCc1ccccc1O[C@H]1O[C@@H](CO)[C@H](O)[C@@H](O)[C@@H]1O	328.317	-1.4191999999999996	8	4	7	1
[35961.176]	0.8901488535859792	N#Cc1nc(N)cc(Br)c1C(=O)Nc1ccccc1	317.146	2.5502800000000008	4	2	2	2
[313323.1]	0.5746392075901423	CCCCOc1ccccc1C(=O)OC1CCCC1	262.34899999999993	3.9649000000000028	3	0	6	1
[215114.55]	0.44006104633232274	CC(C)COC(C)(C)CCCO[C@H]1O[C@@H](CO)[C@@H](O)[C@@H](O)[C@@H]1O	336.42499999999995	0.03430000000000061	7	4	9	0
[1393.2417]	0.6151848245369177	C#CCN(Cc1ccc(OC)cc1)C(=O)NCCc1c[nH]c2ccc(F)cc12	379.43500000000006	3.703100000000002	2	2	7	3
[1946526.2]	0.1501327260944641	CCCCOC(=O)CCCCCCCCCCCCCCCCCCC	368.6460000000002	8.371400000000007	2	0	21	0
[977601.3]	0.8528999111225407	COc1cc([C@@H]2CCCN3CCC[C@@H]23)cc(OC)c1OC	291.391	3.0542000000000016	4	0	4	1
[410150.]	0.925725150324995	COc1ccc(C(=O)Nc2ccc(Br)cc2)cc1OC	336.18500000000006	3.718600000000002	3	1	4	2
[39668.895]	0.09322750264891456	CCCCCC[C@H](O)CCC[C@H](O)[C@@H]1CC[C@H]([C@@H](O)CC[C@@H](O)[C@@H]2CC[C@@H](CCCCCCC3=C[C@@H](C)OC3=O)O2)O1	596.8460000000005	5.6584000000000065	8	4	22	0
[3.7162454e+08]	0.04868932699131101	CCCCCCCCCCCCCCCCCCCCCCCCCCCCCCOC(=O)CCCCCCCCCCCCC	649.1859999999999	16.17339999999996	2	0	41	0
[2162164.2]	0.848236469517908	Clc1cccc(-c2ccc([C@H]3C[C@H]4CC[C@H]3N4)cc2)c1	283.80199999999996	4.614900000000004	1	1	2	2
[3.746407e+08]	0.04868932699131101	CCCCCCCCCCCCCCCCCCCCCCCCOC(=O)CCCCCCCCCCCCCCCCCCC	649.1859999999999	16.17339999999996	2	0	41	0
[3.3531754e+08]	0.5601250783693656	O=C(O)C[C@@H]1CCCN1	129.15900000000002	0.21310000000000012	3	2	2	0
[4142.3657]	0.27746166729581345	CC(=O)O[C@]12CCC(C)(C)C[C@@H]1C1=CC[C@@H]3[C@@]4(C)CC[C@@H](OC(C)=O)C(C)(C)[C@@H]4CC[C@@]3(C)[C@@]1(C)CC2	512.7750000000004	8.03530000000001	4	0	2	0
[85951.7]	0.06336400709779155	CCCCCCCCCC[C@H](O)[C@H]1CC[C@H]([C@@H]2CC[C@H]([C@@H](O)CCCCC[C@@H](O)CCCC[C@@H](O)CC3=C[C@@H](C)OC3=O)O2)O1	638.9270000000005	6.82870000000001	8	4	25	0
[437455.16]	0.16812600388367868	Nc1nc2c(ncn2[C@@H]2O[C@H](CO[P@@](=O)(O)O[P@@](=O)(O)OP(=O)(O)O)[C@@H](O)[C@H]2O)c(=O)[nH]1	523.1810000000002	-2.3357000000000006	17	8	8	2
[941343.1]	0.4499716836028239	CC(=O)NCCCCCCCCNCCCNC(C)=O	285.43199999999996	1.5788999999999997	3	3	13	0
[948375.25]	0.026493782530486638	CC/C=C\C/C=C\C/C=C\C/C=C\C/C=C\CCCCCC(=O)OC[C@H](COC(=O)CCCCCCCCCCC/C=C\C/C=C\CCCCC)OC(=O)CCCC	807.2539999999997	15.250599999999965	6	0	41	0
[18406.521]	0.3370541984282436	C=C1[C@@H](O)CC[C@@]2(C)[C@H]1[C@H](OC(C)=O)[C@@H]1C[C@H](OC(C)=O)C(C)=C([C@@H](OC(C)=O)[C@@H]2OC(C)=O)C1(C)C	520.6190000000004	3.4228000000000023	9	1	4	0
[2630203.5]	0.7372596172008898	COCCc1ccc(OCCN2CCN(c3ccccc3)CC2)cc1	340.46700000000004	3.076500000000002	4	0	8	2
[402.77008]	0.2044685519958033	O=C(O[C@H]1[C@@H](O)[C@H](O)[C@@H](CO)O[C@@H]1Oc1ccc(/C=C/c2ccc(O)cc2)cc1)c1cc(O)cc(O)c1	510.4950000000002	2.017199999999999	10	6	7	3
[128788.08]	0.209155184388579	CC1(C)CC[C@]2(C(=O)O)CC[C@]3(C)C(=CC[C@@H]4[C@@]5(C)CC[C@@H](O[C@@H]6O[C@H](C(=O)O)[C@@H](O)[C@@H](O)[C@@H]6O)C(C)(C)[C@@H]5CC[C@]43C)[C@@H]2C1	632.8349999999999	5.150100000000004	9	5	4	0
[158611.27]	0.7579429022422904	CCOc1nc(C(F)(F)F)ccc1C(F)(F)F	259.149	3.517900000000001	2	0	2	1
[5674.7495]	0.45935246759985376	COc1ccc(-c2coc3cc(O[C@@H]4O[C@H](CO)[C@@H](O)[C@@H](O)[C@@H]4O)ccc3c2=O)cc1	430.4090000000001	0.6472999999999999	9	4	5	3
[2418405.2]	0.026493782530486638	CC/C=C\C/C=C\C/C=C\C/C=C\C/C=C\C/C=C\CCC(=O)OC[C@@H](COC(=O)CCCCCCCCC/C=C\CCCCCC)OC(=O)CCCCCCCC	807.2539999999996	15.250599999999965	6	0	41	0
[445783.34]	0.2446626939350659	C[C@H]1O[C@@H](O[C@H]2[C@@H](O)[C@H](O)[C@H](O)[C@H](O)[C@@H]2O)[C@H](O)[C@H](O)[C@H]1O	326.29800000000006	-4.982799999999994	10	8	2	0
[17601330.]	0.026196732701738407	CCCCCCCC/C=C\C/C=C\C/C=C\CCCC(=O)OC[C@H](COC(=O)CCCCCCC/C=C\C/C=C\CCCCCC)OC(=O)CCCCCCCCCCCCCCC	895.4479999999992	18.039199999999976	6	0	49	0
[100453.8]	0.5872981007681719	Fc1ccc(-c2ccccc2)c(-c2ccccc2)c1	248.3	5.1597000000000035	0	0	2	3
[2504.1226]	0.49755099456192176	C=C[C@@]1(C)CC[C@H]2C(=CC[C@H]3C(C)(C)[C@H](O)CC[C@]23C)[C@@]1(C)CCC(=O)OC	388.5920000000002	5.6817000000000055	3	1	4	0
[75580.17]	0.611748717467696	O=C(O)[C@@H]1O[C@@H](Oc2ccc(C(F)(F)F)cc2)[C@H](O)[C@@H](O)[C@@H]1O	338.234	-0.02360000000000012	7	4	3	1
[1372.4856]	0.34301980928130615	OC[C@@H]1O[C@@H](Oc2cc(O)cc(/C=C\c3ccc(O)cc3O)c2)[C@@H](O)[C@@H](O)[C@@H]1O	406.38700000000006	0.15249999999999975	9	7	5	2
[51432.098]	0.5994014997957653	C/C=C(/C)C(=O)O[C@H]1C2=C(C)C(=O)O[C@@]2(O)C[C@H]2CCC(=O)[C@@H](C)[C@]21C	362.42200000000014	2.4515000000000002	6	1	2	0
[1383253.4]	0.6403493405036884	CO[C@@H]1CCCN2CCC[C@@H](C1)OC2	199.29399999999998	1.6238	3	0	1	0
[830.9756]	0.13951784322162464	C[C@H]1O[C@@H](Oc2c(-c3ccc(O)c(O)c3)oc3cc(O)cc(O)c3c2=O)[C@@H](O[C@H]2O[C@@H](CO)[C@@H](O)[C@@H](O)[C@@H]2O)[C@@H](O)[C@@H]1O	610.5210000000005	-1.6871000000000005	16	10	6	3
[7500731.]	0.5845647001253819	CN(C)Cc1ccc(C(=O)Nc2ccc(C(=N)N)cc2)cc1	296.374	2.2845700000000004	3	3	5	2
[947648.3]	0.8819235280716677	O=C(O)c1ccccc1NC(=O)Cc1ccccc1	255.27299999999997	2.5660000000000007	3	2	4	2
[20858050.]	0.5196001157476837	O=c1[nH]c2ccccc2c2c1Cc1ccccc1O2	249.26899999999995	3.2246000000000015	2	1	0	4
[96883240.]	0.026161698261343846	CCCCC/C=C\C/C=C\C/C=C\C/C=C\CCCCCC(=O)OC[C@@H](COC(=O)CCCCCCCCCCCCCCCCCCC)OC(=O)CCCCCCCCCCCCCCC	939.5449999999987	19.433499999999988	6	0	53	0
[36453.918]	0.553620975424504	CC1(C)O[C@]2(C)CC[C@@H]1C[C@@H]2O[C@H]1O[C@@H](CO)[C@@H](O)[C@@H](O)[C@H]1O	332.39300000000003	-0.46089999999999987	7	4	3	0
[786766.25]	0.6818852221587614	C=CC[C@H]1Cc2ccc(OC)cc2O1	190.24199999999996	2.5748000000000006	2	0	3	1
[462771.94]	0.9067418371609525	O[C@]1(c2ccccc2)NCCN(Cc2ccccc2)CC1	282.38700000000006	2.3272000000000004	3	2	3	2
[263.7061]	0.06743368600884268	CCCCCCCCCCCCCCCCCCCCCCCCCCCCCCCCOC(=O)c1cccc(O)c1	586.9860000000007	13.271899999999974	3	1	32	1
[100486.555]	0.5377489008138798	CC1(C)O[C@@H]2CO[C@H](O)[C@@H](O)[C@H]2OC(=O)O1	234.204	-0.6474	7	2	0	0
[1.2085196e+08]	0.026179866989438246	CCCCC/C=C\C/C=C\C/C=C\C/C=C\CCCC(=O)OC[C@@H](COC(=O)CCCCCCCCCCCCC)OC(=O)CCCCCCCCCCCCCCCCCCCCC	911.4909999999988	18.65329999999998	6	0	51	0
[4520.1772]	0.5046501202724188	CC(C)c1cc(C(=O)Nc2ccc(-c3ccc(C(F)(F)F)cc3)cc2)ccc1N	398.42800000000005	6.330300000000004	2	2	4	3
[979079.2]	0.8580461857458949	N#Cc1ccc(OCCNC(=O)c2ccc(F)cc2)cc1	284.28999999999996	2.5061800000000005	3	1	5	2
[1371.0837]	0.27556875596998526	CC(=O)OCC1=CO[C@H](OC(=O)CC(C)C)[C@@H]2C1=C[C@H](OC(=O)CC(C)(C)OC(C)=O)[C@@]21CO1	480.51000000000033	2.3478000000000003	10	0	9	0
[8604.614]	0.09442638633453154	CSCCCCCC/C(=N\OS(=O)(=O)O)S[C@H]1O[C@@H](CO)[C@@H](O)[C@@H](O)[C@@H]1O	449.56900000000013	-0.0341000000000003	11	5	11	0
[1350.3768]	0.08758067658518691	CC[C@H](C)[C@H](NC(=O)[C@H](CC(C)C)NC(=O)O)C(=O)N1CCC[C@H]1C(=O)N[C@@H](CCCNC(=N)N)Cc1ccccc1	587.7660000000004	2.1813700000000047	7	7	16	1
[11928228.]	0.7389219249873444	CO[C@H](C(=O)O)c1ccccc1	166.176	1.4587	3	1	3	1
[1904345.8]	0.26060365776202077	OC[C@@H](O)[C@@H]1O[C@](O)(CO)[C@@H](O)[C@@H](O)[C@@H]1O	240.20800000000003	-4.497999999999996	8	7	3	0
[7421.8154]	0.44693686586152376	C=C(C)[C@@H]1CC[C@@]2(CO)CC[C@@]3(C)[C@@H](CC[C@@H]4[C@]3(C)CC[C@H]3C(C)(C)[C@@H](O)[C@H](O)C[C@]43C)[C@H]12	458.72700000000026	5.968000000000008	3	3	2	0
[26956668.]	0.8537036953114294	CCOc1ccc(C(=O)N2CCc3ccccc32)cc1	267.328	3.2882000000000016	2	0	3	2
[1481025.4]	0.577687148559785	O=C1CCCCCCCCCCCCCCO1	240.38699999999992	4.614500000000004	2	0	0	0
[11966741.]	0.5531393182934673	O=[N+]([O-])c1ccc(O)c2ccccc12	189.17	2.4536	3	1	1	2
[42.296143]	0.19875312725787794	CC1=C(/C=C/C(C)=C/C=C/C(C)=C/C=C/C=C(C)/C=C/C=C(C)/C=C/C(=O)[C@@]2(C)CCCC2(C)C)C(C)(C)C[C@@H](O)C1	568.8860000000004	10.835499999999989	2	1	11	0
[2017343.2]	0.6667240387069535	CCc1nn(Cc2ccccc2)c(C(=O)N2CCCN(c3ccccc3)CC2)c1	388.5150000000001	3.846300000000003	3	0	5	3
[191608.39]	0.9097342167308604	NS(=O)(=O)Nc1ccc(-c2ccc(Br)cc2)cc1	327.203	2.7315000000000014	2	2	3	2
[22016000.]	0.8741462324732266	COc1cc2c(cc1OC)CN(C(=O)c1ccccc1)CC2	297.35400000000004	2.902300000000001	3	0	3	2
[2728.752]	0.9054655542349795	COc1cc(O)c2c(c1)O[C@H](c1cc(OC)ccc1O)CC2=O	316.3090000000001	2.8215000000000012	6	2	3	2
[16320665.]	0.7435757403338614	CC[C@@H](C(=O)O)c1ccccc1	164.20399999999998	2.2648	2	1	3	1
[21227.176]	0.7868514270648429	COC(=O)[C@H](C)C1=C[C@]2(C)[C@@H](CC[C@H](O)[C@H]2C)CC1=O	280.364	2.1079999999999997	4	1	2	0
[117814.26]	0.5583697923039359	C=CCOC(=O)C1=C(O)Nc2ccc(O)cc21	233.22299999999998	1.9218999999999993	4	3	3	2
[24200.568]	0.8157678450029923	O=C(C[C@H](Cc1ccccc1)N1CCCCC1)NC(=O)c1ccc(Cl)cc1	384.90700000000004	4.083700000000003	3	1	6	2
[1593235.8]	0.27438263169752164	CC(C)=NNCCCCNC(=O)c1ccc(C(=O)NCCN(CC)CC)cc1	389.5440000000002	2.2536000000000005	4	3	13	1
[13954.923]	0.23342422405390542	COc1cc2oc(-c3ccccc3)cc(=O)c2c(O)c1O[C@H]1O[C@@H](C)[C@@H](O)[C@@H](O)[C@@H]1O[C@@H]1O[C@@H](C)[C@@H](O)[C@@H](O)[C@@H]1O	576.5510000000004	0.2322999999999985	13	6	6	3
[8393.305]	0.1783388728501658	COc1cc(-c2oc3cc(O)cc(O)c3c(=O)c2O[C@@H]2O[C@H](C)[C@@H](O)[C@@H](O)[C@@H]2O[C@@H]2O[C@@H](C)[C@@H](O)[C@@H](O)[C@@H]2O)ccc1O	608.5490000000003	-0.35650000000000015	15	8	6	3
[15965996.]	0.5420721160262785	Cc1cc(C)c(C)c(N)c1	135.21	2.1940600000000003	1	1	0	1
[1.6032592e+08]	0.8507665782171389	C=C(NC(=O)c1ccccc1)c1ccccc1	223.275	3.0873000000000017	1	1	3	2
[170.71623]	0.4167579816165435	CCN(CC)c1ccc([C@@H]2[C@H]3CCCC[C@]3(O)CCN2C(=O)C2c3ccccc3Oc3ccccc32)cc1	510.67800000000017	6.665300000000008	4	1	5	3
[487618.72]	0.4499197498616385	CCCCCC[C@@]1(C)CC[C@]2(C)[C@@H]3CC[C@@H]4C(C)(C)[C@H](O)CC[C@@]45C[C@]35CC[C@]12C	414.7180000000003	8.146900000000008	1	1	5	0
[7527.614]	0.3061200743717695	CC(=O)O[C@@H]1CC[C@]2(C)[C@H](CC[C@]3(C)[C@@H]2CC=C2[C@@H]4[C@@](C)(O)[C@@H](C)CC[C@@]4(C)CC[C@@]23C)C1(C)C	484.7650000000004	7.71050000000001	3	1	1	0
[2771988.]	0.46491778171591375	C=C1[C@@H]2CC[C@H]3[C@@]45CO[C@](O)([C@@H](OC(C)=O)[C@@H]4C(C)(C)CC[C@@H]5O)[C@]3(C2)[C@@H]1O	392.4920000000002	1.7673999999999999	6	3	1	0
[9289767.]	0.026196732701738407	CCCCC/C=C\C/C=C\C/C=C\C/C=C\CCCCCC(=O)OC[C@H](COC(=O)CCCCCCC/C=C\CCCCCC)OC(=O)CCCCCCCCCCCCCCCC	895.4479999999991	18.039199999999976	6	0	49	0
[1070.762]	0.1592907073840895	C[C@@H]1O[C@H](O[C@H]2[C@@H](O)[C@H](O)[C@H](CO)O[C@H]2Oc2c(-c3ccc(O)cc3)oc3cc(O)cc(O)c3c2=O)[C@@H](O)[C@@H](O)[C@@H]1O	594.5220000000005	-1.3927000000000012	15	9	6	3
[14134.063]	0.41429129393882397	C=C1COC(=O)[C@@]12C[C@]1(C)[C@@H](C)CC[C@@H](OC(=O)CC(C)C)[C@@H]1[C@H]2OC(C)=O	392.49200000000013	3.4315000000000024	6	0	4	0
[101113.234]	0.12667105356663796	O=c1ccn([C@@H]2O[C@H](CO[P@@](=O)(O)O[P@@](=O)(O)O[C@H]3O[C@@H](CO)[C@@H](O)[C@H](O)[C@@H]3O)[C@@H](O)[C@H]2O)c(=O)[nH]1	566.3020000000001	-4.793699999999994	17	9	9	1
[35513100.]	0.026179866989438246	CCCCCCCC/C=C\C/C=C\C/C=C\CCCC(=O)OC[C@H](COC(=O)CCCCCCC/C=C\CCCCCCCC)OC(=O)CCCCCCCCCCCCCCCCC	911.490999999999	18.65329999999998	6	0	51	0
[112808.26]	0.33665999100867056	CC(=O)O[C@H]1CC[C@@]2(C)[C@H](CC[C@]3(C)[C@@H]2CC=C2[C@@H]4[C@H](C)CC[C@]4(C)[C@@]23C)C1(C)C	412.65800000000024	7.1793000000000085	2	0	1	0
[5.82236e+08]	0.047446264748340426	CCCCCCCCCCCCCCCCCCCCCCCCCCCCCOC(=O)CCCCCCCCCCCCCCCC	677.2399999999998	16.953599999999966	2	0	43	0
[16255702.]	0.32335684805719606	CN(C)C(=O)CCCCCNC(=N)N	200.286	0.11807000000000073	3	3	6	0
[188172.03]	0.5944934008871607	C=Cc1ccc(O[C@H]2O[C@@H](CO)[C@@H](O)[C@@H](O)[C@@H]2O)cc1	282.29200000000003	-0.49170000000000047	6	4	4	1
[2169420.5]	0.8939991236072563	CCCN1C[C@H](NS(=O)(=O)c2ccc(F)cc2)CC1	286.37200000000007	1.5883000000000003	3	1	5	1
[2343726.]	0.4036850889343319	CC(C)CCn1cc(C(=O)c2cccc3ccccc23)c2ccccc21	341.4540000000001	6.071600000000005	1	0	5	4
[581034.2]	0.6238491931920777	CC1(C)C(=O)CC[C@]2(C)[C@H]1CC[C@]13C=C[C@](C)(C1)C(=O)C[C@@H]23	300.44200000000006	4.333400000000004	2	0	0	0
[147.47462]	0.3292534406657314	O=c1c(OS(=O)(=O)O)c(-c2ccc(O)c(O)c2)oc2cc(O)cc(O)c12	382.30200000000013	1.4640000000000006	10	5	3	3
[7.1616835e+13]	0.49476452486339934	CN1[C@H]2CC[C@H]1CC(=O)C2	139.19799999999998	0.8120999999999999	2	0	0	0
[13.108827]	0.1568888746348767	C[C@@H]1C/C=C/C=C\C=C\C=C/[C@H](O[C@@H]2O[C@H](C)[C@@H](O)[C@H](N)[C@@H]2O)C[C@@H]2O[C@](O)(C[C@@H](O)C[C@@H]3O[C@@H]3/C=C/C(=O)O1)C[C@H](O)[C@H]2C(=O)O	665.7330000000004	0.11970000000000325	14	7	3	0
[32097.35]	0.3463290972024447	C=C[C@H]1[C@H](O[C@@H]2O[C@H](CO)[C@@H](O)[C@H](O)[C@H]2O)OC=C2C(=O)OCC[C@@H]21	358.3430000000002	-1.5915999999999988	9	4	4	0
[1164513.]	0.43449421822228557	C[Si](C)(C)CCS	134.32	2.254400000000001	0	1	2	0
[2878727.8]	0.7051057988047901	CNCC[C@@H](O)c1ccccc1	165.236	1.3295000000000001	2	2	4	1
[7641.309]	0.48525545799158265	CC1(C)[C@@H](O)CC[C@@]2(C)[C@H]1CC[C@]1(C)[C@@H]2C(=O)C=C2[C@@H]3C[C@@](C)(CO)CC[C@]3(C)CC[C@]21C	456.7110000000004	6.3203000000000085	3	2	1	0
[1.7088925e+09]	0.5031997865173984	CN[C@H](C)C(=O)O	103.12099999999998	-0.3211000000000002	3	2	2	0
[724.7901]	0.3449275965109726	O=C(O)CCC/C=C\C[C@@H]1[C@@H](O)C[C@@H](O)[C@@H]1/C=C/[C@@H](O)CCc1ccccc1	388.5040000000002	3.0954000000000015	5	4	11	1
[475434.]	0.8513509814424027	Oc1cc2c(cc1O)[C@@H](COc1ccc(Cl)cc1)OC2	292.718	3.4015000000000013	4	2	3	2
[87075304.]	0.6450139359253464	O=C1C=CC(=O)c2ccc(O)cc21	174.155	1.3274	3	1	0	1
[276.38498]	0.29959620318403996	O=c1cc(-c2ccc(O)cc2)oc2cc(O)c([C@H]3O[C@@H](CO)[C@@H](O)[C@H](O)[C@@H]3O)c(O)c12	432.38100000000014	0.09169999999999978	10	7	3	3
[872.9795]	0.29199218811990213	COc1ccc(-c2cc(=O)c3c(O)cc(O[C@H]4O[C@H](C(=O)O)[C@@H](O)[C@@H](O)[C@@H]4O)cc3o2)cc1O	476.39000000000016	0.15079999999999977	12	6	5	3
[734393.8]	0.756117814206895	C[C@H]1C(CO)=CC(=O)C2=C1C(=O)c1cc(O)ccc1C2=O	284.26700000000005	1.2052999999999998	5	2	1	1
[4529.736]	0.2300048004396228	CC1=CC(=O)CC(C)(C)[C@@H]1/C=C/[C@@H](C)O[C@@H]1O[C@@H](CO[C@@H]2OC[C@@H](O)[C@@H](O)[C@@H]2O)[C@@H](O)[C@@H](O)[C@@H]1O	502.5570000000002	-1.2275999999999971	11	6	7	0
[64458.4]	0.09780992268381793	NC(=O)NCCCCCNCCCCNCCCNC(=O)NCC(=O)CCCCCNC(=O)c1ccccc1	547.7450000000003	2.033200000000003	6	7	24	1
[4540.1978]	0.2843283868885112	CC(=O)O[C@H]1CC[C@@]2(C)[C@@H](CC[C@@]3(C)[C@@H]2CC=C2[C@@H]4[C@@H](C)[C@@H](C)CC[C@]4(C)CC[C@@]23C)C1(C)C	468.76600000000036	8.595600000000006	2	0	1	0
[890399.7]	0.6663228041403089	COc1ccc(C(C)=O)cc1OC	180.20299999999997	1.9063999999999999	3	0	3	1
[6096958.5]	0.6673253658686258	CC1(C)[C@H]2CC[C@]34C=C(CO)C(=O)C=C[C@]4(C)[C@@]3(F)[C@@H](O)C[C@@]2(C)[C@@H]1O	364.4570000000001	2.3266000000000004	4	3	1	0
[59426.33]	0.7447132416323231	C=C1c2ccoc2C[C@@H]2[C@H]1CC[C@@]1(O)C(C)(C)CCC[C@@]21C	300.44200000000006	4.822600000000004	2	1	0	1
[227435.16]	0.07853399467773688	CCCCCCCCCCCC[C@@H](O)[C@H]1CC[C@H]([C@@H](O)CCCCCC(=O)CCCC[C@@H]2C[C@@H](CC(C)=O)C(=O)O2)O1	594.8740000000006	7.55760000000001	7	2	26	0
[3017.869]	0.2885676109323624	C/C=C1\[C@H](O[C@H]2O[C@@H](CO)[C@@H](O)[C@@H](O)[C@H]2O)OC=C(C(=O)OC)[C@H]1CC(=O)OC	418.39500000000027	-1.6582999999999986	11	4	6	0
[1410.8162]	0.3267992699151629	CC(=O)c1c(O)cc(O)c([C@@H]2O[C@@H](CO)[C@@H](O)[C@@H](O)[C@@H]2O)c1O	330.289	-1.4791000000000005	9	7	3	1
[7185.6606]	0.6911710926806418	C[C@@H](CC(=O)O)[C@H]1CC[C@H]2[C@@H]3[C@H](CC[C@@]21C)[C@@]1(C)CC[C@@H](O)C[C@@H]1C[C@H]3O	378.5530000000001	4.087800000000004	4	3	3	0
[7421.8154]	0.44693686586152376	C=C(C)[C@@H]1CC[C@@]2(CO)CC[C@@]3(C)[C@@H](CC[C@@H]4[C@]3(C)CC[C@H]3C(C)(C)[C@H](O)[C@H](O)C[C@@]34C)[C@H]12	458.72700000000026	5.968000000000008	3	3	2	0
[3871971.]	0.06307530705726618	CCCCCCCCCCCCC/C=C/[C@@H](O)[C@H](CO)NC(=O)CCCCCCCCCCCCCCC	537.9140000000006	9.563000000000002	3	3	30	0
[152358.19]	0.7991248454845259	CC(C)[C@H](NC(=O)c1nn(CCC2CCCC2)c2ccccc12)C(N)=O	356.47	2.8563	3	2	7	2
[2994.9917]	0.16380132601712766	CO[C@@H]1C[C@H](O[C@H]2CC[C@]3(C)[C@@H]4CC[C@]5(C)[C@@H](C6=CC(=O)OC6)CC[C@]5(O)[C@@H]4CC[C@]3(O)C2)O[C@H](C)[C@H]1O[C@@H]1O[C@@H](CO)[C@@H](O)[C@@H](O)[C@@H]1O	696.8310000000007	1.078500000000003	13	6	7	0
[134.70378]	0.11170770871286391	C=C(C)CCC/C(C)=C/CC/C(C)=C/CC/C(C)=C/CC/C(C)=C/CC/C(C)=C/CC/C(C)=C/CC/C(C)=C/Cc1ccccc1O	639.0650000000004	14.986399999999962	1	1	24	1
[40259964.]	0.026161698261343846	CCCCCC/C=C\C/C=C\CCCCCCCC(=O)OC[C@H](COC(=O)CCCCCCC/C=C\CCCCCC)OC(=O)CCCCCCCCCCCCC/C=C\CCCCCCC	939.5449999999987	19.433499999999988	6	0	53	0
[320947.94]	0.20489554006091396	N[C@@H](CCC(=O)O)C(=O)NCCS[C@H]1O[C@H](CO)[C@@H](O)[C@H](O)[C@H]1O	368.4080000000001	-3.172199999999997	10	7	9	0
[3360057.5]	0.7565055801028513	Nc1ccc(S(=O)(=O)N2CCOCC2)cc1	242.29999999999995	0.28969999999999985	4	1	2	1
[335836.78]	0.3582241404236152	C[C@H](O)CO[C@@H]1O[C@H](CO)[C@@H](O)[C@@H](O)[C@@H]1O	238.23600000000002	-2.8162999999999987	7	5	4	0
[2565668.2]	0.026493782530486638	CC/C=C\C/C=C\C/C=C\C/C=C\C/C=C\C/C=C\CCC(=O)OC[C@@H](COC(=O)CCCCCCC/C=C\CCCCCCCC)OC(=O)CCCCCCCC	807.2539999999996	15.250599999999965	6	0	41	0
[1.7719411e+09]	0.6588383772232783	CC(=O)N1CCCCC[C@H]1C(=O)O	185.223	0.8620999999999999	3	1	1	0
[1993.5665]	0.49685862179532825	CC(C)=CCc1c(O)cc2oc3cc(O)ccc3c(=O)c2c1O	312.321	3.571700000000002	5	3	2	3
[1.3854424e+08]	0.5970980588686806	CCOC(=O)c1cccnc1	151.16499999999996	1.2583	3	0	2	1
[26557.006]	0.45296835937104196	CN[C@@H](Cc1ccccc1)C(=O)N[C@H](C(=O)O)C(=O)NCCc1ccccc1	383.4480000000001	0.7454000000000016	5	4	10	2
[749221.94]	0.6224123825517711	CC[C@H](C)[C@H](NC(=O)[C@H](N)Cc1c[nH]c2ccccc12)C(=O)O	317.38900000000007	1.6531999999999998	4	4	7	2
[1781216.4]	0.06589216756055709	C[N+](C)(C)CCCCCOCCNC(=O)CCCCCCNC(=O)CCCCCCCCCCCCCCCC	568.9520000000005	7.933800000000008	3	2	31	0
[1507854.2]	0.27228519178071336	CCCCCC(=O)OC[C@H](COC(=O)CCC)OC(=O)CCCC	344.44800000000015	3.555200000000003	6	0	14	0
[17553722.]	0.09908585796261993	CCCCCCCCCCCCCCCCCCOC(=O)CCCCCCCCCC	438.78100000000035	10.321899999999994	2	0	26	0
[2618448.]	0.710737706544413	Cc1ccc(NC(=O)CSc2nc3c(=O)[nH]cnc3n2C)cc1	329.38500000000005	1.6958199999999999	5	2	4	3
[421200.3]	0.22799346286255365	NCCCC[C@H](N[C@H]1O[C@@H](C(=O)O)[C@@H](O)[C@@H](O)[C@@H]1O)C(=O)O	322.3140000000001	-2.949599999999997	10	7	8	0
[84651.914]	0.8140094679052385	COc1c(C(C)C)cc2c(c1OC)[C@@]13CCCC(C)(C)[C@H]1[C@@H](OC3=O)[C@@H]2O	374.47700000000003	3.863700000000003	5	1	3	1
[182720.]	0.6412657835009975	COc1cc2c(cc1OC)C(CCCCCNC(=O)c1ccc(C#N)cc1)=NCC2	405.4980000000001	3.9110800000000028	4	1	9	2
[14620.953]	0.5610158397741397	OCCCC#CC#Cc1ccccc1O	200.23700000000002	1.5196	2	2	2	1
[9388.48]	0.27680357291828683	C=C1C(=O)O[C@@H]2/C=C(/C)CC/C=C(/C(=O)O[C@H]3O[C@@H](CO)[C@@H](O)[C@@H](O)[C@@H]3O)CC[C@@H]12	424.4460000000001	-0.1260000000000001	9	4	3	0
[4355027.]	0.7739462716958738	C[C@H](NC(=O)c1cc(-c2ccccc2)nc2ccccc12)C(=O)O	320.34800000000007	3.104700000000001	4	2	4	3
[745087.06]	0.8749459964252976	CCOc1ccccc1C(=O)NCCc1ccccc1	269.34399999999994	3.057800000000001	2	1	6	2
[48903352.]	0.1521698231711113	CCCCCCCCCCCCCCCCCCCCCCCCCCCO	396.74400000000026	9.751099999999996	1	1	25	0
[4551324.5]	0.4719538184396563	C[C@@H]1C[C@@H](O)CC(=O)O1	130.143	0.07280000000000003	3	1	0	0
[53763.867]	0.3404425650258831	COc1ccc([C@@H](O)CO)cc1O[C@@H]1O[C@@H](CO)[C@@H](O)[C@@H](O)[C@@H]1O	346.332	-2.1003999999999996	9	6	6	1
[1022551.44]	0.026379975197487585	CC/C=C\C/C=C\C/C=C\C/C=C\CCCCCCC(=O)OC[C@H](COC(=O)CCCCCCCCC/C=C\CCCCCCCC)OC(=O)CCCC/C=C\C/C=C	821.2809999999996	15.640699999999962	6	0	43	0
[5.7889987e+09]	0.6413045494520067	C[C@@H]1CCC[C@H](C(=O)O)N1C(=O)O	187.195	0.992	4	2	1	0
[1371.0837]	0.27556875596998526	CC(=O)OCC1=CO[C@H](OC(=O)CC(C)C)[C@@H]2C1=C[C@@H](OC(=O)CC(C)(C)OC(C)=O)[C@@]21CO1	480.51000000000033	2.3478000000000003	10	0	9	0
[274290.28]	0.4365959499234675	O=C1Nc2ccccc2O[C@H]1O[C@H]1O[C@@H](CO)[C@@H](O)[C@H](O)[C@@H]1O	327.289	-1.8398999999999999	8	5	3	1
[2018.518]	0.1623577180842505	C[C@]12C[C@H](c3ccc(O)cc3O1)[C@@]13O[C@]1(c1ccc(O)cc1O)Oc1cc(-c4cc5ccc(O)cc5o4)cc(O)c1[C@H]3C2=O	592.5560000000003	5.633500000000009	10	5	2	5
[10542177.]	0.5265280274418117	CCC[C@H]1CCC(=O)O1	128.171	1.4921	2	0	2	0
[38328.656]	0.5765772784542664	C/C=C(\C)C(=O)O[C@H]1C2=C(C)C(=O)O[C@]2(O)C[C@@H]2CC[C@@H](O)[C@@H](C)[C@]21C	364.4380000000001	2.2432999999999996	6	2	2	0
[420691.28]	0.5243516936154523	C=C1C[C@@]23C[C@]1(O)CC[C@H]2[C@]1(C=O)CCC[C@@](C)(C(=O)O)[C@@H]1[C@H]3C(=O)O	362.422	2.2546	6	3	3	0
[3725538.8]	0.3241070263224154	NC(=O)C[C@H](NC(=O)CC[C@H](N)C(=O)O)C(=O)O	261.2339999999999	-2.376699999999997	7	5	8	0
[3946.6313]	0.32665138159579243	C[C@H]1[C@H]2[C@H](O[C@@H]3O[C@@H](CO)[C@@H](O)[C@@H](O)[C@@H]3O)OC=C(C(=O)O)[C@H]2CC(=O)O1	390.34100000000024	-2.304499999999998	11	5	4	0
[3217.3518]	0.4292938660913592	C[C@H]1CC[C@@]2(C)CC[C@@]3(C)C(=CC[C@@H]4[C@@]5(C)CC[C@@H](O)[C@@](C)(CO)[C@@H]5CC[C@]43C)[C@@H]2[C@@H]1C	442.72800000000024	6.997200000000009	2	2	1	0
[54451780.]	0.47684290132631857	O=C(O)C(=O)Cc1ccc(O)c(O)c1	196.158	0.29399999999999993	5	3	3	1
[1155.1724]	0.6259075209398535	CC(C)=CCc1c(O)ccc(C(=O)CC(C)C)c1O	262.34899999999993	3.8353000000000033	3	2	5	1
[336119.72]	0.8779073364102363	COc1cc(CCc2ccccc2C(=O)O)ccc1O	272.3	2.884200000000001	4	2	5	2
[71.68935]	0.17606489523127736	O=C(/C=C/c1ccc(O)cc1)OC[C@@H]1O[C@@H](Oc2cc(O)c3c(c2)O[C@H](c2ccc(O)cc2)CC3=O)[C@@H](O)[C@@H](O)[C@H]1O	580.5420000000004	1.9528999999999992	12	6	7	3
[160408.56]	0.6173491474809841	NC(=O)c1ccc(F)cc1	139.129	0.9246000000000001	1	1	1	1
[708461.44]	0.4941581372103056	CC(=O)c1ccc(OCCNC(=O)CCCCCN2CCCC2)cc1	346.47100000000006	3.0404000000000018	4	1	11	1
[16451.107]	0.6368099492481563	Oc1ccc([C@@H]2Oc3cc(O)cc(O)c3C[C@H]2O)cc1	274.272	1.8404999999999996	5	4	1	2
[13484.438]	0.4440147610967938	C=C1[C@@H](OC(=O)/C(C)=C\C)C[C@H](C(C)C)[C@H]2/C(=C/C)C(=O)C[C@@H]12	316.4410000000001	4.248000000000004	3	0	3	0
[295888.28]	0.5655123958795687	CCCC(=O)C1(CCCCC)CCCC1	210.36099999999993	4.496300000000004	1	0	7	0
[3041104.8]	0.7361978698902023	COc1ccccc1CC(=O)O	166.176	1.3223	3	1	3	1
[98399.76]	0.84784452518313	C/C(CO)=C1/CCc2ccc(cc2)C(=O)c2ccc(O)cc21	294.35	3.335200000000002	3	2	1	2
[3190.382]	0.40451225332913354	OC[C@@H]1O[C@H](Oc2cc(O)cc(/C=C/c3ccc(O)cc3)c2)[C@@H](O)[C@H](O)[C@@H]1O	390.38800000000003	0.44689999999999946	8	6	5	2
[42607.812]	0.6136704181605434	COc1ccc(/C=C/C(=O)c2ccc(OC)cc2)cc1	268.31199999999995	3.5999000000000025	3	0	5	2
[1203832.1]	0.026493782530486638	CC/C=C\C/C=C\C/C=C\C/C=C\C/C=C\CCCCCC(=O)OC[C@H](COC(=O)CCCCCCC/C=C\CCCC)OC(=O)CCCCCCC/C=C\CCC	807.2539999999997	15.250599999999963	6	0	41	0
[153184.12]	0.23755788418172818	O=C(O)[C@@H]1O[C@H](O[C@@H]2[C@H](O)[C@H](O)O[C@H](CO)[C@H]2O)[C@@H](O)[C@H](O)[C@@H]1O	356.28000000000003	-5.304899999999994	12	8	4	0
[2062064.1]	0.7709769793159007	Clc1ccc(CCCN2CCCCC2)cc1	237.77399999999994	3.7585000000000024	1	0	4	1
[61399.5]	0.8710627821111385	Nc1cc(CCCN2CCCC2)cc(-c2ccc(C(F)(F)F)cc2)n1	349.4	4.378000000000004	3	1	5	2
[810231.1]	0.6786689416151189	Cc1c(/C=C/C(=O)O)cccc1O	178.18699999999998	1.7984200000000001	3	2	2	1
[48993824.]	0.741927525845022	Cc1cc2c(cc1O)[C@@]1(C)CC[C@](O)(O2)C1(C)C	248.32199999999995	2.859320000000001	3	2	0	1
[2651836.5]	0.7181414100316966	CC(C)CN(C)C(=O)c1ccccc1	191.274	2.4146	1	0	3	1
[11173329.]	0.16425227935425932	NCCOCCNCCCNCC(=O)NCCOCCOCCO	350.46000000000015	-2.3272999999999926	8	5	19	0
[2.9387328e+08]	0.376938369237158	Nc1nc(=O)[nH]c(=O)[nH]1	128.09099999999998	-1.9596000000000005	4	3	0	1
[1.0612112e+09]	0.5567459285115858	Cc1nccn1C(=O)O	126.11499999999998	0.7176199999999999	3	1	0	1
[342.8069]	0.6282271211234742	CC(C)=CCc1c(O)cc(O)c2c1OC[C@H](c1ccc(O)cc1O)C2=O	356.3740000000001	3.376600000000002	6	4	3	2
[152775.78]	0.47401205245912403	CC1(C)[C@@H](O)CC[C@@]2(C)[C@H]1CC[C@@]1(C)[C@@H]2C(=O)C=C2[C@@]34C[C@](C)(C(=O)O3)[C@H](O)C[C@]4(C)CC[C@@]21C	484.6770000000004	4.978200000000005	5	2	0	0
[5.8788413e+10]	0.5061403767927674	C1=Cc2ccccc2CC1	130.18999999999997	2.646000000000001	0	0	0	1
[1823.5347]	0.8025522125134995	COc1cc([C@H]2Oc3c(OC)cc([C@H](OC)[C@@H](C)O)cc3[C@H]2C)ccc1O	374.43300000000005	3.714900000000003	6	2	6	2
[787899.3]	0.3343328929586611	CCCCSS[C@H](CC)SCC	224.45999999999998	4.657100000000004	3	0	8	0
[1114819.2]	0.8908192017374431	O=C(Nc1ccccc1)c1cc(Br)ccc1O	292.132	3.4070000000000014	2	2	2	2
[3.7629283e+08]	0.7018029704350378	O=C(c1cccc(Cl)c1)c1ccccc1	216.66700000000003	3.5710000000000015	1	0	2	2
[45890.156]	0.7682370356315609	CS(=O)(=O)Cc1ccc2c(c1)CCCO2	226.29699999999997	1.5562	3	0	2	1
[16708.07]	0.655084514809778	Cc1cc(C(F)(F)F)cc(-n2c(-c3ccc(C(F)(F)F)cc3)n[nH]c2=O)c1	387.2830000000001	4.573620000000002	2	1	2	3
[5002.321]	0.7376482986514671	COc1cc(O)c2c(c1)O[C@H](c1ccc(O)c(O)c1)CC2=O	302.2820000000001	2.5185000000000013	6	3	2	2
[42085.4]	0.2255562159466081	CC(=O)N[C@@H]1[C@@H](O)O[C@H](CO)[C@@H](O)[C@@H]1O[C@@H]1O[C@H](CO)[C@@H](O)[C@H](O)[C@H]1O	383.3500000000001	-5.253399999999992	11	8	5	0
[27633.992]	0.43297117879738783	O=C(O)/C=C/c1ccccc1O[C@@H]1O[C@@H](CO)[C@@H](O)[C@H](O)[C@@H]1O	326.301	-1.0369000000000004	8	5	5	1
[14786511.]	0.8746049821659506	O=C(O)c1ccc(OCc2ccccc2)cc1	228.247	2.963800000000001	3	1	4	2
[285.79233]	0.4127267479233072	CC(C)=CCC/C(C)=C/Cc1c(O)cc2oc3cc(O)ccc3c(=O)c2c1O	380.4400000000001	5.298200000000006	5	3	5	3
[14362.067]	0.3961380599740294	CC1=CC(=O)CC(C)(C)[C@@]1(O)/C=C/[C@H](C)O[C@@H]1O[C@@H](CO)[C@@H](O)[C@@H](O)[C@@H]1O	386.4410000000001	-0.5759999999999996	8	5	5	0
[4395.281]	0.13646883535453463	COc1c(O)c(CC=C(C)C)c(C/C=C(/C)CC/C=C(\C)CC/C=C(\C)CCC=C(C)C)c(O)c1O	496.7320000000003	9.008899999999999	4	3	14	1
[21249.072]	0.34058885134625383	Nc1c(C(=O)O[C@@H]2O[C@H](CO)[C@@H](O)[C@H](O)[C@H]2O)c(-c2ccc(O)cc2)no1	382.3250000000001	-1.4139	11	6	4	2
[290041.34]	0.8678942144131533	C=CC(C)(C)c1cc2c(OC)c3c(c(O)c2o1)C(=O)C(C)(C)O3	316.35300000000007	3.9643000000000033	5	1	3	2
[9766857.]	0.8639602537030406	CNc1ccc(C(=O)Nc2ccccc2C)cc1	240.306	3.2890200000000016	2	2	3	2
[19777.227]	0.7935406734961103	CCOc1ccc(-c2ccc(N)cc2)cc1	213.28	3.334500000000001	2	1	3	2
[29498.484]	0.4187939380931487	CC1(C)C(=O)CC[C@@]2(C)[C@@H]1CC[C@@]1(C)[C@@H]2CC=C2[C@@H]3C[C@@](C)(C(=O)O)CC[C@]3(C)CC[C@@]21C	454.6950000000004	7.441800000000009	3	1	1	0
[1070.762]	0.1592907073840895	C[C@@H]1O[C@@H](O[C@H]2[C@@H](O)[C@H](O)[C@@H](CO)O[C@H]2Oc2c(-c3ccc(O)cc3)oc3cc(O)cc(O)c3c2=O)[C@@H](O)[C@@H](O)[C@@H]1O	594.5220000000005	-1.3927000000000012	15	9	6	3
[38675.94]	0.550710672684521	CC(=O)CCc1ccc(O[C@@H]2O[C@@H](CO)[C@@H](O)[C@@H](O)[C@@H]2O)cc1	326.345	-0.6131000000000004	7	4	6	1
[56437.832]	0.26666126269946644	COC(=O)c1c(O)c(O)ccc1O[C@@H]1O[C@@H](CO)[C@@H](O)[C@@H](O)[C@@H]1O	346.288	-1.9369000000000005	10	6	4	1
[5.850702e+08]	0.047446264748340426	CCCCCCCCCCCCCCCCCCCCCCCCCCOC(=O)CCCCCCCCCCCCCCCCCCC	677.2399999999998	16.953599999999966	2	0	43	0
[60430908.]	0.29838551323426615	O=C(O)[C@@]1(O)OC[C@H](O)[C@H](O)[C@H]1O	194.139	-3.1275	7	5	1	0
[2.7477347e+08]	0.7256057701741321	O[C@H]1OC[C@@H]2[C@@H](c3ccco3)OC[C@@H]12	196.20199999999997	0.9319	4	1	1	1
[197643.58]	0.9359001481979918	COc1cc(OC)cc(C(=O)Nc2cccc(Cl)c2)c1	291.73400000000004	3.6095000000000015	3	1	4	2
[146599.72]	0.20132351444395832	CC(C)[C@](O)(C(=O)OCc1ccc(O[C@H]2O[C@H](CO)[C@@H](O)[C@@H](O)[C@@H]2O)cc1)[C@H](O)CO	446.44900000000007	-2.3511999999999973	11	7	9	1
[322665.38]	0.5821000241879754	CC1(C)O[C@@H]2O[C@H](CO)[C@@H](O)[C@H]2OC(=O)O1	234.204	-0.6474	7	2	1	0
[2656975.2]	0.317971356974231	NCCC[C@@H](N)CC(=O)N[C@@H](CCC(N)=O)C(=O)O	274.32099999999997	-1.722399999999996	6	5	10	0
[73768.836]	0.3625120259339125	C=C1C(=O)O[C@H]2/C=C(\C)CC/C=C(\C)CC[C@@H]12	232.32299999999992	3.5508000000000024	2	0	0	0
[5134594.5]	0.4165882097779352	CCOP(=O)(OCC)[C@@]1(C)CCC=[N+]1[O-]	235.21999999999997	2.3436000000000003	4	0	5	0
[798008.25]	0.16457154379088532	OC[C@@H]1O[C@H](OC[C@@H]2O[C@H](OC[C@@H]3O[C@@H](O)[C@@H](O)[C@@H](O)[C@@H]3O)[C@@H](O)[C@@H](O)[C@@H]2O)[C@@H](O)[C@@H]1O	474.41200000000003	-6.93389999999999	15	10	7	0
[526492.94]	0.682499551564643	O=C1N[C@H](Cc2c[nH]c3ccccc23)C(=O)N[C@H]1Cc1ccccc1	333.3910000000001	1.9362999999999995	2	3	4	3
[1583332.8]	0.8898806273116421	O=C(N[C@H]1COCCN(C2CC2)C1)c1ccccc1	260.337	1.2795999999999994	3	1	3	1
[3097367.]	0.5312824205074093	C[N+]1(C[C@H]2COC(=O)CCCC2)CCCC1	226.3399999999999	1.9602	2	0	2	0
[612096.44]	0.7952448600009105	COc1cc([S@@](C)=O)ncc1C(=O)O	215.23	0.5257999999999998	5	1	3	1
[243482.34]	0.31507045768774034	O=c1[nH]c2ccccc2n1[C@@H]1O[C@H](CO[P@](=O)(O)OP(=O)(O)O)[C@@H](O)[C@H]1O	426.211	-0.8249000000000002	11	6	6	2
[32513.914]	0.24152668487557727	COc1cc(CCCO)ccc1O[C@@H](CO)CO[C@H]1O[C@@H](CO)[C@@H](O)[C@@H](O)[C@@H]1O	418.4390000000001	-1.8236999999999985	10	6	11	1
[82369.91]	0.8874963773020808	CN1C[C@@H](CSCc2ccccc2)C[C@@H](O)C1	251.39500000000004	2.2324	3	1	4	1
[8.3314847e+09]	0.02614137144131923	CCCCCC/C=C\CCCCCCCCCC(=O)OC[C@H](COC(=O)CCCCCCCCCCCCCCCCCCCCC)OC(=O)CCCCCCCCCCCCCCCCCCCCC	1001.7009999999984	21.665900000000008	6	0	60	0
[60034.75]	0.7603995041829428	CCC(=O)N1CCc2cc(OC)c(OC)c(OC)c2[C@@H]1c1ccc(OC)cc1	385.4600000000001	3.605100000000003	5	0	6	2
[3017.869]	0.2885676109323624	C/C=C1\[C@H](O[C@@H]2O[C@@H](CO)[C@@H](O)[C@@H](O)[C@@H]2O)OC=C(C(=O)OC)[C@@H]1CC(=O)OC	418.39500000000027	-1.6582999999999986	11	4	6	0
[5956.1733]	0.6871300861141267	CC(C)NC(=O)CC(=O)N1CCOCCOCCNC(CCc2ccccc2)CC1	419.56600000000014	1.7576000000000018	5	2	6	1
[7839.5527]	0.3446446005601217	COC(=O)[C@@]1(C)CC[C@]2(C(=O)O)CC[C@]3(C)C(=CC[C@@H]4[C@@]5(C)CC[C@@H](O)[C@@](C)(CO)[C@@H]5CC[C@]43C)[C@@H]2C1	516.7190000000004	5.359100000000007	6	3	3	0
[43947948.]	0.5953292871209646	COC(=O)Nc1ccccc1OC(C)=O	209.20099999999996	1.7901999999999998	4	1	2	1
[521921.16]	0.2640801134409572	O=C(O)[C@@H]1O[C@@H](O[C@@H]2[C@@H](O)OC[C@@H](O)[C@@H]2O)[C@@H](O)[C@H](O)[C@@H]1O	326.254	-4.665799999999995	11	7	3	0
[13741045.]	0.5434359168333677	CCc1ccccc1OC(=O)C(C)C	192.25799999999995	2.8104000000000013	2	0	3	1
[50010000.]	0.8671236149759124	NS(=O)(=O)c1ccc(C(=O)N2CCCCC2)cc1	268.3379999999999	0.9600999999999997	3	1	2	1
[71.68935]	0.17606489523127736	O=C(/C=C/c1ccc(O)cc1)OC[C@@H]1O[C@@H](Oc2cc(O)c3c(c2)O[C@@H](c2ccc(O)cc2)CC3=O)[C@@H](O)[C@@H](O)[C@@H]1O	580.5420000000004	1.9528999999999992	12	6	7	3
[2417.9656]	0.3802015384485088	CC(C)C[C@@H]1NC(=O)[C@@H](NC(=O)[C@@H](Cc2ccccc2)N(C)C)[C@H](c2ccccc2)Oc2ccc(cc2)/C=C\NC1=O	568.7180000000002	4.095800000000002	5	3	8	3
[7043.1772]	0.38413204188966726	CC1=CC(=O)CC(C)(C)[C@@]1(O)/C=C/C(C)=C/CO[C@@H]1O[C@@H](CO)[C@@H](O)[C@@H](O)[C@@H]1O	412.4790000000001	-0.018200000000000716	8	5	6	0
[2551.8015]	0.37015619314179005	COc1ccc(-c2coc3cc(O[C@@H]4O[C@@H](CO)[C@@H](O)[C@@H](O)[C@@H]4O)cc(O)c3c2=O)cc1	446.40800000000013	0.3528999999999999	10	5	5	3
[10321152.]	0.673770167167591	Fc1ccc(Cc2ccccc2)cc1	186.229	3.416500000000002	0	0	2	2
[156164.16]	0.5515668749293398	C=CCc1ccc(O[C@H]2O[C@@H](CO)[C@@H](O)[C@@H](O)[C@@H]2O)cc1	296.31899999999996	-0.40620000000000034	6	4	5	1
[8557.199]	0.14550787683275493	CC1=C(O)C(=O)O[C@H]([C@](C)(O)[C@]2(O)CC[C@@]3(O)[C@@H]4CC=C5C[C@@H](O[C@@H]6O[C@H](CO)[C@@H](O)[C@H](O)[C@H]6O)CC(=O)[C@]5(C)[C@H]4CC[C@]23C)C1	652.7339999999998	0.057800000000002516	13	8	5	0
[23040.607]	0.39684619923032916	C[C@@H]1[C@H]2C3=CC[C@@H]4[C@@]5(C)CC[C@@H](O)C(C)(C)[C@@H]5CC[C@@]4(C)[C@@]3(C)CC[C@@]2(C(=O)O)CC[C@@]1(C)O	472.7100000000004	6.204400000000007	4	3	1	0
[5279.6055]	0.3802015384485088	CC[C@H](C)[C@@H]1NC(=O)[C@@H](NC(=O)[C@H](Cc2ccccc2)N(C)C)[C@H](c2ccccc2)Oc2ccc(cc2)/C=C\NC1=O	568.7180000000002	4.095800000000002	5	3	8	3
[6598164.]	0.716793358937884	COC(=O)CCc1ccc(O)cc1	180.203	1.4977999999999998	3	1	3	1
[1.3912762e+08]	0.7860671288800999	CN(Cc1ccccc1)C(=O)c1ccccc1	225.29099999999997	2.958800000000002	1	0	3	2
[2385.4497]	0.10936913881729429	C=C(CO)C(=O)OC[C@H]1O[C@@H](Oc2ccc3c(=O)c(-c4ccc(O)cc4)coc3c2)[C@@H](OC(=O)c2ccc(O)cc2)[C@@H](O)[C@@H]1OC(C)=O	662.6000000000004	2.5847999999999995	14	4	10	4
[69672.95]	0.36072910240190453	C[C@@H]1CC[C@]2(C(=O)O)CC[C@@]3(C)C(=CC[C@@H]4[C@@]5(C)C[C@@H](O)[C@@H](O)[C@](C)(CO)[C@@H]5CC[C@]43C)[C@@H]2[C@@]1(C)O	504.7080000000003	4.147600000000004	6	5	2	0
[453.08374]	0.39031540855202906	CC(C)=CCC/C(C)=C/Cc1c(O)c(CC=C(C)C)c(O)c(CC=C(C)C)c1O	398.58700000000016	7.056000000000008	3	3	9	1
[117221.05]	0.6417491439458259	Oc1ccc2c(c1)O[C@H]1c3ccc(O)c(O)c3OC[C@H]21	272.25600000000003	2.413100000000001	5	3	0	2
[104344.51]	0.08575890493480806	CCCC[C@H](O)CCCCC[C@H](O)[C@@H]1CC[C@H]([C@@H]2CC[C@H]([C@@H](O)CCCCCCCCCCC3=C[C@@H](C)OC3=O)O2)O1	594.8740000000006	7.07770000000001	7	3	23	0
[1584.68]	0.5031145234535669	O=C(O[C@@H]1Cc2c(O)cc(O)cc2O[C@@H]1c1ccc(O)cc1)c1ccc(O)cc1	394.3790000000001	3.410800000000001	7	4	3	3
[19359470.]	0.41623547658272775	CC(C)N1C(=O)C(=O)[C@@]2(C1=O)c1ccccc1C2=O	257.245	0.4669999999999994	4	0	1	1
[2.0773178e+08]	0.026145397892731695	CCCC/C=C\C/C=C\CCCCCCCCCC(=O)OC[C@H](COC(=O)CCCCCCCCCCC/C=C\CCCCCCCC)OC(=O)CCCCCCCCCCCCCCCCCCC	983.6419999999986	20.8278	6	0	57	0
[37191224.]	0.5606557193436135	CCCC[C@H](OP(=O)(O)O)C(=O)O	212.138	0.7390999999999999	6	3	6	0
[31883.184]	0.7005216121483145	CC(C)=CCCc1ccc(O)cc1	176.25900000000001	3.291000000000002	1	1	3	1
[41424.434]	0.708635750540995	COc1cc(O)c2c(=O)c3cccc(O)c3n(C)c2c1OC	301.29800000000006	2.1201	5	2	2	3
[83.76683]	0.12304466654603073	COC(=O)C1=CO[C@H](O[C@@H]2O[C@@H](CO)[C@@H](O)[C@@H](O)[C@@H]2O)/C(=C/COC(C)=O)[C@@H]1CC(=O)OCCc1ccc(O)cc1	582.5550000000005	-0.7965999999999984	14	5	11	1
[1070.7113]	0.4308250629303501	COc1ccc([C@H]2CC(=O)c3c(O)cc(O[C@H]4O[C@@H](CO)[C@@H](O)[C@@H](O)[C@@H]4O)cc3O2)cc1	448.4240000000001	0.28599999999999937	10	5	5	2
[1750.4314]	0.6645391740351335	C=C[C@@]1(C)CC[C@H]2C(=CC[C@H]3C(C)(C)CCC[C@]23C)[C@@H]1O	288.4749999999999	5.112300000000006	1	1	1	0
[7421.8154]	0.44693686586152376	C=C(C)[C@@H]1CC[C@]2(CO)CC[C@@]3(C)[C@@H](CC[C@@H]4[C@]3(C)CC[C@H]3C(C)(C)[C@@H](O)[C@@H](O)C[C@]43C)[C@H]12	458.72700000000026	5.968000000000008	3	3	2	0
[264812.75]	0.8080876154924983	Clc1ccc(OCCNCc2ccc(Cl)cc2)cc1	296.197	4.162000000000003	2	1	6	2
[4226281.5]	0.562505474320747	C=C1C[C@]23C[C@H]1[C@@H](O)C[C@@H]2[C@]12CCC[C@@](C)(C(=O)OC1)[C@@H]2[C@H]3C(=O)O	346.42300000000006	2.3838	5	2	1	0
[4013.8623]	0.6895999106005528	C=C1CC[C@@H](O)[C@]2(C)CC[C@H](C(C)(C)O)C[C@H]12	238.37099999999995	2.8908000000000014	2	2	1	0
[4739914.]	0.865203189731347	Cc1ccccc1NC(=O)NC(=O)c1ccccc1	254.28900000000002	2.956920000000001	2	2	2	2
[3542.255]	0.27200652157815347	COc1cc(-c2cc(=O)c3c(O)cc(O[C@H]4O[C@@H](CO)[C@@H](O)[C@@H](O)[C@@H]4O)c(OC)c3o2)ccc1O	492.4330000000002	0.06710000000000027	12	6	6	3
[1274467.1]	0.8627814867554716	NCCC(=O)Nc1ccc(-c2ccccc2)cc1	240.306	2.640900000000001	2	2	4	2
[837752.]	0.8471255407147837	NCc1ccc(OCc2ccccc2)cc1	213.28000000000003	2.7243000000000013	2	1	4	2
[529.34143]	0.1635725561247654	O=C(OC[C@@H]1O[C@@H](Oc2cc(O)c3c(=O)c(O)c(-c4ccc(O)cc4)oc3c2)[C@@H](O)[C@@H](O)[C@H]1O)c1ccc(O)cc1	568.4870000000002	1.325799999999999	13	7	6	4
[156164.16]	0.5515668749293398	C=CCc1ccc(O[C@@H]2O[C@@H](CO)[C@@H](O)[C@@H](O)[C@@H]2O)cc1	296.31899999999996	-0.40620000000000034	6	4	5	1
[3799768.5]	0.026278488254341287	CCCCC/C=C\C/C=C\C/C=C\C/C=C\CCCCCC(=O)O[C@H](COC(=O)CCCCCCC/C=C\C/C=C\CCCC)COC(=O)CCCCCCCCCCCC	851.3509999999994	16.644899999999964	6	0	45	0
[894.73267]	0.3151345760203198	C=C1[C@H](OC(=O)/C=C(\C)CC)C[C@@H](C(C)C)[C@H]2/C(=C/C)C(=O)[C@H](OC(=O)[C@H](C)CC)[C@@H]12	430.5850000000002	5.205900000000006	5	0	7	0
[390101.28]	0.3906142602127589	O=C1[C@H](O[C@@H]2O[C@@H](CO)[C@@H](O)[C@@H](O)[C@@H]2O)Oc2ccccc2N1O	343.28800000000007	-2.0561999999999987	9	5	3	1
[53931972.]	0.2884398980046361	N[C@H]1[C@H](O)[C@H](O)[C@H](O)O[C@@H]1CO	179.17199999999997	-3.2550000000000003	6	5	1	0
[2094476.6]	0.630266558264904	CCC[S@](=O)[C@@H](CC)SSC	212.405	2.892400000000001	3	0	6	0
[4403510.5]	0.8048781645352615	Cc1cc(C#N)cc(OCc2ccccc2)n1	224.263	2.840700000000001	3	0	3	2
[4013.8623]	0.6895999106005528	C=C1CC[C@@H](O)[C@@]2(C)CC[C@@H](C(C)(C)O)C[C@H]12	238.37099999999995	2.8908000000000014	2	2	1	0
[7.039028e+09]	0.02614137144131923	CCCCCCCC/C=C\CCCCCCCCCCCCCC(=O)OC[C@H](COC(=O)CCCCCCCCCCCCCCCCC)OC(=O)CCCCCCCCCCCCCCCCCCC	1001.7009999999984	21.665900000000008	6	0	60	0
[33201.23]	0.36980092363352557	C=C(C)[C@H](O)Cc1c(OC)cc2oc3cc(OC)c(CC=C(C)C)c(O)c3c(=O)c2c1O	440.49200000000025	4.362800000000005	7	3	7	3
[690.48126]	0.1879225004280333	C[C@]12CCC[C@@](C)([C@H]3CC[C@@H]4C[C@]3(C=O)C[C@]4(O)CO)[C@H]1[C@H](O[C@H]1O[C@@H](CO)[C@@H](O)[C@@H](O)[C@H]1O)OC2=O	528.5950000000001	-0.7727999999999982	11	6	6	0
[4953.4624]	0.18003972402467183	O=C(/C=C/c1ccc(O)cc1)OC[C@@]1(O)CO[C@@H](Oc2cc([C@@H]3OC[C@H](O)[C@@H](O)[C@H]3O)cc(O)c2)[C@H]1O	520.4870000000002	-0.6645000000000003	12	7	7	2
[543.32697]	0.5840658854586245	C=C/C(C)=C/C[C@@H]1[C@](C)(O)[C@H](O)[C@@H](OC(C)=O)[C@@H]2C(C)(C)CCC[C@]12C	364.52600000000024	4.014800000000004	4	2	4	0
[138407.34]	0.676629449359976	CC(C)c1ncc2oc(-c3ccccc3)nc2c1	238.29000000000002	4.013200000000003	3	0	2	3
[2085400.1]	0.7130817787563846	CC1=C2C[C@]3(C)[C@@H](CC[C@@H]3C)CC1=CC(=O)[C@@H]2O	246.35	3.0191000000000012	2	1	0	0
[12901280.]	0.026196732701738407	CCCCC/C=C\C/C=C\C/C=C\C/C=C\CCCC(=O)OC[C@H](COC(=O)CCCCCCCCCCC/C=C\CCCCCCCC)OC(=O)CCCCCCCCCCCC	895.4479999999991	18.039199999999976	6	0	49	0
[6288.6694]	0.4859866227100374	CC1(C)[C@H]2CC[C@@]3(C)[C@H](C=CC=C4[C@@H](C)CC[C@]43C)[C@]2(C)C1	298.51400000000007	6.387500000000006	0	0	0	0
[2742.4512]	0.16906681620642833	COc1cc(O)c2c(=O)c(O[C@@H]3OC[C@@H](O)[C@@H](O)[C@@H]3O)c(-c3ccc(O)c(O[C@H]4O[C@@H](C)[C@@H](O)[C@@H](O)[C@@H]4O)c3)oc2c1	594.5220000000003	-1.0961	15	8	6	3
[2306283.2]	0.6423116904066412	CC(C)(C)C(=O)OCCCCNC(=O)c1ccccc1	277.364	2.7859000000000007	3	1	6	1
[719.8027]	0.15628890177576335	O=c1c(O[C@@H]2O[C@@H](CO)[C@@H](O)[C@@H](O)[C@@H]2O[C@@H]2OC[C@@H](O)[C@@H](O)[C@@H]2O)c(-c2ccc(O)cc2)oc2cc(O)cc(O)c12	580.4950000000003	-1.7811999999999986	15	9	6	3
[163982.17]	0.7190924194083569	C[C@@H]1CC[C@H]2[C@](C)(CC[C@@H](O)[C@@]2(C)CO)[C@@]12CC[C@@](C)(C(=O)O)O2	340.4600000000001	2.5846	5	3	2	0
[58563.844]	0.7874842304754599	CC(C)c1ccc(C(=O)O)c(C/C=C(\C)CO)c1	248.32199999999995	2.989300000000002	3	2	5	1
[15648.982]	0.35706828916081396	CC1(C)C[C@H]2C3=CC[C@H]4[C@@]5(C)CC[C@@H](O)C(C)(C)[C@@H]5CC[C@@]4(C)[C@@]3(C)C[C@H](O)[C@@]2(CO)[C@@H](O)[C@@H]1O	490.72500000000025	4.053700000000006	5	5	1	0
[30620222.]	0.02622902525785071	CCCCCC/C=C\C/C=C\CCCCCCCC(=O)OC[C@H](COC(=O)CCCCCCC/C=C\CCCCCC)OC(=O)CCCCCCC/C=C\CCCCCCCC	869.4099999999991	17.482999999999972	6	0	48	0
[228197.95]	0.7936377121417588	CC(=O)c1ccc(OCC(=O)N2CCCC[C@@H]2C)cc1	275.3479999999999	2.6690000000000014	3	0	4	1
[21227.176]	0.7868514270648429	COC(=O)[C@H](C)C1=C[C@@]2(C)[C@@H](CC[C@H](O)[C@@H]2C)CC1=O	280.364	2.1079999999999997	4	1	2	0
[149520.22]	0.2300594072573467	CC1=C2C3=CC[C@@H]4[C@@]5(C)CCC(C)(C)[C@@H]5CC[C@@]4(C)[C@@]3(C)CC[C@]2(C)[C@@H](O)CC[C@@]2(C(=O)O)CC[C@@]1(C)CC[C@@H](O)C(C)(C)[C@H]2O	638.9740000000003	8.852200000000003	5	4	1	0
[3839.9326]	0.3227162089212812	COc1cc(-c2oc3cc(O)cc(O)c3c(=O)c2O[C@@H]2O[C@@H](C)[C@@H](O)[C@@H](O)[C@@H]2O)ccc1O	462.4070000000001	0.7916999999999998	11	6	4	3
[941952.06]	0.7199392722846178	C/C=C/c1cc(OC)c2c(c1)OCO2	192.21399999999997	2.4570000000000007	3	0	2	1
[2995.386]	0.14136742413964365	COc1cc(-c2oc3cc(O)cc(O)c3c(=O)c2O[C@H]2O[C@@H](CO)[C@@H](O)[C@@H](O)[C@@H]2O)ccc1O[C@H]1O[C@@H](C)[C@@H](O)[C@@H](O)[C@@H]1O	624.5480000000003	-1.7352000000000005	16	9	7	3
[89014160.]	0.5230228241779536	CCCCOC(=O)c1ccccc1	178.231	2.6435000000000013	2	0	4	1
[7334.579]	0.25312366413759285	C=C[C@H](C#CC#CCCC(=O)OC)O[C@@H]1O[C@@H](CO)[C@@H](O)[C@@H](O)[C@@H]1O	354.35499999999996	-1.6824999999999992	8	4	6	0
[220311.61]	0.7527011153487485	O=C(ON1C(=O)CCC1=O)c1cc(-c2ccc(F)cc2)c(Cl)c(Cl)c1	382.1740000000001	4.020300000000002	4	0	3	2
[1053864.2]	0.7972613339994061	CN(C)C[C@@H]1CCC2=C(C1=O)C1=C(O)C(=O)C[C@@H]12	247.29399999999995	1.2384	4	1	2	0
[29063.266]	0.44111552418757344	C=C(CC[C@H](C)[C@H]1CC[C@@]2(C)[C@@H]3CC[C@H]4[C@H](C)[C@H](O)CC[C@@]45C[C@]35CC[C@]12C)C(C)C	426.7290000000003	8.02480000000001	1	1	5	0
[9.8754765e+08]	0.5681374031144324	O=Cc1ccccc1O	122.12299999999996	1.2047	2	1	1	1
[11639.078]	0.7354501082376464	COc1cc(CCCO)ccc1O[C@H](C)CCc1ccccc1O	330.42400000000004	3.7258000000000036	4	2	9	2
[246590.5]	0.8384075152021713	N[C@H](COc1cccc2ccccc12)C(=O)O	231.25099999999998	1.6305	4	2	4	2
[4.472988e+08]	0.02615895698753401	CCCCCC/C=C\CCCCCCCCCC(=O)O[C@H](COC(=O)CCCCCCC/C=C\CCCCCCCC)COC(=O)CCCCCCCCCCCCCCCCCCCCC	943.5769999999986	19.881499999999992	6	0	55	0
[2706.5513]	0.2275544833595707	CC(=O)CCc1ccc(O[C@H]2O[C@@H](CO)[C@@H](O)[C@@H](O)[C@@H]2OC(=O)c2cc(O)c(O)c(O)c2)cc1	478.4500000000002	0.3683999999999997	11	6	8	2
[38005.113]	0.48507093234239257	CC[C@@](C)(C#N)O[C@@H]1O[C@@H](CO)[C@@H](O)[C@@H](O)[C@@H]1O	261.274	-1.5048200000000007	7	4	4	0
[3740444.8]	0.7474797057177607	O=C(OCCN1CCCCC1)c1ccccc1	233.311	2.329300000000001	3	0	4	1
[605010.25]	0.027134495756940658	CC/C=C\C/C=C\C/C=C\C/C=C\C/C=C\CCCCCC(=O)OC[C@@H](COC(=O)CCCC/C=C\C/C=C\C/C=C\CCCCC)OC(=O)CCCCC	763.1569999999999	13.856299999999973	6	0	37	0
[594444.44]	0.7608091595895566	COc1cc(CCNCc2ccccc2OC)cc(OC)c1	301.3860000000001	3.0447000000000015	4	1	8	2
[35193.996]	0.4283776927721077	Cc1cc(C)c(NC(=O)Cn2c(=O)cc(C(=O)N3CCc4ccccc4C3)c3ccccc32)c(O)c1	481.55200000000025	4.161140000000004	4	2	4	4
[46865.465]	0.7319680291429298	C[C@H](NC(=O)CC(=O)O)c1ccccc1	207.229	1.3385000000000002	3	2	4	1
[65964752.]	0.026161698261343846	CCCC/C=C\C/C=C\CCCCCCCCCC(=O)OC[C@H](COC(=O)CCCCCCCCCCCCCCCCCCCCC)OC(=O)CCCCCCCCC/C=C\C/C=C\CC	939.5449999999989	19.433499999999988	6	0	53	0
[1375922.5]	0.777068443653747	CCN(CC)CCNC(=O)c1ccc(NC(=O)c2ccccc2)cc1	339.439	3.0105000000000013	3	2	8	2
[1778.4443]	0.35211558949483246	CC[C@@H](O)/C=C/C=C\C/C=C\C/C=C\C=C\[C@@H](O)CCCC(=O)O	334.4560000000002	3.934300000000002	4	3	13	0
[3725538.8]	0.3241070263224154	NC(=O)C[C@@H](NC(=O)CC[C@@H](N)C(=O)O)C(=O)O	261.2339999999999	-2.376699999999997	7	5	8	0
[3302.494]	0.18389826685582988	C[C@@H]1O[C@@H](Oc2c(-c3ccc(O)cc3)oc3cc(O[C@@H]4OC[C@@H](O)[C@@H](O)[C@@H]4O)cc(O)c3c2=O)[C@@H](O)[C@@H](O)[C@@H]1O	564.4960000000004	-1.1047000000000005	14	8	5	3
[141555.88]	0.584982091081465	C[C@](O)(CSc1ccc(F)cc1)C(=O)Nc1ccc(C#N)c(C(F)(F)F)c1	398.3810000000001	4.197980000000002	4	2	5	2
[1510302.2]	0.7537389263060281	c1ccc(CSc2ncc[nH]2)cc1	190.27100000000004	2.702	2	1	3	2
[18422654.]	0.6201708503336599	C=Cc1nccc(C(=O)OC)c1	163.17599999999996	1.5112	3	0	2	1
[1070.762]	0.1592907073840895	C[C@@H]1O[C@@H](O[C@@H]2[C@@H](O)[C@@H](O)[C@H](CO)O[C@@H]2Oc2c(-c3ccc(O)cc3)oc3cc(O)cc(O)c3c2=O)[C@@H](O)[C@@H](O)[C@@H]1O	594.5220000000005	-1.3927000000000012	15	9	6	3
[2148844.]	0.38497231558455314	C=C1C[C@@]23C[C@]1(O)CC[C@@H]2[C@]12CCC[C@](C(=O)O)(C(=O)O1)[C@@H]2[C@@H]3C(=O)O	362.37800000000004	1.345	7	3	2	0
[28971.39]	0.6680807860687085	C=C1CC[C@@H](O)[C@@]2(C)CC[C@H](C(=C)C)C[C@@H]12	220.35599999999994	3.6960000000000024	1	1	1	0
[24320.602]	0.8791500429104835	O=C(COc1ccc(Cl)cc1Cl)NCCc1ccccc1	324.207	3.7311000000000023	2	1	6	2
[1006020.7]	0.5259466681849534	O=C1CCCCCCCCCCCCCCCCCO1	282.46799999999996	5.784800000000006	2	0	0	0
[4230451.]	0.7042498723207349	Cn1c(=O)c2c(nc(NC(=O)Nc3ccc(N(C)C)cc3)n2C)n(C)c1=O	371.4010000000001	0.6806999999999996	5	2	3	3
[786039.44]	0.43481096633776567	Cc1ccccc1-c1cc2ccc(-c3ccccc3)cc2o1	284.35800000000006	6.075220000000004	1	0	2	4
[5287947.5]	0.026278488254341287	CCCCC/C=C\C/C=C\C/C=C\C/C=C\CCCC(=O)OC[C@H](COC(=O)CCCCCCC/C=C\CCCCCC)OC(=O)CCCCCCC/C=C\CCCCCC	851.3509999999993	16.644899999999964	6	0	45	0
[640713.4]	0.7452364822171237	COc1ccc(CCNC(=O)CCCN2CCCC[C@H]2C)cc1OC	348.4870000000001	3.017100000000001	4	1	9	1
[243.71718]	0.2640583655505873	Cc1cc(O)c2c(c1)[C@H]([C@@H]1c3cccc(O)c3C(=O)c3c(O)cc(C(=O)O)cc31)c1cccc(O)c1C2=O	508.48200000000026	4.568420000000003	8	5	2	4
[9070521.]	0.8079007792647984	Cc1ccc(C(=O)NCCCN2CCCC2)cc1	246.35399999999996	2.2107200000000002	2	1	5	1
[1409180.4]	0.5761279360207752	COC(=O)/C=C\c1ccc(OC)c(OC)c1	222.23999999999995	1.89	4	0	4	1
[152775.78]	0.47401205245912403	CC1(C)[C@H](O)CC[C@@]2(C)[C@@H]1CC[C@]1(C)[C@@H]2C(=O)C=C2[C@@]34C[C@](C)(C(=O)O3)[C@H](O)C[C@]4(C)CC[C@@]21C	484.6770000000004	4.978200000000005	5	2	0	0
[155412.08]	0.20049445575490749	C[C@H](CO[C@@H]1O[C@@H](CO)[C@@H](O)[C@@H](O)[C@H]1O)[C@@H]1C[C@H]2[C@@]3(O)[C@H]4O[C@](O)(C[C@]2(C)[C@@]2(O)CC[C@@](C)(O)[C@@H]42)[C@@]13C	530.6110000000003	-1.7843999999999967	11	8	5	0
[151751.47]	0.6377582870348816	Cc1cc2c(cc1O)[C@@H](C)C=C[C@H](C)C2	202.29699999999997	3.552520000000002	1	1	0	1
[937730.5]	0.7164545948243468	O=C(O)Cc1ccccc1Nc1ccccc1-c1ccccc1	303.361	4.724300000000003	3	2	5	3
[29880286.]	0.4735412602597924	O=C(CCl)Nc1ccc([N+](=O)[O-])cc1	214.608	1.7721	3	1	3	1
[22.340425]	0.1578097231117306	Oc1cc(O)c2c(c1)O[C@@]1(c3ccc(O)c(O)c3)Oc3c4c(cc(O)c3[C@H]2[C@@H]1O)O[C@H](c1ccc(O)c(O)c1)[C@H](O)C4	576.5100000000003	2.7935000000000016	12	9	2	4
[332775.47]	0.1163796567079783	C[C@H](C=O)CCCCCCCCCCCCCCCCC(=O)OC[C@@H]1O[C@H](O)[C@H](O)[C@H](O)[C@H]1O	488.66200000000015	3.4061000000000017	8	4	20	0
[7561.878]	0.019171044931543386	CCCCCCCCCCCCCCCCCCCCCC(=O)OC[C@H](CO[P@@](=O)(O)O[C@H]1[C@H](O)[C@H](O)[C@H](O)[C@H](O)[C@H]1O)OC(=O)CCCCCCCCCCCCCCC	895.2059999999996	10.064900000000003	13	6	42	0
[20205.586]	0.4017782764300812	CC1(C)CC[C@@]2(C(=O)O)CC[C@@]3(C)C(=CC[C@@H]4[C@@]5(C)C[C@@H](O)[C@@H](O)[C@@](C)(CO)[C@@H]5CC[C@]43C)[C@@H]2C1	488.7090000000003	5.176800000000005	5	4	2	0
[131349.73]	0.5551639147768863	CCC[C@@H](NC(=O)c1cnc(C(=O)NCCO)c2ccccc12)C(=O)O	359.382	0.94	6	4	8	2
[134160.27]	0.6810918725005748	CC(C)(C)OC(=O)NC1CCCC1	185.26699999999994	2.4537000000000004	2	1	1	0
[251561.05]	0.30029441384046	[N-]=[N+]=NC[C@H](O)CO	117.10799999999998	-0.35009999999999997	2	2	3	0
[6109.166]	0.15294098649910612	CS(=O)(=O)C[S@](=O)C[S@@](=O)C[S@@](=O)C[C@H](/N=C(\O)CC[C@@H](N)C(=O)O)C(=O)O	482.5800000000003	-2.2485999999999944	11	4	14	0
[894.73267]	0.3151345760203198	C=C1[C@@H](OC(=O)/C=C(\C)CC)C[C@@H](C(C)C)[C@H]2/C(=C/C)C(=O)[C@H](OC(=O)[C@@H](C)CC)[C@@H]12	430.5850000000002	5.205900000000006	5	0	7	0
[3176060.8]	0.6489204335813592	O=C(O)/C=C/c1ccccc1	148.161	1.7844	2	1	2	1
[93343.83]	0.6749218915381425	O=C(O)[C@H]1Cc2c([nH]c3ccccc23)[C@@H](c2ccc(Cl)cc2)N1	326.783	3.5096000000000016	3	3	2	3
[2941.2444]	0.6479334307338317	COc1cc([C@H]2Oc3c(OC)cc(/C=C\C(=O)O)cc3[C@@H]2C(=O)O)ccc1O	386.3560000000001	2.8091000000000004	8	3	6	2
[8604742.]	0.7758602104781035	CC(C)NC(=O)CCc1ccccc1	191.27400000000003	2.1437999999999997	1	1	4	1
[1602.4503]	0.15901573371992592	COc1ccc(-c2cc(=O)c3c(O)cc(O[C@@H]4O[C@H](CO)[C@@H](O)[C@@H](O)[C@@H]4O[C@@H]4O[C@@H](C)[C@@H](O)[C@@H](O)[C@@H]4O)cc3o2)cc1O	608.5490000000002	-1.0897000000000001	15	8	7	3
[5699.563]	0.8574154794300225	COc1cc2c(cc1OC)-c1cc(O)c(OC)c3c1[C@@H](C2)[N+](C)(C)CC3	356.4420000000002	3.314700000000002	4	1	3	2
[1131138.2]	0.3922218857153675	COC(=O)[C@@]1(OC(C)=O)C[C@]2(C)[C@@H](CC[C@]3(C)[C@@H]2CC=C2[C@@H]4C[C@@](C)(O)CC[C@@]4(C)[C@@]23C)C1(C)C	486.6930000000004	5.837400000000007	5	1	2	0
[331190.25]	0.05948836490077145	CCCCCCCCCCCC[C@H](O)[C@@H]1CC[C@H]([C@@H](O)CCCCC[C@@H](O)CCCCCC[C@@H]2C[C@@H](CC(C)=O)C(=O)O2)O1	624.9440000000004	8.12960000000001	7	3	28	0
[360820.2]	0.7237796730094687	O=C1c2c(-c3ccccc3)ccc3cccc(c23)[C@@H](O)[C@H]1O	290.318	3.0974000000000026	3	2	1	3
[5684838.]	0.026278488254341287	CCCCC/C=C\C/C=C\C/C=C\C/C=C\CCCC(=O)OC[C@@H](COC(=O)CCCCCCCCCCC/C=C\C/C=C\CCCCC)OC(=O)CCCCCCCCC	851.3509999999994	16.644899999999964	6	0	45	0
[338033.7]	0.49261058187797496	N[C@@H](CCC(=O)N[C@@H](CSCc1ccccc1)C(=O)O)C(=O)O	340.40100000000007	0.6812999999999999	7	4	10	1
[427.72958]	0.29959620318403996	O=c1c([C@@H]2O[C@@H](CO)[C@@H](O)[C@@H](O)[C@@H]2O)c(-c2ccc(O)cc2)oc2cc(O)cc(O)c12	432.3810000000002	0.09169999999999978	10	7	3	3
[889557.7]	0.8169197295802898	CCN(CC)CCNC(=O)c1ccc(C)cc1	234.34300000000002	2.06662	2	1	6	1
[646121.1]	0.687012596787124	C=C[C@@]1(C)CC[C@]2(O)[C@]3(C)CCCC(C)(C)[C@H]3C[C@@H]12	262.4369999999999	4.556100000000004	1	1	1	0
[36.801693]	0.23877588022313218	C=C1C(=O)O[C@@H]2C=C(C)CC/C=C(/C)CC/C=C(/C)CC/C=C(\C)CC[C@@H](C)[C@H]12	396.6150000000002	7.639900000000008	2	0	0	0
[175491.36]	0.8909882673486905	COc1cc(O)c2c(c1)O[C@@H](c1cc(OC)c(OC)c(OC)c1)C2=O	346.3350000000001	2.743000000000001	7	1	5	2
[394443.78]	0.45214581934172876	CC(C)CCOC(=O)c1ccc(C(=O)NCCCN2CCN(c3ccccc3)CC2)cc1	437.5840000000002	3.8316000000000026	5	1	10	2
[1020657.44]	0.9237884007744483	Nc1snnc1CCN1CCN(c2ccccc2)CC1	289.4080000000001	1.4849999999999999	5	1	4	2
[1642683.9]	0.6573138270758156	CN(C)CCCc1ccccc1	163.264	2.1807999999999996	1	0	4	1
[2.0392304e+12]	0.5657372151832191	O=c1[nH]cc(O)cc1Cl	145.545	0.7339	2	2	0	1
[375.28592]	0.25984129271329776	CCNC(=O)CCC/C=C\C[C@H]1[C@@H](O)C[C@@H](Cl)[C@H]1/C=C/[C@@H](O)CCc1ccccc1	434.02000000000015	4.393400000000004	3	3	12	1
[603127.6]	0.2564907490971894	CO/N=C(/C(=O)N[C@H]1C(=O)N2C(C(=O)O)=C(CSC(=O)c3ccccc3)CS[C@H]12)c1csc(N)n1	533.613	1.3879999999999992	10	3	8	2
[770903.]	0.638817375015686	O=C(NOC[C@H](O)CO)c1ccc(F)cc1F	247.19699999999997	-0.02060000000000034	4	3	5	1
[13332459.]	0.6140567962506709	C[C@]1(O)[C@H]2CC[C@@]3(C)[C@H](C(=O)O)[C@@H](O)C(=O)[C@@H]3[C@@H]21	254.282	0.044099999999999806	5	3	1	0
[2186685.5]	0.2467477563142519	O=P(O)(O)O[C@H]1[C@@H](O)[C@@H](O)[C@H](O)[C@@H](O)[C@H]1O	260.135	-3.7176000000000013	9	7	2	0
[1152519.9]	0.5396812275915106	CC(C)NC(=O)CCCC[C@H](N)C(=O)O	216.28099999999998	0.48330000000000056	4	3	7	0
[5206.7026]	0.19655331484599237	C[C@H]1O[C@@H]([C@@H]2CCC[C@H](O)[C@H](CO)C2)[C@H](O)[C@@H](O)[C@@H]1O[C@@H]1O[C@@H](CO)[C@@H](O)[C@@H](O)[C@@H]1O	452.4970000000001	-3.1597999999999966	11	8	5	0
[341058.72]	0.7049904750973729	COc1cc(O)cc2c1C(=O)c1cccc(O)c1C2=O	270.24	1.8818000000000006	5	2	1	3
[1371.0837]	0.27556875596998526	CC(=O)OCC1=CO[C@@H](OC(=O)CC(C)C)[C@@H]2C1=C[C@H](OC(=O)CC(C)(C)OC(C)=O)[C@@]21CO1	480.51000000000033	2.3478000000000003	10	0	9	0
[1248955.2]	0.6555738078480486	CC1=C2[C@H](O)[C@@]3(C)[C@@H](C)CCC[C@@H]3C[C@@]2(O)OC1=O	266.33699999999993	1.7553999999999998	4	2	0	0
[66363.37]	0.7478159114597477	CNCC[C@H](C/C=C/C=C\c1ccccc1)n1ccnc1	281.403	3.693400000000003	2	1	8	2
[1433945.9]	0.48482535878622385	CCCCCC[C@H]1OC(=O)C[C@@H]1C	184.27899999999997	2.908400000000001	2	0	5	0
[30674116.]	0.026192608491022253	CCCCCC/C=C\CCCCCCCCCC(=O)OC[C@H](COC(=O)CCCCCCC/C=C\CCCCCCCC)OC(=O)CCCCCCC/C=C\C/C=C\CCCCCC	897.4639999999991	18.263199999999976	6	0	50	0
[3839.9326]	0.3227162089212812	COc1cc(-c2oc3cc(O)cc(O)c3c(=O)c2O[C@H]2O[C@@H](C)[C@@H](O)[C@@H](O)[C@@H]2O)ccc1O	462.4070000000001	0.7916999999999998	11	6	4	3
[542269.75]	0.7627709143302492	Cc1cc2c(c(C)c1CCO)C(=O)[C@](C)(CO)[C@H]2O	264.32099999999997	1.06654	4	3	3	1
[737308.9]	0.7087655915421585	O=C(O)C[C@@H](O)c1ccccc1	166.176	1.1947	3	2	3	1
[253116.11]	0.7385482160269062	CC(=O)OCC1=C(C(=O)O)NC(=O)[C@H]2CCCC[C@H]12	267.28099999999995	0.8243999999999996	5	2	3	0
[140378.08]	0.6929073715501572	Oc1cccc(-c2ccc(-c3ccccc3)cc2)c1	246.30900000000003	4.726200000000004	1	1	2	3
[5879688.]	0.8610254230403022	CNc1ccccc1C(=O)NCCc1ccccc1	254.333	2.700800000000001	2	2	5	2
[733822.5]	0.7914384519407215	COc1cc(CCNCc2ccccc2)cc(OC)c1C	285.38700000000006	3.344520000000002	3	1	7	2
[1807836.4]	0.7901547640078685	N#Cc1cc(F)ccc1Oc1ccc(F)cc1	231.201	3.6287800000000017	2	0	2	2
[14658489.]	0.8467222394269921	COc1cc2c3c(c1OC)-c1ccccc1C[C@H]3N(C)CC2	295.3820000000001	3.4559000000000015	3	0	2	2
[143.457]	0.28464328885506207	CC[C@H]1OC(=O)[C@H](C)C(=O)[C@H](C)[C@H](O[C@@H]2O[C@H](C)C[C@H](N(C)C)[C@H]2O)[C@](C)(OC/C=C/c2cnc3ccccc3c2)C[C@@H](C)/C=N/[C@@H](C)O1	681.8710000000001	5.428300000000006	10	1	8	2
[2700.4355]	0.15357222557362782	C[C@H]1O[C@@H](Oc2cc(O)c3c(=O)c(O[C@@H]4O[C@H](CO)[C@@H](O)[C@@H](O)[C@@H]4O)c(-c4ccc(O)cc4)oc3c2)[C@@H](O)[C@@H](O)[C@@H]1O	594.5220000000004	-1.743800000000001	15	9	6	3
[1248955.2]	0.6555738078480486	CC1=C2[C@@H](O)[C@@]3(C)[C@@H](C)CCC[C@@H]3C[C@]2(O)OC1=O	266.33699999999993	1.7553999999999998	4	2	0	0
[82072.414]	0.7141681268421906	CC(=O)[C@H]1CC[C@H]2[C@@H]3CCC4=CC(=O)C=C[C@]4(C)[C@H]3CC[C@]12C	312.4530000000001	4.499500000000004	2	0	1	0
[7527.614]	0.3061200743717695	CC(=O)O[C@H]1CC[C@]2(C)[C@@H](CC[C@]3(C)[C@@H]2CC=C2[C@@H]4[C@@](C)(O)[C@@H](C)CC[C@]4(C)CC[C@@]23C)C1(C)C	484.7650000000004	7.71050000000001	3	1	1	0
[14591.896]	0.4178208491447658	CC1(C)[C@@H](O)CC[C@@]2(C)[C@H]1CC[C@@]1(C)[C@@H]2CC=C2[C@@H]3C[C@](C)(CO)CC[C@]3(C(=O)O)CC[C@@]21C	472.7100000000004	6.2060000000000075	4	3	2	0
[169198.66]	0.6903901634051363	C[C@]12CC[C@@H]3c4ccc(O)c(c4CC[C@H]3O)C[C@@H]1CC[C@@H]2O	302.41400000000004	2.896400000000001	3	3	0	1
[60899.785]	0.8293543257320503	N#CC1=C(N)Oc2cc(O)ccc2[C@@H]1c1ccccc1	264.284	2.61038	4	2	1	2
[6.8215725e+08]	0.5569255118392922	CC(C)[C@]12O[C@@H]1[C@@H]1O[C@]13[C@@]1(C)CCC4=C(COC4=O)[C@@H]1C[C@H]1O[C@@]13[C@@H]2O	360.406	1.1030999999999997	6	1	1	0
[29056020.]	0.726984024114128	Cc1ccc([C@H](C)C(=O)O)cc1	164.204	2.1831199999999997	2	1	2	1
[816620.94]	0.4921128921249663	CC1(C)OC(=O)C=C[C@]2(C)[C@@H]1CC(=O)[C@]1(C)[C@@H]2[C@@H](O)C[C@]2(C)[C@@H](c3ccoc3)OC(=O)[C@@H]3O[C@@]321	470.51800000000026	2.8954000000000013	8	1	1	1
[27658.248]	0.627213464961178	COc1ccc(O)c2c1C(=O)c1cc(O)cc(O)c1C2=O	286.23900000000003	1.5873999999999997	6	3	1	3
[2616970.5]	0.32226106670689353	CC(=N)NCCCNCCNC(=O)c1ccc2c(c1)OCO2	306.3660000000001	0.71157	5	4	8	1
[21525.85]	0.5005620426274199	C=C1CC/C=C(/C)CC[C@H]2[C@@H]1CC2(C)C	204.35699999999997	4.7252000000000045	0	0	0	0
[436912.75]	0.6164539252372292	C[S@@](=O)C[C@H]1O[C@@H](n2cnc3c(N)ncnc32)[C@@H](O)[C@@H]1O	313.339	-1.5937999999999992	8	3	3	2
[36771.098]	0.7186484769138459	CCOc1ccc(CCNC(=O)c2cc3ccc(Cl)cc3o2)cc1	343.81000000000006	4.457400000000003	3	1	6	3
[4803531.5]	0.6992344815197976	Cc1oc(-c2ccccc2)nc1CCOc1ccccc1	279.33899999999994	4.271520000000002	3	0	5	3
[14846.967]	0.6770813391652949	COC1=C[C@H](C)[C@H]2C[C@@H]3OC(=O)C[C@@H]4C(C)=C(OC)C(=O)[C@H]([C@@]34C)[C@@]2(C)C1=O	388.46000000000015	2.819000000000001	6	0	2	0
[2035243.2]	0.4904358793543408	O=C(Cn1c(=O)cc(C(=O)NCc2ccccc2)c2ccccc21)Nc1ccc(F)cc1	429.4510000000001	3.7093000000000025	3	2	6	4
[471419.28]	0.43632777301897924	CCOC(=O)/C=C(C)/C=C/C(=O)N1CCCCC1	251.3259999999999	2.0645	3	0	4	0
[1146998.]	0.6987324020473095	COc1cccc(/C=C/c2ccccc2)c1	210.276	3.8656000000000024	1	0	3	2
[187993.39]	0.2634277222406427	C[C@@H]1O[C@H](O)[C@@H](O[C@@H]2O[C@@H](C(=O)O)[C@@H](O)[C@@H](O)[C@@H]2O)[C@@H](O)[C@@H]1O	340.281	-4.277299999999997	11	7	3	0
[6.215165e+08]	0.7519015739857617	O=C(NC1=CC=CC1)c1ccccc1	185.226	2.2602	1	1	2	1
[10.277038]	0.1531026004232223	Oc1cc(O)c2c(c1)O[C@@H](c1ccc(O)c(O)c1)[C@H](O)[C@H]2c1c(O)cc(O)c2c1O[C@H](c1cc(O)c(O)c(O)c1)[C@@H](O)C2	594.5250000000003	2.7006000000000014	13	11	3	4
[36827972.]	0.026287617119262887	CCCCCC/C=C\C/C=C\CCCCCCCC(=O)OC[C@H](COC(=O)CCCCCCC/C=C\CCCCCC)OC(=O)CCCCCCC/C=C\CCCCCC	841.3559999999992	16.702799999999964	6	0	46	0
[152775.78]	0.47401205245912403	CC1(C)[C@@H](O)CC[C@]2(C)[C@H]1CC[C@]1(C)[C@@H]2C(=O)C=C2[C@@]34C[C@](C)(C(=O)O3)[C@H](O)C[C@@]4(C)CC[C@@]21C	484.6770000000004	4.978200000000005	5	2	0	0
[45637.113]	0.6774868885389226	CN(C)C[C@@H](O)C(=O)Nc1ccc(-c2ccc(-c3ccc(C#N)cc3)cc2)cc1	385.46700000000004	3.753280000000002	4	2	6	3
[927764.1]	0.7520516425293252	C[C@H]1CN(C(=O)c2ccccc2)CCN(C)C(=O)c2ccccc2S1(=O)=O	386.47300000000007	2.0768000000000004	4	0	1	2
[4519.6904]	0.8788163815220913	COc1cc(O)c2c(c1)O[C@H](c1cc(O)c(OC)c(OC)c1)CC2=O	346.33500000000015	2.8301000000000007	7	2	4	2
[23170.416]	0.3134454856631923	CC(=O)O[C@@H]1CC[C@]2(C)[C@H](CC[C@]3(C)[C@@H]2CC=C2[C@@H]4[C@H](C)[C@@H](C)CC[C@@]4(C)CC[C@@]23C)[C@@]1(C)C(=O)O	498.7480000000004	7.660300000000008	4	1	2	0
[17032352.]	0.630247343561818	CNc1ncc(C)nc1C	137.18599999999998	1.13514	3	1	1	1
[215.65248]	0.5999112221817763	COC(=O)NC1=C(C)NC2=C(C(=O)C[C@H](c3ccc(Cl)cc3)C2)[C@@H]1c1ccc(O)c(OC)c1	468.9370000000002	4.729300000000004	6	3	4	2
[6039867.]	0.550254116423635	N[C@@H](CC1CCNCC1)C(=O)O	172.228	-0.21200000000000047	4	3	3	0
[19674.21]	0.5872448321361787	COc1c(O)cc2oc3cccc(O)c3c(=O)c2c1O	274.228	2.0716	6	3	1	3
[238.74069]	0.21646123688292346	CC(/C=C/C=C(C)/C=C/[C@]12O[C@@H](CC1(C)C)C[C@@]2(C)O)=C\C=C\C=C(C)\C=C\C=C(/C)[C@@H]1C=C2C(C)(C)CCC[C@@]2(C)O1	584.885	9.998999999999997	3	1	9	0
[317211.8]	0.5099908654050636	Cc1ccc(-n2c(SCC(=O)Nc3ccccc3)nc3c(=O)[nH]cnc32)cc1	391.45600000000013	3.1480200000000007	5	2	5	4
[358170.]	0.8577049451835429	CCOc1ccccc1C(=O)NCCc1ccccc1O	285.34299999999996	2.763400000000001	3	2	6	2
[1.8558622e+08]	0.026145397892731695	CCCCCC/C=C\C/C=C\CCCCCCCC(=O)OC[C@@H](COC(=O)CCCCCCCCCCCCCCCCC)OC(=O)CCCCCCCCCCCCC/C=C\CCCCCCCC	983.6419999999986	20.8278	6	0	57	0
[4279216.]	0.8865252713845815	COc1ccc(CCC(=O)Nc2ccccc2C)cc1OC	299.37000000000006	3.583520000000002	3	1	6	2
[341781.6]	0.4466436723852587	CC(C)C[C@H](NC(=O)[C@@H](N)CC(N)=O)C(=O)O	245.27899999999994	-1.1953999999999987	5	4	7	0
[1.5018741e+08]	0.652489448511843	Cc1cc(C(F)(F)F)cc(Cl)c1N	209.598	3.2494200000000006	1	1	0	1
[1.7679499e+08]	0.7847223616623623	COC[C@H]1[C@@H]2CN3CC[C@]2(c2ccccc2)[C@@H]13	229.32300000000004	1.9046999999999998	2	0	3	1
[12.117733]	0.39708378626335494	CC[C@H](C)C(=O)O[C@@H]1C[C@H](O)C=C2C=C[C@H](C)[C@H](CC[C@@H](O)C[C@@H](O)CC(=O)O)[C@H]21	424.5340000000002	2.4404000000000003	7	4	10	0
[2.0454367e+09]	0.02614479883946145	CCCC/C=C\C/C=C\CCCCCCCCCC(=O)OC[C@H](COC(=O)CCCCCCCCCCCCCCCCCCC)OC(=O)CCCCCCCCCCCCCCCCCCCCC	985.6579999999984	21.0518	6	0	58	0
[52597.273]	0.47392244667772393	CC(CN1c2ccccc2S(=O)(=O)c2ccccc21)c1ccc([N+](=O)[O-])cc1	394.4520000000001	4.682800000000004	5	0	4	3
[7921807.5]	0.5762715251489836	C=C1[C@@H]2CC[C@H]3[C@@]45CO[C@](O)([C@@H](O)[C@@H]4C(C)(C)CCC5=O)[C@]3(C2)[C@@H]1O	348.43900000000014	1.4048	5	3	0	0
[19488.943]	0.7566722990572267	CC(C)NC[C@@H](O)COc1cccc2c(O)cccc12	275.348	2.2831	4	3	6	2
[3828526.]	0.4683564794452038	CC(C)(C)CC(C)(C)C	128.259	3.468700000000003	0	0	0	0
[41433816.]	0.026161698261343846	CCCCC/C=C\C/C=C\C/C=C\CCCCCCC(=O)OC[C@H](COC(=O)CCCCCCCCCCCCCCCCC)OC(=O)CCCCCCCCCCC/C=C\CCCCCC	939.5449999999988	19.433499999999988	6	0	53	0
[1319997.9]	0.44559027044377536	CCC[C@@H](N(NC(=O)c1ccc(Cc2ccccc2)cc1)C(=O)N1CCCC1)c1ccccc1	455.60200000000026	5.981400000000006	2	1	7	3
[3.2748826e+09]	0.45751124254024383	Nc1c(Cl)cc(O)cc1C(=O)O	187.582	1.326	4	3	1	1
[75613.125]	0.16685365193348575	NC[C@H]1O[C@H](O[C@@H]2[C@@H](O)[C@@H](O[C@H]3O[C@H](CO)[C@@H](O)[C@H](N)[C@H]3O)[C@H](N)C[C@H]2N)[C@H](O)[C@@H](O)[C@@H]1O	484.50300000000016	-7.2914000000000065	15	11	6	0
[370641.1]	0.17873143455065002	NC(=O)[C@@H](CCCCNC(=O)c1ccccc1)NC(=O)[C@@H](N)CCCNCC(=O)c1ccccc1	481.5970000000004	1.136800000000002	6	5	16	2
[1243315.]	0.7899559785464814	CN[C@H](C)Cc1ccc2c(c1)OCO2	193.24599999999995	1.5656999999999999	3	1	3	1
[776.08276]	0.1038926954338532	O=C(OC[C@H]1O[C@@H](Oc2cc(O)c3c(=O)c(O)c(-c4ccc(O)c(O)c4)oc3c2)[C@@H](O)[C@@H](O)[C@H]1O)c1cc(O)c(O)c(O)c1	616.4840000000003	0.4425999999999986	16	10	6	4
[1.3766143e+10]	0.026134469666549656	CCCCCCCC/C=C\CCCCCCCCCCCC(=O)OC[C@H](COC(=O)CCCCCCCCCCCCCCCCCCCCCCC)OC(=O)CCCCCCCCCCCCCCCCCCC	1057.8089999999984	23.22630000000002	6	0	64	0
[670063.5]	0.4893901399292528	COc1ccc(C(=O)COc2ccc(C(=O)OCCN3CCCC3)cc2)cc1	383.4440000000002	3.209500000000002	6	0	9	2
[2950.048]	0.5575127880480434	COc1ccc([C@@H]2COc3cc(O[C@H]4O[C@@H](CO)[C@@H](O)[C@@H](O)[C@@H]4O)ccc3C2)cc1	418.44200000000006	0.5925999999999993	8	4	5	2
[1.3660884e+09]	0.04625773938875914	CCCCCCCCCCCCCCCCCCCCCCCCCCCCCOC(=O)CCCCCCCCCCCCCCCCCCC	719.3209999999996	18.123899999999974	2	0	46	0
[3808846.2]	0.026278488254341287	CC/C=C\C/C=C\C/C=C\C/C=C\C/C=C\CCCCCC(=O)OC[C@H](COC(=O)CCCCCCC/C=C\CCCCCCCC)OC(=O)CCCCCCCCCCC	851.3509999999993	16.644899999999964	6	0	45	0
[4.349509e+09]	0.3557004899606234	Oc1ccc(O)c(O)c1	126.11099999999998	0.8033999999999999	3	3	0	1
[13054800.]	0.8428796940870795	CN(C(=O)c1ccccc1)C(=O)CCCc1ccccc1	281.35499999999996	3.3081000000000023	2	0	5	2
[5447061.]	0.026278488254341287	CC/C=C\C/C=C\C/C=C\C/C=C\C/C=C\CCCC(=O)OC[C@@H](COC(=O)CCCCCCC/C=C\CCCCCCCC)OC(=O)CCCCCCCCCCCCC	851.3509999999992	16.644899999999964	6	0	45	0
[60258.113]	0.7542625469171226	NCCc1c[nH]c2cccc(OCc3ccc(F)cc3)c12	284.33399999999995	3.3872000000000018	2	2	5	3
[705.97064]	0.21173059628636487	CC(=O)OCC(=O)OC[C@H]1O[C@@H](Oc2cc(O)c3c(=O)c(O)c(-c4ccc(O)cc4)oc3c2)[C@@H](O)[C@@H](O)[C@@H]1O	548.4530000000003	-0.13050000000000017	14	6	7	3
[32513.914]	0.24152668487557727	COc1cc(CCCO)ccc1O[C@@H](CO)CO[C@H]1O[C@@H](CO)[C@@H](O)[C@@H](O)[C@H]1O	418.4390000000001	-1.8236999999999985	10	6	11	1
[2029332.]	0.5932734623276232	CC1=CC[C@H]2C[C@H]1[C@]2(C)CC/C=C(\C)C(=O)O	234.33899999999997	3.789900000000002	2	1	4	0
[9136.4795]	0.6661029067869589	CC(C)[N@+]1(C)[C@H]2CC[C@@H]1C[C@H](OC(=O)[C@@H](CO)c1ccccc1)C2	332.464	2.8541000000000016	3	1	5	1
[2060.5137]	0.38555290543543597	Cc1cc(O)c2c(c1)C(=O)c1cccc(O[C@@H]3O[C@H](CO)[C@@H](O)[C@H](O)[C@@H]3O)c1C2=O	416.3820000000001	-0.3452800000000007	9	5	3	3
[1994245.5]	0.026493782530486638	CC/C=C\C/C=C\C/C=C\C/C=C\C/C=C\CCCCCC(=O)OC[C@@H](COC(=O)CCCCCCCCC/C=C\C/C=C\CCCC)OC(=O)CCCCCCC	807.2539999999997	15.250599999999965	6	0	41	0
[155412.08]	0.20049445575490749	C[C@@H](CO[C@@H]1O[C@@H](CO)[C@@H](O)[C@@H](O)[C@H]1O)[C@@H]1C[C@H]2[C@@]3(O)[C@H]4O[C@](O)(C[C@]2(C)[C@@]2(O)CC[C@@](C)(O)[C@H]42)[C@@]13C	530.6110000000003	-1.7843999999999967	11	8	5	0
[1.272504e+09]	0.5481337885714533	CN1CCC[C@H]1C(=O)O	129.159	0.16519999999999996	3	1	1	0
[14332.525]	0.5005308756296323	O=C1c2c(O)cc(O)cc2O[C@@H](c2ccc(O)c(O)c2)[C@@H]1O	304.25399999999996	1.1862999999999995	7	5	1	2
[39587.64]	0.5837436691314674	O=C(O)c1ccc(O)c(OC2CCN(CCOCCCO)CC2)c1	339.3880000000001	1.3325999999999996	7	3	9	1
[1407174.]	0.026493782530486638	CC/C=C\C/C=C\C/C=C\C/C=C\C/C=C\CCCC(=O)OC[C@H](COC(=O)CCCCCCCCC/C=C\CCCC)OC(=O)CCCCCCC/C=C\CCC	807.2539999999997	15.250599999999963	6	0	41	0
[7270929.]	0.6407654752982415	O=C(O)c1cccc(S(=O)(=O)Nc2ccc([N+](=O)[O-])cc2)c1	322.29800000000006	2.0938	6	2	5	2
[393996.75]	0.2442056674032941	OC1[C@@H](O)[C@@H](O)[C@@H](O)CO[C@@H]1O[C@@H]1O[C@@H](CO)[C@@H](O)[C@@H](O)[C@@H]1O	342.29699999999997	-5.397199999999993	11	8	3	0
[26512.924]	0.1729504175206294	CC1(C)C[C@@H]2C3=CC[C@@H]4[C@@]5(C)CC[C@@H](O[C@@H]6O[C@@H](CO)[C@@H](O)[C@@H](O)[C@@H]6O)[C@@](C)(CO)[C@@H]5CC[C@@]4(C)[C@@]3(C)CC[C@]2(C(=O)O)C[C@@H]1O	650.8500000000001	3.001	10	7	5	0
[2865.9897]	0.5147105637549894	CC1=CC(=O)CC(C)(C)[C@H]1/C=C/[C@@H](C)O[C@H]1O[C@@H](CO)[C@@H](O)[C@@H](O)[C@H]1O	370.44200000000006	0.30909999999999954	7	4	5	0
[71944.97]	0.6387373275910452	Cn1cncc1CN1C[C@@H](N(CC(=O)O)Cc2ccccc2)Cc2cc(C#N)ccc21	415.4970000000001	2.8098800000000006	6	1	7	3
[39268.07]	0.6819933230102304	CC(C)[C@@H](NC(=O)c1nn(CCCCCF)c2ccccc12)C(N)=O	348.422	2.4157999999999995	3	2	9	2
[14362.067]	0.3961380599740294	CC1=CC(=O)CC(C)(C)[C@@]1(O)/C=C/[C@@H](C)O[C@@H]1O[C@@H](CO)[C@@H](O)[C@@H](O)[C@@H]1O	386.4410000000001	-0.5759999999999996	8	5	5	0
[283.90607]	0.14434190268741418	OC[C@H]1O[C@H](Oc2ccc([C@@H]3Oc4cc(O)cc(O)c4C[C@@H]3O)cc2O[C@H]2O[C@@H](CO)[C@@H](O)[C@H](O)[C@@H]2O)[C@@H](O)[C@H](O)[C@@H]1O	614.5530000000005	-3.5076999999999994	16	11	7	2
[11555.056]	0.3266831842435195	C=C1C(=O)O[C@H]2/C=C(/C)CC/C=C(/C(=O)OC)C[C@H](OC(=O)/C(C)=C\C)[C@H]12	374.43300000000005	3.1918000000000015	6	0	3	0
[2573.058]	0.47360413916748445	COc1cc2oc(-c3ccc(O)c(O)c3)cc(=O)c2c(O)c1CC=C(C)C	368.38500000000016	4.094100000000003	6	3	4	3
[3.0644893e+08]	0.49116998683506796	O=[N+]([O-])c1cccc2ccccc12	173.171	2.748000000000001	2	0	1	2
[354821.56]	0.5429318101044075	Cc1ccc(C#N)c(N)c1	132.16600000000003	1.4489	2	1	0	1
[170256.61]	0.7649755901112119	CCOC(=O)c1cc(CN2CCCC2)cc(OC)c1	263.33699999999993	2.4677000000000007	4	0	5	1
[545444.44]	0.09933227810466619	CCCCCCCCCCCC[C@H](O)[C@H]1CC[C@H]([C@@H]2CC[C@H](CCCCCCCCCC3=C[C@H](C)OC3=O)O2)O1	562.8760000000005	9.136100000000003	5	1	23	0
[227650.86]	0.6737491431441072	CC(C)CCOC(=O)CCCc1ccccc1	234.33899999999997	3.598600000000003	2	0	7	1
[51748880.]	0.026161698261343846	CCCC/C=C\C/C=C\CCCCCCCCCC(=O)OC[C@H](COC(=O)CCCCCCCCCCC/C=C\C/C=C\CCCCC)OC(=O)CCCCCCCCCCCCCCCC	939.5449999999989	19.433499999999988	6	0	53	0
[1015538.6]	0.8944322960780698	CC[C@@H]1N=C(N)C[C@@H]1c1ccc(-c2ccccc2)cc1	264.372	3.976700000000003	1	1	3	2
[1.8811475e+08]	0.11223555605527066	CC[C@H](C)CCCCCCCCCCCCCCCCCCCCCCCCCCC	436.8530000000004	12.19499999999998	0	0	27	0
[130780.02]	0.5344118583388139	OC[C@@H]1O[C@H](N2CCc3ccccc3O2)[C@@H](O)[C@@H](O)[C@@H]1O	297.307	-1.3616000000000006	7	4	2	1
[124671.14]	0.5046882239878542	OC[C@@H]1O[C@@H](n2cnc3c(NCc4ccccc4)ncnc32)[C@@H](O)[C@@H]1O	357.37000000000006	0.0498999999999995	8	4	5	3
[2280882.2]	0.026493782530486638	CC/C=C\C/C=C\C/C=C\C/C=C\C/C=C\C/C=C\CCC(=O)OC[C@H](COC(=O)CCCCCCC/C=C\CCCCCC)OC(=O)CCCCCCCCCC	807.2539999999996	15.250599999999965	6	0	41	0
[12652.428]	0.1232294760750855	CC(=O)O[C@H]1CC(C)(C)C(=C=C/C(C)=C/C=C/C(C)=C/C=C/C=C(/C)C(=O)CC=C(C)C)C1=O	462.6300000000003	6.875300000000007	4	0	9	0
[1737.5085]	0.1412997208355867	COc1ccccc1C(=O)O[C@H]1[C@H](O)[C@@H](O)[C@@H](C)O[C@@H]1Oc1cc(O)c2c(=O)c3cc(O)c(O)cc3oc2c1	540.4770000000002	2.1426000000000007	12	5	5	4
[714229.1]	0.027134495756940658	CC/C=C\C/C=C\C/C=C\C/C=C\C/C=C\C/C=C\CCC(=O)OC[C@@H](COC(=O)CCCCCCC/C=C\C/C=C\CCCCCC)OC(=O)CCCC	763.1569999999999	13.856299999999974	6	0	37	0
[1543804.8]	0.24325846760776557	OC[C@H]1O[C@@H](OC[C@@H]2O[C@@H](O)[C@@H](O)[C@@H](O)[C@@H]2O)[C@@H](O)[C@@H](O)[C@@H]1O	342.297	-5.397199999999993	11	8	4	0
[176186.11]	0.8617365001664762	CC(C)NC(=O)c1ccccc1C(=O)NCCc1ccccc1	310.397	2.797300000000001	2	2	6	2
[15332547.]	0.5458309652959041	CC1=C[C@H]2O[C@@H]3[C@H](O)C[C@@](C)([C@@]34CO4)[C@@]2(CO)[C@@H](O)C1=O	296.319	-0.8377000000000003	6	3	1	0
[974.5758]	0.13951784322162464	C[C@@H]1O[C@@H](O[C@H]2[C@@H](Oc3c(-c4ccc(O)c(O)c4)oc4cc(O)cc(O)c4c3=O)O[C@@H](CO)[C@@H](O)[C@H]2O)[C@@H](O)[C@@H](O)[C@@H]1O	610.5210000000005	-1.6871000000000005	16	10	6	3
[714229.1]	0.027134495756940658	CC/C=C\C/C=C\C/C=C\C/C=C\C/C=C\C/C=C\CCC(=O)OC[C@H](COC(=O)CCCCCCC/C=C\C/C=C\CCCCCC)OC(=O)CCCC	763.1569999999999	13.856299999999974	6	0	37	0
[4.006629e+10]	0.4802008211327624	O=C(CI)OCc1ccccc1	276.073	2.1648000000000005	2	0	3	1
[294036.25]	0.49643077096610766	C=C1C[C@@]23CC[C@@H]4[C@@](C)(CCC[C@@]4(C)C=O)[C@H]2[C@@H]1CC3	272.432	4.764300000000004	1	0	1	0
[1639.2595]	0.5913274627756209	CC(C)=CC[C@@H]1C(=O)C(C(=O)CC(C)C)=C(O)[C@@H]1O	266.337	2.3298	4	2	5	0
[2916928.]	0.3008482101750198	CO[C@H]1[C@H](O)[C@@H](O)[C@H](O)[C@@H](O)[C@@H]1O	194.18300000000002	-3.1805	6	5	1	0
[16933104.]	0.7361978698902023	COc1cccc(CC(=O)O)c1	166.176	1.3222999999999998	3	1	3	1
[125943.71]	0.7270895184034936	CCOC(=O)C1=C(C)N=C(C)/C=C/[C@@H](C)[C@H]1C(C)C	263.38100000000003	3.762500000000003	2	0	3	0
[887.8939]	0.1368345208344845	O=c1c(O[C@H]2O[C@H](CO)[C@@H](O)[C@H](O)[C@@H]2O[C@@H]2OC[C@@H](O)[C@@H](O)[C@@H]2O)c(-c2ccc(O)c(O)c2)oc2cc(O)cc(O)c12	596.4940000000004	-2.0755999999999992	16	10	6	3
[29371676.]	0.3841133514933271	N[C@@](CCCO)(C(=O)O)C(=O)O	177.156	-1.3743999999999998	6	4	5	0
[3657.6162]	0.7088744186637561	COc1cc(O)c2c(c1)O[C@@H](c1ccc(O)c(OC)c1)[C@H](C(=O)O)C2=O	360.3180000000001	2.1321999999999988	8	3	4	2
[11037659.]	0.6877310213130429	C[C@]12CC[C@@H]3c4ccc(O)c(c4CC[C@H]3O)[C@@H]1CC[C@@H]2O	288.387	2.8213000000000013	3	3	0	1
[725.628]	0.4599689016310465	C[C@H]1O[C@@H](CC[C@@H]2CCCCC[C@]2(O)C2CC(C)(C)C[C@@H]2O)[C@@H](O)[C@@H](O)[C@@H]1O	400.55600000000004	1.7450999999999994	6	5	4	0
[475.50986]	0.16091063422776958	O=C(O)C1=C/C(=C/C=[N+]2/c3cc(O)c(O[C@@H]4O[C@H](CO)[C@@H](O)[C@H](O)[C@@H]4O)cc3C[C@H]2C(=O)O)C[C@H](C(=O)O)N1	551.4810000000003	-2.363599999999998	14	9	7	1
[7.1616835e+13]	0.49476452486339934	CN1[C@H]2CC[C@@H]1CC(=O)C2	139.19799999999998	0.8120999999999999	2	0	0	0
[2.243457e+08]	0.5944732341477991	O=c1oc2ccccc2c(O)c1O	178.14299999999997	1.2041999999999997	4	2	0	2
[5662135.]	0.3435046214400005	C[C@@]12C(=O)C=CC[C@]1(O)C[C@H](O)[C@@H]1[C@H]2CC[C@]2(O)C(=O)O[C@@]3(C)[C@@H]4C[C@@]5(C)[C@@H](CO[C@@]16O[C@@]32[C@H]5C6=O)C(=O)O4	544.5530000000005	-0.277399999999999	11	3	0	0
[6100.956]	0.7202809912556558	Cc1nnc2n1-c1ccc(Cl)cc1C(c1ccccc1Cl)=N[C@H]2O	359.216	3.7244200000000025	3	1	1	3
[3.4548426e+08]	0.5845364699129709	CC[C@@H](CO)CC(=O)O	132.159	0.4796	3	2	4	0
[43189.81]	0.43297117879738783	O=C(O)/C=C/c1ccc(O[C@H]2O[C@H](CO)[C@@H](O)[C@H](O)[C@@H]2O)cc1	326.301	-1.0369000000000006	8	5	5	1
[663958.1]	0.4786654741539233	CCCCC[C@@H]1CCCC(=O)O1	170.25199999999998	2.6624000000000008	2	0	4	0
[1336919.8]	0.5659651905081493	CCCCC1C(=O)CC1	126.19899999999998	2.1557000000000004	1	0	3	0
[217070.23]	0.5591332594216487	C[C@]1(C(=O)O)CCC[C@]2(C)[C@H]3CC[C@]4(O)[C@@H]3CC[C@@H]4[C@H]3C[C@@H](O)C[C@@]3(C)CC[C@@]21C	418.6180000000002	5.012100000000005	4	3	1	0
[1062705.4]	0.6470050814519169	CCCCCN(CCC)C(=O)c1ccc(NC(=O)c2ccccc2)cc1	352.47800000000007	4.9813000000000045	2	1	9	2
[15332547.]	0.5458309652959041	CC1=C[C@@H]2O[C@H]3[C@H](O)C[C@@](C)([C@@]34CO4)[C@@]2(CO)[C@@H](O)C1=O	296.319	-0.8377000000000003	6	3	1	0
[2.102935e+08]	0.678040057037285	CCN1Cc2ccccc2[C@@H]1O	163.21999999999997	1.513	2	1	1	1
[758.1659]	0.1969217636644352	COc1ccc(-c2coc3cc(O[C@H]4O[C@@H](COC(=O)CC(=O)O)[C@@H](O)[C@@H](O)[C@@H]4O)cc(O)c3c2=O)cc1	532.4540000000003	0.3784999999999995	13	5	8	3
[456113.72]	0.6034646212378417	COc1ccc(C(=O)/C=C/c2ccc(OC)c(OC)c2)cc1	298.338	3.608500000000003	4	0	6	2
[30489.31]	0.8384615312810656	CC(C)(Cc1ccccc1)[C@@H](CN)Cc1ccccc1	267.41599999999994	4.072900000000002	1	1	6	2
[6188.811]	0.13980264880280996	COc1cc(-c2oc3cc(O)cc(O)c3c(=O)c2O[C@H]2O[C@@H](CO[C@@H]3O[C@@H]([C@@H](C)O)[C@@H](O)[C@@H]3O)[C@@H](O)[C@@H](O)[C@@H]2O)ccc1O	624.5480000000003	-1.3841000000000003	16	9	8	3
[6.301999e+09]	0.5604202707545918	O=C1[C@H]2OC[C@H](O2)[C@H]2[C@H]1[C@H]1C=CC=CN12	205.21300000000002	0.06309999999999993	4	0	0	0
[2983889.]	0.02660613261255523	CC/C=C\C/C=C\C/C=C\C/C=C\C/C=C\CCCC(=O)OC[C@@H](COC(=O)CCCCCCC/C=C\C/C=C\CCCCCC)OC(=O)CCCCCCC/C	793.2269999999996	14.860499999999966	6	0	40	0
[68.09598]	0.2611690270528828	C=C1C(=O)O[C@@H]2/C=C(/C)CC/C=C(\C)CC/C=C(\C)CC/C=C(\C)CC[C@@H]12	368.56100000000015	7.003800000000007	2	0	0	0
[54091.312]	0.902933689618714	Cc1ccc([C@H](O)CCc2ccc(C#N)cc2)cc1	251.32900000000004	3.5329000000000024	2	1	4	2
[205922.9]	0.8499472644265534	CCC[C@H]1N(CCCC)CC[C@]1(O)c1ccc(Cl)cc1	295.854	4.202100000000004	2	1	6	1
[2304.9275]	0.2670965410552837	C[C@H](O)/C=C/[C@@]1(O)C(C)(C)C[C@@H](O[C@@H]2O[C@@H](CO)[C@@H](O)[C@@H](O)[C@@H]2O)C[C@@]1(C)O	406.4720000000001	-1.5893999999999988	9	7	5	0
[56797312.]	0.8307179584207266	O=C(Oc1ccccc1)Nc1ccccc1	213.236	3.297500000000001	2	1	2	2
[185153.34]	0.9055144903375132	Cc1ccc(S(=O)(=O)NCCN2CCCC[C@H]2C)cc1	296.436	2.1477200000000005	3	1	5	1
[1274760.]	0.026493782530486638	CCCCC/C=C\C/C=C\C/C=C\C/C=C\C/C=C\CCC(=O)OC[C@@H](COC(=O)CCCCCCCCCCC/C=C\C/C=C\CCCCC)OC(=O)CCCC	807.2539999999997	15.250599999999965	6	0	41	0
[17519704.]	0.5477107729585319	C[C@@H](O)[C@H](N)C(=O)N1CCC[C@H]1C(=O)O	216.23699999999997	-1.2298999999999989	5	3	3	0
[13732.416]	0.7304303169413932	C/C=C\C#CC#CC[C@@H](O)C(=O)NCc1ccc(O)cc1	283.327	1.3422999999999996	3	3	4	1
[99.535736]	0.5199919050350968	C=C1/C(=C\C=C2/CCC[C@]3(C)[C@H]([C@H](C)CCCC(C)(C)O)CC[C@@H]23)C[C@@H](O)C[C@@H]1O	416.6460000000002	5.704700000000008	3	3	6	0
[2441886.8]	0.48643559566824207	Cc1cc(/N=N/c2ccc(S(C)(=O)=O)cc2)cc([N+](=O)[O-])c1	319.3420000000001	3.722120000000003	4	0	4	2
[3862.2886]	0.1263366901891027	CC1=C[C@H](O)[C@@H](O)[C@]2(C)[C@H]1C[C@H]1OC(=O)[C@@H](O[C@@H]3O[C@@H](CO)[C@@H](O)[C@@H](O)[C@@H]3O)[C@H]3[C@@H](C)[C@@H](O)[C@@]4(O)OC[C@]13[C@@H]42	558.577	-3.2469999999999937	13	8	3	0
[400615.62]	0.876809387173591	CC[C@@H]1C(c2ccccc2)=CC[C@H](C(=O)O)[C@H]1C	244.33399999999997	3.836800000000002	2	1	3	1
[16634.584]	0.7301084677083349	Cc1nc(-c2ccc(C#N)cc2)c(N)nc1-c1cccc(C(F)(F)F)c1	354.335	4.591700000000002	4	1	2	3
[511448.1]	0.635732036047585	OC[C@H](O)[C@H](O)[C@@H](O)c1cnc2ccc(Br)cc2n1	329.15000000000003	0.13979999999999987	6	4	4	2
[4212752.5]	0.33723889506423077	CC(=O)N[C@@H]1[C@H](O)O[C@H](CO)[C@@H](O)[C@@H]1O	221.209	-3.077599999999999	6	5	2	0
[764104.]	0.7583856455261908	O=C(O)CNC(=O)CCCc1ccccc1	221.256	1.2100999999999993	3	2	6	1
[153037.81]	0.5346447786597749	CN1C[C@H](CCc2ccccc2)C[C@@H](c2ccccc2)[C@H]1c1ccccc1	355.5250000000001	6.096000000000006	1	0	5	3
[915302.4]	0.027134495756940658	CC/C=C\C/C=C\C/C=C\C/C=C\CCCCCCC(=O)OC[C@H](COC(=O)CCC/C=C\C/C=C\C/C=C\C/C=C\CCCCC)OC(=O)CCCCC	763.1569999999998	13.856299999999973	6	0	37	0
[3554679.5]	0.02632020475050011	CC/C=C\C/C=C\C/C=C\C/C=C\C/C=C\CCCCCC(=O)OC[C@@H](COC(=O)CCCCCCC/C=C\CCCCCCCC)OC(=O)CCCCCCCCC/C	837.3239999999994	16.25479999999996	6	0	44	0
[162418.31]	0.7942200495690234	O=c1[nH]c(=O)n(-c2ccc(Cl)cc2Cl)c(=O)[nH]1	274.063	0.5209	3	2	1	2
[1.6687045e+09]	0.5662851130030307	O=C1Nc2ccccc2/C1=C\c1cc[cH-]c1	208.23999999999998	2.898200000000001	1	1	1	2
[3210828.]	0.026493782530486638	CCCCC/C=C\C/C=C\C/C=C\C/C=C\C/C=C\CCC(=O)OC[C@@H](COC(=O)CCCCCCC/C=C\C/C=C\CCCCCC)OC(=O)CCCCCCC	807.2539999999997	15.250599999999965	6	0	41	0
[351050.16]	0.7147628233101871	CC(C)[C@H](NC(=O)c1nn(Cc2ccccc2)c2ccccc12)C(N)=O	350.4220000000001	2.3243	3	2	6	3
[38445.11]	0.34663927883075973	C[N+](C)(C)CCCCCCCCCCCCCCC(=O)O	300.5069999999999	4.848500000000004	2	1	15	0
[22114.553]	0.6638208378726083	C[C@H](C=S=O)[C@H]1CC[C@H]2[C@@H]3CCC4=CC(=O)CC[C@]4(C)[C@H]3CC[C@@]21C	360.56300000000016	4.7858000000000045	2	0	2	0
[29165846.]	0.026161698261343846	CCCC/C=C\C/C=C\CCCCCCCCCC(=O)OC[C@@H](COC(=O)CCCCCCCCC/C=C\CCCCCCCC)OC(=O)CCCCCCCCCCC/C=C\CCCCC	939.5449999999989	19.433499999999988	6	0	53	0
[132216.4]	0.6831718081101719	C[C@H]1[C@@H](O)CC[C@@H]2CC[C@@H](O)[C@@H](C)CC[C@]21C	240.387	2.9707000000000017	2	2	0	0
[7469.6465]	0.3132733315675178	C[C@@H](O)/C=C/[C@@]12O[C@@]1(C)C[C@H](O[C@@H]1O[C@@H](CO)[C@@H](O)[C@@H](O)[C@@H]1O)CC2(C)C	388.4570000000001	-0.5437999999999994	8	5	5	0
[4.3218534e+08]	0.026175175688734724	CCCCCC/C=C\CCCCCCCCCC(=O)OC[C@@H](COC(=O)CCCCCCC/C=C\CCCCCC)OC(=O)CCCCCCCCCCCCCCCCCCCCC	915.5229999999988	19.101299999999984	6	0	53	0
[4301347.5]	0.7625838453536345	C=C(Oc1ccccc1)[C@@H]1CCCCN1	203.28499999999994	2.7212000000000005	2	1	3	1
[24117248.]	0.6046620746166409	CO[C@@]12[C@H](C)CC[C@@H](C)[C@]1(C)CC2	182.30699999999996	3.237700000000002	1	0	1	0
[316.96262]	0.14866166730237268	CC(=O)c1c(O)cc(O)c([C@H]2O[C@@H](COC(=O)c3cc(O)c(O)c(O)c3)[C@@H](O)[C@@H](O)[C@@H]2O)c1O	482.39400000000006	-0.49760000000000015	13	9	5	2
[1802429.4]	0.8525346782261041	Cc1cc(C(=O)NC[C@H]2CCCN2C)ccc1O	248.32599999999996	1.5246199999999999	3	2	3	1
[69112.82]	0.43311811943537676	CC(=O)OC[C@@H]1O[C@H](OC(C)=O)[C@@H](OC(C)=O)[C@@H](OC(C)=O)[C@@H]1OC(C)=O	390.3410000000002	-0.3673999999999986	11	0	6	0
[1602.4503]	0.15901573371992592	COc1ccc(-c2cc(=O)c3c(O)cc(O[C@H]4O[C@H](CO)[C@@H](O)[C@@H](O)[C@H]4O[C@@H]4O[C@@H](C)[C@@H](O)[C@@H](O)[C@@H]4O)cc3o2)cc1O	608.5490000000002	-1.0897000000000001	15	8	7	3
[14595885.]	0.0263830039250998	CCCC/C=C\CCCCCCCC(=O)OC[C@H](COC(=O)CCCCCCC/C=C\C/C=C\CCCC)OC(=O)CCCCCCCCC/C=C\CCCCCC	813.3019999999995	15.92259999999996	6	0	44	0
[974.5758]	0.13951784322162464	C[C@@H]1O[C@@H](O[C@@H]2[C@@H](O)[C@H](O)[C@H](CO)O[C@H]2Oc2c(-c3ccc(O)c(O)c3)oc3cc(O)cc(O)c3c2=O)[C@@H](O)[C@@H](O)[C@@H]1O	610.5210000000004	-1.687100000000001	16	10	6	3
[7396996.5]	0.026196732701738407	CCCCC/C=C\C/C=C\C/C=C\CCCCCCC(=O)OC[C@H](COC(=O)CCCCCCC/C=C\CCCCCCCC)OC(=O)CCCCCCCCCCC/C=C\CCC	895.4479999999991	18.039199999999976	6	0	49	0
[18067568.]	0.026278488254341287	CC/C=C\C/C=C\C/C=C\C/C=C\C/C=C\C/C=C\CCC(=O)OC[C@@H](COC(=O)CCCCCCCCCCCCCCCCCCCCC)OC(=O)CCCCCCC	851.3509999999992	16.644899999999964	6	0	45	0
[5.7889987e+09]	0.6413045494520067	C[C@H]1CCC[C@H](C(=O)O)N1C(=O)O	187.195	0.992	4	2	1	0
[156308.23]	0.49800941697365453	CC1(C)C(=O)CC[C@]2(C)[C@H]1CC[C@]1(C)[C@@H]2CC=C2[C@H]3[C@@](C(=O)O)(CO)CC[C@]3(C)CC[C@@]21C	456.66700000000037	6.024100000000008	4	2	2	0
[1630192.6]	0.026379975197487585	CC/C=C\C/C=C\C/C=C\C/C=C\C/C=C\CCCC(=O)OC[C@@H](COC(=O)CCCCCCCCC/C=C\CCCCCCCC)OC(=O)CCCCCCC/C=C	821.2809999999995	15.640699999999962	6	0	43	0
[15722.312]	0.6325610517171005	COc1cc2oc(=O)ccc2cc1[C@H](C=C(C)C)OC	274.31600000000003	3.455300000000002	4	0	4	2
[7994301.]	0.8750776477967441	NC(=O)Cc1ccc(NC(=O)c2ccccc2)cc1	254.28900000000002	1.9667	2	2	4	2
[530143.25]	0.2895938157052903	Nc1nc(N)c(O[C@@H]2O[C@H](CO)[C@@H](O)[C@H](O)[C@H]2O)c(=O)[nH]1	304.259	-3.8869999999999996	10	7	3	1
[37368632.]	0.6747752150425624	Cc1ccc2[nH]c(=O)c(C)c(C)c2c1	187.242	2.453360000000001	1	1	0	2
[8393.305]	0.1783388728501658	COc1cc(-c2oc3cc(O)cc(O)c3c(=O)c2O[C@H]2O[C@@H](C)[C@@H](O)[C@@H](O)[C@@H]2O[C@@H]2O[C@@H](C)[C@@H](O)[C@@H](O)[C@@H]2O)ccc1O	608.5490000000003	-0.35650000000000015	15	8	6	3
[539.6726]	0.49910402699484807	C=C1CC[C@@H](O)C/C1=C/C=C1\CCC[C@]2(C)[C@H]([C@H](C)CCCC(C)C)CC[C@@H]12	384.6480000000002	7.619000000000008	1	1	6	0
[79713.39]	0.7661658492854221	Cc1[nH]c(=O)c2ccccc2c1CCN1CCC(c2ccccc2)CC1	346.47400000000005	4.258620000000004	2	1	4	3
[219245.19]	0.41060932728085797	CC(C)N(CCCOC(=O)CCCC)C(=O)c1ccc(NC(=O)c2ccccc2)cc1	424.54100000000005	4.913000000000005	4	1	11	2
[177193.94]	0.3561207880109094	CCN(CC)CCOCCOC(=O)/C=C/c1ccc(OC)cc1	321.41700000000003	2.6100000000000003	5	0	11	1
[106867.055]	0.8865146258814858	COc1ccc(C(=O)Nc2ccccc2C(=O)O)cc1OC	301.29800000000006	2.6543	5	2	5	2
[38876.15]	0.719647524835842	Cc1[nH]c(-c2ccccc2)nc1CCN1CCC(c2ccccc2)CC1	345.49	4.8072200000000045	2	1	5	3
[865950.7]	0.23231688445847667	O=C(O)[C@H]1O[C@@](O)(CO)[C@@H](O)[C@@H]1O[C@H]1O[C@@H](CO)[C@@H](O)[C@H](O)[C@@H]1O	356.28000000000003	-5.303299999999993	12	8	5	0
[17065554.]	0.026208687321979434	CCCCC/C=C\C/C=C\CCCCCCCCCCCC(=O)OC[C@H](COC(=O)CCCCCCC/C=C\CCCCCCCC)OC(=O)CCCCCCC/C=C\CCCC	883.4369999999992	17.873099999999976	6	0	49	0
[3075.6218]	0.6723108130019759	COc1ccc(-c2oc3cc(O)cc(O)c3c(=O)c2O)cc1	300.266	2.5854000000000017	6	3	2	3
[349.81058]	0.2531697586726878	C=CCN(/C=C1/C(=O)O[C@H](COC)[C@@]2(C)C1=O)[C@@H]1CCCC(=O)[C@]2(C)[C@@H]1CC[C@]1(C)[C@@H](C(=O)O)C(C)(C)CCC(=O)O1	587.7100000000003	3.866100000000001	10	1	8	0
[7527.614]	0.3061200743717695	CC(=O)O[C@@H]1CC[C@]2(C)[C@H](CC[C@]3(C)[C@@H]2CC=C2[C@@H]4[C@@](C)(O)[C@@H](C)CC[C@]4(C)CC[C@@]23C)C1(C)C	484.7650000000004	7.71050000000001	3	1	1	0
[2.2450516e+10]	0.6374596390700277	Cc1cccc(C(=O)O)c1	136.15	1.69322	2	1	1	1
[1669.0249]	0.6032031493830634	C=C1CC[C@@H]2C(C)(C)[C@@H](O)CC[C@]2(C)[C@H]1COc1ccc2ccc(=O)oc2c1	382.50000000000006	4.941400000000005	4	1	3	2
[18406.521]	0.3370541984282436	C=C1[C@@H](O)CC[C@@]2(C)[C@H]1[C@H](OC(C)=O)[C@H]1C[C@@H](OC(C)=O)C(C)=C([C@@H](OC(C)=O)[C@@H]2OC(C)=O)C1(C)C	520.6190000000004	3.4228000000000023	9	1	4	0
[27297426.]	0.4292177299039115	CO[C@@]12CC=CC(=O)[C@@]1(C)[C@@H]1CC[C@]3(O)C(=O)O[C@]4(C)[C@@H]5C[C@@]6(C)[C@H]7C(=O)[C@](OC[C@@H]6C(=O)O5)(O[C@@]734)[C@@H]1C[C@@H]2O	558.5800000000004	0.3767000000000014	11	2	1	0
[50555.293]	0.6834702475604767	COc1ccc(CNC(=O)CCCCCN2CCCCC[C@@H]2C)cc1	346.51500000000004	4.136300000000004	3	1	9	1
[311025.38]	0.5456622882273792	CN(Cc1ccccc1)C(=O)C[C@@H]1O[C@@H](CO)[C@@H](O)[C@@H](O)[C@@H]1O	325.36099999999993	-1.1224999999999996	6	4	5	1
[189547.]	0.5027800028494834	COC(=O)c1ccccc1O[C@@H]1O[C@@H](CO)[C@@H](O)[C@@H](O)[C@H]1O	314.28999999999996	-1.3481000000000005	8	4	4	1
[392735.2]	0.6863895578830118	COc1ccc(CCNC(=O)/C=C/c2ccc(OC)c(OC)c2)cc1OC	371.43300000000016	3.0931000000000015	5	1	9	2
[2267111.2]	0.6015441908357627	C[C@@H]1CC[C@@H]2[C@@H](C)CC[C@@]2(O)O1	170.25199999999998	1.9200000000000004	2	1	0	0
[5298094.]	0.4823430084491116	C[C@H](CO)[C@H]1C[C@H]2[C@@]3(O)[C@H]4O[C@@](O)(C[C@]2(C)[C@@]2(O)CC[C@@](C)(O)[C@@H]42)[C@@]13C	368.47000000000014	0.3913999999999989	6	5	2	0
[7350121.]	0.786456025987931	C[C@H](CCN1CCN(C)CC1)c1ccccc1	232.371	2.427600000000001	2	0	4	1
[800.04083]	0.4669169769437482	C=C(C(C)C)[C@@H](O)[C@@H](O)[C@@H](C)[C@H]1CC[C@H]2[C@@H]3CC(=O)[C@@H]4C[C@@H](O)[C@@H](O)C[C@]4(C)[C@H]3CC[C@@]21C	462.6710000000003	3.7261000000000033	5	4	5	0
[686.9709]	0.2661648943953934	OC[C@@H]1O[C@@H](Oc2cc(O)c3c(c2)O[C@@H](c2ccc(O)c(O)c2)[C@@H](O)C3)[C@@H](O)[C@@H](O)[C@@H]1O	452.41200000000015	-0.9808000000000006	11	8	4	2
[3646257.8]	0.026278488254341287	CCCC/C=C\CCCCCCCC(=O)OC[C@@H](COC(=O)CCC/C=C\C/C=C\C/C=C\C/C=C\CCCCC)OC(=O)CCCCCCCCC/C=C\CCCCCC	851.3509999999991	16.644899999999964	6	0	45	0
[136365.02]	0.7657985487194146	CN(C)CCCc1ccc(-c2ccccc2)cc1	239.36200000000002	3.847800000000003	1	0	5	2
[72338.15]	0.8032006897987243	Cc1c(C)c2c(c(C)c1O)CC[C@@](C)(C(=O)O)O2	250.29399999999995	2.48576	4	2	1	1
[253.36438]	0.16444428006164352	O=C(OC[C@H]1O[C@@H](Oc2cc(O)c3c(c2)O[C@H](c2ccccc2)CC3=O)[C@H](O)[C@@H](O)[C@@H]1O)c1cc(O)c(O)c(O)c1	570.5030000000003	1.2588999999999992	13	7	6	3
[3048.5542]	0.6255074692712448	COc1cc(C[C@H](CO)c2c(OC)cc(/C=C\CO)cc2OC)ccc1O	374.4330000000001	2.742100000000001	6	3	9	2
[83688880.]	0.11181360963746981	CCCCCCCCCCCCCCCCCCCCCCCCCCCCCCCO	452.85200000000043	11.311499999999986	1	1	29	0
[6653.8877]	0.735689598222496	COc1cc([C@H]2Oc3c(OC)cc(/C=C/CO)cc3[C@H]2CO)ccc1O	358.3900000000001	2.6245000000000007	6	3	6	2
[16766.412]	0.41898101672795823	C=C1CC[C@]2(C(=O)O)CC[C@]3(C)C(=CC[C@@H]4[C@@]5(C)CC[C@H](O)C(C)(C)[C@@H]5CC[C@]43C)[C@@H]2[C@H]1C	454.6950000000003	7.009600000000009	3	2	1	0
[1176390.6]	0.3314468578883905	CC(=O)O[C@@H]1C[C@H]2C(C)(C)O[C@@H]3CC(=O)O[C@@]2(C3)[C@@H]2CC[C@@]3(C)[C@H](c4ccoc4)OC(=O)[C@@H]4O[C@]43[C@@]12C	514.5710000000003	3.6425000000000027	9	0	2	1
[2955376.]	0.026278488254341287	CCCC/C=C\C/C=C\CCCCCCCCCC(=O)OC[C@H](COC(=O)CCCCCCCCC/C=C\CCCCCC)OC(=O)CCCCC/C=C\C/C=C\C/C=C\C	851.3509999999997	16.644899999999964	6	0	45	0
[266929.66]	0.15358856065902932	OC[C@H]1O[C@H](OC[C@@H]2O[C@@H](OC[C@@H]3O[C@@H](O)[C@@H](O)[C@@H](O)[C@@H]3O)[C@@H](O)[C@@H](O)[C@@H]2O)[C@@H](O)[C@@H](O)[C@@H]1O	504.43800000000005	-7.572999999999989	16	11	7	0
[56366488.]	0.10435402048553992	C/C=C/CCCCCCCCCCCCCCCCCCCCCCCCCC	406.78300000000036	11.334899999999987	0	0	25	0
[15137393.]	0.026196732701738407	CCCCC/C=C\C/C=C\C/C=C\CCCCCCC(=O)OC[C@H](COC(=O)CCCCCCC/C=C\C/C=C\CCCCCC)OC(=O)CCCCCCCCCCCCCCC	895.4479999999991	18.039199999999976	6	0	49	0
[1051120.1]	0.7160492580204856	COCCC[C@H](NC(=O)c1ccccc1)C(=O)O	251.282	1.2962	4	2	7	1
[51067.484]	0.882571732903858	COc1cc2c(cc1OC)C([C@H](O)/C=C/c1ccc(O)cc1)CC2	326.3920000000001	3.5135000000000023	4	2	5	2
[6345271.]	0.5320897532123857	NC(=O)NOCCc1ccccc1	180.20700000000002	0.8289999999999996	2	2	4	1
[58511.594]	0.5070006299919421	O=C(CSc1nc2c(=O)[nH]cnc2n1-c1ccccc1)Nc1cccc(F)c1	395.4190000000001	2.978700000000001	5	2	5	4
[4.4443376e+08]	0.7884622213324924	O=C1CN[C@H](S(=O)(=O)c2ccccc2)C1	225.269	0.3487999999999998	4	1	2	1
[1521945.9]	0.8670424208526831	N#Cc1cc(C(=O)Nc2ccc(F)cc2)ccc1O	256.236	2.6552800000000008	3	2	2	2
[181733.27]	0.8646681403311671	COc1cc([C@@H]2OC[C@H]3[C@@H](c4ccc5c(c4)OCO5)OC[C@@H]23)cc(OC)c1O	386.40000000000015	3.2133000000000016	7	1	4	2
[4269343.5]	0.026278488254341287	CC/C=C\C/C=C\C/C=C\C/C=C\C/C=C\CCCCCC(=O)O[C@H](COC(=O)CCCCCCC/C=C\CCCCCC)COC(=O)CCCCCCCCCCCCC	851.3509999999993	16.644899999999964	6	0	45	0
[264380.5]	0.4972484275572709	COc1cc[n+](C)c2c1CC[C@@H](c1ccc([N+](=O)[O-])cc1)C2	299.35	2.700400000000001	3	0	3	2
[1137786.6]	0.7314031074896631	CCC[C@@H](NC)C(=O)c1ccc(CC(=O)Nc2ccccc2)cc1	324.424	3.438600000000002	3	2	8	2
[26579.48]	0.04789198765660881	CCCC(=O)OC[C@@H](CO[P@](=O)(O)O[C@@H]1[C@@H](O)[C@@H](O)[C@@H](OP(=O)(O)O)[C@@H](OP(=O)(O)O)[C@@H]1O)OC(=O)CCCCCCC	690.4619999999998	0.15629999999999833	19	8	20	0
[179233.39]	0.6281829725081147	CC(C)C(=O)c1c(O)cc(O)cc1O	196.20199999999997	1.6421	4	3	2	1
[3510.5752]	0.17611015721523393	COc1ccc(-c2cc(=O)c3c(O)cc(O)c([C@H]4O[C@@H](CO)[C@@H](O)[C@@H](O)[C@@H]4O[C@@H]4O[C@@H](C)[C@@H](O)[C@@H](O)[C@@H]4O)c3o2)cc1	592.5500000000003	-0.7535000000000001	14	8	6	3
[46239.406]	0.5581191541220571	C=C1CC[C@]2(OC1)O[C@@H]1C[C@H]3[C@@H]4CC[C@H]5C[C@@H](O)CC[C@]5(C)[C@H]4CC(=O)[C@]3(C)[C@H]1[C@@H]2C	428.6130000000003	4.892900000000005	4	1	0	0
[4570898.5]	0.720820478351301	CNCO[C@]1(CO)CO[C@@H]1c1ccccc1	223.27200000000002	0.6824999999999992	4	2	5	1
[3192.4575]	0.5232696206359112	C[C@H]1[C@H]2[C@H](C[C@H]3[C@@H]4CC=C5C[C@@H](O)CC[C@]5(C)[C@H]4CC[C@]32O)O[C@@]12CC[C@@H](C)CN2	415.6180000000003	4.011700000000003	4	3	0	0
[71.68935]	0.17606489523127736	O=C(/C=C/c1ccc(O)cc1)OC[C@H]1O[C@@H](Oc2cc(O)c3c(c2)O[C@@H](c2ccc(O)cc2)CC3=O)[C@@H](O)[C@H](O)[C@@H]1O	580.5420000000004	1.9528999999999992	12	6	7	3
[1722.2566]	0.26064521759487536	O=c1cc(-c2ccc(O)c(O)c2)oc2cc(O[C@@H]3O[C@H](CO)[C@H](O)[C@H](O)[C@@H]3O)cc(O)c12	448.3800000000001	-0.24450000000000022	11	7	4	3
[3.9669994e+08]	0.7041266970125664	COc1c2c(cc3c1OCO3)C[C@H](C)O2	208.21299999999994	1.7473	4	0	1	1
[253898.97]	0.24325846760776557	OC[C@@H]1O[C@H](O[C@H]2[C@@H](O)[C@@H](O)[C@@H](O)O[C@@H]2CO)[C@@H](O)[C@@H](O)[C@@H]1O	342.297	-5.397199999999993	11	8	4	0
[3789.1057]	0.5653846963710311	COc1cc(O)c2c(c1C(=O)/C=C/c1ccc(O)cc1)OC(C)(C)[C@@H](O)C2	370.4010000000001	3.076900000000001	6	3	4	2
[106608.61]	0.5842518394840236	O=C(NCCN1CCN(c2ccccc2OCc2ccccc2)CC1)c1ccc(F)cc1	433.52700000000016	3.956700000000003	4	1	8	3
[12537066.]	0.8019271402874023	COC(=O)c1ccc(N2CCN(C(=O)OC3CCCC3)C2)cc1	318.37300000000005	2.631900000000001	5	0	3	1
[1505.3037]	0.1619685018389435	COc1ccc(-c2cc(=O)c3c(O)cc(O)c([C@@H]4O[C@@H](CO)[C@@H](O)[C@@H](O)[C@@H]4O[C@@H]4O[C@@H](C)[C@@H](O)[C@@H](O)[C@@H]4O)c3o2)cc1O	608.5490000000003	-1.0479	15	9	6	3
[7.6430195e+08]	0.5194976140265337	Cc1cnc(C)c(C)n1	122.17099999999999	1.4018599999999999	2	0	0	1
[1279773.9]	0.8213207283875286	CNCc1c(O)cccc1-c1ccccc1	213.27999999999997	2.778600000000001	2	2	3	2
[203284.84]	0.755004672057231	O=C(CC[C@@H](O)Cc1ccccc1)OC[C@@H]1CCCCN1	291.391	2.0555	4	2	7	1
[636847.5]	0.8625538677360854	COc1cc2c(cc1OC)C(c1ccc(N(C)C)cc1)O2	285.343	3.2516000000000016	4	0	4	2
[1.4559885e+08]	0.026161698261343846	CC/C=C\C/C=C\C/C=C\C/C=C\CCCCCCC(=O)OC[C@H](COC(=O)CCCCCCCCCCCCCCCCCCCCCCC)OC(=O)CCCCCCCCCCCCC	939.5449999999987	19.433499999999988	6	0	53	0
[1.4888122e+09]	0.5672313693058468	O=[N+]([O-])c1ccc(O)cc1C(F)(F)F	207.10699999999994	2.3191999999999995	3	1	1	1
[7.6528788]	0.4637015238644993	CC[C@H](C)C(=O)O[C@H]1C[C@@H](C)C=C2C=C[C@H](C)[C@H](CC[C@H](O)C[C@H](O)CC(=O)O)[C@H]21	422.56200000000024	3.715600000000002	6	3	10	0
[12126.607]	0.328720632786154	O=C1CC[C@H](Cc2cc(O)c(O[C@H]3O[C@@H](CO)[C@@H](O)[C@H](O)[C@@H]3O)c(O)c2)O1	386.35300000000007	-1.4754000000000007	10	6	5	1
[41685.24]	0.687163953483874	C=C(C)[C@@]12C[C@H](C)[C@](C)(O)[C@H](O)CC2=C[C@@H]1C	236.355	2.666800000000001	2	2	1	0
[480.248]	0.46360973703890473	CCC(=O)C1=C(C)NC(C)=C(C(=O)OC(C)(C)C)[C@@H]1c1cccc([N+](=O)[O-])c1	386.4480000000001	4.150400000000003	6	1	5	1
[246.29553]	0.08396452121183988	O=C(/C=C/c1ccc(O)c(O)c1)OC[C@@H]1O[C@@H](Oc2c(-c3ccc(O)cc3)oc3cc(O)cc(O)c3c2=O)[C@@H](O)[C@H](O)[C@H]1O	610.5240000000005	1.4309999999999994	14	8	7	4
[3.473813e+08]	0.8131268100703103	CCOC(=O)N1CCN(C(=O)c2ccccc2)CC1	262.309	1.6009000000000002	3	0	2	1
[2.7752394e+08]	0.41054503281381716	N[C@@H](CC[C@@H](O)C(=O)O)C(=O)O	177.15599999999998	-1.3759999999999997	6	4	5	0
[4.0114692e+10]	0.432415828725247	CN1CCN(C)CC1	114.192	-0.13640000000000008	2	0	0	0
[7527.614]	0.3061200743717695	CC(=O)O[C@@H]1CC[C@@]2(C)[C@H](CC[C@]3(C)[C@@H]2CC=C2[C@@H]4[C@@](C)(O)[C@@H](C)CC[C@]4(C)CC[C@@]23C)C1(C)C	484.7650000000004	7.71050000000001	3	1	1	0
[11778.421]	0.015882103433656185	CCCCCCCC/C=C\CCCCCCCC(=O)OC[C@H](CO[P@@](=O)(O)O[C@H]1[C@@H](O)[C@@H](O)C(O)[C@@H](O)[C@@H]1O)OC(=O)CCCCCCCCCCCCC	809.0279999999995	7.500300000000014	13	6	35	0
[2011789.1]	0.7299907226689726	CN(C)CCCOc1ccc(-c2ccccc2)cc1	255.36100000000002	3.6841000000000026	2	0	6	2
[232592.73]	0.7228338282423322	COc1ccc(CCNC(=O)CCCC(=O)O)cc1OC	295.33500000000004	1.6173999999999997	5	2	9	1
[911.38525]	0.22251255324467883	CC(C)=CCC[C@]1(C)[C@H](CC=C(C)C)C[C@@]23C[C@H](C(C)(C)O)OC2=C(CC=C(C)C)C(=O)[C@]1(C(=O)C(C)C)C3=O	552.7960000000004	7.635200000000009	5	1	10	0
[1353.6855]	0.3006163587200667	COC(=O)CCC/C=C/C[C@H]1[C@H](O)C[C@@H](O)[C@@H]1/C=C/[C@@H](O)CCc1ccccc1	402.5310000000002	3.1838000000000015	5	3	11	1
[4395824.]	0.026278488254341287	CC/C=C/C/C=C\C/C=C\C/C=C\C/C=C\CCCCCC(=O)OC[C@H](COC(=O)CCCCCCCCCCC/C=C\CCCCCCCC)OC(=O)CCCCCCC	851.3509999999993	16.644899999999964	6	0	45	0
[5674.7495]	0.45935246759985376	COc1ccc(-c2coc3cc(O[C@H]4O[C@H](CO)[C@@H](O)[C@@H](O)[C@@H]4O)ccc3c2=O)cc1	430.4090000000001	0.6472999999999999	9	4	5	3
[99477.58]	0.8326826582212098	O=C1C[C@@H](c2ccccc2)Oc2cc(O)ccc21	240.25799999999998	3.098700000000002	3	1	1	2
[1398638.1]	0.4556298963467067	CCCCN(CC)SSC	179.35399999999998	3.034600000000002	3	0	6	0
[1.08633496e+08]	0.026179866989438246	CCCCC/C=C\C/C=C\C/C=C\C/C=C\CCCC(=O)OC[C@@H](COC(=O)CCCCCCCCCCCCCCCCCCCCC)OC(=O)CCCCCCCCCCCCC	911.4909999999988	18.65329999999998	6	0	51	0
[724.7901]	0.3449275965109726	O=C(O)CCC/C=C/C[C@@H]1[C@H](O)C[C@H](O)[C@@H]1/C=C/[C@@H](O)CCc1ccccc1	388.5040000000002	3.0954000000000015	5	4	11	1
[472.93768]	0.14620207237118832	O=c1cc(-c2ccc(O)c(O)c2)oc2cc(O[C@H]3O[C@@H](CO)[C@@H](O)[C@H](O)[C@@H]3O[C@H]3OC[C@@H](O)[C@@H](O)[C@@H]3O)cc(O)c12	580.4950000000002	-1.7812000000000003	15	9	6	3
[684.50507]	0.10918636104313541	O=C(OC[C@H]1O[C@@H](Oc2cc(O)c3c(=O)c(O)c(-c4ccc(O)cc4)oc3c2)[C@@H](O)[C@H](O)[C@@H]1O)c1cc(O)c(O)c(O)c1	600.4850000000002	0.7369999999999988	15	9	6	4
[30277052.]	0.33658807666974494	CC1=C([C@@H](C)CO)C[C@@]2(O)[C@@]3(C)CC(=O)O[C@@]4([C@@H](O)[C@@H](C)CC[C@@]34O)[C@@]12O	382.45300000000015	0.02469999999999961	7	5	2	0
[4542.909]	0.31817927902222226	COc1nc(C/C=C(\C)C/C=C/C(C)=C/[C@@H](C)[C@H](O)[C@@]2(C)O[C@H]2C)c(C)c(O)c1OC	431.57300000000026	4.668620000000005	6	2	10	1
[10014962.]	0.5125069246930146	N[C@H](Cc1ccc(O)c(O)c1)C(=O)O	197.18999999999997	0.052200000000000135	5	4	3	1
[4906801.]	0.02632020475050011	CC/C=C\C/C=C\C/C=C\C/C=C\C/C=C\CCCC(=O)OC[C@H](COC(=O)CCCCCCCCC/C=C\CCCCCC)OC(=O)CCCCCCCCCCC/C	837.3239999999994	16.25479999999996	6	0	44	0
[421494.44]	0.49068742215097566	COC(=O)[C@@]1(O)C[C@@H](O)[C@H](OC(=O)/C=C\c2ccc(O)c(OC)c2)O1	354.31100000000015	-0.07390000000000096	9	3	5	1
[2375.0647]	0.08019084835857813	NC(=O)c1ccc(OCCCc2ccc(OCCCCOCCOCCOCCCCCCCCCCCCCCC)cc2)cc1	641.9340000000003	9.097100000000005	6	1	32	2
[4428.038]	0.6803959937765853	COc1cc2oc(=O)ccc2c(O)c1CC=C(C)C	260.289	3.015900000000001	4	1	3	2
[2806967.5]	0.6734904792839665	CNC[C@H](O)c1ccccc1	151.20899999999997	0.9394000000000002	2	2	3	1
[1371.0837]	0.27556875596998526	CC(=O)OCC1=CO[C@H](OC(=O)CC(C)C)[C@@H]2C1=C[C@@H](OC(=O)CC(C)(C)OC(C)=O)[C@]21CO1	480.51000000000033	2.3478000000000003	10	0	9	0
[1813408.8]	0.6994034067652455	CC1(C)NC(=O)c2cc(C)ccc2N1[O]	205.237	1.62642	2	1	0	1
[25867.604]	0.2970803352963225	COC(=O)C1=CO[C@H](O[C@@H]2O[C@H](CO)[C@@H](O)[C@H](O)[C@H]2O)[C@H]2[C@H]1C=C[C@@]21C=C[C@@]2(C)[C@H](c3ccoc3)C(=O)CC[C@]21C	572.607	1.3267999999999995	11	4	5	1
[4488.8438]	0.20446088119980776	COc1c(O)cc2c(=O)oc3c(O[C@@H]4O[C@@H](C)[C@@H](O)[C@@H](O)[C@@H]4O)c(O)cc4c(=O)oc1c2c34	462.36300000000017	0.11649999999999971	12	5	3	4
[250668.98]	0.07066050433246929	CCCCCCCCCC[C@H](O)[C@@H]1CC[C@H]([C@@H](O)CCCCC[C@@H](O)CCCCCC[C@@H]2C[C@@H](CC(C)=O)C(=O)O2)O1	596.8900000000007	7.34940000000001	7	3	26	0
[34890.223]	0.5062324763312529	C=C1[C@H]2C[C@H](OC(C)=O)[C@@H]3[C@]4(C)[C@@H](O)CCC(C)(C)[C@H]4C(=O)[C@H](OC(C)=O)[C@@]3(C2)[C@@H]1O	434.5290000000002	2.1792000000000002	7	2	2	0
[7.456115e+10]	0.03433367753403431	CCCCCCCCCCCCCCCCCCCC(=O)OC[C@H](COC(=O)CCCCCCCCCCCCCCCCCCC)OC(=O)CCCCCCCCCCCCCCCCC	947.6089999999987	20.329499999999996	6	0	57	0
[994804.75]	0.7149949785455884	CO[C@@H]1C2=C(C)C(=O)O[C@]2(O)C[C@@H]2CC[C@@H](O)[C@@H](C)[C@@]21C	296.36300000000006	1.3802999999999999	5	2	1	0
[4766732.]	0.026278488254341287	CCCC/C=C\CCCCCCCC(=O)OC[C@H](COC(=O)CCCCCCC/C=C\CCCCCCCC)OC(=O)CCCCCCC/C=C\C/C=C\C/C=C\C/C=C\C	851.3509999999998	16.644899999999964	6	0	45	0
[2249374.]	0.026278488254341287	CC/C=C\C/C=C\C/C=C\C/C=C\C/C=C\CCCCCC(=O)OC[C@H](COC(=O)CCCCCCCCCCCCC/C=C\CCCCCCCC)OC(=O)CCCCC	851.3509999999993	16.644899999999964	6	0	45	0
[1.1503097e+10]	0.3984649849703679	O=C(CO)[C@H](O)CO	120.10399999999998	-2.0989999999999998	4	3	3	0
[57058.957]	0.10930727878244904	CCc1[cH-]c(-c2cccc(CCc3c(O)c(OC)c(OC)c4c(=O)[cH-]c(-c5ccc(O)c(O)c5)[o+]c34)c2)c(CO)n1	556.5910000000002	5.214800000000007	9	4	9	5
[71.68935]	0.17606489523127736	O=C(/C=C/c1ccc(O)cc1)OC[C@@H]1O[C@@H](Oc2cc(O)c3c(c2)O[C@H](c2ccc(O)cc2)CC3=O)[C@@H](O)[C@@H](O)[C@@H]1O	580.5420000000004	1.9528999999999992	12	6	7	3
[8.1994496e+08]	0.04697418367951138	CCCCCCCCCCCCCCCCCCCCCCCCCCCOC(=O)CCCCCCCCCCCCCCCCCCC	691.2669999999997	17.34369999999997	2	0	44	0
[117221.05]	0.6417491439458259	Oc1ccc2c(c1)O[C@@H]1c3ccc(O)c(O)c3OC[C@@H]21	272.25600000000003	2.413100000000001	5	3	0	2
[3.4152975e+09]	0.31665122458389683	C/N=C(/N)C#N	83.094	-0.50302	2	1	0	0
[19809004.]	0.8816796431895215	C[C@@H](OC(=O)Nc1ccccc1)c1ccccc1	241.29000000000002	3.9963000000000024	2	1	3	2
[7548.4756]	0.7960846095727977	CC(C)C[C@H](NC(=O)c1ccc(C#N)cc1)C(=O)N1CCCC[C@H]1C(=O)O	371.43700000000024	2.1684799999999997	5	2	6	1
[5924.5444]	0.533075772111028	C=C(C)[C@H]1CC[C@@]2(C)CCCC(C)(C)[C@H]2C1	220.39999999999995	5.195200000000005	0	0	1	0
[71589.68]	0.7878408688648837	CC[C@@H](F)c1ccc(NC(=O)c2ccc(OCC(=O)N3CCCC3)cc2)nc1	385.43900000000014	3.7557000000000027	4	1	7	2
[106441.3]	0.54018902271696	C[C@@]12C=CC(=O)C=C1CC[C@H]1[C@H]3C[C@@H](O)[C@@](O)(C(=O)O)[C@]3(C)CC[C@](C)(C(=O)O)[C@@H]12	418.4860000000003	2.1716999999999995	7	4	2	0
[1462663.]	0.38211344020912474	O=c1nc[nH]c2c1ncn2[C@@H]1O[C@H](COP(=O)(O)O)[C@@H](O)[C@H]1O	348.20799999999997	-2.151900000000001	10	5	4	2
[736.6067]	0.24393629364522848	Cn1c2ccccc2c(=O)c2c(O)cc3c(c21)C[C@@H]([C@@](C)(O)CO[C@@H]1O[C@@H](CO)[C@@H](O)[C@@H](O)[C@@H]1O)O3	503.5040000000002	-0.7317000000000007	10	6	5	3
[1835080.4]	0.2626596843912844	O=C(O)[C@@H](O)[C@H]1O[C@@](O)(CO)[C@@H](O)[C@@H](O)[C@@H]1O	254.19100000000003	-4.405699999999998	9	7	3	0
[2.543539e+09]	0.026173301596547502	CCCCCCCC/C=C\CCCCCCCC(=O)OC[C@@H](COC(=O)CCCCCCCCCCCCCCCCC)OC(=O)CCCCCCCCCCCCCCCCCCC	917.5389999999989	19.325299999999988	6	0	54	0
[7421.8154]	0.44693686586152376	C=C(C)[C@H]1CC[C@@]2(CO)CC[C@@]3(C)[C@@H](CC[C@@H]4[C@]3(C)CC[C@H]3C(C)(C)[C@@H](O)[C@H](O)C[C@@]34C)[C@H]12	458.72700000000026	5.968000000000008	3	3	2	0
[59712.824]	0.7772477039982323	CCC(C)(C)C(=O)O[C@H]1C2=C(C)C(=O)O[C@@H]2C[C@@H]2CC[C@@H](O)[C@@H](C)[C@@]21C	364.4820000000001	3.3933000000000018	5	1	3	0
[58337.7]	0.2620111038638494	CCCC[C@H](NC(=O)c1nn(CCCCF)c2ccccc12)C(=O)Oc1ccc(F)cc1	443.4940000000001	4.819300000000004	4	1	11	3
[8539831.]	0.6844657351322394	O=C1NN(c2ccc(Cl)cc2)C(=O)/C1=C/c1ccccc1	298.729	2.801400000000001	2	1	2	2
[38417.77]	0.7883692808799062	CC(C)c1ccc(Oc2ccc(C#N)cc2)cc1	237.302	4.473980000000004	2	0	3	2
[2480.88]	0.18350524303016158	CC1=C[C@H]2c3c(cc4oc5cc(C)cc(O)c5c4c3C)O[C@@]3(O)C(=O)c4oc5cc(C)cc(O)c5c4[C@](C)(C1)[C@@H]23	536.5800000000003	6.953660000000007	7	3	0	5
[761.9812]	0.32503283739541716	COc1cc([C@@H]2Oc3c(O)cc([C@H]4Oc5cc(O)cc(O)c5C(=O)[C@@H]4O)cc3[C@H]2CO)ccc1O	482.4410000000002	2.4045	10	6	4	3
[271.4554]	0.22304249689574487	C=C[C@](C)(O)CC/C=C(\C)CC/C=C(/C)CC/C=C(/C)CC/C=C(\C)CC[C@H](C)C(=C)C	440.7560000000003	9.821799999999998	1	1	17	0
[1.1262693e+09]	0.6496495952744292	C[C@](Cn1ccnc1)(N)C(=O)O	169.184	-0.31490000000000024	4	2	3	1
[239769.44]	0.6811276231289045	COc1c(OCCc2ccccc2)ccc(OC)c1CCN1CCCC1	355.4780000000003	3.963600000000003	4	0	9	2
[3.8589805e+08]	0.7062447557379552	C[C@@H](C(=O)c1ccccc1)c1ccccc1	210.276	3.673000000000002	1	0	3	2
[882.58374]	0.01673867521961282	CCCCCCCC/C=C\CCCCCCCC(=O)OC[C@H](CO[P@@](=O)(O)O[C@H]1[C@@H](O)[C@@H](O)[C@@H](O)[C@@H](OP(=O)(O)O)[C@@H]1O)OC(=O)CCCCCCC/C=C\C	844.91	6.223000000000012	16	7	33	0
[286394.22]	0.7230683340514371	CN(CC(=O)c1ccccc1)C1CCN(CCc2ccccc2)CC1	336.47900000000004	3.508200000000002	3	0	7	2
[156164.16]	0.5515668749293398	C=CCc1ccc(O[C@@H]2O[C@H](CO)[C@@H](O)[C@H](O)[C@H]2O)cc1	296.31899999999996	-0.40620000000000034	6	4	5	1
[2.2753088e+09]	0.026173301596547502	CCCCCCCC/C=C\CCCCCCCC(=O)OC[C@@H](COC(=O)CCCCCCCCCCCCCCCCCCC)OC(=O)CCCCCCCCCCCCCCCCC	917.5389999999989	19.325299999999988	6	0	54	0
[830064.8]	0.02133511825060867	CCCCC/C=C\C/C=C\C/C=C\C/C=C\C/C=C\CCC(=O)OC[C@@H](COC(=O)CCC/C=C\C/C=C\C/C=C\C/C=C\CCCCC)OC(=O)	719.0600000000002	12.461999999999982	6	0	35	0
[42759.156]	0.36072910240190453	CC1(C)CC[C@@]2(C(=O)O)CC[C@]3(C)C(=CC[C@@H]4[C@@]5(C)[C@@H](O)[C@@H](O)[C@@H](O)[C@@](C)(CO)[C@@H]5CC[C@]43C)[C@@H]2C1	504.70800000000025	4.147600000000003	6	5	2	0
[103071.234]	0.4265522119497033	C[C@@H]1OC(=O)C=C[C@@H]1O[C@@H]1O[C@@H](CO)[C@@H](O)[C@@H](O)[C@@H]1O	290.268	-2.3269999999999986	8	4	3	0
[3150530.2]	0.8607581676912341	CNCc1ccc(CC(=O)Nc2ccccc2)cc1	254.33300000000003	2.5872	2	2	5	2
[94205816.]	0.10429548728560004	CCCCCCCCCCCCCCCCCCCCCCCCCCCCCCCCO	466.8790000000005	11.701599999999983	1	1	30	0
[28692324.]	0.026161698261343846	CCCC/C=C\C/C=C\CCCCCCCCCC(=O)OC[C@H](COC(=O)CCCCCCCCCCC/C=C\CCCCCCCC)OC(=O)CCCCCCCCC/C=C\CCCCC	939.5449999999989	19.433499999999988	6	0	53	0
[2.3861545e+09]	0.03623729579331153	NC(=O)[C@H](CCCCNC(=O)c1ccc([N+](=O)[O-])o1)NC(=O)CCOCCOCCOCCOCCNC(=O)CCCCCCc1c[nH]c2ccccc12	758.87	3.3052000000000037	11	5	31	3
[1115496.8]	0.2628910105052906	O=C(O[C@@H](C(=O)O)[C@@H]1OC(=O)[C@@H](O)[C@@H]1O)c1cc(O)c(O)c(O)c1	344.22800000000007	-1.9393999999999998	11	6	4	1
[5952014.]	0.6299810140184229	C[C@H]1COc2c(ccc3ccccc32)C1	198.265	3.410800000000002	1	0	0	2
[4970097.5]	0.6775311913130302	CC1=CC(=O)[C@H]2O[C@@]3(C[C@@H](C)[C@@H](O)O3)[C@@]1(O)C2(C)C	268.309	0.7425999999999997	5	2	0	0
[9947.3545]	0.08155058611880658	CCCCC[C@@H](C)CC[C@H](O)CC[C@@H](C)[C@@H]1CC[C@@H](CC[C@@H](O)[C@@H](O)CCCCC[C@@H](O)CC2=C[C@@H](C)OC2=O)O1	582.8630000000004	6.38300000000001	7	4	23	0
[856162.4]	0.4592642464489676	C/C(N)=N\CCCc1c[nH]c2ccccc12	215.3	2.4776000000000007	1	2	4	2
[5536624.]	0.060700207089659876	CCCCCCCCCCCCCCCC(=O)O[C@H](CCCCCCCCCC)CCCCCCCCCC(=O)O	580.9790000000006	12.505799999999983	4	1	34	0
[1152.776]	0.23793639423870483	O=C(O)[C@H]1O[C@@H](Oc2ccc(-c3oc4cc(O)cc(O)c4c(=O)c3O)cc2O)[C@@H](O)[C@@H](O)[C@H]1O	478.3620000000002	-0.4466000000000002	13	8	4	3
[999456.7]	0.7430654122802238	C[C@@]1([C@@H]2CC[C@H]3C[C@]2(C)CC[C@@]3(C)[C@H]2CC[C@@]2(C)[C@@H](O)C1)C(=O)O	334.50000000000006	4.480900000000003	3	2	1	0
[8830.468]	0.1882768605314995	CC1=CC(=O)CC(C)(C)[C@@]1(O)CC[C@H](C)O[C@@H]1O[C@@H](CO[C@@H]2OC[C@@H](O)[C@@H](O)[C@@H]2O)[C@@H](O)[C@@H](O)[C@@H]1O	520.5720000000002	-1.888699999999996	12	7	8	0
[1296868.8]	0.8691365243962597	CN(CCOc1ccc(Cl)cc1)C(=O)Nc1ccc(Cl)cc1	339.222	4.536100000000004	2	1	5	2
[519453.66]	0.553853475590979	O=C(O)[C@H]1O[C@H](Oc2ccccc2)[C@H](O)[C@@H](O)[C@H]1O	270.237	-1.0424000000000007	7	4	3	1
[104800.86]	0.8438067916844019	COc1ccc(C[C@H]2COc3cc(OC)c(OC)cc3C2=O)cc1	328.36400000000003	3.1464000000000016	5	0	5	2
[8351749.]	0.8124537261498631	C[C@@H](N)C(=O)Nc1ccc(I)cc1	290.104	1.5768999999999997	2	2	2	1
[16710789.]	0.5144312935783112	CC(C)[C@@]1(O)CC(=O)[C@@]2(C)C[C@@]3(O)O[C@]4(C(=O)[C@@]13C)[C@@H](O)[C@@H](C)CC[C@@]24O	382.4530000000001	0.3111999999999991	7	4	1	0
[402701.75]	0.4078241665210561	CCCCCn1cc(C(=O)Nc2cccc3ccccc23)c2ccccc21	356.4690000000001	6.237000000000005	1	1	6	4
[33671.047]	0.7221939155843976	CC(C)c1cc(O)c2c(c1)C(=O)c1cc(O)cc(C)c1C2=O	296.322	3.3050200000000016	4	2	1	3
[254474.2]	0.7097496186285569	C[C@@H](O)[C@H]1C(=O)N2C(C(=O)O)=C(S[C@@H]3CC[S@](=O)C3)S[C@H]12	349.45500000000004	0.4064000000000001	7	2	4	0
[1341883.6]	0.8171217676965028	CC(C)(C)C(=O)OCC(=O)Nc1ccccc1	235.28300000000002	2.2143999999999995	3	1	3	1
[1389197.2]	0.49051986767922334	OC[C@@H]1O[C@H](n2cnc3c(N)ncnc32)[C@H](O)[C@@H]1O	267.245	-1.9799999999999993	8	4	2	2
[8.530207e+11]	0.4941437296059963	ClC1=C(Cl)[C@@]2(Cl)[C@@H]3[C@@H](Cl)[C@@H]4O[C@H]4[C@@H]3[C@@]12Cl	306.403	3.2788000000000013	1	0	0	0
[23170.416]	0.3134454856631923	CC(=O)O[C@@H]1CC[C@]2(C)[C@H](CC[C@]3(C)[C@@H]2CC=C2[C@@H]4[C@H](C)[C@@H](C)CC[C@]4(C)CC[C@@]23C)[C@@]1(C)C(=O)O	498.7480000000004	7.660300000000008	4	1	2	0
[4125459.2]	0.8560443301757442	CSc1cc(C(=O)Nc2ccccc2)cc(OC)c1OC	303.3830000000001	3.6780000000000026	4	1	5	2
[11051.937]	0.17517155554262906	CCCCC[C@@H]1O[C@H](O)C[C@H]1SC[C@H](NC(=O)CC[C@H](N)C(=O)O)C(=O)NCC(=O)O	463.5530000000003	-0.34649999999999453	10	6	15	0
[9495785.]	0.16487240592689245	CCCCCCCCCCCCCCCCCCCCCCCCCC(=O)O	396.7000000000002	9.4533	2	1	24	0
[51450.297]	0.2922981371846027	N[C@@H](CCC(=O)N[C@H](CSC(=S)NCc1ccc(O)cc1)C(=O)O)C(=O)O	415.4930000000001	0.2613999999999993	10	6	10	1
[178482.89]	0.7701230722949172	O=C(Cc1ccccc1)Nc1cnc(CCCCF)nc1N	302.35299999999995	2.5321999999999996	4	2	7	2
[5594.827]	0.6768622802504395	COc1ccc(-c2oc3cc(O)cc(O)c3c(=O)c2O)cc1OC	330.2920000000001	2.594000000000002	7	3	3	3
[361925.4]	0.6507081336658864	CCOc1ccc(NC(=O)CSc2nc3c(=O)[nH]cnc3n2C)cc1	359.411	1.7861	6	2	6	3
[4275455.5]	0.8812959120334016	CCc1ccc(C(=O)Nc2ccc(Cl)cc2)cc1	259.736	4.154700000000003	1	1	3	2
[2813437.]	0.7126902666660091	NC1(CNC(=O)N2CCOCC2)CCCC1	227.30799999999994	0.2996999999999994	3	2	2	0
[276870.8]	0.9224786258926525	N#CCCc1ccc(S(=O)(=O)Nc2ccc(F)cc2)cc1	304.346	3.0826800000000016	3	1	5	2
[1.3487411e+08]	0.026154157825226097	CCCC/C=C\C/C=C\CCCCCCCCCC(=O)OC[C@H](COC(=O)CCCCCCC/C=C\CCCCCC)OC(=O)CCCCCCCCCCCCCCCCCCCCCCC	955.5879999999985	20.047599999999992	6	0	55	0
[291389.3]	0.44107174795862936	CC(=O)OC[C@@]12CCC(C)=C[C@@H]1O[C@@H]1[C@H](OC(C)=O)C[C@@]2(C)[C@@]12CO2	350.41100000000023	2.1540999999999997	6	0	3	0
[330866.34]	0.19990944398688962	C[C@@H]1CC[C@]2(O)[C@@]3(C)C[C@@]4(O)O[C@]2(C(=O)[C@@]4(C)C([C@@H](C)CO[C@@H]2O[C@@H](CO)[C@@H](O)[C@@H](O)[C@@H]2O)=CC3=O)[C@@H]1O	542.5780000000002	-2.086999999999997	12	7	5	0
[1844298.2]	0.026379975197487585	CC/C=C\C/C=C\C/C=C\C/C=C\C/C=C\CCCC(=O)O[C@@H](COC(=O)CCCCCCCCC/C=C\CCCC)COC(=O)CCCCCCCCCCC/C=C	821.2809999999995	15.640699999999962	6	0	43	0
[7421.8154]	0.44693686586152376	C=C(C)[C@H]1CC[C@@]2(CO)CC[C@@]3(C)[C@@H](CC[C@H]4[C@]3(C)CC[C@H]3C(C)(C)[C@@H](O)[C@@H](O)C[C@]43C)[C@H]12	458.72700000000026	5.968000000000008	3	3	2	0
[12580.535]	0.8592621770317482	C[C@@H](NC(=O)c1cc(F)ccc1F)c1ccc(F)cc1F	297.251	3.7340000000000018	1	1	3	2
[14332.525]	0.5005308756296323	O=C1c2c(O)cc(O)cc2O[C@H](c2ccc(O)c(O)c2)[C@@H]1O	304.25399999999996	1.1862999999999995	7	5	1	2
[23024.375]	0.7844109200577419	CC(C)=CCC[C@]1(C)C=Cc2c(c3ccccc3n(C)c2=O)O1	309.4090000000001	4.449200000000005	2	0	3	2
[34841560.]	0.026161698261343846	CCCCC/C=C\C/C=C\C/C=C\CCCCCCC(=O)OC[C@@H](COC(=O)CCCCCCCCCCC/C=C\CCCCCCCC)OC(=O)CCCCCCCCCCCCCCC	939.5449999999988	19.433499999999988	6	0	53	0
[62591.04]	0.7682899801158644	Cc1ccc(/C=C/c2ccc(O)cc2)c(O)c1	226.275	3.576620000000002	2	2	2	2
[1427.5995]	0.4466707214482572	Cc1c(O[C@H]2O[C@@H](CO)[C@@H](O)[C@@H](O)[C@@H]2O)cc(C(C)C)c2c1C(=O)[C@@](C)(O)CO2	412.4350000000003	-0.3767800000000012	9	5	4	1
[45.909203]	0.25558994364858867	CC1=CCCC(C)(C)[C@@H]1/C=C/C(C)=C/C=C/C(C)=C/C=C/C=C(\C)CCC1=C(C)CCC1=O	444.7030000000004	9.336	1	0	9	0
[1357666.2]	0.7227573482215122	CS(=O)(=O)Nc1ccccc1	171.22100000000003	1.0581	2	1	2	1
[5622.5234]	0.16829979417499305	O=S(=O)(O)O/N=C(\Cc1ccccc1)S[C@@H]1O[C@@H](CO)[C@@H](O)[C@H](O)[C@@H]1O	409.4380000000001	-1.1049000000000002	10	5	6	1
[42759.156]	0.36072910240190453	CC1(C)CC[C@]2(C(=O)O)CC[C@]3(C)C(=CC[C@@H]4[C@@]5(C)[C@@H](O)[C@@H](O)[C@@H](O)[C@@](C)(CO)[C@@H]5CC[C@]43C)[C@@H]2C1	504.70800000000025	4.147600000000003	6	5	2	0
[465483.4]	0.8038896428180342	CC[C@H](CO)NC(=O)Cc1ccc(C)c(OC)c1	251.32599999999996	1.4332199999999997	3	2	6	1
[13556.298]	0.36184263009030476	O=c1c2cc(O)c(O)cc2oc2cc(O)cc(O)c12	260.20099999999996	1.7685999999999997	6	4	0	3
[3814.0525]	0.41235696174454783	CO[C@](C)(CO)C[C@@H](OC(=O)/C=C/c1ccc(OC)cc1)OC(C)=O	352.3830000000001	1.9283	7	1	9	1
[26047588.]	0.5634040725313072	Cc1cc(C)c(N)c(C)c1C	149.237	2.5024800000000003	1	1	0	1
[529.34143]	0.1635725561247654	O=C(OC[C@@H]1O[C@@H](Oc2cc(O)c3c(=O)c(O)c(-c4ccc(O)cc4)oc3c2)[C@H](O)[C@H](O)[C@@H]1O)c1ccc(O)cc1	568.4870000000002	1.325799999999999	13	7	6	4
[1.0698847e+08]	0.6179268669685773	Cn1nc(-c2ccccc2)c2ncn(C)c12	212.25599999999997	1.9738	2	0	1	3
[53654.66]	0.9244895224043203	COc1cc2c(cc1OC)[C@H]1Cc3ccc(O)cc3OC[C@H]21	298.338	3.2253000000000016	4	1	2	2
[110778.164]	0.09679376706658344	CCCCCC[C@@H](O)CCC[C@H](O)[C@@H]1CC[C@H]([C@@H]2CC[C@H]([C@@H](O)CCCCCCCCCC3=C[C@@H](C)OC3=O)O2)O1	580.8470000000005	6.687600000000008	7	3	22	0
[24489518.]	0.6855152104549801	CC[C@H](C)COC(=O)c1ccccc1	192.258	2.8895000000000017	2	0	4	1
[2.3549915e+08]	0.31405011179965275	C[C@H]1C(=O)O[C@H]2C[C@@]34[C@@H]5OC(=O)[C@@]3(O[C@@H]3OC(=O)[C@@H](O)[C@@]34[C@H](C(C)(C)C)[C@@H]5O)[C@]12O	424.4020000000001	-1.3694999999999982	10	3	0	0
[276.38498]	0.29959620318403996	O=c1cc(-c2ccc(O)cc2)oc2cc(O)c([C@H]3O[C@H](CO)[C@H](O)[C@H](O)[C@H]3O)c(O)c12	432.38100000000014	0.09169999999999978	10	7	3	3
[2303208.2]	0.8436990443404775	N#CC1=C(N)Oc2ccccc2[C@H]1c1ccccc1	248.28500000000003	2.9047800000000015	3	1	1	2
[16413.967]	0.8660836202557823	O=C1N=C(O)/C(=C\c2ccc(OCCC(=O)O)cc2)S1	293.29999999999995	2.704300000000001	6	2	5	1
[143464.95]	0.22021300466361815	O=C(Oc1cccc2ccccc12)c1cn(CCCCCF)c2ccccc12	375.4430000000001	6.153500000000005	2	0	7	4
[5382.6943]	0.4228756272771297	C=C1C(=O)O[C@@H]2C/C(C)=C/CC/C(C)=C/[C@H](OC(C)=O)[C@@H]12	290.359	3.0924000000000014	4	0	1	0
[2486.458]	0.3676666533596385	C=C1CC[C@@H]2C(C)(C)[C@H](OC(C)=O)CC[C@@]2(C)[C@H]1COc1ccc2ccc(=O)oc2c1	424.53700000000015	5.512200000000006	5	0	4	2
[1022100.06]	0.22393913106239613	CC[C@@H](C)CCCCCCCCCCCCCCCCCCC(=O)O	354.6190000000001	8.138900000000008	2	1	20	0
[545377.4]	0.17959708941915273	COc1cc(/C=C/C(=O)OC[C@H]2O[C@H](OC[C@@H]3O[C@@H](OC)[C@H](O)[C@@H]3O)[C@@H](OC)[C@H](O)[C@@H]2O)ccc1O	516.4960000000002	-1.4713999999999978	13	5	10	1
[73768.836]	0.3625120259339125	C=C1C(=O)O[C@H]2/C=C(\C)CC/C=C(/C)CC[C@@H]12	232.32299999999992	3.5508000000000024	2	0	0	0
[508.90805]	0.30559068332365197	C[C@@]12C[C@@]3(O)O[C@@H](O1)[C@@]1(COC(=O)c4ccccc4)[C@H]3C[C@@]21O[C@@H]1O[C@@H](CO)[C@@H](O)[C@@H](O)[C@@H]1O	480.4660000000002	-1.3574999999999986	11	5	6	1
[114370.63]	0.6225239946244197	Cc1cc(=O)oc2cc(O)ccc12	176.171	1.8070199999999998	3	1	0	2
[206361.7]	0.9297533868642647	COc1cc2c(cc1O)CCN1Cc3c(ccc(OC)c3OC)C[C@@H]21	341.4070000000001	3.073500000000002	5	1	3	2
[560024.56]	0.23145121855522782	COC(=O)[C@@H](O)[C@@H]1OC(=O)[C@@H](OC(=O)c2cc(O)c(O)c(O)c2)[C@@H]1O	358.25500000000005	-1.8510000000000006	11	5	4	1
[25362.344]	0.4618755080134922	CC(C)[C@H](NC(=O)c1nn(CCCCCOc2ccccc2)c2ccccc12)C(N)=O	422.52900000000005	3.5253000000000014	4	2	11	3
[1.0974038e+08]	0.49272791901255997	Cn1c(C#N)nc(N)n1	123.11900000000001	-0.7310200000000002	4	1	0	1
[303557.5]	0.4679553344905592	N[C@@H](CCC(=O)O)C(=O)NCCSc1ccc(C2CC2)nc1	323.41800000000006	1.3594	6	3	9	1
[10.342499]	0.1531026004232223	Oc1cc(O)c2c(c1)O[C@H](c1cc(O)c(O)c(O)c1)[C@@H](O)[C@H]2c1c(O)cc(O)c2c1O[C@H](c1ccc(O)c(O)c1)[C@@H](O)C2	594.5250000000003	2.7006000000000023	13	11	3	4
[2778.1226]	0.2998538521168118	CCCCC[C@@H](O)/C=C/[C@H]1[C@H](O)C[C@H](O)[C@@H]1CCCCCCC(=O)O	356.50300000000016	3.2669000000000015	5	4	13	0
[580547.4]	0.7219132201140162	CO[C@H]1C[C@@H]2CC[C@H](O2)[C@H](O)[C@@]1(C)OC(C)=O	244.28699999999998	0.6354	5	1	2	0
[10287445.]	0.6457234088217384	Fc1cccc(-c2cnccc2)c1	173.19000000000003	2.8877000000000006	1	0	1	2
[1.4574938e+11]	0.034312899536644174	CCCCCCCCCCCCCCCCCCCCCCCC(=O)OC[C@H](COC(=O)CCCCCCCCCCCCCCCCCCCCC)OC(=O)CCCCCCCCCCCCCCC	1003.7169999999984	21.889900000000008	6	0	61	0
[4954504.]	0.026278488254341287	CCCCC/C=C\C/C=C\C/C=C\C/C=C\CCCCCC(=O)OC[C@H](COC(=O)CCCCCCCCCCC/C=C\C/C=C\CCCCC)OC(=O)CCCCCCC	851.3509999999994	16.644899999999964	6	0	45	0
[749221.94]	0.6224123825517711	CC[C@H](C)[C@H](NC(=O)[C@@H](N)Cc1c[nH]c2ccccc12)C(=O)O	317.38900000000007	1.6531999999999998	4	4	7	2
[36547.45]	0.4248825405413473	CC(=O)O[C@@H]1CC(C)(C)C[C@@H]2[C@@]13CO[C@@]21CC[C@@H]2[C@@]4(C)CC[C@H](O)C(C)(C)[C@@H]4CC[C@@]2(C)[C@@]1(C)C[C@@H]3O	516.7630000000004	5.894100000000008	5	2	1	0
[5911.1406]	0.5018681797155006	CC(C)(O[C@H]1O[C@@H](CO)[C@@H](O)[C@@H](O)[C@@H]1O)[C@H]1Cc2cc3ccc(=O)oc3cc2O1	408.40300000000025	-0.30839999999999956	9	4	4	2
[1.30089464e+08]	0.21775082520588984	N[C@@H]1N[C@H](N)[C@H](O)[C@@H](O)[C@H]1O	163.177	-3.7580999999999993	6	6	0	0
[436.32895]	0.4883117604002477	CC(C)CCC[C@H](C)[C@H]1CC[C@H]2[C@@H]3CC=C4C[C@@H](O)CC[C@]4(C)[C@H]3CC[C@@]21C	386.6640000000002	7.388700000000009	1	1	5	0
[85443.44]	0.8185109441499829	C=CC(C)(C)c1c(OC)cc(OC)c(OC)c1O	252.30999999999997	2.881600000000002	4	1	5	1
[1.0170623e+08]	0.026314545360055935	CCCCCC/C=C\CCCCCCCC(=O)OC[C@H](COC(=O)CCCCCCC/C=C\CCCCCC)OC(=O)CCCCCCCCC/C=C\CCCCCC	829.3449999999993	16.536699999999964	6	0	46	0
[1134872.5]	0.5937581895435864	O=C1NC(=O)/C(=C/c2ccc(OCCCCN3CCOCC3)cc2)S1	362.4510000000001	2.5017000000000005	6	1	7	1
[4395824.]	0.026278488254341287	CC/C=C\C/C=C\C/C=C\C/C=C\C/C=C\CCCCCC(=O)OC[C@@H](COC(=O)CCCCCCCCCCC/C=C\CCCCCCCC)OC(=O)CCCCCCC	851.3509999999993	16.644899999999964	6	0	45	0
[1271627.5]	0.30842202037906136	NCCCC[C@@](N)(C(=O)OCc1ccc(O)cc1)C(=O)O	296.32300000000004	0.3465000000000003	7	4	8	1
[37084828.]	0.6731524048588433	O=C1O[C@@]2(c3ccccc31)c1c(cccc1C(=O)O)c1ccccc1C2=O	356.3330000000001	3.6621000000000024	5	1	1	3
[425066.94]	0.885316958292241	CN(CCc1ccccc1)C(=O)C[C@@H](O)c1ccccc1	283.371	2.8112000000000013	2	1	6	2
[734141.]	0.7640535269282778	CCC[C@@H](NCC)C(=O)c1ccc(C)c(C)c1	233.355	3.2643400000000025	2	1	6	1
[17689982.]	0.3521501596674503	CN1C[C@H](O)[C@H](O)[C@H](O)[C@H]1CO	177.2	-2.6245999999999996	5	4	1	0
[81445960.]	0.4833556028960602	C[C@]12C[C@H]3OC(=O)[C@H]1CO[C@]14O[C@@]5([C@@H]2C1=O)[C@](O)(CC[C@@H]1[C@H]4CC=C2C=CCC(=O)[C@@]21C)C(=O)O[C@]35C	510.5390000000004	1.5569999999999993	9	1	0	0
[9.2908397e+08]	0.33962825058753815	C=CC(=O)OC	86.08999999999999	0.34539999999999993	2	0	1	0
[311.79987]	0.13951784322162464	C[C@@H]1O[C@@H](Oc2c(-c3ccc(O)c(O)c3)oc3cc(O)cc(O)c3c2=O)[C@@H](O)[C@@H](O)[C@@H]1O[C@@H]1O[C@@H](CO)[C@@H](O)[C@@H](O)[C@@H]1O	610.5210000000005	-1.687100000000001	16	10	6	3
[135500.61]	0.6103778679214965	C[C@H]1[C@H](O)CC[C@@H]2CCCCC[C@@H]21	182.307	2.973700000000002	1	1	0	0
[28926.39]	0.3289546471511328	C=C1[C@H](C)CC[C@@]2(C)[C@@H]1C[C@@H]1C[C@H](OC(C)=O)C(C)=C([C@@H](OC(C)=O)[C@@H]2OC(C)=O)C1(C)C	460.6110000000003	5.156400000000005	6	0	3	0
[1119302.1]	0.18781097524220156	O=C(c1cccc2ccccc12)c1cn(CCCCCBr)c2ccccc12	420.35	6.590700000000005	1	0	7	4
[5644058.5]	0.6895439855707735	CCN(CC)CCOC(=O)c1ccccc1	221.3	2.1852	3	0	6	1
[3994.3987]	0.15819263942980458	CC(C)CC(=O)O[C@@H]1OC=C(CO[C@@H]2O[C@@H](CO)[C@@H](O)[C@@H](O)[C@@H]2O)[C@@H]2[C@@H]3O[C@@H]3[C@@](O)(CO)[C@@H]12	476.4750000000001	-2.630799999999997	12	6	8	0
[519453.66]	0.553853475590979	O=C(O)[C@@H]1O[C@H](Oc2ccccc2)[C@H](O)[C@H](O)[C@@H]1O	270.237	-1.0424000000000007	7	4	3	1
[4641910.]	0.026278488254341287	CCCCC/C=C\C/C=C\C/C=C\C/C=C\CCCCCC(=O)O[C@H](COC(=O)CCCCCCC/C=C\C/C=C\CCCCCC)COC(=O)CCCCCCCCCC	851.3509999999994	16.644899999999964	6	0	45	0
[172384.02]	0.7202743420677148	C[C@H]1C[C@H]2[C@@H]3CCC4=CC(=O)C=C[C@]4(C)[C@@]3(F)[C@@H](O)C[C@]2(C)[C@H]1C	332.4590000000001	4.239300000000004	2	1	0	0
[7921807.5]	0.5762715251489836	C=C1[C@H]2CC[C@@H]3[C@@]45CO[C@](O)([C@@H](O)[C@@H]4C(C)(C)CCC5=O)[C@]3(C2)[C@@H]1O	348.43900000000014	1.4048	5	3	0	0
[658871.6]	0.5427173974367647	CCCCC[C@H](/C=C/n1ccnc1)OC(=O)c1ccccc1	298.386	4.1597000000000035	3	0	8	2
[3901729.2]	0.026278488254341287	CCCCC/C=C\C/C=C\C/C=C\CCCCCCC(=O)OC[C@H](COC(=O)CCCCCCC/C=C\CCCCCCCC)OC(=O)CCCCCCC/C=C\C/C=C\C	851.3509999999994	16.644899999999964	6	0	45	0
[1481.6997]	0.6505833351702568	CC1(C)C=Cc2c(ccc3ccc(=O)oc23)O1	228.24699999999996	2.9772000000000007	3	0	0	2
[90583.4]	0.5454253255241652	O=C(O)CCc1ccccc1OCCNC(=O)c1ccc(-c2ccccc2)nc1	390.439	3.574600000000002	5	2	9	3
[1991.8953]	0.47235698908640045	O=C1C[C@H](c2ccc(O)cc2)Oc2cc(O[C@H]3O[C@@H](CO)[C@@H](O)[C@@H](O)[C@H]3O)ccc21	418.3980000000001	0.2773999999999998	9	5	4	2
[179824.25]	0.06792626756057797	C=CCCCCCCCCC[C@H](O)[C@@H]1CC[C@H]([C@@H](O)CCCCCCCCCCCCC2=C[C@@H](C)OC2=O)O1	548.8490000000006	8.505600000000008	5	2	25	0
[9633.292]	0.44868594439228104	COc1c(O[C@@H]2O[C@@H](CO)[C@@H](O)[C@@H](O)[C@@H]2O)ccc2c1C(=O)c1ccccc1C2=O	416.38200000000023	-0.3506999999999998	9	4	4	3
[2928.3108]	0.1408096426001528	OCC1=C[C@@H](N[C@@H]2[C@H](O)[C@@H](O)[C@@H](O[C@H]3O[C@@H](CO)[C@@H](O)[C@H](O)[C@@H]3O)[C@@H](CO)[C@@H]2O)[C@H](O)[C@H](O)[C@H]1O	513.4930000000002	-7.781899999999988	15	13	7	0
[194.36638]	0.161454364970528	CCCCC[C@@H](O)/C=C/[C@H]1[C@H](C/C=C/CCC(=O)CCc2ccc(O)c(O)c2)[C@H](O)C[C@@H]1O	460.61100000000016	4.1813000000000065	6	5	14	1
[318435.72]	0.911272767827841	COc1ccc([C@H]2COc3cc(O)ccc3C2=O)cc1	270.284	2.7597000000000014	4	1	2	2
[949720.2]	0.027134495756940658	CCCCC/C=C\C/C=C\C/C=C\C/C=C\C/C=C\CCC(=O)OC[C@@H](COC(=O)CCCC/C=C\C/C=C\C/C=C\CCCCC)OC(=O)CCCCC	763.1569999999999	13.856299999999973	6	0	37	0
[13741804.]	0.5528098445442168	CN(C)CC[C@H](N)C(=O)O	146.19	-0.649999999999999	4	2	4	0
[7421.8154]	0.44693686586152376	C=C(C)[C@@H]1CC[C@]2(CO)CC[C@]3(C)[C@H](CC[C@@H]4[C@]3(C)CC[C@H]3C(C)(C)[C@@H](O)[C@H](O)C[C@@]34C)[C@H]12	458.72700000000026	5.968000000000008	3	3	2	0
[3892.0164]	0.2288751447852227	O=c1c(O)c(-c2ccc(O)cc2)oc2cc(O[C@H]3O[C@@H](CO)[C@@H](O)[C@H](O)[C@@H]3O)c(O)c(O)c12	464.3790000000002	-0.5389000000000004	12	8	4	3
[189059.22]	0.34360514228171884	COc1ccc2c(c1OC)O[C@H](O[C@H]1O[C@@H](CO)[C@@H](O)[C@@H](O)[C@@H]1O)C(=O)N2O	403.34000000000003	-2.0389999999999984	11	5	5	1
[1222399.1]	0.7160040184482277	O=C(C[C@@H]1CCCCC1)N1CCCCCCC1	237.38699999999992	3.749500000000003	1	0	2	0
[1070.7113]	0.4308250629303501	COc1ccc([C@H]2CC(=O)c3c(O)cc(O[C@@H]4O[C@@H](CO)[C@@H](O)[C@@H](O)[C@@H]4O)cc3O2)cc1	448.4240000000001	0.28599999999999937	10	5	5	2
[4061.7727]	0.1466352748308023	COc1cc(-c2oc3cc(O)cc(O)c3c(=O)c2O[C@H]2O[C@@H](CO)[C@@H](O)[C@@H](O)[C@@H]2O[C@@H]2O[C@@H](C)[C@@H](O)[C@@H](O)[C@@H]2O)ccc1O	624.5480000000003	-1.3840999999999999	16	9	7	3
[581.375]	0.15895384396230822	CC(=O)/C=C/CC=C(C)/C=C/C=C(\C)CC/C=C(\C)CC/C=C(\C)CCC=C(C)C	408.67000000000024	9.1699	1	0	14	0
[6942.6646]	0.4226667565136535	CC1=C[C@H](O)CC(C)(C)[C@@]1(O)/C=C/C(C)=C/C=C/C(=O)O	292.37500000000006	2.5979	4	3	4	0
[2.9780929e+10]	0.5863442024089209	Cc1c([N+](=O)[O-])c([N+](=O)[O-])cc([N+](=O)[O-])c1[N+](=O)[O-]	272.129	1.6278199999999998	8	0	4	1
[17752.773]	0.3387810600787078	CC(=O)O[C@@H]1CC[C@@]2(C)[C@H](CC[C@]3(C)[C@@H]2CC=C2[C@@H]4[C@@](C)(O)CC[C@@]4(C)CC[C@@]23C)C1(C)C	456.71100000000035	7.07440000000001	3	1	1	0
[66187.66]	0.2672515980500985	COC(=O)[C@@]1(O)C[C@@H](O)[C@@H](O)[C@H](OC(=O)/C=C\c2ccc(O)c(O)c2)C1	368.33800000000014	-0.5575000000000003	9	5	4	1
[18398284.]	0.8626679191144596	CCCN[C@]1(c2ccccc2)CCCCC1=O	231.3389999999999	3.0246000000000013	2	1	4	1
[49613912.]	0.6659638269139638	O=S(=O)(O)Oc1ccccc1O	190.176	0.5737999999999999	5	2	2	1
[33087.688]	0.864678281053324	OC[C@H](c1ccccc1)C1CCCN(CCc2ccccc2)CC1	323.48	4.107300000000004	2	1	6	2
[93343.83]	0.6749218915381425	O=C(O)[C@H]1Cc2c([nH]c3ccccc23)[C@H](c2ccc(Cl)cc2)N1	326.783	3.5096000000000016	3	3	2	3
[1709835.4]	0.6181443158556825	CC(=O)[C@@H](O)Cc1ccc(O)c(O)c1	196.202	0.5901999999999998	4	3	3	1
[1954379.4]	0.5904777942227949	O=C(/C=C/c1ccccc1)OC[C@@H]1CCCO1	232.27899999999994	2.4220000000000006	3	0	4	1
[36453.918]	0.553620975424504	CC1(C)O[C@]2(C)CC[C@@H]1C[C@H]2O[C@@H]1O[C@@H](CO)[C@@H](O)[C@@H](O)[C@@H]1O	332.39300000000003	-0.46089999999999987	7	4	3	0
[2.9404106e+09]	0.5297860823199099	Nc1ccc(Cl)cc1	127.574	1.9222	1	1	0	1
[57083.18]	0.27744489775126874	C[N+](C)(C)CCCCCCCCCCCCCCCCC(=O)O	328.561	5.628700000000006	2	1	17	0
[28687014.]	0.02618132419614625	CCCCC/C=C\C/C=C\C/C=C\C/C=C\CCCC(=O)OC[C@H](COC(=O)CCCCCCCCCCCCCCCCCCCCC)OC(=O)CCCCCCCCCCC/C=C	909.4749999999989	18.42929999999998	6	0	51	0
[4667639.5]	0.8564484188248527	CCCC(=O)N1CCC[C@H]1C(=O)Nc1ccc(-c2ccc3c(c2)OCO3)cc1	380.4440000000002	3.8119000000000023	4	1	5	2
[2.91804e+09]	0.6579925877417858	NCc1ccccc1C(=O)O	151.16499999999996	0.8435000000000001	3	2	2	1
[1933386.9]	0.8260220972175033	NC(=O)c1ccc(OCCN2CCOCC2)cc1	250.29799999999992	0.49649999999999994	4	1	5	1
[17752.773]	0.3387810600787078	CC(=O)O[C@@H]1CC[C@@]2(C)[C@@H](CC[C@]3(C)[C@@H]2CC=C2[C@@H]4[C@@](C)(O)CC[C@@]4(C)CC[C@]23C)C1(C)C	456.71100000000035	7.07440000000001	3	1	1	0
[839.0308]	0.401806488212575	CC(C)=CCC[C@@H](C)[C@H]1CC[C@@]2(C)[C@@H]3CCC(=C(C)C)[C@@H](CCCO)[C@@]3(C)CC[C@@]12C	428.7450000000003	8.726700000000005	1	1	7	0
[28657.63]	0.5791335961941194	CC(C)(NC(=O)c1nn(CCCCCF)c2ccccc12)c1ccccc1	367.468	4.841200000000004	2	1	8	3
[575337.1]	0.6961381155464458	CC(C)(C)c1ccc([C@H](O)CO)c(O)c1	210.27299999999997	1.7153999999999996	3	3	2	1
[40640.457]	0.24063927188151388	CC(C)=CCC/C(C)=C\CO[C@H]1O[C@@H](CO[C@@H]2OC[C@@H](O)[C@@H](O)[C@@H]2O)[C@@H](O)[C@@H](O)[C@@H]1O	448.50900000000007	-1.0410999999999984	10	6	9	0
[49590.37]	0.8743311024912026	COc1cc2c(cc1OC)C([C@@H](O)/C=C\c1ccc(O)cc1)CC2=O	340.3750000000001	3.1537000000000015	5	2	5	2
[18510.135]	0.15924001070152347	CC1=C[C@H](O)CC(C)(C)[C@@]1(O)/C=C/[C@@H](C)O[C@H]1O[C@@H](CO[C@@H]2OC[C@@](O)(CO)[C@@H]2O)[C@@H](O)[C@@H](O)[C@@H]1O	520.5720000000003	-2.3192999999999953	12	8	8	0
[308348.12]	0.7035665085859616	CC(=O)N/C=C/c1ccccc1	161.20399999999998	1.7934	1	1	2	1
[479629.62]	0.23637274373801034	O=C(O[C@@H]1O[C@@H](CO)[C@@H](O)[C@H](O)[C@@H]1O)c1cc(O)c(O)c(O)c1	332.2610000000001	-2.2399000000000004	10	7	3	1
[3.400411e+08]	0.26647352037742006	N=[N+]=CC(=O)C[C@@H](N)C(=O)O	158.137	-1.3325299999999993	4	3	4	0
[5999411.5]	0.026278488254341287	CC/C=C\C/C=C\C/C=C\CCCCCCCC(=O)OC[C@H](COC(=O)CCC/C=C\C/C=C\C/C=C\CCCCCCCC)OC(=O)CCCCCCCCCCCCC	851.350999999999	16.644899999999964	6	0	45	0
[724.7901]	0.3449275965109726	O=C(O)CCC/C=C\C[C@H]1[C@H](O)C[C@@H](O)[C@@H]1/C=C/[C@@H](O)CCc1ccccc1	388.5040000000002	3.0954000000000015	5	4	11	1
[1.7151441e+37]	0.019082315924741532	CCCCCCCCCCCCCCCCCCCCCCCCCCC(=O)OC[C@H](CO[P@@](=O)(O)O[C@H]1[C@H](O)[C@@H](O)[C@H](O)[C@H](O)[C@H]1O)OC(=O)CCCCCCCCCCCCCC	951.3139999999999	11.625299999999983	13	6	46	0
[7.874066e+09]	0.5161278425208434	CC1(C)[C@@H]2CC=C(C#N)[C@@H]1C2	147.221	2.5023800000000005	1	0	0	0
[170668.72]	0.3450956037615914	C[C@@H]1CC[C@]2(C(=O)O)CC[C@@]3(C)C(=CC[C@@H]4[C@@]5(C)C[C@@H](O)[C@@H](O)[C@](C)(C(=O)O)[C@@H]5CC[C@]43C)[C@@H]2[C@@]1(C)O	518.6910000000004	4.239900000000004	7	5	2	0
[3.3648742e+08]	0.48503401142314156	O=[N+]([O-])CCc1ccccc1	151.165	1.5057999999999998	2	0	3	1
[23894858.]	0.5873500146206898	O=[N+]([O-])c1ccccc1OCCn1ccc([N+](=O)[O-])n1	278.224	1.7785	6	0	6	2
[126564.65]	0.6652857050276725	Oc1cc(O)cc(-c2ccc(O)cc2)c1	202.209	2.4704000000000006	3	3	1	2
[4785333.5]	0.6550042266880947	CC(=O)S[C@H]1CO[C@@H]2[C@@H]1[C@H](O)C(=O)N2C	231.273	-0.5599000000000001	5	1	1	0
[33374.56]	0.45040004852563037	C=C(CC(=O)O)[C@@H]1CCC(=O)[C@@H]1CCCCCCCC(=O)O	310.39	3.427900000000002	5	2	11	0
[39007.207]	0.057072455762806236	CCCCCCCCCCCCCCCCCC(=O)OC[C@@H](CO[P@@](=O)(O)OCC[N+](C)(C)C)OC	538.7270000000002	6.645900000000008	7	1	26	0
[4341458.5]	0.7768514455843369	O=C(CCCc1ccccc1)c1ccc2c(c1)OCO2	268.312	3.6209000000000024	3	0	5	2
[74081.86]	0.0804439377273794	N=C(NCCCCNC(=N)N)Nc1ccc(NC(=O)CCCCCCCCCCCCC)cc1	473.7100000000006	5.525740000000004	5	7	19	1
[10781.246]	0.4882471812012686	CCOC(=O)C1=C(C)NC(C)=C(C(=O)OC)[C@H]1c1ccc([N+](=O)[O-])cc1	360.36600000000004	2.5657000000000005	7	1	5	1
[2257501.8]	0.771067847446318	COc1ccccc1C(=O)OCCc1ccccc1	256.30099999999993	3.0947000000000013	3	0	5	2
[6016968.]	0.7206781473090912	Cc1c(C(=O)O)cccc1C(=O)O	180.15899999999996	1.39142	4	2	2	1
[22099.793]	0.5839926002515633	CC(C)C1=C(O)C(=O)C2=C(C1=O)[C@@H]1C[C@@H]3C(C)(C)CCC[C@]23C(=O)O1	344.40700000000015	3.0447000000000015	5	1	1	0
[1.0906783e+08]	0.3816707853166521	C[C@@]12C[C@@H]3OC(=O)[C@H]1CO[C@]14O[C@@]5([C@@H]2C1=O)[C@](O)(CC[C@@H]1[C@H]4CC=C2CC=CC(=O)[C@@]21C)C(=O)O[C@]35C	510.5390000000004	1.5569999999999993	9	1	0	0
[29108716.]	0.026196732701738407	CC/C=C\C/C=C\C/C=C\C/C=C\C/C=C\CCCCCC(=O)OC[C@@H](COC(=O)CCCCCCCCCCCCCCCCC)OC(=O)CCCCCCCCCCCCCC	895.447999999999	18.039199999999976	6	0	49	0
[40403356.]	0.7255843842368258	CCC[C@H](C(=O)c1ccccc1)N1CCCC1	231.33899999999994	3.1338000000000017	2	0	5	1
[186496.97]	0.18985146551024978	CO[C@@]1(NC(=O)CCC[C@H](N)C(=O)O)C(=O)N2C(C(=O)O)=C(COC(N)=O)CS[C@@H]21	446.4380000000003	-1.6233999999999964	11	5	10	0
[50903360.]	0.4510254790379449	O=[N+]([O-])c1ccc(OCCCc2ccccc2)cc1	257.289	3.6064000000000025	3	0	6	2
[2829.2012]	0.13646969503370318	COc1ccc(-c2oc3cc(O)c([C@H]4O[C@H](CO)[C@@H](O)[C@@H](O)[C@@H]4O)c(O)c3c(=O)c2[C@@H]2O[C@@H](CO)[C@@H](O)[C@@H](O)[C@@H]2O)cc1O	624.5480000000005	-2.3848	16	11	6	3
[17752.773]	0.3387810600787078	CC(=O)O[C@@H]1CC[C@]2(C)[C@@H](CC[C@]3(C)[C@@H]2CC=C2[C@@H]4[C@@](C)(O)CC[C@@]4(C)CC[C@]23C)C1(C)C	456.71100000000035	7.07440000000001	3	1	1	0
[748891.2]	0.6728146545162259	C=CCOc1ccc(OC)cc1OC	194.22999999999996	2.2686	3	0	5	1
[11186.564]	0.33983720145548224	CC(C)(Oc1ccc(CCCOC[C@H]2CO2)cc1)C1CCN(CCc2ccccc2)CC1	437.62400000000025	5.146700000000005	4	0	12	2
[1464.7866]	0.11467319740633165	COC(=O)/C(C)=C\C=C\C=C\C=C\C=C(C)\C=C\C=C(C)\C=C\C=C(/C)CCCCC(C)C	448.6910000000004	8.942000000000002	2	0	14	0
[462166.34]	0.8117433562952558	CNCCCCC[C@@]12Oc3ccccc3O[C@H]1c1ccccc1-2	309.40900000000005	4.187800000000004	3	1	6	2
[251.15688]	0.3011814063211693	CC(C)=CCc1c(O)ccc(C(=O)[C@H]2[C@@H](c3ccc(O)cc3)O[C@H]2c2ccc(O)cc2)c1O	446.49900000000014	5.329400000000007	6	4	6	3
[1464634.]	0.9355901163482626	COc1ccc(C(=O)Nc2cccc(C#N)c2)cc1OC	282.29900000000004	2.8277800000000006	4	1	4	2
[253898.97]	0.24325846760776557	OC[C@@H]1O[C@H](O[C@H]2[C@@H](O)[C@@H](O)[C@@H](O)O[C@@H]2CO)[C@@H](O)[C@H](O)[C@@H]1O	342.297	-5.397199999999993	11	8	4	0
[1474.42]	0.30413641873233793	O=C(O)CCCCCNC(=O)c1cc(I)c(N)c(I)c1	502.0900000000001	2.8528000000000002	4	3	7	1
[360339.1]	0.3554856201989688	C/C(=C\CO)CO[C@@H]1O[C@@H](CO)[C@@H](O)[C@@H](O)[C@@H]1O	264.274	-2.2584999999999993	7	5	5	0
[71.68935]	0.17606489523127736	O=C(/C=C/c1ccc(O)cc1)OC[C@@H]1O[C@@H](Oc2cc(O)c3c(c2)O[C@@H](c2ccc(O)cc2)CC3=O)[C@@H](O)[C@H](O)[C@@H]1O	580.5420000000004	1.9528999999999992	12	6	7	3
[9447027.]	0.601955813506057	C[C@H](C(=O)O)c1ccc(O)c(O)c1	182.17499999999998	1.2858999999999998	4	3	2	1
[4440829.]	0.7871951869249774	O=C(Nc1ccccc1)Nc1ccccc1	212.25199999999998	3.3306000000000013	1	2	2	2
[35125.19]	0.7691055417735759	Oc1c(Br)cc(Br)cc1Br	330.801	3.6797000000000004	1	1	0	1
[489.24014]	0.274902274777579	C=C(C(=O)OC)[C@H]1CCC(=O)N2Cc3c([nH]c4cc(F)ccc34)SC[C@@H](NC(=O)c3cccc(F)c3)C(=O)N2C1=O	582.5850000000002	3.088400000000001	7	2	4	3
[25642.861]	0.6196667896198138	COc1ccc(C(C)(C)C)cc1	164.248	2.992700000000002	1	0	1	1
[630511.2]	0.5329320421739532	CC1=C2C=CC[C@@H]2[C@H](C)CCC1(C)C	190.32999999999996	4.335100000000003	0	0	0	0
[15801884.]	0.756347995434594	COCCn1c(=O)c2ccccc2c2ncc(N)n12	258.281	0.8777999999999999	4	1	3	3
[2310.151]	0.2356871302501428	COc1cc([C@H]2Oc3c(OC)cc(/C=C/CO)cc3[C@@H]2CO)cc(OC)c1O[C@@H]1O[C@@H](CO)[C@@H](O)[C@@H](O)[C@@H]1O	550.5570000000004	0.10619999999999974	12	6	10	2
[24454.006]	0.584423483105622	CC(C)[C@H](NC(=O)c1nn(CCCCC(=O)O)c2ccccc12)C(N)=O	360.41400000000004	1.5308999999999995	5	3	9	2
[127218.23]	0.7313439021176708	CN(C(=O)c1ccccc1)C(=O)N1CCCC[C@H]1C(=O)N[C@@H](Cc1ccccc1)C(F)(F)F	461.48400000000004	4.0229000000000035	3	1	5	2
[1045130.7]	0.713726483643831	COC(=O)[C@@]1(OC(C)=O)C[C@]23CC[C@H]4[C@](C)(C(=O)O)CCC[C@]4(C)[C@H]2CC[C@H]1C3	406.51900000000023	3.9588000000000028	6	1	3	0
[1545117.1]	0.7132847077406798	O=C(O)CCc1ccccc1O	166.176	1.4094	3	2	3	1
[370584.56]	0.36617803179028435	C=CCSS[C@@H](CC)[S@@](=O)CCC	238.44299999999996	3.4486000000000017	3	0	8	0
[13158.085]	0.1288256889837251	COc1cc(/C=C/C(=O)OC[C@H]2O[C@@H](OC(C)(C)[C@@H]3Cc4cc5ccc(=O)oc5c(O)c4O3)[C@@H](O)[C@@H](O)[C@@H]2O)cc(OC)c1O	630.5990000000004	1.3842999999999992	14	5	9	3
[2742.4512]	0.16906681620642833	COc1cc(O)c2c(=O)c(O[C@H]3OC[C@@H](O)[C@@H](O)[C@@H]3O)c(-c3ccc(O)c(O[C@H]4O[C@@H](C)[C@@H](O)[C@@H](O)[C@H]4O)c3)oc2c1	594.5220000000003	-1.0961	15	8	6	3
[1756.0812]	0.5639105736039263	COc1cc(O)c2c(=O)c3ccc(O)cc3oc2c1CC=C(C)C	326.3480000000001	3.8747000000000016	5	2	3	3
[293740.53]	0.021256216075278625	CCCCC/C=C\C/C=C\C/C=C\CCCCC(=O)O[C@@H](COC(=O)CCCCCCCCCCCCCCCCCCCCC)CO[P@@](=O)(O)OCC[N+](C)(C)C	841.2289999999997	13.692599999999974	8	1	43	0
[16766.412]	0.41898101672795823	C=C1CC[C@@]2(C(=O)O)CC[C@@]3(C)C(=CC[C@@H]4[C@@]5(C)CC[C@H](O)C(C)(C)[C@@H]5CC[C@]43C)[C@@H]2[C@H]1C	454.6950000000003	7.009600000000009	3	2	1	0
[2032.6864]	0.16586244084987545	CC(=O)c1ccc(O[C@@H]2O[C@@H](CO)[C@@H](O)[C@@H](O)[C@@H]2O[C@H]2OC[C@@](O)(COC(=O)c3ccc(O)cc3)[C@@H]2O)cc1	550.5130000000004	-0.8968999999999994	13	6	9	2
[3463928.2]	0.7540460494708141	Cc1[nH]c2ccccc2c1CCNC(=O)c1ccccc1	278.35499999999996	3.448820000000002	1	2	4	3
[2460.204]	0.27862775233161235	O=c1c(-c2ccc(O)cc2)coc2cc(O)c(O[C@H]3O[C@H](CO)[C@@H](O)[C@H](O)[C@@H]3O)c(O)c12	448.3800000000001	-0.24450000000000016	11	7	4	3
[9388.48]	0.27680357291828683	C=C1C(=O)O[C@H]2/C=C(/C)CC/C=C(/C(=O)O[C@@H]3O[C@@H](CO)[C@@H](O)[C@@H](O)[C@@H]3O)CC[C@@H]12	424.4460000000001	-0.1260000000000001	9	4	3	0
[109268.19]	0.5460138872631507	CC(C)c1ccc(C=O)c(CC=C(C)C)c1	216.32399999999996	4.131200000000003	1	0	4	1
[41050500.]	0.16477113004377564	CCCCCCCCCCCCCCCCCCCCCCCCCCO	382.7170000000002	9.360999999999999	1	1	24	0
[304.64383]	0.7793432322557385	CC(C)c1nc(N(C)S(C)(=O)=O)nc(-c2ccccc2)c1/C=C/C(=O)O	375.4500000000001	2.7606	6	1	6	2
[2189.5034]	0.29806418927891215	CC(C)C[C@H](c1c(O)c(C=O)c(O)c(C=O)c1O)[C@@]1(C)CC[C@H]2C1=C[C@@H](C(C)(C)O)CC[C@@H]2C	472.62200000000036	5.717800000000007	6	4	7	1
[2372.6672]	0.646332279352179	CC(C)(O)CCc1c(O)ccc2c(=O)c3ccc(O)cc3oc12	314.33700000000005	3.060900000000001	5	3	3	3
[9.388447e+09]	0.02613718491947229	CCCCCCCC/C=C\CCCCCCCCCCCCCC(=O)OC[C@H](COC(=O)CCCCCCCCCCCCCCCCCCC)OC(=O)CCCCCCCCCCCCCCCCCCC	1029.7549999999983	22.446100000000012	6	0	62	0
[2002428.9]	0.694638814038977	CC(=O)Oc1ccc(C(=O)Nc2ccc(Cl)cc2)cc1	289.718	3.5176000000000016	3	1	3	2
[1121534.4]	0.8016653603117916	CC(=O)Nc1ccc(C(=O)OCCN(C)C)cc1	250.29799999999994	1.3634	4	1	5	1
[12309594.]	0.7179011989142308	c1c[nH]c(CN2CCCCC2)n1	165.23999999999998	1.3956	2	1	2	1
[31114644.]	0.5957728489430023	S=C=Nc1ccc(OCc2ccccc2)cc1	241.315	3.999900000000002	2	0	4	2
[2430476.8]	0.26857460743939654	O=c1ccn([C@@H]2O[C@H](CO[P@](=O)(O)OP(=O)(O)O)[C@@H](O)[C@H]2O)c(=O)[nH]1	404.16100000000006	-2.6179	12	6	6	1
[1131885.1]	0.6689565380917978	OCCCc1ccccc1	136.194	1.6115	1	1	3	1
[77127952.]	0.7275369851580834	CC1=C2[C@@H](O)[C@]3(C)CCC[C@@H]3C[C@@](C)(CO)C[C@@H]2OC1=O	294.391	2.1879999999999997	4	2	1	0
[18815342.]	0.026208687321979434	CCCC/C=C\CCCCCCCC(=O)OC[C@@H](COC(=O)CCCCCCC/C=C\CCCCCCCC)OC(=O)CCCCCCCCCCC/C=C\C/C=C\CCCCC	883.4369999999993	17.873099999999976	6	0	49	0
[2399466.2]	0.026493782530486638	CCCCC/C=C\C/C=C\C/C=C\C/C=C\C/C=C\CCC(=O)OC[C@H](COC(=O)CCCCCCCCC/C=C\C/C=C\CCCC)OC(=O)CCCCCCC	807.2539999999997	15.250599999999965	6	0	41	0
[4839525.5]	0.026278488254341287	CCCCC/C=C\C/C=C\C/C=C\C/C=C\C/C=C\CCC(=O)OC[C@@H](COC(=O)CCCCCCCCC/C=C\CCCCCCCC)OC(=O)CCCCCCCCC	851.3509999999993	16.644899999999964	6	0	45	0
[24615.432]	0.2325460096603663	O=C(O)C1=CO[C@@H](O[C@H]2O[C@@H](CO)[C@@H](O)[C@H](O)[C@@H]2O)[C@@H]2[C@@H]1C=C[C@@]2(O)CO	390.34100000000007	-3.346699999999999	11	7	5	0
[76078.58]	0.18801322074946875	CC1(C)CC[C@]2(C(=O)O)CC[C@]3(C)C(=CC[C@@H]4[C@@]5(C)CC[C@@H](O[C@@H]6O[C@H](C(=O)O)[C@@H](O)[C@@H](O)[C@@H]6O)[C@@](C)(CO)[C@@H]5CC[C@]43C)[C@@H]2C1	648.834	4.122500000000002	10	6	5	0
[1410.8162]	0.3267992699151629	CC(=O)c1c(O)cc(O)c([C@H]2O[C@@H](CO)[C@@H](O)[C@@H](O)[C@@H]2O)c1O	330.289	-1.4791000000000005	9	7	3	1
[4529.736]	0.2300048004396228	CC1=CC(=O)CC(C)(C)[C@@H]1/C=C/[C@H](C)O[C@@H]1O[C@@H](CO[C@@H]2OC[C@@H](O)[C@@H](O)[C@@H]2O)[C@@H](O)[C@@H](O)[C@@H]1O	502.5570000000002	-1.2275999999999971	11	6	7	0
[2608065.8]	0.5619361498135828	CS(=O)(=O)Nc1ccc(-c2nc3ccc([N+](=O)[O-])cc3[nH]2)cc1	332.34100000000007	2.5096	5	2	4	3
[5363.847]	0.1796147946359198	CC1=C(CCO[P@@](=O)(O)OP(=O)(O)O)S/C(=C(\O)CCC(=O)O)N1Cc1cnc(C)nc1N	526.4010000000003	2.355819999999999	15	6	11	1
[5617338.5]	0.9230369813852664	COCc1ccc(C(=O)Nc2ccc(Cl)cc2)cc1	275.735	3.7387000000000024	2	1	4	2
[2303935.8]	0.7914868412582013	CCC(=O)N(c1ccccc1)C1CCN(CCc2ccccc2)CC1	336.47900000000004	4.136700000000004	2	0	6	2
[96883240.]	0.026161698261343846	CCCCC/C=C\C/C=C\C/C=C\C/C=C\CCCCCC(=O)OC[C@H](COC(=O)CCCCCCCCCCCCCCCCCCC)OC(=O)CCCCCCCCCCCCCCC	939.5449999999987	19.433499999999988	6	0	53	0
[4026.7483]	0.3925191674779592	COc1ccc(-c2oc3cc(O)cc(O)c3c(=O)c2O[C@@H]2O[C@H](C)[C@@H](O)[C@@H](O)[C@@H]2O)cc1	446.40800000000013	1.0860999999999998	10	5	4	3
[76078.58]	0.18801322074946875	CC1(C)CC[C@@]2(C(=O)O)CC[C@]3(C)C(=CC[C@@H]4[C@@]5(C)CC[C@H](O[C@@H]6O[C@H](C(=O)O)[C@@H](O)[C@@H](O)[C@@H]6O)[C@@](C)(CO)[C@@H]5CC[C@]43C)[C@@H]2C1	648.834	4.122500000000002	10	6	5	0
[10589779.]	0.6574021834251808	CN1CC[C@]2(C)CCCC(c3ccccc32)C1	229.36700000000002	3.5473000000000026	1	0	0	1
[1150519.]	0.1754407936224368	O=C(O)CCCCCCCCCCCCCCCCCCCCCCc1ccccc1	430.7170000000002	9.505799999999999	2	1	23	1
[321.19135]	0.11270686458057089	O=C(OC[C@H]1O[C@@H](Oc2ccc(/C=C/c3cc(O)cc(O)c3)cc2O)[C@H](O)[C@H](O)[C@@H]1O)c1cc(O)c(O)c(O)c1	558.4920000000002	1.1339999999999992	13	9	7	3
[1.4769128e+08]	0.4664054785302647	C[C@@H]1CCCC(=O)C1	112.172	1.7656	1	0	0	0
[405207.72]	0.5560095680507784	OC[C@@H]1O[C@@H](OCCc2ccccc2)[C@H](O)[C@H](O)[C@@H]1O	284.30800000000005	-0.9544000000000006	6	4	5	1
[1.286652e+09]	0.026137455319007952	CCCCCCCC/C=C\CCCCCCCCCCCCCC(=O)OC[C@H](COC(=O)CCCCCCCCC/C=C\CCCCCCCC)OC(=O)CCCCCCCCCCCCCCCCCCC	1027.7389999999984	22.22210000000001	6	0	61	0
[2354.9282]	0.1688833843529765	CCOC(=O)C1=C(C)NC(C)=C(C(=O)OCCN2CCC(c3ccccc3)(c3ccccc3)CC2)[C@@H]1c1cccc([N+](=O)[O-])c1	609.7230000000003	6.018000000000006	8	1	10	3
[11555.056]	0.3266831842435195	C=C1C(=O)O[C@H]2/C=C(\C)CC/C=C(/C(=O)OC)C[C@@H](OC(=O)/C(C)=C/C)[C@H]12	374.43300000000005	3.1918000000000015	6	0	3	0
[3917037.8]	0.6264846611939359	C/C1=C/CCc2c(ccc3c2OCO3)OC1	218.25199999999995	2.6866000000000003	3	0	0	1
[517996.28]	0.4258049857246783	O=C(N/N=C\c1ccc(C(F)(F)F)cc1)NCCS(=O)(=O)O	339.295	1.2262999999999997	4	3	5	1
[20721.967]	0.45214493799383243	CC1(C)[C@@H](O)CC[C@]2(C)[C@@H]1CC[C@]1(C)[C@@H]2C(=O)C=C2[C@@H]3C[C@@]4(C)C[C@H](OC4=O)[C@@]3(C)CC[C@@]21C	468.6780000000004	5.863300000000007	4	1	0	0
[32556.172]	0.17536240970366607	C=C(C)[C@@H]1CC[C@]2(C(=O)O)CC[C@]3(C)[C@H](CC[C@@H]4[C@]3(C)CC[C@H]3C(C)(C)[C@@H](OC(=O)/C=C/c5ccc(O)cc5)[C@@H](O)C[C@]43C)[C@H]12	618.8550000000002	8.030200000000011	6	3	5	1
[3231915.2]	0.02632020475050011	CCCC/C=C\C/C=C\CCCCCCCCCC(=O)OC[C@H](COC(=O)CCCCCCC/C=C\CCCCCCCC)OC(=O)CCC/C=C\C/C=C\C/C=C\C/C	837.3239999999995	16.25479999999996	6	0	44	0
[78483.99]	0.7190371346768648	COC1=C[C@H](C)[C@H]2C[C@H]3O[C@@H](OC)C[C@H]4C(C)=C(OC)C(=O)[C@H]([C@]34C)[C@@]2(C)C1=O	404.5030000000002	3.2649000000000017	6	0	3	0
[8513.569]	0.7602788000254795	COc1c(O)c(CC=C(C)C)c(C)c2c1C(=O)C[C@@H](c1ccc(O)cc1)C2	366.45700000000005	4.836220000000005	4	2	4	2
[26532.146]	0.3894953514892083	C=C[C@@]1(C)CC[C@@]2(C)[C@@H](CC[C@]3(C)[C@@H]2CC[C@@H]2[C@]3(C)CC[C@@H](O)[C@@](C)(CO)[C@@H]3CC[C@]23C)C1(C)C	484.8090000000003	8.023400000000011	2	2	2	0
[398.34955]	0.3510518998161352	Oc1ccc([C@H]2Oc3c(O)cc([C@@H]4Oc5cc(O)cc(O)c5C(=O)[C@@H]4O)cc3[C@@H]2CO)cc1	452.4150000000002	2.395900000000001	9	6	3	3
[1.1495584e+08]	0.6975837447741148	CCC(=O)SCc1ccco1	170.233	2.4494000000000007	3	0	3	1
[13006.849]	0.8154591304936838	C[C@H]1NC(=O)CCCC/C=C/c2ccc(OS(=O)(=O)O)cc21	325.3860000000001	2.632600000000001	5	2	2	1
[9017.282]	0.545659386410697	COc1ccc2c(c1)O[C@@H]1c3ccc(O[C@@H]4O[C@@H](CO)[C@@H](O)[C@@H](O)[C@@H]4O)cc3OC[C@@H]21	432.4250000000001	0.4835999999999991	9	4	4	2
[343476.12]	0.22799346286255365	N[C@@H](CCCCN[C@@H]1O[C@H](C(=O)O)[C@@H](O)[C@@H](O)[C@@H]1O)C(=O)O	322.3140000000001	-2.949599999999997	10	7	8	0
[65063.215]	0.019094638245175	CCCCCCCCCCCCCCCCCCCCCCC(=O)OC[C@H](CO[P@@](=O)(O)O[C@H]1[C@H](O)[C@H](O)C(O)[C@H](O)[C@H]1O)OC(=O)CCCCCCCCCCCCCCCCC	937.2869999999995	11.235199999999997	13	6	45	0
[1.530398e+08]	0.026161698261343846	CC/C=C\C/C=C\C/C=C\C/C=C\CCCCCCC(=O)OC[C@H](COC(=O)CCCCCCCCCCCCCCCCCCC)OC(=O)CCCCCCCCCCCCCCCCC	939.5449999999987	19.433499999999988	6	0	53	0
[487996.]	0.43069398098746725	C=CCc1ccc(OC(C)=O)c(OC)c1	206.24099999999996	2.349	3	0	4	1
[48727.723]	0.35960978208603595	CC1(C)C[C@@H]2C3=CC[C@H]4[C@@]5(C)CC[C@@H](O)[C@@](C)(C=O)[C@@H]5CC[C@@]4(C)[C@@]3(C)CC[C@]2(C(=O)O)C[C@@H]1O	486.6930000000004	5.383400000000005	5	3	2	0
[414.3373]	0.31663637851100734	C=C1/C=C/C=C(\[C@H]2CC[C@@]3([C@H](CCCO)/C(=C(\C)C(=O)Cc4ccccc4)CC[C@@]3(C)O)[C@@H]2C(=O)O)COCC[C@@H]1C	576.7740000000001	6.240600000000007	6	3	8	1
[9017.282]	0.545659386410697	COc1ccc2c(c1)O[C@@H]1c3ccc(O[C@H]4O[C@@H](CO)[C@@H](O)[C@@H](O)[C@@H]4O)cc3OC[C@@H]21	432.4250000000001	0.4835999999999991	9	4	4	2
[2916928.]	0.3008482101750198	CO[C@@H]1[C@H](O)[C@H](O)[C@H](O)[C@H](O)[C@H]1O	194.18300000000002	-3.1805	6	5	1	0
[47144676.]	0.642218928908001	CC(C)[C@@H]1OC(=O)C=C2[C@H]1CC[C@H]2O	196.24599999999998	1.2651	3	1	1	0
[61721728.]	0.12035552165533858	CCCCCCCCCCCCCCCCCCCCCCCCCCCCCCO	438.8250000000004	10.92139999999999	1	1	28	0
[1492.8276]	0.3189173783556326	CCCCC[C@@H](O)/C=C/[C@H]1[C@H](O)C[C@H](O)[C@@H]1C/C=C\CCCC(=O)O	354.48700000000014	3.0429000000000013	5	4	12	0
[444.5153]	0.20169621915747626	C[C@@H]1O[C@@H](OC[C@@H]2O[C@@H](Oc3cc(O)c4c(c3)O[C@@H](c3ccc(O)cc3)CC4=O)[C@@H](O)[C@@H](O)[C@@H]2O)[C@@H](O)[C@@H](O)[C@@H]1O	580.5390000000003	-1.1652000000000007	14	8	6	2
[6130.205]	0.7312466528463037	CC(C)=CCC/C(C)=C/Cc1ccc(O)cc1	230.351	4.627400000000005	1	1	5	1
[8275714.5]	0.5914997500678878	COc1ccc(CCN(C)CCCCN2CCc3ccccc32)cc1OC	368.521	4.0210000000000035	4	0	10	2
[23857012.]	0.6807331407167383	O=C(c1ccccc1)c1cccc(F)c1	200.212	3.056700000000001	1	0	2	2
[17909160.]	0.64625845937529	CCCC(=O)OCc1ccco1	168.19199999999998	2.1229	3	0	4	1
[84872.67]	0.5268972463493903	C=CCc1ccc(O[C@@H]2O[C@H](CO)[C@@H](O)[C@H](O)[C@@H]2O)c(OC)c1	326.345	-0.3976000000000004	7	4	6	1
[4906801.]	0.02632020475050011	CC/C=C\C/C=C\C/C=C\C/C=C\C/C=C\CCCC(=O)OC[C@@H](COC(=O)CCCCCCCCC/C=C\CCCCCC)OC(=O)CCCCCCCCCCC/C	837.3239999999994	16.25479999999996	6	0	44	0
[166331.02]	0.7231705213666854	CCOC(=O)c1ccccc1NC(=O)NCCN(CC)CC	307.3940000000001	2.3266	4	2	8	1
[4645656.5]	0.5265553477267806	C=CC[C@H](C=O)c1ccc(OC)cc1	190.24199999999996	2.5538000000000007	2	0	5	1
[7.8980275e+09]	0.035259998687754965	CCCCCCCCCCCCCCCC(=O)OC[C@@H](COC(=O)CCCCCCCC)OC(=O)CCCCCCCCCCCCCCCCC	737.2039999999995	14.47799999999997	6	0	42	0
[216494.25]	0.5980165340494301	C[C@H](N[C@@H](CCc1ccccc1)C(=O)O)C(=O)N1C(=O)N(Cc2ccccc2)CC1=O	423.4690000000002	2.0415	6	2	9	2
[168104.66]	0.24169955936958773	CC1=C(CCO[P@](=O)(O)OP(=O)(O)O)S/C(=C(\O)CCC(=O)O)N1	405.25800000000015	1.7625999999999993	12	6	9	0
[36547.45]	0.4248825405413473	CC(=O)O[C@H]1CC(C)(C)C[C@H]2[C@@]13CO[C@@]21CC[C@@H]2[C@@]4(C)CC[C@H](O)C(C)(C)[C@@H]4CC[C@@]2(C)[C@@]1(C)C[C@@H]3O	516.7630000000004	5.894100000000008	5	2	1	0
[1.9136928e+08]	0.026145397892731695	CCCC/C=C\C/C=C\CCCCCCCCCC(=O)O[C@@H](COC(=O)CCCCCCCCC/C=C\CCCCCCCC)COC(=O)CCCCCCCCCCCCCCCCCCCCC	983.6419999999985	20.8278	6	0	57	0
[1.4427165e+08]	0.47106051902728346	C[C@H](O)[C@@H](C)S	106.19000000000001	0.6855	1	2	1	0
[1371.0837]	0.27556875596998526	CC(=O)OCC1=CO[C@H](OC(=O)CC(C)C)[C@H]2C1=C[C@H](OC(=O)CC(C)(C)OC(C)=O)[C@]21CO1	480.51000000000033	2.3478000000000003	10	0	9	0
[566536.2]	0.48103138839766824	Clc1ccc(-c2ccc(-c3ncc(-c4ccccc4)o3)nc2)cc1	332.79	5.724000000000004	3	0	3	4
[13871.861]	0.4178208491447657	CC1(C)CC[C@]2(C(=O)O)CC[C@]3(C)C(=CC[C@@H]4[C@@]5(C)CC[C@@H](O)[C@@](C)(CO)[C@@H]5CC[C@]43C)[C@H]2C1	472.7100000000003	6.206000000000008	4	3	2	0
[39483.652]	0.3915861255052948	CCCCCOc1cccc(-c2nc(Nc3ccc(Cc4ccccc4)cc3)c2)c1	396.5340000000001	6.602600000000006	2	1	10	3
[18047.855]	0.7707508429785386	C/C=C/c1ccc(OCC)c(O)c1	178.231	2.8240000000000007	2	1	3	1
[823777.25]	0.7709024539842628	O=C(Nc1ccccc1)Nc1nccc(-c2ccccc2)n1	290.32599999999996	3.787600000000002	3	2	3	3
[20721.967]	0.45214493799383243	CC1(C)[C@@H](O)CC[C@]2(C)[C@@H]1CC[C@]1(C)[C@@H]2C(=O)C=C2[C@@H]3C[C@@]4(C)C[C@@H](OC4=O)[C@]3(C)CC[C@@]21C	468.6780000000004	5.863300000000007	4	1	0	0
[195708.28]	0.8346967264080133	CCC[C@H]1O[C@H]2CC(=O)O[C@H]2C2=C1C(=O)c1c(O)cccc1C2=O	328.32000000000005	1.9507999999999999	6	1	2	1
[993.89716]	0.43632693173800763	CC1=C[C@](C)(O)CC(C)(C)[C@@H]1/C=C/[C@@H](C)O[C@H]1O[C@@H](CO)[C@@H](O)[C@@H](O)[C@H]1O	386.48500000000007	0.4909999999999995	7	5	5	0
[20323.783]	0.3157345999056923	C[C@H]1[C@H]2[C@H](O[C@@H]3O[C@@H](CO)[C@@H](O)[C@@H](O)[C@@H]3O)OC=C(C(=O)O)[C@@H]2C[C@H]1O	376.3580000000002	-2.239199999999998	10	6	4	0
[282963.94]	0.6985938012732352	CCCSc1ccc(OCCN2CCCCC2)cc1	279.4489999999999	4.0534000000000034	3	0	7	1
[2445.065]	0.013701144304392872	CCCCCCCC/C=C\CCCCCCCC(=O)OC[C@H](CO[P@@](=O)(O)O[C@H]1[C@@H](O)[C@@H](O)[C@@H](O)[C@@H](OP(=O)(O)O)[C@@H]1O)OC(=O)CCCCCCCCCCCCC	889.0069999999996	7.617300000000015	16	7	37	0
[178481.34]	0.7061228626767496	CC[C@H](C(=O)O)C1(O)CCCCC1	186.25099999999992	1.7924	3	2	3	0
[718.8059]	0.10918636104313541	O=C(O[C@@H]1[C@H](Oc2c(-c3ccc(O)cc3)oc3cc(O)cc(O)c3c2=O)O[C@@H](CO)[C@@H](O)[C@H]1O)c1cc(O)c(O)c(O)c1	600.4850000000004	0.7369999999999997	15	9	6	4
[327972.62]	0.27636382282762806	CO[C@H]1O[C@@H](COC(=O)c2cc(O)c(O)c(O)c2)[C@@H](O)[C@@H](O)[C@@H]1O	346.288	-1.5858000000000003	10	6	4	1
[1.8221931e+08]	0.026145397892731695	CCCC/C=C\C/C=C\CCCCCCCCCC(=O)O[C@H](COC(=O)CCCCCCC/C=C\CCCCCCCC)COC(=O)CCCCCCCCCCCCCCCCCCCCCCC	983.6419999999983	20.8278	6	0	57	0
[32314.713]	0.4390561065348332	C/C1=C/CC[C@@]2(C)O[C@H]2CC(C)(C)/C=C/C1	220.35599999999997	4.2466000000000035	1	0	0	0
[1784.198]	0.27862775233161235	O=c1c(O[C@H]2O[C@@H](CO)[C@@H](O)[C@@H](O)[C@H]2O)c(-c2ccc(O)cc2)oc2cc(O)cc(O)c12	448.3800000000002	-0.24449999999999966	11	7	4	3
[33.953377]	0.14958004240855	CC1=C(C#C/C(C)=C\C=C\C(C)=C\C=C\C=C(C)/C=C/C=C(\C)C(=O)C[C@@]2(O)C[C@H](O)CC2(C)C)C(C)(C)C[C@H](O)C1	572.8300000000003	7.812200000000011	4	3	9	0
[29646.52]	0.4920056708411941	C=C(CC(C)C)O[C@@H]1O[C@H](CO)[C@@H](O)[C@H](O)[C@H]1O	262.302	-0.6373	6	4	5	0
[200.75462]	0.5681052946815452	COC(=O)C1=C(C)NC2=C(C(=O)C[C@H](c3ccc(Cl)cc3)C2)[C@@H]1c1cc(OC)c(OC)c(OC)c1	497.9750000000003	4.900400000000005	7	1	6	2
[42574692.]	0.5231996621282303	Cc1ccnc(N)n1	109.13200000000002	0.36722	3	1	0	1
[420691.28]	0.5243516936154523	C=C1C[C@]23C[C@]1(O)CC[C@@H]2[C@]1(C=O)CCC[C@](C)(C(=O)O)[C@H]1[C@@H]3C(=O)O	362.422	2.2546	6	3	3	0
[1685.5453]	0.6541876868288361	CC(C)(O)[C@H]1Cc2c(cc3oc(-c4ccccc4O)cc(=O)c3c2O)O1	354.3580000000001	2.945600000000001	6	3	2	3
[6.377683e+09]	0.5665891872452881	Nc1ccccc1C(=O)O	137.138	0.9670000000000001	3	2	1	1
[16941214.]	0.6434962910302578	O=C1CC[C@@H](Cc2ccccc2)O1	176.215	1.9347	2	0	2	1
[153184.12]	0.23755788418172818	O=C(O)[C@@H]1O[C@@H](O[C@@H]2[C@@H](O)[C@@H](O)O[C@@H](CO)[C@@H]2O)[C@@H](O)[C@H](O)[C@@H]1O	356.28000000000003	-5.304899999999994	12	8	4	0
[1127493.8]	0.6876522251793372	CCC/C=C1/OC(=O)C2=C1CC[C@@H](O)[C@@H]2O	224.25599999999997	1.0393999999999999	4	2	2	0
[22682.488]	0.6662793546915292	COc1cc(O)c2c(=O)c3ccccc3oc2c1	242.23	2.660400000000001	4	1	1	3
[2.6545237e+08]	0.6364089539194582	C[C@@H]1OC[C@H]2S[C@@]3(CCO[C@@H]3C)S[C@H]12	232.36999999999998	2.1273999999999997	4	0	0	0
[18008.416]	0.06915556588720409	CCCC[C@H](C)C(=O)SCCNC(=O)CCNC(=O)[C@H](O)C(C)(C)CO[P@@](=O)(O)O[P@@](=O)(O)OC[C@H]1O[C@@H](n2cnc3c(N)ncnc32)[C@H](O)[C@@H]1	782.7269999999999	1.217390000000002	18	7	21	2
[71.68935]	0.17606489523127736	O=C(/C=C/c1ccc(O)cc1)OC[C@H]1O[C@@H](Oc2cc(O)c3c(c2)O[C@H](c2ccc(O)cc2)CC3=O)[C@@H](O)[C@H](O)[C@@H]1O	580.5420000000004	1.9528999999999992	12	6	7	3
[249330.05]	0.5257879142172892	O=C1c2ccccc2OC[C@@H]1O[C@@H]1O[C@H](CO)[C@@H](O)[C@H](O)[C@@H]1O	326.301	-1.5532000000000006	8	4	3	1
[4708790.5]	0.6558544851254255	Cn1c(=O)c2c(nc(N3CCOCC3)n2C)n(C)c1=O	279.3	-1.1926999999999983	5	0	1	2
[38328.656]	0.5765772784542664	C/C=C(/C)C(=O)O[C@H]1C2=C(C)C(=O)O[C@]2(O)C[C@@H]2CC[C@@H](O)[C@@H](C)[C@@]21C	364.4380000000001	2.2432999999999996	6	2	2	0
[2700.4355]	0.15357222557362782	C[C@H]1O[C@H](Oc2cc(O)c3c(=O)c(O[C@@H]4O[C@H](CO)[C@@H](O)[C@@H](O)[C@@H]4O)c(-c4ccc(O)cc4)oc3c2)[C@@H](O)[C@@H](O)[C@@H]1O	594.5220000000004	-1.743800000000001	15	9	6	3
[1899376.1]	0.6855152104549801	CC(C)CCOC(=O)c1ccccc1	192.258	2.8895000000000017	2	0	4	1
[3.0315914e+09]	0.02613939314091757	CCCC/C=C\C/C=C\CCCCCCCCCC(=O)OC[C@H](COC(=O)CCCCCCCCCCCCCCCCCCCCC)OC(=O)CCCCCCCCCCCCCCCCCCCCC	1013.7119999999983	21.832000000000008	6	0	60	0
[1.8792622e+09]	0.05092421675615635	CCCCCCCCCCCCCCCCCCCCCCCCCCC(=O)OC[C@H](O)COC(=O)CCCCCCCCCCCCC	695.1669999999996	13.907199999999971	5	1	41	0
[1803.8058]	0.37010347110627334	CCCCC[C@H](O)/C=C/[C@H]1[C@H](O)CC(=O)[C@@H]1C/C=C\CCCC(=O)O	352.4710000000001	3.251100000000002	5	3	12	0
[5.4740393e+09]	0.026147834063082725	CCCCCCCC/C=C\CCCCCCCC(=O)OC[C@H](COC(=O)CCCCCCCCCCCCCCCCCCC)OC(=O)CCCCCCCCCCCCCCCCCCCCC	973.6469999999986	20.8857	6	0	58	0
[163.17487]	0.1723933373435532	O=c1cc(-c2ccc(O)cc2)oc2cc(O)c([C@@H]3O[C@H](CO)[C@@H](O)[C@H](O)[C@H]3O[C@@H]3OC[C@@H](O)[C@@H](O)[C@@H]3O)c(O)c12	564.4960000000002	-1.4450000000000005	14	9	5	3
[2973.9175]	0.17203488683735801	CC(=O)OC[C@]12CCC(C)=C[C@@H]1O[C@@H]1[C@H](O)[C@@H](O[C@@H]3O[C@@H](CO)[C@@H](O)[C@@H](O)[C@@H]3O)[C@@]2(C)[C@@]12CO2	486.5140000000003	-1.6216999999999961	11	5	5	0
[249768.66]	0.7017000293479401	COc1ccc(C[C@H]2COC(=O)[C@@]2(O)Cc2ccc(O)c(OC)c2)cc1OC	388.41600000000017	2.1072999999999995	7	2	7	2
[35819632.]	0.026196732701738407	CCCCC/C=C\C/C=C\C/C=C\C/C=C\C/C=C\CCC(=O)OC[C@H](COC(=O)CCCCCCCCCCCCCCCCCCCCC)OC(=O)CCCCCCCCCC	895.447999999999	18.039199999999976	6	0	49	0
[282.0735]	0.12810065850764432	O=C(O)[C@H]1O[C@@H](Oc2cc(O)c3c(=O)cc(-c4ccc(O[C@H]5O[C@H](CO)[C@@H](O)[C@H](O)[C@@H]5O)c(O)c4)oc3c2)[C@@H](O)[C@H](O)[C@@H]1O	624.5040000000004	-2.6790999999999996	17	10	7	3
[443.34763]	0.20975782706405316	COc1cc(C[C@H](CO)c2cc(/C=C/CO)cc(OC)c2O[C@H]2O[C@@H](CO)[C@@H](O)[C@@H](O)[C@H]2O)ccc1O	522.5470000000003	-0.08780000000000093	11	7	11	2
[9.192429]	0.40130647043696765	CCOC(=O)C1=C(N)Oc2c(c(=O)oc3ccccc23)[C@@H]1c1cc(Br)cc(Br)c1	521.1610000000002	4.575700000000003	6	1	3	3
[1.05207496e+08]	0.026167823962927553	CCCC/C=C\C/C=C\CCCCCCCCCC(=O)OC[C@H](COC(=O)CCCCCCCCC/C=C\CCCCCCCC)OC(=O)CCCCCCCCCCCCCCCCC	927.5339999999989	19.267399999999984	6	0	53	0
[76078.58]	0.18801322074946875	CC1(C)CC[C@]2(C(=O)O)CC[C@]3(C)C(=CC[C@@H]4[C@@]5(C)CC[C@H](O[C@@H]6O[C@H](C(=O)O)[C@@H](O)[C@@H](O)[C@@H]6O)[C@@](C)(CO)[C@@H]5CC[C@]43C)[C@@H]2C1	648.834	4.122500000000002	10	6	5	0
[12006315.]	0.5114796780810564	Cc1cc(C)c(C)c(C)c1	134.222	2.9202800000000018	0	0	0	1
[105959.5]	0.34182580624033143	O=C(/C=C/c1ccc(O)cc1)O[C@@H]1O[C@@H](CO)[C@@H](O)[C@H](O)[C@@H]1O	326.301	-1.2515000000000007	8	5	4	1
[436912.75]	0.6164539252372292	C[S@](=O)C[C@H]1O[C@H](n2cnc3c(N)ncnc32)[C@@H](O)[C@@H]1O	313.339	-1.5937999999999992	8	3	3	2
[467885.88]	0.6311882720378753	Oc1cc2c(cc1O)[C@H]1c3ccccc3CN[C@@H]1C2	253.301	2.2576	3	3	0	2
[1625.4956]	0.42987562437159826	CC(C)=CCC/C(C)=C/CC/C(C)=C/Cc1c(C)ccc(O)c1O	328.496	6.367920000000007	2	2	8	1
[1532768.4]	0.25929730260561734	CNC(=O)[C@H](CCCNC(=N)N)NC(=O)OCC(C)(C)C	301.3910000000001	0.13657000000000186	5	5	7	0
[3177.4346]	0.4362332375430263	COc1c(CC=C(C)C)cc(O)c(O)c1C(=O)c1c(C)cccc1O	342.3910000000001	3.860120000000004	5	3	5	2
[246.91417]	0.28153415430613055	CC(=O)OC[C@@H]1O[C@@H](Oc2ccc(C#CCc3ccccc3)cc2)[C@@H](OC(C)=O)[C@@H](OC(C)=O)[C@@H]1OC(C)=O	538.5490000000003	2.742700000000001	10	0	8	2
[1581286.5]	0.6009458276393727	C/C1=C/CC[C@]2(C)O[C@@H]2CC(C)(C)/C=C/C1=O	234.33899999999997	3.425600000000002	2	0	0	0
[48329.9]	0.8349421295896703	CNCCC[C@@]1(c2ccccc2)OC(C)(C)c2ccccc21	295.426	4.195100000000004	2	1	5	2
[1423.4237]	0.20283135255149415	OC[C@@H]1O[C@H](Oc2cc3c(O)cc(O)cc3[o+]c2-c2ccc(O)c(O)c2)[C@H](O)[C@H](O)[C@@H]1O	449.3880000000001	0.38199999999999973	11	8	4	3
[29303.307]	0.2910947408314071	CC1(C)C[C@H]2C3=CC[C@@H]4[C@@]5(C)CC[C@@H](O)[C@@](C)(C=O)[C@@H]5CC[C@@]4(C)[C@@]3(C)C[C@@H](O)[C@@]2(CO)[C@@H](O)[C@@H]1O	504.7080000000003	3.2327000000000017	6	5	2	0
[2310.151]	0.2356871302501428	COc1cc([C@@H]2Oc3c(OC)cc(/C=C/CO)cc3[C@@H]2CO)cc(OC)c1O[C@@H]1O[C@@H](CO)[C@@H](O)[C@@H](O)[C@@H]1O	550.5570000000004	0.10619999999999974	12	6	10	2
[909.3129]	0.4587500976441748	CC[C@H](C(C)C)[C@H](O)[C@@H](O)[C@@H](C)[C@H]1CC[C@H]2[C@@H]3CC(=O)[C@@H]4C[C@@H](O)[C@@H](O)C[C@]4(C)[C@H]3CC[C@@]21C	478.7140000000003	4.196100000000003	5	4	6	0
[25456.994]	0.2993022899578752	CC[C@@H]1O[C@H]1C/C=C\C/C=C\CCCCCCCC(=O)O	294.43499999999995	4.871700000000004	3	1	13	0
[9.753687e+08]	0.02614180230742857	CCCCCCCC/C=C\CCCCCCCCCCCCCC(=O)OC[C@@H](COC(=O)CCCCCCC/C=C\CCCCCCCC)OC(=O)CCCCCCCCCCCCCCCCCCC	999.6849999999986	21.441900000000004	6	0	59	0
[1980727.5]	0.3933766350626259	CCN[C@H]1CO[C@@H](O)[C@H](O)[C@H]1O	177.20000000000002	-1.9650999999999996	5	4	2	0
[21200.693]	0.5067932136633354	CC[C@H](C)[C@H](NC(=O)[C@H](CC(C)C)NC(=O)c1ccccc1)B(O)O	348.252	1.3739999999999999	4	4	9	1
[27702.068]	0.17973873835713244	COc1cc(OC)c(C(=O)OC[C@@H]2O[C@H](OC(C)(C)[C@@H]3Cc4cc5ccc(=O)oc5c(O)c4O3)[C@@H](O)[C@@H](O)[C@@H]2O)cc1O	604.5610000000005	0.9846999999999992	14	5	8	3
[2269.693]	0.32369074409891396	COC1=C2C[C@H](C)C[C@H](OC)[C@@H](O)[C@H](C)/C=C(/C)[C@@H](OC(N)=O)[C@H](OC)/C=C/C=C(/C)C(=O)NC(=C(c3ccco3)C1=O)C2=O	626.7030000000003	3.528800000000002	10	3	5	1
[21714396.]	0.4563511543470758	C=CCS[S@](=O)CCC	164.29499999999996	1.9793	2	0	5	0
[33945772.]	0.7225154427109202	Clc1ccc(CN2CCCCC2)cc1	209.71999999999997	3.3259000000000016	1	0	2	1
[truncated: 1,448 more rows]
