# Supplementary material for: Transformer-Decoder GPT Models for Generating Virtual Screening Libraries of HMG-Coenzyme A Reductase Inhibitors: Effects of Temperature, Prompt Length, and Transfer-Learning Strategies
Source: J Chem Inf Model. 2024 Nov 7;64(22):8464–80. doi: 10.1021/acs.jcim.4c01309 (PMC11600504; doi:10.1021/acs.jcim.4c01309)
Supplement: Supplementary file 3 — ci4c01309_si_003.zip [file ci4c01309_si_003.zip › Datasets/xfer_Learning_files/NoXA5K9S_model_gen_ic50_results/NoXA5K9S_Docking_Statin_similarity_0p0.csv]

Generated Molecule	atorvastatin	rosuvastatin	simvatstatin	lovastatin	fluvastatin	pravastatin
C[C@@]12CCC[C@](C)([C@@H]3CC[C@@H]4C[C@]3(C=O)C[C@]4(O)CO)[C@H]1[C@H](O[C@H]1O[C@@H](CO)[C@@H](O)[C@@H](O)[C@H]1O)OC2=O	0.04854368932038835	0.06179775280898876	0.14375	0.14556962025316456	0.05747126436781609	0.1165644171779141
C[C@@](O)(CC(=O)O)CC(=O)OC[C@@H]1O[C@@H](Oc2c(-c3ccc(O)cc3)oc3cc(O)cc(O)c3c2=O)[C@@H](O)[C@@H](O)[C@@H]1O	0.18652849740932642	0.1744186046511628	0.14619883040935672	0.13450292397660818	0.17964071856287425	0.16071428571428573
COc1cc([C@]23Oc4cc(O)cc(O)c4[C@H]([C@H]2O[C@@H]2O[C@@H](CO)[C@@H](O)[C@@H](O)[C@@H]2O)[C@](C)(C(C)=O)O3)cc(OC)c1O	0.1024390243902439	0.11797752808988764	0.14201183431952663	0.1437125748502994	0.10857142857142857	0.12941176470588237
C=CCNC1=C2C[C@@H](C)C[C@@H](OC)[C@H](O)[C@H](C)/C=C(/C)[C@@H](OC(N)=O)[C@@H](OC)/C=C/C=C(/C)C(=O)NC(=CC1=O)C2=O	0.10679611650485436	0.12290502793296089	0.22641509433962265	0.22151898734177214	0.10734463276836158	0.1686746987951807
C=C(CCC=C(C)C)[C@H]1CC[C@@](C)(O)[C@@H]2CC[C@@H](C)[C@@H]2C1	0.04242424242424243	0.0661764705882353	0.13934426229508196	0.14166666666666666	0.05263157894736842	0.12195121951219512
CC#CC#C/C=C\C#CC#CC#CC#CC#CC#CC#CC#CCCCCOC(C)=O	0.04591836734693878	0.05325443786982249	0.05521472392638037	0.055900621118012424	0.054878048780487805	0.062111801242236024
CC[C@@H](C(C)C)[C@H](O)[C@@H](O)[C@@H](C)[C@H]1CC[C@@H]2[C@@H]3CC(=O)[C@@H]4C[C@@H](O)[C@@H](O)C[C@]4(C)[C@H]3CC[C@@]21C	0.07853403141361257	0.10493827160493827	0.1610738255033557	0.1793103448275862	0.09433962264150944	0.1780821917808219
C#CCN1CCCC[C@H]1CN2c3ccccc3C=Cc3ccccc32	0.18125	0.0945945945945946	0.08333333333333333	0.08450704225352113	0.17164179104477612	0.06164383561643835
CC(C)COC(=O)C1=C(C)NC(=O)C(C(=O)OC[C@H](C)CC)=C(C)[C@@H]1c1ccc([N+](=O)[O-])cc1	0.17045454545454544	0.19333333333333333	0.13815789473684212	0.1554054054054054	0.16778523489932887	0.15436241610738255
O=C(O[C@H]1[C@@H](O)[C@H](O)[C@@H](CO)O[C@@H]1Oc1ccc(/C=C/c2ccc(O)cc2)cc1)c1cc(O)cc(O)c1	0.1774193548387097	0.14285714285714285	0.11377245508982035	0.11515151515151516	0.1910828025477707	0.12121212121212122
C=CCOC(=O)C1=C(C)NC2=C(C(=O)C[C@@H](c3ccc(Cl)cc3)C2)[C@@H]1c1ccc(O)c(OC)c1	0.16022099447513813	0.14375	0.12738853503184713	0.12903225806451613	0.17880794701986755	0.1
C[C@@H]1O[C@H](O[C@H]2[C@@H](O)[C@H](O)[C@H](Oc3cc(O)c4c(=O)cc(-c5ccccc5)oc4c3)O[C@@H]2CO)[C@@H](O)[C@@H](O)[C@@H]1O	0.16494845360824742	0.10555555555555556	0.12209302325581395	0.12352941176470589	0.16167664670658682	0.10982658959537572
C[C@@H]1C/C=C/C=C/C=C/C=C/[C@H](O[C@@H]2O[C@H](C)[C@H](O)[C@H](N)[C@@H]2O)C[C@H]2O[C@@](O)(C[C@@H](O)C[C@@H]3O[C@@H]3/C=C/C(=O)O1)C[C@H](O)[C@H]2C(=O)O	0.09375	0.07389162561576355	0.18435754189944134	0.1864406779661017	0.09230769230769231	0.14673913043478262
C=C/C(C)=C\C[C@@H]1[C@](C)(O)[C@H](O)[C@@H](OC(C)=O)[C@@H]2C(C)(C)CCC[C@]12C	0.05172413793103448	0.08333333333333333	0.15384615384615385	0.14728682170542637	0.07092198581560284	0.13740458015267176
O=c1c([C@@H]2O[C@@H](CO)[C@@H](O)[C@@H](O)[C@@H]2O)c(-c2ccc(O)cc2)oc2cc(O)cc(O)c12	0.14942528735632185	0.1456953642384106	0.10596026490066225	0.10738255033557047	0.16666666666666666	0.10666666666666667
C=C1CC[C@@H](O)C/C1=C/C=C1\CCC[C@@]2(C)[C@H]1CC[C@@H]2[C@H](C)/C=C/[C@H](C)C(C)C	0.059782608695652176	0.10526315789473684	0.11724137931034483	0.1267605633802817	0.09395973154362416	0.09523809523809523
C=C(C(C)C)[C@H](O)[C@@H](O)[C@@H](C)[C@H]1CC[C@H]2[C@@H]3CC(=O)[C@@H]4C[C@@H](O)[C@@H](O)C[C@]4(C)[C@H]3CC[C@@]21C	0.0797872340425532	0.1069182389937107	0.1564625850340136	0.16666666666666666	0.09615384615384616	0.16551724137931034
C/C=C/CC/C=C/CCCCCCCCC(=O)OC[C@H](CO[P@@](=O)(O)O[C@H]1[C@@H](O)[C@@H](O)[C@@H](OP(=O)(O)O)[C@@H](OP(=O)(O)O)[C@@H]1O)OC(=O)CCC	0.06751054852320675	0.07109004739336493	0.0945273631840796	0.10101010101010101	0.0625	0.13471502590673576
CCC(=O)C1=C(C)NC(C)=C(C(=O)OC(C)(C)C)[C@@H]1c1ccc([N+](=O)[O-])cc1	0.13855421686746988	0.17391304347826086	0.15555555555555556	0.12408759124087591	0.145985401459854	0.12318840579710146
C=C[C@](C)(O)CC/C=C(\C)CC/C=C(/C)CC/C=C(/C)CC/C=C(\C)CCC=C(C)C	0.04736842105263158	0.06172839506172839	0.07792207792207792	0.05806451612903226	0.050314465408805034	0.07142857142857142
Cc1c(O[C@H]2O[C@@H](CO)[C@@H](O)[C@@H](O)[C@@H]2O)cc(O)c2c(=O)c(-c3ccc(O[C@@H]4O[C@@H](CO)[C@@H](O)[C@@H](O)[C@@H]4O)cc3)coc12	0.13658536585365855	0.13186813186813187	0.11731843575418995	0.11864406779661017	0.14857142857142858	0.10555555555555556
C[C@@]12C[C@@]3(O)O[C@H](O1)[C@@]1(COC(=O)c4ccccc4)[C@@H]3C[C@@]21O[C@@H]1O[C@H](CO)[C@@H](O)[C@H](O)[C@H]1O	0.12299465240641712	0.09580838323353294	0.14935064935064934	0.1513157894736842	0.1337579617834395	0.14285714285714285
C=CC(C)(C)c1cc2c(O)c3c(c(C(C)(C)C=C)c2oc1=O)OC(C)(C)[C@H](O)[C@@H]3O	0.08426966292134831	0.11409395973154363	0.1267605633802817	0.09722222222222222	0.1103448275862069	0.08163265306122448
CC1=CCCC(C)(C)[C@@H]1/C=C/C(C)=C/C=C/C(C)=C/C=C/C=C(\C)CCC1=C(C)CC[C@@H](O)CC1(C)C	0.05365853658536585	0.08	0.11585365853658537	0.11042944785276074	0.06976744186046512	0.08333333333333333
CO[C@H]1[C@H](O)[C@H](CO)O[C@@H](O[C@@H]2[C@@H](COS(=O)(=O)O)O[C@@H](C)[C@@H](OS(=O)(=O)O)[C@@H]2O)[C@@H]1OS(=O)(=O)O	0.045	0.07692307692307693	0.11392405063291139	0.11538461538461539	0.047337278106508875	0.11464968152866242
CC1=C[C@](C)(O)CC(C)(C)[C@@H]1/C=C/[C@@H](C)O[C@@H]1O[C@@H](CO)[C@@H](O)[C@@H](O)[C@@H]1O	0.056818181818181816	0.10416666666666667	0.1417910447761194	0.15267175572519084	0.09219858156028368	0.15151515151515152
CC[C@H](C(C)C)[C@H](O)[C@@H](O)[C@@H](C)[C@H]1CC[C@H]2[C@@H]3CC(=O)[C@@H]4C[C@@H](O)[C@@H](O)C[C@]4(C)[C@H]3CC[C@@]21C	0.07853403141361257	0.10493827160493827	0.1610738255033557	0.1793103448275862	0.09433962264150944	0.1780821917808219
NCCS[C@@H]1c2c(O)cc(O)cc2O[C@H](c2ccc(O)c(O)c2)[C@H]1O	0.11515151515151516	0.12142857142857143	0.10218978102189781	0.1037037037037037	0.13432835820895522	0.10294117647058823
C=C1[C@H](OC(=O)/C=C(\C)CC)C[C@@H](C(C)C)[C@H]2/C(=C/C)C(=O)[C@H](OC(=O)[C@H](C)CC)[C@@H]12	0.09444444444444444	0.13333333333333333	0.17985611510791366	0.24615384615384617	0.10738255033557047	0.24427480916030533
CCOc1cc([C@@H]2C(C(=O)OCCOC)=C(C)NC3=C2C(=O)C[C@@H](c2ccc(Cl)cc2)C3)cc(Br)c1O	0.14736842105263157	0.1437125748502994	0.14906832298136646	0.1509433962264151	0.14814814814814814	0.12195121951219512
Cn1c2ccccc2c(=O)c2c(O)cc3c(c21)C[C@@H]([C@@](C)(O)CO[C@@H]1O[C@@H](CO)[C@@H](O)[C@@H](O)[C@@H]1O)O3	0.15053763440860216	0.11976047904191617	0.16774193548387098	0.15483870967741936	0.19736842105263158	0.1320754716981132
CC[C@H](C)[C@H](NC(=O)[C@H](CCC(=O)O)NC(=O)[C@H](CCC(=O)O)NC(=O)[C@H](Cc1ccc(OP(=O)(O)O)cc1)NC(=O)CC(C)C)C(=O)	0.16826923076923078	0.18032786885245902	0.09947643979057591	0.11827956989247312	0.15934065934065933	0.1875
CO[C@@H]1[C@H](O)[C@H](CO)O[C@@H](O[C@@H]2[C@@H](COS(=O)(=O)O)O[C@@H](C)[C@@H](OS(=O)(=O)O)[C@@H]2O)[C@@H]1OS(=O)(=O)O	0.045	0.07692307692307693	0.11392405063291139	0.11538461538461539	0.047337278106508875	0.11464968152866242
CC[C@H](CC[C@@H](C)[C@H]1CC[C@H]2[C@@H]3CCC4=CC(=O)CC[C@]4(C)[C@H]3CC[C@@]21C)C(C)C	0.08196721311475409	0.09615384615384616	0.14583333333333334	0.16428571428571428	0.08496732026143791	0.14685314685314685
CO[C@H]1[C@@H](O)[C@H](CO)O[C@@H](O[C@H]2[C@@H](COS(=O)(=O)O)O[C@@H](C)[C@@H](OS(=O)(=O)O)[C@@H]2O)[C@@H]1OS(=O)(=O)O	0.045	0.07692307692307693	0.11392405063291139	0.11538461538461539	0.047337278106508875	0.11464968152866242
NCCS[C@H]1c2c(O)cc(O)cc2O[C@H](c2ccc(O)c(O)c2)[C@H]1O	0.11515151515151516	0.12142857142857143	0.10218978102189781	0.1037037037037037	0.13432835820895522	0.10294117647058823
CC(C)[C@H](C)CC[C@@H](C)[C@H]1CC[C@H]2C3=CC[C@H]4C[C@@H](O)CC[C@]4(C)[C@H]3CC[C@@]21C	0.07142857142857142	0.09090909090909091	0.14893617021276595	0.15942028985507245	0.07947019867549669	0.15
CC(C)[C@@H](C)CC[C@@H](C)[C@H]1CC[C@H]2C3=CC[C@H]4C[C@@H](O)CC[C@]4(C)[C@H]3CC[C@@]21C	0.07142857142857142	0.09090909090909091	0.14893617021276595	0.15942028985507245	0.07947019867549669	0.15
C=C1[C@@H](OC(=O)/C=C(\C)CC)C[C@@H](C(C)C)[C@H]2/C(=C/C)C(=O)[C@H](OC(=O)[C@H](C)CC)[C@@H]12	0.09444444444444444	0.13333333333333333	0.17985611510791366	0.24615384615384617	0.10738255033557047	0.24427480916030533
CC(C)=C(CC/C(C)=C/CCC1=C(C)CC[C@]2(C)CCC(C)(C)C[C@@H]12)[C@H](C)CCCO	0.07567567567567568	0.08176100628930817	0.10666666666666667	0.1232876712328767	0.07051282051282051	0.12244897959183673
C=C1[C@H]2C[C@]3([C@@H](O)[C@@H](OC(C)=O)C[C@H](C)[C@@H]3C)C(=O)C[C@H](OC(C)=O)C[C@H](OC(C)=O)[C@@]1(O)[C@@H]2O	0.06701030927835051	0.08433734939759036	0.22535211267605634	0.2198581560283688	0.06060606060606061	0.16891891891891891
CCC/C=C\C/C=C\CCCCCCCC(=O)OC[C@H](CO[P@@](=O)(O)O[C@H]1[C@@H](O)[C@@H](O)[C@@H](OP(=O)(O)O)[C@@H](OP(=O)(O)O)[C@@H]1O)OC(=O)CCC	0.06751054852320675	0.07109004739336493	0.0945273631840796	0.10101010101010101	0.0625	0.13471502590673576
CCN(CC)c1ccc([C@@H]2[C@H]3CCCC[C@]3(O)CCN2C(=O)C2c3ccccc3Oc3ccccc32)cc1	0.23626373626373626	0.13142857142857142	0.12280701754385964	0.1242603550295858	0.20625	0.09770114942528736
CC1=C[C@H](O)CC(C)(C)[C@@H]1/C=C/C(C)=C/C=C/C(C)=C/C=C/C=C(C)/C=C/C=C(\C)C(=O)C[C@]12O[C@]1(C)CCCC2(C)C	0.04504504504504504	0.06770833333333333	0.11173184357541899	0.10674157303370786	0.0582010582010582	0.09392265193370165
O=c1cc(-c2ccc(O)c(O)c2)oc2cc(O)c([C@@H]3O[C@H](CO)[C@H](O)[C@H](O)[C@H]3O[C@@H]3O[C@@H](CO)[C@@H](O)[C@H](O)[C@@H]3O)c(O)c12	0.11004784688995216	0.10810810810810811	0.11173184357541899	0.11299435028248588	0.11731843575418995	0.1
C=CC(=C)CC[C@@H]1[C@]2(C)CCCC(C)(C)[C@H]2CC[C@]1(C)O	0.03636363636363636	0.06666666666666667	0.11290322580645161	0.11475409836065574	0.05303030303030303	0.0873015873015873
O=CC(=O)OC[C@H]1O[C@@H](Oc2cc(O)c3c(=O)c(OS(=O)(=O)O)c(-c4ccc(O)c(O)c4)oc3c2)[C@@H](O)[C@@H](O)[C@@H]1O	0.12437810945273632	0.1569767441860465	0.11560693641618497	0.11695906432748537	0.13450292397660818	0.11627906976744186
CCNC(=O)CCC/C=C\C[C@H]1[C@@H](O)C[C@@H](O)[C@@H]1/C=C/[C@@H](O)CCc1ccccc1	0.1695906432748538	0.1456953642384106	0.14383561643835616	0.15384615384615385	0.19148936170212766	0.2028985507246377
CC(C)OC(=O)C1=C(N)Oc2c(oc(CO)cc2=O)[C@@H]1c1ccc(F)cc1	0.21935483870967742	0.2366412213740458	0.1223021582733813	0.14074074074074075	0.24603174603174602	0.11510791366906475
Oc1cc(O)c2c(c1)O[C@@H](c1cc(O)c(O)c(O)c1)[C@H](O)[C@H]2c1c(O)cc(O)c2c1O[C@H](c1ccc(O)c(O)c1)[C@H](O)C2	0.09905660377358491	0.07853403141361257	0.08695652173913043	0.08791208791208792	0.1043956043956044	0.08152173913043478
CC#CC[C@H](C)[C@H](O)/C=C/[C@H]1[C@H]2C/C(=C/CCCC(=O)O)C[C@@H]2C[C@H]1O	0.1130952380952381	0.14285714285714285	0.14925373134328357	0.16923076923076924	0.14814814814814814	0.2047244094488189
CC(C)CCC[C@@H](C)[C@H]1CC[C@H]2[C@@H]3CC=C4C[C@@H](O)CC[C@]4(C)[C@H]3CC[C@@]21C	0.07222222222222222	0.08496732026143791	0.15942028985507245	0.17037037037037037	0.07333333333333333	0.14388489208633093
COc1c(O)cc2c(c1O)C(=O)/C(C)=C/C(=O)/C=C/C[C@H](C)C(=O)[C@H](C)[C@@H]2O	0.11834319526627218	0.14084507042253522	0.16417910447761194	0.16666666666666666	0.12142857142857143	0.14814814814814814
CC(=C/CO)/C=C/C=C/C=C(C)/C=C/C=C(C)\C=C\[C@@]12O[C@]1(C)C[C@@H](O)CC2(C)C	0.03684210526315789	0.0625	0.09333333333333334	0.087248322147651	0.050955414012738856	0.07236842105263158
CC(/C=C\C=C(C)/C=C/[C@]12O[C@@H](CC1(C)C)C[C@@]2(C)O)=C\C=C\C=C(C)\C=C\C=C(/C)[C@@H]1C=C2C(C)(C)CCC[C@@]2(C)O1	0.030973451327433628	0.05102040816326531	0.08695652173913043	0.08196721311475409	0.04145077720207254	0.06417112299465241
COC(=O)[C@@H]1CC(=O)C2=C1C1=CC[C@@H](OC(=O)c3ccc(O)cc3)C2=C1CCC(C)(C)O	0.16666666666666666	0.17333333333333334	0.18055555555555555	0.15862068965517243	0.16326530612244897	0.14965986394557823
O=C(O)C1=C/C(=C/C=[N+]2/c3cc(O)c(O[C@H]4O[C@@H](CO)[C@@H](O)[C@H](O)[C@@H]4O)cc3C[C@H]2C(=O)O)C[C@H](C(=O)O)N1	0.09950248756218906	0.12138728323699421	0.14634146341463414	0.14814814814814814	0.11176470588235295	0.147239263803681
CC(/C=C/C=C(C)/C=C/[C@]12O[C@@H](CC1(C)C)C[C@@]2(C)O)=C\C=C\C=C(C)\C=C\C=C(/C)[C@H]1C=C2C(C)(C)CCC[C@@]2(C)O1	0.030973451327433628	0.05102040816326531	0.08695652173913043	0.08196721311475409	0.04145077720207254	0.06417112299465241
C=C/C=C/C=C\C#CC#CC#CC#CC#CC/C=C/C(C)=C/C=C/C=C/C	0.021164021164021163	0.0375	0.02564102564102564	0.025974025974025976	0.03870967741935484	0.025806451612903226
CC[C@H](CC[C@H](C)[C@H]1CC[C@H]2[C@@H]3CCC4=CC(=O)CC[C@]4(C)[C@H]3CC[C@@]21C)C(C)C	0.08196721311475409	0.09615384615384616	0.14583333333333334	0.16428571428571428	0.08496732026143791	0.14685314685314685
CC1(C)C=Cc2c(ccc3c2OC[C@]2(O)c4ccc(O)cc4O[C@H]32)O1	0.13414634146341464	0.1276595744680851	0.09285714285714286	0.09420289855072464	0.15789473684210525	0.07801418439716312
CC1=C(/C=C/C(C)=C/C=C/C(C)=C/C=C/C=C(C)/C=C/C=C(C)/C=C/C(=O)[C@@]2(C)CCCC2(C)C)C(C)(C)C[C@H](O)C1	0.04090909090909091	0.06878306878306878	0.10112359550561797	0.096045197740113	0.05913978494623656	0.06557377049180328
C#C[C@]1(O)CC[C@H]2[C@@H]3CCc4cc(O)c(O)cc4[C@H]3CC[C@@]21C	0.05917159763313609	0.07042253521126761	0.08955223880597014	0.09090909090909091	0.072992700729927	0.08208955223880597
O=C(OC[C@H]1O[C@@H](Oc2cc(O)c3c(c2)O[C@@H](c2ccc(O)cc2)CC3=O)[C@H](O)[C@H](O)[C@@H]1O)c1cc(O)c(O)c(O)c1	0.14356435643564355	0.12087912087912088	0.13793103448275862	0.13953488372093023	0.15028901734104047	0.11931818181818182
COc1ccccc1C(=O)O[C@H]1[C@@H](O)[C@@H](O)[C@@H](C)O[C@@H]1Oc1cc(O)c2c(=O)c(O)c(-c3ccc(O)cc3)oc2c1	0.21164021164021163	0.14772727272727273	0.1329479768786127	0.13450292397660818	0.21604938271604937	0.13372093023255813
C=C(/C=C/C=C(/CO)[C@H]1CC[C@@]2([C@H](CCCO)/C(=C(\C)C(=O)Cc3ccccc3)CC[C@@]2(C)O)[C@@H]1O)CCCCCOC(C)=O	0.14285714285714285	0.11518324607329843	0.13736263736263737	0.1388888888888889	0.1366120218579235	0.1638418079096045
CCCCOC(=O)C1=C(C)NC2=C(C(=O)C[C@@H](c3ccc(Cl)cc3)C2)[C@@H]1c1ccc(O)c(OC)c1	0.17032967032967034	0.14814814814814814	0.15384615384615385	0.15584415584415584	0.17532467532467533	0.12578616352201258
C=C1/C(=C\C=C2/CCC[C@@]3(C)[C@H]2CC[C@@H]3[C@H](C)/C=C/[C@H](O)C2CC2)C[C@@H](O)C[C@@H]1O	0.06451612903225806	0.09615384615384616	0.12244897959183673	0.13986013986013987	0.09933774834437085	0.1232876712328767
CC1=C[C@@H](O)CC(C)(C)[C@@H]1/C=C/C(C)=C/C=C/C(C)=C/C=C/C=C(C)/C=C/C=C(\C)C(=O)C[C@]12O[C@]1(C)CCCC2(C)C	0.04504504504504504	0.06770833333333333	0.11173184357541899	0.10674157303370786	0.0582010582010582	0.09392265193370165
C=C1CC[C@H](O)C/C1=C/C=C1\CCC[C@@]2(C)[C@H]1CC[C@@H]2[C@H](C)/C=C/[C@H](C)C(C)C	0.059782608695652176	0.10526315789473684	0.11724137931034483	0.1267605633802817	0.09395973154362416	0.09523809523809523
O=C(C[C@@H](O)COc1ccc(O)cc1)OC[C@@H]1O[C@@H](Oc2cc(O)c3c(=O)cc(-c4ccc(O)cc4)oc3c2)[C@@H](O)[C@H](O)[C@H]1O	0.2233502538071066	0.16304347826086957	0.11827956989247312	0.12568306010928962	0.20114942528735633	0.143646408839779
N#C[C@@]1(O[C@@H]2O[C@@H](CO)[C@@H](O)[C@H](O)[C@@H]2O)C=C[C@@H](OS(=O)(=O)O)[C@@H](OS(=O)(=O)O)[C@@H]1OS(=O)(=O)O	0.04040404040404041	0.0718562874251497	0.10897435897435898	0.11038961038961038	0.041916167664670656	0.10967741935483871
C=CC1=CC(=O)[C@@H]2[C@@H](CC[C@@H]3C(C)(C)[C@@H](O)C(=O)C[C@]32C)[C@H]1C	0.05389221556886228	0.08759124087591241	0.1721311475409836	0.175	0.06666666666666667	0.12698412698412698
C[C@H]1CC(=O)CC(C)(C)[C@H]1/C=C/[C@H](O)C/C=C/C(C)=C/CO	0.06748466257668712	0.13076923076923078	0.13709677419354838	0.1487603305785124	0.11811023622047244	0.12903225806451613
O=C(/C=C/c1ccc(O)cc1)OC[C@H]1O[C@@H](Oc2cc(O)c3c(c2)O[C@@H](c2ccc(O)cc2)CC3=O)[C@@H](O)[C@H](O)[C@@H]1O	0.17676767676767677	0.13812154696132597	0.13636363636363635	0.13793103448275862	0.18235294117647058	0.11797752808988764
O=c1c(OS(=O)(=O)O)c(-c2ccc(O)c(O)c2)oc2c(O[C@@H]3O[C@@H](CO)[C@@H](O)[C@@H](O)[C@@H]3O)c(O)cc(O)c12	0.11282051282051282	0.14457831325301204	0.10843373493975904	0.10975609756097561	0.1144578313253012	0.10909090909090909
CO[C@@H]1[C@@H](O)[C@H](CO)O[C@@H](O[C@H]2[C@@H](COS(=O)(=O)O)O[C@@H](C)[C@@H](OS(=O)(=O)O)[C@@H]2O)[C@@H]1OS(=O)(=O)O	0.045	0.07692307692307693	0.11392405063291139	0.11538461538461539	0.047337278106508875	0.11464968152866242
CC[C@@H](C)[C@H](NC(=O)[C@H](CCC(=O)O)NC(=O)[C@H](CCC(=O)O)NC(=O)[C@H](Cc1ccc(OP(=O)(O)O)cc1)NC(=O)CC(C)C)C(=O)	0.16826923076923078	0.18032786885245902	0.09947643979057591	0.11827956989247312	0.15934065934065933	0.1875
CC(C)=CCC/C(C)=C/CC/C(C)=C/CC/C(C)=C/CC/C(C)=C/CC/C(C)=C/CC/C(C)=C/CC/C(C)=C/Cc1ccccc1O	0.09333333333333334	0.08955223880597014	0.07575757575757576	0.07106598984771574	0.10309278350515463	0.07614213197969544
CCOC(=O)C1=C(C)NC2=C(C(=O)C[C@H](c3ccc(Cl)cc3)C2)[C@@H]1c1ccc(O)c(OC)c1	0.16292134831460675	0.1464968152866242	0.14473684210526316	0.14666666666666667	0.174496644295302	0.11612903225806452
