# Supplementary material for: Transformer-Decoder GPT Models for Generating Virtual Screening Libraries of HMG-Coenzyme A Reductase Inhibitors: Effects of Temperature, Prompt Length, and Transfer-Learning Strategies
Source: J Chem Inf Model. 2024 Nov 7;64(22):8464–80. doi: 10.1021/acs.jcim.4c01309 (PMC11600504; doi:10.1021/acs.jcim.4c01309)
Supplement: Supplementary file 3 — ci4c01309_si_003.zip [file ci4c01309_si_003.zip › Datasets/xfer_Learning_files/NoXA5K9S_model_gen_ic50_results/NoXA5K9S_Docking_Statin_similarity_0p5.csv]

Generated Molecule	atorvastatin	rosuvastatin	simvatstatin	lovastatin	fluvastatin	pravastatin
COc1ccc(C(=O)OC[C@H]2O[C@@H](OC(=O)/C=C/c3ccc(O)cc3)[C@@H](OC(=O)c3ccc(O)cc3)[C@@H](O)[C@@H](O)[C@@H]2O)cc1	0.18407960199004975	0.14673913043478262	0.12021857923497267	0.12154696132596685	0.17714285714285713	0.13333333333333333
CNC(=N)N1C=C[C@H](CNCCO)[C@@]2(C1)[C@@H]1CC[C@@H](C)[C@]23C[C@](O)(CO[C@@H]2CCC[C@H]4C=CC=C[C@H]42)C(C(=O)O)=C3C1	0.11428571428571428	0.08947368421052632	0.16184971098265896	0.16374269005847952	0.10989010989010989	0.16279069767441862
C[C@@H]1O[C@@H](OC[C@@H]2O[C@@H](Oc3cc4c(O)cc(O)cc4[o+]c3-c3ccc(O)c(O)c3)[C@@H](O)[C@@H](O)[C@H]2O)[C@@H](O)[C@H](O)[C@H]1O	0.1111111111111111	0.10326086956521739	0.10674157303370786	0.10795454545454546	0.125	0.10112359550561797
CC1=C(/C=C/C(C)=C/C=C/C(C)=C/C=C/C=C(C)/C=C/C=C(C)/C=C/C(=O)[C@]2(C)CCCC2(C)C)C(C)(C)C[C@@H](O)C1	0.04090909090909091	0.06878306878306878	0.10112359550561797	0.096045197740113	0.05913978494623656	0.06557377049180328
COc1ccc([C@H]2CC(=O)c3c(O)cc(O[C@H]4O[C@@H](CO)[C@@H](O)[C@@H](O)[C@@H]4O[C@@H]4O[C@@H](C)[C@@H](O)[C@@H](O)[C@@H]4O)cc3O2)cc1	0.12135922330097088	0.11475409836065574	0.14450867052023122	0.14619883040935672	0.13714285714285715	0.11931818181818182
C[C@@]12CCC[C@](C)([C@@H]3CC[C@@H]4C[C@]3(C=O)C[C@]4(O)CO)[C@H]1[C@H](O[C@H]1O[C@@H](CO)[C@@H](O)[C@@H](O)[C@H]1O)OC2=O	0.04854368932038835	0.06179775280898876	0.14375	0.14556962025316456	0.05747126436781609	0.1165644171779141
C=C[C@@]1(C)CC[C@@H]2[C@](C)(CC[C@@H]3C(C)(C)CCC[C@]32C)O1	0.011764705882352941	0.03571428571428571	0.0859375	0.07874015748031496	0.021897810218978103	0.045454545454545456
O=C(/C=C/c1ccc(O)cc1)OC[C@H]1O[C@@H](Oc2c(-c3ccc(O)cc3)oc3cc(O)cc(O)c3c2=O)[C@@H](O)[C@H](O)[C@@H]1O	0.18686868686868688	0.15555555555555556	0.10989010989010989	0.1111111111111111	0.19411764705882353	0.11049723756906077
C[C@@](O)(CC(=O)O)CC(=O)OC[C@H]1O[C@@H](Oc2cc(O)c3c(=O)cc(-c4ccc(O)cc4)oc3c2)[C@@H](O)[C@@H](O)[C@@H]1O	0.19473684210526315	0.17647058823529413	0.14792899408284024	0.13609467455621302	0.18902439024390244	0.16265060240963855
COc1cc2c(cc1CC=C(C)C)[C@H]1COc3cc(O)c(CC=C(C)C)c(O)c3[C@@H]1O2	0.1043956043956044	0.12987012987012986	0.13513513513513514	0.1292517006802721	0.11920529801324503	0.11333333333333333
O=C1c2c(O)cc(O)cc2O[C@H](c2ccc(O)cc2)[C@@H]1c1c(O)cc(O)c2c1O[C@H](c1ccc(O)cc1)C(=O)C(O)C2	0.1658291457286432	0.10215053763440861	0.09944751381215469	0.1005586592178771	0.14285714285714285	0.08791208791208792
CC(C)=CCC/C(C)=C/CC/C(C)=C/CC/C(C)=C/CC/C(C)=C/CC/C(C)=C/CC/C(C)=C/CC/C(C)=C/Cc1ccc(O)cc1O	0.0782608695652174	0.09405940594059406	0.075	0.07035175879396985	0.08542713567839195	0.08080808080808081
O=C(OC[C@@H]1O[C@@H](Oc2c(-c3ccc(O)c(O)c3)oc3cc(O)cc(O)c3c2=O)[C@H](O)[C@H](O)[C@@H]1O)c1cc(O)c(O)c(O)c1	0.12980769230769232	0.11827956989247312	0.10989010989010989	0.1111111111111111	0.1340782122905028	0.11049723756906077
C=C1CC[C@H](O)C/C1=C/C=C1\CCC[C@@]2(C)[C@H]1[C@H](O)C[C@@H]1C(C)(C)CCC[C@@]12C	0.03723404255319149	0.07006369426751592	0.125	0.1267605633802817	0.05844155844155844	0.08783783783783784
C=C1C[C@@H](OC(=O)/C(C)=C/CO)[C@H](O)C(C)(C)/C=C/C=C(\C)C(=O)/C=C/[C@@H]2C(C)CC[C@@H](OC(C)=O)[C@@H]2[C@H]1OC(C)=O	0.09134615384615384	0.1111111111111111	0.22012578616352202	0.21518987341772153	0.09550561797752809	0.17682926829268292
O=c1c(O[C@H]2O[C@H](CO)[C@H](O)[C@H](O)[C@H]2O[C@@H]2OC[C@@H](O)[C@H](O)[C@@H]2O)c(-c2ccc(O)c(O)c2)oc2cc(O)cc(O)c12	0.10576923076923077	0.10326086956521739	0.11299435028248588	0.11428571428571428	0.11235955056179775	0.10112359550561797
COc1cc([C@]23Oc4cc(O)cc(O)c4[C@H]([C@H]2O[C@H]2O[C@@H](CO)[C@@H](O)[C@@H](O)[C@H]2O)[C@](C)(C(C)=O)O3)cc(O)c1O	0.10396039603960396	0.11363636363636363	0.1377245508982036	0.1393939393939394	0.11046511627906977	0.1317365269461078
OC[C@@H]1O[C@@H](Oc2ccc(O)c3c2C[C@@H](O)[C@@H](c2ccc(O)c(O)c2)O3)[C@@H](O)[C@@H](O)[C@@H]1O	0.1092896174863388	0.11392405063291139	0.13333333333333333	0.13513513513513514	0.125	0.1118421052631579
C=CCNC1=C2C[C@@H](C)C[C@@H](OC)[C@H](O)[C@@H](C)/C=C(\C)[C@@H](OC(N)=O)[C@@H](OC)/C=C/C=C(/C)C(=O)NC(=CC1=O)C2=O	0.10679611650485436	0.12290502793296089	0.22641509433962265	0.22151898734177214	0.10734463276836158	0.1686746987951807
C=C(C=O)CC[C@@H]1C(C)(C)C[C@H](OC(C)=O)C[C@]1(C)O	0.06369426751592357	0.09375	0.15517241379310345	0.15789473684210525	0.07142857142857142	0.14655172413793102
Oc1cc(O)c2c(c1)O[C@@H](c1c(O)cc(O)c(O)c1)[C@H](O)[C@H]2c1c(O)cc(O)c2c1O[C@H](c1ccc(O)c(O)c1)[C@@H](O)C2	0.09905660377358491	0.07853403141361257	0.08695652173913043	0.08791208791208792	0.1043956043956044	0.08152173913043478
O=C(/C=C/c1ccc(O)cc1)OC[C@H]1O[C@@H](Oc2cc(O)c3c(c2)O[C@H](c2ccc(O)cc2)CC3=O)[C@@H](O)[C@@H](O)[C@@H]1O	0.17676767676767677	0.13812154696132597	0.13636363636363635	0.13793103448275862	0.18235294117647058	0.11797752808988764
C=C/C(C)=C\C[C@@H]1[C@](C)(O)[C@H](OC(C)=O)[C@@H](OC(C)=O)[C@@H]2C(C)(C)CCC[C@]12C	0.055248618784530384	0.07894736842105263	0.14492753623188406	0.1386861313868613	0.06	0.12949640287769784
CC(=O)OCC1=CO[C@H](OC(=O)CC(C)C)[C@@H]2C1=C[C@@H](OC(=O)CC(C)C)[C@]2(O)CCl	0.125	0.14	0.1702127659574468	0.18115942028985507	0.11409395973154363	0.19708029197080293
CC(=O)N[C@@H]1[C@H](O[C@H]2[C@@H](CO)O[C@@H](Oc3ccc4oc(-c5ccccc5)cc(=O)c4c3)[C@H](CO)[C@@H]2O)O[C@H](CO)[C@@H](O)[C@H]1O	0.20202020202020202	0.13440860215053763	0.1452513966480447	0.14689265536723164	0.1907514450867052	0.13333333333333333
O=c1cc(-c2ccc(O)cc2)oc2cc(O)c([C@@H]3O[C@H](CO)[C@H](O)[C@H](O)[C@H]3O[C@@H]3O[C@@H](CO)[C@@H](O)[C@H](O)[C@@H]3O)c(O)c12	0.1330049261083744	0.12777777777777777	0.11299435028248588	0.11428571428571428	0.14450867052023122	0.10112359550561797
C[C@@H]1CC(=O)CC(C)(C)[C@H]1/C=C/[C@H](O)C/C=C/C(C)=C/CO	0.06748466257668712	0.13076923076923078	0.13709677419354838	0.1487603305785124	0.11811023622047244	0.12903225806451613
Oc1ccc([C@@H]2Oc3c(O)cc([C@H]4Oc5cc(O)cc(O)c5C(=O)[C@@H]4O)cc3[C@@H]2CO)cc1	0.143646408839779	0.11801242236024845	0.10126582278481013	0.10256410256410256	0.15894039735099338	0.0949367088607595
O=C(/C=C/c1ccc(O)cc1)C1=C(O)c2cc([C@@H]3OC[C@@H](O)[C@@H]3O)[nH]c2[C@](O)([C@@H]2O[C@@H](CO)[C@@H](O)[C@@H](O)[C@H]2O)C1=O	0.12376237623762376	0.14285714285714285	0.12790697674418605	0.12941176470588237	0.14705882352941177	0.11560693641618497
CC1=C[C@@H](O)CC(C)(C)[C@@H]1/C=C/C(C)=C/C=C/C(C)=C/C=C/C=C(C)/C=C/C=C(\C)C(=O)C[C@]12O[C@@]1(C)CCCC2(C)C	0.04504504504504504	0.06770833333333333	0.11173184357541899	0.10674157303370786	0.0582010582010582	0.09392265193370165
CC(C)(O)CCc1c(O)ccc2c1OC[C@H](c1ccccc1)CC2	0.18064516129032257	0.1386861313868613	0.13636363636363635	0.11278195488721804	0.208	0.08759124087591241
CC1(C)C=Cc2c(ccc3c2OC[C@@]2(O)c4ccc(O)cc4O[C@@H]32)O1	0.13414634146341464	0.1276595744680851	0.09285714285714286	0.09420289855072464	0.15789473684210525	0.07801418439716312
O=C(O)CCC/C=C/C[C@H]1[C@@H](O)C[C@H](O)[C@@H]1/C=C/[C@@H](O)CCc1ccccc1	0.17575757575757575	0.1597222222222222	0.13380281690140844	0.14388489208633093	0.208955223880597	0.22137404580152673
NCCCC[C@H](NC(=O)[C@H](CC(=O)O)NC(=O)[C@H](Cc1ccccc1)NC(=O)NCc1ccccc1)C(=O)N[C@@H](CCCCN)C(=O)O	0.245	0.1326530612244898	0.06403940886699508	0.07	0.17297297297297298	0.13157894736842105
C=CC1=CC(=O)[C@@H]2[C@@H](CC[C@@H]3C(C)(C)[C@@H](O)C(=O)C[C@]32C)[C@H]1C	0.05389221556886228	0.08759124087591241	0.1721311475409836	0.175	0.06666666666666667	0.12698412698412698
CC#Cc1ccc(O)cc1-c1c(O)c2c(cc1O)C(=O)C[C@H](N)C2	0.12422360248447205	0.12408759124087591	0.0962962962962963	0.09774436090225563	0.13740458015267176	0.08088235294117647
O=C(OC[C@@H]1O[C@H](Oc2cc(O)c3c(c2)O[C@@H](c2ccc(O)cc2)CC3=O)[C@H](O)[C@H](O)[C@@H]1O)c1cc(O)c(O)c(O)c1	0.14356435643564355	0.12087912087912088	0.13793103448275862	0.13953488372093023	0.15028901734104047	0.11931818181818182
Cc1cc2c(c(O)c1-c1c(C)cc3c(c1O)/C(=C/N[C@H]1CCCCC1)C(=O)O3)C(=O)C2	0.09782608695652174	0.09375	0.09740259740259741	0.09868421052631579	0.0967741935483871	0.07006369426751592
COc1cc(C[C@@H](CO)c2cc(/C=C/CO)cc(OC)c2O[C@H]2O[C@@H](CO)[C@@H](O)[C@@H](O)[C@@H]2O)ccc1O	0.12435233160621761	0.1377245508982036	0.11515151515151516	0.12345679012345678	0.14906832298136646	0.13664596273291926
C#C[C@]1(O)CC[C@H]2[C@@H]3CCc4cc(O)c(O)cc4[C@@H]3CC[C@@]21C	0.05917159763313609	0.07042253521126761	0.08955223880597014	0.09090909090909091	0.072992700729927	0.08208955223880597
COC(=O)C1=CO[C@@H](O[C@@H]2O[C@@H](CO)[C@@H](O)[C@@H](O)[C@@H]2O)/C(=C/COC(C)=O)[C@@H]1CC(=O)OCCc1ccc(O)c(O)c1	0.12745098039215685	0.1340782122905028	0.14534883720930233	0.14705882352941177	0.125	0.16666666666666666
CCOC(=O)C1=C(C)NC2=C(C(=O)C[C@H](c3ccc(Cl)cc3)C2)[C@@H]1c1ccc(O)c(OC)c1	0.16292134831460675	0.1464968152866242	0.14473684210526316	0.14666666666666667	0.174496644295302	0.11612903225806452
CC[C@H](C)c1cccc([C@@H]2[C@H]3CCCC[C@]3(O)CCN2CC(=O)Nc2ccc(OC)cc2)c1	0.19428571428571428	0.14465408805031446	0.13548387096774195	0.16	0.20408163265306123	0.13636363636363635
CC(/C=C/C=C(C)/C=C/[C@]12O[C@@H](CC1(C)C)C[C@@]2(C)O)=C\C=C\C=C(C)\C=C\C=C(/C)[C@H]1C=C2C(C)(C)CCC[C@@]2(C)O1	0.030973451327433628	0.05102040816326531	0.08695652173913043	0.08196721311475409	0.04145077720207254	0.06417112299465241
C[C@@H]1O[C@H](Oc2ccc(-c3cc(=O)c4c(O)cc(O)c([C@H]5O[C@@H](CO)[C@@H](O)[C@@H](O)[C@H]5O)c4o3)cc2)[C@@H](O)[C@@H](O)[C@@H]1O	0.135	0.12994350282485875	0.12138728323699421	0.12280701754385964	0.14705882352941177	0.10919540229885058
Oc1ccc([C@H]2Oc3ccc(CCN4CCN(c5ccc(F)cc5)CC4)cc3[C@@H]2c2cc(O)cc(O)c2)cc1	0.23243243243243245	0.14204545454545456	0.08333333333333333	0.08426966292134831	0.1951219512195122	0.06593406593406594
CC[C@H](C)C(=O)O[C@@H]1C[C@H](C)C=C2C=C[C@H](C)[C@H](CC[C@H](O)C[C@H](O)CC(=O)O)[C@H]21	0.23270440251572327	0.2246376811594203	0.41739130434782606	0.5480769230769231	0.20588235294117646	0.8620689655172413
Oc1ccc([C@@H]2Oc3c(O)cc([C@@H]4Oc5cc(O)cc(O)c5C(=O)[C@@H]4O)cc3[C@@H]2CO)cc1	0.143646408839779	0.11801242236024845	0.10126582278481013	0.10256410256410256	0.15894039735099338	0.0949367088607595
CC#CC[C@@H](C)[C@H](O)/C=C\[C@H]1[C@H]2C/C(=C/CCCC(=O)O)C[C@@H]2C[C@H]1/C=C/CCO	0.10555555555555556	0.13157894736842105	0.1292517006802721	0.14685314685314685	0.1360544217687075	0.18705035971223022
CC#C[C@]1(O)CC[C@@H]2[C@@H]3CCC4=CC(=O)CCC4=C3[C@@H](c3ccccc3)CC[C@]21C	0.12921348314606743	0.09433962264150944	0.10526315789473684	0.10666666666666667	0.14189189189189189	0.07741935483870968
Cc1cc2c(c(O)c1-c1c(C)cc(O)cc1O)C(=O)C2	0.11920529801324503	0.11811023622047244	0.088	0.08943089430894309	0.1322314049586777	0.08870967741935484
O=C(O)CCC/C=C\C[C@H]1[C@@H](O)C[C@@H](O)[C@@H]1/C=C/[C@@H](O)CCc1ccccc1	0.17575757575757575	0.1597222222222222	0.13380281690140844	0.14388489208633093	0.208955223880597	0.22137404580152673
COc1cc(-c2oc3cc(O)cc(O)c3c(=O)c2O)ccc1O[C@H]1O[C@@H](CO)[C@@H](O)[C@@H](O)[C@@H]1O[C@@H]1O[C@@H](C)[C@@H](O)[C@@H](O)[C@@H]1O	0.11374407582938388	0.11229946524064172	0.12222222222222222	0.12359550561797752	0.12154696132596685	0.11049723756906077
C#Cc1cc(CC(=O)Nc2ccc(OCCN3CCN(c4ccccc4)CC3)cc2)cc(OC)c1	0.2471264367816092	0.11764705882352941	0.09523809523809523	0.0963855421686747	0.2012987012987013	0.07647058823529412
CC(C)C[C@H](NC(=O)[C@H](CCc1ccccc1)NC(=O)Cc1ccccc1)C(=O)N[C@@H](Cc1ccccc1)C(=O)N[C@@H](CC(=O)O)C(C)(C)C	0.30927835051546393	0.17010309278350516	0.105	0.095	0.21311475409836064	0.1518324607329843
CC(=O)c1c(O)cc(O)c([C@H]2O[C@H](CO)[C@@H](O)[C@@H](O)[C@H]2OC(=O)c2cc(O)c(O)c(O)c2)c1O	0.12637362637362637	0.1125	0.1390728476821192	0.14093959731543623	0.10897435897435898	0.16326530612244897
CC(C)=CCc1c(O)c(CC=C(C)C)c(O)c(C(=O)CC=C(C)C)c1O	0.11585365853658537	0.14705882352941177	0.10294117647058823	0.0962962962962963	0.13533834586466165	0.1037037037037037
CC(C)=CCc1c(O)cc(O)c2c1OC[C@@H](c1ccc(O)cc1O)C2=O	0.1411042944785276	0.15217391304347827	0.10869565217391304	0.11029411764705882	0.16666666666666666	0.10948905109489052
CC(C)OC(=O)C1=C(N)Oc2c(oc(CO)cc2=O)[C@@H]1c1ccc(F)cc1	0.21935483870967742	0.2366412213740458	0.1223021582733813	0.14074074074074075	0.24603174603174602	0.11510791366906475
C=C(C)[C@H]1CCC(C)=C[C@H]1c1c(O)cc(CCCCCC)cc1O	0.10365853658536585	0.11594202898550725	0.14728682170542637	0.14960629921259844	0.11194029850746269	0.15748031496062992
CCc1cc(-c2cc(=O)c3c(O)cc(O[C@@H]4O[C@@H](CO)[C@@H](O)[C@@H](O)[C@@H]4O)cc3o2)ccc1O	0.13812154696132597	0.13291139240506328	0.13071895424836602	0.13245033112582782	0.152317880794702	0.13157894736842105
COC(=O)C1=CO[C@@H](O[C@@H]2O[C@H](CO)[C@@H](O)[C@H](O)[C@H]2O)/C(=C/COC(C)=O)[C@@H]1CC(=O)OCCc1ccc(O)c(O)c1	0.12745098039215685	0.1340782122905028	0.14534883720930233	0.14705882352941177	0.125	0.16666666666666666
O=C(O)CC(=O)OC[C@H]1O[C@@H](Oc2cc3c(cc2O)/[N+](=C\C=C2\C=C(C(=O)O)N[C@@H](C(=O)O)C2)CC3)[C@@H](O)[C@H](O)[C@@H]1O	0.10576923076923077	0.12777777777777777	0.14534883720930233	0.14705882352941177	0.11864406779661017	0.15294117647058825
O=C(/C=C/c1ccc(O)cc1)OC[C@@H]1O[C@@H](Oc2cc(O)c3c(=O)cc(-c4ccc(O)cc4)oc3c2)[C@@H](O)[C@@H](O)[C@@H]1O	0.19487179487179487	0.15730337078651685	0.1111111111111111	0.11235955056179775	0.19642857142857142	0.11173184357541899
CC(/C=C\C=C(C)/C=C/[C@@]12O[C@]1(C)C[C@@H](O)CC2(C)C)=C\C=C\C=C(C)\C=C\C=C(/C)[C@@H]1C=C2C(C)(C)CCC[C@@]2(C)O1	0.030973451327433628	0.05102040816326531	0.0989010989010989	0.09392265193370165	0.04145077720207254	0.06989247311827956
Oc1cc(O)c2c(c1)O[C@@H](c1cc(O)c(O)cc1-c1c(O)cc(O)c3c1O[C@H](c1ccc(O)c(O)c1)[C@@H](O)C3)[C@@H](O)C2	0.10526315789473684	0.07936507936507936	0.08791208791208792	0.08888888888888889	0.11173184357541899	0.07650273224043716
CCOC(=O)C1=C(C)N=C(C)/C=C/[C@H](C)[C@H]1N=C(c1ccc(Cl)cc1)NC(C)C	0.15476190476190477	0.176056338028169	0.16666666666666666	0.17777777777777778	0.17391304347826086	0.1678832116788321
O=C1c2c(O)cc(O)cc2O[C@@H](c2ccc(O)cc2)[C@@H]1c1c(O)cc(O)c2c(=O)ccoc12	0.1564245810055866	0.11801242236024845	0.08074534161490683	0.08176100628930817	0.15894039735099338	0.07453416149068323
COC(=O)C1=C(C)NC2=C(C(=O)C[C@H](c3ccc(Cl)cc3)C2)[C@H]1c1ccc(O)c(OC)c1	0.1590909090909091	0.14193548387096774	0.13245033112582782	0.1342281879194631	0.17006802721088435	0.1038961038961039
O=C(O[C@H]1[C@@H](O)[C@H](O)[C@@H](CO)O[C@@H]1Oc1ccc(/C=C/c2ccc(O)cc2)cc1)c1cc(O)cc(O)c1	0.1774193548387097	0.14285714285714285	0.11377245508982035	0.11515151515151516	0.1910828025477707	0.12121212121212122
C[C@H]1O[C@@H](Oc2c(-c3ccc(O)c(O)c3)oc3cc(O)cc(O)c3c2=O)[C@@H](O[C@H]2O[C@@H](CO)[C@@H](O)[C@@H](O)[C@@H]2O)[C@@H](O)[C@@H]1O	0.11004784688995216	0.10810810810810811	0.11797752808988764	0.11931818181818182	0.11731843575418995	0.10614525139664804
CCCCCCCCCCCCCCCCCCCCCCCCCCCCCCCCOC(=O)c1cccc(O)c1	0.08181818181818182	0.07653061224489796	0.07894736842105263	0.0797872340425532	0.08421052631578947	0.0851063829787234
CC1=C(/C=C/C(C)=C/C=C/C(C)=C/C=C/C=C(C)/C=C/C=C(C)/C=C/C(=O)[C@@]2(C)CCCC2(C)C)C(C)(C)C[C@@H](O)C1	0.04090909090909091	0.06878306878306878	0.10112359550561797	0.096045197740113	0.05913978494623656	0.06557377049180328
CCN(CC)c1ccc([C@@H]2[C@H]3CCCC[C@]3(O)CCN2C(=O)C2c3ccccc3Oc3ccccc32)cc1	0.23626373626373626	0.13142857142857142	0.12280701754385964	0.1242603550295858	0.20625	0.09770114942528736
O=c1c(OS(=O)(=O)O)c(-c2ccc(O)c(O)c2)oc2cc(O)cc(O)c12	0.13496932515337423	0.17037037037037037	0.07801418439716312	0.07913669064748201	0.1417910447761194	0.07857142857142857
C[C@@H]1C/C=C/C=C\C=C\C=C/[C@H](O[C@@H]2O[C@H](C)[C@@H](O)[C@H](N)[C@@H]2O)C[C@@H]2O[C@](O)(C[C@@H](O)C[C@@H]3O[C@@H]3/C=C/C(=O)O1)C[C@H](O)[C@H]2C(=O)O	0.09375	0.07389162561576355	0.18435754189944134	0.1864406779661017	0.09230769230769231	0.14673913043478262
O=C(O)CCC/C=C\C[C@@H]1[C@@H](O)C[C@@H](O)[C@@H]1/C=C/[C@@H](O)CCc1ccccc1	0.17575757575757575	0.1597222222222222	0.13380281690140844	0.14388489208633093	0.208955223880597	0.22137404580152673
O=c1cc(-c2ccc(O)cc2)oc2cc(O)c([C@H]3O[C@@H](CO)[C@@H](O)[C@H](O)[C@@H]3O)c(O)c12	0.14942528735632185	0.1456953642384106	0.10596026490066225	0.10738255033557047	0.16666666666666666	0.10666666666666667
COc1ccc(-c2cc(=O)c3c(O)cc(O[C@H]4O[C@H](C(=O)O)[C@@H](O)[C@@H](O)[C@@H]4O)cc3o2)cc1O	0.14917127071823205	0.14556962025316456	0.12903225806451613	0.13071895424836602	0.15789473684210525	0.13725490196078433
C=C(C)CCC/C(C)=C/CC/C(C)=C/CC/C(C)=C/CC/C(C)=C/CC/C(C)=C/CC/C(C)=C/CC/C(C)=C/Cc1ccccc1O	0.09333333333333334	0.08955223880597014	0.07575757575757576	0.07106598984771574	0.10309278350515463	0.07614213197969544
O=C(/C=C/c1ccc(O)cc1)OC[C@@H]1O[C@@H](Oc2cc(O)c3c(c2)O[C@H](c2ccc(O)cc2)CC3=O)[C@@H](O)[C@@H](O)[C@H]1O	0.17676767676767677	0.13812154696132597	0.13636363636363635	0.13793103448275862	0.18235294117647058	0.11797752808988764
CC(C)=CCc1c(O)cc(O)c2c1OC[C@H](c1ccc(O)cc1O)C2=O	0.1411042944785276	0.15217391304347827	0.10869565217391304	0.11029411764705882	0.16666666666666666	0.10948905109489052
CC(C)=CCC/C(C)=C/Cc1c(O)cc2oc3cc(O)ccc3c(=O)c2c1O	0.1497005988023952	0.1702127659574468	0.11188811188811189	0.11347517730496454	0.17647058823529413	0.11267605633802817
O=C(/C=C/c1ccc(O)cc1)OC[C@@H]1O[C@@H](Oc2cc(O)c3c(c2)O[C@@H](c2ccc(O)cc2)CC3=O)[C@@H](O)[C@@H](O)[C@@H]1O	0.17676767676767677	0.13812154696132597	0.13636363636363635	0.13793103448275862	0.18235294117647058	0.11797752808988764
CC(C)=CCC/C(C)=C/Cc1c(O)c(CC=C(C)C)c(O)c(CC=C(C)C)c1O	0.09714285714285714	0.12244897959183673	0.08163265306122448	0.07534246575342465	0.1111111111111111	0.09722222222222222
COC(=O)C1=CO[C@H](O[C@@H]2O[C@@H](CO)[C@@H](O)[C@@H](O)[C@@H]2O)/C(=C/COC(C)=O)[C@@H]1CC(=O)OCCc1ccc(O)cc1	0.14	0.14204545454545456	0.14705882352941177	0.1488095238095238	0.13953488372093023	0.1686746987951807
O=C(OC[C@@H]1O[C@@H](Oc2cc(O)c3c(=O)c(O)c(-c4ccc(O)cc4)oc3c2)[C@@H](O)[C@@H](O)[C@H]1O)c1ccc(O)cc1	0.19270833333333334	0.14124293785310735	0.11363636363636363	0.11494252873563218	0.17964071856287425	0.11428571428571428
C=C1[C@H](OC(=O)/C=C(\C)CC)C[C@@H](C(C)C)[C@H]2/C(=C/C)C(=O)[C@H](OC(=O)[C@H](C)CC)[C@@H]12	0.09444444444444444	0.13333333333333333	0.17985611510791366	0.24615384615384617	0.10738255033557047	0.24427480916030533
C[C@]12CCC[C@@](C)([C@H]3CC[C@@H]4C[C@]3(C=O)C[C@]4(O)CO)[C@H]1[C@H](O[C@H]1O[C@@H](CO)[C@@H](O)[C@@H](O)[C@H]1O)OC2=O	0.04854368932038835	0.06179775280898876	0.14375	0.14556962025316456	0.05747126436781609	0.1165644171779141
C=C/C(C)=C/C[C@@H]1[C@](C)(O)[C@H](O)[C@@H](OC(C)=O)[C@@H]2C(C)(C)CCC[C@]12C	0.05172413793103448	0.08333333333333333	0.15384615384615385	0.14728682170542637	0.07092198581560284	0.13740458015267176
O=c1c(O[C@@H]2O[C@@H](CO)[C@@H](O)[C@@H](O)[C@@H]2O[C@@H]2OC[C@@H](O)[C@@H](O)[C@@H]2O)c(-c2ccc(O)cc2)oc2cc(O)cc(O)c12	0.12871287128712872	0.12290502793296089	0.11428571428571428	0.11560693641618497	0.13953488372093023	0.10227272727272728
Cc1cc(O)c2c(c1)[C@H]([C@@H]1c3cccc(O)c3C(=O)c3c(O)cc(C(=O)O)cc31)c1cccc(O)c1C2=O	0.1827956989247312	0.14201183431952663	0.08092485549132948	0.08187134502923976	0.18238993710691823	0.09411764705882353
Oc1cc(O)c2c(c1)O[C@@]1(c3ccc(O)c(O)c3)Oc3c4c(cc(O)c3[C@H]2[C@@H]1O)O[C@H](c1ccc(O)c(O)c1)[C@H](O)C4	0.11538461538461539	0.09042553191489362	0.08152173913043478	0.08241758241758242	0.11731843575418995	0.07608695652173914
C=C1[C@@H](OC(=O)/C=C(\C)CC)C[C@@H](C(C)C)[C@H]2/C(=C/C)C(=O)[C@H](OC(=O)[C@@H](C)CC)[C@@H]12	0.09444444444444444	0.13333333333333333	0.17985611510791366	0.24615384615384617	0.10738255033557047	0.24427480916030533
O=c1c([C@@H]2O[C@@H](CO)[C@@H](O)[C@@H](O)[C@@H]2O)c(-c2ccc(O)cc2)oc2cc(O)cc(O)c12	0.14942528735632185	0.1456953642384106	0.10596026490066225	0.10738255033557047	0.16666666666666666	0.10666666666666667
C=C1C(=O)O[C@@H]2C=C(C)CC/C=C(/C)CC/C=C(/C)CC/C=C(\C)CC[C@@H](C)[C@H]12	0.07142857142857142	0.09803921568627451	0.16546762589928057	0.15942028985507245	0.08666666666666667	0.10273972602739725
CCNC(=O)CCC/C=C\C[C@H]1[C@@H](O)C[C@@H](Cl)[C@H]1/C=C/[C@@H](O)CCc1ccccc1	0.16279069767441862	0.13815789473684212	0.14383561643835616	0.15384615384615385	0.18309859154929578	0.19424460431654678
CC[C@H]1OC(=O)[C@H](C)C(=O)[C@H](C)[C@H](O[C@@H]2O[C@H](C)C[C@H](N(C)C)[C@H]2O)[C@](C)(OC/C=C/c2cnc3ccccc3c2)C[C@@H](C)/C=N/[C@@H](C)O1	0.1111111111111111	0.1377551020408163	0.18579234972677597	0.1813186813186813	0.14136125654450263	0.11917098445595854
Oc1cc(O)c2c(c1)O[C@@H](c1ccc(O)c(O)c1)[C@H](O)[C@H]2c1c(O)cc(O)c2c1O[C@H](c1cc(O)c(O)c(O)c1)[C@@H](O)C2	0.09905660377358491	0.07853403141361257	0.08695652173913043	0.08791208791208792	0.1043956043956044	0.08152173913043478
COC(=O)NC1=C(C)NC2=C(C(=O)C[C@H](c3ccc(Cl)cc3)C2)[C@@H]1c1ccc(O)c(OC)c1	0.1694915254237288	0.13924050632911392	0.12987012987012986	0.13157894736842105	0.16666666666666666	0.10191082802547771
CC(/C=C/C=C(C)/C=C/[C@]12O[C@@H](CC1(C)C)C[C@@]2(C)O)=C\C=C\C=C(C)\C=C\C=C(/C)[C@@H]1C=C2C(C)(C)CCC[C@@]2(C)O1	0.030973451327433628	0.05102040816326531	0.08695652173913043	0.08196721311475409	0.04145077720207254	0.06417112299465241
CC[C@H](C)C(=O)O[C@@H]1C[C@H](O)C=C2C=C[C@H](C)[C@H](CC[C@@H](O)C[C@@H](O)CC(=O)O)[C@H]21	0.23270440251572327	0.2158273381294964	0.35833333333333334	0.47706422018348627	0.20588235294117646	1.0
O=C(OC[C@H]1O[C@@H](Oc2cc(O)c3c(=O)c(O)c(-c4ccc(O)c(O)c4)oc3c2)[C@@H](O)[C@@H](O)[C@H]1O)c1cc(O)c(O)c(O)c1	0.12980769230769232	0.11827956989247312	0.10989010989010989	0.1111111111111111	0.1340782122905028	0.11049723756906077
CC(=O)OCC(=O)OC[C@H]1O[C@@H](Oc2cc(O)c3c(=O)c(O)c(-c4ccc(O)cc4)oc3c2)[C@@H](O)[C@@H](O)[C@@H]1O	0.1746031746031746	0.16766467065868262	0.1317365269461078	0.13333333333333333	0.1728395061728395	0.14634146341463414
OC[C@H]1O[C@H](Oc2ccc([C@@H]3Oc4cc(O)cc(O)c4C[C@@H]3O)cc2O[C@H]2O[C@@H](CO)[C@@H](O)[C@H](O)[C@@H]2O)[C@@H](O)[C@H](O)[C@@H]1O	0.08878504672897196	0.08994708994708994	0.11731843575418995	0.11864406779661017	0.09836065573770492	0.09944751381215469
C[C@@H]1O[C@@H](O[C@H]2[C@@H](Oc3c(-c4ccc(O)c(O)c4)oc4cc(O)cc(O)c4c3=O)O[C@@H](CO)[C@@H](O)[C@H]2O)[C@@H](O)[C@@H](O)[C@@H]1O	0.11004784688995216	0.10810810810810811	0.11797752808988764	0.11931818181818182	0.11731843575418995	0.10614525139664804
O=c1c(O[C@H]2O[C@H](CO)[C@@H](O)[C@H](O)[C@@H]2O[C@@H]2OC[C@@H](O)[C@@H](O)[C@@H]2O)c(-c2ccc(O)c(O)c2)oc2cc(O)cc(O)c12	0.10576923076923077	0.10326086956521739	0.11299435028248588	0.11428571428571428	0.11235955056179775	0.10112359550561797
C[C@H]1O[C@@H](CC[C@@H]2CCCCC[C@]2(O)C2CC(C)(C)C[C@@H]2O)[C@@H](O)[C@@H](O)[C@@H]1O	0.03804347826086957	0.05128205128205128	0.15328467153284672	0.15555555555555556	0.046052631578947366	0.12949640287769784
O=C(O)C1=C/C(=C/C=[N+]2/c3cc(O)c(O[C@@H]4O[C@H](CO)[C@@H](O)[C@H](O)[C@@H]4O)cc3C[C@H]2C(=O)O)C[C@H](C(=O)O)N1	0.09950248756218906	0.12138728323699421	0.14634146341463414	0.14814814814814814	0.11176470588235295	0.147239263803681
COc1ccc(-c2coc3cc(O[C@H]4O[C@@H](COC(=O)CC(=O)O)[C@@H](O)[C@@H](O)[C@@H]4O)cc(O)c3c2=O)cc1	0.1956521739130435	0.18404907975460122	0.13333333333333333	0.13496932515337423	0.19745222929936307	0.1625
C=C1C(=O)O[C@@H]2/C=C(/C)CC/C=C(\C)CC/C=C(\C)CC/C=C(\C)CC[C@@H]12	0.07344632768361582	0.10135135135135136	0.13768115942028986	0.13970588235294118	0.0896551724137931	0.08333333333333333
C=C1/C(=C\C=C2/CCC[C@]3(C)[C@H]([C@H](C)CCCC(C)(C)O)CC[C@@H]23)C[C@@H](O)C[C@@H]1O	0.07650273224043716	0.1038961038961039	0.17985611510791366	0.17391304347826086	0.09271523178807947	0.13986013986013987
CC(=O)c1c(O)cc(O)c([C@H]2O[C@@H](COC(=O)c3cc(O)c(O)c(O)c3)[C@@H](O)[C@@H](O)[C@@H]2O)c1O	0.12637362637362637	0.1125	0.13157894736842105	0.13333333333333333	0.10897435897435898	0.1554054054054054
C[C@@H]1O[C@@H](O[C@@H]2[C@@H](O)[C@H](O)[C@H](CO)O[C@H]2Oc2c(-c3ccc(O)c(O)c3)oc3cc(O)cc(O)c3c2=O)[C@@H](O)[C@@H](O)[C@@H]1O	0.11004784688995216	0.10810810810810811	0.11797752808988764	0.11931818181818182	0.11731843575418995	0.10614525139664804
C=C1CC[C@@H](O)C/C1=C/C=C1\CCC[C@]2(C)[C@H]([C@H](C)CCCC(C)C)CC[C@@H]12	0.0782122905027933	0.10666666666666667	0.1347517730496454	0.15328467153284672	0.09523809523809523	0.11971830985915492
C=CCN(/C=C1/C(=O)O[C@H](COC)[C@@]2(C)C1=O)[C@@H]1CCCC(=O)[C@]2(C)[C@@H]1CC[C@]1(C)[C@@H](C(=O)O)C(C)(C)CCC(=O)O1	0.09090909090909091	0.11049723756906077	0.1746987951807229	0.1696969696969697	0.09497206703910614	0.12790697674418605
C=C(C(C)C)[C@@H](O)[C@@H](O)[C@@H](C)[C@H]1CC[C@H]2[C@@H]3CC(=O)[C@@H]4C[C@@H](O)[C@@H](O)C[C@]4(C)[C@H]3CC[C@@]21C	0.0797872340425532	0.1069182389937107	0.1564625850340136	0.16666666666666666	0.09615384615384616	0.16551724137931034
OC[C@@H]1O[C@@H](Oc2cc(O)c3c(c2)O[C@@H](c2ccc(O)c(O)c2)[C@@H](O)C3)[C@@H](O)[C@@H](O)[C@@H]1O	0.0972972972972973	0.1	0.13333333333333333	0.13513513513513514	0.11038961038961038	0.1118421052631579
O=C(OC[C@H]1O[C@@H](Oc2cc(O)c3c(c2)O[C@H](c2ccccc2)CC3=O)[C@H](O)[C@@H](O)[C@@H]1O)c1cc(O)c(O)c(O)c1	0.17435897435897435	0.10989010989010989	0.13953488372093023	0.1411764705882353	0.16568047337278108	0.1206896551724138
O=C(/C=C/c1ccc(O)cc1)OC[C@H]1O[C@@H](Oc2cc(O)c3c(c2)O[C@@H](c2ccc(O)cc2)CC3=O)[C@@H](O)[C@H](O)[C@@H]1O	0.17676767676767677	0.13812154696132597	0.13636363636363635	0.13793103448275862	0.18235294117647058	0.11797752808988764
CC[C@H](C)C(=O)O[C@H]1C[C@@H](C)C=C2C=C[C@H](C)[C@H](CC[C@H](O)C[C@H](O)CC(=O)O)[C@H]21	0.23270440251572327	0.2246376811594203	0.41739130434782606	0.5480769230769231	0.20588235294117646	0.8620689655172413
CCC(=O)C1=C(C)NC(C)=C(C(=O)OC(C)(C)C)[C@@H]1c1cccc([N+](=O)[O-])c1	0.1317365269461078	0.15714285714285714	0.15555555555555556	0.12408759124087591	0.13768115942028986	0.12318840579710146
O=C(/C=C/c1ccc(O)c(O)c1)OC[C@@H]1O[C@@H](Oc2c(-c3ccc(O)cc3)oc3cc(O)cc(O)c3c2=O)[C@@H](O)[C@H](O)[C@H]1O	0.16748768472906403	0.15384615384615385	0.10869565217391304	0.10989010989010989	0.19186046511627908	0.1092896174863388
CC(C)=CCC[C@]1(C)[C@H](CC=C(C)C)C[C@@]23C[C@H](C(C)(C)O)OC2=C(CC=C(C)C)C(=O)[C@]1(C(=O)C(C)C)C3=O	0.0945273631840796	0.12209302325581395	0.15432098765432098	0.1419753086419753	0.09941520467836257	0.11377245508982035
O=C(O)CCC/C=C/C[C@@H]1[C@H](O)C[C@H](O)[C@@H]1/C=C/[C@@H](O)CCc1ccccc1	0.17575757575757575	0.1597222222222222	0.13380281690140844	0.14388489208633093	0.208955223880597	0.22137404580152673
O=c1cc(-c2ccc(O)c(O)c2)oc2cc(O[C@H]3O[C@@H](CO)[C@@H](O)[C@H](O)[C@@H]3O[C@H]3OC[C@@H](O)[C@@H](O)[C@@H]3O)cc(O)c12	0.11219512195121951	0.1043956043956044	0.11428571428571428	0.11560693641618497	0.12	0.10227272727272728
O=C(OC[C@H]1O[C@@H](Oc2cc(O)c3c(=O)c(O)c(-c4ccc(O)cc4)oc3c2)[C@@H](O)[C@H](O)[C@@H]1O)c1cc(O)c(O)c(O)c1	0.15346534653465346	0.13812154696132597	0.1111111111111111	0.11235955056179775	0.16184971098265896	0.11173184357541899
O=C(/C=C/c1ccc(O)cc1)OC[C@@H]1O[C@@H](Oc2cc(O)c3c(c2)O[C@H](c2ccc(O)cc2)CC3=O)[C@@H](O)[C@@H](O)[C@@H]1O	0.17676767676767677	0.13812154696132597	0.13636363636363635	0.13793103448275862	0.18235294117647058	0.11797752808988764
Cn1c2ccccc2c(=O)c2c(O)cc3c(c21)C[C@@H]([C@@](C)(O)CO[C@@H]1O[C@@H](CO)[C@@H](O)[C@@H](O)[C@@H]1O)O3	0.15053763440860216	0.11976047904191617	0.16774193548387098	0.15483870967741936	0.19736842105263158	0.1320754716981132
COc1cc([C@@H]2Oc3c(O)cc([C@H]4Oc5cc(O)cc(O)c5C(=O)[C@@H]4O)cc3[C@H]2CO)ccc1O	0.1276595744680851	0.10778443113772455	0.11180124223602485	0.11320754716981132	0.13924050632911392	0.10559006211180125
C=C[C@](C)(O)CC/C=C(\C)CC/C=C(/C)CC/C=C(/C)CC/C=C(\C)CC[C@H](C)C(=C)C	0.06349206349206349	0.07407407407407407	0.07692307692307693	0.07792207792207792	0.06289308176100629	0.09868421052631579
CCCCCCCC/C=C\CCCCCCCC(=O)OC[C@H](CO[P@@](=O)(O)O[C@H]1[C@@H](O)[C@@H](O)[C@@H](O)[C@@H](OP(=O)(O)O)[C@@H]1O)OC(=O)CCCCCCC/C=C\C	0.06299212598425197	0.06578947368421052	0.0871559633027523	0.09302325581395349	0.057777777777777775	0.12380952380952381
CC1=CCCC(C)(C)[C@@H]1/C=C/C(C)=C/C=C/C(C)=C/C=C/C=C(\C)CCC1=C(C)CCC1=O	0.061855670103092786	0.09146341463414634	0.10897435897435898	0.1032258064516129	0.08074534161490683	0.075
O=C(OC[C@@H]1O[C@@H](Oc2cc(O)c3c(=O)c(O)c(-c4ccc(O)cc4)oc3c2)[C@H](O)[C@H](O)[C@@H]1O)c1ccc(O)cc1	0.19270833333333334	0.14124293785310735	0.11363636363636363	0.11494252873563218	0.17964071856287425	0.11428571428571428
O=c1cc(-c2ccc(O)cc2)oc2cc(O)c([C@H]3O[C@H](CO)[C@H](O)[C@H](O)[C@H]3O)c(O)c12	0.14942528735632185	0.1456953642384106	0.10596026490066225	0.10738255033557047	0.16666666666666666	0.10666666666666667
C[C@@]12C[C@@]3(O)O[C@@H](O1)[C@@]1(COC(=O)c4ccccc4)[C@H]3C[C@@]21O[C@@H]1O[C@@H](CO)[C@@H](O)[C@@H](O)[C@@H]1O	0.12299465240641712	0.09580838323353294	0.14935064935064934	0.1513157894736842	0.1337579617834395	0.14285714285714285
Oc1cc(O)c2c(c1)O[C@H](c1cc(O)c(O)c(O)c1)[C@@H](O)[C@H]2c1c(O)cc(O)c2c1O[C@H](c1ccc(O)c(O)c1)[C@@H](O)C2	0.09905660377358491	0.07853403141361257	0.08695652173913043	0.08791208791208792	0.1043956043956044	0.08152173913043478
CC(C)CCC[C@H](C)[C@H]1CC[C@H]2[C@@H]3CC=C4C[C@@H](O)CC[C@]4(C)[C@H]3CC[C@@]21C	0.07222222222222222	0.08496732026143791	0.15942028985507245	0.17037037037037037	0.07333333333333333	0.14388489208633093
C[C@@H]1O[C@@H](Oc2c(-c3ccc(O)c(O)c3)oc3cc(O)cc(O)c3c2=O)[C@@H](O)[C@@H](O)[C@@H]1O[C@@H]1O[C@@H](CO)[C@@H](O)[C@@H](O)[C@@H]1O	0.11004784688995216	0.10810810810810811	0.11797752808988764	0.11931818181818182	0.11731843575418995	0.10614525139664804
CCCCC[C@@H](O)/C=C/[C@H]1[C@H](C/C=C/CCC(=O)CCc2ccc(O)c(O)c2)[C@H](O)C[C@@H]1O	0.11891891891891893	0.1464968152866242	0.14473684210526316	0.15436241610738255	0.1513157894736842	0.2013888888888889
CC(=O)/C=C/CC=C(C)/C=C/C=C(\C)CC/C=C(\C)CC/C=C(\C)CCC=C(C)C	0.053475935828877004	0.06918238993710692	0.0718954248366013	0.06578947368421052	0.057692307692307696	0.07947019867549669
CC(C)=CCC[C@@H](C)[C@H]1CC[C@@]2(C)[C@@H]3CCC(=C(C)C)[C@@H](CCCO)[C@@]3(C)CC[C@@]12C	0.06989247311827956	0.075	0.12162162162162163	0.1310344827586207	0.06369426751592357	0.13793103448275862
O=C(O)CCC/C=C\C[C@H]1[C@H](O)C[C@@H](O)[C@@H]1/C=C/[C@@H](O)CCc1ccccc1	0.17575757575757575	0.1597222222222222	0.13380281690140844	0.14388489208633093	0.208955223880597	0.22137404580152673
CC(C)=CCc1c(O)ccc(C(=O)[C@H]2[C@@H](c3ccc(O)cc3)O[C@H]2c2ccc(O)cc2)c1O	0.21052631578947367	0.15384615384615385	0.10126582278481013	0.10256410256410256	0.20689655172413793	0.11612903225806452
O=C(/C=C/c1ccc(O)cc1)OC[C@@H]1O[C@@H](Oc2cc(O)c3c(c2)O[C@@H](c2ccc(O)cc2)CC3=O)[C@@H](O)[C@H](O)[C@@H]1O	0.17676767676767677	0.13812154696132597	0.13636363636363635	0.13793103448275862	0.18235294117647058	0.11797752808988764
C=C(C(=O)OC)[C@H]1CCC(=O)N2Cc3c([nH]c4cc(F)ccc34)SC[C@@H](NC(=O)c3cccc(F)c3)C(=O)N2C1=O	0.17435897435897435	0.1348314606741573	0.09497206703910614	0.096045197740113	0.16568047337278108	0.08333333333333333
CC(C)c1nc(N(C)S(C)(=O)=O)nc(-c2ccccc2)c1/C=C/C(=O)O	0.21710526315789475	0.5490196078431373	0.10144927536231885	0.11940298507462686	0.24390243902439024	0.11029411764705882
O=C(OC[C@H]1O[C@@H](Oc2ccc(/C=C/c3cc(O)cc(O)c3)cc2O)[C@H](O)[C@H](O)[C@@H]1O)c1cc(O)c(O)c(O)c1	0.125	0.125	0.10344827586206896	0.10465116279069768	0.15568862275449102	0.11046511627906977
Oc1ccc([C@H]2Oc3c(O)cc([C@@H]4Oc5cc(O)cc(O)c5C(=O)[C@@H]4O)cc3[C@@H]2CO)cc1	0.143646408839779	0.11801242236024845	0.10126582278481013	0.10256410256410256	0.15894039735099338	0.0949367088607595
C=C1/C=C/C=C(\[C@H]2CC[C@@]3([C@H](CCCO)/C(=C(\C)C(=O)Cc4ccccc4)CC[C@@]3(C)O)[C@@H]2C(=O)O)COCC[C@@H]1C	0.1836734693877551	0.12637362637362637	0.1569767441860465	0.1588235294117647	0.1695906432748538	0.17159763313609466
C[C@@H]1O[C@@H](OC[C@@H]2O[C@@H](Oc3cc(O)c4c(c3)O[C@@H](c3ccc(O)cc3)CC4=O)[C@@H](O)[C@@H](O)[C@@H]2O)[C@@H](O)[C@@H](O)[C@@H]1O	0.11764705882352941	0.11049723756906077	0.14035087719298245	0.14201183431952663	0.1329479768786127	0.11494252873563218
CC1=C[C@](C)(O)CC(C)(C)[C@@H]1/C=C/[C@@H](C)O[C@H]1O[C@@H](CO)[C@@H](O)[C@@H](O)[C@H]1O	0.056818181818181816	0.10416666666666667	0.1417910447761194	0.15267175572519084	0.09219858156028368	0.15151515151515152
O=C(O[C@@H]1[C@H](Oc2c(-c3ccc(O)cc3)oc3cc(O)cc(O)c3c2=O)O[C@@H](CO)[C@@H](O)[C@H]1O)c1cc(O)c(O)c(O)c1	0.15346534653465346	0.13812154696132597	0.11731843575418995	0.11864406779661017	0.16184971098265896	0.11797752808988764
CC1=C(C#C/C(C)=C\C=C\C(C)=C\C=C\C=C(C)/C=C/C=C(\C)C(=O)C[C@@]2(O)C[C@H](O)CC2(C)C)C(C)(C)C[C@H](O)C1	0.05555555555555555	0.08064516129032258	0.11428571428571428	0.10919540229885058	0.07103825136612021	0.0898876404494382
COC(=O)C1=C(C)NC2=C(C(=O)C[C@H](c3ccc(Cl)cc3)C2)[C@@H]1c1cc(OC)c(OC)c(OC)c1	0.1276595744680851	0.13496932515337423	0.13291139240506328	0.12738853503184713	0.1320754716981132	0.09202453987730061
O=C(/C=C/c1ccc(O)cc1)OC[C@H]1O[C@@H](Oc2cc(O)c3c(c2)O[C@H](c2ccc(O)cc2)CC3=O)[C@@H](O)[C@H](O)[C@@H]1O	0.17676767676767677	0.13812154696132597	0.13636363636363635	0.13793103448275862	0.18235294117647058	0.11797752808988764
O=c1cc(-c2ccc(O)cc2)oc2cc(O)c([C@@H]3O[C@H](CO)[C@@H](O)[C@H](O)[C@H]3O[C@@H]3OC[C@@H](O)[C@@H](O)[C@@H]3O)c(O)c12	0.1306532663316583	0.125	0.11627906976744186	0.11764705882352941	0.14201183431952663	0.10404624277456648
O=C(O)[C@H]1O[C@@H](Oc2cc(O)c3c(=O)cc(-c4ccc(O[C@H]5O[C@H](CO)[C@@H](O)[C@H](O)[C@@H]5O)c(O)c4)oc3c2)[C@@H](O)[C@H](O)[C@@H]1O	0.12980769230769232	0.12432432432432433	0.12222222222222222	0.12359550561797752	0.1340782122905028	0.11666666666666667
COc1cc(C[C@H](CO)c2cc(/C=C/CO)cc(OC)c2O[C@H]2O[C@@H](CO)[C@@H](O)[C@@H](O)[C@H]2O)ccc1O	0.12435233160621761	0.1377245508982036	0.11515151515151516	0.12345679012345678	0.14906832298136646	0.13664596273291926
CCOC(=O)C1=C(N)Oc2c(c(=O)oc3ccccc23)[C@@H]1c1cc(Br)cc(Br)c1	0.15976331360946747	0.11920529801324503	0.10884353741496598	0.1103448275862069	0.18840579710144928	0.087248322147651
CC(=O)OC[C@@H]1O[C@@H](Oc2ccc(C#CCc3ccccc3)cc2)[C@@H](OC(C)=O)[C@@H](OC(C)=O)[C@@H]1OC(C)=O	0.17894736842105263	0.12571428571428572	0.13690476190476192	0.13855421686746988	0.17073170731707318	0.13095238095238096
CC[C@H](C(C)C)[C@H](O)[C@@H](O)[C@@H](C)[C@H]1CC[C@H]2[C@@H]3CC(=O)[C@@H]4C[C@@H](O)[C@@H](O)C[C@]4(C)[C@H]3CC[C@@]21C	0.07853403141361257	0.10493827160493827	0.1610738255033557	0.1793103448275862	0.09433962264150944	0.1780821917808219
NCCS[C@@H]1c2c(O)cc(O)cc2O[C@H](c2ccc(O)c(O)c2)[C@H]1O	0.11515151515151516	0.12142857142857143	0.10218978102189781	0.1037037037037037	0.13432835820895522	0.10294117647058823
C=C1[C@H](OC(=O)/C=C(\C)CC)C[C@@H](C(C)C)[C@H]2/C(=C/C)C(=O)[C@@H](OC(=O)[C@@H](C)CC)[C@@H]12	0.09444444444444444	0.13333333333333333	0.17985611510791366	0.24615384615384617	0.10738255033557047	0.24427480916030533
CC1(C)C=Cc2c(cc3c(c2O)C(=O)c2cccc(O)c2O3)O1	0.14012738853503184	0.1259259259259259	0.08955223880597014	0.09090909090909091	0.176	0.07407407407407407
CC(/C=C/C=C(C)/C=C/[C@]12O[C@@]1(C)C[C@@H](O)CC2(C)C)=C\C=C\C=C(C)\C=C\C=C(/C)[C@H]1C=C2C(C)(C)CCC[C@@]2(C)O1	0.030973451327433628	0.05102040816326531	0.0989010989010989	0.09392265193370165	0.04145077720207254	0.06989247311827956
CC(C)=CCC[C@@]1(C)[C@H](CC=C(C)C)C[C@@]23C[C@H](C(C)(C)O)OC2=C(CC=C(C)C)C(=O)[C@]1(C(=O)C(C)C)C3=O	0.0945273631840796	0.12209302325581395	0.15432098765432098	0.1419753086419753	0.09941520467836257	0.11377245508982035
CC[C@H](C)C(=O)O[C@@H]1C[C@@H](C)C=C2C=C[C@H](C)[C@H](CC[C@H](O)C[C@H](O)CC(=O)O)[C@H]21	0.23270440251572327	0.2246376811594203	0.41739130434782606	0.5480769230769231	0.20588235294117646	0.8620689655172413
C[C@@H]1O[C@@H](Oc2c(-c3ccc(O)cc3)oc3cc(O[C@H]4O[C@H](C(=O)O)[C@@H](O)[C@@H](O)[C@H]4O)cc(O)c3c2=O)[C@@H](O)[C@@H](O)[C@@H]1O	0.1485148514851485	0.1452513966480447	0.13068181818181818	0.13218390804597702	0.15606936416184972	0.125
O=C(/C=C/c1ccc(O)cc1)OC[C@H]1O[C@@H](Oc2c(-c3ccc(O)cc3)oc3cc(O)cc(O)c3c2=O)[C@@H](O)[C@@H](O)[C@H]1O	0.18686868686868688	0.15555555555555556	0.10989010989010989	0.1111111111111111	0.19411764705882353	0.11049723756906077
C[C@H]1O[C@@H](O[C@H]2[C@@H](O)[C@H](O)[C@H](Oc3cc(O)c4c(=O)cc(-c5ccccc5)oc4c3)O[C@H]2CO)[C@@H](O)[C@@H](O)[C@@H]1O	0.16494845360824742	0.10555555555555556	0.12209302325581395	0.12352941176470589	0.16167664670658682	0.10982658959537572
CC(C)=CCC/C(C)=C/CC/C(C)=C\CC/C(C)=C\CC/C(C)=C/CC/C(C)=C/CC/C(C)=C/CC/C(C)=C/Cc1ccccc1O	0.09333333333333334	0.08955223880597014	0.07575757575757576	0.07106598984771574	0.10309278350515463	0.07614213197969544
C=C1CC[C@@H]2C(C)(C)[C@H](O)CC[C@@]2(C)[C@@H]1C[C@@H](C1=CCOC1=O)S(=O)(=O)O	0.06857142857142857	0.11888111888111888	0.14074074074074075	0.15151515151515152	0.0763888888888889	0.11678832116788321
OC[C@@H]1O[C@@H](Oc2cc(O)c3c(c2)[C@@H]2[C@@H](c4cc(O)cc(O)c4[C@@H]2c2ccc(O)cc2)[C@H]3c2ccc(O)cc2)[C@@H](O)[C@@H](O)[C@@H]1O	0.15311004784688995	0.09183673469387756	0.09473684210526316	0.09574468085106383	0.12972972972972974	0.08947368421052632
CO[C@@H]1[C@H](O)[C@@H](CO)O[C@@H](O[C@@H]2[C@@H](COS(=O)(=O)O)O[C@@H](C)[C@@H](OS(=O)(=O)O)[C@@H]2O)[C@@H]1OS(=O)(=O)O	0.045	0.07692307692307693	0.11392405063291139	0.11538461538461539	0.047337278106508875	0.11464968152866242
CC(/C=C/C=C(C)/C=C/[C@]12O[C@H](CC1(C)C)C[C@@]2(C)O)=C\C=C\C=C(C)\C=C\C=C(/C)[C@H]1C=C2C(C)(C)CCC[C@@]2(C)O1	0.030973451327433628	0.05102040816326531	0.08695652173913043	0.08196721311475409	0.04145077720207254	0.06417112299465241
O=C(O)CCC/C=C/C[C@@H]1[C@@H](O)C[C@@H](O)[C@@H]1/C=C/[C@@H](O)CCc1ccccc1	0.17575757575757575	0.1597222222222222	0.13380281690140844	0.14388489208633093	0.208955223880597	0.22137404580152673
CC[C@H](CC[C@@H](C)[C@H]1CC[C@H]2[C@@H]3CCC4=CC(=O)CC[C@]4(C)[C@H]3CC[C@@]21C)C(C)C	0.08196721311475409	0.09615384615384616	0.14583333333333334	0.16428571428571428	0.08496732026143791	0.14685314685314685
C/C(=C/[C@@H](C)C(=O)C[C@H](O)CC1CC(=O)NC(=O)C1)[C@H]1OC(=O)/C=C/c2ccc(O)cc21	0.17341040462427745	0.2054794520547945	0.1564625850340136	0.17482517482517482	0.20422535211267606	0.1736111111111111
CC(C)CCC[C@@H](C)[C@H]1CC[C@H]2[C@@H]3CC=C4CC[C@@H](O)CC[C@]4(C)[C@H]3CC[C@@]21C	0.07103825136612021	0.08333333333333333	0.14788732394366197	0.15827338129496402	0.0718954248366013	0.14084507042253522
CC[C@@H](C#CC#C/C=C/COC(C)=O)/C=C/C=C/CCCC(=O)O	0.0963855421686747	0.10714285714285714	0.08759124087591241	0.10526315789473684	0.10294117647058823	0.15625
CCNC(=O)CCC/C=C\C[C@H]1[C@@H](O)C[C@@H](O)[C@@H]1/C=C/[C@H](O)COc1cccc(C(F)(F)F)c1	0.12972972972972974	0.1518987341772152	0.15789473684210525	0.16	0.16447368421052633	0.19047619047619047
C=C1C(=O)O[C@@H]2/C=C(\C)CC/C=C(\C)CC/C=C(\C)CC/C=C(\C)CC[C@H]12	0.07344632768361582	0.10135135135135136	0.13768115942028986	0.13970588235294118	0.0896551724137931	0.08333333333333333
CO[C@H]1[C@@H](O)[C@@H](CO)O[C@@H](O[C@H]2[C@@H](COS(=O)(=O)O)O[C@@H](C)[C@@H](OS(=O)(=O)O)[C@@H]2O)[C@@H]1OS(=O)(=O)O	0.045	0.07692307692307693	0.11392405063291139	0.11538461538461539	0.047337278106508875	0.11464968152866242
O=C(/C=C\c1ccc(O)cc1)OC[C@@H]1O[C@@H](Oc2cccc(/C=C\c3ccc(O)cc3)c2)[C@@H](O)[C@H](O)[C@@H]1O	0.17989417989417988	0.13953488372093023	0.10465116279069768	0.10588235294117647	0.19375	0.11176470588235295
CCCCCCC/C=C\CCCCCCCCC(=O)OC[C@H](CO[P@@](=O)(O)O[C@H]1[C@@H](O)[C@@H](O)[C@@H](OP(=O)(O)O)[C@@H](OP(=O)(O)O)[C@@H]1O)OC(=O)CCCC	0.06504065040650407	0.06818181818181818	0.09047619047619047	0.0966183574879227	0.059907834101382486	0.12871287128712872
C=C1[C@@H](OC(=O)/C=C(\C)CC)C[C@@H](C(C)C)[C@H]2/C(=C/C)C(=O)[C@@H](OC(=O)[C@H](C)CC)[C@@H]12	0.09444444444444444	0.13333333333333333	0.17985611510791366	0.24615384615384617	0.10738255033557047	0.24427480916030533
CC1=C(/C=C/C(C)=C/C=C/C(C)=C/CO)C(C)(C)CCC1	0.04878048780487805	0.09022556390977443	0.10317460317460317	0.096	0.07692307692307693	0.06976744186046512
CC(C)=CCC/C(C)=C/CC/C(C)=C/CC/C(C)=C/CC/C(C)=C/CC/C(C)=C/Cc1cc2ccccc2cc1O	0.12195121951219512	0.1092896174863388	0.08241758241758242	0.07734806629834254	0.13793103448275862	0.08287292817679558
COc1cc(C[C@H](CO)c2cc(/C=C/CO)cc(OC)c2O[C@H]2O[C@@H](CO)[C@@H](O)[C@@H](O)[C@@H]2O)ccc1O	0.12435233160621761	0.1377245508982036	0.11515151515151516	0.12345679012345678	0.14906832298136646	0.13664596273291926
CC(C)=CCC/C(C)=C/CC/C(C)=C/CC/C(C)=C/CC/C(C)=C/CC/C(C)=C/CC/C(C)=C/Cc1c(C)ccc(O)c1O	0.08256880733944955	0.1	0.07407407407407407	0.06914893617021277	0.09090909090909091	0.08021390374331551
O=C(O)[C@H]1O[C@@H](Oc2cc(O)c3c(=O)cc(-c4ccc(O[C@H]5O[C@@H](CO)[C@@H](O)[C@H](O)[C@@H]5O)c(O)c4)oc3c2)[C@@H](O)[C@H](O)[C@@H]1O	0.12980769230769232	0.12432432432432433	0.12222222222222222	0.12359550561797752	0.1340782122905028	0.11666666666666667
C=C(C)[C@@H]1CCC(C)=C[C@H]1c1c(O)cc(CC=C(C)C)cc1O	0.09259259259259259	0.12781954887218044	0.13385826771653545	0.136	0.11538461538461539	0.12598425196850394
NCCS[C@H]1c2c(O)cc(O)cc2O[C@H](c2ccc(O)c(O)c2)[C@H]1O	0.11515151515151516	0.12142857142857143	0.10218978102189781	0.1037037037037037	0.13432835820895522	0.10294117647058823
CCOC(=O)C1=C(N)Oc2c(c(=O)oc3ccccc23)[C@H]1c1cccc(Br)c1	0.1901840490797546	0.1360544217687075	0.1103448275862069	0.11188811188811189	0.21804511278195488	0.08843537414965986
C=C1CC[C@H](O)C/C1=C/C=C1\CCC[C@]2(C)[C@H]([C@H](C)CCCC(C)C)CC[C@@H]12	0.0782122905027933	0.10666666666666667	0.1347517730496454	0.15328467153284672	0.09523809523809523	0.11971830985915492
CC(C)CCC[C@@H](C)[C@H]1CC[C@H]2[C@@H]3CC=C4C[C@@H](O)CC[C@]4(C)[C@H]3CC[C@@]21C	0.07222222222222222	0.08496732026143791	0.15942028985507245	0.17037037037037037	0.07333333333333333	0.14388489208633093
COc1cc(C[C@H](CO)c2cc(/C=C\CO)cc(OC)c2O[C@H]2O[C@@H](CO)[C@@H](O)[C@@H](O)[C@@H]2O)ccc1O	0.12435233160621761	0.1377245508982036	0.11515151515151516	0.12345679012345678	0.14906832298136646	0.13664596273291926
O=C(/C=C/c1ccc(O)cc1)OC[C@@H]1O[C@@H](Oc2cc(O)c3c(c2)O[C@H](c2ccc(O)cc2)CC3=O)[C@@H](O)[C@H](O)[C@@H]1O	0.17676767676767677	0.13812154696132597	0.13636363636363635	0.13793103448275862	0.18235294117647058	0.11797752808988764
CC(C)[C@@H](C)CC[C@@H](C)[C@H]1CC[C@H]2C3=CC[C@H]4C[C@@H](O)CC[C@]4(C)[C@H]3CC[C@@]21C	0.07142857142857142	0.09090909090909091	0.14893617021276595	0.15942028985507245	0.07947019867549669	0.15
O=C(/C=C/c1ccc(O)cc1)OC[C@@H]1O[C@@H](Oc2cc(O)c3c(=O)cc(-c4ccc(O)cc4)oc3c2)[C@@H](O)[C@H](O)[C@@H]1O	0.19487179487179487	0.15730337078651685	0.1111111111111111	0.11235955056179775	0.19642857142857142	0.11173184357541899
O=C(O)CCC/C=C\C[C@H]1[C@H](O)C[C@H](O)[C@@H]1/C=C/[C@@H](O)CCc1ccccc1	0.17575757575757575	0.1597222222222222	0.13380281690140844	0.14388489208633093	0.208955223880597	0.22137404580152673
O=c1c(O[C@@H]2O[C@@H](CO)[C@@H](O)[C@H](O)[C@@H]2O[C@@H]2OC[C@@H](O)[C@@H](O)[C@@H]2O)c(-c2ccc(O)c(O)c2)oc2cc(O)cc(O)c12	0.10576923076923077	0.10326086956521739	0.11299435028248588	0.11428571428571428	0.11235955056179775	0.10112359550561797
CCOC(=O)C1=C(N)Oc2c(ccc3ccccc32)[C@@H]1c1ccc(Br)c(OC)c1	0.20121951219512196	0.13333333333333333	0.10067114093959731	0.10204081632653061	0.24060150375939848	0.08666666666666667
C=C(C)[C@H]1CCC(C)=C[C@H]1c1c(O)cc(CCCCC)c(O)c1O	0.1111111111111111	0.125	0.13953488372093023	0.14173228346456693	0.12121212121212122	0.14960629921259844
Cc1cc(O)c2c(c1)[C@@H]([C@@H]1c3cccc(O)c3C(=O)c3c(O)cc(C(=O)O)cc31)c1ccc(O)c(O)c1C2=O	0.16842105263157894	0.14035087719298245	0.08	0.08092485549132948	0.1728395061728395	0.09302325581395349
CC(C)=CCC/C(C)=C/CC/C(C)=C/CC/C(C)=C/CC/C(C)=C/CC/C(C)=C/CC/C(C)=C/CC/C(C)=C/Cc1ccccc1O	0.09333333333333334	0.08955223880597014	0.07575757575757576	0.07106598984771574	0.10309278350515463	0.07614213197969544
OC[C@@H]1O[C@H](Oc2ccc([C@H]3Oc4cc(O)cc(O)c4C[C@H]3O)cc2O[C@H]2O[C@@H](CO)[C@@H](O)[C@@H](O)[C@H]2O)[C@H](O)[C@H](O)[C@@H]1O	0.08878504672897196	0.08994708994708994	0.11731843575418995	0.11864406779661017	0.09836065573770492	0.09944751381215469
COc1ccc([C@@H]2CC(=O)c3c(O)cc(O[C@H]4O[C@@H](CO)[C@@H](O)[C@@H](O)[C@@H]4O[C@@H]4O[C@@H](C)[C@@H](O)[C@@H](O)[C@@H]4O)cc3O2)cc1	0.12135922330097088	0.11475409836065574	0.14450867052023122	0.14619883040935672	0.13714285714285715	0.11931818181818182
COC(=O)C1=CO[C@H](O[C@@H]2O[C@H](CO)[C@@H](O)[C@H](O)[C@H]2O)/C(=C/COC(C)=O)[C@@H]1CC(=O)OCCc1ccc(O)c(O)c1	0.12745098039215685	0.1340782122905028	0.14534883720930233	0.14705882352941177	0.125	0.16666666666666666
C[C@@H]1O[C@@H](O[C@H]2[C@@H](O)[C@H](O)[C@H](CO)O[C@@H]2Oc2c(-c3ccc(O)c(O)c3)oc3cc(O)cc(O)c3c2=O)[C@@H](O)[C@@H](O)[C@@H]1O	0.11004784688995216	0.10810810810810811	0.11797752808988764	0.11931818181818182	0.11731843575418995	0.10614525139664804
C=C1[C@H]2C[C@]3(O)[C@@H]([C@@H](OC(=O)/C(C)C)C(=O)[C@@H]3C(C)(C)C)CC[C@@]2(C)OC1(C)C	0.06741573033707865	0.09395973154362416	0.1984732824427481	0.19230769230769232	0.07482993197278912	0.1386861313868613
C=C(/C=C/C=C(/CO)[C@@H]1CC[C@@]2([C@H](CCCO)/C(=C(\C)C(=O)Cc3ccccc3)CC[C@@]2(C)O)[C@@H]1O)CCCCCOC(C)=O	0.14285714285714285	0.11518324607329843	0.13736263736263737	0.1388888888888889	0.1366120218579235	0.1638418079096045
CC1=C[C@H](O)CC(C)(C)[C@@H]1/C=C/C(C)=C/C=C/C(C)=C/C=C/C=C(C)/C=C/C=C(\C)C(=O)C[C@]12O[C@]1(C)CCCC2(C)C	0.04504504504504504	0.06770833333333333	0.11173184357541899	0.10674157303370786	0.0582010582010582	0.09392265193370165
COc1ccc([C@@H]2CC(=O)c3c(O)cc(O[C@@H]4O[C@@H](CO)[C@@H](O)[C@@H](O)[C@@H]4O[C@@H]4O[C@@H](C)[C@@H](O)[C@@H](O)[C@@H]4O)cc3O2)cc1	0.12135922330097088	0.11475409836065574	0.14450867052023122	0.14619883040935672	0.13714285714285715	0.11931818181818182
CC1(C)C=Cc2c(ccc3c2OC[C@]2(O)c4ccc(O)cc4O[C@@H]32)O1	0.13414634146341464	0.1276595744680851	0.09285714285714286	0.09420289855072464	0.15789473684210525	0.07801418439716312
O=C(O)CC(=O)OC[C@H]1O[C@@H](Oc2ccc3c(=O)c(-c4ccc(O)cc4)coc3c2)[C@@H](O)[C@H](O)[C@@H]1O	0.20786516853932585	0.18238993710691823	0.13043478260869565	0.1320754716981132	0.22818791946308725	0.16025641025641027
C=C1CC[C@@H]2[C@](C)(CO[C@@H]3O[C@H](CO)[C@@H](O)[C@H](O)[C@H]3O)[C@H](O)CC[C@]2(C)[C@@H]1CC/C(C)=C/CO	0.05612244897959184	0.0650887573964497	0.152317880794702	0.15436241610738255	0.06060606060606061	0.15333333333333332
COc1ccc(-c2cc(=O)c3c(O)cc(O)c([C@@H]4O[C@H](C(=O)O)[C@@H](O)[C@@H](O)[C@@H]4O)c3o2)cc1O	0.143646408839779	0.1464968152866242	0.12987012987012986	0.13157894736842105	0.1513157894736842	0.13815789473684212
CC(C)(C)OC(=O)ON1C(=O)C=C2C=C[C@@H]3C[C@@H](CCCNC(=O)c4ccc(N)cc4)CC[C@@H]3NC2=C1	0.16489361702127658	0.13609467455621302	0.19230769230769232	0.17197452229299362	0.15432098765432098	0.15625
C[C@H]1O[C@@H](Oc2ccc(-c3coc4cc(O)cc(O)c4c3=O)cc2)[C@@H](O)[C@@H](O)[C@@H]1O	0.15789473684210525	0.1476510067114094	0.12244897959183673	0.12413793103448276	0.1773049645390071	0.1232876712328767
COC(=O)C1=CO[C@@H](O[C@@H]2O[C@@H](CO)[C@@H](O)[C@@H](O)[C@@H]2O)/C(C)=C/[C@@H]1OC(=O)c1cc(O)c(O)c(O)c1	0.11578947368421053	0.12121212121212122	0.16233766233766234	0.16447368421052633	0.11801242236024845	0.17105263157894737
COc1cc(-c2oc3cc(O)cc(O)c3c(=O)c2O)ccc1O[C@@H]1O[C@@H](CO)[C@@H](O)[C@@H](O)[C@@H]1O[C@@H]1O[C@@H](C)[C@@H](O)[C@@H](O)[C@@H]1O	0.11374407582938388	0.11229946524064172	0.12222222222222222	0.12359550561797752	0.12154696132596685	0.11049723756906077
CCCCC[C@@H]1O[C@@H]1/C=C/CCCCCCCCC(=O)OC[C@H](O)COC(=O)CCCCCCCCCCCCC	0.07373271889400922	0.07291666666666667	0.08695652173913043	0.09392265193370165	0.06914893617021277	0.12429378531073447
CC(C)=CCC/C(C)=C/CC/C(C)=C/Cc1ccc(O)cc1	0.12101910828025478	0.15503875968992248	0.10852713178294573	0.11023622047244094	0.14285714285714285	0.11811023622047244
Cc1cc(O)c(C=O)c2c1C(=O)Oc1cc(O)cc(O)c1C2=O	0.10625	0.13636363636363635	0.08270676691729323	0.08396946564885496	0.11538461538461539	0.07518796992481203
OC[C@@H]1O[C@H](Oc2cc(O)c3c(c2)O[C@@H](c2ccc(O)c(O)c2)[C@H](O)C3)[C@@H](O)[C@@H](O)[C@@H]1O	0.0972972972972973	0.1	0.13333333333333333	0.13513513513513514	0.11038961038961038	0.1118421052631579
CCOC(=O)C1=C(N)Oc2c(c(=O)oc3ccccc23)[C@@H]1c1cccc(Br)c1	0.1901840490797546	0.1360544217687075	0.1103448275862069	0.11188811188811189	0.21804511278195488	0.08843537414965986
C=C1C[C@H](OC(=O)/C(C)=C/CO)[C@@H]2C(=C)C(=O)O[C@@H]2[C@H]2C(C)=C[C@@H](O)[C@@H](OC(C)=O)[C@@H](OC(C)=O)[C@@H]21	0.08205128205128205	0.10843373493975904	0.2108843537414966	0.21379310344827587	0.08484848484848485	0.17218543046357615
OC[C@@H]1O[C@H](Oc2cc(O)c3c(c2)[C@@H]2[C@H](c4cc(O)cc(O)c4[C@H]2c2ccc(O)cc2)[C@H]3c2ccc(O)cc2)[C@@H](O)[C@@H](O)[C@@H]1O	0.15311004784688995	0.09183673469387756	0.09473684210526316	0.09574468085106383	0.12972972972972974	0.08947368421052632
CCCC(=O)c1c(O)cc(O)c(C(=O)CC(C)C)c1O	0.176056338028169	0.1864406779661017	0.12605042016806722	0.14782608695652175	0.17391304347826086	0.1875
OC[C@H]1O[C@H](Oc2cc(O)cc(/C=C/c3ccc4c(c3)[C@@H](c3cc(O)cc(O)c3)[C@@H](c3ccc(O)cc3)O4)c2)[C@@H](O)[C@@H](O)[C@@H]1O	0.14691943127962084	0.10824742268041238	0.09424083769633508	0.09523809523809523	0.14754098360655737	0.08333333333333333
O=c1c(O[C@H]2O[C@H](CO)[C@@H](O)[C@H](O)[C@@H]2O[C@@H]2OC[C@@H](O)[C@@H](O)[C@@H]2O)c(-c2ccc(O)cc2)oc2cc(O)cc(O)c12	0.12871287128712872	0.12290502793296089	0.11428571428571428	0.11560693641618497	0.13953488372093023	0.10227272727272728
CC(C)=CCC/C(C)=C/CC/C(C)=C/CC/C(C)=C/CC/C(C)=C/CC/C(C)=C/CC/C(C)=C/CC/C(C)=C/Cc1cccc(O)c1O	0.08296943231441048	0.09405940594059406	0.075	0.07035175879396985	0.09090909090909091	0.08080808080808081
O=C(OC[C@@H]1O[C@@H](Oc2cc(O)c3c(c2)O[C@@H](c2ccc(O)cc2)CC3=O)[C@@H](O)[C@H](O)[C@H]1O)c1cc(O)c(O)c(O)c1	0.14356435643564355	0.12087912087912088	0.13793103448275862	0.13953488372093023	0.15028901734104047	0.11931818181818182
COc1cc(C[C@@H](CO)c2cc(/C=C/CO)cc(OC)c2O[C@@H]2O[C@@H](CO)[C@@H](O)[C@@H](O)[C@@H]2O)ccc1O	0.12435233160621761	0.1377245508982036	0.11515151515151516	0.12345679012345678	0.14906832298136646	0.13664596273291926
CCOC(=O)C1=C(C)N=C(C)/C(=C\c2ccc(O)c(OC)c2)[C@H]1c1cccc(O)c1	0.16470588235294117	0.1793103448275862	0.11486486486486487	0.11643835616438356	0.19424460431654678	0.10810810810810811
CC1=C[C@H](c2ccc(O)cc2)[C@H](c2cc(O)cc(O)c2)C(C)(C)O1	0.14556962025316456	0.14925373134328357	0.0962962962962963	0.09774436090225563	0.18253968253968253	0.09701492537313433
O=C(O)C1=C/C(=C/C=[N+]2/c3cc(O)c(O[C@H]4O[C@H](CO)[C@@H](O)[C@H](O)[C@@H]4O)cc3C[C@H]2C(=O)O)C[C@H](C(=O)O)N1	0.09950248756218906	0.12138728323699421	0.14634146341463414	0.14814814814814814	0.11176470588235295	0.147239263803681
C#C[C@]1(O)CC[C@H]2[C@@H]3CCc4cc(O)c(O)cc4[C@H]3CC[C@@]21C	0.05917159763313609	0.07042253521126761	0.08955223880597014	0.09090909090909091	0.072992700729927	0.08208955223880597
COc1c(O)ccc2c1-c1ccc3ccc(O)cc3c1CSS[C@H]1CC[C@H](C[C@H]1O)[C@@H](O[C@H](NCCCCO)c1ccc(NCC(C)=O)c(CO)c1)[C@@H](O)CC2	0.1759656652360515	0.11261261261261261	0.11574074074074074	0.12206572769953052	0.15789473684210525	0.1320754716981132
C=C1/C(=C\C=C2/CCC[C@]3(C)[C@H]2CC[C@@H]3[C@H](C)/C=C/[C@H](O)C2CC2)C[C@@H](O)C[C@@H]1O	0.06451612903225806	0.09615384615384616	0.12244897959183673	0.13986013986013987	0.09933774834437085	0.1232876712328767
O=C(O)C1=CC(=C/C=[N+]2/c3cc(O)c(O[C@@H]4O[C@@H](CO)[C@@H](O)[C@@H](O)[C@@H]4O)cc3C[C@H]2C(=O)O)C=C(C(=O)O)N1	0.11055276381909548	0.12790697674418605	0.13253012048192772	0.13414634146341464	0.11834319526627218	0.147239263803681
Oc1cc(O)c2c(c1)O[C@@H](c1ccc(O)c(O)c1)[C@H](O)[C@H]2c1c(O)cc(O)c2c1O[C@H](c1ccc(O)c(O)c1)[C@H](O)C2	0.11594202898550725	0.09090909090909091	0.08791208791208792	0.08888888888888889	0.11797752808988764	0.08241758241758242
COc1cc(C[C@@H](CO)c2cc(/C=C\CO)cc(OC)c2O[C@@H]2O[C@@H](CO)[C@@H](O)[C@@H](O)[C@@H]2O)ccc1O	0.12435233160621761	0.1377245508982036	0.11515151515151516	0.12345679012345678	0.14906832298136646	0.13664596273291926
C=C(C)/C=C\C[C@H]1C(C)CCC(=O)[C@H]1C/C=C(\C)CC/C=C(\C)CC/C=C(\C)CC/C=C(/C)CC/C=C(/C)CC/C=C(/C)CC/C	0.04310344827586207	0.05392156862745098	0.10582010582010581	0.10106382978723404	0.04477611940298507	0.10052910052910052
C=C(C)[C@@H]1CCC(C)=C[C@H]1c1c(O)cc(CCCCC)cc1O	0.10559006211180125	0.11851851851851852	0.15079365079365079	0.1532258064516129	0.11450381679389313	0.152
CC(C)=CCC/C(C)=C/CC/C(C)=C/CC/C(C)=C/CC/C(C)=C/CC/C(C)=C/CC/C(C)=C/Cc1c(C)c(O)ccc1O	0.08256880733944955	0.1	0.07407407407407407	0.06914893617021277	0.09090909090909091	0.08021390374331551
CCOC(=O)C1=C/C(=C2\CCC(=O)[C@@H](c3ccc(O)cc3)C2)c2c(cc3c(c2OC)C[C@@H]([C@@](C)(O)C2CCC2)O3)O1	0.13861386138613863	0.1340782122905028	0.16568047337278108	0.15384615384615385	0.14450867052023122	0.11363636363636363
CC#CC[C@H](C)[C@H](O)/C=C/[C@@H]1[C@H]2C/C(=C/CCCC(=O)O)C[C@@H]2C[C@H]1O	0.1130952380952381	0.14285714285714285	0.14925373134328357	0.16923076923076924	0.14814814814814814	0.2047244094488189
CC(C)=CCC/C(C)=C/CC/C(C)=C/CC/C(C)=C/CC/C(C)=C/CC/C(C)=C/CC/C(C)=C/CC/C(C)=C\Cc1ccccc1O	0.09333333333333334	0.08955223880597014	0.07575757575757576	0.07106598984771574	0.10309278350515463	0.07614213197969544
C=C1/C(=C\C=C2/CCC[C@@]3(C)[C@H]2CC[C@@H]3[C@H](C)/C=C/[C@H](O)C2CC2)C[C@@H](O)C[C@@H]1O	0.06451612903225806	0.09615384615384616	0.12244897959183673	0.13986013986013987	0.09933774834437085	0.1232876712328767
CCOC(=O)C1=C(C)NC2=C(C(=O)C[C@@H](c3ccc(Cl)cc3)C2)[C@H]1c1ccc(O)c(OC)c1	0.16292134831460675	0.1464968152866242	0.14473684210526316	0.14666666666666667	0.174496644295302	0.11612903225806452
CC(=C/CO)/C=C/C=C/C=C(C)/C=C/C=C(C)\C=C\[C@@]12O[C@]1(C)C[C@@H](O)CC2(C)C	0.03684210526315789	0.0625	0.09333333333333334	0.087248322147651	0.050955414012738856	0.07236842105263158
CCCCCCC[C@@H]1O[C@@H]1CC#CC#CC1=CC[C@@H]2CC/C(C)=C3/CC(C)(C)[C@@H]3CC[C@@]2(C)[C@H]1O	0.054187192118226604	0.0625	0.15286624203821655	0.14743589743589744	0.05202312138728324	0.125
CC(/C=C\[C@@]12O[C@]1(C)CCCC2(C)C)=C/C=C/C(C)=C/C=C\C=C(C)\C=C\C=C(/C)[C@H]1C=C2/C(C)(C)CCCC[C@]2(C)O1	0.02631578947368421	0.045454545454545456	0.0748663101604278	0.06989247311827956	0.035897435897435895	0.05263157894736842
CC(=O)/C=C/CC(C)=C\C=C\C=C(C)\C=C\C=C(C)\C=C\C=C(C)\C=C\C=C(\C)C1C=C(C)CC1(C)C	0.043478260869565216	0.06779661016949153	0.08284023668639054	0.07738095238095238	0.05747126436781609	0.07692307692307693
COc1cc2c(c(O)c1C(=O)/C=C/c1ccc(O)cc1)C=CC(C)(C)O2	0.16149068322981366	0.18518518518518517	0.1079136690647482	0.10948905109489052	0.2109375	0.10071942446043165
O=c1c(O[C@H]2O[C@@H](CO)[C@@H](O)[C@H](O)[C@@H]2O[C@H]2OC[C@@H](O)[C@@H](O)[C@H]2O)c(-c2ccc(O)c(O)c2)oc2cc(O)cc(O)c12	0.10576923076923077	0.10326086956521739	0.11299435028248588	0.11428571428571428	0.11235955056179775	0.10112359550561797
C=C1CC[C@@H]2[C@@](C)(CC[C@@H](OS(=O)(=O)O)[C@@]2(C)CO)[C@H]1C/C=C1\C(=O)OC[C@@H]1O	0.06629834254143646	0.11409395973154363	0.14285714285714285	0.14492753623188406	0.08053691275167785	0.11971830985915492
COc1ccc2c(c1)OC(C)(C)[C@H](c1ccc(O)c(CC=C(C)C)c1)C2=O	0.13855421686746988	0.16546762589928057	0.13043478260869565	0.12408759124087591	0.17164179104477612	0.09154929577464789
O=C(O)CC(=O)OC[C@@H]1O[C@@H](Oc2ccc3c(=O)c(-c4ccc(O)cc4)coc3c2)[C@@H](O)[C@H](O)[C@@H]1O	0.20786516853932585	0.18238993710691823	0.13043478260869565	0.1320754716981132	0.22818791946308725	0.16025641025641027
O=C(OC[C@H]1O[C@@H](Oc2ccc(/C=C/c3cc(O)cc(O)c3)cc2O)[C@@H](O)[C@H](O)[C@H]1O)c1cc(O)c(O)c(O)c1	0.125	0.125	0.10344827586206896	0.10465116279069768	0.15568862275449102	0.11046511627906977
O=C1c2c(O)cc(O[C@@H]3O[C@@H](CO)[C@@H](O)[C@H](O)[C@@H]3O)cc2O[C@@H](c2ccc(O)cc2)[C@@H]1O[C@H]1O[C@@H](CO)[C@@H](O)[C@H](O)[C@@H]1O	0.11483253588516747	0.10752688172043011	0.11731843575418995	0.11864406779661017	0.12921348314606743	0.09944751381215469
CC[C@H](CC[C@H](C)[C@H]1CC[C@H]2[C@@H]3CCC4=CC(=O)CC[C@]4(C)[C@H]3CC[C@@]21C)C(C)C	0.08196721311475409	0.09615384615384616	0.14583333333333334	0.16428571428571428	0.08496732026143791	0.14685314685314685
CC1(C)C=Cc2c(ccc3c2OC[C@]2(O)c4ccc(O)cc4O[C@H]32)O1	0.13414634146341464	0.1276595744680851	0.09285714285714286	0.09420289855072464	0.15789473684210525	0.07801418439716312
O=C1C[C@H](c2ccc(O)cc2)Oc2c1c(O)c([C@@H]1O[C@@H](CO)[C@@H](O)[C@H](O)[C@@H]1O)c(O)c2[C@@H]1O[C@@H](CO)[C@@H](O)[C@@H](O)[C@@H]1O	0.11165048543689321	0.10989010989010989	0.12643678160919541	0.12790697674418605	0.11931818181818182	0.1016949152542373
CC(C)=CCc1c(O)ccc([C@@H]2COc3c(ccc4c3C=CC(C)(C)O4)C2)c1O	0.13953488372093023	0.15753424657534246	0.12413793103448276	0.1258741258741259	0.16312056737588654	0.0945945945945946
CC1=C(/C=C/C(C)=C/C=C/C(C)=C/C=C/C=C(C)/C=C/C=C(C)/C=C/C(=O)[C@]2(C)CCCC2(C)C)C(C)(C)C[C@H](O)C1	0.04090909090909091	0.06878306878306878	0.10112359550561797	0.096045197740113	0.05913978494623656	0.06557377049180328
C#C[C@]1(O)CC[C@H]2[C@H]3CCc4cc(O)c(O)cc4[C@@H]3CC[C@@]21C	0.05917159763313609	0.07042253521126761	0.08955223880597014	0.09090909090909091	0.072992700729927	0.08208955223880597
COc1cc(O)c2c(c1)O[C@H](c1ccc(OC)c(O[C@H]3O[C@@H](CO)[C@@H](O)[C@@H](O)[C@@H]3O)c1)CC2=O	0.12365591397849462	0.1165644171779141	0.1503267973856209	0.152317880794702	0.1346153846153846	0.12903225806451613
C=C(CC[C@@H](C)[C@H]1CC[C@H]2C3=C(CC[C@@]21C)[C@@]1(C)CC[C@H](O)C(C)(C)[C@H]1CC3)C(C)C	0.06989247311827956	0.08860759493670886	0.1292517006802721	0.1388888888888889	0.07741935483870968	0.12244897959183673
COc1cccc2c1C(=O)c1c(O)c3c(c(O)c1C2=O)C[C@@](O)(C(=O)CO)C[C@H]3O[C@@H]1C[C@@H](N)[C@H](C)[C@@H](C)C(=O)O1	0.12437810945273632	0.13068181818181818	0.17682926829268292	0.17901234567901234	0.12790697674418605	0.1497005988023952
COc1cccc([C@H]2C(=O)/C=C/c3cc(O)cc(O)c3C2=O)c1O	0.16025641025641027	0.1323529411764706	0.0962962962962963	0.09774436090225563	0.1732283464566929	0.09701492537313433
O=C(/C=C/c1ccc(O)cc1)OC[C@@H]1O[C@@H](Oc2cc(O)c3c(=O)c(O)c(-c4ccc(O)cc4)oc3c2)[C@@H](O)[C@H](O)[C@@H]1O	0.18686868686868688	0.15555555555555556	0.10989010989010989	0.1111111111111111	0.19411764705882353	0.11049723756906077
O=C(/C=C/c1ccc(O)cc1)OC[C@H]1O[C@@H](Oc2cc(O)c3c(c2)O[C@@H](c2ccc(O)cc2)CC3=O)[C@@H](O)[C@@H](O)[C@@H]1O	0.17676767676767677	0.13812154696132597	0.13636363636363635	0.13793103448275862	0.18235294117647058	0.11797752808988764
C=C1/C(=C\C=C2/CCC[C@]3(C)[C@H]([C@@H](C)CCCC(C)(C)O)CC[C@@H]23)C[C@@H](O)C[C@@H]1O	0.07650273224043716	0.1038961038961039	0.17985611510791366	0.17391304347826086	0.09271523178807947	0.13986013986013987
N#C[C@@]1(O[C@@H]2O[C@@H](CO)[C@@H](O)[C@H](O)[C@@H]2O)C=C[C@@H](OS(=O)(=O)O)[C@@H](OS(=O)(=O)O)[C@@H]1OS(=O)(=O)O	0.04040404040404041	0.0718562874251497	0.10897435897435898	0.11038961038961038	0.041916167664670656	0.10967741935483871
CCOC(=O)C1=C(C)NC2=C(C(=O)C[C@@H](c3ccc(Cl)cc3)C2)[C@@H]1c1cc(OC)c(OC)c(OC)c1	0.13157894736842105	0.1393939393939394	0.14465408805031446	0.13924050632911392	0.13664596273291926	0.10365853658536585
O=C(/C=C/c1ccc(O)cc1)OC[C@@H]1O[C@@H](Oc2cc(O)c3c(c2)O[C@H](c2ccc(O)cc2)CC3=O)[C@H](O)[C@@H](O)[C@@H]1O	0.17676767676767677	0.13812154696132597	0.13636363636363635	0.13793103448275862	0.18235294117647058	0.11797752808988764
O=c1c(OS(=O)(=O)O)c(-c2ccc(O)cc2)oc2cc(O)cc(O)c12	0.16560509554140126	0.2	0.07913669064748201	0.08029197080291971	0.1796875	0.07971014492753623
CC[C@@H](C)[C@H](NC(=O)[C@H](CCC(=O)O)NC(=O)[C@@H](N)Cc1ccc(O)cc1)C(=O)N[C@@H](CC(C)C)C(=O)N[C@@H](CCCN)C(=O)N[C@H](CCCCN)	0.15315315315315314	0.16243654822335024	0.08780487804878048	0.105	0.14285714285714285	0.15625
CC(C)=CCc1c(O)ccc(C(=O)[C@H]2[C@@H](c3ccc4c(c3)OCO4)c1OC(C)(C)C=C(C)C)O2	0.11764705882352941	0.1375	0.15789473684210525	0.12987012987012986	0.1346153846153846	0.10062893081761007
CCOC(=O)C1=C(C)NC2=C(C(=O)CCC2)[C@H]1c1cc(Br)c(O)c(OC)c1	0.10526315789473684	0.11724137931034483	0.14705882352941177	0.14925373134328357	0.1056338028169014	0.11510791366906475
