# Supplementary material for: Transformer-Decoder GPT Models for Generating Virtual Screening Libraries of HMG-Coenzyme A Reductase Inhibitors: Effects of Temperature, Prompt Length, and Transfer-Learning Strategies
Source: J Chem Inf Model. 2024 Nov 7;64(22):8464–80. doi: 10.1021/acs.jcim.4c01309 (PMC11600504; doi:10.1021/acs.jcim.4c01309)
Supplement: Supplementary file 3 — ci4c01309_si_003.zip [file ci4c01309_si_003.zip › Datasets/xfer_Learning_files/NoXA5K9S_model_gen_ic50_results/NoXA5K9S_Refined_Statin_similarity_0p0.csv]

Generated Molecule	atorvastatin	rosuvastatin	simvatstatin	lovastatin	fluvastatin	pravastatin
CCC[C@H]1CC=C(CCCCCC)C1	0.05442176870748299	0.04918032786885246	0.11926605504587157	0.12149532710280374	0.05128205128205128	0.12037037037037036
c1csc(SSCc2ccccc2)n1	0.12949640287769784	0.08333333333333333	0.05084745762711865	0.05172413793103448	0.14678899082568808	0.0423728813559322
CC[C@@]1([N+](=O)[O-])C[C@H]2C=C[C@@H]1C2	0.03496503496503497	0.04310344827586207	0.11650485436893204	0.1188118811881188	0.04504504504504504	0.10679611650485436
CCCCNC(=O)c1ccc(OC)cc1	0.145985401459854	0.1504424778761062	0.13761467889908258	0.14018691588785046	0.1574074074074074	0.12844036697247707
Cc1cc(SC(=O)Nc2ccc(Cl)cc2)cc([N+](=O)[O-])c1O	0.174496644295302	0.15625	0.08396946564885496	0.08527131782945736	0.1721311475409836	0.07633587786259542
O=S1(=O)NCCCN1	0.014814814814814815	0.018518518518518517	0.050505050505050504	0.05154639175257732	0.009615384615384616	0.03
C[C@@H]1O[C@@H](C)CC(=O)O1	0.02962962962962963	0.037037037037037035	0.16483516483516483	0.16853932584269662	0.038834951456310676	0.08247422680412371
CO[C@H]1CC[C@]2(C)[C@H]3CC[C@]4(C)[C@@H]5CC(C)(C)CC[C@]5(C)CC[C@@]4(C)C3=CC[C@@H]2C1(C)C	0.020202020202020204	0.03550295857988166	0.09740259740259741	0.0915032679738562	0.024096385542168676	0.07006369426751592
O=C(CO)NCCc1ccccc1	0.16923076923076924	0.11607142857142858	0.10185185185185185	0.10377358490566038	0.17647058823529413	0.102803738317757
NCCCCNC(=O)c1ccc(-c2ccccc2)cc1	0.291044776119403	0.14960629921259844	0.08527131782945736	0.08661417322834646	0.25892857142857145	0.0859375
O=C(CCCN1CCN(c2ccccc2)CC1)Nc1ccc(F)cc1	0.2876712328767123	0.15827338129496402	0.09929078014184398	0.10071942446043165	0.2682926829268293	0.07692307692307693
CCCCCC[C@@H]1CCCC(=O)O1	0.04827586206896552	0.041666666666666664	0.1782178217821782	0.18181818181818182	0.043478260869565216	0.11320754716981132
CC(C)N1[C@H]2CC[C@@H]1C[C@@H](OC(=O)CC(C)C)[C@]2(C)O	0.08387096774193549	0.11023622047244094	0.16379310344827586	0.17699115044247787	0.11475409836065574	0.16521739130434782
NC(=O)N1CCCC[C@H]1C(=O)O	0.06521739130434782	0.05263157894736842	0.08571428571428572	0.08737864077669903	0.05504587155963303	0.0970873786407767
NC[C@H]1O[C@H](CC(=O)N2CCc3ccccc32)[C@H](O)[C@@H]1O	0.12987012987012986	0.11363636363636363	0.1557377049180328	0.15833333333333333	0.16393442622950818	0.13821138211382114
C#CCCCNC(=O)c1ccc(NC(=O)c2ccccc2)cc1	0.2746478873239437	0.12408759124087591	0.08823529411764706	0.08955223880597014	0.21138211382113822	0.09701492537313433
CC1=C(O[C@@H]2O[C@@H](CO)[C@@H](O)[C@@H](O)[C@@H]2O)C(=O)[C@H](C)O1	0.06329113924050633	0.07633587786259542	0.16379310344827586	0.16666666666666666	0.07936507936507936	0.1452991452991453
CN[C@@H](C)[C@@H]1CC=C(c2ccccc2)C1	0.1791044776119403	0.11016949152542373	0.09649122807017543	0.11818181818181818	0.17757009345794392	0.08771929824561403
C/C=C(C(=O)O)[C@H]1CCC2=C1C(=O)c1c(O)cccc1C2=O	0.1513157894736842	0.16535433070866143	0.11811023622047244	0.12	0.1721311475409836	0.11904761904761904
C/C=C\C/C=C\C=C\C=C\[C@@H](C)C(=O)O	0.0684931506849315	0.11206896551724138	0.0603448275862069	0.08035714285714286	0.11711711711711711	0.08928571428571429
C[C@@]12CCC[C@](C)([C@@H]3CC[C@@H]4C[C@]3(C=O)C[C@]4(O)CO)[C@H]1[C@H](O[C@H]1O[C@@H](CO)[C@@H](O)[C@@H](O)[C@H]1O)OC2=O	0.04854368932038835	0.06179775280898876	0.14375	0.14556962025316456	0.05747126436781609	0.1165644171779141
C[C@H]1[C@@H]2CC[C@@H]3[C@@H]4CC=C5C[C@@H](N(C)C)CC[C@]5(C)[C@H]4CC[C@]23CN1C	0.0273224043715847	0.05228758169934641	0.13138686131386862	0.125	0.033112582781456956	0.08450704225352113
C=C[C@]12[C@H](CC)CC(=O)C(=C)[C@@H]1CC2(C)C	0.039735099337748346	0.06557377049180328	0.12727272727272726	0.12962962962962962	0.059322033898305086	0.08849557522123894
Cc1cc(C2=N/N=C(/O)CCC2=O)on1	0.060810810810810814	0.09243697478991597	0.08771929824561403	0.08928571428571429	0.07758620689655173	0.05128205128205128
O=C(C[C@H](c1ccccc1)c1ccccc1)OC[C@H]1CCCN(c2ccccc2)C1	0.2670807453416149	0.11320754716981132	0.09615384615384616	0.10457516339869281	0.20279720279720279	0.08974358974358974
Cc1cc(N2CCCCC2)ccc1NC(=O)c1ccc(Cl)cc1	0.16774193548387098	0.12408759124087591	0.08823529411764706	0.08955223880597014	0.18253968253968253	0.06521739130434782
Cc1c(O)cccc1OC(C)=O	0.11363636363636363	0.1320754716981132	0.11764705882352941	0.12	0.15	0.10784313725490197
COOC(=O)C1=C(C)NC2=C(C(=O)C[C@H](c3ccc(Cl)cc3)C2)[C@@H]1c1ccc(O)c(OC)c1	0.1564245810055866	0.13924050632911392	0.12987012987012986	0.13157894736842105	0.16666666666666666	0.10191082802547771
COc1cc(SCC2CCCC2)ccc1C(C)C	0.09933774834437085	0.13008130081300814	0.11764705882352941	0.1391304347826087	0.11666666666666667	0.1092436974789916
Cn1c(SCc2ccccc2)nc2c(=O)[nH]cnc21	0.1564625850340136	0.1349206349206349	0.0703125	0.07142857142857142	0.1794871794871795	0.05426356589147287
O=C1C[C@@H]2CCCCN12	0.021739130434782608	0.017857142857142856	0.08	0.08163265306122448	0.02830188679245283	0.038834951456310676
NC(N)=NCCC[C@H](NC(=O)CC[C@@H](N)C(=O)O)C(=O)O	0.1111111111111111	0.0916030534351145	0.06201550387596899	0.07142857142857142	0.078125	0.14285714285714285
CC(C)n1nc(C(=O)N2CCCC2)c2ccccc21	0.14965986394557823	0.14516129032258066	0.10569105691056911	0.12605042016806722	0.24545454545454545	0.0975609756097561
C/N=C(\NC#N)Nc1ccc(C(=O)NCCN2CCCCC2)cc1	0.15	0.11347517730496454	0.10218978102189781	0.1037037037037037	0.1259259259259259	0.08695652173913043
CCCCn1cc(C(=O)c2cccc3ccccc23)c2ccccc21	0.2876712328767123	0.14184397163120568	0.09154929577464789	0.09285714285714286	0.2892561983471074	0.08450704225352113
O=C(O)[C@@](O)(CO)[C@@H](O)[C@@H](O)COP(=O)(O)O	0.0979020979020979	0.1206896551724138	0.0782608695652174	0.07964601769911504	0.11607142857142858	0.14953271028037382
O=CC[C@H](O)CCc1ccccc1	0.17829457364341086	0.13636363636363635	0.08181818181818182	0.09345794392523364	0.2	0.12380952380952381
O=C(CO)[C@@H](O)[C@H](O)CO	0.09375	0.1188118811881188	0.0594059405940594	0.07142857142857142	0.125	0.13978494623655913
O=C1O[C@H](CO[C@@H]2OC[C@@H](O)[C@@H](O)[C@@H]2O)C(O)=C1O	0.05063291139240506	0.061068702290076333	0.13675213675213677	0.1391304347826087	0.06349206349206349	0.1282051282051282
CC[C@@H](C)O[C@@H]1O[C@@H](CO)[C@@H](O)[C@@H](O)[C@@H]1O	0.060810810810810814	0.0743801652892562	0.12727272727272726	0.1619047619047619	0.07758620689655173	0.18269230769230768
C[C@@](O)(CC(=O)O)CC(=O)OC[C@@H]1O[C@@H](Oc2c(-c3ccc(O)cc3)oc3cc(O)cc(O)c3c2=O)[C@@H](O)[C@@H](O)[C@@H]1O	0.18652849740932642	0.1744186046511628	0.14619883040935672	0.13450292397660818	0.17964071856287425	0.16071428571428573
CCCCCNC(=O)c1ccc(-c2ccccc2)cc1	0.3007518796992481	0.15873015873015872	0.10236220472440945	0.104	0.2702702702702703	0.10317460317460317
C1SSCSSCSSC1	0.0	0.0	0.027522935779816515	0.028037383177570093	0.0	0.00909090909090909
COCCOc1ccccc1CCCCCCCCCCCCCCCCCCC1=C[C@@H](C)OC1=O	0.1111111111111111	0.08426966292134831	0.10650887573964497	0.10778443113772455	0.11904761904761904	0.09411764705882353
CC1=N[C@@H](CC(C)C)S[C@@H]1C	0.051094890510948905	0.09345794392523364	0.08823529411764706	0.11224489795918367	0.06666666666666667	0.1
Nc1nc(O)c2ncn([C@@H]3O[C@H](CO)[C@@H](O)[C@H]3O)c2n1	0.0625	0.1	0.0873015873015873	0.08870967741935484	0.078125	0.0967741935483871
CCC[C@@H]1CCOC1=O	0.037037037037037035	0.046296296296296294	0.12631578947368421	0.12903225806451613	0.04854368932038835	0.09278350515463918
CCCNCC(C)=O	0.07086614173228346	0.06862745098039216	0.09574468085106383	0.09782608695652174	0.07216494845360824	0.0967741935483871
OC[C@@H](O)[C@@H](O)[C@@H](O)c1cnc([C@@H](O)[C@@H](O)[C@@H](O)CO)cn1	0.0880503144654088	0.12307692307692308	0.05263157894736842	0.06153846153846154	0.11023622047244094	0.112
C[C@H](C[P@](=O)(O)OCCN)OC(=O)CCCC[C@@H]1SC[C@@H]2NC(=O)N12	0.08235294117647059	0.08275862068965517	0.11851851851851852	0.13740458015267176	0.07801418439716312	0.1450381679389313
C=CC[C@H](C(=O)O)N1CCC[C@H]1C(=O)O	0.08391608391608392	0.0847457627118644	0.08928571428571429	0.10091743119266056	0.08849557522123894	0.12037037037037036
C=CC[C@@]1(C(=O)O)CC[C@@H]2[C@@H]3CCC4=CC(=O)CC[C@]4(C)[C@H]3CC[C@@]21C	0.06857142857142857	0.08843537414965986	0.1323529411764706	0.13432835820895522	0.08391608391608392	0.10869565217391304
C/C=C/C=C/C=C/C(=O)N1CCCCN1C(=O)/C(=C/c1ccc(O)cc1)CCCC1=C(C)CCC1	0.13157894736842105	0.1393939393939394	0.10975609756097561	0.1111111111111111	0.14375	0.10365853658536585
CSc1cnc(C)c(C)n1	0.04411764705882353	0.09523809523809523	0.05825242718446602	0.0594059405940594	0.057692307692307696	0.04854368932038835
CC(C)[C@H]1CC[C@@H](C)C[C@@H]1OC(=O)OCCO	0.07333333333333333	0.09836065573770492	0.18518518518518517	0.21153846153846154	0.09322033898305085	0.18691588785046728
OC1([C@H](CN2CCNCC2)c2ccccc2)CCCC1	0.11538461538461539	0.072992700729927	0.06818181818181818	0.07751937984496124	0.12698412698412698	0.06060606060606061
CN1CC[C@@H](OC(=O)c2ccccc2)C1	0.1366906474820144	0.09166666666666666	0.12612612612612611	0.12844036697247707	0.1559633027522936	0.10714285714285714
C[C@@H]1O[C@@]2(O)C=CCC(C)(C)C2=C[C@@H]1O	0.05442176870748299	0.07563025210084033	0.14018691588785046	0.14285714285714285	0.06956521739130435	0.14150943396226415
Cc1cc(I)ccc1NC(=O)c1ccc(C#N)cc1	0.17482517482517482	0.13709677419354838	0.07142857142857142	0.07258064516129033	0.19298245614035087	0.06349206349206349
CCC[C@@H](F)Cn1cc(C(=O)c2cccc3ccccc23)c2ccccc21	0.2953020134228188	0.1527777777777778	0.08843537414965986	0.09722222222222222	0.29838709677419356	0.09655172413793103
COc1c2occc2c(OC[C@H](O)C(C)(C)O[C@@H]2O[C@@H](CO)[C@@H](O)[C@@H](O)[C@@H]2O)c2ccc(=O)oc12	0.12834224598930483	0.15	0.15584415584415584	0.14285714285714285	0.15483870967741936	0.14935064935064934
CN[C@H]1C[C@@H]2O[C@](C)([C@@H]1OC)n1c3ccccc3c3c4c(c5c6ccccc6n2c5c31)C(=O)NC4=O	0.1912568306010929	0.11046511627906977	0.10778443113772455	0.10909090909090909	0.2	0.08875739644970414
O=CN1CCCCCCC1	0.014084507042253521	0.017391304347826087	0.037383177570093455	0.0380952380952381	0.027522935779816515	0.018518518518518517
C[C@@]1(CCC(=O)O)CCC[C@@]2(C)[C@@H]1CC[C@]13C=C(C[C@H]12)[C@H](O)C3	0.0783132530120482	0.09352517985611511	0.140625	0.14285714285714285	0.09701492537313433	0.14173228346456693
COc1cc([C@]23Oc4cc(O)cc(O)c4[C@H]([C@H]2O[C@@H]2O[C@@H](CO)[C@@H](O)[C@@H](O)[C@@H]2O)[C@](C)(C(C)=O)O3)cc(OC)c1O	0.1024390243902439	0.11797752808988764	0.14201183431952663	0.1437125748502994	0.10857142857142857	0.12941176470588237
C=CCNC1=C2C[C@@H](C)C[C@@H](OC)[C@H](O)[C@H](C)/C=C(/C)[C@@H](OC(N)=O)[C@@H](OC)/C=C/C=C(/C)C(=O)NC(=CC1=O)C2=O	0.10679611650485436	0.12290502793296089	0.22641509433962265	0.22151898734177214	0.10734463276836158	0.1686746987951807
C=C(C=O)CC/C(C)=C/CC1=C(C)C(=O)[C@](C)(O)CCC1=O	0.0880503144654088	0.12307692307692308	0.12	0.12195121951219512	0.1015625	0.10317460317460317
O=c1c(C2=NCCC2)c(-c2ccc(O)cc2)oc2cc(O)cc(O)c12	0.1625	0.16058394160583941	0.0851063829787234	0.08633093525179857	0.18461538461538463	0.06293706293706294
O=C1CCNc2ccc(O)cc2N1	0.07801418439716312	0.09649122807017543	0.09174311926605505	0.09345794392523364	0.10091743119266056	0.06306306306306306
N[C@@H](Cc1cnc[nH]1)C(=O)O	0.07407407407407407	0.102803738317757	0.07692307692307693	0.0891089108910891	0.0970873786407767	0.09900990099009901
C=CCSSCC	0.022900763358778626	0.038834951456310676	0.041237113402061855	0.042105263157894736	0.04081632653061224	0.041666666666666664
c1ccc(C(c2ccccc2)(c2ccccc2)c2ccccc2)cc1	0.25	0.07947019867549669	0.039735099337748346	0.03333333333333333	0.16176470588235295	0.02631578947368421
C#CCNCC(=O)NCCOCCOCCOCCOCCOCCOCCOCCCCOCCOC(C)=O	0.0547945205479452	0.03553299492385787	0.047619047619047616	0.0481283422459893	0.031088082901554404	0.07065217391304347
SCCc1cnccc1	0.06818181818181818	0.08571428571428572	0.058823529411764705	0.06	0.09	0.0594059405940594
CN[C@](N)(C(=O)O)C(=O)O	0.0859375	0.07692307692307693	0.0707070707070707	0.061224489795918366	0.07	0.10526315789473684
CN[C@@H](CCCN)C(=N)N	0.06015037593984962	0.045871559633027525	0.04854368932038835	0.06	0.04807692307692308	0.07
C[C@@H]1C[C@@H]2C3=CC(=O)OC[C@H]3C=C[C@]3(C)[C@H](O)[C@H]3CC[C@]2(C)[C@H]1C(=O)O	0.08139534883720931	0.10416666666666667	0.224	0.22764227642276422	0.09219858156028368	0.1875
Nc1ccn([C@@H]2O[C@H](CO)[C@@H](O)[C@H]2O)c(=O)n1	0.07333333333333333	0.09836065573770492	0.12280701754385964	0.125	0.09322033898305085	0.11403508771929824
O=C(CCC[N+]12CCCCC2)C(=O)ON1C(=O)c1ccccc1	0.13125	0.1	0.1044776119402985	0.10606060606060606	0.13740458015267176	0.06521739130434782
CSC[C@H]1N[C@@H](CCSC)S1	0.03571428571428571	0.03508771929824561	0.07692307692307693	0.0784313725490196	0.03669724770642202	0.07766990291262135
CCC[C@H](C)CCC[C@@H](C)C(=O)O	0.12030075187969924	0.12962962962962962	0.10476190476190476	0.14	0.125	0.19791666666666666
CSC[C@@H](NC(=O)CC[C@@H](N)C(=O)O)C(=O)NCCC(=O)O	0.12337662337662338	0.10606060606060606	0.06870229007633588	0.078125	0.09302325581395349	0.15833333333333333
CO[C@H]1[C@@H](C(=O)O)O[C@H](O[C@@H]2[C@@H](O)O[C@@H](CO)[C@@H](O)[C@@H]2O)[C@H]1O	0.05389221556886228	0.06428571428571428	0.12598425196850394	0.128	0.06666666666666667	0.136
CN1CCCC[C@H]1CNC(=O)c1ccc(C(=O)Nc2ccc(C#N)cc2)cc1	0.21875	0.12	0.10204081632653061	0.10344827586206896	0.17266187050359713	0.09523809523809523
CNCc1c[nH]c2ccc(OC)cc12	0.09929078014184398	0.11304347826086956	0.07964601769911504	0.08108108108108109	0.12844036697247707	0.07079646017699115
CCC(=O)n1c(=O)n(CCCCC(=O)O)c2ccccc21	0.2097902097902098	0.15873015873015872	0.12903225806451613	0.13114754098360656	0.21551724137931033	0.16806722689075632
CC1=CCC[C@@H]2[C@@]1(C)CC[C@@H](C)CC2	0.02666666666666667	0.040983606557377046	0.1	0.10185185185185185	0.03389830508474576	0.08108108108108109
CCN1c2ncccc2-c2ccccc21	0.16911764705882354	0.11864406779661017	0.06779661016949153	0.06896551724137931	0.24509803921568626	0.059322033898305086
N[C@@H]1CCC[C@@H](N)C1	0.0	0.0	0.061224489795918366	0.0625	0.0	0.04040404040404041
c1ncc2[nH]cnc2c1	0.05185185185185185	0.08490566037735849	0.04807692307692308	0.049019607843137254	0.06796116504854369	0.038461538461538464
NC(=O)C1=C(O)Nc2ccccc21	0.14393939393939395	0.12727272727272726	0.08256880733944955	0.08411214953271028	0.20202020202020202	0.07339449541284404
C[C@@H](/C=C/C[C@H]1C(=O)CC[C@@H]1CC(=O)O)O[C@@H]1O[C@@H](CO)[C@@H](O)[C@@H](O)[C@@H]1O	0.09302325581395349	0.1258741258741259	0.17424242424242425	0.1953125	0.1223021582733813	0.1937984496124031
CN1CCC2=CC[C@@H](C(=O)O)N2C1=O	0.07746478873239436	0.08620689655172414	0.1320754716981132	0.1346153846153846	0.09009009009009009	0.10185185185185185
CCC[C@@H](c1ccccc1)N1CCCCC1	0.14084507042253522	0.08870967741935484	0.09322033898305085	0.10434782608695652	0.1504424778761062	0.09401709401709402
NCCC[C@H](N)CC(=O)N[C@@H](Cc1c[nH]c2ccccc12)C(=O)O	0.2052980132450331	0.14814814814814814	0.09558823529411764	0.10526315789473684	0.20967741935483872	0.16535433070866143
NCCc1cc(C(=O)Nc2ccccc2)cc(-c2ccccc2)c1O	0.375	0.1510791366906475	0.07692307692307693	0.07801418439716312	0.23015873015873015	0.06993006993006994
C/C=C\S[C@H](CC)SSCCC	0.04225352112676056	0.07079646017699115	0.06481481481481481	0.08653846153846154	0.06422018348623854	0.08571428571428572
COC1=CC(=O)O[C@H](/C=C/c2ccc(OC)cc2)C1	0.10457516339869281	0.14516129032258066	0.12396694214876033	0.12605042016806722	0.16101694915254236	0.08
CCCCCn1nc(C(=O)Nc2cccc3ccccc23)c2ccccc21	0.30201342281879195	0.14383561643835616	0.08783783783783784	0.08904109589041095	0.2755905511811024	0.08843537414965986
N#C[C@@H](CN[C@@H]1O[C@H](CO)[C@@H](O)[C@H](O)[C@@H]1O)N[C@@H]1OC[C@@H](O)[C@@H](O)[C@@H]1O	0.03932584269662921	0.039473684210526314	0.09352517985611511	0.10294117647058823	0.04081632653061224	0.10218978102189781
C[C@H]1CC[C@H](C(C)(C)O)CC1	0.02127659574468085	0.035398230088495575	0.1326530612244898	0.10101010101010101	0.027522935779816515	0.0784313725490196
OC[C@@H]1O[C@H](c2ccc(O)cc2)[C@@H](O)[C@@H](O)[C@@H]1O	0.09333333333333334	0.11382113821138211	0.11965811965811966	0.12173913043478261	0.11864406779661017	0.13043478260869565
CC(C)CNC(=O)c1ccc(NC(=O)c2ccccc2)cc1	0.3111111111111111	0.16279069767441862	0.09090909090909091	0.109375	0.2608695652173913	0.1171875
COCc1cc(C(=O)Nc2ccc(Cl)cc2)cc(OC)c1OC	0.18543046357615894	0.16030534351145037	0.09774436090225563	0.09923664122137404	0.176	0.09022556390977443
C/C(=N\OS(=O)(=O)O)S[C@@H]1O[C@@H](CO)[C@@H](O)[C@@H](O)[C@@H]1O	0.050314465408805034	0.08527131782945736	0.11666666666666667	0.11864406779661017	0.0546875	0.13675213675213677
CNCCc1ccc(O)c(OC)c1	0.10218978102189781	0.11711711711711711	0.102803738317757	0.10476190476190476	0.12264150943396226	0.09345794392523364
CCNCCCNC(=O)c1ccc(OC)cc1	0.14788732394366197	0.14285714285714285	0.13043478260869565	0.13274336283185842	0.14912280701754385	0.13157894736842105
C[C@@](O)(CO)[C@@H]1Cc2cc3ccc(=O)oc3cc2O1	0.10526315789473684	0.128	0.1440677966101695	0.1271186440677966	0.13333333333333333	0.08943089430894309
CCCCc1[nH]nc2c1[C@H](c1ccc(O)c(OC)c1)C(C#N)=C(N)O2	0.1144578313253012	0.12056737588652482	0.10948905109489052	0.1111111111111111	0.11678832116788321	0.09420289855072464
NCOc1cc(CCN2CCCCC2)ccc1OCC(N)=O	0.10559006211180125	0.09420289855072464	0.11538461538461539	0.1171875	0.10606060606060606	0.09923664122137404
CC(C)/N=C/c1ccc(C(=O)N2CCCC2)cc1	0.1292517006802721	0.15833333333333333	0.10833333333333334	0.12931034482758622	0.17543859649122806	0.1
Cc1c(F)cccc1C(=O)O	0.13385826771653545	0.15841584158415842	0.09900990099009901	0.10101010101010101	0.17894736842105263	0.1
c1csc(C[C@H]2CCCN2)c1	0.04964539007092199	0.05217391304347826	0.08490566037735849	0.08653846153846154	0.06422018348623854	0.06542056074766354
C=C(Cc1ccccc1)[C@@H]1CO[C@]2(C)CCCO[C@@H]12	0.1111111111111111	0.07518796992481203	0.10483870967741936	0.10655737704918032	0.12195121951219512	0.07936507936507936
N#C/C=C1/[C@H](O[C@H]2O[C@@H](CO)[C@@H](O)[C@@H](O)[C@H]2O)C[C@H](O[C@@H]2O[C@@H](CO)[C@@H](O)[C@@H](O)[C@@H]2O)[C@@H](O)[C@@H]1O	0.029556650246305417	0.04	0.1069182389937107	0.10828025477707007	0.041176470588235294	0.10759493670886076
CSc1nc(O)cc(N)n1	0.04411764705882353	0.09523809523809523	0.04807692307692308	0.049019607843137254	0.057692307692307696	0.038461538461538464
CCNCOc1ccc(OC)c(CCN2CCCCC2)c1	0.1069182389937107	0.08759124087591241	0.1171875	0.11904761904761904	0.09923664122137404	0.10077519379844961
C[C@H]1OC(=O)C=C[C@H]1O[C@@H]1O[C@@H](CO)[C@@H](O)[C@@H](O)[C@@H]1O	0.05625	0.06766917293233082	0.19298245614035087	0.19642857142857142	0.0703125	0.17391304347826086
N#C[C@H](O[C@H]1O[C@@H](CO)[C@@H](O)[C@@H](O)[C@H]1O)c1ccccc1	0.12337662337662338	0.08955223880597014	0.1111111111111111	0.12195121951219512	0.13709677419354838	0.13934426229508196
N#[N+]CC(=O)O	0.056910569105691054	0.07291666666666667	0.05434782608695652	0.05555555555555555	0.07692307692307693	0.07865168539325842
N[C@H](CO)CC(=O)O	0.0975609756097561	0.125	0.0625	0.07526881720430108	0.13186813186813187	0.1348314606741573
c1nc2c([nH]1)CCNC2	0.02158273381294964	0.036036036036036036	0.05825242718446602	0.0594059405940594	0.028037383177570093	0.02857142857142857
O=C(CCCCCCc1ccccc1)c1ccccc1	0.2517985611510791	0.11363636363636363	0.08461538461538462	0.0859375	0.19327731092436976	0.09375
CC(C)Cc1ccc([C@@H]2CC(=O)c3ccccc3O2)cc1	0.20689655172413793	0.15625	0.11811023622047244	0.13821138211382114	0.26548672566371684	0.09302325581395349
Cc1cc(Nc2ccc(N3CCN(C(=O)c4ccccc4)CC3)cc2)cc(C#N)c1	0.22424242424242424	0.11464968152866242	0.07643312101910828	0.07741935483870968	0.20567375886524822	0.05660377358490566
N[C@H]1CO[C@@H]2[C@H](OCc3ccccc3)[C@H]1Oc1ccccc12	0.17647058823529413	0.0851063829787234	0.10526315789473684	0.10687022900763359	0.15625	0.08148148148148149
C[C@H]1C=C(CO)[C@@H](CO)[C@@H](O)[C@@H]2CC(=O)CC[C@@H]21	0.06493506493506493	0.07874015748031496	0.2018348623853211	0.205607476635514	0.08196721311475409	0.17117117117117117
CC#Cc1ccc(O)c(O)c1	0.08208955223880597	0.102803738317757	0.06666666666666667	0.06796116504854369	0.10784313725490197	0.0673076923076923
CC(C)C/C(=N\OS(=O)(=O)O)S[C@@H]1O[C@@H](CO)[C@@H](O)[C@@H](O)[C@@H]1O	0.08695652173913043	0.1297709923664122	0.12698412698412698	0.14754098360655737	0.1	0.175
S=C(c1ccccc1)N1CCN(Cc2ccccc2)CC1	0.21232876712328766	0.08695652173913043	0.07462686567164178	0.07575757575757576	0.1693548387096774	0.051470588235294115
Cc1c(N)cccc1C(=O)O	0.11627906976744186	0.13592233009708737	0.09900990099009901	0.10101010101010101	0.15463917525773196	0.1
CO[P@@](=O)(CC[C@@H](N)C(=O)O)Oc1ccccc1	0.17985611510791366	0.14166666666666666	0.11016949152542373	0.12173913043478261	0.1891891891891892	0.14035087719298245
OCc1ccccc1OCCN1CCCCC1	0.12244897959183673	0.08661417322834646	0.1092436974789916	0.1111111111111111	0.13675213675213677	0.08264462809917356
C=CC[S@@](=O)[C@@H](CC)SSCCC	0.056338028169014086	0.0603448275862069	0.06363636363636363	0.08490566037735849	0.06306306306306306	0.09433962264150944
CC[C@H](O)/C=C/C=C\C/C=C\C/C=C\C=C\[C@@H](O)CCC(=O)O	0.11180124223602485	0.14285714285714285	0.06569343065693431	0.08270676691729323	0.1484375	0.1693548387096774
CN(c1ccccc1)C1CCN(CCc2ccccc2)CC1	0.22448979591836735	0.10869565217391304	0.08888888888888889	0.09022556390977443	0.1746031746031746	0.06569343065693431
C[C@H](NCc1ccccc1)C(=O)Nc1ccccc1	0.3178294573643411	0.1349206349206349	0.07874015748031496	0.0975609756097561	0.22123893805309736	0.088
O=C1Oc2ccccc2/C1=C\c1cc2c(cc1)OCO2	0.152317880794702	0.12213740458015267	0.06818181818181818	0.06923076923076923	0.19327731092436976	0.04477611940298507
Nc1c(O[C@@H]2O[C@H](CO)[C@@H](O)[C@H](O)[C@@H]2O)cccc1C(=O)C[C@@H](N)C(=O)O	0.1402439024390244	0.14285714285714285	0.14925373134328357	0.16030534351145037	0.14814814814814814	0.2047244094488189
N[C@H](C=O)Cc1ccc(O)cc1	0.1044776119402985	0.14150943396226415	0.07476635514018691	0.08653846153846154	0.1485148514851485	0.07547169811320754
CC(=O)SCCCCCCCCCCCCCO	0.05732484076433121	0.05303030303030303	0.064	0.06504065040650407	0.05511811023622047	0.08196721311475409
CNCC[C@H](Oc1ccccc1)c1ccccc1	0.2537313432835821	0.11023622047244094	0.07142857142857142	0.08130081300813008	0.19298245614035087	0.08064516129032258
OC[C@@H](OS(O)(O)O)[C@H](O)CN1C[C@@H](O)[C@H](O)[C@H]1CO	0.06369426751592357	0.06870229007633588	0.08064516129032258	0.09090909090909091	0.07142857142857142	0.13675213675213677
C[C@H]1C=C2C(=O)OC[C@@H]2[C@@H](O)[C@@H]2CC(C)(C)C[C@@H]12	0.044585987261146494	0.06201550387596899	0.2018348623853211	0.205607476635514	0.056	0.1504424778761062
CCCC[C@H](C(=O)c1ccccc1)N1CCCC1	0.16783216783216784	0.1111111111111111	0.12605042016806722	0.13793103448275862	0.17391304347826086	0.1271186440677966
CC[C@@H](F)CCn1cc(C(=O)c2cccc3ccccc23)c2ccccc21	0.30405405405405406	0.1527777777777778	0.08843537414965986	0.1048951048951049	0.29838709677419356	0.10416666666666667
C=C(CCC=C(C)C)[C@H]1CC[C@@](C)(O)[C@@H]2CC[C@@H](C)[C@@H]2C1	0.04242424242424243	0.0661764705882353	0.13934426229508196	0.14166666666666666	0.05263157894736842	0.12195121951219512
CC#CC#C/C=C\C#CC#CC#CC#CC#CC#CC#CC#CCCCCOC(C)=O	0.04591836734693878	0.05325443786982249	0.05521472392638037	0.055900621118012424	0.054878048780487805	0.062111801242236024
C[n+]1ccc(-c2ccccc2)cc1	0.2047244094488189	0.10526315789473684	0.05263157894736842	0.05357142857142857	0.19801980198019803	0.043859649122807015
CC(=O)N(C)Cc1ccccc1	0.15625	0.14150943396226415	0.09523809523809523	0.0970873786407767	0.1836734693877551	0.09615384615384616
O=C(NCCCCN1CCCCC1)c1ccccc1	0.17123287671232876	0.09090909090909091	0.104	0.10569105691056911	0.1487603305785124	0.096
CC[C@H](C)c1ccc([C@@H](C)C(=O)O)c(O)c1	0.15441176470588236	0.2037037037037037	0.12727272727272726	0.1619047619047619	0.20192307692307693	0.18269230769230768
C[C@H]1CC[C@]2(C(=O)O)CC[C@@]3(C)C(=CC[C@@H]4[C@@]5(C)CC[C@@H](O)C(C)(C)[C@@H]5CC[C@]43C)[C@@H]2[C@@]1(C)O	0.05641025641025641	0.0783132530120482	0.13815789473684212	0.13245033112582782	0.06748466257668712	0.13157894736842105
N[C@@H]1c2ccccc2[C@@H](O)[C@@H]1O	0.1044776119402985	0.09009009009009009	0.09523809523809523	0.0970873786407767	0.13725490196078433	0.09615384615384616
C[C@@H]1O[C@H](Oc2cc(O)c3c(=O)c(O[C@@H]4O[C@@H](CO)[C@@H](O)[C@@H](O)[C@@H]4O)c(-c4ccc(O)cc4)oc3c2)[C@@H](O)[C@@H](O)[C@@H]1O	0.1330049261083744	0.12777777777777777	0.11931818181818182	0.1206896551724138	0.14450867052023122	0.10734463276836158
C/C(=C/C=C/C(C)=C/C=C/C=C(/C)CO)[C@H]1C=C2C(C)(C)CCC[C@]2(C)O1	0.04419889502762431	0.0728476821192053	0.11428571428571428	0.1079136690647482	0.060810810810810814	0.08391608391608392
N[C@H](C(=O)O)c1ccc(O)c(O)c1	0.12030075187969924	0.1509433962264151	0.08411214953271028	0.09615384615384616	0.15841584158415842	0.11650485436893204
CN[C@@H](C)Cc1ccc2ccccc2c1	0.1791044776119403	0.1391304347826087	0.06837606837606838	0.08849557522123894	0.22330097087378642	0.0782608695652174
CSc1ccc(C(=O)Nc2ccc(C#N)cc2)cc1	0.2158273381294964	0.12698412698412698	0.07086614173228346	0.072	0.19130434782608696	0.06299212598425197
CC[C@@H](C)O[C@H]1O[C@@H](CO)[C@@H](O)[C@@H](O)[C@@H]1O	0.060810810810810814	0.0743801652892562	0.12727272727272726	0.1619047619047619	0.07758620689655173	0.18269230769230768
O=C1O[C@H]2CO[C@@H](O)[C@@H](O)[C@H]2OC(=O)c2cc(O)c(O)c(O)c2-c2c1cc(O)c(O)c2O	0.08648648648648649	0.08074534161490683	0.10526315789473684	0.10666666666666667	0.08333333333333333	0.09868421052631579
CC(C)Nc1ccc(OC[C@H](O)CO)cc1	0.17777777777777778	0.2	0.09565217391304348	0.11711711711711711	0.20952380952380953	0.14678899082568808
C[N+](C)(CCCCCN1CCCCC1)C(=O)OCCCCCCCCCCCCCCCCCC	0.05365853658536585	0.04419889502762431	0.08284023668639054	0.08383233532934131	0.045454545454545456	0.08333333333333333
O=C(OC[C@@]1(O)OC[C@@H](O)[C@@H](O)[C@@H]1O)c1cc(O)c(O)c(O)c1	0.07975460122699386	0.09558823529411764	0.12598425196850394	0.128	0.09923664122137404	0.136
CCCC[C@H]1OC(=O)C2=CCCC[C@H]21	0.05442176870748299	0.05785123966942149	0.17307692307692307	0.17647058823529413	0.0603448275862069	0.11009174311926606
C[C@@]1(O)[C@@H](O)C[C@H]2C(C(=O)O)=CO[C@@H](O[C@@H]3O[C@@H](CO)[C@@H](O)[C@@H](O)[C@@H]3O)[C@@H]21	0.0625	0.0738255033557047	0.14925373134328357	0.15151515151515152	0.0763888888888889	0.1590909090909091
C=C[C@]1(O)CC(=O)[C@@H]2[C@@]3(C)[C@@H](C[C@@H](OC(C)=O)[C@@]2(O)C1=O)C(C)(C)[C@H](OC(C)=O)[C@@H](OC(C)=O)[C@@H]3OC(=O)c1ccccc1	0.1262135922330097	0.11413043478260869	0.1569767441860465	0.15204678362573099	0.12359550561797752	0.13793103448275862
CCOc1cc2c(cc1OCC)[C@@H](c1ccc(OC)cc1OC)NCC2	0.10526315789473684	0.125	0.11428571428571428	0.11594202898550725	0.12142857142857143	0.09154929577464789
CNCCNC(=N)N1C=C[C@H](CNCCO)[C@@]2(C1)[C@@H]1CC[C@@H](C)[C@]23C[C@](O)(CO[C@@H]2CCCCC2)C(C(=O)O)=C3C1	0.0947867298578199	0.07936507936507936	0.13793103448275862	0.13953488372093023	0.08743169398907104	0.15204678362573099
O=CN1C[C@H]2CCCC[C@H]21	0.014084507042253521	0.017391304347826087	0.05714285714285714	0.05825242718446602	0.027522935779816515	0.03773584905660377
N[C@@H](Cn1cnc2c(=O)[nH]cnc21)C(=O)O	0.09655172413793103	0.1282051282051282	0.09565217391304348	0.10714285714285714	0.11403508771929824	0.09649122807017543
CNC[C@@H](OC)c1ccc(OC)cc1	0.1079136690647482	0.13392857142857142	0.09009009009009009	0.10185185185185185	0.12962962962962962	0.09090909090909091
CN(C)CC(=O)C1=C(O)C(O)=C(Cc2ccccc2)C1=O	0.20279720279720279	0.19834710743801653	0.12096774193548387	0.12295081967213115	0.22807017543859648	0.11290322580645161
C/C(=C(\O)Cc1ccccc1)C(=O)Nc1ccccc1	0.3230769230769231	0.1328125	0.0859375	0.0873015873015873	0.21739130434782608	0.09523809523809523
CCCC[C@@H](O)CCCCC[C@@H](O)[C@@H]1CC[C@H]([C@@H]2CC[C@H]([C@@H](O)CCCCCCCCCC3=C[C@@H](C)OC3=O)O2)O1	0.09433962264150944	0.09042553191489362	0.13714285714285715	0.14534883720930233	0.09289617486338798	0.17159763313609466
CC1(C)COC(=O)[C@@H]1O[C@@H]1O[C@@H](CO)[C@@H](O)[C@@H](O)[C@@H]1O	0.05	0.06015037593984962	0.1440677966101695	0.14655172413793102	0.0625	0.1452991452991453
NC(=O)[C@@H]1CCCCN1	0.021897810218978103	0.02727272727272727	0.07	0.07142857142857142	0.02857142857142857	0.04950495049504951
Cc1csc(C(=O)O)n1	0.06923076923076923	0.10891089108910891	0.08163265306122448	0.08333333333333333	0.09183673469387756	0.08247422680412371
COc1cc2nc(N3CCN(C(=O)c4ccccc4)CC3)nc(N)c2cc1OC	0.16470588235294117	0.14	0.09271523178807947	0.09395973154362416	0.18571428571428572	0.0718954248366013
CN[C@H](C)c1ccc(OC)c(OC)c1	0.09285714285714286	0.125	0.09090909090909091	0.11320754716981132	0.11009174311926606	0.09174311926605505
Cc1c(N)nc(NC(=O)Cn2c(=O)cc(C(=O)N3CCCCC3)c3ccccc32)c1=O	0.18128654970760233	0.12903225806451613	0.09740259740259741	0.09868421052631579	0.1888111888111888	0.08387096774193549
O=C(CCn1c(CCCN2CCCC2)nc2ccccc2c1=O)Nc1ccccc1	0.2848101265822785	0.13548387096774195	0.1038961038961039	0.10526315789473684	0.20422535211267606	0.09032258064516129
Cc1ccc([N+](=O)[O-])cc1	0.09230769230769231	0.11650485436893204	0.06862745098039216	0.07	0.12244897959183673	0.058823529411764705
c1ccc(Oc2ccc(-c3ccccc3)cc2)cc1	0.34375	0.11538461538461539	0.045112781954887216	0.04580152671755725	0.21739130434782608	0.03759398496240601
N=C(N)N/N=C/c1ccc(-c2ccccc2)cc1	0.23703703703703705	0.12903225806451613	0.046875	0.047619047619047616	0.23853211009174313	0.0390625
CC(C)CC/C(=N\OS(=O)(=O)O)S[C@@H]1O[C@@H](CO)[C@@H](O)[C@@H](O)[C@@H]1O	0.09202453987730061	0.11851851851851852	0.1328125	0.1532258064516129	0.08955223880597014	0.18032786885245902
CSc1nn(-c2ccccc2)c(=O)n1C	0.145985401459854	0.1111111111111111	0.0782608695652174	0.07964601769911504	0.16822429906542055	0.0603448275862069
CC#C[C@]1(O)CC[C@@H]2[C@@H]3CCC4=CC(=O)CCC4=C3CC[C@@]21C	0.05263157894736842	0.0625	0.09701492537313433	0.09848484848484848	0.06474820143884892	0.06569343065693431
CC[N+](CC)(CC)CCCCCCCCCCCCCC(=O)OC[C@H](CO[P@@](=O)(O)O[C@H]1[C@@H](O)[C@@H](O)[C@@H](O)[C@@H]1O)OC(=O)CCCCCCCCCCCCCCC	0.06130268199233716	0.06382978723404255	0.08928571428571429	0.09502262443438914	0.04700854700854701	0.125
CC[C@@H](C(C)C)[C@H](O)[C@@H](O)[C@@H](C)[C@H]1CC[C@@H]2[C@@H]3CC(=O)[C@@H]4C[C@@H](O)[C@@H](O)C[C@]4(C)[C@H]3CC[C@@]21C	0.07853403141361257	0.10493827160493827	0.1610738255033557	0.1793103448275862	0.09433962264150944	0.1780821917808219
Cc1cc(CNC(=O)c2ccc(C)cc2)cc(N2CCOCC2)n1	0.15	0.15441176470588236	0.11029411764705882	0.11194029850746269	0.16923076923076924	0.07913669064748201
C[C@H](O)c1ccc(CCOc2ccc(C[C@H]3SC(=O)NC3=O)cc2)cc1	0.20382165605095542	0.16546762589928057	0.10638297872340426	0.12408759124087591	0.21705426356589147	0.11510791366906475
CN1CC[C@H](c2ccccc2)C1	0.11940298507462686	0.06956521739130435	0.08333333333333333	0.08490566037735849	0.1346153846153846	0.06422018348623854
CC[C@H]1O[C@@]2(C)OCC[C@H]1O2	0.02097902097902098	0.02586206896551724	0.08653846153846154	0.08823529411764706	0.02702702702702703	0.06666666666666667
Brc1ccc(OCCc2ccccc2)cc1	0.19117647058823528	0.10655737704918032	0.06611570247933884	0.06722689075630252	0.21495327102803738	0.05785123966942149
N=CC(=O)NCc1ccc(O)cc1	0.11851851851851852	0.14814814814814814	0.09259259259259259	0.09433962264150944	0.1553398058252427	0.08333333333333333
CCC[C@@H](O)C/C(=N\OS(=O)(=O)O)S[C@@H]1O[C@@H](CO)[C@@H](O)[C@@H](O)[C@@H]1O	0.09696969696969697	0.11594202898550725	0.1297709923664122	0.140625	0.08759124087591241	0.20491803278688525
CC1=CC[C@](O[C@@H]2O[C@@H](CO)[C@@H](O)[C@@H](O)[C@@H]2O)(C(C)C)CC1	0.06748466257668712	0.08888888888888889	0.14634146341463414	0.16806722689075632	0.08396946564885496	0.16666666666666666
O=C(O)C[C@]1(O)C(=O)Nc2ccc(O[C@H]3O[C@H](CO)[C@@H](O)[C@H](O)[C@@H]3O)cc21	0.11904761904761904	0.14184397163120568	0.15671641791044777	0.1590909090909091	0.1386861313868613	0.17557251908396945
C#CCN1CCCC[C@H]1CN2c3ccccc3C=Cc3ccccc32	0.18125	0.0945945945945946	0.08333333333333333	0.08450704225352113	0.17164179104477612	0.06164383561643835
Cc1nnc(N)c(C(=O)NCCCN2CCCCC2)n1	0.08860759493670886	0.09022556390977443	0.09448818897637795	0.096	0.07692307692307693	0.06976744186046512
CC(C)[C@]1(O)CC(=O)[C@@]2(C)C[C@@]3(O)O[C@]4(C(=O)[C@@]13C)[C@@H](O)[C@@H](C)CC[C@@]24O	0.06936416184971098	0.09722222222222222	0.14285714285714285	0.15384615384615385	0.07746478873239436	0.12686567164179105
CN1CCN2c3ccccc3Cc3ccccc3[C@@H]2C1	0.17567567567567569	0.09701492537313433	0.07633587786259542	0.07751937984496124	0.18333333333333332	0.05263157894736842
C[C@@]12C[C@H]3OC(=O)[C@H]1CO[C@]14O[C@@]5([C@@H]2C1=O)[C@](O)(CC[C@@H]1[C@H]4CC=C2CC=CC(=O)[C@@]21C)C(=O)O[C@]35C	0.06341463414634146	0.08522727272727272	0.1419753086419753	0.14375	0.06896551724137931	0.10179640718562874
O=C(Nc1nccs1)Nc1ccc(C(F)(F)F)cc1	0.14285714285714285	0.128	0.07142857142857142	0.064	0.14285714285714285	0.05511811023622047
CC[C@H](C)O[C@H]1O[C@@H](CO)[C@@H](O)[C@@H](O)[C@@H]1O	0.060810810810810814	0.0743801652892562	0.12727272727272726	0.1619047619047619	0.07758620689655173	0.18269230769230768
O=C1OC([C@@H]2CCCN2)=N/C1=C\c1ccccc1	0.12	0.1015625	0.0975609756097561	0.09917355371900827	0.14285714285714285	0.05511811023622047
COc1nc(Cl)cc(N)n1	0.0364963503649635	0.08490566037735849	0.04807692307692308	0.049019607843137254	0.047619047619047616	0.038461538461538464
CO[C@H]1C2=C(C)C(=O)O[C@]2(OC)C[C@@H]2CC[C@@H](O)[C@@H](C)[C@]21C	0.041916167664670656	0.06521739130434782	0.175	0.16806722689075632	0.05185185185185185	0.1111111111111111
CC[C@@H]1C(=O)NCCc2c([nH]c3ccccc3c2=O)C1	0.13157894736842105	0.12403100775193798	0.13008130081300814	0.1322314049586777	0.17647058823529413	0.08661417322834646
C/C=C/SC(=O)CCC	0.05303030303030303	0.08737864077669903	0.08163265306122448	0.08333333333333333	0.09183673469387756	0.08247422680412371
C#Cc1cc(C(=O)Nc2ccc(Cl)cc2)cc(OCC#N)c1	0.17218543046357615	0.12781954887218044	0.07462686567164178	0.07575757575757576	0.16	0.06716417910447761
Nc1cc(Cl)ccc1C(=O)O	0.09923664122137404	0.125	0.08823529411764706	0.09	0.13131313131313133	0.0891089108910891
COCCc1c(CO)c(OC)c(OC)c2c1ccc1ccc(O)cc12	0.14906832298136646	0.15328467153284672	0.09352517985611511	0.0948905109489051	0.16793893129770993	0.09420289855072464
Nc1cc(=O)c2c(ncn2Cc2ccccc2)c(=O)[nH]1	0.17006802721088435	0.12403100775193798	0.06923076923076923	0.0703125	0.1864406779661017	0.05343511450381679
O=C(CCc1ccccc1)c1c(O)cccc1O[C@@H]1O[C@@H](CO)[C@@H](O)[C@H](O)[C@@H]1O	0.20245398773006135	0.1342281879194631	0.13986013986013987	0.14184397163120568	0.20588235294117646	0.14893617021276595
Fc1ncc([C@H]2C[C@H]3CC[C@H]2N3)cc1-c1ccccc1	0.16	0.10526315789473684	0.09302325581395349	0.09448818897637795	0.16393442622950818	0.06870229007633588
N#Cc1c(-c2ccccc2)cc(-c2ccccc2)nc1N	0.26618705035971224	0.12878787878787878	0.036231884057971016	0.03676470588235294	0.19008264462809918	0.028985507246376812
C[C@H]1O[C@H](O[C@@H]2[C@@H](O)[C@@H](O)[C@@H](CO)O[C@@H]2Oc2c(-c3ccc(O)cc3)oc3cc(O)cc(O)c3c2=O)[C@@H](O)[C@@H](O)[C@@H]1O	0.1330049261083744	0.12777777777777777	0.11931818181818182	0.1206896551724138	0.14450867052023122	0.10734463276836158
C=Cc1cnc2c1c(CC(=O)N3CCC[C@H]3C(=O)O)c(=O)n2C	0.10559006211180125	0.12686567164179105	0.11538461538461539	0.1171875	0.11450381679389313	0.1076923076923077
C[C@H]1O[C@H](OC[C@@H]2O[C@@H](Oc3c4c(cc5ccc(=O)oc35)C[C@@H](C(C)(C)O)O4)[C@@H](O)[C@@H](O)[C@@H]2O)[C@@H](O)[C@@H](O)[C@@H]1O	0.08737864077669903	0.10674157303370786	0.17901234567901234	0.15950920245398773	0.10344827586206896	0.13095238095238096
O=C1N[C@H](O)C[C@H](O)[C@@H]1O	0.03676470588235294	0.045871559633027525	0.10204081632653061	0.10416666666666667	0.04807692307692308	0.11458333333333333
C[C@H]1O[C@@H]2CC(=O)O[C@@H]2C2=C1C(=O)c1c(O)cccc1C2=O	0.12101910828025478	0.12030075187969924	0.16260162601626016	0.1652892561983471	0.125	0.10077519379844961
C[C@@H]1C[C@@]2(C)[C@@H](CC[C@@H]3[C@H](C)CCCC[C@]32C)C1	0.012269938650306749	0.029850746268656716	0.11864406779661017	0.1206896551724138	0.015267175572519083	0.08264462809917356
CN[C@@H]1[C@H](O[C@H]2O[C@@H](CO)[C@@H](O)[C@@H](O)[C@H]2O)O[C@@H](CO)[C@@H](O)[C@@H]1O	0.040697674418604654	0.0410958904109589	0.10606060606060606	0.1076923076923077	0.0425531914893617	0.10687022900763359
O=C1O[C@H](c2ccc(O)cc2)[C@H](O)[C@H](O)[C@@H]1O	0.10273972602739725	0.12605042016806722	0.13274336283185842	0.13513513513513514	0.13157894736842105	0.12389380530973451
CC1=CC[C@@H]2C(C)(C)[C@H](O)CC[C@@]2(C)[C@H]1COc1ccc2ccc(=O)oc2c1	0.11560693641618497	0.136986301369863	0.15942028985507245	0.16176470588235295	0.14184397163120568	0.11188811188811189
CC[C@H](NC)c1ccccc1	0.14960629921259844	0.10185185185185185	0.0761904761904762	0.09900990099009901	0.16326530612244897	0.09803921568627451
N#CCOc1cccc2c1C(=O)c1ccccc1C2=O	0.18620689655172415	0.1328125	0.07751937984496124	0.07874015748031496	0.20689655172413793	0.06153846153846154
Nc1nonc1/C(=N\O)Nc1ccccc1	0.17518248175182483	0.10743801652892562	0.06666666666666667	0.06779661016949153	0.1415929203539823	0.049586776859504134
CO[C@@H]1C[C@H](C)OC(=O)[C@H]1C	0.02857142857142857	0.044642857142857144	0.18085106382978725	0.18478260869565216	0.037037037037037035	0.13402061855670103
CN1Cc2ccccc2S(=O)(=O)N(C)C1=O	0.12857142857142856	0.11965811965811966	0.09649122807017543	0.09821428571428571	0.1559633027522936	0.0782608695652174
COCCCOc1ccccc1C(=O)NCCc1ccccc1	0.2465753424657534	0.12318840579710146	0.09558823529411764	0.09701492537313433	0.2	0.1044776119402985
CCCc1nc(C)c(C(=O)OC)c2c1C[C@H](c1ccc(O)cc1)C2=O	0.17197452229299362	0.1984732824427481	0.16153846153846155	0.1640625	0.17829457364341086	0.13636363636363635
CC[C@H](C)CNC(=O)c1ccc(CC2=NCCN2)cc1	0.15436241610738255	0.1693548387096774	0.13008130081300814	0.16101694915254236	0.16666666666666666	0.14049586776859505
Oc1ccc(/C=C/c2ccc(O)cc2)cc1	0.15827338129496402	0.1452991452991453	0.04918032786885246	0.05	0.2169811320754717	0.049586776859504134
O=C1CN(/C=C/c2ccccc2)C(=O)N1	0.1366906474820144	0.11965811965811966	0.07758620689655173	0.07894736842105263	0.17757009345794392	0.05982905982905983
CSC(=N)N1CCc2ccc(cc2)c2ccccc21	0.19718309859154928	0.1349206349206349	0.0703125	0.07142857142857142	0.2545454545454545	0.05426356589147287
O=[n+]1ccn([C@@H]2O[C@H](CO[P@@](=O)(O)O[P@@](=O)(O)O[C@H]3O[C@H](CO)[C@@H](O)[C@H](O)[C@@H]3O)[C@@H](O)[C@H]2O)c(=O)[nH]1	0.055	0.06358381502890173	0.11949685534591195	0.12101910828025478	0.05917159763313609	0.11320754716981132
Cc1onc(-c2ccccc2)c1C(=O)Nc1ccc(Br)cc1	0.3088235294117647	0.17054263565891473	0.07407407407407407	0.07518796992481203	0.24786324786324787	0.058823529411764705
O=C([C@H](Cc1ccccc1)c1ccccc1)N1CCCCC1	0.2328767123287671	0.10869565217391304	0.08888888888888889	0.09848484848484848	0.1935483870967742	0.07352941176470588
C[C@H]1O[C@@H](OC[C@@H]2O[C@@H](Oc3c4c(cc5ccc(=O)oc35)C[C@@H](C(C)(C)O)O4)[C@@H](O)[C@@H](O)[C@@H]2O)[C@@H](O)[C@@H](O)[C@@H]1O	0.08737864077669903	0.10674157303370786	0.17901234567901234	0.15950920245398773	0.10344827586206896	0.13095238095238096
O=C1O[C@H]2[C@@H](O)[C@H](O)[C@H](CO[C@@H]3O[C@H](CO)[C@@H](O)[C@H](O)[C@H]3O)O[C@H]2N1c1ccccc1O	0.1092896174863388	0.09316770186335403	0.14093959731543623	0.14285714285714285	0.13245033112582782	0.11920529801324503
CC(C)[C@@H]1CC[C@@H](C)C[C@@H]1OC(=O)OCCO	0.07333333333333333	0.09836065573770492	0.18518518518518517	0.21153846153846154	0.09322033898305085	0.18691588785046728
CN(C)C[C@H](O)COc1ccccc1	0.16666666666666666	0.15454545454545454	0.09009009009009009	0.10185185185185185	0.19607843137254902	0.12149532710280374
CCc1cc(-c2cc(=O)c3c(O)cc(O[C@@H]4O[C@@H](CO)[C@@H](O)[C@@H](O)[C@@H]4O)cc3o2)cc(OC)c1O	0.1164021164021164	0.11515151515151516	0.1337579617834395	0.13548387096774195	0.12578616352201258	0.1346153846153846
c1ccc2[nH]c(C3=NCC3)nc2c1	0.10071942446043165	0.11504424778761062	0.061946902654867256	0.06306306306306306	0.1308411214953271	0.043859649122807015
Oc1ccc2[nH]c(=S)c(Cc3ccc(C(F)(F)F)cc3)cc2c1	0.15483870967741936	0.1259259259259259	0.057971014492753624	0.051094890510948905	0.18548387096774194	0.04316546762589928
C[C@@H]1C[C@@H](c2c(O)cc(O)c3c(=O)c(O)c(-c4ccc(O)cc4)oc23)NC1=O	0.1566265060240964	0.1619718309859155	0.11188811188811189	0.11347517730496454	0.1678832116788321	0.11267605633802817
N[C@H]1CCC[C@@H]1C(=O)O	0.03731343283582089	0.04672897196261682	0.09278350515463918	0.09473684210526316	0.049019607843137254	0.08247422680412371
C=CCO[C@H]1O[C@@H](CO)[C@@H](O)[C@@H](O)[C@H]1O	0.03333333333333333	0.04918032786885246	0.0990990990990991	0.10091743119266056	0.05128205128205128	0.12037037037037036
C=C(OC)[C@@H]1CC[C@@H](C)[C@@H]2CC[C@@H](C)[C@]21C	0.01935483870967742	0.03968253968253968	0.13636363636363635	0.1388888888888889	0.024390243902439025	0.09734513274336283
CN[C@@H](C)[C@H](O)c1ccc(O)c(O)c1	0.13432835820895522	0.1574074074074074	0.07207207207207207	0.09345794392523364	0.1650485436893204	0.12380952380952381
CCCC1=C(C(=O)OCC)[C@H](c2ccc(O)cc2)NC(=O)NC1=O	0.15286624203821655	0.18461538461538463	0.14728682170542637	0.14960629921259844	0.1732283464566929	0.13076923076923078
Cc1cc2c3ccccc3n3c2c2c1O[C@]1(C)C[C@H]2[C@@H](C[C@H]1O)C3(C)C	0.13253012048192772	0.11805555555555555	0.13138686131386862	0.13333333333333333	0.19083969465648856	0.1
O[C@H]1C[C@H](O)[C@@]2(O)N[C@@H]1C[C@@H]2O	0.020833333333333332	0.02564102564102564	0.09615384615384616	0.09803921568627451	0.026785714285714284	0.10784313725490197
Nc1nc2ccccc2c(=O)[nH]1	0.11194029850746269	0.11926605504587157	0.06422018348623854	0.06542056074766354	0.17	0.045454545454545456
CCO[C@H]1CN(c2ccccc2)C(=O)C1=O	0.1510791366906475	0.10833333333333334	0.12389380530973451	0.12612612612612611	0.16363636363636364	0.10526315789473684
CN(c1c2ccccc2n1)CCN1CCCC1	0.12244897959183673	0.12195121951219512	0.09090909090909091	0.09243697478991597	0.14655172413793102	0.06504065040650407
O=C1C[C@@H](Cc2ccccc2)Oc2cc(O)ccc21	0.18055555555555555	0.12598425196850394	0.12295081967213115	0.125	0.21052631578947367	0.07086614173228346
CC(C)Oc1ccccc1C(=O)NCCc1ccccc1	0.2773722627737226	0.16535433070866143	0.10077519379844961	0.12	0.2543859649122807	0.11023622047244094
O=COCCc1ccccc1O[C@@H]1O[C@@H](CO)[C@@H](O)[C@H](O)[C@@H]1O	0.11875	0.10948905109489052	0.140625	0.14285714285714285	0.1484375	0.15079365079365079
N#Cc1nc(N)c2ccccc2c1C#N	0.1056338028169014	0.1111111111111111	0.04201680672268908	0.042735042735042736	0.1574074074074074	0.03361344537815126
O=C(CCN1CCCC1)Nc1ccc([N+](=O)[O-])cc1	0.14965986394557823	0.12698412698412698	0.11475409836065574	0.11666666666666667	0.1322314049586777	0.08870967741935484
CC(C)COC(=O)C1=C(C)NC(=O)C(C(=O)OC[C@H](C)CC)=C(C)[C@@H]1c1ccc([N+](=O)[O-])cc1	0.17045454545454544	0.19333333333333333	0.13815789473684212	0.1554054054054054	0.16778523489932887	0.15436241610738255
CCCCCC[C@H](O)CCC[C@H](O)[C@@H]1CC[C@H]([C@@H]2CC[C@H]([C@@H](O)CCCCCCCCCC3=C[C@@H](C)OC3=O)O2)O1	0.09433962264150944	0.09042553191489362	0.13714285714285715	0.14534883720930233	0.09289617486338798	0.17159763313609466
COCCc1ccc(OCCN2CCCCC2)cc1	0.11038961038961038	0.09923664122137404	0.104	0.10569105691056911	0.112	0.0873015873015873
O=C(O[C@H]1[C@@H](O)[C@H](O)[C@@H](CO)O[C@@H]1Oc1ccc(/C=C/c2ccc(O)cc2)cc1)c1cc(O)cc(O)c1	0.1774193548387097	0.14285714285714285	0.11377245508982035	0.11515151515151516	0.1910828025477707	0.12121212121212122
C=C[C@@H](CO[C@@H]1O[C@H](CO)[C@@H](O)[C@H](O)[C@H]1O)[C@@H]1Cc2cc3ccc(=O)oc3cc2O1	0.09944751381215469	0.12418300653594772	0.1527777777777778	0.16312056737588654	0.12837837837837837	0.13793103448275862
Fc1ccc(-c2ccc(-c3ccccc3)cc2)cc1	0.3464566929133858	0.18032786885245902	0.03759398496240601	0.03816793893129771	0.29906542056074764	0.03007518796992481
CO[C@@H]1CCCN2CCCC[C@H]12	0.013513513513513514	0.00819672131147541	0.07339449541284404	0.07476635514018691	0.017241379310344827	0.05454545454545454
CN(C)Cc1ccc(C(=O)Nc2ccc(C)cc2)cc1	0.2302158273381295	0.17073170731707318	0.09523809523809523	0.0967741935483871	0.20869565217391303	0.0873015873015873
O[C@]1(c2ccccc2)CCCN(CCCN2CCCCC2)CC1	0.12269938650306748	0.0684931506849315	0.07913669064748201	0.08029197080291971	0.11851851851851852	0.06428571428571428
CSCCCCCC/C(=N\OS(=O)(=O)O)S[C@H]1O[C@@H](CO)[C@@H](O)[C@@H](O)[C@@H]1O	0.062146892655367235	0.08053691275167785	0.11510791366906475	0.11678832116788321	0.05405405405405406	0.14925373134328357
CO[C@H](C(=O)O)c1ccccc1	0.16535433070866143	0.1308411214953271	0.09523809523809523	0.10784313725490197	0.1958762886597938	0.11764705882352941
OC[C@@H](O)[C@@H]1O[C@@](O)(CO)[C@@H](O)[C@@H]1O	0.04861111111111111	0.05982905982905983	0.07272727272727272	0.08411214953271028	0.0625	0.11428571428571428
C=CCOC(=O)C1=C(C)NC2=C(C(=O)C[C@@H](c3ccc(Cl)cc3)C2)[C@@H]1c1ccc(O)c(OC)c1	0.16022099447513813	0.14375	0.12738853503184713	0.12903225806451613	0.17880794701986755	0.1
O=C(C[C@H](Cc1ccccc1)c1ccccc1)OC1CCCCC1	0.23178807947019867	0.11971830985915492	0.11678832116788321	0.12686567164179105	0.1937984496124031	0.10948905109489052
CC(C)=NNCCCCNC(=O)CCCCCNC(=O)c1ccccc1	0.17391304347826086	0.10204081632653061	0.09090909090909091	0.09219858156028368	0.13768115942028986	0.12318840579710146
CO[C@H]1CC[C@@]2(C)[C@@H](CC[C@@]3(C)[C@@H]2CC[C@@H]2C4=CC(C)(C)CC[C@@]4(C)CC[C@@]23C)C1(C)C	0.020202020202020204	0.03550295857988166	0.09740259740259741	0.0915032679738562	0.024096385542168676	0.07006369426751592
C=C(NC(=O)c1ccccc1)c1ccccc1	0.26153846153846155	0.10483870967741936	0.06504065040650407	0.06611570247933884	0.1891891891891892	0.06557377049180328
CCCCCC[C@@]1(C)OC(=O)C2=C1CCCC2	0.06535947712418301	0.0625	0.1206896551724138	0.12280701754385964	0.06504065040650407	0.09322033898305085
C[C@@H]1O[C@H](O[C@H]2[C@@H](O)[C@H](O)[C@H](Oc3cc(O)c4c(=O)cc(-c5ccccc5)oc4c3)O[C@@H]2CO)[C@@H](O)[C@@H](O)[C@@H]1O	0.16494845360824742	0.10555555555555556	0.12209302325581395	0.12352941176470589	0.16167664670658682	0.10982658959537572
CN(C)C(=O)CCCCCNC(=N)N	0.07801418439716312	0.07758620689655173	0.07207207207207207	0.07339449541284404	0.061946902654867256	0.102803738317757
C=Cc1ccc(OC)c(OC)c1	0.07246376811594203	0.1	0.07476635514018691	0.0761904761904762	0.10476190476190476	0.06542056074766354
CCCN1C[C@H](NS(=O)(=O)c2ccc(C(C)C)cc2)CC1	0.15333333333333332	0.19672131147540983	0.13821138211382114	0.15966386554621848	0.1557377049180328	0.13008130081300814
CC(C)CCn1cc(C(=O)c2cccc3ccccc23)c2ccccc21	0.3194444444444444	0.17266187050359713	0.08275862068965517	0.09929078014184398	0.3277310924369748	0.09859154929577464
CN1[C@H]2CC[C@H]1CC(OC(=O)c1ccc(Cl)cc1)C2	0.09740259740259741	0.109375	0.1623931623931624	0.16521739130434782	0.12295081967213115	0.125
C[C@@H]1C/C=C/C=C/C=C/C=C/[C@H](O[C@@H]2O[C@H](C)[C@H](O)[C@H](N)[C@@H]2O)C[C@H]2O[C@@](O)(C[C@@H](O)C[C@@H]3O[C@@H]3/C=C/C(=O)O1)C[C@H](O)[C@H]2C(=O)O	0.09375	0.07389162561576355	0.18435754189944134	0.1864406779661017	0.09230769230769231	0.14673913043478262
C=C[C@H]1[C@H](O[C@@H]2O[C@H](CO)[C@@H](O)[C@H](O)[C@H]2O)OC=C(C(=O)OC)[C@H]1CCOC(=O)c1cc(O)c(O)c(O)c1	0.1065989847715736	0.11046511627906977	0.15625	0.15822784810126583	0.10714285714285714	0.16455696202531644
C[Si](C)(C)CCO	0.03937007874015748	0.06060606060606061	0.06451612903225806	0.06593406593406594	0.05263157894736842	0.06521739130434782
C=C1Cc2cc(O)cc(O)c2C(=O)C(C)=C/C(=O)[C@@]2(O)C(=O)C(=O)C[C@@H](C)[C@@H](OC(C)=O)[C@@H]12	0.11602209944751381	0.12903225806451613	0.15753424657534246	0.1597222222222222	0.11842105263157894	0.14285714285714285
CNCC[C@@H](O)c1ccc(O)cc1	0.14393939393939395	0.1588785046728972	0.08256880733944955	0.09433962264150944	0.16666666666666666	0.11428571428571428
CN[C@H](C)C(=O)Nc1ccc(-c2ccccc2)cc1	0.3203125	0.17355371900826447	0.07936507936507936	0.09836065573770492	0.29245283018867924	0.08870967741935484
NC(=O)NC(CCCCCNC(=O)CCCCNC(=N)N)=C(N)O	0.07784431137724551	0.05517241379310345	0.05755395683453238	0.058394160583941604	0.04964539007092199	0.09774436090225563
C[C@@H](CC(=O)O)C1=C(N)O1	0.1111111111111111	0.1414141414141414	0.09183673469387756	0.11702127659574468	0.14893617021276595	0.13978494623655913
CO[C@@H]1C[C@H](O[C@@H]2CC[C@]3(C)[C@H]4CC[C@]5(C)[C@@H](C6=CC(=O)OC6)CC[C@]5(O)[C@@H]4CC[C@]3(O)C2)O[C@H](C)[C@H]1O[C@@H]1O[C@@H](CO)[C@@H](O)[C@@H](O)[C@@H]1O	0.04149377593360996	0.05660377358490566	0.14136125654450263	0.14285714285714285	0.04784688995215311	0.11282051282051282
C=C(C)CCCCCCCCCCCCCCCCCCCCCCCCCC	0.036458333333333336	0.029940119760479042	0.0440251572327044	0.044585987261146494	0.030864197530864196	0.057692307692307696
Nc1ccc(S(=O)(=O)N2CCCCC2)cc1	0.08843537414965986	0.1271186440677966	0.08547008547008547	0.08695652173913043	0.10344827586206896	0.058823529411764705
CCCCCC(=O)OC[C@H](CO[P@@](=O)(O)O[C@H]1[C@@H](O)[C@@H](OP(=O)(O)O)[C@@H](OP(=O)(O)O)[C@@H](OP(=O)(O)O)[C@@H]1O)OC(=O)CCCCC	0.07174887892376682	0.06532663316582915	0.10160427807486631	0.10869565217391304	0.05612244897959184	0.1452513966480447
NCCCC[C@H](N)C(=O)N[C@@H](Cc1c[nH]c2ccccc12)C(=O)O	0.19736842105263158	0.13970588235294118	0.09558823529411764	0.10526315789473684	0.2	0.15625
OCCCC#CC#CC#C[C@H](O)CCO	0.06802721088435375	0.056910569105691054	0.03333333333333333	0.042735042735042736	0.059322033898305086	0.09821428571428571
CC(=O)C=C=C1C(C)(C)C[C@H](O)C[C@]1(C)O[C@@H]1O[C@@H](CO)[C@@H](O)[C@@H](O)[C@@H]1O	0.056818181818181816	0.08904109589041095	0.16793893129770993	0.17054263565891473	0.07692307692307693	0.15151515151515152
C[C@@H]1CCC[C@H](C(=O)O)N1C(=O)O	0.07971014492753623	0.07017543859649122	0.11538461538461539	0.11764705882352941	0.07339449541284404	0.13861386138613863
C[C@]12C[C@H](c3ccc(O)cc3O1)[C@@]13O[C@]1(c1ccc(O)cc1O)Oc1cc(-c4cc5ccc(O)cc5o4)cc(O)c1[C@@H]3C2=O	0.15384615384615385	0.10362694300518134	0.06701030927835051	0.06770833333333333	0.14285714285714285	0.06735751295336788
CCC[C@H]1CCC(=O)O1	0.037037037037037035	0.046296296296296294	0.17582417582417584	0.1797752808988764	0.04854368932038835	0.09278350515463918
CCCC[C@@]1(O)CC(=O)NC1	0.050724637681159424	0.05357142857142857	0.10891089108910891	0.1111111111111111	0.056074766355140186	0.08823529411764706
C[C@@H](Oc1ccccc1)C(=O)Nc1ccccc1	0.31496062992125984	0.12903225806451613	0.08064516129032258	0.1	0.21621621621621623	0.09016393442622951
Nc1cc(CCC(=O)O)ccc1C(=O)O	0.14814814814814814	0.16363636363636364	0.10909090909090909	0.1111111111111111	0.16037735849056603	0.1523809523809524
CC(C)CN(C)C(=O)c1ccccc1	0.17692307692307693	0.17757009345794392	0.10091743119266056	0.12380952380952381	0.21	0.12264150943396226
NCCOCCNCCOCCOCCOCCOCCOCCOCCCCCOCCOCCCCCOCCCCCOCCOCCCCCOCCCOCCOCC(=O)CO	0.029605263157894735	0.02142857142857143	0.029411764705882353	0.02962962962962963	0.02181818181818182	0.03717472118959108
Nc1nc(=O)[nH]c2c1ncn2[C@@H]1O[C@H](CO)[C@@H](O)[C@H]1O	0.06918238993710692	0.1	0.10483870967741936	0.10655737704918032	0.08661417322834646	0.0967741935483871
Cc1nccn1C(=O)N1CCCC[C@H]1C(=O)O	0.087248322147651	0.08870967741935484	0.11206896551724138	0.11403508771929824	0.08333333333333333	0.12280701754385964
C1=Cc2ccccc2CC1	0.10687022900763359	0.07272727272727272	0.07692307692307693	0.0784313725490196	0.1414141414141414	0.05714285714285714
CCCCSS[C@H](CC)[S@@](=O)CC	0.056338028169014086	0.0603448275862069	0.07339449541284404	0.09523809523809523	0.05357142857142857	0.11538461538461539
CNc1ccc(C(=O)Nc2ccc(C)cc2)cc1	0.22962962962962963	0.13934426229508196	0.08130081300813008	0.08264462809917356	0.2072072072072072	0.07317073170731707
O[C@H]1OC[C@@H]2[C@@H](c3ccccc3)OC[C@H](O)[C@H]2c2cc(O)c(O)c(O)c21	0.1393939393939394	0.10273972602739725	0.11510791366906475	0.11678832116788321	0.15555555555555556	0.11594202898550725
NCCC[C@@H](N)CC(=O)O	0.11023622047244094	0.10679611650485436	0.06930693069306931	0.08163265306122448	0.11224489795918367	0.15053763440860216
CCOP(=O)(OCC)[C@]1(C)CCC=[N+]1[O-]	0.040268456375838924	0.05785123966942149	0.0990990990990991	0.10091743119266056	0.05128205128205128	0.09009009009009009
O=C1N[C@H](Cc2ccccc2)C(=O)N2CCC[C@H]12	0.1360544217687075	0.09375	0.11666666666666667	0.11864406779661017	0.1440677966101695	0.08130081300813008
C[N+]1(C[C@H]2COC(=O)CCCC2)CCCC1	0.025477707006369428	0.03076923076923077	0.09401709401709402	0.09565217391304348	0.032	0.049586776859504134
COc1cc([S@@](C)=O)ccc1O	0.08888888888888889	0.1111111111111111	0.09615384615384616	0.09803921568627451	0.11650485436893204	0.08653846153846154
CN1C[C@@H](CSCCO)C[C@@H]1O	0.04964539007092199	0.04310344827586207	0.10576923076923077	0.10784313725490197	0.05454545454545454	0.10679611650485436
O=C1O[C@@H](O)C[C@H](O)[C@H]1O	0.03676470588235294	0.045871559633027525	0.125	0.1276595744680851	0.04807692307692308	0.11458333333333333
CCNC[C@H]1CCNC[C@H]1C	0.03546099290780142	0.034782608695652174	0.10784313725490197	0.11	0.03636363636363636	0.08737864077669903
CC(=C\C(=O)O)/C=C/C=C/C1=C(C)CCCC1(C)C	0.0641025641025641	0.112	0.10833333333333334	0.11016949152542373	0.09836065573770492	0.09090909090909091
CC1=C(O)C(=O)O[C@H](C)[C@@H]1O	0.05925925925925926	0.07407407407407407	0.13402061855670103	0.1368421052631579	0.07766990291262135	0.10101010101010101
C[C@@H]1[C@H]2C3=CC[C@@H]4[C@@]5(C)CC[C@@H](O)C(C)(C)[C@@H]5CC[C@@]4(C)[C@@]3(C)CC[C@@]2(C(=O)O)CC[C@@]1(C)O	0.05641025641025641	0.0783132530120482	0.13815789473684212	0.13245033112582782	0.06748466257668712	0.13157894736842105
CCCC[C@H](O)CCCCC[C@@H](O)[C@@H]1CC[C@H]([C@@H]2CC[C@H]([C@@H](O)CCCCCCCCCC3=C[C@@H](C)OC3=O)O2)O1	0.09433962264150944	0.09042553191489362	0.13714285714285715	0.14534883720930233	0.09289617486338798	0.17159763313609466
CC(C)N1C(=O)C(=O)c2ccccc21	0.16793893129770993	0.1559633027522936	0.09090909090909091	0.11320754716981132	0.2222222222222222	0.09174311926605505
CCCC[C@H](OP(=O)(O)O)C(=O)O	0.1044776119402985	0.11009174311926606	0.10576923076923077	0.1188118811881188	0.10476190476190476	0.16326530612244897
C=C(CO)C(=O)OC[C@H]1O[C@@H](Oc2ccc3c(=O)c(-c4ccc(O)cc4)coc3c2)[C@@H](O)[C@@H](O)[C@@H]1O	0.1878453038674033	0.16049382716049382	0.13043478260869565	0.1320754716981132	0.2119205298013245	0.13836477987421383
Clc1ccc(OCCNc2nc(-c3ccccc3)no2)cc1	0.21621621621621623	0.1417910447761194	0.06521739130434782	0.0661764705882353	0.21311475409836064	0.050359712230215826
NCc1ccc(OCc2ccccc2)cc1	0.19117647058823528	0.10655737704918032	0.06611570247933884	0.06722689075630252	0.21495327102803738	0.05785123966942149
BrCc1cc(CCC2CCCC2)ccc1	0.08163265306122448	0.08196721311475409	0.11504424778761062	0.11711711711711711	0.09482758620689655	0.08695652173913043
O=C1[C@H](O[C@@H]2O[C@@H](CO)[C@@H](O)[C@@H](O)[C@@H]2O)Oc2ccccc2N1O	0.11728395061728394	0.1	0.14728682170542637	0.14960629921259844	0.14615384615384616	0.13076923076923078
N[C@H]1[C@H](O)[C@H](O)[C@H](O)O[C@@H]1CO	0.028169014084507043	0.034782608695652174	0.08653846153846154	0.08823529411764706	0.03636363636363636	0.10891089108910891
CCC[S@](=O)[C@@H](CC)SSC	0.051094890510948905	0.06363636363636363	0.07766990291262135	0.10101010101010101	0.05660377358490566	0.1
Cc1cc(C#N)cc(N)n1	0.04411764705882353	0.07476635514018691	0.04807692307692308	0.049019607843137254	0.057692307692307696	0.038461538461538464
C[C@]12CCC[C@@](C)(C(=O)O)[C@@H]1CC[C@]13C[C@@H]4[C@@H](C[C@@H]21)[C@@]4(C)[C@H]3O	0.047058823529411764	0.06338028169014084	0.1328125	0.1349206349206349	0.057971014492753624	0.13385826771653545
CC[C@H](C)[C@@H]1NC(=O)[C@@H](NC(=O)[C@@H](Cc2ccccc2)N(C)C)[C@H](c2ccccc2)Oc2ccc(cc2)/C=C\NC1=O	0.2857142857142857	0.1694915254237288	0.12921348314606743	0.15028901734104047	0.20238095238095238	0.12359550561797752
C=C/C(C)=C\C[C@@H]1[C@](C)(O)[C@H](O)[C@@H](OC(C)=O)[C@@H]2C(C)(C)CCC[C@]12C	0.05172413793103448	0.08333333333333333	0.15384615384615385	0.14728682170542637	0.07092198581560284	0.13740458015267176
C[C@@H]1CC[C@H]2[C@](C)(CC[C@@H](O)[C@@]2(C)CO)[C@@]12CC[C@@](C)(C(=O)O)O2	0.05917159763313609	0.08571428571428572	0.140625	0.14285714285714285	0.072992700729927	0.1328125
CC1=C2C3=CC[C@@H]4[C@@]5(C)CC[C@@H](O)C(C)(C)[C@@H]5CC[C@@]4(C)[C@@]3(C)CC[C@]2(C)CC[C@H]1C	0.036458333333333336	0.05521472392638037	0.12162162162162163	0.11564625850340136	0.04375	0.08552631578947369
Cc1cnc2c(N)nc(N)nc2n1	0.04861111111111111	0.09734513274336283	0.03508771929824561	0.03571428571428571	0.0625	0.02631578947368421
CO[C@]12C[C@@H](COC(C)=O)CC[C@@]3(C)C(=CC[C@@H]4[C@@]5(C)CC[C@@H](O)C(C)(C)[C@@H]5CC[C@]43C)[C@@H]1C2(C)C	0.04433497536945813	0.06321839080459771	0.14012738853503184	0.1346153846153846	0.05263157894736842	0.1125
O=Cc1ccccc1O	0.1111111111111111	0.10784313725490197	0.07	0.07142857142857142	0.16129032258064516	0.06
N[C@H](COc1ccccc1)C(=O)O	0.16153846153846155	0.12727272727272726	0.09259259259259259	0.10476190476190476	0.19	0.11428571428571428
CC[C@@](C)(C#N)O[C@@H]1O[C@@H](CO)[C@@H](O)[C@@H](O)[C@@H]1O	0.04516129032258064	0.0546875	0.15178571428571427	0.12389380530973451	0.056910569105691054	0.14285714285714285
C[C@H](NC(=O)c1cc(-c2ccccc2)ccc1)c1ccccc1	0.3582089552238806	0.13970588235294118	0.06428571428571428	0.08088235294117647	0.2396694214876033	0.07246376811594203
CC[C@@H](O)/C=C/C=C\C/C=C\C/C=C\C=C\[C@@H](O)CCC(=O)O	0.11180124223602485	0.14285714285714285	0.06569343065693431	0.08270676691729323	0.1484375	0.1693548387096774
NC(=O)C[C@@H](NC(=O)CC[C@@H](N)C(=O)O)C(=O)O	0.11805555555555555	0.10743801652892562	0.06666666666666667	0.07692307692307693	0.09322033898305085	0.14414414414414414
C[C@](O)(CSc1ccc(Cl)cc1)C(=O)Nc1ccc(C#N)cc1	0.20134228187919462	0.13432835820895522	0.09774436090225563	0.08270676691729323	0.1951219512195122	0.07407407407407407
c1ccc(CSCCc2ccccc2)cc1	0.23484848484848486	0.0967741935483871	0.06557377049180328	0.06666666666666667	0.18018018018018017	0.05737704918032787
C=Cc1ncc(C)c(C)c1C(=O)N(C)C	0.07692307692307693	0.14414414414414414	0.09009009009009009	0.09174311926605505	0.0990990990990991	0.07142857142857142
O=C(COc1ccc(Cl)cc1Cl)Nc1ccc(Cl)cc1	0.1793103448275862	0.13385826771653545	0.078125	0.07936507936507936	0.18803418803418803	0.0703125
CC1(C)[C@H](O)CC[C@@]2(C)[C@H]1CC[C@]1(C)[C@@H]2C(=O)C=C2[C@@]34C[C@](C)(C(=O)O3)[C@H](O)C[C@]4(C)CC[C@@]21C	0.05025125628140704	0.07058823529411765	0.13548387096774195	0.12987012987012986	0.05357142857142857	0.09375
C[C@H](CO[C@@H]1O[C@@H](CO)[C@@H](O)[C@@H](O)[C@@H]1O)[C@@H]1C[C@H]2[C@@]3(O)[C@H]4O[C@@](O)(C[C@]2(C)[C@@]2(O)CC[C@@](C)(O)[C@@H]42)[C@@]13C	0.04390243902439024	0.0625	0.13125	0.14743589743589744	0.05202312138728324	0.125
O=C(CCl)NC(=O)C(F)(F)F	0.06766917293233082	0.05504587155963303	0.05825242718446602	0.049019607843137254	0.047619047619047616	0.06930693069306931
C[C@H](C=O)CCc1ccccc1	0.1640625	0.12962962962962962	0.07407407407407407	0.09615384615384616	0.19387755102040816	0.10576923076923077
[N-]=[N+]=NC[C@H](O)CO	0.05426356589147287	0.06862745098039216	0.03	0.041237113402061855	0.07216494845360824	0.07368421052631578
C[C@H]1NCC(C)(C)CCC[C@]1(O)c1ccccc1	0.11486486486486487	0.08661417322834646	0.1092436974789916	0.1111111111111111	0.1271186440677966	0.09166666666666666
O=c1c([C@@H]2O[C@@H](CO)[C@@H](O)[C@@H](O)[C@@H]2O)c(-c2ccc(O)cc2)oc2cc(O)cc(O)c12	0.14942528735632185	0.1456953642384106	0.10596026490066225	0.10738255033557047	0.16666666666666666	0.10666666666666667
O=c1[nH]cc(CCCCN2CCCCC2)nc1Nc1ccc(Cl)cc1	0.1393939393939394	0.1258741258741259	0.09154929577464789	0.09285714285714286	0.13043478260869565	0.06944444444444445
O=C1N(Cc2ccccc2)C(=O)N1CCCCCN1CCN(c2ccccc2)CC1	0.23030303030303031	0.1	0.08974358974358974	0.09090909090909091	0.16326530612244897	0.07643312101910828
CO/N=C(/C(=O)N[C@@H]1C(=O)N2C(C(=O)O)=C(CSC(=O)c3ccco3)CS[C@H]12)c1csc(N)n1	0.12903225806451613	0.13664596273291926	0.11320754716981132	0.11464968152866242	0.12658227848101267	0.11392405063291139
O=C(NOC[C@H]1O[C@@H](O)[C@@H](O)[C@H](O)[C@@H]1O)c1ccccc1	0.15333333333333332	0.10606060606060606	0.13821138211382114	0.14049586776859505	0.1557377049180328	0.15833333333333333
C[C@]1(O)[C@H]2CC[C@@]3(C)[C@H](C(=O)O)[C@@H](CC[C@@]3(C)[C@@H]2CC=C2[C@@H]4C(=O)O4)C=C[C@]2(O)C(=O)O1	0.08648648648648649	0.11538461538461539	0.17482517482517482	0.1773049645390071	0.09740259740259741	0.15172413793103448
CC1=C2[C@H](O)[C@@]3(C)[C@@H](C)CCC[C@@H]3C[C@@]2(O)OC1=O	0.05063291139240506	0.06923076923076923	0.14655172413793102	0.14912280701754385	0.06349206349206349	0.1092436974789916
CNCC[C@H](C/C=C/c1ccccc1)NC(=O)c1ccccc1	0.2727272727272727	0.14814814814814814	0.08759124087591241	0.09701492537313433	0.22950819672131148	0.0962962962962963
O=C(O)C[C@@H]1CCNC[C@@H]1Cc1ccccc1	0.15492957746478872	0.12295081967213115	0.12931034482758622	0.13157894736842105	0.17857142857142858	0.13043478260869565
Oc1cccc(-c2ccccc2)c1	0.224	0.11504424778761062	0.05263157894736842	0.05357142857142857	0.21	0.043859649122807015
CNc1ccccc1C(=O)O	0.15079365079365079	0.1346153846153846	0.09803921568627451	0.1	0.18947368421052632	0.09900990099009901
CC(C)[C@]12CC[C@@](C)(O1)[C@H]1[C@@H](O)C[C@@H](C)[C@@H]1C2	0.03870967741935484	0.06349206349206349	0.14285714285714285	0.16666666666666666	0.04878048780487805	0.12389380530973451
CC(=N)NCCCCCNC(=N)N	0.056338028169014086	0.03361344537815126	0.044642857142857144	0.045454545454545456	0.03508771929824561	0.07407407407407407
Cc1oc(-c2ccccc2)nc1CCOc1ccccc1	0.2642857142857143	0.1450381679389313	0.07462686567164178	0.07575757575757576	0.20833333333333334	0.05925925925925926
C[C@@H]1O[C@H](O)[C@@H](O[C@@H]2O[C@H](C(=O)O)[C@@H](O)[C@@H](O)[C@@H]2O)[C@@H](O)[C@@H]1O	0.04790419161676647	0.05714285714285714	0.12698412698412698	0.12903225806451613	0.05925925925925926	0.13709677419354838
CN(C)C[C@@H](O)C(=O)Nc1ccc(-c2ccccc2)cc1	0.3282442748091603	0.20491803278688525	0.09302325581395349	0.10317460317460317	0.30275229357798167	0.10236220472440945
C[C@H]1CN(C(=O)c2ccccc2)CCN(C)C1	0.13986013986013987	0.0967741935483871	0.1206896551724138	0.12280701754385964	0.1592920353982301	0.10256410256410256
CNc1ncc(C)nc1C	0.05185185185185185	0.09523809523809523	0.05825242718446602	0.0594059405940594	0.057692307692307696	0.04854368932038835
CCc1ccccc1C(=O)O	0.15079365079365079	0.14563106796116504	0.12	0.12244897959183673	0.20212765957446807	0.12121212121212122
N[C@@H](CC1CCCCC1)C(=O)O	0.04964539007092199	0.06140350877192982	0.08490566037735849	0.0970873786407767	0.06422018348623854	0.08571428571428572
O=C([C@H]1CCCN1)N1CCc2ccccc21	0.1095890410958904	0.08870967741935484	0.10256410256410256	0.10434782608695652	0.14035087719298245	0.07563025210084033
COC[C@H]1[C@@H]2CC[C@@H](C1)[C@@]1(C)C(=O)C(=O)C(OC)(C)[C@H]2CC1	0.041666666666666664	0.06474820143884892	0.15447154471544716	0.15702479338842976	0.043795620437956206	0.11023622047244094
CC(CN1c2ccccc2S(=O)(=O)c2ccccc21)c1ccc([N+](=O)[O-])cc1	0.2679738562091503	0.14383561643835616	0.05921052631578947	0.07432432432432433	0.22727272727272727	0.06666666666666667
CC(C)NC[C@@H](O)COc1cccc2ccccc12	0.2246376811594203	0.18333333333333332	0.088	0.10743801652892562	0.29245283018867924	0.125
CCC[C@@H](N(N)C)C(=O)c1ccccc1	0.17293233082706766	0.15178571428571427	0.10810810810810811	0.12037037037037036	0.19230769230769232	0.12962962962962962
NC[C@H]1O[C@H](O[C@@H]2[C@@H](O)[C@@H](O[C@H]3O[C@@H](CO)[C@@H](O)[C@@H](N)[C@H]3O)[C@H](N)C[C@H]2N)[C@@H](O)[C@@H](O)[C@@H]1O	0.025252525252525252	0.029239766081871343	0.0967741935483871	0.09803921568627451	0.030120481927710843	0.09740259740259741
NC(=O)[C@@H](CCCCNC(=O)c1ccc([N+](=O)[O-])o1)NC(=O)CCOCCOCCOCCOCCOCCOCCOCCOCCNC(=O)CCCc1ccccc1	0.13385826771653545	0.07851239669421488	0.058091286307053944	0.06302521008403361	0.10344827586206896	0.07627118644067797
CC(C)[N@+]1(C)[C@H]2CC[C@@H]1C[C@@H](OC(=O)[C@@H](CO)c1ccccc1)C2	0.1592356687898089	0.13970588235294118	0.1732283464566929	0.20491803278688525	0.18110236220472442	0.184
C[C@@H](CO[C@@H]1O[C@@H](CO)[C@@H](O)[C@@H](O)[C@H]1O)[C@@H]1C[C@H]2[C@@]3(O)[C@H]4O[C@@](O)(C[C@]2(C)[C@@]2(O)CC[C@@](C)(O)[C@@H]42)[C@@]13C	0.04390243902439024	0.0625	0.13125	0.14743589743589744	0.05202312138728324	0.125
CC(=O)CCc1ccc(O[C@H]2O[C@@H](CO)[C@@H](O)[C@@H](O)[C@@H]2OC(=O)c2cc(O)c(O)c(O)c2)cc1	0.16201117318435754	0.15286624203821655	0.1513157894736842	0.15333333333333332	0.16556291390728478	0.17567567567567569
OC1[C@@H](O)[C@@H](O)[C@H](O)[C@@H](O)[C@@H]1O	0.02112676056338028	0.02608695652173913	0.07692307692307693	0.0784313725490196	0.02727272727272727	0.09900990099009901
CC(C)[C@@H](NC(=O)c1nn(CCCCCF)c2ccccc12)C(N)=O	0.22666666666666666	0.17164179104477612	0.10218978102189781	0.12030075187969924	0.2459016393442623	0.15384615384615385
C[C@@H]1CC[C@H]([C@](C)(O)CO)C[C@@H]1O[C@@H]1O[C@@H](CO)[C@@H](O)[C@@H](O)[C@@H]1O	0.040697674418604654	0.04827586206896552	0.18699186991869918	0.17073170731707318	0.05	0.15079365079365079
OC[C@@H]1O[C@H](Nc2ccc(O)cc2)[C@@H](O)[C@@H](O)[C@@H]1O	0.10596026490066225	0.1111111111111111	0.11666666666666667	0.11864406779661017	0.11570247933884298	0.1271186440677966
OC[C@@H]1O[C@@H](n2cnc3c(NCc4ccccc4)ncnc32)[C@@H](O)[C@@H]1O	0.15853658536585366	0.11643835616438356	0.0979020979020979	0.09929078014184398	0.17037037037037037	0.09859154929577464
CC(C)NC(=O)N1CCN(Cc2ccc(F)cc2)CC1	0.1875	0.21008403361344538	0.11290322580645161	0.13333333333333333	0.23008849557522124	0.10483870967741936
O=C(CI)OCCN1CCC1	0.058394160583941604	0.04424778761061947	0.09803921568627451	0.1	0.056074766355140186	0.07766990291262135
N[C@@](CCCO)(C(=O)O)C(=O)O	0.09848484848484848	0.09259259259259259	0.08737864077669903	0.0784313725490196	0.08653846153846154	0.1326530612244898
C[C@H]1O[C@@H](CC(=O)O)CCc2c1Cc1ccc(O)cc1C2=O	0.13548387096774195	0.1640625	0.1721311475409836	0.175	0.16129032258064516	0.14516129032258066
CN1[C@H]2CC[C@@H]1CC(OC(=O)c1ccc(Cl)cc1)C2	0.09740259740259741	0.109375	0.1623931623931624	0.16521739130434782	0.12295081967213115	0.125
Cc1nnc2n1-c1ccc(C(=O)NCc3ccccc3)cc1CC2	0.20915032679738563	0.15328467153284672	0.08571428571428572	0.08695652173913043	0.224	0.07092198581560284
CCCCC[C@@H]1CCC(=O)O1	0.050359712230215826	0.043859649122807015	0.17708333333333334	0.18085106382978725	0.045871559633027525	0.10891089108910891
CCCCC1C(=O)C(=O)C(=O)c2ccccc21	0.14893617021276595	0.1440677966101695	0.13157894736842105	0.13392857142857142	0.17117117117117117	0.11304347826086956
CCCCCN(CCC)C(=O)c1ccccc1	0.16428571428571428	0.12396694214876033	0.1111111111111111	0.11304347826086956	0.16964285714285715	0.13157894736842105
CCN1Cc2ccccc2[C@@H]1CCc1ccccc1	0.22142857142857142	0.1076923076923077	0.104	0.10569105691056911	0.19827586206896552	0.096
CC(C)(Cc1ccccc1)c1ccccc1	0.23846153846153847	0.10743801652892562	0.09401709401709402	0.06779661016949153	0.19444444444444445	0.058333333333333334
CC[C@@]1(O)C(C)(C)[C@@H]2CC[C@@]1(C)C2	0.027586206896551724	0.05172413793103448	0.10476190476190476	0.10679611650485436	0.035398230088495575	0.07476635514018691
CCC[C@H]1N(C(=O)c2cnccc2C(F)(F)F)CC[C@]1(O)c1ccccc1	0.18012422360248448	0.13194444444444445	0.12949640287769784	0.12318840579710146	0.20610687022900764	0.10638297872340426
C[C@H](O)/C=C/[C@@]12O[C@@]1(C)CCC2(C)C	0.0410958904109589	0.09649122807017543	0.07207207207207207	0.09345794392523364	0.08108108108108109	0.07272727272727272
Cc1cc(/N=N/c2ccc(S(C)(=O)=O)cc2)ccc1O	0.1564625850340136	0.18181818181818182	0.07874015748031496	0.08	0.1896551724137931	0.07086614173228346
CC[C@@H]1C(c2ccccc2)=CC[C@H](C(=O)O)[C@H]1C	0.1956521739130435	0.14049586776859505	0.15789473684210525	0.16071428571428573	0.20909090909090908	0.1592920353982301
Cc1nc(-c2ccccc2)c(C)c(C)c1C(=O)O	0.22388059701492538	0.22321428571428573	0.10084033613445378	0.10256410256410256	0.2336448598130841	0.1016949152542373
CN1C[C@H](CCCCCN2c3ccccc3Sc3ccccc32)CC1	0.1962025316455696	0.10204081632653061	0.09859154929577464	0.1	0.18045112781954886	0.09154929577464789
C[C@H](C=S=O)[C@H]1CC[C@H]2[C@@H]3CCC4=CC(=O)CC[C@]4(C)[C@H]3CC[C@@]21C	0.05113636363636364	0.07482993197278912	0.11764705882352941	0.13636363636363635	0.0625	0.10218978102189781
C[C@H]1[C@@H](O)CC[C@@]2(C)CC[C@@]3(C)[C@@H](CC[C@@H]4[C@@]5(C)CC[C@@H](O)CC(C)(C)[C@@H]5CC[C@]43C)[C@H]12	0.020202020202020204	0.03550295857988166	0.12666666666666668	0.12080536912751678	0.024096385542168676	0.08387096774193549
C[C@@H](O)/C=C/[C@@]12O[C@@]1(C)CCC2(C)C	0.0410958904109589	0.09649122807017543	0.07207207207207207	0.09345794392523364	0.08108108108108109	0.07272727272727272
C=C(Oc1ccccc1)[C@@H]1CCCCN1	0.10416666666666667	0.06451612903225806	0.08620689655172414	0.08771929824561403	0.11403508771929824	0.06837606837606838
C[C@H](O)C/C(=N\OS(=O)(=O)O)S[C@@H]1O[C@H](CO)[C@@H](O)[C@@H](O)[C@@H]1O	0.08024691358024691	0.12121212121212122	0.11811023622047244	0.13821138211382114	0.0916030534351145	0.175
C[C@H]1CCC[C@H](C(=O)O)N1C(=O)O	0.07971014492753623	0.07017543859649122	0.11538461538461539	0.11764705882352941	0.07339449541284404	0.13861386138613863
C=C1CC[C@@H](O)C/C1=C/C=C1\CCC[C@@]2(C)[C@H]1CC[C@@H]2[C@H](C)/C=C/[C@H](C)C(C)C	0.059782608695652176	0.10526315789473684	0.11724137931034483	0.1267605633802817	0.09395973154362416	0.09523809523809523
Cc1[nH]c(-c2ccccc2)nc1CCN1CCCCC1	0.16778523489932887	0.12213740458015267	0.08461538461538462	0.0859375	0.16393442622950818	0.06060606060606061
CO[C@@]12CC=CC(=O)[C@@]1(C)[C@@H]1CC[C@@]3(O)C(=O)O[C@@]4(C)[C@@H]5C[C@@]6(C)[C@@H]7C(=O)[C@](OC[C@@H]6C(=O)O5)(O[C@@]734)[C@@H]1C[C@@H]2O	0.056338028169014086	0.08196721311475409	0.16363636363636364	0.1656441717791411	0.06043956043956044	0.11695906432748537
CN(Cc1ccccc1)C(=O)CCc1ccccc1	0.25925925925925924	0.144	0.096	0.0975609756097561	0.21052631578947367	0.088
C[C@@H]1CC[C@@H]2[C@@H](C)CC[C@@H](C2)N2CCCC[C@H]2C(=O)O[C@H](C)C1	0.02857142857142857	0.033783783783783786	0.16666666666666666	0.1693548387096774	0.03496503496503497	0.09774436090225563
C[C@H](CO)[C@H]1C[C@H]2[C@@]3(O)[C@@H]4O[C@@](O)(C[C@]2(C)[C@@]2(O)CC[C@@](C)(O)[C@@H]42)[C@@]13C	0.045454545454545456	0.06802721088435375	0.11029411764705882	0.12878787878787878	0.05555555555555555	0.11940298507462686
C[C@H](CCN1CCN(c2ccccc2)CC1)N1CCN(c2ccccc2)CC1	0.2222222222222222	0.09615384615384616	0.07142857142857142	0.08666666666666667	0.16901408450704225	0.0718954248366013
C=C(C(C)C)[C@H](O)[C@@H](O)[C@@H](C)[C@H]1CC[C@H]2[C@@H]3CC(=O)[C@@H]4C[C@@H](O)[C@@H](O)C[C@]4(C)[C@H]3CC[C@@]21C	0.0797872340425532	0.1069182389937107	0.1564625850340136	0.16666666666666666	0.09615384615384616	0.16551724137931034
Cc1c(C)c2c(c(C)c1O)CC[C@@](C)(C(=O)O)O2	0.0945945945945946	0.13445378151260504	0.11206896551724138	0.11403508771929824	0.1206896551724138	0.09401709401709402
C/C=C/CC/C=C/CCCCCCCCC(=O)OC[C@H](CO[P@@](=O)(O)O[C@H]1[C@@H](O)[C@@H](O)[C@@H](OP(=O)(O)O)[C@@H](OP(=O)(O)O)[C@@H]1O)OC(=O)CCC	0.06751054852320675	0.07109004739336493	0.0945273631840796	0.10101010101010101	0.0625	0.13471502590673576
COCCC[C@H](NC(=O)c1ccccc1)C(=O)O	0.2222222222222222	0.14049586776859505	0.11864406779661017	0.13043478260869565	0.1875	0.16964285714285715
NC(=O)NOCCc1ccccc1	0.15151515151515152	0.10619469026548672	0.09174311926605505	0.09345794392523364	0.1650485436893204	0.09259259259259259
O=C1CN[C@H](CCC(=O)O)C(=O)N1CCCCCN1CCCCC1	0.08928571428571429	0.08333333333333333	0.11940298507462686	0.12121212121212122	0.07857142857142857	0.12030075187969924
COc1cc[n+](C)c2c1C(=O)c1ccccc1C2=O	0.17482517482517482	0.13709677419354838	0.08870967741935484	0.09016393442622951	0.20353982300884957	0.072
CNCO[C@]1(CO)CO[C@@H](n2cnc3c(N)ncnc32)[C@@H]1O	0.07272727272727272	0.08695652173913043	0.1076923076923077	0.109375	0.08208955223880597	0.1
O[C@H]1CN[C@H](c2nc(-c3ccc(F)cc3)no2)C1	0.15172413793103448	0.21739130434782608	0.11666666666666667	0.11864406779661017	0.19469026548672566	0.08130081300813008
O=C(NCCN1CCN(c2ccccc2)CC1)c1ccccc1	0.2534246575342466	0.10638297872340426	0.0948905109489051	0.0962962962962963	0.1889763779527559	0.07194244604316546
Cc1cnc(C)c(C)n1	0.045112781954887216	0.09803921568627451	0.06	0.061224489795918366	0.0594059405940594	0.05
CNCc1c(OC)ccc2c1OCO2	0.08391608391608392	0.09401709401709402	0.08928571428571429	0.09090909090909091	0.09821428571428571	0.07079646017699115
O=C(CC[C@@H](O)Cc1ccccc1)OC[C@H]1CCCN2CCCC[C@H]21	0.16770186335403728	0.1103448275862069	0.12318840579710146	0.13333333333333333	0.16417910447761194	0.14925373134328357
CCC(=O)C1=C(C)NC(C)=C(C(=O)OC(C)(C)C)[C@@H]1c1ccc([N+](=O)[O-])cc1	0.13855421686746988	0.17391304347826086	0.15555555555555556	0.12408759124087591	0.145985401459854	0.12318840579710146
N[C@@H](CC[C@@H](O)C(=O)O)C(=O)O	0.12403100775193798	0.12380952380952381	0.06666666666666667	0.0784313725490196	0.1188118811881188	0.16842105263157894
O=c1n(C[C@@H]2CO2)c(=O)n(C[C@@H]2CO2)nc1C(F)(F)F	0.06329113924050633	0.06818181818181818	0.11570247933884298	0.10833333333333334	0.0625	0.06349206349206349
CCCCN(CCC)C(=O)c1ccccc1	0.1678832116788321	0.1271186440677966	0.11403508771929824	0.11607142857142858	0.1743119266055046	0.13513513513513514
CC1=C([C@@H](C)CO)C[C@@]2(O)[C@@]3(C)CC(=O)O[C@]4([C@@H](O)[C@@H](C)CC[C@@]34O)[C@@]12O	0.06896551724137931	0.09655172413793103	0.1417910447761194	0.16153846153846155	0.08450704225352113	0.1259259259259259
N[C@H](Cc1ccccc1)C(=O)NC(Cc1c[nH]cn1)=C(O)O	0.18791946308724833	0.13636363636363635	0.08270676691729323	0.09230769230769231	0.19834710743801653	0.10852713178294573
CNC[C@H](O)c1ccccc1	0.15873015873015872	0.11214953271028037	0.0660377358490566	0.07766990291262135	0.17525773195876287	0.08737864077669903
C=C1[C@H]2C[C@H](OC(C)=O)[C@@H]3[C@](C2)([C@@H](OC(C)=O)C[C@H]2C(C)(C)[C@@H](OC(C)=O)C[C@@H](OC(C)=O)[C@@]32C)[C@@H]1OC(C)=O	0.04245283018867924	0.05434782608695652	0.15337423312883436	0.14814814814814814	0.03278688524590164	0.11976047904191617
O=C(CO)[C@H](O)CO	0.08	0.10204081632653061	0.0625	0.07526881720430108	0.10752688172043011	0.10989010989010989
CCc1[cH-]c(-c2cccc(CCc3c(O)c(OC)c(OC)c4c(=O)[cH-]c(-c5ccc(O)cc5)[o+]c34)c2)cn1	0.1989247311827957	0.15294117647058825	0.09195402298850575	0.09302325581395349	0.19375	0.08620689655172414
C/N=C(/N)C#N	0.015625	0.019801980198019802	0.021052631578947368	0.021505376344086023	0.020833333333333332	0.02127659574468085
C[C@@H](OC(=O)NCCc1c[nH]c2ccccc12)c1ccccc1[N+](=O)[O-]	0.23529411764705882	0.15714285714285714	0.09090909090909091	0.1079136690647482	0.24603174603174602	0.09929078014184398
CC[C@@H](F)c1ccc(C(=O)c2ccccc2)cc1	0.22962962962962963	0.1487603305785124	0.09016393442622951	0.11016949152542373	0.2641509433962264	0.1
O=c1nc[nH]c2c1ncn2[C@@H]1O[C@H](COP(=O)(O)O)[C@@H](O)[C@H]1O	0.07228915662650602	0.09420289855072464	0.12403100775193798	0.12598425196850394	0.08148148148148149	0.125
CCC(C)(C)C(=O)O[C@H]1C2=C(C)C(=O)O[C@@H]2C[C@@H]2CC[C@@H](O)[C@@H](C)[C@]21C	0.06358381502890173	0.09027777777777778	0.3482142857142857	0.24166666666666667	0.07042253521126761	0.171875
CCCC[C@H](NC(=O)c1ccc(C(=O)NCCN2CCN(c3ccccc3)CC2)cc1)C(=O)NCCc1ccccc1	0.3021978021978022	0.1111111111111111	0.09090909090909091	0.09782608695652174	0.17142857142857143	0.1092896174863388
O=C1NN(c2ccccc2)C(=O)N1	0.14285714285714285	0.09649122807017543	0.07207207207207207	0.07339449541284404	0.15384615384615385	0.05357142857142857
CC1=C[C@H]2c3c(cc4oc5cc(C)cc(O)c5c4c3C)O[C@@]3(O)C(=O)c4oc5cc(C)cc(O)c5c4[C@@](C)(C1)[C@@H]23	0.0970873786407767	0.09944751381215469	0.10285714285714286	0.09770114942528736	0.10227272727272728	0.0847457627118644
C=C[C@](C)(O)CC/C=C(\C)CC/C=C(/C)CC/C=C(/C)CC/C=C(\C)CCC=C(C)C	0.04736842105263158	0.06172839506172839	0.07792207792207792	0.05806451612903226	0.050314465408805034	0.07142857142857142
C[C@](Cn1ccnc1)(N)C(=O)O	0.08088235294117647	0.10091743119266056	0.10679611650485436	0.08737864077669903	0.10576923076923077	0.0970873786407767
CN(CC(=O)O)CCCCCCCCCCCCCCCCCCCCCCO	0.06451612903225806	0.07547169811320754	0.050955414012738856	0.05161290322580645	0.0641025641025641	0.08609271523178808
CNCc1ccc(OC)cc1	0.10606060606060606	0.12264150943396226	0.08653846153846154	0.08823529411764706	0.12871287128712872	0.07692307692307693
O[C@H]1C[C@@]2(O)N[C@@H]1[C@@H](O)[C@@H]2O	0.02127659574468085	0.02631578947368421	0.0673076923076923	0.06862745098039216	0.027522935779816515	0.1
O=C(O[C@@H](C(=O)O)[C@@H]1OC(=O)[C@@H](O)[C@H]1O)c1cc(O)c(O)c(O)c1	0.1125	0.12686567164179105	0.1328125	0.144	0.11450381679389313	0.16129032258064516
C[C@H]1COc2cc(O)ccc2C1	0.07194244604316546	0.08928571428571429	0.1262135922330097	0.12871287128712872	0.09345794392523364	0.08490566037735849
C/C(N)=N/CCCCCNC(=N)N	0.056338028169014086	0.03361344537815126	0.044642857142857144	0.045454545454545456	0.03508771929824561	0.07407407407407407
CN(CCOc1ccc(C[C@H]2SC(=O)NC2=O)cc1)c1ccc(O[C@@H]2O[C@H](C(=O)O)[C@@H](O)[C@H](O)[C@H]2O)cc1	0.18181818181818182	0.1686746987951807	0.14634146341463414	0.14814814814814814	0.18867924528301888	0.147239263803681
CC(C)[C@@]1(O)CC(=O)[C@@]2(C)C[C@@]3(O)O[C@]4(C(=O)[C@@]13C)[C@@H](O)[C@@H](C)CC[C@@]24O	0.06936416184971098	0.09722222222222222	0.14285714285714285	0.15384615384615385	0.07746478873239436	0.12686567164179105
N[C@H]1C=C(CO)C[C@@H]1C(=O)O	0.06666666666666667	0.08333333333333333	0.12121212121212122	0.12371134020618557	0.08737864077669903	0.13402061855670103
C[C@@H](O)[C@H]1C(=O)N2C(C(=O)O)=C(S[C@H]3CC[S@@](=O)C3)S[C@H]12	0.09554140127388536	0.11538461538461539	0.12096774193548387	0.14166666666666666	0.1111111111111111	0.13114754098360656
CSc1cc(C(=O)Nc2ccc(Cl)cc2)cc([N+](=O)[O-])c1OC	0.18666666666666668	0.15267175572519084	0.09022556390977443	0.0916030534351145	0.168	0.08270676691729323
O=C(Cc1ccccc1)Nc1ccccc1	0.3064516129032258	0.11570247933884298	0.075	0.07627118644067797	0.2037037037037037	0.06666666666666667
O=C1CCc2cc(O)c(O)c(O[C@H]3O[C@@H](CO)[C@@H](O)[C@H](O)[C@@H]3O)c2N1	0.07017543859649122	0.08333333333333333	0.12781954887218044	0.1297709923664122	0.08633093525179857	0.12030075187969924
NC1(CNC(=O)N2CCCC2)CCC1	0.04054054054054054	0.032520325203252036	0.06140350877192982	0.0625	0.042735042735042736	0.043478260869565216
Cc1c(O[C@H]2O[C@@H](CO)[C@@H](O)[C@@H](O)[C@@H]2O)cc(O)c2c(=O)c(-c3ccc(O[C@@H]4O[C@@H](CO)[C@@H](O)[C@@H](O)[C@@H]4O)cc3)coc12	0.13658536585365855	0.13186813186813187	0.11731843575418995	0.11864406779661017	0.14857142857142858	0.10555555555555556
CC[C@H](CO)NC(=O)Cc1ccc(OC)cc1	0.14893617021276595	0.16379310344827586	0.1415929203539823	0.1651376146788991	0.17117117117117117	0.15315315315315314
O=c1c2cc(O)c(O)cc2oc2cc(O)cc(O)c12	0.10596026490066225	0.1111111111111111	0.072	0.07317073170731707	0.125	0.07258064516129033
CO[C@](C)(COC(=O)/C=C/c1ccc(O)c(OC)c1)c1ccc(OC)cc1	0.15151515151515152	0.18115942028985507	0.12142857142857143	0.10714285714285714	0.2153846153846154	0.09090909090909091
Nc1c(C(=O)N2CCCCC2)cccc1-c1ccccc1	0.2054794520547945	0.12030075187969924	0.08333333333333333	0.08461538461538462	0.21008403361344538	0.05970149253731343
Cn1nc(-c2ccccc2)c2ccccc2c1=O	0.2556390977443609	0.15702479338842976	0.06349206349206349	0.06451612903225806	0.25	0.047244094488188976
O=C1N=C(Nc2ccccc2)NC(Sc2ccccc2)=N1	0.2553191489361702	0.13636363636363635	0.051094890510948905	0.05185185185185185	0.17886178861788618	0.036231884057971016
CC[C@@H](C)CCCCCCCCCCCCCCCCCCCCCCCCCCCCCCC	0.04326923076923077	0.03825136612021858	0.03954802259887006	0.05813953488372093	0.0335195530726257	0.07647058823529412
C[C@@]12C[C@@]3(O)O[C@H](O1)[C@@]1(COC(=O)c4ccccc4)[C@@H]3C[C@@]21O[C@@H]1O[C@H](CO)[C@@H](O)[C@H](O)[C@H]1O	0.12299465240641712	0.09580838323353294	0.14935064935064934	0.1513157894736842	0.1337579617834395	0.14285714285714285
CO[C@H]1C[C@@H]2CC[C@H](O2)[C@@]1(C)OC(=O)C(C)C	0.05228758169934641	0.08064516129032258	0.14285714285714285	0.17757009345794392	0.06611570247933884	0.13392857142857142
Fc1cccc(-c2ccccc2)c1	0.24390243902439024	0.13513513513513514	0.043478260869565216	0.04424778761061947	0.23469387755102042	0.034782608695652174
CC(C)(O[C@H]1O[C@@H](CO)[C@@H](O)[C@@H](O)[C@@H]1O)[C@@H]1Cc2cc3ccc(=O)oc3cc2O1	0.1016949152542373	0.12	0.19117647058823528	0.1678832116788321	0.12413793103448276	0.14184397163120568
N[C@@H]1N[C@H](N)[C@H](O)[C@@H](O)[C@H]1O	0.02142857142857143	0.02654867256637168	0.06796116504854369	0.06930693069306931	0.027777777777777776	0.09
C=CC(C)(C)c1cc2c(O)c3c(c(C(C)(C)C=C)c2oc1=O)OC(C)(C)[C@H](O)[C@@H]3O	0.08426966292134831	0.11409395973154363	0.1267605633802817	0.09722222222222222	0.1103448275862069	0.08163265306122448
O=C1NC(=O)/C(=C/c2ccc(OCCCCN3CCOCC3)cc2)S1	0.12574850299401197	0.1258741258741259	0.11510791366906475	0.11678832116788321	0.13043478260869565	0.08450704225352113
CCC[C@@H](NCC)C(=O)c1ccc(C)cc1	0.15217391304347827	0.168141592920354	0.13513513513513514	0.14814814814814814	0.1651376146788991	0.14678899082568808
CN1C[C@H](O)[C@H](O)[C@H](O)[C@H]1CO	0.04285714285714286	0.043859649122807015	0.08653846153846154	0.08823529411764706	0.05555555555555555	0.12
C[C@]12C[C@H]3OC(=O)[C@H]1CO[C@]14O[C@@]5([C@@H]2C1=O)[C@](O)(CC[C@@H]1[C@H]4CC=C2CC=CC(=O)[C@@]21C)C(=O)O[C@]35C	0.06341463414634146	0.08522727272727272	0.1419753086419753	0.14375	0.06896551724137931	0.10179640718562874
C=CC(=O)OC	0.031746031746031744	0.05102040816326531	0.05434782608695652	0.05555555555555555	0.053763440860215055	0.054945054945054944
C=C1[C@H](C)CC[C@@]2(C)[C@@H]1C[C@H](OC(=O)/C=C/c1ccc(OC)cc1)C2(C)C	0.09248554913294797	0.14893617021276595	0.17293233082706766	0.16666666666666666	0.13768115942028986	0.13138686131386862
CC1=CCCC(C)(C)[C@@H]1/C=C/C(C)=C/C=C/C(C)=C/C=C/C=C(\C)CCC1=C(C)CC[C@@H](O)CC1(C)C	0.05365853658536585	0.08	0.11585365853658537	0.11042944785276074	0.06976744186046512	0.08333333333333333
CO[C@H]1[C@H](O)[C@H](CO)O[C@@H](O[C@@H]2[C@@H](COS(=O)(=O)O)O[C@@H](C)[C@@H](OS(=O)(=O)O)[C@@H]2O)[C@@H]1OS(=O)(=O)O	0.045	0.07692307692307693	0.11392405063291139	0.11538461538461539	0.047337278106508875	0.11464968152866242
C[C@H]1C[C@H]2[C@@H]3CCC4=CC(=O)C=C[C@]4(C)[C@@]3(F)[C@@H](O)C[C@]2(C)[C@@]1(O)C(=O)CO	0.09195402298850575	0.11643835616438356	0.1984732824427481	0.20155038759689922	0.1048951048951049	0.18181818181818182
CCCCC[C@H](/C=C/n1ccnc1)OC(=O)c1ccccc1	0.18543046357615894	0.13432835820895522	0.09774436090225563	0.1076923076923077	0.21487603305785125	0.12403100775193798
OCC1=C[C@@H](N[C@@H]2[C@H](O)[C@@H](O)[C@@H](O[C@H]3O[C@@H](CO)[C@@H](O)[C@H](O)[C@@H]3O)[C@@H](CO)[C@@H]2O)[C@@H](O)[C@H](O)[C@@H]1O	0.04522613065326633	0.040229885057471264	0.11464968152866242	0.11612903225806452	0.04142011834319527	0.11538461538461539
CN(C)CC[C@H](O)COc1cccc2ccccc12	0.20714285714285716	0.17355371900826447	0.0967741935483871	0.10743801652892562	0.25688073394495414	0.125
O=C(C[C@@H]1CCCCC1)N1CCCCCC1	0.03184713375796178	0.030534351145038167	0.06611570247933884	0.06722689075630252	0.04	0.04918032786885246
Cc1c([N+](=O)[O-])cccc1[N+](=O)[O-]	0.08759124087591241	0.0990990990990991	0.07407407407407407	0.07547169811320754	0.10377358490566038	0.06481481481481481
CC1=C2C[C@@H](C(C)(C)O)CC[C@]2(C)C[C@@]2(O[C@@H]3[C@@H](C(=O)C(C)=C4C[C@H](C(C)(C)O)CC[C@]43C)C2=O)C1=O	0.065	0.08771929824561403	0.1464968152866242	0.11949685534591195	0.06470588235294118	0.0783132530120482
CCCN[C@]1(c2ccccc2)CCCCC1=O	0.1388888888888889	0.096	0.11965811965811966	0.12173913043478261	0.14782608695652175	0.08333333333333333
OC[C@H](c1ccccc1)c1ccccc1	0.2421875	0.1092436974789916	0.058823529411764705	0.06896551724137931	0.19811320754716982	0.059322033898305086
CC(=O)[C@@H](C)CCCC(C)(C)C	0.08208955223880597	0.102803738317757	0.14285714285714285	0.13402061855670103	0.08653846153846154	0.1326530612244898
OC[C@H](O)C[C@@H](O)[C@@H](O)COP(=O)(O)O	0.10071942446043165	0.11504424778761062	0.05263157894736842	0.06306306306306306	0.12037037037037036	0.1553398058252427
CC1(C)O[C@]2(C)CC[C@]1(O)C[C@@H]2O[C@@H]1O[C@@H](CO)[C@@H](O)[C@@H](O)[C@@H]1O	0.03468208092485549	0.04827586206896552	0.13178294573643412	0.13385826771653545	0.0425531914893617	0.12403100775193798
Nc1ccc(Cl)cc1	0.07874015748031496	0.1	0.050505050505050504	0.05154639175257732	0.10526315789473684	0.04040404040404041
CC(C)(NC(=O)c1nn(CCCCCF)c2ccccc12)c1ccccc1	0.271523178807947	0.14583333333333334	0.11188811188811189	0.09027777777777778	0.25984251968503935	0.09722222222222222
CC(=O)N/C(=C\c1ccccc1)C(=O)Nc1ccccc1	0.30597014925373134	0.12121212121212122	0.07575757575757576	0.07692307692307693	0.19166666666666668	0.08461538461538462
O=C(O[C@@H]1O[C@@H](CO)[C@@H](O)[C@H](O)[C@@H]1O)c1cc(O)c(O)c(O)c1	0.07975460122699386	0.09558823529411764	0.144	0.14634146341463414	0.09923664122137404	0.15447154471544716
N=[N+]=CC(=O)C[C@@H](N)C(=O)O	0.08333333333333333	0.09433962264150944	0.057692307692307696	0.06930693069306931	0.08823529411764706	0.11224489795918367
CC(=O)S[C@H]1C[C@H]2C(=O)O[C@H](c3ccccc3)C[C@@H]2NC(=O)c2ccc(C)cc21	0.17964071856287425	0.14093959731543623	0.15492957746478872	0.15714285714285714	0.1956521739130435	0.10884353741496598
O=C(CCCc1ccccc1)c1ccccc1	0.2595419847328244	0.12195121951219512	0.09090909090909091	0.09243697478991597	0.20909090909090908	0.08264462809917356
N=C(NCCCCCN)NCCCCNC(=O)c1ccccc1	0.15286624203821655	0.08450704225352113	0.07246376811594203	0.07352941176470588	0.12878787878787878	0.09701492537313433
Cc1c(C(=O)O)cccc1OC	0.12213740458015267	0.14285714285714285	0.11764705882352941	0.12	0.16161616161616163	0.1188118811881188
COc1cc2oc(-c3ccc(O)c(O)c3)cc(=O)c2c(O)c1CC=C(C)C	0.1524390243902439	0.17391304347826086	0.10638297872340426	0.1079136690647482	0.18045112781954886	0.09929078014184398
CCC[C@H](C(=O)O)SSCCC	0.09701492537313433	0.09090909090909091	0.09615384615384616	0.10891089108910891	0.09523809523809523	0.1414141414141414
CC[C@@H](C(=O)O)C1(O)CCCCC1	0.06382978723404255	0.07894736842105263	0.09345794392523364	0.11650485436893204	0.08256880733944955	0.11538461538461539
COC(=O)/C=C/c1ccc(OC)c(OC)c1	0.08904109589041095	0.14782608695652175	0.10526315789473684	0.10714285714285714	0.14414414414414414	0.09649122807017543
CNCCCCC[C@@]1(c2ccccc2)OC1=O	0.15602836879432624	0.0967741935483871	0.1016949152542373	0.10344827586206896	0.14912280701754385	0.09322033898305085
C=C1C2=C(CC[C@@H](C)O)[C@@H]2C(=O)C(=O)C[C@@H]2C(C)(C)CC[C@@H]12	0.10126582278481013	0.12213740458015267	0.14634146341463414	0.16806722689075632	0.109375	0.13821138211382114
Oc1c(Br)cccc1Br	0.07751937984496124	0.08737864077669903	0.06	0.061224489795918366	0.10309278350515463	0.05
COCCn1c(=O)c2ccccc2c2cc(O)ccc21	0.20279720279720279	0.15079365079365079	0.09448818897637795	0.096	0.2727272727272727	0.078125
CN(C(=O)CCCCCCCCCCCCCCCCCC)CCC(=O)O	0.08522727272727272	0.08609271523178808	0.07482993197278912	0.07586206896551724	0.06711409395973154	0.12142857142857143
C[C@@H]([C@@H]1CC[C@H]2[C@H]3COC(=O)[C@@H]4C[C@]5(C)[C@H](C6=CC(=O)OC6)CC[C@@]5(O)[C@@H]4CC[C@]3(O)C2)O[C@@H](C)[C@H]1O	0.06341463414634146	0.07909604519774012	0.1935483870967742	0.19607843137254902	0.06896551724137931	0.13580246913580246
Cc1cc2n[nH]c(=O)n2cc1CCCN1CCC(c2ccccc2)CC1	0.16463414634146342	0.10810810810810811	0.1048951048951049	0.10638297872340426	0.16911764705882354	0.07534246575342465
C=C1CC[C@@]2(C(=O)O)CC[C@]3(C)C(=CC[C@@H]4[C@@]5(C)CC[C@H](O)C(C)(C)[C@@H]5CC[C@]43C)[C@@H]2[C@H]1C	0.05699481865284974	0.07926829268292683	0.1476510067114094	0.14189189189189189	0.06832298136645963	0.12582781456953643
CC(=O)Oc1ccc(C(=O)O)cc1	0.1450381679389313	0.16037735849056603	0.11428571428571428	0.11650485436893204	0.1568627450980392	0.13725490196078433
c1c[nH]c(CN2CCCCC2)c1	0.055944055944055944	0.05084745762711865	0.07272727272727272	0.07407407407407407	0.07207207207207207	0.05405405405405406
COc1ccnc(C)c1	0.06060606060606061	0.08653846153846154	0.08080808080808081	0.08247422680412371	0.08	0.0707070707070707
CC[C@H]1CCc2c(c(OC)c(OC)c(OC)c2OC)C1	0.055900621118012424	0.08333333333333333	0.12295081967213115	0.11570247933884298	0.06976744186046512	0.07086614173228346
S=C=Nc1ccc(OCCCCCCCCCCCCCCCCC)cc1	0.08379888268156424	0.08441558441558442	0.07333333333333333	0.07432432432432433	0.087248322147651	0.08108108108108109
C[C@@H]1CCCC(=O)C1	0.022388059701492536	0.028037383177570093	0.10638297872340426	0.10869565217391304	0.029411764705882353	0.061855670103092786
CCCCCCOC(=O)Cc1ccccc1	0.15827338129496402	0.10743801652892562	0.11304347826086956	0.11504424778761062	0.16216216216216217	0.13392857142857142
COC1=C[C@H](C)[C@H]2C[C@H]3O[C@@H](OC)C[C@H]4C(C)=C(OC)C(=O)[C@H]([C@@]34C)[C@@]2(C)C1=O	0.0546448087431694	0.07792207792207792	0.19402985074626866	0.18796992481203006	0.05921052631578947	0.1276595744680851
C=C[C@@]1(C)CC(=O)[C@@H]2[C@]3(C)[C@@H](C[C@@H](OC(C)=O)[C@@]2(O)C1=O)C(C)(C)[C@H](OC(C)=O)[C@@H](OC(C)=O)[C@@H]3OC(=O)c1ccccc1	0.12077294685990338	0.10810810810810811	0.1569767441860465	0.15204678362573099	0.11731843575418995	0.13142857142857142
Oc1ccc([C@H]2Oc3cc(O)cc(O)c3C[C@H]2O)cc1	0.125	0.13385826771653545	0.104	0.10569105691056911	0.15833333333333333	0.096
CCC(=O)SCCNC(=O)CCNC(=O)[C@@H](O)C(C)(C)CO[P@@](=O)(O)O[P@@](=O)(O)OC[C@H]1O[C@@H](n2cnc3c(N)ncnc32)[C@H](O)[C@@H]1OP(=O)	0.10572687224669604	0.10891089108910891	0.13541666666666666	0.125	0.08955223880597014	0.16042780748663102
N[C@@H](CCCCNC(=O)CCCC[C@@H]1SC[C@@H]2NC(=O)N[C@@H]21)C(=O)O	0.09467455621301775	0.07482993197278912	0.10948905109489052	0.11940298507462686	0.0625	0.16153846153846155
C[C@@H]1O[C@@H](OC[C@@H]2O[C@@H](Oc3cc(O)c4c(=O)cc(-c5ccc(O)cc5)oc4c3)[C@@H](O)[C@@H](O)[C@@H]2O)[C@@H](O)[C@@H](O)[C@@H]1O	0.14	0.12921348314606743	0.1206896551724138	0.12209302325581395	0.15294117647058825	0.10857142857142857
C=CC[C@H](C=O)c1ccc(OC)cc1	0.1	0.14414414414414414	0.08035714285714286	0.09174311926605505	0.1509433962264151	0.08108108108108109
C[C@H](N[C@@H](CCc1ccccc1)C(=O)O)C(=O)N1CCCC1	0.21232876712328766	0.1450381679389313	0.11627906976744186	0.136	0.19834710743801653	0.16260162601626016
C[C@H](O)[C@@H](C)S	0.06666666666666667	0.08602150537634409	0.03260869565217391	0.056818181818181816	0.09090909090909091	0.08045977011494253
Clc1ccc(-c2ccc(-c3ccccc3)cc2)cc1	0.2857142857142857	0.125	0.03759398496240601	0.03816793893129771	0.23008849557522124	0.03007518796992481
CCCCCOc1ccccc1C(=O)NCCc1ccccc1	0.2465753424657534	0.12318840579710146	0.1037037037037037	0.10526315789473684	0.2	0.11278195488721804
CC1=C[C@](C)(O)CC(C)(C)[C@@H]1/C=C/[C@@H](C)O[C@@H]1O[C@@H](CO)[C@@H](O)[C@@H](O)[C@@H]1O	0.056818181818181816	0.10416666666666667	0.1417910447761194	0.15267175572519084	0.09219858156028368	0.15151515151515152
C[C@H]1[C@H]2[C@H](O[C@H]3O[C@@H](CO)[C@H](O)[C@@H](O)[C@@H]3O)OC=C(C(=O)O)[C@H]2CC(=O)O1	0.07428571428571429	0.08783783783783784	0.2109375	0.21428571428571427	0.08333333333333333	0.16666666666666666
CCCSc1ccc(OCCNC(=O)CCCNCCc2ccccc2)cc1	0.20121951219512196	0.1111111111111111	0.09333333333333334	0.0945945945945946	0.1956521739130435	0.10135135135135136
CC[C@H](C(=O)O)C1(O)CCCCC1	0.06382978723404255	0.07894736842105263	0.09345794392523364	0.11650485436893204	0.08256880733944955	0.11538461538461539
CO[C@H]1O[C@@H](COC(=O)c2cc(O)c(O)c(O)c2)[C@@H](O)[C@@H](O)[C@@H]1O	0.08484848484848485	0.10144927536231885	0.140625	0.14285714285714285	0.10526315789473684	0.15079365079365079
C=C(CC(C)(C)O)[C@@H]1CC[C@H](C)C2=C(C1)OC2=O	0.05844155844155844	0.07936507936507936	0.1926605504587156	0.16363636363636364	0.07377049180327869	0.10256410256410256
Cc1ccnc(NC(=O)CN2CC[C@]3(O)CCCC[C@H]3[C@@H]2c2ccc(O)cc2)n1	0.14450867052023122	0.1476510067114094	0.10738255033557047	0.10884353741496598	0.16083916083916083	0.09333333333333334
Nc1ccccc1C(=O)Oc1ccccc1	0.2196969696969697	0.11666666666666667	0.07563025210084033	0.07692307692307693	0.205607476635514	0.06722689075630252
O=C1CC[C@@H](Cc2ccc(O)c(O)c2)O1	0.09027777777777778	0.1111111111111111	0.1588785046728972	0.1619047619047619	0.11607142857142858	0.08849557522123894
C#CC1(O)CCCCC1	0.007194244604316547	0.008928571428571428	0.038834951456310676	0.039603960396039604	0.009345794392523364	0.019230769230769232
C[C@@H]1OC[C@H]2S[C@@]3(CCO[C@@H]3C)S[C@H]12	0.013071895424836602	0.015873015873015872	0.10909090909090909	0.1111111111111111	0.01652892561983471	0.07079646017699115
CCCC[C@H](C)C(=O)SCCNC(=O)CCNC(=O)[C@H](O)C(C)(C)CO[P@@](=O)(O)O[P@@](=O)(O)OC[C@H]1O[C@@H](n2cnc3c(N)ncnc32)[C@H](O)[C@@H]1	0.12389380530973451	0.12935323383084577	0.13917525773195877	0.140625	0.1044776119402985	0.1827956989247312
O=C1c2ccccc2OC[C@H](O)[C@H](O)[C@@H]1O	0.11971830985915492	0.1092436974789916	0.125	0.12727272727272726	0.15454545454545454	0.11607142857142858
Cn1c(=O)c2c(nc(NC(=O)Nc3ccc(F)cc3)n2C)n(C)c1=O	0.2119205298013245	0.23809523809523808	0.0948905109489051	0.0962962962962963	0.208	0.07971014492753623
CCc1[nH]c(-c2ccccc2)nc1C	0.17424242424242425	0.14285714285714285	0.07964601769911504	0.08108108108108109	0.18269230769230768	0.07079646017699115
C[S@](=O)C[C@H]1O[C@H](n2cnc3c(N)ncnc32)[C@@H](O)[C@@H]1O	0.06790123456790123	0.08955223880597014	0.1111111111111111	0.11290322580645161	0.08461538461538462	0.10317460317460317
Oc1cc2c(cc1O)[C@H](COc1ccc(Cl)cc1)OC2	0.12418300653594772	0.1328125	0.0859375	0.0873015873015873	0.15702479338842976	0.078125
CNC(=O)[C@H](CCCNC(=N)N)NC(=O)O	0.1056338028169014	0.08333333333333333	0.0782608695652174	0.08928571428571429	0.07758620689655173	0.12844036697247707
COc1c(CC=C(C)C)cc2c(c1OC)C(=O)C[C@@H](c1ccc(O)cc1)O2	0.14457831325301204	0.16428571428571428	0.145985401459854	0.14814814814814814	0.17037037037037037	0.09859154929577464
CCn1c(=O)c2c(nc(NC(=O)c3ccccc3)n3ccnc32)n(C)c2ccccc21	0.2830188679245283	0.1568627450980392	0.08917197452229299	0.09032258064516129	0.2112676056338028	0.0759493670886076
CNCCC[C@@]1(c2ccccc2)OC(C)(C)c2ccccc21	0.2191780821917808	0.11851851851851852	0.09022556390977443	0.0916030534351145	0.18699186991869918	0.07462686567164178
CC[C@H](C(C)C)[C@H](O)[C@@H](O)[C@@H](C)[C@H]1CC[C@H]2[C@@H]3CC(=O)[C@@H]4C[C@@H](O)[C@@H](O)C[C@]4(C)[C@H]3CC[C@@]21C	0.07853403141361257	0.10493827160493827	0.1610738255033557	0.1793103448275862	0.09433962264150944	0.1780821917808219
CC[C@@H]1O[C@H]1C/C=C\C/C=C\CCCCCCCC(=O)O	0.06707317073170732	0.08029197080291971	0.09230769230769231	0.09375	0.08333333333333333	0.11904761904761904
CCN[C@H]1CO[C@@H](O)[C@@H](O)[C@H](O)[C@H]1O	0.0410958904109589	0.041666666666666664	0.11214953271028037	0.11428571428571428	0.043478260869565216	0.1346153846153846
COC1=C2C[C@H](C)C[C@H](OC)[C@H](O)[C@H](C)/C=C(\C)[C@@H](OC(N)=O)[C@@H](OC)/C=C/C=C(/C)C(=O)NC(=C(c3ccco3)C1=O)C2=O	0.11267605633802817	0.1111111111111111	0.21428571428571427	0.20958083832335328	0.11413043478260869	0.1534090909090909
C=CCS[S@](=O)CCC	0.03731343283582089	0.04672897196261682	0.06	0.061224489795918366	0.049019607843137254	0.06060606060606061
Clc1ccc(CCCCCCCCCCCCCCCCCCCCOc2ccccc2)cc1	0.14893617021276595	0.07386363636363637	0.05172413793103448	0.05232558139534884	0.14285714285714285	0.05813953488372093
CC(C)n1c(C(=O)O)c(C(=O)NCCN2CCN(c3ccccc3)CC2)c2ccccc21	0.3037974683544304	0.16993464052287582	0.10897435897435898	0.125	0.3181818181818182	0.12418300653594772
NCCS[C@@H]1c2c(O)cc(O)cc2O[C@H](c2ccc(O)c(O)c2)[C@H]1O	0.11515151515151516	0.12142857142857143	0.10218978102189781	0.1037037037037037	0.13432835820895522	0.10294117647058823
C=C1[C@H](OC(=O)/C=C(\C)CC)C[C@@H](C(C)C)[C@H]2/C(=C/C)C(=O)[C@H](OC(=O)[C@H](C)CC)[C@@H]12	0.09444444444444444	0.13333333333333333	0.17985611510791366	0.24615384615384617	0.10738255033557047	0.24427480916030533
CCOc1cc([C@@H]2C(C(=O)OCCOC)=C(C)NC3=C2C(=O)C[C@@H](c2ccc(Cl)cc2)C3)cc(Br)c1O	0.14736842105263157	0.1437125748502994	0.14906832298136646	0.1509433962264151	0.14814814814814814	0.12195121951219512
CC(C)(C(=O)O)[C@H]1CC[C@]23C[C@@H](CC[C@H]2[C@]1(C)CC(=O)O)[C@@]1(C)O[C@@H]31	0.07692307692307693	0.09154929577464789	0.1640625	0.13953488372093023	0.07142857142857142	0.14728682170542637
CCc1cc(SCC2CCNCC2)cc(OC)c1	0.06369426751592357	0.07692307692307693	0.12605042016806722	0.1282051282051282	0.08	0.09917355371900827
COc1cc(=O)oc(/C=C\C=C\C=C/[C@@](C)(O)O)c1C	0.06289308176100629	0.109375	0.10569105691056911	0.08943089430894309	0.10483870967741936	0.07142857142857142
Cn1c2ccccc2c(=O)c2c(O)cc3c(c21)C[C@@H]([C@@](C)(O)CO[C@@H]1O[C@@H](CO)[C@@H](O)[C@@H](O)[C@@H]1O)O3	0.15053763440860216	0.11976047904191617	0.16774193548387098	0.15483870967741936	0.19736842105263158	0.1320754716981132
CCC(=O)[C@H](C)C[C@H](C)[C@H]1CC[C@@]2(C)[C@@H]3CC[C@H]4C(C)(C)[C@@H](O)CC[C@@]45C[C@]35CC[C@]12C	0.06878306878306878	0.09375	0.1342281879194631	0.15172413793103448	0.08280254777070063	0.14285714285714285
CCCC[C@@H]1CCCCC(=O)O1	0.04195804195804196	0.042735042735042736	0.1836734693877551	0.1875	0.044642857142857144	0.09523809523809523
C[N+]1(CCOC[C@@H]2CCC[N@+]3(C)CCCC[C@H]23)CCCCC1	0.028735632183908046	0.02702702702702703	0.08148148148148149	0.08270676691729323	0.027972027972027972	0.0661764705882353
NC(N)=C/C(=N\OS(=O)(=O)O)S[C@@H]1O[C@H](CO)[C@@H](O)[C@@H](O)[C@@H]1O	0.04790419161676647	0.08029197080291971	0.10077519379844961	0.10236220472440945	0.051470588235294115	0.128
C[C@H](N)[C@@H]1N=CCC[C@H]1C(=O)O	0.06521739130434782	0.09090909090909091	0.09615384615384616	0.12	0.08490566037735849	0.1188118811881188
CC[C@H](C)[C@H](NC(=O)[C@H](CCC(=O)O)NC(=O)[C@H](CCC(=O)O)NC(=O)[C@H](Cc1ccc(OP(=O)(O)O)cc1)NC(=O)CC(C)C)C(=O)	0.16826923076923078	0.18032786885245902	0.09947643979057591	0.11827956989247312	0.15934065934065933	0.1875
C=C(CCCCCCCCCCCCCCCCCCCCCCCCC)[C@H](O)C(=O)O	0.07291666666666667	0.06547619047619048	0.054878048780487805	0.062111801242236024	0.06748466257668712	0.10256410256410256
C[C@H]1[C@H]2[C@H](C[C@H]3[C@@H]4CC[C@@H]5C[C@@H](O)CC[C@]5(C)[C@H]4CC[C@]32C)O[C@@]12CC[C@@H](C)CN2	0.015228426395939087	0.02976190476190476	0.15172413793103448	0.15384615384615385	0.01818181818181818	0.08496732026143791
O=C1[C@@H](O)Oc2ccccc21	0.11450381679389313	0.10185185185185185	0.1188118811881188	0.12121212121212122	0.15151515151515152	0.07692307692307693
O=c1ccn([C@@H]2O[C@H](CO[P@@](=O)(O)O[P@@](=O)(O)O[C@H]3O[C@@H](CO)[C@@H](O)[C@H](O)[C@@H]3O)[C@@H](O)[C@H]2O)c(=O)[nH]1	0.06565656565656566	0.07602339181286549	0.12658227848101267	0.1282051282051282	0.0718562874251497	0.11320754716981132
Cc1cc(Cl)ccc1C(=O)O	0.1076923076923077	0.13592233009708737	0.09900990099009901	0.10101010101010101	0.14285714285714285	0.1
CCN(CCNC(=O)c1ccccc1)C1CCCCC1	0.15333333333333332	0.10606060606060606	0.12903225806451613	0.13114754098360656	0.14634146341463414	0.112
C=C1OC(=O)C2=C1O[C@@H]1[C@H](O)CCC[C@H]1[C@@]3(C)CCCC(C)(C)[C@H]32	0.046242774566473986	0.06206896551724138	0.13846153846153847	0.140625	0.05673758865248227	0.08888888888888889
CCCSC[C@@H](NC(=O)CC[C@H](N)C(=O)O)C(=O)NCC(=O)O	0.12101910828025478	0.1037037037037037	0.07518796992481203	0.08461538461538462	0.09090909090909091	0.16393442622950818
Cn1c(C(=O)N2CCCCC2)nc2ccccc21	0.12080536912751678	0.12	0.09836065573770492	0.1	0.17391304347826086	0.07258064516129033
C=C[C@](O)(CC[C@H](C)[C@H]1CC[C@H]2[C@@H]3CC=C4C[C@@H](O[C@H]5O[C@@H](CO)[C@@H](O)[C@@H](O)[C@H]5O)CC[C@]4(C)[C@H]3CC[C@@]21C)C(C)C	0.06976744186046512	0.0855614973262032	0.15204678362573099	0.15384615384615385	0.07608695652173914	0.13953488372093023
CO[C@@H]1c2cc(C(C)C)c(O)c(O)c2[C@@]2(C)CCCC(C)(C)[C@@H]2[C@@H]1O	0.09036144578313253	0.12408759124087591	0.1297709923664122	0.140625	0.1037037037037037	0.12213740458015267
NCCCCCCNC(=O)NCCCNC(=O)c1ccccc1	0.16774193548387098	0.09219858156028368	0.08029197080291971	0.08148148148148149	0.12878787878787878	0.11363636363636363
CCCC[C@H](CN)C(=O)N1CCC[C@H]1C(=O)O	0.1103448275862069	0.08064516129032258	0.12280701754385964	0.13513513513513514	0.08403361344537816	0.1651376146788991
C=CCOc1ccc(OC)cc1C(=O)C(=O)C(C)C	0.136986301369863	0.16806722689075632	0.11764705882352941	0.1391304347826087	0.15517241379310345	0.14782608695652175
NC(=O)CCCCCCCCCCCCCCCCCCCCCCCO	0.043243243243243246	0.0375	0.0457516339869281	0.046357615894039736	0.03870967741935484	0.06
C[C@@H]1O[C@@H](Oc2cc(O)c3c(=O)c(O[C@@H]4O[C@@H](CO)[C@@H](O)[C@@H](O)[C@@H]4O)c(-c4ccc(O)cc4)oc3c2)[C@@H](O)[C@@H](O)[C@@H]1O	0.1330049261083744	0.12777777777777777	0.11931818181818182	0.1206896551724138	0.14450867052023122	0.10734463276836158
Cc1ccc([C@H]2CCCN2)o1	0.05	0.061946902654867256	0.09615384615384616	0.09803921568627451	0.06481481481481481	0.056074766355140186
C#CCN(Cc1ccccc1)c1ccccc1	0.2222222222222222	0.104	0.056	0.056910569105691054	0.17699115044247787	0.048
C[C@@H](O)c1ccc(CCOc2ccc(C[C@H]3SC(=O)NC3=O)cc2)cc1	0.20382165605095542	0.16546762589928057	0.10638297872340426	0.12408759124087591	0.21705426356589147	0.11510791366906475
O=C(O)CNC(=O)CCCCCCCCCCCCCCCCCCCCCO	0.08196721311475409	0.062111801242236024	0.050955414012738856	0.05161290322580645	0.05732484076433121	0.10067114093959731
COC(F)(F)F	0.015873015873015872	0.020202020202020204	0.03260869565217391	0.02197802197802198	0.02127659574468085	0.021739130434782608
O=C(C[C@H]1CCCCC1)N1CCCCCC1	0.03184713375796178	0.030534351145038167	0.06611570247933884	0.06722689075630252	0.04	0.04918032786885246
O=c1ccoc2ccccc12	0.13076923076923078	0.10091743119266056	0.07547169811320754	0.07692307692307693	0.19791666666666666	0.046296296296296294
C1=C[C@@H]2CCCN2C1	0.022058823529411766	0.01818181818181818	0.0707070707070707	0.07216494845360824	0.028846153846153848	0.05
O=C(NCC1CCCCC1)c1ccccc1	0.14084507042253522	0.08870967741935484	0.10256410256410256	0.10434782608695652	0.14035087719298245	0.0847457627118644
C[C@H]1C[C@H](O)CC(=O)O1	0.02962962962962963	0.037037037037037035	0.23255813953488372	0.23809523809523808	0.038834951456310676	0.10526315789473684
CCC1=C(C)C(=O)O1	0.05426356589147287	0.06862745098039216	0.09574468085106383	0.09782608695652174	0.07216494845360824	0.0625
CSCC[C@@H](NC(=O)CC[C@@H](N)C(=O)O)C(=O)NCC(=O)O	0.12337662337662338	0.10606060606060606	0.06870229007633588	0.078125	0.09302325581395349	0.15833333333333333
CN1CN([C@@H]2O[C@H](CO)[C@@H](O)[C@H]2O)C(=O)C1	0.05333333333333334	0.056451612903225805	0.12612612612612611	0.12844036697247707	0.06779661016949153	0.11711711711711711
CS(=O)(=O)Nc1ccc(-c2ccccc2)cc1	0.2734375	0.1826086956521739	0.06557377049180328	0.06666666666666667	0.24761904761904763	0.05737704918032787
C[C@@H]1[C@@H]2C[C@@H](C(C)(C)O)CC[C@]2(C)CC[C@@H]1O	0.02564102564102564	0.047244094488188976	0.1651376146788991	0.13636363636363635	0.03225806451612903	0.11504424778761062
CO[C@@H]1[C@H](O)[C@H](CO)O[C@@H](O[C@@H]2[C@@H](COS(=O)(=O)O)O[C@@H](C)[C@@H](OS(=O)(=O)O)[C@@H]2O)[C@@H]1OS(=O)(=O)O	0.045	0.07692307692307693	0.11392405063291139	0.11538461538461539	0.047337278106508875	0.11464968152866242
OC[C@H]1O[C@H](S)[C@@H](O)[C@@H](O)[C@@H]1O	0.028169014084507043	0.034782608695652174	0.08653846153846154	0.08823529411764706	0.03636363636363636	0.10891089108910891
C=C(C(=O)O)[C@@H]1CCCC(C)(C)O1	0.05673758865248227	0.06086956521739131	0.10476190476190476	0.10679611650485436	0.06363636363636363	0.09523809523809523
CC[C@H](CC[C@@H](C)[C@H]1CC[C@H]2[C@@H]3CCC4=CC(=O)CC[C@]4(C)[C@H]3CC[C@@]21C)C(C)C	0.08196721311475409	0.09615384615384616	0.14583333333333334	0.16428571428571428	0.08496732026143791	0.14685314685314685
C[C@H](CC[C@H](O)C(C)(C)O)[C@H]1CC[C@]2(C)C3=C(CC[C@]12C)[C@]1(C)C[C@H](OC(=O)C[C@](C)(O)CC(=O)O)[C@H](O)C(C)(C)[C@@H]1CC3	0.11594202898550725	0.11475409836065574	0.17159763313609466	0.15976331360946747	0.09944751381215469	0.2085889570552147
CC(=O)NCCc1ccccc1	0.1640625	0.11926605504587157	0.09433962264150944	0.09615384615384616	0.18181818181818182	0.09523809523809523
Cc1nc(S)nc(C(=O)Nc2ccc(C)cc2)n1	0.1702127659574468	0.1896551724137931	0.08196721311475409	0.08333333333333333	0.1565217391304348	0.07377049180327869
c1csc(-c2ccccc2)c1	0.184	0.09009009009009009	0.045454545454545456	0.046296296296296294	0.1836734693877551	0.03636363636363636
C/C(=C/[C@@H](C)C(=O)C[C@H](O)CC1CC(=O)NC(=O)C1)C(=O)O	0.13815789473684212	0.168	0.12903225806451613	0.15	0.1557377049180328	0.18803418803418803
N#CC1=C(N)Oc2ccccc2[C@H]1c1ccccc1	0.19718309859154928	0.1	0.05384615384615385	0.0546875	0.1794871794871795	0.03816793893129771
CC[C@@H](C#CC#C/C=C/CO)O[C@@H]1O[C@@H](CO)[C@@H](O)[C@@H](O)[C@@H]1O	0.047058823529411764	0.06338028169014084	0.10687022900763359	0.12598425196850394	0.06569343065693431	0.14285714285714285
Cc1nc(Nc2ccc(C(=O)O)cc2)nc2ccc(C(F)(F)F)cc12	0.1870967741935484	0.1893939393939394	0.07857142857142857	0.07194244604316546	0.216	0.07142857142857142
CCCCCCO[C@H]1O[C@@H](CO)[C@@H](O)[C@@H](O)[C@H]1O	0.05128205128205128	0.04580152671755725	0.11965811965811966	0.12173913043478261	0.047619047619047616	0.16071428571428573
CN[C@@H]1[C@@H](O[C@H]2O[C@@H](CO)[C@@H](O)[C@@H](O)[C@H]2O)O[C@H](CO)[C@H](O)[C@H]1O	0.040697674418604654	0.0410958904109589	0.10606060606060606	0.1076923076923077	0.0425531914893617	0.10687022900763359
CO/C=C(C(=O)OC)\C(C)=C\C=C\c1ccc(OC)cc1	0.10191082802547771	0.15873015873015872	0.10236220472440945	0.104	0.14634146341463414	0.09448818897637795
CC1=C[C@H](C)[C@H](C=O)[C@H](C)C1	0.03597122302158273	0.06363636363636363	0.15625	0.1595744680851064	0.05660377358490566	0.13402061855670103
O[C@H]1CO[C@@H](O)[C@@H](O)[C@@H]1O[C@@H]1O[C@@H](CO)[C@@H](O)[C@@H](O)[C@@H]1O	0.023952095808383235	0.02857142857142857	0.104	0.10569105691056911	0.02962962962962963	0.10483870967741936
CC1(C)[C@H]2CC[C@@]34C=C[C@@](C)(C3)C(=O)C[C@H]4[C@]2(C)CC(=O)[C@@H]1O	0.05357142857142857	0.07913669064748201	0.16129032258064516	0.16393442622950818	0.058394160583941604	0.10852713178294573
C[C@@H](O)[C@H](N)C(=O)N1CCC[C@H]1C(=O)O	0.1079136690647482	0.10434782608695652	0.09009009009009009	0.11214953271028037	0.10909090909090909	0.15384615384615385
CO[C@H]1[C@@H](O)[C@H](CO)O[C@@H](O[C@H]2[C@@H](COS(=O)(=O)O)O[C@@H](C)[C@@H](OS(=O)(=O)O)[C@@H]2O)[C@@H]1OS(=O)(=O)O	0.045	0.07692307692307693	0.11392405063291139	0.11538461538461539	0.047337278106508875	0.11464968152866242
N#C[C@@H](O[C@H]1O[C@@H](CO)[C@@H](O)[C@@H](O)[C@H]1O)c1ccccc1	0.12337662337662338	0.08955223880597014	0.1111111111111111	0.12195121951219512	0.13709677419354838	0.13934426229508196
CCN[C@H](CC)C(=O)c1ccccc1	0.17557251908396945	0.13392857142857142	0.11009174311926606	0.13333333333333333	0.19607843137254902	0.1320754716981132
Cc1ccc(S(=O)(=O)Nc2ccc(Cl)cc2)cc1	0.17857142857142858	0.15	0.06451612903225806	0.06557377049180328	0.17699115044247787	0.056451612903225805
CCCCC#CC/C=C\C/C=C\C/C=C\C/C=C\CCCCCC(=O)OC[C@H](COC(=O)CCCCCCCCCCCCCCCCCCCCC)OC(=O)CCCCCCCCCC	0.04421768707482993	0.04868913857677903	0.04580152671755725	0.05019305019305019	0.03773584905660377	0.06640625
O=C1OCc2ccccc2O1	0.10526315789473684	0.09090909090909091	0.08571428571428572	0.08737864077669903	0.13861386138613863	0.056074766355140186
c1cc2c(cc1O[C@@H]1OC[C@@H]3[C@@H](c4ccc5c(c4)OCO5)OC[C@H]13)OCO2	0.08888888888888889	0.09032258064516129	0.09395973154362416	0.09523809523809523	0.10810810810810811	0.06578947368421052
Oc1cccc2c1CCCC2	0.072992700729927	0.08108108108108109	0.08571428571428572	0.08737864077669903	0.09523809523809523	0.056074766355140186
CCCCCCC/C=C\CCCCCCCCCCCCCCCCCCCCCCC	0.029556650246305417	0.03409090909090909	0.03529411764705882	0.03571428571428571	0.03508771929824561	0.04790419161676647
C=C[C@@H]1C2=CCOC2=CO[C@@H]1O[C@@H]1O[C@H](CO)[C@@H](O)[C@H](O)[C@H]1O	0.04678362573099415	0.06293706293706294	0.13178294573643412	0.13385826771653545	0.06521739130434782	0.12403100775193798
CO[C@@H]1C(=O)C=C2CC[C@@H](C)[C@@]21C	0.041666666666666664	0.0603448275862069	0.13592233009708737	0.13861386138613863	0.05357142857142857	0.10476190476190476
CC/C=C(/O)C(=O)Nc1ccccc1	0.2222222222222222	0.13392857142857142	0.1	0.10185185185185185	0.19607843137254902	0.12149532710280374
CCCn1c(=O)c2[nH]c(-c3ccc(OCCN4CCN(C)CC4)cc3)nc2n(CC)c1=O	0.1638418079096045	0.16993464052287582	0.12337662337662338	0.125	0.152317880794702	0.10967741935483871
CC1=C2C(=O)[C@@H]3CC[C@@H](C)[C@@]2(CC1)C3(C)C	0.039473684210526314	0.06504065040650407	0.12612612612612611	0.12844036697247707	0.05	0.0782608695652174
C=C[C@@H]1CN2CC[C@H]1C[C@@H]2[C@H](O)C1=C(C=O)C1=C(C)C	0.06918238993710692	0.0916030534351145	0.11382113821138211	0.125	0.104	0.10569105691056911
CCCC[C@@H]1OC(=O)C2=CCCC[C@H]21	0.05442176870748299	0.05785123966942149	0.17307692307692307	0.17647058823529413	0.0603448275862069	0.11009174311926606
Cc1ncc([N+](=O)[O-])c(C(=O)O)c1-c1ccccc1	0.23703703703703705	0.16666666666666666	0.08943089430894309	0.09090909090909091	0.23853211009174313	0.09016393442622951
CC[C@H]1[C@H]2Cc3ccc(OC)cc3[C@@]2(CC)CCN3CC[C@]13O	0.08433734939759036	0.10071942446043165	0.1484375	0.15079365079365079	0.1044776119402985	0.11450381679389313
OCCC1(O)CCCC1	0.029411764705882353	0.03669724770642202	0.0594059405940594	0.06060606060606061	0.038461538461538464	0.04950495049504951
N[C@H]1C=C[C@@H](CCCCNC(=O)CCCc2ccccc2)C1	0.15483870967741936	0.08571428571428572	0.12307692307692308	0.125	0.1484375	0.14173228346456693
C[C@H]1O[C@@H](O)[C@@H](O[C@@H]2O[C@H](C(=O)O)[C@@H](O)[C@@H](O)[C@@H]2O)[C@@H](O)[C@@H]1O	0.04790419161676647	0.05714285714285714	0.12698412698412698	0.12903225806451613	0.05925925925925926	0.13709677419354838
CN[C@H](C)Cc1ccc2ccccc2c1	0.1791044776119403	0.1391304347826087	0.06837606837606838	0.08849557522123894	0.22330097087378642	0.0782608695652174
O=C1CN=C(c2ccccc2)c2ccccc2N1	0.23529411764705882	0.128	0.06299212598425197	0.064	0.20353982300884957	0.046875
CCCCOc1ccccc1C(=O)OCC	0.1510791366906475	0.1271186440677966	0.13392857142857142	0.13636363636363635	0.1743119266055046	0.13513513513513514
C[C@H](O)CC[C@@H]1CC(=O)O1	0.07633587786259542	0.08571428571428572	0.17391304347826086	0.20454545454545456	0.09	0.13829787234042554
CCC[N+](CCC)(CC)CCC	0.0425531914893617	0.05263157894736842	0.07547169811320754	0.07692307692307693	0.036036036036036036	0.08653846153846154
Fc1ccc(CCCCCCCCCCCCCCCCc2ccccc2)cc1	0.20359281437125748	0.12258064516129032	0.05	0.05063291139240506	0.20714285714285716	0.056962025316455694
CC(=O)CSc1nc2c(c(=O)[nH]c(=O)n2C)n1C	0.08666666666666667	0.13333333333333333	0.09243697478991597	0.09401709401709402	0.10084033613445378	0.075
CCCCCCC1=C[C@H](C)O1	0.058394160583941604	0.05357142857142857	0.13131313131313133	0.13402061855670103	0.056074766355140186	0.1326530612244898
FC(F)(F)c1ccc(-c2ccccc2)cc1	0.24031007751937986	0.1271186440677966	0.049586776859504134	0.041666666666666664	0.24271844660194175	0.03278688524590164
C[C@@H](COc1ccccc1)N1CCCCC1	0.13286713286713286	0.08870967741935484	0.08403361344537816	0.10434782608695652	0.1504424778761062	0.0847457627118644
C[C@]12C[C@@H](c3ccc(O)cc3O1)[C@@]13O[C@]1(c1ccc(O)cc1O)Oc1cc(-c4cc5ccc(O)cc5o4)cc(O)c1[C@@H]3C2=O	0.15384615384615385	0.10362694300518134	0.06701030927835051	0.06770833333333333	0.14285714285714285	0.06735751295336788
O=C(O)[C@@H](O)CCN[C@@H](C(=O)O)[C@@H](O)CNC(=O)[C@H](O)CO	0.1390728476821192	0.12403100775193798	0.061068702290076333	0.0703125	0.1111111111111111	0.1794871794871795
O=c1[nH]c(=O)n(-c2ccccc2)c(=O)[nH]1	0.145985401459854	0.1111111111111111	0.06896551724137931	0.07017543859649122	0.1574074074074074	0.05128205128205128
ON=C1C=CCC1	0.030534351145038167	0.038461538461538464	0.07368421052631578	0.07526881720430108	0.04040404040404041	0.06315789473684211
Cn1cnc2c(N)nc(N)nc21	0.04964539007092199	0.09009009009009009	0.036036036036036036	0.03669724770642202	0.06422018348623854	0.02702702702702703
CC[C@H](C)CCCCCCCCCCCCCCCCCCCCCCCCCCCCCCC	0.04326923076923077	0.03825136612021858	0.03954802259887006	0.05813953488372093	0.0335195530726257	0.07647058823529412
C=C[C@@H](C#CC#CCCCC(=O)OC)O[C@@H]1O[C@@H](CO)[C@@H](O)[C@@H](O)[C@@H]1O	0.06896551724137931	0.07432432432432433	0.11678832116788321	0.12686567164179105	0.07692307692307693	0.15151515151515152
O=C(NO)Nc1ccc(-c2ccccc2)cc1	0.30158730158730157	0.15126050420168066	0.07377049180327869	0.075	0.2692307692307692	0.06557377049180328
Cc1nc(C)c(C)c(C)c1CCCC1=Nc2ccccc2CC1	0.1464968152866242	0.1590909090909091	0.10526315789473684	0.10687022900763359	0.15625	0.08148148148148149
Cn1c(N)nc2c(ncn2[C@@H]2O[C@H](CO)[C@@H](O)[C@H]2O)c1=O	0.075	0.10687022900763359	0.112	0.11382113821138211	0.09375	0.104
O=c1[nH]c(O)nc2c1ncn2[C@@H]1O[C@H](CO)[C@@H](O)[C@H]1O	0.06918238993710692	0.1	0.10483870967741936	0.10655737704918032	0.08661417322834646	0.10569105691056911
C[C@@]1(C(=O)O)CCC[C@]2(C)[C@H]3CC[C@H]4C[C@]3(C=C4CO)[C@H](O)C[C@@H]12	0.07100591715976332	0.08450704225352113	0.13846153846153847	0.140625	0.08759124087591241	0.1484375
C[C@@H](CCO)CCCCCCCCCCCCCCCCCCCCCCCCCCCC	0.04975124378109453	0.03954802259887006	0.04093567251461988	0.05389221556886228	0.040697674418604654	0.07272727272727272
NCCS[C@H]1c2c(O)cc(O)cc2O[C@H](c2ccc(O)c(O)c2)[C@H]1O	0.11515151515151516	0.12142857142857143	0.10218978102189781	0.1037037037037037	0.13432835820895522	0.10294117647058823
C[C@H](Oc1ccccc1)C(=O)Nc1ccccc1	0.31496062992125984	0.12903225806451613	0.08064516129032258	0.1	0.21621621621621623	0.09016393442622951
COCCO[C@@H](C)OC	0.045112781954887216	0.06666666666666667	0.06	0.08333333333333333	0.0594059405940594	0.08247422680412371
CSC[C@H](NC(=O)CC[C@H](N)C(=O)O)C(=O)NCC(=O)O	0.12582781456953643	0.10852713178294573	0.0703125	0.08	0.09523809523809523	0.15254237288135594
CC(C)CC[C@H](O)CC[C@H](C)CCCC(C)C	0.10344827586206896	0.11764705882352941	0.07627118644067797	0.08695652173913043	0.10344827586206896	0.14545454545454545
c1ccc(CCCCCCCCCCCCCCCCCCCc2ccccc2)cc1	0.18181818181818182	0.07100591715976332	0.04790419161676647	0.048484848484848485	0.1282051282051282	0.05454545454545454
CCC[C@H](O)C/C(=N\OS(=O)(=O)O)S[C@@H]1O[C@@H](CO)[C@@H](O)[C@@H](O)[C@@H]1O	0.09696969696969697	0.11594202898550725	0.1297709923664122	0.140625	0.08759124087591241	0.20491803278688525
C/C=C/C(=O)O[C@H]1CC(C)(C)C[C@H]2C3=CC[C@@H]4[C@@]5(C)CC[C@@H](O)[C@@](C)(C=O)[C@@H]5CC[C@@]4(C)[C@@]3(C)CC[C@@H]12	0.043478260869565216	0.07386363636363637	0.15822784810126583	0.15286624203821655	0.05747126436781609	0.12345679012345678
CC(C)[C@H](C)CC[C@@H](C)[C@H]1CC[C@H]2C3=CC[C@H]4C[C@@H](O)CC[C@]4(C)[C@H]3CC[C@@]21C	0.07142857142857142	0.09090909090909091	0.14893617021276595	0.15942028985507245	0.07947019867549669	0.15
OC1(CN2CCN(CCCCCN3CCCCC3)CC2)CCCC1	0.03910614525139665	0.019230769230769232	0.04794520547945205	0.04861111111111111	0.02666666666666667	0.04827586206896552
O=C(N/N=C/c1ccc(Cl)cc1)c1ccc(O)cc1	0.18181818181818182	0.136	0.07086614173228346	0.072	0.20175438596491227	0.06299212598425197
C/C=C/c1ccc(OC)c(OC)c1	0.07092198581560284	0.12727272727272726	0.08256880733944955	0.08411214953271028	0.12264150943396226	0.07339449541284404
CNC(=O)c1ccc(C)cc1	0.1328125	0.14563106796116504	0.09803921568627451	0.1	0.15306122448979592	0.08823529411764706
N/C(=N\CCCCCCNC(=O)/C=C/c1ccccc1)c1ccccc1	0.24025974025974026	0.1232876712328767	0.07482993197278912	0.07586206896551724	0.19548872180451127	0.09027777777777778
C[C@H]1[C@H](C)CC[C@]2(C)CC[C@]3(C)C(=CC[C@@H]4[C@@]5(C)CC[C@@H](O)C(C)(C)[C@@H]5CC[C@]43C)[C@H]12	0.02577319587628866	0.04242424242424243	0.136986301369863	0.1310344827586207	0.030864197530864196	0.09271523178807947
O=C(CI)NC(=O)NCCN1CCCNCC1	0.07947019867549669	0.046153846153846156	0.08333333333333333	0.0847457627118644	0.048	0.08403361344537816
NNC(=O)c1ccccc1O	0.14173228346456693	0.11320754716981132	0.08737864077669903	0.0891089108910891	0.16494845360824742	0.07766990291262135
C#Cc1cncc(C)n1	0.037037037037037035	0.0761904761904762	0.049019607843137254	0.05	0.04854368932038835	0.0392156862745098
Cc1cc(-n2c(C)c(C(=O)N3CCC[C@H](N)C3)c3ccccc32)cc(C#N)c1	0.16167664670658682	0.11333333333333333	0.09523809523809523	0.09655172413793103	0.21804511278195488	0.0738255033557047
Cc1ccc(Cl)cc1NC(=O)CSc1nc2c(=O)[nH]cnc2n1-c1ccccc1	0.2222222222222222	0.1554054054054054	0.0784313725490196	0.07947019867549669	0.2028985507246377	0.06493506493506493
O=c1[nH]c(Cl)nc2c1ncn2[C@@H]1O[C@H](CO)[C@@H](O)[C@H]1O	0.06918238993710692	0.1	0.10483870967741936	0.10655737704918032	0.08661417322834646	0.0967741935483871
CC(C)[C@@H](C)CC[C@@H](C)[C@H]1CC[C@H]2C3=CC[C@H]4C[C@@H](O)CC[C@]4(C)[C@H]3CC[C@@]21C	0.07142857142857142	0.09090909090909091	0.14893617021276595	0.15942028985507245	0.07947019867549669	0.15
O[C@@H]1CO[C@@H](OC[C@@H]2O[C@@H](O)[C@@H](O)[C@@H]2O)[C@@H]1O	0.025477707006369428	0.03076923076923077	0.11304347826086956	0.11504424778761062	0.032	0.11403508771929824
c1cc(Nc2ccc(N3CCN(CCN4CCCCC4)CC3)cc2)ccc1NC(=O)c1ccccc1	0.2542372881355932	0.1016949152542373	0.07386363636363637	0.07471264367816093	0.18012422360248448	0.056179775280898875
COc1c(C(C)C)cc2c(c1OC)[C@@]13CCCC(C)(C)[C@H]1[C@@H](OC3=O)[C@@H]2O	0.08670520231213873	0.11805555555555555	0.15671641791044777	0.16793893129770993	0.09859154929577464	0.1079136690647482
CO[C@@H]1[C@H](CO)O[C@@H](Oc2ccc3c(=O)c(-c4ccc(O)cc4)coc3c2)[C@@H]1O	0.17964071856287425	0.1564625850340136	0.11564625850340136	0.11724137931034483	0.2222222222222222	0.10884353741496598
CC[C@]1(O)C(C)(C)[C@@H]2CC[C@@]1(C)C2	0.027586206896551724	0.05172413793103448	0.10476190476190476	0.10679611650485436	0.035398230088495575	0.07476635514018691
CCCCCCOc1ccccc1	0.1417910447761194	0.08620689655172414	0.09090909090909091	0.09259259259259259	0.14150943396226415	0.11214953271028037
CC(C)/C=C/C(=O)O	0.08	0.1368421052631579	0.0625	0.08695652173913043	0.14444444444444443	0.09782608695652174
CC(C)O[C@H]1O[C@@H](CO)[C@@H](O)[C@@H](O)[C@@H]1O	0.06206896551724138	0.07627118644067797	0.11009174311926606	0.13333333333333333	0.07964601769911504	0.15384615384615385
C[C@H]1CO[C@@H]2CN3CCCN4CCC[C@H]3[C@@]2(C)CCC[C@H]1C4	0.017045454545454544	0.013333333333333334	0.08148148148148149	0.08270676691729323	0.020833333333333332	0.058394160583941604
CCOC(C)(C)[C@H](O)Cc1ccccc1	0.15555555555555556	0.13157894736842105	0.1388888888888889	0.12037037037037036	0.18095238095238095	0.12962962962962962
CN1CCC(=C2c3ccccc3Cc3ccccc32)CC1	0.18791946308724833	0.1111111111111111	0.06666666666666667	0.06766917293233082	0.19834710743801653	0.043795620437956206
CCC1(CC)CCCC1	0.029411764705882353	0.03669724770642202	0.08080808080808081	0.08247422680412371	0.038461538461538464	0.06
CN1CCC[C@H]1COC(=O)C(Oc1ccc(Cl)cc1)Oc1ccc(Cl)cc1	0.16363636363636364	0.12244897959183673	0.10416666666666667	0.12142857142857143	0.18518518518518517	0.09722222222222222
O[C@@](Cc1ccccc1)(c1ccccc1)[C@H](O)c1ccccc1	0.28169014084507044	0.11510791366906475	0.05673758865248227	0.05755395683453238	0.20967741935483872	0.06474820143884892
N[C@@H](C(=O)O)c1ccc(O)c(O)c1	0.12030075187969924	0.1509433962264151	0.08411214953271028	0.09615384615384616	0.15841584158415842	0.11650485436893204
C=C1[C@H]2CC[C@H](C2)[C@]1(C)CC/C=C(/C)CO	0.052980132450331126	0.06451612903225806	0.125	0.12727272727272726	0.06722689075630252	0.10619469026548672
C[S@@+](CCON)C[C@@H]1O[C@@H](n2cnc3c(N)ncnc32)[C@@H](O)[C@@H]1O	0.07058823529411765	0.08391608391608392	0.12030075187969924	0.12213740458015267	0.07913669064748201	0.11278195488721804
NC[C@@H]1CC=CN1	0.022727272727272728	0.02857142857142857	0.05154639175257732	0.05263157894736842	0.03	0.052083333333333336
CN1CCN(c2ccc(C(=O)O)cc2)CC1	0.11888111888111888	0.13675213675213677	0.11403508771929824	0.11607142857142858	0.15315315315315314	0.09565217391304348
NC(=O)[C@H](CCCCNC(=O)CCCCCN)NC(=O)[C@H](Cc1c[nH]cn1)NC(=O)[C@H](N)Cc1ccccc1	0.16580310880829016	0.10614525139664804	0.06666666666666667	0.07344632768361582	0.13529411764705881	0.11046511627906977
C[C@H](O)[C@@H](O)CO	0.08196721311475409	0.10526315789473684	0.03125	0.05434782608695652	0.1111111111111111	0.11363636363636363
CC(=O)[C@]1(O)CC[C@@H]2[C@@H]3CCC4=CC(=O)CCC4=C3[C@@H](c3ccc(N(C)C)cc3)C[C@]21C	0.12087912087912088	0.16447368421052633	0.14	0.14189189189189189	0.1390728476821192	0.1038961038961039
Cn1c(SCC(=O)Nc2ccccc2)nc2c(=O)[nH]cnc21	0.2191780821917808	0.15267175572519084	0.09022556390977443	0.0916030534351145	0.18699186991869918	0.07462686567164178
NC(=O)N[C@@H]1[C@H](O)O[C@H](CO)[C@@H](O)[C@@H]1O	0.0547945205479452	0.058333333333333334	0.11009174311926606	0.11214953271028037	0.06086956521739131	0.1320754716981132
CC(C)COc1ccccc1C(=O)OCCc1ccccc1	0.2624113475177305	0.16153846153846155	0.10687022900763359	0.12598425196850394	0.24786324786324787	0.11627906976744186
O[C@H]1[C@H](O)[C@@H](O)[C@H](O)[C@@H]1O	0.021897810218978103	0.02727272727272727	0.07	0.07142857142857142	0.02857142857142857	0.10416666666666667
CCCCC[C@@H](/C=C/n1ccnc1)OC(=O)c1ccccc1	0.18543046357615894	0.13432835820895522	0.09774436090225563	0.1076923076923077	0.21487603305785125	0.12403100775193798
CC[C@H](c1ccc(O)c(O)c1)N1CCCC1	0.0958904109589041	0.10833333333333334	0.10434782608695652	0.12612612612612611	0.12280701754385964	0.10526315789473684
C=C1[C@@H](OC(=O)/C=C(\C)CC)C[C@@H](C(C)C)[C@H]2/C(=C/C)C(=O)[C@H](OC(=O)[C@H](C)CC)[C@@H]12	0.09444444444444444	0.13333333333333333	0.17985611510791366	0.24615384615384617	0.10738255033557047	0.24427480916030533
Cc1nc2n(c(=O)c1CCCN1CCC(c3ccccc3)CC1)c1ccccc1C2=O	0.23493975903614459	0.1337579617834395	0.10256410256410256	0.1038961038961039	0.18493150684931506	0.07547169811320754
C=C[C@H]1CN(CCCCCCCCCCCCC)C[C@@H]1OC(=O)C(F)(F)F	0.061452513966480445	0.05161290322580645	0.12949640287769784	0.10714285714285714	0.06040268456375839	0.11428571428571428
CC[C@H](C)[C@@](C)(COC(N)=O)COC(=O)NCC(=O)NC(C)(C)CO[P@@](=O)(O)OP(=O)(O)O	0.0989010989010989	0.10191082802547771	0.12080536912751678	0.11486486486486487	0.07692307692307693	0.1527777777777778
CCC(=O)OCCCCCCCCCCCCCCCCCCCCCCC	0.0481283422459893	0.043209876543209874	0.06535947712418301	0.06622516556291391	0.044585987261146494	0.08
O=C1N=CNC(=O)N(CC(=O)O)C(=O)N1	0.09154929577464789	0.12280701754385964	0.08928571428571429	0.09090909090909091	0.10810810810810811	0.09009009009009009
Cc1c(Cl)cccc1NC(=O)CSc1nc2c(=O)[nH]cnc2n1-c1ccccc1	0.22981366459627328	0.1554054054054054	0.0784313725490196	0.07947019867549669	0.2028985507246377	0.06493506493506493
C[C@@]1(CO)CCC[C@]2(C)[C@H]1CC[C@@]13C[C@H](C(=O)O)[C@H](CC[C@@H]21)C3	0.052941176470588235	0.06293706293706294	0.10606060606060606	0.1076923076923077	0.06521739130434782	0.10687022900763359
NC(=O)CNC(=O)CCCCCCCCCCCCCCCCCCCCCCCCCCCCCC	0.05714285714285714	0.03723404255319149	0.05	0.05056179775280899	0.03260869565217391	0.07428571428571429
COC(=O)c1ccccc1O[C@@H]1O[C@H](CO)[C@@H](O)[C@@H](O)[C@@H]1O	0.12903225806451613	0.12121212121212122	0.15447154471544716	0.15702479338842976	0.16260162601626016	0.1652892561983471
C[C@](O)(C(=O)O)CC(=O)O	0.10317460317460317	0.10891089108910891	0.09278350515463918	0.07216494845360824	0.10309278350515463	0.14130434782608695
C[C@H]1C[C@@H](C)C(=O)C1=O	0.045454545454545456	0.05714285714285714	0.14130434782608695	0.14444444444444443	0.04950495049504951	0.10638297872340426
C[S@@](=O)CCCC/C(=N\OS(=O)(=O)O)S[C@@H]1O[C@H](CO)[C@@H](O)[C@H](O)[C@H]1O	0.06358381502890173	0.09027777777777778	0.11851851851851852	0.12030075187969924	0.05555555555555555	0.15384615384615385
O=C(NO)c1ccccc1Oc1ccccc1	0.24242424242424243	0.12295081967213115	0.08264462809917356	0.08403361344537816	0.21100917431192662	0.0743801652892562
Oc1cc2ccccc2cc1O	0.13740458015267176	0.10909090909090909	0.05454545454545454	0.05555555555555555	0.18181818181818182	0.05504587155963303
CC[C@H](CCCC[C@H]1CC[C@@H]2CC(=O)C[C@@H]12)OC	0.0641025641025641	0.05303030303030303	0.1565217391304348	0.18018018018018017	0.05511811023622047	0.168141592920354
C[C@@H]1O[C@@H](O[C@@]2(C)CO[C@@H](O)[C@@H](O)[C@@H]2O)[C@@H](O)[C@@H](O)[C@@H]1O	0.030303030303030304	0.036231884057971016	0.12295081967213115	0.125	0.03759398496240601	0.12396694214876033
O[C@H]1[C@H](O)CO[C@@H]1CO[C@@H]1O[C@@H](O)[C@@H](O)[C@@H]1O	0.025477707006369428	0.03076923076923077	0.11304347826086956	0.11504424778761062	0.032	0.11403508771929824
C[C@]12CCc3occc3[C@@H]1CC[C@@]13C[C@@H](CC[C@H]12)[C@](O)(CO)C3	0.05232558139534884	0.06206896551724138	0.1044776119402985	0.10606060606060606	0.06428571428571428	0.08088235294117647
CC1=C(C)C(=O)O[C@H]([C@](C)(O)[C@]2(O)CC[C@@]3(O)[C@@H]4CC=C5C[C@@H](O[C@@H]6O[C@H](CO)[C@@H](O)[C@H](O)[C@H]6O)CC(=O)[C@]5(C)[C@H]4CC[C@]23C)C1	0.06222222222222222	0.08163265306122448	0.17045454545454544	0.15254237288135594	0.06701030927835051	0.10810810810810811
CO/C(O)=C1\C(C)=NC(C)=C(C(=O)OCCN2CCN(C)CC2)S1	0.09696969696969697	0.11594202898550725	0.12121212121212122	0.12307692307692308	0.1037037037037037	0.10526315789473684
OC[C@@H]1[C@@H](O)[C@H](O)[C@@H](O)c2nccn21	0.05517241379310345	0.06779661016949153	0.09090909090909091	0.09259259259259259	0.07079646017699115	0.12264150943396226
C=Cc1c(/C=c2\[nH]/c(=C/c3ccc(O)cc3)oc2c(CC=C(C)C)c(O)c1O)c1cccc(O)c1	0.18333333333333332	0.14814814814814814	0.0650887573964497	0.0658682634730539	0.20666666666666667	0.0718562874251497
O=C1[C@H](CCCCCCCCCCCCCCCCCCCc2ccccc2)CCC1=O	0.11764705882352941	0.07692307692307693	0.09316770186335403	0.09433962264150944	0.10625	0.08695652173913043
CC[S@](=O)C[C@H](N)C(=O)O	0.07692307692307693	0.0970873786407767	0.09183673469387756	0.10526315789473684	0.09090909090909091	0.11578947368421053
Cc1cccc(C(=O)Nc2ccc(C#N)cc2)c1	0.2116788321167883	0.13008130081300814	0.07258064516129033	0.07377049180327869	0.2072072072072072	0.06451612903225806
CC[C@@H]1C[C@@H](C)C(=O)C1=O	0.05223880597014925	0.06542056074766354	0.14893617021276595	0.15217391304347827	0.05825242718446602	0.12631578947368421
OC[C@H](O)[C@H](O)[C@@H](O)c1cnc([C@@H](O)[C@@H](O)[C@@H](O)CO)cn1	0.0880503144654088	0.12307692307692308	0.05263157894736842	0.06153846153846154	0.11023622047244094	0.112
CCN1CCN(CC(=O)N(CCC)CC)CC1	0.06578947368421052	0.07142857142857142	0.11206896551724138	0.11403508771929824	0.06557377049180328	0.11304347826086956
C[C@H]([C@H](O)c1ccccc1)N(C)C/C=C/c1ccccc1	0.2589928057553957	0.184	0.06766917293233082	0.08527131782945736	0.2543859649122807	0.09302325581395349
N#Cc1cnc(NCCCCCCN2CCCCC2)nc1N	0.06547619047619048	0.06293706293706294	0.06569343065693431	0.06666666666666667	0.05	0.058394160583941604
CC(=O)[C@H]1CC[C@H]2[C@@H]3CCC4=CC(=O)C=C[C@]4(C)[C@H]3CC[C@]12C	0.06547619047619048	0.08571428571428572	0.168	0.17073170731707318	0.072992700729927	0.1328125
CC(C)=C(CC/C(C)=C/CCC1=C(C)CC[C@]2(C)CCC(C)(C)C[C@@H]12)[C@H](C)CCCO	0.07567567567567568	0.08176100628930817	0.10666666666666667	0.1232876712328767	0.07051282051282051	0.12244897959183673
C[C@@H]1O[C@@H](O[C@H]2[C@@H](O)[C@H](O)[C@H](CO)O[C@H]2Oc2c(-c3ccc(O)cc3)oc3cc(O)cc(O)c3c2=O)[C@@H](O)[C@@H](O)[C@@H]1O	0.1330049261083744	0.12777777777777777	0.11931818181818182	0.1206896551724138	0.14450867052023122	0.10734463276836158
C=C1[C@H]2C[C@]3([C@@H](O)[C@@H](OC(C)=O)C[C@H](C)[C@@H]3C)C(=O)C[C@H](OC(C)=O)C[C@H](OC(C)=O)[C@@]1(O)[C@@H]2O	0.06701030927835051	0.08433734939759036	0.22535211267605634	0.2198581560283688	0.06060606060606061	0.16891891891891891
C[C@H]1[C@H]2[C@@H]3CC[C@@H]4[C@@]5(C)CC[C@@H](O)C(C)(C)[C@@H]5CC[C@@]4(C)[C@@]3(C)CC[C@@]2(C)CC[C@@]1(C)O	0.02030456852791878	0.03571428571428571	0.11258278145695365	0.10666666666666667	0.024242424242424242	0.08441558441558442
CCC/C=C\C/C=C\CCCCCCCC(=O)OC[C@H](CO[P@@](=O)(O)O[C@H]1[C@@H](O)[C@@H](O)[C@@H](OP(=O)(O)O)[C@@H](OP(=O)(O)O)[C@@H]1O)OC(=O)CCC	0.06751054852320675	0.07109004739336493	0.0945273631840796	0.10101010101010101	0.0625	0.13471502590673576
NC[C@H]1O[C@@H](CC(=O)N2CCc3ccccc32)[C@H](O)[C@@H]1O	0.12987012987012986	0.11363636363636363	0.1557377049180328	0.15833333333333333	0.16393442622950818	0.13821138211382114
Cc1nc2ccccc2c(=O)n1CCCO	0.1678832116788321	0.14655172413793102	0.10434782608695652	0.10619469026548672	0.20754716981132076	0.08620689655172414
C[C@@H]1O[C@@H](O[C@@H]2[C@@H](O)[C@@H](O)[C@@H](CO)O[C@@H]2Oc2c(-c3ccc(O)cc3)oc3cc(O)cc(O)c3c2=O)[C@@H](O)[C@@H](O)[C@@H]1O	0.1330049261083744	0.12777777777777777	0.11931818181818182	0.1206896551724138	0.14450867052023122	0.10734463276836158
CCN(CC)c1ccc([C@@H]2[C@H]3CCCC[C@]3(O)CCN2C(=O)C2c3ccccc3Oc3ccccc32)cc1	0.23626373626373626	0.13142857142857142	0.12280701754385964	0.1242603550295858	0.20625	0.09770114942528736
CC(=O)[C@H](C)CCCCCCCCCCCCCCCCCCCCCCC	0.06557377049180328	0.06329113924050633	0.06578947368421052	0.08843537414965986	0.05844155844155844	0.1103448275862069
CCO/N=C(/NC(=O)c1ccccc1)c1ccccc1	0.26277372262773724	0.11450381679389313	0.09375	0.09523809523809523	0.19491525423728814	0.09448818897637795
CN(CC(N)=O)Cc1ccccc1	0.15267175572519084	0.13761467889908258	0.09259259259259259	0.09433962264150944	0.1782178217821782	0.09345794392523364
Cc1cnnc(N)c1C(=O)Nc1ccc(C)cc1	0.1956521739130435	0.1694915254237288	0.08196721311475409	0.08333333333333333	0.16666666666666666	0.07377049180327869
O=C(NCc1ccccc1)c1ccccc1O	0.25190839694656486	0.1322314049586777	0.08264462809917356	0.08403361344537816	0.2222222222222222	0.0743801652892562
C[C@]1(C(=O)O)CCC[C@]2(C)[C@H]3CC[C@H]4C[C@]3(C=C4CO)[C@@H](O)C[C@@]12O	0.07017543859649122	0.08333333333333333	0.11940298507462686	0.12121212121212122	0.08633093525179857	0.13740458015267176
C[C@@H](Cc1ccccc1)NCCc1ccccc1	0.2631578947368421	0.11904761904761904	0.07142857142857142	0.09016393442622951	0.20353982300884957	0.08064516129032258
CSc1ccoc1	0.046511627906976744	0.058823529411764705	0.0625	0.06382978723404255	0.061855670103092786	0.052083333333333336
CN(C)C[C@@H]1CCC2=C(C1=O)C1=C(OC)C(=O)C[C@@H]12	0.07051282051282051	0.1111111111111111	0.13559322033898305	0.13793103448275862	0.08	0.09016393442622951
CC[C@H]1C[C@@H](C)C(=O)C1=O	0.05223880597014925	0.06542056074766354	0.14893617021276595	0.15217391304347827	0.05825242718446602	0.12631578947368421
CN/C(=N/c1ccccc1)Nc1ccc(C#N)cc1	0.21428571428571427	0.1	0.05384615384615385	0.0546875	0.2	0.046153846153846156
CC1=C[C@H]2[C@@H](CC1)[C@](C)(O)CCC2(C)C	0.03333333333333333	0.05785123966942149	0.11926605504587157	0.12149532710280374	0.0423728813559322	0.09009009009009009
C=C1[C@H](O)CC[C@@]2(C)[C@@H]1[C@H](O)[C@H]1C[C@H](OC(C)=O)C(C)=C([C@@H](OC(C)=O)[C@@H]2OC(C)=O)C1(C)C	0.06806282722513089	0.08588957055214724	0.1793103448275862	0.1736111111111111	0.06172839506172839	0.14864864864864866
C[C@]12CC(=O)c3occc3[C@@H]1CC[C@@]13C[C@@H](C[C@@H](O[C@@H]4O[C@@H](CO)[C@@H](O)[C@@H](O)[C@@H]4O)[C@H]12)[C@@](O)(CO)C3	0.06435643564356436	0.07428571428571429	0.1592356687898089	0.16129032258064516	0.07647058823529412	0.13125
O=C(CCCS)NC1CCN(c2ccccc2)CC1	0.14864864864864866	0.0916030534351145	0.11382113821138211	0.11570247933884298	0.15	0.0967741935483871
C[C@@H]1OC(=O)C=C[C@@H]1O[C@@H]1O[C@@H](CO)[C@@H](O)[C@@H](O)[C@@H]1O	0.05625	0.06766917293233082	0.19298245614035087	0.19642857142857142	0.0703125	0.17391304347826086
O=C(CSc1nc2c(=O)[nH]cnc2n1-c1ccccc1)Nc1ccccc1	0.30201342281879195	0.15172413793103448	0.07333333333333333	0.07432432432432433	0.2	0.059602649006622516
CC1=C[C@H](O)CC(C)(C)[C@@H]1/C=C/C(C)=C/C=C/C(C)=C/C=C/C=C(C)/C=C/C=C(\C)C(=O)C[C@]12O[C@]1(C)CCCC2(C)C	0.04504504504504504	0.06770833333333333	0.11173184357541899	0.10674157303370786	0.0582010582010582	0.09392265193370165
CC(C)[C@H]1NC(=O)[C@H]2CCCN2C1=O	0.06993006993006994	0.07692307692307693	0.1111111111111111	0.1346153846153846	0.08035714285714286	0.09174311926605505
CCC(=O)[C@@H](C)C[C@H](C)[C@H]1CC[C@@]2(C)[C@@H]3CC[C@H]4C(C)(C)[C@@H](O)CC[C@@]45C[C@]35CC[C@]12C	0.06878306878306878	0.09375	0.1342281879194631	0.15172413793103448	0.08280254777070063	0.14285714285714285
CCCCC[C@@H](O)/C=C/[C@H]1[C@H](O)CC(=O)[C@@H]1C/C=C\CCCC(=O)O	0.10843373493975904	0.13768115942028986	0.13533834586466165	0.14615384615384616	0.13432835820895522	0.2
OCCCc1ccc(O)c(O[C@H]2O[C@@H](CO)[C@@H](O)[C@@H](O)[C@@H]2O)c1	0.09202453987730061	0.09420289855072464	0.1328125	0.1349206349206349	0.09774436090225563	0.152
NCCc1c[nH]c2ccc(O)cc12	0.09352517985611511	0.11607142857142858	0.07207207207207207	0.07339449541284404	0.1320754716981132	0.06306306306306306
COc1c(-c2ccc(O)cc2)oc2c(-c3ccc(O)cc3)c(O)c(=O)c12	0.22077922077922077	0.15827338129496402	0.0763888888888889	0.07746478873239436	0.2283464566929134	0.06944444444444445
C[C@H](O)CCCn1cc(C(=O)c2cccc3ccccc23)c2ccccc21	0.3219178082191781	0.16901408450704225	0.08843537414965986	0.1048951048951049	0.319672131147541	0.11188811188811189
CCCCOC[C@H]1O[C@@H](CO)[C@@H](O)[C@@H](O)[C@@H]1O	0.05228758169934641	0.046875	0.12280701754385964	0.125	0.04878048780487805	0.1651376146788991
C[C@H](C(=O)O)c1ccc(O)c(O)c1	0.13740458015267176	0.17307692307692307	0.09433962264150944	0.11764705882352941	0.18181818181818182	0.13861386138613863
CCCCC[C@@H](C)CCCCCCCCCCCCCCCCCCCCCCC	0.046632124352331605	0.041666666666666664	0.043209876543209874	0.056962025316455694	0.036585365853658534	0.07692307692307693
CC[C@H]1CCC(=O)C1	0.03007518796992481	0.03773584905660377	0.11827956989247312	0.12087912087912088	0.039603960396039604	0.07291666666666667
O=[P@]1(N(CCCl)CCCl)N[C@@H](OO)CCO1	0.0392156862745098	0.03937007874015748	0.08620689655172414	0.08771929824561403	0.032520325203252036	0.07758620689655173
S=C=NCCCCCCCCCCCCCCCCCCCCCCCC	0.026455026455026454	0.018292682926829267	0.03205128205128205	0.032467532467532464	0.018867924528301886	0.0457516339869281
OC[C@@H]1O[C@@](CO)(OC[C@@H]2O[C@@H](O)C[C@@H](O)[C@@H]2O)[C@@H](O)[C@@H]1O	0.03571428571428571	0.035211267605633804	0.128	0.13008130081300814	0.0364963503649635	0.12903225806451613
O=C1O[C@@H](CO[C@@H]2OC[C@@H](O)[C@@H](O)[C@@H]2O)C(O)=C1O	0.05063291139240506	0.061068702290076333	0.13675213675213677	0.1391304347826087	0.06349206349206349	0.1282051282051282
[O-][n+]1cccc(CCCCCCCCCCCCCCCCCCCCO)c1	0.06486486486486487	0.055900621118012424	0.05128205128205128	0.05194805194805195	0.06451612903225806	0.06535947712418301
C[S@](=O)C[C@@H]1O[C@H](n2cnc3c(N)ncnc32)[C@@H](O)[C@@H]1O	0.06790123456790123	0.08955223880597014	0.1111111111111111	0.11290322580645161	0.08461538461538462	0.10317460317460317
C[C@@H]1C=C[C@@H](C)[C@H]2C[C@@H]3C(=O)C4=CC(=O)C=C[C@]4(C)[C@H]3CC[C@@]21C	0.07100591715976332	0.09219858156028368	0.21311475409836064	0.21666666666666667	0.07971014492753623	0.15748031496062992
CC(C)=C[C@H]1C2=CC[C@@H](C)[C@H]2CC[C@H]1C	0.033112582781456956	0.06611570247933884	0.14953271028037382	0.1523809523809524	0.05084745762711865	0.10909090909090909
C[C@@H](O)CCCn1cc(C(=O)c2cccc3ccccc23)c2ccccc21	0.3219178082191781	0.16901408450704225	0.08843537414965986	0.1048951048951049	0.319672131147541	0.11188811188811189
CC[C@H]1C(=O)NCCc2c([nH]c3ccccc3c2=O)C1	0.13157894736842105	0.12403100775193798	0.13008130081300814	0.1322314049586777	0.17647058823529413	0.08661417322834646
C[C@H](N)C(=O)NCC(=O)O	0.1111111111111111	0.10784313725490197	0.07	0.09375	0.10204081632653061	0.13978494623655913
C(=C/[C@H]1CN2CCC1CC2)\c1ccccc1	0.10135135135135136	0.07936507936507936	0.0743801652892562	0.07563025210084033	0.1391304347826087	0.05737704918032787
CCCCCCC[C@H](O)[C@H](O)CCCC[C@@H](O)[C@@H]1CC[C@@H](CCCCCCCCCC[C@@H](O)CC2=C[C@@H](C)OC2=O)O1	0.09345794392523364	0.08947368421052632	0.12921348314606743	0.13714285714285715	0.0918918918918919	0.1695906432748538
CCC/C=C1/OC(=O)C2=C1CC[C@@H](O)[C@@H]2O	0.06711409395973154	0.09090909090909091	0.13513513513513514	0.13761467889908258	0.09482758620689655	0.10619469026548672
Cc1cc2nc(N)[nH]c(=O)c2cc1C(=O)N1CCCC[C@H]1C(=O)O	0.11042944785276074	0.1323529411764706	0.11278195488721804	0.11450381679389313	0.12030075187969924	0.10526315789473684
C[C@H](NCCn1cnc2c1c(=O)n(C)c(=O)n2C)c1ccccc1	0.19736842105263158	0.15671641791044777	0.09558823529411764	0.11363636363636363	0.2	0.0962962962962963
O=C1CC[C@H](Cc2ccc(O)c(O)c2)O1	0.09027777777777778	0.1111111111111111	0.1588785046728972	0.1619047619047619	0.11607142857142858	0.08849557522123894
COc1c2ccoc2c(OC[C@@H](O)C(C)(C)O[C@@H]2O[C@@H](CO)[C@@H](O)[C@@H](O)[C@@H]2O)c2oc(=O)ccc12	0.12834224598930483	0.15	0.15584415584415584	0.14285714285714285	0.15483870967741936	0.14935064935064934
CC(=O)O[C@@]12CCC(C)(C)C[C@H]1C1=CC[C@@H]3[C@@]4(C)CC[C@@H](OC(C)=O)C(C)(C)[C@@H]4CC[C@@]3(C)[C@@]1(C)CC2	0.04878048780487805	0.056179775280898875	0.12345679012345678	0.11801242236024845	0.03977272727272727	0.11042944785276074
COC(=O)[C@]1(O)C[C@@H](O)[C@@H](O)[C@@H](OC(=O)/C=C/c2ccc(O)c(O)c2)C1	0.10778443113772455	0.1366906474820144	0.15151515151515152	0.15384615384615385	0.13333333333333333	0.1796875
CC[C@@H](NC(C)C)[C@@H](O)c1ccccc1	0.19083969465648856	0.16216216216216217	0.08849557522123894	0.12037037037037036	0.21568627450980393	0.1509433962264151
CC[C@H](C)COC(=O)CCc1ccccc1	0.18518518518518517	0.13675213675213677	0.12389380530973451	0.1574074074074074	0.19626168224299065	0.16666666666666666
O=C(O)/C=C/c1ccccc1O[C@@H]1O[C@@H](CO)[C@@H](O)[C@H](O)[C@@H]1O	0.12658227848101267	0.14393939393939395	0.14173228346456693	0.144	0.18699186991869918	0.16129032258064516
COc1cc([C@H]2Oc3c(OC)cc(/C=C/CO)cc3[C@@H]2CO)ccc1O	0.12574850299401197	0.15827338129496402	0.10714285714285714	0.10869565217391304	0.17293233082706766	0.1
O=c1cc(-c2ccc(O)c(O)c2)oc2cc(O)c([C@@H]3O[C@H](CO)[C@H](O)[C@H](O)[C@H]3O[C@@H]3O[C@@H](CO)[C@@H](O)[C@H](O)[C@@H]3O)c(O)c12	0.11004784688995216	0.10810810810810811	0.11173184357541899	0.11299435028248588	0.11731843575418995	0.1
Cc1ccc2[nH]c(C)c(CCNC(=O)c3ccccc3)c2c1	0.22758620689655173	0.16153846153846155	0.09022556390977443	0.0916030534351145	0.25862068965517243	0.08270676691729323
O=C(CC[N+](=O)[O-])Nc1ccc(C(F)(F)F)cc1	0.14788732394366197	0.14285714285714285	0.1016949152542373	0.09401709401709402	0.1391304347826087	0.08403361344537816
CCCCC[C@@H]1O[C@@H]1CC[C@@H]1O[C@@H]1CCCCCCC(=O)O	0.0658682634730539	0.06338028169014084	0.12403100775193798	0.12598425196850394	0.06569343065693431	0.14285714285714285
CN1[C@@H]2CC[C@@H]1CC(=O)C2	0.02877697841726619	0.02654867256637168	0.1	0.10204081632653061	0.037383177570093455	0.05825242718446602
Nc1ncnc2c1ncn2[C@@H]1O[C@H](CO)[C@@H](O)[C@H]1O	0.06329113924050633	0.08461538461538462	0.0975609756097561	0.09917355371900827	0.07936507936507936	0.09836065573770492
CC(=O)[C@@]1(O)CC[C@@H]2[C@@H]3CCC4=CC(=O)CCC4=C3[C@@H](c3ccc(N(C)C)cc3)C[C@]21C	0.12087912087912088	0.16447368421052633	0.14	0.14189189189189189	0.1390728476821192	0.1038961038961039
Cc1nn(C)c(C)c1CC1CCN(CCc2ccccc2)CC1	0.15286624203821655	0.11594202898550725	0.11278195488721804	0.11450381679389313	0.15503875968992248	0.08888888888888889
Brc1cc(Br)ccc1O	0.06923076923076923	0.08737864077669903	0.06	0.061224489795918366	0.09183673469387756	0.05
C=CC(=C)CC[C@@H]1[C@]2(C)CCCC(C)(C)[C@H]2CC[C@]1(C)O	0.03636363636363636	0.06666666666666667	0.11290322580645161	0.11475409836065574	0.05303030303030303	0.0873015873015873
CCCCCC[C@@H](O)CCC[C@@H](O)[C@@H]1CC[C@H]([C@@H]2CC[C@H]([C@@H](O)CCCCCCCCCC3=C[C@@H](C)OC3=O)O2)O1	0.09433962264150944	0.09042553191489362	0.13714285714285715	0.14534883720930233	0.09289617486338798	0.17159763313609466
C/C=C\C#CC#CCC/C=C/CCCCCCCCCCCCC	0.0335195530726257	0.039473684210526314	0.0410958904109589	0.041666666666666664	0.04081632653061224	0.055944055944055944
Cn1c([N+](=O)[O-])cnc1N1CCN(CCCCCCCCCCCC)CC1	0.06666666666666667	0.057692307692307696	0.08904109589041095	0.09027777777777778	0.059602649006622516	0.0821917808219178
O=C(NCN1CCCC1)c1ccccc1	0.15217391304347827	0.09090909090909091	0.09565217391304348	0.09734513274336283	0.15454545454545454	0.07758620689655173
CCCSc1nc2c(=O)[nH]cnc2n1C	0.07534246575342465	0.1111111111111111	0.08771929824561403	0.08928571428571429	0.09649122807017543	0.06956521739130435
C/C(=C\COc1ccc2ccc(=O)oc2c1)CCC[C@H](C)CCCC(C)C	0.15757575757575756	0.17985611510791366	0.12056737588652482	0.1386861313868613	0.17777777777777778	0.13768115942028986
O=c1c(O)c(-c2ccc(O)cc2)oc2cc(O[C@@H]3O[C@H](CO)[C@@H](O)[C@H](O)[C@@H]3O)c(O)c(O)c12	0.1388888888888889	0.14102564102564102	0.10967741935483871	0.1111111111111111	0.15333333333333332	0.11038961038961038
Nc1c(Cl)cccc1C(=O)O	0.1076923076923077	0.125	0.08823529411764706	0.09	0.14285714285714285	0.0891089108910891
C=C1C[C@H]2[C@@]3(C)CCC(=O)C(C)(C)[C@@H]3[C@@H](OC(C)=O)C[C@@]2(C)[C@H](OC(C)=O)C1	0.055865921787709494	0.0728476821192053	0.17293233082706766	0.16666666666666666	0.04666666666666667	0.13138686131386862
C=C1C[C@H](OC(=O)/C(C)=C/CO)[C@@H]2C(=C)C(=O)O[C@@H]2[C@H]2C(C)=C[C@@H](O)[C@@H]12	0.08823529411764706	0.1048951048951049	0.22580645161290322	0.22950819672131148	0.10071942446043165	0.1889763779527559
COC/C=C/c1ccc(O[C@H]2O[C@@H](CO)[C@@H](O)[C@@H](O)[C@@H]2O)cc1	0.09815950920245399	0.14285714285714285	0.13178294573643412	0.13385826771653545	0.1484375	0.14173228346456693
C[C@H]1CN(c2ccc(Cl)cc2)C1	0.08823529411764706	0.1	0.09523809523809523	0.0970873786407767	0.11538461538461539	0.07547169811320754
NC(=O)Cc1ccc(OCCOc2ccc(C(=O)O)cc2)cc1	0.2080536912751678	0.15037593984962405	0.10526315789473684	0.10687022900763359	0.2032520325203252	0.12307692307692308
CC1=C2C[C@H](C(C)(C)O)CC[C@]2(C)C[C@@]2(O[C@@H]3[C@@H](C(=O)C(C)=C4C[C@H](C(C)(C)O)CC[C@]43C)C2=O)C1=O	0.065	0.08771929824561403	0.1464968152866242	0.11949685534591195	0.06470588235294118	0.0783132530120482
CCN1CCCC[C@H]1CCc1ccccc1	0.13286713286713286	0.08	0.12173913043478261	0.12389380530973451	0.14035087719298245	0.10344827586206896
Cc1oc2ccccc2c(=O)c1CCCN1CCCC1	0.1456953642384106	0.11450381679389313	0.12	0.12195121951219512	0.18487394957983194	0.07751937984496124
CC[C@@H](C)NC[C@H](O)c1ccc(N)cc1	0.14705882352941177	0.17272727272727273	0.09821428571428571	0.1308411214953271	0.18095238095238095	0.14018691588785046
CN1C[C@H](CN2CCCCC2)CCCC1=O	0.03205128205128205	0.03076923076923077	0.07563025210084033	0.07692307692307693	0.04032258064516129	0.049586776859504134
c1ccc2c(c1)CCCC2	0.09022556390977443	0.07272727272727272	0.07692307692307693	0.0784313725490196	0.1188118811881188	0.04716981132075472
C=C[C@H](OS(=O)(=O)O)c1ccccc1	0.13333333333333333	0.13513513513513514	0.07142857142857142	0.08256880733944955	0.1523809523809524	0.08181818181818182
CSCC[C@H](NC(=O)CC[C@@H](NC(=O)CC[C@@H](N)C(=O)O)C(=O)O)C(=O)O	0.12048192771084337	0.10416666666666667	0.0625	0.07092198581560284	0.09219858156028368	0.15151515151515152
CCN[C@@H]1C[C@H](COC(=O)c2ccccc2)CC1	0.14383561643835616	0.10236220472440945	0.15517241379310345	0.15789473684210525	0.15384615384615385	0.13675213675213677
C[C@@H](O)[C@@H](C)S	0.06666666666666667	0.08602150537634409	0.03260869565217391	0.056818181818181816	0.09090909090909091	0.08045977011494253
C[C@H]1CC[C@@]2(C(=O)O)CC[C@@]3(C)C(=CC[C@@H]4[C@@]5(C)CC[C@@H](O)C(C)(C)[C@@H]5CC[C@]43C)[C@@H]2[C@@]1(C)O	0.05641025641025641	0.0783132530120482	0.13815789473684212	0.13245033112582782	0.06748466257668712	0.13157894736842105
CCCCc1c(O)cc(OC)c(OC)c1	0.08333333333333333	0.10256410256410256	0.11818181818181818	0.12037037037037036	0.09734513274336283	0.10909090909090909
Cc1cc2oc(=O)c(-c3ccc(O)cc3)cc(O)c2c1	0.1793103448275862	0.17073170731707318	0.078125	0.07936507936507936	0.20869565217391303	0.06201550387596899
C[C@@H]1O[C@H](C)C[C@@](C)(c2ccccc2)O1	0.11347517730496454	0.08333333333333333	0.11711711711711711	0.11926605504587157	0.12612612612612611	0.09821428571428571
CCC/C=C/C(=O)CCc1ccc(O)c(OC)c1	0.12244897959183673	0.15	0.13793103448275862	0.14035087719298245	0.1565217391304348	0.1391304347826087
CC(C)(CCO)NC(=O)c1ccc(Cl)cc1	0.14492753623188406	0.1592920353982301	0.14678899082568808	0.11818181818181818	0.16666666666666666	0.10714285714285714
C=C[C@H](C#CC#CCCCC(=O)OC)O[C@@H]1O[C@@H](CO)[C@@H](O)[C@@H](O)[C@@H]1O	0.06896551724137931	0.07432432432432433	0.11678832116788321	0.12686567164179105	0.07692307692307693	0.15151515151515152
CCCCSc1ccc(OCCNC(=O)CCCCCCCCCCC)cc1	0.11363636363636363	0.1118421052631579	0.10135135135135136	0.10273972602739725	0.11564625850340136	0.1095890410958904
NCc1ccccc1	0.12195121951219512	0.07766990291262135	0.05	0.05102040816326531	0.13978494623655913	0.050505050505050504
CCCc1cc(=O)oc2c(C(=O)[C@H](C)CC)c(O)c(CC=C(C)C)c(O)c12	0.15432098765432098	0.15942028985507245	0.14074074074074075	0.17829457364341086	0.13970588235294118	0.16793893129770993
C/C=C1\CN(C)[C@@H]2C[C@@]3(C(=O)Nc4ccccc43)[C@@H]3C[C@H]1[C@H]2CO3	0.10843373493975904	0.0979020979020979	0.13533834586466165	0.13740458015267176	0.14285714285714285	0.0948905109489051
Nc1ccc(OCc2ccccc2)cc1	0.1865671641791045	0.1	0.058823529411764705	0.05982905982905983	0.20952380952380953	0.05042016806722689
N[C@H]1[C@H](O[C@@H]2[C@@H](CO)O[C@@H](O[C@H]3[C@@H](CO)O[C@@H](O)[C@H](N)[C@H]3O)[C@@H](N)[C@H]2O)O[C@H](CO)[C@@H](O)[C@@H]1O	0.03	0.028735632183908046	0.0880503144654088	0.08917197452229299	0.029585798816568046	0.08860759493670886
Oc1ccc2ncccc2c1	0.10526315789473684	0.1111111111111111	0.05555555555555555	0.05660377358490566	0.13861386138613863	0.046296296296296294
CCCCCn1cc(C(=O)c2cccc3ccccc23)c2ccccc21	0.2905405405405405	0.1388888888888889	0.0896551724137931	0.09090909090909091	0.28225806451612906	0.09027777777777778
O=C1C[C@H](O[C@@H]2O[C@H](CO)[C@@H](O)[C@H](O)[C@@H]2O)CO1	0.0379746835443038	0.04580152671755725	0.1592920353982301	0.16216216216216217	0.047619047619047616	0.13043478260869565
CC(C(=O)O)c1ccc(C(=O)c2ccc(F)cc2)cc1	0.2781954887218045	0.23275862068965517	0.0873015873015873	0.10655737704918032	0.3018867924528302	0.12396694214876033
C[C@@]12C(=O)C=CC[C@]1(O)C[C@@H]1[C@H]2CC[C@]2(O)[C@H](O)C[C@]3(C)[C@H](CO)[C@@H](O)C[C@]3(C)[C@H]2[C@H]1O	0.05235602094240838	0.06748466257668712	0.1506849315068493	0.1527777777777778	0.06289308176100629	0.1360544217687075
O=c1cc(NCCc2ccccc2)oc2ccccc12	0.23404255319148937	0.12213740458015267	0.07633587786259542	0.07751937984496124	0.22413793103448276	0.05263157894736842
C[C@]12CC[C@H]3[C@@H](CCC4=CC(=O)CC[C@@]43C)[C@@H]1CC[C@@H]2O	0.041916167664670656	0.05	0.128	0.13008130081300814	0.05185185185185185	0.09375
CO[C@@H]1C2=C(C)C(=O)O[C@]2(O)C[C@@H]2CC[C@@H](O)[C@@H](C)[C@]21C	0.049079754601226995	0.07462686567164178	0.1694915254237288	0.1724137931034483	0.061068702290076333	0.12295081967213115
Nc1cc(-c2ccccc2)ccc1C(=O)Nc1ccccc1	0.4094488188976378	0.13432835820895522	0.057971014492753624	0.058823529411764705	0.23529411764705882	0.050724637681159424
Oc1ccc(-c2ccc(-c3ccccc3)cc2)cc1	0.29545454545454547	0.13385826771653545	0.045454545454545456	0.046153846153846156	0.24107142857142858	0.03787878787878788
COc1c2c(cc3oc(=O)ccc13)[C@@H](O)[C@@H](C)OC2	0.09803921568627451	0.11904761904761904	0.1440677966101695	0.14655172413793102	0.13333333333333333	0.11666666666666667
OC[C@H]1O[C@@H](Oc2cc(O)cc(/C=C/c3ccc(O)cc3)c2)[C@@H](O)[C@@H](O)[C@@H]1O	0.11560693641618497	0.136986301369863	0.10344827586206896	0.1048951048951049	0.16666666666666666	0.11188811188811189
O=C(CN1CCCC1)N(c1ccccc1)c1ccccc1	0.22916666666666666	0.1111111111111111	0.09090909090909091	0.09230769230769231	0.1885245901639344	0.06716417910447761
CN1CCCC[C@@H]1CCN1c2ccccc2Sc2ccc([S@@](C)=O)cc21	0.1656441717791411	0.12413793103448276	0.1056338028169014	0.10714285714285714	0.19696969696969696	0.08333333333333333
OC[C@H]1O[C@H](Oc2cc(O)cc(/C=C/c3ccc(O)cc3)c2)[C@@H](O)[C@@H](O)[C@@H]1O	0.11560693641618497	0.136986301369863	0.10344827586206896	0.1048951048951049	0.16666666666666666	0.11188811188811189
C[C@@]12C[C@@H]3OC(=O)[C@H]1CO[C@]14O[C@@]5([C@@H]2C1=O)[C@](O)(CC[C@@H]1[C@H]4CC=C2CC=CC(=O)[C@@]21C)C(=O)O[C@]35C	0.06341463414634146	0.08522727272727272	0.1419753086419753	0.14375	0.06896551724137931	0.10179640718562874
CC(C)Sc1ccc(C#N)cc1	0.11278195488721804	0.14150943396226415	0.06481481481481481	0.08653846153846154	0.1485148514851485	0.07547169811320754
CCc1c2c(cc(O)c1O)C(=O)C(=O)c1c(O)cccc1C2=O	0.14935064935064934	0.15384615384615385	0.09090909090909091	0.09230769230769231	0.16	0.0916030534351145
C[C@@H](F)CCCn1cc(C(=O)c2cccc3ccccc23)c2ccccc21	0.3129251700680272	0.16083916083916083	0.08108108108108109	0.09722222222222222	0.3089430894308943	0.09655172413793103
CC[C@H]1NC(=O)[C@@H]2[C@@H](O)[C@@H](Cl)CN2C(=O)[C@@H](CC)NC(=O)C[C@H](c2ccccc2)NC(=O)[C@@H](CO)NC1=O	0.15263157894736842	0.12280701754385964	0.1625	0.16455696202531644	0.15432098765432098	0.12804878048780488
O=C(OCCN1CCCCC1)c1ccccc1	0.14583333333333334	0.09523809523809523	0.1092436974789916	0.1111111111111111	0.1565217391304348	0.09166666666666666
Cc1cc(/C=C/c2ccccc2)ccc1C	0.17518248175182483	0.1452991452991453	0.05785123966942149	0.058823529411764705	0.2403846153846154	0.049586776859504134
NS(=O)(=O)c1ccc(C(=O)N2CCCCC2)cc1	0.1	0.15	0.1	0.1016949152542373	0.11764705882352941	0.07377049180327869
Cn1c2c(c(=O)n(C)c1=O)C(C#N)=C(N)O2	0.07534246575342465	0.08333333333333333	0.06896551724137931	0.07017543859649122	0.08695652173913043	0.0423728813559322
C=C1[C@@H]2CC[C@H]3[C@@]45CO[C@](O)([C@@H](OC(C)=O)[C@@H]4C(C)(C)CC[C@H]5O)[C@]3(C2)[C@@H]1O	0.04945054945054945	0.06493506493506493	0.15328467153284672	0.15555555555555556	0.06	0.13768115942028986
CO[C@@H]1[C@@H](C(=O)O)O[C@H](O[C@@H]2[C@@H](O)O[C@@H](CO)[C@@H](O)[C@@H]2O)[C@H]1O	0.05389221556886228	0.06428571428571428	0.12598425196850394	0.128	0.06666666666666667	0.136
O=C(NO)C(=O)OC[C@H]1O[C@@H](Oc2ccc3c(=O)c(-c4ccc(O)cc4)coc3c2)[C@@H](O)[C@H](O)[C@@H]1O	0.19444444444444445	0.16049382716049382	0.12345679012345678	0.125	0.20394736842105263	0.13836477987421383
O=C1CC[C@H]2CCCC[C@H]2O1	0.013793103448275862	0.01694915254237288	0.10679611650485436	0.10891089108910891	0.017699115044247787	0.046296296296296294
CCO[C@@H]1C=C(C(=O)OCC)O1	0.06521739130434782	0.08108108108108109	0.15151515151515152	0.15463917525773196	0.08490566037735849	0.13
C=C1C=C[C@@H]2C[C@H]1CC[C@@H]2C(C)(C)O	0.04081632653061224	0.05	0.17647058823529413	0.14563106796116504	0.05217391304347826	0.12264150943396226
CCCOC(C(=O)OCC)(C)COC(=O)N1CCC(=O)N(CCc2ccccc2)CC1	0.1676300578034682	0.11464968152866242	0.16551724137931034	0.14383561643835616	0.14093959731543623	0.14285714285714285
CC1=C[C@H](c2ccc(O)cc2)OC(C)(C)[C@H]1CCOc1ccc2ccc(=O)oc2c1	0.1834319526627219	0.13815789473684212	0.12837837837837837	0.13013698630136986	0.18309859154929578	0.10666666666666667
C=C[C@@H](O)C#CC#C[C@H](O)/C=C/CCCCCCC	0.07006369426751592	0.09302325581395349	0.046511627906976744	0.05555555555555555	0.0967741935483871	0.10743801652892562
C[C@@H]1OCC[C@]12S[C@@H]1CCO[C@]1(C)S2	0.013071895424836602	0.015873015873015872	0.07964601769911504	0.08108108108108109	0.01652892561983471	0.05217391304347826
CCCCc1nc(C)c(CCOc2ccccc2)n1C	0.16216216216216217	0.1328125	0.10317460317460317	0.10483870967741936	0.16666666666666666	0.11290322580645161
CC1=CC[C@@H](C(C)(C)O[C@@H]2O[C@@H](CO)[C@@H](O)[C@@H](O)[C@@H]2O)CC1	0.04819277108433735	0.06521739130434782	0.18487394957983194	0.15833333333333333	0.05970149253731343	0.14754098360655737
Oc1ncnc2c1ncn2[C@@H]1O[C@H](CO)[C@@H](O)[C@H]1O	0.06329113924050633	0.08461538461538462	0.0975609756097561	0.09917355371900827	0.07936507936507936	0.10743801652892562
C[C@@H]1C(CO)=CC(=O)C=C1	0.06766917293233082	0.08490566037735849	0.14736842105263157	0.15053763440860216	0.0891089108910891	0.125
CNS(=O)(=O)Nc1ccc(C(=O)N2CCC(C(=O)O)(C(=O)O)CC[C@H]2C)cc1	0.14457831325301204	0.16428571428571428	0.12142857142857143	0.12318840579710146	0.1366906474820144	0.13043478260869565
C=C1[C@@H]2C[C@H](OC(C)=O)[C@H]3[C@]4(C)[C@@H](O)C[C@H](O)C(C)(C)[C@H]4[C@@H](OC(C)=O)[C@H](OC(C)=O)[C@@]3(C2)[C@@H]1O	0.06153846153846154	0.07784431137724551	0.1836734693877551	0.1780821917808219	0.05421686746987952	0.1610738255033557
O=C1C(C[C@@H]2CCCO2)=C1C(=O)O	0.07857142857142857	0.08771929824561403	0.14563106796116504	0.1485148514851485	0.08181818181818182	0.09345794392523364
Nc1nc(N)c(O[C@@H]2O[C@H](CO)[C@@H](O)[C@H](O)[C@H]2O)c(=O)[nH]1	0.05555555555555555	0.08270676691729323	0.11290322580645161	0.11475409836065574	0.06923076923076923	0.11382113821138211
CC(C)(c1cccnc1)[C@@H](Cl)c1ccccc1	0.17266187050359713	0.10569105691056911	0.08333333333333333	0.06666666666666667	0.18018018018018017	0.05737704918032787
CN1CCc2cc(O)c(O)cc2[C@@H](c2ccc(O)cc2)[C@H]1c1ccc2c(c1)OCO2	0.16184971098265896	0.11538461538461539	0.08387096774193549	0.08496732026143791	0.1736111111111111	0.07051282051282051
N[C@@H](Cc1ccccc1)C(=O)NC(Cc1ccccc1)=C(O)O	0.2765957446808511	0.1417910447761194	0.08088235294117647	0.09022556390977443	0.2231404958677686	0.10606060606060606
CC(C)CCOC(=O)CCc1ccccc1	0.20300751879699247	0.14655172413793102	0.11403508771929824	0.13636363636363635	0.20754716981132076	0.1559633027522936
O=C1CN(S(=O)(=O)c2ccccc2)C(=O)N1	0.1357142857142857	0.1282051282051282	0.07692307692307693	0.0782608695652174	0.14414414414414414	0.059322033898305086
C[C@@H](CC[C@@H](O)C(C)(C)O)[C@H]1CC[C@]2(C)C3=C(CC[C@]12C)[C@@]1(C)C[C@H](OC(=O)C[C@](C)(O)CC(=O)O)[C@H](O)C(C)(C)[C@@H]1CC3	0.11594202898550725	0.11475409836065574	0.17159763313609466	0.15976331360946747	0.09944751381215469	0.2085889570552147
O=C(NC12CC3CC(CC(C3)C1)C2)c1ccccc1	0.125	0.07462686567164178	0.12195121951219512	0.12396694214876033	0.12096774193548387	0.096
O=CC(=O)OC[C@H]1O[C@@H](Oc2cc(O)c3c(=O)c(OS(=O)(=O)O)c(-c4ccc(O)c(O)c4)oc3c2)[C@@H](O)[C@@H](O)[C@@H]1O	0.12437810945273632	0.1569767441860465	0.11560693641618497	0.11695906432748537	0.13450292397660818	0.11627906976744186
C[C@H]1O[C@@H](Oc2cc(O)c3c(=O)c(O[C@@H]4O[C@@H](CO)[C@@H](O)[C@@H](O)[C@@H]4O)c(-c4ccc(O)cc4)oc3c2)[C@@H](O)[C@@H](O)[C@@H]1O	0.1330049261083744	0.12777777777777777	0.11931818181818182	0.1206896551724138	0.14450867052023122	0.10734463276836158
N=C(N)NCCC[C@H](NC(=O)CC[C@@H](N)C(=O)O)C(=O)O	0.1111111111111111	0.0916030534351145	0.06201550387596899	0.07142857142857142	0.078125	0.14285714285714285
CCCCC[C@H](C)CCCCCCCCCCCCCCCCCCCCCCCCCC	0.04455445544554455	0.03954802259887006	0.04093567251461988	0.05389221556886228	0.03468208092485549	0.07272727272727272
CC[C@@H](C=O)C1=C(O)[C@H](CC=C(C)C)C(=O)[C@@]1(O)C(C)=Cc1ccccc1	0.175	0.17518248175182483	0.13138686131386862	0.15037593984962405	0.2	0.14074074074074075
CCc1ccc(C(=O)Nc2ccc(C)cc2C)cc1	0.19148936170212766	0.1652892561983471	0.10655737704918032	0.10833333333333334	0.21428571428571427	0.09836065573770492
c1ccc(CN2CCCCC2)cc1	0.11594202898550725	0.06722689075630252	0.07079646017699115	0.07207207207207207	0.12962962962962962	0.05263157894736842
C[C@@H]1CC[C@H]([C@@H](C)CCCCCCCCCCCCCCCCC(=O)O)O1	0.0847457627118644	0.0784313725490196	0.10416666666666667	0.12142857142857143	0.08108108108108109	0.14492753623188406
COc1cc(Br)ccc1C(=O)O	0.10526315789473684	0.1320754716981132	0.10679611650485436	0.10891089108910891	0.13861386138613863	0.10784313725490197
O=C1NC=C[C@H]1O[C@@H]1O[C@@H](CO)[C@@H](O)[C@H](O)[C@@H]1O	0.05128205128205128	0.06201550387596899	0.14912280701754385	0.15178571428571427	0.06451612903225806	0.1504424778761062
Cc1ncc(COP(=O)(O)O)c(C/N=C(/O)CO)c1	0.09933774834437085	0.12096774193548387	0.09917355371900827	0.10084033613445378	0.11666666666666667	0.1282051282051282
CC(C)(S)CCO	0.03937007874015748	0.05	0.08791208791208792	0.05434782608695652	0.05263157894736842	0.053763440860215055
CCNC(=O)CCC/C=C\C[C@H]1[C@@H](O)C[C@@H](O)[C@@H]1/C=C/[C@@H](O)CCc1ccccc1	0.1695906432748538	0.1456953642384106	0.14383561643835616	0.15384615384615385	0.19148936170212766	0.2028985507246377
Cn1ncc(C(=O)NCCCN2CCCC2)n1	0.08609271523178808	0.07874015748031496	0.10084033613445378	0.10256410256410256	0.07317073170731707	0.08333333333333333
Nc1ccc(C(=O)O)cc1	0.11811023622047244	0.15	0.09	0.09183673469387756	0.15789473684210525	0.09090909090909091
CC[C@@H](C)c1ccc([C@@H](C)C(=O)O)c(O)c1	0.15441176470588236	0.2037037037037037	0.12727272727272726	0.1619047619047619	0.20192307692307693	0.18269230769230768
Cc1nccc2c1C[C@H](c1ccc(C#N)cc1)O2	0.11333333333333333	0.12	0.08943089430894309	0.09090909090909091	0.1440677966101695	0.05555555555555555
C[N+](C)(C)CCCCCCCCCCCCCCCC(=O)O	0.07317073170731707	0.07971014492753623	0.07518796992481203	0.07633587786259542	0.07462686567164178	0.109375
OC[C@H]1O[C@H](c2ccc(O)cc2)[C@@H](O)[C@@H](O)[C@@H]1O	0.09333333333333334	0.11382113821138211	0.11965811965811966	0.12173913043478261	0.11864406779661017	0.13043478260869565
CNCCOc1ccc(OC)cc1C(=O)NCCc1ccccc1	0.2185430463576159	0.13768115942028986	0.10218978102189781	0.1037037037037037	0.216	0.10294117647058823
OCCN1CCCC1	0.03759398496240601	0.027777777777777776	0.06060606060606061	0.061855670103092786	0.0392156862745098	0.04
CC(C)OC(=O)C1=C(N)Oc2c(oc(CO)cc2=O)[C@@H]1c1ccc(F)cc1	0.21935483870967742	0.2366412213740458	0.1223021582733813	0.14074074074074075	0.24603174603174602	0.11510791366906475
CC/C(=N/OCCO)c1ccc(OCCN2CCCCC2)cc1	0.1165644171779141	0.10714285714285714	0.12030075187969924	0.12213740458015267	0.11940298507462686	0.11278195488721804
C[C@H]1O[C@@H](O[C@H]2[C@@H](O)[C@H](O)[C@H](CO)O[C@H]2Oc2c(-c3ccc(O)cc3)oc3cc(O)cc(O)c3c2=O)[C@@H](O)[C@@H](O)[C@@H]1O	0.1330049261083744	0.12777777777777777	0.11931818181818182	0.1206896551724138	0.14450867052023122	0.10734463276836158
C[C@@]1(O)CC[C@@H]([C@@](C)(O)CO)[C@@H](O)C[C@@H]1O	0.04	0.04878048780487805	0.12844036697247707	0.11009174311926606	0.05084745762711865	0.11926605504587157
Nc1ccc2c(c1)C(=O)c1ccccc1C2=O	0.17266187050359713	0.13333333333333333	0.06557377049180328	0.06666666666666667	0.2018348623853211	0.04878048780487805
O=C1C[C@@H](c2ccc(O)cc2)Oc2cc(O[C@H]3O[C@@H](CO)[C@@H](O)[C@@H](O)[C@H]3O)ccc21	0.13714285714285715	0.12418300653594772	0.14482758620689656	0.14685314685314685	0.16783216783216784	0.12244897959183673
C/C(=C/c1ccccc1)CCC[C@@H](O)CCC(C)(C)C	0.18055555555555555	0.1532258064516129	0.1322314049586777	0.11570247933884298	0.1896551724137931	0.15254237288135594
CC(C)[C@@]12CC[C@](C)(O1)[C@@H]1[C@@H](O)C[C@@H](C)[C@@H]1C2	0.03870967741935484	0.06349206349206349	0.14285714285714285	0.16666666666666666	0.04878048780487805	0.12389380530973451
Oc1cc(O)c2c(c1)O[C@@H](c1cc(O)c(O)c(O)c1)[C@H](O)[C@H]2c1c(O)cc(O)c2c1O[C@H](c1ccc(O)c(O)c1)[C@H](O)C2	0.09905660377358491	0.07853403141361257	0.08695652173913043	0.08791208791208792	0.1043956043956044	0.08152173913043478
O=C(c1ccccc1)c1ccccc1	0.248	0.11206896551724138	0.06956521739130435	0.07079646017699115	0.20388349514563106	0.06086956521739131
O=C([C@H]1[C@@H](/C=C/c2ccc3c(c2)OCO3)[C@@H](/C=C/c2ccc3c(c2)OCO3)[C@H]1C(=O)N1CCCC1)N1CCCCC1	0.107981220657277	0.11170212765957446	0.0913978494623656	0.09239130434782608	0.1270718232044199	0.08021390374331551
C=C(C)[C@@H](O)Cc1c(OC)cc2oc3cc(OC)c(CC=C(C)C)c(O)c3c(=O)c2c1O	0.12290502793296089	0.14473684210526316	0.11258278145695365	0.11409395973154363	0.1342281879194631	0.11333333333333333
CCC(=O)N1CCc2cc(OC)c(OC)c3c2[C@@H]1Cc1ccccc1-3	0.1625	0.1357142857142857	0.1417910447761194	0.14393939393939395	0.1937984496124031	0.10948905109489052
C=C(C)/C=C\C[C@H]1C(C)CCC(=O)[C@@H]1C/C=C/CCC(=O)O	0.09375	0.1044776119402985	0.15447154471544716	0.15702479338842976	0.1	0.175
CN(C)CCCOc1ccc(-c2ccccc2)cc1	0.25925925925925924	0.16260162601626016	0.0873015873015873	0.08870967741935484	0.2545454545454545	0.07936507936507936
CCCC[C@@H](C(=O)OC)C(=O)OCCN1CCC[C@H]1C(=O)O	0.11464968152866242	0.08823529411764706	0.12698412698412698	0.14754098360655737	0.08333333333333333	0.18487394957983194
CC1=C(CCO[P@@](=O)(O)OP(=O)(O)O)S/C(=C(\O)CCC(=O)O)N1Cc1cnc(C)nc1N	0.1340782122905028	0.15789473684210525	0.08974358974358974	0.09090909090909091	0.13245033112582782	0.14189189189189189
O=C(O)C[C@H](O)c1ccccc1	0.21311475409836064	0.18627450980392157	0.08490566037735849	0.0970873786407767	0.2608695652173913	0.16326530612244897
C=C1[C@@H](O)CC[C@@]2(C)[C@@H]1[C@H](OC(C)=O)[C@H]1C[C@H](OC(C)=O)C(C)=C([C@@H](OC(C)=O)[C@@H]2OC(C)=O)C1(C)C	0.06	0.0755813953488372	0.16993464052287582	0.16447368421052633	0.05263157894736842	0.1337579617834395
N=NC(=O)NCCCCCCCCCCCCCCCCCCCCCCCCCCCCC	0.04390243902439024	0.03314917127071823	0.046242774566473986	0.04678362573099415	0.03409090909090909	0.058823529411764705
C[C@@H]1C=C2C(=O)OC[C@@H]2[C@@H](O)[C@@H]2CC(C)(C)C[C@@H]12	0.044585987261146494	0.06201550387596899	0.2018348623853211	0.205607476635514	0.056	0.1504424778761062
CC(C)C[C@@H](NC(=O)[C@H](Cc1ccccc1)NC(=O)CNC(=O)CNC(=O)[C@H](N)Cc1ccc(O)cc1)C(=O)N[C@@H](CCCN)C(=O)N[C@@H](CCCN)C	0.2054794520547945	0.1339712918660287	0.07441860465116279	0.08530805687203792	0.17766497461928935	0.12195121951219512
Clc1cc(Cl)ccc1N	0.061068702290076333	0.07692307692307693	0.04950495049504951	0.050505050505050504	0.08080808080808081	0.039603960396039604
CCOc1nc(C(=O)N2CCN(CC)CC2)cc(Cl)c1C#N	0.07975460122699386	0.1037037037037037	0.1171875	0.11904761904761904	0.09923664122137404	0.09230769230769231
CCc1c(C(=O)OCC)ccc2c1C(=O)c1c(O)cccc1C2=O	0.1830065359477124	0.18461538461538463	0.1297709923664122	0.13178294573643412	0.20161290322580644	0.11363636363636363
CCCC[C@H](CC)COC(=O)C[C@H](CC(=O)O)O[C@H]1O[C@@H](CO)[C@@H](O)[C@@H](O)[C@@H]1O	0.1286549707602339	0.11409395973154363	0.1347517730496454	0.15328467153284672	0.1103448275862069	0.2619047619047619
C/C=C(\C)C(=O)O[C@H]1C2=C(C)C(=O)O[C@]2(O)C[C@@H]2CC[C@@H](O)[C@@H](C)[C@@]21C	0.06976744186046512	0.0979020979020979	0.1984126984126984	0.192	0.07801418439716312	0.15384615384615385
C[C@]1(CO)CCC[C@]2(C)[C@@H]1CC[C@@]13C[C@H](C(=O)O)[C@H](CC[C@@H]21)C3	0.052941176470588235	0.06293706293706294	0.10606060606060606	0.1076923076923077	0.06521739130434782	0.10687022900763359
CN(C)CC[C@]1(c2ccccc2)CCCC1=O	0.13986013986013987	0.12396694214876033	0.1206896551724138	0.12280701754385964	0.1592920353982301	0.08403361344537816
Cc1nn(-c2ccccc2)c(C)c1C(=O)Nc1ccccc1	0.35877862595419846	0.14393939393939395	0.07407407407407407	0.07518796992481203	0.226890756302521	0.06666666666666667
COCCOC(=O)c1c(C)n(CCOc2ccc(C)cc2)c2c1cc(O)c1ccccc12	0.24848484848484848	0.14743589743589744	0.10191082802547771	0.1032258064516129	0.2517985611510791	0.10256410256410256
O=C1Nc2ccccc2/C1=C\c1cc[cH-]c1	0.14084507042253522	0.11570247933884298	0.05737704918032787	0.058333333333333334	0.1926605504587156	0.04065040650406504
CC1=C2[C@@H](O)[C@@]3(C)[C@@H](C)CCC[C@@H]3C[C@@]2(O)OC1=O	0.05063291139240506	0.06923076923076923	0.14655172413793102	0.14912280701754385	0.06349206349206349	0.1092436974789916
O=C(O)[C@H]1O[C@@H](Oc2ccc(-c3oc4cc(O)cc(O)c4c(=O)c3O)cc2O)[C@@H](O)[C@@H](O)[C@@H]1O	0.13736263736263737	0.13924050632911392	0.12258064516129032	0.12418300653594772	0.1437908496732026	0.13071895424836602
CCCCC[C@H]1O[C@@H](O)C[C@H]1SC[C@H](NC(=O)CC[C@H](N)C(=O)O)C(=O)NCC(=O)O	0.11173184357541899	0.09554140127388536	0.12162162162162163	0.1310344827586207	0.08441558441558442	0.20437956204379562
CC#CC[C@H](C)[C@H](O)/C=C/[C@H]1[C@H]2C/C(=C/CCCC(=O)O)C[C@@H]2C[C@H]1O	0.1130952380952381	0.14285714285714285	0.14925373134328357	0.16923076923076924	0.14814814814814814	0.2047244094488189
O=C/C=C/c1ccc2c(c1)OCO2	0.0625	0.10526315789473684	0.07142857142857142	0.07272727272727272	0.11009174311926606	0.05309734513274336
COC1=C(C)C(=O)c2c(cc3c(c2OC)C(=O)C(C)(C)O3)C1=O	0.08641975308641975	0.1037037037037037	0.1	0.09302325581395349	0.08270676691729323	0.05970149253731343
CC(=O)c1ccc(OCCNC(=O)CCCCCCCCC)cc1	0.14375	0.13043478260869565	0.11940298507462686	0.12121212121212122	0.12686567164179105	0.14615384615384616
CC(C)CCC[C@@H](C)[C@H]1CC[C@H]2[C@@H]3CC=C4C[C@@H](O)CC[C@]4(C)[C@H]3CC[C@@]21C	0.07222222222222222	0.08496732026143791	0.15942028985507245	0.17037037037037037	0.07333333333333333	0.14388489208633093
NC[C@@H]1CC[C@H](c2ccccc2)O1	0.10869565217391304	0.06779661016949153	0.10091743119266056	0.102803738317757	0.12037037037037036	0.07207207207207207
CN1CCN(CCCN2c3ccccc3Sc3ccccc32)CC1	0.19230769230769232	0.10416666666666667	0.0851063829787234	0.08633093525179857	0.18461538461538463	0.06293706293706294
O=C(NCCc1ccccc1)c1ccccc1	0.2692307692307692	0.12195121951219512	0.08196721311475409	0.08333333333333333	0.20909090909090908	0.07377049180327869
C=C1CC/C=C(/C)CC[C@@H]2[C@H]1CC2(C)C	0.033112582781456956	0.04878048780487805	0.09821428571428571	0.1	0.04201680672268908	0.07017543859649122
O=C(OCc1ccccc1)c1c(O)cccc1O[C@@H]1O[C@@H](CO)[C@@H](O)[C@H](O)[C@@H]1O	0.1951219512195122	0.1342281879194631	0.13194444444444445	0.13380281690140844	0.20588235294117646	0.14084507042253522
O=C(C[C@@]1(O)C(=O)Nc2c(Cl)cccc21)c1ccccc1	0.20833333333333334	0.1484375	0.09302325581395349	0.09448818897637795	0.22413793103448276	0.07692307692307693
C=CC[S@](=O)[C@@H](CC)SSCCC	0.056338028169014086	0.0603448275862069	0.06363636363636363	0.08490566037735849	0.06306306306306306	0.09433962264150944
CC1=NCC[C@H](C)N1	0.022388059701492536	0.03773584905660377	0.07216494845360824	0.07368421052631578	0.029411764705882353	0.061855670103092786
O=N/C=C1/C=CC=CN1CCCCCCN1C=C/C=C/C/C=C/C=C/C=C/CC[C@@H]1[C@@](O)(CCCCCCCCCC)C(=O)ON1CCCCCCC1	0.1111111111111111	0.0611353711790393	0.10232558139534884	0.09302325581395349	0.08181818181818182	0.09259259259259259
C/C1=C/CC[C@@]2(C)O[C@H]2CC(C)(C)/C=C/C1=O	0.05228758169934641	0.08064516129032258	0.15315315315315314	0.1559633027522936	0.06611570247933884	0.09482758620689655
CC(C)C[C@H](NC(=O)[C@H](Cc1ccccc1)NC(=O)CNC(=O)CNC(=O)[C@H](N)Cc1ccc(O)cc1)C(=O)N[C@@H](CCCN)C(=O)N[C@@H](CCCN)C	0.2054794520547945	0.1339712918660287	0.07441860465116279	0.08530805687203792	0.17766497461928935	0.12195121951219512
CC(C)C[C@@H]1NC(=O)[C@@H](NC(=O)[C@@H](Cc2ccccc2)N(C)C)[C@H](c2ccccc2)Oc2ccc(cc2)/C=C\NC1=O	0.292817679558011	0.17613636363636365	0.12290502793296089	0.13714285714285715	0.20958083832335328	0.1111111111111111
C[C@@H]1C(=O)O[C@H]2C[C@@]1(C)[C@@H]1C(=O)[C@@]3(O)O[C@@]14[C@@]2(C)OC(=O)[C@@]4(O)CC[C@@H]1[C@@H]3[C@@H](O)C=C2C=CCC(=O)[C@]21C	0.07389162561576355	0.10404624277456648	0.17834394904458598	0.18064516129032257	0.08139534883720931	0.13580246913580246
C[C@@H]1CC[C@]2(C(=O)O)CC[C@@]3(C)C(=CC[C@@H]4[C@@]5(C)CC[C@@H](O)C(C)(C)[C@@H]5CC[C@]43C)[C@@H]2[C@@]1(C)O	0.05641025641025641	0.0783132530120482	0.13815789473684212	0.13245033112582782	0.06748466257668712	0.13157894736842105
N[C@H](Cc1c[nH]c2ccccc12)C(=O)N[C@@H](Cc1ccccc1)C(=O)O	0.27702702702702703	0.15714285714285714	0.08333333333333333	0.09219858156028368	0.24603174603174602	0.11510791366906475
CC[C@@H]1C2=C(NCCC2)C1=O	0.04285714285714286	0.05309734513274336	0.10784313725490197	0.11	0.05555555555555555	0.06666666666666667
CC1=C[C@@H]2c3c(cc4oc5cc(C)cc(O)c5c4c3C)O[C@@]3(O)C(=O)c4oc5cc(C)cc(O)c5c4[C@@](C)(C1)[C@@H]23	0.0970873786407767	0.09944751381215469	0.10285714285714286	0.09770114942528736	0.10227272727272728	0.0847457627118644
Nc1nc2c(ncn2[C@@H]2O[C@H](COP(=O)(O)O)[C@@H](O)[C@H]2O)c(=O)[nH]1	0.07142857142857142	0.10071942446043165	0.11363636363636363	0.11538461538461539	0.08029197080291971	0.11450381679389313
COc1c(O)cc2c(c1O)C(=O)/C(C)=C/C(=O)/C=C/C[C@H](C)C(=O)[C@H](C)[C@@H]2O	0.11834319526627218	0.14084507042253522	0.16417910447761194	0.16666666666666666	0.12142857142857143	0.14814814814814814
CN1C=C(N)OC(=O)N(C)C1=O	0.06569343065693431	0.07207207207207207	0.08653846153846154	0.08823529411764706	0.07547169811320754	0.05660377358490566
CC(=C/CO)/C=C/C=C/C=C(C)/C=C/C=C(C)\C=C\[C@@]12O[C@]1(C)C[C@@H](O)CC2(C)C	0.03684210526315789	0.0625	0.09333333333333334	0.087248322147651	0.050955414012738856	0.07236842105263158
CC1CCC(NC(=O)c2ccc(-c3ccc(C(F)(F)F)cc3)cc2)CC1	0.19745222929936307	0.14184397163120568	0.11510791366906475	0.10869565217391304	0.2	0.08450704225352113
C=C(CO[C@H]1O[C@@H](CO)[C@@H](O)[C@@H](O)[C@@H]1O)[C@@H]1Cc2cc(C(C)=O)ccc2O1	0.10526315789473684	0.11724137931034483	0.18181818181818182	0.18461538461538463	0.12142857142857143	0.17424242424242425
CCCCCCC[C@@H](O)[C@H](O)CCCC[C@@H](O)[C@@H]1CC[C@@H](CCCCCCCCCC[C@@H](O)CC2=C[C@@H](C)OC2=O)O1	0.09345794392523364	0.08947368421052632	0.12921348314606743	0.13714285714285715	0.0918918918918919	0.1695906432748538
Cc1cc(C(=O)Nc2ccc(Cl)cc2)cc([N+](=O)[O-])c1	0.1888111888111888	0.144	0.07874015748031496	0.08	0.1694915254237288	0.07086614173228346
N[C@@H](CCC(=O)N[C@@H](CSCc1ccccc1)C(=O)O)C(=O)O	0.2108843537414966	0.14393939393939395	0.09022556390977443	0.1	0.1774193548387097	0.16129032258064516
Cc1coc2c1C(=O)C(=O)c1c-2ccc2c1CCC[C@@]2(C)CO	0.12578616352201258	0.1259259259259259	0.12307692307692308	0.125	0.13076923076923078	0.08208955223880597
O=C(O)Cc1ccccc1O[C@@H]1O[C@@H](CO)[C@@H](O)[C@H](O)[C@@H]1O	0.1437908496732026	0.13846153846153847	0.15447154471544716	0.15702479338842976	0.18181818181818182	0.18487394957983194
CC(/C=C\C=C(C)/C=C/[C@]12O[C@@H](CC1(C)C)C[C@@]2(C)O)=C\C=C\C=C(C)\C=C\C=C(/C)[C@@H]1C=C2C(C)(C)CCC[C@@]2(C)O1	0.030973451327433628	0.05102040816326531	0.08695652173913043	0.08196721311475409	0.04145077720207254	0.06417112299465241
CN1C(N)=Nc2ccccc2SC1=O	0.12408759124087591	0.11403508771929824	0.07079646017699115	0.07207207207207207	0.1619047619047619	0.05263157894736842
N#Cc1ccc(-c2ccc(O)cc2)cc1	0.18796992481203006	0.1391304347826087	0.05042016806722689	0.05128205128205128	0.21153846153846154	0.04201680672268908
CCOc1nc2ccccc2n1C	0.1259259259259259	0.12612612612612611	0.09174311926605505	0.09345794392523364	0.18811881188118812	0.08256880733944955
O=S(=O)(O)O/N=C(\CCCCS)S[C@@H]1O[C@H](CO)[C@@H](O)[C@H](O)[C@@H]1O	0.05917159763313609	0.07801418439716312	0.11450381679389313	0.11627906976744186	0.05	0.15079365079365079
COC(=O)C1=CO[C@@H](O[C@@H]2O[C@H](CO)[C@@H](O)[C@H](O)[C@H]2O)[C@@H]2[C@@H]1C=C[C@@]21C=C([C@H](C)OC(=O)CCc2ccc(O)c(OC)c2)C1	0.14563106796116504	0.1358695652173913	0.16	0.17543859649122806	0.14606741573033707	0.18128654970760233
CC(C)N(CCc1c[nH]c2ccccc12)C(=O)Nc1ccccc1	0.3142857142857143	0.17164179104477612	0.08633093525179857	0.1037037037037037	0.26666666666666666	0.0948905109489051
COC(=O)[C@@H]1CC(=O)C2=C1C1=CC[C@@H](OC(=O)c3ccc(O)cc3)C2=C1CCC(C)(C)O	0.16666666666666666	0.17333333333333334	0.18055555555555555	0.15862068965517243	0.16326530612244897	0.14965986394557823
CC(=O)/C=C/C1=C(C)CCCC1(C)C	0.04827586206896552	0.10619469026548672	0.11214953271028037	0.11428571428571428	0.09090909090909091	0.07272727272727272
C[C@@]12C[C@H](c3ccc(O)cc3O1)[C@@]13O[C@]1(c1ccc(O)cc1O)Oc1cc(-c4cc5ccc(O)cc5o4)cc(O)c1[C@@H]3C2=O	0.15384615384615385	0.10362694300518134	0.06701030927835051	0.06770833333333333	0.14285714285714285	0.06735751295336788
O=C(O)[C@@H]1O[C@@H](Oc2ccc(-c3oc4cc(O)cc(O)c4c(=O)c3O)cc2O)[C@@H](O)[C@@H](O)[C@@H]1O	0.13736263736263737	0.13924050632911392	0.12258064516129032	0.12418300653594772	0.1437908496732026	0.13071895424836602
Fc1cc(-c2ccccc2)ccc1C(F)(F)F	0.21804511278195488	0.13445378151260504	0.04878048780487805	0.040983606557377046	0.22641509433962265	0.03225806451612903
C[C@@H]1C[C@H]2[C@@H]3CCC4=CC(=O)C=C[C@]4(C)[C@@]3(F)[C@@H](O)C[C@]2(C)[C@@]1(O)C(=O)CO	0.09195402298850575	0.11643835616438356	0.1984732824427481	0.20155038759689922	0.1048951048951049	0.18181818181818182
CC[C@@H]1c2cc(O)c(O)cc2OC[C@@H]1C	0.07586206896551724	0.09322033898305085	0.12844036697247707	0.1308411214953271	0.09734513274336283	0.11926605504587157
NCCCCCC(=O)NCCCNC(=O)c1ccccc1	0.174496644295302	0.0962962962962963	0.08396946564885496	0.08527131782945736	0.1349206349206349	0.11904761904761904
C/C=C1\[C@@H](O[C@@H]2O[C@@H](CO)[C@@H](O)[C@@H](O)[C@@H]2O)OC=C(C(=O)OC)[C@@H]1CC(=O)OC	0.0903954802259887	0.10666666666666667	0.1678832116788321	0.17037037037037037	0.09523809523809523	0.17777777777777778
N[C@H]1CCN(c2ccccc2)CC1	0.10869565217391304	0.058823529411764705	0.07142857142857142	0.07272727272727272	0.12037037037037036	0.05309734513274336
CCCN(NC(=O)c1ccccc1)CCCN1CCN(c2ccccc2)CC1	0.25477707006369427	0.1111111111111111	0.10810810810810811	0.1095890410958904	0.17857142857142858	0.10135135135135136
C/C=C1\[C@H](O[C@@H]2O[C@@H](CO)[C@@H](O)[C@@H](O)[C@@H]2O)OC=C(C(=O)OC)[C@@H]1CC(=O)OC	0.0903954802259887	0.10666666666666667	0.1678832116788321	0.17037037037037037	0.09523809523809523	0.17777777777777778
CCC(=O)c1ccc(C(=O)OC)cc1	0.1417910447761194	0.1559633027522936	0.1320754716981132	0.1346153846153846	0.1523809523809524	0.14423076923076922
C=CCSS[C@@H](CC)[S@@](=O)CCC	0.056338028169014086	0.0603448275862069	0.06363636363636363	0.08490566037735849	0.06306306306306306	0.09433962264150944
O=C(O[C@@H]1[C@H](O)[C@H](O)[C@H](CO)O[C@H]1O)c1cc(O)c(O)c(O)c1	0.07975460122699386	0.09558823529411764	0.144	0.14634146341463414	0.09923664122137404	0.15447154471544716
N[C@H](CSC(=S)NCCc1ccccc1)C(=O)O	0.17857142857142858	0.12195121951219512	0.09090909090909091	0.1016949152542373	0.17699115044247787	0.11965811965811966
Cc1[nH]c2ccccc2c1CCNC(=O)c1ccccc1	0.2571428571428571	0.14615384615384616	0.08333333333333333	0.08461538461538462	0.25217391304347825	0.07575757575757576
Cc1cn(-c2ccccc2)c(=O)n1C	0.15789473684210525	0.10434782608695652	0.08035714285714286	0.08181818181818182	0.18446601941747573	0.061946902654867256
Cc1ccc([C@@H]2CCCN2)o1	0.05	0.061946902654867256	0.09615384615384616	0.09803921568627451	0.06481481481481481	0.056074766355140186
Cc1cccc2c1C(=O)c1ccccc1C2=O	0.19852941176470587	0.14285714285714285	0.0743801652892562	0.07563025210084033	0.22429906542056074	0.05737704918032787
C=C1C[C@@]23C[C@]1(O)CC[C@@H]2[C@@]12CCC[C@@](C)(C(=O)OC1)[C@@H]2[C@H]3C(=O)O	0.05747126436781609	0.06802721088435375	0.11851851851851852	0.12030075187969924	0.06293706293706294	0.0948905109489051
CC1(C)O[C@@]2(C)CC[C@@H]1C[C@H]2O[C@@H]1O[C@@H](CO)[C@@H](O)[C@@H](O)[C@@H]1O	0.03508771929824561	0.04895104895104895	0.152	0.15447154471544716	0.04316546762589928	0.1349206349206349
O=C(O)C1=C/C(=C/C=[N+]2/c3cc(O)c(O[C@H]4O[C@@H](CO)[C@@H](O)[C@H](O)[C@@H]4O)cc3C[C@H]2C(=O)O)C[C@H](C(=O)O)N1	0.09950248756218906	0.12138728323699421	0.14634146341463414	0.14814814814814814	0.11176470588235295	0.147239263803681
C[C@@H]1O[C@H](OC[C@@H]2O[C@@H](Oc3cc(O)c4c(=O)cc(-c5ccc(O)cc5)oc4c3)[C@@H](O)[C@@H](O)[C@@H]2O)[C@@H](O)[C@@H](O)[C@@H]1O	0.14	0.12921348314606743	0.1206896551724138	0.12209302325581395	0.15294117647058825	0.10857142857142857
CC1=CC(=O)CC(C)(C)[C@@H]1/C=C/[C@@H](C)O[C@@H]1O[C@@H](CO[C@@H]2OC[C@@H](O)[C@@H](O)[C@@H]2O)[C@@H](O)[C@@H](O)[C@@H]1O	0.06091370558375635	0.10303030303030303	0.1503267973856209	0.16778523489932887	0.09259259259259259	0.13636363636363635
NCCc1ccc(O)c(O)c1	0.09022556390977443	0.11320754716981132	0.07692307692307693	0.0784313725490196	0.1188118811881188	0.07766990291262135
CC(/C=C/C=C(C)/C=C/[C@]12O[C@@H](CC1(C)C)C[C@@]2(C)O)=C\C=C\C=C(C)\C=C\C=C(/C)[C@H]1C=C2C(C)(C)CCC[C@@]2(C)O1	0.030973451327433628	0.05102040816326531	0.08695652173913043	0.08196721311475409	0.04145077720207254	0.06417112299465241
CC(=O)C(=O)OCCc1ccccc1	0.17557251908396945	0.12389380530973451	0.11009174311926606	0.11214953271028037	0.17307692307692307	0.1320754716981132
C=CCCCCCCCCCCCCCCCCCCCCCCCCCCO	0.02564102564102564	0.023668639053254437	0.024539877300613498	0.024844720496894408	0.024390243902439025	0.0375
C=C/C=C/C=C\C#CC#CC#CC#CC#CC/C=C/C(C)=C/C=C/C=C/C	0.021164021164021163	0.0375	0.02564102564102564	0.025974025974025976	0.03870967741935484	0.025806451612903226
O=c1c(O[C@H]2O[C@@H](CO)[C@@H](O)[C@H](O)[C@@H]2O)c(-c2ccc(O)cc2)oc2cc(O)cc(O)c12	0.14689265536723164	0.14285714285714285	0.1111111111111111	0.11258278145695365	0.16326530612244897	0.1118421052631579
COC[C@@H](CCO)c1ccc(O)c(O)c1	0.1223021582733813	0.13157894736842105	0.09821428571428571	0.11009174311926606	0.13761467889908258	0.12962962962962962
CO[C@@H]1O[C@H](COC(=O)c2cc(O)c(O)c(O)c2)[C@@H](O)[C@@H](O)[C@@H]1O	0.08484848484848485	0.10144927536231885	0.140625	0.14285714285714285	0.10526315789473684	0.15079365079365079
O=C(Cn1c(=O)cc(C(=O)N2CCCC2)c2ccccc21)Nc1ccccc1	0.2894736842105263	0.12666666666666668	0.09395973154362416	0.09523809523809523	0.22388059701492538	0.08
CCCOc1ccc(CCNC(=O)c2ccc(C#N)cc2)cc1	0.1986754966887417	0.1323529411764706	0.1044776119402985	0.10606060606060606	0.192	0.10526315789473684
NC(=O)c1ccc(OCCCc2ccc(OCCCCOCCOCCOCCCCCCCCCCCCCCC)cc2)cc1	0.12612612612612611	0.08780487804878048	0.06896551724137931	0.06965174129353234	0.12371134020618557	0.07462686567164178
CN(C)C1(CC(=O)Nc2ccc(Cl)cc2)CC1	0.14184397163120568	0.15517241379310345	0.11304347826086956	0.11504424778761062	0.1415929203539823	0.09482758620689655
C=C1CC[C@@H]2C(C)(C)[C@H](O)CC[C@@]2(C)[C@H]1COc1ccc2ccc(=O)oc2c1	0.10919540229885058	0.1292517006802721	0.1510791366906475	0.15328467153284672	0.13380281690140844	0.11188811188811189
CC1=C[C@@H]2[C@@H](CC1)[C@](C)(O)CCC2(C)C	0.03333333333333333	0.05785123966942149	0.11926605504587157	0.12149532710280374	0.0423728813559322	0.09009009009009009
Cc1ccc(-n2c(SCC(=O)Nc3ccc(F)cc3)nc3c(=O)[nH]cnc32)cc1	0.2692307692307692	0.20422535211267606	0.0784313725490196	0.07947019867549669	0.23880597014925373	0.06493506493506493
COCC(=O)N1CCC(C(=O)OC)(C)CC1	0.06756756756756757	0.06504065040650407	0.10619469026548672	0.10810810810810811	0.058823529411764705	0.10714285714285714
O=C(Oc1ccccc1)Nc1ccccc1	0.296	0.10655737704918032	0.075	0.07627118644067797	0.1926605504587156	0.06666666666666667
O=C1N[C@@H](Cc2ccccc2)C(=O)N2CCC[C@H]12	0.1360544217687075	0.09375	0.11666666666666667	0.11864406779661017	0.1440677966101695	0.08130081300813008
CC(=O)Nc1ccc(OCC(=O)N2CCCCC2)cc1	0.15436241610738255	0.12403100775193798	0.12096774193548387	0.12295081967213115	0.12903225806451613	0.11290322580645161
CC[C@H](C)C(=O)c1c(O)cc(O)cc1O	0.1323529411764706	0.15454545454545454	0.11009174311926606	0.16666666666666666	0.1619047619047619	0.17647058823529413
O=C(O)C(=O)CCCCCCCCCCCCCCCCCCCCCO	0.07262569832402235	0.057692307692307696	0.052980132450331126	0.053691275167785234	0.05263157894736842	0.09722222222222222
COc1ccc2c(c1)O[C@H]1c3ccc(O)c(OC)c3OC[C@H]21	0.11949685534591195	0.12686567164179105	0.10687022900763359	0.10852713178294573	0.140625	0.08270676691729323
OC[C@@H]1O[C@H](n2cnc3c(NCc4ccccc4)ncnc32)[C@@H](O)[C@@H]1O	0.15853658536585366	0.11643835616438356	0.0979020979020979	0.09929078014184398	0.17037037037037037	0.09859154929577464
C[n+]1ccccc1C(=O)O	0.11811023622047244	0.11650485436893204	0.09	0.09183673469387756	0.15789473684210525	0.10204081632653061
C[C@H]1CC[C@H]([C@@](C)(O)CO)C[C@@H]1[N+](=O)[O-]	0.04054054054054054	0.049586776859504134	0.14150943396226415	0.12264150943396226	0.05172413793103448	0.1111111111111111
CSSCSCSCSSCCSCCCCCCCC	0.03529411764705882	0.027586206896551724	0.043795620437956206	0.044444444444444446	0.02857142857142857	0.05970149253731343
CC[C@H](CC[C@H](C)[C@H]1CC[C@H]2[C@@H]3CCC4=CC(=O)CC[C@]4(C)[C@H]3CC[C@@]21C)C(C)C	0.08196721311475409	0.09615384615384616	0.14583333333333334	0.16428571428571428	0.08496732026143791	0.14685314685314685
C[C@@H]1CC[C@@H]([C@](C)(O)CO)C[C@@H]1O[C@@H]1O[C@@H](CO)[C@@H](O)[C@@H](O)[C@@H]1O	0.040697674418604654	0.04827586206896552	0.18699186991869918	0.17073170731707318	0.05	0.15079365079365079
O=P(O)(O)OC[C@H]1O[C@@H](O)[C@@H](O)[C@@H]1O	0.03424657534246575	0.04201680672268908	0.09259259259259259	0.09433962264150944	0.043859649122807015	0.11428571428571428
Cc1c(C)n(Cc2ccccc2)c(=O)n1C	0.16911764705882354	0.1282051282051282	0.09565217391304348	0.09734513274336283	0.18691588785046728	0.07758620689655173
COCc1c(C)ccc(NC(=O)c2ccccc2)c1	0.2426470588235294	0.14516129032258066	0.0967741935483871	0.09836065573770492	0.23423423423423423	0.08870967741935484
C[C@@]1(O)C=CC(=O)CC1	0.045112781954887216	0.05660377358490566	0.10416666666666667	0.10638297872340426	0.0594059405940594	0.08247422680412371
Nc1cccc(-c2ccccc2)c1	0.21428571428571427	0.10526315789473684	0.043478260869565216	0.04424778761061947	0.19801980198019803	0.034782608695652174
CC1(C)C=Cc2c(ccc3c2OC[C@]2(O)c4ccc(O)cc4O[C@H]32)O1	0.13414634146341464	0.1276595744680851	0.09285714285714286	0.09420289855072464	0.15789473684210525	0.07801418439716312
O=C1C[C@H](c2ccc(O)cc2)Oc2cc(O[C@H]3O[C@@H](CO)[C@@H](O)[C@@H](O)[C@H]3O)ccc21	0.13714285714285715	0.12418300653594772	0.14482758620689656	0.14685314685314685	0.16783216783216784	0.12244897959183673
CO[C@@H](/C=C/c1ccc(O)cc1)C1=C(O)[C@](C)(O)[C@H]2CC[C@]3(C)[C@H](c4ccoc4)OC(=O)[C@H]4O[C@@]43[C@@]12O	0.12953367875647667	0.15757575757575756	0.1144578313253012	0.12269938650306748	0.18471337579617833	0.10843373493975904
NCC(=O)OCCCCCCCCCCCCCCCCCCCCCCCCCC	0.04060913705583756	0.03488372093023256	0.05521472392638037	0.055900621118012424	0.03592814371257485	0.06875
CC(C)C[C@H]1NC(=O)[C@@H](NC(=O)[C@@H](Cc2ccccc2)N(C)C)[C@H](c2ccccc2)Oc2ccc(cc2)/C=C\NC1=O	0.292817679558011	0.17613636363636365	0.12290502793296089	0.13714285714285715	0.20958083832335328	0.1111111111111111
CC1=C(/C=C/C(C)=C/C=C/C(C)=C/C=C/C=C(C)/C=C/C=C(C)/C=C/C(=O)[C@@]2(C)CCCC2(C)C)C(C)(C)C[C@H](O)C1	0.04090909090909091	0.06878306878306878	0.10112359550561797	0.096045197740113	0.05913978494623656	0.06557377049180328
C=C1CCC[C@@]2(C)CC[C@@H]3C(=C)C(=O)O[C@@H]3[C@@H]12	0.03184713375796178	0.038461538461538464	0.11206896551724138	0.11403508771929824	0.04	0.05785123966942149
C#C[C@]1(O)CC[C@H]2[C@@H]3CCc4cc(O)c(O)cc4[C@H]3CC[C@@]21C	0.05917159763313609	0.07042253521126761	0.08955223880597014	0.09090909090909091	0.072992700729927	0.08208955223880597
CN1C[C@@H]2C[C@H](O)[C@H](O)[C@@H]12	0.028985507246376812	0.026785714285714284	0.10101010101010101	0.10309278350515463	0.03773584905660377	0.10204081632653061
CCCCC[C@H](O)/C=C/[C@H]1[C@H](O)CC(=O)[C@@H]1C/C=C\CCCC(=O)O	0.10843373493975904	0.13768115942028986	0.13533834586466165	0.14615384615384616	0.13432835820895522	0.2
C#C[C@@]1(CO)CCN2C[C@@H]3c4ccccc4Nc3C[C@H]21	0.0949367088607595	0.07352941176470588	0.1111111111111111	0.11290322580645161	0.11904761904761904	0.0859375
C[C@@H]1O[C@@H](O)[C@@H](O[C@@H]2O[C@H](C(=O)O)[C@@H](O)[C@@H](O)[C@@H]2O)[C@@H](O)[C@@H]1O	0.04790419161676647	0.05714285714285714	0.12698412698412698	0.12903225806451613	0.05925925925925926	0.13709677419354838
COCCCNC(=O)c1ccc(-c2ccccc2)cc1	0.291044776119403	0.15873015873015872	0.10236220472440945	0.104	0.2702702702702703	0.09448818897637795
CC[C@@]12CCCN3CC[C@]4(c5ccccc5N(C(C)=O)[C@@H]4CC1)[C@H]32	0.11515151515151516	0.0979020979020979	0.12686567164179105	0.12878787878787878	0.14285714285714285	0.10294117647058823
C=C1CC[C@H]2C(C)(C)[C@H](O)CC[C@@]2(C)[C@H]1COc1ccc2ccc(=O)oc2c1	0.10919540229885058	0.1292517006802721	0.1510791366906475	0.15328467153284672	0.13380281690140844	0.11188811188811189
CCCc1ccc(OCCn2c(C)c(C(=O)OCC)c3ccccc32)cc1	0.23870967741935484	0.15384615384615385	0.11188811188811189	0.11347517730496454	0.2903225806451613	0.12056737588652482
CO[C@@H]1[C@H](c2ccccc2)[C@H](c2ccccc2)[C@@H](O)C(=O)N1C	0.2328767123287671	0.10869565217391304	0.13076923076923078	0.1328125	0.1935483870967742	0.11450381679389313
CC(C)CC(=O)O[C@@H]1OC=C(CO[C@H]2O[C@@H](CO)[C@@H](O)[C@@H](O)[C@@H]2O)[C@@H]2[C@@H]3O[C@@H]3[C@@](O)(CO)[C@@H]12	0.0962566844919786	0.09876543209876543	0.15436241610738255	0.1724137931034483	0.10191082802547771	0.1875
CN[C@@H](C)C(=O)Nc1ccc(-c2ccccc2)cc1	0.3203125	0.17355371900826447	0.07936507936507936	0.09836065573770492	0.29245283018867924	0.08870967741935484
O=C(O)c1ccccc1O[C@@H]1O[C@@H](CO)[C@@H](O)[C@H](O)[C@@H]1O	0.13157894736842105	0.12403100775193798	0.1487603305785124	0.15126050420168066	0.16666666666666666	0.1694915254237288
C=C(CC[C@@H](C)[C@H]1CC[C@@]2(C)[C@@H]3CC[C@H]4C(C)(C)[C@@H](O)CC[C@@]45C[C@]35CC[C@]12C)[C@H](C)C(=O)O	0.08376963350785341	0.0975609756097561	0.12258064516129032	0.13157894736842105	0.08695652173913043	0.1456953642384106
COc1cc(/C=C/C(=O)OC/C(C#N)=C\CO[C@@H]2O[C@@H](CO)[C@@H](O)[C@@H](O)[C@@H]2O)ccc1O	0.10326086956521739	0.1282051282051282	0.14093959731543623	0.14285714285714285	0.13245033112582782	0.15753424657534246
C[C@H]1[C@@H]2[C@@H](C[C@H]3[C@@H]4CC[C@@H]5C[C@@H](O)CC[C@]5(C)[C@H]4CC[C@]32C)O[C@]12CC[C@@H](C)CN2	0.015228426395939087	0.02976190476190476	0.15172413793103448	0.15384615384615385	0.01818181818181818	0.08496732026143791
CNC[C@H]1C=CN(C(=N)NC)C[C@@]12[C@@H]1CC[C@@H]3CCC[C@@H]4[C@](O)(C=O)C(C(=O)O)=C(C1)[C@]432	0.09090909090909091	0.09259259259259259	0.14	0.14189189189189189	0.09554140127388536	0.13333333333333333
C=C[C@H](O)C#CC#C[C@H](O)/C=C/CCCCCCC	0.07006369426751592	0.09302325581395349	0.046511627906976744	0.05555555555555555	0.0967741935483871	0.10743801652892562
N=C1NC=N[C@@H]2[C@H]1N=CN2[C@@H]1O[C@H](CF)[C@@H](O)[C@H]1O	0.05	0.06818181818181818	0.10655737704918032	0.10833333333333334	0.0625	0.09836065573770492
CCc1ccc2c(c1)OCO2	0.072992700729927	0.09090909090909091	0.09615384615384616	0.09803921568627451	0.09523809523809523	0.0761904761904762
CC1(C)[C@@H](O)CC[C@]2(C)[C@@H]1CC[C@]1(C)[C@@H]2C(=O)C=C2[C@@H]3C[C@]4(C)C[C@H](OC4=O)[C@]3(C)CC[C@@]21C	0.045454545454545456	0.0650887573964497	0.152317880794702	0.14666666666666667	0.04790419161676647	0.0949367088607595
C[C@H]1C(=O)O[C@H]2C[C@@]34[C@@H]5OC(=O)[C@]3(O[C@@H]3OC(=O)[C@@H](O)[C@]34[C@H](C(C)(C)C)[C@@H]5O)[C@]12O	0.05405405405405406	0.08387096774193549	0.18248175182481752	0.15942028985507245	0.05844155844155844	0.11805555555555555
Cc1nc(N)c(C)c(C)c1C	0.051470588235294115	0.10476190476190476	0.057692307692307696	0.058823529411764705	0.0673076923076923	0.0380952380952381
C[C@H]1CC[C@@H](C(C)(C)O)CC1	0.02127659574468085	0.035398230088495575	0.1326530612244898	0.10101010101010101	0.027522935779816515	0.0784313725490196
Cc1ccc(NC(=O)CSc2nc3c(=O)[nH]cnc3n2C)cc1	0.17647058823529413	0.18604651162790697	0.09701492537313433	0.09848484848484848	0.1746031746031746	0.08148148148148149
O=c1[nH]c2ccccc2n1C1CCN(CCCCCCCCCCCC)CC1	0.11931818181818182	0.08280254777070063	0.10810810810810811	0.1095890410958904	0.13793103448275862	0.09395973154362416
C[C@H](O)[C@H](C)S	0.06666666666666667	0.08602150537634409	0.03260869565217391	0.056818181818181816	0.09090909090909091	0.08045977011494253
O=C(NS(=O)(=O)c1ccc(F)cc1F)c1ccc(F)cc1F	0.1836734693877551	0.225	0.06818181818181818	0.06923076923076923	0.2033898305084746	0.06060606060606061
C[C@H]1O[C@H](Oc2cc(O)c3c(=O)c(O[C@@H]4O[C@@H](CO)[C@@H](O)[C@@H](O)[C@@H]4O)c(-c4ccc(O)cc4)oc3c2)[C@@H](O)[C@@H](O)[C@@H]1O	0.1330049261083744	0.12777777777777777	0.11931818181818182	0.1206896551724138	0.14450867052023122	0.10734463276836158
C=C(C)[C@H]1CC[C@@]2(C)CC[C@]3(C)[C@@H](CC[C@@H]4[C@@]5(C)CC[C@H](O)C(C)(C)[C@@H]5CC[C@@]43C)[C@H]12	0.020512820512820513	0.03614457831325301	0.11409395973154363	0.10810810810810811	0.024539877300613498	0.0784313725490196
C[C@H]1COC2=C1C(=O)c1ccccc1C2=O	0.1347517730496454	0.1271186440677966	0.11403508771929824	0.11607142857142858	0.16363636363636364	0.08620689655172414
O=C(OC[C@H]1O[C@@H](Oc2cc(O)c3c(c2)O[C@@H](c2ccc(O)cc2)CC3=O)[C@H](O)[C@H](O)[C@@H]1O)c1cc(O)c(O)c(O)c1	0.14356435643564355	0.12087912087912088	0.13793103448275862	0.13953488372093023	0.15028901734104047	0.11931818181818182
CC(=O)O[C@H]1CC[C@@]2(C)[C@@H](CC[C@]3(C)[C@@H]2CC=C2[C@@H]4[C@@](C)(O)CC[C@@]4(C)CC[C@]23C)C1(C)C	0.04081632653061224	0.059880239520958084	0.13245033112582782	0.12666666666666668	0.04878048780487805	0.1038961038961039
C=CCc1ccc(O[C@@H]2O[C@H](CO)[C@@H](O)[C@H](O)[C@H]2O)c(OC)c1	0.08536585365853659	0.11029411764705882	0.1328125	0.1349206349206349	0.11450381679389313	0.14285714285714285
C[C@@H](NC(=O)c1cc(-c2ccccc2)ccc1)c1ccccc1	0.3582089552238806	0.13970588235294118	0.06428571428571428	0.08088235294117647	0.2396694214876033	0.07246376811594203
Oc1ccc([C@@H]2Oc3cc(O)cc(O)c3C[C@H]2O)cc1	0.125	0.13385826771653545	0.104	0.10569105691056911	0.15833333333333333	0.096
CC/C=C/CCOC(=O)CCc1ccc(O)c(OC)c1	0.11764705882352941	0.14285714285714285	0.13114754098360656	0.13333333333333333	0.1487603305785124	0.14166666666666666
Cc1nc(Cl)c(C)c(C(=O)Nc2ccc(Cl)cc2)c1N	0.19858156028368795	0.17355371900826447	0.07936507936507936	0.08064516129032258	0.16101694915254236	0.07142857142857142
CCN[C@H](C)Cc1ccc2oc3cccc(=O)c3c(O)c2c1	0.18791946308724833	0.171875	0.1076923076923077	0.12698412698412698	0.2288135593220339	0.1
C[C@@H]1CS(=O)(=O)Nc2ccc(F)cc21	0.10869565217391304	0.13513513513513514	0.10091743119266056	0.102803738317757	0.1308411214953271	0.09174311926605505
COc1ccccc1C(=O)O[C@H]1[C@@H](O)[C@@H](O)[C@@H](C)O[C@@H]1Oc1cc(O)c2c(=O)c(O)c(-c3ccc(O)cc3)oc2c1	0.21164021164021163	0.14772727272727273	0.1329479768786127	0.13450292397660818	0.21604938271604937	0.13372093023255813
CC(C)(Oc1ccccc1)c1ccccc1	0.22900763358778625	0.09836065573770492	0.09401709401709402	0.06779661016949153	0.1834862385321101	0.058333333333333334
O=C(Nc1ccccc1)Nc1ccccc1	0.296	0.10655737704918032	0.06611570247933884	0.06722689075630252	0.1926605504587156	0.05785123966942149
C[C@H](COc1ccccc1)N(C)Cc1ccccc1	0.25	0.144	0.07874015748031496	0.0975609756097561	0.21052631578947367	0.088
C[C@@H]1C[C@@H](O)CC(=O)O1	0.02962962962962963	0.037037037037037035	0.23255813953488372	0.23809523809523808	0.038834951456310676	0.10526315789473684
C[C@H](CCc1ccccc1)N(C)C(=O)COc1ccccc1	0.2805755395683453	0.16153846153846155	0.10687022900763359	0.12598425196850394	0.226890756302521	0.125
CC(C)=C1CCc2ccc(cc2)C[C@@H](Cc2ccccc2)C(=O)O1	0.20261437908496732	0.12949640287769784	0.12686567164179105	0.12878787878787878	0.22580645161290322	0.07913669064748201
C=C(/C=C/C=C(/CO)[C@H]1CC[C@@]2([C@H](CCCO)/C(=C(\C)C(=O)Cc3ccccc3)CC[C@@]2(C)O)[C@@H]1O)CCCCCOC(C)=O	0.14285714285714285	0.11518324607329843	0.13736263736263737	0.1388888888888889	0.1366120218579235	0.1638418079096045
CCCN(CCC)CCc1ccccc1C(=O)O	0.1619718309859155	0.15	0.1282051282051282	0.13043478260869565	0.1875	0.14912280701754385
CCCCOC(=O)C1=C(C)NC2=C(C(=O)C[C@@H](c3ccc(Cl)cc3)C2)[C@@H]1c1ccc(O)c(OC)c1	0.17032967032967034	0.14814814814814814	0.15384615384615385	0.15584415584415584	0.17532467532467533	0.12578616352201258
CC1=C[C@H]2O[C@@H]3[C@@H](O)C[C@@](C)([C@@]34CO4)[C@@]2(CO)[C@@H](O)C1=O	0.062111801242236024	0.07462686567164178	0.15	0.15254237288135594	0.07751937984496124	0.1322314049586777
OC[C@@H]1O[C@@H](Oc2cc(O)cc(/C=C/c3ccc(O)cc3)c2)[C@@H](O)[C@@H](O)[C@@H]1O	0.11560693641618497	0.136986301369863	0.10344827586206896	0.1048951048951049	0.16666666666666666	0.11188811188811189
CC[C@H](C)[C@H]1NC(=O)[C@@H](NC(=O)[C@@H](Cc2ccccc2)N(C)C)[C@H](c2ccccc2)Oc2ccc(cc2)/C=C\NC1=O	0.2857142857142857	0.1694915254237288	0.12921348314606743	0.15028901734104047	0.20238095238095238	0.12359550561797752
COc1c(C)c(O)c(CC=C(C)C)c(O)c1C(=O)O	0.1232876712328767	0.16101694915254236	0.10084033613445378	0.10256410256410256	0.14782608695652175	0.1206896551724138
C=C1/C(=C\C=C2/CCC[C@@]3(C)[C@H]2CC[C@@H]3[C@H](C)/C=C/[C@H](O)C2CC2)C[C@@H](O)C[C@@H]1O	0.06451612903225806	0.09615384615384616	0.12244897959183673	0.13986013986013987	0.09933774834437085	0.1232876712328767
O=Cc1cc2c(cc1O)Oc1ccc(O)cc1C2=O	0.12751677852348994	0.13709677419354838	0.08	0.08130081300813008	0.15254237288135594	0.06349206349206349
CO[C@H]1O[C@H](COC(=O)c2cc(O)c(O)c(O)c2)[C@@H](O)[C@@H](O)[C@@H]1O	0.08484848484848485	0.10144927536231885	0.140625	0.14285714285714285	0.10526315789473684	0.15079365079365079
CC1=C[C@@H](O)CC(C)(C)[C@@H]1/C=C/C(C)=C/C=C/C(C)=C/C=C/C=C(C)/C=C/C=C(\C)C(=O)C[C@]12O[C@]1(C)CCCC2(C)C	0.04504504504504504	0.06770833333333333	0.11173184357541899	0.10674157303370786	0.0582010582010582	0.09392265193370165
C=C[C@@H](C1=CC(=O)C(OC)=C[C@H]1O)c1ccccc1	0.15862068965517243	0.11904761904761904	0.10655737704918032	0.11764705882352941	0.19298245614035087	0.09836065573770492
C=C1CC[C@H](O)C/C1=C/C=C1\CCC[C@@]2(C)[C@H]1CC[C@@H]2[C@H](C)/C=C/[C@H](C)C(C)C	0.059782608695652176	0.10526315789473684	0.11724137931034483	0.1267605633802817	0.09395973154362416	0.09523809523809523
C[C@]12C(=O)C=CC=C1C=C[C@@H]1[C@H]2CC[C@]2(O)C(=O)O[C@@]3(C)[C@H]4C[C@@]5(C)[C@H](CO[C@@]16C(=O)O[C@@]32[C@H]56)C(=O)O4	0.07389162561576355	0.09142857142857143	0.14906832298136646	0.1509433962264151	0.08139534883720931	0.10843373493975904
C1=C[C@@H]2O[C@@H]2C1=O	0.030534351145038167	0.038461538461538464	0.10869565217391304	0.1111111111111111	0.04040404040404041	0.08602150537634409
CN(CCc1ccccc1)C(=O)CCCCCCCCCCCCCCCCCCc1ccccc1	0.1945945945945946	0.10227272727272728	0.06818181818181818	0.06896551724137931	0.14545454545454545	0.07471264367816093
CN1CC[C@@]23c4c5ccc(O)c4O[C@H]2C(=O)C=C[C@H]3[C@H]1C5	0.09375	0.1044776119402985	0.16393442622950818	0.16666666666666666	0.1171875	0.1015625
CN1[C@@H]2CC[C@H]1CC(=O)C2	0.02877697841726619	0.02654867256637168	0.1	0.10204081632653061	0.037383177570093455	0.05825242718446602
C=CCCCC/C(=N\OS(=O)(=O)O)S[C@@H]1O[C@H](CO)[C@@H](O)[C@@H](O)[C@@H]1O	0.05813953488372093	0.08391608391608392	0.11194029850746269	0.11363636363636363	0.056338028169014086	0.14728682170542637
C=C[C@]1(C)CC(=O)[C@@H]2[C@]3(C)[C@@H](C[C@@H](OC(C)=O)[C@@]2(O)C1=O)C(C)(C)[C@H](OC(C)=O)[C@@H](OC(C)=O)[C@@H]3OC(=O)c1ccccc1	0.12077294685990338	0.10810810810810811	0.1569767441860465	0.15204678362573099	0.11731843575418995	0.13142857142857142
Cc1cc(C)c(C)c(C)c1CCC(C)=C(C)C	0.08163265306122448	0.1092436974789916	0.09565217391304348	0.08771929824561403	0.09482758620689655	0.07758620689655173
CCCCCC/C=C\CCCCCCCCCC(=O)OC[C@H](COC(=O)CCCCCCCCCCCCCCCCCCCCC)OC(=O)CCCCCCCCCCCCCCCCCCCCC	0.042071197411003236	0.04609929078014184	0.04332129963898917	0.04744525547445255	0.03571428571428571	0.06273062730627306
O=C(C[C@@H](O)COc1ccc(O)cc1)OC[C@@H]1O[C@@H](Oc2cc(O)c3c(=O)cc(-c4ccc(O)cc4)oc3c2)[C@@H](O)[C@H](O)[C@H]1O	0.2233502538071066	0.16304347826086957	0.11827956989247312	0.12568306010928962	0.20114942528735633	0.143646408839779
CC(=O)OCC1=CO[C@H](OC(=O)CC(C)C)[C@@H]2C1=C[C@@H](OC(=O)CC(C)(C)OC(C)=O)[C@]21CO1	0.10160427807486631	0.11875	0.18493150684931506	0.17123287671232876	0.09433962264150944	0.17006802721088435
CC(=O)O[C@@H]1CC[C@@]2(C)[C@@H](CC[C@]3(C)[C@@H]2CC=C2[C@@H]4[C@@](C)(O)CC[C@@]4(C)CC[C@]23C)C1(C)C	0.04081632653061224	0.059880239520958084	0.13245033112582782	0.12666666666666668	0.04878048780487805	0.1038961038961039
CC(=O)N1CCC(=C)c2ccccc2C1	0.12949640287769784	0.1111111111111111	0.10714285714285714	0.10909090909090909	0.16822429906542055	0.07894736842105263
COC(=O)N1CCc2cc(OC)c(OC)c3c2[C@@H]1Cc1ccccc1-3	0.15527950310559005	0.1276595744680851	0.125	0.12686567164179105	0.18461538461538463	0.09352517985611511
O=C1C=CC(=O)c2cc(O)ccc21	0.11029411764705882	0.12727272727272726	0.09259259259259259	0.09433962264150944	0.13333333333333333	0.07339449541284404
C=C(CO)[C@@H]1CC[C@@H](C)[C@@H]2CC[C@@H](C)[C@]21C	0.032679738562091505	0.048	0.13636363636363635	0.1388888888888889	0.04132231404958678	0.10714285714285714
N#C[C@@]1(O[C@@H]2O[C@@H](CO)[C@@H](O)[C@H](O)[C@@H]2O)C=C[C@@H](OS(=O)(=O)O)[C@@H](OS(=O)(=O)O)[C@@H]1OS(=O)(=O)O	0.04040404040404041	0.0718562874251497	0.10897435897435898	0.11038961038961038	0.041916167664670656	0.10967741935483871
Cc1c(CCO[C@@H]2O[C@@H](CO)[C@@H](O)[C@@H](O)[C@@H]2O)c(CO)cc2c1C(=O)[C@H](C)C2	0.10404624277456648	0.10067114093959731	0.17037037037037037	0.17293233082706766	0.11188811188811189	0.16296296296296298
C=CC1=CC(=O)[C@@H]2[C@@H](CC[C@@H]3C(C)(C)[C@@H](O)C(=O)C[C@]32C)[C@H]1C	0.05389221556886228	0.08759124087591241	0.1721311475409836	0.175	0.06666666666666667	0.12698412698412698
N#Cc1cc(F)cc(-c2ccccc2)c1	0.20610687022900764	0.11965811965811966	0.041666666666666664	0.0423728813559322	0.21153846153846154	0.03333333333333333
O=c1ccc2ccccc2o1	0.13953488372093023	0.1111111111111111	0.07547169811320754	0.07692307692307693	0.18556701030927836	0.046296296296296294
CCCCc1ccc(OCCNC(=O)c2ccccc2)cc1	0.23448275862068965	0.1259259259259259	0.10606060606060606	0.1076923076923077	0.225	0.11538461538461539
CC(O)COC(=O)CCc1ccccc1	0.1893939393939394	0.1504424778761062	0.11711711711711711	0.14018691588785046	0.21359223300970873	0.14953271028037382
C/C(=N/Nc1nc2ccccc2c(=O)[nH]1)c1ccccc1	0.2222222222222222	0.13740458015267176	0.06716417910447761	0.06818181818181818	0.22033898305084745	0.05185185185185185
O=c1c(O[C@@H]2O[C@@H](CO)[C@@H](O)[C@H](O)[C@@H]2O)c(-c2ccc(O)cc2)oc2cc(O)cc(O)c12	0.14689265536723164	0.14285714285714285	0.1111111111111111	0.11258278145695365	0.16326530612244897	0.1118421052631579
N[C@@]1(C(=O)O)CCC[C@@H]1C(=O)O	0.06569343065693431	0.0625	0.08653846153846154	0.08823529411764706	0.05555555555555555	0.10891089108910891
C[C@H]1CC(=O)CC(C)(C)[C@H]1/C=C/[C@H](O)C/C=C/C(C)=C/CO	0.06748466257668712	0.13076923076923078	0.13709677419354838	0.1487603305785124	0.11811023622047244	0.12903225806451613
Oc1ccc(CCCCCCCCCCCCCCCCCO)cc1	0.09302325581395349	0.09523809523809523	0.06164383561643835	0.0625	0.09859154929577464	0.07692307692307693
N=C(N)c1ccc(OCCCN2CCCCC2)cc1	0.1038961038961039	0.1	0.10483870967741936	0.10655737704918032	0.11290322580645161	0.07936507936507936
C[C@H](OC(=O)NCCc1c[nH]c2ccccc12)c1ccccc1[N+](=O)[O-]	0.23529411764705882	0.15714285714285714	0.09090909090909091	0.1079136690647482	0.24603174603174602	0.09929078014184398
OC[C@@H]1O[C@H](Oc2cc(O)cc(/C=C/c3ccc(O)cc3)c2)[C@@H](O)[C@@H](O)[C@@H]1O	0.11560693641618497	0.136986301369863	0.10344827586206896	0.1048951048951049	0.16666666666666666	0.11188811188811189
CCCCC(=O)OCC1=C(OC)C[C@H](OC(C)=O)[C@@H]2CC=C[C@H]12	0.09815950920245399	0.09352517985611511	0.2066115702479339	0.21008403361344538	0.08088235294117647	0.20833333333333334
O=C(/C=C/c1ccc(O)cc1)OC[C@H]1O[C@@H](Oc2cc(O)c3c(c2)O[C@@H](c2ccc(O)cc2)CC3=O)[C@@H](O)[C@H](O)[C@@H]1O	0.17676767676767677	0.13812154696132597	0.13636363636363635	0.13793103448275862	0.18235294117647058	0.11797752808988764
CO[C@@H]1O[C@@H](COC(=O)c2cc(O)c(O)c(O)c2)[C@@H](O)[C@@H](O)[C@@H]1O	0.08484848484848485	0.10144927536231885	0.140625	0.14285714285714285	0.10526315789473684	0.15079365079365079
O=[N+]([O-])c1ccc(O)cc1	0.09230769230769231	0.11650485436893204	0.06862745098039216	0.07	0.12244897959183673	0.058823529411764705
O=C(O)[C@H](O)CCN[C@@H](C(=O)O)[C@@H](O)CNC(=O)[C@H](O)CO	0.1390728476821192	0.12403100775193798	0.061068702290076333	0.0703125	0.1111111111111111	0.1794871794871795
N#C[C@H](O[C@@H]1O[C@@H](CO)[C@@H](O)[C@@H](O)[C@H]1O)c1ccccc1	0.12337662337662338	0.08955223880597014	0.1111111111111111	0.12195121951219512	0.13709677419354838	0.13934426229508196
CCN(CC)CCOC(=O)c1ccccc1	0.1678832116788321	0.1271186440677966	0.12389380530973451	0.12612612612612611	0.1743119266055046	0.13513513513513514
C/C=C\[S@](=O)[C@@H](CC)SS/C=C/C	0.034482758620689655	0.06956521739130435	0.05405405405405406	0.07476635514018691	0.06306306306306306	0.07407407407407407
COc1cc(-c2oc3cc(O)cc(O)c3c(=O)c2O[C@@H]2O[C@@H](CO)[C@@H](O)[C@@H](O)[C@@H]2O[C@@H]2O[C@@H](C)[C@@H](O)[C@@H](O)[C@@H]2O)ccc1O	0.11374407582938388	0.11229946524064172	0.12222222222222222	0.12359550561797752	0.12154696132596685	0.11049723756906077
CCCNC(=O)c1cc(=O)n(CC(=O)Nc2ccc(F)cc2)c2ccccc12	0.3287671232876712	0.2014388489208633	0.10273972602739725	0.10416666666666667	0.33884297520661155	0.10344827586206896
CCCCC(C)(C)C(=O)OCC	0.06569343065693431	0.08181818181818182	0.17708333333333334	0.12121212121212122	0.06542056074766354	0.12
C=C1C(=O)O[C@@H]2/C=C(\C)CC/C=C(\C)CC[C@@H]12	0.058823529411764705	0.07142857142857142	0.1415929203539823	0.14414414414414414	0.0743801652892562	0.0847457627118644
CC[C@@H](C)C(=O)c1c(O)c(CC=C(C)C)c(O)c2c([C@@H](CC)CCC=C(C)C)c(O)c(=O)oc12	0.15168539325842698	0.15584415584415584	0.11688311688311688	0.14864864864864866	0.13815789473684212	0.17123287671232876
CC(=O)N[C@H]1[C@H](O)O[C@H](CO)[C@@H](O)[C@@H]1O[C@@H]1O[C@H](CO)[C@H](O)[C@H](O)[C@H]1O	0.05747126436781609	0.060810810810810814	0.12686567164179105	0.12878787878787878	0.06293706293706294	0.12781954887218044
CC1(C)C[C@@H]2C3=CC[C@@H]4[C@@]5(C)CC[C@@H](O)[C@@](C)(C=O)[C@@H]5CC[C@@]4(C)[C@@]3(C)C[C@@H](O)[C@@]2(CO)[C@@H](O)[C@@H]1O	0.04455445544554455	0.06976744186046512	0.1337579617834395	0.1282051282051282	0.05917159763313609	0.11320754716981132
Cc1ccc2c(c1)C(=O)CC[C@@H]2C	0.08633093525179857	0.10714285714285714	0.12380952380952381	0.1262135922330097	0.11214953271028037	0.09345794392523364
Cc1ccccc1C(=O)OCCN1CCN(c2ccccc2)CC1	0.2251655629139073	0.12056737588652482	0.10948905109489052	0.1111111111111111	0.2047244094488189	0.08633093525179857
CCCC(=O)OCC	0.0625	0.06862745098039216	0.10752688172043011	0.10989010989010989	0.07216494845360824	0.10869565217391304
C[C@H](c1ccccc1)[C@@H]1CC[C@@H](c2ccccc2)c2ccccc21	0.2653061224489796	0.10416666666666667	0.06993006993006994	0.08633093525179857	0.1937984496124031	0.07042253521126761
O=c1c(OS(=O)(=O)O)c(-c2ccc(O)c(O)c2)oc2c(O[C@@H]3O[C@@H](CO)[C@@H](O)[C@@H](O)[C@@H]3O)c(O)cc(O)c12	0.11282051282051282	0.14457831325301204	0.10843373493975904	0.10975609756097561	0.1144578313253012	0.10909090909090909
O=C([C@H](O)CO)N1CC=C(c2ccccc2)CC1	0.2028985507246377	0.13934426229508196	0.10833333333333334	0.11965811965811966	0.21818181818181817	0.1092436974789916
OC[C@H]1CO[C@H](CO)[C@@H](O)[C@@H]1O	0.035211267605633804	0.043478260869565216	0.09615384615384616	0.09803921568627451	0.045454545454545456	0.1188118811881188
C[C@H](CCC(=O)O)[C@H]1CC[C@H]2[C@@H]3CC[C@@H]4C[C@@H](O)CC[C@]4(C)[C@H]3CC[C@@]21C	0.07954545454545454	0.09395973154362416	0.15441176470588236	0.17424242424242425	0.0896551724137931	0.17293233082706766
COc1ccc(-c2cc(=O)c3c(O)cc(O)c([C@@H]4O[C@@H](CO)[C@@H](O)[C@@H](O)[C@@H]4O[C@@H]4O[C@@H](C)[C@@H](O)[C@@H](O)[C@@H]4O)c3o2)cc1O	0.11538461538461539	0.11413043478260869	0.12429378531073447	0.12571428571428572	0.12359550561797752	0.11235955056179775
CCn1cc(C(=O)O)c(=O)c2cc3ccccc3cc21	0.1958041958041958	0.16129032258064516	0.11290322580645161	0.11475409836065574	0.2636363636363636	0.10483870967741936
CC(C)=C[C@@H]1C2=CC[C@@H](C)[C@H]2CC[C@H]1C	0.033112582781456956	0.06611570247933884	0.14953271028037382	0.1523809523809524	0.05084745762711865	0.10909090909090909
CC1(C)C(=O)CC[C@]2(C)[C@H]1CC[C@]13C=C[C@](C)(C1)C(=O)C[C@@H]32	0.04790419161676647	0.07246376811594203	0.136	0.13821138211382114	0.051470588235294115	0.08461538461538462
N[C@H](CCC(=O)N[C@H](CSC(=S)NCc1ccc(O)cc1)C(=O)O)C(=O)O	0.175	0.16666666666666666	0.09154929577464789	0.10071942446043165	0.15555555555555556	0.15789473684210525
CCC[C@@H]1CCC(=O)O1	0.037037037037037035	0.046296296296296294	0.17582417582417584	0.1797752808988764	0.04854368932038835	0.09278350515463918
COc1cc([C@@H]2Oc3c(OC)cc(/C=C/CO)cc3[C@@H]2CO)ccc1O	0.12574850299401197	0.15827338129496402	0.10714285714285714	0.10869565217391304	0.17293233082706766	0.1
C=C1CC[C@]2(C(=O)O)CC[C@]3(C)C(=CC[C@@H]4[C@@]5(C)CC[C@H](O)C(C)(C)[C@@H]5CC[C@]43C)[C@@H]2[C@H]1C	0.05699481865284974	0.07926829268292683	0.1476510067114094	0.14189189189189189	0.06832298136645963	0.12582781456953643
Clc1ccccc1CNC1CCNCC1	0.09655172413793103	0.07317073170731707	0.08620689655172414	0.08771929824561403	0.11403508771929824	0.059322033898305086
Nc1ncnc(NCc2ccccc2)c1[N+](=O)[O-]	0.14482758620689656	0.112	0.05555555555555555	0.056451612903225805	0.15517241379310345	0.047619047619047616
C=C1C[C@]23C[C@]1(O)CC[C@@H]2[C@@]12CCC[C@@](C)(C(=O)OC1)[C@@H]2[C@H]3C(=O)O	0.05747126436781609	0.06802721088435375	0.11851851851851852	0.12030075187969924	0.06293706293706294	0.0948905109489051
C[C@@H]1[C@@H](O)CC[C@@]2(C)CC[C@@]3(C)[C@@H](CC[C@@H]4[C@@]5(C)CC[C@@H](O)CC(C)(C)[C@@H]5CC[C@]43C)[C@H]12	0.020202020202020204	0.03550295857988166	0.12666666666666668	0.12080536912751678	0.024096385542168676	0.08387096774193549
CO[C@@H]1[C@@H](O)[C@H](CO)O[C@@H](O[C@H]2[C@@H](COS(=O)(=O)O)O[C@@H](C)[C@@H](OS(=O)(=O)O)[C@@H]2O)[C@@H]1OS(=O)(=O)O	0.045	0.07692307692307693	0.11392405063291139	0.11538461538461539	0.047337278106508875	0.11464968152866242
C[C@@H]1CC[C@@]2(C(=O)O)CC[C@@]3(C)C(=CC[C@@H]4[C@@]5(C)CC[C@@H](O)C(C)(C)[C@@H]5CC[C@]43C)[C@@H]2[C@@]1(C)O	0.05641025641025641	0.0783132530120482	0.13815789473684212	0.13245033112582782	0.06748466257668712	0.13157894736842105
Cc1cc(F)ccc1NC(=O)CSc1nc2c(=O)[nH]cnc2n1-c1ccccc1	0.25316455696202533	0.1875	0.0784313725490196	0.07947019867549669	0.23880597014925373	0.06493506493506493
CC[C@@H](C)[C@H](NC(=O)[C@H](CCC(=O)O)NC(=O)[C@H](CCC(=O)O)NC(=O)[C@H](Cc1ccc(OP(=O)(O)O)cc1)NC(=O)CC(C)C)C(=O)	0.16826923076923078	0.18032786885245902	0.09947643979057591	0.11827956989247312	0.15934065934065933	0.1875
CC1=C2C[C@@]3(C)[C@@H](CCC(=O)[C@@H]3C)C[C@@]2(O)OC1=O	0.05732484076433121	0.07751937984496124	0.13675213675213677	0.1391304347826087	0.06349206349206349	0.09090909090909091
CC(=O)N[C@@H]1[C@H](O)O[C@H](CO)[C@@H](O)[C@@H]1O[C@@H]1O[C@H](CO)[C@H](O)[C@H](O)[C@H]1O	0.05747126436781609	0.060810810810810814	0.12686567164179105	0.12878787878787878	0.06293706293706294	0.12781954887218044
C/C=C(/C)C(=O)O[C@H]1C2=C(C)C(=O)O[C@]2(O)C[C@@H]2CC[C@@H](O)[C@@H](C)[C@]21C	0.06976744186046512	0.0979020979020979	0.1984126984126984	0.192	0.07801418439716312	0.15384615384615385
CCOc1ccc(-c2cc(CCN)ccc2OC)cc1	0.1780821917808219	0.16	0.09448818897637795	0.096	0.21739130434782608	0.08661417322834646
CC(C)=CCC/C(C)=C/CC/C(C)=C/CC/C(C)=C/CC/C(C)=C/CC/C(C)=C/CC/C(C)=C/CC/C(C)=C/Cc1ccccc1O	0.09333333333333334	0.08955223880597014	0.07575757575757576	0.07106598984771574	0.10309278350515463	0.07614213197969544
COc1cc(O)c2c(c1)O[C@H](c1ccc(OC)c(O)c1)[C@H](O)C2=O	0.13836477987421383	0.1323529411764706	0.12121212121212122	0.12307692307692308	0.15503875968992248	0.10526315789473684
CCOC(=O)C1=C(C)NC2=C(C(=O)C[C@H](c3ccc(Cl)cc3)C2)[C@@H]1c1ccc(O)c(OC)c1	0.16292134831460675	0.1464968152866242	0.14473684210526316	0.14666666666666667	0.174496644295302	0.11612903225806452
CC/C=C\C/C=C\C/C=C\C/C=C\C/C=C\CCCC(=O)OC[C@H](COC(=O)CCCCCCC/C=C\C/C=C\C/C=C\CC)OC(=O)CCCCCCC	0.04980842911877394	0.05555555555555555	0.05240174672489083	0.05752212389380531	0.04310344827586207	0.07623318385650224
C/C=C1/CN(C)[C@@H]2C[C@@]3(C(=O)Nc4ccccc43)[C@@H]3C[C@H]1[C@H]2CO3	0.10843373493975904	0.0979020979020979	0.13533834586466165	0.13740458015267176	0.14285714285714285	0.0948905109489051
Cc1cc(=O)oc2cc(O)ccc12	0.10218978102189781	0.12727272727272726	0.09259259259259259	0.09433962264150944	0.14423076923076922	0.06363636363636363
CCCC/C=C\C/C=C\CCCCCCCCCC(=O)OC[C@H](COC(=O)CCCCCCCCCCCCCCCCCCCCC)OC(=O)CCCCCCCCCCCCCCCCCCCCC	0.041666666666666664	0.0456140350877193	0.04285714285714286	0.04693140794223827	0.0353356890459364	0.06204379562043796
CC[C@H]1N=C(N)C[C@@H]1C	0.02962962962962963	0.04672897196261682	0.10416666666666667	0.10638297872340426	0.038834951456310676	0.09375
CC1(C)CC[C@]2(C(=O)O)CC[C@]3(C)C(=CC[C@@H]4[C@@]5(C)C[C@@H](O)[C@@H](O)[C@@](C)(CO)[C@@H]5CC[C@]43C)[C@@H]2C1	0.06091370558375635	0.08333333333333333	0.13548387096774195	0.12987012987012986	0.07272727272727272	0.13636363636363635
C=C(C)[C@H](CC=C(C)C)CO[C@@H]1O[C@@H](CO[C@@H]2OC[C@@H](O)[C@@H](O)[C@@H]2O)[C@@H](O)[C@@H](O)[C@@H]1O	0.058823529411764705	0.06875	0.13013698630136986	0.13986013986013987	0.0641025641025641	0.14685314685314685
O=C(O)CCCCCCCCCCCCCCCCCCCCCCCO	0.06043956043956044	0.05732484076433121	0.0457516339869281	0.046357615894039736	0.05921052631578947	0.08163265306122448
C=C(C)[C@@H]1CC[C@@]2(CO)CC[C@@]3(C)[C@@H](CC[C@@H]4[C@]3(C)CC[C@H]3C(C)(C)[C@@H](O)[C@@H](O)C[C@@]34C)[C@H]12	0.03553299492385787	0.05357142857142857	0.125	0.11920529801324503	0.04242424242424243	0.0967741935483871
O=c1c(-c2ccc(O)cc2)coc2cc(O)cc(O)c12	0.1793103448275862	0.17073170731707318	0.06976744186046512	0.07086614173228346	0.20869565217391303	0.06201550387596899
CCCCC/C=C\C/C=C\C/C=C\C/C=C\CCCC(=O)OC[C@H](COC(=O)CCCCCCCCC/C=C\CCCCCCCC)OC(=O)CCCCCCCCCCCCCC	0.04513888888888889	0.04980842911877394	0.046875	0.05138339920948617	0.03861003861003861	0.068
CC1(C)OC(=O)C=C[C@]2(C)[C@@H]1CC(=O)[C@]1(C)[C@@H]2[C@H](O)C[C@@]2(C)[C@@H](c3ccoc3)OC(=O)[C@@H]3O[C@@]321	0.07772020725388601	0.10365853658536585	0.174496644295302	0.16891891891891891	0.08641975308641975	0.11538461538461539
COC(=O)[C@H](C)C1=C[C@]2(C)CC[C@H](O)[C@](C)(O)[C@H]2CC1=O	0.08280254777070063	0.1171875	0.1810344827586207	0.21621621621621623	0.09523809523809523	0.1623931623931624
Cc1cn([C@H]2C[C@H](O)[C@@H](CO[P@@](=O)(O)O[P@@](=O)(O)O[C@@H]3O[C@H](C)[C@H](O)[C@H](O)[C@H]3O)O2)c(=O)[nH]c1=O	0.06666666666666667	0.07738095238095238	0.1513157894736842	0.15333333333333332	0.07317073170731707	0.13725490196078433
CC1(C)C[C@H]2C3=CC[C@@H]4[C@@]5(C)CC[C@@H](O)[C@@](C)(C=O)[C@@H]5CC[C@@]4(C)[C@@]3(C)CC[C@]2(C(=O)O)C[C@@H]1O	0.06091370558375635	0.08982035928143713	0.13548387096774195	0.12987012987012986	0.07272727272727272	0.12903225806451613
CCS(=O)(=O)Nc1ccc(-c2ccc(F)cc2)cc1	0.2727272727272727	0.24778761061946902	0.08	0.08130081300813008	0.2830188679245283	0.072
CCCCCCCCCCCCCCCCCCCCCCCCCCCCCO	0.030456852791878174	0.023255813953488372	0.036585365853658534	0.037037037037037035	0.023952095808383235	0.049689440993788817
