# Supplementary material for: Transformer-Decoder GPT Models for Generating Virtual Screening Libraries of HMG-Coenzyme A Reductase Inhibitors: Effects of Temperature, Prompt Length, and Transfer-Learning Strategies
Source: J Chem Inf Model. 2024 Nov 7;64(22):8464–80. doi: 10.1021/acs.jcim.4c01309 (PMC11600504; doi:10.1021/acs.jcim.4c01309)
Supplement: Supplementary file 3 — ci4c01309_si_003.zip [file ci4c01309_si_003.zip › Datasets/xfer_Learning_files/NoXA5K9S_model_gen_ic50_results/NoXA5K9S_Refined_Statin_similarity_0p5.csv]

Generated Molecule	atorvastatin	rosuvastatin	simvatstatin	lovastatin	fluvastatin	pravastatin
Nc1nc2[nH]c(N)nc(N)c2n1	0.03496503496503497	0.09009009009009009	0.017699115044247787	0.018018018018018018	0.04504504504504504	0.008849557522123894
CCC[C@H]1CC=C(CCCCCC)C(=O)O1	0.06666666666666667	0.064	0.15454545454545454	0.1574074074074074	0.06666666666666667	0.125
CC(C)C1=CC2=CC[C@@H]3[C@](C)(CO)CCC[C@]3(C)[C@H]2CC1	0.07453416149068323	0.10606060606060606	0.12903225806451613	0.15	0.08461538461538462	0.112
c1csc(SSCc2ccco2)c1	0.09219858156028368	0.07627118644067797	0.06140350877192982	0.0625	0.11926605504587157	0.043478260869565216
Nc1ccccc1C(=O)Nc1ccc([N+](=O)[O-])cc1	0.23529411764705882	0.128	0.07142857142857142	0.07258064516129033	0.22522522522522523	0.06349206349206349
CS(=O)(=O)CCC/C(=N\OS(=O)(=O)O)S[C@@H]1O[C@H](CO)[C@@H](O)[C@@H](O)[C@@H]1O	0.06395348837209303	0.09859154929577464	0.11940298507462686	0.12121212121212122	0.055944055944055944	0.14615384615384616
COc1cccc([C@@H]2N[C@](C)(C(=O)O)[C@@H]3C(=O)N(C)C(=O)[C@H]23)c1O	0.13291139240506328	0.16030534351145037	0.14960629921259844	0.152	0.15748031496062992	0.15079365079365079
CC[C@@]1([N+](=O)[O-])C[C@@H]2C=C[C@H]1C2	0.03496503496503497	0.04310344827586207	0.11650485436893204	0.1188118811881188	0.04504504504504504	0.10679611650485436
Cc1cn([C@H]2C[C@H](O)[C@@](O)(COC(=O)c3ccc(O)cc3)O2)c(=O)n(C)c1=O	0.15060240963855423	0.17142857142857143	0.15328467153284672	0.15555555555555556	0.17777777777777778	0.145985401459854
CCCCC/C=C\C/C=C\C/C=C\C/C=C\CCCCCC(=O)OC[C@@H](COC(=O)CCCCCCCCCCCCCCCCCCCCCCC)OC(=O)CCCCCCCCC/C	0.04421768707482993	0.04868913857677903	0.04580152671755725	0.05019305019305019	0.03773584905660377	0.06640625
CCCCNC(=O)c1ccccc1C(=O)O	0.19548872180451127	0.14782608695652175	0.13513513513513514	0.13761467889908258	0.18691588785046728	0.1574074074074074
CC/C=C\C/C=C\C/C=C\CCCCCCCC(=O)O[C@@H](COC(=O)CCCCCCC/C=C\CCCCCCCC)COC(=O)CCCCCCC/C=C\C/C=C\CCC	0.04659498207885305	0.051587301587301584	0.048582995951417005	0.05327868852459016	0.04	0.07053941908713693
O=C(O[C@H]1Cc2c(O)cc(O)cc2O[C@H]1c1ccc(O)cc1)c1ccc(O)cc1	0.19393939393939394	0.13333333333333333	0.1232876712328767	0.125	0.18705035971223022	0.11643835616438356
Cc1cc(SCC(=O)Nc2ccc(C)cc2)ccc1OC	0.1917808219178082	0.15748031496062992	0.1015625	0.10317460317460317	0.2033898305084746	0.09375
Cc1ccc2c(c1)OC(=O)[C@H]2C	0.08823529411764706	0.11009174311926606	0.11650485436893204	0.1188118811881188	0.11538461538461539	0.08571428571428572
C=C1C[C@]23CC[C@@H]4[C@@](C)(CCC[C@@]4(C)C(=O)O)[C@@H]2CC[C@]1(O)C3	0.05325443786982249	0.06338028169014084	0.09022556390977443	0.0916030534351145	0.06569343065693431	0.09090909090909091
CC/C=C\C/C=C\C/C=C\C/C=C\CCCCCCC(=O)O[C@H](COC(=O)CCCCCCC/C=C\C/C=C\CCCC)COC(=O)CCCCCCCCCCCCCC	0.04659498207885305	0.051587301587301584	0.048582995951417005	0.05327868852459016	0.04	0.07053941908713693
O=S1(=O)Cc2ccccc2N1	0.10606060606060606	0.09174311926605505	0.0761904761904762	0.07766990291262135	0.12871287128712872	0.06666666666666667
O=C(O)/C=C/c1ccc(O[C@@H]2O[C@@H](CO)[C@@H](O)[C@H](O)[C@@H]2O)cc1	0.1125	0.16153846153846155	0.14173228346456693	0.144	0.168	0.16129032258064516
C[C@@H]1O[C@@H](C)[C@@H](O)C(N)=N1	0.029197080291970802	0.045871559633027525	0.1134020618556701	0.11578947368421053	0.0380952380952381	0.09183673469387756
CC(C)C[C@H](NC(=O)[C@H](CCC(N)=O)NC(=O)CCC[C@H](N)C(=O)O)C(=O)O	0.1393939393939394	0.1258741258741259	0.06896551724137931	0.0851063829787234	0.11428571428571428	0.16666666666666666
C=C(C(=O)OC)[C@H]1CC=C(C)CC1	0.056338028169014086	0.0603448275862069	0.11428571428571428	0.11650485436893204	0.06306306306306306	0.10476190476190476
O=C(O)CCC/C=C/C[C@H]1[C@H]2CCCC[C@@H]2C1	0.06493506493506493	0.07874015748031496	0.11965811965811966	0.12173913043478261	0.08196721311475409	0.13043478260869565
CC/C=C\C/C=C\C/C=C\CCCCCCCC(=O)OC[C@H](COC(=O)CCCCCCC/C=C\C/C=C\CCCCCC)OC(=O)CCCCCCC/C=C\CCCCC	0.04659498207885305	0.051587301587301584	0.048582995951417005	0.05327868852459016	0.04	0.07053941908713693
C[C@H](O)CCCCCCCCCCCCCCCCCCCCCCCCCCC	0.05759162303664921	0.04790419161676647	0.043209876543209874	0.056962025316455694	0.04938271604938271	0.08387096774193549
CC(C)(Cc1ccccc1)[C@@H](O)CCC(C)(C)O	0.17266187050359713	0.14285714285714285	0.13043478260869565	0.11304347826086956	0.18018018018018017	0.13157894736842105
O=C(Cc1ccccc1)Nc1ccccc1	0.3064516129032258	0.11570247933884298	0.075	0.07627118644067797	0.2037037037037037	0.06666666666666667
CO[C@H]1CC[C@]2(C)[C@H]3CC[C@@]4(C)[C@@H]5CC(C)(C)CC[C@@]5(C)CC[C@@]4(C)C3=CC[C@@H]2C1(C)C	0.020202020202020204	0.03550295857988166	0.09740259740259741	0.0915032679738562	0.024096385542168676	0.07006369426751592
O=C(CO)N1CCc2ccc(OCc3cccc(F)c3)cc2N1	0.17532467532467533	0.16666666666666666	0.1044776119402985	0.10606060606060606	0.22131147540983606	0.08888888888888889
COc1cc2c(cc1O)[C@@H]1O[C@H](OC)c3c(ccc4c3OCO4)[C@@H]1N(C)CC2	0.1016949152542373	0.10526315789473684	0.11724137931034483	0.11888111888111888	0.10884353741496598	0.08783783783783784
COc1ccc(C(=O)OC[C@H]2O[C@@H](OC(=O)/C=C/c3ccc(O)cc3)[C@@H](OC(=O)c3ccc(O)cc3)[C@@H](O)[C@@H](O)[C@@H]2O)cc1	0.18407960199004975	0.14673913043478262	0.12021857923497267	0.12154696132596685	0.17714285714285713	0.13333333333333333
C=C1C(=O)O[C@@H]2C[C@@H](C)[C@@]3(O)C[C@H](O)[C@@](C)(CO)[C@@H]3C[C@@H]12	0.05555555555555555	0.06666666666666667	0.1896551724137931	0.19298245614035087	0.06923076923076923	0.14166666666666666
N#Cc1cnc(-c2ccccc2)nc1C(=O)Nc1cccc(F)c1	0.29577464788732394	0.18045112781954886	0.055944055944055944	0.05673758865248227	0.23577235772357724	0.04895104895104895
CNC(=N)N1C=C[C@H](CNCCO)[C@@]2(C1)[C@@H]1CC[C@@H](C)[C@]23C[C@](O)(CO[C@@H]2CCC[C@H]4C=CC=C[C@H]42)C(C(=O)O)=C3C1	0.11428571428571428	0.08947368421052632	0.16184971098265896	0.16374269005847952	0.10989010989010989	0.16279069767441862
O=c1c(O)c(-c2ccc(O)cc2)oc2cc(O)cc(O[C@@H]3O[C@@H](CO)[C@@H](O)[C@@H](O)[C@@H]3O)c12	0.14689265536723164	0.14285714285714285	0.1111111111111111	0.11258278145695365	0.16326530612244897	0.1118421052631579
O=C(O)CCCCCCCCCCCCCCCCCCCCO	0.06358381502890173	0.060810810810810814	0.04861111111111111	0.04929577464788732	0.06293706293706294	0.08695652173913043
NCCCCNC(=O)c1ccc(C(=O)NCCCCN(CCCCC)CC)cc1	0.13872832369942195	0.12582781456953643	0.10067114093959731	0.10204081632653061	0.11486486486486487	0.12413793103448276
C[C@@](O)(CO)[C@@H]1Cc2ccc3ccc(=O)oc3c2O1	0.12	0.14634146341463414	0.1440677966101695	0.1271186440677966	0.15254237288135594	0.08943089430894309
CCCCC/C=C\C/C=C\C/C=C\C/C=C\CCCC(=O)OC[C@@H](COC(=O)CCCCCCCCCCCCCCCCCCCCC)OC(=O)CCCCCCC/C=C\C/C	0.0456140350877193	0.050387596899224806	0.04743083003952569	0.052	0.0390625	0.06882591093117409
C=C1C[C@]23CC[C@H]4[C@@](C)(CCC[C@@]4(C)C(=O)O)[C@@H]2CC[C@]1(O)O3	0.05325443786982249	0.06338028169014084	0.09848484848484848	0.1	0.06569343065693431	0.09090909090909091
CSCC[C@@H](NC(=O)CC[C@@H](N)C(=O)O)C(=O)NCC(=O)O	0.12337662337662338	0.10606060606060606	0.06870229007633588	0.078125	0.09302325581395349	0.15833333333333333
C[C@@](O)(CO)[C@H]1Cc2cc3ccc(=O)oc3cc2O1	0.10526315789473684	0.128	0.1440677966101695	0.1271186440677966	0.13333333333333333	0.08943089430894309
C=CC(=C)CC/C=C(\C)CO[C@@H]1O[C@H](CO)[C@@H](O)[C@H](O)[C@H]1O	0.06097560975609756	0.06521739130434782	0.11023622047244094	0.112	0.06766917293233082	0.14754098360655737
O=c1cc(-c2ccc(O)cc2)oc2cc(O)c(O)c(O)c12	0.16891891891891891	0.168	0.06870229007633588	0.06976744186046512	0.19491525423728814	0.06923076923076923
COc1cc(-c2oc3cc(O)cc(O)c3c(=O)c2O[C@H]2O[C@@H](CO)[C@@H](O)[C@@H](O)[C@@H]2O)ccc1O	0.12432432432432433	0.12422360248447205	0.11464968152866242	0.11612903225806452	0.13548387096774195	0.11538461538461539
O=C(CCCN1CCN(c2ccccc2)CC1)Nc1ccccc1	0.2916666666666667	0.10416666666666667	0.10071942446043165	0.10218978102189781	0.18461538461538463	0.07801418439716312
CCCCCC[C@@H]1OC(=O)C[C@@H]1C	0.055944055944055944	0.05084745762711865	0.1919191919191919	0.1958762886597938	0.05309734513274336	0.14705882352941177
CC1(C)[C@@H](O)CC[C@]2(C)[C@@H]1CC[C@]1(C)[C@@H]2CC=C2[C@@H]3C[C@@]4(C)CC[C@H](O)C(C)(C)[C@@H]4CC[C@@]3(C)[C@@]21C	0.02912621359223301	0.04519774011299435	0.11180124223602485	0.10625	0.034482758620689655	0.08536585365853659
C[C@@H]1O[C@@H](OC[C@@H]2O[C@@H](Oc3cc4c(O)cc(O)cc4[o+]c3-c3ccc(O)c(O)c3)[C@@H](O)[C@@H](O)[C@H]2O)[C@@H](O)[C@H](O)[C@H]1O	0.1111111111111111	0.10326086956521739	0.10674157303370786	0.10795454545454546	0.125	0.10112359550561797
O=c1c(O)c(-c2ccc(O)c(O)c2)oc2cc(O)cc(O)c12	0.13636363636363635	0.13846153846153847	0.06766917293233082	0.06870229007633588	0.1532258064516129	0.06818181818181818
COc1ccccc1N1CCN(CCc2ccc(F)cc2)CC1	0.2214765100671141	0.15671641791044777	0.08759124087591241	0.08888888888888889	0.2711864406779661	0.06474820143884892
C[C@H](C(=O)O)c1ccc(/C=C2\SC(=O)N2)cc1	0.15	0.19642857142857142	0.10344827586206896	0.125	0.19444444444444445	0.11403508771929824
CC(=O)Nc1ccc(OCCOc2ccc(C(=O)NCCN(CC)CC)cc2)cc1	0.22699386503067484	0.1456953642384106	0.11333333333333333	0.11486486486486487	0.17482517482517482	0.136986301369863
CC1=C(/C=C/C(C)=C/C=C/C(C)=C/C=C/C=C(C)/C=C/C=C(C)/C=C/C(=O)[C@]2(C)CCCC2(C)C)C(C)(C)C[C@@H](O)C1	0.04090909090909091	0.06878306878306878	0.10112359550561797	0.096045197740113	0.05913978494623656	0.06557377049180328
CC(C)N1[C@H](CO)C[C@@H](O)CO1	0.06521739130434782	0.07142857142857142	0.11764705882352941	0.14285714285714285	0.09523809523809523	0.1188118811881188
NC(=O)N1CCc2ccccc21	0.12030075187969924	0.0990990990990991	0.09433962264150944	0.09615384615384616	0.15841584158415842	0.07476635514018691
C=CCc1ccc(O[C@@H]2O[C@H](CO)[C@@H](O)[C@@H](O)[C@@H]2O)c(OC)c1	0.08536585365853659	0.11029411764705882	0.1328125	0.1349206349206349	0.11450381679389313	0.14285714285714285
COc1ccc([C@H]2CC(=O)c3c(O)cc(O[C@H]4O[C@@H](CO)[C@@H](O)[C@@H](O)[C@@H]4O[C@@H]4O[C@@H](C)[C@@H](O)[C@@H](O)[C@@H]4O)cc3O2)cc1	0.12135922330097088	0.11475409836065574	0.14450867052023122	0.14619883040935672	0.13714285714285715	0.11931818181818182
CCCCCCCC/C=C\CCCCCCCC(=O)O[C@H](COC(=O)CCCCCCCCCCCCCCC)CO[P@@](=O)(O)OC[C@H](O)CO	0.07883817427385892	0.08372093023255814	0.05581395348837209	0.06132075471698113	0.07547169811320754	0.10784313725490197
CCCCCCCCCCCCCCCCCCCCCCCC(=O)OC[C@@H](O)COC(=O)CCCCCCCCCCCCC	0.06896551724137931	0.05741626794258373	0.059113300492610835	0.065	0.05365853658536585	0.09743589743589744
NC[C@H]1O[C@H](CC(=O)N2CCc3ccccc32)[C@H](O)[C@H]1O	0.12987012987012986	0.11363636363636363	0.1557377049180328	0.15833333333333333	0.16393442622950818	0.13821138211382114
O=C(O)[C@H]1O[C@@H](Oc2c(-c3ccc(O)cc3)oc3cc(O)cc(O)c3c2=O)[C@@H](O)[C@@H](O)[C@@H]1O	0.16477272727272727	0.16339869281045752	0.12418300653594772	0.12582781456953643	0.17687074829931973	0.13245033112582782
OC[C@@H]1O[C@@H](OC[C@@H]2O[C@@H](O)[C@H](O)[C@@H](O)[C@@H]2O)[C@H](O)[C@@H]1O	0.030120481927710843	0.03597122302158273	0.104	0.10569105691056911	0.03731343283582089	0.10483870967741936
O=C(CCc1ccccc1)c1ccccc1O	0.24242424242424243	0.14166666666666666	0.09166666666666666	0.09322033898305085	0.2336448598130841	0.08333333333333333
Cc1ccc([C@@H](C)CC(=O)c2ccc3c(c2)OCO3)cc1	0.18243243243243243	0.1746031746031746	0.10077519379844961	0.12	0.23275862068965517	0.11023622047244094
C#CCCCNC(=O)c1ccc(C)cc1OC	0.125	0.125	0.12173913043478261	0.12389380530973451	0.13043478260869565	0.11304347826086956
COc1cc(CCCO)ccc1O[C@@H](CO)CO[C@@H]1O[C@@H](CO)[C@@H](O)[C@@H](O)[C@H]1O	0.09550561797752809	0.09803921568627451	0.125	0.1347517730496454	0.10135135135135136	0.15827338129496402
CC(C)C1=C2[C@H]3CC=C4[C@@H]5[C@H](O[C@@H]6OC[C@@](O)([C@@H]4O)[C@@H](O)[C@]65O)[C@@]3(C)CC[C@]2(C)CC1	0.06951871657754011	0.0949367088607595	0.12837837837837837	0.14583333333333334	0.07692307692307693	0.12162162162162163
CC1=C(O[C@@H]2O[C@H](CO)[C@@H](O)[C@H](O)[C@H]2O)C(=O)[C@H](C)O1	0.06329113924050633	0.07633587786259542	0.16379310344827586	0.16666666666666666	0.07936507936507936	0.1452991452991453
C[C@@H]1C(=O)O[C@H]2[C@H]1CC[C@]1(C)CCC(=O)[C@@H](C)[C@@H]21	0.0379746835443038	0.05384615384615385	0.18018018018018017	0.1834862385321101	0.03937007874015748	0.1111111111111111
C=CC[S@](=O)[C@@H](CC)SSCCC	0.056338028169014086	0.0603448275862069	0.06363636363636363	0.08490566037735849	0.06306306306306306	0.09433962264150944
CN[C@@H](C)[C@@H]1Cc2ccccc2N1C	0.1323529411764706	0.11403508771929824	0.1	0.12264150943396226	0.1619047619047619	0.10091743119266056
CC1(C)C[C@@H](O)[C@]2(CO)[C@@H](O)C[C@@]3(C)C(=CC[C@@H]4[C@@]5(C)CC[C@@H](O)C(C)(C)[C@@H]5CC[C@]43C)[C@@H]2C1	0.04040404040404041	0.05917159763313609	0.12337662337662338	0.11764705882352941	0.04819277108433735	0.10967741935483871
Nc1nc2c(ncn2[C@@H]2O[C@@H](CO[P@](=O)(O)O[P@](=O)(O)OP(=O)(O)O)[C@@H](O)[C@H]2O)c(=O)[nH]1	0.06382978723404255	0.0949367088607595	0.09868421052631579	0.1	0.07006369426751592	0.09933774834437085
C/C=C\C/C=C\C=C\C=C\[C@H](C)CCCCCC(=O)O	0.09615384615384616	0.11627906976744186	0.06976744186046512	0.088	0.12096774193548387	0.1322314049586777
C[C@@]12CCC[C@](C)([C@@H]3CC[C@@H]4C[C@]3(C=O)C[C@]4(O)CO)[C@H]1[C@H](O[C@H]1O[C@@H](CO)[C@@H](O)[C@@H](O)[C@H]1O)OC2=O	0.04854368932038835	0.06179775280898876	0.14375	0.14556962025316456	0.05747126436781609	0.1165644171779141
CC1(C)C[C@H]2C3=CC[C@@H]4[C@@]5(C)CC[C@@H](O[C@@H]6O[C@H](C(=O)O)[C@@H](O)[C@@H](O)[C@@H]6O)[C@@](C)(CO)[C@@H]5CC[C@@]4(C(=O)O)[C@@]3(C)CC[C@]2(C)[C@H]1O	0.06726457399103139	0.07653061224489796	0.1452513966480447	0.1404494382022472	0.061855670103092786	0.13966480446927373
CCCC[C@H](CC)COC(=O)C[C@H](C)OC(=O)CCCCCCCCC	0.1	0.0958904109589041	0.09219858156028368	0.11764705882352941	0.0763888888888889	0.16793893129770993
CCCC[C@H](C(=O)OC)C(=O)OCC	0.10144927536231885	0.08695652173913043	0.11214953271028037	0.13592233009708737	0.07142857142857142	0.18
COc1cccc2c1C(=O)c1c(O)c3c(c(O)c1C2=O)C[C@@](O)(C(=O)CO)C[C@@H]3O[C@H]1C[C@@H](N)[C@H](C)O1	0.13089005235602094	0.1317365269461078	0.15822784810126583	0.16025641025641027	0.13580246913580246	0.14465408805031446
C=C(C(=O)O[C@H]1C/C(C)=C/CC/C(C)=C/[C@@H]2OC(=O)C(=C)[C@H]21)[C@H](C)C(=O)CCc1ccccc1	0.1807909604519774	0.14465408805031446	0.19727891156462585	0.21678321678321677	0.18	0.174496644295302
O=C(OC[C@@H]1O[C@@H](O)[C@](O)(COC(=O)c2cc(O)c(O)c(O)c2)[C@@H]1OC(=O)c1cc(O)c(O)c(O)c1)c1cc(O)c(O)c(O)c1	0.11848341232227488	0.10582010582010581	0.10326086956521739	0.1043956043956044	0.10869565217391304	0.12222222222222222
CCN(CC)CCOC(=O)c1ccc(OC)cc1	0.13013698630136986	0.15966386554621848	0.13793103448275862	0.14035087719298245	0.14655172413793102	0.1391304347826087
C[C@H]1C[C@@H]2CC[C@@H]3[C@@H]4CC5=CC(=O)C=C[C@]5(C)[C@]4(C=O)[C@@]3(C)[C@@H](O)[C@H]2C1	0.05649717514124294	0.08108108108108109	0.2125984251968504	0.216	0.06896551724137931	0.15037593984962405
Cc1ccccc1NC(=O)c1ccccc1	0.2578125	0.12605042016806722	0.07563025210084033	0.07692307692307693	0.2169811320754717	0.06722689075630252
COc1c2ccoc2c(OC[C@@H](O)C(C)(C)O[C@@H]2O[C@@H](CO)[C@@H](O)[C@@H](O)[C@H]2O)c2oc(=O)ccc12	0.12834224598930483	0.15	0.15584415584415584	0.14285714285714285	0.15483870967741936	0.14935064935064934
O=C(C[C@H](c1ccccc1)c1ccccc1)OC[C@H]1CO1	0.24822695035460993	0.12878787878787878	0.1171875	0.128	0.21008403361344538	0.109375
COc1ccc(Cl)cc1S(=O)(=O)NC(=O)c1ccccc1	0.2013888888888889	0.168	0.08527131782945736	0.08661417322834646	0.20512820512820512	0.07751937984496124
OC[C@@H]1O[C@H](OC[C@@H]2O[C@H](O)[C@H](O)[C@H](O)[C@H]2O)[C@H](O[C@@H]2O[C@H](CO)[C@H](O)[C@H](O)[C@@H]2O)[C@H](O)[C@@H]1O	0.03	0.028735632183908046	0.0880503144654088	0.08917197452229299	0.029585798816568046	0.08860759493670886
CCc1ccc(CCNC(=O)CCCN2CCCCC2)cc1	0.13291139240506328	0.11764705882352941	0.12307692307692308	0.125	0.13076923076923078	0.11538461538461539
CC(C)CNC(=O)/C=C/C=C/c1ccccc1	0.17266187050359713	0.1623931623931624	0.08333333333333333	0.10344827586206896	0.22429906542056074	0.10256410256410256
CC(C)[N+](C)(CCCC(=O)O)CC(=O)O	0.1417910447761194	0.14545454545454545	0.10091743119266056	0.12380952380952381	0.1308411214953271	0.19
O=C(c1ccccc1)c1ccccc1	0.248	0.11206896551724138	0.06956521739130435	0.07079646017699115	0.20388349514563106	0.06086956521739131
CCN(CC)CCOC(=O)[C@H](C)Cc1ccccc1	0.17482517482517482	0.14634146341463414	0.125	0.16666666666666666	0.1826086956521739	0.18584070796460178
COc1cc2oc(-c3ccc(O)c(O)c3)cc(=O)c2c(O)c1OC	0.14556962025316456	0.14925373134328357	0.08823529411764706	0.08955223880597014	0.1640625	0.08088235294117647
Cc1cc(N2CCOCC2)nc(N)n1	0.040268456375838924	0.07563025210084033	0.07017543859649122	0.07142857142857142	0.05128205128205128	0.03418803418803419
Cc1c(O)cc(C(C)(C)c2ccc(O)c(C(=O)O)c2)cc1O	0.15333333333333332	0.1774193548387097	0.12	0.09523809523809523	0.18487394957983194	0.12096774193548387
CO[C@@H]1C[C@@H](C)CC[C@@H](C)C(=O)C(C)C1	0.026490066225165563	0.04918032786885246	0.18446601941747573	0.18811881188118812	0.03361344537815126	0.12037037037037036
CC1(C)O[C@]2(C)CC[C@]1(O)C[C@@H]2O[C@H]1O[C@@H](CO)[C@@H](O)[C@@H](O)[C@H]1O	0.03468208092485549	0.04827586206896552	0.13178294573643412	0.13385826771653545	0.0425531914893617	0.12403100775193798
O=c1cc(-c2ccc(O)c(O)c2)oc2cc(O)c(O[C@H]3OC[C@@H](O)[C@@H](O)[C@@H]3O)c(O)c12	0.11731843575418995	0.11612903225806452	0.10596026490066225	0.10738255033557047	0.12751677852348994	0.10666666666666667
N[C@@H](Cc1ccccc1)C(=O)NC(Cc1ccccc1)=C(O)O	0.2765957446808511	0.1417910447761194	0.08088235294117647	0.09022556390977443	0.2231404958677686	0.10606060606060606
C=C[C@@]1(C)CC(=O)[C@@H]2[C@]3(C)[C@@H](C[C@@H](OC(C)=O)[C@@]2(O)C1=O)C(C)(C)[C@H](OC(C)=O)[C@@H](OC(C)=O)[C@@H]3OC(=O)c1ccccc1	0.12077294685990338	0.10810810810810811	0.1569767441860465	0.15204678362573099	0.11731843575418995	0.13142857142857142
C=C[C@@]1(C)CC[C@@H]2[C@](C)(CC[C@@H]3C(C)(C)CCC[C@]32C)O1	0.011764705882352941	0.03571428571428571	0.0859375	0.07874015748031496	0.021897810218978103	0.045454545454545456
COc1cc(SCC2CCCC2)ccc1C#N	0.06493506493506493	0.07874015748031496	0.10084033613445378	0.10256410256410256	0.08196721311475409	0.0743801652892562
Cn1c(SCc2ccc(C)cc2)nc2c(=O)[nH]cnc21	0.13157894736842105	0.1693548387096774	0.07751937984496124	0.07874015748031496	0.16666666666666666	0.06153846153846154
O=C1C[C@@H]2CC[C@H](CO)[C@@]2(O)C(=O)c2ccc(O)cc21	0.1038961038961039	0.12598425196850394	0.1322314049586777	0.13445378151260504	0.12195121951219512	0.10569105691056911
COCCCNC(=O)C1=CSc2ccccc2N1c1ccc(F)cc1	0.272108843537415	0.18518518518518517	0.09219858156028368	0.09352517985611511	0.3025210084033613	0.0851063829787234
CCOC(=O)[C@@H](Cc1ccccc1)NC(=O)c1ccccc1	0.2898550724637681	0.13533834586466165	0.10687022900763359	0.12598425196850394	0.2066115702479339	0.13385826771653545
NC(N)=NCCC[C@@H](NC(=O)CC[C@H](N)C(=O)O)C(=O)O	0.1111111111111111	0.0916030534351145	0.06201550387596899	0.07142857142857142	0.078125	0.14285714285714285
COc1c(O[C@H]2O[C@@H](CO)[C@@H](O)[C@@H](O)[C@@H]2O)c(C)cc2c1C(=O)c1c(O)cccc1C2=O	0.1348314606741573	0.12903225806451613	0.1342281879194631	0.1360544217687075	0.14093959731543623	0.13513513513513514
COc1ccc([C@H]2COc3cc(O)ccc3O2)cc1	0.13333333333333333	0.1171875	0.096	0.0975609756097561	0.1694915254237288	0.07086614173228346
COC(=O)c1ccc(-c2ccc(O)cc2)cc1	0.21641791044776118	0.1724137931034483	0.09243697478991597	0.09401709401709402	0.24761904761904763	0.08403361344537816
Oc1ccc2c(c1)OC[C@@]1(O)c3ccc(O)cc3O[C@@H]21	0.12418300653594772	0.1328125	0.07751937984496124	0.07874015748031496	0.15702479338842976	0.06976744186046512
C/N=C(\NC#N)Nc1ccc(OC)cc1	0.12142857142857143	0.1111111111111111	0.0782608695652174	0.07964601769911504	0.11607142857142858	0.06956521739130435
O=C(O)c1ccc2c(c1)Oc1ccccc1C2=O	0.19424460431654678	0.16806722689075632	0.09917355371900827	0.10084033613445378	0.2641509433962264	0.08196721311475409
O=C(/C=C/c1ccc(O)cc1)OC[C@H]1O[C@@H](Oc2c(-c3ccc(O)cc3)oc3cc(O)cc(O)c3c2=O)[C@@H](O)[C@H](O)[C@@H]1O	0.18686868686868688	0.15555555555555556	0.10989010989010989	0.1111111111111111	0.19411764705882353	0.11049723756906077
COc1c(-c2ccc(O[C@@H]3O[C@@H](C(=O)O)[C@@H](O)[C@@H](O)[C@@H]3O)cc2)oc2cc3c(c(O)c2c1=O)OCO3	0.15591397849462366	0.16049382716049382	0.13043478260869565	0.1320754716981132	0.16560509554140126	0.13836477987421383
Cn1c(C(=O)N2CCCCC2)nc2ccccc21	0.12080536912751678	0.12	0.09836065573770492	0.1	0.17391304347826086	0.07258064516129033
CC1(C)O[C@@]2(C)CC[C@H]1[C@@H](O[C@@H]1O[C@@H](CO)[C@@H](O)[C@@H](O)[C@@H]1O)C2	0.03508771929824561	0.04895104895104895	0.152	0.15447154471544716	0.04316546762589928	0.1349206349206349
CCCCn1cc(C(=O)c2cccc3ccccc23)c2ccccc21	0.2876712328767123	0.14184397163120568	0.09154929577464789	0.09285714285714286	0.2892561983471074	0.08450704225352113
C[C@H](O)[C@H](C(=O)O)[C@@H]1NC(C(=O)O)=C(c2ccc(O)cc2)[C@@H]1C	0.21379310344827587	0.24166666666666667	0.1171875	0.13709677419354838	0.2413793103448276	0.2033898305084746
C[C@@H](NC(=O)c1cc(F)ccc1F)C(=O)O	0.1893939393939394	0.1926605504587156	0.09734513274336283	0.11926605504587157	0.19047619047619047	0.1388888888888889
O=C(O)[C@@](O)(CO)[C@@H](O)[C@@H](O)COP(=O)(O)O	0.0979020979020979	0.1206896551724138	0.0782608695652174	0.07964601769911504	0.11607142857142858	0.14953271028037382
CC/C=C\C/C=C\C/C=C\C/C=C\CCCCCCC(=O)OC[C@H](COC(=O)CCCCCCC/C=C\CCCCCCCC)OC(=O)CCCCCCCCCCCCCCCC	0.04513888888888889	0.04980842911877394	0.046875	0.05138339920948617	0.03861003861003861	0.068
COc1cc(OC)cc(C(=O)Nc2ccc3c(c2)OCO3)c1	0.15584415584415584	0.12686567164179105	0.09848484848484848	0.1	0.14960629921259844	0.08270676691729323
CCC(=O)OCC(C)C	0.078125	0.11	0.10526315789473684	0.13186813186813187	0.10416666666666667	0.13043478260869565
O=C(CO)[C@@H](O)[C@H](O)[C@H](O)CO	0.09848484848484848	0.12380952380952381	0.05660377358490566	0.06796116504854369	0.13	0.14432989690721648
O=C1O[C@H](CO[C@H]2OC[C@@H](O)[C@@H](O)[C@H]2O)C(O)=C1O	0.05063291139240506	0.061068702290076333	0.13675213675213677	0.1391304347826087	0.06349206349206349	0.1282051282051282
CC[C@@H](C)O[C@@H]1O[C@H](CO)[C@@H](O)[C@H](O)[C@H]1O	0.060810810810810814	0.0743801652892562	0.12727272727272726	0.1619047619047619	0.07758620689655173	0.18269230769230768
CCCCCC/C=C\C/C=C\CCCCCCCC(=O)OC[C@H](COC(=O)CCCCCCCCCCC/C=C\CCCCCCCC)OC(=O)CCCCCCCCCCCCCCCCCCC	0.042483660130718956	0.04659498207885305	0.043795620437956206	0.04797047970479705	0.036101083032490974	0.06343283582089553
C[N+]1(C)[C@H]2CC[C@H]1CC(OC(=O)[C@H](O)c1ccccc1)C2	0.14473684210526316	0.11363636363636363	0.1652892561983471	0.18803418803418803	0.16393442622950818	0.16666666666666666
C[C@@](O)(CC(=O)O)CO[C@@H]1O[C@@H](CO)[C@@H](O)[C@@H](O)[C@@H]1O	0.07741935483870968	0.08527131782945736	0.15517241379310345	0.13793103448275862	0.08870967741935484	0.17699115044247787
C[C@@]12C(=O)C=CC[C@]1(O)[C@H](O)C[C@@H]1[C@H]2CC[C@]2(O)C(=O)O[C@@]3(C)[C@@H]4C[C@@]5(C)[C@@H](CO[C@@]16O[C@@]23[C@H]5C6=O)C(=O)O4	0.06220095693779904	0.08333333333333333	0.1524390243902439	0.15432098765432098	0.06741573033707865	0.11904761904761904
CCCCCC/C=C\C/C=C\CCCCCCCC(=O)OC[C@H](COC(=O)CCCCCCCCCCCCCCCCCCCCCCC)OC(=O)CCCCCCCCCCCCCCCCC	0.042483660130718956	0.04659498207885305	0.043795620437956206	0.04797047970479705	0.036101083032490974	0.06343283582089553
C=C1CC[C@@H]2C(C)(C)[C@H](O)CC[C@@]2(C)[C@H]1COc1ccc2ccc(=O)oc2c1	0.10919540229885058	0.1292517006802721	0.1510791366906475	0.15328467153284672	0.13380281690140844	0.11188811188811189
C[C@@](O)(CC(=O)O)CC(=O)OC[C@H]1O[C@@H](Oc2cc(O)c3c(=O)cc(-c4ccc(O)cc4)oc3c2)[C@@H](O)[C@@H](O)[C@@H]1O	0.19473684210526315	0.17647058823529413	0.14792899408284024	0.13609467455621302	0.18902439024390244	0.16265060240963855
COc1cc(-c2cc(=O)c3c(O)cc(O[C@H]4O[C@@H](CO)[C@@H](O)[C@@H](O)[C@@H]4O[C@@H]4O[C@H](C)[C@@H](O)[C@@H](O)[C@@H]4O)cc3o2)cc(OC)c1O	0.0967741935483871	0.09895833333333333	0.12637362637362637	0.12777777777777777	0.10160427807486631	0.11475409836065574
CCCCCNC(=O)N1C(=O)c2ccccc21	0.17266187050359713	0.13333333333333333	0.13043478260869565	0.13274336283185842	0.18018018018018017	0.12173913043478261
CC(C)[C@@H](NC(=O)c1nn(CCCCCCF)c2ccccc12)C(N)=O	0.2222222222222222	0.1678832116788321	0.1	0.11764705882352941	0.24	0.15037593984962405
C=C1C(=O)O[C@H]2/C=C(/C)C[C@@H](O)/C=C/[C@](C)(O)C[C@H]12	0.07096774193548387	0.0859375	0.1875	0.19090909090909092	0.08943089430894309	0.14782608695652175
CCCCCC(=O)O[C@H]1O[C@@H](CO)[C@@H](O)[C@H](O)[C@H]1O	0.07096774193548387	0.06923076923076923	0.1565217391304348	0.1592920353982301	0.072	0.2
CCCCCCCC/C=C\CCCCCCCCCC(=O)OC[C@@H](COC(=O)CCCCCCCCCCCCCCCCCCC)OC(=O)CCCCCCC/C=C\CCCCCCCC	0.04377104377104377	0.04814814814814815	0.045283018867924525	0.04961832061068702	0.03731343283582089	0.06563706563706563
C1SSCSSCSSC1	0.0	0.0	0.027522935779816515	0.028037383177570093	0.0	0.00909090909090909
C[C@]12C[C@]34CC[C@@H]5[C@](C)(C=O)C=C[C@]5(C)[C@@]4(C)CC[C@@H]1C[C@@H]3C2	0.028735632183908046	0.05555555555555555	0.10606060606060606	0.1076923076923077	0.0425531914893617	0.08208955223880597
O=C(O)/C=C/CC/C=C\c1ccccc1	0.15328467153284672	0.14912280701754385	0.08695652173913043	0.08849557522123894	0.21153846153846154	0.09734513274336283
COCCOc1cc(CCN2CCCC(N3CCCCC3)CC2)cc(Cl)c1	0.0718232044198895	0.056962025316455694	0.09523809523809523	0.09655172413793103	0.06578947368421052	0.08108108108108109
Cc1cccc(-c2cc(=O)c3c(O)cc(O)c([C@@H]4O[C@@H](CO)[C@@H](O)[C@@H](O)[C@@H]4O[C@@H]4O[C@@H](C)[C@@H](O)[C@@H](O)[C@@H]4O)c3o2)c1	0.12935323383084577	0.1111111111111111	0.12790697674418605	0.12941176470588237	0.13372093023255813	0.11560693641618497
COc1cc2c(cc1CC=C(C)C)[C@H]1COc3cc(O)c(CC=C(C)C)c(O)c3[C@@H]1O2	0.1043956043956044	0.12987012987012986	0.13513513513513514	0.1292517006802721	0.11920529801324503	0.11333333333333333
CC1=C2[C@H](O)[C@@]3(C)[C@@H](C)CCC[C@H]3C[C@@]2(O)OC1=O	0.05063291139240506	0.06923076923076923	0.14655172413793102	0.14912280701754385	0.06349206349206349	0.1092436974789916
Nc1nc(O)c(O)c(=O)[nH]1	0.05223880597014925	0.08571428571428572	0.04854368932038835	0.04950495049504951	0.06862745098039216	0.038834951456310676
N#C[C@H](O[C@@H]1O[C@@H](CO)[C@@H](O)[C@@H](O)[C@@H]1O)c1ccccc1	0.12337662337662338	0.08955223880597014	0.1111111111111111	0.12195121951219512	0.13709677419354838	0.13934426229508196
COc1cc([C@H]2Oc3c(OC)cc(/C=C/CO)cc3[C@@H]2CO)ccc1O[C@@H]1O[C@H](CO)[C@@H](O)[C@@H](O)[C@@H]1O	0.11224489795918367	0.1301775147928994	0.13496932515337423	0.13664596273291926	0.1411042944785276	0.12195121951219512
C[C@@H]1O[C@H](NC(=O)CCCCCN)[C@@H](O)[C@@H](O)[C@@H]1O	0.07792207792207792	0.06923076923076923	0.13675213675213677	0.1391304347826087	0.072	0.168141592920354
CCC[C@@H]1CCOC1=O	0.037037037037037035	0.046296296296296294	0.12631578947368421	0.12903225806451613	0.04854368932038835	0.09278350515463918
CCCNCC(C)=O	0.07086614173228346	0.06862745098039216	0.09574468085106383	0.09782608695652174	0.07216494845360824	0.0967741935483871
COc1nc(C/C=C(\C)C/C=C/C(C)=C/[C@H](C)[C@@H](O)[C@@]2(C)O[C@H]2C(C)C)c(O)c(O)c1OC	0.1092896174863388	0.16556291390728478	0.08974358974358974	0.09803921568627451	0.14	0.11920529801324503
Cc1ccccc1C(=O)N[C@@H](Cc1c[nH]c2ccccc12)C(=O)O	0.2708333333333333	0.16417910447761194	0.08695652173913043	0.0962962962962963	0.25833333333333336	0.11194029850746269
C[C@H](C[P@](=O)(O)OCC[N+](C)(C)C)SC(C)(C)C	0.059602649006622516	0.08130081300813008	0.12389380530973451	0.10619469026548672	0.06666666666666667	0.09565217391304348
C=C1C(=O)O[C@@H]2/C=C(/C)CC/C=C(/C(=O)O[C@@H]3O[C@@H](CO)[C@@H](O)[C@@H](O)[C@@H]3O)C[C@@H]12	0.08379888268156424	0.09868421052631579	0.2196969696969697	0.2230769230769231	0.0945945945945946	0.1678832116788321
COc1ccc(/C=C/C(=O)NCCc2c(C)[nH]c3cc(O)ccc23)cc1OC	0.16167664670658682	0.18439716312056736	0.10273972602739725	0.10416666666666667	0.208955223880597	0.0958904109589041
CCCCC[C@H](O)/C=C/[C@H]1[C@H](O)CC(=O)[C@@H]1CCCCCCCC(=O)O	0.10650887573964497	0.1347517730496454	0.14074074074074075	0.15151515151515152	0.13138686131386862	0.2047244094488189
Cc1ccccc1C(=O)N1CCN(c2ccc(C)cc2)CC1	0.18666666666666668	0.12686567164179105	0.09848484848484848	0.1	0.23728813559322035	0.07462686567164178
CCCCC[C@H](O)/C=C/[C@H]1[C@H](O)C[C@H](O)[C@@H]1C/C=C\CCCCC(=O)O	0.0935672514619883	0.11888111888111888	0.12408759124087591	0.13432835820895522	0.12318840579710146	0.21428571428571427
CC(=O)N[C@H]1[C@H](OC(C)=O)O[C@H](COC(C)=O)[C@@H](OC(C)=O)[C@@H]1OC(C)=O	0.056818181818181816	0.06711409395973154	0.13333333333333333	0.12686567164179105	0.04054054054054054	0.1259259259259259
C=CC[C@H](C(=O)O)N1CCC[C@@H]1C(=O)NCc1ccccc1	0.18	0.12781954887218044	0.11627906976744186	0.12698412698412698	0.17886178861788618	0.1349206349206349
CCC/C=C1\OC(=O)C2=C1CC[C@@H](O)[C@H]2O	0.06711409395973154	0.09090909090909091	0.13513513513513514	0.13761467889908258	0.09482758620689655	0.10619469026548672
CCCCCC/C=C\C/C=C\CCCCCCCC(=O)OC[C@H](COC(=O)CCCCCCCCCCCCCCCCCCC)OC(=O)CCCCCCCCC/C=C\CCCCCCCC	0.043333333333333335	0.047619047619047616	0.04477611940298507	0.04905660377358491	0.03690036900369004	0.0648854961832061
CC[C@@H](C(=O)O)C1(O)CCCCC1	0.06382978723404255	0.07894736842105263	0.09345794392523364	0.11650485436893204	0.08256880733944955	0.11538461538461539
Cc1cccc(C)c1CCCCCCCCCCCCCCCCO	0.0935672514619883	0.08843537414965986	0.07692307692307693	0.07801418439716312	0.09929078014184398	0.0851063829787234
CC(=O)Nc1ccc(OC(=O)CCC)cc1	0.17777777777777778	0.15789473684210525	0.13513513513513514	0.13761467889908258	0.15454545454545454	0.14678899082568808
COc1cc(-c2cc(=O)c3c(O)cc(O[C@H]4OC[C@@H](O)[C@@H](O)[C@@H]4O)cc3o2)cc(OC)c1O	0.10752688172043011	0.10493827160493827	0.11612903225806452	0.11764705882352941	0.11538461538461539	0.11688311688311688
CC/C=C\C/C=C\C/C=C\C/C=C\C/C=C\CCCC(=O)OC[C@H](COC(=O)CCCCCCCCCCCCCCCCC)OC(=O)CCCCCCCCC/C=C\CC	0.04659498207885305	0.051587301587301584	0.048582995951417005	0.05327868852459016	0.04	0.07053941908713693
CC(C)(C)OC(=O)NCCOCCOCCOCCOCCOCCOCCOCCOCCOCCOCCOCCOC(=O)CCOCCOCCOCCOCCOCCOCCOCCOCCOCCOCCOC	0.03869047619047619	0.03205128205128205	0.04983388704318937	0.039735099337748346	0.02258064516129032	0.05
O=C1c2c(O)cc(O)cc2O[C@H](c2ccc(O)cc2)[C@@H]1c1c(O)cc(O)c2c1O[C@H](c1ccc(O)cc1)C(=O)C(O)C2	0.1658291457286432	0.10215053763440861	0.09944751381215469	0.1005586592178771	0.14285714285714285	0.08791208791208792
O=S(=O)(O)O/N=C(\CCc1ccc(O)cc1)S[C@@H]1O[C@@H](CO)[C@@H](O)[C@H](O)[C@@H]1O	0.11046511627906977	0.14685314685314685	0.14492753623188406	0.14705882352941177	0.11971830985915492	0.15441176470588236
CC1=C(C)[C@@H]2C3=CC[C@@H]4[C@@]5(C)CC[C@@H](O)C(C)(C)[C@@H]5CC[C@@]4(C)[C@@]3(C)CC[C@]2(C(=O)O)CC1	0.0625	0.08588957055214724	0.13245033112582782	0.12666666666666668	0.075	0.1111111111111111
CC/C=C\C/C=C\C/C=C\C/C=C\C/C=C\CCCCCC(=O)OC[C@@H](COC(=O)CCCCCC/C=C\C/C=C\C/C=C\C/C=C\CC)OC(=O)	0.05138339920948617	0.05286343612334802	0.04954954954954955	0.0547945205479452	0.044642857142857144	0.07407407407407407
CSc1ccccc1N1CCN(CCc2ccccc2)CC1	0.2080536912751678	0.10071942446043165	0.08088235294117647	0.08208955223880597	0.184	0.057971014492753624
CC(C)C[C@H](NC(=O)[C@H](N)Cc1c[nH]c2ccccc12)C(=O)O	0.22758620689655173	0.1984126984126984	0.10687022900763359	0.12598425196850394	0.26956521739130435	0.17073170731707318
COc1cc2c(cc1OC)C(C(=O)NCCCN(CC)CC)=C(OC)NCC2	0.10919540229885058	0.12162162162162163	0.1347517730496454	0.12857142857142856	0.10273972602739725	0.11971830985915492
C/C=C/C=C/C=C/C(=O)N1CCCCN1C(=O)/C=C/c1ccc(O)cc1	0.11176470588235295	0.13286713286713286	0.09859154929577464	0.1	0.13768115942028986	0.09154929577464789
CSc1cnc(C)c(C)c1	0.05185185185185185	0.08490566037735849	0.06862745098039216	0.07	0.06796116504854369	0.058823529411764705
C[C@@]12C[C@@H]3OC(=O)[C@H]1CO[C@]14O[C@@]5([C@@H]2C1=O)[C@](O)(CC[C@H]1[C@H]4CC=C2CC=CC(=O)[C@@]21C)C(=O)O[C@]35C	0.06341463414634146	0.08522727272727272	0.1419753086419753	0.14375	0.06896551724137931	0.10179640718562874
CC(C)[C@H]1CC[C@@H](C)C[C@@H]1OC(=O)OCCO	0.07333333333333333	0.09836065573770492	0.18518518518518517	0.21153846153846154	0.09322033898305085	0.18691588785046728
N=C(N)N/N=C\c1ccccc1	0.12030075187969924	0.07964601769911504	0.04504504504504504	0.045871559633027525	0.13592233009708737	0.045454545454545456
O=C(ON1C(=O)CCC1=O)OC[C@H]1CCCN2CCCC[C@H]12	0.047058823529411764	0.055944055944055944	0.10687022900763359	0.10852713178294573	0.050359712230215826	0.07462686567164178
C=C(C)[C@H]1CC[C@@]2(C)CC[C@]3(C)[C@@H](CC[C@@H]4[C@@]5(C)CC[C@H](OC(=O)/C=C/c6ccc(O)c(OC)c6)C(C)(C)[C@@H]5CC[C@]43C)[C@@H]12	0.06787330316742081	0.1	0.1404494382022472	0.13559322033898305	0.09090909090909091	0.10989010989010989
OC1([C@H](CN2CCNCC2)c2ccccc2)CCCC1	0.11538461538461539	0.072992700729927	0.06818181818181818	0.07751937984496124	0.12698412698412698	0.06060606060606061
CCCSS[C@H](CC)[S@](=O)CCC	0.056338028169014086	0.0603448275862069	0.07339449541284404	0.09523809523809523	0.05357142857142857	0.11538461538461539
CC(C)=CCC/C(C)=C/CC/C(C)=C/CC/C(C)=C/CC/C(C)=C/CC/C(C)=C/CC/C(C)=C/CC/C(C)=C/Cc1ccc(O)cc1O	0.0782608695652174	0.09405940594059406	0.075	0.07035175879396985	0.08542713567839195	0.08080808080808081
CC(=O)CCc1ccc(O)cc1	0.1297709923664122	0.16346153846153846	0.11650485436893204	0.1188118811881188	0.1717171717171717	0.10679611650485436
CN1CC[C@@H](OC(=O)C(C)(C)C)C1	0.04195804195804196	0.06086956521739131	0.1717171717171717	0.12871287128712872	0.05405405405405406	0.09523809523809523
CC/C=C\C/C=C\C/C=C\C/C=C\C/C=C\CCCCCC(=O)O[C@H](COC(=O)CCCCCCC/C=C\C/C=C\CCCCCC)COC(=O)CCCCCCC	0.04814814814814815	0.053497942386831275	0.05042016806722689	0.05531914893617021	0.04149377593360996	0.07327586206896551
CC/C=C\C/C=C\C/C=C\C/C=C\CCCCCCC(=O)OC[C@@H](COC(=O)CCCCCCC/C=C\C/C=C\CCCCCC)OC(=O)CCCCCCCCCCCC	0.04659498207885305	0.051587301587301584	0.048582995951417005	0.05327868852459016	0.04	0.07053941908713693
C[C@@H]1O[C@@]2(O)C=CCC(C)(C)C2=C[C@H]1O	0.05442176870748299	0.07563025210084033	0.14018691588785046	0.14285714285714285	0.06956521739130435	0.14150943396226415
CCCCC/C=C\C/C=C\C/C=C\C/C=C\CCCC(=O)OC[C@H](COC(=O)CCCCCCCCCCC/C=C\C/C=C\CCCCC)OC(=O)CCCCCCCCC	0.04659498207885305	0.051587301587301584	0.048582995951417005	0.05327868852459016	0.04	0.07053941908713693
O=[N+]([O-])c1ccc(/C=C/CO)cc1	0.09420289855072464	0.14814814814814814	0.07272727272727272	0.07407407407407407	0.1553398058252427	0.06363636363636363
CCC[C@@H](F)Cn1cc(C(=O)c2cccc3ccccc23)c2ccccc21	0.2953020134228188	0.1527777777777778	0.08843537414965986	0.09722222222222222	0.29838709677419356	0.09655172413793103
O=C(OC[C@@H]1O[C@@H](Oc2c(-c3ccc(O)c(O)c3)oc3cc(O)cc(O)c3c2=O)[C@H](O)[C@H](O)[C@@H]1O)c1cc(O)c(O)c(O)c1	0.12980769230769232	0.11827956989247312	0.10989010989010989	0.1111111111111111	0.1340782122905028	0.11049723756906077
CCCCCCCCCCCCCCCCCCCCCCCC(=O)N[C@@H](CO)[C@H](O)/C=C/CCCCCCCCCCCC	0.06521739130434782	0.07389162561576355	0.04950495049504951	0.05527638190954774	0.07575757575757576	0.08205128205128205
COc1c2oc(=O)ccc2c(OC)c2c(O)cccc12	0.1476510067114094	0.14285714285714285	0.09523809523809523	0.0967741935483871	0.18803418803418803	0.0703125
O=[N+]([O-])c1ccc(OC[C@H]2CCCCCN2)cc1	0.07741935483870968	0.09375	0.09836065573770492	0.1	0.0975609756097561	0.07258064516129033
O=C(O)c1ccccc1OCCOc1ccccc1	0.24087591240875914	0.144	0.096	0.0975609756097561	0.23214285714285715	0.0967741935483871
COC(=O)c1ccc(NC(=O)Cn2c(=O)cc(C(=O)N3CCCCC3)c3ccccc32)cc1	0.22941176470588234	0.13043478260869565	0.1	0.10126582278481013	0.23776223776223776	0.08695652173913043
CN[C@H]1C[C@@H]2O[C@@](C)([C@@H]1OC)n1c3ccccc3c3c4c(c5c6ccccc6n2c5c31)C(=O)NC4=O	0.1912568306010929	0.11046511627906977	0.10778443113772455	0.10909090909090909	0.2	0.08875739644970414
COc1cc2c(cc1O)C(=O)c1cccc(OC)c1C2=O	0.1456953642384106	0.13178294573643412	0.09375	0.09523809523809523	0.1557377049180328	0.07751937984496124
COc1ccccc1N1CCN(CCOc2cc(Cl)cc(Cl)c2)CC1	0.1402439024390244	0.0958904109589041	0.08450704225352113	0.08571428571428572	0.16541353383458646	0.0625
CC(=O)Nc1ccc(NC(=O)c2ccccc2)cc1	0.2803030303030303	0.12698412698412698	0.07936507936507936	0.08064516129032258	0.22321428571428573	0.08870967741935484
C=C1CC[C@H](O)C/C1=C/C=C1\CCC[C@@]2(C)[C@H]1[C@H](O)C[C@@H]1C(C)(C)CCC[C@@]12C	0.03723404255319149	0.07006369426751592	0.125	0.1267605633802817	0.05844155844155844	0.08783783783783784
C=C1C[C@@H](OC(=O)/C(C)=C/CO)[C@H](O)C(C)(C)/C=C/C=C(\C)C(=O)/C=C/[C@@H]2C(C)CC[C@@H](OC(C)=O)[C@@H]2[C@H]1OC(C)=O	0.09134615384615384	0.1111111111111111	0.22012578616352202	0.21518987341772153	0.09550561797752809	0.17682926829268292
CCCCCCCCCCCCCCCCCCCCCCCCCCCCOC(=O)CCCCCCCCCCCCCCC	0.03734439834024896	0.032407407407407406	0.04830917874396135	0.04878048780487805	0.03317535545023697	0.058823529411764705
C=C1C(=O)O[C@@H]2/C=C(/C)CC/C=C(/C(=O)OC)C[C@@H](OC(=O)/C(C)=C/C)[C@H]12	0.08045977011494253	0.1103448275862069	0.2109375	0.21428571428571427	0.08333333333333333	0.15789473684210525
Nc1nc(N)c2ncn([C@@H]3O[C@H](CO)[C@@H](O)[C@H]3O)c2n1	0.0625	0.1	0.0873015873015873	0.08870967741935484	0.078125	0.088
O=[N+]([O-])c1ccc(OCCCc2cccc([N+](=O)[O-])c2)cc1	0.1568627450980392	0.11940298507462686	0.08270676691729323	0.08396946564885496	0.17886178861788618	0.07518796992481203
COc1ccc2c(c1)O[C@H](O[C@H]1O[C@@H](CO)[C@@H](O)[C@@H](O)[C@@H]1O)C(=O)N2OC	0.09883720930232558	0.1095890410958904	0.15555555555555556	0.15789473684210525	0.12142857142857143	0.13970588235294118
C[C@@H](O)CCCn1cc(C(=O)Nc2cccc3ccccc23)c2ccccc21	0.3424657534246575	0.16551724137931034	0.08666666666666667	0.10273972602739725	0.312	0.1095890410958904
COc1ccc2c(c1)O[C@H]1c3ccc(O[C@H]4O[C@@H](CO)[C@@H](O)[C@@H](O)[C@@H]4O)cc3OC[C@@H]21	0.11538461538461539	0.12101910828025478	0.13333333333333333	0.13513513513513514	0.14	0.11920529801324503
O=C(O)[C@H]1O[C@H](Oc2ccc(-c3oc4cc(O)cc(O)c4c(=O)c3O)cc2O)[C@H](O)[C@@H](O)[C@@H]1O	0.13736263736263737	0.13924050632911392	0.12258064516129032	0.12418300653594772	0.1437908496732026	0.13071895424836602
CC1(C)C[C@H]2C3=CC[C@@H]4[C@@]5(C)CC[C@@H](O)[C@@](C)(C=O)[C@@H]5CC[C@@]4(C)[C@@]3(C)CC[C@@]2(C)[C@H](O)C1	0.03553299492385787	0.059880239520958084	0.11764705882352941	0.1118421052631579	0.04878048780487805	0.0967741935483871
CCCCC/C=C\C/C=C\C/C=C\C/C=C\CCCC(=O)OC[C@H](COC(=O)CCCCCCCCCCCCCCCCC)OC(=O)CCCCCCCCCCC/C=C\CCC	0.04513888888888889	0.04980842911877394	0.046875	0.05138339920948617	0.03861003861003861	0.068
CCCCC[C@H](O)/C=C/[C@H]1[C@H](O)C[C@H](O)[C@@H]1C/C=C\CCCC(=O)OC[C@H](O)CO	0.09392265193370165	0.11764705882352941	0.12244897959183673	0.13194444444444445	0.12162162162162163	0.21481481481481482
CN(CCc1ccccc1)C(=O)CNCc1ccccc1	0.26618705035971224	0.13740458015267176	0.0916030534351145	0.09302325581395349	0.2	0.09230769230769231
COc1cccc(-c2cc(C#N)cc(C#N)c2)c1	0.1292517006802721	0.10317460317460317	0.05555555555555555	0.056451612903225805	0.1452991452991453	0.047619047619047616
O=CN1CCCCCC1	0.014388489208633094	0.017857142857142856	0.038461538461538464	0.0392156862745098	0.02830188679245283	0.01904761904761905
C[C@H](N)C(=O)NCC(=O)O	0.1111111111111111	0.10784313725490197	0.07	0.09375	0.10204081632653061	0.13978494623655913
O=c1c(O[C@H]2O[C@H](CO)[C@H](O)[C@H](O)[C@H]2O[C@@H]2OC[C@@H](O)[C@H](O)[C@@H]2O)c(-c2ccc(O)c(O)c2)oc2cc(O)cc(O)c12	0.10576923076923077	0.10326086956521739	0.11299435028248588	0.11428571428571428	0.11235955056179775	0.10112359550561797
OC[C@H]1O[C@H](Oc2ccc3c(c2)OC[C@@H]2c4cc5c(cc4O[C@@H]32)OCO5)[C@@H](O)[C@@H](O)[C@@H]1O	0.09523809523809523	0.0975609756097561	0.12987012987012986	0.13157894736842105	0.10759493670886076	0.10897435897435898
Cc1ccc(S(=O)(=O)NCCCSSC[C@@H](N)C(=O)O)cc1	0.1513157894736842	0.1935483870967742	0.109375	0.12	0.1532258064516129	0.128
N[C@H](CCCCN/C=C/c1ccc([N+](=O)[O-])cc1)C(=O)O	0.15333333333333332	0.1774193548387097	0.10236220472440945	0.11290322580645161	0.175	0.13008130081300814
COc1cc(CCc2ccccc2C(=O)O)cc(OC)c1OC	0.17763157894736842	0.16923076923076924	0.11450381679389313	0.11627906976744186	0.225	0.11538461538461539
C[C@@]1(CCC(=O)O)CCC[C@]2(C)[C@@H]1CC[C@]13C=C[C@](C)(C1)C(=O)C[C@@H]32	0.08235294117647059	0.1056338028169014	0.15267175572519084	0.15503875968992248	0.09352517985611511	0.13636363636363635
COc1cc([C@]23Oc4cc(O)cc(O)c4[C@H]([C@H]2O[C@H]2O[C@@H](CO)[C@@H](O)[C@@H](O)[C@H]2O)[C@](C)(C(C)=O)O3)cc(O)c1O	0.10396039603960396	0.11363636363636363	0.1377245508982036	0.1393939393939394	0.11046511627906977	0.1317365269461078
C=CCCCCC/C(=N\OS(=O)(=O)O)S[C@@H]1O[C@H](CO)[C@@H](O)[C@H](O)[C@@H]1O	0.05714285714285714	0.0821917808219178	0.10948905109489052	0.1111111111111111	0.05517241379310345	0.14393939393939395
CCCCC[C@H](O)/C=C/[C@H]1C=CC(=O)[C@@H]1C/C=C\CCCC(=O)O	0.1165644171779141	0.14814814814814814	0.13740458015267176	0.1484375	0.1450381679389313	0.2032520325203252
OC[C@@H]1O[C@@H](Oc2ccc(O)c3c2C[C@@H](O)[C@@H](c2ccc(O)c(O)c2)O3)[C@@H](O)[C@@H](O)[C@@H]1O	0.1092896174863388	0.11392405063291139	0.13333333333333333	0.13513513513513514	0.125	0.1118421052631579
C=CCNC1=C2C[C@@H](C)C[C@@H](OC)[C@H](O)[C@@H](C)/C=C(\C)[C@@H](OC(N)=O)[C@@H](OC)/C=C/C=C(/C)C(=O)NC(=CC1=O)C2=O	0.10679611650485436	0.12290502793296089	0.22641509433962265	0.22151898734177214	0.10734463276836158	0.1686746987951807
C[C@@H]1C(=O)O[C@H]2C[C@@]34[C@@H]5OC(=O)[C@]3(O[C@H]3OC(=O)[C@@H](O)[C@]34[C@H](C(C)(C)C)[C@@H]5O)[C@@]12O	0.05405405405405406	0.08387096774193549	0.18248175182481752	0.15942028985507245	0.05844155844155844	0.11805555555555555
C=C(C=O)CC[C@@H]1C(C)(C)C[C@H](OC(C)=O)C[C@]1(C)O	0.06369426751592357	0.09375	0.15517241379310345	0.15789473684210525	0.07142857142857142	0.14655172413793102
CCCC/C=C\C/C=C\CCCCCCCCCC(=O)OC[C@H](COC(=O)CCCCCCC/C=C\C/C=C\CCCCCC)OC(=O)CCCCCCCCC/C=C\CCCCC	0.04513888888888889	0.04980842911877394	0.046875	0.05138339920948617	0.03861003861003861	0.068
CC(C)CCOC(=O)C1=C(C)C(=O)C=C(C)/C=C/C(=O)[C@@](C)(O)C1=O	0.13924050632911392	0.18604651162790697	0.15748031496062992	0.1693548387096774	0.15625	0.14960629921259844
C=C[C@]1(C)CC(=O)[C@@H]2[C@]3(C)[C@@H](C[C@@H](OC(C)=O)[C@@]2(O)C1=O)C(C)(C)[C@H](OC(C)=O)[C@@H](OC(C)=O)[C@@H]3OC(=O)c1ccccc1	0.12077294685990338	0.10810810810810811	0.1569767441860465	0.15204678362573099	0.11731843575418995	0.13142857142857142
CCO[C@]1(C2=NCCC2)COc2ccc(OC)cc21	0.0759493670886076	0.1	0.11382113821138211	0.11570247933884298	0.09523809523809523	0.07936507936507936
COc1c(C)c(O)c(C/C=C(\C)CC/C=C(\C)CC/C=C(\C)CC/C=C(\C)CCC=C(C)C)c(O)c1O	0.08585858585858586	0.10588235294117647	0.07692307692307693	0.07142857142857142	0.09580838323353294	0.09036144578313253
c1ccc(CCCc2ccccc2)c2ccccc12	0.2647058823529412	0.10687022900763359	0.061068702290076333	0.06201550387596899	0.22807017543859648	0.05343511450381679
O=c1c(C2CC2)nc2ccccc2n1-c1ccccc1	0.2097902097902098	0.12307692307692308	0.07692307692307693	0.078125	0.21551724137931033	0.05303030303030303
O=C1CCNc2ccccc21	0.10526315789473684	0.09090909090909091	0.08571428571428572	0.08737864077669903	0.13861386138613863	0.056074766355140186
COc1ccc(-c2cc(=O)c3c(O)cc(O)c([C@H]4O[C@@H](CO)[C@@H](O)[C@@H](O)[C@@H]4O[C@@H]4O[C@@H](C)[C@@H](O)[C@@H](O)[C@@H]4O)c3o2)cc1O	0.11538461538461539	0.11413043478260869	0.12429378531073447	0.12571428571428572	0.12359550561797752	0.11235955056179775
O=C(O)[C@@H]1O[C@@H](O[C@@H]2[C@@H](O)OC[C@@H](O)[C@H](O)[C@@H]2O)[C@@H](O)[C@H](O)[C@@H]1O	0.04093567251461988	0.04861111111111111	0.11538461538461539	0.1171875	0.050359712230215826	0.125
C=C1[C@@H](O)CC[C@]2(C)[C@@H]1[C@H](O)[C@]1(OC(C)=O)C(C)=C([C@@H](OC(C)=O)[C@@H]2OC(C)=O)C1(C)C	0.07027027027027027	0.08917197452229299	0.15384615384615385	0.14788732394366197	0.0641025641025641	0.14685314685314685
C[C@@H](O)/C=C/[C@@]12O[C@@]1(C)C[C@@H](O[C@H]1O[C@@H](CO)[C@@H](O)[C@@H](O)[C@H]1O)CC2(C)C	0.05056179775280899	0.0958904109589041	0.12408759124087591	0.14285714285714285	0.08391608391608392	0.1417910447761194
N[C@H](Cc1c[nH]c2ccccc12)C(=O)N[C@H](Cc1ccc(F)cc1)C(=O)O	0.2905405405405405	0.21481481481481482	0.0821917808219178	0.09090909090909091	0.33613445378151263	0.11347517730496454
NC(=O)[C@@H](O)c1ccccc1	0.16	0.12380952380952381	0.07692307692307693	0.0891089108910891	0.18947368421052632	0.09900990099009901
C=CCSSCC	0.022900763358778626	0.038834951456310676	0.041237113402061855	0.042105263157894736	0.04081632653061224	0.041666666666666664
C[N+]1(C)[C@H]2CC[C@H]1CC(OC(=O)[C@@H](N)c1ccccc1)C2	0.12987012987012986	0.09701492537313433	0.1557377049180328	0.17796610169491525	0.14516129032258066	0.14754098360655737
O=[N+]([O-])c1ccc(OCCN2CCCCC2)cc1	0.09868421052631579	0.10236220472440945	0.09836065573770492	0.1	0.11570247933884298	0.07258064516129033
C[C@H](O)c1ccc(C(=O)O)cc1	0.15748031496062992	0.2	0.09615384615384616	0.12	0.21052631578947367	0.1414141414141414
CCOc1ccccc1[C@@H]1O[C@H](OCCc2ccccc2)[C@H]1OC	0.2012987012987013	0.1048951048951049	0.11764705882352941	0.11940298507462686	0.17692307692307693	0.10218978102189781
CC/C=C\C/C=C\C/C=C\C/C=C\CCCCC(=O)OC[C@@H](COC(=O)CCCCCCCCCCCCCCCCCCC)OC(=O)CCCCCCCCCCC/C=C\C/C	0.0456140350877193	0.050387596899224806	0.04743083003952569	0.052	0.0390625	0.06882591093117409
Cc1cc(O)c2c(c1)O[C@H](c1cc(O)c(O)c(O)c1)[C@H](O)[C@H]2O	0.09937888198757763	0.10294117647058823	0.09923664122137404	0.10077519379844961	0.10687022900763359	0.1
CSCC[C@H](NC(=O)c1ccc(C(=O)N[C@@H]2CCCN(C)CC2)cc1)C(=O)O	0.16265060240963855	0.1527777777777778	0.1267605633802817	0.1366906474820144	0.15	0.14388489208633093
NCCC[C@@H](N)CC(=O)O	0.11023622047244094	0.10679611650485436	0.06930693069306931	0.08163265306122448	0.11224489795918367	0.15053763440860216
c1ccc(C(F)(F)F)cc1	0.11811023622047244	0.07476635514018691	0.04807692307692308	0.038834951456310676	0.13402061855670103	0.038461538461538464
Oc1cc(O)c2c(c1)O[C@@H](c1c(O)cc(O)c(O)c1)[C@H](O)[C@H]2c1c(O)cc(O)c2c1O[C@H](c1ccc(O)c(O)c1)[C@@H](O)C2	0.09905660377358491	0.07853403141361257	0.08695652173913043	0.08791208791208792	0.1043956043956044	0.08152173913043478
C[C@H]1O[C@H](Oc2cc(O)c3c(=O)c(O[C@@H]4O[C@H](C)[C@H](O)[C@@H](O)[C@@H]4O)c(-c4ccc(O)cc4)oc3c2)[C@@H](O)[C@@H](O)[C@@H]1O	0.135	0.12994350282485875	0.12790697674418605	0.12941176470588237	0.14705882352941177	0.10919540229885058
NCCCC[C@H](N[C@H]1O[C@H](C(=O)O)[C@@H](O)[C@@H](O)[C@@H]1O)C(=O)O	0.10897435897435898	0.08148148148148149	0.12	0.13114754098360656	0.07633587786259542	0.19827586206896552
C#CCNCC(=O)c1ccccc1	0.15151515151515152	0.10619469026548672	0.08181818181818182	0.08333333333333333	0.1650485436893204	0.08256880733944955
CCCCCCCC/C=C\CCCCCCCCCCCCCC(=O)OC[C@@H](COC(=O)CCCCCCCCCCCCCCCCCCCCCCC)OC(=O)CCCCCCCCCCCCCCCCC	0.040498442367601244	0.04421768707482993	0.04152249134948097	0.045454545454545456	0.03424657534246575	0.06007067137809187
C[C@H]1[C@H]2[C@H](C[C@@H]3[C@@H]4CC[C@@H]5C[C@@H](O)CC[C@]5(C)[C@H]4CC[C@]32C)O[C@@]12CC[C@@H](C)CN2	0.015228426395939087	0.02976190476190476	0.15172413793103448	0.15384615384615385	0.01818181818181818	0.08496732026143791
CC(=O)N[C@@H](Cc1ccccc1)C(=O)N[C@@H](C(=O)O)C(C)C	0.21678321678321677	0.18548387096774194	0.1015625	0.12096774193548387	0.21367521367521367	0.16666666666666666
COC(=O)c1cccc2c1CC[C@H](c1ccc(O)cc1)N2C	0.17218543046357615	0.1450381679389313	0.11627906976744186	0.11811023622047244	0.2184873949579832	0.1
CN1CCc2cc(O)ccc2[C@@H]2CC[C@@H]1CCCN2C	0.075	0.08208955223880597	0.10317460317460317	0.10483870967741936	0.09375	0.078125
C/C=C/c1ccc(OCCN2CCCCC2)c(OC)c1	0.0880503144654088	0.11450381679389313	0.10236220472440945	0.104	0.128	0.07751937984496124
CC(C)[C@@H]1CC[C@H](C)[C@@H](O)C1	0.043478260869565216	0.06363636363636363	0.1326530612244898	0.1595744680851064	0.05660377358490566	0.13402061855670103
CCN1c2c(F)cc(F)c(C(=O)OC(C)C)c2[C@@H](C)C1	0.12751677852348994	0.1557377049180328	0.13445378151260504	0.1565217391304348	0.15254237288135594	0.13559322033898305
CN[C@](N)(C(=O)c1ccccc1)C(=O)O	0.183206106870229	0.12280701754385964	0.0990990990990991	0.09090909090909091	0.17142857142857143	0.12037037037037036
O=C(O[C@H]1C[C@](O)(C(=O)O)C[C@@H](O)[C@H]1O)c1cc(O)c(O)c(O)c1	0.09876543209876543	0.10218978102189781	0.14173228346456693	0.144	0.09774436090225563	0.18032786885245902
CN[C@@H](CCCN)C(=N)N	0.06015037593984962	0.045871559633027525	0.04854368932038835	0.06	0.04807692307692308	0.07
C=CCN1CC[C@H]1C(=O)O	0.05185185185185185	0.06481481481481481	0.07920792079207921	0.08080808080808081	0.0784313725490196	0.08
O=C1C=C[C@@]2(CO)O[C@H]1[C@H](C(=O)O)[C@H]2c1ccc(O)cc1	0.1456953642384106	0.15873015873015872	0.13821138211382114	0.14049586776859505	0.175	0.13934426229508196
O=c1cc(-c2ccc(O)c(O)c2)oc2cc(O[C@@H]3O[C@@H](CO)[C@@H](O)[C@@H](O)[C@@H]3O)c(O)c(O)c12	0.12021857923497267	0.11949685534591195	0.10967741935483871	0.1111111111111111	0.13071895424836602	0.11038961038961038
O=C(/C=C/c1ccc(O)cc1)OC[C@H]1O[C@@H](Oc2cc(O)c3c(c2)O[C@H](c2ccc(O)cc2)CC3=O)[C@@H](O)[C@@H](O)[C@@H]1O	0.17676767676767677	0.13812154696132597	0.13636363636363635	0.13793103448275862	0.18235294117647058	0.11797752808988764
NS(=O)(=O)c1ccc(/N=N/N2CCCCC2)cc1	0.08496732026143791	0.12096774193548387	0.08130081300813008	0.08264462809917356	0.09836065573770492	0.056
O=C(OC[C@H](O)CO)[C@@H](O)CO	0.10606060606060606	0.12264150943396226	0.0761904761904762	0.09900990099009901	0.12871287128712872	0.17894736842105263
O=C(O[C@@H](C(=O)O)[C@@H]1OC(=O)[C@@H](O)[C@H]1O)c1cc(O)c(O)c(O)c1	0.1125	0.12686567164179105	0.1328125	0.144	0.11450381679389313	0.16129032258064516
COC(=O)[C@]1(O)C[C@@H](O)[C@@H](O)[C@@H](OC(=O)/C=C/c2ccc(O)c(O)c2)C1	0.10778443113772455	0.1366906474820144	0.15151515151515152	0.15384615384615385	0.13333333333333333	0.1796875
O=C(O)/C=C/c1ccccc1O[C@H]1O[C@@H](CO)[C@@H](O)[C@H](O)[C@@H]1O	0.12658227848101267	0.14393939393939395	0.14173228346456693	0.144	0.18699186991869918	0.16129032258064516
CN(C)c1ccc(CSc2ccc(C#N)cc2)cc1	0.15753424657534246	0.136	0.0625	0.06349206349206349	0.1810344827586207	0.0546875
Nc1ccn([C@@H]2O[C@H](CO)[C@@H](O)[C@H]2O)c(=O)n1	0.07333333333333333	0.09836065573770492	0.12280701754385964	0.125	0.09322033898305085	0.11403508771929824
CC/C=C\C/C=C\C/C=C\C/C=C\CCCCC(=O)OC[C@H](COC(=O)CCCCCCCCCCC/C=C\CCCCCCCC)OC(=O)CCCCCC/C=C\C/C	0.04710144927536232	0.05220883534136546	0.04918032786885246	0.05394190871369295	0.04048582995951417	0.07142857142857142
CSC[C@H]1N[C@@H](c2ccc(F)cc2)C1	0.1323529411764706	0.1651376146788991	0.1	0.10185185185185185	0.17307692307692307	0.09090909090909091
COc1cc(O)c(C(=O)/C=C/c2ccccc2)c(O)c1	0.1875	0.16129032258064516	0.08661417322834646	0.088	0.24107142857142858	0.0873015873015873
CCC[C@H](C)CCC[C@H](C)C(=O)O	0.12030075187969924	0.12962962962962962	0.10476190476190476	0.14	0.125	0.19791666666666666
CC(C)C1=CC2=CC[C@@H]3[C@](C)(C(=O)O)CCC[C@]3(C)[C@H]2CC1	0.09375	0.1297709923664122	0.14516129032258066	0.16666666666666666	0.10852713178294573	0.13709677419354838
CN(C)c1ccc(C(=O)Nc2ccc(C(F)(F)F)cc2)cc1	0.22377622377622378	0.15625	0.08396946564885496	0.07692307692307693	0.20168067226890757	0.06818181818181818
CSC[C@@H](NC(=O)CC[C@H](N)C(=O)O)C(=O)NCCC(=O)O	0.12337662337662338	0.10606060606060606	0.06870229007633588	0.078125	0.09302325581395349	0.15833333333333333
Cc1ccc(N)c(C)c1	0.07751937984496124	0.09803921568627451	0.0707070707070707	0.07216494845360824	0.10309278350515463	0.06060606060606061
C=C(CO)C(=O)OC[C@@H]1O[C@@H](Oc2ccc3c(=O)c(-c4ccc(O)cc4)coc3c2)[C@@H](OC(C)=O)[C@@H](O)[C@@H]1O	0.1925133689839572	0.16666666666666666	0.1377245508982036	0.1393939393939394	0.2088607594936709	0.1524390243902439
O=C(Nc1ccccc1)c1ccc(Cl)cc1	0.2777777777777778	0.11666666666666667	0.06666666666666667	0.06779661016949153	0.22857142857142856	0.058333333333333334
CCCCCC/C=C\CCCCCCCCCC(=O)OC[C@H](COC(=O)CCCCCCCCC/C=C\CCCCCCCC)OC(=O)CCCCCCCCCCC/C=C\C/C=C\CCC	0.04377104377104377	0.04814814814814815	0.045283018867924525	0.04961832061068702	0.03731343283582089	0.06563706563706563
CO[C@H]1O[C@H](COC(=O)c2cc(O)c(O)c(O)c2)[C@@H](O)[C@@H](O)[C@@H]1O	0.08484848484848485	0.10144927536231885	0.140625	0.14285714285714285	0.10526315789473684	0.15079365079365079
C=CC(C)(C)c1cc2cc3ccc(OC)c(O)c3oc2c1	0.11612903225806452	0.140625	0.1111111111111111	0.08661417322834646	0.14634146341463414	0.06923076923076923
COC(=O)[C@]12CCC(C)(C)C[C@@H]1C1=C[C@@H](OC)[C@H]3[C@@]4(C)CC[C@@H](OC(C)=O)C(C)(C)[C@@H]4CC[C@]3(C)[C@@]1(C)CC2	0.047619047619047616	0.0546448087431694	0.13333333333333333	0.12804878048780488	0.03867403314917127	0.12048192771084337
CCCCC/C=C\C/C=C\C/C=C\C/C=C\CCCC(=O)OC[C@H](COC(=O)CCCCCCCCC/C=C\CCCCCCCC)OC(=O)CCCCCCC/C=C\CC	0.04659498207885305	0.051587301587301584	0.048582995951417005	0.05327868852459016	0.04	0.07053941908713693
O=C(O)CCCCCCCCCCCCCCCCCCO	0.0658682634730539	0.06338028169014084	0.050724637681159424	0.051470588235294115	0.06569343065693431	0.09090909090909091
O=C1c2c(O)cc(O[C@H]3O[C@H](CO)[C@@H](O)[C@H](O)[C@@H]3O)cc2OC[C@H]1c1ccc(O)cc1	0.12921348314606743	0.12258064516129032	0.12751677852348994	0.1292517006802721	0.14965986394557823	0.12080536912751678
CC1(C)CC[C@]2(C(=O)O)CC[C@@]3(C)C(=CC[C@@H]4[C@@]5(C)C[C@@H](O)[C@@H](O)[C@@](C)(CO)[C@@H]5CC[C@]43C)[C@@H]2C1	0.06091370558375635	0.08333333333333333	0.13548387096774195	0.12987012987012986	0.07272727272727272	0.13636363636363635
Cn1c2c(c(=O)n(C)c1=O)[C@]1(C(=O)Nc3ccccc31)C(C#N)=C2	0.15286624203821655	0.12408759124087591	0.07246376811594203	0.07352941176470588	0.1640625	0.05755395683453238
CCCC/C=C\C/C=C\CCCCCCCCCC(=O)OC[C@@H](COC(=O)CCCCCCCCCCCCCCCCCCCCC)OC(=O)CCCCCCCCCCCCCCCCCCC	0.042483660130718956	0.04659498207885305	0.043795620437956206	0.04797047970479705	0.036101083032490974	0.06343283582089553
C=C/C(C)=C\C[C@@H]1[C@](C)(O)[C@H](OC(C)=O)[C@@H](OC(C)=O)[C@@H]2C(C)(C)CCC[C@]12C	0.055248618784530384	0.07894736842105263	0.14492753623188406	0.1386861313868613	0.06	0.12949640287769784
COc1ccc2c(c1)O[C@H](O[C@@H]1O[C@@H](CO)[C@@H](O)[C@@H](O)[C@@H]1O)C(=O)N2	0.08875739644970414	0.1056338028169014	0.15267175572519084	0.15503875968992248	0.10948905109489052	0.13636363636363635
C[C@]12CC[C@@H]3c4ccc(O)c(C=C(C)C)c4CC[C@H]3[C@@H]1CCC2=O	0.08333333333333333	0.12318840579710146	0.12878787878787878	0.13076923076923078	0.1111111111111111	0.0962962962962963
CCCC(=O)OC[C@H](OC(=O)CCC)[C@@H](OC(=O)CCC)[C@@H](Cn1c2nc3ccccc3c2=O)OC(=O)C1(C)C	0.15384615384615385	0.14450867052023122	0.14285714285714285	0.14457831325301204	0.1488095238095238	0.1437125748502994
CC(C)[C@@](C)(O)CC[C@@H]1CCC(=O)[C@@H]1CCCCCCO	0.08176100628930817	0.09022556390977443	0.1487603305785124	0.15126050420168066	0.08527131782945736	0.15
CC/C=C\C/C=C\C/C=C\C/C=C\CCCCC(=O)OC[C@@H](COC(=O)CCCCCCC/C=C\C/C=C\CCCCCC)OC(=O)CCCCCCCCCCCCCC	0.04659498207885305	0.051587301587301584	0.048582995951417005	0.05327868852459016	0.04	0.07053941908713693
CC(=O)OCC1=CO[C@H](OC(=O)CC(C)C)[C@@H]2C1=C[C@@H](OC(=O)CC(C)C)[C@]2(O)CCl	0.125	0.14	0.1702127659574468	0.18115942028985507	0.11409395973154363	0.19708029197080293
CO[C@H]1[C@@H](C(=O)O)O[C@H](O[C@@H]2[C@@H](O)O[C@@H](CO)[C@@H]2O)[C@H](O)[C@H]1O	0.05389221556886228	0.06428571428571428	0.12598425196850394	0.128	0.06666666666666667	0.136
CCCCC/C=C\C/C=C\C/C=C\C/C=C\CCCCCC(=O)OC[C@H](COC(=O)CCCCCCCCCCCCCCCCCCC)OC(=O)CCCCCCCCC/C=C\C	0.04513888888888889	0.04980842911877394	0.046875	0.05138339920948617	0.03861003861003861	0.068
CC(C)[C@H](NC(=O)[C@H](N)CCc1c[nH]c2ccccc12)C(=O)O	0.22758620689655173	0.1889763779527559	0.10687022900763359	0.12598425196850394	0.25862068965517243	0.17073170731707318
C[C@H](NC(=O)c1cc(F)ccc1F)C(=O)O	0.1893939393939394	0.1926605504587156	0.09734513274336283	0.11926605504587157	0.19047619047619047	0.1388888888888889
CC(=O)[C@]1(O)CC[C@@H]2[C@@H]3CCC4=CC(=O)CCC4=C3[C@@H](c3ccc(N(C)C)cc3)C[C@]21C	0.12087912087912088	0.16447368421052633	0.14	0.14189189189189189	0.1390728476821192	0.1038961038961039
CC(=O)N[C@@H]1[C@@H](Oc2ccccc2)O[C@H](CO)[C@@H](O)[C@@H]1O	0.15333333333333332	0.11450381679389313	0.14754098360655737	0.15	0.1652892561983471	0.15833333333333333
Cc1ccc(/C=C2\c3ccc(O)cc3C(=O)O2)c(O)c1	0.1476510067114094	0.152	0.078125	0.07936507936507936	0.17796610169491525	0.06201550387596899
CN1CCCC[C@H]1CCNC(=O)c1ccccc1	0.1597222222222222	0.10236220472440945	0.12605042016806722	0.1282051282051282	0.16379310344827586	0.10833333333333334
CC(C)CCOC(=O)C1=C(C)C(=O)C=C(C)C1=O	0.125	0.17391304347826086	0.13157894736842105	0.15454545454545454	0.14035087719298245	0.13274336283185842
CNCc1c[nH]c2cccc(O)c12	0.10948905109489052	0.11607142857142858	0.07207207207207207	0.07339449541284404	0.1320754716981132	0.06306306306306306
CCC(=O)n1c(=O)[nH]c(=O)n1C1CCN(CCCCCN2c3ccccc3C2)CC1	0.14204545454545456	0.11538461538461539	0.12751677852348994	0.1292517006802721	0.14189189189189189	0.11333333333333333
CC/C=C\C/C=C\C/C=C\C/C=C\CCCCC(=O)O[C@@H](COC(=O)CCCCCCCCC/C=C\CCCCCC)COC(=O)CCCCCCCCCCC/C=C\CC	0.04659498207885305	0.051587301587301584	0.048582995951417005	0.05327868852459016	0.04	0.07053941908713693
CC1=CCC[C@@H](C(C)(C)O)CC1	0.035211267605633804	0.05263157894736842	0.12871287128712872	0.09803921568627451	0.045454545454545456	0.0761904761904762
CCCCC/C=C\C/C=C\C/C=C\CCCCCCC(=O)OC[C@@H](COC(=O)CCCCCCCCCCCCCCCCC)OC(=O)CCCCCCCCCCCCC/C=C\CCCC	0.04377104377104377	0.04814814814814815	0.045283018867924525	0.04961832061068702	0.03731343283582089	0.06563706563706563
CC/C=C\C/C=C\C/C=C\C/C=C\CCCCC(=O)OC[C@@H](COC(=O)CCCCCCC/C=C\CCCCCCCC)OC(=O)CCCCCCCCCCCCCCCCC	0.0456140350877193	0.050387596899224806	0.04743083003952569	0.052	0.0390625	0.06882591093117409
NCCCC[C@H](N)C(=O)N[C@H](Cc1ccc(O)cc1)C(=O)O	0.18243243243243243	0.16535433070866143	0.10077519379844961	0.1111111111111111	0.16260162601626016	0.175
N=C(N)N/N=C\c1cc(Cl)cc(C(=O)O)c1	0.0896551724137931	0.10084033613445378	0.07758620689655173	0.07894736842105263	0.10526315789473684	0.08771929824561403
Nc1cc2cc(c1)C(=O)c1ccccc1C2=O	0.17266187050359713	0.12396694214876033	0.06557377049180328	0.06666666666666667	0.19090909090909092	0.04878048780487805
CCN1c2ncccc2-c2ccccc21	0.16911764705882354	0.11864406779661017	0.06779661016949153	0.06896551724137931	0.24509803921568626	0.059322033898305086
N[C@@H]1CCC[C@@H](N)C(=O)O1	0.014285714285714285	0.017699115044247787	0.10101010101010101	0.10309278350515463	0.018518518518518517	0.04854368932038835
COc1c2ccoc2c(OC[C@H](O)C(C)(C)O[C@@H]2O[C@@H](CO)[C@@H](O)[C@@H](O)[C@@H]2O)c2oc(=O)ccc12	0.12834224598930483	0.15	0.15584415584415584	0.14285714285714285	0.15483870967741936	0.14935064935064934
c1ncc2[nH]cnc2c1	0.05185185185185185	0.08490566037735849	0.04807692307692308	0.049019607843137254	0.06796116504854369	0.038461538461538464
C[C@H]1COC2=C1C(=O)c1ccc(O)cc1C2=O	0.1095890410958904	0.125	0.12173913043478261	0.12389380530973451	0.1206896551724138	0.09401709401709402
CC/C=C\C/C=C\C/C=C\C/C=C\CCCCCCC(=O)OC[C@@H](COC(=O)CCCCCCC/C=C\CCCCCCCC)OC(=O)CCCCCCCCC/C=C\CC	0.04659498207885305	0.051587301587301584	0.048582995951417005	0.05327868852459016	0.04	0.07053941908713693
CC/C=C\C/C=C\C/C=C\C/C=C\CCCCC(=O)OC[C@H](COC(=O)CCCCCCC/C=C\CCCC)OC(=O)CCCCCCCCCCCCCCCCCCCCC	0.0456140350877193	0.050387596899224806	0.04743083003952569	0.052	0.0390625	0.06882591093117409
C[C@@H](/C=C/[C@@]12O[C@@]1(C)C[C@@H](O)CC2(C)C)O[C@@H]1O[C@@H](CO)[C@@H](O)[C@@H](O)[C@@H]1O	0.0446927374301676	0.08843537414965986	0.1323529411764706	0.15151515151515152	0.0763888888888889	0.13333333333333333
C/C=C(\C)C(=O)O[C@H]1C2=C(C)C(=O)O[C@]2(OC)C[C@H]2CC[C@@H](O)[C@@H](C)[C@@]21C	0.0625	0.08843537414965986	0.1937984496124031	0.1875	0.06896551724137931	0.1417910447761194
CCCCC/C=C\C/C=C\C/C=C\CCCCCCC(=O)OC[C@H](COC(=O)CCCCCCC/C=C\CCCCCCCC)OC(=O)CCCCCCCCCCCCCCCCCCC	0.04377104377104377	0.04814814814814815	0.045283018867924525	0.04961832061068702	0.03731343283582089	0.06563706563706563
CCCCCCCCCCCCCCCCCC(=O)OC[C@H](CO[P@@](=O)(O)OCC[N+](C)(C)C)OC	0.059113300492610835	0.06818181818181818	0.08982035928143713	0.09090909090909091	0.05172413793103448	0.09696969696969697
CC(=O)c1ccc2c(c1)C(=O)c1ccccc1C2=O	0.19148936170212766	0.1652892561983471	0.08870967741935484	0.09016393442622951	0.22522522522522523	0.072
CCC[C@@H](c1ccccc1)N1CCCCC1	0.14084507042253522	0.08870967741935484	0.09322033898305085	0.10434782608695652	0.1504424778761062	0.09401709401709402
O=[N+]([O-])c1ccc(O)cc1O	0.08270676691729323	0.10377358490566038	0.0673076923076923	0.06862745098039216	0.10891089108910891	0.06796116504854369
CC1(C)CCC[C@]2(C)OC(=O)C[C@]3(C)C(=CC[C@@H]4[C@@]5(C)CC[C@@H](O)C(C)(C)[C@@H]5CC[C@]43C)[C@@H]2C1	0.035	0.05263157894736842	0.13725490196078433	0.13157894736842105	0.041666666666666664	0.08125
NCCC[C@H](N)C(=O)O	0.078125	0.07766990291262135	0.07142857142857142	0.08421052631578947	0.08163265306122448	0.10638297872340426
CNCCC[C@]1(c2ccccc2)SC(C)(C)c2ccccc21	0.2191780821917808	0.11851851851851852	0.08208955223880597	0.08333333333333333	0.18699186991869918	0.07462686567164178
CCCCNc1ccc(C)c(C(=O)c2ccccc2)c1	0.22857142857142856	0.15079365079365079	0.112	0.11382113821138211	0.23893805309734514	0.104
CC(=O)N[C@@H]1[C@H](O[C@H]2[C@@H](CO)O[C@@H](Oc3ccc4oc(-c5ccccc5)cc(=O)c4c3)[C@H](CO)[C@@H]2O)O[C@H](CO)[C@@H](O)[C@H]1O	0.20202020202020202	0.13440860215053763	0.1452513966480447	0.14689265536723164	0.1907514450867052	0.13333333333333333
CNC(=N)N1C=C[C@@H]2CC[C@@H]3[C@](O)(C(=O)O)C(C(=O)O)=C4C[C@H]5CC[C@@H](C)[C@]43[C@@]52C1	0.1005586592178771	0.08974358974358974	0.14685314685314685	0.14893617021276595	0.09271523178807947	0.15602836879432624
NCCc1cc(C2CCNCC2)on1	0.033112582781456956	0.04878048780487805	0.08849557522123894	0.09009009009009009	0.04201680672268908	0.05172413793103448
CC1=CC(=O)CC(C)(C)[C@@H]1CC[C@@H](C)O[C@@H]1O[C@@H](CO[C@@H]2OC[C@@H](O)[C@@H](O)[C@@H]2O)[C@@H](O)[C@@H](O)[C@@H]1O	0.07731958762886598	0.08982035928143713	0.17333333333333334	0.1917808219178082	0.07926829268292683	0.16666666666666666
C/C=C\S[C@H](CC)SSC	0.028985507246376812	0.06481481481481481	0.04807692307692308	0.07	0.057692307692307696	0.06930693069306931
O[C@@H]1[C@H](CO[C@H]2OC[C@@H](O)[C@@H](O)[C@@H]2O)O[C@@H](OCCc2c[nH]c3ccccc23)[C@@H](O)[C@H]1O	0.10810810810810811	0.08536585365853659	0.13157894736842105	0.13333333333333333	0.13815789473684212	0.125
O=c1cc(-c2ccc(O)cc2)oc2cc(O)c([C@@H]3O[C@H](CO)[C@H](O)[C@H](O)[C@H]3O[C@@H]3O[C@@H](CO)[C@@H](O)[C@H](O)[C@@H]3O)c(O)c12	0.1330049261083744	0.12777777777777777	0.11299435028248588	0.11428571428571428	0.14450867052023122	0.10112359550561797
CO[C@@H]1[C@@H](C(=O)O)O[C@@H](O[C@@H]2[C@@H](O)[C@@H](O)CO[C@@H]2O[C@@H]2CO[C@@H](O)[C@@H](O)[C@@H]2O)[C@@H](O)[C@@H]1O	0.04145077720207254	0.04819277108433735	0.12	0.12162162162162163	0.049689440993788817	0.12080536912751678
O=c1ccn([C@@H]2O[C@H](CO)[C@@H](O)[C@H]2O)c(=O)[nH]1	0.08053691275167785	0.08943089430894309	0.13274336283185842	0.13513513513513514	0.09322033898305085	0.12389380530973451
CC1=C2C(=O)[C@@H]3[C@@H](CC=C4CC(=O)[C@@]5(C)CCC(=O)C(C)(C)O5)C(=O)[C@@]4(C)[C@@]3(C)CC[C@@H]2C1(C)C	0.07216494845360824	0.10365853658536585	0.13636363636363635	0.13071895424836602	0.07975460122699386	0.0875
C=C[C@](C)(CC/C=C(\C)CCC=C(C)C)O[C@H]1O[C@@H](CO)[C@@H](O)[C@@H](O)[C@H]1O[C@@H]1O[C@@H](C)[C@@H](O)[C@@H](O)[C@@H]1O	0.054187192118226604	0.06857142857142857	0.14556962025316456	0.12578616352201258	0.05813953488372093	0.13924050632911392
COC1=CC(=O)O[C@H](/C=C\c2ccc(OC)c(OC)c2)C1=O	0.1	0.15503875968992248	0.1171875	0.11904761904761904	0.14285714285714285	0.08396946564885496
Clc1c(Cl)c(Cl)c(-c2ccccc2)cc1Cl	0.16911764705882354	0.1092436974789916	0.04132231404958678	0.04201680672268908	0.17592592592592593	0.03305785123966942
O=C1N=C(O)[C@H]2[C@H](O)[C@H]1N2C(=O)c1ccccc1O	0.15172413793103448	0.14754098360655737	0.12605042016806722	0.1282051282051282	0.18421052631578946	0.1271186440677966
C=CCNC(=O)Cc1ccccc1	0.15151515151515152	0.11607142857142858	0.08181818181818182	0.08333333333333333	0.17647058823529413	0.08256880733944955
Cc1cc(C(=O)N2CCN(CC(F)(F)F)CC2)cc(Cl)c1	0.08176100628930817	0.09022556390977443	0.112	0.10483870967741936	0.10236220472440945	0.078125
O=C(O)[C@H](O)CCN[C@@H](C(=O)O)[C@@H](O)CN1C[C@@H](O)[C@@H]1C(=O)O	0.13636363636363635	0.12121212121212122	0.09230769230769231	0.10236220472440945	0.1171875	0.20512820512820512
C/C=C\c1ccc(OC)c2ccoc12	0.09154929577464789	0.14285714285714285	0.07964601769911504	0.08108108108108109	0.16037735849056603	0.06140350877192982
CC(=O)NCCCCCNC(=O)CCCCCNC(=O)c1ccc([N+](=O)[O-])cc1	0.1329479768786127	0.11920529801324503	0.08666666666666667	0.08783783783783784	0.10810810810810811	0.1095890410958904
CCCCCn1nc(C(=O)N[C@@H](CC(C)C)C(=O)O)c2ccccc21	0.24324324324324326	0.1984732824427481	0.12686567164179105	0.14615384615384616	0.26666666666666666	0.2
N#C[C@@H](CN[C@@H]1O[C@H](CO)[C@@H](O)[C@H](O)[C@@H]1O)N[C@@H]1OC[C@@H](O)[C@@H](O)[C@@H]1O	0.03932584269662921	0.039473684210526314	0.09352517985611511	0.10294117647058823	0.04081632653061224	0.10218978102189781
COc1ccc(-c2oc3cc(OC)c(O)c(O)c3c(=O)c2OC)cc1OC	0.125	0.14893617021276595	0.09859154929577464	0.1	0.13768115942028986	0.0763888888888889
C[C@H]1CC[C@H](C(=O)O)N1C(=O)O	0.08148148148148149	0.07207207207207207	0.10784313725490197	0.11	0.07547169811320754	0.14285714285714285
OC[C@@H]1O[C@H](c2ccccc2)[C@H](O)[C@H](O)[C@@H]1O	0.125	0.08870967741935484	0.11206896551724138	0.11403508771929824	0.14035087719298245	0.13274336283185842
CCCCC/C=C\C/C=C\C/C=C\C/C=C\CCCC(=O)O[C@@H](COC(=O)CCCCCCC/C=C\CCCCCC)COC(=O)CCCCCCCCCCC/C=C\CC	0.04659498207885305	0.051587301587301584	0.048582995951417005	0.05327868852459016	0.04	0.07053941908713693
CC/C=C(/C)C(=O)O	0.07142857142857142	0.09090909090909091	0.0851063829787234	0.08695652173913043	0.09574468085106383	0.10989010989010989
CC(C)CNC(=O)CCCCCCCCCNC(=O)CCCCCCCCCCCCCC	0.08290155440414508	0.07058823529411765	0.06666666666666667	0.08074534161490683	0.059880239520958084	0.10759493670886076
C[C@@H]1CC(=O)CC(C)(C)[C@H]1/C=C/[C@H](O)C/C=C/C(C)=C/CO	0.06748466257668712	0.13076923076923078	0.13709677419354838	0.1487603305785124	0.11811023622047244	0.12903225806451613
COCc1cc(F)ccc1C(=O)Nc1ccccc1	0.3	0.17355371900826447	0.088	0.08943089430894309	0.26851851851851855	0.08
c1ccc(-c2ccccc2)cc1	0.2689075630252101	0.09734513274336283	0.04424778761061947	0.04504504504504504	0.19	0.035398230088495575
C/C(=N\OS(=O)(=O)O)S[C@@H]1O[C@@H](CO)[C@@H](O)[C@@H](O)[C@@H]1O	0.050314465408805034	0.08527131782945736	0.11666666666666667	0.11864406779661017	0.0546875	0.13675213675213677
Oc1ccc([C@@H]2Oc3c(O)cc([C@H]4Oc5cc(O)cc(O)c5C(=O)[C@@H]4O)cc3[C@@H]2CO)cc1	0.143646408839779	0.11801242236024845	0.10126582278481013	0.10256410256410256	0.15894039735099338	0.0949367088607595
CCCOc1sc(C(=O)OC)nc1C	0.06993006993006994	0.11504424778761062	0.1111111111111111	0.11320754716981132	0.09009009009009009	0.10185185185185185
C[C@]12CCC(=O)[C@@](C)(CO)[C@@H]1CC[C@H]1[C@@]3(C)CC[C@@H]4[C@](C)(CO)CC[C@@]4(C)[C@@]3(C)C[C@H](O)[C@@]12C	0.04568527918781726	0.06547619047619048	0.12337662337662338	0.11764705882352941	0.05454545454545454	0.10256410256410256
O=C(O)CNC(=O)CCCCCCCCNC(=O)CCCCCCCCCCCCCCCCCCCC	0.07177033492822966	0.05913978494623656	0.055248618784530384	0.055865921787709494	0.04918032786885246	0.09195402298850575
CC1=C2C[C@@H](C(C)(C)O)CC[C@]2(C)C[C@@]2(O[C@@H]3[C@@H](C(=O)C(C)=C4C[C@H](C(C)(C)O)CC[C@]43C)C2=O)C1=O	0.065	0.08771929824561403	0.1464968152866242	0.11949685534591195	0.06470588235294118	0.0783132530120482
Cc1cn(-c2ccccc2)c(C)c1C(C)(C)C	0.15	0.11666666666666667	0.11304347826086956	0.07692307692307693	0.17272727272727273	0.058333333333333334
C=C1C[C@H](OC(=O)/C(C)=C/CO)[C@@H]2C(=C)C(=O)O[C@@H]2[C@H]2C(C)=C[C@@H](O)[C@@H]12	0.08823529411764706	0.1048951048951049	0.22580645161290322	0.22950819672131148	0.10071942446043165	0.1889763779527559
CNCCc1ccc(O)c(OC)c1	0.10218978102189781	0.11711711711711711	0.102803738317757	0.10476190476190476	0.12264150943396226	0.09345794392523364
COc1c2c(c(C)c3c1C(=O)OC3)O[C@]1(C)C[C@@H](OC(C)=O)[C@@]34O[C@](OC)(C[C@@H](O)[C@@]3(C)[C@@H]1C2)OC4(C)C	0.07389162561576355	0.08522727272727272	0.14906832298136646	0.14375	0.07514450867052024	0.09523809523809523
CCNCCCNC(=O)/C=C/CCCC/C=C/c1ccccc1	0.14465408805031446	0.11510791366906475	0.08759124087591241	0.08888888888888889	0.16279069767441862	0.1044776119402985
C[C@@](O)(CO)[C@H]1Cc2c(ccc3ccc(=O)oc23)O1	0.12	0.14634146341463414	0.1440677966101695	0.1271186440677966	0.15254237288135594	0.08943089430894309
CC/C=C\C/C=C\C/C=C\C/C=C\C/C=C\CCCCCC(=O)OC[C@@H](COC(=O)CCCCCCCCCCC/C=C\C/C=C\CCCCC)OC(=O)CCCC	0.04814814814814815	0.053497942386831275	0.05042016806722689	0.05531914893617021	0.04149377593360996	0.07327586206896551
CCCCOc1ccccc1-c1ccccc1	0.25	0.12195121951219512	0.09090909090909091	0.09243697478991597	0.20909090909090908	0.08264462809917356
C=CCSC[C@@H](NC(=O)CC[C@@H](N)C(=O)O)C(=O)NCC(=O)O	0.11392405063291139	0.1037037037037037	0.05925925925925926	0.06818181818181818	0.09090909090909091	0.14516129032258066
CC(C)[C@@]12CC[C@](C)(O1)[C@H]1[C@@H](O)C[C@@H](C)[C@@H]1C2	0.03870967741935484	0.06349206349206349	0.14285714285714285	0.16666666666666666	0.04878048780487805	0.12389380530973451
C[C@H]1CC[C@]2(C(=O)O)CC[C@@]3(C)C(=CC[C@@H]4[C@@]5(C)C[C@@H](O)[C@@H](O)[C@@](C)(CO)[C@@H]5CC[C@]43C)[C@@H]2[C@@]1(C)O	0.06030150753768844	0.08235294117647059	0.14838709677419354	0.14285714285714285	0.0718562874251497	0.14193548387096774
CC(C)=CCC/C(C)=C/CC/C(C)=C/Cc1ccccc1	0.14473684210526316	0.12213740458015267	0.09302325581395349	0.09448818897637795	0.15447154471544716	0.1111111111111111
CC(C)(Cc1ccccc1)c1ccccc1C(=O)O	0.2537313432835821	0.1557377049180328	0.125	0.09917355371900827	0.24770642201834864	0.09836065573770492
Cc1[nH]c2ccccc2c1CCNC(=O)c1ccccc1Br	0.2361111111111111	0.15267175572519084	0.08208955223880597	0.08333333333333333	0.25862068965517243	0.07462686567164178
CCCc1ccc(OCCNC(=O)c2ccc(C#N)cc2)cc1	0.1986754966887417	0.1323529411764706	0.1044776119402985	0.10606060606060606	0.192	0.10526315789473684
CCCCC/C=C\C/C=C\C/C=C\C/C=C\CCCCCC(=O)OC[C@H](COC(=O)CCCCCCCCC/C=C\C/C=C\CCCCC)OC(=O)CCCCCCCCC	0.04659498207885305	0.051587301587301584	0.048582995951417005	0.05327868852459016	0.04	0.07053941908713693
CCCN(CCC)CCc1ccccc1C(=O)O	0.1619718309859155	0.15	0.1282051282051282	0.13043478260869565	0.1875	0.14912280701754385
O=S(=O)(O)O/N=C(\CCCCS)S[C@@H]1O[C@@H](CO)[C@@H](O)[C@H](O)[C@@H]1O	0.05917159763313609	0.07801418439716312	0.11450381679389313	0.11627906976744186	0.05	0.15079365079365079
C/C(N)=N/CCCCC(=N)Nc1ccc2c(c1)CCC2	0.11688311688311688	0.09022556390977443	0.10317460317460317	0.10483870967741936	0.09375	0.09523809523809523
CCCCc1[nH]nc2c1[C@H](c1ccc(O)c(OC)c1)C(C#N)=C(N)O2	0.1144578313253012	0.12056737588652482	0.10948905109489052	0.1111111111111111	0.11678832116788321	0.09420289855072464
C=C1C[C@]23C[C@]1(O)CC[C@@H]2[C@]12CCC[C@@](C(=O)O)(C(=O)O1)[C@@H]2[C@@H]3C(=O)O	0.06896551724137931	0.07432432432432433	0.10869565217391304	0.11029411764705882	0.06206896551724138	0.10948905109489052
COc1ccc(CCNC(=O)/C=C/c2cc(OC)c(O)c(OC)c2)cc1	0.15337423312883436	0.1925925925925926	0.10714285714285714	0.10869565217391304	0.20930232558139536	0.1
O=C(/C=C/c1ccc(O)cc1)C1=C(O)c2cc([C@@H]3OC[C@@H](O)[C@@H]3O)[nH]c2[C@](O)([C@@H]2O[C@@H](CO)[C@@H](O)[C@@H](O)[C@H]2O)C1=O	0.12376237623762376	0.14285714285714285	0.12790697674418605	0.12941176470588237	0.14705882352941177	0.11560693641618497
CC(C)C1=C2[C@@H]3CC=C4[C@@H]5[C@@H](O[C@@H]6OC[C@@](O)([C@@H]4O)[C@@H](O)[C@]65O)[C@@]3(C)CC[C@@]2(C)C=C1	0.08108108108108109	0.10897435897435898	0.15172413793103448	0.1702127659574468	0.09090909090909091	0.14482758620689656
CC1(C)[C@H](O)CC[C@@]2(C)[C@@H]1CC[C@@]1(C)[C@@H]2C(=O)C=C2[C@@]34C[C@](C)(C(=O)O3)[C@H](O)C[C@]4(C)CC[C@@]21C	0.05025125628140704	0.07058823529411765	0.13548387096774195	0.12987012987012986	0.05357142857142857	0.09375
CC1=C[C@@H](O)CC(C)(C)[C@@H]1/C=C/C(C)=C/C=C/C(C)=C/C=C/C=C(C)/C=C/C=C(\C)C(=O)C[C@]12O[C@@]1(C)CCCC2(C)C	0.04504504504504504	0.06770833333333333	0.11173184357541899	0.10674157303370786	0.0582010582010582	0.09392265193370165
O=C(O)c1ccccc1Oc1ccccc1O	0.22556390977443608	0.15254237288135594	0.08333333333333333	0.0847457627118644	0.24761904761904763	0.09322033898305085
CC(C)(O)CCc1c(O)ccc2c1OC[C@H](c1ccccc1)CC2	0.18064516129032257	0.1386861313868613	0.13636363636363635	0.11278195488721804	0.208	0.08759124087591241
CCCC/C=C\CCCCCCCC(=O)O[C@@H](COC(=O)CCC/C=C\C/C=C\C/C=C\C/C=C\CCCCC)COC(=O)CCCCCCCCCCC/C=C\CCCC	0.04659498207885305	0.051587301587301584	0.048582995951417005	0.05327868852459016	0.04	0.07053941908713693
C[C@]12C[C@@H](c3ccc(O)cc3O1)[C@@]13O[C@]1(c1ccc(O)cc1O)Oc1cc(-c4cc5ccc(O)cc5o4)cc(O)c1[C@@H]3C2=O	0.15384615384615385	0.10362694300518134	0.06701030927835051	0.06770833333333333	0.14285714285714285	0.06735751295336788
NC(=O)CCc1ccccc1	0.14960629921259844	0.11214953271028037	0.08653846153846154	0.08823529411764706	0.17525773195876287	0.08737864077669903
NCOc1cc(CCCCCCc2ccccc2O)ccc1O	0.16774193548387098	0.12408759124087591	0.07246376811594203	0.07352941176470588	0.192	0.08888888888888889
CC(C)/N=C/c1ccc(-c2ccccc2)cc1	0.2713178294573643	0.17094017094017094	0.056451612903225805	0.075	0.29411764705882354	0.06557377049180328
CN1Cc2ccccc2S(=O)(=O)N[C@H]1Cc1ccccc1	0.2152777777777778	0.11278195488721804	0.08396946564885496	0.08527131782945736	0.19166666666666668	0.07633587786259542
CCCCCCCC/C=C\CCCCCCCCCCCCCC(=O)OC[C@H](COC(=O)CCCCCCCCCCCCCCC)OC(=O)CCCCCCCCCCCCCCCCCCCCC	0.042071197411003236	0.04609929078014184	0.04332129963898917	0.04744525547445255	0.03571428571428571	0.06273062730627306
Cc1c(F)c(F)c(C(C)C)c(F)c1F	0.10294117647058823	0.1388888888888889	0.044642857142857144	0.06481481481481481	0.12380952380952381	0.05454545454545454
CC1(C)C=Cc2c(ccc3c2OC[C@@]2(O)c4ccc(O)cc4O[C@@H]32)O1	0.13414634146341464	0.1276595744680851	0.09285714285714286	0.09420289855072464	0.15789473684210525	0.07801418439716312
c1csc(C[C@H]2CCCN2)c1	0.04964539007092199	0.05217391304347826	0.08490566037735849	0.08653846153846154	0.06422018348623854	0.06542056074766354
CC1(C)CC[C@]2(C(=O)O)CC[C@@]3(C)C(=CC[C@@H]4[C@@]5(C)C[C@@H](O)[C@@H](O[C@@H]6O[C@@H](CO)[C@@H](O)[C@@H](O)[C@@H]6O)[C@@](C)(CO)[C@@H]5CC[C@]43C)[C@@H]2C1	0.05752212389380531	0.07614213197969544	0.14444444444444443	0.13966480446927373	0.06701030927835051	0.12637362637362637
C=C(Cc1ccccc1)[C@@H]1CO[C@]2(C)CCC(C)(C)[C@H]2CC[C@]1(C)O	0.11515151515151516	0.0979020979020979	0.12686567164179105	0.12878787878787878	0.1259259259259259	0.0948905109489051
C=C[C@@]1(C)CC(=O)[C@@H]2[C@]3(C)[C@@H](C[C@H](OC(C)=O)[C@@]2(O)C1=O)C(C)(C)[C@H](OC(C)=O)[C@@H](OC(C)=O)[C@@H]3OC(=O)c1ccccc1	0.12077294685990338	0.10810810810810811	0.1569767441860465	0.15204678362573099	0.11731843575418995	0.13142857142857142
O=C(O)C(=O)CCC/C=C\c1ccc(O)c(O)c1	0.14685314685314685	0.1810344827586207	0.11016949152542373	0.11206896551724138	0.17857142857142858	0.1504424778761062
N#C/C=C1/[C@H](O[C@H]2O[C@@H](CO)[C@@H](O)[C@@H](O)[C@H]2O)C[C@H](O[C@H]2O[C@H](CO)[C@@H](O)[C@H](O)[C@@H]2O)[C@@H](O)[C@@H]1O	0.029556650246305417	0.04	0.1069182389937107	0.10828025477707007	0.041176470588235294	0.10759493670886076
CC1(C)CCC[C@@]2(C)[C@H]1CC[C@]13C[C@H](CC[C@@H]12)[C@](C)(O)C3	0.01764705882352941	0.03546099290780142	0.08527131782945736	0.08661417322834646	0.021739130434782608	0.061068702290076333
C=C1C(=O)O[C@H]2C/C(C)=C/CC/C(C)=C/[C@H](OC(C)=O)[C@@H]12	0.075	0.09848484848484848	0.21929824561403508	0.22321428571428573	0.08527131782945736	0.15
CCC/C=C1/OC(=O)C2=C1CC[C@H](O)[C@@H]2O	0.06711409395973154	0.09090909090909091	0.13513513513513514	0.13761467889908258	0.09482758620689655	0.10619469026548672
CC/C=C\C/C=C\C/C=C\C/C=C\C/C=C\CCCC(=O)OC[C@H](COC(=O)CCCCCCCCC/C=C\CCCCCCCC)OC(=O)CCCCCCCCC/C	0.04710144927536232	0.05220883534136546	0.04918032786885246	0.05394190871369295	0.04048582995951417	0.07142857142857142
CSc1nc(O)c2c(=O)[nH]c(N3CCOCC3)nc2n1	0.06172839506172839	0.09848484848484848	0.07751937984496124	0.07874015748031496	0.07692307692307693	0.03759398496240601
CCNCOc1ccc2c(c1)OCO2	0.08333333333333333	0.09322033898305085	0.10810810810810811	0.11009174311926606	0.09734513274336283	0.08928571428571429
CC(C)(O)C/C(=N\OS(=O)(=O)O)S[C@@H]1O[C@@H](CO)[C@@H](O)[C@@H](O)[C@@H]1O	0.059880239520958084	0.0948905109489051	0.152	0.12698412698412698	0.0661764705882353	0.144
C[C@@H]1CC[C@]2(C(=O)O)CC[C@@]3(C)C(=CC[C@@H]4[C@@]5(C)CC[C@@H](O[C@@H]6OC[C@@H](O)[C@@H]6O)[C@@](C)(CO)[C@@H]5CC[C@]43C)[C@@H]2[C@@]1(C)O	0.055299539170506916	0.07446808510638298	0.15294117647058825	0.14792899408284024	0.06486486486486487	0.13372093023255813
CC1=CC[C@]2(C)[C@@H](CC[C@]3(C)C4=CC(=O)CC[C@@]34C)C2=CC1=O	0.08536585365853659	0.11851851851851852	0.15079365079365079	0.1532258064516129	0.09774436090225563	0.1076923076923077
CCCCCC[C@H](O)CCC[C@H](O)[C@@H]1CC[C@H]([C@@H](O)CCCC[C@@H](O)CCCC[C@@H](O)CC2=C[C@@H](C)OC2=O)O1	0.10194174757281553	0.09289617486338798	0.12138728323699421	0.12941176470588237	0.09550561797752809	0.17682926829268292
CC/C=C\C/C=C\C/C=C\C/C=C\CCCCCCC(=O)OC[C@@H](COC(=O)CCCCCCC/C=C\CCCCCC)OC(=O)CCCCCCCCCCCCCCCCCC	0.04513888888888889	0.04980842911877394	0.046875	0.05138339920948617	0.03861003861003861	0.068
COc1ccc([C@H]2OC[C@@H]3[C@@H](c4ccc5c(c4)OCO5)OC[C@H]23)cc1	0.11176470588235295	0.0945945945945946	0.10638297872340426	0.1079136690647482	0.13768115942028986	0.0763888888888889
C[C@H](C(=O)O)c1ccc(O)cc1	0.1484375	0.18811881188118812	0.09615384615384616	0.12	0.19791666666666666	0.13
Nc1ncnc2c1ncn2[C@@H]1O[C@H](CO)[C@H](O)[C@@H]1O	0.06329113924050633	0.08461538461538462	0.0975609756097561	0.09917355371900827	0.07936507936507936	0.09836065573770492
CCN(CC)CCCC(=O)c1ccc(OC)cc1	0.13013698630136986	0.15966386554621848	0.13793103448275862	0.14035087719298245	0.14655172413793102	0.14912280701754385
C[C@H]1OC(=O)C=C[C@H]1O[C@@H]1O[C@@H](CO)[C@@H](O)[C@@H](O)[C@@H]1O	0.05625	0.06766917293233082	0.19298245614035087	0.19642857142857142	0.0703125	0.17391304347826086
CC(=O)O[C@@H]1CC[C@@]2(C)[C@@H](CC[C@]3(C)[C@@H]2CC=C2[C@@H]4CC(C)(C)[C@@H](O)CC[C@]4(C)[C@H]23)C1(C)C	0.04081632653061224	0.059880239520958084	0.1554054054054054	0.14965986394557823	0.04878048780487805	0.11842105263157894
N#C[C@H](O[C@H]1O[C@H](CO)[C@@H](O)[C@H](O)[C@@H]1O[C@H]1OC[C@@H](O)[C@@H](O)[C@H]1O)c1ccccc1	0.10614525139664804	0.07547169811320754	0.11486486486486487	0.12413793103448276	0.11409395973154363	0.1232876712328767
NCCCC[C@H](N)C(=O)N[C@H](CCC(N)=O)C(=O)O	0.10738255033557047	0.08661417322834646	0.06451612903225806	0.0743801652892562	0.07258064516129033	0.1391304347826087
CCC/C=C/C(=O)Nc1ccc(C)cc1	0.15441176470588236	0.17117117117117117	0.11711711711711711	0.11926605504587157	0.1792452830188679	0.10810810810810811
CN(C)C(=O)CCc1ccc(OC)cc1	0.1223021582733813	0.1834862385321101	0.12844036697247707	0.1308411214953271	0.1588785046728972	0.11926605504587157
CC/C=C\C/C=C\C/C=C\C/C=C\CCCCCCC(=O)OC[C@@H](COC(=O)CCCCCCCCCCCCCCCCC)OC(=O)CCCCCCCCC/C=C\C/C=C	0.04609929078014184	0.046875	0.043824701195219126	0.04838709677419355	0.039525691699604744	0.0653061224489796
CC/C=C\C/C=C\C/C=C\C/C=C\C/C=C\CCCC(=O)OC[C@H](COC(=O)CCCCCCC/C=C\CCCCCCCC)OC(=O)CCCCCCCCCCC/C	0.04710144927536232	0.05220883534136546	0.04918032786885246	0.05394190871369295	0.04048582995951417	0.07142857142857142
CCCC/C=C\C/C=C\CCCCCCCCCC(=O)OC[C@H](COC(=O)CCCCCCC/C=C\CCCCCCCC)OC(=O)CCCCCCCCCCCCC/C=C\CCCCC	0.04377104377104377	0.04814814814814815	0.045283018867924525	0.04961832061068702	0.03731343283582089	0.06563706563706563
Cn1c(=O)c2c(nc(NC(=O)c3cccs3)n2C)n(C)c1=O	0.13636363636363635	0.15625	0.10077519379844961	0.10236220472440945	0.1349206349206349	0.08461538461538462
CCCCC/C=C\C/C=C\C/C=C\CCCCC(=O)OC[C@H](COC(=O)CCCCCCCCC/C=C\CCCCCC)OC(=O)CCCCCCCCCCCCCCCCCCC	0.044673539518900345	0.04924242424242424	0.04633204633204633	0.05078125	0.03816793893129771	0.06719367588932806
N#[N+]CC(=O)Nc1ccc(-c2ccccc2)cc1	0.29457364341085274	0.14754098360655737	0.072	0.07317073170731707	0.2616822429906542	0.064
CN1CCC[C@H]1COC(=O)c1ccccc1	0.14184397163120568	0.09836065573770492	0.12280701754385964	0.125	0.16216216216216217	0.10434782608695652
N[C@H](CO)CC(=O)O	0.0975609756097561	0.125	0.0625	0.07526881720430108	0.13186813186813187	0.1348314606741573
COc1cc(O)c2c(c1)O[C@@H](c1cc(O)c(OC)c(OC)c1)CC2=O	0.10843373493975904	0.11347517730496454	0.12686567164179105	0.12878787878787878	0.11764705882352941	0.0948905109489051
c1nc2c([nH]1)CCNC2	0.02158273381294964	0.036036036036036036	0.05825242718446602	0.0594059405940594	0.028037383177570093	0.02857142857142857
CCCCCC/C=C\C/C=C\CCCCCCCC(=O)OC[C@H](COC(=O)CCCCCCC/C=C\CCCCCC)OC(=O)CCCCCCCCCCCCCCCCCCCCCCC	0.043333333333333335	0.047619047619047616	0.04477611940298507	0.04905660377358491	0.03690036900369004	0.0648854961832061
CC[C@@H]1[C@@H]2N3CC[C@H]1C(C)(C)CC(=O)N[C@]3(C(=O)O)C2	0.06962025316455696	0.08396946564885496	0.1623931623931624	0.16521739130434782	0.07874015748031496	0.1440677966101695
O=C(CCCCCCCCCCCSc1ccccc1)Nc1ccccc1	0.2662337662337662	0.09803921568627451	0.0728476821192053	0.0738255033557047	0.16428571428571428	0.08053691275167785
O=C(O)CCC/C=C/C[C@H]1[C@@H](O)C[C@H](O)[C@@H]1/C=C/[C@@H](O)CCc1ccccc1	0.17575757575757575	0.1597222222222222	0.13380281690140844	0.14388489208633093	0.208955223880597	0.22137404580152673
C=C(C)[C@@H]1CC=C(C)[C@H](CC=C(C)C)C1	0.0472972972972973	0.07563025210084033	0.11926605504587157	0.12149532710280374	0.0603448275862069	0.11009174311926606
O=c1c(O[C@@H]2O[C@@H](CO)[C@@H](O)[C@@H](O)[C@H]2O)c(-c2ccc(O)cc2)oc2cc(O)cc(O)c12	0.14689265536723164	0.14285714285714285	0.1111111111111111	0.11258278145695365	0.16326530612244897	0.1118421052631579
Cc1cc(Nc2ncc(C(=O)O)c(-c3ccccc3)n2)cc(N)n1	0.22818791946308725	0.19083969465648856	0.07142857142857142	0.07246376811594203	0.21774193548387097	0.07194244604316546
COC(=O)/C=C\c1cc(OC)c(OC)c(OC)c1	0.0718954248366013	0.1322314049586777	0.10084033613445378	0.10256410256410256	0.11864406779661017	0.08333333333333333
CCN(CC)CCOC(=O)c1ccc(C)cc1	0.13286713286713286	0.16379310344827586	0.1415929203539823	0.14414414414414414	0.1504424778761062	0.14285714285714285
NC[C@H]1O[C@@H](CC(=O)N2CCCC2)[C@@H](O)[C@@H]1O	0.05194805194805195	0.0546875	0.13157894736842105	0.13392857142857142	0.06557377049180328	0.11304347826086956
NCCCC[C@H](NC(=O)[C@H](CC(=O)O)NC(=O)[C@H](Cc1ccccc1)NC(=O)NCc1ccccc1)C(=O)N[C@@H](CCCCN)C(=O)O	0.245	0.1326530612244898	0.06403940886699508	0.07	0.17297297297297298	0.13157894736842105
N[C@H]1CO[C@@H]2[C@H](OCc3ccccc3)[C@H]1Oc1ccc(O)cc12	0.1518987341772152	0.09929078014184398	0.11194029850746269	0.11363636363636363	0.171875	0.08823529411764706
O=C(Cc1ccccc1)Nc1nccs1	0.16911764705882354	0.1092436974789916	0.07692307692307693	0.0782608695652174	0.17592592592592593	0.06837606837606838
C[C@]12CC(=O)[C@H]3[C@@H](CCC4=CC(=O)C=C[C@]43C)[C@@H]1CC[C@@]2(O)/C=C/C(=O)O	0.08620689655172414	0.125	0.14705882352941177	0.14925373134328357	0.11347517730496454	0.13138686131386862
C=CC1=CC(=O)[C@@H]2[C@@H](CC[C@@H]3C(C)(C)[C@@H](O)C(=O)C[C@]32C)[C@H]1C	0.05389221556886228	0.08759124087591241	0.1721311475409836	0.175	0.06666666666666667	0.12698412698412698
Cc1cccc(-c2ccc(C#N)cc2)n1	0.16176470588235295	0.1592920353982301	0.05042016806722689	0.05128205128205128	0.21153846153846154	0.04201680672268908
C[C@H]1C=C(C(=O)O)C(=O)C=C1	0.09090909090909091	0.11428571428571428	0.18085106382978725	0.18478260869565216	0.10891089108910891	0.1702127659574468
CC#Cc1ccc(O)cc1-c1c(O)c2c(cc1O)C(=O)C[C@H](N)C2	0.12422360248447205	0.12408759124087591	0.0962962962962963	0.09774436090225563	0.13740458015267176	0.08088235294117647
COC(=O)c1ccccc1O[C@H]1O[C@H](CO)[C@@H](O)[C@@H](O)[C@@H]1O	0.12903225806451613	0.12121212121212122	0.15447154471544716	0.15702479338842976	0.16260162601626016	0.1652892561983471
COc1cc([C@H]2OC[C@@H]3[C@@H](c4ccc(O[C@H]5O[C@@H](CO)[C@@H](O)[C@@H](O)[C@H]5O)c(OC)c4)OC[C@H]23)ccc1O	0.1116751269035533	0.11627906976744186	0.12727272727272726	0.12883435582822086	0.13333333333333333	0.1144578313253012
Oc1cccc(-c2ccccc2)c1	0.224	0.11504424778761062	0.05263157894736842	0.05357142857142857	0.21	0.043859649122807015
C=C(CC(=O)O)[C@@H]1CCC(=O)CC1	0.07142857142857142	0.07894736842105263	0.11428571428571428	0.11650485436893204	0.07272727272727272	0.11538461538461539
C/C1=C/CC(C)(C)/C=C/C(=O)/C(C)=C\CC1	0.06756756756756757	0.10084033613445378	0.13636363636363635	0.1388888888888889	0.08620689655172414	0.08771929824561403
CC(C)C/C(=N\OS(=O)(=O)O)S[C@@H]1O[C@@H](CO)[C@@H](O)[C@@H](O)[C@@H]1O	0.08695652173913043	0.1297709923664122	0.12698412698412698	0.14754098360655737	0.1	0.175
CC(=O)O[C@H]1CC[C@]2(C)[C@H](CC[C@]3(C)[C@@H]2CC=C2[C@@H]4[C@H](C)[C@](C)(O)[C@@H]4CC[C@@]23C)C1(C)C	0.04145077720207254	0.06097560975609756	0.16666666666666666	0.16083916083916083	0.049689440993788817	0.12837837837837837
S=C(c1ccccc1)N1CCc2ccccc2C1	0.2	0.09302325581395349	0.07142857142857142	0.07258064516129033	0.1826086956521739	0.046875
C[C@@H](O)/C=C/[C@@]12O[C@@]1(C)C[C@@H](O[C@@H]1O[C@@H](CO)[C@@H](O)[C@@H](O)[C@@H]1O)CC2(C)C	0.05056179775280899	0.0958904109589041	0.12408759124087591	0.14285714285714285	0.08391608391608392	0.1417910447761194
O=C(Nc1ccc(C(F)(F)F)cc1)Nc1ccc(C(F)(F)F)cc1	0.18421052631578946	0.11678832116788321	0.06521739130434782	0.058394160583941604	0.1746031746031746	0.050359712230215826
Cc1coc2c1C[C@H](C)C(=O)C(=O)[C@@H]2C	0.06896551724137931	0.09401709401709402	0.1509433962264151	0.15384615384615385	0.07894736842105263	0.1
O=C(O)Cc1ccccc1O[C@@H]1O[C@H](CO)[C@@H](O)[C@H](O)[C@@H]1O	0.1437908496732026	0.13846153846153847	0.15447154471544716	0.15702479338842976	0.18181818181818182	0.18487394957983194
O=C1Nc2ccccc2/C1=N\c1ccccc1	0.21323529411764705	0.11290322580645161	0.056	0.056910569105691054	0.1981981981981982	0.03968253968253968
COC(=O)[C@@]12CCC(C)(C)CC1=C1CC[C@@H]3[C@@]4(C)CCC(=O)C(C)(C)[C@@H]4CC[C@@]3(C)[C@@]1(C)CC2	0.045454545454545456	0.0650887573964497	0.11538461538461539	0.10967741935483871	0.04790419161676647	0.07453416149068323
Cc1c(N)cc([N+](=O)[O-])cc1[N+](=O)[O-]	0.06338028169014084	0.0782608695652174	0.06306306306306306	0.06422018348623854	0.07207207207207207	0.05405405405405406
CCCCCCCCCCCCCCCCCCCCCCCC(=O)OC[C@H](COC(=O)CCCCCCCCCCCCCCCCC)OC(=O)CCCCCCCCCCCCCCCCCCCCC	0.04126984126984127	0.03793103448275862	0.04240282685512368	0.04642857142857143	0.027777777777777776	0.061371841155234655
CC(C)n1c(C(=O)O)c(C2CCCC2)c2ccccc21	0.17123287671232876	0.16129032258064516	0.12195121951219512	0.14285714285714285	0.3113207547169811	0.12295081967213115
O=C(NCCCCCCN1C(=O)C(c2ccccc2)c2ccccc21)c1ccccc1	0.31210191082802546	0.11875	0.0880503144654088	0.08917197452229299	0.2	0.08860759493670886
COc1ccc(C(=O)Nc2ccccc2C(=O)Nc2ccc([N+](=O)[O-])cc2)cc1	0.2792207792207792	0.13333333333333333	0.0718954248366013	0.0728476821192053	0.20437956204379562	0.07947019867549669
CCCCCCCC/C=C\C/C=C\C/C=C\CCCC(=O)OC[C@H](COC(=O)CCCCCCCCCCCCCCCCCCCCC)OC(=O)CCCCCCCCCCCCCCCCCC	0.042483660130718956	0.04659498207885305	0.043795620437956206	0.04797047970479705	0.036101083032490974	0.06343283582089553
C[C@H]1O[C@@H](Oc2cc(O)c3c(=O)c(O[C@@H]4O[C@H](CO)[C@@H](O)[C@H](O)[C@H]4O)c(-c4ccc(O)cc4)oc3c2)[C@@H](O)[C@@H](O)[C@@H]1O	0.1330049261083744	0.12777777777777777	0.11931818181818182	0.1206896551724138	0.14450867052023122	0.10734463276836158
COc1ccc(C(C)(C)C)cc1OC(C)=O	0.09027777777777778	0.13043478260869565	0.1588785046728972	0.11926605504587157	0.11607142857142858	0.09821428571428571
CO[P@@](=O)(CC[C@@H](N)C(=O)O)Oc1ccccc1	0.17985611510791366	0.14166666666666666	0.11016949152542373	0.12173913043478261	0.1891891891891892	0.14035087719298245
CC(C)[C@]12CC[C@](C)(O1)[C@@H]1[C@H](O)C[C@@H](C)[C@H]1C2	0.03870967741935484	0.06349206349206349	0.14285714285714285	0.16666666666666666	0.04878048780487805	0.12389380530973451
CCCCC/C=C\C/C=C\C/C=C\C/C=C\CCCC(=O)OC[C@H](COC(=O)CCCCCCCCCCCCCCCCCCCCCCC)OC(=O)CCCCCCCCCCCCC	0.04377104377104377	0.04814814814814815	0.045283018867924525	0.04961832061068702	0.03731343283582089	0.06563706563706563
OCc1cccc(-c2ccccc2)c1	0.2283464566929134	0.12173913043478261	0.0603448275862069	0.06140350877192982	0.21568627450980393	0.05172413793103448
COc1cc(O)c2c(c1)O[C@H](c1ccc(O)c(OC)c1)[C@H](O)C2=O	0.13836477987421383	0.1323529411764706	0.12121212121212122	0.12307692307692308	0.15503875968992248	0.10526315789473684
CC/C=C\C/C=C\C/C=C\C/C=C\C/C=C\CCCCCC(=O)OC[C@@H](COC(=O)CCCCCCCCCCCCCCCCCCCCCCC)OC(=O)CCCCCCCC	0.04513888888888889	0.04980842911877394	0.046875	0.05138339920948617	0.03861003861003861	0.068
C=CC[S@@](=O)SC[C@H](CC)SSC	0.04895104895104895	0.0603448275862069	0.06363636363636363	0.08490566037735849	0.06306306306306306	0.08411214953271028
C[C@H](NC(=O)c1cc(F)ccc1F)[B-](O)(O)O	0.16911764705882354	0.1891891891891892	0.08620689655172414	0.10714285714285714	0.19811320754716982	0.11607142857142858
C/C=C(\C)C(=O)O[C@H]1C2=C(C)C(=O)O[C@@]2(O)C[C@@H]2CC[C@@H](O)[C@@H](C)[C@]21C	0.06976744186046512	0.0979020979020979	0.1984126984126984	0.192	0.07801418439716312	0.15384615384615385
C[N+](C)(C)CCCCCCCCCCCCCOC(=O)CCCCCCCCCCCCCCCCCCO	0.04608294930875576	0.04712041884816754	0.060109289617486336	0.06077348066298342	0.0427807486631016	0.07222222222222222
O=C(OC[C@@H]1O[C@H](Oc2cc(O)c3c(c2)O[C@@H](c2ccc(O)cc2)CC3=O)[C@H](O)[C@H](O)[C@@H]1O)c1cc(O)c(O)c(O)c1	0.14356435643564355	0.12087912087912088	0.13793103448275862	0.13953488372093023	0.15028901734104047	0.11931818181818182
CCCCCCC[C@H](O)CC[C@@H](O)[C@@H]1CC[C@H]([C@@H]2CC[C@H]([C@@H](O)CCCCCCCCCC3=C[C@@H](C)OC3=O)O2)O1	0.09433962264150944	0.09042553191489362	0.13714285714285715	0.14534883720930233	0.09289617486338798	0.17159763313609466
CC[C@H](O)/C=C/C=C\C[C@H]1C(=O)C[C@@H](O)[C@@H]1C/C=C\CCCC(=O)O	0.10179640718562874	0.13768115942028986	0.14393939393939395	0.1640625	0.13432835820895522	0.20967741935483872
COc1cc([C@@H]2Oc3cc(O)cc(O)c3C[C@H]2O)ccc1O	0.11392405063291139	0.12030075187969924	0.1171875	0.11904761904761904	0.13385826771653545	0.109375
CCCCC/C=C\C/C=C\C/C=C\C/C=C\C/C=C\CCC(=O)OC[C@@H](COC(=O)CCCCCCCCCCCCCCCCCCCCC)OC(=O)CCCCCCCCCC	0.04513888888888889	0.04980842911877394	0.046875	0.05138339920948617	0.03861003861003861	0.068
CN(c1ccccc1)C1CCN(CC2CCCCC2)CC1	0.10625	0.07913669064748201	0.08270676691729323	0.08396946564885496	0.11538461538461539	0.06716417910447761
C[C@H](NCc1ccccc1)C(=O)N[C@@H](C)C(=O)NC(=O)[C@H](NC(=O)[C@H](N)CCCCN)C(=O)N[C@@H](Cc1ccccc1)C(=O)NCc1ccccc1	0.2608695652173913	0.11961722488038277	0.06542056074766354	0.0761904761904762	0.1683673469387755	0.1073170731707317
C=C1CC[C@]2(OC1)O[C@@H]1C[C@H]3[C@@H]4CC[C@H]5C[C@@H](O)CC[C@]5(C)[C@H]4CC(=O)[C@]3(C)[C@H]1[C@H]2C	0.030612244897959183	0.041666666666666664	0.1736111111111111	0.176056338028169	0.036585365853658534	0.09803921568627451
Cn1c(=O)c2c(nc(N3CCCC3)n2C)n(C)c1=O	0.06369426751592357	0.09375	0.08943089430894309	0.09090909090909091	0.07142857142857142	0.05555555555555555
O=C(O)/C=C/c1cccc(Cl)c1	0.1044776119402985	0.1523809523809524	0.08490566037735849	0.08653846153846154	0.1717171717171717	0.08571428571428572
Cc1cccc(C(=O)Nc2ccc(C#N)cc2)n1	0.2028985507246377	0.1487603305785124	0.07258064516129033	0.07377049180327869	0.19642857142857142	0.06451612903225806
O=C1Oc2ccccc2/C1=C/c1cc(O)ccc1O[C@H]1O[C@@H](CO)[C@@H](O)[C@H](O)[C@@H]1O	0.1569767441860465	0.13157894736842105	0.11409395973154363	0.11564625850340136	0.19285714285714287	0.11486486486486487
Nc1c(O[C@@H]2O[C@H](CO)[C@@H](O)[C@H](O)[C@@H]2O)cccc1O	0.08333333333333333	0.09230769230769231	0.12396694214876033	0.12605042016806722	0.10483870967741936	0.13445378151260504
O=c1c(-c2ccc(O)cc2)coc2cc(O[C@H]3O[C@@H](CO)[C@@H](O)[C@@H](O)[C@H]3O)cc(O)c12	0.15517241379310345	0.14473684210526316	0.11258278145695365	0.11409395973154363	0.1736111111111111	0.11333333333333333
CC1(C)[C@H]2CC[C@]34C=C[C@@](C)(C3)C(=O)C[C@H]4[C@]2(C)CC(=O)[C@@H]1O	0.05357142857142857	0.07913669064748201	0.16129032258064516	0.16393442622950818	0.058394160583941604	0.10852713178294573
CCCCCCCCCCCCCCCCCCCCCCCCCCCCCCCCCCC	0.02830188679245283	0.0213903743315508	0.0335195530726257	0.03389830508474576	0.02197802197802198	0.045454545454545456
COc1cc(O)cc2c1C(=O)c1c(O)cc(C)cc1C2=O	0.12418300653594772	0.12403100775193798	0.09448818897637795	0.096	0.12903225806451613	0.08661417322834646
COc1cc([C@H]2OC[C@@H]3[C@@H](c4cc(OC)c(O[C@@H]5O[C@@H](CO)[C@@H](O)[C@@H](O)[C@@H]5O)c(OC)c4)OC[C@H]23)cc(OC)c1O[C@@H]1O[C@H](CO)[C@@H](O)[C@@H](O)[C@@H]1O	0.07916666666666666	0.0892018779342723	0.1188118811881188	0.12	0.08095238095238096	0.10294117647058823
CC/C=C\C/C=C\C/C=C\C/C=C\C/C=C\C/C=C\CCC(=O)OC[C@H](COC(=O)CCCCCCCCCCCCCCC)OC(=O)CCCCCCCCCCC/C	0.04710144927536232	0.05220883534136546	0.04918032786885246	0.05394190871369295	0.04048582995951417	0.07142857142857142
CC(=O)O[C@H]1CC[C@@]2(C)[C@@H](CC[C@]3(C)[C@@H]2CC=C2[C@@H]4[C@H](C)[C@@H](C)CC[C@]4(C)CC[C@@]23C)C1(C)C	0.035	0.05263157894736842	0.152317880794702	0.14666666666666667	0.041666666666666664	0.10897435897435898
O=C1CCCCCCCN1	0.014084507042253521	0.017391304347826087	0.05714285714285714	0.05825242718446602	0.01818181818181818	0.028037383177570093
C=C1C(=O)O[C@@H]2/C=C(/C)CC/C=C(/C(=O)O[C@@H]3O[C@@H](CO)[C@@H](O)[C@@H](O)[C@@H]3O)CC[C@@H]12	0.08241758241758242	0.0967741935483871	0.20588235294117646	0.208955223880597	0.09271523178807947	0.16428571428571428
CC(=O)N(CCC(=O)O)C(=O)N[C@@H](CCCCN)C(=O)O	0.11842105263157894	0.10852713178294573	0.0703125	0.08	0.08661417322834646	0.15254237288135594
OC[C@@H]1O[C@@H](OCc2ccccc2)[C@@H](O)[C@H](O)[C@H]1O	0.12751677852348994	0.09302325581395349	0.125	0.1271186440677966	0.14285714285714285	0.1452991452991453
CCOc1nc2ccccc2n1C	0.1259259259259259	0.12612612612612611	0.09174311926605505	0.09345794392523364	0.18811881188118812	0.08256880733944955
Cc1cc2c(c(O)c1-c1c(C)cc3c(c1O)/C(=C/N[C@H]1CCCCC1)C(=O)O3)C(=O)C2	0.09782608695652174	0.09375	0.09740259740259741	0.09868421052631579	0.0967741935483871	0.07006369426751592
O=C(O)C[C@H](NC(=O)CC[C@@H](N)C(=O)O)C(=O)O	0.14184397163120568	0.13559322033898305	0.06666666666666667	0.07692307692307693	0.12173913043478261	0.17592592592592593
COc1cc([C@H]2OC[C@H]3[C@@H](c4ccc5c(c4)OCO5)OC[C@@H]23)ccc1O	0.10404624277456648	0.10810810810810811	0.11267605633802817	0.11428571428571428	0.1276595744680851	0.08275862068965517
N[C@H](C=O)Cc1ccc(O)cc1	0.1044776119402985	0.14150943396226415	0.07476635514018691	0.08653846153846154	0.1485148514851485	0.07547169811320754
CNCC[C@H](Oc1ccccc1)c1ccccc1	0.2537313432835821	0.11023622047244094	0.07142857142857142	0.08130081300813008	0.19298245614035087	0.08064516129032258
OC[C@@H](OS(O)(O)O)[C@H](O)CN1C[C@@H](O)[C@@H](O)[C@H]1CO	0.06369426751592357	0.06870229007633588	0.08064516129032258	0.09090909090909091	0.07142857142857142	0.13675213675213677
COc1cc(C[C@@H](CO)c2cc(/C=C/CO)cc(OC)c2O[C@H]2O[C@@H](CO)[C@@H](O)[C@@H](O)[C@@H]2O)ccc1O	0.12435233160621761	0.1377245508982036	0.11515151515151516	0.12345679012345678	0.14906832298136646	0.13664596273291926
CC(C)c1cc2c(c(O)c1O)[C@@]13CCCCC(C)(C)[C@H]1C[C@@H](O)[C@@H]2OC3=O	0.09941520467836257	0.13380281690140844	0.14814814814814814	0.16793893129770993	0.11428571428571428	0.12408759124087591
COC(=O)C1=C(C)NC(C)=C(C(=O)OC(C)C)[C@@H]1c1ccc([N+](=O)[O-])cc1	0.15432098765432098	0.19402985074626866	0.11594202898550725	0.1259259259259259	0.16541353383458646	0.125
CCC(=O)OCCCCCCCCCCCCCCCCCCCCCCO	0.0481283422459893	0.043209876543209874	0.06535947712418301	0.06622516556291391	0.044585987261146494	0.08
O=P(O)(O)OC[C@H]1O[C@@H](O)[C@H](O)[C@@H]1O	0.03424657534246575	0.04201680672268908	0.09259259259259259	0.09433962264150944	0.043859649122807015	0.11428571428571428
CC/C=C\C/C=C\C/C=C\C/C=C\C/C=C\CCCC(=O)OC[C@H](COC(=O)CCCCCCCCC/C=C\C/C=C\CCCC)OC(=O)CCCCCCC/C	0.04868913857677903	0.05416666666666667	0.05106382978723404	0.05603448275862069	0.04201680672268908	0.07423580786026202
CC(=O)O[C@@H]1CC[C@@]2(C)[C@@H](CC[C@]3(C)[C@@H]2CC=C2[C@@H]4[C@@](C)(O)CC[C@@]4(C)CC[C@@]23C)C1(C)C	0.04081632653061224	0.059880239520958084	0.13245033112582782	0.12666666666666668	0.04878048780487805	0.1038961038961039
O=C1O[C@H]2[C@@H](O)[C@H](O)[C@H](CO[C@@H]3O[C@H](CO)[C@@H](O)[C@H](O)[C@H]3O)O[C@H]2N1c1ccccc1O	0.1092896174863388	0.09316770186335403	0.14093959731543623	0.14285714285714285	0.13245033112582782	0.11920529801324503
C#C[C@]1(O)CC[C@H]2[C@@H]3CCc4cc(O)c(O)cc4[C@@H]3CC[C@@]21C	0.05917159763313609	0.07042253521126761	0.08955223880597014	0.09090909090909091	0.072992700729927	0.08208955223880597
CCCC[C@H](C(=O)c1ccccc1)N1CCCC1	0.16783216783216784	0.1111111111111111	0.12605042016806722	0.13793103448275862	0.17391304347826086	0.1271186440677966
COC(=O)C1=CO[C@@H](O[C@@H]2O[C@@H](CO)[C@@H](O)[C@@H](O)[C@@H]2O)/C(=C/COC(C)=O)[C@@H]1CC(=O)OCCc1ccc(O)c(O)c1	0.12745098039215685	0.1340782122905028	0.14534883720930233	0.14705882352941177	0.125	0.16666666666666666
CC[C@@H](F)CCn1nc(C(=O)c2cccc3ccccc23)c2ccccc21	0.2953020134228188	0.16083916083916083	0.08843537414965986	0.1048951048951049	0.29838709677419356	0.10416666666666667
CC(C)[C@H](NC(=O)c1nn(CCCCO[C@H]2O[C@H](CO)[C@@H](O)[C@H]2O)c2ccccc12)C(=O)O	0.21893491124260356	0.16993464052287582	0.1456953642384106	0.16326530612244897	0.23404255319148937	0.2198581560283688
CC(=O)OC[C@@H]1O[C@@H](Oc2ccc(CC#N)cc2)[C@@H](O)[C@@H](O)[C@@H]1O	0.11728395061728394	0.14074074074074075	0.15625	0.15873015873015872	0.14615384615384616	0.15748031496062992
CC#CC#C/C=C\C#CC#CC#CC#CC#Cc1ccc(Cl)cc1	0.06321839080459771	0.0896551724137931	0.0410958904109589	0.041666666666666664	0.09285714285714286	0.03424657534246575
O=c1cc(-c2ccc(O)cc2)oc2cc(O[C@H]3O[C@@H](CO)[C@@H](O)[C@@H](O)[C@H]3O)cc(O)c12	0.15517241379310345	0.14473684210526316	0.11258278145695365	0.11409395973154363	0.1736111111111111	0.11333333333333333
C[n+]1ccc(-c2ccccc2)cc1	0.2047244094488189	0.10526315789473684	0.05263157894736842	0.05357142857142857	0.19801980198019803	0.043859649122807015
COc1cc([C@H]2OC[C@@H]3[C@@H](c4ccc5c(c4)OCO5)OC[C@H]23)ccc1O	0.10404624277456648	0.10810810810810811	0.11267605633802817	0.11428571428571428	0.1276595744680851	0.08275862068965517
CC(C)(C)[C@H](NC(=O)c1nn(Cc2ccccc2)c2ccccc12)C(N)=O	0.26666666666666666	0.15602836879432624	0.11347517730496454	0.09929078014184398	0.25396825396825395	0.10638297872340426
COc1ccccc1C(=O)OCc1ccccc1	0.22794117647058823	0.12903225806451613	0.08943089430894309	0.09090909090909091	0.21621621621621623	0.08130081300813008
N[C@H](CCCCNC(=O)CCCC(=O)O)C(=O)O	0.11643835616438356	0.0967741935483871	0.06557377049180328	0.07563025210084033	0.08264462809917356	0.15178571428571427
COc1cc([C@H]2OC[C@@H]3[C@@H](c4ccc5c(c4)OCO5)OC[C@H]23)cc(OC)c1O	0.09497206703910614	0.09740259740259741	0.11643835616438356	0.11805555555555555	0.10810810810810811	0.087248322147651
CC(C)[C@H]1NC(=O)[C@H](Cc2ccc(O)cc2)NC1=O	0.14383561643835616	0.17647058823529413	0.11666666666666667	0.13793103448275862	0.17391304347826086	0.11764705882352941
CCOC(=O)C1=C(C)NC2=C(C(=O)C[C@H](c3ccc(Cl)cc3)C2)[C@@H]1c1ccc(O)c(OC)c1	0.16292134831460675	0.1464968152866242	0.14473684210526316	0.14666666666666667	0.174496644295302	0.11612903225806452
O=c1c(-c2ccc(O)cc2)coc2cc(O)c(O)cc12	0.1793103448275862	0.17073170731707318	0.06976744186046512	0.07086614173228346	0.21929824561403508	0.06201550387596899
CC(C)(C)OC(=O)N1CCC(=O)O1	0.05673758865248227	0.07017543859649122	0.1717171717171717	0.14	0.06363636363636363	0.09523809523809523
C[C@]12CC[C@H]3[C@@H](CC[C@H]4C[C@H](O)CC[C@@]43C)[C@@H]1CCC2=O	0.029585798816568046	0.035211267605633804	0.13709677419354838	0.13934426229508196	0.0364963503649635	0.10236220472440945
CCCCCC/C=C\CCCCCCCCCC(=O)OC[C@H](COC(=O)CCCCCCCCCCCCCCCCCCCCC)OC(=O)CCCCCCCCCCCCCCCCCCC	0.0429042904290429	0.04710144927536232	0.04428044280442804	0.048507462686567165	0.0364963503649635	0.06415094339622641
CC(=O)N(C)Cc1ccc(OCCc2ccccc2)cc1	0.22377622377622378	0.15625	0.109375	0.1111111111111111	0.24347826086956523	0.1015625
O=C(NCCCCCCCc1ccc(O)cc1)C(=O)O	0.16326530612244897	0.152	0.104	0.10569105691056911	0.1487603305785124	0.15126050420168066
CC[C@H](C)c1cccc([C@@H]2[C@H]3CCCC[C@]3(O)CCN2CC(=O)Nc2ccc(OC)cc2)c1	0.19428571428571428	0.14465408805031446	0.13548387096774195	0.16	0.20408163265306123	0.13636363636363635
COC(=O)[C@@H]1CCC(=O)[C@H]2CC(=C(C)C)N3C(=O)c4c([nH]c5ccccc45)[C@@H]3C[C@@H]12	0.15028901734104047	0.13157894736842105	0.16083916083916083	0.16312056737588654	0.176056338028169	0.13013698630136986
C=C1CC[C@@H](C(C)C)C[C@]2(C)[C@@H]1CC[C@@H]2O	0.046357615894039736	0.06504065040650407	0.10619469026548672	0.12844036697247707	0.058823529411764705	0.10714285714285714
CC(/C=C/C=C(C)/C=C/[C@]12O[C@@H](CC1(C)C)C[C@@]2(C)O)=C\C=C\C=C(C)\C=C\C=C(/C)[C@H]1C=C2C(C)(C)CCC[C@@]2(C)O1	0.030973451327433628	0.05102040816326531	0.08695652173913043	0.08196721311475409	0.04145077720207254	0.06417112299465241
C[C@H]1CC[C@]2(C)CC[C@@]3(C)C(=CC[C@@H]4[C@@]5(C)C[C@@H](O)[C@@H](O)[C@@](C)(CO)[C@@H]5CC[C@]43C)[C@@H]2[C@@H]1C	0.04081632653061224	0.059880239520958084	0.1476510067114094	0.14189189189189189	0.04878048780487805	0.1111111111111111
N[C@@H]1c2cccnc2[C@@H](O)[C@H]1O	0.06474820143884892	0.08035714285714286	0.09523809523809523	0.0970873786407767	0.08411214953271028	0.09615384615384616
CNC(=O)c1ccccc1O[C@@H]1O[C@H](CO)[C@@H](O)[C@@H](O)[C@@H]1O	0.1437908496732026	0.12121212121212122	0.15447154471544716	0.15702479338842976	0.16260162601626016	0.1652892561983471
Cc1ncc([N+](=O)[O-])cc1[N+](=O)[O-]	0.05673758865248227	0.07964601769911504	0.06422018348623854	0.06542056074766354	0.06363636363636363	0.05504587155963303
CCCC/C=C\C/C=C\CCCCCCCCCC(=O)OC[C@H](COC(=O)CCCCCCCCCCCCCCCCCCCCCCC)OC(=O)CCCCCCCCCCCCCCCCCCC	0.041666666666666664	0.0456140350877193	0.04285714285714286	0.04693140794223827	0.0353356890459364	0.06204379562043796
CCCCCCOC(=O)C1CCCCCC1	0.05228758169934641	0.046875	0.11304347826086956	0.11504424778761062	0.04878048780487805	0.11403508771929824
C[C@@H]1O[C@H](Oc2ccc(-c3cc(=O)c4c(O)cc(O)c([C@H]5O[C@@H](CO)[C@@H](O)[C@@H](O)[C@H]5O)c4o3)cc2)[C@@H](O)[C@@H](O)[C@@H]1O	0.135	0.12994350282485875	0.12138728323699421	0.12280701754385964	0.14705882352941177	0.10919540229885058
O=C(O)[C@H](O)CCN[C@@H](C(=O)O)[C@@H](O)CN1C[C@H](O)[C@@H]1C(=O)O	0.13636363636363635	0.12121212121212122	0.09230769230769231	0.10236220472440945	0.1171875	0.20512820512820512
C/C(=C/CO)CO[C@@H]1O[C@@H](CO)[C@@H](O)[C@@H](O)[C@@H]1O	0.05161290322580645	0.0625	0.1206896551724138	0.12280701754385964	0.06504065040650407	0.1415929203539823
Oc1ccc([C@H]2Oc3ccc(CCN4CCN(c5ccc(F)cc5)CC4)cc3[C@@H]2c2cc(O)cc(O)c2)cc1	0.23243243243243245	0.14204545454545456	0.08333333333333333	0.08426966292134831	0.1951219512195122	0.06593406593406594
N[C@H](C(=O)O)c1ccc(O)cc1	0.13076923076923078	0.1650485436893204	0.08571428571428572	0.09803921568627451	0.17346938775510204	0.10784313725490197
CN[C@@H](C)Cc1ccc(OC)cc1	0.11851851851851852	0.14814814814814814	0.09259259259259259	0.11538461538461539	0.14423076923076922	0.10377358490566038
CSc1ccc(C(C)C)cc1	0.12403100775193798	0.16831683168316833	0.07692307692307693	0.1	0.15306122448979592	0.08823529411764706
COC(=O)/C=C/c1ccc(OC)cc1	0.1079136690647482	0.1651376146788991	0.1	0.10185185185185185	0.17307692307692307	0.09090909090909091
CC[C@@H](C)O[C@H]1O[C@@H](CO)[C@@H](O)[C@@H](O)[C@@H]1O	0.060810810810810814	0.0743801652892562	0.12727272727272726	0.1619047619047619	0.07758620689655173	0.18269230769230768
CCCCCCCC/C=C\CCCCCCCCCCCCCC(=O)O[C@H](COC(=O)CCCCCCCCCCCCCCCCCCC)COC(=O)CCCCCCCCCCCCCCCCCCCCC	0.040498442367601244	0.04421768707482993	0.04152249134948097	0.045454545454545456	0.03424657534246575	0.06007067137809187
CCCCCc1cc(OC)ccc1C(=O)OC	0.11724137931034483	0.13445378151260504	0.1415929203539823	0.14414414414414414	0.13043478260869565	0.14285714285714285
O=C1O[C@H]2CO[C@@H](O)[C@H](O)[C@@H]2OC(=O)c2cc(O)c(O)c(O)c2-c2c1cc(O)c(O)c2O	0.08648648648648649	0.08074534161490683	0.10526315789473684	0.10666666666666667	0.08333333333333333	0.09868421052631579
C/C1=C/CC(C)(C)/C=C/C(=O)/C(C)=C/C1=O	0.08275862068965517	0.1206896551724138	0.12727272727272726	0.12962962962962962	0.09649122807017543	0.09821428571428571
CO[C@@H]1C[C@@]23c4c5ccc(O)c4O[C@@H]2CC[C@@H]3[C@H]1C5	0.0625	0.07518796992481203	0.15126050420168066	0.15384615384615385	0.078125	0.0967741935483871
CO/N=C(/C(=O)N[C@@H]1C(=O)N2C(C(=O)O)=C(CSC(=O)OC(C)(C)C)CS[C@H]12)c1csc(N)n1	0.10106382978723404	0.125	0.13725490196078433	0.11688311688311688	0.09375	0.11612903225806452
O=c1ccn([C@@H]2O[C@H](CO[P@](=O)(O)O[P@@](=O)(O)O[C@H]3O[C@@H](CO)[C@@H](O)[C@H](O)[C@@H]3O)[C@@H](O)[C@H]2O)c(=O)[nH]1	0.06565656565656566	0.07602339181286549	0.12658227848101267	0.1282051282051282	0.0718562874251497	0.11320754716981132
CCCCCCCC/C=C\CCCCCCCCCCCCCC(=O)OC[C@@H](COC(=O)CCCCCCCCC/C=C\CCCCCCCC)OC(=O)CCCCCCCCCCCCCCCCCCC	0.04126984126984127	0.04513888888888889	0.04240282685512368	0.04642857142857143	0.03496503496503497	0.061371841155234655
CC(C)Nc1cc(Cl)ccc1C(=O)O	0.14285714285714285	0.16822429906542055	0.10185185185185185	0.125	0.17647058823529413	0.12380952380952381
C[N+](C)(CCCCCNC(=N)N)CCCCCNCCCNC(=N)N	0.05142857142857143	0.03289473684210526	0.041379310344827586	0.04195804195804196	0.034013605442176874	0.06382978723404255
O=C(OC[C@@]1(O)OC[C@@H](O)[C@@H](O)[C@@H]1O)c1cc(O)c(O)c(O)c1	0.07975460122699386	0.09558823529411764	0.12598425196850394	0.128	0.09923664122137404	0.136
O=C(O)/C=C/CCCc1ccccc1	0.16541353383458646	0.14285714285714285	0.0990990990990991	0.10091743119266056	0.20588235294117646	0.11009174311926606
CCCC[C@H]1OC(=O)C2=CCCC[C@H]21	0.05442176870748299	0.05785123966942149	0.17307692307692307	0.17647058823529413	0.0603448275862069	0.11009174311926606
CCCCCC/C=C\CCCCCCCCCC(=O)OC[C@@H](COC(=O)CCCCCCC/C=C\CCCCCCCC)OC(=O)CCCCCCCCCCCCCCCCCCCCCCC	0.0429042904290429	0.04710144927536232	0.04428044280442804	0.048507462686567165	0.0364963503649635	0.06415094339622641
Nc1nc(N)nc2c1ncn2[C@@H]1O[C@@H](CO)[C@@H](O)[C@H]1O	0.0625	0.1	0.0873015873015873	0.08870967741935484	0.078125	0.088
C[C@@]1(O)[C@@H](O)C[C@H]2C(C(=O)O)=CO[C@@H](O[C@@H]3O[C@@H](CO)[C@@H](O)[C@@H](O)[C@@H]3O)[C@@H]21	0.0625	0.0738255033557047	0.14925373134328357	0.15151515151515152	0.0763888888888889	0.1590909090909091
CC[C@H](C)C(=O)O[C@@H]1C[C@H](C)C=C2C=C[C@H](C)[C@H](CC[C@H](O)C[C@H](O)CC(=O)O)[C@H]21	0.23270440251572327	0.2246376811594203	0.41739130434782606	0.5480769230769231	0.20588235294117646	0.8620689655172413
COc1ccc(/C=C/C(=O)c2ccc3c(c2)OCO3)c(OC)c1	0.13125	0.16666666666666666	0.0962962962962963	0.09774436090225563	0.192	0.08088235294117647
COc1cc(-c2cc(=O)c3c(O)cc(O[C@H]4O[C@@H](CO)[C@@H](O)[C@@H](O)[C@@H]4O)cc3o2)ccc1O	0.13186813186813187	0.12578616352201258	0.11612903225806452	0.11764705882352941	0.14473684210526316	0.11688311688311688
COc1cc(O)cc2oc(-c3ccc(O)c(O)c3)c(O[C@H]3O[C@@H](CO)[C@@H](O)[C@@H](O)[C@@H]3O)c(=O)c12	0.12432432432432433	0.12422360248447205	0.11464968152866242	0.11612903225806452	0.13548387096774195	0.11538461538461539
CCCCCCCCCCCCCCCCCCCCCCCC(=O)OC[C@H](COC(=O)CCCCCCCCCCCCC)OC(=O)CCCCCCCCCCCCCCCCCCC	0.04377104377104377	0.04044117647058824	0.045283018867924525	0.04961832061068702	0.02962962962962963	0.06563706563706563
Oc1ccc([C@@H]2Oc3c(O)cc([C@@H]4Oc5cc(O)cc(O)c5C(=O)[C@@H]4O)cc3[C@@H]2CO)cc1	0.143646408839779	0.11801242236024845	0.10126582278481013	0.10256410256410256	0.15894039735099338	0.0949367088607595
CCOc1ccc(-c2oc3ccccc3c(=O)c2C)cc1	0.22377622377622378	0.16535433070866143	0.10077519379844961	0.10236220472440945	0.3	0.07633587786259542
COC(=O)c1c(C)n(Cc2ccccc2)c2ccccc12	0.26811594202898553	0.14728682170542637	0.09230769230769231	0.09375	0.2882882882882883	0.08461538461538462
CC/C=C\C/C=C\C/C=C\C/C=C\C/C=C\CCCC(=O)OC[C@H](COC(=O)CCCCCCCCC/C=C\CCCCCC)OC(=O)CCCCCCCCC/C=C	0.047619047619047616	0.048582995951417005	0.045454545454545456	0.0502092050209205	0.040983606557377046	0.06779661016949153
C[C@@H](Cc1ccc2c(c1)OCO2)N(C)C	0.09027777777777778	0.14035087719298245	0.09734513274336283	0.11926605504587157	0.11607142857142858	0.09821428571428571
C=C[C@]1(O)CN2CC[C@@H]1C[C@H]2[C@H](O)C1=C2C=C(C(=O)OC)[C@@]21C	0.08536585365853659	0.10218978102189781	0.12403100775193798	0.1349206349206349	0.11450381679389313	0.125
CCOc1cc2c(cc1OCC)[C@H](c1ccc(OCCN)cc1)NCC2	0.13095238095238096	0.12413793103448276	0.1056338028169014	0.10714285714285714	0.14492753623188406	0.09859154929577464
CC(C)C[C@@H](NC(=O)[C@@H](N)CCCCN)C(=O)O	0.15714285714285714	0.13445378151260504	0.08403361344537816	0.10434782608695652	0.13043478260869565	0.19626168224299065
CCCC[C@H](O)CCc1ccc(O)c(O)c1	0.14388489208633093	0.14782608695652175	0.09565217391304348	0.10714285714285714	0.15454545454545454	0.16822429906542055
COc1ccc([C@@H]2CC(=O)c3c(O)cc(O)cc3O2)cc1	0.14473684210526316	0.13953488372093023	0.11904761904761904	0.12096774193548387	0.17355371900826447	0.08527131782945736
CNCCNC(=N)N1C=C[C@H](CNC)[C@@]2(C1)[C@@H]1CC[C@@H](C)[C@]23C[C@](O)(C=O)C(C(=O)O)=C3C1	0.10160427807486631	0.10493827160493827	0.1610738255033557	0.16326530612244897	0.10126582278481013	0.15436241610738255
C=C1C[C@@]23C[C@]1(O)CC[C@@H]2[C@@]12CCC[C@@](C)(C(=O)OC1)[C@@H]2[C@H]3C(=O)O	0.05747126436781609	0.06802721088435375	0.11851851851851852	0.12030075187969924	0.06293706293706294	0.0948905109489051
O=CN1C[C@H]2CCCC[C@H]21	0.014084507042253521	0.017391304347826087	0.05714285714285714	0.05825242718446602	0.027522935779816515	0.03773584905660377
O=C1N(Cc2ccccc2)C(=O)NCc2ccccc21	0.22695035460992907	0.12307692307692308	0.07692307692307693	0.078125	0.20512820512820512	0.061068702290076333
N[C@@H](Cn1cnc2c(=O)[nH]cnc21)C(=O)O	0.09655172413793103	0.1282051282051282	0.09565217391304348	0.10714285714285714	0.11403508771929824	0.09649122807017543
O=C(OCC1=C[C@@H](O)[C@H](O)[C@H](OC(=O)c2ccccc2)[C@H]1O)c1ccccc1	0.2597402597402597	0.12837837837837837	0.13380281690140844	0.1357142857142857	0.19117647058823528	0.15942028985507245
CC(C)(C)OC(=O)NCCOCCOCCOCCOCCOCCN(CC(=O)OCCN1CCC(c2ccccc2)(c2ccccc2)CC1)C(=O)OCCOCCN1CCC1	0.17131474103585656	0.08536585365853659	0.09205020920502092	0.07916666666666666	0.11016949152542373	0.08333333333333333
C=C1CCC[C@]2(C)CC[C@@H]3C(=C)C(=O)O[C@H]3[C@@H]12	0.03184713375796178	0.038461538461538464	0.11206896551724138	0.11403508771929824	0.04	0.05785123966942149
O=C(ON1C(=O)CCC1=O)N1CCCCC1	0.0457516339869281	0.05555555555555555	0.09482758620689655	0.09649122807017543	0.04918032786885246	0.058823529411764705
C=C[C@H]1[C@H](O[C@@H]2O[C@H](CO)[C@@H](O)[C@H](O)[C@H]2O)OC=C(C(=O)OC)[C@H]1CCOC(=O)c1cc(O)c(O)c(O)c1	0.1065989847715736	0.11046511627906977	0.15625	0.15822784810126583	0.10714285714285714	0.16455696202531644
CNC[C@@H](OC)c1ccc(OC)cc1	0.1079136690647482	0.13392857142857142	0.09009009009009009	0.10185185185185185	0.12962962962962962	0.09090909090909091
CC#CC[C@@H](C)[C@H](O)/C=C\[C@H]1[C@H]2C/C(=C/CCCC(=O)O)C[C@@H]2C[C@H]1/C=C/CCO	0.10555555555555556	0.13157894736842105	0.1292517006802721	0.14685314685314685	0.1360544217687075	0.18705035971223022
O=[N+]([O-])c1ccc([N+](=O)[O-])cc1	0.08888888888888889	0.1111111111111111	0.06542056074766354	0.06666666666666667	0.10576923076923077	0.056074766355140186
COc1nc(C/C=C(\C)C/C=C/C(C)=C/[C@H](C)[C@H](O)[C@@]2(C)O[C@H]2C)c(C)c(O)c1OC	0.09444444444444444	0.14864864864864866	0.10067114093959731	0.1095890410958904	0.12244897959183673	0.11643835616438356
CN(C)CC(=O)CCCCCCCCCSCCCCCCCC(=O)O	0.08670520231213873	0.08783783783783784	0.06896551724137931	0.06993006993006994	0.0684931506849315	0.11594202898550725
COc1c(O)cc2c(c1O)C(=O)c1c(O)cc(O[C@@H]3O[C@@H](CO)[C@@H](O)[C@@H](O)[C@@H]3O)cc1C2=O	0.10270270270270271	0.09937888198757763	0.125	0.12666666666666668	0.10256410256410256	0.12582781456953643
C/C(=C(\O)C(=O)O)C(=O)O	0.0859375	0.08737864077669903	0.06	0.061224489795918366	0.08080808080808081	0.11702127659574468
CCCC[C@@H](O)CCCCC[C@@H](O)[C@@H]1CC[C@H]([C@@H]2CC[C@H]([C@@H](O)CCCCCCCCCC3=C[C@@H](C)OC3=O)O2)O1	0.09433962264150944	0.09042553191489362	0.13714285714285715	0.14534883720930233	0.09289617486338798	0.17159763313609466
COc1cc([C@@H]2Oc3c(O)cc(-c4oc5cc(O)cc(O)c5c(=O)c4O)cc3[C@@H]2CO)ccc1O	0.1276595744680851	0.1144578313253012	0.09146341463414634	0.09259259259259259	0.13924050632911392	0.08536585365853659
C=C(C)c1cc(O)c2c(c1)C(=O)c1cccc(O)c1C2=O	0.15436241610738255	0.14173228346456693	0.0859375	0.0873015873015873	0.16666666666666666	0.078125
CC(=C/C=C/C(C)=C/C=C/C=C(/C)C(=O)O)/C=C/C=C(\C)C(=O)O[C@@H]1O[C@H](CO)[C@@H](O)[C@@H](O)[C@@H]1O	0.0663265306122449	0.08982035928143713	0.12101910828025478	0.12258064516129032	0.07272727272727272	0.1513157894736842
CC1(C)COC(=O)[C@H]1O[C@H]1O[C@@H](CO)[C@@H](O)[C@@H](O)[C@@H]1O	0.05	0.06015037593984962	0.1440677966101695	0.14655172413793102	0.0625	0.1452991452991453
CCN(CC)CCOC(=O)C1=Cc2c(oc(C)cc2=O)C(=O)N1c1ccc(F)cc1	0.2147239263803681	0.22142857142857142	0.13013698630136986	0.13194444444444445	0.22962962962962963	0.11564625850340136
C[C@H](N)Cc1ccc2ccoc2c1	0.10948905109489052	0.12612612612612611	0.07207207207207207	0.09345794392523364	0.14285714285714285	0.07272727272727272
Cn1cncc1CN1C[C@@H](N(CC(=O)O)Cc2ccc(C#N)cc2)Cc2cc(C#N)ccc21	0.1807909604519774	0.1592356687898089	0.1069182389937107	0.10828025477707007	0.20408163265306123	0.10062893081761007
COc1c2c(c(C)c3c1C(=O)OC3)O[C@]1(C)CC[C@@]3(O)C(C)(C)OC(=O)CC[C@@]3(C)[C@@H]1C2	0.07446808510638298	0.08024691358024691	0.12666666666666668	0.12080536912751678	0.06918238993710692	0.06329113924050633
NC(=O)[C@@H]1CC[C@H]([C@H]2CCN2)CN1C(=O)O	0.06040268456375839	0.048	0.09649122807017543	0.09821428571428571	0.05	0.10714285714285714
CC1=CC(=O)CC(C)(C)[C@H]1/C=C/[C@H](C)O[C@@H]1O[C@@H](CO[C@@H]2OC[C@@H](O)[C@@H](O)[C@@H]2O)[C@@H](O)[C@@H](O)[C@@H]1O	0.06091370558375635	0.10303030303030303	0.1503267973856209	0.16778523489932887	0.09259259259259259	0.13636363636363635
C=C1[C@@H](O)CC[C@@]2(C)[C@@H]1[C@H](O)[C@H]1C[C@H](OC(C)=O)C(C)=C([C@@H](OC(C)=O)[C@@H]2OC(C)=O)C1(C)C	0.06806282722513089	0.08588957055214724	0.1793103448275862	0.1736111111111111	0.06172839506172839	0.14864864864864866
Cc1csc(C(=O)O)n1	0.06923076923076923	0.10891089108910891	0.08163265306122448	0.08333333333333333	0.09183673469387756	0.08247422680412371
COc1cc(O)cc2oc(-c3ccc(O)c(O)c3)c(O[C@@H]3O[C@H](C)[C@@H](O)[C@@H](O)[C@@H]3O[C@@H]3O[C@H](C)[C@@H](O)[C@H](O)[C@H]3O)c(=O)c12	0.11004784688995216	0.11413043478260869	0.13068181818181818	0.13218390804597702	0.11731843575418995	0.11235955056179775
COc1cc2c(cc1OC)N(CC/N=C\c1ccc(N)cc1)CC2	0.13580246913580246	0.13768115942028986	0.08633093525179857	0.08759124087591241	0.16923076923076924	0.07142857142857142
O=Cc1ccc(O)cc1	0.09375	0.13	0.07	0.07142857142857142	0.1368421052631579	0.06
CN[C@H](C)c1ccc(OCCNC(=O)c2ccccc2)cc1	0.24475524475524477	0.15267175572519084	0.09848484848484848	0.1171875	0.25862068965517243	0.1076923076923077
COC(=O)[C@H]1C[C@H](O)C[C@H]2[C@@H]1[C@@H]1C[C@]3(O)C(=O)O[C@]4(C)[C@@H]5C[C@](O)(C(=O)O)C[C@]5(C)[C@@H]4CC[C@]123	0.06701030927835051	0.07784431137724551	0.17567567567567569	0.1780821917808219	0.06060606060606061	0.1610738255033557
CCCCCC/C=C\CCCCCCCCCC(=O)O[C@H](COC(=O)CCCCCCC/C=C\CCCCCCCC)COC(=O)CCCCCCCCCCCCCCCCCCC	0.044673539518900345	0.04924242424242424	0.04633204633204633	0.05078125	0.03816793893129771	0.06719367588932806
COc1cc2c(cc1O)C(=O)c1c(ccc3ccc(O)cc31)O2	0.1464968152866242	0.13333333333333333	0.08088235294117647	0.08208955223880597	0.1746031746031746	0.06569343065693431
O=C1C=C2CCCN3CCCC[C@H]3[C@H]21	0.033112582781456956	0.032	0.08849557522123894	0.09009009009009009	0.04201680672268908	0.05172413793103448
C/C1=C/CC[C@@]2(C)Oc3c(C=O)c(O)c(C=O)c(O)c3[C@@H](CC(C)C)[C@@H]2[C@@H]2[C@@H](CC1)C2(C)C	0.0967741935483871	0.14193548387096774	0.13245033112582782	0.14189189189189189	0.11688311688311688	0.1111111111111111
O=C1C=C[C@@]2(CO)O[C@@H]1[C@H](C(=O)O)[C@H]2c1ccc(O)cc1	0.1456953642384106	0.15873015873015872	0.13821138211382114	0.14049586776859505	0.175	0.13934426229508196
O=S(=O)(O)O/N=C(\CCCCc1ccccc1)S[C@@H]1O[C@H](CO)[C@@H](O)[C@H](O)[C@@H]1O	0.14035087719298245	0.12	0.13286713286713286	0.1347517730496454	0.13194444444444445	0.16666666666666666
Nc1ccc(OCCc2ccccc2)cc1	0.19117647058823528	0.10655737704918032	0.06611570247933884	0.06722689075630252	0.21495327102803738	0.05785123966942149
Cc1ccc([N+](=O)[O-])cc1N	0.07462686567164178	0.09345794392523364	0.0673076923076923	0.06862745098039216	0.09803921568627451	0.057692307692307696
c1ccc(Oc2ncc(Cc3ccccc3)nc2)cc1	0.2323943661971831	0.11278195488721804	0.05185185185185185	0.05263157894736842	0.1721311475409836	0.044444444444444446
O=C(c1ccccc1)N1CCc2ccccc2[C@@H]1COc1ccc(O)cc1	0.27631578947368424	0.12080536912751678	0.09523809523809523	0.09655172413793103	0.21804511278195488	0.08108108108108109
CCCCCCCC/C=C\C/C=C\C/C=C\CCCC(=O)OC[C@@H](COC(=O)CCCCCCCCCCCCCCCCCCC)OC(=O)CCCCCCCCCCCCCCCCCCCC	0.042483660130718956	0.04659498207885305	0.043795620437956206	0.04797047970479705	0.036101083032490974	0.06343283582089553
N=C(N)N/N=C/c1ccccc1	0.12030075187969924	0.07964601769911504	0.04504504504504504	0.045871559633027525	0.13592233009708737	0.045454545454545456
CC(C)CC/C(=N\OS(=O)(=O)O)S[C@@H]1O[C@H](CO)[C@@H](O)[C@H](O)[C@@H]1O	0.09202453987730061	0.11851851851851852	0.1328125	0.1532258064516129	0.08955223880597014	0.18032786885245902
CC(=O)O[C@H]1CC(C)(C)C[C@@H]2[C@@]13CO[C@@]21CC[C@@H]2[C@]4(C)CC[C@H](O)C(C)(C)[C@@H]4CC[C@@]2(C)[C@@]1(C)C[C@@H]3O	0.03365384615384615	0.05027932960893855	0.1375	0.1320754716981132	0.03977272727272727	0.10365853658536585
N[C@H](CCC(=O)N[C@H](CSCc1ccccc1)C(=O)O)C(=O)O	0.2108843537414966	0.14393939393939395	0.09022556390977443	0.1	0.1774193548387097	0.16129032258064516
COc1ccc(C(=O)Nc2ccc(OC)cc2)cc1OC	0.2	0.1484375	0.09302325581395349	0.09448818897637795	0.19327731092436976	0.08527131782945736
CCCCCCCCCCCCC/C=C/[C@@H](O)[C@H](CO)NC(=O)CCCCCCCCCCCCCCCCC	0.06976744186046512	0.0797872340425532	0.053475935828877004	0.059782608695652176	0.08196721311475409	0.08888888888888889
Cc1ccc([C@@H]2CCCN2)o1	0.05	0.061946902654867256	0.09615384615384616	0.09803921568627451	0.06481481481481481	0.056074766355140186
COc1ccc2c(c1)O[C@H]1c3ccc(O[C@@H]4O[C@@H](CO)[C@@H](O)[C@@H](O)[C@@H]4O)cc3OC[C@H]21	0.11538461538461539	0.12101910828025478	0.13333333333333333	0.13513513513513514	0.14	0.11920529801324503
C/C=C(/C)C(=O)O[C@H]1C2=C(C)C(=O)O[C@]2(O)C[C@H]2CC[C@@H](O)[C@@H](C)[C@]21C	0.06976744186046512	0.0979020979020979	0.1984126984126984	0.192	0.07801418439716312	0.15384615384615385
COc1ccc2c(c1)O[C@H]1c3ccc(OC)c(OC)c3OC[C@H]21	0.11042944785276074	0.12408759124087591	0.1044776119402985	0.10606060606060606	0.12878787878787878	0.08088235294117647
COc1cccc2c1C(=O)c1c(O)c3c(c(O)c1C2=O)C[C@@](O)(C(=O)CO)C[C@@H]3O[C@H]1C[C@@H](N)[C@@H](C)[C@H](C)O1	0.12755102040816327	0.13450292397660818	0.175	0.17721518987341772	0.1317365269461078	0.15432098765432098
CSc1nn(-c2ccccc2)c(=O)n1CC(=O)N1CCC(N(C)C)C1	0.15625	0.14492753623188406	0.13432835820895522	0.13636363636363635	0.1590909090909091	0.10218978102189781
CNC(=S)[C@]1(c2ccc(C)cc2)CCCCN1	0.09395973154362416	0.10569105691056911	0.09243697478991597	0.09401709401709402	0.11016949152542373	0.06611570247933884
Cc1cccc(C(=O)N2CCC(C)(C)C(=O)c3ccccc32)c1	0.19333333333333333	0.15151515151515152	0.11450381679389313	0.11627906976744186	0.225	0.09022556390977443
CCCCCCCC/C=C\CCCCCCCCCC(=O)OC[C@H](COC(=O)CCCCCCCCCCCCCCCCCCC)OC(=O)CCCCCCCCCCCCCCCCCCCCC	0.042071197411003236	0.04609929078014184	0.04332129963898917	0.04744525547445255	0.03571428571428571	0.06273062730627306
CC#C[C@]1(O)CC[C@@H]2[C@@H]3CCC4=CC(=O)CCC4=C3[C@@H](c3ccccc3)CC[C@]21C	0.12921348314606743	0.09433962264150944	0.10526315789473684	0.10666666666666667	0.14189189189189189	0.07741935483870968
CC[N+](CC)(CC)CCCCCCCCCCCC(=O)O	0.07453416149068323	0.08148148148148149	0.08527131782945736	0.08661417322834646	0.07633587786259542	0.12096774193548387
COc1cc(/C=C/C(=O)O[C@@H]2O[C@@H](CO)[C@@H](O)[C@@H](O)[C@@H]2O)ccc1O	0.09580838323353294	0.1386861313868613	0.15384615384615385	0.15625	0.14393939393939395	0.1640625
CC[C@@H](C(C)C)[C@H](O)[C@@H](O)[C@@H](C)[C@H]1CC[C@H]2[C@@H]3C(=O)[C@@H]4C[C@@H](O)[C@@H](O)C[C@]4(C)[C@H]3CC[C@@]21C	0.0797872340425532	0.1069182389937107	0.1643835616438356	0.18309859154929578	0.09615384615384616	0.19014084507042253
CC(=O)OC[C@@]12CCC(C)=C[C@H]1O[C@@H]1[C@H](OC(C)=O)C[C@@]2(C)[C@@]12CO2	0.06395348837209303	0.07586206896551724	0.171875	0.1746031746031746	0.055944055944055944	0.15503875968992248
Cc1cc(CNC(=O)c2ccccc2)cc(C)n1	0.19424460431654678	0.1487603305785124	0.09016393442622951	0.09166666666666666	0.2072072072072072	0.08196721311475409
COc1ccc(C(=O)NCCOc2ccc(C)cc2)cc1OC	0.17647058823529413	0.1590909090909091	0.10526315789473684	0.10687022900763359	0.2032520325203252	0.09774436090225563
C[C@H](O)c1ccc(NC(=O)Cn2c(=O)cc(C(=O)N3CCN(C)CC3)c3ccccc32)cc1	0.2682926829268293	0.16774193548387098	0.10759493670886076	0.12337662337662338	0.2846715328467153	0.11538461538461539
CCc1ccc(C(=O)O)cc1	0.1328125	0.16831683168316833	0.12	0.12244897959183673	0.17708333333333334	0.12121212121212122
CCC(=O)c1ccc(OC)cc1	0.12121212121212122	0.1523809523809524	0.12745098039215685	0.13	0.16	0.11764705882352941
CN1CC[C@H](c2ccccc2)C1	0.11940298507462686	0.06956521739130435	0.08333333333333333	0.08490566037735849	0.1346153846153846	0.06422018348623854
COC(=O)C1=CO[C@H](O[C@@H]2O[C@H](CO)[C@@H](O)[C@H](O)[C@H]2O)[C@@H]2[C@@H]1C=C[C@@]21C=C[C@@]2(C)[C@H](c3ccoc3)OC(=O)[C@H]3O[C@@]321	0.10576923076923077	0.0972972972972973	0.15204678362573099	0.15384615384615385	0.11864406779661017	0.1329479768786127
O=S(=O)(O)O/N=C(\CCCCS)S[C@H]1O[C@@H](CO)[C@@H](O)[C@H](O)[C@@H]1O	0.05917159763313609	0.07801418439716312	0.11450381679389313	0.11627906976744186	0.05	0.15079365079365079
CC(C)=CCC/C(C)=C/CC/C(C)=C/Cc1cccc(O)c1	0.11392405063291139	0.13740458015267176	0.10852713178294573	0.11023622047244094	0.13385826771653545	0.11811023622047244
C=C(C)[C@H]1CC=C(C)[C@H](OC(C)=O)C1	0.05555555555555555	0.06837606837606838	0.14423076923076922	0.14705882352941177	0.061946902654867256	0.14563106796116504
CC/C=C\C/C=C\C/C=C\C/C=C\C/C=C\CCCC(=O)OC[C@@H](COC(=O)CCCCCCC/C=C\CCCCCC)OC(=O)CCCCCCCCCCCCCCC	0.04659498207885305	0.051587301587301584	0.048582995951417005	0.05327868852459016	0.04	0.07053941908713693
CC/C=C\C/C=C\C/C=C\C/C=C\C/C=C\CCCC(=O)OC[C@H](COC(=O)CCCCCCC/C=C\CCCC)OC(=O)CCCCCCCCCCCCCCCCC	0.04659498207885305	0.051587301587301584	0.048582995951417005	0.05327868852459016	0.04	0.07053941908713693
CC[C@H]1O[C@@]2(C)OCC[C@H]1O2	0.02097902097902098	0.02586206896551724	0.08653846153846154	0.08823529411764706	0.02702702702702703	0.06666666666666667
Cc1cccc(/C=N/c2ccc3c(c2)CCCN3C)c1	0.13071895424836602	0.12307692307692308	0.07692307692307693	0.078125	0.175	0.05303030303030303
CC1(C)[C@H]2CC[C@@]34C=C[C@@](C)(C3)C(=O)C[C@H]4[C@]2(C)CC(=O)[C@@H]1O	0.05357142857142857	0.07913669064748201	0.16129032258064516	0.16393442622950818	0.058394160583941604	0.10852713178294573
C=C1C(=O)O[C@H]2C/C(C)=C/CC/C(C)=C/[C@H](OC(C)=O)[C@H]12	0.075	0.09848484848484848	0.21929824561403508	0.22321428571428573	0.08527131782945736	0.15
Cc1cc2c(c(O)c1-c1c(C)cc(O)cc1O)C(=O)C2	0.11920529801324503	0.11811023622047244	0.088	0.08943089430894309	0.1322314049586777	0.08870967741935484
CCCCCCCCCCCC[C@H](O)[C@@H]1CC[C@H]([C@@H](O)CCCCCCC(=O)CCCCCCCC3=C[C@@H](C)OC3=O)O1	0.09174311926605505	0.08762886597938144	0.13259668508287292	0.1404494382022472	0.08421052631578947	0.15254237288135594
CCCCC/C=C\C/C=C\C/C=C\C/C=C\C/C=C\CCC(=O)OC[C@@H](COC(=O)CCCCCCC/C=C\CCCCCCCC)OC(=O)CCCCCCCCC/C	0.04710144927536232	0.05220883534136546	0.04918032786885246	0.05394190871369295	0.04048582995951417	0.07142857142857142
CC(=O)NCCCS	0.0625	0.05825242718446602	0.07291666666666667	0.07446808510638298	0.061224489795918366	0.07368421052631578
CCCC/C=C\C/C=C\CCCCCCCCCC(=O)OC[C@@H](COC(=O)CC/C=C\C/C=C\C/C=C\C/C=C\C/C=C\CCCCC)OC(=O)CCCCCCC	0.04814814814814815	0.053497942386831275	0.05042016806722689	0.05531914893617021	0.04149377593360996	0.07327586206896551
Brc1ccc(OCc2ccccc2O)cc1	0.17518248175182483	0.11666666666666667	0.06666666666666667	0.06779661016949153	0.22857142857142856	0.058333333333333334
COc1cccc(C(F)(F)F)c1	0.08088235294117647	0.09090909090909091	0.07547169811320754	0.06666666666666667	0.10576923076923077	0.056074766355140186
CCN[C@@H](C)Cc1ccc2coc(=O)cc2c1	0.13194444444444445	0.14285714285714285	0.1111111111111111	0.13274336283185842	0.1592920353982301	0.10256410256410256
C=C1CC[C@H]2C(C)(C)[C@H](OC(C)=O)CC[C@]2(C)[C@@H]1COc1ccc2ccc(=O)oc2c1	0.11666666666666667	0.14473684210526316	0.16666666666666666	0.16901408450704225	0.1342281879194631	0.12080536912751678
COc1c2c(c(C)c3c1C(=O)OC3)O[C@]1(C)C[C@@H](O)[C@@]34O[C@](OC)(C[C@@H](O)[C@@]3(C)[C@@H]1C2)OC4(C)C	0.06598984771573604	0.07647058823529412	0.12738853503184713	0.12179487179487179	0.07228915662650602	0.07975460122699386
CC1(C)C(=O)CC[C@]2(C)[C@@H]1CC[C@]1(C)[C@@H]2C(=O)C=C2[C@@H]3C[C@@](C)(C(=O)O)CC[C@]3(C)CC[C@@]21C	0.061855670103092786	0.09146341463414634	0.13071895424836602	0.125	0.06748466257668712	0.09554140127388536
CC/C=C\C/C=C\C/C=C\C/C=C\C/C=C\CCCCCC(=O)OC[C@@H](COC(=O)CCCCCCC/C=C\CCCC)OC(=O)CCCCCCCCC/C=C\C	0.04814814814814815	0.053497942386831275	0.05042016806722689	0.05531914893617021	0.04149377593360996	0.07327586206896551
NC(=O)c1ccc(O)c(O)c1	0.09923664122137404	0.125	0.08823529411764706	0.09	0.13131313131313133	0.0891089108910891
N=CC(=O)NCc1ccc(OCc2ccc(F)cc2)cc1	0.22377622377622378	0.1935483870967742	0.08396946564885496	0.08527131782945736	0.26548672566371684	0.07633587786259542
CC/C=C\C/C=C\C/C=C\C/C=C\CCCCCCC(=O)OC[C@H](COC(=O)CCCCCCCCCCC/C=C\C/C=C\CCCCC)OC(=O)CCCCCCC/C	0.04710144927536232	0.05220883534136546	0.04918032786885246	0.05394190871369295	0.04048582995951417	0.07142857142857142
CC1(C)[C@H]2CC[C@@]34C=C[C@](C)(C3)C(=O)C[C@@H]4[C@]2(C)CC(=O)[C@@H]1O	0.05357142857142857	0.07913669064748201	0.16129032258064516	0.16393442622950818	0.058394160583941604	0.10852713178294573
Oc1ccc2c(c1)OC[C@]1(O)c3ccc(O)cc3O[C@@H]21	0.12418300653594772	0.1328125	0.07751937984496124	0.07874015748031496	0.15702479338842976	0.06976744186046512
O=C(O)CCC/C=C\C[C@H]1[C@@H](O)C[C@@H](O)[C@@H]1/C=C/[C@@H](O)CCc1ccccc1	0.17575757575757575	0.1597222222222222	0.13380281690140844	0.14388489208633093	0.208955223880597	0.22137404580152673
CCCCC/C=C\C/C=C\C/C=C\C/C=C\CCCC(=O)OC[C@H](COC(=O)CCCCCCC/C=C\CCCCCCCC)OC(=O)CCCCCCCCCCCCCCCC	0.04513888888888889	0.04980842911877394	0.046875	0.05138339920948617	0.03861003861003861	0.068
CCC[C@@H](O)C/C(=N\OS(=O)(=O)O)S[C@@H]1O[C@@H](CO)[C@@H](O)[C@@H](O)[C@@H]1O	0.09696969696969697	0.11594202898550725	0.1297709923664122	0.140625	0.08759124087591241	0.20491803278688525
CC1=CC[C@](O[C@@H]2O[C@@H](CO)[C@@H](O)[C@H](O)[C@@H]2O)(C(C)C)CC1	0.06748466257668712	0.08888888888888889	0.14634146341463414	0.16806722689075632	0.08396946564885496	0.16666666666666666
O=C(O)C[C@]1(O)C(=O)Nc2c(O[C@H]3O[C@@H](CO)[C@@H](O)[C@@H](O)[C@H]3O)cccc21	0.12574850299401197	0.14184397163120568	0.15671641791044777	0.1590909090909091	0.14705882352941177	0.17557251908396945
C=C1CC[C@@H]2[C@@](C)(CO)CCC[C@@]2(C)[C@H]1/C=C/C1=CCOC1=O	0.052941176470588235	0.08571428571428572	0.11450381679389313	0.11627906976744186	0.08888888888888889	0.07407407407407407
C[C@H]1O[C@@H](O[C@@H]2[C@H](O)[C@H](O)[C@H](CO)O[C@H]2Oc2c(-c3ccc(O)cc3)oc3cc(O)cc(O)c3c2=O)[C@@H](O)[C@@H](O)[C@@H]1O	0.1330049261083744	0.12777777777777777	0.11931818181818182	0.1206896551724138	0.14450867052023122	0.10734463276836158
O=C(OC[C@H](O)CO)[C@H](O)[C@H](O)CO	0.11029411764705882	0.12727272727272726	0.07272727272727272	0.09433962264150944	0.13333333333333333	0.18181818181818182
CC(C)[C@]1(O)CC(=O)[C@@]2(C)C[C@@]3(O)O[C@]4(C(=O)[C@@]13C)[C@@H](O)[C@@H](C)CC[C@@]24O	0.06936416184971098	0.09722222222222222	0.14285714285714285	0.15384615384615385	0.07746478873239436	0.12686567164179105
O=c1cc(-c2ccc(O)c(O)c2)oc2cc(O)c(O)c([C@@H]3O[C@H](CO)[C@@H](O)[C@H](O)[C@@H]3O)c12	0.12222222222222222	0.12179487179487179	0.10457516339869281	0.10596026490066225	0.13333333333333333	0.10526315789473684
CC(C)CC(=O)C1=C(O)[C@](O)(C(=O)C[C@@H]2OC2(C)C)[C@H](C[C@@H](O)C(C)(C)O)C1=O	0.1393939393939394	0.16666666666666666	0.16541353383458646	0.15037593984962405	0.1386861313868613	0.18461538461538463
Cc1ccc(Cl)cc1	0.0873015873015873	0.1111111111111111	0.061224489795918366	0.0625	0.11702127659574468	0.05102040816326531
O=C(OC[C@@H]1O[C@@H](O)[C@@H](O)[C@H](O)[C@@H]1O)c1cc(O)c(O)c(O)c1	0.07975460122699386	0.09558823529411764	0.1349206349206349	0.13709677419354838	0.09923664122137404	0.14516129032258066
CN1CCN2c3ccccc3Cc3ccccc3[C@H]2C1	0.17567567567567569	0.09701492537313433	0.07633587786259542	0.07751937984496124	0.18333333333333332	0.05263157894736842
Cn1cnc2c(NC(=O)CCC(=O)O)nc(N)nc21	0.1360544217687075	0.15702479338842976	0.08943089430894309	0.09090909090909091	0.125	0.11764705882352941
C=C1[C@H]2C[C@H](OC(C)=O)[C@@H]3[C@](C2)([C@@H](OC(C)=O)C[C@@H]2C(C)(C)[C@@H](OC(C)=O)C[C@@H](OC(C)=O)[C@@]32C)[C@@H]1OC(C)=O	0.04245283018867924	0.05434782608695652	0.15337423312883436	0.14814814814814814	0.03278688524590164	0.11976047904191617
CCCCC/C=C\C/C=C\C/C=C\C/C=C\CCCCCC(=O)OC[C@H](COC(=O)CCCCCCC/C=C\C/C=C\C/C=C\CC)OC(=O)CCCCCCCC	0.04814814814814815	0.053497942386831275	0.05042016806722689	0.05531914893617021	0.04149377593360996	0.07327586206896551
O=C(O)CCCCCCCCCCCCCCCO	0.06962025316455696	0.06766917293233082	0.05426356589147287	0.05511811023622047	0.0703125	0.0975609756097561
CN(C(=O)CCCCCCc1ccccc1)C(=O)OCc1ccccc1	0.2582781456953642	0.13194444444444445	0.0979020979020979	0.09929078014184398	0.1791044776119403	0.1223021582733813
CC[C@H](C)O[C@H]1O[C@H](CO)[C@@H](O)[C@@H](O)[C@@H]1O[C@@H]1O[C@H](CO)[C@@H](O)[C@H](O)[C@H]1O	0.05649717514124294	0.059602649006622516	0.12408759124087591	0.15151515151515152	0.06164383561643835	0.15037593984962405
O=C1OC([C@@H]2CCCN2)(c2ccccc2)[C@H](O)[C@@]1(O)O	0.125	0.09090909090909091	0.12195121951219512	0.12396694214876033	0.13934426229508196	0.096
COc1nc(Cl)ccc1C=O	0.0661764705882353	0.11320754716981132	0.06666666666666667	0.06796116504854369	0.0970873786407767	0.05714285714285714
O=C1CN=C(c2ccccc2)c2cc(Cl)ccc2N1	0.19718309859154928	0.1349206349206349	0.06201550387596899	0.06299212598425197	0.21052631578947367	0.046153846153846156
O=S(=O)(O)O/N=C(\CCCCCO)S[C@H]1O[C@@H](CO)[C@@H](O)[C@H](O)[C@@H]1O	0.05813953488372093	0.0763888888888889	0.11194029850746269	0.11363636363636363	0.04895104895104895	0.14728682170542637
CO[C@H]1C2=C(C)C(=O)O[C@]2(OC)C[C@@H]2CC[C@@H](O)[C@@H](C)[C@@]21C	0.041916167664670656	0.06521739130434782	0.175	0.16806722689075632	0.05185185185185185	0.1111111111111111
CC[C@@H]1C(=O)N2Cc3ccccc3CN1CC(=O)c1ccccc1C2	0.1987179487179487	0.1267605633802817	0.1079136690647482	0.10948905109489052	0.20155038759689922	0.07746478873239436
O=C1c2ccccc2OC[C@H](O)[C@H]1O	0.11594202898550725	0.10434782608695652	0.12037037037037036	0.12264150943396226	0.1509433962264151	0.10091743119266056
C/C=C/SCCSSC[C@H](CC)[S@@](=O)CCC	0.05194805194805195	0.07142857142857142	0.06611570247933884	0.08547008547008547	0.06557377049180328	0.10344827586206896
C/C=C1\CN(C)[C@@H]2C[C@@]3(C(=O)N(OC)c4ccccc43)[C@H]3C[C@H]1[C@H]2CO3	0.10526315789473684	0.10204081632653061	0.14705882352941177	0.14925373134328357	0.13768115942028986	0.10714285714285714
C[C@@H](NC(=O)N[C@H](Cc1ccccc1)C(=O)O)c1ccccc1	0.30434782608695654	0.1590909090909091	0.08888888888888889	0.10687022900763359	0.23333333333333334	0.13178294573643412
CC(=O)Nc1ccc2c(c1)OCO2	0.10948905109489052	0.10619469026548672	0.10185185185185185	0.10377358490566038	0.1111111111111111	0.08256880733944955
CCCCC/C=C\C/C=C\C/C=C\CCCCC(=O)OC[C@H](COC(=O)CCCCCCCCCCC/C=C\CCCCCCCC)OC(=O)CCCCCCCCCCCCCCCCC	0.04377104377104377	0.04814814814814815	0.045283018867924525	0.04961832061068702	0.03731343283582089	0.06563706563706563
COc1cc(-c2oc3cc(O)cc(O)c3c(=O)c2O)ccc1O[C@H]1O[C@@H](CO)[C@@H](O)[C@@H](O)[C@@H]1O[C@@H]1O[C@@H](C)[C@@H](O)[C@@H](O)[C@@H]1O	0.11374407582938388	0.11229946524064172	0.12222222222222222	0.12359550561797752	0.12154696132596685	0.11049723756906077
CC(=O)OC[C@@H]1O[C@H](Oc2ccc(C(=O)c3ccco3)cc2)[C@@H](OC(C)=O)[C@@H](O)[C@@H]1OC(C)=O	0.14207650273224043	0.13043478260869565	0.1503267973856209	0.152317880794702	0.14935064935064934	0.1513157894736842
Cc1ccccc1C(=O)OC[C@H]1CCCN2CCCC[C@H]21	0.11392405063291139	0.09558823529411764	0.12598425196850394	0.128	0.14285714285714285	0.10077519379844961
CC(=O)CCc1ccc(O[C@H]2O[C@H](CO)[C@@H](O)[C@@H](O)[C@@H]2OC(=O)c2cc(O)c(O)c(O)c2)cc1	0.16201117318435754	0.15286624203821655	0.1513157894736842	0.15333333333333332	0.16556291390728478	0.17567567567567569
COc1cc(-c2oc3cc(O)cc(O)c3c(=O)c2O[C@@H]2O[C@@H](C)[C@@H](O)[C@@H](O)[C@@H]2O[C@@H]2O[C@@H](CO)[C@@H](O)[C@@H](O)[C@@H]2O)ccc1O	0.11374407582938388	0.11229946524064172	0.12222222222222222	0.12359550561797752	0.12154696132596685	0.11049723756906077
COC(=O)/C=C/c1ccc(OC)c(OC)c1	0.08904109589041095	0.14782608695652175	0.10526315789473684	0.10714285714285714	0.14414414414414414	0.09649122807017543
COC(=O)c1ccc(C)cc1O	0.10526315789473684	0.1320754716981132	0.11764705882352941	0.12	0.13861386138613863	0.10784313725490197
CCCC/C=C\C/C=C\CCCCCCCCCC(=O)OC[C@H](COC(=O)CCCCCCCCC/C=C\CCCCCC)OC(=O)CCCC/C=C\C/C=C\C/C=C\CC	0.04659498207885305	0.051587301587301584	0.048582995951417005	0.05327868852459016	0.04	0.07053941908713693
C[C@@H](NC(=O)OCc1ccccc1)C(=O)OCc1ccccc1	0.28368794326241137	0.14074074074074075	0.0962962962962963	0.12307692307692308	0.21138211382113822	0.13076923076923078
C=C(C)[C@H]1CC[C@@]2(C)CCC(=O)C(C)=C2C1	0.046357615894039736	0.06504065040650407	0.11607142857142858	0.11818181818181818	0.058823529411764705	0.06896551724137931
C#Cc1cc(CC(=O)Nc2ccc(OCCN3CCN(c4ccccc4)CC3)cc2)cc(OC)c1	0.2471264367816092	0.11764705882352941	0.09523809523809523	0.0963855421686747	0.2012987012987013	0.07647058823529412
Nc1cc(Cl)ccc1C(=O)O	0.09923664122137404	0.125	0.08823529411764706	0.09	0.13131313131313133	0.0891089108910891
c1ccc2c(c1)CCc1ccccc1C2	0.17647058823529413	0.09917355371900827	0.06722689075630252	0.06837606837606838	0.18518518518518517	0.04132231404958678
COCCc1c(CO)c2ccccc2n1Cc1ccccc1	0.2517482517482518	0.1259259259259259	0.08148148148148149	0.08270676691729323	0.2564102564102564	0.08208955223880597
C=C[C@H]1[C@H](O[C@@H]2O[C@H](CO)[C@@H](O)[C@H](O)[C@H]2O)OC=C2C(=O)O[C@@H](c3ccccc3)[C@@H]21	0.12429378531073447	0.09554140127388536	0.14482758620689656	0.14685314685314685	0.14383561643835616	0.12244897959183673
O=C(O)CCc1ccc(O)cc1	0.14728682170542637	0.18627450980392157	0.10576923076923077	0.10784313725490197	0.1958762886597938	0.12871287128712872
CC1=CC(=O)CC(C)(C)[C@@H]1/C=C/[C@H](C)O[C@H]1O[C@@H](CO)[C@@H](O)[C@@H](O)[C@@H]1O	0.06976744186046512	0.12142857142857143	0.16153846153846155	0.18253968253968253	0.10948905109489052	0.16279069767441862
O=C(CCc1ccc(O)cc1)c1c(O)cc(O)cc1O[C@@H]1O[C@@H](CO)[C@@H](O)[C@H](O)[C@@H]1O	0.14942528735632185	0.1456953642384106	0.1360544217687075	0.13793103448275862	0.16666666666666666	0.14482758620689656
C=C1C[C@@]23C[C@]1(O)CC[C@H]2[C@]1(C=O)CCC[C@@](C)(C(=O)O)[C@@H]1[C@@H]3C(=O)O	0.06936416184971098	0.0821917808219178	0.09352517985611511	0.0948905109489051	0.06993006993006994	0.11851851851851852
CC(C)C[C@@H]1NC(=O)[C@@H]2CCCN2C1=O	0.07586206896551724	0.08403361344537816	0.11818181818181818	0.14150943396226415	0.08771929824561403	0.0990990990990991
COC(=O)c1ccc(C#N)c(C#N)c1	0.0851063829787234	0.10526315789473684	0.09090909090909091	0.09259259259259259	0.11009174311926606	0.08181818181818182
C=C1[C@H](O)CC[C@]2(C)[C@@H]1[C@H](OC(C)=O)[C@H]1C[C@H](OC(C)=O)C(C)=C([C@@H](OC(C)=O)[C@@H]2OC(C)=O)C1(C)C	0.06	0.0755813953488372	0.16993464052287582	0.16447368421052633	0.05263157894736842	0.1337579617834395
NCCc1cccc(-c2ccccc2)c1	0.2230769230769231	0.11864406779661017	0.058823529411764705	0.05982905982905983	0.20952380952380953	0.05042016806722689
Fc1ncc([C@H]2C[C@H]3CC[C@@H]2N3)cc1-c1cccc(F)c1	0.12101910828025478	0.12030075187969924	0.0916030534351145	0.09302325581395349	0.14285714285714285	0.06766917293233082
O=[N+]([O-])c1ccc2c(c1)CCc1ccc(O)cc1-2	0.12162162162162163	0.13008130081300814	0.07258064516129033	0.07377049180327869	0.15517241379310345	0.056
C[C@H]1O[C@H](O[C@@H]2[C@@H](O)[C@H](O)[C@H](CO)O[C@@H]2Oc2c(-c3ccc(O)cc3)oc3cc(O)cc(O)c3c2=O)[C@@H](O)[C@@H](O)[C@@H]1O	0.1330049261083744	0.12777777777777777	0.11931818181818182	0.1206896551724138	0.14450867052023122	0.10734463276836158
C[C@H]1O[C@H](OC[C@@H]2O[C@@H](Oc3cc(O)c4c(=O)cc(-c5ccc(O)cc5)oc4c3)[C@@H](O)[C@@H](O)[C@@H]2O)[C@@H](O)[C@@H](O)[C@@H]1O	0.14	0.12921348314606743	0.1206896551724138	0.12209302325581395	0.15294117647058825	0.10857142857142857
CO[C@@H]1CC(C)(C)CC2=C3CC[C@H]4[C@]5(C)CC[C@@H](O)[C@@](C)(CO)[C@@H]5CC[C@@]4(C)[C@@]3(C)CC[C@]21C	0.035	0.05263157894736842	0.11538461538461539	0.10967741935483871	0.041666666666666664	0.0880503144654088
O=C1N[C@H](O)[C@@H](O)[C@@H]1O[C@H]1O[C@@H](CO)[C@@H](O)[C@H](O)[C@H]1O	0.037037037037037035	0.044444444444444446	0.125	0.1271186440677966	0.046153846153846156	0.11666666666666667
C=CC(=C)CC[C@@H]1C(=C)CC[C@H]2C(C)(C)[C@@H](O)CC[C@]12C	0.042682926829268296	0.06666666666666667	0.13114754098360656	0.13333333333333333	0.061068702290076333	0.11382113821138211
C[C@H]1C(=O)O[C@@H]2C[C@]1(C)[C@@H]1C(=O)[C@@]3(O)O[C@]14[C@@]2(C)OC(=O)[C@@]4(O)CC[C@@H]1[C@@H]3[C@@H](O)C=C2C=CCC(=O)[C@]21C	0.07389162561576355	0.10404624277456648	0.17834394904458598	0.18064516129032257	0.08139534883720931	0.13580246913580246
Cn1c(=O)c2c(nc(NC(=O)Nc3ccc(F)cc3)n2C)n(C)c1=O	0.2119205298013245	0.23809523809523808	0.0948905109489051	0.0962962962962963	0.208	0.07971014492753623
N[C@H](Cc1ccccc1)C(=O)NC(Cc1ccccc1)=C(O)O	0.2765957446808511	0.1417910447761194	0.08088235294117647	0.09022556390977443	0.2231404958677686	0.10606060606060606
CC1(C)[C@@H](O)CC[C@]2(C)[C@H]1CC[C@]1(C)[C@@H]2C(=O)C=C2[C@@H]3C[C@]4(C)C[C@H](OC4=O)[C@]3(C)CC[C@@]21C	0.045454545454545456	0.0650887573964497	0.152317880794702	0.14666666666666667	0.04790419161676647	0.0949367088607595
O=C(O)c1cc(NC(=O)CO)ccc1O	0.16541353383458646	0.15315315315315314	0.0990990990990991	0.10091743119266056	0.14953271028037382	0.14150943396226415
COc1cc([C@H]2OC[C@@H]3[C@@H](c4cc(OC)c(O[C@H]5O[C@@H](CO)[C@H](O)[C@@H](O)[C@@H]5O)c(OC)c4)OC[C@H]23)cc(OC)c1O[C@@H]1O[C@H](CO)[C@@H](O)[C@H](O)[C@@H]1O	0.07916666666666666	0.0892018779342723	0.1188118811881188	0.12	0.08095238095238096	0.10294117647058823
CC/C=C\C/C=C\C/C=C\C/C=C\C/C=C\CCCC(=O)OC[C@@H](COC(=O)CCCCCCCCC/C=C\CCCCCC)OC(=O)CCCCCCCCCCCCC	0.04659498207885305	0.051587301587301584	0.048582995951417005	0.05327868852459016	0.04	0.07053941908713693
CC(C)C[C@H](NC(=O)[C@H](CCc1ccccc1)NC(=O)Cc1ccccc1)C(=O)N[C@@H](Cc1ccccc1)C(=O)N[C@@H](CC(=O)O)C(C)(C)C	0.30927835051546393	0.17010309278350516	0.105	0.095	0.21311475409836064	0.1518324607329843
C[C@@H]1C[C@@]2(C)[C@@H](CC[C@@H]3[C@H]2CC[C@@]2(C)[C@@H]3CC[C@]2(C)O)C1	0.01764705882352941	0.03546099290780142	0.12	0.12195121951219512	0.021739130434782608	0.09448818897637795
CC1=C[C@H]2O[C@H]3[C@H](O)C[C@@](C)([C@@]34CO4)[C@@]2(CO)[C@@H](O)C1=O	0.062111801242236024	0.07462686567164178	0.15	0.15254237288135594	0.07751937984496124	0.1322314049586777
C[C@]12CC[C@@H]3c4ccc(O)c(c4CC[C@H]3CCO)C[C@@H]1CC[C@@H]2O	0.08284023668639054	0.09859154929577464	0.13636363636363635	0.13846153846153847	0.10218978102189781	0.12030075187969924
CC(=O)/C=C/[C@H]1[C@](C)(O)[C@@H](O)C[C@H]2C(C)(C)CCC[C@]21C	0.04294478527607362	0.08333333333333333	0.14166666666666666	0.13445378151260504	0.06976744186046512	0.11475409836065574
O[C@H]1CO[C@@H](O[C@@H]2[C@@H](O)[C@@H](O)[C@@H](O)O[C@@H]2CO)[C@@H](O)[C@@H]1O	0.023952095808383235	0.02857142857142857	0.104	0.10569105691056911	0.02962962962962963	0.10483870967741936
CN[C@@H]1[C@H](O[C@H]2O[C@@H](CO)[C@@H](O)[C@@H](O)[C@H]2O)O[C@H](CO)[C@@H](O)[C@@H]1O	0.040697674418604654	0.0410958904109589	0.10606060606060606	0.1076923076923077	0.0425531914893617	0.10687022900763359
CCO[C@@]1(C2CCCCC2)O[C@@H](c2cccc(C)c2)CC1	0.07317073170731707	0.07971014492753623	0.12598425196850394	0.128	0.09090909090909091	0.09230769230769231
COc1ccc(C(=O)N2CCc3ccccc3C2)cc1	0.18493150684931506	0.12307692307692308	0.10236220472440945	0.104	0.23684210526315788	0.07751937984496124
COC(=O)[C@@H](C)C1=C[C@]2(C)CCCC(C)(C)[C@H]2C1	0.05844155844155844	0.088	0.14035087719298245	0.16363636363636364	0.07377049180327869	0.12173913043478261
O=c1[nH]c(=O)n(Cc2ccc([N+](=O)[O-])cc2)c2ccccc12	0.19594594594594594	0.13636363636363635	0.06666666666666667	0.06766917293233082	0.2719298245614035	0.051470588235294115
C=C[C@H]1[C@H](O[C@@H]2O[C@H](CO)[C@@H](O)[C@H](O)[C@H]2O)OC=C2C(=O)OCC[C@]21O	0.0449438202247191	0.06	0.1417910447761194	0.14393939393939395	0.06206896551724138	0.11764705882352941
O=C1O[C@H](c2ccc(O)cc2)[C@@H](O)[C@H](O)[C@H]1O	0.10273972602739725	0.12605042016806722	0.13274336283185842	0.13513513513513514	0.13157894736842105	0.12389380530973451
CN(C)CCCNC(=N)N	0.05223880597014925	0.06542056074766354	0.058823529411764705	0.06	0.04807692307692308	0.0594059405940594
CC(=O)[C@@]12CC[C@@H](C)[C@](C)(O)C1=C(C)C(=O)[C@H]1C[C@@H](OC(=O)/C=C/c3ccc(O)cc3)[C@]2(C)C1(C)C	0.12234042553191489	0.17197452229299362	0.17105263157894737	0.16556291390728478	0.14743589743589744	0.14935064935064934
C=C(C)[C@@H]1CC=C(C)[C@H](OC(C)=O)C1	0.05555555555555555	0.06837606837606838	0.14423076923076922	0.14705882352941177	0.061946902654867256	0.14563106796116504
CC1=CC[C@@H]2[C@@H]([C@@H]3[C@H]1CC[C@@]3(C)O)C2(C)C	0.032679738562091505	0.056451612903225805	0.12612612612612611	0.12844036697247707	0.04132231404958678	0.09734513274336283
CC/C=C\C/C=C\C/C=C\C/C=C\C/C=C\CCCC(=O)OC[C@H](COC(=O)CCCCCCCCCCCCCCCCCCCCC)OC(=O)CCCCCCCCCCCC	0.04513888888888889	0.04980842911877394	0.046875	0.05138339920948617	0.03861003861003861	0.068
CCN(CC)CCOC(=O)c1cc(OC)cc(C(=O)Nc2ccc(OC)cc2)c1	0.20987654320987653	0.16551724137931034	0.12413793103448276	0.1258741258741259	0.16312056737588654	0.13286713286713286
CCCCCC/C=C\CCCCCCCC(=O)OC[C@H](COC(=O)CCCCCCCCCCCCCCCCCCC)OC(=O)CCCCCCCCCCCCCCCCCCCCC	0.04377104377104377	0.04814814814814815	0.045283018867924525	0.04961832061068702	0.03731343283582089	0.06563706563706563
CC(=O)c1c(O)cc(O)c([C@H]2O[C@H](CO)[C@@H](O)[C@@H](O)[C@H]2OC(=O)c2cc(O)c(O)c(O)c2)c1O	0.12637362637362637	0.1125	0.1390728476821192	0.14093959731543623	0.10897435897435898	0.16326530612244897
COc1ccc(C[C@H]2OC[C@@H](C)[C@H](c3ccc(O)cc3)O2)cc1OC	0.13414634146341464	0.1276595744680851	0.125	0.12686567164179105	0.16666666666666666	0.10948905109489052
CCCCCCCCCCCCCCCCCCCCCCCCCCOC(=O)CCCCCCCCCCCCCCC	0.03829787234042553	0.03333333333333333	0.04975124378109453	0.05025125628140704	0.03414634146341464	0.06060606060606061
CC[C@H](NC)c1ccccc1	0.14960629921259844	0.10185185185185185	0.0761904761904762	0.09900990099009901	0.16326530612244897	0.09803921568627451
CC(C)(O)[C@@H]1CC(=O)[C@@]2(C)[C@@H](CC[C@@]3(C)[C@@H](c4ccoc4)OC(=O)[C@@H]4O[C@@]423)[C@@]1(C)[C@@H](O)CC(=O)O	0.12365591397849462	0.16666666666666666	0.2054794520547945	0.1836734693877551	0.14193548387096774	0.174496644295302
CC1(C)C[C@@H]2C3=CC[C@H]4[C@@]5(C)CC[C@@H](O)[C@@](C)(C=O)[C@@H]5CC[C@@]4(C)[C@@]3(C)CC[C@@]2(C(=O)O)C[C@@H]1O	0.06091370558375635	0.08982035928143713	0.13548387096774195	0.12987012987012986	0.07272727272727272	0.12903225806451613
CCCCC[C@@H](O)/C=C/[C@H]1[C@H](O)C[C@H](O)[C@@H]1CCCCCCCC(=O)O	0.0935672514619883	0.11888111888111888	0.1323529411764706	0.14285714285714285	0.12318840579710146	0.224
COC(=O)CCCCCCCCCCCCCCCCCCCCCC	0.049723756906077346	0.04487179487179487	0.06802721088435375	0.06896551724137931	0.046357615894039736	0.08333333333333333
CC(C)[C@H](NC(=O)c1cn(CC2CCCC2)c2ccccc12)C(N)=O	0.1935483870967742	0.14492753623188406	0.11764705882352941	0.13636363636363635	0.23387096774193547	0.13533834586466165
CCCC/C=C\C/C=C\CCCCCCCCCC(=O)O[C@@H](COC(=O)CCCCCCCCC/C=C\CCCCCCCC)COC(=O)CCCCCCCCCCCCC/C=C\CCC	0.04377104377104377	0.04814814814814815	0.045283018867924525	0.04961832061068702	0.03731343283582089	0.06563706563706563
COc1c(C(C)C)cc2c(c1OC)[C@@]13CCCC(C)(C)[C@H]1[C@H](OC3=O)[C@@H]2O	0.08670520231213873	0.11805555555555555	0.15671641791044777	0.16793893129770993	0.09859154929577464	0.1079136690647482
Nc1nonc1/C(=N\O)Nc1ccc(F)cc1	0.17266187050359713	0.19298245614035087	0.06557377049180328	0.06666666666666667	0.18018018018018017	0.04878048780487805
CC1=CC2=C(C)CC[C@H]2C1	0.043795620437956206	0.05454545454545454	0.1	0.10204081632653061	0.05714285714285714	0.05825242718446602
CO[C@@H]1C[C@H](C)OC(=O)[C@H]1O	0.03597122302158273	0.044642857142857144	0.18085106382978725	0.18478260869565216	0.04672897196261682	0.14583333333333334
CCOc1ccccc1C(=O)NCCNC[C@H](O)c1ccccc1	0.2689655172413793	0.145985401459854	0.11029411764705882	0.12030075187969924	0.22580645161290322	0.12781954887218044
CC(C)=CCc1c(O)c(CC=C(C)C)c(O)c(C(=O)CC=C(C)C)c1O	0.11585365853658537	0.14705882352941177	0.10294117647058823	0.0962962962962963	0.13533834586466165	0.1037037037037037
O=C1C[C@H](c2ccc(O)cc2)Oc2cc(O[C@@H]3O[C@H](CO)[C@@H](O)[C@H](O)[C@@H]3O)ccc21	0.13714285714285715	0.12418300653594772	0.14482758620689656	0.14685314685314685	0.16783216783216784	0.12244897959183673
CC(C)(C)NC(=O)c1ccc(OC(F)(F)F)c(C(F)(F)F)c1	0.1032258064516129	0.11627906976744186	0.12195121951219512	0.0967741935483871	0.112	0.0873015873015873
COCCCOc1ccccc1/C=C\C(=O)/C=C/c1ccccc1	0.21710526315789475	0.14492753623188406	0.09352517985611511	0.0948905109489051	0.224	0.08633093525179857
CCN1C[C@@]2(O)CC[C@H](OC(=O)c3ccccc3)[C@@](C)(O)C[C@@H]2[C@H]1OC	0.1402439024390244	0.1111111111111111	0.15789473684210525	0.16030534351145037	0.15671641791044777	0.15037593984962405
CC(=O)O[C@@H]1CC(C)(C)C[C@H]2[C@@]13CO[C@@]21CC[C@@H]2[C@@]4(C)CC[C@H](O)C(C)(C)[C@@H]4CC[C@@]2(C)[C@@]1(C)C[C@H]3O	0.03365384615384615	0.05027932960893855	0.1375	0.1320754716981132	0.03977272727272727	0.10365853658536585
COC[C@@H](CCO)c1ccc(O)cc1	0.1323529411764706	0.14414414414414414	0.1	0.11214953271028037	0.1509433962264151	0.12149532710280374
O=C(O)C(=O)Nc1ccccc1	0.23333333333333334	0.12037037037037036	0.08490566037735849	0.08653846153846154	0.1717171717171717	0.11764705882352941
CCCc1nc(C(=O)Nc2ccc(C)cc2)nn1C	0.18309859154929578	0.19491525423728814	0.11570247933884298	0.11764705882352941	0.1724137931034483	0.10743801652892562
COc1cc(/C=C/C(=O)OC/C=C/c2ccc(O)c(OC)c2)cc(OC)c1OC	0.12	0.16551724137931034	0.10135135135135136	0.10273972602739725	0.16312056737588654	0.087248322147651
CC(C)=CCc1c(O)cc(O)c2c1OC[C@@H](c1ccc(O)cc1O)C2=O	0.1411042944785276	0.15217391304347827	0.10869565217391304	0.11029411764705882	0.16666666666666666	0.10948905109489052
CCCCCCCCCCCCCCCCCCCCCCCCCCCCC(=O)N[C@@H](CO[C@H]1O[C@H](CO)[C@H](O)[C@H](O)[C@H]1O)[C@H](O)CCCCCCCCCCCCCC	0.06227106227106227	0.052	0.07531380753138076	0.08050847457627118	0.053061224489795916	0.11304347826086956
CC1(C)[C@H](O)CC[C@@]2(C)[C@@H]1CC[C@@]1(C)[C@@H]2C(=O)C=C2[C@@]34C[C@](C)(C(=O)O3)[C@@H](O)C[C@]4(C)CC[C@@]21C	0.05025125628140704	0.07058823529411765	0.13548387096774195	0.12987012987012986	0.05357142857142857	0.09375
CC1(C)C[C@@H]2C3=CC[C@@H]4[C@@]5(C)CC[C@@H](O)[C@@](C)(CO)[C@@H]5CC[C@@]4(C)[C@@]3(C)C[C@H](O)[C@]2(CO)[C@H](O)C1	0.045	0.06432748538011696	0.1282051282051282	0.12258064516129032	0.05357142857142857	0.11464968152866242
CCCCCCCC/C=C\CCCCCCCCCCCCCC(=O)OC[C@H](COC(=O)CCCCCCCCCCCCCCCCCCCCC)OC(=O)CCCCCCCCCCCCCCCCCCC	0.040498442367601244	0.04421768707482993	0.04152249134948097	0.045454545454545456	0.03424657534246575	0.06007067137809187
CCCC/C=C\C/C=C\CCCCCCCCCC(=O)OC[C@H](COC(=O)CCCCCCC/C=C\CCCCCC)OC(=O)CCCCCCCCCCCCCCCCCCCCC	0.04421768707482993	0.04868913857677903	0.04580152671755725	0.05019305019305019	0.03773584905660377	0.06640625
CCS(=O)(=O)Nc1ccc(S(=O)(=O)NCCCN2CCCCC2)cc1	0.12804878048780488	0.1366906474820144	0.10948905109489052	0.1111111111111111	0.10869565217391304	0.09420289855072464
CC[C@H](C)CNC(=O)[C@@H](CC(C)C)C[C@H](CCCCCC)[C@@H](O)/C=C/C(=O)O	0.14457831325301204	0.16428571428571428	0.0979020979020979	0.11510791366906475	0.14492753623188406	0.2
Oc1ccc(/C=C/c2ccccc2)cc1	0.1865671641791045	0.1282051282051282	0.05	0.05084745762711865	0.24509803921568626	0.041666666666666664
COc1ccc([C@H]2OC[C@@H]3[C@@H](c4ccc5c(c4)OCO5)OC[C@H]23)cc1OC	0.10227272727272728	0.10596026490066225	0.1103448275862069	0.11188811188811189	0.125	0.08108108108108109
CC(C)OC(=O)C1=C(N)Oc2ccccc21	0.16911764705882354	0.15789473684210525	0.10526315789473684	0.12727272727272726	0.23300970873786409	0.10619469026548672
CCCCCC/C=C\CCCCCCCCCC(=O)O[C@H](COC(=O)CCCCCCCCCCCCCCCCC)COC(=O)CCCCCCCCCCCCCCCCCCCCC	0.04377104377104377	0.04814814814814815	0.045283018867924525	0.04961832061068702	0.03731343283582089	0.06563706563706563
CCCCC/C=C\C/C=C\C/C=C\C/C=C\CCCCCC(=O)OC[C@H](COC(=O)CCCCCCCCCCCCCCCCCCCCC)OC(=O)CCCCCCCCCCC/C	0.04421768707482993	0.04868913857677903	0.04580152671755725	0.05019305019305019	0.03773584905660377	0.06640625
O=C(O)[C@H](O)[C@H]1O[C@@](O)(CO)[C@@H](O)[C@@H](O)[C@@H]1O	0.06756756756756757	0.08264462809917356	0.09649122807017543	0.10810810810810811	0.08620689655172414	0.14814814814814814
CN1CCCC[C@@H]1Cn1cc(C(=O)c2cccc3ccccc23)c2ccccc21	0.2422360248447205	0.12337662337662338	0.0915032679738562	0.09271523178807947	0.2537313432835821	0.07096774193548387
C[C@]12CCC[C@@](C)(CO)[C@@H]1CC[C@]13C[C@H](C(=O)O)[C@H](CC[C@@H]21)C3	0.052941176470588235	0.06293706293706294	0.10606060606060606	0.1076923076923077	0.06521739130434782	0.10687022900763359
CC1(C)C[C@H]2C3=CC[C@@H]4[C@@]5(C)CC[C@@H](O)[C@@](C)(CO)[C@@H]5CC[C@@]4(C)[C@@]3(C)C[C@@H](O)[C@@]2(CO)[C@H](O)C1	0.045	0.06432748538011696	0.1282051282051282	0.12258064516129032	0.05357142857142857	0.11464968152866242
O=C1CN(/C=C/c2ccccc2)C(=O)N1	0.1366906474820144	0.11965811965811966	0.07758620689655173	0.07894736842105263	0.17757009345794392	0.05982905982905983
C[C@@]1(C(=O)O)CCC[C@]2(C)[C@H]3CC[C@H]4C[C@]3(C=C4CO)[C@@H]12	0.06790123456790123	0.08148148148148149	0.12	0.12195121951219512	0.08461538461538462	0.12096774193548387
c1ccc2c(c1)CCNC2	0.09022556390977443	0.07272727272727272	0.07692307692307693	0.0784313725490196	0.1188118811881188	0.04716981132075472
CSC(=N)N1CC[C@]2(C)C=C[C@H]3CC4=C(C(=O)OC)[C@]4(C)[C@H]3C[C@H]12	0.06470588235294118	0.07692307692307693	0.16535433070866143	0.168	0.07194244604316546	0.13076923076923078
O=[n+]1ccn([C@@H]2O[C@H](COP(=O)(O)O)[C@@H](O)[C@H]2O)c(=O)[nH]1	0.062111801242236024	0.07462686567164178	0.12195121951219512	0.12396694214876033	0.06923076923076923	0.1322314049586777
CC/C=C\C/C=C\C/C=C\C/C=C\CCCCC(=O)O[C@@H](COC(=O)CCCCCCC/C=C\CCCCCC)COC(=O)CCCCCCCCCCCCCCCCCCC	0.0456140350877193	0.050387596899224806	0.04743083003952569	0.052	0.0390625	0.06882591093117409
O=C(Cc1cccs1)NC(=O)NCc1ccccc1	0.20567375886524822	0.1171875	0.0873015873015873	0.08870967741935484	0.1896551724137931	0.0967741935483871
Cc1onc(-c2ccccc2)c1C(=O)Nc1ccccc1[N+](=O)[O-]	0.2978723404255319	0.17293233082706766	0.07913669064748201	0.08029197080291971	0.21774193548387097	0.06428571428571428
O=C([C@H](Cc1ccccc1)c1ccccc1)N1CCc2ccccc21	0.2857142857142857	0.11724137931034483	0.07586206896551724	0.08450704225352113	0.21705426356589147	0.06896551724137931
O=C(O)[C@@H](O)CCN[C@@H](C(=O)O)[C@@H](O)CNC(=O)[C@H](O)CO	0.1390728476821192	0.12403100775193798	0.061068702290076333	0.0703125	0.1111111111111111	0.1794871794871795
CC(C)=CCc1c(O)cc2oc3ccc(O)cc3c(=O)c2c1O	0.14102564102564102	0.16153846153846155	0.09848484848484848	0.1	0.1774193548387097	0.09090909090909091
C/C(=C\CCCC(=O)O)CO[C@H]1O[C@@H](CO)[C@@H](O)[C@@H](O)[C@@H]1O	0.0875	0.08888888888888889	0.128	0.13008130081300814	0.09230769230769231	0.19658119658119658
CC(C)(Oc1ccc(-c2ccccc2)cc1)c1ccccc1	0.3458646616541353	0.1259259259259259	0.08148148148148149	0.058823529411764705	0.225	0.050724637681159424
CCCCCCCC/C=C\CCCCCCCCCCCCCC(=O)OC[C@H](COC(=O)CCCCCCCCCCCCCCCCCCCCC)OC(=O)CCCCCCCCCCCCCCCCC	0.04126984126984127	0.04513888888888889	0.04240282685512368	0.04642857142857143	0.03496503496503497	0.061371841155234655
CC1(C)C=C2[C@@H]3CC[C@@H]4[C@@]5(C)CC[C@H](O)[C@@](C)(CO)[C@@H]5CC[C@@]4(C)[C@@]3(C)CC[C@@]2(C(=O)O)C[C@@H]1O	0.06091370558375635	0.08333333333333333	0.13548387096774195	0.12987012987012986	0.07272727272727272	0.13636363636363635
CC(C)CCC[C@@H](C)[C@H]1CC[C@@]2(C)[C@@H]3CC[C@@H]4[C@@](C)(CO)[C@@H](O)CC[C@@]45C[C@]35CC[C@]12C	0.06842105263157895	0.07317073170731707	0.1111111111111111	0.12	0.062111801242236024	0.12666666666666668
CC[C@@H](C)C(=O)c1c(O)ccc2c1Oc1ccc(O)cc1CC2=O	0.19078947368421054	0.1937984496124031	0.1297709923664122	0.1774193548387097	0.20161290322580644	0.15748031496062992
C=CCCCCCCCCCCCCCCCCCCCCCCCO	0.026881720430107527	0.025	0.025974025974025976	0.02631578947368421	0.025806451612903226	0.039735099337748346
C=C1[C@H]2C[C@H](O)[C@@H]3[C@](C2)(C(=O)O[C@H]2CCCC(C)(C)[C@H]2CC1)[C@@H]3O	0.040229885057471264	0.047619047619047616	0.15625	0.15873015873015872	0.04929577464788732	0.10526315789473684
CC(C)OC(=O)C1=C(N)Oc2c(oc(CO)cc2=O)[C@@H]1c1ccc(F)cc1	0.21935483870967742	0.2366412213740458	0.1223021582733813	0.14074074074074075	0.24603174603174602	0.11510791366906475
CCCCCCCCCCCCCCCC(=O)OC[C@H](CO[P@@](=O)(O)OCC[N+](C)(C)C)OC(=O)CCCCCCCC	0.06334841628959276	0.06666666666666667	0.08021390374331551	0.08108108108108109	0.04639175257731959	0.09836065573770492
Cn1c(=O)c(C)c(C(=O)Nc2ccccc2)n(-c2ccccc2)c1=O	0.34057971014492755	0.15328467153284672	0.08571428571428572	0.08695652173913043	0.224	0.07092198581560284
O=C1O[C@H]2[C@@H](O)[C@H](O)[C@H](CO[C@H]3O[C@@H](CO)[C@@H](O)[C@H](O)[C@@H]3O)O[C@H]2N1c1ccccc1O	0.1092896174863388	0.09316770186335403	0.14093959731543623	0.14285714285714285	0.13245033112582782	0.11920529801324503
C=C1CC[C@@]2(C(=O)O)CC[C@]3(C)C(=CC[C@@H]4[C@@]5(C)CC[C@H](O)C(C)(C)[C@@H]5CC[C@]43C)[C@@H]2[C@H]1C	0.05699481865284974	0.07926829268292683	0.1476510067114094	0.14189189189189189	0.06832298136645963	0.12582781456953643
C=C(C)[C@H]1CCC(C)=C[C@H]1c1c(O)cc(CCCCCC)cc1O	0.10365853658536585	0.11594202898550725	0.14728682170542637	0.14960629921259844	0.11194029850746269	0.15748031496062992
CCCCCC/C=C\CCCCCCCCCC(=O)OC[C@@H](COC(=O)CCCCCCCCC/C=C\CCCCCCCC)OC(=O)CCCCCCCCCCCCCCCCCCCCCCC	0.042071197411003236	0.04609929078014184	0.04332129963898917	0.04744525547445255	0.03571428571428571	0.06273062730627306
CC(C)c1cc2c(c(O)c1O)[C@]13CCCC(C)(C)[C@H]1[C@@H](OC3=O)[C@@H]2O	0.10303030303030303	0.13970588235294118	0.14615384615384616	0.16666666666666666	0.11940298507462686	0.12121212121212122
CC(C)[C@@H]1CC[C@H](C)C[C@@H]1OC(=O)OCCO	0.07333333333333333	0.09836065573770492	0.18518518518518517	0.21153846153846154	0.09322033898305085	0.18691588785046728
CN(C)C[C@H](O)CO	0.07142857142857142	0.1134020618556701	0.05154639175257732	0.06382978723404255	0.09574468085106383	0.09782608695652174
N[C@@H](Cn1cccc1)C(=O)O	0.10687022900763359	0.102803738317757	0.07692307692307693	0.0891089108910891	0.1414141414141414	0.09900990099009901
CCCCC/C=C\C/C=C\C/C=C\C/C=C\C/C=C\CCC(=O)OC[C@H](COC(=O)CCCCCCC/C=C\CCCCCCCC)OC(=O)CCCCCCCCC/C	0.04710144927536232	0.05220883534136546	0.04918032786885246	0.05394190871369295	0.04048582995951417	0.07142857142857142
CCc1cc(-c2cc(=O)c3c(O)cc(O[C@@H]4O[C@@H](CO)[C@@H](O)[C@@H](O)[C@@H]4O)cc3o2)ccc1O	0.13812154696132597	0.13291139240506328	0.13071895424836602	0.13245033112582782	0.152317880794702	0.13157894736842105
CC1(C)C[C@H]2C3=CC[C@@H]4[C@@]5(C)CC[C@@H](O)[C@@](C)(C=O)[C@@H]5CC[C@@]4(C)[C@@]3(C)CC[C@]2(CO)[C@H](O)C1	0.045454545454545456	0.07142857142857142	0.12258064516129032	0.11688311688311688	0.06060606060606061	0.10897435897435898
COc1cc(O)c2c(c1)O[C@H](c1cc(OC)ccc1O)[C@@H](O)C2=O	0.13836477987421383	0.1323529411764706	0.12121212121212122	0.12307692307692308	0.15503875968992248	0.10526315789473684
COC(=O)[C@@H]1CC(C)(C)C[C@H]2[C@@]13CO[C@@]21CC[C@@H]2[C@@]4(C)CC[C@@H](O)C(C)(C)[C@@H]4CC[C@@]2(C)[C@@]1(C)C[C@@H]3O	0.03365384615384615	0.05027932960893855	0.13043478260869565	0.125	0.03977272727272727	0.09696969696969697
NCCCCCCNC(=O)OCCNC(=O)CCCCCNC(=O)c1ccc(O)c(OC)c1	0.11827956989247312	0.10365853658536585	0.09375	0.0949367088607595	0.09316770186335403	0.11538461538461539
c1ccc2[nH]ccc2c1	0.11811023622047244	0.08490566037735849	0.04807692307692308	0.049019607843137254	0.15789473684210525	0.038461538461538464
CCOc1cc(C(=O)OCC)ccc1CNCCc1ccccc1	0.21052631578947367	0.13768115942028986	0.11029411764705882	0.11194029850746269	0.216	0.11940298507462686
Oc1ccc2[nH]c3c4c(ccc3c2c1)OCO4	0.11486486486486487	0.12195121951219512	0.06451612903225806	0.06557377049180328	0.14655172413793102	0.048
C[C@@H]1C[C@@H](c2c(O)cc(O)c3c(=O)c(O)c(-c4ccc(O)cc4)oc23)NC1=O	0.1566265060240964	0.1619718309859155	0.11188811188811189	0.11347517730496454	0.1678832116788321	0.11267605633802817
N[C@H]1CCC[C@@H]1F	0.007518796992481203	0.009433962264150943	0.052083333333333336	0.05319148936170213	0.009900990099009901	0.030927835051546393
C=CCO[C@H]1O[C@@H](CO)[C@@H](O)[C@@H](O)[C@@H]1O	0.03333333333333333	0.04918032786885246	0.0990990990990991	0.10091743119266056	0.05128205128205128	0.12037037037037036
O=C(O)/C=C/c1cccc(-c2ccccc2)c1	0.24242424242424243	0.17094017094017094	0.07377049180327869	0.075	0.2692307692307692	0.0743801652892562
COc1ccc(O)c2c1C(=O)c1c(ccc(O)c1O)CC/C=C(\C)CCC2	0.14457831325301204	0.13986013986013987	0.0979020979020979	0.09929078014184398	0.16176470588235295	0.08333333333333333
COC(=O)C1=CO[C@@H](O[C@@H]2O[C@H](CO)[C@@H](O)[C@H](O)[C@H]2O)/C(=C/COC(C)=O)[C@@H]1CC(=O)OCCc1ccc(O)c(O)c1	0.12745098039215685	0.1340782122905028	0.14534883720930233	0.14705882352941177	0.125	0.16666666666666666
C[N+](C)(C)CC(=O)Nc1ccccc1C(=O)O	0.18518518518518517	0.1565217391304348	0.12389380530973451	0.12612612612612611	0.18518518518518517	0.14545454545454545
CCOC(=O)Cc1ccc(OC)cc1	0.12408759124087591	0.15454545454545454	0.1308411214953271	0.13333333333333333	0.1619047619047619	0.12149532710280374
O[C@H]1CN[C@H](c2nc(-c3ccc(F)cc3)no2)C1	0.15172413793103448	0.21739130434782608	0.11666666666666667	0.11864406779661017	0.19469026548672566	0.08130081300813008
CC(C)[C@@H](C=O)N1CCC[C@H]1C(=O)O	0.09352517985611511	0.11607142857142858	0.10185185185185185	0.125	0.12149532710280374	0.12380952380952381
C=C1CC[C@@H]2[C@@](C)(CCC[C@@]2(C)C(=O)O)[C@@H]1CCc1ccc(O)c(O)c1	0.12048192771084337	0.14388489208633093	0.1417910447761194	0.14393939393939395	0.14925373134328357	0.14285714285714285
O=C(O)CC(=O)OC[C@H]1O[C@@H](Oc2cc3c(cc2O)/[N+](=C\C=C2\C=C(C(=O)O)N[C@@H](C(=O)O)C2)CC3)[C@@H](O)[C@H](O)[C@@H]1O	0.10576923076923077	0.12777777777777777	0.14534883720930233	0.14705882352941177	0.11864406779661017	0.15294117647058825
CC/C=C\C/C=C\C/C=C\C/C=C\C/C=C\CCCC(=O)O[C@H](COC(=O)CCCCCC/C=C\C/C=C\C/C=C\CCCCC)COC(=O)CCCCC	0.04980842911877394	0.05555555555555555	0.05240174672489083	0.05752212389380531	0.04310344827586207	0.07623318385650224
C=C(OC)[C@@H]1CC[C@@H](OC(C)=O)[C@@H]2CC(=O)C[C@@H]21	0.05128205128205128	0.05384615384615385	0.16964285714285715	0.17272727272727273	0.047619047619047616	0.14035087719298245
CN[C@@H](C)[C@H](O)c1ccc(O)c(O)c1	0.13432835820895522	0.1574074074074074	0.07207207207207207	0.09345794392523364	0.1650485436893204	0.12380952380952381
CN1CC[C@@]23c4c5ccc(O)c4O[C@H]2C(=O)C=C[C@H]3[C@H]1C5	0.09375	0.1044776119402985	0.16393442622950818	0.16666666666666666	0.1171875	0.1015625
C[C@]12C[C@@H](c3ccc(O)cc3O1)[C@@]13O[C@]1(c1ccc(O)cc1O)Oc1cc(-c4cc5ccc(O)cc5o4)cc(O)c1[C@H]3C2=O	0.15384615384615385	0.10362694300518134	0.06701030927835051	0.06770833333333333	0.14285714285714285	0.06735751295336788
CC/C=C\C/C=C\C/C=C\C/C=C\C/C=C\CCCCCC(=O)OC[C@H](COC(=O)CCCCCCCCCCCCCCCCCCCCC)OC(=O)CCCCCCCCCC	0.04513888888888889	0.04980842911877394	0.046875	0.05138339920948617	0.03861003861003861	0.068
c1ccc2c(c1)CCc1ccccc1-2	0.18045112781954886	0.1016949152542373	0.05982905982905983	0.06086956521739131	0.19047619047619047	0.0423728813559322
CCCCCC/C=C\CCCCCCCC(=O)OC[C@H](COC(=O)CCC/C=C\C/C=C\C/C=C\CCCCCCCC)OC(=O)CCCCCCCCCCC/C=C\CCCCC	0.04513888888888889	0.04980842911877394	0.046875	0.05138339920948617	0.03861003861003861	0.068
CCCC1=C(C(=O)OCC)[C@@H](c2ccc(O)c(OC)c2)C(=O)C1=O	0.13924050632911392	0.16793893129770993	0.15748031496062992	0.16	0.14728682170542637	0.140625
CCCCCCCCCCCCCCCCCCCCCCCCO	0.03296703296703297	0.025477707006369428	0.040268456375838924	0.04081632653061224	0.02631578947368421	0.0547945205479452
C=CCOc1ccc(OCCNc2ccc([N+](=O)[O-])cc2)cc1	0.16774193548387098	0.11594202898550725	0.07246376811594203	0.07352941176470588	0.1732283464566929	0.06521739130434782
CCCCCCCC/C=C\CCCCCCCCCCCCCC(=O)OC[C@H](COC(=O)CCCCCCCCCCCCCCCCCCCCC)OC(=O)CCCCCCC/C=C\CCCCCCCC	0.04126984126984127	0.04513888888888889	0.04240282685512368	0.04642857142857143	0.03496503496503497	0.061371841155234655
COc1ccc(C(=O)Nc2ccc(Cl)cc2)cc1OC	0.20422535211267606	0.14285714285714285	0.08661417322834646	0.088	0.19827586206896552	0.07874015748031496
O=C1NC(=O)C(c2ccccc2)=C1c1ccccc1	0.2878787878787879	0.1349206349206349	0.06201550387596899	0.06299212598425197	0.21052631578947367	0.046153846153846156
O=C(/C=C/c1ccc(O)cc1)OC[C@@H]1O[C@@H](Oc2cc(O)c3c(=O)cc(-c4ccc(O)cc4)oc3c2)[C@@H](O)[C@@H](O)[C@@H]1O	0.19487179487179487	0.15730337078651685	0.1111111111111111	0.11235955056179775	0.19642857142857142	0.11173184357541899
COc1ccccc1-c1coc2cc(O)c(OC)c(OC)c2c1=O	0.1518987341772152	0.12318840579710146	0.09558823529411764	0.09701492537313433	0.171875	0.07246376811594203
CC(/C=C\C=C(C)/C=C/[C@@]12O[C@]1(C)C[C@@H](O)CC2(C)C)=C\C=C\C=C(C)\C=C\C=C(/C)[C@@H]1C=C2C(C)(C)CCC[C@@]2(C)O1	0.030973451327433628	0.05102040816326531	0.0989010989010989	0.09392265193370165	0.04145077720207254	0.06989247311827956
O[C@H]1C[C@H](O)[C@H](O)[C@@H](O)[C@@H]1O	0.02142857142857143	0.02654867256637168	0.0891089108910891	0.09090909090909091	0.027777777777777776	0.12371134020618557
Nc1nc2ccccc2c(=O)[nH]1	0.11194029850746269	0.11926605504587157	0.06422018348623854	0.06542056074766354	0.17	0.045454545454545456
Oc1cc(O)c2c(c1)O[C@@H](c1cc(O)c(O)cc1-c1c(O)cc(O)c3c1O[C@H](c1ccc(O)c(O)c1)[C@@H](O)C3)[C@@H](O)C2	0.10526315789473684	0.07936507936507936	0.08791208791208792	0.08888888888888889	0.11173184357541899	0.07650273224043716
CCOC(=O)C1=C(C)N=C(C)/C=C/[C@H](C)[C@H]1N=C(c1ccc(Cl)cc1)NC(C)C	0.15476190476190477	0.176056338028169	0.16666666666666666	0.17777777777777778	0.17391304347826086	0.1678832116788321
C=C1[C@@H]2CC[C@H]3[C@@]45CO[C@](O)([C@@H](O)[C@@H]4C(C)(C)CC[C@@H]5O)[C@]3(C2)[C@@H]1O	0.03389830508474576	0.04	0.1111111111111111	0.11278195488721804	0.041379310344827586	0.1037037037037037
C=C(C)[C@@H]1CC[C@@]2(CO)CC[C@@]3(C)[C@@H](CC[C@@H]4[C@]3(C)CC[C@H]3C(C)(C)[C@@H](O)[C@@H](O)C[C@@]34C)[C@H]12	0.03553299492385787	0.05357142857142857	0.125	0.11920529801324503	0.04242424242424243	0.0967741935483871
CCCCc1ccc(OCCNCCOc2ccc(CN3CCOCC3)cc2)cc1	0.15254237288135594	0.09259259259259259	0.09615384615384616	0.09740259740259741	0.14666666666666667	0.08280254777070063
O=P(O)(O)OC[C@@H]1O[C@@H](O)[C@H](O)[C@@H]1O	0.03424657534246575	0.04201680672268908	0.09259259259259259	0.09433962264150944	0.043859649122807015	0.11428571428571428
O=C(O)[C@H](O)c1ccccc1	0.17886178861788618	0.14563106796116504	0.07692307692307693	0.0891089108910891	0.21505376344086022	0.12121212121212122
C=C1C[C@@]23C[C@@H]1CC[C@@H]2[C@@]12CCC[C@@](C)(C(=O)O1)[C@H]2[C@@H]3C(=O)OC	0.04597701149425287	0.05442176870748299	0.13740458015267176	0.13953488372093023	0.04895104895104895	0.0962962962962963
COC(=O)c1cncc(-c2ccccc2)c1	0.20149253731343283	0.12605042016806722	0.0847457627118644	0.08620689655172414	0.205607476635514	0.07627118644067797
CCCCCCCCCCCCC/C=C/[C@@H](O)[C@H](CO[C@H]1O[C@H](CO)[C@H](O)[C@H](O)[C@H]1O)NC(=O)[C@H](O)CCCCCCCCCCCCCCCCCCCCC	0.07364341085271318	0.07758620689655173	0.07964601769911504	0.08520179372197309	0.07929515418502203	0.13023255813953488
CCO[C@H]1CN(c2ccccc2)C(=O)CC1	0.13380281690140844	0.08943089430894309	0.13274336283185842	0.13513513513513514	0.15178571428571427	0.09482758620689655
CCCCCC/C=C\C/C=C\CCCCCCCC(=O)OC[C@H](COC(=O)CCCCCCCCCCCCCCCCCCCCCCC)OC(=O)CCCCCCCCCCCCCCCCCCCC	0.04126984126984127	0.04513888888888889	0.04240282685512368	0.04642857142857143	0.03496503496503497	0.061371841155234655
Cc1nc2c(cc1C#N)[C@@H](N)C(C#N)=C(N)O2	0.05228758169934641	0.08064516129032258	0.04918032786885246	0.05	0.06611570247933884	0.032520325203252036
Cc1nc2ccccc2c(=O)o1	0.12030075187969924	0.12962962962962962	0.08411214953271028	0.08571428571428572	0.18181818181818182	0.05504587155963303
CN(c1c2ccccc2n1)c1cccnc1	0.14893617021276595	0.13445378151260504	0.04878048780487805	0.049586776859504134	0.18181818181818182	0.04065040650406504
O=C1c2c(O)cc(O)cc2O[C@@H](c2ccc(O)cc2)[C@@H]1c1c(O)cc(O)c2c(=O)ccoc12	0.1564245810055866	0.11801242236024845	0.08074534161490683	0.08176100628930817	0.15894039735099338	0.07453416149068323
Cc1ccc([C@H](O)CNc2ccc(C#N)cc2)cc1	0.19014084507042253	0.136	0.0625	0.072	0.20175438596491227	0.07142857142857142
CCC(=O)N1CCC[C@H](CCCO)C1	0.06944444444444445	0.058333333333333334	0.1308411214953271	0.13333333333333333	0.07017543859649122	0.12149532710280374
Nc1nc(N)cnc1N	0.02962962962962963	0.06666666666666667	0.02912621359223301	0.0297029702970297	0.038834951456310676	0.019417475728155338
O=C1C[C@@H](CO[C@H]2O[C@@H](CO)[C@@H](O)[C@H](O)[C@@H]2O)C(O)=C1O	0.05555555555555555	0.06666666666666667	0.15	0.15254237288135594	0.06923076923076923	0.1322314049586777
COC(=O)C1=C(C)NC2=C(C(=O)C[C@H](c3ccc(Cl)cc3)C2)[C@H]1c1ccc(O)c(OC)c1	0.1590909090909091	0.14193548387096774	0.13245033112582782	0.1342281879194631	0.17006802721088435	0.1038961038961039
CC(C)Oc1ccccc1-c1ccccc1	0.2677165354330709	0.1452991452991453	0.06666666666666667	0.08620689655172414	0.2403846153846154	0.07627118644067797
O=COCCc1ccccc1O[C@H]1O[C@@H](CO)[C@H](O)[C@@H](O)[C@@H]1O	0.11875	0.10948905109489052	0.140625	0.14285714285714285	0.1484375	0.15079365079365079
N#Cc1nc(N)cc(Br)c1C(=O)Nc1ccccc1	0.23529411764705882	0.128	0.06299212598425197	0.064	0.1724137931034483	0.05511811023622047
CCCCOc1ccccc1C(=O)OC1CCCC1	0.12582781456953643	0.10852713178294573	0.16101694915254236	0.16379310344827586	0.15	0.13333333333333333
CC(C)COC(C)(C)CCCO[C@H]1O[C@@H](CO)[C@@H](O)[C@@H](O)[C@@H]1O	0.07317073170731707	0.08759124087591241	0.1532258064516129	0.14634146341463414	0.07462686567164178	0.17355371900826447
C#CCN(Cc1ccc(OC)cc1)C(=O)NCCc1c[nH]c2ccc(F)cc12	0.2037037037037037	0.17482517482517482	0.087248322147651	0.08843537414965986	0.23484848484848486	0.08783783783783784
CCCCOC(=O)CCCCCCCCCCCCCCCCCCC	0.049723756906077346	0.04487179487179487	0.06802721088435375	0.06896551724137931	0.046357615894039736	0.08333333333333333
COc1cc([C@@H]2CCCN3CCC[C@@H]23)cc(OC)c1OC	0.05421686746987952	0.06474820143884892	0.10077519379844961	0.10236220472440945	0.06716417910447761	0.07633587786259542
COc1ccc(C(=O)Nc2ccc(Br)cc2)cc1OC	0.20422535211267606	0.14285714285714285	0.08661417322834646	0.088	0.19827586206896552	0.07874015748031496
CCCCCC[C@H](O)CCC[C@H](O)[C@@H]1CC[C@H]([C@@H](O)CC[C@@H](O)[C@@H]2CC[C@@H](CCCCCCC3=C[C@@H](C)OC3=O)O2)O1	0.09345794392523364	0.08947368421052632	0.14857142857142858	0.1569767441860465	0.0918918918918919	0.1834319526627219
CCCCCCCCCCCCCCCCCCCCCCCCCCCCCCOC(=O)CCCCCCCCCCCCC	0.03734439834024896	0.032407407407407406	0.04830917874396135	0.04878048780487805	0.03317535545023697	0.058823529411764705
Clc1cccc(-c2ccc([C@H]3C[C@H]4CC[C@H]3N4)cc2)c1	0.16	0.11363636363636363	0.09302325581395349	0.09448818897637795	0.18333333333333332	0.06870229007633588
CCCCCCCCCCCCCCCCCCCCCCCCOC(=O)CCCCCCCCCCCCCCCCCCC	0.03734439834024896	0.032407407407407406	0.04830917874396135	0.04878048780487805	0.03317535545023697	0.058823529411764705
O=C(O)C[C@@H]1CCCN1	0.05263157894736842	0.0660377358490566	0.09183673469387756	0.09375	0.06930693069306931	0.09278350515463918
CC(=O)O[C@]12CCC(C)(C)C[C@@H]1C1=CC[C@@H]3[C@@]4(C)CC[C@@H](OC(C)=O)C(C)(C)[C@@H]4CC[C@@]3(C)[C@@]1(C)CC2	0.04878048780487805	0.056179775280898875	0.12345679012345678	0.11801242236024845	0.03977272727272727	0.11042944785276074
CCCCCCCCCC[C@H](O)[C@H]1CC[C@H]([C@@H]2CC[C@H]([C@@H](O)CCCCC[C@@H](O)CCCC[C@@H](O)CC3=C[C@@H](C)OC3=O)O2)O1	0.0945945945945946	0.08542713567839195	0.12903225806451613	0.1366120218579235	0.08762886597938144	0.17415730337078653
Nc1nc2c(ncn2[C@@H]2O[C@H](CO[P@@](=O)(O)O[P@@](=O)(O)OP(=O)(O)O)[C@@H](O)[C@H]2O)c(=O)[nH]1	0.06382978723404255	0.0949367088607595	0.09868421052631579	0.1	0.07006369426751592	0.09933774834437085
CC(=O)NCCCCCCCCNCCCNC(C)=O	0.08227848101265822	0.058823529411764705	0.06976744186046512	0.07086614173228346	0.05303030303030303	0.10483870967741936
CC/C=C\C/C=C\C/C=C\C/C=C\C/C=C\CCCCCC(=O)OC[C@H](COC(=O)CCCCCCCCCCC/C=C\C/C=C\CCCCC)OC(=O)CCCC	0.04814814814814815	0.053497942386831275	0.05042016806722689	0.05531914893617021	0.04149377593360996	0.07327586206896551
C=C1[C@@H](O)CC[C@@]2(C)[C@H]1[C@H](OC(C)=O)[C@@H]1C[C@H](OC(C)=O)C(C)=C([C@@H](OC(C)=O)[C@@H]2OC(C)=O)C1(C)C	0.06	0.0755813953488372	0.16993464052287582	0.16447368421052633	0.05263157894736842	0.1337579617834395
COCCc1ccc(OCCN2CCN(c3ccccc3)CC2)cc1	0.1962025316455696	0.0945945945945946	0.09090909090909091	0.09219858156028368	0.1893939393939394	0.0763888888888889
O=C(O[C@H]1[C@@H](O)[C@H](O)[C@@H](CO)O[C@@H]1Oc1ccc(/C=C/c2ccc(O)cc2)cc1)c1cc(O)cc(O)c1	0.1774193548387097	0.14285714285714285	0.11377245508982035	0.11515151515151516	0.1910828025477707	0.12121212121212122
CC1(C)CC[C@]2(C(=O)O)CC[C@]3(C)C(=CC[C@@H]4[C@@]5(C)CC[C@@H](O[C@@H]6O[C@H](C(=O)O)[C@@H](O)[C@@H](O)[C@@H]6O)C(C)(C)[C@@H]5CC[C@]43C)[C@@H]2C1	0.06306306306306306	0.07179487179487179	0.1404494382022472	0.13559322033898305	0.05699481865284974	0.1348314606741573
CCOc1nc(C(F)(F)F)ccc1C(F)(F)F	0.06711409395973154	0.1	0.07692307692307693	0.06896551724137931	0.08547008547008547	0.059322033898305086
COc1ccc(-c2coc3cc(O[C@@H]4O[C@H](CO)[C@@H](O)[C@@H](O)[C@@H]4O)ccc3c2=O)cc1	0.1744186046511628	0.1513157894736842	0.11920529801324503	0.12080536912751678	0.21428571428571427	0.12
CC/C=C\C/C=C\C/C=C\C/C=C\C/C=C\C/C=C\CCC(=O)OC[C@@H](COC(=O)CCCCCCCCC/C=C\CCCCCC)OC(=O)CCCCCCCC	0.04814814814814815	0.053497942386831275	0.05042016806722689	0.05531914893617021	0.04149377593360996	0.07327586206896551
C[C@H]1O[C@@H](O[C@H]2[C@@H](O)[C@H](O)[C@H](O)[C@H](O)[C@@H]2O)[C@H](O)[C@H](O)[C@H]1O	0.023809523809523808	0.028368794326241134	0.10317460317460317	0.10483870967741936	0.029411764705882353	0.104
CCCCCCCC/C=C\C/C=C\C/C=C\CCCC(=O)OC[C@H](COC(=O)CCCCCCC/C=C\C/C=C\CCCCCC)OC(=O)CCCCCCCCCCCCCCC	0.04513888888888889	0.04980842911877394	0.046875	0.05138339920948617	0.03861003861003861	0.068
Fc1ccc(-c2ccccc2)c(-c2ccccc2)c1	0.3464566929133858	0.14285714285714285	0.03759398496240601	0.03816793893129771	0.25225225225225223	0.03007518796992481
C=C[C@@]1(C)CC[C@H]2C(=CC[C@H]3C(C)(C)[C@H](O)CC[C@]23C)[C@@]1(C)CCC(=O)OC	0.05555555555555555	0.08666666666666667	0.15441176470588236	0.14814814814814814	0.07482993197278912	0.1223021582733813
O=C(O)[C@@H]1O[C@@H](Oc2ccc(C(F)(F)F)cc2)[C@H](O)[C@@H](O)[C@@H]1O	0.11392405063291139	0.13740458015267176	0.144	0.13709677419354838	0.14285714285714285	0.15447154471544716
OC[C@@H]1O[C@@H](Oc2cc(O)cc(/C=C\c3ccc(O)cc3O)c2)[C@@H](O)[C@@H](O)[C@@H]1O	0.1016949152542373	0.12751677852348994	0.10204081632653061	0.10344827586206896	0.14788732394366197	0.1103448275862069
C/C=C(/C)C(=O)O[C@H]1C2=C(C)C(=O)O[C@@]2(O)C[C@H]2CCC(=O)[C@@H](C)[C@]21C	0.06976744186046512	0.1056338028169014	0.1796875	0.1732283464566929	0.07801418439716312	0.12781954887218044
CO[C@@H]1CCCN2CCC[C@@H](C1)OC2	0.012987012987012988	0.0078125	0.07894736842105263	0.08035714285714286	0.01639344262295082	0.05172413793103448
C[C@H]1O[C@@H](Oc2c(-c3ccc(O)c(O)c3)oc3cc(O)cc(O)c3c2=O)[C@@H](O[C@H]2O[C@@H](CO)[C@@H](O)[C@@H](O)[C@@H]2O)[C@@H](O)[C@@H]1O	0.11004784688995216	0.10810810810810811	0.11797752808988764	0.11931818181818182	0.11731843575418995	0.10614525139664804
CN(C)Cc1ccc(C(=O)Nc2ccc(C(=N)N)cc2)cc1	0.23076923076923078	0.15503875968992248	0.08333333333333333	0.08461538461538462	0.2	0.08396946564885496
O=C(O)c1ccccc1NC(=O)Cc1ccccc1	0.2803030303030303	0.14516129032258066	0.088	0.08943089430894309	0.22321428571428573	0.10655737704918032
O=c1[nH]c2ccccc2c2c1Cc1ccccc1O2	0.1958041958041958	0.11627906976744186	0.06976744186046512	0.07086614173228346	0.21929824561403508	0.04580152671755725
CCCCC/C=C\C/C=C\C/C=C\C/C=C\CCCCCC(=O)OC[C@@H](COC(=O)CCCCCCCCCCCCCCCCCCC)OC(=O)CCCCCCCCCCCCCCC	0.04377104377104377	0.04814814814814815	0.045283018867924525	0.04961832061068702	0.03731343283582089	0.06563706563706563
CC1(C)O[C@]2(C)CC[C@@H]1C[C@@H]2O[C@H]1O[C@@H](CO)[C@@H](O)[C@@H](O)[C@H]1O	0.03508771929824561	0.04895104895104895	0.152	0.15447154471544716	0.04316546762589928	0.1349206349206349
C=CC[C@H]1Cc2ccc(OC)cc2O1	0.06896551724137931	0.09401709401709402	0.12962962962962962	0.1320754716981132	0.09821428571428571	0.08035714285714286
O[C@]1(c2ccccc2)NCCN(Cc2ccccc2)CC1	0.21232876712328766	0.08695652173913043	0.07462686567164178	0.07575757575757576	0.1693548387096774	0.051470588235294115
CCCCCCCCCCCCCCCCCCCCCCCCCCCCCCCCOC(=O)c1cccc(O)c1	0.08181818181818182	0.07653061224489796	0.07894736842105263	0.0797872340425532	0.08421052631578947	0.0851063829787234
CC1(C)O[C@@H]2CO[C@H](O)[C@@H](O)[C@H]2OC(=O)O1	0.039473684210526314	0.048	0.12612612612612611	0.12844036697247707	0.05	0.10714285714285714
CCCCC/C=C\C/C=C\C/C=C\C/C=C\CCCC(=O)OC[C@@H](COC(=O)CCCCCCCCCCCCC)OC(=O)CCCCCCCCCCCCCCCCCCCCC	0.044673539518900345	0.04924242424242424	0.04633204633204633	0.05078125	0.03816793893129771	0.06719367588932806
CC(C)c1cc(C(=O)Nc2ccc(-c3ccc(C(F)(F)F)cc3)cc2)ccc1N	0.3087248322147651	0.19148936170212766	0.0728476821192053	0.08108108108108109	0.24427480916030533	0.07333333333333333
N#Cc1ccc(OCCNC(=O)c2ccc(F)cc2)cc1	0.2323943661971831	0.184	0.08396946564885496	0.08527131782945736	0.2543859649122807	0.07633587786259542
CC(=O)OCC1=CO[C@H](OC(=O)CC(C)C)[C@@H]2C1=C[C@H](OC(=O)CC(C)(C)OC(C)=O)[C@@]21CO1	0.10160427807486631	0.11875	0.18493150684931506	0.17123287671232876	0.09433962264150944	0.17006802721088435
CSCCCCCC/C(=N\OS(=O)(=O)O)S[C@H]1O[C@@H](CO)[C@@H](O)[C@@H](O)[C@@H]1O	0.062146892655367235	0.08053691275167785	0.11510791366906475	0.11678832116788321	0.05405405405405406	0.14925373134328357
CC[C@H](C)[C@H](NC(=O)[C@H](CC(C)C)NC(=O)O)C(=O)N1CCC[C@H]1C(=O)N[C@@H](CCCNC(=N)N)Cc1ccccc1	0.19170984455958548	0.14689265536723164	0.11931818181818182	0.14035087719298245	0.16470588235294117	0.18072289156626506
CO[C@H](C(=O)O)c1ccccc1	0.16535433070866143	0.1308411214953271	0.09523809523809523	0.10784313725490197	0.1958762886597938	0.11764705882352941
OC[C@@H](O)[C@@H]1O[C@](O)(CO)[C@@H](O)[C@@H](O)[C@@H]1O	0.04697986577181208	0.05737704918032787	0.07894736842105263	0.09009009009009009	0.05982905982905983	0.11926605504587157
C=C(C)[C@@H]1CC[C@@]2(CO)CC[C@@]3(C)[C@@H](CC[C@@H]4[C@]3(C)CC[C@H]3C(C)(C)[C@@H](O)[C@H](O)C[C@]43C)[C@H]12	0.03553299492385787	0.05357142857142857	0.125	0.11920529801324503	0.04242424242424243	0.0967741935483871
CCOc1ccc(C(=O)N2CCc3ccccc32)cc1	0.19310344827586207	0.13178294573643412	0.1111111111111111	0.11290322580645161	0.24778761061946902	0.09448818897637795
O=C1CCCCCCCCCCCCCCO1	0.012269938650306749	0.014705882352941176	0.06451612903225806	0.06557377049180328	0.015267175572519083	0.0234375
O=[N+]([O-])c1ccc(O)c2ccccc12	0.14925373134328357	0.12389380530973451	0.06140350877192982	0.0625	0.22	0.05263157894736842
CC1=C(/C=C/C(C)=C/C=C/C(C)=C/C=C/C=C(C)/C=C/C=C(C)/C=C/C(=O)[C@@]2(C)CCCC2(C)C)C(C)(C)C[C@@H](O)C1	0.04090909090909091	0.06878306878306878	0.10112359550561797	0.096045197740113	0.05913978494623656	0.06557377049180328
CCc1nn(Cc2ccccc2)c(C(=O)N2CCCN(c3ccccc3)CC2)c1	0.2345679012345679	0.12337662337662338	0.09868421052631579	0.1	0.19148936170212766	0.07792207792207792
NS(=O)(=O)Nc1ccc(-c2ccc(Br)cc2)cc1	0.20437956204379562	0.1694915254237288	0.056	0.056910569105691054	0.1981981981981982	0.048
COc1cc2c(cc1OC)CN(C(=O)c1ccccc1)CC2	0.17105263157894737	0.11851851851851852	0.10687022900763359	0.10852713178294573	0.19672131147540983	0.08270676691729323
COc1cc(O)c2c(c1)O[C@H](c1cc(OC)ccc1O)CC2=O	0.13291139240506328	0.1259259259259259	0.12307692307692308	0.125	0.1484375	0.09022556390977443
CC[C@@H](C(=O)O)c1ccccc1	0.1746031746031746	0.14150943396226415	0.10576923076923077	0.13	0.20833333333333334	0.14
COC(=O)[C@H](C)C1=C[C@]2(C)[C@@H](CC[C@H](O)[C@H]2C)CC1=O	0.07692307692307693	0.11023622047244094	0.20535714285714285	0.24299065420560748	0.088	0.17543859649122806
C=CCOC(=O)C1=C(O)Nc2ccc(O)cc21	0.11724137931034483	0.1440677966101695	0.09322033898305085	0.09482758620689655	0.16071428571428573	0.09401709401709402
O=C(C[C@H](Cc1ccccc1)N1CCCCC1)NC(=O)c1ccc(Cl)cc1	0.23717948717948717	0.1292517006802721	0.0958904109589041	0.1048951048951049	0.2196969696969697	0.10416666666666667
CC(C)=NNCCCCNC(=O)c1ccc(C(=O)NCCN(CC)CC)cc1	0.14201183431952663	0.14482758620689656	0.11888111888111888	0.12056737588652482	0.11805555555555555	0.1357142857142857
COc1cc2oc(-c3ccccc3)cc(=O)c2c(O)c1O[C@H]1O[C@@H](C)[C@@H](O)[C@@H](O)[C@@H]1O[C@@H]1O[C@@H](C)[C@@H](O)[C@@H](O)[C@@H]1O	0.16326530612244897	0.11049723756906077	0.13372093023255813	0.13529411764705881	0.15294117647058825	0.11494252873563218
COc1cc(-c2oc3cc(O)cc(O)c3c(=O)c2O[C@@H]2O[C@H](C)[C@@H](O)[C@@H](O)[C@@H]2O[C@@H]2O[C@@H](C)[C@@H](O)[C@@H](O)[C@@H]2O)ccc1O	0.11004784688995216	0.11413043478260869	0.13068181818181818	0.13218390804597702	0.11731843575418995	0.11235955056179775
Cc1cc(C)c(C)c(N)c1	0.06015037593984962	0.08571428571428572	0.06930693069306931	0.0707070707070707	0.07920792079207921	0.0594059405940594
C=C(NC(=O)c1ccccc1)c1ccccc1	0.26153846153846155	0.10483870967741936	0.06504065040650407	0.06611570247933884	0.1891891891891892	0.06557377049180328
CCN(CC)c1ccc([C@@H]2[C@H]3CCCC[C@]3(O)CCN2C(=O)C2c3ccccc3Oc3ccccc32)cc1	0.23626373626373626	0.13142857142857142	0.12280701754385964	0.1242603550295858	0.20625	0.09770114942528736
CCCCCC[C@@]1(C)CC[C@]2(C)[C@@H]3CC[C@@H]4C(C)(C)[C@H](O)CC[C@@]45C[C@]35CC[C@]12C	0.03664921465968586	0.042682926829268296	0.11486486486486487	0.10884353741496598	0.031055900621118012	0.10067114093959731
CC(=O)O[C@@H]1CC[C@]2(C)[C@H](CC[C@]3(C)[C@@H]2CC=C2[C@@H]4[C@@](C)(O)[C@@H](C)CC[C@@]4(C)CC[C@@]23C)C1(C)C	0.03980099502487562	0.05813953488372093	0.14285714285714285	0.13725490196078433	0.047337278106508875	0.11464968152866242
C=C1[C@@H]2CC[C@H]3[C@@]45CO[C@](O)([C@@H](OC(C)=O)[C@@H]4C(C)(C)CC[C@@H]5O)[C@]3(C2)[C@@H]1O	0.04945054945054945	0.06493506493506493	0.15328467153284672	0.15555555555555556	0.06	0.13768115942028986
CCCCC/C=C\C/C=C\C/C=C\C/C=C\CCCCCC(=O)OC[C@H](COC(=O)CCCCCCC/C=C\CCCCCC)OC(=O)CCCCCCCCCCCCCCCC	0.04513888888888889	0.04980842911877394	0.046875	0.05138339920948617	0.03861003861003861	0.068
C[C@@H]1O[C@H](O[C@H]2[C@@H](O)[C@H](O)[C@H](CO)O[C@H]2Oc2c(-c3ccc(O)cc3)oc3cc(O)cc(O)c3c2=O)[C@@H](O)[C@@H](O)[C@@H]1O	0.1330049261083744	0.12777777777777777	0.11931818181818182	0.1206896551724138	0.14450867052023122	0.10734463276836158
C=C1COC(=O)[C@@]12C[C@]1(C)[C@@H](C)CC[C@@H](OC(=O)CC(C)C)[C@@H]1[C@H]2OC(C)=O	0.08571428571428572	0.10884353741496598	0.1893939393939394	0.20155038759689922	0.0821917808219178	0.17293233082706766
O=c1ccn([C@@H]2O[C@H](CO[P@@](=O)(O)O[P@@](=O)(O)O[C@H]3O[C@@H](CO)[C@@H](O)[C@H](O)[C@@H]3O)[C@@H](O)[C@H]2O)c(=O)[nH]1	0.06565656565656566	0.07602339181286549	0.12658227848101267	0.1282051282051282	0.0718562874251497	0.11320754716981132
CCCCCCCC/C=C\C/C=C\C/C=C\CCCC(=O)OC[C@H](COC(=O)CCCCCCC/C=C\CCCCCCCC)OC(=O)CCCCCCCCCCCCCCCCC	0.044673539518900345	0.04924242424242424	0.04633204633204633	0.05078125	0.03816793893129771	0.06719367588932806
CC(=O)O[C@H]1CC[C@@]2(C)[C@H](CC[C@]3(C)[C@@H]2CC=C2[C@@H]4[C@H](C)CC[C@]4(C)[C@@]23C)C1(C)C	0.037037037037037035	0.05625	0.14788732394366197	0.14184397163120568	0.044585987261146494	0.11724137931034483
CCCCCCCCCCCCCCCCCCCCCCCCCCCCCOC(=O)CCCCCCCCCCCCCCCC	0.03643724696356275	0.03153153153153153	0.046948356807511735	0.04739336492890995	0.03225806451612903	0.05714285714285714
CN(C)C(=O)CCCCCNC(=N)N	0.07801418439716312	0.07758620689655173	0.07207207207207207	0.07339449541284404	0.061946902654867256	0.102803738317757
C=Cc1ccc(O[C@H]2O[C@@H](CO)[C@@H](O)[C@@H](O)[C@@H]2O)cc1	0.08974358974358974	0.1171875	0.12295081967213115	0.125	0.12195121951219512	0.13333333333333333
CCCN1C[C@H](NS(=O)(=O)c2ccc(F)cc2)CC1	0.16666666666666666	0.20512820512820512	0.125	0.1271186440677966	0.1826086956521739	0.09836065573770492
CC(C)CCn1cc(C(=O)c2cccc3ccccc23)c2ccccc21	0.3194444444444444	0.17266187050359713	0.08275862068965517	0.09929078014184398	0.3277310924369748	0.09859154929577464
CC1(C)C(=O)CC[C@]2(C)[C@H]1CC[C@]13C=C[C@](C)(C1)C(=O)C[C@@H]23	0.04790419161676647	0.07246376811594203	0.136	0.13821138211382114	0.051470588235294115	0.08461538461538462
O=c1c(OS(=O)(=O)O)c(-c2ccc(O)c(O)c2)oc2cc(O)cc(O)c12	0.13496932515337423	0.17037037037037037	0.07801418439716312	0.07913669064748201	0.1417910447761194	0.07857142857142857
CN1[C@H]2CC[C@H]1CC(=O)C2	0.02877697841726619	0.02654867256637168	0.1	0.10204081632653061	0.037383177570093455	0.05825242718446602
C[C@@H]1C/C=C/C=C\C=C\C=C/[C@H](O[C@@H]2O[C@H](C)[C@@H](O)[C@H](N)[C@@H]2O)C[C@@H]2O[C@](O)(C[C@@H](O)C[C@@H]3O[C@@H]3/C=C/C(=O)O1)C[C@H](O)[C@H]2C(=O)O	0.09375	0.07389162561576355	0.18435754189944134	0.1864406779661017	0.09230769230769231	0.14673913043478262
C=C[C@H]1[C@H](O[C@@H]2O[C@H](CO)[C@@H](O)[C@H](O)[C@H]2O)OC=C2C(=O)OCC[C@@H]21	0.045454545454545456	0.060810810810810814	0.14393939393939395	0.14615384615384616	0.06293706293706294	0.11940298507462686
C[Si](C)(C)CCS	0.03125	0.05	0.05319148936170213	0.05434782608695652	0.041666666666666664	0.053763440860215055
CNCC[C@@H](O)c1ccccc1	0.1732283464566929	0.11926605504587157	0.07407407407407407	0.08571428571428572	0.18181818181818182	0.10576923076923077
CC1(C)[C@@H](O)CC[C@@]2(C)[C@H]1CC[C@]1(C)[C@@H]2C(=O)C=C2[C@@H]3C[C@@](C)(CO)CC[C@]3(C)CC[C@]21C	0.046153846153846156	0.06626506024096386	0.13245033112582782	0.12666666666666668	0.05521472392638037	0.0967741935483871
CN[C@H](C)C(=O)O	0.08196721311475409	0.09375	0.06451612903225806	0.0898876404494382	0.0989010989010989	0.10112359550561797
O=C(O)CCC/C=C\C[C@@H]1[C@@H](O)C[C@@H](O)[C@@H]1/C=C/[C@@H](O)CCc1ccccc1	0.17575757575757575	0.1597222222222222	0.13380281690140844	0.14388489208633093	0.208955223880597	0.22137404580152673
Oc1cc2c(cc1O)[C@@H](COc1ccc(Cl)cc1)OC2	0.12418300653594772	0.1328125	0.0859375	0.0873015873015873	0.15702479338842976	0.078125
O=C1C=CC(=O)c2ccc(O)cc21	0.11029411764705882	0.12727272727272726	0.09259259259259259	0.09433962264150944	0.13333333333333333	0.07339449541284404
O=c1cc(-c2ccc(O)cc2)oc2cc(O)c([C@H]3O[C@@H](CO)[C@@H](O)[C@H](O)[C@@H]3O)c(O)c12	0.14942528735632185	0.1456953642384106	0.10596026490066225	0.10738255033557047	0.16666666666666666	0.10666666666666667
COc1ccc(-c2cc(=O)c3c(O)cc(O[C@H]4O[C@H](C(=O)O)[C@@H](O)[C@@H](O)[C@@H]4O)cc3o2)cc1O	0.14917127071823205	0.14556962025316456	0.12903225806451613	0.13071895424836602	0.15789473684210525	0.13725490196078433
C[C@H]1C(CO)=CC(=O)C2=C1C(=O)c1cc(O)ccc1C2=O	0.13157894736842105	0.15079365079365079	0.10317460317460317	0.10483870967741936	0.13821138211382114	0.09523809523809523
CC1=CC(=O)CC(C)(C)[C@@H]1/C=C/[C@@H](C)O[C@@H]1O[C@@H](CO[C@@H]2OC[C@@H](O)[C@@H](O)[C@@H]2O)[C@@H](O)[C@@H](O)[C@@H]1O	0.06091370558375635	0.10303030303030303	0.1503267973856209	0.16778523489932887	0.09259259259259259	0.13636363636363635
NC(=O)NCCCCCNCCCCNCCCNC(=O)NCC(=O)CCCCCNC(=O)c1ccccc1	0.12935323383084577	0.07526881720430108	0.060109289617486336	0.06077348066298342	0.09550561797752809	0.08426966292134831
CC(=O)O[C@H]1CC[C@@]2(C)[C@@H](CC[C@@]3(C)[C@@H]2CC=C2[C@@H]4[C@@H](C)[C@@H](C)CC[C@]4(C)CC[C@@]23C)C1(C)C	0.035	0.05263157894736842	0.152317880794702	0.14666666666666667	0.041666666666666664	0.10897435897435898
COc1ccc(C(C)=O)cc1OC	0.0948905109489051	0.12844036697247707	0.11428571428571428	0.11650485436893204	0.12380952380952381	0.10476190476190476
CC1(C)[C@H]2CC[C@]34C=C(CO)C(=O)C=C[C@]4(C)[C@@]3(F)[C@@H](O)C[C@@]2(C)[C@@H]1O	0.07602339181286549	0.1056338028169014	0.16153846153846155	0.1640625	0.09352517985611511	0.13636363636363635
C=C1c2ccoc2C[C@@H]2[C@H]1CC[C@@]1(O)C(C)(C)CCC[C@@]21C	0.05389221556886228	0.07194244604316546	0.1171875	0.11904761904761904	0.06666666666666667	0.07575757575757576
CCCCCCCCCCCC[C@@H](O)[C@H]1CC[C@H]([C@@H](O)CCCCCC(=O)CCCC[C@@H]2C[C@@H](CC(C)=O)C(=O)O2)O1	0.09345794392523364	0.08376963350785341	0.14857142857142858	0.1569767441860465	0.07446808510638298	0.1695906432748538
C/C=C1\[C@H](O[C@H]2O[C@@H](CO)[C@@H](O)[C@@H](O)[C@H]2O)OC=C(C(=O)OC)[C@H]1CC(=O)OC	0.0903954802259887	0.10666666666666667	0.1678832116788321	0.17037037037037037	0.09523809523809523	0.17777777777777778
CC(=O)c1c(O)cc(O)c([C@@H]2O[C@@H](CO)[C@@H](O)[C@@H](O)[C@@H]2O)c1O	0.09375	0.1044776119402985	0.12698412698412698	0.12903225806451613	0.10852713178294573	0.13709677419354838
C[C@@H](CC(=O)O)[C@H]1CC[C@H]2[C@@H]3[C@H](CC[C@@]21C)[C@@]1(C)CC[C@@H](O)C[C@@H]1C[C@H]3O	0.08620689655172414	0.1095890410958904	0.16417910447761194	0.18461538461538463	0.1056338028169014	0.183206106870229
C=C(C)[C@@H]1CC[C@@]2(CO)CC[C@@]3(C)[C@@H](CC[C@@H]4[C@]3(C)CC[C@H]3C(C)(C)[C@H](O)[C@H](O)C[C@@]34C)[C@H]12	0.03553299492385787	0.05357142857142857	0.125	0.11920529801324503	0.04242424242424243	0.0967741935483871
CCCCCCCCCCCCC/C=C/[C@@H](O)[C@H](CO)NC(=O)CCCCCCCCCCCCCCC	0.07177033492822966	0.08241758241758242	0.055248618784530384	0.06179775280898876	0.0847457627118644	0.09195402298850575
CC(C)[C@H](NC(=O)c1nn(CCC2CCCC2)c2ccccc12)C(N)=O	0.19745222929936307	0.15827338129496402	0.13138686131386862	0.15037593984962405	0.2283464566929134	0.14925373134328357
CO[C@@H]1C[C@H](O[C@H]2CC[C@]3(C)[C@@H]4CC[C@]5(C)[C@@H](C6=CC(=O)OC6)CC[C@]5(O)[C@@H]4CC[C@]3(O)C2)O[C@H](C)[C@H]1O[C@@H]1O[C@@H](CO)[C@@H](O)[C@@H](O)[C@@H]1O	0.04149377593360996	0.05660377358490566	0.14136125654450263	0.14285714285714285	0.04784688995215311	0.11282051282051282
C=C(C)CCC/C(C)=C/CC/C(C)=C/CC/C(C)=C/CC/C(C)=C/CC/C(C)=C/CC/C(C)=C/CC/C(C)=C/Cc1ccccc1O	0.09333333333333334	0.08955223880597014	0.07575757575757576	0.07106598984771574	0.10309278350515463	0.07614213197969544
CCCCCC/C=C\C/C=C\CCCCCCCC(=O)OC[C@H](COC(=O)CCCCCCC/C=C\CCCCCC)OC(=O)CCCCCCCCCCCCC/C=C\CCCCCCC	0.04377104377104377	0.04814814814814815	0.045283018867924525	0.04961832061068702	0.03731343283582089	0.06563706563706563
N[C@@H](CCC(=O)O)C(=O)NCCS[C@H]1O[C@H](CO)[C@@H](O)[C@H](O)[C@H]1O	0.11180124223602485	0.08571428571428572	0.11450381679389313	0.125	0.08088235294117647	0.20833333333333334
Nc1ccc(S(=O)(=O)N2CCOCC2)cc1	0.08843537414965986	0.1271186440677966	0.09482758620689655	0.09649122807017543	0.10344827586206896	0.058823529411764705
C[C@H](O)CO[C@@H]1O[C@H](CO)[C@@H](O)[C@@H](O)[C@@H]1O	0.060810810810810814	0.0743801652892562	0.10714285714285714	0.12962962962962962	0.07758620689655173	0.16037735849056603
CC/C=C\C/C=C\C/C=C\C/C=C\C/C=C\C/C=C\CCC(=O)OC[C@@H](COC(=O)CCCCCCC/C=C\CCCCCCCC)OC(=O)CCCCCCCC	0.04814814814814815	0.053497942386831275	0.05042016806722689	0.05531914893617021	0.04149377593360996	0.07327586206896551
CC(=O)N1CCCCC[C@H]1C(=O)O	0.07142857142857142	0.0603448275862069	0.09345794392523364	0.09523809523809523	0.06306306306306306	0.10476190476190476
CC(C)=CCc1c(O)cc2oc3cc(O)ccc3c(=O)c2c1O	0.14102564102564102	0.16153846153846155	0.09848484848484848	0.1	0.1774193548387097	0.09090909090909091
CCOC(=O)c1cccnc1	0.08955223880597014	0.11214953271028037	0.10784313725490197	0.11	0.11764705882352941	0.10891089108910891
CN[C@@H](Cc1ccccc1)C(=O)N[C@H](C(=O)O)C(=O)NCCc1ccccc1	0.2847682119205298	0.15172413793103448	0.09523809523809523	0.10416666666666667	0.208955223880597	0.1267605633802817
CC[C@H](C)[C@H](NC(=O)[C@H](N)Cc1c[nH]c2ccccc12)C(=O)O	0.2108843537414966	0.1796875	0.11538461538461539	0.144	0.24786324786324787	0.18032786885245902
C[N+](C)(C)CCCCCOCCNC(=O)CCCCCCNC(=O)CCCCCCCCCCCCCCCC	0.06018518518518518	0.052083333333333336	0.07103825136612021	0.0718232044198895	0.03684210526315789	0.0893854748603352
CCCCCC(=O)OC[C@H](COC(=O)CCC)OC(=O)CCCC	0.07738095238095238	0.07692307692307693	0.08823529411764706	0.09774436090225563	0.05673758865248227	0.13076923076923078
CCCCCCCCCCCCCCCCCCOC(=O)CCCCCCCCCC	0.04591836734693878	0.04093567251461988	0.06172839506172839	0.0625	0.04216867469879518	0.07547169811320754
Cc1ccc(NC(=O)CSc2nc3c(=O)[nH]cnc3n2C)cc1	0.17647058823529413	0.18604651162790697	0.09701492537313433	0.09848484848484848	0.1746031746031746	0.08148148148148149
NCCCC[C@H](N[C@H]1O[C@@H](C(=O)O)[C@@H](O)[C@@H](O)[C@@H]1O)C(=O)O	0.10897435897435898	0.08148148148148149	0.12	0.13114754098360656	0.07633587786259542	0.19827586206896552
COc1c(C(C)C)cc2c(c1OC)[C@@]13CCCC(C)(C)[C@H]1[C@@H](OC3=O)[C@@H]2O	0.08670520231213873	0.11805555555555555	0.15671641791044777	0.16793893129770993	0.09859154929577464	0.1079136690647482
COc1cc2c(cc1OC)C(CCCCCNC(=O)c1ccc(C#N)cc1)=NCC2	0.16184971098265896	0.14473684210526316	0.10526315789473684	0.10666666666666667	0.15753424657534246	0.10596026490066225
OCCCC#CC#Cc1ccccc1O	0.12056737588652482	0.10084033613445378	0.07758620689655173	0.07894736842105263	0.14545454545454545	0.0782608695652174
C=C1C(=O)O[C@@H]2/C=C(/C)CC/C=C(/C(=O)O[C@H]3O[C@@H](CO)[C@@H](O)[C@@H](O)[C@@H]3O)CC[C@@H]12	0.08241758241758242	0.0967741935483871	0.20588235294117646	0.208955223880597	0.09271523178807947	0.16428571428571428
C[C@H](NC(=O)c1cc(-c2ccccc2)nc2ccccc12)C(=O)O	0.32608695652173914	0.19083969465648856	0.07913669064748201	0.0962962962962963	0.2689075630252101	0.11194029850746269
CCOc1ccccc1C(=O)NCCc1ccccc1	0.2536231884057971	0.13178294573643412	0.1111111111111111	0.11290322580645161	0.21551724137931033	0.10317460317460317
CCCCCCCCCCCCCCCCCCCCCCCCCCCO	0.031413612565445025	0.024096385542168676	0.0379746835443038	0.038461538461538464	0.024844720496894408	0.05161290322580645
C[C@@H]1C[C@@H](O)CC(=O)O1	0.02962962962962963	0.037037037037037035	0.23255813953488372	0.23809523809523808	0.038834951456310676	0.10526315789473684
COc1ccc([C@@H](O)CO)cc1O[C@@H]1O[C@@H](CO)[C@@H](O)[C@@H](O)[C@@H]1O	0.0975609756097561	0.11678832116788321	0.13076923076923078	0.14173228346456693	0.12121212121212122	0.15873015873015872
CC/C=C\C/C=C\C/C=C\C/C=C\CCCCCCC(=O)OC[C@H](COC(=O)CCCCCCCCC/C=C\CCCCCCCC)OC(=O)CCCC/C=C\C/C=C	0.047619047619047616	0.048582995951417005	0.045454545454545456	0.0502092050209205	0.040983606557377046	0.06779661016949153
C[C@@H]1CCC[C@H](C(=O)O)N1C(=O)O	0.07971014492753623	0.07017543859649122	0.11538461538461539	0.11764705882352941	0.07339449541284404	0.13861386138613863
CC(=O)OCC1=CO[C@H](OC(=O)CC(C)C)[C@@H]2C1=C[C@@H](OC(=O)CC(C)(C)OC(C)=O)[C@@]21CO1	0.10160427807486631	0.11875	0.18493150684931506	0.17123287671232876	0.09433962264150944	0.17006802721088435
O=C1Nc2ccccc2O[C@H]1O[C@H]1O[C@@H](CO)[C@@H](O)[C@H](O)[C@@H]1O	0.11180124223602485	0.10144927536231885	0.14960629921259844	0.152	0.13953488372093023	0.1328125
C[C@]12C[C@H](c3ccc(O)cc3O1)[C@@]13O[C@]1(c1ccc(O)cc1O)Oc1cc(-c4cc5ccc(O)cc5o4)cc(O)c1[C@H]3C2=O	0.15384615384615385	0.10362694300518134	0.06701030927835051	0.06770833333333333	0.14285714285714285	0.06735751295336788
CCC[C@H]1CCC(=O)O1	0.037037037037037035	0.046296296296296294	0.17582417582417584	0.1797752808988764	0.04854368932038835	0.09278350515463918
C/C=C(\C)C(=O)O[C@H]1C2=C(C)C(=O)O[C@]2(O)C[C@@H]2CC[C@@H](O)[C@@H](C)[C@]21C	0.06976744186046512	0.0979020979020979	0.1984126984126984	0.192	0.07801418439716312	0.15384615384615385
C=C1C[C@@]23C[C@]1(O)CC[C@H]2[C@]1(C=O)CCC[C@@](C)(C(=O)O)[C@@H]1[C@H]3C(=O)O	0.06936416184971098	0.0821917808219178	0.09352517985611511	0.0948905109489051	0.06993006993006994	0.11851851851851852
NC(=O)C[C@H](NC(=O)CC[C@H](N)C(=O)O)C(=O)O	0.11805555555555555	0.10743801652892562	0.06666666666666667	0.07692307692307693	0.09322033898305085	0.14414414414414414
C[C@H]1[C@H]2[C@H](O[C@@H]3O[C@@H](CO)[C@@H](O)[C@@H](O)[C@@H]3O)OC=C(C(=O)O)[C@H]2CC(=O)O1	0.07428571428571429	0.08783783783783784	0.2109375	0.21428571428571427	0.08333333333333333	0.16666666666666666
C[C@H]1CC[C@@]2(C)CC[C@@]3(C)C(=CC[C@@H]4[C@@]5(C)CC[C@@H](O)[C@@](C)(CO)[C@@H]5CC[C@]43C)[C@@H]2[C@@H]1C	0.035897435897435895	0.05421686746987952	0.14189189189189189	0.1360544217687075	0.04294478527607362	0.10526315789473684
O=C(O)C(=O)Cc1ccc(O)c(O)c1	0.14285714285714285	0.1574074074074074	0.10185185185185185	0.10377358490566038	0.15384615384615385	0.14563106796116504
CC(C)=CCc1c(O)ccc(C(=O)CC(C)C)c1O	0.15384615384615385	0.21052631578947367	0.11864406779661017	0.14035087719298245	0.1981981981981982	0.14912280701754385
COc1cc(CCc2ccccc2C(=O)O)ccc1O	0.20422535211267606	0.18032786885245902	0.104	0.10569105691056911	0.2636363636363636	0.11382113821138211
O=C(/C=C/c1ccc(O)cc1)OC[C@@H]1O[C@@H](Oc2cc(O)c3c(c2)O[C@H](c2ccc(O)cc2)CC3=O)[C@@H](O)[C@@H](O)[C@H]1O	0.17676767676767677	0.13812154696132597	0.13636363636363635	0.13793103448275862	0.18235294117647058	0.11797752808988764
NC(=O)c1ccc(F)cc1	0.15447154471544716	0.19791666666666666	0.07920792079207921	0.08080808080808081	0.2087912087912088	0.06930693069306931
CC(=O)c1ccc(OCCNC(=O)CCCCCN2CCCC2)cc1	0.147239263803681	0.11888111888111888	0.12408759124087591	0.1259259259259259	0.12318840579710146	0.13333333333333333
Oc1ccc([C@@H]2Oc3cc(O)cc(O)c3C[C@H]2O)cc1	0.125	0.13385826771653545	0.104	0.10569105691056911	0.15833333333333333	0.096
C=C1[C@@H](OC(=O)/C(C)=C\C)C[C@H](C(C)C)[C@H]2/C(=C/C)C(=O)C[C@@H]12	0.07975460122699386	0.12030075187969924	0.19166666666666668	0.20512820512820512	0.09923664122137404	0.16393442622950818
CCCC(=O)C1(CCCCC)CCCC1	0.060810810810810814	0.056910569105691054	0.10714285714285714	0.10909090909090909	0.059322033898305086	0.10810810810810811
COc1ccccc1CC(=O)O	0.15625	0.1523809523809524	0.11650485436893204	0.1188118811881188	0.20833333333333334	0.12871287128712872
C/C(CO)=C1/CCc2ccc(cc2)C(=O)c2ccc(O)cc21	0.19594594594594594	0.18110236220472442	0.09923664122137404	0.10077519379844961	0.23931623931623933	0.08333333333333333
OC[C@@H]1O[C@H](Oc2cc(O)cc(/C=C/c3ccc(O)cc3)c2)[C@@H](O)[C@H](O)[C@@H]1O	0.11560693641618497	0.136986301369863	0.10344827586206896	0.1048951048951049	0.16666666666666666	0.11188811188811189
COc1ccc(/C=C/C(=O)c2ccc(OC)cc2)cc1	0.17006802721088435	0.16	0.0859375	0.0873015873015873	0.22807017543859648	0.078125
CC/C=C\C/C=C\C/C=C\C/C=C\C/C=C\CCCCCC(=O)OC[C@H](COC(=O)CCCCCCC/C=C\CCCC)OC(=O)CCCCCCC/C=C\CCC	0.04814814814814815	0.053497942386831275	0.05042016806722689	0.05531914893617021	0.04149377593360996	0.07327586206896551
O=C(O)[C@@H]1O[C@H](O[C@@H]2[C@H](O)[C@H](O)O[C@H](CO)[C@H]2O)[C@@H](O)[C@H](O)[C@@H]1O	0.047058823529411764	0.055944055944055944	0.11538461538461539	0.1171875	0.057971014492753624	0.125
Clc1ccc(CCCN2CCCCC2)cc1	0.10204081632653061	0.0975609756097561	0.09322033898305085	0.09482758620689655	0.1111111111111111	0.06666666666666667
Nc1cc(CCCN2CCCC2)cc(-c2ccc(C(F)(F)F)cc2)n1	0.14814814814814814	0.15217391304347827	0.0851063829787234	0.07857142857142857	0.16666666666666666	0.05555555555555555
Cc1c(/C=C/C(=O)O)cccc1O	0.11940298507462686	0.17142857142857143	0.09345794392523364	0.09523809523809523	0.1919191919191919	0.10476190476190476
Cc1cc2c(cc1O)[C@@]1(C)CC[C@](O)(O2)C1(C)C	0.06535947712418301	0.0967741935483871	0.1016949152542373	0.10344827586206896	0.08264462809917356	0.075
CC(C)CN(C)C(=O)c1ccccc1	0.17692307692307693	0.17757009345794392	0.10091743119266056	0.12380952380952381	0.21	0.12264150943396226
NCCOCCNCCCNCC(=O)NCCOCCOCCO	0.05142857142857143	0.039735099337748346	0.055944055944055944	0.05673758865248227	0.0410958904109589	0.07142857142857142
Nc1nc(=O)[nH]c(=O)[nH]1	0.03731343283582089	0.06666666666666667	0.04950495049504951	0.050505050505050504	0.038834951456310676	0.029411764705882353
Cc1nccn1C(=O)O	0.07751937984496124	0.09803921568627451	0.08163265306122448	0.08333333333333333	0.10309278350515463	0.09375
CC(C)=CCc1c(O)cc(O)c2c1OC[C@H](c1ccc(O)cc1O)C2=O	0.1411042944785276	0.15217391304347827	0.10869565217391304	0.11029411764705882	0.16666666666666666	0.10948905109489052
CC1(C)[C@@H](O)CC[C@@]2(C)[C@H]1CC[C@@]1(C)[C@@H]2C(=O)C=C2[C@@]34C[C@](C)(C(=O)O3)[C@H](O)C[C@]4(C)CC[C@@]21C	0.05025125628140704	0.07058823529411765	0.13548387096774195	0.12987012987012986	0.05357142857142857	0.09375
C1=Cc2ccccc2CC1	0.10687022900763359	0.07272727272727272	0.07692307692307693	0.0784313725490196	0.1414141414141414	0.05714285714285714
COc1cc([C@H]2Oc3c(OC)cc([C@H](OC)[C@@H](C)O)cc3[C@H]2C)ccc1O	0.1317365269461078	0.15714285714285714	0.1223021582733813	0.1323529411764706	0.15441176470588236	0.12318840579710146
CCCCSS[C@H](CC)SCC	0.04964539007092199	0.05217391304347826	0.06481481481481481	0.08653846153846154	0.04504504504504504	0.10679611650485436
O=C(Nc1ccccc1)c1cc(Br)ccc1O	0.26356589147286824	0.13333333333333333	0.0743801652892562	0.07563025210084033	0.22429906542056074	0.06611570247933884
O=C(c1cccc(Cl)c1)c1ccccc1	0.19696969696969696	0.11965811965811966	0.06837606837606838	0.06956521739130435	0.21153846153846154	0.05982905982905983
CS(=O)(=O)Cc1ccc2c(c1)CCCO2	0.08275862068965517	0.14035087719298245	0.11711711711711711	0.11926605504587157	0.09649122807017543	0.07894736842105263
Cc1cc(C(F)(F)F)cc(-n2c(-c3ccc(C(F)(F)F)cc3)n[nH]c2=O)c1	0.15337423312883436	0.15	0.06164383561643835	0.05517241379310345	0.18181818181818182	0.04054054054054054
COc1cc(O)c2c(c1)O[C@H](c1ccc(O)c(O)c1)CC2=O	0.13548387096774195	0.12878787878787878	0.1171875	0.11904761904761904	0.152	0.09230769230769231
CC(=O)N[C@@H]1[C@@H](O)O[C@H](CO)[C@@H](O)[C@@H]1O[C@@H]1O[C@H](CO)[C@@H](O)[C@H](O)[C@H]1O	0.05747126436781609	0.060810810810810814	0.12686567164179105	0.12878787878787878	0.06293706293706294	0.12781954887218044
O=C(O)/C=C/c1ccccc1O[C@@H]1O[C@@H](CO)[C@@H](O)[C@H](O)[C@@H]1O	0.12658227848101267	0.14393939393939395	0.14173228346456693	0.144	0.18699186991869918	0.16129032258064516
O=C(O)c1ccc(OCc2ccccc2)cc1	0.22388059701492538	0.14166666666666666	0.09166666666666666	0.09322033898305085	0.2571428571428571	0.09243697478991597
CC(C)=CCC/C(C)=C/Cc1c(O)cc2oc3cc(O)ccc3c(=O)c2c1O	0.1497005988023952	0.1702127659574468	0.11188811188811189	0.11347517730496454	0.17647058823529413	0.11267605633802817
CC1=CC(=O)CC(C)(C)[C@@]1(O)/C=C/[C@H](C)O[C@@H]1O[C@@H](CO)[C@@H](O)[C@@H](O)[C@@H]1O	0.06896551724137931	0.11971830985915492	0.15037593984962405	0.17054263565891473	0.1079136690647482	0.16030534351145037
COc1c(O)c(CC=C(C)C)c(C/C=C(/C)CC/C=C(\C)CC/C=C(\C)CCC=C(C)C)c(O)c1O	0.08717948717948718	0.10778443113772455	0.0783132530120482	0.07272727272727272	0.0975609756097561	0.09202453987730061
Nc1c(C(=O)O[C@@H]2O[C@H](CO)[C@@H](O)[C@H](O)[C@H]2O)c(-c2ccc(O)cc2)no1	0.14545454545454545	0.19117647058823528	0.1386861313868613	0.14074074074074075	0.17164179104477612	0.14814814814814814
C=CC(C)(C)c1cc2c(OC)c3c(c(O)c2o1)C(=O)C(C)(C)O3	0.08641975308641975	0.1037037037037037	0.12598425196850394	0.09302325581395349	0.1076923076923077	0.05970149253731343
CNc1ccc(C(=O)Nc2ccccc2C)cc1	0.22962962962962963	0.13934426229508196	0.08130081300813008	0.08264462809917356	0.2523364485981308	0.07317073170731707
CCOc1ccc(-c2ccc(N)cc2)cc1	0.1925925925925926	0.1452991452991453	0.07563025210084033	0.07692307692307693	0.2169811320754717	0.06722689075630252
CC1(C)C(=O)CC[C@@]2(C)[C@@H]1CC[C@@]1(C)[C@@H]2CC=C2[C@@H]3C[C@@](C)(C(=O)O)CC[C@]3(C)CC[C@@]21C	0.05699481865284974	0.07926829268292683	0.13245033112582782	0.12666666666666668	0.06172839506172839	0.0967741935483871
C[C@@H]1O[C@@H](O[C@H]2[C@@H](O)[C@H](O)[C@@H](CO)O[C@H]2Oc2c(-c3ccc(O)cc3)oc3cc(O)cc(O)c3c2=O)[C@@H](O)[C@@H](O)[C@@H]1O	0.1330049261083744	0.12777777777777777	0.11931818181818182	0.1206896551724138	0.14450867052023122	0.10734463276836158
CC(=O)CCc1ccc(O[C@@H]2O[C@@H](CO)[C@@H](O)[C@@H](O)[C@@H]2O)cc1	0.12658227848101267	0.14393939393939395	0.1693548387096774	0.1721311475409836	0.14960629921259844	0.18032786885245902
COC(=O)c1c(O)c(O)ccc1O[C@@H]1O[C@@H](CO)[C@@H](O)[C@@H](O)[C@@H]1O	0.10493827160493827	0.11764705882352941	0.140625	0.14285714285714285	0.12213740458015267	0.15079365079365079
CCCCCCCCCCCCCCCCCCCCCCCCCCOC(=O)CCCCCCCCCCCCCCCCCCC	0.03643724696356275	0.03153153153153153	0.046948356807511735	0.04739336492890995	0.03225806451612903	0.05714285714285714
O=C(O)[C@@]1(O)OC[C@H](O)[C@H](O)[C@H]1O	0.04964539007092199	0.06140350877192982	0.09523809523809523	0.0970873786407767	0.06422018348623854	0.12871287128712872
O[C@H]1OC[C@@H]2[C@@H](c3ccco3)OC[C@@H]12	0.04697986577181208	0.04878048780487805	0.11818181818181818	0.12037037037037036	0.05982905982905983	0.0990990990990991
COc1cc(OC)cc(C(=O)Nc2cccc(Cl)c2)c1	0.1793103448275862	0.125	0.08661417322834646	0.088	0.16806722689075632	0.07874015748031496
CC(C)[C@](O)(C(=O)OCc1ccc(O[C@H]2O[C@H](CO)[C@@H](O)[C@@H](O)[C@@H]2O)cc1)[C@H](O)CO	0.1511627906976744	0.17123287671232876	0.1702127659574468	0.17266187050359713	0.1773049645390071	0.19708029197080293
CC1(C)O[C@@H]2O[C@H](CO)[C@@H](O)[C@H]2OC(=O)O1	0.046357615894039736	0.056451612903225805	0.12612612612612611	0.12844036697247707	0.058823529411764705	0.10714285714285714
NCCC[C@@H](N)CC(=O)N[C@@H](CCC(N)=O)C(=O)O	0.11486486486486487	0.09523809523809523	0.06451612903225806	0.0743801652892562	0.08130081300813008	0.14912280701754385
C=C1C(=O)O[C@H]2/C=C(\C)CC/C=C(\C)CC[C@@H]12	0.058823529411764705	0.07142857142857142	0.1415929203539823	0.14414414414414414	0.0743801652892562	0.0847457627118644
CCOP(=O)(OCC)[C@@]1(C)CCC=[N+]1[O-]	0.040268456375838924	0.05785123966942149	0.0990990990990991	0.10091743119266056	0.05128205128205128	0.09009009009009009
OC[C@@H]1O[C@H](OC[C@@H]2O[C@H](OC[C@@H]3O[C@@H](O)[C@@H](O)[C@@H](O)[C@@H]3O)[C@@H](O)[C@@H](O)[C@@H]2O)[C@@H](O)[C@@H]1O	0.03076923076923077	0.029585798816568046	0.09090909090909091	0.09210526315789473	0.03048780487804878	0.0915032679738562
O=C1N[C@H](Cc2c[nH]c3ccccc23)C(=O)N[C@H]1Cc1ccccc1	0.22077922077922077	0.1258741258741259	0.08391608391608392	0.0851063829787234	0.20930232558139536	0.06944444444444445
O=C(N[C@H]1COCCN(C2CC2)C1)c1ccccc1	0.13333333333333333	0.07518796992481203	0.10483870967741936	0.10655737704918032	0.13114754098360656	0.07936507936507936
C[N+]1(C[C@H]2COC(=O)CCCC2)CCCC1	0.025477707006369428	0.03076923076923077	0.09401709401709402	0.09565217391304348	0.032	0.049586776859504134
COc1cc([S@@](C)=O)ncc1C(=O)O	0.09352517985611511	0.12612612612612611	0.11214953271028037	0.11428571428571428	0.1111111111111111	0.11320754716981132
O=c1[nH]c2ccccc2n1[C@@H]1O[C@H](CO[P@](=O)(O)OP(=O)(O)O)[C@@H](O)[C@H]1O	0.11904761904761904	0.1103448275862069	0.12318840579710146	0.125	0.15555555555555556	0.12408759124087591
COc1cc(CCCO)ccc1O[C@@H](CO)CO[C@H]1O[C@@H](CO)[C@@H](O)[C@@H](O)[C@@H]1O	0.09550561797752809	0.09803921568627451	0.125	0.1347517730496454	0.10135135135135136	0.15827338129496402
CN1C[C@@H](CSCc2ccccc2)C[C@@H](O)C1	0.1310344827586207	0.0873015873015873	0.1391304347826087	0.1415929203539823	0.14782608695652175	0.1111111111111111
CCCCCC/C=C\CCCCCCCCCC(=O)OC[C@H](COC(=O)CCCCCCCCCCCCCCCCCCCCC)OC(=O)CCCCCCCCCCCCCCCCCCCCC	0.042071197411003236	0.04609929078014184	0.04332129963898917	0.04744525547445255	0.03571428571428571	0.06273062730627306
CCC(=O)N1CCc2cc(OC)c(OC)c(OC)c2[C@@H]1c1ccc(OC)cc1	0.13529411764705881	0.1527777777777778	0.1347517730496454	0.12857142857142856	0.15827338129496402	0.10416666666666667
C/C=C1\[C@H](O[C@@H]2O[C@@H](CO)[C@@H](O)[C@@H](O)[C@@H]2O)OC=C(C(=O)OC)[C@@H]1CC(=O)OC	0.0903954802259887	0.10666666666666667	0.1678832116788321	0.17037037037037037	0.09523809523809523	0.17777777777777778
CC(C)NC(=O)CC(=O)N1CCOCCOCCNC(CCc2ccccc2)CC1	0.17543859649122806	0.11538461538461539	0.12751677852348994	0.14482758620689656	0.15753424657534246	0.1360544217687075
COC(=O)[C@@]1(C)CC[C@]2(C(=O)O)CC[C@]3(C)C(=CC[C@@H]4[C@@]5(C)CC[C@@H](O)[C@@](C)(CO)[C@@H]5CC[C@]43C)[C@@H]2C1	0.075	0.08670520231213873	0.1375	0.1320754716981132	0.07017543859649122	0.14556962025316456
COC(=O)Nc1ccccc1OC(C)=O	0.16417910447761194	0.12173913043478261	0.10810810810810811	0.11009174311926606	0.1588785046728972	0.11926605504587157
O=C(O)[C@@H]1O[C@@H](O[C@@H]2[C@@H](O)OC[C@@H](O)[C@@H]2O)[C@@H](O)[C@H](O)[C@@H]1O	0.04216867469879518	0.050359712230215826	0.12	0.12195121951219512	0.05223880597014925	0.13008130081300814
CCc1ccccc1OC(=O)C(C)C	0.1590909090909091	0.16666666666666666	0.1320754716981132	0.16831683168316833	0.21	0.1553398058252427
NS(=O)(=O)c1ccc(C(=O)N2CCCCC2)cc1	0.1	0.15	0.1	0.1016949152542373	0.11764705882352941	0.07377049180327869
O=C(/C=C/c1ccc(O)cc1)OC[C@@H]1O[C@@H](Oc2cc(O)c3c(c2)O[C@@H](c2ccc(O)cc2)CC3=O)[C@@H](O)[C@@H](O)[C@@H]1O	0.17676767676767677	0.13812154696132597	0.13636363636363635	0.13793103448275862	0.18235294117647058	0.11797752808988764
CC(C)C[C@@H]1NC(=O)[C@@H](NC(=O)[C@@H](Cc2ccccc2)N(C)C)[C@H](c2ccccc2)Oc2ccc(cc2)/C=C\NC1=O	0.292817679558011	0.17613636363636365	0.12290502793296089	0.13714285714285715	0.20958083832335328	0.1111111111111111
CC1=CC(=O)CC(C)(C)[C@@]1(O)/C=C/C(C)=C/CO[C@@H]1O[C@@H](CO)[C@@H](O)[C@@H](O)[C@@H]1O	0.06666666666666667	0.10738255033557047	0.16058394160583941	0.16296296296296298	0.0958904109589041	0.15328467153284672
COc1ccc(-c2coc3cc(O[C@@H]4O[C@@H](CO)[C@@H](O)[C@@H](O)[C@@H]4O)cc(O)c3c2=O)cc1	0.1590909090909091	0.14935064935064934	0.11764705882352941	0.11920529801324503	0.1780821917808219	0.11842105263157894
Fc1ccc(Cc2ccccc2)cc1	0.248	0.16216216216216217	0.05128205128205128	0.05217391304347826	0.2916666666666667	0.042735042735042736
C=CCc1ccc(O[C@H]2O[C@@H](CO)[C@@H](O)[C@@H](O)[C@@H]2O)cc1	0.0949367088607595	0.12307692307692308	0.12903225806451613	0.13114754098360656	0.128	0.13934426229508196
CC1=C(O)C(=O)O[C@H]([C@](C)(O)[C@]2(O)CC[C@@]3(O)[C@@H]4CC=C5C[C@@H](O[C@@H]6O[C@H](CO)[C@@H](O)[C@H](O)[C@H]6O)CC(=O)[C@]5(C)[C@H]4CC[C@]23C)C1	0.06222222222222222	0.08163265306122448	0.1638418079096045	0.15254237288135594	0.06701030927835051	0.10810810810810811
C[C@@H]1[C@H]2C3=CC[C@@H]4[C@@]5(C)CC[C@@H](O)C(C)(C)[C@@H]5CC[C@@]4(C)[C@@]3(C)CC[C@@]2(C(=O)O)CC[C@@]1(C)O	0.05641025641025641	0.0783132530120482	0.13815789473684212	0.13245033112582782	0.06748466257668712	0.13157894736842105
CC[C@H](C)[C@@H]1NC(=O)[C@@H](NC(=O)[C@H](Cc2ccccc2)N(C)C)[C@H](c2ccccc2)Oc2ccc(cc2)/C=C\NC1=O	0.2857142857142857	0.1694915254237288	0.12921348314606743	0.15028901734104047	0.20238095238095238	0.12359550561797752
COC(=O)CCc1ccc(O)cc1	0.12686567164179105	0.1588785046728972	0.12380952380952381	0.1262135922330097	0.16666666666666666	0.11428571428571428
CN(Cc1ccccc1)C(=O)c1ccccc1	0.25190839694656486	0.14166666666666666	0.08264462809917356	0.08403361344537816	0.21100917431192662	0.0743801652892562
C=C(CO)C(=O)OC[C@H]1O[C@@H](Oc2ccc3c(=O)c(-c4ccc(O)cc4)coc3c2)[C@@H](OC(=O)c2ccc(O)cc2)[C@@H](O)[C@@H]1OC(C)=O	0.2087378640776699	0.14432989690721648	0.11917098445595854	0.12041884816753927	0.1793478260869565	0.13157894736842105
C[C@@H]1CC[C@]2(C(=O)O)CC[C@@]3(C)C(=CC[C@@H]4[C@@]5(C)C[C@@H](O)[C@@H](O)[C@](C)(CO)[C@@H]5CC[C@]43C)[C@@H]2[C@@]1(C)O	0.06030150753768844	0.08235294117647059	0.14838709677419354	0.14285714285714285	0.0718562874251497	0.14193548387096774
CC(C)=CCC/C(C)=C/Cc1c(O)c(CC=C(C)C)c(O)c(CC=C(C)C)c1O	0.09714285714285714	0.12244897959183673	0.08163265306122448	0.07534246575342465	0.1111111111111111	0.09722222222222222
Oc1ccc2c(c1)O[C@H]1c3ccc(O)c(O)c3OC[C@H]21	0.12418300653594772	0.1328125	0.0859375	0.0873015873015873	0.14754098360655737	0.078125
CCCC[C@H](O)CCCCC[C@H](O)[C@@H]1CC[C@H]([C@@H]2CC[C@H]([C@@H](O)CCCCCCCCCCC3=C[C@@H](C)OC3=O)O2)O1	0.09302325581395349	0.08900523560209424	0.1348314606741573	0.14285714285714285	0.0913978494623656	0.1686046511627907
O=C(O[C@@H]1Cc2c(O)cc(O)cc2O[C@@H]1c1ccc(O)cc1)c1ccc(O)cc1	0.19393939393939394	0.13333333333333333	0.1232876712328767	0.125	0.18705035971223022	0.11643835616438356
CC(C)N1C(=O)C(=O)[C@@]2(C1=O)c1ccccc1C2=O	0.16901408450704225	0.16806722689075632	0.08130081300813008	0.10084033613445378	0.21818181818181817	0.08196721311475409
CCCC/C=C\C/C=C\CCCCCCCCCC(=O)OC[C@H](COC(=O)CCCCCCCCCCC/C=C\CCCCCCCC)OC(=O)CCCCCCCCCCCCCCCCCCC	0.042483660130718956	0.04659498207885305	0.043795620437956206	0.04797047970479705	0.036101083032490974	0.06343283582089553
CCCC[C@H](OP(=O)(O)O)C(=O)O	0.1044776119402985	0.11009174311926606	0.10576923076923077	0.1188118811881188	0.10476190476190476	0.16326530612244897
CC(C)=CCCc1ccc(O)cc1	0.11851851851851852	0.1588785046728972	0.102803738317757	0.10476190476190476	0.16666666666666666	0.09345794392523364
COc1cc(O)c2c(=O)c3cccc(O)c3n(C)c2c1OC	0.13636363636363635	0.13846153846153847	0.09230769230769231	0.09375	0.1721311475409836	0.08461538461538462
COC(=O)C1=CO[C@H](O[C@@H]2O[C@@H](CO)[C@@H](O)[C@@H](O)[C@@H]2O)/C(=C/COC(C)=O)[C@@H]1CC(=O)OCCc1ccc(O)cc1	0.14	0.14204545454545456	0.14705882352941177	0.1488095238095238	0.13953488372093023	0.1686746987951807
COc1ccc([C@H]2CC(=O)c3c(O)cc(O[C@H]4O[C@@H](CO)[C@@H](O)[C@@H](O)[C@@H]4O)cc3O2)cc1	0.13333333333333333	0.12738853503184713	0.1476510067114094	0.14965986394557823	0.15436241610738255	0.12582781456953643
C=C[C@@]1(C)CC[C@H]2C(=CC[C@H]3C(C)(C)CCC[C@]23C)[C@@H]1O	0.029940119760479042	0.058394160583941604	0.112	0.11382113821138211	0.04477611940298507	0.08661417322834646
C=C(C)[C@@H]1CC[C@]2(CO)CC[C@@]3(C)[C@@H](CC[C@@H]4[C@]3(C)CC[C@H]3C(C)(C)[C@@H](O)[C@@H](O)C[C@]43C)[C@H]12	0.03553299492385787	0.05357142857142857	0.125	0.11920529801324503	0.04242424242424243	0.0967741935483871
Clc1ccc(OCCNCc2ccc(Cl)cc2)cc1	0.1643835616438356	0.10852713178294573	0.0703125	0.07142857142857142	0.1694915254237288	0.0625
C=C1C[C@]23C[C@H]1[C@@H](O)C[C@@H]2[C@]12CCC[C@@](C)(C(=O)OC1)[C@@H]2[C@H]3C(=O)O	0.05747126436781609	0.06802721088435375	0.15267175572519084	0.15503875968992248	0.06293706293706294	0.12781954887218044
C=C1CC[C@@H](O)[C@]2(C)CC[C@H](C(C)(C)O)C[C@H]12	0.03225806451612903	0.047244094488188976	0.14414414414414414	0.11607142857142858	0.04065040650406504	0.10526315789473684
Cc1ccccc1NC(=O)NC(=O)c1ccccc1	0.2706766917293233	0.12698412698412698	0.07936507936507936	0.08064516129032258	0.20175438596491227	0.08870967741935484
COc1cc(-c2cc(=O)c3c(O)cc(O[C@H]4O[C@@H](CO)[C@@H](O)[C@@H](O)[C@@H]4O)c(OC)c3o2)ccc1O	0.12834224598930483	0.12883435582822086	0.11949685534591195	0.12101910828025478	0.14012738853503184	0.12025316455696203
NCCC(=O)Nc1ccc(-c2ccccc2)cc1	0.3046875	0.15702479338842976	0.08064516129032258	0.08196721311475409	0.27358490566037735	0.07258064516129033
NCc1ccc(OCc2ccccc2)cc1	0.19117647058823528	0.10655737704918032	0.06611570247933884	0.06722689075630252	0.21495327102803738	0.05785123966942149
O=C(OC[C@@H]1O[C@@H](Oc2cc(O)c3c(=O)c(O)c(-c4ccc(O)cc4)oc3c2)[C@@H](O)[C@@H](O)[C@H]1O)c1ccc(O)cc1	0.19270833333333334	0.14124293785310735	0.11363636363636363	0.11494252873563218	0.17964071856287425	0.11428571428571428
C=CCc1ccc(O[C@@H]2O[C@@H](CO)[C@@H](O)[C@@H](O)[C@@H]2O)cc1	0.0949367088607595	0.12307692307692308	0.12903225806451613	0.13114754098360656	0.128	0.13934426229508196
CCCCC/C=C\C/C=C\C/C=C\C/C=C\CCCCCC(=O)O[C@H](COC(=O)CCCCCCC/C=C\C/C=C\CCCC)COC(=O)CCCCCCCCCCCC	0.04659498207885305	0.051587301587301584	0.048582995951417005	0.05327868852459016	0.04	0.07053941908713693
C=C1[C@H](OC(=O)/C=C(\C)CC)C[C@@H](C(C)C)[C@H]2/C(=C/C)C(=O)[C@H](OC(=O)[C@H](C)CC)[C@@H]12	0.09444444444444444	0.13333333333333333	0.17985611510791366	0.24615384615384617	0.10738255033557047	0.24427480916030533
O=C1[C@H](O[C@@H]2O[C@@H](CO)[C@@H](O)[C@@H](O)[C@@H]2O)Oc2ccccc2N1O	0.11728395061728394	0.1	0.14728682170542637	0.14960629921259844	0.14615384615384616	0.13076923076923078
N[C@H]1[C@H](O)[C@H](O)[C@H](O)O[C@@H]1CO	0.028169014084507043	0.034782608695652174	0.08653846153846154	0.08823529411764706	0.03636363636363636	0.10891089108910891
CCC[S@](=O)[C@@H](CC)SSC	0.051094890510948905	0.06363636363636363	0.07766990291262135	0.10101010101010101	0.05660377358490566	0.1
Cc1cc(C#N)cc(OCc2ccccc2)n1	0.14685314685314685	0.11382113821138211	0.06504065040650407	0.06611570247933884	0.168141592920354	0.056910569105691054
C=C1CC[C@@H](O)[C@@]2(C)CC[C@@H](C(C)(C)O)C[C@H]12	0.03225806451612903	0.047244094488188976	0.14414414414414414	0.11607142857142858	0.04065040650406504	0.10526315789473684
CCCCCCCC/C=C\CCCCCCCCCCCCCC(=O)OC[C@H](COC(=O)CCCCCCCCCCCCCCCCC)OC(=O)CCCCCCCCCCCCCCCCCCC	0.042071197411003236	0.04609929078014184	0.04332129963898917	0.04744525547445255	0.03571428571428571	0.06273062730627306
C=C(C)[C@H](O)Cc1c(OC)cc2oc3cc(OC)c(CC=C(C)C)c(O)c3c(=O)c2c1O	0.12290502793296089	0.14473684210526316	0.11258278145695365	0.11409395973154363	0.1342281879194631	0.11333333333333333
C[C@]12CCC[C@@](C)([C@H]3CC[C@@H]4C[C@]3(C=O)C[C@]4(O)CO)[C@H]1[C@H](O[C@H]1O[C@@H](CO)[C@@H](O)[C@@H](O)[C@H]1O)OC2=O	0.04854368932038835	0.06179775280898876	0.14375	0.14556962025316456	0.05747126436781609	0.1165644171779141
O=C(/C=C/c1ccc(O)cc1)OC[C@@]1(O)CO[C@@H](Oc2cc([C@@H]3OC[C@H](O)[C@@H](O)[C@H]3O)cc(O)c2)[C@H]1O	0.11794871794871795	0.13690476190476192	0.12804878048780488	0.12962962962962962	0.1625	0.12195121951219512
C=C/C(C)=C/C[C@@H]1[C@](C)(O)[C@H](O)[C@@H](OC(C)=O)[C@@H]2C(C)(C)CCC[C@]12C	0.05172413793103448	0.08333333333333333	0.15384615384615385	0.14728682170542637	0.07092198581560284	0.13740458015267176
CC(C)c1ncc2oc(-c3ccccc3)nc2c1	0.21014492753623187	0.17647058823529413	0.06349206349206349	0.08196721311475409	0.21621621621621623	0.064
CC1=C2C[C@]3(C)[C@@H](CC[C@@H]3C)CC1=CC(=O)[C@@H]2O	0.05806451612903226	0.07874015748031496	0.1592920353982301	0.16216216216216217	0.07317073170731707	0.1111111111111111
CCCCC/C=C\C/C=C\C/C=C\C/C=C\CCCC(=O)OC[C@H](COC(=O)CCCCCCCCCCC/C=C\CCCCCCCC)OC(=O)CCCCCCCCCCCC	0.04513888888888889	0.04980842911877394	0.046875	0.05138339920948617	0.03861003861003861	0.068
CC1(C)[C@H]2CC[C@@]3(C)[C@H](C=CC=C4[C@@H](C)CC[C@]43C)[C@]2(C)C1	0.03550295857988166	0.05714285714285714	0.136	0.12903225806451613	0.043795620437956206	0.1015625
COc1cc(O)c2c(=O)c(O[C@@H]3OC[C@@H](O)[C@@H](O)[C@@H]3O)c(-c3ccc(O)c(O[C@H]4O[C@@H](C)[C@@H](O)[C@@H](O)[C@@H]4O)c3)oc2c1	0.1111111111111111	0.1092896174863388	0.12571428571428572	0.12716763005780346	0.11864406779661017	0.11363636363636363
CC(C)(C)C(=O)OCCCCNC(=O)c1ccccc1	0.19718309859154928	0.12598425196850394	0.16101694915254236	0.125	0.15966386554621848	0.15254237288135594
O=c1c(O[C@@H]2O[C@@H](CO)[C@@H](O)[C@@H](O)[C@@H]2O[C@@H]2OC[C@@H](O)[C@@H](O)[C@@H]2O)c(-c2ccc(O)cc2)oc2cc(O)cc(O)c12	0.12871287128712872	0.12290502793296089	0.11428571428571428	0.11560693641618497	0.13953488372093023	0.10227272727272728
C[C@@H]1CC[C@H]2[C@](C)(CC[C@@H](O)[C@@]2(C)CO)[C@@]12CC[C@@](C)(C(=O)O)O2	0.05917159763313609	0.08571428571428572	0.140625	0.14285714285714285	0.072992700729927	0.1328125
CC(C)c1ccc(C(=O)O)c(C/C=C(\C)CO)c1	0.16428571428571428	0.21428571428571427	0.1206896551724138	0.14285714285714285	0.2018348623853211	0.16216216216216217
CC1(C)C[C@H]2C3=CC[C@H]4[C@@]5(C)CC[C@@H](O)C(C)(C)[C@@H]5CC[C@@]4(C)[C@@]3(C)C[C@H](O)[C@@]2(CO)[C@@H](O)[C@@H]1O	0.04	0.05847953216374269	0.12903225806451613	0.12337662337662338	0.047619047619047616	0.10828025477707007
CCCCCC/C=C\C/C=C\CCCCCCCC(=O)OC[C@H](COC(=O)CCCCCCC/C=C\CCCCCC)OC(=O)CCCCCCC/C=C\CCCCCCCC	0.04609929078014184	0.050980392156862744	0.048	0.05263157894736842	0.039525691699604744	0.06967213114754098
CC(=O)c1ccc(OCC(=O)N2CCCC[C@@H]2C)cc1	0.13245033112582782	0.13385826771653545	0.15	0.15254237288135594	0.13934426229508196	0.14166666666666666
COC(=O)[C@H](C)C1=C[C@@]2(C)[C@@H](CC[C@H](O)[C@@H]2C)CC1=O	0.07692307692307693	0.11023622047244094	0.20535714285714285	0.24299065420560748	0.088	0.17543859649122806
CC1=C2C3=CC[C@@H]4[C@@]5(C)CCC(C)(C)[C@@H]5CC[C@@]4(C)[C@@]3(C)CC[C@]2(C)[C@@H](O)CC[C@@]2(C(=O)O)CC[C@@]1(C)CC[C@@H](O)C(C)(C)[C@H]2O	0.057777777777777775	0.07653061224489796	0.11413043478260869	0.1092896174863388	0.06735751295336788	0.10869565217391304
COc1cc(-c2oc3cc(O)cc(O)c3c(=O)c2O[C@@H]2O[C@@H](C)[C@@H](O)[C@@H](O)[C@@H]2O)ccc1O	0.12637362637362637	0.12658227848101267	0.12418300653594772	0.12582781456953643	0.13815789473684212	0.125
C/C=C/c1cc(OC)c2c(c1)OCO2	0.05442176870748299	0.09401709401709402	0.07964601769911504	0.08108108108108109	0.09821428571428571	0.06140350877192982
COc1cc(-c2oc3cc(O)cc(O)c3c(=O)c2O[C@H]2O[C@@H](CO)[C@@H](O)[C@@H](O)[C@@H]2O)ccc1O[C@H]1O[C@@H](C)[C@@H](O)[C@@H](O)[C@@H]1O	0.11374407582938388	0.11229946524064172	0.12222222222222222	0.12359550561797752	0.12154696132596685	0.11049723756906077
CCCCOC(=O)c1ccccc1	0.16030534351145037	0.11607142857142858	0.12264150943396226	0.125	0.17647058823529413	0.12380952380952381
C=C[C@H](C#CC#CCCC(=O)OC)O[C@@H]1O[C@@H](CO)[C@@H](O)[C@@H](O)[C@@H]1O	0.06395348837209303	0.07586206896551724	0.11940298507462686	0.1297709923664122	0.07857142857142857	0.14615384615384616
O=C(ON1C(=O)CCC1=O)c1cc(-c2ccc(F)cc2)c(Cl)c(Cl)c1	0.21052631578947367	0.21705426356589147	0.09420289855072464	0.09558823529411764	0.23577235772357724	0.07142857142857142
CN(C)C[C@@H]1CCC2=C(C1=O)C1=C(O)C(=O)C[C@@H]12	0.07894736842105263	0.11382113821138211	0.12931034482758622	0.13157894736842105	0.09090909090909091	0.08333333333333333
C=C(CC[C@H](C)[C@H]1CC[C@@]2(C)[C@@H]3CC[C@H]4[C@H](C)[C@H](O)CC[C@@]45C[C@]35CC[C@]12C)C(C)C	0.0582010582010582	0.07453416149068323	0.12837837837837837	0.13793103448275862	0.06329113924050633	0.1292517006802721
O=Cc1ccccc1O	0.1111111111111111	0.10784313725490197	0.07	0.07142857142857142	0.16129032258064516	0.06
COc1cc(CCCO)ccc1O[C@H](C)CCc1ccccc1O	0.20394736842105263	0.15555555555555556	0.08695652173913043	0.1044776119402985	0.22764227642276422	0.12878787878787878
N[C@H](COc1cccc2ccccc12)C(=O)O	0.1897810218978102	0.15254237288135594	0.09243697478991597	0.10344827586206896	0.25961538461538464	0.10256410256410256
CCCCCC/C=C\CCCCCCCCCC(=O)O[C@H](COC(=O)CCCCCCC/C=C\CCCCCCCC)COC(=O)CCCCCCCCCCCCCCCCCCCCC	0.04377104377104377	0.04814814814814815	0.045283018867924525	0.04961832061068702	0.03731343283582089	0.06563706563706563
CC(=O)CCc1ccc(O[C@H]2O[C@@H](CO)[C@@H](O)[C@@H](O)[C@@H]2OC(=O)c2cc(O)c(O)c(O)c2)cc1	0.16201117318435754	0.15286624203821655	0.1513157894736842	0.15333333333333332	0.16556291390728478	0.17567567567567569
CC[C@@](C)(C#N)O[C@@H]1O[C@@H](CO)[C@@H](O)[C@@H](O)[C@@H]1O	0.04516129032258064	0.0546875	0.15178571428571427	0.12389380530973451	0.056910569105691054	0.14285714285714285
O=C(OCCN1CCCCC1)c1ccccc1	0.14583333333333334	0.09523809523809523	0.1092436974789916	0.1111111111111111	0.1565217391304348	0.09166666666666666
CC/C=C\C/C=C\C/C=C\C/C=C\C/C=C\CCCCCC(=O)OC[C@@H](COC(=O)CCCC/C=C\C/C=C\C/C=C\CCCCC)OC(=O)CCCCC	0.04980842911877394	0.05555555555555555	0.05240174672489083	0.05752212389380531	0.04310344827586207	0.07623318385650224
COc1cc(CCNCc2ccccc2OC)cc(OC)c1	0.15584415584415584	0.11851851851851852	0.09022556390977443	0.0916030534351145	0.1774193548387097	0.08270676691729323
Cc1cc(C)c(NC(=O)Cn2c(=O)cc(C(=O)N3CCc4ccccc4C3)c3ccccc32)c(O)c1	0.2616279069767442	0.1377245508982036	0.10179640718562874	0.10303030303030303	0.2251655629139073	0.08928571428571429
C[C@H](NC(=O)CC(=O)O)c1ccccc1	0.21875	0.16216216216216217	0.09821428571428571	0.12037037037037036	0.21568627450980393	0.1619047619047619
CCCC/C=C\C/C=C\CCCCCCCCCC(=O)OC[C@H](COC(=O)CCCCCCCCCCCCCCCCCCCCC)OC(=O)CCCCCCCCC/C=C\C/C=C\CC	0.04377104377104377	0.04814814814814815	0.045283018867924525	0.04961832061068702	0.03731343283582089	0.06563706563706563
CCN(CC)CCNC(=O)c1ccc(NC(=O)c2ccccc2)cc1	0.2916666666666667	0.14388489208633093	0.10869565217391304	0.11029411764705882	0.2222222222222222	0.1259259259259259
CC[C@@H](O)/C=C/C=C\C/C=C\C/C=C\C=C\[C@@H](O)CCCC(=O)O	0.10975609756097561	0.13970588235294118	0.06428571428571428	0.08088235294117647	0.1450381679389313	0.16535433070866143
NC(=O)C[C@@H](NC(=O)CC[C@@H](N)C(=O)O)C(=O)O	0.11805555555555555	0.10743801652892562	0.06666666666666667	0.07692307692307693	0.09322033898305085	0.14414414414414414
C[C@@H]1O[C@@H](Oc2c(-c3ccc(O)cc3)oc3cc(O[C@@H]4OC[C@@H](O)[C@@H](O)[C@@H]4O)cc(O)c3c2=O)[C@@H](O)[C@@H](O)[C@@H]1O	0.1306532663316583	0.125	0.12280701754385964	0.1242603550295858	0.14201183431952663	0.11046511627906977
C[C@](O)(CSc1ccc(F)cc1)C(=O)Nc1ccc(C#N)c(C(F)(F)F)c1	0.2129032258064516	0.18382352941176472	0.09154929577464789	0.07746478873239436	0.23809523809523808	0.06944444444444445
c1ccc(CSc2ncc[nH]2)cc1	0.1323529411764706	0.08547008547008547	0.05217391304347826	0.05309734513274336	0.1509433962264151	0.043478260869565216
C=Cc1nccc(C(=O)OC)c1	0.07246376811594203	0.11009174311926606	0.09523809523809523	0.0970873786407767	0.10476190476190476	0.08571428571428572
C[C@@H]1O[C@@H](O[C@@H]2[C@@H](O)[C@@H](O)[C@H](CO)O[C@@H]2Oc2c(-c3ccc(O)cc3)oc3cc(O)cc(O)c3c2=O)[C@@H](O)[C@@H](O)[C@@H]1O	0.1330049261083744	0.12777777777777777	0.11931818181818182	0.1206896551724138	0.14450867052023122	0.10734463276836158
C=C1C[C@@]23C[C@]1(O)CC[C@@H]2[C@]12CCC[C@](C(=O)O)(C(=O)O1)[C@@H]2[C@@H]3C(=O)O	0.06896551724137931	0.07432432432432433	0.10869565217391304	0.11029411764705882	0.06206896551724138	0.10948905109489052
C=C1CC[C@@H](O)[C@@]2(C)CC[C@H](C(=C)C)C[C@@H]12	0.032679738562091505	0.03968253968253968	0.11607142857142858	0.11818181818181818	0.04132231404958678	0.09734513274336283
O=C(COc1ccc(Cl)cc1Cl)NCCc1ccccc1	0.19863013698630136	0.1297709923664122	0.09230769230769231	0.09375	0.211864406779661	0.08461538461538462
O=C1CCCCCCCCCCCCCCCCCO1	0.011627906976744186	0.013793103448275862	0.06015037593984962	0.061068702290076333	0.014285714285714285	0.021897810218978103
Cn1c(=O)c2c(nc(NC(=O)Nc3ccc(N(C)C)cc3)n2C)n(C)c1=O	0.16049382716049382	0.20149253731343283	0.10714285714285714	0.10071942446043165	0.14705882352941177	0.07692307692307693
Cc1ccccc1-c1cc2ccc(-c3ccccc3)cc2o1	0.30434782608695654	0.125	0.05	0.050724637681159424	0.2231404958677686	0.03546099290780142
CCCCC/C=C\C/C=C\C/C=C\C/C=C\CCCC(=O)OC[C@H](COC(=O)CCCCCCC/C=C\CCCCCC)OC(=O)CCCCCCC/C=C\CCCCCC	0.04659498207885305	0.051587301587301584	0.048582995951417005	0.05327868852459016	0.04	0.07053941908713693
COc1ccc(CCNC(=O)CCCN2CCCC[C@H]2C)cc1OC	0.12048192771084337	0.11188811188811189	0.15037593984962405	0.15267175572519084	0.11594202898550725	0.14285714285714285
Cc1cc(O)c2c(c1)[C@H]([C@@H]1c3cccc(O)c3C(=O)c3c(O)cc(C(=O)O)cc31)c1cccc(O)c1C2=O	0.1827956989247312	0.14201183431952663	0.08092485549132948	0.08187134502923976	0.18238993710691823	0.09411764705882353
Cc1ccc(C(=O)NCCCN2CCCC2)cc1	0.14383561643835616	0.12903225806451613	0.12605042016806722	0.1282051282051282	0.1440677966101695	0.09917355371900827
COC(=O)/C=C\c1ccc(OC)c(OC)c1	0.08904109589041095	0.14782608695652175	0.10526315789473684	0.10714285714285714	0.14414414414414414	0.09649122807017543
CC1(C)[C@H](O)CC[C@@]2(C)[C@@H]1CC[C@]1(C)[C@@H]2C(=O)C=C2[C@@]34C[C@](C)(C(=O)O3)[C@H](O)C[C@]4(C)CC[C@@]21C	0.05025125628140704	0.07058823529411765	0.13548387096774195	0.12987012987012986	0.05357142857142857	0.09375
C[C@H](CO[C@@H]1O[C@@H](CO)[C@@H](O)[C@@H](O)[C@H]1O)[C@@H]1C[C@H]2[C@@]3(O)[C@H]4O[C@](O)(C[C@]2(C)[C@@]2(O)CC[C@@](C)(O)[C@@H]42)[C@@]13C	0.04390243902439024	0.0625	0.13125	0.14743589743589744	0.05202312138728324	0.125
Cc1cc2c(cc1O)[C@@H](C)C=C[C@H](C)C2	0.07586206896551724	0.10256410256410256	0.16037735849056603	0.16346153846153846	0.09734513274336283	0.11926605504587157
O=C(O)Cc1ccccc1Nc1ccccc1-c1ccccc1	0.3382352941176471	0.15671641791044777	0.07194244604316546	0.072992700729927	0.2605042016806723	0.08029197080291971
O=C(CCl)Nc1ccc([N+](=O)[O-])cc1	0.1417910447761194	0.13513513513513514	0.09090909090909091	0.09259259259259259	0.1308411214953271	0.08181818181818182
Oc1cc(O)c2c(c1)O[C@@]1(c3ccc(O)c(O)c3)Oc3c4c(cc(O)c3[C@H]2[C@@H]1O)O[C@H](c1ccc(O)c(O)c1)[C@H](O)C4	0.11538461538461539	0.09042553191489362	0.08152173913043478	0.08241758241758242	0.11731843575418995	0.07608695652173914
C[C@H](C=O)CCCCCCCCCCCCCCCCC(=O)OC[C@@H]1O[C@H](O)[C@H](O)[C@H](O)[C@H]1O	0.07692307692307693	0.07647058823529412	0.10625	0.12179487179487179	0.07228915662650602	0.15789473684210525
CCCCCCCCCCCCCCCCCCCCCC(=O)OC[C@H](CO[P@@](=O)(O)O[C@H]1[C@H](O)[C@H](O)[C@H](O)[C@H](O)[C@H]1O)OC(=O)CCCCCCCCCCCCCCC	0.05904059040590406	0.05263157894736842	0.08085106382978724	0.08620689655172414	0.045081967213114756	0.1145374449339207
CC1(C)CC[C@@]2(C(=O)O)CC[C@@]3(C)C(=CC[C@@H]4[C@@]5(C)C[C@@H](O)[C@@H](O)[C@@](C)(CO)[C@@H]5CC[C@]43C)[C@@H]2C1	0.06091370558375635	0.08333333333333333	0.13548387096774195	0.12987012987012986	0.07272727272727272	0.13636363636363635
CCC[C@@H](NC(=O)c1cnc(C(=O)NCCO)c2ccccc12)C(=O)O	0.21428571428571427	0.1678832116788321	0.1079136690647482	0.11764705882352941	0.2109375	0.1590909090909091
CC(C)(C)OC(=O)NC1CCCC1	0.041666666666666664	0.05128205128205128	0.13592233009708737	0.10576923076923077	0.04424778761061947	0.08411214953271028
[N-]=[N+]=NC[C@H](O)CO	0.05426356589147287	0.06862745098039216	0.03	0.041237113402061855	0.07216494845360824	0.07368421052631578
CS(=O)(=O)C[S@](=O)C[S@@](=O)C[S@@](=O)C[C@H](/N=C(\O)CC[C@@H](N)C(=O)O)C(=O)O	0.10650887573964497	0.1267605633802817	0.06206896551724138	0.07042253521126761	0.08391608391608392	0.1417910447761194
C=C1[C@@H](OC(=O)/C=C(\C)CC)C[C@@H](C(C)C)[C@H]2/C(=C/C)C(=O)[C@H](OC(=O)[C@@H](C)CC)[C@@H]12	0.09444444444444444	0.13333333333333333	0.17985611510791366	0.24615384615384617	0.10738255033557047	0.24427480916030533
O=C(O)/C=C/c1ccccc1	0.14960629921259844	0.14423076923076922	0.0761904761904762	0.07766990291262135	0.2127659574468085	0.08737864077669903
O=C(O)[C@H]1Cc2c([nH]c3ccccc23)[C@@H](c2ccc(Cl)cc2)N1	0.19078947368421054	0.14074074074074075	0.0962962962962963	0.09774436090225563	0.2627118644067797	0.08888888888888889
COc1cc([C@H]2Oc3c(OC)cc(/C=C\C(=O)O)cc3[C@@H]2C(=O)O)ccc1O	0.1566265060240964	0.17857142857142858	0.11971830985915492	0.12142857142857143	0.18518518518518517	0.1366906474820144
CC(C)NC(=O)CCc1ccccc1	0.1937984496124031	0.15454545454545454	0.1	0.12264150943396226	0.22	0.12149532710280374
COc1ccc(-c2cc(=O)c3c(O)cc(O[C@@H]4O[C@H](CO)[C@@H](O)[C@@H](O)[C@@H]4O[C@@H]4O[C@@H](C)[C@@H](O)[C@@H](O)[C@@H]4O)cc3o2)cc1O	0.1201923076923077	0.11351351351351352	0.12359550561797752	0.125	0.12921348314606743	0.11173184357541899
COc1cc2c(cc1OC)-c1cc(O)c(OC)c3c1[C@@H](C2)[N+](C)(C)CC3	0.08092485549132948	0.0958904109589041	0.12408759124087591	0.11764705882352941	0.08391608391608392	0.07746478873239436
COC(=O)[C@@]1(OC(C)=O)C[C@]2(C)[C@@H](CC[C@]3(C)[C@@H]2CC=C2[C@@H]4C[C@@](C)(O)CC[C@@]4(C)[C@@]23C)C1(C)C	0.05583756345177665	0.06470588235294118	0.12179487179487179	0.11612903225806452	0.047619047619047616	0.10828025477707007
CCCCCCCCCCCC[C@H](O)[C@@H]1CC[C@H]([C@@H](O)CCCCC[C@@H](O)CCCCCC[C@@H]2C[C@@H](CC(C)=O)C(=O)O2)O1	0.0958904109589041	0.09230769230769231	0.143646408839779	0.15168539325842698	0.08900523560209424	0.17045454545454544
O=C1c2c(-c3ccccc3)ccc3cccc(c23)[C@@H](O)[C@H]1O	0.2624113475177305	0.13533834586466165	0.08208955223880597	0.08333333333333333	0.24786324786324787	0.07462686567164178
CCCCC/C=C\C/C=C\C/C=C\C/C=C\CCCC(=O)OC[C@@H](COC(=O)CCCCCCCCCCC/C=C\C/C=C\CCCCC)OC(=O)CCCCCCCCC	0.04659498207885305	0.051587301587301584	0.048582995951417005	0.05327868852459016	0.04	0.07053941908713693
N[C@@H](CCC(=O)N[C@@H](CSCc1ccccc1)C(=O)O)C(=O)O	0.2108843537414966	0.14393939393939395	0.09022556390977443	0.1	0.1774193548387097	0.16129032258064516
O=c1c([C@@H]2O[C@@H](CO)[C@@H](O)[C@@H](O)[C@@H]2O)c(-c2ccc(O)cc2)oc2cc(O)cc(O)c12	0.14942528735632185	0.1456953642384106	0.10596026490066225	0.10738255033557047	0.16666666666666666	0.10666666666666667
CCN(CC)CCNC(=O)c1ccc(C)cc1	0.14893617021276595	0.16379310344827586	0.13157894736842105	0.13392857142857142	0.1504424778761062	0.13274336283185842
C=C[C@@]1(C)CC[C@]2(O)[C@]3(C)CCCC(C)(C)[C@H]3C[C@@H]12	0.018404907975460124	0.045112781954887216	0.09016393442622951	0.09166666666666666	0.03076923076923077	0.06451612903225806
C=C1C(=O)O[C@@H]2C=C(C)CC/C=C(/C)CC/C=C(/C)CC/C=C(\C)CC[C@@H](C)[C@H]12	0.07142857142857142	0.09803921568627451	0.16546762589928057	0.15942028985507245	0.08666666666666667	0.10273972602739725
COc1cc(O)c2c(c1)O[C@@H](c1cc(OC)c(OC)c(OC)c1)C2=O	0.10179640718562874	0.11347517730496454	0.11851851851851852	0.12030075187969924	0.10948905109489052	0.07913669064748201
CC(C)CCOC(=O)c1ccc(C(=O)NCCCN2CCN(c3ccccc3)CC2)cc1	0.26993865030674846	0.13924050632911392	0.11538461538461539	0.13157894736842105	0.22377622377622378	0.1456953642384106
Nc1snnc1CCN1CCN(c2ccccc2)CC1	0.12987012987012986	0.09701492537313433	0.07633587786259542	0.07751937984496124	0.136	0.05263157894736842
CN(C)CCCc1ccccc1	0.14615384615384616	0.11926605504587157	0.08411214953271028	0.08571428571428572	0.15841584158415842	0.08490566037735849
O=c1[nH]cc(O)cc1Cl	0.05303030303030303	0.06666666666666667	0.0707070707070707	0.07216494845360824	0.07	0.05
CCNC(=O)CCC/C=C\C[C@H]1[C@@H](O)C[C@@H](Cl)[C@H]1/C=C/[C@@H](O)CCc1ccccc1	0.16279069767441862	0.13815789473684212	0.14383561643835616	0.15384615384615385	0.18309859154929578	0.19424460431654678
CO/N=C(/C(=O)N[C@H]1C(=O)N2C(C(=O)O)=C(CSC(=O)c3ccccc3)CS[C@H]12)c1csc(N)n1	0.17679558011049723	0.1411042944785276	0.10429447852760736	0.10559006211180125	0.16774193548387098	0.11180124223602485
O=C(NOC[C@H](O)CO)c1ccc(F)cc1F	0.17518248175182483	0.19642857142857142	0.10344827586206896	0.11504424778761062	0.205607476635514	0.13392857142857142
C[C@]1(O)[C@H]2CC[C@@]3(C)[C@H](C(=O)O)[C@@H](O)C(=O)[C@@H]3[C@@H]21	0.0728476821192053	0.08870967741935484	0.15178571428571427	0.15454545454545454	0.08333333333333333	0.16363636363636364
O=P(O)(O)O[C@H]1[C@@H](O)[C@@H](O)[C@H](O)[C@@H](O)[C@H]1O	0.026490066225165563	0.03225806451612903	0.08928571428571429	0.09090909090909091	0.03361344537815126	0.11009174311926606
CC(C)NC(=O)CCCC[C@H](N)C(=O)O	0.14925373134328357	0.12389380530973451	0.09009009009009009	0.11214953271028037	0.11926605504587157	0.17647058823529413
C[C@H]1O[C@@H]([C@@H]2CCC[C@H](O)[C@H](CO)C2)[C@H](O)[C@@H](O)[C@@H]1O[C@@H]1O[C@@H](CO)[C@@H](O)[C@@H](O)[C@@H]1O	0.031088082901554404	0.03614457831325301	0.1292517006802721	0.1310344827586207	0.037267080745341616	0.11486486486486487
COc1cc(O)cc2c1C(=O)c1cccc(O)c1C2=O	0.14864864864864866	0.1349206349206349	0.0873015873015873	0.08870967741935484	0.15966386554621848	0.07936507936507936
CC(=O)OCC1=CO[C@@H](OC(=O)CC(C)C)[C@@H]2C1=C[C@H](OC(=O)CC(C)(C)OC(C)=O)[C@@]21CO1	0.10160427807486631	0.11875	0.18493150684931506	0.17123287671232876	0.09433962264150944	0.17006802721088435
CC1=C2[C@H](O)[C@@]3(C)[C@@H](C)CCC[C@@H]3C[C@@]2(O)OC1=O	0.05063291139240506	0.06923076923076923	0.14655172413793102	0.14912280701754385	0.06349206349206349	0.1092436974789916
CNCC[C@H](C/C=C/C=C\c1ccccc1)n1ccnc1	0.16447368421052633	0.1111111111111111	0.058823529411764705	0.06766917293233082	0.1885245901639344	0.07518796992481203
CCCCCC[C@H]1OC(=O)C[C@@H]1C	0.055944055944055944	0.05084745762711865	0.1919191919191919	0.1958762886597938	0.05309734513274336	0.14705882352941177
CCCCCC/C=C\CCCCCCCCCC(=O)OC[C@H](COC(=O)CCCCCCC/C=C\CCCCCCCC)OC(=O)CCCCCCC/C=C\C/C=C\CCCCCC	0.04513888888888889	0.04980842911877394	0.046875	0.05138339920948617	0.03861003861003861	0.068
COc1cc(-c2oc3cc(O)cc(O)c3c(=O)c2O[C@H]2O[C@@H](C)[C@@H](O)[C@@H](O)[C@@H]2O)ccc1O	0.12637362637362637	0.12658227848101267	0.12418300653594772	0.12582781456953643	0.13815789473684212	0.125
Cc1cc2c(c(C)c1CCO)C(=O)[C@](C)(CO)[C@H]2O	0.11486486486486487	0.13114754098360656	0.11864406779661017	0.1206896551724138	0.13675213675213677	0.11965811965811966
O=C(O)C[C@@H](O)c1ccccc1	0.21311475409836064	0.18627450980392157	0.08490566037735849	0.0970873786407767	0.2608695652173913	0.16326530612244897
CC(=O)OCC1=C(C(=O)O)NC(=O)[C@H]2CCCC[C@H]12	0.08441558441558442	0.09375	0.13559322033898305	0.13793103448275862	0.08	0.1271186440677966
Oc1cccc(-c2ccc(-c3ccccc3)cc2)c1	0.3053435114503817	0.13385826771653545	0.045454545454545456	0.046153846153846156	0.24107142857142858	0.03787878787878788
CNc1ccccc1C(=O)NCCc1ccccc1	0.25	0.1349206349206349	0.0873015873015873	0.08870967741935484	0.22123893805309736	0.07936507936507936
COc1cc(CCNCc2ccccc2)cc(OC)c1C	0.174496644295302	0.12121212121212122	0.09230769230769231	0.09375	0.18181818181818182	0.08461538461538462
N#Cc1cc(F)ccc1Oc1ccc(F)cc1	0.17266187050359713	0.1623931623931624	0.04838709677419355	0.04918032786885246	0.22429906542056074	0.04032258064516129
COc1cc2c3c(c1OC)-c1ccccc1C[C@H]3N(C)CC2	0.14102564102564102	0.11029411764705882	0.10687022900763359	0.10852713178294573	0.168	0.07462686567164178
CC[C@H]1OC(=O)[C@H](C)C(=O)[C@H](C)[C@H](O[C@@H]2O[C@H](C)C[C@H](N(C)C)[C@H]2O)[C@](C)(OC/C=C/c2cnc3ccccc3c2)C[C@@H](C)/C=N/[C@@H](C)O1	0.1111111111111111	0.1377551020408163	0.18579234972677597	0.1813186813186813	0.14136125654450263	0.11917098445595854
C[C@H]1O[C@@H](Oc2cc(O)c3c(=O)c(O[C@@H]4O[C@H](CO)[C@@H](O)[C@@H](O)[C@@H]4O)c(-c4ccc(O)cc4)oc3c2)[C@@H](O)[C@@H](O)[C@@H]1O	0.1330049261083744	0.12777777777777777	0.11931818181818182	0.1206896551724138	0.14450867052023122	0.10734463276836158
CC1=C2[C@@H](O)[C@@]3(C)[C@@H](C)CCC[C@@H]3C[C@]2(O)OC1=O	0.05063291139240506	0.06923076923076923	0.14655172413793102	0.14912280701754385	0.06349206349206349	0.1092436974789916
CC(=O)[C@H]1CC[C@H]2[C@@H]3CCC4=CC(=O)C=C[C@]4(C)[C@H]3CC[C@]12C	0.06547619047619048	0.08571428571428572	0.168	0.17073170731707318	0.072992700729927	0.1328125
CC(=O)O[C@H]1CC[C@]2(C)[C@@H](CC[C@]3(C)[C@@H]2CC=C2[C@@H]4[C@@](C)(O)[C@@H](C)CC[C@]4(C)CC[C@@]23C)C1(C)C	0.03980099502487562	0.05813953488372093	0.14285714285714285	0.13725490196078433	0.047337278106508875	0.11464968152866242
CC1(C)[C@@H](O)CC[C@@]2(C)[C@H]1CC[C@@]1(C)[C@@H]2CC=C2[C@@H]3C[C@](C)(CO)CC[C@]3(C(=O)O)CC[C@@]21C	0.06153846153846154	0.08433734939759036	0.12987012987012986	0.12418300653594772	0.0736196319018405	0.12337662337662338
C[C@]12CC[C@@H]3c4ccc(O)c(c4CC[C@H]3O)C[C@@H]1CC[C@@H]2O	0.07272727272727272	0.08695652173913043	0.11627906976744186	0.11811023622047244	0.09022556390977443	0.1
N#CC1=C(N)Oc2cc(O)ccc2[C@@H]1c1ccccc1	0.17006802721088435	0.11538461538461539	0.061068702290076333	0.06201550387596899	0.19658119658119658	0.045454545454545456
CC(C)[C@]12O[C@@H]1[C@@H]1O[C@]13[C@@]1(C)CCC4=C(COC4=O)[C@@H]1C[C@H]1O[C@@]13[C@@H]2O	0.056179775280898875	0.07333333333333333	0.13970588235294118	0.1590909090909091	0.0684931506849315	0.11594202898550725
Cc1ccc([C@H](C)C(=O)O)cc1	0.1484375	0.18811881188118812	0.10679611650485436	0.13131313131313133	0.19791666666666666	0.13
CC1(C)OC(=O)C=C[C@]2(C)[C@@H]1CC(=O)[C@]1(C)[C@@H]2[C@@H](O)C[C@]2(C)[C@@H](c3ccoc3)OC(=O)[C@@H]3O[C@@]321	0.07772020725388601	0.10365853658536585	0.174496644295302	0.16891891891891891	0.08641975308641975	0.11538461538461539
COc1ccc(O)c2c1C(=O)c1cc(O)cc(O)c1C2=O	0.1390728476821192	0.14173228346456693	0.0859375	0.0873015873015873	0.14754098360655737	0.08661417322834646
CC(=N)NCCCNCCNC(=O)c1ccc2c(c1)OCO2	0.11949685534591195	0.10218978102189781	0.10687022900763359	0.10852713178294573	0.10606060606060606	0.11627906976744186
C=C1CC/C=C(/C)CC[C@H]2[C@@H]1CC2(C)C	0.033112582781456956	0.04878048780487805	0.09821428571428571	0.1	0.04201680672268908	0.07017543859649122
C[S@@](=O)C[C@H]1O[C@@H](n2cnc3c(N)ncnc32)[C@@H](O)[C@@H]1O	0.06790123456790123	0.08955223880597014	0.1111111111111111	0.11290322580645161	0.08461538461538462	0.10317460317460317
CCOc1ccc(CCNC(=O)c2cc3ccc(Cl)cc3o2)cc1	0.1870967741935484	0.145985401459854	0.11029411764705882	0.11194029850746269	0.20634920634920634	0.0948905109489051
Cc1oc(-c2ccccc2)nc1CCOc1ccccc1	0.2642857142857143	0.1450381679389313	0.07462686567164178	0.07575757575757576	0.20833333333333334	0.05925925925925926
COC1=C[C@H](C)[C@H]2C[C@@H]3OC(=O)C[C@@H]4C(C)=C(OC)C(=O)[C@H]([C@@]34C)[C@@]2(C)C1=O	0.061452513966480445	0.09395973154362416	0.21705426356589147	0.2109375	0.06756756756756757	0.13043478260869565
O=C(Cn1c(=O)cc(C(=O)NCc2ccccc2)c2ccccc21)Nc1ccc(F)cc1	0.40816326530612246	0.17647058823529413	0.07407407407407407	0.075	0.2962962962962963	0.07453416149068323
CCOC(=O)/C=C(C)/C=C/C(=O)N1CCCCC1	0.06451612903225806	0.06976744186046512	0.1	0.1016949152542373	0.07258064516129033	0.10084033613445378
COc1cccc(/C=C/c2ccccc2)c1	0.17391304347826086	0.125	0.05737704918032787	0.058333333333333334	0.21495327102803738	0.04918032786885246
C[C@@H]1O[C@H](O)[C@@H](O[C@@H]2O[C@@H](C(=O)O)[C@@H](O)[C@@H](O)[C@@H]2O)[C@@H](O)[C@@H]1O	0.04790419161676647	0.05714285714285714	0.12698412698412698	0.12903225806451613	0.05925925925925926	0.13709677419354838
O=C(NC1=CC=CC1)c1ccccc1	0.18181818181818182	0.09322033898305085	0.07894736842105263	0.08035714285714286	0.18095238095238095	0.07017543859649122
Oc1cc(O)c2c(c1)O[C@@H](c1ccc(O)c(O)c1)[C@H](O)[C@H]2c1c(O)cc(O)c2c1O[C@H](c1cc(O)c(O)c(O)c1)[C@@H](O)C2	0.09905660377358491	0.07853403141361257	0.08695652173913043	0.08791208791208792	0.1043956043956044	0.08152173913043478
CCCCCC/C=C\C/C=C\CCCCCCCC(=O)OC[C@H](COC(=O)CCCCCCC/C=C\CCCCCC)OC(=O)CCCCCCC/C=C\CCCCCC	0.04710144927536232	0.05220883534136546	0.04918032786885246	0.05394190871369295	0.04048582995951417	0.07142857142857142
CC1(C)[C@@H](O)CC[C@]2(C)[C@H]1CC[C@]1(C)[C@@H]2C(=O)C=C2[C@@]34C[C@](C)(C(=O)O3)[C@H](O)C[C@@]4(C)CC[C@@]21C	0.05025125628140704	0.07058823529411765	0.13548387096774195	0.12987012987012986	0.05357142857142857	0.09375
CN(C)C[C@@H](O)C(=O)Nc1ccc(-c2ccc(-c3ccc(C#N)cc3)cc2)cc1	0.2792207792207792	0.19718309859154928	0.07894736842105263	0.087248322147651	0.24060150375939848	0.08666666666666667
C[C@H]1CN(C(=O)c2ccccc2)CCN(C)C(=O)c2ccccc2S1(=O)=O	0.21794871794871795	0.13194444444444445	0.12142857142857143	0.12318840579710146	0.19696969696969696	0.09090909090909091
COc1cc(O)c2c(c1)O[C@H](c1cc(O)c(OC)c(OC)c1)CC2=O	0.10843373493975904	0.11347517730496454	0.12686567164179105	0.12878787878787878	0.11764705882352941	0.0948905109489051
CC(=O)O[C@@H]1CC[C@]2(C)[C@H](CC[C@]3(C)[C@@H]2CC=C2[C@@H]4[C@H](C)[C@@H](C)CC[C@@]4(C)CC[C@@]23C)[C@@]1(C)C(=O)O	0.06	0.06936416184971098	0.16233766233766234	0.1568627450980392	0.05263157894736842	0.14102564102564102
CNc1ncc(C)nc1C	0.05185185185185185	0.09523809523809523	0.05825242718446602	0.0594059405940594	0.057692307692307696	0.04854368932038835
COC(=O)NC1=C(C)NC2=C(C(=O)C[C@H](c3ccc(Cl)cc3)C2)[C@@H]1c1ccc(O)c(OC)c1	0.1694915254237288	0.13924050632911392	0.12987012987012986	0.13157894736842105	0.16666666666666666	0.10191082802547771
N[C@@H](CC1CCNCC1)C(=O)O	0.04964539007092199	0.06140350877192982	0.08490566037735849	0.0970873786407767	0.06422018348623854	0.08571428571428572
COc1c(O)cc2oc3cccc(O)c3c(=O)c2c1O	0.13333333333333333	0.1349206349206349	0.0873015873015873	0.08870967741935484	0.15	0.07936507936507936
CC(/C=C/C=C(C)/C=C/[C@]12O[C@@H](CC1(C)C)C[C@@]2(C)O)=C\C=C\C=C(C)\C=C\C=C(/C)[C@@H]1C=C2C(C)(C)CCC[C@@]2(C)O1	0.030973451327433628	0.05102040816326531	0.08695652173913043	0.08196721311475409	0.04145077720207254	0.06417112299465241
Cc1ccc(-n2c(SCC(=O)Nc3ccccc3)nc3c(=O)[nH]cnc32)cc1	0.2727272727272727	0.15753424657534246	0.07947019867549669	0.08053691275167785	0.22388059701492538	0.06578947368421052
CCOc1ccccc1C(=O)NCCc1ccccc1O	0.24113475177304963	0.14728682170542637	0.11811023622047244	0.12	0.23275862068965517	0.11023622047244094
CCCCCC/C=C\C/C=C\CCCCCCCC(=O)OC[C@@H](COC(=O)CCCCCCCCCCCCCCCCC)OC(=O)CCCCCCCCCCCCC/C=C\CCCCCCCC	0.042483660130718956	0.04659498207885305	0.043795620437956206	0.04797047970479705	0.036101083032490974	0.06343283582089553
COc1ccc(CCC(=O)Nc2ccccc2C)cc1OC	0.19594594594594594	0.16279069767441862	0.1076923076923077	0.109375	0.2288135593220339	0.1
CC(C)C[C@H](NC(=O)[C@@H](N)CC(N)=O)C(=O)O	0.14492753623188406	0.1592920353982301	0.07758620689655173	0.09821428571428571	0.14545454545454545	0.16981132075471697
Cc1cc(C(F)(F)F)cc(Cl)c1N	0.05714285714285714	0.07079646017699115	0.05504587155963303	0.046296296296296294	0.07407407407407407	0.03636363636363636
COC[C@H]1[C@@H]2CN3CC[C@]2(c2ccccc2)[C@@H]13	0.11486486486486487	0.06976744186046512	0.11864406779661017	0.1206896551724138	0.1271186440677966	0.10084033613445378
CC[C@H](C)C(=O)O[C@@H]1C[C@H](O)C=C2C=C[C@H](C)[C@H](CC[C@@H](O)C[C@@H](O)CC(=O)O)[C@H]21	0.23270440251572327	0.2158273381294964	0.35833333333333334	0.47706422018348627	0.20588235294117646	1.0
CCCC/C=C\C/C=C\CCCCCCCCCC(=O)OC[C@H](COC(=O)CCCCCCCCCCCCCCCCCCC)OC(=O)CCCCCCCCCCCCCCCCCCCCC	0.042483660130718956	0.04659498207885305	0.043795620437956206	0.04797047970479705	0.036101083032490974	0.06343283582089553
CC(CN1c2ccccc2S(=O)(=O)c2ccccc21)c1ccc([N+](=O)[O-])cc1	0.2679738562091503	0.14383561643835616	0.05921052631578947	0.07432432432432433	0.22727272727272727	0.06666666666666667
C=C1[C@@H]2CC[C@H]3[C@@]45CO[C@](O)([C@@H](O)[C@@H]4C(C)(C)CCC5=O)[C@]3(C2)[C@@H]1O	0.045714285714285714	0.05405405405405406	0.12781954887218044	0.1297709923664122	0.055944055944055944	0.1037037037037037
CC(C)NC[C@@H](O)COc1cccc2c(O)cccc12	0.20422535211267606	0.2	0.08661417322834646	0.10569105691056911	0.27522935779816515	0.1322314049586777
CC(C)(C)CC(C)(C)C	0.022556390977443608	0.04807692307692308	0.09574468085106383	0.052083333333333336	0.0297029702970297	0.04081632653061224
CCCCC/C=C\C/C=C\C/C=C\CCCCCCC(=O)OC[C@H](COC(=O)CCCCCCCCCCCCCCCCC)OC(=O)CCCCCCCCCCC/C=C\CCCCCC	0.04377104377104377	0.04814814814814815	0.045283018867924525	0.04961832061068702	0.03731343283582089	0.06563706563706563
CCC[C@@H](N(NC(=O)c1ccc(Cc2ccccc2)cc1)C(=O)N1CCCC1)c1ccccc1	0.32919254658385094	0.12650602409638553	0.10365853658536585	0.11180124223602485	0.19736842105263158	0.1111111111111111
Nc1c(Cl)cc(O)cc1C(=O)O	0.08955223880597014	0.11214953271028037	0.0761904761904762	0.07766990291262135	0.11764705882352941	0.08737864077669903
NC[C@H]1O[C@H](O[C@@H]2[C@@H](O)[C@@H](O[C@H]3O[C@H](CO)[C@@H](O)[C@H](N)[C@H]3O)[C@H](N)C[C@H]2N)[C@H](O)[C@@H](O)[C@@H]1O	0.025252525252525252	0.029239766081871343	0.0967741935483871	0.09803921568627451	0.030120481927710843	0.09740259740259741
NC(=O)[C@@H](CCCCNC(=O)c1ccccc1)NC(=O)[C@@H](N)CCCNCC(=O)c1ccccc1	0.25146198830409355	0.1130952380952381	0.07100591715976332	0.0783132530120482	0.1592356687898089	0.1111111111111111
CN[C@H](C)Cc1ccc2c(c1)OCO2	0.09929078014184398	0.11304347826086956	0.08928571428571429	0.1111111111111111	0.11818181818181818	0.09009009009009009
O=C(OC[C@H]1O[C@@H](Oc2cc(O)c3c(=O)c(O)c(-c4ccc(O)c(O)c4)oc3c2)[C@@H](O)[C@@H](O)[C@H]1O)c1cc(O)c(O)c(O)c1	0.12980769230769232	0.11827956989247312	0.10989010989010989	0.1111111111111111	0.1340782122905028	0.11049723756906077
CCCCCCCC/C=C\CCCCCCCCCCCC(=O)OC[C@H](COC(=O)CCCCCCCCCCCCCCCCCCCCCCC)OC(=O)CCCCCCCCCCCCCCCCCCC	0.040498442367601244	0.04421768707482993	0.04152249134948097	0.045454545454545456	0.03424657534246575	0.06007067137809187
COc1ccc(C(=O)COc2ccc(C(=O)OCCN3CCCC3)cc2)cc1	0.1951219512195122	0.12666666666666668	0.11643835616438356	0.11805555555555555	0.17985611510791366	0.1095890410958904
COc1ccc([C@@H]2COc3cc(O[C@H]4O[C@@H](CO)[C@@H](O)[C@@H](O)[C@@H]4O)ccc3C2)cc1	0.12994350282485875	0.11612903225806452	0.1360544217687075	0.13793103448275862	0.15862068965517243	0.12162162162162163
CCCCCCCCCCCCCCCCCCCCCCCCCCCCCOC(=O)CCCCCCCCCCCCCCCCCCC	0.03515625	0.030303030303030304	0.04504504504504504	0.045454545454545456	0.030973451327433628	0.0547945205479452
CC/C=C\C/C=C\C/C=C\C/C=C\C/C=C\CCCCCC(=O)OC[C@H](COC(=O)CCCCCCC/C=C\CCCCCCCC)OC(=O)CCCCCCCCCCC	0.04659498207885305	0.051587301587301584	0.048582995951417005	0.05327868852459016	0.04	0.07053941908713693
Oc1ccc(O)c(O)c1	0.0859375	0.10891089108910891	0.06	0.061224489795918366	0.11458333333333333	0.07142857142857142
CN(C(=O)c1ccccc1)C(=O)CCCc1ccccc1	0.2773722627737226	0.14728682170542637	0.10077519379844961	0.10236220472440945	0.20168067226890757	0.11023622047244094
CC/C=C\C/C=C\C/C=C\C/C=C\C/C=C\CCCC(=O)OC[C@@H](COC(=O)CCCCCCC/C=C\CCCCCCCC)OC(=O)CCCCCCCCCCCCC	0.04659498207885305	0.051587301587301584	0.048582995951417005	0.05327868852459016	0.04	0.07053941908713693
NCCc1c[nH]c2cccc(OCc3ccc(F)cc3)c12	0.2054794520547945	0.1732283464566929	0.06716417910447761	0.06818181818181818	0.25217391304347825	0.05970149253731343
CC(=O)OCC(=O)OC[C@H]1O[C@@H](Oc2cc(O)c3c(=O)c(O)c(-c4ccc(O)cc4)oc3c2)[C@@H](O)[C@@H](O)[C@@H]1O	0.1746031746031746	0.16766467065868262	0.1317365269461078	0.13333333333333333	0.1728395061728395	0.14634146341463414
COc1cc(CCCO)ccc1O[C@@H](CO)CO[C@H]1O[C@@H](CO)[C@@H](O)[C@@H](O)[C@H]1O	0.09550561797752809	0.09803921568627451	0.125	0.1347517730496454	0.10135135135135136	0.15827338129496402
CC1=CC[C@H]2C[C@H]1[C@]2(C)CC/C=C(\C)C(=O)O	0.08053691275167785	0.10743801652892562	0.14285714285714285	0.14545454545454545	0.10256410256410256	0.15454545454545454
CC(C)[N@+]1(C)[C@H]2CC[C@@H]1C[C@H](OC(=O)[C@@H](CO)c1ccccc1)C2	0.1592356687898089	0.13970588235294118	0.1732283464566929	0.20491803278688525	0.18110236220472442	0.184
Cc1cc(O)c2c(c1)C(=O)c1cccc(O[C@@H]3O[C@H](CO)[C@@H](O)[C@H](O)[C@@H]3O)c1C2=O	0.13872832369942195	0.12582781456953643	0.1310344827586207	0.13286713286713286	0.14583333333333334	0.13194444444444445
CC/C=C\C/C=C\C/C=C\C/C=C\C/C=C\CCCCCC(=O)OC[C@@H](COC(=O)CCCCCCCCC/C=C\C/C=C\CCCC)OC(=O)CCCCCCC	0.04814814814814815	0.053497942386831275	0.05042016806722689	0.05531914893617021	0.04149377593360996	0.07327586206896551
C[C@@H](CO[C@@H]1O[C@@H](CO)[C@@H](O)[C@@H](O)[C@H]1O)[C@@H]1C[C@H]2[C@@]3(O)[C@H]4O[C@](O)(C[C@]2(C)[C@@]2(O)CC[C@@](C)(O)[C@H]42)[C@@]13C	0.04390243902439024	0.0625	0.13125	0.14743589743589744	0.05202312138728324	0.125
CN1CCC[C@H]1C(=O)O	0.05303030303030303	0.05660377358490566	0.09278350515463918	0.09473684210526316	0.07	0.08247422680412371
O=C1c2c(O)cc(O)cc2O[C@@H](c2ccc(O)c(O)c2)[C@@H]1O	0.12903225806451613	0.12121212121212122	0.10077519379844961	0.10236220472440945	0.144	0.09302325581395349
O=C(O)c1ccc(O)c(OC2CCN(CCOCCCO)CC2)c1	0.12962962962962962	0.1223021582733813	0.12781954887218044	0.1297709923664122	0.13533834586466165	0.14615384615384616
CC/C=C\C/C=C\C/C=C\C/C=C\C/C=C\CCCC(=O)OC[C@H](COC(=O)CCCCCCCCC/C=C\CCCC)OC(=O)CCCCCCC/C=C\CCC	0.04814814814814815	0.053497942386831275	0.05042016806722689	0.05531914893617021	0.04149377593360996	0.07327586206896551
O=C(O)c1cccc(S(=O)(=O)Nc2ccc([N+](=O)[O-])cc2)c1	0.18243243243243243	0.1746031746031746	0.07575757575757576	0.07692307692307693	0.20168067226890757	0.07633587786259542
OC1[C@@H](O)[C@@H](O)[C@@H](O)CO[C@@H]1O[C@@H]1O[C@@H](CO)[C@@H](O)[C@@H](O)[C@@H]1O	0.023255813953488372	0.027586206896551724	0.1	0.1015625	0.02857142857142857	0.10077519379844961
CC1(C)C[C@@H]2C3=CC[C@@H]4[C@@]5(C)CC[C@@H](O[C@@H]6O[C@@H](CO)[C@@H](O)[C@@H](O)[C@@H]6O)[C@@](C)(CO)[C@@H]5CC[C@@]4(C)[C@@]3(C)CC[C@]2(C(=O)O)C[C@@H]1O	0.05752212389380531	0.07614213197969544	0.14444444444444443	0.13966480446927373	0.06701030927835051	0.12637362637362637
CC1=CC(=O)CC(C)(C)[C@H]1/C=C/[C@@H](C)O[C@H]1O[C@@H](CO)[C@@H](O)[C@@H](O)[C@H]1O	0.06976744186046512	0.12142857142857143	0.16153846153846155	0.18253968253968253	0.10948905109489052	0.16279069767441862
Cn1cncc1CN1C[C@@H](N(CC(=O)O)Cc2ccccc2)Cc2cc(C#N)ccc21	0.21428571428571427	0.1568627450980392	0.11038961038961038	0.1118421052631579	0.2198581560283688	0.1038961038961039
CC(C)[C@@H](NC(=O)c1nn(CCCCCF)c2ccccc12)C(N)=O	0.22666666666666666	0.17164179104477612	0.10218978102189781	0.12030075187969924	0.2459016393442623	0.15384615384615385
CC1=CC(=O)CC(C)(C)[C@@]1(O)/C=C/[C@@H](C)O[C@@H]1O[C@@H](CO)[C@@H](O)[C@@H](O)[C@@H]1O	0.06896551724137931	0.11971830985915492	0.15037593984962405	0.17054263565891473	0.1079136690647482	0.16030534351145037
OC[C@H]1O[C@H](Oc2ccc([C@@H]3Oc4cc(O)cc(O)c4C[C@@H]3O)cc2O[C@H]2O[C@@H](CO)[C@@H](O)[C@H](O)[C@@H]2O)[C@@H](O)[C@H](O)[C@@H]1O	0.08878504672897196	0.08994708994708994	0.11731843575418995	0.11864406779661017	0.09836065573770492	0.09944751381215469
C=C1C(=O)O[C@H]2/C=C(/C)CC/C=C(/C(=O)OC)C[C@H](OC(=O)/C(C)=C\C)[C@H]12	0.08045977011494253	0.1103448275862069	0.2109375	0.21428571428571427	0.08333333333333333	0.15789473684210525
COc1cc2oc(-c3ccc(O)c(O)c3)cc(=O)c2c(O)c1CC=C(C)C	0.1524390243902439	0.17391304347826086	0.10638297872340426	0.1079136690647482	0.18045112781954886	0.09929078014184398
O=[N+]([O-])c1cccc2ccccc12	0.15151515151515152	0.10619469026548672	0.05309734513274336	0.05405405405405406	0.21212121212121213	0.04424778761061947
Cc1ccc(C#N)c(N)c1	0.06766917293233082	0.08490566037735849	0.05825242718446602	0.0594059405940594	0.0891089108910891	0.04854368932038835
CCOC(=O)c1cc(CN2CCCC2)cc(OC)c1	0.09032258064516129	0.10077519379844961	0.14285714285714285	0.1452991452991453	0.11382113821138211	0.11570247933884298
CCCCCCCCCCCC[C@H](O)[C@H]1CC[C@H]([C@@H]2CC[C@H](CCCCCCCCCC3=C[C@H](C)OC3=O)O2)O1	0.06451612903225806	0.05699481865284974	0.1511627906976744	0.15976331360946747	0.05851063829787234	0.13872832369942195
CC(C)CCOC(=O)CCCc1ccccc1	0.19852941176470587	0.14285714285714285	0.1111111111111111	0.13274336283185842	0.2018348623853211	0.16216216216216217
CCCC/C=C\C/C=C\CCCCCCCCCC(=O)OC[C@H](COC(=O)CCCCCCCCCCC/C=C\C/C=C\CCCCC)OC(=O)CCCCCCCCCCCCCCCC	0.04377104377104377	0.04814814814814815	0.045283018867924525	0.04961832061068702	0.03731343283582089	0.06563706563706563
CC[C@@H]1N=C(N)C[C@@H]1c1ccc(-c2ccccc2)cc1	0.2357142857142857	0.140625	0.09375	0.09523809523809523	0.23684210526315788	0.07751937984496124
CC[C@H](C)CCCCCCCCCCCCCCCCCCCCCCCCCCC	0.04591836734693878	0.04093567251461988	0.04242424242424243	0.0625	0.03592814371257485	0.08227848101265822
OC[C@@H]1O[C@H](N2CCc3ccccc3O2)[C@@H](O)[C@@H](O)[C@@H]1O	0.10828025477707007	0.08888888888888889	0.128	0.13008130081300814	0.136	0.12903225806451613
OC[C@@H]1O[C@@H](n2cnc3c(NCc4ccccc4)ncnc32)[C@@H](O)[C@@H]1O	0.15853658536585366	0.11643835616438356	0.0979020979020979	0.09929078014184398	0.17037037037037037	0.09859154929577464
CC/C=C\C/C=C\C/C=C\C/C=C\C/C=C\C/C=C\CCC(=O)OC[C@H](COC(=O)CCCCCCC/C=C\CCCCCC)OC(=O)CCCCCCCCCC	0.04814814814814815	0.053497942386831275	0.05042016806722689	0.05531914893617021	0.04149377593360996	0.07327586206896551
CC(=O)O[C@H]1CC(C)(C)C(=C=C/C(C)=C/C=C/C(C)=C/C=C/C=C(/C)C(=O)CC=C(C)C)C1=O	0.05641025641025641	0.08484848484848485	0.10897435897435898	0.1032258064516129	0.06097560975609756	0.09554140127388536
COc1ccccc1C(=O)O[C@H]1[C@H](O)[C@@H](O)[C@@H](C)O[C@@H]1Oc1cc(O)c2c(=O)c3cc(O)c(O)cc3oc2c1	0.16145833333333334	0.12	0.1377245508982036	0.1393939393939394	0.17901234567901234	0.13855421686746988
CC/C=C\C/C=C\C/C=C\C/C=C\C/C=C\C/C=C\CCC(=O)OC[C@@H](COC(=O)CCCCCCC/C=C\C/C=C\CCCCCC)OC(=O)CCCC	0.04980842911877394	0.05555555555555555	0.05240174672489083	0.05752212389380531	0.04310344827586207	0.07623318385650224
OC[C@H]1O[C@@H](OC[C@@H]2O[C@@H](O)[C@@H](O)[C@@H](O)[C@@H]2O)[C@@H](O)[C@@H](O)[C@@H]1O	0.029239766081871343	0.034722222222222224	0.1	0.1015625	0.03597122302158273	0.10077519379844961
CC(C)NC(=O)c1ccccc1C(=O)NCCc1ccccc1	0.2949640287769784	0.16793893129770993	0.09701492537313433	0.11538461538461539	0.24369747899159663	0.12307692307692308
CC1=C[C@H]2O[C@@H]3[C@H](O)C[C@@](C)([C@@]34CO4)[C@@]2(CO)[C@@H](O)C1=O	0.062111801242236024	0.07462686567164178	0.15	0.15254237288135594	0.07751937984496124	0.1322314049586777
C[C@@H]1O[C@@H](O[C@H]2[C@@H](Oc3c(-c4ccc(O)c(O)c4)oc4cc(O)cc(O)c4c3=O)O[C@@H](CO)[C@@H](O)[C@H]2O)[C@@H](O)[C@@H](O)[C@@H]1O	0.11004784688995216	0.10810810810810811	0.11797752808988764	0.11931818181818182	0.11731843575418995	0.10614525139664804
CC/C=C\C/C=C\C/C=C\C/C=C\C/C=C\C/C=C\CCC(=O)OC[C@H](COC(=O)CCCCCCC/C=C\C/C=C\CCCCCC)OC(=O)CCCC	0.04980842911877394	0.05555555555555555	0.05240174672489083	0.05752212389380531	0.04310344827586207	0.07623318385650224
O=C(CI)OCc1ccccc1	0.14615384615384616	0.10909090909090909	0.09433962264150944	0.09615384615384616	0.17	0.09523809523809523
C=C1C[C@@]23CC[C@@H]4[C@@](C)(CCC[C@@]4(C)C=O)[C@H]2[C@@H]1CC3	0.023952095808383235	0.03597122302158273	0.078125	0.07936507936507936	0.03731343283582089	0.06201550387596899
CC(C)=CC[C@@H]1C(=O)C(C(=O)CC(C)C)=C(O)[C@@H]1O	0.1232876712328767	0.17094017094017094	0.14912280701754385	0.17272727272727273	0.14782608695652175	0.17117117117117117
CO[C@H]1[C@H](O)[C@@H](O)[C@H](O)[C@@H](O)[C@@H]1O	0.027777777777777776	0.03418803418803419	0.09523809523809523	0.0970873786407767	0.03571428571428571	0.11764705882352941
COc1cccc(CC(=O)O)c1	0.1297709923664122	0.1523809523809524	0.11650485436893204	0.1188118811881188	0.1717171717171717	0.12871287128712872
CCOC(=O)C1=C(C)N=C(C)/C=C/[C@@H](C)[C@H]1C(C)C	0.09271523178807947	0.14049586776859505	0.2	0.21495327102803738	0.11764705882352941	0.19090909090909092
O=c1c(O[C@H]2O[C@H](CO)[C@@H](O)[C@H](O)[C@@H]2O[C@@H]2OC[C@@H](O)[C@@H](O)[C@@H]2O)c(-c2ccc(O)c(O)c2)oc2cc(O)cc(O)c12	0.10576923076923077	0.10326086956521739	0.11299435028248588	0.11428571428571428	0.11235955056179775	0.10112359550561797
N[C@@](CCCO)(C(=O)O)C(=O)O	0.09848484848484848	0.09259259259259259	0.08737864077669903	0.0784313725490196	0.08653846153846154	0.1326530612244898
COc1cc(O)c2c(c1)O[C@@H](c1ccc(O)c(OC)c1)[C@H](C(=O)O)C2=O	0.1625	0.16058394160583941	0.13333333333333333	0.13533834586466165	0.17557251908396945	0.1259259259259259
C[C@]12CC[C@@H]3c4ccc(O)c(c4CC[C@H]3O)[C@@H]1CC[C@@H]2O	0.07407407407407407	0.08888888888888889	0.11023622047244094	0.112	0.09230769230769231	0.10236220472440945
C[C@H]1O[C@@H](CC[C@@H]2CCCCC[C@]2(O)C2CC(C)(C)C[C@@H]2O)[C@@H](O)[C@@H](O)[C@@H]1O	0.03804347826086957	0.05128205128205128	0.15328467153284672	0.15555555555555556	0.046052631578947366	0.12949640287769784
O=C(O)C1=C/C(=C/C=[N+]2/c3cc(O)c(O[C@@H]4O[C@H](CO)[C@@H](O)[C@H](O)[C@@H]4O)cc3C[C@H]2C(=O)O)C[C@H](C(=O)O)N1	0.09950248756218906	0.12138728323699421	0.14634146341463414	0.14814814814814814	0.11176470588235295	0.147239263803681
CN1[C@H]2CC[C@@H]1CC(=O)C2	0.02877697841726619	0.02654867256637168	0.1	0.10204081632653061	0.037383177570093455	0.05825242718446602
O=c1oc2ccccc2c(O)c1O	0.13533834586466165	0.12727272727272726	0.08256880733944955	0.08411214953271028	0.20202020202020202	0.06363636363636363
C[C@@]12C(=O)C=CC[C@]1(O)C[C@H](O)[C@@H]1[C@H]2CC[C@]2(O)C(=O)O[C@@]3(C)[C@@H]4C[C@@]5(C)[C@@H](CO[C@@]16O[C@@]32[C@H]5C6=O)C(=O)O4	0.06220095693779904	0.08333333333333333	0.14545454545454545	0.147239263803681	0.06741573033707865	0.11242603550295859
Cc1nnc2n1-c1ccc(Cl)cc1C(c1ccccc1Cl)=N[C@H]2O	0.16560509554140126	0.13043478260869565	0.06382978723404255	0.06474820143884892	0.1889763779527559	0.05673758865248227
CC[C@@H](CO)CC(=O)O	0.11290322580645161	0.1326530612244898	0.09375	0.11956521739130435	0.13978494623655913	0.18181818181818182
O=C(O)/C=C/c1ccc(O[C@H]2O[C@H](CO)[C@@H](O)[C@H](O)[C@@H]2O)cc1	0.1125	0.16153846153846155	0.14173228346456693	0.144	0.168	0.16129032258064516
CCCCC[C@@H]1CCCC(=O)O1	0.04929577464788732	0.042735042735042736	0.1836734693877551	0.1875	0.044642857142857144	0.10576923076923077
CCCCC1C(=O)CC1	0.04477611940298507	0.046296296296296294	0.12631578947368421	0.12903225806451613	0.04854368932038835	0.10416666666666667
C[C@]1(C(=O)O)CCC[C@]2(C)[C@H]3CC[C@]4(O)[C@@H]3CC[C@@H]4[C@H]3C[C@@H](O)C[C@@]3(C)CC[C@@]21C	0.047872340425531915	0.06918238993710692	0.1310344827586207	0.13286713286713286	0.057692307692307696	0.12413793103448276
CCCCCN(CCC)C(=O)c1ccc(NC(=O)c2ccccc2)cc1	0.2857142857142857	0.14084507042253522	0.10638297872340426	0.1079136690647482	0.21705426356589147	0.13138686131386862
CC1=C[C@@H]2O[C@H]3[C@H](O)C[C@@](C)([C@@]34CO4)[C@@]2(CO)[C@@H](O)C1=O	0.062111801242236024	0.07462686567164178	0.15	0.15254237288135594	0.07751937984496124	0.1322314049586777
CCN1Cc2ccccc2[C@@H]1O	0.12030075187969924	0.0990990990990991	0.11538461538461539	0.11764705882352941	0.15841584158415842	0.10576923076923077
COc1ccc(-c2coc3cc(O[C@H]4O[C@@H](COC(=O)CC(=O)O)[C@@H](O)[C@@H](O)[C@@H]4O)cc(O)c3c2=O)cc1	0.1956521739130435	0.18404907975460122	0.13333333333333333	0.13496932515337423	0.19745222929936307	0.1625
COc1ccc(C(=O)/C=C/c2ccc(OC)c(OC)c2)cc1	0.14935064935064934	0.171875	0.09090909090909091	0.09230769230769231	0.2184873949579832	0.08333333333333333
CC(C)(Cc1ccccc1)[C@@H](CN)Cc1ccccc1	0.2463768115942029	0.11538461538461539	0.10317460317460317	0.0873015873015873	0.19658119658119658	0.078125
COc1cc(-c2oc3cc(O)cc(O)c3c(=O)c2O[C@H]2O[C@@H](CO[C@@H]3O[C@@H]([C@@H](C)O)[C@@H](O)[C@@H]3O)[C@@H](O)[C@@H](O)[C@@H]2O)ccc1O	0.12980769230769232	0.13043478260869565	0.11602209944751381	0.12994350282485875	0.1404494382022472	0.12290502793296089
O=C1[C@H]2OC[C@H](O2)[C@H]2[C@H]1[C@H]1C=CC=CN12	0.046052631578947366	0.047619047619047616	0.13513513513513514	0.13761467889908258	0.058333333333333334	0.11607142857142858
CC/C=C\C/C=C\C/C=C\C/C=C\C/C=C\CCCC(=O)OC[C@@H](COC(=O)CCCCCCC/C=C\C/C=C\CCCCCC)OC(=O)CCCCCCC/C	0.04868913857677903	0.05416666666666667	0.05106382978723404	0.05603448275862069	0.04201680672268908	0.07423580786026202
C=C1C(=O)O[C@@H]2/C=C(/C)CC/C=C(\C)CC/C=C(\C)CC/C=C(\C)CC[C@@H]12	0.07344632768361582	0.10135135135135136	0.13768115942028986	0.13970588235294118	0.0896551724137931	0.08333333333333333
Cc1ccc([C@H](O)CCc2ccc(C#N)cc2)cc1	0.19014084507042253	0.14516129032258066	0.07086614173228346	0.08064516129032258	0.21238938053097345	0.08870967741935484
CCC[C@H]1N(CCCC)CC[C@]1(O)c1ccc(Cl)cc1	0.125	0.11627906976744186	0.13114754098360656	0.13333333333333333	0.13008130081300814	0.1322314049586777
C[C@H](O)/C=C/[C@@]1(O)C(C)(C)C[C@@H](O[C@@H]2O[C@@H](CO)[C@@H](O)[C@@H](O)[C@@H]2O)C[C@@]1(C)O	0.05027932960893855	0.09523809523809523	0.12318840579710146	0.1417910447761194	0.08333333333333333	0.14074074074074075
O=C(Oc1ccccc1)Nc1ccccc1	0.296	0.10655737704918032	0.075	0.07627118644067797	0.1926605504587156	0.06666666666666667
Cc1ccc(S(=O)(=O)NCCN2CCCC[C@H]2C)cc1	0.125	0.152	0.13114754098360656	0.13333333333333333	0.13008130081300814	0.10483870967741936
CCCCC/C=C\C/C=C\C/C=C\C/C=C\C/C=C\CCC(=O)OC[C@@H](COC(=O)CCCCCCCCCCC/C=C\C/C=C\CCCCC)OC(=O)CCCC	0.04814814814814815	0.053497942386831275	0.05042016806722689	0.05531914893617021	0.04149377593360996	0.07327586206896551
C[C@@H](O)[C@H](N)C(=O)N1CCC[C@H]1C(=O)O	0.1079136690647482	0.10434782608695652	0.09009009009009009	0.11214953271028037	0.10909090909090909	0.15384615384615385
C/C=C\C#CC#CC[C@@H](O)C(=O)NCc1ccc(O)cc1	0.13725490196078433	0.176	0.09302325581395349	0.10317460317460317	0.18333333333333332	0.1111111111111111
C=C1/C(=C\C=C2/CCC[C@]3(C)[C@H]([C@H](C)CCCC(C)(C)O)CC[C@@H]23)C[C@@H](O)C[C@@H]1O	0.07650273224043716	0.1038961038961039	0.17985611510791366	0.17391304347826086	0.09271523178807947	0.13986013986013987
Cc1cc(/N=N/c2ccc(S(C)(=O)=O)cc2)cc([N+](=O)[O-])c1	0.12903225806451613	0.1746031746031746	0.06766917293233082	0.06870229007633588	0.1532258064516129	0.06015037593984962
CC1=C[C@H](O)[C@@H](O)[C@]2(C)[C@H]1C[C@H]1OC(=O)[C@@H](O[C@@H]3O[C@@H](CO)[C@@H](O)[C@@H](O)[C@@H]3O)[C@H]3[C@@H](C)[C@@H](O)[C@@]4(O)OC[C@]13[C@@H]42	0.047619047619047616	0.06043956043956044	0.16149068322981366	0.16352201257861634	0.056179775280898875	0.13414634146341464
CC[C@@H]1C(c2ccccc2)=CC[C@H](C(=O)O)[C@H]1C	0.1956521739130435	0.14049586776859505	0.15789473684210525	0.16071428571428573	0.20909090909090908	0.1592920353982301
Cc1nc(-c2ccc(C#N)cc2)c(N)nc1-c1cccc(C(F)(F)F)c1	0.1910828025477707	0.18518518518518517	0.047619047619047616	0.0410958904109589	0.20155038759689922	0.033783783783783786
OC[C@H](O)[C@H](O)[C@@H](O)c1cnc2ccc(Br)cc2n1	0.12837837837837837	0.1864406779661017	0.05511811023622047	0.06451612903225806	0.16379310344827586	0.11764705882352941
CC(=O)N[C@@H]1[C@H](O)O[C@H](CO)[C@@H](O)[C@@H]1O	0.06206896551724138	0.06722689075630252	0.12037037037037036	0.12264150943396226	0.07017543859649122	0.14285714285714285
O=C(O)CNC(=O)CCCc1ccccc1	0.21212121212121213	0.13675213675213677	0.10434782608695652	0.10619469026548672	0.18518518518518517	0.1559633027522936
CN1C[C@H](CCc2ccccc2)C[C@@H](c2ccccc2)[C@H]1c1ccccc1	0.25	0.09090909090909091	0.10204081632653061	0.10344827586206896	0.18115942028985507	0.08783783783783784
CC/C=C\C/C=C\C/C=C\C/C=C\CCCCCCC(=O)OC[C@H](COC(=O)CCC/C=C\C/C=C\C/C=C\C/C=C\CCCCC)OC(=O)CCCCC	0.04980842911877394	0.05555555555555555	0.05240174672489083	0.05752212389380531	0.04310344827586207	0.07623318385650224
CC/C=C\C/C=C\C/C=C\C/C=C\C/C=C\CCCCCC(=O)OC[C@@H](COC(=O)CCCCCCC/C=C\CCCCCCCC)OC(=O)CCCCCCCCC/C	0.04710144927536232	0.05220883534136546	0.04918032786885246	0.05394190871369295	0.04048582995951417	0.07142857142857142
O=c1[nH]c(=O)n(-c2ccc(Cl)cc2Cl)c(=O)[nH]1	0.09523809523809523	0.11666666666666667	0.06666666666666667	0.06779661016949153	0.11206896551724138	0.049586776859504134
O=C1Nc2ccccc2/C1=C\c1cc[cH-]c1	0.14084507042253522	0.11570247933884298	0.05737704918032787	0.058333333333333334	0.1926605504587156	0.04065040650406504
CCCCC/C=C\C/C=C\C/C=C\C/C=C\C/C=C\CCC(=O)OC[C@@H](COC(=O)CCCCCCC/C=C\C/C=C\CCCCCC)OC(=O)CCCCCCC	0.04814814814814815	0.053497942386831275	0.05042016806722689	0.05531914893617021	0.04149377593360996	0.07327586206896551
CC(C)[C@H](NC(=O)c1nn(Cc2ccccc2)c2ccccc12)C(N)=O	0.296551724137931	0.17518248175182483	0.08391608391608392	0.10071942446043165	0.2892561983471074	0.11594202898550725
C[N+](C)(C)CCCCCCCCCCCCCCC(=O)O	0.07453416149068323	0.08148148148148149	0.07692307692307693	0.078125	0.07633587786259542	0.112
C[C@H](C=S=O)[C@H]1CC[C@H]2[C@@H]3CCC4=CC(=O)CC[C@]4(C)[C@H]3CC[C@@]21C	0.05113636363636364	0.07482993197278912	0.11764705882352941	0.13636363636363635	0.0625	0.10218978102189781
CCCC/C=C\C/C=C\CCCCCCCCCC(=O)OC[C@@H](COC(=O)CCCCCCCCC/C=C\CCCCCCCC)OC(=O)CCCCCCCCCCC/C=C\CCCCC	0.04377104377104377	0.04814814814814815	0.045283018867924525	0.04961832061068702	0.03731343283582089	0.06563706563706563
C[C@H]1[C@@H](O)CC[C@@H]2CC[C@@H](O)[C@@H](C)CC[C@]21C	0.025477707006369428	0.03875968992248062	0.13274336283185842	0.13513513513513514	0.032	0.11403508771929824
C[C@@H](O)/C=C/[C@@]12O[C@@]1(C)C[C@H](O[C@@H]1O[C@@H](CO)[C@@H](O)[C@@H](O)[C@@H]1O)CC2(C)C	0.05056179775280899	0.0958904109589041	0.12408759124087591	0.14285714285714285	0.08391608391608392	0.1417910447761194
CCCCCC/C=C\CCCCCCCCCC(=O)OC[C@@H](COC(=O)CCCCCCC/C=C\CCCCCC)OC(=O)CCCCCCCCCCCCCCCCCCCCC	0.044673539518900345	0.04924242424242424	0.04633204633204633	0.05078125	0.03816793893129771	0.06719367588932806
C=C(Oc1ccccc1)[C@@H]1CCCCN1	0.10416666666666667	0.06451612903225806	0.08620689655172414	0.08771929824561403	0.11403508771929824	0.06837606837606838
CO[C@@]12[C@H](C)CC[C@@H](C)[C@]1(C)CC2	0.013513513513513514	0.03361344537815126	0.11428571428571428	0.11650485436893204	0.017241379310344827	0.07407407407407407
CC(=O)c1c(O)cc(O)c([C@H]2O[C@@H](COC(=O)c3cc(O)c(O)c(O)c3)[C@@H](O)[C@@H](O)[C@@H]2O)c1O	0.12637362637362637	0.1125	0.13157894736842105	0.13333333333333333	0.10897435897435898	0.1554054054054054
Cc1cc(C(=O)NC[C@H]2CCCN2C)ccc1O	0.12244897959183673	0.12195121951219512	0.13793103448275862	0.14035087719298245	0.13675213675213677	0.11016949152542373
CC(=O)OC[C@@H]1O[C@H](OC(C)=O)[C@@H](OC(C)=O)[C@@H](OC(C)=O)[C@@H]1OC(C)=O	0.05084745762711865	0.06711409395973154	0.13333333333333333	0.12686567164179105	0.04054054054054054	0.1259259259259259
COc1ccc(-c2cc(=O)c3c(O)cc(O[C@H]4O[C@H](CO)[C@@H](O)[C@@H](O)[C@H]4O[C@@H]4O[C@@H](C)[C@@H](O)[C@@H](O)[C@@H]4O)cc3o2)cc1O	0.1201923076923077	0.11351351351351352	0.12359550561797752	0.125	0.12921348314606743	0.11173184357541899
CCCC/C=C\CCCCCCCC(=O)OC[C@H](COC(=O)CCCCCCC/C=C\C/C=C\CCCC)OC(=O)CCCCCCCCC/C=C\CCCCCC	0.04814814814814815	0.053497942386831275	0.05042016806722689	0.05531914893617021	0.04149377593360996	0.07327586206896551
C[C@@H]1O[C@@H](O[C@@H]2[C@@H](O)[C@H](O)[C@H](CO)O[C@H]2Oc2c(-c3ccc(O)c(O)c3)oc3cc(O)cc(O)c3c2=O)[C@@H](O)[C@@H](O)[C@@H]1O	0.11004784688995216	0.10810810810810811	0.11797752808988764	0.11931818181818182	0.11731843575418995	0.10614525139664804
CCCCC/C=C\C/C=C\C/C=C\CCCCCCC(=O)OC[C@H](COC(=O)CCCCCCC/C=C\CCCCCCCC)OC(=O)CCCCCCCCCCC/C=C\CCC	0.04513888888888889	0.04980842911877394	0.046875	0.05138339920948617	0.03861003861003861	0.068
CC/C=C\C/C=C\C/C=C\C/C=C\C/C=C\C/C=C\CCC(=O)OC[C@@H](COC(=O)CCCCCCCCCCCCCCCCCCCCC)OC(=O)CCCCCCC	0.04659498207885305	0.051587301587301584	0.048582995951417005	0.05327868852459016	0.04	0.07053941908713693
C[C@H]1CCC[C@H](C(=O)O)N1C(=O)O	0.07971014492753623	0.07017543859649122	0.11538461538461539	0.11764705882352941	0.07339449541284404	0.13861386138613863
CC1(C)C(=O)CC[C@]2(C)[C@H]1CC[C@]1(C)[C@@H]2CC=C2[C@H]3[C@@](C(=O)O)(CO)CC[C@]3(C)CC[C@@]21C	0.06806282722513089	0.09259259259259259	0.14	0.1342281879194631	0.075	0.1111111111111111
CC/C=C\C/C=C\C/C=C\C/C=C\C/C=C\CCCC(=O)OC[C@@H](COC(=O)CCCCCCCCC/C=C\CCCCCCCC)OC(=O)CCCCCCC/C=C	0.047619047619047616	0.048582995951417005	0.045454545454545456	0.0502092050209205	0.040983606557377046	0.06779661016949153
COc1cc2oc(=O)ccc2cc1[C@H](C=C(C)C)OC	0.1038961038961039	0.1532258064516129	0.11382113821138211	0.125	0.14049586776859505	0.088
NC(=O)Cc1ccc(NC(=O)c2ccccc2)cc1	0.2803030303030303	0.12698412698412698	0.07936507936507936	0.08064516129032258	0.22321428571428573	0.08870967741935484
Nc1nc(N)c(O[C@@H]2O[C@H](CO)[C@@H](O)[C@H](O)[C@H]2O)c(=O)[nH]1	0.05555555555555555	0.08270676691729323	0.11290322580645161	0.11475409836065574	0.06923076923076923	0.11382113821138211
Cc1ccc2[nH]c(=O)c(C)c(C)c2c1	0.10071942446043165	0.13513513513513514	0.09090909090909091	0.09259259259259259	0.14150943396226415	0.07207207207207207
COc1cc(-c2oc3cc(O)cc(O)c3c(=O)c2O[C@H]2O[C@@H](C)[C@@H](O)[C@@H](O)[C@@H]2O[C@@H]2O[C@@H](C)[C@@H](O)[C@@H](O)[C@@H]2O)ccc1O	0.11004784688995216	0.11413043478260869	0.13068181818181818	0.13218390804597702	0.11731843575418995	0.11235955056179775
C=C1CC[C@@H](O)C/C1=C/C=C1\CCC[C@]2(C)[C@H]([C@H](C)CCCC(C)C)CC[C@@H]12	0.0782122905027933	0.10666666666666667	0.1347517730496454	0.15328467153284672	0.09523809523809523	0.11971830985915492
Cc1[nH]c(=O)c2ccccc2c1CCN1CCC(c2ccccc2)CC1	0.22435897435897437	0.1232876712328767	0.09722222222222222	0.09859154929577464	0.2230769230769231	0.06802721088435375
CC(C)N(CCCOC(=O)CCCC)C(=O)c1ccc(NC(=O)c2ccccc2)cc1	0.28662420382165604	0.16666666666666666	0.1118421052631579	0.12837837837837837	0.22302158273381295	0.1506849315068493
CCN(CC)CCOCCOC(=O)/C=C/c1ccc(OC)cc1	0.11801242236024845	0.16793893129770993	0.12213740458015267	0.12403100775193798	0.15625	0.13178294573643412
COc1ccc(C(=O)Nc2ccccc2C(=O)O)cc1OC	0.23076923076923078	0.1640625	0.1	0.1015625	0.23076923076923078	0.11811023622047244
Cc1[nH]c(-c2ccccc2)nc1CCN1CCC(c2ccccc2)CC1	0.2549019607843137	0.13013698630136986	0.08163265306122448	0.08275862068965517	0.19402985074626866	0.06040268456375839
O=C(O)[C@H]1O[C@@](O)(CO)[C@@H](O)[C@@H]1O[C@H]1O[C@@H](CO)[C@@H](O)[C@H](O)[C@@H]1O	0.05325443786982249	0.06338028169014084	0.12403100775193798	0.12598425196850394	0.06569343065693431	0.13385826771653545
CCCCC/C=C\C/C=C\CCCCCCCCCCCC(=O)OC[C@H](COC(=O)CCCCCCC/C=C\CCCCCCCC)OC(=O)CCCCCCC/C=C\CCCC	0.0456140350877193	0.050387596899224806	0.04743083003952569	0.052	0.0390625	0.06882591093117409
COc1ccc(-c2oc3cc(O)cc(O)c3c(=O)c2O)cc1	0.17333333333333334	0.1732283464566929	0.08333333333333333	0.08461538461538462	0.2	0.07575757575757576
C=CCN(/C=C1/C(=O)O[C@H](COC)[C@@]2(C)C1=O)[C@@H]1CCCC(=O)[C@]2(C)[C@@H]1CC[C@]1(C)[C@@H](C(=O)O)C(C)(C)CCC(=O)O1	0.09090909090909091	0.11049723756906077	0.1746987951807229	0.1696969696969697	0.09497206703910614	0.12790697674418605
CC(=O)O[C@@H]1CC[C@]2(C)[C@H](CC[C@]3(C)[C@@H]2CC=C2[C@@H]4[C@@](C)(O)[C@@H](C)CC[C@]4(C)CC[C@@]23C)C1(C)C	0.03980099502487562	0.05813953488372093	0.14285714285714285	0.13725490196078433	0.047337278106508875	0.11464968152866242
Cc1cccc(C(=O)O)c1	0.11811023622047244	0.13861386138613863	0.10101010101010101	0.10309278350515463	0.15789473684210525	0.10204081632653061
C=C1CC[C@@H]2C(C)(C)[C@@H](O)CC[C@]2(C)[C@H]1COc1ccc2ccc(=O)oc2c1	0.10919540229885058	0.1292517006802721	0.1510791366906475	0.15328467153284672	0.13380281690140844	0.11188811188811189
C=C1[C@@H](O)CC[C@@]2(C)[C@H]1[C@H](OC(C)=O)[C@H]1C[C@@H](OC(C)=O)C(C)=C([C@@H](OC(C)=O)[C@@H]2OC(C)=O)C1(C)C	0.06	0.0755813953488372	0.16993464052287582	0.16447368421052633	0.05263157894736842	0.1337579617834395
CO[C@@]12CC=CC(=O)[C@@]1(C)[C@@H]1CC[C@]3(O)C(=O)O[C@]4(C)[C@@H]5C[C@@]6(C)[C@H]7C(=O)[C@](OC[C@@H]6C(=O)O5)(O[C@@]734)[C@@H]1C[C@@H]2O	0.056338028169014086	0.08196721311475409	0.16363636363636364	0.1656441717791411	0.06043956043956044	0.11695906432748537
COc1ccc(CNC(=O)CCCCCN2CCCCC[C@@H]2C)cc1	0.13333333333333333	0.11888111888111888	0.14074074074074075	0.14285714285714285	0.13138686131386862	0.13333333333333333
CN(Cc1ccccc1)C(=O)C[C@@H]1O[C@@H](CO)[C@@H](O)[C@@H](O)[C@@H]1O	0.15584415584415584	0.13533834586466165	0.15079365079365079	0.1532258064516129	0.168	0.17073170731707318
COC(=O)c1ccccc1O[C@@H]1O[C@@H](CO)[C@@H](O)[C@@H](O)[C@H]1O	0.12903225806451613	0.12121212121212122	0.15447154471544716	0.15702479338842976	0.16260162601626016	0.1652892561983471
COc1ccc(CCNC(=O)/C=C/c2ccc(OC)c(OC)c2)cc1OC	0.1437125748502994	0.18840579710144928	0.1048951048951049	0.10638297872340426	0.19548872180451127	0.09027777777777778
C[C@@H]1CC[C@@H]2[C@@H](C)CC[C@@]2(O)O1	0.020689655172413793	0.025423728813559324	0.11650485436893204	0.1188118811881188	0.02654867256637168	0.07547169811320754
C[C@H](CO)[C@H]1C[C@H]2[C@@]3(O)[C@H]4O[C@@](O)(C[C@]2(C)[C@@]2(O)CC[C@@](C)(O)[C@@H]42)[C@@]13C	0.045454545454545456	0.06802721088435375	0.11029411764705882	0.12878787878787878	0.05555555555555555	0.11940298507462686
C[C@H](CCN1CCN(C)CC1)c1ccccc1	0.16312056737588654	0.10483870967741936	0.09166666666666666	0.11206896551724138	0.168141592920354	0.1016949152542373
C=C(C(C)C)[C@@H](O)[C@@H](O)[C@@H](C)[C@H]1CC[C@H]2[C@@H]3CC(=O)[C@@H]4C[C@@H](O)[C@@H](O)C[C@]4(C)[C@H]3CC[C@@]21C	0.0797872340425532	0.1069182389937107	0.1564625850340136	0.16666666666666666	0.09615384615384616	0.16551724137931034
OC[C@@H]1O[C@@H](Oc2cc(O)c3c(c2)O[C@@H](c2ccc(O)c(O)c2)[C@@H](O)C3)[C@@H](O)[C@@H](O)[C@@H]1O	0.0972972972972973	0.1	0.13333333333333333	0.13513513513513514	0.11038961038961038	0.1118421052631579
CCCC/C=C\CCCCCCCC(=O)OC[C@@H](COC(=O)CCC/C=C\C/C=C\C/C=C\C/C=C\CCCCC)OC(=O)CCCCCCCCC/C=C\CCCCCC	0.04659498207885305	0.051587301587301584	0.048582995951417005	0.05327868852459016	0.04	0.07053941908713693
CN(C)CCCc1ccc(-c2ccccc2)cc1	0.26515151515151514	0.16666666666666666	0.08064516129032258	0.08196721311475409	0.2616822429906542	0.07258064516129033
Cc1c(C)c2c(c(C)c1O)CC[C@@](C)(C(=O)O)O2	0.0945945945945946	0.13445378151260504	0.11206896551724138	0.11403508771929824	0.1206896551724138	0.09401709401709402
O=C(OC[C@H]1O[C@@H](Oc2cc(O)c3c(c2)O[C@H](c2ccccc2)CC3=O)[C@H](O)[C@@H](O)[C@@H]1O)c1cc(O)c(O)c(O)c1	0.17435897435897435	0.10989010989010989	0.13953488372093023	0.1411764705882353	0.16568047337278108	0.1206896551724138
COc1cc(C[C@H](CO)c2c(OC)cc(/C=C\CO)cc2OC)ccc1O	0.1377245508982036	0.17266187050359713	0.09027777777777778	0.09929078014184398	0.1791044776119403	0.10638297872340426
CCCCCCCCCCCCCCCCCCCCCCCCCCCCCCCO	0.029556650246305417	0.02247191011235955	0.03529411764705882	0.03571428571428571	0.023121387283236993	0.04790419161676647
COc1cc([C@H]2Oc3c(OC)cc(/C=C/CO)cc3[C@H]2CO)ccc1O	0.12574850299401197	0.15827338129496402	0.10714285714285714	0.10869565217391304	0.17293233082706766	0.1
C=C1CC[C@]2(C(=O)O)CC[C@]3(C)C(=CC[C@@H]4[C@@]5(C)CC[C@H](O)C(C)(C)[C@@H]5CC[C@]43C)[C@@H]2[C@H]1C	0.05699481865284974	0.07926829268292683	0.1476510067114094	0.14189189189189189	0.06832298136645963	0.12582781456953643
CC(=O)O[C@@H]1C[C@H]2C(C)(C)O[C@@H]3CC(=O)O[C@@]2(C3)[C@@H]2CC[C@@]3(C)[C@H](c4ccoc4)OC(=O)[C@@H]4O[C@]43[C@@]12C	0.06341463414634146	0.09142857142857143	0.2012987012987013	0.19607843137254902	0.06896551724137931	0.12195121951219512
CCCC/C=C\C/C=C\CCCCCCCCCC(=O)OC[C@H](COC(=O)CCCCCCCCC/C=C\CCCCCC)OC(=O)CCCCC/C=C\C/C=C\C/C=C\C	0.04659498207885305	0.051587301587301584	0.048582995951417005	0.05327868852459016	0.04	0.07053941908713693
OC[C@H]1O[C@H](OC[C@@H]2O[C@@H](OC[C@@H]3O[C@@H](O)[C@@H](O)[C@@H](O)[C@@H]3O)[C@@H](O)[C@@H](O)[C@@H]2O)[C@@H](O)[C@@H](O)[C@@H]1O	0.03	0.028735632183908046	0.0880503144654088	0.08917197452229299	0.029585798816568046	0.08860759493670886
C/C=C/CCCCCCCCCCCCCCCCCCCCCCCCCC	0.030927835051546393	0.03592814371257485	0.037267080745341616	0.03773584905660377	0.037037037037037035	0.05063291139240506
CCCCC/C=C\C/C=C\C/C=C\CCCCCCC(=O)OC[C@H](COC(=O)CCCCCCC/C=C\C/C=C\CCCCCC)OC(=O)CCCCCCCCCCCCCCC	0.04513888888888889	0.04980842911877394	0.046875	0.05138339920948617	0.03861003861003861	0.068
COCCC[C@H](NC(=O)c1ccccc1)C(=O)O	0.2222222222222222	0.14049586776859505	0.11864406779661017	0.13043478260869565	0.1875	0.16964285714285715
COc1cc2c(cc1OC)C([C@H](O)/C=C/c1ccc(O)cc1)CC2	0.13664596273291926	0.18181818181818182	0.08695652173913043	0.0962962962962963	0.208	0.09558823529411764
NC(=O)NOCCc1ccccc1	0.15151515151515152	0.10619469026548672	0.09174311926605505	0.09345794392523364	0.1650485436893204	0.09259259259259259
O=C(CSc1nc2c(=O)[nH]cnc2n1-c1ccccc1)Nc1cccc(F)c1	0.2645161290322581	0.1736111111111111	0.07236842105263158	0.07333333333333333	0.22388059701492538	0.058823529411764705
O=C1CN[C@H](S(=O)(=O)c2ccccc2)C1	0.12142857142857143	0.1206896551724138	0.10714285714285714	0.10909090909090909	0.12612612612612611	0.06956521739130435
N#Cc1cc(C(=O)Nc2ccc(F)cc2)ccc1O	0.2537313432835821	0.19491525423728814	0.07142857142857142	0.07258064516129033	0.25925925925925924	0.06349206349206349
COc1cc([C@@H]2OC[C@H]3[C@@H](c4ccc5c(c4)OCO5)OC[C@@H]23)cc(OC)c1O	0.09497206703910614	0.09740259740259741	0.11643835616438356	0.11805555555555555	0.10810810810810811	0.087248322147651
CC/C=C\C/C=C\C/C=C\C/C=C\C/C=C\CCCCCC(=O)O[C@H](COC(=O)CCCCCCC/C=C\CCCCCC)COC(=O)CCCCCCCCCCCCC	0.04659498207885305	0.051587301587301584	0.048582995951417005	0.05327868852459016	0.04	0.07053941908713693
COc1cc[n+](C)c2c1CC[C@@H](c1ccc([N+](=O)[O-])cc1)C2	0.12025316455696203	0.11940298507462686	0.1076923076923077	0.109375	0.15079365079365079	0.07518796992481203
CCC[C@@H](NC)C(=O)c1ccc(CC(=O)Nc2ccccc2)cc1	0.30714285714285716	0.14705882352941177	0.1111111111111111	0.12121212121212122	0.23770491803278687	0.13740458015267176
CCCC(=O)OC[C@@H](CO[P@](=O)(O)O[C@@H]1[C@@H](O)[C@@H](O)[C@@H](OP(=O)(O)O)[C@@H](OP(=O)(O)O)[C@@H]1O)OC(=O)CCCCCCC	0.07511737089201878	0.06878306878306878	0.10734463276836158	0.11494252873563218	0.05913978494623656	0.15384615384615385
CC(C)C(=O)c1c(O)cc(O)cc1O	0.13533834586466165	0.1588785046728972	0.09259259259259259	0.11538461538461539	0.16666666666666666	0.125
COc1ccc(-c2cc(=O)c3c(O)cc(O)c([C@H]4O[C@@H](CO)[C@@H](O)[C@@H](O)[C@@H]4O[C@@H]4O[C@@H](C)[C@@H](O)[C@@H](O)[C@@H]4O)c3o2)cc1	0.13861386138613863	0.1340782122905028	0.12571428571428572	0.12716763005780346	0.1511627906976744	0.11363636363636363
C=C1CC[C@]2(OC1)O[C@@H]1C[C@H]3[C@@H]4CC[C@H]5C[C@@H](O)CC[C@]5(C)[C@H]4CC(=O)[C@]3(C)[C@H]1[C@@H]2C	0.030612244897959183	0.041666666666666664	0.1736111111111111	0.176056338028169	0.036585365853658534	0.09803921568627451
CNCO[C@]1(CO)CO[C@@H]1c1ccccc1	0.13380281690140844	0.08943089430894309	0.10344827586206896	0.10526315789473684	0.1415929203539823	0.09482758620689655
C[C@H]1[C@H]2[C@H](C[C@H]3[C@@H]4CC=C5C[C@@H](O)CC[C@]5(C)[C@H]4CC[C@]32O)O[C@@]12CC[C@@H](C)CN2	0.030927835051546393	0.04216867469879518	0.1597222222222222	0.1619718309859155	0.037037037037037035	0.10666666666666667
O=C(/C=C/c1ccc(O)cc1)OC[C@H]1O[C@@H](Oc2cc(O)c3c(c2)O[C@@H](c2ccc(O)cc2)CC3=O)[C@@H](O)[C@H](O)[C@@H]1O	0.17676767676767677	0.13812154696132597	0.13636363636363635	0.13793103448275862	0.18235294117647058	0.11797752808988764
O=c1cc(-c2ccc(O)c(O)c2)oc2cc(O[C@@H]3O[C@H](CO)[C@H](O)[C@H](O)[C@@H]3O)cc(O)c12	0.12777777777777777	0.12101910828025478	0.1111111111111111	0.11258278145695365	0.14	0.1118421052631579
COc1c2c(cc3c1OCO3)C[C@H](C)O2	0.05333333333333334	0.06504065040650407	0.11607142857142858	0.11818181818181818	0.06779661016949153	0.06896551724137931
OC[C@@H]1O[C@H](O[C@H]2[C@@H](O)[C@@H](O)[C@@H](O)O[C@@H]2CO)[C@@H](O)[C@@H](O)[C@@H]1O	0.029239766081871343	0.034722222222222224	0.1	0.1015625	0.03597122302158273	0.10077519379844961
COc1cc(O)c2c(c1C(=O)/C=C/c1ccc(O)cc1)OC(C)(C)[C@@H](O)C2	0.1524390243902439	0.19117647058823528	0.13043478260869565	0.1323529411764706	0.1984732824427481	0.12318840579710146
O=C(NCCN1CCN(c2ccccc2OCc2ccccc2)CC1)c1ccc(F)cc1	0.33121019108280253	0.1518987341772152	0.09316770186335403	0.09433962264150944	0.24647887323943662	0.0736196319018405
COC(=O)c1ccc(N2CCN(C(=O)OC3CCCC3)C2)cc1	0.11042944785276074	0.1079136690647482	0.12121212121212122	0.12307692307692308	0.11194029850746269	0.11363636363636363
COc1ccc(-c2cc(=O)c3c(O)cc(O)c([C@@H]4O[C@@H](CO)[C@@H](O)[C@@H](O)[C@@H]4O[C@@H]4O[C@@H](C)[C@@H](O)[C@@H](O)[C@@H]4O)c3o2)cc1O	0.11538461538461539	0.11413043478260869	0.12429378531073447	0.12571428571428572	0.12359550561797752	0.11235955056179775
Cc1cnc(C)c(C)n1	0.045112781954887216	0.09803921568627451	0.06	0.061224489795918366	0.0594059405940594	0.05
CNCc1c(O)cccc1-c1ccccc1	0.22900763358778625	0.13559322033898305	0.06666666666666667	0.06779661016949153	0.22857142857142856	0.058333333333333334
O=C(CC[C@@H](O)Cc1ccccc1)OC[C@@H]1CCCCN1	0.17333333333333334	0.12030075187969924	0.12598425196850394	0.13709677419354838	0.17073170731707318	0.15447154471544716
COc1cc2c(cc1OC)C(c1ccc(N(C)C)cc1)O2	0.11538461538461539	0.15748031496062992	0.1015625	0.10317460317460317	0.14516129032258066	0.06870229007633588
CC/C=C\C/C=C\C/C=C\C/C=C\CCCCCCC(=O)OC[C@H](COC(=O)CCCCCCCCCCCCCCCCCCCCCCC)OC(=O)CCCCCCCCCCCCC	0.04377104377104377	0.04814814814814815	0.045283018867924525	0.04961832061068702	0.03731343283582089	0.06563706563706563
O=[N+]([O-])c1ccc(O)cc1C(F)(F)F	0.07857142857142857	0.09734513274336283	0.07272727272727272	0.06422018348623854	0.10185185185185185	0.05405405405405406
CC[C@H](C)C(=O)O[C@H]1C[C@@H](C)C=C2C=C[C@H](C)[C@H](CC[C@H](O)C[C@H](O)CC(=O)O)[C@H]21	0.23270440251572327	0.2246376811594203	0.41739130434782606	0.5480769230769231	0.20588235294117646	0.8620689655172413
O=C1CC[C@H](Cc2cc(O)c(O[C@H]3O[C@@H](CO)[C@@H](O)[C@H](O)[C@@H]3O)c(O)c2)O1	0.07386363636363637	0.087248322147651	0.18181818181818182	0.18461538461538463	0.09027777777777778	0.13138686131386862
C=C(C)[C@@]12C[C@H](C)[C@](C)(O)[C@H](O)CC2=C[C@@H]1C	0.046052631578947366	0.07317073170731707	0.16666666666666666	0.16981132075471697	0.058333333333333334	0.13636363636363635
CCC(=O)C1=C(C)NC(C)=C(C(=O)OC(C)(C)C)[C@@H]1c1cccc([N+](=O)[O-])c1	0.1317365269461078	0.15714285714285714	0.15555555555555556	0.12408759124087591	0.13768115942028986	0.12318840579710146
O=C(/C=C/c1ccc(O)c(O)c1)OC[C@@H]1O[C@@H](Oc2c(-c3ccc(O)cc3)oc3cc(O)cc(O)c3c2=O)[C@@H](O)[C@H](O)[C@H]1O	0.16748768472906403	0.15384615384615385	0.10869565217391304	0.10989010989010989	0.19186046511627908	0.1092896174863388
CCOC(=O)N1CCN(C(=O)c2ccccc2)CC1	0.15753424657534246	0.10077519379844961	0.12396694214876033	0.12605042016806722	0.15126050420168066	0.125
N[C@@H](CC[C@@H](O)C(=O)O)C(=O)O	0.12403100775193798	0.12380952380952381	0.06666666666666667	0.0784313725490196	0.1188118811881188	0.16842105263157894
CN1CCN(C)CC1	0.022388059701492536	0.018518518518518517	0.050505050505050504	0.05154639175257732	0.029411764705882353	0.03
CC(=O)O[C@@H]1CC[C@@]2(C)[C@H](CC[C@]3(C)[C@@H]2CC=C2[C@@H]4[C@@](C)(O)[C@@H](C)CC[C@]4(C)CC[C@@]23C)C1(C)C	0.03980099502487562	0.05813953488372093	0.14285714285714285	0.13725490196078433	0.047337278106508875	0.11464968152866242
CCCCCCCC/C=C\CCCCCCCC(=O)OC[C@H](CO[P@@](=O)(O)O[C@H]1[C@@H](O)[C@@H](O)C(O)[C@@H](O)[C@@H]1O)OC(=O)CCCCCCCCCCCCC	0.06324110671936758	0.06607929515418502	0.08755760368663594	0.09345794392523364	0.05803571428571429	0.12440191387559808
CN(C)CCCOc1ccc(-c2ccccc2)cc1	0.25925925925925924	0.16260162601626016	0.0873015873015873	0.08870967741935484	0.2545454545454545	0.07936507936507936
COc1ccc(CCNC(=O)CCCC(=O)O)cc1OC	0.1610738255033557	0.14960629921259844	0.12903225806451613	0.13114754098360656	0.14634146341463414	0.17796610169491525
CC(C)=CCC[C@]1(C)[C@H](CC=C(C)C)C[C@@]23C[C@H](C(C)(C)O)OC2=C(CC=C(C)C)C(=O)[C@]1(C(=O)C(C)C)C3=O	0.0945273631840796	0.12209302325581395	0.15432098765432098	0.1419753086419753	0.09941520467836257	0.11377245508982035
COC(=O)CCC/C=C/C[C@H]1[C@H](O)C[C@@H](O)[C@@H]1/C=C/[C@@H](O)CCc1ccccc1	0.16568047337278108	0.14864864864864866	0.14685314685314685	0.15714285714285714	0.1956521739130435	0.2074074074074074
CC/C=C/C/C=C\C/C=C\C/C=C\C/C=C\CCCCCC(=O)OC[C@H](COC(=O)CCCCCCCCCCC/C=C\CCCCCCCC)OC(=O)CCCCCCC	0.04659498207885305	0.051587301587301584	0.048582995951417005	0.05327868852459016	0.04	0.07053941908713693
COc1ccc(-c2coc3cc(O[C@H]4O[C@H](CO)[C@@H](O)[C@@H](O)[C@@H]4O)ccc3c2=O)cc1	0.1744186046511628	0.1513157894736842	0.11920529801324503	0.12080536912751678	0.21428571428571427	0.12
O=C1C[C@@H](c2ccccc2)Oc2cc(O)ccc21	0.176056338028169	0.12	0.10743801652892562	0.1092436974789916	0.20535714285714285	0.064
CCCCN(CC)SSC	0.04411764705882353	0.05504587155963303	0.06862745098039216	0.07	0.03773584905660377	0.08
CCCCC/C=C\C/C=C\C/C=C\C/C=C\CCCC(=O)OC[C@@H](COC(=O)CCCCCCCCCCCCCCCCCCCCC)OC(=O)CCCCCCCCCCCCC	0.044673539518900345	0.04924242424242424	0.04633204633204633	0.05078125	0.03816793893129771	0.06719367588932806
O=C(O)CCC/C=C/C[C@@H]1[C@H](O)C[C@H](O)[C@@H]1/C=C/[C@@H](O)CCc1ccccc1	0.17575757575757575	0.1597222222222222	0.13380281690140844	0.14388489208633093	0.208955223880597	0.22137404580152673
O=c1cc(-c2ccc(O)c(O)c2)oc2cc(O[C@H]3O[C@@H](CO)[C@@H](O)[C@H](O)[C@@H]3O[C@H]3OC[C@@H](O)[C@@H](O)[C@@H]3O)cc(O)c12	0.11219512195121951	0.1043956043956044	0.11428571428571428	0.11560693641618497	0.12	0.10227272727272728
O=C(OC[C@H]1O[C@@H](Oc2cc(O)c3c(=O)c(O)c(-c4ccc(O)cc4)oc3c2)[C@@H](O)[C@H](O)[C@@H]1O)c1cc(O)c(O)c(O)c1	0.15346534653465346	0.13812154696132597	0.1111111111111111	0.11235955056179775	0.16184971098265896	0.11173184357541899
CC1=C([C@@H](C)CO)C[C@@]2(O)[C@@]3(C)CC(=O)O[C@@]4([C@@H](O)[C@@H](C)CC[C@@]34O)[C@@]12O	0.06896551724137931	0.09655172413793103	0.1417910447761194	0.16153846153846155	0.08450704225352113	0.1259259259259259
COc1nc(C/C=C(\C)C/C=C/C(C)=C/[C@@H](C)[C@H](O)[C@@]2(C)O[C@H]2C)c(C)c(O)c1OC	0.09444444444444444	0.14864864864864866	0.10067114093959731	0.1095890410958904	0.12244897959183673	0.11643835616438356
N[C@H](Cc1ccc(O)c(O)c1)C(=O)O	0.1259259259259259	0.1574074074074074	0.09174311926605505	0.10377358490566038	0.1650485436893204	0.12380952380952381
CC/C=C\C/C=C\C/C=C\C/C=C\C/C=C\CCCC(=O)OC[C@H](COC(=O)CCCCCCCCC/C=C\CCCCCC)OC(=O)CCCCCCCCCCC/C	0.04710144927536232	0.05220883534136546	0.04918032786885246	0.05394190871369295	0.04048582995951417	0.07142857142857142
COC(=O)[C@@]1(O)C[C@@H](O)[C@H](OC(=O)/C=C\c2ccc(O)c(OC)c2)O1	0.11585365853658537	0.14705882352941177	0.1450381679389313	0.14728682170542637	0.14393939393939395	0.1640625
NC(=O)c1ccc(OCCCc2ccc(OCCCCOCCOCCOCCCCCCCCCCCCCCC)cc2)cc1	0.12612612612612611	0.08780487804878048	0.06896551724137931	0.06965174129353234	0.12371134020618557	0.07462686567164178
COc1cc2oc(=O)ccc2c(O)c1CC=C(C)C	0.11333333333333333	0.15702479338842976	0.12605042016806722	0.1282051282051282	0.16379310344827586	0.09917355371900827
CNC[C@H](O)c1ccccc1	0.15873015873015872	0.11214953271028037	0.0660377358490566	0.07766990291262135	0.17525773195876287	0.08737864077669903
CC(=O)OCC1=CO[C@H](OC(=O)CC(C)C)[C@@H]2C1=C[C@@H](OC(=O)CC(C)(C)OC(C)=O)[C@]21CO1	0.10160427807486631	0.11875	0.18493150684931506	0.17123287671232876	0.09433962264150944	0.17006802721088435
CC1(C)NC(=O)c2cc(C)ccc2N1[O]	0.09929078014184398	0.12280701754385964	0.0990990990990991	0.10091743119266056	0.11818181818181818	0.08035714285714286
COC(=O)C1=CO[C@H](O[C@@H]2O[C@H](CO)[C@@H](O)[C@H](O)[C@H]2O)[C@H]2[C@H]1C=C[C@@]21C=C[C@@]2(C)[C@H](c3ccoc3)C(=O)CC[C@]21C	0.10628019323671498	0.10382513661202186	0.16666666666666666	0.1686746987951807	0.11931818181818182	0.14705882352941177
COc1c(O)cc2c(=O)oc3c(O[C@@H]4O[C@@H](C)[C@@H](O)[C@@H](O)[C@@H]4O)c(O)cc4c(=O)oc1c2c34	0.09042553191489362	0.09202453987730061	0.12418300653594772	0.12582781456953643	0.0949367088607595	0.125
CCCCCCCCCC[C@H](O)[C@@H]1CC[C@H]([C@@H](O)CCCCC[C@@H](O)CCCCCC[C@@H]2C[C@@H](CC(C)=O)C(=O)O2)O1	0.09859154929577464	0.09523809523809523	0.14857142857142858	0.1569767441860465	0.0918918918918919	0.17647058823529413
C=C1[C@H]2C[C@H](OC(C)=O)[C@@H]3[C@]4(C)[C@@H](O)CCC(C)(C)[C@H]4C(=O)[C@H](OC(C)=O)[C@@]3(C2)[C@@H]1O	0.06486486486486487	0.08280254777070063	0.20588235294117646	0.2	0.057692307692307696	0.16428571428571428
CCCCCCCCCCCCCCCCCCCC(=O)OC[C@H](COC(=O)CCCCCCCCCCCCCCCCCCC)OC(=O)CCCCCCCCCCCCCCCCC	0.04377104377104377	0.04044117647058824	0.045283018867924525	0.04961832061068702	0.02962962962962963	0.06563706563706563
CO[C@@H]1C2=C(C)C(=O)O[C@]2(O)C[C@@H]2CC[C@@H](O)[C@@H](C)[C@@]21C	0.049079754601226995	0.07462686567164178	0.1694915254237288	0.1724137931034483	0.061068702290076333	0.12295081967213115
CCCC/C=C\CCCCCCCC(=O)OC[C@H](COC(=O)CCCCCCC/C=C\CCCCCCCC)OC(=O)CCCCCCC/C=C\C/C=C\C/C=C\C/C=C\C	0.04659498207885305	0.051587301587301584	0.048582995951417005	0.05327868852459016	0.04	0.07053941908713693
CC/C=C\C/C=C\C/C=C\C/C=C\C/C=C\CCCCCC(=O)OC[C@H](COC(=O)CCCCCCCCCCCCC/C=C\CCCCCCCC)OC(=O)CCCCC	0.04659498207885305	0.051587301587301584	0.048582995951417005	0.05327868852459016	0.04	0.07053941908713693
O=C(CO)[C@H](O)CO	0.08	0.10204081632653061	0.0625	0.07526881720430108	0.10752688172043011	0.10989010989010989
CCc1[cH-]c(-c2cccc(CCc3c(O)c(OC)c(OC)c4c(=O)[cH-]c(-c5ccc(O)c(O)c5)[o+]c34)c2)c(CO)n1	0.17346938775510204	0.1534090909090909	0.08839779005524862	0.0893854748603352	0.16470588235294117	0.10112359550561797
O=C(/C=C/c1ccc(O)cc1)OC[C@@H]1O[C@@H](Oc2cc(O)c3c(c2)O[C@H](c2ccc(O)cc2)CC3=O)[C@@H](O)[C@@H](O)[C@@H]1O	0.17676767676767677	0.13812154696132597	0.13636363636363635	0.13793103448275862	0.18235294117647058	0.11797752808988764
CCCCCCCCCCCCCCCCCCCCCCCCCCCOC(=O)CCCCCCCCCCCCCCCCCCC	0.036	0.03111111111111111	0.046296296296296294	0.04672897196261682	0.031818181818181815	0.056338028169014086
Oc1ccc2c(c1)O[C@@H]1c3ccc(O)c(O)c3OC[C@@H]21	0.12418300653594772	0.1328125	0.0859375	0.0873015873015873	0.14754098360655737	0.078125
C/N=C(/N)C#N	0.015625	0.019801980198019802	0.021052631578947368	0.021505376344086023	0.020833333333333332	0.02127659574468085
C[C@@H](OC(=O)Nc1ccccc1)c1ccccc1	0.31496062992125984	0.12903225806451613	0.08064516129032258	0.1	0.21621621621621623	0.09016393442622951
CC(C)C[C@H](NC(=O)c1ccc(C#N)cc1)C(=O)N1CCCC[C@H]1C(=O)O	0.18125	0.18248175182481752	0.1223021582733813	0.14074074074074075	0.18045112781954886	0.15671641791044777
C=C(C)[C@H]1CC[C@@]2(C)CCCC(C)(C)[C@H]2C1	0.01935483870967742	0.03968253968253968	0.09649122807017543	0.09821428571428571	0.024390243902439025	0.06896551724137931
CC[C@@H](F)c1ccc(NC(=O)c2ccc(OCC(=O)N3CCCC3)cc2)nc1	0.19631901840490798	0.1506849315068493	0.11724137931034483	0.1347517730496454	0.1897810218978102	0.1258741258741259
C[C@@]12C=CC(=O)C=C1CC[C@H]1[C@H]3C[C@@H](O)[C@@](O)(C(=O)O)[C@]3(C)CC[C@](C)(C(=O)O)[C@@H]12	0.09550561797752809	0.11258278145695365	0.17391304347826086	0.17647058823529413	0.09395973154362416	0.1925925925925926
O=c1nc[nH]c2c1ncn2[C@@H]1O[C@H](COP(=O)(O)O)[C@@H](O)[C@H]1O	0.07228915662650602	0.09420289855072464	0.12403100775193798	0.12598425196850394	0.08148148148148149	0.125
Cn1c2ccccc2c(=O)c2c(O)cc3c(c21)C[C@@H]([C@@](C)(O)CO[C@@H]1O[C@@H](CO)[C@@H](O)[C@@H](O)[C@@H]1O)O3	0.15053763440860216	0.11976047904191617	0.16774193548387098	0.15483870967741936	0.19736842105263158	0.1320754716981132
O=C(O)[C@@H](O)[C@H]1O[C@@](O)(CO)[C@@H](O)[C@@H](O)[C@@H]1O	0.06756756756756757	0.08264462809917356	0.09649122807017543	0.10810810810810811	0.08620689655172414	0.14814814814814814
CCCCCCCC/C=C\CCCCCCCC(=O)OC[C@@H](COC(=O)CCCCCCCCCCCCCCCCC)OC(=O)CCCCCCCCCCCCCCCCCCC	0.044673539518900345	0.04924242424242424	0.04633204633204633	0.05078125	0.03816793893129771	0.06719367588932806
C=C(C)[C@H]1CC[C@@]2(CO)CC[C@@]3(C)[C@@H](CC[C@@H]4[C@]3(C)CC[C@H]3C(C)(C)[C@@H](O)[C@H](O)C[C@@]34C)[C@H]12	0.03553299492385787	0.05357142857142857	0.125	0.11920529801324503	0.04242424242424243	0.0967741935483871
CCC(C)(C)C(=O)O[C@H]1C2=C(C)C(=O)O[C@@H]2C[C@@H]2CC[C@@H](O)[C@@H](C)[C@@]21C	0.06358381502890173	0.09027777777777778	0.3482142857142857	0.24166666666666667	0.07042253521126761	0.171875
CCCC[C@H](NC(=O)c1nn(CCCCF)c2ccccc12)C(=O)Oc1ccc(F)cc1	0.2875	0.18543046357615894	0.0949367088607595	0.11038961038961038	0.3082706766917293	0.1390728476821192
O=C1NN(c2ccc(Cl)cc2)C(=O)/C1=C/c1ccccc1	0.20689655172413793	0.1297709923664122	0.05970149253731343	0.06060606060606061	0.23275862068965517	0.044444444444444446
CC(C)c1ccc(Oc2ccc(C#N)cc2)cc1	0.18571428571428572	0.1487603305785124	0.064	0.08264462809917356	0.2072072072072072	0.07317073170731707
CC1=C[C@H]2c3c(cc4oc5cc(C)cc(O)c5c4c3C)O[C@@]3(O)C(=O)c4oc5cc(C)cc(O)c5c4[C@](C)(C1)[C@@H]23	0.0970873786407767	0.09944751381215469	0.10285714285714286	0.09770114942528736	0.10227272727272728	0.0847457627118644
COc1cc([C@@H]2Oc3c(O)cc([C@H]4Oc5cc(O)cc(O)c5C(=O)[C@@H]4O)cc3[C@H]2CO)ccc1O	0.1276595744680851	0.10778443113772455	0.11180124223602485	0.11320754716981132	0.13924050632911392	0.10559006211180125
C=C[C@](C)(O)CC/C=C(\C)CC/C=C(/C)CC/C=C(/C)CC/C=C(\C)CC[C@H](C)C(=C)C	0.06349206349206349	0.07407407407407407	0.07692307692307693	0.07792207792207792	0.06289308176100629	0.09868421052631579
C[C@](Cn1ccnc1)(N)C(=O)O	0.08088235294117647	0.10091743119266056	0.10679611650485436	0.08737864077669903	0.10576923076923077	0.0970873786407767
COc1c(OCCc2ccccc2)ccc(OC)c1CCN1CCCC1	0.18633540372670807	0.11564625850340136	0.09722222222222222	0.09859154929577464	0.1865671641791045	0.08275862068965517
C[C@@H](C(=O)c1ccccc1)c1ccccc1	0.2677165354330709	0.13559322033898305	0.07563025210084033	0.09565217391304348	0.22857142857142856	0.08547008547008547
CCCCCCCC/C=C\CCCCCCCC(=O)OC[C@H](CO[P@@](=O)(O)O[C@H]1[C@@H](O)[C@@H](O)[C@@H](O)[C@@H](OP(=O)(O)O)[C@@H]1O)OC(=O)CCCCCCC/C=C\C	0.06299212598425197	0.06578947368421052	0.0871559633027523	0.09302325581395349	0.057777777777777775	0.12380952380952381
CN(CC(=O)c1ccccc1)C1CCN(CCc2ccccc2)CC1	0.24503311258278146	0.1258741258741259	0.11510791366906475	0.11678832116788321	0.19083969465648856	0.09219858156028368
C=CCc1ccc(O[C@@H]2O[C@H](CO)[C@@H](O)[C@H](O)[C@H]2O)cc1	0.0949367088607595	0.12307692307692308	0.12903225806451613	0.13114754098360656	0.128	0.13934426229508196
CCCCCCCC/C=C\CCCCCCCC(=O)OC[C@@H](COC(=O)CCCCCCCCCCCCCCCCCCC)OC(=O)CCCCCCCCCCCCCCCCC	0.044673539518900345	0.04924242424242424	0.04633204633204633	0.05078125	0.03816793893129771	0.06719367588932806
CCCCC/C=C\C/C=C\C/C=C\C/C=C\C/C=C\CCC(=O)OC[C@@H](COC(=O)CCC/C=C\C/C=C\C/C=C\C/C=C\CCCCC)OC(=O)	0.05138339920948617	0.05286343612334802	0.04954954954954955	0.0547945205479452	0.044642857142857144	0.07407407407407407
CC1(C)CC[C@@]2(C(=O)O)CC[C@]3(C)C(=CC[C@@H]4[C@@]5(C)[C@@H](O)[C@@H](O)[C@@H](O)[C@@](C)(CO)[C@@H]5CC[C@]43C)[C@@H]2C1	0.06030150753768844	0.08235294117647059	0.14102564102564102	0.13548387096774195	0.0718562874251497	0.1346153846153846
C[C@@H]1OC(=O)C=C[C@@H]1O[C@@H]1O[C@@H](CO)[C@@H](O)[C@@H](O)[C@@H]1O	0.05625	0.06766917293233082	0.19298245614035087	0.19642857142857142	0.0703125	0.17391304347826086
CNCc1ccc(CC(=O)Nc2ccccc2)cc1	0.26865671641791045	0.1349206349206349	0.0873015873015873	0.08870967741935484	0.24324324324324326	0.07936507936507936
CCCCCCCCCCCCCCCCCCCCCCCCCCCCCCCCO	0.02912621359223301	0.022099447513812154	0.03468208092485549	0.03508771929824561	0.022727272727272728	0.047058823529411764
CCCC/C=C\C/C=C\CCCCCCCCCC(=O)OC[C@H](COC(=O)CCCCCCCCCCC/C=C\CCCCCCCC)OC(=O)CCCCCCCCC/C=C\CCCCC	0.04377104377104377	0.04814814814814815	0.045283018867924525	0.04961832061068702	0.03731343283582089	0.06563706563706563
NC(=O)[C@H](CCCCNC(=O)c1ccc([N+](=O)[O-])o1)NC(=O)CCOCCOCCOCCOCCNC(=O)CCCCCCc1c[nH]c2ccccc12	0.1440677966101695	0.0945945945945946	0.06278026905829596	0.06818181818181818	0.13333333333333333	0.08256880733944955
O=C(O[C@@H](C(=O)O)[C@@H]1OC(=O)[C@@H](O)[C@@H]1O)c1cc(O)c(O)c(O)c1	0.1125	0.12686567164179105	0.1328125	0.144	0.11450381679389313	0.16129032258064516
C[C@H]1COc2c(ccc3ccccc32)C1	0.1357142857142857	0.1092436974789916	0.10526315789473684	0.10714285714285714	0.19811320754716982	0.06837606837606838
CC1=CC(=O)[C@H]2O[C@@]3(C[C@@H](C)[C@@H](O)O3)[C@@]1(O)C2(C)C	0.050955414012738856	0.078125	0.14782608695652175	0.1504424778761062	0.064	0.11965811965811966
CCCCC[C@@H](C)CC[C@H](O)CC[C@@H](C)[C@@H]1CC[C@@H](CC[C@@H](O)[C@@H](O)CCCCC[C@@H](O)CC2=C[C@@H](C)OC2=O)O1	0.11165048543689321	0.11602209944751381	0.14619883040935672	0.16167664670658682	0.10674157303370786	0.19631901840490798
C/C(N)=N\CCCc1c[nH]c2ccccc12	0.13380281690140844	0.10743801652892562	0.0847457627118644	0.08620689655172414	0.1834862385321101	0.07627118644067797
CCCCCCCCCCCCCCCC(=O)O[C@H](CCCCCCCCCC)CCCCCCCCCC(=O)O	0.0787037037037037	0.061855670103092786	0.06382978723404255	0.07027027027027027	0.05789473684210526	0.11173184357541899
O=C(O)[C@H]1O[C@@H](Oc2ccc(-c3oc4cc(O)cc(O)c4c(=O)c3O)cc2O)[C@@H](O)[C@@H](O)[C@H]1O	0.13736263736263737	0.13924050632911392	0.12258064516129032	0.12418300653594772	0.1437908496732026	0.13071895424836602
C[C@@]1([C@@H]2CC[C@H]3C[C@]2(C)CC[C@@]3(C)[C@H]2CC[C@@]2(C)[C@@H](O)C1)C(=O)O	0.046511627906976744	0.06993006993006994	0.12213740458015267	0.12403100775193798	0.05714285714285714	0.11450381679389313
CC1=CC(=O)CC(C)(C)[C@@]1(O)CC[C@H](C)O[C@@H]1O[C@@H](CO[C@@H]2OC[C@@H](O)[C@@H](O)[C@@H]2O)[C@@H](O)[C@@H](O)[C@@H]1O	0.07653061224489796	0.08875739644970414	0.16339869281045752	0.18120805369127516	0.0783132530120482	0.1568627450980392
CN(CCOc1ccc(Cl)cc1)C(=O)Nc1ccc(Cl)cc1	0.20408163265306123	0.15384615384615385	0.09090909090909091	0.09230769230769231	0.19834710743801653	0.08333333333333333
O=C(O)[C@H]1O[C@H](Oc2ccccc2)[C@H](O)[C@@H](O)[C@H]1O	0.14383561643835616	0.1111111111111111	0.13559322033898305	0.13793103448275862	0.16379310344827586	0.16666666666666666
COc1ccc(C[C@H]2COc3cc(OC)c(OC)cc3C2=O)cc1	0.12962962962962962	0.1386861313868613	0.1111111111111111	0.11278195488721804	0.15267175572519084	0.08759124087591241
C[C@@H](N)C(=O)Nc1ccc(I)cc1	0.15384615384615385	0.14953271028037382	0.08333333333333333	0.10576923076923077	0.1568627450980392	0.09433962264150944
CC(C)[C@@]1(O)CC(=O)[C@@]2(C)C[C@@]3(O)O[C@]4(C(=O)[C@@]13C)[C@@H](O)[C@@H](C)CC[C@@]24O	0.06936416184971098	0.09722222222222222	0.14285714285714285	0.15384615384615385	0.07746478873239436	0.12686567164179105
CCCCCn1cc(C(=O)Nc2cccc3ccccc23)c2ccccc21	0.3108108108108108	0.1360544217687075	0.08783783783783784	0.08904109589041095	0.2755905511811024	0.08843537414965986
CC(C)c1cc(O)c2c(c1)C(=O)c1cc(O)cc(C)c1C2=O	0.152317880794702	0.16666666666666666	0.09302325581395349	0.112	0.15447154471544716	0.10236220472440945
C[C@@H](O)[C@H]1C(=O)N2C(C(=O)O)=C(S[C@@H]3CC[S@](=O)C3)S[C@H]12	0.09554140127388536	0.11538461538461539	0.12096774193548387	0.14166666666666666	0.1111111111111111	0.13114754098360656
CC(C)(C)C(=O)OCC(=O)Nc1ccccc1	0.2196969696969697	0.12605042016806722	0.15315315315315314	0.11504424778761062	0.16216216216216217	0.13392857142857142
OC[C@@H]1O[C@H](n2cnc3c(N)ncnc32)[C@H](O)[C@@H]1O	0.06329113924050633	0.08461538461538462	0.0975609756097561	0.09917355371900827	0.07936507936507936	0.09836065573770492
ClC1=C(Cl)[C@@]2(Cl)[C@@H]3[C@@H](Cl)[C@@H]4O[C@H]4[C@@H]3[C@@]12Cl	0.013071895424836602	0.015873015873015872	0.07017543859649122	0.07142857142857142	0.01652892561983471	0.05217391304347826
CC(=O)O[C@@H]1CC[C@]2(C)[C@H](CC[C@]3(C)[C@@H]2CC=C2[C@@H]4[C@H](C)[C@@H](C)CC[C@]4(C)CC[C@@]23C)[C@@]1(C)C(=O)O	0.06	0.06936416184971098	0.16233766233766234	0.1568627450980392	0.05263157894736842	0.14102564102564102
CSc1cc(C(=O)Nc2ccccc2)cc(OC)c1OC	0.23404255319148937	0.13076923076923078	0.09302325581395349	0.09448818897637795	0.19327731092436976	0.08527131782945736
CCCCC[C@@H]1O[C@H](O)C[C@H]1SC[C@H](NC(=O)CC[C@H](N)C(=O)O)C(=O)NCC(=O)O	0.11173184357541899	0.09554140127388536	0.12162162162162163	0.1310344827586207	0.08441558441558442	0.20437956204379562
CCCCCCCCCCCCCCCCCCCCCCCCCC(=O)O	0.05945945945945946	0.05625	0.05844155844155844	0.05921052631578947	0.05806451612903226	0.087248322147651
N[C@@H](CCC(=O)N[C@H](CSC(=S)NCc1ccc(O)cc1)C(=O)O)C(=O)O	0.175	0.16666666666666666	0.09154929577464789	0.10071942446043165	0.15555555555555556	0.15789473684210525
O=C(Cc1ccccc1)Nc1cnc(CCCCF)nc1N	0.18666666666666668	0.14393939393939395	0.08208955223880597	0.08333333333333333	0.1774193548387097	0.09090909090909091
COc1ccc(-c2oc3cc(O)cc(O)c3c(=O)c2O)cc1OC	0.14556962025316456	0.14925373134328357	0.08823529411764706	0.08955223880597014	0.1640625	0.08088235294117647
CCOc1ccc(NC(=O)CSc2nc3c(=O)[nH]cnc3n2C)cc1	0.17721518987341772	0.1865671641791045	0.11678832116788321	0.11851851851851852	0.17557251908396945	0.10144927536231885
CCc1ccc(C(=O)Nc2ccc(Cl)cc2)cc1	0.22962962962962963	0.13934426229508196	0.09016393442622951	0.09166666666666666	0.2072072072072072	0.08196721311475409
NC1(CNC(=O)N2CCOCC2)CCCC1	0.03870967741935484	0.03076923076923077	0.06666666666666667	0.06779661016949153	0.04032258064516129	0.040983606557377046
N#CCCc1ccc(S(=O)(=O)Nc2ccc(F)cc2)cc1	0.22535211267605634	0.20491803278688525	0.06818181818181818	0.06923076923076923	0.23478260869565218	0.06060606060606061
CCCC/C=C\C/C=C\CCCCCCCCCC(=O)OC[C@H](COC(=O)CCCCCCC/C=C\CCCCCC)OC(=O)CCCCCCCCCCCCCCCCCCCCCCC	0.043333333333333335	0.047619047619047616	0.04477611940298507	0.04905660377358491	0.03690036900369004	0.0648854961832061
CC(=O)OC[C@@]12CCC(C)=C[C@@H]1O[C@@H]1[C@H](OC(C)=O)C[C@@]2(C)[C@@]12CO2	0.06395348837209303	0.07586206896551724	0.171875	0.1746031746031746	0.055944055944055944	0.15503875968992248
C[C@@H]1CC[C@]2(O)[C@@]3(C)C[C@@]4(O)O[C@]2(C(=O)[C@@]4(C)C([C@@H](C)CO[C@@H]2O[C@@H](CO)[C@@H](O)[C@@H](O)[C@@H]2O)=CC3=O)[C@@H]1O	0.07462686567164178	0.09883720930232558	0.17307692307692307	0.19078947368421054	0.08235294117647059	0.1518987341772152
CC/C=C\C/C=C\C/C=C\C/C=C\C/C=C\CCCC(=O)O[C@@H](COC(=O)CCCCCCCCC/C=C\CCCC)COC(=O)CCCCCCCCCCC/C=C	0.047619047619047616	0.048582995951417005	0.045454545454545456	0.0502092050209205	0.040983606557377046	0.06779661016949153
C=C(C)[C@H]1CC[C@@]2(CO)CC[C@@]3(C)[C@@H](CC[C@H]4[C@]3(C)CC[C@H]3C(C)(C)[C@@H](O)[C@@H](O)C[C@]43C)[C@H]12	0.03553299492385787	0.05357142857142857	0.125	0.11920529801324503	0.04242424242424243	0.0967741935483871
C[C@@H](NC(=O)c1cc(F)ccc1F)c1ccc(F)cc1F	0.20279720279720279	0.20833333333333334	0.06923076923076923	0.0873015873015873	0.23893805309734514	0.078125
O=C1c2c(O)cc(O)cc2O[C@H](c2ccc(O)c(O)c2)[C@@H]1O	0.12903225806451613	0.12121212121212122	0.10077519379844961	0.10236220472440945	0.144	0.09302325581395349
CC(C)=CCC[C@]1(C)C=Cc2c(c3ccccc3n(C)c2=O)O1	0.15483870967741936	0.15151515151515152	0.12307692307692308	0.125	0.2457627118644068	0.09022556390977443
CCCCC/C=C\C/C=C\C/C=C\CCCCCCC(=O)OC[C@@H](COC(=O)CCCCCCCCCCC/C=C\CCCCCCCC)OC(=O)CCCCCCCCCCCCCCC	0.04377104377104377	0.04814814814814815	0.045283018867924525	0.04961832061068702	0.03731343283582089	0.06563706563706563
Cc1ccc(/C=C/c2ccc(O)cc2)c(O)c1	0.14788732394366197	0.1623931623931624	0.056910569105691054	0.05785123966942149	0.22429906542056074	0.05737704918032787
Cc1c(O[C@H]2O[C@@H](CO)[C@@H](O)[C@@H](O)[C@@H]2O)cc(C(C)C)c2c1C(=O)[C@@](C)(O)CO2	0.10982658959537572	0.13793103448275862	0.14388489208633093	0.16296296296296298	0.1267605633802817	0.15328467153284672
CC1=CCCC(C)(C)[C@@H]1/C=C/C(C)=C/C=C/C(C)=C/C=C/C=C(\C)CCC1=C(C)CCC1=O	0.061855670103092786	0.09146341463414634	0.10897435897435898	0.1032258064516129	0.08074534161490683	0.075
CS(=O)(=O)Nc1ccccc1	0.1693548387096774	0.1346153846153846	0.06666666666666667	0.06796116504854369	0.1414141414141414	0.0673076923076923
O=S(=O)(O)O/N=C(\Cc1ccccc1)S[C@@H]1O[C@@H](CO)[C@@H](O)[C@H](O)[C@@H]1O	0.13414634146341464	0.1276595744680851	0.13333333333333333	0.13533834586466165	0.14074074074074075	0.15151515151515152
CC1(C)CC[C@]2(C(=O)O)CC[C@]3(C)C(=CC[C@@H]4[C@@]5(C)[C@@H](O)[C@@H](O)[C@@H](O)[C@@](C)(CO)[C@@H]5CC[C@]43C)[C@@H]2C1	0.06030150753768844	0.08235294117647059	0.14102564102564102	0.13548387096774195	0.0718562874251497	0.1346153846153846
CC[C@H](CO)NC(=O)Cc1ccc(C)c(OC)c1	0.1310344827586207	0.15126050420168066	0.14912280701754385	0.17272727272727273	0.14782608695652175	0.16071428571428573
O=c1c2cc(O)c(O)cc2oc2cc(O)cc(O)c12	0.10596026490066225	0.1111111111111111	0.072	0.07317073170731707	0.125	0.07258064516129033
CO[C@](C)(CO)C[C@@H](OC(=O)/C=C/c1ccc(OC)cc1)OC(C)=O	0.13664596273291926	0.19083969465648856	0.1450381679389313	0.13846153846153847	0.17054263565891473	0.13740458015267176
Cc1cc(C)c(N)c(C)c1C	0.05925925925925926	0.09433962264150944	0.06796116504854369	0.06930693069306931	0.07766990291262135	0.04807692307692308
O=C(OC[C@@H]1O[C@@H](Oc2cc(O)c3c(=O)c(O)c(-c4ccc(O)cc4)oc3c2)[C@H](O)[C@H](O)[C@@H]1O)c1ccc(O)cc1	0.19270833333333334	0.14124293785310735	0.11363636363636363	0.11494252873563218	0.17964071856287425	0.11428571428571428
Cn1nc(-c2ccccc2)c2ncn(C)c12	0.17518248175182483	0.1452991452991453	0.05785123966942149	0.058823529411764705	0.1834862385321101	0.049586776859504134
COc1cc2c(cc1OC)[C@H]1Cc3ccc(O)cc3OC[C@H]21	0.10559006211180125	0.11029411764705882	0.11538461538461539	0.1171875	0.12307692307692308	0.08270676691729323
CCCCCC[C@@H](O)CCC[C@H](O)[C@@H]1CC[C@H]([C@@H]2CC[C@H]([C@@H](O)CCCCCCCCCC3=C[C@@H](C)OC3=O)O2)O1	0.09433962264150944	0.09042553191489362	0.13714285714285715	0.14534883720930233	0.09289617486338798	0.17159763313609466
CC[C@H](C)COC(=O)c1ccccc1	0.17557251908396945	0.14414414414414414	0.12037037037037036	0.1553398058252427	0.2079207920792079	0.15384615384615385
C[C@H]1C(=O)O[C@H]2C[C@@]34[C@@H]5OC(=O)[C@@]3(O[C@@H]3OC(=O)[C@@H](O)[C@@]34[C@H](C(C)(C)C)[C@@H]5O)[C@]12O	0.05405405405405406	0.08387096774193549	0.18248175182481752	0.15942028985507245	0.05844155844155844	0.11805555555555555
O=c1cc(-c2ccc(O)cc2)oc2cc(O)c([C@H]3O[C@H](CO)[C@H](O)[C@H](O)[C@H]3O)c(O)c12	0.14942528735632185	0.1456953642384106	0.10596026490066225	0.10738255033557047	0.16666666666666666	0.10666666666666667
N#CC1=C(N)Oc2ccccc2[C@H]1c1ccccc1	0.19718309859154928	0.1	0.05384615384615385	0.0546875	0.1794871794871795	0.03816793893129771
O=C1N=C(O)/C(=C\c2ccc(OCCC(=O)O)cc2)S1	0.1554054054054054	0.21008403361344538	0.11290322580645161	0.11475409836065574	0.19827586206896552	0.12295081967213115
O=C(Oc1cccc2ccccc12)c1cn(CCCCCF)c2ccccc12	0.2792207792207792	0.13333333333333333	0.07894736842105263	0.08	0.2692307692307692	0.08666666666666667
C=C1C(=O)O[C@@H]2C/C(C)=C/CC/C(C)=C/[C@H](OC(C)=O)[C@@H]12	0.075	0.09848484848484848	0.21929824561403508	0.22321428571428573	0.08527131782945736	0.15
C=C1CC[C@@H]2C(C)(C)[C@H](OC(C)=O)CC[C@@]2(C)[C@H]1COc1ccc2ccc(=O)oc2c1	0.11666666666666667	0.14473684210526316	0.16666666666666666	0.16901408450704225	0.1342281879194631	0.12080536912751678
CC[C@@H](C)CCCCCCCCCCCCCCCCCCC(=O)O	0.08771929824561403	0.08163265306122448	0.06993006993006994	0.09420289855072464	0.08450704225352113	0.13432835820895522
COc1cc(/C=C/C(=O)OC[C@H]2O[C@H](OC[C@@H]3O[C@@H](OC)[C@H](O)[C@@H]3O)[C@@H](OC)[C@H](O)[C@@H]2O)ccc1O	0.09183673469387756	0.13333333333333333	0.15286624203821655	0.15483870967741936	0.13043478260869565	0.1464968152866242
C=C1C(=O)O[C@H]2/C=C(\C)CC/C=C(/C)CC[C@@H]12	0.058823529411764705	0.07142857142857142	0.1415929203539823	0.14414414414414414	0.0743801652892562	0.0847457627118644
C[C@@]12C[C@@]3(O)O[C@@H](O1)[C@@]1(COC(=O)c4ccccc4)[C@H]3C[C@@]21O[C@@H]1O[C@@H](CO)[C@@H](O)[C@@H](O)[C@@H]1O	0.12299465240641712	0.09580838323353294	0.14935064935064934	0.1513157894736842	0.1337579617834395	0.14285714285714285
Cc1cc(=O)oc2cc(O)ccc12	0.10218978102189781	0.12727272727272726	0.09259259259259259	0.09433962264150944	0.14423076923076922	0.06363636363636363
COc1cc2c(cc1O)CCN1Cc3c(ccc(OC)c3OC)C[C@@H]21	0.10714285714285714	0.11188811188811189	0.10869565217391304	0.11029411764705882	0.11594202898550725	0.07801418439716312
COC(=O)[C@@H](O)[C@@H]1OC(=O)[C@@H](OC(=O)c2cc(O)c(O)c(O)c2)[C@@H]1O	0.11728395061728394	0.1323529411764706	0.14728682170542637	0.168	0.12030075187969924	0.18548387096774194
CC(C)[C@H](NC(=O)c1nn(CCCCCOc2ccccc2)c2ccccc12)C(N)=O	0.30128205128205127	0.16556291390728478	0.0967741935483871	0.11258278145695365	0.26666666666666666	0.14189189189189189
Cn1c(C#N)nc(N)n1	0.02962962962962963	0.05660377358490566	0.02912621359223301	0.0297029702970297	0.038834951456310676	0.019417475728155338
N[C@@H](CCC(=O)O)C(=O)NCCSc1ccc(C2CC2)nc1	0.1503267973856209	0.13740458015267176	0.12598425196850394	0.13709677419354838	0.125	0.17355371900826447
Oc1cc(O)c2c(c1)O[C@H](c1cc(O)c(O)c(O)c1)[C@@H](O)[C@H]2c1c(O)cc(O)c2c1O[C@H](c1ccc(O)c(O)c1)[C@@H](O)C2	0.09905660377358491	0.07853403141361257	0.08695652173913043	0.08791208791208792	0.1043956043956044	0.08152173913043478
CCCCC[C@@H](O)/C=C/[C@H]1[C@H](O)C[C@H](O)[C@@H]1CCCCCCC(=O)O	0.09523809523809523	0.12142857142857143	0.13533834586466165	0.14615384615384616	0.1259259259259259	0.22950819672131148
CO[C@H]1C[C@@H]2CC[C@H](O2)[C@H](O)[C@@]1(C)OC(C)=O	0.03870967741935484	0.05511811023622047	0.16363636363636364	0.16666666666666666	0.04878048780487805	0.13392857142857142
Fc1cccc(-c2cnccc2)c1	0.17692307692307693	0.13513513513513514	0.043478260869565216	0.04424778761061947	0.19801980198019803	0.034782608695652174
CCCCCCCCCCCCCCCCCCCCCCCC(=O)OC[C@H](COC(=O)CCCCCCCCCCCCCCCCCCCCC)OC(=O)CCCCCCCCCCCCCCC	0.042071197411003236	0.03873239436619718	0.04332129963898917	0.04744525547445255	0.028368794326241134	0.06273062730627306
CCCCC/C=C\C/C=C\C/C=C\C/C=C\CCCCCC(=O)OC[C@H](COC(=O)CCCCCCCCCCC/C=C\C/C=C\CCCCC)OC(=O)CCCCCCC	0.04659498207885305	0.051587301587301584	0.048582995951417005	0.05327868852459016	0.04	0.07053941908713693
CC[C@H](C)[C@H](NC(=O)[C@@H](N)Cc1c[nH]c2ccccc12)C(=O)O	0.2108843537414966	0.1796875	0.11538461538461539	0.144	0.24786324786324787	0.18032786885245902
CC(=O)O[C@@H]1CC(C)(C)C[C@@H]2[C@@]13CO[C@@]21CC[C@@H]2[C@@]4(C)CC[C@H](O)C(C)(C)[C@@H]4CC[C@@]2(C)[C@@]1(C)C[C@@H]3O	0.03365384615384615	0.05027932960893855	0.1375	0.1320754716981132	0.03977272727272727	0.10365853658536585
CC(C)(O[C@H]1O[C@@H](CO)[C@@H](O)[C@@H](O)[C@@H]1O)[C@H]1Cc2cc3ccc(=O)oc3cc2O1	0.1016949152542373	0.12	0.19117647058823528	0.1678832116788321	0.12413793103448276	0.14184397163120568
N[C@@H]1N[C@H](N)[C@H](O)[C@@H](O)[C@H]1O	0.02142857142857143	0.02654867256637168	0.06796116504854369	0.06930693069306931	0.027777777777777776	0.09
CC(C)CCC[C@H](C)[C@H]1CC[C@H]2[C@@H]3CC=C4C[C@@H](O)CC[C@]4(C)[C@H]3CC[C@@]21C	0.07222222222222222	0.08496732026143791	0.15942028985507245	0.17037037037037037	0.07333333333333333	0.14388489208633093
C=CC(C)(C)c1c(OC)cc(OC)c(OC)c1O	0.058823529411764705	0.0975609756097561	0.11206896551724138	0.07627118644067797	0.08333333333333333	0.05785123966942149
CCCCCC/C=C\CCCCCCCC(=O)OC[C@H](COC(=O)CCCCCCC/C=C\CCCCCC)OC(=O)CCCCCCCCC/C=C\CCCCCC	0.047619047619047616	0.052845528455284556	0.04979253112033195	0.0546218487394958	0.040983606557377046	0.07234042553191489
O=C1NC(=O)/C(=C/c2ccc(OCCCCN3CCOCC3)cc2)S1	0.12574850299401197	0.1258741258741259	0.11510791366906475	0.11678832116788321	0.13043478260869565	0.08450704225352113
CC/C=C\C/C=C\C/C=C\C/C=C\C/C=C\CCCCCC(=O)OC[C@@H](COC(=O)CCCCCCCCCCC/C=C\CCCCCCCC)OC(=O)CCCCCCC	0.04659498207885305	0.051587301587301584	0.048582995951417005	0.05327868852459016	0.04	0.07053941908713693
NCCCC[C@@](N)(C(=O)OCc1ccc(O)cc1)C(=O)O	0.15436241610738255	0.15079365079365079	0.13008130081300814	0.11382113821138211	0.14754098360655737	0.15966386554621848
O=C1O[C@@]2(c3ccccc31)c1c(cccc1C(=O)O)c1ccccc1C2=O	0.2631578947368421	0.14583333333333334	0.08163265306122448	0.08275862068965517	0.22137404580152673	0.06756756756756757
CN(CCc1ccccc1)C(=O)C[C@@H](O)c1ccccc1	0.2867647058823529	0.1746031746031746	0.10077519379844961	0.1111111111111111	0.24347826086956523	0.11904761904761904
CCC[C@@H](NCC)C(=O)c1ccc(C)c(C)c1	0.13380281690140844	0.15517241379310345	0.14285714285714285	0.1559633027522936	0.1415929203539823	0.14414414414414414
CN1C[C@H](O)[C@H](O)[C@H](O)[C@H]1CO	0.04285714285714286	0.043859649122807015	0.08653846153846154	0.08823529411764706	0.05555555555555555	0.12
C[C@]12C[C@H]3OC(=O)[C@H]1CO[C@]14O[C@@]5([C@@H]2C1=O)[C@](O)(CC[C@@H]1[C@H]4CC=C2C=CCC(=O)[C@@]21C)C(=O)O[C@]35C	0.06341463414634146	0.08522727272727272	0.1419753086419753	0.14375	0.06896551724137931	0.10179640718562874
C=CC(=O)OC	0.031746031746031744	0.05102040816326531	0.05434782608695652	0.05555555555555555	0.053763440860215055	0.054945054945054944
C[C@@H]1O[C@@H](Oc2c(-c3ccc(O)c(O)c3)oc3cc(O)cc(O)c3c2=O)[C@@H](O)[C@@H](O)[C@@H]1O[C@@H]1O[C@@H](CO)[C@@H](O)[C@@H](O)[C@@H]1O	0.11004784688995216	0.10810810810810811	0.11797752808988764	0.11931818181818182	0.11731843575418995	0.10614525139664804
C[C@H]1[C@H](O)CC[C@@H]2CCCCC[C@@H]21	0.013333333333333334	0.016260162601626018	0.10185185185185185	0.10377358490566038	0.01694915254237288	0.08256880733944955
C=C1[C@H](C)CC[C@@]2(C)[C@@H]1C[C@@H]1C[C@H](OC(C)=O)C(C)=C([C@@H](OC(C)=O)[C@@H]2OC(C)=O)C1(C)C	0.05759162303664921	0.0736196319018405	0.1736111111111111	0.16783216783216784	0.04938271604938271	0.13513513513513514
O=C(c1cccc2ccccc12)c1cn(CCCCCBr)c2ccccc12	0.27631578947368424	0.12837837837837837	0.07333333333333333	0.07432432432432433	0.265625	0.08108108108108109
CCN(CC)CCOC(=O)c1ccccc1	0.1678832116788321	0.1271186440677966	0.12389380530973451	0.12612612612612611	0.1743119266055046	0.13513513513513514
CC(C)CC(=O)O[C@@H]1OC=C(CO[C@@H]2O[C@@H](CO)[C@@H](O)[C@@H](O)[C@@H]2O)[C@@H]2[C@@H]3O[C@@H]3[C@@](O)(CO)[C@@H]12	0.0962566844919786	0.09876543209876543	0.15436241610738255	0.1724137931034483	0.10191082802547771	0.1875
O=C(O)[C@@H]1O[C@H](Oc2ccccc2)[C@H](O)[C@H](O)[C@@H]1O	0.14383561643835616	0.1111111111111111	0.13559322033898305	0.13793103448275862	0.16379310344827586	0.16666666666666666
CCCCC/C=C\C/C=C\C/C=C\C/C=C\CCCCCC(=O)O[C@H](COC(=O)CCCCCCC/C=C\C/C=C\CCCCCC)COC(=O)CCCCCCCCCC	0.04659498207885305	0.051587301587301584	0.048582995951417005	0.05327868852459016	0.04	0.07053941908713693
C[C@H]1C[C@H]2[C@@H]3CCC4=CC(=O)C=C[C@]4(C)[C@@]3(F)[C@@H](O)C[C@]2(C)[C@H]1C	0.058823529411764705	0.0851063829787234	0.20491803278688525	0.20833333333333334	0.07246376811594203	0.14960629921259844
C=C1[C@H]2CC[C@@H]3[C@@]45CO[C@](O)([C@@H](O)[C@@H]4C(C)(C)CCC5=O)[C@]3(C2)[C@@H]1O	0.045714285714285714	0.05405405405405406	0.12781954887218044	0.1297709923664122	0.055944055944055944	0.1037037037037037
CCCCC[C@H](/C=C/n1ccnc1)OC(=O)c1ccccc1	0.18543046357615894	0.13432835820895522	0.09774436090225563	0.1076923076923077	0.21487603305785125	0.12403100775193798
CCCCC/C=C\C/C=C\C/C=C\CCCCCCC(=O)OC[C@H](COC(=O)CCCCCCC/C=C\CCCCCCCC)OC(=O)CCCCCCC/C=C\C/C=C\C	0.04659498207885305	0.051587301587301584	0.048582995951417005	0.05327868852459016	0.04	0.07053941908713693
CC1(C)C=Cc2c(ccc3ccc(=O)oc23)O1	0.12413793103448276	0.13333333333333333	0.09243697478991597	0.09401709401709402	0.1592920353982301	0.06611570247933884
O=C(O)CCc1ccccc1OCCNC(=O)c1ccc(-c2ccccc2)nc1	0.34459459459459457	0.16216216216216217	0.09210526315789473	0.09333333333333334	0.23703703703703705	0.12244897959183673
O=C1C[C@H](c2ccc(O)cc2)Oc2cc(O[C@H]3O[C@@H](CO)[C@@H](O)[C@@H](O)[C@H]3O)ccc21	0.13714285714285715	0.12418300653594772	0.14482758620689656	0.14685314685314685	0.16783216783216784	0.12244897959183673
C=CCCCCCCCCC[C@H](O)[C@@H]1CC[C@H]([C@@H](O)CCCCCCCCCCCCC2=C[C@@H](C)OC2=O)O1	0.07582938388625593	0.07526881720430108	0.10857142857142857	0.11627906976744186	0.07734806629834254	0.1286549707602339
COc1c(O[C@@H]2O[C@@H](CO)[C@@H](O)[C@@H](O)[C@@H]2O)ccc2c1C(=O)c1ccccc1C2=O	0.17857142857142858	0.14	0.13013698630136986	0.13194444444444445	0.19424460431654678	0.1310344827586207
OCC1=C[C@@H](N[C@@H]2[C@H](O)[C@@H](O)[C@@H](O[C@H]3O[C@@H](CO)[C@@H](O)[C@H](O)[C@@H]3O)[C@@H](CO)[C@@H]2O)[C@H](O)[C@H](O)[C@H]1O	0.04522613065326633	0.040229885057471264	0.11464968152866242	0.11612903225806452	0.04142011834319527	0.11538461538461539
CCCCC[C@@H](O)/C=C/[C@H]1[C@H](C/C=C/CCC(=O)CCc2ccc(O)c(O)c2)[C@H](O)C[C@@H]1O	0.11891891891891893	0.1464968152866242	0.14473684210526316	0.15436241610738255	0.1513157894736842	0.2013888888888889
COc1ccc([C@H]2COc3cc(O)ccc3C2=O)cc1	0.14666666666666667	0.1328125	0.10317460317460317	0.10483870967741936	0.1864406779661017	0.078125
CCCCC/C=C\C/C=C\C/C=C\C/C=C\C/C=C\CCC(=O)OC[C@@H](COC(=O)CCCC/C=C\C/C=C\C/C=C\CCCCC)OC(=O)CCCCC	0.04980842911877394	0.05555555555555555	0.05240174672489083	0.05752212389380531	0.04310344827586207	0.07623318385650224
CN(C)CC[C@H](N)C(=O)O	0.08527131782945736	0.1188118811881188	0.08080808080808081	0.09375	0.10204081632653061	0.11578947368421053
C=C(C)[C@@H]1CC[C@]2(CO)CC[C@]3(C)[C@H](CC[C@@H]4[C@]3(C)CC[C@H]3C(C)(C)[C@@H](O)[C@H](O)C[C@@]34C)[C@H]12	0.03553299492385787	0.05357142857142857	0.125	0.11920529801324503	0.04242424242424243	0.0967741935483871
O=c1c(O)c(-c2ccc(O)cc2)oc2cc(O[C@H]3O[C@@H](CO)[C@@H](O)[C@H](O)[C@@H]3O)c(O)c(O)c12	0.1388888888888889	0.14102564102564102	0.10967741935483871	0.1111111111111111	0.15333333333333332	0.11038961038961038
COc1ccc2c(c1OC)O[C@H](O[C@H]1O[C@@H](CO)[C@@H](O)[C@@H](O)[C@@H]1O)C(=O)N2O	0.09770114942528736	0.10810810810810811	0.14492753623188406	0.14705882352941177	0.11971830985915492	0.12949640287769784
O=C(C[C@@H]1CCCCC1)N1CCCCCCC1	0.03125	0.029850746268656716	0.06451612903225806	0.06557377049180328	0.0390625	0.048
COc1ccc([C@H]2CC(=O)c3c(O)cc(O[C@@H]4O[C@@H](CO)[C@@H](O)[C@@H](O)[C@@H]4O)cc3O2)cc1	0.13333333333333333	0.12738853503184713	0.1476510067114094	0.14965986394557823	0.15436241610738255	0.12582781456953643
COc1cc(-c2oc3cc(O)cc(O)c3c(=O)c2O[C@H]2O[C@@H](CO)[C@@H](O)[C@@H](O)[C@@H]2O[C@@H]2O[C@@H](C)[C@@H](O)[C@@H](O)[C@@H]2O)ccc1O	0.11374407582938388	0.11229946524064172	0.12222222222222222	0.12359550561797752	0.12154696132596685	0.11049723756906077
CC(=O)/C=C/CC=C(C)/C=C/C=C(\C)CC/C=C(\C)CC/C=C(\C)CCC=C(C)C	0.053475935828877004	0.06918238993710692	0.0718954248366013	0.06578947368421052	0.057692307692307696	0.07947019867549669
CC1=C[C@H](O)CC(C)(C)[C@@]1(O)/C=C/C(C)=C/C=C/C(=O)O	0.0759493670886076	0.1171875	0.11382113821138211	0.11570247933884298	0.104	0.15254237288135594
Cc1c([N+](=O)[O-])c([N+](=O)[O-])cc([N+](=O)[O-])c1[N+](=O)[O-]	0.05844155844155844	0.07936507936507936	0.04838709677419355	0.04918032786885246	0.06504065040650407	0.04032258064516129
CC(=O)O[C@@H]1CC[C@@]2(C)[C@H](CC[C@]3(C)[C@@H]2CC=C2[C@@H]4[C@@](C)(O)CC[C@@]4(C)CC[C@@]23C)C1(C)C	0.04081632653061224	0.059880239520958084	0.13245033112582782	0.12666666666666668	0.04878048780487805	0.1038961038961039
COC(=O)[C@@]1(O)C[C@@H](O)[C@@H](O)[C@H](OC(=O)/C=C\c2ccc(O)c(O)c2)C1	0.10778443113772455	0.1366906474820144	0.15151515151515152	0.15384615384615385	0.13333333333333333	0.1796875
CCCN[C@]1(c2ccccc2)CCCCC1=O	0.1388888888888889	0.096	0.11965811965811966	0.12173913043478261	0.14782608695652175	0.08333333333333333
O=S(=O)(O)Oc1ccccc1O	0.12213740458015267	0.14285714285714285	0.08571428571428572	0.08737864077669903	0.15	0.08653846153846154
OC[C@H](c1ccccc1)C1CCCN(CCc2ccccc2)CC1	0.23178807947019867	0.09655172413793103	0.09285714285714286	0.10218978102189781	0.17557251908396945	0.07801418439716312
O=C(O)[C@H]1Cc2c([nH]c3ccccc23)[C@H](c2ccc(Cl)cc2)N1	0.19078947368421054	0.14074074074074075	0.0962962962962963	0.09774436090225563	0.2627118644067797	0.08888888888888889
CC(=O)[C@@H](O)Cc1ccc(O)c(O)c1	0.13432835820895522	0.16822429906542055	0.10185185185185185	0.11428571428571428	0.17647058823529413	0.1346153846153846
O=C(/C=C/c1ccccc1)OC[C@@H]1CCCO1	0.12244897959183673	0.11290322580645161	0.1282051282051282	0.13043478260869565	0.16666666666666666	0.09166666666666666
CC1(C)O[C@]2(C)CC[C@@H]1C[C@H]2O[C@@H]1O[C@@H](CO)[C@@H](O)[C@@H](O)[C@@H]1O	0.03508771929824561	0.04895104895104895	0.152	0.15447154471544716	0.04316546762589928	0.1349206349206349
Nc1ccc(Cl)cc1	0.07874015748031496	0.1	0.050505050505050504	0.05154639175257732	0.10526315789473684	0.04040404040404041
C[N+](C)(C)CCCCCCCCCCCCCCCCC(=O)O	0.0718562874251497	0.07801418439716312	0.07352941176470588	0.07462686567164178	0.072992700729927	0.10687022900763359
CCCCC/C=C\C/C=C\C/C=C\C/C=C\CCCC(=O)OC[C@H](COC(=O)CCCCCCCCCCCCCCCCCCCCC)OC(=O)CCCCCCCCCCC/C=C	0.044673539518900345	0.045283018867924525	0.04230769230769231	0.04669260700389105	0.03816793893129771	0.06299212598425197
CCCC(=O)N1CCC[C@H]1C(=O)Nc1ccc(-c2ccc3c(c2)OCO3)cc1	0.225	0.15753424657534246	0.12413793103448276	0.1258741258741259	0.20588235294117646	0.1095890410958904
NCc1ccccc1C(=O)O	0.14173228346456693	0.1346153846153846	0.09803921568627451	0.1	0.18947368421052632	0.09900990099009901
NC(=O)c1ccc(OCCN2CCOCC2)cc1	0.11333333333333333	0.12	0.12605042016806722	0.1282051282051282	0.13445378151260504	0.09016393442622951
CC(=O)O[C@@H]1CC[C@@]2(C)[C@@H](CC[C@]3(C)[C@@H]2CC=C2[C@@H]4[C@@](C)(O)CC[C@@]4(C)CC[C@]23C)C1(C)C	0.04081632653061224	0.059880239520958084	0.13245033112582782	0.12666666666666668	0.04878048780487805	0.1038961038961039
CC(C)=CCC[C@@H](C)[C@H]1CC[C@@]2(C)[C@@H]3CCC(=C(C)C)[C@@H](CCCO)[C@@]3(C)CC[C@@]12C	0.06989247311827956	0.075	0.12162162162162163	0.1310344827586207	0.06369426751592357	0.13793103448275862
CC(C)(NC(=O)c1nn(CCCCCF)c2ccccc12)c1ccccc1	0.271523178807947	0.14583333333333334	0.11188811188811189	0.09027777777777778	0.25984251968503935	0.09722222222222222
CC(C)(C)c1ccc([C@H](O)CO)c(O)c1	0.11594202898550725	0.15454545454545454	0.12037037037037036	0.10185185185185185	0.1509433962264151	0.12149532710280374
CC(C)=CCC/C(C)=C\CO[C@H]1O[C@@H](CO[C@@H]2OC[C@@H](O)[C@@H](O)[C@@H]2O)[C@@H](O)[C@@H](O)[C@@H]1O	0.05851063829787234	0.06832298136645963	0.1292517006802721	0.1310344827586207	0.06369426751592357	0.14583333333333334
COc1cc2c(cc1OC)C([C@@H](O)/C=C\c1ccc(O)cc1)CC2=O	0.14906832298136646	0.18796992481203006	0.10144927536231885	0.1111111111111111	0.21428571428571427	0.10218978102189781
CC1=C[C@H](O)CC(C)(C)[C@@]1(O)/C=C/[C@@H](C)O[C@H]1O[C@@H](CO[C@@H]2OC[C@@](O)(CO)[C@@H]2O)[C@@H](O)[C@@H](O)[C@@H]1O	0.055	0.09523809523809523	0.14102564102564102	0.15789473684210525	0.08484848484848485	0.14935064935064934
CC(=O)N/C=C/c1ccccc1	0.14615384615384616	0.12962962962962962	0.07407407407407407	0.07547169811320754	0.19387755102040816	0.07476635514018691
O=C(O[C@@H]1O[C@@H](CO)[C@@H](O)[C@H](O)[C@@H]1O)c1cc(O)c(O)c(O)c1	0.07975460122699386	0.09558823529411764	0.144	0.14634146341463414	0.09923664122137404	0.15447154471544716
N=[N+]=CC(=O)C[C@@H](N)C(=O)O	0.08333333333333333	0.09433962264150944	0.057692307692307696	0.06930693069306931	0.08823529411764706	0.11224489795918367
CC/C=C\C/C=C\C/C=C\CCCCCCCC(=O)OC[C@H](COC(=O)CCC/C=C\C/C=C\C/C=C\CCCCCCCC)OC(=O)CCCCCCCCCCCCC	0.04659498207885305	0.051587301587301584	0.048582995951417005	0.05327868852459016	0.04	0.07053941908713693
O=C(O)CCC/C=C\C[C@H]1[C@H](O)C[C@@H](O)[C@@H]1/C=C/[C@@H](O)CCc1ccccc1	0.17575757575757575	0.1597222222222222	0.13380281690140844	0.14388489208633093	0.208955223880597	0.22137404580152673
CCCCCCCCCCCCCCCCCCCCCCCCCCC(=O)OC[C@H](CO[P@@](=O)(O)O[C@H]1[C@H](O)[C@@H](O)[C@H](O)[C@H](O)[C@H]1O)OC(=O)CCCCCCCCCCCCCC	0.05653710247349823	0.05019305019305019	0.07692307692307693	0.08196721311475409	0.04296875	0.1087866108786611
CC1(C)[C@@H]2CC=C(C#N)[C@@H]1C2	0.028368794326241134	0.03508771929824561	0.08737864077669903	0.0891089108910891	0.03669724770642202	0.07766990291262135
C[C@@H]1CC[C@]2(C(=O)O)CC[C@@]3(C)C(=CC[C@@H]4[C@@]5(C)C[C@@H](O)[C@@H](O)[C@](C)(C(=O)O)[C@@H]5CC[C@]43C)[C@@H]2[C@@]1(C)O	0.07035175879396985	0.08139534883720931	0.1464968152866242	0.14102564102564102	0.06470588235294118	0.15483870967741936
O=[N+]([O-])CCc1ccccc1	0.13178294573643412	0.09174311926605505	0.0660377358490566	0.0673076923076923	0.15151515151515152	0.06666666666666667
O=[N+]([O-])c1ccccc1OCCn1ccc([N+](=O)[O-])n1	0.1476510067114094	0.11627906976744186	0.078125	0.07936507936507936	0.16806722689075632	0.0703125
Oc1cc(O)cc(-c2ccc(O)cc2)c1	0.17164179104477612	0.17117117117117117	0.05084745762711865	0.05172413793103448	0.21359223300970873	0.0603448275862069
CC(=O)S[C@H]1CO[C@@H]2[C@@H]1[C@H](O)C(=O)N2C	0.06164383561643835	0.06666666666666667	0.1509433962264151	0.15384615384615385	0.06956521739130435	0.1308411214953271
C=C(CC(=O)O)[C@@H]1CCC(=O)[C@@H]1CCCCCCCC(=O)O	0.09375	0.08823529411764706	0.11811023622047244	0.12	0.07518796992481203	0.1652892561983471
CCCCCCCCCCCCCCCCCC(=O)OC[C@@H](CO[P@@](=O)(O)OCC[N+](C)(C)C)OC	0.059113300492610835	0.06818181818181818	0.08982035928143713	0.09090909090909091	0.05172413793103448	0.09696969696969697
O=C(CCCc1ccccc1)c1ccc2c(c1)OCO2	0.1917808219178082	0.13076923076923078	0.1015625	0.10317460317460317	0.21367521367521367	0.08527131782945736
N=C(NCCCCNC(=N)N)Nc1ccc(NC(=O)CCCCCCCCCCCCC)cc1	0.12169312169312169	0.09467455621301775	0.0783132530120482	0.07926829268292683	0.0975609756097561	0.09202453987730061
CCOC(=O)C1=C(C)NC(C)=C(C(=O)OC)[C@H]1c1ccc([N+](=O)[O-])cc1	0.1419753086419753	0.1791044776119403	0.1259259259259259	0.12781954887218044	0.15037593984962405	0.12686567164179105
COc1ccccc1C(=O)OCCc1ccccc1	0.2318840579710145	0.1349206349206349	0.096	0.0975609756097561	0.22123893805309736	0.088
Cc1c(C(=O)O)cccc1C(=O)O	0.14615384615384616	0.1509433962264151	0.10476190476190476	0.10679611650485436	0.15841584158415842	0.13861386138613863
CC(C)C1=C(O)C(=O)C2=C(C1=O)[C@@H]1C[C@@H]3C(C)(C)CCC[C@]23C(=O)O1	0.0963855421686747	0.13138686131386862	0.13740458015267176	0.15748031496062992	0.0948905109489051	0.0962962962962963
C[C@@]12C[C@@H]3OC(=O)[C@H]1CO[C@]14O[C@@]5([C@@H]2C1=O)[C@](O)(CC[C@@H]1[C@H]4CC=C2CC=CC(=O)[C@@]21C)C(=O)O[C@]35C	0.06341463414634146	0.08522727272727272	0.1419753086419753	0.14375	0.06896551724137931	0.10179640718562874
CC/C=C\C/C=C\C/C=C\C/C=C\C/C=C\CCCCCC(=O)OC[C@@H](COC(=O)CCCCCCCCCCCCCCCCC)OC(=O)CCCCCCCCCCCCCC	0.04513888888888889	0.04980842911877394	0.046875	0.05138339920948617	0.03861003861003861	0.068
CCC[C@H](C(=O)c1ccccc1)N1CCCC1	0.16312056737588654	0.11382113821138211	0.11965811965811966	0.13157894736842105	0.17857142857142858	0.1206896551724138
CO[C@@]1(NC(=O)CCC[C@H](N)C(=O)O)C(=O)N2C(C(=O)O)=C(COC(N)=O)CS[C@@H]21	0.1206896551724138	0.09803921568627451	0.10204081632653061	0.1111111111111111	0.09395973154362416	0.14184397163120568
O=[N+]([O-])c1ccc(OCCCc2ccccc2)cc1	0.19718309859154928	0.10852713178294573	0.07874015748031496	0.08	0.21052631578947367	0.07086614173228346
COc1ccc(-c2oc3cc(O)c([C@H]4O[C@H](CO)[C@@H](O)[C@@H](O)[C@@H]4O)c(O)c3c(=O)c2[C@@H]2O[C@@H](CO)[C@@H](O)[C@@H](O)[C@@H]2O)cc1O	0.10900473933649289	0.11290322580645161	0.11666666666666667	0.11797752808988764	0.11602209944751381	0.10497237569060773
CC(=O)O[C@@H]1CC[C@]2(C)[C@@H](CC[C@]3(C)[C@@H]2CC=C2[C@@H]4[C@@](C)(O)CC[C@@]4(C)CC[C@]23C)C1(C)C	0.04081632653061224	0.059880239520958084	0.13245033112582782	0.12666666666666668	0.04878048780487805	0.1038961038961039
C=CCOc1ccc(OC)cc1OC	0.07692307692307693	0.10434782608695652	0.08035714285714286	0.08181818181818182	0.10909090909090909	0.07142857142857142
CC(C)(Oc1ccc(CCCOC[C@H]2CO2)cc1)C1CCN(CCc2ccccc2)CC1	0.18181818181818182	0.09036144578313253	0.13636363636363635	0.11612903225806452	0.17333333333333334	0.09433962264150944
COC(=O)/C(C)=C\C=C\C=C\C=C\C=C(C)\C=C\C=C(C)\C=C\C=C(/C)CCCCC(C)C	0.07291666666666667	0.08484848484848485	0.07453416149068323	0.08227848101265822	0.07407407407407407	0.09554140127388536
CNCCCCC[C@@]12Oc3ccccc3O[C@H]1c1ccccc1-2	0.19607843137254902	0.10638297872340426	0.08695652173913043	0.08823529411764706	0.1796875	0.07971014492753623
CC(C)=CCc1c(O)ccc(C(=O)[C@H]2[C@@H](c3ccc(O)cc3)O[C@H]2c2ccc(O)cc2)c1O	0.21052631578947367	0.15384615384615385	0.10126582278481013	0.10256410256410256	0.20689655172413793	0.11612903225806452
COc1ccc(C(=O)Nc2cccc(C#N)c2)cc1OC	0.1917808219178082	0.13953488372093023	0.08461538461538462	0.0859375	0.18333333333333332	0.07692307692307693
OC[C@@H]1O[C@H](O[C@H]2[C@@H](O)[C@@H](O)[C@@H](O)O[C@@H]2CO)[C@@H](O)[C@H](O)[C@@H]1O	0.029239766081871343	0.034722222222222224	0.1	0.1015625	0.03597122302158273	0.10077519379844961
O=C(O)CCCCCNC(=O)c1cc(I)c(N)c(I)c1	0.14189189189189189	0.11811023622047244	0.0967741935483871	0.09836065573770492	0.11382113821138211	0.1440677966101695
C/C(=C\CO)CO[C@@H]1O[C@@H](CO)[C@@H](O)[C@@H](O)[C@@H]1O	0.05161290322580645	0.0625	0.1206896551724138	0.12280701754385964	0.06504065040650407	0.1415929203539823
O=C(/C=C/c1ccc(O)cc1)OC[C@@H]1O[C@@H](Oc2cc(O)c3c(c2)O[C@@H](c2ccc(O)cc2)CC3=O)[C@@H](O)[C@H](O)[C@@H]1O	0.17676767676767677	0.13812154696132597	0.13636363636363635	0.13793103448275862	0.18235294117647058	0.11797752808988764
C[C@H](C(=O)O)c1ccc(O)c(O)c1	0.13740458015267176	0.17307692307692307	0.09433962264150944	0.11764705882352941	0.18181818181818182	0.13861386138613863
O=C(Nc1ccccc1)Nc1ccccc1	0.296	0.10655737704918032	0.06611570247933884	0.06722689075630252	0.1926605504587156	0.05785123966942149
Oc1c(Br)cc(Br)cc1Br	0.05223880597014925	0.06542056074766354	0.04854368932038835	0.04950495049504951	0.06862745098039216	0.038834951456310676
C=C(C(=O)OC)[C@H]1CCC(=O)N2Cc3c([nH]c4cc(F)ccc34)SC[C@@H](NC(=O)c3cccc(F)c3)C(=O)N2C1=O	0.17435897435897435	0.1348314606741573	0.09497206703910614	0.096045197740113	0.16568047337278108	0.08333333333333333
COc1ccc(C(C)(C)C)cc1	0.08888888888888889	0.1320754716981132	0.12871287128712872	0.09803921568627451	0.11650485436893204	0.0761904761904762
CC1=C2C=CC[C@@H]2[C@H](C)CCC1(C)C	0.04081632653061224	0.06779661016949153	0.14285714285714285	0.14563106796116504	0.05217391304347826	0.10185185185185185
COCCn1c(=O)c2ccccc2c2ncc(N)n12	0.14965986394557823	0.12698412698412698	0.088	0.08943089430894309	0.20175438596491227	0.07142857142857142
COc1cc([C@H]2Oc3c(OC)cc(/C=C/CO)cc3[C@@H]2CO)cc(OC)c1O[C@@H]1O[C@@H](CO)[C@@H](O)[C@@H](O)[C@@H]1O	0.09852216748768473	0.12	0.1377245508982036	0.1393939393939394	0.11695906432748537	0.125
CC(C)[C@H](NC(=O)c1nn(CCCCC(=O)O)c2ccccc12)C(N)=O	0.24	0.19548872180451127	0.10869565217391304	0.12686567164179105	0.26229508196721313	0.16923076923076924
CN(C(=O)c1ccccc1)C(=O)N1CCCC[C@H]1C(=O)N[C@@H](Cc1ccccc1)C(F)(F)F	0.23952095808383234	0.1320754716981132	0.10126582278481013	0.10256410256410256	0.174496644295302	0.0949367088607595
COC(=O)[C@@]1(OC(C)=O)C[C@]23CC[C@H]4[C@](C)(C(=O)O)CCC[C@]4(C)[C@H]2CC[C@H]1C3	0.05434782608695652	0.07051282051282051	0.1103448275862069	0.11188811188811189	0.04516129032258064	0.1111111111111111
O=C(O)CCc1ccccc1O	0.16535433070866143	0.16346153846153846	0.10576923076923077	0.10784313725490197	0.22105263157894736	0.12871287128712872
C=CCSS[C@@H](CC)[S@@](=O)CCC	0.056338028169014086	0.0603448275862069	0.06363636363636363	0.08490566037735849	0.06306306306306306	0.09433962264150944
COc1cc(/C=C/C(=O)OC[C@H]2O[C@@H](OC(C)(C)[C@@H]3Cc4cc5ccc(=O)oc5c(O)c4O3)[C@@H](O)[C@@H](O)[C@@H]2O)cc(OC)c1O	0.11682242990654206	0.14594594594594595	0.17714285714285713	0.1590909090909091	0.13736263736263737	0.13259668508287292
COc1cc(O)c2c(=O)c(O[C@H]3OC[C@@H](O)[C@@H](O)[C@@H]3O)c(-c3ccc(O)c(O[C@H]4O[C@@H](C)[C@@H](O)[C@@H](O)[C@H]4O)c3)oc2c1	0.1111111111111111	0.1092896174863388	0.12571428571428572	0.12716763005780346	0.11864406779661017	0.11363636363636363
COc1cc(O)c2c(=O)c3ccc(O)cc3oc2c1CC=C(C)C	0.13125	0.15789473684210525	0.11278195488721804	0.11450381679389313	0.1640625	0.09701492537313433
CCCCC/C=C\C/C=C\C/C=C\CCCCC(=O)O[C@@H](COC(=O)CCCCCCCCCCCCCCCCCCCCC)CO[P@@](=O)(O)OCC[N+](C)(C)C	0.05263157894736842	0.06302521008403361	0.06465517241379311	0.06521739130434782	0.046413502109704644	0.07894736842105263
C=C1CC[C@@]2(C(=O)O)CC[C@@]3(C)C(=CC[C@@H]4[C@@]5(C)CC[C@H](O)C(C)(C)[C@@H]5CC[C@]43C)[C@@H]2[C@H]1C	0.05699481865284974	0.07926829268292683	0.1476510067114094	0.14189189189189189	0.06832298136645963	0.12582781456953643
CC(=O)c1ccc(O[C@@H]2O[C@@H](CO)[C@@H](O)[C@@H](O)[C@@H]2O[C@H]2OC[C@@](O)(COC(=O)c3ccc(O)cc3)[C@@H]2O)cc1	0.16753926701570682	0.12643678160919541	0.14457831325301204	0.14634146341463414	0.16463414634146342	0.1524390243902439
Cc1[nH]c2ccccc2c1CCNC(=O)c1ccccc1	0.2571428571428571	0.14615384615384616	0.08333333333333333	0.08461538461538462	0.25217391304347825	0.07575757575757576
O=c1c(-c2ccc(O)cc2)coc2cc(O)c(O[C@H]3O[C@H](CO)[C@@H](O)[C@H](O)[C@@H]3O)c(O)c12	0.14689265536723164	0.14285714285714285	0.1111111111111111	0.11258278145695365	0.16326530612244897	0.1118421052631579
C=C1C(=O)O[C@H]2/C=C(/C)CC/C=C(/C(=O)O[C@@H]3O[C@@H](CO)[C@@H](O)[C@@H](O)[C@@H]3O)CC[C@@H]12	0.08241758241758242	0.0967741935483871	0.20588235294117646	0.208955223880597	0.09271523178807947	0.16428571428571428
CC(C)c1ccc(C=O)c(CC=C(C)C)c1	0.12056737588652482	0.19090909090909092	0.10619469026548672	0.12844036697247707	0.16666666666666666	0.10714285714285714
CCCCCCCCCCCCCCCCCCCCCCCCCCO	0.031914893617021274	0.024539877300613498	0.03870967741935484	0.0392156862745098	0.02531645569620253	0.05263157894736842
CC(C)c1nc(N(C)S(C)(=O)=O)nc(-c2ccccc2)c1/C=C/C(=O)O	0.21710526315789475	0.5490196078431373	0.10144927536231885	0.11940298507462686	0.24390243902439024	0.11029411764705882
CC(C)C[C@H](c1c(O)c(C=O)c(O)c(C=O)c1O)[C@@]1(C)CC[C@H]2C1=C[C@@H](C(C)(C)O)CC[C@@H]2C	0.11413043478260869	0.16339869281045752	0.15436241610738255	0.14093959731543623	0.13815789473684212	0.1476510067114094
CC(C)(O)CCc1c(O)ccc2c(=O)c3ccc(O)cc3oc12	0.16339869281045752	0.17054263565891473	0.12403100775193798	0.1	0.19672131147540983	0.09090909090909091
CCCCCCCC/C=C\CCCCCCCCCCCCCC(=O)OC[C@H](COC(=O)CCCCCCCCCCCCCCCCCCC)OC(=O)CCCCCCCCCCCCCCCCCCC	0.04126984126984127	0.04513888888888889	0.04240282685512368	0.04642857142857143	0.03496503496503497	0.061371841155234655
CC(=O)Oc1ccc(C(=O)Nc2ccc(Cl)cc2)cc1	0.2391304347826087	0.13385826771653545	0.08661417322834646	0.088	0.18803418803418803	0.096
CC(=O)Nc1ccc(C(=O)OCCN(C)C)cc1	0.17142857142857143	0.1810344827586207	0.12931034482758622	0.13157894736842105	0.14782608695652175	0.14035087719298245
c1c[nH]c(CN2CCCCC2)n1	0.03424657534246575	0.04201680672268908	0.06306306306306306	0.06422018348623854	0.043859649122807015	0.044642857142857144
S=C=Nc1ccc(OCc2ccccc2)cc1	0.17857142857142858	0.09523809523809523	0.056	0.056910569105691054	0.1981981981981982	0.048
O=c1ccn([C@@H]2O[C@H](CO[P@](=O)(O)OP(=O)(O)O)[C@@H](O)[C@H]2O)c(=O)[nH]1	0.07100591715976332	0.08450704225352113	0.12121212121212122	0.12307692307692308	0.07971014492753623	0.12213740458015267
OCCCc1ccccc1	0.14285714285714285	0.09345794392523364	0.07766990291262135	0.07920792079207921	0.15463917525773196	0.0784313725490196
CC1=C2[C@@H](O)[C@]3(C)CCC[C@@H]3C[C@@](C)(CO)C[C@@H]2OC1=O	0.05521472392638037	0.07407407407407407	0.1487603305785124	0.15126050420168066	0.06870229007633588	0.104
CCCC/C=C\CCCCCCCC(=O)OC[C@@H](COC(=O)CCCCCCC/C=C\CCCCCCCC)OC(=O)CCCCCCCCCCC/C=C\C/C=C\CCCCC	0.0456140350877193	0.050387596899224806	0.04743083003952569	0.052	0.0390625	0.06882591093117409
CCCCC/C=C\C/C=C\C/C=C\C/C=C\C/C=C\CCC(=O)OC[C@H](COC(=O)CCCCCCCCC/C=C\C/C=C\CCCC)OC(=O)CCCCCCC	0.04814814814814815	0.053497942386831275	0.05042016806722689	0.05531914893617021	0.04149377593360996	0.07327586206896551
CCCCC/C=C\C/C=C\C/C=C\C/C=C\C/C=C\CCC(=O)OC[C@@H](COC(=O)CCCCCCCCC/C=C\CCCCCCCC)OC(=O)CCCCCCCCC	0.04659498207885305	0.051587301587301584	0.048582995951417005	0.05327868852459016	0.04	0.07053941908713693
O=C(O)C1=CO[C@@H](O[C@H]2O[C@@H](CO)[C@@H](O)[C@H](O)[C@@H]2O)[C@@H]2[C@@H]1C=C[C@@]2(O)CO	0.07428571428571429	0.08783783783783784	0.15671641791044777	0.1590909090909091	0.09090909090909091	0.16666666666666666
CC1(C)CC[C@]2(C(=O)O)CC[C@]3(C)C(=CC[C@@H]4[C@@]5(C)CC[C@@H](O[C@@H]6O[C@H](C(=O)O)[C@@H](O)[C@@H](O)[C@@H]6O)[C@@](C)(CO)[C@@H]5CC[C@]43C)[C@@H]2C1	0.06696428571428571	0.07614213197969544	0.14444444444444443	0.13966480446927373	0.06153846153846154	0.1388888888888889
CC(=O)c1c(O)cc(O)c([C@H]2O[C@@H](CO)[C@@H](O)[C@@H](O)[C@@H]2O)c1O	0.09375	0.1044776119402985	0.12698412698412698	0.12903225806451613	0.10852713178294573	0.13709677419354838
CC1=CC(=O)CC(C)(C)[C@@H]1/C=C/[C@H](C)O[C@@H]1O[C@@H](CO[C@@H]2OC[C@@H](O)[C@@H](O)[C@@H]2O)[C@@H](O)[C@@H](O)[C@@H]1O	0.06091370558375635	0.10303030303030303	0.1503267973856209	0.16778523489932887	0.09259259259259259	0.13636363636363635
CS(=O)(=O)Nc1ccc(-c2nc3ccc([N+](=O)[O-])cc3[nH]2)cc1	0.17763157894736842	0.216	0.057971014492753624	0.058823529411764705	0.1951219512195122	0.050724637681159424
CC1=C(CCO[P@@](=O)(O)OP(=O)(O)O)S/C(=C(\O)CCC(=O)O)N1Cc1cnc(C)nc1N	0.1340782122905028	0.15789473684210525	0.08974358974358974	0.09090909090909091	0.13245033112582782	0.14189189189189189
COCc1ccc(C(=O)Nc2ccc(Cl)cc2)cc1	0.2246376811594203	0.136	0.088	0.08943089430894309	0.20175438596491227	0.08
CCC(=O)N(c1ccccc1)C1CCN(CCc2ccccc2)CC1	0.24503311258278146	0.11805555555555555	0.12318840579710146	0.125	0.19083969465648856	0.1
CCCCC/C=C\C/C=C\C/C=C\C/C=C\CCCCCC(=O)OC[C@H](COC(=O)CCCCCCCCCCCCCCCCCCC)OC(=O)CCCCCCCCCCCCCCC	0.04377104377104377	0.04814814814814815	0.045283018867924525	0.04961832061068702	0.03731343283582089	0.06563706563706563
COc1ccc(-c2oc3cc(O)cc(O)c3c(=O)c2O[C@@H]2O[C@H](C)[C@@H](O)[C@@H](O)[C@@H]2O)cc1	0.1534090909090909	0.1503267973856209	0.12582781456953643	0.12751677852348994	0.17123287671232876	0.12666666666666668
CC1(C)CC[C@@]2(C(=O)O)CC[C@]3(C)C(=CC[C@@H]4[C@@]5(C)CC[C@H](O[C@@H]6O[C@H](C(=O)O)[C@@H](O)[C@@H](O)[C@@H]6O)[C@@](C)(CO)[C@@H]5CC[C@]43C)[C@@H]2C1	0.06696428571428571	0.07614213197969544	0.14444444444444443	0.13966480446927373	0.06153846153846154	0.1388888888888889
CN1CC[C@]2(C)CCCC(c3ccccc32)C1	0.10067114093959731	0.07874015748031496	0.09166666666666666	0.09322033898305085	0.1282051282051282	0.06557377049180328
O=C(O)CCCCCCCCCCCCCCCCCCCCCCc1ccccc1	0.13186813186813187	0.09146341463414634	0.06790123456790123	0.06875	0.12987012987012986	0.09554140127388536
O=C(OC[C@H]1O[C@@H](Oc2ccc(/C=C/c3cc(O)cc(O)c3)cc2O)[C@H](O)[C@H](O)[C@@H]1O)c1cc(O)c(O)c(O)c1	0.125	0.125	0.10344827586206896	0.10465116279069768	0.15568862275449102	0.11046511627906977
C[C@@H]1CCCC(=O)C1	0.022388059701492536	0.028037383177570093	0.10638297872340426	0.10869565217391304	0.029411764705882353	0.061855670103092786
OC[C@@H]1O[C@@H](OCCc2ccccc2)[C@H](O)[C@H](O)[C@@H]1O	0.13245033112582782	0.09090909090909091	0.13114754098360656	0.13333333333333333	0.13934426229508196	0.15126050420168066
CCCCCCCC/C=C\CCCCCCCCCCCCCC(=O)OC[C@H](COC(=O)CCCCCCCCC/C=C\CCCCCCCC)OC(=O)CCCCCCCCCCCCCCCCCCC	0.04126984126984127	0.04513888888888889	0.04240282685512368	0.04642857142857143	0.03496503496503497	0.061371841155234655
CCOC(=O)C1=C(C)NC(C)=C(C(=O)OCCN2CCC(c3ccccc3)(c3ccccc3)CC2)[C@@H]1c1cccc([N+](=O)[O-])c1	0.2789473684210526	0.125	0.1111111111111111	0.11229946524064172	0.1787709497206704	0.10582010582010581
C=C1C(=O)O[C@H]2/C=C(\C)CC/C=C(/C(=O)OC)C[C@@H](OC(=O)/C(C)=C/C)[C@H]12	0.08045977011494253	0.1103448275862069	0.2109375	0.21428571428571427	0.08333333333333333	0.15789473684210525
C/C1=C/CCc2c(ccc3c2OCO3)OC1	0.0728476821192053	0.08870967741935484	0.08403361344537816	0.08547008547008547	0.09243697478991597	0.04918032786885246
O=C(N/N=C\c1ccc(C(F)(F)F)cc1)NCCS(=O)(=O)O	0.12258064516129032	0.18548387096774194	0.1015625	0.09448818897637795	0.14516129032258066	0.08527131782945736
CC1(C)[C@@H](O)CC[C@]2(C)[C@@H]1CC[C@]1(C)[C@@H]2C(=O)C=C2[C@@H]3C[C@@]4(C)C[C@H](OC4=O)[C@@]3(C)CC[C@@]21C	0.045454545454545456	0.0650887573964497	0.152317880794702	0.14666666666666667	0.04790419161676647	0.0949367088607595
C=C(C)[C@@H]1CC[C@]2(C(=O)O)CC[C@]3(C)[C@H](CC[C@@H]4[C@]3(C)CC[C@H]3C(C)(C)[C@@H](OC(=O)/C=C/c5ccc(O)cc5)[C@@H](O)C[C@]43C)[C@H]12	0.10185185185185185	0.13440860215053763	0.15819209039548024	0.1534090909090909	0.11956521739130435	0.14606741573033707
CCCC/C=C\C/C=C\CCCCCCCCCC(=O)OC[C@H](COC(=O)CCCCCCC/C=C\CCCCCCCC)OC(=O)CCC/C=C\C/C=C\C/C=C\C/C	0.04710144927536232	0.05220883534136546	0.04918032786885246	0.05394190871369295	0.04048582995951417	0.07142857142857142
COC1=C[C@H](C)[C@H]2C[C@H]3O[C@@H](OC)C[C@H]4C(C)=C(OC)C(=O)[C@H]([C@]34C)[C@@]2(C)C1=O	0.0546448087431694	0.07792207792207792	0.19402985074626866	0.18796992481203006	0.05921052631578947	0.1276595744680851
COc1c(O)c(CC=C(C)C)c(C)c2c1C(=O)C[C@@H](c1ccc(O)cc1)C2	0.14545454545454545	0.17391304347826086	0.1386861313868613	0.14074074074074075	0.17164179104477612	0.10714285714285714
C=C[C@@]1(C)CC[C@@]2(C)[C@@H](CC[C@]3(C)[C@@H]2CC[C@@H]2[C@]3(C)CC[C@@H](O)[C@@](C)(CO)[C@@H]3CC[C@]23C)C1(C)C	0.024509803921568627	0.04597701149425287	0.1	0.09433962264150944	0.03508771929824561	0.08024691358024691
Oc1ccc([C@H]2Oc3c(O)cc([C@@H]4Oc5cc(O)cc(O)c5C(=O)[C@@H]4O)cc3[C@@H]2CO)cc1	0.143646408839779	0.11801242236024845	0.10126582278481013	0.10256410256410256	0.15894039735099338	0.0949367088607595
CCC(=O)SCc1ccco1	0.08955223880597014	0.10185185185185185	0.1188118811881188	0.12121212121212122	0.11764705882352941	0.10891089108910891
C[C@H]1NC(=O)CCCC/C=C/c2ccc(OS(=O)(=O)O)cc21	0.09316770186335403	0.13740458015267176	0.1349206349206349	0.13709677419354838	0.1076923076923077	0.10077519379844961
COc1ccc2c(c1)O[C@@H]1c3ccc(O[C@@H]4O[C@@H](CO)[C@@H](O)[C@@H](O)[C@@H]4O)cc3OC[C@@H]21	0.11538461538461539	0.12101910828025478	0.13333333333333333	0.13513513513513514	0.14	0.11920529801324503
N[C@@H](CCCCN[C@@H]1O[C@H](C(=O)O)[C@@H](O)[C@@H](O)[C@@H]1O)C(=O)O	0.10897435897435898	0.08148148148148149	0.12	0.13114754098360656	0.07633587786259542	0.19827586206896552
CCCCCCCCCCCCCCCCCCCCCCC(=O)OC[C@H](CO[P@@](=O)(O)O[C@H]1[C@H](O)[C@H](O)C(O)[C@H](O)[C@H]1O)OC(=O)CCCCCCCCCCCCCCCCC	0.05714285714285714	0.05078125	0.0778688524590164	0.08298755186721991	0.043478260869565216	0.11016949152542373
CC/C=C\C/C=C\C/C=C\C/C=C\CCCCCCC(=O)OC[C@H](COC(=O)CCCCCCCCCCCCCCCCCCC)OC(=O)CCCCCCCCCCCCCCCCC	0.04377104377104377	0.04814814814814815	0.045283018867924525	0.04961832061068702	0.03731343283582089	0.06563706563706563
C=CCc1ccc(OC(C)=O)c(OC)c1	0.09859154929577464	0.13157894736842105	0.10810810810810811	0.11009174311926606	0.13761467889908258	0.0990990990990991
CC1(C)C[C@@H]2C3=CC[C@H]4[C@@]5(C)CC[C@@H](O)[C@@](C)(C=O)[C@@H]5CC[C@@]4(C)[C@@]3(C)CC[C@]2(C(=O)O)C[C@@H]1O	0.06091370558375635	0.08982035928143713	0.13548387096774195	0.12987012987012986	0.07272727272727272	0.12903225806451613
C=C1/C=C/C=C(\[C@H]2CC[C@@]3([C@H](CCCO)/C(=C(\C)C(=O)Cc4ccccc4)CC[C@@]3(C)O)[C@@H]2C(=O)O)COCC[C@@H]1C	0.1836734693877551	0.12637362637362637	0.1569767441860465	0.1588235294117647	0.1695906432748538	0.17159763313609466
COc1ccc2c(c1)O[C@@H]1c3ccc(O[C@H]4O[C@@H](CO)[C@@H](O)[C@@H](O)[C@@H]4O)cc3OC[C@@H]21	0.11538461538461539	0.12101910828025478	0.13333333333333333	0.13513513513513514	0.14	0.11920529801324503
CO[C@@H]1[C@H](O)[C@H](O)[C@H](O)[C@H](O)[C@H]1O	0.027777777777777776	0.03418803418803419	0.09523809523809523	0.0970873786407767	0.03571428571428571	0.11764705882352941
CC(C)[C@@H]1OC(=O)C=C2[C@H]1CC[C@H]2O	0.06993006993006994	0.08620689655172414	0.15384615384615385	0.18	0.09009009009009009	0.12264150943396226
CCCCCCCCCCCCCCCCCCCCCCCCCCCCCCO	0.03	0.022857142857142857	0.03592814371257485	0.03636363636363636	0.023529411764705882	0.04878048780487805
CCCCC[C@@H](O)/C=C/[C@H]1[C@H](O)C[C@H](O)[C@@H]1C/C=C\CCCC(=O)O	0.09523809523809523	0.12142857142857143	0.12686567164179105	0.13740458015267176	0.1259259259259259	0.21951219512195122
C[C@@H]1O[C@@H](OC[C@@H]2O[C@@H](Oc3cc(O)c4c(c3)O[C@@H](c3ccc(O)cc3)CC4=O)[C@@H](O)[C@@H](O)[C@@H]2O)[C@@H](O)[C@@H](O)[C@@H]1O	0.11764705882352941	0.11049723756906077	0.14035087719298245	0.14201183431952663	0.1329479768786127	0.11494252873563218
CC(C)=CCC/C(C)=C/Cc1ccc(O)cc1	0.125	0.16379310344827586	0.11206896551724138	0.11403508771929824	0.16071428571428573	0.11304347826086956
COc1ccc(CCN(C)CCCCN2CCc3ccccc32)cc1OC	0.1696969696969697	0.136986301369863	0.0958904109589041	0.09722222222222222	0.18382352941176472	0.09655172413793103
O=C(c1ccccc1)c1cccc(F)c1	0.2248062015503876	0.14912280701754385	0.06837606837606838	0.06956521739130435	0.24752475247524752	0.05982905982905983
CCCC(=O)OCc1ccco1	0.09558823529411764	0.0990990990990991	0.13725490196078433	0.14	0.11428571428571428	0.12745098039215685
C=CCc1ccc(O[C@@H]2O[C@H](CO)[C@@H](O)[C@H](O)[C@@H]2O)c(OC)c1	0.08536585365853659	0.11029411764705882	0.1328125	0.1349206349206349	0.11450381679389313	0.14285714285714285
CC/C=C\C/C=C\C/C=C\C/C=C\C/C=C\CCCC(=O)OC[C@@H](COC(=O)CCCCCCCCC/C=C\CCCCCC)OC(=O)CCCCCCCCCCC/C	0.04710144927536232	0.05220883534136546	0.04918032786885246	0.05394190871369295	0.04048582995951417	0.07142857142857142
CCOC(=O)c1ccccc1NC(=O)NCCN(CC)CC	0.17333333333333334	0.13740458015267176	0.1349206349206349	0.13709677419354838	0.152	0.16393442622950818
C=CC[C@H](C=O)c1ccc(OC)cc1	0.1	0.14414414414414414	0.08035714285714286	0.09174311926605505	0.1509433962264151	0.08108108108108109
CCCCCCCCCCCCCCCC(=O)OC[C@@H](COC(=O)CCCCCCCC)OC(=O)CCCCCCCCCCCCCCCCC	0.051587301587301584	0.048458149779735685	0.05454545454545454	0.059907834101382486	0.035555555555555556	0.0794392523364486
C[C@H](N[C@@H](CCc1ccccc1)C(=O)O)C(=O)N1C(=O)N(Cc2ccccc2)CC1=O	0.3116883116883117	0.16666666666666666	0.10457516339869281	0.12080536912751678	0.2318840579710145	0.14285714285714285
CC1=C(CCO[P@](=O)(O)OP(=O)(O)O)S/C(=C(\O)CCC(=O)O)N1	0.1125	0.11851851851851852	0.09022556390977443	0.0916030534351145	0.10606060606060606	0.14285714285714285
CC(=O)O[C@H]1CC(C)(C)C[C@H]2[C@@]13CO[C@@]21CC[C@@H]2[C@@]4(C)CC[C@H](O)C(C)(C)[C@@H]4CC[C@@]2(C)[C@@]1(C)C[C@@H]3O	0.03365384615384615	0.05027932960893855	0.1375	0.1320754716981132	0.03977272727272727	0.10365853658536585
CCCC/C=C\C/C=C\CCCCCCCCCC(=O)O[C@@H](COC(=O)CCCCCCCCC/C=C\CCCCCCCC)COC(=O)CCCCCCCCCCCCCCCCCCCCC	0.042483660130718956	0.04659498207885305	0.043795620437956206	0.04797047970479705	0.036101083032490974	0.06343283582089553
C[C@H](O)[C@@H](C)S	0.06666666666666667	0.08602150537634409	0.03260869565217391	0.056818181818181816	0.09090909090909091	0.08045977011494253
CC(=O)OCC1=CO[C@H](OC(=O)CC(C)C)[C@H]2C1=C[C@H](OC(=O)CC(C)(C)OC(C)=O)[C@]21CO1	0.10160427807486631	0.11875	0.18493150684931506	0.17123287671232876	0.09433962264150944	0.17006802721088435
Clc1ccc(-c2ccc(-c3ncc(-c4ccccc4)o3)nc2)cc1	0.273972602739726	0.1357142857142857	0.04081632653061224	0.041379310344827586	0.2125984251968504	0.02702702702702703
CC1(C)CC[C@]2(C(=O)O)CC[C@]3(C)C(=CC[C@@H]4[C@@]5(C)CC[C@@H](O)[C@@](C)(CO)[C@@H]5CC[C@]43C)[C@H]2C1	0.06153846153846154	0.08433734939759036	0.12987012987012986	0.12418300653594772	0.0736196319018405	0.12337662337662338
CCCCCOc1cccc(-c2nc(Nc3ccc(Cc4ccccc4)cc3)c2)c1	0.2848101265822785	0.12101910828025478	0.06918238993710692	0.07006369426751592	0.1958041958041958	0.07643312101910828
C/C=C/c1ccc(OCC)c(O)c1	0.08633093525179857	0.13761467889908258	0.102803738317757	0.10476190476190476	0.14423076923076922	0.09345794392523364
O=C(Nc1ccccc1)Nc1nccc(-c2ccccc2)n1	0.3333333333333333	0.1417910447761194	0.05755395683453238	0.058394160583941604	0.2032520325203252	0.050359712230215826
CC1(C)[C@@H](O)CC[C@]2(C)[C@@H]1CC[C@]1(C)[C@@H]2C(=O)C=C2[C@@H]3C[C@@]4(C)C[C@@H](OC4=O)[C@]3(C)CC[C@@]21C	0.045454545454545456	0.0650887573964497	0.152317880794702	0.14666666666666667	0.04790419161676647	0.0949367088607595
CCC[C@H]1O[C@H]2CC(=O)O[C@H]2C2=C1C(=O)c1c(O)cccc1C2=O	0.13043478260869565	0.13138686131386862	0.18253968253968253	0.18548387096774194	0.13636363636363635	0.12121212121212122
CC1=C[C@](C)(O)CC(C)(C)[C@@H]1/C=C/[C@@H](C)O[C@H]1O[C@@H](CO)[C@@H](O)[C@@H](O)[C@H]1O	0.056818181818181816	0.10416666666666667	0.1417910447761194	0.15267175572519084	0.09219858156028368	0.15151515151515152
C[C@H]1[C@H]2[C@H](O[C@@H]3O[C@@H](CO)[C@@H](O)[C@@H](O)[C@@H]3O)OC=C(C(=O)O)[C@@H]2C[C@H]1O	0.06321839080459771	0.07482993197278912	0.16030534351145037	0.16279069767441862	0.07746478873239436	0.17054263565891473
CCCSc1ccc(OCCN2CCCCC2)cc1	0.11038961038961038	0.09923664122137404	0.11290322580645161	0.11475409836065574	0.112	0.096
CCCCCCCC/C=C\CCCCCCCC(=O)OC[C@H](CO[P@@](=O)(O)O[C@H]1[C@@H](O)[C@@H](O)[C@@H](O)[C@@H](OP(=O)(O)O)[C@@H]1O)OC(=O)CCCCCCCCCCCCC	0.060836501901140684	0.06329113924050633	0.08370044052863436	0.08928571428571429	0.05555555555555555	0.1187214611872146
CC[C@H](C(=O)O)C1(O)CCCCC1	0.06382978723404255	0.07894736842105263	0.09345794392523364	0.11650485436893204	0.08256880733944955	0.11538461538461539
O=C(O[C@@H]1[C@H](Oc2c(-c3ccc(O)cc3)oc3cc(O)cc(O)c3c2=O)O[C@@H](CO)[C@@H](O)[C@H]1O)c1cc(O)c(O)c(O)c1	0.15346534653465346	0.13812154696132597	0.11731843575418995	0.11864406779661017	0.16184971098265896	0.11797752808988764
CO[C@H]1O[C@@H](COC(=O)c2cc(O)c(O)c(O)c2)[C@@H](O)[C@@H](O)[C@@H]1O	0.08484848484848485	0.10144927536231885	0.140625	0.14285714285714285	0.10526315789473684	0.15079365079365079
CCCC/C=C\C/C=C\CCCCCCCCCC(=O)O[C@H](COC(=O)CCCCCCC/C=C\CCCCCCCC)COC(=O)CCCCCCCCCCCCCCCCCCCCCCC	0.042483660130718956	0.04659498207885305	0.043795620437956206	0.04797047970479705	0.036101083032490974	0.06343283582089553
C/C1=C/CC[C@@]2(C)O[C@H]2CC(C)(C)/C=C/C1	0.0392156862745098	0.06451612903225806	0.11504424778761062	0.11711711711711711	0.049586776859504134	0.07758620689655173
O=c1c(O[C@H]2O[C@@H](CO)[C@@H](O)[C@@H](O)[C@H]2O)c(-c2ccc(O)cc2)oc2cc(O)cc(O)c12	0.14689265536723164	0.14285714285714285	0.1111111111111111	0.11258278145695365	0.16326530612244897	0.1118421052631579
CC1=C(C#C/C(C)=C\C=C\C(C)=C\C=C\C=C(C)/C=C/C=C(\C)C(=O)C[C@@]2(O)C[C@H](O)CC2(C)C)C(C)(C)C[C@H](O)C1	0.05555555555555555	0.08064516129032258	0.11428571428571428	0.10919540229885058	0.07103825136612021	0.0898876404494382
C=C(CC(C)C)O[C@@H]1O[C@H](CO)[C@@H](O)[C@H](O)[C@H]1O	0.08	0.0975609756097561	0.13157894736842105	0.15454545454545454	0.1016949152542373	0.18518518518518517
COC(=O)C1=C(C)NC2=C(C(=O)C[C@H](c3ccc(Cl)cc3)C2)[C@@H]1c1cc(OC)c(OC)c(OC)c1	0.1276595744680851	0.13496932515337423	0.13291139240506328	0.12738853503184713	0.1320754716981132	0.09202453987730061
Cc1ccnc(N)n1	0.04580152671755725	0.0891089108910891	0.050505050505050504	0.05154639175257732	0.06060606060606061	0.04040404040404041
C=C1C[C@]23C[C@]1(O)CC[C@@H]2[C@]1(C=O)CCC[C@](C)(C(=O)O)[C@H]1[C@@H]3C(=O)O	0.06936416184971098	0.0821917808219178	0.09352517985611511	0.0948905109489051	0.06993006993006994	0.11851851851851852
CC(C)(O)[C@H]1Cc2c(cc3oc(-c4ccccc4O)cc(=O)c3c2O)O1	0.16149068322981366	0.1267605633802817	0.1323529411764706	0.10948905109489052	0.183206106870229	0.0851063829787234
Nc1ccccc1C(=O)O	0.136	0.12745098039215685	0.09	0.09183673469387756	0.1827956989247312	0.09090909090909091
O=C1CC[C@@H](Cc2ccccc2)O1	0.125	0.08620689655172414	0.15384615384615385	0.1568627450980392	0.14150943396226415	0.07207207207207207
O=C(O)[C@@H]1O[C@@H](O[C@@H]2[C@@H](O)[C@@H](O)O[C@@H](CO)[C@@H]2O)[C@@H](O)[C@H](O)[C@@H]1O	0.047058823529411764	0.055944055944055944	0.11538461538461539	0.1171875	0.057971014492753624	0.125
CCC/C=C1/OC(=O)C2=C1CC[C@@H](O)[C@@H]2O	0.06711409395973154	0.09090909090909091	0.13513513513513514	0.13761467889908258	0.09482758620689655	0.10619469026548672
COc1cc(O)c2c(=O)c3ccccc3oc2c1	0.1527777777777778	0.12096774193548387	0.09016393442622951	0.09166666666666666	0.2072072072072072	0.06451612903225806
C[C@@H]1OC[C@H]2S[C@@]3(CCO[C@@H]3C)S[C@H]12	0.013071895424836602	0.015873015873015872	0.10909090909090909	0.1111111111111111	0.01652892561983471	0.07079646017699115
CCCC[C@H](C)C(=O)SCCNC(=O)CCNC(=O)[C@H](O)C(C)(C)CO[P@@](=O)(O)O[P@@](=O)(O)OC[C@H]1O[C@@H](n2cnc3c(N)ncnc32)[C@H](O)[C@@H]1	0.12389380530973451	0.12935323383084577	0.13917525773195877	0.140625	0.1044776119402985	0.1827956989247312
O=C(/C=C/c1ccc(O)cc1)OC[C@H]1O[C@@H](Oc2cc(O)c3c(c2)O[C@H](c2ccc(O)cc2)CC3=O)[C@@H](O)[C@H](O)[C@@H]1O	0.17676767676767677	0.13812154696132597	0.13636363636363635	0.13793103448275862	0.18235294117647058	0.11797752808988764
O=C1c2ccccc2OC[C@@H]1O[C@@H]1O[C@H](CO)[C@@H](O)[C@H](O)[C@@H]1O	0.11180124223602485	0.10144927536231885	0.14960629921259844	0.152	0.13953488372093023	0.14173228346456693
Cn1c(=O)c2c(nc(N3CCOCC3)n2C)n(C)c1=O	0.0625	0.0916030534351145	0.096	0.0975609756097561	0.06976744186046512	0.05426356589147287
C/C=C(/C)C(=O)O[C@H]1C2=C(C)C(=O)O[C@]2(O)C[C@@H]2CC[C@@H](O)[C@@H](C)[C@@]21C	0.06976744186046512	0.0979020979020979	0.1984126984126984	0.192	0.07801418439716312	0.15384615384615385
C[C@H]1O[C@H](Oc2cc(O)c3c(=O)c(O[C@@H]4O[C@H](CO)[C@@H](O)[C@@H](O)[C@@H]4O)c(-c4ccc(O)cc4)oc3c2)[C@@H](O)[C@@H](O)[C@@H]1O	0.1330049261083744	0.12777777777777777	0.11931818181818182	0.1206896551724138	0.14450867052023122	0.10734463276836158
CC(C)CCOC(=O)c1ccccc1	0.1937984496124031	0.15454545454545454	0.11009174311926606	0.13333333333333333	0.22	0.14285714285714285
CCCC/C=C\C/C=C\CCCCCCCCCC(=O)OC[C@H](COC(=O)CCCCCCCCCCCCCCCCCCCCC)OC(=O)CCCCCCCCCCCCCCCCCCCCC	0.041666666666666664	0.0456140350877193	0.04285714285714286	0.04693140794223827	0.0353356890459364	0.06204379562043796
CCCCCCCCCCCCCCCCCCCCCCCCCCC(=O)OC[C@H](O)COC(=O)CCCCCCCCCCCCC	0.06639004149377593	0.05504587155963303	0.05660377358490566	0.06220095693779904	0.0514018691588785	0.09313725490196079
CCCCC[C@H](O)/C=C/[C@H]1[C@H](O)CC(=O)[C@@H]1C/C=C\CCCC(=O)O	0.10843373493975904	0.13768115942028986	0.13533834586466165	0.14615384615384616	0.13432835820895522	0.2
CCCCCCCC/C=C\CCCCCCCC(=O)OC[C@H](COC(=O)CCCCCCCCCCCCCCCCCCC)OC(=O)CCCCCCCCCCCCCCCCCCCCC	0.0429042904290429	0.04710144927536232	0.04428044280442804	0.048507462686567165	0.0364963503649635	0.06415094339622641
O=c1cc(-c2ccc(O)cc2)oc2cc(O)c([C@@H]3O[C@H](CO)[C@@H](O)[C@H](O)[C@H]3O[C@@H]3OC[C@@H](O)[C@@H](O)[C@@H]3O)c(O)c12	0.1306532663316583	0.125	0.11627906976744186	0.11764705882352941	0.14201183431952663	0.10404624277456648
CC(=O)OC[C@]12CCC(C)=C[C@@H]1O[C@@H]1[C@H](O)[C@@H](O[C@@H]3O[C@@H](CO)[C@@H](O)[C@@H](O)[C@@H]3O)[C@@]2(C)[C@@]12CO2	0.06153846153846154	0.07784431137724551	0.16778523489932887	0.17006802721088435	0.0736196319018405	0.15333333333333332
COc1ccc(C[C@H]2COC(=O)[C@@]2(O)Cc2ccc(O)c(OC)c2)cc1OC	0.14201183431952663	0.1527777777777778	0.11888111888111888	0.12056737588652482	0.16666666666666666	0.10416666666666667
CCCCC/C=C\C/C=C\C/C=C\C/C=C\C/C=C\CCC(=O)OC[C@H](COC(=O)CCCCCCCCCCCCCCCCCCCCC)OC(=O)CCCCCCCCCC	0.04513888888888889	0.04980842911877394	0.046875	0.05138339920948617	0.03861003861003861	0.068
O=C(O)[C@H]1O[C@@H](Oc2cc(O)c3c(=O)cc(-c4ccc(O[C@H]5O[C@H](CO)[C@@H](O)[C@H](O)[C@@H]5O)c(O)c4)oc3c2)[C@@H](O)[C@H](O)[C@@H]1O	0.12980769230769232	0.12432432432432433	0.12222222222222222	0.12359550561797752	0.1340782122905028	0.11666666666666667
COc1cc(C[C@H](CO)c2cc(/C=C/CO)cc(OC)c2O[C@H]2O[C@@H](CO)[C@@H](O)[C@@H](O)[C@H]2O)ccc1O	0.12435233160621761	0.1377245508982036	0.11515151515151516	0.12345679012345678	0.14906832298136646	0.13664596273291926
CCOC(=O)C1=C(N)Oc2c(c(=O)oc3ccccc23)[C@@H]1c1cc(Br)cc(Br)c1	0.15976331360946747	0.11920529801324503	0.10884353741496598	0.1103448275862069	0.18840579710144928	0.087248322147651
CCCC/C=C\C/C=C\CCCCCCCCCC(=O)OC[C@H](COC(=O)CCCCCCCCC/C=C\CCCCCCCC)OC(=O)CCCCCCCCCCCCCCCCC	0.04421768707482993	0.04868913857677903	0.04580152671755725	0.05019305019305019	0.03773584905660377	0.06640625
CC1(C)CC[C@]2(C(=O)O)CC[C@]3(C)C(=CC[C@@H]4[C@@]5(C)CC[C@H](O[C@@H]6O[C@H](C(=O)O)[C@@H](O)[C@@H](O)[C@@H]6O)[C@@](C)(CO)[C@@H]5CC[C@]43C)[C@@H]2C1	0.06696428571428571	0.07614213197969544	0.14444444444444443	0.13966480446927373	0.06153846153846154	0.1388888888888889
Cc1cc(C)c(C)c(C)c1	0.06015037593984962	0.09615384615384616	0.08	0.08163265306122448	0.07920792079207921	0.0594059405940594
O=C(/C=C/c1ccc(O)cc1)O[C@@H]1O[C@@H](CO)[C@@H](O)[C@H](O)[C@@H]1O	0.10559006211180125	0.15267175572519084	0.15079365079365079	0.1532258064516129	0.15873015873015872	0.16129032258064516
C[S@](=O)C[C@H]1O[C@H](n2cnc3c(N)ncnc32)[C@@H](O)[C@@H]1O	0.06790123456790123	0.08955223880597014	0.1111111111111111	0.11290322580645161	0.08461538461538462	0.10317460317460317
Oc1cc2c(cc1O)[C@H]1c3ccccc3CN[C@@H]1C2	0.13333333333333333	0.10852713178294573	0.0873015873015873	0.08870967741935484	0.1694915254237288	0.07086614173228346
CC(C)=CCC/C(C)=C/CC/C(C)=C/Cc1c(C)ccc(O)c1O	0.1111111111111111	0.1417910447761194	0.10526315789473684	0.09848484848484848	0.1297709923664122	0.11450381679389313
CNC(=O)[C@H](CCCNC(=N)N)NC(=O)OCC(C)(C)C	0.0967741935483871	0.08333333333333333	0.12295081967213115	0.10655737704918032	0.06153846153846154	0.13333333333333333
COc1c(CC=C(C)C)cc(O)c(O)c1C(=O)c1c(C)cccc1O	0.16666666666666666	0.183206106870229	0.11194029850746269	0.11363636363636363	0.18110236220472442	0.12121212121212122
CC(=O)OC[C@@H]1O[C@@H](Oc2ccc(C#CCc3ccccc3)cc2)[C@@H](OC(C)=O)[C@@H](OC(C)=O)[C@@H]1OC(C)=O	0.17894736842105263	0.12571428571428572	0.13690476190476192	0.13855421686746988	0.17073170731707318	0.13095238095238096
C/C1=C/CC[C@]2(C)O[C@@H]2CC(C)(C)/C=C/C1=O	0.05228758169934641	0.08064516129032258	0.15315315315315314	0.1559633027522936	0.06611570247933884	0.09482758620689655
CNCCC[C@@]1(c2ccccc2)OC(C)(C)c2ccccc21	0.2191780821917808	0.11851851851851852	0.09022556390977443	0.0916030534351145	0.18699186991869918	0.07462686567164178
OC[C@@H]1O[C@H](Oc2cc3c(O)cc(O)cc3[o+]c2-c2ccc(O)c(O)c2)[C@H](O)[C@H](O)[C@@H]1O	0.12154696132596685	0.11392405063291139	0.0967741935483871	0.09803921568627451	0.14	0.10457516339869281
CC1(C)C[C@H]2C3=CC[C@@H]4[C@@]5(C)CC[C@@H](O)[C@@](C)(C=O)[C@@H]5CC[C@@]4(C)[C@@]3(C)C[C@@H](O)[C@@]2(CO)[C@@H](O)[C@@H]1O	0.04455445544554455	0.06976744186046512	0.1337579617834395	0.1282051282051282	0.05917159763313609	0.11320754716981132
COc1cc([C@@H]2Oc3c(OC)cc(/C=C/CO)cc3[C@@H]2CO)cc(OC)c1O[C@@H]1O[C@@H](CO)[C@@H](O)[C@@H](O)[C@@H]1O	0.09852216748768473	0.12	0.1377245508982036	0.1393939393939394	0.11695906432748537	0.125
CC[C@H](C(C)C)[C@H](O)[C@@H](O)[C@@H](C)[C@H]1CC[C@H]2[C@@H]3CC(=O)[C@@H]4C[C@@H](O)[C@@H](O)C[C@]4(C)[C@H]3CC[C@@]21C	0.07853403141361257	0.10493827160493827	0.1610738255033557	0.1793103448275862	0.09433962264150944	0.1780821917808219
CC[C@@H]1O[C@H]1C/C=C\C/C=C\CCCCCCCC(=O)O	0.06707317073170732	0.08029197080291971	0.09230769230769231	0.09375	0.08333333333333333	0.11904761904761904
CCCCCCCC/C=C\CCCCCCCCCCCCCC(=O)OC[C@@H](COC(=O)CCCCCCC/C=C\CCCCCCCC)OC(=O)CCCCCCCCCCCCCCCCCCC	0.042071197411003236	0.04609929078014184	0.04332129963898917	0.04744525547445255	0.03571428571428571	0.06273062730627306
CCN[C@H]1CO[C@@H](O)[C@H](O)[C@H]1O	0.0425531914893617	0.043478260869565216	0.10679611650485436	0.10891089108910891	0.045454545454545456	0.1188118811881188
CC[C@H](C)[C@H](NC(=O)[C@H](CC(C)C)NC(=O)c1ccccc1)B(O)O	0.22972972972972974	0.19230769230769232	0.12030075187969924	0.1484375	0.21951219512195122	0.1935483870967742
COc1cc(OC)c(C(=O)OC[C@@H]2O[C@H](OC(C)(C)[C@@H]3Cc4cc5ccc(=O)oc5c(O)c4O3)[C@@H](O)[C@@H](O)[C@@H]2O)cc1O	0.1201923076923077	0.13186813186813187	0.1834319526627219	0.16470588235294117	0.12290502793296089	0.13714285714285715
COC1=C2C[C@H](C)C[C@H](OC)[C@@H](O)[C@H](C)/C=C(/C)[C@@H](OC(N)=O)[C@H](OC)/C=C/C=C(/C)C(=O)NC(=C(c3ccco3)C1=O)C2=O	0.11267605633802817	0.1111111111111111	0.21428571428571427	0.20958083832335328	0.11413043478260869	0.1534090909090909
C=CCS[S@](=O)CCC	0.03731343283582089	0.04672897196261682	0.06	0.061224489795918366	0.049019607843137254	0.06060606060606061
Clc1ccc(CN2CCCCC2)cc1	0.08333333333333333	0.09322033898305085	0.07894736842105263	0.08035714285714286	0.10714285714285714	0.05172413793103448
[truncated: 1,448 more rows]
