# Supplementary material for: Transformer-Decoder GPT Models for Generating Virtual Screening Libraries of HMG-Coenzyme A Reductase Inhibitors: Effects of Temperature, Prompt Length, and Transfer-Learning Strategies
Source: J Chem Inf Model. 2024 Nov 7;64(22):8464–80. doi: 10.1021/acs.jcim.4c01309 (PMC11600504; doi:10.1021/acs.jcim.4c01309)
Supplement: Supplementary file 3 — ci4c01309_si_003.zip [file ci4c01309_si_003.zip › Datasets/xfer_Learning_files/NoXA5K_model_gen_ic50_results/NoXA5K_0p0_Docking_Molecules_QED_props.csv]

IC50	QED	SMILES	MW	aLogP	HBA	HBD	RotBond	AromRings	Score
75.94877	0.25859939635782464	C/C=C\C/C=N\C#CC#CC#CC#CC#CC#CC#CCCOC(C)=O	337.3780000000001	1.9579000000000004	2	0	4	0	-5.8
108.56907	0.8008519206314441	Cc1cc(C2=C(/C=C/[C@H]3CCCN3)C(=O)NC3=C2C(=O)CCC3)cc(Cl)c1F	400.8810000000001	4.427020000000003	3	2	3	2	-8.1
170.46074	0.15125505480773563	C[C@@](O)(CC(=O)O)CC(=O)OC[C@@H]1O[C@@H](Oc2c(-c3ccc(O)cc3)oc3cc(O)cc(O)c3c2=O)[C@@H](O)[C@@H](O)[C@@H]1O	592.5060000000004	-0.07780000000000054	15	8	9	3	-8.5
300.94824	0.3237859166785624	O=C1C[C@@H](c2c(O)cc(O)cc2O)Oc2cc(O[C@H]3O[C@@H](CO)[C@@H](O)[C@H](O)[C@@H]3O)ccc21	450.39600000000013	-0.3113999999999999	11	7	4	2	-8.2
686.00714	0.22425534772608546	COc1cc([C@]23Oc4cc(O)cc(O)c4[C@H]([C@H]2O[C@@H]2O[C@@H](CO)[C@@H](O)[C@@H](O)[C@@H]2O)[C@](C)(C(C)=O)O3)cc(OC)c1O	580.5390000000002	-0.2874000000000005	14	7	7	2	-6.9
314.79486	0.27059417062584445	C=CCNC1=C2C[C@@H](C)C[C@@H](OC)[C@H](O)[C@H](C)/C=C(/C)[C@@H](OC(N)=O)[C@@H](OC)/C=C/C=C(/C)C(=O)NC(=CC1=O)C2=O	585.6980000000002	2.537600000000001	9	4	6	0	-7.9
17.222109	0.07444360295949247	C=C[C@](C)(O)/C=C/C(C)=C/C=C/C#CC#CC#CC/C=C/CC/C=C(/C)CC/C=C(/C)CC/CC=C(/C)CCC=C(C)C	576.9090000000003	11.254599999999988	1	1	18	0	-5.9
117.74063	0.30813184115480924	OC[C@@H]1O[C@H](c2c(O)cc3c(c2O)C[C@H](O)[C@@H](c2ccc(O)cc2)O3)[C@@H](O)[C@@H](O)[C@@H]1O	436.41300000000007	-0.6446000000000005	10	8	3	2	-7.9
404.66086	0.1592907073840895	C[C@@H]1O[C@@H](O[C@H]2[C@@H](O)[C@H](O)[C@H](CO)O[C@H]2Oc2c(-c3ccc(O)cc3)oc3cc(O)cc(O)c3c2=O)[C@@H](O)[C@@H](O)[C@@H]1O	594.5220000000005	-1.3927000000000012	15	9	6	3	-8.3
211.78117	0.4259895640337121	COCCOC(=O)C1=C(C)NC2=C(C(=O)C[C@@H](c3ccc(Cl)cc3)C2)[C@@H]1c1ccc(O)c(OC)c1	497.9750000000002	4.605400000000005	7	2	7	2	-7.0
983.28894	0.431379999612377	O=C(O)CC[C@@]1(C(=O)O)C(=O)NC(Cc2ccccc2)=C(C(=O)O)[C@@H]1/C=C/c1ccccc1	449.4590000000002	2.963000000000001	7	4	9	2	-7.9
586.8872	0.807114376234759	C=CC1=CC(=O)[C@@H]2[C@@H](CC[C@@H]3C(C)(C)[C@@H](O)C(=O)C[C@]32C)[C@H]1C	316.4410000000001	3.326200000000002	3	1	1	0	-7.2
441.79608	0.5475000972060459	C#C[C@]1(O)C=C[C@H]2[C@@H]3CCC4=CC(=O)CC[C@]4(C)[C@H]3CC[C@@]21C	310.43700000000007	3.6586000000000025	2	1	0	0	-7.8
274.32974	0.6775214157082775	C=C(CCC=C(C)C)[C@H]1CC[C@@](C)(O)[C@@H]2CC[C@@H](C)[C@@H]2C1	290.491	5.502400000000007	1	1	4	0	-5.7
5.454698	0.4143000889549609	CC#CC#C/C=C\C#CC#CC#CC#CC#CC#CC#CC#CCCCCOC(C)=O	396.4450000000003	2.3299000000000003	2	0	4	0	0.0
176.06741	0.30672980164462843	C=C1CC[C@@H](CC[C@@H]2CC[C@]3(OC2)O[C@@]2(O)CC[C@]3(C)OC2(C)C)C(C)(C)[C@H]1C/C=C1/C(=O)OC[C@H]1O	518.6910000000004	4.798800000000005	7	2	5	0	-8.6
112.57374	0.15317016515196127	CC(/C=C/[C@@]12O[C@@]1(C)CCCC2(C)C)=C\C=C\C(C)=C\C=C\C=C(C)\C=C\C=C(\C)[C@H]1C=C2/C(C)(C)CCCC[C@]2(C)O1	582.9130000000001	11.418299999999988	2	0	9	0	-8.7
761.4502	0.15357222557362782	C[C@@H]1O[C@H](Oc2cc(O)c3c(=O)c(O[C@@H]4O[C@@H](CO)[C@@H](O)[C@@H](O)[C@@H]4O)c(-c4ccc(O)cc4)oc3c2)[C@@H](O)[C@@H](O)[C@@H]1O	594.5220000000004	-1.743800000000001	15	9	6	3	-8.6
192.77214	0.021716817297794264	CCCCCC/C=C/CCCCCCCCCC(=O)OC[C@H](CO[P@@](=O)(O)O[C@H]1[C@@H](O)[C@@H](O)[C@@H](OP(=O)(O)O)[C@@H](OP(=O)(O)O)[C@@H]1O)OC(=O)CCCC	842.7430000000004	4.223400000000008	19	8	30	0	-6.8
104.61049	0.36638899019389226	CC(=O)O[C@H]1/C=C\[C@](C)(O)C[C@H](C)C/C=C/[C@H]2[C@@H](O)[C@@](C)(O)[C@@H](C)[C@@H]3[C@@H](Cc4ccccc4)NC(=O)[C@@]123	511.6590000000002	2.932900000000001	6	4	3	1	-7.8
946.31396	0.4587500976441748	CC[C@@H](C(C)C)[C@H](O)[C@@H](O)[C@@H](C)[C@H]1CC[C@@H]2[C@@H]3CC(=O)[C@@H]4C[C@@H](O)[C@@H](O)C[C@]4(C)[C@H]3CC[C@@]21C	478.7140000000003	4.196100000000003	5	4	6	0	-7.4
404.66086	0.1592907073840895	C[C@H]1O[C@H](O[C@@H]2[C@@H](O)[C@@H](O)[C@@H](CO)O[C@@H]2Oc2c(-c3ccc(O)cc3)oc3cc(O)cc(O)c3c2=O)[C@@H](O)[C@@H](O)[C@@H]1O	594.5220000000005	-1.3927000000000012	15	9	6	3	-8.4
138.6212	0.6775214157082775	C=CC(=C)CC[C@@H]1[C@]2(C)CCCC(C)(C)[C@H]2CC[C@]1(C)O	290.491	5.502400000000007	1	1	4	0	-6.0
149.36543	0.4219501787008213	CC(C)[C@@H](CC[C@@H](C)[C@H]1CC[C@H]2[C@@H]3CC=C4C[C@@H](O)CC[C@]4(C)[C@H]3CC[C@@]21C)C(C)C	428.7450000000003	8.270800000000008	1	1	6	0	-7.9
112.57374	0.15317016515196127	CC(/C=C\[C@]12O[C@]1(C)CCCC2(C)C)=C/C=C/C(C)=C/C=C\C=C(C)\C=C\C=C(\C)[C@H]1C=C2/C(C)(C)CCCC[C@]2(C)O1	582.9130000000001	11.418299999999988	2	0	9	0	-8.1
96.329094	0.38497661534089433	C=C1[C@@H]2CC(=O)[C@@H]([C@@H](C)OC(C)=O)[C@@H]2[C@@H](C(C)C)C[C@H]1OC(=O)/C=C(\C)CC	390.5200000000002	4.259600000000003	5	0	6	0	-6.9
63.141068	0.24721614697762181	CC(C)COC(=O)C1=C(C)NC(=O)C(C(=O)OC[C@H](C)CC)=C(C)[C@@H]1c1ccc([N+](=O)[O-])cc1	472.53800000000024	4.187200000000003	7	1	9	1	-7.6
365.53827	0.2044685519958033	O=C(O[C@H]1[C@@H](O)[C@H](O)[C@@H](CO)O[C@@H]1Oc1ccc(/C=C/c2ccc(O)cc2)cc1)c1cc(O)cc(O)c1	510.4950000000002	2.017199999999999	10	6	7	3	-8.5
293.42444	0.19645398163985314	C[C@@H]1O[C@H](O[C@H]2[C@@H](O)[C@H](O)[C@H](Oc3cc(O)c4c(=O)cc(-c5ccccc5)oc4c3)O[C@@H]2CO)[C@@H](O)[C@@H](O)[C@@H]1O	562.5240000000003	-0.803900000000001	13	7	6	3	-8.1
17.759542	0.1568888746348767	C[C@@H]1C/C=C/C=C/C=C/C=C/[C@H](O[C@@H]2O[C@H](C)[C@H](O)[C@H](N)[C@@H]2O)C[C@H]2O[C@@](O)(C[C@@H](O)C[C@@H]3O[C@@H]3/C=C/C(=O)O1)C[C@H](O)[C@H]2C(=O)O	665.7330000000004	0.11970000000000325	14	7	3	0	-7.6
354.26584	0.17962743143541116	CC(=O)c1c(C)cc2cccc(O[C@@H]3O[C@@H](CO)[C@@H](O)[C@@H](O[C@@H]4O[C@@H](CO)[C@@H](O)[C@@H](O)[C@@H]4O)[C@@H]3O)c2c1O	540.5180000000003	-1.940679999999999	13	8	7	2	-6.8
110.272835	0.5580498805346118	CC(C)C[C@@H]1c2c(O)c(C=O)c(O)c(C=O)c2O[C@]2(C)C=C[C@@H](C(C)C)C[C@H]12	386.4880000000001	4.851900000000005	5	2	5	1	-7.0
538.36847	0.5840658854586245	C=C/C(C)=C/C[C@@H]1[C@](C)(O)[C@H](O)[C@@H](OC(C)=O)[C@@H]2C(C)(C)CCC[C@]12C	364.52600000000024	4.014800000000004	4	2	4	0	-6.5
153.6186	0.4732790343822408	C=C1CC[C@@H](O)C/C1=C/C=C1\CCC[C@@]2(C)[C@H]1CC[C@@H]2[C@H](C)/C=C/[C@H](C)C(C)C	396.6590000000001	7.641000000000008	1	1	5	0	-7.6
704.3425	0.906199168987688	COc1cc2cc(C)c(C)c(C3=C[C@@H](OC)[C@H](O)C=C3)c2cc1O	326.39200000000005	3.4999400000000027	4	2	3	2	-8.1
250.0091	0.29959620318403996	O=c1c([C@@H]2O[C@@H](CO)[C@@H](O)[C@@H](O)[C@@H]2O)c(-c2ccc(O)cc2)oc2cc(O)cc(O)c12	432.3810000000002	0.09169999999999978	10	7	3	3	-8.0
788.39	0.16149399925935465	C[C@]1(O)[C@H]2[C@@H](O[C@@H]3O[C@@H](COC(=O)/C=C/c4ccc(O)cc4)[C@@H](O)[C@@H](O)[C@@H]3O)OC=C(C(=O)O)[C@@H]2C[C@H]1O	538.5020000000003	-1.1543999999999994	13	7	7	1	0.0
549.7355	0.39269281944643686	C/C(=C\C=C/C(C)=C/C=C/C=C(/C)CO)[C@H]1C=C2C(C)(C)CCC[C@]2(C)C1	366.5890000000002	7.092700000000008	1	1	6	0	-7.4
208.8153	0.10640789115983104	O=C(/C=C(\O)c1ccccc1)OC[C@H]1O[C@@H](Oc2cc(O)c3c(=O)cc(-c4ccc(O)cc4)oc3c2)[C@@H](O)[C@H](O)[C@@H]1O	578.5260000000004	2.1999	12	6	7	4	-8.0
71.7164	0.09150091003244108	CCC[C@@H](N(NC(=O)c1ccc(C(F)(F)F)cc1)C(=O)Nc1ccccc1)C(=O)N[C@@H](CCCCN)C(=O)N[C@@H](Cc1ccccc1)C(C)C	696.8150000000002	6.0503000000000045	5	5	16	3	-6.7
764.51215	0.906075017573093	COc1c(CCC(=O)O)ccc2c1C=CC(C)(C)O2	262.305	2.896600000000001	4	1	4	1	-7.0
87.75261	0.5199919050350968	C=C1/C(=C/C=C2\CCC[C@]3(C)[C@H]([C@H](C)CCCC(C)(C)O)CC[C@@H]23)C[C@@H](O)C[C@@H]1O	416.6460000000002	5.704700000000008	3	3	6	0	-7.6
431.54477	0.4883117604002477	CC(C)CCC[C@@H](C)[C@H]1CC[C@H]2[C@@H]3CC=C4C[C@@H](O)CC[C@]4(C)[C@H]3CC[C@@]21C	386.6640000000002	7.388700000000009	1	1	5	0	-7.2
811.5024	0.2644652633638976	COc1cc(-c2[o+]c3cc(O)cc(O)c3cc2O[C@H]2O[C@@H](CO)[C@@H](O)[C@@H](O)[C@H]2O)ccc1O	463.41500000000013	0.6849999999999992	11	7	5	3	-8.7
722.4029	0.4669169769437482	C=C(C(C)C)[C@@H](O)[C@@H](O)[C@@H](C)[C@H]1CC[C@H]2[C@@H]3CC(=O)[C@@H]4C[C@@H](O)[C@@H](O)C[C@]4(C)[C@H]3CC[C@@]21C	462.6710000000003	3.7261000000000033	5	4	5	0	-8.0
708.6959	0.5558334149381133	Cc1c(C)c2ccc(O)c(O)c2oc2cc(O)cc(O)c12	286.283	3.565300000000002	5	4	0	2	-7.8
263.768	0.0269937873523	C/C=C/CC/C=C/CCCCCCCCC(=O)OC[C@H](CO[P@@](=O)(O)O[C@H]1[C@@H](O)[C@@H](O)[C@@H](OP(=O)(O)O)[C@@H](OP(=O)(O)O)[C@@H]1O)OC(=O)CCC	798.6460000000004	2.829100000000002	19	8	26	0	-6.6
786.4743	0.4308250629303501	COc1ccc([C@H]2CC(=O)c3c(O)cc(O[C@@H]4O[C@@H](CO)[C@@H](O)[C@@H](O)[C@@H]4O)cc3O2)cc1	448.4240000000001	0.28599999999999937	10	5	5	2	-7.1
393.5666	0.13845382737133566	Cc1c(O[C@H]2O[C@@H](CO)[C@@H](O)[C@@H](O)[C@@H]2O)cc(O)c2c(=O)c(-c3ccc(O[C@@H]4O[C@@H](CO)[C@@H](O)[C@@H](O)[C@@H]4O)cc3)coc12	608.5490000000004	-2.1685799999999986	15	9	7	3	-8.5
935.2199	0.27862775233161235	O=c1c(O[C@@H]2O[C@@H](CO)[C@@H](O)[C@H](O)[C@@H]2O)c(-c2ccc(O)cc2)oc2cc(O)cc(O)c12	448.3800000000002	-0.24449999999999966	11	7	4	3	-8.5
479.5825	0.30559068332365197	C[C@@]12C[C@@]3(O)O[C@H](O1)[C@@]1(COC(=O)c4ccccc4)[C@@H]3C[C@@]21O[C@@H]1O[C@H](CO)[C@@H](O)[C@H](O)[C@H]1O	480.4660000000002	-1.3574999999999986	11	5	6	1	0.0
419.38458	0.5166668207445495	C=CC(C)(C)c1cc2c(O)c3c(c(C(C)(C)C=C)c2oc1=O)OC(C)(C)[C@H](O)[C@@H]3O	414.4980000000001	3.9911000000000043	6	3	4	2	-7.5
19.294537	0.245422598201746	CC1=CCCC(C)(C)[C@@H]1/C=C/C(C)=C/C=C/C(C)=C/C=C/C=C(\C)CCC1=C(C)CC[C@@H](O)CC1(C)C	502.82700000000045	10.544099999999991	1	1	9	0	-8.5
258.03207	0.12355939995364419	CO[C@H]1[C@H](O)[C@H](CO)O[C@@H](O[C@@H]2[C@@H](COS(=O)(=O)O)O[C@@H](C)[C@@H](OS(=O)(=O)O)[C@@H]2O)[C@@H]1OS(=O)(=O)O	594.5440000000003	-4.191699999999991	19	6	11	0	-7.3
64.682144	0.3761231929465694	CC(=O)Nc1c(I)c(C(=O)O)c(I)c(N)c1I	571.878	2.7392000000000003	4	3	2	1	-5.1
113.03833	0.148521289735409	O=C(OC[C@H]1O[C@@H](Oc2cc(O)c3c(c2)O[C@@H](c2ccc(O)cc2)CC3=O)[C@H](O)[C@H](O)[C@@H]1O)c1cc(O)c(O)c(O)c1	586.5020000000003	0.9644999999999992	14	8	6	3	-10.1
725.95056	0.781937698159455	CC(C)c1c(/C=C/C(=O)O)ccc2c1CC[C@H](c1ccc(O)cc1)C2	336.43100000000004	4.885900000000005	3	2	4	2	-7.3
363.0774	0.3461327182265884	C=C1/C=C\C[C@H](O)/C(C)=C/C=C/C(C)=C/C=C(/C)CC/C=C(\C)CC/C(C)=C/CC/C(C)=C/CC1	474.7730000000005	10.218199999999994	1	1	0	0	-7.9
631.5703	0.17370096152271805	C[C@@H]1O[C@@H](OC[C@@H]2O[C@@H](Oc3cc(O)c4c(=O)cc(-c5ccc(O)cc5)oc4c3)[C@@H](O)[C@@H](O)[C@@H]2O)[C@@H](O)[C@@H](O)[C@@H]1O	578.5230000000004	-1.0983000000000007	14	8	6	3	-9.6
742.9903	0.7662353050437902	C[C@@H]1CC(=O)c2c(ccc3c2C(=O)C(O)=C(C)C(=O)CC(C)(C)O3)C1=O	356.37400000000014	3.2367000000000026	6	1	0	1	-7.9
990.2915	0.43632693173800763	CC1=C[C@](C)(O)CC(C)(C)[C@@H]1/C=C/[C@@H](C)O[C@@H]1O[C@@H](CO)[C@@H](O)[C@@H](O)[C@@H]1O	386.48500000000007	0.4909999999999995	7	5	5	0	-6.7
82.787605	0.08103339968281542	CC(C)=CC[C@@H](/C=C/C(C)=C/C=C/C=C/C(=O)O)/C=C/C=C(\C)CC/C=C(\C)CC/C=C(\C)CC/C=C(\C)CC/C=C(/C)C	598.9560000000002	13.086799999999975	2	1	21	0	-6.8
946.31396	0.4587500976441748	CC[C@H](C(C)C)[C@H](O)[C@@H](O)[C@@H](C)[C@H]1CC[C@H]2[C@@H]3CC(=O)[C@@H]4C[C@@H](O)[C@@H](O)C[C@]4(C)[C@H]3CC[C@@]21C	478.7140000000003	4.196100000000003	5	4	6	0	-8.0
514.2216	0.4508876642059434	NCCS[C@@H]1c2c(O)cc(O)cc2O[C@H](c2ccc(O)c(O)c2)[C@H]1O	365.40700000000004	1.7366000000000001	8	6	4	2	-7.5
609.6699	0.3151345760203198	C=C1[C@H](OC(=O)/C=C(\C)CC)C[C@@H](C(C)C)[C@H]2/C(=C/C)C(=O)[C@H](OC(=O)[C@H](C)CC)[C@@H]12	430.5850000000002	5.205900000000006	5	0	7	0	-6.5
658.66766	0.24393629364522848	Cn1c2ccccc2c(=O)c2c(O)cc3c(c21)C[C@@H]([C@@](C)(O)CO[C@@H]1O[C@@H](CO)[C@@H](O)[C@@H](O)[C@@H]1O)O3	503.5040000000002	-0.7317000000000007	10	6	5	3	-8.2
39.016144	0.061064849827133644	CC[C@H](C)[C@H](NC(=O)[C@H](CCC(=O)O)NC(=O)[C@H](CCC(=O)O)NC(=O)[C@H](Cc1ccc(OP(=O)(O)O)cc1)NC(=O)CC(C)C)C(=O)	700.6790000000002	0.660500000000005	13	8	22	1	-7.3
761.4502	0.15357222557362782	C[C@@H]1O[C@@H](Oc2cc(O)c3c(=O)c(O[C@@H]4O[C@@H](CO)[C@@H](O)[C@@H](O)[C@@H]4O)c(-c4ccc(O)cc4)oc3c2)[C@@H](O)[C@@H](O)[C@@H]1O	594.5220000000004	-1.743800000000001	15	9	6	3	-8.6
258.03207	0.12355939995364419	CO[C@@H]1[C@H](O)[C@H](CO)O[C@@H](O[C@@H]2[C@@H](COS(=O)(=O)O)O[C@@H](C)[C@@H](OS(=O)(=O)O)[C@@H]2O)[C@@H]1OS(=O)(=O)O	594.5440000000003	-4.191699999999991	19	6	11	0	-6.9
684.2136	0.4290965158513314	CC[C@H](CC[C@@H](C)[C@H]1CC[C@H]2[C@@H]3CCC4=CC(=O)CC[C@]4(C)[C@H]3CC[C@@]21C)C(C)C	412.7020000000003	8.233000000000008	1	0	6	0	-7.8
46.0403	0.17606489523127736	O=C(/C=C\c1ccc(O)cc1)OC[C@H]1O[C@@H](Oc2cc(O)c3c(c2)O[C@@H](c2ccc(O)cc2)CC3=O)[C@@H](O)[C@H](O)[C@@H]1O	580.5420000000004	1.9528999999999992	12	6	7	3	-8.3
719.12885	0.31184363018252953	CCNC(=O)CCC/C=C\C[C@H]1[C@@H](O)C[C@@H](O)[C@@H]1/C=C/[C@@H](O)CCc1ccccc1	415.5740000000001	3.1469000000000014	4	4	12	1	-6.8
984.0835	0.015954568742754482	CC/C=C\CCCCOC(=O)CC(=O)OC[C@H](CO[P@@](=O)(O)O[C@@H]1[C@@H](O)[C@@H](O)[C@@H](OP(=O)(O)O)[C@@H](OP(=O)(O)O)[C@@H]1O)OC(=O)CCCCCC	802.5900000000001	1.0358999999999985	21	8	25	0	0.0
258.03207	0.12355939995364419	CO[C@H]1[C@@H](O)[C@@H](CO)O[C@@H](O[C@H]2[C@@H](COS(=O)(=O)O)O[C@@H](C)[C@@H](OS(=O)(=O)O)[C@@H]2O)[C@@H]1OS(=O)(=O)O	594.5440000000003	-4.191699999999991	19	6	11	0	-7.2
404.66086	0.1592907073840895	C[C@@H]1O[C@@H](O[C@@H]2[C@@H](O)[C@@H](O)[C@@H](CO)O[C@@H]2Oc2c(-c3ccc(O)cc3)oc3cc(O)cc(O)c3c2=O)[C@@H](O)[C@@H](O)[C@@H]1O	594.5220000000005	-1.3927000000000012	15	9	6	3	-8.3
935.75604	0.23793639423870483	O=C(O)[C@@H]1O[C@@H](Oc2ccc(-c3oc4cc(O)cc(O)c4c(=O)c3O)cc2O)[C@@H](O)[C@@H](O)[C@@H]1O	478.3620000000002	-0.4466000000000002	13	8	4	3	-8.8
514.2216	0.4508876642059434	NCCS[C@H]1c2c(O)cc(O)cc2O[C@H](c2ccc(O)c(O)c2)[C@H]1O	365.40700000000004	1.7366000000000001	8	6	4	2	-7.3
530.6143	0.1761858123673066	CCCCCCC[C@H]1O[C@H]1CC#CC#CC1=CC[C@@H]2CC/C(C)=C3/CC(C)(C)[C@@H]3CC[C@@]2(C)[C@H]1O	476.7450000000004	7.761300000000009	2	1	7	0	-6.8
925.0884	0.4409111008909421	CC[C@]1(O)CC[C@H]2[C@@H]3CC=C4CCC[C@@H]5[C@](C)(CO)CC[C@]5(C)CC[C@@]4(C)[C@@]3(C)CC[C@H]21	442.72800000000035	7.28540000000001	2	2	2	0	-7.8
609.6699	0.3151345760203198	C=C1[C@@H](OC(=O)/C=C(\C)CC)C[C@@H](C(C)C)[C@H]2/C(=C/C)C(=O)[C@H](OC(=O)[C@H](C)CC)[C@@H]12	430.5850000000002	5.205900000000006	5	0	7	0	-7.2
298.76404	0.32769188870036625	CC(=O)OC[C@H]1O[C@@H](Oc2cc(O)c3c(=O)cc(-c4ccc(O)cc4)oc3c2)[C@@H](O)[C@@H](O)[C@@H]1O	474.4180000000001	0.6206999999999991	11	5	5	3	-8.1
834.86865	0.5109396774970435	Cc1cc(-c2c(C)cc(O)c(O)c2C(=O)O)cc(O)c1C(C)=O	316.3090000000001	2.9880400000000025	6	4	3	2	-7.5
62.101482	0.3274402873169447	C[C@H](CCC(=O)NCCS(=O)(=O)O)[C@H]1CC[C@H]2[C@@H]3[C@H](C[C@H](O)[C@@]21C)[C@@]1(C)CC[C@@H](O)C[C@H]1C[C@H]3O	515.7130000000003	2.3681000000000005	7	5	7	0	-7.6
293.42444	0.19645398163985314	C[C@@H]1O[C@@H](O[C@H]2[C@H](O)[C@H](O)[C@H](Oc3cc(O)c4c(=O)cc(-c5ccccc5)oc4c3)O[C@H]2CO)[C@H](O)[C@H](O)[C@H]1O	562.5240000000003	-0.803900000000001	13	7	6	3	-8.2
361.54764	0.2904699002730748	C=C1[C@H]2C[C@]3([C@@H](O)[C@@H](OC(C)=O)C[C@H](C)[C@@H]3C)C(=O)C[C@H](OC(C)=O)C[C@H](OC(C)=O)[C@@]1(O)[C@@H]2O	496.5530000000003	0.8357000000000001	10	3	3	0	-7.2
267.146	0.0269937873523	CCC/C=C\C/C=C\CCCCCCCC(=O)OC[C@H](CO[P@@](=O)(O)O[C@H]1[C@@H](O)[C@@H](O)[C@@H](OP(=O)(O)O)[C@@H](OP(=O)(O)O)[C@@H]1O)OC(=O)CCC	798.6460000000004	2.829100000000002	19	8	26	0	-6.7
293.42444	0.19645398163985314	C[C@@H]1O[C@@H](O[C@@H]2[C@H](O)[C@H](O)[C@H](Oc3cc(O)c4c(=O)cc(-c5ccccc5)oc4c3)O[C@H]2CO)[C@H](O)[C@H](O)[C@H]1O	562.5240000000003	-0.803900000000001	13	7	6	3	-7.7
162.27379	0.4167579816165435	CCN(CC)c1ccc([C@@H]2[C@H]3CCCC[C@]3(O)CCN2C(=O)C2c3ccccc3Oc3ccccc32)cc1	510.67800000000017	6.665300000000008	4	1	5	3	-8.8
916.4977	0.1137533440165623	CC1=C[C@H](O)CC(C)(C)[C@@H]1/C=C/C(C)=C/C=C/C(C)=C/C=C/C=C(C)/C=C/C=C(\C)C(=O)C[C@]12O[C@]1(C)CCCC2(C)C	584.8850000000001	10.046699999999996	3	1	11	0	-7.8
440.6446	0.2680411608913309	OCCCc1ccc2oc(-c3ccc(O)cc3)cc(-c3ccc(O)cc3)c(-c3ccc(O)cc3)c2c1	478.5440000000002	6.120900000000008	5	4	6	4	-8.4
183.98701	0.2450502056776392	COc1cc([C@@H]2c3cc(O)c(OC)cc3C[C@H](CO)[C@@H]2CO[C@@H]2O[C@@H](CO)[C@@H](O)[C@@H](O)[C@@H]2O)ccc1O	522.5470000000003	-0.15580000000000055	11	7	8	2	-7.4
631.5703	0.17370096152271805	C[C@@H]1O[C@H](OC[C@@H]2O[C@@H](Oc3cc(O)c4c(=O)cc(-c5ccc(O)cc5)oc4c3)[C@@H](O)[C@@H](O)[C@@H]2O)[C@@H](O)[C@@H](O)[C@@H]1O	578.5230000000004	-1.0983000000000007	14	8	6	3	-9.5
235.51695	0.46963375533383506	O=C(O[C@@H]1[C@H]2c3ccc(O)cc3O[C@H](CO)[C@H]2O)Oc2cc(O)ccc21	360.3180000000001	1.5659	8	4	2	2	-8.1
183.98701	0.2450502056776392	COc1cc([C@H]2c3cc(O)c(OC)cc3C[C@H](CO)[C@@H]2CO[C@@H]2O[C@@H](CO)[C@@H](O)[C@@H](O)[C@@H]2O)ccc1O	522.5470000000003	-0.15580000000000055	11	7	8	2	-7.7
115.35007	0.12997984556828732	O=c1cc(-c2ccc(O)c(O)c2)oc2cc(O)c([C@@H]3O[C@H](CO)[C@H](O)[C@H](O)[C@H]3O[C@@H]3O[C@@H](CO)[C@@H](O)[C@H](O)[C@@H]3O)c(O)c12	610.5210000000003	-2.3785000000000003	16	11	6	3	-7.5
412.76135	0.47881625742607037	CC(C)CCC[C@@](C)(O)[C@H]1CC[C@]2(C)[C@@H]3CC=C4C[C@@H](O)CC[C@]4(C)[C@H]3CC[C@@]12C	416.6900000000003	6.893700000000009	2	2	5	0	-7.2
828.7533	0.6148085052982077	C=CC(=C)CC(=O)[C@H]1C(=C)CC[C@H]2C(C)(C)[C@@H](O)CC[C@]12C	302.4580000000001	4.457400000000004	2	1	4	0	-6.2
935.2199	0.27862775233161235	O=c1c(O[C@H]2O[C@H](CO)[C@@H](O)[C@H](O)[C@@H]2O)c(-c2ccc(O)cc2)oc2cc(O)cc(O)c12	448.3800000000002	-0.24449999999999966	11	7	4	3	-8.5
297.1546	0.3443811373465447	C/C=C(\C(C)C)[C@H](O)[C@@H](O)[C@@H](C)[C@@H]1CC[C@@H]2[C@@H]3COC(=O)[C@@H]4C[C@@H](O)[C@@H](O)C[C@@]4(C)[C@@H]3CC[C@@]12C	492.69700000000034	3.7002000000000024	6	4	5	0	-8.3
327.18753	0.16091063422776958	O=C(O)C1=C/C(=C/C=[N+]2/c3cc(O)c(O[C@H]4O[C@@H](CO)[C@@H](O)[C@H](O)[C@@H]4O)cc3C[C@H]2C(=O)O)C[C@H](C(=O)O)N1	551.4810000000003	-2.363599999999998	14	9	7	1	-8.0
750.7278	0.6760261473041476	COc1c(O)cc2c(c1O)C(=O)/C(C)=C/C(=O)/C=C/C[C@H](C)C(=O)[C@H](C)[C@@H]2O	388.4160000000001	2.6391000000000013	7	3	1	1	-7.2
761.4502	0.15357222557362782	C[C@H]1O[C@@H](Oc2cc(O)c3c(=O)c(O[C@@H]4O[C@@H](CO)[C@@H](O)[C@@H](O)[C@@H]4O)c(-c4ccc(O)cc4)oc3c2)[C@@H](O)[C@@H](O)[C@@H]1O	594.5220000000004	-1.743800000000001	15	9	6	3	-8.0
682.18604	0.45086039035022757	CCc1ccc([C@H]2CC(=O)c3c(O)cc(O[C@@H]4O[C@@H](CO)[C@@H](O)[C@@H](O)[C@@H]4O)cc3O2)cc1	446.4520000000001	0.8397999999999992	9	5	5	2	-7.6
935.75604	0.23793639423870483	O=C(O)[C@@H]1O[C@H](Oc2ccc(-c3oc4cc(O)cc(O)c4c(=O)c3O)cc2O)[C@@H](O)[C@H](O)[C@@H]1O	478.3620000000002	-0.4466000000000002	13	8	4	3	-8.5
1.496534	0.04157283250687697	COc1c(O)ccc2c1-c1ccc3ccc(O)cc3c1CSS[C@H]1CC[C@H](C[C@@H]1O)[C@@H](O[C@H](NCCCCO)c1ccc(NCC(C)=O)c(CO)c1)CC2	777.0179999999998	7.223100000000009	12	7	13	4	-7.9
117.74063	0.30813184115480924	OC[C@H]1O[C@H](c2c(O)cc3c(c2O)C[C@H](O)[C@@H](c2ccc(O)cc2)O3)[C@@H](O)[C@@H](O)[C@@H]1O	436.41300000000007	-0.6446000000000005	10	8	3	2	-7.5
240.31033	0.785270379732634	CC(C)OC(=O)C1=C(N)Oc2c(oc(CO)cc2=O)[C@@H]1c1ccc(F)cc1	375.35200000000003	1.9174	7	2	4	2	0.0
404.66086	0.1592907073840895	C[C@H]1O[C@@H](O[C@H]2[C@@H](O)[C@H](O)[C@H](CO)O[C@H]2Oc2c(-c3ccc(O)cc3)oc3cc(O)cc(O)c3c2=O)[C@@H](O)[C@@H](O)[C@@H]1O	594.5220000000005	-1.3927000000000012	15	9	6	3	-8.1
7.034881	0.1531026004232223	Oc1cc(O)c2c(c1)O[C@@H](c1cc(O)c(O)c(O)c1)[C@H](O)[C@H]2c1c(O)cc(O)c2c1O[C@H](c1ccc(O)c(O)c1)[C@H](O)C2	594.5250000000003	2.7006000000000023	13	11	3	4	-8.8
105.41864	0.12866167654346214	O=C(O)C[C@H](C1=C(O)[C@](O)([C@@H]2O[C@@H](CO)[C@@H](O)[C@@H](O)[C@H]2O)C(=O)C(C(=O)/C=C/c2ccc(O)cc2)=C1O)c1ccc(O)cc1	614.5560000000003	-0.2809999999999979	14	10	9	2	-8.3
140.13979	0.5834193285803295	CCOc1nc(NC(=O)CN2CC[C@](C)(O)CC2)cc(-c2ccc(C(F)(F)F)cc2)c1OCC	481.51500000000016	4.350100000000004	6	2	8	2	-8.0
935.75604	0.23793639423870483	O=C(O)[C@H]1O[C@@H](Oc2ccc(-c3oc4cc(O)cc(O)c4c(=O)c3O)cc2O)[C@@H](O)[C@@H](O)[C@@H]1O	478.3620000000002	-0.4466000000000002	13	8	4	3	-8.2
575.5328	0.3955485055037435	CC(=C/CO)/C=C/C=C/C=C(C)/C=C/C=C(C)\C=C\[C@@]12O[C@]1(C)C[C@@H](O)CC2(C)C	410.59800000000024	5.7510000000000066	3	2	8	0	-6.8
112.57374	0.15317016515196127	CC(/C=C\[C@@]12O[C@]1(C)CCCC2(C)C)=C/C=C/C(C)=C/C=C\C=C(C)\C=C\C=C(\C)[C@H]1C=C2/C(C)(C)CCCC[C@]2(C)O1	582.9130000000001	11.418299999999988	2	0	9	0	-8.7
477.09995	0.10918636104313541	O=C(O[C@@H]1[C@H](Oc2c(-c3ccc(O)cc3)oc3cc(O)cc(O)c3c2=O)O[C@H](CO)[C@@H](O)[C@H]1O)c1cc(O)c(O)c(O)c1	600.4850000000004	0.7369999999999997	15	9	6	4	-8.8
668.5067	0.1619685018389435	COc1ccc(-c2cc(=O)c3c(O)cc(O)c([C@@H]4O[C@@H](CO)[C@@H](O)[C@@H](O)[C@@H]4O[C@@H]4O[C@@H](C)[C@@H](O)[C@@H](O)[C@@H]4O)c3o2)cc1O	608.5490000000003	-1.0479	15	9	6	3	-8.6
591.7305	0.7879676409620382	CC(=O)OC(C)(C)[C@@H]1CC[C@@](C)(O)[C@@H]2CC[C@@H](C)[C@@H]2C1	282.424	3.5415000000000028	3	1	2	0	-6.5
230.24712	0.21646123688292346	CC(/C=C/C=C(C)/C=C/[C@]12O[C@@H](CC1(C)C)C[C@@]2(C)O)=C\C=C\C=C(C)\C=C\C=C(/C)[C@H]1C=C2C(C)(C)CCC[C@@]2(C)O1	584.885	9.998999999999997	3	1	9	0	0.0
162.70676	0.5107748679217478	C=C(C)[C@H]1CCC(C)=C[C@H]1c1c(O)cc(CCCCC)cc1O	314.469	5.846500000000006	2	2	6	1	-6.1
452.13846	0.45053470602404294	C=C/C=C/C=C\C#CC#CC#CC#CC#CC/C=C/C(C)=C/C=C/C=C/C	346.473	5.326700000000005	0	0	6	0	-6.4
935.2199	0.27862775233161235	O=c1c(O[C@H]2O[C@@H](CO)[C@@H](O)[C@H](O)[C@@H]2O)c(-c2ccc(O)cc2)oc2cc(O)cc(O)c12	448.3800000000002	-0.24449999999999966	11	7	4	3	-8.7
111.09904	0.6031745212502947	CCOC(=O)C1=C(C)NC2=C(C(=O)C[C@H](c3ccc(Cl)cc3)C2)[C@@H]1c1ccc(O)c(OC)c1	467.94900000000024	4.978900000000006	6	2	5	2	-7.8
602.38513	0.3449275965109726	O=C(O)CCC/C=C\C[C@H]1[C@@H](O)C[C@@H](O)[C@@H]1/C=C/[C@@H](O)CCc1ccccc1	388.5040000000002	3.0954000000000015	5	4	11	1	-6.6
684.2136	0.4290965158513314	CC[C@H](CC[C@H](C)[C@H]1CC[C@H]2[C@@H]3CCC4=CC(=O)CC[C@]4(C)[C@H]3CC[C@@]21C)C(C)C	412.7020000000003	8.233000000000008	1	0	6	0	-7.7
833.2352	0.7714141093353439	CC1(C)C=Cc2c(ccc3c2OC[C@]2(O)c4ccc(O)cc4O[C@H]32)O1	338.35900000000004	3.2901000000000016	5	2	0	2	-8.0
110.272835	0.5580498805346118	CC(C)C[C@H]1c2c(O)c(C=O)c(O)c(C=O)c2O[C@]2(C)C=C[C@@H](C(C)C)C[C@H]12	386.4880000000001	4.851900000000005	5	2	5	1	-7.3
230.2446	0.3011814063211693	CC(C)=CCc1c(O)ccc(C(=O)[C@H]2[C@@H](c3ccc(O)cc3)O[C@H]2c2ccc(O)cc2)c1O	446.49900000000014	5.329400000000007	6	4	6	3	-7.4
41.330482	0.19875312725787794	CC1=C(/C=C/C(C)=C/C=C/C(C)=C/C=C/C=C(C)/C=C/C=C(C)/C=C/C(=O)[C@@]2(C)CCCC2(C)C)C(C)(C)C[C@H](O)C1	568.8860000000004	10.835499999999989	2	1	11	0	-7.7
429.0983	0.21527120867301236	COc1ccccc1C(=O)O[C@H]1[C@@H](O)[C@@H](O)[C@@H](C)O[C@@H]1Oc1cc(O)c2c(=O)c(O)c(-c3ccc(O)cc3)oc2c1	566.5150000000003	2.6564000000000014	12	5	6	4	-8.3
684.80646	0.5085929687917149	C#C[C@]1(O)CC[C@H]2[C@@H]3CCc4cc(O)c(O)cc4[C@H]3CC[C@@]21C	312.4090000000001	3.3182000000000027	3	3	0	1	-7.9
180.2539	0.5864520654846846	C#C[C@@]1(CO)C=C[C@H]2[C@@H]3CCC4=CC(=O)CC[C@]4(C)[C@H]3CC[C@@]21C	324.464	3.906200000000003	2	1	1	0	-7.7
761.4502	0.15357222557362782	C[C@H]1O[C@H](Oc2cc(O)c3c(=O)c(O[C@@H]4O[C@@H](CO)[C@@H](O)[C@@H](O)[C@@H]4O)c(-c4ccc(O)cc4)oc3c2)[C@@H](O)[C@@H](O)[C@@H]1O	594.5220000000004	-1.743800000000001	15	9	6	3	-8.4
113.03833	0.148521289735409	O=C(OC[C@H]1O[C@H](Oc2cc(O)c3c(c2)O[C@@H](c2ccc(O)cc2)CC3=O)[C@H](O)[C@H](O)[C@H]1O)c1cc(O)c(O)c(O)c1	586.5020000000003	0.9644999999999992	14	8	6	3	-10.0
53.998753	0.07762851607028477	C=C(/C=C/C=C(/CO)[C@H]1CC[C@@]2([C@H](CCCO)/C(=C(\C)C(=O)Cc3ccccc3)CC[C@@]2(C)O)[C@@H]1O)CCCCCOC(C)=O	622.8430000000001	5.960100000000008	7	4	16	1	-6.8
79.6442	0.3750405942104898	CCCCOC(=O)C1=C(C)NC2=C(C(=O)C[C@@H](c3ccc(Cl)cc3)C2)[C@@H]1c1ccc(O)c(OC)c1	496.0030000000002	5.759100000000006	6	2	7	2	-7.4
62.982147	0.5512651961830369	C=C1/C(=C\C=C2/CCC[C@@]3(C)[C@H]2CC[C@@H]3[C@H](C)/C=C/[C@H](O)C2CC2)C[C@@H](O)C[C@@H]1O	412.6140000000002	5.0906000000000065	3	3	5	0	-7.4
916.4977	0.1137533440165623	CC1=C[C@@H](O)CC(C)(C)[C@@H]1/C=C/C(C)=C/C=C/C(C)=C/C=C/C=C(C)/C=C/C=C(\C)C(=O)C[C@]12O[C@]1(C)CCCC2(C)C	584.8850000000001	10.046699999999996	3	1	11	0	-8.2
153.6186	0.4732790343822408	C=C1CC[C@H](O)C/C1=C/C=C1\CCC[C@@]2(C)[C@H]1CC[C@@H]2[C@H](C)/C=C/[C@H](C)C(C)C	396.6590000000001	7.641000000000008	1	1	5	0	-7.7
105.635	0.4387450316837912	CC(=O)O[C@@H]1/C=C\[C@@](C)(O)C[C@H](C)C/C=C/[C@H]2[C@@H](O)C(C)=C(C)[C@@H]3[C@@H](Cc4ccccc4)NC(=O)[C@@]123	493.64400000000023	3.8822000000000028	5	3	3	1	-8.1
164.68404	0.1004059208596147	N#C[C@@]1(O[C@@H]2O[C@@H](CO)[C@@H](O)[C@H](O)[C@@H]2O)C=C[C@@H](OS(=O)(=O)O)[C@@H](OS(=O)(=O)O)[C@@H]1OS(=O)(=O)O	573.4850000000004	-4.800919999999994	19	7	9	0	-6.2
935.2199	0.27862775233161235	O=c1c(O[C@@H]2O[C@H](CO)[C@@H](O)[C@H](O)[C@@H]2O)c(-c2ccc(O)cc2)oc2cc(O)cc(O)c12	448.3800000000002	-0.24449999999999966	11	7	4	3	-8.0
46.0403	0.17606489523127736	O=C(/C=C/c1ccc(O)cc1)OC[C@H]1O[C@@H](Oc2cc(O)c3c(c2)O[C@@H](c2ccc(O)cc2)CC3=O)[C@@H](O)[C@H](O)[C@@H]1O	580.5420000000004	1.9528999999999992	12	6	7	3	-8.5
185.35278	0.12433044441844043	O=c1c(OS(=O)(=O)O)c(-c2ccc(O)c(O)c2)oc2c(O[C@@H]3O[C@@H](CO)[C@@H](O)[C@@H](O)[C@@H]3O)c(O)cc(O)c12	560.4420000000002	-1.3573000000000006	16	9	6	3	-7.3
39.016144	0.061064849827133644	CC[C@@H](C)[C@H](NC(=O)[C@H](CCC(=O)O)NC(=O)[C@H](CCC(=O)O)NC(=O)[C@H](Cc1ccc(OP(=O)(O)O)cc1)NC(=O)CC(C)C)C(=O)	700.6790000000002	0.660500000000005	13	8	22	1	-7.5
409.9011	0.11825296001838735	CC(C)=CCC/C(C)=C/CC/C(C)=C/CC/C(C)=C/CC/C(C)=C/CC/C(C)=C/CC/C(C)=C/CC/C(C)=C/Cc1ccccc1O	639.0650000000004	14.986399999999962	1	1	23	1	0.0
349.2156	0.22043335662217342	O=C(O)CC(=O)OC[C@H]1O[C@@H](Oc2ccc3c(=O)c(-c4ccc(O)cc4)coc3c2)[C@@H](O)[C@H](O)[C@@H]1O	502.42800000000017	0.3698999999999995	12	5	7	3	-8.0
162.70676	0.5107748679217478	C=C(C)[C@@H]1CCC(C)=C[C@H]1c1c(O)cc(CCCCC)cc1O	314.469	5.846500000000006	2	2	6	1	-6.0
