# Supplementary material for: Transformer-Decoder GPT Models for Generating Virtual Screening Libraries of HMG-Coenzyme A Reductase Inhibitors: Effects of Temperature, Prompt Length, and Transfer-Learning Strategies
Source: J Chem Inf Model. 2024 Nov 7;64(22):8464–80. doi: 10.1021/acs.jcim.4c01309 (PMC11600504; doi:10.1021/acs.jcim.4c01309)
Supplement: Supplementary file 3 — ci4c01309_si_003.zip [file ci4c01309_si_003.zip › Datasets/xfer_Learning_files/NoXA5K_model_gen_ic50_results/NoXA5K_0p0_Refined_Molecules_QED_props.csv]

IC50	QED	SMILES	MW	aLogP	HBA	HBD	RotBond	AromRings
[498734.5]	0.6280882346053555	Nc1nc2[nH]c(SCc3ccccc3)nc2c(=O)[nH]1	273.321	1.5206999999999997	5	3	3	3
[1.7263894e+08]	0.7342797466328381	c1csc(SSc2ccccc2)n1	225.36300000000003	3.9425000000000017	3	0	3	2
[8276441.5]	0.8275053899343264	Nc1ccccc1OS(=O)(=O)Nc1ccccc1	264.306	2.0044999999999997	4	2	4	2
[3.1694032e+11]	0.3584351687738256	CC[C@@]1([N+](=O)[O-])C[C@H]2C=C[C@@H]1C2	167.20799999999997	2.0079000000000002	2	0	2	0
[2370308.5]	0.850370628334479	CCCCNC(=O)[C@H]1CN2CCc3ccccc3C[C@H]21	272.392	2.0019	2	1	4	1
[66878.82]	0.8548272400112303	Cc1cc(SCc2sc(N)nc2C)ccc1Cl	284.837	4.287840000000002	3	1	3	2
[7169.7593]	0.4450360359939807	C/C1=C/C[C@@H](/C=C/C(=O)CCc2ccccc2)CCC(C)(C)/C=C/C1	336.51900000000006	6.463400000000006	1	0	5	1
[9.4958125e+08]	0.5705484681576238	CC(=O)[C@H]1CO[C@@H](O)[C@@H]1C	144.17	0.17629999999999985	3	1	1	0
[3.6781238e+08]	0.472423594386793	O=S1(=O)CC[C@H](O)C1	136.17199999999997	-0.8341999999999998	3	1	0	0
[2314009.8]	0.42160362329566925	C[C@@H]1O[C@@H](C)[C@@H](O)[C@@H](O)[C@@H]1O	162.185	-1.1237000000000006	4	3	0	0
[42121.457]	0.5944732341477991	O=c1ccc2c(O)cc(O)cc2o1	178.143	1.2042	4	2	0	2
[1569.3519]	0.36998341413567515	CO[C@H]1CC[C@]2(C)[C@H]3CC[C@]4(C)[C@@H]5CC(C)(C)CC[C@]5(C)CC[C@@]4(C)C3=CC[C@@H]2C1(C)C	440.7560000000003	8.823000000000006	1	0	1	0
[11419.325]	0.2370373805555947	C=C(C)[C@H](CC=C(C)C)CO[C@@H]1O[C@@H](CO[C@@H]2OC[C@@H](O)[C@@H](O)[C@@H]2O)[C@@H](O)[C@@H](O)[C@@H]1O	448.50900000000007	-1.185199999999998	10	6	9	0
[125413.34]	0.7519552476646215	N#Cc1cnc(C(=O)N2CCCCC2)c(=O)[nH]1	232.24299999999994	0.26768	4	1	1	1
[6565762.]	0.7914893065487754	NCCCCNC(=O)c1ccc(-c2ccccc2)cc1	268.36	2.822300000000002	2	2	6	2
[163548.47]	0.7838935975928305	C[C@@](O)(CO)[C@H]1Cc2cc3ccc(=O)oc3cc2O1	262.26099999999997	0.8397999999999998	5	2	2	2
[1066.7446]	0.25090179076234026	C=C(CC[C@@H](C(=O)O)[C@H]1CC[C@H]2C3=CC[C@H]4[C@@H](C)[C@@H](O[C@@H]5O[C@H](CO)[C@@H](O)[C@H](O)[C@H]5O)C[C@]4(C)[C@H]3CC[C@@]21C)C(C)C	590.798	4.2996000000000025	8	5	9	0
[163548.47]	0.7838935975928305	C[C@@](O)(CO)[C@@H]1Cc2cc3ccc(=O)oc3cc2O1	262.26099999999997	0.8397999999999998	5	2	2	2
[1795119.9]	0.8749892585831004	O=C(CCCN1CCN(c2ccccc2)CC1)Nc1ccc(F)cc1	341.43000000000006	3.366600000000002	3	1	6	2
[7747736.]	0.7706788668096719	CCC(=O)Nc1ccc(OC)cc1	179.21899999999997	2.0437	2	1	3	1
[3976548.2]	0.7930071859374781	C[C@H](C(=O)OC1C[C@@H]2CC[C@H](C1)N2C)c1ccccc1	273.376	2.9585000000000017	3	0	3	1
[15393.34]	0.8046370170975186	CC(C)N1[C@H]2CC[C@@H]1C[C@@H](OC(=O)CC(C)C)[C@]2(C)O	283.412	2.340400000000001	4	1	4	0
[7.810435e+09]	0.5837043569672596	NC(=O)N1CCCC[C@H]1C(=O)O	172.184	0.004199999999999704	3	2	1	0
[499327.94]	0.5561564791572643	NC[C@H]1O[C@H](Cc2ccccc2)[C@H](O)[C@@H](O)[C@@H]1O	253.29800000000003	-0.9621000000000008	5	4	3	1
[71311.53]	0.7669060339288404	Cc1ccc([C@@H]2C[C@@H](O)[C@@H](CO)O2)cc1	208.257	1.1782199999999998	3	2	2	1
[3093305.2]	0.6318966022187599	CCCCCC[C@H]1CC[C@]2(C)C(=O)CC[C@@H]12	222.37199999999996	4.352200000000004	1	0	5	0
[64479.176]	0.636283839402414	C#CCCCNC(=O)c1ccc(NC(=O)c2ccccc2)cc1	306.365	3.0821000000000014	2	2	6	2
[173756.08]	0.47109333163108325	CC1=C(O[C@@H]2O[C@@H](CO)[C@@H](O)[C@@H](O)[C@@H]2O)C(=O)[C@H](C)O1	290.26800000000003	-1.9777999999999996	8	4	3	0
[175407.7]	0.5361364146411506	C/C=C(C(=C\C)C(=O)O)[C@H](O)C(C)C	198.26199999999997	1.9805	3	2	4	0
[75.94877]	0.25859939635782464	C/C=C\C/C=N\C#CC#CC#CC#CC#CC#CC#CCCOC(C)=O	337.3780000000001	1.9579000000000004	2	0	4	0
[258004.56]	0.5786609545820948	CCCC[C@H](CC)OC(=O)c1cc(CO)cc(C(=O)O[C@H](C)CCC)c1	364.48200000000014	4.649900000000005	5	1	11	1
[342498.75]	0.6221767950547283	C[C@H]1[C@@H]2CC[C@@H]3[C@@H]4CC=C5C[C@@H](N(C)C)CC[C@]5(C)[C@H]4CC[C@]23CN1C	356.5980000000001	4.809600000000005	2	0	1	0
[1.5396748e+10]	0.6020160700037418	Oc1cccc2ccccc12	144.17299999999997	2.5454000000000008	1	1	0	2
[487289.62]	0.17197190925934983	C=C(C(=O)NCCCCCCCCCCCC)C(=O)N1CCC(c2ccccc2)CC1	426.64500000000015	5.985900000000007	2	1	14	1
[35599.14]	0.5456854445989993	CCN(CC)CC(=O)OCC(=O)[C@]1(O)CC[C@@H]2[C@H]3CCC4=CC(=O)CC[C@]4(C)[C@@H]3[C@@H](O)C[C@@]21C	475.6260000000004	2.6742999999999997	7	2	7	0
[925445.4]	0.5092392158410418	C=C[C@]12[C@H](CC)CC(=O)C(=C)[C@@H]1CC2(C)C	218.33999999999997	3.760100000000003	1	0	2	0
[108.56907]	0.8008519206314441	Cc1cc(C2=C(/C=C/[C@H]3CCCN3)C(=O)NC3=C2C(=O)CCC3)cc(Cl)c1F	400.8810000000001	4.427020000000003	3	2	3	2
[100484.08]	0.4796152188819038	O=C(C[C@H](c1ccccc1)c1ccccc1)OC[C@H]1CCCN(c2ccccc2)C1	399.5340000000002	5.668400000000005	3	0	7	3
[28971.777]	0.29785932022143297	OC[C@@H]1O[C@H](O[C@H](CO)[C@@H](O)c2ccc(O)cc2)[C@H](O)[C@H](O)[C@@H]1O	346.33200000000005	-2.397	9	7	6	1
[1591290.6]	0.8888801988476077	CC(C)CNC(=O)c1ccc(NC(=O)c2ccccc2)cc1	296.37	3.3247000000000018	2	2	5	2
[464921.78]	0.7210687315318408	O=C(O)c1cc2ccccc2cc1O	188.182	2.2436000000000003	3	2	1	2
[925690.8]	0.7000573674571942	C[C@@H](NC(=O)C[C@@H](N)C(=O)O)c1ccccc1	236.27100000000002	0.6658000000000004	4	3	5	1
[24394.912]	0.7856434905340435	CCN(CC)CCS(=O)(=O)c1ccc(NC(=O)c2ccccc2)cc1	360.4790000000001	3.054400000000001	4	1	8	2
[669818.75]	0.6559560698673058	Cc1cc(N2CCN(CC(=O)O)CC2)cc([N+](=O)[O-])c1	279.296	1.1098199999999998	6	1	4	1
[143707.88]	0.7731463646172775	COc1ccc(C2CCNCC2)cc1	191.27399999999997	2.1622000000000003	2	1	2	1
[8554.629]	0.5276821440453157	Cc1c(O)cc(C(C)C)cc1O[C@@H]1O[C@@H](CO)[C@@H](O)[C@@H](O)[C@@H]1O	328.361	0.002719999999999778	7	5	4	1
[325997.47]	0.27636382282762806	CO[C@H]1O[C@@H](COC(=O)c2cc(O)c(O)c(O)c2)[C@@H](O)[C@@H](O)[C@@H]1O	346.288	-1.5858000000000003	10	6	4	1
[52369360.]	0.7151629379708837	C=C(CC(=O)c1ccccc1)c1ccccc1	222.287	3.972800000000002	1	0	4	2
[612219.6]	0.6149271238746583	N[C@@H](Cc1ccccc1)C(=O)NC(Cc1ccccc1)=C(O)O	312.36899999999997	2.2003999999999997	4	4	6	2
[185234.94]	0.5269174840889284	CC(C)CC(NC(=O)[C@H](N)Cc1c[nH]c2ccccc12)=C(O)O	317.389	2.485099999999999	4	5	6	2
[59117112.]	0.4816971627047511	N[C@H](C(=O)O)[C@@H]1NC(C(=O)O)=CCS1	218.23399999999998	-0.9706999999999999	7	4	3	0
[8700909.]	0.5188599779441782	COOC(=O)[C@H]1CCC(=O)N2CCCC[C@H]21	227.25999999999993	0.8820999999999994	4	0	2	0
[253652.34]	0.923671153218105	CC1(C)CO[C@](C)(CCCc2ccc(O)cc2)N1C(=O)n1ccnc1	343.4270000000001	3.4067000000000025	4	1	4	2
[699820.4]	0.7749555191042273	COc1cc(SCCC(=O)Nc2ccc(C)cc2)cc(OC)c1	331.43700000000007	4.133120000000003	4	1	7	2
[6939285.5]	0.7401593358463914	Cn1c(SCc2ccccc2)nc2c(=O)[nH]cnc21	272.333	1.9488999999999999	4	1	3	3
[10971061.]	0.38172361407598987	NC(N)=NC[C@@]1(O)C(=O)Nc2ccccc21	220.232	-0.9002999999999997	4	4	2	1
[2314729.2]	0.8293701308372079	CC(C)n1nc(C(=O)N2CCCC2)c2ccccc21	257.337	2.853200000000001	2	0	2	2
[857943.4]	0.3285186412359436	C/N=C(\NC#N)Nc1ccc(C(=O)NCCN2CCCCC2)cc1	328.42000000000013	1.3706799999999997	5	3	5	1
[6034938.]	0.42294137915733876	CCCCn1cc(C(=O)c2cccc3ccccc23)c2ccccc21	327.4270000000001	5.825600000000005	1	0	5	4
[25794.143]	0.7403031333989654	C[C@@H](NC(=O)/C=C/C(=O)O)[C@H](Cc1ccc(Cl)cc1)c1ccccc1	357.83700000000005	3.8118000000000025	3	2	7	2
[2.275633e+08]	0.23124527484033364	O=C(O)[C@@](O)(CO)[C@@H](O)[C@@H](O)COP(=O)(O)O	276.13399999999996	-3.3744999999999994	10	7	7	0
[37404.375]	0.2045636348504145	CCC(=O)O[C@H]1CC(=O)[C@]2(C)[C@@H](CC[C@]3(C)[C@@H](c4ccoc4)OC(=O)[C@@H]4O[C@]432)O[C@@H]1COC(=O)/C=C/c1ccccc1	578.6140000000003	4.126500000000004	10	0	7	2
[63157100.]	0.3483597996116834	O=C(CO)[C@@H](O)[C@H](O)CO	150.12999999999997	-2.7381000000000006	5	4	4	0
[319023.9]	0.24242580797151358	O=C1O[C@H](CO)[C@H](O)[C@H](O[C@@H]2O[C@H](CO)[C@H](O)[C@H](O)[C@@H]2O)[C@H]1O	340.281	-5.188999999999994	11	7	4	0
[116712.29]	0.47901663775636805	CC[C@@H](C)O[C@@H]1O[C@@H](CO)[C@@H](O)[C@@H](O)[C@@H]1O	236.264	-1.3985999999999996	6	4	4	0
[511951.25]	0.5410134830000948	O=C(OCCNc1nc(-c2ccccc2)cc(C(F)(F)F)c1)Nc1ccccc1	401.38800000000003	5.4280000000000035	4	2	6	3
[170.46074]	0.15125505480773563	C[C@@](O)(CC(=O)O)CC(=O)OC[C@@H]1O[C@@H](Oc2c(-c3ccc(O)cc3)oc3cc(O)cc(O)c3c2=O)[C@@H](O)[C@@H](O)[C@@H]1O	592.5060000000004	-0.07780000000000054	15	8	9	3
[1358671.4]	0.5678784864649092	Cn1cnc2c(ncn2[C@H]2O[C@H](CO)[C@@H](O)[C@H]2O)c1=O	282.25600000000003	-2.2584999999999993	7	3	2	2
[26869502.]	0.2964608469185693	CCCCCNC(=N)N	129.207	0.6596700000000002	2	3	4	0
[49377.965]	0.6819933230102304	CC(C)[C@@H](NC(=O)c1nn(CCCCCF)c2ccccc12)C(N)=O	348.422	2.4157999999999995	3	2	9	2
[3306.3103]	0.04050969507456765	CCCCCC(=O)OC[C@H](CO[P@@](=O)(O)O[C@H]1[C@@H](O)[C@@H](OP(=O)(O)O)[C@@H](OP(=O)(O)O)[C@@H](OP(=O)(O)O)[C@@H]1O)OC(=O)CCCCC	770.441	0.273299999999999	22	9	22	0
[2482.2893]	0.616677791845377	COCCOc1c(OC)ccc2c1C(=O)OC(C)(C)C=C2	292.33099999999996	2.6826000000000008	5	0	5	1
[81895.01]	0.6219698565597214	CC1=N[C@@H](CC(C)C)S[C@@H]1C	171.309	2.9548000000000014	1	0	2	0
[300.94824]	0.3237859166785624	O=C1C[C@@H](c2c(O)cc(O)cc2O)Oc2cc(O[C@H]3O[C@@H](CO)[C@@H](O)[C@H](O)[C@@H]3O)ccc21	450.39600000000013	-0.3113999999999999	11	7	4	2
[70824.36]	0.5654477209272036	N#C[C@H](O[C@@H]1O[C@@H](CO)[C@@H](O)[C@@H](O)[C@H]1O)c1ccccc1	295.291	-0.9322200000000003	7	4	4	1
[9078378.]	0.7608109254660009	NCc1ccccc1-c1ccccc1	183.254	2.8123000000000014	1	1	2	2
[33141.47]	0.6685041568978408	CCC[C@@H]1CCO[C@@H](C1)OC1CC1	184.27899999999997	2.7182000000000013	2	0	4	0
[609438.56]	0.23411806646122416	OC[C@@H](O)[C@@H](O)[C@H](O)c1cnc([C@@H](O)[C@@H](O)[C@@H](O)CO)cn1	320.29800000000006	-4.028399999999999	10	8	8	1
[865736.75]	0.481380307106508	Cc1ccccc1CNC(=O)CSc1nc2c(=O)[nH]cnc2n1-c1ccccc1	405.48300000000006	2.8257200000000013	5	2	6	4
[5293543.5]	0.2688756778064338	C[C@H](C[P@](=O)(O)OCCN)OC(=O)CCCC[C@@H]1SC[C@@H]2NC(=O)N12	395.418	1.0633999999999997	8	3	11	0
[5154764.5]	0.6524895021383439	C=CC[C@H](C(=O)O)N1CCC[C@H]1C(=O)O	213.23299999999998	0.5647	5	2	5	0
[523439.44]	0.6788268934637489	O=S(=O)(O)Cc1ccccc1	172.205	1.0744000000000002	3	1	2	1
[7462.206]	0.3802015384485088	CC[C@H](C)[C@H]1NC(=O)[C@@H](NC(=O)[C@@H](Cc2ccccc2)N(C)C)[C@H](c2ccccc2)Oc2ccc(cc2)/C=C\NC1=O	568.7180000000002	4.095800000000002	5	3	8	3
[4.3677466e+08]	0.6681537668192887	O=C(c1ccc(F)cc1)N1CCCC1	193.22099999999992	2.0617	1	0	1	1
[26704.31]	0.3584155642274836	O=c1[nH]c2cc(Cl)ccc2n1C1CCN(CCCCCCCCOc2ccccc2)CC1	456.03000000000037	6.0395000000000065	3	1	11	3
[173819.05]	0.7101933113575172	C=CC[C@@]1(C(=O)O)CC[C@@H]2[C@@H]3CCC4=CC(=O)CC[C@]4(C)[C@H]3CC[C@@]21C	356.50600000000014	5.165400000000005	3	1	3	0
[9761.693]	0.16121748564666924	CC1=C(C)C(=O)O[C@H]([C@](C)(O)[C@]2(O)CC[C@@]3(O)[C@@H]4CC=C5C[C@@H](O[C@@H]6O[C@H](CO)[C@@H](O)[C@H](O)[C@H]6O)CC(=O)[C@]5(C)[C@H]4CC[C@]23C)C1	650.7619999999998	0.5622000000000011	12	7	5	0
[90612.17]	0.6592452158081321	C/C=C/C=C/c1ccc(O)cc1	160.216	2.9815000000000014	1	1	2	1
[9128054.]	0.7210103964040503	CSc1cnc(-c2ccccc2)c(C)n1	216.309	3.1739200000000016	3	0	2	2
[3413.0505]	0.44699130696351974	CC(C)[C@H]1CC[C@@]2(C)CC[C@@]3(C)[C@@H](CC[C@@H]4[C@]3(C)CC[C@H]3C(C)(C)[C@@H](O)CC[C@@]34C)[C@H]12	428.7450000000003	8.10470000000001	1	1	1	0
[36237.35]	0.5222500325921849	C=C(C)[C@H]1O[C@@H](O)[C@]2(C)[C@@H]1CC[C@]1(C)[C@@H]2CC=C2[C@H]3[C@](C)(CO)CC[C@]3(C(=O)O)CC[C@]21C	458.63900000000035	4.928300000000005	5	3	3	0
[133529.19]	0.8811011414013117	OC1([C@H](CN2CCNCC2)c2ccccc2)CCCC1	274.4080000000001	1.9804999999999995	3	2	4	1
[84292344.]	0.6859426632951767	CN1CC[C@@H](OC(=O)c2ccccc2)C1	205.257	1.5475	3	0	2	1
[147096.88]	0.654311691663819	CC[C@H](C)[C@@H]1C[C@H](C)CCCCC(=O)O1	212.33299999999994	3.544500000000003	2	0	2	0
[1303512.4]	0.8282746402343099	Cc1cc(I)ccc1NC(=O)c1ccc(C#N)cc1	362.17000000000013	3.723600000000002	2	1	2	2
[659676.44]	0.37769616695307406	CCC[C@@H](F)Cn1cc(C(=O)c2cccc3ccccc23)c2ccccc21	359.4440000000001	6.163700000000005	1	0	6	4
[12467.785]	0.26128290900448176	COc1c2occc2c(OC[C@H](O)C(C)(C)O[C@@H]2O[C@@H](CO)[C@@H](O)[C@@H](O)[C@@H]2O)c2ccc(=O)oc12	496.4650000000002	-0.11740000000000084	12	5	8	3
[3.5676932e+15]	0.2991947957949941	O=C(O)c1c[n+]([O-])ccc1[N+](=O)[O-]	184.10699999999997	-0.07360000000000017	5	1	2	1
[2343.3728]	0.5759155452147416	COC(=O)c1c(O)cc(O)cc1C(=O)OC/C=C(\C)CCC=C(C)C	348.39500000000015	3.733900000000003	6	2	7	1
[26892.201]	0.3732960460081045	CN[C@H]1C[C@@H]2O[C@@](C)([C@@H]1OC)n1c3ccccc3c3c4c(c5c6ccccc6n2c5c31)C(=O)NC4=O	480.5240000000003	3.994200000000002	5	2	2	5
[1316757.8]	0.7525624649902933	CC(=O)Nc1nc2ccccc2s1	192.243	2.2546999999999997	2	1	1	2
[14754449.]	0.32808116680876914	CC1(C)C[C@H](Nc2ccc(F)cc2[N+](=O)[O-])C(=O)N1CCCCCN1CCCCCCC1	448.5830000000005	4.961700000000005	5	1	9	1
[6.8382214e+08]	0.552191613118605	O=CN1CCCC[C@@H]1CO	143.186	-0.010400000000000131	2	1	2	0
[788486.3]	0.408853274845606	N[C@H](CCCCNC(=O)CCCC[C@H]1NC(=O)C=C1)C(=O)O	311.382	0.29980000000000007	5	4	11	0
[235408.08]	0.7684036092215656	C[C@@]1(CCC(=O)O)CCC[C@@]2(C)[C@@H]1CC[C@]13C=C(C[C@H]12)[C@H](O)C3	318.45700000000005	4.155000000000004	3	2	3	0
[686.00714]	0.22425534772608546	COc1cc([C@]23Oc4cc(O)cc(O)c4[C@H]([C@H]2O[C@@H]2O[C@@H](CO)[C@@H](O)[C@@H](O)[C@@H]2O)[C@](C)(C(C)=O)O3)cc(OC)c1O	580.5390000000002	-0.2874000000000005	14	7	7	2
[151168.64]	0.35136125375556776	CCCCC[C@H](O)CCO[C@H]1O[C@@H](CO)[C@@H](O)[C@@H](O)[C@@H]1O	308.371	-0.8657999999999997	7	5	9	0
[314.79486]	0.27059417062584445	C=CCNC1=C2C[C@@H](C)C[C@@H](OC)[C@H](O)[C@H](C)/C=C(/C)[C@@H](OC(N)=O)[C@@H](OC)/C=C/C=C(/C)C(=O)NC(=CC1=O)C2=O	585.6980000000002	2.537600000000001	9	4	6	0
[83795.53]	0.5741771467454445	C=C(C=O)C[C@@H]1C(C)(C)CCC[C@@]1(C)O	210.31699999999995	2.708900000000001	2	1	3	0
[129848.93]	0.44386775590967514	COc1ccc(Cl)cc1NC(=O)CSc1nc2c(=O)[nH]cnc2n1-c1ccccc1	441.90000000000015	3.5016000000000007	6	2	6	4
[2.402145e+08]	0.8541732089696689	CCO[C@]1(C2=NCCN2)COc2ccccc21	232.28300000000002	1.3124999999999998	3	1	3	1
[2367.7869]	0.6180274415930481	COc1c(C)c(CC=O)c(O)c(C(=O)CC(C)C)c1OC	294.34700000000004	2.6880200000000007	5	1	7	1
[4539070.]	0.7216787476279811	c1ccc(CC2(c3ccccc3)CCCC2)cc1	236.35799999999995	4.741100000000004	0	0	3	2
[319805.25]	0.5220215697249774	O=C1CCNc2ccc(O)cc2N1	178.191	1.1462999999999997	3	3	0	1
[inf]	0.042280646922581856	NC(=O)[C@@H](CCCCNC(=O)c1ccc([N+](=O)[O-])o1)NC(=O)CCOCCOCCOCCOCCOCCOCCOCCOCCNC(=O)CCCc1ccccc1	853.9639999999998	1.7200000000000093	15	4	40	2
[244991.19]	0.5442194298503554	CC(=O)CC(=O)OCCc1ccccc1	206.241	1.7514	3	0	5	1
[12472882.]	0.5346624263763748	COc1ccc([N+](=O)[O-])cc1O	169.136	1.3089999999999997	4	1	2	1
[18876952.]	0.7668884456484587	c1ccc(C(CCN2CCCCC2)c2ccccc2)cc1	279.42699999999996	4.694500000000004	1	0	5	2
[1055294.5]	0.06204569048500933	C#CCNCC(=O)NCCOCCOCCOCCOCCOCCOCCOCCCCOCCOC(C)=O	578.7000000000005	-0.19849999999999013	12	2	32	0
[1586913.9]	0.6172037423729706	CC[C@H](C)[C@H](CC)CO	130.231	2.0510000000000006	1	1	4	0
[1218341.9]	0.7447073254467419	CC(=O)N[C@@H](CO)COc1ccccc1	209.245	0.5623999999999991	3	2	5	1
[3413.0505]	0.44699130696351974	CC(C)[C@@H]1CC[C@@]2(C)CC[C@@]3(C)[C@@H](CC[C@@H]4[C@]3(C)CC[C@H]3C(C)(C)[C@@H](O)CC[C@@]34C)[C@H]12	428.7450000000003	8.10470000000001	1	1	1	0
[6.64923e+08]	0.2725700991978578	CN[C@](N)(C(=O)O)C(=O)O	148.118	-1.9699999999999998	6	4	3	0
[77407240.]	0.23519503704504746	CN[C@@H](CCCN=C(N)N)C(=O)O	188.231	-1.287399999999998	5	4	6	0
[15836340.]	0.8484311342730879	C=CCN1CCN(c2ccc(C(=O)Nc3ccc(F)cc3)cc2)CC1	339.4140000000001	3.386000000000002	3	1	5	2
[23082.504]	0.754821269253383	CCc1c(C)[nH]c2c(C#N)c(C(=O)Nc3ccc(F)cc3)ccc12	321.355	4.301800000000003	2	2	3	3
[634758.6]	0.4126528700342081	O=C(OC[C@H](O)CO)c1ccc(O)c(O)c1	228.2	-0.3922000000000001	6	4	4	1
[3858.2903]	0.5548489033526011	C[C@@H]1C[C@@H]2C3=CC(=O)OC[C@H]3C=C[C@]3(C)[C@H](O)[C@H]3CC[C@]2(C)[C@H]1C(=O)O	360.45000000000016	2.7959000000000005	5	2	1	0
[1105828.2]	0.5672654295792173	O=C(O)/C=C(\O)CCc1ccccc1	192.21400000000003	2.1457000000000006	3	2	4	1
[548560.4]	0.8003311071916099	Nc1ccn([C@@H]2CS[C@H](CO)COc3ccc(CN4CCCC4)cc32)c(=O)n1	402.52000000000027	1.4971999999999999	7	2	4	2
[15820521.]	0.5857654400135851	O=C(CCC[N+]12CCCCC2)C(=O)ON1C(=O)c1ccccc1	317.365	1.8656	4	0	1	1
[5062907.]	0.8244368290115454	CSC[C@H]1N[C@@H](c2ccc(F)cc2)C1	211.30499999999998	2.5917000000000012	2	1	3	1
[2156600.2]	0.661933254222988	CCC[C@H](C)CCC[C@@H](C)C(=O)O	186.295	3.313600000000002	2	1	7	0
[113465.984]	0.6689529893834776	CC(C)C1=C[C@H]2[C@H](CC[C@]2(C)O)[C@](O)(C(=O)O)CC1	268.353	1.9555	4	3	2	0
[854315.06]	0.6791855654275172	CN(C)c1ccc2c(c1)Oc1ccc(O)cc1C2=O	255.27299999999997	2.7178000000000013	4	1	1	3
[1.2501684e+08]	0.7632967267792139	O=C(c1ccncc1)N1CCc2ccccc2C1	238.28999999999996	2.2801	2	0	1	2
[298812.8]	0.30870330656649436	CSC[C@@H](NC(=O)CC[C@@H](N)C(=O)O)C(=O)NCCC(=O)O	335.38200000000006	-1.3827999999999967	8	5	11	0
[58558.65]	0.19853713505019313	CC1(C)C=C2[C@H]3CC[C@@H]4[C@@]5(C)CC[C@@H](O[C@@H]6O[C@H](C(=O)O)[C@@H](O)[C@@H](O)[C@@H]6O)[C@@](C)(CO)[C@@H]5CC[C@@]4(C)[C@@]3(C)CC[C@@]2(C)[C@@H](O)C1	634.851	4.028600000000002	9	6	4	0
[2274.5164]	0.5826667267462853	C[C@@]12C=CC=C3[C@@H](CC[C@@H]4[C@]5(C)CC[C@H](O)C(C)(C)[C@@H]5CC[C@]43C)[C@@H]1CC2=O	382.58800000000025	5.707600000000006	2	1	0	0
[15161116.]	0.41598115172501915	C=CC(C)(C)OC(C)=O	128.171	1.5141	2	0	2	0
[7011.257]	0.2787272147057136	COC(=O)[C@]12CCC(C)(C)C[C@H]1C1=CC[C@@H]3[C@@]4(C)CC[C@@H](OC(C)=O)C(C)(C)[C@@H]4CC[C@@]3(C)[C@@]1(C)CC2	512.7750000000004	7.89280000000001	4	0	2	0
[8338283.5]	0.7611211390808313	O=C(Nc1cn[nH]c1-c1ccccc1)c1ccccc1	263.3	3.3290000000000015	2	2	3	3
[5.022056e+10]	0.5222345328724789	Cc1cccn2c1nc1ccccc12	182.22600000000003	2.7959200000000006	1	0	0	3
[268299.16]	0.8966347075499104	CC(C)[C@@](C)(C#N)NC(=O)c1ccc(Cl)cc1	250.729	3.0080800000000014	2	1	3	1
[1.1046427e+08]	0.45588195930039194	CC(=O)OC[n+]1ccccc1	152.173	0.4946999999999997	2	0	2	1
[266920.]	0.6182966056199498	CC1=C2CC[C@@](C)(O)[C@@H](O)C=C2CC1	194.27399999999997	1.9288	2	2	0	0
[1099423.5]	0.28738104702102807	CO[C@H]1[C@@H](C(=O)O)O[C@H](O[C@@H]2[C@@H](O)O[C@@H](CO)[C@@H](O)[C@@H]2O)[C@H]1O	340.281	-4.011699999999998	11	6	5	0
[7667.457]	0.22783265553133555	C/C=C(\CO)C(=O)O[C@H]1CC[C@@]2(C)[C@@H](C)C(=O)O[C@@H]2[C@H]1O[C@@H]1O[C@@H](CO)[C@@H](O)[C@@H](O)[C@@H]1O	460.47600000000006	-1.6164999999999967	11	5	6	0
[1627205.8]	0.5271283980932842	CC(=O)N[C@@H](CSCCC(=O)O)C(=O)O	235.26099999999997	-0.2164000000000002	6	3	7	0
[1350154.2]	0.673030643026755	O=C(O)C[C@@H](NC(=O)Cc1ccccc1)C(=O)O	251.238	0.2731999999999996	5	3	6	1
[7.223317e+08]	0.4980900100209487	CC(C)[C@H]1OC(=O)CC1	128.171	1.3479999999999999	2	0	1	0
[580760.56]	0.6585140148290655	CN1CCCC[C@H](n2cc(C(=O)c3ccccc3)c3ccccc32)C1	332.44700000000006	4.529100000000004	2	0	3	3
[1767622.9]	0.7751917436824156	CNCc1c[nH]c2ccc(OC)cc12	190.24599999999995	1.8959	2	2	3	2
[1621.6951]	0.7233602994695769	CCC(=O)n1cc(C(=O)OC)c(=O)n(CC(=O)Nc2ccccc2C(F)(F)F)c1=O	427.33500000000004	1.5042999999999993	6	1	5	2
[1205.9457]	0.4321000191966703	CC1=CCC[C@@H]2[C@@]3(C)CCC[C@]2(C)CCC(C)(C)[C@@H]3CC1	288.519	6.7556000000000065	0	0	0	0
[456801.56]	0.22799346286255365	NCCCC[C@H](N[C@H]1O[C@@H](C(=O)O)[C@@H](O)[C@@H](O)[C@@H]1O)C(=O)O	322.3140000000001	-2.949599999999997	10	7	8	0
[4.4378026e+10]	0.5840205410385725	CCN1c2ncccc2-c2ccccc21	196.253	3.2094000000000014	1	0	1	3
[1.772526e+09]	0.5607362152362961	c1ncc2[nH]cnc2c1	119.12699999999998	0.9578999999999999	2	1	0	2
[2158.3345]	0.23984402357004928	CC/C=C\C[C@@H](O)/C=C/C=C\C=C\C=C\[C@@H](O)[C@@H](O)C/C=C\CCC(=O)OC	390.52000000000027	3.5497000000000023	5	3	14	0
[270381.03]	0.17977889788466023	O=C(O)CCCCNC(=O)CCCCCCCCCCCCCCCCCCO	413.64300000000037	5.981500000000008	4	3	23	0
[82538784.]	0.5179525059980746	CN1CCC2=C(CCC2)C(=O)C1=O	179.219	0.8980999999999999	2	0	0	0
[1.8049297e+09]	0.6868806450799132	COc1cccc(OC)c1C(=O)OC	196.20199999999997	1.4904	4	0	3	1
[200660.28]	0.4614454978025572	NCCC[C@H](N)CC(=O)N[C@@H](Cc1c[nH]c2ccccc12)C(=O)O	332.4040000000001	0.736100000000002	5	5	9	2
[34501.336]	0.2255562159466081	CC(=O)N[C@@H]1[C@@H](O)O[C@H](CO)[C@@H](O)[C@@H]1O[C@@H]1O[C@H](CO)[C@H](O)[C@H](O)[C@H]1O	383.3500000000001	-5.253399999999992	11	8	5	0
[1180357.6]	0.794085542403613	NCCc1cc(I)ccc1O	263.078	1.4979999999999998	2	2	2	1
[501908.94]	0.34551418155735325	C/C=C\S[C@H](CC)SSCCC	222.44399999999996	4.780700000000004	3	0	7	0
[14570.842]	0.4094246966645853	CC1(C)CC[C@@]23CC[C@@]4(C)[C@@H](CC[C@@H]5[C@@]6(C)CC[C@@H](O)C(C)(C)[C@@H]6CC[C@]54C)[C@@H]2[C@@H]1OC3=O	456.71100000000024	6.764200000000008	3	1	0	0
[17.222109]	0.07444360295949247	C=C[C@](C)(O)/C=C/C(C)=C/C=C/C#CC#CC#CC/C=C/CC/C=C(/C)CC/C=C(/C)CC/CC=C(/C)CCC=C(C)C	576.9090000000003	11.254599999999988	1	1	18	0
[248758.83]	0.7803770730967957	COC1=CC(=O)O[C@H](/C=C/c2ccc(OC)cc2)C1	260.28900000000004	2.5542000000000007	4	0	4	1
[432190.03]	0.5327426904542726	COc1cc2ncnc(Nc3ccc(C(=O)OCCN4CCOCC4)cc3)c2cc1OC	438.4840000000003	2.8796000000000017	9	1	8	3
[154030.69]	0.5133105544088893	C[C@@H](O)CCCn1nc(C(=O)c2cccc3ccccc23)c2ccccc21	358.44100000000014	4.581500000000004	3	1	6	4
[6081319.]	0.9347119235621294	O=C1N=C(O)[C@@H](Cc2ccccc2)N1Cc1ccccc1	280.327	3.190000000000002	2	1	4	2
[3284551.5]	0.43304879296442556	O=C(O)[C@H](S)c1ccc(/N=N/c2ccc(S(=O)(=O)O)cc2)cc1	352.3930000000001	3.4042000000000012	5	3	5	2
[937287.9]	0.3547339755411577	CC(=O)NC[C@H]1O[C@H](CO)[C@@H](O)[C@@H](O)[C@@H]1O	235.23600000000002	-3.0350999999999986	6	5	3	0
[336872.22]	0.45447128712491314	CCCCCn1nc(C(=O)Nc2cccc3ccccc23)c2ccccc21	357.4570000000001	5.632000000000005	2	1	6	4
[117.74063]	0.30813184115480924	OC[C@@H]1O[C@H](c2c(O)cc3c(c2O)C[C@H](O)[C@@H](c2ccc(O)cc2)O3)[C@@H](O)[C@@H](O)[C@@H]1O	436.41300000000007	-0.6446000000000005	10	8	3	2
[3927421.2]	0.4681249171425111	CC/C=C(/CCC)C(=O)OCC	170.25199999999998	2.686000000000001	2	0	5	0
[1978009.2]	0.5902079249195141	CC(C)CNCCOC(=O)c1ccccc1	221.3	2.089	3	1	6	1
[535473.9]	0.8069329210678015	C[C@@H]1CC(=O)C=C2CC[C@@H]([C@@](C)(O)CO)[C@@]2(C)CC1	266.381	2.461500000000001	3	2	2	0
[39870.668]	0.8724309663049487	COCc1cc(Cl)nc(NC(=O)c2ccccc2)n1	277.711	2.5287000000000006	4	1	4	2
[404.66086]	0.1592907073840895	C[C@@H]1O[C@@H](O[C@H]2[C@@H](O)[C@H](O)[C@H](CO)O[C@H]2Oc2c(-c3ccc(O)cc3)oc3cc(O)cc(O)c3c2=O)[C@@H](O)[C@@H](O)[C@@H]1O	594.5220000000005	-1.3927000000000012	15	9	6	3
[83768.52]	0.16289854358484532	C/C(=N\OS(=O)(=O)O)S[C@@H]1O[C@@H](CO)[C@@H](O)[C@@H](O)[C@@H]1O	333.34000000000003	-2.3276999999999988	10	5	4	0
[5.459752e+08]	0.29382459889531737	O=C(O)CN[C@H](O)C[C@@H](O)CO	179.172	-2.277699999999999	6	5	6	0
[300900.06]	0.7321055768966893	CNCCc1ccc(O)c(OC)c1	181.23499999999996	1.1626999999999998	3	2	4	1
[1.968217e+08]	0.04932759264737953	CCNCCCNCCCNCCCCNCCCNCCCCCCCCCCCCCCCCCCCC	568.0360000000005	7.946500000000007	5	5	37	0
[90743.62]	0.5415594983180958	CCCCOc1c(OC)cc(C(=O)OCC)cc1OC	282.33599999999996	3.059400000000002	5	0	8	1
[52876.7]	0.39684619923032904	C[C@H]1CC[C@]2(C(=O)O)CC[C@@]3(C)C(=CC[C@@H]4[C@@]5(C)CC[C@@H](O)C(C)(C)[C@@H]5CC[C@]43C)[C@@H]2[C@@]1(C)O	472.7100000000003	6.204400000000009	4	3	1	0
[3546326.2]	0.7540460494708141	Cc1[nH]c2ccccc2c1CCNC(=O)c1ccccc1	278.35499999999996	3.448820000000002	1	2	4	3
[25559.947]	0.5804593995246595	CCCCCC[C@@H](O)[C@@H](O)CCc1ccc(O)c(OC)c1	296.407	3.0256000000000016	4	3	10	1
[71056.21]	0.7542626011665688	CCCc1ccc(-c2ccc(OC)cc2)cc1	226.319	4.314700000000004	1	0	4	2
[11595.027]	0.491324147114549	CC1=C[C@@H]2C[C@H](C)C[C@@H](C)[C@@H]2CC1	178.319	4.024900000000003	0	0	0	0
[119654.85]	0.8307779549987209	CCCN(CCC)C[C@@H]1CCc2ccc(O)cc21	247.38199999999998	3.5440000000000023	2	1	6	1
[384876.1]	0.5638409058644919	C/C(N)=N/Cc1ccc(OC)cc1	178.23499999999999	1.5722999999999998	2	1	3	1
[596615.06]	0.705889237947483	CC(C)[C@@](CCN(C)C)(C(=O)c1ccccc1)c1ccccc1	309.45300000000003	4.4150000000000045	2	0	7	2
[2146.7268]	0.7701167934075971	CCCCc1[nH]nc2c1[C@H](c1ccc(O)c(OC)c1)C(C#N)=C(N)O2	340.3830000000001	2.68468	6	3	5	2
[30759.166]	0.5839926002515633	CC(C)C1=C(O)C(=O)C2=C(C1=O)[C@H]1C[C@@H]3C(C)(C)CCC[C@@]23C(=O)O1	344.40700000000015	3.0447000000000015	5	1	1	0
[155813.95]	0.47401205245912403	CC1(C)[C@H](O)CC[C@@]2(C)[C@H]1CC[C@]1(C)[C@@H]2C(=O)C=C2[C@@]34C[C@](C)(C(=O)O3)[C@H](O)C[C@]4(C)CC[C@@]21C	484.6770000000004	4.978200000000005	5	2	0	0
[3589.6812]	0.5414576424182581	O=C(O)c1c(C(=O)O)cc(-c2ccc(O)cc2)nc1Nc1ccc(F)cc1	368.32000000000005	3.7333000000000007	7	4	5	3
[115102.56]	0.41764933598070947	CC(C)(O)/N=C(\O)[C@@H]1CCCN1	172.22799999999998	0.42330000000000007	3	3	2	0
[10985551.]	0.47663818749290643	NC(=O)CC[C@@H](NC(=O)c1ccccc1[N+](=O)[O-])C(=O)O	295.25100000000003	0.04329999999999917	6	3	7	1
[3274.2292]	0.1759950556342159	NCOc1cc(CCC(=O)Nc2ccc(C(=O)N3CCCC3)cc2)cc(-c2ccc(C(F)(F)F)cc2)c1OCc1ccccc1	617.6680000000002	7.053700000000006	5	2	11	4
[73375.84]	0.814657139561955	CC(C)/N=C/[C@@H](O)c1ccc(C(F)(F)F)cc1	245.24399999999994	3.2180000000000017	1	1	3	1
[5233159.5]	0.7332303170504471	CN1Cc2cc(C3=NCCN3)ccc2C1	201.273	0.9817999999999998	2	1	1	1
[2767.1965]	0.6564214757513107	Cc1c(F)c(N2CCN(CCOc3ccc(C(C)(C)C)cc3)CC2)cc(F)c1F	406.49200000000013	4.910820000000005	3	0	5	2
[32324992.]	0.7105001256345357	c1csc(C[C@H]2CCCN2)c1	167.27700000000002	2.0425999999999997	1	1	2	1
[314879.25]	0.8044390642978555	C=C(Cc1ccc(OC)cc1)[C@H]1CCCCN1	231.33899999999994	2.936000000000001	2	1	4	1
[9155.058]	0.2490119780053653	N#C/C=C1\[C@H](O)[C@H](O)[C@H](O)C[C@H]1O[C@@H]1O[C@H](CO)[C@@H](O)[C@H](O)[C@@H]1O	347.32	-3.892119999999999	10	7	3	0
[57356.953]	0.3840360507290153	CCC(C)(C)n1c(C)c(C(=O)c2cccc3ccccc23)c2ccccc21	355.4810000000001	6.4790200000000056	1	0	4	4
[1645903.1]	0.5598962162834066	C[C@@H]1O[C@H]1C1=C[C@H](O)[C@@H](C)O1	156.18099999999995	0.4372	3	1	1	0
[1057.6692]	0.4483772055089017	C=C1C(=O)[C@H](OC(C)=O)/C=C(/C)C(=O)[C@@H](O)C/C(C)=C/CC1=C(C)C	346.4230000000001	2.9962000000000018	5	1	1	0
[2720.5022]	0.12494658959204984	CC(C)(O)C/C(=N\OS(=O)(=O)O)S[C@@H]1O[C@@H](CO)[C@@H](O)[C@@H](O)[C@@H]1O	391.42000000000013	-2.186599999999998	11	6	6	0
[53751.51]	0.09679376706658344	CCCCCC[C@H](O)CCC[C@H](O)[C@@H]1CC[C@H]([C@@H]2CC[C@H]([C@@H](O)CCCCCCCCCC3=C[C@@H](C)OC3=O)O2)O1	580.8470000000005	6.687600000000008	7	3	22	0
[3.4619203e+08]	0.7062447557379552	C[C@H](C(=O)c1ccccc1)c1ccccc1	210.276	3.673000000000002	1	0	3	2
[9945406.]	0.38329961039474736	CCN(CC)CCn1c(C)c(C(=O)c2cccc3ccccc23)c2ccccc21	384.5230000000001	5.675720000000005	2	0	7	4
[1.18888504e+08]	0.8300396540617945	O=C(Nc1ccc2c(c1)OCO2)N1CCCCC1	248.2819999999999	2.4331000000000005	3	1	1	1
[70824.36]	0.5654477209272036	N#C[C@H](O[C@H]1O[C@@H](CO)[C@@H](O)[C@@H](O)[C@H]1O)c1ccccc1	295.291	-0.9322200000000003	7	4	4	1
[66835.914]	0.7532829085386502	CCC/C=C/C(=O)CCc1ccc(O)c(OC)c1	248.322	3.2588000000000017	3	1	7	1
[10927.616]	0.4711998243091526	CC/C=C\C=C\[C@H](O)/C=C/C=C/C=C/CCCC(=O)O	276.376	3.7932000000000023	3	2	10	0
[18380536.]	0.32335684805719606	CN(C)C(=O)CCCCCNC(=N)N	200.286	0.11807000000000073	3	3	6	0
[211.78117]	0.4259895640337121	COCCOC(=O)C1=C(C)NC2=C(C(=O)C[C@@H](c3ccc(Cl)cc3)C2)[C@@H]1c1ccc(O)c(OC)c1	497.9750000000002	4.605400000000005	7	2	7	2
[2453932.8]	0.7453139999102425	N#[N+]CC(=O)[C@@H](Cc1ccccc1)N1CCCC1	244.31799999999996	2.1156800000000002	3	0	5	1
[2.0491892e+09]	0.5116758320036295	c1nc2c([nH]1)CCNC2	123.15899999999999	0.05539999999999995	2	2	0	1
[9762276.]	0.297184047816293	O=C(CCCC[C@@H]1SC[C@@H]2NC(=O)N[C@H]12)Nc1ccc([N+](=O)[O-])cc1	364.42700000000013	2.2591	5	3	7	1
[983.28894]	0.431379999612377	O=C(O)CC[C@@]1(C(=O)O)C(=O)NC(Cc2ccccc2)=C(C(=O)O)[C@@H]1/C=C/c1ccccc1	449.4590000000002	2.963000000000001	7	4	9	2
[8923.037]	0.6422782158345621	C=C(C)[C@@H]1C[C@H](C(=O)O)C1(C)C	168.23599999999996	2.3094	2	1	2	0
[43689.]	0.821508329351014	CC(C)Cc1ccc([C@@H]2CC(=O)c3ccccc3O2)cc1	280.36699999999996	4.591600000000004	2	0	3	2
[593092.75]	0.7016517810742986	Cc1cc(Nc2ccc(N3CCN(C(=O)c4ccccc4)CC3)cc2)cc(C#N)c1	396.49400000000014	4.572700000000004	4	1	4	3
[1267694.6]	0.501288354246494	CCN(CC)C(=S)SCCCC	205.39199999999997	3.1464000000000016	3	0	5	0
[1452584.9]	0.21275709116756963	NCCCC[C@H](N[C@H](CC(=O)OCC(=O)O)C(=O)O)C(=O)O	320.298	-1.3706999999999967	10	5	12	0
[811923.56]	0.945139633457797	N[C@H]1CO[C@@H]2[C@H](OCc3ccccc3)[C@H]1Oc1ccccc12	297.35400000000004	2.4315999999999995	4	1	3	2
[2.8963133e+08]	0.8876676923983722	O=C(Cc1cccs1)Nc1ccc(Cl)cc1	251.738	3.5827000000000018	1	1	3	2
[1906.5372]	0.32721201457421084	C[C@]12CC(=O)c3occc3[C@@H]1CC[C@@]13C[C@@H](C[C@@H](O[C@@H]4O[C@@H](CO)[C@@H](O)[C@@H](O)[C@@H]4O)[C@H]12)[C@@](O)(CO)C3	508.5640000000002	0.07449999999999896	10	6	4	1
[586.8872]	0.807114376234759	C=CC1=CC(=O)[C@@H]2[C@@H](CC[C@@H]3C(C)(C)[C@@H](O)C(=O)C[C@]32C)[C@H]1C	316.4410000000001	3.326200000000002	3	1	1	0
[8965.799]	0.8863857714723441	Cc1cccc(O[C@@H]2COc3cc(O)cc(O)c3C2=O)c1	286.283	2.4289200000000006	5	2	2	2
[32943.36]	0.6274446537540656	C[C@H]1C=C(CO)[C@@H](CO)[C@@H](O)[C@@H]2CC(=O)CC[C@@H]21	254.32599999999996	0.5095999999999998	4	3	2	0
[54382.62]	0.5384874930825433	CC#Cc1ccc2c(c1)OCO2	160.17199999999994	1.7867	2	0	0	1
[78143016.]	0.5200986676423002	CCCC(=O)OCC	116.15999999999998	1.3496000000000001	2	0	3	0
[55832.95]	0.8620962834708602	COc1cc([C@H]2C(C#N)=C(N)Oc3n[nH]c(C)c32)cc2c1OCO2	326.3120000000001	1.6735999999999998	7	2	2	2
[1180406.]	0.32983248214226507	CN[C@@]1(O)[C@H]2C=CC[C@@H]1C[C@@H](O)[C@@H]2O	199.25	-0.7878000000000005	4	4	1	0
[67525.93]	0.5367067991194158	CC(C)C/C=C(\C)CCC=C(C)C	180.33499999999998	4.7252000000000045	0	0	5	0
[3071821.8]	0.6180268596717411	S=C(c1ccc(-c2ccccc2)cc1)N1CCN(c2ccccc2)CC1	358.5100000000001	4.8513000000000055	3	0	3	3
[1599560.]	0.5425872822511354	C[C@@H](O)/C=C/[C@@]12O[C@@]1(C)CCC2(C)C	196.28999999999996	2.2711000000000006	2	1	2	0
[1119049.2]	0.7434469866854843	Cc1coc2c1[C@@H](O)[C@@]1(C)[C@@H](C)CCC[C@@H]1C2	234.33899999999994	3.620020000000002	2	1	0	1
[1.1295672e+09]	0.5662851130030307	O=C1Nc2ccccc2/C1=C\c1cc[cH-]c1	208.23999999999998	2.898200000000001	1	1	1	2
[28033706.]	0.4863578855685594	Cc1ccnc(Cl)c1	127.574	2.04342	1	0	0	1
[1.1458557e+10]	0.5939754757329645	Cc1c(N)cccc1C(=O)O	151.16499999999996	1.27542	3	2	1	1
[2.1826938e+08]	0.5015216190445696	CC(C)(CO)[C@@H](O)C(=O)O	148.158	-0.5496000000000001	4	3	3	0
[466710.28]	0.32758849276761803	O=C(NCCCC[C@@H](NC(=O)CC[C@@H](N)C(=O)O)C(=O)O)c1ccccc1	379.41300000000007	0.34820000000000245	7	5	12	1
[282000.88]	0.31131298172961896	N=C(N)NCCC/C(=N\c1ccccc1)NC(=O)O	263.30100000000004	1.24747	4	5	5	1
[4226950.5]	0.7335415843541329	CO[P@@](=O)(CC[C@H](N)C(=O)O)Oc1ccccc1	273.22499999999997	1.7069	6	2	7	1
[219707.12]	0.7725823794862291	CC(C)(C)NC[C@H](O)COc1ccccc1C(C)=O	265.353	2.0170000000000003	4	2	6	1
[3337096.8]	0.7604868520880415	OCc1ccccc1-c1ccccc1	184.238	2.8459000000000003	1	1	2	2
[7470612.]	0.8613800197165851	C[C@H](NC(=O)OCc1ccccc1)C(=O)NCc1ccccc1	312.369	2.617700000000001	3	2	6	2
[1.482088e+08]	0.6714238115648699	NC(=O)Cn1c(=O)c(=O)c2ccccc21	204.185	-0.29879999999999973	3	1	2	1
[14956.891]	0.10094280919662083	C[N+](C)(C)C[C@@H](CC(=O)O)OC(=O)CCCCCCCCCCCCCCCCCCC	456.73200000000054	7.120800000000007	4	1	23	0
[2316142.5]	0.7320098420491732	CN(c1ccc(Cl)cc1)c1ccccc1	217.699	4.1079000000000025	1	0	2	2
[14293113.]	0.8611143545963277	C[C@H](NCc1ccccc1)C(=O)Nc1ccccc1	254.333	2.803400000000001	2	2	5	2
[2424374.8]	0.9315207860427257	Cc1cccc(N(C)C(=O)c2ccccc2C(=O)O)c1	269.3	2.9698200000000012	3	1	3	2
[72362.16]	0.19140022623295613	Nc1c(O[C@@H]2O[C@H](CO)[C@@H](O)[C@H](O)[C@@H]2O)cccc1C(=O)C[C@@H](N)C(=O)O	386.35700000000026	-2.5677999999999983	11	7	7	1
[63219.375]	0.734966767962875	CC(=O)OC[C@@]1(C)CCC[C@@]2(C)[C@@H]1CC[C@]13C[C@@H](CC[C@H]12)[C@](C)(O)C3	348.5270000000001	4.713400000000005	3	1	2	0
[548272.2]	0.8021186815534274	CC(=O)N(Cc1ccccc1)C1CCN(CCc2ccccc2)CC1	336.47900000000004	3.742200000000003	2	0	6	2
[183832.7]	0.24325846760776557	OC[C@@H]1O[C@@H](O[C@@H]2[C@H](O)[C@@H](O)[C@@H](O)O[C@@H]2CO)[C@@H](O)[C@@H](O)[C@@H]1O	342.297	-5.397199999999993	11	8	4	0
[14918693.]	0.639432313791248	N[C@H](C=O)Cc1ccc(O)cc1	165.192	0.4608999999999996	3	2	3	1
[385207.7]	0.8364095395172542	CNCC[C@H](Oc1ccccc1)c1ccccc1	241.334	3.4162000000000026	2	1	6	2
[476203.12]	0.2456956762849238	OC[C@@H](OS(O)(O)O)[C@H](O)CN1C[C@@H](O)[C@H](O)[C@H]1CO	319.33200000000005	-2.7382999999999975	10	8	7	0
[10316959.]	0.5618596941783155	CCC(=O)OCC(=O)OCC	160.16899999999998	0.5027	4	0	4	0
[213740.33]	0.592435038848238	C=C(C)[C@]12O[C@H]1[C@@]1(C)CCC(=O)C(O)=C(C(=O)C(C)C)C(C)(C)[C@H]1CC2	360.49400000000014	4.5427000000000035	4	1	3	0
[441.79608]	0.5475000972060459	C#C[C@]1(O)C=C[C@H]2[C@@H]3CCC4=CC(=O)CC[C@]4(C)[C@H]3CC[C@@]21C	310.43700000000007	3.6586000000000025	2	1	0	0
[9520067.]	0.7146325503510309	CCCC[C@H](C(=O)c1ccccc1)N1CCCC1	245.36599999999996	3.523900000000003	2	0	6	1
[908189.8]	0.37769616695307406	CC[C@@H](F)CCn1cc(C(=O)c2cccc3ccccc23)c2ccccc21	359.4440000000001	6.163700000000005	1	0	6	4
[274.32974]	0.6775214157082775	C=C(CCC=C(C)C)[C@H]1CC[C@@](C)(O)[C@@H]2CC[C@@H](C)[C@@H]2C1	290.491	5.502400000000007	1	1	4	0
[973594.]	0.5611713991020633	CC(=O)OC(OC(C)=O)c1ccccc1	208.21300000000002	1.8114	4	0	3	1
[5.454698]	0.4143000889549609	CC#CC#C/C=C\C#CC#CC#CC#CC#CC#CC#CC#CCCCCOC(C)=O	396.4450000000003	2.3299000000000003	2	0	4	0
[1627419.9]	0.577448410587959	C[n+]1ccc(-c2ccccc2)cc1	170.235	2.1780999999999997	0	0	1	2
[2905825.]	0.19649319420000846	CCOC(=O)CCCCCCCCCCCCCCCCCC	326.56500000000005	7.201100000000008	2	0	18	0
[1136213.2]	0.7783596377906384	CC(=O)N(C)c1ccc(OCCN(C)C)cc1	236.31499999999997	1.6097000000000001	3	0	5	1
[422993.22]	0.407075642599748	O=C(NCCCCCCN1C(=O)c2ccccc2Sc2ccccc21)Nc1ccccc1	445.58800000000014	6.180100000000006	3	2	8	3
[7.9962605e+08]	0.616688075497997	CC[C@H](C)c1nccs1	141.23899999999998	2.656600000000001	1	0	2	1
[176.06741]	0.30672980164462843	C=C1CC[C@@H](CC[C@@H]2CC[C@]3(OC2)O[C@@]2(O)CC[C@]3(C)OC2(C)C)C(C)(C)[C@H]1C/C=C1/C(=O)OC[C@H]1O	518.6910000000004	4.798800000000005	7	2	5	0
[112.57374]	0.15317016515196127	CC(/C=C/[C@@]12O[C@@]1(C)CCCC2(C)C)=C\C=C\C(C)=C\C=C\C=C(C)\C=C\C=C(\C)[C@H]1C=C2/C(C)(C)CCCC[C@]2(C)O1	582.9130000000001	11.418299999999988	2	0	9	0
[379852.72]	0.19990944398688962	C[C@H]1CC[C@]2(O)[C@@]3(C)C[C@@]4(O)O[C@]2(C(=O)[C@@]4(C)C([C@@H](C)CO[C@@H]2O[C@@H](CO)[C@@H](O)[C@@H](O)[C@@H]2O)=CC3=O)[C@@H]1O	542.5780000000002	-2.086999999999997	12	7	5	0
[1.3059446e+09]	0.48465859951992124	N[C@@H]1c2cccnc2[C@@H](O)[C@@H]1O	166.18	-0.5107000000000003	4	3	0	1
[272970.84]	0.9144356250280674	CNC(=O)c1c(C)cc(C)cc1C(=O)Nc1ccc(C#N)cc1	307.353	2.787020000000001	3	2	3	2
[735603.6]	0.5200366388566927	CCCCCCOC(=O)Cc1ccccc1	220.312	3.3526000000000025	2	0	7	1
[761.4502]	0.15357222557362782	C[C@@H]1O[C@H](Oc2cc(O)c3c(=O)c(O[C@@H]4O[C@@H](CO)[C@@H](O)[C@@H](O)[C@@H]4O)c(-c4ccc(O)cc4)oc3c2)[C@@H](O)[C@@H](O)[C@@H]1O	594.5220000000004	-1.743800000000001	15	9	6	3
[412032.2]	0.3554856201989688	C/C(=C/CO[C@@H]1O[C@@H](CO)[C@@H](O)[C@@H](O)[C@@H]1O)CO	264.274	-2.2584999999999993	7	5	5	0
[43165.35]	0.5034661378926544	CC(=O)OCc1ccccc1O[C@@H]1O[C@@H](CO)[C@@H](O)[C@@H](O)[C@@H]1O	328.317	-1.0716000000000006	8	4	5	1
[11371.215]	0.6368099492481563	Oc1ccc([C@H]2Oc3cc(O)cc(O)c3C[C@H]2O)cc1	274.272	1.8404999999999996	5	4	1	2
[29374590.]	0.4895392683258688	N[C@H](C(=O)O)c1ccc(O)c(O)c1	183.16299999999998	0.18220000000000003	5	4	2	1
[325231.4]	0.8009691597993722	CN[C@@H](C)Cc1ccc2ccccc2c1	199.297	2.9902000000000015	1	1	3	2
[116712.29]	0.47901663775636805	CC[C@@H](C)O[C@H]1O[C@@H](CO)[C@@H](O)[C@@H](O)[C@@H]1O	236.264	-1.3985999999999996	6	4	4	0
[628145.3]	0.0940682367266327	CCCCCCCC[C@@H](O)[C@H]1CC[C@H]([C@@H]2CC[C@H]([C@@H](O)CCCCCCCCCC[C@@H]3C[C@@H](CC(C)=O)C(=O)O3)O2)O1	594.8740000000006	7.365800000000009	7	2	23	0
[1003721.75]	0.6500060108453525	CCCCCc1cc(=O)oc2ccc(O)cc12	232.279	3.231300000000002	3	1	4	2
[3115.511]	0.3802015384485088	CC(C)C[C@H]1NC(=O)[C@@H](NC(=O)[C@@H](Cc2ccccc2)N(C)C)[C@H](c2ccccc2)Oc2ccc(cc2)/C=C\NC1=O	568.7180000000002	4.095800000000002	5	3	8	3
[3068600.8]	0.8727032396050008	Cn1cncc1[C@H](OCc1ccccc1)C(=O)O	246.266	1.7626	4	1	5	2
[638564.94]	0.4279716023312235	CO/N=C(/N)c1ccc(OC)cc1	180.207	0.9619000000000003	3	1	3	1
[3241.6987]	0.6648309806457976	CC(C)Nc1cc(Cl)ccc1C(=O)NCC(=O)NCCc1ccccc1	373.88400000000007	3.2490000000000014	3	3	8	2
[8290589.5]	0.5637746199364891	C[N+](C)(CCCC[C@@H]1NC(=O)CS1)C(=O)O	247.33999999999997	1.1002000000000003	4	2	5	0
[22943680.]	0.6456539610643877	CCCC[C@H]1OC(=O)C2=CCCC[C@H]21	194.27399999999994	2.828500000000001	2	0	3	0
[192.77214]	0.021716817297794264	CCCCCC/C=C/CCCCCCCCCC(=O)OC[C@H](CO[P@@](=O)(O)O[C@H]1[C@@H](O)[C@@H](O)[C@@H](OP(=O)(O)O)[C@@H](OP(=O)(O)O)[C@@H]1O)OC(=O)CCCC	842.7430000000004	4.223400000000008	19	8	30	0
[12578.364]	0.2564159020735964	C[C@@]1(O)[C@@H](O)C[C@H]2C(C(=O)O)=CO[C@@H](O[C@@H]3O[C@@H](CO)[C@@H](O)[C@@H](O)[C@@H]3O)[C@@H]21	392.3570000000001	-3.124299999999998	11	7	4	0
[2932.394]	0.7268685183460084	COc1ccc([C@@H]2[C@@H]3CCCC[C@]3(O)CCN2CC(=O)Nc2ccc(Cl)cc2)cc1	428.96000000000004	4.655400000000004	4	2	5	2
[120414.49]	0.7399315828123835	C[C@@H](Cc1ccc(O)cc1)N(C)Cc1ccc(O)c(O)c1	287.359	2.8664000000000023	4	3	5	2
[5414.2124]	0.4678880656021165	C=C[C@]1(O)CN2CC[C@H]1C[C@H]2[C@H](O)C1=C2C=C(OC)C=C[C@H]2NC(=O)C1=O	372.4210000000001	-0.1772000000000004	6	3	4	0
[21646.38]	0.6916747885916928	CCOc1cc2ncc(C#N)c(Nc3ccc(F)cc3)c2cc1OCC	351.38100000000014	4.786580000000003	5	1	6	3
[1436.1997]	0.06388838994491833	CC(C)C[C@@H](NC(=O)[C@H](Cc1ccccc1)NC(=O)CNC(=O)CNC(=O)[C@H](N)Cc1ccc(O)cc1)C(=O)N[C@@H](CCCN)C(=O)N[C@@H](CCCN)C	753.9459999999997	-0.779899999999994	10	10	24	2
[39535.05]	0.09679376706658344	CCCC[C@H](O)CCCCC[C@@H](O)[C@@H]1CC[C@H]([C@@H]2CC[C@H]([C@@H](O)CCCCCCCCCC3=C[C@@H](C)OC3=O)O2)O1	580.8470000000005	6.687600000000008	7	3	22	0
[1538.4526]	0.11195152786945621	CNCCNC(=N)N1C=C[C@H](CNCCO)[C@@]2(C1)[C@@H]1CC[C@@H](C)[C@]23C[C@](O)(CO[C@@H]2CCCCC2)C(C(=O)O)=C3C1	573.7790000000005	2.045470000000002	9	7	11	0
[3.7319237e+09]	0.4667889238435328	O=CN1C[C@H]2C[C@@H](C1)C2	125.17099999999999	0.48460000000000003	1	0	1	0
[1.30523176e+08]	0.6040743370891754	N[C@@H](Cn1cncc1)C(=O)O	155.15699999999998	-0.7050000000000005	4	2	3	1
[2960.1162]	0.7243551137169558	CC1=CC=C[C@@]2(C)CC[C@@H](C(C)(C)O)CC[C@@H]12	234.38299999999998	4.086100000000004	1	1	1	0
[3370976.5]	0.7738034799856005	CNC[C@@H](OC)c1ccc(OC)cc1	195.26199999999997	1.6021	3	1	5	1
[40676.67]	0.8037091838680357	CN(C)CC(=O)C1=C(O)C(O)=C(Cc2ccccc2)C1=O	287.315	1.5667	5	2	5	1
[262059.02]	0.5681433503985708	C/C(=C(\CCO)CNC(=O)/C=C/c1ccc(O)cc1)C(=O)O	305.33000000000004	1.3051	5	4	7	1
[1.2051957e+08]	0.6819316730703855	Cc1coc2c(c1=O)[C@@H]1CCCC[C@]1(C)[C@@H]2C	232.32299999999992	3.7292200000000024	2	0	0	1
[1118.968]	0.20555475094637296	CC(=C/C=C\C=C(C)\C=C\C=C(C)\C=C\[C@@]12O[C@]1(C)C[C@@H](O)CC2(C)C)/C=C/C=C(C)\C=C\[C@@]12O[C@@H](CC1(C)C)C[C@@]2(C)	583.8770000000001	9.813189999999999	3	1	10	0
[388768.72]	0.8522539596722037	CC1(C)CO[C@@](C)(NC(=O)c2ccccc2)C1	233.311	2.5791000000000004	2	1	2	1
[1029092.4]	0.6750802111047114	CCN(CC)CCC[C@H](NC(=O)c1ccccc1)C(=O)Nc1ccccc1	367.4930000000001	3.545700000000002	3	2	10	2
[4793.164]	0.3025327115135259	CN(C)[C@@H]1C(O)=C(C(=O)NCN2CCCC2)C(=O)[C@@]2(O)C(O)=C3C(=O)c4c(O)cccc4[C@@](C)(O)[C@@H]3C[C@@H]12	527.5740000000002	0.46980000000000227	10	6	4	1
[84129800.]	0.882442794700328	Cc1csc(CNC(=O)c2ccccc2)n1	232.30800000000002	2.381520000000001	2	1	3	2
[136669.4]	0.43819100828767293	COc1cc2nccc(N3CCN(CC(=O)O)CC3)c2cc1Oc1ccc([N+](=O)[O-])cc1	438.44000000000017	3.150500000000001	9	1	7	3
[7.0211676e+09]	0.5645624802089623	O=Cc1ccc2c(c1)OCO2	150.13299999999995	1.2278	3	0	1	1
[7996825.]	0.7587457318686082	CN[C@H](C)c1cc2ccccc2o1	175.23099999999997	2.7132000000000005	2	1	2	2
[1.7302769e+09]	0.6018382982188948	O=C1C=C2CC[C@H]3C(=O)N1CCCCC[C@H]3C2	233.31099999999992	2.2719000000000005	2	0	0	0
[3612545.5]	0.6260194140115718	C/C1=C/CC(C)(C)/C=C/C(=O)/C(C)=C/C1=O	218.29599999999996	3.003300000000002	2	0	0	0
[832251.75]	0.6194667204417504	Cc1c(N)nc([C@H]2CC[C@@H](O)C2)c(=O)[nH]1	209.249	0.28891999999999995	4	3	1	1
[3309574.]	0.6244326247030318	O=C(CCn1c(CCCN2CCCC2)nc2ccccc2c1=O)Nc1ccccc1	404.51400000000007	3.4537000000000013	4	1	8	3
[3484570.]	0.4379118656914492	Cc1ccc([N+](=O)[O-])cc1	137.138	1.90322	2	0	1	1
[1634282.]	0.6209338909796198	c1ccc(Oc2ccc(-c3ccccc3)cc2)cc1	246.30900000000003	5.145900000000004	1	0	3	3
[188400.27]	0.4352912582042761	N=C(N)N/N=C/c1ccc(-c2ccccc2)cc1	238.294	2.1705700000000006	2	3	3	2
[5868.693]	0.15910577112455399	CC(C)CC/C(=N\OS(=O)(=O)O)S[C@@H]1O[C@@H](CO)[C@@H](O)[C@@H](O)[C@@H]1O	389.4480000000001	-0.9113999999999993	10	5	7	0
[104.61049]	0.36638899019389226	CC(=O)O[C@H]1/C=C\[C@](C)(O)C[C@H](C)C/C=C/[C@H]2[C@@H](O)[C@@](C)(O)[C@@H](C)[C@@H]3[C@@H](Cc4ccccc4)NC(=O)[C@@]123	511.6590000000002	2.932900000000001	6	4	3	1
[1845.0624]	0.4448672943635058	COc1cccc(-c2c(C)c(C(=O)O)c(O)c3c(=O)c(-c4ccc(O)cc4)coc32)c1	418.4010000000001	4.5534200000000045	7	3	4	4
[1.7125251e+10]	0.7174145651623296	CSc1nn(-c2ccccc2)c(=O)n1C	221.285	1.2929	3	0	2	2
[9591423.]	0.8078391295345007	CNC(=S)[C@]1(c2ccccc2)CCCN(C)C1	248.39499999999995	2.1967999999999996	3	1	2	1
[18784.277]	0.6879749532627998	CC#C[C@]1(O)CC[C@@H]2[C@@H]3CCC4=CC(=O)CCC4=C3CC[C@@]21C	310.437	3.946800000000003	2	1	0	0
[589043.8]	0.017209047967077278	CC[N+](CC)(CC)CCCCCCCCCCCCCC(=O)OC[C@H](CO[P@@](=O)(O)O[C@H]1[C@@H](O)[C@@H](O)[C@@H](O)[C@@H]1O)OC(=O)CCCCCCCCCCCCCCC	853.1489999999994	8.43980000000001	12	5	39	0
[946.31396]	0.4587500976441748	CC[C@@H](C(C)C)[C@H](O)[C@@H](O)[C@@H](C)[C@H]1CC[C@@H]2[C@@H]3CC(=O)[C@@H]4C[C@@H](O)[C@@H](O)C[C@]4(C)[C@H]3CC[C@@]21C	478.7140000000003	4.196100000000003	5	4	6	0
[26810.95]	0.7813375060336335	C[C@H](O)c1ccc(CCOc2ccc(C[C@H]3SC(=O)NC3=O)cc2)cc1	371.4580000000001	3.2555000000000014	5	2	7	2
[10876780.]	0.6834126791686798	CCc1ccc(C)cc1NC(=O)CSc1nc2c(=O)[nH]cnc2n1C	357.439	2.2582199999999997	5	2	5	3
[13736327.]	0.6094289466691921	CN1CC[C@H](c2ccccc2)C1	161.24799999999996	2.1056999999999997	1	0	1	1
[1272525.2]	0.7902847137403337	CC[C@H]1O[C@@]2(C)[C@@H](OC(=O)c3ccccc3)CC[C@H]1C2	274.36	3.579600000000003	3	0	3	1
[13430159.]	0.6973917346279923	NS(=O)(=O)Oc1ccccc1	173.193	0.26889999999999975	3	1	2	1
[48465.18]	0.5861607432558803	Cc1cccc(C#Cc2ccccc2)n1	193.24900000000002	2.7898200000000006	1	0	0	2
[1555003.5]	0.722509805201802	CC(=O)NC[C@@H](O)c1ccccc1	179.219	0.8561000000000001	2	2	3	1
[36162.09]	0.8117325407439074	CCCCc1c(O)cc(OC)c(OC)c1	210.27299999999997	2.7520000000000016	3	1	5	1
[2536919.2]	0.7534831246414336	Brc1ccc(Oc2ccccc2)c(Br)c1	328.003	5.0039000000000025	1	0	2	2
[8126848.]	0.40560373293322555	C=C1CC[C@H]2OC(=O)[C@@H]1C2(C)C	166.21999999999997	1.9042000000000001	2	0	0	0
[95025.516]	0.575549413437918	COc1c2c(c([N+](=O)[O-])cc1OC)C(=O)C[C@H](c1ccc([N+](=O)[O-])cc1)O2	374.30500000000006	3.226700000000001	8	0	5	2
[1094523.2]	0.7299907226689726	CN(C)CCCOc1ccc(-c2ccccc2)cc1	255.36100000000002	3.6841000000000026	2	0	6	2
[190630.55]	0.6564804165333246	O=C(O)CC[C@]1(C(=O)O)CCC(=O)NCCc2ccc(O)cc21	321.329	1.0319	6	4	4	1
[10770.344]	0.1157556048831929	CCC[C@@H](O)C/C(=N\OS(=O)(=O)O)S[C@@H]1O[C@@H](CO)[C@@H](O)[C@@H](O)[C@@H]1O	405.4470000000001	-1.7964999999999982	11	6	8	0
[11161.225]	0.5578713722562337	CC1=CC[C@](O[C@@H]2O[C@@H](CO)[C@@H](O)[C@@H](O)[C@@H]2O)(C(C)C)CC1	316.3940000000001	0.3278999999999992	6	4	4	0
[61338.52]	0.285075120459724	O=C(O)C[C@]1(O)C(=O)Nc2ccc(O[C@H]3O[C@H](CO)[C@@H](O)[C@H](O)[C@@H]3O)cc21	385.32500000000005	-2.520299999999999	10	7	5	1
[5511773.5]	0.6036755036776099	C=C1CC[C@@H]2S[C@H]1[C@H]1[C@H](C(C)C)CC[C@]21C	236.42399999999995	4.508900000000004	1	0	1	0
[36403.266]	0.7646127749737047	C#CCN1CCC2=C(C1)c1ccccc1NC2=O	238.29000000000002	1.5194	2	1	1	2
[506553.62]	0.9424135213215965	Cc1nnc(NS(=O)(=O)c2ccc(C(F)(F)F)cc2)s1	323.32099999999997	2.666120000000001	4	1	3	2
[1006863.44]	0.8080820027407398	O=C(OC[C@H](OC(=O)c1ccccc1)[C@@H]1CCCCN1)c1ccccc1	353.41800000000006	3.211100000000002	5	1	6	2
[22351188.]	0.5144312935783112	CC(C)[C@]1(O)CC(=O)[C@@]2(C)C[C@@]3(O)O[C@]4(C(=O)[C@@]13C)[C@@H](O)[C@@H](C)CC[C@@]24O	382.4530000000001	0.3111999999999991	7	4	1	0
[1.6539218e+08]	0.3816707853166521	C[C@@]12C[C@H]3OC(=O)[C@H]1CO[C@]14O[C@@]5([C@@H]2C1=O)[C@](O)(CC[C@@H]1[C@H]4CC=C2CC=CC(=O)[C@@]21C)C(=O)O[C@]35C	510.5390000000004	1.5569999999999993	9	1	0	0
[3750.9985]	0.1904136672591888	O=C(Nc1nc(O)c2ncn([C@@H]3O[C@H](CO)[C@H](O)[C@H]3O)c2n1)[C@@H](Cc1ccccc1)N1C(=O)c2ccccc2C1=O	560.5230000000003	-0.010599999999999943	11	5	7	4
[3.4574134e+08]	0.5482643181232605	Cn1cnc2c(N)nc(N)nc21	164.172	-0.4723000000000001	5	2	0	2
[3501699.5]	0.8414258553673148	CN(C(=O)c1ccccc1)C1CCN(CCc2ccccc2)CC1	322.45200000000006	3.4657000000000027	2	0	5	2
[116712.29]	0.47901663775636805	CC[C@H](C)O[C@H]1O[C@@H](CO)[C@@H](O)[C@@H](O)[C@@H]1O	236.264	-1.3985999999999996	6	4	4	0
[9807028.]	0.6344755920575034	O=C1OC([C@@H]2CCCN2)=N/C1=C\c1ccccc1	242.27800000000002	1.7348	3	1	2	1
[5508032.5]	0.6137975582611374	COc1nc(Cl)cc(N)n1	159.576	0.7208000000000001	4	1	1	1
[387121.6]	0.6662793546915292	COc1cccc2c(=O)c3c(O)cccc3oc12	242.23	2.6604	4	1	1	3
[3568184.]	0.7907166580919539	CO[C@H]1C2=C(C)C(=O)O[C@]2(OC)C[C@@H]2CC[C@@H](O)[C@@H](C)[C@]21C	310.39000000000004	2.0344	5	1	2	0
[308386.06]	0.5233071925735542	CO[C@H]1[C@H](OC(N)=O)[C@H](O)[C@H](OC(C)=O)[C@@H]1NC(C)=O	290.2720000000001	-1.7237999999999987	7	3	4	0
[1491519.9]	0.8711561963640139	O=C1c2ccc(O)cc2OC[C@H]1c1cc2c(cc1)OCO2	284.267	2.479800000000001	5	1	1	2
[230540.02]	0.32243408158617554	C/C=C/SC[C@H](NC(=O)CC[C@H](N)C(=O)O)C(=O)NCC(=O)O	347.3930000000001	-0.8690999999999982	8	5	11	0
[253675.33]	0.8031250469955656	CC(=O)Nc1nnc(-c2ccccc2)c(N)n1	229.24300000000002	1.0791999999999995	5	2	2	2
[453877.38]	0.6294339635140667	Cc1ccccc1/C=C/c1ccccc1	194.27700000000002	4.165420000000003	0	0	2	2
[87551.29]	0.3883727884651134	CC(=O)CC[C@@H]1[C@@H]([C@@H]2C(=O)CC[C@]2(C)[C@@H](CC(C)C)c2c(O)c(C=O)c(O)c(C=O)c2O)C1(C)C	486.60500000000025	5.184900000000008	7	3	10	1
[2219911.8]	0.5819000508117517	C[C@@H](NC(=O)[C@@H](N)Cc1ccc(O)cc1)C(=O)O	252.27	-0.14870000000000078	5	4	5	1
[1.2176776e+08]	0.5484798237422757	C=C(C)[C@H]1C=C(C)[C@H](O)C1	138.20999999999995	1.8896	1	1	1	0
[22479.436]	0.6315160739393746	Nc1cc(Cl)ccc1C(=O)O	171.583	1.6204	3	2	1	1
[27611.467]	0.672172962324479	COCCc1c(CO)c(OC)c(OC)c2c1ccc1ccc(O)cc12	342.3910000000001	3.397000000000002	5	2	6	3
[5239696.5]	0.8363662213200787	COC[C@@]12CNCC[C@]1(c1ccc(Cl)cc1)O2	253.729	1.9439999999999997	3	1	3	1
[1195.0186]	0.11297654327499126	C=C[C@H]1[C@H](O[C@@H]2O[C@H](CO)[C@@H](O)[C@H](O)[C@H]2O)OC=C(C(=O)OC)[C@H]1CCOC(=O)c1cc(O)c(O)c(O)c1	542.4900000000005	-1.0016000000000007	14	7	9	1
[13798562.]	0.7031459241031646	O=C(O)CCCCc1ccccc1	178.23100000000002	2.484000000000001	2	1	5	1
[15568.169]	0.41810919907690164	O=C(CCc1ccccc1)c1c(O)cccc1O[C@@H]1O[C@@H](CO)[C@@H](O)[C@H](O)[C@@H]1O	404.4150000000001	0.3863999999999997	8	5	7	2
[3806.0115]	0.6032031493830634	C=C1[C@H](O)C[C@H]2C(C)(C)CCC[C@]2(C)[C@H]1COc1ccc2ccc(=O)oc2c1	382.50000000000006	4.941400000000005	4	1	3	2
[2688125.5]	0.544872838506118	NCCc1ccc(O)c(O)c1	153.18099999999998	0.5989999999999998	3	3	2	1
[3392572.]	0.8432496124479091	Fc1ncc([C@H]2C[C@H]3CC[C@H]2N3)cc1-c1ccccc1	268.33500000000004	3.4956000000000023	2	1	2	2
[3072.916]	0.5050599766303296	COc1cc(CC[C@@H]2C[C@H](O)C[C@H](c3cc(O)c(O)c(OC)c3)O2)cc(OC)c1O	420.4580000000002	3.0430000000000033	8	4	7	2
[131121.95]	0.7691659944358956	N#Cc1c(-c2ccccc2)cc(-c2ccccc2)nc1N	271.323	3.869480000000003	3	1	2	3
[404.66086]	0.1592907073840895	C[C@H]1O[C@H](O[C@@H]2[C@@H](O)[C@@H](O)[C@@H](CO)O[C@@H]2Oc2c(-c3ccc(O)cc3)oc3cc(O)cc(O)c3c2=O)[C@@H](O)[C@@H](O)[C@@H]1O	594.5220000000005	-1.3927000000000012	15	9	6	3
[4.4812333e+10]	0.6517960915780774	C=Cc1cncc2c1CCN2	146.19299999999998	1.6925999999999999	2	1	1	1
[5.6872576e+08]	0.38313483976796	O=C1N[C@H](O)C=CN1	114.10399999999998	-0.8687000000000002	2	3	0	0
[138.6212]	0.6775214157082775	C=CC(=C)CC[C@@H]1[C@]2(C)CCCC(C)(C)[C@H]2CC[C@]1(C)O	290.491	5.502400000000007	1	1	4	0
[1.4317385e+09]	0.6408732094414615	C[C@H]1C(=O)C[C@@H]2CCC3=CC(=O)C=C[C@]3(C)[C@H]12	230.30700000000002	2.693100000000001	2	0	0	0
[1694.7084]	0.19307640325446226	Cc1cccc(-c2cc(=O)c3c(O)cc(O)c([C@@H]4O[C@H](CO)[C@@H](O)[C@@H](O)[C@@H]4O[C@@H]4O[C@@H](C)[C@@H](O)[C@@H](O)[C@@H]4O)c3o2)c1	576.5510000000003	-0.4536800000000005	13	8	5	3
[78331.75]	0.7209022184028877	CC1=C[C@@H]2CC[C@H]3[C@](C)(CO)C[C@@H](O)C[C@@]3(C)[C@@]23CC[C@@H]1C3	304.4740000000001	3.918600000000003	2	2	1	0
[158185.9]	0.7109022685468953	Cn1c(=O)[nH]c2nc(-c3ccc(F)cc3)ccc21	243.241	2.0676999999999994	2	1	1	3
[882264.8]	0.8629536270467794	N[C@H](Cc1cccc(-c2ccccc2)c1)C(=O)O	241.29	2.308	3	2	4	2
[460028.38]	0.7233693938080865	C[C@H]1O[C@@H]2CC(=O)O[C@@H]2C2=C1C(=O)c1c(O)cccc1C2=O	300.266	1.1705999999999999	6	1	0	1
[1.3450982e+08]	0.02618148267559171	CC(C)/C=C\C/C=C\C/C=C\C/C=C\CCCC(=O)OC[C@H](COC(=O)CCCCCCCCCCCCCCCCCCC)OC(=O)CCCCCCCCCCCCCCCCC	911.4909999999988	18.50919999999998	6	0	50	0
[3.6949712e+08]	0.7102107238173191	O=C(O)[C@H]1CSc2ncccc21	181.21600000000004	1.3555	4	1	1	1
[23850508.]	0.6620394650862279	CC(=O)c1cc2c(cc1O)OCO2	180.15899999999996	1.3235	4	1	1	1
[94210.06]	0.5182565830234147	C[C@@H]1C[C@@]2(C)[C@@H](CC[C@@H]3[C@H](C)CCCC[C@]32C)C1	248.45399999999992	5.665200000000006	0	0	0	0
[3.4506934e+08]	0.8000451017900261	CCO[C@@]1(C2=NCCC2)COc2ccccc21	231.29500000000002	2.5456000000000003	2	0	3	1
[1301999.2]	0.6787131933292273	COc1ccc(CCCCCN2CCCC2)cc1OC	277.40799999999996	3.512400000000002	3	0	8	1
[536180.1]	0.4724902410846857	O=C1O[C@H](c2ccc(O)cc2)[C@H](O)[C@H](O)[C@@H]1O	240.211	-0.9272000000000002	6	4	1	1
[738984.4]	0.4554465997574964	CN(C)CCCn1cc(C(=O)c2cccc3ccccc23)c2ccccc21	356.4690000000001	4.977200000000004	2	0	6	4
[16249.291]	0.36184263009030476	O=c1c2cc(O)c(O)cc2oc2cc(O)cc(O)c12	260.20099999999996	1.7685999999999997	6	4	0	3
[1327927.1]	0.6939949418616911	CC1=CSC2=Nc3ccccc3N=C2C=N1	227.29200000000003	3.0157000000000016	3	0	0	2
[341396.53]	0.7162483519398133	CC1=CC[C@@H]2C[C@H]1[C@]2(C)CC/C=C(/C)CO	220.35599999999997	3.6976000000000027	1	1	4	0
[1717878.6]	0.7097105831169084	CCN(CC)C[C@H](C)OC(=O)c1ccccc1	235.327	2.5737000000000005	3	0	6	1
[2932.394]	0.7268685183460084	COc1ccc([C@@H]2[C@H]3CCCC[C@]3(O)CCN2CC(=O)Nc2ccc(Cl)cc2)cc1	428.96000000000004	4.655400000000004	4	2	5	2
[2579690.]	0.6952936683928136	CC[C@H](NC)c1ccccc1	149.237	2.3571	1	1	3	1
[588180.5]	0.5541501643977241	CC(C)(O)c1ccc(O)c(O)c1	168.19199999999998	1.3251999999999997	3	3	1	1
[2861.8071]	0.4153536362325833	CC1(C)C[C@@H](O)[C@@]2(C)CC[C@@]3(C)C(=CC[C@@H]4[C@@]5(C)CC[C@@H](O)[C@@](C)(CO)[C@@H]5CC[C@]43C)[C@@H]2C1	458.7270000000003	6.112100000000009	3	3	1	0
[2137.2168]	0.8721152045745105	COc1cc2oc(C)cc(=O)c2c(O)c1CC=C(C)C	274.316	3.324320000000002	4	1	3	2
[1007075.7]	0.2993811814298295	Nc1nonc1/C(=N\O)Nc1ccccc1	219.204	0.8996999999999994	6	3	2	2
[14118890.]	0.6758655832300473	CN1Cc2ccccc2S(=O)(=O)N(C)C1=O	240.28399999999993	0.8725	3	0	0	1
[1115680.9]	0.7190094393349497	CC[C@H](C)CNCC(=O)N1CCC[C@H]1C(=O)O	242.31899999999996	0.6976999999999998	4	2	6	0
[27337.74]	0.7498886391265002	Oc1ccc(/C=C/c2ccc(O)cc2)cc1	212.24800000000002	3.268200000000002	2	2	2	2
[11801567.]	0.1838923019800035	O=C(O)[C@H](O)CCN[C@@H](C(=O)O)[C@@H](O)CNC(=O)[C@H](O)CO	324.2860000000001	-4.304899999999995	10	8	11	0
[4554650.]	0.43492167320620884	CN1CCCC[C@@H]1Cn1cc(C(=O)c2cccc3ccccc23)c2ccccc21	382.5070000000001	5.509800000000006	2	0	4	4
[3824045.]	0.5639311769008165	O=C1CN(/N=C/c2ccccc2)C(=O)N1	203.201	0.5723	2	1	2	1
[389795.22]	0.6785313937379566	C[C@@]1(C(=O)O)CCC[C@]2(C)[C@H]3CC[C@H]4C[C@]3(C=C4CO)[C@H](O)C[C@@H]12	334.4560000000001	2.9833000000000016	4	3	2	0
[2532708.]	0.36801819913220024	COCCOCCOCCN1CCN(CCCCN2c3ccccc3Sc3ccccc32)CC1	485.6940000000002	4.366700000000004	7	0	14	2
[1199565.5]	0.3565227986709501	O=[n+]1ccn(O)c2c1ncn2[C@@H]1O[C@H](CO)[C@@H](O)[C@H]1O	285.236	-2.398899999999999	7	4	2	2
[18014472.]	0.7747132828382494	O=C(Cc1ccc(Cl)cc1)N1CCCCC1	237.72999999999993	2.8950000000000014	1	0	2	1
[356299.3]	0.7414992298611337	Cc1onc(-c2ccccc2)c1C(=O)Nc1ccc(Br)cc1	357.207	4.664820000000002	3	1	3	3
[5276900.]	0.8333064583197547	O=C([C@H](Cc1ccccc1)c1ccccc1)N1CCCCC1	293.4100000000001	4.025400000000003	1	0	4	2
[47094620.]	0.6228034172142275	Oc1ccc2cc1Oc1ccccc1C2=O	212.204	2.728900000000001	3	1	0	3
[2445.9802]	0.18516115871480518	C[C@H]1O[C@@H](OC[C@@H]2O[C@@H](Oc3c4c(cc5ccc(=O)oc35)C[C@@H](C(C)(C)O)O4)[C@@H](O)[C@@H](O)[C@@H]2O)[C@@H](O)[C@@H](O)[C@@H]1O	570.5440000000004	-2.1020999999999974	14	7	6	2
[11355822.]	0.5677793650909613	CC1=C[C@@H]2[C@@H]3C(=O)[C@@H]1[C@@]3(C)CCCC2(C)C	218.33999999999995	3.594000000000003	1	0	0	0
[31603.887]	0.23550208823984928	O=C1O[C@H]2[C@@H](O)[C@H](O)[C@H](CO[C@@H]3O[C@H](CO)[C@@H](O)[C@H](O)[C@H]3O)O[C@H]2N1c1ccccc1O	459.4040000000001	-3.019399999999998	12	7	5	1
[1716043.1]	0.41879954865187885	C=C1CC[C@@]2(O)C(=C)C(=O)O[C@H]2[C@H]2C(=C)C(=C)CC[C@@H]12	272.344	2.6877000000000004	3	1	0	0
[111288.86]	0.6067926981908729	C=C(C)[C@H]1CC[C@]2(C)CCC(=O)C(C)=C2C1	218.33999999999995	4.048300000000003	1	0	1	0
[10498.308]	0.7722212848488434	CC(C)[C@@H]1CC[C@H](C)C[C@@H]1OC(=O)OCCO	244.33099999999996	2.592700000000001	4	1	4	0
[118491.125]	0.7590879212038015	CN(C)C[C@H](c1ccccc1)C1CCCCC1	231.38299999999992	3.9121000000000032	1	0	4	1
[25142.854]	0.8724227493432201	O=C(N[C@@H]1C2CC3CC(CC(C3)C1)C2)c1ccccc1	269.388	3.6312000000000024	1	1	2	1
[2402953.8]	0.8014360222938686	CCc1cc(-c2nc3ccccc3c(=O)[nH]2)cc(OC)c1	280.327	3.1611000000000002	3	1	3	3
[3089036.8]	0.710737706544413	Cc1cccc(NC(=O)CSc2nc3c(=O)[nH]cnc3n2C)c1	329.38500000000005	1.6958199999999999	5	2	4	3
[3495407.]	0.6578214754098403	c1ccc2[nH]c(-c3ccc(F)cc3)nc2c1	212.22699999999998	3.3690000000000015	1	1	1	3
[157116.47]	0.2634277222406427	C[C@@H]1O[C@@H](O)[C@H](O[C@@H]2O[C@H](C(=O)O)[C@@H](O)[C@@H](O)[C@@H]2O)[C@@H](O)[C@@H]1O	340.281	-4.277299999999997	11	7	3	0
[2.88686e+08]	0.6887012721431375	N[C@H]1CCC[C@@H]1c1ccc(O)cc1	177.24699999999999	1.987	2	2	1	1
[6216124.5]	0.6893753077418336	C=CCO[C@H]1O[C@@H]2CC/C=C/CCO[C@@H]1O2	226.27199999999996	1.9707999999999999	4	0	3	0
[32752478.]	0.29015285452995804	OC[C@@H]1O[C@@H](O)[C@@H](O)[C@@H](O)[C@@H]1O	180.156	-3.2214000000000005	6	5	1	0
[5289057.5]	0.7996061479657341	COC(=O)C[C@@H]1N=C(c2ccccc2)c2ccccc21	265.31200000000007	3.1418000000000017	2	0	3	2
[149.36543]	0.4219501787008213	CC(C)[C@@H](CC[C@@H](C)[C@H]1CC[C@H]2[C@@H]3CC=C4C[C@@H](O)CC[C@]4(C)[C@H]3CC[C@@]21C)C(C)C	428.7450000000003	8.270800000000008	1	1	6	0
[4875994.5]	0.347826517945107	CC/C=C\CCOC(=O)CCC	170.25199999999998	2.686000000000001	2	0	6	0
[120323.81]	0.5472923377507121	C=C1CC[C@@H](C(C)C)[C@@H]2C[C@@H]1CC2(C)C	206.37299999999993	4.661000000000004	0	0	1	0
[23164.494]	0.6728079422756604	C=C(OC)[C@@H]1C[C@@]23CC[C@H]4C(C)(C)[C@@H](O)CCC[C@@]4(C)[C@H]2CC[C@@]1(C)[C@H]3O	376.58100000000013	4.917300000000005	3	2	2	0
[311625.7]	0.5391954244127226	CN[C@@H](C)[C@H](O)c1ccc(O)c(O)c1	197.23399999999998	0.7390999999999996	4	4	3	1
[217076.23]	0.6786067782616404	CCCC1=C(O)C(=O)N(Cc2ccc(F)cc2)C(=O)C1=O	291.278	1.8758000000000001	4	1	4	1
[60625.867]	0.4304524341245669	C=CCOc1ccc(OC)cc1C(=O)C(=O)C(C)C	262.30499999999995	2.6678000000000006	4	0	7	1
[23273674.]	0.7993974990276139	Cc1cc2c3c(c1O)-c1ccccc1C[C@H](C2)N(C)CC3	279.38300000000004	3.3227200000000012	2	1	0	2
[1947205.6]	0.43814958469059917	CC(=O)O[C@@H]1[C@@H]2O[C@H]3C=C(C)CC[C@]3(CO)[C@](C)([C@@H]1O)[C@]21CO1	324.373	0.5540999999999998	6	2	2	0
[112.57374]	0.15317016515196127	CC(/C=C\[C@]12O[C@]1(C)CCCC2(C)C)=C/C=C/C(C)=C/C=C\C=C(C)\C=C\C=C(\C)[C@H]1C=C2/C(C)(C)CCCC[C@]2(C)O1	582.9130000000001	11.418299999999988	2	0	9	0
[1.8248511e+09]	0.28105332093320184	O[C@H]1C[C@H](O)[C@]2(O)N[C@@H]1C[C@@H]2O	175.184	-2.476699999999999	5	5	0	0
[96.329094]	0.38497661534089433	C=C1[C@@H]2CC(=O)[C@@H]([C@@H](C)OC(C)=O)[C@@H]2[C@@H](C(C)C)C[C@H]1OC(=O)/C=C(\C)CC	390.5200000000002	4.259600000000003	5	0	6	0
[5797.3784]	0.145410026090138	O=P(O)(O)O[C@H]1[C@@H](O)[C@@H](O)[C@@H](OP(=O)(O)O)[C@@H](OP(=O)(O)O)[C@@H]1OP(=O)(O)O	500.07200000000006	-3.3666	18	10	8	0
[4.239298e+09]	0.3522238085174662	O=C(O)[C@H](O)[C@H](O)CO	136.103	-2.2148999999999996	5	4	3	0
[3.6639936e+08]	0.5959981360873735	C=C1C[C@@]23C[C@@H]1CC[C@@H]2[C@@]12CCC[C@@](C)(C(=O)O1)[C@H]2[C@@H]3C(=O)O	316.397	3.165400000000001	4	1	1	0
[4.6519523e+08]	0.5569508675293482	Cc1nc2c(nc1C#N)[C@@H](N)C(=O)O2	190.16199999999998	-0.42450000000000004	6	1	0	1
[685208.94]	0.9267817698001894	Cc1ccc([C@H](CC(=O)O)C(=O)N2CCCC[C@H]2C)cc1	289.375	2.954320000000002	3	1	4	1
[85640.29]	0.8815413100864734	CC(C)Oc1ccccc1C(=O)NCCc1ccccc1	283.371	3.4463000000000017	2	1	6	2
[121455.25]	0.35492498540657785	O=COCCc1ccccc1O[C@@H]1O[C@@H](CO)[C@@H](O)[C@H](O)[C@@H]1O	328.317	-1.4191999999999996	8	4	7	1
[13038.343]	0.7731509043423027	N#Cc1nc(Nc2ccc(F)cc2)c(-c2ccccc2)c(N)n1	305.31600000000003	3.4801800000000016	5	2	3	3
[20915.008]	0.3873300798920506	CCCCOc1cc(NC(=O)Cn2c(=O)cc(C(=O)N3CCCCC3)c3ccccc32)cc(C(C)C)c1	503.64300000000037	5.568600000000005	4	1	9	3
[11795288.]	0.6510478685669706	O=C(CCN1CCCC1)Nc1ccc([N+](=O)[O-])cc1	263.297	2.0191999999999997	4	1	5	1
[63.141068]	0.24721614697762181	CC(C)COC(=O)C1=C(C)NC(=O)C(C(=O)OC[C@H](C)CC)=C(C)[C@@H]1c1ccc([N+](=O)[O-])cc1	472.53800000000024	4.187200000000003	7	1	9	1
[81289672.]	0.5230228241779536	CCCCOC(=O)c1ccccc1	178.231	2.6435000000000013	2	0	4	1
[2.4052627e+08]	0.07544178365558785	CCCCCC[C@H](C)CCCCCCCCCCCCCCCCCCCCCCCCCCCCC	521.0150000000007	14.535599999999967	0	0	33	0
[1.2419246e+09]	0.4634939995726937	O=C(O)C[C@@H](CO)CO	134.131	-0.9381000000000002	4	3	4	0
[1.1947465e+10]	0.6189856469607811	N#Cc1cc(Cl)ccc1O	153.56799999999998	1.9172799999999994	2	1	0	1
[574126.94]	0.23145121855522782	COC(=O)[C@@H](OC(=O)c1cc(O)c(O)c(O)c1)[C@@H]1OC(=O)[C@@H](O)[C@@H]1O	358.2550000000001	-1.8510000000000006	11	5	4	1
[21443658.]	0.9008651895304801	CC(=O)NC[C@H]1CCCCN1C(=O)c1ccccc1	260.337	1.8174	2	1	3	1
[466361.44]	0.7560388594258158	COCCc1cc2ccc(OC)cc2cc1C(=O)C(C)C	286.371	3.876000000000003	3	0	6	2
[365.53827]	0.2044685519958033	O=C(O[C@H]1[C@@H](O)[C@H](O)[C@@H](CO)O[C@@H]1Oc1ccc(/C=C/c2ccc(O)cc2)cc1)c1cc(O)cc(O)c1	510.4950000000002	2.017199999999999	10	6	7	3
[6322.3203]	0.36684875208991735	C=C[C@@H](CO[C@@H]1O[C@H](CO)[C@@H](O)[C@H](O)[C@H]1O)[C@@H]1Cc2cc3ccc(=O)oc3cc2O1	420.41400000000027	-0.2848000000000004	9	4	6	2
[4624862.5]	0.702906120202381	COc1ccc2ccc(=O)oc2c1OC	206.19699999999995	1.8101999999999998	4	0	2	2
[149531.48]	0.8763488985114279	CCOc1nc(F)cc(C(=O)Nc2ccccc2)c1C#N	285.2780000000001	2.743380000000001	4	1	4	2
[168418.03]	0.5872981007681719	Fc1ccc(-c2ccc(-c3ccccc3)cc2)cc1	248.30000000000004	5.1597000000000035	0	0	2	3
[2583.741]	0.7545484029441477	C=C[C@@]1(C)CC[C@H]2C(=CC[C@@H]3[C@](C)(CO)[C@@H](O)CC[C@@]23C)C1	304.4740000000001	4.084700000000003	2	2	2	0
[183832.7]	0.24325846760776557	OC[C@@H]1O[C@@H](O[C@H]2[C@@H](O)[C@@H](O)[C@@H](O)O[C@@H]2CO)[C@@H](O)[C@H](O)[C@@H]1O	342.297	-5.397199999999993	11	8	4	0
[169688.94]	0.8539752089198457	CO[C@@H]1CCCN(S(=O)(=O)c2ccc(C)cc2)CC1	283.3930000000001	2.1846200000000007	3	0	3	1
[4486415.5]	0.9223334133840461	CN(C)Cc1ccc(C(=O)Nc2ccc(C)cc2)cc1	268.36	3.3089200000000014	2	1	4	2
[8075655.5]	0.7720801154328993	O=c1[nH]c2cc(C(F)(F)F)ccc2n1Cc1ccccc1	292.26	3.396700000000002	1	1	2	3
[3.693844e+08]	0.7773223149053172	O[C@]1(c2ccc(Cl)cc2)c2ccccc21	216.667	2.9376000000000007	1	1	1	2
[4.4264365e+08]	0.455458119350151	CC1(C)O[C@@H]2CC(=O)OC[C@]23[C@@H]1CC(=O)[C@@]1(C)[C@@H]3CC[C@@]2(C)[C@H](c3ccoc3)OC(=O)[C@@H]3O[C@]321	470.51800000000026	3.137400000000002	8	0	1	1
[58139.973]	0.4206483566992342	CC(C)c1c(C(=O)Nc2ccc(F)cc2)c(-c2ccc(F)cc2)nn1-c1ccccc1	417.45900000000006	6.193200000000005	2	1	5	4
[inf]	0.06809019992832088	N#Cc1ccccc1OCCNCCOCCOCCOCCOCCOCCOCCCCCCCOCCOCCOCCOCCOCCOCCOCOC(c1ccccc1)(O)OCCOCCOCCOCCOCC	1161.431	4.572780000000018	23	2	66	2
[190549.66]	0.5867576760841383	CC(C)=CCCC1=CC[C@]2(C)C(=O)C(=O)C(C(C)C)=C2C1=O	300.3980000000001	3.742700000000003	3	0	4	0
[6286.1387]	0.09442638633453154	CSCCCCCC/C(=N\OS(=O)(=O)O)S[C@H]1O[C@@H](CO)[C@@H](O)[C@@H](O)[C@@H]1O	449.56900000000013	-0.0341000000000003	11	5	11	0
[12323713.]	0.7389219249873444	CO[C@H](C(=O)O)c1ccccc1	166.176	1.4587	3	1	3	1
[9017873.]	0.28087528468288425	OC[C@@H](O)[C@@H]1O[C@@](O)(CO)[C@@H](O)[C@@H]1O	210.18200000000002	-3.8588999999999998	7	6	3	0
[139262.14]	0.7399961156347875	C=C(C)[C@@H]1Cc2c(ccc3c2O[C@H]2COc4cc(OC)c(OC)cc4[C@H]2C3=O)O1	394.4230000000001	3.7033000000000023	6	0	3	2
[667176.25]	0.8768659045754945	CCOc1cccnc1C(=O)NCCc1ccccc1	270.332	2.4528000000000008	3	1	6	2
[15426.392]	0.41016412877962033	CCCc1cc(=O)oc2c(C(=O)[C@H](C)CC)c(O)c(CC=C(C)C)c(O)c12	372.4610000000001	4.894200000000006	5	2	7	2
[167843.7]	0.7061228626767496	CC[C@@H](C(=O)O)C1(O)CCCCC1	186.25099999999992	1.7924	3	2	3	0
[574126.94]	0.23145121855522782	COC(=O)[C@H](OC(=O)c1cc(O)c(O)c(O)c1)[C@H]1OC(=O)[C@@H](O)[C@@H]1O	358.2550000000001	-1.8510000000000006	11	5	4	1
[5.4112736e+08]	0.5017865140719409	C=CCOC(=O)c1ccccc1	162.188	2.0294	2	0	3	1
[396647.12]	0.6898259651289684	O=C(C[C@H](CSc1ccccc1)C(=O)O)Nc1ccc(C(F)(F)F)cc1	383.3910000000001	4.5271000000000035	4	2	7	2
[446166.97]	0.6333753339453244	COc1ccc([C@H](N)CO)cc1O	183.20700000000002	0.39289999999999986	4	3	3	1
[1916.7747]	0.36998341413567515	CO[C@H]1CC[C@@]2(C)[C@@H](CC[C@@]3(C)[C@@H]2CC[C@@H]2C4=CC(C)(C)CC[C@@]4(C)CC[C@@]23C)C1(C)C	440.75600000000037	8.823000000000004	1	0	1	0
[11223181.]	0.23947074890429387	C=C(NC(=O)[C@@H](N)C(=O)O)C(=O)Nc1ccc([N+](=O)[O-])cc1	308.25000000000006	-0.4248999999999994	7	4	6	1
[2106706.8]	0.5293843532569746	CCCCCC[C@@]1(C)OC(=O)C2=C1CCCC2	236.35499999999993	4.142900000000004	2	0	5	0
[293.42444]	0.19645398163985314	C[C@@H]1O[C@H](O[C@H]2[C@@H](O)[C@H](O)[C@H](Oc3cc(O)c4c(=O)cc(-c5ccccc5)oc4c3)O[C@@H]2CO)[C@@H](O)[C@@H](O)[C@@H]1O	562.5240000000003	-0.803900000000001	13	7	6	3
[11828.332]	0.5500147517639539	CC(=O)O[C@H]1C/C(C)=C/CC/C(C)=C/[C@@H]2OC(=O)[C@H](C)[C@H]21	292.375	3.1723000000000017	4	0	1	0
[37925120.]	0.8563540434597531	CN(C)C(=O)Nc1ccc(-c2ccccc2)cc1	240.306	3.4471000000000016	1	1	2	2
[144256.44]	0.5944934008871607	C=Cc1ccc(O[C@H]2O[C@@H](CO)[C@@H](O)[C@@H](O)[C@@H]2O)cc1	282.29200000000003	-0.49170000000000047	6	4	4	1
[596600.9]	0.8783506083168534	CCCN1C[C@H](NS(=O)(=O)c2ccc(C(C)C)cc2)CC1	310.4630000000001	2.5726000000000004	3	1	6	1
[451258.]	0.8277478448851137	CC(C)CCn1c(=O)n(C)c(=O)c2ccccc21	246.31	1.7462999999999997	2	0	3	2
[727818.2]	0.4753238630366399	CC1(C)C(C(=O)c2cn(CCCCCF)c3ccccc23)C1(C)C	329.459	5.646000000000005	1	0	7	2
[22964258.]	0.7434573139042501	CCCC(=O)O[C@@H]1CCC(=O)[C@@H]2C3=C(C)C(=O)O[C@H]3[C@]21C	292.33099999999996	1.9391999999999998	5	0	3	0
[5224731.5]	0.7792319097288438	CN1[C@H]2CC[C@H]1CC(OC(=O)c1ccc(Cl)cc1)C2	279.76700000000005	3.1220000000000017	3	0	2	1
[2026.5594]	0.3188773008608651	CC(=O)OCC(=O)OC[C@@H]1O[C@@H](Oc2ccc3c(=O)c(-c4ccc(O)cc4)coc3c2)[C@@H](O)[C@@H](O)[C@@H]1O	516.4550000000003	0.45829999999999954	12	4	7	3
[17.759542]	0.1568888746348767	C[C@@H]1C/C=C/C=C/C=C/C=C/[C@H](O[C@@H]2O[C@H](C)[C@H](O)[C@H](N)[C@@H]2O)C[C@H]2O[C@@](O)(C[C@@H](O)C[C@@H]3O[C@@H]3/C=C/C(=O)O1)C[C@H](O)[C@H]2C(=O)O	665.7330000000004	0.11970000000000325	14	7	3	0
[1195.0186]	0.11297654327499126	C=C[C@H]1[C@H](O[C@H]2O[C@@H](CO)[C@H](O)[C@@H](O)[C@@H]2O)OC=C(C(=O)OC)[C@H]1CCOC(=O)c1cc(O)c(O)c(O)c1	542.4900000000005	-1.0016000000000007	14	7	9	1
[38830.39]	0.7700932679928069	C[Si](C)(C)Oc1ccc(NC(=O)c2ccc(C(F)(F)F)cc2)cc1	353.416	5.171400000000004	2	1	4	2
[982673.06]	0.5128053836706259	C=C1Cc2cc(C)c(O)cc2C(=O)C1=O	202.20899999999995	1.5647199999999999	3	1	0	1
[6.8432707e+12]	0.520631018455888	CC1(C)[C@@H]2CC[C@@]1(C)C(=O)C2	152.237	2.401700000000001	1	0	0	0
[6060315.]	0.5265477279360821	CNCC[C@@H](O)[C@@H]1CCCN1	158.24499999999998	-0.2911999999999996	3	3	4	0
[220686.33]	0.44902977834664903	CC1(C)[C@@H](O[C@H]2O[C@@H](CO)[C@@H](O)[C@@H](O)[C@H]2O)[C@@]2(C)C[C@H](O)[C@@H]1C2	332.39300000000014	-1.0114999999999992	7	5	3	0
[11334248.]	0.8804951917633962	CN[C@H](C)C(=O)Nc1ccc(-c2ccccc2)cc1	254.33300000000003	2.9000000000000004	2	2	4	2
[594934.44]	0.103374591374551	NC(=O)NC(CCCCCNC(=O)CCCCNC(=N)N)=C(N)O	343.432	-0.3295299999999968	6	8	12	0
[307997.5]	0.4123791112220646	CC(=O)O[C@H](CC(=O)O)[C@@]1(C)[C@@H](C(C)(C)O)CC(=O)[C@@]2(C)[C@@H]1CC[C@@]1(C)[C@H](c3ccoc3)OC(=O)[C@H]3O[C@@]312	532.5860000000004	3.210300000000001	10	2	6	1
[19246.906]	0.7112249295734518	C=C[C@]1(C)CC2=CC[C@@H]3[C@](C)(C(=O)O)CCC[C@]3(C)[C@H]2CC1	302.458	5.206200000000004	2	1	2	0
[135526.6]	0.6976538225468476	CC1(C)[C@H]2CC[C@]34C=C[C@@](C)(C3)C(=O)C[C@H]4[C@]2(C)CC(=O)[C@@H]1O	316.44100000000003	3.304200000000002	3	1	0	0
[619666.06]	0.5935431909519973	C[C@@H](CC(=O)O)C1=C(N)O1	143.142	0.2551999999999999	4	2	3	0
[2167.4617]	0.29806418927891215	CC(C)C[C@H](c1c(O)c(C=O)c(O)c(C=O)c1O)[C@@]1(C)CC[C@@H]2C1=C[C@@H](C(C)(C)O)CC[C@@H]2C	472.62200000000036	5.717800000000007	6	4	7	1
[14159.766]	0.4093849090977773	CO[C@@H]1C[C@H](O[C@H]2CC[C@]3(C)[C@H]4CC[C@]5(C)[C@@H](C6=CC(=O)OC6)CC[C@]5(O)[C@@H]4CC[C@]3(O)[C@]2(C)[C@H]1O)O	520.6630000000004	2.4577000000000018	8	4	2	0
[5013.9844]	0.07239922754867442	C=C(C)CC[C@H](C[C@]12C[C@H](CC=C(C)C)C(C)(C)[C@](CC=C(C)C)(C(=O)C(C(=O)c3ccc(O)c(O)c3)=C1O)C2=O)C(=C)C	602.8120000000002	8.914600000000002	6	3	12	1
[2102888.8]	0.753312840390923	Nc1ccc(Sc2ccccc2)cc1	201.29400000000004	3.4200000000000017	2	1	2	2
[1253340.2]	0.806193057659883	CC(=O)N1CCN([C@@H]2c3ccccc3CCc3ccccc32)CC1	320.4360000000001	3.038700000000002	2	0	1	2
[703869.2]	0.488856951561334	CC(C)=CC[C@@]12O[C@H]1C(=O)c1c(O)ccc(O)c1C2=O	274.27200000000005	1.9707000000000003	5	2	2	1
[10713.814]	0.30637757341411875	CN[C@@H](Cc1cc(O)ccc1O)C(=O)N[C@@H](Cc1ccccc1)C(=O)NCc1ccccc1	447.53500000000014	2.2721999999999998	5	5	10	3
[13885.043]	0.5276767024741627	CCCCCC(=O)[C@H](CCc1ccc(O)c(OC)c1)OC(C)=O	322.40100000000007	3.414500000000002	5	1	10	1
[1055924.8]	0.15226079035894635	NCCCC[C@H](N[C@@H](CC(=O)OCC[C@@H](N)C(=O)O)C(=O)O)C(=O)O	363.3670000000001	-1.6532999999999953	11	6	14	0
[12997.325]	0.599977610077453	OCCCC#CC#C/C=C/c1ccccc1	210.276	2.4791000000000007	1	1	3	1
[12804788.]	0.4606369380050879	C[C@H](NC(=O)C(=O)O)c1ccccc1[N+](=O)[O-]	238.19899999999998	0.8565999999999997	5	2	3	1
[4276.1133]	0.31952371225920834	CC(=O)C=C=C1C(C)(C)C[C@H](O)C[C@]1(C)O[C@@H]1O[C@@H](CO)[C@@H](O)[C@@H](O)[C@@H]1O	386.44100000000003	-0.5869999999999997	8	5	4	0
[2384.8723]	0.1623577180842505	C[C@]12C[C@H](c3ccc(O)cc3O1)[C@@]13O[C@]1(c1ccc(O)cc1O)Oc1cc(-c4cc5ccc(O)cc5o4)cc(O)c1[C@@H]3C2=O	592.5560000000003	5.633500000000009	10	5	2	5
[5333204.5]	0.5265280274418117	CCC[C@H]1CCC(=O)O1	128.171	1.4921	2	0	2	0
[196742.39]	0.7139229913752461	C=C1C[C@@]23CC[C@@H]4[C@@](C)(C(=O)O)CCC[C@]4(C)[C@H]2CC[C@]1(O)C3	318.4570000000001	4.155000000000003	3	2	1	0
[18017806.]	0.38542950688854294	NC(=O)C[C@H](NS(=O)(=O)c1ccc([N+](=O)[O-])cc1[N+](=O)[O-])C(=O)O	362.2760000000001	-0.8900999999999997	9	3	8	1
[325997.47]	0.27636382282762806	CO[C@@H]1O[C@@H](COC(=O)c2cc(O)c(O)c(O)c2)[C@@H](O)[C@@H](O)[C@@H]1O	346.288	-1.5858000000000003	10	6	4	1
[302179.16]	0.9027804573166904	C[C@@H](Oc1ccc(O)cc1)C(=O)Nc1ccc(C#N)cc1	282.299	2.66988	4	2	4	2
[4547.373]	0.5589811430146876	C[C@H]1CC[C@@]2(NC1)O[C@@H]1C[C@@H]3[C@H]4CC[C@@H]5C[C@@H](O)CC[C@]5(C)[C@H]4CC[C@]3(C)[C@H]1[C@H]2C	415.66200000000026	5.366800000000006	3	2	0	0
[2995659.2]	0.16641180440063047	O=C(O)C(=O)CCCCCCCCCCCCCCCCCCCCCO	384.6010000000002	6.434400000000008	4	2	22	0
[270756.47]	0.8577866941995593	COc1cc(CCc2ccccc2C(=O)O)cc(OC)c1O	302.3260000000001	2.8928000000000016	5	2	6	2
[354.26584]	0.17962743143541116	CC(=O)c1c(C)cc2cccc(O[C@@H]3O[C@@H](CO)[C@@H](O)[C@@H](O[C@@H]4O[C@@H](CO)[C@@H](O)[C@@H](O)[C@@H]4O)[C@@H]3O)c2c1O	540.5180000000003	-1.940679999999999	13	8	7	2
[17721320.]	0.6850810320852363	CCCC(=O)O[C@H](C)c1ccccc1	192.258	3.0909000000000013	2	0	4	1
[62899.867]	0.5683508528062534	C[C@H]1CCC[C@H](O)CCCCCCCCCCCCC(=O)OCC1	340.54800000000006	5.781800000000006	3	1	0	0
[74725.14]	0.7072173091292765	COc1ccccc1-c1coc2cc(O)c(O)cc2c1=O	284.26700000000005	2.879800000000002	5	2	2	3
[93464.98]	0.6749218915381425	O=C(O)[C@@H]1Cc2c([nH]c3ccccc23)[C@H](c2ccc(Cl)cc2)N1	326.783	3.5096000000000016	3	3	2	3
[1051890.2]	0.7901288769326954	Clc1ccc(C[C@H]2CCCNC2)cc1	209.71999999999997	2.8821000000000003	1	1	2	1
[457892.84]	0.8088761067300034	Nc1cc(CCc2ccccc2)ccc1C(=O)O	241.29000000000002	2.752200000000001	3	2	4	2
[378489.47]	0.7705358780067786	CC(C)CN(CC(=O)N(C)C)Cc1ccccc1	248.37	2.2328	2	0	6	1
[2059501.2]	0.10724940969714732	NCCOCCNC(=O)NCCCCCNC(=O)CCCCCCCCCCCCCCCCC	498.7970000000007	5.808900000000005	4	4	27	0
[619531.94]	0.2928778302021674	Nc1nc(=O)n([C@@H]2O[C@H](COP(=O)(O)O)[C@@H](O)[C@H]2O)c(=O)[nH]1	340.185	-3.7576999999999985	11	6	4	1
[1.09676315e+11]	0.6035003216223784	Cc1nccn1CC1CC1	136.19799999999998	1.6015199999999998	1	0	2	1
[3.1821584e+10]	0.5061403767927674	C1=Cc2ccccc2CC1	130.18999999999997	2.646000000000001	0	0	0	1
[737813.94]	0.47584154271836315	CCCCSS[C@H](CC)[S@@](=O)CC	240.45899999999997	3.6726000000000028	3	0	8	0
[230387.5]	0.6766272981140642	O=C(Nc1cc(C(F)(F)F)ccc1F)Nc1ccc(C(F)(F)F)cc1	366.236	5.507300000000002	1	2	2	2
[12894612.]	0.4806329328442184	Cc1cc(C(C#N)=N)ccc1N	159.192	1.46867	2	2	1	1
[2.9741533e+10]	0.5175963793608467	CC[C@@H]1OC(=O)C(C)=C1C	140.182	1.6582000000000001	2	0	1	0
[7489573.5]	0.4445272369687086	CC1=CC(=O)OCCO1	128.127	0.4636	3	0	0	0
[72454.625]	0.46489116664849883	CC(C)=CCO[C@H]1O[C@@H](CO)[C@@H](O)[C@@H](O)[C@@H]1O	248.275	-1.2309000000000008	6	4	4	0
[362956.8]	0.6279896947634791	CNc1ccc(NCCO)cc1	166.22400000000002	1.1324999999999996	3	3	4	1
[43697.168]	0.7701457772173228	CCOc1ccc([C@@H]2NCCc3c2[nH]c2ccccc32)cc1	292.382	3.801700000000002	2	2	3	3
[4829.458]	0.49065473446742003	O[C@H]1OC[C@@H]2[C@@H](c3ccccc3)OC[C@H](O)[C@H]2c2cc(O)c(O)c(O)c21	360.3620000000001	1.6567000000000003	7	5	1	2
[5144622.5]	0.5789748062022296	Nc1ccccc1/N=N/c1ccccc1	197.24100000000004	3.6842000000000015	1	1	2	2
[714185.56]	0.8477879658718493	CC(C)[C@](O)(c1ccccc1)c1ccccc1	226.319	3.5785000000000027	1	1	3	2
[7140.3228]	0.6935078414535659	CC1(C)O[C@@H]2C[C@H]3[C@@H]4CCC5=CC(=O)C=C[C@]5(C)[C@@]4(F)[C@@H](O)C[C@]3(C)[C@]2(C(=O)CO)O1	434.50400000000025	2.4188000000000005	6	2	2	0
[6.4917325e+08]	0.4887189002149315	NCCC[C@@H](N)CC(=O)O	146.19	-0.4726999999999995	4	3	5	0
[4394084.]	0.4165882097779352	CCOP(=O)(OCC)[C@]1(C)CCC=[N+]1[O-]	235.21999999999997	2.3436000000000003	4	0	5	0
[183832.7]	0.24325846760776557	OC[C@@H]1O[C@H](O[C@H]2[C@@H](O)[C@@H](O)[C@@H](O)O[C@@H]2CO)[C@@H](O)[C@H](O)[C@@H]1O	342.297	-5.397199999999993	11	8	4	0
[37382036.]	0.833007237546793	O=C1N[C@H](Cc2ccccc2)C(=O)N2CCC[C@H]12	244.29399999999995	0.7184999999999997	2	1	2	1
[7157152.5]	0.9051849845245202	O=C(N[C@H]1CC[C@@H](Cc2ccccc2)C1)c1ccccc1	279.38300000000004	3.8278000000000025	1	1	4	2
[4935918.5]	0.5312824205074093	C[N+]1(C[C@H]2COC(=O)CCCC2)CCCC1	226.3399999999999	1.9602	2	0	2	0
[780545.25]	0.7529461480538006	COc1cc([S@@](C)=O)ccc1O	186.232	1.1381999999999997	3	1	2	1
[1430915.9]	0.8316779604827184	CN1C[C@@H](CS(=O)(=O)O)C2=Nc3ccccc3N2C1=O	295.32000000000005	0.9212000000000002	5	1	2	2
[1127874.4]	0.4198978814024638	O=C1O[C@@H](O)c2c(ccc3ccc(=O)oc23)O1	234.16299999999995	1.3129	6	1	0	2
[24282584.]	0.8558153032673685	O=C(O)[C@@H]1CCCN1C(=O)Cc1ccccc1	233.26700000000002	1.3046999999999995	3	1	3	1
[110.272835]	0.5580498805346118	CC(C)C[C@@H]1c2c(O)c(C=O)c(O)c(C=O)c2O[C@]2(C)C=C[C@@H](C(C)C)C[C@H]12	386.4880000000001	4.851900000000005	5	2	5	1
[1323701.5]	0.8680204462621289	CCNC[C@H]1CCN(c2ccc(Cl)cc2)C1	238.762	2.775800000000001	2	1	4	1
[4107.199]	0.5895036260564062	CC(=C\C(=O)O)/C=C/C=C/C1=C(C)CCCC1(C)C	260.37699999999995	4.656300000000003	2	1	4	0
[20240662.]	0.530168625587241	C[C@@H]1CC[C@@H]2[C@@H]1[C@@H]1CC[C@@H]2C1(C)C	178.319	3.714700000000003	0	0	0	0
[2.0089097e+12]	0.6412554107590053	Fc1ccc(C2=CCN2)cc1	149.168	1.7698	1	1	1	1
[22405.404]	0.39684619923032916	C[C@@H]1[C@H]2C3=CC[C@@H]4[C@@]5(C)CC[C@@H](O)C(C)(C)[C@@H]5CC[C@@]4(C)[C@@]3(C)CC[C@@]2(C(=O)O)CC[C@@]1(C)O	472.7100000000004	6.204400000000007	4	3	1	0
[202905.8]	0.8212393255350063	Cc1coc2c1C(=O)C(=O)c1c-2ccc2c1CCC[C@@]2(C)CO	310.34900000000005	3.2203200000000023	4	1	1	2
[6457068.5]	0.8004816761237145	CN(Cc1ccccc1)C(=O)CCc1ccccc1	253.34499999999994	3.277800000000002	1	0	5	2
[3318375.8]	0.6169086819238864	CCCC[C@H](O)[C@@H]1CC(=O)O1	158.19699999999997	0.853	3	1	4	0
[9152880.]	0.7284341904842961	O=C(O[C@@H]1CN2CCC1CC2)c1ccccc1	231.29500000000002	1.9376000000000004	3	0	2	1
[1570972.2]	0.799300249253432	CC(C)N1CCN(CCN(c2ccccc2)c2ccccc2)CC1	323.48400000000015	3.8507000000000033	3	0	6	2
[29648828.]	0.5606557193436135	CCCC[C@H](OP(=O)(O)O)C(=O)O	212.138	0.7390999999999999	6	3	6	0
[4864.626]	0.22475870075499033	C=C(CO)C(=O)OC[C@H]1O[C@@H](Oc2ccc3c(=O)c(-c4ccc(O)cc4)coc3c2)[C@@H](O)[C@@H](O)[C@@H]1O	500.45600000000013	0.4436999999999994	11	5	7	3
[3772450.2]	0.865203189731347	Cc1ccccc1NC(=O)NC(=O)c1ccccc1	254.28900000000002	2.956920000000001	2	2	2	2
[1903147.5]	0.7487885854116225	NCCC(=O)OC[C@H]1CCCN2CCCC[C@H]12	240.3469999999999	1.1428999999999994	4	1	4	0
[3096770.5]	0.6343479541352415	NCc1ccc(Cl)cc1	141.601	1.7987	1	1	1	1
[14250.504]	0.12671530920493407	O=C(OC[C@@H]1O[C@](CO)(O[C@@H]2O[C@@H](CO)[C@@H](O)[C@@H](O)[C@@H]2O)[C@@H](O)[C@@H]1O)c1cc(O)c(O)c(O)c1	494.40200000000016	-4.414099999999998	15	10	7	1
[563746.6]	0.3615061317741289	O=C(/C=C\C1=CC(=O)C(=O)C=C1)O[C@@H]1C(=O)OCCc2ccc(O)cc2O1	370.3130000000001	0.9301999999999995	8	1	3	1
[284255.47]	0.3906142602127589	O=C1[C@H](O[C@@H]2O[C@@H](CO)[C@@H](O)[C@@H](O)[C@@H]2O)Oc2ccccc2N1O	343.28800000000007	-2.0561999999999987	9	5	3	1
[53818328.]	0.2884398980046361	N[C@H]1[C@H](O)[C@H](O)[C@H](O)O[C@@H]1CO	179.17199999999997	-3.2550000000000003	6	5	1	0
[54146.332]	0.22130410162021183	C=C(CC[C@H](O)C(C)(C)O)[C@@H](O)CO[C@@H]1O[C@@H](CO)[C@@H](O)[C@@H](O)[C@@H]1O	366.40700000000004	-2.367999999999997	9	7	9	0
[2592660.8]	0.5700826447447728	Cc1cc(C#N)cc(N)n1	133.154	0.8439000000000001	3	1	0	1
[23160.873]	0.21240311172514598	COc1cc([C@@H]2O[C@@H](c3ccc(OC)c(OC)c3)[C@@H](CO)[C@@H]2CO[C@@H]2O[C@@H](CO)[C@@H](O)[C@@H](O)[C@@H]2O)cc(OC)c1O	582.5990000000003	0.28040000000000004	13	6	11	2
[19486688.]	0.7748243673766861	C[C@]12CCC[C@@](C)(C(=O)O)[C@@H]1CC[C@]13C[C@@H]4[C@@H](C[C@@H]21)[C@@]4(C)[C@H]3O	318.457	3.7007000000000034	3	2	1	0
[7462.206]	0.3802015384485088	CC[C@H](C)[C@@H]1NC(=O)[C@@H](NC(=O)[C@@H](Cc2ccccc2)N(C)C)[C@H](c2ccccc2)Oc2ccc(cc2)/C=C\NC1=O	568.7180000000002	4.095800000000002	5	3	8	3
[538.36847]	0.5840658854586245	C=C/C(C)=C/C[C@@H]1[C@](C)(O)[C@H](O)[C@@H](OC(C)=O)[C@@H]2C(C)(C)CCC[C@]12C	364.52600000000024	4.014800000000004	4	2	4	0
[27871.584]	0.7076620882107668	CC(C)(C)[C@H](NC(=O)c1nn(CCCCCF)c2ccccc12)C(N)=O	362.449	2.8059000000000003	3	2	8	2
[67573.15]	0.30254211140935955	C=C1[C@@H]2C[C@H](OC(C)=O)[C@H]3[C@]4(C)[C@@H](O)C[C@H](O)C(C)(C)[C@H]4[C@@H](OC(C)=O)[C@H](OC(C)=O)[C@@]3(C2)[C@@H]1O	494.5810000000003	1.5125999999999993	9	3	3	0
[157930.23]	0.7190924194083569	C[C@@H]1CC[C@H]2[C@](C)(CC[C@@H](O)[C@@]2(C)CO)[C@@]12CC[C@@](C)(C(=O)O)O2	340.4600000000001	2.5846	5	3	2	0
[95537.54]	0.623694080124183	Nc1ncnc2c1c(-c1ccc(F)cc1)cn2Cc1ccccc1	318.355	3.8679000000000023	3	1	3	4
[72454.625]	0.46489116664849883	CC(C)=CCO[C@@H]1O[C@@H](CO)[C@@H](O)[C@@H](O)[C@@H]1O	248.275	-1.2309000000000008	6	4	4	0
[6250.6304]	0.7486419151361012	COC(=O)[C@H](C)C1=C[C@]2(C)CC[C@H](O)[C@](C)(O)[C@H]2CC1=O	296.36300000000006	1.2228999999999999	5	2	2	0
[2867.7534]	0.41637248610355465	CC1=C2C3=CC[C@@H]4[C@@]5(C)CC[C@@H](O)C(C)(C)[C@@H]5CC[C@@]4(C)[C@@]3(C)CC[C@]2(C)CC[C@H]1C	424.7130000000003	8.08900000000001	1	1	0	0
[2096027.4]	0.703868093742343	Cc1cnc2c(Nc3ccc(C(=O)N4CCN(C)CC4)cc3)nc(N)nc2n1	378.4400000000001	1.4416199999999997	8	2	3	3
[752223.2]	0.33654503833042715	CO[C@]12C[C@@H](COC(C)=O)CC[C@@]3(C)C(=CC[C@@H]4[C@@]5(C)CC[C@@H](O)C(C)(C)[C@@H]5CC[C@]43C)[C@@H]1C2(C)C	500.76400000000035	6.946900000000009	4	1	3	0
[121793.]	0.43311768874087697	CN(C)C[C@@H]1CC[N+]2=C(C1)/C(=C1/C(=O)NC(=O)/C1=C1\C=[N+](C)c3ccccc31)c1ccccc12	452.55800000000016	2.9788000000000006	3	1	2	2
[6887720.5]	0.720527341036344	O=Cc1ccc(C2CCNCC2)cc1	189.25799999999998	1.9661	2	1	2	1
[879436.4]	0.38404586167771276	N[C@H](COc1cncc2c1ncn2[C@@H]1O[C@H](CO)[C@@H](O)[C@H]1O)C(=O)O	354.3190000000001	-2.1664999999999988	10	5	6	2
[2790.4324]	0.2275544833595707	CC(=O)CCc1ccc(O[C@H]2O[C@@H](CO)[C@@H](O)[C@@H](O)[C@@H]2OC(=O)c2cc(O)c(O)c(O)c2)cc1	478.4500000000002	0.3683999999999997	11	6	8	2
[37755.27]	0.48507093234239257	CC[C@@](C)(C#N)O[C@@H]1O[C@@H](CO)[C@@H](O)[C@@H](O)[C@@H]1O	261.274	-1.5048200000000007	7	4	4	0
[2219911.8]	0.5819000508117517	C[C@H](NC(=O)[C@H](N)Cc1ccc(O)cc1)C(=O)O	252.27	-0.14870000000000078	5	4	5	1
[5416.0356]	0.379503930243474	CC[C@@H](O)/C=C/C=C\C/C=C\C/C=C\C=C\[C@@H](O)CCC(=O)O	320.42900000000014	3.544200000000002	4	3	12	0
[2.665312e+10]	0.4239394773771117	NC(=O)C[C@@H](N)C(=O)O	132.119	-1.7263000000000002	4	3	3	0
[14284.792]	0.504513683844393	C[C@](O)(CS(=O)(=O)O)CC(=O)O	198.196	-0.9000999999999999	6	3	4	0
[1.6888467e+11]	0.5357497469229382	C=Cc1nccnc1	106.12799999999997	1.1196	2	0	1	1
[545756.2]	0.6839121844992402	CC(C)c1cc(C(=O)Nc2ccc(C)cc2)c(-c2ccccc2)n1C	332.447	5.376220000000005	1	1	4	3
[153.6186]	0.4732790343822408	C=C1CC[C@@H](O)C/C1=C/C=C1\CCC[C@@]2(C)[C@H]1CC[C@@H]2[C@H](C)/C=C/[C@H](C)C(C)C	396.6590000000001	7.641000000000008	1	1	5	0
[35637.934]	0.8848032315680159	O=C(COc1ccc(Cl)cc1Cl)Nc1ccc(Cl)cc1	330.59800000000007	4.664300000000002	2	1	4	2
[13344518.]	0.5530886479566298	O=C1CCCC(=O)N1CCCCN1CCCCC1	252.35799999999992	1.7916	3	0	5	0
[276451.8]	0.6358611959056439	Cn1c(=O)c2[nH]c(C(=O)O)c(C(=O)O)c2n(C)c1=O	267.197	-1.0382999999999993	6	3	2	2
[10845271.]	0.9061288808931333	Cc1ccccc1S(=O)(=O)Nc1ccccc1	247.31900000000002	2.795820000000001	2	1	3	2
[1298497.4]	0.5761279360207752	COC(=O)/C=C/c1ccc(OC)c(OC)c1	222.23999999999995	1.89	4	0	4	1
[61487.043]	0.6748484448244906	CC1(C)[C@H](O)[C@H](O)C[C@@]2(C)[C@H]1CC[C@]13C=C[C@](C)(C1)C(=O)C[C@@H]32	318.4570000000001	3.096000000000002	3	2	0	0
[144038.69]	0.20049445575490749	C[C@H](CO[C@@H]1O[C@H](CO)[C@@H](O)[C@H](O)[C@H]1O)[C@@H]1C[C@H]2[C@@]3(O)[C@H]4O[C@](O)(C[C@]2(C)[C@@]2(O)CC[C@@](C)(O)[C@@H]42)[C@@]13C	530.6110000000003	-1.7843999999999967	11	8	5	0
[1360593.]	0.5665891872452881	Nc1ccc(C(=O)O)cc1	137.138	0.9670000000000001	3	2	1	1
[1397459.5]	0.7306784882005593	O=C(O)Cc1c[nH]c2ccccc12	175.187	1.795	2	2	2	2
[4733960.]	0.5062764730879175	O=C(CCl)NNC(=O)c1ccc(O)cc1	228.63500000000002	0.39199999999999985	3	3	2	1
[736526.]	0.876829780717322	CC1(C)CCC(NC(=O)c2ccc(NC(=O)c3ccccc3)cc2)C1	336.43500000000006	4.2474000000000025	2	2	4	2
[2.874547e+08]	0.17020526052416754	[N-]=[N+]=NC[C@H](O)[C@@H](O)[C@H](O)[C@H](O)C=O	205.17	-2.0608000000000004	5	4	6	0
[5.619873e+08]	0.7985879583669844	CS(=O)(=O)c1ccc(C(=O)N2CCCC2)cc1	253.32299999999995	1.3261000000000003	3	0	2	1
[704.3425]	0.906199168987688	COc1cc2cc(C)c(C)c(C3=C[C@@H](OC)[C@H](O)C=C3)c2cc1O	326.39200000000005	3.4999400000000027	4	2	3	2
[408415.4]	0.752500826806779	CC(n1cc(C[C@@H](N)C(=O)O)c2ccccc21)n1ccnc1	298.34600000000006	1.8589999999999998	4	2	5	3
[250.0091]	0.29959620318403996	O=c1c([C@@H]2O[C@@H](CO)[C@@H](O)[C@@H](O)[C@@H]2O)c(-c2ccc(O)cc2)oc2cc(O)cc(O)c12	432.3810000000002	0.09169999999999978	10	7	3	3
[2785923.]	0.7074470698292673	CCN(CC)CC(C)(C)COC(=O)c1ccccc1	263.381	3.211400000000002	3	0	7	1
[98850.11]	0.7689139350363081	C=C[C@@]1(C)C=C2C(=O)C[C@@H]3[C@](C)(C(=O)O)CCC[C@]3(C)[C@H]2CC1	316.4410000000001	4.385200000000004	3	1	2	0
[1238573.]	0.1868232371138204	CN(C)CCCN(CCCCCCCCCCCCCCC)CC(=O)Nc1ccc(C)c(C)c1	473.79000000000025	7.5868400000000085	3	1	21	1
[81444.75]	0.7331289499007267	O=c1[nH]cc(CCCCN2CCCCC2)nc1Nc1ccc(Cl)cc1	360.889	3.975500000000003	4	2	7	2
[3648929.2]	0.33387233178436815	CCNC(=O)CC[C@@H](NC(=O)CC[C@@H](N)C(=O)O)C(=O)O	303.315	-1.3357999999999963	7	5	10	0
[5069449.]	0.5899705165241017	O=C1N(Cc2ccccc2)C(=O)N1CCCCCN1CCN(c2ccccc2)CC1	406.53000000000014	4.036700000000003	4	0	9	2
[247495.45]	0.2551659531538739	CO/N=C(/C(=O)N[C@@H]1C(=O)N2C(C(=O)O)=C(CSC(=O)c3ccco3)CS[C@H]12)c1csc(N)n1	523.5740000000002	0.9809999999999997	11	3	8	2
[1002007.8]	0.638817375015686	O=C(NOC[C@H](O)CO)c1ccc(F)cc1F	247.19699999999997	-0.02060000000000034	4	3	5	1
[788.39]	0.16149399925935465	C[C@]1(O)[C@H]2[C@@H](O[C@@H]3O[C@@H](COC(=O)/C=C/c4ccc(O)cc4)[C@@H](O)[C@@H](O)[C@@H]3O)OC=C(C(=O)O)[C@@H]2C[C@H]1O	538.5020000000003	-1.1543999999999994	13	7	7	1
[3989.632]	0.17203488683735801	CC(=O)OC[C@@]12CCC(C)=C[C@H]1O[C@@H]1[C@H](O)[C@@H](O[C@@H]3O[C@@H](CO)[C@@H](O)[C@@H](O)[C@@H]3O)[C@@]2(C)[C@@]12CO2	486.5140000000003	-1.6216999999999961	11	5	5	0
[5.737595e+08]	0.6994401406067241	CC1=C2[C@H](O)[C@@H]3CC[C@@H](C)[C@@]2(CC1=O)C3(C)C	234.33899999999994	2.7089000000000008	2	1	0	0
[404383.56]	0.7834729572549505	CNCC[C@H](C/C=C/c1ccccc1)NC(=O)c1ccccc1	308.425	3.498000000000002	2	2	8	2
[616054.06]	0.8351129719746936	O=C(O)C[C@@H]1CCNC[C@@H]1Cc1ccccc1	233.311	1.9294999999999998	3	2	4	1
[549.7355]	0.39269281944643686	C/C(=C\C=C/C(C)=C/C=C/C=C(/C)CO)[C@H]1C=C2C(C)(C)CCC[C@]2(C)C1	366.5890000000002	7.092700000000008	1	1	6	0
[1061297.5]	0.6969384886852025	Oc1cccc(-c2ccccc2)c1	170.211	3.0592000000000015	1	1	1	2
[5.917016e+08]	0.6717203136342019	CNc1ccccc1C(=O)O	151.165	1.4264999999999999	3	2	2	1
[369100.7]	0.7094420948745023	N#Cc1cc(-c2ccccc2)ccc1N	194.23699999999997	2.80748	2	1	1	2
[14805955.]	0.8467222394269921	COc1cc2c3c(c1OC)-c1ccccc1C[C@H]3N(C)CC2	295.3820000000001	3.4559000000000015	3	0	2	2
[82350.51]	0.7141681268421906	CC(=O)[C@H]1CC[C@H]2[C@@H]3CCC4=CC(=O)C=C[C@]4(C)[C@H]3CC[C@]12C	312.4530000000001	4.499500000000004	2	0	1	0
[5.554007e+08]	0.6428750141384867	Cc1ccc([C@H]2Sc3ccccc3NC(=O)c3ccccc32)cc1	331.44000000000005	5.442420000000004	2	1	1	3
[118020.62]	0.3953434369821998	COc1ccc([C@@H](O)CO[C@H]2O[C@@H](CO)[C@@H](O)[C@@H](O)[C@@H]2O)cc1OC	360.3590000000001	-1.4462999999999995	9	5	7	1
[5776884.]	0.2325670245765076	CC(=N)NCCCCCNC(=N)N	185.27500000000003	0.22654000000000063	3	5	6	0
[447916.66]	0.6204323431933563	C=C1CC[C@H]2[C@@H]([C@H]3[C@H]1CC[C@@]3(C)O)C2(C)C	220.35599999999994	3.3858000000000024	1	1	0	0
[4416607.5]	0.6992344815197976	Cc1oc(-c2ccccc2)nc1CCOc1ccccc1	279.33899999999994	4.271520000000002	3	0	5	3
[208.8153]	0.10640789115983104	O=C(/C=C(\O)c1ccccc1)OC[C@H]1O[C@@H](Oc2cc(O)c3c(=O)cc(-c4ccc(O)cc4)oc3c2)[C@@H](O)[C@H](O)[C@@H]1O	578.5260000000004	2.1999	12	6	7	4
[40328132.]	0.3585612063529916	NC[C@H]1O[C@@H](CO)[C@@H](O)[C@H]1O	163.173	-2.573399999999999	5	4	2	0
[130234.375]	0.6963505452107615	COc1ccccc1OC(C)(C)C	180.24699999999996	2.8725000000000014	2	0	2	1
[1.1261182e+08]	0.421772938149817	C[C@@H]1O[C@H](O)[C@@H](F)[C@@H](O)[C@@H]1O	166.148	-1.2166000000000001	4	3	0	0
[101370.164]	0.7924674595098616	O=C(NC1=CC(=O)NC2=C1CCCC2)Nc1ccccc1	283.33099999999996	2.8977000000000004	2	3	2	2
[4.2354973e+08]	0.4831983056403204	O=C(c1ccc([N+](=O)[O-])cc1)c1ccc([N+](=O)[O-])cc1	272.216	2.734000000000001	5	0	4	2
[118491.125]	0.7590879212038015	CN(C)C[C@@H](c1ccccc1)C1CCCCC1	231.38299999999992	3.9121000000000032	1	0	4	1
[1351197.5]	0.7356798289049059	C[C@H]1CN(C(=O)c2ccccc2)CCN(C)C1	232.32699999999994	1.7103	2	0	1	1
[1138806.]	0.7438784197435488	CNc1ncc(-c2ccccc2)c(C(=O)Nc2ccc(C#N)cc2)c1C	342.4020000000001	4.222700000000002	4	2	4	3
[1751525.1]	0.6736975288951236	N[C@@H](CC1CCCCC1)C(=O)O	171.24	1.3687	3	2	3	0
[109984.85]	0.6514655302180697	C=C1CC[C@@H](/C=C/C)C(C)(C)CC[C@@H]1O	208.34499999999994	3.696000000000003	1	1	1	0
[11940.57]	0.8766996783720423	CCOc1ccc(-c2cc(CCN)ccc2OC)cc1	271.35999999999996	3.262100000000001	3	1	6	2
[62274.93]	0.47392244667772393	CC(CN1c2ccccc2S(=O)(=O)c2ccccc21)c1ccc([N+](=O)[O-])cc1	394.4520000000001	4.682800000000004	5	0	4	3
[41514.203]	0.8375057924076362	CC(C)NC[C@@H](O)COc1cccc2ccccc12	259.34900000000005	2.5775000000000006	3	2	6	2
[71.7164]	0.09150091003244108	CCC[C@@H](N(NC(=O)c1ccc(C(F)(F)F)cc1)C(=O)Nc1ccccc1)C(=O)N[C@@H](CCCCN)C(=O)N[C@@H](Cc1ccccc1)C(C)C	696.8150000000002	6.0503000000000045	5	5	16	3
[31436828.]	0.6923332593166821	Nc1c(Cl)cc(C(=O)O)cc1Cl	206.028	2.2737999999999996	3	2	1	1
[65783.91]	0.16685365193348575	NC[C@H]1O[C@H](O[C@@H]2[C@@H](O)[C@@H](O[C@H]3O[C@@H](CO)[C@@H](O)[C@@H](N)[C@H]3O)[C@H](N)C[C@H]2N)[C@@H](O)[C@@H](O)[C@@H]1O	484.50300000000016	-7.2914000000000065	15	11	6	0
[3106368.8]	0.15842828337923076	NC(=O)[C@@H](N)CCCCNC(=O)CCCCNC(=N)N	286.37999999999994	-1.2611299999999979	5	6	11	0
[764.51215]	0.906075017573093	COc1c(CCC(=O)O)ccc2c1C=CC(C)(C)O2	262.305	2.896600000000001	4	1	4	1
[136541.36]	0.8288288941433023	Oc1ccc(OCc2ccccc2)c(O)c1	216.23600000000002	2.676800000000001	3	2	3	2
[2059489.4]	0.8991743711254634	CN(C(=O)Nc1ccccc1)C1CCN(CCc2ccccc2)CC1	337.46700000000004	3.857400000000003	2	1	5	2
[1112557.1]	0.849026295749601	COc1cc(C2=NCCN2)cc(OC)c1OC	236.271	1.0622	4	1	4	1
[2221.6653]	0.6032031493830634	CC1=CC[C@H]2C(C)(C)[C@H](O)CC[C@@]2(C)[C@H]1COc1ccc2ccc(=O)oc2c1	382.50000000000006	4.941400000000005	4	1	3	2
[10211.0625]	0.6661029067869589	CC(C)[N@+]1(C)[C@H]2CC[C@@H]1C[C@@H](OC(=O)[C@@H](CO)c1ccccc1)C2	332.464	2.8541000000000016	3	1	5	1
[64712.47]	0.6899528329838434	Cc1cc(O)cc2c1C(=O)C(C#N)=C(N)O2	216.19599999999997	1.2609	5	2	0	2
[144038.69]	0.20049445575490749	C[C@@H](CO[C@@H]1O[C@@H](CO)[C@@H](O)[C@@H](O)[C@H]1O)[C@@H]1C[C@H]2[C@@]3(O)[C@H]4O[C@@](O)(C[C@]2(C)[C@@]2(O)CC[C@@](C)(O)[C@@H]42)[C@@]13C	530.6110000000003	-1.7843999999999967	11	8	5	0
[9.1627495e+10]	0.6260733097480807	O=C(O)c1sc2ccccc2c1[N+](=O)[O-]	223.20899999999997	2.5077000000000007	4	1	2	2
[46175.242]	0.823960443085782	CC(=O)CCC1=C(C)C(=O)c2c(O)ccc(O)c2C1=O	274.27200000000005	2.162500000000001	5	2	3	1
[63743084.]	0.22695749910429205	OC1[C@@H](O)[C@@H](O)[C@H](O)[C@@H](O)[C@@H]1O	180.156	-3.8346000000000005	6	6	0	0
[2388.1562]	0.47360413916748445	COc1cc2oc(-c3ccc(O)c(O)c3)cc(=O)c2c(O)c1CC=C(C)C	368.38500000000016	4.094100000000003	6	3	4	3
[244735.5]	0.7293361964901793	Cc1ccc(Cc2nc(N)nc3ccccc3c2=S)cc1	293.39500000000004	3.8407100000000023	4	1	2	3
[19799.568]	0.3466101706780225	C[C@@H]1CC[C@H]([C@](C)(O)CO)C[C@@H]1O[C@@H]1O[C@@H](CO)[C@@H](O)[C@@H](O)[C@@H]1O	350.408	-1.6489999999999982	8	6	5	0
[280158.]	0.37389472019116293	OC[C@@H]1O[C@H](Nc2ccc(O)cc2)[C@@H](O)[C@@H](O)[C@@H]1O	271.269	-1.3960000000000006	7	6	3	1
[84801.96]	0.5046882239878542	OC[C@@H]1O[C@@H](n2cnc3c(NCc4ccccc4)ncnc32)[C@@H](O)[C@@H]1O	357.37000000000006	0.0498999999999995	8	4	5	3
[32752478.]	0.29015285452995804	OC[C@H]1O[C@@H](O)[C@H](O)[C@@H](O)[C@@H]1O	180.156	-3.2214000000000005	6	5	1	0
[2823177.5]	0.9190396254891038	CC(C)NC(=O)N1CCN(Cc2ccc(F)cc2)CC1	279.35900000000004	2.0613	2	1	3	1
[15966271.]	0.5458309652959041	CC1=C[C@H]2O[C@@H]3[C@H](O)C[C@@](C)([C@@]34CO4)[C@@]2(CO)[C@@H](O)C1=O	296.319	-0.8377000000000003	6	3	1	0
[21652.432]	0.7359721218757089	COc1cccc2oc(-c3ccc(O)cc3)c(O)c12	256.257	3.519600000000002	4	2	2	3
[14198.5205]	0.8764696452295833	C[C@H]1O[C@@H](CC(=O)O)CCc2c1Cc1ccc(O)cc1C2=O	302.326	2.4698	5	2	2	1
[7.03917e+11]	0.6009506459463079	CN1[C@H]2CC[C@@H]1[C@H](C(=O)O)C2	155.19699999999997	0.5536999999999996	3	1	1	0
[2.3620375e+09]	0.22638851678663008	C[C@@]12C(=O)[C@@H]3C=C[C@]1(OO3)[C@H](O)C[C@@H]1[C@H]2CC[C@@]2(O)C(=O)O[C@@]3(C)[C@@H]4C[C@@]5(C)[C@@H](CO[C@@]16O[C@]23[C@H]5C6=O)C(=O)O4	558.5360000000004	-0.32939999999999836	12	2	0	0
[29222478.]	0.8073395097159358	Cc1nnc2n1-c1ccc(C(=O)NCc3ccccc3)cc1CC2	318.3800000000001	2.6043200000000004	3	1	3	3
[122541.68]	0.3637699193770168	CCCCC[C@@H]1CC2=C(C(=O)OC2=O)[C@H](O)[C@@](O)(CCCC)CC2=C1C(=O)OC2=O	420.4580000000003	2.0189	8	2	7	0
[743732.6]	0.7484620745516145	CCCCC1C(=O)C(=O)C(=O)c2ccccc21	230.26299999999998	2.2949	3	0	3	1
[261877.16]	0.6715199961670917	CCCCCN(CCCC)C(=O)c1ccc(C#N)cc1	272.392	3.9907800000000035	2	0	8	1
[1216078.4]	0.7870251624304949	CCN1Cc2ccccc2[C@@H]1CCc1ccccc1	251.37299999999996	4.196000000000003	1	0	4	2
[388769.44]	0.7116669872774397	CC(C)(Cc1ccccc1)c1ccccc1	210.32	4.206900000000003	0	0	3	2
[15332.012]	0.5603898049084206	CC[C@@]1(O)C(=O)OCc2c1cc1c(cc(O)c1OC)C(=O)C2=O	318.28100000000006	0.41509999999999975	7	2	2	0
[5063216.]	0.6638265416687474	Cc1ccc([C@H]2CCCN2)o1	151.209	2.01252	2	1	1	1
[1395915.8]	0.8749206059276358	CCC[C@H]1N(C(=O)c2cnccc2C(F)(F)F)CC[C@]1(O)c1ccccc1	378.3940000000001	4.002800000000003	3	1	4	2
[1599560.]	0.5425872822511354	C[C@H](O)/C=C/[C@@]12O[C@@]1(C)CCC2(C)C	196.28999999999996	2.2711000000000006	2	1	2	0
[76890592.]	0.6450139359253464	O=C1C=CC(=O)c2cc(O)ccc21	174.155	1.3274	3	1	0	1
[87.75261]	0.5199919050350968	C=C1/C(=C/C=C2\CCC[C@]3(C)[C@H]([C@H](C)CCCC(C)(C)O)CC[C@@H]23)C[C@@H](O)C[C@@H]1O	416.6460000000002	5.704700000000008	3	3	6	0
[1476326.8]	0.8782242154360499	Cc1cc(/N=N\c2ccc(S(C)(=O)=O)cc2)ccc1O	290.34400000000005	3.519520000000002	3	1	3	2
[393978.38]	0.876809387173591	CC[C@@H]1C(c2ccccc2)=CC[C@H](C(=O)O)[C@H]1C	244.33399999999997	3.836800000000002	2	1	3	1
[537173.06]	0.8764991109126538	Cc1nc(-c2ccccc2)c(C)c(C)c1C(=O)O	241.28999999999994	3.372060000000002	3	1	2	2
[3431233.5]	0.1797788978846603	O=C(O)CNC(=O)CCCCCCCCCCCCCCCCCCCCCO	413.6430000000003	5.981500000000007	4	3	23	0
[223062.11]	0.7543336759763539	CN1C[C@H](CC#N)C[C@@H]2c3ccccc3CC[C@@H]21	240.35	2.950380000000002	2	0	1	1
[14956.891]	0.10094280919662083	C[N+](C)(C)C[C@H](CC(=O)O)OC(=O)CCCCCCCCCCCCCCCCCCC	456.73200000000054	7.120800000000007	4	1	23	0
[65129.953]	0.5536289763403228	C[C@H](C=S=O)[C@@H](C)CC	146.25499999999997	1.6838	1	0	3	0
[2232.5098]	0.41389029933737337	C[C@H]1[C@@H](O)CC[C@@]2(C)CC[C@@]3(C)[C@@H](CC[C@@H]4[C@@]5(C)CC[C@@H](O)CC(C)(C)[C@@H]5CC[C@]43C)[C@H]12	444.7440000000003	7.21960000000001	2	2	0	0
[466546.53]	0.5748916663672706	C[C@@H](O)/C=C/[C@]12O[C@@]1(C)CC(=O)CC2(C)C	224.29999999999995	1.8402	3	1	2	0
[22062.795]	0.8084588851839885	C=C(Oc1cc(C(=O)O)ccc1C)N1CCN(S(C)(=O)=O)CC1	340.4010000000001	1.12042	6	1	5	1
[431.54477]	0.4883117604002477	CC(C)CCC[C@@H](C)[C@H]1CC[C@H]2[C@@H]3CC=C4C[C@@H](O)CC[C@]4(C)[C@H]3CC[C@@]21C	386.6640000000002	7.388700000000009	1	1	5	0
[2932.394]	0.7268685183460084	COc1ccc([C@H]2[C@H]3CCCC[C@]3(O)CCN2CC(=O)Nc2ccc(Cl)cc2)cc1	428.96000000000004	4.655400000000004	4	2	5	2
[5345.295]	0.12349421233345476	C[C@H](O)C/C(=N\OS(=O)(=O)O)S[C@@H]1O[C@H](CO)[C@@H](O)[C@@H](O)[C@@H]1O	377.3930000000001	-2.5766999999999984	11	6	6	0
[4.58954e+09]	0.6413045494520067	C[C@H]1CCC[C@H](C(=O)O)N1C(=O)O	187.195	0.992	4	2	1	0
[97938.41]	0.7187587796457938	CC(=O)N/C=C/c1ccc(O)cc1	177.20299999999997	1.499	2	2	2	1
[363989.06]	0.7342296115534325	C[C@]12CC[C@@H]3[C@@H](CCC4=CC(=O)CC[C@@]43C)[C@@H]1CC[C@@H]2O	288.431	3.879200000000003	2	1	0	0
[550243.8]	0.2895938157052903	Nc1nc(N)c(O[C@@H]2O[C@H](CO)[C@@H](O)[C@H](O)[C@H]2O)c(=O)[nH]1	304.259	-3.8869999999999996	10	7	3	1
[811.5024]	0.2644652633638976	COc1cc(-c2[o+]c3cc(O)cc(O)c3cc2O[C@H]2O[C@@H](CO)[C@@H](O)[C@@H](O)[C@H]2O)ccc1O	463.41500000000013	0.6849999999999992	11	7	5	3
[4005.5947]	0.6895999106005528	C=C1CC[C@@H](O)[C@]2(C)CC[C@H](C(C)(C)O)C[C@H]12	238.37099999999995	2.8908000000000014	2	2	1	0
[4075.9285]	0.18053880182625628	CC(C)N(CCO/N=C\c1ccc(O)cc1)C(=O)N[C@@H](Cc1ccccc1)C(=O)NCCc1ccccc1	516.6420000000003	4.132900000000003	4	3	13	3
[4431817.5]	0.6990985843085621	CCN(CC)Cc1nc2ccccc2c(=O)n1Cc1ccccc1	321.42400000000004	3.2866000000000017	3	0	6	3
[60176.22]	0.9220472424624919	Cc1[nH]c(-c2ccccc2)nc1CCN1CCCCC1	269.39199999999994	3.413520000000002	2	1	4	2
[1054514.8]	0.47645272838900715	CC(=O)O[C@@H]1C[C@]2(C)[C@]3(CO)CCC(C)=C[C@H]3O[C@H]1[C@]21CO1	308.374	1.5833	5	1	2	0
[12880.853]	0.6899700455792308	Cc1cccc(Cn2c(SCC(=O)O)nc3c(=O)[nH]cnc32)c1	330.369	1.6530199999999997	6	2	5	3
[41055272.]	0.4292177299039115	CO[C@@]12CC=CC(=O)[C@@]1(C)[C@@H]1CC[C@@]3(O)C(=O)O[C@@]4(C)[C@@H]5C[C@@]6(C)[C@@H]7C(=O)[C@](OC[C@@H]6C(=O)O5)(O[C@@]734)[C@@H]1C[C@@H]2O	558.5800000000004	0.3767000000000014	11	2	1	0
[648507.75]	0.9070931179574272	CN(Cc1cc(Br)ccc1)C(=O)NCc1ccccc1	333.22900000000004	3.790700000000002	1	1	4	2
[4460779.]	0.4823430084491116	C[C@H](CO)[C@H]1C[C@@H]2[C@@]3(O)[C@@H]4O[C@@](O)(C[C@]2(C)[C@@]2(O)CC[C@@](C)(O)[C@@H]42)[C@@]13C	368.47000000000014	0.3913999999999989	6	5	2	0
[9344698.]	0.7636025473416455	C[C@H](CCN1CCN(c2ccccc2)CC1)N1CCN(c2ccccc2)CC1	378.5640000000002	3.4094000000000024	4	0	6	2
[722.4029]	0.4669169769437482	C=C(C(C)C)[C@@H](O)[C@@H](O)[C@@H](C)[C@H]1CC[C@H]2[C@@H]3CC(=O)[C@@H]4C[C@@H](O)[C@@H](O)C[C@]4(C)[C@H]3CC[C@@]21C	462.6710000000003	3.7261000000000033	5	4	5	0
[4568.6167]	0.5103771802296241	C=C[C@](C)(CCC=C(C)C)O[C@@H]1O[C@@H](CO)[C@@H](O)[C@@H](O)[C@@H]1O	316.394	0.49399999999999983	6	4	7	0
[654446.56]	0.7318297354239371	Cc1ccc(-c2ccc(C#N)cc2)c(N)c1	208.26399999999998	3.115900000000001	2	1	1	2
[708.6959]	0.5558334149381133	Cc1c(C)c2ccc(O)c(O)c2oc2cc(O)cc(O)c12	286.283	3.565300000000002	5	4	0	2
[52642.434]	0.7569531300348827	C[C@@]1(O)OC(=O)C=C1C1=COc2cc(O)ccc2C1=O	274.228	1.1472999999999998	6	2	1	2
[3903.1973]	0.84734840920836	COc1cc([C@H]2[C@@H]3CCCC[C@]3(O)CCN2Cc2ccccc2)ccc1O	367.489	4.269100000000004	4	2	4	2
[130094.98]	0.15358856065902932	OC[C@H]1O[C@H](OC[C@@H]2O[C@@H](OC[C@@H]3O[C@@H](O)[C@@H](O)[C@@H](O)[C@@H]3O)[C@@H](O)[C@@H](O)[C@@H]2O)[C@@H](O)[C@@H](O)[C@@H]1O	504.43800000000005	-7.572999999999989	16	11	7	0
[263.768]	0.0269937873523	C/C=C/CC/C=C/CCCCCCCCC(=O)OC[C@H](CO[P@@](=O)(O)O[C@H]1[C@@H](O)[C@@H](O)[C@@H](OP(=O)(O)O)[C@@H](OP(=O)(O)O)[C@@H]1O)OC(=O)CCC	798.6460000000004	2.829100000000002	19	8	26	0
[1376137.8]	0.7160492580204856	COCCC[C@H](NC(=O)c1ccccc1)C(=O)O	251.282	1.2962	4	2	7	1
[1.0614271e+08]	0.48606441855907057	O=C(CSc1cn[nH]n1)Nc1ccc([N+](=O)[O-])cc1	279.281	1.4436999999999998	6	2	5	2
[2100.0007]	0.3059086220854893	O=C1c2cccc(O)c2C(=O)c2c(O)cc(CO[C@@H]3O[C@@H](CO)[C@@H](O)[C@H](O)[C@@H]3O)cc21	432.3810000000001	-0.8103000000000007	10	6	4	3
[2.4876704e+08]	0.6148119616283622	COc1cc[n+](C)c2c1C(=O)c1ccccc1C2=O	254.265	1.2951	3	0	1	3
[4342846.]	0.7158097082300244	COc1cc(CCNCc2ccccc2OC)cc(OC)c1OC	331.41200000000015	3.053300000000002	5	1	9	2
[634251.5]	0.4397042326113089	CNCO[C@]1(CNCNC(=O)COc2ccc(C)cc2)CC1	307.39400000000006	0.7632200000000007	5	3	10	1
[564382.4]	0.838297716774189	O[C@H]1CN[C@H](c2nc(-c3ccc(F)cc3)no2)C1	249.24499999999998	1.271	5	2	2	2
[3434062.]	0.7668055155047829	COc1c2c(nc3ccccc13)CCN(C)CC2	242.32199999999995	2.2738000000000005	3	0	1	2
[2535250.2]	0.2368274251146675	OC[C@@H]1O[C@H](O[C@@H]2CN3[C@@H](CO)[C@@H](O)[C@@H](O)[C@@H]3[C@H]2O)[C@@H](O)[C@H](O)[C@@H]1O	367.35100000000006	-5.687099999999991	11	8	4	0
[2693992.2]	0.9199078831861806	O=C(NCCN1CCN(c2ccccc2)CC1)c1ccccc1	309.413	2.238599999999999	3	1	5	2
[1.3657958e+08]	0.8607501767001416	COC(=O)c1csc(NC(=O)c2ccccc2)n1	262.29	2.1819999999999995	4	1	3	2
[5464423.5]	0.7569605044931583	COc1ccc(Br)cc1OC	217.06199999999998	2.4663000000000004	2	0	2	1
[346987.44]	0.6130747193931799	Cc1cnc(C(C)C)c(C)n1	150.225	2.2168400000000004	2	0	1	1
[196309.64]	0.755751635004231	CCOc1cc(CCNC(=O)CCCC)ccc1OC	279.38	2.942800000000002	3	1	9	1
[183074.45]	0.7713124870978355	O=C(CC[C@@H](O)Cc1ccccc1)OC[C@H]1CCCN2CCCC[C@H]21	345.4830000000002	3.177900000000002	4	1	7	1
[305260.44]	0.7255324499433738	CCc1ccc(C[C@@H](C)N)cc1	163.26399999999998	2.1387	1	1	3	1
[5928.834]	0.426033305646326	O=[N+]([O-])c1c(O)cc(O)cc1O	171.108	0.7115999999999998	5	3	1	1
[63404288.]	0.886130322337591	CCC(=O)C1(NC(=O)c2ccccc2)CCCC1	245.32199999999997	2.7083000000000013	2	1	4	1
[3535739.5]	0.7505138056559203	CCOC(=O)C1(c2ccccc2)CCN(CCc2ccccc2)CC1	337.463	3.826000000000003	3	0	6	2
[530976.6]	0.24084435208788282	N[C@@H](CC[C@@H](O)C/N=C/[C@H](O)CC[C@@H](N)C(=O)O)C(=O)O	305.331	-1.8367999999999975	8	6	11	0
[1998878.2]	0.8345031206288465	CN1CCN(CCCN2c3ccccc3Sc3ccccc32)CC1	339.50800000000015	3.9268000000000027	4	0	4	2
[2061798.5]	0.6802929164481808	O=c1n(C[C@@H]2CO2)c(=O)n(C[C@@H]2CO2)nc1C(F)(F)F	293.2009999999999	-0.7786000000000004	5	0	4	1
[6457413.]	0.38676193145725807	COC(=O)C[C@@H]1C(C)=CC[C@]2(C)[C@@H]1C[C@H](O)[C@]1(C)[C@@H]2CC[C@]2(C)[C@@H](c3ccoc3)OC(=O)[C@@H]3O[C@@]321	484.5890000000003	4.354100000000003	7	1	3	1
[67495.16]	0.46192415267932074	COc1ccc([C@@H]2c3[nH]c4ccccc4c3CCN2C(=O)/C=C/c2ccccc2)cc1	408.5010000000001	5.364000000000004	2	1	4	4
[617124.9]	0.871216244122959	NS(=O)(=O)Nc1ccc(-c2ccccc2)cc1	248.30700000000002	1.969	2	2	3	2
[1568050.4]	0.7024193295710057	CCCCN(CCCC)C(=O)c1ccccc1	233.355	3.7290000000000028	1	0	7	1
[18908.04]	0.6362023917757683	C=C1CC[C@@H]2[C@@](C)(CO)CCC[C@@]2(C)[C@@H]1/C=C/C1=CCOC1=O	316.44100000000003	3.7970000000000033	3	1	3	0
[27905566.]	0.33658807666974494	CC1=C([C@@H](C)CO)C[C@@]2(O)[C@@]3(C)CC(=O)O[C@]4([C@@H](O)[C@@H](C)CC[C@@]34O)[C@@]12O	382.45300000000015	0.02469999999999961	7	5	2	0
[9921647.]	0.5125069246930146	N[C@H](Cc1ccc(O)c(O)c1)C(=O)O	197.18999999999997	0.052200000000000135	5	4	3	1
[64539.47]	0.2672515980500985	COC(=O)[C@@]1(O)C[C@@H](O)[C@@H](O)[C@@H](OC(=O)/C=C/c2ccc(O)c(O)c2)C1	368.33800000000014	-0.5575000000000003	9	5	4	1
[5445128.5]	0.5827351411183084	COc1cc2oc(=O)ccc2cc1C(=O)OC	234.20699999999997	1.5882	5	0	2	2
[2668717.5]	0.6734904792839665	CNC[C@H](O)c1ccccc1	151.20899999999997	0.9394000000000002	2	2	3	1
[2.0026784e+09]	0.5639952854428814	CC(=O)OC[C@H](C)OC(C)=O	160.16899999999998	0.5010999999999999	4	0	3	0
[26438.01]	0.6714734324996768	COC(=O)CC[C@H](C)[C@@H]1CC[C@@H]2[C@H]3[C@H](O)C[C@H]4C[C@@H](O)CC[C@]4(C)[C@@H]3CC[C@@]12C	406.60700000000026	4.5663000000000045	4	2	4	0
[1.2467299e+08]	0.6360647983441142	C=C1[C@H]2C[C@H]2[C@]2(C)CC[C@@H](O)[C@@]2(C)CC1=O	220.31199999999998	2.3188000000000004	2	1	0	0
[5.443844e+09]	0.3984649849703679	O=C(CO)[C@H](O)CO	120.10399999999998	-2.0989999999999998	4	3	3	0
[88826.11]	0.19455218910709154	CCc1[cH-]c(-c2cccc(CCc3c(O)c(OC)c(OC)c4c(=O)[cH-]c(-c5ccc(O)cc5)[o+]c34)c2)cn1	510.5660000000002	6.016900000000007	7	2	8	5
[1887037.4]	0.7146738282176005	Cn1c(=O)c2c(nc(NC(=O)Nc3ccc(F)cc3)n2C)n(C)c1=O	346.3220000000001	0.7538	4	2	2	3
[1238571.8]	0.4656815918999181	C/N=C(/N)NC1/N=C(\N)c2ccccc2NC(=O)c2ccccc21	322.37200000000007	1.1905000000000008	4	4	1	2
[13982.526]	0.23362705039101628	C[C@@H](OC(=O)OC1(OC(=O)/C=C/c2ccc(O)cc2)C(=O)OC)[C@@H](OC(=O)/C=C/c2ccc(O)cc2)C1=O	526.4500000000003	2.2731000000000003	12	2	7	2
[156706.45]	0.7784411351730506	CC[C@@H](F)c1cc(C(=O)c2ccccc2)cc(C#N)c1	267.303	4.209880000000004	2	0	4	2
[43425916.]	0.6657859809497798	C[C@@]12C=CC[C@H]1[C@@H]1[C@@H](C(=O)O)CC[C@]1(O)C2=O	236.26699999999997	0.9934000000000001	4	2	1	0
[899631.6]	0.38211344020912474	O=c1nc[nH]c2c1ncn2[C@@H]1O[C@H](COP(=O)(O)O)[C@@H](O)[C@H]1O	348.20799999999997	-2.151900000000001	10	5	4	2
[22339594.]	0.09142812358903105	CCCCCCCCCC(=O)OCCCCCCCCCCCCCCCCCCCC	452.8080000000005	10.71199999999999	2	0	27	0
[10588284.]	0.5594891083866828	C=C(C)[C@H]1[C@H]2[C@@H](C)CC[C@@H]3[C@@H](C)CC[C@@]312	204.35699999999997	4.270900000000004	0	0	1	0
[1761695.6]	0.799409918356759	CCC(C)(C)OC(=O)c1cc(C)cc(O)c1	222.284	3.0460200000000013	3	1	3	1
[25720.596]	0.274043221732878	CCCC[C@H](NC(=O)c1ccc(C(=O)NCCN2CCN(c3ccccc3)CC2)cc1)C(=O)NCCc1ccccc1	569.7500000000005	3.8861000000000017	5	3	14	3
[14604712.]	0.6356980165215123	O=C1NN(c2ccccc2)C(=O)N1	177.16299999999998	-0.14610000000000029	2	2	1	2
[28080.06]	0.36980092363352557	C=C(C)[C@@H](O)Cc1c(OC)cc2oc3cc(OC)c(CC=C(C)C)c(O)c3c(=O)c2c1O	440.49200000000025	4.362800000000005	7	3	7	3
[2467.5906]	0.18350524303016158	CC1=C[C@H]2c3c(cc4oc5cc(C)cc(O)c5c4c3C)O[C@@]3(O)C(=O)c4oc5cc(C)cc(O)c5c4[C@@](C)(C1)[C@@H]23	536.5800000000003	6.953660000000007	7	3	0	5
[1535.2415]	0.20164553186190948	C=C[C@](C)(CC/C=C(\C)CCC=C(C)C)O[C@H]1O[C@@H](CO)[C@@H](O)[C@@H](O)[C@H]1O[C@@H]1O[C@@H](C)[C@@H](O)[C@@H](O)[C@@H]1O	530.6550000000002	1.0722999999999987	10	6	12	0
[12701554.]	0.8413768409413741	C[C@](Cn1ccnn1)(c1ccccc1)N1CCCC1	256.353	2.2893	3	0	4	2
[5242215.5]	0.12308624294437055	CN(CC(=O)NO)CCCCCCCNC(=N)N	259.3539999999999	-0.14282999999999835	5	5	10	0
[149051.53]	0.49267337187358146	CNCc1ccc(CSc2nc3c(=O)[nH]cnc3n2-c2ccc(C)cc2)cc1	391.5000000000001	3.4289200000000024	5	2	6	4
[9.623101e+09]	0.26326213346244803	O[C@H]1C[C@@]2(O)N[C@@H]1[C@@H](O)[C@@H]2O	161.15699999999998	-2.8668	5	5	0	0
[9520359.]	0.8624675011122217	NC(=O)[C@H](Cc1ccccc1)NC(=O)c1ccccc1	268.31600000000003	1.5129999999999992	2	2	5	2
[1133850.2]	0.2628910105052906	O=C(O[C@@H](C(=O)O)[C@@H]1OC(=O)[C@@H](O)[C@H]1O)c1cc(O)c(O)c(O)c1	344.22800000000007	-1.9393999999999998	11	6	4	1
[42859208.]	0.8952719716537516	C[C@H]1COc2c(N3CCC(N4CCCC4)CC3)nc(N)nc21	303.41	1.6192999999999997	6	1	2	1
[6631978.]	0.26637829160945375	C/C(N)=N/CCCCCNC(=N)N	185.275	0.01687000000000055	3	4	6	0
[1663.8123]	0.2762202772097946	CN(CCOc1ccc(C[C@H]2SC(=O)NC2=O)cc1)c1ccc(O[C@@H]2O[C@H](C(=O)O)[C@@H](O)[C@H](O)[C@H]2O)cc1	548.5700000000002	0.36690000000000034	12	5	10	2
[7241649.5]	0.7061634675385043	C[C@@H](N)C(=O)OCc1ccccc1	179.219	1.077	3	1	3	1
[22351188.]	0.5144312935783112	CC(C)[C@@]1(O)CC(=O)[C@@]2(C)C[C@@]3(O)O[C@]4(C(=O)[C@@]13C)[C@@H](O)[C@@H](C)CC[C@@]24O	382.4530000000001	0.3111999999999991	7	4	1	0
[3.2683536e+08]	0.3203481546935797	N[C@H]1C=C(CO)[C@@H](O)[C@H]1O	145.158	-2.0322	4	4	1	0
[2167.4617]	0.29806418927891215	CC(C)C[C@@H](c1c(O)c(C=O)c(O)c(C=O)c1O)[C@@]1(C)CC[C@@H]2C1=C[C@@H](C(C)(C)O)CC[C@@H]2C	472.62200000000036	5.717800000000007	6	4	7	1
[222016.69]	0.7097496186285569	C[C@@H](O)[C@H]1C(=O)N2C(C(=O)O)=C(S[C@H]3CC[S@@](=O)C3)S[C@H]12	349.45500000000004	0.4064000000000001	7	2	4	0
[786.4743]	0.4308250629303501	COc1ccc([C@H]2CC(=O)c3c(O)cc(O[C@@H]4O[C@@H](CO)[C@@H](O)[C@@H](O)[C@@H]4O)cc3O2)cc1	448.4240000000001	0.28599999999999937	10	5	5	2
[1.8462974e+08]	0.7632967267792139	O=C(c1ccccn1)N1CCc2ccccc2C1	238.28999999999996	2.2801	2	0	1	2
[277556.6]	0.4943797504575038	CSc1cc(C(=O)Nc2ccc(Cl)cc2)cc([N+](=O)[O-])c1OC	352.79900000000015	4.2310000000000025	5	1	5	2
[4.9790956e+09]	0.5157404328126562	C=C1C(=O)N[C@H]2CC[C@@H](C)[C@H]12	151.20899999999997	1.0871	1	1	0	0
[9153858.]	0.8305851686304766	O=C(Cc1ccccc1)Nc1ccccc1	211.26399999999998	2.867800000000001	1	1	3	2
[201265.16]	0.8604170427702603	COc1ccc(NCCc2ccccc2OC)cc1	257.333	3.3584000000000023	3	1	6	2
[205611.1]	0.818488365058405	CCOc1ccccc1[C@@H]1CCNCC1	205.30099999999993	2.5523000000000007	2	1	3	1
[2089146.4]	0.6908652658278553	CCc1ccc(NC(=O)CSc2nc3c(=O)[nH]cnc3n2C)cc1	343.41200000000003	1.9497999999999998	5	2	5	3
[21486564.]	0.6833927765770808	NC1(CNC(=O)N2CCCC2)CCC1	197.28199999999995	0.6731999999999996	2	2	2	0
[1660626.]	0.7879653704107865	C=C(C)c1cc(OC)c2c(c1)C(=O)c1cc(O)ccc1C2=O	294.30600000000004	3.2093000000000025	4	1	2	3
[71450.67]	0.8402713672921891	CC(=O)O[C@@H]1C[C@@]2(C)[C@]3(CO)CO[C@@H]3O[C@H](Oc4ccccc4)[C@@H]2C1	348.39500000000004	2.1047	6	1	4	1
[1623.2006]	0.5913274627756209	CC(C)=CC[C@H]1C(=O)C(C(=O)CC(C)C)=C(O)[C@H]1O	266.337	2.3298	4	2	5	0
[393.5666]	0.13845382737133566	Cc1c(O[C@H]2O[C@@H](CO)[C@@H](O)[C@@H](O)[C@@H]2O)cc(O)c2c(=O)c(-c3ccc(O[C@@H]4O[C@@H](CO)[C@@H](O)[C@@H](O)[C@@H]4O)cc3)coc12	608.5490000000004	-2.1685799999999986	15	9	7	3
[935.2199]	0.27862775233161235	O=c1c(O[C@@H]2O[C@@H](CO)[C@@H](O)[C@H](O)[C@@H]2O)c(-c2ccc(O)cc2)oc2cc(O)cc(O)c12	448.3800000000002	-0.24449999999999966	11	7	4	3
[609438.56]	0.23411806646122416	OC[C@H](O)[C@H](O)[C@H](O)c1cnc([C@@H](O)[C@@H](O)[C@@H](O)CO)cn1	320.29800000000006	-4.028399999999999	10	8	8	1
[4516.0366]	0.5485296113498146	CCOC(=O)/C=C1\C(=O)CCC[C@@H]1C(C)(C)C	238.32699999999994	2.8912000000000013	3	0	2	0
[58166.04]	0.4047309579989552	CC1(C)CC[C@@H]2C3=C(CC[C@@]4(C)[C@@H]5C[C@](C)(C(=O)O)CC[C@@]5(C)CC[C@@]34C)[C@@]2(C)CC[C@H]1O	456.71100000000035	7.377700000000009	3	2	1	0
[3814978.5]	0.7793084510881547	CC[C@H](CO)NC(=O)Cc1ccc(OC)cc1	237.29899999999998	1.1247999999999996	3	2	6	1
[42457028.]	0.5600821200189897	O=c1c2ccccc2nc(-c2ccccc2)n1CCc1ccccc1	326.399	4.306200000000003	2	0	4	4
[31969.623]	0.564443871335669	CO[C@](C)(COC(=O)/C=C/c1ccc(O)c(OC)c1)c1ccc(OC)cc1	372.4170000000001	3.5276000000000023	6	1	8	2
[2847010.8]	0.8548975392124086	Nc1c(C(=O)N2CCCCC2)cccc1-c1ccccc1	280.371	3.561900000000003	2	1	2	2
[1.1241766e+09]	0.6506027516827786	Cn1nc(-c2ccccc2)c2ccccc2c1=O	236.27399999999997	2.6005000000000003	2	0	1	3
[37446.49]	0.09855647184593244	CCCCCC[C@@H](CO)CC[C@H](O)[C@@H]1CC[C@H]([C@@H]2CC[C@H]([C@@H](O)CCCCCCCCCC3=C[C@@H](C)OC3=O)O2)O1	580.8470000000005	6.545100000000008	7	3	22	0
[45359.758]	0.8306927836836702	CC(C)(C)NC[C@@H](O)COc1ccccc1C(C)C	265.397	2.937800000000001	3	2	6	1
[7307.5454]	0.5105102835116336	C[C@H]1C(=O)CC[C@H]2[C@]1(C)CC[C@@H]1[C@@]2(C)CC[C@@]2(C)[C@@H]3CC[C@@H](O)[C@@]3(C)CC[C@@]21C	400.6470000000002	6.401600000000008	2	1	0	0
[1443538.1]	0.37735020415819953	O=C1N=C(S)NCS/C1=C\c1ccc([N+](=O)[O-])cc1	295.345	2.042	5	2	2	1
[42490080.]	0.8307179584207266	O=C(Oc1ccccc1)Nc1ccccc1	213.236	3.297500000000001	2	1	2	2
[447916.66]	0.6204323431933563	C=C1CC[C@@H]2[C@H]([C@@H]3[C@H]1CC[C@]3(C)O)C2(C)C	220.35599999999994	3.3858000000000024	1	1	0	0
[479.5825]	0.30559068332365197	C[C@@]12C[C@@]3(O)O[C@H](O1)[C@@]1(COC(=O)c4ccccc4)[C@@H]3C[C@@]21O[C@@H]1O[C@H](CO)[C@@H](O)[C@H](O)[C@H]1O	480.4660000000002	-1.3574999999999986	11	5	6	1
[178654.2]	0.5487703158615316	COC(=O)[C@@H](NC(=O)c1nn(CCCCCF)c2ccccc12)C(C)C	363.43300000000005	3.1035000000000013	4	1	9	2
[4.6414748e+11]	0.573153782085875	Cn1c(C#N)cc(C#N)c1N	146.153	0.35065999999999997	3	1	0	1
[4661295.5]	0.8047963507154169	CCN(CC)CC[C@]1(c2ccccc2)C(=O)c2ccccc21	293.41	3.9009000000000036	2	0	6	2
[35389.34]	0.5754027585883079	CC(=O)O[C@@H]1[C@H]2CC[C@@H]3[C@]4(C)CCC(C)(C)[C@@H]4CC[C@@]3(C)[C@@]2(C)CC[C@@]1(C)CO	404.6350000000003	5.985600000000007	3	1	2	0
[5772.58]	0.5018681797155006	CC(C)(O[C@H]1O[C@@H](CO)[C@@H](O)[C@@H](O)[C@@H]1O)[C@@H]1Cc2cc3ccc(=O)oc3cc2O1	408.40300000000025	-0.30839999999999956	9	4	4	2
[419.38458]	0.5166668207445495	C=CC(C)(C)c1cc2c(O)c3c(c(C(C)(C)C=C)c2oc1=O)OC(C)(C)[C@H](O)[C@@H]3O	414.4980000000001	3.9911000000000043	6	3	4	2
[1094122.4]	0.4827777477144222	O=C1NC(=O)N([C@H]2C[C@H](O)[C@H](COP(=O)(O)O)O2)S1	314.212	-1.6442000000000003	8	4	4	1
[1391958.2]	0.15011804151374977	CN(CCc1ccccc1)C(=O)CCCCCCCCCCCCCCCCCCc1ccccc1	491.8040000000004	9.5619	1	0	22	2
[769751.1]	0.7452364733789522	CCC[C@@H](NCC)C(=O)c1ccc(C)cc1	219.328	2.9559200000000017	2	1	6	1
[16459715.]	0.3521501596674503	CN1C[C@H](O)[C@H](O)[C@H](O)[C@H]1CO	177.2	-2.6245999999999996	5	4	1	0
[1.6539218e+08]	0.3816707853166521	C[C@]12C[C@H]3OC(=O)[C@H]1CO[C@]14O[C@@]5([C@@H]2C1=O)[C@](O)(CC[C@@H]1[C@H]4CC=C2CC=CC(=O)[C@@]21C)C(=O)O[C@]35C	510.5390000000004	1.5569999999999993	9	1	0	0
[15664087.]	0.7149927066948086	C=CC(=O)Nc1ccc(OC)cc1	177.20299999999997	1.8196999999999999	2	1	3	1
[1184.3018]	0.18389826685582988	C[C@@H]1O[C@@H](Oc2c(-c3ccc(O)cc3)oc3cc(O[C@@H]4OC[C@@H](O)[C@@H](O)[C@@H]4O)cc(O)c3c2=O)[C@@H](O)[C@@H](O)[C@@H]1O	564.4960000000004	-1.1047000000000005	14	8	5	3
[30257.523]	0.29964860219106343	C=C1[C@H](C)CC[C@]2(C)[C@@H]1[C@H](OC(C)=O)[C@H]1C[C@H](OC(C)=O)C(C)=C([C@@H](OC(C)=O)[C@@H]2OC(C)=O)C1(C)C	518.6470000000004	4.698000000000005	8	0	4	0
[19.294537]	0.245422598201746	CC1=CCCC(C)(C)[C@@H]1/C=C/C(C)=C/C=C/C(C)=C/C=C/C=C(\C)CCC1=C(C)CC[C@@H](O)CC1(C)C	502.82700000000045	10.544099999999991	1	1	9	0
[258.03207]	0.12355939995364419	CO[C@H]1[C@H](O)[C@H](CO)O[C@@H](O[C@@H]2[C@@H](COS(=O)(=O)O)O[C@@H](C)[C@@H](OS(=O)(=O)O)[C@@H]2O)[C@@H]1OS(=O)(=O)O	594.5440000000003	-4.191699999999991	19	6	11	0
[572921.5]	0.5427173974367647	CCCCC[C@H](/C=C/n1ccnc1)OC(=O)c1ccccc1	298.386	4.1597000000000035	3	0	8	2
[2203.9019]	0.43456754826786564	CC1(C)C=C[C@]2(C)CC[C@@]3(C)C(=CC[C@@H]4[C@@]5(C)CC[C@@H](O)[C@@](C)(CO)[C@@H]5CC[C@]43C)[C@H]2C1	440.7120000000003	6.917300000000009	2	2	1	0
[42189.6]	0.44294368081025215	O=C(O)CCc1ccccc1O[C@@H]1O[C@@H](CO)[C@@H](O)[C@H](O)[C@@H]1O	328.317	-1.1175000000000004	8	5	6	1
[1845.0054]	0.1408096426001528	OCC1=C[C@@H](N[C@@H]2[C@H](O)[C@@H](O)[C@@H](O[C@H]3O[C@@H](CO)[C@@H](O)[C@H](O)[C@@H]3O)[C@@H](CO)[C@@H]2O)[C@@H](O)[C@H](O)[C@@H]1O	513.4930000000002	-7.781899999999988	15	13	7	0
[7451649.5]	0.4998070616007666	O=C1N=C2NC(=O)NC(=O)NC2=NC=CC1	221.176	-0.7501999999999995	3	3	0	0
[534605.5]	0.8150152490160925	O=C(C[C@@H]1C=Cc2ccccc2O1)N1CCCCC1	257.3329999999999	2.8634000000000013	2	0	2	1
[3986.9392]	0.1263366901891027	CC1=C[C@H](O)[C@H](O)[C@@]2(C)[C@H]1C[C@@H]1OC(=O)[C@@H](O[C@@H]3O[C@@H](CO)[C@@H](O)[C@@H](O)[C@@H]3O)[C@H]3[C@@H](C)[C@@H](O)[C@@]4(O)OC[C@@]13[C@@H]42	558.577	-3.2469999999999937	13	8	3	0
[3.7062948e+09]	0.5150434173626991	Cc1c([N+](=O)[O-])cccc1[N+](=O)[O-]	182.13499999999996	1.81142	4	0	2	1
[12528.812]	0.5224531594378291	CC1=C2C[C@@H](C(C)(C)O)CC[C@]2(C)C[C@@]2(O[C@@H]3[C@@H](C(=O)C(C)=C4C[C@H](C(C)(C)O)CC[C@]43C)C2=O)C1=O	512.6870000000004	4.6524000000000045	6	2	2	0
[17408084.]	0.8626679191144596	CCCN[C@]1(c2ccccc2)CCCCC1=O	231.3389999999999	3.0246000000000013	2	1	4	1
[4451726.5]	0.9371910968700685	O=S(=O)(Nc1ccc(Cl)cc1)c1ccc(Cl)cc1	302.182	3.794200000000002	2	1	3	2
[20401940.]	0.8545560723827968	OC[C@H](c1ccc(Cl)cc1)N1CCCC1	225.71899999999994	2.4692	2	1	3	1
[6134969.5]	0.6125652832923822	O=C(O)[C@H]1NCCc2ccc(O)cc21	193.202	0.6635999999999995	4	3	1	1
[3189483.]	0.6314488167150092	CC(=O)[C@@H](C)CCCC(C)(C)C	170.296	3.427900000000002	1	0	4	0
[14502089.]	0.27134541170924215	OC[C@H](O)C[C@@H](O)[C@@H](O)COP(=O)(O)O	246.152	-2.4391999999999996	8	6	7	0
[28835.523]	0.42358839826736006	CC1(C)O[C@]2(C)CC[C@]1(O)C[C@@H]2O[C@@H]1O[C@@H](CO)[C@@H](O)[C@@H](O)[C@@H]1O	348.392	-1.345999999999999	8	5	3	0
[4.2557443e+09]	0.6021107165094776	Nc1ccc(Cl)c2c1C(=O)c1ccccc1-2	229.66600000000003	3.1336000000000013	2	1	0	3
[17721320.]	0.6850810320852363	CCCC(=O)O[C@@H](C)c1ccccc1	192.258	3.0909000000000013	2	0	4	1
[354124.16]	0.5825785886773047	NCc1cccc(-n2c(Cc3ccccc3)c3ccccc3c2)c1	312.41600000000005	4.680000000000003	1	1	4	4
[3338140.8]	0.7969314054179576	NC(=O)c1sc(-c2ccccc2)nc1-c1ccccc1	280.35200000000003	3.5760000000000014	2	1	3	3
[36213.098]	0.5791335961941194	CC(C)(NC(=O)c1nn(CCCCCF)c2ccccc12)c1ccccc1	367.468	4.841200000000004	2	1	8	3
[31339.822]	0.6921339477845765	COc1cc2ccnc([C@@H](O)c3ccc(O)cc3)c2cc1O	297.31000000000006	2.7363000000000013	5	3	3	3
[868898.94]	0.8460467651404252	CC(=O)N/C(=C\c1ccccc1)C(=O)Nc1ccccc1	280.327	2.8023000000000007	2	2	4	2
[1619114.5]	0.2793491218929076	O=C(O[C@@H]1O[C@H]2CO[C@@H](CO)[C@@H](O)[C@H]2O)[C@H](O)[C@H](O)[C@@H]1O	310.25500000000005	-4.549899999999996	10	6	3	0
[3.816205e+08]	0.26647352037742006	N=[N+]=CC(=O)C[C@@H](N)C(=O)O	158.137	-1.3325299999999993	4	3	4	0
[2286736.5]	0.876256739601199	O=C(O)CCNC(=O)c1ccc(-c2ccccc2)cc1	269.3	2.5581000000000005	3	2	5	2
[4.2823194e+08]	0.48503401142314156	O=[N+]([O-])CCc1ccccc1	151.165	1.5057999999999998	2	0	3	1
[17446.55]	0.7732653222127875	Oc1cc(O)cc(-c2ccc(Cl)cc2)c1	220.655	3.4182000000000006	2	2	1	2
[106980.05]	0.6384761291156995	C=C(CC(=O)C(C)C)[C@H](O)CC[C@@H](C)C(=O)O	242.31499999999994	2.0196	4	2	8	0
[39235184.]	0.704016871070021	O=C(CCCc1ccccc1)c1ccccc1	224.30300000000003	3.8922000000000025	1	0	5	2
[1884805.4]	0.24376487009159775	N=C(NCCC[C@H](N)C(=O)O)NC(=O)c1ccc(O)cc1	294.31100000000004	-0.16152999999999984	6	6	6	1
[7652.5474]	0.21412765415008572	CCOC(=O)C[C@@H]1CCC(=O)[C@@H]1C/C=C/CCO[C@@H]1O[C@@H](CO)[C@@H](O)[C@@H](O)[C@@H]1O	416.46700000000004	-0.31219999999999937	9	4	10	0
[999771.4]	0.6482095801972233	COc1cccc(CNC(=O)Cn2c(=O)cc(C(=O)N3CCCCC3)c3ccccc32)c1	433.50800000000027	2.9526000000000012	4	1	6	3
[17889392.]	0.7268966018776483	Cc1c(C(=O)O)cccc1OC	166.17599999999996	1.7018199999999999	3	1	2	1
[66654.125]	0.47358117653768045	CC(C)C1=C2[C@H]3CC=C4[C@@H]5[C@@H](O[C@@H]6OC[C@@](O)([C@@H]4O)[C@@H](O)[C@]65O)[C@@]3(C)CC[C@@]2(C)CC1	432.5570000000003	2.0543999999999993	6	4	1	0
[7496.5005]	0.3820718477667258	COc1cc2oc3cc(O)c(O)cc3c(=O)c2c(O)c1CC=C(C)C	342.3470000000001	3.580300000000002	6	3	3	3
[3564548.2]	0.7405963972648976	CCC[C@H](C(=O)c1ccc(C)cc1)N1CCCC1	245.36599999999993	3.4422200000000025	2	0	5	1
[50555.92]	0.5022905915069308	CC(=O)O[C@@H]1C=C(C)C[C@H]2CC[C@@H]1C2(C)C	222.32799999999997	3.320500000000002	2	0	1	0
[480830.5]	0.6111943556159126	C=CCOc1cc(C(=O)O)ccc1C1=C(O)C(OC)(C)OC1=O	320.2970000000001	2.1381000000000006	7	2	6	1
[28636828.]	0.2806529197140898	COC(=O)/C(C#N)=C\C=C\C(=O)OC	195.17399999999998	0.3385799999999999	5	0	3	0
[8775769.]	0.601955813506057	C[C@H](C(=O)O)c1ccc(O)c(O)c1	182.17499999999998	1.2858999999999998	4	3	2	1
[69838.734]	0.6672868348290816	C=C(C(=O)O)[C@@H]1CCCC(C)(C)O1	184.23499999999999	1.9749	3	1	2	0
[3931610.8]	0.4785803377497796	COCCn1c(C)c(C(=O)c2cccc3ccccc23)c2ccccc21	343.4260000000001	4.980320000000004	2	0	5	4
[278432.]	0.6832210586595242	O=S(=O)(Cl)c1ccc(O)cc1	192.62300000000002	1.3196999999999999	3	1	1	1
[4002229.2]	0.24180186920706534	CN(C(=O)CCCCCCCCCCCCCCCCCC)CCC(=O)O	383.6170000000002	6.571100000000007	3	1	20	0
[2345277.8]	0.8174995261455807	COC(=O)[C@@]1(c2ccc(O)cc2)CC(C)(C)[C@H]1CO	264.32099999999997	1.8413999999999997	4	2	3	1
[6384.23]	0.4855391520744963	C[C@@H]([C@@H]1CC[C@H]2[C@H]3COC(=O)[C@@H]4C[C@]5(C)[C@H](C6=CC(=O)OC6)CC[C@@]5(O)[C@@H]4CC[C@]3(O)C2)O[C@@H](C)[C@H]1O	518.6470000000005	2.521800000000001	8	3	4	0
[372213.84]	0.7690245287012141	Cc1cc2n[nH]c(=O)n2cc1CCCN1CCC(c2ccccc2)CC1	350.46600000000007	3.143220000000002	3	1	5	3
[561890.]	0.7049904750973729	COc1ccc(O)c2c1C(=O)c1cccc(O)c1C2=O	270.24	1.8818000000000006	5	2	1	3
[49964.062]	0.7570972950506295	Cc1[nH]c2ccc(F)cc2c1CCNC(=O)c1ccc(F)cc1	314.335	3.727020000000002	1	2	4	3
[11596770.]	0.3855013631600322	CO[C@H]1O[C@H](CO)[C@@H](O)[C@H](O)[C@H]1O	194.18300000000002	-2.5673	6	4	2	0
[36741.406]	0.2661478285997659	Cc1ccccc1SC(=O)NCCCCCNC(=O)CCCCCNC(=O)c1ccccc1	469.6510000000003	5.0736200000000045	4	3	14	2
[448910.9]	0.5691998638699912	COc1ccccc1N1CCN(CCCCCCCCCC(=O)O)CC1	362.5140000000001	4.022600000000003	5	1	12	1
[264540.16]	0.816226563981892	CC(C)c1nc(-c2ccc(O)cc2)no1	204.22899999999998	2.5656000000000008	4	1	2	2
[50348912.]	0.5501217966938848	CC(=O)Oc1ccc(C(=O)O)cc1	180.159	1.3101	4	1	2	1
[64.682144]	0.3761231929465694	CC(=O)Nc1c(I)c(C(=O)O)c(I)c(N)c1I	571.878	2.7392000000000003	4	3	2	1
[14620627.]	0.7080111392443559	c1c[nH]c(CN2CCCCC2)c1	164.25199999999998	2.0006	1	1	2	1
[594152.5]	0.7990193971430731	COc1ccnc(C[S@@](=O)c2nc3ccccc3[nH]2)c1	287.344	2.2743	4	1	4	3
[1501601.6]	0.683835243230488	CC[C@H]1CCc2occ(C)c(=O)c2C1	192.25799999999995	2.463120000000001	2	0	1	1
[33566.53]	0.12667105356663796	O=c1ccn([C@@H]2O[C@H](CO[P@@](=O)(O)O[P@@](=O)(O)O[C@H]3O[C@@H](CO)[C@@H](O)[C@H](O)[C@@H]3O)[C@@H](O)[C@H]2O)c(=O)[nH]1	566.3020000000001	-4.793699999999994	17	9	9	1
[54578.45]	0.37012901640614926	OCCCc1ccc(O)c(O[C@H]2O[C@@H](CO)[C@@H](O)[C@@H](O)[C@@H]2O)c1	330.33299999999997	-1.504200000000001	8	6	6	1
[2.0934885e+10]	0.40319327714510134	CC1=C2[C@@H](CC1)C2	94.15700000000001	2.1166	0	0	0	0
[73053656.]	0.6513298032402001	CC(=O)c1nc2ccccc2c(=O)n1C	202.21299999999997	1.1360999999999999	3	0	1	2
[863031.25]	0.9060730064432296	CS(=O)(=O)Nc1ccc(-c2ccccc2)cc1	247.31900000000005	2.725100000000001	2	1	3	2
[101381.18]	0.711151144770319	CC1=C(CC/C(C)=C\COc2ccc(C#N)cc2)SC1	285.41200000000003	4.6843800000000035	3	0	6	1
[1265648.2]	0.8139251052614096	COCc1ccc(N[C@@H]2CCCNC2)cc1	220.31599999999995	1.9969	3	2	4	1
[6531.4907]	0.19920786783438343	Nc1nc2[nH]c(CCCCCCCCCCCCCCCCCCCCO)cc2c1=O	431.6650000000003	6.756300000000008	3	3	20	1
[8769.59]	0.21067725193805387	CC(C)=CC/C=C(\C)[C@H]1CC[C@@]2(C)[C@@H]1[C@H](O)C[C@@H]1[C@@]3(C)CC[C@@H](O[C@H]4O[C@@H](CO)[C@H](O)[C@@H](O)[C@@H]4O)C(C)(C)[C@@H]3CC[C@]12C	604.869	5.130000000000004	7	5	6	0
[2522.3813]	0.5143481917414806	CN1CC[C@]2(C)CC[C@@]3(C)C(=CC[C@@H]4[C@@]5(C)CC[C@@H](O)[C@@](C)(CO)[C@@H]5CC[C@]43C)[C@@H]2[C@@H]1C	443.71600000000024	5.655200000000007	3	2	1	0
[155788.42]	0.5274245974645434	O=C(O)CC[C@@H](CCCCCCc1ccccc1)NC(=O)c1ccccc1	367.48900000000003	4.843000000000004	3	2	12	2
[113.03833]	0.148521289735409	O=C(OC[C@H]1O[C@@H](Oc2cc(O)c3c(c2)O[C@@H](c2ccc(O)cc2)CC3=O)[C@H](O)[C@H](O)[C@@H]1O)c1cc(O)c(O)c(O)c1	586.5020000000003	0.9644999999999992	14	8	6	3
[7368488.5]	0.7118271068831059	COc1c2ccccc2c(=O)c2c(O)cccc2c1O	268.268	2.773000000000001	4	2	1	3
[1.3447109e+08]	0.4664054785302647	C[C@@H]1CCCC(=O)C1	112.172	1.7656	1	0	0	0
[372963.9]	0.6185774593682135	Nc1nc2[nH]c(N3CCCC3)nc2c(=O)[nH]1	220.236	-0.17140000000000016	5	3	1	2
[6880669.]	0.09929643183091598	CCCCCCCCC#CCCCCCCCCCCCCCCCCCCCCC	432.8210000000004	11.562299999999986	0	0	25	0
[10747171.]	0.6570968647694734	O=C(N/N=C/C=C/c1ccccc1)c1ccccc1	250.30100000000002	3.1156000000000015	1	1	4	2
[851867.8]	0.5206348104053623	CCCCCCOC(C)C	144.25799999999998	2.9917000000000016	1	0	6	0
[78899.3]	0.7190371346768648	COC1=C[C@H](C)[C@H]2C[C@H]3O[C@@H](OC)C[C@H]4C(C)=C(OC)C(=O)[C@H]([C@@]34C)[C@@]2(C)C1=O	404.5030000000002	3.2649000000000017	6	0	3	0
[3040.645]	0.8335640008417484	C=C[C@@]1(C)Cc2c(O)ccc(OC)c2C[C@H]1C(=C)C	258.36099999999993	3.884000000000002	2	1	3	1
[725.95056]	0.781937698159455	CC(C)c1c(/C=C/C(=O)O)ccc2c1CC[C@H](c1ccc(O)cc1)C2	336.43100000000004	4.885900000000005	3	2	4	2
[510509.56]	0.43268699663796206	Oc1ccc([C@H](O)CNCCCCN2CCCC2)cc1O	294.3949999999999	1.5967999999999998	5	4	8	1
[13406.684]	0.06950842736292788	CCC(=O)SCCNC(=O)CCNC(=O)[C@@H](O)C(C)(C)CO[P@@](=O)(O)O[P@@](=O)(O)OC[C@H]1O[C@@H](n2cnc3c(N)ncnc32)[C@H](O)[C@@H]1OP(=O)	789.5910000000001	0.18870000000000248	20	7	20	2
[433460.56]	0.7995925640105723	CC(C)(C)NCCOc1ccc(C(=O)Nc2ccccc2)cc1	312.413	3.7058000000000026	3	2	6	2
[2113385.5]	0.26344257258799364	N[C@@H](CCCCNC(=O)CCCC[C@@H]1SC[C@@H]2NC(=O)N[C@@H]21)C(=O)O	372.49100000000004	0.41060000000000124	6	5	11	0
[62902.918]	0.5210784048196164	C=CCc1cc2c(c(O[C@@H]3O[C@@H](CO)[C@@H](O)[C@@H](O)[C@@H]3O)c1)OCO2	340.3280000000001	-0.6775000000000004	8	4	5	1
[28242.031]	0.2910947408314071	CC1(C)C[C@@H]2C3=CC[C@@H]4[C@@]5(C)CC[C@@H](O)[C@@](C)(C=O)[C@@H]5CC[C@@]4(C)[C@@]3(C)C[C@@H](O)[C@@]2(CO)[C@@H](O)[C@@H]1O	504.7080000000003	3.2327000000000017	6	5	2	0
[363.0774]	0.3461327182265884	C=C1/C=C\C[C@H](O)/C(C)=C/C=C/C(C)=C/C=C(/C)CC/C=C(\C)CC/C(C)=C/CC/C(C)=C/CC1	474.7730000000005	10.218199999999994	1	1	0	0
[1035.1492]	0.18142467464070475	COc1cc([C@@H](O)[C@@H](CO)Oc2ccc(/C=C\CO)cc2OC)ccc1O[C@@H]1O[C@@H](CO)[C@@H](O)[C@@H](O)[C@@H]1O	538.5460000000003	-0.6387000000000005	12	7	12	2
[2621064.2]	0.3008482101750198	CO[C@@H]1[C@H](O)[C@@H](O)[C@H](O)[C@H](O)[C@H]1O	194.18300000000002	-3.1805	6	5	1	0
[151168.64]	0.35136125375556776	CCCCC[C@@H](O)CCO[C@H]1O[C@@H](CO)[C@@H](O)[C@@H](O)[C@@H]1O	308.371	-0.8657999999999997	7	5	9	0
[3613.0083]	0.4187797908756689	CC1=C[C@H](O)[C@]2(C)[C@@H](O)C[C@@]3(C)[C@@H](CC[C@@H]4[C@@]5(C)CC[C@@H](O)C(C)(C)[C@@H]5CC[C@]43C)[C@H]2C1	444.7000000000003	5.720400000000006	3	3	0	0
[631.5703]	0.17370096152271805	C[C@@H]1O[C@@H](OC[C@@H]2O[C@@H](Oc3cc(O)c4c(=O)cc(-c5ccc(O)cc5)oc4c3)[C@@H](O)[C@@H](O)[C@@H]2O)[C@@H](O)[C@@H](O)[C@@H]1O	578.5230000000004	-1.0983000000000007	14	8	6	3
[995091.4]	0.8604232948476134	O=C(c1cc(F)ccc1F)N1CCN(CCc2ccccc2)CC1	330.37800000000004	2.965300000000002	2	0	4	2
[645448.]	0.5624418779271915	CCOC(=O)CCc1ccc(OCCNC(=O)c2ccccc2)cc1	341.407	2.991100000000001	4	1	9	2
[3601245.8]	0.5265553477267806	C=CC[C@H](C=O)c1ccc(OC)cc1	190.24199999999996	2.5538000000000007	2	0	5	1
[2329802.2]	0.8038199533823455	C[C@H](N[C@@H](CCc1ccccc1)C(=O)O)C(=O)N1CCCC1	304.39000000000016	1.6728999999999998	4	2	7	1
[2037.8464]	0.5022119682826444	CC1=C(CC[C@](C)(O)CCc2ccc(O)c(O)c2)C(C)(C)CCC1	332.4840000000002	5.088200000000005	3	3	6	1
[742.9903]	0.7662353050437902	C[C@@H]1CC(=O)c2c(ccc3c2C(=O)C(O)=C(C)C(=O)CC(C)(C)O3)C1=O	356.37400000000014	3.2367000000000026	6	1	0	1
[1545811.4]	0.5590150957588377	Clc1ccc(-c2ccc(-c3ccccc3)cc2)cc1	264.755	5.674000000000004	0	0	2	3
[109066.1]	0.7038671528965367	CCCCCOc1ccccc1C(=O)NCCc1ccccc1	311.42499999999995	4.228100000000003	2	1	9	2
[173251.4]	0.3847293735503361	O=C(Nc1cc2ccccc2cc1)c1cn(CCCCCF)c2ccccc12	374.45900000000006	6.186600000000005	1	1	7	4
[24819.945]	0.721957609276822	CC1(C)[C@@H](C(=O)O)CC[C@@]2(C)[C@@H]1CC[C@]13C=C[C@](C)(C1)C(=O)C[C@@H]32	330.46800000000013	4.465100000000004	3	1	1	0
[990.2915]	0.43632693173800763	CC1=C[C@](C)(O)CC(C)(C)[C@@H]1/C=C/[C@@H](C)O[C@@H]1O[C@@H](CO)[C@@H](O)[C@@H](O)[C@@H]1O	386.48500000000007	0.4909999999999995	7	5	5	0
[3404.3381]	0.32665138159579243	C[C@H]1[C@H]2[C@H](O[C@H]3O[C@@H](CO)[C@H](O)[C@@H](O)[C@@H]3O)OC=C(C(=O)O)[C@H]2CC(=O)O1	390.34100000000024	-2.304499999999998	11	5	4	0
[1237879.9]	0.7592288394520306	CCCSc1ccc(CC(=O)O)cc1	210.29799999999997	2.8158000000000003	3	1	5	1
[2618.9736]	0.27210117143097917	CC[C@H](C(=O)[C@@H](C)[C@@H](O)[C@@H](C)[C@@H]1O[C@@](O)(CC)[C@@H](C)C[C@@H]1C)[C@@H]1O[C@](C)([C@@]2(O)O[C@](CC)([C@@H](C)O)C[C@@H]2C)C[C@@H]1C	584.8350000000002	4.832800000000004	8	4	11	0
[297165.7]	0.8404392016195105	CO[C@H]1O[C@@H](C)[C@@H](OCc2ccccc2)[C@@H](O)[C@@H]1O	268.309	0.6847999999999999	5	2	4	1
[28028.693]	0.46864447012366994	C=C(CC(C)C)OC(C)(C)OC	172.26799999999997	2.9453000000000014	2	0	5	0
[3706151.]	0.4683564794452038	CC(C)(C)CC(C)(C)C	128.259	3.468700000000003	0	0	0	0
[209563.25]	0.6558677522770536	Cc1ccnc(N/C(O)=N/S(=O)(=O)c2ccccc2)n1	292.32	1.4998200000000002	6	2	3	2
[14452441.]	0.7295816801359171	Nc1ccccc1Oc1ccccc1	185.22600000000003	3.0611000000000015	2	1	2	2
[3.1559344e+08]	0.5908651706112668	O=C1CC[C@@H](N2CCCCC2)C1	167.25199999999998	1.5939	2	0	1	0
[1022106.8]	0.6876522251793372	CCC/C=C1\OC(=O)C2=C1CC[C@@H](O)[C@@H]2O	224.25599999999997	1.0393999999999999	4	2	2	0
[1952.5724]	0.5064537893237808	C#CC1(O)CC[C@H]2[C@@H]3CCc4cc(O)c(O)cc4[C@@]23CC1	284.3550000000001	2.466100000000001	3	3	0	1
[1.7681018e+08]	0.6364089539194582	C[C@@H]1OC[C@H]2S[C@@]3(CCO[C@@H]3C)S[C@H]12	232.36999999999998	2.1273999999999997	4	0	0	0
[20193.084]	0.516117091016083	O=C1c2cccc3ccc(-c4ccc(O)c(O)c4)c(c23)[C@@H](O)[C@H]1O	322.31600000000003	2.5086000000000017	5	4	1	3
[9.141218e+08]	0.6384192919260314	Cn1c(=O)cc(C(=O)O)c(C)c1N	182.17899999999997	-0.025879999999999792	4	2	1	1
[116203.18]	0.6880365724542732	CC(C)CCOC(=O)CCc1ccccc1	220.31199999999998	3.2085000000000017	2	0	6	1
[16534509.]	0.7670755993939234	CCc1[nH]c(-c2ccccc2)nc1C	186.25799999999998	2.947520000000001	1	1	2	2
[72101544.]	0.8127370227603588	O=C(N[C@H]1CN([C@@H]2COCCO2)CN1)c1ccccc1	277.324	-0.021899999999999364	5	2	3	1
[30527500.]	0.6320488419965189	CC1(C)CCC[C@H](C(=O)O)C1	156.225	2.2874	2	1	1	0
[2181828.]	0.40679541406281233	C[S@](=O)C[C@H](NC(=O)CC[C@@H](N)C(=O)O)C(=O)O	280.30199999999996	-1.873599999999997	7	4	8	0
[234984.83]	0.8513509814424027	Oc1cc2c(cc1O)[C@H](COc1ccc(Cl)cc1)OC2	292.718	3.4015000000000013	4	2	3	2
[2160831.]	0.7428337432398142	COc1ccc(C[C@@H](O)C(=O)O)cc1	196.202	0.6831999999999999	4	2	4	1
[82.787605]	0.08103339968281542	CC(C)=CC[C@@H](/C=C/C(C)=C/C=C/C=C/C(=O)O)/C=C/C=C(\C)CC/C=C(\C)CC/C=C(\C)CC/C=C(\C)CC/C=C(/C)C	598.9560000000002	13.086799999999975	2	1	21	0
[5905966.]	0.19000582652247464	CNC(=O)[C@H](CCCNC(=N)N)NC(=O)O	231.25600000000003	-1.368129999999998	5	6	6	0
[2162.6633]	0.7800178719250832	COc1c(CC=C(C)C)cc2c(c1OC)C(=O)C[C@@H](c1ccc(O)cc1)O2	368.42900000000003	4.624600000000005	5	1	5	2
[45891.43]	0.44730559817707943	C/C1=C/CC/C(C)=C/CC1	136.238	3.453000000000002	0	0	0	0
[394983.62]	0.55443667443737	CCn1c(=O)c2c(nc(NC(=O)c3ccccc3)n3ccnc32)n(C)c2ccccc21	412.45300000000015	3.729600000000003	5	1	3	4
[51600444.]	0.8542095113506921	CNCCC[C@@]1(C)C(=O)N(c2ccccc2)c2ccccc21	294.398	3.622200000000003	2	1	5	2
[130094.98]	0.15358856065902932	OC[C@@H]1O[C@H](OC[C@@H]2O[C@@H](OC[C@@H]3O[C@@H](O)[C@@H](O)[C@@H](O)[C@@H]3O)[C@@H](O)[C@@H](O)[C@@H]2O)[C@@H](O)[C@@H](O)[C@@H]1O	504.43800000000005	-7.572999999999989	16	11	7	0
[1643384.2]	0.5398002170127273	CC1(C)C[C@H]2[C@H]1CC=C1C=CC[C@]21C	188.31399999999996	3.945000000000003	0	0	0	0
[946.31396]	0.4587500976441748	CC[C@H](C(C)C)[C@H](O)[C@@H](O)[C@@H](C)[C@H]1CC[C@H]2[C@@H]3CC(=O)[C@@H]4C[C@@H](O)[C@@H](O)C[C@]4(C)[C@H]3CC[C@@]21C	478.7140000000003	4.196100000000003	5	4	6	0
[28308.799]	0.2993022899578752	CC[C@@H]1O[C@H]1C/C=C\C/C=C\CCCCCCCC(=O)O	294.43499999999995	4.871700000000004	3	1	13	0
[1054514.8]	0.47645272838900715	CC(=O)O[C@H]1C[C@]2(C)[C@]3(CO)CCC(C)=C[C@H]3O[C@H]1[C@]21CO1	308.374	1.5833	5	1	2	0
[354428.22]	0.34005711106657266	CCN[C@H]1CO[C@@H](O)[C@@H](O)[C@H](O)[C@H]1O	207.22600000000003	-2.604199999999999	6	5	2	0
[2844.698]	0.32369074409891396	COC1=C2C[C@@H](C)C[C@H](OC)[C@H](O)[C@H](C)/C=C(\C)[C@@H](OC(N)=O)[C@@H](OC)/C=C/C=C(/C)C(=O)NC(=C(c3ccco3)C1=O)C2=O	626.7030000000003	3.528800000000002	10	3	5	1
[23946322.]	0.4563511543470758	C=CCS[S@](=O)CCC	164.29499999999996	1.9793	2	0	5	0
[302526.34]	0.5121035025902314	Clc1ccc(CO/N=C(\N)Nc2ccc(Cl)cc2)cc1	310.184	3.851800000000001	3	2	4	2
[102346.21]	0.8438067916844019	COc1ccc(C[C@@H]2COc3cc(OC)c(OC)cc3C2=O)cc1	328.36400000000003	3.1464000000000016	5	0	5	2
[274439.38]	0.5787610665841566	CC(C)n1c(CCN2CCN(CCCCNCCO)CC2)nc2ccccc21	387.5720000000001	2.139400000000001	5	2	11	2
[9668992.]	0.8535638180415225	COc1cc(Cc2ncc[nH]2)ccc1OC	218.25600000000003	2.0176999999999996	3	1	4	2
[1.8592386e+08]	0.5302216682110639	O=c1ccc2ccccc2o1	146.14499999999998	1.793	2	0	0	2
[514.2216]	0.4508876642059434	NCCS[C@@H]1c2c(O)cc(O)cc2O[C@H](c2ccc(O)c(O)c2)[C@H]1O	365.40700000000004	1.7366000000000001	8	6	4	2
[609.6699]	0.3151345760203198	C=C1[C@H](OC(=O)/C=C(\C)CC)C[C@@H](C(C)C)[C@H]2/C(=C/C)C(=O)[C@H](OC(=O)[C@H](C)CC)[C@@H]12	430.5850000000002	5.205900000000006	5	0	7	0
[3344147.2]	0.6009874281671518	CCOc1cc(C=O)ccc1OCCNC(=O)c1ccccc1	313.35299999999995	2.706600000000001	4	1	8	2
[219666.08]	0.7570631383172864	CC(C)(C(=O)O)[C@H]1CC[C@]23C[C@@H](CC[C@H]2[C@]1(C)CC(=O)O)[C@@]1(C)O[C@@H]31	350.45500000000004	3.562000000000002	5	2	4	0
[205758.8]	0.7276588317111773	CCc1cc(S(C)(=O)=O)ccc1C	198.28699999999998	1.96092	2	0	2	1
[3030.244]	0.63369945915607	COc1cc(=O)oc(/C=C\C=C\C=C/[C@@](C)(O)O)c1C	278.30400000000003	1.7832199999999998	5	2	5	1
[658.66766]	0.24393629364522848	Cn1c2ccccc2c(=O)c2c(O)cc3c(c21)C[C@@H]([C@@](C)(O)CO[C@@H]1O[C@@H](CO)[C@@H](O)[C@@H](O)[C@@H]1O)O3	503.5040000000002	-0.7317000000000007	10	6	5	3
[2780378.2]	0.7307759503811359	CC[C@H](C)[C@H](N)C(=O)N1CCC[C@H]1C(=O)O	228.29199999999994	0.43539999999999995	4	2	4	0
[428129.56]	0.48051855195017207	CCC(=O)[C@H](C)C[C@H](C)[C@H]1CC[C@@]2(C)[C@@H]3CC[C@H]4C(C)(C)[C@@H](O)CC[C@@]45C[C@]35CC[C@]12C	442.72800000000035	7.42780000000001	2	1	5	0
[6385676.5]	0.7650423277768814	CN1C(=O)CN=C(c2ccccc2)c2ccccc21	250.30100000000004	2.500400000000001	1	0	1	2
[2670.5198]	0.1796147946359198	CC1=C(CCO[P@](=O)(O)OP(=O)(O)O)S/C(=C(\O)CCC(=O)O)N1Cc1cnc(C)nc1N	526.4010000000003	2.355819999999999	15	6	11	1
[12528.812]	0.5224531594378291	CC1=C2C[C@H](C(C)(C)O)CC[C@]2(C)C[C@@]2(O[C@@H]3[C@@H](C(=O)C(C)=C4C[C@H](C(C)(C)O)CC[C@]43C)C2=O)C1=O	512.6870000000004	4.6524000000000045	6	2	2	0
[305508.28]	0.5600980478919106	C[N+]1(CCOC[C@@H]2CCC[N@+]3(C)CCCC[C@H]23)CCCCC1	310.52600000000007	3.042600000000001	1	0	5	0
[39159.203]	0.8060759674666982	NC(N)=C/C=N/c1ccc(-c2ccccc2)cc1	237.306	2.814700000000001	2	2	3	2
[1.028238e+10]	0.48660530880523345	O=C1C=C2C(=CCO[C@H]2O)O1	154.12099999999998	-0.2979000000000001	4	1	0	0
[9835.046]	0.8093346420793552	Cc1[nH]c(/C=C2\CC(=O)Nc3ccccc32)c(C)c1C	266.344	3.8227600000000024	1	2	1	2
[8706554.]	0.7162483519398133	C=C1[C@H]2CC[C@H](C2)[C@]1(C)CC/C=C(/C)CO	220.35599999999997	3.6976000000000027	1	1	4	0
[40094900.]	0.6240908130675747	C[C@H](N)[C@@H]1N=CCC[C@H]1C(=O)O	170.212	0.26759999999999956	3	2	2	0
[39.016144]	0.061064849827133644	CC[C@H](C)[C@H](NC(=O)[C@H](CCC(=O)O)NC(=O)[C@H](CCC(=O)O)NC(=O)[C@H](Cc1ccc(OP(=O)(O)O)cc1)NC(=O)CC(C)C)C(=O)	700.6790000000002	0.660500000000005	13	8	22	1
[43330848.]	0.6857288997629903	CC(=O)N[C@H]1C[C@H]2CCCN2C(=O)[C@H]1C	210.277	0.5219000000000003	2	1	1	0
[488073.28]	0.5617574978949781	CC1(C)C=C2C(=O)C(=O)c3ccc(O)c(O)c3[C@@]2(C)C1	272.3	2.4772000000000007	4	2	0	1
[21165.904]	0.2915405793037835	C=C(CCCCC(=O)O)C(=C)/C=C/[C@H]1CCC(=O)[C@@H]1CCCCCCC(=O)O	390.52000000000027	5.3205000000000044	5	2	15	0
[4547.373]	0.5589811430146876	C[C@H]1[C@H]2[C@H](C[C@H]3[C@@H]4CC[C@@H]5C[C@@H](O)CC[C@]5(C)[C@H]4CC[C@]32C)O[C@@]12CC[C@@H](C)CN2	415.6620000000003	5.366800000000005	3	2	0	0
[1774598.6]	0.812497801753795	O=C1[C@@H](O)N=C(c2ccccc2)c2ccccc2N1	252.27300000000002	1.7945	2	2	1	2
[2888250.8]	0.2683727505504475	O[C@H]1CO[C@@H](OC[C@H]2O[C@@H](O)[C@@H](O)[C@@H](O)[C@H]2O)[C@@H](O)[C@H]1O	312.271	-4.758099999999994	10	7	3	0
[772710.]	0.4801069286146625	O=c1ccn([C@H]2C[C@H](O)[C@@H](COP(=O)(O)O)O2)c(=O)[nH]1	308.183	-1.7056999999999998	8	4	4	1
[105753.85]	0.6552263788460683	Cc1cc(Cl)ncc1C(=O)O	171.583	1.74162	3	1	1	1
[6007651.]	0.8643706623991227	CCN(CCNC(=O)c1ccccc1)C1CCCCC1	274.4080000000001	3.0710000000000015	2	1	6	1
[183516.17]	0.3016752876154774	C=C1[C@@H](O)[C@H](O)C[C@@]2(C)[C@H]1CC[C@]1(C)[C@@H]2CC=C2[C@H]3[C@](C(=O)OC)(C(=O)O)CC[C@]3(C)CC[C@]21C	486.6490000000004	4.497400000000003	6	3	2	0
[5040.372]	0.5088802615939669	COc1cc(CC[C@@H](O)C[C@H](O)CCc2ccc(O)c(OC)c2)ccc1O	376.44900000000007	2.7923000000000013	6	4	10	2
[299115.88]	0.5086437225637517	COc1ccc(OCCCCCCCCCCCO)cc1OC	324.46099999999996	4.585800000000005	4	1	14	1
[173890.19]	0.6518425773157064	C=C1C(=O)C2=CC[C@@H]3[C@](C)(O)CCC[C@]3(C)[C@H]21	232.32299999999995	2.6290000000000004	2	1	0	0
[273044.3]	0.2807478688927046	CCCSC[C@@H](NC(=O)CC[C@H](N)C(=O)O)C(=O)NCC(=O)O	349.40900000000005	-0.992699999999997	8	5	12	0
[1.3747107e+08]	0.7697734478465784	Cn1c(C(=O)N2CCCCC2)nc2ccccc21	243.31	2.1994	2	0	1	2
[40101.53]	0.6943293149671289	CO[C@@H]1c2cc(C(C)C)c(O)c(O)c2[C@@]2(C)CCCC(C)(C)[C@@H]2[C@@H]1O	348.48300000000006	4.367200000000005	4	3	2	1
[26151.86]	0.6791715034175768	COc1ccc(Nc2nc(C)nc(Nc3ccc(C(=O)N(C)C)cc3)n2)cc1	378.4360000000001	3.377620000000002	7	2	6	3
[15038.304]	0.2751914184542735	CC(=O)O[C@@H]1C(C)(C)CCC[C@]2(C)[C@H](CC[C@]3(C)[C@@H]2CC=C2[C@@H]4CC(C)(C)[C@@H]4CC[C@@]23C)C1(C)C	482.79300000000035	8.985700000000003	2	0	1	0
[1475229.]	0.6920466304080382	NCCCCCCNS(=O)(=O)c1ccccc1	256.371	1.4839999999999995	3	2	8	1
[120371.32]	0.4156667122946663	CCCC[C@H](CN(O)CC[C@@H](NC(=O)c1ccccc1)C(=O)O)C(=O)O	366.4140000000001	1.8419	7	4	12	1
[821311.]	0.6621878312950895	C=CCOc1ccc2c(c1)OCO2	178.18699999999995	1.9801	3	0	3	1
[32639.27]	0.20402080584857799	CCCCCCCCC(=O)OC[C@H]1O[C@@H](Oc2ccc3c(=O)c(-c4ccc(OC)cc4)coc3c2)[C@@H](O)[C@@H](O)[C@@H]1O	570.6350000000004	3.9488000000000043	10	3	13	3
[761.4502]	0.15357222557362782	C[C@@H]1O[C@@H](Oc2cc(O)c3c(=O)c(O[C@@H]4O[C@@H](CO)[C@@H](O)[C@@H](O)[C@@H]4O)c(-c4ccc(O)cc4)oc3c2)[C@@H](O)[C@@H](O)[C@@H]1O	594.5220000000004	-1.743800000000001	15	9	6	3
[374439.03]	0.8533555071280714	COc1cc(Cc2cnc(N)nc2N)cc(OC)c1OC	290.32300000000004	1.2575999999999998	7	2	5	2
[1914.9521]	0.709095567249119	Cc1[nH]c2ccc(OC(F)(F)F)cc2c1CCNC(=O)c1ccccc1	362.351	4.347420000000002	2	2	5	3
[127157.22]	0.476596598510556	O=C(N[C@H]1COC(=O)c2ccccc21)c1cn(CCCCCF)c2ccccc12	394.4460000000002	4.4226000000000045	3	1	7	3
[372417.25]	0.6552457221729158	Cc1ccc([C@H]2OC(=O)[C@H]3[C@@H](c4ccc(O)c(O)c4)OC[C@H]23)cc1	326.34800000000007	3.008020000000002	5	2	2	2
[60909.78]	0.6367504529335729	COc1cc(C)c(C(=O)Oc2ccc(C)cc2)c(OC)c1	286.32700000000006	3.5398400000000025	4	0	4	2
[3646765.5]	0.1368488543271167	N=C(N)NCCC[C@@H](NC(=O)CC[C@@H](N)C(=O)O)C(=O)O	303.319	-1.9888299999999957	8	7	10	0
[45187.23]	0.7157667012400108	C#CCN(Cc1ccccc1)c1ccccc1	221.303	3.3264000000000022	1	0	4	2
[26810.95]	0.7813375060336335	C[C@@H](O)c1ccc(CCOc2ccc(C[C@H]3SC(=O)NC3=O)cc2)cc1	371.4580000000001	3.2555000000000014	5	2	7	2
[4571182.]	0.5174653102504866	COC(F)(F)C(F)(F)F	150.046	1.7879	1	0	1	0
[4407363.5]	0.8268118226432366	O=C(C[C@H]1CC(c2ccccc2)c2ccccc21)N1CCCC1	305.42100000000016	4.318300000000003	1	0	3	2
[1382.0903]	0.4281355001830005	CC(C)=CCC1(CC=C(C)C)C(=O)C(=O)C(C(=O)C(C)C)C1=O	318.41300000000007	3.247600000000002	4	0	6	0
[85787.92]	0.2911303978978594	C=C1[C@@H](O)C[C@H](OC(C)=O)[C@@]2(C)[C@@H](OC(C)=O)[C@H](OC(C)=O)C3=C(C)[C@@H](OC(C)=O)C[C@H]([C@@H](OC(C)=O)[C@@H]12)C3(C)C	578.6550000000003	2.9644000000000004	11	1	5	0
[71602.24]	0.8646681403311671	COc1cc([C@H]2OC[C@@H]3[C@@H](c4ccc5c(c4)OCO5)OC[C@H]23)cc(OC)c1O	386.40000000000015	3.2133000000000016	7	1	4	2
[1405902.4]	0.7425447227634825	N#Cc1ccc(COCCOc2ccccc2)cc1	253.30100000000002	3.153880000000002	3	0	6	2
[3673117.8]	0.8993406159484083	O=C(NCC1(N2CCCCC2)CC1)c1ccccc1	258.36499999999995	2.4349	2	1	4	1
[5293.3843]	0.40010200458804523	C=C[C@H](O)C#CC#C[C@H](O)/C=C/CCCCCCC	260.37699999999995	2.817700000000001	2	2	8	0
[74580.195]	0.5009310546225095	CC(=O)c1occc1O[C@@H]1O[C@H](CO)[C@@H](O)[C@@H](O)[C@@H]1O	288.252	-1.3391000000000006	8	4	4	1
[1.589493e+11]	0.47666488574943633	CCC1=C(C)C(=O)O1	112.12799999999997	1.2272	2	0	1	0
[873367.75]	0.30870330656649436	CSCC[C@@H](NC(=O)CC[C@@H](N)C(=O)O)C(=O)NCC(=O)O	335.38200000000006	-1.3827999999999974	8	5	11	0
[16032461.]	0.4745741095099819	CN1CN([C@@H]2O[C@H](CO)[C@@H](O)[C@H]2O)C(=O)C1	232.236	-2.843099999999999	6	3	2	0
[85549568.]	0.7859513461306047	CN1C(=O)[C@@H](Cc2ccccc2)c2ccccc21	237.30200000000002	2.989300000000002	1	0	2	2
[148610.95]	0.46418685305229423	Cc1ccc(Cn2c(SCC(=O)Nc3ccc(F)cc3)nc3c(=O)[nH]cnc32)cc1	423.4730000000001	3.3462200000000006	5	2	6	4
[1100924.8]	0.42118760706957803	C=C1[C@@H]2CC[C@@H]3[C@](C2)(C(=O)O[C@H]2CCC(C)(C)[C@H]4CC[C@]25CCC(C)(C)[C@H]4[C@H]35)[C@@H]1O	412.61400000000026	5.5140000000000065	3	1	0	0
[3070.584]	0.11511807136837207	CS(=O)(=O)CCC/C(=N\OS(=O)(=O)O)S[C@@H]1O[C@H](CO)[C@@H](O)[C@@H](O)[C@@H]1O	439.4860000000001	-2.522799999999997	12	5	8	0
[183832.7]	0.24325846760776557	OC[C@@H]1O[C@@H](O[C@@H]2[C@@H](O)[C@@H](O)[C@@H](O)O[C@@H]2CO)[C@@H](O)[C@@H](O)[C@@H]1O	342.297	-5.397199999999993	11	8	4	0
[258.03207]	0.12355939995364419	CO[C@@H]1[C@H](O)[C@H](CO)O[C@@H](O[C@@H]2[C@@H](COS(=O)(=O)O)O[C@@H](C)[C@@H](OS(=O)(=O)O)[C@@H]2O)[C@@H]1OS(=O)(=O)O	594.5440000000003	-4.191699999999991	19	6	11	0
[379852.72]	0.19990944398688962	C[C@H]1CC[C@@]2(O)[C@]3(C)C[C@@]4(O)O[C@]2(C(=O)[C@@]4(C)C([C@@H](C)CO[C@@H]2O[C@@H](CO)[C@@H](O)[C@@H](O)[C@@H]2O)=CC3=O)[C@@H]1O	542.5780000000002	-2.086999999999997	12	7	5	0
[3651.5486]	0.6388315967465905	Cc1ccc(-c2oc3cc(O)cc(O)c3c(=O)c2O)cc1	284.267	2.8852200000000012	5	3	1	3
[4.239298e+09]	0.3522238085174662	O=C(O)[C@H](O)[C@@H](O)CO	136.103	-2.2148999999999996	5	4	3	0
[158171.27]	0.2864267945573403	Oc1ccc2c3c1O[C@@H]1c4[nH]c5c(c4C[C@]4(O)[C@@H](C2)N(CC2CC2)CC[C@]314)C[C@]1(O)[C@H]2Cc3ccc(O)c4c3[C@@]1(CCN2CC1CC1)[C@@H]5O4	661.799	3.824100000000003	8	5	4	3
[5072331.]	0.6895269290981885	CCCOC(=O)c1ccc(OC)cc1	194.22999999999996	2.2620000000000005	3	0	4	1
[233970.05]	0.6073030148893398	CCOC(=O)NC(C)(C)C	145.20199999999997	1.5310000000000001	2	1	1	0
[10678842.]	0.30472753178416717	OC[C@H]1O[C@H](S)[C@H](O)[C@@H](O)[C@@H]1O	196.22400000000002	-2.2839000000000005	5	5	1	0
[684.2136]	0.4290965158513314	CC[C@H](CC[C@@H](C)[C@H]1CC[C@H]2[C@@H]3CCC4=CC(=O)CC[C@]4(C)[C@H]3CC[C@@]21C)C(C)C	412.7020000000003	8.233000000000008	1	0	6	0
[4063.8416]	0.1526794314471642	C[C@H](CC[C@H](O)C(C)(C)O)[C@H]1CC[C@]2(C)C3=C(CC[C@]12C)[C@]1(C)C[C@H](OC(=O)C[C@](C)(O)CC(=O)O)[C@H](O)C(C)(C)[C@@H]1CC3	620.8680000000003	5.782200000000008	8	5	10	0
[797962.6]	0.7159421298545312	CC(=O)NCCc1ccccc1	163.22	1.3652000000000002	1	1	3	1
[2336780.5]	0.7382538485955211	c1ccc(-c2nsc(N3CCN(c4ccccc4)CC3)n2)cc1	322.43700000000007	3.5317000000000016	4	0	3	3
[61985644.]	0.701536685076867	Cc1ccccc1Sc1ccccc1	200.306	4.146220000000003	1	0	2	2
[3427028.]	0.7414144871948513	c1csc(-c2csc(Nc3ccccc3)n2)c1	258.37100000000004	4.615200000000002	2	1	3	3
[31345.744]	0.4625635896822571	C/C(=C/[C@@H](C)C(=O)C[C@H](O)CC1CC(=O)NC(=O)C1)C(=O)O	311.33400000000006	0.4163999999999999	6	3	7	0
[1844688.8]	0.8436990443404775	N#CC1=C(N)Oc2ccccc2[C@H]1c1ccccc1	248.28500000000003	2.9047800000000015	3	1	1	2
[124414.95]	0.6308323209138438	CC(C)(C)NC(=O)c1ccc(OC(C)=O)cc1	235.283	2.1402	3	1	2	1
[128694.4]	0.3678115806899523	CC/C=C\CCO[C@@H]1O[C@@H](CO)[C@@H](O)[C@@H](O)[C@@H]1O	262.302	-0.8408	6	4	6	0
[46.0403]	0.17606489523127736	O=C(/C=C\c1ccc(O)cc1)OC[C@H]1O[C@@H](Oc2cc(O)c3c(c2)O[C@@H](c2ccc(O)cc2)CC3=O)[C@@H](O)[C@H](O)[C@@H]1O	580.5420000000004	1.9528999999999992	12	6	7	3
[9885.581]	0.4420001281147182	CC(C)CCC[C@H](C)CCC[C@@H](C)CCC[C@@H](C)[C@H](O)C(=O)O	328.537	5.507100000000006	3	2	14	0
[1609.3236]	0.37577213165535595	CC[C@@H](C#CC#C/C=C/CO)O[C@@H]1O[C@@H](CO)[C@@H](O)[C@@H](O)[C@@H]1O	326.34499999999997	-1.8631999999999995	7	5	5	0
[6417.4194]	0.5923280143335089	CCC[C@]1(O)CC[C@H]2[C@@H]3CCC4=C/CCCC[C@]4(C)[C@H]3CC[C@@]21C	330.55600000000004	6.260600000000007	1	1	2	0
[7092770.5]	0.7597082879641035	Cc1ccc2c(N3CCN(CCN4CCN(C)CC4)CC3)cc(=O)oc2c1	370.4970000000002	1.4708199999999996	6	0	4	2
[12971.1]	0.5374710870067756	CC(=O)O[C@]1(C)CCC[C@]2(C)CCCC(C)=C[C@H]2OC1	280.408	4.013800000000003	3	0	1	0
[4857985.5]	0.8007172479034804	COc1ccc2c3c1O[C@H]1[C@@H](O)CC=C4[C@H](C2)N(C)CC[C@]431	299.3700000000001	1.6452	4	1	1	1
[746247.6]	0.3496157914301644	CCCCCCO[C@H](C)OC(C)=O	188.26699999999997	2.492400000000001	3	0	7	0
[3727.132]	0.7797015908219613	CC1(C)CC(=O)c2c(ccc(C(=O)Nc3ccc(C(=O)O)cc3)c2O)O1	355.34600000000006	3.0865000000000014	6	3	3	2
[719.12885]	0.31184363018252953	CCNC(=O)CCC/C=C\C[C@H]1[C@@H](O)C[C@@H](O)[C@@H]1/C=C/[C@@H](O)CCc1ccccc1	415.5740000000001	3.1469000000000014	4	4	12	1
[43230.812]	0.5581191541220571	C=C1CC[C@]2(OC1)O[C@@H]1C[C@H]3[C@@H]4CC[C@H]5C[C@@H](O)CC[C@]5(C)[C@H]4CC(=O)[C@]3(C)[C@H]1[C@H]2C	428.6130000000003	4.892900000000005	4	1	0	0
[191491.11]	0.23598626159819902	CN[C@@H]1[C@@H](O[C@H]2O[C@H](CO)[C@@H](O)[C@H](O)[C@H]2O)O[C@H](CO)[C@H](O)[C@H]1O	355.3400000000001	-5.170099999999993	11	8	5	0
[3655477.2]	0.45310418964042976	C[C@H](N)C(=O)NCC(=O)O	146.146	-1.4655999999999998	4	3	3	0
[846542.2]	0.3483480963795487	CO/C=C(C(=O)OC)\C(C)=C\C=C\c1ccc(OC)cc1	288.343	3.3580000000000023	4	0	6	1
[15710.127]	0.4930664949476161	C=C(C)[C@@H](O)[C@@H](O)C[C@]1(C)[C@@H](O)C[C@]2(O)[C@@H]1CC[C@]1(C)[C@@H]2CC[C@]2(C)[C@H](C)CC[C@]12C	434.66100000000034	4.445200000000004	4	4	4	0
[113576.195]	0.6421673282970898	COc1nc(C)nc2c1ncn2[C@@H]1O[C@H](CO)[C@@H](O)[C@H]1O	296.283	-1.2451800000000006	8	3	3	2
[309935.12]	0.2683727505504475	O[C@H]1CO[C@@H](O)[C@@H](O)[C@@H]1O[C@@H]1O[C@@H](CO)[C@@H](O)[C@@H](O)[C@@H]1O	312.271	-4.758099999999994	10	7	3	0
[984.0835]	0.015954568742754482	CC/C=C\CCCCOC(=O)CC(=O)OC[C@H](CO[P@@](=O)(O)O[C@@H]1[C@@H](O)[C@@H](O)[C@@H](OP(=O)(O)O)[C@@H](OP(=O)(O)O)[C@@H]1O)OC(=O)CCCCCC	802.5900000000001	1.0358999999999985	21	8	25	0
[135526.6]	0.6976538225468476	CC1(C)[C@H]2CC[C@@]34C=C[C@@](C)(C3)C(=O)C[C@H]4[C@]2(C)CC(=O)[C@@H]1O	316.44100000000003	3.304200000000002	3	1	0	0
[50555.92]	0.5022905915069308	CC(=O)O[C@H]1C=C(C)C[C@H]2CC[C@@H]1C2(C)C	222.32799999999997	3.320500000000002	2	0	1	0
[718434.56]	0.6825263092157341	C[C@@H](O)[C@H](NC(=O)c1ccccc1)C(=O)O	223.228	0.2503999999999999	4	3	4	1
[2.7335086e+10]	0.6923389339776276	O=C(O)[C@@H](Cl)c1ccc(O)cc1	186.59400000000002	1.7567	3	2	2	1
[258.03207]	0.12355939995364419	CO[C@H]1[C@@H](O)[C@@H](CO)O[C@@H](O[C@H]2[C@@H](COS(=O)(=O)O)O[C@@H](C)[C@@H](OS(=O)(=O)O)[C@@H]2O)[C@@H]1OS(=O)(=O)O	594.5440000000003	-4.191699999999991	19	6	11	0
[70824.36]	0.5654477209272036	N#C[C@@H](O[C@H]1O[C@@H](CO)[C@@H](O)[C@@H](O)[C@H]1O)c1ccccc1	295.291	-0.9322200000000003	7	4	4	1
[15068919.]	0.721471113909982	COC(=O)NCc1ccccc1	165.192	1.5426	2	1	2	1
[3364530.8]	0.6993382745630787	O=C(O)[C@H](CO)c1ccccc1	166.17600000000002	0.8471	3	2	3	1
[30385354.]	0.7232024192640073	CCN[C@H](CC)C(=O)c1ccccc1	191.27400000000003	2.2574000000000005	2	1	5	1
[1052500.4]	0.9365207349823481	Cc1ccc(S(=O)(=O)Nc2ccc(Cl)cc2)cc1	281.764	3.4492200000000013	2	1	3	2
[136165.28]	0.40604859895814427	CCCCC#CCSc1ccccc1	204.33800000000002	3.9723000000000033	1	0	4	1
[12569.238]	0.4408239092951487	O=C1/C(=C\c2ccc(O)cc2)Oc2cc(O[C@H]3O[C@@H](CO)[C@@H](O)[C@H](O)[C@@H]3O)ccc21	416.38200000000006	0.18710000000000004	9	5	4	2
[404.66086]	0.1592907073840895	C[C@@H]1O[C@@H](O[C@@H]2[C@@H](O)[C@@H](O)[C@@H](CO)O[C@@H]2Oc2c(-c3ccc(O)cc3)oc3cc(O)cc(O)c3c2=O)[C@@H](O)[C@@H](O)[C@@H]1O	594.5220000000005	-1.3927000000000012	15	9	6	3
[9682352.]	0.6075896054924772	O=C1OCc2cc3ccccc3cc2C1	198.22099999999998	2.4391000000000007	2	0	0	2
[8379017.5]	0.8254203175590742	c1cc2c(cc1[C@H]1OC[C@@H]3[C@@H](c4ccc5c(c4)OCO5)OC[C@H]13)OCO2	354.3580000000002	3.2192000000000016	6	0	2	2
[3.305751e+08]	0.5980337751938362	Oc1cccc2c1CCCC2	148.20499999999998	2.271000000000001	1	1	0	1
[41472168.]	0.08238066881991613	CCCCCCC/C=C\CCCCCCCCCCCCCCCCCCCCCCC	448.86400000000043	12.505199999999979	0	0	28	0
[139820.14]	0.4734458216822732	C=C[C@@H]1C2=CCOC2=CO[C@@H]1O[C@@H]1O[C@H](CO)[C@@H](O)[C@H](O)[C@H]1O	328.317	-1.2406000000000004	8	4	4	0
[257546.81]	0.416283580381106	CC(=O)O[C@H](C)CO[C@@H]1O[C@@H](CO)[C@@H](O)[C@@H](O)[C@@H]1O	280.273	-2.2454999999999976	8	4	5	0
[7.576587e+08]	0.5511534679505163	CC/C=C(/C)C(=O)O	114.14399999999998	1.4273	2	1	2	0
[7.6727136e+08]	0.6050923278057382	CC1=C2C(=O)[C@@H]3CC[C@@H](C)[C@@]2(CC1)C3(C)C	218.33999999999995	3.738100000000003	1	0	0	0
[66654.125]	0.47358117653768045	CC(C)C1=C2[C@@H]3CC=C4[C@@H]5[C@@H](O[C@@H]6OC[C@@](O)([C@@H]4O)[C@@H](O)[C@]65O)[C@@]3(C)CC[C@@]2(C)CC1	432.5570000000003	2.0543999999999993	6	4	1	0
[46891.44]	0.6296472233405068	C=C[C@@H]1CN2CC[C@H]1C[C@@H]2[C@H](O)C1=C(C=O)C1=C(C)C	273.376	2.0892	3	1	4	0
[1012.14685]	0.0964949071426845	C/C=C(\C)[C@@H](O)[C@H](C)/C=C/C=C(\C)CC/C=C(\C)CC/C=C(\C)CC/C=C(\C)CC/C=C(\C)CC/C=C(/C)CC/C=C(/C)C	603.0320000000003	13.830999999999971	1	1	22	0
[22943680.]	0.6456539610643877	CCCC[C@@H]1OC(=O)C2=CCCC[C@H]21	194.27399999999994	2.828500000000001	2	0	3	0
[2329931.2]	0.6742857251727097	Cc1ncc([N+](=O)[O-])c(C(=O)O)c1-c1ccccc1	258.233	2.6634200000000003	5	1	3	2
[670608.2]	0.9283990504755079	CC[C@H]1[C@H]2Cc3ccc(OC)cc3[C@@]2(CC)CCN3CC[C@]13O	315.45700000000005	3.3395000000000024	3	1	3	1
[11417241.]	0.5765742695716638	OCCC1(O)CCCC1	130.18699999999998	0.6738999999999999	2	2	2	0
[2857374.]	0.5397294453240872	N[C@H]1C=C[C@@H](CC[C@H](N)C(=O)O)C1	184.239	0.08189999999999986	4	3	4	0
[4102.5483]	0.21344210441154635	CC(C)c1c(OC(=O)CC(C)C)c(O)c(C)c2c1C(=O)c1c(O)cc(O)c(O)c1C2=O	428.4370000000002	3.6677200000000045	8	4	4	3
[157116.47]	0.2634277222406427	C[C@H]1O[C@@H](O)[C@@H](O[C@@H]2O[C@H](C(=O)O)[C@@H](O)[C@@H](O)[C@@H]2O)[C@@H](O)[C@@H]1O	340.281	-4.277299999999997	11	7	3	0
[325231.4]	0.8009691597993722	CN[C@H](C)Cc1ccc2ccccc2c1	199.297	2.9902000000000015	1	1	3	2
[1035.1492]	0.18142467464070475	COc1cc([C@H](O)[C@@H](CO)Oc2ccc(/C=C\CO)cc2OC)ccc1O[C@@H]1O[C@@H](CO)[C@@H](O)[C@@H](O)[C@@H]1O	538.5460000000003	-0.6387000000000005	12	7	12	2
[2594327.5]	0.8115758597100254	O=C1CN=C(c2ccccc2)c2ccccc2N1	236.274	2.4761000000000006	1	1	1	2
[1160837.2]	0.2994953497880932	CCCCOc1ccc(OCCNC(=O)CCCCCCCCCCC)cc1	391.59600000000023	6.281400000000007	3	1	18	1
[285932.2]	0.5177703025628106	CCC[N+](CCC)(CC)CCC	172.33599999999996	3.0531000000000015	0	0	7	0
[3339484.2]	0.7738528474257961	O=C(O)[C@H]1CNCCc2c(I)cccc21	317.12600000000003	1.6050999999999997	3	2	1	1
[19673154.]	0.4905337721016122	COC(=O)C[C@@H]1OC(C)(C)[C@@H]2C(=O)[C@@H](O)[C@@]3(C)[C@@H](CC[C@@]4(C)[C@@H](c5ccoc5)OC(=O)[C@@H]5O[C@@]534)[C@@]12C	502.56000000000034	2.7443	9	1	3	1
[3104423.]	0.7765124670776554	Fc1ccc(CCNCc2ccccc2)cc1	229.29800000000006	3.158000000000002	1	1	5	2
[7950.0625]	0.06380251464382067	CC(=O)CSCCNC(=O)CCNC(=O)[C@@H](O)C(C)(C)CO[P@@](=O)(O)O[P@@](=O)(O)OC[C@H]1O[C@@H](n2cnc3c(N)ncnc32)[C@H](O)[C@@H]1OP(=O)	789.5910000000001	-0.1588999999999961	20	7	21	2
[117586.734]	0.4340769528156616	O=C(/C=C/[C@@H]1[C@H](/C=C/c2ccc3c(c2)OCO3)[C@H](C(=O)N2CCCCC2)[C@@H]1c1ccc2c(c1)OCO2)N1CCCCC1	570.686	5.384400000000006	6	0	6	2
[147825.05]	0.6715410034007648	FC(F)(F)c1ccc(-c2ccccc2)cc1	222.20900000000003	4.3724000000000025	0	0	1	2
[696607.]	0.7716923655597212	C[C@@H](COc1ccccc1)N1CCCCC1	219.32799999999992	2.9398000000000017	2	0	4	1
[2384.8723]	0.1623577180842505	C[C@]12C[C@@H](c3ccc(O)cc3O1)[C@@]13O[C@]1(c1ccc(O)cc1O)Oc1cc(-c4cc5ccc(O)cc5o4)cc(O)c1[C@@H]3C2=O	592.5560000000003	5.633500000000009	10	5	2	5
[2609929.2]	0.8747302776934651	O=C(O)[C@@H](Oc1ccccc1)c1ccccc1	228.247	2.891300000000001	3	1	4	2
[337685.03]	0.6393410548809525	O=c1[nH]c(=O)n(-c2ccccc2)c(=O)[nH]1	205.173	-0.7859000000000003	3	2	1	2
[79396.11]	0.2922981371846027	N[C@H](CCC(=O)N[C@H](CSC(=S)NCc1ccc(O)cc1)C(=O)O)C(=O)O	415.4930000000001	0.2613999999999993	10	6	10	1
[2598636.2]	0.6489204335813592	O=C(O)/C=C\c1ccccc1	148.161	1.7844	2	1	2	1
[82161192.]	0.3803561196915837	ON=C1C=CC(=O)NC=C1	138.126	-0.33520000000000016	2	2	0	1
[20403.25]	0.7589028551684275	CC(C)c1c(O)ccc2c1C(=O)c1ccc(C(=O)O)cc1C2=O	310.305	2.989200000000001	5	2	2	3
[3.0884656e+08]	0.08436062349728077	CC[C@H](C)CCCCCCCCCCCCCCCCCCCCCCCCCCCCCCC	492.9610000000006	13.755399999999971	0	0	31	0
[8568.149]	0.18925935913754355	C=C[C@@H](C#CC#CCCCC(=O)OC)O[C@@H]1O[C@@H](CO)[C@@H](O)[C@@H](O)[C@@H]1O	368.382	-1.2923999999999995	8	4	7	0
[1530724.8]	0.5463903848549729	O=C(NO)Nc1ccc(-c2ccccc2)cc1	228.251	2.864300000000001	2	3	2	2
[973793.75]	0.5228115316000446	C[C@@H](N)Cn1ncc2c1ncn2[C@@H]1O[C@H](CO)[C@@H](O)[C@H]1O	297.315	-1.8084999999999993	7	4	4	2
[5921.6357]	0.32408957910959946	Cc1nc(C)c(/C=[N+](\[O-])C(C)(C)C)c(C)c1C	234.34299999999996	3.042980000000002	2	0	1	1
[935.75604]	0.23793639423870483	O=C(O)[C@@H]1O[C@@H](Oc2ccc(-c3oc4cc(O)cc(O)c4c(=O)c3O)cc2O)[C@@H](O)[C@@H](O)[C@@H]1O	478.3620000000002	-0.4466000000000002	13	8	4	3
[23160.873]	0.21240311172514598	COc1cc([C@H]2O[C@@H](c3ccc(OC)c(OC)c3)[C@@H](CO)[C@@H]2CO[C@@H]2O[C@@H](CO)[C@@H](O)[C@@H](O)[C@@H]2O)cc(OC)c1O	582.5990000000003	0.28040000000000004	13	6	11	2
[1383.4789]	0.41163386605481883	CC(C)[C@H](C)/C=C/[C@H](C)[C@H]1CC[C@@H]2[C@]1(C)CC[C@H]1[C@@]23C=C[C@]2(C[C@H](O)CC[C@]12C)OO3	428.6570000000002	6.473600000000007	3	1	4	0
[1034188.6]	0.468467235345905	Cn1c(N)nc(=O)c2c1ncn2[C@@H]1O[C@H](CO)[C@@H](O)[C@H]1O	297.271	-2.676299999999999	8	4	2	2
[489701.8]	0.4031849975325819	O=c1[nH]c(O)nc2c1ncn2[C@@H]1O[C@H](CO)[C@@H](O)[C@H]1O	284.228	-2.5633000000000004	8	5	2	2
[135108.72]	0.7467925449892104	C[C@@]1(C(=O)OCc2ccc(O)cc2)CCC[C@@]2(C)Cc3c(cc4c(c32)OCO4)[C@H]1O	410.46600000000024	3.901700000000004	6	2	3	2
[514.2216]	0.4508876642059434	NCCS[C@H]1c2c(O)cc(O)cc2O[C@H](c2ccc(O)c(O)c2)[C@H]1O	365.40700000000004	1.7366000000000001	8	6	4	2
[14131.085]	0.5276772448288839	CCOC(=O)[C@@]1(CO)CC[C@H]2C1=CC[C@@H]1[C@@]2(C)CC[C@@]2(C)[C@H](c3ccoc3)OC2=C1O	428.52500000000015	4.825000000000005	6	2	4	1
[33750412.]	0.4287250081489659	C[C@]12C(=O)C[C@@H](O)C=C1C=C[C@@H]1[C@H]2CC[C@]2(O)C(=O)O[C@]3(C)[C@@H]4C[C@@]5(C)[C@@H](CO[C@@]16O[C@]23[C@H]5C6=O)C(=O)O4	526.5380000000004	0.5277999999999998	10	2	0	0
[9323707.]	0.4077265639485262	COCCO[C@@H](C)OC	134.17499999999998	0.6418000000000001	3	0	5	0
[607776.3]	0.3158625712650217	CSC[C@H](NC(=O)CC[C@H](N)C(=O)O)C(=O)NCC(=O)O	321.355	-1.7728999999999964	8	5	10	0
[14775657.]	0.5849677140841099	CC(C)CC[C@H]1CCC(=O)O1	156.225	2.1282000000000005	2	0	3	0
[29484.342]	0.6213201413430596	C=C1CC[C@H]2[C@@](C)(CCC[C@@]2(C)C(=O)O)[C@@H]1CCC1=CCOC1=O	332.44000000000005	4.113300000000002	4	1	4	0
[20933298.]	0.6470356351847119	c1ccc(CCCCc2ccccc2)cc1	210.32000000000005	4.252000000000003	0	0	5	2
[23142.326]	0.6760471639607236	CCC[C@H](O)C[C@@H](O)CCc1ccc(O)c(OC)c1	268.35299999999995	2.2454	4	3	8	1
[92374.85]	0.6788148116944591	C/C=C/C(C)=C/C=C/C=C/C=C(/C)CO	204.31299999999996	3.559800000000003	1	1	5	0
[530.6143]	0.1761858123673066	CCCCCCC[C@H]1O[C@H]1CC#CC#CC1=CC[C@@H]2CC/C(C)=C3/CC(C)(C)[C@@H]3CC[C@@]2(C)[C@H]1O	476.7450000000004	7.761300000000009	2	1	7	0
[314300.8]	0.62596886962751	C=C(C)[C@]1(O)C[C@H]2[C@](C)(O)[C@@H](O)CC[C@]2(C)[C@@H]1C	254.36999999999995	1.8616	3	3	1	0
[173973.28]	0.6595635026882302	CC(C)[C@H](C(=O)O)N1C(=O)/C(=C/c2ccc(Cl)cc2)SC1=S	355.86800000000005	3.650400000000002	5	1	4	1
[472921.06]	0.8324334363704698	OC1(CN2CCC(C3CCCCC3)CC2)CCC1	251.41399999999987	3.1937000000000015	2	1	3	0
[1993876.6]	0.47363530403675486	C=CC(=C)CC/C=C(\C)CO	152.237	2.4474000000000005	1	1	5	0
[9268423.]	0.6677382556874066	O=C(N/N=C/c1ccc(Cl)cc1)c1ccc(O)cc1	274.707	2.8095000000000008	2	2	3	2
[119208.36]	0.7081315785375945	C/C=C/c1ccc(OC)c(OC)c1	178.23099999999997	2.736900000000001	2	0	3	1
[6094963.5]	0.6413143419975227	CNC(=O)c1ccc(C)cc1	149.19299999999998	1.35462	1	1	1	1
[8095.1206]	0.1539257680563696	CC(C)CCC/C(=N\OS(=O)(=O)O)S[C@@H]1O[C@@H](CO)[C@@H](O)[C@@H](O)[C@@H]1O	403.4750000000001	-0.5213000000000005	10	5	8	0
[96544368.]	0.24650403203368682	N/C(=N\CCC[C@@H](N)C(=O)O)C(=O)O	203.198	-1.3796999999999988	6	4	5	0
[1541.0305]	0.38866684088033226	C[C@H]1[C@H](C)CC[C@]2(C)CC[C@]3(C)C(=CC[C@@H]4[C@@]5(C)CC[C@@H](O)C(C)(C)[C@@H]5CC[C@]43C)[C@H]12	426.72900000000027	8.02480000000001	1	1	0	0
[3257.7122]	0.6595252828331065	O=C(CI)Nc1ccc(Cl)cc1	295.50700000000006	2.7135000000000007	1	1	2	1
[62284884.]	0.30088208961778473	NNC(=O)c1ccccc1O	152.15299999999996	-0.00430000000000047	3	3	1	1
[576833.2]	0.4742472084000407	Cc1ccc(Cl)cc1NC(=O)CSc1nc2c(=O)[nH]cnc2n1-c1ccccc1	425.9010000000001	3.801420000000001	5	2	5	4
[8841318.]	0.6859402168001009	O=c1[nH]c(Cl)c(Cl)c(Cl)c1Cl	232.881	2.9885	1	1	0	1
[2980118.]	0.8158654104291798	CC(C)[C@@H](CN1CCC(c2ccccc2)C1)N1CCCC1	286.46300000000014	3.596300000000003	2	0	5	1
[199496.75]	0.4559729566934408	c1cc(Nc2ccc(N3CCN(CCN4CCCCC4)CC3)cc2)ccc1NC(=O)c1ccccc1	483.66000000000014	5.290400000000005	5	2	8	3
[1360569.6]	0.3314468578883905	CC(=O)O[C@@H]1C[C@H]2C(C)(C)O[C@@H]3CC(=O)O[C@@]2(C3)[C@@H]2CC[C@@]3(C)[C@H](c4ccoc4)OC(=O)[C@@H]4O[C@]43[C@@]12C	514.5710000000003	3.6425000000000027	9	0	2	1
[87409.22]	0.8140094679052385	COc1c(C(C)C)cc2c(c1OC)[C@@]13CCCC(C)(C)[C@H]1[C@@H](OC3=O)[C@@H]2O	374.47700000000003	3.863700000000003	5	1	3	1
[1311317.6]	0.6375973291549237	O=C1CCCCc2cc(O)c(O)c(c2)C1	206.24099999999999	1.9357999999999997	3	2	0	1
[40955.844]	0.3958636148853902	CO[C@@H]1[C@H](COC(=O)/C=C/c2ccc(O)cc2)O[C@H](CO)[C@H](O)[C@H]1O	354.3550000000001	-0.5549000000000002	8	4	6	1
[27769.07]	0.7306188496061297	C=C1CC[C@H]2C[C@@]3(C)[C@H](CC[C@H](O)[C@@]3(C)CO)[C@H]2CC1=O	292.41900000000004	2.7075000000000005	3	2	1	0
[925.0884]	0.4409111008909421	CC[C@]1(O)CC[C@H]2[C@@H]3CC=C4CCC[C@@H]5[C@](C)(CO)CC[C@]5(C)CC[C@@]4(C)[C@@]3(C)CC[C@H]21	442.72800000000035	7.28540000000001	2	2	2	0
[878916.5]	0.6041126166270825	CCCCCCOc1ccccc1	178.275	3.6457000000000024	1	0	6	1
[161300.3]	0.35506955388740996	O=C(O)CCCCn1cc(C(=O)c2cccc3ccccc23)c2ccccc21	371.4360000000001	5.280400000000005	3	1	7	4
[24976.207]	0.8182069115692082	CC(C)/C=C/c1ccc(CC(=O)O)cc1	204.26899999999998	2.9829000000000008	2	1	4	1
[53630.77]	0.6099016323727142	C=C(C)[C@@H]1CC[C@@H](C)C2=C(C1)[C@@H](C)CC2=O	218.33999999999995	3.904200000000003	1	0	1	0
[145030.44]	0.4499750423008668	CC(C)O[C@H]1O[C@@H](CO)[C@@H](O)[C@@H](O)[C@@H]1O	222.23700000000002	-1.7886999999999993	6	4	3	0
[11596770.]	0.3855013631600322	CO[C@@H]1O[C@H](CO)[C@H](O)[C@H](O)[C@H]1O	194.18300000000002	-2.5673	6	4	2	0
[38379852.]	0.6301673394159557	N#Cc1ccc2c(c1)C(=O)NCC2	172.18699999999995	0.8441799999999999	2	1	0	1
[26752.38]	0.37841211400177405	Cc1nc2ccc(NC(=O)CCCCNC(=O)CCC[C@@H](N)C(=O)O)cc2cc1OC	430.50500000000017	2.35902	7	4	12	2
[443788.44]	0.804834628590485	CCOC(C)(C)[C@H](O)Cc1ccccc1	208.301	2.405100000000001	2	1	5	1
[1645.994]	0.2666008676413568	C=C1CC[C@H]2CC=C(C#CC#CC[C@@H]3O[C@H]3CCCCCCC)O[C@]2(C)C1=O	380.5280000000002	5.109400000000005	3	0	7	0
[1442927.]	0.5963606558791742	CN1CCC(=C2c3ccccc3Cc3ccccc32)CC1	275.39500000000004	4.118300000000003	1	0	0	3
[4131325.5]	0.7133754082118088	COc1cccc(CCCCn2ccnc2)c1	230.311	2.914600000000001	2	0	6	2
[78699296.]	0.6261518225795569	CN1CCC[C@H]1c1cccnc1	162.236	1.8483	2	0	1	1
[315745.6]	0.7514137932384151	O[C@@](Cc1ccccc1)(c1ccccc1)[C@H](O)c1ccccc1	304.389	3.850500000000003	2	2	5	3
[2.0641064e+08]	0.31405011179965275	C[C@H]1C(=O)O[C@H]2C[C@@]34[C@@H]5OC(=O)[C@]3(O[C@@H]3OC(=O)[C@@H](O)[C@]34[C@H](C(C)(C)C)[C@@H]5O)[C@]12O	424.4020000000001	-1.3694999999999982	10	3	0	0
[59117112.]	0.4816971627047511	N[C@@H](C(=O)O)[C@@H]1NC(C(=O)O)=CCS1	218.23399999999998	-0.9706999999999999	7	4	3	0
[2412660.]	0.771296738241799	Nc1ccc(OCc2ccccc2)cc1	199.25300000000004	2.847800000000001	2	1	3	2
[48206.438]	0.3404425650258831	COc1ccc([C@H](O)CO)cc1O[C@@H]1O[C@@H](CO)[C@@H](O)[C@@H](O)[C@@H]1O	346.332	-2.1003999999999996	9	6	6	1
[2808691.8]	0.6435180558376117	NC(=O)c1cc([N+](=O)[O-])ccc1NCc1ccccc1	271.276	2.3058000000000005	4	2	5	2
[1344155.8]	0.6709991136415815	C=C1[C@H]2CC[C@@]3([C@@H]1O)[C@@H]1C[C@H]4[C@@]5(C)CC[C@H](O)[C@@]4([C@@H]1N(C)C5)[C@@H]3C2	329.48400000000004	2.4309000000000003	3	2	0	0
[1532126.9]	0.3448171229711653	C[S@@+](CCON)C[C@@H]1O[C@@H](n2cnc3c(N)ncnc32)[C@@H](O)[C@@H]1O	357.41600000000005	-1.833899999999997	9	4	6	2
[3785351.8]	0.8706065646023242	NCCc1cccc(S(=O)(=O)N2CCCC2)c1	254.3549999999999	0.9722999999999999	3	1	4	1
[8470.849]	0.5407539913962257	C[C@H](C(=O)OCCc1ccccc1)S(=O)(=O)Nc1ccc(-c2ccc(F)cc2)cc1	427.4970000000001	4.408800000000003	4	1	8	3
[10310.669]	0.7234964934102688	CC(=O)O[C@H]1C[C@@]2(C)CCCC(=O)[C@]2(C)C[C@@H]1C(C)C	280.408	3.7497000000000034	3	0	2	0
[12562175.]	0.5834566040259086	NC[C@@H]1CC=C(C(=O)O)C1	141.16999999999996	0.3660999999999998	3	2	2	0
[8.8403066e+08]	0.4664054785302647	CC1(C)CCC(=O)C1	112.172	1.7656	1	0	0	0
[4358047.5]	0.8112907473694851	CN1CCN(c2ccc(C(=O)O)cc2)CC1	220.27199999999996	1.1366	4	1	2	1
[11115448.]	0.6097309558447225	CC(=O)O[C@@H](C)COC(=O)CCC	188.22299999999996	1.2812999999999999	4	0	5	0
[2.0224154e+08]	0.5752144301379088	NC(=O)[C@H](O)c1ccc(O)cc1	167.164	-0.08909999999999996	3	3	2	1
[26311884.]	0.7107476644169146	CC(C)(C)C(=O)OCCc1ccccc1	206.285	2.8184000000000013	2	0	3	1
[72901104.]	0.36443702451135496	C[C@H](O)[C@@H](O)[C@@H](O)CO	136.147	-1.9187000000000003	4	4	3	0
[3090.4343]	0.7310140206327828	CC(=O)[C@]1(O)CC[C@@H]2[C@@H]3CCC4=CC(=O)CCC4=C3[C@@H](c3ccc(N(C)C)cc3)C[C@]21C	433.59200000000016	4.972200000000005	4	1	3	1
[9638.199]	0.6314197122408228	CC1(C)CCC[C@@]2(C)[C@H]1CC[C@]1(C)[C@@H]2CC[C@]2(C)[C@@H](O)C=C2[C@@H]1O	332.52799999999996	4.697200000000006	2	2	0	0
[38927.53]	0.4110046068671168	COc1cc(CO)cc(OC)c1O[C@@H]1O[C@@H](CO)[C@@H](O)[C@@H](O)[C@@H]1O	346.332	-1.6251999999999995	9	5	6	1
[7397942.5]	0.7097409852352753	Cn1c(SCC(=O)Nc2ccccc2)nc2c(=O)[nH]cnc21	315.35800000000006	1.3873999999999997	5	2	4	3
[846220.9]	0.13729201660305404	NC(=O)N[C@@H](CCCCNC(=O)CCCCNC(=N)N)C(=O)O	330.389	-0.9522299999999966	6	7	12	0
[74825.555]	0.7212640627526398	CC(C)COc1ccccc1C(=O)OCCc1ccccc1	298.38199999999995	4.120900000000003	3	0	7	2
[989219.25]	0.2673318139614248	O[C@H]1[C@H](O)[C@@H](O[C@@H]2[C@@H](O)O[C@@H](CO)[C@@H](O)[C@@H]2O)O[C@@H]1CO	312.2710000000001	-4.758099999999994	10	7	4	0
[572921.5]	0.5427173974367647	CCCCC[C@@H](/C=C/n1ccnc1)OC(=O)c1ccccc1	298.386	4.1597000000000035	3	0	8	2
[1360569.6]	0.3314468578883905	CC(=O)O[C@H]1C[C@@H]2C(C)(C)O[C@@H]3CC(=O)O[C@@]2(C3)[C@@H]2CC[C@@]3(C)[C@H](c4ccoc4)OC(=O)[C@@H]4O[C@]43[C@@]12C	514.5710000000003	3.6425000000000027	9	0	2	1
[1725211.]	0.5939777242259721	CC[C@H](c1cc(F)c(OC(=O)c2ccccc2)cc1)N1CCCC1	327.39900000000017	4.5918000000000045	3	0	5	2
[1246.079]	0.31470947919966547	COC(=O)[C@@H]1C[C@@H](O)C[C@@H]2C1=C(O[C@H]1O[C@@H](CO)[C@@H](O)[C@@H](O)[C@H]1O)C[C@@H]1C(=O)O[C@H](c3ccoc3)C[C@]12C	538.5460000000002	-0.07550000000000012	12	5	5	1
[609.6699]	0.3151345760203198	C=C1[C@@H](OC(=O)/C=C(\C)CC)C[C@@H](C(C)C)[C@H]2/C(=C/C)C(=O)[C@H](OC(=O)[C@H](C)CC)[C@@H]12	430.5850000000002	5.205900000000006	5	0	7	0
[2052346.5]	0.49800857668942966	Cc1nc2n(c(=O)c1CCCN1CCC(c3ccccc3)CC1)c1ccccc1C2=O	413.5210000000002	3.8975200000000028	4	0	5	4
[536220.5]	0.49953012027864274	CCOC(=O)N/N=C1\c2ccccc2C(=O)N1CCCC[C@H]1CN(c2ccccc2F)C1	438.50300000000027	3.9959000000000033	4	1	8	2
[3105797.2]	0.44120636889253756	CCCC(=O)[C@H](NCC(=O)c1ccccc1)C(=O)OC	277.32000000000005	1.3697000000000001	5	1	8	1
[109838.12]	0.7152891518907435	COc1c(C)cc(O)c2c1C(=O)c1ccc(O)cc1C2=O	284.26700000000005	2.19022	5	2	1	3
[1505028.4]	0.6370498284775448	COc1cc(/N=N/c2ccc(S(=O)(=O)N3CCOCC3)cc2)cc(OC)c1OC	421.47500000000025	3.1487000000000016	6	0	7	2
[119029.33]	0.17557946501090516	CC[C@H](C)[C@@](C)(COC(N)=O)COC(=O)NCC(=O)NC(C)(C)CO[P@@](=O)(O)OP(=O)(O)O	521.3970000000002	0.9814000000000005	12	6	14	0
[151572.69]	0.7716314629936893	COc1cc2c(c3oc(=O)c4c(c13)CCC4=O)[C@H]1C[C@H](OC)O[C@@H]1O2	344.319	2.125399999999999	7	0	2	2
[2556752.8]	0.48537642379839463	C=C(C)[C@@H]1CC(=O)C2=C(C1)[C@H](C)CC2=O	204.26899999999995	2.4471000000000007	2	0	1	0
[27226760.]	0.6176891305930583	CCC(=O)OC[C@H]1CCCC(=O)O1	186.20699999999997	1.0353	4	0	3	0
[2.4062402e+12]	0.4644922760045783	O=C1N=CN=C2NC=CNC21	150.141	-1.014	3	2	0	0
[2184751.2]	0.8583324379823517	Cc1c(Cl)cc(Cl)cc1NC(=O)c1ccccc1	280.154	4.554120000000002	1	1	2	2
[900902.3]	0.7062309480205081	CCCC(=O)OC[C@H]1CCCN2CCCC[C@H]12	239.3589999999999	2.5942000000000007	3	0	4	0
[19895.135]	0.5821591620658269	COc1c2c(c(C)c3c1C(=O)OC3)O[C@@]1(C)C[C@@H](OC(C)=O)[C@@]34O[C@](OC)(C[C@@H](O)[C@@]3(C)[C@@H]1C2)OC4(C)C	532.5860000000004	2.9545200000000005	10	1	3	1
[136015.12]	0.7296052675196558	Oc1ccc(C#C/C=C/c2ccccc2)cc1	220.27100000000002	3.4571000000000023	1	1	1	2
[326175.97]	0.8053632826443984	C[C@@]1(CO)CCC[C@@]2(C)[C@H]1CC[C@@]13C[C@H](C(=O)O)[C@H](CC[C@@H]21)C3	320.4730000000001	4.092400000000003	3	2	2	0
[5637.7344]	0.735689598222496	COc1cc([C@H]2Oc3c(OC)cc(/C=C/CO)cc3[C@@H]2CO)ccc1O	358.3900000000001	2.6245000000000007	6	3	6	2
[8694.344]	0.2152882336019197	C=CCCCCC[C@H]1O[C@H]1CC#CC#C[C@H](C=C)OC(C)=O	300.398	3.4049000000000023	3	0	9	0
[1559.2611]	0.5350501822290188	CC1=CCc2c(ccc3ccc(=O)oc23)OC1(C)C	256.30099999999993	3.4528000000000016	3	0	0	2
[2484197.2]	0.6703830936957295	NC(=O)CNCc1ccccc1	164.208	0.2614999999999996	2	2	4	1
[149461.33]	0.8563138583407436	Cc1cc(C)nc(NC(=O)c2ccccc2)n1	227.26700000000002	2.34574	3	1	2	2
[8049105.5]	0.6617289606139587	COc1cc(C[C@@H]2COC(=O)[C@H]2Cc2ccc3c(c2)OCO3)cc(OC)c1OC	400.4270000000002	3.015500000000001	7	0	7	2
[157783.92]	0.5027800028494834	COC(=O)c1ccccc1O[C@@H]1O[C@H](CO)[C@@H](O)[C@@H](O)[C@@H]1O	314.28999999999996	-1.3481000000000005	8	4	4	1
[943675.7]	0.6477006733403105	O=S(=O)(O)c1ccc(/N=N/c2ccc(S(=O)(=O)O)cc2)cc1	342.35400000000004	2.5954000000000006	6	2	4	2
[1624170.]	0.28579112445720983	O=C(c1cccc2ccccc12)c1cn(CCCCCF)c2ccccc12	359.444	6.165300000000005	1	0	7	4
[70505.87]	0.25768173829052976	CC1=CC(=O)c2c(O)c3c(c(O)c2C1=O)[C@@H]1[C@@H]2[C@@H](O)CC(O)=C4C(=O)c5c(O)cc(C)cc5C(=O)[C@]42[C@H](C3=O)[C@@H]1O	558.4950000000005	1.9662199999999994	11	6	0	2
[298.76404]	0.32769188870036625	CC(=O)OC[C@H]1O[C@@H](Oc2cc(O)c3c(=O)cc(-c4ccc(O)cc4)oc3c2)[C@@H](O)[C@@H](O)[C@@H]1O	474.4180000000001	0.6206999999999991	11	5	5	3
[4.886313e+09]	0.4913694059884824	C[C@](O)(C(=O)O)CC(=O)O	148.114	-0.7032999999999998	5	3	3	0
[834.86865]	0.5109396774970435	Cc1cc(-c2c(C)cc(O)c(O)c2C(=O)O)cc(O)c1C(C)=O	316.3090000000001	2.9880400000000025	6	4	3	2
[185513.9]	0.37172922208180065	CC(C)=CCC(=O)O[C@@H]1O[C@@H](CO)[C@@H](O)[C@@H](O)[C@@H]1O	276.285	-1.3142000000000003	7	4	4	0
[5948.51]	0.08642981127946685	C[S@@](=O)CCCCC/C(=N\OS(=O)(=O)O)S[C@@H]1O[C@H](CO)[C@@H](O)[C@H](O)[C@H]1O	451.5410000000001	-1.4086999999999978	11	5	10	0
[1886441.6]	0.627869127212999	O=C(NO)c1ccccc1Oc1ccccc1	229.23499999999999	2.597900000000001	3	2	3	2
[19024.56]	0.12671530920493407	O=C(O[C@@H]1[C@H](O[C@@]2(CO)O[C@@H](CO)[C@@H](O)[C@@H]2O)O[C@@H](CO)[C@@H](O)[C@@H]1O)c1cc(O)c(O)c(O)c1	494.4020000000002	-4.414099999999998	15	10	7	1
[582260.06]	0.6406585285154277	CC[C@H](CCCC[C@@H]1CC[C@@H]2CC(=O)C[C@@H]12)OC	252.39799999999997	3.9771000000000036	2	0	7	0
[6118561.5]	0.7252042661072003	COc1cc2c(N)nc(N3CCN(CCCN4CCOCC4)CC3)n2cc1OC	404.51500000000027	0.7780000000000016	8	1	7	2
[62.101482]	0.3274402873169447	C[C@H](CCC(=O)NCCS(=O)(=O)O)[C@H]1CC[C@H]2[C@@H]3[C@H](C[C@H](O)[C@@]21C)[C@@]1(C)CC[C@@H](O)C[C@H]1C[C@H]3O	515.7130000000003	2.3681000000000005	7	5	7	0
[183832.7]	0.24325846760776557	OC[C@@H]1O[C@H](O[C@@H]2[C@@H](O)[C@@H](O)[C@@H](O)O[C@@H]2CO)[C@@H](O)[C@@H](O)[C@@H]1O	342.297	-5.397199999999993	11	8	4	0
[111845.01]	0.3075754089154155	C[C@@H]1O[C@@H](O[C@@]2(C)CO[C@@H](O)[C@@H](O)[C@@H]2O)[C@@H](O)[C@@H](O)[C@@H]1O	310.29900000000004	-3.3403999999999985	9	6	2	0
[297362.4]	0.215970744783893	O[C@H]1[C@H](O)CO[C@@H](O[C@@H]2CO[C@@H](O[C@@H]3CO[C@@H](O)[C@@H](O)[C@@H]3O)[C@@H](O)[C@H]2O)[C@@H]1O	414.36	-5.6556999999999915	13	8	4	0
[142064.5]	0.8314823955760108	C[C@]12CCc3occc3[C@@H]1CC[C@@]13C[C@@H](CC[C@H]12)[C@](O)(CO)C3	316.44100000000003	3.639300000000002	3	2	1	1
[25891.812]	0.75682360149639	CC1=C(C)C2=CC(=O)c3c(O)cc(O)cc3[C@@]2(C)CC1	270.32800000000003	3.6084000000000023	3	2	0	1
[309856.22]	0.5928039260995701	CO/C(O)=C1\C(C)=NC(C)=C(C(=O)OCCN2CCN(C)CC2)S1	355.4600000000001	1.5897000000000001	7	1	5	0
[264935.75]	0.6981580610271767	CC1=C[C@H]2Cc3[nH]c(=O)ccc3[C@@]3(C1)NCCC[C@H]23	256.349	2.0921000000000003	2	2	0	1
[1.9716888e+08]	0.4278422889676552	OC[C@@H]1[C@@H](O)[C@H](O)[C@@H](O)c2nccn21	200.19400000000002	-1.8147000000000002	5	4	1	1
[206905.19]	0.8608098039766482	CC(C)C(=O)CC[C@]1(C)C=Cc2c(c3ccccc3n(C)c2=O)O1	325.4080000000001	3.7081000000000026	3	0	4	2
[4765.5884]	0.32084396643018104	C=Cc1c(/C=c2\[nH]/c(=C/c3ccc(O)cc3)oc2c(CC=C(C)C)c(O)c1O)c1cccc(O)c1	469.5370000000002	6.491300000000006	6	5	5	2
[1086867.6]	0.9056458325168256	O=C1[C@H](CC[C@H](O)c2ccccc2)Oc2ccc(O)cc21	284.31100000000004	2.8497000000000012	4	2	4	2
[9725032.]	0.7017167778364671	CCN1CCN(c2ccccc2)CC1	190.29	1.8285	2	0	2	1
[8707.105]	0.7823346567694073	COc1ccc([C@H]2Oc3cc(O)cc(O)c3C(=O)[C@@H]2O)cc1	302.282	1.7837	6	3	2	2
[16081339.]	0.11141918634403017	C=CCCCCCCCCCCCCCCCCCCCCCCCCCCO	408.75500000000034	9.917199999999994	1	1	26	0
[1294995.2]	0.8468806893026847	CC[S@](=O)Cc1ccccc1OC(=O)NCCc1ccccc1	331.437	3.2863000000000016	3	1	7	2
[1540936.5]	0.49622796346408055	Cc1cccc(C)c1NC(=O)CSc1nc2c(=O)[nH]cnc2n1-c1ccccc1	405.48300000000006	3.4564400000000015	5	2	5	4
[609438.56]	0.23411806646122416	OC[C@H](O)[C@H](O)[C@@H](O)c1cnc([C@@H](O)[C@@H](O)[C@@H](O)CO)cn1	320.29800000000006	-4.028399999999999	10	8	8	1
[16636371.]	0.42775661086178246	CCN1CCN(C(=O)N[C@H](C(=O)N[C@@H]2C(=O)N3C(=O)c4ccccc4C3=O)C(=O)c3ccccc3C2=O)C1	517.4980000000003	0.04640000000000244	8	2	3	2
[259749.02]	0.871319947229573	C[C@H]([C@H](O)c1ccccc1)N(C)C/C=C/c1ccccc1	281.399	3.753700000000003	2	1	6	2
[9289607.]	0.5400213360462292	CCOC(=O)[C@H]1O[C@@H]1c1ccccc1	192.214	1.6895999999999998	3	0	3	1
[3.2571955e+08]	0.5148292116113189	CC(=O)[C@H]1CCCCC1=O	140.18200000000002	1.3347	2	0	1	0
[1253.0735]	0.23892852310167587	CC(C)=C(O)Cc1c(O)cc2oc3cc(O)c(CC=C(C)C)c(O)c3c(=O)c2c1O	412.43800000000016	4.671700000000006	7	5	4	3
[199932.52]	0.7025944671174779	NC(=O)c1nc(N2CCN(CCCCCCC)CC2)nc2ccccc2c1=O	383.49600000000004	2.1812999999999994	6	1	8	2
[293.42444]	0.19645398163985314	C[C@@H]1O[C@@H](O[C@H]2[C@H](O)[C@H](O)[C@H](Oc3cc(O)c4c(=O)cc(-c5ccccc5)oc4c3)O[C@H]2CO)[C@H](O)[C@H](O)[C@H]1O	562.5240000000003	-0.803900000000001	13	7	6	3
[72053.24]	0.3625120259339125	C=C1C(=O)O[C@@H]2/C=C(\C)CC/C=C(\C)CC[C@@H]12	232.32299999999992	3.5508000000000024	2	0	0	0
[361.54764]	0.2904699002730748	C=C1[C@H]2C[C@]3([C@@H](O)[C@@H](OC(C)=O)C[C@H](C)[C@@H]3C)C(=O)C[C@H](OC(C)=O)C[C@H](OC(C)=O)[C@@]1(O)[C@@H]2O	496.5530000000003	0.8357000000000001	10	3	3	0
[5223.105]	0.41389029933737337	C[C@H]1[C@H]2[C@@H]3CC[C@@H]4[C@@]5(C)CC[C@@H](O)C(C)(C)[C@@H]5CC[C@@]4(C)[C@@]3(C)CC[C@@]2(C)CC[C@@]1(C)O	444.74400000000037	7.21960000000001	2	2	0	0
[267.146]	0.0269937873523	CCC/C=C\C/C=C\CCCCCCCC(=O)OC[C@H](CO[P@@](=O)(O)O[C@H]1[C@@H](O)[C@@H](O)[C@@H](OP(=O)(O)O)[C@@H](OP(=O)(O)O)[C@@H]1O)OC(=O)CCC	798.6460000000004	2.829100000000002	19	8	26	0
[1145590.]	0.6921083705449192	NC[C@H]1O[C@@H](CC(=O)N2CCc3ccccc32)[C@H](O)[C@@H]1O	292.335	-0.5862999999999995	5	3	3	1
[41352.594]	0.06237685673407264	CCCCC[C@H](O)[C@@H](O)CCCCCC[C@@H](O)[C@@H]1CC[C@@H](CCCCCCCCCC[C@@H](O)CC2=C[C@@H](C)OC2=O)O1	596.8900000000006	7.061300000000009	7	4	26	0
[4953895.]	0.8385297061468494	Cc1nc2ccccc2c(=O)n1CCCO	218.25599999999991	1.0873199999999998	3	1	3	2
[293.42444]	0.19645398163985314	C[C@@H]1O[C@@H](O[C@@H]2[C@H](O)[C@H](O)[C@H](Oc3cc(O)c4c(=O)cc(-c5ccccc5)oc4c3)O[C@H]2CO)[C@H](O)[C@H](O)[C@H]1O	562.5240000000003	-0.803900000000001	13	7	6	3
[1045.5323]	0.3267992699151629	CC(=O)c1c(O)cc(O)c([C@H]2O[C@@H](CO)[C@@H](O)[C@@H](O)[C@@H]2O)c1O	330.289	-1.4791000000000005	9	7	3	1
[97847248.]	0.7119802256009079	N#Cc1ccc(Cn2ccnc2)cc1	183.21400000000003	1.80308	2	0	2	2
[162.27379]	0.4167579816165435	CCN(CC)c1ccc([C@@H]2[C@H]3CCCC[C@]3(O)CCN2C(=O)C2c3ccccc3Oc3ccccc32)cc1	510.67800000000017	6.665300000000008	4	1	5	3
[53957384.]	0.689038250669552	CC(=O)[C@H](O)c1ccc(O)cc1	166.176	1.0145999999999997	3	2	2	1
[94362.39]	0.6478203198482939	CCO/N=C(/C(=O)N[C@@H]1CCCCN1)c1ccc(Cl)cc1	309.79699999999997	2.2964	3	2	5	1
[6855896.5]	0.7336609819904623	CN(CC(N)=O)Cc1ccccc1	178.235	0.6036999999999998	2	1	4	1
[7169558.]	0.8450048933814863	O=C(NCc1ccccc1)c1ccccc1O	227.263	2.322200000000001	2	2	3	2
[457012.44]	0.5718745927574654	C[C@]1(C(=O)O)CCC[C@]2(C)[C@H]3CC[C@H]4C[C@]3(C=C4CO)[C@@H](O)C[C@@]12O	350.4550000000001	2.0982000000000007	5	4	2	0
[3646765.5]	0.1368488543271167	N=C(N)NCCC[C@H](NC(=O)CC[C@@H](N)C(=O)O)C(=O)O	303.319	-1.9888299999999957	8	7	10	0
[7873025.]	0.7553710321165145	C[C@@H](Cc1ccc2c(c1)OCO2)N(C)C	207.27299999999994	1.9079	3	0	3	1
[9638.199]	0.6314197122408228	CC1(C)CCC[C@]2(C)[C@H]1CC[C@]1(C)[C@@H]2CC[C@]2(C)[C@@H](O)C=C2[C@@H]1O	332.52799999999996	4.697200000000006	2	2	0	0
[13262.955]	0.7784911447253746	CC(=O)O[C@@H]1[C@H](C)O[C@@H](Oc2ccc(CC#N)cc2)[C@@H](O)[C@H]1O	321.329	0.5297799999999999	7	2	4	1
[824349.4]	0.41538463031393374	CN/C(=N/C#N)Nc1ccc(C(=O)NCCN(C)C)cc1	288.355	0.44638000000000067	5	3	5	1
[638519.25]	0.40326474287030695	Nc1nc(N)c2ncn([C@@H]3O[C@H](CO)[C@@H](O)[C@H]3O)c2n1	282.26000000000005	-2.3977999999999997	9	5	2	2
[24842.725]	0.6694749175341461	CC1=C[C@H]2[C@@H](C(C)C)CC[C@@H](C)[C@@]2(O)CC1	222.37199999999996	3.7759000000000027	1	1	1	0
[277268.72]	0.6259942807627205	C[C@]12CC(=O)[C@H]3[C@@H](CCC4=CC(=O)C=C[C@]43C)[C@@H]1CC[C@]2(O)/C(O)=C/O	358.4340000000001	3.1618000000000004	5	3	1	0
[32543.723]	0.5524053812122659	N#Cc1ccc(CCCNC(=O)CCCCNC(=O)c2ccc(O)cc2)cc1	379.46000000000004	2.912980000000001	4	3	10	2
[2.3362383e+09]	0.6643739279433414	Cc1ccc(C)c(C(=O)O)c1	150.17700000000002	2.00164	2	1	1	1
[7463790.]	0.8111336224531499	O=C(CCCS)NC1CCN(c2ccccc2)CC1	278.4210000000001	2.4816000000000003	2	2	5	1
[71670184.]	0.6216745527730512	O=C1CCC[C@H]2[C@H]3CCCCN3CCCN12	222.33199999999994	1.6257000000000001	2	0	0	0
[2640724.5]	0.7304601845176929	COc1cc(CN(C)C)ccc1OC	195.262	1.7654	3	0	4	1
[837059.44]	0.7764398483140875	CC1=CC[C@]2(CC1=O)[C@H](C)CC(=O)[C@@]2(O)C(C)C	250.33799999999997	2.2780000000000005	3	1	1	0
[363989.06]	0.7342296115534325	C[C@]12CC[C@H]3[C@@H](CCC4=CC(=O)CC[C@@]43C)[C@@H]1CC[C@@H]2O	288.431	3.879200000000003	2	1	0	0
[98520.05]	0.4265522119497033	C[C@@H]1OC(=O)C=C[C@@H]1O[C@@H]1O[C@@H](CO)[C@@H](O)[C@@H](O)[C@@H]1O	290.268	-2.3269999999999986	8	4	3	0
[691965.5]	0.521870338297213	O=C(CSc1nc2c(=O)[nH]cnc2n1-c1ccccc1)Nc1ccccc1	377.4290000000001	2.839600000000001	5	2	5	4
[1829977.4]	0.6009458276393727	C/C1=C/CC[C@]2(C)O[C@H]2CC(C)(C)/C=C/C1=O	234.33899999999997	3.425600000000002	2	0	0	0
[916.4977]	0.1137533440165623	CC1=C[C@H](O)CC(C)(C)[C@@H]1/C=C/C(C)=C/C=C/C(C)=C/C=C/C=C(C)/C=C/C=C(\C)C(=O)C[C@]12O[C@]1(C)CCCC2(C)C	584.8850000000001	10.046699999999996	3	1	11	0
[16329.544]	0.7291025329119079	COc1c(C)c(O)c(CC=C(C)C)c(O)c1C(=O)O	266.29299999999995	2.621720000000001	5	3	4	1
[8464716.]	0.6947186051571637	CC(C)[C@H](N)C(=O)N1CCC[C@H]1C(=O)O	214.26499999999996	0.045300000000000284	4	2	3	0
[73731464.]	0.8467061536815446	CC(=O)c1csc(NC(=O)c2ccccc2)n1	246.29100000000003	2.5980000000000008	3	1	3	2
[1615278.9]	0.5485201907500785	O=[N+]([O-])c1cc([N+](=O)[O-])ccc1O	184.107	1.2086	5	1	2	1
[89570056.]	0.6478528385189095	CC(C)[C@H]1NC(=O)[C@H]2CCCN2C1=O	196.24999999999994	0.1317999999999997	2	1	1	0
[1657.0924]	0.37010347110627334	CCCCC[C@@H](O)/C=C/[C@H]1[C@H](O)CC(=O)[C@@H]1C/C=C\CCCC(=O)O	352.4710000000001	3.251100000000002	5	3	12	0
[8302.326]	0.3778765752595637	CC(=O)O[C@H](C[C@@]1(C)O[C@@H](O)[C@@H](O)[C@@H]1O)[C@@H](O)C(C)(C)O	308.3270000000001	-1.730899999999999	8	5	5	0
[1846.0876]	0.22251255324467883	CC(C)=CCC[C@]1(C)[C@H](CC=C(C)C)C[C@@]23C[C@H](C(C)(C)O)OC2=C(CC=C(C)C)C(=O)[C@]1(C(=O)C(C)C)C3=O	552.7960000000004	7.635200000000009	5	1	10	0
[440.6446]	0.2680411608913309	OCCCc1ccc2oc(-c3ccc(O)cc3)cc(-c3ccc(O)cc3)c(-c3ccc(O)cc3)c2c1	478.5440000000002	6.120900000000008	5	4	6	4
[2002417.5]	0.6468452624532928	NCCc1c[nH]c2ccc(O)cc12	176.21899999999997	1.3747	2	3	2	2
[1638.8859]	0.6032031493830634	C=C1CC[C@@H]2C(C)(C)[C@H](O)CC[C@@]2(C)[C@H]1COc1ccc2ccc(=O)oc2c1	382.50000000000006	4.941400000000005	4	1	3	2
[5505.787]	0.6627258303783973	COc1c(-c2ccc(O)cc2)oc2c(-c3ccc(O)cc3)c(O)c(=O)c12	350.3260000000001	3.8801000000000014	6	3	3	3
[111288.86]	0.6067926981908729	C=C(C)[C@@H]1CC[C@]2(C)CCC(=O)C(C)=C2C1	218.33999999999995	4.048300000000003	1	0	1	0
[203894.89]	0.4827895988881376	C[C@H](O)CCCn1cc(C(=O)c2cccc3ccccc23)c2ccccc21	357.4530000000001	5.186500000000004	2	1	6	4
[1643384.2]	0.5398002170127273	CC1(C)C[C@H]2[C@@H]1CC=C1C=CC[C@]21C	188.31399999999996	3.945000000000003	0	0	0	0
[183.98701]	0.2450502056776392	COc1cc([C@@H]2c3cc(O)c(OC)cc3C[C@H](CO)[C@@H]2CO[C@@H]2O[C@@H](CO)[C@@H](O)[C@@H](O)[C@@H]2O)ccc1O	522.5470000000003	-0.15580000000000055	11	7	8	2
[1936420.5]	0.6398401327947842	O=C(O)c1cn(CCCCCc2ccccc2)c2ccccc12	307.39300000000003	4.752500000000004	2	1	7	3
[4334984.]	0.521130898998214	CCCCOC[C@H]1CCCCCC(=O)O1	214.30499999999992	2.679000000000001	3	0	5	0
[3529.5823]	0.42072234296543964	C=C(C)[C@H]1CC[C@@]2(C)CC[C@]3(C)[C@@H](CC[C@@H]4[C@@]5(C)CC[C@H](O)C(C)(C)[C@@H]5CC[C@@]43C)[C@H]12	426.72900000000027	8.02480000000001	1	1	1	0
[128694.4]	0.3678115806899523	CC/C=C/CCO[C@@H]1O[C@@H](CO)[C@@H](O)[C@@H](O)[C@@H]1O	262.302	-0.8408	6	4	6	0
[1.5031952e+08]	0.802954359621161	C[C@H](C(=O)N(C)c1ccccc1)c1ccccc1	239.318	3.453100000000002	1	0	3	2
[32375222.]	0.8915084568670476	C[C@@H](NC(=O)OCc1ccccc1)C(=O)Nc1ccccc1	298.34200000000004	2.9400000000000013	3	2	5	2
[38830.46]	0.31264998333098915	CCCCC[C@@H](CC(=O)OCC)O[C@H]1O[C@@H](CO)[C@@H](O)[C@@H](O)[C@@H]1O	350.40799999999996	-0.2949999999999995	8	4	10	0
[782161.5]	0.7751029818957303	COc1ccc2c(=O)c(-c3ccc(O)cc3)coc2c1	268.268	3.1742000000000017	4	1	2	3
[15966271.]	0.5458309652959041	CC1=C[C@H]2O[C@@H]3[C@@H](O)C[C@@](C)([C@@]34CO4)[C@@]2(CO)[C@@H](O)C1=O	296.319	-0.8377000000000003	6	3	1	0
[4.6108344e+09]	0.5048725156350218	CC[C@H]1CCC(=O)C1	112.172	1.7656	1	0	1	0
[1360569.6]	0.3314468578883905	CC(=O)O[C@H]1C[C@H]2C(C)(C)O[C@@H]3CC(=O)O[C@@]2(C3)[C@@H]2CC[C@@]3(C)[C@H](c4ccoc4)OC(=O)[C@@H]4O[C@]43[C@@]12C	514.5710000000003	3.6425000000000027	9	0	2	1
[1929062.5]	0.33603397039593513	O=[P@]1(N(CCCl)CCCl)N[C@@H](OO)CCO1	293.0870000000001	1.6997	6	2	6	0
[1.485011e+08]	0.09519588536065905	S=C=NCCCCCCCCCCCCCCCCCCCCCCCC	395.74100000000027	9.691299999999996	1	0	23	0
[973033.44]	0.26184390593519824	OC[C@@H]1O[C@@](CO)(OC[C@@H]2O[C@@H](O)C[C@@H](O)[C@@H]2O)[C@@H](O)[C@@H]1O	326.298	-4.366399999999993	10	7	5	0
[22379770.]	0.35932272605257415	O=C1O[C@@H](CO[C@H]2OC[C@@H](O)[C@@H](O)[C@H]2O)C(O)=C1O	278.213	-2.3049999999999984	9	5	3	0
[254915.77]	0.040480514300804286	CCCCCCCCCC/C=C\CC[C@H]1O[C@@H]1CC[C@@H]1O[C@@H]1CCCCCCCCCCCCC1=C[C@@H](C)OC1=O	572.9150000000006	10.721499999999992	4	0	28	0
[6409318.]	0.42227484128003057	[O-][n+]1cccc(C(Cl)(Cn2ccnc2)c2ccccc2)c1	299.761	2.6991000000000014	2	0	4	3
[233782.69]	0.5841026519044069	C[C@@H]1C=C[C@@H]([C@@H](O)CO)CC1	156.22499999999997	0.9419	2	2	2	0
[44330.348]	0.5483417415124203	CC(C)=C[C@H]1C2=CC[C@@H](C)[C@H]2CC[C@H]1C	204.35699999999997	4.581100000000004	0	0	1	0
[33999032.]	0.13682594825661612	C[C@@H](O)CCCCCCCCCCCCCCCCCCCCCCCCCCC	424.7980000000004	10.529699999999993	1	1	26	0
[17052800.]	0.7761328758015071	CC[C@H]1C(=O)N[C@@H](Cc2ccccc2)C1=O	217.268	1.3227999999999998	2	1	3	1
[2489569.]	0.875585415613818	CCc1ccc(C(=O)Nc2ccc(C)cc2C)cc1	253.345	4.118140000000003	1	1	3	2
[141183.1]	0.7965137004654674	CC(C)C[C@@H](CO)NC(=O)c1ccccc1	221.3	1.8234000000000001	2	2	5	1
[8838940.]	0.8868899792280388	C[C@H]1CC(=O)NN=C1c1ccc(-n2ccnc2)cc1	254.29300000000003	1.7323999999999997	2	1	2	2
[2999564.2]	0.7295892438442468	C(=C/[C@H]1CN2CCC1CC2)\c1ccccc1	213.324	3.0416000000000016	1	0	2	1
[63361.703]	0.06237685673407264	CCCCCCC[C@H](O)[C@H](O)CCCC[C@@H](O)[C@@H]1CC[C@@H](CCCCCCCCCC[C@@H](O)CC2=C[C@@H](C)OC2=O)O1	596.8900000000007	7.061300000000009	7	4	26	0
[11538194.]	0.6277204469356521	N[C@@H](Cc1ccc(O)cc1)C(=O)O	181.19099999999997	0.3466	4	3	3	1
[631.5703]	0.17370096152271805	C[C@@H]1O[C@H](OC[C@@H]2O[C@@H](Oc3cc(O)c4c(=O)cc(-c5ccc(O)cc5)oc4c3)[C@@H](O)[C@@H](O)[C@@H]2O)[C@@H](O)[C@@H](O)[C@@H]1O	578.5230000000004	-1.0983000000000007	14	8	6	3
[20201244.]	0.08830408158939661	CCCCCCCCC[C@H](O)CCCCCCCCCCCCCCCCCCCCCCCCO	510.93200000000064	11.452599999999986	2	2	32	0
[1012.14685]	0.0964949071426845	C/C=C(\C)[C@H](O)[C@H](C)/C=C/C=C(\C)CC/C=C(\C)CC/C=C(\C)CC/C=C(\C)CC/C=C(\C)CC/C=C(\C)CC/C=C(/C)C	603.0320000000003	13.830999999999971	1	1	22	0
[1022106.8]	0.6876522251793372	CCC/C=C1/OC(=O)C2=C1CC[C@@H](O)[C@@H]2O	224.25599999999997	1.0393999999999999	4	2	2	0
[3423.6223]	0.5191776136406986	O=C(c1ccc(O)cc1)c1c(O)c2c(cc1O)C[C@@H](Cc1ccc(O)cc1)O2	378.3800000000001	3.286200000000002	6	4	4	3
[17797876.]	0.7516215824229571	C[C@H](NCCn1cnc2c1c(=O)n(C)c(=O)n2C)c1ccccc1	327.38800000000003	0.7845000000000002	4	1	5	3
[1064275.4]	0.5682859202010565	O=C1CC[C@H](Cc2ccc(O)c(O)c2)O1	208.213	1.3458999999999999	4	2	2	1
[672123.]	0.7440436612870461	CCCN(CCC)C(=O)c1ccc(C)cc1	219.328	3.257220000000002	1	0	5	1
[11959.58]	0.26128290900448176	COc1c2ccoc2c(OC[C@@H](O)C(C)(C)O[C@@H]2O[C@@H](CO)[C@@H](O)[C@@H](O)[C@@H]2O)c2oc(=O)ccc12	496.4650000000002	-0.11740000000000084	12	5	8	3
[4172.1123]	0.27746166729581345	CC(=O)O[C@@]12CCC(C)(C)C[C@H]1C1=CC[C@@H]3[C@@]4(C)CC[C@@H](OC(C)=O)C(C)(C)[C@@H]4CC[C@@]3(C)[C@@]1(C)CC2	512.7750000000004	8.03530000000001	4	0	2	0
[235.51695]	0.46963375533383506	O=C(O[C@@H]1[C@H]2c3ccc(O)cc3O[C@H](CO)[C@H]2O)Oc2cc(O)ccc21	360.3180000000001	1.5659	8	4	2	2
[71602.24]	0.8646681403311671	COc1cc([C@@H]2OC[C@@H]3[C@@H](c4ccc5c(c4)OCO5)OC[C@@H]23)cc(OC)c1O	386.40000000000015	3.2133000000000016	7	1	4	2
[1043210.9]	0.631058157772421	CC(=O)N1CCC(=C)c2ccccc2C1	201.269	2.452000000000001	1	0	0	1
[4685.1543]	0.6295350615548061	Cc1cc(C)c2c(CN3CCN(c4ccc(Cl)cc4)CC3)cc(=O)oc2c1	382.8910000000002	4.385440000000004	4	0	3	3
[9735296.]	0.4841069669274816	CC1(C)OC[C@]2([C@@H](O)CC(=O)O)[C@@H]1CC(=O)[C@@]1(C)[C@@H]2CC[C@@]2(C)[C@H](c3ccoc3)OC(=O)[C@@H]3O[C@]312	488.5330000000003	2.6575000000000006	9	2	4	1
[144846.05]	0.77721230261538	CC[C@@H](NC(C)C)[C@@H](O)c1ccccc1	207.317	2.496600000000001	2	2	5	1
[1.6556136e+08]	0.7281204140173602	COC(=O)[C@H](c1ccccc1)N1CCCC1	219.28399999999993	1.9965	3	0	3	1
[13326.782]	0.2993022899578752	CC/C=C\C[C@@H]1O[C@H]1C/C=C\CCCCCCCC(=O)O	294.43499999999995	4.871700000000004	3	1	13	0
[1755135.2]	0.6880365724542732	CC[C@H](C)COC(=O)CCc1ccccc1	220.31199999999998	3.2085000000000017	2	0	6	1
[512183.22]	0.5534305055752616	Clc1ccccc1[C@H](c1ccccc1)c1ccccc1	278.782	5.520200000000004	0	0	3	3
[25937.56]	0.43297117879738783	O=C(O)/C=C/c1ccccc1O[C@@H]1O[C@@H](CO)[C@@H](O)[C@H](O)[C@@H]1O	326.301	-1.0369000000000004	8	5	5	1
[183.98701]	0.2450502056776392	COc1cc([C@H]2c3cc(O)c(OC)cc3C[C@H](CO)[C@@H]2CO[C@@H]2O[C@@H](CO)[C@@H](O)[C@@H](O)[C@@H]2O)ccc1O	522.5470000000003	-0.15580000000000055	11	7	8	2
[4075.454]	0.2300048004396228	CC1=CC(=O)CC(C)(C)[C@@H]1/C=C/[C@@H](C)O[C@@H]1O[C@@H](CO[C@@H]2OC[C@@H](O)[C@@H](O)[C@@H]2O)[C@@H](O)[C@@H](O)[C@@H]1O	502.5570000000002	-1.2275999999999971	11	6	7	0
[115.35007]	0.12997984556828732	O=c1cc(-c2ccc(O)c(O)c2)oc2cc(O)c([C@@H]3O[C@H](CO)[C@H](O)[C@H](O)[C@H]3O[C@@H]3O[C@@H](CO)[C@@H](O)[C@H](O)[C@@H]3O)c(O)c12	610.5210000000003	-2.3785000000000003	16	11	6	3
[2363158.2]	0.8432037670635143	COc1cc(CCC(=O)Nc2ccc(C)cc2)cc(OC)c1OC	329.39600000000013	3.592120000000002	4	1	7	2
[1976361.4]	0.7553603339885505	Cc1ccc2[nH]c(C)c(CCNC(=O)c3ccccc3)c2c1	292.382	3.757240000000002	1	2	4	3
[412.76135]	0.47881625742607037	CC(C)CCC[C@@](C)(O)[C@H]1CC[C@]2(C)[C@@H]3CC=C4C[C@@H](O)CC[C@]4(C)[C@H]3CC[C@@]12C	416.6900000000003	6.893700000000009	2	2	5	0
[14142014.]	0.6680646032251288	O=C(CC[N+](=O)[O-])Nc1ccc(C(F)(F)F)cc1	262.18699999999995	2.3107000000000006	3	1	4	1
[166064.11]	0.3833908958787479	CCCCC[C@@H]1O[C@@H]1CC[C@@H]1O[C@@H]1CCCCCCC(=O)O	312.45	4.306900000000003	4	1	14	0
[2.229508e+08]	0.8344163798823725	O=C(Nc1cc(Br)ccc1)N1CCCC1	269.142	3.0768000000000013	1	1	1	1
[7.03917e+11]	0.6009506459463079	CN1[C@@H]2CC[C@@H]1[C@H](C(=O)O)C2	155.19699999999997	0.5536999999999996	3	1	1	0
[1216414.8]	0.49051986767922323	Nc1ncnc2c1ncn2[C@@H]1O[C@H](CO)[C@@H](O)[C@H]1O	267.245	-1.9800000000000006	8	4	2	2
[3090.4343]	0.7310140206327828	CC(=O)[C@@]1(O)CC[C@@H]2[C@@H]3CCC4=CC(=O)CCC4=C3[C@@H](c3ccc(N(C)C)cc3)C[C@]21C	433.59200000000016	4.972200000000005	4	1	3	1
[36948.05]	0.8696917780689976	Cc1nn(C)c2c1[C@H](c1ccc(C(F)(F)F)cc1)C(C#N)=C(N)O2	334.3010000000001	2.9655000000000014	4	1	1	2
[1246.079]	0.31470947919966547	COC(=O)[C@H]1C[C@@H](O)C[C@@H]2C1=C(O[C@H]1O[C@@H](CO)[C@@H](O)[C@@H](O)[C@H]1O)C[C@@H]1C(=O)O[C@H](c3ccoc3)C[C@]12C	538.5460000000002	-0.07550000000000012	12	5	5	1
[5797.3784]	0.145410026090138	O=P(O)(O)O[C@@H]1[C@@H](O)[C@@H](O)[C@@H](OP(=O)(O)O)[C@@H](OP(=O)(O)O)[C@@H]1OP(=O)(O)O	500.07200000000006	-3.3666	18	10	8	0
[1.3044486e+13]	0.7194677472415376	Brc1cc(Br)c(O)cc1Br	330.801	3.6796999999999995	1	1	0	1
[828.7533]	0.6148085052982077	C=CC(=C)CC(=O)[C@H]1C(=C)CC[C@H]2C(C)(C)[C@@H](O)CC[C@]12C	302.4580000000001	4.457400000000004	2	1	4	0
[1043.1609]	0.46277867882126195	CCCCCC[C@@H](C/C=C/C(=O)O)[C@H]1COc2cc(O)ccc2[C@@H]1O	348.439	4.051700000000004	5	3	9	1
[935.2199]	0.27862775233161235	O=c1c(O[C@H]2O[C@H](CO)[C@@H](O)[C@H](O)[C@@H]2O)c(-c2ccc(O)cc2)oc2cc(O)cc(O)c12	448.3800000000002	-0.24449999999999966	11	7	4	3
[6449.3784]	0.1693756296582398	CC(C)=CCC[C@H](C)CCO[C@@H]1O[C@@H](CO)[C@@H](O)[C@@H](O)[C@@H]1O[C@@H]1O[C@@H](CO)[C@@H](O)[C@@H](O)[C@@H]1O	480.55100000000016	-1.6002999999999965	11	7	11	0
[23497.66]	0.17496181670713398	C/C=C\C#CC#CCC/C=C/CCCCCCCCCCCCC	326.5680000000001	7.606800000000007	0	0	14	0
[18128252.]	0.2891138861539455	Cn1c([N+](=O)[O-])cnc1N1CCN(CCCCCCCCCCCC)CC1	379.54900000000026	4.3712000000000035	5	0	13	1
[7961167.]	0.8152193921861445	O=C(NCN1CCOCC1)c1ccccc1	220.272	0.7060999999999997	3	1	3	1
[4025000.2]	0.8302844620422135	COC(=O)COc1ccc(CNC(=O)c2ccccc2)cc1	299.326	2.1684	4	1	6	2
[1905.6699]	0.755250797858836	C/C(=C\Cc1c(O)cccc1O)CCC(C)C	234.33899999999997	4.022800000000003	2	2	5	1
[15753.875]	0.6939891999430751	Cc1cc(O)c(C=O)c2c1C(=O)Oc1ccc(C(C)(C)O)cc1C2=O	340.3310000000001	2.3603199999999998	6	2	2	3
[2754.1946]	0.2288751447852227	O=c1c(O)c(-c2ccc(O)cc2)oc2cc(O[C@@H]3O[C@H](CO)[C@@H](O)[C@H](O)[C@@H]3O)c(O)c(O)c12	464.3790000000002	-0.5389000000000004	12	8	4	3
[7509942.5]	0.6218331879513133	Nc1c(Cl)cc([C@@H](N)C(=O)O)cc1	200.625	1.0066000000000002	4	3	2	1
[3563.8083]	0.5210059783074911	C=C1C[C@H]2[C@@]3(C)CCC(=O)C(C)(C)[C@@H]3[C@@H](OC(C)=O)C[C@@]2(C)[C@H](OC(C)=O)C1	390.5200000000002	4.237600000000004	5	0	2	0
[2365.8616]	0.40451225332913354	OC[C@@H]1O[C@H](Oc2cc(O)cc(/C=C/c3ccc(O)cc3)c2)[C@@H](O)[C@@H](O)[C@@H]1O	390.38800000000003	0.44689999999999946	8	6	5	2
[633505.]	0.8318816675306692	COc1ccc(/C(=C/C(=O)Nc2ccc(F)cc2)C(=O)O)cc1	315.30000000000007	2.9410000000000007	4	2	5	2
[33924.195]	0.6327331515205669	N[C@@H](Cc1cc(I)c(O)c(I)c1)C(=O)O	432.98300000000006	1.5557999999999998	4	3	3	1
[28025.672]	0.5592375355752771	COC/C=C/c1ccc(O[C@H]2O[C@@H](CO)[C@@H](O)[C@@H](O)[C@@H]2O)cc1	326.345	-0.4751000000000005	7	4	6	1
[18946464.]	0.8117833299819908	C[C@H]1CN(c2cc3c(cc2)OCO3)CCN1C(=O)c1ccc2c(c1)OCO2	368.38900000000007	2.4949000000000003	6	0	2	2
[30257.9]	0.724549083281617	NC(=O)Cc1ccc(OCCOc2ccc(C(=O)O)cc2)cc1	315.32499999999993	1.8704	5	2	8	2
[15792573.]	0.1501327260944641	COC(=O)CCCCCCCCCCCCCCCCCCCCCC	368.6460000000002	8.371400000000007	2	0	21	0
[411956.4]	0.25044223101999746	OC[C@@H]1O[C@H](OC2[C@@H](O)[C@@H](O)[C@@H](O)[C@@H]2O)[C@@H](O)[C@@H](O)[C@@H]1O	312.271	-5.3712999999999935	10	8	3	0
[137620.39]	0.6831718081101719	C[C@H]1[C@H](O)CC[C@H]2CC[C@@H](O)[C@@H](C)CC[C@]21C	240.387	2.9707000000000017	2	2	0	0
[3526.2986]	0.8855246706743648	CC(C)(C)c1cc(C(=O)O)cc(OCC(C)C)c1	250.33799999999997	3.717100000000002	3	1	4	1
[153269.17]	0.5366032898738241	CC(C)c1cc2c(c(O)c1O)[C@]13CCCC(C)(C)[C@H]1[C@@H](OC3=O)[C@@H]2O	346.423	3.257700000000002	5	3	1	1
[201212.17]	0.44724430494844525	CCCC(=O)CC(=O)OCC	158.19699999999997	1.3088	3	0	5	0
[143509.02]	0.2156774139624478	O=P(O)(O)CCCCCCCCCCCCCCCOP(=O)(O)O	388.37800000000004	4.344700000000006	7	4	17	0
[315770.]	0.7843058279665784	CCN1CCCC[C@@H]1[C@H](c1ccccc1)c1ccccc1	279.427	4.692900000000004	1	0	4	2
[65487120.]	0.5868125379579003	CC(C)(CO)CC(=O)O	132.159	0.4796	3	2	3	0
[110504.03]	0.7798015806987475	Cc1oc2cc(O)ccc2c(=O)c1CC(=O)CCc1ccccc1	322.35999999999996	3.551420000000002	4	1	5	3
[1.3220287e+08]	0.861310525589915	NC(=O)c1csc(NC(=O)c2ccccc2)n1	247.27900000000002	1.4943	3	2	3	2
[2365.8616]	0.40451225332913354	OC[C@H]1O[C@H](Oc2cc(O)cc(/C=C/c3ccc(O)cc3)c2)[C@@H](O)[C@@H](O)[C@@H]1O	390.38800000000003	0.44689999999999946	8	6	5	2
[11753.846]	0.6948032499436549	COC(=O)[C@@H]1Cc2c([nH]c3ccccc23)[C@@H](c2cccc(OC)c2OC)N1	366.41700000000014	2.961800000000001	5	2	4	3
[24479900.]	0.9394596061410458	CN1C[C@H](CNC(=O)c2ccccc2)C[C@H]1c1ccccc1	294.398	3.109400000000001	2	1	4	2
[2.620718e+09]	0.5086297206140044	c1ccc2c(c1)CCCC2	132.206	2.5654000000000003	0	0	0	1
[8.661699e+08]	0.5990084301755371	O=C(O)[C@H]1[C@@H]2CCC[C@@H]1C2	140.182	1.5072	2	1	1	0
[1150732.]	0.6120678145991665	C=C[C@H](OS(=O)(=O)O)c1ccccc1	214.24200000000002	1.7330999999999999	4	1	4	1
[306105.84]	0.20441539901818104	CSCC[C@H](NC(=O)CC[C@@H](NC(=O)CC[C@@H](N)C(=O)O)C(=O)O)C(=O)O	407.4450000000001	-1.1493999999999955	10	6	14	0
[90416104.]	0.09648912827629387	CCCCC[C@H](C)CCCCCCCCCCCCCCCCCCCCCCCCCC	464.9070000000005	12.975199999999976	0	0	29	0
[13262.955]	0.7784911447253746	CC(=O)O[C@@H]1[C@@H](C)O[C@@H](Oc2ccc(CC#N)cc2)[C@@H](O)[C@H]1O	321.329	0.5297799999999999	7	2	4	1
[5339245.5]	0.496736966876002	CCN[C@@H]1C[C@H](N)[C@@H](CO)O1	160.217	-0.9694999999999994	4	3	3	0
[31173.906]	0.7451169785978514	COc1cc(C)cc2c1C(=O)c1c(O)cc(C)cc1C2=O	282.295	2.7930400000000013	4	1	1	3
[17710642.]	0.6623041086624184	O=c1oc2ccccc2cc1-c1ccccc1O	238.242	3.165600000000001	3	1	1	3
[52876.7]	0.39684619923032904	C[C@H]1CC[C@@]2(C(=O)O)CC[C@@]3(C)C(=CC[C@@H]4[C@@]5(C)CC[C@@H](O)C(C)(C)[C@@H]5CC[C@]43C)[C@@H]2[C@@]1(C)O	472.7100000000003	6.204400000000009	4	3	1	0
[3340.7534]	0.3037648187348582	CC(C)c1cc(S(=O)(=O)Nc2ccc(Cl)cc2)c(-c2ccc(C(F)(F)F)cc2)c(OCC(F)(F)F)c1	551.9360000000003	7.891100000000006	3	1	7	3
[7067.278]	0.5603224150672831	C=C[C@]1(C)CC[C@]2(C)[C@@H](CC=C3[C@@H]4C[C@](C)(C(=O)O)CC[C@]4(C)CC[C@]32C)[C@H]1O	400.60300000000024	5.983400000000007	3	2	2	0
[2.0641064e+08]	0.31405011179965275	C[C@@H]1C(=O)O[C@@H]2C[C@@]34[C@@H]5OC(=O)[C@]3(O[C@@H]3OC(=O)[C@@H](O)[C@]34[C@H](C(C)(C)C)[C@@H]5O)[C@@]12O	424.4020000000001	-1.3694999999999982	10	3	0	0
[9096874.]	0.5464528909476184	C[C@@H]1O[C@H](C)CN2CCCC[C@@H]21	169.26799999999997	1.6481	2	0	0	0
[2.883795e+08]	0.6524732866647586	O=C(c1ccccc1)c1ccccc1	182.222	2.917600000000001	1	0	2	2
[241022.56]	0.515676530061987	CCC/C=C/COC(=O)CCc1ccc(OC)c(OC)c1	292.375	3.5359000000000025	4	0	9	1
[58660.824]	0.44936824453358776	CC(C)=CCC[C@@H](C)[C@H]1CC[C@@]2(C)[C@@H]3CC[C@H]4C(C)(C)[C@@H](O)CC[C@@]45C[C@]35CC[C@]12C	426.7290000000003	8.168900000000008	1	1	4	0
[42023.797]	0.622099835195531	CC(C)(CCc1c(O)cccc1O)[C@@H](CO)CO	254.326	1.6574	4	4	6	1
[8568.149]	0.18925935913754355	C=C[C@H](C#CC#CCCCC(=O)OC)O[C@@H]1O[C@@H](CO)[C@@H](O)[C@@H](O)[C@@H]1O	368.382	-1.2923999999999995	8	4	7	0
[211849.61]	0.21030966826918002	CCCCSc1ccc(OCCNC(=O)CCCCCCCCCCC)cc1	407.66400000000027	6.994700000000007	3	1	18	1
[24923.314]	0.8981970867391313	NCc1cccc(C[C@@H]2COc3ccc(O)cc3O2)c1	271.316	2.2334000000000005	4	2	3	2
[3.11345e+09]	0.2991685039113736	N=C1N(O)[C@@H](CO)[C@@H](O)[C@@H]1O	162.145	-2.24883	5	5	1	0
[209899.47]	0.6621044064541076	CCCc1cc(OC)c(CCNCc2ccc(OC)cc2)c(OC)c1	343.46700000000004	3.997200000000003	4	1	10	2
[5037.3203]	0.8096421663116954	CC1(C)CCC(C)(C)c2cc(/C=C/C(=O)O)ccc21	258.36100000000005	4.1334000000000035	2	1	2	1
[29738.068]	0.43688370764256323	C/C=C1\C[C@@H](C)OC(=O)[C@@H]1CCCCCCC(=O)O	268.3529999999999	3.3095000000000017	4	1	7	0
[3322.2942]	0.2885676109323624	C/C=C1\[C@@H](O[C@@H]2O[C@@H](CO)[C@@H](O)[C@@H](O)[C@@H]2O)OC=C(C(=O)OC)[C@@H]1CC(=O)OC	418.39500000000027	-1.6582999999999986	11	4	6	0
[32088.105]	0.3370541984282436	C=C1[C@@H](O)CC[C@@]2(C)[C@@H]1[C@H](OC(C)=O)[C@H]1C[C@H](OC(C)=O)C(C)=C([C@@H](OC(C)=O)[C@@H]2OC(C)=O)C1(C)C	520.6190000000004	3.4228000000000023	9	1	4	0
[3406649.2]	0.7295816801359171	Nc1ccc(Oc2ccccc2)cc1	185.22600000000003	3.0611000000000015	2	1	2	2
[83166.9]	0.15430253207101652	N[C@H]1[C@H](O[C@@H]2[C@@H](CO)O[C@@H](O[C@H]3[C@@H](CO)O[C@@H](O)[C@H](N)[C@H]3O)[C@@H](N)[C@H]2O)O[C@H](CO)[C@@H](O)[C@@H]1O	501.48600000000016	-7.6738000000000035	16	11	7	0
[2365.8616]	0.40451225332913354	OC[C@@H]1O[C@@H](Oc2cc(O)cc(/C=C/c3ccc(O)cc3)c2)[C@@H](O)[C@@H](O)[C@@H]1O	390.38800000000003	0.44689999999999946	8	6	5	2
[869717.1]	0.4184782617361875	CC(C)(O)[C@@H]1CC(=O)[C@@]2(C)[C@@H](CC[C@@]3(C)[C@@H](c4ccoc4)OC(=O)[C@@H]4O[C@]432)[C@@]1(C)[C@@H](O)CC(=O)O	490.54900000000026	2.6395	9	3	5	1
[297.1546]	0.3443811373465447	C/C=C(\C(C)C)[C@H](O)[C@@H](O)[C@@H](C)[C@@H]1CC[C@@H]2[C@@H]3COC(=O)[C@@H]4C[C@@H](O)[C@@H](O)C[C@@]4(C)[C@@H]3CC[C@@]12C	492.69700000000034	3.7002000000000024	6	4	5	0
[7457927.]	0.30147500015701983	CCCCCn1cc(C(=O)c2cccc3ccccc23)c2ccccc21	341.4540000000001	6.215700000000005	1	0	6	4
[2277200.2]	0.40042394397383135	O=C1C[C@H](O[C@H]2O[C@H](CO)[C@@H](O)[C@H](O)[C@@H]2O)CO1	264.23	-2.8815999999999997	8	4	3	0
[796806.]	0.8691531108671878	CC(C(=O)O)c1ccc(C(=O)c2ccc(F)cc2)cc1	272.275	3.2448000000000015	3	1	4	2
[1360569.6]	0.3314468578883905	CC(=O)O[C@@H]1C[C@@H]2C(C)(C)O[C@@H]3CC(=O)O[C@@]2(C3)[C@@H]2CC[C@@]3(C)[C@H](c4ccoc4)OC(=O)[C@@H]4O[C@]43[C@@]12C	514.5710000000003	3.6425000000000027	9	0	2	1
[11004.671]	0.2774489267345888	COC(=O)[C@@]12CCC(C)(C)CC1=C1CC[C@@H]3[C@@]4(C)CC[C@@H](OC(C)=O)C(C)(C)[C@@H]4CC[C@@]3(C)[C@@]1(C)CC2	512.7750000000004	8.03690000000001	4	0	2	0
[85532.55]	0.6252959394964105	Cc1cc(C)c(C)c(C)c1CCC(C)=C(C)C	230.39499999999995	5.209180000000005	0	0	3	1
[1550.8805]	0.4498543457486586	COc1cc(O[C@H]2O[C@@H](CO)[C@@H](O)[C@@H](O)[C@@H]2O)c2c(OC)c(C(C)C)c(C)c(O)c2c1	438.4730000000003	1.1731199999999997	9	5	6	2
[1181269.9]	0.20819093943192865	COC(=O)[C@H](CCCCCCCCCCCCCCCCC)OC(C)=O	370.5740000000001	6.352600000000008	4	0	18	0
[4648.539]	0.3428252952386551	C[C@@]12C(=O)C=CC[C@]1(O)C[C@@H]1[C@H]2CC[C@]2(O)[C@H](O)C[C@]3(C)[C@H](CO)[C@@H](O)C[C@]3(C)[C@H]2[C@H]1O	450.57200000000023	0.5411999999999992	7	6	1	0
[98269.59]	0.7926133482389213	O=c1cc(N2CCCC2)cc(-c2ccc(F)cc2)oc2cc(F)ccc12	353.3680000000001	4.560700000000004	3	0	2	2
[33064.13]	0.687428138033629	C[C@]12CC[C@H]3c4ccc(O)cc4CC[C@H]3[C@@H]1C[C@@H](O)[C@@H]2O	288.38699999999994	2.5800000000000005	3	3	0	1
[998845.94]	0.7149949785455884	CO[C@@H]1C2=C(C)C(=O)O[C@]2(O)C[C@@H]2CC[C@@H](O)[C@@H](C)[C@]21C	296.36300000000006	1.3802999999999999	5	2	1	0
[1508973.4]	0.7100027563532301	Nc1cc(-c2ccccc2)ccc1C(=O)Nc1ccccc1	288.35	4.188100000000002	2	2	3	3
[57821.2]	0.6929073715501572	Oc1ccc(-c2ccc(-c3ccccc3)cc2)cc1	246.30900000000003	4.726200000000004	1	1	2	3
[37130.105]	0.7928727986119476	COc1c2c(cc3oc(=O)ccc13)[C@@H](O)[C@@H](C)OC2	262.261	1.7536999999999998	5	1	1	2
[2365.8616]	0.40451225332913354	OC[C@H]1O[C@@H](Oc2cc(O)cc(/C=C/c3ccc(O)cc3)c2)[C@@H](O)[C@@H](O)[C@@H]1O	390.38800000000003	0.44689999999999946	8	6	5	2
[2432320.]	0.7853647200414462	CC(C)N(CCOC(=O)c1ccccc1)C(=O)NCc1ccccc1	340.4230000000001	3.4636000000000022	3	1	7	2
[6214743.5]	0.9260542267220957	O=C(CN1CCc2ccccc2C1)Nc1ccccc1	266.344	2.6834000000000007	2	1	3	2
[727766.1]	0.7634826492415279	CN1CCCC[C@@H]1[C@H]1CO[C@H]2c3ccccc3C=C21	255.36100000000002	3.2554000000000016	2	0	1	1
[183832.7]	0.24325846760776557	OC[C@H]1O[C@H](O[C@@H]2[C@@H](O)[C@@H](O)[C@@H](O)O[C@@H]2CO)[C@@H](O)[C@@H](O)[C@@H]1O	342.297	-5.397199999999993	11	8	4	0
[1.6539218e+08]	0.3816707853166521	C[C@@]12C[C@@H]3OC(=O)[C@H]1CO[C@]14O[C@@]5([C@@H]2C1=O)[C@](O)(CC[C@@H]1[C@H]4CC=C2CC=CC(=O)[C@@]21C)C(=O)O[C@]35C	510.5390000000004	1.5569999999999993	9	1	0	0
[167575.47]	0.6481447282990285	CC(C)Sc1ccc(C#N)cc1	177.272	3.0587800000000014	2	0	2	1
[1.2268658e+09]	0.4715203451557143	CCc1c2c(nc3ccccc13)-c1ccccc1-2	231.298	4.444600000000003	1	0	1	4
[431282.97]	0.37769616695307406	C[C@@H](F)CCCn1cc(C(=O)c2cccc3ccccc23)c2ccccc21	359.44400000000013	6.163700000000005	1	0	6	4
[6777.26]	0.2516057532462753	CC[C@H]1NC(=O)[C@H]2[C@@H](O)[C@@H](Cl)CN2C(=O)[C@@H](CC)NC(=O)C[C@H](c2ccccc2)NC(=O)[C@@H](CO)NC1=O	552.0280000000002	-1.306599999999994	7	6	4	1
[3032445.5]	0.7474797057177607	O=C(OCCN1CCCCC1)c1ccccc1	233.311	2.329300000000001	3	0	4	1
[1751.2786]	0.2742275754801716	COc1c(O)cc(-c2oc3cc(O)cc(O)c3c(=O)c2O[C@H]2O[C@H](C)[C@@H](O)[C@@H](O)[C@@H]2O)cc1O	478.4060000000002	0.4972999999999997	12	7	4	3
[8465248.]	0.7269528581605632	CC(C)c1noc(-c2ccccc2)n1	188.23000000000002	2.860000000000001	3	0	2	2
[3.692625e+08]	0.5775736679116826	O=C(O)[C@@H]1Nc2ccccc2N1	164.164	0.9346999999999999	4	3	1	1
[45431.973]	0.5813124325656039	Cc1cc(/C=C2\C(=O)OC2(C)C)ccc1O	218.25199999999998	2.419420000000001	3	1	1	1
[132499.66]	0.814920617251148	CC(C)c1cc(-c2ccc(O)cc2)no1	203.24099999999999	3.170600000000001	3	1	2	2
[39598764.]	0.8671236149759124	NS(=O)(=O)c1ccc(C(=O)N2CCCCC2)cc1	268.3379999999999	0.9600999999999997	3	1	2	1
[5.6490214e+09]	0.6302433303033077	Cn1c2c(c(=O)n(C)c1=O)C(C#N)=C(N)O2	220.18799999999996	-0.7159200000000003	5	1	0	2
[10214068.]	0.3786089061611532	C[C@@H]1C(=O)O[C@H]2C[C@@]1(C)[C@@H]1C(=O)[C@@]3(O)O[C@@]14[C@@]2(C)OC(=O)[C@@]4(O)CC[C@@H]1[C@@H]3[C@@H](O)C=C2C=CCC(=O)[C@]21C	528.5540000000003	0.5098	10	3	0	0
[2887551.2]	0.46491778171591375	C=C1[C@@H]2CC[C@H]3[C@@]45CO[C@](O)([C@@H](OC(C)=O)[C@@H]4C(C)(C)CC[C@H]5O)[C@]3(C2)[C@@H]1O	392.4920000000002	1.7673999999999999	6	3	1	0
[561057.3]	0.5623769753174953	CCOC(=O)C[C@@H](C)O	132.159	0.3204000000000001	3	1	3	0
[1099423.5]	0.28738104702102807	CO[C@@H]1[C@@H](C(=O)O)O[C@H](O[C@@H]2[C@@H](O)O[C@@H](CO)[C@@H](O)[C@@H]2O)[C@H]1O	340.281	-4.011699999999998	11	6	5	0
[563057.75]	0.4294189911161531	O=C(NO)C1(CCCCCN2CCCCC2)CCCCC1	296.45500000000004	3.4886000000000017	3	2	7	0
[716368.4]	0.6939619827447017	C=C1C=C[C@@H]([C@@H](C)CCCO)O1	168.236	1.8637000000000001	2	1	4	0
[291617.84]	0.8225586182094089	CC(=O)N[C@H](Cc1ccccc1)C(=O)NCCc1ccccc1	310.397	2.0926999999999993	2	2	7	2
[52237.15]	0.5265220827126603	CCCOC(C(=O)OCC)(C)COC(=O)N1CCC(=O)N(CCc2ccccc2)CC1	434.53300000000024	2.6484000000000005	6	0	10	1
[6327.616]	0.7505523671720598	COc1cc(CC=C(C)C)c(O)cc1O	208.257	2.6151000000000013	3	2	3	1
[5293.3843]	0.40010200458804523	C=C[C@@H](O)C#CC#C[C@H](O)/C=C/CCCCCCC	260.37699999999995	2.817700000000001	2	2	8	0
[182242.64]	0.5166323739997896	CO/N=C(C(\O)=N/c1ccccc1)c1ccccc1	254.28900000000002	3.325300000000002	2	1	4	2
[6489664.]	0.04639970140323007	CCCCCCCCC/C=C\CC/C=C\[C@@H](O)[C@H](CO)NC(=O)CCCCCCCCCCCCCCCCCCCCCCC	648.114	12.459799999999984	3	3	37	0
[4.0400008e+09]	0.6382134643163977	C[C@@H]1OCC[C@]12S[C@H]1CCO[C@]1(C)S2	232.36999999999998	2.4766000000000004	4	0	0	0
[5990.0723]	0.746710833984371	CC1=CC[C@@H]([C@]2(C)CC[C@H](C(C)(C)O)O2)CC1	238.37099999999998	3.4414000000000025	2	1	2	0
[5131226.]	0.5087419812269736	C[N+](C)(C)CC(=O)O	118.15599999999998	-0.22280000000000016	2	1	2	0
[8.346256e+08]	0.5781785256785011	C[C@@H]1C(CO)=CC(=O)C=C1	138.16599999999997	0.6800999999999999	2	1	1	0
[11370408.]	0.6300827943779723	C[C@]12C[C@@]34CC[C@H]5[C@](C)(C=O)CCC[C@]5(C)[C@H]3C[C@H]1[C@@H]2C4	286.459	4.844200000000005	1	0	1	0
[7979.672]	0.5015310657957738	CNS(=O)(=O)Nc1ccc(C(=O)N2CCC(C(=O)O)(C(=O)O)CC[C@H]2C)cc1	413.45200000000017	0.7328999999999999	7	4	6	1
[327.18753]	0.16091063422776958	O=C(O)C1=C/C(=C/C=[N+]2/c3cc(O)c(O[C@H]4O[C@@H](CO)[C@@H](O)[C@H](O)[C@@H]4O)cc3C[C@H]2C(=O)O)C[C@H](C(=O)O)N1	551.4810000000003	-2.363599999999998	14	9	7	1
[532027.9]	0.7317720978262682	O=C1C(C[C@@H]2CCCO2)=C1C(=O)O	182.17499999999998	0.3421	4	1	3	1
[47917244.]	0.30652439998337505	O=C(O)[C@H]1C[C@](O)([C@]2(O)OC[C@@H](O)[C@@H]2O)C(O)=N1	263.202	-3.028499999999998	8	6	2	0
[2.0641064e+08]	0.31405011179965275	C[C@H]1C(=O)O[C@@H]2C[C@@]34[C@@H]5OC(=O)[C@]3(O[C@@H]3OC(=O)[C@@H](O)[C@]34[C@H](C(C)(C)C)[C@@H]5O)[C@]12O	424.4020000000001	-1.3694999999999982	10	3	0	0
[11339459.]	0.3940140689616751	Nc1nc(N)nc(N)n1	126.12300000000002	-1.3818000000000001	6	3	0	1
[1.5623693e+08]	0.6691909353254654	COC(=O)Cc1ccc(O)cc1	166.17600000000002	1.1077	3	1	2	1
[1155503.5]	0.7334293208382059	CC(C)(c1cccnc1)[C@@H](Cl)c1ccccc1	245.75300000000001	4.339300000000003	1	0	3	2
[2777834.]	0.5994326590894428	N[C@@H](Cc1ccc(NC(=O)CCCCN2CCCC2)cc1)C(=O)O	333.43199999999996	1.845599999999999	5	3	9	1
[74782.04]	0.4915200023651673	CC(C)CCO[C@H]1O[C@@H](CO)[C@@H](O)[C@@H](O)[C@@H]1O	250.29100000000003	-1.1509999999999998	6	4	5	0
[4994949.5]	0.1778495732213791	O=C(O)CCCCCCCCCCCCCCCCCCCCCCCO	384.6450000000002	7.64550000000001	3	2	23	0
[750.7278]	0.6760261473041476	COc1c(O)cc2c(c1O)C(=O)/C(C)=C/C(=O)/C=C/C[C@H](C)C(=O)[C@H](C)[C@@H]2O	388.4160000000001	2.6391000000000013	7	3	1	1
[1474619.8]	0.7915057164980317	O[C@](c1ccc(Cl)cc1)(c1cnccc1)c1ccccc1	295.769	4.019200000000002	2	1	3	3
[4966080.5]	0.6775311913130302	CC1=CC(=O)[C@@H]2O[C@@]3(C[C@@H](C)[C@@H](O)O3)[C@@]1(O)C2(C)C	268.309	0.7425999999999997	5	2	0	0
[537411.8]	0.3094326862488954	C=C1C(=O)C[C@H](O)[C@@]2(C)[C@@H]1[C@H](O)CC(=O)[C@]1(C)[C@@H]2CC[C@@]2(O)[C@H](c3ccoc3)OC(=O)[C@@H]3O[C@]312	472.4900000000003	1.0085999999999997	9	3	1	1
[12543716.]	0.7331406286228203	O=C1CN(S(=O)(=O)c2ccccc2)C(=O)N1	240.24	-0.07290000000000013	4	1	2	1
[1765.0386]	0.3001710013771595	C[C@@H](CC[C@@H](O[C@H]1O[C@@H](CO)[C@@H](O)[C@@H](O)[C@@H]1O)C(=O)O)[C@@H]1CC[C@@H](O)CCc2ccc(cc2)O1	484.5420000000003	0.2073000000000016	10	6	8	1
[11359.152]	0.8620318071507701	O=C(NC12CC3CC(CC(C3)C1)C2)c1ccccc1	255.361	3.385200000000002	1	1	2	1
[2230988.2]	0.3015983762361042	O=CC(=O)[C@@H](O)[C@H](O)CO	148.11399999999998	-2.5315000000000007	5	3	4	0
[20206640.]	0.6593770742238901	O=C(c1ccco1)N1CCCCC1	179.21899999999994	1.9057	2	0	1	1
[761.4502]	0.15357222557362782	C[C@H]1O[C@@H](Oc2cc(O)c3c(=O)c(O[C@@H]4O[C@@H](CO)[C@@H](O)[C@@H](O)[C@@H]4O)c(-c4ccc(O)cc4)oc3c2)[C@@H](O)[C@@H](O)[C@@H]1O	594.5220000000004	-1.743800000000001	15	9	6	3
[2448119.5]	0.1545422439996584	N=C(N)NCCCCNC(=O)CCCCNC(=N)N	271.36899999999997	-0.9807599999999979	5	7	10	0
[7.085443e+08]	0.8409326520489111	O=C(Nc1ccc(Cl)cc1)c1ccccc1	231.68200000000002	3.5923000000000016	1	1	2	2
[682.18604]	0.45086039035022757	CCc1ccc([C@H]2CC(=O)c3c(O)cc(O[C@@H]4O[C@@H](CO)[C@@H](O)[C@@H](O)[C@@H]4O)cc3O2)cc1	446.4520000000001	0.8397999999999992	9	5	5	2
[49183.3]	0.4837252686412919	COC(=O)CCc1ccc(O[C@@H]2O[C@@H](CO)[C@@H](O)[C@@H](O)[C@@H]2O)cc1	342.344	-1.0291	8	4	6	1
[44672.285]	0.7154679795634589	C[C@@H]1CC[C@H]([C@@H](O)CCCc2ccc(O)c(O)c2)O1	266.337	2.3489000000000013	4	3	5	1
[6.8598185e+09]	0.5991098132900622	O=C(O)[C@H]1CC=CC[C@H]1C(=O)O	170.164	0.738	4	2	2	0
[9164882.]	0.8476204529344366	COc1cc(Br)ccc1C(=O)O	231.045	2.1559	3	1	2	1
[63219.375]	0.734966767962875	CC(=O)OC[C@]1(C)CCC[C@@]2(C)[C@@H]1CC[C@]13C[C@H](CC[C@H]12)[C@](C)(O)C3	348.5270000000001	4.713400000000005	3	1	2	0
[1142474.]	0.3619667680061999	O=C1NC=C[C@H]1O[C@@H]1O[C@@H](CO)[C@@H](O)[C@H](O)[C@@H]1O	261.23	-3.184999999999999	7	5	3	0
[103212.89]	0.3393681619900115	Cc1ncc(COP(=O)(O)O)c(C/N=C(/O)CO)c1	290.21200000000005	0.4481199999999999	7	4	6	1
[126235.19]	0.6376328410290152	CC(C)(S)C(=O)N[C@@H](Cc1c[nH]c2ccccc12)C(=O)O	306.38700000000006	1.9882	3	4	5	2
[45647672.]	0.9008651895304801	CCNC(=O)[C@H]1CCCCN1C(=O)c1ccccc1	260.337	1.8174	2	1	3	1
[3172089.5]	0.24479708025569685	CC(=O)N[C@@H](C(=O)O)[C@@H](O)[C@@H](O)[C@@H](O)[C@H](O)CO	267.234	-3.988399999999998	8	7	7	0
[935.75604]	0.23793639423870483	O=C(O)[C@@H]1O[C@H](Oc2ccc(-c3oc4cc(O)cc(O)c4c(=O)c3O)cc2O)[C@@H](O)[C@H](O)[C@@H]1O	478.3620000000002	-0.4466000000000002	13	8	4	3
[806657.6]	0.2501217256963997	C=CC[S@](=O)C[C@H](NC[C@@]1(O)OC[C@@H](O)[C@@H](O)[C@@H]1O)C(=O)O	339.36600000000004	-3.2345999999999973	9	6	8	0
[82589488.]	0.7339443434282853	Cn1ncc(C(=O)NCCCN2CCCC2)n1	237.30699999999993	0.030800000000000383	4	1	5	1
[1.496534]	0.04157283250687697	COc1c(O)ccc2c1-c1ccc3ccc(O)cc3c1CSS[C@H]1CC[C@H](C[C@@H]1O)[C@@H](O[C@H](NCCCCO)c1ccc(NCC(C)=O)c(CO)c1)CC2	777.0179999999998	7.223100000000009	12	7	13	4
[10714505.]	0.5804293611434188	Nc1ccc(C[C@H](N)C(=O)O)cc1	180.20700000000002	0.22319999999999962	4	3	3	1
[2401.446]	0.3886668408803324	C=C1CC[C@]2(C)CC[C@]3(C)[C@H](CC[C@@H]4[C@@]5(C)CC[C@@H](O)C(C)(C)[C@@H]5CC[C@]43C)[C@H]2[C@@H]1C	426.7290000000002	8.02480000000001	1	1	0	0
[4091380.]	0.8225797925092718	CC[C@@H](C)c1ccc([C@@H](C)C(=O)O)c(O)c1	222.28399999999996	3.0938000000000008	3	2	4	1
[4177223.2]	0.7643271805574432	Cc1nccc2c1C[C@H](c1ccc(C#N)cc1)O2	236.274	2.937900000000001	3	0	1	2
[196742.39]	0.7139229913752461	C=C1C[C@@]23CC[C@H]4[C@@](C)(CCC[C@@]4(C)C(=O)O)[C@@H]2CC[C@]1(O)C3	318.4570000000001	4.155000000000003	3	2	1	0
[7147.476]	0.7672904139208144	Cc1ccc(C)c2c1CC[C@H](C(C)(C)O)C2	218.33999999999997	3.179240000000002	1	1	1	1
[inf]	0.05016566545070662	C[N+](C)(C)CCOC(=O)NCCOCCOCCOCCOCCOCCOCCOCCOCCOCCOCCOCCOCCOCCOCCOCCOCCOCCOCCOCOCCOCCOCCOCCOCC	1218.4969999999996	0.7945999999999815	26	1	75	0
[117.74063]	0.30813184115480924	OC[C@H]1O[C@H](c2c(O)cc3c(c2O)C[C@H](O)[C@@H](c2ccc(O)cc2)O3)[C@@H](O)[C@@H](O)[C@@H]1O	436.41300000000007	-0.6446000000000005	10	8	3	2
[61438.45]	0.6934126540635207	CNCCOc1ccc(OC)cc1C(=O)NCCc1ccccc1	328.412	2.2658999999999994	4	2	9	2
[535473.9]	0.8069329210678015	C[C@H]1CC(=O)C=C2CC[C@@H]([C@@](C)(O)CO)[C@@]2(C)CC1	266.381	2.461500000000001	3	2	2	0
[1550.7384]	0.29296757861955847	COc1cccc2c1C(=O)c1c(O)c3c(c(O)c1C2=O)C[C@@](O)(C(=O)CO)C[C@@H]3O[C@H]1C[C@@H](N)[C@H](C)[C@@H](C)O1	541.5530000000003	1.2764999999999995	11	5	5	3
[240.31033]	0.785270379732634	CC(C)OC(=O)C1=C(N)Oc2c(oc(CO)cc2=O)[C@@H]1c1ccc(F)cc1	375.35200000000003	1.9174	7	2	4	2
[24030510.]	0.4391177996229345	CC/C(=N/O)c1ccc(OC)cc1	179.21899999999997	2.2835	2	1	3	1
[404.66086]	0.1592907073840895	C[C@H]1O[C@@H](O[C@H]2[C@@H](O)[C@H](O)[C@H](CO)O[C@H]2Oc2c(-c3ccc(O)cc3)oc3cc(O)cc(O)c3c2=O)[C@@H](O)[C@@H](O)[C@@H]1O	594.5220000000005	-1.3927000000000012	15	9	6	3
[19288630.]	0.5931316338727307	Nc1ccc2c(c1)C(=O)c1ccccc1C2=O	223.231	2.0442	3	1	0	3
[27654622.]	0.6866417873970614	Cc1coc2c1C[C@@]1(C)[C@@H](C)CCC(=O)[C@H]1C2	232.32299999999995	3.3081200000000015	2	0	0	1
[1536.759]	0.47235698908640045	O=C1C[C@@H](c2ccc(O)cc2)Oc2cc(O[C@H]3O[C@@H](CO)[C@@H](O)[C@@H](O)[C@H]3O)ccc21	418.3980000000001	0.2773999999999998	9	5	4	2
[9466.791]	0.7008877691768661	C/C(=C/c1ccccc1)CCC[C@@H](O)CCC(C)(C)C	274.4479999999999	5.4474000000000045	1	1	7	1
[5292.5713]	0.03262618826906802	CCCCCCCCCCOC[C@H](CO[P@@](=O)(O)O[C@H]1[C@@H](O)[C@@H](OP(=O)(O)O)[C@@H](OP(=O)(O)O)[C@@H](OP(=O)(O)O)[C@@H]1O)OC(=O)CCCCC	812.5660000000001	2.3071	21	9	27	0
[532137.94]	0.7607278301421215	CC(C)[C@@]12CC[C@](C)(O1)[C@@H]1[C@@H](O)C[C@@H](C)[C@@H]1C2	238.37099999999998	2.9871000000000016	2	1	1	0
[7.034881]	0.1531026004232223	Oc1cc(O)c2c(c1)O[C@@H](c1cc(O)c(O)c(O)c1)[C@H](O)[C@H]2c1c(O)cc(O)c2c1O[C@H](c1ccc(O)c(O)c1)[C@H](O)C2	594.5250000000003	2.7006000000000023	13	11	3	4
[32872014.]	0.6681537668192887	O=C(c1cccc(F)c1)N1CCCC1	193.22099999999992	2.0617	1	0	1	1
[272625.12]	0.4994587809959748	O=C([C@H]1[C@@H](/C=C/c2ccc3c(c2)OCO3)[C@@H](/C=C/c2ccc3c(c2)OCO3)[C@H]1C(=O)N1CCCC1)N1CCCCC1	556.6590000000001	4.983900000000005	6	0	6	2
[105.41864]	0.12866167654346214	O=C(O)C[C@H](C1=C(O)[C@](O)([C@@H]2O[C@@H](CO)[C@@H](O)[C@@H](O)[C@H]2O)C(=O)C(C(=O)/C=C/c2ccc(O)cc2)=C1O)c1ccc(O)cc1	614.5560000000003	-0.2809999999999979	14	10	9	2
[243487.67]	0.8558327018380756	CCC(=O)N1CCc2cc(OC)c(OC)c3c2[C@@H]1Cc1ccccc1-3	337.41900000000004	3.7627000000000033	3	0	3	2
[6062.074]	0.52840042604041	C=C(C)/C=C\C[C@H]1C(C)CCC(=O)[C@@H]1C/C=C/CCC(=O)O	304.43	4.551300000000004	3	1	8	0
[397532.9]	0.6757738884325459	COc1cc2c(c(OC)c1OC)-c1c(cc(OC)c(OC)c1OC)C[C@@H](C)[C@@H](C)C2	416.51400000000024	4.776000000000005	6	0	6	2
[432637.88]	0.5020206401193914	CCCC[C@@H](C(=O)OC)C(=O)OCCN1CCC[C@H]1C(=O)O	315.366	1.058	7	1	9	0
[268391.28]	0.7013605019728939	O=C(O)[C@H](Cc1ccccc1)C(=O)O	194.186	1.0145000000000002	4	2	4	1
[2670.5198]	0.1796147946359198	CC1=C(CCO[P@@](=O)(O)OP(=O)(O)O)S/C(=C(\O)CCC(=O)O)N1Cc1cnc(C)nc1N	526.4010000000003	2.355819999999999	15	6	11	1
[1350154.2]	0.673030643026755	O=C(O)C[C@H](NC(=O)Cc1ccccc1)C(=O)O	251.238	0.2731999999999996	5	3	6	1
[17787.48]	0.7994985707267691	Oc1ccc(CC[C@@H](O)CC/C=C/c2ccccc2)cc1	282.383	4.179300000000003	2	2	7	2
[394557.4]	0.5346049776167663	CCCc1cc2c(=O)c(-c3ccc(OC)cc3)coc2c(OCC)c1OCC	382.45600000000024	5.218500000000005	5	0	8	3
[3.95514e+09]	0.5852824958522993	N=NC(=O)c1ccccc1	134.13799999999998	1.85777	1	1	1	1
[326175.97]	0.8053632826443984	C[C@]1(CO)CCC[C@]2(C)[C@@H]1CC[C@@]13C[C@H](C(=O)O)[C@H](CC[C@@H]21)C3	320.4730000000001	4.092400000000003	3	2	2	0
[580663.6]	0.6700469675323384	C[C@@H]1C=C2C(=O)OC[C@@H]2[C@@H](O)[C@@H]2CC(C)(C)C[C@@H]12	250.33799999999997	2.1488000000000005	3	1	0	0
[402863.88]	0.7662942041914022	CC(C)(O)[C@H](O)CCc1ccccc1	194.27400000000003	1.751	2	2	4	1
[108229.734]	0.9182148675103156	COc1ccc(OC)c(C(=O)Nc2ccc(OC)cc2)c1	287.315	2.9647000000000014	4	1	5	2
[35966208.]	0.6761278584580761	Clc1cc(Cl)c(O)c(Cl)c1	197.448	3.3524000000000003	1	1	0	1
[140.13979]	0.5834193285803295	CCOc1nc(NC(=O)CN2CC[C@](C)(O)CC2)cc(-c2ccc(C(F)(F)F)cc2)c1OCC	481.51500000000016	4.350100000000004	6	2	8	2
[575801.]	0.7492907966594282	CCc1c(C(=O)OCC)ccc2c1C(=O)c1c(O)cccc1C2=O	324.33200000000005	2.9067000000000007	5	1	3	3
[323599.7]	0.5397754852165977	CCCC[C@H](CC)CNC(=O)C[C@@H](C)OC(=O)CCC(=O)O	315.4100000000001	2.5056000000000003	5	2	12	0
[47576.08]	0.5765772784542664	C/C=C(\C)C(=O)O[C@H]1C2=C(C)C(=O)O[C@]2(O)C[C@@H]2CC[C@@H](O)[C@@H](C)[C@@]21C	364.4380000000001	2.2432999999999996	6	2	2	0
[326175.97]	0.8053632826443984	C[C@]1(CO)CCC[C@@]2(C)[C@H]1CC[C@@]13C[C@H](C(=O)O)[C@H](CC[C@@H]21)C3	320.4730000000001	4.092400000000003	3	2	2	0
[7675.446]	0.44693686586152376	C=C(C)[C@@H]1CC[C@@]2(CO)CC[C@@]3(C)[C@@H](CC[C@@H]4[C@]3(C)CC[C@H]3C(C)(C)[C@@H](O)[C@@H](O)C[C@@]34C)[C@H]12	458.72700000000026	5.968000000000008	3	3	2	0
[3231.8179]	0.4056390630065712	C=C(C)[C@@H]1C[C@H]2[C@]3(C)CC[C@@]4(C)[C@@H]5CC(C)(C)[C@@H]5CC[C@]4(C)[C@@]3(C)CC[C@@]2(C)CC[C@H]1O	440.75600000000037	8.414900000000005	1	1	1	0
[3490523.5]	0.7936619695155396	CN(C)CC[C@]1(c2ccccc2)CCCC1=O	231.33899999999994	2.629100000000001	2	0	4	1
[1841950.1]	0.7987187598740928	Cc1nn(-c2ccccc2)c(C)c1C(=O)Nc1ccccc1	291.354	3.7414400000000025	2	1	3	3
[66837.32]	0.31283172952962207	COCCOC(=O)c1c(C)n(CCOc2ccc(C)cc2)c2c1cc(O)c1ccccc12	433.50400000000013	4.999140000000006	5	1	8	4
[131763.02]	0.3370174477105827	O=C1Nc2ccc(O)cc2O[C@H]1O[C@@H]1O[C@@H](CO)[C@@H](O)[C@H](O)[C@@H]1O	343.28799999999995	-2.1343000000000005	9	6	3	1
[4547.373]	0.5589811430146876	C[C@@H]1CC[C@]2(NC1)O[C@@H]1C[C@@H]3[C@H]4CC[C@@H]5C[C@@H](O)CC[C@]5(C)[C@H]4CC[C@]3(C)[C@H]1[C@H]2C	415.66200000000026	5.366800000000006	3	2	0	0
[497345.2]	0.6993147905973773	CN(C[C@@H](CCN1CCC(N)=C(N)O)CC1)c1ccccc1	304.438	1.8694000000000002	5	3	6	1
[3781.3123]	0.4732040476207967	CC1=C2[C@@H](OC(=O)[C@@](C)(O)[C@@H](C)Cl)[C@@]3(C)[C@@H](CC[C@@H](O)[C@H]3C)C[C@]2(O)OC1=O	416.89800000000025	1.6553999999999998	7	3	3	0
[935.75604]	0.23793639423870483	O=C(O)[C@H]1O[C@@H](Oc2ccc(-c3oc4cc(O)cc(O)c4c(=O)c3O)cc2O)[C@@H](O)[C@@H](O)[C@@H]1O	478.3620000000002	-0.4466000000000002	13	8	4	3
[2520.4792]	0.13717148703073576	COc1cc(O)cc2oc(-c3ccc(O)c(O)c3)c(O[C@@H]3O[C@@H](CO[C@@H]4O[C@@H](C)[C@@H](O)[C@@H](O)[C@@H]4O)[C@@H](O)[C@@H](O)[C@@H]3O)c(=O)c12	624.5480000000003	-1.3841000000000008	16	9	7	3
[869717.1]	0.4184782617361875	CC(C)(O)[C@H]1CC(=O)[C@@]2(C)[C@@H](CC[C@@]3(C)[C@@H](c4ccoc4)OC(=O)[C@@H]4O[C@]432)[C@@]1(C)[C@@H](O)CC(=O)O	490.54900000000026	2.6395	9	3	5	1
[4504116.]	0.6747634147208863	COc1ccc(CN2CCN(CCN3c4ccccc4S3)CC2)cc1	355.5070000000001	3.529200000000002	3	0	6	3
[52876.7]	0.39684619923032904	C[C@@H]1CC[C@@]2(C(=O)O)CC[C@@]3(C)C(=CC[C@@H]4[C@@]5(C)CC[C@@H](O)C(C)(C)[C@@H]5CC[C@]43C)[C@@H]2[C@@]1(C)O	472.7100000000003	6.204400000000009	4	3	1	0
[81886.89]	0.5132625706649191	CCCCC[C@H]1O/C1=C/C=C/c1ccccc1	228.335	4.562800000000004	1	0	6	1
[12096399.]	0.5071127413552663	O=C/C=C/c1ccc2c(c1)OCO2	176.17099999999996	1.6274	3	0	2	1
[16459.895]	0.18230059485673242	CC(C)=CCC[C@@](C)(O)[C@H]1CC[C@@]2(C)[C@@H]1[C@H](O)C[C@@H]1[C@@]3(C)CC[C@@H](O[C@H]4O[C@@H](CO)[C@H](O)[C@@H](O)[C@@H]4O)C(C)(C)[C@@H]3CC[C@]12C	622.884	4.324800000000003	8	6	7	0
[125196.94]	0.8330856883373198	COC1=C(C)C(=O)c2c(cc3c(c2OC)C(=O)C(C)(C)O3)C1=O	316.309	2.3483	6	0	2	1
[717279.7]	0.7694880210905437	COc1ccc(C[C@H]2COC(=O)[C@@]2(O)Cc2ccc(O)cc2)cc1OC	358.3900000000001	2.0987	6	2	6	2
[3700384.2]	0.7175750567911855	COc1ccc(/C=C/C(=O)O)cc1	178.18699999999998	1.7930000000000001	3	1	3	1
[605719.75]	0.7921176114425114	CCOc1ccc([C@H]2N[C@](C)(C(=O)O)[C@@H]3C(=O)N(C)C(=O)[C@@H]23)cc1	332.35600000000005	0.8038999999999998	6	2	4	1
[246221.58]	0.42622700803237545	CC(=O)c1ccc(OCCNC(=O)CCCCCCCCC)cc1	333.47200000000004	4.524900000000004	3	1	13	1
[2650091.8]	0.5134074956474758	CC(C)CCCCC(=O)OCCc1ccccc1	248.36599999999999	3.9887000000000032	2	0	8	1
[5304.654]	0.5157489370080628	C[C@@H]1CC[C@]2(OC1)O[C@@H]1C[C@@H]3[C@H]4CC=C5C[C@@H](O)CC[C@]5(C)[C@H]4CC[C@]3(C)[C@H]1[C@H]2C	414.6300000000003	5.713900000000006	3	1	0	0
[33872168.]	0.4492949900128821	O=C1C=C2c3c(cccc3O1)-c1ccccc1C2=O	248.23699999999997	3.0044000000000013	3	0	0	4
[2.3440983e+09]	0.5424740874189243	COC(=O)[C@@H]1C[C@@]23CCC[N@+]4(C)CC[C@@]5(c6ccccc6N(C(C)=O)[C@@]15CC2)[C@@H]34	395.5230000000002	3.015500000000001	3	0	1	1
[1828471.9]	0.7480398673390811	NC[C@@H]1CC[C@H](c2ccccc2)O1	177.24699999999999	1.8654	2	1	2	1
[2.9528973e+08]	0.02620049048063609	CCCC/C=C\CCCCCCCC(=O)OC[C@H](COC(=O)CCCCCCC/C=C\CCCCCCCC)OC(=O)CCCCCCCCCCCCCCCCCCCCC	887.468999999999	18.32109999999998	6	0	51	0
[33317148.]	0.6829925432572644	CN1CCN(C(=O)c2ccccc2)CC1	204.27299999999997	1.0742	2	0	1	1
[44564060.]	0.7467560704933405	O=C(NCCc1c[nH]c2ccccc12)c1ccccc1	264.32800000000003	3.1404000000000014	1	2	4	3
[20819.324]	0.5005620426274199	C=C1CC/C=C(/C)CC[C@@H]2[C@H]1CC2(C)C	204.35699999999997	4.7252000000000045	0	0	0	0
[19963.785]	0.416047860292275	O=C(OCc1ccccc1)c1c(O)cccc1O[C@@H]1O[C@@H](CO)[C@@H](O)[C@H](O)[C@@H]1O	406.38700000000006	-0.0721000000000005	9	5	6	2
[9263.257]	0.7600837632492987	COc1cc([C@@H]2CC(=O)c3c(cc(O)c(OC)c3O)O2)cc(OC)c1O	362.3340000000001	2.5357000000000007	8	3	4	2
[5646949.5]	0.8567338570622298	O=C(C[C@@]1(O)C(=O)Nc2c(Cl)cccc21)c1ccccc1	301.729	2.752700000000001	3	2	3	2
[336284.16]	0.36617803179028435	C=CC[S@](=O)[C@H](CC)SSCCC	238.44299999999996	3.4486000000000026	3	0	8	0
[1477.7943]	0.3841360464056232	Cc1cc(=O)c2c(O)c3c(O[C@@H]4O[C@@H](CO)[C@@H](O)[C@@H](O)[C@@H]4O)cccc3cc2o1	404.3710000000001	0.13891999999999943	9	5	3	3
[14766.21]	0.5125426322715968	CC/C=C\C=C/[C@H](O)C/C=C/C=C/C=C/C(=O)O	248.322	3.013000000000001	3	2	8	0
[618906.56]	0.4544509790785896	CC1=NCC[C@H](C(=O)N[C@@H](CCC(N)=O)C(=O)O)NC1=O	298.299	-1.8292999999999973	5	4	6	0
[775428.1]	0.2355556520218351	OC[C@@H]1O[C@H](OCc2ccccc2)[C@H](OCc2ccccc2)[C@@H](OCc2ccccc2)[C@@H]1OCc1ccccc1	540.6560000000003	5.676600000000006	6	1	13	4
[740539.2]	0.500614528468645	O=N/C=C1\C=CC=CN1CCCCCCN1C=CC=CC1	285.39099999999996	3.925600000000003	3	0	8	0
[213704.48]	0.6796820884885086	CCOC(=O)[C@H](Cc1c[nH]c2ccccc12)NC(=O)c1ccccc1	336.3910000000001	3.0721000000000007	3	2	6	3
[1.881458e+10]	0.5998689433499305	O=C(O)c1ccncc1	123.11099999999998	0.7797999999999999	3	1	1	1
[1829977.4]	0.6009458276393727	C/C1=C/CC[C@@]2(C)O[C@H]2CC(C)(C)/C=C/C1=O	234.33899999999997	3.425600000000002	2	0	0	0
[1436.1997]	0.06388838994491833	CC(C)C[C@H](NC(=O)[C@H](Cc1ccccc1)NC(=O)CNC(=O)CNC(=O)[C@H](N)Cc1ccc(O)cc1)C(=O)N[C@@H](CCCN)C(=O)N[C@@H](CCCN)C	753.9459999999997	-0.779899999999994	10	10	24	2
[3.6639936e+08]	0.5959981360873735	C=C1C[C@]23C[C@H]1CC[C@H]2[C@]12CCC[C@@](C)(C(=O)O1)[C@@H]2[C@H]3C(=O)O	316.397	3.165400000000001	4	1	1	0
[2803109.8]	0.7029061202023811	COc1ccc2c(OC)cc(=O)oc2c1	206.19699999999997	1.8101999999999998	4	0	2	2
[3115.511]	0.3802015384485088	CC(C)C[C@@H]1NC(=O)[C@@H](NC(=O)[C@@H](Cc2ccccc2)N(C)C)[C@H](c2ccccc2)Oc2ccc(cc2)/C=C\NC1=O	568.7180000000002	4.095800000000002	5	3	8	3
[1.4317385e+09]	0.6408732094414615	C[C@@H]1C(=O)C[C@@H]2CCC3=CC(=O)C=C[C@]3(C)[C@H]12	230.30700000000002	2.693100000000001	2	0	0	0
[274581.8]	0.773649581041382	COc1ccc([C@H](C)O)cc1OC	182.21899999999997	1.7570999999999999	3	1	3	1
[52876.7]	0.39684619923032904	C[C@@H]1CC[C@]2(C(=O)O)CC[C@@]3(C)C(=CC[C@@H]4[C@@]5(C)CC[C@@H](O)C(C)(C)[C@@H]5CC[C@]43C)[C@@H]2[C@@]1(C)O	472.7100000000003	6.204400000000009	4	3	1	0
[307617.66]	0.5207861524869268	N[C@H](Cc1c[nH]c2ccccc12)C(=O)N[C@@H](Cc1ccccc1)C(=O)O	351.40600000000006	1.8498	4	4	7	3
[280287.6]	0.09409637856196107	CCCCCCCCCC[C@@H](O)[C@@H]1CC[C@H]([C@@H]2CC[C@H]([C@@H](O)CCCCCCCCCCC3=C[C@@H](C)OC3=O)O2)O1	578.8750000000006	8.10690000000001	6	2	23	0
[104747.51]	0.701900266030562	CC[C@@H]1C2=C3N(CCCC2)[C@H]([C@@H]2C[C@H](C)C(=O)O2)C[C@@]32O[C@](C)(C(=O)OC)[C@H]2[C@@H]1O	419.5180000000002	2.167900000000001	7	1	3	0
[30998.434]	0.7625730615924691	Cc1cc(O)c(S(=O)(=O)O)c(C(C)C)c1	230.285	2.07072	4	2	2	1
[2467.5906]	0.18350524303016158	CC1=C[C@@H]2c3c(cc4oc5cc(C)cc(O)c5c4c3C)O[C@@]3(O)C(=O)c4oc5cc(C)cc(O)c5c4[C@@](C)(C1)[C@@H]23	536.5800000000003	6.953660000000007	7	3	0	5
[665805.8]	0.31114445649395955	Nc1nc2c(ncn2[C@@H]2O[C@H](COP(=O)(O)O)[C@@H](O)[C@H]2O)c(=O)[nH]1	363.223	-2.5697000000000005	11	6	4	2
[139262.14]	0.7399961156347875	C=C(C)[C@H]1Cc2c(ccc3c2O[C@H]2COc4cc(OC)c(OC)cc4[C@H]2C3=O)O1	394.4230000000001	3.7033000000000023	6	0	3	2
[575.5328]	0.3955485055037435	CC(=C/CO)/C=C/C=C/C=C(C)/C=C/C=C(C)\C=C\[C@@]12O[C@]1(C)C[C@@H](O)CC2(C)C	410.59800000000024	5.7510000000000066	3	2	8	0
[15114.995]	0.7485031024131371	CC1CCC(NC(=O)c2ccc(-c3ccc(C(F)(F)F)cc3)cc2)CC1	361.4070000000001	5.680900000000005	1	1	3	2
[50523316.]	0.6348861161252506	O=C(O)[C@@H]1CN2CCCC[C@H]2C1	169.224	0.9453999999999998	3	1	1	0
[17705.297]	0.3387810600787078	CC(=O)O[C@H]1CC[C@@]2(C)[C@@H](CC[C@]3(C)[C@@H]2CC=C2[C@@H]4[C@@](C)(O)CC[C@@]4(C)CC[C@]23C)C1(C)C	456.71100000000035	7.07440000000001	3	1	1	0
[46249.812]	0.3868230576923802	C=C(CO[C@H]1O[C@@H](CO)[C@@H](O)[C@@H](O)[C@@H]1O)[C@@H]1Cc2cc(C(C)=O)ccc2O1	380.3930000000002	-0.4345999999999999	8	4	6	1
[684213.06]	0.7484437599330911	C[C@@H](C(=O)OCCc1ccccc1)S(=O)(=O)N1CCCC1	311.4030000000002	1.5864	4	0	6	1
[63361.703]	0.06237685673407264	CCCCCCC[C@@H](O)[C@H](O)CCCC[C@@H](O)[C@@H]1CC[C@@H](CCCCCCCCCC[C@@H](O)CC2=C[C@@H](C)OC2=O)O1	596.8900000000007	7.061300000000009	7	4	26	0
[9116049.]	0.6898740510557085	Cc1cc(C(=O)Nc2ccc(Cl)cc2)cc([N+](=O)[O-])c1	290.7060000000001	3.8089200000000023	3	1	3	2
[75553.15]	0.6362612687828213	C=C1C(=O)[C@@]23[C@@H](O)C[C@H]4[C@](C)(CO)[C@@H](O)CCC[C@]4(C)[C@H]2CC[C@@H]1C3	348.4830000000001	2.458500000000001	4	3	1	0
[418481.7]	0.49261058187797496	N[C@@H](CCC(=O)N[C@@H](CSCc1ccccc1)C(=O)O)C(=O)O	340.40100000000007	0.6812999999999999	7	4	10	1
[20693.488]	0.45214493799383243	CC1(C)[C@@H](O)CC[C@]2(C)[C@@H]1CC[C@]1(C)[C@@H]2C(=O)C=C2[C@@H]3C[C@]4(C)C[C@H](OC4=O)[C@]3(C)CC[C@@]21C	468.6780000000004	5.863300000000007	4	1	0	0
[2731.1968]	0.18130165907842047	COC(=O)C1=CO[C@@H](O[C@@H]2O[C@H](CO)[C@@H](O)[C@H](O)[C@H]2O)[C@@H]2[C@@H]1C=C[C@@]21C=C([C@H](C)OC(=O)CCc2ccc(O)c(OC)c2)C1	618.6320000000003	0.6134999999999995	13	5	10	1
[73715.17]	0.44241541129505674	O=C(O)Cc1ccccc1O[C@@H]1O[C@@H](CO)[C@@H](O)[C@H](O)[C@@H]1O	314.28999999999996	-1.5076000000000003	8	5	5	1
[277166.16]	0.5912329482429561	C=C[C@]1(C)CC[C@H](C(=C)C)C2=C1C(=O)C(OC)=C(OC)C2=O	302.37000000000006	3.117600000000002	4	0	4	0
[2315.8286]	0.38271978172898197	Cc1cc(O)cc(O)c1C(=O)O[C@@H]1C[C@@]2(C)[C@@H]3[C@H](C=C(CO)[C@@]12O)C(C)(C)[C@@H]3O	404.4590000000001	1.6381199999999996	7	5	3	1
[112.57374]	0.15317016515196127	CC(/C=C\[C@@]12O[C@]1(C)CCCC2(C)C)=C/C=C/C(C)=C/C=C\C=C(C)\C=C\C=C(\C)[C@H]1C=C2/C(C)(C)CCCC[C@]2(C)O1	582.9130000000001	11.418299999999988	2	0	9	0
[3.6639936e+08]	0.5959981360873735	C=C1C[C@@]23C[C@H]1CC[C@@H]2[C@@]12CCC[C@@](C)(C(=O)O1)[C@H]2[C@@H]3C(=O)O	316.397	3.165400000000001	4	1	1	0
[5.2915498e+08]	0.6402830613413578	CN1C(N)=NC(=O)Nc2ccccc21	190.20600000000002	0.9830000000000001	3	2	0	1
[25972.809]	0.6914824748006678	CC1(C)C[C@@H](C(=O)O)CC[C@@]2(C)[C@@H]1CC[C@]13C=C[C@](C)(C1)C(=O)C[C@@H]32	344.4950000000001	4.855200000000004	3	1	1	0
[55917.25]	0.7598118168058723	N#Cc1ccc(-c2ccc(O)cc2)cc1	195.221	2.930880000000001	2	1	1	2
[3.127358e+08]	0.6991085640351519	CCOc1nc2ccccc2n1C	176.219	1.9719999999999998	2	0	2	2
[8338.78]	0.07146212484079494	O=S(=O)(O)O/N=C(\CCCCS)S[C@@H]1O[C@H](CO)[C@@H](O)[C@H](O)[C@@H]1O	407.48800000000006	-1.2475000000000003	10	6	8	0
[5136.629]	0.2762797273519759	COC(=O)CC(=O)OC[C@@H]1O[C@@H](Oc2ccc3c(=O)c(-c4ccc(OC)cc4)coc3c2)[C@@H](O)[C@@H](O)[C@@H]1O	530.4820000000003	0.7612999999999992	12	3	8	3
[45948864.]	0.34807602080776306	CC(C)N(C)CCCCCCCCCCCCCC	269.5169999999999	6.027700000000007	1	0	14	0
[600798.06]	0.23145121855522782	COC(=O)[C@@H](O)[C@@H]1OC(=O)[C@@H](OC(=O)c2cc(O)c(O)c(O)c2)[C@@H]1O	358.25500000000005	-1.8510000000000006	11	5	4	1
[6853.1865]	0.6101503454772369	CC(=O)/C=C/C1=C(C)CCCC1(C)C	192.30199999999996	3.6582000000000026	1	0	2	0
[2384.8723]	0.1623577180842505	C[C@@]12C[C@H](c3ccc(O)cc3O1)[C@@]13O[C@]1(c1ccc(O)cc1O)Oc1cc(-c4cc5ccc(O)cc5o4)cc(O)c1[C@@H]3C2=O	592.5560000000003	5.633500000000009	10	5	2	5
[1427.4933]	0.28936410411398555	O=C(O)c1cc(O)c2c(c1)C(=O)c1cccc(O[C@H]3O[C@@H](CO)[C@@H](O)[C@H](O)[C@@H]3O)c1C2=O	446.36400000000015	-0.9555000000000002	11	6	4	3
[405341.88]	0.5576491214381258	O=C(Oc1cncc2c1ncn2[C@@H]1O[C@H](CO)[C@@H](O)[C@H]1O)c1ccccc1	371.34900000000005	0.26199999999999984	8	3	4	3
[1048473.]	0.31194701140437825	O=C(O)[C@@H]1C[C@H](O[C@@H]2O[C@@H](CO)[C@@H](O)[C@H](O)[C@@H]2O)CN1	293.27200000000005	-3.381999999999999	9	6	4	0
[124099.5]	0.7376468579596398	COc1ccc2[nH]c(C)c(CCNC(=O)c3ccc(C)c(C)c3)c2c1	336.4350000000001	4.074260000000003	2	2	5	3
[9703.904]	0.6430662704590824	Fc1cc(-c2ccccc2)ccc1C(F)(F)F	240.19899999999996	4.511500000000002	0	0	1	2
[25787.11]	0.667213496992105	C[C@@H]1C[C@H]2[C@@H]3CCC4=CC(=O)C=C[C@]4(C)[C@@]3(F)[C@@H](O)C[C@]2(C)[C@@]1(O)C(=O)CO	392.4670000000002	1.8957000000000002	5	3	2	0
[3957598.]	0.5703253160491212	NCCCCCC(=O)NCCCNC(=O)c1ccccc1	291.395	1.4418000000000002	3	3	10	1
[3322.2942]	0.2885676109323624	C/C=C1\[C@@H](O[C@H]2O[C@@H](CO)[C@@H](O)[C@@H](O)[C@H]2O)OC=C(C(=O)OC)[C@@H]1CC(=O)OC	418.39500000000027	-1.6582999999999986	11	4	6	0
[40072724.]	0.5596225253100023	O=C(/C=C\n1ccnc1)c1ccccc1	198.22500000000002	2.2367	2	0	3	2
[53199436.]	0.4331391390304137	CC1(C)[C@@H]2C[C@@H]1CC=C2	122.21099999999998	2.608600000000001	0	0	0	0
[72288.7]	0.4638800715916991	COc1ccc(NC(=O)CSc2nc3c(=O)[nH]cnc3n2-c2ccc(C)cc2)cc1	421.48200000000014	3.156620000000002	6	2	6	4
[2003.9552]	0.1466352748308023	COc1cc(-c2oc3cc(O)cc(O)c3c(=O)c2O[C@@H]2O[C@@H](CO)[C@@H](O)[C@@H](O)[C@@H]2O[C@@H]2O[C@@H](C)[C@@H](O)[C@@H](O)[C@@H]2O)ccc1O	624.5480000000003	-1.3840999999999999	16	9	7	3
[206552.69]	0.6780121461409419	CCCN(NC(=O)c1ccccc1)CCCN1CCN(c2ccccc2)CC1	380.5360000000001	3.2557000000000027	4	1	9	2
[3322.2942]	0.2885676109323624	C/C=C1\[C@H](O[C@@H]2O[C@@H](CO)[C@@H](O)[C@@H](O)[C@@H]2O)OC=C(C(=O)OC)[C@@H]1CC(=O)OC	418.39500000000027	-1.6582999999999986	11	4	6	0
[1.2810291e+08]	0.5435212298665357	CCC(=O)c1ccc(C(=O)OC)cc1	192.21399999999997	2.0659	3	0	3	1
[413208.78]	0.36617803179028435	C=CCSS[C@@H](CC)[S@@](=O)CCC	238.44299999999996	3.4486000000000017	3	0	8	0
[477.09995]	0.10918636104313541	O=C(O[C@@H]1[C@H](Oc2c(-c3ccc(O)cc3)oc3cc(O)cc(O)c3c2=O)O[C@H](CO)[C@@H](O)[C@H]1O)c1cc(O)c(O)c(O)c1	600.4850000000004	0.7369999999999997	15	9	6	4
[668.5067]	0.1619685018389435	COc1ccc(-c2cc(=O)c3c(O)cc(O)c([C@@H]4O[C@@H](CO)[C@@H](O)[C@@H](O)[C@@H]4O[C@@H]4O[C@@H](C)[C@@H](O)[C@@H](O)[C@@H]4O)c3o2)cc1O	608.5490000000003	-1.0479	15	9	6	3
[591.7305]	0.7879676409620382	CC(=O)OC(C)(C)[C@@H]1CC[C@@](C)(O)[C@@H]2CC[C@@H](C)[C@@H]2C1	282.424	3.5415000000000028	3	1	2	0
[1044599.56]	0.6826887608206821	N[C@H](CSC(=S)NCCc1ccccc1)C(=O)O	284.406	1.2487	6	3	6	1
[278015.4]	0.7557697770928999	Cc1[nH]c2cccc(OCCN3CCN(c4ccccc4)CC3)c2c1C	349.4780000000001	3.9857400000000034	3	1	5	3
[1.164958e+11]	0.6656235641878139	Cc1cn(-c2ccccc2)c(=O)n1C	188.22999999999996	1.4844199999999999	1	0	1	2
[13654983.]	0.7287360986569997	CC(C)c1ccc(C(=O)O)cc1	164.20399999999998	2.5082000000000004	2	1	2	1
[1541060.1]	0.23697532097507643	Cc1ccc([C@@H](C)CCCCCCCCCCCCCCCCCC)o1	362.64200000000017	9.343119999999999	1	0	18	1
[6.201358e+08]	0.5912722267568037	Cc1cccc2cc(C#N)ccc12	167.21099999999998	3.0199000000000016	1	0	0	2
[4966080.5]	0.6775311913130302	CC1=CC(=O)[C@H]2O[C@@]3(C[C@@H](C)[C@@H](O)O3)[C@@]1(O)C2(C)C	268.309	0.7425999999999997	5	2	0	0
[904833.75]	0.5629645920151428	C=C1C[C@@]23C[C@]1(O)CC[C@@H]2[C@@]12CCC[C@@](C)(C(=O)OC1)[C@@H]2[C@H]3C(=O)O	346.42300000000006	2.5279	5	2	1	0
[20841.89]	0.553620975424504	CC1(C)O[C@@]2(C)CC[C@@H]1C[C@H]2O[C@@H]1O[C@@H](CO)[C@@H](O)[C@@H](O)[C@@H]1O	332.39300000000003	-0.46089999999999987	7	4	3	0
[34167796.]	0.8613586273091833	C[C@H]1CC[C@@H](NCc2ccccc2)C(=O)N1C	232.327	1.7855	2	1	3	1
[91990.664]	0.25811622937230433	O=C(O)C1=C[C@@H](O)[C@@H](O)[C@H](O[C@@H]2[C@@H](C(=O)O)O[C@H](O)[C@@H](O)[C@@H]2O)O1	352.24800000000005	-4.058199999999997	12	7	4	0
[13189.369]	0.6541360776546273	C[C@@H]1O[C@H](OC(C)(C)[C@@H]2Cc3cc4ccc(=O)oc4cc3O2)[C@@H](O)[C@@H](O)[C@@H]1O	392.40400000000005	0.7191999999999996	8	3	3	2
[1186225.6]	0.35180221623956154	O=P(O)(O)C(O)(C[n+]1ccccc1)P(=O)(O)O	284.121	-1.0244000000000006	7	5	4	1
[2681944.2]	0.5898325536516169	CC1=CC(=O)[C@]2(C)CCCC(C)(C)[C@H]2C1	206.32899999999998	3.738100000000003	1	0	0	0
[230.24712]	0.21646123688292346	CC(/C=C/C=C(C)/C=C/[C@]12O[C@@H](CC1(C)C)C[C@@]2(C)O)=C\C=C\C=C(C)\C=C\C=C(/C)[C@H]1C=C2C(C)(C)CCC[C@@]2(C)O1	584.885	9.998999999999997	3	1	9	0
[17150002.]	0.5340796429643621	CC(=O)C(=O)OCCc1ccccc1	192.21400000000003	1.3613	3	0	4	1
[1153873.8]	0.9182148675103156	COc1cc(OC)cc(C(=O)Nc2ccc(OC)cc2)c1	287.315	2.9647000000000014	4	1	5	2
[162.70676]	0.5107748679217478	C=C(C)[C@H]1CCC(C)=C[C@H]1c1c(O)cc(CCCCC)cc1O	314.469	5.846500000000006	2	2	6	1
[596919.56]	0.6662793546915292	COc1ccc2oc3ccc(O)cc3c(=O)c2c1	242.23	2.660400000000001	4	1	1	3
[2.2086502e+08]	0.5903901325982028	Cc1ccc2c(c1)C(=O)CC[C@@H]2C	174.24299999999997	3.075020000000001	1	0	0	1
[452.13846]	0.45053470602404294	C=C/C=C/C=C\C#CC#CC#CC#CC#CC/C=C/C(C)=C/C=C/C=C/C	346.473	5.326700000000005	0	0	6	0
[935.2199]	0.27862775233161235	O=c1c(O[C@H]2O[C@@H](CO)[C@@H](O)[C@H](O)[C@@H]2O)c(-c2ccc(O)cc2)oc2cc(O)cc(O)c12	448.3800000000002	-0.24449999999999966	11	7	4	3
[144153.3]	0.6415297109018698	COC[C@@H](CCO)c1ccc(O)c(O)c1	212.245	1.2102	4	3	5	1
[20214.24]	0.5698168933962606	COc1ccc(C(C)(C)C)cc1OC(C)=O	222.28399999999996	2.918000000000001	3	0	2	1
[763678.5]	0.6852355010607867	CO[C@@H]1O[C@H](COCc2ccccc2)[C@H](O)[C@H](O)[C@H]1O	284.30800000000005	-0.34280000000000005	6	3	5	1
[3659963.2]	0.7621974128178597	O=C(Cn1c(=O)cc(C(=O)N2CCCC2)c2ccccc21)Nc1ccccc1	375.428	2.8762000000000008	3	1	4	3
[165101.48]	0.5924443117479051	CCCOc1ccc(NC(=O)Cn2c(=O)cc(C(=O)N3CCCCC3)c3ccccc32)cc1	447.53500000000025	4.055100000000003	4	1	7	3
[3934.0464]	0.08019084835857813	NC(=O)c1ccc(OCCCc2ccc(OCCCCOCCOCCOCCCCCCCCCCCCCCC)cc2)cc1	641.9340000000003	9.097100000000005	6	1	32	2
[9885096.]	0.8305266707584279	CN(C)C1(CNC(=O)c2ccccc2)CC1	218.29999999999998	1.510599999999999	2	1	4	1
[24842.725]	0.6694749175341461	CC1=C[C@@H]2[C@@H](C(C)C)CC[C@@H](C)[C@@]2(O)CC1	222.37199999999996	3.7759000000000027	1	1	1	0
[118520.06]	0.49364923668039234	Cc1ccc(-n2c(SCC(=O)Nc3ccc(F)cc3)nc3c(=O)[nH]cnc32)cc1	409.4460000000001	3.2871200000000007	5	2	5	4
[14434671.]	0.6586744605933285	COCC(=O)N1CCC(C(=O)OC)(C)CC1	229.27599999999995	0.4345000000000001	4	0	3	0
[128190.09]	0.22021300466361815	O=C(Oc1ccc2ccccc2c1)c1cn(CCCCCF)c2ccccc12	375.4430000000001	6.153500000000005	2	0	7	4
[5887352.]	0.6805034948194167	O=C1N[C@@H](C(=O)O)Cc2c1[nH]c1ccccc21	230.223	0.9069999999999998	3	3	1	2
[3013.9714]	0.20949830208395817	CCCCCCCC(=O)OC[C@H]1O[C@@H](Oc2ccc3c(=O)c(-c4ccc(O)cc4)coc3c2)[C@@H](O)[C@@H](O)[C@@H]1O	542.5810000000004	3.2557000000000023	10	4	11	3
[148368.39]	0.8444207691321263	COc1ccc2[nH]cc(CCNC(=S)SC)c2c1	280.418	2.956500000000001	4	2	4	2
[400250.6]	0.9151469103909318	CC(=O)Nc1ccc(OCC(=O)N2CCCCC2)cc1	276.3359999999999	2.0362999999999998	3	1	4	1
[10119.143]	0.6668852503544092	CC[C@H](C)C(=O)c1c(O)cc(O)cc1O	210.22899999999998	2.0322	4	3	3	1
[11715155.]	0.3409786443872548	O=C(O)C(O)(CCC(=O)O)[C@@H](O)CO	208.166	-1.9798999999999995	7	5	6	0
[111.09904]	0.6031745212502947	CCOC(=O)C1=C(C)NC2=C(C(=O)C[C@H](c3ccc(Cl)cc3)C2)[C@@H]1c1ccc(O)c(OC)c1	467.94900000000024	4.978900000000006	6	2	5	2
[141688.11]	0.923602879469534	COc1ccc2c(c1)O[C@H]1c3ccc(O)c(OC)c3OC[C@H]21	300.31000000000006	3.019100000000001	5	1	2	2
[439702.9]	0.44107174795862936	CC(=O)OC[C@]12CCC(C)=C[C@H]1O[C@@H]1[C@H](OC(C)=O)C[C@@]2(C)[C@@]12CO2	350.41100000000023	2.1540999999999997	6	0	3	0
[84801.96]	0.5046882239878542	OC[C@@H]1O[C@H](n2cnc3c(NCc4ccccc4)ncnc32)[C@@H](O)[C@@H]1O	357.37000000000006	0.0498999999999995	8	4	5	3
[77710.6]	0.5409878143724689	C[C@H]1CC[C@H]([C@@](C)(O)CO)C[C@@H]1[N+](=O)[O-]	217.265	0.8111999999999999	4	2	3	0
[602.38513]	0.3449275965109726	O=C(O)CCC/C=C\C[C@H]1[C@@H](O)C[C@@H](O)[C@@H]1/C=C/[C@@H](O)CCc1ccccc1	388.5040000000002	3.0954000000000015	5	4	11	1
[2182999.8]	0.8227396199863237	O=C(O)[C@H](CCN1CCCC1)NC(=O)c1ccccc1	276.336	1.3554999999999997	4	2	6	1
[99933.234]	0.39267567653990515	C=C(C)C(C)(C)CC(=O)O[C@@H]1O[C@H](CO)[C@@H](O)[C@H](O)[C@H]1O	304.339	-0.6781000000000004	7	4	5	0
[684.2136]	0.4290965158513314	CC[C@H](CC[C@H](C)[C@H]1CC[C@H]2[C@@H]3CCC4=CC(=O)CC[C@]4(C)[C@H]3CC[C@@]21C)C(C)C	412.7020000000003	8.233000000000008	1	0	6	0
[19799.568]	0.3466101706780225	C[C@@H]1CC[C@@H]([C@](C)(O)CO)C[C@@H]1O[C@@H]1O[C@@H](CO)[C@@H](O)[C@@H](O)[C@@H]1O	350.408	-1.6489999999999982	8	6	5	0
[34501.336]	0.2255562159466081	CC(=O)N[C@@H]1[C@H](O)O[C@H](CO)[C@@H](O)[C@@H]1O[C@@H]1O[C@H](CO)[C@H](O)[C@H](O)[C@H]1O	383.3500000000001	-5.253399999999992	11	8	5	0
[19573070.]	0.33637288517095837	O=P(O)(O)OC[C@H]1O[C@@H](O)[C@@H](O)[C@@H]1O	230.109	-2.4653000000000005	8	5	3	0
[1.751437e+08]	0.7523039824896027	Cc1c(C)n(Cc2ccccc2)c(=O)n1C	216.284	1.85194	1	0	2	2
[10670.875]	0.5816445193091137	COCc1c(C(C)(C)C)c(OC)c(OC)c(C(C)(C)C)c1OC(C)=O	352.4710000000001	4.370500000000004	5	0	5	1
[1287950.2]	0.6720419027507257	C[C@@]1(O)C=C[C@](C)([C@@]2(C)CCC2=O)CC1	208.30099999999993	2.4629000000000003	2	1	1	0
[833.2352]	0.7714141093353439	CC1(C)C=Cc2c(ccc3c2OC[C@]2(O)c4ccc(O)cc4O[C@H]32)O1	338.35900000000004	3.2901000000000016	5	2	0	2
[3903.1973]	0.84734840920836	COc1cc([C@@H]2[C@H]3CCCC[C@]3(O)CCN2Cc2ccccc2)ccc1O	367.489	4.269100000000004	4	2	4	2
[1536.759]	0.47235698908640045	O=C1C[C@H](c2ccc(O)cc2)Oc2cc(O[C@H]3O[C@@H](CO)[C@@H](O)[C@@H](O)[C@H]3O)ccc21	418.3980000000001	0.2773999999999998	9	5	4	2
[176005.58]	0.4559896622024177	O=C(O)c1ccccc1O[C@@H]1O[C@@H](CO)[C@@H](O)[C@H](O)[C@@H]1O	300.263	-1.4365000000000008	8	5	4	1
[1689610.6]	0.35235224954608163	CO[C@@H](/C=C/c1ccc(O)cc1)C1=C(O)[C@](C)(O)[C@H]2CC[C@]3(C)[C@H](c4ccoc4)OC(=O)[C@H]4O[C@@]43[C@@]12O	510.5390000000003	3.173200000000002	9	4	5	2
[76984808.]	0.4957475441416135	NCC(=O)Oc1ccccc1	151.165	0.5506999999999997	3	1	2	1
[2059956.8]	0.7674629208015382	C[C@@H](C(=O)O)/C=C/c1ccccc1	176.215	2.4205000000000005	2	1	3	1
[110.272835]	0.5580498805346118	CC(C)C[C@H]1c2c(O)c(C=O)c(O)c(C=O)c2O[C@]2(C)C=C[C@@H](C(C)C)C[C@H]12	386.4880000000001	4.851900000000005	5	2	5	1
[230.2446]	0.3011814063211693	CC(C)=CCc1c(O)ccc(C(=O)[C@H]2[C@@H](c3ccc(O)cc3)O[C@H]2c2ccc(O)cc2)c1O	446.49900000000014	5.329400000000007	6	4	6	3
[41.330482]	0.19875312725787794	CC1=C(/C=C/C(C)=C/C=C/C(C)=C/C=C/C=C(C)/C=C/C=C(C)/C=C/C(=O)[C@@]2(C)CCCC2(C)C)C(C)(C)C[C@H](O)C1	568.8860000000004	10.835499999999989	2	1	11	0
[147203.81]	0.36392013401507706	C=C1CCC[C@@]2(C)CC[C@@H]3C(=C)C(=O)O[C@@H]3[C@@H]12	232.32299999999998	3.2406000000000015	2	0	0	0
[429.0983]	0.21527120867301236	COc1ccccc1C(=O)O[C@H]1[C@@H](O)[C@@H](O)[C@@H](C)O[C@@H]1Oc1cc(O)c2c(=O)c(O)c(-c3ccc(O)cc3)oc2c1	566.5150000000003	2.6564000000000014	12	5	6	4
[684.80646]	0.5085929687917149	C#C[C@]1(O)CC[C@H]2[C@@H]3CCc4cc(O)c(O)cc4[C@H]3CC[C@@]21C	312.4090000000001	3.3182000000000027	3	3	0	1
[11087435.]	0.7469238182675169	CC(=O)ONc1nc2ccccc2n1Cc1ccccc1	281.315	2.9746000000000015	4	1	4	3
[1657.0924]	0.37010347110627334	CCCCC[C@H](O)/C=C/[C@H]1[C@H](O)CC(=O)[C@@H]1C/C=C\CCCC(=O)O	352.4710000000001	3.251100000000002	5	3	12	0
[180.2539]	0.5864520654846846	C#C[C@@]1(CO)C=C[C@H]2[C@@H]3CCC4=CC(=O)CC[C@]4(C)[C@H]3CC[C@@]21C	324.464	3.906200000000003	2	1	1	0
[157116.47]	0.2634277222406427	C[C@@H]1O[C@@H](O)[C@@H](O[C@@H]2O[C@H](C(=O)O)[C@@H](O)[C@@H](O)[C@@H]2O)[C@@H](O)[C@@H]1O	340.281	-4.277299999999997	11	7	3	0
[3756488.5]	0.8182205793684965	COCCCNC(=O)c1ccc(-c2ccccc2)cc1	269.34400000000005	3.1199000000000012	2	1	6	2
[22179450.]	0.7859149208855746	CC[C@@]12CCCN3CC[C@]4(c5ccccc5N(C(C)=O)[C@@H]4CC1)[C@H]32	324.46800000000013	3.717800000000003	2	0	1	1
[1106.7642]	0.25406686872461537	COc1cc(O)c(C(=O)/C=C/c2ccc(O)cc2)c(O[C@@H]2O[C@@H](CO)[C@@H](O)[C@@H](O)[C@@H]2O)c1	448.42400000000015	0.18119999999999953	10	6	7	2
[1638.8859]	0.6032031493830634	C=C1CC[C@H]2C(C)(C)[C@H](O)CC[C@@]2(C)[C@H]1COc1ccc2ccc(=O)oc2c1	382.50000000000006	4.941400000000005	4	1	3	2
[46763.31]	0.35960978208603595	CC1(C)C[C@H]2C3=CC[C@@H]4[C@@]5(C)CC[C@@H](O)[C@@](C)(C=O)[C@@H]5CC[C@@]4(C)[C@@]3(C)CC[C@]2(C(=O)O)C[C@@H]1O	486.6930000000004	5.383400000000005	5	3	2	0
[440092.6]	0.5178935355825589	CCCc1ccc(OCCn2c(C)c(C(=O)OCC)c3ccccc32)cc1	365.473	5.157920000000005	3	0	8	3
[499306.03]	0.9465049175613011	CO[C@@H]1[C@H](c2ccccc2)[C@H](c2ccccc2)[C@@H](O)C(=O)N1C	311.3810000000001	2.3594	3	1	3	2
[4180937.5]	0.7840409452924317	Cc1ccccc1N(C)C(=O)c1ccc(C)cc1	239.318	3.580040000000002	1	0	2	2
[442901.]	0.46873433299511297	N=C(N)c1ccc(OCCCN2CCCCC2)cc1	261.3689999999999	2.2254700000000005	3	2	6	1
[3728.7498]	0.15819263942980458	CC(C)CC(=O)O[C@@H]1OC=C(CO[C@H]2O[C@@H](CO)[C@@H](O)[C@@H](O)[C@@H]2O)[C@@H]2[C@@H]3O[C@@H]3[C@@](O)(CO)[C@@H]12	476.4750000000001	-2.630799999999997	12	6	8	0
[675073.56]	0.7174118579794686	CCN(CC)C(=O)c1cc(=O)n(CC(=O)Nc2ccccc2)c2ccccc12	377.4440000000001	3.122200000000001	3	1	6	3
[11334248.]	0.8804951917633962	CN[C@@H](C)C(=O)Nc1ccc(-c2ccccc2)cc1	254.33300000000003	2.9000000000000004	2	2	4	2
[17705.297]	0.3387810600787078	CC(=O)O[C@@H]1CC[C@@]2(C)[C@@H](CC[C@]3(C)[C@@H]2CC=C2[C@@H]4[C@@](C)(O)CC[C@@]4(C)CC[C@]23C)C1(C)C	456.71100000000035	7.07440000000001	3	1	1	0
[129855.125]	0.3955983024792701	C=C(CC[C@@H](C)[C@H]1CC[C@@]2(C)[C@@H]3CC[C@H]4C(C)(C)[C@@H](O)CC[C@@]45C[C@]35CC[C@]12C)[C@H](C)C(=O)O	470.73800000000034	7.4796000000000085	3	2	6	0
[32414.191]	0.18064461553583153	COc1cc(/C=C/C(=O)OC/C(C#N)=C\CO[C@@H]2O[C@@H](CO)[C@@H](O)[C@@H](O)[C@@H]2O)ccc1O	451.4280000000001	-0.7763199999999999	11	5	9	1
[4547.373]	0.5589811430146876	C[C@H]1[C@@H]2[C@@H](C[C@@H]3[C@@H]4CC[C@@H]5C[C@@H](O)CC[C@]5(C)[C@H]4CC[C@]32C)O[C@]12CC[C@@H](C)CN2	415.6620000000003	5.366800000000005	3	2	0	0
[2110775.2]	0.25262960014245345	CNC[C@H]1C=CN(C(=N)NC)C[C@@]12[C@@H]1CC[C@@H]3CCC[C@@H]4[C@](O)(C=O)C(C(=O)O)=C(C1)[C@]432	442.56000000000023	1.3330699999999998	7	5	4	0
[3551.8416]	0.0894710558731649	C=C[C@H](O)C/C(=N\OS(=O)(=O)O)S[C@@H]1O[C@@H](CO)[C@@H](O)[C@@H](O)[C@@H]1O	389.40400000000005	-2.410599999999999	11	6	7	0
[62943280.]	0.741927525845022	Cc1cc2c(cc1O)[C@@]1(C)CC[C@](O)(O2)C1(C)C	248.32199999999995	2.859320000000001	3	2	0	1
[143147.34]	0.7969642621459861	COc1cccc(-n2c(C)c(C(=O)O)c3ccccc32)c1	281.31100000000004	3.6457200000000016	3	1	3	3
[6561605.5]	0.6871985281698342	CCc1ccc2oc(-c3ccccc3)cc(=O)c2c1	250.297	4.022400000000003	2	0	2	3
[90443528.]	0.7505086666868805	Cc1nc(N)sc1-c1ccccc1	190.27100000000002	2.7007200000000005	2	1	1	2
[16974.744]	0.6183767256072951	C[C@H]1CC[C@@H](C(C)(C)O)CC1	156.26899999999995	2.5836000000000006	1	1	1	0
[2875742.2]	0.710737706544413	Cc1ccc(NC(=O)CSc2nc3c(=O)[nH]cnc3n2C)cc1	329.38500000000005	1.6958199999999999	5	2	4	3
[218370.45]	0.46298967857011536	O=c1[nH]c2ccccc2n1C1CCN(CCCCCCCCCCCC)CC1	385.5960000000003	5.887400000000007	2	1	12	2
[11377676.]	0.7919686719488815	CCN(CC)CCNC(=O)c1ccccc1	220.31600000000003	1.7581999999999998	2	1	6	1
[5021.21]	0.3463216429472307	CC(C)(O)[C@]12C[C@@H]1[C@](C)(O[C@H]1O[C@@H](CO)[C@@H](O)[C@@H](O)[C@H]1O)C[C@@H]2O	348.39200000000005	-1.896599999999999	8	6	4	0
[26694.277]	0.8773292378807145	O=C(NS(=O)(=O)c1ccc(F)cc1F)c1ccc(F)cc1F	333.262	2.3617	3	1	3	2
[761.4502]	0.15357222557362782	C[C@H]1O[C@H](Oc2cc(O)c3c(=O)c(O[C@@H]4O[C@@H](CO)[C@@H](O)[C@@H](O)[C@@H]4O)c(-c4ccc(O)cc4)oc3c2)[C@@H](O)[C@@H](O)[C@@H]1O	594.5220000000004	-1.743800000000001	15	9	6	3
[939017.4]	0.49882618094456793	C=C(C)[C@H]1CC=C(C)[C@H](OC(C)=O)C1	194.27399999999994	2.850500000000001	2	0	2	0
[16322251.]	0.4146900142158888	COc1cc(C=O)ccc1OC(C)=O	194.18599999999995	1.4329999999999998	4	0	3	1
[1.6377059e+09]	0.6628846274344061	C[C@H]1COC2=C1C(=O)c1ccccc1C2=O	214.22	1.9860000000000002	3	0	0	1
[113.03833]	0.148521289735409	O=C(OC[C@H]1O[C@H](Oc2cc(O)c3c(c2)O[C@@H](c2ccc(O)cc2)CC3=O)[C@H](O)[C@H](O)[C@H]1O)c1cc(O)c(O)c(O)c1	586.5020000000003	0.9644999999999992	14	8	6	3
[13262.955]	0.7784911447253746	CC(=O)O[C@H]1[C@@H](C)O[C@@H](Oc2ccc(CC#N)cc2)[C@@H](O)[C@H]1O	321.329	0.5297799999999999	7	2	4	1
[3474018.2]	0.730219870473775	COc1cccc(C2=NCCN2)c1	176.219	1.045	2	1	2	1
[60228.12]	0.5268972463493903	C=CCc1ccc(O[C@@H]2O[C@H](CO)[C@@H](O)[C@H](O)[C@H]2O)c(OC)c1	326.345	-0.3976000000000004	7	4	6	1
[1.245307e+09]	0.5358770247927402	CC[C@@H]1C[C@@H]2CC[C@H]1N2C	139.242	1.8791	1	0	1	0
[3889065.2]	0.7333931950889248	C[C@@H](NC(=O)c1cc(-c2ccccc2)ccc1)c1ccccc1	301.389	4.844600000000003	1	1	4	3
[11371.215]	0.6368099492481563	Oc1ccc([C@@H]2Oc3cc(O)cc(O)c3C[C@H]2O)cc1	274.272	1.8404999999999996	5	4	1	2
[4400.7793]	0.3348176579051081	CC/C=C/C/C=C/C/C=C/C/C=C/C/C=C/CCCC(=O)O	302.458	5.9927000000000055	2	1	13	0
[1059392.4]	0.401870790882393	Cc1nc(Cl)nc(N)c1[N+](=O)[O-]	188.57399999999998	0.92882	5	1	1	1
[81012.11]	0.726216627008491	CCN[C@H](C)Cc1ccc2oc3cccc(=O)c3c(O)c2c1	297.354	3.143900000000002	4	2	4	3
[3.9596374e+12]	0.7153752890498746	C[C@@H]1CS(=O)(=O)Nc2ccc(F)cc21	215.249	1.6845	2	1	0	1
[33462670.]	0.6643739279433414	Cc1cc(C)cc(C(=O)O)c1	150.177	2.00164	2	1	1	1
[2378392.2]	0.7925427960031564	CC(=O)OCn1cc(C(=O)OCC)c2ccccc21	261.277	2.3386000000000005	4	0	4	2
[175282.44]	0.7704213435532411	COc1cccc(Sc2ccccc2)c1	216.305	3.8464000000000027	2	0	3	2
[823214.9]	0.7468164627321974	CC(C)(Oc1ccccc1)c1ccccc1	212.292	4.000700000000003	1	0	3	2
[192571.98]	0.620198241455918	CC1(C)CCc2c(ccc(O)c2O)C1	192.25799999999998	2.612700000000002	2	2	0	1
[2763860.5]	0.7871951869249774	O=C(Nc1ccccc1)Nc1ccccc1	212.25199999999998	3.3306000000000013	1	2	2	2
[1194695.1]	0.7818967327858329	C[C@H](COc1ccccc1)N(C)Cc1ccccc1	255.361	3.5859000000000023	2	0	6	2
[8.635378e+09]	0.7083399271583928	CN1C(=O)C2(CCNCC2)c2ccccc21	216.28400000000002	1.2841999999999996	2	1	0	1
[939017.4]	0.49882618094456793	C=C(C)[C@@H]1CC=C(C)[C@H](OC(C)=O)C1	194.27399999999994	2.850500000000001	2	0	2	0
[419443.78]	0.9302339810856091	COc1ccc(C(=O)Nc2ccc(C(F)(F)F)cc2)cc1	295.26	3.966300000000002	2	1	3	2
[12301.817]	0.7429710875054595	CCOC(=O)CCNC(C)(C)Cc1ccc(OC)cc1	279.38	2.559100000000001	4	1	8	1
[847699.8]	0.7707373496234817	C[C@H](CCc1ccc(O)cc1)C(=O)O	194.23	2.0454999999999997	3	2	4	1
[53.998753]	0.07762851607028477	C=C(/C=C/C=C(/CO)[C@H]1CC[C@@]2([C@H](CCCO)/C(=C(\C)C(=O)Cc3ccccc3)CC[C@@]2(C)O)[C@@H]1O)CCCCCOC(C)=O	622.8430000000001	5.960100000000008	7	4	16	1
[811232.4]	0.7694942799026893	CCCN(CCC)CCc1ccccc1C(=O)O	249.35399999999998	3.0493000000000015	3	1	8	1
[79.6442]	0.3750405942104898	CCCCOC(=O)C1=C(C)NC2=C(C(=O)C[C@@H](c3ccc(Cl)cc3)C2)[C@@H]1c1ccc(O)c(OC)c1	496.0030000000002	5.759100000000006	6	2	7	2
[1894.2612]	0.7631694686307545	CC(C)=CCC[C@@]1(C)O[C@]2(C)CC[C@@H]1C[C@@H]2O	238.37099999999998	3.441400000000003	2	1	3	0
[931539.25]	0.5618835213108514	CC1=C[C@H]2OC(C)(C)[C@H]3CC[C@H](C)[C@@]23CC1	220.35599999999994	3.9364000000000035	1	0	0	0
[397087.72]	0.7643764540200789	CCN(CC)C[C@@H](O)COc1ccccc1	223.316	1.7680999999999998	3	1	7	1
[6806034.5]	0.6218009044978213	Cc1ccc(CN(C)C)cc1	149.23700000000002	2.05662	1	0	2	1
[130094.98]	0.15358856065902932	OC[C@@H]1O[C@@H](OC[C@@H]2O[C@@H](OC[C@@H]3O[C@@H](O)[C@@H](O)[C@@H](O)[C@@H]3O)[C@@H](O)[C@@H](O)[C@@H]2O)[C@@H](O)[C@@H](O)[C@@H]1O	504.43800000000005	-7.572999999999989	16	11	7	0
[13711.843]	0.048021466467609034	CCCC/C=C/CCCCCCCCCCCCCCCCCCCCCCCCCCCC1=C[C@@H](C)OC1=O	558.9760000000006	13.137199999999977	2	0	31	0
[280287.6]	0.09409637856196107	CCCCCCCCCC[C@H](O)[C@@H]1CC[C@H]([C@@H]2CC[C@H]([C@@H](O)CCCCCCCCCCC3=C[C@@H](C)OC3=O)O2)O1	578.8750000000006	8.10690000000001	6	2	23	0
[2517426.]	0.4592375465429969	CC(C)=CC(=O)O[C@@H]1C[C@]2(C)[C@@H](CC[C@]3(C)[C@@H](c4ccoc4)OC(=O)[C@@H]4O[C@]432)[C@H]1O	416.47000000000014	3.0803000000000016	7	1	3	1
[39959.36]	0.7104555873556763	COc1ccc(SCC(=O)CC(C)C)cc1	238.352	3.4025000000000016	3	0	6	1
[62.982147]	0.5512651961830369	C=C1/C(=C\C=C2/CCC[C@@]3(C)[C@H]2CC[C@@H]3[C@H](C)/C=C/[C@H](O)C2CC2)C[C@@H](O)C[C@@H]1O	412.6140000000002	5.0906000000000065	3	3	5	0
[2105.2153]	0.27556875596998526	CC(=O)OCC1=CO[C@H](OC(=O)CC(C)C)[C@@H]2C1=C[C@@H](OC(=O)CC(C)(C)OC(C)=O)[C@]21CO1	480.51000000000033	2.3478000000000003	10	0	9	0
[33174.01]	0.5142637082779402	O=Cc1cc2c(cc1O)Oc1ccc(O)cc1C2=O	256.21299999999997	2.1699	5	2	1	3
[325997.47]	0.27636382282762806	CO[C@H]1O[C@H](COC(=O)c2cc(O)c(O)c(O)c2)[C@@H](O)[C@@H](O)[C@@H]1O	346.288	-1.5858000000000003	10	6	4	1
[916.4977]	0.1137533440165623	CC1=C[C@@H](O)CC(C)(C)[C@@H]1/C=C/C(C)=C/C=C/C(C)=C/C=C/C=C(C)/C=C/C=C(\C)C(=O)C[C@]12O[C@]1(C)CCCC2(C)C	584.8850000000001	10.046699999999996	3	1	11	0
[20737.623]	0.837687738549661	C=C[C@@H](C1=C[C@@H](OC)C(OC)=C[C@H]1O)c1ccccc1	272.344	2.8024000000000013	3	1	5	1
[153.6186]	0.4732790343822408	C=C1CC[C@H](O)C/C1=C/C=C1\CCC[C@@]2(C)[C@H]1CC[C@@H]2[C@H](C)/C=C/[C@H](C)C(C)C	396.6590000000001	7.641000000000008	1	1	5	0
[7966.0386]	0.13436767012901316	COc1cc(C(=O)OC[C@@]2(O)CO[C@H](O[C@@H]3[C@@H](O)[C@@H](O)[C@@H](CO)O[C@@H]3Oc3ccc(C(C)=O)cc3)[C@@H]2O)cc(OC)c1O	610.5650000000003	-0.8796999999999984	15	6	11	2
[1.11842296e+08]	0.3810374691946056	C[C@]12C(=O)C=CC=C1C=C[C@@H]1[C@H]2CC[C@]2(O)C(=O)O[C@@]3(C)[C@H]4C[C@@]5(C)[C@H](CO[C@@]16C(=O)O[C@@]32[C@H]56)C(=O)O4	508.52300000000037	1.3329999999999995	9	1	0	0
[6440463.5]	0.676250941924204	CN(CCc1ccc(O)cc1)C(=O)C(=O)c1ccccc1	283.327	2.276	3	1	5	2
[40874784.]	0.7818622215062127	CN1CC[C@@]23c4c5ccc(O)c4O[C@H]2C(=O)C=C[C@H]3[C@H]1C5	283.327	1.4062999999999999	4	1	0	1
[27741370.]	0.7496096602564087	CN1[C@@H]2CC[C@H]1C[C@@H](OC(=O)c1ccccc1)C2	245.322	2.4686000000000003	3	0	2	1
[3618.5876]	0.08402657249312091	C=CCCCC/C(=N\OS(=O)(=O)O)S[C@@H]1O[C@H](CO)[C@@H](O)[C@@H](O)[C@@H]1O	401.4590000000001	-0.6012000000000002	10	5	9	0
[98850.11]	0.7689139350363081	C=C[C@]1(C)C=C2C(=O)C[C@@H]3[C@](C)(C(=O)O)CCC[C@]3(C)[C@H]2CC1	316.4410000000001	4.385200000000004	3	1	2	0
[9.282113e+09]	0.02614137144131923	CCCCCC/C=C\CCCCCCCCCC(=O)OC[C@H](COC(=O)CCCCCCCCCCCCCCCCCCCCC)OC(=O)CCCCCCCCCCCCCCCCCCCCC	1001.7009999999984	21.665900000000008	6	0	60	0
[26944.83]	0.1667055792545005	Cc1cn([C@H]2C[C@@H](O)[C@H](CO[P@@](=O)(O)O[P@@](=O)(O)O[C@@H]3O[C@H](C)[C@H](O)[C@H](O)[C@@H]3O)O2)c(=O)[nH]c1=O	548.3310000000001	-2.428479999999998	15	7	8	1
[353593.34]	0.8366523857461522	O=C(C[C@@H](O)c1ccccc1)OCc1ccccc1	256.301	2.8535000000000013	3	1	5	2
[10428.885]	0.6074161967547398	CCOC(=O)[C@@H](Cc1c[nH]c2ccccc12)NS(=O)(=O)c1ccc(F)cc1	390.4360000000001	2.7597000000000005	4	2	7	3
[34979.445]	0.43059269833103636	CC(=O)OC(=O)CC(C)C	144.17	1.1221999999999999	3	0	2	0
[58166.04]	0.4047309579989552	CC1(C)CC[C@H]2C3=C(CC[C@@]4(C)[C@@H]5C[C@](C)(C(=O)O)CC[C@@]5(C)CC[C@@]34C)[C@@]2(C)CC[C@H]1O	456.71100000000035	7.377700000000009	3	2	1	0
[105.635]	0.4387450316837912	CC(=O)O[C@@H]1/C=C\[C@@](C)(O)C[C@H](C)C/C=C/[C@H]2[C@@H](O)C(C)=C(C)[C@@H]3[C@@H](Cc4ccccc4)NC(=O)[C@@]123	493.64400000000023	3.8822000000000028	5	3	3	1
[3680881.5]	0.6710527089917133	CC(=O)N1CCc2ccc(O)cc2C1	191.23	1.2968	2	1	0	1
[714460.75]	0.8388101451131029	COC(=O)N1CCc2cc(OC)c(OC)c3c2[C@@H]1Cc1ccccc1-3	339.3910000000001	3.592500000000003	4	0	2	2
[3736420.]	0.6856955121535098	O=C1C=CC[C@H](/C=C/c2ccccc2)O1	200.23700000000002	2.5715000000000003	2	0	2	1
[52449.453]	0.8365119246082929	C=C(CO)[C@@H]1Cc2c(ccc3c2OCO3)-c2ccc(O)cc21	296.322	2.9761000000000006	4	2	2	2
[164.68404]	0.1004059208596147	N#C[C@@]1(O[C@@H]2O[C@@H](CO)[C@@H](O)[C@H](O)[C@@H]2O)C=C[C@@H](OS(=O)(=O)O)[C@@H](OS(=O)(=O)O)[C@@H]1OS(=O)(=O)O	573.4850000000004	-4.800919999999994	19	7	9	0
[364678.44]	0.8307491017924555	Cc1c(CCO)c(CO)cc2c1C(=O)[C@@H](C)C2	234.29499999999996	1.39702	3	2	3	1
[316093.88]	0.6654686903186204	CC1(C)S[C@H]([C@H](C=O)NC(=O)Cc2ccccc2)N[C@H]1C(=O)O	336.413	0.8070999999999995	6	3	6	1
[10213.029]	0.7111055079246134	C=CC1=CC=C[C@H]2[C@@H](C)C[C@H]3C(C)(C)[C@@H](O)C[C@]3(C)[C@H]2CC1	300.48600000000005	5.134300000000004	1	1	1	0
[212077.81]	0.6871755150642025	N#Cc1cc(F)cc(-c2ccccc2)c1	197.21200000000002	3.3643800000000015	1	0	1	2
[21391412.]	0.7255627555723076	CCOC(=O)N1CCC(C(=O)OCCN2CCCCC2)CC1	312.41000000000014	1.8839999999999995	5	0	5	0
[1.8317185e+14]	0.5969446160833805	O=c1ccc2cc(O)ccc2o1	162.14399999999998	1.4986	3	1	0	2
[158725.67]	0.9085788521822761	COc1cc(OC)nc(NC(=O)OCc2ccccc2)n1	289.291	2.2424999999999997	6	1	5	2
[1149358.8]	0.7518482774314176	CCCCc1ccc(OCCNC(=O)c2ccccc2)cc1	297.39799999999997	3.8380000000000027	2	1	8	2
[1250671.6]	0.5714183280305188	C/C(=N/Nc1nc2ccccc2c(=O)[nH]1)c1ccccc1	278.315	2.7592000000000008	3	2	3	3
[935.2199]	0.27862775233161235	O=c1c(O[C@@H]2O[C@H](CO)[C@@H](O)[C@H](O)[C@@H]2O)c(-c2ccc(O)cc2)oc2cc(O)cc(O)c12	448.3800000000002	-0.24449999999999966	11	7	4	3
[3.5832058e+10]	0.5296404618922324	N[C@@]1(C(=O)O)CCC[C@@H]1C(=O)O	173.168	-0.3468000000000007	5	3	2	0
[308982.78]	0.30461359158170487	Oc1ccc(CCCCCCCCCCCCCCCCCO)cc1	348.5710000000001	6.778500000000007	2	2	17	1
[719451.4]	0.5146751707603372	C[C@H](OC(=O)NCCc1c[nH]c2ccccc12)c1ccccc1[N+](=O)[O-]	353.3780000000001	4.1060000000000025	4	2	6	3
[32752478.]	0.29015285452995804	OC[C@@H]1O[C@H](O)[C@H](O)[C@@H](O)[C@@H]1O	180.156	-3.2214000000000005	6	5	1	0
[24990.479]	0.6056137866355813	CCCCC(=O)O[C@]1(C(=O)CO)CC[C@@H]2[C@@H]3CCC4=CC(=O)CC[C@]4(C)[C@@H]3[C@@H](O)C[C@]21C	446.58400000000023	3.522700000000002	6	2	6	0
[46.0403]	0.17606489523127736	O=C(/C=C/c1ccc(O)cc1)OC[C@H]1O[C@@H](Oc2cc(O)c3c(c2)O[C@@H](c2ccc(O)cc2)CC3=O)[C@@H](O)[C@H](O)[C@@H]1O	580.5420000000004	1.9528999999999992	12	6	7	3
[297165.7]	0.8404392016195105	CO[C@@H]1O[C@@H](C)[C@H](OCc2ccccc2)[C@H](O)[C@H]1O	268.309	0.6847999999999999	5	2	4	1
[3062929.]	0.47072821158342537	O=[N+]([O-])c1ccc(O)cc1	139.10999999999999	1.3003999999999998	3	1	1	1
[212321.05]	0.44880513883723067	O=C(O)[C@H](O[C@@H]1O[C@@H](CO)[C@@H](O)[C@@H](O)[C@@H]1O)c1ccccc1	314.29	-1.3711999999999993	8	5	5	1
[2888.7134]	0.21751778620947723	N#C[C@H](O[C@@H]1O[C@H](CO)[C@H](O)[C@H](O)[C@H]1O[C@@H]1O[C@H](CO)[C@@H](O)[C@H](O)[C@@H]1O)c1ccccc1	457.43200000000013	-3.108019999999997	12	7	7	1
[3695030.8]	0.6895439855707735	CCN(CC)CCOC(=O)c1ccccc1	221.3	2.1852	3	0	6	1
[951510.7]	0.6506968684477051	C/C=C\[S@](=O)[C@@H](CC)SS/C=C/C	236.42700000000002	3.919800000000003	3	0	6	0
[3504.1428]	0.27200652157815347	COc1cc(-c2cc(=O)c3c(O)cc(O[C@@H]4O[C@@H](CO)[C@@H](O)[C@@H](O)[C@@H]4O)c(OC)c3o2)ccc1O	492.4330000000002	0.06710000000000027	12	6	6	3
[640812.4]	0.7132047100053677	CCCNC(=O)O[C@H]1CCC[C@]2(C)[C@H]3CC[C@]4(CCCCC4)[C@H]3C[C@@H]12	347.5430000000001	5.678000000000006	2	1	3	0
[6656576.]	0.5959449719531258	CCCCC(C)(C)C(=O)OCC	172.26799999999997	2.765900000000001	2	0	5	0
[72053.24]	0.3625120259339125	C=C1C(=O)O[C@H]2/C=C(\C)CC/C=C(\C)CC[C@@H]12	232.32299999999992	3.5508000000000024	2	0	0	0
[3590.7288]	0.21906966336856795	CCCCC/C=C/C/C=C/C/C=C/C/C=C/CCCC(=O)N[C@@H](CC(=O)O)CO	405.5790000000002	5.083900000000004	4	3	18	0
[122967.58]	0.19822284203546128	CC[C@@H](C)C(=O)c1c(O)c(CC=C(C)C)c(O)c2c([C@@H](CC)CCC=C(C)C)c(O)c(=O)oc12	470.60600000000034	6.887300000000008	6	3	10	2
[34501.336]	0.2255562159466081	CC(=O)N[C@H]1[C@H](O)O[C@H](CO)[C@@H](O)[C@@H]1O[C@@H]1O[C@H](CO)[C@H](O)[C@H](O)[C@H]1O	383.3500000000001	-5.253399999999992	11	8	5	0
[127532.37]	0.7165687756032316	Cc1ccc2cc3c(cc2c1)C(=O)C[C@@H](c1ccc(O)cc1)O3	304.345	4.560320000000004	3	1	1	3
[1759103.4]	0.7917813919590441	Cc1ccccc1C(=O)OCCN1CCN(c2ccccc2)CC1	324.42400000000004	2.974020000000001	4	0	5	2
[8707.105]	0.7823346567694073	COc1ccc([C@@H]2Oc3cc(O)cc(O)c3C(=O)[C@@H]2O)cc1	302.282	1.7837	6	3	2	2
[1972328.1]	0.6961837124639132	CCCC(=O)c1ccc(O)cc1	164.20399999999998	2.375	2	1	3	1
[217519.08]	0.5175885548391277	C[C@H](c1ccccc1)[C@@H]1CC[C@@H](c2ccccc2)c2ccccc21	312.456	6.499600000000006	0	0	3	3
[185.35278]	0.12433044441844043	O=c1c(OS(=O)(=O)O)c(-c2ccc(O)c(O)c2)oc2c(O[C@@H]3O[C@@H](CO)[C@@H](O)[C@@H](O)[C@@H]3O)c(O)cc(O)c12	560.4420000000002	-1.3573000000000006	16	9	6	3
[1473148.2]	0.8243865794000247	O=C([C@H](O)CO)N1CC=C(c2ccccc2)CC1	247.294	0.6555	3	2	3	1
[277100.38]	0.6281829725081147	CC(C)C(=O)c1c(O)cc(O)cc1O	196.20199999999997	1.6421	4	3	2	1
[2158.3345]	0.23984402357004928	CC/C=C\C[C@H](O)/C=C/C=C\C=C\C=C\[C@@H](O)[C@@H](O)C/C=C\CCC(=O)OC	390.52000000000027	3.5497000000000023	5	3	14	0
[21280.584]	0.6802315567711569	C[C@H](CCC(=O)O)[C@H]1CC[C@H]2[C@@H]3CC[C@@H]4C[C@@H](O)CC[C@]4(C)[C@H]3CC[C@@]21C	376.5810000000002	5.507100000000006	3	2	4	0
[930944.2]	0.7261835775461372	CCn1cc(C(=O)O)c(=O)c2cc3ccccc3cc21	267.284	2.8728000000000016	3	1	2	3
[44330.348]	0.5483417415124203	CC(C)=C[C@@H]1C2=CC[C@@H](C)[C@H]2CC[C@H]1C	204.35699999999997	4.581100000000004	0	0	1	0
[61575808.]	0.12993627458001408	CCCCCCCCCCCCCCCCCCCCCCCCCCCCCO	424.79800000000034	10.531299999999991	1	1	27	0
[659382.]	0.6238491931920777	CC1(C)C(=O)CC[C@]2(C)[C@H]1CC[C@]13C=C[C@](C)(C1)C(=O)C[C@@H]32	300.44200000000006	4.333400000000004	2	0	0	0
[8208306.5]	0.4110739846868651	N[C@H](CCC(=O)O)C(=O)NCC(=O)O	204.182	-1.6206999999999987	6	4	6	0
[5637.7344]	0.735689598222496	COc1cc([C@@H]2Oc3c(OC)cc(/C=C/CO)cc3[C@@H]2CO)ccc1O	358.3900000000001	2.6245000000000007	6	3	6	2
[16706.746]	0.41898101672795823	C=C1CC[C@]2(C(=O)O)CC[C@]3(C)C(=CC[C@@H]4[C@@]5(C)CC[C@H](O)C(C)(C)[C@@H]5CC[C@]43C)[C@@H]2[C@H]1C	454.6950000000003	7.009600000000009	3	2	1	0
[500843.12]	0.8227105097166888	Clc1ccccc1CNC1CCNCC1	224.73499999999996	2.1815999999999995	2	2	3	1
[4911201.5]	0.3017657274243735	Nc1ncnc(N[C@@H]2O[C@H](CO)[C@@H](O)[C@H]2O)c1[N+](=O)[O-]	287.232	-2.182099999999999	10	5	4	1
[2232.5098]	0.41389029933737337	C[C@@H]1[C@@H](O)CC[C@@]2(C)CC[C@@]3(C)[C@@H](CC[C@@H]4[C@@]5(C)CC[C@@H](O)CC(C)(C)[C@@H]5CC[C@]43C)[C@H]12	444.7440000000003	7.21960000000001	2	2	0	0
[2113845.2]	0.45328168777791544	CO[C@@H]1[C@@H](O)[C@H](O)[C@@H](C)O[C@H]1O	178.184	-1.5397	5	3	1	0
[226031.83]	0.49364923668039234	Cc1cc(F)ccc1NC(=O)CSc1nc2c(=O)[nH]cnc2n1-c1ccccc1	409.4460000000001	3.2871200000000007	5	2	5	4
[39.016144]	0.061064849827133644	CC[C@@H](C)[C@H](NC(=O)[C@H](CCC(=O)O)NC(=O)[C@H](CCC(=O)O)NC(=O)[C@H](Cc1ccc(OP(=O)(O)O)cc1)NC(=O)CC(C)C)C(=O)	700.6790000000002	0.660500000000005	13	8	22	1
[3760295.]	0.6793088822984719	CC1=C2C[C@@]3(C)[C@@H](CCC(=O)[C@@H]3C)C[C@@]2(O)OC1=O	264.32099999999997	1.9636	4	1	0	0
[291617.84]	0.8225586182094089	CC(=O)N[C@@H](Cc1ccccc1)C(=O)NCCc1ccccc1	310.397	2.0926999999999993	2	2	7	2
[47576.08]	0.5765772784542664	C/C=C(/C)C(=O)O[C@H]1C2=C(C)C(=O)O[C@]2(O)C[C@@H]2CC[C@@H](O)[C@@H](C)[C@]21C	364.4380000000001	2.2432999999999996	6	2	2	0
[3731964.8]	0.6009874281671518	CCOc1ccc(C=O)cc1OCCNC(=O)c1ccccc1	313.35299999999995	2.706600000000001	4	1	8	2
[409.9011]	0.11825296001838735	CC(C)=CCC/C(C)=C/CC/C(C)=C/CC/C(C)=C/CC/C(C)=C/CC/C(C)=C/CC/C(C)=C/CC/C(C)=C/Cc1ccccc1O	639.0650000000004	14.986399999999962	1	1	23	1
[5010889.5]	0.7288974243849057	CCOC(=O)[C@@H](N)Cc1ccccc1	193.24600000000004	1.1194999999999997	3	1	4	1
[6533.976]	0.7866710552321666	COc1cc(O)c2c(c1)O[C@H](c1ccc(OC)c(O)c1)[C@H](O)C2=O	332.30800000000005	1.7922999999999996	7	3	3	2
[7.854337e+08]	0.601336802799046	CCOC(=O)c1ccccc1	150.177	1.8633	2	0	2	1
[2166017.8]	0.027134495756940658	CC/C=C\C/C=C\C/C=C\C/C=C\C/C=C\CCCC(=O)OC[C@H](COC(=O)CCCCCCC/C=C\C/C=C\C/C=C\CC)OC(=O)CCCCCCC	763.1569999999999	13.856299999999973	6	0	37	0
[3037777.2]	0.7458949809655181	C/C=C1/CN(C)[C@@H]2C[C@@]3(C(=O)Nc4ccccc43)[C@@H]3C[C@H]1[C@H]2CO3	324.4240000000001	2.5618000000000007	3	1	0	1
[132402.39]	0.6225239946244197	Cc1cc(=O)oc2cc(O)ccc12	176.171	1.8070199999999998	3	1	0	2
[3.4330752e+09]	0.02613939314091757	CCCC/C=C\C/C=C\CCCCCCCCCC(=O)OC[C@H](COC(=O)CCCCCCCCCCCCCCCCCCCCC)OC(=O)CCCCCCCCCCCCCCCCCCCCC	1013.7119999999983	21.832000000000008	6	0	60	0
[28239572.]	0.5622537490213143	CC[C@H]1N=C(N)C[C@@H]1C	126.20299999999999	1.1620000000000001	1	1	1	0
[19644.57]	0.4017782764300812	CC1(C)CC[C@]2(C(=O)O)CC[C@]3(C)C(=CC[C@@H]4[C@@]5(C)C[C@@H](O)[C@@H](O)[C@@](C)(CO)[C@@H]5CC[C@]43C)[C@@H]2C1	488.7090000000003	5.176800000000005	5	4	2	0
[582435.56]	0.4196908509450627	C=C(C)[C@H](C)CC[C@@H](C)[C@H]1CC[C@@]2(C)[C@@H]3CC[C@H]4CC(=O)CC[C@@]45C[C@]35CC[C@]12C	410.6860000000003	7.987000000000009	1	0	5	0
[349.2156]	0.22043335662217342	O=C(O)CC(=O)OC[C@H]1O[C@@H](Oc2ccc3c(=O)c(-c4ccc(O)cc4)coc3c2)[C@@H](O)[C@H](O)[C@@H]1O	502.42800000000017	0.3698999999999995	12	5	7	3
[162.70676]	0.5107748679217478	C=C(C)[C@@H]1CCC(C)=C[C@H]1c1c(O)cc(CCCCC)cc1O	314.469	5.846500000000006	2	2	6	1
[4755.0063]	0.6318329361180623	O=c1c(-c2ccc(O)cc2)coc2cc(O)cc(O)c12	270.24	2.576800000000001	5	3	1	3
[13488613.]	0.026196732701738407	CCCCC/C=C\C/C=C\C/C=C\C/C=C\CCCC(=O)OC[C@H](COC(=O)CCCCCCCCC/C=C\CCCCCCCC)OC(=O)CCCCCCCCCCCCCC	895.4479999999991	18.039199999999976	6	0	49	0
[837695.25]	0.4921128921249663	CC1(C)OC(=O)C=C[C@]2(C)[C@@H]1CC(=O)[C@]1(C)[C@@H]2[C@H](O)C[C@@]2(C)[C@@H](c3ccoc3)OC(=O)[C@@H]3O[C@@]321	470.51800000000026	2.8954000000000013	8	1	1	1
[38833.574]	0.41845447498053717	COC(=O)[C@H]1O[C@H](Oc2cc(O)cc(O)c2)[C@@H](O)[C@@H](O)[C@@H]1O	316.262	-1.5428000000000008	9	5	3	1
[1.0213674e+10]	0.02613718491947229	CCCCCCCC/C=C\CCCCCCCCCCCCCC(=O)OC[C@H](COC(=O)CCCCCCCCCCCCCCCCCCCCC)OC(=O)CCCCCCCCCCCCCCCCC	1029.7549999999983	22.446100000000012	6	0	62	0
[26944.83]	0.1667055792545005	Cc1cn([C@H]2C[C@H](O)[C@@H](CO[P@@](=O)(O)O[P@@](=O)(O)O[C@@H]3O[C@H](C)[C@H](O)[C@H](O)[C@H]3O)O2)c(=O)[nH]c1=O	548.3310000000001	-2.428479999999998	15	7	8	1
[2861.8071]	0.4153536362325833	CC1(C)C[C@H](O)[C@@]2(C)CC[C@@]3(C)C(=CC[C@@H]4[C@@]5(C)CC[C@@H](O)[C@@](C)(CO)[C@@H]5CC[C@]43C)[C@@H]2C1	458.7270000000003	6.112100000000009	3	3	1	0
[449486.22]	0.9334086325602964	CCS(=O)(=O)Nc1ccc(-c2ccc(F)cc2)cc1	279.336	3.2543000000000015	2	1	4	2
[231703.16]	0.10819291961440992	CCCCCCCC[C@H]1CC[C@H]([C@@H]2CC[C@H]([C@@H](O)CCCCCCCCCCCCC3=C[C@@H](C)OC3=O)O2)O1	548.8490000000006	8.746000000000006	5	1	22	0
