# Supplementary material for: Transformer-Decoder GPT Models for Generating Virtual Screening Libraries of HMG-Coenzyme A Reductase Inhibitors: Effects of Temperature, Prompt Length, and Transfer-Learning Strategies
Source: J Chem Inf Model. 2024 Nov 7;64(22):8464–80. doi: 10.1021/acs.jcim.4c01309 (PMC11600504; doi:10.1021/acs.jcim.4c01309)
Supplement: Supplementary file 3 — ci4c01309_si_003.zip [file ci4c01309_si_003.zip › Datasets/xfer_Learning_files/NoXA5K_model_gen_ic50_results/NoXA5K_0p5_Docking_Molecules_QED_props.csv]

IC50	QED	SMILES	MW	aLogP	HBA	HBD	RotBond	AromRings	Score
227.85915	0.22183402653774098	CC(=O)OC[C@H]1O[C@@H](Oc2c(-c3ccc(O)cc3)oc3cc(O)cc(O)c3c2=O)[C@@H](O)[C@@H](OC(C)=O)[C@@H](O)[C@@H]1O	562.4800000000005	0.25799999999999984	14	6	6	3	-8.3
120.297356	0.15338368549212497	O=C(O)CC(=O)OC[C@@H]1O[C@@H](Oc2c(-c3ccc(O)cc3)oc3cc(O)cc(O)c3c2=O)[C@H](O)[C@H](O)[C@H]1O	534.4260000000003	-0.21889999999999982	14	7	7	3	-8.7
162.27379	0.4167579816165435	CCN(CC)c1ccc([C@@H]2[C@H]3CCCC[C@]3(O)CCN2C(=O)C2c3ccccc3Oc3ccccc32)cc1	510.67800000000017	6.665300000000008	4	1	5	3	-8.8
877.5479	0.2446657864837523	O=c1c(O)c(-c2ccc(O[C@@H]3O[C@H](CO)[C@@H](O)[C@H](O)[C@@H]3O)c(O)c2)oc2cc(O)cc(O)c12	464.3790000000002	-0.5389000000000004	12	8	4	3	-8.1
935.75604	0.23793639423870483	O=C(O)[C@H]1O[C@@H](Oc2ccc(-c3oc4cc(O)cc(O)c4c(=O)c3O)cc2O)[C@@H](O)[C@@H](O)[C@@H]1O	478.3620000000002	-0.4466000000000002	13	8	4	3	-8.2
75.94877	0.25859939635782464	C/C=C\C/C=N\C#CC#CC#CC#CC#CC#CC#CCCOC(C)=O	337.3780000000001	1.9579000000000004	2	0	4	0	-5.8
846.9094	0.264309320381415	CC(=O)OC[C@@]12[C@H](OC(=O)c3ccccc3)CC[C@H](C)[C@]13C=C(C)[C@H](OC(=O)CC(C)C)C[C@@](C)(C3)C(=O)O2	540.6530000000005	5.191300000000005	8	0	7	1	-7.9
130.22995	0.08396452121183988	O=C(/C=C\c1ccc(O)c(O)c1)OC[C@H]1O[C@@H](Oc2c(-c3ccc(O)cc3)oc3cc(O)cc(O)c3c2=O)[C@@H](O)[C@@H](O)[C@@H]1O	610.5240000000005	1.4309999999999994	14	8	7	4	-9.0
355.79453	0.23526258168565614	COc1cccc2c1C(=O)c1c(O)c3c(c(O)c1C2=O)C[C@@](O)(C(=O)CO)C[C@@H]3O[C@@H]1C[C@@H](N)[C@H](O)[C@@H](C)O1	543.5250000000003	0.0012999999999993017	12	6	5	3	-8.4
121.18837	0.32330961881165127	COc1c([C@H](CC(C)C)Oc2cc(CC=C(C)C)ccc2O)ccc2c1CCC(=O)O2	424.5370000000002	5.927300000000007	5	1	8	2	-7.7
237.96046	0.49012604845181074	CCOC(=O)C1=C(N)Oc2c(c(=O)oc3ccccc23)[C@@H]1c1cccc(Br)c1	442.2650000000001	3.813200000000002	6	1	3	3	0.0
602.38513	0.3449275965109726	O=C(O)CCC/C=C/C[C@H]1[C@H](O)C[C@@H](O)[C@@H]1/C=C/[C@@H](O)CCc1ccccc1	388.5040000000002	3.0954000000000015	5	4	11	1	-6.8
180.71803	0.16886704008276154	C[C@@](O)(CC(=O)O)CC(=O)OC[C@H]1O[C@@H](Oc2cc(O)c3c(=O)cc(-c4ccc(O)cc4)oc3c2)[C@@H](O)[C@@H](O)[C@@H]1O	576.5070000000004	0.21659999999999957	14	7	9	3	-9.3
170.46074	0.15125505480773563	C[C@@](O)(CC(=O)O)CC(=O)OC[C@@H]1O[C@@H](Oc2c(-c3ccc(O)cc3)oc3cc(O)cc(O)c3c2=O)[C@@H](O)[C@@H](O)[C@@H]1O	592.5060000000004	-0.07780000000000054	15	8	9	3	-8.5
730.4162	0.2105869557045845	COc1cc(-c2cc(=O)c3c(O)c([C@H]4O[C@H](C)C(=O)[C@H](O)[C@@H]4O[C@@H]4O[C@@H](C)[C@@H](O)[C@@H](O)[C@@H]4O)c(O)cc3o2)ccc1O	590.5340000000002	0.187899999999999	14	7	5	3	-8.4
359.38052	0.16286044807373057	CC(C)=CCC/C(C)=C/CC/C(C)=C/CC/C(C)=C/CC/C(C)=C/CC/C(C)=C/Cc1c(C)cc2c(c1O)O2	530.8370000000004	11.947519999999981	2	1	17	2	-6.0
318.71732	0.13329194713506143	O=c1c(O)c(-c2ccc(O)cc2)oc2cc(O[C@@H]3O[C@H](CO)[C@@H](O)[C@H](O)[C@@H]3O[C@H]3O[C@@H](CO)[C@@H](O)[C@H](O)[C@@H]3O)cc(O)c12	610.5210000000003	-2.4202999999999997	16	10	7	3	-8.7
739.12726	0.15324994854337118	COc1c(O[C@@H]2O[C@@H](C)[C@@H](O)[C@@H](O)[C@@H]2O)cc(O)c2c(=O)c(-c3ccc(O[C@H]4O[C@@H](CO)[C@@H](O)[C@@H](O)[C@@H]4O)cc3)coc12	608.5490000000003	-1.4407999999999999	15	8	7	3	-8.0
165.73708	0.29959620318403996	O=c1cc(-c2ccc(O)cc2)oc2cc(O)c([C@@H]3O[C@H](CO)[C@@H](O)[C@H](O)[C@@H]3O)c(O)c12	432.38100000000014	0.09169999999999978	10	7	3	3	-7.6
401.50238	0.2046820291794183	COc1cc([C@]23Oc4cc(O)cc(O)c4[C@H]([C@H]2O[C@@H]2O[C@@H](CO)[C@@H](O)[C@@H](O)[C@@H]2O)[C@](C)(C(C)=O)O3)cc(O)c1O	566.5120000000003	-0.5904000000000004	14	8	6	2	-7.5
789.5261	0.30671934423327074	CC(C)C(=O)OC[C@H]1O[C@@H](Oc2cc(O)c3c(=O)cc(-c4ccc(O)cc4)oc3c2)[C@@H](O)[C@@H](O)[C@@H]1O	502.47200000000015	1.2567999999999997	11	5	6	3	-8.7
807.18085	0.4935017994146842	O=c1c(C2=Nc3ccccc3S(=O)(=O)N2)c(-c2ccccc2)[nH]c2cc(Cl)ccc12	435.8920000000001	4.218700000000002	3	2	2	4	-8.5
39.946102	0.15959418704429998	OC[C@H]1O[C@H](Oc2cc(O)c3c(c2)[C@@H]2[C@@H](c4cc(O)cc(O)c4[C@@H]2c2ccc(O)cc2)[C@H]3c2ccc(O)cc2)[C@@H](O)[C@@H](O)[C@@H]1O	616.6190000000005	2.5517000000000025	11	9	5	4	-8.6
7.3611717	0.1531026004232223	Oc1cc(O)c2c(c1)O[C@@H](c1ccc(O)c(O)c1)[C@H](O)[C@H]2c1c(O)cc(O)c2c1O[C@H](c1cc(O)c(O)c(O)c1)[C@@H](O)C2	594.5250000000003	2.7006000000000014	13	11	3	4	-9.2
249.95163	0.2465547063119637	O=c1cc(-c2ccc(O)c(O)c2)oc2cc(O)c([C@H]3O[C@H](CO)[C@H](O)[C@H](O)[C@@H]3O)c(O)c12	448.3800000000001	-0.20270000000000032	11	8	3	3	-8.2
935.2199	0.27862775233161235	O=c1c(O[C@@H]2O[C@@H](CO)[C@@H](O)[C@@H](O)[C@@H]2O)c(-c2ccc(O)cc2)oc2cc(O)cc(O)c12	448.3800000000002	-0.24449999999999966	11	7	4	3	-8.4
582.954	0.20994165311711385	CC1=C(/C=C/C(C)=C/C=C/C(C)=C/C=C/C=C(C)/C=C/C=C(C)/C=C/[C@@]23O[C@@]2(C)CCCC3(C)C)C(C)(C)C[C@H](O)C1	568.8860000000004	10.78779999999999	2	1	10	0	-8.0
599.8387	0.15583784814894813	C=C(CO)C(=O)OC[C@@H]1O[C@@H](Oc2cc(O)c3c(=O)c(-c4ccc(O)cc4O)coc3c2)[C@@H](O)[C@@H](O)[C@@H]1O	532.4540000000003	-0.1451000000000005	13	7	7	3	-8.0
624.9891	0.6042886850365039	C=C/C(C)=C/C[C@H]1C(=C)CC[C@H]2C(C)(C)[C@@H](O)[C@@H](O)C[C@]12C	304.47400000000005	4.249200000000003	2	2	3	0	-6.4
170.6102	0.38535214322942324	C/C=C(\CO)C(=O)O[C@H]1CC[C@@]2(C)[C@@H](C)C(=O)O[C@@H]2[C@H]1O[C@@]1(C)OC(=O)[C@H](C)CC[C@@H]1C	452.5440000000002	2.9090000000000007	8	1	5	0	-7.6
541.7079	0.11262908120337531	CC(=O)N[C@H]1[C@H](O[C@@H]2[C@H](CO)O[C@@H](O[C@@H]3[C@H](CO)O[C@H](O)[C@H](NC(C)=O)[C@H](O)[C@H]3O)[C@H](N)C[C@H]2O)O[C@H](CO)[C@@H](O)[C@@H]1O	629.6130000000003	-7.568000000000006	17	12	9	0	-6.5
297.1546	0.3443811373465447	C/C=C(\C(C)C)[C@H](O)[C@@H](O)[C@@H](C)[C@@H]1CC[C@@H]2[C@@H]3COC(=O)[C@@H]4C[C@@H](O)[C@@H](O)C[C@@]4(C)[C@@H]3CC[C@@]12C	492.69700000000034	3.7002000000000024	6	4	5	0	-8.3
415.82834	0.14219121769270238	O=c1cc(-c2ccc(O)cc2)oc2cc(O[C@H]3O[C@H](CO)[C@@H](O)[C@H](O)[C@H]3O)c([C@@H]3O[C@H](CO)[C@@H](O)[C@H](O)[C@@H]3O)c(O)c12	594.5220000000003	-2.4352000000000005	15	10	6	3	-7.8
277.86246	0.11003850306283029	CC1=C[C@@H](O)CC(C)(C)[C@H]1/C=C/C(C)=C/C=C/C(C)=C/C=C/C=C(C)/C=C/C=C(\C)C(=O)C[C@]12O[C@]1(C)C[C@@H](O)CC2(C)	586.8570000000003	8.627400000000005	4	2	11	0	-8.0
70.26465	0.2611690270528828	C=C1C(=O)O[C@H]2/C=C(\C)CC/C=C(\C)CC/C=C(\C)CC/C=C(\C)CC[C@H]12	368.56100000000015	7.003800000000007	2	0	0	0	-8.6
211.78117	0.4259895640337121	COCCOC(=O)C1=C(C)NC2=C(C(=O)C[C@H](c3ccc(Cl)cc3)C2)[C@@H]1c1ccc(O)c(OC)c1	497.9750000000002	4.605400000000005	7	2	7	2	-7.4
798.56555	0.7973795619013486	C=CC1=CC(=O)[C@@H]2[C@@H](CC[C@@H]3C(C)(C)C(=O)C[C@](C)(O)[C@@H]3C(=O)O)[C@H]12	346.423	2.3908999999999994	5	2	5	0	-7.6
48.81964	0.14813065474468828	O=C(O)c1cc(O)c2c(c1)[C@](O)([C@@H]1O[C@@H](CO)[C@@H](O)[C@@H](O)[C@@H]1O)c1cccc(O[C@H]3O[C@@H](CO)[C@@H](O)[C@@H](O)[C@@H]3O)c1C2=O	610.5210000000003	-4.1081999999999965	16	11	6	2	-7.4
377.03128	0.15357222557362782	C[C@H]1O[C@@H](Oc2cc(O)c3c(=O)c(O)c(-c4ccc(O[C@@H]5O[C@@H](CO)[C@@H](O)[C@@H](O)[C@@H]5O)cc4)oc3c2)[C@@H](O)[C@@H](O)[C@@H]1O	594.5220000000004	-1.7438000000000013	15	9	6	3	-8.0
183.98701	0.2450502056776392	COc1cc([C@H]2c3cc(O)c(OC)cc3C[C@H](CO)[C@@H]2CO[C@@H]2O[C@@H](CO)[C@@H](O)[C@@H](O)[C@@H]2O)ccc1O	522.5470000000003	-0.15580000000000055	11	7	8	2	-7.7
569.91223	0.1038926954338532	O=C(OC[C@@H]1O[C@@H](Oc2cc(O)c3c(=O)c(O)c(-c4ccc(O)c(O)c4)oc3c2)[C@@H](O)[C@@H](O)[C@H]1O)c1cc(O)c(O)c(O)c1	616.4840000000003	0.4425999999999986	16	10	6	4	-9.5
236.17542	0.3510518998161352	Oc1ccc([C@H]2Oc3c(O)cc([C@H]4Oc5cc(O)cc(O)c5C(=O)[C@H]4O)cc3[C@@H]2CO)cc1	452.4150000000002	2.395900000000001	9	6	3	3	-8.5
84.17793	0.12304466654603073	COC(=O)C1=CO[C@H](O[C@@H]2O[C@H](CO)[C@@H](O)[C@H](O)[C@H]2O)/C(=C/COC(C)=O)[C@@H]1CC(=O)OCCc1ccc(O)cc1	582.5550000000005	-0.7965999999999984	14	5	11	1	0.0
441.79608	0.5475000972060459	C#C[C@]1(O)C=C[C@H]2[C@@H]3CCC4=CC(=O)CC[C@]4(C)[C@H]3CC[C@@]21C	310.43700000000007	3.6586000000000025	2	1	0	0	-7.8
388.55777	0.7782476519738848	CC(C)(C)OC(=O)ON1C(=O)C=C2C=C[C@H]3C[C@@H](C[C@@H](C)O)C[C@H]3C[C@@H]12	363.4540000000001	3.363500000000002	5	1	3	0	-7.1
112.57374	0.15317016515196127	CC(/C=C/[C@@]12O[C@@]1(C)CCCC2(C)C)=C\C=C\C(C)=C\C=C\C=C(C)\C=C\C=C(\C)[C@H]1C=C2/C(C)(C)CCCC[C@]2(C)O1	582.9130000000001	11.418299999999988	2	0	9	0	-8.7
784.59546	0.42250219566818403	C[C@@H]1O[C@H](Oc2ccc(-c3coc4cc(O)cc(O)c4c3=O)cc2)[C@@H](O)[C@@H](O)[C@@H]1O	416.38200000000006	1.0774999999999995	9	5	3	3	-8.1
236.17542	0.3510518998161352	Oc1ccc([C@H]2Oc3c(O)cc([C@@H]4Oc5cc(O)cc(O)c5C(=O)[C@H]4O)cc3[C@@H]2CO)cc1	452.4150000000002	2.395900000000001	9	6	3	3	-8.7
506.94067	0.7199794759470115	C=C(C)[C@H]1CCC(C)=C[C@@H]1c1c(O)cc(CCCN)cc1O	301.43	4.005100000000003	3	3	5	1	-6.3
684.80646	0.5085929687917149	C#C[C@]1(O)CC[C@H]2[C@@H]3CCc4cc(O)c(O)cc4[C@H]3CC[C@]21C	312.4090000000001	3.3182000000000027	3	3	0	1	-8.1
230.18126	0.3514175873049406	CC#CC[C@@H](C)[C@H](O)/C=C\[C@H]1[C@H]2C/C(=C/CCCC(=O)O)C[C@@H]2C[C@H]1O	360.4940000000001	3.541300000000003	4	3	8	0	-6.5
545.53186	0.5055130707665253	Cn1cncc1CN1C[C@@H](N(CC(=O)NC(C)(C)C)S(=O)(=O)c2cccnc2)Cc2cc(C#N)ccc21	521.6470000000003	2.2236800000000008	7	1	7	3	-7.9
72.60928	0.19956093880965567	CC(=O)OC[C@@H]1O[C@@H](c2c(O)cc3oc(-c4ccc(O)c(O)c4)cc(=O)c3c2O)[C@@H](OC(C)=O)[C@@H](O)[C@@H]1O	532.4540000000004	0.938899999999999	13	6	5	3	-7.9
258.28	0.41879360768619783	CC[C@@H](C(C)C)[C@H](O)[C@@H](O)[C@@H](C)[C@H]1CC[C@H]2[C@@H]3COC(=O)[C@@H]4C[C@@H](O)[C@@H](O)C[C@]4(C)[C@H]3CC[C@@]12C	494.7130000000003	3.7801000000000027	6	4	6	0	-7.3
230.2446	0.3011814063211693	CC(C)=CCc1c(O)ccc(C(=O)[C@@H]2[C@@H](c3ccc(O)cc3)O[C@@H]2c2ccc(O)cc2)c1O	446.49900000000014	5.329400000000007	6	4	6	3	-8.4
762.61084	0.2465547063119637	O=c1cc(-c2ccc(O)c(O)c2)oc2cc(O)c(O)c([C@@H]3O[C@H](CO)[C@@H](O)[C@H](O)[C@@H]3O)c12	448.3800000000001	-0.2027	11	8	3	3	-7.6
133.37645	0.733889493439632	C#CCN1CCC2=C(N)CC[C@@]23CC[C@H](c2ccccc23)[C@@H]1c1ccc(F)cc1	386.51400000000007	5.027700000000004	2	1	2	2	-8.1
215.03699	0.17370096152271805	C[C@H]1O[C@@H](O[C@@H]2[C@@H](O)[C@@H](O)[C@H](CO)O[C@@H]2Oc2cc(O)c3c(=O)cc(-c4ccc(O)cc4)oc3c2)[C@@H](O)[C@@H](O)[C@@H]1O	578.5230000000004	-1.098300000000001	14	8	6	3	-8.6
165.73708	0.29959620318403996	O=c1cc(-c2ccc(O)cc2)oc2cc(O)c([C@@H]3O[C@H](CO)[C@@H](O)[C@H](O)[C@H]3O)c(O)c12	432.38100000000014	0.09169999999999978	10	7	3	3	-7.7
343.94943	0.1814671691866632	O=C1C[C@H](c2ccc(O)cc2)Oc2cc(O)c(O[C@H]3O[C@H](CO)[C@@H](O)[C@H](O)[C@@H]3O[C@@H]3OC[C@@H](O)[C@@H](O)[C@@H]3O)c(O)c21	582.5110000000003	-1.8481000000000003	15	9	6	2	-8.5
923.5039	0.2700411882367161	O=C(O)[C@H]1O[C@@H](Oc2c(-c3ccc(O)cc3)oc3cc(O)cc(O)c3c2=O)[C@@H](O)[C@@H](O)[C@@H]1O	462.36300000000017	-0.1521999999999999	12	7	4	3	-9.0
427.0876	0.17421300610355508	C=C[C@H]1[C@H](O[C@@H]2O[C@H](CO)[C@@H](O)[C@H](O)[C@H]2O)OC=C(C(=O)OC)[C@H]1CCOC(=O)c1cc(O)cc(O)c1	526.4910000000004	-0.7072000000000003	13	6	9	1	0.0
274.951	0.6282271211234742	CC(C)=CCc1c(O)cc(O)c2c1OC[C@H](c1ccc(O)cc1O)C2=O	356.3740000000001	3.376600000000002	6	4	3	2	-7.6
46.0403	0.17606489523127736	O=C(/C=C/c1ccc(O)cc1)OC[C@@H]1O[C@H](Oc2cc(O)c3c(c2)O[C@@H](c2ccc(O)cc2)CC3=O)[C@@H](O)[C@H](O)[C@@H]1O	580.5420000000004	1.9528999999999992	12	6	7	3	-8.0
425.97876	0.08727041949615721	C[C@H]1O[C@H](O[C@@H]2[C@@H](O)[C@@H](COC(=O)/C=C/c3ccc(O)c(O)c3)O[C@@H](OCCc3ccc(O)c(O)c3)[C@@H]2O)[C@@H](O)[C@@H](O)[C@@H]1O	624.5920000000006	-1.0159000000000011	15	9	10	2	-9.0
138.6212	0.6775214157082775	C=CC(=C)CC[C@@H]1[C@]2(C)CCCC(C)(C)[C@@H]2CC[C@@]1(C)O	290.491	5.502400000000007	1	1	4	0	-6.1
609.01086	0.4525569175185283	C=CCO[C@H]1O[C@@H]2CC[C@@]3(C)C(=CC[C@@H]4[C@]3(C)CC[C@H]3C(C)(C)[C@@H](O)CC[C@]43C)[C@@]2(C)CC[C@H]1O	486.73700000000036	6.411200000000009	4	2	3	0	-7.7
149.36543	0.4219501787008213	CC(C)[C@@H](CC[C@@H](C)[C@H]1CC[C@H]2[C@@H]3CC=C4C[C@@H](O)CC[C@]4(C)[C@H]3CC[C@@]21C)C(C)C	428.7450000000003	8.270800000000008	1	1	6	0	-7.9
323.5614	0.6104832658677382	COC(=O)c1c2c(c3ccccc3c1O)OC(C)(C)[C@H](c1ccc(O)c(OC)c1)C2=O	422.43300000000016	4.183700000000003	7	2	3	3	-8.0
7.034881	0.1531026004232223	Oc1cc(O)c2c(c1)O[C@H](c1cc(O)c(O)c(O)c1)[C@H](O)[C@H]2c1c(O)cc(O)c2c1O[C@H](c1ccc(O)c(O)c1)[C@H](O)C2	594.5250000000003	2.7006000000000023	13	11	3	4	-8.6
98.05228	0.07694362933288175	COC(=O)C1=CO[C@@H](O[C@@H]2O[C@@H](CO)[C@@H](O)[C@@H](O)[C@@H]2O)/C(=C/COC(C)=O)[C@@H]1CC(=O)OCCc1ccc(O)c(O)c1	598.5540000000005	-1.0909999999999984	15	6	11	1	0.0
786.4743	0.4308250629303501	COc1ccc([C@H]2CC(=O)c3c(O)cc(O[C@H]4O[C@@H](CO)[C@@H](O)[C@@H](O)[C@@H]4O)cc3O2)cc1	448.4240000000001	0.28599999999999937	10	5	5	2	-8.0
358.34558	0.3563874772748157	C=C1[C@@H](O)[C@@H](OC(C)=O)[C@@H]2C(=O)C[C@H](OC(C)=O)[C@]2(C)[C@@H]1CC/C(C)=C/CC1=C(C)CC[C@@H](O)[C@@H]1O	504.62000000000035	2.940700000000002	8	3	7	0	-6.8
404.66086	0.1592907073840895	C[C@H]1O[C@@H](O[C@H]2[C@@H](Oc3c(-c4ccc(O)cc4)oc4cc(O)cc(O)c4c3=O)O[C@@H](CO)[C@@H](O)[C@H]2O)[C@@H](O)[C@@H](O)[C@@H]1O	594.5220000000005	-1.3927000000000007	15	9	6	3	-8.5
761.4502	0.15357222557362782	C[C@H]1O[C@@H](Oc2cc(O)c3c(=O)c(O[C@@H]4O[C@H](CO)[C@@H](O)[C@H](O)[C@@H]4O)c(-c4ccc(O)cc4)oc3c2)[C@@H](O)[C@@H](O)[C@@H]1O	594.5220000000004	-1.743800000000001	15	9	6	3	-7.8
48.81964	0.14813065474468828	O=C(O)c1cc(O)c2c(c1)[C@](O)([C@H]1O[C@@H](CO)[C@@H](O)[C@@H](O)[C@H]1O)c1cccc(O[C@@H]3O[C@@H](CO)[C@@H](O)[C@H](O)[C@@H]3O)c1C2=O	610.5210000000003	-4.1081999999999965	16	11	6	2	-8.1
661.18506	0.6605933879271789	CC1=C(/C=C/C(C)=C/C=C/C(C)=C/CO)C(C)(C)CCC1	286.45900000000006	5.510300000000006	1	1	5	0	-6.4
257.38226	0.2684971534851845	CC(=O)OC[C@@H]1O[C@H](Oc2c(-c3ccc(O)cc3)oc3cc(O)cc(O)c3c2=O)[C@@H](O)[C@@H](O)[C@@H]1O	490.4170000000002	0.32629999999999965	12	6	5	3	-8.3
293.42444	0.19645398163985314	C[C@@H]1O[C@H](O[C@H]2[C@@H](O)[C@H](O)[C@H](Oc3cc(O)c4c(=O)cc(-c5ccccc5)oc4c3)O[C@@H]2CO)[C@@H](O)[C@@H](O)[C@@H]1O	562.5240000000003	-0.803900000000001	13	7	6	3	-8.1
135.90004	0.3292534406657314	O=c1c(OS(=O)(=O)O)c(-c2ccc(O)c(O)c2)oc2cc(O)cc(O)c12	382.30200000000013	1.4640000000000006	10	5	3	3	-8.5
320.8858	0.2548371927508326	C=C1[C@@H](OC(C)=O)C[C@H](OC(C)=O)[C@@]2(C)[C@H](OC(C)=O)C3=C(C)[C@H](OC(=O)[C@H](C)CC)[C@@H](OC(C)=O)C3(C)C[C@@H]12	562.6560000000003	3.9936000000000034	10	0	7	0	-6.9
102.74864	0.14677088032946276	O=c1cc(-c2ccc(O)cc2)oc2cc(O)c([C@@H]3O[C@H](CO)[C@H](O)[C@H](O)[C@H]3O[C@@H]3O[C@@H](CO)[C@@H](O)[C@H](O)[C@@H]3O)c(O)c12	594.5220000000003	-2.0841000000000003	15	10	6	3	-8.4
886.5346	0.1411461849959923	COn1cc(C/C(=N\OS(=O)(=O)O)S[C@H]2O[C@@H](CO)[C@@H](O)[C@@H](O)[C@@H]2O)c2ccccc21	478.50100000000015	-1.0917999999999979	11	5	7	2	-7.5
274.951	0.6282271211234742	CC(C)=CCc1c(O)cc(O)c2c1OC[C@@H](c1ccc(O)cc1O)C2=O	356.3740000000001	3.376600000000002	6	4	3	2	-7.6
236.52084	0.23017587744763915	CC(=O)c1c(C)cc2cccc(O[C@@H]3O[C@@H](CO)[C@@H](O)[C@@H](O[C@@H]4O[C@@H](C)[C@@H](O)[C@@H](O)[C@@H]4O)[C@@H]3O)c2c1O	524.5190000000002	-0.9130800000000008	12	7	6	2	-7.0
365.13846	0.5537709998226574	Cc1c(/C=C/[C@@H](O)CC(=O)O)ccc2c1C(=O)c1cc(O)cc(O)c1C2=O	368.3410000000001	2.03042	7	4	4	3	-7.7
866.228	0.15257818748857035	COc1cc(O)c2c(c1)C(=O)c1cc(O)cc(O[C@@H]3O[C@@H](CO[C@@H]4O[C@@H](C)[C@@H](O)[C@@H](O)[C@@H]4O)[C@@H](O)[C@@H](O)[C@@H]3O)c1C2=O	594.5220000000003	-2.0877	15	8	6	3	-8.5
419.38458	0.5166668207445495	C=CC(C)(C)c1cc2c(O)c3c(c(C(C)(C)C=C)c2oc1=O)OC(C)(C)[C@@H](O)[C@@H]3O	414.4980000000001	3.9911000000000043	6	3	4	2	-7.2
935.2199	0.27862775233161235	O=c1c(O[C@H]2O[C@H](CO)[C@@H](O)[C@H](O)[C@@H]2O)c(-c2ccc(O)cc2)oc2cc(O)cc(O)c12	448.3800000000002	-0.24449999999999966	11	7	4	3	-8.5
786.24677	0.102933315845194	CC(=O)CCc1ccc(O[C@H]2O[C@@H](COC(=O)/C=C/c3ccc(O)cc3)[C@@H](O)[C@@H](O)[C@@H]2OC(=O)c2cc(O)c(O)c(O)c2)cc1	624.5950000000003	2.338300000000001	13	6	11	3	-9.4
874.4869	0.5714562663688109	COc1c(O)cc2c(c1O)C(=O)/C(C)=C/C(=O)/C=C/CC(=O)[C@H](C)C(C)(C)Oc1ccc(C)cc1C2=O	506.55100000000033	4.666420000000004	8	2	1	2	-8.2
55.33704	0.11759176610296207	O=C(/C=C/c1ccc(O)cc1)OC[C@@H]1O[C@@H](Oc2cc(O)c3c(c2)O[C@H](c2ccc(O)c(O)c2)CC3=O)[C@@H](O)[C@H](O)[C@H]1O	596.5410000000005	1.658499999999999	13	7	7	3	-8.7
110.272835	0.5580498805346118	CC(C)C[C@@H]1c2c(O)c(C=O)c(O)c(C=O)c2O[C@]2(C)C=C[C@H](C(C)C)C[C@H]12	386.4880000000001	4.851900000000005	5	2	5	1	-7.5
375.4443	0.13951784322162464	C[C@@H]1O[C@@H](O[C@@H]2[C@H](O)[C@H](O)[C@H](CO)O[C@H]2Oc2c(-c3ccc(O)c(O)c3)oc3cc(O)cc(O)c3c2=O)[C@@H](O)[C@@H](O)[C@@H]1O	610.5210000000004	-1.687100000000001	16	10	6	3	-8.3
695.3839	0.2611203726285604	C=C(C)[C@H](CC)CC[C@@H](C)[C@H]1CC[C@H]2[C@@H]3CC=C4C[C@@H](O[C@@H]5O[C@@H](CO)[C@@H](O)[C@@H](O)[C@@H]5O)CC[C@]4(C)[C@H]3CC[C@@]21C	574.8430000000001	5.769100000000009	6	4	9	0	-8.0
624.9891	0.6042886850365039	C=C/C(C)=C/C[C@@H]1C(=C)CC[C@@H]2C(C)(C)[C@@H](O)[C@H](O)C[C@]12C	304.47400000000005	4.249200000000003	2	2	3	0	-6.4
79.6442	0.3750405942104898	CCCCOC(=O)C1=C(C)NC2=C(C(=O)C[C@H](c3ccc(Cl)cc3)C2)[C@@H]1c1ccc(O)c(OC)c1	496.0030000000002	5.759100000000006	6	2	7	2	-7.4
253.7192	0.362915645889632	CO[C@]12C[C@@H](COC(=O)c3ccccc3)[C@@]3(C)C(=O)O[C@]3(OC)[C@H]1CC[C@@H]1[C@@H]2CC[C@@]2(C)[C@H](C)CCCC(C)(C)[C@@H]2O1	582.7780000000005	6.580600000000008	7	0	5	1	-8.3
374.89044	0.15628890177576335	O=c1c(O[C@@H]2O[C@@H](CO)[C@@H](O)[C@H](O)[C@@H]2O[C@@H]2OC[C@@H](O)[C@@H](O)[C@@H]2O)c(-c2ccc(O)cc2)oc2cc(O)cc(O)c12	580.4950000000003	-1.7811999999999986	15	9	6	3	-7.8
404.66086	0.1592907073840895	C[C@@H]1O[C@@H](O[C@@H]2[C@@H](O)[C@H](O)[C@@H](CO)O[C@@H]2Oc2c(-c3ccc(O)cc3)oc3cc(O)cc(O)c3c2=O)[C@@H](O)[C@@H](O)[C@@H]1O	594.5220000000005	-1.3927000000000012	15	9	6	3	-8.4
469.6459	0.49910402699484807	C=C1CC[C@@H](O)C/C1=C/C=C1\CCC[C@]2(C)[C@H]([C@H](C)CCCC(C)C)CC[C@@H]12	384.6480000000002	7.619000000000008	1	1	6	0	-7.1
533.8142	0.3061360517622429	CC/C=C\C[C@H](O)/C=C/C=C\C=C\[C@@H](O)C/C=C/C=C/C=C\CCC(=O)O	372.50500000000017	4.656600000000004	4	3	14	0	-6.9
7.034881	0.1531026004232223	Oc1cc(O)c2c(c1)O[C@@H](c1cc(O)c(O)c(O)c1)[C@H](O)[C@@H]2c1c(O)cc(O)c2c1O[C@@H](c1ccc(O)c(O)c1)[C@H](O)C2	594.5250000000003	2.7006000000000023	13	11	3	4	-7.8
302.434	0.05490804994101771	CCCCCCCCCCCCCCC[C@H](O)[C@H](O)[C@H](O)CCCCCCCCCCCCCCC1=C[C@@H](C)OC1=O	594.9620000000006	9.8835	5	3	31	0	0.0
16.01431	0.11171193869492667	C[C@H]1NCC(COP(=O)(O)O)=C(CNCCP(=O)(O)O)[C@@H]1/N=C1/N[C@@H](O)CCc2ccc(O)cc21	534.4430000000002	-0.4734999999999989	12	9	9	1	-7.4
459.353	0.8865940330806183	COc1ccc([C@H]2COc3c(ccc4c3C=CC(C)(C)O4)C2)cc1O	338.4030000000001	4.3037000000000045	4	1	2	2	-8.1
250.0091	0.29959620318403996	O=c1c([C@@H]2O[C@@H](CO)[C@@H](O)[C@H](O)[C@@H]2O)c(-c2ccc(O)cc2)oc2cc(O)cc(O)c12	432.3810000000002	0.09169999999999978	10	7	3	3	-7.6
658.66766	0.24393629364522848	Cn1c2ccccc2c(=O)c2c(O)cc3c(c21)C[C@H]([C@](C)(O)CO[C@@H]1O[C@@H](CO)[C@@H](O)[C@@H](O)[C@@H]1O)O3	503.5040000000002	-0.7317000000000007	10	6	5	3	-8.6
788.39	0.16149399925935465	C[C@]1(O)[C@H]2[C@@H](O[C@@H]3O[C@@H](COC(=O)/C=C/c4ccc(O)cc4)[C@@H](O)[C@@H](O)[C@@H]3O)OC=C(C(=O)O)[C@@H]2C[C@@H]1O	538.5020000000003	-1.1543999999999994	13	7	7	1	0.0
631.9773	0.07619376419117886	CCCCCCCCC#CC[C@H](O)[C@H]1CC[C@H]([C@@H](O)CCC[C@@H](O)[C@@H](O)CCCC[C@@H](O)CC2=C[C@@H](C)OC2=O)O1	580.8030000000005	4.475100000000004	8	5	21	0	-6.1
298.76404	0.32769188870036625	CC(=O)OC[C@H]1O[C@@H](Oc2cc(O)c3c(=O)cc(-c4ccc(O)cc4)oc3c2)[C@@H](O)[C@@H](O)[C@@H]1O	474.4180000000001	0.6206999999999991	11	5	5	3	-8.1
285.01276	0.1674018572039598	C[C@H]1O[C@@H](Oc2ccc(-c3cc(=O)c4c(O)cc(O[C@@H]5O[C@H](CO)[C@@H](O)[C@H](O)[C@H]5O)cc4o3)cc2)[C@@H](O)[C@@H](O)[C@@H]1O	578.5230000000004	-1.4494000000000016	14	8	6	3	-8.0
524.60986	0.6372545168906047	COC1=C[C@H](C)[C@H]2C[C@@H]3O[C@@H](O)C[C@@H]4C(C)(C)C(=O)CC[C@]4(C)[C@]3(C)CC[C@@]2(C)[C@H]1O	434.6170000000003	4.458900000000005	5	2	1	0	-7.9
8.197395	0.1585793763237704	Oc1cc(O)c2c(c1)O[C@@H](c1ccc(O)c(O)c1)[C@H](O)[C@@H]2c1c(O)cc(O)c2c1O[C@H](c1ccc(O)c(O)c1)[C@@H](O)C2	578.5260000000003	2.9950000000000028	12	10	3	4	-7.9
112.57374	0.15317016515196127	CC(/C=C/C=C(C)/C=C/[C@@]12O[C@@]1(C)CCCC2(C)C)=C\C=C\C=C(C)\C=C\C=C(/C)[C@H]1C=C2/C(C)(C)CCCC[C@@]2(C)O1	582.9130000000001	11.418299999999988	2	0	9	0	-8.6
6.9760914	0.4637015238644993	CC[C@H](C)C(=O)O[C@@H]1C[C@H](C)C=C2C=C[C@H](C)[C@H](CC[C@@H](O)C[C@@H](O)CC(=O)O)[C@@H]21	422.56200000000024	3.715600000000002	6	3	10	0	-7.4
978.56104	0.403294967106241	CC[C@H](C)CC[C@@]1(C)[C@H](C)CC[C@@H]2C(=CC[C@H](C)[C@@]2(C)C(=O)CC=C(C)C)C1	386.6640000000002	8.153100000000007	1	0	7	0	-7.1
49.22319	0.043857400824161535	CC(=O)O[C@H]1[C@H](C)O[C@H](Oc2ccc(C/C(=N\OS(=O)(=O)O)S[C@@H]3O[C@@H](CO)[C@@H](O)[C@@H](O)[C@@H]3O)cc2)[C@@H](O)[C@@H](O)[C@@H]1O	643.6420000000004	-2.966899999999996	17	8	9	1	-8.1
62.982147	0.5512651961830369	C=C1/C(=C/C=C2/CCC[C@@]3(C)[C@H]2CC[C@@H]3[C@H](C)/C=C/[C@H](O)C2CC2)C[C@@H](O)C[C@@H]1O	412.6140000000002	5.0906000000000065	3	3	5	0	-7.7
277.86246	0.11003850306283029	CC1=C[C@H](O)CC(C)(C)[C@@H]1/C=C/C(C)=C/C=C/C(C)=C/C=C/C=C(C)/C=C/C=C(\C)C(=O)C[C@]12O[C@]1(C)C[C@@H](O)CC2(C)	586.8570000000003	8.627400000000005	4	2	11	0	-8.2
153.5196	0.0945832418522498	CC(=O)N[C@@H](Cc1ccc(O)cc1)C(=O)N[C@@H](CCC(=O)O)C(=O)N[C@@H](Cc1ccccc1)C(=O)N[C@@H](CCCCN)C(N)=O	626.7109999999998	-0.3843999999999938	9	8	19	2	-7.7
811.5024	0.2644652633638976	COc1cc(-c2[o+]c3cc(O)cc(O)c3cc2O[C@H]2O[C@@H](CO)[C@@H](O)[C@@H](O)[C@H]2O)ccc1O	463.41500000000013	0.6849999999999992	11	7	5	3	-8.7
197.15625	0.12245705729569847	O=C(O)[C@H]1O[C@@H](Oc2c(O)cc(O)c3c(=O)c(OS(=O)(=O)O)c(-c4ccc(O)c(O)c4)oc23)[C@@H](O)[C@@H](O)[C@@H]1O	574.4250000000004	-1.2650000000000003	17	9	6	3	-8.0
502.81534	0.3591718278874867	COc1ccc([C@H]2N[C@@H](C(=O)O)Cc3c2[nH]c2ccccc32)cc1COc1cccc(OC)c1C	472.5410000000003	4.760820000000004	6	3	7	4	-8.3
668.5067	0.1619685018389435	COc1ccc(-c2cc(=O)c3c(O)cc(O)c([C@H]4O[C@@H](CO)[C@@H](O)[C@@H](O)[C@@H]4O[C@@H]4O[C@@H](C)[C@@H](O)[C@@H](O)[C@@H]4O)c3o2)cc1O	608.5490000000003	-1.0479	15	9	6	3	-7.9
722.4029	0.4669169769437482	C=C(C(C)C)[C@@H](O)[C@@H](O)[C@@H](C)[C@H]1CC[C@H]2[C@@H]3CC(=O)[C@@H]4C[C@@H](O)[C@@H](O)C[C@]4(C)[C@H]3CC[C@@]21C	462.6710000000003	3.7261000000000033	5	4	5	0	-8.0
101.837296	0.14434190268741418	OC[C@@H]1O[C@@H](Oc2cc(O)c3c(c2)O[C@@H](c2ccc(O)c(O[C@H]4O[C@@H](CO)[C@@H](O)[C@@H](O)[C@H]4O)c2)[C@@H](O)C3)[C@@H](O)[C@@H](O)[C@@H]1O	614.5530000000003	-3.5076999999999994	16	11	7	2	-8.1
822.7796	0.7627835535687648	COc1cc([C@H]2[C@@H]3CCCC[C@]3(O)CCN2Cc2ccccc2Cl)ccc1O	401.93399999999997	4.922500000000006	4	2	4	2	-7.5
49.22319	0.043857400824161535	CC(=O)O[C@@H]1[C@@H](C)O[C@@H](Oc2ccc(C/C(=N\OS(=O)(=O)O)S[C@@H]3O[C@@H](CO)[C@@H](O)[C@@H](O)[C@@H]3O)cc2)[C@@H](O)[C@H](O)[C@@H]1O	643.6420000000004	-2.966899999999996	17	8	9	1	-7.8
739.12726	0.15324994854337118	COc1c(O[C@@H]2O[C@@H](C)[C@@H](O)[C@@H](O)[C@@H]2O)cc(O)c2c(=O)c(-c3ccc(O[C@@H]4O[C@@H](CO)[C@@H](O)[C@@H](O)[C@@H]4O)cc3)coc12	608.5490000000003	-1.4407999999999999	15	8	7	3	-8.1
276.83344	0.11995692421260705	O=C(/C=C/c1ccc(O)cc1)OC[C@@H]1O[C@@H](Oc2cc(O)c3c(=O)c(O)c(-c4ccc(O)cc4)oc3c2)[C@@H](O)[C@H](O)[C@@H]1O	594.5250000000004	1.7253999999999994	13	7	7	4	-8.9
290.79065	0.14620207237118832	O=c1cc(-c2ccc(O)c(O)c2)oc2cc(O[C@H]3O[C@H](CO)[C@H](O)[C@H](O)[C@@H]3O[C@H]3OC[C@@H](O)[C@@H](O)[C@H]3O)cc(O)c12	580.4950000000002	-1.7812000000000003	15	9	6	3	-9.2
636.9656	0.3876279878284962	COc1cc(O)c2c(c1)O[C@H](c1ccc(OC)c(O[C@@H]3O[C@@H](CO)[C@@H](O)[C@@H](O)[C@@H]3O)c1)CC2=O	478.4500000000002	0.2945999999999991	11	5	6	2	-7.8
991.6732	0.15901573371992592	COc1ccc(-c2cc(=O)c3c(O)cc(O[C@@H]4O[C@H](CO)[C@@H](O)[C@@H](O)[C@@H]4O[C@@H]4O[C@@H](C)[C@@H](O)[C@@H](O)[C@@H]4O)cc3o2)cc1O	608.5490000000002	-1.0897000000000001	15	8	7	3	-8.8
113.03833	0.148521289735409	O=C(OC[C@H]1O[C@@H](Oc2cc(O)c3c(c2)O[C@H](c2ccc(O)cc2)CC3=O)[C@H](O)[C@H](O)[C@@H]1O)c1cc(O)c(O)c(O)c1	586.5020000000003	0.9644999999999992	14	8	6	3	-10.3
786.4743	0.4308250629303501	COc1ccc([C@H]2CC(=O)c3c(O)cc(O[C@H]4O[C@H](CO)[C@@H](O)[C@@H](O)[C@@H]4O)cc3O2)cc1	448.4240000000001	0.28599999999999937	10	5	5	2	-7.7
213.38654	0.13807693992310988	O=C(/C=C/c1ccc(O)cc1)OC[C@@H]1O[C@@H](Oc2cc(O)c3c(=O)cc(-c4ccc(O)cc4)oc3c2)[C@@H](O)[C@H](O)[C@@H]1O	578.5260000000004	2.0197999999999996	12	6	7	4	-8.6
658.66766	0.24393629364522848	Cn1c2ccccc2c(=O)c2c(O)cc3c(c21)C[C@@H]([C@@](C)(O)CO[C@H]1O[C@@H](CO)[C@@H](O)[C@@H](O)[C@@H]1O)O3	503.5040000000002	-0.7317000000000007	10	6	5	3	-8.5
786.4743	0.4308250629303501	COc1ccc([C@H]2CC(=O)c3c(O)cc(O[C@@H]4O[C@@H](CO)[C@@H](O)[C@@H](O)[C@@H]4O)cc3O2)cc1	448.4240000000001	0.28599999999999937	10	5	5	2	-7.4
298.76404	0.32769188870036625	CC(=O)OC[C@H]1O[C@H](Oc2cc(O)c3c(=O)cc(-c4ccc(O)cc4)oc3c2)[C@@H](O)[C@@H](O)[C@@H]1O	474.4180000000001	0.6206999999999991	11	5	5	3	-8.2
228.34654	0.14732526683954705	O=C1c2c(O)cc(O[C@H]3O[C@H](CO)[C@@H](O)[C@H](O)[C@@H]3O)cc2O[C@@H](c2ccc(O)cc2)[C@@H]1O[C@H]1O[C@@H](CO)[C@@H](O)[C@H](O)[C@@H]1O	612.5370000000005	-3.222	16	10	7	2	-8.2
393.5666	0.13845382737133566	Cc1c(O[C@H]2O[C@@H](CO)[C@@H](O)[C@@H](O)[C@@H]2O)cc(O)c2c(=O)c(-c3ccc(O[C@@H]4O[C@H](CO)[C@@H](O)[C@H](O)[C@H]4O)cc3)coc12	608.5490000000004	-2.1685799999999986	15	9	7	3	-7.4
415.82834	0.14219121769270238	O=c1cc(-c2ccc(O)cc2)oc2cc(O[C@@H]3O[C@H](CO)[C@@H](O)[C@H](O)[C@@H]3O)c([C@@H]3O[C@H](CO)[C@@H](O)[C@H](O)[C@@H]3O)c(O)c12	594.5220000000003	-2.4352000000000005	15	10	6	3	-7.9
479.5825	0.30559068332365197	C[C@@]12C[C@@]3(O)O[C@@H](O1)[C@@]1(COC(=O)c4ccccc4)[C@@H]3C[C@@]21O[C@@H]1O[C@H](CO)[C@@H](O)[C@H](O)[C@H]1O	480.4660000000002	-1.3574999999999986	11	5	6	1	0.0
7.034881	0.1531026004232223	Oc1cc(O)c2c(c1)O[C@H](c1cc(O)c(O)c(O)c1)[C@H](O)[C@@H]2c1c(O)cc(O)c2c1O[C@H](c1ccc(O)c(O)c1)[C@H](O)C2	594.5250000000003	2.7006000000000023	13	11	3	4	-8.4
419.38458	0.5166668207445495	C=CC(C)(C)c1cc2c(O)c3c(c(C(C)(C)C=C)c2oc1=O)OC(C)(C)[C@H](O)[C@@H]3O	414.4980000000001	3.9911000000000043	6	3	4	2	-7.5
41.095398	0.2243915686584836	CC1=CCCC(C)(C)[C@H]1/C=C/C(C)=C/C=C/C(C)=C/C=C/C=C(\C)CCC1=C(C)C[C@@H](C)CC1(C)C	486.82800000000043	11.429199999999987	0	0	9	0	-8.3
805.4929	0.20775754913231637	O=c1c(O)c(-c2cc(O)c(O)c(O[C@H]3O[C@@H](CO)[C@@H](O)[C@H](O)[C@@H]3O)c2)oc2cc(O)cc(O)c12	480.37800000000016	-0.8333000000000006	13	9	4	3	-8.7
26.368128	0.19554712627150495	CC1=C[C@H](O)CC(C)(C)[C@@H]1/C=C/C(C)=C/C=C/C(C)=C/C=C/C=C(\C)CCC=C(C)\C=C\[C@@]1(C)C[C@H](O)CC1(C)C	558.8910000000002	10.317099999999995	2	2	11	0	-7.7
349.2156	0.22043335662217342	O=C(O)CC(=O)OC[C@@H]1O[C@@H](Oc2ccc3c(=O)c(-c4ccc(O)cc4)coc3c2)[C@@H](O)[C@H](O)[C@@H]1O	502.42800000000017	0.3698999999999995	12	5	7	3	-7.9
349.2156	0.22043335662217342	O=C(O)CC(=O)OC[C@@H]1O[C@@H](Oc2ccc3c(=O)c(-c4ccc(O)cc4)coc3c2)[C@H](O)[C@H](O)[C@H]1O	502.42800000000017	0.3698999999999995	12	5	7	3	-8.6
134.56445	0.23219966293357147	C=C1C(=O)O[C@@H]2/C=C(\C)CC/C=C(/C(=O)O[C@@H]3O[C@@H](CO)[C@@H](O)[C@@H](O)[C@@H]3O)CC/C=C(\C)CC/C=C(\C)CC[C@@H]12	560.6840000000001	3.3270000000000017	9	4	3	0	-8.5
325.98923	0.1635725561247654	O=C(OC[C@H]1O[C@@H](Oc2cc(O)c3c(=O)c(O)c(-c4ccc(O)cc4)oc3c2)[C@H](O)[C@H](O)[C@@H]1O)c1ccc(O)cc1	568.4870000000002	1.325799999999999	13	7	6	4	-8.8
316.84595	0.6764299180273097	CC(C)=CCc1c(O)ccc([C@@H]2COc3c(ccc4c3C=CC(C)(C)O4)C2)c1O	392.4950000000002	5.509400000000006	4	2	3	2	-7.8
631.5703	0.17370096152271805	C[C@@H]1O[C@@H](OC[C@@H]2O[C@@H](Oc3cc(O)c4c(=O)cc(-c5ccc(O)cc5)oc4c3)[C@@H](O)[C@@H](O)[C@@H]2O)[C@@H](O)[C@@H](O)[C@@H]1O	578.5230000000004	-1.0983000000000007	14	8	6	3	-9.6
220.95407	0.5418552971047761	COc1ccc([C@H]2OC[C@H]3O[C@@H](Oc4ccc(O)cc4)[C@@H](c4ccc(OC)cc4)[C@@H](O)[C@@H]3C2)cc1	478.54100000000017	4.4356000000000035	7	2	6	3	-8.1
340.13266	0.1635725561247654	O=C(O[C@@H]1[C@H](Oc2c(-c3ccc(O)cc3)oc3cc(O)cc(O)c3c2=O)O[C@H](CO)[C@@H](O)[C@H]1O)c1ccc(O)cc1	568.4870000000003	1.3257999999999999	13	7	6	4	-8.6
935.2199	0.27862775233161235	O=c1c(O[C@H]2O[C@@H](CO)[C@@H](O)[C@H](O)[C@@H]2O)c(-c2ccc(O)cc2)oc2cc(O)cc(O)c12	448.3800000000002	-0.24449999999999966	11	7	4	3	-8.7
46.0403	0.17606489523127736	O=C(/C=C/c1ccc(O)cc1)OC[C@H]1O[C@@H](Oc2cc(O)c3c(c2)O[C@@H](c2ccc(O)cc2)CC3=O)[C@@H](O)[C@H](O)[C@@H]1O	580.5420000000004	1.9528999999999992	12	6	7	3	-8.5
761.4502	0.15357222557362782	C[C@H]1O[C@H](Oc2cc(O)c3c(=O)c(O[C@@H]4O[C@H](CO)[C@@H](O)[C@H](O)[C@H]4O)c(-c4ccc(O)cc4)oc3c2)[C@@H](O)[C@@H](O)[C@@H]1O	594.5220000000004	-1.743800000000001	15	9	6	3	-8.2
227.85915	0.22183402653774098	CC(=O)OC[C@H]1O[C@H](Oc2c(-c3ccc(O)cc3)oc3cc(O)cc(O)c3c2=O)[C@@H](O)[C@@H](OC(C)=O)[C@@H](O)[C@@H]1O	562.4800000000005	0.25799999999999984	14	6	6	3	-7.9
213.38654	0.13807693992310988	O=C(/C=C\c1ccc(O)cc1)OC[C@@H]1O[C@@H](Oc2cc(O)c3c(=O)cc(-c4ccc(O)cc4)oc3c2)[C@@H](O)[C@H](O)[C@H]1O	578.5260000000004	2.0197999999999996	12	6	7	4	-9.8
729.97925	0.24477700311586725	CC(C)=CC[C@@H](/C=C/C)C(=O)C[C@@H](C)CC/C=C(\C)CC/C=C(\C)CCC=C(C)C	412.7020000000003	9.3297	1	0	15	0	-6.3
946.31396	0.4587500976441748	CC[C@H](C(C)C)[C@H](O)[C@@H](O)[C@@H](C)[C@H]1CC[C@H]2[C@@H]3CC(=O)[C@@H]4C[C@@H](O)[C@@H](O)C[C@]4(C)[C@H]3CC[C@@]21C	478.7140000000003	4.196100000000003	5	4	6	0	-8.0
10.52754	0.1757995015906327	O=C1C[C@@H](c2ccc(O)c(O)c2)Oc2c1c(O)cc(O)c2[C@H]1C(=O)c2c(O)cc(O)cc2O[C@@H]1c1ccc(O)cc1	558.4950000000003	4.432500000000006	11	7	3	4	-9.1
514.2216	0.4508876642059434	NCCS[C@@H]1c2c(O)cc(O)cc2O[C@H](c2ccc(O)c(O)c2)[C@H]1O	365.40700000000004	1.7366000000000001	8	6	4	2	-7.5
336.83365	0.1466352748308023	COc1cc(-c2oc3cc(O)cc(O)c3c(=O)c2O)ccc1O[C@H]1O[C@@H](CO)[C@@H](O)[C@@H](O)[C@@H]1O[C@@H]1O[C@@H](C)[C@@H](O)[C@@H](O)[C@@H]1O	624.5480000000003	-1.3841000000000003	16	9	7	3	-8.7
658.66766	0.24393629364522848	Cn1c2ccccc2c(=O)c2c(O)cc3c(c21)C[C@@H]([C@@](C)(O)CO[C@H]1O[C@@H](CO)[C@@H](O)[C@@H](O)[C@H]1O)O3	503.5040000000002	-0.7317000000000007	10	6	5	3	-8.0
454.17392	0.6374065297394865	COc1cc2c(c(O)c1C(=O)/C=C/c1ccc(O)cc1)C=CC(C)(C)O2	352.3860000000001	4.186700000000003	5	2	4	2	-8.0
355.79233	0.20975782706405316	COc1cc(C[C@H](CO)c2cc(/C=C\CO)cc(OC)c2O[C@@H]2O[C@H](CO)[C@@H](O)[C@@H](O)[C@@H]2O)ccc1O	522.5470000000003	-0.08780000000000093	11	7	11	2	-7.1
916.4977	0.1137533440165623	CC1=C[C@H](O)CC(C)(C)[C@@H]1/C=C/C(C)=C/C=C/C(C)=C/C=C/C=C(C)/C=C/C=C(\C)C(=O)C[C@]12O[C@]1(C)CCCC2(C)C	584.8850000000001	10.046699999999996	3	1	11	0	-7.8
639.0833	0.3970830787962559	CC1(C)C=C2C=CC[C@@H]3[C@@](C)(CC[C@H]4[C@@]5(C)CCC(C)(C)[C@@H]5CC[C@]43C)[C@H]2C1	380.66000000000014	8.193900000000006	0	0	0	0	-8.2
6.9760914	0.4637015238644993	CC[C@H](C)C(=O)O[C@@H]1C[C@H](C)C=C2C=C[C@H](C)[C@H](CC[C@@H](O)C[C@@H](O)CC(=O)O)[C@H]21	422.56200000000024	3.715600000000002	6	3	10	0	-7.6
355.79453	0.23526258168565614	COc1cccc2c1C(=O)c1c(O)c3c(c(O)c1C2=O)C[C@@](O)(C(=O)CO)C[C@@H]3O[C@H]1C[C@@H](N)[C@H](O)[C@@H](C)O1	543.5250000000003	0.0012999999999993017	12	6	5	3	-7.7
216.68715	0.43609564173751103	CC[C@H](CC[C@H](C)[C@H]1CC[C@H]2[C@@H]3CCC4=C[C@@H](O)CC[C@]4(C)[C@H]3CC[C@@]21C)C(C)C	414.7180000000003	8.02480000000001	1	1	6	0	-7.3
784.59546	0.42250219566818403	C[C@@H]1O[C@@H](Oc2ccc(-c3coc4cc(O)cc(O)c4c3=O)cc2)[C@@H](O)[C@@H](O)[C@@H]1O	416.38200000000006	1.0774999999999995	9	5	3	3	-8.6
192.51192	0.2238624532814205	CC(=C/C=C/C(C)=C/C=C/C=C(C)/C=C/C=C(\C)C(=O)O)/C=C/[C@@]12O[C@@]1(C)C[C@@H](O)CC2(C)C	464.6460000000003	6.789600000000008	4	2	9	0	-7.2
582.954	0.20994165311711385	CC1=C(/C=C/C(C)=C/C=C/C(C)=C/C=C/C=C(C)/C=C/C=C(C)/C=C/[C@]23O[C@@]2(C)CCCC3(C)C)C(C)(C)C[C@@H](O)C1	568.8860000000004	10.78779999999999	2	1	10	0	-8.2
57.728794	0.7008559627496033	CCOC(=O)C1=C(C)NC2=C(C(=O)CCC2)[C@@H]1c1cc(Br)c(O)c(OC)c1	436.3020000000001	3.694300000000002	6	2	4	1	-6.9
258.03207	0.12355939995364419	CO[C@@H]1[C@H](O)[C@H](CO)O[C@@H](O[C@@H]2[C@@H](COS(=O)(=O)O)O[C@@H](C)[C@@H](OS(=O)(=O)O)[C@@H]2O)[C@@H]1OS(=O)(=O)O	594.5440000000003	-4.191699999999991	19	6	11	0	-6.9
230.24712	0.21646123688292346	CC(/C=C/C=C(C)/C=C/[C@]12O[C@@H](CC1(C)C)C[C@@]2(C)O)=C\C=C\C=C(C)\C=C\C=C(/C)[C@H]1C=C2C(C)(C)CCC[C@@]2(C)O1	584.885	9.998999999999997	3	1	9	0	0.0
684.2136	0.4290965158513314	CC[C@H](CC[C@@H](C)[C@H]1CC[C@H]2[C@@H]3CCC4=CC(=O)CC[C@]4(C)[C@H]3CC[C@@]21C)C(C)C	412.7020000000003	8.233000000000008	1	0	6	0	-7.8
232.35083	0.39413918571046896	CC(C)CCC[C@H](C)[C@H]1CC[C@H]2[C@@H]3CC=C4CCCCCCC[C@]4(C)[C@H]3CC[C@@]21C	412.7460000000003	9.588199999999999	0	0	5	0	-8.1
10.229074	0.39708378626335494	CC[C@@H](C)C(=O)O[C@H]1C[C@@H](O)C=C2C=C[C@H](C)[C@H](CC[C@H](O)C[C@H](O)CC(=O)O)[C@H]21	424.5340000000002	2.4404000000000003	7	4	10	0	-7.0
404.66086	0.1592907073840895	C[C@@H]1O[C@@H](O[C@@H]2[C@@H](O)[C@@H](O)[C@@H](CO)O[C@@H]2Oc2c(-c3ccc(O)cc3)oc3cc(O)cc(O)c3c2=O)[C@@H](O)[C@@H](O)[C@@H]1O	594.5220000000005	-1.3927000000000012	15	9	6	3	-8.3
41.330482	0.19875312725787794	CC1=C(/C=C/C(C)=C/C=C/C(C)=C/C=C/C=C(C)/C=C/C=C(C)/C=C/C(=O)[C@@]2(C)CCCC2(C)C)C(C)(C)C[C@H](O)C1	568.8860000000004	10.835499999999989	2	1	11	0	-7.7
934.5031	0.5717801021274626	CC(=O)O[C@H](C)C1=CC(=O)[C@@]2(C)C(=CC[C@@H]3C(C)(C)C[C@@H](O)C[C@]32C)[C@H]1O	376.4930000000001	2.947800000000002	5	2	2	0	-7.4
503.6302	0.1187912587350558	O=c1c(O[C@@H]2O[C@H](CO)[C@H](O)[C@H](O)[C@H]2O[C@H]2O[C@@H](CO)[C@@H](O)[C@H](O)[C@@H]2O)c(-c2ccc(O)c(O)c2)oc2cc(O)cc(O)c12	626.5200000000002	-2.7146999999999983	17	11	7	3	-8.0
862.62305	0.6175029975140094	FC(F)(F)c1ccc(-c2ccc(C(F)(F)F)cc2)cc1	290.20599999999996	5.391200000000002	0	0	1	2	-7.1
156.47346	0.13544566666369803	O=C(O)[C@@H]1O[C@@H](Oc2cc(O)c3c(=O)cc(-c4ccc(O[C@H]5O[C@@H](CO)[C@@H](O)[C@H](O)[C@@H]5O)cc4)oc3c2)[C@@H](O)[C@H](O)[C@@H]1O	608.5050000000005	-2.384699999999999	16	9	7	3	-8.2
864.8686	0.20256042646237232	C[C@@H](CCO)CC[C@H]1CC[C@H]([C@@H]2CC[C@H]([C@H]3CC[C@H]([C@@H](O)CCCCCCCCCC[C@H](O)CC3=C[C@H](C)OC3=O)O3)O2)O1	622.8840000000006	7.15350000000001	8	3	7	0	-7.9
30.531635	0.2842091948468806	NCCS[C@H]1c2c(O)cc(O)cc2O[C@@H](c2ccc(O)c(O)c2)[C@@H]1OCc1ccc(O)cc1	471.5310000000002	3.6667000000000023	9	6	7	3	-8.0
530.6143	0.1761858123673066	CCCCCCC[C@H]1O[C@H]1CC#CC#CC1=CC[C@@H]2CC/C(C)=C3/CC(C)(C)[C@@H]3CC[C@@]2(C)[C@H]1O	476.7450000000004	7.761300000000009	2	1	7	0	-6.8
70.26465	0.2611690270528828	C=C1C(=O)O[C@H]2/C=C(\C)CC/C=C(\C)CC/C=C(\C)CC/C=C(\C)CC[C@@H]12	368.56100000000015	7.003800000000007	2	0	0	0	-8.4
687.3913	0.13013922284168938	COc1cc(/C=C/C(=O)O[C@@H]2[C@@H](O[C@@H]3C[C@@H](OC)[C@@H](O)[C@@H](O)/C3=C\C#N)O[C@@H](CO)[C@@H](O)[C@@H]2O)ccc1O	537.5180000000003	-1.2595199999999993	13	6	8	1	-7.4
375.4443	0.13951784322162464	C[C@@H]1O[C@@H](O[C@@H]2[C@H](O)[C@@H](O)[C@H](CO)O[C@H]2Oc2c(-c3ccc(O)c(O)c3)oc3cc(O)cc(O)c3c2=O)[C@@H](O)[C@@H](O)[C@@H]1O	610.5210000000004	-1.687100000000001	16	10	6	3	-8.8
70.26465	0.2611690270528828	C=C1C(=O)O[C@@H]2/C=C(\C)CC/C=C(\C)CC/C=C(\C)CC/C=C(\C)CC[C@@H]12	368.56100000000015	7.003800000000007	2	0	0	0	-8.5
21.42684	0.1578097231117306	Oc1cc(O)c2c(c1)O[C@@]1(c3ccc(O)c(O)c3)Oc3c4c(cc(O)c3[C@H]2[C@@H]1O)O[C@H](c1ccc(O)c(O)c1)[C@@H](O)C4	576.5100000000003	2.7935000000000016	12	9	2	4	0.0
935.2199	0.27862775233161235	O=c1c(O[C@@H]2O[C@H](CO)[C@@H](O)[C@H](O)[C@@H]2O)c(-c2ccc(O)cc2)oc2cc(O)cc(O)c12	448.3800000000002	-0.24449999999999966	11	7	4	3	-8.0
971.1282	0.2226919476078262	CC(=O)O[C@@H]1[C@H](Oc2c(-c3ccc(O)c(O)c3)oc3cc(O)cc(O)c3c2=O)O[C@H](CO)[C@H]1O	476.3900000000002	0.6709999999999998	12	6	5	3	-7.9
180.90704	0.2867388091911899	C[C@@H](O)[C@@H](C=O)[C@H]1NC(C(=O)O)=C(S[C@@H]2CCCN3CCC[C@@H]3[C@H]2S(=O)(=O)Nc2ccccc2)[C@@H]1O	539.6760000000004	0.981700000000002	10	5	9	1	-7.4
307.5365	0.08727041949615721	C[C@@H]1O[C@@H](O[C@H]2[C@H](OC(=O)/C=C/c3ccc(O)c(O)c3)[C@H](CO)O[C@H](OCCc3ccc(O)c(O)c3)[C@@H]2O)[C@@H](O)[C@@H](O)[C@@H]1O	624.5920000000006	-1.0159000000000007	15	9	10	2	-8.3
416.4855	0.37388275737101706	CC[C@H](C)[C@@](C)(O)C[C@@H](C)[C@H]1CC[C@@H]2[C@]1(C)CC[C@H]1[C@@]23C=C[C@]2(CC[C@H](C)O)[C@@H](CC[C@@H]12)C3	456.7550000000002	7.38570000000001	2	2	8	0	0.0
773.2053	0.5558575808688185	CCC(=O)OC[C@H]1CCCC(=O)[C@H]1C/C=C/C#CC#CC#CCC1=C(C)N[C@@H]1C	391.5110000000002	3.537300000000002	4	1	6	0	-6.6
327.18753	0.16091063422776958	O=C(O)C1=C/C(=C/C=[N+]2/c3cc(O)c(O[C@@H]4O[C@H](CO)[C@@H](O)[C@H](O)[C@@H]4O)cc3C[C@H]2C(=O)O)C[C@H](C(=O)O)N1	551.4810000000003	-2.363599999999998	14	9	7	1	-9.0
257.38226	0.2684971534851845	CC(=O)OC[C@H]1O[C@@H](Oc2c(-c3ccc(O)cc3)oc3cc(O)cc(O)c3c2=O)[C@@H](O)[C@@H](O)[C@@H]1O	490.4170000000002	0.32629999999999965	12	6	5	3	-7.8
62.101482	0.3274402873169447	C[C@H](CCC(=O)NCCS(=O)(=O)O)[C@H]1CC[C@H]2[C@@H]3[C@H](C[C@H](O)[C@@]21C)[C@@]1(C)CC[C@@H](O)C[C@H]1C[C@H]3O	515.7130000000003	2.3681000000000005	7	5	7	0	-7.6
991.6732	0.15901573371992592	COc1ccc(-c2cc(=O)c3c(O)cc(O[C@H]4O[C@@H](CO)[C@@H](O)[C@@H](O)[C@@H]4O[C@@H]4O[C@@H](C)[C@@H](O)[C@@H](O)[C@@H]4O)cc3o2)cc1O	608.5490000000002	-1.0897000000000001	15	8	7	3	-8.6
204.1011	0.6585359533719319	COC(=O)C1=C(C)NC2=C(C(=O)C[C@H](c3ccc(Cl)cc3)C2)[C@@H]1c1ccc(O)c(OC)c1	453.9220000000002	4.588800000000004	6	2	4	2	-7.4
276.83344	0.11995692421260705	O=C(/C=C/c1ccc(O)cc1)OC[C@@H]1O[C@@H](Oc2cc(O)c3c(=O)c(O)c(-c4ccc(O)cc4)oc3c2)[C@@H](O)[C@H](O)[C@H]1O	594.5250000000004	1.7253999999999994	13	7	7	4	-8.2
215.03699	0.17370096152271805	C[C@@H]1O[C@@H](O[C@H]2[C@H](Oc3cc(O)c4c(=O)cc(-c5ccc(O)cc5)oc4c3)O[C@H](CO)[C@@H](O)[C@H]2O)[C@@H](O)[C@@H](O)[C@@H]1O	578.5230000000004	-1.0983000000000007	14	8	6	3	-8.6
991.6732	0.15901573371992592	COc1ccc(-c2cc(=O)c3c(O)cc(O[C@@H]4O[C@@H](CO)[C@@H](O)[C@@H](O)[C@@H]4O[C@@H]4O[C@@H](C)[C@@H](O)[C@@H](O)[C@@H]4O)cc3o2)cc1O	608.5490000000002	-1.0897000000000001	15	8	7	3	-8.8
404.66086	0.1592907073840895	C[C@@H]1O[C@@H](O[C@@H]2[C@H](O)[C@@H](O)[C@H](CO)O[C@H]2Oc2c(-c3ccc(O)cc3)oc3cc(O)cc(O)c3c2=O)[C@@H](O)[C@@H](O)[C@@H]1O	594.5220000000005	-1.3927000000000012	15	9	6	3	-8.5
46.0403	0.17606489523127736	O=C(/C=C/c1ccc(O)cc1)OC[C@@H]1O[C@@H](Oc2cc(O)c3c(c2)O[C@H](c2ccc(O)cc2)CC3=O)[C@@H](O)[C@H](O)[C@@H]1O	580.5420000000004	1.9528999999999992	12	6	7	3	-7.2
569.91223	0.1038926954338532	O=C(OC[C@@H]1O[C@@H](Oc2cc(O)c3c(=O)c(O)c(-c4ccc(O)c(O)c4)oc3c2)[C@H](O)[C@H](O)[C@H]1O)c1cc(O)c(O)c(O)c1	616.4840000000003	0.4425999999999986	16	10	6	4	-10.1
165.73708	0.29959620318403996	O=c1cc(-c2ccc(O)cc2)oc2cc(O)c([C@@H]3O[C@@H](CO)[C@@H](O)[C@H](O)[C@@H]3O)c(O)c12	432.38100000000014	0.09169999999999978	10	7	3	3	-7.6
420.56427	0.1296477376552962	O=c1c(O[C@H]2O[C@@H](CO)[C@@H](O)[C@H](O)[C@@H]2O)c(-c2ccc(O[C@H]3O[C@@H](CO)[C@@H](O)[C@H](O)[C@@H]3O)cc2)oc2cc(O)cc(O)c12	610.5210000000003	-2.7713999999999985	16	10	7	3	-8.6
194.13397	0.021716817297794264	CCCCCCCC/C=C\CCCCCCCC(=O)OC[C@H](CO[P@@](=O)(O)O[C@H]1[C@@H](O)[C@@H](O)[C@@H](OP(=O)(O)O)[C@@H](OP(=O)(O)O)[C@@H]1O)OC(=O)CCCC	842.7430000000004	4.223400000000008	19	8	30	0	-6.9
668.5067	0.1619685018389435	COc1ccc(-c2cc(=O)c3c(O)cc(O)c([C@@H]4O[C@@H](CO)[C@@H](O)[C@@H](O)[C@@H]4O[C@@H]4O[C@@H](C)[C@@H](O)[C@@H](O)[C@@H]4O)c3o2)cc1O	608.5490000000003	-1.0479	15	9	6	3	-8.6
111.09904	0.6031745212502947	CCOC(=O)C1=C(C)NC2=C(C(=O)C[C@H](c3ccc(Cl)cc3)C2)[C@@H]1c1ccc(O)c(OC)c1	467.94900000000024	4.978900000000006	6	2	5	2	-7.8
46.0403	0.17606489523127736	O=C(/C=C/c1ccc(O)cc1)OC[C@@H]1O[C@@H](Oc2cc(O)c3c(c2)O[C@@H](c2ccc(O)cc2)CC3=O)[C@@H](O)[C@H](O)[C@@H]1O	580.5420000000004	1.9528999999999992	12	6	7	3	-8.2
651.2408	0.1592907073840895	C[C@@H]1O[C@H](OC[C@@H]2O[C@H](Oc3c(-c4ccc(O)cc4)oc4cc(O)cc(O)c4c3=O)[C@@H](O)[C@@H](O)[C@@H]2O)[C@@H](O)[C@@H](O)[C@@H]1O	594.5220000000004	-1.3927000000000005	15	9	6	3	-8.6
828.7533	0.6148085052982077	C=CC(=C)CC(=O)[C@@H]1C(=C)CC[C@@H]2C(C)(C)[C@H](O)CC[C@]21C	302.4580000000001	4.457400000000004	2	1	4	0	-6.4
906.8664	0.4486916541761594	CCCCCC[C@@H](C/C=C/C(=O)O)[C@H]1COc2c(C)cc(O)cc2[C@H]1O	362.46600000000007	4.3601200000000055	5	3	9	1	-6.8
374.89044	0.15628890177576335	O=c1c(O[C@H]2O[C@H](CO)[C@H](O)[C@@H](O)[C@@H]2O[C@@H]2OC[C@@H](O)[C@@H](O)[C@@H]2O)c(-c2ccc(O)cc2)oc2cc(O)cc(O)c12	580.4950000000003	-1.7811999999999986	15	9	6	3	-7.8
29.470736	0.2036952068574027	C[C@@H]1O[C@H](O[C@@H]2[C@@H](O)[C@@H](O)[C@@H](CO)O[C@@H]2c2c(O)cc(O)c3c2O[C@H](c2ccc(O)cc2)CC3=O)[C@@H](O)[C@@H](O)[C@@H]1O	580.5390000000004	-1.1234000000000004	14	9	5	2	-8.3
978.0218	0.34301980928130615	OC[C@H]1O[C@H](Oc2cc(O)cc(/C=C\c3ccc(O)cc3O)c2)[C@@H](O)[C@@H](O)[C@@H]1O	406.38700000000006	0.15249999999999975	9	7	5	2	-7.6
935.2199	0.27862775233161235	O=c1c(O[C@H]2O[C@@H](CO)[C@@H](O)[C@@H](O)[C@H]2O)c(-c2ccc(O)cc2)oc2cc(O)cc(O)c12	448.3800000000002	-0.24449999999999966	11	7	4	3	-8.4
795.1021	0.06811062331986817	CC(C)=CCC[C@@H](C)CCCC[C@@H](C)CCC[C@@H](C)CCC[C@@H](C)CCC[C@@H](C)CCCOP(=O)(O)O	544.8420000000006	10.874099999999988	4	2	25	0	-5.5
41.330482	0.19875312725787794	CC1=C(/C=C/C(C)=C/C=C/C(C)=C/C=C/C=C(C)/C=C/C=C(C)/C=C/C(=O)[C@]2(C)CCCC2(C)C)C(C)(C)C[C@H](O)C1	568.8860000000004	10.835499999999989	2	1	11	0	-7.6
170.50676	0.5405685441439458	C=C1CC[C@H](O)C/C1=C/C=C1\CCC[C@@]2(C)[C@@H]1[C@@H](O)C[C@@H]1C(C)(C)CCC[C@@]12C	398.63100000000026	6.343800000000008	2	2	1	0	-9.9
766.35895	0.15901573371992592	COc1cc(-c2cc(=O)c3c(O)cc(O[C@H]4O[C@H](CO)[C@@H](O)[C@@H](O)[C@@H]4O[C@@H]4O[C@H](C)[C@@H](O)[C@@H](O)[C@@H]4O)cc3o2)ccc1O	608.5490000000002	-1.0897000000000001	15	8	7	3	-9.0
888.5516	0.35834162011621995	COc1cc(O[C@H]2O[C@@H](CO)[C@@H](O)[C@@H](O)[C@@H]2O)c2c(c1)C(=O)c1cc(C)cc(O)c1C2=O	446.4080000000003	-0.3366800000000005	10	5	4	3	-7.7
23.068872	0.13054135168269113	Cc1c(COc2ccc(C(=O)O)cc2)cc(OCCN2CCN(c3ccccc3)CC2)c2ccc(O)cc2n1Cc1ccc(O)c2ccccc12	683.8050000000002	7.502100000000009	9	3	11	5	-9.8
144.16772	0.7852642289729654	CC(C)c1cc(-c2cc(C(=O)O)c3c(c2)C(C)(C)O3)c(O)cc1O	328.36400000000003	4.213900000000004	5	3	3	2	-8.3
602.18634	0.30171148319930724	Cn1c2c(c(=O)n(C)c1=O)C(=O)c1c(O)c(O)c(C(=O)O)c(O)c1C2=O	362.2500000000001	-1.3256000000000001	9	4	1	3	-8.4
286.65378	0.398345977907841	Cc1cc(=O)c2c(O)cc(O)c([C@@H]3O[C@H](CO)[C@@H](O)[C@@H](O)[C@@H]3O)c2o1	354.31100000000004	-0.9724800000000007	9	6	2	2	-7.1
374.89044	0.15628890177576335	O=c1c(O[C@H]2O[C@@H](CO)[C@@H](O)[C@H](O)[C@@H]2O[C@H]2OC[C@@H](O)[C@@H](O)[C@H]2O)c(-c2ccc(O)cc2)oc2cc(O)cc(O)c12	580.4950000000003	-1.7811999999999986	15	9	6	3	-8.1
89.55685	0.09631847310981875	CC(=O)OC[C@@H]1O[C@@H](Oc2c(-c3ccc(O)cc3)oc3cc(O)cc(O)c3c2=O)[C@@H](O)[C@@H](OC(=O)/C=C/c2cc(O)cc(O)c2)[C@H](O)[C@@H]1O	682.5870000000004	1.3626999999999994	16	8	8	4	-9.3
81.87911	0.4318395226667917	C#C[C@]1(O)CC[C@H]2[C@@H]3CCC4=C/C(=N\O)CC[C@@H]4[C@H]3CC[C@]21CC	327.46800000000013	4.1437000000000035	2	2	1	0	-7.0
784.59546	0.42250219566818403	C[C@H]1O[C@@H](Oc2ccc(-c3coc4cc(O)cc(O)c4c3=O)cc2)[C@@H](O)[C@@H](O)[C@@H]1O	416.38200000000006	1.0774999999999995	9	5	3	3	-8.5
117.74063	0.30813184115480924	OC[C@H]1O[C@H](c2c(O)cc3c(c2O)C[C@H](O)[C@@H](c2ccc(O)cc2)O3)[C@@H](O)[C@@H](O)[C@@H]1O	436.41300000000007	-0.6446000000000005	10	8	3	2	-7.5
167.0387	0.785270379732634	CC(C)OC(=O)C1=C(N)Oc2c(oc(CO)cc2=O)[C@H]1c1ccccc1F	375.35200000000003	1.9174000000000002	7	2	4	2	0.0
359.2822	0.1321139534939081	C[C@H]1O[C@@H](O[C@H]2[C@@H](Oc3c(-c4cc(O)c(O)c(O)c4)oc4cc(O)cc(O)c4c3=O)O[C@@H](CO)[C@@H](O)[C@H]2O)[C@@H](O)[C@@H](O)[C@@H]1O	626.5200000000006	-1.9815000000000003	17	11	6	3	-7.9
355.79233	0.20975782706405316	COc1cc(C[C@H](CO)c2cc(/C=C/CO)cc(OC)c2O[C@H]2O[C@@H](CO)[C@@H](O)[C@@H](O)[C@@H]2O)ccc1O	522.5470000000003	-0.08780000000000093	11	7	11	2	-7.1
2.9601853	0.15853068582726895	Oc1cc(O)c2c(c1)O[C@@H](c1cc(O)c(O)cc1-c1c(O)cc(O)c3c1O[C@H](c1ccc(O)c(O)c1)[C@@H](O)C3)[C@@H](O)C2	578.5260000000002	3.072600000000003	12	10	3	4	-8.6
584.81494	0.6112721145900294	C=C(C)[C@@H](CC=C(C)C)CC1=CC[C@H]2C(C)(C)[C@@H](O)CC[C@@]12C	316.5290000000001	6.058600000000007	1	1	5	0	-6.7
105.41864	0.12866167654346214	O=C(O)C[C@H](C1=C(O)[C@](O)([C@@H]2O[C@@H](CO)[C@@H](O)[C@H](O)[C@@H]2O)C(=O)C(C(=O)/C=C/c2ccc(O)cc2)=C1O)c1ccc(O)cc1	614.5560000000003	-0.2809999999999979	14	10	9	2	-8.0
138.39322	0.05673406200712115	CCCCCCCCCCCC/C=C\CC/C=C\CC[C@H](O)[C@@H](O)CCCCCCCCCC1=C[C@@H](C)OC1=O	560.9040000000005	10.074599999999998	4	2	28	0	-4.6
3.9666452	0.1902469909218516	CC#CC[C@H](C)[C@@H](O)/C=C\[C@H]1[C@H]2C/C(=C/CCCC(=O)O)C[C@@H]2C[C@H]1/C=C/CCCC(=O)O	456.6230000000003	5.607700000000005	5	3	13	0	-6.4
87.75261	0.5199919050350968	C=C1/C(=C\C=C2/CCC[C@]3(C)[C@H]([C@H](C)CCCC(C)(C)O)CC[C@@H]23)C[C@@H](O)C[C@@H]1O	416.6460000000002	5.704700000000008	3	3	6	0	-7.1
83.656944	0.5961095014223602	CCOc1ccc([C@H]2C(C(=O)O)=C(C)NC3=C2C(=O)C[C@@H](c2ccc(Cl)cc2)C3)cc1O	453.92200000000014	4.890500000000005	6	3	5	2	-8.0
213.38654	0.13807693992310988	O=C(/C=C/c1ccc(O)cc1)OC[C@H]1O[C@@H](Oc2cc(O)c3c(=O)cc(-c4ccc(O)cc4)oc3c2)[C@@H](O)[C@H](O)[C@@H]1O	578.5260000000004	2.0197999999999996	12	6	7	4	-8.2
286.65378	0.398345977907841	Cc1cc(=O)c2c(O)cc(O)c([C@H]3O[C@@H](CO)[C@@H](O)[C@@H](O)[C@@H]3O)c2o1	354.31100000000004	-0.9724800000000007	9	6	2	2	-7.7
713.1789	0.8263002388005621	COc1ccc2c(OC)c(CC=C(C)C)c(O)c(C)oc2c1	302.37	4.590900000000004	4	1	4	1	-6.5
766.35895	0.15901573371992592	COc1cc(-c2cc(=O)c3c(O)cc(O[C@H]4O[C@@H](CO)[C@@H](O)[C@@H](O)[C@@H]4O[C@@H]4O[C@@H](C)[C@@H](O)[C@@H](O)[C@@H]4O)cc3o2)ccc1O	608.5490000000002	-1.0897000000000001	15	8	7	3	-8.1
98.05228	0.07694362933288175	COC(=O)C1=CO[C@H](O[C@@H]2O[C@H](CO)[C@@H](O)[C@H](O)[C@H]2O)/C(=C/COC(C)=O)[C@@H]1CC(=O)OCCc1ccc(O)c(O)c1	598.5540000000005	-1.0909999999999984	15	6	11	1	0.0
226.0012	0.17044681238923884	CC(/C=C\[C@@]12O[C@]1(C)C[C@@H](O)CC2(C)C)=C\C=C\C=C\C=C\C=C(C)\C=C\C=C(\C)[C@H]1C=C2C(C)(C)CCC[C@@]2(C)O1	570.8580000000002	9.6089	3	1	9	0	-8.1
343.74103	0.12121386264103147	O=C(O[C@@H]1[C@H](Oc2cc(O)cc(/C=C/c3ccc(O)cc3)c2)O[C@H](CO)[C@@H](O)[C@H]1O)c1cc(O)c(O)c(O)c1	542.4930000000003	1.4283999999999992	12	8	7	3	-8.9
46.0403	0.17606489523127736	O=C(/C=C/c1ccc(O)cc1)OC[C@@H]1O[C@@H](Oc2cc(O)c3c(c2)O[C@H](c2ccc(O)cc2)CC3=O)[C@@H](O)[C@@H](O)[C@@H]1O	580.5420000000004	1.9528999999999992	12	6	7	3	-7.8
374.89044	0.15628890177576335	O=c1c(O[C@H]2O[C@@H](CO)[C@@H](O)[C@@H](O)[C@@H]2O[C@@H]2OC[C@@H](O)[C@@H](O)[C@@H]2O)c(-c2ccc(O)cc2)oc2cc(O)cc(O)c12	580.4950000000003	-1.7811999999999986	15	9	6	3	-8.2
591.7305	0.7879676409620382	CC(=O)OC(C)(C)[C@H]1CC[C@@](C)(O)[C@@H]2CC[C@@H](C)[C@@H]2C1	282.424	3.5415000000000028	3	1	2	0	-6.4
6.9760914	0.4637015238644993	CC[C@H](C)C(=O)O[C@@H]1C[C@H](C)C=C2C=C[C@H](C)[C@H](CC[C@H](O)C[C@H](O)CC(=O)O)[C@H]21	422.56200000000024	3.715600000000002	6	3	10	0	-7.0
114.80873	0.45522149301862125	CCOC(=O)C1=C(N)Oc2c(c(=O)oc3ccccc23)[C@@H]1c1ccc(Br)c(OC)c1	472.29100000000017	3.8218000000000023	7	1	4	3	0.0
602.38513	0.3449275965109726	O=C(O)CCC/C=C\C[C@@H]1[C@H](O)C[C@@H](O)[C@@H]1/C=C/[C@@H](O)CCc1ccccc1	388.5040000000002	3.0954000000000015	5	4	11	1	-7.0
325.98923	0.1635725561247654	O=C(OC[C@H]1O[C@H](Oc2cc(O)c3c(=O)c(O)c(-c4ccc(O)cc4)oc3c2)[C@H](O)[C@H](O)[C@@H]1O)c1ccc(O)cc1	568.4870000000002	1.325799999999999	13	7	6	4	-7.7
203.32176	0.43609564173751103	CC[C@H](CC[C@H](C)[C@H]1CC[C@H]2[C@@H]3CC=C4C[C@@H](O)CC[C@]4(C)[C@H]3CC[C@@]21C)C(C)C	414.7180000000003	8.02480000000001	1	1	6	0	-7.2
833.2352	0.7714141093353439	CC1(C)C=Cc2c(ccc3c2OC[C@]2(O)c4ccc(O)cc4O[C@H]32)O1	338.35900000000004	3.2901000000000016	5	2	0	2	-8.0
110.272835	0.5580498805346118	CC(C)C[C@H]1c2c(O)c(C=O)c(O)c(C=O)c2O[C@]2(C)C=C[C@@H](C(C)C)C[C@H]12	386.4880000000001	4.851900000000005	5	2	5	1	-7.3
325.98923	0.1635725561247654	O=C(OC[C@@H]1O[C@@H](Oc2cc(O)c3c(=O)c(O)c(-c4ccc(O)cc4)oc3c2)[C@H](O)[C@@H](O)[C@H]1O)c1ccc(O)cc1	568.4870000000002	1.325799999999999	13	7	6	4	-9.2
784.59546	0.42250219566818403	C[C@H]1O[C@H](Oc2ccc(-c3coc4cc(O)cc(O)c4c3=O)cc2)[C@@H](O)[C@@H](O)[C@@H]1O	416.38200000000006	1.0774999999999995	9	5	3	3	-9.0
49.22319	0.043857400824161535	CC(=O)O[C@H]1[C@@H](C)O[C@@H](Oc2ccc(C/C(=N\OS(=O)(=O)O)S[C@H]3O[C@@H](CO)[C@@H](O)[C@@H](O)[C@@H]3O)cc2)[C@@H](O)[C@H](O)[C@@H]1O	643.6420000000004	-2.966899999999996	17	8	9	1	-7.4
236.17542	0.3510518998161352	Oc1ccc([C@@H]2Oc3c(O)cc([C@@H]4Oc5cc(O)cc(O)c5C(=O)[C@@H]4O)cc3[C@@H]2CO)cc1	452.4150000000002	2.395900000000001	9	6	3	3	-8.3
829.9349	0.16812260263698833	C=C(/C=C/C=C(/C)CCC=C(C)C)CCC[C@@H](C)CCC[C@H](C)CCCC(C)C	400.7350000000003	10.230599999999994	0	0	17	0	-4.7
79.6442	0.3750405942104898	CCCCOC(=O)C1=C(C)NC2=C(C(=O)C[C@@H](c3ccc(Cl)cc3)C2)[C@@H]1c1ccc(O)c(OC)c1	496.0030000000002	5.759100000000006	6	2	7	2	-7.4
55.33704	0.11759176610296207	O=C(/C=C/c1ccc(O)cc1)OC[C@H]1O[C@@H](Oc2cc(O)c3c(c2)O[C@@H](c2ccc(O)c(O)c2)CC3=O)[C@@H](O)[C@H](O)[C@@H]1O	596.5410000000005	1.658499999999999	13	7	7	3	-8.4
62.982147	0.5512651961830369	C=C1/C(=C\C=C2/CCC[C@@]3(C)[C@H]2CC[C@@H]3[C@H](C)/C=C/[C@H](O)C2CC2)C[C@@H](O)C[C@@H]1O	412.6140000000002	5.0906000000000065	3	3	5	0	-7.4
14.721639	0.2095227152563618	CC1=C[C@@H](O)CC(C)(C)[C@@H]1/C=C/C(C)=C/C=C/C(C)=C/C=C/C=C(C)/C=C/C=C(\C)[C@H]1C=C2C(C)(C)C[C@H](O)C[C@]2(C)O1	584.8850000000002	9.614499999999998	3	2	9	0	-8.3
469.6459	0.49910402699484807	C=C1CC[C@H](O)C/C1=C/C=C1\CCC[C@]2(C)[C@H]([C@H](C)CCCC(C)C)CC[C@@H]12	384.6480000000002	7.619000000000008	1	1	6	0	-7.3
104.61049	0.36638899019389226	CC(=O)O[C@@H]1/C=C\[C@](C)(O)C[C@H](C)C/C=C/[C@@H]2[C@H](O)[C@@](C)(O)[C@@H](C)[C@@H]3[C@@H](Cc4ccccc4)NC(=O)[C@@]123	511.6590000000002	2.932900000000001	6	4	3	1	-7.9
164.68404	0.1004059208596147	N#C[C@@]1(O[C@@H]2O[C@@H](CO)[C@@H](O)[C@H](O)[C@@H]2O)C=C[C@H](OS(=O)(=O)O)[C@H](OS(=O)(=O)O)[C@@H]1OS(=O)(=O)O	573.4850000000004	-4.800919999999994	19	7	9	0	-6.5
6.9760914	0.4637015238644993	CC[C@@H](C)C(=O)O[C@H]1C[C@@H](C)C=C2C=C[C@H](C)[C@H](CC[C@H](O)C[C@H](O)CC(=O)O)[C@H]21	422.56200000000024	3.715600000000002	6	3	10	0	-7.2
54.383877	0.24164612585954132	O=c1c(OS(=O)(=O)O)c(-c2ccc(OS(O)(=O)O)cc2)oc2cc(O)cc(O)c12	448.3830000000002	1.3093000000000001	12	6	5	3	0.0
786.4743	0.4308250629303501	COc1ccc([C@@H]2CC(=O)c3c(O)cc(O[C@@H]4O[C@H](CO)[C@@H](O)[C@@H](O)[C@@H]4O)cc3O2)cc1	448.4240000000001	0.28599999999999937	10	5	5	2	-8.1
480.42685	0.32503283739541716	COc1cc([C@@H]2Oc3c(O)cc([C@@H]4Oc5cc(O)cc(O)c5C(=O)[C@@H]4O)cc3[C@@H]2CO)ccc1O	482.4410000000002	2.4045	10	6	4	3	-8.3
220.13602	0.14104084924458948	CC(=O)N[C@@H](Cc1ccc(O)cc1)C(=O)N[C@H](Cc1ccccc1)C(=O)N[C@@H](Cc1ccccc1)C(=O)N[C@@H](CC(=O)O)C(C)C	630.7420000000002	2.509899999999999	7	6	16	3	-8.3
409.9011	0.11825296001838735	CC(C)=CCC/C(C)=C/CC/C(C)=C/CC/C(C)=C/CC/C(C)=C/CC/C(C)=C/CC/C(C)=C/CC/C(C)=C/Cc1ccccc1O	639.0650000000004	14.986399999999962	1	1	23	1	0.0
349.2156	0.22043335662217342	O=C(O)CC(=O)OC[C@@H]1O[C@@H](Oc2ccc3c(=O)c(-c4ccc(O)cc4)coc3c2)[C@@H](O)[C@H](O)[C@H]1O	502.42800000000017	0.3698999999999995	12	5	7	3	-8.3
