# Supplementary material for: Transformer-Decoder GPT Models for Generating Virtual Screening Libraries of HMG-Coenzyme A Reductase Inhibitors: Effects of Temperature, Prompt Length, and Transfer-Learning Strategies
Source: J Chem Inf Model. 2024 Nov 7;64(22):8464–80. doi: 10.1021/acs.jcim.4c01309 (PMC11600504; doi:10.1021/acs.jcim.4c01309)
Supplement: Supplementary file 3 — ci4c01309_si_003.zip [file ci4c01309_si_003.zip › Datasets/xfer_Learning_files/NoXA5K_model_gen_ic50_results/NoXA5K_0p5_Refined_Molecules_QED_props.csv]

IC50	QED	SMILES	MW	aLogP	HBA	HBD	RotBond	AromRings
[227.85915]	0.22183402653774098	CC(=O)OC[C@H]1O[C@@H](Oc2c(-c3ccc(O)cc3)oc3cc(O)cc(O)c3c2=O)[C@@H](O)[C@@H](OC(C)=O)[C@@H](O)[C@@H]1O	562.4800000000005	0.25799999999999984	14	6	6	3
[188795.42]	0.49896619762971856	Nc1nc2[nH]c(SCCCc3ccccc3)cc2c(=O)[nH]1	300.38700000000006	2.5583	4	3	5	3
[848038.6]	0.6121993991986072	CCC[C@H]1CC=CC(=O)N1	139.19799999999998	1.2311999999999999	1	1	2	0
[4826.5205]	0.45935246759985376	COc1ccc(-c2coc3cc(O[C@@H]4O[C@@H](CO)[C@@H](O)[C@@H](O)[C@@H]4O)ccc3c2=O)cc1	430.4090000000001	0.6472999999999999	9	4	5	3
[1.7263894e+08]	0.7342797466328381	c1csc(SSc2ccccc2)n1	225.36300000000003	3.9425000000000017	3	0	3	2
[4999639.]	0.794381817324168	Nc1ccccc1OS(=O)(=O)NCCc1ccccc1	292.35999999999996	1.7247000000000001	4	2	6	2
[1.5097005e+08]	0.026154157825226097	CCCCCC/C=C\C/C=C\CCCCCCCC(=O)OC[C@@H](COC(=O)CCCCCCC/C=C\CCCCCCCC)OC(=O)CCCCCCCCCCCCCCCCCCCCC	955.5879999999985	20.047599999999992	6	0	55	0
[194913.69]	0.6444040785475577	CS(=O)(=O)c1ccc(CNC(=O)c2cc([N+](=O)[O-])ccc2Cl)cc1	368.798	2.5817000000000014	5	1	5	2
[654790.]	0.7625595766225205	COc1ccccc1CC[C@H](O)C(=O)O	210.22899999999998	1.0733	4	2	5	1
[20036124.]	0.5774110801666982	CC[C@@]1([N+](=O)[O-])CC[C@@H](c2ccccc2)C1	219.284	3.3796000000000026	2	0	3	1
[19026.848]	0.1353451663837234	Cc1cn([C@H]2C[C@H](O)[C@@H](CO[P@@](=O)(O)O[P@@](=O)(O)O[C@@H]3O[C@H](CO)[C@@H](O)[C@H](O)[C@H]3O)O2)c(=O)[nH]c1=O	564.3300000000002	-3.4560799999999987	16	8	9	1
[1.729834e+08]	0.026161698261343846	CCCCC/C=C\C/C=C\C/C=C\C/C=C\CCCC(=O)OC[C@H](COC(=O)CCCCCCCCCCCCCCCCCCCCCCC)OC(=O)CCCCCCCCCCCCC	939.5449999999987	19.433499999999988	6	0	53	0
[658294.4]	0.6403190525725934	CCCCNC(=O)[C@H](CCCc1ccccc1)NC(=O)c1ccccc1	352.47800000000007	3.7242000000000024	2	2	10	2
[717279.7]	0.7694880210905437	COc1ccc(C[C@H]2COC(=O)[C@@]2(O)Cc2ccc(O)cc2)cc1OC	358.3900000000001	2.0987	6	2	6	2
[66878.82]	0.8548272400112303	Cc1cc(SCc2sc(N)nc2C)ccc1Cl	284.837	4.287840000000002	3	1	3	2
[1152.5221]	0.5296624991938542	COC(=O)[C@H]1C[C@@H](OC(C)=O)C(=O)[C@H]2[C@@]1(C)CC[C@@H]1C(=O)O[C@H](c3ccoc3)C[C@]21C	432.46900000000016	3.0001000000000007	8	0	3	1
[9.4958125e+08]	0.5705484681576238	CC(=O)[C@H]1CO[C@@H](O)[C@@H]1C	144.17	0.17629999999999985	3	1	1	0
[1.1120243e+15]	0.5760675983619964	Cc1ccc2c(n1)CCC(=O)C2	161.204	1.4478199999999999	2	0	0	1
[6151760.5]	0.026278488254341287	CC/C=C\C/C=C\C/C=C\C/C=C\C/C=C\CCCC(=O)OC[C@H](COC(=O)CCCCCCCCCCC/C=C\CCCCCCCC)OC(=O)CCCCCCCCC	851.3509999999993	16.644899999999964	6	0	45	0
[3.6781238e+08]	0.472423594386793	O=S1(=O)CC[C@H](O)C1	136.17199999999997	-0.8341999999999998	3	1	0	0
[2598636.2]	0.6489204335813592	O=C(O)/C=C\c1ccccc1	148.161	1.7844	2	1	2	1
[59984.5]	0.6919118128118018	C=C(C(=O)O)[C@H]1CC[C@H](C)C(C)(C)O1	198.26199999999997	2.2209000000000003	3	1	2	0
[120.297356]	0.15338368549212497	O=C(O)CC(=O)OC[C@@H]1O[C@@H](Oc2c(-c3ccc(O)cc3)oc3cc(O)cc(O)c3c2=O)[C@H](O)[C@H](O)[C@H]1O	534.4260000000003	-0.21889999999999982	14	7	7	3
[1657.0924]	0.37010347110627334	CCCCC[C@H](O)/C=C/[C@H]1[C@H](O)CC(=O)[C@@H]1C/C=C\CCCC(=O)O	352.4710000000001	3.251100000000002	5	3	12	0
[3153136.]	0.02632020475050011	CC/C=C\C/C=C\C/C=C\C/C=C\C/C=C\CCCCCC(=O)OC[C@@H](COC(=O)CCCCCCCCC/C=C\CCCC)OC(=O)CCCCCCCCCCC/C	837.3239999999994	16.25479999999996	6	0	44	0
[304080.47]	0.3932447482935789	CC(C)(Cc1ccccc1)[C@H](O)NCCNCCO	266.38499999999993	0.7451999999999999	4	4	9	1
[42121.457]	0.5944732341477991	O=c1ccc2c(O)cc(O)cc2o1	178.143	1.2042	4	2	0	2
[269170.]	0.7886399289605048	O=C(Cc1ccc(Cl)cc1)N1CCN(CCc2ccc(Cl)cc2)CC1	377.31500000000005	3.922800000000003	2	0	5	2
[49439.453]	0.45393901792458163	CO[C@H]1CC[C@]2(C)[C@H]3CC[C@]4(C)[C@H]5CC(C)(C)[C@@H](O)CC[C@]5(C)[C@@H]4CC[C@]3(C)[C@H]2C1(C)C	444.7440000000003	7.483600000000011	2	1	1	0
[2090.8872]	0.13980264880280996	COc1cc(-c2oc3cc(O)cc(O)c3c(=O)c2O[C@@H]2O[C@@H](CO[C@@H]3O[C@@H]([C@@H](C)O)[C@@H](O)[C@@H]3O)[C@@H](O)[C@@H](O)[C@@H]2O)ccc1O	624.5480000000003	-1.3841000000000003	16	9	8	3
[11419.325]	0.2370373805555947	C=C(C)[C@H](CC=C(C)C)CO[C@@H]1O[C@@H](CO[C@@H]2OC[C@@H](O)[C@@H](O)[C@@H]2O)[C@@H](O)[C@@H](O)[C@@H]1O	448.50900000000007	-1.185199999999998	10	6	9	0
[3110427.2]	0.2929506532270079	O=C(CO)N[C@@H]1[C@@H](O)O[C@H](CO)[C@@H](O)[C@@H]1O	237.208	-4.105199999999998	7	6	3	0
[151572.69]	0.7716314629936893	COc1cc2c(c3oc(=O)c4c(c13)CCC4=O)[C@H]1C[C@H](OC)O[C@@H]1O2	344.319	2.125399999999999	7	0	2	2
[162.27379]	0.4167579816165435	CCN(CC)c1ccc([C@@H]2[C@H]3CCCC[C@]3(O)CCN2C(=O)C2c3ccccc3Oc3ccccc32)cc1	510.67800000000017	6.665300000000008	4	1	5	3
[152632.77]	0.2880734977734577	COc1ccc(C(=O)CCCCCCCCCCNC(=O)c2ccccc2)cc1OC	425.569	5.827400000000005	4	1	15	2
[9404.01]	0.3266831842435195	C=C1C(=O)O[C@H]2/C=C(/C)CC/C=C(/C(=O)OC)C[C@@H](OC(=O)/C(C)=C/C)[C@@H]12	374.43300000000005	3.1918000000000015	6	0	3	0
[394554.03]	0.5502331324114401	N#Cc1cnc(C(=O)NCCO)c(=O)[nH]1	208.17699999999996	-1.63632	5	3	3	1
[877.5479]	0.2446657864837523	O=c1c(O)c(-c2ccc(O[C@@H]3O[C@H](CO)[C@@H](O)[C@H](O)[C@@H]3O)c(O)c2)oc2cc(O)cc(O)c12	464.3790000000002	-0.5389000000000004	12	8	4	3
[3.3507843e+08]	0.4448965863545686	NCCCCNC(=O)N	131.17899999999997	-0.6063999999999996	2	3	4	0
[10993.018]	0.8816605591335337	COc1ccc2c(c1)O[C@H](c1ccc(OCCO)c(OC)c1)CC2	330.3800000000001	3.1412000000000013	5	1	6	2
[248973.62]	0.7838935975928305	C[C@@](O)(CO)[C@H]1Cc2ccc3ccc(=O)oc3c2O1	262.26099999999997	0.8397999999999999	5	2	2	2
[1066.7446]	0.25090179076234026	C=C(CC[C@@H](C(=O)O)[C@@H]1CC[C@H]2C3=CC[C@H]4[C@@H](C)[C@@H](O[C@@H]5O[C@H](CO)[C@@H](O)[C@H](O)[C@H]5O)C[C@]4(C)[C@H]3CC[C@@]21C)C(C)C	590.798	4.2996000000000025	8	5	9	0
[2.6275587e+08]	0.5968688800360455	C=C1C[C@]23C[C@H]1CC[C@@H]2[C@@]12C=CC[C@@](C)(C(=O)O1)[C@@H]2[C@H]3C(=O)O	314.38100000000003	2.9414000000000007	4	1	1	0
[3622933.5]	0.4470873621582709	CSCC[C@@H](NC(=O)CC[C@H](N)C(=O)O)C(=O)O	278.33	-0.49899999999999883	7	4	9	0
[25558.385]	0.31444070330406015	C[C@@](O)(CO)[C@@H]1CC[C@@](C)(O)[C@@H](O)[C@@H](O)[C@H]1O	250.29100000000003	-2.0265999999999993	6	6	2	0
[14511773.]	0.5499294237699656	O=[N+]([O-])c1cccc(-c2ccccc2)c1	199.209	3.261800000000001	2	0	2	2
[58964860.]	0.026196732701738407	CC/C=C\C/C=C\C/C=C\C/C=C\C/C=C\CCCC(=O)OC[C@@H](COC(=O)CCCCCCCCCCCCCCCCCCCCCCC)OC(=O)CCCCCCCCCC	895.447999999999	18.039199999999976	6	0	49	0
[2064.1296]	0.7441813607082446	C=CC(=C)CC[C@@]1(O)[C@](C)(O)CC[C@@H]2C(C)(C)CCC[C@@]21C	306.49000000000007	4.617300000000005	2	2	4	0
[4447814.]	0.3935353964399401	C=C1CC[C@@H]2[C@H](OC(=O)OC)C(=O)[C@@]2(O)C1=O	240.21099999999996	-0.012900000000000078	6	1	1	0
[72490.5]	0.7998926165921566	O=C(CCCN1CCN(c2ccccc2)CC1)Nc1ccc(C(F)(F)F)cc1	391.43700000000007	4.246300000000003	3	1	6	2
[70925.336]	0.21050655306546817	CCCCCC[C@@H]1CN[C@H]2C=C/C(=C/C=C/C(=O)N[C@@H](CCC(N)=O)C(=O)O)[C@]23O[C@@H]13	431.53300000000024	1.5697000000000019	6	4	12	0
[11798.285]	0.6857951790076042	CCC(=O)Nc1ccc2c(c1)C(=O)c1ccc(O)c(CC=C(C)C)c1C2=O	363.4130000000001	4.024800000000003	4	2	4	3
[2754.1946]	0.2288751447852227	O=c1c(O)c(-c2ccc(O)cc2)oc2cc(O[C@H]3O[C@@H](CO)[C@@H](O)[C@H](O)[C@@H]3O)c(O)c(O)c12	464.3790000000002	-0.5389000000000004	12	8	4	3
[3976548.2]	0.7930071859374781	C[C@H](C(=O)OC1C[C@@H]2CC[C@H](C1)N2C)c1ccccc1	273.376	2.9585000000000017	3	0	3	1
[53897.543]	0.8627244768911069	CC(=O)Nc1cc(S(=O)(=O)NC[C@@H]2Cc3ccccc3C2)cc(C)c1	358.4630000000001	2.646720000000001	3	2	5	2
[7.810435e+09]	0.5837043569672596	NC(=O)N1CCCC[C@H]1C(=O)O	172.184	0.004199999999999704	3	2	1	0
[60228.12]	0.5268972463493903	C=CCc1ccc(O[C@@H]2O[C@@H](CO)[C@@H](O)[C@@H](O)[C@@H]2O)c(OC)c1	326.345	-0.3976000000000004	7	4	6	1
[439783.84]	0.6576652982178935	COc1ccc(Cl)cc1NC(=O)CSc1nc2c(=O)[nH]cnc2n1C	379.8290000000001	2.0493999999999994	6	2	5	3
[37598.43]	0.08142084285037104	CCCCCCCCCC[C@@H](O)[C@@H]1CC[C@H]([C@@H](O)CC[C@@H](O)[C@@H]2CC[C@@H](CCCCC[C@@H](O)CC3=C[C@@H](C)OC3=O)O2)O1	610.8730000000005	6.048500000000008	8	4	23	0
[2210962.]	0.8691923129331832	O=C(O)c1ccc(OCCN2CCCCC2)cc1	249.30999999999992	2.2495000000000003	4	1	5	1
[59936.066]	0.7353230697703194	NC[C@H]1O[C@H](Cc2ccccc2)[C@H](OCc2ccccc2)[C@H](O)[C@@H]1O	343.423	1.2623999999999989	5	3	6	2
[935.75604]	0.23793639423870483	O=C(O)[C@H]1O[C@@H](Oc2ccc(-c3oc4cc(O)cc(O)c4c(=O)c3O)cc2O)[C@@H](O)[C@@H](O)[C@@H]1O	478.3620000000002	-0.4466000000000002	13	8	4	3
[130094.98]	0.15358856065902932	OC[C@@H]1O[C@@H](OC[C@@H]2O[C@@H](OC[C@@H]3O[C@@H](O)[C@@H](O)[C@@H](O)[C@@H]3O)[C@@H](O)[C@@H](O)[C@@H]2O)[C@@H](O)[C@@H](O)[C@@H]1O	504.43800000000005	-7.572999999999989	16	11	7	0
[17231.291]	0.7475587297483579	O=C(CCc1ccccc1)c1c(O)[nH]c(=O)c2c1OCCN2	300.3140000000001	1.7003	5	3	4	2
[33131.297]	0.7030421769698102	Cc1ccc([C@@H]2C[C@@H](O)[C@@H](O)[C@@H](CO)O2)cc1	238.28300000000002	0.53912	4	3	2	1
[3093305.2]	0.6318966022187599	CCCCCC[C@H]1CC[C@]2(C)C(=O)CC[C@@H]12	222.37199999999996	4.352200000000004	1	0	5	0
[6905.7383]	0.4832476855389356	C#CCCCNC(=O)c1cc(=O)n(CC(=O)Nc2ccccc2)c2ccccc12	387.4390000000001	2.7834000000000003	3	2	7	3
[328522.66]	0.579178532010403	COc1cc(C(=O)Nc2ccc(Cl)cc2)ccc1Oc1ccc(Cl)cc1	388.2500000000001	6.046600000000003	3	1	5	3
[27595.254]	0.760294032470122	CC(C)C1=CC2=CC[C@@H]3[C@](C)(C(=O)O)CCC[C@]3(C)[C@H]2CC1	302.458	5.206200000000004	2	1	2	0
[173756.08]	0.47109333163108325	CC1=C(O[C@@H]2O[C@@H](CO)[C@@H](O)[C@@H](O)[C@@H]2O)C(=O)[C@H](C)O1	290.26800000000003	-1.9777999999999996	8	4	3	0
[21853.658]	0.4390198603028436	C[C@@H]1C(=O)O[C@@H]2C3=C([C@@H](O)C[C@]3(C)O)[C@@](C)(O)CCC3=CC(=O)C=C3[C@@H]12	360.4060000000001	0.9566000000000001	6	3	0	0
[38232.68]	0.3692047562738199	CC(=O)O[C@@H]1[C@H](OC(C)=O)C[C@@]2(C)[C@@H](CC[C@]3(C)[C@@H]2CC=C2C4=C(C)[C@@H](C)CC[C@@]4(C(=O)O)CC[C@@]23C)C1(C)C	554.7680000000003	7.266100000000009	6	1	3	0
[536294.7]	0.3757513515691869	C=CC[S@](=O)C/C=C/SSC[C@@H](N)C(=O)O	281.424	1.2281000000000002	6	2	9	0
[4.9512976e+08]	0.5570034565410209	CN[C@@H](C)[C@@H]1CCNC1=O	142.202	-0.26960000000000023	2	2	2	0
[4382283.]	0.6635947696893981	CC1(C)C[C@@H]2[C@H]1CC[C@]1(C)[C@@H](O)CC[C@]21C	222.37199999999996	3.6098000000000026	1	1	0	0
[2.113149e+09]	0.5695277601511801	C/C=C(C(=C\C)C(=O)O)[C@H]1CSC(=O)N1	227.28499999999997	1.7886	4	2	3	0
[2897680.8]	0.28893859275733663	COC(=O)CCCCCCCCCCCCCCCCCO	314.51	5.393300000000006	3	1	17	0
[152311.69]	0.16812600388367868	Nc1nc2c(ncn2[C@@H]2O[C@H](CO[P@@](=O)(O)O[P@](=O)(O)OP(=O)(O)O)[C@@H](O)[C@H]2O)c(=O)[nH]1	523.1810000000002	-2.3357000000000006	17	8	8	2
[75.94877]	0.25859939635782464	C/C=C\C/C=N\C#CC#CC#CC#CC#CC#CC#CCCOC(C)=O	337.3780000000001	1.9579000000000004	2	0	4	0
[318036.34]	0.7651421341788518	CCCC[C@H](CC)OC(=O)c1cc(CO)cc(C)c1	264.36499999999995	3.6129200000000026	3	1	7	1
[846.9094]	0.264309320381415	CC(=O)OC[C@@]12[C@H](OC(=O)c3ccccc3)CC[C@H](C)[C@]13C=C(C)[C@H](OC(=O)CC(C)C)C[C@@](C)(C3)C(=O)O2	540.6530000000005	5.191300000000005	8	0	7	1
[130.22995]	0.08396452121183988	O=C(/C=C\c1ccc(O)c(O)c1)OC[C@H]1O[C@@H](Oc2c(-c3ccc(O)cc3)oc3cc(O)cc(O)c3c2=O)[C@@H](O)[C@@H](O)[C@@H]1O	610.5240000000005	1.4309999999999994	14	8	7	4
[9520067.]	0.7146325503510309	CCCC[C@H](C(=O)c1ccccc1)N1CCCC1	245.36599999999996	3.523900000000003	2	0	6	1
[1.5396748e+10]	0.6020160700037418	Oc1cccc2ccccc12	144.17299999999997	2.5454000000000008	1	1	0	2
[355.79453]	0.23526258168565614	COc1cccc2c1C(=O)c1c(O)c3c(c(O)c1C2=O)C[C@@](O)(C(=O)CO)C[C@@H]3O[C@@H]1C[C@@H](N)[C@H](O)[C@@H](C)O1	543.5250000000003	0.0012999999999993017	12	6	5	3
[4932238.5]	0.36097209742135045	C=C(C(=O)NCCCCCCCCCC)[C@H]1CC[C@@]2(C)[C@@H](C(=O)N3CCCCC3)CN12	431.66500000000025	4.664900000000005	3	1	12	0
[21709512.]	0.026192608491022253	CCCC/C=C\CCCCCCCC(=O)OC[C@@H](COC(=O)CCCCCCC/C=C\C/C=C\CCCC)OC(=O)CCCCCCCCCCCCC/C=C\CCCCCCCC	897.463999999999	18.26319999999998	6	0	50	0
[16212384.]	0.6649946687996826	CCN(CC)CC(=O)c1ccccc1	191.27400000000003	2.2111	2	0	5	1
[197469.86]	0.44095080801532544	C=C[C@]12[C@H](CC)CC(=O)C(=C)[C@@H]1OC(=O)C(=C)C2(C)C	274.36	3.2218000000000018	3	0	2	0
[31953152.]	0.8765103360798087	Cc1ccccc1CNC(=O)Cn1c(=O)c(=O)c2ccccc21	308.337	1.84072	3	1	4	2
[1396134.1]	0.6758998491503885	Cc1cc(C2=C(C)C(=O)NCC2)c([N+](=O)[O-])c([N+](=O)[O-])c1	291.263	2.1048199999999997	5	1	3	1
[1022106.8]	0.6876522251793372	CCC/C=C1/OC(=O)C2=C1CC[C@H](O)[C@H]2O	224.25599999999997	1.0393999999999999	4	2	2	0
[11959.58]	0.26128290900448176	COc1c2ccoc2c(OC[C@H](O)C(C)(C)O[C@@H]2O[C@@H](CO)[C@@H](O)[C@@H](O)[C@@H]2O)c2oc(=O)ccc12	496.4650000000002	-0.11740000000000084	12	5	8	3
[4559296.]	0.8690930432950794	COc1ccc(C(=O)N2CCc3ccccc32)cc1OC	283.327	2.9067000000000016	3	0	3	2
[28971.777]	0.29785932022143297	OC[C@@H]1O[C@H](O[C@H](CO)[C@@H](O)c2ccc(O)cc2)[C@H](O)[C@H](O)[C@@H]1O	346.33200000000005	-2.397	9	7	6	1
[3000657.]	0.026278488254341287	CCCCC/C=C\C/C=C\C/C=C\C/C=C\CCCCCC(=O)OC[C@H](COC(=O)CCCCCCC/C=C\CCCCCCCC)OC(=O)CCCCCCC/C=C\CC	851.3509999999994	16.644899999999964	6	0	45	0
[439439.22]	0.9159836870137652	CCc1ccc(C(=O)Nc2ccc(C)cc2)c(OC)c1	269.344	3.8183200000000026	2	1	4	2
[81313.04]	0.19942596705899907	CC(C)CNC(=O)/C=C/CCCCCCCCCCCCCCc1ccccc1	399.6630000000001	7.628800000000009	1	1	18	1
[58461260.]	0.6212448556622836	CC[C@H](C)[C@H]1C(=O)N2CCC[C@H]2C1=O	195.26199999999997	1.2224	2	0	2	0
[121.18837]	0.32330961881165127	COc1c([C@H](CC(C)C)Oc2cc(CC=C(C)C)ccc2O)ccc2c1CCC(=O)O2	424.5370000000002	5.927300000000007	5	1	8	2
[464921.78]	0.7210687315318408	O=C(O)c1cc2ccccc2cc1O	188.182	2.2436000000000003	3	2	1	2
[75875448.]	0.4254183265645239	C[C@@H](NC(=O)C[C@@H](N)C(=O)O)C(=O)O	204.182	-1.6222999999999992	6	4	5	0
[39454.03]	0.06336400709779155	CCCCCCCCCC[C@H](O)[C@H]1CC[C@H]([C@@H]2CC[C@H]([C@@H](O)CCCC[C@@H](O)CCCCC[C@@H](O)CC3=C[C@@H](C)OC3=O)O2)O1	638.9270000000005	6.82870000000001	8	4	25	0
[52245148.]	0.7383082910714793	O=C(c1ccccc1)c1ccc2c(c1)OCO2	226.23099999999997	2.646300000000001	3	0	2	2
[13297.532]	0.7121484625589589	CCN(CC)CCS(=O)(=O)c1ccc(NC(=O)c2ccccc2)c(OC)c1	390.50500000000017	3.0630000000000015	5	1	9	2
[25369760.]	0.9102074865674227	COc1ccc(NC(=O)c2cccc(C)c2C)cc1	255.317	3.5643400000000023	2	1	3	2
[972465.6]	0.9427651864058797	Cc1cc(N2CCN(C(=O)c3ccccc3)CC2)ccc1C(=O)O	324.3800000000001	2.6556200000000008	4	1	3	2
[13189.369]	0.6541360776546273	C[C@H]1O[C@@H](OC(C)(C)[C@@H]2Cc3cc4ccc(=O)oc4cc3O2)[C@H](O)[C@@H](O)[C@@H]1O	392.40400000000005	0.7191999999999996	8	3	3	2
[253669.75]	0.8191969239792337	COc1ccc(C2CNCC2)cc1OC	207.27299999999997	1.7807	3	1	3	1
[2841.4785]	0.6428231127636773	Cc1c(O)cc(C(C)C)cc1/N=N/c1ccccc1C(C)(C)C	310.4410000000001	6.536920000000006	1	1	3	2
[5662.424]	0.662004863217042	CO[C@@H]1C[C@@H](C[C@H]2CC[C@H](C)[C@H]([C@@H](C)C(=O)O)O2)O[C@](O[C@@H]2CC[C@H](O)C2)[C@@H]1C	413.5310000000003	3.140390000000002	7	2	7	0
[325997.47]	0.27636382282762806	CO[C@H]1O[C@@H](COC(=O)c2cc(O)c(O)c(O)c2)[C@@H](O)[C@@H](O)[C@@H]1O	346.288	-1.5858000000000003	10	6	4	1
[10417787.]	0.5370612046696196	C=C(CC(=O)c1ccccc1)c1cc2ccccc2oc1=O	290.31800000000004	4.079200000000003	3	0	4	3
[612219.6]	0.6149271238746583	N[C@@H](Cc1ccccc1)C(=O)NC(Cc1ccccc1)=C(O)O	312.36899999999997	2.2003999999999997	4	4	6	2
[185234.94]	0.5269174840889284	CC(C)CC(NC(=O)[C@H](N)Cc1c[nH]c2ccccc12)=C(O)O	317.389	2.485099999999999	4	5	6	2
[59117112.]	0.4816971627047511	N[C@H](C(=O)O)[C@@H]1NC(C(=O)O)=CCS1	218.23399999999998	-0.9706999999999999	7	4	3	0
[8700909.]	0.5188599779441782	COOC(=O)[C@H]1CCC(=O)N2CCCC[C@@H]21	227.25999999999993	0.8820999999999994	4	0	2	0
[1192035.4]	0.6338765470717265	COc1cc(SCCC(=O)Nc2ccccc2)ccc1N	302.39900000000006	3.3983000000000008	4	2	6	2
[5313669.5]	0.026278488254341287	CCCCC/C=C\C/C=C\C/C=C\C/C=C\CCCCCC(=O)OC[C@H](COC(=O)CCCCCCC/C=C\C/C=C\CCCCCC)OC(=O)CCCCCCCCCC	851.3509999999994	16.644899999999964	6	0	45	0
[2985853.]	0.026493782530486638	CC/C=C\C/C=C\C/C=C\C/C=C\C/C=C\C/C=C\CCC(=O)OC[C@@H](COC(=O)CCCCCCCCC/C=C\CCCCCCCC)OC(=O)CCCCCC	807.2539999999996	15.250599999999965	6	0	41	0
[141688.11]	0.923602879469534	COc1ccc2c(c1)O[C@H]1c3ccc(O)c(OC)c3OC[C@@H]21	300.31000000000006	3.019100000000001	5	1	2	2
[6939285.5]	0.7401593358463914	Cn1c(SCc2ccccc2)nc2c(=O)[nH]cnc21	272.333	1.9488999999999999	4	1	3	3
[48206.438]	0.3404425650258831	COc1ccc([C@@H](O)CO)cc1O[C@H]1O[C@H](CO)[C@@H](O)[C@@H](O)[C@@H]1O	346.332	-2.1003999999999996	9	6	6	1
[27211654.]	0.37647893285209044	O=C1C[C@@H]2CCC(=O)[C@@]2(O)C(=O)N1Cc1ccc([N+](=O)[O-])cc1	318.285	0.5638999999999998	6	1	3	1
[48284.566]	0.6751404764525994	COCCCNC(=O)N1CCc2cc(Cl)cc(Cl)c2S1	335.25600000000003	3.604700000000002	3	1	4	1
[237.96046]	0.49012604845181074	CCOC(=O)C1=C(N)Oc2c(c(=O)oc3ccccc23)[C@@H]1c1cccc(Br)c1	442.2650000000001	3.813200000000002	6	1	3	3
[10971061.]	0.38172361407598987	NC(N)=NC[C@@]1(O)C(=O)Nc2ccccc21	220.232	-0.9002999999999997	4	4	2	1
[49878160.]	0.8814041549140403	COC(=O)c1ccc(C(=O)Nc2ccc(Cl)cc2)cc1	289.718	3.3789000000000016	3	1	3	2
[47094620.]	0.6228034172142275	Oc1ccc2cc1Oc1ccccc1C2=O	212.204	2.728900000000001	3	1	0	3
[2314729.2]	0.8293701308372079	CC(C)n1nc(C(=O)N2CCCC2)c2ccccc21	257.337	2.853200000000001	2	0	2	2
[9232905.]	0.7732944762115775	C[C@@H]1CN[C@H]2[C@@H](C)N(c3ccccc3)C[C@H]12	216.328	2.1192	2	1	1	1
[2431698.8]	0.026493782530486638	CC/C=C\C/C=C\C/C=C\C/C=C\C/C=C\C/C=C\CCC(=O)OC[C@@H](COC(=O)CCCCCCC/C=C\CCCCCC)OC(=O)CCCCCCCCCC	807.2539999999996	15.250599999999965	6	0	41	0
[1157445.8]	0.3034209198061265	C/N=C(\NC#N)Nc1cccc(C)c1	188.234	1.4634	3	2	1	1
[602.38513]	0.3449275965109726	O=C(O)CCC/C=C/C[C@H]1[C@H](O)C[C@@H](O)[C@@H]1/C=C/[C@@H](O)CCc1ccccc1	388.5040000000002	3.0954000000000015	5	4	11	1
[7392.225]	0.6620125402797608	C=C[C@@]1(C)C[C@@H](OC(=O)c2ccccc2)[C@@H]2[C@](C)(O)CCC[C@]21C	328.45200000000017	4.365400000000004	3	1	3	1
[1315.3644]	0.3248444091313523	COc1c(-c2ccc(O[C@@H]3O[C@@H](C(=O)O)[C@@H](O)[C@@H](O)[C@@H]3O)cc2)oc2cc(O)cc(O)c12	448.38000000000017	0.7905999999999991	11	6	5	3
[20841.89]	0.553620975424504	CC1(C)O[C@@]2(C)CC[C@@H]1C[C@H]2O[C@@H]1O[C@@H](CO)[C@@H](O)[C@@H](O)[C@@H]1O	332.39300000000003	-0.46089999999999987	7	4	3	0
[39421.797]	0.17018222542151476	CC1(C)CC[C@]2(C(=O)O)CC[C@]3(C)C(=CC[C@@H]4[C@@]5(C)CC[C@@H](O[C@@H]6O[C@@H](CO)[C@@H](O)[C@@H](O)[C@@H]6O)[C@@](C)(C=O)[C@@H]5CC[C@]43C)[C@@H]2C1	632.835	4.236800000000003	9	5	5	0
[25794.143]	0.7403031333989654	C[C@@H](NC(=O)/C=C/C(=O)O)[C@H](Cc1ccc(Cl)cc1)c1ccccc1	357.83700000000005	3.8118000000000025	3	2	7	2
[2.275633e+08]	0.23124527484033364	O=C(O)[C@@](O)(CO)[C@@H](O)[C@@H](O)COP(=O)(O)O	276.13399999999996	-3.3744999999999994	10	7	7	0
[1819751.1]	0.026493782530486638	CC/C=C\C/C=C\C/C=C\C/C=C\C/C=C\CCCC(=O)OC[C@H](COC(=O)CCCCCCC/C=C\CCCCCC)OC(=O)CCCCCCCCC/C=C\C	807.2539999999996	15.250599999999965	6	0	41	0
[129145.484]	0.4024868526921858	Nc1nc2[nH]cc(C(=O)N[C@@H]3C[C@H](CCCN)[C@H]3C(=O)O)c2c(=O)[nH]1	348.36300000000006	-0.6085999999999983	7	6	6	2
[2642233.5]	0.28890913538834695	O=P(O)(O)O[C@H]1O[C@@H](CO)[C@@H](O)[C@H](O)[C@@H]1O	260.135	-3.1044000000000005	9	6	3	0
[3269.9104]	0.7152707720575882	COc1cc(O)cc2c1C(=O)c1c(O)cc(CC=C(C)C)cc1C2=O	338.3590000000001	3.390500000000002	5	2	3	3
[1484.9075]	0.312069937083889	CCC(=O)O[C@H]1CC(C)(C)C[C@@H]2[C@H]3C=C4C[C@@H](O[C@@H]5O[C@@H](CO)[C@@H](O)[C@@H](O)[C@@H]5O)CC[C@]4(C)[C@H]3CC[C@@]21C	536.7060000000002	3.0922	8	4	5	0
[4041851.8]	0.6548040071675133	CC(=O)O[C@H]1[C@H](O)C[C@]2(C)[C@@H]3CC[C@]4(C)[C@@H]5CC(=O)CC[C@]5(C)[C@@H]4CC[C@]3(C)[C@H]12	402.5750000000002	4.526900000000004	4	1	1	0
[116712.29]	0.47901663775636805	CC[C@@H](C)O[C@@H]1O[C@@H](CO)[C@@H](O)[C@@H](O)[C@H]1O	236.264	-1.3985999999999996	6	4	4	0
[3393.0425]	0.8874343900434254	COc1cc(O)c2c(c1)O[C@@H](c1ccc(O)cc1)CC2=O	286.2830000000001	2.8129	5	2	2	2
[180.71803]	0.16886704008276154	C[C@@](O)(CC(=O)O)CC(=O)OC[C@H]1O[C@@H](Oc2cc(O)c3c(=O)cc(-c4ccc(O)cc4)oc3c2)[C@@H](O)[C@@H](O)[C@@H]1O	576.5070000000004	0.21659999999999957	14	7	9	3
[2.2426656e+08]	0.026149295154189	CCCCCC/C=C\CCCCCCCCCC(=O)OC[C@@H](COC(=O)CCCCCCCCC/C=C\CCCCCCCC)OC(=O)CCCCCCCCCCC/C=C\CCCCCCCC	969.6149999999988	20.437699999999996	6	0	56	0
[1110081.4]	0.5594891083866828	C=C1CC[C@@H]2[C@H]1[C@H]1[C@H](C(C)C)CC[C@@]21C	204.3569999999999	4.270900000000004	0	0	1	0
[170.46074]	0.15125505480773563	C[C@@](O)(CC(=O)O)CC(=O)OC[C@@H]1O[C@@H](Oc2c(-c3ccc(O)cc3)oc3cc(O)cc(O)c3c2=O)[C@@H](O)[C@@H](O)[C@@H]1O	592.5060000000004	-0.07780000000000054	15	8	9	3
[155945.83]	0.48424139671425237	Cn1cnc2c(ncn2[C@H]2O[C@@H](CO)[C@@H](O)[C@H]2O)c(=O)[nH]1	297.271	-2.2553999999999994	7	4	2	1
[3504.1428]	0.27200652157815347	COc1cc(-c2cc(=O)c3c(O)cc(O[C@H]4O[C@H](CO)[C@@H](O)[C@@H](O)[C@@H]4O)c(OC)c3o2)ccc1O	492.4330000000002	0.06710000000000027	12	6	6	3
[26869502.]	0.2964608469185693	CCCCCNC(=N)N	129.207	0.6596700000000002	2	3	4	0
[35790.043]	0.6369155904477234	CC(C)[C@@H](NC(=O)c1nn(CCCCCCF)c2ccccc12)C(N)=O	362.449	2.8059000000000003	3	2	10	2
[4756.009]	0.43550787271157443	C=C1C(=O)O[C@@H]2/C=C(/C)CC/C=C(\C)C[C@@H](OC(=O)/C(C)=C/C)[C@@H]12	330.42400000000004	4.038700000000003	4	0	2	0
[191250.56]	0.40438545208052856	CCCCCC(=O)OCCCCCCC	214.3489999999999	4.080300000000004	2	0	10	0
[39454.03]	0.06336400709779155	CCCCCCCCCC[C@H](O)[C@@H]1CC[C@H]([C@@H]2CC[C@H]([C@@H](O)CCCC[C@@H](O)CCCCC[C@@H](O)CC3=C[C@@H](C)OC3=O)O2)O1	638.9270000000005	6.82870000000001	8	4	25	0
[15628543.]	0.5035168808247963	C[C@]12C[C@]34CC[C@H]5[C@](C)(C=O)CCC[C@]5(C)[C@H]4CC[C@@]3(C)[C@@]1(C)CC2	342.5670000000002	6.404600000000007	1	0	1	0
[2.0642008e+08]	0.4933927122974484	Cc1cccc(C)c1C	120.195	2.611860000000001	0	0	0	1
[36232.86]	0.923602879469534	COc1cc2c(cc1OC)[C@H]1Oc3cc(O)ccc3OC[C@H]21	300.31000000000006	3.019100000000001	5	1	2	2
[81895.01]	0.6219698565597214	CC1=N[C@@H](CC(C)C)S[C@@H]1C	171.309	2.9548000000000014	1	0	2	0
[265136.94]	0.5827391005024772	CC1=C2[C@H](/C=C(\C)C(=O)O)CC[C@H](C)[C@@H]2CC1	234.33899999999994	3.789900000000003	2	1	2	0
[923163.3]	0.4599625802795993	Nc1nc(O)c2c(n1)N(CCCCNC(=O)O)C(=O)N2	282.25999999999993	-0.5448	7	5	5	2
[13102.287]	0.28291431370538633	N#C[C@H](O[C@@H]1O[C@@H](CO[C@H]2OC[C@@H](O)[C@@H](O)[C@H]2O)[C@@H](O)[C@@H](O)[C@H]1O)c1ccccc1	427.40600000000006	-2.468919999999997	11	6	6	1
[1035.1492]	0.18142467464070475	COc1cc([C@H](O)[C@@H](CO)Oc2ccc(/C=C\CO)cc2OC)ccc1O[C@@H]1O[C@@H](CO)[C@@H](O)[C@@H](O)[C@@H]1O	538.5460000000003	-0.6387000000000005	12	7	12	2
[9078378.]	0.7608109254660009	NCc1ccccc1-c1ccccc1	183.254	2.8123000000000014	1	1	2	2
[46097.85]	0.3227290342044105	COc1ccc(/C=C/C(=O)O[C@@H]2O[C@H](CO)[C@@H](O)[C@@H](O)[C@@H]2O)cc1O	356.327	-1.2429000000000003	9	5	5	1
[2258147.8]	0.02660613261255523	CC/C=C\C/C=C\C/C=C\C/C=C\C/C=C\CCCC(=O)OC[C@H](COC(=O)CCCCCCC/C=C\CCCCCC)OC(=O)CCCCCCC/C=C\C/C	793.2269999999996	14.860499999999966	6	0	40	0
[3062929.]	0.47072821158342537	O=[N+]([O-])c1ccc(O)cc1	139.10999999999999	1.3003999999999998	3	1	1	1
[1930394.9]	0.34266159706415494	C[C@@H]1O[C@H](NC(=O)[C@@H](N)CO)[C@H](O)[C@@H]1O	220.225	-3.111199999999999	6	5	3	0
[473683.88]	0.24851688065827812	OC[C@@H](O)[C@@H](O)[C@H]1O[C@@](O)(CO)[C@@H](O)[C@@H](O)[C@@H]1O	270.234	-5.137099999999994	9	8	4	0
[17705.297]	0.3387810600787078	CC(=O)O[C@@H]1CC[C@@]2(C)[C@H](CC[C@]3(C)[C@@H]2CC=C2[C@@H]4[C@@](C)(O)CC[C@@]4(C)CC[C@]23C)C1(C)C	456.71100000000035	7.07440000000001	3	1	1	0
[7892526.]	0.7996965785572016	Cc1ccccc1CN1CCN(CCCN2CCC[C@H]2C)C1	301.478	2.9445200000000016	3	0	6	1
[2.1337549e+08]	0.5275694628417653	C[C@H](C[P@](=O)(O)OCCN)C(=O)O	211.15399999999994	-0.1322000000000001	6	3	6	0
[5190.971]	0.4228756272771297	C=C1C(=O)O[C@@H]2C/C(C)=C/CC/C(C)=C/[C@H](OC(C)=O)[C@@H]12	290.359	3.0924000000000014	4	0	1	0
[1597751.9]	0.8006304877890057	COc1ccc(CCN2CCCCC2)cc1OC	249.35399999999993	2.7322000000000006	3	0	5	1
[9070158.]	0.9457169611496549	Cc1ccccc1NC(=O)Cn1c(=O)c2cc(Cl)ccc21	300.745	3.247320000000002	2	1	3	2
[3795.5686]	0.31434705139253144	CCCCC[C@H](O)/C=C/[C@H]1[C@H](O)CC(=O)[C@@H]1C/C=C\CCCC(=O)OC	366.49800000000016	3.339500000000002	5	2	12	0
[3959009.8]	0.33723889506423077	CC(=O)N[C@H]1[C@H](O)O[C@H](CO)[C@@H](O)[C@@H]1O	221.209	-3.077599999999999	6	5	2	0
[869717.1]	0.4184782617361875	CC(C)(O)[C@H]1CC(=O)[C@]2(C)[C@@H](CC[C@]3(C)[C@@H](c4ccoc4)OC(=O)[C@@H]4O[C@@]423)[C@@]1(C)[C@@H](O)CC(=O)O	490.54900000000026	2.6395	9	3	5	1
[124592.34]	0.655288833027249	COc1ccc(-c2oc3cc(OC)c(OC)c(OC)c3c(=O)c2OC)cc1	372.3730000000001	3.503000000000003	7	0	6	3
[1419071.1]	0.6837428277208604	C=CC[C@H](C(=O)O)N1CCCC[C@H]1C(=O)O	227.25999999999996	0.9547999999999999	5	2	5	0
[1022106.8]	0.6876522251793372	CCC/C=C1/OC(=O)C2=C1CC[C@@H](O)[C@H]2O	224.25599999999997	1.0393999999999999	4	2	2	0
[7.5619046e+08]	0.02614852788267762	CCCCCC/C=C\CCCCCCCCCC(=O)OC[C@@H](COC(=O)CCCCCCCCCCC/C=C\CCCCCCCC)OC(=O)CCCCCCCCCCCCCCCCCCC	971.6309999999987	20.661699999999996	6	0	57	0
[13196675.]	0.7927554181327963	O=S(=O)(O)CCNC(=O)c1ccc(Cl)cc1	263.702	0.9575999999999998	4	2	4	1
[1894.2612]	0.7631694686307545	CC(C)=CCC[C@@]1(C)O[C@]2(C)CC[C@@H]1C[C@@H]2O	238.37099999999998	3.441400000000003	2	1	3	0
[22567.46]	0.9420273751179081	COc1cc2c(cc1OC)C(c1ccc(O)cc1)=NCC2	283.32700000000006	2.802900000000001	3	1	3	2
[51981748.]	0.7221409045988636	CC[C@H](C)[C@H]1NC(=O)[C@H]2CCCN2C1=O	210.27699999999993	0.5218999999999998	2	1	2	0
[4.3677466e+08]	0.6681537668192887	O=C(c1ccc(F)cc1)N1CCCC1	193.22099999999992	2.0617	1	0	1	1
[2475269.8]	0.026493782530486638	CC/C=C\C/C=C\C/C=C\C/C=C\CCCCC(=O)OC[C@H](COC(=O)CCC/C=C\C/C=C\C/C=C\CCCCCCCC)OC(=O)CCCCCCCCCC	807.2539999999992	15.250599999999965	6	0	41	0
[1730469.]	0.7678405884106029	O=c1[nH]c2cc(Cl)ccc2n1C1CCN(CCCCN2CCOCC2)CC1	392.9310000000003	2.7323000000000013	4	1	6	2
[551807.2]	0.7002295499659555	Cc1cccc(C)c1NC(=O)Cn1c(=O)cc(C(=O)N2CCCCC2)c2ccccc21	417.5090000000003	3.8831400000000027	3	1	4	3
[782823.44]	0.5690695056306496	CC(=O)Nc1cc(I)c(N)c(C(=O)O)c1	320.08600000000007	1.53	4	3	2	1
[730.4162]	0.2105869557045845	COc1cc(-c2cc(=O)c3c(O)c([C@H]4O[C@H](C)C(=O)[C@H](O)[C@@H]4O[C@@H]4O[C@@H](C)[C@@H](O)[C@@H](O)[C@@H]4O)c(O)cc3o2)ccc1O	590.5340000000002	0.187899999999999	14	7	5	3
[195726.58]	0.7167579555758389	C=CC[C@@]1(C(=O)O)CC[C@@H]2[C@@H]3CCC4=CC(=O)C=C[C@]4(C)[C@@]3(F)[C@H](O)C[C@]21C	388.4790000000001	4.004300000000003	4	2	3	0
[13228.937]	0.7664017900958574	CC(C)(C)c1ccc(/C=C/C(=O)Nc2ccc(Cl)cc2)cc1	313.828	5.289400000000005	1	1	3	2
[9761.693]	0.16121748564666924	CC1=C(C)C(=O)O[C@H]([C@](C)(O)[C@]2(O)CC[C@@]3(O)[C@@H]4CC=C5C[C@@H](O[C@@H]6O[C@H](CO)[C@@H](O)[C@H](O)[C@H]6O)CC(=O)[C@]5(C)[C@H]4CC[C@]23C)C1	650.7619999999998	0.5622000000000011	12	7	5	0
[1676.2836]	0.13872943214774522	CC(C)C[C@H](NC(=O)[C@H](N)Cc1c[nH]cn1)C(=O)N[C@H](Cc1ccc(O)cc1)C(=O)N[C@@H](Cc1ccccc1)C(=O)O	578.6700000000003	1.0556000000000034	8	7	15	3
[96779.75]	0.8347262410632282	COc1cc2c(cc1O)CCN1CCN(CCN2CCCCC2)[C@H]2CC1	359.51400000000024	2.7136000000000013	5	1	1	1
[846753.7]	0.027134495756940658	CC/C=C\C/C=C\C/C=C\C/C=C\C/C=C\CCCCCC(=O)OC[C@H](COC(=O)CCC/C=C\C/C=C\C/C=C\CCCCCCCC)OC(=O)CCC	763.1569999999998	13.856299999999974	6	0	37	0
[90612.17]	0.6592452158081321	C/C=C/C=C/c1ccc(O)cc1	160.216	2.9815000000000014	1	1	2	1
[31807.379]	0.57025204552078	CC(C)[C@H]1CC[C@@]2(C)CCCCC[C@@H]12	194.36199999999997	4.639000000000005	0	0	1	0
[10413.888]	0.4117544241707625	CC(C)[C@@H]1CC[C@@]2(C)CC[C@@]3(C)[C@@H](CC[C@@H]4[C@@]5(C)CCC(=O)C(C)(C)[C@@H]5CC[C@]43C)[C@H]12	426.7290000000003	8.312900000000008	1	0	1	0
[158676.05]	0.4537700852832105	CC(C)CCC[C@@H](C)[C@H]1CC[C@@]2(C)[C@@H]3CC[C@H]4[C@](C)(CO)[C@H](O)CC[C@@]45C[C@]35CC[C@]12C	444.7440000000003	7.22120000000001	2	2	6	0
[1202970.2]	0.19577821280073301	N=C(N)N/N=C/c1ccc(O)c(O)c1	194.194	-0.08522999999999986	4	5	2	1
[2712755.8]	0.7989479417323284	O=C(ON1C(=O)CCC1=O)C1=C(O)CCN(CCc2ccc(F)cc2)C1	362.357	1.4932	6	1	5	1
[6984380.]	0.3294614543801789	NC(=O)C[C@H](NC(=O)[C@H](N)CS)C(=O)O	235.26499999999996	-2.3116999999999988	5	5	6	0
[103912.43]	0.3112938595934973	C=C(C)[C@H]1O[C@@H](O)[C@]2(C)[C@@H]1CC[C@]1(C)[C@@H]2CC=C2[C@H]3[C@](C(=O)OC)(CO)[C@@H](C(C)(C)O)[C@@]3(C)[C@@H](O)CC[C@]21C	546.7450000000002	3.9845000000000033	7	4	4	0
[53902.586]	0.9064138534616133	OC1([C@H](CN2CCCCC2)c2ccccc2)CCCC1	273.4200000000001	3.561200000000002	2	1	4	1
[105803.984]	0.2962151436692095	COc1cc(/C=C/C(=O)O[C@H]2O[C@H](CO)[C@@H](O)[C@@H](O)[C@@H]2O)cc(OC)c1O	386.3530000000001	-1.2343000000000004	10	5	6	1
[359.38052]	0.16286044807373057	CC(C)=CCC/C(C)=C/CC/C(C)=C/CC/C(C)=C/CC/C(C)=C/CC/C(C)=C/Cc1c(C)cc2c(c1O)O2	530.8370000000004	11.947519999999981	2	1	17	2
[10294766.]	0.7337021480010694	CC(=O)CCc1ccc2c(c1)OCO2	192.21399999999997	1.9368999999999998	3	0	3	1
[84292344.]	0.6859426632951767	CN1CC[C@@H](OC(=O)c2ccccc2)C1	205.257	1.5475	3	0	2	1
[444658.2]	0.7806568594471012	CC[C@H](C)[C@@H]1C[C@H](C)C(=O)N2C(=O)NCCC[C@H]2C(=O)N1CCCO	353.46300000000014	1.3524999999999996	4	2	5	0
[366742.8]	0.5292848896311566	C[C@@H]1O[C@@]2(O)[C@H](O)[C@@H]1OC[C@@H]2OC(C)(C)O	234.24799999999993	-1.0330000000000001	6	3	2	0
[18852.078]	0.20698801199815872	C=C(C)[C@@H]1CC[C@@]2(C)CC[C@]3(C)[C@H](CC[C@@H]4[C@@]5(C)CC[C@H](OC(=O)/C=C/c6ccc(O)c(OC)c6)C(C)(C)[C@@H]5CC[C@]43C)[C@@H]12	602.9000000000001	10.003299999999998	4	1	5	1
[123493.13]	0.8471067194115376	Cc1cc(I)ccc1OC1CCNCC1	317.1700000000002	2.7304200000000005	2	1	2	1
[257090.86]	0.04915834867649476	O=[N+]([O-])c1ccc(OCC[N+](CC)(CCCCCCCCCCCC)CCCCCCCCc2ccccc2)cc1	567.8790000000006	10.314499999999997	3	0	26	2
[659676.44]	0.37769616695307406	CCC[C@@H](F)Cn1cc(C(=O)c2cccc3ccccc23)c2ccccc21	359.4440000000001	6.163700000000005	1	0	6	4
[1018337.6]	0.6777976466290022	COc1ccc(NC(=O)CSc2nc3c(=O)[nH]cnc3n2C)cc1	345.38400000000007	1.396	6	2	5	3
[1.0213674e+10]	0.02613718491947229	CCCCCCCC/C=C\CCCCCCCCCCCCCC(=O)OC[C@@H](COC(=O)CCCCCCCCCCCCCCCCCCCCC)OC(=O)CCCCCCCCCCCCCCCCC	1029.7549999999983	22.446100000000012	6	0	62	0
[3.5676932e+15]	0.2991947957949941	O=C(O)c1c[n+]([O-])ccc1[N+](=O)[O-]	184.10699999999997	-0.07360000000000017	5	1	2	1
[7251235.]	0.8324781272064067	COC(=O)c1c(C)c(C)cc(O)c1C(=O)OCC	252.26599999999996	1.97234	5	1	3	1
[26892.201]	0.3732960460081045	CN[C@H]1C[C@@H]2O[C@@](C)([C@H]1OC)n1c3ccccc3c3c4c(c5c6ccccc6n2c5c31)C(=O)NC4=O	480.5240000000003	3.994200000000002	5	2	2	5
[433860.5]	0.8491918699806867	COc1cc2c(cc1OC)O[C@H]1Cc3cc(OC)c(OC)cc3O[C@@H]21	344.36300000000006	3.1582000000000017	6	0	4	2
[2071574.2]	0.771067847446318	COc1ccccc1C(=O)OCCc1ccccc1	256.30099999999993	3.0947000000000013	3	0	5	2
[240131.23]	0.7487689668026108	CC(=O)Nc1nc2cccnc2s1	193.231	1.6496999999999997	3	1	1	2
[143337.77]	0.4556328157407604	C=C1C[C@@H](OC(=O)/C(C)=C\CO)C(C)(C)C[C@H]1O	254.32599999999996	1.5738999999999999	4	2	3	0
[29219190.]	0.28494521165902875	C=C1C(=O)O[C@H]2[C@H]1CC[C@@]1(C)O[C@]13CC=C(C)[C@@H]23	246.30599999999995	2.3719	3	0	0	0
[5313669.5]	0.026278488254341287	CCCCC/C=C\C/C=C\C/C=C\C/C=C\CCCCCC(=O)OC[C@@H](COC(=O)CCCCCCC/C=C\C/C=C\CCCCCC)OC(=O)CCCCCCCCCC	851.3509999999994	16.644899999999964	6	0	45	0
[2.3129597e+08]	0.3951354151131988	Nc1nc(N)c(O)c(O)c1	141.13	-0.34279999999999994	5	4	0	1
[1832874.9]	0.19680972360676197	O=[N+]([O-])c1ccc(OCCCc2ccc(OCCCCOc3ccccc3)cc2)cc1	421.4930000000001	5.844400000000006	5	0	13	3
[318.71732]	0.13329194713506143	O=c1c(O)c(-c2ccc(O)cc2)oc2cc(O[C@@H]3O[C@H](CO)[C@@H](O)[C@H](O)[C@@H]3O[C@H]3O[C@@H](CO)[C@@H](O)[C@H](O)[C@@H]3O)cc(O)c12	610.5210000000003	-2.4202999999999997	16	10	7	3
[225683.11]	0.6264683637762152	COc1ccc2c(=O)oc3ccc(OC)cc3c(=O)oc2c1	300.266	2.4556000000000004	6	0	2	2
[1162.1343]	0.22258006509084916	O=C(O)[C@H]1O[C@@H](Oc2c(-c3ccc(O)c(O)c3)oc3cc(O)cc(O)c3c2=O)[C@@H](O)[C@@H](O)[C@@H]1O	478.3620000000002	-0.44659999999999994	13	8	4	3
[14754449.]	0.32808116680876914	CC1(C)C[C@H](Nc2ccc(F)cc2[N+](=O)[O-])C(=O)N1CCCCCN1CCCCCCC1	448.5830000000005	4.961700000000005	5	1	9	1
[739.12726]	0.15324994854337118	COc1c(O[C@@H]2O[C@@H](C)[C@@H](O)[C@@H](O)[C@@H]2O)cc(O)c2c(=O)c(-c3ccc(O[C@H]4O[C@@H](CO)[C@@H](O)[C@@H](O)[C@@H]4O)cc3)coc12	608.5490000000003	-1.4407999999999999	15	8	7	3
[151168.64]	0.35136125375556776	CCCCC[C@H](O)CCO[C@H]1O[C@@H](CO)[C@@H](O)[C@@H](O)[C@H]1O	308.371	-0.8657999999999997	7	5	9	0
[28703.307]	0.1729504175206294	CC1(C)CC[C@@]2(C(=O)O)CC[C@]3(C)C(=CC[C@@H]4[C@@]5(C)C[C@@H](O)[C@@H](O[C@@H]6O[C@H](CO)[C@@H](O)[C@@H](O)[C@@H]6O)[C@@](C)(CO)[C@@H]5CC[C@]43C)[C@@H]2C1	650.8499999999999	3.0010000000000003	10	7	5	0
[19648292.]	0.8637721661415989	CCOC(=O)N1CCc2c([nH]c3ccccc3c2=O)C1	272.3040000000001	2.0427	3	1	1	2
[22118192.]	0.7728792232840981	Cc1nc(-c2ccc(NC(=O)c3cccc(F)c3)cc2)cs1	312.36899999999997	4.509920000000002	2	1	3	3
[6.8382214e+08]	0.552191613118605	O=CN1CCCC[C@@H]1CO	143.186	-0.010400000000000131	2	1	2	0
[14156209.]	0.8317951849379317	CCOC(=O)N1CCN(CCc2ccccc2)CC1	262.353	2.0032	3	0	4	1
[538258.1]	0.7351577491034857	Cc1ccc(S(=O)(=O)NCCCNCc2ccccc2)cc1	318.442	2.45322	3	2	8	2
[56583.727]	0.3354740385501566	N[C@H](CCCCNC(=S)Nc1ccc(CC(=O)O)cc1)C(=O)O	339.41700000000003	1.182299999999999	8	5	9	1
[165.73708]	0.29959620318403996	O=c1cc(-c2ccc(O)cc2)oc2cc(O)c([C@@H]3O[C@H](CO)[C@@H](O)[C@H](O)[C@@H]3O)c(O)c12	432.38100000000014	0.09169999999999978	10	7	3	3
[964151.8]	0.5204805118162303	COc1cc(CCc2ccccc2COc2ccccc2)cc(OC)c1OC	378.46800000000013	5.076600000000005	4	0	9	3
[9097.813]	0.6654953511489616	C[C@@]1(CCC(=O)O)CCC[C@@]2(C)[C@@H]1CC[C@]13C=C[C@@H](C[C@H]12)[C@@](O)(CO)C3	362.5100000000001	3.763500000000003	4	3	4	0
[401.50238]	0.2046820291794183	COc1cc([C@]23Oc4cc(O)cc(O)c4[C@H]([C@H]2O[C@@H]2O[C@@H](CO)[C@@H](O)[C@@H](O)[C@@H]2O)[C@](C)(C(C)=O)O3)cc(O)c1O	566.5120000000003	-0.5904000000000004	14	8	6	2
[789.5261]	0.30671934423327074	CC(C)C(=O)OC[C@H]1O[C@@H](Oc2cc(O)c3c(=O)cc(-c4ccc(O)cc4)oc3c2)[C@@H](O)[C@@H](O)[C@@H]1O	502.47200000000015	1.2567999999999997	11	5	6	3
[8694.344]	0.2152882336019197	C=CCCCCC[C@H]1O[C@@H]1CC#CC#C[C@H](C=C)OC(C)=O	300.398	3.4049000000000023	3	0	9	0
[151168.64]	0.35136125375556776	CCCCC[C@H](O)CCO[C@H]1O[C@@H](CO)[C@@H](O)[C@@H](O)[C@@H]1O	308.371	-0.8657999999999997	7	5	9	0
[183832.7]	0.24325846760776557	OC[C@@H]1O[C@@H](O[C@@H]2[C@H](O)[C@H](O)[C@H](O)O[C@H]2CO)[C@@H](O)[C@H](O)[C@@H]1O	342.297	-5.397199999999993	11	8	4	0
[39624.277]	0.05898947905020488	CCCCCCCCCCCC[C@@H](O)[C@@H]1CC[C@H]([C@@H](O)CCC[C@@H](O)[C@@H](O)CCCCC[C@@H](O)CC2=C[C@@H](C)OC2=O)O1	612.8890000000005	6.032100000000009	8	5	26	0
[849444.6]	0.4565846211640208	O=C(/C=C\c1ccc(O)c(O)c1)OCc1ccc(O)cc1	286.28299999999996	2.5600000000000014	5	3	4	2
[83795.53]	0.5741771467454445	C=C(C=O)C[C@@H]1C(C)(C)CCC[C@@]1(C)O	210.31699999999995	2.708900000000001	2	1	3	0
[23410044.]	0.026208687321979434	CCCC/C=C\CCCCCCCC(=O)O[C@@H](COC(=O)CCCC/C=C\C/C=C\C/C=C\CCCCC)COC(=O)CCCCCCCCCCCCCCCCCCCCC	883.4369999999989	17.873099999999976	6	0	49	0
[1.1729623e+11]	0.49727847490780075	NC1=N[C@H](CC[N+](=O)[O-])CCC1	171.19999999999996	0.5628999999999997	3	1	3	0
[6250.6304]	0.7486419151361012	COC(=O)[C@H](C)C1=C[C@]2(C)CC[C@H](O)[C@](C)(O)[C@H]2CC1=O	296.36300000000006	1.2228999999999999	5	2	2	0
[101358.76]	0.8167308856445008	COc1ccc(Cl)cc1-c1ccc(OC)cc1	248.709	4.024200000000003	2	0	3	2
[2.402145e+08]	0.8541732089696689	CCO[C@]1(C2=NCCN2)COc2ccccc21	232.28300000000002	1.3124999999999998	3	1	3	1
[1538956.9]	0.027134495756940658	CCCCC/C=C\C/C=C\C/C=C\C/C=C\CCCCCC(=O)O[C@@H](COC(=O)CCC/C=C\C/C=C\C/C=C\C/C=C\CCCCC)COC(=O)CCC	763.1569999999998	13.856299999999974	6	0	37	0
[1448.8885]	0.5174242896060047	COc1c(C)c(C=O)c2c(c1C)OC(=O)C[C@@H](c1ccc(O)cc1)C2=O	354.358	3.1057400000000017	6	1	3	2
[4539070.]	0.7216787476279811	c1ccc(CC2(c3ccccc3)CCCC2)cc1	236.35799999999995	4.741100000000004	0	0	3	2
[2994636.2]	0.6700363845267113	c1ccc(Oc2ccccc2)cc1	170.21099999999998	3.478900000000001	1	0	2	2
[807.18085]	0.4935017994146842	O=c1c(C2=Nc3ccccc3S(=O)(=O)N2)c(-c2ccccc2)[nH]c2cc(Cl)ccc12	435.8920000000001	4.218700000000002	3	2	2	4
[59984.5]	0.6919118128118018	C=C(C(=O)O)[C@@H]1CC[C@H](C)C(C)(C)O1	198.26199999999997	2.2209000000000003	3	1	2	0
[1.6349767e+11]	0.6045725181827665	O=C1CCNc2ccccc21	147.17699999999996	1.6848999999999998	2	1	0	1
[1615131.]	0.7206060471489865	COc1ccc(/C=C\c2cc(OC)c(OC)c(OC)c2)c(OC)c1	330.38000000000005	3.900000000000003	5	0	7	2
[48206.438]	0.3404425650258831	COc1ccc([C@@H](O)CO)cc1O[C@H]1O[C@@H](CO)[C@@H](O)[C@@H](O)[C@@H]1O	346.332	-2.1003999999999996	9	6	6	1
[4.591369e+09]	0.537924176602461	O=C(O)[C@@H]1CSCCN1	147.19900000000004	-0.22399999999999992	4	2	1	0
[1780.6794]	0.22886198507131716	O=C(O)C1=C/C(=C/C=[N+]2/CCc3ccc(O[C@H]4O[C@@H](CO)[C@@H](O)[C@H](O)[C@@H]4O)cc32)C[C@H](C(=O)O)N1	491.4730000000001	-1.5223999999999975	11	7	6	1
[8072.733]	0.3906812852447952	C=C1[C@@H](O)[C@H](O)C[C@]2(C)[C@H]1CC[C@]1(C)[C@@H]2CC=C2[C@H]3[C@]4(C)CC[C@@H](OC4=O)[C@@]3(C)CC[C@@]21C	454.65100000000035	5.185100000000006	4	2	0	0
[11709235.]	0.026196732701738407	CCCC/C=C\C/C=C\CCCCCCCCCC(=O)OC[C@@H](COC(=O)CCCCCCCCC/C=C\CCCCCCCC)OC(=O)CCCCCCC/C=C\C/C=C\CCC	895.4479999999993	18.039199999999976	6	0	49	0
[46560.7]	0.4637045581175527	COc1cc2oc3cc(O)c(O)cc3c(=O)c2cc1O	274.228	2.0716000000000006	6	3	1	3
[3959009.8]	0.33723889506423077	CC(=O)N[C@@H]1[C@H](O)O[C@H](CO)[C@@H](O)[C@H]1O	221.209	-3.077599999999999	6	5	2	0
[359434.03]	0.5877968738171444	NC(=O)[C@@H](CCCCNC(=O)c1ccccc1)NC(=O)c1ccc(F)cc1	371.41200000000015	2.0096999999999987	3	3	9	2
[58907.22]	0.43420063705934725	CCCCC[C@@H]1CC=C(C)CCC1	180.33499999999995	4.703200000000004	0	0	4	0
[106291.47]	0.45771881108424944	C[C@H](O)c1cc2c(c(O)c1O)[C@]13CCCC(C)(C)[C@H]1[C@@H](OC3=O)[C@@H]2O	348.395	2.1876	6	4	1	1
[56340.016]	0.8559168728911	CCOc1ccc([C@H]2c3cc(OC)c(OC)c(OC)c3C(=O)[C@H]2O)cc1	358.39000000000004	2.800200000000001	6	1	6	2
[39.946102]	0.15959418704429998	OC[C@H]1O[C@H](Oc2cc(O)c3c(c2)[C@@H]2[C@@H](c4cc(O)cc(O)c4[C@@H]2c2ccc(O)cc2)[C@H]3c2ccc(O)cc2)[C@@H](O)[C@@H](O)[C@@H]1O	616.6190000000005	2.5517000000000025	11	9	5	4
[21639.424]	0.31676517502749685	C/C=C(\C)C(=O)O[C@@H]1C2=C(C)C(=O)O[C@]2(OC)C[C@H]2CC[C@@H](OC(=O)/C=C/SC)[C@@H](C)[C@@]21C	478.6070000000002	4.325000000000004	8	0	6	0
[244991.19]	0.5442194298503554	CC(=O)CC(=O)OCCc1ccccc1	206.241	1.7514	3	0	5	1
[4947.9478]	0.5524753829142541	Oc1ccc2c(c1)OC[C@]1(O)Cc3cc(O)c(O)cc3[C@@H]21	286.283	1.6148999999999996	5	4	0	2
[4272210.5]	0.7179879498471708	CC(C)c1nc(-c2ccccc2)nn1Cc1ccccc1	277.371	4.116800000000003	2	0	4	3
[12472882.]	0.5346624263763748	COc1ccc([N+](=O)[O-])cc1O	169.136	1.3089999999999997	4	1	2	1
[5.667376e+08]	0.026160230906421916	CC/C=C\C/C=C\C/C=C\CCCCCCCC(=O)OC[C@H](COC(=O)CCCCCCCCCCCCCCCCCCC)OC(=O)CCCCCCCCCCCCCCCCCCC	941.5609999999987	19.657499999999988	6	0	54	0
[1846.3315]	0.38555290543543597	Cc1cc(O)c2c(c1)C(=O)c1cccc(O[C@@H]3O[C@@H](CO)[C@@H](O)[C@@H](O)[C@@H]3O)c1C2=O	416.3820000000001	-0.3452800000000007	9	5	3	3
[3745070.8]	0.8082278906681905	CSCC[C@H](NC(=O)c1ccccc1)C(=O)O	253.323	1.6227	4	2	6	1
[6.4917325e+08]	0.4887189002149315	NCCC[C@@H](N)CC(=O)O	146.19	-0.4726999999999995	4	3	5	0
[12425654.]	0.8309066315028832	c1ccc(C(CCN2CCOCC2)c2ccccc2)cc1	281.399	3.5408000000000026	2	0	5	2
[7.3611717]	0.1531026004232223	Oc1cc(O)c2c(c1)O[C@@H](c1ccc(O)c(O)c1)[C@H](O)[C@H]2c1c(O)cc(O)c2c1O[C@H](c1cc(O)c(O)c(O)c1)[C@@H](O)C2	594.5250000000003	2.7006000000000014	13	11	3	4
[2857.9763]	0.1869571043702118	C[C@H]1O[C@H](Oc2cc(O)c3c(=O)c(O[C@@H]4O[C@H](C)[C@@H](O)[C@@H](O)[C@@H]4O)c(-c4ccc(O)cc4)oc3c2)[C@@H](O)[C@@H](O)[C@@H]1O	578.5230000000003	-0.7162000000000002	14	8	5	3
[10505.488]	0.5838177634775434	C#CCNCC(=O)NC1CCN(CCc2ccccc2)CC1	299.41800000000006	1.0325000000000002	3	2	7	1
[1586913.9]	0.6172037423729706	CC[C@H](C)[C@H](CC)CO	130.231	2.0510000000000006	1	1	4	0
[5193177.5]	0.03554766135356205	CCCCCCCCCCCCCCCCCCCCCCCCCCCCCOC(=O)CCCC/C=C\C/C=C\C/C=C\C/C=C\CCCCC	725.2840000000001	17.61799999999997	2	0	43	0
[2613189.5]	0.026493782530486638	CC/C=C\C/C=C\C/C=C\C/C=C\C/C=C\CCCC(=O)OC[C@@H](COC(=O)CCCCCCCCC/C=C\C/C=C\CCCC)OC(=O)CCCCCCCCC	807.2539999999997	15.250599999999965	6	0	41	0
[2630.1833]	0.5304837280890737	C[C@H]1[C@H]2[C@H](C[C@H]3[C@@H]4CC=C5C[C@@H](O)CC[C@]5(C)[C@H]4CC[C@]32C)O[C@]12CC[C@@H](C)CN2	413.6460000000003	5.286900000000005	3	2	0	0
[56776732.]	0.4374582005328141	CC(=O)N[C@@H](CO)CO	133.147	-1.5243	3	3	3	0
[280113.9]	0.5585771853699782	COC(=O)c1cccc(CC=C(C)C)c1	204.26899999999998	2.9819000000000013	2	0	3	1
[2538308.2]	0.7956977534320123	C/C=C/c1ccc(OCCNC(=O)c2ccccc2)c(OC)c1	311.3810000000001	3.5371000000000015	3	1	7	2
[2465.5159]	0.34360401891879133	CC(=O)O[C@H]1CC[C@@]2(C)[C@H](CC[C@]3(C)[C@@H]2CC=C2[C@@H]4CC(C)(C)[C@@H](O)CC[C@]4(C)[C@H]23)C1(C)C	456.7110000000003	6.93030000000001	3	1	1	0
[3413.0505]	0.44699130696351974	CC(C)[C@@H]1CC[C@@]2(C)CC[C@@]3(C)[C@@H](CC[C@@H]4[C@]3(C)CC[C@H]3C(C)(C)[C@H](O)CC[C@]43C)[C@H]12	428.7450000000003	8.10470000000001	1	1	1	0
[758243.7]	0.795712609182254	CCN1c2c(F)cc(C#N)cc2[C@@H](C#N)c2ccccc21	277.302	3.8242600000000024	3	0	1	2
[6.64923e+08]	0.2725700991978578	CN[C@](N)(C(=O)O)C(=O)O	148.118	-1.9699999999999998	6	4	3	0
[77407240.]	0.23519503704504746	CN[C@@H](CCCN=C(N)N)C(=O)O	188.231	-1.287399999999998	5	4	6	0
[564347.44]	0.8588387753978542	C=CCN1CCN(c2cccc(C(=O)Nc3ccccc3)c2)CC1	321.4240000000001	3.246900000000002	3	1	5	2
[249.95163]	0.2465547063119637	O=c1cc(-c2ccc(O)c(O)c2)oc2cc(O)c([C@H]3O[C@H](CO)[C@H](O)[C@H](O)[C@@H]3O)c(O)c12	448.3800000000001	-0.20270000000000032	11	8	3	3
[1.4517206e+08]	0.6734794260503472	C/C=C1\[C@H]2CCN3CC[C@]4(c5ccccc5N(C)[C@@H]4C2)[C@@H]13	280.4150000000001	3.187000000000002	2	0	0	1
[935.2199]	0.27862775233161235	O=c1c(O[C@@H]2O[C@@H](CO)[C@@H](O)[C@@H](O)[C@@H]2O)c(-c2ccc(O)cc2)oc2cc(O)cc(O)c12	448.3800000000002	-0.24449999999999966	11	7	4	3
[133256.83]	0.5225919416826583	O=C(OC[C@H](O)CO)c1cc(O)cc(O)c1	228.2	-0.3922000000000001	6	4	4	1
[1133850.2]	0.2628910105052906	O=C(O[C@@H](C(=O)O)[C@@H]1OC(=O)[C@@H](O)[C@@H]1O)c1cc(O)c(O)c(O)c1	344.22800000000007	-1.9393999999999998	11	6	4	1
[27692.639]	0.24152668487557727	COc1cc(CCCO)ccc1O[C@H](CO)CO[C@H]1O[C@@H](CO)[C@@H](O)[C@@H](O)[C@H]1O	418.4390000000001	-1.8236999999999985	10	6	11	1
[12056.082]	0.1682990800427982	COC(=O)[C@]1(C)CC[C@]2(C(=O)O)CC[C@]3(C)C(=CC[C@@H]4[C@@]5(C)CC[C@@H](O[C@@H]6OC[C@@H](O)[C@@H](O)[C@@H]6O)[C@@](C)(CO)[C@@H]5CC[C@]43C)[C@@H]2C1	648.8340000000001	3.8224000000000027	10	5	5	0
[89097400.]	0.026208687321979434	CC/C=C\C/C=C\C/C=C\C/C=C\CCCCC(=O)OC[C@H](COC(=O)CCCCCCCCCCCCCCCCC)OC(=O)CCCCCCCCCCCCCCCCC	883.436999999999	17.873099999999976	6	0	49	0
[582.954]	0.20994165311711385	CC1=C(/C=C/C(C)=C/C=C/C(C)=C/C=C/C=C(C)/C=C/C=C(C)/C=C/[C@@]23O[C@@]2(C)CCCC3(C)C)C(C)(C)C[C@H](O)C1	568.8860000000004	10.78779999999999	2	1	10	0
[332153.72]	0.4308690813340522	O=C(O)/C=C(\O)C(=O)c1ccccc1	192.17000000000002	1.3958000000000002	4	2	3	1
[14509865.]	0.026196732701738407	CCCCCC/C=C\C/C=C\CCCCCCCC(=O)OC[C@H](COC(=O)CCCCCCC/C=C\C/C=C\CCCCCC)OC(=O)CCCCCCCCC/C=C\CCCCC	895.4479999999991	18.039199999999976	6	0	49	0
[107691.266]	0.6059248694020504	CC(C)Cc1ccc([C@H](C)C(=O)NO)cc1	221.29999999999998	2.4939999999999998	2	2	4	1
[5773728.]	0.7349419489622454	Nc1ccn([C@@H]2CS[C@@H](CO)C2)c(=O)n1	227.289	-0.1355999999999999	5	2	2	1
[8830439.]	0.4989543573512806	O=C(CCC[N+]12CCCCC2)C1	168.26	1.35	1	0	0	0
[5062907.]	0.8244368290115454	CSC[C@H]1N[C@@H](c2ccc(F)cc2)C1	211.30499999999998	2.5917000000000012	2	1	3	1
[159489.2]	0.023577840108500323	CCCCCCCCCCCCC/C=C/[C@@H](O)[C@H](CO[C@H]1O[C@H](CO)[C@H](O)[C@H](O)[C@H]1O)NC(=O)[C@@H](O)CCCCCCCCCCCCCCCCCCCCC	814.2429999999988	9.088700000000003	9	7	40	0
[74896560.]	0.026161698261343846	CCCC/C=C\C/C=C\CCCCCCCCCC(=O)OC[C@@H](COC(=O)CCCCCCCCCCCCCCCCCCCCC)OC(=O)CCCCCCC/C=C\C/C=C\CCCC	939.5449999999989	19.433499999999988	6	0	53	0
[28684.916]	0.6895999106005528	CC(C)C1=C[C@H]2[C@@H](CC[C@@]2(C)O)[C@@](C)(O)CC1	238.37099999999995	2.8908000000000014	2	2	1	0
[854315.06]	0.6791855654275172	CN(C)c1ccc2c(c1)Oc1ccc(O)cc1C2=O	255.27299999999997	2.7178000000000013	4	1	1	3
[1.2501684e+08]	0.7632967267792139	O=C(c1ccncc1)N1CCc2ccccc2C1	238.28999999999996	2.2801	2	0	1	2
[607776.3]	0.3158625712650217	CSC[C@@H](NC(=O)CC[C@@H](N)C(=O)O)C(=O)NCC(=O)O	321.355	-1.7728999999999964	8	5	10	0
[685643.56]	0.8898237263503675	Cc1ccc(NC(=O)c2ccc(C)c(C)n2)c(C)c1	254.333	3.567580000000002	2	1	2	2
[599.8387]	0.15583784814894813	C=C(CO)C(=O)OC[C@@H]1O[C@@H](Oc2cc(O)c3c(=O)c(-c4ccc(O)cc4O)coc3c2)[C@@H](O)[C@@H](O)[C@@H]1O	532.4540000000003	-0.1451000000000005	13	7	7	3
[3971.3389]	0.21021946906892797	CC1(C)C=C2[C@H]3CC[C@@H]4[C@@]5(C)CC[C@@H](OC(=O)/C=C/c6ccccc6)C(C)(C)[C@@H]5CC[C@@]4(C)[C@@]3(C)CC[C@@]2(C)CC1	556.8750000000002	10.433199999999992	2	0	3	1
[1.3900214e+08]	0.8522178468031544	O=C(Nc1ccccc1)[C@H]1CCc2ccccc21	237.30199999999996	3.355100000000002	1	1	2	2
[1.3183982e+09]	0.026153171247001963	CCCCCC/C=C\C/C=C\CCCCCCCC(=O)OC[C@H](COC(=O)CCCCCCCCCCCCCCCCC)OC(=O)CCCCCCCCCCCCCCCCCCCCC	957.6039999999986	20.271599999999996	6	0	56	0
[2203.9019]	0.43456754826786564	CC1(C)C=C[C@]2(C)CC[C@]3(C)C(=CC[C@@H]4[C@@]5(C)CC[C@@H](O)[C@@](C)(CO)[C@@H]5CC[C@]43C)[C@H]2C1	440.7120000000003	6.917300000000009	2	2	1	0
[5931841.]	0.4707782437790138	C=CC(C)(C)O	86.13399999999999	0.9433	1	1	1	0
[6407.64]	0.2751199565052611	COC(=O)[C@]12CC[C@H](C)[C@H](C)[C@@H]1C1=C[C@@H](OC)[C@H]3[C@](C)(CC[C@@H]4C(C)(C)[C@@H](OC(C)=O)CC[C@]43C)[C@]1(C)CC2	542.8010000000004	7.3736000000000095	5	0	3	0
[1.584505e+08]	0.7507385428386607	O=C(Nc1cn[nH]c1)c1ccccc1	187.20200000000003	1.6619999999999997	2	2	2	2
[143527.22]	0.47767284249597325	O=C(O)CCCCCNC(=O)CCCCCNC(=O)c1ccccc1	348.44300000000004	2.7380000000000004	4	3	13	1
[193967.25]	0.5493579073843072	CC1(C)CCC(C)(C)c2ccccc2C1	202.341	4.326700000000003	0	0	0	1
[297303.44]	0.8500341209133324	Cn1c2c(c(=O)c3ccccc31)C[C@H](C(=O)O)N(C)CC2	286.331	1.0221	4	1	1	2
[66700448.]	0.026161698261343846	CCCC/C=C\C/C=C\CCCCCCCCCC(=O)OC[C@H](COC(=O)CCCCCCCCC/C=C\C/C=C\CCCC)OC(=O)CCCCCCCCCCCCCCCCCCC	939.5449999999989	19.433499999999988	6	0	53	0
[624.9891]	0.6042886850365039	C=C/C(C)=C/C[C@H]1C(=C)CC[C@H]2C(C)(C)[C@@H](O)[C@@H](O)C[C@]12C	304.47400000000005	4.249200000000003	2	2	3	0
[141688.11]	0.923602879469534	COc1ccc2c(c1)O[C@@H]1c3ccc(O)c(OC)c3OC[C@H]21	300.31000000000006	3.019100000000001	5	1	2	2
[18908.04]	0.6362023917757683	C=C1CC[C@@H]2[C@@](C)(CO)CCC[C@@]2(C)[C@@H]1/C=C/C1=CCOC1=O	316.44100000000003	3.7970000000000033	3	1	3	0
[1.1046427e+08]	0.45588195930039194	CC(=O)OC[n+]1ccccc1	152.173	0.4946999999999997	2	0	2	1
[30345.486]	0.6189471379460093	CC1=C2CC[C@@](C)(O)[C@H](O)C[C@@H]2OC1(C)C	226.31599999999997	1.7761	3	2	0	0
[123831.84]	0.17993270452120874	CO[C@H]1[C@@H](C(=O)O)O[C@H](O[C@@H]2[C@@H](O)[C@@H](O)CO[C@@H]2O[C@H]2CO[C@@H](O)[C@H](O)[C@H]2O)[C@H](O)[C@H]1O	472.39600000000013	-5.548399999999991	15	8	6	0
[170.6102]	0.38535214322942324	C/C=C(\CO)C(=O)O[C@H]1CC[C@@]2(C)[C@@H](C)C(=O)O[C@@H]2[C@H]1O[C@@]1(C)OC(=O)[C@H](C)CC[C@@H]1C	452.5440000000002	2.9090000000000007	8	1	5	0
[2369.0564]	0.19860074872935907	CCCCC/C=C/C/C=C/C/C=C/C/C=C/CCCC(=O)N[C@@H](CC(C)C)CO	403.6510000000002	6.6553000000000075	2	2	18	0
[8476.473]	0.8760390352764547	CC(C)(C)c1cc(C(=O)Nc2ccccc2)c(C#N)c(C)c1O	308.3810000000001	4.122100000000004	3	2	2	2
[120322.42]	0.7991248454845259	CC(C)[C@H](NC(=O)c1nn(CCC2CCCC2)c2ccccc12)C(N)=O	356.47	2.8563	3	2	7	2
[417055.34]	0.5572241181899253	C[C@H](NC(=O)[C@H](C)NC(=O)[C@@H](N)CCC(=O)O)c1ccccc1	321.377	0.5606000000000013	5	4	8	1
[541.7079]	0.11262908120337531	CC(=O)N[C@H]1[C@H](O[C@@H]2[C@H](CO)O[C@@H](O[C@@H]3[C@H](CO)O[C@H](O)[C@H](NC(C)=O)[C@H](O)[C@H]3O)[C@H](N)C[C@H]2O)O[C@H](CO)[C@@H](O)[C@@H]1O	629.6130000000003	-7.568000000000006	17	12	9	0
[3353.1414]	0.6748294421127945	CC(=O)[C@]1(O)CC[C@@H]2[C@@H]3CCC4=CC(=O)CCC4=C3[C@@H](c3ccc(N(C)CC)cc3)C[C@@]21C	447.6190000000002	5.362300000000006	4	1	4	1
[546782.44]	0.8433857340015225	CC(=O)N[C@@H](CSC(C)=O)C(=O)Nc1ccc2c(c1)OCO2	324.3580000000001	1.1381999999999997	6	2	5	1
[60228.12]	0.5268972463493903	C=CCc1ccc(O[C@@H]2O[C@H](CO)[C@@H](O)[C@H](O)[C@@H]2O)c(OC)c1	326.345	-0.3976000000000004	7	4	6	1
[2928325.2]	0.48363212132254535	Cc1ccc(/C=C/C(=O)Oc2ccc(C#N)cc2)cc1	263.296	3.485500000000002	3	0	3	2
[163273.1]	0.7231200396612502	O=C(O)C[C@@H](NC(=O)Cc1ccccc1)C(=O)Nc1ccccc1	326.35200000000003	1.827299999999999	4	3	7	2
[186914.88]	0.7352905195829033	CC(=O)OC[C@H](CO)c1ccccc1	194.23000000000002	1.3256000000000001	3	1	4	1
[766881.7]	0.542535284701465	CC(C)[C@H]1OC(=O)C[C@]1(C)C	156.225	1.9841	2	0	1	0
[4138411.8]	0.5692858637472971	C[S@@](=O)CC[C@H](N)C(=O)O	165.21400000000003	-0.8330999999999991	4	2	4	0
[1924509.1]	0.7751917436824156	CNCc1c[nH]c2cccc(OC)c12	190.24599999999995	1.8959	2	2	3	2
[2644762.]	0.027134495756940658	CC/C=C\C/C=C\C/C=C\C/C=C\C/C=C\CCCC(=O)O[C@H](COC(=O)CCCCCCC/C=C\C/C=C\C/C=C\CC)COC(=O)CCCCCCC	763.1569999999999	13.856299999999973	6	0	37	0
[4840568.5]	0.026278488254341287	CC/C=C\C/C=C\C/C=C\C/C=C\CCCCCCC(=O)O[C@H](COC(=O)CCCCCCC/C=C\C/C=C\CCCC)COC(=O)CCCCCCCCCCCCCC	851.3509999999992	16.644899999999964	6	0	45	0
[456801.56]	0.22799346286255365	NCCCC[C@H](N[C@H]1O[C@H](C(=O)O)[C@@H](O)[C@@H](O)[C@@H]1O)C(=O)O	322.3140000000001	-2.949599999999997	10	7	8	0
[1681919.6]	0.7707251376734284	CC(=O)N1CCC[C@@H]2c3cccc4[nH]cc(c34)C[C@H]21	254.33300000000003	2.818500000000001	1	1	0	2
[2.280531e+09]	0.5907499150502753	Nc1cc2cccnc2[nH]c1=O	161.164	0.5052999999999999	3	2	0	2
[4.4378026e+10]	0.5840205410385725	CCN1c2ncccc2-c2ccccc21	196.253	3.2094000000000014	1	0	1	3
[7805.46]	0.26128290900448176	COc1c2ccoc2c(OC[C@H](O[C@H]2O[C@@H](CO)[C@@H](O)[C@@H](O)[C@@H]2O)C(C)(C)O)c2oc(=O)ccc12	496.4650000000002	-0.11740000000000078	12	5	8	3
[28080.06]	0.36980092363352557	C=C(C)[C@@H](O)Cc1c(OC)cc2oc3cc(OC)c(CC=C(C)C)c(O)c3c(=O)c2c1O	440.49200000000025	4.362800000000005	7	3	7	3
[2885.7258]	0.2739365760740091	CC/C=C\C[C@@H](O)/C=C/C=C\C=C\[C@@H](O)CCCCCC(=O)O	322.4450000000001	3.768200000000002	4	3	13	0
[3237.074]	0.8127006785988763	CCC[C@@H](c1ccc(Cl)cc1)[C@H](O)c1ccc(O)c(OC)c1	320.8160000000001	4.671500000000005	3	2	6	2
[6768.592]	0.33865066768580954	C[C@@H](/C=C/[C@@]1(O)[C@@H](C)C[C@@H](O)CC1(C)C)O[C@H]1O[C@@H](CO)[C@@H](O)[C@@H](O)[C@@H]1O	390.47300000000007	-0.7042999999999997	8	6	5	0
[1663.0524]	0.12400601140866653	O=c1c(O)c(-c2ccc(O)cc2)oc2cc(O[C@H]3O[C@H](CO)[C@@H](O)[C@H](O)[C@@H]3O)c(O[C@@H]3O[C@@H](CO)[C@@H](O)[C@@H](O)[C@@H]3O)c(O)c12	626.5200000000004	-3.0658000000000003	17	11	7	3
[1046233.7]	0.026379975197487585	CCCCC/C=C\C/C=C\C/C=C\C/C=C\C/C=C\CCC(=O)OC[C@H](COC(=O)CCCCCCC/C=C\CCCC)OC(=O)CCCCCCCCCCC/C=C	821.2809999999995	15.640699999999962	6	0	43	0
[25299594.]	0.47964073293259796	CN1CCC2=C(CCCC2)C1	151.253	2.1925	1	0	0	0
[1.1455054e+09]	0.046582114656930004	CCCCCCCCCCCCCCCCCCCCCCCCCCCCCCOC(=O)CCCCCCCCCCCCCCCCC	705.2939999999996	17.733799999999974	2	0	45	0
[59959.793]	0.5396248567119674	COc1cccc(OC)c1O[C@H]1O[C@@H](CO)[C@@H](O)[C@@H](O)[C@@H]1O	316.306	-1.1175000000000006	8	4	5	1
[4.0302705e+12]	0.3547462265757304	O=[N+]([O-])c1ccc(Cl)nc1	158.54399999999998	1.6431999999999998	3	0	1	1
[51907440.]	0.5821628603914031	c1ccc2c(c1)CCc1ccccc1-2	180.25	3.452200000000002	0	0	0	2
[71786.71]	0.20594055816162138	NCCC[C@H](N)CC(=O)N[C@@H](CC(N)=O)C(=O)N[C@@H](Cc1c[nH]c2ccccc12)C(=O)O	446.50800000000015	-0.9036999999999946	7	7	13	2
[60783020.]	0.026196732701738407	CC/C=C\C/C=C\C/C=C\C/C=C\C/C=C\CCCC(=O)OC[C@@H](COC(=O)CCCCCCCCCCCCCCCCCCC)OC(=O)CCCCCCCCCCCCCC	895.447999999999	18.039199999999976	6	0	49	0
[114759.484]	0.6847111712971027	COc1ccc2cc([C@@H](O)CNC(=O)CCc3ccccc3)ccc2c1	349.43	3.6308000000000025	3	2	7	3
[14837.807]	0.7549821487553326	CCCCNc1ccc(OC)c2c1C[C@@H](c1ccc(OC)cc1)O2	327.42400000000004	4.592000000000003	4	1	7	2
[5274370.]	0.026278488254341287	CC/C=C\C/C=C\C/C=C\C/C=C\CCCCCCC(=O)OC[C@@H](COC(=O)CCCCCCCCC/C=C\C/C=C\CCCC)OC(=O)CCCCCCCCCCCC	851.3509999999994	16.644899999999964	6	0	45	0
[22145082.]	0.3557441538328029	CNC(=N)N1C=CC[C@@]2(C1)[C@@H]1CC[C@@H](C)[C@]23C[C@](O)(C(=O)O)C(C(=O)O)=C3C1	389.4520000000001	1.3831699999999998	7	5	2	0
[464968.78]	0.5695743380092434	CCOC(=O)c1ccc(OCCCN2CCc3ccccc3C2)cc1	339.435	3.690500000000003	4	0	7	2
[17991.986]	0.819379463911595	NCCc1cc(I)ccc1OC1CCNCC1	346.21200000000016	1.9231999999999998	3	2	4	1
[4966080.5]	0.6775311913130302	CC1=CC(=O)[C@H]2O[C@@]3(C[C@@H](C)[C@@H](O)O3)[C@@]1(O)C2(C)C	268.309	0.7425999999999997	5	2	0	0
[297.1546]	0.3443811373465447	C/C=C(\C(C)C)[C@H](O)[C@@H](O)[C@@H](C)[C@@H]1CC[C@@H]2[C@@H]3COC(=O)[C@@H]4C[C@@H](O)[C@@H](O)C[C@@]4(C)[C@@H]3CC[C@@]12C	492.69700000000034	3.7002000000000024	6	4	5	0
[501908.94]	0.34551418155735325	C/C=C\S[C@H](CC)SSCCC	222.44399999999996	4.780700000000004	3	0	7	0
[14570.842]	0.4094246966645853	CC1(C)CC[C@@]23CC[C@@]4(C)[C@@H](CC[C@@H]5[C@@]6(C)CC[C@@H](O)C(C)(C)[C@@H]6CC[C@]54C)[C@@H]2[C@@H]1OC3=O	456.71100000000024	6.764200000000008	3	1	0	0
[415.82834]	0.14219121769270238	O=c1cc(-c2ccc(O)cc2)oc2cc(O[C@H]3O[C@H](CO)[C@@H](O)[C@H](O)[C@H]3O)c([C@@H]3O[C@H](CO)[C@@H](O)[C@H](O)[C@@H]3O)c(O)c12	594.5220000000003	-2.4352000000000005	15	10	6	3
[474324.88]	0.28738104702102807	CO[C@@H]1[C@@H](C(=O)O)O[C@H](O[C@@H]2[C@@H](CO)O[C@@H](O)[C@@H]2O)[C@@H](O)[C@@H]1O	340.281	-4.011699999999998	11	6	5	0
[33566.53]	0.12667105356663796	O=c1ccn([C@@H]2O[C@H](CO[P@@](=O)(O)O[P@@](=O)(O)O[C@H]3O[C@H](CO)[C@@H](O)[C@H](O)[C@@H]3O)[C@@H](O)[C@H]2O)c(=O)[nH]1	566.3020000000001	-4.793699999999994	17	9	9	1
[7.6727136e+08]	0.6050923278057382	CC1=C2C(=O)[C@@H]3CC[C@H](C)[C@@]2(CC1)C3(C)C	218.33999999999995	3.738100000000003	1	0	0	0
[1004.59064]	0.47969570317805516	C=C[C@](C)(O)/C=C/C1=C(O)CC[C@@H]2CC[C@@H](C)[C@]2(O)C(=O)C(C)=C1COC(C)=O	404.50300000000016	3.3114000000000017	6	3	5	0
[351772.38]	0.7800776959199355	COC1=CC(=O)O[C@H](/C=C/c2ccc(OC)c(OC)c2)C1	290.31500000000005	2.5628	5	0	5	1
[99510.125]	0.6580897205928243	COc1cc2ncnc(Nc3ccc(C(=O)OC(C)(C)C)cc3)c2cc1OC	381.43200000000013	4.345900000000003	7	1	5	3
[154030.69]	0.5133105544088893	C[C@@H](O)CCCn1nc(C(=O)c2cccc3ccccc23)c2ccccc21	358.44100000000014	4.581500000000004	3	1	6	4
[247040.58]	0.8112733086514976	Cc1cc2c(c(C)c1CCO)C(=O)[C@](C)(O)C2	234.29499999999996	1.3280399999999999	3	2	2	1
[721239.6]	0.5777606193335653	C[C@@H]1CCCCCCCCCCCCC(=O)O1	240.38699999999994	4.612900000000004	2	0	0	0
[3140714.5]	0.7374068690259917	O=C1N=C(O)[C@@H](Cc2ccccc2)N1	190.202	1.2773999999999999	2	2	2	1
[567436.]	0.7627714138322602	Cc1cc(C(=O)NCCCCCc2ccccc2)ccc1O	297.398	3.843420000000003	2	2	7	2
[3284551.5]	0.43304879296442556	O=C(O)[C@H](S)c1ccc(/N=N/c2ccc(S(=O)(=O)O)cc2)cc1	352.3930000000001	3.4042000000000012	5	3	5	2
[3052.0217]	0.5196470157397621	C=C1[C@@H]([C@@H](O)C[C@H](C)CC[C@H]2C(C)C)CC[C@@H]2CC[C@@H](C)OC(=O)C[C@@H]1O	380.56900000000013	4.484800000000005	4	2	1	0
[937287.9]	0.3547339755411577	CC(=O)NC[C@H]1O[C@H](CO)[C@@H](O)[C@@H](O)[C@@H]1O	235.23600000000002	-3.0350999999999986	6	5	3	0
[6475365.]	0.3370322175649223	CCCCCn1nc(C(=O)c2cccc3ccccc23)c2ccccc21	342.4420000000001	5.610700000000005	2	0	6	4
[1894.2612]	0.7631694686307545	CC(C)=CCC[C@]1(C)O[C@@]2(C)CC[C@@H]1C[C@H]2O	238.37099999999998	3.441400000000003	2	1	3	0
[2799727.8]	0.644800589270953	COc1ccc(C2=NN=C2)cc1	160.17600000000002	1.4837	1	0	2	1
[3927421.2]	0.4681249171425111	CC/C=C(/CCC)C(=O)OCC	170.25199999999998	2.686000000000001	2	0	5	0
[139240.36]	0.36144525466446253	CC(C)CNCCOC(=O)c1ccc(NC(=O)CC(=O)O)cc1	322.36100000000005	1.502199999999999	6	3	9	1
[416961.47]	0.7835509963461483	COCc1cc(Cl)nc2ccc(Br)cc12	286.556	3.797100000000002	2	0	2	2
[2099180.2]	0.8630441304740177	c1ccc(-c2nsc([C@H]3CCCN3)n2)cc1	231.32399999999998	2.6296	3	1	2	2
[10457.608]	0.1716888254978692	C[C@@H]1O[C@@H](O[C@H]2[C@@H](O)[C@@H](O)[C@H](O)[C@@H](O)[C@H]2O)[C@@H](O)[C@H](O)[C@H]1O[C@@H]1O[C@@H](CO)[C@@H](O)[C@@H](O)[C@@H]1O	488.4390000000002	-7.158599999999988	15	11	5	0
[83768.52]	0.16289854358484532	C/C(=N\OS(=O)(=O)O)S[C@@H]1O[C@H](CO)[C@@H](O)[C@@H](O)[C@@H]1O	333.34000000000003	-2.3276999999999988	10	5	4	0
[24974.684]	0.8036337845118452	CCCOc1sc(C(=O)O)c(CC2CCN(CC(C)(C)C)CC2)n1	354.51600000000013	3.9307000000000034	5	1	7	1
[3658982.8]	0.726970829296479	C[C@]12CCC(=O)[C@@](C)(CC=C1)[C@]1(CO)CC[C@@H]1C(=O)C[C@H]2O	306.40200000000004	2.0306	4	2	1	0
[5.459752e+08]	0.29382459889531737	O=C(O)CN[C@H](O)C[C@@H](O)CO	179.172	-2.277699999999999	6	5	6	0
[4833.882]	0.44058605480488344	C=C1C[C@H](O)[C@H]2C(=C)C(=O)O[C@@H]2[C@H]2C(=C)C(=O)O[C@@H](c3ccc(O)cc3)C[C@@H]12	382.4120000000001	2.5874000000000006	6	2	1	1
[932596.2]	0.7288983541281939	CNCCc1ccc(OC)cc1	165.236	1.4571	2	1	4	1
[821227.2]	0.8421191724575808	COc1c2c(cc3occc13)C[C@H](O)C(C)(C)O2	248.27799999999996	2.5157999999999996	4	1	1	2
[8333752.5]	0.0459962800172321	CCNCCCNCCCNCCNCCCNCCNCCCCCCCCCCCCNCCCCCCCC(=O)O	628.0480000000002	4.630000000000007	9	8	40	0
[532137.94]	0.7607278301421215	CC(C)[C@@]12CC[C@](C)(O1)[C@@H]1[C@H](O)C[C@@H](C)[C@@H]1C2	238.37099999999998	2.9871000000000016	2	1	1	0
[52876.7]	0.39684619923032904	C[C@H]1CC[C@]2(C(=O)O)CC[C@@]3(C)C(=CC[C@@H]4[C@@]5(C)CC[C@@H](O)C(C)(C)[C@@H]5CC[C@]43C)[C@@H]2[C@@]1(C)O	472.7100000000003	6.204400000000009	4	3	1	0
[139262.14]	0.7399961156347875	C=C(C)[C@@H]1Cc2c(ccc3c2O[C@H]2COc4cc(OC)c(OC)cc4[C@H]2C3=O)O1	394.4230000000001	3.7033000000000023	6	0	3	2
[149995.8]	0.7064561042587757	CC(C)(Cc1ccccc1)[C@H](c1ccccc1)N1CCCCC1	307.48100000000017	5.482500000000006	1	0	5	2
[31132.523]	0.7525899752139177	COc1ccc2[nH]c(C)c(CCNC(=O)c3cccc(F)c3)c2c1	326.37100000000004	3.5965200000000017	2	2	5	3
[150039.6]	0.7511701688446837	Cc1[nH]c2ccccc2c1CCNC(=O)c1ccc(C)c(OC)c1	322.408	3.7658400000000025	2	2	5	3
[25559.947]	0.5804593995246595	CCCCCC[C@@H](O)[C@@H](O)CCc1ccc(O)c(OC)c1	296.407	3.0256000000000016	4	3	10	1
[762434.8]	0.762414301679015	CCCc1ccc(-c2ccc(C#N)cc2)cc1	221.303	4.177780000000003	1	0	3	2
[531236.4]	0.08090567495174208	CCCCCCCCCCCCCC[C@@H](O)[C@H]1CC[C@H]([C@@H](O)CCCCCCCCCCC2=C[C@@H](C)OC2=O)O1	564.8920000000005	9.119700000000003	5	2	26	0
[4312606.]	0.026278488254341287	CCCCC/C=C\C/C=C\C/C=C\C/C=C\CCCC(=O)O[C@H](COC(=O)CCCCCCC/C=C\CCCC)COC(=O)CCCCCCCCC/C=C\CCCCCC	851.3509999999993	16.644899999999964	6	0	45	0
[148545.78]	0.784204686171783	COc1cc2c(cc1OC)[C@@H]1O[C@H](OC)c3c(ccc4c3OCO4)[C@@H]1N(C)CC2	399.4430000000002	3.378000000000002	7	0	3	2
[3757857.2]	0.02632020475050011	CC/C=C\C/C=C\C/C=C\C/C=C\C/C=C\CCCCCC(=O)OC[C@H](COC(=O)CCCCCCC/C=C\CCCCCCCC)OC(=O)CCCCCCCCC/C	837.3239999999994	16.25479999999996	6	0	44	0
[2319.5332]	0.11391390039452433	O=S(=O)(O)O/N=C(\CCCCc1ccccc1)S[C@H]1O[C@@H](CO)[C@@H](O)[C@H](O)[C@@H]1O	451.51900000000006	0.06540000000000007	10	5	9	1
[596615.06]	0.705889237947483	CC(C)[C@@](CCN(C)C)(C(=O)c1ccccc1)c1ccccc1	309.45300000000003	4.4150000000000045	2	0	7	2
[118037.945]	0.7976040800544336	CCCCc1[nH]nc2c1[C@H](c1ccc(O)cc1)[C@H](C(F)(F)F)N2	325.334	3.946200000000002	3	3	4	2
[1.8961014e+09]	0.5973727048811437	C=C1C[C@]23C[C@H]1CC[C@@H]2[C@]12CC[C@@](C)(C(=O)O1)[C@@H]2[C@@H]3C(=O)O	302.37	2.7753000000000005	4	1	1	0
[1598.4514]	0.17611015721523393	COc1ccc(-c2cc(=O)c3c(O)cc(O)c([C@H]4O[C@@H](CO)[C@@H](O)[C@@H](O)[C@@H]4O[C@@H]4O[C@@H](C)[C@@H](O)[C@@H](O)[C@@H]4O)c3o2)cc1	592.5500000000003	-0.7535000000000001	14	8	6	3
[150319.88]	0.7205801640976153	O=C(Cn1c(=O)cc(C(=O)N2CCCCC2)c2ccccc21)Nc1cccc(F)c1	407.445	3.405400000000002	3	1	4	3
[71567.086]	0.4283683415884717	COc1ccc(OC(=O)CCCCCC(=O)O)cc1OC	296.31899999999996	2.6443000000000003	6	1	9	1
[2862881.2]	0.026493782530486638	CC/C=C\C/C=C\C/C=C\C/C=C\CCCCCCC(=O)OC[C@@H](COC(=O)CCCCCCC/C=C\C/C=C\C/C=C\CC)OC(=O)CCCCCCCCCC	807.2539999999997	15.250599999999965	6	0	41	0
[30759.166]	0.5839926002515633	CC(C)C1=C(O)C(=O)C2=C(C1=O)[C@H]1C[C@@H]3C(C)(C)CCC[C@@]23C(=O)O1	344.40700000000015	3.0447000000000015	5	1	1	0
[22855.809]	0.4640740563336531	CC1(C)[C@H](O)CC[C@]2(C)[C@H]1CC[C@]1(C)[C@@H]2C(=O)C=C2[C@@H]3C[C@](C)(C(=O)O)CC[C@@]3(C)CC[C@]21C	470.6940000000004	6.412600000000007	4	2	1	0
[6926485.5]	0.3435046214400005	C[C@@]12C(=O)C=CC[C@]1(O)C[C@H](O)[C@@H]1[C@H]2CC[C@@]2(O)C(=O)O[C@@]3(C)[C@@H]4C[C@@]5(C)[C@@H](CO[C@@]16O[C@@]32[C@H]5C6=O)C(=O)O4	544.5530000000005	-0.277399999999999	11	3	0	0
[277.86246]	0.11003850306283029	CC1=C[C@@H](O)CC(C)(C)[C@H]1/C=C/C(C)=C/C=C/C(C)=C/C=C/C=C(C)/C=C/C=C(\C)C(=O)C[C@]12O[C@]1(C)C[C@@H](O)CC2(C)	586.8570000000003	8.627400000000005	4	2	11	0
[97226.49]	0.5909736801171455	O=C(O)c1c(C2CC2)c(O)cc(C(=O)O)c1O	238.195	1.3716	6	4	3	1
[115102.56]	0.41764933598070947	CC(C)(O)/N=C(/O)[C@@H]1CCCN1	172.22799999999998	0.42330000000000007	3	3	2	0
[4099605.5]	0.7120219303096768	C[C@]12C[C@@H](c3ccccc3)OC(=O)[C@@H]1CC(=O)C[C@@H]1[C@@H]3C[C@@H](C[C@H]12)OC3=O	368.4290000000001	3.227800000000002	5	0	1	1
[46606892.]	0.4560917735982506	NC(=O)CC[C@@H](N)C(=O)O	146.14600000000002	-1.3361999999999998	4	3	4	0
[800710.75]	0.04759038389250028	CCCCCCCCCCCCCCCC[C@H](O)C(=O)N[C@@H](CO)[C@H](O)/C=C/CC/C=C(\C)CCCCCCCCC	593.978	9.480100000000004	4	4	31	0
[27284.63]	0.3861241154908307	NCOc1cc(CCC(=O)Nc2ccc(CCN3CCOCC3)cc2)cc(-c2ccccc2)c1O	475.5890000000003	3.8002000000000034	6	3	10	3
[22501.742]	0.05547154246816953	CC(C)/N=C/[C@@H](C)SNC(=O)CCNC(=O)[C@H](O)C(C)(C)CO[P@@](=O)(O)O[P@@](=O)(O)OC[C@H]1O[C@@H](n2cnc3c(N)ncnc32)[C@@H](O)[C@@H]1O	756.669	-0.19619999999999704	18	8	18	2
[5233159.5]	0.7332303170504471	CN1Cc2cc(C3=NCCN3)ccc2C1	201.273	0.9817999999999998	2	1	1	1
[19230772.]	0.026196732701738407	CCCCCCCC/C=C\C/C=C\C/C=C\CCCC(=O)OC[C@H](COC(=O)CCCCCCC/C=C\C/C=C\CCCCCC)OC(=O)CCCCCCCCCCCCCCC	895.4479999999992	18.039199999999976	6	0	49	0
[1549.4915]	0.7714141093353439	CC1(C)C=Cc2cc3c(cc2O1)OC[C@]1(O)c2ccc(O)cc2O[C@H]31	338.35900000000004	3.2901000000000016	5	2	0	2
[32324992.]	0.7105001256345357	c1csc(C[C@H]2CCCN2)c1	167.27700000000002	2.0425999999999997	1	1	2	1
[9638.199]	0.6314197122408228	CC1(C)CCC[C@]2(C)[C@H]1CC[C@@]1(C)[C@@H]2CC[C@]2(C)[C@@H](O)C=C2[C@@H]1O	332.52799999999996	4.697200000000006	2	2	0	0
[45223.223]	0.5642426276395192	C=C(Cc1ccc(OC(C)=O)cc1)c1cc(OC)c(OC)cc1OC	342.3910000000001	3.893600000000003	5	0	7	2
[75799.97]	0.5539002936221032	C=C[C@@]1(C)C=C2C(=O)C[C@H]3[C@](C)(C(=O)OC)CCC[C@]3(C)[C@H]2CC1	330.46800000000013	4.473600000000004	3	0	2	0
[10536166.]	0.6839362228219915	O=C(O)C(=O)NCCc1ccccc1	193.20200000000003	0.4298999999999995	3	2	3	1
[9155.058]	0.2490119780053653	N#C/C=C1\[C@H](O)[C@H](O)[C@H](O)C[C@H]1O[C@@H]1O[C@H](CO)[C@@H](O)[C@H](O)[C@@H]1O	347.32	-3.892119999999999	10	7	3	0
[4244016.5]	0.8799966722317791	COCCc1c(CO)cc(OC)c2c1C[C@@H](C)C2=O	264.32099999999997	1.7513	4	1	5	1
[13257.366]	0.4178208491447657	CC1(C)CC[C@@]2(C(=O)O)CC[C@]3(C)C(=CC[C@@H]4[C@@]5(C)CC[C@H](O)[C@@](C)(CO)[C@@H]5CC[C@]43C)[C@@H]2C1	472.7100000000003	6.206000000000008	4	3	2	0
[8201.877]	0.29202093617618013	C[C@@H]1O[C@H]1C1=C[C@H](O)[C@H](C)[C@H]1O[C@@H]1O[C@@H](CO)[C@@H](O)[C@@H](O)[C@@H]1O	332.349	-2.1041999999999987	8	5	4	0
[35675972.]	0.026196732701738407	CC/C=C\C/C=C\C/C=C\C/C=C\C/C=C\CCCCCC(=O)OC[C@@H](COC(=O)CCCCCCCCCCCCCCCCCCCCCCCCC)OC(=O)CCCCCC	895.447999999999	18.039199999999976	6	0	49	0
[48508.785]	0.5880715328475787	CSc1nc(O)c2c(=O)[nH]c(N3CCOCC3)nc2n1	295.32399999999996	-0.022800000000000376	8	2	2	2
[7051.0405]	0.3979593094145265	CCNCOc1cc(OC)cc(/C=C/C(=O)Nc2ccc(C(F)(F)F)cc2)c1	394.39300000000003	4.311700000000003	4	2	8	2
[2720.5022]	0.12494658959204984	CC(C)(O)C/C(=N\OS(=O)(=O)O)S[C@@H]1O[C@H](CO)[C@@H](O)[C@@H](O)[C@@H]1O	391.42000000000013	-2.186599999999998	11	6	6	0
[52876.7]	0.39684619923032904	C[C@@H]1CC[C@]2(C(=O)O)CC[C@]3(C)C(=CC[C@@H]4[C@@]5(C)CC[C@@H](O)C(C)(C)[C@@H]5CC[C@]43C)[C@@H]2[C@@]1(C)O	472.7100000000003	6.204400000000009	4	3	1	0
[53751.51]	0.09679376706658344	CCCCCC[C@H](O)CCC[C@H](O)[C@@H]1CC[C@H]([C@@H]2CC[C@H]([C@@H](O)CCCCCCCCCC3=C[C@@H](C)OC3=O)O2)O1	580.8470000000005	6.687600000000008	7	3	22	0
[4121810.]	0.026278488254341287	CC/C=C\C/C=C\C/C=C\C/C=C\C/C=C\CCCCCC(=O)OC[C@H](COC(=O)CCCCCCC/C=C\CCCC)OC(=O)CCCCCCCCCCCCCCC	851.3509999999993	16.644899999999964	6	0	45	0
[2538332.5]	0.7450396795645956	C[C@H](C(=O)c1ccccc1)[C@@H](Cc1ccccc1)N1CCCC1	307.4370000000002	4.212500000000003	2	0	6	2
[70.26465]	0.2611690270528828	C=C1C(=O)O[C@H]2/C=C(\C)CC/C=C(\C)CC/C=C(\C)CC/C=C(\C)CC[C@H]12	368.56100000000015	7.003800000000007	2	0	0	0
[9945406.]	0.38329961039474736	CCN(CC)CCn1c(C)c(C(=O)c2cccc3ccccc23)c2ccccc21	384.5230000000001	5.675720000000005	2	0	7	4
[1054514.8]	0.47645272838900715	CC(=O)O[C@@H]1C[C@@]2(C)[C@@]3(CO)CCC(C)=C[C@H]3O[C@H]1[C@]21CO1	308.374	1.5833	5	1	2	0
[3.8093834e+08]	0.7539156450838604	O=C(Nc1ccc2cccnc2c1)c1ccccc1	248.285	3.4871000000000016	2	1	2	3
[7280.9585]	0.21751778620947723	N#C[C@H](O[C@H]1O[C@@H](CO[C@H]2O[C@H](CO)[C@@H](O)[C@H](O)[C@@H]2O)[C@@H](O)[C@H](O)[C@@H]1O)c1ccccc1	457.4320000000001	-3.108019999999997	12	7	7	1
[1009330.3]	0.3128337128521101	NCCCC[C@H](N[C@H](CCO)C(=O)O)C(=O)O	248.27899999999997	-1.0061999999999987	7	5	10	0
[967888.5]	0.5214998504972985	CCC/C=C/C(=O)c1ccccc1C	188.26999999999998	3.5340200000000026	1	0	4	1
[3431.549]	0.40987780604699153	CC/C=C\C=C\[C@H](O)/C=C/C=C/C=C\CCCCCC(=O)O	304.43	4.573400000000003	3	2	12	0
[35288864.]	0.6435178971401858	CN(C)C(=O)Cc1ccccc1	163.22	1.3173	1	0	2	1
[678055.06]	0.027134495756940658	CC/C=C\C/C=C\C/C=C\C/C=C\C/C=C\C/C=C\CCC(=O)OC[C@@H](COC(=O)CCCCCCCCC/C=C\C/C=C\CCCC)OC(=O)CCCC	763.1569999999999	13.856299999999974	6	0	37	0
[211.78117]	0.4259895640337121	COCCOC(=O)C1=C(C)NC2=C(C(=O)C[C@H](c3ccc(Cl)cc3)C2)[C@@H]1c1ccc(O)c(OC)c1	497.9750000000002	4.605400000000005	7	2	7	2
[2.087191e+08]	0.026161698261343846	CC/C=C\C/C=C\C/C=C\C/C=C\CCCCC(=O)OC[C@H](COC(=O)CCCCCCCCCCCCCCCCCCCCC)OC(=O)CCCCCCCCCCCCCCCCC	939.5449999999987	19.433499999999988	6	0	53	0
[13412497.]	0.026196732701738407	CCCCC/C=C\C/C=C\C/C=C\C/C=C\CCCC(=O)OC[C@H](COC(=O)CCCCCCC/C=C\CCCCCCCC)OC(=O)CCCCCCCCCCCCCCCC	895.447999999999	18.039199999999976	6	0	49	0
[2.2867456e+08]	0.02624018496127779	CCCC/C=C\CCCCCCCC(=O)OC[C@H](COC(=O)CCCCCCC/C=C\CCCCCCCC)OC(=O)CCCCCCCCCCCCCCCCCCC	859.4149999999992	17.540899999999972	6	0	49	0
[17640048.]	0.6927184422463412	Cn1c(=O)c2c(nc(SCC(=O)Nc3ccccc3)n2C)n(C)c1=O	359.4110000000001	0.7014999999999996	5	1	4	3
[1880828.1]	0.6044244293083773	N#[N+]CC(=O)[C@@H](Cc1ccccc1)NNC(=O)c1ccccc1	309.34900000000005	1.95448	4	2	7	2
[1124512.8]	0.6690015463542395	CN1CCC[C@H]1c1ccc(O)c(O)c1	193.24599999999998	1.8645000000000003	3	2	1	1
[798179.5]	0.7295045016188575	COc1cc(OC)c2c(c1)/C=C/C(=O)C[C@H](c1cc(OC)cc(OC)c1OC)O2	400.4270000000002	3.8357000000000028	7	0	6	2
[3.5299213e+10]	0.4925073282443973	c1nc2c([nH]1)CNC2	109.13199999999999	0.012899999999999745	2	2	0	1
[7.790064e+08]	0.02614852788267762	CCCCCC/C=C\CCCCCCCCCC(=O)OC[C@H](COC(=O)CCCCCCCCC/C=C\CCCCCCCC)OC(=O)CCCCCCCCCCCCCCCCCCCCC	971.6309999999986	20.661699999999996	6	0	57	0
[12401786.]	0.3652581623854644	O=C(CCCC[C@@H]1SC[C@@H]2NC(=O)N[C@H]12)Oc1ccccc1	320.41400000000004	2.3178	4	2	6	1
[31455.977]	0.47588498194365614	C=C(C)[C@@H]1C[C@H](C(=O)O)CC1=CC(=O)CC1=CCOC1=O	290.315	2.0421	5	1	5	0
[160284.7]	0.8215995486924976	CC(C)Cc1ccc([C@@H](C)C(=O)O)cc1	206.28499999999997	3.073200000000001	2	1	4	1
[118927.88]	0.8693221123588197	Cc1cc(Nc2ccccc2C(=O)O)c(C)cc1C	255.31699999999998	4.0536600000000025	3	2	3	2
[1298497.4]	0.5761279360207752	COC(=O)/C=C/c1ccc(OC)c(OC)c1	222.23999999999995	1.89	4	0	4	1
[955603.75]	0.7574719062125931	CCN(CC)C(=S)SCc1ccc(OC)cc1	269.435	3.555100000000002	4	0	5	1
[788042.06]	0.16136802672331535	NCCCC[C@H](N[C@H](CC(=O)N[C@@H](CCCN)C(=O)O)C(=O)O)C(=O)O	376.4100000000001	-1.6901999999999937	10	7	15	0
[6352106.5]	0.7979511144880254	N[C@H]1CO[C@@H]2[C@H](OCc3ccccc3)[C@H]12	205.257	0.9276999999999993	3	1	3	1
[2249760.]	0.9086776281202659	O=C(Cc1cccs1)Nc1ccc(C(F)(F)F)cc1	285.28999999999996	3.948100000000002	1	1	3	2
[1906.5372]	0.32721201457421084	C[C@]12CC(=O)c3occc3[C@@H]1CC[C@@]13C[C@@H](C[C@@H](O[C@@H]4O[C@@H](CO)[C@@H](O)[C@@H](O)[C@@H]4O)[C@H]12)[C@](O)(CO)C3	508.5640000000002	0.07449999999999896	10	6	4	1
[798.56555]	0.7973795619013486	C=CC1=CC(=O)[C@@H]2[C@@H](CC[C@@H]3C(C)(C)C(=O)C[C@](C)(O)[C@@H]3C(=O)O)[C@H]12	346.423	2.3908999999999994	5	2	5	0
[44501.984]	0.9112336164829481	Cc1cccc(O[C@@H]2COc3ccc(O)cc3C2=O)c1	270.284	2.72332	4	1	2	2
[1.0932865e+09]	0.4844353088928782	C[C@H]1C=C(CO)[C@@H](O)C1=O	142.15399999999997	-0.5152	3	2	1	0
[3988150.8]	0.026278488254341287	CC/C=C\C/C=C\C/C=C\C/C=C\C/C=C\CCCCCC(=O)OC[C@H](COC(=O)CCCCCCCCC/C=C\CCCCCC)OC(=O)CCCCCCCCCCC	851.3509999999993	16.644899999999964	6	0	45	0
[54382.62]	0.5384874930825433	CC#Cc1ccc2c(c1)OCO2	160.17199999999994	1.7867	2	0	0	1
[554985.3]	0.8457346347453657	CCc1ccc(C(=O)Cc2ccccc2C(=O)O)cc1	268.312	3.372600000000002	3	1	5	2
[255193.58]	0.0703122722105159	CCCCCCCCCC[C@H](O)[C@H]1CC[C@H]([C@@H]2CC[C@H]([C@@H](O)CCCCCCCCCC[C@@H](O)CC3=C[C@@H](C)OC3=O)O2)O1	622.9280000000006	7.8579000000000105	7	3	25	0
[1.0885965e+09]	0.6240969235528274	COC(=O)c1ccc(OC)cc1	166.176	1.4818	3	0	2	1
[83919848.]	0.5416729314973412	CCCC(=O)OCCC	130.18699999999998	1.7397	2	0	4	0
[55832.95]	0.8620962834708602	COc1cc([C@H]2C(C#N)=C(N)Oc3n[nH]c(C)c32)cc2c1OCO2	326.3120000000001	1.6735999999999998	7	2	2	2
[250428.84]	0.4688798268459804	CC(C)=CCC(=O)NCCCCCCCC	225.37599999999992	3.8194000000000035	1	1	9	0
[5.3361046e+08]	0.5138001638231596	C/C1=C/CC[C@@]2(C)O[C@H]2CC1=O	166.21999999999997	1.8432	2	0	0	0
[69677.53]	0.35346887539021987	CC(C)=CC(=O)O[C@H]1O[C@@H](CO)[C@@H](O)[C@@H](O)[C@@H]1O	262.258	-1.7043	7	4	3	0
[1907.2537]	0.37015619314179005	COc1ccc(-c2coc3cc(O[C@@H]4O[C@@H](CO)[C@@H](O)[C@@H](O)[C@@H]4O)cc(O)c3c2=O)cc1	446.40800000000013	0.3528999999999999	10	5	5	3
[4826.5205]	0.45935246759985376	COc1ccc(-c2coc3cc(O[C@H]4O[C@@H](CO)[C@@H](O)[C@@H](O)[C@@H]4O)ccc3c2=O)cc1	430.4090000000001	0.6472999999999999	9	4	5	3
[1180406.]	0.32983248214226507	CN[C@@]1(O)[C@H]2C=CC[C@@H]1C[C@H](O)[C@@H]2O	199.25	-0.7878000000000005	4	4	1	0
[67525.93]	0.5367067991194158	CC(C)C/C=C(\C)CCC=C(C)C	180.33499999999998	4.7252000000000045	0	0	5	0
[48.81964]	0.14813065474468828	O=C(O)c1cc(O)c2c(c1)[C@](O)([C@@H]1O[C@@H](CO)[C@@H](O)[C@@H](O)[C@@H]1O)c1cccc(O[C@H]3O[C@@H](CO)[C@@H](O)[C@@H](O)[C@@H]3O)c1C2=O	610.5210000000003	-4.1081999999999965	16	11	6	2
[628145.3]	0.0940682367266327	CCCCCCCC[C@@H](O)[C@@H]1CC[C@H]([C@@H]2CC[C@H]([C@@H](O)CCCCCCCCCC[C@@H]3C[C@@H](CC(C)=O)C(=O)O3)O2)O1	594.8740000000006	7.365800000000009	7	2	23	0
[3071821.8]	0.6180268596717411	S=C(c1ccc(-c2ccccc2)cc1)N1CCN(c2ccccc2)CC1	358.5100000000001	4.8513000000000055	3	0	3	3
[1403282.2]	0.5221865110266397	C[C@@H](O)/C=C/[C@@]12O[C@@]1(C)CC2(C)C	182.26299999999998	1.881	2	1	2	0
[81695.47]	0.7571000017869942	O=C(Nc1ccc(Br)cc1)C(=O)Nc1ccc(Br)cc1	398.05400000000003	3.788800000000001	2	2	2	2
[1119049.2]	0.7434469866854843	Cc1coc2c1[C@@H](O)[C@@]1(C)[C@@H](C)CCC[C@H]1C2	234.33899999999994	3.620020000000002	2	1	0	1
[30756250.]	0.8960340977104451	O=C(O)Cc1ccccc1OC(=O)Nc1ccccc1	271.272	2.9246000000000008	4	2	4	2
[6.287252e+08]	0.578015295195833	O=C1Nc2ccccc2/C1=C\c1c[cH-]cn1	209.22799999999998	2.2931999999999997	2	1	1	2
[9785.424]	0.49111756298848114	COC(=O)[C@@]1(C)CC[C@]2(C)CC[C@]3(C)C(=CC(=O)[C@H]4[C@]5(C)CC[C@H](O)[C@@](C)(CO)[C@@H]5CC[C@]43C)[C@@H]2C1	500.72000000000037	5.473400000000007	5	2	2	0
[28033706.]	0.4863578855685594	Cc1ccnc(Cl)c1	127.574	2.04342	1	0	0	1
[30516382.]	0.5103360477769769	Cc1c(N)cccc1O	123.15499999999996	1.2828199999999998	2	2	0	1
[20078284.]	0.0481280235644106	CCCCCCCCCCCCCCCCCCCCCCCC(=O)N[C@@H](CO)[C@@H](O)/C=C/CCCCCCCCCCC	622.0759999999998	11.903599999999983	3	3	36	0
[2.0641064e+08]	0.31405011179965275	C[C@H]1C(=O)O[C@H]2C[C@@]34[C@@H]5OC(=O)[C@]3(O[C@@H]3OC(=O)[C@@H](O)[C@]34[C@H](C(C)(C)C)[C@@H]5O)[C@@]12O	424.4020000000001	-1.3694999999999982	10	3	0	0
[2.1826938e+08]	0.5015216190445696	CC(C)(CO)[C@@H](O)C(=O)O	148.158	-0.5496000000000001	4	3	3	0
[466710.28]	0.32758849276761803	O=C(NCCCC[C@@H](NC(=O)CC[C@H](N)C(=O)O)C(=O)O)c1ccccc1	379.41300000000007	0.34820000000000245	7	5	12	1
[441760.28]	0.9182148675103156	COc1ccc(C(=O)Nc2ccc(OC)cc2)cc1OC	287.31500000000005	2.9647000000000014	4	1	5	2
[377.03128]	0.15357222557362782	C[C@H]1O[C@@H](Oc2cc(O)c3c(=O)c(O)c(-c4ccc(O[C@@H]5O[C@@H](CO)[C@@H](O)[C@@H](O)[C@@H]5O)cc4)oc3c2)[C@@H](O)[C@@H](O)[C@@H]1O	594.5220000000004	-1.7438000000000013	15	9	6	3
[119408.84]	0.5681336925921013	CC(=O)N[C@H]1[C@H](Oc2ccccc2)O[C@H](CO)[C@@H](O)[C@@H]1O	297.307	-0.9909000000000006	6	4	4	1
[4826.5205]	0.45935246759985376	COc1ccc(-c2coc3cc(O[C@H]4O[C@H](CO)[C@@H](O)[C@@H](O)[C@@H]4O)ccc3c2=O)cc1	430.4090000000001	0.6472999999999999	9	4	5	3
[2.2426196e+09]	0.02619733202422387	CCCC/C=C\CCCCCCCC(=O)OC[C@H](COC(=O)CCCCCCCCCCCCCCCCC)OC(=O)CCCCCCCCCCCCCCCCCCCCC	889.4849999999991	18.54509999999998	6	0	52	0
[6470112.]	0.09331891633120741	N=C(N)NCCC/C(=N/NC(=N)N)NCCC[C@@H](N)C(=O)O	315.38200000000006	-2.1720599999999965	8	9	10	0
[292186.3]	0.7502263982377186	CO[P@@](=O)(CC[C@H](N)C(=O)O)Oc1ccccc1Cl	307.66999999999996	2.3603000000000005	6	2	7	1
[1569.554]	0.6700718156980674	CC(C)(C)NC[C@H](O)c1ccc(O)c(C(=O)Nc2ccc(F)cc2)c1	346.40200000000004	3.2051000000000007	4	4	5	2
[3457888.]	0.026493782530486638	CCCCC/C=C\C/C=C\C/C=C\C/C=C\C/C=C\CCC(=O)OC[C@@H](COC(=O)CCCCCCC/C=C\C/C=C\CCCCCC)OC(=O)CCCCCCC	807.2539999999997	15.250599999999965	6	0	41	0
[208266.83]	0.7803289386855786	OCc1ccccc1-c1cc(O)cnc1	201.225	1.9464999999999997	3	2	2	2
[47576.08]	0.5765772784542664	C/C=C(\C)C(=O)O[C@@H]1C2=C(C)C(=O)O[C@@]2(O)C[C@H]2CC[C@@H](O)[C@@H](C)[C@]21C	364.4380000000001	2.2432999999999996	6	2	2	0
[1.482088e+08]	0.6714238115648699	NC(=O)Cn1c(=O)c(=O)c2ccccc21	204.185	-0.29879999999999973	3	1	2	1
[1033466.9]	0.1146338329900838	C[N+](C)(C)C[C@@H](CCC(=O)O)OC(=O)CCCCCCCCCCCCCCCCC	442.7050000000005	6.730700000000007	4	1	22	0
[183.98701]	0.2450502056776392	COc1cc([C@H]2c3cc(O)c(OC)cc3C[C@H](CO)[C@@H]2CO[C@@H]2O[C@@H](CO)[C@@H](O)[C@@H](O)[C@@H]2O)ccc1O	522.5470000000003	-0.15580000000000055	11	7	8	2
[569.91223]	0.1038926954338532	O=C(OC[C@@H]1O[C@@H](Oc2cc(O)c3c(=O)c(O)c(-c4ccc(O)c(O)c4)oc3c2)[C@@H](O)[C@@H](O)[C@H]1O)c1cc(O)c(O)c(O)c1	616.4840000000003	0.4425999999999986	16	10	6	4
[192513.2]	0.7456625947732537	CC[C@H](O)/C=C1/CCC(=O)C2=CC(C)(C)C[C@@H]21	234.33899999999997	3.0191000000000017	2	1	2	0
[1035.1492]	0.18142467464070475	COc1cc([C@@H](O)[C@@H](CO)Oc2ccc(/C=C\CO)cc2OC)ccc1O[C@@H]1O[C@@H](CO)[C@@H](O)[C@@H](O)[C@@H]1O	538.5460000000003	-0.6387000000000005	12	7	12	2
[16323498.]	0.026196732701738407	CCCCC/C=C\C/C=C\C/C=C\C/C=C\CCCC(=O)O[C@@H](COC(=O)CCCCCCC/C=C\CCCCCCCC)COC(=O)CCCCCCCCCCCCCCCC	895.447999999999	18.039199999999976	6	0	49	0
[765810.4]	0.7965660879255687	CN(c1ccc(Cl)cc1)c1cccc(C#N)c1	242.709	3.979580000000002	2	0	2	2
[64465.41]	0.6813474731929317	Oc1ccc2c(c1)OC[C@@]1(O)c3ccc(O)cc3O[C@@H]21	272.25600000000003	1.8114999999999997	5	3	0	2
[14293113.]	0.8611143545963277	C[C@H](NCc1ccccc1)C(=O)Nc1ccccc1	254.333	2.803400000000001	2	2	5	2
[16706.746]	0.41898101672795823	C=C1CC[C@]2(C(=O)O)CC[C@]3(C)C(=CC[C@@H]4[C@@]5(C)CC[C@H](O)C(C)(C)[C@@H]5CC[C@]43C)[C@H]2[C@H]1C	454.6950000000003	7.009600000000009	3	2	1	0
[766700.4]	0.46349233609435103	Cn1c(=O)c2c(ncn2[C@H]2O[C@@H](CO)[C@@H](O)[C@@H]2O)c(=O)[nH]1	298.25500000000005	-2.9652	7	4	2	2
[36927.97]	0.43297117879738783	O=C(O)/C=C/c1cccc(O[C@@H]2O[C@@H](CO)[C@@H](O)[C@H](O)[C@@H]2O)c1	326.301	-1.0369000000000006	8	5	5	1
[2659251.5]	0.8259433940049841	Cc1cccc(N(C)C(=O)c2ccc(S(=O)(=O)N3CCCCC3)cc2)c1	372.49000000000024	3.446220000000002	3	0	4	2
[10976.56]	0.33818741754037895	O=C1Oc2cc(O)cc(O)c2C1=O	180.11499999999995	0.1994999999999999	5	2	0	1
[14599.829]	0.18734461129024296	Nc1c(O[C@@H]2O[C@H](CO)[C@H](O)[C@H](O)[C@H]2O)cccc1O[C@@H]1O[C@@H](CO)[C@@H](O)[C@H](O)[C@@H]1O	449.4090000000002	-4.373799999999993	13	9	6	1
[7079.5957]	0.48525545799158265	CC1(C)[C@H]2CC[C@]3(C)[C@H](C(=O)C=C4[C@@H]5C[C@](C)(CO)CC[C@]5(C)CC[C@@]34C)[C@@]2(C)CC[C@H]1O	456.71100000000035	6.320300000000008	3	2	1	0
[1.049468e+09]	0.02614180230742857	CCCCCCCC/C=C\CCCCCCCCCCCCCC(=O)OC[C@H](COC(=O)CCCCCCC/C=C\CCCCCCCC)OC(=O)CCCCCCCCCCCCCCCCCCC	999.6849999999986	21.441900000000004	6	0	59	0
[3393.0425]	0.8874343900434254	COc1cc(O)c2c(c1)O[C@H](c1ccc(O)cc1)CC2=O	286.2830000000001	2.8129	5	2	2	2
[40874784.]	0.7818622215062127	CN1CC[C@@]23c4c5ccc(O)c4O[C@@H]2C(=O)C=C[C@@H]3[C@H]1C5	283.327	1.4062999999999999	4	1	0	1
[236.17542]	0.3510518998161352	Oc1ccc([C@H]2Oc3c(O)cc([C@H]4Oc5cc(O)cc(O)c5C(=O)[C@H]4O)cc3[C@@H]2CO)cc1	452.4150000000002	2.395900000000001	9	6	3	3
[71602.24]	0.8646681403311671	COc1cc([C@H]2OC[C@H]3[C@@H](c4ccc5c(c4)OCO5)OC[C@@H]23)cc(OC)c1O	386.40000000000015	3.2133000000000016	7	1	4	2
[2870889.2]	0.026493782530486638	CC/C=C\C/C=C\C/C=C\C/C=C\CCCCCCC(=O)OC[C@H](COC(=O)CCCCCC/C=C\C/C=C\C/C=C\CCCCC)OC(=O)CCCCCCCC	807.2539999999996	15.250599999999965	6	0	41	0
[64142.406]	0.4062815395869595	CC(=O)O[C@H](C)CCCC(=O)O[C@H]1O[C@H](CO)[C@@H](O)[C@H](O)[C@H]1O	336.337	-1.5485999999999989	9	4	7	0
[1.4103724e+09]	0.4425248438547427	O=C1CCCC(=O)N1	113.116	-0.1869	2	1	0	0
[1111.6343]	0.7715971249323904	COc1cc2c(c3oc(=O)ccc13)[C@@H](O)[C@H](O)C(C)(C)O2	292.2870000000001	1.3668999999999998	6	2	1	2
[8086.124]	0.27680357291828683	C=C1C(=O)O[C@@H]2/C=C(/C)CC/C=C(/C(=O)O[C@H]3O[C@@H](CO)[C@@H](O)[C@@H](O)[C@@H]3O)CC[C@@H]12	424.4460000000001	-0.1260000000000001	9	4	3	0
[465756.97]	0.3998810007421199	O=[N+]([O-])c1ccccc1O[C@@H]1O[C@@H](CO)[C@@H](O)[C@H](O)[C@@H]1O	301.251	-1.2265000000000004	8	4	4	1
[12985.68]	0.8659214012124594	CC(=O)N(Cc1ccc(OCCN2CCCCCC2)cc1)C(=O)O	334.416	2.967900000000001	5	1	6	1
[8205.015]	0.1212529640802673	OC[C@@H]1O[C@@H](O[C@@H]2[C@H](OCc3ccccc3)O[C@H](CO)[C@H](O)[C@@H]2O[C@@H]2O[C@@H](CO)[C@@H](O)[C@@H](O)[C@@H]2O)[C@@H](O)[C@@H](O)[C@@H]1O	594.5630000000004	-5.348499999999988	16	10	10	1
[11937288.]	0.6444527873947915	N[C@H](C=O)Cc1ccccc1	149.19299999999998	0.7552999999999994	2	1	3	1
[89794.6]	0.4717718897437964	CC(=O)SC(C)=O	118.15699999999998	0.8126	3	0	0	0
[385207.7]	0.8364095395172542	CNCC[C@H](Oc1ccccc1)c1ccccc1	241.334	3.4162000000000026	2	1	6	2
[476203.12]	0.2456956762849238	OC[C@@H](OS(O)(O)O)[C@H](O)CN1C[C@H](O)[C@H](O)[C@H]1CO	319.33200000000005	-2.7382999999999975	10	8	7	0
[526870.56]	0.7717686328744294	COc1cc(C(=O)Nc2ccc3ccccc3c2)ccc1O	293.32200000000006	3.8063000000000025	3	2	3	3
[317256.28]	0.7407334678541322	CC(C)c1ccc(C(=O)OCCN2CCN(c3ccccc3)CC2)cc1	352.478	3.7890000000000033	4	0	6	2
[84.17793]	0.12304466654603073	COC(=O)C1=CO[C@H](O[C@@H]2O[C@H](CO)[C@@H](O)[C@H](O)[C@H]2O)/C(=C/COC(C)=O)[C@@H]1CC(=O)OCCc1ccc(O)cc1	582.5550000000005	-0.7965999999999984	14	5	11	1
[2.2672413e+08]	0.5301974190717502	CCC(=O)OCC(=O)OC	146.142	0.11260000000000003	4	0	3	0
[2537732.]	0.02660613261255523	CC/C=C\C/C=C\C/C=C\C/C=C\C/C=C\CCCC(=O)OC[C@@H](COC(=O)CCCCCCCCC/C=C\CCCCCCCC)OC(=O)CCC/C=C\C/C	793.2269999999997	14.860499999999966	6	0	40	0
[10818.201]	0.5536209754245038	CC1(C)O[C@@]2(C)CC[C@H]1[C@@H](O[C@H]1O[C@@H](CO)[C@@H](O)[C@@H](O)[C@H]1O)C2	332.3930000000001	-0.46089999999999987	7	4	3	0
[657077.]	0.5613724086312759	O=C1O[C@H]2[C@@H](O)[C@H](O)[C@@H](CO)O[C@H]2N1c1ccccc1O	297.26300000000003	-0.8436000000000006	7	4	2	1
[441.79608]	0.5475000972060459	C#C[C@]1(O)C=C[C@H]2[C@@H]3CCC4=CC(=O)CC[C@]4(C)[C@H]3CC[C@@]21C	310.43700000000007	3.6586000000000025	2	1	0	0
[75629.42]	0.743308313427506	CCCC[C@H](C(=O)OCC)N(C)Cc1ccc(O)cc1	279.37999999999994	2.9459000000000017	4	1	8	1
[4057489.2]	0.21765678990017356	COC(=O)CCCCCCCCCCCCCCCCCC	312.538	6.811000000000008	2	0	17	0
[908189.8]	0.37769616695307406	CC[C@@H](F)CCn1cc(C(=O)c2cccc3ccccc23)c2ccccc21	359.4440000000001	6.163700000000005	1	0	6	4
[29162.383]	0.4618755080134922	CC(C)[C@H](NC(=O)c1nn(CCCCCOc2ccccc2)c2ccccc12)C(N)=O	422.52900000000005	3.5253000000000014	4	2	11	3
[973594.]	0.5611713991020633	CC(=O)OC(OC(C)=O)c1ccccc1	208.21300000000002	1.8114	4	0	3	1
[162574.67]	0.6132417779442123	CC#CC#C/C=C1\C=C[C@]2(OC=C[C@H]2O)O1	214.21999999999997	1.0844999999999998	3	1	0	0
[2684.2917]	0.2288751447852227	O=c1cc(-c2ccc(O)c(O)c2)oc2cc(O[C@@H]3O[C@H](CO)[C@@H](O)[C@H](O)[C@@H]3O)c(O)c(O)c12	464.37900000000013	-0.5389000000000004	12	8	4	3
[1627419.9]	0.577448410587959	C[n+]1ccc(-c2ccccc2)cc1	170.235	2.1780999999999997	0	0	1	2
[7502162.]	0.21716071961677774	CC(=O)N[C@H](CCCNC(=N)N)C(=O)O	216.241	-1.1610299999999976	5	5	6	0
[1035.1492]	0.18142467464070475	COc1cc([C@H](O)[C@@H](CO)Oc2ccc(/C=C\CO)cc2OC)ccc1O[C@H]1O[C@@H](CO)[C@@H](O)[C@@H](O)[C@@H]1O	538.5460000000003	-0.6387000000000005	12	7	12	2
[25695458.]	0.748599559186282	COc1cccc(CC(=O)c2ccccc2)c1	226.275	3.1206000000000014	2	0	4	2
[2579707.2]	0.21910012925328437	N[C@H](CCCCNC[C@]1(O)O[C@H](CO)[C@@H](O)[C@H]1O)C(=O)O	308.3310000000001	-3.040299999999997	9	7	9	0
[89570056.]	0.6478528385189095	CC(C)[C@H]1NC(=O)[C@@H]2CCCN2C1=O	196.24999999999994	0.1317999999999997	2	1	1	0
[1340.8894]	0.30180686401687024	COc1ccc(-c2cc(=O)c3c(O)cc(O[C@@H]4O[C@@H](CO)[C@@H](O)[C@@H](O)[C@@H]4O)cc3o2)cc1O	462.40700000000015	0.05849999999999955	11	6	5	3
[899236.1]	0.2709003907673501	CCOC(=O)CCCCCCCCCCCCCCC	284.4839999999999	6.030800000000006	2	0	15	0
[1028.8788]	0.3310267553587242	O=c1c(-c2ccc(O)cc2)coc2cc(O)cc(O[C@H]3O[C@H](CO)[C@@H](O)[C@H](O)[C@@H]3O)c12	432.38100000000014	0.04990000000000022	10	6	4	3
[388.55777]	0.7782476519738848	CC(C)(C)OC(=O)ON1C(=O)C=C2C=C[C@H]3C[C@@H](C[C@@H](C)O)C[C@H]3C[C@@H]12	363.4540000000001	3.363500000000002	5	1	3	0
[9.392848e+08]	0.02614180230742857	CCCCCC/C=C\CCCCCCCCCC(=O)O[C@@H](COC(=O)CCCCCCCCCCCCCCCCCCC)COC(=O)CCCCCCCCCCCCC/C=C\CCCCCCCC	999.6849999999986	21.441900000000004	6	0	59	0
[25414.059]	0.013219417246676676	CCCCCCCCCCCCCCCCCCCCCC(=O)OC[C@H](CO[P@](=O)(O)O[C@H]1[C@@H](O)[C@H](O)[C@H](O)C(O)[C@H](O)[C@H]1O)OC(=O)CCCCCCCCCCCCC	897.1779999999998	8.64560000000001	14	7	40	0
[4464077.]	0.9300782097682375	CC(=O)N(C)c1ccccc1C(=O)Nc1ccccc1	268.316	2.9216000000000006	2	1	3	2
[422993.22]	0.407075642599748	O=C(NCCCCCCN1C(=O)c2ccccc2Sc2ccccc21)Nc1ccccc1	445.58800000000014	6.180100000000006	3	2	8	3
[7.9962605e+08]	0.616688075497997	CC[C@H](C)c1nccs1	141.23899999999998	2.656600000000001	1	0	2	1
[1621.3085]	0.26663363610055807	C=C1[C@@H](O)C[C@H](OC(C)=O)[C@@]2(C)[C@@H](OC(C)=O)[C@H](OC(C)=O)C3=C(C)[C@@H](O)[C@@H](OC(C)=O)C[C@@]3(C)[C@H](O)[C@@H]12	538.5900000000004	1.1183999999999998	11	3	4	0
[106374.72]	0.5270728191449845	COC(=O)[C@@H](NC(=O)c1nn(CCCCCO)c2ccccc12)C(C)C	361.442	2.1262999999999996	5	2	9	2
[514755.]	0.2772091427217957	CCCCCn1cc(C(=O)Cc2cccc3ccccc23)c2ccccc21	355.4810000000001	6.410100000000006	1	0	7	4
[317539.3]	0.557597344671318	C=C1CC[C@@H](CC[C@@H]2CC[C@H](C)C(=O)O2)[C@H]2C(=C)CC[C@H]12	288.43100000000004	4.656900000000005	2	0	3	0
[112.57374]	0.15317016515196127	CC(/C=C/[C@@]12O[C@@]1(C)CCCC2(C)C)=C\C=C\C(C)=C\C=C\C=C(C)\C=C\C=C(\C)[C@H]1C=C2/C(C)(C)CCCC[C@]2(C)O1	582.9130000000001	11.418299999999988	2	0	9	0
[379852.72]	0.19990944398688962	C[C@H]1CC[C@]2(O)[C@@]3(C)C[C@@]4(O)O[C@]2(C(=O)[C@@]4(C)C([C@@H](C)CO[C@@H]2O[C@@H](CO)[C@@H](O)[C@@H](O)[C@@H]2O)=CC3=O)[C@@H]1O	542.5780000000002	-2.086999999999997	12	7	5	0
[1.3059446e+09]	0.48465859951992124	N[C@@H]1c2cccnc2[C@@H](O)[C@@H]1O	166.18	-0.5107000000000003	4	3	0	1
[2501735.8]	0.4868923130975685	Cc1ncc([N+](=O)[O-])c(/C=N/c2ccc([N+](=O)[O-])cc2)c1	286.247	2.957020000000001	5	0	4	2
[1.150663e+10]	0.02613718491947229	CCCCCCCC/C=C\CCCCCCCCCCCCCC(=O)OC[C@@H](COC(=O)CCCCCCCCCCCCCCCCC)OC(=O)CCCCCCCCCCCCCCCCCCCCC	1029.7549999999983	22.446100000000012	6	0	62	0
[1.005708e+08]	0.026167823962927553	CCCC/C=C\C/C=C\CCCCCCCCCC(=O)OC[C@H](COC(=O)CCCCCCC/C=C\CCCCCC)OC(=O)CCCCCCCCCCCCCCCCCCCCC	927.5339999999986	19.267399999999984	6	0	53	0
[735603.6]	0.5200366388566927	CCCCCCOC(=O)Cc1ccccc1	220.312	3.3526000000000025	2	0	7	1
[68970.47]	0.36072910240190453	C[C@@H]1CC[C@]2(C(=O)O)CC[C@@]3(C)C(=CC[C@@H]4[C@@]5(C)C[C@@H](O)[C@@H](O)[C@](C)(CO)[C@@H]5CC[C@]43C)[C@@H]2[C@@]1(C)O	504.7080000000003	4.147600000000004	6	5	2	0
[53626.117]	0.034409970412395845	CCCCCCCCCCCCCCCCCCCCCCCCC(=O)OC[C@H](CO[C@H]1O[C@H](CO)[C@H](O)[C@H](O)[C@H]1O)OC(=O)CCCCCCCCCCCCCCC	857.3079999999997	11.731399999999985	10	4	44	0
[784.59546]	0.42250219566818403	C[C@@H]1O[C@H](Oc2ccc(-c3coc4cc(O)cc(O)c4c3=O)cc2)[C@@H](O)[C@@H](O)[C@@H]1O	416.38200000000006	1.0774999999999995	9	5	3	3
[1708533.2]	0.2626596843912844	O=C(O)[C@H](O)[C@@H]1O[C@@](O)(CO)[C@H](O)[C@H](O)[C@H]1O	254.19100000000003	-4.405699999999998	9	7	3	0
[412032.2]	0.3554856201989688	C/C(=C/CO[C@@H]1O[C@@H](CO)[C@@H](O)[C@@H](O)[C@@H]1O)CO	264.274	-2.2584999999999993	7	5	5	0
[32502676.]	0.7302361226724721	CC(=O)OCc1ccccc1C(=O)OCC	222.23999999999995	1.9264	4	0	4	1
[236.17542]	0.3510518998161352	Oc1ccc([C@H]2Oc3c(O)cc([C@@H]4Oc5cc(O)cc(O)c5C(=O)[C@H]4O)cc3[C@@H]2CO)cc1	452.4150000000002	2.395900000000001	9	6	3	3
[29374590.]	0.4895392683258688	N[C@H](C(=O)O)c1ccc(O)c(O)c1	183.16299999999998	0.18220000000000003	5	4	2	1
[325231.4]	0.8009691597993722	CN[C@@H](C)Cc1ccc2ccccc2c1	199.297	2.9902000000000015	1	1	3	2
[3117616.8]	0.5914471423476538	COC(=O)/C=C\c1cc(OC)c(OC)c(OC)c1	252.26599999999996	1.8985999999999998	5	0	5	1
[4275.575]	0.3057227537731993	CCCCCCCC[C@@H](O)/C=C/C=C\C=C\[C@@H](O)CCCC(=O)O	338.4880000000002	4.3823000000000025	4	3	15	0
[13752555.]	0.026196732701738407	CCCCC/C=C\C/C=C\C/C=C\C/C=C\CCCC(=O)OC[C@H](COC(=O)CCCCCCCCCCC/C=C\CCCCCCCC)OC(=O)CCCCCCCCCCCC	895.4479999999991	18.039199999999976	6	0	49	0
[3115.511]	0.3802015384485088	CC(C)C[C@H]1NC(=O)[C@@H](NC(=O)[C@H](Cc2ccccc2)N(C)C)[C@H](c2ccccc2)Oc2ccc(cc2)/C=C\NC1=O	568.7180000000002	4.095800000000002	5	3	8	3
[3068600.8]	0.8727032396050008	Cn1cncc1[C@H](OCc1ccccc1)C(=O)O	246.266	1.7626	4	1	5	2
[2024553.4]	0.496556143967672	CO/N=C(/N)c1ccc(-c2ccccc2)cc1	226.27900000000002	2.620300000000001	2	1	3	2
[506.94067]	0.7199794759470115	C=C(C)[C@H]1CCC(C)=C[C@@H]1c1c(O)cc(CCCN)cc1O	301.43	4.005100000000003	3	3	5	1
[2022708.5]	0.3684552666679203	O=c1ccn([C@@H]2O[C@H](COP(=O)(O)O)[C@@H](O)[C@H]2O)c(=O)[nH]1	324.182	-2.7349	9	5	4	1
[9795.471]	0.7820123866580958	CC(C)Nc1cc(N)ccc1-c1ccccc1	226.323	3.7561000000000018	2	2	3	2
[5118.858]	0.30847592484356373	O=C(/C=C\c1ccc(O)cc1)OC[C@H]1O[C@@H](Oc2ccccc2CO)[C@@H](O)[C@H](O)[C@@H]1O	432.42500000000007	0.3274999999999995	9	5	7	2
[16036.214]	0.12671530920493407	O=C(OC[C@@]1(O[C@@H]2O[C@@H](CO)[C@@H](O)[C@@H](O)[C@@H]2O)O[C@H](CO)[C@@H](O)[C@@H]1O)c1cc(O)c(O)c(O)c1	494.4020000000002	-4.414099999999999	15	10	7	1
[37671.863]	0.43297117879738783	O=C(O)/C=C/c1ccc(O[C@H]2O[C@H](CO)[C@@H](O)[C@H](O)[C@@H]2O)cc1	326.301	-1.0369000000000006	8	5	5	1
[22943680.]	0.6456539610643877	CCCC[C@H]1OC(=O)C2=CCCC[C@H]21	194.27399999999994	2.828500000000001	2	0	3	0
[2432.2087]	0.013701144304392872	CCCCCC/C=C/CCCCCCCCCC(=O)OC[C@H](CO[P@@](=O)(O)O[C@H]1[C@@H](O)[C@@H](O)[C@@H](O)[C@@H](OP(=O)(O)O)[C@@H]1O)OC(=O)CCCCCCCCCCCCC	889.0069999999996	7.617300000000015	16	7	37	0
[1.2272052e+09]	0.453519949593418	Nc1nc(N)c(O)cc1	125.13099999999997	-0.0484	4	3	0	1
[12578.364]	0.2564159020735964	C[C@@]1(O)[C@@H](O)C[C@H]2C(C(=O)O)=CO[C@@H](O[C@@H]3O[C@@H](CO)[C@@H](O)[C@@H](O)[C@@H]3O)[C@@H]21	392.3570000000001	-3.124299999999998	11	7	4	0
[2932.394]	0.7268685183460084	COc1ccc([C@@H]2[C@@H]3CCCC[C@@]3(O)CCN2CC(=O)Nc2ccc(Cl)cc2)cc1	428.96000000000004	4.655400000000004	4	2	5	2
[93603.5]	0.5069356014755602	COc1cc(O[C@@H]2O[C@@H](CO)[C@@H](O)[C@@H](O)[C@@H]2O)cc(OC)c1OC	346.33200000000016	-1.1089000000000002	9	4	6	1
[6961.613]	0.27459692832280114	C=C1C(=O)O[C@H]2/C=C(/C)CC/C=C(/C(=O)O[C@@H]3O[C@@H](CO)[C@@H](O)[C@@H](O)[C@@H]3O)C[C@H]12	410.41900000000004	-0.5160999999999998	9	4	3	0
[24145.588]	0.47776135474007964	CCOc1ccc(-c2ccc(-c3cc(F)cc(C(F)(F)F)c3)cc2)cc1	360.34999999999997	6.577200000000004	1	0	4	3
[157783.92]	0.5027800028494834	COC(=O)c1ccccc1O[C@@H]1O[C@H](CO)[C@@H](O)[C@H](O)[C@@H]1O	314.28999999999996	-1.3481000000000005	8	4	4	1
[1050125.2]	0.8285055952927203	C[C@@H](Cc1ccc(O)cc1)N(C)CCN1CCN(c2ccccc2)CC1	353.51000000000005	3.077200000000002	4	1	7	2
[1638.8859]	0.6032031493830634	C=C1CC[C@H]2C(C)(C)[C@@H](O)CC[C@]2(C)[C@H]1COc1ccc2ccc(=O)oc2c1	382.50000000000006	4.941400000000005	4	1	3	2
[684.80646]	0.5085929687917149	C#C[C@]1(O)CC[C@H]2[C@@H]3CCc4cc(O)c(O)cc4[C@H]3CC[C@]21C	312.4090000000001	3.3182000000000027	3	3	0	1
[62338.93]	0.5246603696665488	C=C[C@]1(O)CN2CCc3cc(O)c(O)cc3C[C@@H]2C1	261.321	1.1877999999999997	4	3	1	1
[421414.88]	0.4466436723852587	CC(C)C[C@@H](NC(=O)[C@@H](N)CC(N)=O)C(=O)O	245.27899999999994	-1.1953999999999987	5	4	7	0
[4148.185]	0.01731323930698696	CCCC[C@H](O)CCCCCCCCCCCCCCCC(=O)OC[C@H](CO[P@@](=O)(O)O[C@H]1[C@@H](O)[C@@H](O)[C@@H](O)[C@@H](O)[C@@H]1O)OC(=O)CCCCCCCCCCCCCCC	897.1779999999995	8.64560000000001	14	7	41	0
[95075.1]	0.7857156222753623	COc1ccc(CCNC(=O)CNc2ccc(OC)cc2)cc1	314.38500000000005	2.4746000000000006	4	2	8	2
[2105.2153]	0.27556875596998526	CC(=O)OCC1=CO[C@H](OC(=O)CC(C)C)[C@@H]2C1=C[C@@H](OC(=O)CC(C)(C)OC(C)=O)[C@]21CO1	480.51000000000033	2.3478000000000003	10	0	9	0
[1538.4526]	0.11195152786945621	CNCCNC(=N)N1C=C[C@H](CNCCO)[C@@]2(C1)[C@@H]1CC[C@@H](C)[C@]23C[C@](O)(CO[C@@H]2CCCCC2)C(C(=O)O)=C3C1	573.7790000000005	2.045470000000002	9	7	11	0
[196742.39]	0.7139229913752461	C=C1C[C@@]23CC[C@@H]4[C@@](C)(CCC[C@@]4(C)C(=O)O)[C@@H]2CC[C@]1(O)C3	318.4570000000001	4.155000000000003	3	2	1	0
[1.4942629e+09]	0.7397389818732191	O=CN1C[C@H]2C[C@@H](OCc3ccccc3)C[C@H]21	231.29500000000002	1.8224	2	0	4	1
[21852420.]	0.8178872595936199	O=C1N(Cc2ccccc2)CCN1C(=O)/N=C/c1ccccc1	307.35299999999995	3.163300000000002	2	0	3	2
[1.30523176e+08]	0.6040743370891754	N[C@@H](Cn1cncc1)C(=O)O	155.15699999999998	-0.7050000000000005	4	2	3	1
[452618.66]	0.5389863292599371	O=C(OCC1=C[C@@H](O)[C@@H](O)[C@@H]1OC(=O)c1ccc(O)cc1)c1ccccc1	370.357	1.4363999999999997	7	3	5	2
[2960.1162]	0.7243551137169558	CC1=CC=C[C@@]2(C)CC[C@H](C(C)(C)O)CC[C@H]12	234.38299999999998	4.086100000000004	1	1	1	0
[11538194.]	0.6277204469356521	N[C@H](Cc1ccc(O)cc1)C(=O)O	181.19099999999997	0.3466	4	3	3	1
[147203.81]	0.36392013401507706	C=C1CCC[C@]2(C)CC[C@@H]3C(=C)C(=O)O[C@@H]3[C@H]12	232.32299999999998	3.2406000000000015	2	0	0	0
[2.18863e+08]	0.7506025299733488	O=C(ON1C(=O)CCC1=O)c1ccc(Cl)cc1	253.64100000000002	1.5608	4	0	2	1
[3370976.5]	0.7738034799856005	CNC[C@@H](OC)c1ccc(OC)cc1	195.26199999999997	1.6021	3	1	5	1
[230.18126]	0.3514175873049406	CC#CC[C@@H](C)[C@H](O)/C=C\[C@H]1[C@H]2C/C(=C/CCCC(=O)O)C[C@@H]2C[C@H]1O	360.4940000000001	3.541300000000003	4	3	8	0
[564152.6]	0.23348874413378518	CCCCCn1cc(C(=O)Oc2cccc3ccccc23)c2ccccc21	357.4530000000001	6.203900000000005	2	0	6	4
[11878417.]	0.49099789371348024	O=[N+]([O-])c1cccc(OCCNc2ccccc2)c1	258.277	3.085700000000001	4	1	6	2
[6234.9834]	0.2821844496599413	COc1nc(C/C=C(\C)C/C=C/C(C)=C/[C@@H](C)[C@H](OC)[C@@]2(C)O[C@H]2C)c(C)c(O)c1OC	445.6000000000003	5.322720000000007	6	1	11	1
[11071015.]	0.6281689217427002	CN(C)CC(=O)c1ccccc1	163.22	1.4309	2	0	3	1
[4854.903]	0.6967308177300313	C/C(=C(\CCO)[C@H]1CC[C@H](C)CC2=CC(=O)CC2)CCC1	290.44700000000006	4.581100000000005	2	1	7	0
[8263428.]	0.7403475550856046	Cc1coc2c(c1=O)C[C@]1(C)[C@@H](O)CC[C@@H](O)[C@@]21C	264.32099999999997	1.28392	4	2	0	1
[3878.8955]	0.31010291083295094	CCCC[C@@H](O)[C@H](O)/C=C/[C@H]1[C@H](O)CC(=O)[C@@H]1C/C=C\CCCC(=O)O	368.47000000000014	2.2219	6	4	12	0
[291571.12]	0.7033655194146871	C=C(C)c1ccc(OC)c(CCC)c1	190.28599999999994	3.6808000000000023	1	0	4	1
[35870.203]	0.8747532367284591	CC1(C)CO[C@@](C)(CCCc2ccc(O)cc2)C1	248.36599999999999	3.9201000000000032	2	1	4	1
[3609225.8]	0.718147664712565	CCN(CC)CCC[C@H](N)C(=O)c1ccccc1	248.37	2.3186	3	1	8	1
[59513.895]	0.6041032915198721	Cn1c2c(c(=O)n(C)c1=O)C(=O)c1c(O)cccc1C2=O	286.24300000000005	-0.4350000000000007	5	1	0	3
[545.53186]	0.5055130707665253	Cn1cncc1CN1C[C@@H](N(CC(=O)NC(C)(C)C)S(=O)(=O)c2cccnc2)Cc2cc(C#N)ccc21	521.6470000000003	2.2236800000000008	7	1	7	3
[613218.25]	0.7396313532712967	COc1c2c(cc3oc(=O)ccc13)CCC(C)(C)O2	260.28899999999993	2.9052000000000007	4	0	1	2
[4793.164]	0.3025327115135259	CN(C)[C@@H]1C(O)=C(C(=O)NCN2CCCC2)C(=O)[C@@]2(O)C(O)=C3C(=O)c4c(O)cccc4[C@@](C)(O)[C@H]3C[C@@H]12	527.5740000000002	0.46980000000000227	10	6	4	1
[2351.979]	0.537391377813607	CC1=CC(=O)CC(C)(C)[C@H]1CC[C@@H](C)O[C@@H]1O[C@@H](CO)[C@@H](O)[C@@H](O)[C@@H]1O	372.458	0.5330999999999997	7	4	6	0
[70054.52]	0.2713778054739241	C=C1[C@@H](O)CC[C@@]2(C)[C@@H]1[C@@H](OC(C)=O)[C@H](OC(C)=O)[C@]1(C)C(=O)C[C@H](OC(C)=O)C(C)=C([C@@H](OC(C)=O)[C@@H]2OC(C)=O)C1(C)	620.6920000000003	2.9236000000000004	12	1	5	0
[84129800.]	0.882442794700328	Cc1csc(CNC(=O)c2ccccc2)n1	232.30800000000002	2.381520000000001	2	1	3	2
[5281446.5]	0.02632020475050011	CC/C=C\C/C=C\C/C=C\C/C=C\C/C=C\CCCC(=O)OC[C@H](COC(=O)CCCCCCC/C=C\CCCCCCCC)OC(=O)CCCCCCCCCCC/C	837.3239999999993	16.25479999999996	6	0	44	0
[1.1490432e+08]	0.798230532102433	CCN(CC)C(=O)OCCNC(=O)c1ccccc1	264.325	1.8947999999999998	3	1	6	1
[227287.3]	0.7922751890570707	COc1cc2nccc(Nc3cccc(C#N)c3)c2cc1OC	305.33700000000005	3.8672800000000027	5	1	4	3
[5643213.5]	0.8355282061163577	CCN(CC)C(=O)c1ccc(OC2CCN(C)CC2)cc1	290.407	2.6416000000000013	3	0	5	1
[7.0211676e+09]	0.5645624802089623	O=Cc1ccc2c(c1)OCO2	150.13299999999995	1.2278	3	0	1	1
[393978.38]	0.876809387173591	CC[C@@H]1C(c2ccccc2)=CC[C@H](C(=O)O)[C@H]1C	244.33399999999997	3.836800000000002	2	1	3	1
[7996825.]	0.7587457318686082	CN[C@H](C)c1cc2ccccc2o1	175.23099999999997	2.7132000000000005	2	1	2	2
[1246.079]	0.31470947919966547	COC(=O)[C@H]1C[C@@H](O)C[C@@H]2C1=C(O[C@H]1O[C@@H](CO)[C@@H](O)[C@@H](O)[C@H]1O)C[C@@H]1C(=O)O[C@H](c3ccoc3)C[C@]12C	538.5460000000002	-0.07550000000000012	12	5	5	1
[3.3593672e+09]	0.02613939314091757	CCCCCC/C=C\C/C=C\CCCCCCCC(=O)OC[C@H](COC(=O)CCCCCCCCCCCCCCCCCCCCC)OC(=O)CCCCCCCCCCCCCCCCCCCCC	1013.7119999999983	21.832000000000008	6	0	60	0
[1.7302769e+09]	0.6018382982188948	O=C1C=C2CC[C@H]3C(=O)N1CCCCC[C@H]3C2	233.31099999999992	2.2719000000000005	2	0	0	0
[72.60928]	0.19956093880965567	CC(=O)OC[C@@H]1O[C@@H](c2c(O)cc3oc(-c4ccc(O)c(O)c4)cc(=O)c3c2O)[C@@H](OC(C)=O)[C@@H](O)[C@@H]1O	532.4540000000004	0.938899999999999	13	6	5	3
[3612545.5]	0.6260194140115718	C/C1=C/CC(C)(C)/C=C/C(=O)/C(C)=C/C1=O	218.29599999999996	3.003300000000002	2	0	0	0
[186083.75]	0.6178210568551228	Cc1c(N)nc([C@H]2CC[C@H](O)CO2)c(=O)[nH]1	225.248	-0.12708000000000025	5	3	1	1
[538497.4]	0.8182632655923443	Nc1ccc(Oc2ccc(C(F)(F)F)cc2)cc1	253.22299999999998	4.079900000000002	2	1	2	2
[59416216.]	0.37618304623671805	Cc1ccc([N+](=O)[O-])cc1N	152.153	1.4854199999999997	3	1	1	1
[637462.4]	0.4308676337443734	c1ccc(Oc2ccc(-c3ccc4ccccc4c3)cc2)cc1	296.369	6.299100000000005	1	0	3	4
[8.480941e+08]	0.026145397892731695	CCCCCCCC/C=C\C/C=C\C/C=C\CCCC(=O)OC[C@H](COC(=O)CCCCCCCCCCCCCCCCCCCCC)OC(=O)CCCCCCCCCCCCCCCCCC	983.6419999999986	20.8278	6	0	57	0
[21068.252]	0.4476166663729315	N=C(N)N/N=C/c1ccc(-c2ccc(F)cc2)cc1	256.284	2.3096700000000006	2	3	3	2
[5868.693]	0.15910577112455399	CC(C)CC/C(=N\OS(=O)(=O)O)S[C@H]1O[C@@H](CO)[C@@H](O)[C@@H](O)[C@@H]1O	389.4480000000001	-0.9113999999999993	10	5	7	0
[1290.9241]	0.28390411042257335	CC(=O)O[C@H]1/C=C/c2cc(cc3c2CO3)[C@@H](O)C[C@@H](O[C@@H]2O[C@@H](CO)[C@@H](O)[C@@H](O)[C@@H]2O)[C@@H]1O	468.4550000000001	-1.4929999999999999	11	6	4	1
[79396.11]	0.2922981371846027	N[C@H](CCC(=O)N[C@@H](CSC(=S)NCc1ccc(O)cc1)C(=O)O)C(=O)O	415.4930000000001	0.2613999999999993	10	6	10	1
[114893.73]	0.8993418727138577	COc1ccc([C@@H]2COc3cc(O)ccc3O2)cc1	258.27299999999997	2.9133000000000013	4	1	2	2
[4131.784]	0.8692911216643755	COc1cc(OC)c(OC)cc1C(=O)Nc1ccc(Cl)cc1Cl	356.20500000000004	4.271500000000003	4	1	5	2
[579401.25]	0.7719282621615757	Cc1ccc([C@@H](C)CC(=O)O)cc1	178.23100000000002	2.57322	2	1	3	1
[273077.9]	0.923602879469534	COc1ccc2c(c1)O[C@@H]1c3ccc(OC)c(O)c3OC[C@H]21	300.31000000000006	3.019100000000001	5	1	2	2
[8766.797]	0.7670103922104418	CC(C)NC[C@H](O)COc1ccc(CC#N)cc1	248.326	1.4903799999999996	4	2	7	1
[2263456.]	0.3671301952562371	CSc1nn(-c2cccc(-c3ccc(C(F)(F)F)cc3)c2)c(-c2ccccc2)n1	411.45200000000006	6.342000000000004	3	0	4	4
[2095813.5]	0.8070475401923584	CNC(=S)[C@]1(c2ccc(Cl)cc2)CCCC1	253.79799999999994	3.6986000000000026	2	1	2	1
[113445.09]	0.477169703570881	Cc1cccc(O)c1O[C@@H]1O[C@H](CO)[C@@H](O)[C@@H](O)[C@@H]1O	286.28000000000003	-1.1206800000000008	7	5	3	1
[43245064.]	0.16477113004377564	CCCCCCCCCCCCCCCCCCCCCCCCCCO	382.7170000000002	9.360999999999999	1	1	24	0
[13675.943]	0.6924984130838946	CC#C[C@]1(O)CC[C@H]2[C@@H]3CCC4=CC(=O)CCC4=C3C=C[C@]21C	308.42099999999994	3.722800000000003	2	1	0	0
[99699.63]	0.04301837748360004	CC[N+](CC)(CC)CCCCCCCCCCCCCCCCCC(=O)N[C@@H](CO)[C@H](O)CO[P@](=O)(O)OCCO	611.8220000000003	5.068400000000008	8	5	30	0
[258.28]	0.41879360768619783	CC[C@@H](C(C)C)[C@H](O)[C@@H](O)[C@@H](C)[C@H]1CC[C@H]2[C@@H]3COC(=O)[C@@H]4C[C@@H](O)[C@@H](O)C[C@]4(C)[C@H]3CC[C@@]12C	494.7130000000003	3.7801000000000027	6	4	6	0
[1998891.6]	0.6640615086411681	CC(=O)OC1[C@]2(C)CCC[C@]1(C)[C@H]1CC(C)(C)C[C@H]12	264.40899999999993	4.180600000000004	2	0	1	0
[96655656.]	0.6984260304331116	C[C@H](O)c1ccc(C(=O)O)cc1	166.176	1.4381000000000002	3	2	2	1
[45199408.]	0.875585415613818	CCc1ccc(C)cc1C(=O)Nc1ccc(C)cc1	253.345	4.118140000000003	1	1	3	2
[8615301.]	0.6405002066566765	CCC(=O)c1ccc(OC)cc1	164.20399999999998	2.2879000000000005	2	0	3	1
[13736327.]	0.6094289466691921	CN1CC[C@H](c2ccccc2)C1	161.24799999999996	2.1056999999999997	1	0	1	1
[13390.928]	0.4149384607824418	COC(=O)C1=CO[C@H](C)[C@@H]2CN3CC[C@]4(O)[C@H]5C[C@H]6CC[C@@H](O)[C@H](CO)[C@@H]6[C@@H](O)[C@@]5(C)[C@]4(C)[C@@H]3C[C@@H]12	505.65200000000027	1.3061	8	4	2	0
[3633.27]	0.16349623254502768	O=S(=O)(O)O/N=C(\CCc1ccccc1)S[C@H]1O[C@@H](CO)[C@@H](O)[C@H](O)[C@@H]1O	423.4650000000001	-0.7147999999999997	10	5	7	1
[165788.92]	0.6092288451936362	CC(C)=CC(=O)O[C@H]1C[C@@]2(C)[C@H](CC[C@]3(C)[C@@H](c4ccoc4)C[C@]23C)[C@H]1O	372.5050000000001	4.838400000000005	4	1	3	1
[43756.55]	0.36420690663315575	C=C(C)[C@H]1CC[C@@]2(CO)CC[C@@]3(C)[C@@H](CC[C@@H]4[C@]3(C)CC[C@H]3C(C)(C)[C@@H](O)[C@@H](O)[C@@H](O)CC[C@]43C)[C@H]12	502.7800000000003	5.719000000000008	4	4	2	0
[230.2446]	0.3011814063211693	CC(C)=CCc1c(O)ccc(C(=O)[C@@H]2[C@@H](c3ccc(O)cc3)O[C@@H]2c2ccc(O)cc2)c1O	446.49900000000014	5.329400000000007	6	4	6	3
[2830769.2]	0.026493782530486638	CC/C=C\C/C=C\C/C=C\C/C=C\C/C=C\CCCCCC(=O)OC[C@@H](COC(=O)CCCCCCC/C=C\C/C=C\CCCCCC)OC(=O)CCCCCCC	807.2539999999997	15.250599999999965	6	0	41	0
[814436.94]	0.027134495756940658	CC/C=C\C/C=C\C/C=C\C/C=C\C/C=C\CCCCCC(=O)OC[C@H](COC(=O)CCCCCC/C=C\C/C=C\C/C=C\CCCCC)OC(=O)CCC	763.157	13.856299999999974	6	0	37	0
[8464716.]	0.6947186051571637	CC(C)[C@H](N)C(=O)N1CCC[C@H]1C(=O)O	214.26499999999996	0.045300000000000284	4	2	3	0
[663941.7]	0.6372740026598107	Cc1cccc(C#Cc2ccc(C#N)cc2)n1	218.25900000000001	2.6615	2	0	0	2
[4.6772224e+09]	0.026147834063082725	CCCCCCCC/C=C\CCCCCCCCCCCCCC(=O)OC[C@H](COC(=O)CCCCCCCCCCCCCCCCCCC)OC(=O)CCCCCCCCCCCCCCC	973.6469999999986	20.8857	6	0	58	0
[9631883.]	0.026196732701738407	CCCCC/C=C\C/C=C\C/C=C\C/C=C\CCCCCC(=O)OC[C@H](COC(=O)CCCCCCCCC/C=C\CCCCCC)OC(=O)CCCCCCCCCCCCCC	895.4479999999991	18.039199999999976	6	0	49	0
[1555003.5]	0.722509805201802	CC(=O)NC[C@@H](O)c1ccccc1	179.219	0.8561000000000001	2	2	3	1
[6229358.5]	0.5050080673377245	CC(=O)OC[C@H](C)CCCCC(=O)O	202.24999999999997	1.8306	4	1	7	0
[6.5791635e+08]	0.02614852788267762	CCCCCCCC/C=C\CCCCCCCCCCCCCC(=O)OC[C@H](COC(=O)CCCCCCCCC/C=C\CCCCCCCC)OC(=O)CCCCCCCCCCCCCCC	971.6309999999987	20.6617	6	0	57	0
[7.034932e+08]	0.7728698187203586	Brc1ccc(Oc2ccccc2)cc1	249.107	4.241400000000002	1	0	2	2
[130234.375]	0.6963505452107615	COc1ccccc1OC(C)(C)C	180.24699999999996	2.8725000000000014	2	0	2	1
[38820.168]	0.8777728591559668	CCN[C@@H](C)Cc1ccc2coc(=O)cc2c1	231.295	2.333500000000001	3	1	4	2
[8126848.]	0.40560373293322555	C=C1CC[C@H]2OC(=O)[C@@H]1C2(C)C	166.21999999999997	1.9042000000000001	2	0	0	0
[1170089.1]	0.7644402213131146	COc1cc(C[C@H]2COC(=O)[C@H]2Cc2ccc3c(c2)OCO3)cc(OC)c1O	386.40000000000015	2.712500000000001	7	1	6	2
[2012030.9]	0.6406604442248234	COc1c2c(c([N+](=O)[O-])cc1OC)C(=O)CCc1ccccc1-2	313.30899999999997	3.4079000000000024	5	0	3	2
[2862881.2]	0.026493782530486638	CC/C=C\C/C=C\C/C=C\C/C=C\CCCCCCC(=O)OC[C@H](COC(=O)CCCCCCC/C=C\C/C=C\C/C=C\CC)OC(=O)CCCCCCCCCC	807.2539999999997	15.250599999999965	6	0	41	0
[809624.06]	0.704993158735536	NC(=O)c1ccccc1Nc1ccccc1O	228.25099999999998	2.2347000000000006	3	3	3	2
[714253.6]	0.027134495756940658	CC/C=C\C/C=C\C/C=C\C/C=C\C/C=C\CCCCCC(=O)OC[C@@H](COC(=O)CCCCCCC/C=C\C/C=C\C/C=C\CC)OC(=O)CCCCC	763.157	13.856299999999973	6	0	37	0
[1094523.2]	0.7299907226689726	CN(C)CCCOc1ccc(-c2ccccc2)cc1	255.36100000000002	3.6841000000000026	2	0	6	2
[135526.6]	0.6976538225468476	CC1(C)[C@H]2CC[C@@]34C=C[C@@](C)(C3)C(=O)C[C@H]4[C@]2(C)CC(=O)[C@@H]1O	316.44100000000003	3.304200000000002	3	1	0	0
[1381052.1]	0.6853670156210263	O=C(O)CC[C@]1(C(=O)O)C(=O)Nc2ccccc21	249.22200000000004	0.8258999999999996	5	3	4	1
[5513172.5]	0.026278488254341287	CCCCC/C=C\C/C=C\C/C=C\C/C=C\C/C=C\CCC(=O)OC[C@H](COC(=O)CCCCCCCCCCCCCC)OC(=O)CCCCCCC/C=C\CCCCC	851.3509999999993	16.644899999999964	6	0	45	0
[10770.344]	0.1157556048831929	CCC[C@@H](O)C/C(=N\OS(=O)(=O)O)S[C@@H]1O[C@@H](CO)[C@@H](O)[C@@H](O)[C@@H]1O	405.4470000000001	-1.7964999999999982	11	6	8	0
[762.61084]	0.2465547063119637	O=c1cc(-c2ccc(O)c(O)c2)oc2cc(O)c(O)c([C@@H]3O[C@H](CO)[C@@H](O)[C@H](O)[C@@H]3O)c12	448.3800000000001	-0.2027	11	8	3	3
[11161.225]	0.5578713722562337	CC1=CC[C@](O[C@@H]2O[C@@H](CO)[C@@H](O)[C@@H](O)[C@@H]2O)(C(C)C)CC1	316.3940000000001	0.3278999999999992	6	4	4	0
[9631883.]	0.026196732701738407	CCCCC/C=C\C/C=C\C/C=C\C/C=C\CCCCCC(=O)OC[C@@H](COC(=O)CCCCCCCCC/C=C\CCCCCC)OC(=O)CCCCCCCCCCCCCC	895.4479999999991	18.039199999999976	6	0	49	0
[2630.1833]	0.5304837280890737	C[C@H]1[C@H]2[C@H](C[C@H]3[C@@H]4CC=C5C[C@@H](O)CC[C@]5(C)[C@H]4CC[C@]32C)O[C@@]12CC[C@@H](C)CN2	413.6460000000003	5.286900000000005	3	2	0	0
[61338.52]	0.285075120459724	O=C(O)C[C@]1(O)C(=O)Nc2ccc(O[C@H]3O[C@H](CO)[C@@H](O)[C@H](O)[C@@H]3O)cc21	385.32500000000005	-2.520299999999999	10	7	5	1
[1222305.9]	0.026379975197487585	CC/C=C\C/C=C\C/C=C\C/C=C\C/C=C\CCCCCC(=O)OC[C@H](COC(=O)CCCCCCC/C=C\CCCCCCCC)OC(=O)CCCCCCC/C=C	821.2809999999995	15.640699999999962	6	0	43	0
[133.37645]	0.733889493439632	C#CCN1CCC2=C(N)CC[C@@]23CC[C@H](c2ccccc23)[C@@H]1c1ccc(F)cc1	386.51400000000007	5.027700000000004	2	1	2	2
[7800092.]	0.6763302359198056	Cc1nnc(NS(=O)(=O)c2ccc([N+](=O)[O-])cc2)s1	300.32099999999997	1.5555199999999998	6	1	4	2
[1809371.5]	0.36780765859722164	O=[N+]([O-])c1ccc(O[C@@H]2O[C@H](CO)[C@@H](O)[C@H](O)[C@H]2O)c([N+](=O)[O-])c1	346.24800000000005	-1.3183000000000005	10	4	5	1
[215.03699]	0.17370096152271805	C[C@H]1O[C@@H](O[C@@H]2[C@@H](O)[C@@H](O)[C@H](CO)O[C@@H]2Oc2cc(O)c3c(=O)cc(-c4ccc(O)cc4)oc3c2)[C@@H](O)[C@@H](O)[C@@H]1O	578.5230000000004	-1.098300000000001	14	8	6	3
[2838988.2]	0.8217300292952161	O=C(OC[C@H](OC(=O)c1ccccc1)C(=O)O)c1ccccc1	314.293	2.1536	6	1	6	2
[22351188.]	0.5144312935783112	CC(C)[C@]1(O)CC(=O)[C@@]2(C)C[C@@]3(O)O[C@@]4(C(=O)[C@]31C)[C@@H](O)[C@@H](C)CC[C@@]24O	382.4530000000001	0.3111999999999991	7	4	1	0
[165.73708]	0.29959620318403996	O=c1cc(-c2ccc(O)cc2)oc2cc(O)c([C@@H]3O[C@H](CO)[C@@H](O)[C@H](O)[C@H]3O)c(O)c12	432.38100000000014	0.09169999999999978	10	7	3	3
[5628454.5]	0.7214210654496608	O=C(O)/C=C/c1cccc2c1OCO2	192.16999999999996	1.5131	4	1	2	1
[9735296.]	0.4841069669274816	CC1(C)OC[C@]2([C@@H](O)CC(=O)O)[C@@H]1CC(=O)[C@]1(C)[C@@H]2CC[C@@]2(C)[C@@H](c3ccoc3)OC(=O)[C@@H]3O[C@]312	488.5330000000003	2.6575000000000006	9	2	4	1
[19916.664]	0.6842709024163903	Cc1ccc(Cl)cc1C(=O)OC(C)(C)C	226.70299999999997	3.6037200000000027	2	0	1	1
[20520.686]	0.1716771567145515	O=C(OC[C@@H]1O[C@@H](O)[C@](O)(COC(=O)c2cc(O)c(O)c(O)c2)[C@H]1O)c1cc(O)c(O)c(O)c1	484.36600000000016	-1.2568000000000008	14	9	6	2
[343.94943]	0.1814671691866632	O=C1C[C@H](c2ccc(O)cc2)Oc2cc(O)c(O[C@H]3O[C@H](CO)[C@@H](O)[C@H](O)[C@@H]3O[C@@H]3OC[C@@H](O)[C@@H](O)[C@@H]3O)c(O)c21	582.5110000000003	-1.8481000000000003	15	9	6	2
[9887850.]	0.026196732701738407	CCCCC/C=C\C/C=C\C/C=C\C/C=C\CCCCCC(=O)OC[C@H](COC(=O)CCCCCCCCC/C=C\CCCCCCCC)OC(=O)CCCCCCCCCCCC	895.4479999999991	18.039199999999976	6	0	49	0
[50364944.]	0.4735278390279776	C[C@@]12C[C@H]3OC(=O)[C@H]1CO[C@]14O[C@@]5([C@H]2C1=O)[C@](O)(CC[C@@H]1[C@H]4C=CC=C2CC=CC(=O)[C@@]21C)C(=O)O[C@]35C	522.5500000000003	1.7230999999999994	9	1	0	0
[154035.7]	0.4902906020710749	C=C1[C@H]2C[C@H]2[C@]2(C)C[C@]3(O)[C@@H](O)C(C)=C(C)[C@@H]3[C@@H](OC(C)=O)[C@@]2(C)[C@@H]1O	362.4660000000001	1.9594	5	3	1	0
[2985041.8]	0.7927234919397846	O=C(O)C1=C/C(=C/c2ccccc2)C=C1	198.221	2.650800000000001	2	1	2	1
[1.6175396e+09]	0.7474558586439631	CN(C(=O)c1ccccc1)c1ccccc1	211.264	2.9632000000000014	1	0	2	2
[465218.9]	0.2745909256124565	CC[C@H](C)O[C@H]1O[C@@H](CO[C@H]2OC[C@@](O)(CO)[C@H]2O)[C@@H](O)[C@@H](O)[C@H]1O	368.37899999999996	-2.933699999999997	10	6	7	0
[9807028.]	0.6344755920575034	O=C1OC([C@@H]2CCCN2)=N/C1=C/c1ccccc1	242.27800000000002	1.7348	3	1	2	1
[5508032.5]	0.6137975582611374	COc1nc(Cl)cc(N)n1	159.576	0.7208000000000001	4	1	1	1
[494783.5]	0.8093539139581313	O=C(O)c1ccccc1OCCOc1ccccc1	258.27299999999997	2.842600000000001	4	1	6	2
[289204.72]	0.8622643410269643	O=C1CN=C(c2ccccc2)c2cc(Br)ccc2N1	315.17	3.238600000000001	1	1	1	2
[3729637.8]	0.026278488254341287	CCCCC/C=C/C/C=C/C/C=C/C/C=C/CCCCCC(=O)OC[C@H](COC(=O)CCCCCCC/C=C/CCCC)OC(=O)CCCCCCC/C=C/CCCCCC	851.3509999999994	16.644899999999964	6	0	45	0
[69608.06]	0.4670887848486889	CC(C)CCC[C@H](C)[C@H]1CC[C@@]2(C)[C@@H]3CC[C@H]4C(C)(C)[C@@H](O)CC[C@@]45C[C@]35CC[C@]12C	428.7450000000003	8.248800000000008	1	1	5	0
[923.5039]	0.2700411882367161	O=C(O)[C@H]1O[C@@H](Oc2c(-c3ccc(O)cc3)oc3cc(O)cc(O)c3c2=O)[C@@H](O)[C@@H](O)[C@@H]1O	462.36300000000017	-0.1521999999999999	12	7	4	3
[3568184.]	0.7907166580919539	CO[C@H]1C2=C(C)C(=O)O[C@]2(OC)C[C@@H]2CC[C@@H](O)[C@@H](C)[C@]21C	310.39000000000004	2.0344	5	1	2	0
[35970.992]	0.7058886383015489	CO[C@H]1[C@H](OC(N)=O)[C@@H](O)[C@@H](Oc2ccc3c(C)c(O)c(c2)C3=O)O1	351.31100000000015	0.33880000000000016	8	3	4	1
[230540.02]	0.32243408158617554	C/C=C/SC[C@H](NC(=O)CC[C@H](N)C(=O)O)C(=O)NCC(=O)O	347.3930000000001	-0.8690999999999982	8	5	11	0
[1111290.9]	0.026379975197487585	CC/C=C\C/C=C\C/C=C\C/C=C\C/C=C\CCCCCC(=O)OC[C@H](COC(=O)CCCCCCC/C=C\CCCCCC)OC(=O)CCCCCCCCC/C=C	821.2809999999995	15.640699999999962	6	0	43	0
[65071.47]	0.7413949852235056	C[C@@H](NC(=O)c1cc(-c2ccccc2)ccc1O)c1ccccc1	317.38800000000003	4.550200000000003	2	2	4	3
[60487.152]	0.4649162140746484	CC(=O)OC[C@H]1O[C@@H](Oc2ccccc2)[C@@H](OC(C)=O)[C@@H](OC(C)=O)[C@@H]1OC(C)=O	424.40200000000027	1.1484999999999994	10	0	7	1
[1126814.2]	0.568097194844209	CC(=O)O[C@H]1C[C@@H]2C(=O)O[C@H](c3ccoc3)C[C@]2(C)[C@@H]2C[C@@H]3C[C@H](C(=O)O3)[C@H]12	388.41600000000017	2.7933000000000012	7	0	2	1
[453877.38]	0.6294339635140667	Cc1ccccc1/C=C\c1ccccc1	194.27700000000002	4.165420000000003	0	0	2	2
[87551.29]	0.3883727884651134	CC(=O)CC[C@@H]1[C@@H]([C@@H]2C(=O)CC[C@]2(C)[C@H](CC(C)C)c2c(O)c(C=O)c(O)c(C=O)c2O)C1(C)C	486.60500000000025	5.184900000000008	7	3	10	1
[2801137.8]	0.48987600550685545	COC(=O)/C=C/c1ccccc1	162.188	1.8728	2	0	2	1
[1804429.6]	0.6096393765516437	COC(=O)c1c2cc3ccccc3cc2oc3cc1-c1ccccc1-3	326.35100000000006	4.670500000000004	3	0	1	3
[1623.2006]	0.5913274627756209	CC(C)=CC[C@H]1C(=O)C(C(=O)CC(C)C)=C(O)[C@H]1O	266.337	2.3298	4	2	5	0
[2219911.8]	0.5819000508117517	C[C@@H](NC(=O)[C@@H](N)Cc1ccc(O)cc1)C(=O)O	252.27	-0.14870000000000078	5	4	5	1
[1.2176776e+08]	0.5484798237422757	C=C(C)[C@H]1C=C(C)[C@H](O)C1	138.20999999999995	1.8896	1	1	1	0
[171581.64]	0.24711933227066865	O[C@@H]1[C@H](CO[C@H]2OC[C@@H](O)[C@@H](O)[C@@H]2O)O[C@@H](OCCc2c[nH]c3ccccc23)[C@@H](O)[C@H]1O	455.4600000000002	-2.009799999999996	10	7	7	2
[460980.03]	0.7047337891406046	Nc1cc(Cl)ccc1-c1ccccc1	203.67200000000003	3.5892000000000017	1	1	1	2
[419443.78]	0.9302339810856091	COc1ccc(C(=O)Nc2ccc(C(F)(F)F)cc2)cc1	295.26	3.966300000000002	2	1	3	2
[2415899.5]	0.6873528282082504	c1ccc2c(c1)CC[C@H]1c3ccccc3CCN1C2	249.35699999999997	3.7322000000000024	1	0	0	2
[114302.49]	0.871203481780115	COCCc1c(CO)cc(OC)c2c1ccc1c(cc1OC)CC2	328.40800000000013	3.176300000000002	4	1	6	1
[46097.85]	0.3227290342044105	COc1ccc(/C=C/C(=O)O[C@@H]2O[C@H](CO)[C@@H](O)[C@@H](O)[C@H]2O)cc1O	356.327	-1.2429000000000003	9	5	5	1
[5239696.5]	0.8363662213200787	COC[C@@]12CNCC[C@]1(c1ccc(Cl)cc1)O2	253.729	1.9439999999999997	3	1	3	1
[4966080.5]	0.6775311913130302	CC1=CC(=O)[C@@H]2O[C@@]3(C[C@@H](C)[C@@H](O)O3)[C@@]1(O)C2(C)C	268.309	0.7425999999999997	5	2	0	0
[427.0876]	0.17421300610355508	C=C[C@H]1[C@H](O[C@@H]2O[C@H](CO)[C@@H](O)[C@H](O)[C@H]2O)OC=C(C(=O)OC)[C@H]1CCOC(=O)c1cc(O)cc(O)c1	526.4910000000004	-0.7072000000000003	13	6	9	1
[75604440.]	0.026246723231460396	CCCC/C=C\CCCCCCCC(=O)OC[C@H](COC(=O)CCCCCCC/C=C\CCCCCCCC)OC(=O)CCCCCCCCC/C=C\CCCCCCCC	857.3989999999993	17.316899999999972	6	0	48	0
[72353648.]	0.6845427553504358	O=C(O)CCCCc1ccco1	168.192	2.077	3	1	5	1
[9171.592]	0.1882768605314995	CC1=CC(=O)CC(C)(C)[C@]1(O)CC[C@H](C)O[C@@H]1O[C@@H](CO[C@@H]2OC[C@@H](O)[C@@H](O)[C@@H]2O)[C@@H](O)[C@@H](O)[C@@H]1O	520.5720000000002	-1.888699999999996	12	7	8	0
[15568.169]	0.41810919907690164	O=C(CCc1ccccc1)c1c(O)cccc1O[C@H]1O[C@@H](CO)[C@@H](O)[C@H](O)[C@@H]1O	404.4150000000001	0.3863999999999997	8	5	7	2
[34153528.]	0.5666935404557362	C=C1C[C@@]23C[C@H]1[C@H](O)C[C@@H]2[C@@]12C=CC[C@@](C)(C(=O)O1)[C@H]2[C@@H]3C(=O)O	330.38000000000005	1.9122	5	2	1	0
[4639.8623]	0.3810654464988271	CC(C)C[C@@H]1NC(=O)[C@H](Cc2ccccc2)NC(=O)[C@@H](Cc2ccccc2)NC(=O)[C@H](CO)NC1=O	494.5920000000002	0.4630000000000013	5	5	7	2
[58378028.]	0.6648651607326014	COC(=O)c1ccc(C(=O)OC)cc1	194.18599999999998	1.2598	4	0	2	1
[2688125.5]	0.544872838506118	NCCc1ccc(O)c(O)c1	153.18099999999998	0.5989999999999998	3	3	2	1
[274.951]	0.6282271211234742	CC(C)=CCc1c(O)cc(O)c2c1OC[C@H](c1ccc(O)cc1O)C2=O	356.3740000000001	3.376600000000002	6	4	3	2
[5646.7637]	0.7187999827177404	COc1cc(CC[C@@H]2C[C@H](O)C[C@@H](c3ccc(O)cc3)O2)cc(OC)c1O	374.43300000000016	3.3288000000000024	6	3	6	2
[46.0403]	0.17606489523127736	O=C(/C=C/c1ccc(O)cc1)OC[C@@H]1O[C@H](Oc2cc(O)c3c(c2)O[C@@H](c2ccc(O)cc2)CC3=O)[C@@H](O)[C@H](O)[C@@H]1O	580.5420000000004	1.9528999999999992	12	6	7	3
[43907.62]	0.06336400709779155	CCCCCCCCCC[C@@H](O)[C@H]1CC[C@H]([C@@H]2CC[C@H]([C@@H](O)CCCCC[C@@H](O)CCCC[C@@H](O)CC3=C[C@@H](C)OC3=O)O2)O1	638.9270000000005	6.82870000000001	8	4	25	0
[4034780.8]	0.026278488254341287	CC/C=C\C/C=C\C/C=C\C/C=C\C/C=C\CCCCCC(=O)OC[C@H](COC(=O)CCCCCCC/C=C\CCCCCCCC)OC(=O)CCCCCCCCCCC	851.3509999999993	16.644899999999964	6	0	45	0
[131121.95]	0.7691659944358956	N#Cc1c(-c2ccccc2)cc(-c2ccccc2)nc1N	271.323	3.869480000000003	3	1	2	3
[425.97876]	0.08727041949615721	C[C@H]1O[C@H](O[C@@H]2[C@@H](O)[C@@H](COC(=O)/C=C/c3ccc(O)c(O)c3)O[C@@H](OCCc3ccc(O)c(O)c3)[C@@H]2O)[C@@H](O)[C@@H](O)[C@@H]1O	624.5920000000006	-1.0159000000000011	15	9	10	2
[4.4812333e+10]	0.6517960915780774	C=Cc1cncc2c1CCN2	146.19299999999998	1.6925999999999999	2	1	1	1
[24509.248]	0.5616169746981388	C[C@H]1O[C@H](OC(C)(C)C)[C@@H](O)[C@@H](O)[C@@H]1O	220.26500000000001	-0.3710000000000005	5	3	1	0
[5.6872576e+08]	0.38313483976796	O=C1N[C@H](O)C=CN1	114.10399999999998	-0.8687000000000002	2	3	0	0
[138.6212]	0.6775214157082775	C=CC(=C)CC[C@@H]1[C@]2(C)CCCC(C)(C)[C@@H]2CC[C@@]1(C)O	290.491	5.502400000000007	1	1	4	0
[6.8506516e+09]	0.5001486053260094	C[C@H]1C(=O)C[C@@H]2CCC[C@@H]12	138.21	2.0116	1	0	0	0
[78331.75]	0.7209022184028877	CC1=C[C@@H]2CC[C@H]3[C@@](C)(CO)C[C@@H](O)C[C@]3(C)[C@@]23CC[C@@H]1C3	304.4740000000001	3.918600000000003	2	2	1	0
[7856.9023]	0.545659386410697	COc1ccc2c(c1)O[C@H]1c3ccc(O[C@H]4O[C@@H](CO)[C@@H](O)[C@@H](O)[C@@H]4O)cc3OC[C@H]21	432.4250000000001	0.4835999999999991	9	4	4	2
[48131040.]	0.639956535129242	Cn1c(=O)[nH]c2nc(-c3ccccc3)[nH]c21	214.22800000000004	1.2566999999999997	2	2	1	3
[4656586.5]	0.6277204469356521	N[C@H](Cc1cccc(O)c1)C(=O)O	181.19099999999997	0.3466	4	3	3	1
[20693.488]	0.45214493799383243	CC1(C)[C@@H](O)CC[C@]2(C)[C@@H]1CC[C@]1(C)[C@@H]2C(=O)C=C2[C@H]3C[C@]4(C)C[C@H](OC4=O)[C@@]3(C)CC[C@@]21C	468.6780000000004	5.863300000000007	4	1	0	0
[4608449.]	0.026278488254341287	CC/C=C\C/C=C\C/C=C\C/C=C\C/C=C\CCCCCC(=O)OC[C@@H](COC(=O)CCCCCCCCCCC/C=C\CCCCCCCC)OC(=O)CCCCCCC	851.3509999999993	16.644899999999964	6	0	45	0
[1994.2378]	0.34645719936062425	C=C(C)[C@@H](O)Cc1c(O)cc2oc3cc(OC)c(CC=C(C)C)c(O)c3c(=O)c2c1O	426.4650000000002	4.059800000000004	7	4	6	3
[897333.5]	0.026606133668678224	CC(C)/C=C\C/C=C\C/C=C\C/C=C\C/C=C\CCC(=O)OC[C@H](COC(=O)CCCCCCC/C=C\CCCCCCCC)OC(=O)CCCCCCC/C=C	793.2269999999995	14.716399999999968	6	0	40	0
[3.6949712e+08]	0.7102107238173191	O=C(O)[C@H]1CSc2ncccc21	181.21600000000004	1.3555	4	1	1	1
[1365722.9]	0.8572332826294545	O=C(O)c1ccc(-c2ccc(Cl)cc2)cc1	232.666	3.7052000000000023	2	1	2	2
[1520.221]	0.7370926080111196	CC(=O)c1cc2c(cc1O)OC(C)(C)C=C2	218.25199999999998	2.7790000000000017	3	1	1	1
[16299821.]	0.026196732701738407	CCCCC/C=C\C/C=C\C/C=C\C/C=C\CCCC(=O)O[C@@H](COC(=O)CCCCCCCCC/C=C\CCCCCCCC)COC(=O)CCCCCCCCCCCCCC	895.4479999999991	18.039199999999976	6	0	49	0
[1065.3624]	0.4298292584463983	COc1cc([C@H]2c3cc4c(cc3[C@@H](O[C@@H]3O[C@@H]5CO[C@H](C)O[C@H]5[C@H](O)[C@H]3O)[C@H]3COC(=O)[C@@H]23)OCO4)cc(OC)c1O	588.5620000000004	1.3385999999999993	13	3	5	2
[270045.5]	0.520698937456591	CC(C)C[C@H](C)[C@H]1CC[C@@]2(C)[C@@H]3CC[C@H]4C(C)(C)[C@@H](O)CC[C@@]45C[C@]35CC[C@]12C	400.69100000000026	7.468600000000009	1	1	3	0
[2170.8347]	0.5593660343365843	C[C@@H]1C[C@@]2(C)[C@@H](CC[C@@H]3[C@@H](C)CCC[C@@H]4C(C)(C)[C@@H](O)CC[C@@]43C)[C@@]2(C)C1	374.6530000000002	7.078500000000009	1	1	3	0
[2003.9552]	0.1466352748308023	COc1cc(-c2oc3cc(O)cc(O)c3c(=O)c2O[C@@H]2O[C@@H](CO)[C@@H](O)[C@@H](O)[C@@H]2O[C@@H]2O[C@@H](C)[C@@H](O)[C@@H](O)[C@@H]2O)ccc1O	624.5480000000003	-1.3840999999999999	16	9	7	3
[3.7795343e+14]	0.43811847672869153	Cn1c([N+](=O)[O-])cnc1N	142.11799999999997	-0.08950000000000002	4	1	1	1
[2662.0398]	0.7694537438308314	CC(=O)/C=C/[C@H]1[C@@](C)(O)[C@@H](O)C[C@@H]2C(C)(C)CCC[C@@]12C	294.435	3.096000000000002	3	2	2	0
[25936930.]	0.35006604454749857	O[C@H]1CO[C@@H](OC[C@H]2O[C@@H](O)[C@@H](O)[C@@H]2O)[C@@H]1O	252.21900000000002	-3.4798999999999984	8	5	3	0
[6530.2446]	0.08280965305418446	CN[C@@H]1[C@H](O[C@H]2[C@H](O[C@H]3[C@@H](O)[C@H](O)O[C@H](CO)[C@@H]3O)[C@H](CO)O[C@H](O[C@@H]3CN[C@H](C)C3)[C@@H]2O)O[C@H](CO)[C@H](O)[C@@H]1O[C@H]1O[C@H](CO)[C@@H](O)[C@@H](O)[C@H]1O	762.7560000000005	-8.747000000000023	22	14	13	0
[189435.16]	0.8262191350347635	CCO[C@@]1(C2=NCC2)COc2ccc(F)cc2O1	251.257	2.1744000000000003	3	0	3	1
[2924080.5]	0.7731675493197218	COc1ccc(C(=O)c2ccc(OC)cc2)cc1	242.274	2.934800000000001	3	0	4	2
[305591.03]	0.4174607825738822	COc1ccc(CCCCN2CCc3ccc(Oc4ccccc4)cc32)cc1OC	403.5220000000001	5.881500000000006	4	0	9	3
[1216414.8]	0.49051986767922323	Nc1ncnc2c1ncn2[C@@H]1O[C@H](CO)[C@@H](O)[C@H]1O	267.245	-1.9800000000000006	8	4	2	2
[17430.035]	0.7248434816449768	C[C@H]1N[C@@H](C)N(CCCCC(=O)O)C(=O)c2ccc(O)cc21	306.362	2.0995	5	3	5	1
[1246.079]	0.31470947919966547	COC(=O)[C@@H]1C[C@H](O)C[C@@H]2C1=C(O[C@H]1O[C@@H](CO)[C@@H](O)[C@@H](O)[C@H]1O)C[C@@H]1C(=O)O[C@H](c3ccoc3)C[C@]12C	538.5460000000002	-0.07550000000000012	12	5	5	1
[1398747.5]	0.7265407388818207	O=c1[nH]c(=O)n(-c2ccc(Cl)cc2)c(=O)[nH]1	239.618	-0.1325	3	2	1	2
[1195.0186]	0.11297654327499126	C=C[C@H]1[C@H](O[C@H]2O[C@@H](CO)[C@H](O)[C@@H](O)[C@@H]2O)OC=C(C(=O)OC)[C@H]1CCOC(=O)c1cc(O)c(O)c(O)c1	542.4900000000005	-1.0016000000000007	14	7	9	1
[8313.641]	0.4206778360250405	O=C1O[C@H](c2ccc(O)cc2)Oc2cc(O[C@@H]3O[C@@H](CO)[C@@H](O)[C@@H](O)[C@@H]3O)ccc21	420.37000000000006	-0.18110000000000048	10	5	4	2
[738984.4]	0.4554465997574964	CN(C)CCCn1cc(C(=O)c2cccc3ccccc23)c2ccccc21	356.4690000000001	4.977200000000004	2	0	6	4
[1549.7584]	0.30188822108276814	COc1cc(O)cc2oc(-c3ccc(O)c(O)c3)c(O[C@@H]3O[C@@H](C)[C@@H](O)[C@@H](O)[C@@H]3O)c(=O)c12	462.4070000000002	0.7916999999999998	11	6	4	3
[216951.44]	0.4156383163416954	O=c1c2cc(O)ccc2oc2cc(O)c(O)cc12	244.20199999999997	2.0629999999999997	5	3	0	3
[3090.4343]	0.7310140206327828	CC(=O)[C@@]1(O)CC[C@@H]2[C@@H]3CCC4=CC(=O)CCC4=C3[C@@H](c3ccc(N(C)C)cc3)C[C@@]21C	433.59200000000016	4.972200000000005	4	1	3	1
[1434465.5]	0.5543035334140635	C=C(C)[C@@H]1Cc2c(cc(O)c3c(=O)c4ccccc4n(C)c23)O1	307.34900000000005	3.276900000000002	3	1	1	3
[341396.53]	0.7162483519398133	CC1=CC[C@@H]2C[C@H]1[C@]2(C)CC/C=C(/C)CO	220.35599999999997	3.6976000000000027	1	1	4	0
[5690154.]	0.8202455418659284	CCN(CC)C[C@H](C)NC(=O)c1ccc(OC)cc1	264.36899999999997	2.1552999999999995	3	1	7	1
[1.5678891e+08]	0.026160230906421916	CCCCCC/C=C\CCCCCCCC(=O)OC[C@@H](COC(=O)CCCCCCCCC/C=C\CCCCCCCC)OC(=O)CCCCCCCCCCC/C=C\CCCCCCCC	941.5609999999988	19.657499999999988	6	0	54	0
[38054.508]	0.8866327005454736	COc1ccc([C@@H]2[C@H]3CCCC[C@]3(O)CCN2C(=O)c2ccccc2)cc1	365.473	4.203700000000004	3	1	3	2
[1128694.4]	0.028942282337495996	CCCCCCCCC/C=C\CC/C=C\[C@@H](O)[C@H](CO[C@@H]1O[C@@H](CO)[C@@H](O)[C@@H](O)[C@@H]1O)NC(=O)CCCCCCCCCCCCCCCCC	726.0929999999992	7.9434000000000085	8	6	34	0
[2579690.]	0.6952936683928136	CC[C@H](NC)c1ccccc1	149.237	2.3571	1	1	3	1
[9984.802]	0.6415647231011674	CC(C)(O)c1ccc(O)cc1	152.19299999999998	1.6196	2	2	1	1
[10069.93]	0.2412448420798999	CC1(C)C[C@@H](O)[C@@]2(C)CC[C@@]3(C)C(=CC[C@@H]4[C@@]5(C)CC[C@@H](O[C@@H]6OC[C@@H](O)[C@@H](O)[C@@H]6O)[C@@](C)(CO)[C@@H]5CC[C@]43C)[C@@H]2C1	590.842	4.575400000000004	7	5	3	0
[46898.863]	0.32527633319873284	CCCCC[C@@H](O)CC[C@H](O)[C@@H](O)CCCCCCCC(=O)O	332.4810000000001	3.2449000000000012	5	4	16	0
[2731.1968]	0.18130165907842047	COC(=O)C1=CO[C@@H](O[C@@H]2O[C@@H](CO)[C@@H](O)[C@@H](O)[C@@H]2O)[C@@H]2[C@@H]1C=C[C@]21C=C([C@H](C)OC(=O)CCc2ccc(O)c(OC)c2)C1	618.6320000000003	0.6134999999999995	13	5	10	1
[2731.1968]	0.18130165907842047	COC(=O)C1=CO[C@@H](O[C@@H]2O[C@H](CO)[C@@H](O)[C@H](O)[C@H]2O)[C@H]2[C@@H]1C=C[C@]21C=C([C@H](C)OC(=O)CCc2ccc(O)c(OC)c2)C1	618.6320000000003	0.6134999999999995	13	5	10	1
[3.4330752e+09]	0.02613939314091757	CCCC/C=C\C/C=C\CCCCCCCCCC(=O)OC[C@H](COC(=O)CCCCCCCCCCCCCCCCCCCCC)OC(=O)CCCCCCCCCCCCCCCCCCCCC	1013.7119999999983	21.832000000000008	6	0	60	0
[1027.5271]	0.5261977006325854	COc1c(C(C)C)c(O)c(O)c2c1C(=O)c1c(O)cc(O)cc1C2=O	344.3190000000001	2.416400000000002	7	4	2	3
[2137.2168]	0.8721152045745105	COc1cc2oc(C)cc(=O)c2c(O)c1CC=C(C)C	274.316	3.324320000000002	4	1	3	2
[1007075.7]	0.2993811814298295	Nc1nonc1/C(=N\O)Nc1ccccc1	219.204	0.8996999999999994	6	3	2	2
[1.5383026e+08]	0.49327698863756875	CC1=CC2=C(C)CC[C@@H]2CC1	148.24899999999997	3.453000000000002	0	0	0	0
[1536.759]	0.47235698908640045	O=C1C[C@H](c2ccc(O)cc2)Oc2cc(O[C@H]3O[C@@H](CO)[C@@H](O)[C@@H](O)[C@H]3O)ccc21	418.3980000000001	0.2773999999999998	9	5	4	2
[648378.4]	0.5831226226956207	O=C(/C=C/c1ccc(O)cc1)Nc1ccc(O)cc1	255.27300000000002	2.7497	3	3	3	2
[18843712.]	0.7290825791548676	CN1Cc2ccccc2S(=O)(=O)c2ccccc21	259.33	2.4692000000000007	3	0	0	2
[8789899.]	0.5634065418831414	CC(C)(C)CC(=O)O	116.15999999999998	1.5072	2	1	1	0
[119686.805]	0.7778610915753633	COC[C@@H](CCO)c1ccc(OC)cc1	210.273	1.8076	3	1	6	1
[2603681.8]	0.5892758555941174	O=C(O)C(=O)CCC/C=C\c1ccccc1	218.25200000000004	2.5238000000000005	3	1	6	1
[93455.52]	0.31648008419550433	COc1cc(/C=C\C(=O)O[C@H]2C[C@@](O)(C(=O)O)C[C@@H](O)[C@H]2O)cc(OC)c1O	398.3640000000001	-0.3342999999999999	10	5	6	1
[58660.824]	0.44936824453358776	CC(C)=CCC[C@@H](C)[C@@H]1CC[C@@]2(C)[C@H]3CC[C@H]4C(C)(C)[C@@H](O)CC[C@@]45C[C@]35CC[C@]12C	426.7290000000003	8.168900000000008	1	1	4	0
[19984.168]	0.728481430029983	CC1(C)[C@H](/C=C/C(C)=C/CO)C(C)(C)C[C@H]1C	236.39899999999994	4.189600000000003	1	1	3	0
[24553.814]	0.68615889455058	CC1(C)C[C@@H]1C(=O)CC[C@@H]2CCC[C@H]2C	208.34499999999997	3.818000000000003	1	0	4	0
[953003.7]	0.6758560817367502	CCS(=O)(=O)OCCc1ccco1	204.24699999999999	1.1884000000000001	4	0	5	1
[582435.56]	0.4196908509450627	C=C(C)[C@H](C)CC[C@@H](C)[C@H]1CC[C@@]2(C)[C@@H]3CC[C@H]4CC(=O)CC[C@@]45C[C@]35CC[C@]12C	410.6860000000003	7.987000000000009	1	0	5	0
[1.1898944e+08]	0.6588744944019473	CO[C@]12C[C@H]3CCC[C@@H](C)[C@@]3(C)[C@@H]1CC(=O)O2	238.32699999999997	2.7384000000000013	3	0	1	0
[1115680.9]	0.7190094393349497	CC[C@H](C)CNCC(=O)N1CCC[C@H]1C(=O)O	242.31899999999996	0.6976999999999998	4	2	6	0
[27337.74]	0.7498886391265002	Oc1ccc(/C=C/c2ccc(O)cc2)cc1	212.24800000000002	3.268200000000002	2	2	2	2
[8707.105]	0.7823346567694073	COc1ccc([C@H]2Oc3cc(O)cc(O)c3C(=O)[C@H]2O)cc1	302.282	1.7837	6	3	2	2
[1418.6752]	0.8021479433969814	CC(C)OC(=O)C1=C(N)Oc2c(oc(CO)cc2=O)[C@@H]1c1ccccc1	357.362	1.7783000000000002	7	2	4	2
[2.1286656e+08]	0.02624018496127779	CCCCCC/C=C\CCCCCCCC(=O)OC[C@H](COC(=O)CCCCCCCCC/C=C\CCCCCCCC)OC(=O)CCCCCCCCCCCCCCC	859.414999999999	17.540899999999972	6	0	49	0
[1875.297]	0.1466352748308023	COc1cc(-c2oc3cc(O)cc(O)c3c(=O)c2O[C@@H]2O[C@@H](C)[C@@H](O)[C@@H](O)[C@@H]2O[C@@H]2O[C@@H](CO)[C@@H](O)[C@@H](O)[C@@H]2O)ccc1O	624.5480000000003	-1.3840999999999999	16	9	7	3
[5368343.]	0.6935977658607454	O=C(O)[C@H](O)Cc1ccccc1	166.17600000000002	0.6746000000000002	3	2	3	1
[4554650.]	0.43492167320620884	CN1CCCC[C@@H]1Cn1cc(C(=O)c2cccc3ccccc23)c2ccccc21	382.5070000000001	5.509800000000006	2	0	4	4
[19486688.]	0.7748243673766861	C[C@]12CCC[C@@](C)(C(=O)O)[C@@H]1CC[C@]13C[C@@H]4[C@@H](C[C@@H]21)[C@@]4(C)[C@H]3O	318.457	3.7007000000000034	3	2	1	0
[3783850.]	0.7815539085178173	O=C1CN(/N=C/c2ccccc2)/N=C/c2ccccc21	263.3	2.552900000000001	2	0	2	2
[79190160.]	0.698206413173821	CC1=C(C)[C@H]2[C@@H](Cc3ccccc3)NC(=O)[C@@]23Oc2c(cc(O)c3c2OC)[C@@H]1O	393.43900000000014	2.729200000000001	5	3	3	2
[3.374734e+08]	0.5335959356384068	COCCOCCOCCN1CCCC1	217.30899999999994	0.7617999999999998	4	0	9	0
[15064091.]	0.049800818055123576	CCCCCCCCCCCCCCC[C@@H](O)C(=O)N[C@@H](C)[C@@H](O)[C@H](O)[C@@H](O)CCCCCCCCCCCCCC	599.9819999999999	8.50720000000001	5	5	32	0
[3.1303915e+13]	0.44622330818717315	O=[n+]1ccn(O)c2cnccc21	164.144	0.1881000000000002	3	1	0	2
[1568512.6]	0.026379975197487585	CC/C=C\C/C=C\C/C=C\C/C=C\C/C=C\CCCC(=O)OC[C@H](COC(=O)CCCCCCC/C=C\CCCCCCCC)OC(=O)CCCCCCCCC/C=C	821.2809999999994	15.640699999999962	6	0	43	0
[47165.605]	0.5408713373206396	O=C(Cc1ccc(OCCNc2ccccc2)cc1)N1CCN(c2ccc(F)cc2)CC1	433.52700000000027	4.207900000000003	4	1	8	3
[1251802.8]	0.8131607964456546	Cc1onc(-c2ccccc2)c1C(=O)O	203.19699999999997	2.34822	4	1	2	2
[39228524.]	0.6854997490673147	O=C([C@H](Cc1ccccc1)c1ccccc1)N1CCc2ccccc21	327.427	4.602200000000004	1	0	4	3
[16290155.]	0.32520017533233164	O=C(O)[C@@H](O)[C@H]1OC[C@@H](O)[C@@H](O)[C@@H]1O	208.16600000000003	-3.0865999999999993	7	5	2	0
[55626768.]	0.5407699106107973	CC(C)=CC(=O)OCc1ccccc1	190.24200000000002	2.6960000000000006	2	0	3	1
[104828.35]	0.5997276886303892	Oc1ccc2c3c1O[C@@H]1c4[nH]c5ccccc5c4C[C@]4(O)[C@H](C2)N(CC2CC2)CC[C@]314	414.50500000000034	3.5726000000000013	4	3	2	3
[367325.25]	0.32718095958119087	CCCCCCCCCCCCCC(=O)N[C@@H](CO)[C@H](O)CO	331.497	2.5178	4	4	16	0
[31499672.]	0.6785463154585271	O=C(O)c1ccc2c(c1)OCO2	166.13199999999995	1.1134999999999997	4	1	1	1
[1550.7384]	0.29296757861955847	COc1cccc2c1C(=O)c1c(O)c3c(c(O)c1C2=O)C[C@@](O)(C(=O)CO)C[C@@H]3O[C@H]1C[C@H](N)[C@H](C)[C@@H](C)O1	541.5530000000003	1.2764999999999995	11	5	5	3
[53567.13]	0.6704787369207983	CC(C)(Oc1ccccc1)CC[C@H](c1ccccc1)N1CCCC1	323.48000000000013	5.461300000000007	2	0	7	2
[1.7630168e+08]	0.700528067161048	Oc1ccc2cc1Oc1ccccc1[C@@H]1O[C@H]21	226.23100000000002	3.310500000000002	3	1	0	2
[164286.78]	0.08575890493480806	CCCCCCCCCC[C@H](O)[C@H]1CC[C@H]([C@@H]2CC[C@H]([C@@H](O)CCCCCCCC[C@@H](O)CC3=C[C@@H](C)OC3=O)O2)O1	594.8740000000005	7.07770000000001	7	3	23	0
[1549.4915]	0.7714141093353439	CC1(C)C=Cc2cc3c(cc2O1)OC[C@]1(O)c2ccc(O)cc2O[C@@H]31	338.35900000000004	3.2901000000000016	5	2	0	2
[2445.9802]	0.18516115871480518	C[C@H]1O[C@@H](OC[C@@H]2O[C@@H](Oc3c4c(cc5ccc(=O)oc35)C[C@@H](C(C)(C)O)O4)[C@@H](O)[C@@H](O)[C@@H]2O)[C@@H](O)[C@@H](O)[C@@H]1O	570.5440000000004	-2.1020999999999974	14	7	6	2
[11355822.]	0.5677793650909613	CC1=C[C@@H]2[C@@H]3C(=O)[C@H]1[C@]3(C)CCCC2(C)C	218.33999999999995	3.594000000000003	1	0	0	0
[8694.344]	0.2152882336019197	C=CCCCCC[C@H]1O[C@H]1CC#CC#C[C@H](C=C)OC(C)=O	300.398	3.4049000000000023	3	0	9	0
[1.7229898e+10]	0.026134469666549656	CCCCCCCC/C=C\CCCCCCCCCCCCCC(=O)OC[C@H](COC(=O)CCCCCCCCCCCCCCCCCCC)OC(=O)CCCCCCCCCCCCCCCCCCCCC	1057.8089999999984	23.22630000000002	6	0	64	0
[2.6436602e+08]	0.05045500742259272	CCCCCCCCCCCCCCCCCCCCCCCCCOC(=O)CCCCCCCCCCCCCCCC	621.1320000000001	15.393199999999961	2	0	39	0
[299226.28]	0.7106862447174568	Cn1c(=O)c2[nH]c(-c3ccccc3)cc2n(C)c1=O	255.27700000000002	1.2322999999999997	2	1	1	3
[58964860.]	0.026196732701738407	CC/C=C\C/C=C\C/C=C\C/C=C\C/C=C\CCCC(=O)OC[C@H](COC(=O)CCCCCCCCCCCCCCCCCCCCCCC)OC(=O)CCCCCCCCCC	895.447999999999	18.039199999999976	6	0	49	0
[31603.887]	0.23550208823984928	O=C1O[C@H]2[C@@H](O)[C@H](O)[C@H](CO[C@@H]3O[C@@H](CO)[C@@H](O)[C@@H](O)[C@@H]3O)O[C@@H]2N1c1ccccc1O	459.4040000000001	-3.019399999999998	12	7	5	1
[42941276.]	0.41180509840352825	C=C1CC[C@@]2(O)C(=C)C(=O)O[C@H]2[C@H]2C(=C)C(=C)C[C@@H]12	258.31699999999995	2.2976	3	1	0	0
[8643.722]	0.6860225505866631	C[C@@](O)(/C=C/C1=C2CCCCC2)C(=O)C=C1COP(=O)(O)O	328.301	2.1727000000000007	6	3	3	0
[129536.26]	0.6575753914065684	C=C(C)[C@H]1CC[C@]2(C1)[C@H](CO)C[C@H](O)[C@H](O)[C@@H]2C	254.37	1.7190999999999999	3	3	2	0
[3.540842e+08]	0.02620049048063609	CCCCCC/C=C\CCCCCCCC(=O)OC[C@H](COC(=O)CCCCCCCCCCCCCCCCCCC)OC(=O)CCCCCCCCC/C=C\CCCCCC	887.4689999999991	18.32109999999998	6	0	51	0
[164495.77]	0.48461380192432896	CC(C)c1cc(C(=O)Nc2ccc(-c3ccc(F)cc3)cc2)cc(-n2ccnc2)n1	400.45700000000005	5.449100000000005	3	1	5	4
[131146.84]	0.6179494584335713	CC(C)[C@@H]1CC[C@H](C)[C@@H](O)C1	156.26899999999998	2.4395000000000007	1	1	1	0
[1058015.2]	0.7442034311490832	CN(C)C[C@H](c1ccccc1)C1CCN(CCc2ccccc2)CC1	336.523	4.286500000000004	2	0	7	2
[2058747.1]	0.4238747013034092	N[C@@H](Cn1ccc(=O)n(C[C@H](N)C(=O)O)c1=O)C(=O)O	286.24399999999997	-3.166199999999998	8	4	6	1
[2524458.5]	0.02632020475050011	CCCCC/C=C\C/C=C\C/C=C\C/C=C\CCCCCC(=O)OC[C@H](COC(=O)CCCCCCC/C=C\CCCCCCCC)OC(=O)CCCCCC/C=C\C/C	837.3239999999995	16.25479999999996	6	0	44	0
[6514.2344]	0.8811198430026551	O=C(N[C@@H]1C2CC3CC(CC(C3)C1)C2)c1ccc(F)cc1	287.378	3.7703000000000033	1	1	2	1
[890423.44]	0.9280494988556085	COc1ccc(C(=O)Nc2ccc(C)cc2)cc1OC	271.31600000000003	3.264520000000002	3	1	4	2
[344307.53]	0.8646759598525339	CCc1cc(-c2nc3c(cc2OC)OCO3)cc(OC)c1	287.315	3.0569000000000015	5	0	4	2
[10069.93]	0.2412448420798999	CC1(C)C[C@H](O)[C@]2(C)CC[C@@]3(C)C(=CC[C@@H]4[C@@]5(C)CC[C@@H](O[C@@H]6OC[C@@H](O)[C@@H](O)[C@@H]6O)[C@@](C)(CO)[C@@H]5CC[C@]43C)[C@@H]2C1	590.842	4.575400000000004	7	5	3	0
[47576.08]	0.5765772784542664	C/C=C(\C)C(=O)O[C@@H]1C2=C(C)C(=O)O[C@]2(O)C[C@@H]2CC[C@@H](O)[C@@H](C)[C@@]21C	364.4380000000001	2.2432999999999996	6	2	2	0
[135617.75]	0.7390909564279994	C[C@H]1CCc2nc(S[C@@H]3CCCN4CCC[C@H]34)nc2c1	289.448	3.4708000000000023	2	0	1	0
[3089036.8]	0.710737706544413	Cc1cccc(NC(=O)CSc2nc3c(=O)[nH]cnc3n2C)c1	329.38500000000005	1.6958199999999999	5	2	4	3
[1412.9374]	0.14660013955698922	CC(C)C[C@H](NC(=O)[C@H](Cc1c[nH]c2ccccc12)NC(=O)Cc1ccccc1)C(=O)N[C@H](CCCCN)C(=O)O	563.6990000000003	2.6672000000000007	6	6	16	3
[2.3440983e+09]	0.5424740874189243	COC(=O)[C@@H]1C[C@@]23CCC[N@+]4(C)CC[C@@]5(c6ccccc6N(C(C)=O)[C@@]15CC2)[C@@H]34	395.5230000000002	3.015500000000001	3	0	1	1
[13651597.]	0.6326173123272912	c1ccc2[nH]c(-c3ccccc3)nc2c1	194.237	3.2299000000000007	1	1	1	3
[7824134.]	0.84790937354856	NS(=O)(=O)c1ccc(/N=N/N2CCCCC2)cc1	268.3419999999999	1.8186000000000002	3	1	3	1
[234146.62]	0.540698825270658	CCOc1cc(C=O)ccc1OCCNCCc1ccccc1	313.39699999999993	3.108900000000002	4	1	10	2
[157116.47]	0.2634277222406427	C[C@@H]1O[C@@H](O)[C@H](O[C@@H]2O[C@H](C(=O)O)[C@@H](O)[C@@H](O)[C@@H]2O)[C@@H](O)[C@@H]1O	340.281	-4.277299999999997	11	7	3	0
[3406217.]	0.6204869653591144	Oc1ccc2[nH]c3c4cc(cc3c2c1)OCO4	227.21899999999997	2.7554000000000007	3	2	0	3
[609.01086]	0.4525569175185283	C=CCO[C@H]1O[C@@H]2CC[C@@]3(C)C(=CC[C@@H]4[C@]3(C)CC[C@H]3C(C)(C)[C@@H](O)CC[C@]43C)[C@@]2(C)CC[C@H]1O	486.73700000000036	6.411200000000009	4	2	3	0
[32752478.]	0.29015285452995804	OC[C@@H]1O[C@@H](O)[C@@H](O)[C@@H](O)[C@@H]1O	180.156	-3.2214000000000005	6	5	1	0
[7185918.]	0.9412561238118432	CN(C)c1ccc(C(=O)Nc2ccc3c(c2)OCO3)cc1	284.315	2.733600000000001	4	1	3	2
[2.0646574e+08]	0.026161698261343846	CCCCC/C=C\C/C=C\C/C=C\C/C=C\CCCC(=O)OC[C@H](COC(=O)CCCCCCCCCCCCCCCCC)OC(=O)CCCCCCCCCCCCCCCCCCC	939.5449999999987	19.433499999999988	6	0	53	0
[25937.56]	0.43297117879738783	O=C(O)/C=C/c1ccccc1O[C@@H]1O[C@@H](CO)[C@@H](O)[C@H](O)[C@@H]1O	326.301	-1.0369000000000004	8	5	5	1
[23092.63]	0.7906086295307074	COC(=O)C[C@@H]1N=C(c2ccccc2)c2c(cc1O)C(=O)c1ccc(F)cc1C2=O	405.3810000000002	3.3778000000000015	5	1	3	2
[192533.77]	0.052296439578416676	C[N+](C)(C)CCOC(=O)CCCCCCCCNC(=O)CCCCCCCNC(=O)CCCCCCCCCCC	582.9350000000002	7.460400000000006	4	2	30	0
[4506320.5]	0.48400184285783343	CCOC(=O)C1=C(C)C(=O)c2cc([N+](=O)[O-])ccc2O1	277.232	2.1863200000000003	6	0	3	2
[96352.81]	0.5936489307852114	COc1cc(C[C@H]2CO[C@H](O)[C@@H]2Cc2cc(OC)c(OC)c(OC)c2)cc(OC)c1OC	448.5120000000003	3.104400000000002	8	1	10	2
[149.36543]	0.4219501787008213	CC(C)[C@@H](CC[C@@H](C)[C@H]1CC[C@H]2[C@@H]3CC=C4C[C@@H](O)CC[C@]4(C)[C@H]3CC[C@@]21C)C(C)C	428.7450000000003	8.270800000000008	1	1	6	0
[4095.2932]	0.620336849191198	C=C1CC[C@@H]2[C@H](OC(=O)CC(C)(C)O)CC[C@@]21C	252.35399999999993	2.825500000000001	3	1	3	0
[59003.19]	0.44294368081025215	O=C(O)CCc1ccc(O[C@H]2O[C@@H](CO)[C@@H](O)[C@H](O)[C@@H]2O)cc1	328.317	-1.1175	8	5	6	1
[2754.1946]	0.2288751447852227	O=c1c(O)c(-c2ccc(O)cc2)oc2cc(O[C@@H]3O[C@H](CO)[C@@H](O)[C@H](O)[C@@H]3O)c(O)c(O)c12	464.3790000000002	-0.5389000000000004	12	8	4	3
[421414.88]	0.4466436723852587	CC(C)C[C@H](NC(=O)[C@H](N)CC(N)=O)C(=O)O	245.27899999999994	-1.1953999999999987	5	4	7	0
[3889.7935]	0.5472923377507121	C=C1CC[C@@H](C(C)C)[C@H]2C[C@@H](C)CC[C@@H]12	206.37299999999993	4.661000000000004	0	0	1	0
[638346.4]	0.570884717501292	C=C(OC)[C@@H]1C[C@@]23CC[C@@H]4OC(=O)C(C)(C)[C@@H](O)CC[C@@]4(C)[C@@H]2CC[C@@H]1C3	376.53700000000026	4.461900000000004	4	1	2	0
[311625.7]	0.5391954244127226	CN[C@@H](C)[C@H](O)c1ccc(O)c(O)c1	197.23399999999998	0.7390999999999996	4	4	3	1
[323.5614]	0.6104832658677382	COC(=O)c1c2c(c3ccccc3c1O)OC(C)(C)[C@H](c1ccc(O)c(OC)c1)C2=O	422.43300000000016	4.183700000000003	7	2	3	3
[40874784.]	0.7818622215062127	CN1CC[C@@]23c4c5ccc(O)c4O[C@H]2C(=O)C=C[C@H]3[C@H]1C5	283.327	1.4062999999999999	4	1	0	1
[33064.13]	0.687428138033629	C[C@]12CC[C@H]3c4ccc(O)cc4CC[C@H]3[C@@H]1C[C@H](O)[C@@H]2O	288.38699999999994	2.5800000000000005	3	3	0	1
[4391671.]	0.023043129172387128	CCCCCCCC/C=C\CCCCCCCC(=O)O[C@H](COC(=O)CCCCCCCCCCCCCCCCCCCCC)CO[P@@](=O)(O)OC[C@H](N)C(=O)O	846.1809999999999	12.846299999999985	11	3	45	0
[296944.97]	0.6728146545162259	C=CCOc1ccc(OC)c(OC)c1	194.22999999999996	2.2686	3	0	5	1
[1.2058644e+11]	0.03432107138169771	CCCCCCCCCCCCCCCCCCCC(=O)OC[C@H](COC(=O)CCCCCCCCCCCCCCCCCCC)OC(=O)CCCCCCCCCCCCCCCCCCC	975.6629999999985	21.1097	6	0	59	0
[4826.5205]	0.45935246759985376	COc1ccc(-c2coc3cc(O[C@@H]4O[C@H](CO)[C@@H](O)[C@@H](O)[C@@H]4O)ccc3c2=O)cc1	430.4090000000001	0.6472999999999999	9	4	5	3
[999771.4]	0.6482095801972233	COc1cccc(CNC(=O)Cn2c(=O)cc(C(=O)N3CCCCC3)c3ccccc32)c1	433.50800000000027	2.9526000000000012	4	1	6	3
[1094122.4]	0.4827777477144222	O=C1NC(=O)N([C@H]2C[C@H](O)[C@@H](COP(=O)(O)O)O2)S1	314.212	-1.6442000000000003	8	4	4	1
[3522603.]	0.8357276052707454	Cc1cc2c3c(c1O)-c1ccccc1C[C@](C)(CO)[C@@H]3CC2	294.39400000000006	3.9521200000000025	2	2	1	2
[1913871.5]	0.7995963041803557	COc1cccc([C@H](CN(C)C)C2(C)CC2(C)C)c1	261.40899999999993	3.776600000000003	2	0	5	1
[16291.822]	0.6190692030792591	CC(=O)O[C@@H]1[C@@H]2CC[C@@H]3[C@]4(C)CCCC(C)(C)[C@@H]4CC[C@@]3(C)[C@@]2(C)C[C@@H](O)[C@@H]1O	406.6070000000002	4.708800000000006	4	2	1	0
[1.8248511e+09]	0.28105332093320184	O[C@H]1C[C@H](O)[C@]2(O)N[C@@H]1C[C@H]2O	175.184	-2.476699999999999	5	5	0	0
[7.034881]	0.1531026004232223	Oc1cc(O)c2c(c1)O[C@H](c1cc(O)c(O)c(O)c1)[C@H](O)[C@H]2c1c(O)cc(O)c2c1O[C@H](c1ccc(O)c(O)c1)[C@H](O)C2	594.5250000000003	2.7006000000000023	13	11	3	4
[46089.85]	0.6241946983391223	CCOC(=O)[C@@H](Cc1c[nH]c2ccccc12)NS(=O)(=O)c1ccccc1	372.4460000000001	2.6206000000000014	4	2	7	3
[176318.06]	0.8815473622408904	CCCCc1cc2c(c(O)c1OC)-c1c(ccc3c1OCO3)CCC2	340.41900000000015	4.627800000000003	4	1	4	2
[3374656.2]	0.2735010049424316	O=P(O)(O)O[C@H]1[C@@H](O)[C@@H](O)[C@@H](O)[C@@H]1O	230.109	-3.0785000000000013	8	6	2	0
[4.239298e+09]	0.3522238085174662	O=C(O)[C@H](O)[C@H](O)CO	136.103	-2.2148999999999996	5	4	3	0
[131096.95]	0.7209022184028877	C=C1C[C@@]23C[C@@H]1CC[C@@H]2[C@]1(C)CCC[C@@](C)(CO)[C@@H]1C[C@@H]3O	304.474	3.9186000000000027	2	2	1	0
[1435348.1]	0.8713741391802027	CC(=O)n1cc(C)c(=O)n(CC(=O)Nc2ccc(Br)cc2)c1=O	380.19800000000004	1.3797199999999994	4	1	3	2
[266991.28]	0.6437332213774134	COC(=O)c1ccc2c(c1)C(=O)/C(=C\c1ccc(OC)cc1)O2	310.305	3.0980000000000008	5	0	3	2
[4.6772224e+09]	0.026147834063082725	CCCCCCCC/C=C\CCCCCCCCCCCCCC(=O)OC[C@@H](COC(=O)CCCCCCCCCCCCCCCCCCC)OC(=O)CCCCCCCCCCCCCCC	973.6469999999986	20.8857	6	0	58	0
[688651.44]	0.9359001481979918	COc1ccc(C(=O)Nc2ccc(Cl)cc2)cc1OC	291.7340000000001	3.6095000000000024	3	1	4	2
[32448850.]	0.02622902525785071	CCCCCC/C=C\C/C=C\CCCCCCCC(=O)OC[C@@H](COC(=O)CCCCCCC/C=C\CCCCCC)OC(=O)CCCCCCC/C=C\CCCCCCCC	869.4099999999991	17.482999999999972	6	0	48	0
[169826.88]	0.6866396677542219	CCOC(=O)N1CCC(C(=O)OCCN2CCC(C(F)(F)F)CC2)CC1	380.4070000000001	2.6724000000000006	5	0	5	0
[1.0353799e+10]	0.02613718491947229	CCCCCCCC/C=C\CCCCCCCCCCCCCC(=O)OC[C@@H](COC(=O)CCCCCCCCCCCCCCCCCCC)OC(=O)CCCCCCCCCCCCCCCCCCC	1029.7549999999983	22.446100000000012	6	0	62	0
[1400.5961]	0.30136313760135874	O=C1c2c(O)cc(O[C@H]3O[C@@H](CO)[C@@H](O)[C@@H](O)[C@H]3O)cc2O[C@@H](c2ccc(O)cc2)[C@H]1O	450.39600000000013	-1.046200000000001	11	7	4	2
[6379449.5]	0.7882439727620814	Cc1ccc([C@H](CC(=O)O)C(=O)O)cc1	208.21300000000002	1.63792	4	2	4	1
[494863.22]	0.8982171366359004	CCC(=O)NCC(=O)N1CCc2ccccc2[C@@H]1C	260.337	1.6584999999999996	2	1	3	1
[550243.8]	0.2895938157052903	Nc1nc(N)c(O[C@@H]2O[C@H](CO)[C@@H](O)[C@H](O)[C@H]2O)c(=O)[nH]1	304.259	-3.8869999999999996	10	7	3	1
[1.7596675e+08]	0.8283276217913262	O=C1C[C@@H](C(=O)O)CN1Cc1ccccc1	219.24	1.1196999999999995	3	1	3	1
[98.05228]	0.07694362933288175	COC(=O)C1=CO[C@@H](O[C@@H]2O[C@@H](CO)[C@@H](O)[C@@H](O)[C@@H]2O)/C(=C/COC(C)=O)[C@@H]1CC(=O)OCCc1ccc(O)c(O)c1	598.5540000000005	-1.0909999999999984	15	6	11	1
[786.4743]	0.4308250629303501	COc1ccc([C@H]2CC(=O)c3c(O)cc(O[C@H]4O[C@@H](CO)[C@@H](O)[C@@H](O)[C@@H]4O)cc3O2)cc1	448.4240000000001	0.28599999999999937	10	5	5	2
[1313893.9]	0.6157911323744691	C[C@@H](NC(=O)[C@]1(c2ccccc2)N(C)C)[B-]1(O)O	249.09900000000002	-0.533	4	3	2	1
[6863.207]	0.4694313097525727	CC(C)Oc1ccc(C(=O)OC[C@]2(O)CO[C@@H](c3ccc4c(c3)OCO4)[C@@H]2c2ccc(O)cc2)cc1	492.52400000000017	4.351300000000004	8	2	7	3
[121455.25]	0.35492498540657785	O=COCCc1ccccc1O[C@H]1O[C@@H](CO)[C@@H](O)[C@H](O)[C@@H]1O	328.317	-1.4191999999999996	8	4	7	1
[3014346.8]	0.839129113912102	O=C(CCN1CCCC1)Nc1ccccc1	218.30000000000004	2.1109999999999998	2	1	4	1
[19025.867]	0.2232550189723881	CC(C)CC(=O)O[C@H]1OC=C(CO[C@H]2O[C@@H](CO)[C@@H](O)[C@@H](O)[C@@H]2O)[C@@H]2[C@H](CO)[C@@H](O)[C@@H]12	448.46500000000003	-2.152199999999997	11	6	8	0
[561334.56]	0.6303324810969765	CC(C)COC(=O)C1CCCCC1	184.2789999999999	2.765900000000001	2	0	3	0
[154157.08]	0.07127699276373908	CCCCCCCCCCCCCCCC(=O)OC[C@H](CO[P@](=O)(O)OCC[N+](C)(C)C)OC(C)=O	538.6830000000003	5.782400000000005	8	1	24	0
[81289672.]	0.5230228241779536	CCCCOC(=O)c1ccccc1	178.231	2.6435000000000013	2	0	4	1
[9263.257]	0.7600837632492987	COc1cc([C@@H]2CC(=O)c3c(cc(O)c(OC)c3O)O2)cc(OC)c1O	362.3340000000001	2.5357000000000007	8	3	4	2
[33022.438]	0.6450612363797493	COC(=O)c1ccc(C#CC2=C(C)C(=O)C[C@@H](c3ccc(O)cc3)C2=O)cc1	374.39200000000005	3.172500000000001	5	1	2	2
[28980.01]	0.749188475238997	COc1ccc(-c2cc(=O)c3c(OC)c(OC)c(O)cc3o2)cc1OC	358.34600000000006	3.200000000000002	7	1	5	3
[77741.805]	0.405034701971297	CCCCCC[C@H](C)CCCCCCCCC(=O)O	270.4569999999999	5.798300000000006	2	1	14	0
[358603.03]	0.04585403561034687	CCCCCCCCCCCCCC/C=C\CC[C@@H]1O[C@H]1CCCCCCCCCCC1=C[C@@H](C)OC1=O	530.8780000000005	10.95409999999999	3	0	27	0
[1.2419246e+09]	0.4634939995726937	O=C(O)C[C@@H](CO)CO	134.131	-0.9381000000000002	4	3	4	0
[867593.1]	0.8924384620391385	N#Cc1cc(Cl)cc(S(=O)(=O)Nc2ccc(Br)cc2)c1	371.64300000000003	3.774980000000001	3	1	3	2
[2964.2195]	0.3221689713902481	CC(=O)O[C@]1(C)CCC[C@@]2(C)CC[C@@]3(C)C(=CC[C@@H]4[C@@]5(C)CC[C@@H](O)[C@@](C)(CO)[C@@H]5CC[C@]43C)[C@@H]2C1	500.76400000000035	6.82700000000001	4	2	2	0
[574126.94]	0.23145121855522782	COC(=O)[C@@H](OC(=O)c1cc(O)c(O)c(O)c1)[C@@H]1OC(=O)[C@@H](O)[C@@H]1O	358.2550000000001	-1.8510000000000006	11	5	4	1
[152311.69]	0.16812600388367868	Nc1nc2c(ncn2[C@@H]2O[C@H](CO[P@](=O)(O)O[P@](=O)(O)OP(=O)(O)O)[C@@H](O)[C@H]2O)c(=O)[nH]1	523.1810000000002	-2.3357000000000006	17	8	8	2
[744576.4]	0.28646678270427584	CC1(C)C(=O)CC[C@]2(C)[C@H]1CC[C@]1(C)[C@@H]2CC=C2[C@H]3[C@](C(=O)OC)(C(=O)O)CC[C@]3(C)CC[C@]21C	484.6770000000004	6.204800000000007	5	1	2	0
[3570812.2]	0.8278115344145888	CC(=O)NC[C@H]1CN(C)C1(c2ccccc2)C(=O)N1CCCN(c2ccccc2)C1	406.5300000000002	2.276	4	1	5	2
[358.34558]	0.3563874772748157	C=C1[C@@H](O)[C@@H](OC(C)=O)[C@@H]2C(=O)C[C@H](OC(C)=O)[C@]2(C)[C@@H]1CC/C(C)=C/CC1=C(C)CC[C@@H](O)[C@@H]1O	504.62000000000035	2.940700000000002	8	3	7	0
[23835366.]	0.79388793096564	O=C(c1ccccc1)[C@@H](O)c1ccccc1	212.248	2.602900000000001	2	1	3	2
[703143.94]	0.6997742316450446	CC(C)(C)NC(=O)c1ccccc1	177.247	2.2149	1	1	1	1
[4624862.5]	0.702906120202381	COc1ccc2ccc(=O)oc2c1OC	206.19699999999995	1.8101999999999998	4	0	2	2
[460499.3]	0.7856277479526528	CCOc1nc(F)cc(C(=O)N2CCN(c3ccc(F)cc3)CC2)c1C	361.3920000000001	3.029320000000002	4	0	4	2
[1265749.6]	0.7930792372526949	COc1ccc(/C=C/C(=O)N2CCCCC2)cc1OC	275.34799999999996	2.7295000000000007	3	0	4	1
[404.66086]	0.1592907073840895	C[C@H]1O[C@@H](O[C@H]2[C@@H](Oc3c(-c4ccc(O)cc4)oc4cc(O)cc(O)c4c3=O)O[C@@H](CO)[C@@H](O)[C@H]2O)[C@@H](O)[C@@H](O)[C@@H]1O	594.5220000000005	-1.3927000000000007	15	9	6	3
[521097.5]	0.0651898356404098	CCCCCCCCCCCC[C@H](O)[C@H]1CC[C@H]([C@@H](O)CCCCCCCCCCC[C@@H](O)CC2=C[C@@H](C)OC2=O)O1	594.9180000000006	8.48060000000001	6	3	27	0
[1.7698605e+09]	0.026137455319007952	CCCCCCCC/C=C\CCCCCCCCCCCCCC(=O)OC[C@H](COC(=O)CCCCCCCCCCCCCCCCCCCCCCC)OC(=O)CCCCCCCCCCC/C=C\CC	1027.7389999999984	22.22210000000001	6	0	61	0
[3535075.2]	0.6172445494970528	Fc1ccc(-c2ccccc2)cc1	172.202	3.492700000000002	0	0	1	2
[277166.16]	0.5912329482429561	C=C[C@@]1(C)CC[C@H](C(=C)C)C2=C1C(=O)C(OC)=C(OC)C2=O	302.37000000000006	3.117600000000002	4	0	4	0
[133483.36]	0.2317824597459442	O=C(O)[C@@H]1O[C@H](O[C@H]2[C@@H](O)[C@H](O)[C@@H](O)O[C@H]2C(=O)O)[C@@H](O)[C@H](O)[C@@H]1O	370.2630000000001	-5.212599999999995	13	8	4	0
[3107.33]	0.10283591261290713	OC[C@@H]1O[C@@H](O[C@H]2[C@@H](CO)O[C@@H](O[C@H]3[C@@H](CO)O[C@H](O[C@H]4[C@@H](CO)O[C@@H](O)[C@@H]4O)[C@H](O)[C@@H](O)[C@@H]3O)[C@H](O)[C@H]2O)[C@@H](O)[C@@H](O)[C@@H]1O	666.5790000000005	-9.748800000000012	21	14	10	0
[100866.77]	0.8585276946467917	CO[C@@H]1CCCN(S(=O)(=O)c2ccc(C(C)C)cc2)CC1	311.4470000000001	2.999600000000002	3	0	4	1
[761.4502]	0.15357222557362782	C[C@H]1O[C@@H](Oc2cc(O)c3c(=O)c(O[C@@H]4O[C@H](CO)[C@@H](O)[C@H](O)[C@@H]4O)c(-c4ccc(O)cc4)oc3c2)[C@@H](O)[C@@H](O)[C@@H]1O	594.5220000000004	-1.743800000000001	15	9	6	3
[86589.82]	0.8883867244543352	C[C@@H](O)c1cccc(S(=O)(=O)N2CCN(Cc3ccccc3)CC2)c1	360.47900000000004	2.2464000000000004	4	1	5	2
[1373308.5]	0.6859770594020626	CN(C)Cc1ccc2c(c1)OCO2	179.21899999999997	1.4768999999999999	3	0	2	1
[48.81964]	0.14813065474468828	O=C(O)c1cc(O)c2c(c1)[C@](O)([C@H]1O[C@@H](CO)[C@@H](O)[C@@H](O)[C@H]1O)c1cccc(O[C@@H]3O[C@@H](CO)[C@@H](O)[C@H](O)[C@@H]3O)c1C2=O	610.5210000000003	-4.1081999999999965	16	11	6	2
[3724142.8]	0.7103364229754504	O=c1[nH]c2cc(C(F)(F)F)cc(C(F)(F)F)c2[nH]1	270.1319999999999	2.8937999999999997	1	2	0	2
[28835.523]	0.42358839826736006	CC1(C)O[C@]2(C)CC[C@]1(O)C[C@H]2O[C@@H]1O[C@@H](CO)[C@@H](O)[C@@H](O)[C@@H]1O	348.392	-1.345999999999999	8	5	3	0
[6.377157e+08]	0.026145397892731695	CCCCC/C=C\C/C=C\C/C=C\CCCCCCC(=O)OC[C@H](COC(=O)CCCCCCCCCCCCCCCCCCCCC)OC(=O)CCCCCCCCCCCCCCCCCC	983.6419999999985	20.8278	6	0	57	0
[1617250.4]	0.027134495756940658	CC/C=C\C/C=C\C/C=C\C/C=C\CCCCCCC(=O)OC[C@H](COC(=O)CCCC/C=C\C/C=C\C/C=C\C/C=C\CC)OC(=O)CCCCCCC	763.1569999999998	13.856299999999973	6	0	37	0
[4.4264365e+08]	0.455458119350151	CC1(C)O[C@@H]2CC(=O)OC[C@@]23[C@@H]1CC(=O)[C@@]1(C)[C@@H]3CC[C@@]2(C)[C@H](c3ccoc3)OC(=O)[C@@H]3O[C@]321	470.51800000000026	3.137400000000002	8	0	1	1
[4441998.]	0.026278488254341287	CCCCC/C=C\C/C=C\C/C=C\C/C=C\CCCCCC(=O)OC[C@H](COC(=O)CCCCCCCCC/C=C\C/C=C\CCCC)OC(=O)CCCCCCCCCC	851.3509999999994	16.644899999999964	6	0	45	0
[52155148.]	0.5583693139819856	N#Cc1ccccc1O	119.12299999999996	1.26388	2	1	0	1
[1621.7941]	0.20359636518746393	CC(=O)OCC(=O)OC[C@H]1O[C@@H](Oc2ccc3c(=O)c(-c4ccc(O)c(O)c4)coc3c2)[C@@H](O)[C@@H](O)[C@@H]1O	532.4540000000003	0.16389999999999938	13	5	7	3
[83586.336]	0.28746756403628154	CC(C)=CCCC1=CC[C@]2(C)C(=O)c3c(c(C=O)c(O)c(O)c3C(C)C)C(=O)[C@@]2(C)C1=O	438.5200000000002	5.070900000000005	6	2	5	1
[6286.1387]	0.09442638633453154	CSCCCCCC/C(=N\OS(=O)(=O)O)S[C@H]1O[C@@H](CO)[C@@H](O)[C@@H](O)[C@@H]1O	449.56900000000013	-0.0341000000000003	11	5	11	0
[30004.684]	0.31922208766779725	COC(=O)C1=CO[C@@H](O[C@@H]2O[C@H](CO)[C@@H](O)[C@H](O)[C@H]2O)[C@@H]2[C@@H]1C=C[C@@]21C=C[C@@]2(C)[C@H](c3ccoc3)CC[C@]21C	544.5970000000001	1.7577	10	4	5	1
[2404.9893]	0.10739573634179729	CC[C@H](C)[C@H](/C(=N\OS(=O)(=O)O)S[C@@H]1O[C@H](CO)[C@@H](O)[C@@H](O)[C@@H]1O)N(C)C(=O)O	462.49900000000014	-1.323099999999998	12	6	8	0
[4848.592]	0.1627144117071419	COc1cc(/C=C\C(=O)O[C@@H]2C[C@@](O)(C(=O)O)C[C@@H](O)[C@@H]2OC(=O)/C=C\c2ccc(O)c(O)c2)ccc1O	530.4820000000002	1.3325999999999996	12	6	8	2
[12323713.]	0.7389219249873444	CO[C@H](C(=O)O)c1ccccc1	166.176	1.4587	3	1	3	1
[313014.28]	0.8664798312409124	C=C(C)[C@@H]1Cc2c(ccc3c2O[C@H](c2ccc(O)c(OC)c2)C3=O)O1	338.3590000000001	3.5968000000000027	5	1	3	2
[667176.25]	0.8768659045754945	CCOc1cccnc1C(=O)NCCc1ccccc1	270.332	2.4528000000000008	3	1	6	2
[449930.56]	0.5702801539784745	O=C1CCCCCCCCCCCCO1	212.33299999999994	3.8343000000000025	2	0	0	0
[56931152.]	0.4510254790379449	O=[N+]([O-])c1ccc(OCCCc2ccccc2)cc1	257.289	3.6064000000000025	3	0	6	2
[661.18506]	0.6605933879271789	CC1=C(/C=C/C(C)=C/C=C/C(C)=C/CO)C(C)(C)CCC1	286.45900000000006	5.510300000000006	1	1	5	0
[2078.5637]	0.36595168909224596	C/C=C1/C(=O)OCC[C@@]2(O)[C@@H]3CC[C@@H]4[C@@]5(C)CCC(=O)C(C)(C)[C@@H]5CC[C@@]4(C)[C@@]3(C)CC[C@H]12	456.6670000000003	5.864900000000007	4	1	0	0
[121973.4]	0.6360123331562981	COc1cc(Cc2nc(N)nc3c(N)ncnc32)cc(OC)c1O	328.3320000000001	0.8977999999999993	9	3	4	3
[39598764.]	0.8671236149759124	NS(=O)(=O)c1ccc(C(=O)N2CCCCC2)cc1	268.3379999999999	0.9600999999999997	3	1	2	1
[22129.383]	0.4890333156976829	COc1cc(/C=C/C(=O)OCC[N+](C)(C)C)ccc1O	280.344	1.6634	4	1	6	1
[5516.0405]	0.6486229471343892	COc1cc2c(cc1OC)C(C(=O)O)=C(NC(=O)CCCC(=O)O)C2	349.33900000000017	1.4266999999999999	7	3	8	1
[257.38226]	0.2684971534851845	CC(=O)OC[C@@H]1O[C@H](Oc2c(-c3ccc(O)cc3)oc3cc(O)cc(O)c3c2=O)[C@@H](O)[C@@H](O)[C@@H]1O	490.4170000000002	0.32629999999999965	12	6	5	3
[167843.7]	0.7061228626767496	CC[C@@H](C(=O)O)C1(O)CCCCC1	186.25099999999992	1.7924	3	2	3	0
[574126.94]	0.23145121855522782	COC(=O)[C@H](OC(=O)c1cc(O)c(O)c(O)c1)[C@H]1OC(=O)[C@@H](O)[C@@H]1O	358.2550000000001	-1.8510000000000006	11	5	4	1
[3535591.2]	0.5660273196064272	C=CCOC(=O)c1ccccc1O	178.18699999999998	1.7349999999999999	3	1	3	1
[9968899.]	0.6844319909828349	O=C(C[C@H](CSc1ccccc1)Cc1ccccc1)N1CCCC1	339.5040000000002	4.650100000000005	2	0	7	2
[73113.27]	0.7120020185882396	COc1ccc([C@H](NC(=O)Cc2ccccc2)c2ccccc2)cc1O	347.41400000000004	3.849100000000003	3	2	6	3
[6008.3916]	0.6288754645935989	COc1cc2oc(-c3ccc(O)c(O)c3)cc(=O)c2c(O)c1C	314.29300000000006	2.8938200000000016	6	3	2	3
[449579.7]	0.463767622439299	CO[C@H]1CC[C@@]2(C)[C@@H]3CC[C@]4(C)[C@H]5CC(C)(C)CC[C@]5(C(=O)O)[C@@]4(C)[C@]3(C)CC[C@@]2(C)[C@H]1C	458.7270000000003	7.5775000000000095	3	1	2	0
[4685.1543]	0.6295350615548061	Cc1cc(C)c2c(CN3CCN(c4ccc(Cl)cc4)CC3)cc(=O)oc2c1	382.8910000000002	4.385440000000004	4	0	3	3
[850234.8]	0.8694612683225502	COc1ccc2c(c1)O[C@@H]1c3ccc(OC)c(OC)c3OC[C@H]21	314.3370000000001	3.3221000000000016	5	0	3	2
[11223181.]	0.23947074890429387	C=C(NC(=O)[C@@H](N)C(=O)O)C(=O)Nc1ccc([N+](=O)[O-])cc1	308.25000000000006	-0.4248999999999994	7	4	6	1
[105870.71]	0.7435462941593007	CCN(CC)c1ccc(OC)c(OC)c1	209.28899999999996	2.5500000000000007	3	0	5	1
[238139.6]	0.38382934737192276	CCCCCC[C@@]1(C)OC(=O)[C@]2(C)[C@H]1CC[C@]13C=C[C@](C)(C1)C(=O)C[C@@H]23	358.52200000000016	5.230200000000005	3	0	5	0
[7.847752e+09]	0.02614137144131923	CCCCCCCC/C=C\CCCCCCCCCCCCCC(=O)OC[C@H](COC(=O)CCCCCCCCCCCCCCCCC)OC(=O)CCCCCCCCCCCCCCCCCCC	1001.7009999999984	21.665900000000008	6	0	60	0
[7476.4165]	0.3061200743717695	CC(=O)O[C@@H]1CC[C@@]2(C)[C@@H](CC[C@]3(C)[C@@H]2CC=C2[C@@H]4[C@@](C)(O)[C@@H](C)CC[C@]4(C)CC[C@@]23C)C1(C)C	484.7650000000004	7.71050000000001	3	1	1	0
[26557580.]	0.02616974870575187	CCCC/C=C\C/C=C\CCCCCCCCCC(=O)OC[C@H](COC(=O)CCCCCCC/C=C\CCCCCC)OC(=O)CCCCCCCCCCC/C=C\CCCCCCCC	925.5179999999988	19.043399999999984	6	0	52	0
[6146119.5]	0.026278488254341287	CCCCC/C=C\C/C=C\C/C=C\C/C=C\CCCC(=O)OC[C@H](COC(=O)CCCCCCCCCCC/C=C\C/C=C\CCCCC)OC(=O)CCCCCCCCC	851.3509999999994	16.644899999999964	6	0	45	0
[293.42444]	0.19645398163985314	C[C@@H]1O[C@H](O[C@H]2[C@@H](O)[C@H](O)[C@H](Oc3cc(O)c4c(=O)cc(-c5ccccc5)oc4c3)O[C@@H]2CO)[C@@H](O)[C@@H](O)[C@@H]1O	562.5240000000003	-0.803900000000001	13	7	6	3
[114543.1]	0.31822467044262154	C=C1COC(=O)[C@@]12C[C@]1(C)[C@@H](C)CC[C@H](OC(=O)/C(C)=C/C)[C@@H]1[C@H]2OC(C)=O	390.4760000000001	3.351600000000002	6	0	3	0
[33566.53]	0.12667105356663796	O=c1ccn([C@@H]2O[C@H](CO[P@](=O)(O)O[P@@](=O)(O)O[C@H]3O[C@@H](CO)[C@@H](O)[C@H](O)[C@@H]3O)[C@@H](O)[C@H]2O)c(=O)[nH]1	566.3020000000001	-4.793699999999994	17	9	9	1
[22909178.]	0.10890067635196866	CCCCCCCCCCCCCCCCCCCCCCCCCCCOC(=O)NCCO	483.8220000000004	9.4773	3	2	28	0
[11828.332]	0.5500147517639539	CC(=O)O[C@H]1C/C(C)=C/CC/C(C)=C/[C@@H]2OC(=O)[C@H](C)[C@H]21	292.375	3.1723000000000017	4	0	1	0
[1.9518605e+11]	0.034312899536644174	CCCCCCCCCCCCCCCCCCCCCC(=O)OC[C@H](COC(=O)CCCCCCCCCCCCCCCCC)OC(=O)CCCCCCCCCCCCCCCCCCCCC	1003.7169999999984	21.889900000000008	6	0	61	0
[740345.7]	0.412474928584277	CN(C)C(=O)N[C@H](CCCCN)C(=O)CC(=O)O	259.3059999999999	-0.200999999999999	5	3	8	0
[144256.44]	0.5944934008871607	C=Cc1ccc(O[C@H]2O[C@@H](CO)[C@@H](O)[C@H](O)[C@@H]2O)cc1	282.29200000000003	-0.49170000000000047	6	4	4	1
[2047970.9]	0.8883800007484278	CCCN1C[C@H](NS(=O)(=O)c2ccc(C#N)cc2)CC1	293.39200000000005	1.3208799999999998	4	1	5	1
[3322.2942]	0.2885676109323624	C/C=C1\[C@@H](O[C@H]2O[C@@H](CO)[C@@H](O)[C@@H](O)[C@H]2O)OC=C(C(=O)OC)[C@@H]1CC(=O)OC	418.39500000000027	-1.6582999999999986	11	4	6	0
[727818.2]	0.4753238630366399	CC1(C)C(C(=O)c2cn(CCCCCF)c3ccccc23)C1(C)C	329.459	5.646000000000005	1	0	7	2
[135.90004]	0.3292534406657314	O=c1c(OS(=O)(=O)O)c(-c2ccc(O)c(O)c2)oc2cc(O)cc(O)c12	382.30200000000013	1.4640000000000006	10	5	3	3
[2.8563818e+13]	0.49476452486339934	CN1[C@H]2CC[C@H]1CC(=O)C2	139.19799999999998	0.8120999999999999	2	0	0	0
[1207.9128]	0.3753485960031765	CC(=O)OCC(=O)OC[C@@H]1O[C@@H](Oc2ccc(C/C=C/c3ccc(O)cc3)cc2)[C@@H](O)[C@@H](O)[C@@H]1O	488.4890000000001	0.9407999999999994	10	4	9	2
[10020.039]	0.2716903801627444	C=C[C@H]1[C@H](O[C@H]2O[C@@H](CO)[C@H](O)[C@@H](O)[C@@H]2O)OC=C(C(=O)O)[C@H]1CCO	376.3580000000002	-2.0714999999999986	10	6	7	0
[45123.793]	0.41856749163929263	CC(=O)O[C@H]1C(COC(=O)c2ccccc2)=C[C@H](OC(C)=O)[C@@H]1OC(C)=O	376.3610000000002	1.5785	8	0	6	1
[5354875.]	0.8397712174180599	CNCC[C@@H](O)[C@@H]1CCCN1C(=O)c1ccccc1	262.35299999999995	1.2615999999999998	3	2	5	1
[220686.33]	0.44902977834664903	CC1(C)[C@@H](O[C@H]2O[C@@H](CO)[C@@H](O)[C@@H](O)[C@H]2O)[C@@]2(C)C[C@H](O)[C@@H]1C2	332.39300000000014	-1.0114999999999992	7	5	3	0
[11334248.]	0.8804951917633962	CN[C@H](C)C(=O)Nc1ccc(-c2ccccc2)cc1	254.33300000000003	2.9000000000000004	2	2	4	2
[2286736.5]	0.876256739601199	O=C(O)CCNC(=O)c1ccc(-c2ccccc2)cc1	269.3	2.5581000000000005	3	2	5	2
[234984.83]	0.8513509814424027	Oc1cc2c(cc1O)[C@@H](COc1ccc(Cl)cc1)OC2	292.718	3.4015000000000013	4	2	3	2
[320.8858]	0.2548371927508326	C=C1[C@@H](OC(C)=O)C[C@H](OC(C)=O)[C@@]2(C)[C@H](OC(C)=O)C3=C(C)[C@H](OC(=O)[C@H](C)CC)[C@@H](OC(C)=O)C3(C)C[C@@H]12	562.6560000000003	3.9936000000000034	10	0	7	0
[28190.525]	0.5408461620803583	O=C1C=CC(=O)c2c(O[C@@H]3O[C@H](CO)[C@@H](O)[C@H](O)[C@@H]3O)cccc21	336.29600000000005	-1.1995000000000005	8	4	3	1
[102.74864]	0.14677088032946276	O=c1cc(-c2ccc(O)cc2)oc2cc(O)c([C@@H]3O[C@H](CO)[C@H](O)[C@H](O)[C@H]3O[C@@H]3O[C@@H](CO)[C@@H](O)[C@H](O)[C@@H]3O)c(O)c12	594.5220000000003	-2.0841000000000003	15	10	6	3
[1102533.5]	0.5790811448597363	COc1ccc(CCNC(=O)CCCCCCN2CCCC2)cc1OC	362.5140000000002	3.408800000000002	4	1	12	1
[228230.84]	0.6540429391105145	C[C@H]1C(CO)=CCCCCCC(=O)C1	196.28999999999994	2.4645	2	1	1	0
[4075.454]	0.2300048004396228	CC1=CC(=O)CC(C)(C)[C@@H]1/C=C/[C@H](C)O[C@@H]1O[C@@H](CO[C@@H]2OC[C@@H](O)[C@@H](O)[C@@H]2O)[C@@H](O)[C@@H](O)[C@@H]1O	502.5570000000002	-1.2275999999999971	11	6	7	0
[286780.16]	0.13808500816919406	NC(=O)NC(CCCCNC(=O)CCCCNC(=O)CCCC[C@H](N)C(=O)O)C(=O)O	445.5170000000003	-0.34679999999999517	8	7	18	0
[36425.836]	0.46776443168754495	O=[N+]([O-])c1ccc(O)cc1O	155.10899999999998	1.006	4	2	1	1
[15098.083]	0.3208160149790239	CC(=O)O[C@H](CC(C)(C)O)C(=O)O[C@H]1O[C@H](CO)[C@@H](O)[C@H](O)[C@@H]1O	352.336	-2.5777999999999976	10	5	6	0
[2124.5847]	0.6996927387979981	C=C[C@]1(C)CC2=CC[C@@H]3[C@@](C)(CO)CCC[C@]3(C)[C@H]2CC1	288.475	5.113900000000005	1	1	2	0
[97480.5]	0.5633190550878776	CC(C)[C@H](/N=C(\O)[C@@H](C)N(C)C)C(=O)N1CCC[C@H]1C(=O)O	313.39799999999997	0.9932000000000007	5	2	6	0
[88407.19]	0.9249540437915743	COc1ccc(C(=O)Nc2ccc(C(F)(F)F)cc2)c(OC)c1	325.28600000000006	3.9749000000000025	3	1	4	2
[135526.6]	0.6976538225468476	CC1(C)[C@H]2CC[C@]34C=C[C@@](C)(C3)C(=O)C[C@H]4[C@]2(C)CC(=O)[C@@H]1O	316.44100000000003	3.304200000000002	3	1	0	0
[445653.72]	0.8118267807315521	C=C1c2ccoc2C[C@@H]2[C@H]1CC[C@@H]1C[C@@](C)(C(=O)O)CC[C@]12C	314.42500000000007	4.772400000000004	3	1	1	1
[671857.75]	0.03977106462612496	CCCCCCCCCCCCCCCCCCCCC(=O)OC[C@H](CO[P@@](=O)(O)OCC[N+](C)(C)C)OC(C)=O	608.8180000000002	7.73290000000001	8	1	29	0
[1638.8859]	0.6032031493830634	C=C1CC[C@H]2C(C)(C)[C@H](O)CC[C@@]2(C)[C@H]1COc1ccc2ccc(=O)oc2c1	382.50000000000006	4.941400000000005	4	1	3	2
[1613.3265]	0.4772319038968348	CC(=O)c1c(C)cc2ccc(O[C@@H]3O[C@H](CO)[C@@H](O)[C@@H](O)[C@@H]3O)cc2c1O	378.37700000000007	0.23511999999999939	8	5	4	2
[619666.06]	0.5935431909519973	C[C@@H](CC(=O)O)C1=C(N)O1	143.142	0.2551999999999999	4	2	3	0
[939017.4]	0.49882618094456793	C=C(C)[C@@H]1CC=C(C)[C@H](OC(C)=O)C1	194.27399999999994	2.850500000000001	2	0	2	0
[60464.19]	0.20459927028358263	CC(C)C[C@H](c1c(O)c(C=O)c(O)c(C=O)c1O)[C@@]1(C)CC[C@H]2C1=C[C@@H](C(C)(C)O)CC[C@@H]1C(C)(C)CCC[C@H]12	554.7680000000003	7.524200000000008	6	4	7	1
[3191744.]	0.3789528119191027	CCCCCCCCCC(=O)OCCOC(=O)CCC	286.41200000000003	4.013600000000003	4	0	13	0
[202019.55]	0.605416178784646	CC(C)[C@H](NC(=O)[C@@H](N)Cc1ccc(O)cc1)C(=O)O	280.324	0.4873999999999995	5	4	6	1
[3077.0447]	0.16380132601712766	CO[C@@H]1C[C@H](O[C@H]2CC[C@]3(C)[C@@H]4CC[C@]5(C)[C@@H](C6=CC(=O)OC6)CC[C@]5(O)[C@@H]4CC[C@]3(O)C2)O[C@H](C)[C@H]1O[C@@H]1O[C@@H](CO)[C@@H](O)[C@@H](O)[C@@H]1O	696.8310000000007	1.078500000000003	13	6	7	0
[7.4578003e+08]	0.02614852788267762	CCCCCC/C=C\CCCCCCCC(=O)OC[C@H](COC(=O)CCCCCCCCCCC/C=C\CCCCCCCC)OC(=O)CCCCCCCCCCCCCCCCCCCCC	971.6309999999986	20.661699999999996	6	0	57	0
[158827.73]	0.3914824459021773	N[C@@H](CCC(=O)N[C@H](CSC(=S)Nc1ccccc1)C(=O)O)C(=O)O	385.4670000000001	0.8780999999999992	9	5	9	1
[801902.06]	0.6519341560112892	Nc1ccc(Sc2ccc(Nc3ccccc3)cc2)cc1	292.40700000000004	5.163600000000002	3	2	4	3
[4702835.]	0.026278488254341287	CC/C=C\C/C=C\C/C=C\C/C=C\CCCCCCC(=O)O[C@@H](COC(=O)CCCCCCCCC/C=C\C/C=C\CCCC)COC(=O)CCCCCCCCCCCC	851.3509999999994	16.644899999999964	6	0	45	0
[1253340.2]	0.806193057659883	CC(=O)N1CCN([C@@H]2c3ccccc3CCc3ccccc32)CC1	320.4360000000001	3.038700000000002	2	0	1	2
[703869.2]	0.488856951561334	CC(C)=CC[C@@]12O[C@@H]1C(=O)c1c(O)ccc(O)c1C2=O	274.27200000000005	1.9707000000000003	5	2	2	1
[19328182.]	0.7366386516892813	CCOC(=O)c1ccccc1C(=O)OCCC	236.26699999999994	2.4301000000000004	4	0	5	1
[19227.021]	0.47118451424139546	CN[C@@H](Cc1cc(O)ccc1O)CC(=O)Nc1ccc(-c2ccccc2)cc1	376.4560000000001	3.924100000000002	4	4	7	3
[14956.891]	0.10094280919662083	C[N+](C)(C)C[C@H](CC(=O)O)OC(=O)CCCCCCCCCCCCCCCCCCC	456.73200000000054	7.120800000000007	4	1	23	0
[3152916.8]	0.6821451548331995	CCCCCC(=O)[C@H]1C[C@H](c2ccccc2)N1C(=O)c1ccccc1	335.44700000000006	4.791800000000005	2	0	7	2
[83901136.]	0.8856631665720406	Cc1ccc(NC(=O)c2ccccc2C(=O)O)cc1	255.27300000000002	2.945520000000001	3	2	3	2
[2.4719578e+08]	0.02624018496127779	CCCC/C=C\CCCCCCCC(=O)OC[C@H](COC(=O)CCCCCCC/C=C\CCCCCC)OC(=O)CCCCCCCCCCCCCCCCCCCCC	859.4149999999992	17.540899999999972	6	0	49	0
[32087.863]	0.4253011300704758	C=C(C)[C@@H](C)CC[C@@H](C)[C@H]1CC[C@@]2(C)[C@@H]3CC[C@H]4C(C)(C)[C@H](O)CC[C@@]45C[C@]35CC[C@]12C	440.7560000000003	8.414900000000006	1	1	5	0
[1452584.9]	0.21275709116756963	NCCCC[C@H](N[C@@H](CC(=O)OCC(=O)O)C(=O)O)C(=O)O	320.298	-1.3706999999999967	10	5	12	0
[32165.834]	0.544979620441965	C=C1CC=C(C(C)C)CC[C@@H]2[C@@H]1CC2(C)C	218.38399999999996	4.971200000000005	0	0	1	0
[7684.9604]	0.7357520204812693	COc1c(C(C)C)c(O)c(O)c2c1C(=O)C[C@H](c1ccc(O)cc1)O2	344.363	3.6419000000000032	6	3	3	2
[607950.8]	0.7520457659584818	COc1cc2c(c3oc(=O)c4c(c13)CCC4=O)[C@H]1C=CO[C@@H]1O2	312.277	2.2764999999999995	6	0	1	2
[12997.325]	0.599977610077453	OCCCC#CC#C/C=C/c1ccccc1	210.276	2.4791000000000007	1	1	3	1
[886.5346]	0.1411461849959923	COn1cc(C/C(=N\OS(=O)(=O)O)S[C@H]2O[C@@H](CO)[C@@H](O)[C@@H](O)[C@@H]2O)c2ccccc21	478.50100000000015	-1.0917999999999979	11	5	7	2
[25211.67]	0.3041947567900341	C=C1[C@@H]2C[C@H](OC(C)=O)[C@@H]3[C@](C2)([C@@H](OC(C)=O)C[C@@H]2C(C)(C)[C@@H](O)C[C@@H](OC(C)=O)[C@@]32COC(C)=O)[C@@H]1O	536.6180000000004	2.0849999999999995	10	2	5	0
[8086.124]	0.27680357291828683	C=C1C(=O)O[C@@H]2/C=C(\C)CC/C=C(/C(=O)O[C@@H]3O[C@@H](CO)[C@@H](O)[C@@H](O)[C@@H]3O)CC[C@@H]12	424.4460000000001	-0.1260000000000001	9	4	3	0
[12804788.]	0.4606369380050879	C[C@H](NC(=O)C(=O)O)c1ccccc1[N+](=O)[O-]	238.19899999999998	0.8565999999999997	5	2	3	1
[22870.787]	0.6943323042166741	CCOc1ccc2cc(-c3ccc(OC)c(OC)c3)oc2c1	298.338	4.515700000000003	4	0	5	3
[36432252.]	0.10860767334857832	CCCCCCCCC[C@H](O)CCCCCCCCCCCCCCCCCCCCCC	466.87900000000053	11.699999999999985	1	1	29	0
[44725.14]	0.6757764398035884	COc1ccc(/C=C/C(=O)c2ccc(OC)cc2)cc1O	284.311	3.3055000000000025	4	1	5	2
[1.2143238e+08]	0.07248921458645238	CCCCCCCCCCCCCC(=O)O[C@H](CO)COC(=O)CCCCCCCCCCCCCCC	540.8700000000006	9.616100000000001	5	1	30	0
[1592241.]	0.026379975197487585	CC/C=C\C/C=C\C/C=C\C/C=C\C/C=C\CCCC(=O)OC[C@@H](COC(=O)CCCCCCCCC/C=C\CCCCCCCC)OC(=O)CCCCCCC/C=C	821.2809999999995	15.640699999999962	6	0	43	0
[4685.481]	0.3195237122592083	CC(=O)C=C=C1C(C)(C)C[C@@H](O[C@@H]2O[C@H](CO)[C@@H](O)[C@H](O)[C@H]2O)C[C@@]1(C)O	386.4410000000001	-0.587	8	5	4	0
[20544.557]	0.6773675839128024	C[C@@H]1CCC[C@H](O)CCCCCCCCC(=O)OCC1	284.44	4.221400000000004	3	1	0	0
[119133.125]	0.6821494336294492	CC(=O)OC[C@@H]1CC[C@@H]2[C@H]3CCC4=CC(=O)CC[C@]4(C)[C@H]3CC[C@@]21C	344.4950000000001	4.697600000000005	3	0	2	0
[131763.02]	0.3370174477105827	O=C1Nc2ccc(O)cc2O[C@H]1O[C@@H]1O[C@@H](CO)[C@@H](O)[C@H](O)[C@@H]1O	343.28799999999995	-2.1343000000000005	9	6	3	1
[2384.8723]	0.1623577180842505	C[C@]12C[C@H](c3ccc(O)cc3O1)[C@@]13O[C@]1(c1ccc(O)cc1O)Oc1cc(-c4cc5ccc(O)cc5o4)cc(O)c1[C@@H]3C2=O	592.5560000000003	5.633500000000009	10	5	2	5
[5333204.5]	0.5265280274418117	CCC[C@H]1CCC(=O)O1	128.171	1.4921	2	0	2	0
[47576.08]	0.5765772784542664	C/C=C(/C)C(=O)O[C@H]1C2=C(C)C(=O)O[C@]2(O)C[C@@H]2CC[C@@H](O)[C@@H](C)[C@]21C	364.4380000000001	2.2432999999999996	6	2	2	0
[47576.08]	0.5765772784542664	C/C=C(\C)C(=O)O[C@@H]1C2=C(C)C(=O)O[C@]2(O)C[C@@H]2CC[C@H](O)[C@@H](C)[C@@]21C	364.4380000000001	2.2432999999999996	6	2	2	0
[51643.637]	0.6769942260026062	C=C1C[C@@]23CC[C@@H]4[C@@](C)(CO)CCC[C@]4(C)[C@H]2CC[C@@H]1C3	288.475	4.947800000000005	1	1	1	0
[9057607.]	0.4362247449770324	NC(=O)C[C@H](NS(=O)(=O)c1ccccc1[N+](=O)[O-])C(=O)O	317.2790000000001	-0.7982999999999998	7	3	7	1
[3404.3381]	0.32665138159579243	C[C@H]1[C@H]2[C@H](O[C@H]3O[C@@H](CO)[C@H](O)[C@@H](O)[C@@H]3O)OC=C(C(=O)O)[C@H]2CC(=O)O1	390.34100000000024	-2.304499999999998	11	5	4	0
[325997.47]	0.27636382282762806	CO[C@@H]1O[C@@H](COC(=O)c2cc(O)c(O)c(O)c2)[C@@H](O)[C@@H](O)[C@@H]1O	346.288	-1.5858000000000003	10	6	4	1
[5527.1987]	0.8215190019842474	C[C@@H](Oc1ccc(O)cc1)CC(=O)CCc1ccc(O)cc1	300.3539999999999	3.4571000000000023	4	2	7	2
[4547.373]	0.5589811430146876	C[C@H]1CC[C@@]2(NC1)O[C@H]1C[C@@H]3[C@@H]4CC[C@@H]5C[C@@H](O)CC[C@]5(C)[C@H]4CC[C@]3(C)[C@H]1[C@H]2C	415.66200000000026	5.366800000000006	3	2	0	0
[3.1242515e+08]	0.4995216583337313	O=C(O)C(=O)c1ccccc1O	166.13199999999998	0.6595	4	2	2	1
[274.951]	0.6282271211234742	CC(C)=CCc1c(O)cc(O)c2c1OC[C@@H](c1ccc(O)cc1O)C2=O	356.3740000000001	3.376600000000002	6	4	3	2
[534454.1]	0.790062969716087	COc1cc(CCc2c(O)cc(OC)cc2OC)cc(OC)c1OC	348.39500000000015	3.2204000000000015	6	1	8	2
[2113683.8]	0.8260220972175033	NC(=O)c1ccc(OCCN2CCOCC2)cc1	250.29799999999992	0.49649999999999994	4	1	5	1
[236.52084]	0.23017587744763915	CC(=O)c1c(C)cc2cccc(O[C@@H]3O[C@@H](CO)[C@@H](O)[C@@H](O[C@@H]4O[C@@H](C)[C@@H](O)[C@@H](O)[C@@H]4O)[C@@H]3O)c2c1O	524.5190000000002	-0.9130800000000008	12	7	6	2
[11371.215]	0.6368099492481563	Oc1ccc([C@@H]2Oc3cc(O)cc(O)c3C[C@H]2O)cc1	274.272	1.8404999999999996	5	4	1	2
[25462.045]	0.3117942140153161	C=C1[C@@H](OC(C)=O)CC[C@@]2(C)[C@@H]1[C@H](OC(C)=O)[C@@H]1CC(=O)C(C)=C([C@@H](OC(C)=O)[C@@H]2OC(C)=O)C1(C)C	518.6030000000004	3.631000000000002	9	0	4	0
[17721320.]	0.6850810320852363	CCCC(=O)O[C@H](C)c1ccccc1	192.258	3.0909000000000013	2	0	4	1
[4548369.5]	0.5063684419484297	C[C@H]1CCC[C@H](O)C1	114.18799999999999	1.5574	1	1	0	0
[5409.903]	0.44012113838007566	COc1ccccc1-c1coc2cc(O[C@@H]3O[C@@H](C)[C@@H](O)[C@@H](O)[C@@H]3O)c(OC)c(O)c2c1=O	460.4350000000002	1.3890999999999993	10	4	5	3
[199809.]	0.42600335460322086	C/C(CO)=C1/CC[C@@]2(C)[C@H]3CC[C@@]4(C)[C@@H]5CC[C@]6(C)[C@@H]5CC[C@]6(C)[C@]4(C)[C@H]3CC[C@]12C	424.7130000000003	7.780400000000009	1	1	1	0
[1017.327]	0.2866371438693415	C[C@@H]1Oc2cc(O)c3c(=O)c(O)c(-c4ccc(O)c(O)c4)oc3c2O[C@H]1c1ccc(O)cc1	450.39900000000017	3.889000000000002	9	5	2	4
[93464.98]	0.6749218915381425	O=C(O)[C@@H]1Cc2c([nH]c3ccccc23)[C@@H](c2ccc(Cl)cc2)N1	326.783	3.5096000000000016	3	3	2	3
[1518576.5]	0.7749658979262163	Clc1ccc(C[C@H]2CC[C@@H]3CCCCN3C2)cc1	263.8119999999999	4.147000000000003	1	0	2	1
[457892.84]	0.8088761067300034	Nc1cc(CCc2ccccc2)ccc1C(=O)O	241.29000000000002	2.752200000000001	3	2	4	2
[365.13846]	0.5537709998226574	Cc1c(/C=C/[C@@H](O)CC(=O)O)ccc2c1C(=O)c1cc(O)cc(O)c1C2=O	368.3410000000001	2.03042	7	4	4	3
[9209.156]	0.6807019762899672	CC(C)CN(CC(=O)O)C(=O)N[C@@H](Cc1ccc(O)cc1)C(C)C	336.4320000000001	2.7115	4	3	8	1
[1523884.8]	0.7649190563379105	NCCOCCNC(=O)c1ccc(-c2ccccc2)cc1	284.35900000000004	2.0587000000000004	3	2	7	2
[619531.94]	0.2928778302021674	Nc1nc(=O)n([C@@H]2O[C@H](COP(=O)(O)O)[C@@H](O)[C@H]2O)c(=O)[nH]1	340.185	-3.7576999999999985	11	6	4	1
[7943807.]	0.8368013270291047	Cc1nccn1CC1CCN(CCCN)CC1	236.36299999999991	1.2523199999999997	3	1	5	1
[58660.824]	0.44936824453358776	CC(C)=CCC[C@@H](C)[C@H]1CC[C@@]2(C)[C@@H]3CC[C@H]4C(C)(C)[C@@H](O)CC[C@@]45C[C@]35CC[C@]12C	426.7290000000003	8.168900000000008	1	1	4	0
[155813.95]	0.47401205245912403	CC1(C)[C@@H](O)CC[C@@]2(C)[C@H]1CC[C@]1(C)[C@@H]2C(=O)C=C2[C@@]34C[C@](C)(C(=O)O3)[C@H](O)C[C@]4(C)CC[C@]21C	484.6770000000004	4.978200000000005	5	2	0	0
[18005.066]	0.2724771956786562	COc1cc([C@H](O)[C@H](CO)O[C@@H]2O[C@@H](CO)[C@@H](O)[C@@H](O)[C@@H]2O)ccc1O	376.35800000000006	-2.3883999999999994	10	7	7	1
[128769.41]	0.33000278261363314	CCCCSS[C@H](CC)SC(C)C	238.487	5.045600000000005	3	0	8	0
[1907977.9]	0.7720531747726103	O=C(Nc1cc(C(F)(F)F)ccc1)c1ccc(C(F)(F)F)cc1	333.231	4.9765000000000015	1	1	2	2
[40991.402]	0.5142868592191465	O=C(c1ccc(O)cc1)c1cn(CCCCCF)c2ccccc2c1=O	353.39300000000003	4.077900000000003	3	1	7	3
[3.1184768e+08]	0.7316854632726236	CS(=O)(=O)c1ccc(C(F)(F)F)cc1	224.20299999999997	2.1089	2	0	1	1
[15494652.]	0.4999426524629967	Cc1cc(C(C#N)=O)ccc1O	161.16	1.4069	3	1	1	1
[9833.864]	0.1461261674088642	COc1ccc(-c2cc(=O)c3c(O)cc(O)c(O[C@@H]4O[C@H](CO)[C@@H](O)[C@@H](O)[C@@H]4O[C@@H]4O[C@@H](C)[C@@H](O)[C@@H](O)[C@@H]4O)c3o2)cc1OC	638.5750000000003	-1.0811000000000004	16	8	8	3
[2.9741533e+10]	0.5175963793608467	CC[C@@H]1OC(=O)C(C)=C1C	140.182	1.6582000000000001	2	0	1	0
[866.228]	0.15257818748857035	COc1cc(O)c2c(c1)C(=O)c1cc(O)cc(O[C@@H]3O[C@@H](CO[C@@H]4O[C@@H](C)[C@@H](O)[C@@H](O)[C@@H]4O)[C@@H](O)[C@@H](O)[C@@H]3O)c1C2=O	594.5220000000003	-2.0877	15	8	6	3
[34501.336]	0.2255562159466081	CC(=O)N[C@@H]1[C@H](O)O[C@@H](CO)[C@@H](O)[C@@H]1O[C@@H]1O[C@H](CO)[C@H](O)[C@H](O)[C@H]1O	383.3500000000001	-5.253399999999992	11	8	5	0
[2598636.2]	0.6489204335813592	O=C(O)/C=C/c1ccccc1	148.161	1.7844	2	1	2	1
[59283.17]	0.7564743355759783	O=C(O)c1ccc(O)cc1Nc1ccccc1	229.235	2.8340000000000005	4	3	3	2
[86704.51]	0.5776391010949242	CC(C)=CCOc1ccc(CCCNC(=O)c2ccccc2)cc1	323.436	4.394200000000003	2	1	8	2
[7489573.5]	0.4445272369687086	CC1=CC(=O)OCCO1	128.127	0.4636	3	0	0	0
[258039.48]	0.5199470789304346	Nc1c(C(=O)N2CCOCC2)cc(-c2ccc(-c3ccccc3)nn2)nc1-c1ccccc1	437.5030000000001	3.9272000000000027	6	1	4	4
[419.38458]	0.5166668207445495	C=CC(C)(C)c1cc2c(O)c3c(c(C(C)(C)C=C)c2oc1=O)OC(C)(C)[C@@H](O)[C@@H]3O	414.4980000000001	3.9911000000000043	6	3	4	2
[158253.2]	0.26646814877849845	CC(C)=CCO[C@H]1O[C@@H](CO[C@@H]2OC[C@@H](O)[C@@H](O)[C@@H]2O)[C@@H](O)[C@@H](O)[C@@H]1O	380.39	-2.7675999999999967	10	6	6	0
[64860.445]	0.7896182416149985	CNc1ccc(NCCOc2ccc(C#N)cc2)cc1	267.332	3.090880000000001	4	2	6	2
[18184424.]	0.026208687321979434	CCCCC/C=C\C/C=C\CCCCCCCCCCCC(=O)OC[C@H](COC(=O)CCCCCCC/C=C\CCCCCCCC)OC(=O)CCCCCCC/C=C\CCCC	883.4369999999992	17.873099999999976	6	0	49	0
[43697.168]	0.7701457772173228	CCOc1ccc([C@@H]2NCCc3c2[nH]c2ccccc32)cc1	292.382	3.801700000000002	2	2	3	3
[659382.]	0.6238491931920777	CC1(C)C(=O)CC[C@]2(C)[C@@H]1CC[C@]13C=C[C@](C)(C1)C(=O)C[C@@H]23	300.44200000000006	4.333400000000004	2	0	0	0
[935.2199]	0.27862775233161235	O=c1c(O[C@H]2O[C@H](CO)[C@@H](O)[C@H](O)[C@@H]2O)c(-c2ccc(O)cc2)oc2cc(O)cc(O)c12	448.3800000000002	-0.24449999999999966	11	7	4	3
[704733.6]	0.8185785347015722	Cc1cc2c(c(C)c1CCO)C(=O)[C@@H](C)[C@@H]2O	234.295	1.70404	3	2	2	1
[786.24677]	0.102933315845194	CC(=O)CCc1ccc(O[C@H]2O[C@@H](COC(=O)/C=C/c3ccc(O)cc3)[C@@H](O)[C@@H](O)[C@@H]2OC(=O)c2cc(O)c(O)c(O)c2)cc1	624.5950000000003	2.338300000000001	13	6	11	3
[157783.92]	0.5027800028494834	COC(=O)c1ccccc1O[C@@H]1O[C@@H](CO)[C@@H](O)[C@@H](O)[C@H]1O	314.28999999999996	-1.3481000000000005	8	4	4	1
[6.224069e+10]	0.03435314765112901	CCCCCCCCCCCCCCCCCCCCCC(=O)OC[C@H](COC(=O)CCCCCCCCCCCCCCC)OC(=O)CCCCCCCCCCCCCCCCC	919.5549999999988	19.549299999999988	6	0	55	0
[1.6925243e+09]	0.6355827069831297	O=C(O)[C@@]1(O)Cc2ccccc21	164.16	0.5149000000000002	3	2	1	1
[5066776.]	0.7532060970974124	O[C@H]1OC[C@@H]2[C@@H](c3ccccc3)OC[C@H]21	206.24099999999999	1.3389	3	1	1	1
[20981.553]	0.44270776036380577	COc1cc(CCC(=O)/C=C/CCC=C(C)C)ccc1O	288.387	4.205100000000004	3	1	8	1
[5144622.5]	0.5789748062022296	Nc1ccccc1/N=N/c1ccccc1	197.24100000000004	3.6842000000000015	1	1	2	2
[68120.21]	0.6723156704362758	COc1cc(O)ccc1C(=O)/C=C/c1ccccc1	254.285	3.2969000000000017	3	1	4	2
[714185.56]	0.8477879658718493	CC(C)[C@](O)(c1ccccc1)c1ccccc1	226.319	3.5785000000000027	1	1	3	2
[7140.3228]	0.6935078414535659	CC1(C)O[C@@H]2C[C@H]3[C@@H]4CCC5=CC(=O)C=C[C@]5(C)[C@@]4(F)[C@@H](O)C[C@]3(C)[C@]2(C(=O)CO)O1	434.50400000000025	2.4188000000000005	6	2	2	0
[3673636.2]	0.317971356974231	NCCC[C@@H](N)CC(=O)N[C@H](CCC(N)=O)C(=O)O	274.32099999999997	-1.722399999999996	6	5	10	0
[5190.971]	0.4228756272771297	C=C1C(=O)O[C@@H]2C/C(C)=C\CC/C(C)=C/[C@H](OC(C)=O)[C@H]12	290.359	3.0924000000000014	4	0	1	0
[374439.03]	0.8533555071280714	COc1cc(Cc2cnc(N)nc2N)cc(OC)c1OC	290.32300000000004	1.2575999999999998	7	2	5	2
[308216.4]	0.750387350583794	CCOP(=O)(OCC)[C@]1(C)Oc2ccc(OC)cc2O1	302.26300000000003	3.406200000000002	6	0	6	1
[183832.7]	0.24325846760776557	OC[C@@H]1O[C@H](O[C@H]2[C@@H](O)[C@@H](O)[C@@H](O)O[C@@H]2CO)[C@@H](O)[C@@H](O)[C@@H]1O	342.297	-5.397199999999993	11	8	4	0
[442310.03]	0.682499551564643	O=C1N[C@H](Cc2c[nH]c3ccccc23)C(=O)N[C@H]1Cc1ccccc1	333.3910000000001	1.9362999999999995	2	3	4	3
[102504.55]	0.8116332957626635	O=C(N[C@H]1CC[C@@H](Cc2ccc(O)cc2)C1)c1ccc(O)cc1	311.38100000000003	3.2390000000000017	3	3	4	2
[91618.05]	0.6523084116576957	C[N+]1(C[C@H]2COC(=O)c3ccccc3N2)CCCC1	261.345	1.8778999999999997	3	1	2	1
[20193.084]	0.516117091016083	O=C1c2cccc3ccc(-c4ccc(O)c(O)c4)c(c23)[C@@H](O)[C@H]1O	322.31600000000003	2.5086000000000017	5	4	1	3
[780545.25]	0.7529461480538006	COc1cc([S@@](C)=O)ccc1O	186.232	1.1381999999999997	3	1	2	1
[31121.627]	0.3023974906890741	O=c1[nH]c2ccccc2n1C1CCN(CCCCCCN2c3ccccc3Cc3ccccc32)CC1	480.65600000000023	6.269400000000007	3	1	8	4
[895427.2]	0.8140793513415301	CN1C[C@@H](CS(=O)(=O)O)C2=Nc3ccccc3CSc3nccc321	363.4640000000001	2.1199	5	1	2	1
[2.244434e+09]	0.02614479883946145	CCCCCC/C=C\C/C=C\CCCCCCCC(=O)OC[C@H](COC(=O)CCCCCCCCCCCCCCCCCCCCC)OC(=O)CCCCCCCCCCCCCCCCCCC	985.6579999999984	21.0518	6	0	58	0
[31832.475]	0.9239283475523239	CCC(=O)N1C(=O)C=C(C)/C1=N\c1ccc(O)c(OC)c1	288.303	2.1559	4	1	3	1
[191411.12]	0.3041493158256978	CC(C)NC(=O)N(CCO)CCCOC(=O)OCCCCCNC(=O)c1ccccc1	437.5370000000002	2.542300000000001	6	3	14	1
[874.4869]	0.5714562663688109	COc1c(O)cc2c(c1O)C(=O)/C(C)=C/C(=O)/C=C/CC(=O)[C@H](C)C(C)(C)Oc1ccc(C)cc1C2=O	506.55100000000033	4.666420000000004	8	2	1	2
[46372.152]	0.8273840622128398	COC(=O)N1CCc2cc(OC)c(OC)c3c2[C@@H]1Cc1ccc(OC)cc1-3	369.41700000000014	3.6011000000000024	5	0	3	2
[13921594.]	0.7635761103910945	O=C(O)[C@@H]1CCCN1C(=O)NCc1ccc(O)cc1	264.281	1.1507999999999998	4	3	3	1
[2247285.8]	0.6282271820229062	CCn1c(=O)c(-c2ccc(O)cc2)c2cc(N3CCN(CCN(C)CCOC)CC3)nc21	439.56000000000034	1.4572	6	1	9	1
[2665787.5]	0.8756624707431203	CCc1cccc(NC(=O)c2ccc(F)cc2)c1	243.28099999999998	3.6404000000000023	1	1	3	2
[617124.9]	0.871216244122959	NS(=O)(=O)Nc1ccc(-c2ccccc2)cc1	248.30700000000002	1.969	2	2	3	2
[55.33704]	0.11759176610296207	O=C(/C=C/c1ccc(O)cc1)OC[C@@H]1O[C@@H](Oc2cc(O)c3c(c2)O[C@H](c2ccc(O)c(O)c2)CC3=O)[C@@H](O)[C@H](O)[C@H]1O	596.5410000000005	1.658499999999999	13	7	7	3
[110.272835]	0.5580498805346118	CC(C)C[C@@H]1c2c(O)c(C=O)c(O)c(C=O)c2O[C@]2(C)C=C[C@H](C(C)C)C[C@H]12	386.4880000000001	4.851900000000005	5	2	5	1
[1726817.5]	0.8403388770813023	CCNC[C@H]1CCN(c2ccc(F)cc2)C1	222.307	2.2615000000000007	2	1	4	1
[4107.199]	0.5895036260564062	CC(=C\C(=O)O)/C=C/C=C/C1=C(C)CCCC1(C)C	260.37699999999995	4.656300000000003	2	1	4	0
[4966080.5]	0.6775311913130302	CC1=CC(=O)[C@@H]2O[C@@]3(C[C@H](C)[C@@H](O)O3)[C@@]1(O)C2(C)C	268.309	0.7425999999999997	5	2	0	0
[20240662.]	0.530168625587241	C[C@@H]1CC[C@@H]2[C@@H]1[C@@H]1CC[C@@H]2C1(C)C	178.319	3.714700000000003	0	0	0	0
[19333.387]	0.39834507957352533	CC(=O)c1ccc(O[C@@H]2O[C@@H](CO)[C@@H](O)[C@@H](O)[C@H]2O)c(CCO)c1	342.3440000000001	-1.3973	8	5	6	1
[179487.92]	0.6034646212378417	COc1ccc(/C=C/C(=O)c2ccc(OC)c(OC)c2)cc1	298.33799999999997	3.608500000000003	4	0	6	2
[2.0089097e+12]	0.6412554107590053	Fc1ccc(C2=CCN2)cc1	149.168	1.7698	1	1	1	1
[108965.48]	0.5515668749293398	C=CCc1ccc(O[C@@H]2O[C@@H](CO)[C@@H](O)[C@@H](O)[C@@H]2O)cc1	296.31899999999996	-0.40620000000000034	6	4	5	1
[2159073.5]	0.6422682503646435	CC1=C(O)[C@@H]2O[C@]3(O)C(=O)C[C@@H](C)[C@H]4C[C@H]5OC(=O)C=C1[C@@]5(C)[C@H]2[C@@]43C	360.4060000000001	2.0288	6	2	0	0
[22405.404]	0.39684619923032916	C[C@@H]1[C@H]2C3=CC[C@@H]4[C@@]5(C)CC[C@@H](O)C(C)(C)[C@@H]5CC[C@@]4(C)[C@@]3(C)CC[C@@]2(C(=O)O)CC[C@@]1(C)O	472.7100000000004	6.204400000000007	4	3	1	0
[8293911.]	0.5349809592573765	COC(=O)CN1C(=O)c2ccccc2C1=O	219.19600000000003	0.4556	4	0	2	1
[202905.8]	0.8212393255350063	Cc1coc2c1C(=O)C(=O)c1c-2ccc2c1CCC[C@@]2(C)CO	310.34900000000005	3.2203200000000023	4	1	1	2
[7492845.5]	0.9108708992010456	CN(Cc1ccccc1)C(=O)[C@H](O)c1ccccc1	255.31699999999998	2.3786000000000005	2	1	4	2
[28971.803]	0.14236259355612257	C=C(CO)C(=O)OC[C@H]1O[C@@H](Oc2cc3c(cc2O)/[N+](=C/c2ccc(O)c(OC)c2)C3=O)[C@H](O)[C@H](O)[C@H]1O	532.4780000000003	-0.6986000000000006	12	6	8	2
[68970.47]	0.36072910240190453	C[C@@H]1CC[C@]2(C(=O)O)CC[C@@]3(C)C(=CC[C@@H]4[C@@]5(C)C[C@@H](O)[C@@H](O)[C@@](C)(CO)[C@@H]5CC[C@]43C)[C@@H]2[C@]1(C)O	504.7080000000003	4.147600000000004	6	5	2	0
[375.4443]	0.13951784322162464	C[C@@H]1O[C@@H](O[C@@H]2[C@H](O)[C@H](O)[C@H](CO)O[C@H]2Oc2c(-c3ccc(O)c(O)c3)oc3cc(O)cc(O)c3c2=O)[C@@H](O)[C@@H](O)[C@@H]1O	610.5210000000004	-1.687100000000001	16	10	6	3
[103501.59]	0.6417491439458259	Oc1ccc2c(c1)O[C@H]1c3ccc(O)c(O)c3OC[C@H]21	272.25600000000003	2.413100000000001	5	3	0	2
[7399098.5]	0.5811623586521891	CCCC[C@H](O)[C@@H]1CC(=O)N1	157.213	0.42600000000000005	2	2	4	0
[4833.619]	0.2698327394142343	O=C(O)CC(=O)OC[C@@H]1O[C@@H](n2cnc3c(NC(=O)c4ccccc4)ncnc32)[C@H](O)[C@@H]1O	457.39900000000017	-0.28430000000000144	11	4	7	3
[3595003.8]	0.7854445448634232	CC(C)N1CCN(CCc2ccccc2)CC1	232.371	2.2551000000000005	2	0	4	1
[2.9528973e+08]	0.02620049048063609	CCCC/C=C\CCCCCCCC(=O)OC[C@H](COC(=O)CCCCCCC/C=C\CCCCCCCC)OC(=O)CCCCCCCCCCCCCCCCCCCCC	887.468999999999	18.32109999999998	6	0	51	0
[29648828.]	0.5606557193436135	CCCC[C@H](OP(=O)(O)O)C(=O)O	212.138	0.7390999999999999	6	3	6	0
[9894.712]	0.6855802821090651	CC(C)=CCc1c(O)ccc(C(=O)O)c1O	222.23999999999998	2.304700000000001	4	3	3	1
[1656024.]	0.9359001481979917	COc1cc(OC)cc(C(=O)Nc2ccc(Cl)cc2)c1	291.734	3.6095000000000015	3	1	4	2
[9332693.]	0.5592567833709853	Cn1cc(-c2ccccc2)nc2c(-c3ccccc3)c(C#N)nc12	310.36000000000007	4.125580000000003	3	0	2	4
[528743.06]	0.8210180175406546	COc1ccc([C@H]2OC[C@H]3[C@@H](c4ccc5c(c4)OCO5)OC[C@H]23)cc1OC	370.4010000000001	3.5077000000000025	6	0	4	2
[53630.77]	0.6099016323727142	C=C(C)[C@@H]1CC[C@@H](C)C2=C(C1)[C@H](C)CC2=O	218.33999999999995	3.904200000000003	1	0	1	0
[31291.92]	0.6644247965063179	C=C1CC[C@@H](O)[C@]2(C)CC[C@H]3C(C)(C)[C@@H](O)CC[C@@H]3[C@@]12C	292.46299999999997	3.9170000000000034	2	2	0	0
[1574989.5]	0.7889468949781685	Cc1ccccc1NC(=O)NC(=O)CCNC(=O)c1ccccc1	325.368	2.4632200000000006	3	3	5	2
[3504.1428]	0.27200652157815347	COc1cc(-c2cc(=O)c3c(O)cc(O[C@@H]4O[C@H](CO)[C@@H](O)[C@@H](O)[C@@H]4O)c(OC)c3o2)ccc1O	492.4330000000002	0.06710000000000027	12	6	6	3
[10143960.]	0.8092545334429594	NCCC(=O)OC[C@H]1CCCNC(=O)c2ccccc21	276.33599999999996	1.1857999999999997	4	2	4	1
[3096770.5]	0.6343479541352415	NCc1ccc(Cl)cc1	141.601	1.7987	1	1	1	1
[14250.504]	0.12671530920493407	O=C(OC[C@@H]1O[C@](CO)(O[C@@H]2O[C@H](CO)[C@H](O)[C@H](O)[C@@H]2O)[C@@H](O)[C@@H]1O)c1cc(O)c(O)c(O)c1	494.40200000000016	-4.414099999999998	15	10	7	1
[90769808.]	0.6568468296222018	BrCc1cc(C2CC2)ccc1	211.10199999999998	3.4589000000000016	0	0	2	1
[17786.8]	0.4297035233055184	C=CCc1cc(O)c(OC)c(O[C@H]2O[C@@H](CO)[C@@H](O)[C@@H](O)[C@H]2O)c1	342.344	-0.6920000000000004	8	5	6	1
[1536859.5]	0.027134495756940658	CCCCC/C=C\C/C=C\C/C=C\C/C=C\CCCC(=O)O[C@@H](COC(=O)CCCCC/C=C\C/C=C\C/C=C\C/C=C\CCCCC)COC(=O)CCC	763.1569999999998	13.856299999999974	6	0	37	0
[19227.441]	0.5768669459768843	C=C1[C@H](OC(C)=O)CC[C@@]2(C)[C@@H]1CC[C@]13C[C@H](CC[C@@H]12)[C@](C)(O)C3	332.4840000000001	4.241800000000004	3	1	1	0
[284255.47]	0.3906142602127589	O=C1[C@H](O[C@@H]2O[C@@H](CO)[C@@H](O)[C@@H](O)[C@@H]2O)Oc2ccccc2N1O	343.28800000000007	-2.0561999999999987	9	5	3	1
[54146.332]	0.22130410162021183	C=C(CC[C@H](O)C(C)(C)O)[C@@H](O)CO[C@@H]1O[C@H](CO)[C@@H](O)[C@H](O)[C@H]1O	366.40700000000004	-2.367999999999997	9	7	9	0
[447660.]	0.6271720200000934	Cc1cc(C#N)c(Oc2ccc(-c3ccccc3)cc2)c(C)c1	299.3730000000001	5.634420000000005	2	0	3	3
[23160.873]	0.21240311172514598	COc1cc([C@@H]2O[C@@H](c3ccc(OC)c(OC)c3)[C@@H](CO)[C@@H]2CO[C@@H]2O[C@@H](CO)[C@@H](O)[C@@H](O)[C@@H]2O)cc(OC)c1O	582.5990000000003	0.28040000000000004	13	6	11	2
[4005.5947]	0.6895999106005528	C=C1CC[C@@H](O)[C@]2(C)CC[C@H](C(C)(C)O)C[C@H]12	238.37099999999995	2.8908000000000014	2	2	1	0
[695.3839]	0.2611203726285604	C=C(C)[C@H](CC)CC[C@@H](C)[C@H]1CC[C@H]2[C@@H]3CC=C4C[C@@H](O[C@@H]5O[C@@H](CO)[C@@H](O)[C@@H](O)[C@@H]5O)CC[C@]4(C)[C@H]3CC[C@@]21C	574.8430000000001	5.769100000000009	6	4	9	0
[17443.271]	0.6035121500258904	C[C@]12CCC[C@@](C)(CO)[C@@H]1CC[C@@]13C[C@H](C(=O)O)[C@H](CC[C@H]21)[C@](O)(CO)C3	380.52500000000015	2.815800000000001	5	4	3	0
[51981748.]	0.7221409045988636	CC[C@H](C)[C@@H]1NC(=O)[C@@H]2CCCN2C1=O	210.27699999999993	0.5218999999999998	2	1	2	0
[1053.381]	0.6877330620896085	CC1=C2C[C@@]3(C)[C@@H](CC[C@H](O)CC(C)(C)O)CC[C@@H]3C[C@@]2(C)[C@@H]1C	334.5440000000001	5.087300000000005	2	2	5	0
[161499.45]	0.2165289663566847	O=C(/C=C/c1ccc(O)c(O)c1)O[C@H]1O[C@H](CO)[C@@H](O)[C@H](O)[C@@H]1O	342.3	-1.5459000000000005	9	6	4	1
[624.9891]	0.6042886850365039	C=C/C(C)=C/C[C@@H]1C(=C)CC[C@@H]2C(C)(C)[C@@H](O)[C@H](O)C[C@]12C	304.47400000000005	4.249200000000003	2	2	3	0
[4835669.]	0.7282248794438215	CC1=C2C[C@]3(C)[C@@H](CC[C@@H](O)[C@@]2(C)C1=O)[C@@H](C)CC3(C)C	290.44700000000006	4.125200000000003	2	1	0	0
[117311.87]	0.7431644061812916	COC(=O)[C@@]1(OC(C)=O)C[C@]23CC[C@@H]4[C@](C)(O)CCC[C@]4(C)[C@H]2CC[C@H]1C3	378.5090000000002	3.6189000000000027	5	1	2	0
[20696.035]	0.39829106888533033	CC1(C)[C@H]2CC[C@@]3(C)[C@H](CC=C4[C@@H]5C[C@](C)(C(=O)O)CC[C@]5(C(=O)O)CC[C@]43C)[C@]2(C)CC[C@H]1O	486.6930000000004	6.298300000000007	5	3	2	0
[1549.7584]	0.30188822108276814	COc1cc(O)cc2oc(-c3ccc(O)c(O)c3)c(O[C@@H]3O[C@H](C)[C@@H](O)[C@@H](O)[C@@H]3O)c(=O)c12	462.4070000000002	0.7916999999999998	11	6	4	3
[27871.584]	0.7076620882107668	CC(C)(C)[C@H](NC(=O)c1nn(CCCCCF)c2ccccc12)C(N)=O	362.449	2.8059000000000003	3	2	8	2
[1054718.]	0.42384276142731364	O=C(CSc1nc2ccccc2c(=O)[nH]1)N[C@@H](Cc1ccccc1)C(=O)O	383.42900000000014	1.8273000000000001	6	3	7	3
[9713.422]	0.34271163546322064	C=C1[C@@H]2C[C@H](OC(C)=O)[C@H]3[C@]4(C)[C@@H](O)C[C@H](O)C(C)(C)[C@H]4C(=O)[C@@H](OC(C)=O)[C@@]3(C2)[C@@H]1OC(C)=O	492.56500000000034	1.7207999999999994	9	2	3	0
[2885.097]	0.20775754913231637	O=c1c(O[C@@H]2O[C@H](CO)[C@@H](O)[C@H](O)[C@@H]2O)c(-c2ccc(O)c(O)c2)oc2cc(O)c(O)c(O)c12	480.37800000000027	-0.8332999999999995	13	9	4	3
[2568.5212]	0.44133478708826623	Cc1cc(=O)c2c(C(=O)O)cc(O[C@H]3O[C@@H](CO)[C@@H](O)[C@@H](O)[C@@H]3O)cc2o1	382.3210000000001	-1.02168	10	5	4	2
[157930.23]	0.7190924194083569	C[C@@H]1CC[C@H]2[C@](C)(CC[C@@H](O)[C@@]2(C)CO)[C@@]12CC[C@@](C)(C(=O)O)O2	340.4600000000001	2.5846	5	3	2	0
[28242.031]	0.2910947408314071	CC1(C)C[C@H]2C3=CC[C@@H]4[C@@]5(C)CC[C@@H](O)[C@@](C)(C=O)[C@@H]5CC[C@@]4(C)[C@@]3(C)C[C@H](O)[C@@]2(CO)[C@@H](O)[C@@H]1O	504.7080000000003	3.2327000000000017	6	5	2	0
[26729956.]	0.026208687321979434	CCCCCC/C=C\CCCCCCCC(=O)OC[C@@H](COC(=O)CCCC/C=C\C/C=C\C/C=C\CCCCC)OC(=O)CCCCCCCCCCCCCCCCCCC	883.4369999999988	17.873099999999976	6	0	49	0
[433322.12]	0.6862489856126752	CC(=O)c1ccc2c(c1)C(=O)c1c(O)cccc1C2=O	266.25199999999995	2.3702000000000005	4	1	1	3
[72454.625]	0.46489116664849883	CC(C)=CCO[C@@H]1O[C@@H](CO)[C@@H](O)[C@@H](O)[C@@H]1O	248.275	-1.2309000000000008	6	4	4	0
[6250.6304]	0.7486419151361012	COC(=O)[C@H](C)C1=C[C@@]2(C)CC[C@@H](O)[C@@](C)(O)[C@@H]2CC1=O	296.36300000000006	1.2228999999999999	5	2	2	0
[2867.7534]	0.41637248610355465	CC1=C2C3=CC[C@@H]4[C@@]5(C)CC[C@@H](O)C(C)(C)[C@@H]5CC[C@@]4(C)[C@@]3(C)CC[C@@]2(C)CC[C@@H]1C	424.7130000000003	8.08900000000001	1	1	0	0
[776735.2]	0.7663790980522872	COc1ccc(/C=C/C(=O)O)cc1OC	208.21299999999997	1.8016	4	1	4	1
[119208.36]	0.7081315785375945	C/C=C/c1ccc(OC)c(OC)c1	178.23099999999997	2.736900000000001	2	0	3	1
[35824760.]	0.026161698261343846	CCCCC/C=C\C/C=C\C/C=C\CCCCCCC(=O)OC[C@@H](COC(=O)CCCCCCCCCCCCC/C=C\CCCCCCCC)OC(=O)CCCCCCCCCCCCC	939.5449999999988	19.433499999999988	6	0	53	0
[127816.305]	0.6565896064526678	COc1cc(-c2cc(=O)c3cc(O)c(O)c(OC)c3o2)cc(OC)c1OC	374.34500000000014	2.9056000000000006	8	2	5	3
[79.6442]	0.3750405942104898	CCCCOC(=O)C1=C(C)NC2=C(C(=O)C[C@H](c3ccc(Cl)cc3)C2)[C@@H]1c1ccc(O)c(OC)c1	496.0030000000002	5.759100000000006	6	2	7	2
[253.7192]	0.362915645889632	CO[C@]12C[C@@H](COC(=O)c3ccccc3)[C@@]3(C)C(=O)O[C@]3(OC)[C@H]1CC[C@@H]1[C@@H]2CC[C@@]2(C)[C@H](C)CCCC(C)(C)[C@@H]2O1	582.7780000000005	6.580600000000008	7	0	5	1
[60788.96]	0.40769272884301905	CN(C)C[C@@H]1CC[N+]2=C(C1)/C(=C1\C(=O)NC(=O)\C1=C1\C=[N+](C)c3ccccc31)C(=O)c1ccccc12	480.5680000000002	2.7045000000000012	4	1	2	2
[129855.125]	0.3955983024792701	C=C(CC[C@H](C)[C@H]1CC[C@@]2(C)[C@@H]3CC[C@H]4C(C)(C)[C@H](O)CC[C@@]45C[C@]35CC[C@]12C)[C@H](C)C(=O)O	470.73800000000034	7.4796000000000085	3	2	6	0
[40741060.]	0.6826220445877135	O=Cc1ccc(C2CNCC2)nc1	176.21899999999997	0.9710000000000001	3	1	2	1
[374.89044]	0.15628890177576335	O=c1c(O[C@@H]2O[C@@H](CO)[C@@H](O)[C@H](O)[C@@H]2O[C@@H]2OC[C@@H](O)[C@@H](O)[C@@H]2O)c(-c2ccc(O)cc2)oc2cc(O)cc(O)c12	580.4950000000003	-1.7811999999999986	15	9	6	3
[879436.4]	0.38404586167771276	N[C@H](COc1cncc2c1ncn2[C@@H]1O[C@H](CO)[C@@H](O)[C@H]1O)C(=O)O	354.3190000000001	-2.1664999999999988	10	5	6	2
[1.1424675e+08]	0.026167823962927553	CCCCCC/C=C\C/C=C\CCCCCCCC(=O)OC[C@H](COC(=O)CCCCCCCCC/C=C\CCCCCC)OC(=O)CCCCCCCCCCCCCCCCCCC	927.5339999999989	19.267399999999988	6	0	53	0
[2790.4324]	0.2275544833595707	CC(=O)CCc1ccc(O[C@@H]2O[C@@H](CO)[C@@H](O)[C@@H](O)[C@@H]2OC(=O)c2cc(O)c(O)c(O)c2)cc1	478.4500000000002	0.3683999999999997	11	6	8	2
[9418.559]	0.2115876757284959	CC[C@@](C)(C#N)O[C@@H]1O[C@@H](CO[C@@H]2O[C@@H](CO)[C@@H](O)[C@@H](O)[C@@H]2O)[C@@H](O)[C@@H](O)[C@@H]1O	423.415	-3.680619999999997	12	7	7	0
[13349.092]	0.09922503097905166	Nc1nc2c(ncn2[C@H]2O[C@@H](CO[P@](=O)(O)O[P@](=O)(O)OC[C@H]3O[C@@H](O)[C@@H](O)[C@H](OP(=O)(O)O)[C@@H]3O)[C@@H](O)[C@H]2O)c(=O)[nH]1	685.3220000000005	-4.511499999999996	22	11	11	2
[1.3801123e+08]	0.09776030753619928	CCCCCCCCCCCCCCCCCCCCCCCCCCCCCCCCCO	480.9060000000005	12.091699999999982	1	1	31	0
[736056.9]	0.7304430909304651	O=C(OCCN1CCCCC1)N(CCc1ccccc1)CC1CC1	330.4720000000001	3.5636000000000028	3	0	8	1
[2760873.2]	0.026493782530486638	CC/C=C\C/C=C\C/C=C\C/C=C\C/C=C\CCCC(=O)OC[C@H](COC(=O)CCCCCCCCCCC/C=C\C/C=C\CCCCC)OC(=O)CCCCCC	807.2539999999997	15.250599999999965	6	0	41	0
[28088.498]	0.7551648743282416	C[C@@H](O)[C@H](NC(=O)c1ccccc1)C(=O)N1CCC(O)(C)CC1	320.3890000000001	0.5391999999999995	4	3	4	1
[73326.52]	0.7860085169678559	COc1cc(CO)cc(C(=O)Nc2ccccc2C(=O)O)c1	301.298	2.138	5	3	5	2
[183832.7]	0.24325846760776557	OC[C@@H]1O[C@H](O)[C@@H](O)[C@@H](O)[C@@H]1O[C@@H]1O[C@@H](CO)[C@@H](O)[C@@H](O)[C@@H]1O	342.297	-5.397199999999993	11	8	4	0
[9898587.]	0.3567444624618118	C[C@H](NC(=O)[C@H](N)CC(=O)O)NC(=O)O	219.197	-1.481799999999999	6	5	5	0
[6961.613]	0.27459692832280114	C=C1C(=O)O[C@@H]2/C=C(\C)CC/C=C(/C(=O)O[C@H]3O[C@@H](CO)[C@@H](O)[C@@H](O)[C@@H]3O)C[C@@H]12	410.41900000000004	-0.5160999999999998	9	4	3	0
[18224.812]	0.21872727201152287	C/C(=C\CNc1ncnc2c1ncn2[C@@H]1O[C@@H](COP(=O)(O)O)[C@@H](O)[C@@H]1O)CO	431.3420000000001	-1.0947000000000005	12	6	8	2
[66051496.]	0.026161698261343846	CCCC/C=C\C/C=C\CCCCCCCCCC(=O)OC[C@H](COC(=O)CCCCCCC/C=C\C/C=C\CCCC)OC(=O)CCCCCCCCCCCCCCCCCCCCC	939.5449999999987	19.433499999999988	6	0	53	0
[2459.9097]	0.3722911331624803	CC[C@@H](O)/C=C/C=C\C/C=C/C=C/C(=O)N[C@@H](CCC(=O)O)C(C)C	349.4710000000001	3.3778000000000015	4	3	12	0
[525730.2]	0.7668985938886632	COc1cc(C)c(C(=O)OCCc2ccccc2)c(OC)c1	300.35400000000004	3.4117200000000025	4	0	6	2
[2.665312e+10]	0.4239394773771117	NC(=O)C[C@@H](N)C(=O)O	132.119	-1.7263000000000002	4	3	3	0
[14284.792]	0.504513683844393	C[C@](O)(CS(=O)(=O)O)CC(=O)O	198.196	-0.9000999999999999	6	3	4	0
[1.6888467e+11]	0.5357497469229382	C=Cc1nccnc1	106.12799999999997	1.1196	2	0	1	1
[404.66086]	0.1592907073840895	C[C@@H]1O[C@@H](O[C@@H]2[C@@H](O)[C@H](O)[C@@H](CO)O[C@@H]2Oc2c(-c3ccc(O)cc3)oc3cc(O)cc(O)c3c2=O)[C@@H](O)[C@@H](O)[C@@H]1O	594.5220000000005	-1.3927000000000012	15	9	6	3
[1.0230534e+09]	0.5469168215097955	C=C1C[C@@]23C[C@H]1CC[C@@H]2[C@@]12CCC[C@@](C)(C(=O)O1)[C@H]2[C@H]3C(=O)OC	330.42400000000004	3.253800000000002	4	0	1	0
[469.6459]	0.49910402699484807	C=C1CC[C@@H](O)C/C1=C/C=C1\CCC[C@]2(C)[C@H]([C@H](C)CCCC(C)C)CC[C@@H]12	384.6480000000002	7.619000000000008	1	1	6	0
[563851.94]	0.46978849461076516	O=C(COc1ccc(Cl)cc1Cl)c1ccccc1[N+](=O)[O-]	326.13500000000005	4.163300000000003	4	0	5	2
[4673617.]	0.5511599706487019	Cn1c(=O)c2[nH]c(C#N)nc2nc(N)c1=O	218.176	-1.5293200000000002	6	2	0	2
[11215818.]	0.026196732701738407	CCCCC/C=C\C/C=C\C/C=C\C/C=C\CCCCCC(=O)O[C@@H](COC(=O)CCCCCCCCC/C=C\CCCCCCCC)COC(=O)CCCCCCCCCCCC	895.4479999999991	18.039199999999976	6	0	49	0
[150768.25]	0.8369592033880174	Cc1ccccc1S(=O)(=O)C(=O)NC(C)(C)C	255.33899999999997	2.2768200000000007	3	1	1	1
[14182532.]	0.026196732701738407	CCCCC/C=C\C/C=C\C/C=C\C/C=C\CCCCCC(=O)OC[C@H](COC(=O)CCCCCCCCCCCCCCCCCCC)OC(=O)CCCCCCCCC/C=C\C	895.4479999999991	18.039199999999976	6	0	49	0
[1846.3315]	0.38555290543543597	Cc1cc(O)c2c(c1)C(=O)c1cccc(O[C@H]3O[C@H](CO)[C@@H](O)[C@@H](O)[C@@H]3O)c1C2=O	416.3820000000001	-0.3452800000000007	9	5	3	3
[533.8142]	0.3061360517622429	CC/C=C\C[C@H](O)/C=C/C=C\C=C\[C@@H](O)C/C=C/C=C/C=C\CCC(=O)O	372.50500000000017	4.656600000000004	4	3	14	0
[107414.94]	0.7442012894012398	Cc1ccc(C)c(C(=O)OCCN2CCN(c3ccc(Cl)cc3)CC2)c1	372.8960000000001	3.9358400000000033	4	0	5	2
[446801.03]	0.33178287865076805	Nc1nc2c([nH]c(=O)n2[C@@H]2O[C@H](CO)[C@@H](O)[C@H]2O)c(=O)[nH]1	299.24300000000005	-3.3933999999999993	8	6	2	2
[1914543.2]	0.5415098466318898	COC(=O)/C=C\c1cc(OC)ccc1	192.214	1.8814	3	0	3	1
[61487.043]	0.6748484448244906	CC1(C)[C@H](O)[C@H](O)C[C@]2(C)[C@H]1CC[C@]13C=C[C@](C)(C1)C(=O)C[C@@H]32	318.4570000000001	3.096000000000002	3	2	0	0
[3786.4434]	0.16169490830824498	C[C@H](CO[C@@H]1O[C@H](CO)[C@@H](O)[C@H](O)[C@H]1O)[C@H]1CC[C@H]([C@@H]2O[C@H](CO)[C@H](O)[C@H](O)[C@H]2O)[C@H]1CO	482.5230000000002	-4.083899999999991	12	9	8	0
[354171.78]	0.8040472526758525	Cc1cc2c(cc1O)[C@@H](C)C(=O)C[C@@H]2C(C)C	232.32299999999995	3.5165200000000025	2	1	1	1
[3.241294e+09]	0.02615782532896376	CCCCCCCC/C=C\CCCCCCCCCCCC(=O)OC[C@H](COC(=O)CCCCCCCCCCCCCCCCCCCCC)OC(=O)CCCCCCCCCCCCC	945.5929999999987	20.105499999999996	6	0	56	0
[1360593.]	0.5665891872452881	Nc1ccc(C(=O)O)cc1	137.138	0.9670000000000001	3	2	1	1
[1397459.5]	0.7306784882005593	O=C(O)Cc1c[nH]c2ccccc12	175.187	1.795	2	2	2	2
[46427580.]	0.5598280770167465	O=C(CCl)NNC(=O)c1ccccc1	212.63600000000002	0.6863999999999999	2	2	2	1
[7.034881]	0.1531026004232223	Oc1cc(O)c2c(c1)O[C@@H](c1cc(O)c(O)c(O)c1)[C@H](O)[C@@H]2c1c(O)cc(O)c2c1O[C@@H](c1ccc(O)c(O)c1)[C@H](O)C2	594.5250000000003	2.7006000000000023	13	11	3	4
[11475.844]	0.5928127223098657	COc1ccc2[nH]c(CCNC(=O)c3ccc(F)cc3)c(CCN3CCCC3)c2c1	409.5050000000003	3.9264000000000037	3	2	8	3
[302.434]	0.05490804994101771	CCCCCCCCCCCCCCC[C@H](O)[C@H](O)[C@H](O)CCCCCCCCCCCCCCC1=C[C@@H](C)OC1=O	594.9620000000006	9.8835	5	3	31	0
[577474.44]	0.8669756046869314	CC1(C)CCC(NC(=O)[C@@H](N)CCc2ccccc2)C1	274.408	2.6414	2	2	5	1
[265488.2]	0.6060536447751584	CCC[C@@H](NC(=O)c1nn(CCCCN)c2ccccc12)C(=O)O	332.404	1.7582999999999998	5	3	9	2
[622197.]	0.7188648737595155	CC(C)(C)OC(=O)N1CCC[C@H]1C(=O)O	215.24899999999997	1.4705000000000001	4	1	1	0
[2.874547e+08]	0.17020526052416754	[N-]=[N+]=NC[C@H](O)[C@@H](O)[C@H](O)[C@@H](O)C=O	205.17	-2.0608000000000004	5	4	6	0
[37671.863]	0.43297117879738783	O=C(O)/C=C/c1ccc(O[C@H]2O[C@@H](CO)[C@@H](O)[C@@H](O)[C@@H]2O)cc1	326.301	-1.0369000000000006	8	5	5	1
[4721488.5]	0.26967661418748196	O=C(O)[C@H]1C[C@](O)([C@]2(O)OC[C@@H](O)[C@@H](O)[C@@H]2O)C(O)=N1	293.22800000000007	-3.667599999999998	9	7	2	0
[4.5263946e+11]	0.03430046208417222	CCCCCCCCCCCCCCCCCCCCCCCCCCCCC(=O)OC[C@@H](COC(=O)CCCCCCCCCCCCCCCCCCCCC)OC(=O)CCCCCCCCCCCCCCCCCC	1115.9329999999984	25.010700000000035	6	0	69	0
[16.01431]	0.11171193869492667	C[C@H]1NCC(COP(=O)(O)O)=C(CNCCP(=O)(O)O)[C@@H]1/N=C1/N[C@@H](O)CCc2ccc(O)cc21	534.4430000000002	-0.4734999999999989	12	9	9	1
[459.353]	0.8865940330806183	COc1ccc([C@H]2COc3c(ccc4c3C=CC(C)(C)O4)C2)cc1O	338.4030000000001	4.3037000000000045	4	1	2	2
[1340316.8]	0.027134495756940658	CCCCC/C=C\C/C=C\C/C=C\C/C=C\CCCC(=O)OC[C@H](COC(=O)CCCCC/C=C\C/C=C\C/C=C\C/C=C\CCCCC)OC(=O)CCC	763.1569999999999	13.856299999999974	6	0	37	0
[3.541661e+09]	0.02615782532896376	CCCCCCCC/C=C\CCCCCCCC(=O)O[C@@H](COC(=O)CCCCCCCCCCCCCCCCC)COC(=O)CCCCCCCCCCCCCCCCCCCCC	945.5929999999987	20.105499999999992	6	0	56	0
[307404.75]	0.7385038606572911	CC(n1cc(C[C@@H](N)C(=O)O)c2ccccc21)n1ccnn1	299.33400000000006	1.2539999999999996	5	2	5	3
[7.389541e+09]	0.02614137144131923	CCCCCCCC/C=C\CCCCCCCCCC(=O)OC[C@H](COC(=O)CCCCCCCCCCCCCCCCCCCCC)OC(=O)CCCCCCCCCCCCCCCCCCC	1001.7009999999984	21.665900000000008	6	0	60	0
[5879.028]	0.42444130876686637	O=C1c2c(O)cc(O)cc2O[C@H](c2cc(O)c(O)c(O)c2)[C@H]1O	320.253	0.8919000000000001	8	6	1	2
[10012155.]	0.45852351851070494	N[C@@H](CCC(=O)NC1(C(=O)O)CC1)C(=O)O	230.21999999999997	-1.0880999999999998	6	4	6	0
[250.0091]	0.29959620318403996	O=c1c([C@@H]2O[C@@H](CO)[C@@H](O)[C@H](O)[C@@H]2O)c(-c2ccc(O)cc2)oc2cc(O)cc(O)c12	432.3810000000002	0.09169999999999978	10	7	3	3
[500174.88]	0.14542773318025698	CCN(CC)CC(C)(C)COC(=O)C1=C2C=C(OC)C(=O)N(CCCN=C3c4ccccc43)[C@@H]2c2ccc(OC)c(OC)c2C1=O	629.7540000000001	4.541300000000003	8	0	14	3
[98850.11]	0.7689139350363082	C=C[C@@]1(C)C=C2C(=O)C[C@@H]3[C@@](C)(CCC[C@@]3(C)C(=O)O)[C@@H]2CC1	316.44100000000003	4.385200000000004	3	1	2	0
[5190.971]	0.4228756272771297	C=C1C(=O)O[C@H]2C/C(C)=C/CC/C(C)=C/[C@H](OC(C)=O)[C@@H]12	290.359	3.0924000000000014	4	0	1	0
[6804768.5]	0.7262165151453279	COc1cc(OC)c2c(=O)c3ccccc3oc2c1O	272.256	2.669000000000001	5	1	2	3
[658.66766]	0.24393629364522848	Cn1c2ccccc2c(=O)c2c(O)cc3c(c21)C[C@H]([C@](C)(O)CO[C@@H]1O[C@@H](CO)[C@@H](O)[C@@H](O)[C@@H]1O)O3	503.5040000000002	-0.7317000000000007	10	6	5	3
[41896.465]	0.5957782183942469	CC(C)CCOC(=O)CC(C)C	172.26799999999997	2.6218000000000012	2	0	5	0
[150598.95]	0.6359132649474589	CN(C)CCCN(CCC[C@H](N)C(=O)O)c1ccc(-c2ccccc2)cc1	369.50900000000007	3.3038000000000016	5	2	11	2
[54380.035]	0.7311066431710377	CCNC(=O)CC[C@@H]1CCCCN1C(=O)NC(=O)Nc1ccc(Cl)cc1	380.876	3.3523000000000014	3	3	5	1
[2.0529674e+08]	0.7238395515380884	O=C1N(Cc2ccccc2)C(=O)N1CCCCN1CCC1	287.36300000000006	2.530100000000001	3	0	7	1
[411455.78]	0.2455343353435414	CO/N=C(/C(=O)N[C@@H]1C(=O)N2C(C(=O)O)=C(CSC(=O)c3nccs3)CS[C@@H]12)c1csc(N)n1	540.63	0.8444999999999996	11	3	8	2
[493466.38]	0.565519960362375	O=C(NOC[C@H](O)CO)c1ccccc1NC(=O)c1ccccc1	330.34000000000003	0.9534999999999995	5	4	7	2
[788.39]	0.16149399925935465	C[C@]1(O)[C@H]2[C@@H](O[C@@H]3O[C@@H](COC(=O)/C=C/c4ccc(O)cc4)[C@@H](O)[C@@H](O)[C@@H]3O)OC=C(C(=O)O)[C@@H]2C[C@@H]1O	538.5020000000003	-1.1543999999999994	13	7	7	1
[498604.7]	0.913077022076018	COc1cc(OC)cc([C@@H]2NC(=O)c3cc(OC)c(OC)cc32)c1	329.3520000000001	2.5538000000000007	5	1	5	2
[631.9773]	0.07619376419117886	CCCCCCCCC#CC[C@H](O)[C@H]1CC[C@H]([C@@H](O)CCC[C@@H](O)[C@@H](O)CCCC[C@@H](O)CC2=C[C@@H](C)OC2=O)O1	580.8030000000005	4.475100000000004	8	5	21	0
[19573070.]	0.33637288517095837	O=P(O)(O)OC[C@@H]1O[C@H](O)[C@@H](O)[C@H]1O	230.109	-2.4653000000000005	8	5	3	0
[3989.632]	0.17203488683735801	CC(=O)OC[C@@]12CCC(C)=C[C@H]1O[C@@H]1[C@H](O)[C@@H](O[C@@H]3O[C@@H](CO)[C@@H](O)[C@@H](O)[C@@H]3O)[C@@]2(C)[C@@]12CO2	486.5140000000003	-1.6216999999999961	11	5	5	0
[5.737595e+08]	0.6994401406067241	CC1=C2[C@H](O)[C@@H]3CC[C@@H](C)[C@@]2(CC1=O)C3(C)C	234.33899999999994	2.7089000000000008	2	1	0	0
[611918.4]	0.8079282111541527	CNCC[C@H](C/C=C\c1ccccc1)N1CCCC1	258.409	3.163800000000002	2	1	7	1
[1769451.1]	0.48461922198410123	CCCCCC[C@H]1CCCC(=O)O1	184.27899999999997	3.052500000000002	2	0	5	0
[5539.1455]	0.7830426833585338	COc1cc(O)c2c(c1)O[C@H](c1cc(O)cc(O)c1)C2=O	288.25500000000005	2.1284	6	3	2	2
[230644.27]	0.8870460296444438	O=C(O)C[C@@H]1CCNC[C@@H]1Cc1ccc(-c2ccccc2)cc1	309.409	3.5965000000000025	3	2	5	2
[298.76404]	0.32769188870036625	CC(=O)OC[C@H]1O[C@@H](Oc2cc(O)c3c(=O)cc(-c4ccc(O)cc4)oc3c2)[C@@H](O)[C@@H](O)[C@@H]1O	474.4180000000001	0.6206999999999991	11	5	5	3
[13137.747]	0.5163970893103934	C/C(=C\C=C/[C@H](C)C(=O)O)[C@H]1CN[C@H](C(=O)O)[C@@H]1CC(=O)O	311.3340000000001	0.9730999999999996	7	4	7	0
[1061297.5]	0.6969384886852025	Oc1cccc(-c2ccccc2)c1	170.211	3.0592000000000015	1	1	1	2
[5812506.5]	0.8610254230403022	CNc1ccccc1C(=O)NCCc1ccccc1	254.333	2.700800000000001	2	2	5	2
[959592.75]	0.8774213338801465	COc1cc(C(=O)NCCc2ccccc2)ccc1O	271.31600000000003	2.373300000000001	3	2	5	2
[256740.47]	0.41687705685982585	N#Cc1cc(-c2cccc(-c3ccccc3)c2)cc(-c2ccccc2)c1	331.418	6.5592800000000056	1	0	3	4
[375551.9]	0.8737843609951206	COc1cc2c3c(c1OC)-c1cc4c(cc1C[C@H]3NC[C@H]2O)OCO4	341.3630000000001	2.3333000000000004	6	2	2	2
[3910.619]	0.1259446444983719	CC[C@H]1OC(=O)C[C@@H](O)[C@@H](C)[C@@H](O[C@@H]2O[C@H](C)C[C@H](N(C)C)[C@H]2O)[C@@H](CC=O)[C@](C)(O)CO[C@@H](C)[C@@H](O)[C@@H](C)C(=O)[C@]1(O)C(=O)C[C@@H](C)	688.8320000000003	0.36199000000000675	14	5	9	0
[285.01276]	0.1674018572039598	C[C@H]1O[C@@H](Oc2ccc(-c3cc(=O)c4c(O)cc(O[C@@H]5O[C@H](CO)[C@@H](O)[C@H](O)[C@H]5O)cc4o3)cc2)[C@@H](O)[C@@H](O)[C@@H]1O	578.5230000000004	-1.4494000000000016	14	8	6	3
[82350.51]	0.7141681268421906	CC(=O)[C@H]1CC[C@H]2[C@@H]3CCC4=CC(=O)C=C[C@]4(C)[C@H]3CC[C@]12C	312.4530000000001	4.499500000000004	2	0	1	0
[10310.669]	0.7234964934102688	CC(=O)O[C@H]1C[C@]2(C)CCCC(=O)[C@]2(C)C[C@H]1C(C)C	280.408	3.7497000000000034	3	0	2	0
[7079.5957]	0.48525545799158265	CC1(C)[C@@H](O)CC[C@]2(C)[C@@H]1CC[C@@]1(C)[C@@H]2C(=O)C=C2[C@@H]3C[C@@](C)(CO)CC[C@]3(C)CC[C@@]21C	456.7110000000004	6.3203000000000085	3	2	1	0
[55455.754]	0.6851961410385117	C[C@]12CC[C@@H]3c4ccc(O)cc4CC[C@H]3[C@@H]1C[C@@H](O)[C@H](O)C2=O	316.397	2.1490999999999993	4	3	0	1
[10115193.]	0.6826827421483367	Cc1ccc([C@H]2Sc3ccccc32)cc1	212.31700000000004	4.190120000000003	1	0	1	2
[9735296.]	0.4841069669274816	CC1(C)OC[C@]2([C@@H](O)CC(=O)O)[C@@H]1CC(=O)[C@]1(C)[C@@H]2CC[C@@]2(C)[C@@H](c3ccoc3)OC(=O)[C@@H]3O[C@@]321	488.5330000000003	2.6575000000000006	9	2	4	1
[118020.62]	0.3953434369821998	COc1ccc([C@@H](O)CO[C@H]2O[C@@H](CO)[C@@H](O)[C@@H](O)[C@@H]2O)cc1OC	360.3590000000001	-1.4462999999999995	9	5	7	1
[13004697.]	0.2194709333584729	CC(=N)NCCCC(=O)NCCC[C@@H](N)C(=O)O	258.32199999999995	-0.33832999999999896	5	5	9	0
[14003.812]	0.6116309596972396	C=C1CC/C(OC(C)=O)=C(/C)CC[C@@H](C(C)(C)O)C1	266.381	3.7309000000000028	3	1	2	0
[447916.66]	0.6204323431933563	C=C1CC[C@H]2[C@@H]([C@H]3[C@H]1CC[C@]3(C)O)C2(C)C	220.35599999999994	3.3858000000000024	1	1	0	0
[378555.2]	0.4983661818959757	CCOc1ccccc1-c1nc(CSc2nc3c(=O)[nH]cnc3n2C)c(C)o1	397.4600000000001	3.311020000000001	7	1	6	4
[4919461.]	0.7738451254746774	Cc1oc(-c2ccc(Cl)cc2)c(C#N)c1S	249.72199999999998	4.068800000000002	2	1	1	2
[524.60986]	0.6372545168906047	COC1=C[C@H](C)[C@H]2C[C@@H]3O[C@@H](O)C[C@@H]4C(C)(C)C(=O)CC[C@]4(C)[C@]3(C)CC[C@@]2(C)[C@H]1O	434.6170000000003	4.458900000000005	5	2	1	0
[79658.68]	0.6909046577127026	O=C(Cn1c(=O)cc(C(=O)N2CCCCC2)c2ccccc21)Nc1cccc(Cl)c1	423.9	3.9197000000000024	3	1	4	3
[8080.6196]	0.6601535621251969	COc1c(O)ccc2c1C(=O)c1c(O)cc(CO)cc1C2=O	300.266	1.3740999999999997	6	3	2	3
[9411.269]	0.5151895598079418	O=C(/C=C(\O)c1ccc(F)cc1)OC1CCCCC1	264.29599999999994	3.600500000000003	3	1	3	1
[40328132.]	0.3585612063529916	NC[C@H]1O[C@@H](CO)[C@@H](O)[C@H]1O	163.173	-2.573399999999999	5	4	2	0
[173817.56]	0.27635710242233613	CCCCCCCCC/C=C\CCC[C@H](O)[C@@H](O)[C@@H](N)CO	315.49800000000005	2.895	4	4	15	0
[49911468.]	0.49436998136205745	COc1ccccc1OC(C)=O	166.17599999999996	1.6205	3	0	2	1
[4779117.5]	0.5535049862102064	O=C(O)CC[C@@H](CCC(=O)O)C(=O)O	204.178	0.41679999999999995	6	3	7	0
[1.1261182e+08]	0.421772938149817	C[C@@H]1O[C@H](O)[C@@H](F)[C@@H](O)[C@@H]1O	166.148	-1.2166000000000001	4	3	0	0
[8.197395]	0.1585793763237704	Oc1cc(O)c2c(c1)O[C@@H](c1ccc(O)c(O)c1)[C@H](O)[C@@H]2c1c(O)cc(O)c2c1O[C@H](c1ccc(O)c(O)c1)[C@@H](O)C2	578.5260000000003	2.9950000000000028	12	10	3	4
[2.7601743e+09]	0.4598566057363677	O=C(c1ccc([N+](=O)[O-])cc1)c1ccccc1	227.21900000000002	2.825800000000001	3	0	3	2
[13840789.]	0.026196732701738407	CCCCCC/C=C\C/C=C\CCCCCCCC(=O)OC[C@H](COC(=O)CCCCCCCCCCC/C=C\CCCCCCCC)OC(=O)CCCCCCC/C=C\C/C=C\C	895.4479999999993	18.039199999999976	6	0	49	0
[11275.507]	0.5604297943993581	CC1(C)[C@@H](O)CC[C@@]2(C)[C@H](CC[C@]3(C)[C@@H]4CC[C@]4(C)[C@]3(C)CC[C@@H]2C)[C@@H]1O	376.6250000000001	5.803300000000007	2	2	0	0
[215024.9]	0.7870164990204264	CN(C)C[C@@H](c1ccccc1)OS(=O)(=O)O	245.29999999999998	1.1087	5	1	5	1
[1799037.6]	0.8619347930498209	C[C@H]1CN(C(=O)c2ccccc2)CCN(CCc2ccccc2)C1	322.452	3.3232000000000017	2	0	4	2
[38016.496]	0.6990149706114351	COc1cc(O)cc2c1C(=O)c1c(ccc(O)c1O)C[C@@H](C)O2	316.3090000000001	2.3664000000000005	6	3	1	2
[92400.664]	0.5462309151289687	CNc1ncc(-c2ccc3c(=O)c4cccc(O)c4oc3c2)c(C)n1	333.34700000000004	3.4589200000000018	6	2	2	4
[8154330.5]	0.740029370965512	CCc1cccc(NC(=O)c2cccc3ccccc23)c1	275.351	4.654500000000003	1	1	3	3
[1751525.1]	0.6736975288951236	N[C@@H](CC1CCCCC1)C(=O)O	171.24	1.3687	3	2	3	0
[1925.4983]	0.4796932319347003	COc1c(O)cc(-c2oc3cc(O)cc(O)c3c(=O)c2O)cc1O	332.26400000000007	1.9966000000000004	8	5	2	3
[112.57374]	0.15317016515196127	CC(/C=C/C=C(C)/C=C/[C@@]12O[C@@]1(C)CCCC2(C)C)=C\C=C\C=C(C)\C=C\C=C(/C)[C@H]1C=C2/C(C)(C)CCCC[C@@]2(C)O1	582.9130000000001	11.418299999999988	2	0	9	0
[3122761.8]	0.5209273201181245	C=C1CC[C@@H](/C=C/C)C(=O)O[C@H]2C(C)(C)CCC[C@@H]12	262.3929999999999	4.2668000000000035	2	0	1	0
[43772184.]	0.026161698261343846	CCCCCC/C=C\C/C=C\CCCCCCCC(=O)O[C@@H](COC(=O)CCCCCCC/C=C\CCCCCC)COC(=O)CCCCCCCCCCCCC/C=C\CCCCCCC	939.5449999999987	19.433499999999988	6	0	53	0
[83886240.]	0.6276414746538601	O=C([C@H]1CC1(c1ccccc1)c1ccccc1)c1ccccc1	298.38500000000005	4.875500000000004	1	0	4	3
[7432.802]	0.30953917136183184	COc1ccc(-c2oc3cc(O)c(CC=C(C)C)c(O)c3c(=O)c2O[C@@H]2O[C@@H](C)[C@@H](O)[C@@H](O)[C@@H]2O)cc1	514.5270000000003	2.5948	10	5	6	3
[2948839.]	0.8261627221127668	Cc1cc(C(=O)Nc2ccccc2)cc(N)n1	227.26700000000002	2.2245199999999996	3	2	2	2
[6.9760914]	0.4637015238644993	CC[C@H](C)C(=O)O[C@@H]1C[C@H](C)C=C2C=C[C@H](C)[C@H](CC[C@@H](O)C[C@@H](O)CC(=O)O)[C@@H]21	422.56200000000024	3.715600000000002	6	3	10	0
[9949694.]	0.026196732701738407	CCCC/C=C\C/C=C\CCCCCCCCCC(=O)OC[C@H](COC(=O)CCCCCCC/C=C\C/C=C\CCCCCC)OC(=O)CCCCCCCCCCC/C=C\CCC	895.4479999999991	18.039199999999976	6	0	49	0
[295818.62]	0.6556225443907194	CC(CN1c2ccccc2S(=O)(=O)c2ccccc21)c1ccc2c(c1)OCO2	393.46400000000017	4.503300000000004	5	0	3	3
[8051347.]	0.5253136332606584	C=C1[C@@H]2CC[C@@H]3[C@]45CO[C@](O)([C@@H](OC(C)=O)[C@@H]4C(C)(C)CCC5=O)[C@]3(C2)[C@@H]1O	390.4760000000002	1.9756000000000005	6	2	1	0
[92447512.]	0.026161698261343846	CCCCC/C=C\C/C=C\C/C=C\C/C=C\CCCCCC(=O)OC[C@H](COC(=O)CCCCCCCCCCCCCCCCCCCCCCCCC)OC(=O)CCCCCCCCC	939.5449999999987	19.433499999999988	6	0	53	0
[1885335.8]	0.026493782530486638	CC/C=C\C/C=C\C/C=C\C/C=C\C/C=C\CCCC(=O)OC[C@H](COC(=O)CCCCCCCCC/C=C\CCCCCC)OC(=O)CCCCCCC/C=C\C	807.2539999999997	15.250599999999965	6	0	41	0
[2903.5186]	0.20831098773704895	CCC[C@@H](N(NC(=O)c1nn(CCCO)c2ccccc12)C(=O)Nc1ccccc1)C(=O)N1CCN(S(=O)(=O)c2ccccc2)CC1	661.7850000000001	3.299400000000001	7	3	11	4
[31436828.]	0.6923332593166821	Nc1c(Cl)cc(C(=O)O)cc1Cl	206.028	2.2737999999999996	3	2	1	1
[37960.883]	0.16658582548188053	NC[C@H]1O[C@H](O[C@@H]2[C@@H](O)[C@H](O[C@H]3O[C@H](CO)[C@@H](O)[C@H](O)[C@H]3O)[C@H](N)C[C@H]2N)[C@H](O)[C@@H](O)[C@@H]1O	485.48700000000014	-7.2578	15	11	6	0
[2.3444326e+08]	0.3941591852138037	NC(=O)[C@@H](N)CCCNC(=O)O	175.18800000000002	-1.1531999999999998	4	4	5	0
[533424.]	0.802413334583737	CN[C@H](C)Cc1ccc2occc2c1	189.25799999999998	2.5832000000000006	2	1	3	2
[6412.726]	0.0860189678359612	O=C(OC[C@H]1O[C@H](O)[C@@](O)(COC(=O)c2cc(O)c(O)c(O)c2)[C@H]1OC(=O)c1cc(O)c(O)c(O)c1)c1cc(O)c(O)c(O)c1	636.4710000000003	-0.27530000000000115	18	11	8	3
[62606.56]	0.42476677777163374	COc1ccc(CCNC(=O)CCCCCCNC(=O)c2ccc(O)cc2)cc1OC	428.5290000000001	3.4486000000000017	5	3	13	2
[23700.35]	0.7724597953185255	COc1ccc(-c2oc3cc(O)ccc3c(=O)c2O)cc1OC	314.29300000000006	2.8884000000000016	6	2	3	3
[2070.483]	0.6127709822544126	COc1c(CCC(=O)O)ccc2c1C(=O)c1c(c(C)cc(O)c1O)C2=O	356.33000000000004	2.207420000000001	7	3	4	3
[2077745.5]	0.026493782530486638	CC/C=C\C/C=C\C/C=C\C/C=C\C/C=C\CCCC(=O)OC[C@H](COC(=O)CCCCCCC/C=C\CCCCCCCC)OC(=O)CCCCCCC/C=C\C	807.2539999999996	15.250599999999965	6	0	41	0
[776968.56]	0.027134495756940658	CC/C=C\C/C=C\C/C=C\C/C=C\C/C=C\C/C=C\CCC(=O)OC[C@H](COC(=O)CCCCCCC/C=C\C/C=C\CCCCCC)OC(=O)CCCC	763.1569999999999	13.856299999999974	6	0	37	0
[452447.75]	0.8288288941433023	Oc1ccc(OCc2ccc(O)cc2)cc1	216.23600000000002	2.676800000000001	3	2	3	2
[2059489.4]	0.8991743711254634	CN(C(=O)Nc1ccccc1)C1CCN(CCc2ccccc2)CC1	337.46700000000004	3.857400000000003	2	1	5	2
[2566294.8]	0.026493782530486638	CC/C=C\C/C=C\C/C=C\C/C=C\C/C=C\C/C=C\CCC(=O)OC[C@@H](COC(=O)CCCCCCCCC/C=C\CCCCCC)OC(=O)CCCCCCCC	807.2539999999996	15.250599999999965	6	0	41	0
[1112557.1]	0.849026295749601	COc1cc(C2=NCCN2)cc(OC)c1OC	236.271	1.0622	4	1	4	1
[2221.6653]	0.6032031493830634	CC1=CC[C@H]2C(C)(C)[C@@H](O)CC[C@@]2(C)[C@@H]1COc1ccc2ccc(=O)oc2c1	382.50000000000006	4.941400000000005	4	1	3	2
[10211.0625]	0.6661029067869589	CC(C)[N@+]1(C)[C@H]2CC[C@H]1C[C@H](OC(=O)[C@H](CO)c1ccccc1)C2	332.464	2.8541000000000016	3	1	5	1
[67644.07]	0.5499972012351132	Cc1cc(O)cc2c1C(=O)c1c(O)c(C)cc(O)c1C2=O	284.26700000000005	2.1956400000000014	5	3	0	3
[144038.69]	0.20049445575490749	C[C@@H](CO[C@@H]1O[C@@H](CO)[C@@H](O)[C@@H](O)[C@H]1O)[C@@H]1C[C@H]2[C@@]3(O)[C@H]4O[C@](O)(C[C@]2(C)[C@@]2(O)CC[C@@](C)(O)[C@@H]42)[C@@]13C	530.6110000000003	-1.7843999999999967	11	8	5	0
[10596.581]	0.5005308756296323	O=C1c2c(O)cc(O)cc2O[C@@H](c2ccc(O)c(O)c2)[C@@H]1O	304.25399999999996	1.1862999999999995	7	5	1	2
[1.1205574e+10]	0.8499360084863776	O=C(O)c1sc2ccccc2c1Br	257.10799999999995	3.362000000000001	2	1	1	2
[63743084.]	0.22695749910429205	OC1[C@@H](O)[C@@H](O)[C@H](O)[C@H](O)[C@@H]1O	180.156	-3.8346000000000005	6	6	0	0
[19151.695]	0.3203504724140513	CC1(C)C[C@@H]2C3=CC[C@@H]4[C@@]5(C)CC[C@@H](O)[C@@](C)(CO)[C@@H]5CC[C@@]4(C)[C@@]3(C)C[C@@H](O)[C@@]2(CO)[C@@H](O)[C@@H]1O	506.7240000000003	3.026100000000001	6	6	2	0
[9171.592]	0.1882768605314995	CC1=CC(=O)CC(C)(C)[C@]1(O)CC[C@@H](C)O[C@@H]1O[C@@H](CO[C@@H]2OC[C@@H](O)[C@@H](O)[C@@H]2O)[C@@H](O)[C@@H](O)[C@@H]1O	520.5720000000002	-1.888699999999996	12	7	8	0
[135813.97]	0.6721334068675144	Cn1cncc1CN1C[C@H](N(CC(=O)O)Cc2ccccc2)Cc2ccccc21	390.4870000000001	2.938200000000001	5	1	7	3
[3278.8318]	0.2389899011187848	CC1=CC(=O)CC(C)(C)[C@@H]1CC[C@@H](C)O[C@H]1O[C@@H](CO[C@@H]2OC[C@@H](O)[C@@H](O)[C@@H]2O)[C@@H](O)[C@@H](O)[C@@H]1O	504.57300000000015	-1.0035999999999972	11	6	8	0
[2365.8616]	0.40451225332913354	OC[C@H]1O[C@H](Oc2cc(O)cc(/C=C/c3ccc(O)cc3)c2)[C@@H](O)[C@@H](O)[C@@H]1O	390.38800000000003	0.44689999999999946	8	6	5	2
[2388.1562]	0.47360413916748445	COc1cc2oc(-c3ccc(O)c(O)c3)cc(=O)c2c(O)c1CC=C(C)C	368.38500000000016	4.094100000000003	6	3	4	3
[1289043.9]	0.6625573096865761	O=[N+]([O-])c1ccc(O)c(CCc2ccccc2)c1	243.26199999999997	3.0856000000000012	3	1	4	2
[11434720.]	0.2989599327629596	C[C@@H]1C(=O)O[C@H]2C[C@@]1(C)[C@@H]1C(=O)[C@@]3(O)O[C@@]14[C@@]2(C)OC(=O)[C@@]4(O)CC[C@@H]1[C@@H]3[C@@H](O)C=C2CC=CC(=O)[C@]21C	528.5540000000003	0.5098	10	3	0	0
[1153.6095]	0.33576882697750626	CCCCCCCC(=O)OC[C@@H]1O[C@@H](Oc2ccc3c(=O)oc(=O)ccc3c2)[C@@H](O)[C@@H](O)[C@@H]1O	478.4940000000002	1.2432999999999994	10	3	10	2
[116203.18]	0.6880365724542732	CC(C)CCOC(=O)CCc1ccccc1	220.31199999999998	3.2085000000000017	2	0	6	1
[40899428.]	0.07651033564832727	CCCC/C=C/CCCCCCCCCCCCCCCCCCCCCCCCCCC	462.8910000000005	12.895299999999978	0	0	29	0
[19799.568]	0.3466101706780225	C[C@@H]1CC[C@H]([C@](C)(O)CO)C[C@H]1O[C@@H]1O[C@@H](CO)[C@@H](O)[C@@H](O)[C@@H]1O	350.408	-1.6489999999999982	8	6	5	0
[978.56104]	0.403294967106241	CC[C@H](C)CC[C@@]1(C)[C@H](C)CC[C@@H]2C(=CC[C@H](C)[C@@]2(C)C(=O)CC=C(C)C)C1	386.6640000000002	8.153100000000007	1	0	7	0
[134275.72]	0.5491609035561372	OC[C@@H]1O[C@H](Nc2cccc3ccccc23)[C@@H](O)[C@@H](O)[C@@H]1O	305.33000000000004	0.05159999999999981	6	5	3	2
[49.22319]	0.043857400824161535	CC(=O)O[C@H]1[C@H](C)O[C@H](Oc2ccc(C/C(=N\OS(=O)(=O)O)S[C@@H]3O[C@@H](CO)[C@@H](O)[C@@H](O)[C@@H]3O)cc2)[C@@H](O)[C@@H](O)[C@@H]1O	643.6420000000004	-2.966899999999996	17	8	9	1
[1970143.6]	0.8437168630985203	COc1cccc2c1[C@H]1c3cccc(OC)c3CCN1C2	281.35499999999996	3.164900000000001	3	0	2	2
[24736.295]	0.8713585885943824	C[C@@H]1C[C@](C)(c2ccccc2)O[C@@H](c2ccc(Cl)cc2)N1	301.817	4.6524000000000045	2	1	2	2
[1920083.5]	0.026493782530486638	CC/C=C\C/C=C\C/C=C\C/C=C\C/C=C\CCCCCC(=O)OC[C@H](COC(=O)CCCCCCC/C=C\C/C=C\CCCC)OC(=O)CCCCCCCCC	807.2539999999997	15.250599999999965	6	0	41	0
[6040108.]	0.026278488254341287	CC/C=C\C/C=C\C/C=C\C/C=C\C/C=C\CCCC(=O)OC[C@H](COC(=O)CCCCCCCCC/C=C\CCCCCCCC)OC(=O)CCCCCCCCCCC	851.3509999999993	16.644899999999964	6	0	45	0
[32752478.]	0.29015285452995804	OC[C@H]1O[C@@H](O)[C@H](O)[C@@H](O)[C@@H]1O	180.156	-3.2214000000000005	6	5	1	0
[7942133.5]	0.7075989414796954	CC(C)NC(=O)c1ccccc1	163.22	1.8248	1	1	2	1
[15966271.]	0.5458309652959041	CC1=C[C@H]2O[C@@H]3[C@H](O)C[C@@](C)([C@@]34CO4)[C@@]2(CO)[C@@H](O)C1=O	296.319	-0.8377000000000003	6	3	1	0
[124768.445]	0.2406438784261243	C[C@@H]1O[C@@H](O[C@H]2[C@H](N)C(=O)O[C@H](CO)[C@H](O)[C@H]2O)[C@H](O)[C@H](O)[C@H]1O	353.324	-4.834099999999993	11	7	3	0
[6034.2617]	0.472540461526659	COc1cc2oc(=O)ccc2c(O[C@@H]2O[C@@H](CO)[C@@H](O)[C@@H](O)[C@@H]2O)c1OC	384.33700000000005	-1.0111000000000006	10	4	5	2
[2567582.2]	0.02660613261255523	CC/C=C\C/C=C\C/C=C\C/C=C\C/C=C\CCCC(=O)OC[C@H](COC(=O)CCCCCCCCC/C=C\C/C=C\CCCC)OC(=O)CCCCCCC/C	793.2269999999997	14.860499999999966	6	0	40	0
[3990148.]	0.7925061954420458	CCOC(=O)[C@@]1(c2ccccc2)CCC=CN(C)[C@H]1C	273.376	3.115300000000002	3	0	3	1
[131096.95]	0.7209022184028877	C=C1C[C@@]23C[C@H]1CC[C@@H]2[C@]1(C)CCC[C@@](C)(CO)[C@@H]1C[C@@H]3O	304.474	3.9186000000000027	2	2	1	0
[4331843.]	0.02632020475050011	CCCCC/C=C\C/C=C\C/C=C\C/C=C\C/C=C\CCC(=O)OC[C@H](COC(=O)CCCCCCCCC/C=C\CCCCCC)OC(=O)CCCCCCCCC/C	837.3239999999994	16.25479999999996	6	0	44	0
[8.252532e+09]	0.6463218796802398	COc1cccc2oc(=O)cc(C)c12	190.19799999999998	2.1100199999999996	3	0	1	2
[462926.44]	0.8908832843971667	C[C@@H](C[C@@](C(N)=O)(c1ccc(F)cc1)c1ccccc1)N(C)C	314.40400000000005	2.9373000000000014	2	1	6	2
[2885.097]	0.20775754913231637	O=c1c(O[C@H]2O[C@@H](CO)[C@@H](O)[C@@H](O)[C@H]2O)c(-c2ccc(O)c(O)c2)oc2cc(O)c(O)c(O)c12	480.37800000000027	-0.8332999999999995	13	9	4	3
[56106.72]	0.2735715495470635	N[C@@](CCCO)(CCC[B-](O)(O)O)C(=O)O	236.05300000000003	-1.763	7	6	8	0
[7856.9023]	0.545659386410697	COc1ccc2c(c1)O[C@H]1c3ccc(O[C@H]4O[C@@H](CO)[C@@H](O)[C@@H](O)[C@@H]4O)cc3OC[C@@H]21	432.4250000000001	0.4835999999999991	9	4	4	2
[130094.98]	0.15358856065902932	OC[C@@H]1O[C@H](OC[C@@H]2O[C@@H](OC[C@@H]3O[C@@H](O)[C@@H](O)[C@@H](O)[C@@H]3O)[C@@H](O)[C@@H](O)[C@@H]2O)[C@@H](O)[C@@H](O)[C@@H]1O	504.43800000000005	-7.572999999999989	16	11	7	0
[26619.84]	0.6025489508306396	C[C@H]1O[C@@H](CC(=O)O)CC(=O)O1	174.15199999999996	0.13919999999999993	5	1	2	0
[2428.322]	0.20026864043574624	O=C(O)C1=C/C(=C/C=[N+]2/CCc3cc(O[C@@H]4O[C@@H](CO)[C@@H](O)[C@@H](O)[C@@H]4O)c(O)cc32)C[C@H](C(=O)O)N1	507.47200000000015	-1.816799999999997	12	8	6	1
[7.03917e+11]	0.6009506459463079	CN1[C@H]2CC[C@@H]1[C@H](C(=O)O)C2	155.19699999999997	0.5536999999999996	3	1	1	0
[79198.43]	0.4785965928491851	O=c1oc2cc(O)ccc2c2oc3ccc(O)cc3c12	268.224	3.1036	5	2	0	4
[2.3620375e+09]	0.22638851678663008	C[C@@]12C(=O)[C@@H]3C=C[C@]1(OO3)[C@@H](O)C[C@@H]1[C@H]2CC[C@@]2(O)C(=O)O[C@]3(C)[C@@H]4C[C@@]5(C)[C@@H](CO[C@@]16O[C@@]32[C@H]5C6=O)C(=O)O4	558.5360000000004	-0.32939999999999836	12	2	0	0
[951254.8]	0.65083387330713	O=C(O)/C=C/c1ccccc1O	164.16	1.49	3	2	2	1
[555743.8]	0.6105007371997783	CCCCC1C(=O)CCCC1	154.25299999999996	2.935900000000001	1	0	3	0
[261877.16]	0.6715199961670917	CCCCCN(CCCC)C(=O)c1ccc(C#N)cc1	272.392	3.9907800000000035	2	0	8	1
[1224.401]	0.16906681620642833	COc1cc(O)c2c(=O)c(O[C@@H]3OC[C@@H](O)[C@@H](O)[C@@H]3O)c(-c3ccc(O)c(O[C@@H]4O[C@@H](C)[C@@H](O)[C@@H](O)[C@@H]4O)c3)oc2c1	594.5220000000003	-1.0961	15	8	6	3
[2.6344402e+09]	0.656382172955516	CCN1Cc2ccccc2OC1=O	177.20299999999995	2.0209	2	0	1	1
[1340.8894]	0.30180686401687024	COc1ccc(-c2cc(=O)c3c(O)cc(O[C@H]4O[C@@H](CO)[C@@H](O)[C@@H](O)[C@H]4O)cc3o2)cc1O	462.40700000000015	0.05849999999999955	11	6	5	3
[154569.86]	0.5347984626462154	CC(C)(Cc1ccccc1)[C@H](c1ccccc1)c1ccccc1	300.445	6.087400000000006	0	0	5	3
[31310984.]	0.026196732701738407	CC/C=C\C/C=C\C/C=C\C/C=C\C/C=C\CCCCCC(=O)OC[C@H](COC(=O)CCCCCCCCCCCCCCCCCCCCC)OC(=O)CCCCCCCCCC	895.447999999999	18.039199999999976	6	0	49	0
[84801.96]	0.5046882239878542	OC[C@@H]1O[C@H](n2cnc3c(NCc4ccccc4)ncnc32)[C@@H](O)[C@@H]1O	357.37000000000006	0.0498999999999995	8	4	5	3
[6961.613]	0.27459692832280114	C=C1C(=O)O[C@@H]2/C=C(/C)CC/C=C(/C(=O)O[C@H]3O[C@@H](CO)[C@@H](O)[C@@H](O)[C@@H]3O)C[C@H]12	410.41900000000004	-0.5160999999999998	9	4	3	0
[1395915.8]	0.8749206059276358	CCC[C@H]1N(C(=O)c2cnccc2C(F)(F)F)CC[C@]1(O)c1ccccc1	378.3940000000001	4.002800000000003	3	1	4	2
[8135.3022]	0.3132733315675178	C[C@H](O)/C=C/[C@@]12O[C@@]1(C)C[C@@H](O[C@@H]1O[C@@H](CO)[C@@H](O)[C@@H](O)[C@@H]1O)CC2(C)C	388.4570000000001	-0.5437999999999994	8	5	5	0
[130147.71]	0.22021300466361815	O=C(Oc1cccc2ccccc12)c1cn(CCCCCF)c2ccccc12	375.4430000000001	6.153500000000005	2	0	7	4
[75417.45]	0.3720958516376498	C[C@H]1O[C@@H](O[C@@H]2CC=C(CO)[C@@H](CO)O2)[C@@H](O)[C@@H](O)[C@@H]1O	306.311	-2.1434999999999986	8	5	4	0
[2.716632e+14]	0.24186459422596987	O=C1C=CC(=O)C(=O)O1	126.067	-0.8049000000000002	4	0	0	0
[463443.22]	0.9373627198666151	Cc1ccc(S(=O)(=O)Nc2ccc(Br)cc2)cc1	326.21500000000003	3.558320000000002	2	1	3	2
[1181229.2]	0.027134495756940658	CCCCC/C=C\C/C=C\C/C=C\C/C=C\C/C=C\CCC(=O)OC[C@H](COC(=O)CCC/C=C\C/C=C\C/C=C\CCCCCCCC)OC(=O)CCC	763.1569999999998	13.856299999999974	6	0	37	0
[9383.263]	0.6179989074566032	C[C@@H](O)[C@H](NC(=O)c1ccccc1)C(=O)N1CCC(C(=O)O)=C(Cc2ccccc2)CC1	436.50800000000027	2.4120999999999997	5	3	7	2
[34591.906]	0.4687932559051058	C/C=C\C#CC#C/C=C/C=C/C(=O)NCC(C)(C)C	255.36099999999996	2.844000000000001	1	1	3	0
[62.982147]	0.5512651961830369	C=C1/C(=C/C=C2/CCC[C@@]3(C)[C@H]2CC[C@@H]3[C@H](C)/C=C/[C@H](O)C2CC2)C[C@@H](O)C[C@@H]1O	412.6140000000002	5.0906000000000065	3	3	5	0
[3343771.]	0.6406539648047526	Cc1cc(/N=N\c2ccccc2)cc(C)c1	210.28000000000003	4.718840000000003	0	0	2	2
[277.86246]	0.11003850306283029	CC1=C[C@H](O)CC(C)(C)[C@@H]1/C=C/C(C)=C/C=C/C(C)=C/C=C/C=C(C)/C=C/C=C(\C)C(=O)C[C@]12O[C@]1(C)C[C@@H](O)CC2(C)	586.8570000000003	8.627400000000005	4	2	11	0
[425839.88]	0.8081694574160709	CC[C@@H]1C(c2ccccc2)=CC[C@@H](Cc2ccccc2)C(=O)N1C	319.44800000000004	4.569600000000005	1	0	4	2
[1912583.4]	0.8266530819853407	Cc1nc(-c2ccccc2)cc(C(=O)O)c1N	228.25099999999995	2.33742	4	2	2	2
[609438.56]	0.23411806646122416	OC[C@H](O)[C@H](O)[C@H](O)c1cnc([C@@H](O)[C@@H](O)[C@H](O)CO)cn1	320.29800000000006	-4.028399999999999	10	8	8	1
[153.5196]	0.0945832418522498	CC(=O)N[C@@H](Cc1ccc(O)cc1)C(=O)N[C@@H](CCC(=O)O)C(=O)N[C@@H](Cc1ccccc1)C(=O)N[C@@H](CCCCN)C(N)=O	626.7109999999998	-0.3843999999999938	9	8	19	2
[2049395.2]	0.6820151224883813	O=C(O)CNC(=O)C1CCCCC1	185.22299999999993	0.7674999999999994	3	2	3	0
[2795368.2]	0.7333563356304226	CN1C[C@H](CC#N)C[C@H]1c1ccccc1	200.28500000000003	2.5930800000000005	2	0	2	1
[3919.6663]	0.6032031493830634	C=C1CC[C@H]2C(C)(C)[C@H](O)CC[C@@]2(C)[C@@H]1COc1cc(=O)oc2ccccc12	382.50000000000006	4.941400000000005	4	1	3	2
[745763.8]	0.687181425536532	O=c1[nH]c(=S)c(-c2ccccc2)nc2ccccc12	266.32500000000005	3.3195900000000016	3	1	1	3
[1.923901e+09]	0.5807434048073409	O=C1Nc2ccc(F)cc2N1	152.128	0.9953000000000001	1	2	0	2
[8341.063]	0.12609547127321422	CCCCC/C=C/C/C=C/C/C=C/C/C=C/CCCC(=O)N[C@H](CCCCCN)Cc1ccccc1	492.79200000000037	8.378700000000006	2	2	22	1
[40999.57]	0.7002720398371881	CC(C)[C@H](NC(=O)c1nn(Cc2ccc(F)cc2)c2ccccc12)C(N)=O	368.4120000000001	2.4633999999999996	3	2	6	3
[7426.8916]	0.5460214580046466	C[N+](C)(C)C[C@H](N)CC(=O)O	161.225	-0.5053999999999987	3	2	4	0
[65129.953]	0.5536289763403228	C[C@H](C=S=O)[C@@H](C)CC	146.25499999999997	1.6838	1	0	3	0
[4.9331164e+09]	0.02615782532896376	CCCC/C=C\CCCCCCCC(=O)OC[C@H](COC(=O)CCCCCCCCCCCCCCCCCCCCC)OC(=O)CCCCCCCCCCCCCCCCCCCCC	945.5929999999988	20.105499999999992	6	0	56	0
[2232.5098]	0.41389029933737337	C[C@H]1[C@@H](O)CC[C@@]2(C)CC[C@@]3(C)[C@@H](CC[C@@H]4[C@@]5(C)CC[C@H](O)CC(C)(C)[C@@H]5CC[C@]43C)[C@H]12	444.7440000000003	7.21960000000001	2	2	0	0
[5911.727]	0.30790023880885986	C[C@@H](O)/C=C/[C@]12O[C@]1(C)C[C@H](O[C@@H]1O[C@@H](CO)[C@@H](O)[C@@H](O)[C@@H]1O)C2(C)C	374.43000000000006	-0.9338999999999991	8	5	5	0
[1.1020296e+09]	0.02614180230742857	CCCCCC/C=C\CCCCCCCCCC(=O)OC[C@H](COC(=O)CCCCCCCCC/C=C\CCCCCCCC)OC(=O)CCCCCCCCCCCCCCCCCCCCCCC	999.6849999999985	21.441900000000004	6	0	59	0
[34644.73]	0.43045469326132724	C=C(Oc1cc(C(=O)OCC(C)(C)C)ccc1C(C)C)c1ccc(OC)cc1	382.5000000000001	6.071200000000006	4	0	7	2
[2088.1853]	0.4767459999771166	CC(C)CCC[C@@H](C)[C@H]1CC[C@H]2[C@@H]3CCC4=CC(=O)CC[C@]4(C)[C@H]3CC[C@@]21C	384.64800000000025	7.596900000000009	1	0	5	0
[551285.4]	0.869566798113487	Cc1cc(C(=O)Nc2ccc(Cl)cc2)c(Cl)c(O)c1	296.153	4.2597200000000015	2	2	2	2
[3461.5286]	0.6018898153050479	CC(=O)OC(C)(C)[C@H]1CC[C@@]2(C)COc3ccc(O)c(O)c3C(=O)[C@@]2(C)C1	376.4490000000001	3.8273000000000037	6	2	2	1
[2932.394]	0.7268685183460084	COc1ccc([C@H]2[C@H]3CCCC[C@]3(O)CCN2CC(=O)Nc2ccc(Cl)cc2)cc1	428.96000000000004	4.655400000000004	4	2	5	2
[5345.295]	0.12349421233345476	C[C@H](O)C/C(=N\OS(=O)(=O)O)S[C@H]1O[C@@H](CO)[C@@H](O)[C@@H](O)[C@@H]1O	377.3930000000001	-2.5766999999999984	11	6	6	0
[108505.26]	0.43311811943537676	CC(=O)OC[C@H]1O[C@H](OC(C)=O)[C@@H](OC(C)=O)[C@@H](OC(C)=O)[C@@H]1OC(C)=O	390.3410000000002	-0.3673999999999986	11	0	6	0
[6858623.5]	0.026278488254341287	CCCCC/C=C\C/C=C\C/C=C\C/C=C\C/C=C\CCC(=O)O[C@H](COC(=O)CCCCCCCCCCC/C=C\CCCCCCCC)COC(=O)CCCCCCC	851.3509999999993	16.644899999999964	6	0	45	0
[10069.93]	0.2412448420798999	CC1(C)C[C@H](O)[C@@]2(C)CC[C@@]3(C)C(=CC[C@@H]4[C@@]5(C)CC[C@@H](O[C@@H]6OC[C@@H](O)[C@@H](O)[C@@H]6O)[C@@](C)(CO)[C@@H]5CC[C@]43C)[C@@H]2C1	590.842	4.575400000000004	7	5	3	0
[1.9200984e+08]	0.606717991188752	C[C@H]1CCC[C@H](C(=O)O)C1	142.19799999999998	1.8973	2	1	1	0
[215481.45]	0.9015931334340568	CC(=O)N/C=C\c1ccc(OCc2ccccc2)cc1	267.328	3.3724000000000025	2	1	5	2
[1.3971291e+08]	0.8633995452532927	O=C(O)[C@@H]1[C@@H]2CC[C@@H](C2)N1C(=O)c1ccccc1	245.27800000000002	1.7643000000000002	3	1	2	1
[1.0183959e+08]	0.6085507183252764	O=C(c1ccccc1)c1ccc2ccccc2c1	232.282	4.070800000000002	1	0	2	3
[7.4602605e+08]	0.5460537871378701	NC(=O)Cc1ccc([N+](=O)[O-])cc1	180.16299999999998	0.6225999999999998	3	1	3	1
[811.5024]	0.2644652633638976	COc1cc(-c2[o+]c3cc(O)cc(O)c3cc2O[C@H]2O[C@@H](CO)[C@@H](O)[C@@H](O)[C@H]2O)ccc1O	463.41500000000013	0.6849999999999992	11	7	5	3
[10214068.]	0.3786089061611532	C[C@H]1C(=O)O[C@H]2C[C@]1(C)[C@@H]1C(=O)[C@@]3(O)O[C@]14[C@@](O)(CC[C@@H]1[C@H]3[C@@H](O)C=C3C=CCC(=O)[C@@]31C)C(=O)O[C@]24C	528.5540000000003	0.5098	10	3	0	0
[4005.5947]	0.6895999106005528	C=C1CC[C@@H](O)[C@]2(C)CC[C@@H](C(C)(C)O)C[C@H]12	238.37099999999995	2.8908000000000014	2	2	1	0
[271375.6]	0.873910314005286	COC(=O)N1CCc2cc(O)c(OC)c3c2[C@@H]1Cc1ccccc1-3	325.36400000000003	3.289500000000002	4	1	1	2
[26232.293]	0.939835940999238	COc1ccc(C[C@@H]2COc3cc(O)c(OC)cc3C2=O)cc1	314.33700000000005	2.8434000000000017	5	1	4	2
[181692.02]	0.9115353644102915	Cc1[nH]c(-c2ccccc2)nc1CN1CCCCC1	255.3649999999999	3.3710200000000023	2	1	3	2
[197.15625]	0.12245705729569847	O=C(O)[C@H]1O[C@@H](Oc2c(O)cc(O)c3c(=O)c(OS(=O)(=O)O)c(-c4ccc(O)c(O)c4)oc23)[C@@H](O)[C@@H](O)[C@@H]1O	574.4250000000004	-1.2650000000000003	17	9	6	3
[1.8146181e+08]	0.026161698261343846	CCCCC/C=C\C/C=C\C/C=C\C/C=C\CCCC(=O)OC[C@@H](COC(=O)CCCCCCCCCCCCCCCCCCC)OC(=O)CCCCCCCCCCCCCCCCC	939.5449999999987	19.433499999999988	6	0	53	0
[502.81534]	0.3591718278874867	COc1ccc([C@H]2N[C@@H](C(=O)O)Cc3c2[nH]c2ccccc32)cc1COc1cccc(OC)c1C	472.5410000000003	4.760820000000004	6	3	7	4
[12880.853]	0.6899700455792308	Cc1cccc(Cn2c(SCC(=O)O)nc3c(=O)[nH]cnc32)c1	330.369	1.6530199999999997	6	2	5	3
[1110081.4]	0.5594891083866828	C=C1CC[C@@H]2[C@H]1[C@H]1[C@H](C(C)C)CC[C@]21C	204.3569999999999	4.270900000000004	0	0	1	0
[73453.766]	0.49510894035202535	C=C1[C@@H](O)[C@@H](OC(C)=O)C[C@@]2(C)[C@@H]3CC[C@]4(C)[C@@H]5[C@@H](OC(C)=O)C[C@]5(C)[C@H]4CC[C@@]3(C)[C@H]12	444.61200000000025	4.665500000000005	5	1	2	0
[41055272.]	0.4292177299039115	CO[C@@]12CC=CC(=O)[C@@]1(C)[C@@H]1CC[C@@]3(O)C(=O)O[C@]4(C)[C@@H]5C[C@@]6(C)[C@@H]7C(=O)[C@](OC[C@@H]6C(=O)O5)(O[C@@]734)[C@@H]1C[C@@H]2O	558.5800000000004	0.3767000000000014	11	2	1	0
[668.5067]	0.1619685018389435	COc1ccc(-c2cc(=O)c3c(O)cc(O)c([C@H]4O[C@@H](CO)[C@@H](O)[C@@H](O)[C@@H]4O[C@@H]4O[C@@H](C)[C@@H](O)[C@@H](O)[C@@H]4O)c3o2)cc1O	608.5490000000003	-1.0479	15	9	6	3
[596418.3]	0.748486982075998	CN(Cc1cc(Br)ccc1)C(=O)Nc1ccc(S(=O)(=O)N2CCCC2)cc1	452.37400000000025	3.8975000000000026	3	1	5	2
[2665685.8]	0.7690129245859683	COC(=O)c1ccccc1OC(=O)N1CCCCC1	263.29299999999995	2.4579000000000004	4	0	2	1
[4460779.]	0.4823430084491116	C[C@H](CO)[C@H]1C[C@@H]2[C@@]3(O)[C@@H]4O[C@@](O)(C[C@]2(C)[C@@]2(O)CC[C@@](C)(O)[C@@H]42)[C@@]13C	368.47000000000014	0.3913999999999989	6	5	2	0
[6262340.]	0.786456025987931	C[C@H](CCN1CCN(C)CC1)c1ccccc1	232.371	2.427600000000001	2	0	4	1
[722.4029]	0.4669169769437482	C=C(C(C)C)[C@@H](O)[C@@H](O)[C@@H](C)[C@H]1CC[C@H]2[C@@H]3CC(=O)[C@@H]4C[C@@H](O)[C@@H](O)C[C@]4(C)[C@H]3CC[C@@]21C	462.6710000000003	3.7261000000000033	5	4	5	0
[101.837296]	0.14434190268741418	OC[C@@H]1O[C@@H](Oc2cc(O)c3c(c2)O[C@@H](c2ccc(O)c(O[C@H]4O[C@@H](CO)[C@@H](O)[C@@H](O)[C@H]4O)c2)[C@@H](O)C3)[C@@H](O)[C@@H](O)[C@@H]1O	614.5530000000003	-3.5076999999999994	16	11	7	2
[4787557.]	0.2104583145296714	CCCCCCCCCCCCCCCCCCCCCCC(=O)O	354.6190000000001	8.283000000000008	2	1	21	0
[27162.219]	0.35566315397582726	C=C[C@](C)(CCC(=O)C(=C)C)O[C@@H]1O[C@@H](CO)[C@@H](O)[C@@H](O)[C@@H]1O	330.377	-0.3270000000000002	7	4	8	0
[29017.566]	0.4481313658810523	Cc1ccc(-c2cccc(-c3cccc(-c4ccc(O)c(C#N)c4)c3)c2)cc1	361.4440000000001	6.573300000000006	2	1	3	4
[17087346.]	0.026196732701738407	CCCC/C=C\C/C=C\CCCCCCCCCC(=O)OC[C@H](COC(=O)CCC/C=C\C/C=C\C/C=C\CCCCCCCC)OC(=O)CCCCCCCCCCCCCCC	895.4479999999988	18.039199999999976	6	0	49	0
[2399493.5]	0.7095671433748002	CN(C)CCCCSC(=O)c1ccccc1	237.36800000000002	2.9018000000000015	3	0	6	1
[13163993.]	0.594872665708708	Cc1c(C)c2ccc(C)cc2oc1=O	188.22599999999997	2.718260000000001	2	0	0	2
[20520.686]	0.1716771567145515	O=C(OC[C@H]1O[C@@H](O)[C@](O)(COC(=O)c2cc(O)c(O)c(O)c2)[C@@H]1O)c1cc(O)c(O)c(O)c1	484.36600000000016	-1.2568000000000008	14	9	6	2
[88943.51]	0.7939538070456078	COc1cc(C)c(/C=C/C(=O)NCCc2ccccc2)c(OC)c1	325.4080000000001	3.3843200000000024	3	1	7	2
[8.720009e+10]	0.03433367753403431	CCCCCCCCCCCCCCCCCCCCCCCC(=O)OC[C@@H](COC(=O)CCCCCCCCCCCCC)OC(=O)CCCCCCCCCCCCCCCCCCC	947.6089999999987	20.329499999999996	6	0	57	0
[822.7796]	0.7627835535687648	COc1cc([C@H]2[C@@H]3CCCC[C@]3(O)CCN2Cc2ccccc2Cl)ccc1O	401.93399999999997	4.922500000000006	4	2	4	2
[20705.037]	0.23533755683637692	C=C1CC[C@]2(C(=O)O)CC[C@]3(C)C(=CC[C@@H]4[C@@]5(C)CC[C@H](O[C@@H]6OC[C@H](O)[C@H](O)[C@H]6O)[C@@](C)(CO)[C@@H]5CC[C@]43C)[C@@H]2[C@@H]1C	602.8090000000001	4.445300000000003	8	5	4	0
[49.22319]	0.043857400824161535	CC(=O)O[C@@H]1[C@@H](C)O[C@@H](Oc2ccc(C/C(=N\OS(=O)(=O)O)S[C@@H]3O[C@@H](CO)[C@@H](O)[C@@H](O)[C@@H]3O)cc2)[C@@H](O)[C@H](O)[C@@H]1O	643.6420000000004	-2.966899999999996	17	8	9	1
[1.3925371e+08]	0.026402195530556963	CCCC/C=C\CCCCCCCC(=O)OC[C@H](COC(=O)CCCCCCCCCCCCCCC)OC(=O)CCCCCCC/C=C\CCCCCCCC	803.3069999999997	15.98049999999996	6	0	45	0
[40309.156]	0.15358856065902932	OC[C@H]1O[C@H](OC[C@@H]2O[C@H](O[C@@H]3[C@H](O)[C@H](O)O[C@H](CO)[C@@H]3O)[C@H](O)[C@H](O)[C@@H]2O)[C@@H](O)[C@@H](O)[C@@H]1O	504.4380000000001	-7.572999999999989	16	11	7	0
[3194.48]	0.016738675219612833	C/C=C/CC/C=C/CCCCCCCC(=O)OC[C@@H](CO[P@@](=O)(O)O[C@H]1[C@@H](O)[C@@H](O)[C@@H](O)[C@@H](OP(=O)(O)O)[C@@H]1O)OC(=O)CCCCCCCCCCCCC	844.9099999999994	6.223000000000007	16	7	33	0
[3432029.]	0.026278488254341287	CCCCC/C=C\C/C=C\C/C=C\C/C=C\CCCC(=O)OC[C@@H](COC(=O)CCCCCCC/C=C\CCCCCCCC)OC(=O)CCCCCCCCC/C=C\CC	851.3509999999993	16.644899999999964	6	0	45	0
[4165853.2]	0.5367604163006573	COCCC[C@H](NC(=O)[C@@H]1CCCN1)C(=O)O	244.29099999999997	-0.26559999999999856	5	3	7	0
[9259.76]	0.8788163815220913	COc1cc(O)c2c(c1)O[C@@H](c1cc(OC)c(O)c(OC)c1)CC2=O	346.33500000000015	2.8301000000000007	7	2	4	2
[6533.976]	0.7866710552321666	COc1cc(O)c2c(c1)O[C@H](c1ccc(OC)c(O)c1)[C@H](O)C2=O	332.30800000000005	1.7922999999999996	7	3	3	2
[298056.56]	0.7227761334087038	COc1cc2c(cc1OC)C(C)(C)O2	194.22999999999996	2.3313000000000006	3	0	2	1
[39054876.]	0.026196732701738407	CCCCC/C=C\C/C=C\C/C=C\C/C=C\C/C=C\CCC(=O)OC[C@@H](COC(=O)CCCCCCCCCCCCCCCCCCCCCCC)OC(=O)CCCCCCCC	895.447999999999	18.039199999999976	6	0	49	0
[739.12726]	0.15324994854337118	COc1c(O[C@@H]2O[C@@H](C)[C@@H](O)[C@@H](O)[C@@H]2O)cc(O)c2c(=O)c(-c3ccc(O[C@@H]4O[C@@H](CO)[C@@H](O)[C@@H](O)[C@@H]4O)cc3)coc12	608.5490000000003	-1.4407999999999999	15	8	7	3
[1.0614271e+08]	0.48606441855907057	O=C(CSc1cn[nH]n1)Nc1ccc([N+](=O)[O-])cc1	279.281	1.4436999999999998	6	2	5	2
[1557657.5]	0.7165782901605315	C[C@@H](c1ccccc1)[C@@H]1OC[C@@H](C)O1	192.25799999999995	2.5515000000000008	2	0	2	1
[21465386.]	0.8768845159658923	N#Cc1cc(F)cc(C(=O)Nc2ccccc2)c1	240.23700000000002	2.9496800000000007	2	1	2	2
[4199.4414]	0.6583889126595601	COc1cc([C@@H]2Oc3cc4oc(=O)ccc4cc3O[C@H]2CO)cc(OC)c1O	386.35600000000017	2.3892	8	2	4	3
[2100.0007]	0.3059086220854893	O=C1c2cccc(O)c2C(=O)c2c(O)cc(CO[C@@H]3O[C@@H](CO)[C@@H](O)[C@H](O)[C@@H]3O)cc21	432.3810000000001	-0.8103000000000007	10	6	4	3
[23119176.]	0.7232024192640073	CCC[C@@H](NC)C(=O)c1ccccc1	191.274	2.2574000000000005	2	1	5	1
[2660.9282]	0.29863193245102776	CCCC(=O)c1c(O)c2c(c3c(=O)c4c(O)ccc(O)c4oc13)OC(C)(C)[C@@H]2O	400.38300000000015	3.2502000000000026	8	4	3	3
[1155.6401]	0.5134848570836292	COc1cc([C@H]2Oc3c(OC)cc4c(c3C[C@H]2O)C(=O)[C@@H](C)[C@@H](c2ccc(O)cc2)O4)ccc1O	478.4970000000002	4.104600000000003	8	3	4	3
[140077.72]	0.7688618796332556	COc1cc(CCNCc2ccccc2O)cc(OC)c1	287.3590000000001	2.7417000000000007	4	2	7	2
[35459.137]	0.5823223089939721	CC(C)C(=O)OC[C@]1(C)CC[C@@H]2[C@@H]3CCC4=CC(=O)CC[C@]4(C)[C@H]3CC[C@@]21C	386.5760000000002	5.723800000000007	3	0	3	0
[52865.562]	0.5406246589564009	CC(=O)O[C@H]1[C@H](OC(C)=O)[C@@H](OC(C)=O)[C@H](C)[C@H]1OC(C)=O	316.30600000000004	0.36289999999999933	8	0	4	0
[43230.812]	0.5581191541220571	C=C1CC[C@]2(OC1)O[C@@H]1C[C@H]3[C@@H]4CC[C@H]5C[C@@H](O)CC[C@]5(C)[C@H]4CC(=O)[C@]3(C)[C@H]1[C@H]2C	428.6130000000003	4.892900000000005	4	1	0	0
[2760467.8]	0.5249831120276892	CNCO[C@]1(CNCN(C)CC)CCC[C@@H]1NC(C)=O	286.42	0.10610000000000147	5	3	9	0
[2599.6177]	0.37718638388879266	C[C@H]1[C@H]2[C@H](C[C@H]3[C@@H]4CC=C5C[C@H](O[C@@H]6O[C@H](CO)[C@@H](O)[C@H](O)[C@H]6O)CC[C@]5(C)[C@H]4CC[C@]32C)O[C@]12CC[C@@H](C)CO2	576.7710000000003	3.538100000000001	8	4	3	0
[564382.4]	0.838297716774189	O[C@H]1CN[C@H](c2nc(-c3ccc(F)cc3)no2)C1	249.24499999999998	1.271	5	2	2	2
[276.83344]	0.11995692421260705	O=C(/C=C/c1ccc(O)cc1)OC[C@@H]1O[C@@H](Oc2cc(O)c3c(=O)c(O)c(-c4ccc(O)cc4)oc3c2)[C@@H](O)[C@H](O)[C@@H]1O	594.5250000000004	1.7253999999999994	13	7	7	4
[290.79065]	0.14620207237118832	O=c1cc(-c2ccc(O)c(O)c2)oc2cc(O[C@H]3O[C@H](CO)[C@H](O)[C@H](O)[C@@H]3O[C@H]3OC[C@@H](O)[C@@H](O)[C@H]3O)cc(O)c12	580.4950000000002	-1.7812000000000003	15	9	6	3
[3434062.]	0.7668055155047829	COc1c2c(nc3ccccc13)CCN(C)CC2	242.32199999999995	2.2738000000000005	3	0	1	2
[8225703.]	0.6994965906696747	COc1cc(O)cc(OC)c1	154.165	1.4094	3	1	2	1
[89070.5]	0.6010772162494288	CC(=O)O[C@H]1[C@@H](O)[C@@H](O)[C@@H](CO)O[C@@H]1Oc1ccc2c(c1)OCO2	342.3000000000001	-0.8352000000000006	9	3	4	1
[7607843.5]	0.8596510910435133	O=C(NCCN1CCCCC1)c1ccccc1	232.32700000000003	1.9022999999999999	2	1	4	1
[1.3657958e+08]	0.8607501767001416	COC(=O)c1csc(NC(=O)c2ccccc2)n1	262.29	2.1819999999999995	4	1	3	2
[636.9656]	0.3876279878284962	COc1cc(O)c2c(c1)O[C@H](c1ccc(OC)c(O[C@@H]3O[C@@H](CO)[C@@H](O)[C@@H](O)[C@@H]3O)c1)CC2=O	478.4500000000002	0.2945999999999991	11	5	6	2
[346987.44]	0.6130747193931799	Cc1cnc(C(C)C)c(C)n1	150.225	2.2168400000000004	2	0	1	1
[72481.65]	0.7195290500702272	CCOc1cc(CCNC(=O)CCCC)ccc1OCC	293.40700000000004	3.332900000000002	3	1	10	1
[236244.25]	0.755004672057231	O=C(CC[C@@H](O)Cc1ccccc1)OC[C@@H]1CCCCN1	291.391	2.0555	4	2	7	1
[305260.44]	0.7255324499433738	CCc1ccc(C[C@@H](C)N)cc1	163.26399999999998	2.1387	1	1	3	1
[1819751.1]	0.026493782530486638	CC/C=C\C/C=C\C/C=C\C/C=C\C/C=C\CCCC(=O)OC[C@@H](COC(=O)CCCCCCC/C=C\CCCCCC)OC(=O)CCCCCCCCC/C=C\C	807.2539999999996	15.250599999999965	6	0	41	0
[1984391.9]	0.24961868658315237	O=[N+]([O-])c1c(O)cc(O)c(O)c1	171.108	0.7115999999999996	5	3	1	1
[6024.4004]	0.30426615552545566	CC[C@H](C)C(=O)O[C@H]1C=C2C(COC(=O)CC(C)(C)O)=CO[C@@H](OC(=O)/C=C/c3ccccc3)[C@H]21	484.54500000000013	3.701500000000003	8	1	10	1
[14799122.]	0.6434962910302578	O=C1CC[C@H](Cc2ccccc2)O1	176.215	1.9347	2	0	2	1
[1253016.2]	0.818335660989291	CCC(=O)C1(NC(=O)c2ccccc2)CCN(CCc2ccccc2)CC1	364.48900000000015	3.472800000000003	3	1	7	2
[530976.6]	0.24084435208788282	N[C@@H](CC[C@@H](O)C/N=C/[C@H](O)CC[C@@H](N)C(=O)O)C(=O)O	305.331	-1.8367999999999975	8	6	11	0
[17705.297]	0.3387810600787078	CC(=O)O[C@@H]1CC[C@@]2(C)[C@@H](CC[C@]3(C)[C@@H]2CC=C2[C@@H]4[C@@](C)(O)CC[C@@]4(C)CC[C@]23C)C1(C)C	456.71100000000035	7.07440000000001	3	1	1	0
[102332.445]	0.05175389204920822	CCCCCCCCCCCC[C@H](O)[C@@H]1CC[C@H]([C@@H](O)CCCC[C@@H](O)CCCCCCC[C@@H](O)CC2=C[C@@H](C)OC2=O)O1	624.9440000000005	7.8415000000000115	7	4	28	0
[991.6732]	0.15901573371992592	COc1ccc(-c2cc(=O)c3c(O)cc(O[C@@H]4O[C@H](CO)[C@@H](O)[C@@H](O)[C@@H]4O[C@@H]4O[C@@H](C)[C@@H](O)[C@@H](O)[C@@H]4O)cc3o2)cc1O	608.5490000000002	-1.0897000000000001	15	8	7	3
[33126.59]	0.24063927188151388	CC(C)=CCC/C(C)=C\CO[C@@H]1O[C@@H](CO[C@@H]2OC[C@@H](O)[C@@H](O)[C@@H]2O)[C@@H](O)[C@@H](O)[C@@H]1O	448.50900000000007	-1.0410999999999984	10	6	9	0
[19882.238]	0.223529440869761	COC(=O)C[C@@H]1CCC(=O)[C@@H]1C/C=C/CCO[C@@H]1O[C@@H](CO)[C@@H](O)[C@@H](O)[C@@H]1O	402.44000000000005	-0.702299999999999	9	4	9	0
[34398.535]	0.1457554685387555	C[C@H]1CC[C@@]2(C(=O)O)CC[C@@]3(C)C(=CC[C@@H]4[C@@]5(C)C[C@@H](O)[C@@H](O)[C@@](C)(COC(=O)/C=C/c6ccc(O)cc6)[C@@H]5CC[C@]43C)[C@@H]2[C@@]1(C)O	650.8530000000001	6.117500000000009	8	5	5	1
[6504.104]	0.3806374067720509	CC/C=C/C/C=C\C/C=C/C/C=C/CCCCC(=O)O	276.41999999999996	5.436500000000005	2	1	12	0
[67495.16]	0.46192415267932074	COc1ccc([C@@H]2c3[nH]c4ccccc4c3CCN2C(=O)/C=C/c2ccccc2)cc1	408.5010000000001	5.364000000000004	2	1	4	4
[115354.21]	0.9081736428041493	NS(=O)(=O)Nc1ccc(-c2ccc(Cl)cc2)cc1	282.752	2.6224000000000007	2	2	3	2
[3432029.]	0.026278488254341287	CCCCC/C=C\C/C=C\C/C=C\C/C=C\CCCC(=O)OC[C@H](COC(=O)CCCCCCC/C=C\CCCCCCCC)OC(=O)CCCCCCCCC/C=C\CC	851.3509999999993	16.644899999999964	6	0	45	0
[1536.759]	0.47235698908640045	O=C1C[C@@H](c2ccc(O)cc2)Oc2cc(O[C@H]3O[C@@H](CO)[C@@H](O)[C@@H](O)[C@H]3O)ccc21	418.3980000000001	0.2773999999999998	9	5	4	2
[665564.6]	0.6246989755665009	CCCCN(CCCC)C(=O)N(CC)CC	228.37999999999994	3.3504000000000023	1	0	8	0
[1147483.8]	0.3192260462422013	O=C(O)CCCCCCCCCCCCCCCCCCO	314.51	5.695000000000007	3	2	18	0
[29484.342]	0.6213201413430596	C=C1CC[C@@H]2[C@@](C)(CCC[C@@]2(C)C(=O)O)[C@@H]1CCC1=CCOC1=O	332.44000000000005	4.113300000000002	4	1	4	0
[2021.0499]	0.11600270811579658	O=c1cc(-c2ccc(O)c(O)c2)oc2cc(O[C@@H]3O[C@H](CO)[C@@H](O)[C@H](O)[C@@H]3O)c(O[C@@H]3O[C@@H](CO)[C@@H](O)[C@@H](O)[C@@H]3O)c(O)c12	626.5200000000003	-3.0657999999999994	17	11	7	3
[4924690.5]	0.026278488254341287	CCCCC/C=C\C/C=C\C/C=C\C/C=C\CCCCCC(=O)O[C@H](COC(=O)CCCCCCC/C=C\C/C=C\CCCCCC)COC(=O)CCCCCCCCCC	851.3509999999994	16.644899999999964	6	0	45	0
[113.03833]	0.148521289735409	O=C(OC[C@H]1O[C@@H](Oc2cc(O)c3c(c2)O[C@H](c2ccc(O)cc2)CC3=O)[C@H](O)[C@H](O)[C@@H]1O)c1cc(O)c(O)c(O)c1	586.5020000000003	0.9644999999999992	14	8	6	3
[1360569.6]	0.3314468578883905	CC(=O)O[C@H]1C[C@@H]2C(C)(C)O[C@@H]3CC(=O)O[C@@]2(C3)[C@@H]2CC[C@@]3(C)[C@H](c4ccoc4)OC(=O)[C@@H]4O[C@@]43[C@@]12C	514.5710000000003	3.6425000000000027	9	0	2	1
[27905566.]	0.33658807666974494	CC1=C([C@@H](C)CO)C[C@@]2(O)[C@@]3(C)CC(=O)O[C@]4([C@@H](O)[C@@H](C)CC[C@@]34O)[C@@]12O	382.45300000000015	0.02469999999999961	7	5	2	0
[298511.16]	0.5597389406647967	N[C@H](Cc1ccc(O)cc1)C(=O)NCCc1c[nH]c2ccccc12	323.396	2.102199999999999	3	4	6	3
[30281962.]	0.026214251853704833	CC/C=C\C/C=C\C/C=C\C/C=C\C/C=C\CCCCCC(=O)OC[C@@H](COC(=O)CCCCCCCCCCCCCCCCCCCCCCC)OC(=O)CCCCCC/C	881.420999999999	17.649099999999972	6	0	48	0
[117311.87]	0.7431644061812916	COC(=O)[C@@]1(OC(C)=O)C[C@]23CC[C@H]4[C@](C)(O)CCC[C@]4(C)[C@@H]2CC[C@@H]1C3	378.5090000000002	3.6189000000000027	5	1	2	0
[2973123.2]	0.8430013472992651	NC(=O)c1ccc(NCCc2ccccc2)cc1	240.306	2.4401	2	2	5	2
[54218292.]	0.1521698231711113	CCCCCCCCCCCCCCCCCCCCCCCCCCCO	396.74400000000026	9.751099999999996	1	1	25	0
[4432.5425]	0.6447389300476063	COc1cc2oc(=O)ccc2cc1C[C@H](C)O[C@@H]1O[C@@H](C)[C@@H](O)[C@@H](O)[C@@H]1O	380.39300000000003	0.5766999999999995	8	3	5	2
[2668717.5]	0.6734904792839665	CNC[C@H](O)c1ccccc1	151.20899999999997	0.9394000000000002	2	2	3	1
[6114.5747]	0.6134454288558201	CC(=O)OC[C@H]1O[C@@H](Oc2ccc(CC#N)cc2)[C@@H](O)[C@@H](O)[C@@H]1O	337.32800000000003	-0.4978200000000002	8	3	5	1
[387596.66]	0.6880365724542732	CC(=O)OC[C@H](C)CCCc1ccccc1	220.312	3.2085000000000017	2	0	6	1
[5295.8833]	0.46598529774129643	CC1(C)NC(=O)c2ccc(F)cc2N1C(=O)/C=C/c1ccc(-c2nccc3cnncc23)cc1	453.47700000000015	4.3568000000000024	5	1	3	4
[26438.01]	0.6714734324996768	COC(=O)CC[C@H](C)[C@@H]1CC[C@@H]2[C@H]3[C@H](O)C[C@H]4C[C@@H](O)CC[C@]4(C)[C@@H]3CC[C@@]12C	406.60700000000026	4.5663000000000045	4	2	4	0
[7.3467296e+08]	0.0541164597046348	CCCCCCCCCCCCCCCCCCCCCCCCC(=O)OC[C@H](O)COC(=O)CCCCCCCCCCC	639.0589999999999	12.346799999999982	5	1	37	0
[3.314491e+09]	0.43398959049118974	C=C1[C@H]2C[C@H]2[C@]2(C)C(=O)O[C@H](C)C[C@H]12	192.25799999999998	2.1502	2	0	0	0
[157116.47]	0.2634277222406427	C[C@@H]1O[C@@H](O)[C@@H](O[C@H]2O[C@H](C(=O)O)[C@@H](O)[C@@H](O)[C@H]2O)[C@@H](O)[C@H]1O	340.281	-4.277299999999997	11	7	3	0
[786.4743]	0.4308250629303501	COc1ccc([C@H]2CC(=O)c3c(O)cc(O[C@H]4O[C@H](CO)[C@@H](O)[C@@H](O)[C@@H]4O)cc3O2)cc1	448.4240000000001	0.28599999999999937	10	5	5	2
[998845.94]	0.7149949785455884	CO[C@@H]1C2=C(C)C(=O)O[C@]2(O)C[C@@H]2CC[C@@H](O)[C@@H](C)[C@]21C	296.36300000000006	1.3802999999999999	5	2	1	0
[280287.6]	0.09409637856196107	CCCCCCCCCC[C@H](O)[C@@H]1CC[C@H]([C@@H]2CC[C@H]([C@@H](O)CCCCCCCCCCC3=C[C@@H](C)OC3=O)O2)O1	578.8750000000006	8.10690000000001	6	2	23	0
[4162922.2]	0.026374487081828043	CCCC/C=C\CCCCCCCC(=O)OC[C@@H](COC(=O)CCC/C=C\C/C=C\C/C=C\C/C=C\CCCCC)OC(=O)CCCCCCC/C=C\CCCCCC	823.2969999999992	15.86469999999996	6	0	43	0
[4904807.5]	0.02632020475050011	CC/C=C\C/C=C\C/C=C\CCCCCCCC(=O)OC[C@H](COC(=O)CCCCCCC/C=C\C/C=C\CCCC)OC(=O)CCCCCCC/C=C\CCCCCC	837.3239999999994	16.25479999999996	6	0	44	0
[1.0144081e+08]	0.3116596184523703	O=C(CO)[C@H](O)[C@@H](O)COP(=O)(O)O	230.10899999999995	-2.6211	8	5	6	0
[88826.11]	0.19455218910709154	CCc1[cH-]c(-c2cccc(CCc3c(O)c(OC)c(OC)c4c(=O)[cH-]c(-c5ccc(O)cc5)[o+]c34)c2)cn1	510.5660000000002	6.016900000000007	7	2	8	5
[213.38654]	0.13807693992310988	O=C(/C=C/c1ccc(O)cc1)OC[C@@H]1O[C@@H](Oc2cc(O)c3c(=O)cc(-c4ccc(O)cc4)oc3c2)[C@@H](O)[C@H](O)[C@@H]1O	578.5260000000004	2.0197999999999996	12	6	7	4
[8934751.]	0.03415324346263972	CCCCCCCCCCCCCCCCCCC[C@@H](O)CC(=O)N[C@@H](CO)[C@@H](O)[C@@H](O)/C=C/CCCCCCCCCCCC	654.0739999999995	9.845200000000002	5	5	36	0
[3351938.]	0.7014277551771424	Cn1c(=O)c2c(nc3n2CCC(N2CCOCC2)CC3)n(C)c1=O	333.3920000000001	-0.5291999999999986	5	0	1	2
[33703.977]	0.6432924517348528	C=C(C)[C@@H]1CCC(C)=C[C@H]1c1c(OC)ccc2ccccc12	292.422	5.864400000000005	1	0	3	2
[171930.69]	0.8263777056845533	CCCSc1ccc(C(=O)NC(C)(C)C)cc1	251.39499999999998	3.7170000000000023	2	1	4	1
[64465.41]	0.6813474731929317	Oc1ccc2c(c1)OC[C@@]1(O)c3ccc(O)cc3O[C@H]21	272.25600000000003	1.8114999999999997	5	3	0	2
[2166755.2]	0.43551816064065246	C/N=C(/N)NC1CCCCC1	155.24499999999998	0.8531999999999997	2	2	1	0
[439476.06]	0.5497299646649147	CC(C)C[C@H](NC(=O)[C@@H](N)Cc1c[nH]cn1)C(=O)O	268.31699999999995	-0.10499999999999848	5	4	7	1
[7675.446]	0.44693686586152376	C=C(C)[C@H]1CC[C@@]2(CO)CC[C@@]3(C)[C@@H](CC[C@H]4[C@]3(C)CC[C@H]3C(C)(C)[C@H](O)[C@@H](O)C[C@@]34C)[C@H]12	458.72700000000026	5.968000000000008	3	3	2	0
[16955.217]	0.8432244150883949	CC[C@@H](F)c1cc(C(=O)c2ccc(F)cc2)cc(C(=O)O)c1	304.29200000000003	4.175500000000003	3	1	5	2
[658.66766]	0.24393629364522848	Cn1c2ccccc2c(=O)c2c(O)cc3c(c21)C[C@@H]([C@@](C)(O)CO[C@H]1O[C@@H](CO)[C@@H](O)[C@@H](O)[C@@H]1O)O3	503.5040000000002	-0.7317000000000007	10	6	5	3
[155420.39]	0.07782984328931507	CCCCCCCCCC(=O)OC[C@H](CO[P@](=O)(O)O[C@H]1[C@@H](O)[C@H](O)C(O)[C@H](O)[C@H]1O)OC(=O)CCC	558.558	0.702499999999999	13	6	18	0
[10588284.]	0.5594891083866828	C=C(C)[C@H]1[C@H]2[C@@H](C)CC[C@@H]3[C@H](C)CC[C@@]312	204.35699999999997	4.270900000000004	0	0	1	0
[7201458.]	0.6879308862993415	CCC(C)(C)OC(=O)c1ccccc1	192.258	3.032000000000002	2	0	3	1
[2176898.]	0.8288795699292033	CCCC[C@H](NC(=O)c1ccc2c(c1)OCO2)C(=O)O	279.292	1.7884999999999998	5	2	6	1
[14604712.]	0.6356980165215123	O=C1NN(c2ccccc2)C(=O)N1	177.16299999999998	-0.14610000000000029	2	2	1	2
[53232.297]	0.5447342502261234	CC(=O)N[C@@H]1[C@H](OCCc2ccccc2)O[C@H](CO)[C@@H](O)[C@@H]1O	325.361	-0.8106000000000004	6	4	6	1
[23689.795]	0.729197638356921	CC(C)c1cc(S(=O)(=O)Nc2ccc(OCC(F)(F)F)cc2)cc(N)c1	388.411	4.134100000000003	4	2	6	2
[161354.61]	0.4830740761364625	C=C(C)[C@@H](O)CC[C@@H]1C(=O)C[C@H](O)[C@@H]1C/C=C/C(=O)O	282.336	1.3006	5	3	7	0
[2467.5906]	0.18350524303016158	CC1=C[C@H]2c3c(cc4oc5cc(C)cc(O)c5c4c3C)O[C@@]3(O)C(=O)c4oc5cc(C)cc(O)c5c4[C@](C)(C1)[C@@H]23	536.5800000000003	6.953660000000007	7	3	0	5
[1523.687]	0.8025522125134995	COc1cc([C@@H]2Oc3c(OC)cc([C@H](OC)[C@@H](C)O)cc3[C@H]2C)ccc1O	374.43300000000005	3.714900000000003	6	2	6	2
[1535.2415]	0.20164553186190948	C=C[C@](C)(CC/C=C(\C)CCC=C(C)C)O[C@@H]1O[C@H](CO)[C@H](O)[C@H](O)[C@H]1O[C@@H]1O[C@H](C)[C@H](O)[C@@H](O)[C@H]1O	530.6550000000002	1.0722999999999987	10	6	12	0
[692081.7]	0.8485247296554937	C[C@](Cn1ccnn1)(c1ccccc1)N1CCN(CC(=O)O)CC1	329.40400000000017	0.8956999999999997	6	1	6	2
[4918.5156]	0.20446088119980776	COc1c(O)cc2c(=O)oc3c(O[C@@H]4O[C@@H](C)[C@@H](O)[C@@H](O)[C@@H]4O)c(O)cc4c(=O)oc1c2c34	462.36300000000017	0.11649999999999971	12	5	3	4
[1.3606743e+09]	0.026137455319007952	CCCCCCCC/C=C\CCCCCCCCCCCCCC(=O)OC[C@H](COC(=O)CCCCCCCCCCC/C=C\CCCCCCCC)OC(=O)CCCCCCCCCCCCCCCCC	1027.7389999999984	22.22210000000001	6	0	61	0
[1.4630843e+08]	0.30807299561104223	CN(CC(=O)NO)C(=O)N(O)O	179.132	-1.3759999999999986	5	4	2	0
[7.7374986e+09]	0.02614137144131923	CCCCCCCC/C=C\CCCCCCCCCCCCCC(=O)OC[C@@H](COC(=O)CCCCCCCCCCCCCCC)OC(=O)CCCCCCCCCCCCCCCCCCCCC	1001.7009999999984	21.665900000000008	6	0	60	0
[62902.918]	0.5210784048196164	C=CCc1cc2c(c(O[C@@H]3O[C@@H](CO)[C@@H](O)[C@@H](O)[C@@H]3O)c1)OCO2	340.3280000000001	-0.6775000000000004	8	4	5	1
[6371339.]	0.6444070533566599	C[C@@H]1OC(=O)C2=C1O[C@H]1[C@H](O)[C@]3(C)CCCC[C@]3(O)[C@H]21	280.31999999999994	0.8866999999999998	5	2	0	0
[1340800.1]	0.8036463517440227	CNCc1ccc(CSc2ccccc2)cc1	243.375	3.6983000000000024	2	1	5	2
[12278081.]	0.026196732701738407	CCCC/C=C\C/C=C\CCCCCCCCCC(=O)OC[C@H](COC(=O)CCCCCCCCC/C=C\CCCCCC)OC(=O)CCCCCCC/C=C\C/C=C\CCCCC	895.4479999999993	18.039199999999976	6	0	49	0
[2285007.8]	0.7589254092218104	NC(=O)[C@H](Cc1ccccc1)NC(=O)c1cccc2ccccc12	318.37600000000003	2.6662	2	2	5	3
[26146642.]	0.43481726313785385	[N-]=[N+]=Nc1ccc(CC(=O)O)c(O)c1	193.16199999999998	1.9610999999999994	3	2	3	1
[1133850.2]	0.2628910105052906	O=C(O[C@@H](C(=O)O)[C@@H]1OC(=O)[C@@H](O)[C@H]1O)c1cc(O)c(O)c(O)c1	344.22800000000007	-1.9393999999999998	11	6	4	1
[1.0437821e+08]	0.6955646848658446	C[C@H]1COc2c(N3CCCC3)cccc21	203.285	2.782700000000001	2	0	1	1
[2887.6914]	0.5147105637549894	CC1=CC(=O)CC(C)(C)[C@@H]1/C=C/[C@@H](C)O[C@H]1O[C@@H](CO)[C@@H](O)[C@H](O)[C@@H]1O	370.44200000000006	0.30909999999999954	7	4	5	0
[797962.6]	0.7159421298545312	CC(=O)NCCc1ccccc1	163.22	1.3652000000000002	1	1	3	1
[790612.6]	0.3509139103991056	C/C(N)=N/CCCSSCc1ccccc1	254.424	3.335200000000002	3	1	7	1
[1.1867398e+20]	0.0191118200782617	CCCCCCCCCCCCCCCCCCCCCCCCCC(=O)OC[C@H](CO[P@@](=O)(O)O[C@H]1[C@@H](O)[C@@H](O)C(O)[C@@H](O)[C@@H]1O)OC(=O)CCCCCCCCCCCCC	923.2599999999999	10.845099999999992	13	6	44	0
[787626.5]	0.6904869284473555	C[C@@]1([C@@H]2CC[C@@H]3C[C@]2(C)CC[C@]3(C)[C@@H]2CC[C@@]2(C)[C@H](O)C1=O)C1=CCOC1=O	386.53200000000015	4.058500000000003	4	1	1	0
[39328.445]	0.6576126744641706	CC1=CC(=O)[C@]2(C)C(=O)C3=C(O)C(=O)C4=C(Oc5cc(C)ccc5O4)[C@]3(C)CC[C@H]12	406.4340000000002	3.893320000000003	6	1	0	1
[1663.8123]	0.2762202772097946	CN(CCOc1ccc(C[C@H]2SC(=O)NC2=O)cc1)c1ccc(O[C@@H]2O[C@@H](C(=O)O)[C@@H](O)[C@H](O)[C@H]2O)cc1	548.5700000000002	0.36690000000000034	12	5	10	2
[1048473.]	0.31194701140437825	O=C(O)[C@H]1C[C@@H](O[C@@H]2O[C@@H](CO)[C@@H](O)[C@H](O)[C@@H]2O)CN1	293.27200000000005	-3.381999999999999	9	6	4	0
[117243.195]	0.914291168996563	CCN(CC)c1ccc([C@@H]2[C@H]3CCCC[C@]3(O)CCN2C)cc1	316.489	3.830700000000003	3	1	4	1
[651200.5]	0.8722893738103216	COc1ccc(C(=O)N2CCCc3ccccc32)cc1OC	297.35400000000004	3.296800000000002	3	0	3	2
[7241649.5]	0.7061634675385043	C[C@@H](N)C(=O)OCc1ccccc1	179.219	1.077	3	1	3	1
[22351188.]	0.5144312935783112	CC(C)[C@@]1(O)CC(=O)[C@]2(C)C[C@@]3(O)O[C@]4(C(=O)[C@@]31C)[C@@H](O)[C@@H](C)CC[C@@]24O	382.4530000000001	0.3111999999999991	7	4	1	0
[60366852.]	0.35854412732789004	N[C@H]1C=C(CO)[C@@H](CO)[C@@H]1O	159.185	-1.7845999999999997	4	4	2	0
[253028.77]	0.19619594809652022	CC(C)C[C@@H](c1c(O)c(C=O)c(O)c(C=O)c1O)[C@]1(C)CC[C@H]2C1=C[C@@H](C(C)(C)O)CC[C@@H]1C(C)(C)CCC[C@@]21C	568.7950000000002	7.91430000000001	6	4	7	1
[3374997.5]	0.48833244217287447	O=C(O)c1cc(=O)oc2cc(O)c(O)cc12	222.152	0.9023999999999999	6	3	1	2
[153269.17]	0.5366032898738241	CC(C)c1cc2c(c(O)c1O)[C@]13CCCC(C)(C)[C@H]1[C@@H](OC3=O)[C@@H]2O	346.423	3.257700000000002	5	3	1	1
[76028.97]	0.3401591930965958	Cn1cncc1CN1C[C@@H](N(CC(=O)NCc2ccccc2)S(=O)(=O)c2ccc(C#N)cc2)Cc2ccccc21	554.6760000000003	3.230380000000003	6	1	9	4
[222016.69]	0.7097496186285569	C[C@@H](O)[C@H]1C(=O)N2C(C(=O)O)=C(S[C@H]3CC[S@](=O)C3)S[C@H]12	349.45500000000004	0.4064000000000001	7	2	4	0
[3562.422]	0.09467593530205669	COc1cc(/C=C/C(=O)OC[C@]2(O)CO[C@H](O[C@@H]3[C@@H](O)[C@H](O)[C@@H](CO)O[C@@H]3Oc3ccc(/O)c(/C=C/CO)c3)[C@@H]2O)cc(OC)c1O	666.6290000000002	-0.9715999999999982	16	8	13	2
[10576.854]	0.16742473371274827	COc1cc(O[C@H]2O[C@H](CO)[C@@H](O)[C@@H](O)[C@@H]2O)c2c(OC)c(C(C)=O)c(O[C@@H]3OC[C@@](O)(CO)[C@H]3O)cc2c1	556.5170000000004	-1.942299999999997	14	7	9	2
[786.4743]	0.4308250629303501	COc1ccc([C@H]2CC(=O)c3c(O)cc(O[C@@H]4O[C@@H](CO)[C@@H](O)[C@@H](O)[C@@H]4O)cc3O2)cc1	448.4240000000001	0.28599999999999937	10	5	5	2
[271572.62]	0.5104143065991575	CSc1cc(C(=O)Nc2ccc(C)cc2)cc([N+](=O)[O-])c1O	318.35400000000004	3.5830200000000016	5	2	4	2
[7224.311]	0.24058988831908326	CCCCC[C@@H]1O[C@@H]1C/C=C\C/C=C\CCCCCCC(=O)O	322.4890000000001	5.651900000000005	3	1	15	0
[4.9790956e+09]	0.5157404328126562	C=C1C(=O)N[C@H]2CC[C@@H](C)[C@H]12	151.20899999999997	1.0871	1	1	0	0
[37130.105]	0.7928727986119476	COc1c2c(cc3oc(=O)ccc13)[C@H](O)[C@@H](C)OC2	262.261	1.7536999999999998	5	1	1	2
[1.2637295e+10]	0.02613718491947229	CCCCCCCC/C=C\CCCCCCCC(=O)OC[C@H](COC(=O)CCCCCCCCCCCCCCCCCCCCCCC)OC(=O)CCCCCCCCCCCCCCCCCCCCC	1029.7549999999983	22.446100000000012	6	0	62	0
[28384.166]	0.3695001445562874	COc1ccc(/C=C/C(=O)O[C@H]2O[C@@H](CO)[C@@H](O)[C@@H](O)[C@@H]2O)c(OC)c1	370.35400000000004	-0.9399000000000002	9	4	6	1
[418481.7]	0.49261058187797496	N[C@@H](CCC(=O)N[C@H](CSCc1ccccc1)C(=O)O)C(=O)O	340.40100000000007	0.6812999999999999	7	4	10	1
[9153858.]	0.8305851686304766	O=C(Cc1ccccc1)Nc1ccccc1	211.26399999999998	2.867800000000001	1	1	3	2
[1328172.8]	0.2122146774628937	CCCCCCCn1cc(C(=O)c2cccc3ccccc23)cc1-c1ccccc1	395.5460000000001	7.509700000000007	1	0	9	4
[242789.25]	0.8476753339044457	COc1ccc(NCCc2ccccc2O)cc1	243.30600000000004	3.0554000000000014	3	2	5	2
[2089146.4]	0.6908652658278553	CCc1ccc(NC(=O)CSc2nc3c(=O)[nH]cnc3n2C)cc1	343.41200000000003	1.9497999999999998	5	2	5	3
[108574.62]	0.6016642965943046	NC1(CNC(=O)Nc2ccccc2S(=O)(=O)O)CC1	285.3250000000001	0.5461	5	4	4	1
[8287403.5]	0.026196732701738407	CCCC/C=C\CCCCCCCC(=O)OC[C@H](COC(=O)CCCCCC/C=C\C/C=C\C/C=C\CCCCC)OC(=O)CCCCCCCCCCC/C=C\CCCCCCC	895.447999999999	18.039199999999976	6	0	49	0
[298.76404]	0.32769188870036625	CC(=O)OC[C@H]1O[C@H](Oc2cc(O)c3c(=O)cc(-c4ccc(O)cc4)oc3c2)[C@@H](O)[C@@H](O)[C@@H]1O	474.4180000000001	0.6206999999999991	11	5	5	3
[52876.7]	0.39684619923032904	C[C@@H]1CC[C@]2(C(=O)O)CC[C@@]3(C)C(=CC[C@@H]4[C@@]5(C)CC[C@@H](O)C(C)(C)[C@@H]5CC[C@]43C)[C@@H]2[C@@]1(C)O	472.7100000000003	6.204400000000009	4	3	1	0
[356106.03]	0.8290134991212126	C=C(C)c1cc(OC)c2c(c1)[C@H](O)[C@H](c1cc(OC)c(OC)c(OC)c1)O2	372.41700000000014	3.9212000000000033	6	1	6	2
[6069.9717]	0.45208924533457334	C=C(C)[C@H]1CC[C@@]2(CO)CC[C@@]3(C)[C@@H](CC[C@@H]4[C@]3(C)CC[C@H]3C(C)(C)[C@H](O)CC[C@@]34C)[C@H]12	442.7280000000003	6.997200000000008	2	2	2	0
[1.0839176e+08]	0.5922174122340768	Cc1ccc2nc(N)[nH]c2c1	147.18100000000004	1.4535199999999997	2	2	0	2
[3563769.5]	0.02967971000943594	CCCCCCCCCCCCCCCC(=O)OC[C@H](CO[P@@](=O)(O)OCC[N+](C)(C)C)OC(=O)CCCCCCCCCCCCC	707.0069999999994	10.463599999999996	8	1	36	0
[228.34654]	0.14732526683954705	O=C1c2c(O)cc(O[C@H]3O[C@H](CO)[C@@H](O)[C@H](O)[C@@H]3O)cc2O[C@@H](c2ccc(O)cc2)[C@@H]1O[C@H]1O[C@@H](CO)[C@@H](O)[C@H](O)[C@@H]1O	612.5370000000005	-3.222	16	10	7	2
[2.004286e+08]	0.026145397892731695	CCCCC/C=C\C/C=C\CCCCCCCCCCCC(=O)OC[C@H](COC(=O)CCCCCCCCC/C=C\CCCC)OC(=O)CCCCCCCCCCCCCCCCCCCCCC	983.6419999999986	20.8278	6	0	57	0
[21623.066]	0.5213448182301738	Cc1ccc(/C=C/C(=O)Oc2ccc(C[C@@H](C)O)cc2)cc1	296.366	3.5371200000000025	3	1	5	2
[393.5666]	0.13845382737133566	Cc1c(O[C@H]2O[C@@H](CO)[C@@H](O)[C@@H](O)[C@@H]2O)cc(O)c2c(=O)c(-c3ccc(O[C@@H]4O[C@H](CO)[C@@H](O)[C@H](O)[C@H]4O)cc3)coc12	608.5490000000004	-2.1685799999999986	15	9	7	3
[1991.3757]	0.22887514478522258	O=c1c(O[C@@H]2O[C@@H](CO)[C@@H](O)[C@@H](O)[C@@H]2O)c(-c2ccc(O)cc2)oc2cc(O)c(O)c(O)c12	464.37900000000025	-0.5388999999999997	12	8	4	3
[1043439.6]	0.02592573022940276	CCCCCCCCC/C=C\CC/C=C\[C@@H](O)[C@H](CO[C@H]1O[C@@H](CO)[C@@H](O)[C@@H](O)[C@H]1O)NC(=O)[C@H](O)CCCCCCCCCCCCCCCCC	756.1189999999991	7.304300000000008	9	7	35	0
[6206.9985]	0.9375404172367692	CS(=O)(=O)Nc1ccc(-c2ccc(C(F)(F)F)cc2)cc1	315.31600000000003	3.743900000000002	2	1	3	2
[1463237.9]	0.6131313166052793	CCOC(=O)/C=C1/S[C@@H](N2CCN(c3ccccc3)CC2)SC1	350.5090000000001	3.0192000000000014	6	0	4	1
[58166.04]	0.4047309579989552	CC1(C)CC[C@@H]2C3=C(CC[C@@]4(C)[C@@H]5C[C@](C)(C(=O)O)CC[C@@]5(C)CC[C@]34C)[C@]2(C)CC[C@H]1O	456.71100000000035	7.377700000000009	3	2	1	0
[54419.824]	0.5073235967033527	CO[C@](C)(COC(=O)/C=C/c1ccc(O)c(OC)c1)c1ccc(OC)c(OC)c1	402.44300000000015	3.5362000000000027	7	1	9	2
[3090.4343]	0.7310140206327828	CC(=O)[C@]1(O)CC[C@@H]2[C@@H]3CCC4=CC(=O)CCC4=C3[C@@H](c3ccc(N(C)C)cc3)C[C@@]21C	433.59200000000016	4.972200000000005	4	1	3	1
[20520.686]	0.1716771567145515	O=C(OC[C@@H]1O[C@@H](O)[C@@](O)(COC(=O)c2cc(O)c(O)c(O)c2)[C@@H]1O)c1cc(O)c(O)c(O)c1	484.36600000000016	-1.2568000000000008	14	9	6	2
[1287.514]	0.5495667900926539	CC(C)(O)CCc1c(O)cc(O)c2c(=O)c3ccc(O)cc3oc12	330.33600000000007	2.7665000000000006	6	4	3	3
[100510.81]	0.38699076255380355	CCCCCC[C@@H](CO)CCCCCCCCCC(=O)O	300.48299999999995	5.1608000000000045	3	2	16	0
[21192296.]	0.6855152104549801	CC[C@H](C)COC(=O)c1ccccc1	192.258	2.8895000000000017	2	0	4	1
[167138.8]	0.7279038633536117	CC(C)(C)NC[C@@H](O)COc1ccccc1C(=O)O	267.325	1.5126000000000002	5	3	6	1
[7030.923]	0.5914874233134106	C[C@H]1C(=O)CC[C@H]2[C@@]1(C)CC[C@@H]1C(C)(C)CCC[C@@]21C	276.46399999999994	5.2343000000000055	1	0	0	0
[415.82834]	0.14219121769270238	O=c1cc(-c2ccc(O)cc2)oc2cc(O[C@@H]3O[C@H](CO)[C@@H](O)[C@H](O)[C@@H]3O)c([C@@H]3O[C@H](CO)[C@@H](O)[C@H](O)[C@@H]3O)c(O)c12	594.5220000000003	-2.4352000000000005	15	10	6	3
[1844688.8]	0.8436990443404775	N#CC1=C(N)Oc2ccccc2[C@@H]1c1ccccc1	248.28500000000003	2.9047800000000015	3	1	1	2
[252246.69]	0.5359842576978585	O=C1N=C(S)NCS/C1=C/c1ccc(O)cc1	266.347	1.8393999999999997	4	3	1	1
[6282516.]	0.47170788997597457	O=C(Oc1ccccc1)c1cc(O)ccc1O	230.21899999999997	2.3170000000000006	4	2	2	2
[5190.971]	0.4228756272771297	C=C1C(=O)O[C@@H]2C/C(C)=C/CC/C(C)=C/[C@@H](OC(C)=O)[C@@H]12	290.359	3.0924000000000014	4	0	1	0
[32414.191]	0.18064461553583153	COc1cc(/C=C/C(=O)OC/C(C#N)=C\CO[C@@H]2O[C@@H](CO)[C@@H](O)[C@@H](O)[C@@H]2O)ccc1O	451.4280000000001	-0.7763199999999999	11	5	9	1
[579504.6]	0.414393349822196	CC(=O)N[C@H]1[C@H](O)O[C@H](COC(C)=O)[C@@H](O)[C@@H]1O	263.246	-2.506799999999998	7	4	3	0
[5190.971]	0.4228756272771297	C=C1C(=O)O[C@@H]2C/C(C)=C/CC/C(C)=C/[C@H](OC(C)=O)[C@H]12	290.359	3.0924000000000014	4	0	1	0
[479.5825]	0.30559068332365197	C[C@@]12C[C@@]3(O)O[C@@H](O1)[C@@]1(COC(=O)c4ccccc4)[C@@H]3C[C@@]21O[C@@H]1O[C@H](CO)[C@@H](O)[C@H](O)[C@H]1O	480.4660000000002	-1.3574999999999986	11	5	6	1
[132402.39]	0.6225239946244197	Cc1cc(=O)oc2cc(O)ccc12	176.171	1.8070199999999998	3	1	0	2
[178654.2]	0.5487703158615316	COC(=O)[C@@H](NC(=O)c1nn(CCCCCF)c2ccccc12)C(C)C	363.43300000000005	3.1035000000000013	4	1	9	2
[20198778.]	0.7143612049538998	Cn1c(C#N)ccc1CN1CCOCC1	205.2609999999999	0.72898	3	0	2	1
[38513.293]	0.24041699493785815	N[C@@H](CCC(=O)N[C@H](CS)C(=O)N[C@@H](Cc1c[nH]c2ccccc12)C(=O)O)C(=O)O	436.4900000000001	-0.11349999999999849	7	7	11	2
[7.034881]	0.1531026004232223	Oc1cc(O)c2c(c1)O[C@H](c1cc(O)c(O)c(O)c1)[C@H](O)[C@@H]2c1c(O)cc(O)c2c1O[C@H](c1ccc(O)c(O)c1)[C@H](O)C2	594.5250000000003	2.7006000000000023	13	11	3	4
[953751.94]	0.7909742154314382	CCN(CC)CC[C@]1(c2ccccc2)C(=O)/C=C/c2ccccc21	319.44800000000004	4.300500000000004	2	0	6	2
[2764.804]	0.1353579826770836	CCCCC[C@@H](O)[C@H](C/C=C/C=C/C=C/C=C\C=C\[C@@H](O)CCC(=O)O)OO	394.5080000000002	4.1826000000000025	6	4	16	0
[9.864858e+08]	0.04697418367951138	CCCCCCCCCCCCCCCCCCCCCCCCCCCCCCCOC(=O)CCCCCCCCCCCCCCC	691.2669999999997	17.34369999999997	2	0	44	0
[5516.6875]	0.01529584264562805	CCCCC/C=C/C/C=C/CCCCCCCC(=O)OC[C@H](CO[P@@](=O)(O)O[C@H]1[C@@H](O)[C@@H](O)C(O)[C@@H](O)[C@@H]1O)OC(=O)CCCCCCCCCCCCCCC	835.0659999999992	8.056500000000014	13	6	36	0
[5772.58]	0.5018681797155006	CC(C)(O[C@H]1O[C@@H](CO)[C@@H](O)[C@@H](O)[C@@H]1O)[C@@H]1Cc2cc3ccc(=O)oc3cc2O1	408.40300000000025	-0.30839999999999956	9	4	4	2
[146989.17]	0.34360514228171884	COc1ccc2c(c1OC)O[C@H](O[C@@H]1O[C@@H](CO)[C@@H](O)[C@@H](O)[C@@H]1O)C(=O)N2O	403.34000000000003	-2.0389999999999984	11	5	5	1
[7.804698e+08]	0.26326873945644763	N[C@@H]1N[C@H](N)[C@@H]2C[C@H](O)[C@H]1N2	158.205	-2.7493999999999987	5	5	0	0
[419.38458]	0.5166668207445495	C=CC(C)(C)c1cc2c(O)c3c(c(C(C)(C)C=C)c2oc1=O)OC(C)(C)[C@H](O)[C@@H]3O	414.4980000000001	3.9911000000000043	6	3	4	2
[1.29027624e+08]	0.026167823962927553	CCCCCC/C=C\C/C=C\CCCCCCCC(=O)OC[C@H](COC(=O)CCCCCCC/C=C\CCCCCC)OC(=O)CCCCCCCCCCCCCCCCCCCCC	927.5339999999986	19.267399999999988	6	0	53	0
[9728706.]	0.5813853374586314	O=C1NC(=O)Nc2ccccc21	162.148	0.21639999999999981	2	2	0	2
[9589.944]	0.15696398701604652	C[C@@H]1O[C@@H](O)[C@@H](O[C@@H]2O[C@H](C(=O)O)[C@@H](O)[C@@H](O[C@@H]3O[C@H](C(=O)O)[C@@H](O)[C@@H](O)[C@@H]3O)[C@@H]2O)[C@@H](O)[C@@H]1O	516.4050000000002	-6.360799999999991	17	10	6	0
[133267.62]	0.5292604262395691	O=C1O[C@@]2(c3ccc(O)cc3Oc3cc(O)ccc32)[C@H](O)[C@H]1O	316.265	0.7256999999999993	7	4	0	2
[492558.97]	0.8133953218933224	CN(CCc1ccccc1)C(=O)Cc1ccc(OCCO)cc1	313.397	2.3013000000000003	3	1	8	2
[769751.1]	0.7452364733789522	CCC[C@@H](NCC)C(=O)c1ccc(C)cc1	219.328	2.9559200000000017	2	1	6	1
[16459715.]	0.3521501596674503	CN1C[C@H](O)[C@H](O)[C@H](O)[C@H]1CO	177.2	-2.6245999999999996	5	4	1	0
[255193.58]	0.0703122722105159	CCCCCCCCCC[C@@H](O)[C@H]1CC[C@H]([C@@H]2CC[C@H]([C@@H](O)CCCCCCCCCC[C@@H](O)CC3=C[C@@H](C)OC3=O)O2)O1	622.9280000000006	7.8579000000000105	7	3	25	0
[1.6539218e+08]	0.3816707853166521	C[C@]12C[C@H]3OC(=O)[C@H]1CO[C@]14O[C@@]5([C@@H]2C1=O)[C@](O)(CC[C@@H]1[C@H]4CC=C2CC=CC(=O)[C@@]21C)C(=O)O[C@]35C	510.5390000000004	1.5569999999999993	9	1	0	0
[15664087.]	0.7149927066948086	C=CC(=O)Nc1ccc(OC)cc1	177.20299999999997	1.8196999999999999	2	1	3	1
[1184.3018]	0.18389826685582988	C[C@@H]1O[C@@H](Oc2c(-c3ccc(O)cc3)oc3cc(O[C@@H]4OC[C@@H](O)[C@@H](O)[C@@H]4O)cc(O)c3c2=O)[C@@H](O)[C@@H](O)[C@@H]1O	564.4960000000004	-1.1047000000000005	14	8	5	3
[1181229.2]	0.027134495756940658	CCCCC/C=C\C/C=C\C/C=C\C/C=C\C/C=C\CCC(=O)OC[C@@H](COC(=O)CCC/C=C\C/C=C\C/C=C\CCCCCCCC)OC(=O)CCC	763.1569999999998	13.856299999999974	6	0	37	0
[10816.664]	0.5768657655314463	C[C@H]1[C@H](O)CC[C@H]2C[C@H]1C[C@@H]2C/C=C\CCCC(=O)O	280.40799999999996	3.620800000000002	3	2	6	0
[4996.285]	0.4292938660913592	C=C1[C@H](C)CC[C@]2(C)[C@@H]1CC[C@@]1(C)[C@@H]2CC[C@@H]2[C@@]3(C)CC[C@@H](O)[C@@](C)(CO)[C@@H]3CC[C@]21C	442.72800000000024	6.997200000000009	2	2	1	0
[4779938.]	0.44388265811779754	O=C(c1ccccc1)c1ccc2n(CCCCCF)ccc2c1	309.38399999999996	5.012100000000004	1	0	7	3
[41.095398]	0.2243915686584836	CC1=CCCC(C)(C)[C@H]1/C=C/C(C)=C/C=C/C(C)=C/C=C/C=C(\C)CCC1=C(C)C[C@@H](C)CC1(C)C	486.82800000000043	11.429199999999987	0	0	9	0
[317380.66]	0.2996954505079672	CO[C@H]1[C@H](O)[C@H](CO)O[C@H](O[C@H]2CO[C@@H](O)[C@@H](O)[C@@H]2O)[C@@H]1O	326.298	-4.103999999999996	10	6	4	0
[675073.56]	0.7174118579794686	CCN(CC)C(=O)c1cc(=O)n(CC(=O)Nc2ccccc2)c2ccccc12	377.4440000000001	3.122200000000001	3	1	6	3
[3728.7498]	0.15819263942980458	CC(C)CC(=O)O[C@H]1OC=C(CO[C@H]2O[C@@H](CO)[C@@H](O)[C@@H](O)[C@@H]2O)[C@@H]2[C@@H]3O[C@@H]3[C@@](O)(CO)[C@@H]12	476.4750000000001	-2.630799999999997	12	6	8	0
[43103096.]	0.8116556602641731	O=C(O)[C@@H]1[C@H]2C=C[C@H](C2)[C@H]1C(=O)N1Cc2ccc(O)cc21	285.299	1.7617	4	2	2	1
[572921.5]	0.5427173974367647	CCCCC[C@H](/C=C/n1ccnc1)OC(=O)c1ccccc1	298.386	4.1597000000000035	3	0	8	2
[2203.9019]	0.43456754826786564	CC1(C)C=C[C@]2(C)CC[C@@]3(C)C(=CC[C@@H]4[C@@]5(C)CC[C@@H](O)[C@@](C)(CO)[C@@H]5CC[C@]43C)[C@H]2C1	440.7120000000003	6.917300000000009	2	2	1	0
[8338.78]	0.07146212484079494	O=S(=O)(O)O/N=C(\CCCCS)S[C@H]1O[C@@H](CO)[C@@H](O)[C@H](O)[C@@H]1O	407.48800000000006	-1.2475000000000003	10	6	8	0
[42189.6]	0.44294368081025215	O=C(O)CCc1ccccc1O[C@@H]1O[C@@H](CO)[C@@H](O)[C@@H](O)[C@@H]1O	328.317	-1.1175000000000004	8	5	6	1
[12384483.]	0.13062966068251655	C=CCCCCCCCCCCCCCCCCCCCCCCCCO	380.70100000000025	9.136999999999999	1	1	24	0
[1845.0054]	0.1408096426001528	OCC1=C[C@@H](N[C@@H]2[C@H](O)[C@H](O)[C@H](O[C@@H]3O[C@H](CO)[C@@H](O)[C@H](O)[C@@H]3O)[C@@H](CO)[C@H]2O)[C@@H](O)[C@@H](O)[C@@H]1O	513.4930000000002	-7.781899999999988	15	13	7	0
[16448.328]	0.09322750264891456	CCCCC[C@@H](O)CCCC[C@H](O)[C@@H]1CC[C@H]([C@@H](O)CC[C@@H](O)[C@@H]2CC[C@@H](CCCCCCC3=C[C@@H](C)OC3=O)O2)O1	596.8460000000005	5.6584000000000065	8	4	22	0
[181154.28]	0.72330452914298	COc1ccc(C(=O)NCCc2c(C)[nH]c3ccccc23)cc1OC	338.4070000000001	3.466020000000002	3	2	6	3
[2487513.8]	0.02632020475050011	CCCCC/C=C\C/C=C\C/C=C\C/C=C\CCCCCC(=O)OC[C@H](COC(=O)CCCCCCCCC/C=C\CCCCCC)OC(=O)CCCCCC/C=C\C/C	837.3239999999995	16.25479999999996	6	0	44	0
[83435.26]	0.16018836883365448	C=C(C)[C@@H]1CC[C@@]2(C(=O)O)CC[C@]3(C)[C@H](CC[C@@H]4[C@]3(C)CC[C@H]3C(C)(C)[C@@H](O)[C@@H](OC(=O)c5ccc(O)c(O)c5)C[C@]43C)[C@H]12	608.8160000000003	7.336200000000011	7	4	4	1
[1.802849e+10]	0.4022459523040585	O=C1N=C2NC(=O)NC(=O)[C@@H]2N1	168.112	-1.6839000000000002	3	3	0	0
[805.4929]	0.20775754913231637	O=c1c(O)c(-c2cc(O)c(O)c(O[C@H]3O[C@@H](CO)[C@@H](O)[C@H](O)[C@@H]3O)c2)oc2cc(O)cc(O)c12	480.37800000000016	-0.8333000000000006	13	9	4	3
[39454.03]	0.06336400709779155	CCCCCCCCCC[C@@H](O)[C@H]1CC[C@H]([C@@H]2CC[C@H]([C@@H](O)CCCC[C@@H](O)CCCCC[C@@H](O)CC3=C[C@@H](C)OC3=O)O2)O1	638.9270000000005	6.82870000000001	8	4	25	0
[534605.5]	0.8150152490160925	O=C(C[C@@H]1C=Cc2ccccc2O1)N1CCCCC1	257.3329999999999	2.8634000000000013	2	0	2	1
[1548130.5]	0.8873610863146895	COc1ccc(C(=O)NCCc2ccccc2)cc1OC	285.343	2.6763000000000012	3	1	6	2
[639634.56]	0.6799544457964858	COc1cc(-c2nnc(N)c(=O)[nH]2)ccc1O	234.215	0.12829999999999986	6	3	2	2
[2280053.5]	0.742013108634772	CC(=O)/C=C/CC[C@]1(C)COc2ccccc21	230.307	3.262100000000002	2	0	4	1
[3986.9392]	0.1263366901891027	CC1=C[C@H](O)[C@H](O)[C@@]2(C)[C@H]1C[C@@H]1OC(=O)[C@@H](O[C@H]3O[C@@H](CO)[C@@H](O)[C@@H](O)[C@H]3O)[C@H]3[C@@H](C)[C@@H](O)[C@@]4(O)OC[C@@]13[C@@H]42	558.577	-3.2469999999999937	13	8	3	0
[3.7062948e+09]	0.5150434173626991	Cc1c([N+](=O)[O-])cccc1[N+](=O)[O-]	182.13499999999996	1.81142	4	0	2	1
[280287.6]	0.09409637856196107	CCCCCCCCCC[C@@H](O)[C@H]1CC[C@H]([C@@H]2CC[C@H]([C@@H](O)CCCCCCCCCCC3=C[C@@H](C)OC3=O)O2)O1	578.8750000000006	8.10690000000001	6	2	23	0
[11764.23]	0.7520053506115232	CC1=C2C[C@@H](C(C)(C)O)CC[C@@]2(C)C[C@@H](O)C1=O	252.35399999999993	2.2139	3	2	1	0
[17408084.]	0.8626679191144596	CCCN[C@]1(c2ccccc2)CCCCC1=O	231.3389999999999	3.0246000000000013	2	1	4	1
[51700140.]	0.8848708809909923	O=S(=O)(Nc1ccccc1)c1ccccc1	233.29200000000003	2.4874	2	1	3	2
[20401940.]	0.8545560723827968	OC[C@H](c1ccc(Cl)cc1)N1CCCC1	225.71899999999994	2.4692	2	1	3	1
[2.7949967e+09]	0.6125652832923822	O=C(O)[C@H]1NCCc2cc(O)ccc21	193.202	0.6635999999999997	4	3	1	1
[3181.8223]	0.17713838826150152	CC(=O)[C@@H](C)CC/C(C)=C/CC/C(C)=C/CC/C=C(\C)CC/C=C(\C)CCC=C(C)C	426.7290000000003	9.863899999999996	1	0	16	0
[2286.854]	0.3583769423854234	C=C(C)[C@@H](CCC(C)(C)O)Cc1c(O)cc(OC)c2c(=O)cc(-c3ccc(O)cc3O)oc12	454.51900000000023	4.871300000000007	7	4	8	3
[14502089.]	0.27134541170924215	OC[C@H](O)C[C@@H](O)[C@H](O)COP(=O)(O)O	246.152	-2.4391999999999996	8	6	7	0
[32179.246]	0.41566644983709256	CC1(C)O[C@]2(CO)CC[C@H]1C[C@@H]2O[C@H]1O[C@@H](CO)[C@@H](O)[C@@H](O)[C@H]1O	348.392	-1.4884999999999986	8	5	4	0
[4.2557443e+09]	0.6021107165094776	Nc1ccc(Cl)c2c1C(=O)c1ccccc1-2	229.66600000000003	3.1336000000000013	2	1	0	3
[5131226.]	0.5087419812269736	C[N+](C)(C)CC(=O)O	118.15599999999998	-0.22280000000000016	2	1	2	0
[1336.743]	0.017864705747550433	CCCCC/C=C/C/C=C/C/C=C/CCCCC(=O)OC[C@H](CO[P@@](=O)(O)O[C@H]1[C@@H](O)[C@@H](O)C(O)[C@@H](O)[C@@H]1O)OC(=O)CCCCCCCCC/C=C\CC	802.9799999999996	6.828300000000011	13	6	32	0
[17721320.]	0.6850810320852363	CCCC(=O)O[C@@H](C)c1ccccc1	192.258	3.0909000000000013	2	0	4	1
[59990.566]	0.777439548532052	NC(=O)c1sc(-c2ccc(O)cc2)nc1-c1ccc(F)cc1	314.341	3.420700000000001	3	2	3	3
[3580011.2]	0.02632020475050011	CC/C=C\C/C=C\C/C=C\C/C=C\C/C=C\CCCCCC(=O)OC[C@H](COC(=O)CCCCCCC/C=C\CCCCCC)OC(=O)CCCCCCCCCCC/C	837.3239999999994	16.25479999999996	6	0	44	0
[18804.064]	0.5159000713060733	CC(C)(NC(=O)c1nn(CCCCCCF)c2ccccc12)c1ccccc1	381.495	5.2313000000000045	2	1	9	3
[169515.56]	0.8586947759222137	CC(C)(C)C(=O)OCC(=O)Nc1ccc(Cl)cc1	269.728	2.867800000000001	3	1	3	1
[7945.6743]	0.5837171202332914	CC(C)=CCc1cc(-c2ccc(O)cc2)cc(O)c1O	270.32800000000003	3.979100000000004	3	3	3	2
[9431543.]	0.026196732701738407	CCCCC/C=C\C/C=C\C/C=C\C/C=C\CCCCCC(=O)OC[C@@H](COC(=O)CCCCCCCCCCCCCCCCC)OC(=O)CCCCCCCCC/C=C\CCC	895.4479999999991	18.039199999999976	6	0	49	0
[1072931.6]	0.8103841267089433	COc1cc2ccnc(N)c2cc1OC	204.22899999999996	1.8342	4	1	2	2
[26.368128]	0.19554712627150495	CC1=C[C@H](O)CC(C)(C)[C@@H]1/C=C/C(C)=C/C=C/C(C)=C/C=C/C=C(\C)CCC=C(C)\C=C\[C@@]1(C)C[C@H](O)CC1(C)C	558.8910000000002	10.317099999999995	2	2	11	0
[1537.6643]	0.48475872035030854	CC(=O)N/C(=C\c1ccc(OC(C)=O)c(OCCO)c1)S(=O)(=O)CCC	385.4380000000001	1.2423	7	2	9	1
[1619114.5]	0.2793491218929076	O=C(O[C@@H]1O[C@H]2CO[C@@H](CO)[C@@H](O)[C@H]2O)[C@H](O)[C@H](O)[C@@H]1O	310.25500000000005	-4.549899999999996	10	6	3	0
[5879278.5]	0.11834120638021418	N=[N+]=CC(=O)CCCCCCCCCCCCCCCCCCC	337.5720000000001	6.907170000000008	1	1	19	0
[51054.188]	0.24829498848723727	CC(=O)O[C@@H]1[C@@H](OC(C)=O)[C@@H](OC(C)=O)O[C@H]1O[C@@H]1O[C@@H](CO)[C@@H](O)[C@@H](O)[C@@H]1O	424.3550000000001	-3.0881999999999965	13	4	6	0
[714253.6]	0.027134495756940658	CC/C=C\C/C=C\C/C=C\C/C=C\C/C=C\CCCCCC(=O)OC[C@H](COC(=O)CCCCCCC/C=C\C/C=C\C/C=C\CC)OC(=O)CCCCC	763.157	13.856299999999973	6	0	37	0
[35089.77]	0.8923859557833934	O=C(O)CCNC(=O)c1ccc(-c2cc(F)c(F)cc2)cc1	305.28	2.8363000000000014	3	2	5	2
[6098685.5]	0.4573874462498648	Oc1ccc(O)c2c(=O)c3ccccc3oc12	228.203	2.3574	4	2	0	3
[4547.373]	0.5589811430146876	C[C@@H]1CC[C@]2(NC1)O[C@@H]1C[C@H]3[C@H]4CC[C@H]5C[C@@H](O)CC[C@]5(C)[C@H]4CC[C@]3(C)[C@H]1[C@H]2C	415.66200000000026	5.366800000000006	3	2	0	0
[96467.74]	0.37185207336221204	O=[N+]([O-])CCc1ccc(O[C@@H]2O[C@H](CO)[C@@H](O)[C@H](O)[C@@H]2O)cc1	329.305	-1.3155	8	4	6	1
[1988062.9]	0.2490503264938122	O=C(O)CCCCCCCCCCCCCCCCCCCCO	342.5640000000001	6.475200000000008	3	2	20	0
[1809371.5]	0.36780765859722164	O=[N+]([O-])c1ccc(O[C@H]2O[C@@H](CO)[C@H](O)[C@H](O)[C@H]2O)c([N+](=O)[O-])c1	346.24800000000005	-1.3183000000000005	10	4	5	1
[120505.48]	0.6652857050276725	Oc1cc(O)cc(-c2ccc(O)cc2)c1	202.209	2.4704000000000006	3	3	1	2
[223428.75]	0.7191565721138641	CC(=O)S[C@H]1CO[C@H]2[C@@H]1[C@H](OC(C)=O)C[C@@H]2N	259.327	0.3124000000000001	6	1	2	0
[14536.088]	0.4479572566241183	C=C(CC(=O)C(=O)OC)[C@H]1CC[C@H]2C(C)(C)CCC[C@]12C	292.419	3.9174000000000033	3	0	4	0
[39235184.]	0.704016871070021	O=C(CCCc1ccccc1)c1ccccc1	224.30300000000003	3.8922000000000025	1	0	5	2
[34513.543]	0.4622408096144684	C=C1[C@@H](O)[C@H](O)C[C@@]2(C)[C@H]1CC[C@]1(C)[C@@H]2CC=C2[C@H]3[C@](C)(CO)CC[C@]3(C(=O)O)CC[C@]21C	458.63900000000035	4.3167000000000035	5	4	2	0
[1884805.4]	0.24376487009159775	N=C(NCCC[C@H](N)C(=O)O)NC(=O)c1ccc(O)cc1	294.31100000000004	-0.16152999999999984	6	6	6	1
[7652.5474]	0.21412765415008572	CCOC(=O)C[C@@H]1CCC(=O)[C@@H]1C/C=C/CCO[C@@H]1O[C@@H](CO)[C@@H](O)[C@@H](O)[C@@H]1O	416.46700000000004	-0.31219999999999937	9	4	10	0
[1835.1187]	0.24425467408199003	C[C@H]1O[C@@H](Oc2cc(O)c3c(=O)c(O)c(-c4cc(O)c(O)c(O)c4)oc3c2)[C@@H](O)[C@@H](O)[C@@H]1O	464.3790000000001	0.19429999999999936	12	8	3	3
[405579.25]	0.7519269379703745	COc1cccc(CN2CCCCC2)c1	205.30099999999993	2.6811000000000007	2	0	3	1
[349.2156]	0.22043335662217342	O=C(O)CC(=O)OC[C@@H]1O[C@@H](Oc2ccc3c(=O)c(-c4ccc(O)cc4)coc3c2)[C@@H](O)[C@H](O)[C@@H]1O	502.42800000000017	0.3698999999999995	12	5	7	3
[1499.5239]	0.208545228528942	COc1cc2oc3cc(O)c(O)cc3c(=O)c2c(O)c1[C@@H]1O[C@@H](CO)[C@@H](O)[C@@H](O)[C@@H]1O	436.3690000000001	-0.41350000000000064	11	7	3	3
[1.6539218e+08]	0.3816707853166521	C[C@@]12C[C@@H]3OC(=O)[C@H]1CO[C@]14O[C@@]5([C@@H]2C1=O)[C@](O)(CC[C@H]1[C@H]4CC=C2CC=CC(=O)[C@@]21C)C(=O)O[C@]35C	510.5390000000004	1.5569999999999993	9	1	0	0
[5845092.]	0.026278488254341287	CC/C=C\C/C=C\C/C=C\C/C=C\C/C=C\CCCC(=O)OC[C@H](COC(=O)CCCCCCC/C=C\CCCCCCCC)OC(=O)CCCCCCCCCCCCC	851.3509999999992	16.644899999999964	6	0	45	0
[53808.49]	0.8293543257320503	N#CC1=C(N)Oc2cc(O)ccc2[C@H]1c1ccccc1	264.284	2.61038	4	2	1	2
[6383350.5]	0.7606075384932761	CCC[C@H](C(=O)c1ccc(C#N)cc1)N1CCCC1	256.34899999999993	3.0054800000000013	3	0	5	1
[1102.8131]	0.3310267553587243	O=c1c(-c2ccc(O)cc2)coc2cc(O[C@H]3O[C@@H](CO)[C@@H](O)[C@@H](O)[C@@H]3O)cc(O)c12	432.3810000000001	0.04989999999999978	10	6	4	3
[7248241.]	0.223653234346421	CO[C@@]1(NC(=O)CCC[C@H](N)C(=O)O)C(=O)N2C(C(=O)O)=C(CO)S[C@H]21	389.38600000000014	-1.768899999999997	10	5	9	0
[1.8775248e+13]	0.5505319005093066	O=[N+]([O-])c1cc([N+](=O)[O-])ccc1[N+](=O)[O-]	213.105	1.4112	6	0	3	1
[7892481.]	0.7671986554681222	COc1ccc(OC)c(C(=O)O)c1	182.17499999999998	1.402	4	1	3	1
[19368.23]	0.34797342806721066	CC(=O)O[C@@H]1C=C([C@H](C)[C@H]2CC(C)=C(C)C(=O)O2)[C@@]2(C)CC[C@H]3[C@@H](C[C@@H]4O[C@@]45CC=CC(=O)[C@]35C)[C@]12O	510.62700000000035	3.986300000000004	7	1	3	0
[386850.38]	0.6392322328342812	C=CCOc1cc(C(=O)O)ccc1/C=C/c1ccccc1	280.32300000000004	4.120000000000003	3	1	6	2
[837695.25]	0.4921128921249663	CC1(C)OC(=O)C=C[C@]2(C)[C@@H]1CC(=O)[C@]1(C)[C@@H]2[C@H](O)C[C@@]2(C)[C@@H](c3ccoc3)OC(=O)[C@H]3O[C@@]321	470.51800000000026	2.8954000000000013	8	1	1	1
[56248.105]	0.6964326499101855	CC(C)(Oc1ccc(-c2ccccc2)cc1)[C@@H](O)c1ccccc1	318.41600000000005	5.2446000000000055	2	1	5	3
[2217.9963]	0.2151758110212714	COC(=O)/C(C)=C\C=C\C=C\C(C)=C\C=C\C=C(C)\C=C\C=C(C)\C=C\C=C(\C)C(O)C	434.6200000000002	7.052700000000009	3	1	11	0
[4563.927]	0.3781933849168052	CC(C)=CCC1(CC=C(C)C)C(=O)C(=O)C(C(=O)C(C)C)C(=O)C(C(C)C)=C1O	402.5310000000002	4.7157000000000036	5	1	7	0
[101782.26]	0.5384208186448718	COc1ccc(CCNC(=O)CCCCC[C@@H](N)C(=O)O)cc1	322.405	1.7163000000000002	5	3	11	1
[30936.682]	0.3090530696498384	O=C(O)CCC/C=C/CC[C@@H]1O[C@H]1CCCCCC(=O)O	298.37899999999996	3.380200000000001	5	2	13	0
[127450.42]	0.40449115551681625	C/C(=C\CNc1ncnc2c1ncn2[C@@H]1O[C@@H](CO)[C@@H](O)[C@@H]1O)CO	351.36300000000006	-1.2117	9	5	6	2
[9632213.]	0.8589607719574609	C[C@H](C(=O)O)c1ccc(C(=O)c2cccs2)cc1	260.31399999999996	3.167200000000001	3	1	4	2
[422781.53]	0.6970642609770961	O=C(Nc1ccccc1)Nc1ncccc1/C=N/c1ccccc1	316.364	4.476200000000003	2	2	4	3
[408826.56]	0.6399017951822624	C=C(C(=O)O)[C@H]1CCC(C)(C)O1	170.20799999999997	1.5848	3	1	2	0
[9208.858]	0.6565896064526678	COc1ccc(-c2oc3cc(OC)c(O)c(O)c3c(=O)c2OC)cc1OC	374.34500000000014	2.9056000000000024	8	2	5	3
[115780.83]	0.6080347370382181	CC1=C2C=C3C(C)(C)CCC[C@@]3(C)C[C@@H]2OC1=O	246.34999999999994	3.7748000000000026	2	0	0	0
[3931610.8]	0.4785803377497796	COCCn1c(C)c(C(=O)c2cccc3ccccc23)c2ccccc21	343.4260000000001	4.980320000000004	2	0	5	4
[133656.33]	0.7934350450445922	COc1ccc2cc1/C=C/N=C(/O)[C@H]1CNC[C@H]21	244.29399999999998	1.9389999999999998	3	2	1	1
[1582.5536]	0.2356871302501428	COc1cc([C@H]2Oc3c(OC)cc(/C=C/CO)cc3[C@@H]2CO)cc(OC)c1O[C@@H]1O[C@@H](CO)[C@@H](O)[C@@H](O)[C@@H]1O	550.5570000000004	0.10619999999999974	12	6	10	2
[2.6602003e+08]	0.6293752378906268	O=S(=O)(Cl)c1ccc(/N=N/c2ccccc2)cc1	280.73600000000005	4.029500000000002	2	0	3	2
[680662.9]	0.6112945725737134	CN(C(=O)CCCCCCNc1ccccc1)C(=O)NCc1ccccc1	367.4930000000001	4.417200000000003	3	2	10	2
[6.4637357e+08]	0.7047420666457889	COC(=O)[C@@]1(c2ccccc2)CCN(C)C1	219.28399999999996	1.4328999999999998	3	0	2	1
[349.2156]	0.22043335662217342	O=C(O)CC(=O)OC[C@@H]1O[C@@H](Oc2ccc3c(=O)c(-c4ccc(O)cc4)coc3c2)[C@H](O)[C@H](O)[C@H]1O	502.42800000000017	0.3698999999999995	12	5	7	3
[413208.78]	0.36617803179028435	C=CCSS[C@@H](CC)[S@](=O)CCC	238.44299999999996	3.4486000000000017	3	0	8	0
[19806.123]	0.37158994243881677	C[C@@H]([C@@H]1CC[C@H]2[C@H]3COC(=O)[C@@H]4C[C@]5(C)[C@@H](C6=CC(=O)OC6)CC[C@@]5(O)[C@@H]4CC[C@@]3(O)C2)O[C@@H](C(=O)O)[C@@H]1O	548.6290000000006	1.5865	10	4	5	0
[30692.3]	0.7152891518907435	COc1ccc(O)c2c1C(=O)c1c(O)cc(C)cc1C2=O	284.26700000000005	2.19022	5	2	1	3
[36563.523]	0.6617234466745804	COc1cc(O)c(C(=O)/C=C/c2ccccc2)c(O)c1	270.284	3.0025000000000013	4	2	4	2
[2729.723]	0.27200652157815325	COc1cc(O[C@H]2O[C@@H](CO)[C@@H](O)[C@@H](O)[C@@H]2O)c(-c2coc3cc(O)c(OC)cc3c2=O)cc1O	492.43300000000033	0.06709999999999983	12	6	6	3
[24024.607]	0.6483558699523282	C=C1CC[C@@]23CC[C@H]4[C@@](C)(CO)CCC[C@]4(C)[C@@H]2CC[C@H]1C3	302.50200000000007	5.337900000000006	1	1	1	0
[40369.32]	0.8417925914605353	CC(=O)c1cccc(-c2cc(O)cc(OC)c2)n1	243.26199999999997	2.665400000000001	4	1	3	2
[176569.11]	0.7590440754398783	Cc1[nH]c2ccc(F)cc2c1CCNC(=O)c1ccccc1	296.34499999999997	3.587920000000002	1	2	4	3
[2050.5076]	0.3497227664438865	O=c1c(-c2ccc(O)cc2)coc2cc(O)c(O[C@H]3OC[C@@H](O)[C@@H](O)[C@H]3O)c(O)c12	418.3540000000001	0.3945999999999997	10	6	3	3
[134.56445]	0.23219966293357147	C=C1C(=O)O[C@@H]2/C=C(\C)CC/C=C(/C(=O)O[C@@H]3O[C@@H](CO)[C@@H](O)[C@@H](O)[C@@H]3O)CC/C=C(\C)CC/C=C(\C)CC[C@@H]12	560.6840000000001	3.3270000000000017	9	4	3	0
[11596770.]	0.3855013631600322	CO[C@H]1O[C@H](CO)[C@@H](O)[C@H](O)[C@H]1O	194.18300000000002	-2.5673	6	4	2	0
[164286.78]	0.08575890493480806	CCCCCCCCCC[C@@H](O)[C@H]1CC[C@H]([C@@H]2CC[C@H]([C@@H](O)CCCCCCCC[C@@H](O)CC3=C[C@@H](C)OC3=O)O2)O1	594.8740000000005	7.07770000000001	7	3	23	0
[21031106.]	0.6492131754180785	Cc1ccccc1SCCCNC(=O)c1ccc2c(c1)OCO2	329.4210000000001	3.6359200000000023	4	1	6	2
[5112660.]	0.7775070894428037	COc1ccccc1N1CCN(CCCNC(=O)c2ccccc2)CC1	353.46600000000007	2.6373000000000006	4	1	7	2
[288794.06]	0.5053043900028521	CC(=O)Oc1ccc2ccccc2c1	186.21	2.7651000000000012	2	0	1	2
[1414622.9]	0.7897459856161572	CC(=O)Nc1c(Cl)cccc1C(=O)O	213.62	1.9965999999999997	3	2	2	1
[12937.989]	0.1312640547330206	O=C(/C=C\c1ccc(O)c(O)c1)O[C@@H]1O[C@@H](COS(=O)(=O)O)[C@@H](O)[C@@H](O)[C@@H]1O	422.36400000000003	-1.718800000000001	12	6	6	1
[1773.4302]	0.3713049667306604	CCOC(=O)c1nc(CNc2cccc(Cl)c2)nc2c1ncn2[C@@H]1O[C@H](CO)[C@@H](O)[C@@H]1O	463.87800000000016	0.8799999999999992	10	4	7	3
[2938.2668]	0.46823586666268724	CC(C)=CCC/C(C)=C/CC/C(C)=C/Cc1ccccc1	282.47099999999995	6.648300000000007	0	0	8	1
[11058732.]	0.7179011989142308	c1c[nH]c(CN2CCCCC2)n1	165.23999999999998	1.3956	2	1	2	1
[594152.5]	0.7990193971430731	COc1ccnc(C[S@@](=O)c2nc3ccccc3[nH]2)c1	287.344	2.2743	4	1	4	3
[782811.5]	0.5998433718568928	CC[C@H]1CCc2occ(C)c2CC1	178.27499999999995	3.4930200000000022	1	0	1	1
[33566.53]	0.12667105356663796	O=c1ccn([C@@H]2O[C@H](CO[P@](=O)(O)O[P@@](=O)(O)O[C@H]3O[C@H](CO)[C@@H](O)[C@H](O)[C@H]3O)[C@@H](O)[C@H]2O)c(=O)[nH]1	566.3020000000001	-4.793699999999994	17	9	9	1
[590088.5]	0.6853134429962167	OCCCc1ccc(O)cc1	152.19299999999998	1.3171	2	2	3	1
[2.0934885e+10]	0.40319327714510134	CC1=C2[C@@H](CC1)C2	94.15700000000001	2.1166	0	0	0	0
[53102928.]	0.026161698261343846	CCCC/C=C\C/C=C\CCCCCCCCCC(=O)OC[C@H](COC(=O)CCCCCCC/C=C\C/C=C\CCCCCC)OC(=O)CCCCCCCCCCCCCCCCCCC	939.5449999999987	19.433499999999988	6	0	53	0
[2320887.5]	0.026493782530486638	CCCCC/C=C\C/C=C\C/C=C\C/C=C\CCCC(=O)OC[C@H](COC(=O)CCCCCCCCC/C=C\C/C=C\C/C=C\CCCCC)OC(=O)CCCCC	807.2539999999998	15.250599999999965	6	0	41	0
[3833.7375]	0.668076601839747	CC1(C)CC(=O)c2c(ccc3ccc(=O)oc23)O1	244.24599999999998	2.5368000000000013	4	0	0	2
[7.7793475e+09]	0.626268426052776	CC(=O)c1nc2ccccc2s1	177.22799999999998	2.498900000000001	2	0	1	2
[9171.592]	0.1882768605314995	CC1=CC(=O)CC(C)(C)[C@@]1(O)CC[C@H](C)O[C@@H]1O[C@@H](CO[C@@H]2OC[C@@H](O)[C@@H](O)[C@@H]2O)[C@@H](O)[C@@H](O)[C@@H]1O	520.5720000000002	-1.888699999999996	12	7	8	0
[9.848804e+08]	0.04697418367951138	CCCCCCCCCCCCCCCCCCCCCCCCCCCOC(=O)CCCCCCCCCCCCCCCCCCC	691.2669999999997	17.34369999999997	2	0	44	0
[863031.25]	0.9060730064432296	CS(=O)(=O)Nc1ccc(-c2ccccc2)cc1	247.31900000000005	2.725100000000001	2	1	3	2
[30085.973]	0.6517358433260241	COc1[nH]c(=O)c2c([nH]c3ccccc32)c1C(=O)O	258.233	1.7162	4	3	2	3
[2098.094]	0.584652592026682	CC1=C(CC/C(C)=C\COc2ccc(C#N)cc2)C(C)(C)CCC1	323.4800000000002	6.190180000000006	2	0	6	1
[261556.42]	0.4762091064399378	COCc1ccc(N[C@@H]2O[C@@H](CO)[C@@H](O)[C@@H](O)[C@@H]2O)cc1	299.323	-0.9552	7	5	5	1
[19099.785]	0.6882886465369011	CCC(=O)N1CCc2cc(OC)c(OC)c(OC)c2[C@H]1c1ccc(OC)c(OC)c1	415.48600000000016	3.6137000000000024	6	0	7	2
[16330.697]	0.27879929350657007	Nc1nc2[nH]c(CCCCNCCCCNC(=O)c3ccc(C(F)(F)F)cc3)cc2c(=O)[nH]1	464.4920000000001	2.9747000000000003	5	5	11	3
[29387366.]	0.6773834395392838	CN1CC[C@]2(C)CC[C@]3(C)c4ccccc4[C@@]3(C)CC[C@@H]12	283.45900000000006	4.500000000000004	1	0	0	1
[42369.55]	0.5441901378512692	O=C(O)CC[C@@H](CCCCCCc1ccc(O)cc1)C(=O)O	308.374	3.450800000000002	5	3	11	1
[325.98923]	0.1635725561247654	O=C(OC[C@H]1O[C@@H](Oc2cc(O)c3c(=O)c(O)c(-c4ccc(O)cc4)oc3c2)[C@H](O)[C@H](O)[C@@H]1O)c1ccc(O)cc1	568.4870000000002	1.325799999999999	13	7	6	4
[947443.25]	0.6900383707260145	C[C@]12CC[C@@H]3c4ccc(O)c(c4CC[C@@H]3C)[C@@H]1C[C@@H](O)[C@@H]2O	302.41399999999993	3.0673000000000017	3	3	0	1
[9.3854694e+08]	0.5729268413253363	COc1c2ccccc2nc2ccccc12	209.24799999999996	3.396600000000002	2	0	1	3
[1.3447109e+08]	0.4664054785302647	C[C@@H]1CCCC(=O)C1	112.172	1.7656	1	0	0	0
[183832.7]	0.24325846760776557	OC[C@@H]1O[C@@H](O[C@@H]2[C@@H](O)[C@@H](O)[C@@H](O)O[C@@H]2CO)[C@@H](O)[C@@H](O)[C@@H]1O	342.297	-5.397199999999993	11	8	4	0
[1568512.6]	0.026379975197487585	CC/C=C\C/C=C\C/C=C\C/C=C\C/C=C\CCCC(=O)OC[C@@H](COC(=O)CCCCCCC/C=C\CCCCCCCC)OC(=O)CCCCCCCCC/C=C	821.2809999999994	15.640699999999962	6	0	43	0
[254915.77]	0.040480514300804286	CCCCCCCCCC/C=C\CC[C@@H]1O[C@H]1CC[C@@H]1O[C@@H]1CCCCCCCCCCCCC1=C[C@@H](C)OC1=O	572.9150000000006	10.721499999999992	4	0	28	0
[2960.6033]	0.02336137318994672	CCCCCCCCC#CCC(=O)OC[C@H](CO[P@@](=O)(O)O[C@H]1[C@@H](O)[C@@H](O)[C@@H](O)[C@@H](OP(=O)(O)O)[C@@H]1O)OC(=O)CCCCCCCCCCCCC	802.8289999999994	4.723900000000003	16	7	29	0
[26012.693]	0.6112758401383865	CCOC(=O)[C@@H](Cc1c[nH]c2ccccc12)NS(=O)(=O)c1ccc(C)cc1	386.4730000000001	2.9290200000000013	4	2	7	3
[10747171.]	0.6570968647694734	O=C(N/N=C/C=C/c1ccccc1)c1ccccc1	250.30100000000002	3.1156000000000015	1	1	4	2
[316.84595]	0.6764299180273097	CC(C)=CCc1c(O)ccc([C@@H]2COc3c(ccc4c3C=CC(C)(C)O4)C2)c1O	392.4950000000002	5.509400000000006	4	2	3	2
[155813.95]	0.47401205245912403	CC1(C)[C@@H](O)CC[C@]2(C)[C@H]1CC[C@]1(C)[C@@H]2C(=O)C=C2[C@@]34C[C@](C)(C(=O)O3)[C@H](O)C[C@]4(C)CC[C@@]21C	484.6770000000004	4.978200000000005	5	2	0	0
[851867.8]	0.5206348104053623	CCCCCCOC(C)C	144.25799999999998	2.9917000000000016	1	0	6	0
[209465.53]	0.923602879469534	COc1cc2c(cc1OC)O[C@@H]1c3ccc(O)cc3OC[C@@H]21	300.31000000000006	3.0191000000000017	5	1	2	2
[5841.388]	0.533075772111028	C=C(C)[C@@H]1CC[C@@]2(C)CCCC(C)(C)[C@@H]2C1	220.39999999999995	5.195200000000005	0	0	1	0
[78899.3]	0.7190371346768648	COC1=C[C@H](C)[C@H]2C[C@H]3O[C@@H](OC)C[C@H]4C(C)=C(OC)C(=O)[C@H]([C@@]34C)[C@@]2(C)C1=O	404.5030000000002	3.2649000000000017	6	0	3	0
[14990258.]	0.6649710745729586	C=C[C@@]1(C)Cc2c(O)cccc2O1	176.21499999999997	2.2718	2	1	1	1
[40531.535]	0.7455695163569593	COc1cc(C(=O)N[C@H](C(=O)O)C(C)C)ccc1O	267.281	1.2397999999999993	5	3	5	1
[10229.161]	0.21283826224727073	Oc1ccc([C@H](O)CNCCCCCNc2ccc(O)c3c2CCC3)cc1O	386.4920000000002	3.197500000000002	6	6	10	2
[13406.684]	0.06950842736292788	CCC(=O)SCCNC(=O)CCNC(=O)[C@H](O)C(C)(C)CO[P@@](=O)(O)O[P@](=O)(O)OC[C@H]1O[C@@H](n2cnc3c(N)ncnc32)[C@H](O)[C@@H]1OP(=O)	789.5910000000001	0.18870000000000248	20	7	20	2
[808273.94]	0.7691696687364031	CC(C)(C)NCC(=O)N1CCCC[C@H]1C(=O)O	242.31899999999993	0.8401999999999996	4	2	3	0
[62902.918]	0.5210784048196164	C=CCc1cc2c(c(O[C@@H]3O[C@@H](CO)[C@@H](O)[C@H](O)[C@@H]3O)c1)OCO2	340.3280000000001	-0.6775000000000004	8	4	5	1
[56602.61]	0.3815950303791675	CC1(C)C[C@@H]2C3=CC[C@@H]4[C@@]5(C)CC[C@@H](O)C(C)(C)[C@@H]5CC[C@@]4(C)[C@@]3(C)C[C@H](O)[C@]2(C(=O)O)C[C@@H]1O	488.7090000000003	5.175200000000006	5	4	1	0
[1010.35486]	0.23771466699714208	C=C1/C=C\C[C@H](O)/C(C)=C/C=C/C=C/C(C)=C/C=C(/C)CC/C=C(/C)CC/C=C(\C)C(=O)C[C@]2(C)O[C@H]2CC1(C)C	558.8470000000003	9.800699999999999	3	1	0	0
[148368.39]	0.8444207691321263	COc1ccc2[nH]cc(CCNC(=S)SC)c2c1	280.418	2.956500000000001	4	2	4	2
[1281.0247]	0.21555102452539657	COc1cc([C@@H](O)[C@@H](CO)Oc2ccc(CCCO)cc2O)ccc1O[C@@H]1OC[C@@H](O)[C@@H](O)[C@@H]1O	496.5090000000001	-0.3832000000000004	11	7	11	2
[2621064.2]	0.3008482101750198	CO[C@@H]1[C@H](O)[C@@H](O)[C@H](O)[C@@H](O)[C@H]1O	194.18300000000002	-3.1805	6	5	1	0
[3449.5825]	0.5007385324320457	CC(C)[C@@H]1Oc2cc(ccc2O)[C@H](O)[C@@H](NC)C(=O)N[C@@H](Cc2ccccc2)NC1=O	427.50100000000015	1.2317999999999991	6	5	4	2
[1.370784e+09]	0.026137455319007952	CCCCCCCC/C=C\CCCCCCCCCCCCCC(=O)OC[C@H](COC(=O)CCCCCCCCC/C=C\CCCCCCCC)OC(=O)CCCCCCCCCCCCCCCCCCC	1027.7389999999984	22.22210000000001	6	0	61	0
[49349.906]	0.09679376706658344	CCCCC[C@@H](O)CC[C@@H](O)[C@@H]1CC[C@H]([C@@H]2CC[C@H]([C@@H](O)CCCCCCCCCCCC3=C[C@@H](C)OC3=O)O2)O1	580.8470000000005	6.687600000000008	7	3	22	0
[4648.539]	0.3428252952386551	C[C@@]12C(=O)C=CC[C@]1(O)C[C@@H]1[C@@H]2CC[C@]2(O)[C@H](O)C[C@]3(C)[C@H](CO)[C@@H](O)C[C@@]3(C)[C@H]2[C@@H]1O	450.57200000000023	0.5411999999999992	7	6	1	0
[34576.01]	0.7008197467831521	CC1=C[C@H](O)[C@]2(C)CC(=O)CC(C)(C)O[C@@H]2O1	240.29899999999998	1.7718	4	1	0	0
[631.5703]	0.17370096152271805	C[C@@H]1O[C@@H](OC[C@@H]2O[C@@H](Oc3cc(O)c4c(=O)cc(-c5ccc(O)cc5)oc4c3)[C@@H](O)[C@@H](O)[C@@H]2O)[C@@H](O)[C@@H](O)[C@@H]1O	578.5230000000004	-1.0983000000000007	14	8	6	3
[220.95407]	0.5418552971047761	COc1ccc([C@H]2OC[C@H]3O[C@@H](Oc4ccc(O)cc4)[C@@H](c4ccc(OC)cc4)[C@@H](O)[C@@H]3C2)cc1	478.54100000000017	4.4356000000000035	7	2	6	3
[454456.88]	0.4211490744000541	O=C(c1cc(F)c(F)cc1)c1cn(CCCCCF)c2ccccc12	345.36400000000003	5.290300000000004	1	0	7	3
[108965.48]	0.5515668749293398	C=CCc1ccc(O[C@H]2O[C@@H](CO)[C@@H](O)[C@@H](O)[C@@H]2O)cc1	296.31899999999996	-0.40620000000000034	6	4	5	1
[3247870.8]	0.02660613261255523	CC/C=C\C/C=C\C/C=C\C/C=C\C/C=C\CCCC(=O)OC[C@H](COC(=O)CCCCCCC/C=C\C/C=C\CCCCCC)OC(=O)CCCCCCC/C	793.2269999999996	14.860499999999966	6	0	40	0
[6569.905]	0.8611844604057881	COc1ccc([C@H](O)[C@H](c2ccc(OC)cc2)[C@H](C)O)cc1	302.37	2.9018000000000015	4	2	6	2
[69854.25]	0.5114061179938431	C[C@H](N[C@@H](CCc1ccccc1)C(=O)NCCS(=O)(=O)c1ccccc1)C(=O)O	418.51500000000016	1.6405999999999994	6	3	11	2
[5615.5728]	0.7707751074107199	C[C@@H]1CC(=O)c2c(ccc3c2O[C@@H]2CCc4cc(O)cc(O)c4[C@@H]23)O1	338.35900000000004	3.290600000000002	5	2	0	2
[20621.13]	0.41237774823074	CC(=O)O[C@H]1C=C([C@@H](C)OC(=O)c2ccccc2)[C@H](OC(C)=O)[C@@H]1OC(C)=O	390.3880000000002	1.967	8	0	6	1
[23426.51]	0.19840017546037914	CC1(C)CC(=O)[C@@]2(C)CCC[C@]3(C)C(=CC[C@@H]4[C@@]5(C)C[C@@H](O)[C@@H](O[C@@H]6O[C@@H](CO)[C@@H](O)[C@@H](O)[C@@H]6O)[C@@](C)(CO)[C@@H]5CC[C@]43C)[C@@H]2C1	648.8779999999999	3.5054000000000016	9	6	4	0
[35895480.]	0.026161698261343846	CCCC/C=C\C/C=C\CCCCCCCCCC(=O)OC[C@H](COC(=O)CCCCCCCCC/C=C\CCCCCC)OC(=O)CCCCCCCCCCC/C=C\CCCCCCC	939.5449999999989	19.433499999999988	6	0	53	0
[2105.2153]	0.27556875596998526	CC(=O)OCC1=CO[C@@H](OC(=O)CC(C)C)[C@@H]2C1=C[C@@H](OC(=O)CC(C)(C)OC(C)=O)[C@]21CO1	480.51000000000033	2.3478000000000003	10	0	9	0
[1545811.4]	0.5590150957588377	Clc1ccc(-c2ccc(-c3ccccc3)cc2)cc1	264.755	5.674000000000004	0	0	2	3
[142064.5]	0.8314823955760108	C[C@]12CCc3occc3[C@@H]1CC[C@@]13C[C@H](CC[C@@H]12)[C@](O)(CO)C3	316.44100000000003	3.639300000000002	3	2	1	1
[7.4743616e+08]	0.02614852788267762	CCCCCC/C=C\CCCCCCCC(=O)OC[C@@H](COC(=O)CCCCCCCCC/C=C\CCCCCCCC)OC(=O)CCCCCCCCCCCCCCCCCCCCCCC	971.6309999999985	20.661699999999996	6	0	57	0
[1.2596132e+08]	0.02616974870575187	CC/C=C\C/C=C\C/C=C\C/C=C\CCCCCCC(=O)OC[C@@H](COC(=O)CCCCCCCCCCCCCCCCCCCCCCC)OC(=O)CCCCCCCCCCC/C	925.5179999999988	19.043399999999984	6	0	52	0
[6911118.]	0.7309149715140348	CCCCCOc1ccc(C(=O)O)cc1	208.25699999999998	2.953800000000001	3	1	6	1
[8086.124]	0.27680357291828683	C=C1C(=O)O[C@H]2/C=C(/C)CC/C=C(/C(=O)O[C@@H]3O[C@@H](CO)[C@@H](O)[C@@H](O)[C@@H]3O)CC[C@@H]12	424.4460000000001	-0.1260000000000001	9	4	3	0
[72154.805]	0.8034372880865636	C/C=C/c1ccc(OCCN)c(OC)c1	207.27299999999997	2.0658	3	1	5	1
[173251.4]	0.3847293735503361	O=C(Nc1cc2ccccc2cc1)c1cn(CCCCCF)c2ccccc12	374.45900000000006	6.186600000000005	1	1	7	4
[24819.945]	0.721957609276822	CC1(C)[C@@H](C(=O)O)CC[C@@]2(C)[C@@H]1CC[C@]13C=C[C@](C)(C1)C(=O)C[C@@H]32	330.46800000000013	4.465100000000004	3	1	1	0
[truncated: 1,498 more rows]
