# Supplementary material for: Transformer-Decoder GPT Models for Generating Virtual Screening Libraries of HMG-Coenzyme A Reductase Inhibitors: Effects of Temperature, Prompt Length, and Transfer-Learning Strategies
Source: J Chem Inf Model. 2024 Nov 7;64(22):8464–80. doi: 10.1021/acs.jcim.4c01309 (PMC11600504; doi:10.1021/acs.jcim.4c01309)
Supplement: Supplementary file 3 — ci4c01309_si_003.zip [file ci4c01309_si_003.zip › Datasets/xfer_Learning_files/NoXA5K_model_gen_ic50_results/NoXA5K_Docking_Statin_similarity_0p0.csv]

Generated Molecule	atorvastatin	rosuvastatin	simvatstatin	lovastatin	fluvastatin	pravastatin
C/C=C\C/C=N\C#CC#CC#CC#CC#CC#CC#CCCOC(C)=O	0.04395604395604396	0.05844155844155844	0.060810810810810814	0.06164383561643835	0.06040268456375839	0.061224489795918366
Cc1cc(C2=C(/C=C/[C@H]3CCCN3)C(=O)NC3=C2C(=O)CCC3)cc(Cl)c1F	0.096045197740113	0.12080536912751678	0.08053691275167785	0.08163265306122448	0.11724137931034483	0.05263157894736842
C[C@@](O)(CC(=O)O)CC(=O)OC[C@@H]1O[C@@H](Oc2c(-c3ccc(O)cc3)oc3cc(O)cc(O)c3c2=O)[C@@H](O)[C@@H](O)[C@@H]1O	0.18652849740932642	0.1744186046511628	0.14619883040935672	0.13450292397660818	0.17964071856287425	0.16071428571428573
O=C1C[C@@H](c2c(O)cc(O)cc2O)Oc2cc(O[C@H]3O[C@@H](CO)[C@@H](O)[C@H](O)[C@@H]3O)ccc21	0.1092896174863388	0.1069182389937107	0.14093959731543623	0.14285714285714285	0.11764705882352941	0.11920529801324503
COc1cc([C@]23Oc4cc(O)cc(O)c4[C@H]([C@H]2O[C@@H]2O[C@@H](CO)[C@@H](O)[C@@H](O)[C@@H]2O)[C@](C)(C(C)=O)O3)cc(OC)c1O	0.1024390243902439	0.11797752808988764	0.14201183431952663	0.1437125748502994	0.10857142857142857	0.12941176470588237
C=CCNC1=C2C[C@@H](C)C[C@@H](OC)[C@H](O)[C@H](C)/C=C(/C)[C@@H](OC(N)=O)[C@@H](OC)/C=C/C=C(/C)C(=O)NC(=CC1=O)C2=O	0.10679611650485436	0.12290502793296089	0.22641509433962265	0.22151898734177214	0.10734463276836158	0.1686746987951807
C=C[C@](C)(O)/C=C/C(C)=C/C=C/C#CC#CC#CC/C=C/CC/C=C(/C)CC/C=C(/C)CC/CC=C(/C)CCC=C(C)C	0.03982300884955752	0.050505050505050504	0.06315789473684211	0.04712041884816754	0.041025641025641026	0.05789473684210526
OC[C@@H]1O[C@H](c2c(O)cc3c(c2O)C[C@H](O)[C@@H](c2ccc(O)cc2)O3)[C@@H](O)[C@@H](O)[C@@H]1O	0.1111111111111111	0.11612903225806452	0.12837837837837837	0.13013698630136986	0.12751677852348994	0.10666666666666667
C[C@@H]1O[C@@H](O[C@H]2[C@@H](O)[C@H](O)[C@H](CO)O[C@H]2Oc2c(-c3ccc(O)cc3)oc3cc(O)cc(O)c3c2=O)[C@@H](O)[C@@H](O)[C@@H]1O	0.1330049261083744	0.12777777777777777	0.11931818181818182	0.1206896551724138	0.14450867052023122	0.10734463276836158
COCCOC(=O)C1=C(C)NC2=C(C(=O)C[C@@H](c3ccc(Cl)cc3)C2)[C@@H]1c1ccc(O)c(OC)c1	0.16393442622950818	0.14814814814814814	0.13924050632911392	0.14102564102564102	0.17532467532467533	0.11180124223602485
O=C(O)CC[C@@]1(C(=O)O)C(=O)NC(Cc2ccccc2)=C(C(=O)O)[C@@H]1/C=C/c1ccccc1	0.2777777777777778	0.18421052631578946	0.09433962264150944	0.09554140127388536	0.24113475177304963	0.12337662337662338
C=CC1=CC(=O)[C@@H]2[C@@H](CC[C@@H]3C(C)(C)[C@@H](O)C(=O)C[C@]32C)[C@H]1C	0.05389221556886228	0.08759124087591241	0.1721311475409836	0.175	0.06666666666666667	0.12698412698412698
C#C[C@]1(O)C=C[C@H]2[C@@H]3CCC4=CC(=O)CC[C@]4(C)[C@H]3CC[C@@]21C	0.052941176470588235	0.06293706293706294	0.13178294573643412	0.13385826771653545	0.06521739130434782	0.09848484848484848
C=C(CCC=C(C)C)[C@H]1CC[C@@](C)(O)[C@@H]2CC[C@@H](C)[C@@H]2C1	0.04242424242424243	0.0661764705882353	0.13934426229508196	0.14166666666666666	0.05263157894736842	0.12195121951219512
CC#CC#C/C=C\C#CC#CC#CC#CC#CC#CC#CC#CCCCCOC(C)=O	0.04591836734693878	0.05325443786982249	0.05521472392638037	0.055900621118012424	0.054878048780487805	0.062111801242236024
C=C1CC[C@@H](CC[C@@H]2CC[C@]3(OC2)O[C@@]2(O)CC[C@]3(C)OC2(C)C)C(C)(C)[C@H]1C/C=C1/C(=O)OC[C@H]1O	0.05339805825242718	0.07344632768361582	0.15	0.14465408805031446	0.06321839080459771	0.10240963855421686
CC(/C=C/[C@@]12O[C@@]1(C)CCCC2(C)C)=C\C=C\C(C)=C\C=C\C=C(C)\C=C\C=C(\C)[C@H]1C=C2/C(C)(C)CCCC[C@]2(C)O1	0.02631578947368421	0.045454545454545456	0.0748663101604278	0.06989247311827956	0.035897435897435895	0.05263157894736842
C[C@@H]1O[C@H](Oc2cc(O)c3c(=O)c(O[C@@H]4O[C@@H](CO)[C@@H](O)[C@@H](O)[C@@H]4O)c(-c4ccc(O)cc4)oc3c2)[C@@H](O)[C@@H](O)[C@@H]1O	0.1330049261083744	0.12777777777777777	0.11931818181818182	0.1206896551724138	0.14450867052023122	0.10734463276836158
CCCCCC/C=C/CCCCCCCCCC(=O)OC[C@H](CO[P@@](=O)(O)O[C@H]1[C@@H](O)[C@@H](O)[C@@H](OP(=O)(O)O)[C@@H](OP(=O)(O)O)[C@@H]1O)OC(=O)CCCC	0.06504065040650407	0.06818181818181818	0.09047619047619047	0.0966183574879227	0.059907834101382486	0.12871287128712872
CC(=O)O[C@H]1/C=C\[C@](C)(O)C[C@H](C)C/C=C/[C@H]2[C@@H](O)[C@@](C)(O)[C@@H](C)[C@@H]3[C@@H](Cc4ccccc4)NC(=O)[C@@]123	0.15508021390374332	0.11834319526627218	0.2119205298013245	0.20666666666666667	0.15723270440251572	0.16666666666666666
CC[C@@H](C(C)C)[C@H](O)[C@@H](O)[C@@H](C)[C@H]1CC[C@@H]2[C@@H]3CC(=O)[C@@H]4C[C@@H](O)[C@@H](O)C[C@]4(C)[C@H]3CC[C@@]21C	0.07853403141361257	0.10493827160493827	0.1610738255033557	0.1793103448275862	0.09433962264150944	0.1780821917808219
C[C@H]1O[C@H](O[C@@H]2[C@@H](O)[C@@H](O)[C@@H](CO)O[C@@H]2Oc2c(-c3ccc(O)cc3)oc3cc(O)cc(O)c3c2=O)[C@@H](O)[C@@H](O)[C@@H]1O	0.1330049261083744	0.12777777777777777	0.11931818181818182	0.1206896551724138	0.14450867052023122	0.10734463276836158
C=CC(=C)CC[C@@H]1[C@]2(C)CCCC(C)(C)[C@H]2CC[C@]1(C)O	0.03636363636363636	0.06666666666666667	0.11290322580645161	0.11475409836065574	0.05303030303030303	0.0873015873015873
CC(C)[C@@H](CC[C@@H](C)[C@H]1CC[C@H]2[C@@H]3CC=C4C[C@@H](O)CC[C@]4(C)[C@H]3CC[C@@]21C)C(C)C	0.06951871657754011	0.0880503144654088	0.14383561643835616	0.15384615384615385	0.07692307692307693	0.136986301369863
CC(/C=C\[C@]12O[C@]1(C)CCCC2(C)C)=C/C=C/C(C)=C/C=C\C=C(C)\C=C\C=C(\C)[C@H]1C=C2/C(C)(C)CCCC[C@]2(C)O1	0.02631578947368421	0.045454545454545456	0.0748663101604278	0.06989247311827956	0.035897435897435895	0.05263157894736842
C=C1[C@@H]2CC(=O)[C@@H]([C@@H](C)OC(C)=O)[C@@H]2[C@@H](C(C)C)C[C@H]1OC(=O)/C=C(\C)CC	0.08620689655172414	0.11724137931034483	0.19083969465648856	0.203125	0.09027777777777778	0.183206106870229
CC(C)COC(=O)C1=C(C)NC(=O)C(C(=O)OC[C@H](C)CC)=C(C)[C@@H]1c1ccc([N+](=O)[O-])cc1	0.17045454545454544	0.19333333333333333	0.13815789473684212	0.1554054054054054	0.16778523489932887	0.15436241610738255
O=C(O[C@H]1[C@@H](O)[C@H](O)[C@@H](CO)O[C@@H]1Oc1ccc(/C=C/c2ccc(O)cc2)cc1)c1cc(O)cc(O)c1	0.1774193548387097	0.14285714285714285	0.11377245508982035	0.11515151515151516	0.1910828025477707	0.12121212121212122
C[C@@H]1O[C@H](O[C@H]2[C@@H](O)[C@H](O)[C@H](Oc3cc(O)c4c(=O)cc(-c5ccccc5)oc4c3)O[C@@H]2CO)[C@@H](O)[C@@H](O)[C@@H]1O	0.16494845360824742	0.10555555555555556	0.12209302325581395	0.12352941176470589	0.16167664670658682	0.10982658959537572
C[C@@H]1C/C=C/C=C/C=C/C=C/[C@H](O[C@@H]2O[C@H](C)[C@H](O)[C@H](N)[C@@H]2O)C[C@H]2O[C@@](O)(C[C@@H](O)C[C@@H]3O[C@@H]3/C=C/C(=O)O1)C[C@H](O)[C@H]2C(=O)O	0.09375	0.07389162561576355	0.18435754189944134	0.1864406779661017	0.09230769230769231	0.14673913043478262
CC(=O)c1c(C)cc2cccc(O[C@@H]3O[C@@H](CO)[C@@H](O)[C@@H](O[C@@H]4O[C@@H](CO)[C@@H](O)[C@@H](O)[C@@H]4O)[C@@H]3O)c2c1O	0.12371134020618557	0.1301775147928994	0.1419753086419753	0.14375	0.1411042944785276	0.13580246913580246
CC(C)C[C@@H]1c2c(O)c(C=O)c(O)c(C=O)c2O[C@]2(C)C=C[C@@H](C(C)C)C[C@H]12	0.1111111111111111	0.17266187050359713	0.145985401459854	0.15671641791044777	0.14492753623188406	0.14705882352941177
C=C/C(C)=C/C[C@@H]1[C@](C)(O)[C@H](O)[C@@H](OC(C)=O)[C@@H]2C(C)(C)CCC[C@]12C	0.05172413793103448	0.08333333333333333	0.15384615384615385	0.14728682170542637	0.07092198581560284	0.13740458015267176
C=C1CC[C@@H](O)C/C1=C/C=C1\CCC[C@@]2(C)[C@H]1CC[C@@H]2[C@H](C)/C=C/[C@H](C)C(C)C	0.059782608695652176	0.10526315789473684	0.11724137931034483	0.1267605633802817	0.09395973154362416	0.09523809523809523
COc1cc2cc(C)c(C)c(C3=C[C@@H](OC)[C@H](O)C=C3)c2cc1O	0.11728395061728394	0.11594202898550725	0.1297709923664122	0.13178294573643412	0.13740458015267176	0.12213740458015267
O=c1c([C@@H]2O[C@@H](CO)[C@@H](O)[C@@H](O)[C@@H]2O)c(-c2ccc(O)cc2)oc2cc(O)cc(O)c12	0.14942528735632185	0.1456953642384106	0.10596026490066225	0.10738255033557047	0.16666666666666666	0.10666666666666667
C[C@]1(O)[C@H]2[C@@H](O[C@@H]3O[C@@H](COC(=O)/C=C/c4ccc(O)cc4)[C@@H](O)[C@@H](O)[C@@H]3O)OC=C(C(=O)O)[C@@H]2C[C@H]1O	0.12307692307692308	0.14285714285714285	0.14814814814814814	0.15	0.147239263803681	0.16352201257861634
C/C(=C\C=C/C(C)=C/C=C/C=C(/C)CO)[C@H]1C=C2C(C)(C)CCC[C@]2(C)C1	0.04419889502762431	0.0728476821192053	0.10638297872340426	0.1	0.060810810810810814	0.08391608391608392
O=C(/C=C(\O)c1ccccc1)OC[C@H]1O[C@@H](Oc2cc(O)c3c(=O)cc(-c4ccc(O)cc4)oc3c2)[C@@H](O)[C@H](O)[C@@H]1O	0.2393617021276596	0.15083798882681565	0.1111111111111111	0.11235955056179775	0.21818181818181817	0.12429378531073447
CCC[C@@H](N(NC(=O)c1ccc(C(F)(F)F)cc1)C(=O)Nc1ccccc1)C(=O)N[C@@H](CCCCN)C(=O)N[C@@H](Cc1ccccc1)C(C)C	0.3368421052631579	0.14646464646464646	0.08333333333333333	0.08955223880597014	0.18716577540106952	0.12244897959183673
COc1c(CCC(=O)O)ccc2c1C=CC(C)(C)O2	0.1360544217687075	0.17647058823529413	0.1452991452991453	0.14782608695652175	0.17391304347826086	0.14655172413793102
C=C1/C(=C/C=C2\CCC[C@]3(C)[C@H]([C@H](C)CCCC(C)(C)O)CC[C@@H]23)C[C@@H](O)C[C@@H]1O	0.07650273224043716	0.1038961038961039	0.17985611510791366	0.17391304347826086	0.09271523178807947	0.13986013986013987
CC(C)CCC[C@@H](C)[C@H]1CC[C@H]2[C@@H]3CC=C4C[C@@H](O)CC[C@]4(C)[C@H]3CC[C@@]21C	0.07222222222222222	0.08496732026143791	0.15942028985507245	0.17037037037037037	0.07333333333333333	0.14388489208633093
COc1cc(-c2[o+]c3cc(O)cc(O)c3cc2O[C@H]2O[C@@H](CO)[C@@H](O)[C@@H](O)[C@H]2O)ccc1O	0.12568306010928962	0.11875	0.10191082802547771	0.1032258064516129	0.14473684210526316	0.10967741935483871
C=C(C(C)C)[C@@H](O)[C@@H](O)[C@@H](C)[C@H]1CC[C@H]2[C@@H]3CC(=O)[C@@H]4C[C@@H](O)[C@@H](O)C[C@]4(C)[C@H]3CC[C@@]21C	0.0797872340425532	0.1069182389937107	0.1564625850340136	0.16666666666666666	0.09615384615384616	0.16551724137931034
Cc1c(C)c2ccc(O)c(O)c2oc2cc(O)cc(O)c12	0.13157894736842105	0.1328125	0.06923076923076923	0.0703125	0.14754098360655737	0.078125
C/C=C/CC/C=C/CCCCCCCCC(=O)OC[C@H](CO[P@@](=O)(O)O[C@H]1[C@@H](O)[C@@H](O)[C@@H](OP(=O)(O)O)[C@@H](OP(=O)(O)O)[C@@H]1O)OC(=O)CCC	0.06751054852320675	0.07109004739336493	0.0945273631840796	0.10101010101010101	0.0625	0.13471502590673576
COc1ccc([C@H]2CC(=O)c3c(O)cc(O[C@@H]4O[C@@H](CO)[C@@H](O)[C@@H](O)[C@@H]4O)cc3O2)cc1	0.13333333333333333	0.12738853503184713	0.1476510067114094	0.14965986394557823	0.15436241610738255	0.12582781456953643
Cc1c(O[C@H]2O[C@@H](CO)[C@@H](O)[C@@H](O)[C@@H]2O)cc(O)c2c(=O)c(-c3ccc(O[C@@H]4O[C@@H](CO)[C@@H](O)[C@@H](O)[C@@H]4O)cc3)coc12	0.13658536585365855	0.13186813186813187	0.11731843575418995	0.11864406779661017	0.14857142857142858	0.10555555555555556
O=c1c(O[C@@H]2O[C@@H](CO)[C@@H](O)[C@H](O)[C@@H]2O)c(-c2ccc(O)cc2)oc2cc(O)cc(O)c12	0.14689265536723164	0.14285714285714285	0.1111111111111111	0.11258278145695365	0.16326530612244897	0.1118421052631579
C[C@@]12C[C@@]3(O)O[C@H](O1)[C@@]1(COC(=O)c4ccccc4)[C@@H]3C[C@@]21O[C@@H]1O[C@H](CO)[C@@H](O)[C@H](O)[C@H]1O	0.12299465240641712	0.09580838323353294	0.14935064935064934	0.1513157894736842	0.1337579617834395	0.14285714285714285
C=CC(C)(C)c1cc2c(O)c3c(c(C(C)(C)C=C)c2oc1=O)OC(C)(C)[C@H](O)[C@@H]3O	0.08426966292134831	0.11409395973154363	0.1267605633802817	0.09722222222222222	0.1103448275862069	0.08163265306122448
CC1=CCCC(C)(C)[C@@H]1/C=C/C(C)=C/C=C/C(C)=C/C=C/C=C(\C)CCC1=C(C)CC[C@@H](O)CC1(C)C	0.05365853658536585	0.08	0.11585365853658537	0.11042944785276074	0.06976744186046512	0.08333333333333333
CO[C@H]1[C@H](O)[C@H](CO)O[C@@H](O[C@@H]2[C@@H](COS(=O)(=O)O)O[C@@H](C)[C@@H](OS(=O)(=O)O)[C@@H]2O)[C@@H]1OS(=O)(=O)O	0.045	0.07692307692307693	0.11392405063291139	0.11538461538461539	0.047337278106508875	0.11464968152866242
CC(=O)Nc1c(I)c(C(=O)O)c(I)c(N)c1I	0.12857142857142856	0.11016949152542373	0.06837606837606838	0.06956521739130435	0.10526315789473684	0.08771929824561403
O=C(OC[C@H]1O[C@@H](Oc2cc(O)c3c(c2)O[C@@H](c2ccc(O)cc2)CC3=O)[C@H](O)[C@H](O)[C@@H]1O)c1cc(O)c(O)c(O)c1	0.14356435643564355	0.12087912087912088	0.13793103448275862	0.13953488372093023	0.15028901734104047	0.11931818181818182
CC(C)c1c(/C=C/C(=O)O)ccc2c1CC[C@H](c1ccc(O)cc1)C2	0.1935483870967742	0.2248062015503876	0.11764705882352941	0.13636363636363635	0.2644628099173554	0.11851851851851852
C=C1/C=C\C[C@H](O)/C(C)=C/C=C/C(C)=C/C=C(/C)CC/C=C(\C)CC/C(C)=C/CC/C(C)=C/CC1	0.10416666666666667	0.08823529411764706	0.10493827160493827	0.09937888198757763	0.10429447852760736	0.07228915662650602
C[C@@H]1O[C@@H](OC[C@@H]2O[C@@H](Oc3cc(O)c4c(=O)cc(-c5ccc(O)cc5)oc4c3)[C@@H](O)[C@@H](O)[C@@H]2O)[C@@H](O)[C@@H](O)[C@@H]1O	0.14	0.12921348314606743	0.1206896551724138	0.12209302325581395	0.15294117647058825	0.10857142857142857
C[C@@H]1CC(=O)c2c(ccc3c2C(=O)C(O)=C(C)C(=O)CC(C)(C)O3)C1=O	0.10843373493975904	0.12949640287769784	0.13533834586466165	0.13740458015267176	0.10948905109489052	0.08695652173913043
CC1=C[C@](C)(O)CC(C)(C)[C@@H]1/C=C/[C@@H](C)O[C@@H]1O[C@@H](CO)[C@@H](O)[C@@H](O)[C@@H]1O	0.056818181818181816	0.10416666666666667	0.1417910447761194	0.15267175572519084	0.09219858156028368	0.15151515151515152
CC(C)=CC[C@@H](/C=C/C(C)=C/C=C/C=C/C(=O)O)/C=C/C=C(\C)CC/C=C(\C)CC/C=C(\C)CC/C=C(\C)CC/C=C(/C)C	0.05829596412556054	0.07731958762886598	0.06282722513089005	0.06349206349206349	0.06806282722513089	0.08021390374331551
CC[C@H](C(C)C)[C@H](O)[C@@H](O)[C@@H](C)[C@H]1CC[C@H]2[C@@H]3CC(=O)[C@@H]4C[C@@H](O)[C@@H](O)C[C@]4(C)[C@H]3CC[C@@]21C	0.07853403141361257	0.10493827160493827	0.1610738255033557	0.1793103448275862	0.09433962264150944	0.1780821917808219
NCCS[C@@H]1c2c(O)cc(O)cc2O[C@H](c2ccc(O)c(O)c2)[C@H]1O	0.11515151515151516	0.12142857142857143	0.10218978102189781	0.1037037037037037	0.13432835820895522	0.10294117647058823
C=C1[C@H](OC(=O)/C=C(\C)CC)C[C@@H](C(C)C)[C@H]2/C(=C/C)C(=O)[C@H](OC(=O)[C@H](C)CC)[C@@H]12	0.09444444444444444	0.13333333333333333	0.17985611510791366	0.24615384615384617	0.10738255033557047	0.24427480916030533
Cn1c2ccccc2c(=O)c2c(O)cc3c(c21)C[C@@H]([C@@](C)(O)CO[C@@H]1O[C@@H](CO)[C@@H](O)[C@@H](O)[C@@H]1O)O3	0.15053763440860216	0.11976047904191617	0.16774193548387098	0.15483870967741936	0.19736842105263158	0.1320754716981132
CC[C@H](C)[C@H](NC(=O)[C@H](CCC(=O)O)NC(=O)[C@H](CCC(=O)O)NC(=O)[C@H](Cc1ccc(OP(=O)(O)O)cc1)NC(=O)CC(C)C)C(=O)	0.16826923076923078	0.18032786885245902	0.09947643979057591	0.11827956989247312	0.15934065934065933	0.1875
C[C@@H]1O[C@@H](Oc2cc(O)c3c(=O)c(O[C@@H]4O[C@@H](CO)[C@@H](O)[C@@H](O)[C@@H]4O)c(-c4ccc(O)cc4)oc3c2)[C@@H](O)[C@@H](O)[C@@H]1O	0.1330049261083744	0.12777777777777777	0.11931818181818182	0.1206896551724138	0.14450867052023122	0.10734463276836158
CO[C@@H]1[C@H](O)[C@H](CO)O[C@@H](O[C@@H]2[C@@H](COS(=O)(=O)O)O[C@@H](C)[C@@H](OS(=O)(=O)O)[C@@H]2O)[C@@H]1OS(=O)(=O)O	0.045	0.07692307692307693	0.11392405063291139	0.11538461538461539	0.047337278106508875	0.11464968152866242
CC[C@H](CC[C@@H](C)[C@H]1CC[C@H]2[C@@H]3CCC4=CC(=O)CC[C@]4(C)[C@H]3CC[C@@]21C)C(C)C	0.08196721311475409	0.09615384615384616	0.14583333333333334	0.16428571428571428	0.08496732026143791	0.14685314685314685
O=C(/C=C\c1ccc(O)cc1)OC[C@H]1O[C@@H](Oc2cc(O)c3c(c2)O[C@@H](c2ccc(O)cc2)CC3=O)[C@@H](O)[C@H](O)[C@@H]1O	0.17676767676767677	0.13812154696132597	0.13636363636363635	0.13793103448275862	0.18235294117647058	0.11797752808988764
CCNC(=O)CCC/C=C\C[C@H]1[C@@H](O)C[C@@H](O)[C@@H]1/C=C/[C@@H](O)CCc1ccccc1	0.1695906432748538	0.1456953642384106	0.14383561643835616	0.15384615384615385	0.19148936170212766	0.2028985507246377
CC/C=C\CCCCOC(=O)CC(=O)OC[C@H](CO[P@@](=O)(O)O[C@@H]1[C@@H](O)[C@@H](O)[C@@H](OP(=O)(O)O)[C@@H](OP(=O)(O)O)[C@@H]1O)OC(=O)CCCCCC	0.06779661016949153	0.07142857142857142	0.095	0.10152284263959391	0.06280193236714976	0.13541666666666666
CO[C@H]1[C@@H](O)[C@@H](CO)O[C@@H](O[C@H]2[C@@H](COS(=O)(=O)O)O[C@@H](C)[C@@H](OS(=O)(=O)O)[C@@H]2O)[C@@H]1OS(=O)(=O)O	0.045	0.07692307692307693	0.11392405063291139	0.11538461538461539	0.047337278106508875	0.11464968152866242
C[C@@H]1O[C@@H](O[C@@H]2[C@@H](O)[C@@H](O)[C@@H](CO)O[C@@H]2Oc2c(-c3ccc(O)cc3)oc3cc(O)cc(O)c3c2=O)[C@@H](O)[C@@H](O)[C@@H]1O	0.1330049261083744	0.12777777777777777	0.11931818181818182	0.1206896551724138	0.14450867052023122	0.10734463276836158
O=C(O)[C@@H]1O[C@@H](Oc2ccc(-c3oc4cc(O)cc(O)c4c(=O)c3O)cc2O)[C@@H](O)[C@@H](O)[C@@H]1O	0.13736263736263737	0.13924050632911392	0.12258064516129032	0.12418300653594772	0.1437908496732026	0.13071895424836602
NCCS[C@H]1c2c(O)cc(O)cc2O[C@H](c2ccc(O)c(O)c2)[C@H]1O	0.11515151515151516	0.12142857142857143	0.10218978102189781	0.1037037037037037	0.13432835820895522	0.10294117647058823
CCCCCCC[C@H]1O[C@H]1CC#CC#CC1=CC[C@@H]2CC/C(C)=C3/CC(C)(C)[C@@H]3CC[C@@]2(C)[C@H]1O	0.054187192118226604	0.0625	0.15286624203821655	0.14743589743589744	0.05202312138728324	0.125
CC[C@]1(O)CC[C@H]2[C@@H]3CC=C4CCC[C@@H]5[C@](C)(CO)CC[C@]5(C)CC[C@@]4(C)[C@@]3(C)CC[C@H]21	0.04081632653061224	0.059880239520958084	0.11764705882352941	0.1118421052631579	0.04878048780487805	0.0967741935483871
C=C1[C@@H](OC(=O)/C=C(\C)CC)C[C@@H](C(C)C)[C@H]2/C(=C/C)C(=O)[C@H](OC(=O)[C@H](C)CC)[C@@H]12	0.09444444444444444	0.13333333333333333	0.17985611510791366	0.24615384615384617	0.10738255033557047	0.24427480916030533
CC(=O)OC[C@H]1O[C@@H](Oc2cc(O)c3c(=O)cc(-c4ccc(O)cc4)oc3c2)[C@@H](O)[C@@H](O)[C@@H]1O	0.17415730337078653	0.16666666666666666	0.13548387096774195	0.13725490196078433	0.18791946308724833	0.13636363636363635
Cc1cc(-c2c(C)cc(O)c(O)c2C(=O)O)cc(O)c1C(C)=O	0.174496644295302	0.16535433070866143	0.10077519379844961	0.10236220472440945	0.16260162601626016	0.14634146341463414
C[C@H](CCC(=O)NCCS(=O)(=O)O)[C@H]1CC[C@H]2[C@@H]3[C@H](C[C@H](O)[C@@]21C)[C@@]1(C)CC[C@@H](O)C[C@H]1C[C@H]3O	0.08808290155440414	0.10909090909090909	0.16447368421052633	0.18243243243243243	0.07228915662650602	0.17333333333333334
C[C@@H]1O[C@@H](O[C@H]2[C@H](O)[C@H](O)[C@H](Oc3cc(O)c4c(=O)cc(-c5ccccc5)oc4c3)O[C@H]2CO)[C@H](O)[C@H](O)[C@H]1O	0.16494845360824742	0.10555555555555556	0.12209302325581395	0.12352941176470589	0.16167664670658682	0.10982658959537572
C=C1[C@H]2C[C@]3([C@@H](O)[C@@H](OC(C)=O)C[C@H](C)[C@@H]3C)C(=O)C[C@H](OC(C)=O)C[C@H](OC(C)=O)[C@@]1(O)[C@@H]2O	0.06701030927835051	0.08433734939759036	0.22535211267605634	0.2198581560283688	0.06060606060606061	0.16891891891891891
CCC/C=C\C/C=C\CCCCCCCC(=O)OC[C@H](CO[P@@](=O)(O)O[C@H]1[C@@H](O)[C@@H](O)[C@@H](OP(=O)(O)O)[C@@H](OP(=O)(O)O)[C@@H]1O)OC(=O)CCC	0.06751054852320675	0.07109004739336493	0.0945273631840796	0.10101010101010101	0.0625	0.13471502590673576
C[C@@H]1O[C@@H](O[C@@H]2[C@H](O)[C@H](O)[C@H](Oc3cc(O)c4c(=O)cc(-c5ccccc5)oc4c3)O[C@H]2CO)[C@H](O)[C@H](O)[C@H]1O	0.16494845360824742	0.10555555555555556	0.12209302325581395	0.12352941176470589	0.16167664670658682	0.10982658959537572
CCN(CC)c1ccc([C@@H]2[C@H]3CCCC[C@]3(O)CCN2C(=O)C2c3ccccc3Oc3ccccc32)cc1	0.23626373626373626	0.13142857142857142	0.12280701754385964	0.1242603550295858	0.20625	0.09770114942528736
CC1=C[C@H](O)CC(C)(C)[C@@H]1/C=C/C(C)=C/C=C/C(C)=C/C=C/C=C(C)/C=C/C=C(\C)C(=O)C[C@]12O[C@]1(C)CCCC2(C)C	0.04504504504504504	0.06770833333333333	0.11173184357541899	0.10674157303370786	0.0582010582010582	0.09392265193370165
OCCCc1ccc2oc(-c3ccc(O)cc3)cc(-c3ccc(O)cc3)c(-c3ccc(O)cc3)c2c1	0.22346368715083798	0.12941176470588237	0.056818181818181816	0.05747126436781609	0.1761006289308176	0.06321839080459771
COc1cc([C@@H]2c3cc(O)c(OC)cc3C[C@H](CO)[C@@H]2CO[C@@H]2O[C@@H](CO)[C@@H](O)[C@@H](O)[C@@H]2O)ccc1O	0.11282051282051282	0.1111111111111111	0.15	0.1518987341772152	0.12121212121212122	0.13664596273291926
C[C@@H]1O[C@H](OC[C@@H]2O[C@@H](Oc3cc(O)c4c(=O)cc(-c5ccc(O)cc5)oc4c3)[C@@H](O)[C@@H](O)[C@@H]2O)[C@@H](O)[C@@H](O)[C@@H]1O	0.14	0.12921348314606743	0.1206896551724138	0.12209302325581395	0.15294117647058825	0.10857142857142857
O=C(O[C@@H]1[C@H]2c3ccc(O)cc3O[C@H](CO)[C@H]2O)Oc2cc(O)ccc21	0.13253012048192772	0.13380281690140844	0.12318840579710146	0.125	0.15555555555555556	0.11594202898550725
COc1cc([C@H]2c3cc(O)c(OC)cc3C[C@H](CO)[C@@H]2CO[C@@H]2O[C@@H](CO)[C@@H](O)[C@@H](O)[C@@H]2O)ccc1O	0.11282051282051282	0.1111111111111111	0.15	0.1518987341772152	0.12121212121212122	0.13664596273291926
O=c1cc(-c2ccc(O)c(O)c2)oc2cc(O)c([C@@H]3O[C@H](CO)[C@H](O)[C@H](O)[C@H]3O[C@@H]3O[C@@H](CO)[C@@H](O)[C@H](O)[C@@H]3O)c(O)c12	0.11004784688995216	0.10810810810810811	0.11173184357541899	0.11299435028248588	0.11731843575418995	0.1
CC(C)CCC[C@@](C)(O)[C@H]1CC[C@]2(C)[C@@H]3CC=C4C[C@@H](O)CC[C@]4(C)[C@H]3CC[C@@]12C	0.07065217391304347	0.08280254777070063	0.16312056737588654	0.15714285714285714	0.07142857142857142	0.13194444444444445
C=CC(=C)CC(=O)[C@H]1C(=C)CC[C@H]2C(C)(C)[C@@H](O)CC[C@]12C	0.054878048780487805	0.07352941176470588	0.12903225806451613	0.13114754098360656	0.06818181818181818	0.12096774193548387
O=c1c(O[C@H]2O[C@H](CO)[C@@H](O)[C@H](O)[C@@H]2O)c(-c2ccc(O)cc2)oc2cc(O)cc(O)c12	0.14689265536723164	0.14285714285714285	0.1111111111111111	0.11258278145695365	0.16326530612244897	0.1118421052631579
C/C=C(\C(C)C)[C@H](O)[C@@H](O)[C@@H](C)[C@@H]1CC[C@@H]2[C@@H]3COC(=O)[C@@H]4C[C@@H](O)[C@@H](O)C[C@@]4(C)[C@@H]3CC[C@@]12C	0.07731958762886598	0.10975609756097561	0.1503267973856209	0.16	0.09937888198757763	0.15894039735099338
O=C(O)C1=C/C(=C/C=[N+]2/c3cc(O)c(O[C@H]4O[C@@H](CO)[C@@H](O)[C@H](O)[C@@H]4O)cc3C[C@H]2C(=O)O)C[C@H](C(=O)O)N1	0.09950248756218906	0.12138728323699421	0.14634146341463414	0.14814814814814814	0.11176470588235295	0.147239263803681
COc1c(O)cc2c(c1O)C(=O)/C(C)=C/C(=O)/C=C/C[C@H](C)C(=O)[C@H](C)[C@@H]2O	0.11834319526627218	0.14084507042253522	0.16417910447761194	0.16666666666666666	0.12142857142857143	0.14814814814814814
C[C@H]1O[C@@H](Oc2cc(O)c3c(=O)c(O[C@@H]4O[C@@H](CO)[C@@H](O)[C@@H](O)[C@@H]4O)c(-c4ccc(O)cc4)oc3c2)[C@@H](O)[C@@H](O)[C@@H]1O	0.1330049261083744	0.12777777777777777	0.11931818181818182	0.1206896551724138	0.14450867052023122	0.10734463276836158
CCc1ccc([C@H]2CC(=O)c3c(O)cc(O[C@@H]4O[C@@H](CO)[C@@H](O)[C@@H](O)[C@@H]4O)cc3O2)cc1	0.13966480446927373	0.1346153846153846	0.16326530612244897	0.16551724137931034	0.16216216216216217	0.14093959731543623
O=C(O)[C@@H]1O[C@H](Oc2ccc(-c3oc4cc(O)cc(O)c4c(=O)c3O)cc2O)[C@@H](O)[C@H](O)[C@@H]1O	0.13736263736263737	0.13924050632911392	0.12258064516129032	0.12418300653594772	0.1437908496732026	0.13071895424836602
COc1c(O)ccc2c1-c1ccc3ccc(O)cc3c1CSS[C@H]1CC[C@H](C[C@@H]1O)[C@@H](O[C@H](NCCCCO)c1ccc(NCC(C)=O)c(CO)c1)CC2	0.17982456140350878	0.1152073732718894	0.11848341232227488	0.125	0.16176470588235295	0.13526570048309178
OC[C@H]1O[C@H](c2c(O)cc3c(c2O)C[C@H](O)[C@@H](c2ccc(O)cc2)O3)[C@@H](O)[C@@H](O)[C@@H]1O	0.1111111111111111	0.11612903225806452	0.12837837837837837	0.13013698630136986	0.12751677852348994	0.10666666666666667
CC(C)OC(=O)C1=C(N)Oc2c(oc(CO)cc2=O)[C@@H]1c1ccc(F)cc1	0.21935483870967742	0.2366412213740458	0.1223021582733813	0.14074074074074075	0.24603174603174602	0.11510791366906475
C[C@H]1O[C@@H](O[C@H]2[C@@H](O)[C@H](O)[C@H](CO)O[C@H]2Oc2c(-c3ccc(O)cc3)oc3cc(O)cc(O)c3c2=O)[C@@H](O)[C@@H](O)[C@@H]1O	0.1330049261083744	0.12777777777777777	0.11931818181818182	0.1206896551724138	0.14450867052023122	0.10734463276836158
Oc1cc(O)c2c(c1)O[C@@H](c1cc(O)c(O)c(O)c1)[C@H](O)[C@H]2c1c(O)cc(O)c2c1O[C@H](c1ccc(O)c(O)c1)[C@H](O)C2	0.09905660377358491	0.07853403141361257	0.08695652173913043	0.08791208791208792	0.1043956043956044	0.08152173913043478
O=C(O)C[C@H](C1=C(O)[C@](O)([C@@H]2O[C@@H](CO)[C@@H](O)[C@@H](O)[C@H]2O)C(=O)C(C(=O)/C=C/c2ccc(O)cc2)=C1O)c1ccc(O)cc1	0.20618556701030927	0.18285714285714286	0.11049723756906077	0.11797752808988764	0.21686746987951808	0.15606936416184972
CCOc1nc(NC(=O)CN2CC[C@](C)(O)CC2)cc(-c2ccc(C(F)(F)F)cc2)c1OCC	0.17415730337078653	0.1895424836601307	0.13548387096774195	0.12987012987012986	0.18791946308724833	0.10759493670886076
O=C(O)[C@H]1O[C@@H](Oc2ccc(-c3oc4cc(O)cc(O)c4c(=O)c3O)cc2O)[C@@H](O)[C@@H](O)[C@@H]1O	0.13736263736263737	0.13924050632911392	0.12258064516129032	0.12418300653594772	0.1437908496732026	0.13071895424836602
CC(=C/CO)/C=C/C=C/C=C(C)/C=C/C=C(C)\C=C\[C@@]12O[C@]1(C)C[C@@H](O)CC2(C)C	0.03684210526315789	0.0625	0.09333333333333334	0.087248322147651	0.050955414012738856	0.07236842105263158
CC(/C=C\[C@@]12O[C@]1(C)CCCC2(C)C)=C/C=C/C(C)=C/C=C\C=C(C)\C=C\C=C(\C)[C@H]1C=C2/C(C)(C)CCCC[C@]2(C)O1	0.02631578947368421	0.045454545454545456	0.0748663101604278	0.06989247311827956	0.035897435897435895	0.05263157894736842
O=C(O[C@@H]1[C@H](Oc2c(-c3ccc(O)cc3)oc3cc(O)cc(O)c3c2=O)O[C@H](CO)[C@@H](O)[C@H]1O)c1cc(O)c(O)c(O)c1	0.15346534653465346	0.13812154696132597	0.11731843575418995	0.11864406779661017	0.16184971098265896	0.11797752808988764
COc1ccc(-c2cc(=O)c3c(O)cc(O)c([C@@H]4O[C@@H](CO)[C@@H](O)[C@@H](O)[C@@H]4O[C@@H]4O[C@@H](C)[C@@H](O)[C@@H](O)[C@@H]4O)c3o2)cc1O	0.11538461538461539	0.11413043478260869	0.12429378531073447	0.12571428571428572	0.12359550561797752	0.11235955056179775
CC(=O)OC(C)(C)[C@@H]1CC[C@@](C)(O)[C@@H]2CC[C@@H](C)[C@@H]2C1	0.037037037037037035	0.06015037593984962	0.19469026548672566	0.1565217391304348	0.046153846153846156	0.12605042016806722
CC(/C=C/C=C(C)/C=C/[C@]12O[C@@H](CC1(C)C)C[C@@]2(C)O)=C\C=C\C=C(C)\C=C\C=C(/C)[C@H]1C=C2C(C)(C)CCC[C@@]2(C)O1	0.030973451327433628	0.05102040816326531	0.08695652173913043	0.08196721311475409	0.04145077720207254	0.06417112299465241
C=C(C)[C@H]1CCC(C)=C[C@H]1c1c(O)cc(CCCCC)cc1O	0.10559006211180125	0.11851851851851852	0.15079365079365079	0.1532258064516129	0.11450381679389313	0.152
C=C/C=C/C=C\C#CC#CC#CC#CC#CC/C=C/C(C)=C/C=C/C=C/C	0.021164021164021163	0.0375	0.02564102564102564	0.025974025974025976	0.03870967741935484	0.025806451612903226
O=c1c(O[C@H]2O[C@@H](CO)[C@@H](O)[C@H](O)[C@@H]2O)c(-c2ccc(O)cc2)oc2cc(O)cc(O)c12	0.14689265536723164	0.14285714285714285	0.1111111111111111	0.11258278145695365	0.16326530612244897	0.1118421052631579
CCOC(=O)C1=C(C)NC2=C(C(=O)C[C@H](c3ccc(Cl)cc3)C2)[C@@H]1c1ccc(O)c(OC)c1	0.16292134831460675	0.1464968152866242	0.14473684210526316	0.14666666666666667	0.174496644295302	0.11612903225806452
O=C(O)CCC/C=C\C[C@H]1[C@@H](O)C[C@@H](O)[C@@H]1/C=C/[C@@H](O)CCc1ccccc1	0.17575757575757575	0.1597222222222222	0.13380281690140844	0.14388489208633093	0.208955223880597	0.22137404580152673
CC[C@H](CC[C@H](C)[C@H]1CC[C@H]2[C@@H]3CCC4=CC(=O)CC[C@]4(C)[C@H]3CC[C@@]21C)C(C)C	0.08196721311475409	0.09615384615384616	0.14583333333333334	0.16428571428571428	0.08496732026143791	0.14685314685314685
CC1(C)C=Cc2c(ccc3c2OC[C@]2(O)c4ccc(O)cc4O[C@H]32)O1	0.13414634146341464	0.1276595744680851	0.09285714285714286	0.09420289855072464	0.15789473684210525	0.07801418439716312
CC(C)C[C@H]1c2c(O)c(C=O)c(O)c(C=O)c2O[C@]2(C)C=C[C@@H](C(C)C)C[C@H]12	0.1111111111111111	0.17266187050359713	0.145985401459854	0.15671641791044777	0.14492753623188406	0.14705882352941177
CC(C)=CCc1c(O)ccc(C(=O)[C@H]2[C@@H](c3ccc(O)cc3)O[C@H]2c2ccc(O)cc2)c1O	0.21052631578947367	0.15384615384615385	0.10126582278481013	0.10256410256410256	0.20689655172413793	0.11612903225806452
CC1=C(/C=C/C(C)=C/C=C/C(C)=C/C=C/C=C(C)/C=C/C=C(C)/C=C/C(=O)[C@@]2(C)CCCC2(C)C)C(C)(C)C[C@H](O)C1	0.04090909090909091	0.06878306878306878	0.10112359550561797	0.096045197740113	0.05913978494623656	0.06557377049180328
COc1ccccc1C(=O)O[C@H]1[C@@H](O)[C@@H](O)[C@@H](C)O[C@@H]1Oc1cc(O)c2c(=O)c(O)c(-c3ccc(O)cc3)oc2c1	0.21164021164021163	0.14772727272727273	0.1329479768786127	0.13450292397660818	0.21604938271604937	0.13372093023255813
C#C[C@]1(O)CC[C@H]2[C@@H]3CCc4cc(O)c(O)cc4[C@H]3CC[C@@]21C	0.05917159763313609	0.07042253521126761	0.08955223880597014	0.09090909090909091	0.072992700729927	0.08208955223880597
C#C[C@@]1(CO)C=C[C@H]2[C@@H]3CCC4=CC(=O)CC[C@]4(C)[C@H]3CC[C@@]21C	0.05813953488372093	0.06896551724137931	0.13740458015267176	0.13953488372093023	0.07142857142857142	0.1044776119402985
C[C@H]1O[C@H](Oc2cc(O)c3c(=O)c(O[C@@H]4O[C@@H](CO)[C@@H](O)[C@@H](O)[C@@H]4O)c(-c4ccc(O)cc4)oc3c2)[C@@H](O)[C@@H](O)[C@@H]1O	0.1330049261083744	0.12777777777777777	0.11931818181818182	0.1206896551724138	0.14450867052023122	0.10734463276836158
O=C(OC[C@H]1O[C@H](Oc2cc(O)c3c(c2)O[C@@H](c2ccc(O)cc2)CC3=O)[C@H](O)[C@H](O)[C@H]1O)c1cc(O)c(O)c(O)c1	0.14356435643564355	0.12087912087912088	0.13793103448275862	0.13953488372093023	0.15028901734104047	0.11931818181818182
C=C(/C=C/C=C(/CO)[C@H]1CC[C@@]2([C@H](CCCO)/C(=C(\C)C(=O)Cc3ccccc3)CC[C@@]2(C)O)[C@@H]1O)CCCCCOC(C)=O	0.14285714285714285	0.11518324607329843	0.13736263736263737	0.1388888888888889	0.1366120218579235	0.1638418079096045
CCCCOC(=O)C1=C(C)NC2=C(C(=O)C[C@@H](c3ccc(Cl)cc3)C2)[C@@H]1c1ccc(O)c(OC)c1	0.17032967032967034	0.14814814814814814	0.15384615384615385	0.15584415584415584	0.17532467532467533	0.12578616352201258
C=C1/C(=C\C=C2/CCC[C@@]3(C)[C@H]2CC[C@@H]3[C@H](C)/C=C/[C@H](O)C2CC2)C[C@@H](O)C[C@@H]1O	0.06451612903225806	0.09615384615384616	0.12244897959183673	0.13986013986013987	0.09933774834437085	0.1232876712328767
CC1=C[C@@H](O)CC(C)(C)[C@@H]1/C=C/C(C)=C/C=C/C(C)=C/C=C/C=C(C)/C=C/C=C(\C)C(=O)C[C@]12O[C@]1(C)CCCC2(C)C	0.04504504504504504	0.06770833333333333	0.11173184357541899	0.10674157303370786	0.0582010582010582	0.09392265193370165
C=C1CC[C@H](O)C/C1=C/C=C1\CCC[C@@]2(C)[C@H]1CC[C@@H]2[C@H](C)/C=C/[C@H](C)C(C)C	0.059782608695652176	0.10526315789473684	0.11724137931034483	0.1267605633802817	0.09395973154362416	0.09523809523809523
CC(=O)O[C@@H]1/C=C\[C@@](C)(O)C[C@H](C)C/C=C/[C@H]2[C@@H](O)C(C)=C(C)[C@@H]3[C@@H](Cc4ccccc4)NC(=O)[C@@]123	0.16304347826086957	0.12650602409638553	0.1986754966887417	0.19333333333333333	0.16666666666666666	0.16129032258064516
N#C[C@@]1(O[C@@H]2O[C@@H](CO)[C@@H](O)[C@H](O)[C@@H]2O)C=C[C@@H](OS(=O)(=O)O)[C@@H](OS(=O)(=O)O)[C@@H]1OS(=O)(=O)O	0.04040404040404041	0.0718562874251497	0.10897435897435898	0.11038961038961038	0.041916167664670656	0.10967741935483871
O=c1c(O[C@@H]2O[C@H](CO)[C@@H](O)[C@H](O)[C@@H]2O)c(-c2ccc(O)cc2)oc2cc(O)cc(O)c12	0.14689265536723164	0.14285714285714285	0.1111111111111111	0.11258278145695365	0.16326530612244897	0.1118421052631579
O=C(/C=C/c1ccc(O)cc1)OC[C@H]1O[C@@H](Oc2cc(O)c3c(c2)O[C@@H](c2ccc(O)cc2)CC3=O)[C@@H](O)[C@H](O)[C@@H]1O	0.17676767676767677	0.13812154696132597	0.13636363636363635	0.13793103448275862	0.18235294117647058	0.11797752808988764
O=c1c(OS(=O)(=O)O)c(-c2ccc(O)c(O)c2)oc2c(O[C@@H]3O[C@@H](CO)[C@@H](O)[C@@H](O)[C@@H]3O)c(O)cc(O)c12	0.11282051282051282	0.14457831325301204	0.10843373493975904	0.10975609756097561	0.1144578313253012	0.10909090909090909
CC[C@@H](C)[C@H](NC(=O)[C@H](CCC(=O)O)NC(=O)[C@H](CCC(=O)O)NC(=O)[C@H](Cc1ccc(OP(=O)(O)O)cc1)NC(=O)CC(C)C)C(=O)	0.16826923076923078	0.18032786885245902	0.09947643979057591	0.11827956989247312	0.15934065934065933	0.1875
CC(C)=CCC/C(C)=C/CC/C(C)=C/CC/C(C)=C/CC/C(C)=C/CC/C(C)=C/CC/C(C)=C/CC/C(C)=C/Cc1ccccc1O	0.09333333333333334	0.08955223880597014	0.07575757575757576	0.07106598984771574	0.10309278350515463	0.07614213197969544
O=C(O)CC(=O)OC[C@H]1O[C@@H](Oc2ccc3c(=O)c(-c4ccc(O)cc4)coc3c2)[C@@H](O)[C@H](O)[C@@H]1O	0.20786516853932585	0.18238993710691823	0.13043478260869565	0.1320754716981132	0.22818791946308725	0.16025641025641027
C=C(C)[C@@H]1CCC(C)=C[C@H]1c1c(O)cc(CCCCC)cc1O	0.10559006211180125	0.11851851851851852	0.15079365079365079	0.1532258064516129	0.11450381679389313	0.152
