# Supplementary material for: Transformer-Decoder GPT Models for Generating Virtual Screening Libraries of HMG-Coenzyme A Reductase Inhibitors: Effects of Temperature, Prompt Length, and Transfer-Learning Strategies
Source: J Chem Inf Model. 2024 Nov 7;64(22):8464–80. doi: 10.1021/acs.jcim.4c01309 (PMC11600504; doi:10.1021/acs.jcim.4c01309)
Supplement: Supplementary file 3 — ci4c01309_si_003.zip [file ci4c01309_si_003.zip › Datasets/xfer_Learning_files/NoXA5K_model_gen_ic50_results/NoXA5K_Docking_Statin_similarity_0p5.csv]

Generated Molecule	atorvastatin	rosuvastatin	simvatstatin	lovastatin	fluvastatin	pravastatin
CC(=O)OC[C@H]1O[C@@H](Oc2c(-c3ccc(O)cc3)oc3cc(O)cc(O)c3c2=O)[C@@H](O)[C@@H](OC(C)=O)[C@@H](O)[C@@H]1O	0.17277486910994763	0.16568047337278108	0.1437125748502994	0.14545454545454545	0.17073170731707318	0.15151515151515152
O=C(O)CC(=O)OC[C@@H]1O[C@@H](Oc2c(-c3ccc(O)cc3)oc3cc(O)cc(O)c3c2=O)[C@H](O)[C@H](O)[C@H]1O	0.1837837837837838	0.17791411042944785	0.12727272727272726	0.12883435582822086	0.18354430379746836	0.15625
CCN(CC)c1ccc([C@@H]2[C@H]3CCCC[C@]3(O)CCN2C(=O)C2c3ccccc3Oc3ccccc32)cc1	0.23626373626373626	0.13142857142857142	0.12280701754385964	0.1242603550295858	0.20625	0.09770114942528736
O=c1c(O)c(-c2ccc(O[C@@H]3O[C@H](CO)[C@@H](O)[C@H](O)[C@@H]3O)c(O)c2)oc2cc(O)cc(O)c12	0.12021857923497267	0.11949685534591195	0.10967741935483871	0.1111111111111111	0.13071895424836602	0.11038961038961038
O=C(O)[C@H]1O[C@@H](Oc2ccc(-c3oc4cc(O)cc(O)c4c(=O)c3O)cc2O)[C@@H](O)[C@@H](O)[C@@H]1O	0.13736263736263737	0.13924050632911392	0.12258064516129032	0.12418300653594772	0.1437908496732026	0.13071895424836602
C/C=C\C/C=N\C#CC#CC#CC#CC#CC#CC#CCCOC(C)=O	0.04395604395604396	0.05844155844155844	0.060810810810810814	0.06164383561643835	0.06040268456375839	0.061224489795918366
CC(=O)OC[C@@]12[C@H](OC(=O)c3ccccc3)CC[C@H](C)[C@]13C=C(C)[C@H](OC(=O)CC(C)C)C[C@@](C)(C3)C(=O)O2	0.16230366492146597	0.14035087719298245	0.16666666666666666	0.1761006289308176	0.15853658536585366	0.15337423312883436
O=C(/C=C\c1ccc(O)c(O)c1)OC[C@H]1O[C@@H](Oc2c(-c3ccc(O)cc3)oc3cc(O)cc(O)c3c2=O)[C@@H](O)[C@@H](O)[C@@H]1O	0.16748768472906403	0.15384615384615385	0.10869565217391304	0.10989010989010989	0.19186046511627908	0.1092896174863388
COc1cccc2c1C(=O)c1c(O)c3c(c(O)c1C2=O)C[C@@](O)(C(=O)CO)C[C@@H]3O[C@@H]1C[C@@H](N)[C@H](O)[C@@H](C)O1	0.12755102040816327	0.12790697674418605	0.16770186335403728	0.16981132075471697	0.1317365269461078	0.15432098765432098
COc1c([C@H](CC(C)C)Oc2cc(CC=C(C)C)ccc2O)ccc2c1CCC(=O)O2	0.1686046511627907	0.2	0.14285714285714285	0.1527777777777778	0.19858156028368795	0.12080536912751678
CCOC(=O)C1=C(N)Oc2c(c(=O)oc3ccccc23)[C@@H]1c1cccc(Br)c1	0.1901840490797546	0.1360544217687075	0.1103448275862069	0.11188811188811189	0.21804511278195488	0.08843537414965986
O=C(O)CCC/C=C/C[C@H]1[C@H](O)C[C@@H](O)[C@@H]1/C=C/[C@@H](O)CCc1ccccc1	0.17575757575757575	0.1597222222222222	0.13380281690140844	0.14388489208633093	0.208955223880597	0.22137404580152673
C[C@@](O)(CC(=O)O)CC(=O)OC[C@H]1O[C@@H](Oc2cc(O)c3c(=O)cc(-c4ccc(O)cc4)oc3c2)[C@@H](O)[C@@H](O)[C@@H]1O	0.19473684210526315	0.17647058823529413	0.14792899408284024	0.13609467455621302	0.18902439024390244	0.16265060240963855
C[C@@](O)(CC(=O)O)CC(=O)OC[C@@H]1O[C@@H](Oc2c(-c3ccc(O)cc3)oc3cc(O)cc(O)c3c2=O)[C@@H](O)[C@@H](O)[C@@H]1O	0.18652849740932642	0.1744186046511628	0.14619883040935672	0.13450292397660818	0.17964071856287425	0.16071428571428573
COc1cc(-c2cc(=O)c3c(O)c([C@H]4O[C@H](C)C(=O)[C@H](O)[C@@H]4O[C@@H]4O[C@@H](C)[C@@H](O)[C@@H](O)[C@@H]4O)c(O)cc3o2)ccc1O	0.11707317073170732	0.12222222222222222	0.13953488372093023	0.1411764705882353	0.11931818181818182	0.1206896551724138
CC(C)=CCC/C(C)=C/CC/C(C)=C/CC/C(C)=C/CC/C(C)=C/CC/C(C)=C/Cc1c(C)cc2c(c1O)O2	0.07211538461538461	0.08888888888888889	0.07954545454545454	0.07428571428571429	0.07909604519774012	0.07386363636363637
O=c1c(O)c(-c2ccc(O)cc2)oc2cc(O[C@@H]3O[C@H](CO)[C@@H](O)[C@H](O)[C@@H]3O[C@H]3O[C@@H](CO)[C@@H](O)[C@H](O)[C@@H]3O)cc(O)c12	0.13106796116504854	0.12568306010928962	0.1111111111111111	0.11235955056179775	0.14204545454545456	0.09944751381215469
COc1c(O[C@@H]2O[C@@H](C)[C@@H](O)[C@@H](O)[C@@H]2O)cc(O)c2c(=O)c(-c3ccc(O[C@H]4O[C@@H](CO)[C@@H](O)[C@@H](O)[C@@H]4O)cc3)coc12	0.13658536585365855	0.13186813186813187	0.12359550561797752	0.125	0.14857142857142858	0.11173184357541899
O=c1cc(-c2ccc(O)cc2)oc2cc(O)c([C@@H]3O[C@H](CO)[C@@H](O)[C@H](O)[C@@H]3O)c(O)c12	0.14942528735632185	0.1456953642384106	0.10596026490066225	0.10738255033557047	0.16666666666666666	0.10666666666666667
COc1cc([C@]23Oc4cc(O)cc(O)c4[C@H]([C@H]2O[C@@H]2O[C@@H](CO)[C@@H](O)[C@@H](O)[C@@H]2O)[C@](C)(C(C)=O)O3)cc(O)c1O	0.10396039603960396	0.11363636363636363	0.1377245508982036	0.1393939393939394	0.11046511627906977	0.1317365269461078
CC(C)C(=O)OC[C@H]1O[C@@H](Oc2cc(O)c3c(=O)cc(-c4ccc(O)cc4)oc3c2)[C@@H](O)[C@@H](O)[C@@H]1O	0.19553072625698323	0.1910828025477707	0.13836477987421383	0.16233766233766234	0.21333333333333335	0.16129032258064516
O=c1c(C2=Nc3ccccc3S(=O)(=O)N2)c(-c2ccccc2)[nH]c2cc(Cl)ccc12	0.2641509433962264	0.12258064516129032	0.05	0.05063291139240506	0.19858156028368795	0.037267080745341616
OC[C@H]1O[C@H](Oc2cc(O)c3c(c2)[C@@H]2[C@@H](c4cc(O)cc(O)c4[C@@H]2c2ccc(O)cc2)[C@H]3c2ccc(O)cc2)[C@@H](O)[C@@H](O)[C@@H]1O	0.15311004784688995	0.09183673469387756	0.09473684210526316	0.09574468085106383	0.12972972972972974	0.08947368421052632
Oc1cc(O)c2c(c1)O[C@@H](c1ccc(O)c(O)c1)[C@H](O)[C@H]2c1c(O)cc(O)c2c1O[C@H](c1cc(O)c(O)c(O)c1)[C@@H](O)C2	0.09905660377358491	0.07853403141361257	0.08695652173913043	0.08791208791208792	0.1043956043956044	0.08152173913043478
O=c1cc(-c2ccc(O)c(O)c2)oc2cc(O)c([C@H]3O[C@H](CO)[C@H](O)[C@H](O)[C@@H]3O)c(O)c12	0.12222222222222222	0.12179487179487179	0.10457516339869281	0.10596026490066225	0.13333333333333333	0.10526315789473684
O=c1c(O[C@@H]2O[C@@H](CO)[C@@H](O)[C@@H](O)[C@@H]2O)c(-c2ccc(O)cc2)oc2cc(O)cc(O)c12	0.14689265536723164	0.14285714285714285	0.1111111111111111	0.11258278145695365	0.16326530612244897	0.1118421052631579
CC1=C(/C=C/C(C)=C/C=C/C(C)=C/C=C/C=C(C)/C=C/C=C(C)/C=C/[C@@]23O[C@@]2(C)CCCC3(C)C)C(C)(C)C[C@H](O)C1	0.03139013452914798	0.057291666666666664	0.09444444444444444	0.0893854748603352	0.047619047619047616	0.053763440860215055
C=C(CO)C(=O)OC[C@@H]1O[C@@H](Oc2cc(O)c3c(=O)c(-c4ccc(O)cc4O)coc3c2)[C@@H](O)[C@@H](O)[C@@H]1O	0.13471502590673576	0.12280701754385964	0.12727272727272726	0.12883435582822086	0.13333333333333333	0.13496932515337423
C=C/C(C)=C/C[C@H]1C(=C)CC[C@H]2C(C)(C)[C@@H](O)[C@@H](O)C[C@]12C	0.04216867469879518	0.08148148148148149	0.12903225806451613	0.13114754098360656	0.06818181818181818	0.112
C/C=C(\CO)C(=O)O[C@H]1CC[C@@]2(C)[C@@H](C)C(=O)O[C@@H]2[C@H]1O[C@@]1(C)OC(=O)[C@H](C)CC[C@@H]1C	0.05789473684210526	0.0875	0.21739130434782608	0.2116788321167883	0.06289308176100629	0.14383561643835616
CC(=O)N[C@H]1[C@H](O[C@@H]2[C@H](CO)O[C@@H](O[C@@H]3[C@H](CO)O[C@H](O)[C@H](NC(C)=O)[C@H](O)[C@H]3O)[C@H](N)C[C@H]2O)O[C@H](CO)[C@@H](O)[C@@H]1O	0.06976744186046512	0.057291666666666664	0.12571428571428572	0.12716763005780346	0.05319148936170213	0.13953488372093023
C/C=C(\C(C)C)[C@H](O)[C@@H](O)[C@@H](C)[C@@H]1CC[C@@H]2[C@@H]3COC(=O)[C@@H]4C[C@@H](O)[C@@H](O)C[C@@]4(C)[C@@H]3CC[C@@]12C	0.07731958762886598	0.10975609756097561	0.1503267973856209	0.16	0.09937888198757763	0.15894039735099338
O=c1cc(-c2ccc(O)cc2)oc2cc(O[C@H]3O[C@H](CO)[C@@H](O)[C@H](O)[C@H]3O)c([C@@H]3O[C@H](CO)[C@@H](O)[C@H](O)[C@@H]3O)c(O)c12	0.1330049261083744	0.12777777777777777	0.11299435028248588	0.11428571428571428	0.14450867052023122	0.10112359550561797
CC1=C[C@@H](O)CC(C)(C)[C@H]1/C=C/C(C)=C/C=C/C(C)=C/C=C/C=C(C)/C=C/C=C(\C)C(=O)C[C@]12O[C@]1(C)C[C@@H](O)CC2(C)	0.049773755656108594	0.07329842931937172	0.14367816091954022	0.13872832369942195	0.06382978723404255	0.125
C=C1C(=O)O[C@H]2/C=C(\C)CC/C=C(\C)CC/C=C(\C)CC/C=C(\C)CC[C@H]12	0.07344632768361582	0.10135135135135136	0.13768115942028986	0.13970588235294118	0.0896551724137931	0.08333333333333333
COCCOC(=O)C1=C(C)NC2=C(C(=O)C[C@H](c3ccc(Cl)cc3)C2)[C@@H]1c1ccc(O)c(OC)c1	0.16393442622950818	0.14814814814814814	0.13924050632911392	0.14102564102564102	0.17532467532467533	0.11180124223602485
C=CC1=CC(=O)[C@@H]2[C@@H](CC[C@@H]3C(C)(C)C(=O)C[C@](C)(O)[C@@H]3C(=O)O)[C@H]12	0.09036144578313253	0.1323529411764706	0.2032520325203252	0.2066115702479339	0.11194029850746269	0.18548387096774194
O=C(O)c1cc(O)c2c(c1)[C@](O)([C@@H]1O[C@@H](CO)[C@@H](O)[C@@H](O)[C@@H]1O)c1cccc(O[C@H]3O[C@@H](CO)[C@@H](O)[C@@H](O)[C@@H]3O)c1C2=O	0.1323529411764706	0.12087912087912088	0.13142857142857142	0.1329479768786127	0.13714285714285715	0.12571428571428572
C[C@H]1O[C@@H](Oc2cc(O)c3c(=O)c(O)c(-c4ccc(O[C@@H]5O[C@@H](CO)[C@@H](O)[C@@H](O)[C@@H]5O)cc4)oc3c2)[C@@H](O)[C@@H](O)[C@@H]1O	0.1330049261083744	0.12777777777777777	0.11931818181818182	0.1206896551724138	0.14450867052023122	0.10734463276836158
COc1cc([C@H]2c3cc(O)c(OC)cc3C[C@H](CO)[C@@H]2CO[C@@H]2O[C@@H](CO)[C@@H](O)[C@@H](O)[C@@H]2O)ccc1O	0.11282051282051282	0.1111111111111111	0.15	0.1518987341772152	0.12121212121212122	0.13664596273291926
O=C(OC[C@@H]1O[C@@H](Oc2cc(O)c3c(=O)c(O)c(-c4ccc(O)c(O)c4)oc3c2)[C@@H](O)[C@@H](O)[C@H]1O)c1cc(O)c(O)c(O)c1	0.12980769230769232	0.11827956989247312	0.10989010989010989	0.1111111111111111	0.1340782122905028	0.11049723756906077
Oc1ccc([C@H]2Oc3c(O)cc([C@H]4Oc5cc(O)cc(O)c5C(=O)[C@H]4O)cc3[C@@H]2CO)cc1	0.143646408839779	0.11801242236024845	0.10126582278481013	0.10256410256410256	0.15894039735099338	0.0949367088607595
COC(=O)C1=CO[C@H](O[C@@H]2O[C@H](CO)[C@@H](O)[C@H](O)[C@H]2O)/C(=C/COC(C)=O)[C@@H]1CC(=O)OCCc1ccc(O)cc1	0.14	0.14204545454545456	0.14705882352941177	0.1488095238095238	0.13953488372093023	0.1686746987951807
C#C[C@]1(O)C=C[C@H]2[C@@H]3CCC4=CC(=O)CC[C@]4(C)[C@H]3CC[C@@]21C	0.052941176470588235	0.06293706293706294	0.13178294573643412	0.13385826771653545	0.06521739130434782	0.09848484848484848
CC(C)(C)OC(=O)ON1C(=O)C=C2C=C[C@H]3C[C@@H](C[C@@H](C)O)C[C@H]3C[C@@H]12	0.10059171597633136	0.1276595744680851	0.275	0.2689075630252101	0.11594202898550725	0.216
CC(/C=C/[C@@]12O[C@@]1(C)CCCC2(C)C)=C\C=C\C(C)=C\C=C\C=C(C)\C=C\C=C(\C)[C@H]1C=C2/C(C)(C)CCCC[C@]2(C)O1	0.02631578947368421	0.045454545454545456	0.0748663101604278	0.06989247311827956	0.035897435897435895	0.05263157894736842
C[C@@H]1O[C@H](Oc2ccc(-c3coc4cc(O)cc(O)c4c3=O)cc2)[C@@H](O)[C@@H](O)[C@@H]1O	0.15789473684210525	0.1476510067114094	0.12244897959183673	0.12413793103448276	0.1773049645390071	0.1232876712328767
Oc1ccc([C@H]2Oc3c(O)cc([C@@H]4Oc5cc(O)cc(O)c5C(=O)[C@H]4O)cc3[C@@H]2CO)cc1	0.143646408839779	0.11801242236024845	0.10126582278481013	0.10256410256410256	0.15894039735099338	0.0949367088607595
C=C(C)[C@H]1CCC(C)=C[C@@H]1c1c(O)cc(CCCN)cc1O	0.10062893081761007	0.11278195488721804	0.136	0.13821138211382114	0.1171875	0.128
C#C[C@]1(O)CC[C@H]2[C@@H]3CCc4cc(O)c(O)cc4[C@H]3CC[C@]21C	0.05917159763313609	0.07042253521126761	0.08955223880597014	0.09090909090909091	0.072992700729927	0.08208955223880597
CC#CC[C@@H](C)[C@H](O)/C=C\[C@H]1[C@H]2C/C(=C/CCCC(=O)O)C[C@@H]2C[C@H]1O	0.1130952380952381	0.14285714285714285	0.14925373134328357	0.16923076923076924	0.14814814814814814	0.2047244094488189
Cn1cncc1CN1C[C@@H](N(CC(=O)NC(C)(C)C)S(=O)(=O)c2cccnc2)Cc2cc(C#N)ccc21	0.14736842105263157	0.17901234567901234	0.13496932515337423	0.11585365853658537	0.15527950310559005	0.08875739644970414
CC(=O)OC[C@@H]1O[C@@H](c2c(O)cc3oc(-c4ccc(O)c(O)c4)cc(=O)c3c2O)[C@@H](OC(C)=O)[C@@H](O)[C@@H]1O	0.15343915343915343	0.15060240963855423	0.1419753086419753	0.14375	0.14814814814814814	0.15723270440251572
CC[C@@H](C(C)C)[C@H](O)[C@@H](O)[C@@H](C)[C@H]1CC[C@H]2[C@@H]3COC(=O)[C@@H]4C[C@@H](O)[C@@H](O)C[C@]4(C)[C@H]3CC[C@@]12C	0.07731958762886598	0.10303030303030303	0.15789473684210525	0.17567567567567569	0.09259259259259259	0.174496644295302
CC(C)=CCc1c(O)ccc(C(=O)[C@@H]2[C@@H](c3ccc(O)cc3)O[C@@H]2c2ccc(O)cc2)c1O	0.21052631578947367	0.15384615384615385	0.10126582278481013	0.10256410256410256	0.20689655172413793	0.11612903225806452
O=c1cc(-c2ccc(O)c(O)c2)oc2cc(O)c(O)c([C@@H]3O[C@H](CO)[C@@H](O)[C@H](O)[C@@H]3O)c12	0.12222222222222222	0.12179487179487179	0.10457516339869281	0.10596026490066225	0.13333333333333333	0.10526315789473684
C#CCN1CCC2=C(N)CC[C@@]23CC[C@H](c2ccccc23)[C@@H]1c1ccc(F)cc1	0.19161676646706588	0.1390728476821192	0.07096774193548387	0.0718954248366013	0.23703703703703705	0.050955414012738856
C[C@H]1O[C@@H](O[C@@H]2[C@@H](O)[C@@H](O)[C@H](CO)O[C@@H]2Oc2cc(O)c3c(=O)cc(-c4ccc(O)cc4)oc3c2)[C@@H](O)[C@@H](O)[C@@H]1O	0.14	0.12921348314606743	0.1206896551724138	0.12209302325581395	0.15294117647058825	0.10857142857142857
O=c1cc(-c2ccc(O)cc2)oc2cc(O)c([C@@H]3O[C@H](CO)[C@@H](O)[C@H](O)[C@H]3O)c(O)c12	0.14942528735632185	0.1456953642384106	0.10596026490066225	0.10738255033557047	0.16666666666666666	0.10666666666666667
O=C1C[C@H](c2ccc(O)cc2)Oc2cc(O)c(O[C@H]3O[C@H](CO)[C@@H](O)[C@H](O)[C@@H]3O[C@@H]3OC[C@@H](O)[C@@H](O)[C@@H]3O)c(O)c21	0.11219512195121951	0.1043956043956044	0.13372093023255813	0.13529411764705881	0.12	0.10227272727272728
O=C(O)[C@H]1O[C@@H](Oc2c(-c3ccc(O)cc3)oc3cc(O)cc(O)c3c2=O)[C@@H](O)[C@@H](O)[C@@H]1O	0.16477272727272727	0.16339869281045752	0.12418300653594772	0.12582781456953643	0.17687074829931973	0.13245033112582782
C=C[C@H]1[C@H](O[C@@H]2O[C@H](CO)[C@@H](O)[C@H](O)[C@H]2O)OC=C(C(=O)OC)[C@H]1CCOC(=O)c1cc(O)cc(O)c1	0.1076923076923077	0.11176470588235295	0.15822784810126583	0.16025641025641027	0.10843373493975904	0.16666666666666666
CC(C)=CCc1c(O)cc(O)c2c1OC[C@H](c1ccc(O)cc1O)C2=O	0.1411042944785276	0.15217391304347827	0.10869565217391304	0.11029411764705882	0.16666666666666666	0.10948905109489052
O=C(/C=C/c1ccc(O)cc1)OC[C@@H]1O[C@H](Oc2cc(O)c3c(c2)O[C@@H](c2ccc(O)cc2)CC3=O)[C@@H](O)[C@H](O)[C@@H]1O	0.17676767676767677	0.13812154696132597	0.13636363636363635	0.13793103448275862	0.18235294117647058	0.11797752808988764
C[C@H]1O[C@H](O[C@@H]2[C@@H](O)[C@@H](COC(=O)/C=C/c3ccc(O)c(O)c3)O[C@@H](OCCc3ccc(O)c(O)c3)[C@@H]2O)[C@@H](O)[C@@H](O)[C@@H]1O	0.12380952380952381	0.14207650273224043	0.1340782122905028	0.13559322033898305	0.1590909090909091	0.12849162011173185
C=CC(=C)CC[C@@H]1[C@]2(C)CCCC(C)(C)[C@@H]2CC[C@@]1(C)O	0.03636363636363636	0.06666666666666667	0.11290322580645161	0.11475409836065574	0.05303030303030303	0.0873015873015873
C=CCO[C@H]1O[C@@H]2CC[C@@]3(C)C(=CC[C@@H]4[C@]3(C)CC[C@H]3C(C)(C)[C@@H](O)CC[C@]43C)[C@@]2(C)CC[C@H]1O	0.03431372549019608	0.05747126436781609	0.1337579617834395	0.1282051282051282	0.04678362573099415	0.09937888198757763
CC(C)[C@@H](CC[C@@H](C)[C@H]1CC[C@H]2[C@@H]3CC=C4C[C@@H](O)CC[C@]4(C)[C@H]3CC[C@@]21C)C(C)C	0.06951871657754011	0.0880503144654088	0.14383561643835616	0.15384615384615385	0.07692307692307693	0.136986301369863
COC(=O)c1c2c(c3ccccc3c1O)OC(C)(C)[C@H](c1ccc(O)c(OC)c1)C2=O	0.19760479041916168	0.1610738255033557	0.12080536912751678	0.12244897959183673	0.22627737226277372	0.09933774834437085
Oc1cc(O)c2c(c1)O[C@H](c1cc(O)c(O)c(O)c1)[C@H](O)[C@H]2c1c(O)cc(O)c2c1O[C@H](c1ccc(O)c(O)c1)[C@H](O)C2	0.09905660377358491	0.07853403141361257	0.08695652173913043	0.08791208791208792	0.1043956043956044	0.08152173913043478
COC(=O)C1=CO[C@@H](O[C@@H]2O[C@@H](CO)[C@@H](O)[C@@H](O)[C@@H]2O)/C(=C/COC(C)=O)[C@@H]1CC(=O)OCCc1ccc(O)c(O)c1	0.12745098039215685	0.1340782122905028	0.14534883720930233	0.14705882352941177	0.125	0.16666666666666666
COc1ccc([C@H]2CC(=O)c3c(O)cc(O[C@H]4O[C@@H](CO)[C@@H](O)[C@@H](O)[C@@H]4O)cc3O2)cc1	0.13333333333333333	0.12738853503184713	0.1476510067114094	0.14965986394557823	0.15436241610738255	0.12582781456953643
C=C1[C@@H](O)[C@@H](OC(C)=O)[C@@H]2C(=O)C[C@H](OC(C)=O)[C@]2(C)[C@@H]1CC/C(C)=C/CC1=C(C)CC[C@@H](O)[C@@H]1O	0.09326424870466321	0.11515151515151516	0.2108843537414966	0.2054794520547945	0.09146341463414634	0.17218543046357615
C[C@H]1O[C@@H](O[C@H]2[C@@H](Oc3c(-c4ccc(O)cc4)oc4cc(O)cc(O)c4c3=O)O[C@@H](CO)[C@@H](O)[C@H]2O)[C@@H](O)[C@@H](O)[C@@H]1O	0.1330049261083744	0.12777777777777777	0.11931818181818182	0.1206896551724138	0.14450867052023122	0.10734463276836158
C[C@H]1O[C@@H](Oc2cc(O)c3c(=O)c(O[C@@H]4O[C@H](CO)[C@@H](O)[C@H](O)[C@@H]4O)c(-c4ccc(O)cc4)oc3c2)[C@@H](O)[C@@H](O)[C@@H]1O	0.1330049261083744	0.12777777777777777	0.11931818181818182	0.1206896551724138	0.14450867052023122	0.10734463276836158
O=C(O)c1cc(O)c2c(c1)[C@](O)([C@H]1O[C@@H](CO)[C@@H](O)[C@@H](O)[C@H]1O)c1cccc(O[C@@H]3O[C@@H](CO)[C@@H](O)[C@H](O)[C@@H]3O)c1C2=O	0.1323529411764706	0.12087912087912088	0.13142857142857142	0.1329479768786127	0.13714285714285715	0.12571428571428572
CC1=C(/C=C/C(C)=C/C=C/C(C)=C/CO)C(C)(C)CCC1	0.04878048780487805	0.09022556390977443	0.10317460317460317	0.096	0.07692307692307693	0.06976744186046512
CC(=O)OC[C@@H]1O[C@H](Oc2c(-c3ccc(O)cc3)oc3cc(O)cc(O)c3c2=O)[C@@H](O)[C@@H](O)[C@@H]1O	0.16574585635359115	0.16455696202531644	0.1337579617834395	0.13548387096774195	0.17763157894736842	0.1346153846153846
C[C@@H]1O[C@H](O[C@H]2[C@@H](O)[C@H](O)[C@H](Oc3cc(O)c4c(=O)cc(-c5ccccc5)oc4c3)O[C@@H]2CO)[C@@H](O)[C@@H](O)[C@@H]1O	0.16494845360824742	0.10555555555555556	0.12209302325581395	0.12352941176470589	0.16167664670658682	0.10982658959537572
O=c1c(OS(=O)(=O)O)c(-c2ccc(O)c(O)c2)oc2cc(O)cc(O)c12	0.13496932515337423	0.17037037037037037	0.07801418439716312	0.07913669064748201	0.1417910447761194	0.07857142857142857
C=C1[C@@H](OC(C)=O)C[C@H](OC(C)=O)[C@@]2(C)[C@H](OC(C)=O)C3=C(C)[C@H](OC(=O)[C@H](C)CC)[C@@H](OC(C)=O)C3(C)C[C@@H]12	0.06796116504854369	0.08426966292134831	0.147239263803681	0.2012987012987013	0.062146892655367235	0.18471337579617833
O=c1cc(-c2ccc(O)cc2)oc2cc(O)c([C@@H]3O[C@H](CO)[C@H](O)[C@H](O)[C@H]3O[C@@H]3O[C@@H](CO)[C@@H](O)[C@H](O)[C@@H]3O)c(O)c12	0.1330049261083744	0.12777777777777777	0.11299435028248588	0.11428571428571428	0.14450867052023122	0.10112359550561797
COn1cc(C/C(=N\OS(=O)(=O)O)S[C@H]2O[C@@H](CO)[C@@H](O)[C@@H](O)[C@@H]2O)c2ccccc21	0.13636363636363635	0.13815789473684212	0.1360544217687075	0.13793103448275862	0.19148936170212766	0.14482758620689656
CC(C)=CCc1c(O)cc(O)c2c1OC[C@@H](c1ccc(O)cc1O)C2=O	0.1411042944785276	0.15217391304347827	0.10869565217391304	0.11029411764705882	0.16666666666666666	0.10948905109489052
CC(=O)c1c(C)cc2cccc(O[C@@H]3O[C@@H](CO)[C@@H](O)[C@@H](O[C@@H]4O[C@@H](C)[C@@H](O)[C@@H](O)[C@@H]4O)[C@@H]3O)c2c1O	0.11979166666666667	0.13253012048192772	0.1518987341772152	0.15384615384615385	0.13664596273291926	0.14556962025316456
Cc1c(/C=C/[C@@H](O)CC(=O)O)ccc2c1C(=O)c1cc(O)cc(O)c1C2=O	0.189873417721519	0.2677165354330709	0.09154929577464789	0.10071942446043165	0.2682926829268293	0.14925373134328357
COc1cc(O)c2c(c1)C(=O)c1cc(O)cc(O[C@@H]3O[C@@H](CO[C@@H]4O[C@@H](C)[C@@H](O)[C@@H](O)[C@@H]4O)[C@@H](O)[C@@H](O)[C@@H]3O)c1C2=O	0.10096153846153846	0.09782608695652174	0.1329479768786127	0.13450292397660818	0.1005586592178771	0.1206896551724138
C=CC(C)(C)c1cc2c(O)c3c(c(C(C)(C)C=C)c2oc1=O)OC(C)(C)[C@@H](O)[C@@H]3O	0.08426966292134831	0.11409395973154363	0.1267605633802817	0.09722222222222222	0.1103448275862069	0.08163265306122448
O=c1c(O[C@H]2O[C@H](CO)[C@@H](O)[C@H](O)[C@@H]2O)c(-c2ccc(O)cc2)oc2cc(O)cc(O)c12	0.14689265536723164	0.14285714285714285	0.1111111111111111	0.11258278145695365	0.16326530612244897	0.1118421052631579
CC(=O)CCc1ccc(O[C@H]2O[C@@H](COC(=O)/C=C/c3ccc(O)cc3)[C@@H](O)[C@@H](O)[C@@H]2OC(=O)c2cc(O)c(O)c(O)c2)cc1	0.19402985074626866	0.15135135135135136	0.125	0.12637362637362637	0.18181818181818182	0.14444444444444443
COc1c(O)cc2c(c1O)C(=O)/C(C)=C/C(=O)/C=C/CC(=O)[C@H](C)C(C)(C)Oc1ccc(C)cc1C2=O	0.12631578947368421	0.12650602409638553	0.12422360248447205	0.11875	0.13043478260869565	0.0975609756097561
O=C(/C=C/c1ccc(O)cc1)OC[C@@H]1O[C@@H](Oc2cc(O)c3c(c2)O[C@H](c2ccc(O)c(O)c2)CC3=O)[C@@H](O)[C@H](O)[C@H]1O	0.15763546798029557	0.1366120218579235	0.1348314606741573	0.13636363636363635	0.18023255813953487	0.11666666666666667
CC(C)C[C@@H]1c2c(O)c(C=O)c(O)c(C=O)c2O[C@]2(C)C=C[C@H](C(C)C)C[C@H]12	0.1111111111111111	0.17266187050359713	0.145985401459854	0.15671641791044777	0.14492753623188406	0.14705882352941177
C[C@@H]1O[C@@H](O[C@@H]2[C@H](O)[C@H](O)[C@H](CO)O[C@H]2Oc2c(-c3ccc(O)c(O)c3)oc3cc(O)cc(O)c3c2=O)[C@@H](O)[C@@H](O)[C@@H]1O	0.11004784688995216	0.10810810810810811	0.11797752808988764	0.11931818181818182	0.11731843575418995	0.10614525139664804
C=C(C)[C@H](CC)CC[C@@H](C)[C@H]1CC[C@H]2[C@@H]3CC=C4C[C@@H](O[C@@H]5O[C@@H](CO)[C@@H](O)[C@@H](O)[C@@H]5O)CC[C@]4(C)[C@H]3CC[C@@]21C	0.07547169811320754	0.08064516129032258	0.16071428571428573	0.17682926829268292	0.07103825136612021	0.1686746987951807
C=C/C(C)=C/C[C@@H]1C(=C)CC[C@@H]2C(C)(C)[C@@H](O)[C@H](O)C[C@]12C	0.04216867469879518	0.08148148148148149	0.12903225806451613	0.13114754098360656	0.06818181818181818	0.112
CCCCOC(=O)C1=C(C)NC2=C(C(=O)C[C@H](c3ccc(Cl)cc3)C2)[C@@H]1c1ccc(O)c(OC)c1	0.17032967032967034	0.14814814814814814	0.15384615384615385	0.15584415584415584	0.17532467532467533	0.12578616352201258
CO[C@]12C[C@@H](COC(=O)c3ccccc3)[C@@]3(C)C(=O)O[C@]3(OC)[C@H]1CC[C@@H]1[C@@H]2CC[C@@]2(C)[C@H](C)CCCC(C)(C)[C@@H]2O1	0.10476190476190476	0.09042553191489362	0.16374269005847952	0.1588235294117647	0.10497237569060773	0.11235955056179775
O=c1c(O[C@@H]2O[C@@H](CO)[C@@H](O)[C@H](O)[C@@H]2O[C@@H]2OC[C@@H](O)[C@@H](O)[C@@H]2O)c(-c2ccc(O)cc2)oc2cc(O)cc(O)c12	0.12871287128712872	0.12290502793296089	0.11428571428571428	0.11560693641618497	0.13953488372093023	0.10227272727272728
C[C@@H]1O[C@@H](O[C@@H]2[C@@H](O)[C@H](O)[C@@H](CO)O[C@@H]2Oc2c(-c3ccc(O)cc3)oc3cc(O)cc(O)c3c2=O)[C@@H](O)[C@@H](O)[C@@H]1O	0.1330049261083744	0.12777777777777777	0.11931818181818182	0.1206896551724138	0.14450867052023122	0.10734463276836158
C=C1CC[C@@H](O)C/C1=C/C=C1\CCC[C@]2(C)[C@H]([C@H](C)CCCC(C)C)CC[C@@H]12	0.0782122905027933	0.10666666666666667	0.1347517730496454	0.15328467153284672	0.09523809523809523	0.11971830985915492
CC/C=C\C[C@H](O)/C=C/C=C\C=C\[C@@H](O)C/C=C/C=C/C=C\CCC(=O)O	0.09770114942528736	0.1310344827586207	0.06040268456375839	0.0684931506849315	0.1357142857142857	0.13768115942028986
Oc1cc(O)c2c(c1)O[C@@H](c1cc(O)c(O)c(O)c1)[C@H](O)[C@@H]2c1c(O)cc(O)c2c1O[C@@H](c1ccc(O)c(O)c1)[C@H](O)C2	0.09905660377358491	0.07853403141361257	0.08695652173913043	0.08791208791208792	0.1043956043956044	0.08152173913043478
CCCCCCCCCCCCCCC[C@H](O)[C@H](O)[C@H](O)CCCCCCCCCCCCCCC1=C[C@@H](C)OC1=O	0.08796296296296297	0.08333333333333333	0.0918918918918919	0.0989010989010989	0.0855614973262032	0.12921348314606743
C[C@H]1NCC(COP(=O)(O)O)=C(CNCCP(=O)(O)O)[C@@H]1/N=C1/N[C@@H](O)CCc2ccc(O)cc21	0.1164021164021164	0.11515151515151516	0.1337579617834395	0.13548387096774195	0.11180124223602485	0.14193548387096774
COc1ccc([C@H]2COc3c(ccc4c3C=CC(C)(C)O4)C2)cc1O	0.12727272727272726	0.1276595744680851	0.11678832116788321	0.11851851851851852	0.14925373134328357	0.08571428571428572
O=c1c([C@@H]2O[C@@H](CO)[C@@H](O)[C@H](O)[C@@H]2O)c(-c2ccc(O)cc2)oc2cc(O)cc(O)c12	0.14942528735632185	0.1456953642384106	0.10596026490066225	0.10738255033557047	0.16666666666666666	0.10666666666666667
Cn1c2ccccc2c(=O)c2c(O)cc3c(c21)C[C@H]([C@](C)(O)CO[C@@H]1O[C@@H](CO)[C@@H](O)[C@@H](O)[C@@H]1O)O3	0.15053763440860216	0.11976047904191617	0.16774193548387098	0.15483870967741936	0.19736842105263158	0.1320754716981132
C[C@]1(O)[C@H]2[C@@H](O[C@@H]3O[C@@H](COC(=O)/C=C/c4ccc(O)cc4)[C@@H](O)[C@@H](O)[C@@H]3O)OC=C(C(=O)O)[C@@H]2C[C@@H]1O	0.12307692307692308	0.14285714285714285	0.14814814814814814	0.15	0.147239263803681	0.16352201257861634
CCCCCCCCC#CC[C@H](O)[C@H]1CC[C@H]([C@@H](O)CCC[C@@H](O)[C@@H](O)CCCC[C@@H](O)CC2=C[C@@H](C)OC2=O)O1	0.09523809523809523	0.0913978494623656	0.11931818181818182	0.12716763005780346	0.09392265193370165	0.16666666666666666
CC(=O)OC[C@H]1O[C@@H](Oc2cc(O)c3c(=O)cc(-c4ccc(O)cc4)oc3c2)[C@@H](O)[C@@H](O)[C@@H]1O	0.17415730337078653	0.16666666666666666	0.13548387096774195	0.13725490196078433	0.18791946308724833	0.13636363636363635
C[C@H]1O[C@@H](Oc2ccc(-c3cc(=O)c4c(O)cc(O[C@@H]5O[C@H](CO)[C@@H](O)[C@H](O)[C@H]5O)cc4o3)cc2)[C@@H](O)[C@@H](O)[C@@H]1O	0.14	0.12921348314606743	0.1206896551724138	0.12209302325581395	0.15294117647058825	0.10857142857142857
COC1=C[C@H](C)[C@H]2C[C@@H]3O[C@@H](O)C[C@@H]4C(C)(C)C(=O)CC[C@]4(C)[C@]3(C)CC[C@@]2(C)[C@H]1O	0.042105263157894736	0.062111801242236024	0.20437956204379562	0.19852941176470587	0.05063291139240506	0.1388888888888889
Oc1cc(O)c2c(c1)O[C@@H](c1ccc(O)c(O)c1)[C@H](O)[C@@H]2c1c(O)cc(O)c2c1O[C@H](c1ccc(O)c(O)c1)[C@@H](O)C2	0.11594202898550725	0.09090909090909091	0.08791208791208792	0.08888888888888889	0.11797752808988764	0.08241758241758242
CC(/C=C/C=C(C)/C=C/[C@@]12O[C@@]1(C)CCCC2(C)C)=C\C=C\C=C(C)\C=C\C=C(/C)[C@H]1C=C2/C(C)(C)CCCC[C@@]2(C)O1	0.02631578947368421	0.045454545454545456	0.0748663101604278	0.06989247311827956	0.035897435897435895	0.05263157894736842
CC[C@H](C)C(=O)O[C@@H]1C[C@H](C)C=C2C=C[C@H](C)[C@H](CC[C@@H](O)C[C@@H](O)CC(=O)O)[C@@H]21	0.23270440251572327	0.2246376811594203	0.41739130434782606	0.5480769230769231	0.20588235294117646	0.8620689655172413
CC[C@H](C)CC[C@@]1(C)[C@H](C)CC[C@@H]2C(=CC[C@H](C)[C@@]2(C)C(=O)CC=C(C)C)C1	0.08571428571428572	0.09395973154362416	0.16296296296296298	0.183206106870229	0.0821917808219178	0.17293233082706766
CC(=O)O[C@H]1[C@H](C)O[C@H](Oc2ccc(C/C(=N\OS(=O)(=O)O)S[C@@H]3O[C@@H](CO)[C@@H](O)[C@@H](O)[C@@H]3O)cc2)[C@@H](O)[C@@H](O)[C@@H]1O	0.10679611650485436	0.14204545454545456	0.15384615384615385	0.15568862275449102	0.11363636363636363	0.15476190476190477
C=C1/C(=C/C=C2/CCC[C@@]3(C)[C@H]2CC[C@@H]3[C@H](C)/C=C/[C@H](O)C2CC2)C[C@@H](O)C[C@@H]1O	0.06451612903225806	0.09615384615384616	0.12244897959183673	0.13986013986013987	0.09933774834437085	0.1232876712328767
CC1=C[C@H](O)CC(C)(C)[C@@H]1/C=C/C(C)=C/C=C/C(C)=C/C=C/C=C(C)/C=C/C=C(\C)C(=O)C[C@]12O[C@]1(C)C[C@@H](O)CC2(C)	0.049773755656108594	0.07329842931937172	0.14367816091954022	0.13872832369942195	0.06382978723404255	0.125
CC(=O)N[C@@H](Cc1ccc(O)cc1)C(=O)N[C@@H](CCC(=O)O)C(=O)N[C@@H](Cc1ccccc1)C(=O)N[C@@H](CCCCN)C(N)=O	0.22564102564102564	0.13978494623655913	0.07291666666666667	0.07936507936507936	0.19653179190751446	0.13259668508287292
COc1cc(-c2[o+]c3cc(O)cc(O)c3cc2O[C@H]2O[C@@H](CO)[C@@H](O)[C@@H](O)[C@H]2O)ccc1O	0.12568306010928962	0.11875	0.10191082802547771	0.1032258064516129	0.14473684210526316	0.10967741935483871
O=C(O)[C@H]1O[C@@H](Oc2c(O)cc(O)c3c(=O)c(OS(=O)(=O)O)c(-c4ccc(O)c(O)c4)oc23)[C@@H](O)[C@@H](O)[C@@H]1O	0.12307692307692308	0.1566265060240964	0.11377245508982035	0.11515151515151516	0.12650602409638553	0.12121212121212122
COc1ccc([C@H]2N[C@@H](C(=O)O)Cc3c2[nH]c2ccccc32)cc1COc1cccc(OC)c1C	0.20786516853932585	0.1393939393939394	0.10975609756097561	0.1111111111111111	0.22818791946308725	0.10365853658536585
COc1ccc(-c2cc(=O)c3c(O)cc(O)c([C@H]4O[C@@H](CO)[C@@H](O)[C@@H](O)[C@@H]4O[C@@H]4O[C@@H](C)[C@@H](O)[C@@H](O)[C@@H]4O)c3o2)cc1O	0.11538461538461539	0.11413043478260869	0.12429378531073447	0.12571428571428572	0.12359550561797752	0.11235955056179775
C=C(C(C)C)[C@@H](O)[C@@H](O)[C@@H](C)[C@H]1CC[C@H]2[C@@H]3CC(=O)[C@@H]4C[C@@H](O)[C@@H](O)C[C@]4(C)[C@H]3CC[C@@]21C	0.0797872340425532	0.1069182389937107	0.1564625850340136	0.16666666666666666	0.09615384615384616	0.16551724137931034
OC[C@@H]1O[C@@H](Oc2cc(O)c3c(c2)O[C@@H](c2ccc(O)c(O[C@H]4O[C@@H](CO)[C@@H](O)[C@@H](O)[C@H]4O)c2)[C@@H](O)C3)[C@@H](O)[C@@H](O)[C@@H]1O	0.08878504672897196	0.08994708994708994	0.11731843575418995	0.11864406779661017	0.09836065573770492	0.09944751381215469
COc1cc([C@H]2[C@@H]3CCCC[C@]3(O)CCN2Cc2ccccc2Cl)ccc1O	0.14705882352941177	0.11258278145695365	0.0945945945945946	0.0958904109589041	0.18115942028985507	0.08053691275167785
CC(=O)O[C@@H]1[C@@H](C)O[C@@H](Oc2ccc(C/C(=N\OS(=O)(=O)O)S[C@@H]3O[C@@H](CO)[C@@H](O)[C@@H](O)[C@@H]3O)cc2)[C@@H](O)[C@H](O)[C@@H]1O	0.10679611650485436	0.14204545454545456	0.15384615384615385	0.15568862275449102	0.11363636363636363	0.15476190476190477
COc1c(O[C@@H]2O[C@@H](C)[C@@H](O)[C@@H](O)[C@@H]2O)cc(O)c2c(=O)c(-c3ccc(O[C@@H]4O[C@@H](CO)[C@@H](O)[C@@H](O)[C@@H]4O)cc3)coc12	0.13658536585365855	0.13186813186813187	0.12359550561797752	0.125	0.14857142857142858	0.11173184357541899
O=C(/C=C/c1ccc(O)cc1)OC[C@@H]1O[C@@H](Oc2cc(O)c3c(=O)c(O)c(-c4ccc(O)cc4)oc3c2)[C@@H](O)[C@H](O)[C@@H]1O	0.18686868686868688	0.15555555555555556	0.10989010989010989	0.1111111111111111	0.19411764705882353	0.11049723756906077
O=c1cc(-c2ccc(O)c(O)c2)oc2cc(O[C@H]3O[C@H](CO)[C@H](O)[C@H](O)[C@@H]3O[C@H]3OC[C@@H](O)[C@@H](O)[C@H]3O)cc(O)c12	0.11219512195121951	0.1043956043956044	0.11428571428571428	0.11560693641618497	0.12	0.10227272727272728
COc1cc(O)c2c(c1)O[C@H](c1ccc(OC)c(O[C@@H]3O[C@@H](CO)[C@@H](O)[C@@H](O)[C@@H]3O)c1)CC2=O	0.12365591397849462	0.1165644171779141	0.1503267973856209	0.152317880794702	0.1346153846153846	0.12903225806451613
COc1ccc(-c2cc(=O)c3c(O)cc(O[C@@H]4O[C@H](CO)[C@@H](O)[C@@H](O)[C@@H]4O[C@@H]4O[C@@H](C)[C@@H](O)[C@@H](O)[C@@H]4O)cc3o2)cc1O	0.1201923076923077	0.11351351351351352	0.12359550561797752	0.125	0.12921348314606743	0.11173184357541899
O=C(OC[C@H]1O[C@@H](Oc2cc(O)c3c(c2)O[C@H](c2ccc(O)cc2)CC3=O)[C@H](O)[C@H](O)[C@@H]1O)c1cc(O)c(O)c(O)c1	0.14356435643564355	0.12087912087912088	0.13793103448275862	0.13953488372093023	0.15028901734104047	0.11931818181818182
COc1ccc([C@H]2CC(=O)c3c(O)cc(O[C@H]4O[C@H](CO)[C@@H](O)[C@@H](O)[C@@H]4O)cc3O2)cc1	0.13333333333333333	0.12738853503184713	0.1476510067114094	0.14965986394557823	0.15436241610738255	0.12582781456953643
O=C(/C=C/c1ccc(O)cc1)OC[C@@H]1O[C@@H](Oc2cc(O)c3c(=O)cc(-c4ccc(O)cc4)oc3c2)[C@@H](O)[C@H](O)[C@@H]1O	0.19487179487179487	0.15730337078651685	0.1111111111111111	0.11235955056179775	0.19642857142857142	0.11173184357541899
Cn1c2ccccc2c(=O)c2c(O)cc3c(c21)C[C@@H]([C@@](C)(O)CO[C@H]1O[C@@H](CO)[C@@H](O)[C@@H](O)[C@@H]1O)O3	0.15053763440860216	0.11976047904191617	0.16774193548387098	0.15483870967741936	0.19736842105263158	0.1320754716981132
COc1ccc([C@H]2CC(=O)c3c(O)cc(O[C@@H]4O[C@@H](CO)[C@@H](O)[C@@H](O)[C@@H]4O)cc3O2)cc1	0.13333333333333333	0.12738853503184713	0.1476510067114094	0.14965986394557823	0.15436241610738255	0.12582781456953643
CC(=O)OC[C@H]1O[C@H](Oc2cc(O)c3c(=O)cc(-c4ccc(O)cc4)oc3c2)[C@@H](O)[C@@H](O)[C@@H]1O	0.17415730337078653	0.16666666666666666	0.13548387096774195	0.13725490196078433	0.18791946308724833	0.13636363636363635
O=C1c2c(O)cc(O[C@H]3O[C@H](CO)[C@@H](O)[C@H](O)[C@@H]3O)cc2O[C@@H](c2ccc(O)cc2)[C@@H]1O[C@H]1O[C@@H](CO)[C@@H](O)[C@H](O)[C@@H]1O	0.11483253588516747	0.10752688172043011	0.11731843575418995	0.11864406779661017	0.12921348314606743	0.09944751381215469
Cc1c(O[C@H]2O[C@@H](CO)[C@@H](O)[C@@H](O)[C@@H]2O)cc(O)c2c(=O)c(-c3ccc(O[C@@H]4O[C@H](CO)[C@@H](O)[C@H](O)[C@H]4O)cc3)coc12	0.13658536585365855	0.13186813186813187	0.11731843575418995	0.11864406779661017	0.14857142857142858	0.10555555555555556
O=c1cc(-c2ccc(O)cc2)oc2cc(O[C@@H]3O[C@H](CO)[C@@H](O)[C@H](O)[C@@H]3O)c([C@@H]3O[C@H](CO)[C@@H](O)[C@H](O)[C@@H]3O)c(O)c12	0.1330049261083744	0.12777777777777777	0.11299435028248588	0.11428571428571428	0.14450867052023122	0.10112359550561797
C[C@@]12C[C@@]3(O)O[C@@H](O1)[C@@]1(COC(=O)c4ccccc4)[C@@H]3C[C@@]21O[C@@H]1O[C@H](CO)[C@@H](O)[C@H](O)[C@H]1O	0.12299465240641712	0.09580838323353294	0.14935064935064934	0.1513157894736842	0.1337579617834395	0.14285714285714285
Oc1cc(O)c2c(c1)O[C@H](c1cc(O)c(O)c(O)c1)[C@H](O)[C@@H]2c1c(O)cc(O)c2c1O[C@H](c1ccc(O)c(O)c1)[C@H](O)C2	0.09905660377358491	0.07853403141361257	0.08695652173913043	0.08791208791208792	0.1043956043956044	0.08152173913043478
C=CC(C)(C)c1cc2c(O)c3c(c(C(C)(C)C=C)c2oc1=O)OC(C)(C)[C@H](O)[C@@H]3O	0.08426966292134831	0.11409395973154363	0.1267605633802817	0.09722222222222222	0.1103448275862069	0.08163265306122448
CC1=CCCC(C)(C)[C@H]1/C=C/C(C)=C/C=C/C(C)=C/C=C/C=C(\C)CCC1=C(C)C[C@@H](C)CC1(C)C	0.04926108374384237	0.07514450867052024	0.1111111111111111	0.10559006211180125	0.06470588235294118	0.0783132530120482
O=c1c(O)c(-c2cc(O)c(O)c(O[C@H]3O[C@@H](CO)[C@@H](O)[C@H](O)[C@@H]3O)c2)oc2cc(O)cc(O)c12	0.09523809523809523	0.0975609756097561	0.10828025477707007	0.10967741935483871	0.10062893081761007	0.10897435897435898
CC1=C[C@H](O)CC(C)(C)[C@@H]1/C=C/C(C)=C/C=C/C(C)=C/C=C/C=C(\C)CCC=C(C)\C=C\[C@@]1(C)C[C@H](O)CC1(C)C	0.046296296296296294	0.06989247311827956	0.11560693641618497	0.11046511627906977	0.060109289617486336	0.10344827586206896
O=C(O)CC(=O)OC[C@@H]1O[C@@H](Oc2ccc3c(=O)c(-c4ccc(O)cc4)coc3c2)[C@@H](O)[C@H](O)[C@@H]1O	0.20786516853932585	0.18238993710691823	0.13043478260869565	0.1320754716981132	0.22818791946308725	0.16025641025641027
O=C(O)CC(=O)OC[C@@H]1O[C@@H](Oc2ccc3c(=O)c(-c4ccc(O)cc4)coc3c2)[C@H](O)[C@H](O)[C@H]1O	0.20786516853932585	0.18238993710691823	0.13043478260869565	0.1320754716981132	0.22818791946308725	0.16025641025641027
C=C1C(=O)O[C@@H]2/C=C(\C)CC/C=C(/C(=O)O[C@@H]3O[C@@H](CO)[C@@H](O)[C@@H](O)[C@@H]3O)CC/C=C(\C)CC/C=C(\C)CC[C@@H]12	0.0975609756097561	0.11864406779661017	0.19254658385093168	0.1949685534591195	0.10919540229885058	0.15757575757575756
O=C(OC[C@H]1O[C@@H](Oc2cc(O)c3c(=O)c(O)c(-c4ccc(O)cc4)oc3c2)[C@H](O)[C@H](O)[C@@H]1O)c1ccc(O)cc1	0.19270833333333334	0.14124293785310735	0.11363636363636363	0.11494252873563218	0.17964071856287425	0.11428571428571428
CC(C)=CCc1c(O)ccc([C@@H]2COc3c(ccc4c3C=CC(C)(C)O4)C2)c1O	0.13953488372093023	0.15753424657534246	0.12413793103448276	0.1258741258741259	0.16312056737588654	0.0945945945945946
C[C@@H]1O[C@@H](OC[C@@H]2O[C@@H](Oc3cc(O)c4c(=O)cc(-c5ccc(O)cc5)oc4c3)[C@@H](O)[C@@H](O)[C@@H]2O)[C@@H](O)[C@@H](O)[C@@H]1O	0.14	0.12921348314606743	0.1206896551724138	0.12209302325581395	0.15294117647058825	0.10857142857142857
COc1ccc([C@H]2OC[C@H]3O[C@@H](Oc4ccc(O)cc4)[C@@H](c4ccc(OC)cc4)[C@@H](O)[C@@H]3C2)cc1	0.16129032258064516	0.10526315789473684	0.12962962962962962	0.13125	0.15	0.10975609756097561
O=C(O[C@@H]1[C@H](Oc2c(-c3ccc(O)cc3)oc3cc(O)cc(O)c3c2=O)O[C@H](CO)[C@@H](O)[C@H]1O)c1ccc(O)cc1	0.19270833333333334	0.14124293785310735	0.12	0.12138728323699421	0.17964071856287425	0.1206896551724138
O=c1c(O[C@H]2O[C@@H](CO)[C@@H](O)[C@H](O)[C@@H]2O)c(-c2ccc(O)cc2)oc2cc(O)cc(O)c12	0.14689265536723164	0.14285714285714285	0.1111111111111111	0.11258278145695365	0.16326530612244897	0.1118421052631579
O=C(/C=C/c1ccc(O)cc1)OC[C@H]1O[C@@H](Oc2cc(O)c3c(c2)O[C@@H](c2ccc(O)cc2)CC3=O)[C@@H](O)[C@H](O)[C@@H]1O	0.17676767676767677	0.13812154696132597	0.13636363636363635	0.13793103448275862	0.18235294117647058	0.11797752808988764
C[C@H]1O[C@H](Oc2cc(O)c3c(=O)c(O[C@@H]4O[C@H](CO)[C@@H](O)[C@H](O)[C@H]4O)c(-c4ccc(O)cc4)oc3c2)[C@@H](O)[C@@H](O)[C@@H]1O	0.1330049261083744	0.12777777777777777	0.11931818181818182	0.1206896551724138	0.14450867052023122	0.10734463276836158
CC(=O)OC[C@H]1O[C@H](Oc2c(-c3ccc(O)cc3)oc3cc(O)cc(O)c3c2=O)[C@@H](O)[C@@H](OC(C)=O)[C@@H](O)[C@@H]1O	0.17277486910994763	0.16568047337278108	0.1437125748502994	0.14545454545454545	0.17073170731707318	0.15151515151515152
O=C(/C=C\c1ccc(O)cc1)OC[C@@H]1O[C@@H](Oc2cc(O)c3c(=O)cc(-c4ccc(O)cc4)oc3c2)[C@@H](O)[C@H](O)[C@H]1O	0.19487179487179487	0.15730337078651685	0.1111111111111111	0.11235955056179775	0.19642857142857142	0.11173184357541899
CC(C)=CC[C@@H](/C=C/C)C(=O)C[C@@H](C)CC/C=C(\C)CC/C=C(\C)CCC=C(C)C	0.08287292817679558	0.10457516339869281	0.07236842105263158	0.08053691275167785	0.09333333333333334	0.11724137931034483
CC[C@H](C(C)C)[C@H](O)[C@@H](O)[C@@H](C)[C@H]1CC[C@H]2[C@@H]3CC(=O)[C@@H]4C[C@@H](O)[C@@H](O)C[C@]4(C)[C@H]3CC[C@@]21C	0.07853403141361257	0.10493827160493827	0.1610738255033557	0.1793103448275862	0.09433962264150944	0.1780821917808219
O=C1C[C@@H](c2ccc(O)c(O)c2)Oc2c1c(O)cc(O)c2[C@H]1C(=O)c2c(O)cc(O)cc2O[C@@H]1c1ccc(O)cc1	0.1507537688442211	0.10382513661202186	0.08888888888888889	0.0898876404494382	0.14534883720930233	0.07734806629834254
NCCS[C@@H]1c2c(O)cc(O)cc2O[C@H](c2ccc(O)c(O)c2)[C@H]1O	0.11515151515151516	0.12142857142857143	0.10218978102189781	0.1037037037037037	0.13432835820895522	0.10294117647058823
COc1cc(-c2oc3cc(O)cc(O)c3c(=O)c2O)ccc1O[C@H]1O[C@@H](CO)[C@@H](O)[C@@H](O)[C@@H]1O[C@@H]1O[C@@H](C)[C@@H](O)[C@@H](O)[C@@H]1O	0.11374407582938388	0.11229946524064172	0.12222222222222222	0.12359550561797752	0.12154696132596685	0.11049723756906077
Cn1c2ccccc2c(=O)c2c(O)cc3c(c21)C[C@@H]([C@@](C)(O)CO[C@H]1O[C@@H](CO)[C@@H](O)[C@@H](O)[C@H]1O)O3	0.15053763440860216	0.11976047904191617	0.16774193548387098	0.15483870967741936	0.19736842105263158	0.1320754716981132
COc1cc2c(c(O)c1C(=O)/C=C/c1ccc(O)cc1)C=CC(C)(C)O2	0.16149068322981366	0.18518518518518517	0.1079136690647482	0.10948905109489052	0.2109375	0.10071942446043165
COc1cc(C[C@H](CO)c2cc(/C=C\CO)cc(OC)c2O[C@@H]2O[C@H](CO)[C@@H](O)[C@@H](O)[C@@H]2O)ccc1O	0.12435233160621761	0.1377245508982036	0.11515151515151516	0.12345679012345678	0.14906832298136646	0.13664596273291926
CC1=C[C@H](O)CC(C)(C)[C@@H]1/C=C/C(C)=C/C=C/C(C)=C/C=C/C=C(C)/C=C/C=C(\C)C(=O)C[C@]12O[C@]1(C)CCCC2(C)C	0.04504504504504504	0.06770833333333333	0.11173184357541899	0.10674157303370786	0.0582010582010582	0.09392265193370165
CC1(C)C=C2C=CC[C@@H]3[C@@](C)(CC[C@H]4[C@@]5(C)CCC(C)(C)[C@@H]5CC[C@]43C)[C@H]2C1	0.03225806451612903	0.050955414012738856	0.1276595744680851	0.12142857142857143	0.03896103896103896	0.09722222222222222
CC[C@H](C)C(=O)O[C@@H]1C[C@H](C)C=C2C=C[C@H](C)[C@H](CC[C@@H](O)C[C@@H](O)CC(=O)O)[C@H]21	0.23270440251572327	0.2246376811594203	0.41739130434782606	0.5480769230769231	0.20588235294117646	0.8620689655172413
COc1cccc2c1C(=O)c1c(O)c3c(c(O)c1C2=O)C[C@@](O)(C(=O)CO)C[C@@H]3O[C@H]1C[C@@H](N)[C@H](O)[C@@H](C)O1	0.12755102040816327	0.12790697674418605	0.16770186335403728	0.16981132075471697	0.1317365269461078	0.15432098765432098
CC[C@H](CC[C@H](C)[C@H]1CC[C@H]2[C@@H]3CCC4=C[C@@H](O)CC[C@]4(C)[C@H]3CC[C@@]21C)C(C)C	0.07608695652173914	0.08917197452229299	0.15384615384615385	0.17266187050359713	0.07792207792207792	0.17985611510791366
C[C@@H]1O[C@@H](Oc2ccc(-c3coc4cc(O)cc(O)c4c3=O)cc2)[C@@H](O)[C@@H](O)[C@@H]1O	0.15789473684210525	0.1476510067114094	0.12244897959183673	0.12413793103448276	0.1773049645390071	0.1232876712328767
CC(=C/C=C/C(C)=C/C=C/C=C(C)/C=C/C=C(\C)C(=O)O)/C=C/[C@@]12O[C@@]1(C)C[C@@H](O)CC2(C)C	0.045454545454545456	0.07142857142857142	0.09433962264150944	0.08860759493670886	0.06060606060606061	0.08125
CC1=C(/C=C/C(C)=C/C=C/C(C)=C/C=C/C=C(C)/C=C/C=C(C)/C=C/[C@]23O[C@@]2(C)CCCC3(C)C)C(C)(C)C[C@@H](O)C1	0.03139013452914798	0.057291666666666664	0.09444444444444444	0.0893854748603352	0.047619047619047616	0.053763440860215055
CCOC(=O)C1=C(C)NC2=C(C(=O)CCC2)[C@@H]1c1cc(Br)c(O)c(OC)c1	0.10526315789473684	0.11724137931034483	0.14705882352941177	0.14925373134328357	0.1056338028169014	0.11510791366906475
CO[C@@H]1[C@H](O)[C@H](CO)O[C@@H](O[C@@H]2[C@@H](COS(=O)(=O)O)O[C@@H](C)[C@@H](OS(=O)(=O)O)[C@@H]2O)[C@@H]1OS(=O)(=O)O	0.045	0.07692307692307693	0.11392405063291139	0.11538461538461539	0.047337278106508875	0.11464968152866242
CC(/C=C/C=C(C)/C=C/[C@]12O[C@@H](CC1(C)C)C[C@@]2(C)O)=C\C=C\C=C(C)\C=C\C=C(/C)[C@H]1C=C2C(C)(C)CCC[C@@]2(C)O1	0.030973451327433628	0.05102040816326531	0.08695652173913043	0.08196721311475409	0.04145077720207254	0.06417112299465241
CC[C@H](CC[C@@H](C)[C@H]1CC[C@H]2[C@@H]3CCC4=CC(=O)CC[C@]4(C)[C@H]3CC[C@@]21C)C(C)C	0.08196721311475409	0.09615384615384616	0.14583333333333334	0.16428571428571428	0.08496732026143791	0.14685314685314685
CC(C)CCC[C@H](C)[C@H]1CC[C@H]2[C@@H]3CC=C4CCCCCCC[C@]4(C)[C@H]3CC[C@@]21C	0.06382978723404255	0.07453416149068323	0.11333333333333333	0.12244897959183673	0.06329113924050633	0.11409395973154363
CC[C@@H](C)C(=O)O[C@H]1C[C@@H](O)C=C2C=C[C@H](C)[C@H](CC[C@H](O)C[C@H](O)CC(=O)O)[C@H]21	0.23270440251572327	0.2158273381294964	0.35833333333333334	0.47706422018348627	0.20588235294117646	1.0
C[C@@H]1O[C@@H](O[C@@H]2[C@@H](O)[C@@H](O)[C@@H](CO)O[C@@H]2Oc2c(-c3ccc(O)cc3)oc3cc(O)cc(O)c3c2=O)[C@@H](O)[C@@H](O)[C@@H]1O	0.1330049261083744	0.12777777777777777	0.11931818181818182	0.1206896551724138	0.14450867052023122	0.10734463276836158
CC1=C(/C=C/C(C)=C/C=C/C(C)=C/C=C/C=C(C)/C=C/C=C(C)/C=C/C(=O)[C@@]2(C)CCCC2(C)C)C(C)(C)C[C@H](O)C1	0.04090909090909091	0.06878306878306878	0.10112359550561797	0.096045197740113	0.05913978494623656	0.06557377049180328
CC(=O)O[C@H](C)C1=CC(=O)[C@@]2(C)C(=CC[C@@H]3C(C)(C)C[C@@H](O)C[C@]32C)[C@H]1O	0.08771929824561403	0.11971830985915492	0.18604651162790697	0.1984126984126984	0.1	0.15151515151515152
O=c1c(O[C@@H]2O[C@H](CO)[C@H](O)[C@H](O)[C@H]2O[C@H]2O[C@@H](CO)[C@@H](O)[C@H](O)[C@@H]2O)c(-c2ccc(O)c(O)c2)oc2cc(O)cc(O)c12	0.10849056603773585	0.10638297872340426	0.10989010989010989	0.1111111111111111	0.11538461538461539	0.09836065573770492
FC(F)(F)c1ccc(-c2ccc(C(F)(F)F)cc2)cc1	0.1736111111111111	0.12698412698412698	0.046153846153846156	0.03875968992248062	0.19130434782608696	0.030534351145038167
O=C(O)[C@@H]1O[C@@H](Oc2cc(O)c3c(=O)cc(-c4ccc(O[C@H]5O[C@@H](CO)[C@@H](O)[C@H](O)[C@@H]5O)cc4)oc3c2)[C@@H](O)[C@H](O)[C@@H]1O	0.15346534653465346	0.14444444444444443	0.12359550561797752	0.125	0.16184971098265896	0.11797752808988764
C[C@@H](CCO)CC[C@H]1CC[C@H]([C@@H]2CC[C@H]([C@H]3CC[C@H]([C@@H](O)CCCCCCCCCC[C@H](O)CC3=C[C@H](C)OC3=O)O3)O2)O1	0.07111111111111111	0.06467661691542288	0.16853932584269662	0.1839080459770115	0.0663265306122449	0.13736263736263737
NCCS[C@H]1c2c(O)cc(O)cc2O[C@@H](c2ccc(O)c(O)c2)[C@@H]1OCc1ccc(O)cc1	0.16201117318435754	0.11728395061728394	0.09375	0.0949367088607595	0.16556291390728478	0.09433962264150944
CCCCCCC[C@H]1O[C@H]1CC#CC#CC1=CC[C@@H]2CC/C(C)=C3/CC(C)(C)[C@@H]3CC[C@@]2(C)[C@H]1O	0.054187192118226604	0.0625	0.15286624203821655	0.14743589743589744	0.05202312138728324	0.125
C=C1C(=O)O[C@H]2/C=C(\C)CC/C=C(\C)CC/C=C(\C)CC/C=C(\C)CC[C@@H]12	0.07344632768361582	0.10135135135135136	0.13768115942028986	0.13970588235294118	0.0896551724137931	0.08333333333333333
COc1cc(/C=C/C(=O)O[C@@H]2[C@@H](O[C@@H]3C[C@@H](OC)[C@@H](O)[C@@H](O)/C3=C\C#N)O[C@@H](CO)[C@@H](O)[C@@H]2O)ccc1O	0.08955223880597014	0.12280701754385964	0.1625	0.16455696202531644	0.12650602409638553	0.15625
C[C@@H]1O[C@@H](O[C@@H]2[C@H](O)[C@@H](O)[C@H](CO)O[C@H]2Oc2c(-c3ccc(O)c(O)c3)oc3cc(O)cc(O)c3c2=O)[C@@H](O)[C@@H](O)[C@@H]1O	0.11004784688995216	0.10810810810810811	0.11797752808988764	0.11931818181818182	0.11731843575418995	0.10614525139664804
C=C1C(=O)O[C@@H]2/C=C(\C)CC/C=C(\C)CC/C=C(\C)CC/C=C(\C)CC[C@@H]12	0.07344632768361582	0.10135135135135136	0.13768115942028986	0.13970588235294118	0.0896551724137931	0.08333333333333333
Oc1cc(O)c2c(c1)O[C@@]1(c3ccc(O)c(O)c3)Oc3c4c(cc(O)c3[C@H]2[C@@H]1O)O[C@H](c1ccc(O)c(O)c1)[C@@H](O)C4	0.11538461538461539	0.09042553191489362	0.08152173913043478	0.08241758241758242	0.11731843575418995	0.07608695652173914
O=c1c(O[C@@H]2O[C@H](CO)[C@@H](O)[C@H](O)[C@@H]2O)c(-c2ccc(O)cc2)oc2cc(O)cc(O)c12	0.14689265536723164	0.14285714285714285	0.1111111111111111	0.11258278145695365	0.16326530612244897	0.1118421052631579
CC(=O)O[C@@H]1[C@H](Oc2c(-c3ccc(O)c(O)c3)oc3cc(O)cc(O)c3c2=O)O[C@H](CO)[C@H]1O	0.14285714285714285	0.14556962025316456	0.13636363636363635	0.13815789473684212	0.1503267973856209	0.13725490196078433
C[C@@H](O)[C@@H](C=O)[C@H]1NC(C(=O)O)=C(S[C@@H]2CCCN3CCC[C@@H]3[C@H]2S(=O)(=O)Nc2ccccc2)[C@@H]1O	0.1878453038674033	0.16770186335403728	0.12345679012345678	0.13924050632911392	0.18064516129032257	0.15286624203821655
C[C@@H]1O[C@@H](O[C@H]2[C@H](OC(=O)/C=C/c3ccc(O)c(O)c3)[C@H](CO)O[C@H](OCCc3ccc(O)c(O)c3)[C@@H]2O)[C@@H](O)[C@@H](O)[C@@H]1O	0.12380952380952381	0.14207650273224043	0.1404494382022472	0.14204545454545456	0.1590909090909091	0.1348314606741573
CC[C@H](C)[C@@](C)(O)C[C@@H](C)[C@H]1CC[C@@H]2[C@]1(C)CC[C@H]1[C@@]23C=C[C@]2(CC[C@H](C)O)[C@@H](CC[C@@H]12)C3	0.08994708994708994	0.09815950920245399	0.1456953642384106	0.1476510067114094	0.0875	0.17006802721088435
CCC(=O)OC[C@H]1CCCC(=O)[C@H]1C/C=C/C#CC#CC#CCC1=C(C)N[C@@H]1C	0.07065217391304347	0.08974358974358974	0.15492957746478872	0.15714285714285714	0.0784313725490196	0.13194444444444445
O=C(O)C1=C/C(=C/C=[N+]2/c3cc(O)c(O[C@@H]4O[C@H](CO)[C@@H](O)[C@H](O)[C@@H]4O)cc3C[C@H]2C(=O)O)C[C@H](C(=O)O)N1	0.09950248756218906	0.12138728323699421	0.14634146341463414	0.14814814814814814	0.11176470588235295	0.147239263803681
CC(=O)OC[C@H]1O[C@@H](Oc2c(-c3ccc(O)cc3)oc3cc(O)cc(O)c3c2=O)[C@@H](O)[C@@H](O)[C@@H]1O	0.16574585635359115	0.16455696202531644	0.1337579617834395	0.13548387096774195	0.17763157894736842	0.1346153846153846
C[C@H](CCC(=O)NCCS(=O)(=O)O)[C@H]1CC[C@H]2[C@@H]3[C@H](C[C@H](O)[C@@]21C)[C@@]1(C)CC[C@@H](O)C[C@H]1C[C@H]3O	0.08808290155440414	0.10909090909090909	0.16447368421052633	0.18243243243243243	0.07228915662650602	0.17333333333333334
COc1ccc(-c2cc(=O)c3c(O)cc(O[C@H]4O[C@@H](CO)[C@@H](O)[C@@H](O)[C@@H]4O[C@@H]4O[C@@H](C)[C@@H](O)[C@@H](O)[C@@H]4O)cc3o2)cc1O	0.1201923076923077	0.11351351351351352	0.12359550561797752	0.125	0.12921348314606743	0.11173184357541899
COC(=O)C1=C(C)NC2=C(C(=O)C[C@H](c3ccc(Cl)cc3)C2)[C@@H]1c1ccc(O)c(OC)c1	0.1590909090909091	0.14193548387096774	0.13245033112582782	0.1342281879194631	0.17006802721088435	0.1038961038961039
O=C(/C=C/c1ccc(O)cc1)OC[C@@H]1O[C@@H](Oc2cc(O)c3c(=O)c(O)c(-c4ccc(O)cc4)oc3c2)[C@@H](O)[C@H](O)[C@H]1O	0.18686868686868688	0.15555555555555556	0.10989010989010989	0.1111111111111111	0.19411764705882353	0.11049723756906077
C[C@@H]1O[C@@H](O[C@H]2[C@H](Oc3cc(O)c4c(=O)cc(-c5ccc(O)cc5)oc4c3)O[C@H](CO)[C@@H](O)[C@H]2O)[C@@H](O)[C@@H](O)[C@@H]1O	0.14	0.12921348314606743	0.1206896551724138	0.12209302325581395	0.15294117647058825	0.10857142857142857
COc1ccc(-c2cc(=O)c3c(O)cc(O[C@@H]4O[C@@H](CO)[C@@H](O)[C@@H](O)[C@@H]4O[C@@H]4O[C@@H](C)[C@@H](O)[C@@H](O)[C@@H]4O)cc3o2)cc1O	0.1201923076923077	0.11351351351351352	0.12359550561797752	0.125	0.12921348314606743	0.11173184357541899
C[C@@H]1O[C@@H](O[C@@H]2[C@H](O)[C@@H](O)[C@H](CO)O[C@H]2Oc2c(-c3ccc(O)cc3)oc3cc(O)cc(O)c3c2=O)[C@@H](O)[C@@H](O)[C@@H]1O	0.1330049261083744	0.12777777777777777	0.11931818181818182	0.1206896551724138	0.14450867052023122	0.10734463276836158
O=C(/C=C/c1ccc(O)cc1)OC[C@@H]1O[C@@H](Oc2cc(O)c3c(c2)O[C@H](c2ccc(O)cc2)CC3=O)[C@@H](O)[C@H](O)[C@@H]1O	0.17676767676767677	0.13812154696132597	0.13636363636363635	0.13793103448275862	0.18235294117647058	0.11797752808988764
O=C(OC[C@@H]1O[C@@H](Oc2cc(O)c3c(=O)c(O)c(-c4ccc(O)c(O)c4)oc3c2)[C@H](O)[C@H](O)[C@H]1O)c1cc(O)c(O)c(O)c1	0.12980769230769232	0.11827956989247312	0.10989010989010989	0.1111111111111111	0.1340782122905028	0.11049723756906077
O=c1cc(-c2ccc(O)cc2)oc2cc(O)c([C@@H]3O[C@@H](CO)[C@@H](O)[C@H](O)[C@@H]3O)c(O)c12	0.14942528735632185	0.1456953642384106	0.10596026490066225	0.10738255033557047	0.16666666666666666	0.10666666666666667
O=c1c(O[C@H]2O[C@@H](CO)[C@@H](O)[C@H](O)[C@@H]2O)c(-c2ccc(O[C@H]3O[C@@H](CO)[C@@H](O)[C@H](O)[C@@H]3O)cc2)oc2cc(O)cc(O)c12	0.13106796116504854	0.12568306010928962	0.1111111111111111	0.11235955056179775	0.14204545454545456	0.09944751381215469
CCCCCCCC/C=C\CCCCCCCC(=O)OC[C@H](CO[P@@](=O)(O)O[C@H]1[C@@H](O)[C@@H](O)[C@@H](OP(=O)(O)O)[C@@H](OP(=O)(O)O)[C@@H]1O)OC(=O)CCCC	0.06504065040650407	0.06818181818181818	0.09047619047619047	0.0966183574879227	0.059907834101382486	0.12871287128712872
COc1ccc(-c2cc(=O)c3c(O)cc(O)c([C@@H]4O[C@@H](CO)[C@@H](O)[C@@H](O)[C@@H]4O[C@@H]4O[C@@H](C)[C@@H](O)[C@@H](O)[C@@H]4O)c3o2)cc1O	0.11538461538461539	0.11413043478260869	0.12429378531073447	0.12571428571428572	0.12359550561797752	0.11235955056179775
CCOC(=O)C1=C(C)NC2=C(C(=O)C[C@H](c3ccc(Cl)cc3)C2)[C@@H]1c1ccc(O)c(OC)c1	0.16292134831460675	0.1464968152866242	0.14473684210526316	0.14666666666666667	0.174496644295302	0.11612903225806452
O=C(/C=C/c1ccc(O)cc1)OC[C@@H]1O[C@@H](Oc2cc(O)c3c(c2)O[C@@H](c2ccc(O)cc2)CC3=O)[C@@H](O)[C@H](O)[C@@H]1O	0.17676767676767677	0.13812154696132597	0.13636363636363635	0.13793103448275862	0.18235294117647058	0.11797752808988764
C[C@@H]1O[C@H](OC[C@@H]2O[C@H](Oc3c(-c4ccc(O)cc4)oc4cc(O)cc(O)c4c3=O)[C@@H](O)[C@@H](O)[C@@H]2O)[C@@H](O)[C@@H](O)[C@@H]1O	0.1330049261083744	0.12777777777777777	0.11931818181818182	0.1206896551724138	0.14450867052023122	0.10734463276836158
C=CC(=C)CC(=O)[C@@H]1C(=C)CC[C@@H]2C(C)(C)[C@H](O)CC[C@]21C	0.054878048780487805	0.07352941176470588	0.12903225806451613	0.13114754098360656	0.06818181818181818	0.12096774193548387
CCCCCC[C@@H](C/C=C/C(=O)O)[C@H]1COc2c(C)cc(O)cc2[C@H]1O	0.12650602409638553	0.14285714285714285	0.14074074074074075	0.15151515151515152	0.14814814814814814	0.18604651162790697
O=c1c(O[C@H]2O[C@H](CO)[C@H](O)[C@@H](O)[C@@H]2O[C@@H]2OC[C@@H](O)[C@@H](O)[C@@H]2O)c(-c2ccc(O)cc2)oc2cc(O)cc(O)c12	0.12871287128712872	0.12290502793296089	0.11428571428571428	0.11560693641618497	0.13953488372093023	0.10227272727272728
C[C@@H]1O[C@H](O[C@@H]2[C@@H](O)[C@@H](O)[C@@H](CO)O[C@@H]2c2c(O)cc(O)c3c2O[C@H](c2ccc(O)cc2)CC3=O)[C@@H](O)[C@@H](O)[C@@H]1O	0.11822660098522167	0.1111111111111111	0.1411764705882353	0.14285714285714285	0.12716763005780346	0.11560693641618497
OC[C@H]1O[C@H](Oc2cc(O)cc(/C=C\c3ccc(O)cc3O)c2)[C@@H](O)[C@@H](O)[C@@H]1O	0.1016949152542373	0.12751677852348994	0.10204081632653061	0.10344827586206896	0.14788732394366197	0.1103448275862069
O=c1c(O[C@H]2O[C@@H](CO)[C@@H](O)[C@@H](O)[C@H]2O)c(-c2ccc(O)cc2)oc2cc(O)cc(O)c12	0.14689265536723164	0.14285714285714285	0.1111111111111111	0.11258278145695365	0.16326530612244897	0.1118421052631579
CC(C)=CCC[C@@H](C)CCCC[C@@H](C)CCC[C@@H](C)CCC[C@@H](C)CCC[C@@H](C)CCCOP(=O)(O)O	0.08	0.09248554913294797	0.07017543859649122	0.07738095238095238	0.08235294117647059	0.10975609756097561
CC1=C(/C=C/C(C)=C/C=C/C(C)=C/C=C/C=C(C)/C=C/C=C(C)/C=C/C(=O)[C@]2(C)CCCC2(C)C)C(C)(C)C[C@H](O)C1	0.04090909090909091	0.06878306878306878	0.10112359550561797	0.096045197740113	0.05913978494623656	0.06557377049180328
C=C1CC[C@H](O)C/C1=C/C=C1\CCC[C@@]2(C)[C@@H]1[C@@H](O)C[C@@H]1C(C)(C)CCC[C@@]12C	0.03723404255319149	0.07006369426751592	0.125	0.1267605633802817	0.05844155844155844	0.08783783783783784
COc1cc(-c2cc(=O)c3c(O)cc(O[C@H]4O[C@H](CO)[C@@H](O)[C@@H](O)[C@@H]4O[C@@H]4O[C@H](C)[C@@H](O)[C@@H](O)[C@@H]4O)cc3o2)ccc1O	0.1201923076923077	0.11351351351351352	0.12359550561797752	0.125	0.12921348314606743	0.11173184357541899
COc1cc(O[C@H]2O[C@@H](CO)[C@@H](O)[C@@H](O)[C@@H]2O)c2c(c1)C(=O)c1cc(C)cc(O)c1C2=O	0.11602209944751381	0.11464968152866242	0.1342281879194631	0.1360544217687075	0.11842105263157894	0.13513513513513514
Cc1c(COc2ccc(C(=O)O)cc2)cc(OCCN2CCN(c3ccccc3)CC2)c2ccc(O)cc2n1Cc1ccc(O)c2ccccc12	0.2583732057416268	0.11320754716981132	0.07981220657276995	0.08056872037914692	0.19072164948453607	0.08530805687203792
CC(C)c1cc(-c2cc(C(=O)O)c3c(c2)C(C)(C)O3)c(O)cc1O	0.16993464052287582	0.20634920634920634	0.10606060606060606	0.125	0.18548387096774194	0.12403100775193798
Cn1c2c(c(=O)n(C)c1=O)C(=O)c1c(O)c(O)c(C(=O)O)c(O)c1C2=O	0.1375	0.12318840579710146	0.07194244604316546	0.072992700729927	0.12781954887218044	0.08823529411764706
Cc1cc(=O)c2c(O)cc(O)c([C@@H]3O[C@H](CO)[C@@H](O)[C@@H](O)[C@@H]3O)c2o1	0.08982035928143713	0.09929078014184398	0.12030075187969924	0.12213740458015267	0.10294117647058823	0.12121212121212122
O=c1c(O[C@H]2O[C@@H](CO)[C@@H](O)[C@H](O)[C@@H]2O[C@H]2OC[C@@H](O)[C@@H](O)[C@H]2O)c(-c2ccc(O)cc2)oc2cc(O)cc(O)c12	0.12871287128712872	0.12290502793296089	0.11428571428571428	0.11560693641618497	0.13953488372093023	0.10227272727272728
CC(=O)OC[C@@H]1O[C@@H](Oc2c(-c3ccc(O)cc3)oc3cc(O)cc(O)c3c2=O)[C@@H](O)[C@@H](OC(=O)/C=C/c2cc(O)cc(O)c2)[C@H](O)[C@@H]1O	0.16279069767441862	0.15544041450777202	0.11855670103092783	0.11979166666666667	0.17204301075268819	0.125
C#C[C@]1(O)CC[C@H]2[C@@H]3CCC4=C/C(=N\O)CC[C@@H]4[C@H]3CC[C@]21CC	0.03977272727272727	0.04697986577181208	0.10294117647058823	0.1044776119402985	0.04861111111111111	0.08759124087591241
C[C@H]1O[C@@H](Oc2ccc(-c3coc4cc(O)cc(O)c4c3=O)cc2)[C@@H](O)[C@@H](O)[C@@H]1O	0.15789473684210525	0.1476510067114094	0.12244897959183673	0.12413793103448276	0.1773049645390071	0.1232876712328767
OC[C@H]1O[C@H](c2c(O)cc3c(c2O)C[C@H](O)[C@@H](c2ccc(O)cc2)O3)[C@@H](O)[C@@H](O)[C@@H]1O	0.1111111111111111	0.11612903225806452	0.12837837837837837	0.13013698630136986	0.12751677852348994	0.10666666666666667
CC(C)OC(=O)C1=C(N)Oc2c(oc(CO)cc2=O)[C@H]1c1ccccc1F	0.20382165605095542	0.18248175182481752	0.1223021582733813	0.14074074074074075	0.2265625	0.11510791366906475
C[C@H]1O[C@@H](O[C@H]2[C@@H](Oc3c(-c4cc(O)c(O)c(O)c4)oc4cc(O)cc(O)c4c3=O)O[C@@H](CO)[C@@H](O)[C@H]2O)[C@@H](O)[C@@H](O)[C@@H]1O	0.08837209302325581	0.08947368421052632	0.11666666666666667	0.11797752808988764	0.0918918918918919	0.10497237569060773
COc1cc(C[C@H](CO)c2cc(/C=C/CO)cc(OC)c2O[C@H]2O[C@@H](CO)[C@@H](O)[C@@H](O)[C@@H]2O)ccc1O	0.12435233160621761	0.1377245508982036	0.11515151515151516	0.12345679012345678	0.14906832298136646	0.13664596273291926
Oc1cc(O)c2c(c1)O[C@@H](c1cc(O)c(O)cc1-c1c(O)cc(O)c3c1O[C@H](c1ccc(O)c(O)c1)[C@@H](O)C3)[C@@H](O)C2	0.10526315789473684	0.07936507936507936	0.08791208791208792	0.08888888888888889	0.11173184357541899	0.07650273224043716
C=C(C)[C@@H](CC=C(C)C)CC1=CC[C@H]2C(C)(C)[C@@H](O)CC[C@@]12C	0.060240963855421686	0.08759124087591241	0.1349206349206349	0.13709677419354838	0.07462686567164178	0.11811023622047244
O=C(O)C[C@H](C1=C(O)[C@](O)([C@@H]2O[C@@H](CO)[C@@H](O)[C@H](O)[C@@H]2O)C(=O)C(C(=O)/C=C/c2ccc(O)cc2)=C1O)c1ccc(O)cc1	0.20618556701030927	0.18285714285714286	0.11049723756906077	0.11797752808988764	0.21686746987951808	0.15606936416184972
CCCCCCCCCCCC/C=C\CC/C=C\CC[C@H](O)[C@@H](O)CCCCCCCCCC1=C[C@@H](C)OC1=O	0.07981220657276995	0.0855614973262032	0.09444444444444444	0.1016949152542373	0.08791208791208792	0.12
CC#CC[C@H](C)[C@@H](O)/C=C\[C@H]1[C@H]2C/C(=C/CCCC(=O)O)C[C@@H]2C[C@H]1/C=C/CCCC(=O)O	0.11891891891891893	0.1320754716981132	0.12987012987012986	0.14666666666666667	0.12903225806451613	0.2013888888888889
C=C1/C(=C\C=C2/CCC[C@]3(C)[C@H]([C@H](C)CCCC(C)(C)O)CC[C@@H]23)C[C@@H](O)C[C@@H]1O	0.07650273224043716	0.1038961038961039	0.17985611510791366	0.17391304347826086	0.09271523178807947	0.13986013986013987
CCOc1ccc([C@H]2C(C(=O)O)=C(C)NC3=C2C(=O)C[C@@H](c2ccc(Cl)cc2)C3)cc1O	0.1791907514450867	0.1568627450980392	0.14	0.14189189189189189	0.19444444444444445	0.12582781456953643
O=C(/C=C/c1ccc(O)cc1)OC[C@H]1O[C@@H](Oc2cc(O)c3c(=O)cc(-c4ccc(O)cc4)oc3c2)[C@@H](O)[C@H](O)[C@@H]1O	0.19487179487179487	0.15730337078651685	0.1111111111111111	0.11235955056179775	0.19642857142857142	0.11173184357541899
Cc1cc(=O)c2c(O)cc(O)c([C@H]3O[C@@H](CO)[C@@H](O)[C@@H](O)[C@@H]3O)c2o1	0.08982035928143713	0.09929078014184398	0.12030075187969924	0.12213740458015267	0.10294117647058823	0.12121212121212122
COc1ccc2c(OC)c(CC=C(C)C)c(O)c(C)oc2c1	0.10759493670886076	0.14728682170542637	0.11811023622047244	0.1111111111111111	0.1349206349206349	0.08461538461538462
COc1cc(-c2cc(=O)c3c(O)cc(O[C@H]4O[C@@H](CO)[C@@H](O)[C@@H](O)[C@@H]4O[C@@H]4O[C@@H](C)[C@@H](O)[C@@H](O)[C@@H]4O)cc3o2)ccc1O	0.1201923076923077	0.11351351351351352	0.12359550561797752	0.125	0.12921348314606743	0.11173184357541899
COC(=O)C1=CO[C@H](O[C@@H]2O[C@H](CO)[C@@H](O)[C@H](O)[C@H]2O)/C(=C/COC(C)=O)[C@@H]1CC(=O)OCCc1ccc(O)c(O)c1	0.12745098039215685	0.1340782122905028	0.14534883720930233	0.14705882352941177	0.125	0.16666666666666666
CC(/C=C\[C@@]12O[C@]1(C)C[C@@H](O)CC2(C)C)=C\C=C\C=C\C=C\C=C(C)\C=C\C=C(\C)[C@H]1C=C2C(C)(C)CCC[C@@]2(C)O1	0.03125	0.05154639175257732	0.1	0.09497206703910614	0.041884816753926704	0.07065217391304347
O=C(O[C@@H]1[C@H](Oc2cc(O)cc(/C=C/c3ccc(O)cc3)c2)O[C@H](CO)[C@@H](O)[C@H]1O)c1cc(O)c(O)c(O)c1	0.14358974358974358	0.13953488372093023	0.1111111111111111	0.11242603550295859	0.17177914110429449	0.11834319526627218
O=C(/C=C/c1ccc(O)cc1)OC[C@@H]1O[C@@H](Oc2cc(O)c3c(c2)O[C@H](c2ccc(O)cc2)CC3=O)[C@@H](O)[C@@H](O)[C@@H]1O	0.17676767676767677	0.13812154696132597	0.13636363636363635	0.13793103448275862	0.18235294117647058	0.11797752808988764
O=c1c(O[C@H]2O[C@@H](CO)[C@@H](O)[C@@H](O)[C@@H]2O[C@@H]2OC[C@@H](O)[C@@H](O)[C@@H]2O)c(-c2ccc(O)cc2)oc2cc(O)cc(O)c12	0.12871287128712872	0.12290502793296089	0.11428571428571428	0.11560693641618497	0.13953488372093023	0.10227272727272728
CC(=O)OC(C)(C)[C@H]1CC[C@@](C)(O)[C@@H]2CC[C@@H](C)[C@@H]2C1	0.037037037037037035	0.06015037593984962	0.19469026548672566	0.1565217391304348	0.046153846153846156	0.12605042016806722
CC[C@H](C)C(=O)O[C@@H]1C[C@H](C)C=C2C=C[C@H](C)[C@H](CC[C@H](O)C[C@H](O)CC(=O)O)[C@H]21	0.23270440251572327	0.2246376811594203	0.41739130434782606	0.5480769230769231	0.20588235294117646	0.8620689655172413
CCOC(=O)C1=C(N)Oc2c(c(=O)oc3ccccc23)[C@@H]1c1ccc(Br)c(OC)c1	0.17751479289940827	0.1390728476821192	0.11409395973154363	0.11564625850340136	0.21014492753623187	0.09271523178807947
O=C(O)CCC/C=C\C[C@@H]1[C@H](O)C[C@@H](O)[C@@H]1/C=C/[C@@H](O)CCc1ccccc1	0.17575757575757575	0.1597222222222222	0.13380281690140844	0.14388489208633093	0.208955223880597	0.22137404580152673
O=C(OC[C@H]1O[C@H](Oc2cc(O)c3c(=O)c(O)c(-c4ccc(O)cc4)oc3c2)[C@H](O)[C@H](O)[C@@H]1O)c1ccc(O)cc1	0.19270833333333334	0.14124293785310735	0.11363636363636363	0.11494252873563218	0.17964071856287425	0.11428571428571428
CC[C@H](CC[C@H](C)[C@H]1CC[C@H]2[C@@H]3CC=C4C[C@@H](O)CC[C@]4(C)[C@H]3CC[C@@]21C)C(C)C	0.07608695652173914	0.08917197452229299	0.1619718309859155	0.18115942028985507	0.07792207792207792	0.16312056737588654
CC1(C)C=Cc2c(ccc3c2OC[C@]2(O)c4ccc(O)cc4O[C@H]32)O1	0.13414634146341464	0.1276595744680851	0.09285714285714286	0.09420289855072464	0.15789473684210525	0.07801418439716312
CC(C)C[C@H]1c2c(O)c(C=O)c(O)c(C=O)c2O[C@]2(C)C=C[C@@H](C(C)C)C[C@H]12	0.1111111111111111	0.17266187050359713	0.145985401459854	0.15671641791044777	0.14492753623188406	0.14705882352941177
O=C(OC[C@@H]1O[C@@H](Oc2cc(O)c3c(=O)c(O)c(-c4ccc(O)cc4)oc3c2)[C@H](O)[C@@H](O)[C@H]1O)c1ccc(O)cc1	0.19270833333333334	0.14124293785310735	0.11363636363636363	0.11494252873563218	0.17964071856287425	0.11428571428571428
C[C@H]1O[C@H](Oc2ccc(-c3coc4cc(O)cc(O)c4c3=O)cc2)[C@@H](O)[C@@H](O)[C@@H]1O	0.15789473684210525	0.1476510067114094	0.12244897959183673	0.12413793103448276	0.1773049645390071	0.1232876712328767
CC(=O)O[C@H]1[C@@H](C)O[C@@H](Oc2ccc(C/C(=N\OS(=O)(=O)O)S[C@H]3O[C@@H](CO)[C@@H](O)[C@@H](O)[C@@H]3O)cc2)[C@@H](O)[C@H](O)[C@@H]1O	0.10679611650485436	0.14204545454545456	0.15384615384615385	0.15568862275449102	0.11363636363636363	0.15476190476190477
Oc1ccc([C@@H]2Oc3c(O)cc([C@@H]4Oc5cc(O)cc(O)c5C(=O)[C@@H]4O)cc3[C@@H]2CO)cc1	0.143646408839779	0.11801242236024845	0.10126582278481013	0.10256410256410256	0.15894039735099338	0.0949367088607595
C=C(/C=C/C=C(/C)CCC=C(C)C)CCC[C@@H](C)CCC[C@H](C)CCCC(C)C	0.07777777777777778	0.0915032679738562	0.05921052631578947	0.06711409395973154	0.08	0.10344827586206896
CCCCOC(=O)C1=C(C)NC2=C(C(=O)C[C@@H](c3ccc(Cl)cc3)C2)[C@@H]1c1ccc(O)c(OC)c1	0.17032967032967034	0.14814814814814814	0.15384615384615385	0.15584415584415584	0.17532467532467533	0.12578616352201258
O=C(/C=C/c1ccc(O)cc1)OC[C@H]1O[C@@H](Oc2cc(O)c3c(c2)O[C@@H](c2ccc(O)c(O)c2)CC3=O)[C@@H](O)[C@H](O)[C@@H]1O	0.15763546798029557	0.1366120218579235	0.1348314606741573	0.13636363636363635	0.18023255813953487	0.11666666666666667
C=C1/C(=C\C=C2/CCC[C@@]3(C)[C@H]2CC[C@@H]3[C@H](C)/C=C/[C@H](O)C2CC2)C[C@@H](O)C[C@@H]1O	0.06451612903225806	0.09615384615384616	0.12244897959183673	0.13986013986013987	0.09933774834437085	0.1232876712328767
CC1=C[C@@H](O)CC(C)(C)[C@@H]1/C=C/C(C)=C/C=C/C(C)=C/C=C/C=C(C)/C=C/C=C(\C)[C@H]1C=C2C(C)(C)C[C@H](O)C[C@]2(C)O1	0.04504504504504504	0.06770833333333333	0.12429378531073447	0.11931818181818182	0.0582010582010582	0.1
C=C1CC[C@H](O)C/C1=C/C=C1\CCC[C@]2(C)[C@H]([C@H](C)CCCC(C)C)CC[C@@H]12	0.0782122905027933	0.10666666666666667	0.1347517730496454	0.15328467153284672	0.09523809523809523	0.11971830985915492
CC(=O)O[C@@H]1/C=C\[C@](C)(O)C[C@H](C)C/C=C/[C@@H]2[C@H](O)[C@@](C)(O)[C@@H](C)[C@@H]3[C@@H](Cc4ccccc4)NC(=O)[C@@]123	0.15508021390374332	0.11834319526627218	0.2119205298013245	0.20666666666666667	0.15723270440251572	0.16666666666666666
N#C[C@@]1(O[C@@H]2O[C@@H](CO)[C@@H](O)[C@H](O)[C@@H]2O)C=C[C@H](OS(=O)(=O)O)[C@H](OS(=O)(=O)O)[C@@H]1OS(=O)(=O)O	0.04040404040404041	0.0718562874251497	0.10897435897435898	0.11038961038961038	0.041916167664670656	0.10967741935483871
CC[C@@H](C)C(=O)O[C@H]1C[C@@H](C)C=C2C=C[C@H](C)[C@H](CC[C@H](O)C[C@H](O)CC(=O)O)[C@H]21	0.23270440251572327	0.2246376811594203	0.41739130434782606	0.5480769230769231	0.20588235294117646	0.8620689655172413
O=c1c(OS(=O)(=O)O)c(-c2ccc(OS(O)(=O)O)cc2)oc2cc(O)cc(O)c12	0.15568862275449102	0.18571428571428572	0.0738255033557047	0.07482993197278912	0.16666666666666666	0.07432432432432433
COc1ccc([C@@H]2CC(=O)c3c(O)cc(O[C@@H]4O[C@H](CO)[C@@H](O)[C@@H](O)[C@@H]4O)cc3O2)cc1	0.13333333333333333	0.12738853503184713	0.1476510067114094	0.14965986394557823	0.15436241610738255	0.12582781456953643
COc1cc([C@@H]2Oc3c(O)cc([C@@H]4Oc5cc(O)cc(O)c5C(=O)[C@@H]4O)cc3[C@@H]2CO)ccc1O	0.1276595744680851	0.10778443113772455	0.11180124223602485	0.11320754716981132	0.13924050632911392	0.10559006211180125
CC(=O)N[C@@H](Cc1ccc(O)cc1)C(=O)N[C@H](Cc1ccccc1)C(=O)N[C@@H](Cc1ccccc1)C(=O)N[C@@H](CC(=O)O)C(C)C	0.3425414364640884	0.18032786885245902	0.08247422680412371	0.09473684210526316	0.23391812865497075	0.14835164835164835
CC(C)=CCC/C(C)=C/CC/C(C)=C/CC/C(C)=C/CC/C(C)=C/CC/C(C)=C/CC/C(C)=C/CC/C(C)=C/Cc1ccccc1O	0.09333333333333334	0.08955223880597014	0.07575757575757576	0.07106598984771574	0.10309278350515463	0.07614213197969544
O=C(O)CC(=O)OC[C@@H]1O[C@@H](Oc2ccc3c(=O)c(-c4ccc(O)cc4)coc3c2)[C@@H](O)[C@H](O)[C@H]1O	0.20786516853932585	0.18238993710691823	0.13043478260869565	0.1320754716981132	0.22818791946308725	0.16025641025641027
