# Supplementary material for: Transformer-Decoder GPT Models for Generating Virtual Screening Libraries of HMG-Coenzyme A Reductase Inhibitors: Effects of Temperature, Prompt Length, and Transfer-Learning Strategies
Source: J Chem Inf Model. 2024 Nov 7;64(22):8464–80. doi: 10.1021/acs.jcim.4c01309 (PMC11600504; doi:10.1021/acs.jcim.4c01309)
Supplement: Supplementary file 3 — ci4c01309_si_003.zip [file ci4c01309_si_003.zip › Datasets/xfer_Learning_files/NoXA5K_model_gen_ic50_results/NoXA5K_Refined_Statin_similarity_0p0.csv]

Generated Molecule	atorvastatin	rosuvastatin	simvatstatin	lovastatin	fluvastatin	pravastatin
Nc1nc2[nH]c(SCc3ccccc3)nc2c(=O)[nH]1	0.14093959731543623	0.144	0.06201550387596899	0.06299212598425197	0.15966386554621848	0.046153846153846156
c1csc(SSc2ccccc2)n1	0.12408759124087591	0.07627118644067797	0.04310344827586207	0.043859649122807015	0.14018691588785046	0.034482758620689655
Nc1ccccc1OS(=O)(=O)Nc1ccccc1	0.23880597014925373	0.13008130081300814	0.064	0.06504065040650407	0.17543859649122806	0.056
CC[C@@]1([N+](=O)[O-])C[C@H]2C=C[C@@H]1C2	0.03496503496503497	0.04310344827586207	0.11650485436893204	0.1188118811881188	0.04504504504504504	0.10679611650485436
CCCCNC(=O)[C@H]1CN2CCc3ccccc3C[C@H]21	0.13815789473684212	0.10606060606060606	0.15702479338842976	0.15966386554621848	0.1557377049180328	0.12096774193548387
Cc1cc(SCc2sc(N)nc2C)ccc1Cl	0.0945945945945946	0.13445378151260504	0.06611570247933884	0.06722689075630252	0.1206896551724138	0.05785123966942149
C/C1=C/C[C@@H](/C=C/C(=O)CCc2ccccc2)CCC(C)(C)/C=C/C1	0.15527950310559005	0.1276595744680851	0.125	0.12686567164179105	0.1937984496124031	0.10144927536231885
CC(=O)[C@H]1CO[C@@H](O)[C@@H]1C	0.044444444444444446	0.05555555555555555	0.1368421052631579	0.13978494623655913	0.05825242718446602	0.12631578947368421
O=S1(=O)CC[C@H](O)C1	0.022556390977443608	0.02830188679245283	0.09574468085106383	0.09782608695652174	0.0196078431372549	0.0625
C[C@@H]1O[C@@H](C)[C@@H](O)[C@@H](O)[C@@H]1O	0.036231884057971016	0.04504504504504504	0.12244897959183673	0.125	0.04716981132075472	0.12371134020618557
O=c1ccc2c(O)cc(O)cc2o1	0.10218978102189781	0.12727272727272726	0.08256880733944955	0.08411214953271028	0.14423076923076922	0.06363636363636363
CO[C@H]1CC[C@]2(C)[C@H]3CC[C@]4(C)[C@@H]5CC(C)(C)CC[C@]5(C)CC[C@@]4(C)C3=CC[C@@H]2C1(C)C	0.020202020202020204	0.03550295857988166	0.09740259740259741	0.0915032679738562	0.024096385542168676	0.07006369426751592
C=C(C)[C@H](CC=C(C)C)CO[C@@H]1O[C@@H](CO[C@@H]2OC[C@@H](O)[C@@H](O)[C@@H]2O)[C@@H](O)[C@@H](O)[C@@H]1O	0.058823529411764705	0.06875	0.13013698630136986	0.13986013986013987	0.0641025641025641	0.14685314685314685
N#Cc1cnc(C(=O)N2CCCCC2)c(=O)[nH]1	0.05844155844155844	0.07086614173228346	0.09243697478991597	0.09401709401709402	0.06504065040650407	0.05737704918032787
NCCCCNC(=O)c1ccc(-c2ccccc2)cc1	0.291044776119403	0.14960629921259844	0.08527131782945736	0.08661417322834646	0.25892857142857145	0.0859375
C[C@@](O)(CO)[C@H]1Cc2cc3ccc(=O)oc3cc2O1	0.10526315789473684	0.128	0.1440677966101695	0.1271186440677966	0.13333333333333333	0.08943089430894309
C=C(CC[C@@H](C(=O)O)[C@H]1CC[C@H]2C3=CC[C@H]4[C@@H](C)[C@@H](O[C@@H]5O[C@H](CO)[C@@H](O)[C@H](O)[C@H]5O)C[C@]4(C)[C@H]3CC[C@@]21C)C(C)C	0.09569377990430622	0.10382513661202186	0.17365269461077845	0.18292682926829268	0.09444444444444444	0.18902439024390244
C[C@@](O)(CO)[C@@H]1Cc2cc3ccc(=O)oc3cc2O1	0.10526315789473684	0.128	0.1440677966101695	0.1271186440677966	0.13333333333333333	0.08943089430894309
O=C(CCCN1CCN(c2ccccc2)CC1)Nc1ccc(F)cc1	0.2876712328767123	0.15827338129496402	0.09929078014184398	0.10071942446043165	0.2682926829268293	0.07692307692307693
CCC(=O)Nc1ccc(OC)cc1	0.15267175572519084	0.14814814814814814	0.12380952380952381	0.1262135922330097	0.1553398058252427	0.11428571428571428
C[C@H](C(=O)OC1C[C@@H]2CC[C@H](C1)N2C)c1ccccc1	0.14666666666666667	0.10687022900763359	0.15833333333333333	0.19130434782608696	0.16666666666666666	0.15966386554621848
CC(C)N1[C@H]2CC[C@@H]1C[C@@H](OC(=O)CC(C)C)[C@]2(C)O	0.08387096774193549	0.11023622047244094	0.16379310344827586	0.17699115044247787	0.11475409836065574	0.16521739130434782
NC(=O)N1CCCC[C@H]1C(=O)O	0.06521739130434782	0.05263157894736842	0.08571428571428572	0.08737864077669903	0.05504587155963303	0.0970873786407767
NC[C@H]1O[C@H](Cc2ccccc2)[C@H](O)[C@@H](O)[C@@H]1O	0.13013698630136986	0.09523809523809523	0.11864406779661017	0.1206896551724138	0.14655172413793102	0.12931034482758622
Cc1ccc([C@@H]2C[C@@H](O)[C@@H](CO)O2)cc1	0.0979020979020979	0.1206896551724138	0.13761467889908258	0.14018691588785046	0.12612612612612611	0.12844036697247707
CCCCCC[C@H]1CC[C@]2(C)C(=O)CC[C@@H]12	0.05263157894736842	0.047244094488188976	0.13392857142857142	0.13636363636363635	0.04918032786885246	0.125
C#CCCCNC(=O)c1ccc(NC(=O)c2ccccc2)cc1	0.2746478873239437	0.12408759124087591	0.08823529411764706	0.08955223880597014	0.21138211382113822	0.09701492537313433
CC1=C(O[C@@H]2O[C@@H](CO)[C@@H](O)[C@@H](O)[C@@H]2O)C(=O)[C@H](C)O1	0.06329113924050633	0.07633587786259542	0.16379310344827586	0.16666666666666666	0.07936507936507936	0.1452991452991453
C/C=C(C(=C\C)C(=O)O)[C@H](O)C(C)C	0.10294117647058823	0.16037735849056603	0.07339449541284404	0.09523809523809523	0.14563106796116504	0.13725490196078433
C/C=C\C/C=N\C#CC#CC#CC#CC#CC#CC#CCCOC(C)=O	0.04395604395604396	0.05844155844155844	0.060810810810810814	0.06164383561643835	0.06040268456375839	0.061224489795918366
CCCC[C@H](CC)OC(=O)c1cc(CO)cc(C(=O)O[C@H](C)CCC)c1	0.1411042944785276	0.14388489208633093	0.1417910447761194	0.17054263565891473	0.12408759124087591	0.20634920634920634
C[C@H]1[C@@H]2CC[C@@H]3[C@@H]4CC=C5C[C@@H](N(C)C)CC[C@]5(C)[C@H]4CC[C@]23CN1C	0.0273224043715847	0.05228758169934641	0.13138686131386862	0.125	0.033112582781456956	0.08450704225352113
Oc1cccc2ccccc12	0.15748031496062992	0.1111111111111111	0.05555555555555555	0.05660377358490566	0.22340425531914893	0.046296296296296294
C=C(C(=O)NCCCCCCCCCCCC)C(=O)N1CCC(c2ccccc2)CC1	0.15254237288135594	0.08588957055214724	0.11038961038961038	0.1118421052631579	0.12418300653594772	0.12582781456953643
CCN(CC)CC(=O)OCC(=O)[C@]1(O)CC[C@@H]2[C@H]3CCC4=CC(=O)CC[C@]4(C)[C@@H]3[C@@H](O)C[C@@]21C	0.08900523560209424	0.10365853658536585	0.174496644295302	0.17687074829931973	0.07317073170731707	0.16778523489932887
C=C[C@]12[C@H](CC)CC(=O)C(=C)[C@@H]1CC2(C)C	0.039735099337748346	0.06557377049180328	0.12727272727272726	0.12962962962962962	0.059322033898305086	0.08849557522123894
Cc1cc(C2=C(/C=C/[C@H]3CCCN3)C(=O)NC3=C2C(=O)CCC3)cc(Cl)c1F	0.096045197740113	0.12080536912751678	0.08053691275167785	0.08163265306122448	0.11724137931034483	0.05263157894736842
O=C(C[C@H](c1ccccc1)c1ccccc1)OC[C@H]1CCCN(c2ccccc2)C1	0.2670807453416149	0.11320754716981132	0.09615384615384616	0.10457516339869281	0.20279720279720279	0.08974358974358974
OC[C@@H]1O[C@H](O[C@H](CO)[C@@H](O)c2ccc(O)cc2)[C@H](O)[C@H](O)[C@@H]1O	0.1111111111111111	0.13333333333333333	0.12213740458015267	0.1328125	0.13846153846153847	0.15873015873015872
CC(C)CNC(=O)c1ccc(NC(=O)c2ccccc2)cc1	0.3111111111111111	0.16279069767441862	0.09090909090909091	0.109375	0.2608695652173913	0.1171875
O=C(O)c1cc2ccccc2cc1O	0.16666666666666666	0.14414414414414414	0.08035714285714286	0.08181818181818182	0.22	0.09090909090909091
C[C@@H](NC(=O)C[C@@H](N)C(=O)O)c1ccccc1	0.2196969696969697	0.16521739130434782	0.09401709401709402	0.11504424778761062	0.2169811320754717	0.1651376146788991
CCN(CC)CCS(=O)(=O)c1ccc(NC(=O)c2ccccc2)cc1	0.27586206896551724	0.1791044776119403	0.10948905109489052	0.1111111111111111	0.224	0.11029411764705882
Cc1cc(N2CCN(CC(=O)O)CC2)cc([N+](=O)[O-])c1	0.1038961038961039	0.1171875	0.12295081967213115	0.125	0.12195121951219512	0.11475409836065574
COc1ccc(C2CCNCC2)cc1	0.07586206896551724	0.09322033898305085	0.09821428571428571	0.1	0.09734513274336283	0.07017543859649122
Cc1c(O)cc(C(C)C)cc1O[C@@H]1O[C@@H](CO)[C@@H](O)[C@@H](O)[C@@H]1O	0.1	0.12878787878787878	0.1349206349206349	0.1557377049180328	0.11627906976744186	0.16393442622950818
CO[C@H]1O[C@@H](COC(=O)c2cc(O)c(O)c(O)c2)[C@@H](O)[C@@H](O)[C@@H]1O	0.08484848484848485	0.10144927536231885	0.140625	0.14285714285714285	0.10526315789473684	0.15079365079365079
C=C(CC(=O)c1ccccc1)c1ccccc1	0.25190839694656486	0.11382113821138211	0.07377049180327869	0.075	0.2	0.0743801652892562
N[C@@H](Cc1ccccc1)C(=O)NC(Cc1ccccc1)=C(O)O	0.2765957446808511	0.1417910447761194	0.08088235294117647	0.09022556390977443	0.2231404958677686	0.10606060606060606
CC(C)CC(NC(=O)[C@H](N)Cc1c[nH]c2ccccc12)=C(O)O	0.2108843537414966	0.1889763779527559	0.09848484848484848	0.1171875	0.26956521739130435	0.152
N[C@H](C(=O)O)[C@@H]1NC(C(=O)O)=CCS1	0.08571428571428572	0.08695652173913043	0.08181818181818182	0.09345794392523364	0.08108108108108109	0.1346153846153846
COOC(=O)[C@H]1CCC(=O)N2CCCC[C@H]21	0.0457516339869281	0.047244094488188976	0.11403508771929824	0.11607142857142858	0.04918032786885246	0.08620689655172414
CC1(C)CO[C@](C)(CCCc2ccc(O)cc2)N1C(=O)n1ccnc1	0.1419753086419753	0.14492753623188406	0.1259259259259259	0.12781954887218044	0.16793893129770993	0.11029411764705882
COc1cc(SCCC(=O)Nc2ccc(C)cc2)cc(OC)c1	0.17647058823529413	0.1590909090909091	0.10526315789473684	0.10687022900763359	0.184	0.09774436090225563
Cn1c(SCc2ccccc2)nc2c(=O)[nH]cnc21	0.1564625850340136	0.1349206349206349	0.0703125	0.07142857142857142	0.1794871794871795	0.05426356589147287
NC(N)=NC[C@@]1(O)C(=O)Nc2ccccc21	0.11971830985915492	0.1092436974789916	0.08620689655172414	0.08771929824561403	0.15454545454545454	0.06837606837606838
CC(C)n1nc(C(=O)N2CCCC2)c2ccccc21	0.14965986394557823	0.14516129032258066	0.10569105691056911	0.12605042016806722	0.24545454545454545	0.0975609756097561
C/N=C(\NC#N)Nc1ccc(C(=O)NCCN2CCCCC2)cc1	0.15	0.11347517730496454	0.10218978102189781	0.1037037037037037	0.1259259259259259	0.08695652173913043
CCCCn1cc(C(=O)c2cccc3ccccc23)c2ccccc21	0.2876712328767123	0.14184397163120568	0.09154929577464789	0.09285714285714286	0.2892561983471074	0.08450704225352113
C[C@@H](NC(=O)/C=C/C(=O)O)[C@H](Cc1ccc(Cl)cc1)c1ccccc1	0.2585034013605442	0.1791044776119403	0.08571428571428572	0.10294117647058823	0.275	0.12686567164179105
O=C(O)[C@@](O)(CO)[C@@H](O)[C@@H](O)COP(=O)(O)O	0.0979020979020979	0.1206896551724138	0.0782608695652174	0.07964601769911504	0.11607142857142858	0.14953271028037382
CCC(=O)O[C@H]1CC(=O)[C@]2(C)[C@@H](CC[C@]3(C)[C@@H](c4ccoc4)OC(=O)[C@@H]4O[C@]432)O[C@@H]1COC(=O)/C=C/c1ccccc1	0.15270935960591134	0.13114754098360656	0.17543859649122806	0.17751479289940827	0.1676300578034682	0.14285714285714285
O=C(CO)[C@@H](O)[C@H](O)CO	0.09375	0.1188118811881188	0.0594059405940594	0.07142857142857142	0.125	0.13978494623655913
O=C1O[C@H](CO)[C@H](O)[C@H](O[C@@H]2O[C@H](CO)[C@H](O)[C@H](O)[C@@H]2O)[C@H]1O	0.04142011834319527	0.04929577464788732	0.1349206349206349	0.13709677419354838	0.051094890510948905	0.11811023622047244
CC[C@@H](C)O[C@@H]1O[C@@H](CO)[C@@H](O)[C@@H](O)[C@@H]1O	0.060810810810810814	0.0743801652892562	0.12727272727272726	0.1619047619047619	0.07758620689655173	0.18269230769230768
O=C(OCCNc1nc(-c2ccccc2)cc(C(F)(F)F)c1)Nc1ccccc1	0.32	0.1476510067114094	0.0784313725490196	0.07236842105263158	0.2028985507246377	0.06493506493506493
C[C@@](O)(CC(=O)O)CC(=O)OC[C@@H]1O[C@@H](Oc2c(-c3ccc(O)cc3)oc3cc(O)cc(O)c3c2=O)[C@@H](O)[C@@H](O)[C@@H]1O	0.18652849740932642	0.1744186046511628	0.14619883040935672	0.13450292397660818	0.17964071856287425	0.16071428571428573
Cn1cnc2c(ncn2[C@H]2O[C@H](CO)[C@@H](O)[C@H]2O)c1=O	0.0759493670886076	0.1	0.12295081967213115	0.125	0.09523809523809523	0.11475409836065574
CCCCCNC(=N)N	0.05303030303030303	0.037037037037037035	0.06	0.061224489795918366	0.038834951456310676	0.07142857142857142
CC(C)[C@@H](NC(=O)c1nn(CCCCCF)c2ccccc12)C(N)=O	0.22666666666666666	0.17164179104477612	0.10218978102189781	0.12030075187969924	0.2459016393442623	0.15384615384615385
CCCCCC(=O)OC[C@H](CO[P@@](=O)(O)O[C@H]1[C@@H](O)[C@@H](OP(=O)(O)O)[C@@H](OP(=O)(O)O)[C@@H](OP(=O)(O)O)[C@@H]1O)OC(=O)CCCCC	0.07174887892376682	0.06532663316582915	0.10160427807486631	0.10869565217391304	0.05612244897959184	0.1452513966480447
COCCOc1c(OC)ccc2c1C(=O)OC(C)(C)C=C2	0.10897435897435898	0.140625	0.12903225806451613	0.13114754098360656	0.13709677419354838	0.09448818897637795
CC1=N[C@@H](CC(C)C)S[C@@H]1C	0.051094890510948905	0.09345794392523364	0.08823529411764706	0.11224489795918367	0.06666666666666667	0.1
O=C1C[C@@H](c2c(O)cc(O)cc2O)Oc2cc(O[C@H]3O[C@@H](CO)[C@@H](O)[C@H](O)[C@@H]3O)ccc21	0.1092896174863388	0.1069182389937107	0.14093959731543623	0.14285714285714285	0.11764705882352941	0.11920529801324503
N#C[C@H](O[C@@H]1O[C@@H](CO)[C@@H](O)[C@@H](O)[C@H]1O)c1ccccc1	0.12337662337662338	0.08955223880597014	0.1111111111111111	0.12195121951219512	0.13709677419354838	0.13934426229508196
NCc1ccccc1-c1ccccc1	0.23809523809523808	0.11206896551724138	0.05128205128205128	0.05217391304347826	0.20388349514563106	0.042735042735042736
CCC[C@@H]1CCO[C@@H](C1)OC1CC1	0.020134228187919462	0.02459016393442623	0.13333333333333333	0.13592233009708737	0.02564102564102564	0.102803738317757
OC[C@@H](O)[C@@H](O)[C@H](O)c1cnc([C@@H](O)[C@@H](O)[C@@H](O)CO)cn1	0.0880503144654088	0.12307692307692308	0.05263157894736842	0.06153846153846154	0.11023622047244094	0.112
Cc1ccccc1CNC(=O)CSc1nc2c(=O)[nH]cnc2n1-c1ccccc1	0.25157232704402516	0.16216216216216217	0.08496732026143791	0.08609271523178808	0.21014492753623187	0.07142857142857142
C[C@H](C[P@](=O)(O)OCCN)OC(=O)CCCC[C@@H]1SC[C@@H]2NC(=O)N12	0.08235294117647059	0.08275862068965517	0.11851851851851852	0.13740458015267176	0.07801418439716312	0.1450381679389313
C=CC[C@H](C(=O)O)N1CCC[C@H]1C(=O)O	0.08391608391608392	0.0847457627118644	0.08928571428571429	0.10091743119266056	0.08849557522123894	0.12037037037037036
O=S(=O)(O)Cc1ccccc1	0.14173228346456693	0.1346153846153846	0.07692307692307693	0.0784313725490196	0.15306122448979592	0.07766990291262135
CC[C@H](C)[C@H]1NC(=O)[C@@H](NC(=O)[C@@H](Cc2ccccc2)N(C)C)[C@H](c2ccccc2)Oc2ccc(cc2)/C=C\NC1=O	0.2857142857142857	0.1694915254237288	0.12921348314606743	0.15028901734104047	0.20238095238095238	0.12359550561797752
O=C(c1ccc(F)cc1)N1CCCC1	0.14814814814814814	0.1743119266055046	0.0990990990990991	0.10091743119266056	0.1941747572815534	0.07079646017699115
O=c1[nH]c2cc(Cl)ccc2n1C1CCN(CCCCCCCCOc2ccccc2)CC1	0.16759776536312848	0.0963855421686747	0.09316770186335403	0.09433962264150944	0.17218543046357615	0.08024691358024691
C=CC[C@@]1(C(=O)O)CC[C@@H]2[C@@H]3CCC4=CC(=O)CC[C@]4(C)[C@H]3CC[C@@]21C	0.06857142857142857	0.08843537414965986	0.1323529411764706	0.13432835820895522	0.08391608391608392	0.10869565217391304
CC1=C(C)C(=O)O[C@H]([C@](C)(O)[C@]2(O)CC[C@@]3(O)[C@@H]4CC=C5C[C@@H](O[C@@H]6O[C@H](CO)[C@@H](O)[C@H](O)[C@H]6O)CC(=O)[C@]5(C)[C@H]4CC[C@]23C)C1	0.06222222222222222	0.08163265306122448	0.17045454545454544	0.15254237288135594	0.06701030927835051	0.10810810810810811
C/C=C/C=C/c1ccc(O)cc1	0.08759124087591241	0.14018691588785046	0.06422018348623854	0.06542056074766354	0.14705882352941177	0.05504587155963303
CSc1cnc(-c2ccccc2)c(C)n1	0.17037037037037037	0.1592920353982301	0.059322033898305086	0.0603448275862069	0.17757009345794392	0.05084745762711865
CC(C)[C@H]1CC[C@@]2(C)CC[C@@]3(C)[C@@H](CC[C@@H]4[C@]3(C)CC[C@H]3C(C)(C)[C@@H](O)CC[C@@]34C)[C@H]12	0.031088082901554404	0.04878048780487805	0.10666666666666667	0.11564625850340136	0.037267080745341616	0.08552631578947369
C=C(C)[C@H]1O[C@@H](O)[C@]2(C)[C@@H]1CC[C@]1(C)[C@@H]2CC=C2[C@H]3[C@](C)(CO)CC[C@]3(C(=O)O)CC[C@]21C	0.06806282722513089	0.08588957055214724	0.1476510067114094	0.14189189189189189	0.075	0.14093959731543623
OC1([C@H](CN2CCNCC2)c2ccccc2)CCCC1	0.11538461538461539	0.072992700729927	0.06818181818181818	0.07751937984496124	0.12698412698412698	0.06060606060606061
CN1CC[C@@H](OC(=O)c2ccccc2)C1	0.1366906474820144	0.09166666666666666	0.12612612612612611	0.12844036697247707	0.1559633027522936	0.10714285714285714
CC[C@H](C)[C@@H]1C[C@H](C)CCCCC(=O)O1	0.04697986577181208	0.06611570247933884	0.17142857142857143	0.21	0.05982905982905983	0.14018691588785046
Cc1cc(I)ccc1NC(=O)c1ccc(C#N)cc1	0.17482517482517482	0.13709677419354838	0.07142857142857142	0.07258064516129033	0.19298245614035087	0.06349206349206349
CCC[C@@H](F)Cn1cc(C(=O)c2cccc3ccccc23)c2ccccc21	0.2953020134228188	0.1527777777777778	0.08843537414965986	0.09722222222222222	0.29838709677419356	0.09655172413793103
COc1c2occc2c(OC[C@H](O)C(C)(C)O[C@@H]2O[C@@H](CO)[C@@H](O)[C@@H](O)[C@@H]2O)c2ccc(=O)oc12	0.12834224598930483	0.15	0.15584415584415584	0.14285714285714285	0.15483870967741936	0.14935064935064934
O=C(O)c1c[n+]([O-])ccc1[N+](=O)[O-]	0.08759124087591241	0.10909090909090909	0.09433962264150944	0.09615384615384616	0.10377358490566038	0.09523809523809523
COC(=O)c1c(O)cc(O)cc1C(=O)OC/C=C(\C)CCC=C(C)C	0.12345679012345678	0.14814814814814814	0.12878787878787878	0.13076923076923078	0.12781954887218044	0.13846153846153847
CN[C@H]1C[C@@H]2O[C@@](C)([C@@H]1OC)n1c3ccccc3c3c4c(c5c6ccccc6n2c5c31)C(=O)NC4=O	0.1912568306010929	0.11046511627906977	0.10778443113772455	0.10909090909090909	0.2	0.08875739644970414
CC(=O)Nc1nc2ccccc2s1	0.14285714285714285	0.13636363636363635	0.08181818181818182	0.08333333333333333	0.1650485436893204	0.07272727272727272
CC1(C)C[C@H](Nc2ccc(F)cc2[N+](=O)[O-])C(=O)N1CCCCCN1CCCCCCC1	0.13259668508287292	0.11949685534591195	0.10967741935483871	0.1111111111111111	0.12337662337662338	0.09615384615384616
O=CN1CCCC[C@@H]1CO	0.02877697841726619	0.03571428571428571	0.06796116504854369	0.06930693069306931	0.04716981132075472	0.04807692307692308
N[C@H](CCCCNC(=O)CCCC[C@H]1NC(=O)C=C1)C(=O)O	0.11392405063291139	0.09558823529411764	0.12598425196850394	0.13709677419354838	0.08270676691729323	0.18333333333333332
C[C@@]1(CCC(=O)O)CCC[C@@]2(C)[C@@H]1CC[C@]13C=C(C[C@H]12)[C@H](O)C3	0.0783132530120482	0.09352517985611511	0.140625	0.14285714285714285	0.09701492537313433	0.14173228346456693
COc1cc([C@]23Oc4cc(O)cc(O)c4[C@H]([C@H]2O[C@@H]2O[C@@H](CO)[C@@H](O)[C@@H](O)[C@@H]2O)[C@](C)(C(C)=O)O3)cc(OC)c1O	0.1024390243902439	0.11797752808988764	0.14201183431952663	0.1437125748502994	0.10857142857142857	0.12941176470588237
CCCCC[C@H](O)CCO[C@H]1O[C@@H](CO)[C@@H](O)[C@@H](O)[C@@H]1O	0.075	0.0661764705882353	0.112	0.12295081967213115	0.06870229007633588	0.1896551724137931
C=CCNC1=C2C[C@@H](C)C[C@@H](OC)[C@H](O)[C@H](C)/C=C(/C)[C@@H](OC(N)=O)[C@@H](OC)/C=C/C=C(/C)C(=O)NC(=CC1=O)C2=O	0.10679611650485436	0.12290502793296089	0.22641509433962265	0.22151898734177214	0.10734463276836158	0.1686746987951807
C=C(C=O)C[C@@H]1C(C)(C)CCC[C@@]1(C)O	0.04054054054054054	0.06722689075630252	0.1	0.10185185185185185	0.06086956521739131	0.08108108108108109
COc1ccc(Cl)cc1NC(=O)CSc1nc2c(=O)[nH]cnc2n1-c1ccccc1	0.21818181818181817	0.152317880794702	0.08387096774193549	0.08496732026143791	0.19858156028368795	0.07051282051282051
CCO[C@]1(C2=NCCN2)COc2ccccc21	0.1	0.09523809523809523	0.1092436974789916	0.1111111111111111	0.1271186440677966	0.07377049180327869
COc1c(C)c(CC=O)c(O)c(C(=O)CC(C)C)c1OC	0.13333333333333333	0.18181818181818182	0.12295081967213115	0.13445378151260504	0.15966386554621848	0.12396694214876033
c1ccc(CC2(c3ccccc3)CCCC2)cc1	0.20714285714285716	0.08396946564885496	0.07086614173228346	0.072	0.16101694915254236	0.046511627906976744
O=C1CCNc2ccc(O)cc2N1	0.07801418439716312	0.09649122807017543	0.09174311926605505	0.09345794392523364	0.10091743119266056	0.06306306306306306
NC(=O)[C@@H](CCCCNC(=O)c1ccc([N+](=O)[O-])o1)NC(=O)CCOCCOCCOCCOCCOCCOCCOCCOCCNC(=O)CCCc1ccccc1	0.13385826771653545	0.07851239669421488	0.058091286307053944	0.06302521008403361	0.10344827586206896	0.07627118644067797
CC(=O)CC(=O)OCCc1ccccc1	0.18045112781954886	0.1206896551724138	0.11711711711711711	0.11926605504587157	0.16822429906542055	0.1388888888888889
COc1ccc([N+](=O)[O-])cc1O	0.08088235294117647	0.10091743119266056	0.08571428571428572	0.08737864077669903	0.10576923076923077	0.0761904761904762
c1ccc(C(CCN2CCCCC2)c2ccccc2)cc1	0.2361111111111111	0.09420289855072464	0.07407407407407407	0.08333333333333333	0.1774193548387097	0.06666666666666667
C#CCNCC(=O)NCCOCCOCCOCCOCCOCCOCCOCCCCOCCOC(C)=O	0.0547945205479452	0.03553299492385787	0.047619047619047616	0.0481283422459893	0.031088082901554404	0.07065217391304347
CC[C@H](C)[C@H](CC)CO	0.06976744186046512	0.08823529411764706	0.08247422680412371	0.11956521739130435	0.08163265306122448	0.13043478260869565
CC(=O)N[C@@H](CO)COc1ccccc1	0.17164179104477612	0.13043478260869565	0.10714285714285714	0.11926605504587157	0.19047619047619047	0.11818181818181818
CC(C)[C@@H]1CC[C@@]2(C)CC[C@@]3(C)[C@@H](CC[C@@H]4[C@]3(C)CC[C@H]3C(C)(C)[C@@H](O)CC[C@@]34C)[C@H]12	0.031088082901554404	0.04878048780487805	0.10666666666666667	0.11564625850340136	0.037267080745341616	0.08552631578947369
CN[C@](N)(C(=O)O)C(=O)O	0.0859375	0.07692307692307693	0.0707070707070707	0.061224489795918366	0.07	0.10526315789473684
CN[C@@H](CCCN=C(N)N)C(=O)O	0.09558823529411764	0.07964601769911504	0.07407407407407407	0.08571428571428572	0.08333333333333333	0.11650485436893204
C=CCN1CCN(c2ccc(C(=O)Nc3ccc(F)cc3)cc2)CC1	0.24666666666666667	0.1678832116788321	0.08450704225352113	0.08571428571428572	0.24	0.0625
CCc1c(C)[nH]c2c(C#N)c(C(=O)Nc3ccc(F)cc3)ccc12	0.2638888888888889	0.20155038759689922	0.08759124087591241	0.08888888888888889	0.2605042016806723	0.08029197080291971
O=C(OC[C@H](O)CO)c1ccc(O)c(O)c1	0.1366906474820144	0.16964285714285715	0.10619469026548672	0.11818181818181818	0.17757009345794392	0.1588785046728972
C[C@@H]1C[C@@H]2C3=CC(=O)OC[C@H]3C=C[C@]3(C)[C@H](O)[C@H]3CC[C@]2(C)[C@H]1C(=O)O	0.08139534883720931	0.10416666666666667	0.224	0.22764227642276422	0.09219858156028368	0.1875
O=C(O)/C=C(\O)CCc1ccccc1	0.17557251908396945	0.14414414414414414	0.09009009009009009	0.09174311926605505	0.2079207920792079	0.12149532710280374
Nc1ccn([C@@H]2CS[C@H](CO)COc3ccc(CN4CCCC4)cc32)c(=O)n1	0.10112359550561797	0.11920529801324503	0.10884353741496598	0.1103448275862069	0.1232876712328767	0.0728476821192053
O=C(CCC[N+]12CCCCC2)C(=O)ON1C(=O)c1ccccc1	0.13125	0.1	0.1044776119402985	0.10606060606060606	0.13740458015267176	0.06521739130434782
CSC[C@H]1N[C@@H](c2ccc(F)cc2)C1	0.1323529411764706	0.1651376146788991	0.1	0.10185185185185185	0.17307692307692307	0.09090909090909091
CCC[C@H](C)CCC[C@@H](C)C(=O)O	0.12030075187969924	0.12962962962962962	0.10476190476190476	0.14	0.125	0.19791666666666666
CC(C)C1=C[C@H]2[C@H](CC[C@]2(C)O)[C@](O)(C(=O)O)CC1	0.1	0.13114754098360656	0.1282051282051282	0.1504424778761062	0.11764705882352941	0.1592920353982301
CN(C)c1ccc2c(c1)Oc1ccc(O)cc1C2=O	0.14285714285714285	0.1652892561983471	0.08870967741935484	0.09016393442622951	0.1826086956521739	0.06349206349206349
O=C(c1ccncc1)N1CCc2ccccc2C1	0.15862068965517243	0.11904761904761904	0.08870967741935484	0.09016393442622951	0.20353982300884957	0.06349206349206349
CSC[C@@H](NC(=O)CC[C@@H](N)C(=O)O)C(=O)NCCC(=O)O	0.12337662337662338	0.10606060606060606	0.06870229007633588	0.078125	0.09302325581395349	0.15833333333333333
CC1(C)C=C2[C@H]3CC[C@@H]4[C@@]5(C)CC[C@@H](O[C@@H]6O[C@H](C(=O)O)[C@@H](O)[C@@H](O)[C@@H]6O)[C@@](C)(CO)[C@@H]5CC[C@@]4(C)[C@@]3(C)CC[C@@]2(C)[C@@H](O)C1	0.05357142857142857	0.07179487179487179	0.1404494382022472	0.13559322033898305	0.0625	0.12222222222222222
C[C@@]12C=CC=C3[C@@H](CC[C@@H]4[C@]5(C)CC[C@H](O)C(C)(C)[C@@H]5CC[C@]43C)[C@@H]1CC2=O	0.04918032786885246	0.07142857142857142	0.16911764705882354	0.16296296296296298	0.059602649006622516	0.11267605633802817
C=CC(C)(C)OC(C)=O	0.03787878787878788	0.06796116504854369	0.10638297872340426	0.07368421052631578	0.06060606060606061	0.07291666666666667
COC(=O)[C@]12CCC(C)(C)C[C@H]1C1=CC[C@@H]3[C@@]4(C)CC[C@@H](OC(C)=O)C(C)(C)[C@@H]4CC[C@@]3(C)[C@@]1(C)CC2	0.04878048780487805	0.056179775280898875	0.12345679012345678	0.11801242236024845	0.03977272727272727	0.11042944785276074
O=C(Nc1cn[nH]c1-c1ccccc1)c1ccccc1	0.29850746268656714	0.13076923076923078	0.06015037593984962	0.061068702290076333	0.2033898305084746	0.05263157894736842
Cc1cccn2c1nc1ccccc12	0.15555555555555556	0.12173913043478261	0.05128205128205128	0.05217391304347826	0.21568627450980393	0.042735042735042736
CC(C)[C@@](C)(C#N)NC(=O)c1ccc(Cl)cc1	0.14285714285714285	0.16666666666666666	0.11403508771929824	0.11607142857142858	0.16363636363636364	0.10526315789473684
CC(=O)OC[n+]1ccccc1	0.10606060606060606	0.08181818181818182	0.08653846153846154	0.08823529411764706	0.11764705882352941	0.08737864077669903
CC1=C2CC[C@@](C)(O)[C@@H](O)C=C2CC1	0.05517241379310345	0.06779661016949153	0.1111111111111111	0.11320754716981132	0.07079646017699115	0.09174311926605505
CO[C@H]1[C@@H](C(=O)O)O[C@H](O[C@@H]2[C@@H](O)O[C@@H](CO)[C@@H](O)[C@@H]2O)[C@H]1O	0.05389221556886228	0.06428571428571428	0.12598425196850394	0.128	0.06666666666666667	0.136
C/C=C(\CO)C(=O)O[C@H]1CC[C@@]2(C)[C@@H](C)C(=O)O[C@@H]2[C@H]1O[C@@H]1O[C@@H](CO)[C@@H](O)[C@@H](O)[C@@H]1O	0.06914893617021277	0.0875	0.2	0.2028985507246377	0.07643312101910828	0.18439716312056736
CC(=O)N[C@@H](CSCCC(=O)O)C(=O)O	0.11594202898550725	0.11403508771929824	0.08035714285714286	0.09174311926605505	0.0990990990990991	0.14285714285714285
O=C(O)C[C@@H](NC(=O)Cc1ccccc1)C(=O)O	0.22388059701492538	0.1810344827586207	0.09166666666666666	0.10256410256410256	0.2222222222222222	0.17117117117117117
CC(C)[C@H]1OC(=O)CC1	0.05303030303030303	0.06666666666666667	0.11578947368421053	0.14285714285714285	0.07	0.08247422680412371
CN1CCCC[C@H](n2cc(C(=O)c3ccccc3)c3ccccc32)C1	0.2129032258064516	0.1103448275862069	0.09154929577464789	0.09285714285714286	0.2283464566929134	0.06944444444444445
CNCc1c[nH]c2ccc(OC)cc12	0.09929078014184398	0.11304347826086956	0.07964601769911504	0.08108108108108109	0.12844036697247707	0.07079646017699115
CCC(=O)n1cc(C(=O)OC)c(=O)n(CC(=O)Nc2ccccc2C(F)(F)F)c1=O	0.18902439024390244	0.14285714285714285	0.11724137931034483	0.1111111111111111	0.18115942028985507	0.1103448275862069
CC1=CCC[C@@H]2[C@@]3(C)CCC[C@]2(C)CCC(C)(C)[C@@H]3CC1	0.023668639053254437	0.04285714285714286	0.09375	0.08661417322834646	0.029197080291970802	0.061068702290076333
NCCCC[C@H](N[C@H]1O[C@@H](C(=O)O)[C@@H](O)[C@@H](O)[C@@H]1O)C(=O)O	0.10897435897435898	0.08148148148148149	0.12	0.13114754098360656	0.07633587786259542	0.19827586206896552
CCN1c2ncccc2-c2ccccc21	0.16911764705882354	0.11864406779661017	0.06779661016949153	0.06896551724137931	0.24509803921568626	0.059322033898305086
c1ncc2[nH]cnc2c1	0.05185185185185185	0.08490566037735849	0.04807692307692308	0.049019607843137254	0.06796116504854369	0.038461538461538464
CC/C=C\C[C@@H](O)/C=C/C=C\C=C\C=C\[C@@H](O)[C@@H](O)C/C=C\CCC(=O)OC	0.09659090909090909	0.1292517006802721	0.0738255033557047	0.0821917808219178	0.13380281690140844	0.14388489208633093
O=C(O)CCCCNC(=O)CCCCCCCCCCCCCCCCCCO	0.08196721311475409	0.062111801242236024	0.050955414012738856	0.05161290322580645	0.05732484076433121	0.10067114093959731
CN1CCC2=C(CCC2)C(=O)C1=O	0.055944055944055944	0.05982905982905983	0.08256880733944955	0.08411214953271028	0.0625	0.044642857142857144
COc1cccc(OC)c1C(=O)OC	0.10869565217391304	0.125	0.1111111111111111	0.11320754716981132	0.1308411214953271	0.10185185185185185
NCCC[C@H](N)CC(=O)N[C@@H](Cc1c[nH]c2ccccc12)C(=O)O	0.2052980132450331	0.14814814814814814	0.09558823529411764	0.10526315789473684	0.20967741935483872	0.16535433070866143
CC(=O)N[C@@H]1[C@@H](O)O[C@H](CO)[C@@H](O)[C@@H]1O[C@@H]1O[C@H](CO)[C@H](O)[C@H](O)[C@H]1O	0.05747126436781609	0.060810810810810814	0.12686567164179105	0.12878787878787878	0.06293706293706294	0.12781954887218044
NCCc1cc(I)ccc1O	0.08208955223880597	0.102803738317757	0.07692307692307693	0.0784313725490196	0.10784313725490197	0.0673076923076923
C/C=C\S[C@H](CC)SSCCC	0.04225352112676056	0.07079646017699115	0.06481481481481481	0.08653846153846154	0.06422018348623854	0.08571428571428572
CC1(C)CC[C@@]23CC[C@@]4(C)[C@@H](CC[C@@H]5[C@@]6(C)CC[C@@H](O)C(C)(C)[C@@H]6CC[C@]54C)[C@@H]2[C@@H]1OC3=O	0.025	0.04093567251461988	0.1390728476821192	0.13333333333333333	0.02976190476190476	0.08227848101265822
C=C[C@](C)(O)/C=C/C(C)=C/C=C/C#CC#CC#CC/C=C/CC/C=C(/C)CC/C=C(/C)CC/CC=C(/C)CCC=C(C)C	0.03982300884955752	0.050505050505050504	0.06315789473684211	0.04712041884816754	0.041025641025641026	0.05789473684210526
COC1=CC(=O)O[C@H](/C=C/c2ccc(OC)cc2)C1	0.10457516339869281	0.14516129032258066	0.12396694214876033	0.12605042016806722	0.16101694915254236	0.08
COc1cc2ncnc(Nc3ccc(C(=O)OCCN4CCOCC4)cc3)c2cc1OC	0.16201117318435754	0.14556962025316456	0.10759493670886076	0.10897435897435898	0.17333333333333334	0.08074534161490683
C[C@@H](O)CCCn1nc(C(=O)c2cccc3ccccc23)c2ccccc21	0.3129251700680272	0.1773049645390071	0.08843537414965986	0.1048951048951049	0.319672131147541	0.11188811188811189
O=C1N=C(O)[C@@H](Cc2ccccc2)N1Cc1ccccc1	0.24822695035460993	0.12878787878787878	0.08333333333333333	0.08461538461538462	0.21008403361344538	0.06766917293233082
O=C(O)[C@H](S)c1ccc(/N=N/c2ccc(S(=O)(=O)O)cc2)cc1	0.18666666666666668	0.1889763779527559	0.07407407407407407	0.08333333333333333	0.2066115702479339	0.09090909090909091
CC(=O)NC[C@H]1O[C@H](CO)[C@@H](O)[C@@H](O)[C@@H]1O	0.06802721088435375	0.0743801652892562	0.12727272727272726	0.12962962962962962	0.07758620689655173	0.14953271028037382
CCCCCn1nc(C(=O)Nc2cccc3ccccc23)c2ccccc21	0.30201342281879195	0.14383561643835616	0.08783783783783784	0.08904109589041095	0.2755905511811024	0.08843537414965986
OC[C@@H]1O[C@H](c2c(O)cc3c(c2O)C[C@H](O)[C@@H](c2ccc(O)cc2)O3)[C@@H](O)[C@@H](O)[C@@H]1O	0.1111111111111111	0.11612903225806452	0.12837837837837837	0.13013698630136986	0.12751677852348994	0.10666666666666667
CC/C=C(/CCC)C(=O)OCC	0.072992700729927	0.08108108108108109	0.10679611650485436	0.10891089108910891	0.07476635514018691	0.13
CC(C)CNCCOC(=O)c1ccccc1	0.19402985074626866	0.14655172413793102	0.11403508771929824	0.13636363636363635	0.20754716981132076	0.13513513513513514
C[C@@H]1CC(=O)C=C2CC[C@@H]([C@@](C)(O)CO)[C@@]2(C)CC1	0.05732484076433121	0.07751937984496124	0.16666666666666666	0.14912280701754385	0.072	0.1092436974789916
COCc1cc(Cl)nc(NC(=O)c2ccccc2)n1	0.18181818181818182	0.15447154471544716	0.088	0.08943089430894309	0.1810344827586207	0.08
C[C@@H]1O[C@@H](O[C@H]2[C@@H](O)[C@H](O)[C@H](CO)O[C@H]2Oc2c(-c3ccc(O)cc3)oc3cc(O)cc(O)c3c2=O)[C@@H](O)[C@@H](O)[C@@H]1O	0.1330049261083744	0.12777777777777777	0.11931818181818182	0.1206896551724138	0.14450867052023122	0.10734463276836158
C/C(=N\OS(=O)(=O)O)S[C@@H]1O[C@@H](CO)[C@@H](O)[C@@H](O)[C@@H]1O	0.050314465408805034	0.08527131782945736	0.11666666666666667	0.11864406779661017	0.0546875	0.13675213675213677
O=C(O)CN[C@H](O)C[C@@H](O)CO	0.140625	0.1553398058252427	0.0660377358490566	0.07766990291262135	0.16326530612244897	0.19148936170212766
CNCCc1ccc(O)c(OC)c1	0.10218978102189781	0.11711711711711711	0.102803738317757	0.10476190476190476	0.12264150943396226	0.09345794392523364
CCNCCCNCCCNCCCCNCCCNCCCCCCCCCCCCCCCCCCCC	0.030973451327433628	0.019801980198019802	0.030927835051546393	0.03125	0.02030456852791878	0.041884816753926704
CCCCOc1c(OC)cc(C(=O)OCC)cc1OC	0.0967741935483871	0.1171875	0.1322314049586777	0.13445378151260504	0.104	0.12396694214876033
C[C@H]1CC[C@]2(C(=O)O)CC[C@@]3(C)C(=CC[C@@H]4[C@@]5(C)CC[C@@H](O)C(C)(C)[C@@H]5CC[C@]43C)[C@@H]2[C@@]1(C)O	0.05641025641025641	0.0783132530120482	0.13815789473684212	0.13245033112582782	0.06748466257668712	0.13157894736842105
Cc1[nH]c2ccccc2c1CCNC(=O)c1ccccc1	0.2571428571428571	0.14615384615384616	0.08333333333333333	0.08461538461538462	0.25217391304347825	0.07575757575757576
CCCCCC[C@@H](O)[C@@H](O)CCc1ccc(O)c(OC)c1	0.1456953642384106	0.14960629921259844	0.10236220472440945	0.11290322580645161	0.1557377049180328	0.17796610169491525
CCCc1ccc(-c2ccc(OC)cc2)cc1	0.20588235294117646	0.16101694915254236	0.09166666666666666	0.09322033898305085	0.2336448598130841	0.08333333333333333
CC1=C[C@@H]2C[C@H](C)C[C@@H](C)[C@@H]2CC1	0.027210884353741496	0.04201680672268908	0.16831683168316833	0.1717171717171717	0.034782608695652174	0.125
CCCN(CCC)C[C@@H]1CCc2ccc(O)cc21	0.09933774834437085	0.112	0.1271186440677966	0.12931034482758622	0.10743801652892562	0.1282051282051282
C/C(N)=N/Cc1ccc(OC)cc1	0.10218978102189781	0.12727272727272726	0.09259259259259259	0.09433962264150944	0.13333333333333333	0.08333333333333333
CC(C)[C@@](CCN(C)C)(C(=O)c1ccccc1)c1ccccc1	0.2695035460992908	0.1875	0.11450381679389313	0.125	0.23529411764705882	0.10687022900763359
CCCCc1[nH]nc2c1[C@H](c1ccc(O)c(OC)c1)C(C#N)=C(N)O2	0.1144578313253012	0.12056737588652482	0.10948905109489052	0.1111111111111111	0.11678832116788321	0.09420289855072464
CC(C)C1=C(O)C(=O)C2=C(C1=O)[C@H]1C[C@@H]3C(C)(C)CCC[C@@]23C(=O)O1	0.0963855421686747	0.13138686131386862	0.13740458015267176	0.15748031496062992	0.0948905109489051	0.0962962962962963
CC1(C)[C@H](O)CC[C@@]2(C)[C@H]1CC[C@]1(C)[C@@H]2C(=O)C=C2[C@@]34C[C@](C)(C(=O)O3)[C@H](O)C[C@]4(C)CC[C@@]21C	0.05025125628140704	0.07058823529411765	0.13548387096774195	0.12987012987012986	0.05357142857142857	0.09375
O=C(O)c1c(C(=O)O)cc(-c2ccc(O)cc2)nc1Nc1ccc(F)cc1	0.32867132867132864	0.25384615384615383	0.06802721088435375	0.06896551724137931	0.29508196721311475	0.09859154929577464
CC(C)(O)/N=C(\O)[C@@H]1CCCN1	0.0425531914893617	0.05263157894736842	0.10679611650485436	0.07692307692307693	0.05504587155963303	0.0761904761904762
NC(=O)CC[C@@H](NC(=O)c1ccccc1[N+](=O)[O-])C(=O)O	0.1793103448275862	0.14285714285714285	0.09523809523809523	0.10569105691056911	0.16806722689075632	0.1322314049586777
NCOc1cc(CCC(=O)Nc2ccc(C(=O)N3CCCC3)cc2)cc(-c2ccc(C(F)(F)F)cc2)c1OCc1ccccc1	0.291005291005291	0.12435233160621761	0.08762886597938144	0.08290155440414508	0.19101123595505617	0.08247422680412371
CC(C)/N=C/[C@@H](O)c1ccc(C(F)(F)F)cc1	0.1347517730496454	0.17699115044247787	0.07627118644067797	0.08695652173913043	0.18518518518518517	0.09565217391304348
CN1Cc2cc(C3=NCCN3)ccc2C1	0.08904109589041095	0.1092436974789916	0.07692307692307693	0.0782608695652174	0.11403508771929824	0.05042016806722689
Cc1c(F)c(N2CCN(CCOc3ccc(C(C)(C)C)cc3)CC2)cc(F)c1F	0.14035087719298245	0.1506849315068493	0.125	0.10344827586206896	0.15602836879432624	0.07333333333333333
c1csc(C[C@H]2CCCN2)c1	0.04964539007092199	0.05217391304347826	0.08490566037735849	0.08653846153846154	0.06422018348623854	0.06542056074766354
C=C(Cc1ccc(OC)cc1)[C@H]1CCCCN1	0.08609271523178808	0.10483870967741936	0.11016949152542373	0.11206896551724138	0.1092436974789916	0.08333333333333333
N#C/C=C1\[C@H](O)[C@H](O)[C@H](O)C[C@H]1O[C@@H]1O[C@H](CO)[C@@H](O)[C@H](O)[C@@H]1O	0.028735632183908046	0.0410958904109589	0.11450381679389313	0.11627906976744186	0.0425531914893617	0.11538461538461539
CCC(C)(C)n1c(C)c(C(=O)c2cccc3ccccc23)c2ccccc21	0.2733333333333333	0.15492957746478872	0.12857142857142856	0.09859154929577464	0.28225806451612906	0.08275862068965517
C[C@@H]1O[C@H]1C1=C[C@H](O)[C@@H](C)O1	0.03597122302158273	0.044642857142857144	0.15625	0.1595744680851064	0.04672897196261682	0.12244897959183673
C=C1C(=O)[C@H](OC(C)=O)/C=C(/C)C(=O)[C@@H](O)C/C(C)=C/CC1=C(C)C	0.0975609756097561	0.13333333333333333	0.1951219512195122	0.1885245901639344	0.1044776119402985	0.14960629921259844
CC(C)(O)C/C(=N\OS(=O)(=O)O)S[C@@H]1O[C@@H](CO)[C@@H](O)[C@@H](O)[C@@H]1O	0.059880239520958084	0.0948905109489051	0.152	0.12698412698412698	0.0661764705882353	0.144
CCCCCC[C@H](O)CCC[C@H](O)[C@@H]1CC[C@H]([C@@H]2CC[C@H]([C@@H](O)CCCCCCCCCC3=C[C@@H](C)OC3=O)O2)O1	0.09433962264150944	0.09042553191489362	0.13714285714285715	0.14534883720930233	0.09289617486338798	0.17159763313609466
C[C@H](C(=O)c1ccccc1)c1ccccc1	0.2677165354330709	0.13559322033898305	0.07563025210084033	0.09565217391304348	0.22857142857142856	0.08547008547008547
CCN(CC)CCn1c(C)c(C(=O)c2cccc3ccccc23)c2ccccc21	0.3026315789473684	0.1554054054054054	0.1	0.10135135135135136	0.27692307692307694	0.10067114093959731
O=C(Nc1ccc2c(c1)OCO2)N1CCCCC1	0.09803921568627451	0.08461538461538462	0.0975609756097561	0.09917355371900827	0.0967741935483871	0.06349206349206349
N#C[C@H](O[C@H]1O[C@@H](CO)[C@@H](O)[C@@H](O)[C@H]1O)c1ccccc1	0.12337662337662338	0.08955223880597014	0.1111111111111111	0.12195121951219512	0.13709677419354838	0.13934426229508196
CCC/C=C/C(=O)CCc1ccc(O)c(OC)c1	0.12244897959183673	0.15	0.13793103448275862	0.14035087719298245	0.1565217391304348	0.1391304347826087
CC/C=C\C=C\[C@H](O)/C=C/C=C/C=C/CCCC(=O)O	0.08917197452229299	0.11627906976744186	0.06976744186046512	0.07936507936507936	0.12096774193548387	0.12295081967213115
CN(C)C(=O)CCCCCNC(=N)N	0.07801418439716312	0.07758620689655173	0.07207207207207207	0.07339449541284404	0.061946902654867256	0.102803738317757
COCCOC(=O)C1=C(C)NC2=C(C(=O)C[C@@H](c3ccc(Cl)cc3)C2)[C@@H]1c1ccc(O)c(OC)c1	0.16393442622950818	0.14814814814814814	0.13924050632911392	0.14102564102564102	0.17532467532467533	0.11180124223602485
N#[N+]CC(=O)[C@@H](Cc1ccccc1)N1CCCC1	0.14383561643835616	0.10236220472440945	0.09836065573770492	0.1092436974789916	0.16379310344827586	0.09016393442622951
c1nc2c([nH]1)CCNC2	0.02158273381294964	0.036036036036036036	0.05825242718446602	0.0594059405940594	0.028037383177570093	0.02857142857142857
O=C(CCCC[C@@H]1SC[C@@H]2NC(=O)N[C@H]12)Nc1ccc([N+](=O)[O-])cc1	0.1411042944785276	0.1276595744680851	0.13333333333333333	0.13533834586466165	0.11594202898550725	0.1259259259259259
O=C(O)CC[C@@]1(C(=O)O)C(=O)NC(Cc2ccccc2)=C(C(=O)O)[C@@H]1/C=C/c1ccccc1	0.2777777777777778	0.18421052631578946	0.09433962264150944	0.09554140127388536	0.24113475177304963	0.12337662337662338
C=C(C)[C@@H]1C[C@H](C(=O)O)C1(C)C	0.058394160583941604	0.07272727272727272	0.10891089108910891	0.1111111111111111	0.0660377358490566	0.1326530612244898
CC(C)Cc1ccc([C@@H]2CC(=O)c3ccccc3O2)cc1	0.20689655172413793	0.15625	0.11811023622047244	0.13821138211382114	0.26548672566371684	0.09302325581395349
Cc1cc(Nc2ccc(N3CCN(C(=O)c4ccccc4)CC3)cc2)cc(C#N)c1	0.22424242424242424	0.11464968152866242	0.07643312101910828	0.07741935483870968	0.20567375886524822	0.05660377358490566
CCN(CC)C(=S)SCCCC	0.05	0.061946902654867256	0.07547169811320754	0.07692307692307693	0.045454545454545456	0.0970873786407767
NCCCC[C@H](N[C@H](CC(=O)OCC(=O)O)C(=O)O)C(=O)O	0.13071895424836602	0.11450381679389313	0.06870229007633588	0.078125	0.1015625	0.17796610169491525
N[C@H]1CO[C@@H]2[C@H](OCc3ccccc3)[C@H]1Oc1ccccc12	0.17647058823529413	0.0851063829787234	0.10526315789473684	0.10687022900763359	0.15625	0.08148148148148149
O=C(Cc1cccs1)Nc1ccc(Cl)cc1	0.17518248175182483	0.12605042016806722	0.07563025210084033	0.07692307692307693	0.1834862385321101	0.06722689075630252
C[C@]12CC(=O)c3occc3[C@@H]1CC[C@@]13C[C@@H](C[C@@H](O[C@@H]4O[C@@H](CO)[C@@H](O)[C@@H](O)[C@@H]4O)[C@H]12)[C@@](O)(CO)C3	0.06435643564356436	0.07428571428571429	0.1592356687898089	0.16129032258064516	0.07647058823529412	0.13125
C=CC1=CC(=O)[C@@H]2[C@@H](CC[C@@H]3C(C)(C)[C@@H](O)C(=O)C[C@]32C)[C@H]1C	0.05389221556886228	0.08759124087591241	0.1721311475409836	0.175	0.06666666666666667	0.12698412698412698
Cc1cccc(O[C@@H]2COc3cc(O)cc(O)c3C2=O)c1	0.13725490196078433	0.12213740458015267	0.1015625	0.10317460317460317	0.16393442622950818	0.08527131782945736
C[C@H]1C=C(CO)[C@@H](CO)[C@@H](O)[C@@H]2CC(=O)CC[C@@H]21	0.06493506493506493	0.07874015748031496	0.2018348623853211	0.205607476635514	0.08196721311475409	0.17117117117117117
CC#Cc1ccc2c(c1)OCO2	0.06382978723404255	0.07894736842105263	0.07339449541284404	0.07476635514018691	0.08256880733944955	0.05454545454545454
CCCC(=O)OCC	0.0625	0.06862745098039216	0.10752688172043011	0.10989010989010989	0.07216494845360824	0.10869565217391304
COc1cc([C@H]2C(C#N)=C(N)Oc3n[nH]c(C)c32)cc2c1OCO2	0.07017543859649122	0.07586206896551724	0.07142857142857142	0.07246376811594203	0.07092198581560284	0.05673758865248227
CN[C@@]1(O)[C@H]2C=CC[C@@H]1C[C@@H](O)[C@@H]2O	0.04794520547945205	0.05	0.12149532710280374	0.12380952380952381	0.05217391304347826	0.13333333333333333
CC(C)C/C=C(\C)CCC=C(C)C	0.07194244604316546	0.10909090909090909	0.08411214953271028	0.09615384615384616	0.09345794392523364	0.09523809523809523
S=C(c1ccc(-c2ccccc2)cc1)N1CCN(c2ccccc2)CC1	0.3150684931506849	0.10738255033557047	0.06	0.060810810810810814	0.20300751879699247	0.039473684210526314
C[C@@H](O)/C=C/[C@@]12O[C@@]1(C)CCC2(C)C	0.0410958904109589	0.09649122807017543	0.07207207207207207	0.09345794392523364	0.08108108108108109	0.07272727272727272
Cc1coc2c1[C@@H](O)[C@@]1(C)[C@@H](C)CCC[C@@H]1C2	0.04516129032258064	0.06299212598425197	0.15178571428571427	0.15454545454545454	0.056910569105691054	0.10344827586206896
O=C1Nc2ccccc2/C1=C\c1cc[cH-]c1	0.14084507042253522	0.11570247933884298	0.05737704918032787	0.058333333333333334	0.1926605504587156	0.04065040650406504
Cc1ccnc(Cl)c1	0.05384615384615385	0.0784313725490196	0.061224489795918366	0.0625	0.07142857142857142	0.05102040816326531
Cc1c(N)cccc1C(=O)O	0.11627906976744186	0.13592233009708737	0.09900990099009901	0.10101010101010101	0.15463917525773196	0.1
CC(C)(CO)[C@@H](O)C(=O)O	0.09448818897637795	0.12	0.10416666666666667	0.08333333333333333	0.12631578947368421	0.12903225806451613
O=C(NCCCC[C@@H](NC(=O)CC[C@@H](N)C(=O)O)C(=O)O)c1ccccc1	0.20382165605095542	0.13286713286713286	0.08333333333333333	0.09219858156028368	0.16296296296296298	0.15671641791044777
N=C(N)NCCC/C(=N\c1ccccc1)NC(=O)O	0.16666666666666666	0.11023622047244094	0.08870967741935484	0.09016393442622951	0.1623931623931624	0.10743801652892562
CO[P@@](=O)(CC[C@H](N)C(=O)O)Oc1ccccc1	0.17985611510791366	0.14166666666666666	0.11016949152542373	0.12173913043478261	0.1891891891891892	0.14035087719298245
CC(C)(C)NC[C@H](O)COc1ccccc1C(C)=O	0.16901408450704225	0.17796610169491525	0.16666666666666666	0.14912280701754385	0.2072072072072072	0.14782608695652175
OCc1ccccc1-c1ccccc1	0.248	0.12173913043478261	0.0603448275862069	0.06140350877192982	0.21568627450980393	0.05172413793103448
C[C@H](NC(=O)OCc1ccccc1)C(=O)NCc1ccccc1	0.28368794326241137	0.14074074074074075	0.0962962962962963	0.11450381679389313	0.21138211382113822	0.12213740458015267
NC(=O)Cn1c(=O)c(=O)c2ccccc21	0.14705882352941177	0.1415929203539823	0.09821428571428571	0.1	0.18095238095238095	0.07964601769911504
C[N+](C)(C)C[C@@H](CC(=O)O)OC(=O)CCCCCCCCCCCCCCCCCCC	0.0967741935483871	0.09937888198757763	0.08917197452229299	0.09740259740259741	0.08176100628930817	0.14864864864864866
CN(c1ccc(Cl)cc1)c1ccccc1	0.18796992481203006	0.11965811965811966	0.05042016806722689	0.05128205128205128	0.21153846153846154	0.04201680672268908
C[C@H](NCc1ccccc1)C(=O)Nc1ccccc1	0.3178294573643411	0.1349206349206349	0.07874015748031496	0.0975609756097561	0.22123893805309736	0.088
Cc1cccc(N(C)C(=O)c2ccccc2C(=O)O)c1	0.22302158273381295	0.18181818181818182	0.096	0.0975609756097561	0.24324324324324326	0.11475409836065574
Nc1c(O[C@@H]2O[C@H](CO)[C@@H](O)[C@H](O)[C@@H]2O)cccc1C(=O)C[C@@H](N)C(=O)O	0.1402439024390244	0.14285714285714285	0.14925373134328357	0.16030534351145037	0.14814814814814814	0.2047244094488189
CC(=O)OC[C@@]1(C)CCC[C@@]2(C)[C@@H]1CC[C@]13C[C@@H](CC[C@H]12)[C@](C)(O)C3	0.03954802259887006	0.060810810810810814	0.11851851851851852	0.12030075187969924	0.04827586206896552	0.0948905109489051
CC(=O)N(Cc1ccccc1)C1CCN(CCc2ccccc2)CC1	0.24503311258278146	0.11805555555555555	0.11510791366906475	0.11678832116788321	0.19083969465648856	0.09219858156028368
OC[C@@H]1O[C@@H](O[C@@H]2[C@H](O)[C@@H](O)[C@@H](O)O[C@@H]2CO)[C@@H](O)[C@@H](O)[C@@H]1O	0.029239766081871343	0.034722222222222224	0.1	0.1015625	0.03597122302158273	0.10077519379844961
N[C@H](C=O)Cc1ccc(O)cc1	0.1044776119402985	0.14150943396226415	0.07476635514018691	0.08653846153846154	0.1485148514851485	0.07547169811320754
CNCC[C@H](Oc1ccccc1)c1ccccc1	0.2537313432835821	0.11023622047244094	0.07142857142857142	0.08130081300813008	0.19298245614035087	0.08064516129032258
OC[C@@H](OS(O)(O)O)[C@H](O)CN1C[C@@H](O)[C@H](O)[C@H]1CO	0.06369426751592357	0.06870229007633588	0.08064516129032258	0.09090909090909091	0.07142857142857142	0.13675213675213677
CCC(=O)OCC(=O)OCC	0.08270676691729323	0.07339449541284404	0.11	0.11224489795918367	0.06666666666666667	0.13402061855670103
C=C(C)[C@]12O[C@H]1[C@@]1(C)CCC(=O)C(O)=C(C(=O)C(C)C)C(C)(C)[C@H]1CC2	0.08284023668639054	0.10638297872340426	0.1450381679389313	0.15625	0.08633093525179857	0.11194029850746269
C#C[C@]1(O)C=C[C@H]2[C@@H]3CCC4=CC(=O)CC[C@]4(C)[C@H]3CC[C@@]21C	0.052941176470588235	0.06293706293706294	0.13178294573643412	0.13385826771653545	0.06521739130434782	0.09848484848484848
CCCC[C@H](C(=O)c1ccccc1)N1CCCC1	0.16783216783216784	0.1111111111111111	0.12605042016806722	0.13793103448275862	0.17391304347826086	0.1271186440677966
CC[C@@H](F)CCn1cc(C(=O)c2cccc3ccccc23)c2ccccc21	0.30405405405405406	0.1527777777777778	0.08843537414965986	0.1048951048951049	0.29838709677419356	0.10416666666666667
C=C(CCC=C(C)C)[C@H]1CC[C@@](C)(O)[C@@H]2CC[C@@H](C)[C@@H]2C1	0.04242424242424243	0.0661764705882353	0.13934426229508196	0.14166666666666666	0.05263157894736842	0.12195121951219512
CC(=O)OC(OC(C)=O)c1ccccc1	0.17293233082706766	0.12173913043478261	0.09821428571428571	0.11009174311926606	0.16981132075471697	0.12962962962962962
CC#CC#C/C=C\C#CC#CC#CC#CC#CC#CC#CC#CCCCCOC(C)=O	0.04591836734693878	0.05325443786982249	0.05521472392638037	0.055900621118012424	0.054878048780487805	0.062111801242236024
C[n+]1ccc(-c2ccccc2)cc1	0.2047244094488189	0.10526315789473684	0.05263157894736842	0.05357142857142857	0.19801980198019803	0.043859649122807015
CCOC(=O)CCCCCCCCCCCCCCCCCC	0.05232558139534884	0.047619047619047616	0.07246376811594203	0.07352941176470588	0.04929577464788732	0.08888888888888889
CC(=O)N(C)c1ccc(OCCN(C)C)cc1	0.11805555555555555	0.18584070796460178	0.13274336283185842	0.13513513513513514	0.15178571428571427	0.11403508771929824
O=C(NCCCCCCN1C(=O)c2ccccc2Sc2ccccc21)Nc1ccccc1	0.33121019108280253	0.12345679012345678	0.07975460122699386	0.08074534161490683	0.20408163265306123	0.08024691358024691
CC[C@H](C)c1nccs1	0.06060606060606061	0.08653846153846154	0.07	0.10526315789473684	0.08	0.10416666666666667
C=C1CC[C@@H](CC[C@@H]2CC[C@]3(OC2)O[C@@]2(O)CC[C@]3(C)OC2(C)C)C(C)(C)[C@H]1C/C=C1/C(=O)OC[C@H]1O	0.05339805825242718	0.07344632768361582	0.15	0.14465408805031446	0.06321839080459771	0.10240963855421686
CC(/C=C/[C@@]12O[C@@]1(C)CCCC2(C)C)=C\C=C\C(C)=C\C=C\C=C(C)\C=C\C=C(\C)[C@H]1C=C2/C(C)(C)CCCC[C@]2(C)O1	0.02631578947368421	0.045454545454545456	0.0748663101604278	0.06989247311827956	0.035897435897435895	0.05263157894736842
C[C@H]1CC[C@]2(O)[C@@]3(C)C[C@@]4(O)O[C@]2(C(=O)[C@@]4(C)C([C@@H](C)CO[C@@H]2O[C@@H](CO)[C@@H](O)[C@@H](O)[C@@H]2O)=CC3=O)[C@@H]1O	0.07462686567164178	0.09883720930232558	0.17307692307692307	0.19078947368421054	0.08235294117647059	0.1518987341772152
N[C@@H]1c2cccnc2[C@@H](O)[C@@H]1O	0.06474820143884892	0.08035714285714286	0.09523809523809523	0.0970873786407767	0.08411214953271028	0.09615384615384616
CNC(=O)c1c(C)cc(C)cc1C(=O)Nc1ccc(C#N)cc1	0.2108843537414966	0.16153846153846155	0.09022556390977443	0.0916030534351145	0.168	0.09923664122137404
CCCCCCOC(=O)Cc1ccccc1	0.15827338129496402	0.10743801652892562	0.11304347826086956	0.11504424778761062	0.16216216216216217	0.13392857142857142
C[C@@H]1O[C@H](Oc2cc(O)c3c(=O)c(O[C@@H]4O[C@@H](CO)[C@@H](O)[C@@H](O)[C@@H]4O)c(-c4ccc(O)cc4)oc3c2)[C@@H](O)[C@@H](O)[C@@H]1O	0.1330049261083744	0.12777777777777777	0.11931818181818182	0.1206896551724138	0.14450867052023122	0.10734463276836158
C/C(=C/CO[C@@H]1O[C@@H](CO)[C@@H](O)[C@@H](O)[C@@H]1O)CO	0.05161290322580645	0.0625	0.1206896551724138	0.12280701754385964	0.06504065040650407	0.1415929203539823
CC(=O)OCc1ccccc1O[C@@H]1O[C@@H](CO)[C@@H](O)[C@@H](O)[C@@H]1O	0.1337579617834395	0.12686567164179105	0.16	0.16260162601626016	0.168	0.17073170731707318
Oc1ccc([C@H]2Oc3cc(O)cc(O)c3C[C@H]2O)cc1	0.125	0.13385826771653545	0.104	0.10569105691056911	0.15833333333333333	0.096
N[C@H](C(=O)O)c1ccc(O)c(O)c1	0.12030075187969924	0.1509433962264151	0.08411214953271028	0.09615384615384616	0.15841584158415842	0.11650485436893204
CN[C@@H](C)Cc1ccc2ccccc2c1	0.1791044776119403	0.1391304347826087	0.06837606837606838	0.08849557522123894	0.22330097087378642	0.0782608695652174
CC[C@@H](C)O[C@H]1O[C@@H](CO)[C@@H](O)[C@@H](O)[C@@H]1O	0.060810810810810814	0.0743801652892562	0.12727272727272726	0.1619047619047619	0.07758620689655173	0.18269230769230768
CCCCCCCC[C@@H](O)[C@H]1CC[C@H]([C@@H]2CC[C@H]([C@@H](O)CCCCCCCCCC[C@@H]3C[C@@H](CC(C)=O)C(=O)O3)O2)O1	0.08294930875576037	0.07772020725388601	0.16091954022988506	0.1695906432748538	0.07407407407407407	0.16184971098265896
CCCCCc1cc(=O)oc2ccc(O)cc12	0.12413793103448276	0.13333333333333333	0.1206896551724138	0.12280701754385964	0.14912280701754385	0.10256410256410256
CC(C)C[C@H]1NC(=O)[C@@H](NC(=O)[C@@H](Cc2ccccc2)N(C)C)[C@H](c2ccccc2)Oc2ccc(cc2)/C=C\NC1=O	0.292817679558011	0.17613636363636365	0.12290502793296089	0.13714285714285715	0.20958083832335328	0.1111111111111111
Cn1cncc1[C@H](OCc1ccccc1)C(=O)O	0.18571428571428572	0.13934426229508196	0.09917355371900827	0.11016949152542373	0.21818181818181817	0.1092436974789916
CO/N=C(/N)c1ccc(OC)cc1	0.09420289855072464	0.11711711711711711	0.08256880733944955	0.08411214953271028	0.12264150943396226	0.07339449541284404
CC(C)Nc1cc(Cl)ccc1C(=O)NCC(=O)NCCc1ccccc1	0.25333333333333335	0.16666666666666666	0.09929078014184398	0.11678832116788321	0.23809523809523808	0.12408759124087591
C[N+](C)(CCCC[C@@H]1NC(=O)CS1)C(=O)O	0.0896551724137931	0.09166666666666666	0.13636363636363635	0.1388888888888889	0.08620689655172414	0.14814814814814814
CCCC[C@H]1OC(=O)C2=CCCC[C@H]21	0.05442176870748299	0.05785123966942149	0.17307692307692307	0.17647058823529413	0.0603448275862069	0.11009174311926606
CCCCCC/C=C/CCCCCCCCCC(=O)OC[C@H](CO[P@@](=O)(O)O[C@H]1[C@@H](O)[C@@H](O)[C@@H](OP(=O)(O)O)[C@@H](OP(=O)(O)O)[C@@H]1O)OC(=O)CCCC	0.06504065040650407	0.06818181818181818	0.09047619047619047	0.0966183574879227	0.059907834101382486	0.12871287128712872
C[C@@]1(O)[C@@H](O)C[C@H]2C(C(=O)O)=CO[C@@H](O[C@@H]3O[C@@H](CO)[C@@H](O)[C@@H](O)[C@@H]3O)[C@@H]21	0.0625	0.0738255033557047	0.14925373134328357	0.15151515151515152	0.0763888888888889	0.1590909090909091
COc1ccc([C@@H]2[C@@H]3CCCC[C@]3(O)CCN2CC(=O)Nc2ccc(Cl)cc2)cc1	0.18235294117647058	0.11538461538461539	0.11258278145695365	0.11409395973154363	0.1736111111111111	0.0915032679738562
C[C@@H](Cc1ccc(O)cc1)N(C)Cc1ccc(O)c(O)c1	0.18493150684931506	0.19672131147540983	0.07692307692307693	0.09523809523809523	0.23684210526315788	0.10317460317460317
C=C[C@]1(O)CN2CC[C@H]1C[C@H]2[C@H](O)C1=C2C=C(OC)C=C[C@H]2NC(=O)C1=O	0.09195402298850575	0.10884353741496598	0.145985401459854	0.15671641791044777	0.11267605633802817	0.1386861313868613
CCOc1cc2ncc(C#N)c(Nc3ccc(F)cc3)c2cc1OCC	0.1962025316455696	0.18248175182481752	0.07586206896551724	0.07692307692307693	0.21705426356589147	0.06896551724137931
CC(C)C[C@@H](NC(=O)[C@H](Cc1ccccc1)NC(=O)CNC(=O)CNC(=O)[C@H](N)Cc1ccc(O)cc1)C(=O)N[C@@H](CCCN)C(=O)N[C@@H](CCCN)C	0.2054794520547945	0.1339712918660287	0.07441860465116279	0.08530805687203792	0.17766497461928935	0.12195121951219512
CCCC[C@H](O)CCCCC[C@@H](O)[C@@H]1CC[C@H]([C@@H]2CC[C@H]([C@@H](O)CCCCCCCCCC3=C[C@@H](C)OC3=O)O2)O1	0.09433962264150944	0.09042553191489362	0.13714285714285715	0.14534883720930233	0.09289617486338798	0.17159763313609466
CNCCNC(=N)N1C=C[C@H](CNCCO)[C@@]2(C1)[C@@H]1CC[C@@H](C)[C@]23C[C@](O)(CO[C@@H]2CCCCC2)C(C(=O)O)=C3C1	0.0947867298578199	0.07936507936507936	0.13793103448275862	0.13953488372093023	0.08743169398907104	0.15204678362573099
O=CN1C[C@H]2C[C@@H](C1)C2	0.014492753623188406	0.018018018018018018	0.08080808080808081	0.08247422680412371	0.02857142857142857	0.04950495049504951
N[C@@H](Cn1cncc1)C(=O)O	0.08208955223880597	0.102803738317757	0.07692307692307693	0.0891089108910891	0.10784313725490197	0.09900990099009901
CC1=CC=C[C@@]2(C)CC[C@@H](C(C)(C)O)CC[C@@H]12	0.045454545454545456	0.072	0.15315315315315314	0.125	0.05737704918032787	0.09482758620689655
CNC[C@@H](OC)c1ccc(OC)cc1	0.1079136690647482	0.13392857142857142	0.09009009009009009	0.10185185185185185	0.12962962962962962	0.09090909090909091
CN(C)CC(=O)C1=C(O)C(O)=C(Cc2ccccc2)C1=O	0.20279720279720279	0.19834710743801653	0.12096774193548387	0.12295081967213115	0.22807017543859648	0.11290322580645161
C/C(=C(\CCO)CNC(=O)/C=C/c1ccc(O)cc1)C(=O)O	0.16666666666666666	0.1935483870967742	0.109375	0.1111111111111111	0.19166666666666668	0.14634146341463414
Cc1coc2c(c1=O)[C@@H]1CCCC[C@]1(C)[C@@H]2C	0.05194805194805195	0.07142857142857142	0.13157894736842105	0.13392857142857142	0.06557377049180328	0.0847457627118644
CC(=C/C=C\C=C(C)\C=C\C=C(C)\C=C\[C@@]12O[C@]1(C)C[C@@H](O)CC2(C)C)/C=C/C=C(C)\C=C\[C@@]12O[C@@H](CC1(C)C)C[C@@]2(C)	0.02643171806167401	0.04568527918781726	0.09289617486338798	0.08791208791208792	0.03608247422680412	0.05851063829787234
CC1(C)CO[C@@](C)(NC(=O)c2ccccc2)C1	0.14893617021276595	0.10655737704918032	0.11206896551724138	0.11403508771929824	0.1504424778761062	0.09401709401709402
CCN(CC)CCC[C@H](NC(=O)c1ccccc1)C(=O)Nc1ccccc1	0.34265734265734266	0.13793103448275862	0.10416666666666667	0.11347517730496454	0.19402985074626866	0.14492753623188406
CN(C)[C@@H]1C(O)=C(C(=O)NCN2CCCC2)C(=O)[C@@]2(O)C(O)=C3C(=O)c4c(O)cccc4[C@@](C)(O)[C@@H]3C[C@@H]12	0.14736842105263157	0.15060240963855423	0.13496932515337423	0.13664596273291926	0.1411042944785276	0.12883435582822086
Cc1csc(CNC(=O)c2ccccc2)n1	0.17518248175182483	0.13559322033898305	0.0847457627118644	0.08620689655172414	0.1834862385321101	0.07627118644067797
COc1cc2nccc(N3CCN(CC(=O)O)CC3)c2cc1Oc1ccc([N+](=O)[O-])cc1	0.17045454545454544	0.15483870967741936	0.10191082802547771	0.1032258064516129	0.2	0.09554140127388536
O=Cc1ccc2c(c1)OCO2	0.06521739130434782	0.09090909090909091	0.07547169811320754	0.07692307692307693	0.09523809523809523	0.056074766355140186
CN[C@H](C)c1cc2ccccc2o1	0.14285714285714285	0.11607142857142858	0.07207207207207207	0.09345794392523364	0.17647058823529413	0.07272727272727272
O=C1C=C2CC[C@H]3C(=O)N1CCCCC[C@H]3C2	0.044585987261146494	0.04580152671755725	0.10084033613445378	0.10256410256410256	0.047619047619047616	0.056910569105691054
C/C1=C/CC(C)(C)/C=C/C(=O)/C(C)=C/C1=O	0.08275862068965517	0.1206896551724138	0.12727272727272726	0.12962962962962962	0.09649122807017543	0.09821428571428571
Cc1c(N)nc([C@H]2CC[C@@H](O)C2)c(=O)[nH]1	0.04697986577181208	0.075	0.12844036697247707	0.1308411214953271	0.05982905982905983	0.07964601769911504
O=C(CCn1c(CCCN2CCCC2)nc2ccccc2c1=O)Nc1ccccc1	0.2848101265822785	0.13548387096774195	0.1038961038961039	0.10526315789473684	0.20422535211267606	0.09032258064516129
Cc1ccc([N+](=O)[O-])cc1	0.09230769230769231	0.11650485436893204	0.06862745098039216	0.07	0.12244897959183673	0.058823529411764705
c1ccc(Oc2ccc(-c3ccccc3)cc2)cc1	0.34375	0.11538461538461539	0.045112781954887216	0.04580152671755725	0.21739130434782608	0.03759398496240601
N=C(N)N/N=C/c1ccc(-c2ccccc2)cc1	0.23703703703703705	0.12903225806451613	0.046875	0.047619047619047616	0.23853211009174313	0.0390625
CC(C)CC/C(=N\OS(=O)(=O)O)S[C@@H]1O[C@@H](CO)[C@@H](O)[C@@H](O)[C@@H]1O	0.09202453987730061	0.11851851851851852	0.1328125	0.1532258064516129	0.08955223880597014	0.18032786885245902
CC(=O)O[C@H]1/C=C\[C@](C)(O)C[C@H](C)C/C=C/[C@H]2[C@@H](O)[C@@](C)(O)[C@@H](C)[C@@H]3[C@@H](Cc4ccccc4)NC(=O)[C@@]123	0.15508021390374332	0.11834319526627218	0.2119205298013245	0.20666666666666667	0.15723270440251572	0.16666666666666666
COc1cccc(-c2c(C)c(C(=O)O)c(O)c3c(=O)c(-c4ccc(O)cc4)coc32)c1	0.25625	0.1836734693877551	0.09803921568627451	0.09933774834437085	0.2518518518518518	0.09868421052631579
CSc1nn(-c2ccccc2)c(=O)n1C	0.145985401459854	0.1111111111111111	0.0782608695652174	0.07964601769911504	0.16822429906542055	0.0603448275862069
CNC(=S)[C@]1(c2ccccc2)CCCN(C)C1	0.13194444444444445	0.07936507936507936	0.08333333333333333	0.0847457627118644	0.1391304347826087	0.06611570247933884
CC#C[C@]1(O)CC[C@@H]2[C@@H]3CCC4=CC(=O)CCC4=C3CC[C@@]21C	0.05263157894736842	0.0625	0.09701492537313433	0.09848484848484848	0.06474820143884892	0.06569343065693431
CC[N+](CC)(CC)CCCCCCCCCCCCCC(=O)OC[C@H](CO[P@@](=O)(O)O[C@H]1[C@@H](O)[C@@H](O)[C@@H](O)[C@@H]1O)OC(=O)CCCCCCCCCCCCCCC	0.06130268199233716	0.06382978723404255	0.08928571428571429	0.09502262443438914	0.04700854700854701	0.125
CC[C@@H](C(C)C)[C@H](O)[C@@H](O)[C@@H](C)[C@H]1CC[C@@H]2[C@@H]3CC(=O)[C@@H]4C[C@@H](O)[C@@H](O)C[C@]4(C)[C@H]3CC[C@@]21C	0.07853403141361257	0.10493827160493827	0.1610738255033557	0.1793103448275862	0.09433962264150944	0.1780821917808219
C[C@H](O)c1ccc(CCOc2ccc(C[C@H]3SC(=O)NC3=O)cc2)cc1	0.20382165605095542	0.16546762589928057	0.10638297872340426	0.12408759124087591	0.21705426356589147	0.11510791366906475
CCc1ccc(C)cc1NC(=O)CSc1nc2c(=O)[nH]cnc2n1C	0.14906832298136646	0.1791044776119403	0.11764705882352941	0.11940298507462686	0.15037593984962405	0.10218978102189781
CN1CC[C@H](c2ccccc2)C1	0.11940298507462686	0.06956521739130435	0.08333333333333333	0.08490566037735849	0.1346153846153846	0.06422018348623854
CC[C@H]1O[C@@]2(C)[C@@H](OC(=O)c3ccccc3)CC[C@H]1C2	0.13157894736842105	0.09848484848484848	0.16806722689075632	0.17094017094017094	0.14754098360655737	0.14049586776859505
NS(=O)(=O)Oc1ccccc1	0.12403100775193798	0.11320754716981132	0.06666666666666667	0.06796116504854369	0.13	0.0673076923076923
Cc1cccc(C#Cc2ccccc2)n1	0.16911764705882354	0.11864406779661017	0.05	0.05084745762711865	0.18691588785046728	0.041666666666666664
CC(=O)NC[C@@H](O)c1ccccc1	0.1796875	0.13761467889908258	0.09259259259259259	0.10476190476190476	0.20202020202020202	0.11428571428571428
CCCCc1c(O)cc(OC)c(OC)c1	0.08333333333333333	0.10256410256410256	0.11818181818181818	0.12037037037037036	0.09734513274336283	0.10909090909090909
Brc1ccc(Oc2ccccc2)c(Br)c1	0.16176470588235295	0.10084033613445378	0.05042016806722689	0.05128205128205128	0.18867924528301888	0.04201680672268908
C=C1CC[C@H]2OC(=O)[C@@H]1C2(C)C	0.035211267605633804	0.043478260869565216	0.11764705882352941	0.12	0.045454545454545456	0.0660377358490566
COc1c2c(c([N+](=O)[O-])cc1OC)C(=O)C[C@H](c1ccc([N+](=O)[O-])cc1)O2	0.1317365269461078	0.13286713286713286	0.11428571428571428	0.11594202898550725	0.13768115942028986	0.0763888888888889
CN(C)CCCOc1ccc(-c2ccccc2)cc1	0.25925925925925924	0.16260162601626016	0.0873015873015873	0.08870967741935484	0.2545454545454545	0.07936507936507936
O=C(O)CC[C@]1(C(=O)O)CCC(=O)NCCc2ccc(O)cc21	0.14102564102564102	0.16153846153846155	0.12403100775193798	0.12598425196850394	0.14960629921259844	0.14285714285714285
CCC[C@@H](O)C/C(=N\OS(=O)(=O)O)S[C@@H]1O[C@@H](CO)[C@@H](O)[C@@H](O)[C@@H]1O	0.09696969696969697	0.11594202898550725	0.1297709923664122	0.140625	0.08759124087591241	0.20491803278688525
CC1=CC[C@](O[C@@H]2O[C@@H](CO)[C@@H](O)[C@@H](O)[C@@H]2O)(C(C)C)CC1	0.06748466257668712	0.08888888888888889	0.14634146341463414	0.16806722689075632	0.08396946564885496	0.16666666666666666
O=C(O)C[C@]1(O)C(=O)Nc2ccc(O[C@H]3O[C@H](CO)[C@@H](O)[C@H](O)[C@@H]3O)cc21	0.11904761904761904	0.14184397163120568	0.15671641791044777	0.1590909090909091	0.1386861313868613	0.17557251908396945
C=C1CC[C@@H]2S[C@H]1[C@H]1[C@H](C(C)C)CC[C@]21C	0.0392156862745098	0.056	0.09565217391304348	0.11711711711711711	0.049586776859504134	0.09649122807017543
C#CCN1CCC2=C(C1)c1ccccc1NC2=O	0.12080536912751678	0.10236220472440945	0.08943089430894309	0.09090909090909091	0.17391304347826086	0.05555555555555555
Cc1nnc(NS(=O)(=O)c2ccc(C(F)(F)F)cc2)s1	0.1118421052631579	0.17355371900826447	0.07086614173228346	0.06349206349206349	0.12295081967213115	0.0546875
O=C(OC[C@H](OC(=O)c1ccccc1)[C@@H]1CCCCN1)c1ccccc1	0.23225806451612904	0.10810810810810811	0.1048951048951049	0.11428571428571428	0.16911764705882354	0.1056338028169014
CC(C)[C@]1(O)CC(=O)[C@@]2(C)C[C@@]3(O)O[C@]4(C(=O)[C@@]13C)[C@@H](O)[C@@H](C)CC[C@@]24O	0.06936416184971098	0.09722222222222222	0.14285714285714285	0.15384615384615385	0.07746478873239436	0.12686567164179105
C[C@@]12C[C@H]3OC(=O)[C@H]1CO[C@]14O[C@@]5([C@@H]2C1=O)[C@](O)(CC[C@@H]1[C@H]4CC=C2CC=CC(=O)[C@@]21C)C(=O)O[C@]35C	0.06341463414634146	0.08522727272727272	0.1419753086419753	0.14375	0.06896551724137931	0.10179640718562874
O=C(Nc1nc(O)c2ncn([C@@H]3O[C@H](CO)[C@H](O)[C@H]3O)c2n1)[C@@H](Cc1ccccc1)N1C(=O)c2ccccc2C1=O	0.24193548387096775	0.1657142857142857	0.10614525139664804	0.11363636363636363	0.19161676646706588	0.11299435028248588
Cn1cnc2c(N)nc(N)nc21	0.04964539007092199	0.09009009009009009	0.036036036036036036	0.03669724770642202	0.06422018348623854	0.02702702702702703
CN(C(=O)c1ccccc1)C1CCN(CCc2ccccc2)CC1	0.24161073825503357	0.12857142857142856	0.10948905109489052	0.1111111111111111	0.1953125	0.08633093525179857
CC[C@H](C)O[C@H]1O[C@@H](CO)[C@@H](O)[C@@H](O)[C@@H]1O	0.060810810810810814	0.0743801652892562	0.12727272727272726	0.1619047619047619	0.07758620689655173	0.18269230769230768
O=C1OC([C@@H]2CCCN2)=N/C1=C\c1ccccc1	0.12	0.1015625	0.0975609756097561	0.09917355371900827	0.14285714285714285	0.05511811023622047
COc1nc(Cl)cc(N)n1	0.0364963503649635	0.08490566037735849	0.04807692307692308	0.049019607843137254	0.047619047619047616	0.038461538461538464
COc1cccc2c(=O)c3c(O)cccc3oc12	0.1527777777777778	0.13934426229508196	0.09016393442622951	0.09166666666666666	0.2072072072072072	0.06451612903225806
CO[C@H]1C2=C(C)C(=O)O[C@]2(OC)C[C@@H]2CC[C@@H](O)[C@@H](C)[C@]21C	0.041916167664670656	0.06521739130434782	0.175	0.16806722689075632	0.05185185185185185	0.1111111111111111
CO[C@H]1[C@H](OC(N)=O)[C@H](O)[C@H](OC(C)=O)[C@@H]1NC(C)=O	0.06369426751592357	0.06870229007633588	0.13559322033898305	0.13793103448275862	0.046511627906976744	0.1565217391304348
O=C1c2ccc(O)cc2OC[C@H]1c1cc2c(cc1)OCO2	0.12101910828025478	0.12030075187969924	0.0916030534351145	0.09302325581395349	0.14285714285714285	0.05970149253731343
C/C=C/SC[C@H](NC(=O)CC[C@H](N)C(=O)O)C(=O)NCC(=O)O	0.12101910828025478	0.12030075187969924	0.06716417910447761	0.07633587786259542	0.1076923076923077	0.14516129032258066
CC(=O)Nc1nnc(-c2ccccc2)c(N)n1	0.1897810218978102	0.1724137931034483	0.0743801652892562	0.07563025210084033	0.18018018018018017	0.06611570247933884
Cc1ccccc1/C=C/c1ccccc1	0.20454545454545456	0.1282051282051282	0.05	0.05084745762711865	0.22115384615384615	0.041666666666666664
CC(=O)CC[C@@H]1[C@@H]([C@@H]2C(=O)CC[C@]2(C)[C@@H](CC(C)C)c2c(O)c(C=O)c(O)c(C=O)c2O)C1(C)C	0.13114754098360656	0.18421052631578946	0.14473684210526316	0.15436241610738255	0.1513157894736842	0.15333333333333332
C[C@@H](NC(=O)[C@@H](N)Cc1ccc(O)cc1)C(=O)O	0.18115942028985507	0.19298245614035087	0.1016949152542373	0.12280701754385964	0.19090909090909092	0.16216216216216217
C=C(C)[C@H]1C=C(C)[C@H](O)C1	0.044444444444444446	0.05555555555555555	0.125	0.1276595744680851	0.05825242718446602	0.12631578947368421
Nc1cc(Cl)ccc1C(=O)O	0.09923664122137404	0.125	0.08823529411764706	0.09	0.13131313131313133	0.0891089108910891
COCCc1c(CO)c(OC)c(OC)c2c1ccc1ccc(O)cc12	0.14906832298136646	0.15328467153284672	0.09352517985611511	0.0948905109489051	0.16793893129770993	0.09420289855072464
COC[C@@]12CNCC[C@]1(c1ccc(Cl)cc1)O2	0.07894736842105263	0.096	0.10084033613445378	0.10256410256410256	0.1	0.06557377049180328
C=C[C@H]1[C@H](O[C@@H]2O[C@H](CO)[C@@H](O)[C@H](O)[C@H]2O)OC=C(C(=O)OC)[C@H]1CCOC(=O)c1cc(O)c(O)c(O)c1	0.1065989847715736	0.11046511627906977	0.15625	0.15822784810126583	0.10714285714285714	0.16455696202531644
O=C(O)CCCCc1ccccc1	0.1875	0.13636363636363635	0.10185185185185185	0.10377358490566038	0.2	0.1346153846153846
O=C(CCc1ccccc1)c1c(O)cccc1O[C@@H]1O[C@@H](CO)[C@@H](O)[C@H](O)[C@@H]1O	0.20245398773006135	0.1342281879194631	0.13986013986013987	0.14184397163120568	0.20588235294117646	0.14893617021276595
C=C1[C@H](O)C[C@H]2C(C)(C)CCC[C@]2(C)[C@H]1COc1ccc2ccc(=O)oc2c1	0.10919540229885058	0.1292517006802721	0.15942028985507245	0.16176470588235295	0.13380281690140844	0.11971830985915492
NCCc1ccc(O)c(O)c1	0.09022556390977443	0.11320754716981132	0.07692307692307693	0.0784313725490196	0.1188118811881188	0.07766990291262135
Fc1ncc([C@H]2C[C@H]3CC[C@H]2N3)cc1-c1ccccc1	0.16	0.10526315789473684	0.09302325581395349	0.09448818897637795	0.16393442622950818	0.06870229007633588
COc1cc(CC[C@@H]2C[C@H](O)C[C@H](c3cc(O)c(O)c(OC)c3)O2)cc(OC)c1O	0.10614525139664804	0.11764705882352941	0.17857142857142858	0.18115942028985507	0.11409395973154363	0.14685314685314685
N#Cc1c(-c2ccccc2)cc(-c2ccccc2)nc1N	0.26618705035971224	0.12878787878787878	0.036231884057971016	0.03676470588235294	0.19008264462809918	0.028985507246376812
C[C@H]1O[C@H](O[C@@H]2[C@@H](O)[C@@H](O)[C@@H](CO)O[C@@H]2Oc2c(-c3ccc(O)cc3)oc3cc(O)cc(O)c3c2=O)[C@@H](O)[C@@H](O)[C@@H]1O	0.1330049261083744	0.12777777777777777	0.11931818181818182	0.1206896551724138	0.14450867052023122	0.10734463276836158
C=Cc1cncc2c1CCN2	0.035211267605633804	0.061946902654867256	0.05555555555555555	0.05660377358490566	0.05504587155963303	0.03669724770642202
O=C1N[C@H](O)C=CN1	0.03787878787878788	0.047619047619047616	0.09473684210526316	0.0967741935483871	0.05	0.08421052631578947
C=CC(=C)CC[C@@H]1[C@]2(C)CCCC(C)(C)[C@H]2CC[C@]1(C)O	0.03636363636363636	0.06666666666666667	0.11290322580645161	0.11475409836065574	0.05303030303030303	0.0873015873015873
C[C@H]1C(=O)C[C@@H]2CCC3=CC(=O)C=C[C@]3(C)[C@H]12	0.06578947368421052	0.08	0.17272727272727273	0.17592592592592593	0.0743801652892562	0.12280701754385964
Cc1cccc(-c2cc(=O)c3c(O)cc(O)c([C@@H]4O[C@H](CO)[C@@H](O)[C@@H](O)[C@@H]4O[C@@H]4O[C@@H](C)[C@@H](O)[C@@H](O)[C@@H]4O)c3o2)c1	0.12935323383084577	0.1111111111111111	0.12790697674418605	0.12941176470588237	0.13372093023255813	0.11560693641618497
CC1=C[C@@H]2CC[C@H]3[C@](C)(CO)C[C@@H](O)C[C@@]3(C)[C@@]23CC[C@@H]1C3	0.04142011834319527	0.05673758865248227	0.1349206349206349	0.13709677419354838	0.051094890510948905	0.11811023622047244
Cn1c(=O)[nH]c2nc(-c3ccc(F)cc3)ccc21	0.22058823529411764	0.24107142857142858	0.064	0.06504065040650407	0.30097087378640774	0.047619047619047616
N[C@H](Cc1cccc(-c2ccccc2)c1)C(=O)O	0.25757575757575757	0.15833333333333333	0.08130081300813008	0.09166666666666666	0.2523364485981308	0.09090909090909091
C[C@H]1O[C@@H]2CC(=O)O[C@@H]2C2=C1C(=O)c1c(O)cccc1C2=O	0.12101910828025478	0.12030075187969924	0.16260162601626016	0.1652892561983471	0.125	0.10077519379844961
CC(C)/C=C\C/C=C\C/C=C\C/C=C\CCCC(=O)OC[C@H](COC(=O)CCCCCCCCCCCCCCCCCCC)OC(=O)CCCCCCCCCCCCCCCCC	0.05574912891986063	0.06976744186046512	0.05058365758754864	0.05928853754940711	0.054474708171206226	0.076
O=C(O)[C@H]1CSc2ncccc21	0.08759124087591241	0.10909090909090909	0.10476190476190476	0.10679611650485436	0.11428571428571428	0.10576923076923077
CC(=O)c1cc2c(cc1O)OCO2	0.07857142857142857	0.09734513274336283	0.102803738317757	0.10476190476190476	0.10185185185185185	0.08333333333333333
C[C@@H]1C[C@@]2(C)[C@@H](CC[C@@H]3[C@H](C)CCCC[C@]32C)C1	0.012269938650306749	0.029850746268656716	0.11864406779661017	0.1206896551724138	0.015267175572519083	0.08264462809917356
CCO[C@@]1(C2=NCCC2)COc2ccccc21	0.1	0.09523809523809523	0.1092436974789916	0.1111111111111111	0.1271186440677966	0.07377049180327869
COc1ccc(CCCCCN2CCCC2)cc1OC	0.10191082802547771	0.08955223880597014	0.1111111111111111	0.11290322580645161	0.1015625	0.10317460317460317
O=C1O[C@H](c2ccc(O)cc2)[C@H](O)[C@H](O)[C@@H]1O	0.10273972602739725	0.12605042016806722	0.13274336283185842	0.13513513513513514	0.13157894736842105	0.12389380530973451
CN(C)CCCn1cc(C(=O)c2cccc3ccccc23)c2ccccc21	0.2866666666666667	0.16083916083916083	0.08843537414965986	0.0896551724137931	0.288	0.08163265306122448
O=c1c2cc(O)c(O)cc2oc2cc(O)cc(O)c12	0.10596026490066225	0.1111111111111111	0.072	0.07317073170731707	0.125	0.07258064516129033
CC1=CSC2=Nc3ccccc3N=C2C=N1	0.125	0.13445378151260504	0.04878048780487805	0.049586776859504134	0.16071428571428573	0.04065040650406504
CC1=CC[C@@H]2C[C@H]1[C@]2(C)CC/C=C(/C)CO	0.06	0.08196721311475409	0.13513513513513514	0.13761467889908258	0.07627118644067797	0.12612612612612611
CCN(CC)C[C@H](C)OC(=O)c1ccccc1	0.17391304347826086	0.15384615384615385	0.13157894736842105	0.15454545454545454	0.1926605504587156	0.15315315315315314
COc1ccc([C@@H]2[C@H]3CCCC[C@]3(O)CCN2CC(=O)Nc2ccc(Cl)cc2)cc1	0.18235294117647058	0.11538461538461539	0.11258278145695365	0.11409395973154363	0.1736111111111111	0.0915032679738562
CC[C@H](NC)c1ccccc1	0.14960629921259844	0.10185185185185185	0.0761904761904762	0.09900990099009901	0.16326530612244897	0.09803921568627451
CC(C)(O)c1ccc(O)c(O)c1	0.09774436090225563	0.12264150943396226	0.10784313725490197	0.07766990291262135	0.12871287128712872	0.08737864077669903
CC1(C)C[C@@H](O)[C@@]2(C)CC[C@@]3(C)C(=CC[C@@H]4[C@@]5(C)CC[C@@H](O)[C@@](C)(CO)[C@@H]5CC[C@]43C)[C@@H]2C1	0.04081632653061224	0.059880239520958084	0.11764705882352941	0.1118421052631579	0.04878048780487805	0.1038961038961039
COc1cc2oc(C)cc(=O)c2c(O)c1CC=C(C)C	0.09740259740259741	0.136	0.12396694214876033	0.12605042016806722	0.12295081967213115	0.08870967741935484
Nc1nonc1/C(=N\O)Nc1ccccc1	0.17518248175182483	0.10743801652892562	0.06666666666666667	0.06779661016949153	0.1415929203539823	0.049586776859504134
CN1Cc2ccccc2S(=O)(=O)N(C)C1=O	0.12857142857142856	0.11965811965811966	0.09649122807017543	0.09821428571428571	0.1559633027522936	0.0782608695652174
CC[C@H](C)CNCC(=O)N1CCC[C@H]1C(=O)O	0.11805555555555555	0.09836065573770492	0.13274336283185842	0.16666666666666666	0.10256410256410256	0.17592592592592593
Oc1ccc(/C=C/c2ccc(O)cc2)cc1	0.15827338129496402	0.1452991452991453	0.04918032786885246	0.05	0.2169811320754717	0.049586776859504134
O=C(O)[C@H](O)CCN[C@@H](C(=O)O)[C@@H](O)CNC(=O)[C@H](O)CO	0.1390728476821192	0.12403100775193798	0.061068702290076333	0.0703125	0.1111111111111111	0.1794871794871795
CN1CCCC[C@@H]1Cn1cc(C(=O)c2cccc3ccccc23)c2ccccc21	0.2422360248447205	0.12337662337662338	0.0915032679738562	0.09271523178807947	0.2537313432835821	0.07096774193548387
O=C1CN(/N=C/c2ccccc2)C(=O)N1	0.1366906474820144	0.10084033613445378	0.07758620689655173	0.07894736842105263	0.1559633027522936	0.05982905982905983
C[C@@]1(C(=O)O)CCC[C@]2(C)[C@H]3CC[C@H]4C[C@]3(C=C4CO)[C@H](O)C[C@@H]12	0.07100591715976332	0.08450704225352113	0.13846153846153847	0.140625	0.08759124087591241	0.1484375
COCCOCCOCCN1CCN(CCCCN2c3ccccc3Sc3ccccc32)CC1	0.16756756756756758	0.08620689655172414	0.07647058823529412	0.07738095238095238	0.15	0.07058823529411765
O=[n+]1ccn(O)c2c1ncn2[C@@H]1O[C@H](CO)[C@@H](O)[C@H]1O	0.06918238993710692	0.08333333333333333	0.11382113821138211	0.11570247933884298	0.08661417322834646	0.12396694214876033
O=C(Cc1ccc(Cl)cc1)N1CCCCC1	0.10273972602739725	0.11666666666666667	0.10344827586206896	0.10526315789473684	0.13157894736842105	0.07627118644067797
Cc1onc(-c2ccccc2)c1C(=O)Nc1ccc(Br)cc1	0.3088235294117647	0.17054263565891473	0.07407407407407407	0.07518796992481203	0.24786324786324787	0.058823529411764705
O=C([C@H](Cc1ccccc1)c1ccccc1)N1CCCCC1	0.2328767123287671	0.10869565217391304	0.08888888888888889	0.09848484848484848	0.1935483870967742	0.07352941176470588
Oc1ccc2cc1Oc1ccccc1C2=O	0.18382352941176472	0.15517241379310345	0.07563025210084033	0.07692307692307693	0.2403846153846154	0.049586776859504134
C[C@H]1O[C@@H](OC[C@@H]2O[C@@H](Oc3c4c(cc5ccc(=O)oc35)C[C@@H](C(C)(C)O)O4)[C@@H](O)[C@@H](O)[C@@H]2O)[C@@H](O)[C@@H](O)[C@@H]1O	0.08737864077669903	0.10674157303370786	0.17901234567901234	0.15950920245398773	0.10344827586206896	0.13095238095238096
CC1=C[C@@H]2[C@@H]3C(=O)[C@@H]1[C@@]3(C)CCCC2(C)C	0.039473684210526314	0.06504065040650407	0.14678899082568808	0.14953271028037382	0.05	0.09734513274336283
O=C1O[C@H]2[C@@H](O)[C@H](O)[C@H](CO[C@@H]3O[C@H](CO)[C@@H](O)[C@H](O)[C@H]3O)O[C@H]2N1c1ccccc1O	0.1092896174863388	0.09316770186335403	0.14093959731543623	0.14285714285714285	0.13245033112582782	0.11920529801324503
C=C1CC[C@@]2(O)C(=C)C(=O)O[C@H]2[C@H]2C(=C)C(=C)CC[C@@H]12	0.043209876543209874	0.05185185185185185	0.11475409836065574	0.11666666666666667	0.05384615384615385	0.06299212598425197
C=C(C)[C@H]1CC[C@]2(C)CCC(=O)C(C)=C2C1	0.046357615894039736	0.06504065040650407	0.11607142857142858	0.11818181818181818	0.058823529411764705	0.06896551724137931
CC(C)[C@@H]1CC[C@H](C)C[C@@H]1OC(=O)OCCO	0.07333333333333333	0.09836065573770492	0.18518518518518517	0.21153846153846154	0.09322033898305085	0.18691588785046728
CN(C)C[C@H](c1ccccc1)C1CCCCC1	0.1232876712328767	0.10483870967741936	0.09166666666666666	0.10256410256410256	0.13793103448275862	0.08333333333333333
O=C(N[C@@H]1C2CC3CC(CC(C3)C1)C2)c1ccccc1	0.12258064516129032	0.072992700729927	0.13709677419354838	0.13934426229508196	0.11811023622047244	0.1111111111111111
CCc1cc(-c2nc3ccccc3c(=O)[nH]2)cc(OC)c1	0.16666666666666666	0.14728682170542637	0.09230769230769231	0.09375	0.2222222222222222	0.07633587786259542
Cc1cccc(NC(=O)CSc2nc3c(=O)[nH]cnc3n2C)c1	0.16883116883116883	0.16793893129770993	0.09701492537313433	0.09848484848484848	0.16535433070866143	0.08148148148148149
c1ccc2[nH]c(-c3ccc(F)cc3)nc2c1	0.24615384615384617	0.21621621621621623	0.04032258064516129	0.040983606557377046	0.32653061224489793	0.03225806451612903
C[C@@H]1O[C@@H](O)[C@H](O[C@@H]2O[C@H](C(=O)O)[C@@H](O)[C@@H](O)[C@@H]2O)[C@@H](O)[C@@H]1O	0.04790419161676647	0.05714285714285714	0.12698412698412698	0.12903225806451613	0.05925925925925926	0.13709677419354838
N[C@H]1CCC[C@@H]1c1ccc(O)cc1	0.07801418439716312	0.09649122807017543	0.10185185185185185	0.10377358490566038	0.10091743119266056	0.07272727272727272
C=CCO[C@H]1O[C@@H]2CC/C=C/CCO[C@@H]1O2	0.018867924528301886	0.030534351145038167	0.09322033898305085	0.09482758620689655	0.031746031746031744	0.06666666666666667
OC[C@@H]1O[C@@H](O)[C@@H](O)[C@@H](O)[C@@H]1O	0.028169014084507043	0.034782608695652174	0.08653846153846154	0.08823529411764706	0.03636363636363636	0.10891089108910891
COC(=O)C[C@@H]1N=C(c2ccccc2)c2ccccc21	0.2536231884057971	0.14960629921259844	0.09375	0.09523809523809523	0.22608695652173913	0.0859375
CC(C)[C@@H](CC[C@@H](C)[C@H]1CC[C@H]2[C@@H]3CC=C4C[C@@H](O)CC[C@]4(C)[C@H]3CC[C@@]21C)C(C)C	0.06951871657754011	0.0880503144654088	0.14383561643835616	0.15384615384615385	0.07692307692307693	0.136986301369863
CC/C=C\CCOC(=O)CCC	0.06474820143884892	0.08035714285714286	0.09523809523809523	0.0970873786407767	0.08411214953271028	0.11764705882352941
C=C1CC[C@@H](C(C)C)[C@@H]2C[C@@H]1CC2(C)C	0.040268456375838924	0.06666666666666667	0.10909090909090909	0.1320754716981132	0.05128205128205128	0.1
C=C(OC)[C@@H]1C[C@@]23CC[C@H]4C(C)(C)[C@@H](O)CCC[C@@]4(C)[C@H]2CC[C@@]1(C)[C@H]3O	0.0273224043715847	0.045454545454545456	0.12318840579710146	0.11678832116788321	0.033112582781456956	0.1
CN[C@@H](C)[C@H](O)c1ccc(O)c(O)c1	0.13432835820895522	0.1574074074074074	0.07207207207207207	0.09345794392523364	0.1650485436893204	0.12380952380952381
CCCC1=C(O)C(=O)N(Cc2ccc(F)cc2)C(=O)C1=O	0.20279720279720279	0.2288135593220339	0.112	0.11382113821138211	0.22807017543859648	0.09523809523809523
C=CCOc1ccc(OC)cc1C(=O)C(=O)C(C)C	0.136986301369863	0.16806722689075632	0.11764705882352941	0.1391304347826087	0.15517241379310345	0.14782608695652175
Cc1cc2c3c(c1O)-c1ccccc1C[C@H](C2)N(C)CC3	0.1513157894736842	0.11278195488721804	0.10077519379844961	0.10236220472440945	0.18181818181818182	0.06818181818181818
CC(=O)O[C@@H]1[C@@H]2O[C@H]3C=C(C)CC[C@]3(CO)[C@](C)([C@@H]1O)[C@]21CO1	0.059880239520958084	0.07913669064748201	0.18032786885245902	0.18333333333333332	0.07407407407407407	0.16260162601626016
CC(/C=C\[C@]12O[C@]1(C)CCCC2(C)C)=C/C=C/C(C)=C/C=C\C=C(C)\C=C\C=C(\C)[C@H]1C=C2/C(C)(C)CCCC[C@]2(C)O1	0.02631578947368421	0.045454545454545456	0.0748663101604278	0.06989247311827956	0.035897435897435895	0.05263157894736842
O[C@H]1C[C@H](O)[C@]2(O)N[C@@H]1C[C@@H]2O	0.020833333333333332	0.02564102564102564	0.09615384615384616	0.09803921568627451	0.026785714285714284	0.10784313725490197
C=C1[C@@H]2CC(=O)[C@@H]([C@@H](C)OC(C)=O)[C@@H]2[C@@H](C(C)C)C[C@H]1OC(=O)/C=C(\C)CC	0.08620689655172414	0.11724137931034483	0.19083969465648856	0.203125	0.09027777777777778	0.183206106870229
O=P(O)(O)O[C@H]1[C@@H](O)[C@@H](O)[C@@H](OP(=O)(O)O)[C@@H](OP(=O)(O)O)[C@@H]1OP(=O)(O)O	0.027777777777777776	0.039473684210526314	0.07801418439716312	0.07913669064748201	0.026845637583892617	0.09420289855072464
O=C(O)[C@H](O)[C@H](O)CO	0.096	0.12244897959183673	0.050505050505050504	0.0625	0.12903225806451613	0.14444444444444443
C=C1C[C@@]23C[C@@H]1CC[C@@H]2[C@@]12CCC[C@@](C)(C(=O)O1)[C@H]2[C@@H]3C(=O)O	0.052941176470588235	0.06293706293706294	0.13178294573643412	0.13385826771653545	0.05755395683453238	0.09848484848484848
Cc1nc2c(nc1C#N)[C@@H](N)C(=O)O2	0.04794520547945205	0.09565217391304348	0.061946902654867256	0.06306306306306306	0.06140350877192982	0.034782608695652174
Cc1ccc([C@H](CC(=O)O)C(=O)N2CCCC[C@H]2C)cc1	0.17687074829931973	0.18699186991869918	0.14754098360655737	0.15966386554621848	0.19491525423728814	0.18803418803418803
CC(C)Oc1ccccc1C(=O)NCCc1ccccc1	0.2773722627737226	0.16535433070866143	0.10077519379844961	0.12	0.2543859649122807	0.11023622047244094
O=COCCc1ccccc1O[C@@H]1O[C@@H](CO)[C@@H](O)[C@H](O)[C@@H]1O	0.11875	0.10948905109489052	0.140625	0.14285714285714285	0.1484375	0.15079365079365079
N#Cc1nc(Nc2ccc(F)cc2)c(-c2ccccc2)c(N)n1	0.29285714285714287	0.1937984496124031	0.03496503496503497	0.03546099290780142	0.28448275862068967	0.027972027972027972
CCCCOc1cc(NC(=O)Cn2c(=O)cc(C(=O)N3CCCCC3)c3ccccc32)cc(C(C)C)c1	0.23595505617977527	0.15568862275449102	0.12650602409638553	0.1419753086419753	0.22875816993464052	0.13414634146341464
O=C(CCN1CCCC1)Nc1ccc([N+](=O)[O-])cc1	0.14965986394557823	0.12698412698412698	0.11475409836065574	0.11666666666666667	0.1322314049586777	0.08870967741935484
CC(C)COC(=O)C1=C(C)NC(=O)C(C(=O)OC[C@H](C)CC)=C(C)[C@@H]1c1ccc([N+](=O)[O-])cc1	0.17045454545454544	0.19333333333333333	0.13815789473684212	0.1554054054054054	0.16778523489932887	0.15436241610738255
CCCCOC(=O)c1ccccc1	0.16030534351145037	0.11607142857142858	0.12264150943396226	0.125	0.17647058823529413	0.12380952380952381
CCCCCC[C@H](C)CCCCCCCCCCCCCCCCCCCCCCCCCCCCC	0.04205607476635514	0.037037037037037035	0.03825136612021858	0.05027932960893855	0.032432432432432434	0.06779661016949153
O=C(O)C[C@@H](CO)CO	0.11290322580645161	0.1326530612244898	0.07142857142857142	0.08421052631578947	0.13978494623655913	0.15555555555555556
N#Cc1cc(Cl)ccc1O	0.06766917293233082	0.08490566037735849	0.05825242718446602	0.0594059405940594	0.0891089108910891	0.04854368932038835
COC(=O)[C@@H](OC(=O)c1cc(O)c(O)c(O)c1)[C@@H]1OC(=O)[C@@H](O)[C@@H]1O	0.11042944785276074	0.12408759124087591	0.13846153846153847	0.15873015873015872	0.11194029850746269	0.16666666666666666
CC(=O)NC[C@H]1CCCCN1C(=O)c1ccccc1	0.16551724137931034	0.10077519379844961	0.11475409836065574	0.11666666666666667	0.15126050420168066	0.11570247933884298
COCCc1cc2ccc(OC)cc2cc1C(=O)C(C)C	0.1456953642384106	0.18699186991869918	0.12	0.14049586776859505	0.18487394957983194	0.12096774193548387
O=C(O[C@H]1[C@@H](O)[C@H](O)[C@@H](CO)O[C@@H]1Oc1ccc(/C=C/c2ccc(O)cc2)cc1)c1cc(O)cc(O)c1	0.1774193548387097	0.14285714285714285	0.11377245508982035	0.11515151515151516	0.1910828025477707	0.12121212121212122
C=C[C@@H](CO[C@@H]1O[C@H](CO)[C@@H](O)[C@H](O)[C@H]1O)[C@@H]1Cc2cc3ccc(=O)oc3cc2O1	0.09944751381215469	0.12418300653594772	0.1527777777777778	0.16312056737588654	0.12837837837837837	0.13793103448275862
COc1ccc2ccc(=O)oc2c1OC	0.11347517730496454	0.14035087719298245	0.09734513274336283	0.0990990990990991	0.14678899082568808	0.06956521739130435
CCOc1nc(F)cc(C(=O)Nc2ccccc2)c1C#N	0.24285714285714285	0.15748031496062992	0.09302325581395349	0.09448818897637795	0.2033898305084746	0.08527131782945736
Fc1ccc(-c2ccc(-c3ccccc3)cc2)cc1	0.3464566929133858	0.18032786885245902	0.03759398496240601	0.03816793893129771	0.29906542056074764	0.03007518796992481
C=C[C@@]1(C)CC[C@H]2C(=CC[C@@H]3[C@](C)(CO)[C@@H](O)CC[C@@]23C)C1	0.041666666666666664	0.06474820143884892	0.109375	0.1111111111111111	0.05925925925925926	0.1015625
OC[C@@H]1O[C@@H](O[C@H]2[C@@H](O)[C@@H](O)[C@@H](O)O[C@@H]2CO)[C@@H](O)[C@H](O)[C@@H]1O	0.029239766081871343	0.034722222222222224	0.1	0.1015625	0.03597122302158273	0.10077519379844961
CO[C@@H]1CCCN(S(=O)(=O)c2ccc(C)cc2)CC1	0.09803921568627451	0.13709677419354838	0.11570247933884298	0.11764705882352941	0.11475409836065574	0.08943089430894309
CN(C)Cc1ccc(C(=O)Nc2ccc(C)cc2)cc1	0.2302158273381295	0.17073170731707318	0.09523809523809523	0.0967741935483871	0.20869565217391303	0.0873015873015873
O=c1[nH]c2cc(C(F)(F)F)ccc2n1Cc1ccccc1	0.1917808219178082	0.12213740458015267	0.06818181818181818	0.061068702290076333	0.22413793103448276	0.04477611940298507
O[C@]1(c2ccc(Cl)cc2)c2ccccc21	0.17037037037037037	0.11016949152542373	0.05042016806722689	0.05128205128205128	0.22330097087378642	0.04201680672268908
CC1(C)O[C@@H]2CC(=O)OC[C@]23[C@@H]1CC(=O)[C@@]1(C)[C@@H]3CC[C@@]2(C)[C@H](c3ccoc3)OC(=O)[C@@H]3O[C@]321	0.06060606060606061	0.08928571428571429	0.1568627450980392	0.15894039735099338	0.0658682634730539	0.09316770186335403
CC(C)c1c(C(=O)Nc2ccc(F)cc2)c(-c2ccc(F)cc2)nn1-c1ccccc1	0.460431654676259	0.24822695035460993	0.0625	0.07692307692307693	0.32558139534883723	0.06962025316455696
N#Cc1ccccc1OCCNCCOCCOCCOCCOCCOCCOCCCCCCCOCCOCCOCCOCCOCCOCCOCOC(c1ccccc1)(O)OCCOCCOCCOCCOCC	0.10248447204968944	0.04792332268370607	0.042071197411003236	0.03896103896103896	0.07666666666666666	0.04220779220779221
CC(C)=CCCC1=CC[C@]2(C)C(=O)C(=O)C(C(C)C)=C2C1=O	0.11612903225806452	0.1774193548387097	0.12	0.13114754098360656	0.13709677419354838	0.10317460317460317
CSCCCCCC/C(=N\OS(=O)(=O)O)S[C@H]1O[C@@H](CO)[C@@H](O)[C@@H](O)[C@@H]1O	0.062146892655367235	0.08053691275167785	0.11510791366906475	0.11678832116788321	0.05405405405405406	0.14925373134328357
CO[C@H](C(=O)O)c1ccccc1	0.16535433070866143	0.1308411214953271	0.09523809523809523	0.10784313725490197	0.1958762886597938	0.11764705882352941
OC[C@@H](O)[C@@H]1O[C@@](O)(CO)[C@@H](O)[C@@H]1O	0.04861111111111111	0.05982905982905983	0.07272727272727272	0.08411214953271028	0.0625	0.11428571428571428
C=C(C)[C@@H]1Cc2c(ccc3c2O[C@H]2COc4cc(OC)c(OC)cc4[C@H]2C3=O)O1	0.1005586592178771	0.1111111111111111	0.1388888888888889	0.14084507042253522	0.10738255033557047	0.09395973154362416
CCOc1cccnc1C(=O)NCCc1ccccc1	0.2097902097902098	0.13178294573643412	0.1111111111111111	0.11290322580645161	0.20512820512820512	0.10317460317460317
CCCc1cc(=O)oc2c(C(=O)[C@H](C)CC)c(O)c(CC=C(C)C)c(O)c12	0.15432098765432098	0.15942028985507245	0.14074074074074075	0.17829457364341086	0.13970588235294118	0.16793893129770993
CC[C@@H](C(=O)O)C1(O)CCCCC1	0.06382978723404255	0.07894736842105263	0.09345794392523364	0.11650485436893204	0.08256880733944955	0.11538461538461539
COC(=O)[C@H](OC(=O)c1cc(O)c(O)c(O)c1)[C@H]1OC(=O)[C@@H](O)[C@@H]1O	0.11042944785276074	0.12408759124087591	0.13846153846153847	0.15873015873015872	0.11194029850746269	0.16666666666666666
C=CCOC(=O)c1ccccc1	0.13740458015267176	0.10909090909090909	0.08411214953271028	0.08571428571428572	0.17	0.08490566037735849
O=C(C[C@H](CSc1ccccc1)C(=O)O)Nc1ccc(C(F)(F)F)cc1	0.2808219178082192	0.15942028985507245	0.09219858156028368	0.09352517985611511	0.25	0.11678832116788321
COc1ccc([C@H](N)CO)cc1O	0.0948905109489051	0.11818181818181818	0.08333333333333333	0.09523809523809523	0.12380952380952381	0.09433962264150944
CO[C@H]1CC[C@@]2(C)[C@@H](CC[C@@]3(C)[C@@H]2CC[C@@H]2C4=CC(C)(C)CC[C@@]4(C)CC[C@@]23C)C1(C)C	0.020202020202020204	0.03550295857988166	0.09740259740259741	0.0915032679738562	0.024096385542168676	0.07006369426751592
C=C(NC(=O)[C@@H](N)C(=O)O)C(=O)Nc1ccc([N+](=O)[O-])cc1	0.15333333333333332	0.140625	0.07692307692307693	0.08661417322834646	0.128	0.10317460317460317
CCCCCC[C@@]1(C)OC(=O)C2=C1CCCC2	0.06535947712418301	0.0625	0.1206896551724138	0.12280701754385964	0.06504065040650407	0.09322033898305085
C[C@@H]1O[C@H](O[C@H]2[C@@H](O)[C@H](O)[C@H](Oc3cc(O)c4c(=O)cc(-c5ccccc5)oc4c3)O[C@@H]2CO)[C@@H](O)[C@@H](O)[C@@H]1O	0.16494845360824742	0.10555555555555556	0.12209302325581395	0.12352941176470589	0.16167664670658682	0.10982658959537572
CC(=O)O[C@H]1C/C(C)=C/CC/C(C)=C/[C@@H]2OC(=O)[C@H](C)[C@H]21	0.06832298136645963	0.09848484848484848	0.25225225225225223	0.25688073394495414	0.07692307692307693	0.1694915254237288
CN(C)C(=O)Nc1ccc(-c2ccccc2)cc1	0.30708661417322836	0.17796610169491525	0.08130081300813008	0.08264462809917356	0.2761904761904762	0.07317073170731707
C=Cc1ccc(O[C@H]2O[C@@H](CO)[C@@H](O)[C@@H](O)[C@@H]2O)cc1	0.08974358974358974	0.1171875	0.12295081967213115	0.125	0.12195121951219512	0.13333333333333333
CCCN1C[C@H](NS(=O)(=O)c2ccc(C(C)C)cc2)CC1	0.15333333333333332	0.19672131147540983	0.13821138211382114	0.15966386554621848	0.1557377049180328	0.13008130081300814
CC(C)CCn1c(=O)n(C)c(=O)c2ccccc21	0.20588235294117646	0.17094017094017094	0.11016949152542373	0.13157894736842105	0.2571428571428571	0.1206896551724138
CC1(C)C(C(=O)c2cn(CCCCCF)c3ccccc23)C1(C)C	0.16883116883116883	0.1417910447761194	0.12213740458015267	0.12403100775193798	0.2231404958677686	0.12307692307692308
CCCC(=O)O[C@@H]1CCC(=O)[C@@H]2C3=C(C)C(=O)O[C@H]3[C@]21C	0.075	0.10687022900763359	0.18803418803418803	0.19130434782608696	0.08527131782945736	0.14049586776859505
CN1[C@H]2CC[C@H]1CC(OC(=O)c1ccc(Cl)cc1)C2	0.09740259740259741	0.109375	0.1623931623931624	0.16521739130434782	0.12295081967213115	0.125
CC(=O)OCC(=O)OC[C@@H]1O[C@@H](Oc2ccc3c(=O)c(-c4ccc(O)cc4)coc3c2)[C@@H](O)[C@@H](O)[C@@H]1O	0.1978021978021978	0.17177914110429449	0.13496932515337423	0.13664596273291926	0.21568627450980393	0.15
C[C@@H]1C/C=C/C=C/C=C/C=C/[C@H](O[C@@H]2O[C@H](C)[C@H](O)[C@H](N)[C@@H]2O)C[C@H]2O[C@@](O)(C[C@@H](O)C[C@@H]3O[C@@H]3/C=C/C(=O)O1)C[C@H](O)[C@H]2C(=O)O	0.09375	0.07389162561576355	0.18435754189944134	0.1864406779661017	0.09230769230769231	0.14673913043478262
C=C[C@H]1[C@H](O[C@H]2O[C@@H](CO)[C@H](O)[C@@H](O)[C@@H]2O)OC=C(C(=O)OC)[C@H]1CCOC(=O)c1cc(O)c(O)c(O)c1	0.1065989847715736	0.11046511627906977	0.15625	0.15822784810126583	0.10714285714285714	0.16455696202531644
C[Si](C)(C)Oc1ccc(NC(=O)c2ccc(C(F)(F)F)cc2)cc1	0.21621621621621623	0.1417910447761194	0.09701492537313433	0.09022556390977443	0.1935483870967742	0.08148148148148149
C=C1Cc2cc(C)c(O)cc2C(=O)C1=O	0.09154929577464789	0.10344827586206896	0.08928571428571429	0.09090909090909091	0.09821428571428571	0.07079646017699115
CC1(C)[C@@H]2CC[C@@]1(C)C(=O)C2	0.02857142857142857	0.044642857142857144	0.11	0.11224489795918367	0.037037037037037035	0.06796116504854369
CNCC[C@@H](O)[C@@H]1CCCN1	0.057971014492753624	0.05309734513274336	0.0761904761904762	0.08823529411764706	0.05555555555555555	0.08737864077669903
CC1(C)[C@@H](O[C@H]2O[C@@H](CO)[C@@H](O)[C@@H](O)[C@H]2O)[C@@]2(C)C[C@H](O)[C@@H]1C2	0.03529411764705882	0.04929577464788732	0.1349206349206349	0.13709677419354838	0.043478260869565216	0.12698412698412698
CN[C@H](C)C(=O)Nc1ccc(-c2ccccc2)cc1	0.3203125	0.17355371900826447	0.07936507936507936	0.09836065573770492	0.29245283018867924	0.08870967741935484
NC(=O)NC(CCCCCNC(=O)CCCCNC(=N)N)=C(N)O	0.07784431137724551	0.05517241379310345	0.05755395683453238	0.058394160583941604	0.04964539007092199	0.09774436090225563
CC(=O)O[C@H](CC(=O)O)[C@@]1(C)[C@@H](C(C)(C)O)CC(=O)[C@@]2(C)[C@@H]1CC[C@@]1(C)[C@H](c3ccoc3)OC(=O)[C@H]3O[C@@]312	0.11855670103092783	0.14457831325301204	0.20261437908496732	0.18181818181818182	0.12121212121212122	0.17307692307692307
C=C[C@]1(C)CC2=CC[C@@H]3[C@](C)(C(=O)O)CCC[C@]3(C)[C@H]2CC1	0.05421686746987952	0.08029197080291971	0.109375	0.1111111111111111	0.07518796992481203	0.1015625
CC1(C)[C@H]2CC[C@]34C=C[C@@](C)(C3)C(=O)C[C@H]4[C@]2(C)CC(=O)[C@@H]1O	0.05357142857142857	0.07913669064748201	0.16129032258064516	0.16393442622950818	0.058394160583941604	0.10852713178294573
C[C@@H](CC(=O)O)C1=C(N)O1	0.1111111111111111	0.1414141414141414	0.09183673469387756	0.11702127659574468	0.14893617021276595	0.13978494623655913
CC(C)C[C@H](c1c(O)c(C=O)c(O)c(C=O)c1O)[C@@]1(C)CC[C@@H]2C1=C[C@@H](C(C)(C)O)CC[C@@H]2C	0.11413043478260869	0.16339869281045752	0.15436241610738255	0.14093959731543623	0.13815789473684212	0.1476510067114094
CO[C@@H]1C[C@H](O[C@H]2CC[C@]3(C)[C@H]4CC[C@]5(C)[C@@H](C6=CC(=O)OC6)CC[C@]5(O)[C@@H]4CC[C@]3(O)[C@]2(C)[C@H]1O)O	0.04326923076923077	0.061452513966480445	0.15723270440251572	0.1592356687898089	0.05113636363636364	0.12269938650306748
C=C(C)CC[C@H](C[C@]12C[C@H](CC=C(C)C)C(C)(C)[C@](CC=C(C)C)(C(=O)C(C(=O)c3ccc(O)c(O)c3)=C1O)C2=O)C(=C)C	0.13793103448275862	0.1590909090909091	0.11864406779661017	0.12	0.13714285714285715	0.13872832369942195
Nc1ccc(Sc2ccccc2)cc1	0.18181818181818182	0.09322033898305085	0.0423728813559322	0.04310344827586207	0.20388349514563106	0.03389830508474576
CC(=O)N1CCN([C@@H]2c3ccccc3CCc3ccccc32)CC1	0.1858974358974359	0.11267605633802817	0.09352517985611511	0.0948905109489051	0.1953125	0.07092198581560284
CC(C)=CC[C@@]12O[C@H]1C(=O)c1c(O)ccc(O)c1C2=O	0.12666666666666668	0.15447154471544716	0.11475409836065574	0.11666666666666667	0.16101694915254236	0.0975609756097561
CN[C@@H](Cc1cc(O)ccc1O)C(=O)N[C@@H](Cc1ccccc1)C(=O)NCc1ccccc1	0.3227848101265823	0.1518987341772152	0.08641975308641975	0.09433962264150944	0.22916666666666666	0.11464968152866242
CCCCCC(=O)[C@H](CCc1ccc(O)c(OC)c1)OC(C)=O	0.14838709677419354	0.14393939393939395	0.14173228346456693	0.1532258064516129	0.13178294573643412	0.19008264462809918
NCCCC[C@H](N[C@@H](CC(=O)OCC[C@@H](N)C(=O)O)C(=O)O)C(=O)O	0.12422360248447205	0.1079136690647482	0.06474820143884892	0.07352941176470588	0.09558823529411764	0.16666666666666666
OCCCC#CC#C/C=C/c1ccccc1	0.125	0.10655737704918032	0.06611570247933884	0.06722689075630252	0.16071428571428573	0.06666666666666667
C[C@H](NC(=O)C(=O)O)c1ccccc1[N+](=O)[O-]	0.17647058823529413	0.1565217391304348	0.09482758620689655	0.11607142857142858	0.18518518518518517	0.13513513513513514
CC(=O)C=C=C1C(C)(C)C[C@H](O)C[C@]1(C)O[C@@H]1O[C@@H](CO)[C@@H](O)[C@@H](O)[C@@H]1O	0.056818181818181816	0.08904109589041095	0.16793893129770993	0.17054263565891473	0.07692307692307693	0.15151515151515152
C[C@]12C[C@H](c3ccc(O)cc3O1)[C@@]13O[C@]1(c1ccc(O)cc1O)Oc1cc(-c4cc5ccc(O)cc5o4)cc(O)c1[C@@H]3C2=O	0.15384615384615385	0.10362694300518134	0.06701030927835051	0.06770833333333333	0.14285714285714285	0.06735751295336788
CCC[C@H]1CCC(=O)O1	0.037037037037037035	0.046296296296296294	0.17582417582417584	0.1797752808988764	0.04854368932038835	0.09278350515463918
C=C1C[C@@]23CC[C@@H]4[C@@](C)(C(=O)O)CCC[C@]4(C)[C@H]2CC[C@]1(O)C3	0.05325443786982249	0.06338028169014084	0.09022556390977443	0.0916030534351145	0.06569343065693431	0.09090909090909091
NC(=O)C[C@H](NS(=O)(=O)c1ccc([N+](=O)[O-])cc1[N+](=O)[O-])C(=O)O	0.12738853503184713	0.16279069767441862	0.08270676691729323	0.09230769230769231	0.12403100775193798	0.1171875
CO[C@@H]1O[C@@H](COC(=O)c2cc(O)c(O)c(O)c2)[C@@H](O)[C@@H](O)[C@@H]1O	0.08484848484848485	0.10144927536231885	0.140625	0.14285714285714285	0.10526315789473684	0.15079365079365079
C[C@@H](Oc1ccc(O)cc1)C(=O)Nc1ccc(C#N)cc1	0.21678321678321677	0.1484375	0.08461538461538462	0.10317460317460317	0.21367521367521367	0.09375
C[C@H]1CC[C@@]2(NC1)O[C@@H]1C[C@@H]3[C@H]4CC[C@@H]5C[C@@H](O)CC[C@]5(C)[C@H]4CC[C@]3(C)[C@H]1[C@H]2C	0.015228426395939087	0.02976190476190476	0.15172413793103448	0.15384615384615385	0.01818181818181818	0.08496732026143791
O=C(O)C(=O)CCCCCCCCCCCCCCCCCCCCCO	0.07262569832402235	0.057692307692307696	0.052980132450331126	0.053691275167785234	0.05263157894736842	0.09722222222222222
COc1cc(CCc2ccccc2C(=O)O)cc(OC)c1O	0.1891891891891892	0.1732283464566929	0.10852713178294573	0.11023622047244094	0.2413793103448276	0.11811023622047244
CC(=O)c1c(C)cc2cccc(O[C@@H]3O[C@@H](CO)[C@@H](O)[C@@H](O[C@@H]4O[C@@H](CO)[C@@H](O)[C@@H](O)[C@@H]4O)[C@@H]3O)c2c1O	0.12371134020618557	0.1301775147928994	0.1419753086419753	0.14375	0.1411042944785276	0.13580246913580246
CCCC(=O)O[C@H](C)c1ccccc1	0.17557251908396945	0.14414414414414414	0.12037037037037036	0.14423076923076922	0.2079207920792079	0.14285714285714285
C[C@H]1CCC[C@H](O)CCCCCCCCCCCCC(=O)OCC1	0.022222222222222223	0.026143790849673203	0.11029411764705882	0.11194029850746269	0.02702702702702703	0.06382978723404255
COc1ccccc1-c1coc2cc(O)c(O)cc2c1=O	0.16778523489932887	0.12213740458015267	0.08461538461538462	0.0859375	0.2033898305084746	0.06870229007633588
O=C(O)[C@@H]1Cc2c([nH]c3ccccc23)[C@H](c2ccc(Cl)cc2)N1	0.19078947368421054	0.14074074074074075	0.0962962962962963	0.09774436090225563	0.2627118644067797	0.08888888888888889
Clc1ccc(C[C@H]2CCCNC2)cc1	0.07586206896551724	0.09322033898305085	0.08849557522123894	0.09009009009009009	0.09734513274336283	0.06086956521739131
Nc1cc(CCc2ccccc2)ccc1C(=O)O	0.2116788321167883	0.15833333333333333	0.09016393442622951	0.09166666666666666	0.2523364485981308	0.09090909090909091
CC(C)CN(CC(=O)N(C)C)Cc1ccccc1	0.17985611510791366	0.1810344827586207	0.11965811965811966	0.1415929203539823	0.2	0.13043478260869565
NCCOCCNC(=O)NCCCCCNC(=O)CCCCCCCCCCCCCCCCC	0.058823529411764705	0.038461538461538464	0.057803468208092484	0.05847953216374269	0.033707865168539325	0.08333333333333333
Nc1nc(=O)n([C@@H]2O[C@H](COP(=O)(O)O)[C@@H](O)[C@H]2O)c(=O)[nH]1	0.06134969325153374	0.08955223880597014	0.1111111111111111	0.11290322580645161	0.06818181818181818	0.112
Cc1nccn1CC1CC1	0.043795620437956206	0.05454545454545454	0.0784313725490196	0.08	0.05714285714285714	0.06862745098039216
C1=Cc2ccccc2CC1	0.10687022900763359	0.07272727272727272	0.07692307692307693	0.0784313725490196	0.1414141414141414	0.05714285714285714
CCCCSS[C@H](CC)[S@@](=O)CC	0.056338028169014086	0.0603448275862069	0.07339449541284404	0.09523809523809523	0.05357142857142857	0.11538461538461539
O=C(Nc1cc(C(F)(F)F)ccc1F)Nc1ccc(C(F)(F)F)cc1	0.17419354838709677	0.13138686131386862	0.06428571428571428	0.05755395683453238	0.18110236220472442	0.04964539007092199
Cc1cc(C(C#N)=N)ccc1N	0.072992700729927	0.09090909090909091	0.06542056074766354	0.06666666666666667	0.09523809523809523	0.056074766355140186
CC[C@@H]1OC(=O)C(C)=C1C	0.05223880597014925	0.07547169811320754	0.125	0.1276595744680851	0.06862745098039216	0.08080808080808081
CC1=CC(=O)OCCO1	0.037037037037037035	0.046296296296296294	0.09183673469387756	0.09375	0.04854368932038835	0.04950495049504951
CC(C)=CCO[C@H]1O[C@@H](CO)[C@@H](O)[C@@H](O)[C@@H]1O	0.05263157894736842	0.07258064516129033	0.12389380530973451	0.12612612612612611	0.07563025210084033	0.14545454545454545
CNc1ccc(NCCO)cc1	0.12030075187969924	0.12962962962962962	0.08411214953271028	0.08571428571428572	0.13592233009708737	0.07476635514018691
CCOc1ccc([C@@H]2NCCc3c2[nH]c2ccccc32)cc1	0.16883116883116883	0.11678832116788321	0.08888888888888889	0.09022556390977443	0.23333333333333334	0.07352941176470588
O[C@H]1OC[C@@H]2[C@@H](c3ccccc3)OC[C@H](O)[C@H]2c2cc(O)c(O)c(O)c21	0.1393939393939394	0.10273972602739725	0.11510791366906475	0.11678832116788321	0.15555555555555556	0.11594202898550725
Nc1ccccc1/N=N/c1ccccc1	0.19548872180451127	0.09090909090909091	0.04132231404958678	0.04201680672268908	0.17592592592592593	0.03305785123966942
CC(C)[C@](O)(c1ccccc1)c1ccccc1	0.26356589147286824	0.13333333333333333	0.0743801652892562	0.0847457627118644	0.22429906542056074	0.075
CC1(C)O[C@@H]2C[C@H]3[C@@H]4CCC5=CC(=O)C=C[C@]5(C)[C@@]4(F)[C@@H](O)C[C@]3(C)[C@]2(C(=O)CO)O1	0.08152173913043478	0.10967741935483871	0.19424460431654678	0.19708029197080293	0.0915032679738562	0.15384615384615385
NCCC[C@@H](N)CC(=O)O	0.11023622047244094	0.10679611650485436	0.06930693069306931	0.08163265306122448	0.11224489795918367	0.15053763440860216
CCOP(=O)(OCC)[C@]1(C)CCC=[N+]1[O-]	0.040268456375838924	0.05785123966942149	0.0990990990990991	0.10091743119266056	0.05128205128205128	0.09009009009009009
OC[C@@H]1O[C@H](O[C@H]2[C@@H](O)[C@@H](O)[C@@H](O)O[C@@H]2CO)[C@@H](O)[C@H](O)[C@@H]1O	0.029239766081871343	0.034722222222222224	0.1	0.1015625	0.03597122302158273	0.10077519379844961
O=C1N[C@H](Cc2ccccc2)C(=O)N2CCC[C@H]12	0.1360544217687075	0.09375	0.11666666666666667	0.11864406779661017	0.1440677966101695	0.08130081300813008
O=C(N[C@H]1CC[C@@H](Cc2ccccc2)C1)c1ccccc1	0.23776223776223776	0.10294117647058823	0.11627906976744186	0.11811023622047244	0.17886178861788618	0.0916030534351145
C[N+]1(C[C@H]2COC(=O)CCCC2)CCCC1	0.025477707006369428	0.03076923076923077	0.09401709401709402	0.09565217391304348	0.032	0.049586776859504134
COc1cc([S@@](C)=O)ccc1O	0.08888888888888889	0.1111111111111111	0.09615384615384616	0.09803921568627451	0.11650485436893204	0.08653846153846154
CN1C[C@@H](CS(=O)(=O)O)C2=Nc3ccccc3N2C1=O	0.13333333333333333	0.1721311475409836	0.10483870967741936	0.10655737704918032	0.1794871794871795	0.088
O=C1O[C@@H](O)c2c(ccc3ccc(=O)oc23)O1	0.11643835616438356	0.14285714285714285	0.1111111111111111	0.11304347826086956	0.1391304347826087	0.075
O=C(O)[C@@H]1CCCN1C(=O)Cc1ccccc1	0.17266187050359713	0.11475409836065574	0.1206896551724138	0.12280701754385964	0.16964285714285715	0.13157894736842105
CC(C)C[C@@H]1c2c(O)c(C=O)c(O)c(C=O)c2O[C@]2(C)C=C[C@@H](C(C)C)C[C@H]12	0.1111111111111111	0.17266187050359713	0.145985401459854	0.15671641791044777	0.14492753623188406	0.14705882352941177
CCNC[C@H]1CCN(c2ccc(Cl)cc2)C1	0.10273972602739725	0.10743801652892562	0.11304347826086956	0.11504424778761062	0.12173913043478261	0.08547008547008547
CC(=C\C(=O)O)/C=C/C=C/C1=C(C)CCCC1(C)C	0.0641025641025641	0.112	0.10833333333333334	0.11016949152542373	0.09836065573770492	0.09090909090909091
C[C@@H]1CC[C@@H]2[C@@H]1[C@@H]1CC[C@@H]2C1(C)C	0.013422818791946308	0.024793388429752067	0.11320754716981132	0.11538461538461539	0.017094017094017096	0.09345794392523364
Fc1ccc(C2=CCN2)cc1	0.168	0.20202020202020202	0.056074766355140186	0.05714285714285714	0.22580645161290322	0.04672897196261682
C[C@@H]1[C@H]2C3=CC[C@@H]4[C@@]5(C)CC[C@@H](O)C(C)(C)[C@@H]5CC[C@@]4(C)[C@@]3(C)CC[C@@]2(C(=O)O)CC[C@@]1(C)O	0.05641025641025641	0.0783132530120482	0.13815789473684212	0.13245033112582782	0.06748466257668712	0.13157894736842105
Cc1coc2c1C(=O)C(=O)c1c-2ccc2c1CCC[C@@]2(C)CO	0.12578616352201258	0.1259259259259259	0.12307692307692308	0.125	0.13076923076923078	0.08208955223880597
CN(Cc1ccccc1)C(=O)CCc1ccccc1	0.25925925925925924	0.144	0.096	0.0975609756097561	0.21052631578947367	0.088
CCCC[C@H](O)[C@@H]1CC(=O)O1	0.07462686567164178	0.07339449541284404	0.16842105263157894	0.18478260869565216	0.07692307692307693	0.13402061855670103
O=C(O[C@@H]1CN2CCC1CC2)c1ccccc1	0.12244897959183673	0.078125	0.1282051282051282	0.13043478260869565	0.13675213675213677	0.11016949152542373
CC(C)N1CCN(CCN(c2ccccc2)c2ccccc2)CC1	0.25	0.12857142857142856	0.08571428571428572	0.10294117647058823	0.21428571428571427	0.07857142857142857
CCCC[C@H](OP(=O)(O)O)C(=O)O	0.1044776119402985	0.11009174311926606	0.10576923076923077	0.1188118811881188	0.10476190476190476	0.16326530612244897
C=C(CO)C(=O)OC[C@H]1O[C@@H](Oc2ccc3c(=O)c(-c4ccc(O)cc4)coc3c2)[C@@H](O)[C@@H](O)[C@@H]1O	0.1878453038674033	0.16049382716049382	0.13043478260869565	0.1320754716981132	0.2119205298013245	0.13836477987421383
Cc1ccccc1NC(=O)NC(=O)c1ccccc1	0.2706766917293233	0.12698412698412698	0.07936507936507936	0.08064516129032258	0.20175438596491227	0.08870967741935484
NCCC(=O)OC[C@H]1CCCN2CCCC[C@H]12	0.044585987261146494	0.03787878787878788	0.10084033613445378	0.10256410256410256	0.047619047619047616	0.08333333333333333
NCc1ccc(Cl)cc1	0.08527131782945736	0.10784313725490197	0.0594059405940594	0.06060606060606061	0.1134020618556701	0.04950495049504951
O=C(OC[C@@H]1O[C@](CO)(O[C@@H]2O[C@@H](CO)[C@@H](O)[C@@H](O)[C@@H]2O)[C@@H](O)[C@@H]1O)c1cc(O)c(O)c(O)c1	0.07853403141361257	0.08484848484848485	0.13815789473684212	0.14	0.0875	0.13157894736842105
O=C(/C=C\C1=CC(=O)C(=O)C=C1)O[C@@H]1C(=O)OCCc2ccc(O)cc2O1	0.11695906432748537	0.14685314685314685	0.1366906474820144	0.1386861313868613	0.15217391304347827	0.0979020979020979
O=C1[C@H](O[C@@H]2O[C@@H](CO)[C@@H](O)[C@@H](O)[C@@H]2O)Oc2ccccc2N1O	0.11728395061728394	0.1	0.14728682170542637	0.14960629921259844	0.14615384615384616	0.13076923076923078
N[C@H]1[C@H](O)[C@H](O)[C@H](O)O[C@@H]1CO	0.028169014084507043	0.034782608695652174	0.08653846153846154	0.08823529411764706	0.03636363636363636	0.10891089108910891
C=C(CC[C@H](O)C(C)(C)O)[C@@H](O)CO[C@@H]1O[C@@H](CO)[C@@H](O)[C@@H](O)[C@@H]1O	0.09090909090909091	0.0851063829787234	0.13953488372093023	0.12403100775193798	0.08823529411764706	0.18699186991869918
Cc1cc(C#N)cc(N)n1	0.04411764705882353	0.07476635514018691	0.04807692307692308	0.049019607843137254	0.057692307692307696	0.038461538461538464
COc1cc([C@@H]2O[C@@H](c3ccc(OC)c(OC)c3)[C@@H](CO)[C@@H]2CO[C@@H]2O[C@@H](CO)[C@@H](O)[C@@H](O)[C@@H]2O)cc(OC)c1O	0.10679611650485436	0.11666666666666667	0.14035087719298245	0.14201183431952663	0.11363636363636363	0.12790697674418605
C[C@]12CCC[C@@](C)(C(=O)O)[C@@H]1CC[C@]13C[C@@H]4[C@@H](C[C@@H]21)[C@@]4(C)[C@H]3O	0.047058823529411764	0.06338028169014084	0.1328125	0.1349206349206349	0.057971014492753624	0.13385826771653545
CC[C@H](C)[C@@H]1NC(=O)[C@@H](NC(=O)[C@@H](Cc2ccccc2)N(C)C)[C@H](c2ccccc2)Oc2ccc(cc2)/C=C\NC1=O	0.2857142857142857	0.1694915254237288	0.12921348314606743	0.15028901734104047	0.20238095238095238	0.12359550561797752
C=C/C(C)=C/C[C@@H]1[C@](C)(O)[C@H](O)[C@@H](OC(C)=O)[C@@H]2C(C)(C)CCC[C@]12C	0.05172413793103448	0.08333333333333333	0.15384615384615385	0.14728682170542637	0.07092198581560284	0.13740458015267176
CC(C)(C)[C@H](NC(=O)c1nn(CCCCCF)c2ccccc12)C(N)=O	0.2	0.15217391304347827	0.13333333333333333	0.11851851851851852	0.2125984251968504	0.14285714285714285
C=C1[C@@H]2C[C@H](OC(C)=O)[C@H]3[C@]4(C)[C@@H](O)C[C@H](O)C(C)(C)[C@H]4[C@@H](OC(C)=O)[C@H](OC(C)=O)[C@@]3(C2)[C@@H]1O	0.06153846153846154	0.07784431137724551	0.1836734693877551	0.1780821917808219	0.05421686746987952	0.1610738255033557
C[C@@H]1CC[C@H]2[C@](C)(CC[C@@H](O)[C@@]2(C)CO)[C@@]12CC[C@@](C)(C(=O)O)O2	0.05917159763313609	0.08571428571428572	0.140625	0.14285714285714285	0.072992700729927	0.1328125
Nc1ncnc2c1c(-c1ccc(F)cc1)cn2Cc1ccccc1	0.2847222222222222	0.19696969696969696	0.0410958904109589	0.041666666666666664	0.2966101694915254	0.03424657534246575
CC(C)=CCO[C@@H]1O[C@@H](CO)[C@@H](O)[C@@H](O)[C@@H]1O	0.05263157894736842	0.07258064516129033	0.12389380530973451	0.12612612612612611	0.07563025210084033	0.14545454545454545
COC(=O)[C@H](C)C1=C[C@]2(C)CC[C@H](O)[C@](C)(O)[C@H]2CC1=O	0.08280254777070063	0.1171875	0.1810344827586207	0.21621621621621623	0.09523809523809523	0.1623931623931624
CC1=C2C3=CC[C@@H]4[C@@]5(C)CC[C@@H](O)C(C)(C)[C@@H]5CC[C@@]4(C)[C@@]3(C)CC[C@]2(C)CC[C@H]1C	0.036458333333333336	0.05521472392638037	0.12162162162162163	0.11564625850340136	0.04375	0.08552631578947369
Cc1cnc2c(Nc3ccc(C(=O)N4CCN(C)CC4)cc3)nc(N)nc2n1	0.14035087719298245	0.15862068965517243	0.087248322147651	0.08843537414965986	0.14788732394366197	0.06622516556291391
CO[C@]12C[C@@H](COC(C)=O)CC[C@@]3(C)C(=CC[C@@H]4[C@@]5(C)CC[C@@H](O)C(C)(C)[C@@H]5CC[C@]43C)[C@@H]1C2(C)C	0.04433497536945813	0.06321839080459771	0.14012738853503184	0.1346153846153846	0.05263157894736842	0.1125
CN(C)C[C@@H]1CC[N+]2=C(C1)/C(=C1/C(=O)NC(=O)/C1=C1\C=[N+](C)c3ccccc31)c1ccccc12	0.19101123595505617	0.13496932515337423	0.10493827160493827	0.10625	0.16883116883116883	0.07228915662650602
O=Cc1ccc(C2CCNCC2)cc1	0.07586206896551724	0.10256410256410256	0.08849557522123894	0.09009009009009009	0.10714285714285714	0.06086956521739131
N[C@H](COc1cncc2c1ncn2[C@@H]1O[C@H](CO)[C@@H](O)[C@H]1O)C(=O)O	0.10179640718562874	0.12949640287769784	0.13533834586466165	0.14615384615384616	0.13432835820895522	0.16279069767441862
CC(=O)CCc1ccc(O[C@H]2O[C@@H](CO)[C@@H](O)[C@@H](O)[C@@H]2OC(=O)c2cc(O)c(O)c(O)c2)cc1	0.16201117318435754	0.15286624203821655	0.1513157894736842	0.15333333333333332	0.16556291390728478	0.17567567567567569
CC[C@@](C)(C#N)O[C@@H]1O[C@@H](CO)[C@@H](O)[C@@H](O)[C@@H]1O	0.04516129032258064	0.0546875	0.15178571428571427	0.12389380530973451	0.056910569105691054	0.14285714285714285
C[C@H](NC(=O)[C@H](N)Cc1ccc(O)cc1)C(=O)O	0.18115942028985507	0.19298245614035087	0.1016949152542373	0.12280701754385964	0.19090909090909092	0.16216216216216217
CC[C@@H](O)/C=C/C=C\C/C=C\C/C=C\C=C\[C@@H](O)CCC(=O)O	0.11180124223602485	0.14285714285714285	0.06569343065693431	0.08270676691729323	0.1484375	0.1693548387096774
NC(=O)C[C@@H](N)C(=O)O	0.0873015873015873	0.0891089108910891	0.061224489795918366	0.07368421052631578	0.08247422680412371	0.11956521739130435
C[C@](O)(CS(=O)(=O)O)CC(=O)O	0.09090909090909091	0.15841584158415842	0.09900990099009901	0.07920792079207921	0.10891089108910891	0.12244897959183673
C=Cc1nccnc1	0.029850746268656716	0.0673076923076923	0.039603960396039604	0.04040404040404041	0.04950495049504951	0.04
CC(C)c1cc(C(=O)Nc2ccc(C)cc2)c(-c2ccccc2)n1C	0.3602941176470588	0.19696969696969696	0.08571428571428572	0.10294117647058823	0.2857142857142857	0.08633093525179857
C=C1CC[C@@H](O)C/C1=C/C=C1\CCC[C@@]2(C)[C@H]1CC[C@@H]2[C@H](C)/C=C/[C@H](C)C(C)C	0.059782608695652176	0.10526315789473684	0.11724137931034483	0.1267605633802817	0.09395973154362416	0.09523809523809523
O=C(COc1ccc(Cl)cc1Cl)Nc1ccc(Cl)cc1	0.1793103448275862	0.13385826771653545	0.078125	0.07936507936507936	0.18803418803418803	0.0703125
O=C1CCCC(=O)N1CCCCN1CCCCC1	0.06369426751592357	0.04477611940298507	0.08943089430894309	0.09090909090909091	0.046511627906976744	0.064
Cn1c(=O)c2[nH]c(C(=O)O)c(C(=O)O)c2n(C)c1=O	0.1310344827586207	0.1322314049586777	0.08264462809917356	0.08403361344537816	0.1282051282051282	0.1016949152542373
Cc1ccccc1S(=O)(=O)Nc1ccccc1	0.25384615384615383	0.14285714285714285	0.06557377049180328	0.06666666666666667	0.19090909090909092	0.05737704918032787
COC(=O)/C=C/c1ccc(OC)c(OC)c1	0.08904109589041095	0.14782608695652175	0.10526315789473684	0.10714285714285714	0.14414414414414414	0.09649122807017543
CC1(C)[C@H](O)[C@H](O)C[C@@]2(C)[C@H]1CC[C@]13C=C[C@](C)(C1)C(=O)C[C@@H]32	0.047337278106508875	0.07142857142857142	0.152	0.15447154471544716	0.058394160583941604	0.1171875
C[C@H](CO[C@@H]1O[C@H](CO)[C@@H](O)[C@H](O)[C@H]1O)[C@@H]1C[C@H]2[C@@]3(O)[C@H]4O[C@](O)(C[C@]2(C)[C@@]2(O)CC[C@@](C)(O)[C@@H]42)[C@@]13C	0.04390243902439024	0.0625	0.13125	0.14743589743589744	0.05202312138728324	0.125
Nc1ccc(C(=O)O)cc1	0.11811023622047244	0.15	0.09	0.09183673469387756	0.15789473684210525	0.09090909090909091
O=C(O)Cc1c[nH]c2ccccc12	0.16030534351145037	0.14678899082568808	0.09174311926605505	0.09345794392523364	0.23711340206185566	0.102803738317757
O=C(CCl)NNC(=O)c1ccc(O)cc1	0.14705882352941177	0.1415929203539823	0.09821428571428571	0.1	0.13761467889908258	0.10909090909090909
CC1(C)CCC(NC(=O)c2ccc(NC(=O)c3ccccc3)cc2)C1	0.25675675675675674	0.11971830985915492	0.10869565217391304	0.11029411764705882	0.203125	0.10144927536231885
[N-]=[N+]=NC[C@H](O)[C@@H](O)[C@H](O)[C@H](O)C=O	0.07092198581560284	0.09734513274336283	0.02608695652173913	0.03571428571428571	0.10185185185185185	0.10377358490566038
CS(=O)(=O)c1ccc(C(=O)N2CCCC2)cc1	0.1095890410958904	0.17391304347826086	0.11206896551724138	0.11403508771929824	0.13043478260869565	0.0847457627118644
COc1cc2cc(C)c(C)c(C3=C[C@@H](OC)[C@H](O)C=C3)c2cc1O	0.11728395061728394	0.11594202898550725	0.1297709923664122	0.13178294573643412	0.13740458015267176	0.12213740458015267
CC(n1cc(C[C@@H](N)C(=O)O)c2ccccc21)n1ccnc1	0.18791946308724833	0.15384615384615385	0.08270676691729323	0.10077519379844961	0.2831858407079646	0.10852713178294573
O=c1c([C@@H]2O[C@@H](CO)[C@@H](O)[C@@H](O)[C@@H]2O)c(-c2ccc(O)cc2)oc2cc(O)cc(O)c12	0.14942528735632185	0.1456953642384106	0.10596026490066225	0.10738255033557047	0.16666666666666666	0.10666666666666667
CCN(CC)CC(C)(C)COC(=O)c1ccccc1	0.1597222222222222	0.13821138211382114	0.16521739130434782	0.13793103448275862	0.16379310344827586	0.13675213675213677
C=C[C@@]1(C)C=C2C(=O)C[C@@H]3[C@](C)(C(=O)O)CCC[C@]3(C)[C@H]2CC1	0.06626506024096386	0.0948905109489051	0.14285714285714285	0.14516129032258066	0.08208955223880597	0.10852713178294573
CN(C)CCCN(CCCCCCCCCCCCCCC)CC(=O)Nc1ccc(C)c(C)c1	0.10471204188481675	0.11515151515151516	0.10559006211180125	0.1	0.09146341463414634	0.09937888198757763
O=c1[nH]cc(CCCCN2CCCCC2)nc1Nc1ccc(Cl)cc1	0.1393939393939394	0.1258741258741259	0.09154929577464789	0.09285714285714286	0.13043478260869565	0.06944444444444445
CCNC(=O)CC[C@@H](NC(=O)CC[C@@H](N)C(=O)O)C(=O)O	0.11842105263157894	0.1	0.07874015748031496	0.08870967741935484	0.08661417322834646	0.1623931623931624
O=C1N(Cc2ccccc2)C(=O)N1CCCCCN1CCN(c2ccccc2)CC1	0.23030303030303031	0.1	0.08974358974358974	0.09090909090909091	0.16326530612244897	0.07643312101910828
CO/N=C(/C(=O)N[C@@H]1C(=O)N2C(C(=O)O)=C(CSC(=O)c3ccco3)CS[C@H]12)c1csc(N)n1	0.12903225806451613	0.13664596273291926	0.11320754716981132	0.11464968152866242	0.12658227848101267	0.11392405063291139
O=C(NOC[C@H](O)CO)c1ccc(F)cc1F	0.17518248175182483	0.19642857142857142	0.10344827586206896	0.11504424778761062	0.205607476635514	0.13392857142857142
C[C@]1(O)[C@H]2[C@@H](O[C@@H]3O[C@@H](COC(=O)/C=C/c4ccc(O)cc4)[C@@H](O)[C@@H](O)[C@@H]3O)OC=C(C(=O)O)[C@@H]2C[C@H]1O	0.12307692307692308	0.14285714285714285	0.14814814814814814	0.15	0.147239263803681	0.16352201257861634
CC(=O)OC[C@@]12CCC(C)=C[C@H]1O[C@@H]1[C@H](O)[C@@H](O[C@@H]3O[C@@H](CO)[C@@H](O)[C@@H](O)[C@@H]3O)[C@@]2(C)[C@@]12CO2	0.06153846153846154	0.07784431137724551	0.16778523489932887	0.17006802721088435	0.0736196319018405	0.15333333333333332
CC1=C2[C@H](O)[C@@H]3CC[C@@H](C)[C@@]2(CC1=O)C3(C)C	0.0457516339869281	0.07258064516129033	0.15454545454545454	0.1574074074074074	0.05785123966942149	0.10526315789473684
CNCC[C@H](C/C=C/c1ccccc1)NC(=O)c1ccccc1	0.2727272727272727	0.14814814814814814	0.08759124087591241	0.09701492537313433	0.22950819672131148	0.0962962962962963
O=C(O)C[C@@H]1CCNC[C@@H]1Cc1ccccc1	0.15492957746478872	0.12295081967213115	0.12931034482758622	0.13157894736842105	0.17857142857142858	0.13043478260869565
C/C(=C\C=C/C(C)=C/C=C/C=C(/C)CO)[C@H]1C=C2C(C)(C)CCC[C@]2(C)C1	0.04419889502762431	0.0728476821192053	0.10638297872340426	0.1	0.060810810810810814	0.08391608391608392
Oc1cccc(-c2ccccc2)c1	0.224	0.11504424778761062	0.05263157894736842	0.05357142857142857	0.21	0.043859649122807015
CNc1ccccc1C(=O)O	0.15079365079365079	0.1346153846153846	0.09803921568627451	0.1	0.18947368421052632	0.09900990099009901
N#Cc1cc(-c2ccccc2)ccc1N	0.20610687022900764	0.11965811965811966	0.041666666666666664	0.0423728813559322	0.21153846153846154	0.03333333333333333
COc1cc2c3c(c1OC)-c1ccccc1C[C@H]3N(C)CC2	0.14102564102564102	0.11029411764705882	0.10687022900763359	0.10852713178294573	0.168	0.07462686567164178
CC(=O)[C@H]1CC[C@H]2[C@@H]3CCC4=CC(=O)C=C[C@]4(C)[C@H]3CC[C@]12C	0.06547619047619048	0.08571428571428572	0.168	0.17073170731707318	0.072992700729927	0.1328125
Cc1ccc([C@H]2Sc3ccccc3NC(=O)c3ccccc32)cc1	0.25	0.11267605633802817	0.06293706293706294	0.06382978723404255	0.2047244094488189	0.04861111111111111
COc1ccc([C@@H](O)CO[C@H]2O[C@@H](CO)[C@@H](O)[C@@H](O)[C@@H]2O)cc1OC	0.10240963855421686	0.1223021582733813	0.13636363636363635	0.14728682170542637	0.12686567164179105	0.1640625
CC(=N)NCCCCCNC(=N)N	0.056338028169014086	0.03361344537815126	0.044642857142857144	0.045454545454545456	0.03508771929824561	0.07407407407407407
C=C1CC[C@H]2[C@@H]([C@H]3[C@H]1CC[C@@]3(C)O)C2(C)C	0.025974025974025976	0.03968253968253968	0.10619469026548672	0.10810810810810811	0.03278688524590164	0.08771929824561403
Cc1oc(-c2ccccc2)nc1CCOc1ccccc1	0.2642857142857143	0.1450381679389313	0.07462686567164178	0.07575757575757576	0.20833333333333334	0.05925925925925926
O=C(/C=C(\O)c1ccccc1)OC[C@H]1O[C@@H](Oc2cc(O)c3c(=O)cc(-c4ccc(O)cc4)oc3c2)[C@@H](O)[C@H](O)[C@@H]1O	0.2393617021276596	0.15083798882681565	0.1111111111111111	0.11235955056179775	0.21818181818181817	0.12429378531073447
NC[C@H]1O[C@@H](CO)[C@@H](O)[C@H]1O	0.03597122302158273	0.044642857142857144	0.08823529411764706	0.09	0.04672897196261682	0.1
COc1ccccc1OC(C)(C)C	0.10294117647058823	0.10810810810810811	0.125	0.09523809523809523	0.1346153846153846	0.07407407407407407
C[C@@H]1O[C@H](O)[C@@H](F)[C@@H](O)[C@@H]1O	0.036231884057971016	0.04504504504504504	0.1	0.10204081632653061	0.04716981132075472	0.11224489795918367
O=C(NC1=CC(=O)NC2=C1CCCC2)Nc1ccccc1	0.19727891156462585	0.11194029850746269	0.1	0.1015625	0.16129032258064516	0.06766917293233082
O=C(c1ccc([N+](=O)[O-])cc1)c1ccc([N+](=O)[O-])cc1	0.1643835616438356	0.1349206349206349	0.0703125	0.07142857142857142	0.1794871794871795	0.0625
CN(C)C[C@@H](c1ccccc1)C1CCCCC1	0.1232876712328767	0.10483870967741936	0.09166666666666666	0.10256410256410256	0.13793103448275862	0.08333333333333333
C[C@H]1CN(C(=O)c2ccccc2)CCN(C)C1	0.13986013986013987	0.0967741935483871	0.1206896551724138	0.12280701754385964	0.1592920353982301	0.10256410256410256
CNc1ncc(-c2ccccc2)c(C(=O)Nc2ccc(C#N)cc2)c1C	0.3125	0.14893617021276595	0.0684931506849315	0.06944444444444445	0.23622047244094488	0.06164383561643835
N[C@@H](CC1CCCCC1)C(=O)O	0.04964539007092199	0.06140350877192982	0.08490566037735849	0.0970873786407767	0.06422018348623854	0.08571428571428572
C=C1CC[C@@H](/C=C/C)C(C)(C)CC[C@@H]1O	0.026490066225165563	0.05785123966942149	0.0990990990990991	0.10091743119266056	0.05128205128205128	0.08035714285714286
CCOc1ccc(-c2cc(CCN)ccc2OC)cc1	0.1780821917808219	0.16	0.09448818897637795	0.096	0.21739130434782608	0.08661417322834646
CC(CN1c2ccccc2S(=O)(=O)c2ccccc21)c1ccc([N+](=O)[O-])cc1	0.2679738562091503	0.14383561643835616	0.05921052631578947	0.07432432432432433	0.22727272727272727	0.06666666666666667
CC(C)NC[C@@H](O)COc1cccc2ccccc12	0.2246376811594203	0.18333333333333332	0.088	0.10743801652892562	0.29245283018867924	0.125
CCC[C@@H](N(NC(=O)c1ccc(C(F)(F)F)cc1)C(=O)Nc1ccccc1)C(=O)N[C@@H](CCCCN)C(=O)N[C@@H](Cc1ccccc1)C(C)C	0.3368421052631579	0.14646464646464646	0.08333333333333333	0.08955223880597014	0.18716577540106952	0.12244897959183673
Nc1c(Cl)cc(C(=O)O)cc1Cl	0.08148148148148149	0.10185185185185185	0.0761904761904762	0.07766990291262135	0.10679611650485436	0.07692307692307693
NC[C@H]1O[C@H](O[C@@H]2[C@@H](O)[C@@H](O[C@H]3O[C@@H](CO)[C@@H](O)[C@@H](N)[C@H]3O)[C@H](N)C[C@H]2N)[C@@H](O)[C@@H](O)[C@@H]1O	0.025252525252525252	0.029239766081871343	0.0967741935483871	0.09803921568627451	0.030120481927710843	0.09740259740259741
NC(=O)[C@@H](N)CCCCNC(=O)CCCCNC(=N)N	0.08333333333333333	0.05185185185185185	0.05426356589147287	0.06349206349206349	0.04580152671755725	0.10655737704918032
COc1c(CCC(=O)O)ccc2c1C=CC(C)(C)O2	0.1360544217687075	0.17647058823529413	0.1452991452991453	0.14782608695652175	0.17391304347826086	0.14655172413793102
Oc1ccc(OCc2ccccc2)c(O)c1	0.18382352941176472	0.12605042016806722	0.06666666666666667	0.06779661016949153	0.2169811320754717	0.06722689075630252
CN(C(=O)Nc1ccccc1)C1CCN(CCc2ccccc2)CC1	0.2876712328767123	0.1258741258741259	0.10714285714285714	0.10869565217391304	0.19083969465648856	0.08450704225352113
COc1cc(C2=NCCN2)cc(OC)c1OC	0.06535947712418301	0.0967741935483871	0.08333333333333333	0.0847457627118644	0.08264462809917356	0.06611570247933884
CC1=CC[C@H]2C(C)(C)[C@H](O)CC[C@@]2(C)[C@H]1COc1ccc2ccc(=O)oc2c1	0.11560693641618497	0.136986301369863	0.15942028985507245	0.16176470588235295	0.14184397163120568	0.11188811188811189
CC(C)[N@+]1(C)[C@H]2CC[C@@H]1C[C@@H](OC(=O)[C@@H](CO)c1ccccc1)C2	0.1592356687898089	0.13970588235294118	0.1732283464566929	0.20491803278688525	0.18110236220472442	0.184
Cc1cc(O)cc2c1C(=O)C(C#N)=C(N)O2	0.0821917808219178	0.09166666666666666	0.07758620689655173	0.07894736842105263	0.09565217391304348	0.05084745762711865
C[C@@H](CO[C@@H]1O[C@@H](CO)[C@@H](O)[C@@H](O)[C@H]1O)[C@@H]1C[C@H]2[C@@]3(O)[C@H]4O[C@@](O)(C[C@]2(C)[C@@]2(O)CC[C@@](C)(O)[C@@H]42)[C@@]13C	0.04390243902439024	0.0625	0.13125	0.14743589743589744	0.05202312138728324	0.125
O=C(O)c1sc2ccccc2c1[N+](=O)[O-]	0.14705882352941177	0.1415929203539823	0.08849557522123894	0.09009009009009009	0.20388349514563106	0.08928571428571429
CC(=O)CCC1=C(C)C(=O)c2c(O)ccc(O)c2C1=O	0.15862068965517243	0.175	0.11570247933884298	0.11764705882352941	0.1724137931034483	0.10743801652892562
OC1[C@@H](O)[C@@H](O)[C@H](O)[C@@H](O)[C@@H]1O	0.02112676056338028	0.02608695652173913	0.07692307692307693	0.0784313725490196	0.02727272727272727	0.09900990099009901
COc1cc2oc(-c3ccc(O)c(O)c3)cc(=O)c2c(O)c1CC=C(C)C	0.1524390243902439	0.17391304347826086	0.10638297872340426	0.1079136690647482	0.18045112781954886	0.09929078014184398
Cc1ccc(Cc2nc(N)nc3ccccc3c2=S)cc1	0.18243243243243243	0.15625	0.05185185185185185	0.05263157894736842	0.24347826086956523	0.044444444444444446
C[C@@H]1CC[C@H]([C@](C)(O)CO)C[C@@H]1O[C@@H]1O[C@@H](CO)[C@@H](O)[C@@H](O)[C@@H]1O	0.040697674418604654	0.04827586206896552	0.18699186991869918	0.17073170731707318	0.05	0.15079365079365079
OC[C@@H]1O[C@H](Nc2ccc(O)cc2)[C@@H](O)[C@@H](O)[C@@H]1O	0.10596026490066225	0.1111111111111111	0.11666666666666667	0.11864406779661017	0.11570247933884298	0.1271186440677966
OC[C@@H]1O[C@@H](n2cnc3c(NCc4ccccc4)ncnc32)[C@@H](O)[C@@H]1O	0.15853658536585366	0.11643835616438356	0.0979020979020979	0.09929078014184398	0.17037037037037037	0.09859154929577464
OC[C@H]1O[C@@H](O)[C@H](O)[C@@H](O)[C@@H]1O	0.028169014084507043	0.034782608695652174	0.08653846153846154	0.08823529411764706	0.03636363636363636	0.10891089108910891
CC(C)NC(=O)N1CCN(Cc2ccc(F)cc2)CC1	0.1875	0.21008403361344538	0.11290322580645161	0.13333333333333333	0.23008849557522124	0.10483870967741936
CC1=C[C@H]2O[C@@H]3[C@H](O)C[C@@](C)([C@@]34CO4)[C@@]2(CO)[C@@H](O)C1=O	0.062111801242236024	0.07462686567164178	0.15	0.15254237288135594	0.07751937984496124	0.1322314049586777
COc1cccc2oc(-c3ccc(O)cc3)c(O)c12	0.19014084507042253	0.16393442622950818	0.07086614173228346	0.072	0.23423423423423423	0.06299212598425197
C[C@H]1O[C@@H](CC(=O)O)CCc2c1Cc1ccc(O)cc1C2=O	0.13548387096774195	0.1640625	0.1721311475409836	0.175	0.16129032258064516	0.14516129032258066
CN1[C@H]2CC[C@@H]1[C@H](C(=O)O)C2	0.050724637681159424	0.05357142857142857	0.12	0.12244897959183673	0.0660377358490566	0.11
C[C@@]12C(=O)[C@@H]3C=C[C@]1(OO3)[C@H](O)C[C@@H]1[C@H]2CC[C@@]2(O)C(=O)O[C@@]3(C)[C@@H]4C[C@@]5(C)[C@@H](CO[C@@]16O[C@]23[C@H]5C6=O)C(=O)O4	0.056074766355140186	0.07567567567567568	0.15568862275449102	0.15757575757575756	0.060109289617486336	0.10982658959537572
Cc1nnc2n1-c1ccc(C(=O)NCc3ccccc3)cc1CC2	0.20915032679738563	0.15328467153284672	0.08571428571428572	0.08695652173913043	0.224	0.07092198581560284
CCCCC[C@@H]1CC2=C(C(=O)OC2=O)[C@H](O)[C@@](O)(CCCC)CC2=C1C(=O)OC2=O	0.1005586592178771	0.0967741935483871	0.1388888888888889	0.14084507042253522	0.08552631578947369	0.12413793103448276
CCCCC1C(=O)C(=O)C(=O)c2ccccc21	0.14893617021276595	0.1440677966101695	0.13157894736842105	0.13392857142857142	0.17117117117117117	0.11304347826086956
CCCCCN(CCCC)C(=O)c1ccc(C#N)cc1	0.125	0.14285714285714285	0.11290322580645161	0.11475409836065574	0.13934426229508196	0.12295081967213115
CCN1Cc2ccccc2[C@@H]1CCc1ccccc1	0.22142857142857142	0.1076923076923077	0.104	0.10569105691056911	0.19827586206896552	0.096
CC(C)(Cc1ccccc1)c1ccccc1	0.23846153846153847	0.10743801652892562	0.09401709401709402	0.06779661016949153	0.19444444444444445	0.058333333333333334
CC[C@@]1(O)C(=O)OCc2c1cc1c(cc(O)c1OC)C(=O)C2=O	0.10625	0.11940298507462686	0.11627906976744186	0.11811023622047244	0.10687022900763359	0.1
Cc1ccc([C@H]2CCCN2)o1	0.05	0.061946902654867256	0.09615384615384616	0.09803921568627451	0.06481481481481481	0.056074766355140186
CCC[C@H]1N(C(=O)c2cnccc2C(F)(F)F)CC[C@]1(O)c1ccccc1	0.18012422360248448	0.13194444444444445	0.12949640287769784	0.12318840579710146	0.20610687022900764	0.10638297872340426
C[C@H](O)/C=C/[C@@]12O[C@@]1(C)CCC2(C)C	0.0410958904109589	0.09649122807017543	0.07207207207207207	0.09345794392523364	0.08108108108108109	0.07272727272727272
O=C1C=CC(=O)c2cc(O)ccc21	0.11029411764705882	0.12727272727272726	0.09259259259259259	0.09433962264150944	0.13333333333333333	0.07339449541284404
C=C1/C(=C/C=C2\CCC[C@]3(C)[C@H]([C@H](C)CCCC(C)(C)O)CC[C@@H]23)C[C@@H](O)C[C@@H]1O	0.07650273224043716	0.1038961038961039	0.17985611510791366	0.17391304347826086	0.09271523178807947	0.13986013986013987
Cc1cc(/N=N\c2ccc(S(C)(=O)=O)cc2)ccc1O	0.1564625850340136	0.18181818181818182	0.07874015748031496	0.08	0.1896551724137931	0.07086614173228346
CC[C@@H]1C(c2ccccc2)=CC[C@H](C(=O)O)[C@H]1C	0.1956521739130435	0.14049586776859505	0.15789473684210525	0.16071428571428573	0.20909090909090908	0.1592920353982301
Cc1nc(-c2ccccc2)c(C)c(C)c1C(=O)O	0.22388059701492538	0.22321428571428573	0.10084033613445378	0.10256410256410256	0.2336448598130841	0.1016949152542373
O=C(O)CNC(=O)CCCCCCCCCCCCCCCCCCCCCO	0.08196721311475409	0.062111801242236024	0.050955414012738856	0.05161290322580645	0.05732484076433121	0.10067114093959731
CN1C[C@H](CC#N)C[C@@H]2c3ccccc3CC[C@@H]21	0.09868421052631579	0.07692307692307693	0.11666666666666667	0.11864406779661017	0.125	0.09016393442622951
C[N+](C)(C)C[C@H](CC(=O)O)OC(=O)CCCCCCCCCCCCCCCCCCC	0.0967741935483871	0.09937888198757763	0.08917197452229299	0.09740259740259741	0.08176100628930817	0.14864864864864866
C[C@H](C=S=O)[C@@H](C)CC	0.06153846153846154	0.09900990099009901	0.06060606060606061	0.09574468085106383	0.09278350515463918	0.10638297872340426
C[C@H]1[C@@H](O)CC[C@@]2(C)CC[C@@]3(C)[C@@H](CC[C@@H]4[C@@]5(C)CC[C@@H](O)CC(C)(C)[C@@H]5CC[C@]43C)[C@H]12	0.020202020202020204	0.03550295857988166	0.12666666666666668	0.12080536912751678	0.024096385542168676	0.08387096774193549
C[C@@H](O)/C=C/[C@]12O[C@@]1(C)CC(=O)CC2(C)C	0.053691275167785234	0.1111111111111111	0.09734513274336283	0.11926605504587157	0.09649122807017543	0.08849557522123894
C=C(Oc1cc(C(=O)O)ccc1C)N1CCN(S(C)(=O)=O)CC1	0.11320754716981132	0.16279069767441862	0.125	0.12698412698412698	0.12403100775193798	0.1171875
CC(C)CCC[C@@H](C)[C@H]1CC[C@H]2[C@@H]3CC=C4C[C@@H](O)CC[C@]4(C)[C@H]3CC[C@@]21C	0.07222222222222222	0.08496732026143791	0.15942028985507245	0.17037037037037037	0.07333333333333333	0.14388489208633093
COc1ccc([C@H]2[C@H]3CCCC[C@]3(O)CCN2CC(=O)Nc2ccc(Cl)cc2)cc1	0.18235294117647058	0.11538461538461539	0.11258278145695365	0.11409395973154363	0.1736111111111111	0.0915032679738562
C[C@H](O)C/C(=N\OS(=O)(=O)O)S[C@@H]1O[C@H](CO)[C@@H](O)[C@@H](O)[C@@H]1O	0.08024691358024691	0.12121212121212122	0.11811023622047244	0.13821138211382114	0.0916030534351145	0.175
C[C@H]1CCC[C@H](C(=O)O)N1C(=O)O	0.07971014492753623	0.07017543859649122	0.11538461538461539	0.11764705882352941	0.07339449541284404	0.13861386138613863
CC(=O)N/C=C/c1ccc(O)cc1	0.11851851851851852	0.16981132075471697	0.09259259259259259	0.09433962264150944	0.1782178217821782	0.08333333333333333
C[C@]12CC[C@@H]3[C@@H](CCC4=CC(=O)CC[C@@]43C)[C@@H]1CC[C@@H]2O	0.041916167664670656	0.05	0.128	0.13008130081300814	0.05185185185185185	0.09375
Nc1nc(N)c(O[C@@H]2O[C@H](CO)[C@@H](O)[C@H](O)[C@H]2O)c(=O)[nH]1	0.05555555555555555	0.08270676691729323	0.11290322580645161	0.11475409836065574	0.06923076923076923	0.11382113821138211
COc1cc(-c2[o+]c3cc(O)cc(O)c3cc2O[C@H]2O[C@@H](CO)[C@@H](O)[C@@H](O)[C@H]2O)ccc1O	0.12568306010928962	0.11875	0.10191082802547771	0.1032258064516129	0.14473684210526316	0.10967741935483871
C=C1CC[C@@H](O)[C@]2(C)CC[C@H](C(C)(C)O)C[C@H]12	0.03225806451612903	0.047244094488188976	0.14414414414414414	0.11607142857142858	0.04065040650406504	0.10526315789473684
CC(C)N(CCO/N=C\c1ccc(O)cc1)C(=O)N[C@@H](Cc1ccccc1)C(=O)NCCc1ccccc1	0.3333333333333333	0.1588235294117647	0.09142857142857143	0.10526315789473684	0.2229299363057325	0.13095238095238096
CCN(CC)Cc1nc2ccccc2c(=O)n1Cc1ccccc1	0.25170068027210885	0.15441176470588236	0.09420289855072464	0.09558823529411764	0.23577235772357724	0.08695652173913043
Cc1[nH]c(-c2ccccc2)nc1CCN1CCCCC1	0.16778523489932887	0.12213740458015267	0.08461538461538462	0.0859375	0.16393442622950818	0.06060606060606061
CC(=O)O[C@@H]1C[C@]2(C)[C@]3(CO)CCC(C)=C[C@H]3O[C@H]1[C@]21CO1	0.05421686746987952	0.07246376811594203	0.17355371900826447	0.17647058823529413	0.06716417910447761	0.14634146341463414
Cc1cccc(Cn2c(SCC(=O)O)nc3c(=O)[nH]cnc32)c1	0.16883116883116883	0.1953125	0.10526315789473684	0.10687022900763359	0.1935483870967742	0.10606060606060606
CO[C@@]12CC=CC(=O)[C@@]1(C)[C@@H]1CC[C@@]3(O)C(=O)O[C@@]4(C)[C@@H]5C[C@@]6(C)[C@@H]7C(=O)[C@](OC[C@@H]6C(=O)O5)(O[C@@]734)[C@@H]1C[C@@H]2O	0.056338028169014086	0.08196721311475409	0.16363636363636364	0.1656441717791411	0.06043956043956044	0.11695906432748537
CN(Cc1cc(Br)ccc1)C(=O)NCc1ccccc1	0.2112676056338028	0.15079365079365079	0.0859375	0.0873015873015873	0.21739130434782608	0.078125
C[C@H](CO)[C@H]1C[C@@H]2[C@@]3(O)[C@@H]4O[C@@](O)(C[C@]2(C)[C@@]2(O)CC[C@@](C)(O)[C@@H]42)[C@@]13C	0.045454545454545456	0.06802721088435375	0.11029411764705882	0.12878787878787878	0.05555555555555555	0.11940298507462686
C[C@H](CCN1CCN(c2ccccc2)CC1)N1CCN(c2ccccc2)CC1	0.2222222222222222	0.09615384615384616	0.07142857142857142	0.08666666666666667	0.16901408450704225	0.0718954248366013
C=C(C(C)C)[C@@H](O)[C@@H](O)[C@@H](C)[C@H]1CC[C@H]2[C@@H]3CC(=O)[C@@H]4C[C@@H](O)[C@@H](O)C[C@]4(C)[C@H]3CC[C@@]21C	0.0797872340425532	0.1069182389937107	0.1564625850340136	0.16666666666666666	0.09615384615384616	0.16551724137931034
C=C[C@](C)(CCC=C(C)C)O[C@@H]1O[C@@H](CO)[C@@H](O)[C@@H](O)[C@@H]1O	0.054878048780487805	0.08148148148148149	0.14754098360655737	0.13114754098360656	0.07633587786259542	0.1487603305785124
Cc1ccc(-c2ccc(C#N)cc2)c(N)c1	0.15942028985507245	0.14655172413793102	0.049586776859504134	0.05042016806722689	0.20754716981132076	0.04132231404958678
Cc1c(C)c2ccc(O)c(O)c2oc2cc(O)cc(O)c12	0.13157894736842105	0.1328125	0.06923076923076923	0.0703125	0.14754098360655737	0.078125
C[C@@]1(O)OC(=O)C=C1C1=COc2cc(O)ccc2C1=O	0.12582781456953643	0.1349206349206349	0.0873015873015873	0.08870967741935484	0.15	0.07086614173228346
COc1cc([C@H]2[C@@H]3CCCC[C@]3(O)CCN2Cc2ccccc2)ccc1O	0.16265060240963855	0.10666666666666667	0.0958904109589041	0.09722222222222222	0.18382352941176472	0.08163265306122448
OC[C@H]1O[C@H](OC[C@@H]2O[C@@H](OC[C@@H]3O[C@@H](O)[C@@H](O)[C@@H](O)[C@@H]3O)[C@@H](O)[C@@H](O)[C@@H]2O)[C@@H](O)[C@@H](O)[C@@H]1O	0.03	0.028735632183908046	0.0880503144654088	0.08917197452229299	0.029585798816568046	0.08860759493670886
C/C=C/CC/C=C/CCCCCCCCC(=O)OC[C@H](CO[P@@](=O)(O)O[C@H]1[C@@H](O)[C@@H](O)[C@@H](OP(=O)(O)O)[C@@H](OP(=O)(O)O)[C@@H]1O)OC(=O)CCC	0.06751054852320675	0.07109004739336493	0.0945273631840796	0.10101010101010101	0.0625	0.13471502590673576
COCCC[C@H](NC(=O)c1ccccc1)C(=O)O	0.2222222222222222	0.14049586776859505	0.11864406779661017	0.13043478260869565	0.1875	0.16964285714285715
O=C(CSc1cn[nH]n1)Nc1ccc([N+](=O)[O-])cc1	0.14189189189189189	0.14516129032258066	0.07936507936507936	0.08064516129032258	0.1322314049586777	0.07142857142857142
O=C1c2cccc(O)c2C(=O)c2c(O)cc(CO[C@@H]3O[C@@H](CO)[C@@H](O)[C@H](O)[C@@H]3O)cc21	0.13636363636363635	0.12337662337662338	0.12837837837837837	0.13013698630136986	0.14285714285714285	0.1292517006802721
COc1cc[n+](C)c2c1C(=O)c1ccccc1C2=O	0.17482517482517482	0.13709677419354838	0.08870967741935484	0.09016393442622951	0.20353982300884957	0.072
COc1cc(CCNCc2ccccc2OC)cc(OC)c1OC	0.1509433962264151	0.13043478260869565	0.0948905109489051	0.0962962962962963	0.17054263565891473	0.07971014492753623
CNCO[C@]1(CNCNC(=O)COc2ccc(C)cc2)CC1	0.12738853503184713	0.12781954887218044	0.125	0.12698412698412698	0.1328125	0.1171875
O[C@H]1CN[C@H](c2nc(-c3ccc(F)cc3)no2)C1	0.15172413793103448	0.21739130434782608	0.11666666666666667	0.11864406779661017	0.19469026548672566	0.08130081300813008
COc1c2c(nc3ccccc13)CCN(C)CC2	0.12080536912751678	0.12	0.08943089430894309	0.09090909090909091	0.17391304347826086	0.064
OC[C@@H]1O[C@H](O[C@@H]2CN3[C@@H](CO)[C@@H](O)[C@@H](O)[C@@H]3[C@H]2O)[C@@H](O)[C@H](O)[C@@H]1O	0.03409090909090909	0.03333333333333333	0.11194029850746269	0.11363636363636363	0.041666666666666664	0.11278195488721804
O=C(NCCN1CCN(c2ccccc2)CC1)c1ccccc1	0.2534246575342466	0.10638297872340426	0.0948905109489051	0.0962962962962963	0.1889763779527559	0.07194244604316546
COC(=O)c1csc(NC(=O)c2ccccc2)n1	0.19424460431654678	0.13008130081300814	0.09016393442622951	0.09166666666666666	0.16521739130434782	0.1
COc1ccc(Br)cc1OC	0.07407407407407407	0.09259259259259259	0.07692307692307693	0.0784313725490196	0.0970873786407767	0.0673076923076923
Cc1cnc(C(C)C)c(C)n1	0.07462686567164178	0.17	0.0673076923076923	0.09	0.08737864077669903	0.06796116504854369
CCOc1cc(CCNC(=O)CCCC)ccc1OC	0.11764705882352941	0.125	0.13114754098360656	0.13333333333333333	0.12096774193548387	0.14166666666666666
O=C(CC[C@@H](O)Cc1ccccc1)OC[C@H]1CCCN2CCCC[C@H]21	0.16770186335403728	0.1103448275862069	0.12318840579710146	0.13333333333333333	0.16417910447761194	0.14925373134328357
CCc1ccc(C[C@@H](C)N)cc1	0.12121212121212122	0.1523809523809524	0.09523809523809523	0.1188118811881188	0.16	0.10679611650485436
O=[N+]([O-])c1c(O)cc(O)cc1O	0.07352941176470588	0.09174311926605505	0.056074766355140186	0.05714285714285714	0.09615384615384616	0.06666666666666667
CCC(=O)C1(NC(=O)c2ccccc2)CCCC1	0.16901408450704225	0.10317460317460317	0.11764705882352941	0.11965811965811966	0.1452991452991453	0.11864406779661017
CCOC(=O)C1(c2ccccc2)CCN(CCc2ccccc2)CC1	0.24503311258278146	0.1103448275862069	0.12318840579710146	0.125	0.19083969465648856	0.1
N[C@@H](CC[C@@H](O)C/N=C/[C@H](O)CC[C@@H](N)C(=O)O)C(=O)O	0.14093959731543623	0.144	0.06201550387596899	0.07142857142857142	0.14049586776859505	0.20353982300884957
CN1CCN(CCCN2c3ccccc3Sc3ccccc32)CC1	0.19230769230769232	0.10416666666666667	0.0851063829787234	0.08633093525179857	0.18461538461538463	0.06293706293706294
O=c1n(C[C@@H]2CO2)c(=O)n(C[C@@H]2CO2)nc1C(F)(F)F	0.06329113924050633	0.06818181818181818	0.11570247933884298	0.10833333333333334	0.0625	0.06349206349206349
COC(=O)C[C@@H]1C(C)=CC[C@]2(C)[C@@H]1C[C@H](O)[C@]1(C)[C@@H]2CC[C@]2(C)[C@@H](c3ccoc3)OC(=O)[C@@H]3O[C@@]321	0.08163265306122448	0.10778443113772455	0.20945945945945946	0.20408163265306123	0.09090909090909091	0.14102564102564102
COc1ccc([C@@H]2c3[nH]c4ccccc4c3CCN2C(=O)/C=C/c2ccccc2)cc1	0.26380368098159507	0.13291139240506328	0.08125	0.08227848101265822	0.24285714285714285	0.06832298136645963
NS(=O)(=O)Nc1ccc(-c2ccccc2)cc1	0.26356589147286824	0.1623931623931624	0.056910569105691054	0.05785123966942149	0.2358490566037736	0.04878048780487805
CCCCN(CCCC)C(=O)c1ccccc1	0.16428571428571428	0.12396694214876033	0.1111111111111111	0.11304347826086956	0.16964285714285715	0.13157894736842105
C=C1CC[C@@H]2[C@@](C)(CO)CCC[C@@]2(C)[C@@H]1/C=C/C1=CCOC1=O	0.052941176470588235	0.08571428571428572	0.11450381679389313	0.11627906976744186	0.08888888888888889	0.07407407407407407
CC1=C([C@@H](C)CO)C[C@@]2(O)[C@@]3(C)CC(=O)O[C@]4([C@@H](O)[C@@H](C)CC[C@@]34O)[C@@]12O	0.06896551724137931	0.09655172413793103	0.1417910447761194	0.16153846153846155	0.08450704225352113	0.1259259259259259
N[C@H](Cc1ccc(O)c(O)c1)C(=O)O	0.1259259259259259	0.1574074074074074	0.09174311926605505	0.10377358490566038	0.1650485436893204	0.12380952380952381
COC(=O)[C@@]1(O)C[C@@H](O)[C@@H](O)[C@@H](OC(=O)/C=C/c2ccc(O)c(O)c2)C1	0.10778443113772455	0.1366906474820144	0.15151515151515152	0.15384615384615385	0.13333333333333333	0.1796875
COc1cc2oc(=O)ccc2cc1C(=O)OC	0.11724137931034483	0.1440677966101695	0.12173913043478261	0.12389380530973451	0.14035087719298245	0.09401709401709402
CNC[C@H](O)c1ccccc1	0.15873015873015872	0.11214953271028037	0.0660377358490566	0.07766990291262135	0.17525773195876287	0.08737864077669903
CC(=O)OC[C@H](C)OC(C)=O	0.08333333333333333	0.09433962264150944	0.0891089108910891	0.1134020618556701	0.07766990291262135	0.13541666666666666
COC(=O)CC[C@H](C)[C@@H]1CC[C@@H]2[C@H]3[C@H](O)C[C@H]4C[C@@H](O)CC[C@]4(C)[C@@H]3CC[C@@]12C	0.06557377049180328	0.08387096774193549	0.18248175182481752	0.20300751879699247	0.07236842105263158	0.15827338129496402
C=C1[C@H]2C[C@H]2[C@]2(C)CC[C@@H](O)[C@@]2(C)CC1=O	0.039473684210526314	0.048	0.13636363636363635	0.1388888888888889	0.05	0.09734513274336283
O=C(CO)[C@H](O)CO	0.08	0.10204081632653061	0.0625	0.07526881720430108	0.10752688172043011	0.10989010989010989
CCc1[cH-]c(-c2cccc(CCc3c(O)c(OC)c(OC)c4c(=O)[cH-]c(-c5ccc(O)cc5)[o+]c34)c2)cn1	0.1989247311827957	0.15294117647058825	0.09195402298850575	0.09302325581395349	0.19375	0.08620689655172414
Cn1c(=O)c2c(nc(NC(=O)Nc3ccc(F)cc3)n2C)n(C)c1=O	0.2119205298013245	0.23809523809523808	0.0948905109489051	0.0962962962962963	0.208	0.07971014492753623
C/N=C(/N)NC1/N=C(\N)c2ccccc2NC(=O)c2ccccc21	0.19607843137254902	0.13043478260869565	0.07142857142857142	0.07246376811594203	0.1984126984126984	0.05673758865248227
C[C@@H](OC(=O)OC1(OC(=O)/C=C/c2ccc(O)cc2)C(=O)OC)[C@@H](OC(=O)/C=C/c2ccc(O)cc2)C1=O	0.1702127659574468	0.15568862275449102	0.11976047904191617	0.12121212121212122	0.189873417721519	0.11377245508982035
CC[C@@H](F)c1cc(C(=O)c2ccccc2)cc(C#N)c1	0.1875	0.13385826771653545	0.08661417322834646	0.10569105691056911	0.21929824561403508	0.096
C[C@@]12C=CC[C@H]1[C@@H]1[C@@H](C(=O)O)CC[C@]1(O)C2=O	0.07333333333333333	0.08943089430894309	0.14285714285714285	0.14545454545454545	0.08403361344537816	0.13392857142857142
O=c1nc[nH]c2c1ncn2[C@@H]1O[C@H](COP(=O)(O)O)[C@@H](O)[C@H]1O	0.07228915662650602	0.09420289855072464	0.12403100775193798	0.12598425196850394	0.08148148148148149	0.125
CCCCCCCCCC(=O)OCCCCCCCCCCCCCCCCCCCC	0.04522613065326633	0.040229885057471264	0.06060606060606061	0.06134969325153374	0.04142011834319527	0.07407407407407407
C=C(C)[C@H]1[C@H]2[C@@H](C)CC[C@@H]3[C@@H](C)CC[C@@]312	0.0196078431372549	0.032	0.12844036697247707	0.1308411214953271	0.024793388429752067	0.0990990990990991
CCC(C)(C)OC(=O)c1cc(C)cc(O)c1	0.09027777777777778	0.13043478260869565	0.19230769230769232	0.1509433962264151	0.11607142857142858	0.12844036697247707
CCCC[C@H](NC(=O)c1ccc(C(=O)NCCN2CCN(c3ccccc3)CC2)cc1)C(=O)NCCc1ccccc1	0.3021978021978022	0.1111111111111111	0.09090909090909091	0.09782608695652174	0.17142857142857143	0.1092896174863388
O=C1NN(c2ccccc2)C(=O)N1	0.14285714285714285	0.09649122807017543	0.07207207207207207	0.07339449541284404	0.15384615384615385	0.05357142857142857
C=C(C)[C@@H](O)Cc1c(OC)cc2oc3cc(OC)c(CC=C(C)C)c(O)c3c(=O)c2c1O	0.12290502793296089	0.14473684210526316	0.11258278145695365	0.11409395973154363	0.1342281879194631	0.11333333333333333
CC1=C[C@H]2c3c(cc4oc5cc(C)cc(O)c5c4c3C)O[C@@]3(O)C(=O)c4oc5cc(C)cc(O)c5c4[C@@](C)(C1)[C@@H]23	0.0970873786407767	0.09944751381215469	0.10285714285714286	0.09770114942528736	0.10227272727272728	0.0847457627118644
C=C[C@](C)(CC/C=C(\C)CCC=C(C)C)O[C@H]1O[C@@H](CO)[C@@H](O)[C@@H](O)[C@H]1O[C@@H]1O[C@@H](C)[C@@H](O)[C@@H](O)[C@@H]1O	0.054187192118226604	0.06857142857142857	0.14556962025316456	0.12578616352201258	0.05813953488372093	0.13924050632911392
C[C@](Cn1ccnn1)(c1ccccc1)N1CCCC1	0.125	0.08270676691729323	0.08661417322834646	0.07086614173228346	0.13934426229508196	0.05384615384615385
CN(CC(=O)NO)CCCCCCCNC(=N)N	0.0718954248366013	0.0703125	0.06504065040650407	0.06611570247933884	0.056	0.09243697478991597
CNCc1ccc(CSc2nc3c(=O)[nH]cnc3n2-c2ccc(C)cc2)cc1	0.1951219512195122	0.14965986394557823	0.07236842105263158	0.07333333333333333	0.18840579710144928	0.058823529411764705
O[C@H]1C[C@@]2(O)N[C@@H]1[C@@H](O)[C@@H]2O	0.02127659574468085	0.02631578947368421	0.0673076923076923	0.06862745098039216	0.027522935779816515	0.1
NC(=O)[C@H](Cc1ccccc1)NC(=O)c1ccccc1	0.2835820895522388	0.12403100775193798	0.07751937984496124	0.0873015873015873	0.19658119658119658	0.09523809523809523
O=C(O[C@@H](C(=O)O)[C@@H]1OC(=O)[C@@H](O)[C@H]1O)c1cc(O)c(O)c(O)c1	0.1125	0.12686567164179105	0.1328125	0.144	0.11450381679389313	0.16129032258064516
C[C@H]1COc2c(N3CCC(N4CCCC4)CC3)nc(N)nc21	0.03468208092485549	0.06293706293706294	0.07352941176470588	0.07462686567164178	0.0425531914893617	0.04316546762589928
C/C(N)=N/CCCCCNC(=N)N	0.056338028169014086	0.03361344537815126	0.044642857142857144	0.045454545454545456	0.03508771929824561	0.07407407407407407
CN(CCOc1ccc(C[C@H]2SC(=O)NC2=O)cc1)c1ccc(O[C@@H]2O[C@H](C(=O)O)[C@@H](O)[C@H](O)[C@H]2O)cc1	0.18181818181818182	0.1686746987951807	0.14634146341463414	0.14814814814814814	0.18867924528301888	0.147239263803681
C[C@@H](N)C(=O)OCc1ccccc1	0.16153846153846155	0.12727272727272726	0.09259259259259259	0.1262135922330097	0.19	0.125
CC(C)[C@@]1(O)CC(=O)[C@@]2(C)C[C@@]3(O)O[C@]4(C(=O)[C@@]13C)[C@@H](O)[C@@H](C)CC[C@@]24O	0.06936416184971098	0.09722222222222222	0.14285714285714285	0.15384615384615385	0.07746478873239436	0.12686567164179105
N[C@H]1C=C(CO)[C@@H](O)[C@H]1O	0.044444444444444446	0.05555555555555555	0.09090909090909091	0.09278350515463918	0.05825242718446602	0.11458333333333333
CC(C)C[C@@H](c1c(O)c(C=O)c(O)c(C=O)c1O)[C@@]1(C)CC[C@@H]2C1=C[C@@H](C(C)(C)O)CC[C@@H]2C	0.11413043478260869	0.16339869281045752	0.15436241610738255	0.14093959731543623	0.13815789473684212	0.1476510067114094
C[C@@H](O)[C@H]1C(=O)N2C(C(=O)O)=C(S[C@H]3CC[S@@](=O)C3)S[C@H]12	0.09554140127388536	0.11538461538461539	0.12096774193548387	0.14166666666666666	0.1111111111111111	0.13114754098360656
COc1ccc([C@H]2CC(=O)c3c(O)cc(O[C@@H]4O[C@@H](CO)[C@@H](O)[C@@H](O)[C@@H]4O)cc3O2)cc1	0.13333333333333333	0.12738853503184713	0.1476510067114094	0.14965986394557823	0.15436241610738255	0.12582781456953643
O=C(c1ccccn1)N1CCc2ccccc2C1	0.17482517482517482	0.11023622047244094	0.08870967741935484	0.09016393442622951	0.19298245614035087	0.06349206349206349
CSc1cc(C(=O)Nc2ccc(Cl)cc2)cc([N+](=O)[O-])c1OC	0.18666666666666668	0.15267175572519084	0.09022556390977443	0.0916030534351145	0.168	0.08270676691729323
C=C1C(=O)N[C@H]2CC[C@@H](C)[C@H]12	0.028368794326241134	0.03508771929824561	0.12	0.12244897959183673	0.03669724770642202	0.08823529411764706
O=C(Cc1ccccc1)Nc1ccccc1	0.3064516129032258	0.11570247933884298	0.075	0.07627118644067797	0.2037037037037037	0.06666666666666667
COc1ccc(NCCc2ccccc2OC)cc1	0.19718309859154928	0.12598425196850394	0.07874015748031496	0.08	0.23214285714285715	0.07086614173228346
CCOc1ccccc1[C@@H]1CCNCC1	0.09655172413793103	0.08196721311475409	0.11504424778761062	0.11711711711711711	0.12389380530973451	0.08695652173913043
CCc1ccc(NC(=O)CSc2nc3c(=O)[nH]cnc3n2C)cc1	0.18064516129032257	0.19083969465648856	0.1111111111111111	0.11278195488721804	0.1796875	0.09558823529411764
NC1(CNC(=O)N2CCCC2)CCC1	0.04054054054054054	0.032520325203252036	0.06140350877192982	0.0625	0.042735042735042736	0.043478260869565216
C=C(C)c1cc(OC)c2c(c1)C(=O)c1cc(O)ccc1C2=O	0.1437908496732026	0.13846153846153847	0.10077519379844961	0.10236220472440945	0.1532258064516129	0.08461538461538462
CC(=O)O[C@@H]1C[C@@]2(C)[C@]3(CO)CO[C@@H]3O[C@H](Oc4ccccc4)[C@@H]2C1	0.12727272727272726	0.09655172413793103	0.16793893129770993	0.17054263565891473	0.14074074074074075	0.14285714285714285
CC(C)=CC[C@H]1C(=O)C(C(=O)CC(C)C)=C(O)[C@H]1O	0.1232876712328767	0.17094017094017094	0.14912280701754385	0.17272727272727273	0.14782608695652175	0.17117117117117117
Cc1c(O[C@H]2O[C@@H](CO)[C@@H](O)[C@@H](O)[C@@H]2O)cc(O)c2c(=O)c(-c3ccc(O[C@@H]4O[C@@H](CO)[C@@H](O)[C@@H](O)[C@@H]4O)cc3)coc12	0.13658536585365855	0.13186813186813187	0.11731843575418995	0.11864406779661017	0.14857142857142858	0.10555555555555556
O=c1c(O[C@@H]2O[C@@H](CO)[C@@H](O)[C@H](O)[C@@H]2O)c(-c2ccc(O)cc2)oc2cc(O)cc(O)c12	0.14689265536723164	0.14285714285714285	0.1111111111111111	0.11258278145695365	0.16326530612244897	0.1118421052631579
OC[C@H](O)[C@H](O)[C@H](O)c1cnc([C@@H](O)[C@@H](O)[C@@H](O)CO)cn1	0.0880503144654088	0.12307692307692308	0.05263157894736842	0.06153846153846154	0.11023622047244094	0.112
CCOC(=O)/C=C1\C(=O)CCC[C@@H]1C(C)(C)C	0.059602649006622516	0.09917355371900827	0.19811320754716982	0.16822429906542055	0.07563025210084033	0.11504424778761062
CC1(C)CC[C@@H]2C3=C(CC[C@@]4(C)[C@@H]5C[C@](C)(C(=O)O)CC[C@@]5(C)CC[C@@]34C)[C@@]2(C)CC[C@H]1O	0.05154639175257732	0.07272727272727272	0.11764705882352941	0.1118421052631579	0.06172839506172839	0.0967741935483871
CC[C@H](CO)NC(=O)Cc1ccc(OC)cc1	0.14893617021276595	0.16379310344827586	0.1415929203539823	0.1651376146788991	0.17117117117117117	0.15315315315315314
O=c1c2ccccc2nc(-c2ccccc2)n1CCc1ccccc1	0.33098591549295775	0.14084507042253522	0.061224489795918366	0.06206896551724138	0.24603174603174602	0.0472972972972973
CO[C@](C)(COC(=O)/C=C/c1ccc(O)c(OC)c1)c1ccc(OC)cc1	0.15151515151515152	0.18115942028985507	0.12142857142857143	0.10714285714285714	0.2153846153846154	0.09090909090909091
Nc1c(C(=O)N2CCCCC2)cccc1-c1ccccc1	0.2054794520547945	0.12030075187969924	0.08333333333333333	0.08461538461538462	0.21008403361344538	0.05970149253731343
Cn1nc(-c2ccccc2)c2ccccc2c1=O	0.2556390977443609	0.15702479338842976	0.06349206349206349	0.06451612903225806	0.25	0.047244094488188976
CCCCCC[C@@H](CO)CC[C@H](O)[C@@H]1CC[C@H]([C@@H]2CC[C@H]([C@@H](O)CCCCCCCCCC3=C[C@@H](C)OC3=O)O2)O1	0.0892018779342723	0.08465608465608465	0.13714285714285715	0.14534883720930233	0.08695652173913043	0.16470588235294117
CC(C)(C)NC[C@@H](O)COc1ccccc1C(C)C	0.1773049645390071	0.18803418803418803	0.14655172413793102	0.12931034482758622	0.2072072072072072	0.13793103448275862
C[C@H]1C(=O)CC[C@H]2[C@]1(C)CC[C@@H]1[C@@]2(C)CC[C@@]2(C)[C@@H]3CC[C@@H](O)[C@@]3(C)CC[C@@]21C	0.026455026455026454	0.04375	0.13380281690140844	0.1276595744680851	0.03184713375796178	0.0958904109589041
O=C1N=C(S)NCS/C1=C\c1ccc([N+](=O)[O-])cc1	0.09803921568627451	0.13709677419354838	0.07142857142857142	0.07258064516129033	0.12396694214876033	0.05511811023622047
O=C(Oc1ccccc1)Nc1ccccc1	0.296	0.10655737704918032	0.075	0.07627118644067797	0.1926605504587156	0.06666666666666667
C=C1CC[C@@H]2[C@H]([C@@H]3[C@H]1CC[C@]3(C)O)C2(C)C	0.025974025974025976	0.03968253968253968	0.10619469026548672	0.10810810810810811	0.03278688524590164	0.08771929824561403
C[C@@]12C[C@@]3(O)O[C@H](O1)[C@@]1(COC(=O)c4ccccc4)[C@@H]3C[C@@]21O[C@@H]1O[C@H](CO)[C@@H](O)[C@H](O)[C@H]1O	0.12299465240641712	0.09580838323353294	0.14935064935064934	0.1513157894736842	0.1337579617834395	0.14285714285714285
COC(=O)[C@@H](NC(=O)c1nn(CCCCCF)c2ccccc12)C(C)C	0.2222222222222222	0.17647058823529413	0.11594202898550725	0.14285714285714285	0.24	0.17692307692307693
Cn1c(C#N)cc(C#N)c1N	0.043478260869565216	0.044642857142857144	0.037383177570093455	0.0380952380952381	0.05660377358490566	0.028037383177570093
CCN(CC)CC[C@]1(c2ccccc2)C(=O)c2ccccc21	0.2361111111111111	0.13533834586466165	0.09848484848484848	0.1	0.2066115702479339	0.09090909090909091
CC(=O)O[C@@H]1[C@H]2CC[C@@H]3[C@]4(C)CCC(C)(C)[C@@H]4CC[C@@]3(C)[C@@]2(C)CC[C@@]1(C)CO	0.03763440860215054	0.05732484076433121	0.1347517730496454	0.12857142857142856	0.045454545454545456	0.10416666666666667
CC(C)(O[C@H]1O[C@@H](CO)[C@@H](O)[C@@H](O)[C@@H]1O)[C@@H]1Cc2cc3ccc(=O)oc3cc2O1	0.1016949152542373	0.12	0.19117647058823528	0.1678832116788321	0.12413793103448276	0.14184397163120568
C=CC(C)(C)c1cc2c(O)c3c(c(C(C)(C)C=C)c2oc1=O)OC(C)(C)[C@H](O)[C@@H]3O	0.08426966292134831	0.11409395973154363	0.1267605633802817	0.09722222222222222	0.1103448275862069	0.08163265306122448
O=C1NC(=O)N([C@H]2C[C@H](O)[C@H](COP(=O)(O)O)O2)S1	0.05732484076433121	0.06923076923076923	0.1271186440677966	0.12931034482758622	0.06349206349206349	0.11864406779661017
CN(CCc1ccccc1)C(=O)CCCCCCCCCCCCCCCCCCc1ccccc1	0.1945945945945946	0.10227272727272728	0.06818181818181818	0.06896551724137931	0.14545454545454545	0.07471264367816093
CCC[C@@H](NCC)C(=O)c1ccc(C)cc1	0.15217391304347827	0.168141592920354	0.13513513513513514	0.14814814814814814	0.1651376146788991	0.14678899082568808
CN1C[C@H](O)[C@H](O)[C@H](O)[C@H]1CO	0.04285714285714286	0.043859649122807015	0.08653846153846154	0.08823529411764706	0.05555555555555555	0.12
C[C@]12C[C@H]3OC(=O)[C@H]1CO[C@]14O[C@@]5([C@@H]2C1=O)[C@](O)(CC[C@@H]1[C@H]4CC=C2CC=CC(=O)[C@@]21C)C(=O)O[C@]35C	0.06341463414634146	0.08522727272727272	0.1419753086419753	0.14375	0.06896551724137931	0.10179640718562874
C=CC(=O)Nc1ccc(OC)cc1	0.13533834586466165	0.13761467889908258	0.09259259259259259	0.09433962264150944	0.14423076923076922	0.08333333333333333
C[C@@H]1O[C@@H](Oc2c(-c3ccc(O)cc3)oc3cc(O[C@@H]4OC[C@@H](O)[C@@H](O)[C@@H]4O)cc(O)c3c2=O)[C@@H](O)[C@@H](O)[C@@H]1O	0.1306532663316583	0.125	0.12280701754385964	0.1242603550295858	0.14201183431952663	0.11046511627906977
C=C1[C@H](C)CC[C@]2(C)[C@@H]1[C@H](OC(C)=O)[C@H]1C[C@H](OC(C)=O)C(C)=C([C@@H](OC(C)=O)[C@@H]2OC(C)=O)C1(C)C	0.05472636815920398	0.06936416184971098	0.16233766233766234	0.1568627450980392	0.046511627906976744	0.12658227848101267
CC1=CCCC(C)(C)[C@@H]1/C=C/C(C)=C/C=C/C(C)=C/C=C/C=C(\C)CCC1=C(C)CC[C@@H](O)CC1(C)C	0.05365853658536585	0.08	0.11585365853658537	0.11042944785276074	0.06976744186046512	0.08333333333333333
CO[C@H]1[C@H](O)[C@H](CO)O[C@@H](O[C@@H]2[C@@H](COS(=O)(=O)O)O[C@@H](C)[C@@H](OS(=O)(=O)O)[C@@H]2O)[C@@H]1OS(=O)(=O)O	0.045	0.07692307692307693	0.11392405063291139	0.11538461538461539	0.047337278106508875	0.11464968152866242
CCCCC[C@H](/C=C/n1ccnc1)OC(=O)c1ccccc1	0.18543046357615894	0.13432835820895522	0.09774436090225563	0.1076923076923077	0.21487603305785125	0.12403100775193798
CC1(C)C=C[C@]2(C)CC[C@@]3(C)C(=CC[C@@H]4[C@@]5(C)CC[C@@H](O)[C@@](C)(CO)[C@@H]5CC[C@]43C)[C@H]2C1	0.046632124352331605	0.06707317073170732	0.12666666666666668	0.12080536912751678	0.055900621118012424	0.10526315789473684
O=C(O)CCc1ccccc1O[C@@H]1O[C@@H](CO)[C@@H](O)[C@H](O)[C@@H]1O	0.14838709677419354	0.13533834586466165	0.16	0.16260162601626016	0.1774193548387097	0.19008264462809918
OCC1=C[C@@H](N[C@@H]2[C@H](O)[C@@H](O)[C@@H](O[C@H]3O[C@@H](CO)[C@@H](O)[C@H](O)[C@@H]3O)[C@@H](CO)[C@@H]2O)[C@@H](O)[C@H](O)[C@@H]1O	0.04522613065326633	0.040229885057471264	0.11464968152866242	0.11612903225806452	0.04142011834319527	0.11538461538461539
O=C1N=C2NC(=O)NC(=O)NC2=NC=CC1	0.059602649006622516	0.09917355371900827	0.06722689075630252	0.06837606837606838	0.06666666666666667	0.05
O=C(C[C@@H]1C=Cc2ccccc2O1)N1CCCCC1	0.125	0.09090909090909091	0.14049586776859505	0.14285714285714285	0.15833333333333333	0.096
CC1=C[C@H](O)[C@H](O)[C@@]2(C)[C@H]1C[C@@H]1OC(=O)[C@@H](O[C@@H]3O[C@@H](CO)[C@@H](O)[C@@H](O)[C@@H]3O)[C@H]3[C@@H](C)[C@@H](O)[C@@]4(O)OC[C@@]13[C@@H]42	0.047619047619047616	0.06043956043956044	0.16149068322981366	0.16352201257861634	0.056179775280898875	0.13414634146341464
Cc1c([N+](=O)[O-])cccc1[N+](=O)[O-]	0.08759124087591241	0.0990990990990991	0.07407407407407407	0.07547169811320754	0.10377358490566038	0.06481481481481481
CC1=C2C[C@@H](C(C)(C)O)CC[C@]2(C)C[C@@]2(O[C@@H]3[C@@H](C(=O)C(C)=C4C[C@H](C(C)(C)O)CC[C@]43C)C2=O)C1=O	0.065	0.08771929824561403	0.1464968152866242	0.11949685534591195	0.06470588235294118	0.0783132530120482
CCCN[C@]1(c2ccccc2)CCCCC1=O	0.1388888888888889	0.096	0.11965811965811966	0.12173913043478261	0.14782608695652175	0.08333333333333333
O=S(=O)(Nc1ccc(Cl)cc1)c1ccc(Cl)cc1	0.1702127659574468	0.14049586776859505	0.056	0.056910569105691054	0.16666666666666666	0.048
OC[C@H](c1ccc(Cl)cc1)N1CCCC1	0.09722222222222222	0.11016949152542373	0.08695652173913043	0.09821428571428571	0.125	0.06896551724137931
O=C(O)[C@H]1NCCc2ccc(O)cc21	0.1	0.12389380530973451	0.11009174311926606	0.11214953271028037	0.12962962962962962	0.1111111111111111
CC(=O)[C@@H](C)CCCC(C)(C)C	0.08208955223880597	0.102803738317757	0.14285714285714285	0.13402061855670103	0.08653846153846154	0.1326530612244898
OC[C@H](O)C[C@@H](O)[C@@H](O)COP(=O)(O)O	0.10071942446043165	0.11504424778761062	0.05263157894736842	0.06306306306306306	0.12037037037037036	0.1553398058252427
CC1(C)O[C@]2(C)CC[C@]1(O)C[C@@H]2O[C@@H]1O[C@@H](CO)[C@@H](O)[C@@H](O)[C@@H]1O	0.03468208092485549	0.04827586206896552	0.13178294573643412	0.13385826771653545	0.0425531914893617	0.12403100775193798
Nc1ccc(Cl)c2c1C(=O)c1ccccc1-2	0.1678832116788321	0.1271186440677966	0.058333333333333334	0.059322033898305086	0.20754716981132076	0.04132231404958678
CCCC(=O)O[C@@H](C)c1ccccc1	0.17557251908396945	0.14414414414414414	0.12037037037037036	0.14423076923076922	0.2079207920792079	0.14285714285714285
NCc1cccc(-n2c(Cc3ccccc3)c3ccccc3c2)c1	0.273972602739726	0.11188811188811189	0.04794520547945205	0.04861111111111111	0.232	0.0410958904109589
NC(=O)c1sc(-c2ccccc2)nc1-c1ccccc1	0.2814814814814815	0.168	0.06060606060606061	0.06153846153846154	0.21551724137931033	0.05303030303030303
CC(C)(NC(=O)c1nn(CCCCCF)c2ccccc12)c1ccccc1	0.271523178807947	0.14583333333333334	0.11188811188811189	0.09027777777777778	0.25984251968503935	0.09722222222222222
COc1cc2ccnc([C@@H](O)c3ccc(O)cc3)c2cc1O	0.17218543046357615	0.171875	0.058823529411764705	0.06766917293233082	0.2184873949579832	0.08333333333333333
CC(=O)N/C(=C\c1ccccc1)C(=O)Nc1ccccc1	0.30597014925373134	0.12121212121212122	0.07575757575757576	0.07692307692307693	0.19166666666666668	0.08461538461538462
O=C(O[C@@H]1O[C@H]2CO[C@@H](CO)[C@@H](O)[C@H]2O)[C@H](O)[C@H](O)[C@@H]1O	0.03636363636363636	0.043478260869565216	0.15	0.15254237288135594	0.045112781954887216	0.1322314049586777
N=[N+]=CC(=O)C[C@@H](N)C(=O)O	0.08333333333333333	0.09433962264150944	0.057692307692307696	0.06930693069306931	0.08823529411764706	0.11224489795918367
O=C(O)CCNC(=O)c1ccc(-c2ccccc2)cc1	0.3333333333333333	0.1885245901639344	0.09448818897637795	0.096	0.2962962962962963	0.12195121951219512
O=[N+]([O-])CCc1ccccc1	0.13178294573643412	0.09174311926605505	0.0660377358490566	0.0673076923076923	0.15151515151515152	0.06666666666666667
Oc1cc(O)cc(-c2ccc(Cl)cc2)c1	0.16296296296296298	0.16071428571428573	0.05084745762711865	0.05172413793103448	0.20192307692307693	0.05128205128205128
C=C(CC(=O)C(C)C)[C@H](O)CC[C@@H](C)C(=O)O	0.15328467153284672	0.1592920353982301	0.09649122807017543	0.12844036697247707	0.14545454545454545	0.21568627450980393
O=C(CCCc1ccccc1)c1ccccc1	0.2595419847328244	0.12195121951219512	0.09090909090909091	0.09243697478991597	0.20909090909090908	0.08264462809917356
N=C(NCCC[C@H](N)C(=O)O)NC(=O)c1ccc(O)cc1	0.1780821917808219	0.16	0.10317460317460317	0.11382113821138211	0.15702479338842976	0.15
CCOC(=O)C[C@@H]1CCC(=O)[C@@H]1C/C=C/CCO[C@@H]1O[C@@H](CO)[C@@H](O)[C@@H](O)[C@@H]1O	0.07142857142857142	0.08387096774193549	0.17391304347826086	0.17647058823529413	0.07947019867549669	0.17518248175182483
COc1cccc(CNC(=O)Cn2c(=O)cc(C(=O)N3CCCCC3)c3ccccc32)c1	0.21052631578947367	0.13924050632911392	0.10828025477707007	0.10967741935483871	0.2323943661971831	0.0949367088607595
Cc1c(C(=O)O)cccc1OC	0.12213740458015267	0.14285714285714285	0.11764705882352941	0.12	0.16161616161616163	0.1188118811881188
CC(C)C1=C2[C@H]3CC=C4[C@@H]5[C@@H](O[C@@H]6OC[C@@](O)([C@@H]4O)[C@@H](O)[C@]65O)[C@@]3(C)CC[C@@]2(C)CC1	0.06951871657754011	0.0949367088607595	0.12837837837837837	0.14583333333333334	0.07692307692307693	0.12162162162162163
COc1cc2oc3cc(O)c(O)cc3c(=O)c2c(O)c1CC=C(C)C	0.11585365853658537	0.1386861313868613	0.1111111111111111	0.11278195488721804	0.14393939393939395	0.1037037037037037
CCC[C@H](C(=O)c1ccc(C)cc1)N1CCCC1	0.136986301369863	0.1487603305785124	0.13675213675213677	0.14912280701754385	0.16521739130434782	0.1282051282051282
CC(=O)O[C@@H]1C=C(C)C[C@H]2CC[C@@H]1C2(C)C	0.046357615894039736	0.07377049180327869	0.1792452830188679	0.18269230769230768	0.058823529411764705	0.13761467889908258
C=CCOc1cc(C(=O)O)ccc1C1=C(O)C(OC)(C)OC1=O	0.1346153846153846	0.171875	0.125	0.12698412698412698	0.1693548387096774	0.1171875
COC(=O)/C(C#N)=C\C=C\C(=O)OC	0.05555555555555555	0.06837606837606838	0.0625	0.06363636363636363	0.061946902654867256	0.08256880733944955
C[C@H](C(=O)O)c1ccc(O)c(O)c1	0.13740458015267176	0.17307692307692307	0.09433962264150944	0.11764705882352941	0.18181818181818182	0.13861386138613863
C=C(C(=O)O)[C@@H]1CCCC(C)(C)O1	0.05673758865248227	0.06086956521739131	0.10476190476190476	0.10679611650485436	0.06363636363636363	0.09523809523809523
COCCn1c(C)c(C(=O)c2cccc3ccccc23)c2ccccc21	0.3013698630136986	0.14788732394366197	0.09027777777777778	0.09154929577464789	0.29508196721311475	0.08333333333333333
O=S(=O)(Cl)c1ccc(O)cc1	0.09923664122137404	0.15841584158415842	0.07766990291262135	0.07920792079207921	0.12	0.06796116504854369
CN(C(=O)CCCCCCCCCCCCCCCCCC)CCC(=O)O	0.08522727272727272	0.08609271523178808	0.07482993197278912	0.07586206896551724	0.06711409395973154	0.12142857142857143
COC(=O)[C@@]1(c2ccc(O)cc2)CC(C)(C)[C@H]1CO	0.12162162162162163	0.15833333333333333	0.13675213675213677	0.1391304347826087	0.15517241379310345	0.13793103448275862
C[C@@H]([C@@H]1CC[C@H]2[C@H]3COC(=O)[C@@H]4C[C@]5(C)[C@H](C6=CC(=O)OC6)CC[C@@]5(O)[C@@H]4CC[C@]3(O)C2)O[C@@H](C)[C@H]1O	0.06341463414634146	0.07909604519774012	0.1935483870967742	0.19607843137254902	0.06896551724137931	0.13580246913580246
Cc1cc2n[nH]c(=O)n2cc1CCCN1CCC(c2ccccc2)CC1	0.16463414634146342	0.10810810810810811	0.1048951048951049	0.10638297872340426	0.16911764705882354	0.07534246575342465
COc1ccc(O)c2c1C(=O)c1cccc(O)c1C2=O	0.1643835616438356	0.1532258064516129	0.0873015873015873	0.08870967741935484	0.1794871794871795	0.07936507936507936
Cc1[nH]c2ccc(F)cc2c1CCNC(=O)c1ccc(F)cc1	0.2328767123287671	0.2047244094488189	0.08088235294117647	0.08208955223880597	0.27586206896551724	0.07352941176470588
CO[C@H]1O[C@H](CO)[C@@H](O)[C@H](O)[C@H]1O	0.034722222222222224	0.042735042735042736	0.10476190476190476	0.10679611650485436	0.044642857142857144	0.12745098039215685
Cc1ccccc1SC(=O)NCCCCCNC(=O)CCCCCNC(=O)c1ccccc1	0.22807017543859648	0.11585365853658537	0.07926829268292683	0.08024691358024691	0.16339869281045752	0.1
COc1ccccc1N1CCN(CCCCCCCCCC(=O)O)CC1	0.15151515151515152	0.11643835616438356	0.12142857142857143	0.12318840579710146	0.16176470588235295	0.13043478260869565
CC(C)c1nc(-c2ccc(O)cc2)no1	0.16296296296296298	0.23809523809523808	0.0782608695652174	0.0990990990990991	0.20192307692307693	0.07894736842105263
CC(=O)Oc1ccc(C(=O)O)cc1	0.1450381679389313	0.16037735849056603	0.11428571428571428	0.11650485436893204	0.1568627450980392	0.13725490196078433
CC(=O)Nc1c(I)c(C(=O)O)c(I)c(N)c1I	0.12857142857142856	0.11016949152542373	0.06837606837606838	0.06956521739130435	0.10526315789473684	0.08771929824561403
c1c[nH]c(CN2CCCCC2)c1	0.055944055944055944	0.05084745762711865	0.07272727272727272	0.07407407407407407	0.07207207207207207	0.05405405405405406
COc1ccnc(C[S@@](=O)c2nc3ccccc3[nH]2)c1	0.1456953642384106	0.140625	0.06870229007633588	0.06976744186046512	0.18487394957983194	0.061068702290076333
CC[C@H]1CCc2occ(C)c(=O)c2C1	0.06206896551724138	0.07627118644067797	0.14150943396226415	0.14423076923076922	0.07964601769911504	0.08108108108108109
O=c1ccn([C@@H]2O[C@H](CO[P@@](=O)(O)O[P@@](=O)(O)O[C@H]3O[C@@H](CO)[C@@H](O)[C@H](O)[C@@H]3O)[C@@H](O)[C@H]2O)c(=O)[nH]1	0.06565656565656566	0.07602339181286549	0.12658227848101267	0.1282051282051282	0.0718562874251497	0.11320754716981132
OCCCc1ccc(O)c(O[C@H]2O[C@@H](CO)[C@@H](O)[C@@H](O)[C@@H]2O)c1	0.09202453987730061	0.09420289855072464	0.1328125	0.1349206349206349	0.09774436090225563	0.152
CC1=C2[C@@H](CC1)C2	0.022727272727272728	0.02857142857142857	0.0851063829787234	0.08695652173913043	0.03	0.041237113402061855
CC(=O)c1nc2ccccc2c(=O)n1C	0.15555555555555556	0.16216216216216217	0.10810810810810811	0.11009174311926606	0.21568627450980393	0.08928571428571429
CS(=O)(=O)Nc1ccc(-c2ccccc2)cc1	0.2734375	0.1826086956521739	0.06557377049180328	0.06666666666666667	0.24761904761904763	0.05737704918032787
CC1=C(CC/C(C)=C\COc2ccc(C#N)cc2)SC1	0.11688311688311688	0.14173228346456693	0.10317460317460317	0.10483870967741936	0.14754098360655737	0.09523809523809523
COCc1ccc(N[C@@H]2CCCNC2)cc1	0.0945945945945946	0.0975609756097561	0.10256410256410256	0.10434782608695652	0.1016949152542373	0.07563025210084033
Nc1nc2[nH]c(CCCCCCCCCCCCCCCCCCCCO)cc2c1=O	0.06217616580310881	0.0658682634730539	0.05521472392638037	0.055900621118012424	0.06134969325153374	0.05555555555555555
CC(C)=CC/C=C(\C)[C@H]1CC[C@@]2(C)[C@@H]1[C@H](O)C[C@@H]1[C@@]3(C)CC[C@@H](O[C@H]4O[C@@H](CO)[C@H](O)[C@@H](O)[C@@H]4O)C(C)(C)[C@@H]3CC[C@]12C	0.04054054054054054	0.0625	0.13142857142857142	0.12643678160919541	0.05291005291005291	0.11299435028248588
CN1CC[C@]2(C)CC[C@@]3(C)C(=CC[C@@H]4[C@@]5(C)CC[C@@H](O)[C@@](C)(CO)[C@@H]5CC[C@]43C)[C@@H]2[C@@H]1C	0.041237113402061855	0.05421686746987952	0.12666666666666668	0.12080536912751678	0.04938271604938271	0.10526315789473684
O=C(O)CC[C@@H](CCCCCCc1ccccc1)NC(=O)c1ccccc1	0.30405405405405406	0.136986301369863	0.08843537414965986	0.09722222222222222	0.20149253731343283	0.14388489208633093
O=C(OC[C@H]1O[C@@H](Oc2cc(O)c3c(c2)O[C@@H](c2ccc(O)cc2)CC3=O)[C@H](O)[C@H](O)[C@@H]1O)c1cc(O)c(O)c(O)c1	0.14356435643564355	0.12087912087912088	0.13793103448275862	0.13953488372093023	0.15028901734104047	0.11931818181818182
COc1c2ccccc2c(=O)c2c(O)cccc2c1O	0.1958041958041958	0.14285714285714285	0.078125	0.07936507936507936	0.24107142857142858	0.0703125
C[C@@H]1CCCC(=O)C1	0.022388059701492536	0.028037383177570093	0.10638297872340426	0.10869565217391304	0.029411764705882353	0.061855670103092786
Nc1nc2[nH]c(N3CCCC3)nc2c(=O)[nH]1	0.045454545454545456	0.08064516129032258	0.05785123966942149	0.058823529411764705	0.05737704918032787	0.024193548387096774
CCCCCCCCC#CCCCCCCCCCCCCCCCCCCCCC	0.03	0.022857142857142857	0.03592814371257485	0.03636363636363636	0.023529411764705882	0.04878048780487805
O=C(N/N=C/C=C/c1ccccc1)c1ccccc1	0.2391304347826087	0.125	0.06153846153846154	0.0625	0.20869565217391303	0.05384615384615385
CCCCCCOC(C)C	0.06766917293233082	0.07476635514018691	0.07920792079207921	0.10309278350515463	0.06796116504854369	0.125
COC1=C[C@H](C)[C@H]2C[C@H]3O[C@@H](OC)C[C@H]4C(C)=C(OC)C(=O)[C@H]([C@@]34C)[C@@]2(C)C1=O	0.0546448087431694	0.07792207792207792	0.19402985074626866	0.18796992481203006	0.05921052631578947	0.1276595744680851
C=C[C@@]1(C)Cc2c(O)ccc(OC)c2C[C@H]1C(=C)C	0.07792207792207792	0.112	0.11764705882352941	0.11965811965811966	0.10743801652892562	0.09090909090909091
CC(C)c1c(/C=C/C(=O)O)ccc2c1CC[C@H](c1ccc(O)cc1)C2	0.1935483870967742	0.2248062015503876	0.11764705882352941	0.13636363636363635	0.2644628099173554	0.11851851851851852
Oc1ccc([C@H](O)CNCCCCN2CCCC2)cc1O	0.12903225806451613	0.11278195488721804	0.09230769230769231	0.10236220472440945	0.12598425196850394	0.11904761904761904
CCC(=O)SCCNC(=O)CCNC(=O)[C@@H](O)C(C)(C)CO[P@@](=O)(O)O[P@@](=O)(O)OC[C@H]1O[C@@H](n2cnc3c(N)ncnc32)[C@H](O)[C@@H]1OP(=O)	0.10572687224669604	0.10891089108910891	0.13541666666666666	0.125	0.08955223880597014	0.16042780748663102
CC(C)(C)NCCOc1ccc(C(=O)Nc2ccccc2)cc1	0.2765957446808511	0.1417910447761194	0.13076923076923078	0.10687022900763359	0.23333333333333334	0.09774436090225563
N[C@@H](CCCCNC(=O)CCCC[C@@H]1SC[C@@H]2NC(=O)N[C@@H]21)C(=O)O	0.09467455621301775	0.07482993197278912	0.10948905109489052	0.11940298507462686	0.0625	0.16153846153846155
C=CCc1cc2c(c(O[C@@H]3O[C@@H](CO)[C@@H](O)[C@@H](O)[C@@H]3O)c1)OCO2	0.06432748538011696	0.08391608391608392	0.12030075187969924	0.12213740458015267	0.08695652173913043	0.1297709923664122
CC1(C)C[C@@H]2C3=CC[C@@H]4[C@@]5(C)CC[C@@H](O)[C@@](C)(C=O)[C@@H]5CC[C@@]4(C)[C@@]3(C)C[C@@H](O)[C@@]2(CO)[C@@H](O)[C@@H]1O	0.04455445544554455	0.06976744186046512	0.1337579617834395	0.1282051282051282	0.05917159763313609	0.11320754716981132
C=C1/C=C\C[C@H](O)/C(C)=C/C=C/C(C)=C/C=C(/C)CC/C=C(\C)CC/C(C)=C/CC/C(C)=C/CC1	0.10416666666666667	0.08823529411764706	0.10493827160493827	0.09937888198757763	0.10429447852760736	0.07228915662650602
COc1cc([C@@H](O)[C@@H](CO)Oc2ccc(/C=C\CO)cc2OC)ccc1O[C@@H]1O[C@@H](CO)[C@@H](O)[C@@H](O)[C@@H]1O	0.13989637305699482	0.16265060240963855	0.1130952380952381	0.12121212121212122	0.18238993710691823	0.1411042944785276
CO[C@@H]1[C@H](O)[C@@H](O)[C@H](O)[C@H](O)[C@H]1O	0.027777777777777776	0.03418803418803419	0.09523809523809523	0.0970873786407767	0.03571428571428571	0.11764705882352941
CCCCC[C@@H](O)CCO[C@H]1O[C@@H](CO)[C@@H](O)[C@@H](O)[C@@H]1O	0.075	0.0661764705882353	0.112	0.12295081967213115	0.06870229007633588	0.1896551724137931
CC1=C[C@H](O)[C@]2(C)[C@@H](O)C[C@@]3(C)[C@@H](CC[C@@H]4[C@@]5(C)CC[C@@H](O)C(C)(C)[C@@H]5CC[C@]43C)[C@H]2C1	0.03608247422680412	0.05454545454545454	0.14285714285714285	0.136986301369863	0.043209876543209874	0.10596026490066225
C[C@@H]1O[C@@H](OC[C@@H]2O[C@@H](Oc3cc(O)c4c(=O)cc(-c5ccc(O)cc5)oc4c3)[C@@H](O)[C@@H](O)[C@@H]2O)[C@@H](O)[C@@H](O)[C@@H]1O	0.14	0.12921348314606743	0.1206896551724138	0.12209302325581395	0.15294117647058825	0.10857142857142857
O=C(c1cc(F)ccc1F)N1CCN(CCc2ccccc2)CC1	0.2185430463576159	0.15441176470588236	0.09420289855072464	0.09558823529411764	0.2459016393442623	0.07142857142857142
CCOC(=O)CCc1ccc(OCCNC(=O)c2ccccc2)cc1	0.24666666666666667	0.1267605633802817	0.1079136690647482	0.10948905109489052	0.2109375	0.13333333333333333
C=CC[C@H](C=O)c1ccc(OC)cc1	0.1	0.14414414414414414	0.08035714285714286	0.09174311926605505	0.1509433962264151	0.08108108108108109
C[C@H](N[C@@H](CCc1ccccc1)C(=O)O)C(=O)N1CCCC1	0.21232876712328766	0.1450381679389313	0.11627906976744186	0.136	0.19834710743801653	0.16260162601626016
CC1=C(CC[C@](C)(O)CCc2ccc(O)c(O)c2)C(C)(C)CCC1	0.11801242236024845	0.1417910447761194	0.13953488372093023	0.12403100775193798	0.1297709923664122	0.11450381679389313
C[C@@H]1CC(=O)c2c(ccc3c2C(=O)C(O)=C(C)C(=O)CC(C)(C)O3)C1=O	0.10843373493975904	0.12949640287769784	0.13533834586466165	0.13740458015267176	0.10948905109489052	0.08695652173913043
Clc1ccc(-c2ccc(-c3ccccc3)cc2)cc1	0.2857142857142857	0.125	0.03759398496240601	0.03816793893129771	0.23008849557522124	0.03007518796992481
CCCCCOc1ccccc1C(=O)NCCc1ccccc1	0.2465753424657534	0.12318840579710146	0.1037037037037037	0.10526315789473684	0.2	0.11278195488721804
O=C(Nc1cc2ccccc2cc1)c1cn(CCCCCF)c2ccccc12	0.31333333333333335	0.13333333333333333	0.0718954248366013	0.0728476821192053	0.2692307692307692	0.07947019867549669
CC1(C)[C@@H](C(=O)O)CC[C@@]2(C)[C@@H]1CC[C@]13C=C[C@](C)(C1)C(=O)C[C@@H]32	0.0650887573964497	0.09285714285714286	0.15748031496062992	0.16	0.07246376811594203	0.12307692307692308
CC1=C[C@](C)(O)CC(C)(C)[C@@H]1/C=C/[C@@H](C)O[C@@H]1O[C@@H](CO)[C@@H](O)[C@@H](O)[C@@H]1O	0.056818181818181816	0.10416666666666667	0.1417910447761194	0.15267175572519084	0.09219858156028368	0.15151515151515152
C[C@H]1[C@H]2[C@H](O[C@H]3O[C@@H](CO)[C@H](O)[C@@H](O)[C@@H]3O)OC=C(C(=O)O)[C@H]2CC(=O)O1	0.07428571428571429	0.08783783783783784	0.2109375	0.21428571428571427	0.08333333333333333	0.16666666666666666
CCCSc1ccc(CC(=O)O)cc1	0.14925373134328357	0.17592592592592593	0.1308411214953271	0.13333333333333333	0.18446601941747573	0.14285714285714285
CC[C@H](C(=O)[C@@H](C)[C@@H](O)[C@@H](C)[C@@H]1O[C@@](O)(CC)[C@@H](C)C[C@@H]1C)[C@@H]1O[C@](C)([C@@]2(O)O[C@](CC)([C@@H](C)O)C[C@@H]2C)C[C@@H]1C	0.08823529411764706	0.10795454545454546	0.15950920245398773	0.1761006289308176	0.09826589595375723	0.18238993710691823
CO[C@H]1O[C@@H](C)[C@@H](OCc2ccccc2)[C@@H](O)[C@@H]1O	0.12751677852348994	0.09302325581395349	0.1440677966101695	0.14655172413793102	0.14285714285714285	0.1452991452991453
C=C(CC(C)C)OC(C)(C)OC	0.058394160583941604	0.09259259259259259	0.10891089108910891	0.0891089108910891	0.0761904761904762	0.08823529411764706
CC(C)(C)CC(C)(C)C	0.022556390977443608	0.04807692307692308	0.09574468085106383	0.052083333333333336	0.0297029702970297	0.04081632653061224
Cc1ccnc(N/C(O)=N/S(=O)(=O)c2ccccc2)n1	0.1875	0.18032786885245902	0.078125	0.07936507936507936	0.18803418803418803	0.07874015748031496
Nc1ccccc1Oc1ccccc1	0.2	0.09322033898305085	0.05128205128205128	0.05217391304347826	0.18095238095238095	0.042735042735042736
O=C1CC[C@@H](N2CCCCC2)C1	0.02040816326530612	0.01652892561983471	0.07339449541284404	0.07476635514018691	0.02608695652173913	0.03571428571428571
CCC/C=C1\OC(=O)C2=C1CC[C@@H](O)[C@@H]2O	0.06711409395973154	0.09090909090909091	0.13513513513513514	0.13761467889908258	0.09482758620689655	0.10619469026548672
C#CC1(O)CC[C@H]2[C@@H]3CCc4cc(O)c(O)cc4[C@@]23CC1	0.05454545454545454	0.06521739130434782	0.07633587786259542	0.07751937984496124	0.06766917293233082	0.06870229007633588
C[C@@H]1OC[C@H]2S[C@@]3(CCO[C@@H]3C)S[C@H]12	0.013071895424836602	0.015873015873015872	0.10909090909090909	0.1111111111111111	0.01652892561983471	0.07079646017699115
O=C1c2cccc3ccc(-c4ccc(O)c(O)c4)c(c23)[C@@H](O)[C@H]1O	0.1895424836601307	0.14814814814814814	0.07971014492753623	0.08088235294117647	0.21951219512195122	0.08823529411764706
Cn1c(=O)cc(C(=O)O)c(C)c1N	0.1044776119402985	0.12037037037037036	0.10576923076923077	0.10784313725490197	0.1262135922330097	0.09615384615384616
CC(C)CCOC(=O)CCc1ccccc1	0.20300751879699247	0.14655172413793102	0.11403508771929824	0.13636363636363635	0.20754716981132076	0.1559633027522936
CCc1[nH]c(-c2ccccc2)nc1C	0.17424242424242425	0.14285714285714285	0.07964601769911504	0.08108108108108109	0.18269230769230768	0.07079646017699115
O=C(N[C@H]1CN([C@@H]2COCCO2)CN1)c1ccccc1	0.12987012987012986	0.072992700729927	0.1015625	0.10317460317460317	0.12698412698412698	0.07692307692307693
CC1(C)CCC[C@H](C(=O)O)C1	0.051094890510948905	0.06363636363636363	0.09900990099009901	0.10101010101010101	0.06666666666666667	0.0891089108910891
C[S@](=O)C[C@H](NC(=O)CC[C@@H](N)C(=O)O)C(=O)O	0.11805555555555555	0.10743801652892562	0.07563025210084033	0.08620689655172414	0.09322033898305085	0.14414414414414414
Oc1cc2c(cc1O)[C@H](COc1ccc(Cl)cc1)OC2	0.12418300653594772	0.1328125	0.0859375	0.0873015873015873	0.15702479338842976	0.078125
COc1ccc(C[C@@H](O)C(=O)O)cc1	0.15037593984962405	0.18867924528301888	0.1111111111111111	0.12380952380952381	0.19801980198019803	0.14423076923076922
CC(C)=CC[C@@H](/C=C/C(C)=C/C=C/C=C/C(=O)O)/C=C/C=C(\C)CC/C=C(\C)CC/C=C(\C)CC/C=C(\C)CC/C=C(/C)C	0.05829596412556054	0.07731958762886598	0.06282722513089005	0.06349206349206349	0.06806282722513089	0.08021390374331551
CNC(=O)[C@H](CCCNC(=N)N)NC(=O)O	0.1056338028169014	0.08333333333333333	0.0782608695652174	0.08928571428571429	0.07758620689655173	0.12844036697247707
COc1c(CC=C(C)C)cc2c(c1OC)C(=O)C[C@@H](c1ccc(O)cc1)O2	0.14457831325301204	0.16428571428571428	0.145985401459854	0.14814814814814814	0.17037037037037037	0.09859154929577464
C/C1=C/CC/C(C)=C/CC1	0.043795620437956206	0.05454545454545454	0.0891089108910891	0.09090909090909091	0.05714285714285714	0.05825242718446602
CCn1c(=O)c2c(nc(NC(=O)c3ccccc3)n3ccnc32)n(C)c2ccccc21	0.2830188679245283	0.1568627450980392	0.08917197452229299	0.09032258064516129	0.2112676056338028	0.0759493670886076
CNCCC[C@@]1(C)C(=O)N(c2ccccc2)c2ccccc21	0.24475524475524477	0.12686567164179105	0.09022556390977443	0.0916030534351145	0.21666666666666667	0.07462686567164178
OC[C@@H]1O[C@H](OC[C@@H]2O[C@@H](OC[C@@H]3O[C@@H](O)[C@@H](O)[C@@H](O)[C@@H]3O)[C@@H](O)[C@@H](O)[C@@H]2O)[C@@H](O)[C@@H](O)[C@@H]1O	0.03	0.028735632183908046	0.0880503144654088	0.08917197452229299	0.029585798816568046	0.08860759493670886
CC1(C)C[C@H]2[C@H]1CC=C1C=CC[C@]21C	0.04054054054054054	0.058333333333333334	0.12037037037037036	0.12264150943396226	0.05172413793103448	0.10091743119266056
CC[C@H](C(C)C)[C@H](O)[C@@H](O)[C@@H](C)[C@H]1CC[C@H]2[C@@H]3CC(=O)[C@@H]4C[C@@H](O)[C@@H](O)C[C@]4(C)[C@H]3CC[C@@]21C	0.07853403141361257	0.10493827160493827	0.1610738255033557	0.1793103448275862	0.09433962264150944	0.1780821917808219
CC[C@@H]1O[C@H]1C/C=C\C/C=C\CCCCCCCC(=O)O	0.06707317073170732	0.08029197080291971	0.09230769230769231	0.09375	0.08333333333333333	0.11904761904761904
CC(=O)O[C@H]1C[C@]2(C)[C@]3(CO)CCC(C)=C[C@H]3O[C@H]1[C@]21CO1	0.05421686746987952	0.07246376811594203	0.17355371900826447	0.17647058823529413	0.06716417910447761	0.14634146341463414
CCN[C@H]1CO[C@@H](O)[C@@H](O)[C@H](O)[C@H]1O	0.0410958904109589	0.041666666666666664	0.11214953271028037	0.11428571428571428	0.043478260869565216	0.1346153846153846
COC1=C2C[C@@H](C)C[C@H](OC)[C@H](O)[C@H](C)/C=C(\C)[C@@H](OC(N)=O)[C@@H](OC)/C=C/C=C(/C)C(=O)NC(=C(c3ccco3)C1=O)C2=O	0.11267605633802817	0.1111111111111111	0.21428571428571427	0.20958083832335328	0.11413043478260869	0.1534090909090909
C=CCS[S@](=O)CCC	0.03731343283582089	0.04672897196261682	0.06	0.061224489795918366	0.049019607843137254	0.06060606060606061
Clc1ccc(CO/N=C(\N)Nc2ccc(Cl)cc2)cc1	0.1780821917808219	0.10687022900763359	0.061068702290076333	0.06201550387596899	0.16666666666666666	0.05343511450381679
COc1ccc(C[C@@H]2COc3cc(OC)c(OC)cc3C2=O)cc1	0.12962962962962962	0.1386861313868613	0.1111111111111111	0.11278195488721804	0.15267175572519084	0.08759124087591241
CC(C)n1c(CCN2CCN(CCCCNCCO)CC2)nc2ccccc21	0.15294117647058825	0.12666666666666668	0.09395973154362416	0.1103448275862069	0.19708029197080293	0.10204081632653061
COc1cc(Cc2ncc[nH]2)ccc1OC	0.09523809523809523	0.11666666666666667	0.07563025210084033	0.07692307692307693	0.12173913043478261	0.06722689075630252
O=c1ccc2ccccc2o1	0.13953488372093023	0.1111111111111111	0.07547169811320754	0.07692307692307693	0.18556701030927836	0.046296296296296294
NCCS[C@@H]1c2c(O)cc(O)cc2O[C@H](c2ccc(O)c(O)c2)[C@H]1O	0.11515151515151516	0.12142857142857143	0.10218978102189781	0.1037037037037037	0.13432835820895522	0.10294117647058823
C=C1[C@H](OC(=O)/C=C(\C)CC)C[C@@H](C(C)C)[C@H]2/C(=C/C)C(=O)[C@H](OC(=O)[C@H](C)CC)[C@@H]12	0.09444444444444444	0.13333333333333333	0.17985611510791366	0.24615384615384617	0.10738255033557047	0.24427480916030533
CCOc1cc(C=O)ccc1OCCNC(=O)c1ccccc1	0.21476510067114093	0.14925373134328357	0.11278195488721804	0.11450381679389313	0.22131147540983606	0.10526315789473684
CC(C)(C(=O)O)[C@H]1CC[C@]23C[C@@H](CC[C@H]2[C@]1(C)CC(=O)O)[C@@]1(C)O[C@@H]31	0.07692307692307693	0.09154929577464789	0.1640625	0.13953488372093023	0.07142857142857142	0.14728682170542637
CCc1cc(S(C)(=O)=O)ccc1C	0.09558823529411764	0.17307692307692307	0.11538461538461539	0.11764705882352941	0.11428571428571428	0.10576923076923077
COc1cc(=O)oc(/C=C\C=C\C=C/[C@@](C)(O)O)c1C	0.06289308176100629	0.109375	0.10569105691056911	0.08943089430894309	0.10483870967741936	0.07142857142857142
Cn1c2ccccc2c(=O)c2c(O)cc3c(c21)C[C@@H]([C@@](C)(O)CO[C@@H]1O[C@@H](CO)[C@@H](O)[C@@H](O)[C@@H]1O)O3	0.15053763440860216	0.11976047904191617	0.16774193548387098	0.15483870967741936	0.19736842105263158	0.1320754716981132
CC[C@H](C)[C@H](N)C(=O)N1CCC[C@H]1C(=O)O	0.1056338028169014	0.1016949152542373	0.11711711711711711	0.1509433962264151	0.10619469026548672	0.17142857142857143
CCC(=O)[C@H](C)C[C@H](C)[C@H]1CC[C@@]2(C)[C@@H]3CC[C@H]4C(C)(C)[C@@H](O)CC[C@@]45C[C@]35CC[C@]12C	0.06878306878306878	0.09375	0.1342281879194631	0.15172413793103448	0.08280254777070063	0.14285714285714285
CN1C(=O)CN=C(c2ccccc2)c2ccccc21	0.25	0.1349206349206349	0.0703125	0.07142857142857142	0.22123893805309736	0.05426356589147287
CC1=C(CCO[P@](=O)(O)OP(=O)(O)O)S/C(=C(\O)CCC(=O)O)N1Cc1cnc(C)nc1N	0.1340782122905028	0.15789473684210525	0.08974358974358974	0.09090909090909091	0.13245033112582782	0.14189189189189189
CC1=C2C[C@H](C(C)(C)O)CC[C@]2(C)C[C@@]2(O[C@@H]3[C@@H](C(=O)C(C)=C4C[C@H](C(C)(C)O)CC[C@]43C)C2=O)C1=O	0.065	0.08771929824561403	0.1464968152866242	0.11949685534591195	0.06470588235294118	0.0783132530120482
C[N+]1(CCOC[C@@H]2CCC[N@+]3(C)CCCC[C@H]23)CCCCC1	0.028735632183908046	0.02702702702702703	0.08148148148148149	0.08270676691729323	0.027972027972027972	0.0661764705882353
NC(N)=C/C=N/c1ccc(-c2ccccc2)cc1	0.22794117647058823	0.13821138211382114	0.046875	0.047619047619047616	0.25	0.0390625
O=C1C=C2C(=CCO[C@H]2O)O1	0.050359712230215826	0.0625	0.10784313725490197	0.11	0.06542056074766354	0.07692307692307693
Cc1[nH]c(/C=C2\CC(=O)Nc3ccccc32)c(C)c1C	0.14	0.13385826771653545	0.08661417322834646	0.088	0.16806722689075632	0.0703125
C=C1[C@H]2CC[C@H](C2)[C@]1(C)CC/C=C(/C)CO	0.052980132450331126	0.06451612903225806	0.125	0.12727272727272726	0.06722689075630252	0.10619469026548672
C[C@H](N)[C@@H]1N=CCC[C@H]1C(=O)O	0.06521739130434782	0.09090909090909091	0.09615384615384616	0.12	0.08490566037735849	0.1188118811881188
CC[C@H](C)[C@H](NC(=O)[C@H](CCC(=O)O)NC(=O)[C@H](CCC(=O)O)NC(=O)[C@H](Cc1ccc(OP(=O)(O)O)cc1)NC(=O)CC(C)C)C(=O)	0.16826923076923078	0.18032786885245902	0.09947643979057591	0.11827956989247312	0.15934065934065933	0.1875
CC(=O)N[C@H]1C[C@H]2CCCN2C(=O)[C@H]1C	0.061224489795918366	0.05737704918032787	0.14953271028037382	0.1523809523809524	0.05982905982905983	0.11926605504587157
CC1(C)C=C2C(=O)C(=O)c3ccc(O)c(O)c3[C@@]2(C)C1	0.12	0.14634146341463414	0.10655737704918032	0.10833333333333334	0.13333333333333333	0.09836065573770492
C=C(CCCCC(=O)O)C(=C)/C=C/[C@H]1CCC(=O)[C@@H]1CCCCCCC(=O)O	0.0847457627118644	0.09271523178807947	0.10416666666666667	0.1056338028169014	0.08108108108108109	0.14492753623188406
C[C@H]1[C@H]2[C@H](C[C@H]3[C@@H]4CC[C@@H]5C[C@@H](O)CC[C@]5(C)[C@H]4CC[C@]32C)O[C@@]12CC[C@@H](C)CN2	0.015228426395939087	0.02976190476190476	0.15172413793103448	0.15384615384615385	0.01818181818181818	0.08496732026143791
O=C1[C@@H](O)N=C(c2ccccc2)c2ccccc2N1	0.24087591240875914	0.1349206349206349	0.07874015748031496	0.08	0.21052631578947367	0.0625
O[C@H]1CO[C@@H](OC[C@H]2O[C@@H](O)[C@@H](O)[C@@H](O)[C@H]2O)[C@@H](O)[C@H]1O	0.023952095808383235	0.02857142857142857	0.104	0.10569105691056911	0.02962962962962963	0.10483870967741936
O=c1ccn([C@H]2C[C@H](O)[C@@H](COP(=O)(O)O)O2)c(=O)[nH]1	0.07643312101910828	0.09230769230769231	0.14285714285714285	0.1452991452991453	0.0873015873015873	0.13445378151260504
Cc1cc(Cl)ncc1C(=O)O	0.08270676691729323	0.11428571428571428	0.08823529411764706	0.09	0.10891089108910891	0.0891089108910891
CCN(CCNC(=O)c1ccccc1)C1CCCCC1	0.15333333333333332	0.10606060606060606	0.12903225806451613	0.13114754098360656	0.14634146341463414	0.112
C=C1[C@@H](O)[C@H](O)C[C@@]2(C)[C@H]1CC[C@]1(C)[C@@H]2CC=C2[C@H]3[C@](C(=O)OC)(C(=O)O)CC[C@]3(C)CC[C@]21C	0.07731958762886598	0.08982035928143713	0.1503267973856209	0.14473684210526316	0.07272727272727272	0.1513157894736842
COc1cc(CC[C@@H](O)C[C@H](O)CCc2ccc(O)c(OC)c2)ccc1O	0.22580645161290322	0.19852941176470587	0.08275862068965517	0.09154929577464789	0.2248062015503876	0.2
COc1ccc(OCCCCCCCCCCCO)cc1OC	0.09036144578313253	0.09219858156028368	0.08823529411764706	0.08955223880597014	0.09558823529411764	0.09701492537313433
C=C1C(=O)C2=CC[C@@H]3[C@](C)(O)CCC[C@]3(C)[C@H]21	0.05228758169934641	0.06349206349206349	0.11304347826086956	0.11504424778761062	0.06611570247933884	0.07627118644067797
CCCSC[C@@H](NC(=O)CC[C@H](N)C(=O)O)C(=O)NCC(=O)O	0.12101910828025478	0.1037037037037037	0.07518796992481203	0.08461538461538462	0.09090909090909091	0.16393442622950818
Cn1c(C(=O)N2CCCCC2)nc2ccccc21	0.12080536912751678	0.12	0.09836065573770492	0.1	0.17391304347826086	0.07258064516129033
CO[C@@H]1c2cc(C(C)C)c(O)c(O)c2[C@@]2(C)CCCC(C)(C)[C@@H]2[C@@H]1O	0.09036144578313253	0.12408759124087591	0.1297709923664122	0.140625	0.1037037037037037	0.12213740458015267
COc1ccc(Nc2nc(C)nc(Nc3ccc(C(=O)N(C)C)cc3)n2)cc1	0.18292682926829268	0.19285714285714287	0.08783783783783784	0.08904109589041095	0.18248175182481752	0.0738255033557047
CC(=O)O[C@@H]1C(C)(C)CCC[C@]2(C)[C@H](CC[C@]3(C)[C@@H]2CC=C2[C@@H]4CC(C)(C)[C@@H]4CC[C@@]23C)C1(C)C	0.034653465346534656	0.05202312138728324	0.1282051282051282	0.12258064516129032	0.041176470588235294	0.10062893081761007
NCCCCCCNS(=O)(=O)c1ccccc1	0.14788732394366197	0.11475409836065574	0.0743801652892562	0.07563025210084033	0.12931034482758622	0.09322033898305085
CCCC[C@H](CN(O)CC[C@@H](NC(=O)c1ccccc1)C(=O)O)C(=O)O	0.2236842105263158	0.16058394160583941	0.10071942446043165	0.11029411764705882	0.18461538461538463	0.1875
C=CCOc1ccc2c(c1)OCO2	0.0625	0.08620689655172414	0.08108108108108109	0.08256880733944955	0.09009009009009009	0.0625
CCCCCCCCC(=O)OC[C@H]1O[C@@H](Oc2ccc3c(=O)c(-c4ccc(OC)cc4)coc3c2)[C@@H](O)[C@@H](O)[C@@H]1O	0.19072164948453607	0.1590909090909091	0.14450867052023122	0.14619883040935672	0.20606060606060606	0.15204678362573099
C[C@@H]1O[C@@H](Oc2cc(O)c3c(=O)c(O[C@@H]4O[C@@H](CO)[C@@H](O)[C@@H](O)[C@@H]4O)c(-c4ccc(O)cc4)oc3c2)[C@@H](O)[C@@H](O)[C@@H]1O	0.1330049261083744	0.12777777777777777	0.11931818181818182	0.1206896551724138	0.14450867052023122	0.10734463276836158
COc1cc(Cc2cnc(N)nc2N)cc(OC)c1OC	0.08125	0.12307692307692308	0.07692307692307693	0.078125	0.09302325581395349	0.06923076923076923
Cc1[nH]c2ccc(OC(F)(F)F)cc2c1CCNC(=O)c1ccccc1	0.2129032258064516	0.15	0.09154929577464789	0.0851063829787234	0.23809523809523808	0.07692307692307693
O=C(N[C@H]1COC(=O)c2ccccc21)c1cn(CCCCCF)c2ccccc12	0.25157232704402516	0.1390728476821192	0.10666666666666667	0.10810810810810811	0.2462686567164179	0.1
Cc1ccc([C@H]2OC(=O)[C@H]3[C@@H](c4ccc(O)c(O)c4)OC[C@H]23)cc1	0.14375	0.13043478260869565	0.12781954887218044	0.1297709923664122	0.1796875	0.1037037037037037
COc1cc(C)c(C(=O)Oc2ccc(C)cc2)c(OC)c1	0.1456953642384106	0.168	0.10236220472440945	0.104	0.175	0.0859375
N=C(N)NCCC[C@@H](NC(=O)CC[C@@H](N)C(=O)O)C(=O)O	0.1111111111111111	0.0916030534351145	0.06201550387596899	0.07142857142857142	0.078125	0.14285714285714285
C#CCN(Cc1ccccc1)c1ccccc1	0.2222222222222222	0.104	0.056	0.056910569105691054	0.17699115044247787	0.048
C[C@@H](O)c1ccc(CCOc2ccc(C[C@H]3SC(=O)NC3=O)cc2)cc1	0.20382165605095542	0.16546762589928057	0.10638297872340426	0.12408759124087591	0.21705426356589147	0.11510791366906475
COC(F)(F)C(F)(F)F	0.014925373134328358	0.018691588785046728	0.03	0.020202020202020204	0.0196078431372549	0.02
O=C(C[C@H]1CC(c2ccccc2)c2ccccc21)N1CCCC1	0.20394736842105263	0.10638297872340426	0.1111111111111111	0.11278195488721804	0.1889763779527559	0.08759124087591241
CC(C)=CCC1(CC=C(C)C)C(=O)C(=O)C(C(=O)C(C)C)C1=O	0.09433962264150944	0.1484375	0.11904761904761904	0.13008130081300814	0.11811023622047244	0.1111111111111111
C=C1[C@@H](O)C[C@H](OC(C)=O)[C@@]2(C)[C@@H](OC(C)=O)[C@H](OC(C)=O)C3=C(C)[C@@H](OC(C)=O)C[C@H]([C@@H](OC(C)=O)[C@@H]12)C3(C)C	0.05714285714285714	0.07142857142857142	0.15950920245398773	0.15432098765432098	0.049723756906077346	0.12574850299401197
COc1cc([C@H]2OC[C@@H]3[C@@H](c4ccc5c(c4)OCO5)OC[C@H]23)cc(OC)c1O	0.09497206703910614	0.09740259740259741	0.11643835616438356	0.11805555555555555	0.10810810810810811	0.087248322147651
N#Cc1ccc(COCCOc2ccccc2)cc1	0.1875	0.09923664122137404	0.06976744186046512	0.07086614173228346	0.19827586206896552	0.06201550387596899
O=C(NCC1(N2CCCCC2)CC1)c1ccccc1	0.14093959731543623	0.08333333333333333	0.0873015873015873	0.08870967741935484	0.14049586776859505	0.07086614173228346
C=C[C@H](O)C#CC#C[C@H](O)/C=C/CCCCCCC	0.07006369426751592	0.09302325581395349	0.046511627906976744	0.05555555555555555	0.0967741935483871	0.10743801652892562
CC(=O)c1occc1O[C@@H]1O[C@H](CO)[C@@H](O)[C@@H](O)[C@@H]1O	0.08333333333333333	0.10077519379844961	0.15254237288135594	0.15517241379310345	0.10483870967741936	0.16379310344827586
CCC1=C(C)C(=O)O1	0.05426356589147287	0.06862745098039216	0.09574468085106383	0.09782608695652174	0.07216494845360824	0.0625
CSCC[C@@H](NC(=O)CC[C@@H](N)C(=O)O)C(=O)NCC(=O)O	0.12337662337662338	0.10606060606060606	0.06870229007633588	0.078125	0.09302325581395349	0.15833333333333333
CN1CN([C@@H]2O[C@H](CO)[C@@H](O)[C@H]2O)C(=O)C1	0.05333333333333334	0.056451612903225805	0.12612612612612611	0.12844036697247707	0.06779661016949153	0.11711711711711711
CN1C(=O)[C@@H](Cc2ccccc2)c2ccccc21	0.22794117647058823	0.12	0.08064516129032258	0.08196721311475409	0.21621621621621623	0.064
Cc1ccc(Cn2c(SCC(=O)Nc3ccc(F)cc3)nc3c(=O)[nH]cnc32)cc1	0.2802547770700637	0.20833333333333334	0.08387096774193549	0.08496732026143791	0.2426470588235294	0.07051282051282051
C=C1[C@@H]2CC[C@@H]3[C@](C2)(C(=O)O[C@H]2CCC(C)(C)[C@H]4CC[C@]25CCC(C)(C)[C@H]4[C@H]35)[C@@H]1O	0.03125	0.049079754601226995	0.15384615384615385	0.15602836879432624	0.0375	0.08609271523178808
CS(=O)(=O)CCC/C(=N\OS(=O)(=O)O)S[C@@H]1O[C@H](CO)[C@@H](O)[C@@H](O)[C@@H]1O	0.06395348837209303	0.09859154929577464	0.11940298507462686	0.12121212121212122	0.055944055944055944	0.14615384615384616
OC[C@@H]1O[C@@H](O[C@@H]2[C@@H](O)[C@@H](O)[C@@H](O)O[C@@H]2CO)[C@@H](O)[C@@H](O)[C@@H]1O	0.029239766081871343	0.034722222222222224	0.1	0.1015625	0.03597122302158273	0.10077519379844961
CO[C@@H]1[C@H](O)[C@H](CO)O[C@@H](O[C@@H]2[C@@H](COS(=O)(=O)O)O[C@@H](C)[C@@H](OS(=O)(=O)O)[C@@H]2O)[C@@H]1OS(=O)(=O)O	0.045	0.07692307692307693	0.11392405063291139	0.11538461538461539	0.047337278106508875	0.11464968152866242
C[C@H]1CC[C@@]2(O)[C@]3(C)C[C@@]4(O)O[C@]2(C(=O)[C@@]4(C)C([C@@H](C)CO[C@@H]2O[C@@H](CO)[C@@H](O)[C@@H](O)[C@@H]2O)=CC3=O)[C@@H]1O	0.07462686567164178	0.09883720930232558	0.17307692307692307	0.19078947368421054	0.08235294117647059	0.1518987341772152
Cc1ccc(-c2oc3cc(O)cc(O)c3c(=O)c2O)cc1	0.17687074829931973	0.1774193548387097	0.07692307692307693	0.078125	0.20512820512820512	0.06923076923076923
O=C(O)[C@H](O)[C@@H](O)CO	0.096	0.12244897959183673	0.050505050505050504	0.0625	0.12903225806451613	0.14444444444444443
Oc1ccc2c3c1O[C@@H]1c4[nH]c5c(c4C[C@]4(O)[C@@H](C2)N(CC2CC2)CC[C@]314)C[C@]1(O)[C@H]2Cc3ccc(O)c4c3[C@@]1(CCN2CC1CC1)[C@@H]5O4	0.09401709401709402	0.09047619047619047	0.09852216748768473	0.09950248756218906	0.09803921568627451	0.07766990291262135
CCCOC(=O)c1ccc(OC)cc1	0.12408759124087591	0.15454545454545454	0.1308411214953271	0.13333333333333333	0.1619047619047619	0.12149532710280374
CCOC(=O)NC(C)(C)C	0.05263157894736842	0.0761904761904762	0.13829787234042554	0.10526315789473684	0.058823529411764705	0.09278350515463918
OC[C@H]1O[C@H](S)[C@H](O)[C@@H](O)[C@@H]1O	0.028169014084507043	0.034782608695652174	0.08653846153846154	0.08823529411764706	0.03636363636363636	0.10891089108910891
CC[C@H](CC[C@@H](C)[C@H]1CC[C@H]2[C@@H]3CCC4=CC(=O)CC[C@]4(C)[C@H]3CC[C@@]21C)C(C)C	0.08196721311475409	0.09615384615384616	0.14583333333333334	0.16428571428571428	0.08496732026143791	0.14685314685314685
C[C@H](CC[C@H](O)C(C)(C)O)[C@H]1CC[C@]2(C)C3=C(CC[C@]12C)[C@]1(C)C[C@H](OC(=O)C[C@](C)(O)CC(=O)O)[C@H](O)C(C)(C)[C@@H]1CC3	0.11594202898550725	0.11475409836065574	0.17159763313609466	0.15976331360946747	0.09944751381215469	0.2085889570552147
CC(=O)NCCc1ccccc1	0.1640625	0.11926605504587157	0.09433962264150944	0.09615384615384616	0.18181818181818182	0.09523809523809523
c1ccc(-c2nsc(N3CCN(c4ccccc4)CC3)n2)cc1	0.22666666666666666	0.11347517730496454	0.055944055944055944	0.05673758865248227	0.16923076923076924	0.034482758620689655
Cc1ccccc1Sc1ccccc1	0.20930232558139536	0.10256410256410256	0.05128205128205128	0.05217391304347826	0.19230769230769232	0.042735042735042736
c1csc(-c2csc(Nc3ccccc3)n2)c1	0.19424460431654678	0.10317460317460317	0.0390625	0.03968253968253968	0.16521739130434782	0.03125
C/C(=C/[C@@H](C)C(=O)C[C@H](O)CC1CC(=O)NC(=O)C1)C(=O)O	0.13815789473684212	0.168	0.12903225806451613	0.15	0.1557377049180328	0.18803418803418803
N#CC1=C(N)Oc2ccccc2[C@H]1c1ccccc1	0.19718309859154928	0.1	0.05384615384615385	0.0546875	0.1794871794871795	0.03816793893129771
CC(C)(C)NC(=O)c1ccc(OC(C)=O)cc1	0.14285714285714285	0.1565217391304348	0.15454545454545454	0.12612612612612611	0.13274336283185842	0.125
CC/C=C\CCO[C@@H]1O[C@@H](CO)[C@@H](O)[C@@H](O)[C@@H]1O	0.05128205128205128	0.06201550387596899	0.11965811965811966	0.12173913043478261	0.06451612903225806	0.1504424778761062
O=C(/C=C\c1ccc(O)cc1)OC[C@H]1O[C@@H](Oc2cc(O)c3c(c2)O[C@@H](c2ccc(O)cc2)CC3=O)[C@@H](O)[C@H](O)[C@@H]1O	0.17676767676767677	0.13812154696132597	0.13636363636363635	0.13793103448275862	0.18235294117647058	0.11797752808988764
CC(C)CCC[C@H](C)CCC[C@@H](C)CCC[C@@H](C)[C@H](O)C(=O)O	0.12101910828025478	0.13740458015267176	0.0916030534351145	0.1015625	0.125	0.16393442622950818
CC[C@@H](C#CC#C/C=C/CO)O[C@@H]1O[C@@H](CO)[C@@H](O)[C@@H](O)[C@@H]1O	0.047058823529411764	0.06338028169014084	0.10687022900763359	0.12598425196850394	0.06569343065693431	0.14285714285714285
CCC[C@]1(O)CC[C@H]2[C@@H]3CCC4=C/CCCC[C@]4(C)[C@H]3CC[C@@]21C	0.03977272727272727	0.05405405405405406	0.1111111111111111	0.11278195488721804	0.04861111111111111	0.09558823529411764
Cc1ccc2c(N3CCN(CCN4CCN(C)CC4)CC3)cc(=O)oc2c1	0.10285714285714286	0.10666666666666667	0.10344827586206896	0.1048951048951049	0.1258741258741259	0.06711409395973154
CC(=O)O[C@]1(C)CCC[C@]2(C)CCCC(C)=C[C@H]2OC1	0.04294478527607362	0.06716417910447761	0.1322314049586777	0.13445378151260504	0.05343511450381679	0.0967741935483871
COc1ccc2c3c1O[C@H]1[C@@H](O)CC=C4[C@H](C2)N(C)CC[C@]431	0.08536585365853659	0.09420289855072464	0.15079365079365079	0.1532258064516129	0.10606060606060606	0.09923664122137404
CCCCCCO[C@H](C)OC(C)=O	0.07913669064748201	0.08849557522123894	0.10377358490566038	0.12745098039215685	0.08256880733944955	0.1485148514851485
CC1(C)CC(=O)c2c(ccc(C(=O)Nc3ccc(C(=O)O)cc3)c2O)O1	0.2483221476510067	0.17777777777777778	0.10869565217391304	0.11029411764705882	0.2125984251968504	0.11764705882352941
CCNC(=O)CCC/C=C\C[C@H]1[C@@H](O)C[C@@H](O)[C@@H]1/C=C/[C@@H](O)CCc1ccccc1	0.1695906432748538	0.1456953642384106	0.14383561643835616	0.15384615384615385	0.19148936170212766	0.2028985507246377
C=C1CC[C@]2(OC1)O[C@@H]1C[C@H]3[C@@H]4CC[C@H]5C[C@@H](O)CC[C@]5(C)[C@H]4CC(=O)[C@]3(C)[C@H]1[C@H]2C	0.030612244897959183	0.041666666666666664	0.1736111111111111	0.176056338028169	0.036585365853658534	0.09803921568627451
CN[C@@H]1[C@@H](O[C@H]2O[C@H](CO)[C@@H](O)[C@H](O)[C@H]2O)O[C@H](CO)[C@H](O)[C@H]1O	0.040697674418604654	0.0410958904109589	0.10606060606060606	0.1076923076923077	0.0425531914893617	0.10687022900763359
C[C@H](N)C(=O)NCC(=O)O	0.1111111111111111	0.10784313725490197	0.07	0.09375	0.10204081632653061	0.13978494623655913
CO/C=C(C(=O)OC)\C(C)=C\C=C\c1ccc(OC)cc1	0.10191082802547771	0.15873015873015872	0.10236220472440945	0.104	0.14634146341463414	0.09448818897637795
C=C(C)[C@@H](O)[C@@H](O)C[C@]1(C)[C@@H](O)C[C@]2(O)[C@@H]1CC[C@]1(C)[C@@H]2CC[C@]2(C)[C@H](C)CC[C@]12C	0.05913978494623656	0.08280254777070063	0.11564625850340136	0.11724137931034483	0.07142857142857142	0.13986013986013987
COc1nc(C)nc2c1ncn2[C@@H]1O[C@H](CO)[C@@H](O)[C@H]1O	0.07453416149068323	0.11450381679389313	0.1111111111111111	0.11290322580645161	0.09302325581395349	0.112
O[C@H]1CO[C@@H](O)[C@@H](O)[C@@H]1O[C@@H]1O[C@@H](CO)[C@@H](O)[C@@H](O)[C@@H]1O	0.023952095808383235	0.02857142857142857	0.104	0.10569105691056911	0.02962962962962963	0.10483870967741936
CC/C=C\CCCCOC(=O)CC(=O)OC[C@H](CO[P@@](=O)(O)O[C@@H]1[C@@H](O)[C@@H](O)[C@@H](OP(=O)(O)O)[C@@H](OP(=O)(O)O)[C@@H]1O)OC(=O)CCCCCC	0.06779661016949153	0.07142857142857142	0.095	0.10152284263959391	0.06280193236714976	0.13541666666666666
CC1(C)[C@H]2CC[C@@]34C=C[C@@](C)(C3)C(=O)C[C@H]4[C@]2(C)CC(=O)[C@@H]1O	0.05357142857142857	0.07913669064748201	0.16129032258064516	0.16393442622950818	0.058394160583941604	0.10852713178294573
CC(=O)O[C@H]1C=C(C)C[C@H]2CC[C@@H]1C2(C)C	0.046357615894039736	0.07377049180327869	0.1792452830188679	0.18269230769230768	0.058823529411764705	0.13761467889908258
C[C@@H](O)[C@H](NC(=O)c1ccccc1)C(=O)O	0.234375	0.16964285714285715	0.08695652173913043	0.10810810810810811	0.22330097087378642	0.16981132075471697
O=C(O)[C@@H](Cl)c1ccc(O)cc1	0.13076923076923078	0.1650485436893204	0.08571428571428572	0.09803921568627451	0.17346938775510204	0.10784313725490197
CO[C@H]1[C@@H](O)[C@@H](CO)O[C@@H](O[C@H]2[C@@H](COS(=O)(=O)O)O[C@@H](C)[C@@H](OS(=O)(=O)O)[C@@H]2O)[C@@H]1OS(=O)(=O)O	0.045	0.07692307692307693	0.11392405063291139	0.11538461538461539	0.047337278106508875	0.11464968152866242
N#C[C@@H](O[C@H]1O[C@@H](CO)[C@@H](O)[C@@H](O)[C@H]1O)c1ccccc1	0.12337662337662338	0.08955223880597014	0.1111111111111111	0.12195121951219512	0.13709677419354838	0.13934426229508196
COC(=O)NCc1ccccc1	0.15503875968992248	0.10909090909090909	0.09433962264150944	0.09615384615384616	0.17	0.09523809523809523
O=C(O)[C@H](CO)c1ccccc1	0.1746031746031746	0.14150943396226415	0.08490566037735849	0.0970873786407767	0.20833333333333334	0.11764705882352941
CCN[C@H](CC)C(=O)c1ccccc1	0.17557251908396945	0.13392857142857142	0.11009174311926606	0.13333333333333333	0.19607843137254902	0.1320754716981132
Cc1ccc(S(=O)(=O)Nc2ccc(Cl)cc2)cc1	0.17857142857142858	0.15	0.06451612903225806	0.06557377049180328	0.17699115044247787	0.056451612903225805
CCCCC#CCSc1ccccc1	0.1386861313868613	0.08403361344537816	0.07894736842105263	0.08035714285714286	0.13761467889908258	0.08928571428571429
O=C1/C(=C\c2ccc(O)cc2)Oc2cc(O[C@H]3O[C@@H](CO)[C@@H](O)[C@H](O)[C@@H]3O)ccc21	0.14367816091954022	0.13157894736842105	0.11409395973154363	0.11564625850340136	0.176056338028169	0.11486486486486487
C[C@@H]1O[C@@H](O[C@@H]2[C@@H](O)[C@@H](O)[C@@H](CO)O[C@@H]2Oc2c(-c3ccc(O)cc3)oc3cc(O)cc(O)c3c2=O)[C@@H](O)[C@@H](O)[C@@H]1O	0.1330049261083744	0.12777777777777777	0.11931818181818182	0.1206896551724138	0.14450867052023122	0.10734463276836158
O=C1OCc2cc3ccccc3cc2C1	0.1276595744680851	0.1	0.09565217391304348	0.09734513274336283	0.1651376146788991	0.05042016806722689
c1cc2c(cc1[C@H]1OC[C@@H]3[C@@H](c4ccc5c(c4)OCO5)OC[C@H]13)OCO2	0.0903954802259887	0.09210526315789473	0.08843537414965986	0.0896551724137931	0.1103448275862069	0.06
Oc1cccc2c1CCCC2	0.072992700729927	0.08108108108108109	0.08571428571428572	0.08737864077669903	0.09523809523809523	0.056074766355140186
CCCCCCC/C=C\CCCCCCCCCCCCCCCCCCCCCCC	0.029556650246305417	0.03409090909090909	0.03529411764705882	0.03571428571428571	0.03508771929824561	0.04790419161676647
C=C[C@@H]1C2=CCOC2=CO[C@@H]1O[C@@H]1O[C@H](CO)[C@@H](O)[C@H](O)[C@H]1O	0.04678362573099415	0.06293706293706294	0.13178294573643412	0.13385826771653545	0.06521739130434782	0.12403100775193798
CC(=O)O[C@H](C)CO[C@@H]1O[C@@H](CO)[C@@H](O)[C@@H](O)[C@@H]1O	0.0784313725490196	0.09523809523809523	0.13793103448275862	0.16071428571428573	0.09917355371900827	0.18018018018018017
CC/C=C(/C)C(=O)O	0.07142857142857142	0.09090909090909091	0.0851063829787234	0.08695652173913043	0.09574468085106383	0.10989010989010989
CC1=C2C(=O)[C@@H]3CC[C@@H](C)[C@@]2(CC1)C3(C)C	0.039473684210526314	0.06504065040650407	0.12612612612612611	0.12844036697247707	0.05	0.0782608695652174
CC(C)C1=C2[C@@H]3CC=C4[C@@H]5[C@@H](O[C@@H]6OC[C@@](O)([C@@H]4O)[C@@H](O)[C@]65O)[C@@]3(C)CC[C@@]2(C)CC1	0.06951871657754011	0.0949367088607595	0.12837837837837837	0.14583333333333334	0.07692307692307693	0.12162162162162163
C=C[C@@H]1CN2CC[C@H]1C[C@@H]2[C@H](O)C1=C(C=O)C1=C(C)C	0.06918238993710692	0.0916030534351145	0.11382113821138211	0.125	0.104	0.10569105691056911
C/C=C(\C)[C@@H](O)[C@H](C)/C=C/C=C(\C)CC/C=C(\C)CC/C=C(\C)CC/C=C(\C)CC/C=C(\C)CC/C=C(/C)CC/C=C(/C)C	0.05855855855855856	0.07772020725388601	0.052083333333333336	0.0582010582010582	0.06842105263157895	0.08064516129032258
CCCC[C@@H]1OC(=O)C2=CCCC[C@H]21	0.05442176870748299	0.05785123966942149	0.17307692307692307	0.17647058823529413	0.0603448275862069	0.11009174311926606
Cc1ncc([N+](=O)[O-])c(C(=O)O)c1-c1ccccc1	0.23703703703703705	0.16666666666666666	0.08943089430894309	0.09090909090909091	0.23853211009174313	0.09016393442622951
CC[C@H]1[C@H]2Cc3ccc(OC)cc3[C@@]2(CC)CCN3CC[C@]13O	0.08433734939759036	0.10071942446043165	0.1484375	0.15079365079365079	0.1044776119402985	0.11450381679389313
OCCC1(O)CCCC1	0.029411764705882353	0.03669724770642202	0.0594059405940594	0.06060606060606061	0.038461538461538464	0.04950495049504951
N[C@H]1C=C[C@@H](CC[C@H](N)C(=O)O)C1	0.07913669064748201	0.08849557522123894	0.13592233009708737	0.15	0.09259259259259259	0.1717171717171717
CC(C)c1c(OC(=O)CC(C)C)c(O)c(C)c2c1C(=O)c1c(O)cc(O)c(O)c1C2=O	0.15294117647058825	0.18181818181818182	0.10884353741496598	0.11805555555555555	0.15492957746478872	0.13286713286713286
C[C@H]1O[C@@H](O)[C@@H](O[C@@H]2O[C@H](C(=O)O)[C@@H](O)[C@@H](O)[C@@H]2O)[C@@H](O)[C@@H]1O	0.04790419161676647	0.05714285714285714	0.12698412698412698	0.12903225806451613	0.05925925925925926	0.13709677419354838
CN[C@H](C)Cc1ccc2ccccc2c1	0.1791044776119403	0.1391304347826087	0.06837606837606838	0.08849557522123894	0.22330097087378642	0.0782608695652174
COc1cc([C@H](O)[C@@H](CO)Oc2ccc(/C=C\CO)cc2OC)ccc1O[C@@H]1O[C@@H](CO)[C@@H](O)[C@@H](O)[C@@H]1O	0.13989637305699482	0.16265060240963855	0.1130952380952381	0.12121212121212122	0.18238993710691823	0.1411042944785276
O=C1CN=C(c2ccccc2)c2ccccc2N1	0.23529411764705882	0.128	0.06299212598425197	0.064	0.20353982300884957	0.046875
CCCCOc1ccc(OCCNC(=O)CCCCCCCCCCC)cc1	0.11363636363636363	0.1118421052631579	0.10135135135135136	0.10273972602739725	0.11564625850340136	0.1095890410958904
CCC[N+](CCC)(CC)CCC	0.0425531914893617	0.05263157894736842	0.07547169811320754	0.07692307692307693	0.036036036036036036	0.08653846153846154
O=C(O)[C@H]1CNCCc2c(I)cccc21	0.0979020979020979	0.1111111111111111	0.11711711711711711	0.11926605504587157	0.12612612612612611	0.09821428571428571
COC(=O)C[C@@H]1OC(C)(C)[C@@H]2C(=O)[C@@H](O)[C@@]3(C)[C@@H](CC[C@@]4(C)[C@@H](c5ccoc5)OC(=O)[C@@H]5O[C@@]534)[C@@]12C	0.07575757575757576	0.10714285714285714	0.19205298013245034	0.18666666666666668	0.08383233532934131	0.13291139240506328
Fc1ccc(CCNCc2ccccc2)cc1	0.2595419847328244	0.15966386554621848	0.06451612903225806	0.06557377049180328	0.27884615384615385	0.056451612903225805
CC(=O)CSCCNC(=O)CCNC(=O)[C@@H](O)C(C)(C)CO[P@@](=O)(O)O[P@@](=O)(O)OC[C@H]1O[C@@H](n2cnc3c(N)ncnc32)[C@H](O)[C@@H]1OP(=O)	0.10572687224669604	0.10891089108910891	0.12953367875647667	0.11917098445595854	0.08955223880597014	0.15425531914893617
O=C(/C=C/[C@@H]1[C@H](/C=C/c2ccc3c(c2)OCO3)[C@H](C(=O)N2CCCCC2)[C@@H]1c1ccc2c(c1)OCO2)N1CCCCC1	0.10648148148148148	0.1099476439790576	0.09574468085106383	0.0967741935483871	0.125	0.08465608465608465
FC(F)(F)c1ccc(-c2ccccc2)cc1	0.24031007751937986	0.1271186440677966	0.049586776859504134	0.041666666666666664	0.24271844660194175	0.03278688524590164
C[C@@H](COc1ccccc1)N1CCCCC1	0.13286713286713286	0.08870967741935484	0.08403361344537816	0.10434782608695652	0.1504424778761062	0.0847457627118644
C[C@]12C[C@@H](c3ccc(O)cc3O1)[C@@]13O[C@]1(c1ccc(O)cc1O)Oc1cc(-c4cc5ccc(O)cc5o4)cc(O)c1[C@@H]3C2=O	0.15384615384615385	0.10362694300518134	0.06701030927835051	0.06770833333333333	0.14285714285714285	0.06735751295336788
O=C(O)[C@@H](Oc1ccccc1)c1ccccc1	0.26153846153846155	0.1322314049586777	0.08264462809917356	0.09322033898305085	0.2222222222222222	0.09243697478991597
O=c1[nH]c(=O)n(-c2ccccc2)c(=O)[nH]1	0.145985401459854	0.1111111111111111	0.06896551724137931	0.07017543859649122	0.1574074074074074	0.05128205128205128
N[C@H](CCC(=O)N[C@H](CSC(=S)NCc1ccc(O)cc1)C(=O)O)C(=O)O	0.175	0.16666666666666666	0.09154929577464789	0.10071942446043165	0.15555555555555556	0.15789473684210525
O=C(O)/C=C\c1ccccc1	0.14960629921259844	0.14423076923076922	0.0761904761904762	0.07766990291262135	0.2127659574468085	0.08737864077669903
ON=C1C=CC(=O)NC=C1	0.08333333333333333	0.10476190476190476	0.0784313725490196	0.08	0.11	0.05825242718446602
CC(C)c1c(O)ccc2c1C(=O)c1ccc(C(=O)O)cc1C2=O	0.21232876712328766	0.22950819672131148	0.09923664122137404	0.11811023622047244	0.2288135593220339	0.1171875
CC[C@H](C)CCCCCCCCCCCCCCCCCCCCCCCCCCCCCCC	0.04326923076923077	0.03825136612021858	0.03954802259887006	0.05813953488372093	0.0335195530726257	0.07647058823529412
C=C[C@@H](C#CC#CCCCC(=O)OC)O[C@@H]1O[C@@H](CO)[C@@H](O)[C@@H](O)[C@@H]1O	0.06896551724137931	0.07432432432432433	0.11678832116788321	0.12686567164179105	0.07692307692307693	0.15151515151515152
O=C(NO)Nc1ccc(-c2ccccc2)cc1	0.30158730158730157	0.15126050420168066	0.07377049180327869	0.075	0.2692307692307692	0.06557377049180328
C[C@@H](N)Cn1ncc2c1ncn2[C@@H]1O[C@H](CO)[C@@H](O)[C@H]1O	0.08125	0.10606060606060606	0.1111111111111111	0.13114754098360656	0.11023622047244094	0.13008130081300814
Cc1nc(C)c(/C=[N+](\[O-])C(C)(C)C)c(C)c1C	0.046357615894039736	0.11016949152542373	0.08695652173913043	0.05128205128205128	0.06779661016949153	0.03333333333333333
O=C(O)[C@@H]1O[C@@H](Oc2ccc(-c3oc4cc(O)cc(O)c4c(=O)c3O)cc2O)[C@@H](O)[C@@H](O)[C@@H]1O	0.13736263736263737	0.13924050632911392	0.12258064516129032	0.12418300653594772	0.1437908496732026	0.13071895424836602
COc1cc([C@H]2O[C@@H](c3ccc(OC)c(OC)c3)[C@@H](CO)[C@@H]2CO[C@@H]2O[C@@H](CO)[C@@H](O)[C@@H](O)[C@@H]2O)cc(OC)c1O	0.10679611650485436	0.11666666666666667	0.14035087719298245	0.14201183431952663	0.11363636363636363	0.12790697674418605
CC(C)[C@H](C)/C=C/[C@H](C)[C@H]1CC[C@@H]2[C@]1(C)CC[C@H]1[C@@]23C=C[C@]2(C[C@H](O)CC[C@]12C)OO3	0.05235602094240838	0.09433962264150944	0.12	0.1292517006802721	0.08333333333333333	0.10596026490066225
Cn1c(N)nc(=O)c2c1ncn2[C@@H]1O[C@H](CO)[C@@H](O)[C@H]1O	0.075	0.10687022900763359	0.112	0.11382113821138211	0.09375	0.104
O=c1[nH]c(O)nc2c1ncn2[C@@H]1O[C@H](CO)[C@@H](O)[C@H]1O	0.06918238993710692	0.1	0.10483870967741936	0.10655737704918032	0.08661417322834646	0.10569105691056911
C[C@@]1(C(=O)OCc2ccc(O)cc2)CCC[C@@]2(C)Cc3c(cc4c(c32)OCO4)[C@H]1O	0.13636363636363635	0.1456953642384106	0.12837837837837837	0.13013698630136986	0.15862068965517243	0.10666666666666667
NCCS[C@H]1c2c(O)cc(O)cc2O[C@H](c2ccc(O)c(O)c2)[C@H]1O	0.11515151515151516	0.12142857142857143	0.10218978102189781	0.1037037037037037	0.13432835820895522	0.10294117647058823
CCOC(=O)[C@@]1(CO)CC[C@H]2C1=CC[C@@H]1[C@@]2(C)CC[C@@]2(C)[C@H](c3ccoc3)OC2=C1O	0.09782608695652174	0.12179487179487179	0.16551724137931034	0.16783216783216784	0.11842105263157894	0.13513513513513514
C[C@]12C(=O)C[C@@H](O)C=C1C=C[C@@H]1[C@H]2CC[C@]2(O)C(=O)O[C@]3(C)[C@@H]4C[C@@]5(C)[C@@H](CO[C@@]16O[C@]23[C@H]5C6=O)C(=O)O4	0.06796116504854369	0.0903954802259887	0.1761006289308176	0.17834394904458598	0.07428571428571429	0.13414634146341464
COCCO[C@@H](C)OC	0.045112781954887216	0.06666666666666667	0.06	0.08333333333333333	0.0594059405940594	0.08247422680412371
CSC[C@H](NC(=O)CC[C@H](N)C(=O)O)C(=O)NCC(=O)O	0.12582781456953643	0.10852713178294573	0.0703125	0.08	0.09523809523809523	0.15254237288135594
CC(C)CC[C@H]1CCC(=O)O1	0.07407407407407407	0.08256880733944955	0.16666666666666666	0.1956521739130435	0.08653846153846154	0.12121212121212122
C=C1CC[C@H]2[C@@](C)(CCC[C@@]2(C)C(=O)O)[C@@H]1CCC1=CCOC1=O	0.08383233532934131	0.1	0.15625	0.15873015873015872	0.09558823529411764	0.12213740458015267
c1ccc(CCCCc2ccccc2)cc1	0.24427480916030533	0.0967741935483871	0.06557377049180328	0.06666666666666667	0.18018018018018017	0.06611570247933884
CCC[C@H](O)C[C@@H](O)CCc1ccc(O)c(OC)c1	0.19285714285714287	0.17647058823529413	0.10743801652892562	0.11864406779661017	0.18421052631578946	0.24299065420560748
C/C=C/C(C)=C/C=C/C=C/C=C(/C)CO	0.04	0.06611570247933884	0.05128205128205128	0.05217391304347826	0.05982905982905983	0.06086956521739131
CCCCCCC[C@H]1O[C@H]1CC#CC#CC1=CC[C@@H]2CC/C(C)=C3/CC(C)(C)[C@@H]3CC[C@@]2(C)[C@H]1O	0.054187192118226604	0.0625	0.15286624203821655	0.14743589743589744	0.05202312138728324	0.125
C=C(C)[C@]1(O)C[C@H]2[C@](C)(O)[C@@H](O)CC[C@]2(C)[C@@H]1C	0.03870967741935484	0.06349206349206349	0.12280701754385964	0.125	0.04878048780487805	0.11403508771929824
CC(C)[C@H](C(=O)O)N1C(=O)/C(=C/c2ccc(Cl)cc2)SC1=S	0.17567567567567569	0.21487603305785125	0.1015625	0.12096774193548387	0.22413793103448276	0.12
OC1(CN2CCC(C3CCCCC3)CC2)CCC1	0.018292682926829267	0.014492753623188406	0.05511811023622047	0.056	0.022727272727272728	0.0390625
C=CC(=C)CC/C=C(\C)CO	0.051094890510948905	0.06363636363636363	0.05714285714285714	0.05825242718446602	0.06666666666666667	0.06796116504854369
O=C(N/N=C/c1ccc(Cl)cc1)c1ccc(O)cc1	0.18181818181818182	0.136	0.07086614173228346	0.072	0.20175438596491227	0.06299212598425197
C/C=C/c1ccc(OC)c(OC)c1	0.07092198581560284	0.12727272727272726	0.08256880733944955	0.08411214953271028	0.12264150943396226	0.07339449541284404
CNC(=O)c1ccc(C)cc1	0.1328125	0.14563106796116504	0.09803921568627451	0.1	0.15306122448979592	0.08823529411764706
CC(C)CCC/C(=N\OS(=O)(=O)O)S[C@@H]1O[C@@H](CO)[C@@H](O)[C@@H](O)[C@@H]1O	0.09696969696969697	0.11594202898550725	0.1297709923664122	0.14960629921259844	0.08759124087591241	0.18548387096774194
N/C(=N\CCC[C@@H](N)C(=O)O)C(=O)O	0.10218978102189781	0.08771929824561403	0.07272727272727272	0.08411214953271028	0.08181818181818182	0.13592233009708737
C[C@H]1[C@H](C)CC[C@]2(C)CC[C@]3(C)C(=CC[C@@H]4[C@@]5(C)CC[C@@H](O)C(C)(C)[C@@H]5CC[C@]43C)[C@H]12	0.02577319587628866	0.04242424242424243	0.136986301369863	0.1310344827586207	0.030864197530864196	0.09271523178807947
O=C(CI)Nc1ccc(Cl)cc1	0.13846153846153847	0.1308411214953271	0.08490566037735849	0.08653846153846154	0.13725490196078433	0.07547169811320754
NNC(=O)c1ccccc1O	0.14173228346456693	0.11320754716981132	0.08737864077669903	0.0891089108910891	0.16494845360824742	0.07766990291262135
Cc1ccc(Cl)cc1NC(=O)CSc1nc2c(=O)[nH]cnc2n1-c1ccccc1	0.2222222222222222	0.1554054054054054	0.0784313725490196	0.07947019867549669	0.2028985507246377	0.06493506493506493
O=c1[nH]c(Cl)c(Cl)c(Cl)c1Cl	0.043795620437956206	0.05454545454545454	0.03773584905660377	0.038461538461538464	0.05714285714285714	0.018691588785046728
CC(C)[C@@H](CN1CCC(c2ccccc2)C1)N1CCCC1	0.14285714285714285	0.1037037037037037	0.08333333333333333	0.1015625	0.16129032258064516	0.09230769230769231
c1cc(Nc2ccc(N3CCN(CCN4CCCCC4)CC3)cc2)ccc1NC(=O)c1ccccc1	0.2542372881355932	0.1016949152542373	0.07386363636363637	0.07471264367816093	0.18012422360248448	0.056179775280898875
CC(=O)O[C@@H]1C[C@H]2C(C)(C)O[C@@H]3CC(=O)O[C@@]2(C3)[C@@H]2CC[C@@]3(C)[C@H](c4ccoc4)OC(=O)[C@@H]4O[C@]43[C@@]12C	0.06341463414634146	0.09142857142857143	0.2012987012987013	0.19607843137254902	0.06896551724137931	0.12195121951219512
COc1c(C(C)C)cc2c(c1OC)[C@@]13CCCC(C)(C)[C@H]1[C@@H](OC3=O)[C@@H]2O	0.08670520231213873	0.11805555555555555	0.15671641791044777	0.16793893129770993	0.09859154929577464	0.1079136690647482
O=C1CCCCc2cc(O)c(O)c(c2)C1	0.06802721088435375	0.08333333333333333	0.08771929824561403	0.08928571428571429	0.08695652173913043	0.0603448275862069
CO[C@@H]1[C@H](COC(=O)/C=C/c2ccc(O)cc2)O[C@H](CO)[C@H](O)[C@H]1O	0.11515151515151516	0.16296296296296298	0.15267175572519084	0.15503875968992248	0.16923076923076924	0.16279069767441862
C=C1CC[C@H]2C[C@@]3(C)[C@H](CC[C@H](O)[C@@]3(C)CO)[C@H]2CC1=O	0.04878048780487805	0.058394160583941604	0.13934426229508196	0.14166666666666666	0.06060606060606061	0.104
CC[C@]1(O)CC[C@H]2[C@@H]3CC=C4CCC[C@@H]5[C@](C)(CO)CC[C@]5(C)CC[C@@]4(C)[C@@]3(C)CC[C@H]21	0.04081632653061224	0.059880239520958084	0.11764705882352941	0.1118421052631579	0.04878048780487805	0.0967741935483871
CCCCCCOc1ccccc1	0.1417910447761194	0.08620689655172414	0.09090909090909091	0.09259259259259259	0.14150943396226415	0.11214953271028037
O=C(O)CCCCn1cc(C(=O)c2cccc3ccccc23)c2ccccc21	0.32432432432432434	0.15753424657534246	0.08666666666666667	0.08783783783783784	0.29133858267716534	0.11724137931034483
CC(C)/C=C/c1ccc(CC(=O)O)cc1	0.16417910447761194	0.2524271844660194	0.10810810810810811	0.1308411214953271	0.2653061224489796	0.14018691588785046
C=C(C)[C@@H]1CC[C@@H](C)C2=C(C1)[C@@H](C)CC2=O	0.046357615894039736	0.06504065040650407	0.1574074074074074	0.16037735849056603	0.058823529411764705	0.09734513274336283
CC(C)O[C@H]1O[C@@H](CO)[C@@H](O)[C@@H](O)[C@@H]1O	0.06206896551724138	0.07627118644067797	0.11009174311926606	0.13333333333333333	0.07964601769911504	0.15384615384615385
CO[C@@H]1O[C@H](CO)[C@H](O)[C@H](O)[C@H]1O	0.034722222222222224	0.042735042735042736	0.10476190476190476	0.10679611650485436	0.044642857142857144	0.12745098039215685
N#Cc1ccc2c(c1)C(=O)NCC2	0.07042253521126761	0.08695652173913043	0.08181818181818182	0.08333333333333333	0.09090909090909091	0.05357142857142857
Cc1nc2ccc(NC(=O)CCCCNC(=O)CCC[C@@H](N)C(=O)O)cc2cc1OC	0.17543859649122806	0.16778523489932887	0.10526315789473684	0.11409395973154363	0.14189189189189189	0.15172413793103448
CCOC(C)(C)[C@H](O)Cc1ccccc1	0.15555555555555556	0.13157894736842105	0.1388888888888889	0.12037037037037036	0.18095238095238095	0.12962962962962962
C=C1CC[C@H]2CC=C(C#CC#CC[C@@H]3O[C@H]3CCCCCCC)O[C@]2(C)C1=O	0.059782608695652176	0.05660377358490566	0.13286713286713286	0.1347517730496454	0.05844155844155844	0.1103448275862069
CN1CCC(=C2c3ccccc3Cc3ccccc32)CC1	0.18791946308724833	0.1111111111111111	0.06666666666666667	0.06766917293233082	0.19834710743801653	0.043795620437956206
COc1cccc(CCCCn2ccnc2)c1	0.13013698630136986	0.09523809523809523	0.08196721311475409	0.08333333333333333	0.13675213675213677	0.08264462809917356
CN1CCC[C@H]1c1cccnc1	0.06382978723404255	0.06956521739130435	0.08333333333333333	0.08490566037735849	0.08256880733944955	0.06422018348623854
O[C@@](Cc1ccccc1)(c1ccccc1)[C@H](O)c1ccccc1	0.28169014084507044	0.11510791366906475	0.05673758865248227	0.05755395683453238	0.20967741935483872	0.06474820143884892
C[C@H]1C(=O)O[C@H]2C[C@@]34[C@@H]5OC(=O)[C@]3(O[C@@H]3OC(=O)[C@@H](O)[C@]34[C@H](C(C)(C)C)[C@@H]5O)[C@]12O	0.05405405405405406	0.08387096774193549	0.18248175182481752	0.15942028985507245	0.05844155844155844	0.11805555555555555
N[C@@H](C(=O)O)[C@@H]1NC(C(=O)O)=CCS1	0.08571428571428572	0.08695652173913043	0.08181818181818182	0.09345794392523364	0.08108108108108109	0.1346153846153846
Nc1ccc(OCc2ccccc2)cc1	0.1865671641791045	0.1	0.058823529411764705	0.05982905982905983	0.20952380952380953	0.05042016806722689
COc1ccc([C@H](O)CO)cc1O[C@@H]1O[C@@H](CO)[C@@H](O)[C@@H](O)[C@@H]1O	0.0975609756097561	0.11678832116788321	0.13076923076923078	0.14173228346456693	0.12121212121212122	0.15873015873015872
NC(=O)c1cc([N+](=O)[O-])ccc1NCc1ccccc1	0.1958041958041958	0.13385826771653545	0.078125	0.07936507936507936	0.20869565217391303	0.0703125
C=C1[C@H]2CC[C@@]3([C@@H]1O)[C@@H]1C[C@H]4[C@@]5(C)CC[C@H](O)[C@@]4([C@@H]1N(C)C5)[C@@H]3C2	0.03409090909090909	0.03333333333333333	0.12878787878787878	0.13076923076923078	0.041666666666666664	0.0962962962962963
C[S@@+](CCON)C[C@@H]1O[C@@H](n2cnc3c(N)ncnc32)[C@@H](O)[C@@H]1O	0.07058823529411765	0.08391608391608392	0.12030075187969924	0.12213740458015267	0.07913669064748201	0.11278195488721804
NCCc1cccc(S(=O)(=O)N2CCCC2)c1	0.09395973154362416	0.12396694214876033	0.1016949152542373	0.10344827586206896	0.11016949152542373	0.075
C[C@H](C(=O)OCCc1ccccc1)S(=O)(=O)Nc1ccc(-c2ccc(F)cc2)cc1	0.36054421768707484	0.2536231884057971	0.08441558441558442	0.10738255033557047	0.3125	0.09933774834437085
CC(=O)O[C@H]1C[C@@]2(C)CCCC(=O)[C@]2(C)C[C@@H]1C(C)C	0.06329113924050633	0.09302325581395349	0.16379310344827586	0.17699115044247787	0.07086614173228346	0.13559322033898305
NC[C@@H]1CC=C(C(=O)O)C1	0.05970149253731343	0.07476635514018691	0.11224489795918367	0.11458333333333333	0.0784313725490196	0.10204081632653061
CC1(C)CCC(=O)C1	0.030303030303030304	0.0380952380952381	0.08421052631578947	0.08602150537634409	0.04	0.05154639175257732
CN1CCN(c2ccc(C(=O)O)cc2)CC1	0.11888111888111888	0.13675213675213677	0.11403508771929824	0.11607142857142858	0.15315315315315314	0.09565217391304348
CC(=O)O[C@@H](C)COC(=O)CCC	0.09558823529411764	0.0990990990990991	0.11538461538461539	0.14	0.08333333333333333	0.16161616161616163
NC(=O)[C@H](O)c1ccc(O)cc1	0.13076923076923078	0.1650485436893204	0.08571428571428572	0.09803921568627451	0.17346938775510204	0.10784313725490197
CC(C)(C)C(=O)OCCc1ccccc1	0.15555555555555556	0.13157894736842105	0.16037735849056603	0.12037037037037036	0.18095238095238095	0.11926605504587157
C[C@H](O)[C@@H](O)[C@@H](O)CO	0.0873015873015873	0.1111111111111111	0.0297029702970297	0.05154639175257732	0.11702127659574468	0.13186813186813187
CC(=O)[C@]1(O)CC[C@@H]2[C@@H]3CCC4=CC(=O)CCC4=C3[C@@H](c3ccc(N(C)C)cc3)C[C@]21C	0.12087912087912088	0.16447368421052633	0.14	0.14189189189189189	0.1390728476821192	0.1038961038961039
CC1(C)CCC[C@@]2(C)[C@H]1CC[C@]1(C)[C@@H]2CC[C@]2(C)[C@@H](O)C=C2[C@@H]1O	0.034482758620689655	0.05517241379310345	0.13076923076923078	0.12403100775193798	0.04225352112676056	0.10606060606060606
COc1cc(CO)cc(OC)c1O[C@@H]1O[C@@H](CO)[C@@H](O)[C@@H](O)[C@@H]1O	0.07784431137724551	0.09285714285714286	0.13076923076923078	0.1328125	0.0962962962962963	0.140625
Cn1c(SCC(=O)Nc2ccccc2)nc2c(=O)[nH]cnc21	0.2191780821917808	0.15267175572519084	0.09022556390977443	0.0916030534351145	0.18699186991869918	0.07462686567164178
NC(=O)N[C@@H](CCCCNC(=O)CCCCNC(=N)N)C(=O)O	0.09259259259259259	0.07142857142857142	0.058823529411764705	0.06766917293233082	0.058394160583941604	0.1171875
CC(C)COc1ccccc1C(=O)OCCc1ccccc1	0.2624113475177305	0.16153846153846155	0.10687022900763359	0.12598425196850394	0.24786324786324787	0.11627906976744186
O[C@H]1[C@H](O)[C@@H](O[C@@H]2[C@@H](O)O[C@@H](CO)[C@@H](O)[C@@H]2O)O[C@@H]1CO	0.030120481927710843	0.03597122302158273	0.104	0.10569105691056911	0.03731343283582089	0.10483870967741936
CCCCC[C@@H](/C=C/n1ccnc1)OC(=O)c1ccccc1	0.18543046357615894	0.13432835820895522	0.09774436090225563	0.1076923076923077	0.21487603305785125	0.12403100775193798
CC(=O)O[C@H]1C[C@@H]2C(C)(C)O[C@@H]3CC(=O)O[C@@]2(C3)[C@@H]2CC[C@@]3(C)[C@H](c4ccoc4)OC(=O)[C@@H]4O[C@]43[C@@]12C	0.06341463414634146	0.09142857142857143	0.2012987012987013	0.19607843137254902	0.06896551724137931	0.12195121951219512
CC[C@H](c1cc(F)c(OC(=O)c2ccccc2)cc1)N1CCCC1	0.20261437908496732	0.145985401459854	0.11029411764705882	0.12878787878787878	0.23577235772357724	0.10294117647058823
COC(=O)[C@@H]1C[C@@H](O)C[C@@H]2C1=C(O[C@H]1O[C@@H](CO)[C@@H](O)[C@@H](O)[C@H]1O)C[C@@H]1C(=O)O[C@H](c3ccoc3)C[C@]12C	0.0891089108910891	0.10285714285714286	0.2064516129032258	0.20915032679738563	0.09941520467836257	0.14814814814814814
C=C1[C@@H](OC(=O)/C=C(\C)CC)C[C@@H](C(C)C)[C@H]2/C(=C/C)C(=O)[C@H](OC(=O)[C@H](C)CC)[C@@H]12	0.09444444444444444	0.13333333333333333	0.17985611510791366	0.24615384615384617	0.10738255033557047	0.24427480916030533
Cc1nc2n(c(=O)c1CCCN1CCC(c3ccccc3)CC1)c1ccccc1C2=O	0.23493975903614459	0.1337579617834395	0.10256410256410256	0.1038961038961039	0.18493150684931506	0.07547169811320754
CCOC(=O)N/N=C1\c2ccccc2C(=O)N1CCCC[C@H]1CN(c2ccccc2F)C1	0.24096385542168675	0.14743589743589744	0.13071895424836602	0.13245033112582782	0.21678321678321677	0.12418300653594772
CCCC(=O)[C@H](NCC(=O)c1ccccc1)C(=O)OC	0.1888111888111888	0.1349206349206349	0.12295081967213115	0.1440677966101695	0.1694915254237288	0.1623931623931624
COc1c(C)cc(O)c2c1C(=O)c1ccc(O)cc1C2=O	0.1390728476821192	0.14173228346456693	0.09448818897637795	0.096	0.14754098360655737	0.08661417322834646
COc1cc(/N=N/c2ccc(S(=O)(=O)N3CCOCC3)cc2)cc(OC)c1OC	0.11931818181818182	0.14864864864864866	0.10067114093959731	0.10204081632653061	0.13793103448275862	0.07236842105263158
CC[C@H](C)[C@@](C)(COC(N)=O)COC(=O)NCC(=O)NC(C)(C)CO[P@@](=O)(O)OP(=O)(O)O	0.0989010989010989	0.10191082802547771	0.12080536912751678	0.11486486486486487	0.07692307692307693	0.1527777777777778
COc1cc2c(c3oc(=O)c4c(c13)CCC4=O)[C@H]1C[C@H](OC)O[C@@H]1O2	0.08139534883720931	0.07432432432432433	0.13333333333333333	0.13533834586466165	0.07692307692307693	0.08571428571428572
C=C(C)[C@@H]1CC(=O)C2=C(C1)[C@H](C)CC2=O	0.06164383561643835	0.07563025210084033	0.14018691588785046	0.14285714285714285	0.06956521739130435	0.09009009009009009
CCC(=O)OC[C@H]1CCCC(=O)O1	0.055944055944055944	0.06896551724137931	0.20408163265306123	0.20833333333333334	0.0625	0.11428571428571428
O=C1N=CN=C2NC=CNC21	0.0425531914893617	0.07142857142857142	0.07547169811320754	0.07692307692307693	0.05504587155963303	0.056074766355140186
Cc1c(Cl)cc(Cl)cc1NC(=O)c1ccccc1	0.1956521739130435	0.12195121951219512	0.07317073170731707	0.0743801652892562	0.1981981981981982	0.06504065040650407
CCCC(=O)OC[C@H]1CCCN2CCCC[C@H]12	0.05128205128205128	0.04580152671755725	0.11965811965811966	0.12173913043478261	0.056	0.1016949152542373
COc1c2c(c(C)c3c1C(=O)OC3)O[C@@]1(C)C[C@@H](OC(C)=O)[C@@]34O[C@](OC)(C[C@@H](O)[C@@]3(C)[C@@H]1C2)OC4(C)C	0.07389162561576355	0.08522727272727272	0.14906832298136646	0.14375	0.07514450867052024	0.09523809523809523
Oc1ccc(C#C/C=C/c2ccccc2)cc1	0.17857142857142858	0.12195121951219512	0.047619047619047616	0.04838709677419355	0.23148148148148148	0.03968253968253968
C[C@@]1(CO)CCC[C@@]2(C)[C@H]1CC[C@@]13C[C@H](C(=O)O)[C@H](CC[C@@H]21)C3	0.052941176470588235	0.06293706293706294	0.10606060606060606	0.1076923076923077	0.06521739130434782	0.10687022900763359
COc1cc([C@H]2Oc3c(OC)cc(/C=C/CO)cc3[C@@H]2CO)ccc1O	0.12574850299401197	0.15827338129496402	0.10714285714285714	0.10869565217391304	0.17293233082706766	0.1
C=CCCCCC[C@H]1O[C@H]1CC#CC#C[C@H](C=C)OC(C)=O	0.05357142857142857	0.06382978723404255	0.09090909090909091	0.10077519379844961	0.0661764705882353	0.10852713178294573
CC1=CCc2c(ccc3ccc(=O)oc23)OC1(C)C	0.12	0.14634146341463414	0.0975609756097561	0.09917355371900827	0.15254237288135594	0.072
NC(=O)CNCc1ccccc1	0.15503875968992248	0.10909090909090909	0.08411214953271028	0.08571428571428572	0.17	0.08490566037735849
Cc1cc(C)nc(NC(=O)c2ccccc2)n1	0.1897810218978102	0.1623931623931624	0.08333333333333333	0.0847457627118644	0.19090909090909092	0.075
COc1cc(C[C@@H]2COC(=O)[C@H]2Cc2ccc3c(c2)OCO3)cc(OC)c1OC	0.11235955056179775	0.11764705882352941	0.12244897959183673	0.12413793103448276	0.12162162162162163	0.09333333333333334
COC(=O)c1ccccc1O[C@@H]1O[C@H](CO)[C@@H](O)[C@@H](O)[C@@H]1O	0.12903225806451613	0.12121212121212122	0.15447154471544716	0.15702479338842976	0.16260162601626016	0.1652892561983471
O=S(=O)(O)c1ccc(/N=N/c2ccc(S(=O)(=O)O)cc2)cc1	0.15894039735099338	0.15625	0.05970149253731343	0.06060606060606061	0.1721311475409836	0.06015037593984962
O=C(c1cccc2ccccc12)c1cn(CCCCCF)c2ccccc12	0.2847682119205298	0.1360544217687075	0.07333333333333333	0.07432432432432433	0.2755905511811024	0.08108108108108109
CC1=CC(=O)c2c(O)c3c(c(O)c2C1=O)[C@@H]1[C@@H]2[C@@H](O)CC(O)=C4C(=O)c5c(O)cc(C)cc5C(=O)[C@]42[C@H](C3=O)[C@@H]1O	0.09223300970873786	0.09392265193370165	0.11627906976744186	0.11764705882352941	0.0903954802259887	0.11695906432748537
CC(=O)OC[C@H]1O[C@@H](Oc2cc(O)c3c(=O)cc(-c4ccc(O)cc4)oc3c2)[C@@H](O)[C@@H](O)[C@@H]1O	0.17415730337078653	0.16666666666666666	0.13548387096774195	0.13725490196078433	0.18791946308724833	0.13636363636363635
C[C@](O)(C(=O)O)CC(=O)O	0.10317460317460317	0.10891089108910891	0.09278350515463918	0.07216494845360824	0.10309278350515463	0.14130434782608695
Cc1cc(-c2c(C)cc(O)c(O)c2C(=O)O)cc(O)c1C(C)=O	0.174496644295302	0.16535433070866143	0.10077519379844961	0.10236220472440945	0.16260162601626016	0.14634146341463414
CC(C)=CCC(=O)O[C@@H]1O[C@@H](CO)[C@@H](O)[C@@H](O)[C@@H]1O	0.07142857142857142	0.08661417322834646	0.14782608695652175	0.1504424778761062	0.09016393442622951	0.18018018018018017
C[S@@](=O)CCCCC/C(=N\OS(=O)(=O)O)S[C@@H]1O[C@H](CO)[C@@H](O)[C@H](O)[C@H]1O	0.0625	0.08843537414965986	0.11594202898550725	0.11764705882352941	0.05442176870748299	0.15037593984962405
O=C(NO)c1ccccc1Oc1ccccc1	0.24242424242424243	0.12295081967213115	0.08264462809917356	0.08403361344537816	0.21100917431192662	0.0743801652892562
O=C(O[C@@H]1[C@H](O[C@@]2(CO)O[C@@H](CO)[C@@H](O)[C@@H]2O)O[C@@H](CO)[C@@H](O)[C@@H]1O)c1cc(O)c(O)c(O)c1	0.07853403141361257	0.08484848484848485	0.1456953642384106	0.1476510067114094	0.0875	0.1390728476821192
CC[C@H](CCCC[C@@H]1CC[C@@H]2CC(=O)C[C@@H]12)OC	0.0641025641025641	0.05303030303030303	0.1565217391304348	0.18018018018018017	0.05511811023622047	0.168141592920354
COc1cc2c(N)nc(N3CCN(CCCN4CCOCC4)CC3)n2cc1OC	0.07567567567567568	0.08176100628930817	0.09210526315789473	0.09333333333333334	0.08441558441558442	0.06451612903225806
C[C@H](CCC(=O)NCCS(=O)(=O)O)[C@H]1CC[C@H]2[C@@H]3[C@H](C[C@H](O)[C@@]21C)[C@@]1(C)CC[C@@H](O)C[C@H]1C[C@H]3O	0.08808290155440414	0.10909090909090909	0.16447368421052633	0.18243243243243243	0.07228915662650602	0.17333333333333334
OC[C@@H]1O[C@H](O[C@@H]2[C@@H](O)[C@@H](O)[C@@H](O)O[C@@H]2CO)[C@@H](O)[C@@H](O)[C@@H]1O	0.029239766081871343	0.034722222222222224	0.1	0.1015625	0.03597122302158273	0.10077519379844961
C[C@@H]1O[C@@H](O[C@@]2(C)CO[C@@H](O)[C@@H](O)[C@@H]2O)[C@@H](O)[C@@H](O)[C@@H]1O	0.030303030303030304	0.036231884057971016	0.12295081967213115	0.125	0.03759398496240601	0.12396694214876033
O[C@H]1[C@H](O)CO[C@@H](O[C@@H]2CO[C@@H](O[C@@H]3CO[C@@H](O)[C@@H](O)[C@@H]3O)[C@@H](O)[C@H]2O)[C@@H]1O	0.015957446808510637	0.018633540372670808	0.1048951048951049	0.10638297872340426	0.019230769230769232	0.09027777777777778
C[C@]12CCc3occc3[C@@H]1CC[C@@]13C[C@@H](CC[C@H]12)[C@](O)(CO)C3	0.05232558139534884	0.06206896551724138	0.1044776119402985	0.10606060606060606	0.06428571428571428	0.08088235294117647
CC1=C(C)C2=CC(=O)c3c(O)cc(O)cc3[C@@]2(C)CC1	0.1118421052631579	0.11811023622047244	0.10569105691056911	0.10743801652892562	0.12295081967213115	0.08870967741935484
CO/C(O)=C1\C(C)=NC(C)=C(C(=O)OCCN2CCN(C)CC2)S1	0.09696969696969697	0.11594202898550725	0.12121212121212122	0.12307692307692308	0.1037037037037037	0.10526315789473684
CC1=C[C@H]2Cc3[nH]c(=O)ccc3[C@@]3(C1)NCCC[C@H]23	0.06918238993710692	0.08333333333333333	0.12295081967213115	0.125	0.08661417322834646	0.07936507936507936
OC[C@@H]1[C@@H](O)[C@H](O)[C@@H](O)c2nccn21	0.05517241379310345	0.06779661016949153	0.09090909090909091	0.09259259259259259	0.07079646017699115	0.12264150943396226
CC(C)C(=O)CC[C@]1(C)C=Cc2c(c3ccccc3n(C)c2=O)O1	0.19078947368421054	0.18461538461538463	0.13846153846153847	0.15873015873015872	0.27350427350427353	0.12213740458015267
C=Cc1c(/C=c2\[nH]/c(=C/c3ccc(O)cc3)oc2c(CC=C(C)C)c(O)c1O)c1cccc(O)c1	0.18333333333333332	0.14814814814814814	0.0650887573964497	0.0658682634730539	0.20666666666666667	0.0718562874251497
O=C1[C@H](CC[C@H](O)c2ccccc2)Oc2ccc(O)cc21	0.2152777777777778	0.15625	0.109375	0.12	0.24347826086956523	0.11023622047244094
CCN1CCN(c2ccccc2)CC1	0.1223021582733813	0.075	0.08849557522123894	0.09009009009009009	0.13761467889908258	0.07017543859649122
COc1ccc([C@H]2Oc3cc(O)cc(O)c3C(=O)[C@@H]2O)cc1	0.1503267973856209	0.14615384615384616	0.1171875	0.11904761904761904	0.18032786885245902	0.10077519379844961
C=CCCCCCCCCCCCCCCCCCCCCCCCCCCO	0.02564102564102564	0.023668639053254437	0.024539877300613498	0.024844720496894408	0.024390243902439025	0.0375
CC[S@](=O)Cc1ccccc1OC(=O)NCCc1ccccc1	0.2482758620689655	0.1323529411764706	0.11278195488721804	0.11450381679389313	0.20161290322580644	0.11363636363636363
Cc1cccc(C)c1NC(=O)CSc1nc2c(=O)[nH]cnc2n1-c1ccccc1	0.2375	0.16326530612244897	0.08552631578947369	0.08666666666666667	0.2116788321167883	0.0718954248366013
OC[C@H](O)[C@H](O)[C@@H](O)c1cnc([C@@H](O)[C@@H](O)[C@@H](O)CO)cn1	0.0880503144654088	0.12307692307692308	0.05263157894736842	0.06153846153846154	0.11023622047244094	0.112
CCN1CCN(C(=O)N[C@H](C(=O)N[C@@H]2C(=O)N3C(=O)c4ccccc4C3=O)C(=O)c3ccccc3C2=O)C1	0.20765027322404372	0.12138728323699421	0.10588235294117647	0.10714285714285714	0.17391304347826086	0.0935672514619883
C[C@H]([C@H](O)c1ccccc1)N(C)C/C=C/c1ccccc1	0.2589928057553957	0.184	0.06766917293233082	0.08527131782945736	0.2543859649122807	0.09302325581395349
CCOC(=O)[C@H]1O[C@@H]1c1ccccc1	0.13970588235294118	0.10344827586206896	0.12962962962962962	0.1320754716981132	0.16037735849056603	0.12037037037037036
CC(=O)[C@H]1CCCCC1=O	0.04411764705882353	0.05504587155963303	0.11224489795918367	0.11458333333333333	0.047619047619047616	0.08
CC(C)=C(O)Cc1c(O)cc2oc3cc(O)c(CC=C(C)C)c(O)c3c(=O)c2c1O	0.1206896551724138	0.14285714285714285	0.10204081632653061	0.10344827586206896	0.13194444444444445	0.1103448275862069
NC(=O)c1nc(N2CCN(CCCCCCC)CC2)nc2ccccc2c1=O	0.15384615384615385	0.1506849315068493	0.125	0.1267605633802817	0.17266187050359713	0.1103448275862069
C[C@@H]1O[C@@H](O[C@H]2[C@H](O)[C@H](O)[C@H](Oc3cc(O)c4c(=O)cc(-c5ccccc5)oc4c3)O[C@H]2CO)[C@H](O)[C@H](O)[C@H]1O	0.16494845360824742	0.10555555555555556	0.12209302325581395	0.12352941176470589	0.16167664670658682	0.10982658959537572
C=C1C(=O)O[C@@H]2/C=C(\C)CC/C=C(\C)CC[C@@H]12	0.058823529411764705	0.07142857142857142	0.1415929203539823	0.14414414414414414	0.0743801652892562	0.0847457627118644
C=C1[C@H]2C[C@]3([C@@H](O)[C@@H](OC(C)=O)C[C@H](C)[C@@H]3C)C(=O)C[C@H](OC(C)=O)C[C@H](OC(C)=O)[C@@]1(O)[C@@H]2O	0.06701030927835051	0.08433734939759036	0.22535211267605634	0.2198581560283688	0.06060606060606061	0.16891891891891891
C[C@H]1[C@H]2[C@@H]3CC[C@@H]4[C@@]5(C)CC[C@@H](O)C(C)(C)[C@@H]5CC[C@@]4(C)[C@@]3(C)CC[C@@]2(C)CC[C@@]1(C)O	0.02030456852791878	0.03571428571428571	0.11258278145695365	0.10666666666666667	0.024242424242424242	0.08441558441558442
CCC/C=C\C/C=C\CCCCCCCC(=O)OC[C@H](CO[P@@](=O)(O)O[C@H]1[C@@H](O)[C@@H](O)[C@@H](OP(=O)(O)O)[C@@H](OP(=O)(O)O)[C@@H]1O)OC(=O)CCC	0.06751054852320675	0.07109004739336493	0.0945273631840796	0.10101010101010101	0.0625	0.13471502590673576
NC[C@H]1O[C@@H](CC(=O)N2CCc3ccccc32)[C@H](O)[C@@H]1O	0.12987012987012986	0.11363636363636363	0.1557377049180328	0.15833333333333333	0.16393442622950818	0.13821138211382114
CCCCC[C@H](O)[C@@H](O)CCCCCC[C@@H](O)[C@@H]1CC[C@@H](CCCCCCCCCC[C@@H](O)CC2=C[C@@H](C)OC2=O)O1	0.09345794392523364	0.08947368421052632	0.12921348314606743	0.13714285714285715	0.0918918918918919	0.1695906432748538
Cc1nc2ccccc2c(=O)n1CCCO	0.1678832116788321	0.14655172413793102	0.10434782608695652	0.10619469026548672	0.20754716981132076	0.08620689655172414
C[C@@H]1O[C@@H](O[C@@H]2[C@H](O)[C@H](O)[C@H](Oc3cc(O)c4c(=O)cc(-c5ccccc5)oc4c3)O[C@H]2CO)[C@H](O)[C@H](O)[C@H]1O	0.16494845360824742	0.10555555555555556	0.12209302325581395	0.12352941176470589	0.16167664670658682	0.10982658959537572
CC(=O)c1c(O)cc(O)c([C@H]2O[C@@H](CO)[C@@H](O)[C@@H](O)[C@@H]2O)c1O	0.09375	0.1044776119402985	0.12698412698412698	0.12903225806451613	0.10852713178294573	0.13709677419354838
N#Cc1ccc(Cn2ccnc2)cc1	0.10638297872340426	0.10256410256410256	0.05128205128205128	0.05217391304347826	0.13761467889908258	0.042735042735042736
CCN(CC)c1ccc([C@@H]2[C@H]3CCCC[C@]3(O)CCN2C(=O)C2c3ccccc3Oc3ccccc32)cc1	0.23626373626373626	0.13142857142857142	0.12280701754385964	0.1242603550295858	0.20625	0.09770114942528736
CC(=O)[C@H](O)c1ccc(O)cc1	0.13953488372093023	0.17647058823529413	0.09615384615384616	0.10891089108910891	0.18556701030927836	0.1188118811881188
CCO/N=C(/C(=O)N[C@@H]1CCCCN1)c1ccc(Cl)cc1	0.10759493670886076	0.11278195488721804	0.12698412698412698	0.12903225806451613	0.1171875	0.11023622047244094
CN(CC(N)=O)Cc1ccccc1	0.15267175572519084	0.13761467889908258	0.09259259259259259	0.09433962264150944	0.1782178217821782	0.09345794392523364
O=C(NCc1ccccc1)c1ccccc1O	0.25190839694656486	0.1322314049586777	0.08264462809917356	0.08403361344537816	0.2222222222222222	0.0743801652892562
C[C@]1(C(=O)O)CCC[C@]2(C)[C@H]3CC[C@H]4C[C@]3(C=C4CO)[C@@H](O)C[C@@]12O	0.07017543859649122	0.08333333333333333	0.11940298507462686	0.12121212121212122	0.08633093525179857	0.13740458015267176
N=C(N)NCCC[C@H](NC(=O)CC[C@@H](N)C(=O)O)C(=O)O	0.1111111111111111	0.0916030534351145	0.06201550387596899	0.07142857142857142	0.078125	0.14285714285714285
C[C@@H](Cc1ccc2c(c1)OCO2)N(C)C	0.09027777777777778	0.14035087719298245	0.09734513274336283	0.11926605504587157	0.11607142857142858	0.09821428571428571
CC1(C)CCC[C@]2(C)[C@H]1CC[C@]1(C)[C@@H]2CC[C@]2(C)[C@@H](O)C=C2[C@@H]1O	0.034482758620689655	0.05517241379310345	0.13076923076923078	0.12403100775193798	0.04225352112676056	0.10606060606060606
CC(=O)O[C@@H]1[C@H](C)O[C@@H](Oc2ccc(CC#N)cc2)[C@@H](O)[C@H]1O	0.1125	0.13533834586466165	0.17886178861788618	0.18181818181818182	0.140625	0.17073170731707318
CN/C(=N/C#N)Nc1ccc(C(=O)NCCN(C)C)cc1	0.15333333333333332	0.15873015873015872	0.10236220472440945	0.104	0.13709677419354838	0.10317460317460317
Nc1nc(N)c2ncn([C@@H]3O[C@H](CO)[C@@H](O)[C@H]3O)c2n1	0.0625	0.1	0.0873015873015873	0.08870967741935484	0.078125	0.088
CC1=C[C@H]2[C@@H](C(C)C)CC[C@@H](C)[C@@]2(O)CC1	0.05333333333333334	0.08264462809917356	0.13636363636363635	0.16037735849056603	0.06779661016949153	0.12727272727272726
C[C@]12CC(=O)[C@H]3[C@@H](CCC4=CC(=O)C=C[C@]43C)[C@@H]1CC[C@]2(O)/C(O)=C/O	0.08771929824561403	0.11188811188811189	0.1417910447761194	0.14393939393939395	0.1079136690647482	0.13432835820895522
N#Cc1ccc(CCCNC(=O)CCCCNC(=O)c2ccc(O)cc2)cc1	0.2037037037037037	0.12751677852348994	0.087248322147651	0.08843537414965986	0.17266187050359713	0.1103448275862069
Cc1ccc(C)c(C(=O)O)c1	0.11627906976744186	0.14705882352941177	0.11	0.11224489795918367	0.15463917525773196	0.1111111111111111
O=C(CCCS)NC1CCN(c2ccccc2)CC1	0.14864864864864866	0.0916030534351145	0.11382113821138211	0.11570247933884298	0.15	0.0967741935483871
O=C1CCC[C@H]2[C@H]3CCCCN3CCCN12	0.018867924528301886	0.015037593984962405	0.06611570247933884	0.06722689075630252	0.023622047244094488	0.04065040650406504
COc1cc(CN(C)C)ccc1OC	0.07746478873239436	0.13513513513513514	0.10091743119266056	0.102803738317757	0.1	0.08181818181818182
CC1=CC[C@]2(CC1=O)[C@H](C)CC(=O)[C@@]2(O)C(C)C	0.08	0.11570247933884298	0.15178571428571427	0.17592592592592593	0.09243697478991597	0.11304347826086956
C[C@]12CC[C@H]3[C@@H](CCC4=CC(=O)CC[C@@]43C)[C@@H]1CC[C@@H]2O	0.041916167664670656	0.05	0.128	0.13008130081300814	0.05185185185185185	0.09375
C[C@@H]1OC(=O)C=C[C@@H]1O[C@@H]1O[C@@H](CO)[C@@H](O)[C@@H](O)[C@@H]1O	0.05625	0.06766917293233082	0.19298245614035087	0.19642857142857142	0.0703125	0.17391304347826086
O=C(CSc1nc2c(=O)[nH]cnc2n1-c1ccccc1)Nc1ccccc1	0.30201342281879195	0.15172413793103448	0.07333333333333333	0.07432432432432433	0.2	0.059602649006622516
C/C1=C/CC[C@]2(C)O[C@H]2CC(C)(C)/C=C/C1=O	0.05228758169934641	0.08064516129032258	0.15315315315315314	0.1559633027522936	0.06611570247933884	0.09482758620689655
CC1=C[C@H](O)CC(C)(C)[C@@H]1/C=C/C(C)=C/C=C/C(C)=C/C=C/C=C(C)/C=C/C=C(\C)C(=O)C[C@]12O[C@]1(C)CCCC2(C)C	0.04504504504504504	0.06770833333333333	0.11173184357541899	0.10674157303370786	0.0582010582010582	0.09392265193370165
COc1c(C)c(O)c(CC=C(C)C)c(O)c1C(=O)O	0.1232876712328767	0.16101694915254236	0.10084033613445378	0.10256410256410256	0.14782608695652175	0.1206896551724138
CC(C)[C@H](N)C(=O)N1CCC[C@H]1C(=O)O	0.1079136690647482	0.10434782608695652	0.1	0.12264150943396226	0.10909090909090909	0.14285714285714285
CC(=O)c1csc(NC(=O)c2ccccc2)n1	0.19852941176470587	0.13333333333333333	0.08333333333333333	0.0847457627118644	0.16964285714285715	0.09322033898305085
O=[N+]([O-])c1cc([N+](=O)[O-])ccc1O	0.07971014492753623	0.0990990990990991	0.07407407407407407	0.07547169811320754	0.09345794392523364	0.06481481481481481
CC(C)[C@H]1NC(=O)[C@H]2CCCN2C1=O	0.06993006993006994	0.07692307692307693	0.1111111111111111	0.1346153846153846	0.08035714285714286	0.09174311926605505
CCCCC[C@@H](O)/C=C/[C@H]1[C@H](O)CC(=O)[C@@H]1C/C=C\CCCC(=O)O	0.10843373493975904	0.13768115942028986	0.13533834586466165	0.14615384615384616	0.13432835820895522	0.2
CC(=O)O[C@H](C[C@@]1(C)O[C@@H](O)[C@@H](O)[C@@H]1O)[C@@H](O)C(C)(C)O	0.07692307692307693	0.11023622047244094	0.15384615384615385	0.13675213675213677	0.0967741935483871	0.16521739130434782
CC(C)=CCC[C@]1(C)[C@H](CC=C(C)C)C[C@@]23C[C@H](C(C)(C)O)OC2=C(CC=C(C)C)C(=O)[C@]1(C(=O)C(C)C)C3=O	0.0945273631840796	0.12209302325581395	0.15432098765432098	0.1419753086419753	0.09941520467836257	0.11377245508982035
OCCCc1ccc2oc(-c3ccc(O)cc3)cc(-c3ccc(O)cc3)c(-c3ccc(O)cc3)c2c1	0.22346368715083798	0.12941176470588237	0.056818181818181816	0.05747126436781609	0.1761006289308176	0.06321839080459771
NCCc1c[nH]c2ccc(O)cc12	0.09352517985611511	0.11607142857142858	0.07207207207207207	0.07339449541284404	0.1320754716981132	0.06306306306306306
C=C1CC[C@@H]2C(C)(C)[C@H](O)CC[C@@]2(C)[C@H]1COc1ccc2ccc(=O)oc2c1	0.10919540229885058	0.1292517006802721	0.1510791366906475	0.15328467153284672	0.13380281690140844	0.11188811188811189
COc1c(-c2ccc(O)cc2)oc2c(-c3ccc(O)cc3)c(O)c(=O)c12	0.22077922077922077	0.15827338129496402	0.0763888888888889	0.07746478873239436	0.2283464566929134	0.06944444444444445
C=C(C)[C@@H]1CC[C@]2(C)CCC(=O)C(C)=C2C1	0.046357615894039736	0.06504065040650407	0.11607142857142858	0.11818181818181818	0.058823529411764705	0.06896551724137931
C[C@H](O)CCCn1cc(C(=O)c2cccc3ccccc23)c2ccccc21	0.3219178082191781	0.16901408450704225	0.08843537414965986	0.1048951048951049	0.319672131147541	0.11188811188811189
CC1(C)C[C@H]2[C@@H]1CC=C1C=CC[C@]21C	0.04054054054054054	0.058333333333333334	0.12037037037037036	0.12264150943396226	0.05172413793103448	0.10091743119266056
COc1cc([C@@H]2c3cc(O)c(OC)cc3C[C@H](CO)[C@@H]2CO[C@@H]2O[C@@H](CO)[C@@H](O)[C@@H](O)[C@@H]2O)ccc1O	0.11282051282051282	0.1111111111111111	0.15	0.1518987341772152	0.12121212121212122	0.13664596273291926
O=C(O)c1cn(CCCCCc2ccccc2)c2ccccc12	0.2727272727272727	0.13970588235294118	0.08759124087591241	0.08888888888888889	0.2711864406779661	0.1044776119402985
CCCCOC[C@H]1CCCCCC(=O)O1	0.046357615894039736	0.03968253968253968	0.16822429906542055	0.17142857142857143	0.04132231404958678	0.09734513274336283
C=C(C)[C@H]1CC[C@@]2(C)CC[C@]3(C)[C@@H](CC[C@@H]4[C@@]5(C)CC[C@H](O)C(C)(C)[C@@H]5CC[C@@]43C)[C@H]12	0.020512820512820513	0.03614457831325301	0.11409395973154363	0.10810810810810811	0.024539877300613498	0.0784313725490196
CC/C=C/CCO[C@@H]1O[C@@H](CO)[C@@H](O)[C@@H](O)[C@@H]1O	0.05128205128205128	0.06201550387596899	0.11965811965811966	0.12173913043478261	0.06451612903225806	0.1504424778761062
C[C@H](C(=O)N(C)c1ccccc1)c1ccccc1	0.26717557251908397	0.15833333333333333	0.08130081300813008	0.10084033613445378	0.22935779816513763	0.09090909090909091
C[C@@H](NC(=O)OCc1ccccc1)C(=O)Nc1ccccc1	0.3283582089552239	0.13533834586466165	0.09022556390977443	0.10852713178294573	0.2066115702479339	0.11627906976744186
CCCCC[C@@H](CC(=O)OCC)O[C@H]1O[C@@H](CO)[C@@H](O)[C@@H](O)[C@@H]1O	0.09090909090909091	0.0851063829787234	0.13953488372093023	0.15079365079365079	0.08823529411764706	0.2066115702479339
COc1ccc2c(=O)c(-c3ccc(O)cc3)coc2c1	0.18620689655172415	0.16	0.0859375	0.0873015873015873	0.23893805309734514	0.06153846153846154
CC1=C[C@H]2O[C@@H]3[C@@H](O)C[C@@](C)([C@@]34CO4)[C@@]2(CO)[C@@H](O)C1=O	0.062111801242236024	0.07462686567164178	0.15	0.15254237288135594	0.07751937984496124	0.1322314049586777
CC[C@H]1CCC(=O)C1	0.03007518796992481	0.03773584905660377	0.11827956989247312	0.12087912087912088	0.039603960396039604	0.07291666666666667
CC(=O)O[C@H]1C[C@H]2C(C)(C)O[C@@H]3CC(=O)O[C@@]2(C3)[C@@H]2CC[C@@]3(C)[C@H](c4ccoc4)OC(=O)[C@@H]4O[C@]43[C@@]12C	0.06341463414634146	0.09142857142857143	0.2012987012987013	0.19607843137254902	0.06896551724137931	0.12195121951219512
O=[P@]1(N(CCCl)CCCl)N[C@@H](OO)CCO1	0.0392156862745098	0.03937007874015748	0.08620689655172414	0.08771929824561403	0.032520325203252036	0.07758620689655173
S=C=NCCCCCCCCCCCCCCCCCCCCCCCC	0.026455026455026454	0.018292682926829267	0.03205128205128205	0.032467532467532464	0.018867924528301886	0.0457516339869281
OC[C@@H]1O[C@@](CO)(OC[C@@H]2O[C@@H](O)C[C@@H](O)[C@@H]2O)[C@@H](O)[C@@H]1O	0.03571428571428571	0.035211267605633804	0.128	0.13008130081300814	0.0364963503649635	0.12903225806451613
O=C1O[C@@H](CO[C@H]2OC[C@@H](O)[C@@H](O)[C@H]2O)C(O)=C1O	0.05063291139240506	0.061068702290076333	0.13675213675213677	0.1391304347826087	0.06349206349206349	0.1282051282051282
CCCCCCCCCC/C=C\CC[C@H]1O[C@@H]1CC[C@@H]1O[C@@H]1CCCCCCCCCCCCC1=C[C@@H](C)OC1=O	0.044444444444444446	0.050505050505050504	0.12222222222222222	0.12359550561797752	0.05181347150259067	0.1043956043956044
[O-][n+]1cccc(C(Cl)(Cn2ccnc2)c2ccccc2)c1	0.17333333333333334	0.07971014492753623	0.051470588235294115	0.044444444444444446	0.152	0.0364963503649635
C[C@@H]1C=C[C@@H]([C@@H](O)CO)CC1	0.058394160583941604	0.07272727272727272	0.12	0.13402061855670103	0.0761904761904762	0.1326530612244898
CC(C)=C[C@H]1C2=CC[C@@H](C)[C@H]2CC[C@H]1C	0.033112582781456956	0.06611570247933884	0.14953271028037382	0.1523809523809524	0.05084745762711865	0.10909090909090909
C[C@@H](O)CCCCCCCCCCCCCCCCCCCCCCCCCCC	0.05759162303664921	0.04790419161676647	0.043209876543209874	0.056962025316455694	0.04938271604938271	0.08387096774193549
CC[C@H]1C(=O)N[C@@H](Cc2ccccc2)C1=O	0.1510791366906475	0.11764705882352941	0.12389380530973451	0.12612612612612611	0.16363636363636364	0.10526315789473684
CCc1ccc(C(=O)Nc2ccc(C)cc2C)cc1	0.19148936170212766	0.1652892561983471	0.10655737704918032	0.10833333333333334	0.21428571428571427	0.09836065573770492
CC(C)C[C@@H](CO)NC(=O)c1ccccc1	0.2230769230769231	0.17857142857142858	0.10526315789473684	0.12727272727272726	0.24509803921568626	0.14678899082568808
C[C@H]1CC(=O)NN=C1c1ccc(-n2ccnc2)cc1	0.14093959731543623	0.1532258064516129	0.096	0.0975609756097561	0.1794871794871795	0.07086614173228346
C(=C/[C@H]1CN2CCC1CC2)\c1ccccc1	0.10135135135135136	0.07936507936507936	0.0743801652892562	0.07563025210084033	0.1391304347826087	0.05737704918032787
CCCCCCC[C@H](O)[C@H](O)CCCC[C@@H](O)[C@@H]1CC[C@@H](CCCCCCCCCC[C@@H](O)CC2=C[C@@H](C)OC2=O)O1	0.09345794392523364	0.08947368421052632	0.12921348314606743	0.13714285714285715	0.0918918918918919	0.1695906432748538
N[C@@H](Cc1ccc(O)cc1)C(=O)O	0.13636363636363635	0.17142857142857143	0.09345794392523364	0.10576923076923077	0.18	0.11538461538461539
C[C@@H]1O[C@H](OC[C@@H]2O[C@@H](Oc3cc(O)c4c(=O)cc(-c5ccc(O)cc5)oc4c3)[C@@H](O)[C@@H](O)[C@@H]2O)[C@@H](O)[C@@H](O)[C@@H]1O	0.14	0.12921348314606743	0.1206896551724138	0.12209302325581395	0.15294117647058825	0.10857142857142857
CCCCCCCCC[C@H](O)CCCCCCCCCCCCCCCCCCCCCCCCO	0.05263157894736842	0.043243243243243246	0.03314917127071823	0.03932584269662921	0.044444444444444446	0.07514450867052024
C/C=C(\C)[C@H](O)[C@H](C)/C=C/C=C(\C)CC/C=C(\C)CC/C=C(\C)CC/C=C(\C)CC/C=C(\C)CC/C=C(\C)CC/C=C(/C)C	0.05855855855855856	0.07772020725388601	0.052083333333333336	0.0582010582010582	0.06842105263157895	0.08064516129032258
CCC/C=C1/OC(=O)C2=C1CC[C@@H](O)[C@@H]2O	0.06711409395973154	0.09090909090909091	0.13513513513513514	0.13761467889908258	0.09482758620689655	0.10619469026548672
O=C(c1ccc(O)cc1)c1c(O)c2c(cc1O)C[C@@H](Cc1ccc(O)cc1)O2	0.20496894409937888	0.14383561643835616	0.1103448275862069	0.11188811188811189	0.2	0.0958904109589041
C[C@H](NCCn1cnc2c1c(=O)n(C)c(=O)n2C)c1ccccc1	0.19736842105263158	0.15671641791044777	0.09558823529411764	0.11363636363636363	0.2	0.0962962962962963
O=C1CC[C@H](Cc2ccc(O)c(O)c2)O1	0.09027777777777778	0.1111111111111111	0.1588785046728972	0.1619047619047619	0.11607142857142858	0.08849557522123894
CCCN(CCC)C(=O)c1ccc(C)cc1	0.1357142857142857	0.168141592920354	0.13513513513513514	0.13761467889908258	0.15454545454545454	0.13636363636363635
COc1c2ccoc2c(OC[C@@H](O)C(C)(C)O[C@@H]2O[C@@H](CO)[C@@H](O)[C@@H](O)[C@@H]2O)c2oc(=O)ccc12	0.12834224598930483	0.15	0.15584415584415584	0.14285714285714285	0.15483870967741936	0.14935064935064934
CC(=O)O[C@@]12CCC(C)(C)C[C@H]1C1=CC[C@@H]3[C@@]4(C)CC[C@@H](OC(C)=O)C(C)(C)[C@@H]4CC[C@@]3(C)[C@@]1(C)CC2	0.04878048780487805	0.056179775280898875	0.12345679012345678	0.11801242236024845	0.03977272727272727	0.11042944785276074
O=C(O[C@@H]1[C@H]2c3ccc(O)cc3O[C@H](CO)[C@H]2O)Oc2cc(O)ccc21	0.13253012048192772	0.13380281690140844	0.12318840579710146	0.125	0.15555555555555556	0.11594202898550725
COc1cc([C@@H]2OC[C@@H]3[C@@H](c4ccc5c(c4)OCO5)OC[C@@H]23)cc(OC)c1O	0.09497206703910614	0.09740259740259741	0.11643835616438356	0.11805555555555555	0.10810810810810811	0.087248322147651
CC(=O)N1CCC(=C)c2ccccc2C1	0.12949640287769784	0.1111111111111111	0.10714285714285714	0.10909090909090909	0.16822429906542055	0.07894736842105263
Cc1cc(C)c2c(CN3CCN(c4ccc(Cl)cc4)CC3)cc(=O)oc2c1	0.14285714285714285	0.12244897959183673	0.09655172413793103	0.0979020979020979	0.15942028985507245	0.06040268456375839
CC1(C)OC[C@]2([C@@H](O)CC(=O)O)[C@@H]1CC(=O)[C@@]1(C)[C@@H]2CC[C@@]2(C)[C@H](c3ccoc3)OC(=O)[C@@H]3O[C@]312	0.1164021164021164	0.15723270440251572	0.17105263157894737	0.18120805369127516	0.13291139240506328	0.16447368421052633
CC[C@@H](NC(C)C)[C@@H](O)c1ccccc1	0.19083969465648856	0.16216216216216217	0.08849557522123894	0.12037037037037036	0.21568627450980393	0.1509433962264151
COC(=O)[C@H](c1ccccc1)N1CCCC1	0.14184397163120568	0.09836065573770492	0.10344827586206896	0.125	0.16216216216216217	0.10434782608695652
CC/C=C\C[C@@H]1O[C@H]1C/C=C\CCCCCCCC(=O)O	0.06707317073170732	0.08029197080291971	0.09230769230769231	0.09375	0.08333333333333333	0.11904761904761904
CC[C@H](C)COC(=O)CCc1ccccc1	0.18518518518518517	0.13675213675213677	0.12389380530973451	0.1574074074074074	0.19626168224299065	0.16666666666666666
Clc1ccccc1[C@H](c1ccccc1)c1ccccc1	0.27007299270072993	0.09701492537313433	0.03676470588235294	0.045112781954887216	0.19327731092436976	0.037037037037037035
O=C(O)/C=C/c1ccccc1O[C@@H]1O[C@@H](CO)[C@@H](O)[C@H](O)[C@@H]1O	0.12658227848101267	0.14393939393939395	0.14173228346456693	0.144	0.18699186991869918	0.16129032258064516
COc1cc([C@H]2c3cc(O)c(OC)cc3C[C@H](CO)[C@@H]2CO[C@@H]2O[C@@H](CO)[C@@H](O)[C@@H](O)[C@@H]2O)ccc1O	0.11282051282051282	0.1111111111111111	0.15	0.1518987341772152	0.12121212121212122	0.13664596273291926
CC1=CC(=O)CC(C)(C)[C@@H]1/C=C/[C@@H](C)O[C@@H]1O[C@@H](CO[C@@H]2OC[C@@H](O)[C@@H](O)[C@@H]2O)[C@@H](O)[C@@H](O)[C@@H]1O	0.06091370558375635	0.10303030303030303	0.1503267973856209	0.16778523489932887	0.09259259259259259	0.13636363636363635
O=c1cc(-c2ccc(O)c(O)c2)oc2cc(O)c([C@@H]3O[C@H](CO)[C@H](O)[C@H](O)[C@H]3O[C@@H]3O[C@@H](CO)[C@@H](O)[C@H](O)[C@@H]3O)c(O)c12	0.11004784688995216	0.10810810810810811	0.11173184357541899	0.11299435028248588	0.11731843575418995	0.1
COc1cc(CCC(=O)Nc2ccc(C)cc2)cc(OC)c1OC	0.17419354838709677	0.17424242424242425	0.11194029850746269	0.11363636363636363	0.18110236220472442	0.0962962962962963
Cc1ccc2[nH]c(C)c(CCNC(=O)c3ccccc3)c2c1	0.22758620689655173	0.16153846153846155	0.09022556390977443	0.0916030534351145	0.25862068965517243	0.08270676691729323
CC(C)CCC[C@@](C)(O)[C@H]1CC[C@]2(C)[C@@H]3CC=C4C[C@@H](O)CC[C@]4(C)[C@H]3CC[C@@]12C	0.07065217391304347	0.08280254777070063	0.16312056737588654	0.15714285714285714	0.07142857142857142	0.13194444444444445
O=C(CC[N+](=O)[O-])Nc1ccc(C(F)(F)F)cc1	0.14788732394366197	0.14285714285714285	0.1016949152542373	0.09401709401709402	0.1391304347826087	0.08403361344537816
CCCCC[C@@H]1O[C@@H]1CC[C@@H]1O[C@@H]1CCCCCCC(=O)O	0.0658682634730539	0.06338028169014084	0.12403100775193798	0.12598425196850394	0.06569343065693431	0.14285714285714285
O=C(Nc1cc(Br)ccc1)N1CCCC1	0.12056737588652482	0.09166666666666666	0.09649122807017543	0.09821428571428571	0.11504424778761062	0.06896551724137931
CN1[C@@H]2CC[C@@H]1[C@H](C(=O)O)C2	0.050724637681159424	0.05357142857142857	0.12	0.12244897959183673	0.0660377358490566	0.11
Nc1ncnc2c1ncn2[C@@H]1O[C@H](CO)[C@@H](O)[C@H]1O	0.06329113924050633	0.08461538461538462	0.0975609756097561	0.09917355371900827	0.07936507936507936	0.09836065573770492
CC(=O)[C@@]1(O)CC[C@@H]2[C@@H]3CCC4=CC(=O)CCC4=C3[C@@H](c3ccc(N(C)C)cc3)C[C@]21C	0.12087912087912088	0.16447368421052633	0.14	0.14189189189189189	0.1390728476821192	0.1038961038961039
Cc1nn(C)c2c1[C@H](c1ccc(C(F)(F)F)cc1)C(C#N)=C(N)O2	0.11801242236024845	0.13333333333333333	0.072992700729927	0.0661764705882353	0.13846153846153847	0.050359712230215826
COC(=O)[C@H]1C[C@@H](O)C[C@@H]2C1=C(O[C@H]1O[C@@H](CO)[C@@H](O)[C@@H](O)[C@H]1O)C[C@@H]1C(=O)O[C@H](c3ccoc3)C[C@]12C	0.0891089108910891	0.10285714285714286	0.2064516129032258	0.20915032679738563	0.09941520467836257	0.14814814814814814
O=P(O)(O)O[C@@H]1[C@@H](O)[C@@H](O)[C@@H](OP(=O)(O)O)[C@@H](OP(=O)(O)O)[C@@H]1OP(=O)(O)O	0.027777777777777776	0.039473684210526314	0.07801418439716312	0.07913669064748201	0.026845637583892617	0.09420289855072464
Brc1cc(Br)c(O)cc1Br	0.05223880597014925	0.06542056074766354	0.04854368932038835	0.04950495049504951	0.06862745098039216	0.038834951456310676
C=CC(=C)CC(=O)[C@H]1C(=C)CC[C@H]2C(C)(C)[C@@H](O)CC[C@]12C	0.054878048780487805	0.07352941176470588	0.12903225806451613	0.13114754098360656	0.06818181818181818	0.12096774193548387
CCCCCC[C@@H](C/C=C/C(=O)O)[C@H]1COc2cc(O)ccc2[C@@H]1O	0.13496932515337423	0.15328467153284672	0.14285714285714285	0.15384615384615385	0.1590909090909091	0.1889763779527559
O=c1c(O[C@H]2O[C@H](CO)[C@@H](O)[C@H](O)[C@@H]2O)c(-c2ccc(O)cc2)oc2cc(O)cc(O)c12	0.14689265536723164	0.14285714285714285	0.1111111111111111	0.11258278145695365	0.16326530612244897	0.1118421052631579
CC(C)=CCC[C@H](C)CCO[C@@H]1O[C@@H](CO)[C@@H](O)[C@@H](O)[C@@H]1O[C@@H]1O[C@@H](CO)[C@@H](O)[C@@H](O)[C@@H]1O	0.06806282722513089	0.07272727272727272	0.11764705882352941	0.1342281879194631	0.06832298136645963	0.1564625850340136
C/C=C\C#CC#CCC/C=C/CCCCCCCCCCCCC	0.0335195530726257	0.039473684210526314	0.0410958904109589	0.041666666666666664	0.04081632653061224	0.055944055944055944
Cn1c([N+](=O)[O-])cnc1N1CCN(CCCCCCCCCCCC)CC1	0.06666666666666667	0.057692307692307696	0.08904109589041095	0.09027777777777778	0.059602649006622516	0.0821917808219178
O=C(NCN1CCOCC1)c1ccccc1	0.14893617021276595	0.08870967741935484	0.10256410256410256	0.10434782608695652	0.1504424778761062	0.07563025210084033
COC(=O)COc1ccc(CNC(=O)c2ccccc2)cc1	0.24475524475524477	0.13533834586466165	0.09848484848484848	0.1	0.226890756302521	0.1076923076923077
C/C(=C\Cc1c(O)cccc1O)CCC(C)C	0.15	0.17543859649122806	0.11304347826086956	0.13513513513513514	0.1834862385321101	0.14414414414414414
Cc1cc(O)c(C=O)c2c1C(=O)Oc1ccc(C(C)(C)O)cc1C2=O	0.12345679012345678	0.16541353383458646	0.12030075187969924	0.09701492537313433	0.1450381679389313	0.08029197080291971
O=c1c(O)c(-c2ccc(O)cc2)oc2cc(O[C@@H]3O[C@H](CO)[C@@H](O)[C@H](O)[C@@H]3O)c(O)c(O)c12	0.1388888888888889	0.14102564102564102	0.10967741935483871	0.1111111111111111	0.15333333333333332	0.11038961038961038
Nc1c(Cl)cc([C@@H](N)C(=O)O)cc1	0.1037037037037037	0.12962962962962962	0.08411214953271028	0.09615384615384616	0.13592233009708737	0.09523809523809523
C=C1C[C@H]2[C@@]3(C)CCC(=O)C(C)(C)[C@@H]3[C@@H](OC(C)=O)C[C@@]2(C)[C@H](OC(C)=O)C1	0.055865921787709494	0.0728476821192053	0.17293233082706766	0.16666666666666666	0.04666666666666667	0.13138686131386862
OC[C@@H]1O[C@H](Oc2cc(O)cc(/C=C/c3ccc(O)cc3)c2)[C@@H](O)[C@@H](O)[C@@H]1O	0.11560693641618497	0.136986301369863	0.10344827586206896	0.1048951048951049	0.16666666666666666	0.11188811188811189
COc1ccc(/C(=C/C(=O)Nc2ccc(F)cc2)C(=O)O)cc1	0.2785714285714286	0.20634920634920634	0.08955223880597014	0.09090909090909091	0.2672413793103448	0.10687022900763359
N[C@@H](Cc1cc(I)c(O)c(I)c1)C(=O)O	0.1	0.12389380530973451	0.08035714285714286	0.09174311926605505	0.12962962962962962	0.10091743119266056
COC/C=C/c1ccc(O[C@H]2O[C@@H](CO)[C@@H](O)[C@@H](O)[C@@H]2O)cc1	0.09815950920245399	0.14285714285714285	0.13178294573643412	0.13385826771653545	0.1484375	0.14173228346456693
C[C@H]1CN(c2cc3c(cc2)OCO3)CCN1C(=O)c1ccc2c(c1)OCO2	0.12138728323699421	0.12080536912751678	0.10273972602739725	0.10416666666666667	0.14893617021276595	0.0738255033557047
NC(=O)Cc1ccc(OCCOc2ccc(C(=O)O)cc2)cc1	0.2080536912751678	0.15037593984962405	0.10526315789473684	0.10687022900763359	0.2032520325203252	0.12307692307692308
COC(=O)CCCCCCCCCCCCCCCCCCCCCC	0.049723756906077346	0.04487179487179487	0.06802721088435375	0.06896551724137931	0.046357615894039736	0.08333333333333333
OC[C@@H]1O[C@H](OC2[C@@H](O)[C@@H](O)[C@@H](O)[C@@H]2O)[C@@H](O)[C@@H](O)[C@@H]1O	0.024096385542168676	0.02877697841726619	0.096	0.0975609756097561	0.029850746268656716	0.0967741935483871
C[C@H]1[C@H](O)CC[C@H]2CC[C@@H](O)[C@@H](C)CC[C@]21C	0.025477707006369428	0.03875968992248062	0.13274336283185842	0.13513513513513514	0.032	0.11403508771929824
CC(C)(C)c1cc(C(=O)O)cc(OCC(C)C)c1	0.11724137931034483	0.16379310344827586	0.17272727272727273	0.15454545454545454	0.1504424778761062	0.14285714285714285
CC(C)c1cc2c(c(O)c1O)[C@]13CCCC(C)(C)[C@H]1[C@@H](OC3=O)[C@@H]2O	0.10303030303030303	0.13970588235294118	0.14615384615384616	0.16666666666666666	0.11940298507462686	0.12121212121212122
CCCC(=O)CC(=O)OCC	0.09090909090909091	0.07339449541284404	0.11	0.11224489795918367	0.06666666666666667	0.14583333333333334
O=P(O)(O)CCCCCCCCCCCCCCCOP(=O)(O)O	0.05232558139534884	0.047619047619047616	0.04964539007092199	0.050359712230215826	0.04195804195804196	0.08888888888888889
CCN1CCCC[C@@H]1[C@H](c1ccccc1)c1ccccc1	0.2206896551724138	0.0948905109489051	0.09090909090909091	0.10077519379844961	0.17886178861788618	0.07518796992481203
CC(C)(CO)CC(=O)O	0.0873015873015873	0.1111111111111111	0.11827956989247312	0.0851063829787234	0.11702127659574468	0.11956521739130435
Cc1oc2cc(O)ccc2c(=O)c1CC(=O)CCc1ccccc1	0.22818791946308725	0.16417910447761194	0.11940298507462686	0.12121212121212122	0.24793388429752067	0.09558823529411764
NC(=O)c1csc(NC(=O)c2ccccc2)n1	0.1897810218978102	0.12396694214876033	0.0743801652892562	0.07563025210084033	0.1592920353982301	0.08403361344537816
OC[C@H]1O[C@H](Oc2cc(O)cc(/C=C/c3ccc(O)cc3)c2)[C@@H](O)[C@@H](O)[C@@H]1O	0.11560693641618497	0.136986301369863	0.10344827586206896	0.1048951048951049	0.16666666666666666	0.11188811188811189
COC(=O)[C@@H]1Cc2c([nH]c3ccccc23)[C@@H](c2cccc(OC)c2OC)N1	0.17073170731707318	0.13793103448275862	0.11188811188811189	0.11347517730496454	0.21212121212121213	0.09722222222222222
CN1C[C@H](CNC(=O)c2ccccc2)C[C@H]1c1ccccc1	0.2517482517482518	0.10948905109489052	0.11450381679389313	0.11627906976744186	0.1951219512195122	0.09848484848484848
c1ccc2c(c1)CCCC2	0.09022556390977443	0.07272727272727272	0.07692307692307693	0.0784313725490196	0.1188118811881188	0.04716981132075472
O=C(O)[C@H]1[C@@H]2CCC[C@@H]1C2	0.036231884057971016	0.04504504504504504	0.1111111111111111	0.1134020618556701	0.04716981132075472	0.10101010101010101
C=C[C@H](OS(=O)(=O)O)c1ccccc1	0.13333333333333333	0.13513513513513514	0.07142857142857142	0.08256880733944955	0.1523809523809524	0.08181818181818182
CSCC[C@H](NC(=O)CC[C@@H](NC(=O)CC[C@@H](N)C(=O)O)C(=O)O)C(=O)O	0.12048192771084337	0.10416666666666667	0.0625	0.07092198581560284	0.09219858156028368	0.15151515151515152
CCCCC[C@H](C)CCCCCCCCCCCCCCCCCCCCCCCCCC	0.04455445544554455	0.03954802259887006	0.04093567251461988	0.05389221556886228	0.03468208092485549	0.07272727272727272
CC(=O)O[C@@H]1[C@@H](C)O[C@@H](Oc2ccc(CC#N)cc2)[C@@H](O)[C@H]1O	0.1125	0.13533834586466165	0.17886178861788618	0.18181818181818182	0.140625	0.17073170731707318
CCN[C@@H]1C[C@H](N)[C@@H](CO)O1	0.03571428571428571	0.03508771929824561	0.10891089108910891	0.1111111111111111	0.03669724770642202	0.09900990099009901
COc1cc(C)cc2c1C(=O)c1c(O)cc(C)cc1C2=O	0.11688311688311688	0.12403100775193798	0.10317460317460317	0.10483870967741936	0.12	0.08661417322834646
O=c1oc2ccccc2cc1-c1ccccc1O	0.21014492753623187	0.12903225806451613	0.072	0.07317073170731707	0.21621621621621623	0.047244094488188976
C[C@H]1CC[C@@]2(C(=O)O)CC[C@@]3(C)C(=CC[C@@H]4[C@@]5(C)CC[C@@H](O)C(C)(C)[C@@H]5CC[C@]43C)[C@@H]2[C@@]1(C)O	0.05641025641025641	0.0783132530120482	0.13815789473684212	0.13245033112582782	0.06748466257668712	0.13157894736842105
CC(C)c1cc(S(=O)(=O)Nc2ccc(Cl)cc2)c(-c2ccc(C(F)(F)F)cc2)c(OCC(F)(F)F)c1	0.25443786982248523	0.1935483870967742	0.0718562874251497	0.07926829268292683	0.22448979591836735	0.07228915662650602
C=C[C@]1(C)CC[C@]2(C)[C@@H](CC=C3[C@@H]4C[C@](C)(C(=O)O)CC[C@]4(C)CC[C@]32C)[C@H]1O	0.0546448087431694	0.08496732026143791	0.1267605633802817	0.12056737588652482	0.07333333333333333	0.11188811188811189
C[C@@H]1C(=O)O[C@@H]2C[C@@]34[C@@H]5OC(=O)[C@]3(O[C@@H]3OC(=O)[C@@H](O)[C@]34[C@H](C(C)(C)C)[C@@H]5O)[C@@]12O	0.05405405405405406	0.08387096774193549	0.18248175182481752	0.15942028985507245	0.05844155844155844	0.11805555555555555
C[C@@H]1O[C@H](C)CN2CCCC[C@@H]21	0.02054794520547945	0.016666666666666666	0.10476190476190476	0.10679611650485436	0.02631578947368421	0.06481481481481481
O=C(c1ccccc1)c1ccccc1	0.248	0.11206896551724138	0.06956521739130435	0.07079646017699115	0.20388349514563106	0.06086956521739131
CCC/C=C/COC(=O)CCc1ccc(OC)c(OC)c1	0.10828025477707007	0.13953488372093023	0.128	0.13008130081300814	0.136	0.13821138211382114
CC(C)=CCC[C@@H](C)[C@H]1CC[C@@]2(C)[C@@H]3CC[C@H]4C(C)(C)[C@@H](O)CC[C@@]45C[C@]35CC[C@]12C	0.04712041884816754	0.06790123456790123	0.11333333333333333	0.12244897959183673	0.05660377358490566	0.10666666666666667
CC(C)(CCc1c(O)cccc1O)[C@@H](CO)CO	0.13194444444444445	0.13333333333333333	0.1206896551724138	0.10344827586206896	0.14912280701754385	0.13157894736842105
C=C[C@H](C#CC#CCCCC(=O)OC)O[C@@H]1O[C@@H](CO)[C@@H](O)[C@@H](O)[C@@H]1O	0.06896551724137931	0.07432432432432433	0.11678832116788321	0.12686567164179105	0.07692307692307693	0.15151515151515152
CCCCSc1ccc(OCCNC(=O)CCCCCCCCCCC)cc1	0.11363636363636363	0.1118421052631579	0.10135135135135136	0.10273972602739725	0.11564625850340136	0.1095890410958904
NCc1cccc(C[C@@H]2COc3ccc(O)cc3O2)c1	0.13071895424836602	0.12307692307692308	0.10236220472440945	0.104	0.1652892561983471	0.06923076923076923
N=C1N(O)[C@@H](CO)[C@@H](O)[C@@H]1O	0.043795620437956206	0.04504504504504504	0.06796116504854369	0.06930693069306931	0.05714285714285714	0.10101010101010101
CCCc1cc(OC)c(CCNCc2ccc(OC)cc2)c(OC)c1	0.1411042944785276	0.14388489208633093	0.10071942446043165	0.10218978102189781	0.14925373134328357	0.10144927536231885
CC1(C)CCC(C)(C)c2cc(/C=C/C(=O)O)ccc21	0.09933774834437085	0.16806722689075632	0.1271186440677966	0.12931034482758622	0.15517241379310345	0.1092436974789916
C/C=C1\C[C@@H](C)OC(=O)[C@@H]1CCCCCCC(=O)O	0.09868421052631579	0.1111111111111111	0.18584070796460178	0.1891891891891892	0.10655737704918032	0.17699115044247787
C/C=C1\[C@@H](O[C@@H]2O[C@@H](CO)[C@@H](O)[C@@H](O)[C@@H]2O)OC=C(C(=O)OC)[C@@H]1CC(=O)OC	0.0903954802259887	0.10666666666666667	0.1678832116788321	0.17037037037037037	0.09523809523809523	0.17777777777777778
C=C1[C@@H](O)CC[C@@]2(C)[C@@H]1[C@H](OC(C)=O)[C@H]1C[C@H](OC(C)=O)C(C)=C([C@@H](OC(C)=O)[C@@H]2OC(C)=O)C1(C)C	0.06	0.0755813953488372	0.16993464052287582	0.16447368421052633	0.05263157894736842	0.1337579617834395
Nc1ccc(Oc2ccccc2)cc1	0.18181818181818182	0.09322033898305085	0.05128205128205128	0.05217391304347826	0.20388349514563106	0.042735042735042736
N[C@H]1[C@H](O[C@@H]2[C@@H](CO)O[C@@H](O[C@H]3[C@@H](CO)O[C@@H](O)[C@H](N)[C@H]3O)[C@@H](N)[C@H]2O)O[C@H](CO)[C@@H](O)[C@@H]1O	0.03	0.028735632183908046	0.0880503144654088	0.08917197452229299	0.029585798816568046	0.08860759493670886
OC[C@@H]1O[C@@H](Oc2cc(O)cc(/C=C/c3ccc(O)cc3)c2)[C@@H](O)[C@@H](O)[C@@H]1O	0.11560693641618497	0.136986301369863	0.10344827586206896	0.1048951048951049	0.16666666666666666	0.11188811188811189
CC(C)(O)[C@@H]1CC(=O)[C@@]2(C)[C@@H](CC[C@@]3(C)[C@@H](c4ccoc4)OC(=O)[C@@H]4O[C@]432)[C@@]1(C)[C@@H](O)CC(=O)O	0.12365591397849462	0.16666666666666666	0.2054794520547945	0.1836734693877551	0.14193548387096774	0.174496644295302
C/C=C(\C(C)C)[C@H](O)[C@@H](O)[C@@H](C)[C@@H]1CC[C@@H]2[C@@H]3COC(=O)[C@@H]4C[C@@H](O)[C@@H](O)C[C@@]4(C)[C@@H]3CC[C@@]12C	0.07731958762886598	0.10975609756097561	0.1503267973856209	0.16	0.09937888198757763	0.15894039735099338
CCCCCn1cc(C(=O)c2cccc3ccccc23)c2ccccc21	0.2905405405405405	0.1388888888888889	0.0896551724137931	0.09090909090909091	0.28225806451612906	0.09027777777777778
O=C1C[C@H](O[C@H]2O[C@H](CO)[C@@H](O)[C@H](O)[C@@H]2O)CO1	0.0379746835443038	0.04580152671755725	0.1592920353982301	0.16216216216216217	0.047619047619047616	0.13043478260869565
CC(C(=O)O)c1ccc(C(=O)c2ccc(F)cc2)cc1	0.2781954887218045	0.23275862068965517	0.0873015873015873	0.10655737704918032	0.3018867924528302	0.12396694214876033
CC(=O)O[C@@H]1C[C@@H]2C(C)(C)O[C@@H]3CC(=O)O[C@@]2(C3)[C@@H]2CC[C@@]3(C)[C@H](c4ccoc4)OC(=O)[C@@H]4O[C@]43[C@@]12C	0.06341463414634146	0.09142857142857143	0.2012987012987013	0.19607843137254902	0.06896551724137931	0.12195121951219512
COC(=O)[C@@]12CCC(C)(C)CC1=C1CC[C@@H]3[C@@]4(C)CC[C@@H](OC(C)=O)C(C)(C)[C@@H]4CC[C@@]3(C)[C@@]1(C)CC2	0.04878048780487805	0.056179775280898875	0.1165644171779141	0.1111111111111111	0.03977272727272727	0.09696969696969697
Cc1cc(C)c(C)c(C)c1CCC(C)=C(C)C	0.08163265306122448	0.1092436974789916	0.09565217391304348	0.08771929824561403	0.09482758620689655	0.07758620689655173
COc1cc(O[C@H]2O[C@@H](CO)[C@@H](O)[C@@H](O)[C@@H]2O)c2c(OC)c(C(C)C)c(C)c(O)c2c1	0.11235955056179775	0.13245033112582782	0.13013698630136986	0.13986013986013987	0.12162162162162163	0.1388888888888889
COC(=O)[C@H](CCCCCCCCCCCCCCCCC)OC(C)=O	0.08045977011494253	0.06622516556291391	0.08391608391608392	0.10071942446043165	0.05405405405405406	0.14074074074074075
C[C@@]12C(=O)C=CC[C@]1(O)C[C@@H]1[C@H]2CC[C@]2(O)[C@H](O)C[C@]3(C)[C@H](CO)[C@@H](O)C[C@]3(C)[C@H]2[C@H]1O	0.05235602094240838	0.06748466257668712	0.1506849315068493	0.1527777777777778	0.06289308176100629	0.1360544217687075
O=c1cc(N2CCCC2)cc(-c2ccc(F)cc2)oc2cc(F)ccc12	0.21794871794871795	0.17266187050359713	0.07534246575342465	0.0763888888888889	0.2440944881889764	0.04
C[C@]12CC[C@H]3c4ccc(O)cc4CC[C@H]3[C@@H]1C[C@@H](O)[C@@H]2O	0.07407407407407407	0.08888888888888889	0.13709677419354838	0.13934426229508196	0.09230769230769231	0.12903225806451613
CO[C@@H]1C2=C(C)C(=O)O[C@]2(O)C[C@@H]2CC[C@@H](O)[C@@H](C)[C@]21C	0.049079754601226995	0.07462686567164178	0.1694915254237288	0.1724137931034483	0.061068702290076333	0.12295081967213115
Nc1cc(-c2ccccc2)ccc1C(=O)Nc1ccccc1	0.4094488188976378	0.13432835820895522	0.057971014492753624	0.058823529411764705	0.23529411764705882	0.050724637681159424
Oc1ccc(-c2ccc(-c3ccccc3)cc2)cc1	0.29545454545454547	0.13385826771653545	0.045454545454545456	0.046153846153846156	0.24107142857142858	0.03787878787878788
COc1c2c(cc3oc(=O)ccc13)[C@@H](O)[C@@H](C)OC2	0.09803921568627451	0.11904761904761904	0.1440677966101695	0.14655172413793102	0.13333333333333333	0.11666666666666667
OC[C@H]1O[C@@H](Oc2cc(O)cc(/C=C/c3ccc(O)cc3)c2)[C@@H](O)[C@@H](O)[C@@H]1O	0.11560693641618497	0.136986301369863	0.10344827586206896	0.1048951048951049	0.16666666666666666	0.11188811188811189
CC(C)N(CCOC(=O)c1ccccc1)C(=O)NCc1ccccc1	0.3006993006993007	0.16058394160583941	0.10869565217391304	0.12686567164179105	0.2222222222222222	0.13432835820895522
O=C(CN1CCc2ccccc2C1)Nc1ccccc1	0.27007299270072993	0.11363636363636363	0.09302325581395349	0.09448818897637795	0.2033898305084746	0.06870229007633588
CN1CCCC[C@@H]1[C@H]1CO[C@H]2c3ccccc3C=C21	0.1032258064516129	0.07462686567164178	0.104	0.10569105691056911	0.13008130081300814	0.0703125
OC[C@H]1O[C@H](O[C@@H]2[C@@H](O)[C@@H](O)[C@@H](O)O[C@@H]2CO)[C@@H](O)[C@@H](O)[C@@H]1O	0.029239766081871343	0.034722222222222224	0.1	0.1015625	0.03597122302158273	0.10077519379844961
C[C@@]12C[C@@H]3OC(=O)[C@H]1CO[C@]14O[C@@]5([C@@H]2C1=O)[C@](O)(CC[C@@H]1[C@H]4CC=C2CC=CC(=O)[C@@]21C)C(=O)O[C@]35C	0.06341463414634146	0.08522727272727272	0.1419753086419753	0.14375	0.06896551724137931	0.10179640718562874
CC(C)Sc1ccc(C#N)cc1	0.11278195488721804	0.14150943396226415	0.06481481481481481	0.08653846153846154	0.1485148514851485	0.07547169811320754
CCc1c2c(nc3ccccc13)-c1ccccc1-2	0.21739130434782608	0.1557377049180328	0.06299212598425197	0.064	0.24770642201834864	0.05511811023622047
C[C@@H](F)CCCn1cc(C(=O)c2cccc3ccccc23)c2ccccc21	0.3129251700680272	0.16083916083916083	0.08108108108108109	0.09722222222222222	0.3089430894308943	0.09655172413793103
CC[C@H]1NC(=O)[C@H]2[C@@H](O)[C@@H](Cl)CN2C(=O)[C@@H](CC)NC(=O)C[C@H](c2ccccc2)NC(=O)[C@@H](CO)NC1=O	0.15263157894736842	0.12280701754385964	0.1625	0.16455696202531644	0.15432098765432098	0.12804878048780488
O=C(OCCN1CCCCC1)c1ccccc1	0.14583333333333334	0.09523809523809523	0.1092436974789916	0.1111111111111111	0.1565217391304348	0.09166666666666666
COc1c(O)cc(-c2oc3cc(O)cc(O)c3c(=O)c2O[C@H]2O[C@H](C)[C@@H](O)[C@@H](O)[C@@H]2O)cc1O	0.10106382978723404	0.10429447852760736	0.12258064516129032	0.12418300653594772	0.10759493670886076	0.12337662337662338
CC(C)c1noc(-c2ccccc2)n1	0.19230769230769232	0.1743119266055046	0.07017543859649122	0.09090909090909091	0.1941747572815534	0.07079646017699115
O=C(O)[C@@H]1Nc2ccccc2N1	0.12878787878787878	0.11926605504587157	0.09433962264150944	0.09615384615384616	0.17	0.09523809523809523
Cc1cc(/C=C2\C(=O)OC2(C)C)ccc1O	0.09722222222222222	0.1391304347826087	0.10619469026548672	0.10810810810810811	0.13513513513513514	0.0782608695652174
CC(C)c1cc(-c2ccc(O)cc2)no1	0.17164179104477612	0.21495327102803738	0.0782608695652174	0.0990990990990991	0.21359223300970873	0.07894736842105263
NS(=O)(=O)c1ccc(C(=O)N2CCCCC2)cc1	0.1	0.15	0.1	0.1016949152542373	0.11764705882352941	0.07377049180327869
Cn1c2c(c(=O)n(C)c1=O)C(C#N)=C(N)O2	0.07534246575342465	0.08333333333333333	0.06896551724137931	0.07017543859649122	0.08695652173913043	0.0423728813559322
C[C@@H]1C(=O)O[C@H]2C[C@@]1(C)[C@@H]1C(=O)[C@@]3(O)O[C@@]14[C@@]2(C)OC(=O)[C@@]4(O)CC[C@@H]1[C@@H]3[C@@H](O)C=C2C=CCC(=O)[C@]21C	0.07389162561576355	0.10404624277456648	0.17834394904458598	0.18064516129032257	0.08139534883720931	0.13580246913580246
C=C1[C@@H]2CC[C@H]3[C@@]45CO[C@](O)([C@@H](OC(C)=O)[C@@H]4C(C)(C)CC[C@H]5O)[C@]3(C2)[C@@H]1O	0.04945054945054945	0.06493506493506493	0.15328467153284672	0.15555555555555556	0.06	0.13768115942028986
CCOC(=O)C[C@@H](C)O	0.09523809523809523	0.12121212121212122	0.10526315789473684	0.13186813186813187	0.1276595744680851	0.15555555555555556
CO[C@@H]1[C@@H](C(=O)O)O[C@H](O[C@@H]2[C@@H](O)O[C@@H](CO)[C@@H](O)[C@@H]2O)[C@H]1O	0.05389221556886228	0.06428571428571428	0.12598425196850394	0.128	0.06666666666666667	0.136
O=C(NO)C1(CCCCCN2CCCCC2)CCCCC1	0.06666666666666667	0.04195804195804196	0.07518796992481203	0.07633587786259542	0.051094890510948905	0.07575757575757576
C=C1C=C[C@@H]([C@@H](C)CCCO)O1	0.08029197080291971	0.08035714285714286	0.12745098039215685	0.15306122448979592	0.08411214953271028	0.14
CC(=O)N[C@H](Cc1ccccc1)C(=O)NCCc1ccccc1	0.28368794326241137	0.1323529411764706	0.0962962962962963	0.10606060606060606	0.20161290322580644	0.11363636363636363
CCCOC(C(=O)OCC)(C)COC(=O)N1CCC(=O)N(CCc2ccccc2)CC1	0.1676300578034682	0.11464968152866242	0.16551724137931034	0.14383561643835616	0.14093959731543623	0.14285714285714285
COc1cc(CC=C(C)C)c(O)cc1O	0.08391608391608392	0.12280701754385964	0.0990990990990991	0.10091743119266056	0.11818181818181818	0.1
C=C[C@@H](O)C#CC#C[C@H](O)/C=C/CCCCCCC	0.07006369426751592	0.09302325581395349	0.046511627906976744	0.05555555555555555	0.0967741935483871	0.10743801652892562
CO/N=C(C(\O)=N/c1ccccc1)c1ccccc1	0.24087591240875914	0.10852713178294573	0.0703125	0.07142857142857142	0.1896551724137931	0.07936507936507936
CCCCCCCCC/C=C\CC/C=C\[C@@H](O)[C@H](CO)NC(=O)CCCCCCCCCCCCCCCCCCCCCCC	0.06437768240343347	0.07281553398058252	0.04878048780487805	0.054455445544554455	0.07462686567164178	0.08080808080808081
C[C@@H]1OCC[C@]12S[C@H]1CCO[C@]1(C)S2	0.013071895424836602	0.015873015873015872	0.07964601769911504	0.08108108108108109	0.01652892561983471	0.05217391304347826
CC1=CC[C@@H]([C@]2(C)CC[C@H](C(C)(C)O)O2)CC1	0.03205128205128205	0.05511811023622047	0.14285714285714285	0.11504424778761062	0.04032258064516129	0.07627118644067797
C[N+](C)(C)CC(=O)O	0.072	0.10309278350515463	0.08602150537634409	0.08791208791208792	0.0967741935483871	0.1111111111111111
C[C@@H]1C(CO)=CC(=O)C=C1	0.06766917293233082	0.08490566037735849	0.14736842105263157	0.15053763440860216	0.0891089108910891	0.125
C[C@]12C[C@@]34CC[C@H]5[C@](C)(C=O)CCC[C@]5(C)[C@H]3C[C@H]1[C@@H]2C4	0.017543859649122806	0.035211267605633804	0.09302325581395349	0.09448818897637795	0.028985507246376812	0.07692307692307693
CNS(=O)(=O)Nc1ccc(C(=O)N2CCC(C(=O)O)(C(=O)O)CC[C@H]2C)cc1	0.14457831325301204	0.16428571428571428	0.12142857142857143	0.12318840579710146	0.1366906474820144	0.13043478260869565
O=C(O)C1=C/C(=C/C=[N+]2/c3cc(O)c(O[C@H]4O[C@@H](CO)[C@@H](O)[C@H](O)[C@@H]4O)cc3C[C@H]2C(=O)O)C[C@H](C(=O)O)N1	0.09950248756218906	0.12138728323699421	0.14634146341463414	0.14814814814814814	0.11176470588235295	0.147239263803681
O=C1C(C[C@@H]2CCCO2)=C1C(=O)O	0.07857142857142857	0.08771929824561403	0.14563106796116504	0.1485148514851485	0.08181818181818182	0.09345794392523364
O=C(O)[C@H]1C[C@](O)([C@]2(O)OC[C@@H](O)[C@@H]2O)C(O)=N1	0.05194805194805195	0.07142857142857142	0.10256410256410256	0.10434782608695652	0.06557377049180328	0.12280701754385964
C[C@H]1C(=O)O[C@@H]2C[C@@]34[C@@H]5OC(=O)[C@]3(O[C@@H]3OC(=O)[C@@H](O)[C@]34[C@H](C(C)(C)C)[C@@H]5O)[C@]12O	0.05405405405405406	0.08387096774193549	0.18248175182481752	0.15942028985507245	0.05844155844155844	0.11805555555555555
Nc1nc(N)nc(N)n1	0.022058823529411766	0.06666666666666667	0.019230769230769232	0.0196078431372549	0.028846153846153848	0.009615384615384616
COC(=O)Cc1ccc(O)cc1	0.12121212121212122	0.1523809523809524	0.11650485436893204	0.1188118811881188	0.16	0.10679611650485436
CC(C)(c1cccnc1)[C@@H](Cl)c1ccccc1	0.17266187050359713	0.10569105691056911	0.08333333333333333	0.06666666666666667	0.18018018018018017	0.05737704918032787
N[C@@H](Cc1ccc(NC(=O)CCCCN2CCCC2)cc1)C(=O)O	0.18831168831168832	0.1386861313868613	0.11940298507462686	0.1297709923664122	0.14393939393939395	0.14615384615384616
CC(C)CCO[C@H]1O[C@@H](CO)[C@@H](O)[C@@H](O)[C@@H]1O	0.08108108108108109	0.08130081300813008	0.12389380530973451	0.14678899082568808	0.0847457627118644	0.17757009345794392
O=C(O)CCCCCCCCCCCCCCCCCCCCCCCO	0.06043956043956044	0.05732484076433121	0.0457516339869281	0.046357615894039736	0.05921052631578947	0.08163265306122448
COc1c(O)cc2c(c1O)C(=O)/C(C)=C/C(=O)/C=C/C[C@H](C)C(=O)[C@H](C)[C@@H]2O	0.11834319526627218	0.14084507042253522	0.16417910447761194	0.16666666666666666	0.12142857142857143	0.14814814814814814
O[C@](c1ccc(Cl)cc1)(c1cnccc1)c1ccccc1	0.2222222222222222	0.1037037037037037	0.051470588235294115	0.044444444444444446	0.19008264462809918	0.0364963503649635
CC1=CC(=O)[C@@H]2O[C@@]3(C[C@@H](C)[C@@H](O)O3)[C@@]1(O)C2(C)C	0.050955414012738856	0.078125	0.14782608695652175	0.1504424778761062	0.064	0.11965811965811966
C=C1C(=O)C[C@H](O)[C@@]2(C)[C@@H]1[C@H](O)CC(=O)[C@]1(C)[C@@H]2CC[C@@]2(O)[C@H](c3ccoc3)OC(=O)[C@@H]3O[C@]312	0.08333333333333333	0.10365853658536585	0.15894039735099338	0.1610738255033557	0.09316770186335403	0.11538461538461539
O=C1CN(S(=O)(=O)c2ccccc2)C(=O)N1	0.1357142857142857	0.1282051282051282	0.07692307692307693	0.0782608695652174	0.14414414414414414	0.059322033898305086
C[C@@H](CC[C@@H](O[C@H]1O[C@@H](CO)[C@@H](O)[C@@H](O)[C@@H]1O)C(=O)O)[C@@H]1CC[C@@H](O)CCc2ccc(cc2)O1	0.1358695652173913	0.14465408805031446	0.1891891891891892	0.20833333333333334	0.14935064935064934	0.19047619047619047
O=C(NC12CC3CC(CC(C3)C1)C2)c1ccccc1	0.125	0.07462686567164178	0.12195121951219512	0.12396694214876033	0.12096774193548387	0.096
O=CC(=O)[C@@H](O)[C@H](O)CO	0.09375	0.13	0.0594059405940594	0.07142857142857142	0.125	0.1276595744680851
O=C(c1ccco1)N1CCCCC1	0.06993006993006994	0.06779661016949153	0.10091743119266056	0.102803738317757	0.09009009009009009	0.07207207207207207
C[C@H]1O[C@@H](Oc2cc(O)c3c(=O)c(O[C@@H]4O[C@@H](CO)[C@@H](O)[C@@H](O)[C@@H]4O)c(-c4ccc(O)cc4)oc3c2)[C@@H](O)[C@@H](O)[C@@H]1O	0.1330049261083744	0.12777777777777777	0.11931818181818182	0.1206896551724138	0.14450867052023122	0.10734463276836158
N=C(N)NCCCCNC(=O)CCCCNC(=N)N	0.056962025316455694	0.037037037037037035	0.046875	0.047619047619047616	0.038461538461538464	0.07258064516129033
O=C(Nc1ccc(Cl)cc1)c1ccccc1	0.2578125	0.11666666666666667	0.06666666666666667	0.06779661016949153	0.22857142857142856	0.058333333333333334
CCc1ccc([C@H]2CC(=O)c3c(O)cc(O[C@@H]4O[C@@H](CO)[C@@H](O)[C@@H](O)[C@@H]4O)cc3O2)cc1	0.13966480446927373	0.1346153846153846	0.16326530612244897	0.16551724137931034	0.16216216216216217	0.14093959731543623
COC(=O)CCc1ccc(O[C@@H]2O[C@@H](CO)[C@@H](O)[C@@H](O)[C@@H]2O)cc1	0.12422360248447205	0.14074074074074075	0.16535433070866143	0.168	0.14615384615384616	0.176
C[C@@H]1CC[C@H]([C@@H](O)CCCc2ccc(O)c(O)c2)O1	0.12	0.128	0.13445378151260504	0.14655172413793102	0.13333333333333333	0.15517241379310345
O=C(O)[C@H]1CC=CC[C@H]1C(=O)O	0.08088235294117647	0.08108108108108109	0.10679611650485436	0.10891089108910891	0.07476635514018691	0.1414141414141414
COc1cc(Br)ccc1C(=O)O	0.10526315789473684	0.1320754716981132	0.10679611650485436	0.10891089108910891	0.13861386138613863	0.10784313725490197
CC(=O)OC[C@]1(C)CCC[C@@]2(C)[C@@H]1CC[C@]13C[C@H](CC[C@H]12)[C@](C)(O)C3	0.03954802259887006	0.060810810810810814	0.11851851851851852	0.12030075187969924	0.04827586206896552	0.0948905109489051
O=C1NC=C[C@H]1O[C@@H]1O[C@@H](CO)[C@@H](O)[C@H](O)[C@@H]1O	0.05128205128205128	0.06201550387596899	0.14912280701754385	0.15178571428571427	0.06451612903225806	0.1504424778761062
Cc1ncc(COP(=O)(O)O)c(C/N=C(/O)CO)c1	0.09933774834437085	0.12096774193548387	0.09917355371900827	0.10084033613445378	0.11666666666666667	0.1282051282051282
CC(C)(S)C(=O)N[C@@H](Cc1c[nH]c2ccccc12)C(=O)O	0.18620689655172415	0.15079365079365079	0.13008130081300814	0.11382113821138211	0.21739130434782608	0.13114754098360656
CCNC(=O)[C@H]1CCCCN1C(=O)c1ccccc1	0.16551724137931034	0.10077519379844961	0.12396694214876033	0.12605042016806722	0.15126050420168066	0.125
CC(=O)N[C@@H](C(=O)O)[C@@H](O)[C@@H](O)[C@@H](O)[C@H](O)CO	0.1267605633802817	0.1271186440677966	0.058333333333333334	0.06837606837606838	0.12280701754385964	0.16666666666666666
O=C(O)[C@@H]1O[C@H](Oc2ccc(-c3oc4cc(O)cc(O)c4c(=O)c3O)cc2O)[C@@H](O)[C@H](O)[C@@H]1O	0.13736263736263737	0.13924050632911392	0.12258064516129032	0.12418300653594772	0.1437908496732026	0.13071895424836602
C=CC[S@](=O)C[C@H](NC[C@@]1(O)OC[C@@H](O)[C@@H](O)[C@@H]1O)C(=O)O	0.08125	0.08955223880597014	0.1111111111111111	0.12195121951219512	0.08461538461538462	0.1487603305785124
Cn1ncc(C(=O)NCCCN2CCCC2)n1	0.08609271523178808	0.07874015748031496	0.10084033613445378	0.10256410256410256	0.07317073170731707	0.08333333333333333
COc1c(O)ccc2c1-c1ccc3ccc(O)cc3c1CSS[C@H]1CC[C@H](C[C@@H]1O)[C@@H](O[C@H](NCCCCO)c1ccc(NCC(C)=O)c(CO)c1)CC2	0.17982456140350878	0.1152073732718894	0.11848341232227488	0.125	0.16176470588235295	0.13526570048309178
Nc1ccc(C[C@H](N)C(=O)O)cc1	0.12781954887218044	0.16037735849056603	0.09345794392523364	0.10576923076923077	0.16831683168316833	0.10476190476190476
C=C1CC[C@]2(C)CC[C@]3(C)[C@H](CC[C@@H]4[C@@]5(C)CC[C@@H](O)C(C)(C)[C@@H]5CC[C@]43C)[C@H]2[C@@H]1C	0.020512820512820513	0.03614457831325301	0.12162162162162163	0.11564625850340136	0.024539877300613498	0.08552631578947369
CC[C@@H](C)c1ccc([C@@H](C)C(=O)O)c(O)c1	0.15441176470588236	0.2037037037037037	0.12727272727272726	0.1619047619047619	0.20192307692307693	0.18269230769230768
Cc1nccc2c1C[C@H](c1ccc(C#N)cc1)O2	0.11333333333333333	0.12	0.08943089430894309	0.09090909090909091	0.1440677966101695	0.05555555555555555
C=C1C[C@@]23CC[C@H]4[C@@](C)(CCC[C@@]4(C)C(=O)O)[C@@H]2CC[C@]1(O)C3	0.05325443786982249	0.06338028169014084	0.09022556390977443	0.0916030534351145	0.06569343065693431	0.09090909090909091
Cc1ccc(C)c2c1CC[C@H](C(C)(C)O)C2	0.07482993197278912	0.11016949152542373	0.1574074074074074	0.12844036697247707	0.09565217391304348	0.0782608695652174
C[N+](C)(C)CCOC(=O)NCCOCCOCCOCCOCCOCCOCCOCCOCCOCCOCCOCCOCCOCCOCCOCCOCCOCCOCCOCOCCOCCOCCOCCOCC	0.02865329512893983	0.02786377708978328	0.03821656050955414	0.038461538461538464	0.021875	0.041666666666666664
OC[C@H]1O[C@H](c2c(O)cc3c(c2O)C[C@H](O)[C@@H](c2ccc(O)cc2)O3)[C@@H](O)[C@@H](O)[C@@H]1O	0.1111111111111111	0.11612903225806452	0.12837837837837837	0.13013698630136986	0.12751677852348994	0.10666666666666667
CNCCOc1ccc(OC)cc1C(=O)NCCc1ccccc1	0.2185430463576159	0.13768115942028986	0.10218978102189781	0.1037037037037037	0.216	0.10294117647058823
C[C@H]1CC(=O)C=C2CC[C@@H]([C@@](C)(O)CO)[C@@]2(C)CC1	0.05732484076433121	0.07751937984496124	0.16666666666666666	0.14912280701754385	0.072	0.1092436974789916
COc1cccc2c1C(=O)c1c(O)c3c(c(O)c1C2=O)C[C@@](O)(C(=O)CO)C[C@@H]3O[C@H]1C[C@@H](N)[C@H](C)[C@@H](C)O1	0.12755102040816327	0.13450292397660818	0.175	0.17721518987341772	0.1317365269461078	0.15432098765432098
CC(C)OC(=O)C1=C(N)Oc2c(oc(CO)cc2=O)[C@@H]1c1ccc(F)cc1	0.21935483870967742	0.2366412213740458	0.1223021582733813	0.14074074074074075	0.24603174603174602	0.11510791366906475
CC/C(=N/O)c1ccc(OC)cc1	0.11029411764705882	0.13761467889908258	0.11320754716981132	0.11538461538461539	0.14423076923076922	0.10377358490566038
C[C@H]1O[C@@H](O[C@H]2[C@@H](O)[C@H](O)[C@H](CO)O[C@H]2Oc2c(-c3ccc(O)cc3)oc3cc(O)cc(O)c3c2=O)[C@@H](O)[C@@H](O)[C@@H]1O	0.1330049261083744	0.12777777777777777	0.11931818181818182	0.1206896551724138	0.14450867052023122	0.10734463276836158
Nc1ccc2c(c1)C(=O)c1ccccc1C2=O	0.17266187050359713	0.13333333333333333	0.06557377049180328	0.06666666666666667	0.2018348623853211	0.04878048780487805
Cc1coc2c1C[C@@]1(C)[C@@H](C)CCC(=O)[C@H]1C2	0.05194805194805195	0.07142857142857142	0.1415929203539823	0.14414414414414414	0.06557377049180328	0.0847457627118644
O=C1C[C@@H](c2ccc(O)cc2)Oc2cc(O[C@H]3O[C@@H](CO)[C@@H](O)[C@@H](O)[C@H]3O)ccc21	0.13714285714285715	0.12418300653594772	0.14482758620689656	0.14685314685314685	0.16783216783216784	0.12244897959183673
C/C(=C/c1ccccc1)CCC[C@@H](O)CCC(C)(C)C	0.18055555555555555	0.1532258064516129	0.1322314049586777	0.11570247933884298	0.1896551724137931	0.15254237288135594
CCCCCCCCCCOC[C@H](CO[P@@](=O)(O)O[C@H]1[C@@H](O)[C@@H](OP(=O)(O)O)[C@@H](OP(=O)(O)O)[C@@H](OP(=O)(O)O)[C@@H]1O)OC(=O)CCCCC	0.059574468085106386	0.06220095693779904	0.09644670050761421	0.10309278350515463	0.05339805825242718	0.1256544502617801
CC(C)[C@@]12CC[C@](C)(O1)[C@@H]1[C@@H](O)C[C@@H](C)[C@@H]1C2	0.03870967741935484	0.06349206349206349	0.14285714285714285	0.16666666666666666	0.04878048780487805	0.12389380530973451
Oc1cc(O)c2c(c1)O[C@@H](c1cc(O)c(O)c(O)c1)[C@H](O)[C@H]2c1c(O)cc(O)c2c1O[C@H](c1ccc(O)c(O)c1)[C@H](O)C2	0.09905660377358491	0.07853403141361257	0.08695652173913043	0.08791208791208792	0.1043956043956044	0.08152173913043478
O=C(c1cccc(F)c1)N1CCCC1	0.11510791366906475	0.12280701754385964	0.0990990990990991	0.10091743119266056	0.14953271028037382	0.07079646017699115
O=C([C@H]1[C@@H](/C=C/c2ccc3c(c2)OCO3)[C@@H](/C=C/c2ccc3c(c2)OCO3)[C@H]1C(=O)N1CCCC1)N1CCCCC1	0.107981220657277	0.11170212765957446	0.0913978494623656	0.09239130434782608	0.1270718232044199	0.08021390374331551
O=C(O)C[C@H](C1=C(O)[C@](O)([C@@H]2O[C@@H](CO)[C@@H](O)[C@@H](O)[C@H]2O)C(=O)C(C(=O)/C=C/c2ccc(O)cc2)=C1O)c1ccc(O)cc1	0.20618556701030927	0.18285714285714286	0.11049723756906077	0.11797752808988764	0.21686746987951808	0.15606936416184972
CCC(=O)N1CCc2cc(OC)c(OC)c3c2[C@@H]1Cc1ccccc1-3	0.1625	0.1357142857142857	0.1417910447761194	0.14393939393939395	0.1937984496124031	0.10948905109489052
C=C(C)/C=C\C[C@H]1C(C)CCC(=O)[C@@H]1C/C=C/CCC(=O)O	0.09375	0.1044776119402985	0.15447154471544716	0.15702479338842976	0.1	0.175
COc1cc2c(c(OC)c1OC)-c1c(cc(OC)c(OC)c1OC)C[C@@H](C)[C@@H](C)C2	0.07065217391304347	0.0759493670886076	0.11564625850340136	0.1095890410958904	0.07142857142857142	0.07236842105263158
CCCC[C@@H](C(=O)OC)C(=O)OCCN1CCC[C@H]1C(=O)O	0.11464968152866242	0.08823529411764706	0.12698412698412698	0.14754098360655737	0.08333333333333333	0.18487394957983194
O=C(O)[C@H](Cc1ccccc1)C(=O)O	0.1953125	0.14545454545454545	0.09090909090909091	0.102803738317757	0.19801980198019803	0.14423076923076922
CC1=C(CCO[P@@](=O)(O)OP(=O)(O)O)S/C(=C(\O)CCC(=O)O)N1Cc1cnc(C)nc1N	0.1340782122905028	0.15789473684210525	0.08974358974358974	0.09090909090909091	0.13245033112582782	0.14189189189189189
O=C(O)C[C@H](NC(=O)Cc1ccccc1)C(=O)O	0.22388059701492538	0.1810344827586207	0.09166666666666666	0.10256410256410256	0.2222222222222222	0.17117117117117117
Oc1ccc(CC[C@@H](O)CC/C=C/c2ccccc2)cc1	0.23943661971830985	0.1640625	0.06716417910447761	0.07633587786259542	0.2743362831858407	0.109375
CCCc1cc2c(=O)c(-c3ccc(OC)cc3)coc2c(OCC)c1OCC	0.1686746987951807	0.16783216783216784	0.11805555555555555	0.11971830985915492	0.18248175182481752	0.0958904109589041
N=NC(=O)c1ccccc1	0.1349206349206349	0.09433962264150944	0.06796116504854369	0.06930693069306931	0.15625	0.06862745098039216
C[C@]1(CO)CCC[C@]2(C)[C@@H]1CC[C@@]13C[C@H](C(=O)O)[C@H](CC[C@@H]21)C3	0.052941176470588235	0.06293706293706294	0.10606060606060606	0.1076923076923077	0.06521739130434782	0.10687022900763359
C[C@@H]1C=C2C(=O)OC[C@@H]2[C@@H](O)[C@@H]2CC(C)(C)C[C@@H]12	0.044585987261146494	0.06201550387596899	0.2018348623853211	0.205607476635514	0.056	0.1504424778761062
CC(C)(O)[C@H](O)CCc1ccccc1	0.17692307692307693	0.13513513513513514	0.1111111111111111	0.09259259259259259	0.19801980198019803	0.12264150943396226
COc1ccc(OC)c(C(=O)Nc2ccc(OC)cc2)c1	0.2	0.1484375	0.09302325581395349	0.09448818897637795	0.19327731092436976	0.08527131782945736
Clc1cc(Cl)c(O)c(Cl)c1	0.05223880597014925	0.06542056074766354	0.04854368932038835	0.04950495049504951	0.06862745098039216	0.038834951456310676
CCOc1nc(NC(=O)CN2CC[C@](C)(O)CC2)cc(-c2ccc(C(F)(F)F)cc2)c1OCC	0.17415730337078653	0.1895424836601307	0.13548387096774195	0.12987012987012986	0.18791946308724833	0.10759493670886076
CCc1c(C(=O)OCC)ccc2c1C(=O)c1c(O)cccc1C2=O	0.1830065359477124	0.18461538461538463	0.1297709923664122	0.13178294573643412	0.20161290322580644	0.11363636363636363
CCCC[C@H](CC)CNC(=O)C[C@@H](C)OC(=O)CCC(=O)O	0.13725490196078433	0.13076923076923078	0.1015625	0.13008130081300814	0.109375	0.21739130434782608
C/C=C(\C)C(=O)O[C@H]1C2=C(C)C(=O)O[C@]2(O)C[C@@H]2CC[C@@H](O)[C@@H](C)[C@@]21C	0.06976744186046512	0.0979020979020979	0.1984126984126984	0.192	0.07801418439716312	0.15384615384615385
C[C@]1(CO)CCC[C@@]2(C)[C@H]1CC[C@@]13C[C@H](C(=O)O)[C@H](CC[C@@H]21)C3	0.052941176470588235	0.06293706293706294	0.10606060606060606	0.1076923076923077	0.06521739130434782	0.10687022900763359
C=C(C)[C@@H]1CC[C@@]2(CO)CC[C@@]3(C)[C@@H](CC[C@@H]4[C@]3(C)CC[C@H]3C(C)(C)[C@@H](O)[C@@H](O)C[C@@]34C)[C@H]12	0.03553299492385787	0.05357142857142857	0.125	0.11920529801324503	0.04242424242424243	0.0967741935483871
C=C(C)[C@@H]1C[C@H]2[C@]3(C)CC[C@@]4(C)[C@@H]5CC(C)(C)[C@@H]5CC[C@]4(C)[C@@]3(C)CC[C@@]2(C)CC[C@H]1O	0.02030456852791878	0.03571428571428571	0.11258278145695365	0.10666666666666667	0.024242424242424242	0.08441558441558442
CN(C)CC[C@]1(c2ccccc2)CCCC1=O	0.13986013986013987	0.12396694214876033	0.1206896551724138	0.12280701754385964	0.1592920353982301	0.08403361344537816
Cc1nn(-c2ccccc2)c(C)c1C(=O)Nc1ccccc1	0.35877862595419846	0.14393939393939395	0.07407407407407407	0.07518796992481203	0.226890756302521	0.06666666666666667
COCCOC(=O)c1c(C)n(CCOc2ccc(C)cc2)c2c1cc(O)c1ccccc12	0.24848484848484848	0.14743589743589744	0.10191082802547771	0.1032258064516129	0.2517985611510791	0.10256410256410256
O=C1Nc2ccc(O)cc2O[C@H]1O[C@@H]1O[C@@H](CO)[C@@H](O)[C@H](O)[C@@H]1O	0.08383233532934131	0.1	0.14728682170542637	0.14960629921259844	0.1037037037037037	0.13076923076923078
C[C@@H]1CC[C@]2(NC1)O[C@@H]1C[C@@H]3[C@H]4CC[C@@H]5C[C@@H](O)CC[C@]5(C)[C@H]4CC[C@]3(C)[C@H]1[C@H]2C	0.015228426395939087	0.02976190476190476	0.15172413793103448	0.15384615384615385	0.01818181818181818	0.08496732026143791
CN(C[C@@H](CCN1CCC(N)=C(N)O)CC1)c1ccccc1	0.1568627450980392	0.1111111111111111	0.1076923076923077	0.109375	0.15079365079365079	0.10852713178294573
CC1=C2[C@@H](OC(=O)[C@@](C)(O)[C@@H](C)Cl)[C@@]3(C)[C@@H](CC[C@@H](O)[C@H]3C)C[C@]2(O)OC1=O	0.08045977011494253	0.1103448275862069	0.2204724409448819	0.2047244094488189	0.09090909090909091	0.16666666666666666
O=C(O)[C@H]1O[C@@H](Oc2ccc(-c3oc4cc(O)cc(O)c4c(=O)c3O)cc2O)[C@@H](O)[C@@H](O)[C@@H]1O	0.13736263736263737	0.13924050632911392	0.12258064516129032	0.12418300653594772	0.1437908496732026	0.13071895424836602
COc1cc(O)cc2oc(-c3ccc(O)c(O)c3)c(O[C@@H]3O[C@@H](CO[C@@H]4O[C@@H](C)[C@@H](O)[C@@H](O)[C@@H]4O)[C@@H](O)[C@@H](O)[C@@H]3O)c(=O)c12	0.11374407582938388	0.11229946524064172	0.12222222222222222	0.12359550561797752	0.12154696132596685	0.11049723756906077
CC(C)(O)[C@H]1CC(=O)[C@@]2(C)[C@@H](CC[C@@]3(C)[C@@H](c4ccoc4)OC(=O)[C@@H]4O[C@]432)[C@@]1(C)[C@@H](O)CC(=O)O	0.12365591397849462	0.16666666666666666	0.2054794520547945	0.1836734693877551	0.14193548387096774	0.174496644295302
COc1ccc(CN2CCN(CCN3c4ccccc4S3)CC2)cc1	0.17391304347826086	0.10204081632653061	0.09090909090909091	0.09219858156028368	0.21705426356589147	0.06896551724137931
C[C@@H]1CC[C@@]2(C(=O)O)CC[C@@]3(C)C(=CC[C@@H]4[C@@]5(C)CC[C@@H](O)C(C)(C)[C@@H]5CC[C@]43C)[C@@H]2[C@@]1(C)O	0.05641025641025641	0.0783132530120482	0.13815789473684212	0.13245033112582782	0.06748466257668712	0.13157894736842105
CCCCC[C@H]1O/C1=C/C=C/c1ccccc1	0.13793103448275862	0.11290322580645161	0.11864406779661017	0.1206896551724138	0.16666666666666666	0.10084033613445378
O=C/C=C/c1ccc2c(c1)OCO2	0.0625	0.10526315789473684	0.07142857142857142	0.07272727272727272	0.11009174311926606	0.05309734513274336
CC(C)=CCC[C@@](C)(O)[C@H]1CC[C@@]2(C)[C@@H]1[C@H](O)C[C@@H]1[C@@]3(C)CC[C@@H](O[C@H]4O[C@@H](CO)[C@H](O)[C@@H](O)[C@@H]4O)C(C)(C)[C@@H]3CC[C@]12C	0.04017857142857143	0.05641025641025641	0.14942528735632185	0.13142857142857142	0.046875	0.11173184357541899
COC1=C(C)C(=O)c2c(cc3c(c2OC)C(=O)C(C)(C)O3)C1=O	0.08641975308641975	0.1037037037037037	0.1	0.09302325581395349	0.08270676691729323	0.05970149253731343
COc1ccc(C[C@H]2COC(=O)[C@@]2(O)Cc2ccc(O)cc2)cc1OC	0.16049382716049382	0.15	0.11510791366906475	0.11678832116788321	0.2	0.1
COc1ccc(/C=C/C(=O)O)cc1	0.11851851851851852	0.18095238095238095	0.102803738317757	0.10476190476190476	0.19	0.10377358490566038
CCOc1ccc([C@H]2N[C@](C)(C(=O)O)[C@@H]3C(=O)N(C)C(=O)[C@@H]23)cc1	0.13924050632911392	0.17692307692307693	0.16666666666666666	0.1693548387096774	0.16535433070866143	0.15873015873015872
CC(=O)c1ccc(OCCNC(=O)CCCCCCCCC)cc1	0.14375	0.13043478260869565	0.11940298507462686	0.12121212121212122	0.12686567164179105	0.14615384615384616
CC(C)CCCCC(=O)OCCc1ccccc1	0.19424460431654678	0.13934426229508196	0.10833333333333334	0.12931034482758622	0.19642857142857142	0.15789473684210525
C[C@@H]1CC[C@]2(OC1)O[C@@H]1C[C@@H]3[C@H]4CC=C5C[C@@H](O)CC[C@]5(C)[C@H]4CC[C@]3(C)[C@H]1[C@H]2C	0.02564102564102564	0.04216867469879518	0.16783216783216784	0.1702127659574468	0.03067484662576687	0.09933774834437085
O=C1C=C2c3c(cccc3O1)-c1ccccc1C2=O	0.1888111888111888	0.12598425196850394	0.0703125	0.07142857142857142	0.2	0.046153846153846156
COC(=O)[C@@H]1C[C@@]23CCC[N@+]4(C)CC[C@@]5(c6ccccc6N(C(C)=O)[C@@]15CC2)[C@@H]34	0.11931818181818182	0.0967741935483871	0.1232876712328767	0.125	0.12244897959183673	0.11643835616438356
NC[C@@H]1CC[C@H](c2ccccc2)O1	0.10869565217391304	0.06779661016949153	0.10091743119266056	0.102803738317757	0.12037037037037036	0.07207207207207207
CCCC/C=C\CCCCCCCC(=O)OC[C@H](COC(=O)CCCCCCC/C=C\CCCCCCCC)OC(=O)CCCCCCCCCCCCCCCCCCCCC	0.0456140350877193	0.050387596899224806	0.04743083003952569	0.052	0.0390625	0.06882591093117409
CN1CCN(C(=O)c2ccccc2)CC1	0.1366906474820144	0.09166666666666666	0.09649122807017543	0.09821428571428571	0.1559633027522936	0.0782608695652174
O=C(NCCc1c[nH]c2ccccc12)c1ccccc1	0.2517985611510791	0.13076923076923078	0.07633587786259542	0.07751937984496124	0.23478260869565218	0.06870229007633588
C=C1CC/C=C(/C)CC[C@@H]2[C@H]1CC2(C)C	0.033112582781456956	0.04878048780487805	0.09821428571428571	0.1	0.04201680672268908	0.07017543859649122
O=C(OCc1ccccc1)c1c(O)cccc1O[C@@H]1O[C@@H](CO)[C@@H](O)[C@H](O)[C@@H]1O	0.1951219512195122	0.1342281879194631	0.13194444444444445	0.13380281690140844	0.20588235294117646	0.14084507042253522
COc1cc([C@@H]2CC(=O)c3c(cc(O)c(OC)c3O)O2)cc(OC)c1O	0.10714285714285714	0.11188811188811189	0.125	0.12686567164179105	0.11594202898550725	0.10144927536231885
O=C(C[C@@]1(O)C(=O)Nc2c(Cl)cccc21)c1ccccc1	0.20833333333333334	0.1484375	0.09302325581395349	0.09448818897637795	0.22413793103448276	0.07692307692307693
C=CC[S@](=O)[C@H](CC)SSCCC	0.056338028169014086	0.0603448275862069	0.06363636363636363	0.08490566037735849	0.06306306306306306	0.09433962264150944
Cc1cc(=O)c2c(O)c3c(O[C@@H]4O[C@@H](CO)[C@@H](O)[C@@H](O)[C@@H]4O)cccc3cc2o1	0.12716763005780346	0.12	0.125	0.1267605633802817	0.13986013986013987	0.1258741258741259
CC/C=C\C=C/[C@H](O)C/C=C/C=C/C=C/C(=O)O	0.07142857142857142	0.12195121951219512	0.06451612903225806	0.0743801652892562	0.1271186440677966	0.10084033613445378
CC1=NCC[C@H](C(=O)N[C@@H](CCC(N)=O)C(=O)O)NC1=O	0.1032258064516129	0.1076923076923077	0.11290322580645161	0.12396694214876033	0.0859375	0.1322314049586777
OC[C@@H]1O[C@H](OCc2ccccc2)[C@H](OCc2ccccc2)[C@@H](OCc2ccccc2)[C@@H]1OCc1ccccc1	0.225130890052356	0.078125	0.08648648648648649	0.08743169398907104	0.14124293785310735	0.08695652173913043
O=N/C=C1\C=CC=CN1CCCCCCN1C=CC=CC1	0.09937888198757763	0.06382978723404255	0.07462686567164178	0.07575757575757576	0.10687022900763359	0.0916030534351145
CCOC(=O)[C@H](Cc1c[nH]c2ccccc12)NC(=O)c1ccccc1	0.272108843537415	0.14285714285714285	0.1	0.11764705882352941	0.23015873015873015	0.125
O=C(O)c1ccncc1	0.09375	0.13	0.08080808080808081	0.08247422680412371	0.125	0.09278350515463918
C/C1=C/CC[C@@]2(C)O[C@H]2CC(C)(C)/C=C/C1=O	0.05228758169934641	0.08064516129032258	0.15315315315315314	0.1559633027522936	0.06611570247933884	0.09482758620689655
CC(C)C[C@H](NC(=O)[C@H](Cc1ccccc1)NC(=O)CNC(=O)CNC(=O)[C@H](N)Cc1ccc(O)cc1)C(=O)N[C@@H](CCCN)C(=O)N[C@@H](CCCN)C	0.2054794520547945	0.1339712918660287	0.07441860465116279	0.08530805687203792	0.17766497461928935	0.12195121951219512
C=C1C[C@]23C[C@H]1CC[C@H]2[C@]12CCC[C@@](C)(C(=O)O1)[C@@H]2[C@H]3C(=O)O	0.052941176470588235	0.06293706293706294	0.13178294573643412	0.13385826771653545	0.05755395683453238	0.09848484848484848
COc1ccc2c(OC)cc(=O)oc2c1	0.0979020979020979	0.1206896551724138	0.09734513274336283	0.0990990990990991	0.13636363636363635	0.06956521739130435
CC(C)C[C@@H]1NC(=O)[C@@H](NC(=O)[C@@H](Cc2ccccc2)N(C)C)[C@H](c2ccccc2)Oc2ccc(cc2)/C=C\NC1=O	0.292817679558011	0.17613636363636365	0.12290502793296089	0.13714285714285715	0.20958083832335328	0.1111111111111111
C[C@@H]1C(=O)C[C@@H]2CCC3=CC(=O)C=C[C@]3(C)[C@H]12	0.06578947368421052	0.08	0.17272727272727273	0.17592592592592593	0.0743801652892562	0.12280701754385964
COc1ccc([C@H](C)O)cc1OC	0.10294117647058823	0.1388888888888889	0.09345794392523364	0.11650485436893204	0.1346153846153846	0.11538461538461539
C[C@@H]1CC[C@]2(C(=O)O)CC[C@@]3(C)C(=CC[C@@H]4[C@@]5(C)CC[C@@H](O)C(C)(C)[C@@H]5CC[C@]43C)[C@@H]2[C@@]1(C)O	0.05641025641025641	0.0783132530120482	0.13815789473684212	0.13245033112582782	0.06748466257668712	0.13157894736842105
N[C@H](Cc1c[nH]c2ccccc12)C(=O)N[C@@H](Cc1ccccc1)C(=O)O	0.27702702702702703	0.15714285714285714	0.08333333333333333	0.09219858156028368	0.24603174603174602	0.11510791366906475
CCCCCCCCCC[C@@H](O)[C@@H]1CC[C@H]([C@@H]2CC[C@H]([C@@H](O)CCCCCCCCCCC3=C[C@@H](C)OC3=O)O2)O1	0.0787037037037037	0.07291666666666667	0.13636363636363635	0.14450867052023122	0.0748663101604278	0.15028901734104047
CC[C@@H]1C2=C3N(CCCC2)[C@H]([C@@H]2C[C@H](C)C(=O)O2)C[C@@]32O[C@](C)(C(=O)OC)[C@H]2[C@@H]1O	0.06451612903225806	0.08227848101265822	0.21323529411764705	0.21641791044776118	0.07096774193548387	0.14685314685314685
Cc1cc(O)c(S(=O)(=O)O)c(C(C)C)c1	0.11678832116788321	0.18867924528301888	0.09090909090909091	0.11320754716981132	0.1308411214953271	0.11214953271028037
CC1=C[C@@H]2c3c(cc4oc5cc(C)cc(O)c5c4c3C)O[C@@]3(O)C(=O)c4oc5cc(C)cc(O)c5c4[C@@](C)(C1)[C@@H]23	0.0970873786407767	0.09944751381215469	0.10285714285714286	0.09770114942528736	0.10227272727272728	0.0847457627118644
Nc1nc2c(ncn2[C@@H]2O[C@H](COP(=O)(O)O)[C@@H](O)[C@H]2O)c(=O)[nH]1	0.07142857142857142	0.10071942446043165	0.11363636363636363	0.11538461538461539	0.08029197080291971	0.11450381679389313
C=C(C)[C@H]1Cc2c(ccc3c2O[C@H]2COc4cc(OC)c(OC)cc4[C@H]2C3=O)O1	0.1005586592178771	0.1111111111111111	0.1388888888888889	0.14084507042253522	0.10738255033557047	0.09395973154362416
CC(=C/CO)/C=C/C=C/C=C(C)/C=C/C=C(C)\C=C\[C@@]12O[C@]1(C)C[C@@H](O)CC2(C)C	0.03684210526315789	0.0625	0.09333333333333334	0.087248322147651	0.050955414012738856	0.07236842105263158
CC1CCC(NC(=O)c2ccc(-c3ccc(C(F)(F)F)cc3)cc2)CC1	0.19745222929936307	0.14184397163120568	0.11510791366906475	0.10869565217391304	0.2	0.08450704225352113
O=C(O)[C@@H]1CN2CCCC[C@H]2C1	0.04195804195804196	0.042735042735042736	0.09433962264150944	0.09615384615384616	0.05405405405405406	0.08490566037735849
CC(=O)O[C@H]1CC[C@@]2(C)[C@@H](CC[C@]3(C)[C@@H]2CC=C2[C@@H]4[C@@](C)(O)CC[C@@]4(C)CC[C@]23C)C1(C)C	0.04081632653061224	0.059880239520958084	0.13245033112582782	0.12666666666666668	0.04878048780487805	0.1038961038961039
C=C(CO[C@H]1O[C@@H](CO)[C@@H](O)[C@@H](O)[C@@H]1O)[C@@H]1Cc2cc(C(C)=O)ccc2O1	0.10526315789473684	0.11724137931034483	0.18181818181818182	0.18461538461538463	0.12142857142857143	0.17424242424242425
C[C@@H](C(=O)OCCc1ccccc1)S(=O)(=O)N1CCCC1	0.16	0.15748031496062992	0.11904761904761904	0.1487603305785124	0.17355371900826447	0.12903225806451613
CCCCCCC[C@@H](O)[C@H](O)CCCC[C@@H](O)[C@@H]1CC[C@@H](CCCCCCCCCC[C@@H](O)CC2=C[C@@H](C)OC2=O)O1	0.09345794392523364	0.08947368421052632	0.12921348314606743	0.13714285714285715	0.0918918918918919	0.1695906432748538
Cc1cc(C(=O)Nc2ccc(Cl)cc2)cc([N+](=O)[O-])c1	0.1888111888111888	0.144	0.07874015748031496	0.08	0.1694915254237288	0.07086614173228346
C=C1C(=O)[C@@]23[C@@H](O)C[C@H]4[C@](C)(CO)[C@@H](O)CCC[C@]4(C)[C@H]2CC[C@@H]1C3	0.05172413793103448	0.061224489795918366	0.13636363636363635	0.13846153846153847	0.06338028169014084	0.12030075187969924
N[C@@H](CCC(=O)N[C@@H](CSCc1ccccc1)C(=O)O)C(=O)O	0.2108843537414966	0.14393939393939395	0.09022556390977443	0.1	0.1774193548387097	0.16129032258064516
CC1(C)[C@@H](O)CC[C@]2(C)[C@@H]1CC[C@]1(C)[C@@H]2C(=O)C=C2[C@@H]3C[C@]4(C)C[C@H](OC4=O)[C@]3(C)CC[C@@]21C	0.045454545454545456	0.0650887573964497	0.152317880794702	0.14666666666666667	0.04790419161676647	0.0949367088607595
COC(=O)C1=CO[C@@H](O[C@@H]2O[C@H](CO)[C@@H](O)[C@H](O)[C@H]2O)[C@@H]2[C@@H]1C=C[C@@]21C=C([C@H](C)OC(=O)CCc2ccc(O)c(OC)c2)C1	0.14563106796116504	0.1358695652173913	0.16	0.17543859649122806	0.14606741573033707	0.18128654970760233
O=C(O)Cc1ccccc1O[C@@H]1O[C@@H](CO)[C@@H](O)[C@H](O)[C@@H]1O	0.1437908496732026	0.13846153846153847	0.15447154471544716	0.15702479338842976	0.18181818181818182	0.18487394957983194
C=C[C@]1(C)CC[C@H](C(=C)C)C2=C1C(=O)C(OC)=C(OC)C2=O	0.06790123456790123	0.10606060606060606	0.1111111111111111	0.11290322580645161	0.08461538461538462	0.07751937984496124
Cc1cc(O)cc(O)c1C(=O)O[C@@H]1C[C@@]2(C)[C@@H]3[C@H](C=C(CO)[C@@]12O)C(C)(C)[C@@H]3O	0.10344827586206896	0.13013698630136986	0.16911764705882354	0.17164179104477612	0.11888111888111888	0.1791044776119403
CC(/C=C\[C@@]12O[C@]1(C)CCCC2(C)C)=C/C=C/C(C)=C/C=C\C=C(C)\C=C\C=C(\C)[C@H]1C=C2/C(C)(C)CCCC[C@]2(C)O1	0.02631578947368421	0.045454545454545456	0.0748663101604278	0.06989247311827956	0.035897435897435895	0.05263157894736842
C=C1C[C@@]23C[C@H]1CC[C@@H]2[C@@]12CCC[C@@](C)(C(=O)O1)[C@H]2[C@@H]3C(=O)O	0.052941176470588235	0.06293706293706294	0.13178294573643412	0.13385826771653545	0.05755395683453238	0.09848484848484848
CN1C(N)=NC(=O)Nc2ccccc21	0.12408759124087591	0.11403508771929824	0.07079646017699115	0.07207207207207207	0.1619047619047619	0.05263157894736842
CC1(C)C[C@@H](C(=O)O)CC[C@@]2(C)[C@@H]1CC[C@]13C=C[C@](C)(C1)C(=O)C[C@@H]32	0.06395348837209303	0.09090909090909091	0.15384615384615385	0.15625	0.07092198581560284	0.12030075187969924
N#Cc1ccc(-c2ccc(O)cc2)cc1	0.18796992481203006	0.1391304347826087	0.05042016806722689	0.05128205128205128	0.21153846153846154	0.04201680672268908
CCOc1nc2ccccc2n1C	0.1259259259259259	0.12612612612612611	0.09174311926605505	0.09345794392523364	0.18811881188118812	0.08256880733944955
O=S(=O)(O)O/N=C(\CCCCS)S[C@@H]1O[C@H](CO)[C@@H](O)[C@H](O)[C@@H]1O	0.05917159763313609	0.07801418439716312	0.11450381679389313	0.11627906976744186	0.05	0.15079365079365079
COC(=O)CC(=O)OC[C@@H]1O[C@@H](Oc2ccc3c(=O)c(-c4ccc(OC)cc4)coc3c2)[C@@H](O)[C@@H](O)[C@@H]1O	0.20108695652173914	0.17575757575757575	0.1393939393939394	0.1411042944785276	0.21935483870967742	0.147239263803681
CC(C)N(C)CCCCCCCCCCCCCC	0.05660377358490566	0.08461538461538462	0.06299212598425197	0.08130081300813008	0.05426356589147287	0.08943089430894309
COC(=O)[C@@H](O)[C@@H]1OC(=O)[C@@H](OC(=O)c2cc(O)c(O)c(O)c2)[C@@H]1O	0.11728395061728394	0.1323529411764706	0.14728682170542637	0.168	0.12030075187969924	0.18548387096774194
CC(=O)/C=C/C1=C(C)CCCC1(C)C	0.04827586206896552	0.10619469026548672	0.11214953271028037	0.11428571428571428	0.09090909090909091	0.07272727272727272
C[C@@]12C[C@H](c3ccc(O)cc3O1)[C@@]13O[C@]1(c1ccc(O)cc1O)Oc1cc(-c4cc5ccc(O)cc5o4)cc(O)c1[C@@H]3C2=O	0.15384615384615385	0.10362694300518134	0.06701030927835051	0.06770833333333333	0.14285714285714285	0.06735751295336788
O=C(O)c1cc(O)c2c(c1)C(=O)c1cccc(O[C@H]3O[C@@H](CO)[C@@H](O)[C@H](O)[C@@H]3O)c1C2=O	0.14772727272727273	0.1437908496732026	0.1342281879194631	0.1360544217687075	0.1564625850340136	0.14285714285714285
O=C(Oc1cncc2c1ncn2[C@@H]1O[C@H](CO)[C@@H](O)[C@H]1O)c1ccccc1	0.17073170731707318	0.13013698630136986	0.11971830985915492	0.12142857142857143	0.20300751879699247	0.12056737588652482
O=C(O)[C@@H]1C[C@H](O[C@@H]2O[C@@H](CO)[C@@H](O)[C@H](O)[C@@H]2O)CN1	0.049689440993788817	0.05970149253731343	0.15254237288135594	0.15517241379310345	0.06201550387596899	0.15384615384615385
COc1ccc2[nH]c(C)c(CCNC(=O)c3ccc(C)c(C)c3)c2c1	0.17088607594936708	0.17037037037037037	0.10948905109489052	0.1111111111111111	0.18604651162790697	0.09420289855072464
Fc1cc(-c2ccccc2)ccc1C(F)(F)F	0.21804511278195488	0.13445378151260504	0.04878048780487805	0.040983606557377046	0.22641509433962265	0.03225806451612903
C[C@@H]1C[C@H]2[C@@H]3CCC4=CC(=O)C=C[C@]4(C)[C@@]3(F)[C@@H](O)C[C@]2(C)[C@@]1(O)C(=O)CO	0.09195402298850575	0.11643835616438356	0.1984732824427481	0.20155038759689922	0.1048951048951049	0.18181818181818182
NCCCCCC(=O)NCCCNC(=O)c1ccccc1	0.174496644295302	0.0962962962962963	0.08396946564885496	0.08527131782945736	0.1349206349206349	0.11904761904761904
C/C=C1\[C@@H](O[C@H]2O[C@@H](CO)[C@@H](O)[C@@H](O)[C@H]2O)OC=C(C(=O)OC)[C@@H]1CC(=O)OC	0.0903954802259887	0.10666666666666667	0.1678832116788321	0.17037037037037037	0.09523809523809523	0.17777777777777778
O=C(/C=C\n1ccnc1)c1ccccc1	0.15217391304347827	0.1092436974789916	0.058823529411764705	0.05982905982905983	0.19811320754716982	0.059322033898305086
CC1(C)[C@@H]2C[C@@H]1CC=C2	0.029411764705882353	0.03669724770642202	0.10309278350515463	0.10526315789473684	0.038461538461538464	0.09278350515463918
COc1ccc(NC(=O)CSc2nc3c(=O)[nH]cnc3n2-c2ccc(C)cc2)cc1	0.22560975609756098	0.16	0.09090909090909091	0.09210526315789473	0.19014084507042253	0.07741935483870968
COc1cc(-c2oc3cc(O)cc(O)c3c(=O)c2O[C@@H]2O[C@@H](CO)[C@@H](O)[C@@H](O)[C@@H]2O[C@@H]2O[C@@H](C)[C@@H](O)[C@@H](O)[C@@H]2O)ccc1O	0.11374407582938388	0.11229946524064172	0.12222222222222222	0.12359550561797752	0.12154696132596685	0.11049723756906077
CCCN(NC(=O)c1ccccc1)CCCN1CCN(c2ccccc2)CC1	0.25477707006369427	0.1111111111111111	0.10810810810810811	0.1095890410958904	0.17857142857142858	0.10135135135135136
C/C=C1\[C@H](O[C@@H]2O[C@@H](CO)[C@@H](O)[C@@H](O)[C@@H]2O)OC=C(C(=O)OC)[C@@H]1CC(=O)OC	0.0903954802259887	0.10666666666666667	0.1678832116788321	0.17037037037037037	0.09523809523809523	0.17777777777777778
CCC(=O)c1ccc(C(=O)OC)cc1	0.1417910447761194	0.1559633027522936	0.1320754716981132	0.1346153846153846	0.1523809523809524	0.14423076923076922
C=CCSS[C@@H](CC)[S@@](=O)CCC	0.056338028169014086	0.0603448275862069	0.06363636363636363	0.08490566037735849	0.06306306306306306	0.09433962264150944
O=C(O[C@@H]1[C@H](Oc2c(-c3ccc(O)cc3)oc3cc(O)cc(O)c3c2=O)O[C@H](CO)[C@@H](O)[C@H]1O)c1cc(O)c(O)c(O)c1	0.15346534653465346	0.13812154696132597	0.11731843575418995	0.11864406779661017	0.16184971098265896	0.11797752808988764
COc1ccc(-c2cc(=O)c3c(O)cc(O)c([C@@H]4O[C@@H](CO)[C@@H](O)[C@@H](O)[C@@H]4O[C@@H]4O[C@@H](C)[C@@H](O)[C@@H](O)[C@@H]4O)c3o2)cc1O	0.11538461538461539	0.11413043478260869	0.12429378531073447	0.12571428571428572	0.12359550561797752	0.11235955056179775
CC(=O)OC(C)(C)[C@@H]1CC[C@@](C)(O)[C@@H]2CC[C@@H](C)[C@@H]2C1	0.037037037037037035	0.06015037593984962	0.19469026548672566	0.1565217391304348	0.046153846153846156	0.12605042016806722
N[C@H](CSC(=S)NCCc1ccccc1)C(=O)O	0.17857142857142858	0.12195121951219512	0.09090909090909091	0.1016949152542373	0.17699115044247787	0.11965811965811966
Cc1[nH]c2cccc(OCCN3CCN(c4ccccc4)CC3)c2c1C	0.19375	0.1232876712328767	0.0896551724137931	0.09090909090909091	0.20454545454545456	0.06802721088435375
Cc1cn(-c2ccccc2)c(=O)n1C	0.15789473684210525	0.10434782608695652	0.08035714285714286	0.08181818181818182	0.18446601941747573	0.061946902654867256
CC(C)c1ccc(C(=O)O)cc1	0.16666666666666666	0.21212121212121213	0.10679611650485436	0.13131313131313133	0.21052631578947367	0.13
Cc1ccc([C@@H](C)CCCCCCCCCCCCCCCCCC)o1	0.08571428571428572	0.08666666666666667	0.08275862068965517	0.09929078014184398	0.0821917808219178	0.10638297872340426
Cc1cccc2cc(C#N)ccc12	0.11764705882352941	0.11607142857142858	0.05309734513274336	0.05405405405405406	0.1650485436893204	0.04424778761061947
CC1=CC(=O)[C@H]2O[C@@]3(C[C@@H](C)[C@@H](O)O3)[C@@]1(O)C2(C)C	0.050955414012738856	0.078125	0.14782608695652175	0.1504424778761062	0.064	0.11965811965811966
C=C1C[C@@]23C[C@]1(O)CC[C@@H]2[C@@]12CCC[C@@](C)(C(=O)OC1)[C@@H]2[C@H]3C(=O)O	0.05747126436781609	0.06802721088435375	0.11851851851851852	0.12030075187969924	0.06293706293706294	0.0948905109489051
CC1(C)O[C@@]2(C)CC[C@@H]1C[C@H]2O[C@@H]1O[C@@H](CO)[C@@H](O)[C@@H](O)[C@@H]1O	0.03508771929824561	0.04895104895104895	0.152	0.15447154471544716	0.04316546762589928	0.1349206349206349
C[C@H]1CC[C@@H](NCc2ccccc2)C(=O)N1C	0.14788732394366197	0.0967741935483871	0.13043478260869565	0.13274336283185842	0.1592920353982301	0.10256410256410256
O=C(O)C1=C[C@@H](O)[C@@H](O)[C@H](O[C@@H]2[C@@H](C(=O)O)O[C@H](O)[C@@H](O)[C@@H]2O)O1	0.07228915662650602	0.07092198581560284	0.15079365079365079	0.1532258064516129	0.06569343065693431	0.17073170731707318
C[C@@H]1O[C@H](OC(C)(C)[C@@H]2Cc3cc4ccc(=O)oc4cc3O2)[C@@H](O)[C@@H](O)[C@@H]1O	0.09714285714285714	0.12244897959183673	0.20454545454545456	0.18045112781954886	0.11888111888111888	0.14492753623188406
O=P(O)(O)C(O)(C[n+]1ccccc1)P(=O)(O)O	0.10416666666666667	0.08196721311475409	0.06779661016949153	0.05982905982905983	0.10434782608695652	0.08695652173913043
CC1=CC(=O)[C@]2(C)CCCC(C)(C)[C@H]2C1	0.040268456375838924	0.06666666666666667	0.12962962962962962	0.1320754716981132	0.05128205128205128	0.07079646017699115
CC(/C=C/C=C(C)/C=C/[C@]12O[C@@H](CC1(C)C)C[C@@]2(C)O)=C\C=C\C=C(C)\C=C\C=C(/C)[C@H]1C=C2C(C)(C)CCC[C@@]2(C)O1	0.030973451327433628	0.05102040816326531	0.08695652173913043	0.08196721311475409	0.04145077720207254	0.06417112299465241
CC(=O)C(=O)OCCc1ccccc1	0.17557251908396945	0.12389380530973451	0.11009174311926606	0.11214953271028037	0.17307692307692307	0.1320754716981132
COc1cc(OC)cc(C(=O)Nc2ccc(OC)cc2)c1	0.1836734693877551	0.1484375	0.09302325581395349	0.09448818897637795	0.17355371900826447	0.08527131782945736
C=C(C)[C@H]1CCC(C)=C[C@H]1c1c(O)cc(CCCCC)cc1O	0.10559006211180125	0.11851851851851852	0.15079365079365079	0.1532258064516129	0.11450381679389313	0.152
COc1ccc2oc3ccc(O)cc3c(=O)c2c1	0.136986301369863	0.13934426229508196	0.09016393442622951	0.09166666666666666	0.17543859649122806	0.06451612903225806
Cc1ccc2c(c1)C(=O)CC[C@@H]2C	0.08633093525179857	0.10714285714285714	0.12380952380952381	0.1262135922330097	0.11214953271028037	0.09345794392523364
C=C/C=C/C=C\C#CC#CC#CC#CC#CC/C=C/C(C)=C/C=C/C=C/C	0.021164021164021163	0.0375	0.02564102564102564	0.025974025974025976	0.03870967741935484	0.025806451612903226
O=c1c(O[C@H]2O[C@@H](CO)[C@@H](O)[C@H](O)[C@@H]2O)c(-c2ccc(O)cc2)oc2cc(O)cc(O)c12	0.14689265536723164	0.14285714285714285	0.1111111111111111	0.11258278145695365	0.16326530612244897	0.1118421052631579
COC[C@@H](CCO)c1ccc(O)c(O)c1	0.1223021582733813	0.13157894736842105	0.09821428571428571	0.11009174311926606	0.13761467889908258	0.12962962962962962
COc1ccc(C(C)(C)C)cc1OC(C)=O	0.09027777777777778	0.13043478260869565	0.1588785046728972	0.11926605504587157	0.11607142857142858	0.09821428571428571
CO[C@@H]1O[C@H](COCc2ccccc2)[C@H](O)[C@H](O)[C@H]1O	0.13245033112582782	0.09923664122137404	0.13114754098360656	0.13333333333333333	0.1487603305785124	0.14166666666666666
O=C(Cn1c(=O)cc(C(=O)N2CCCC2)c2ccccc21)Nc1ccccc1	0.2894736842105263	0.12666666666666668	0.09395973154362416	0.09523809523809523	0.22388059701492538	0.08
CCCOc1ccc(NC(=O)Cn2c(=O)cc(C(=O)N3CCCCC3)c3ccccc32)cc1	0.24260355029585798	0.13664596273291926	0.12025316455696203	0.12179487179487179	0.24475524475524477	0.1069182389937107
NC(=O)c1ccc(OCCCc2ccc(OCCCCOCCOCCOCCCCCCCCCCCCCCC)cc2)cc1	0.12612612612612611	0.08780487804878048	0.06896551724137931	0.06965174129353234	0.12371134020618557	0.07462686567164178
CN(C)C1(CNC(=O)c2ccccc2)CC1	0.16058394160583941	0.1282051282051282	0.10526315789473684	0.10714285714285714	0.1651376146788991	0.09649122807017543
CC1=C[C@@H]2[C@@H](C(C)C)CC[C@@H](C)[C@@]2(O)CC1	0.05333333333333334	0.08264462809917356	0.13636363636363635	0.16037735849056603	0.06779661016949153	0.12727272727272726
Cc1ccc(-n2c(SCC(=O)Nc3ccc(F)cc3)nc3c(=O)[nH]cnc32)cc1	0.2692307692307692	0.20422535211267606	0.0784313725490196	0.07947019867549669	0.23880597014925373	0.06493506493506493
COCC(=O)N1CCC(C(=O)OC)(C)CC1	0.06756756756756757	0.06504065040650407	0.10619469026548672	0.10810810810810811	0.058823529411764705	0.10714285714285714
O=C(Oc1ccc2ccccc2c1)c1cn(CCCCCF)c2ccccc12	0.2709677419354839	0.13333333333333333	0.07894736842105263	0.08	0.2692307692307692	0.08666666666666667
O=C1N[C@@H](C(=O)O)Cc2c1[nH]c1ccccc21	0.14788732394366197	0.14285714285714285	0.1206896551724138	0.12280701754385964	0.2018348623853211	0.10256410256410256
CCCCCCCC(=O)OC[C@H]1O[C@@H](Oc2ccc3c(=O)c(-c4ccc(O)cc4)coc3c2)[C@@H](O)[C@@H](O)[C@@H]1O	0.19047619047619047	0.15789473684210525	0.14285714285714285	0.14457831325301204	0.20625	0.15757575757575756
COc1ccc2[nH]cc(CCNC(=S)SC)c2c1	0.10666666666666667	0.12096774193548387	0.09016393442622951	0.09166666666666666	0.13559322033898305	0.08196721311475409
CC(=O)Nc1ccc(OCC(=O)N2CCCCC2)cc1	0.15436241610738255	0.12403100775193798	0.12096774193548387	0.12295081967213115	0.12903225806451613	0.11290322580645161
CC[C@H](C)C(=O)c1c(O)cc(O)cc1O	0.1323529411764706	0.15454545454545454	0.11009174311926606	0.16666666666666666	0.1619047619047619	0.17647058823529413
O=C(O)C(O)(CCC(=O)O)[C@@H](O)CO	0.11940298507462686	0.11818181818181818	0.08333333333333333	0.08490566037735849	0.11320754716981132	0.1717171717171717
CCOC(=O)C1=C(C)NC2=C(C(=O)C[C@H](c3ccc(Cl)cc3)C2)[C@@H]1c1ccc(O)c(OC)c1	0.16292134831460675	0.1464968152866242	0.14473684210526316	0.14666666666666667	0.174496644295302	0.11612903225806452
COc1ccc2c(c1)O[C@H]1c3ccc(O)c(OC)c3OC[C@H]21	0.11949685534591195	0.12686567164179105	0.10687022900763359	0.10852713178294573	0.140625	0.08270676691729323
CC(=O)OC[C@]12CCC(C)=C[C@H]1O[C@@H]1[C@H](OC(C)=O)C[C@@]2(C)[C@@]12CO2	0.06395348837209303	0.07586206896551724	0.171875	0.1746031746031746	0.055944055944055944	0.15503875968992248
OC[C@@H]1O[C@H](n2cnc3c(NCc4ccccc4)ncnc32)[C@@H](O)[C@@H]1O	0.15853658536585366	0.11643835616438356	0.0979020979020979	0.09929078014184398	0.17037037037037037	0.09859154929577464
C[C@H]1CC[C@H]([C@@](C)(O)CO)C[C@@H]1[N+](=O)[O-]	0.04054054054054054	0.049586776859504134	0.14150943396226415	0.12264150943396226	0.05172413793103448	0.1111111111111111
O=C(O)CCC/C=C\C[C@H]1[C@@H](O)C[C@@H](O)[C@@H]1/C=C/[C@@H](O)CCc1ccccc1	0.17575757575757575	0.1597222222222222	0.13380281690140844	0.14388489208633093	0.208955223880597	0.22137404580152673
O=C(O)[C@H](CCN1CCCC1)NC(=O)c1ccccc1	0.2112676056338028	0.12403100775193798	0.112	0.12295081967213115	0.17647058823529413	0.14049586776859505
C=C(C)C(C)(C)CC(=O)O[C@@H]1O[C@H](CO)[C@@H](O)[C@H](O)[C@H]1O	0.06962025316455696	0.08396946564885496	0.19298245614035087	0.15517241379310345	0.07874015748031496	0.18421052631578946
CC[C@H](CC[C@H](C)[C@H]1CC[C@H]2[C@@H]3CCC4=CC(=O)CC[C@]4(C)[C@H]3CC[C@@]21C)C(C)C	0.08196721311475409	0.09615384615384616	0.14583333333333334	0.16428571428571428	0.08496732026143791	0.14685314685314685
C[C@@H]1CC[C@@H]([C@](C)(O)CO)C[C@@H]1O[C@@H]1O[C@@H](CO)[C@@H](O)[C@@H](O)[C@@H]1O	0.040697674418604654	0.04827586206896552	0.18699186991869918	0.17073170731707318	0.05	0.15079365079365079
CC(=O)N[C@@H]1[C@H](O)O[C@H](CO)[C@@H](O)[C@@H]1O[C@@H]1O[C@H](CO)[C@H](O)[C@H](O)[C@H]1O	0.05747126436781609	0.060810810810810814	0.12686567164179105	0.12878787878787878	0.06293706293706294	0.12781954887218044
O=P(O)(O)OC[C@H]1O[C@@H](O)[C@@H](O)[C@@H]1O	0.03424657534246575	0.04201680672268908	0.09259259259259259	0.09433962264150944	0.043859649122807015	0.11428571428571428
Cc1c(C)n(Cc2ccccc2)c(=O)n1C	0.16911764705882354	0.1282051282051282	0.09565217391304348	0.09734513274336283	0.18691588785046728	0.07758620689655173
COCc1c(C(C)(C)C)c(OC)c(OC)c(C(C)(C)C)c1OC(C)=O	0.0718562874251497	0.10144927536231885	0.11450381679389313	0.08270676691729323	0.08888888888888889	0.0661764705882353
C[C@@]1(O)C=C[C@](C)([C@@]2(C)CCC2=O)CC1	0.0472972972972973	0.06666666666666667	0.10909090909090909	0.1111111111111111	0.0603448275862069	0.08035714285714286
CC1(C)C=Cc2c(ccc3c2OC[C@]2(O)c4ccc(O)cc4O[C@H]32)O1	0.13414634146341464	0.1276595744680851	0.09285714285714286	0.09420289855072464	0.15789473684210525	0.07801418439716312
COc1cc([C@@H]2[C@H]3CCCC[C@]3(O)CCN2Cc2ccccc2)ccc1O	0.16265060240963855	0.10666666666666667	0.0958904109589041	0.09722222222222222	0.18382352941176472	0.08163265306122448
O=C1C[C@H](c2ccc(O)cc2)Oc2cc(O[C@H]3O[C@@H](CO)[C@@H](O)[C@@H](O)[C@H]3O)ccc21	0.13714285714285715	0.12418300653594772	0.14482758620689656	0.14685314685314685	0.16783216783216784	0.12244897959183673
O=C(O)c1ccccc1O[C@@H]1O[C@@H](CO)[C@@H](O)[C@H](O)[C@@H]1O	0.13157894736842105	0.12403100775193798	0.1487603305785124	0.15126050420168066	0.16666666666666666	0.1694915254237288
CO[C@@H](/C=C/c1ccc(O)cc1)C1=C(O)[C@](C)(O)[C@H]2CC[C@]3(C)[C@H](c4ccoc4)OC(=O)[C@H]4O[C@@]43[C@@]12O	0.12953367875647667	0.15757575757575756	0.1144578313253012	0.12269938650306748	0.18471337579617833	0.10843373493975904
NCC(=O)Oc1ccccc1	0.140625	0.10185185185185185	0.08653846153846154	0.08823529411764706	0.16326530612244897	0.08737864077669903
C[C@@H](C(=O)O)/C=C/c1ccccc1	0.17054263565891473	0.18095238095238095	0.08256880733944955	0.10476190476190476	0.25263157894736843	0.11428571428571428
CC(C)C[C@H]1c2c(O)c(C=O)c(O)c(C=O)c2O[C@]2(C)C=C[C@@H](C(C)C)C[C@H]12	0.1111111111111111	0.17266187050359713	0.145985401459854	0.15671641791044777	0.14492753623188406	0.14705882352941177
CC(C)=CCc1c(O)ccc(C(=O)[C@H]2[C@@H](c3ccc(O)cc3)O[C@H]2c2ccc(O)cc2)c1O	0.21052631578947367	0.15384615384615385	0.10126582278481013	0.10256410256410256	0.20689655172413793	0.11612903225806452
CC1=C(/C=C/C(C)=C/C=C/C(C)=C/C=C/C=C(C)/C=C/C=C(C)/C=C/C(=O)[C@@]2(C)CCCC2(C)C)C(C)(C)C[C@H](O)C1	0.04090909090909091	0.06878306878306878	0.10112359550561797	0.096045197740113	0.05913978494623656	0.06557377049180328
C=C1CCC[C@@]2(C)CC[C@@H]3C(=C)C(=O)O[C@@H]3[C@@H]12	0.03184713375796178	0.038461538461538464	0.11206896551724138	0.11403508771929824	0.04	0.05785123966942149
COc1ccccc1C(=O)O[C@H]1[C@@H](O)[C@@H](O)[C@@H](C)O[C@@H]1Oc1cc(O)c2c(=O)c(O)c(-c3ccc(O)cc3)oc2c1	0.21164021164021163	0.14772727272727273	0.1329479768786127	0.13450292397660818	0.21604938271604937	0.13372093023255813
C#C[C@]1(O)CC[C@H]2[C@@H]3CCc4cc(O)c(O)cc4[C@H]3CC[C@@]21C	0.05917159763313609	0.07042253521126761	0.08955223880597014	0.09090909090909091	0.072992700729927	0.08208955223880597
CC(=O)ONc1nc2ccccc2n1Cc1ccccc1	0.24822695035460993	0.14615384615384616	0.08333333333333333	0.08461538461538462	0.2413793103448276	0.07575757575757576
CCCCC[C@H](O)/C=C/[C@H]1[C@H](O)CC(=O)[C@@H]1C/C=C\CCCC(=O)O	0.10843373493975904	0.13768115942028986	0.13533834586466165	0.14615384615384616	0.13432835820895522	0.2
C#C[C@@]1(CO)C=C[C@H]2[C@@H]3CCC4=CC(=O)CC[C@]4(C)[C@H]3CC[C@@]21C	0.05813953488372093	0.06896551724137931	0.13740458015267176	0.13953488372093023	0.07142857142857142	0.1044776119402985
C[C@@H]1O[C@@H](O)[C@@H](O[C@@H]2O[C@H](C(=O)O)[C@@H](O)[C@@H](O)[C@@H]2O)[C@@H](O)[C@@H]1O	0.04790419161676647	0.05714285714285714	0.12698412698412698	0.12903225806451613	0.05925925925925926	0.13709677419354838
COCCCNC(=O)c1ccc(-c2ccccc2)cc1	0.291044776119403	0.15873015873015872	0.10236220472440945	0.104	0.2702702702702703	0.09448818897637795
CC[C@@]12CCCN3CC[C@]4(c5ccccc5N(C(C)=O)[C@@H]4CC1)[C@H]32	0.11515151515151516	0.0979020979020979	0.12686567164179105	0.12878787878787878	0.14285714285714285	0.10294117647058823
COc1cc(O)c(C(=O)/C=C/c2ccc(O)cc2)c(O[C@@H]2O[C@@H](CO)[C@@H](O)[C@@H](O)[C@@H]2O)c1	0.1404494382022472	0.16556291390728478	0.12582781456953643	0.12751677852348994	0.1875	0.1342281879194631
C=C1CC[C@H]2C(C)(C)[C@H](O)CC[C@@]2(C)[C@H]1COc1ccc2ccc(=O)oc2c1	0.10919540229885058	0.1292517006802721	0.1510791366906475	0.15328467153284672	0.13380281690140844	0.11188811188811189
CC1(C)C[C@H]2C3=CC[C@@H]4[C@@]5(C)CC[C@@H](O)[C@@](C)(C=O)[C@@H]5CC[C@@]4(C)[C@@]3(C)CC[C@]2(C(=O)O)C[C@@H]1O	0.06091370558375635	0.08982035928143713	0.13548387096774195	0.12987012987012986	0.07272727272727272	0.12903225806451613
CCCc1ccc(OCCn2c(C)c(C(=O)OCC)c3ccccc32)cc1	0.23870967741935484	0.15384615384615385	0.11188811188811189	0.11347517730496454	0.2903225806451613	0.12056737588652482
CO[C@@H]1[C@H](c2ccccc2)[C@H](c2ccccc2)[C@@H](O)C(=O)N1C	0.2328767123287671	0.10869565217391304	0.13076923076923078	0.1328125	0.1935483870967742	0.11450381679389313
Cc1ccccc1N(C)C(=O)c1ccc(C)cc1	0.1956521739130435	0.1694915254237288	0.09090909090909091	0.09243697478991597	0.25471698113207547	0.08264462809917356
N=C(N)c1ccc(OCCCN2CCCCC2)cc1	0.1038961038961039	0.1	0.10483870967741936	0.10655737704918032	0.11290322580645161	0.07936507936507936
CC(C)CC(=O)O[C@@H]1OC=C(CO[C@H]2O[C@@H](CO)[C@@H](O)[C@@H](O)[C@@H]2O)[C@@H]2[C@@H]3O[C@@H]3[C@@](O)(CO)[C@@H]12	0.0962566844919786	0.09876543209876543	0.15436241610738255	0.1724137931034483	0.10191082802547771	0.1875
CCN(CC)C(=O)c1cc(=O)n(CC(=O)Nc2ccccc2)c2ccccc12	0.3287671232876712	0.1597222222222222	0.1103448275862069	0.11188811188811189	0.2558139534883721	0.1111111111111111
CN[C@@H](C)C(=O)Nc1ccc(-c2ccccc2)cc1	0.3203125	0.17355371900826447	0.07936507936507936	0.09836065573770492	0.29245283018867924	0.08870967741935484
CC(=O)O[C@@H]1CC[C@@]2(C)[C@@H](CC[C@]3(C)[C@@H]2CC=C2[C@@H]4[C@@](C)(O)CC[C@@]4(C)CC[C@]23C)C1(C)C	0.04081632653061224	0.059880239520958084	0.13245033112582782	0.12666666666666668	0.04878048780487805	0.1038961038961039
C=C(CC[C@@H](C)[C@H]1CC[C@@]2(C)[C@@H]3CC[C@H]4C(C)(C)[C@@H](O)CC[C@@]45C[C@]35CC[C@]12C)[C@H](C)C(=O)O	0.08376963350785341	0.0975609756097561	0.12258064516129032	0.13157894736842105	0.08695652173913043	0.1456953642384106
COc1cc(/C=C/C(=O)OC/C(C#N)=C\CO[C@@H]2O[C@@H](CO)[C@@H](O)[C@@H](O)[C@@H]2O)ccc1O	0.10326086956521739	0.1282051282051282	0.14093959731543623	0.14285714285714285	0.13245033112582782	0.15753424657534246
C[C@H]1[C@@H]2[C@@H](C[C@@H]3[C@@H]4CC[C@@H]5C[C@@H](O)CC[C@]5(C)[C@H]4CC[C@]32C)O[C@]12CC[C@@H](C)CN2	0.015228426395939087	0.02976190476190476	0.15172413793103448	0.15384615384615385	0.01818181818181818	0.08496732026143791
CNC[C@H]1C=CN(C(=N)NC)C[C@@]12[C@@H]1CC[C@@H]3CCC[C@@H]4[C@](O)(C=O)C(C(=O)O)=C(C1)[C@]432	0.09090909090909091	0.09259259259259259	0.14	0.14189189189189189	0.09554140127388536	0.13333333333333333
C=C[C@H](O)C/C(=N\OS(=O)(=O)O)S[C@@H]1O[C@@H](CO)[C@@H](O)[C@@H](O)[C@@H]1O	0.0658682634730539	0.11851851851851852	0.10687022900763359	0.1171875	0.08955223880597014	0.152
Cc1cc2c(cc1O)[C@@]1(C)CC[C@](O)(O2)C1(C)C	0.06535947712418301	0.0967741935483871	0.1016949152542373	0.10344827586206896	0.08264462809917356	0.075
COc1cccc(-n2c(C)c(C(=O)O)c3ccccc32)c1	0.22535211267605634	0.16666666666666666	0.09302325581395349	0.09448818897637795	0.3148148148148148	0.09375
CCc1ccc2oc(-c3ccccc3)cc(=O)c2c1	0.22302158273381295	0.144	0.0873015873015873	0.08870967741935484	0.24324324324324326	0.0625
Cc1nc(N)sc1-c1ccccc1	0.16030534351145037	0.12612612612612611	0.05309734513274336	0.05405405405405406	0.1650485436893204	0.04424778761061947
C[C@H]1CC[C@@H](C(C)(C)O)CC1	0.02127659574468085	0.035398230088495575	0.1326530612244898	0.10101010101010101	0.027522935779816515	0.0784313725490196
Cc1ccc(NC(=O)CSc2nc3c(=O)[nH]cnc3n2C)cc1	0.17647058823529413	0.18604651162790697	0.09701492537313433	0.09848484848484848	0.1746031746031746	0.08148148148148149
O=c1[nH]c2ccccc2n1C1CCN(CCCCCCCCCCCC)CC1	0.11931818181818182	0.08280254777070063	0.10810810810810811	0.1095890410958904	0.13793103448275862	0.09395973154362416
CCN(CC)CCNC(=O)c1ccccc1	0.18518518518518517	0.1271186440677966	0.11403508771929824	0.11607142857142858	0.1743119266055046	0.125
CC(C)(O)[C@]12C[C@@H]1[C@](C)(O[C@H]1O[C@@H](CO)[C@@H](O)[C@@H](O)[C@H]1O)C[C@@H]2O	0.03488372093023256	0.04861111111111111	0.16	0.1349206349206349	0.04285714285714286	0.125
O=C(NS(=O)(=O)c1ccc(F)cc1F)c1ccc(F)cc1F	0.1836734693877551	0.225	0.06818181818181818	0.06923076923076923	0.2033898305084746	0.06060606060606061
C[C@H]1O[C@H](Oc2cc(O)c3c(=O)c(O[C@@H]4O[C@@H](CO)[C@@H](O)[C@@H](O)[C@@H]4O)c(-c4ccc(O)cc4)oc3c2)[C@@H](O)[C@@H](O)[C@@H]1O	0.1330049261083744	0.12777777777777777	0.11931818181818182	0.1206896551724138	0.14450867052023122	0.10734463276836158
C=C(C)[C@H]1CC=C(C)[C@H](OC(C)=O)C1	0.05555555555555555	0.06837606837606838	0.14423076923076922	0.14705882352941177	0.061946902654867256	0.14563106796116504
COc1cc(C=O)ccc1OC(C)=O	0.10071942446043165	0.13513513513513514	0.1111111111111111	0.11320754716981132	0.1308411214953271	0.10185185185185185
C[C@H]1COC2=C1C(=O)c1ccccc1C2=O	0.1347517730496454	0.1271186440677966	0.11403508771929824	0.11607142857142858	0.16363636363636364	0.08620689655172414
O=C(OC[C@H]1O[C@H](Oc2cc(O)c3c(c2)O[C@@H](c2ccc(O)cc2)CC3=O)[C@H](O)[C@H](O)[C@H]1O)c1cc(O)c(O)c(O)c1	0.14356435643564355	0.12087912087912088	0.13793103448275862	0.13953488372093023	0.15028901734104047	0.11931818181818182
CC(=O)O[C@H]1[C@@H](C)O[C@@H](Oc2ccc(CC#N)cc2)[C@@H](O)[C@H]1O	0.1125	0.13533834586466165	0.17886178861788618	0.18181818181818182	0.140625	0.17073170731707318
COc1cccc(C2=NCCN2)c1	0.09285714285714286	0.10526315789473684	0.08108108108108109	0.08256880733944955	0.11009174311926606	0.0625
C=CCc1ccc(O[C@@H]2O[C@H](CO)[C@@H](O)[C@H](O)[C@H]2O)c(OC)c1	0.08536585365853659	0.11029411764705882	0.1328125	0.1349206349206349	0.11450381679389313	0.14285714285714285
CC[C@@H]1C[C@@H]2CC[C@H]1N2C	0.02877697841726619	0.02654867256637168	0.1111111111111111	0.1134020618556701	0.037383177570093455	0.09
C[C@@H](NC(=O)c1cc(-c2ccccc2)ccc1)c1ccccc1	0.3582089552238806	0.13970588235294118	0.06428571428571428	0.08088235294117647	0.2396694214876033	0.07246376811594203
Oc1ccc([C@@H]2Oc3cc(O)cc(O)c3C[C@H]2O)cc1	0.125	0.13385826771653545	0.104	0.10569105691056911	0.15833333333333333	0.096
CC/C=C/C/C=C/C/C=C/C/C=C/C/C=C/CCCC(=O)O	0.0658682634730539	0.07857142857142857	0.0661764705882353	0.06716417910447761	0.08148148148148149	0.09923664122137404
Cc1nc(Cl)nc(N)c1[N+](=O)[O-]	0.04285714285714286	0.09174311926605505	0.03669724770642202	0.037383177570093455	0.05555555555555555	0.027522935779816515
CCN[C@H](C)Cc1ccc2oc3cccc(=O)c3c(O)c2c1	0.18791946308724833	0.171875	0.1076923076923077	0.12698412698412698	0.2288135593220339	0.1
C[C@@H]1CS(=O)(=O)Nc2ccc(F)cc21	0.10869565217391304	0.13513513513513514	0.10091743119266056	0.102803738317757	0.1308411214953271	0.09174311926605505
Cc1cc(C)cc(C(=O)O)c1	0.09923664122137404	0.125	0.11	0.11224489795918367	0.13131313131313133	0.1111111111111111
CC(=O)OCn1cc(C(=O)OCC)c2ccccc21	0.17482517482517482	0.13709677419354838	0.125	0.1271186440677966	0.23636363636363636	0.13559322033898305
COc1cccc(Sc2ccccc2)c1	0.17777777777777778	0.1	0.058823529411764705	0.05982905982905983	0.18691588785046728	0.05042016806722689
CC(C)(Oc1ccccc1)c1ccccc1	0.22900763358778625	0.09836065573770492	0.09401709401709402	0.06779661016949153	0.1834862385321101	0.058333333333333334
CC1(C)CCc2c(ccc(O)c2O)C1	0.0851063829787234	0.10526315789473684	0.09090909090909091	0.09259259259259259	0.11009174311926606	0.07207207207207207
O=C(Nc1ccccc1)Nc1ccccc1	0.296	0.10655737704918032	0.06611570247933884	0.06722689075630252	0.1926605504587156	0.05785123966942149
C[C@H](COc1ccccc1)N(C)Cc1ccccc1	0.25	0.144	0.07874015748031496	0.0975609756097561	0.21052631578947367	0.088
CN1C(=O)C2(CCNCC2)c2ccccc21	0.1103448275862069	0.08943089430894309	0.09401709401709402	0.09565217391304348	0.1415929203539823	0.058333333333333334
C=C(C)[C@@H]1CC=C(C)[C@H](OC(C)=O)C1	0.05555555555555555	0.06837606837606838	0.14423076923076922	0.14705882352941177	0.061946902654867256	0.14563106796116504
COc1ccc(C(=O)Nc2ccc(C(F)(F)F)cc2)cc1	0.21830985915492956	0.13178294573643412	0.08527131782945736	0.078125	0.19491525423728814	0.06923076923076923
CCOC(=O)CCNC(C)(C)Cc1ccc(OC)cc1	0.13333333333333333	0.1532258064516129	0.17094017094017094	0.1440677966101695	0.14049586776859505	0.13333333333333333
C[C@H](CCc1ccc(O)cc1)C(=O)O	0.16793893129770993	0.2	0.1111111111111111	0.14563106796116504	0.21	0.16666666666666666
C=C(/C=C/C=C(/CO)[C@H]1CC[C@@]2([C@H](CCCO)/C(=C(\C)C(=O)Cc3ccccc3)CC[C@@]2(C)O)[C@@H]1O)CCCCCOC(C)=O	0.14285714285714285	0.11518324607329843	0.13736263736263737	0.1388888888888889	0.1366120218579235	0.1638418079096045
CCCN(CCC)CCc1ccccc1C(=O)O	0.1619718309859155	0.15	0.1282051282051282	0.13043478260869565	0.1875	0.14912280701754385
CCCCOC(=O)C1=C(C)NC2=C(C(=O)C[C@@H](c3ccc(Cl)cc3)C2)[C@@H]1c1ccc(O)c(OC)c1	0.17032967032967034	0.14814814814814814	0.15384615384615385	0.15584415584415584	0.17532467532467533	0.12578616352201258
CC(C)=CCC[C@@]1(C)O[C@]2(C)CC[C@@H]1C[C@@H]2O	0.03870967741935484	0.072	0.14285714285714285	0.14545454545454545	0.05737704918032787	0.10434782608695652
CC1=C[C@H]2OC(C)(C)[C@H]3CC[C@H](C)[C@@]23CC1	0.025806451612903226	0.047619047619047616	0.13513513513513514	0.13761467889908258	0.032520325203252036	0.09649122807017543
CCN(CC)C[C@@H](O)COc1ccccc1	0.17647058823529413	0.13675213675213677	0.10434782608695652	0.11607142857142858	0.18518518518518517	0.14545454545454545
Cc1ccc(CN(C)C)cc1	0.09848484848484848	0.1568627450980392	0.08737864077669903	0.0891089108910891	0.13	0.07766990291262135
OC[C@@H]1O[C@@H](OC[C@@H]2O[C@@H](OC[C@@H]3O[C@@H](O)[C@@H](O)[C@@H](O)[C@@H]3O)[C@@H](O)[C@@H](O)[C@@H]2O)[C@@H](O)[C@@H](O)[C@@H]1O	0.03	0.028735632183908046	0.0880503144654088	0.08917197452229299	0.029585798816568046	0.08860759493670886
CCCC/C=C/CCCCCCCCCCCCCCCCCCCCCCCCCCCC1=C[C@@H](C)OC1=O	0.04504504504504504	0.05128205128205128	0.08743169398907104	0.08839779005524862	0.05263157894736842	0.07608695652173914
CCCCCCCCCC[C@H](O)[C@@H]1CC[C@H]([C@@H]2CC[C@H]([C@@H](O)CCCCCCCCCCC3=C[C@@H](C)OC3=O)O2)O1	0.0787037037037037	0.07291666666666667	0.13636363636363635	0.14450867052023122	0.0748663101604278	0.15028901734104047
CC(C)=CC(=O)O[C@@H]1C[C@]2(C)[C@@H](CC[C@]3(C)[C@@H](c4ccoc4)OC(=O)[C@@H]4O[C@]432)[C@H]1O	0.07608695652173914	0.1032258064516129	0.21323529411764705	0.21641791044776118	0.08496732026143791	0.16312056737588654
COc1ccc(SCC(=O)CC(C)C)cc1	0.15217391304347827	0.2	0.125	0.14814814814814814	0.19811320754716982	0.14678899082568808
C=C1/C(=C\C=C2/CCC[C@@]3(C)[C@H]2CC[C@@H]3[C@H](C)/C=C/[C@H](O)C2CC2)C[C@@H](O)C[C@@H]1O	0.06451612903225806	0.09615384615384616	0.12244897959183673	0.13986013986013987	0.09933774834437085	0.1232876712328767
CC(=O)OCC1=CO[C@H](OC(=O)CC(C)C)[C@@H]2C1=C[C@@H](OC(=O)CC(C)(C)OC(C)=O)[C@]21CO1	0.10160427807486631	0.11875	0.18493150684931506	0.17123287671232876	0.09433962264150944	0.17006802721088435
O=Cc1cc2c(cc1O)Oc1ccc(O)cc1C2=O	0.12751677852348994	0.13709677419354838	0.08	0.08130081300813008	0.15254237288135594	0.06349206349206349
CO[C@H]1O[C@H](COC(=O)c2cc(O)c(O)c(O)c2)[C@@H](O)[C@@H](O)[C@@H]1O	0.08484848484848485	0.10144927536231885	0.140625	0.14285714285714285	0.10526315789473684	0.15079365079365079
CC1=C[C@@H](O)CC(C)(C)[C@@H]1/C=C/C(C)=C/C=C/C(C)=C/C=C/C=C(C)/C=C/C=C(\C)C(=O)C[C@]12O[C@]1(C)CCCC2(C)C	0.04504504504504504	0.06770833333333333	0.11173184357541899	0.10674157303370786	0.0582010582010582	0.09392265193370165
C=C[C@@H](C1=C[C@@H](OC)C(OC)=C[C@H]1O)c1ccccc1	0.1476510067114094	0.1076923076923077	0.104	0.11475409836065574	0.17796610169491525	0.10483870967741936
C=C1CC[C@H](O)C/C1=C/C=C1\CCC[C@@]2(C)[C@H]1CC[C@@H]2[C@H](C)/C=C/[C@H](C)C(C)C	0.059782608695652176	0.10526315789473684	0.11724137931034483	0.1267605633802817	0.09395973154362416	0.09523809523809523
COc1cc(C(=O)OC[C@@]2(O)CO[C@H](O[C@@H]3[C@@H](O)[C@@H](O)[C@@H](CO)O[C@@H]3Oc3ccc(C(C)=O)cc3)[C@@H]2O)cc(OC)c1O	0.14215686274509803	0.14444444444444443	0.14942528735632185	0.1511627906976744	0.14857142857142858	0.1569767441860465
C[C@]12C(=O)C=CC=C1C=C[C@@H]1[C@H]2CC[C@]2(O)C(=O)O[C@@]3(C)[C@H]4C[C@@]5(C)[C@H](CO[C@@]16C(=O)O[C@@]32[C@H]56)C(=O)O4	0.07389162561576355	0.09142857142857143	0.14906832298136646	0.1509433962264151	0.08139534883720931	0.10843373493975904
CN(CCc1ccc(O)cc1)C(=O)C(=O)c1ccccc1	0.24285714285714285	0.16666666666666666	0.1015625	0.10317460317460317	0.24561403508771928	0.1111111111111111
CN1CC[C@@]23c4c5ccc(O)c4O[C@H]2C(=O)C=C[C@H]3[C@H]1C5	0.09375	0.1044776119402985	0.16393442622950818	0.16666666666666666	0.1171875	0.1015625
CN1[C@@H]2CC[C@H]1C[C@@H](OC(=O)c1ccccc1)C2	0.12837837837837837	0.08527131782945736	0.15517241379310345	0.15789473684210525	0.1440677966101695	0.1271186440677966
C=CCCCC/C(=N\OS(=O)(=O)O)S[C@@H]1O[C@H](CO)[C@@H](O)[C@@H](O)[C@@H]1O	0.05813953488372093	0.08391608391608392	0.11194029850746269	0.11363636363636363	0.056338028169014086	0.14728682170542637
C=C[C@]1(C)C=C2C(=O)C[C@@H]3[C@](C)(C(=O)O)CCC[C@]3(C)[C@H]2CC1	0.06626506024096386	0.0948905109489051	0.14285714285714285	0.14516129032258066	0.08208955223880597	0.10852713178294573
CCCCCC/C=C\CCCCCCCCCC(=O)OC[C@H](COC(=O)CCCCCCCCCCCCCCCCCCCCC)OC(=O)CCCCCCCCCCCCCCCCCCCCC	0.042071197411003236	0.04609929078014184	0.04332129963898917	0.04744525547445255	0.03571428571428571	0.06273062730627306
Cc1cn([C@H]2C[C@@H](O)[C@H](CO[P@@](=O)(O)O[P@@](=O)(O)O[C@@H]3O[C@H](C)[C@H](O)[C@H](O)[C@@H]3O)O2)c(=O)[nH]c1=O	0.06666666666666667	0.07738095238095238	0.1513157894736842	0.15333333333333332	0.07317073170731707	0.13725490196078433
O=C(C[C@@H](O)c1ccccc1)OCc1ccccc1	0.2781954887218045	0.1532258064516129	0.096	0.10655737704918032	0.24324324324324326	0.11475409836065574
CCOC(=O)[C@@H](Cc1c[nH]c2ccccc12)NS(=O)(=O)c1ccc(F)cc1	0.2565789473684211	0.23308270676691728	0.09722222222222222	0.11428571428571428	0.3140495867768595	0.1056338028169014
CC(=O)OC(=O)CC(C)C	0.10236220472440945	0.1188118811881188	0.09183673469387756	0.11702127659574468	0.10204081632653061	0.15217391304347827
CC1(C)CC[C@H]2C3=C(CC[C@@]4(C)[C@@H]5C[C@](C)(C(=O)O)CC[C@@]5(C)CC[C@@]34C)[C@@]2(C)CC[C@H]1O	0.05154639175257732	0.07272727272727272	0.11764705882352941	0.1118421052631579	0.06172839506172839	0.0967741935483871
CC(=O)O[C@@H]1/C=C\[C@@](C)(O)C[C@H](C)C/C=C/[C@H]2[C@@H](O)C(C)=C(C)[C@@H]3[C@@H](Cc4ccccc4)NC(=O)[C@@]123	0.16304347826086957	0.12650602409638553	0.1986754966887417	0.19333333333333333	0.16666666666666666	0.16129032258064516
CC(=O)N1CCc2ccc(O)cc2C1	0.1	0.11403508771929824	0.12037037037037036	0.12264150943396226	0.12962962962962962	0.09090909090909091
COC(=O)N1CCc2cc(OC)c(OC)c3c2[C@@H]1Cc1ccccc1-3	0.15527950310559005	0.1276595744680851	0.125	0.12686567164179105	0.18461538461538463	0.09352517985611511
O=C1C=CC[C@H](/C=C/c2ccccc2)O1	0.1276595744680851	0.1	0.10526315789473684	0.10714285714285714	0.17592592592592593	0.06837606837606838
C=C(CO)[C@@H]1Cc2c(ccc3c2OCO3)-c2ccc(O)cc21	0.12658227848101267	0.13533834586466165	0.09848484848484848	0.1	0.14960629921259844	0.07462686567164178
N#C[C@@]1(O[C@@H]2O[C@@H](CO)[C@@H](O)[C@H](O)[C@@H]2O)C=C[C@@H](OS(=O)(=O)O)[C@@H](OS(=O)(=O)O)[C@@H]1OS(=O)(=O)O	0.04040404040404041	0.0718562874251497	0.10897435897435898	0.11038961038961038	0.041916167664670656	0.10967741935483871
Cc1c(CCO)c(CO)cc2c1C(=O)[C@@H](C)C2	0.1103448275862069	0.11666666666666667	0.13274336283185842	0.13513513513513514	0.13157894736842105	0.11403508771929824
CC1(C)S[C@H]([C@H](C=O)NC(=O)Cc2ccccc2)N[C@H]1C(=O)O	0.17880794701986755	0.14393939393939395	0.10687022900763359	0.1171875	0.1774193548387097	0.14285714285714285
C=CC1=CC=C[C@H]2[C@@H](C)C[C@H]3C(C)(C)[C@@H](O)C[C@]3(C)[C@H]2CC1	0.041666666666666664	0.07246376811594203	0.17355371900826447	0.17647058823529413	0.05925925925925926	0.14634146341463414
N#Cc1cc(F)cc(-c2ccccc2)c1	0.20610687022900764	0.11965811965811966	0.041666666666666664	0.0423728813559322	0.21153846153846154	0.03333333333333333
CCOC(=O)N1CCC(C(=O)OCCN2CCCCC2)CC1	0.07228915662650602	0.04861111111111111	0.10687022900763359	0.10852713178294573	0.050359712230215826	0.1076923076923077
O=c1ccc2cc(O)ccc2o1	0.11194029850746269	0.12962962962962962	0.08411214953271028	0.08571428571428572	0.14705882352941177	0.05504587155963303
COc1cc(OC)nc(NC(=O)OCc2ccccc2)n1	0.174496644295302	0.15625	0.09230769230769231	0.09375	0.18181818181818182	0.08461538461538462
CCCCc1ccc(OCCNC(=O)c2ccccc2)cc1	0.23448275862068965	0.1259259259259259	0.10606060606060606	0.1076923076923077	0.225	0.11538461538461539
C/C(=N/Nc1nc2ccccc2c(=O)[nH]1)c1ccccc1	0.2222222222222222	0.13740458015267176	0.06716417910447761	0.06818181818181818	0.22033898305084745	0.05185185185185185
O=c1c(O[C@@H]2O[C@H](CO)[C@@H](O)[C@H](O)[C@@H]2O)c(-c2ccc(O)cc2)oc2cc(O)cc(O)c12	0.14689265536723164	0.14285714285714285	0.1111111111111111	0.11258278145695365	0.16326530612244897	0.1118421052631579
N[C@@]1(C(=O)O)CCC[C@@H]1C(=O)O	0.06569343065693431	0.0625	0.08653846153846154	0.08823529411764706	0.05555555555555555	0.10891089108910891
Oc1ccc(CCCCCCCCCCCCCCCCCO)cc1	0.09302325581395349	0.09523809523809523	0.06164383561643835	0.0625	0.09859154929577464	0.07692307692307693
C[C@H](OC(=O)NCCc1c[nH]c2ccccc12)c1ccccc1[N+](=O)[O-]	0.23529411764705882	0.15714285714285714	0.09090909090909091	0.1079136690647482	0.24603174603174602	0.09929078014184398
OC[C@@H]1O[C@H](O)[C@H](O)[C@@H](O)[C@@H]1O	0.028169014084507043	0.034782608695652174	0.08653846153846154	0.08823529411764706	0.03636363636363636	0.10891089108910891
CCCCC(=O)O[C@]1(C(=O)CO)CC[C@@H]2[C@@H]3CCC4=CC(=O)CC[C@]4(C)[C@@H]3[C@@H](O)C[C@]21C	0.0913978494623656	0.09316770186335403	0.1724137931034483	0.17482517482517482	0.07547169811320754	0.1736111111111111
O=C(/C=C/c1ccc(O)cc1)OC[C@H]1O[C@@H](Oc2cc(O)c3c(c2)O[C@@H](c2ccc(O)cc2)CC3=O)[C@@H](O)[C@H](O)[C@@H]1O	0.17676767676767677	0.13812154696132597	0.13636363636363635	0.13793103448275862	0.18235294117647058	0.11797752808988764
CO[C@@H]1O[C@@H](C)[C@H](OCc2ccccc2)[C@H](O)[C@H]1O	0.12751677852348994	0.09302325581395349	0.1440677966101695	0.14655172413793102	0.14285714285714285	0.1452991452991453
O=[N+]([O-])c1ccc(O)cc1	0.09230769230769231	0.11650485436893204	0.06862745098039216	0.07	0.12244897959183673	0.058823529411764705
O=C(O)[C@H](O[C@@H]1O[C@@H](CO)[C@@H](O)[C@@H](O)[C@@H]1O)c1ccccc1	0.1513157894736842	0.12121212121212122	0.136	0.14754098360655737	0.1721311475409836	0.175
N#C[C@H](O[C@@H]1O[C@H](CO)[C@H](O)[C@H](O)[C@H]1O[C@@H]1O[C@H](CO)[C@@H](O)[C@H](O)[C@@H]1O)c1ccccc1	0.1092896174863388	0.07975460122699386	0.1111111111111111	0.12	0.11764705882352941	0.11920529801324503
CCN(CC)CCOC(=O)c1ccccc1	0.1678832116788321	0.1271186440677966	0.12389380530973451	0.12612612612612611	0.1743119266055046	0.13513513513513514
C/C=C\[S@](=O)[C@@H](CC)SS/C=C/C	0.034482758620689655	0.06956521739130435	0.05405405405405406	0.07476635514018691	0.06306306306306306	0.07407407407407407
COc1cc(-c2cc(=O)c3c(O)cc(O[C@@H]4O[C@@H](CO)[C@@H](O)[C@@H](O)[C@@H]4O)c(OC)c3o2)ccc1O	0.12834224598930483	0.12883435582822086	0.11949685534591195	0.12101910828025478	0.14012738853503184	0.12025316455696203
CCCNC(=O)O[C@H]1CCC[C@]2(C)[C@H]3CC[C@]4(CCCCC4)[C@H]3C[C@@H]12	0.0446927374301676	0.0457516339869281	0.14074074074074075	0.14285714285714285	0.0472972972972973	0.125
CCCCC(C)(C)C(=O)OCC	0.06569343065693431	0.08181818181818182	0.17708333333333334	0.12121212121212122	0.06542056074766354	0.12
C=C1C(=O)O[C@H]2/C=C(\C)CC/C=C(\C)CC[C@@H]12	0.058823529411764705	0.07142857142857142	0.1415929203539823	0.14414414414414414	0.0743801652892562	0.0847457627118644
CCCCC/C=C/C/C=C/C/C=C/C/C=C/CCCC(=O)N[C@@H](CC(=O)O)CO	0.10674157303370786	0.1038961038961039	0.06493506493506493	0.0728476821192053	0.1	0.13986013986013987
CC[C@@H](C)C(=O)c1c(O)c(CC=C(C)C)c(O)c2c([C@@H](CC)CCC=C(C)C)c(O)c(=O)oc12	0.15168539325842698	0.15584415584415584	0.11688311688311688	0.14864864864864866	0.13815789473684212	0.17123287671232876
CC(=O)N[C@H]1[C@H](O)O[C@H](CO)[C@@H](O)[C@@H]1O[C@@H]1O[C@H](CO)[C@H](O)[C@H](O)[C@H]1O	0.05747126436781609	0.060810810810810814	0.12686567164179105	0.12878787878787878	0.06293706293706294	0.12781954887218044
Cc1ccc2cc3c(cc2c1)C(=O)C[C@@H](c1ccc(O)cc1)O3	0.16774193548387098	0.12408759124087591	0.1044776119402985	0.10606060606060606	0.18253968253968253	0.06521739130434782
Cc1ccccc1C(=O)OCCN1CCN(c2ccccc2)CC1	0.2251655629139073	0.12056737588652482	0.10948905109489052	0.1111111111111111	0.2047244094488189	0.08633093525179857
COc1ccc([C@@H]2Oc3cc(O)cc(O)c3C(=O)[C@@H]2O)cc1	0.1503267973856209	0.14615384615384616	0.1171875	0.11904761904761904	0.18032786885245902	0.10077519379844961
CCCC(=O)c1ccc(O)cc1	0.1297709923664122	0.16346153846153846	0.12745098039215685	0.13	0.1717171717171717	0.11764705882352941
C[C@H](c1ccccc1)[C@@H]1CC[C@@H](c2ccccc2)c2ccccc21	0.2653061224489796	0.10416666666666667	0.06993006993006994	0.08633093525179857	0.1937984496124031	0.07042253521126761
O=c1c(OS(=O)(=O)O)c(-c2ccc(O)c(O)c2)oc2c(O[C@@H]3O[C@@H](CO)[C@@H](O)[C@@H](O)[C@@H]3O)c(O)cc(O)c12	0.11282051282051282	0.14457831325301204	0.10843373493975904	0.10975609756097561	0.1144578313253012	0.10909090909090909
O=C([C@H](O)CO)N1CC=C(c2ccccc2)CC1	0.2028985507246377	0.13934426229508196	0.10833333333333334	0.11965811965811966	0.21818181818181817	0.1092436974789916
CC(C)C(=O)c1c(O)cc(O)cc1O	0.13533834586466165	0.1588785046728972	0.09259259259259259	0.11538461538461539	0.16666666666666666	0.125
CC/C=C\C[C@H](O)/C=C/C=C\C=C\C=C\[C@@H](O)[C@@H](O)C/C=C\CCC(=O)OC	0.09659090909090909	0.1292517006802721	0.0738255033557047	0.0821917808219178	0.13380281690140844	0.14388489208633093
C[C@H](CCC(=O)O)[C@H]1CC[C@H]2[C@@H]3CC[C@@H]4C[C@@H](O)CC[C@]4(C)[C@H]3CC[C@@]21C	0.07954545454545454	0.09395973154362416	0.15441176470588236	0.17424242424242425	0.0896551724137931	0.17293233082706766
CCn1cc(C(=O)O)c(=O)c2cc3ccccc3cc21	0.1958041958041958	0.16129032258064516	0.11290322580645161	0.11475409836065574	0.2636363636363636	0.10483870967741936
CC(C)=C[C@@H]1C2=CC[C@@H](C)[C@H]2CC[C@H]1C	0.033112582781456956	0.06611570247933884	0.14953271028037382	0.1523809523809524	0.05084745762711865	0.10909090909090909
CCCCCCCCCCCCCCCCCCCCCCCCCCCCCO	0.030456852791878174	0.023255813953488372	0.036585365853658534	0.037037037037037035	0.023952095808383235	0.049689440993788817
CC1(C)C(=O)CC[C@]2(C)[C@H]1CC[C@]13C=C[C@](C)(C1)C(=O)C[C@@H]32	0.04790419161676647	0.07246376811594203	0.136	0.13821138211382114	0.051470588235294115	0.08461538461538462
N[C@H](CCC(=O)O)C(=O)NCC(=O)O	0.11851851851851852	0.10714285714285714	0.07272727272727272	0.08411214953271028	0.09174311926605505	0.14705882352941177
COc1cc([C@@H]2Oc3c(OC)cc(/C=C/CO)cc3[C@@H]2CO)ccc1O	0.12574850299401197	0.15827338129496402	0.10714285714285714	0.10869565217391304	0.17293233082706766	0.1
C=C1CC[C@]2(C(=O)O)CC[C@]3(C)C(=CC[C@@H]4[C@@]5(C)CC[C@H](O)C(C)(C)[C@@H]5CC[C@]43C)[C@@H]2[C@H]1C	0.05699481865284974	0.07926829268292683	0.1476510067114094	0.14189189189189189	0.06832298136645963	0.12582781456953643
Clc1ccccc1CNC1CCNCC1	0.09655172413793103	0.07317073170731707	0.08620689655172414	0.08771929824561403	0.11403508771929824	0.059322033898305086
Nc1ncnc(N[C@@H]2O[C@H](CO)[C@@H](O)[C@H]2O)c1[N+](=O)[O-]	0.06289308176100629	0.08396946564885496	0.0967741935483871	0.09836065573770492	0.0703125	0.0975609756097561
C[C@@H]1[C@@H](O)CC[C@@]2(C)CC[C@@]3(C)[C@@H](CC[C@@H]4[C@@]5(C)CC[C@@H](O)CC(C)(C)[C@@H]5CC[C@]43C)[C@H]12	0.020202020202020204	0.03550295857988166	0.12666666666666668	0.12080536912751678	0.024096385542168676	0.08387096774193549
CO[C@@H]1[C@@H](O)[C@H](O)[C@@H](C)O[C@H]1O	0.03546099290780142	0.043859649122807015	0.1188118811881188	0.12121212121212122	0.045871559633027525	0.13131313131313133
Cc1cc(F)ccc1NC(=O)CSc1nc2c(=O)[nH]cnc2n1-c1ccccc1	0.25316455696202533	0.1875	0.0784313725490196	0.07947019867549669	0.23880597014925373	0.06493506493506493
CC[C@@H](C)[C@H](NC(=O)[C@H](CCC(=O)O)NC(=O)[C@H](CCC(=O)O)NC(=O)[C@H](Cc1ccc(OP(=O)(O)O)cc1)NC(=O)CC(C)C)C(=O)	0.16826923076923078	0.18032786885245902	0.09947643979057591	0.11827956989247312	0.15934065934065933	0.1875
CC1=C2C[C@@]3(C)[C@@H](CCC(=O)[C@@H]3C)C[C@@]2(O)OC1=O	0.05732484076433121	0.07751937984496124	0.13675213675213677	0.1391304347826087	0.06349206349206349	0.09090909090909091
CC(=O)N[C@@H](Cc1ccccc1)C(=O)NCCc1ccccc1	0.28368794326241137	0.1323529411764706	0.0962962962962963	0.10606060606060606	0.20161290322580644	0.11363636363636363
C/C=C(/C)C(=O)O[C@H]1C2=C(C)C(=O)O[C@]2(O)C[C@@H]2CC[C@@H](O)[C@@H](C)[C@]21C	0.06976744186046512	0.0979020979020979	0.1984126984126984	0.192	0.07801418439716312	0.15384615384615385
CCOc1ccc(C=O)cc1OCCNC(=O)c1ccccc1	0.21476510067114093	0.14925373134328357	0.11278195488721804	0.11450381679389313	0.22131147540983606	0.10526315789473684
CC(C)=CCC/C(C)=C/CC/C(C)=C/CC/C(C)=C/CC/C(C)=C/CC/C(C)=C/CC/C(C)=C/CC/C(C)=C/Cc1ccccc1O	0.09333333333333334	0.08955223880597014	0.07575757575757576	0.07106598984771574	0.10309278350515463	0.07614213197969544
CCOC(=O)[C@@H](N)Cc1ccccc1	0.15789473684210525	0.12389380530973451	0.11009174311926606	0.13333333333333333	0.18446601941747573	0.1320754716981132
COc1cc(O)c2c(c1)O[C@H](c1ccc(OC)c(O)c1)[C@H](O)C2=O	0.13836477987421383	0.1323529411764706	0.12121212121212122	0.12307692307692308	0.15503875968992248	0.10526315789473684
CCOC(=O)c1ccccc1	0.14960629921259844	0.11214953271028037	0.10784313725490197	0.11	0.17525773195876287	0.10891089108910891
CC/C=C\C/C=C\C/C=C\C/C=C\C/C=C\CCCC(=O)OC[C@H](COC(=O)CCCCCCC/C=C\C/C=C\C/C=C\CC)OC(=O)CCCCCCC	0.04980842911877394	0.05555555555555555	0.05240174672489083	0.05752212389380531	0.04310344827586207	0.07623318385650224
C/C=C1/CN(C)[C@@H]2C[C@@]3(C(=O)Nc4ccccc43)[C@@H]3C[C@H]1[C@H]2CO3	0.10843373493975904	0.0979020979020979	0.13533834586466165	0.13740458015267176	0.14285714285714285	0.0948905109489051
Cc1cc(=O)oc2cc(O)ccc12	0.10218978102189781	0.12727272727272726	0.09259259259259259	0.09433962264150944	0.14423076923076922	0.06363636363636363
CCCC/C=C\C/C=C\CCCCCCCCCC(=O)OC[C@H](COC(=O)CCCCCCCCCCCCCCCCCCCCC)OC(=O)CCCCCCCCCCCCCCCCCCCCC	0.041666666666666664	0.0456140350877193	0.04285714285714286	0.04693140794223827	0.0353356890459364	0.06204379562043796
CC[C@H]1N=C(N)C[C@@H]1C	0.02962962962962963	0.04672897196261682	0.10416666666666667	0.10638297872340426	0.038834951456310676	0.09375
CC1(C)CC[C@]2(C(=O)O)CC[C@]3(C)C(=CC[C@@H]4[C@@]5(C)C[C@@H](O)[C@@H](O)[C@@](C)(CO)[C@@H]5CC[C@]43C)[C@@H]2C1	0.06091370558375635	0.08333333333333333	0.13548387096774195	0.12987012987012986	0.07272727272727272	0.13636363636363635
C=C(C)[C@H](C)CC[C@@H](C)[C@H]1CC[C@@]2(C)[C@@H]3CC[C@H]4CC(=O)CC[C@@]45C[C@]35CC[C@]12C	0.06451612903225806	0.08227848101265822	0.12244897959183673	0.13986013986013987	0.07096774193548387	0.11564625850340136
O=C(O)CC(=O)OC[C@H]1O[C@@H](Oc2ccc3c(=O)c(-c4ccc(O)cc4)coc3c2)[C@@H](O)[C@H](O)[C@@H]1O	0.20786516853932585	0.18238993710691823	0.13043478260869565	0.1320754716981132	0.22818791946308725	0.16025641025641027
C=C(C)[C@@H]1CCC(C)=C[C@H]1c1c(O)cc(CCCCC)cc1O	0.10559006211180125	0.11851851851851852	0.15079365079365079	0.1532258064516129	0.11450381679389313	0.152
O=c1c(-c2ccc(O)cc2)coc2cc(O)cc(O)c12	0.1793103448275862	0.17073170731707318	0.06976744186046512	0.07086614173228346	0.20869565217391303	0.06201550387596899
CCCCC/C=C\C/C=C\C/C=C\C/C=C\CCCC(=O)OC[C@H](COC(=O)CCCCCCCCC/C=C\CCCCCCCC)OC(=O)CCCCCCCCCCCCCC	0.04513888888888889	0.04980842911877394	0.046875	0.05138339920948617	0.03861003861003861	0.068
CC1(C)OC(=O)C=C[C@]2(C)[C@@H]1CC(=O)[C@]1(C)[C@@H]2[C@H](O)C[C@@]2(C)[C@@H](c3ccoc3)OC(=O)[C@@H]3O[C@@]321	0.07772020725388601	0.10365853658536585	0.174496644295302	0.16891891891891891	0.08641975308641975	0.11538461538461539
COC(=O)[C@H]1O[C@H](Oc2cc(O)cc(O)c2)[C@@H](O)[C@@H](O)[C@@H]1O	0.08074534161490683	0.09701492537313433	0.14634146341463414	0.1487603305785124	0.10077519379844961	0.15702479338842976
CCCCCCCC/C=C\CCCCCCCCCCCCCC(=O)OC[C@H](COC(=O)CCCCCCCCCCCCCCCCCCCCC)OC(=O)CCCCCCCCCCCCCCCCC	0.04126984126984127	0.04513888888888889	0.04240282685512368	0.04642857142857143	0.03496503496503497	0.061371841155234655
Cc1cn([C@H]2C[C@H](O)[C@@H](CO[P@@](=O)(O)O[P@@](=O)(O)O[C@@H]3O[C@H](C)[C@H](O)[C@H](O)[C@H]3O)O2)c(=O)[nH]c1=O	0.06666666666666667	0.07738095238095238	0.1513157894736842	0.15333333333333332	0.07317073170731707	0.13725490196078433
CC1(C)C[C@H](O)[C@@]2(C)CC[C@@]3(C)C(=CC[C@@H]4[C@@]5(C)CC[C@@H](O)[C@@](C)(CO)[C@@H]5CC[C@]43C)[C@@H]2C1	0.04081632653061224	0.059880239520958084	0.11764705882352941	0.1118421052631579	0.04878048780487805	0.1038961038961039
CCS(=O)(=O)Nc1ccc(-c2ccc(F)cc2)cc1	0.2727272727272727	0.24778761061946902	0.08	0.08130081300813008	0.2830188679245283	0.072
CCCCCCCC[C@H]1CC[C@H]([C@@H]2CC[C@H]([C@@H](O)CCCCCCCCCCCCC3=C[C@@H](C)OC3=O)O2)O1	0.06542056074766354	0.05789473684210526	0.15384615384615385	0.16265060240963855	0.05945945945945946	0.1411764705882353
